# Supplementary material for: Using nanopore sequencing to identify fungi from clinical samples with high phylogenetic resolution
Source: Sci Rep. 2023 Jun 16;13:9785. doi: 10.1038/s41598-023-37016-0 (PMC10275880; doi:10.1038/s41598-023-37016-0)
Supplement: Supplementary file 1 — Supplementary Information. [file 41598_2023_37016_MOESM1_ESM.zip]

Archive with 257 entries (241 files):
- Supplementary_Information/
- Supplementary_Information/Supplementary_Data/
- Supplementary_Information/Supplementary_Data/Data_S4_A.niger_blast/
- Supplementary_Information/Supplementary_Data/Data_S4_A.niger_blast/results/
- Supplementary_Information/Supplementary_Data/Data_S4_A.niger_blast/results/A.niger_RGN1_fmt6.txt
- Supplementary_Information/Supplementary_Data/Data_S4_A.niger_blast/results/A.niger_RGN1_fmt0.txt
- Supplementary_Information/Supplementary_Data/Data_S4_A.niger_blast/results/A.niger_RGN4_fmt6.txt
- Supplementary_Information/Supplementary_Data/Data_S4_A.niger_blast/results/A.niger_RGN5_fmt6.txt
- Supplementary_Information/Supplementary_Data/Data_S4_A.niger_blast/results/A.niger_RGN5_fmt0.txt
- Supplementary_Information/Supplementary_Data/Data_S4_A.niger_blast/results/A.niger_RGN4_fmt0.txt
- Supplementary_Information/Supplementary_Data/Data_S4_A.niger_blast/results/A.niger_RGN2_fmt0.txt
- Supplementary_Information/Supplementary_Data/Data_S4_A.niger_blast/results/A.niger_RGN3_fmt0.txt
- Supplementary_Information/Supplementary_Data/Data_S4_A.niger_blast/results/A.niger_RGN3_fmt6.txt
- Supplementary_Information/Supplementary_Data/Data_S4_A.niger_blast/results/A.niger_RGN2_fmt6.txt
- Supplementary_Information/Supplementary_Data/Data_S4_A.niger_blast/query/
- Supplementary_Information/Supplementary_Data/Data_S4_A.niger_blast/query/A.niger_RGN3.fasta
- Supplementary_Information/Supplementary_Data/Data_S4_A.niger_blast/query/A.niger_RGN1.fasta
- Supplementary_Information/Supplementary_Data/Data_S4_A.niger_blast/query/A.niger_RGN5.fasta
- Supplementary_Information/Supplementary_Data/Data_S4_A.niger_blast/query/A.niger_RGN2.fasta
- Supplementary_Information/Supplementary_Data/Data_S4_A.niger_blast/query/A.niger_RGN4.fasta
- Supplementary_Information/Supplementary_Data/Data_S6_Clin_blast/
- Supplementary_Information/Supplementary_Data/Data_S6_Clin_blast/results/
- Supplementary_Information/Supplementary_Data/Data_S6_Clin_blast/results/Clin_RGN2_fmt6.txt
- Supplementary_Information/Supplementary_Data/Data_S6_Clin_blast/results/Clin_RGN3_fmt6.txt
- Supplementary_Information/Supplementary_Data/Data_S6_Clin_blast/results/Clin_RGN3_fmt0.txt
- Supplementary_Information/Supplementary_Data/Data_S6_Clin_blast/results/Clin_RGN2_fmt0.txt
- Supplementary_Information/Supplementary_Data/Data_S6_Clin_blast/results/Clin_RGN4_fmt0.txt
- Supplementary_Information/Supplementary_Data/Data_S6_Clin_blast/results/Clin_RGN5_fmt0.txt
- Supplementary_Information/Supplementary_Data/Data_S6_Clin_blast/results/Clin_RGN5_fmt6.txt
- Supplementary_Information/Supplementary_Data/Data_S6_Clin_blast/results/Clin_RGN4_fmt6.txt
- Supplementary_Information/Supplementary_Data/Data_S6_Clin_blast/query/
- Supplementary_Information/Supplementary_Data/Data_S6_Clin_blast/query/Clin_RGN5.fasta
- Supplementary_Information/Supplementary_Data/Data_S6_Clin_blast/query/Clin_RGN3.fasta
- Supplementary_Information/Supplementary_Data/Data_S6_Clin_blast/query/Clin_RGN4.fasta
- Supplementary_Information/Supplementary_Data/Data_S6_Clin_blast/query/Clin_RGN2.fasta
- Supplementary_Information/Supplementary_Data/Data_S2_align.pdf
- Supplementary_Information/Supplementary_Data/Data_S5_Mock_blast/
- Supplementary_Information/Supplementary_Data/Data_S5_Mock_blast/results/
- Supplementary_Information/Supplementary_Data/Data_S5_Mock_blast/results/Mock_RGN2_2_fmt6.txt
- Supplementary_Information/Supplementary_Data/Data_S5_Mock_blast/results/Mock_RGN2_3_fmt6.txt
- Supplementary_Information/Supplementary_Data/Data_S5_Mock_blast/results/Mock_RGN2_10_fmt6.txt
- Supplementary_Information/Supplementary_Data/Data_S5_Mock_blast/results/Mock_RGN4_6_fmt6.txt
- Supplementary_Information/Supplementary_Data/Data_S5_Mock_blast/results/Mock_RGN4_7_fmt6.txt
- Supplementary_Information/Supplementary_Data/Data_S5_Mock_blast/results/Mock_RGN3_1_fmt6.txt
- Supplementary_Information/Supplementary_Data/Data_S5_Mock_blast/results/Mock_RGN2_8_fmt6.txt
- Supplementary_Information/Supplementary_Data/Data_S5_Mock_blast/results/Mock_RGN2_9_fmt6.txt
- Supplementary_Information/Supplementary_Data/Data_S5_Mock_blast/results/Mock_RGN1_7_fmt0.txt
- Supplementary_Information/Supplementary_Data/Data_S5_Mock_blast/results/Mock_RGN5_4_fmt6.txt
- Supplementary_Information/Supplementary_Data/Data_S5_Mock_blast/results/Mock_RGN1_6_fmt0.txt
- Supplementary_Information/Supplementary_Data/Data_S5_Mock_blast/results/Mock_RGN5_5_fmt6.txt
- Supplementary_Information/Supplementary_Data/Data_S5_Mock_blast/results/Mock_RGN2_3_fmt0.txt
- Supplementary_Information/Supplementary_Data/Data_S5_Mock_blast/results/Mock_RGN2_2_fmt0.txt
- Supplementary_Information/Supplementary_Data/Data_S5_Mock_blast/results/Mock_RGN2_10_fmt0.txt
- Supplementary_Information/Supplementary_Data/Data_S5_Mock_blast/results/Mock_RGN4_7_fmt0.txt
- Supplementary_Information/Supplementary_Data/Data_S5_Mock_blast/results/Mock_RGN4_6_fmt0.txt
- Supplementary_Information/Supplementary_Data/Data_S5_Mock_blast/results/Mock_RGN3_1_fmt0.txt
- Supplementary_Information/Supplementary_Data/Data_S5_Mock_blast/results/Mock_RGN2_9_fmt0.txt
- Supplementary_Information/Supplementary_Data/Data_S5_Mock_blast/results/Mock_RGN2_8_fmt0.txt
- Supplementary_Information/Supplementary_Data/Data_S5_Mock_blast/results/Mock_RGN1_6_fmt6.txt
- Supplementary_Information/Supplementary_Data/Data_S5_Mock_blast/results/Mock_RGN5_5_fmt0.txt
- Supplementary_Information/Supplementary_Data/Data_S5_Mock_blast/results/Mock_RGN1_7_fmt6.txt
- Supplementary_Information/Supplementary_Data/Data_S5_Mock_blast/results/Mock_RGN5_4_fmt0.txt
- Supplementary_Information/Supplementary_Data/Data_S5_Mock_blast/results/Mock_RGN2_4_fmt0.txt
- Supplementary_Information/Supplementary_Data/Data_S5_Mock_blast/results/Mock_RGN2_5_fmt0.txt
- Supplementary_Information/Supplementary_Data/Data_S5_Mock_blast/results/Mock_RGN4_10_fmt6.txt
- Supplementary_Information/Supplementary_Data/Data_S5_Mock_blast/results/Mock_RGN4_1_fmt0.txt
- Supplementary_Information/Supplementary_Data/Data_S5_Mock_blast/results/Mock_RGN5_8_fmt0.txt
- Supplementary_Information/Supplementary_Data/Data_S5_Mock_blast/results/Mock_RGN5_9_fmt0.txt
- Supplementary_Information/Supplementary_Data/Data_S5_Mock_blast/results/Mock_RGN3_6_fmt0.txt
- Supplementary_Information/Supplementary_Data/Data_S5_Mock_blast/results/Mock_RGN3_7_fmt0.txt
- Supplementary_Information/Supplementary_Data/Data_S5_Mock_blast/results/Mock_RGN1_1_fmt6.txt
- Supplementary_Information/Supplementary_Data/Data_S5_Mock_blast/results/Mock_RGN5_2_fmt0.txt
- Supplementary_Information/Supplementary_Data/Data_S5_Mock_blast/results/Mock_RGN5_3_fmt0.txt
- Supplementary_Information/Supplementary_Data/Data_S5_Mock_blast/results/Mock_RGN1_10_fmt0.txt
- Supplementary_Information/Supplementary_Data/Data_S5_Mock_blast/results/Mock_RGN2_5_fmt6.txt
- Supplementary_Information/Supplementary_Data/Data_S5_Mock_blast/results/Mock_RGN2_4_fmt6.txt
- Supplementary_Information/Supplementary_Data/Data_S5_Mock_blast/results/Mock_RGN4_1_fmt6.txt
- Supplementary_Information/Supplementary_Data/Data_S5_Mock_blast/results/Mock_RGN4_10_fmt0.txt
- Supplementary_Information/Supplementary_Data/Data_S5_Mock_blast/results/Mock_RGN5_9_fmt6.txt
- Supplementary_Information/Supplementary_Data/Data_S5_Mock_blast/results/Mock_RGN5_8_fmt6.txt
- Supplementary_Information/Supplementary_Data/Data_S5_Mock_blast/results/Mock_RGN3_7_fmt6.txt
- Supplementary_Information/Supplementary_Data/Data_S5_Mock_blast/results/Mock_RGN3_6_fmt6.txt
- Supplementary_Information/Supplementary_Data/Data_S5_Mock_blast/results/Mock_RGN5_3_fmt6.txt
- Supplementary_Information/Supplementary_Data/Data_S5_Mock_blast/results/Mock_RGN1_1_fmt0.txt
- Supplementary_Information/Supplementary_Data/Data_S5_Mock_blast/results/Mock_RGN5_2_fmt6.txt
- Supplementary_Information/Supplementary_Data/Data_S5_Mock_blast/results/Mock_RGN1_10_fmt6.txt
- Supplementary_Information/Supplementary_Data/Data_S5_Mock_blast/results/Mock_RGN3_2_fmt0.txt
- Supplementary_Information/Supplementary_Data/Data_S5_Mock_blast/results/Mock_RGN3_3_fmt0.txt
- Supplementary_Information/Supplementary_Data/Data_S5_Mock_blast/results/Mock_RGN5_6_fmt0.txt
- Supplementary_Information/Supplementary_Data/Data_S5_Mock_blast/results/Mock_RGN1_5_fmt6.txt
- Supplementary_Information/Supplementary_Data/Data_S5_Mock_blast/results/Mock_RGN5_7_fmt0.txt
- Supplementary_Information/Supplementary_Data/Data_S5_Mock_blast/results/Mock_RGN1_4_fmt6.txt
- Supplementary_Information/Supplementary_Data/Data_S5_Mock_blast/results/Mock_RGN2_1_fmt0.txt
- Supplementary_Information/Supplementary_Data/Data_S5_Mock_blast/results/Mock_RGN3_8_fmt0.txt
- Supplementary_Information/Supplementary_Data/Data_S5_Mock_blast/results/Mock_RGN3_9_fmt0.txt
- Supplementary_Information/Supplementary_Data/Data_S5_Mock_blast/results/Mock_RGN3_10_fmt0.txt
- Supplementary_Information/Supplementary_Data/Data_S5_Mock_blast/results/Mock_RGN4_4_fmt0.txt
- Supplementary_Information/Supplementary_Data/Data_S5_Mock_blast/results/Mock_RGN4_5_fmt0.txt
- Supplementary_Information/Supplementary_Data/Data_S5_Mock_blast/results/Mock_RGN3_3_fmt6.txt
- Supplementary_Information/Supplementary_Data/Data_S5_Mock_blast/results/Mock_RGN3_2_fmt6.txt
- Supplementary_Information/Supplementary_Data/Data_S5_Mock_blast/results/Mock_RGN5_7_fmt6.txt
- Supplementary_Information/Supplementary_Data/Data_S5_Mock_blast/results/Mock_RGN1_4_fmt0.txt
- Supplementary_Information/Supplementary_Data/Data_S5_Mock_blast/results/Mock_RGN5_6_fmt6.txt
- Supplementary_Information/Supplementary_Data/Data_S5_Mock_blast/results/Mock_RGN1_5_fmt0.txt
- Supplementary_Information/Supplementary_Data/Data_S5_Mock_blast/results/Mock_RGN2_1_fmt6.txt
- Supplementary_Information/Supplementary_Data/Data_S5_Mock_blast/results/Mock_RGN3_9_fmt6.txt
- Supplementary_Information/Supplementary_Data/Data_S5_Mock_blast/results/Mock_RGN3_8_fmt6.txt
- Supplementary_Information/Supplementary_Data/Data_S5_Mock_blast/results/Mock_RGN3_10_fmt6.txt
- Supplementary_Information/Supplementary_Data/Data_S5_Mock_blast/results/Mock_RGN4_5_fmt6.txt
- Supplementary_Information/Supplementary_Data/Data_S5_Mock_blast/results/Mock_RGN4_4_fmt6.txt
- Supplementary_Information/Supplementary_Data/Data_S5_Mock_blast/results/Mock_RGN3_4_fmt6.txt
- Supplementary_Information/Supplementary_Data/Data_S5_Mock_blast/results/Mock_RGN3_5_fmt6.txt
- Supplementary_Information/Supplementary_Data/Data_S5_Mock_blast/results/Mock_RGN1_3_fmt0.txt
- Supplementary_Information/Supplementary_Data/Data_S5_Mock_blast/results/Mock_RGN5_1_fmt6.txt
- Supplementary_Information/Supplementary_Data/Data_S5_Mock_blast/results/Mock_RGN1_2_fmt0.txt
- Supplementary_Information/Supplementary_Data/Data_S5_Mock_blast/results/Mock_RGN4_8_fmt6.txt
- Supplementary_Information/Supplementary_Data/Data_S5_Mock_blast/results/Mock_RGN4_9_fmt6.txt
- Supplementary_Information/Supplementary_Data/Data_S5_Mock_blast/results/Mock_RGN2_6_fmt6.txt
- Supplementary_Information/Supplementary_Data/Data_S5_Mock_blast/results/Mock_RGN5_10_fmt0.txt
- Supplementary_Information/Supplementary_Data/Data_S5_Mock_blast/results/Mock_RGN2_7_fmt6.txt
- Supplementary_Information/Supplementary_Data/Data_S5_Mock_blast/results/Mock_RGN4_2_fmt6.txt
- Supplementary_Information/Supplementary_Data/Data_S5_Mock_blast/results/Mock_RGN4_3_fmt6.txt
- Supplementary_Information/Supplementary_Data/Data_S5_Mock_blast/results/Mock_RGN1_9_fmt0.txt
- Supplementary_Information/Supplementary_Data/Data_S5_Mock_blast/results/Mock_RGN1_8_fmt0.txt
- Supplementary_Information/Supplementary_Data/Data_S5_Mock_blast/results/Mock_RGN3_5_fmt0.txt
- Supplementary_Information/Supplementary_Data/Data_S5_Mock_blast/results/Mock_RGN3_4_fmt0.txt
- Supplementary_Information/Supplementary_Data/Data_S5_Mock_blast/results/Mock_RGN5_1_fmt0.txt
- Supplementary_Information/Supplementary_Data/Data_S5_Mock_blast/results/Mock_RGN1_2_fmt6.txt
- Supplementary_Information/Supplementary_Data/Data_S5_Mock_blast/results/Mock_RGN1_3_fmt6.txt
- Supplementary_Information/Supplementary_Data/Data_S5_Mock_blast/results/Mock_RGN4_9_fmt0.txt
- Supplementary_Information/Supplementary_Data/Data_S5_Mock_blast/results/Mock_RGN4_8_fmt0.txt
- Supplementary_Information/Supplementary_Data/Data_S5_Mock_blast/results/Mock_RGN2_7_fmt0.txt
- Supplementary_Information/Supplementary_Data/Data_S5_Mock_blast/results/Mock_RGN2_6_fmt0.txt
- Supplementary_Information/Supplementary_Data/Data_S5_Mock_blast/results/Mock_RGN5_10_fmt6.txt
- Supplementary_Information/Supplementary_Data/Data_S5_Mock_blast/results/Mock_RGN4_3_fmt0.txt
- Supplementary_Information/Supplementary_Data/Data_S5_Mock_blast/results/Mock_RGN4_2_fmt0.txt
- Supplementary_Information/Supplementary_Data/Data_S5_Mock_blast/results/Mock_RGN1_8_fmt6.txt
- Supplementary_Information/Supplementary_Data/Data_S5_Mock_blast/results/Mock_RGN1_9_fmt6.txt
- Supplementary_Information/Supplementary_Data/Data_S5_Mock_blast/query/
- Supplementary_Information/Supplementary_Data/Data_S5_Mock_blast/query/Mock_RGN5_1.fasta
- Supplementary_Information/Supplementary_Data/Data_S5_Mock_blast/query/Mock_RGN4_5.fasta
- Supplementary_Information/Supplementary_Data/Data_S5_Mock_blast/query/Mock_RGN1_9.fasta
- Supplementary_Information/Supplementary_Data/Data_S5_Mock_blast/query/Mock_RGN2_8.fasta
- Supplementary_Information/Supplementary_Data/Data_S5_Mock_blast/query/Mock_RGN4_7.fasta
- Supplementary_Information/Supplementary_Data/Data_S5_Mock_blast/query/Mock_RGN5_10.fasta
- Supplementary_Information/Supplementary_Data/Data_S5_Mock_blast/query/Mock_RGN4_10.fasta
- Supplementary_Information/Supplementary_Data/Data_S5_Mock_blast/query/Mock_RGN5_3.fasta
- Supplementary_Information/Supplementary_Data/Data_S5_Mock_blast/query/Mock_RGN5_7.fasta
- Supplementary_Information/Supplementary_Data/Data_S5_Mock_blast/query/Mock_RGN4_3.fasta
- Supplementary_Information/Supplementary_Data/Data_S5_Mock_blast/query/Mock_RGN4_1.fasta
- Supplementary_Information/Supplementary_Data/Data_S5_Mock_blast/query/Mock_RGN5_5.fasta
- Supplementary_Information/Supplementary_Data/Data_S5_Mock_blast/query/Mock_RGN3_8.fasta
- Supplementary_Information/Supplementary_Data/Data_S5_Mock_blast/query/Mock_RGN4_6.fasta
- Supplementary_Information/Supplementary_Data/Data_S5_Mock_blast/query/Mock_RGN5_2.fasta
- Supplementary_Information/Supplementary_Data/Data_S5_Mock_blast/query/Mock_RGN1_8.fasta
- Supplementary_Information/Supplementary_Data/Data_S5_Mock_blast/query/Mock_RGN2_9.fasta
- Supplementary_Information/Supplementary_Data/Data_S5_Mock_blast/query/Mock_RGN4_4.fasta
- Supplementary_Information/Supplementary_Data/Data_S5_Mock_blast/query/Mock_RGN3_9.fasta
- Supplementary_Information/Supplementary_Data/Data_S5_Mock_blast/query/Mock_RGN5_4.fasta
- Supplementary_Information/Supplementary_Data/Data_S5_Mock_blast/query/Mock_RGN5_6.fasta
- Supplementary_Information/Supplementary_Data/Data_S5_Mock_blast/query/Mock_RGN4_2.fasta
- Supplementary_Information/Supplementary_Data/Data_S5_Mock_blast/query/Mock_RGN2_10.fasta
- Supplementary_Information/Supplementary_Data/Data_S5_Mock_blast/query/Mock_RGN3_10.fasta
- Supplementary_Information/Supplementary_Data/Data_S5_Mock_blast/query/Mock_RGN1_2.fasta
- Supplementary_Information/Supplementary_Data/Data_S5_Mock_blast/query/Mock_RGN2_3.fasta
- Supplementary_Information/Supplementary_Data/Data_S5_Mock_blast/query/Mock_RGN3_7.fasta
- Supplementary_Information/Supplementary_Data/Data_S5_Mock_blast/query/Mock_RGN5_8.fasta
- Supplementary_Information/Supplementary_Data/Data_S5_Mock_blast/query/Mock_RGN3_5.fasta
- Supplementary_Information/Supplementary_Data/Data_S5_Mock_blast/query/Mock_RGN2_1.fasta
- Supplementary_Information/Supplementary_Data/Data_S5_Mock_blast/query/Mock_RGN4_8.fasta
- Supplementary_Information/Supplementary_Data/Data_S5_Mock_blast/query/Mock_RGN1_4.fasta
- Supplementary_Information/Supplementary_Data/Data_S5_Mock_blast/query/Mock_RGN2_5.fasta
- Supplementary_Information/Supplementary_Data/Data_S5_Mock_blast/query/Mock_RGN3_1.fasta
- Supplementary_Information/Supplementary_Data/Data_S5_Mock_blast/query/Mock_RGN3_3.fasta
- Supplementary_Information/Supplementary_Data/Data_S5_Mock_blast/query/Mock_RGN2_7.fasta
- Supplementary_Information/Supplementary_Data/Data_S5_Mock_blast/query/Mock_RGN1_6.fasta
- Supplementary_Information/Supplementary_Data/Data_S5_Mock_blast/query/Mock_RGN3_4.fasta
- Supplementary_Information/Supplementary_Data/Data_S5_Mock_blast/query/Mock_RGN5_9.fasta
- Supplementary_Information/Supplementary_Data/Data_S5_Mock_blast/query/Mock_RGN1_1.fasta
- Supplementary_Information/Supplementary_Data/Data_S5_Mock_blast/query/Mock_RGN1_10.fasta
- Supplementary_Information/Supplementary_Data/Data_S5_Mock_blast/query/Mock_RGN1_3.fasta
- Supplementary_Information/Supplementary_Data/Data_S5_Mock_blast/query/Mock_RGN2_2.fasta
- Supplementary_Information/Supplementary_Data/Data_S5_Mock_blast/query/Mock_RGN3_6.fasta
- Supplementary_Information/Supplementary_Data/Data_S5_Mock_blast/query/Mock_RGN3_2.fasta
- Supplementary_Information/Supplementary_Data/Data_S5_Mock_blast/query/Mock_RGN2_6.fasta
- Supplementary_Information/Supplementary_Data/Data_S5_Mock_blast/query/Mock_RGN1_7.fasta
- Supplementary_Information/Supplementary_Data/Data_S5_Mock_blast/query/Mock_RGN1_5.fasta
- Supplementary_Information/Supplementary_Data/Data_S5_Mock_blast/query/Mock_RGN2_4.fasta
- Supplementary_Information/Supplementary_Data/Data_S5_Mock_blast/query/Mock_RGN4_9.fasta
- Supplementary_Information/Supplementary_Data/Data_S3_depth/
- Supplementary_Information/Supplementary_Data/Data_S3_depth/results/
- Supplementary_Information/Supplementary_Data/Data_S3_depth/results/RGN3_d100_fmt6.txt
- Supplementary_Information/Supplementary_Data/Data_S3_depth/results/RGN4_d100_fmt6.txt
- Supplementary_Information/Supplementary_Data/Data_S3_depth/results/RGN1_d30_fmt6.txt
- Supplementary_Information/Supplementary_Data/Data_S3_depth/results/RGN3_d300_fmt6.txt
- Supplementary_Information/Supplementary_Data/Data_S3_depth/results/RGN1_d500_fmt6.txt
- Supplementary_Information/Supplementary_Data/Data_S3_depth/results/RGN5_d500_fmt6.txt
- Supplementary_Information/Supplementary_Data/Data_S3_depth/results/RGN2_d500_fmt6.txt
- Supplementary_Information/Supplementary_Data/Data_S3_depth/results/RGN4_d300_fmt6.txt
- Supplementary_Information/Supplementary_Data/Data_S3_depth/results/RGN5_d300_fmt6.txt
- Supplementary_Information/Supplementary_Data/Data_S3_depth/results/RGN5_d1000_fmt6.txt
- Supplementary_Information/Supplementary_Data/Data_S3_depth/results/RGN3_d500_fmt6.txt
- Supplementary_Information/Supplementary_Data/Data_S3_depth/results/RGN1_d300_fmt6.txt
- Supplementary_Information/Supplementary_Data/Data_S3_depth/results/RGN2_d1000_fmt6.txt
- Supplementary_Information/Supplementary_Data/Data_S3_depth/results/RGN2_d30_fmt6.txt
- Supplementary_Information/Supplementary_Data/Data_S3_depth/results/RGN5_d30_fmt6.txt
- Supplementary_Information/Supplementary_Data/Data_S3_depth/results/RGN3_d1000_fmt6.txt
- Supplementary_Information/Supplementary_Data/Data_S3_depth/results/RGN4_d1000_fmt6.txt
- Supplementary_Information/Supplementary_Data/Data_S3_depth/results/RGN4_d500_fmt6.txt
- Supplementary_Information/Supplementary_Data/Data_S3_depth/results/RGN4_d30_fmt6.txt
- Supplementary_Information/Supplementary_Data/Data_S3_depth/results/RGN3_d30_fmt6.txt
- Supplementary_Information/Supplementary_Data/Data_S3_depth/results/RGN2_d300_fmt6.txt
- Supplementary_Information/Supplementary_Data/Data_S3_depth/results/RGN1_d100_fmt6.txt
- Supplementary_Information/Supplementary_Data/Data_S3_depth/results/RGN5_d100_fmt6.txt
- Supplementary_Information/Supplementary_Data/Data_S3_depth/results/RGN1_d1000_fmt6.txt
- Supplementary_Information/Supplementary_Data/Data_S3_depth/results/RGN2_d100_fmt6.txt
- Supplementary_Information/Supplementary_Data/Data_S3_depth/query/
- Supplementary_Information/Supplementary_Data/Data_S3_depth/query/RGN1_d500.fasta
- Supplementary_Information/Supplementary_Data/Data_S3_depth/query/RGN5_d1000.fasta
- Supplementary_Information/Supplementary_Data/Data_S3_depth/query/RGN4_d30.fasta
- Supplementary_Information/Supplementary_Data/Data_S3_depth/query/RGN2_d100.fasta
- Supplementary_Information/Supplementary_Data/Data_S3_depth/query/RGN4_d500.fasta
- Supplementary_Information/Supplementary_Data/Data_S3_depth/query/RGN2_d30.fasta
- Supplementary_Information/Supplementary_Data/Data_S3_depth/query/RGN5_d300.fasta
- Supplementary_Information/Supplementary_Data/Data_S3_depth/query/RGN2_d300.fasta
- Supplementary_Information/Supplementary_Data/Data_S3_depth/query/RGN3_d1000.fasta
- Supplementary_Information/Supplementary_Data/Data_S3_depth/query/RGN3_d500.fasta
- Supplementary_Information/Supplementary_Data/Data_S3_depth/query/RGN5_d30.fasta
- Supplementary_Information/Supplementary_Data/Data_S3_depth/query/RGN5_d100.fasta
- Supplementary_Information/Supplementary_Data/Data_S3_depth/query/RGN3_d30.fasta
- Supplementary_Information/Supplementary_Data/Data_S3_depth/query/RGN3_d100.fasta
- Supplementary_Information/Supplementary_Data/Data_S3_depth/query/RGN1_d1000.fasta
- Supplementary_Information/Supplementary_Data/Data_S3_depth/query/RGN5_d500.fasta
- Supplementary_Information/Supplementary_Data/Data_S3_depth/query/RGN4_d300.fasta
- Supplementary_Information/Supplementary_Data/Data_S3_depth/query/RGN1_d300.fasta
- Supplementary_Information/Supplementary_Data/Data_S3_depth/query/RGN4_d1000.fasta
- Supplementary_Information/Supplementary_Data/Data_S3_depth/query/RGN1_d100.fasta
- Supplementary_Information/Supplementary_Data/Data_S3_depth/query/RGN3_d300.fasta
- Supplementary_Information/Supplementary_Data/Data_S3_depth/query/RGN2_d500.fasta
- Supplementary_Information/Supplementary_Data/Data_S3_depth/query/RGN1_d30.fasta
- Supplementary_Information/Supplementary_Data/Data_S3_depth/query/RGN2_d1000.fasta
- Supplementary_Information/Supplementary_Data/Data_S3_depth/query/RGN4_d100.fasta
- Supplementary_Information/Supplementary_Data/Data_S1_ITS-LSU/
- Supplementary_Information/Supplementary_Data/Data_S1_ITS-LSU/Cryn.fasta
- Supplementary_Information/Supplementary_Data/Data_S1_ITS-LSU/Penc.fasta
- Supplementary_Information/Supplementary_Data/Data_S1_ITS-LSU/Malg.fasta
- Supplementary_Information/Supplementary_Data/Data_S1_ITS-LSU/Aspn.fasta
- Supplementary_Information/Supplementary_Data/Data_S1_ITS-LSU/Fusk.fasta
- Supplementary_Information/Supplementary_Data/Data_S1_ITS-LSU/Cang.fasta
- Supplementary_Information/Supplementary_Data/Data_S1_ITS-LSU/Aspf.fasta
- Supplementary_Information/Supplementary_Data/Data_S1_ITS-LSU/Cana.fasta
- Supplementary_Information/Supplementary_Data/Data_S1_ITS-LSU/Sacc.fasta
- Supplementary_Information/Supplementary_Data/Data_S1_ITS-LSU/Cutd.fasta
- Supplementary_Information/Supplementary_Tables.xlsx
- Supplementary_Information/Supplementary_Methods/
- Supplementary_Information/Supplementary_Methods/Bioinformatics_pipelines.pdf
- Supplementary_Information/Supplementary_Methods/rpt.txt
