# Supplementary material for: Using nanopore sequencing to identify fungi from clinical samples with high phylogenetic resolution
Source: Sci Rep. 2023 Jun 16;13:9785. doi: 10.1038/s41598-023-37016-0 (PMC10275880; doi:10.1038/s41598-023-37016-0)
Supplement: Supplementary file 1 — Supplementary Information. [file 41598_2023_37016_MOESM1_ESM.zip › Supplementary_Information/Supplementary_Data/Data_S4_A.niger_blast/results/A.niger_RGN1_fmt6.txt]

NT_166520.1	100	475	257	0	0	100.000	2.11e-131
NT_166520.1	100	475	257	0	0	100.000	2.11e-131
NT_166520.1	100	475	257	0	0	100.000	2.11e-131
NT_166520.1	100	475	257	0	0	100.000	2.11e-131
NW_020290355.1	100	464	255	2	0	99.222	4.57e-128
NW_020290355.1	100	444	252	2	3	98.054	5.96e-122
NW_020290377.1	100	464	255	2	0	99.222	4.57e-128
NW_020290374.1	100	464	255	2	0	99.222	4.57e-128
NW_020290374.1	100	464	255	2	0	99.222	4.57e-128
NW_017253164.1	100	464	255	2	0	99.222	4.57e-128
NW_023336289.1	100	464	255	2	0	99.222	4.57e-128
NW_023336289.1	100	464	255	2	0	99.222	4.57e-128
NW_023336289.1	100	464	255	2	0	99.222	4.57e-128
NC_054852.1	100	464	255	2	0	99.222	4.57e-128
NC_054852.1	100	464	255	2	0	99.222	4.57e-128
NC_054852.1	100	464	255	2	0	99.222	4.57e-128
NC_054852.1	100	464	255	2	0	99.222	4.57e-128
NC_054852.1	100	464	255	2	0	99.222	4.57e-128
NW_020290373.1	100	457	254	2	1	98.833	7.65e-126
NW_020290373.1	100	444	252	2	3	98.054	5.96e-122
NW_020290372.1	100	457	254	2	1	98.833	7.65e-126
NW_020290372.1	100	444	252	2	3	98.054	5.96e-122
NW_020290353.1	100	457	254	2	1	98.833	7.65e-126
NW_020290353.1	100	457	254	2	1	98.833	7.65e-126
NW_020290390.1	100	457	254	2	1	98.833	7.65e-126
NW_020290387.1	100	451	253	2	2	98.444	3.56e-124
NW_020290387.1	100	451	253	2	2	98.444	3.56e-124
NW_020290381.1	100	451	253	2	2	98.444	3.56e-124
NW_020290379.1	100	451	253	2	2	98.444	3.56e-124
NW_020291068.1	100	414	246	11	0	95.720	4.67e-113
NW_020291068.1	100	414	246	11	0	95.720	4.67e-113
NW_020291068.1	100	401	244	11	2	94.942	3.64e-109
NW_020290590.1	100	390	243	11	4	94.186	7.87e-106
NW_020290589.1	100	390	243	11	4	94.186	7.87e-106
NW_020290587.1	100	390	243	11	4	94.186	7.87e-106
NW_020290575.1	100	390	243	11	4	94.186	7.87e-106
NW_020290570.1	100	390	243	11	4	94.186	7.87e-106
NW_020290508.1	100	390	243	11	4	94.186	7.87e-106
NW_020290591.1	100	388	242	11	4	94.163	2.83e-105
NW_020290569.1	100	388	242	11	4	94.163	2.83e-105
NW_020290586.1	100	383	242	11	5	93.798	1.32e-103
NW_020290580.1	100	383	242	11	5	93.798	1.32e-103
NW_020290562.1	100	383	242	11	5	93.798	1.32e-103
NW_020290555.1	100	383	242	11	5	93.798	1.32e-103
NW_020290551.1	100	383	242	11	5	93.798	1.32e-103
NW_020290544.1	100	383	242	11	5	93.798	1.32e-103
NW_020290539.1	100	383	242	11	5	93.798	1.32e-103
NW_020290531.1	100	383	242	11	5	93.798	1.32e-103
NW_020290530.1	100	383	242	11	5	93.798	1.32e-103
NW_020290529.1	100	383	242	11	5	93.798	1.32e-103
NW_020290525.1	100	383	242	11	5	93.798	1.32e-103
NW_020290521.1	100	383	242	11	5	93.798	1.32e-103
NW_020290517.1	100	383	242	11	5	93.798	1.32e-103
NW_020290507.1	100	383	242	11	5	93.798	1.32e-103
NW_020290505.1	100	383	242	11	5	93.798	1.32e-103
NW_020290505.1	100	383	242	11	5	93.798	1.32e-103
NW_020290545.1	100	381	241	11	5	93.774	4.74e-103
NW_020290520.1	100	381	241	11	5	93.774	4.74e-103
NW_020290584.1	100	377	241	11	6	93.411	6.13e-102
NW_020290582.1	100	377	241	11	6	93.411	6.13e-102
NW_020290556.1	100	377	241	11	6	93.411	6.13e-102
NW_020290553.1	100	377	241	11	6	93.411	6.13e-102
NW_020290543.1	100	377	241	11	6	93.411	6.13e-102
NW_020290541.1	100	377	241	11	6	93.411	6.13e-102
NW_020290540.1	100	377	241	11	6	93.411	6.13e-102
NW_020290534.1	100	377	241	11	6	93.411	6.13e-102
NW_020290532.1	100	377	241	11	6	93.411	6.13e-102
NW_020290526.1	100	377	241	11	6	93.411	6.13e-102
NW_020290522.1	100	377	241	11	6	93.411	6.13e-102
NW_020290518.1	100	377	241	11	6	93.411	6.13e-102
NW_020290515.1	100	377	241	11	6	93.411	6.13e-102
NW_020290528.1	100	375	240	12	5	93.385	2.20e-101
NW_020290519.1	100	375	240	11	6	93.385	2.20e-101
NW_020290583.1	100	370	240	11	7	93.023	1.03e-99
NW_020290581.1	100	370	240	11	7	93.023	1.03e-99
NW_020290579.1	100	370	239	12	6	92.996	1.03e-99
NW_020290566.1	100	370	240	11	7	93.023	1.03e-99
NW_020290558.1	100	370	240	11	7	93.023	1.03e-99
NW_020290548.1	100	370	240	11	7	93.023	1.03e-99
NW_020290542.1	100	370	240	11	7	93.023	1.03e-99
NW_020290510.1	100	370	240	11	7	93.023	1.03e-99
NW_020290599.1	100	364	239	11	8	92.636	4.77e-98
NW_020290523.1	100	364	239	11	8	92.636	4.77e-98
NT_165929.1	100	353	239	15	7	91.571	1.03e-94
NW_022984632.1	100	337	238	13	12	90.494	1.04e-89
NW_020290578.1	93	329	220	12	7	92.050	1.74e-87
NC_007197.1	100	324	233	20	7	89.615	8.10e-86
NW_022984065.1	100	318	233	19	9	89.272	3.77e-84
NW_025091279.1	100	318	233	19	9	89.272	3.77e-84
NW_020194278.1	100	318	232	20	8	89.231	3.77e-84
NW_020194278.1	100	318	233	19	9	89.272	3.77e-84
NW_020194294.1	100	318	232	20	8	89.231	3.77e-84
NW_020194294.1	100	318	233	19	9	89.272	3.77e-84
NW_020194293.1	100	318	232	20	8	89.231	3.77e-84
NW_020194293.1	100	311	231	20	9	88.846	6.30e-82
NW_020194293.1	100	305	230	20	10	88.462	2.93e-80
NW_020194292.1	100	318	232	20	8	89.231	3.77e-84
NW_020194292.1	100	318	232	20	8	89.231	3.77e-84
NW_020798475.1	100	313	232	20	9	88.889	1.75e-82
NW_020798475.1	100	313	232	20	9	88.889	1.75e-82
NW_020194331.1	100	311	231	20	9	88.846	6.30e-82
NW_020194323.1	100	311	231	20	9	88.846	6.30e-82
NW_020194302.1	100	311	231	20	9	88.846	6.30e-82
NW_020194284.1	100	305	230	20	10	88.462	2.93e-80
NW_020290594.1	84	303	201	11	6	92.202	1.05e-79
NW_020290514.1	81	303	195	8	6	93.301	1.05e-79
NW_001510447.1	100	300	231	22	10	87.833	1.36e-78
NW_001510380.1	100	300	231	22	10	87.833	1.36e-78
NW_001510370.1	100	300	231	22	10	87.833	1.36e-78
NW_017963237.1	100	300	229	17	13	88.417	1.36e-78
NW_017963189.1	100	300	229	17	13	88.417	1.36e-78
NW_001510346.1	100	294	231	22	11	87.500	6.35e-77
NW_020194341.1	100	292	228	21	11	87.692	2.28e-76
NW_020194366.1	100	292	228	21	11	87.692	2.28e-76
NW_020194366.1	100	279	226	21	13	86.923	1.78e-72
NW_020194357.1	100	292	228	21	11	87.692	2.28e-76
NW_020194357.1	100	292	228	21	11	87.692	2.28e-76
NW_020194357.1	100	292	228	21	11	87.692	2.28e-76
NW_020194357.1	100	287	227	21	12	87.308	1.06e-74
NW_020194359.1	100	287	227	21	12	87.308	1.06e-74
NW_020194359.1	100	279	226	21	13	86.923	1.78e-72
NW_020194359.1	100	279	226	21	13	86.923	1.78e-72
NW_020194374.1	100	279	226	21	13	86.923	1.78e-72
NW_020194423.1	100	278	225	30	6	86.207	6.39e-72
NW_020194423.1	100	270	224	30	7	85.824	1.07e-69
NW_020194425.1	100	276	224	31	5	86.154	2.30e-71
NW_020194425.1	100	272	224	31	6	85.824	2.98e-70
NW_020194421.1	100	276	224	31	5	86.154	2.30e-71
NW_020194421.1	100	272	225	30	7	85.878	2.98e-70
NW_020194416.1	100	276	224	30	6	86.154	2.30e-71
NW_020194416.1	100	272	224	31	6	85.824	2.98e-70
NW_020194362.1	100	274	225	21	14	86.538	8.27e-71
NW_020194362.1	100	274	225	21	14	86.538	8.27e-71
NW_020194405.1	100	272	224	31	6	85.824	2.98e-70
NW_020194430.1	100	272	225	30	7	85.878	2.98e-70
NW_020194430.1	100	265	223	31	7	85.441	4.98e-68
NW_020194428.1	100	272	224	31	6	85.824	2.98e-70
NW_020194424.1	100	272	224	31	6	85.824	2.98e-70
NW_020194422.1	100	272	225	30	7	85.878	2.98e-70
NW_020194422.1	100	272	225	30	7	85.878	2.98e-70
NW_020194420.1	100	272	225	30	7	85.878	2.98e-70
NW_020194420.1	100	268	223	29	8	85.769	3.85e-69
NW_020194415.1	100	272	225	30	7	85.878	2.98e-70
NW_020194415.1	100	265	223	31	7	85.441	4.98e-68
NW_020194415.1	100	204	221	29	21	81.550	1.10e-49
NW_020194414.1	100	272	224	31	6	85.824	2.98e-70
NW_020194414.1	100	272	225	30	7	85.878	2.98e-70
NW_020194414.1	100	272	225	30	7	85.878	2.98e-70
NW_020194413.1	100	272	224	31	6	85.824	2.98e-70
NW_020194413.1	100	272	224	31	6	85.824	2.98e-70
NW_020194413.1	100	265	223	31	7	85.441	4.98e-68
NW_020194412.1	100	272	224	31	6	85.824	2.98e-70
NW_020194412.1	100	270	224	29	8	85.824	1.07e-69
NW_020194412.1	100	265	223	31	7	85.441	4.98e-68
NW_020194411.1	100	272	224	31	6	85.824	2.98e-70
NW_020194411.1	100	272	224	31	6	85.824	2.98e-70
NW_020194411.1	100	272	224	31	6	85.824	2.98e-70
NW_020194410.1	100	272	225	30	7	85.878	2.98e-70
NW_020194410.1	100	272	225	30	7	85.878	2.98e-70
NW_020194410.1	100	272	224	31	6	85.824	2.98e-70
NW_020194431.1	100	270	224	30	7	85.824	1.07e-69
NW_020194419.1	100	270	224	30	7	85.824	1.07e-69
NW_020194419.1	100	259	222	32	7	85.057	2.32e-66
NC_036441.1	100	267	225	23	14	85.878	1.38e-68
NC_036441.1	100	267	225	23	14	85.878	1.38e-68
NW_026088304.1	100	267	223	23	13	86.100	1.38e-68
NW_026088304.1	100	267	223	23	13	86.100	1.38e-68
NW_026088304.1	100	267	223	23	13	86.100	1.38e-68
NW_026088304.1	100	259	221	23	14	85.659	2.32e-66
NW_026088303.1	100	267	223	23	13	86.100	1.38e-68
NW_026088303.1	100	261	222	23	14	85.714	6.44e-67
NW_020194417.1	100	267	224	30	8	85.496	1.38e-68
NW_020194417.1	100	257	223	28	11	85.115	8.33e-66
NC_054697.1	100	267	225	23	14	85.878	1.38e-68
NC_054697.1	100	267	225	23	14	85.878	1.38e-68
NC_054697.1	100	267	225	23	14	85.878	1.38e-68
NC_054697.1	100	267	225	23	14	85.878	1.38e-68
NC_054697.1	100	267	225	23	14	85.878	1.38e-68
NC_054697.1	100	267	225	23	14	85.878	1.38e-68
NC_054697.1	100	267	225	23	14	85.878	1.38e-68
NC_054697.1	100	267	225	23	14	85.878	1.38e-68
NC_054697.1	100	267	225	23	14	85.878	1.38e-68
NW_019170274.1	100	265	225	22	15	85.878	4.98e-68
NW_020194418.1	100	265	223	31	7	85.441	4.98e-68
NW_020194418.1	100	265	223	30	8	85.441	4.98e-68
NC_064657.1	100	254	221	23	15	85.328	1.08e-64
NW_014574576.1	100	248	218	28	11	84.825	5.01e-63
NW_024469302.1	100	244	219	26	14	84.556	6.49e-62
NW_020292127.1	68	241	160	15	0	91.429	8.39e-61
NW_026055304.1	100	239	218	27	14	84.170	3.02e-60
NW_024467419.1	100	231	217	27	15	83.784	5.05e-58
NW_024467431.1	100	231	217	27	15	83.784	5.05e-58
NW_024467432.1	100	231	217	27	15	83.784	5.05e-58
NW_024067592.1	100	220	216	26	18	83.077	1.09e-54
NW_021167190.1	100	219	222	23	23	82.836	3.93e-54
NW_021167190.1	100	219	222	23	23	82.836	3.93e-54
NW_021167167.1	100	219	222	23	23	82.836	3.93e-54
NW_019173481.1	100	207	212	31	15	82.171	8.51e-51
NC_049564.1	100	189	215	29	22	80.827	3.08e-45
NC_049564.1	100	189	215	29	22	80.827	3.08e-45
NC_049564.1	100	189	215	29	22	80.827	3.08e-45
NC_049564.1	100	189	215	29	22	80.827	3.08e-45
NC_049564.1	100	189	215	29	22	80.827	3.08e-45
NC_049564.1	100	189	215	29	22	80.827	3.08e-45
NC_049564.1	100	189	215	29	22	80.827	3.08e-45
NC_049564.1	100	189	215	29	22	80.827	3.08e-45
NW_015378916.1	65	169	147	14	11	85.465	4.02e-39
NC_057368.1	40	167	101	3	2	95.283	1.44e-38
NC_057368.1	40	167	101	3	2	95.283	1.44e-38
NC_057368.1	40	167	101	3	2	95.283	1.44e-38
NC_057368.1	40	167	101	3	2	95.283	1.44e-38
NC_057368.1	40	167	101	3	2	95.283	1.44e-38
NC_057368.1	40	167	101	3	2	95.283	1.44e-38
NC_057368.1	40	167	101	3	2	95.283	1.44e-38
NC_057368.1	40	167	101	3	2	95.283	1.44e-38
NC_057368.1	40	167	101	3	2	95.283	1.44e-38
NW_001517094.1	44	163	105	7	1	92.920	1.87e-37
NW_002196683.1	100	163	208	35	20	79.087	1.87e-37
NW_025764283.1	100	163	210	36	20	78.947	1.87e-37
NW_024468085.1	100	158	206	38	18	78.626	8.69e-36
NW_002990292.1	100	150	206	36	21	78.327	1.45e-33
NW_002990322.1	100	150	206	36	21	78.327	1.45e-33
NW_002990118.1	100	150	206	36	21	78.327	1.45e-33
NW_024468493.1	84	145	103	6	5	90.351	6.77e-32
NW_024468493.1	84	137	98	8	3	89.908	1.13e-29
NW_024468493.1	84	137	101	6	6	89.381	1.13e-29
NW_024468493.1	84	134	96	8	3	89.720	1.46e-28
NW_024468505.1	83	141	101	6	5	90.179	8.75e-31
NW_024468505.1	83	137	98	8	3	89.908	1.13e-29
NW_024468504.1	83	141	101	6	5	90.179	8.75e-31
NW_024468504.1	83	137	97	9	2	89.815	1.13e-29
NW_024468504.1	83	137	98	8	3	89.908	1.13e-29
NW_024468504.1	83	135	99	8	4	89.189	4.07e-29
NW_024468497.1	83	141	101	6	5	90.179	8.75e-31
NW_024468497.1	83	137	98	8	3	89.908	1.13e-29
NW_024468501.1	83	137	101	6	6	89.381	1.13e-29
NW_024468501.1	83	137	98	8	3	89.908	1.13e-29
NW_024468501.1	83	137	98	8	3	89.908	1.13e-29
NW_024468501.1	83	137	101	6	6	89.381	1.13e-29
NW_024468496.1	83	137	101	6	6	89.381	1.13e-29
NW_024468496.1	83	137	98	8	3	89.908	1.13e-29
NW_024468495.1	83	137	98	8	3	89.908	1.13e-29
NW_024468495.1	83	137	101	6	6	89.381	1.13e-29
NW_024468495.1	83	137	98	8	3	89.908	1.13e-29
NW_024468495.1	83	137	101	6	6	89.381	1.13e-29
NW_024468491.1	83	137	98	8	3	89.908	1.13e-29
NW_024468491.1	83	137	101	6	6	89.381	1.13e-29
NW_024468491.1	83	137	98	8	3	89.908	1.13e-29
NW_024468491.1	83	137	101	6	6	89.381	1.13e-29
NW_024468488.1	82	137	98	8	3	89.908	1.13e-29
NW_024468488.1	82	132	98	7	5	89.091	5.27e-28
NW_013562552.1	39	135	95	6	4	90.476	4.07e-29
NW_020291191.1	26	122	66	0	0	100.000	3.17e-25
NC_054862.1	70	121	93	9	4	87.736	1.14e-24
NC_054862.1	70	121	93	9	4	87.736	1.14e-24
NC_054862.1	70	121	93	9	4	87.736	1.14e-24
NC_054862.1	70	121	93	9	4	87.736	1.14e-24
NC_054862.1	70	86.1	70	7	4	86.420	4.16e-14
NC_054862.1	70	86.1	70	7	4	86.420	4.16e-14
NC_054862.1	70	86.1	70	7	4	86.420	4.16e-14
NC_054862.1	70	86.1	70	7	4	86.420	4.16e-14
NW_006916643.1	39	119	88	12	0	88.000	4.10e-24
NC_057365.1	34	119	82	4	4	91.111	4.10e-24
NW_015378967.1	26	110	66	2	1	95.652	2.47e-21
NW_020290324.1	22	106	57	0	0	100.000	3.19e-20
NW_017387254.1	52	100	111	22	5	80.435	1.49e-18
NW_017387254.1	52	99.0	110	22	5	80.292	5.34e-18
NW_019174181.1	41	99.0	92	13	5	83.636	5.34e-18
NW_013562484.1	38	99.0	88	10	6	84.615	5.34e-18
NW_017253319.1	100	97.1	214	37	35	74.825	1.92e-17
NW_019173744.1	41	93.5	90	16	3	82.569	2.49e-16
NW_006912916.1	27	89.8	62	7	0	89.855	3.22e-15
NW_022157769.1	40	87.9	91	13	7	81.982	1.16e-14
NW_006917114.1	44	86.1	68	6	4	87.179	4.16e-14
NW_006917114.1	44	69.4	37	0	0	100.000	4.19e-09
NW_017971615.1	18	84.2	45	0	0	100.000	1.50e-13
NW_002990246.1	17	82.4	44	0	0	100.000	5.38e-13
NW_023336571.1	17	80.5	43	0	0	100.000	1.94e-12
NW_011371389.1	89	78.7	147	30	18	75.385	6.96e-12
NW_011371389.1	89	78.7	147	30	18	75.385	6.96e-12
NW_011371389.1	89	78.7	147	30	18	75.385	6.96e-12
NW_011371389.1	89	78.7	147	30	18	75.385	6.96e-12
NW_011371389.1	89	78.7	147	30	18	75.385	6.96e-12
NW_011371389.1	89	69.4	37	0	0	100.000	4.19e-09
NW_011371389.1	89	67.6	36	0	0	100.000	1.51e-08
NW_011371365.1	74	78.7	147	30	18	75.385	6.96e-12
NW_011371365.1	74	78.7	147	30	18	75.385	6.96e-12
NW_011371365.1	74	78.7	147	30	18	75.385	6.96e-12
NW_023501164.1	16	78.7	42	0	0	100.000	6.96e-12
NW_025408614.1	16	78.7	42	0	0	100.000	6.96e-12
NW_020269912.1	16	76.8	41	0	0	100.000	2.50e-11
NW_020269627.1	16	76.8	41	0	0	100.000	2.50e-11
NW_020269454.1	16	76.8	41	0	0	100.000	2.50e-11
NW_020269271.1	16	76.8	41	0	0	100.000	2.50e-11
NW_024066081.1	17	75.0	42	1	0	97.674	9.00e-11
NW_024066081.1	17	75.0	42	1	0	97.674	9.00e-11
NW_024066081.1	17	75.0	42	1	0	97.674	9.00e-11
NW_024066081.1	17	75.0	42	1	0	97.674	9.00e-11
NW_025954928.1	17	75.0	42	1	0	97.674	9.00e-11
NW_025954787.1	17	75.0	42	1	0	97.674	9.00e-11
NW_025954781.1	17	75.0	42	1	0	97.674	9.00e-11
NW_025954779.1	17	75.0	42	1	0	97.674	9.00e-11
NW_025954653.1	17	75.0	42	1	0	97.674	9.00e-11
NW_025954653.1	17	75.0	42	1	0	97.674	9.00e-11
NW_006760485.1	17	75.0	42	1	0	97.674	9.00e-11
NW_024066056.1	17	75.0	42	1	0	97.674	9.00e-11
NW_024066056.1	17	75.0	42	1	0	97.674	9.00e-11
NW_024066056.1	17	75.0	42	1	0	97.674	9.00e-11
NW_024066056.1	17	75.0	42	1	0	97.674	9.00e-11
NW_024066056.1	17	75.0	42	1	0	97.674	9.00e-11
NW_024066056.1	17	75.0	42	1	0	97.674	9.00e-11
NW_024066056.1	17	75.0	42	1	0	97.674	9.00e-11
NW_024066232.1	17	75.0	42	1	0	97.674	9.00e-11
NW_024066232.1	17	75.0	42	1	0	97.674	9.00e-11
NW_024066232.1	17	75.0	42	1	0	97.674	9.00e-11
NW_024066232.1	17	75.0	42	1	0	97.674	9.00e-11
NW_024065882.1	17	75.0	42	1	0	97.674	9.00e-11
NW_024065882.1	17	75.0	42	1	0	97.674	9.00e-11
NW_024065882.1	17	75.0	42	1	0	97.674	9.00e-11
NW_024065882.1	17	75.0	42	1	0	97.674	9.00e-11
NW_024065882.1	17	75.0	42	1	0	97.674	9.00e-11
NW_024065882.1	17	75.0	42	1	0	97.674	9.00e-11
NW_024065882.1	17	75.0	42	1	0	97.674	9.00e-11
NC_037313.1	17	75.0	42	1	0	97.674	9.00e-11
NW_026054719.1	16	75.0	40	0	0	100.000	9.00e-11
NW_006767655.1	17	75.0	42	1	0	97.674	9.00e-11
NW_006767050.1	17	75.0	42	1	0	97.674	9.00e-11
NW_007360344.1	17	75.0	42	1	0	97.674	9.00e-11
NW_006767466.1	17	75.0	42	1	0	97.674	9.00e-11
NC_031674.1	17	75.0	42	1	0	97.674	9.00e-11
NC_031674.1	17	75.0	42	1	0	97.674	9.00e-11
NC_031674.1	17	75.0	42	1	0	97.674	9.00e-11
NC_031674.1	17	75.0	42	1	0	97.674	9.00e-11
NC_031674.1	17	75.0	42	1	0	97.674	9.00e-11
NC_031674.1	17	75.0	42	1	0	97.674	9.00e-11
NC_031674.1	17	75.0	42	1	0	97.674	9.00e-11
NC_031674.1	17	75.0	42	1	0	97.674	9.00e-11
NW_001820801.1	17	75.0	42	1	0	97.674	9.00e-11
NW_001820801.1	17	75.0	42	1	0	97.674	9.00e-11
NW_001820801.1	17	75.0	42	1	0	97.674	9.00e-11
NW_001820801.1	17	75.0	42	1	0	97.674	9.00e-11
NW_023501002.1	17	75.0	42	1	0	97.674	9.00e-11
NW_020939778.1	17	75.0	42	1	0	97.674	9.00e-11
NW_020939778.1	17	75.0	42	1	0	97.674	9.00e-11
NW_020939774.1	17	75.0	42	1	0	97.674	9.00e-11
NW_020939774.1	17	75.0	42	1	0	97.674	9.00e-11
NW_020939774.1	17	75.0	42	1	0	97.674	9.00e-11
NW_020939767.1	17	75.0	42	1	0	97.674	9.00e-11
NW_020939767.1	17	75.0	42	1	0	97.674	9.00e-11
NW_020939767.1	17	75.0	42	1	0	97.674	9.00e-11
NW_020939757.1	17	75.0	42	1	0	97.674	9.00e-11
NW_020939757.1	17	75.0	42	1	0	97.674	9.00e-11
NW_020939757.1	17	75.0	42	1	0	97.674	9.00e-11
NW_020939757.1	17	75.0	42	1	0	97.674	9.00e-11
NW_022474421.1	15	73.1	39	0	0	100.000	3.24e-10
NW_025763469.1	16	73.1	41	1	0	97.619	3.24e-10
NW_025763469.1	16	73.1	41	1	0	97.619	3.24e-10
NW_024066207.1	15	73.1	39	0	0	100.000	3.24e-10
NW_024066206.1	16	73.1	41	1	0	97.619	3.24e-10
NW_024066205.1	16	73.1	41	1	0	97.619	3.24e-10
NW_024066205.1	16	73.1	41	1	0	97.619	3.24e-10
NW_024066202.1	16	73.1	41	1	0	97.619	3.24e-10
NW_024066202.1	16	73.1	41	1	0	97.619	3.24e-10
NW_024066202.1	16	73.1	41	1	0	97.619	3.24e-10
NW_024066201.1	15	73.1	39	0	0	100.000	3.24e-10
NW_024066201.1	15	73.1	39	0	0	100.000	3.24e-10
NW_024066201.1	15	73.1	39	0	0	100.000	3.24e-10
NW_025763537.1	15	73.1	39	0	0	100.000	3.24e-10
NW_025763537.1	15	73.1	39	0	0	100.000	3.24e-10
NW_025763529.1	16	73.1	41	1	0	97.619	3.24e-10
NW_025763529.1	16	73.1	41	1	0	97.619	3.24e-10
NW_025544811.1	15	73.1	39	0	0	100.000	3.24e-10
NW_025544811.1	15	73.1	39	0	0	100.000	3.24e-10
NW_025544811.1	15	73.1	39	0	0	100.000	3.24e-10
NW_025544811.1	15	73.1	39	0	0	100.000	3.24e-10
NW_006763101.1	16	73.1	41	1	0	97.619	3.24e-10
NW_017265199.1	15	73.1	39	0	0	100.000	3.24e-10
NW_017265150.1	15	73.1	39	0	0	100.000	3.24e-10
NW_017265150.1	15	73.1	39	0	0	100.000	3.24e-10
NW_017265150.1	15	73.1	39	0	0	100.000	3.24e-10
NW_017265148.1	15	73.1	39	0	0	100.000	3.24e-10
NW_025408637.1	16	73.1	41	1	0	97.619	3.24e-10
NW_025408637.1	16	73.1	41	1	0	97.619	3.24e-10
NW_025408637.1	16	73.1	41	1	0	97.619	3.24e-10
NW_025408637.1	16	73.1	41	1	0	97.619	3.24e-10
NW_025408637.1	16	73.1	41	1	0	97.619	3.24e-10
NW_025408637.1	16	73.1	41	1	0	97.619	3.24e-10
NW_022985408.1	16	73.1	41	1	0	97.619	3.24e-10
NW_003533867.1	15	73.1	39	0	0	100.000	3.24e-10
NW_003533867.1	15	73.1	39	0	0	100.000	3.24e-10
NW_023501100.1	16	73.1	41	1	0	97.619	3.24e-10
NW_023501100.1	16	73.1	41	1	0	97.619	3.24e-10
NW_023501084.1	16	73.1	41	1	0	97.619	3.24e-10
NW_023501084.1	16	58.4	31	0	0	100.000	9.07e-06
NW_001813791.1	15	73.1	39	0	0	100.000	3.24e-10
NW_001813974.1	15	73.1	39	0	0	100.000	3.24e-10
NW_001813974.1	15	73.1	39	0	0	100.000	3.24e-10
NC_009043.1	15	71.3	38	0	0	100.000	1.16e-09
NW_024539502.1	16	71.3	40	1	0	97.561	1.16e-09
NW_006763309.1	16	71.3	40	1	0	97.561	1.16e-09
NW_006763309.1	16	71.3	40	1	0	97.561	1.16e-09
NW_006763296.1	16	71.3	40	1	0	97.561	1.16e-09
NC_018301.1	17	71.3	42	2	0	95.455	1.16e-09
NW_002196671.1	15	71.3	38	0	0	100.000	1.16e-09
NW_025065079.1	15	71.3	38	0	0	100.000	1.16e-09
NW_006767426.1	15	71.3	38	0	0	100.000	1.16e-09
NW_007360990.1	15	71.3	38	0	0	100.000	1.16e-09
NW_023503284.1	17	71.3	42	2	0	95.455	1.16e-09
NW_001884622.1	15	71.3	38	0	0	100.000	1.16e-09
NW_001884645.1	15	71.3	38	0	0	100.000	1.16e-09
NW_001884553.1	15	71.3	38	0	0	100.000	1.16e-09
NW_001884553.1	15	71.3	38	0	0	100.000	1.16e-09
NW_001884553.1	15	71.3	38	0	0	100.000	1.16e-09
NW_001884553.1	15	71.3	38	0	0	100.000	1.16e-09
NW_001884553.1	15	71.3	38	0	0	100.000	1.16e-09
NW_001884553.1	15	71.3	38	0	0	100.000	1.16e-09
NW_001884553.1	15	71.3	38	0	0	100.000	1.16e-09
NW_001884553.1	15	71.3	38	0	0	100.000	1.16e-09
NW_001884553.1	15	71.3	38	0	0	100.000	1.16e-09
NW_001884553.1	15	71.3	38	0	0	100.000	1.16e-09
NW_001884553.1	15	71.3	38	0	0	100.000	1.16e-09
NW_001884553.1	15	71.3	38	0	0	100.000	1.16e-09
NW_001884553.1	15	71.3	38	0	0	100.000	1.16e-09
NW_001884553.1	15	71.3	38	0	0	100.000	1.16e-09
NW_001884553.1	15	71.3	38	0	0	100.000	1.16e-09
NW_001884553.1	15	71.3	38	0	0	100.000	1.16e-09
NW_001884553.1	15	71.3	38	0	0	100.000	1.16e-09
NW_001884553.1	15	71.3	38	0	0	100.000	1.16e-09
NW_001884553.1	15	71.3	38	0	0	100.000	1.16e-09
NW_001884553.1	15	71.3	38	0	0	100.000	1.16e-09
NW_001884553.1	15	71.3	38	0	0	100.000	1.16e-09
NW_001884553.1	15	71.3	38	0	0	100.000	1.16e-09
NW_001884553.1	15	71.3	38	0	0	100.000	1.16e-09
NW_001884553.1	15	71.3	38	0	0	100.000	1.16e-09
NW_001884553.1	15	71.3	38	0	0	100.000	1.16e-09
NW_001884553.1	15	71.3	38	0	0	100.000	1.16e-09
NW_001884553.1	15	71.3	38	0	0	100.000	1.16e-09
NW_001884553.1	15	71.3	38	0	0	100.000	1.16e-09
NW_001884553.1	15	71.3	38	0	0	100.000	1.16e-09
NW_001884553.1	15	71.3	38	0	0	100.000	1.16e-09
NW_001884553.1	15	71.3	38	0	0	100.000	1.16e-09
NW_001884553.1	15	71.3	38	0	0	100.000	1.16e-09
NW_001884553.1	15	71.3	38	0	0	100.000	1.16e-09
NW_001884610.1	16	71.3	40	1	0	97.561	1.16e-09
NW_001884610.1	16	71.3	40	1	0	97.561	1.16e-09
NW_022985045.1	16	71.3	40	1	0	97.561	1.16e-09
NC_032096.1	15	71.3	38	0	0	100.000	1.16e-09
NW_009258205.1	16	71.3	40	1	0	97.561	1.16e-09
NW_024066177.1	15	71.3	38	0	0	100.000	1.16e-09
NW_003020045.1	15	71.3	38	0	0	100.000	1.16e-09
NW_003020039.1	15	71.3	38	0	0	100.000	1.16e-09
NW_003020039.1	15	71.3	38	0	0	100.000	1.16e-09
NW_003020039.1	15	71.3	38	0	0	100.000	1.16e-09
NC_027866.1	15	71.3	38	0	0	100.000	1.16e-09
NW_026057492.1	15	71.3	38	0	0	100.000	1.16e-09
NW_017264704.1	15	71.3	38	0	0	100.000	1.16e-09
NW_017264704.1	15	71.3	38	0	0	100.000	1.16e-09
NW_017264704.1	15	71.3	38	0	0	100.000	1.16e-09
NW_017264704.1	15	71.3	38	0	0	100.000	1.16e-09
NW_017264704.1	15	71.3	38	0	0	100.000	1.16e-09
NW_017264704.1	15	67.6	36	0	0	100.000	1.51e-08
NW_025065177.1	15	71.3	38	0	0	100.000	1.16e-09
NW_022995053.1	15	71.3	38	0	0	100.000	1.16e-09
NW_022995053.1	15	71.3	38	0	0	100.000	1.16e-09
NW_022995093.1	16	71.3	38	0	0	100.000	1.16e-09
NW_022995093.1	16	60.2	34	1	0	97.143	2.52e-06
NW_003052474.1	15	71.3	38	0	0	100.000	1.16e-09
NW_003052477.1	15	71.3	38	0	0	100.000	1.16e-09
NW_003052480.1	15	71.3	38	0	0	100.000	1.16e-09
NW_003052493.1	15	71.3	38	0	0	100.000	1.16e-09
NW_003052498.1	15	71.3	38	0	0	100.000	1.16e-09
NW_003052498.1	15	71.3	38	0	0	100.000	1.16e-09
NW_003052498.1	15	71.3	38	0	0	100.000	1.16e-09
NW_003052498.1	15	71.3	38	0	0	100.000	1.16e-09
NW_003052498.1	15	71.3	38	0	0	100.000	1.16e-09
NW_003052498.1	15	71.3	38	0	0	100.000	1.16e-09
NW_003052498.1	15	71.3	38	0	0	100.000	1.16e-09
NW_003052498.1	15	71.3	38	0	0	100.000	1.16e-09
NW_003052498.1	15	71.3	38	0	0	100.000	1.16e-09
NW_001809796.1	15	71.3	38	0	0	100.000	1.16e-09
NW_001809796.1	15	71.3	38	0	0	100.000	1.16e-09
NW_025065235.1	15	71.3	38	0	0	100.000	1.16e-09
NC_054690.1	27	71.3	38	0	0	100.000	1.16e-09
NC_054690.1	27	71.3	38	0	0	100.000	1.16e-09
NC_054690.1	27	58.4	31	0	0	100.000	9.07e-06
NC_054690.1	27	58.4	31	0	0	100.000	9.07e-06
NC_054684.1	27	71.3	38	0	0	100.000	1.16e-09
NC_054684.1	27	58.4	31	0	0	100.000	9.07e-06
NC_054682.1	27	71.3	38	0	0	100.000	1.16e-09
NC_054682.1	27	58.4	31	0	0	100.000	9.07e-06
NC_042507.1	15	71.3	38	0	0	100.000	1.16e-09
NC_042506.1	15	71.3	38	0	0	100.000	1.16e-09
NC_042506.1	15	71.3	38	0	0	100.000	1.16e-09
NW_026055374.1	15	71.3	38	0	0	100.000	1.16e-09
NC_012867.1	15	71.3	38	0	0	100.000	1.16e-09
NW_025763930.1	15	71.3	38	0	0	100.000	1.16e-09
NW_015385854.1	15	71.3	38	0	0	100.000	1.16e-09
NW_001813677.1	16	71.3	40	1	0	97.561	1.16e-09
NW_001813677.1	16	71.3	40	1	0	97.561	1.16e-09
NW_001813677.1	16	71.3	40	1	0	97.561	1.16e-09
NW_001813677.1	16	71.3	40	1	0	97.561	1.16e-09
NW_001813677.1	16	71.3	40	1	0	97.561	1.16e-09
NW_021640174.1	14	69.4	37	0	0	100.000	4.19e-09
NW_021640174.1	14	69.4	37	0	0	100.000	4.19e-09
NW_021640171.1	14	69.4	37	0	0	100.000	4.19e-09
NW_021640171.1	14	69.4	37	0	0	100.000	4.19e-09
NW_021640179.1	14	69.4	37	0	0	100.000	4.19e-09
NW_021640179.1	14	69.4	37	0	0	100.000	4.19e-09
NW_021640179.1	14	69.4	37	0	0	100.000	4.19e-09
NW_021640173.1	14	69.4	37	0	0	100.000	4.19e-09
NW_021640173.1	14	69.4	37	0	0	100.000	4.19e-09
NW_021640173.1	14	69.4	37	0	0	100.000	4.19e-09
NW_021640173.1	14	69.4	37	0	0	100.000	4.19e-09
NW_021640176.1	14	69.4	37	0	0	100.000	4.19e-09
NW_021640176.1	14	69.4	37	0	0	100.000	4.19e-09
NW_021640176.1	14	69.4	37	0	0	100.000	4.19e-09
NW_021640176.1	14	69.4	37	0	0	100.000	4.19e-09
NW_021640177.1	14	69.4	37	0	0	100.000	4.19e-09
NW_021640177.1	14	69.4	37	0	0	100.000	4.19e-09
NW_021640177.1	14	69.4	37	0	0	100.000	4.19e-09
NW_021640177.1	14	62.1	36	0	1	97.297	7.01e-07
NW_021640178.1	14	69.4	37	0	0	100.000	4.19e-09
NW_021640178.1	14	69.4	37	0	0	100.000	4.19e-09
NW_021640178.1	14	69.4	37	0	0	100.000	4.19e-09
NW_021640178.1	14	69.4	37	0	0	100.000	4.19e-09
NW_021640178.1	14	69.4	37	0	0	100.000	4.19e-09
NW_021640178.1	14	63.9	37	0	1	97.368	1.95e-07
NW_021640175.1	14	69.4	37	0	0	100.000	4.19e-09
NW_021640175.1	14	69.4	37	0	0	100.000	4.19e-09
NW_021640175.1	14	69.4	37	0	0	100.000	4.19e-09
NW_021640175.1	14	69.4	37	0	0	100.000	4.19e-09
NW_021640175.1	14	69.4	37	0	0	100.000	4.19e-09
NW_021640175.1	14	62.1	36	0	1	97.297	7.01e-07
NW_021640162.1	14	69.4	37	0	0	100.000	4.19e-09
NW_021640162.1	14	69.4	37	0	0	100.000	4.19e-09
NW_021640162.1	14	69.4	37	0	0	100.000	4.19e-09
NC_006040.1	14	69.4	37	0	0	100.000	4.19e-09
NC_063011.1	14	69.4	37	0	0	100.000	4.19e-09
NC_063011.1	14	69.4	37	0	0	100.000	4.19e-09
NC_063011.1	14	69.4	37	0	0	100.000	4.19e-09
NW_011627862.1	14	69.4	37	0	0	100.000	4.19e-09
NW_011627862.1	14	69.4	37	0	0	100.000	4.19e-09
NW_011627862.1	14	69.4	37	0	0	100.000	4.19e-09
NC_035922.1	14	69.4	37	0	0	100.000	4.19e-09
NC_035922.1	14	69.4	37	0	0	100.000	4.19e-09
NW_021167133.1	14	69.4	37	0	0	100.000	4.19e-09
NW_021167133.1	14	69.4	37	0	0	100.000	4.19e-09
NW_021167133.1	14	69.4	37	0	0	100.000	4.19e-09
NW_021167129.1	14	69.4	37	0	0	100.000	4.19e-09
NW_017567119.1	14	69.4	37	0	0	100.000	4.19e-09
NW_022157782.1	14	69.4	37	0	0	100.000	4.19e-09
NW_003345197.1	14	69.4	37	0	0	100.000	4.19e-09
NW_003345197.1	14	69.4	37	0	0	100.000	4.19e-09
NW_003345197.1	14	69.4	37	0	0	100.000	4.19e-09
NW_003345197.1	14	69.4	37	0	0	100.000	4.19e-09
NW_024541210.1	14	69.4	37	0	0	100.000	4.19e-09
NW_024541168.1	14	69.4	37	0	0	100.000	4.19e-09
NW_024541001.1	14	69.4	37	0	0	100.000	4.19e-09
NW_024540621.1	14	69.4	37	0	0	100.000	4.19e-09
NW_024540621.1	14	69.4	37	0	0	100.000	4.19e-09
NW_023503025.1	14	69.4	37	0	0	100.000	4.19e-09
NW_023503025.1	14	69.4	37	0	0	100.000	4.19e-09
NW_023503025.1	14	69.4	37	0	0	100.000	4.19e-09
NW_023503025.1	14	69.4	37	0	0	100.000	4.19e-09
NW_023503025.1	14	69.4	37	0	0	100.000	4.19e-09
NW_023503025.1	14	69.4	37	0	0	100.000	4.19e-09
NW_023503025.1	14	69.4	37	0	0	100.000	4.19e-09
NW_023503025.1	14	69.4	37	0	0	100.000	4.19e-09
NW_023503025.1	14	69.4	37	0	0	100.000	4.19e-09
NW_023503025.1	14	69.4	37	0	0	100.000	4.19e-09
NW_023503025.1	14	69.4	37	0	0	100.000	4.19e-09
NW_023503003.1	14	69.4	37	0	0	100.000	4.19e-09
NW_023503003.1	14	69.4	37	0	0	100.000	4.19e-09
NW_023503003.1	14	69.4	37	0	0	100.000	4.19e-09
NW_023503003.1	14	69.4	37	0	0	100.000	4.19e-09
NW_023503003.1	14	69.4	37	0	0	100.000	4.19e-09
NW_023503003.1	14	69.4	37	0	0	100.000	4.19e-09
NW_023503003.1	14	69.4	37	0	0	100.000	4.19e-09
NW_023503003.1	14	69.4	37	0	0	100.000	4.19e-09
NW_023503003.1	14	69.4	37	0	0	100.000	4.19e-09
NW_023503003.1	14	69.4	37	0	0	100.000	4.19e-09
NW_023503003.1	14	69.4	37	0	0	100.000	4.19e-09
NW_023503003.1	14	69.4	37	0	0	100.000	4.19e-09
NW_023503003.1	14	69.4	37	0	0	100.000	4.19e-09
NW_023503003.1	14	69.4	37	0	0	100.000	4.19e-09
NW_023503003.1	14	69.4	37	0	0	100.000	4.19e-09
NW_023503003.1	14	69.4	37	0	0	100.000	4.19e-09
NW_024545242.1	14	69.4	37	0	0	100.000	4.19e-09
NW_024545242.1	14	69.4	37	0	0	100.000	4.19e-09
NW_024468028.1	14	69.4	37	0	0	100.000	4.19e-09
NW_024468018.1	14	69.4	37	0	0	100.000	4.19e-09
NW_015441018.1	16	69.4	39	1	0	97.500	4.19e-09
NW_015441018.1	16	69.4	39	1	0	97.500	4.19e-09
NW_015441018.1	16	69.4	39	1	0	97.500	4.19e-09
NW_015441018.1	16	69.4	39	1	0	97.500	4.19e-09
NW_015440953.1	14	69.4	37	0	0	100.000	4.19e-09
NW_015440953.1	14	69.4	37	0	0	100.000	4.19e-09
NW_015440953.1	14	69.4	37	0	0	100.000	4.19e-09
NW_024539199.1	14	69.4	37	0	0	100.000	4.19e-09
NW_024539080.1	14	69.4	37	0	0	100.000	4.19e-09
NW_024539073.1	14	69.4	37	0	0	100.000	4.19e-09
NW_020194004.1	14	69.4	37	0	0	100.000	4.19e-09
NW_020194004.1	14	69.4	37	0	0	100.000	4.19e-09
NW_020194005.1	14	69.4	37	0	0	100.000	4.19e-09
NW_020194005.1	14	69.4	37	0	0	100.000	4.19e-09
NW_020194005.1	14	69.4	37	0	0	100.000	4.19e-09
NW_020194005.1	14	69.4	37	0	0	100.000	4.19e-09
NW_020194005.1	14	69.4	37	0	0	100.000	4.19e-09
NW_020194005.1	14	69.4	37	0	0	100.000	4.19e-09
NW_020194005.1	14	69.4	37	0	0	100.000	4.19e-09
NW_020193984.1	14	69.4	37	0	0	100.000	4.19e-09
NW_020193984.1	14	69.4	37	0	0	100.000	4.19e-09
NW_020193984.1	14	69.4	37	0	0	100.000	4.19e-09
NC_001144.5	14	69.4	37	0	0	100.000	4.19e-09
NC_001144.5	14	69.4	37	0	0	100.000	4.19e-09
NW_025064835.1	14	69.4	37	0	0	100.000	4.19e-09
NW_025064835.1	14	69.4	37	0	0	100.000	4.19e-09
NW_025064835.1	14	58.4	35	2	0	94.595	9.07e-06
NC_057329.1	14	69.4	37	0	0	100.000	4.19e-09
NC_057329.1	14	69.4	37	0	0	100.000	4.19e-09
NC_057329.1	14	69.4	37	0	0	100.000	4.19e-09
NC_057329.1	14	69.4	37	0	0	100.000	4.19e-09
NC_057329.1	14	69.4	37	0	0	100.000	4.19e-09
NC_057329.1	14	60.2	32	0	0	100.000	2.52e-06
NW_004504307.1	14	69.4	37	0	0	100.000	4.19e-09
NW_004504307.1	14	69.4	37	0	0	100.000	4.19e-09
NW_004504307.1	14	69.4	37	0	0	100.000	4.19e-09
NW_004504307.1	14	69.4	37	0	0	100.000	4.19e-09
NW_013546558.1	14	69.4	37	0	0	100.000	4.19e-09
NW_006267345.1	14	69.4	37	0	0	100.000	4.19e-09
NW_006267345.1	14	69.4	37	0	0	100.000	4.19e-09
NW_006267345.1	14	69.4	37	0	0	100.000	4.19e-09
NW_020289912.1	14	69.4	37	0	0	100.000	4.19e-09
NC_006035.2	28	69.4	37	0	0	100.000	4.19e-09
NC_006035.2	28	56.5	34	2	0	94.444	3.26e-05
NW_025955782.1	14	69.4	37	0	0	100.000	4.19e-09
NW_025955776.1	14	69.4	37	0	0	100.000	4.19e-09
NW_025955428.1	14	69.4	37	0	0	100.000	4.19e-09
NW_014040855.1	14	69.4	37	0	0	100.000	4.19e-09
NW_025764321.1	14	69.4	37	0	0	100.000	4.19e-09
NW_025764418.1	14	69.4	37	0	0	100.000	4.19e-09
NW_025764418.1	14	69.4	37	0	0	100.000	4.19e-09
NW_025764418.1	14	69.4	37	0	0	100.000	4.19e-09
NC_050726.1	14	69.4	37	0	0	100.000	4.19e-09
NC_050722.1	14	69.4	37	0	0	100.000	4.19e-09
NC_050722.1	14	69.4	37	0	0	100.000	4.19e-09
NC_050722.1	14	69.4	37	0	0	100.000	4.19e-09
NC_050722.1	14	69.4	37	0	0	100.000	4.19e-09
NC_050722.1	14	69.4	37	0	0	100.000	4.19e-09
NW_022983864.1	14	69.4	37	0	0	100.000	4.19e-09
NW_022983864.1	14	69.4	37	0	0	100.000	4.19e-09
NW_022983864.1	14	69.4	37	0	0	100.000	4.19e-09
NC_016452.1	14	69.4	37	0	0	100.000	4.19e-09
NC_016452.1	14	69.4	37	0	0	100.000	4.19e-09
NC_016493.1	14	69.4	37	0	0	100.000	4.19e-09
NC_016493.1	14	69.4	37	0	0	100.000	4.19e-09
NW_025544790.1	14	69.4	37	0	0	100.000	4.19e-09
NW_025544790.1	14	69.4	37	0	0	100.000	4.19e-09
NW_025544790.1	14	69.4	37	0	0	100.000	4.19e-09
NW_025544790.1	14	69.4	37	0	0	100.000	4.19e-09
NW_025544790.1	14	69.4	37	0	0	100.000	4.19e-09
NW_025544790.1	14	69.4	37	0	0	100.000	4.19e-09
NW_025544790.1	14	69.4	37	0	0	100.000	4.19e-09
NW_025544790.1	14	69.4	37	0	0	100.000	4.19e-09
NW_003315066.1	16	69.4	39	1	0	97.500	4.19e-09
NW_003315066.1	16	69.4	39	1	0	97.500	4.19e-09
NW_001834692.1	14	69.4	37	0	0	100.000	4.19e-09
NW_001834527.1	14	69.4	37	0	0	100.000	4.19e-09
NW_001834471.1	14	69.4	37	0	0	100.000	4.19e-09
NW_024540246.1	14	69.4	37	0	0	100.000	4.19e-09
NW_024540236.1	14	69.4	37	0	0	100.000	4.19e-09
NW_024540233.1	14	69.4	37	0	0	100.000	4.19e-09
NW_024540232.1	14	69.4	37	0	0	100.000	4.19e-09
NW_024540229.1	14	69.4	37	0	0	100.000	4.19e-09
NW_024540224.1	14	69.4	37	0	0	100.000	4.19e-09
NW_024540222.1	14	69.4	37	0	0	100.000	4.19e-09
NW_024540210.1	14	69.4	37	0	0	100.000	4.19e-09
NW_024540209.1	14	69.4	37	0	0	100.000	4.19e-09
NW_024540207.1	14	69.4	37	0	0	100.000	4.19e-09
NW_024540206.1	14	69.4	37	0	0	100.000	4.19e-09
NW_024540204.1	14	69.4	37	0	0	100.000	4.19e-09
NW_024540202.1	14	69.4	37	0	0	100.000	4.19e-09
NW_024540201.1	14	69.4	37	0	0	100.000	4.19e-09
NW_024540200.1	14	69.4	37	0	0	100.000	4.19e-09
NW_024540199.1	14	69.4	37	0	0	100.000	4.19e-09
NW_024540198.1	14	69.4	37	0	0	100.000	4.19e-09
NW_024540197.1	14	69.4	37	0	0	100.000	4.19e-09
NW_024540194.1	14	69.4	37	0	0	100.000	4.19e-09
NW_024540191.1	14	69.4	37	0	0	100.000	4.19e-09
NW_024540188.1	14	69.4	37	0	0	100.000	4.19e-09
NW_024540186.1	14	69.4	37	0	0	100.000	4.19e-09
NW_024540185.1	14	69.4	37	0	0	100.000	4.19e-09
NW_024540181.1	14	69.4	37	0	0	100.000	4.19e-09
NW_024540179.1	14	69.4	37	0	0	100.000	4.19e-09
NW_024540176.1	14	69.4	37	0	0	100.000	4.19e-09
NW_024540175.1	14	69.4	37	0	0	100.000	4.19e-09
NW_024540171.1	14	69.4	37	0	0	100.000	4.19e-09
NW_024540165.1	14	69.4	37	0	0	100.000	4.19e-09
NW_024540158.1	14	69.4	37	0	0	100.000	4.19e-09
NW_024540156.1	14	69.4	37	0	0	100.000	4.19e-09
NW_024539535.1	14	69.4	37	0	0	100.000	4.19e-09
NW_024539532.1	14	69.4	37	0	0	100.000	4.19e-09
NW_023503161.1	14	69.4	37	0	0	100.000	4.19e-09
NW_023503161.1	14	69.4	37	0	0	100.000	4.19e-09
NW_023503161.1	14	69.4	37	0	0	100.000	4.19e-09
NW_023503161.1	14	69.4	37	0	0	100.000	4.19e-09
NW_023503161.1	14	69.4	37	0	0	100.000	4.19e-09
NW_023503161.1	14	69.4	37	0	0	100.000	4.19e-09
NW_023503161.1	14	69.4	37	0	0	100.000	4.19e-09
NW_023503161.1	14	69.4	37	0	0	100.000	4.19e-09
NW_023503161.1	14	69.4	37	0	0	100.000	4.19e-09
NW_023503161.1	14	69.4	37	0	0	100.000	4.19e-09
NW_023503161.1	14	69.4	37	0	0	100.000	4.19e-09
NW_023503161.1	14	69.4	37	0	0	100.000	4.19e-09
NW_023503161.1	14	69.4	37	0	0	100.000	4.19e-09
NW_023503161.1	14	69.4	37	0	0	100.000	4.19e-09
NW_023503161.1	14	69.4	37	0	0	100.000	4.19e-09
NC_003421.2	14	69.4	37	0	0	100.000	4.19e-09
NC_003421.2	14	69.4	37	0	0	100.000	4.19e-09
NC_003421.2	14	69.4	37	0	0	100.000	4.19e-09
NC_016508.1	14	69.4	37	0	0	100.000	4.19e-09
NC_016508.1	14	69.4	37	0	0	100.000	4.19e-09
NC_016508.1	14	69.4	37	0	0	100.000	4.19e-09
NW_019212883.1	14	69.4	37	0	0	100.000	4.19e-09
NW_019212883.1	14	69.4	37	0	0	100.000	4.19e-09
NW_017387743.1	14	69.4	37	0	0	100.000	4.19e-09
NW_024542676.1	14	69.4	37	0	0	100.000	4.19e-09
NW_024542675.1	14	69.4	37	0	0	100.000	4.19e-09
NW_024542642.1	14	69.4	37	0	0	100.000	4.19e-09
NW_024542616.1	14	69.4	37	0	0	100.000	4.19e-09
NW_024542602.1	14	69.4	37	0	0	100.000	4.19e-09
NW_024542587.1	14	69.4	37	0	0	100.000	4.19e-09
NW_024542573.1	14	69.4	37	0	0	100.000	4.19e-09
NW_024542550.1	14	69.4	37	0	0	100.000	4.19e-09
NW_024542527.1	14	69.4	37	0	0	100.000	4.19e-09
NW_024542517.1	14	69.4	37	0	0	100.000	4.19e-09
NW_024542458.1	14	69.4	37	0	0	100.000	4.19e-09
NW_024542434.1	14	69.4	37	0	0	100.000	4.19e-09
NW_024542305.1	14	69.4	37	0	0	100.000	4.19e-09
NW_024542305.1	14	69.4	37	0	0	100.000	4.19e-09
NC_036029.1	14	69.4	37	0	0	100.000	4.19e-09
NC_036029.1	14	69.4	37	0	0	100.000	4.19e-09
NW_020194461.1	14	69.4	37	0	0	100.000	4.19e-09
NW_019028973.1	14	69.4	37	0	0	100.000	4.19e-09
NW_019028973.1	14	69.4	37	0	0	100.000	4.19e-09
NW_019028972.1	14	69.4	37	0	0	100.000	4.19e-09
NW_019028972.1	14	69.4	37	0	0	100.000	4.19e-09
NW_019028972.1	14	69.4	37	0	0	100.000	4.19e-09
NW_020289900.1	14	69.4	37	0	0	100.000	4.19e-09
NW_020289898.1	14	69.4	37	0	0	100.000	4.19e-09
NW_020289898.1	14	69.4	37	0	0	100.000	4.19e-09
NW_020289898.1	14	69.4	37	0	0	100.000	4.19e-09
NW_013185621.1	14	69.4	37	0	0	100.000	4.19e-09
NW_013185621.1	14	69.4	37	0	0	100.000	4.19e-09
NW_013185620.1	14	69.4	37	0	0	100.000	4.19e-09
NW_025953139.1	14	69.4	37	0	0	100.000	4.19e-09
NW_025953139.1	14	69.4	37	0	0	100.000	4.19e-09
NW_025953139.1	14	69.4	37	0	0	100.000	4.19e-09
NW_025953139.1	14	69.4	37	0	0	100.000	4.19e-09
NW_025953139.1	14	69.4	37	0	0	100.000	4.19e-09
NW_025953139.1	14	69.4	37	0	0	100.000	4.19e-09
NW_025953139.1	14	69.4	37	0	0	100.000	4.19e-09
NW_025953139.1	14	69.4	37	0	0	100.000	4.19e-09
NW_025953139.1	14	69.4	37	0	0	100.000	4.19e-09
NW_025953139.1	14	69.4	37	0	0	100.000	4.19e-09
NW_025953127.1	14	69.4	37	0	0	100.000	4.19e-09
NW_025953127.1	14	69.4	37	0	0	100.000	4.19e-09
NW_025953127.1	14	69.4	37	0	0	100.000	4.19e-09
NW_025953127.1	14	69.4	37	0	0	100.000	4.19e-09
NW_025953127.1	14	69.4	37	0	0	100.000	4.19e-09
NW_025953127.1	14	69.4	37	0	0	100.000	4.19e-09
NW_025953105.1	14	69.4	37	0	0	100.000	4.19e-09
NW_025953105.1	14	69.4	37	0	0	100.000	4.19e-09
NW_025953105.1	14	69.4	37	0	0	100.000	4.19e-09
NW_025953105.1	14	69.4	37	0	0	100.000	4.19e-09
NW_025953105.1	14	69.4	37	0	0	100.000	4.19e-09
NW_025953105.1	14	69.4	37	0	0	100.000	4.19e-09
NW_025953105.1	14	69.4	37	0	0	100.000	4.19e-09
NW_025953105.1	14	69.4	37	0	0	100.000	4.19e-09
NW_025953105.1	14	69.4	37	0	0	100.000	4.19e-09
NW_025953104.1	14	69.4	37	0	0	100.000	4.19e-09
NW_025953104.1	14	69.4	37	0	0	100.000	4.19e-09
NW_025953104.1	14	69.4	37	0	0	100.000	4.19e-09
NW_025953104.1	14	69.4	37	0	0	100.000	4.19e-09
NW_025953104.1	14	69.4	37	0	0	100.000	4.19e-09
NW_025953104.1	14	69.4	37	0	0	100.000	4.19e-09
NW_025953104.1	14	69.4	37	0	0	100.000	4.19e-09
NW_025953104.1	14	69.4	37	0	0	100.000	4.19e-09
NW_025953104.1	14	69.4	37	0	0	100.000	4.19e-09
NW_025953104.1	14	69.4	37	0	0	100.000	4.19e-09
NW_025953104.1	14	69.4	37	0	0	100.000	4.19e-09
NW_025953104.1	14	69.4	37	0	0	100.000	4.19e-09
NW_025953104.1	14	69.4	37	0	0	100.000	4.19e-09
NW_025953103.1	14	69.4	37	0	0	100.000	4.19e-09
NW_025953103.1	14	69.4	37	0	0	100.000	4.19e-09
NW_025953103.1	14	69.4	37	0	0	100.000	4.19e-09
NW_025953103.1	14	69.4	37	0	0	100.000	4.19e-09
NW_025953103.1	14	69.4	37	0	0	100.000	4.19e-09
NW_025953103.1	14	69.4	37	0	0	100.000	4.19e-09
NW_025953103.1	14	69.4	37	0	0	100.000	4.19e-09
NW_025953103.1	14	69.4	37	0	0	100.000	4.19e-09
NW_025953102.1	14	69.4	37	0	0	100.000	4.19e-09
NW_025953102.1	14	69.4	37	0	0	100.000	4.19e-09
NW_025953102.1	14	69.4	37	0	0	100.000	4.19e-09
NW_025953102.1	14	69.4	37	0	0	100.000	4.19e-09
NW_025953102.1	14	69.4	37	0	0	100.000	4.19e-09
NW_025953102.1	14	69.4	37	0	0	100.000	4.19e-09
NW_025953102.1	14	69.4	37	0	0	100.000	4.19e-09
NW_025953102.1	14	69.4	37	0	0	100.000	4.19e-09
NW_025953102.1	14	69.4	37	0	0	100.000	4.19e-09
NW_025953102.1	14	69.4	37	0	0	100.000	4.19e-09
NW_025953102.1	14	69.4	37	0	0	100.000	4.19e-09
NW_025953102.1	14	69.4	37	0	0	100.000	4.19e-09
NC_063042.1	14	69.4	37	0	0	100.000	4.19e-09
NC_063042.1	14	69.4	37	0	0	100.000	4.19e-09
NC_063042.1	14	69.4	37	0	0	100.000	4.19e-09
NC_063042.1	14	69.4	37	0	0	100.000	4.19e-09
NC_063042.1	14	69.4	37	0	0	100.000	4.19e-09
NC_063042.1	14	69.4	37	0	0	100.000	4.19e-09
NC_063042.1	14	69.4	37	0	0	100.000	4.19e-09
NC_063042.1	14	69.4	37	0	0	100.000	4.19e-09
NC_063042.1	14	69.4	37	0	0	100.000	4.19e-09
NC_063042.1	14	69.4	37	0	0	100.000	4.19e-09
NC_063042.1	14	69.4	37	0	0	100.000	4.19e-09
NC_063042.1	14	69.4	37	0	0	100.000	4.19e-09
NC_063042.1	14	69.4	37	0	0	100.000	4.19e-09
NC_063042.1	14	69.4	37	0	0	100.000	4.19e-09
NC_063042.1	14	69.4	37	0	0	100.000	4.19e-09
NC_063042.1	14	69.4	37	0	0	100.000	4.19e-09
NC_063042.1	14	69.4	37	0	0	100.000	4.19e-09
NC_063042.1	14	69.4	37	0	0	100.000	4.19e-09
NC_063042.1	14	69.4	37	0	0	100.000	4.19e-09
NC_063042.1	14	69.4	37	0	0	100.000	4.19e-09
NC_063042.1	14	69.4	37	0	0	100.000	4.19e-09
NC_063042.1	14	69.4	37	0	0	100.000	4.19e-09
NC_063042.1	14	69.4	37	0	0	100.000	4.19e-09
NC_063042.1	14	69.4	37	0	0	100.000	4.19e-09
NC_063042.1	14	69.4	37	0	0	100.000	4.19e-09
NC_063042.1	14	69.4	37	0	0	100.000	4.19e-09
NC_063042.1	14	69.4	37	0	0	100.000	4.19e-09
NC_063042.1	14	69.4	37	0	0	100.000	4.19e-09
NC_063042.1	14	69.4	37	0	0	100.000	4.19e-09
NC_063042.1	14	69.4	37	0	0	100.000	4.19e-09
NC_063042.1	14	69.4	37	0	0	100.000	4.19e-09
NC_063042.1	14	69.4	37	0	0	100.000	4.19e-09
NC_063042.1	14	69.4	37	0	0	100.000	4.19e-09
NC_063042.1	14	69.4	37	0	0	100.000	4.19e-09
NC_063042.1	14	69.4	37	0	0	100.000	4.19e-09
NC_063042.1	14	69.4	37	0	0	100.000	4.19e-09
NC_063042.1	14	69.4	37	0	0	100.000	4.19e-09
NC_063042.1	14	69.4	37	0	0	100.000	4.19e-09
NC_063042.1	14	69.4	37	0	0	100.000	4.19e-09
NC_063042.1	14	69.4	37	0	0	100.000	4.19e-09
NC_063042.1	14	69.4	37	0	0	100.000	4.19e-09
NC_063042.1	14	69.4	37	0	0	100.000	4.19e-09
NC_063042.1	14	69.4	37	0	0	100.000	4.19e-09
NC_063042.1	14	69.4	37	0	0	100.000	4.19e-09
NC_052377.1	14	69.4	37	0	0	100.000	4.19e-09
NC_052375.1	14	69.4	37	0	0	100.000	4.19e-09
NC_052374.1	14	69.4	37	0	0	100.000	4.19e-09
NC_052374.1	14	69.4	37	0	0	100.000	4.19e-09
NC_052374.1	14	69.4	37	0	0	100.000	4.19e-09
NC_052374.1	14	69.4	37	0	0	100.000	4.19e-09
NC_052374.1	14	69.4	37	0	0	100.000	4.19e-09
NW_003299166.1	14	69.4	37	0	0	100.000	4.19e-09
NW_003299166.1	14	69.4	37	0	0	100.000	4.19e-09
NW_003299166.1	14	69.4	37	0	0	100.000	4.19e-09
NW_003299166.1	14	69.4	37	0	0	100.000	4.19e-09
NW_003299166.1	14	69.4	37	0	0	100.000	4.19e-09
NW_003101571.1	14	69.4	37	0	0	100.000	4.19e-09
NW_003101576.1	14	69.4	37	0	0	100.000	4.19e-09
NW_003101576.1	14	69.4	37	0	0	100.000	4.19e-09
NW_003101576.1	14	63.9	37	0	1	97.368	1.95e-07
NC_057372.1	14	69.4	37	0	0	100.000	4.19e-09
NC_057372.1	14	69.4	37	0	0	100.000	4.19e-09
NC_005788.4	14	69.4	37	0	0	100.000	4.19e-09
NC_005788.4	14	69.4	37	0	0	100.000	4.19e-09
NC_005788.4	14	69.4	37	0	0	100.000	4.19e-09
NC_005788.4	14	69.4	37	0	0	100.000	4.19e-09
NC_005788.4	14	69.4	37	0	0	100.000	4.19e-09
NC_005788.4	14	69.4	37	0	0	100.000	4.19e-09
NC_005788.4	14	69.4	37	0	0	100.000	4.19e-09
NC_005788.4	14	69.4	37	0	0	100.000	4.19e-09
NC_005788.4	14	69.4	37	0	0	100.000	4.19e-09
NC_005788.4	14	69.4	37	0	0	100.000	4.19e-09
NC_005788.4	14	69.4	37	0	0	100.000	4.19e-09
NC_005788.4	14	69.4	37	0	0	100.000	4.19e-09
NC_005788.4	14	69.4	37	0	0	100.000	4.19e-09
NC_005788.4	14	69.4	37	0	0	100.000	4.19e-09
NC_005788.4	14	69.4	37	0	0	100.000	4.19e-09
NC_005788.4	14	69.4	37	0	0	100.000	4.19e-09
NC_005788.4	14	69.4	37	0	0	100.000	4.19e-09
NC_005788.4	14	69.4	37	0	0	100.000	4.19e-09
NC_005788.4	14	69.4	37	0	0	100.000	4.19e-09
NC_005788.4	14	69.4	37	0	0	100.000	4.19e-09
NC_005788.4	14	69.4	37	0	0	100.000	4.19e-09
NC_005788.4	14	69.4	37	0	0	100.000	4.19e-09
NC_005788.4	14	69.4	37	0	0	100.000	4.19e-09
NC_005788.4	14	69.4	37	0	0	100.000	4.19e-09
NC_005788.4	14	69.4	37	0	0	100.000	4.19e-09
NC_005788.4	14	69.4	37	0	0	100.000	4.19e-09
NC_005788.4	14	69.4	37	0	0	100.000	4.19e-09
NC_005788.4	14	69.4	37	0	0	100.000	4.19e-09
NC_005788.4	14	69.4	37	0	0	100.000	4.19e-09
NC_005788.4	14	69.4	37	0	0	100.000	4.19e-09
NC_005788.4	14	69.4	37	0	0	100.000	4.19e-09
NC_005788.4	14	69.4	37	0	0	100.000	4.19e-09
NC_005788.4	14	69.4	37	0	0	100.000	4.19e-09
NC_005788.4	14	69.4	37	0	0	100.000	4.19e-09
NC_005788.4	14	69.4	37	0	0	100.000	4.19e-09
NC_005788.4	14	69.4	37	0	0	100.000	4.19e-09
NC_005788.4	14	69.4	37	0	0	100.000	4.19e-09
NC_005788.4	14	69.4	37	0	0	100.000	4.19e-09
NC_005788.4	14	69.4	37	0	0	100.000	4.19e-09
NW_012133531.1	14	69.4	37	0	0	100.000	4.19e-09
NC_016528.1	14	69.4	37	0	0	100.000	4.19e-09
NC_016485.2	14	69.4	37	0	0	100.000	4.19e-09
NW_020169890.1	14	69.4	37	0	0	100.000	4.19e-09
NW_003315232.1	16	69.4	39	1	0	97.500	4.19e-09
NW_003299036.1	14	69.4	37	0	0	100.000	4.19e-09
NW_003299036.1	14	67.6	36	0	0	100.000	1.51e-08
NW_003298972.1	14	69.4	37	0	0	100.000	4.19e-09
NW_003298972.1	14	69.4	37	0	0	100.000	4.19e-09
NW_003298908.1	14	69.4	37	0	0	100.000	4.19e-09
NC_018947.1	14	69.4	37	0	0	100.000	4.19e-09
NC_050732.1	14	69.4	37	0	0	100.000	4.19e-09
NC_050732.1	14	69.4	37	0	0	100.000	4.19e-09
NW_024542054.1	14	69.4	37	0	0	100.000	4.19e-09
NW_024542050.1	14	69.4	37	0	0	100.000	4.19e-09
NW_024542049.1	14	69.4	37	0	0	100.000	4.19e-09
NW_024542045.1	14	69.4	37	0	0	100.000	4.19e-09
NW_024542044.1	14	69.4	37	0	0	100.000	4.19e-09
NW_024542043.1	14	69.4	37	0	0	100.000	4.19e-09
NW_024542042.1	14	69.4	37	0	0	100.000	4.19e-09
NW_024542040.1	14	69.4	37	0	0	100.000	4.19e-09
NW_024542027.1	14	69.4	37	0	0	100.000	4.19e-09
NW_024542020.1	14	69.4	37	0	0	100.000	4.19e-09
NW_024542012.1	14	69.4	37	0	0	100.000	4.19e-09
NW_024542003.1	14	69.4	37	0	0	100.000	4.19e-09
NW_024541986.1	14	69.4	37	0	0	100.000	4.19e-09
NW_024541969.1	14	69.4	37	0	0	100.000	4.19e-09
NW_024541968.1	14	69.4	37	0	0	100.000	4.19e-09
NW_024541967.1	14	69.4	37	0	0	100.000	4.19e-09
NW_024541936.1	14	69.4	37	0	0	100.000	4.19e-09
NW_024541911.1	14	69.4	37	0	0	100.000	4.19e-09
NW_024541712.1	14	69.4	37	0	0	100.000	4.19e-09
NW_024541672.1	14	69.4	37	0	0	100.000	4.19e-09
NW_024541672.1	14	69.4	37	0	0	100.000	4.19e-09
NW_024541473.1	14	69.4	37	0	0	100.000	4.19e-09
NW_024541473.1	14	69.4	37	0	0	100.000	4.19e-09
NW_006768880.1	14	69.4	37	0	0	100.000	4.19e-09
NW_006768865.1	14	69.4	37	0	0	100.000	4.19e-09
NW_006768865.1	14	69.4	37	0	0	100.000	4.19e-09
NW_006768849.1	14	69.4	37	0	0	100.000	4.19e-09
NW_006768841.1	14	69.4	37	0	0	100.000	4.19e-09
NW_006768836.1	14	69.4	37	0	0	100.000	4.19e-09
NW_006768836.1	14	69.4	37	0	0	100.000	4.19e-09
NW_006768836.1	14	69.4	37	0	0	100.000	4.19e-09
NW_006768822.1	14	69.4	37	0	0	100.000	4.19e-09
NW_006768815.1	14	69.4	37	0	0	100.000	4.19e-09
NW_006768815.1	14	69.4	37	0	0	100.000	4.19e-09
NW_006768808.1	14	69.4	37	0	0	100.000	4.19e-09
NW_006768803.1	14	69.4	37	0	0	100.000	4.19e-09
NW_006768800.1	14	69.4	37	0	0	100.000	4.19e-09
NW_006768798.1	14	69.4	37	0	0	100.000	4.19e-09
NW_006768798.1	14	69.4	37	0	0	100.000	4.19e-09
NW_006768790.1	14	69.4	37	0	0	100.000	4.19e-09
NW_006768784.1	14	69.4	37	0	0	100.000	4.19e-09
NW_006768784.1	14	69.4	37	0	0	100.000	4.19e-09
NW_006768768.1	14	69.4	37	0	0	100.000	4.19e-09
NW_006768768.1	14	69.4	37	0	0	100.000	4.19e-09
NW_006768768.1	14	69.4	37	0	0	100.000	4.19e-09
NW_026055390.1	28	69.4	37	0	0	100.000	4.19e-09
NW_026055390.1	28	56.5	34	2	0	94.444	3.26e-05
NW_017264776.1	14	69.4	37	0	0	100.000	4.19e-09
NW_008806311.1	14	69.4	37	0	0	100.000	4.19e-09
NW_024538533.1	14	69.4	37	0	0	100.000	4.19e-09
NW_024538528.1	14	69.4	37	0	0	100.000	4.19e-09
NW_024538525.1	14	69.4	37	0	0	100.000	4.19e-09
NW_024538513.1	14	69.4	37	0	0	100.000	4.19e-09
NW_024538508.1	14	69.4	37	0	0	100.000	4.19e-09
NW_024538471.1	14	69.4	37	0	0	100.000	4.19e-09
NW_024538440.1	14	69.4	37	0	0	100.000	4.19e-09
NW_024538232.1	14	69.4	37	0	0	100.000	4.19e-09
NW_024538156.1	14	69.4	37	0	0	100.000	4.19e-09
NW_003101676.1	14	69.4	37	0	0	100.000	4.19e-09
NW_003101676.1	14	69.4	37	0	0	100.000	4.19e-09
NW_003101676.1	14	69.4	37	0	0	100.000	4.19e-09
NW_003101676.1	14	69.4	37	0	0	100.000	4.19e-09
NW_003101676.1	14	69.4	37	0	0	100.000	4.19e-09
NW_024467205.1	14	69.4	37	0	0	100.000	4.19e-09
NW_024467205.1	14	69.4	37	0	0	100.000	4.19e-09
NW_024537542.1	14	69.4	37	0	0	100.000	4.19e-09
NW_024537497.1	14	69.4	37	0	0	100.000	4.19e-09
NW_022985670.1	14	69.4	37	0	0	100.000	4.19e-09
NC_012994.1	14	69.4	37	0	0	100.000	4.19e-09
NC_012994.1	14	69.4	37	0	0	100.000	4.19e-09
NC_012994.1	14	69.4	37	0	0	100.000	4.19e-09
NC_013084.1	14	69.4	37	0	0	100.000	4.19e-09
NC_013084.1	14	69.4	37	0	0	100.000	4.19e-09
NC_013084.1	14	69.4	37	0	0	100.000	4.19e-09
NW_011887395.1	14	69.4	37	0	0	100.000	4.19e-09
NW_001890029.1	14	69.4	37	0	0	100.000	4.19e-09
NW_001890029.1	14	69.4	37	0	0	100.000	4.19e-09
NW_001890029.1	14	69.4	37	0	0	100.000	4.19e-09
NW_001890102.1	14	69.4	37	0	0	100.000	4.19e-09
NW_001890121.1	14	69.4	37	0	0	100.000	4.19e-09
NW_001890121.1	14	69.4	37	0	0	100.000	4.19e-09
NW_001890463.1	14	69.4	37	0	0	100.000	4.19e-09
NW_001890464.1	14	69.4	37	0	0	100.000	4.19e-09
NW_025952986.1	14	69.4	37	0	0	100.000	4.19e-09
NW_025952986.1	14	69.4	37	0	0	100.000	4.19e-09
NW_025763639.1	14	69.4	37	0	0	100.000	4.19e-09
NW_025763639.1	14	69.4	37	0	0	100.000	4.19e-09
NC_020189.1	14	69.4	37	0	0	100.000	4.19e-09
NC_020188.1	14	69.4	37	0	0	100.000	4.19e-09
NW_017567008.1	14	69.4	37	0	0	100.000	4.19e-09
NW_003316009.1	14	69.4	37	0	0	100.000	4.19e-09
NW_003315985.1	14	69.4	37	0	0	100.000	4.19e-09
NW_003315975.1	14	69.4	37	0	0	100.000	4.19e-09
NW_013185630.1	14	69.4	37	0	0	100.000	4.19e-09
NW_017264949.1	14	69.4	37	0	0	100.000	4.19e-09
NW_017264949.1	14	69.4	37	0	0	100.000	4.19e-09
NW_017264949.1	14	69.4	37	0	0	100.000	4.19e-09
NW_017264949.1	14	69.4	37	0	0	100.000	4.19e-09
NW_017264949.1	14	69.4	37	0	0	100.000	4.19e-09
NW_017264949.1	14	69.4	37	0	0	100.000	4.19e-09
NW_017264949.1	14	69.4	37	0	0	100.000	4.19e-09
NW_020194705.1	14	69.4	37	0	0	100.000	4.19e-09
NW_019172956.1	14	67.6	36	0	0	100.000	1.51e-08
NW_019029102.1	14	67.6	36	0	0	100.000	1.51e-08
NW_022474070.1	14	67.6	36	0	0	100.000	1.51e-08
NW_022474070.1	14	67.6	36	0	0	100.000	1.51e-08
NW_022474070.1	14	67.6	36	0	0	100.000	1.51e-08
NW_022474070.1	14	67.6	36	0	0	100.000	1.51e-08
NW_022474070.1	14	67.6	36	0	0	100.000	1.51e-08
NW_022474070.1	14	67.6	36	0	0	100.000	1.51e-08
NW_022474070.1	14	67.6	36	0	0	100.000	1.51e-08
NW_022474070.1	14	67.6	36	0	0	100.000	1.51e-08
NC_060201.1	14	67.6	36	0	0	100.000	1.51e-08
NC_060201.1	14	67.6	36	0	0	100.000	1.51e-08
NC_060201.1	14	67.6	36	0	0	100.000	1.51e-08
NC_060201.1	14	67.6	36	0	0	100.000	1.51e-08
NC_060201.1	14	67.6	36	0	0	100.000	1.51e-08
NC_060201.1	14	67.6	36	0	0	100.000	1.51e-08
NC_060201.1	14	67.6	36	0	0	100.000	1.51e-08
NW_006711234.1	13	63.9	34	0	0	100.000	1.95e-07
NW_006711234.1	13	63.9	34	0	0	100.000	1.95e-07
NW_022157463.1	14	63.9	36	1	0	97.297	1.95e-07
NW_024541207.1	14	63.9	36	1	0	97.297	1.95e-07
NW_025763621.1	15	63.9	37	0	1	97.368	1.95e-07
NW_017566921.1	14	63.9	36	1	0	97.297	1.95e-07
NW_022474172.1	13	63.9	34	0	0	100.000	1.95e-07
NW_025544782.1	16	63.9	38	2	0	95.000	1.95e-07
NC_014939.1	13	63.9	34	0	0	100.000	1.95e-07
NC_014939.1	13	63.9	34	0	0	100.000	1.95e-07
NC_014939.1	13	63.9	34	0	0	100.000	1.95e-07
NC_014939.1	13	63.9	34	0	0	100.000	1.95e-07
NC_014939.1	13	63.9	34	0	0	100.000	1.95e-07
NC_014939.1	13	63.9	34	0	0	100.000	1.95e-07
NC_014939.1	13	63.9	34	0	0	100.000	1.95e-07
NC_014939.1	13	63.9	34	0	0	100.000	1.95e-07
NC_014939.1	13	63.9	34	0	0	100.000	1.95e-07
NC_014939.1	13	63.9	34	0	0	100.000	1.95e-07
NC_014939.1	13	63.9	34	0	0	100.000	1.95e-07
NC_014939.1	13	63.9	34	0	0	100.000	1.95e-07
NC_014939.1	13	63.9	34	0	0	100.000	1.95e-07
NC_014939.1	13	63.9	34	0	0	100.000	1.95e-07
NC_014939.1	13	63.9	34	0	0	100.000	1.95e-07
NC_014939.1	13	63.9	34	0	0	100.000	1.95e-07
NC_014939.1	13	63.9	34	0	0	100.000	1.95e-07
NC_014939.1	13	63.9	34	0	0	100.000	1.95e-07
NC_014939.1	13	63.9	34	0	0	100.000	1.95e-07
NC_014939.1	13	63.9	34	0	0	100.000	1.95e-07
NC_014939.1	13	63.9	34	0	0	100.000	1.95e-07
NC_014939.1	13	63.9	34	0	0	100.000	1.95e-07
NC_014939.1	13	63.9	34	0	0	100.000	1.95e-07
NC_014939.1	13	63.9	34	0	0	100.000	1.95e-07
NC_014939.1	13	63.9	34	0	0	100.000	1.95e-07
NC_014939.1	13	63.9	34	0	0	100.000	1.95e-07
NC_014939.1	13	63.9	34	0	0	100.000	1.95e-07
NC_014939.1	13	63.9	34	0	0	100.000	1.95e-07
NC_014939.1	13	63.9	34	0	0	100.000	1.95e-07
NC_014939.1	13	63.9	34	0	0	100.000	1.95e-07
NC_014939.1	13	63.9	34	0	0	100.000	1.95e-07
NC_014939.1	13	63.9	34	0	0	100.000	1.95e-07
NC_014939.1	13	63.9	34	0	0	100.000	1.95e-07
NC_014939.1	13	63.9	34	0	0	100.000	1.95e-07
NC_014939.1	13	63.9	34	0	0	100.000	1.95e-07
NC_014939.1	13	63.9	34	0	0	100.000	1.95e-07
NC_014939.1	13	63.9	34	0	0	100.000	1.95e-07
NC_014939.1	13	63.9	34	0	0	100.000	1.95e-07
NC_014939.1	13	63.9	34	0	0	100.000	1.95e-07
NC_014939.1	13	63.9	34	0	0	100.000	1.95e-07
NC_014939.1	13	63.9	34	0	0	100.000	1.95e-07
NC_014939.1	13	63.9	34	0	0	100.000	1.95e-07
NC_014939.1	13	63.9	34	0	0	100.000	1.95e-07
NC_014939.1	13	63.9	34	0	0	100.000	1.95e-07
NC_014939.1	13	63.9	34	0	0	100.000	1.95e-07
NC_014939.1	13	63.9	34	0	0	100.000	1.95e-07
NC_014939.1	13	63.9	34	0	0	100.000	1.95e-07
NC_014939.1	13	63.9	34	0	0	100.000	1.95e-07
NC_014939.1	13	63.9	34	0	0	100.000	1.95e-07
NW_024067547.1	13	63.9	34	0	0	100.000	1.95e-07
NW_024067547.1	13	63.9	34	0	0	100.000	1.95e-07
NW_024067492.1	13	63.9	34	0	0	100.000	1.95e-07
NW_024067492.1	13	63.9	34	0	0	100.000	1.95e-07
NW_024067492.1	13	63.9	34	0	0	100.000	1.95e-07
NW_024067414.1	13	63.9	34	0	0	100.000	1.95e-07
NW_024067414.1	13	63.9	34	0	0	100.000	1.95e-07
NW_024067414.1	13	63.9	34	0	0	100.000	1.95e-07
NW_024067414.1	13	63.9	34	0	0	100.000	1.95e-07
NW_024066951.1	13	63.9	34	0	0	100.000	1.95e-07
NW_006913088.1	13	63.9	34	0	0	100.000	1.95e-07
NC_006684.1	14	63.9	36	1	0	97.297	1.95e-07
NC_006684.1	14	63.9	36	1	0	97.297	1.95e-07
NW_020167529.1	12	60.2	32	0	0	100.000	2.52e-06
NW_020167529.1	12	60.2	32	0	0	100.000	2.52e-06
NW_020167529.1	12	60.2	32	0	0	100.000	2.52e-06
NW_020167529.1	12	60.2	32	0	0	100.000	2.52e-06
NW_020167529.1	12	60.2	32	0	0	100.000	2.52e-06
NW_020167529.1	12	60.2	32	0	0	100.000	2.52e-06
NW_020167529.1	12	60.2	32	0	0	100.000	2.52e-06
NW_020167529.1	12	60.2	32	0	0	100.000	2.52e-06
NW_020167529.1	12	60.2	32	0	0	100.000	2.52e-06
NW_020167529.1	12	60.2	32	0	0	100.000	2.52e-06
NW_020167529.1	12	60.2	32	0	0	100.000	2.52e-06
NW_020167529.1	12	60.2	32	0	0	100.000	2.52e-06
NW_020167529.1	12	60.2	32	0	0	100.000	2.52e-06
NW_020167529.1	12	60.2	32	0	0	100.000	2.52e-06
NW_020167529.1	12	60.2	32	0	0	100.000	2.52e-06
NW_020167529.1	12	60.2	32	0	0	100.000	2.52e-06
NW_020167529.1	12	60.2	32	0	0	100.000	2.52e-06
NW_020167529.1	12	60.2	32	0	0	100.000	2.52e-06
NW_020167529.1	12	60.2	32	0	0	100.000	2.52e-06
NW_020167529.1	12	60.2	32	0	0	100.000	2.52e-06
NW_020167529.1	12	60.2	32	0	0	100.000	2.52e-06
NW_020167529.1	12	60.2	32	0	0	100.000	2.52e-06
NW_020167529.1	12	60.2	32	0	0	100.000	2.52e-06
NW_020167529.1	12	60.2	32	0	0	100.000	2.52e-06
NW_017264719.1	12	58.4	31	0	0	100.000	9.07e-06
NW_017264719.1	12	58.4	31	0	0	100.000	9.07e-06
NW_017802365.1	26	58.4	31	0	0	100.000	9.07e-06
NW_017802365.1	26	58.4	35	2	0	94.595	9.07e-06
NW_017263637.1	12	56.5	30	0	0	100.000	3.26e-05
NW_004504311.1	11	54.7	29	0	0	100.000	1.17e-04
