# Supplementary material for: Using nanopore sequencing to identify fungi from clinical samples with high phylogenetic resolution
Source: Sci Rep. 2023 Jun 16;13:9785. doi: 10.1038/s41598-023-37016-0 (PMC10275880; doi:10.1038/s41598-023-37016-0)
Supplement: Supplementary file 1 — Supplementary Information. [file 41598_2023_37016_MOESM1_ESM.zip › Supplementary_Information/Supplementary_Data/Data_S4_A.niger_blast/results/A.niger_RGN1_fmt0.txt]

BLASTN 2.13.0+


Reference: Zheng Zhang, Scott Schwartz, Lukas Wagner, and Webb
Miller (2000), "A greedy algorithm for aligning DNA sequences", J
Comput Biol 2000; 7(1-2):203-14.


Database: rs.fna
           72,880 sequences; 14,846,508,802 total letters


Query= An_ITS2

Length=257
                                                                      Score     E
Sequences producing significant alignments:                          (Bits)  Value

NT_166520.1 Aspergillus niger CBS 513.88 supercontig An03             475     2e-131
NW_020290355.1 Aspergillus eucalypticola CBS 122712 chromosome Un...  464     5e-128
NW_020290377.1 Aspergillus eucalypticola CBS 122712 chromosome Un...  464     5e-128
NW_020290374.1 Aspergillus eucalypticola CBS 122712 chromosome Un...  464     5e-128
NW_017253164.1 Malassezia pachydermatis strain CBS 1879 chromosom...  464     5e-128
NW_023336289.1 Aspergillus tubingensis WU-2223L DNA, scaffold_15,...  464     5e-128
NC_054852.1 Aspergillus luchuensis IFO 4308 DNA, chromosome 4, ne...  464     5e-128
NW_020290373.1 Aspergillus eucalypticola CBS 122712 chromosome Un...  457     8e-126
NW_020290372.1 Aspergillus eucalypticola CBS 122712 chromosome Un...  457     8e-126
NW_020290353.1 Aspergillus eucalypticola CBS 122712 chromosome Un...  457     8e-126
NW_020290390.1 Aspergillus eucalypticola CBS 122712 chromosome Un...  457     8e-126
NW_020290387.1 Aspergillus eucalypticola CBS 122712 chromosome Un...  451     4e-124
NW_020290381.1 Aspergillus eucalypticola CBS 122712 chromosome Un...  451     4e-124
NW_020290379.1 Aspergillus eucalypticola CBS 122712 chromosome Un...  451     4e-124
NW_020291068.1 Aspergillus sclerotioniger CBS 115572 chromosome U...  414     5e-113
NW_020290590.1 Aspergillus heteromorphus CBS 117.55 chromosome Un...  390     8e-106
NW_020290589.1 Aspergillus heteromorphus CBS 117.55 chromosome Un...  390     8e-106
NW_020290587.1 Aspergillus heteromorphus CBS 117.55 chromosome Un...  390     8e-106
NW_020290575.1 Aspergillus heteromorphus CBS 117.55 chromosome Un...  390     8e-106
NW_020290570.1 Aspergillus heteromorphus CBS 117.55 chromosome Un...  390     8e-106
NW_020290508.1 Aspergillus heteromorphus CBS 117.55 chromosome Un...  390     8e-106
NW_020290591.1 Aspergillus heteromorphus CBS 117.55 chromosome Un...  388     3e-105
NW_020290569.1 Aspergillus heteromorphus CBS 117.55 chromosome Un...  388     3e-105
NW_020290586.1 Aspergillus heteromorphus CBS 117.55 chromosome Un...  383     1e-103
NW_020290580.1 Aspergillus heteromorphus CBS 117.55 chromosome Un...  383     1e-103
NW_020290562.1 Aspergillus heteromorphus CBS 117.55 chromosome Un...  383     1e-103
NW_020290555.1 Aspergillus heteromorphus CBS 117.55 chromosome Un...  383     1e-103
NW_020290551.1 Aspergillus heteromorphus CBS 117.55 chromosome Un...  383     1e-103
NW_020290544.1 Aspergillus heteromorphus CBS 117.55 chromosome Un...  383     1e-103
NW_020290539.1 Aspergillus heteromorphus CBS 117.55 chromosome Un...  383     1e-103
NW_020290531.1 Aspergillus heteromorphus CBS 117.55 chromosome Un...  383     1e-103
NW_020290530.1 Aspergillus heteromorphus CBS 117.55 chromosome Un...  383     1e-103
NW_020290529.1 Aspergillus heteromorphus CBS 117.55 chromosome Un...  383     1e-103
NW_020290525.1 Aspergillus heteromorphus CBS 117.55 chromosome Un...  383     1e-103
NW_020290521.1 Aspergillus heteromorphus CBS 117.55 chromosome Un...  383     1e-103
NW_020290517.1 Aspergillus heteromorphus CBS 117.55 chromosome Un...  383     1e-103
NW_020290507.1 Aspergillus heteromorphus CBS 117.55 chromosome Un...  383     1e-103
NW_020290505.1 Aspergillus heteromorphus CBS 117.55 chromosome Un...  383     1e-103
NW_020290545.1 Aspergillus heteromorphus CBS 117.55 chromosome Un...  381     5e-103
NW_020290520.1 Aspergillus heteromorphus CBS 117.55 chromosome Un...  381     5e-103
NW_020290584.1 Aspergillus heteromorphus CBS 117.55 chromosome Un...  377     6e-102
NW_020290582.1 Aspergillus heteromorphus CBS 117.55 chromosome Un...  377     6e-102
NW_020290556.1 Aspergillus heteromorphus CBS 117.55 chromosome Un...  377     6e-102
NW_020290553.1 Aspergillus heteromorphus CBS 117.55 chromosome Un...  377     6e-102
NW_020290543.1 Aspergillus heteromorphus CBS 117.55 chromosome Un...  377     6e-102
NW_020290541.1 Aspergillus heteromorphus CBS 117.55 chromosome Un...  377     6e-102
NW_020290540.1 Aspergillus heteromorphus CBS 117.55 chromosome Un...  377     6e-102
NW_020290534.1 Aspergillus heteromorphus CBS 117.55 chromosome Un...  377     6e-102
NW_020290532.1 Aspergillus heteromorphus CBS 117.55 chromosome Un...  377     6e-102
NW_020290526.1 Aspergillus heteromorphus CBS 117.55 chromosome Un...  377     6e-102
NW_020290522.1 Aspergillus heteromorphus CBS 117.55 chromosome Un...  377     6e-102
NW_020290518.1 Aspergillus heteromorphus CBS 117.55 chromosome Un...  377     6e-102
NW_020290515.1 Aspergillus heteromorphus CBS 117.55 chromosome Un...  377     6e-102
NW_020290528.1 Aspergillus heteromorphus CBS 117.55 chromosome Un...  375     2e-101
NW_020290519.1 Aspergillus heteromorphus CBS 117.55 chromosome Un...  375     2e-101
NW_020290583.1 Aspergillus heteromorphus CBS 117.55 chromosome Un...  370     1e-99 
NW_020290581.1 Aspergillus heteromorphus CBS 117.55 chromosome Un...  370     1e-99 
NW_020290579.1 Aspergillus heteromorphus CBS 117.55 chromosome Un...  370     1e-99 
NW_020290566.1 Aspergillus heteromorphus CBS 117.55 chromosome Un...  370     1e-99 
NW_020290558.1 Aspergillus heteromorphus CBS 117.55 chromosome Un...  370     1e-99 
NW_020290548.1 Aspergillus heteromorphus CBS 117.55 chromosome Un...  370     1e-99 
NW_020290542.1 Aspergillus heteromorphus CBS 117.55 chromosome Un...  370     1e-99 
NW_020290510.1 Aspergillus heteromorphus CBS 117.55 chromosome Un...  370     1e-99 
NW_020290599.1 Aspergillus heteromorphus CBS 117.55 chromosome Un...  364     5e-98 
NW_020290523.1 Aspergillus heteromorphus CBS 117.55 chromosome Un...  364     5e-98 
NT_165929.1 Aspergillus terreus NIH2624 scaffold_6 genomic scaffo...  353     1e-94 
NW_022984632.1 Aspergillus tanneri strain NIH1004 chromosome Unkn...  337     1e-89 
NW_020290578.1 Aspergillus heteromorphus CBS 117.55 chromosome Un...  329     2e-87 
NC_007197.1 Aspergillus fumigatus Af293 chromosome 4, whole genom...  324     8e-86 
NW_022984065.1 Aspergillus lentulus IFM 58399 DNA, scaffold_198, ...  318     4e-84 
NW_025091279.1 Aspergillus udagawae IFM 46973 DNA, scaffold_16, w...  318     4e-84 
NW_020194278.1 Aspergillus novofumigatus IBT 16806 chromosome Unk...  318     4e-84 
NW_020194294.1 Aspergillus novofumigatus IBT 16806 chromosome Unk...  318     4e-84 
NW_020194293.1 Aspergillus novofumigatus IBT 16806 chromosome Unk...  318     4e-84 
NW_020194292.1 Aspergillus novofumigatus IBT 16806 chromosome Unk...  318     4e-84 
NW_020798475.1 Aspergillus thermomutatus strain HMR AF 39 chromos...  313     2e-82 
NW_020194331.1 Aspergillus novofumigatus IBT 16806 chromosome Unk...  311     6e-82 
NW_020194323.1 Aspergillus novofumigatus IBT 16806 chromosome Unk...  311     6e-82 
NW_020194302.1 Aspergillus novofumigatus IBT 16806 chromosome Unk...  311     6e-82 
NW_020194284.1 Aspergillus novofumigatus IBT 16806 chromosome Unk...  305     3e-80 
NW_020290594.1 Aspergillus heteromorphus CBS 117.55 chromosome Un...  303     1e-79 
NW_020290514.1 Aspergillus heteromorphus CBS 117.55 chromosome Un...  303     1e-79 
NW_001510447.1 Aspergillus clavatus NRRL 1 1099423829739 genomic ...  300     1e-78 
NW_001510380.1 Aspergillus clavatus NRRL 1 1099423829824 genomic ...  300     1e-78 
NW_001510370.1 Aspergillus clavatus NRRL 1 1099423829834 genomic ...  300     1e-78 
NW_017963237.1 Aspergillus aculeatus ATCC 16872 unplaced genomic ...  300     1e-78 
NW_017963189.1 Aspergillus aculeatus ATCC 16872 unplaced genomic ...  300     1e-78 
NW_001510346.1 Aspergillus clavatus NRRL 1 1099423829858 genomic ...  294     6e-77 
NW_020194341.1 Aspergillus campestris IBT 28561 chromosome Unknow...  292     2e-76 
NW_020194366.1 Aspergillus campestris IBT 28561 chromosome Unknow...  292     2e-76 
NW_020194357.1 Aspergillus campestris IBT 28561 chromosome Unknow...  292     2e-76 
NW_020194359.1 Aspergillus campestris IBT 28561 chromosome Unknow...  287     1e-74 
NW_020194374.1 Aspergillus campestris IBT 28561 chromosome Unknow...  279     2e-72 
NW_020194423.1 Aspergillus steynii IBT 23096 chromosome Unknown P...  278     6e-72 
NW_020194425.1 Aspergillus steynii IBT 23096 chromosome Unknown P...  276     2e-71 
NW_020194421.1 Aspergillus steynii IBT 23096 chromosome Unknown P...  276     2e-71 
NW_020194416.1 Aspergillus steynii IBT 23096 chromosome Unknown P...  276     2e-71 
NW_020194362.1 Aspergillus campestris IBT 28561 chromosome Unknow...  274     8e-71 
NW_020194405.1 Aspergillus steynii IBT 23096 chromosome Unknown P...  272     3e-70 
NW_020194430.1 Aspergillus steynii IBT 23096 chromosome Unknown P...  272     3e-70 
NW_020194428.1 Aspergillus steynii IBT 23096 chromosome Unknown P...  272     3e-70 
NW_020194424.1 Aspergillus steynii IBT 23096 chromosome Unknown P...  272     3e-70 
NW_020194422.1 Aspergillus steynii IBT 23096 chromosome Unknown P...  272     3e-70 
NW_020194420.1 Aspergillus steynii IBT 23096 chromosome Unknown P...  272     3e-70 
NW_020194415.1 Aspergillus steynii IBT 23096 chromosome Unknown P...  272     3e-70 
NW_020194414.1 Aspergillus steynii IBT 23096 chromosome Unknown P...  272     3e-70 
NW_020194413.1 Aspergillus steynii IBT 23096 chromosome Unknown P...  272     3e-70 
NW_020194412.1 Aspergillus steynii IBT 23096 chromosome Unknown P...  272     3e-70 
NW_020194411.1 Aspergillus steynii IBT 23096 chromosome Unknown P...  272     3e-70 
NW_020194410.1 Aspergillus steynii IBT 23096 chromosome Unknown P...  272     3e-70 
NW_020194431.1 Aspergillus steynii IBT 23096 chromosome Unknown P...  270     1e-69 
NW_020194419.1 Aspergillus steynii IBT 23096 chromosome Unknown P...  270     1e-69 
NC_036441.1 Aspergillus oryzae RIB40 DNA, chromosome 7                267     1e-68 
NW_026088304.1 Penicillium oxalicum strain HP7-1 chromosome Unkno...  267     1e-68 
NW_026088303.1 Penicillium oxalicum strain HP7-1 chromosome Unkno...  267     1e-68 
NW_020194417.1 Aspergillus steynii IBT 23096 chromosome Unknown P...  267     1e-68 
NC_054697.1 Aspergillus flavus NRRL3357 chromosome 7, complete se...  267     1e-68 
NW_019170274.1 Aspergillus bombycis strain NRRL26010 chromosome U...  265     5e-68 
NW_020194418.1 Aspergillus steynii IBT 23096 chromosome Unknown P...  265     5e-68 
NC_064657.1 Penicillium oxalicum strain HP7-1 chromosome VIII, wh...  254     1e-64 
NW_014574576.1 Penicillium digitatum Pd1 unplaced genomic scaffol...  248     5e-63 
NW_024469302.1 Penicillium solitum strain IBT 29525 chromosome Un...  244     6e-62 
NW_020292127.1 Aspergillus ibericus CBS 121593 unplaced genomic s...  241     8e-61 
NW_026055304.1 Neoarthrinium moseri strain CBS 164.80 chromosome ...  239     3e-60 
NW_024467419.1 Penicillium griseofulvum strain PG3 chromosome Unk...  231     5e-58 
NW_024467431.1 Penicillium griseofulvum strain PG3 chromosome Unk...  231     5e-58 
NW_024467432.1 Penicillium griseofulvum strain PG3 chromosome Unk...  231     5e-58 
NW_024067592.1 Penicillium roqueforti strain LCP96 04111 chromoso...  220     1e-54 
NW_021167190.1 Paecilomyces variotii strain CBS 101075 chromosome...  219     4e-54 
NW_021167167.1 Paecilomyces variotii strain CBS 101075 chromosome...  219     4e-54 
NW_019173481.1 Penicillium arizonense strain CBS 141311 chromosom...  207     9e-51 
NC_049564.1 Talaromyces rugulosus chromosome IV, complete sequence    189     3e-45 
NW_015378916.1 Aspergillus nomiae NRRL 13137 chromosome Unknown c...  169     4e-39 
NC_057368.1 Aspergillus chevalieri M1 DNA, chromosome 7, nearly c...  167     1e-38 
NW_001517094.1 Aspergillus clavatus NRRL 1 1099423829805 genomic ...  163     2e-37 
NW_002196683.1 Talaromyces marneffei ATCC 18224 scf_1107713384419...  163     2e-37 
NW_025764283.1 Talaromyces proteolyticus strain PMI_201 chromosom...  163     2e-37 
NW_024468085.1 Talaromyces amestolkiae strain CIB chromosome Unkn...  158     9e-36 
NW_002990292.1 Talaromyces stipitatus ATCC 10500 scf_110771341538...  150     1e-33 
NW_002990322.1 Talaromyces stipitatus ATCC 10500 scf_110771341627...  150     1e-33 
NW_002990118.1 Talaromyces stipitatus ATCC 10500 scf_110550729551...  150     1e-33 
NW_024468493.1 Aspergillus ochraceoroseus IBT 24754 chromosome Un...  145     7e-32 
NW_024468505.1 Aspergillus ochraceoroseus IBT 24754 chromosome Un...  141     9e-31 
NW_024468504.1 Aspergillus ochraceoroseus IBT 24754 chromosome Un...  141     9e-31 
NW_024468497.1 Aspergillus ochraceoroseus IBT 24754 chromosome Un...  141     9e-31 
NW_024468501.1 Aspergillus ochraceoroseus IBT 24754 chromosome Un...  137     1e-29 
NW_024468496.1 Aspergillus ochraceoroseus IBT 24754 chromosome Un...  137     1e-29 
NW_024468495.1 Aspergillus ochraceoroseus IBT 24754 chromosome Un...  137     1e-29 
NW_024468491.1 Aspergillus ochraceoroseus IBT 24754 chromosome Un...  137     1e-29 
NW_024468488.1 Aspergillus ochraceoroseus IBT 24754 chromosome Un...  137     1e-29 
NW_013562552.1 Rasamsonia emersonii CBS 393.64 chromosome Unknown...  135     4e-29 
NW_020291191.1 Aspergillus neoniger CBS 115656 unplaced genomic s...  122     3e-25 
NC_054862.1 Aspergillus puulaauensis MK2 DNA, chromosome 6, nearl...  121     1e-24 
NW_006916643.1 Endocarpon pusillum Z07020 unplaced genomic scaffo...  119     4e-24 
NC_057365.1 Aspergillus chevalieri M1 DNA, chromosome 4, nearly c...  119     4e-24 
NW_015378967.1 Aspergillus nomiae NRRL 13137 chromosome Unknown c...  110     2e-21 
NW_020290324.1 Aspergillus eucalypticola CBS 122712 chromosome Un...  106     3e-20 
NW_017387254.1 Fonsecaea erecta strain CBS 125763 chromosome Unkn...  100     1e-18 
NW_019174181.1 Fonsecaea monophora strain CBS 269.37 chromosome U...  99.0    5e-18 
NW_013562484.1 Exophiala xenobiotica strain CBS 118157 unplaced g...  99.0    5e-18 
NW_017253319.1 Phialophora attinorum strain CBS 131958 chromosome...  97.1    2e-17 
NW_019173744.1 Fonsecaea nubica strain CBS 269.64 chromosome Unkn...  93.5    2e-16 
NW_006912916.1 Capronia epimyces CBS 606.96 aczIQ-supercont1.13, ...  89.8    3e-15 
NW_022157769.1 Lachnellula hyalina strain CBS 185.66 chromosome U...  87.9    1e-14 
NW_006917114.1 Pestalotiopsis fici W106-1 unplaced genomic scaffo...  86.1    4e-14 
NW_017971615.1 Diplodia corticola strain CBS 112549 chromosome Un...  84.2    1e-13 
NW_002990246.1 Talaromyces stipitatus ATCC 10500 scf_110771341654...  82.4    5e-13 
NW_023336571.1 Lasiodiplodia theobromae strain AM2As chromosome U...  80.5    2e-12 
NW_011371389.1 Paracoccidioides brasiliensis Pb18 unplaced genomi...  78.7    7e-12 
NW_011371365.1 Paracoccidioides brasiliensis Pb18 unplaced genomi...  78.7    7e-12 
NW_023501164.1 Letharia columbiana isolate WasteWater2 chromosome...  78.7    7e-12 
NW_025408614.1 Bacidia gigantensis strain McMullin 20006 chromoso...  78.7    7e-12 
NW_020269912.1 Rhizophagus irregularis DAOM 181602=DAOM 197198 ch...  76.8    3e-11 
NW_020269627.1 Rhizophagus irregularis DAOM 181602=DAOM 197198 ch...  76.8    3e-11 
NW_020269454.1 Rhizophagus irregularis DAOM 181602=DAOM 197198 ch...  76.8    3e-11 
NW_020269271.1 Rhizophagus irregularis DAOM 181602=DAOM 197198 ch...  76.8    3e-11 
NW_024066081.1 Botrytis porri strain MUCL 3234 chromosome Unknown...  75.0    9e-11 
NW_025954928.1 Epithele typhae strain CBS 203.58 chromosome Unkno...  75.0    9e-11 
NW_025954787.1 Epithele typhae strain CBS 203.58 chromosome Unkno...  75.0    9e-11 
NW_025954781.1 Epithele typhae strain CBS 203.58 chromosome Unkno...  75.0    9e-11 
NW_025954779.1 Epithele typhae strain CBS 203.58 chromosome Unkno...  75.0    9e-11 
NW_025954653.1 Epithele typhae strain CBS 203.58 chromosome Unkno...  75.0    9e-11 
NW_006760485.1 Fomitiporia mediterranea MF3/22 unplaced genomic s...  75.0    9e-11 
NW_024066056.1 Botrytis sinoallii strain Bc 23 chromosome Unknown...  75.0    9e-11 
NW_024066232.1 Botrytis deweyae strain B1 chromosome Unknown BDEW...  75.0    9e-11 
NW_024065882.1 Botrytis byssoidea strain MUCL 94 chromosome Unkno...  75.0    9e-11 
NC_037313.1 Botrytis cinerea B05.10 chromosome 4, complete sequence   75.0    9e-11 
NW_026054719.1 Ophidiomyces ophidiicola strain CBS 122913 chromos...  75.0    9e-11 
NW_006767655.1 Phanerochaete carnosa HHB-10118-sp unplaced genomi...  75.0    9e-11 
NW_006767050.1 Dichomitus squalens LYAD-421 SS1 unplaced genomic ...  75.0    9e-11 
NW_007360344.1 Trametes versicolor FP-101664 SS1 unplaced genomic...  75.0    9e-11 
NW_006767466.1 Punctularia strigosozonata HHB-11173 SS5 unplaced ...  75.0    9e-11 
NC_031674.1 Sugiyamaella lignohabitans strain CBS 10342 chromosom...  75.0    9e-11 
NW_001820801.1 Sclerotinia sclerotiorum 1980 UF-70 scaffold_35 ge...  75.0    9e-11 
NW_023501002.1 Botrytis fragariae strain BVB16 chromosome Unknown...  75.0    9e-11 
NW_020939778.1 Sparassis crispa DNA, contig_000031F, whole genome...  75.0    9e-11 
NW_020939774.1 Sparassis crispa DNA, contig_000027F, whole genome...  75.0    9e-11 
NW_020939767.1 Sparassis crispa DNA, contig_000020F, whole genome...  75.0    9e-11 
NW_020939757.1 Sparassis crispa DNA, contig_000011F, whole genome...  75.0    9e-11 
NW_022474421.1 Colletotrichum fructicola strain CGMCC3.17371 chro...  73.1    3e-10 
NW_025763469.1 Morchella importuna strain M04M26 chromosome Unkno...  73.1    3e-10 
NW_024066207.1 Ascochyta rabiei isolate Me14 chromosome Unknown A...  73.1    3e-10 
NW_024066206.1 Ascochyta rabiei isolate Me14 chromosome Unknown A...  73.1    3e-10 
NW_024066205.1 Ascochyta rabiei isolate Me14 chromosome Unknown A...  73.1    3e-10 
NW_024066202.1 Ascochyta rabiei isolate Me14 chromosome Unknown A...  73.1    3e-10 
NW_024066201.1 Ascochyta rabiei isolate Me14 chromosome Unknown A...  73.1    3e-10 
NW_025763537.1 Boeremia exigua strain MPI-SDFR-AT-0100 chromosome...  73.1    3e-10 
NW_025763529.1 Boeremia exigua strain MPI-SDFR-AT-0100 chromosome...  73.1    3e-10 
NW_025544811.1 Histoplasma capsulatum G186AR genomic scaffold sup...  73.1    3e-10 
NW_006763101.1 Drepanopeziza brunnea f. sp. 'multigermtubi' MB_m1...  73.1    3e-10 
NW_017265199.1 Phycomyces blakesleeanus NRRL 1555(-) unplaced gen...  73.1    3e-10 
NW_017265150.1 Phycomyces blakesleeanus NRRL 1555(-) unplaced gen...  73.1    3e-10 
NW_017265148.1 Phycomyces blakesleeanus NRRL 1555(-) unplaced gen...  73.1    3e-10 
NW_025408637.1 Morchella sextelata strain SCLS chromosome Unknown...  73.1    3e-10 
NW_022985408.1 Macroventuria anomochaeta strain CBS 525.71 unplac...  73.1    3e-10 
NW_003533867.1 Leptosphaeria maculans JN3 lm_SuperContig_19_v2 ge...  73.1    3e-10 
NW_023501100.1 Letharia columbiana isolate WasteWater2 chromosome...  73.1    3e-10 
NW_023501084.1 Letharia columbiana isolate WasteWater2 chromosome...  73.1    3e-10 
NW_001813791.1 Histoplasma capsulatum NAm1 scaffold_191 genomic s...  73.1    3e-10 
NW_001813974.1 Histoplasma capsulatum NAm1 scaffold_9 genomic sca...  73.1    3e-10 
NC_009043.1 Scheffersomyces stipitis CBS 6054 chromosome 3, compl...  71.3    1e-09 
NW_024539502.1 Suillus clintonianus strain FC179 chromosome Unkno...  71.3    1e-09 
NW_006763309.1 Serpula lacrymans var. lacrymans S7.9 unplaced gen...  71.3    1e-09 
NW_006763296.1 Serpula lacrymans var. lacrymans S7.9 unplaced gen...  71.3    1e-09 
NC_018301.1 Candida orthopsilosis Co 90-125, chromosome 7 draft s...  71.3    1e-09 
NW_002196671.1 Talaromyces marneffei ATCC 18224 scf_1105668340730...  71.3    1e-09 
NW_025065079.1 Scheffersomyces spartinae strain ARV_011 chromosom...  71.3    1e-09 
NW_006767426.1 Spathaspora passalidarum NRRL Y-27907 unplaced gen...  71.3    1e-09 
NW_007360990.1 Glarea lozoyensis ATCC 20868 chromosome Unknown GL...  71.3    1e-09 
NW_023503284.1 Candida parapsilosis strain CDC317 annotated conti...  71.3    1e-09 
NW_001884622.1 Parastagonospora nodorum SN15 scaffold_59 genomic ...  71.3    1e-09 
NW_001884645.1 Parastagonospora nodorum SN15 scaffold_97 genomic ...  71.3    1e-09 
NW_001884553.1 Parastagonospora nodorum SN15 chromosome Unknown s...  71.3    1e-09 
NW_001884610.1 Parastagonospora nodorum SN15 chromosome Unknown s...  71.3    1e-09 
NW_022985045.1 Dothidotthia symphoricarpi CBS 119687 unplaced gen...  71.3    1e-09 
NC_032096.1 Candida albicans SC5314 chromosome R, complete sequence   71.3    1e-09 
NW_009258205.1 Heterobasidion irregulare TC 32-1 unplaced genomic...  71.3    1e-09 
NW_024066177.1 Ascochyta rabiei isolate Me14 chromosome Unknown A...  71.3    1e-09 
NW_003020045.1 Candida tropicalis MYA-3404 genomic scaffold super...  71.3    1e-09 
NW_003020039.1 Candida tropicalis MYA-3404 genomic scaffold super...  71.3    1e-09 
NC_027866.1 Ogataea parapolymorpha DL-1 chromosome I, whole genom...  71.3    1e-09 
NW_026057492.1 [Candida] subhashii strain CBS 10753 chromosome Un...  71.3    1e-09 
NW_017264704.1 Ogataea polymorpha strain NCYC 495 leu1.1 chromoso...  71.3    1e-09 
NW_025065177.1 Ogataea haglerorum isolate 81-453-3 chromosome Unk...  71.3    1e-09 
NW_022995053.1 Diutina rugosa strain CBS 613 chromosome Unknown s...  71.3    1e-09 
NW_022995093.1 Diutina rugosa strain CBS 613 chromosome Unknown s...  71.3    1e-09 
NW_003052474.1 Uncinocarpus reesii 1704 scaffold_27 genomic scaff...  71.3    1e-09 
NW_003052477.1 Uncinocarpus reesii 1704 scaffold_24 genomic scaff...  71.3    1e-09 
NW_003052480.1 Uncinocarpus reesii 1704 scaffold_21 genomic scaff...  71.3    1e-09 
NW_003052493.1 Uncinocarpus reesii 1704 scaffold_8 genomic scaffo...  71.3    1e-09 
NW_003052498.1 Uncinocarpus reesii 1704 scaffold_3 genomic scaffo...  71.3    1e-09 
NW_001809796.1 Meyerozyma guilliermondii ATCC 6260 scaffold_5 gen...  71.3    1e-09 
NW_025065235.1 Ogataea angusta isolate 61-244 chromosome Unknown ...  71.3    1e-09 
NC_054690.1 Brettanomyces bruxellensis chromosome 9, complete seq...  71.3    1e-09 
NC_054684.1 Brettanomyces bruxellensis chromosome 3, complete seq...  71.3    1e-09 
NC_054682.1 Brettanomyces bruxellensis chromosome 1, complete seq...  71.3    1e-09 
NC_042507.1 Pichia kudriavzevii chromosome 2, complete sequence       71.3    1e-09 
NC_042506.1 Pichia kudriavzevii chromosome 1, complete sequence       71.3    1e-09 
NW_026055374.1 Candida oxycetoniae strain CBS 10844 chromosome Un...  71.3    1e-09 
NC_012867.1 Candida dubliniensis CD36 chromosome R, complete sequ...  71.3    1e-09 
NW_025763930.1 Ogataea philodendri strain CBS6075 chromosome Unkn...  71.3    1e-09 
NW_015385854.1 Debaryomyces fabryi strain CBS 789 chromosome Unkn...  71.3    1e-09 
NW_001813677.1 Lodderomyces elongisporus NRRL YB-4239 supercont1....  71.3    1e-09 
NW_021640174.1 [Candida] auris strain B11221 chromosome Unknown s...  69.4    4e-09 
NW_021640171.1 [Candida] auris strain B11221 chromosome Unknown s...  69.4    4e-09 
NW_021640179.1 [Candida] auris strain B11221 chromosome Unknown s...  69.4    4e-09 
NW_021640173.1 [Candida] auris strain B11221 chromosome Unknown s...  69.4    4e-09 
NW_021640176.1 [Candida] auris strain B11221 chromosome Unknown s...  69.4    4e-09 
NW_021640177.1 [Candida] auris strain B11221 chromosome Unknown s...  69.4    4e-09 
NW_021640178.1 [Candida] auris strain B11221 chromosome Unknown s...  69.4    4e-09 
NW_021640175.1 [Candida] auris strain B11221 chromosome Unknown s...  69.4    4e-09 
NW_021640162.1 [Candida] auris strain B11221 chromosome Unknown s...  69.4    4e-09 
NC_006040.1 Kluyveromyces lactis strain NRRL Y-1140 chromosome D ...  69.4    4e-09 
NC_063011.1 Psilocybe cubensis strain MGC-MH-2018 chromosome 13, ...  69.4    4e-09 
NW_011627862.1 Schizosaccharomyces japonicus yFS275 unplaced geno...  69.4    4e-09 
NC_035922.1 Kazachstania naganishii CBS 8797 chromosome 1, comple...  69.4    4e-09 
NW_021167133.1 Apiotrichum porosum strain DSM 27194 chromosome Un...  69.4    4e-09 
NW_021167129.1 Apiotrichum porosum strain DSM 27194 chromosome Un...  69.4    4e-09 
NW_017567119.1 Wickerhamomyces anomalus NRRL Y-366-8 unplaced gen...  69.4    4e-09 
NW_022157782.1 Lachnellula hyalina strain CBS 185.66 chromosome U...  69.4    4e-09 
NW_003345197.1 Nannizzia gypsea CBS 118893 supercont1.5 genomic s...  69.4    4e-09 
NW_024541210.1 Suillus subalutaceus strain FC151 chromosome Unkno...  69.4    4e-09 
NW_024541168.1 Suillus subalutaceus strain FC151 chromosome Unkno...  69.4    4e-09 
NW_024541001.1 Suillus subalutaceus strain FC151 chromosome Unkno...  69.4    4e-09 
NW_024540621.1 Suillus subalutaceus strain FC151 chromosome Unkno...  69.4    4e-09 
NW_023503025.1 Mycena indigotica strain 171206Taipei chromosome U...  69.4    4e-09 
NW_023503003.1 Mycena indigotica strain 171206Taipei chromosome U...  69.4    4e-09 
NW_024545242.1 Kazachstania barnettii strain CLIB 1767 genome ass...  69.4    4e-09 
NW_024468028.1 Protomyces lactucae-debilis strain 12-1054 chromos...  69.4    4e-09 
NW_024468018.1 Protomyces lactucae-debilis strain 12-1054 chromos...  69.4    4e-09 
NW_015441018.1 Paracoccidioides lutzii Pb01 unplaced genomic scaf...  69.4    4e-09 
NW_015440953.1 Paracoccidioides lutzii Pb01 unplaced genomic scaf...  69.4    4e-09 
NW_024539199.1 Suillus subaureus strain MN1 chromosome Unknown BJ...  69.4    4e-09 
NW_024539080.1 Suillus subaureus strain MN1 chromosome Unknown BJ...  69.4    4e-09 
NW_024539073.1 Suillus subaureus strain MN1 chromosome Unknown BJ...  69.4    4e-09 
NW_020194004.1 Wickerhamiella sorbophila strain DS02 chromosome U...  69.4    4e-09 
NW_020194005.1 Wickerhamiella sorbophila strain DS02 chromosome U...  69.4    4e-09 
NW_020193984.1 Wickerhamiella sorbophila strain DS02 chromosome U...  69.4    4e-09 
NC_001144.5 Saccharomyces cerevisiae S288C chromosome XII, comple...  69.4    4e-09 
NW_025064835.1 Marasmius oreades isolate 03SP1 unplaced genomic s...  69.4    4e-09 
NC_057329.1 Marasmius oreades isolate 03SP1 chromosome 7, whole g...  69.4    4e-09 
NW_004504307.1 Coccidioides immitis RS genomic scaffold supercont...  69.4    4e-09 
NW_013546558.1 Mitosporidium daphniae strain UGP3 chromosome Unkn...  69.4    4e-09 
NW_006267345.1 Agaricus bisporus var. bisporus H97 unplaced genom...  69.4    4e-09 
NW_020289912.1 [Candida] haemuloni strain B11899 chromosome Unkno...  69.4    4e-09 
NC_006035.2 [Candida] glabrata strain CBS138 chromosome L complet...  69.4    4e-09 
NW_025955782.1 Neoantrodia serialis strain Sig1Antser10 chromosom...  69.4    4e-09 
NW_025955776.1 Neoantrodia serialis strain Sig1Antser10 chromosom...  69.4    4e-09 
NW_025955428.1 Neoantrodia serialis strain Sig1Antser10 chromosom...  69.4    4e-09 
NW_014040855.1 Trichosporon asahii var. asahii CBS 2479 unplaced ...  69.4    4e-09 
NW_025764321.1 Lentinula edodes strain Le(Bin) 0899 ss11 chromoso...  69.4    4e-09 
NW_025764418.1 Lentinula edodes strain Le(Bin) 0899 ss11 chromoso...  69.4    4e-09 
NC_050726.1 Zygotorulaspora mrakii chromosome 8, complete sequence    69.4    4e-09 
NC_050722.1 Zygotorulaspora mrakii chromosome 4, complete sequence    69.4    4e-09 
NW_022983864.1 Arthroderma uncinatum strain CBS 119779 chromosome...  69.4    4e-09 
NC_016452.1 Eremothecium cymbalariae DBVPG#7215 chromosome 4, com...  69.4    4e-09 
NC_016493.1 Naumovozyma castellii CBS 4309 chromosome 3, complete...  69.4    4e-09 
NW_025544790.1 Blastomyces dermatitidis ER-3 genomic scaffold sup...  69.4    4e-09 
NW_003315066.1 Trichophyton benhamiae CBS 112371 chromosome Unkno...  69.4    4e-09 
NW_001834692.1 Vanderwaltozyma polyspora DSM 70294 KpolScaffold10...  69.4    4e-09 
NW_001834527.1 Vanderwaltozyma polyspora DSM 70294 KpolScaffold54...  69.4    4e-09 
NW_001834471.1 Vanderwaltozyma polyspora DSM 70294 KpolScaffold53...  69.4    4e-09 
NW_024540246.1 Suillus fuscotomentosus strain FC203 chromosome Un...  69.4    4e-09 
NW_024540236.1 Suillus fuscotomentosus strain FC203 chromosome Un...  69.4    4e-09 
NW_024540233.1 Suillus fuscotomentosus strain FC203 chromosome Un...  69.4    4e-09 
NW_024540232.1 Suillus fuscotomentosus strain FC203 chromosome Un...  69.4    4e-09 
NW_024540229.1 Suillus fuscotomentosus strain FC203 chromosome Un...  69.4    4e-09 
NW_024540224.1 Suillus fuscotomentosus strain FC203 chromosome Un...  69.4    4e-09 
NW_024540222.1 Suillus fuscotomentosus strain FC203 chromosome Un...  69.4    4e-09 
NW_024540210.1 Suillus fuscotomentosus strain FC203 chromosome Un...  69.4    4e-09 
NW_024540209.1 Suillus fuscotomentosus strain FC203 chromosome Un...  69.4    4e-09 
NW_024540207.1 Suillus fuscotomentosus strain FC203 chromosome Un...  69.4    4e-09 
NW_024540206.1 Suillus fuscotomentosus strain FC203 chromosome Un...  69.4    4e-09 
NW_024540204.1 Suillus fuscotomentosus strain FC203 chromosome Un...  69.4    4e-09 
NW_024540202.1 Suillus fuscotomentosus strain FC203 chromosome Un...  69.4    4e-09 
NW_024540201.1 Suillus fuscotomentosus strain FC203 chromosome Un...  69.4    4e-09 
NW_024540200.1 Suillus fuscotomentosus strain FC203 chromosome Un...  69.4    4e-09 
NW_024540199.1 Suillus fuscotomentosus strain FC203 chromosome Un...  69.4    4e-09 
NW_024540198.1 Suillus fuscotomentosus strain FC203 chromosome Un...  69.4    4e-09 
NW_024540197.1 Suillus fuscotomentosus strain FC203 chromosome Un...  69.4    4e-09 
NW_024540194.1 Suillus fuscotomentosus strain FC203 chromosome Un...  69.4    4e-09 
NW_024540191.1 Suillus fuscotomentosus strain FC203 chromosome Un...  69.4    4e-09 
NW_024540188.1 Suillus fuscotomentosus strain FC203 chromosome Un...  69.4    4e-09 
NW_024540186.1 Suillus fuscotomentosus strain FC203 chromosome Un...  69.4    4e-09 
NW_024540185.1 Suillus fuscotomentosus strain FC203 chromosome Un...  69.4    4e-09 
NW_024540181.1 Suillus fuscotomentosus strain FC203 chromosome Un...  69.4    4e-09 
NW_024540179.1 Suillus fuscotomentosus strain FC203 chromosome Un...  69.4    4e-09 
NW_024540176.1 Suillus fuscotomentosus strain FC203 chromosome Un...  69.4    4e-09 
NW_024540175.1 Suillus fuscotomentosus strain FC203 chromosome Un...  69.4    4e-09 
NW_024540171.1 Suillus fuscotomentosus strain FC203 chromosome Un...  69.4    4e-09 
NW_024540165.1 Suillus fuscotomentosus strain FC203 chromosome Un...  69.4    4e-09 
NW_024540158.1 Suillus fuscotomentosus strain FC203 chromosome Un...  69.4    4e-09 
NW_024540156.1 Suillus fuscotomentosus strain FC203 chromosome Un...  69.4    4e-09 
NW_024539535.1 Suillus fuscotomentosus strain FC203 chromosome Un...  69.4    4e-09 
NW_024539532.1 Suillus fuscotomentosus strain FC203 chromosome Un...  69.4    4e-09 
NW_023503161.1 Pleurotus ostreatus strain PC9 chromosome Unknown ...  69.4    4e-09 
NC_003421.2 Schizosaccharomyces pombe chromosome III, complete se...  69.4    4e-09 
NC_016508.1 Torulaspora delbrueckii CBS 1146 chromosome 8, comple...  69.4    4e-09 
NW_019212883.1 Lachancea lanzarotensis genome assembly LALA0, sca...  69.4    4e-09 
NW_017387743.1 Metschnikowia bicuspidata var. bicuspidata NRRL YB...  69.4    4e-09 
NW_024542676.1 Suillus bovinus strain UH-Sbo-P2 chromosome Unknow...  69.4    4e-09 
NW_024542675.1 Suillus bovinus strain UH-Sbo-P2 chromosome Unknow...  69.4    4e-09 
NW_024542642.1 Suillus bovinus strain UH-Sbo-P2 chromosome Unknow...  69.4    4e-09 
NW_024542616.1 Suillus bovinus strain UH-Sbo-P2 chromosome Unknow...  69.4    4e-09 
NW_024542602.1 Suillus bovinus strain UH-Sbo-P2 chromosome Unknow...  69.4    4e-09 
NW_024542587.1 Suillus bovinus strain UH-Sbo-P2 chromosome Unknow...  69.4    4e-09 
NW_024542573.1 Suillus bovinus strain UH-Sbo-P2 chromosome Unknow...  69.4    4e-09 
NW_024542550.1 Suillus bovinus strain UH-Sbo-P2 chromosome Unknow...  69.4    4e-09 
NW_024542527.1 Suillus bovinus strain UH-Sbo-P2 chromosome Unknow...  69.4    4e-09 
NW_024542517.1 Suillus bovinus strain UH-Sbo-P2 chromosome Unknow...  69.4    4e-09 
NW_024542458.1 Suillus bovinus strain UH-Sbo-P2 chromosome Unknow...  69.4    4e-09 
NW_024542434.1 Suillus bovinus strain UH-Sbo-P2 chromosome Unknow...  69.4    4e-09 
NW_024542305.1 Suillus bovinus strain UH-Sbo-P2 chromosome Unknow...  69.4    4e-09 
NC_036029.1 Kluyveromyces marxianus DMKU3-1042 DNA, complete geno...  69.4    4e-09 
NW_020194461.1 [Candida] pseudohaemulonii strain B12108 chromosom...  69.4    4e-09 
NW_019028973.1 Kockovaella imperatae strain NRRL Y-17943 chromoso...  69.4    4e-09 
NW_019028972.1 Kockovaella imperatae strain NRRL Y-17943 chromoso...  69.4    4e-09 
NW_020289900.1 [Candida] duobushaemulonis strain B09383 chromosom...  69.4    4e-09 
NW_020289898.1 [Candida] duobushaemulonis strain B09383 chromosom...  69.4    4e-09 
NW_013185621.1 Schizosaccharomyces octosporus yFS286 unplaced gen...  69.4    4e-09 
NW_013185620.1 Schizosaccharomyces octosporus yFS286 unplaced gen...  69.4    4e-09 
NW_025953139.1 Puccinia striiformis f. sp. tritici strain 134E16A...  69.4    4e-09 
NW_025953127.1 Puccinia striiformis f. sp. tritici strain 134E16A...  69.4    4e-09 
NW_025953105.1 Puccinia striiformis f. sp. tritici strain 134E16A...  69.4    4e-09 
NW_025953104.1 Puccinia striiformis f. sp. tritici strain 134E16A...  69.4    4e-09 
NW_025953103.1 Puccinia striiformis f. sp. tritici strain 134E16A...  69.4    4e-09 
NW_025953102.1 Puccinia striiformis f. sp. tritici strain 134E16A...  69.4    4e-09 
NC_063042.1 Puccinia striiformis f. sp. tritici strain 134E16A+17...  69.4    4e-09 
NC_052377.1 Brettanomyces nanus chromosome 4, complete sequence       69.4    4e-09 
NC_052375.1 Brettanomyces nanus chromosome 2, complete sequence       69.4    4e-09 
NC_052374.1 Brettanomyces nanus chromosome 1, complete sequence       69.4    4e-09 
NW_003299166.1 Microsporum canis CBS 113480 supercont1.4 genomic ...  69.4    4e-09 
NW_003101571.1 Clavispora lusitaniae ATCC 42720 scaffold_8 genomi...  69.4    4e-09 
NW_003101576.1 Clavispora lusitaniae ATCC 42720 scaffold_3 genomi...  69.4    4e-09 
NC_057372.1 Rhizoctonia solani chromosome 3, complete sequence        69.4    4e-09 
NC_005788.4 Eremothecium gossypii ATCC 10895 chromosome VII, comp...  69.4    4e-09 
NW_012133531.1 Fibroporia radiculosa TFFH 294 genomic supercontig...  69.4    4e-09 
NC_016528.1 Tetrapisispora phaffii CBS 4417 chromosome 9, complet...  69.4    4e-09 
NC_016485.2 Naumovozyma dairenensis CBS 421 chromosome 7, complet...  69.4    4e-09 
NW_020169890.1 Postia placenta MAD-698-R-SB12 unplaced genomic sc...  69.4    4e-09 
NW_003315232.1 Trichophyton verrucosum HKI 0517 contig00658_1.f1....  69.4    4e-09 
NW_003299036.1 Tuber melanosporum Mel28 whole genome shotgun sequ...  69.4    4e-09 
NW_003298972.1 Tuber melanosporum Mel28 whole genome shotgun sequ...  69.4    4e-09 
NW_003298908.1 Tuber melanosporum Mel28 whole genome shotgun sequ...  69.4    4e-09 
NC_018947.1 Kazachstania africana CBS 2517 chromosome 8, complete...  69.4    4e-09 
NC_050732.1 Torulaspora globosa chromosome 6, complete sequence       69.4    4e-09 
NW_024542054.1 Suillus discolor strain FC423 chromosome Unknown F...  69.4    4e-09 
NW_024542050.1 Suillus discolor strain FC423 chromosome Unknown F...  69.4    4e-09 
NW_024542049.1 Suillus discolor strain FC423 chromosome Unknown F...  69.4    4e-09 
NW_024542045.1 Suillus discolor strain FC423 chromosome Unknown F...  69.4    4e-09 
NW_024542044.1 Suillus discolor strain FC423 chromosome Unknown F...  69.4    4e-09 
NW_024542043.1 Suillus discolor strain FC423 chromosome Unknown F...  69.4    4e-09 
NW_024542042.1 Suillus discolor strain FC423 chromosome Unknown F...  69.4    4e-09 
NW_024542040.1 Suillus discolor strain FC423 chromosome Unknown F...  69.4    4e-09 
NW_024542027.1 Suillus discolor strain FC423 chromosome Unknown F...  69.4    4e-09 
NW_024542020.1 Suillus discolor strain FC423 chromosome Unknown F...  69.4    4e-09 
NW_024542012.1 Suillus discolor strain FC423 chromosome Unknown F...  69.4    4e-09 
NW_024542003.1 Suillus discolor strain FC423 chromosome Unknown F...  69.4    4e-09 
NW_024541986.1 Suillus discolor strain FC423 chromosome Unknown F...  69.4    4e-09 
NW_024541969.1 Suillus discolor strain FC423 chromosome Unknown F...  69.4    4e-09 
NW_024541968.1 Suillus discolor strain FC423 chromosome Unknown F...  69.4    4e-09 
NW_024541967.1 Suillus discolor strain FC423 chromosome Unknown F...  69.4    4e-09 
NW_024541936.1 Suillus discolor strain FC423 chromosome Unknown F...  69.4    4e-09 
NW_024541911.1 Suillus discolor strain FC423 chromosome Unknown F...  69.4    4e-09 
NW_024541712.1 Suillus discolor strain FC423 chromosome Unknown F...  69.4    4e-09 
NW_024541672.1 Suillus discolor strain FC423 chromosome Unknown F...  69.4    4e-09 
NW_024541473.1 Suillus discolor strain FC423 chromosome Unknown F...  69.4    4e-09 
NW_006768880.1 Melampsora larici-populina 98AG31 unplaced genomic...  69.4    4e-09 
NW_006768865.1 Melampsora larici-populina 98AG31 unplaced genomic...  69.4    4e-09 
NW_006768849.1 Melampsora larici-populina 98AG31 unplaced genomic...  69.4    4e-09 
NW_006768841.1 Melampsora larici-populina 98AG31 unplaced genomic...  69.4    4e-09 
NW_006768836.1 Melampsora larici-populina 98AG31 unplaced genomic...  69.4    4e-09 
NW_006768822.1 Melampsora larici-populina 98AG31 unplaced genomic...  69.4    4e-09 
NW_006768815.1 Melampsora larici-populina 98AG31 unplaced genomic...  69.4    4e-09 
NW_006768808.1 Melampsora larici-populina 98AG31 unplaced genomic...  69.4    4e-09 
NW_006768803.1 Melampsora larici-populina 98AG31 unplaced genomic...  69.4    4e-09 
NW_006768800.1 Melampsora larici-populina 98AG31 unplaced genomic...  69.4    4e-09 
NW_006768798.1 Melampsora larici-populina 98AG31 unplaced genomic...  69.4    4e-09 
NW_006768790.1 Melampsora larici-populina 98AG31 unplaced genomic...  69.4    4e-09 
NW_006768784.1 Melampsora larici-populina 98AG31 unplaced genomic...  69.4    4e-09 
NW_006768768.1 Melampsora larici-populina 98AG31 unplaced genomic...  69.4    4e-09 
NW_026055390.1 Candida oxycetoniae strain CBS 10844 chromosome Un...  69.4    4e-09 
NW_017264776.1 Pneumocystis jirovecii RU7 chromosome Unknown supe...  69.4    4e-09 
NW_008806311.1 Wallemia ichthyophaga EXF-994 unplaced genomic sca...  69.4    4e-09 
NW_024538533.1 Suillus paluster strain FC165 chromosome Unknown E...  69.4    4e-09 
NW_024538528.1 Suillus paluster strain FC165 chromosome Unknown E...  69.4    4e-09 
NW_024538525.1 Suillus paluster strain FC165 chromosome Unknown E...  69.4    4e-09 
NW_024538513.1 Suillus paluster strain FC165 chromosome Unknown E...  69.4    4e-09 
NW_024538508.1 Suillus paluster strain FC165 chromosome Unknown E...  69.4    4e-09 
NW_024538471.1 Suillus paluster strain FC165 chromosome Unknown E...  69.4    4e-09 
NW_024538440.1 Suillus paluster strain FC165 chromosome Unknown E...  69.4    4e-09 
NW_024538232.1 Suillus paluster strain FC165 chromosome Unknown E...  69.4    4e-09 
NW_024538156.1 Suillus paluster strain FC165 chromosome Unknown E...  69.4    4e-09 
NW_003101676.1 Blastomyces gilchristii SLH14081 genomic scaffold ...  69.4    4e-09 
NW_024467205.1 Dacryopinax primogenitus strain DJM-731 SS1 chromo...  69.4    4e-09 
NW_024537542.1 Suillus plorans strain S12 chromosome Unknown HD55...  69.4    4e-09 
NW_024537497.1 Suillus plorans strain S12 chromosome Unknown HD55...  69.4    4e-09 
NW_022985670.1 Pseudovirgaria hyperparasitica strain CBS 121739 u...  69.4    4e-09 
NC_012994.1 Zygosaccharomyces rouxii strain CBS732 chromosome E c...  69.4    4e-09 
NC_013084.1 Lachancea thermotolerans CBS 6340 chromosome H comple...  69.4    4e-09 
NW_011887395.1 Wickerhamomyces ciferrii WGS project CAIF00000000 ...  69.4    4e-09 
NW_001890029.1 Laccaria bicolor S238N-H82 LACBIscaffold_170, whol...  69.4    4e-09 
NW_001890102.1 Laccaria bicolor S238N-H82 LACBIscaffold_246, whol...  69.4    4e-09 
NW_001890121.1 Laccaria bicolor S238N-H82 LACBIscaffold_265, whol...  69.4    4e-09 
NW_001890463.1 Laccaria bicolor S238N-H82 LACBIscaffold_670, whol...  69.4    4e-09 
NW_001890464.1 Laccaria bicolor S238N-H82 LACBIscaffold_671, whol...  69.4    4e-09 
NW_025952986.1 Rhodofomes roseus strain CIRM-BRFM 1785 chromosome...  69.4    4e-09 
NW_025763639.1 Filobasidium floriforme strain CBS 6241 chromosome...  69.4    4e-09 
NC_020189.1 Tetrapisispora blattae CBS 6284 chromosome 5, complet...  69.4    4e-09 
NC_020188.1 Tetrapisispora blattae CBS 6284 chromosome 4, complet...  69.4    4e-09 
NW_017567008.1 Saitoella complicata NRRL Y-17804 unplaced genomic...  69.4    4e-09 
NW_003316009.1 Coccidioides posadasii C735 delta SOWgp chromosome...  69.4    4e-09 
NW_003315985.1 Coccidioides posadasii C735 delta SOWgp chromosome...  69.4    4e-09 
NW_003315975.1 Coccidioides posadasii C735 delta SOWgp chromosome...  69.4    4e-09 
NW_013185630.1 Schizosaccharomyces cryophilus OY26 unplaced genom...  69.4    4e-09 
NW_017264949.1 Rhodotorula graminis WP1 unplaced genomic scaffold...  69.4    4e-09 
NW_020194705.1 Hyaloscypha bicolor E unplaced genomic scaffold K4...  69.4    4e-09 
NW_019172956.1 Kuraishia capsulata CBS 1993 genomic scaffold, Kur...  67.6    2e-08 
NW_019029102.1 Lobosporangium transversale strain NRRL 3116 chrom...  67.6    2e-08 
NW_022474070.1 Saprochaete ingens genome assembly, contig: contig...  67.6    2e-08 
NC_060201.1 Saccharomycodes ludwigii strain NBRC 1722 chromosome ...  67.6    2e-08 
NW_006711234.1 Tremella mesenterica DSM 1558 unplaced genomic sca...  63.9    2e-07 
NW_022157463.1 Lachnellula hyalina strain CBS 185.66 chromosome U...  63.9    2e-07 
NW_024541207.1 Suillus subalutaceus strain FC151 chromosome Unkno...  63.9    2e-07 
NW_025763621.1 Alternaria rosae strain MPI-PUGE-AT-0040 chromosom...  63.9    2e-07 
NW_017566921.1 Kwoniella mangroviensis CBS 8507 unplaced genomic ...  63.9    2e-07 
NW_022474172.1 Kwoniella shandongensis strain CBS 12478 chromosom...  63.9    2e-07 
NW_025544782.1 Blastomyces dermatitidis ER-3 genomic scaffold sup...  63.9    2e-07 
NC_014939.1 Cryptococcus gattii WM276 chromosome B, complete sequ...  63.9    2e-07 
NW_024067547.1 Cantharellus anzutake strain C23 chromosome Unknow...  63.9    2e-07 
NW_024067492.1 Cantharellus anzutake strain C23 chromosome Unknow...  63.9    2e-07 
NW_024067414.1 Cantharellus anzutake strain C23 chromosome Unknow...  63.9    2e-07 
NW_024066951.1 Cantharellus anzutake strain C23 chromosome Unknow...  63.9    2e-07 
NW_006913088.1 Coniophora puteana RWD-64-598 SS2 unplaced genomic...  63.9    2e-07 
NC_006684.1 Cryptococcus neoformans var. neoformans JEC21 chromos...  63.9    2e-07 
NW_020167529.1 Pseudogymnoascus destructans isolate 20631-21 unpl...  60.2    3e-06 
NW_017264719.1 Pneumocystis carinii B80 chromosome Unknown superc...  58.4    9e-06 
NW_017802365.1 Pneumocystis murina B123 chromosome Unknown superc...  58.4    9e-06 
NW_017263637.1 Mollisia scopiformis unplaced genomic scaffold LY8...  56.5    3e-05 
NW_004504311.1 Coccidioides immitis RS genomic scaffold supercont...  54.7    1e-04 


>NT_166520.1 Aspergillus niger CBS 513.88 supercontig An03
Length=1609811

 Score = 475 bits (257),  Expect = 2e-131
 Identities = 257/257 (100%), Gaps = 0/257 (0%)
 Strand=Plus/Minus

Query  1       CAAGGTTTCCGTAGGTGAACCTGCGGAAGGATCATTACCGAGTGCGGGTCCTTTGGGCCC  60
               ||||||||||||||||||||||||||||||||||||||||||||||||||||||||||||
Sbjct  637682  CAAGGTTTCCGTAGGTGAACCTGCGGAAGGATCATTACCGAGTGCGGGTCCTTTGGGCCC  637623

Query  61      AACCTCCCATCCGTGTCTATTGTACCCTGTTGCTTCGGCGGGCCCGCCGCTTGTCGGCCG  120
               ||||||||||||||||||||||||||||||||||||||||||||||||||||||||||||
Sbjct  637622  AACCTCCCATCCGTGTCTATTGTACCCTGTTGCTTCGGCGGGCCCGCCGCTTGTCGGCCG  637563

Query  121     CCgggggggCGCCTCTGCCCCCCGGGCCCGTGCCCGCCGGAGACCCCAACACGAACACTG  180
               ||||||||||||||||||||||||||||||||||||||||||||||||||||||||||||
Sbjct  637562  CCGGGGGGGCGCCTCTGCCCCCCGGGCCCGTGCCCGCCGGAGACCCCAACACGAACACTG  637503

Query  181     TCTGAAAGCGTGCAGTCTGAGTTGATTGAATGCAATCAGTTAAAACTTTCAACAATGGAT  240
               ||||||||||||||||||||||||||||||||||||||||||||||||||||||||||||
Sbjct  637502  TCTGAAAGCGTGCAGTCTGAGTTGATTGAATGCAATCAGTTAAAACTTTCAACAATGGAT  637443

Query  241     CTCTTGGTTCCGGCATC  257
               |||||||||||||||||
Sbjct  637442  CTCTTGGTTCCGGCATC  637426


 Score = 475 bits (257),  Expect = 2e-131
 Identities = 257/257 (100%), Gaps = 0/257 (0%)
 Strand=Plus/Minus

Query  1       CAAGGTTTCCGTAGGTGAACCTGCGGAAGGATCATTACCGAGTGCGGGTCCTTTGGGCCC  60
               ||||||||||||||||||||||||||||||||||||||||||||||||||||||||||||
Sbjct  646111  CAAGGTTTCCGTAGGTGAACCTGCGGAAGGATCATTACCGAGTGCGGGTCCTTTGGGCCC  646052

Query  61      AACCTCCCATCCGTGTCTATTGTACCCTGTTGCTTCGGCGGGCCCGCCGCTTGTCGGCCG  120
               ||||||||||||||||||||||||||||||||||||||||||||||||||||||||||||
Sbjct  646051  AACCTCCCATCCGTGTCTATTGTACCCTGTTGCTTCGGCGGGCCCGCCGCTTGTCGGCCG  645992

Query  121     CCgggggggCGCCTCTGCCCCCCGGGCCCGTGCCCGCCGGAGACCCCAACACGAACACTG  180
               ||||||||||||||||||||||||||||||||||||||||||||||||||||||||||||
Sbjct  645991  CCGGGGGGGCGCCTCTGCCCCCCGGGCCCGTGCCCGCCGGAGACCCCAACACGAACACTG  645932

Query  181     TCTGAAAGCGTGCAGTCTGAGTTGATTGAATGCAATCAGTTAAAACTTTCAACAATGGAT  240
               ||||||||||||||||||||||||||||||||||||||||||||||||||||||||||||
Sbjct  645931  TCTGAAAGCGTGCAGTCTGAGTTGATTGAATGCAATCAGTTAAAACTTTCAACAATGGAT  645872

Query  241     CTCTTGGTTCCGGCATC  257
               |||||||||||||||||
Sbjct  645871  CTCTTGGTTCCGGCATC  645855


 Score = 475 bits (257),  Expect = 2e-131
 Identities = 257/257 (100%), Gaps = 0/257 (0%)
 Strand=Plus/Minus

Query  1       CAAGGTTTCCGTAGGTGAACCTGCGGAAGGATCATTACCGAGTGCGGGTCCTTTGGGCCC  60
               ||||||||||||||||||||||||||||||||||||||||||||||||||||||||||||
Sbjct  654070  CAAGGTTTCCGTAGGTGAACCTGCGGAAGGATCATTACCGAGTGCGGGTCCTTTGGGCCC  654011

Query  61      AACCTCCCATCCGTGTCTATTGTACCCTGTTGCTTCGGCGGGCCCGCCGCTTGTCGGCCG  120
               ||||||||||||||||||||||||||||||||||||||||||||||||||||||||||||
Sbjct  654010  AACCTCCCATCCGTGTCTATTGTACCCTGTTGCTTCGGCGGGCCCGCCGCTTGTCGGCCG  653951

Query  121     CCgggggggCGCCTCTGCCCCCCGGGCCCGTGCCCGCCGGAGACCCCAACACGAACACTG  180
               ||||||||||||||||||||||||||||||||||||||||||||||||||||||||||||
Sbjct  653950  CCGGGGGGGCGCCTCTGCCCCCCGGGCCCGTGCCCGCCGGAGACCCCAACACGAACACTG  653891

Query  181     TCTGAAAGCGTGCAGTCTGAGTTGATTGAATGCAATCAGTTAAAACTTTCAACAATGGAT  240
               ||||||||||||||||||||||||||||||||||||||||||||||||||||||||||||
Sbjct  653890  TCTGAAAGCGTGCAGTCTGAGTTGATTGAATGCAATCAGTTAAAACTTTCAACAATGGAT  653831

Query  241     CTCTTGGTTCCGGCATC  257
               |||||||||||||||||
Sbjct  653830  CTCTTGGTTCCGGCATC  653814


 Score = 475 bits (257),  Expect = 2e-131
 Identities = 257/257 (100%), Gaps = 0/257 (0%)
 Strand=Plus/Minus

Query  1       CAAGGTTTCCGTAGGTGAACCTGCGGAAGGATCATTACCGAGTGCGGGTCCTTTGGGCCC  60
               ||||||||||||||||||||||||||||||||||||||||||||||||||||||||||||
Sbjct  662029  CAAGGTTTCCGTAGGTGAACCTGCGGAAGGATCATTACCGAGTGCGGGTCCTTTGGGCCC  661970

Query  61      AACCTCCCATCCGTGTCTATTGTACCCTGTTGCTTCGGCGGGCCCGCCGCTTGTCGGCCG  120
               ||||||||||||||||||||||||||||||||||||||||||||||||||||||||||||
Sbjct  661969  AACCTCCCATCCGTGTCTATTGTACCCTGTTGCTTCGGCGGGCCCGCCGCTTGTCGGCCG  661910

Query  121     CCgggggggCGCCTCTGCCCCCCGGGCCCGTGCCCGCCGGAGACCCCAACACGAACACTG  180
               ||||||||||||||||||||||||||||||||||||||||||||||||||||||||||||
Sbjct  661909  CCGGGGGGGCGCCTCTGCCCCCCGGGCCCGTGCCCGCCGGAGACCCCAACACGAACACTG  661850

Query  181     TCTGAAAGCGTGCAGTCTGAGTTGATTGAATGCAATCAGTTAAAACTTTCAACAATGGAT  240
               ||||||||||||||||||||||||||||||||||||||||||||||||||||||||||||
Sbjct  661849  TCTGAAAGCGTGCAGTCTGAGTTGATTGAATGCAATCAGTTAAAACTTTCAACAATGGAT  661790

Query  241     CTCTTGGTTCCGGCATC  257
               |||||||||||||||||
Sbjct  661789  CTCTTGGTTCCGGCATC  661773


>NW_020290355.1 Aspergillus eucalypticola CBS 122712 chromosome Unknown BO83scaffold_81, 
whole genome shotgun sequence
Length=10487

 Score = 464 bits (251),  Expect = 5e-128
 Identities = 255/257 (99%), Gaps = 0/257 (0%)
 Strand=Plus/Minus

Query  1     CAAGGTTTCCGTAGGTGAACCTGCGGAAGGATCATTACCGAGTGCGGGTCCTTTGGGCCC  60
             ||||||||||||||||||||||||||||||||||||||||||||||||||||||||||||
Sbjct  9019  CAAGGTTTCCGTAGGTGAACCTGCGGAAGGATCATTACCGAGTGCGGGTCCTTTGGGCCC  8960

Query  61    AACCTCCCATCCGTGTCTATTGTACCCTGTTGCTTCGGCGGGCCCGCCGCTTGTCGGCCG  120
             ||||||||||||||||||||| ||||||||||||||||||||||||||||||||||||||
Sbjct  8959  AACCTCCCATCCGTGTCTATTATACCCTGTTGCTTCGGCGGGCCCGCCGCTTGTCGGCCG  8900

Query  121   CCgggggggCGCCTCTGCCCCCCGGGCCCGTGCCCGCCGGAGACCCCAACACGAACACTG  180
             |||||||||||||| |||||||||||||||||||||||||||||||||||||||||||||
Sbjct  8899  CCGGGGGGGCGCCTTTGCCCCCCGGGCCCGTGCCCGCCGGAGACCCCAACACGAACACTG  8840

Query  181   TCTGAAAGCGTGCAGTCTGAGTTGATTGAATGCAATCAGTTAAAACTTTCAACAATGGAT  240
             ||||||||||||||||||||||||||||||||||||||||||||||||||||||||||||
Sbjct  8839  TCTGAAAGCGTGCAGTCTGAGTTGATTGAATGCAATCAGTTAAAACTTTCAACAATGGAT  8780

Query  241   CTCTTGGTTCCGGCATC  257
             |||||||||||||||||
Sbjct  8779  CTCTTGGTTCCGGCATC  8763


 Score = 444 bits (240),  Expect = 6e-122
 Identities = 252/257 (98%), Gaps = 3/257 (1%)
 Strand=Plus/Minus

Query  1    CAAGGTTTCCGTAGGTGAACCTGCGGAAGGATCATTACCGAGTGCGGGTCCTTTGGGCCC  60
            ||||||||||||||||||||||||||||||||||||||||||||||||||||||||||||
Sbjct  988  CAAGGTTTCCGTAGGTGAACCTGCGGAAGGATCATTACCGAGTGCGGGTCCTTTGGGCCC  929

Query  61   AACCTCCCATCCGTGTCTATTGTACCCTGTTGCTTCGGCGGGCCCGCCGCTTGTCGGCCG  120
            ||||||||||||||||||||| ||||||||||||||||||||||||||||||||||||||
Sbjct  928  AACCTCCCATCCGTGTCTATTATACCCTGTTGCTTCGGCGGGCCCGCCGCTTGTCGGCCG  869

Query  121  CCgggggggCGCCTCTGCCCCCCGGGCCCGTGCCCGCCGGAGACCCCAACACGAACACTG  180
            |||||||| ||||| ||||||| ||||||||||||||||||||||| |||||||||||||
Sbjct  868  CCGGGGGG-CGCCTTTGCCCCC-GGGCCCGTGCCCGCCGGAGACCC-AACACGAACACTG  812

Query  181  TCTGAAAGCGTGCAGTCTGAGTTGATTGAATGCAATCAGTTAAAACTTTCAACAATGGAT  240
            ||||||||||||||||||||||||||||||||||||||||||||||||||||||||||||
Sbjct  811  TCTGAAAGCGTGCAGTCTGAGTTGATTGAATGCAATCAGTTAAAACTTTCAACAATGGAT  752

Query  241  CTCTTGGTTCCGGCATC  257
            |||||||||||||||||
Sbjct  751  CTCTTGGTTCCGGCATC  735


>NW_020290377.1 Aspergillus eucalypticola CBS 122712 chromosome Unknown BO83scaffold_103, 
whole genome shotgun sequence
Length=5896

 Score = 464 bits (251),  Expect = 5e-128
 Identities = 255/257 (99%), Gaps = 0/257 (0%)
 Strand=Plus/Minus

Query  1     CAAGGTTTCCGTAGGTGAACCTGCGGAAGGATCATTACCGAGTGCGGGTCCTTTGGGCCC  60
             ||||||||||||||||||||||||||||||||||||||||||||||||||||||||||||
Sbjct  3053  CAAGGTTTCCGTAGGTGAACCTGCGGAAGGATCATTACCGAGTGCGGGTCCTTTGGGCCC  2994

Query  61    AACCTCCCATCCGTGTCTATTGTACCCTGTTGCTTCGGCGGGCCCGCCGCTTGTCGGCCG  120
             ||||||||||||||||||||| ||||||||||||||||||||||||||||||||||||||
Sbjct  2993  AACCTCCCATCCGTGTCTATTATACCCTGTTGCTTCGGCGGGCCCGCCGCTTGTCGGCCG  2934

Query  121   CCgggggggCGCCTCTGCCCCCCGGGCCCGTGCCCGCCGGAGACCCCAACACGAACACTG  180
             |||||||||||||| |||||||||||||||||||||||||||||||||||||||||||||
Sbjct  2933  CCGGGGGGGCGCCTTTGCCCCCCGGGCCCGTGCCCGCCGGAGACCCCAACACGAACACTG  2874

Query  181   TCTGAAAGCGTGCAGTCTGAGTTGATTGAATGCAATCAGTTAAAACTTTCAACAATGGAT  240
             ||||||||||||||||||||||||||||||||||||||||||||||||||||||||||||
Sbjct  2873  TCTGAAAGCGTGCAGTCTGAGTTGATTGAATGCAATCAGTTAAAACTTTCAACAATGGAT  2814

Query  241   CTCTTGGTTCCGGCATC  257
             |||||||||||||||||
Sbjct  2813  CTCTTGGTTCCGGCATC  2797


>NW_020290374.1 Aspergillus eucalypticola CBS 122712 chromosome Unknown BO83scaffold_100, 
whole genome shotgun sequence
Length=6253

 Score = 464 bits (251),  Expect = 5e-128
 Identities = 255/257 (99%), Gaps = 0/257 (0%)
 Strand=Plus/Plus

Query  1    CAAGGTTTCCGTAGGTGAACCTGCGGAAGGATCATTACCGAGTGCGGGTCCTTTGGGCCC  60
            ||||||||||||||||||||||||||||||||||||||||||||||||||||||||||||
Sbjct  526  CAAGGTTTCCGTAGGTGAACCTGCGGAAGGATCATTACCGAGTGCGGGTCCTTTGGGCCC  585

Query  61   AACCTCCCATCCGTGTCTATTGTACCCTGTTGCTTCGGCGGGCCCGCCGCTTGTCGGCCG  120
            ||||||||||||||||||||| ||||||||||||||||||||||||||||||||||||||
Sbjct  586  AACCTCCCATCCGTGTCTATTATACCCTGTTGCTTCGGCGGGCCCGCCGCTTGTCGGCCG  645

Query  121  CCgggggggCGCCTCTGCCCCCCGGGCCCGTGCCCGCCGGAGACCCCAACACGAACACTG  180
            |||||||||||||| |||||||||||||||||||||||||||||||||||||||||||||
Sbjct  646  CCGGGGGGGCGCCTTTGCCCCCCGGGCCCGTGCCCGCCGGAGACCCCAACACGAACACTG  705

Query  181  TCTGAAAGCGTGCAGTCTGAGTTGATTGAATGCAATCAGTTAAAACTTTCAACAATGGAT  240
            ||||||||||||||||||||||||||||||||||||||||||||||||||||||||||||
Sbjct  706  TCTGAAAGCGTGCAGTCTGAGTTGATTGAATGCAATCAGTTAAAACTTTCAACAATGGAT  765

Query  241  CTCTTGGTTCCGGCATC  257
            |||||||||||||||||
Sbjct  766  CTCTTGGTTCCGGCATC  782


 Score = 464 bits (251),  Expect = 5e-128
 Identities = 255/257 (99%), Gaps = 0/257 (0%)
 Strand=Plus/Minus

Query  1     CAAGGTTTCCGTAGGTGAACCTGCGGAAGGATCATTACCGAGTGCGGGTCCTTTGGGCCC  60
             ||||||||||||||||||||||||||||||||||||||||||||||||||||||||||||
Sbjct  5732  CAAGGTTTCCGTAGGTGAACCTGCGGAAGGATCATTACCGAGTGCGGGTCCTTTGGGCCC  5673

Query  61    AACCTCCCATCCGTGTCTATTGTACCCTGTTGCTTCGGCGGGCCCGCCGCTTGTCGGCCG  120
             ||||||||||||||||||||| ||||||||||||||||||||||||||||||||||||||
Sbjct  5672  AACCTCCCATCCGTGTCTATTATACCCTGTTGCTTCGGCGGGCCCGCCGCTTGTCGGCCG  5613

Query  121   CCgggggggCGCCTCTGCCCCCCGGGCCCGTGCCCGCCGGAGACCCCAACACGAACACTG  180
             |||||||||||||| |||||||||||||||||||||||||||||||||||||||||||||
Sbjct  5612  CCGGGGGGGCGCCTTTGCCCCCCGGGCCCGTGCCCGCCGGAGACCCCAACACGAACACTG  5553

Query  181   TCTGAAAGCGTGCAGTCTGAGTTGATTGAATGCAATCAGTTAAAACTTTCAACAATGGAT  240
             ||||||||||||||||||||||||||||||||||||||||||||||||||||||||||||
Sbjct  5552  TCTGAAAGCGTGCAGTCTGAGTTGATTGAATGCAATCAGTTAAAACTTTCAACAATGGAT  5493

Query  241   CTCTTGGTTCCGGCATC  257
             |||||||||||||||||
Sbjct  5492  CTCTTGGTTCCGGCATC  5476


>NW_017253164.1 Malassezia pachydermatis strain CBS 1879 chromosome Unknown scaffold28, 
whole genome shotgun sequence
Length=1320

 Score = 464 bits (251),  Expect = 5e-128
 Identities = 255/257 (99%), Gaps = 0/257 (0%)
 Strand=Plus/Plus

Query  1    CAAGGTTTCCGTAGGTGAACCTGCGGAAGGATCATTACCGAGTGCGGGTCCTTTGGGCCC  60
            ||||||||||||||||||||||||||||||||||||||||||||||||||||||||||||
Sbjct  13   CAAGGTTTCCGTAGGTGAACCTGCGGAAGGATCATTACCGAGTGCGGGTCCTTTGGGCCC  72

Query  61   AACCTCCCATCCGTGTCTATTGTACCCTGTTGCTTCGGCGGGCCCGCCGCTTGTCGGCCG  120
            ||||||||||||||||||||| ||||||||||||||||||||||||||||||||||||||
Sbjct  73   AACCTCCCATCCGTGTCTATTATACCCTGTTGCTTCGGCGGGCCCGCCGCTTGTCGGCCG  132

Query  121  CCgggggggCGCCTCTGCCCCCCGGGCCCGTGCCCGCCGGAGACCCCAACACGAACACTG  180
            |||||||||||||| |||||||||||||||||||||||||||||||||||||||||||||
Sbjct  133  CCGGGGGGGCGCCTTTGCCCCCCGGGCCCGTGCCCGCCGGAGACCCCAACACGAACACTG  192

Query  181  TCTGAAAGCGTGCAGTCTGAGTTGATTGAATGCAATCAGTTAAAACTTTCAACAATGGAT  240
            ||||||||||||||||||||||||||||||||||||||||||||||||||||||||||||
Sbjct  193  TCTGAAAGCGTGCAGTCTGAGTTGATTGAATGCAATCAGTTAAAACTTTCAACAATGGAT  252

Query  241  CTCTTGGTTCCGGCATC  257
            |||||||||||||||||
Sbjct  253  CTCTTGGTTCCGGCATC  269


>NW_023336289.1 Aspergillus tubingensis WU-2223L DNA, scaffold_15, whole genome 
shotgun sequence
Length=1979743

 Score = 464 bits (251),  Expect = 5e-128
 Identities = 255/257 (99%), Gaps = 0/257 (0%)
 Strand=Plus/Plus

Query  1        CAAGGTTTCCGTAGGTGAACCTGCGGAAGGATCATTACCGAGTGCGGGTCCTTTGGGCCC  60
                ||||||||||||||||||||||||||||||||||||||||||||||||||||||||||||
Sbjct  1238846  CAAGGTTTCCGTAGGTGAACCTGCGGAAGGATCATTACCGAGTGCGGGTCCTTTGGGCCC  1238905

Query  61       AACCTCCCATCCGTGTCTATTGTACCCTGTTGCTTCGGCGGGCCCGCCGCTTGTCGGCCG  120
                ||||||||||||||||||||| ||||||||||||||||||||||||||||||||||||||
Sbjct  1238906  AACCTCCCATCCGTGTCTATTATACCCTGTTGCTTCGGCGGGCCCGCCGCTTGTCGGCCG  1238965

Query  121      CCgggggggCGCCTCTGCCCCCCGGGCCCGTGCCCGCCGGAGACCCCAACACGAACACTG  180
                |||||||||||||| |||||||||||||||||||||||||||||||||||||||||||||
Sbjct  1238966  CCGGGGGGGCGCCTTTGCCCCCCGGGCCCGTGCCCGCCGGAGACCCCAACACGAACACTG  1239025

Query  181      TCTGAAAGCGTGCAGTCTGAGTTGATTGAATGCAATCAGTTAAAACTTTCAACAATGGAT  240
                ||||||||||||||||||||||||||||||||||||||||||||||||||||||||||||
Sbjct  1239026  TCTGAAAGCGTGCAGTCTGAGTTGATTGAATGCAATCAGTTAAAACTTTCAACAATGGAT  1239085

Query  241      CTCTTGGTTCCGGCATC  257
                |||||||||||||||||
Sbjct  1239086  CTCTTGGTTCCGGCATC  1239102


 Score = 464 bits (251),  Expect = 5e-128
 Identities = 255/257 (99%), Gaps = 0/257 (0%)
 Strand=Plus/Plus

Query  1        CAAGGTTTCCGTAGGTGAACCTGCGGAAGGATCATTACCGAGTGCGGGTCCTTTGGGCCC  60
                ||||||||||||||||||||||||||||||||||||||||||||||||||||||||||||
Sbjct  1246901  CAAGGTTTCCGTAGGTGAACCTGCGGAAGGATCATTACCGAGTGCGGGTCCTTTGGGCCC  1246960

Query  61       AACCTCCCATCCGTGTCTATTGTACCCTGTTGCTTCGGCGGGCCCGCCGCTTGTCGGCCG  120
                ||||||||||||||||||||| ||||||||||||||||||||||||||||||||||||||
Sbjct  1246961  AACCTCCCATCCGTGTCTATTATACCCTGTTGCTTCGGCGGGCCCGCCGCTTGTCGGCCG  1247020

Query  121      CCgggggggCGCCTCTGCCCCCCGGGCCCGTGCCCGCCGGAGACCCCAACACGAACACTG  180
                |||||||||||||| |||||||||||||||||||||||||||||||||||||||||||||
Sbjct  1247021  CCGGGGGGGCGCCTTTGCCCCCCGGGCCCGTGCCCGCCGGAGACCCCAACACGAACACTG  1247080

Query  181      TCTGAAAGCGTGCAGTCTGAGTTGATTGAATGCAATCAGTTAAAACTTTCAACAATGGAT  240
                ||||||||||||||||||||||||||||||||||||||||||||||||||||||||||||
Sbjct  1247081  TCTGAAAGCGTGCAGTCTGAGTTGATTGAATGCAATCAGTTAAAACTTTCAACAATGGAT  1247140

Query  241      CTCTTGGTTCCGGCATC  257
                |||||||||||||||||
Sbjct  1247141  CTCTTGGTTCCGGCATC  1247157


 Score = 464 bits (251),  Expect = 5e-128
 Identities = 255/257 (99%), Gaps = 0/257 (0%)
 Strand=Plus/Plus

Query  1        CAAGGTTTCCGTAGGTGAACCTGCGGAAGGATCATTACCGAGTGCGGGTCCTTTGGGCCC  60
                ||||||||||||||||||||||||||||||||||||||||||||||||||||||||||||
Sbjct  1254952  CAAGGTTTCCGTAGGTGAACCTGCGGAAGGATCATTACCGAGTGCGGGTCCTTTGGGCCC  1255011

Query  61       AACCTCCCATCCGTGTCTATTGTACCCTGTTGCTTCGGCGGGCCCGCCGCTTGTCGGCCG  120
                ||||||||||||||||||||| ||||||||||||||||||||||||||||||||||||||
Sbjct  1255012  AACCTCCCATCCGTGTCTATTATACCCTGTTGCTTCGGCGGGCCCGCCGCTTGTCGGCCG  1255071

Query  121      CCgggggggCGCCTCTGCCCCCCGGGCCCGTGCCCGCCGGAGACCCCAACACGAACACTG  180
                |||||||||||||| |||||||||||||||||||||||||||||||||||||||||||||
Sbjct  1255072  CCGGGGGGGCGCCTTTGCCCCCCGGGCCCGTGCCCGCCGGAGACCCCAACACGAACACTG  1255131

Query  181      TCTGAAAGCGTGCAGTCTGAGTTGATTGAATGCAATCAGTTAAAACTTTCAACAATGGAT  240
                ||||||||||||||||||||||||||||||||||||||||||||||||||||||||||||
Sbjct  1255132  TCTGAAAGCGTGCAGTCTGAGTTGATTGAATGCAATCAGTTAAAACTTTCAACAATGGAT  1255191

Query  241      CTCTTGGTTCCGGCATC  257
                |||||||||||||||||
Sbjct  1255192  CTCTTGGTTCCGGCATC  1255208


>NC_054852.1 Aspergillus luchuensis IFO 4308 DNA, chromosome 4, nearly complete 
sequence
Length=3788837

 Score = 464 bits (251),  Expect = 5e-128
 Identities = 255/257 (99%), Gaps = 0/257 (0%)
 Strand=Plus/Minus

Query  1       CAAGGTTTCCGTAGGTGAACCTGCGGAAGGATCATTACCGAGTGCGGGTCCTTTGGGCCC  60
               ||||||||||||||||||||||||||||||||||||||||||||||||||||||||||||
Sbjct  735616  CAAGGTTTCCGTAGGTGAACCTGCGGAAGGATCATTACCGAGTGCGGGTCCTTTGGGCCC  735557

Query  61      AACCTCCCATCCGTGTCTATTGTACCCTGTTGCTTCGGCGGGCCCGCCGCTTGTCGGCCG  120
               ||||||||||||||||||||| ||||||||||||||||||||||||||||||||||||||
Sbjct  735556  AACCTCCCATCCGTGTCTATTATACCCTGTTGCTTCGGCGGGCCCGCCGCTTGTCGGCCG  735497

Query  121     CCgggggggCGCCTCTGCCCCCCGGGCCCGTGCCCGCCGGAGACCCCAACACGAACACTG  180
               |||||||||||||| |||||||||||||||||||||||||||||||||||||||||||||
Sbjct  735496  CCGGGGGGGCGCCTTTGCCCCCCGGGCCCGTGCCCGCCGGAGACCCCAACACGAACACTG  735437

Query  181     TCTGAAAGCGTGCAGTCTGAGTTGATTGAATGCAATCAGTTAAAACTTTCAACAATGGAT  240
               ||||||||||||||||||||||||||||||||||||||||||||||||||||||||||||
Sbjct  735436  TCTGAAAGCGTGCAGTCTGAGTTGATTGAATGCAATCAGTTAAAACTTTCAACAATGGAT  735377

Query  241     CTCTTGGTTCCGGCATC  257
               |||||||||||||||||
Sbjct  735376  CTCTTGGTTCCGGCATC  735360


 Score = 464 bits (251),  Expect = 5e-128
 Identities = 255/257 (99%), Gaps = 0/257 (0%)
 Strand=Plus/Minus

Query  1       CAAGGTTTCCGTAGGTGAACCTGCGGAAGGATCATTACCGAGTGCGGGTCCTTTGGGCCC  60
               ||||||||||||||||||||||||||||||||||||||||||||||||||||||||||||
Sbjct  743668  CAAGGTTTCCGTAGGTGAACCTGCGGAAGGATCATTACCGAGTGCGGGTCCTTTGGGCCC  743609

Query  61      AACCTCCCATCCGTGTCTATTGTACCCTGTTGCTTCGGCGGGCCCGCCGCTTGTCGGCCG  120
               ||||||||||||||||||||| ||||||||||||||||||||||||||||||||||||||
Sbjct  743608  AACCTCCCATCCGTGTCTATTATACCCTGTTGCTTCGGCGGGCCCGCCGCTTGTCGGCCG  743549

Query  121     CCgggggggCGCCTCTGCCCCCCGGGCCCGTGCCCGCCGGAGACCCCAACACGAACACTG  180
               |||||||||||||| |||||||||||||||||||||||||||||||||||||||||||||
Sbjct  743548  CCGGGGGGGCGCCTTTGCCCCCCGGGCCCGTGCCCGCCGGAGACCCCAACACGAACACTG  743489

Query  181     TCTGAAAGCGTGCAGTCTGAGTTGATTGAATGCAATCAGTTAAAACTTTCAACAATGGAT  240
               ||||||||||||||||||||||||||||||||||||||||||||||||||||||||||||
Sbjct  743488  TCTGAAAGCGTGCAGTCTGAGTTGATTGAATGCAATCAGTTAAAACTTTCAACAATGGAT  743429

Query  241     CTCTTGGTTCCGGCATC  257
               |||||||||||||||||
Sbjct  743428  CTCTTGGTTCCGGCATC  743412


 Score = 464 bits (251),  Expect = 5e-128
 Identities = 255/257 (99%), Gaps = 0/257 (0%)
 Strand=Plus/Minus

Query  1       CAAGGTTTCCGTAGGTGAACCTGCGGAAGGATCATTACCGAGTGCGGGTCCTTTGGGCCC  60
               ||||||||||||||||||||||||||||||||||||||||||||||||||||||||||||
Sbjct  751720  CAAGGTTTCCGTAGGTGAACCTGCGGAAGGATCATTACCGAGTGCGGGTCCTTTGGGCCC  751661

Query  61      AACCTCCCATCCGTGTCTATTGTACCCTGTTGCTTCGGCGGGCCCGCCGCTTGTCGGCCG  120
               ||||||||||||||||||||| ||||||||||||||||||||||||||||||||||||||
Sbjct  751660  AACCTCCCATCCGTGTCTATTATACCCTGTTGCTTCGGCGGGCCCGCCGCTTGTCGGCCG  751601

Query  121     CCgggggggCGCCTCTGCCCCCCGGGCCCGTGCCCGCCGGAGACCCCAACACGAACACTG  180
               |||||||||||||| |||||||||||||||||||||||||||||||||||||||||||||
Sbjct  751600  CCGGGGGGGCGCCTTTGCCCCCCGGGCCCGTGCCCGCCGGAGACCCCAACACGAACACTG  751541

Query  181     TCTGAAAGCGTGCAGTCTGAGTTGATTGAATGCAATCAGTTAAAACTTTCAACAATGGAT  240
               ||||||||||||||||||||||||||||||||||||||||||||||||||||||||||||
Sbjct  751540  TCTGAAAGCGTGCAGTCTGAGTTGATTGAATGCAATCAGTTAAAACTTTCAACAATGGAT  751481

Query  241     CTCTTGGTTCCGGCATC  257
               |||||||||||||||||
Sbjct  751480  CTCTTGGTTCCGGCATC  751464


 Score = 464 bits (251),  Expect = 5e-128
 Identities = 255/257 (99%), Gaps = 0/257 (0%)
 Strand=Plus/Minus

Query  1       CAAGGTTTCCGTAGGTGAACCTGCGGAAGGATCATTACCGAGTGCGGGTCCTTTGGGCCC  60
               ||||||||||||||||||||||||||||||||||||||||||||||||||||||||||||
Sbjct  759772  CAAGGTTTCCGTAGGTGAACCTGCGGAAGGATCATTACCGAGTGCGGGTCCTTTGGGCCC  759713

Query  61      AACCTCCCATCCGTGTCTATTGTACCCTGTTGCTTCGGCGGGCCCGCCGCTTGTCGGCCG  120
               ||||||||||||||||||||| ||||||||||||||||||||||||||||||||||||||
Sbjct  759712  AACCTCCCATCCGTGTCTATTATACCCTGTTGCTTCGGCGGGCCCGCCGCTTGTCGGCCG  759653

Query  121     CCgggggggCGCCTCTGCCCCCCGGGCCCGTGCCCGCCGGAGACCCCAACACGAACACTG  180
               |||||||||||||| |||||||||||||||||||||||||||||||||||||||||||||
Sbjct  759652  CCGGGGGGGCGCCTTTGCCCCCCGGGCCCGTGCCCGCCGGAGACCCCAACACGAACACTG  759593

Query  181     TCTGAAAGCGTGCAGTCTGAGTTGATTGAATGCAATCAGTTAAAACTTTCAACAATGGAT  240
               ||||||||||||||||||||||||||||||||||||||||||||||||||||||||||||
Sbjct  759592  TCTGAAAGCGTGCAGTCTGAGTTGATTGAATGCAATCAGTTAAAACTTTCAACAATGGAT  759533

Query  241     CTCTTGGTTCCGGCATC  257
               |||||||||||||||||
Sbjct  759532  CTCTTGGTTCCGGCATC  759516


 Score = 464 bits (251),  Expect = 5e-128
 Identities = 255/257 (99%), Gaps = 0/257 (0%)
 Strand=Plus/Minus

Query  1       CAAGGTTTCCGTAGGTGAACCTGCGGAAGGATCATTACCGAGTGCGGGTCCTTTGGGCCC  60
               ||||||||||||||||||||||||||||||||||||||||||||||||||||||||||||
Sbjct  767824  CAAGGTTTCCGTAGGTGAACCTGCGGAAGGATCATTACCGAGTGCGGGTCCTTTGGGCCC  767765

Query  61      AACCTCCCATCCGTGTCTATTGTACCCTGTTGCTTCGGCGGGCCCGCCGCTTGTCGGCCG  120
               ||||||||||||||||||||| ||||||||||||||||||||||||||||||||||||||
Sbjct  767764  AACCTCCCATCCGTGTCTATTATACCCTGTTGCTTCGGCGGGCCCGCCGCTTGTCGGCCG  767705

Query  121     CCgggggggCGCCTCTGCCCCCCGGGCCCGTGCCCGCCGGAGACCCCAACACGAACACTG  180
               |||||||||||||| |||||||||||||||||||||||||||||||||||||||||||||
Sbjct  767704  CCGGGGGGGCGCCTTTGCCCCCCGGGCCCGTGCCCGCCGGAGACCCCAACACGAACACTG  767645

Query  181     TCTGAAAGCGTGCAGTCTGAGTTGATTGAATGCAATCAGTTAAAACTTTCAACAATGGAT  240
               ||||||||||||||||||||||||||||||||||||||||||||||||||||||||||||
Sbjct  767644  TCTGAAAGCGTGCAGTCTGAGTTGATTGAATGCAATCAGTTAAAACTTTCAACAATGGAT  767585

Query  241     CTCTTGGTTCCGGCATC  257
               |||||||||||||||||
Sbjct  767584  CTCTTGGTTCCGGCATC  767568


>NW_020290373.1 Aspergillus eucalypticola CBS 122712 chromosome Unknown BO83scaffold_99, 
whole genome shotgun sequence
Length=6276

 Score = 457 bits (247),  Expect = 8e-126
 Identities = 254/257 (99%), Gaps = 1/257 (0%)
 Strand=Plus/Minus

Query  1    CAAGGTTTCCGTAGGTGAACCTGCGGAAGGATCATTACCGAGTGCGGGTCCTTTGGGCCC  60
            ||||||||||||||||||||||||||||||||||||||||||||||||||||||||||||
Sbjct  894  CAAGGTTTCCGTAGGTGAACCTGCGGAAGGATCATTACCGAGTGCGGGTCCTTTGGGCCC  835

Query  61   AACCTCCCATCCGTGTCTATTGTACCCTGTTGCTTCGGCGGGCCCGCCGCTTGTCGGCCG  120
            ||||||||||||||||||||| ||||||||||||||||||||||||||||||||||||||
Sbjct  834  AACCTCCCATCCGTGTCTATTATACCCTGTTGCTTCGGCGGGCCCGCCGCTTGTCGGCCG  775

Query  121  CCgggggggCGCCTCTGCCCCCCGGGCCCGTGCCCGCCGGAGACCCCAACACGAACACTG  180
            |||||||||||||| ||||||| |||||||||||||||||||||||||||||||||||||
Sbjct  774  CCGGGGGGGCGCCTTTGCCCCC-GGGCCCGTGCCCGCCGGAGACCCCAACACGAACACTG  716

Query  181  TCTGAAAGCGTGCAGTCTGAGTTGATTGAATGCAATCAGTTAAAACTTTCAACAATGGAT  240
            ||||||||||||||||||||||||||||||||||||||||||||||||||||||||||||
Sbjct  715  TCTGAAAGCGTGCAGTCTGAGTTGATTGAATGCAATCAGTTAAAACTTTCAACAATGGAT  656

Query  241  CTCTTGGTTCCGGCATC  257
            |||||||||||||||||
Sbjct  655  CTCTTGGTTCCGGCATC  639


 Score = 444 bits (240),  Expect = 6e-122
 Identities = 252/257 (98%), Gaps = 3/257 (1%)
 Strand=Plus/Plus

Query  1     CAAGGTTTCCGTAGGTGAACCTGCGGAAGGATCATTACCGAGTGCGGGTCCTTTGGGCCC  60
             ||||||||||||||||||||||||||||||||||||||||||||||||||||||||||||
Sbjct  5390  CAAGGTTTCCGTAGGTGAACCTGCGGAAGGATCATTACCGAGTGCGGGTCCTTTGGGCCC  5449

Query  61    AACCTCCCATCCGTGTCTATTGTACCCTGTTGCTTCGGCGGGCCCGCCGCTTGTCGGCCG  120
             ||||||||||||||||||||| |||||||||||||||||||  |||||||||||||||||
Sbjct  5450  AACCTCCCATCCGTGTCTATTATACCCTGTTGCTTCGGCGG--CCGCCGCTTGTCGGCCG  5507

Query  121   CCgggggggCGCCTCTGCCCCCCGGGCCCGTGCCCGCCGGAGACCCCAACACGAACACTG  180
             |||||||||||||| || ||||||||||||||||||||||||||||||||||||||||||
Sbjct  5508  CCGGGGGGGCGCCTTTG-CCCCCGGGCCCGTGCCCGCCGGAGACCCCAACACGAACACTG  5566

Query  181   TCTGAAAGCGTGCAGTCTGAGTTGATTGAATGCAATCAGTTAAAACTTTCAACAATGGAT  240
             ||||||||||||||||||||||||||||||||||||||||||||||||||||||||||||
Sbjct  5567  TCTGAAAGCGTGCAGTCTGAGTTGATTGAATGCAATCAGTTAAAACTTTCAACAATGGAT  5626

Query  241   CTCTTGGTTCCGGCATC  257
             |||||||||||||||||
Sbjct  5627  CTCTTGGTTCCGGCATC  5643


>NW_020290372.1 Aspergillus eucalypticola CBS 122712 chromosome Unknown BO83scaffold_98, 
whole genome shotgun sequence
Length=6399

 Score = 457 bits (247),  Expect = 8e-126
 Identities = 254/257 (99%), Gaps = 1/257 (0%)
 Strand=Plus/Plus

Query  1     CAAGGTTTCCGTAGGTGAACCTGCGGAAGGATCATTACCGAGTGCGGGTCCTTTGGGCCC  60
             ||||||||||||||||||||||||||||||||||||||||||||||||||||||||||||
Sbjct  4828  CAAGGTTTCCGTAGGTGAACCTGCGGAAGGATCATTACCGAGTGCGGGTCCTTTGGGCCC  4887

Query  61    AACCTCCCATCCGTGTCTATTGTACCCTGTTGCTTCGGCGGGCCCGCCGCTTGTCGGCCG  120
             ||||||||||||||||||||| ||||||||||||||||||||||||||||||||||||||
Sbjct  4888  AACCTCCCATCCGTGTCTATTATACCCTGTTGCTTCGGCGGGCCCGCCGCTTGTCGGCCG  4947

Query  121   CCgggggggCGCCTCTGCCCCCCGGGCCCGTGCCCGCCGGAGACCCCAACACGAACACTG  180
             || ||||||||||| |||||||||||||||||||||||||||||||||||||||||||||
Sbjct  4948  CC-GGGGGGCGCCTTTGCCCCCCGGGCCCGTGCCCGCCGGAGACCCCAACACGAACACTG  5006

Query  181   TCTGAAAGCGTGCAGTCTGAGTTGATTGAATGCAATCAGTTAAAACTTTCAACAATGGAT  240
             ||||||||||||||||||||||||||||||||||||||||||||||||||||||||||||
Sbjct  5007  TCTGAAAGCGTGCAGTCTGAGTTGATTGAATGCAATCAGTTAAAACTTTCAACAATGGAT  5066

Query  241   CTCTTGGTTCCGGCATC  257
             |||||||||||||||||
Sbjct  5067  CTCTTGGTTCCGGCATC  5083


 Score = 444 bits (240),  Expect = 6e-122
 Identities = 252/257 (98%), Gaps = 3/257 (1%)
 Strand=Plus/Minus

Query  1    CAAGGTTTCCGTAGGTGAACCTGCGGAAGGATCATTACCGAGTGCGGGTCCTTTGGGCCC  60
            ||||||||||||||||||||||||||||||||||||||||||||||||||||||||||||
Sbjct  554  CAAGGTTTCCGTAGGTGAACCTGCGGAAGGATCATTACCGAGTGCGGGTCCTTTGGGCCC  495

Query  61   AACCTCCCATCCGTGTCTATTGTACCCTGTTGCTTCGGCGGGCCCGCCGCTTGTCGGCCG  120
            ||||||||||||||||||||| |||||||||||||||||||||| |||||||||||||||
Sbjct  494  AACCTCCCATCCGTGTCTATTATACCCTGTTGCTTCGGCGGGCC-GCCGCTTGTCGGCCG  436

Query  121  CCgggggggCGCCTCTGCCCCCCGGGCCCGTGCCCGCCGGAGACCCCAACACGAACACTG  180
            |||||||||||||| ||||||| ||||||||| |||||||||||||||||||||||||||
Sbjct  435  CCGGGGGGGCGCCTTTGCCCCC-GGGCCCGTG-CCGCCGGAGACCCCAACACGAACACTG  378

Query  181  TCTGAAAGCGTGCAGTCTGAGTTGATTGAATGCAATCAGTTAAAACTTTCAACAATGGAT  240
            ||||||||||||||||||||||||||||||||||||||||||||||||||||||||||||
Sbjct  377  TCTGAAAGCGTGCAGTCTGAGTTGATTGAATGCAATCAGTTAAAACTTTCAACAATGGAT  318

Query  241  CTCTTGGTTCCGGCATC  257
            |||||||||||||||||
Sbjct  317  CTCTTGGTTCCGGCATC  301


>NW_020290353.1 Aspergillus eucalypticola CBS 122712 chromosome Unknown BO83scaffold_79, 
whole genome shotgun sequence
Length=11399

 Score = 457 bits (247),  Expect = 8e-126
 Identities = 254/257 (99%), Gaps = 1/257 (0%)
 Strand=Plus/Plus

Query  1     CAAGGTTTCCGTAGGTGAACCTGCGGAAGGATCATTACCGAGTGCGGGTCCTTTGGGCCC  60
             ||||||||||||||||||||||||||||||||||||||||||||||||||||||||||||
Sbjct  7625  CAAGGTTTCCGTAGGTGAACCTGCGGAAGGATCATTACCGAGTGCGGGTCCTTTGGGCCC  7684

Query  61    AACCTCCCATCCGTGTCTATTGTACCCTGTTGCTTCGGCGGGCCCGCCGCTTGTCGGCCG  120
             ||||||||||||||||||||| ||||||||||||||||||||||||||||||||||||||
Sbjct  7685  AACCTCCCATCCGTGTCTATTATACCCTGTTGCTTCGGCGGGCCCGCCGCTTGTCGGCCG  7744

Query  121   CCgggggggCGCCTCTGCCCCCCGGGCCCGTGCCCGCCGGAGACCCCAACACGAACACTG  180
             |||||||||||||| || ||||||||||||||||||||||||||||||||||||||||||
Sbjct  7745  CCGGGGGGGCGCCTTTG-CCCCCGGGCCCGTGCCCGCCGGAGACCCCAACACGAACACTG  7803

Query  181   TCTGAAAGCGTGCAGTCTGAGTTGATTGAATGCAATCAGTTAAAACTTTCAACAATGGAT  240
             ||||||||||||||||||||||||||||||||||||||||||||||||||||||||||||
Sbjct  7804  TCTGAAAGCGTGCAGTCTGAGTTGATTGAATGCAATCAGTTAAAACTTTCAACAATGGAT  7863

Query  241   CTCTTGGTTCCGGCATC  257
             |||||||||||||||||
Sbjct  7864  CTCTTGGTTCCGGCATC  7880


 Score = 457 bits (247),  Expect = 8e-126
 Identities = 254/257 (99%), Gaps = 1/257 (0%)
 Strand=Plus/Minus

Query  1      CAAGGTTTCCGTAGGTGAACCTGCGGAAGGATCATTACCGAGTGCGGGTCCTTTGGGCCC  60
              ||||||||||||||||||||||||||||||||||||||||||||||||||||||||||||
Sbjct  10457  CAAGGTTTCCGTAGGTGAACCTGCGGAAGGATCATTACCGAGTGCGGGTCCTTTGGGCCC  10398

Query  61     AACCTCCCATCCGTGTCTATTGTACCCTGTTGCTTCGGCGGGCCCGCCGCTTGTCGGCCG  120
              ||||||||||||||||||||| ||||||||||||||||||||||||||||||||||||||
Sbjct  10397  AACCTCCCATCCGTGTCTATTATACCCTGTTGCTTCGGCGGGCCCGCCGCTTGTCGGCCG  10338

Query  121    CCgggggggCGCCTCTGCCCCCCGGGCCCGTGCCCGCCGGAGACCCCAACACGAACACTG  180
              |||||||| ||||| |||||||||||||||||||||||||||||||||||||||||||||
Sbjct  10337  CCGGGGGG-CGCCTTTGCCCCCCGGGCCCGTGCCCGCCGGAGACCCCAACACGAACACTG  10279

Query  181    TCTGAAAGCGTGCAGTCTGAGTTGATTGAATGCAATCAGTTAAAACTTTCAACAATGGAT  240
              ||||||||||||||||||||||||||||||||||||||||||||||||||||||||||||
Sbjct  10278  TCTGAAAGCGTGCAGTCTGAGTTGATTGAATGCAATCAGTTAAAACTTTCAACAATGGAT  10219

Query  241    CTCTTGGTTCCGGCATC  257
              |||||||||||||||||
Sbjct  10218  CTCTTGGTTCCGGCATC  10202


>NW_020290390.1 Aspergillus eucalypticola CBS 122712 chromosome Unknown BO83scaffold_116, 
whole genome shotgun sequence
Length=3611

 Score = 457 bits (247),  Expect = 8e-126
 Identities = 254/257 (99%), Gaps = 1/257 (0%)
 Strand=Plus/Plus

Query  1     CAAGGTTTCCGTAGGTGAACCTGCGGAAGGATCATTACCGAGTGCGGGTCCTTTGGGCCC  60
             ||||||||||||||||||||||||||||||||||||||||||||||||||||||||||||
Sbjct  1730  CAAGGTTTCCGTAGGTGAACCTGCGGAAGGATCATTACCGAGTGCGGGTCCTTTGGGCCC  1789

Query  61    AACCTCCCATCCGTGTCTATTGTACCCTGTTGCTTCGGCGGGCCCGCCGCTTGTCGGCCG  120
             ||||||||||||||||||||| ||||||||||||||||||||||||||||||||||||||
Sbjct  1790  AACCTCCCATCCGTGTCTATTATACCCTGTTGCTTCGGCGGGCCCGCCGCTTGTCGGCCG  1849

Query  121   CCgggggggCGCCTCTGCCCCCCGGGCCCGTGCCCGCCGGAGACCCCAACACGAACACTG  180
             || ||||||||||| |||||||||||||||||||||||||||||||||||||||||||||
Sbjct  1850  CC-GGGGGGCGCCTTTGCCCCCCGGGCCCGTGCCCGCCGGAGACCCCAACACGAACACTG  1908

Query  181   TCTGAAAGCGTGCAGTCTGAGTTGATTGAATGCAATCAGTTAAAACTTTCAACAATGGAT  240
             ||||||||||||||||||||||||||||||||||||||||||||||||||||||||||||
Sbjct  1909  TCTGAAAGCGTGCAGTCTGAGTTGATTGAATGCAATCAGTTAAAACTTTCAACAATGGAT  1968

Query  241   CTCTTGGTTCCGGCATC  257
             |||||||||||||||||
Sbjct  1969  CTCTTGGTTCCGGCATC  1985


>NW_020290387.1 Aspergillus eucalypticola CBS 122712 chromosome Unknown BO83scaffold_113, 
whole genome shotgun sequence
Length=4251

 Score = 451 bits (244),  Expect = 4e-124
 Identities = 253/257 (98%), Gaps = 2/257 (1%)
 Strand=Plus/Plus

Query  1     CAAGGTTTCCGTAGGTGAACCTGCGGAAGGATCATTACCGAGTGCGGGTCCTTTGGGCCC  60
             ||||||||||||||||||||||||||||||||||||||||||||||||||||||||||||
Sbjct  826   CAAGGTTTCCGTAGGTGAACCTGCGGAAGGATCATTACCGAGTGCGGGTCCTTTGGGCCC  885

Query  61    AACCTCCCATCCGTGTCTATTGTACCCTGTTGCTTCGGCGGGCCCGCCGCTTGTCGGCCG  120
             ||||||||||||||||||||| |||||||||||||||||||| |||||||||||||||||
Sbjct  886   AACCTCCCATCCGTGTCTATTATACCCTGTTGCTTCGGCGGG-CCGCCGCTTGTCGGCCG  944

Query  121   CCgggggggCGCCTCTGCCCCCCGGGCCCGTGCCCGCCGGAGACCCCAACACGAACACTG  180
             |||||||||||||| ||||||||||||||||| |||||||||||||||||||||||||||
Sbjct  945   CCGGGGGGGCGCCTTTGCCCCCCGGGCCCGTG-CCGCCGGAGACCCCAACACGAACACTG  1003

Query  181   TCTGAAAGCGTGCAGTCTGAGTTGATTGAATGCAATCAGTTAAAACTTTCAACAATGGAT  240
             ||||||||||||||||||||||||||||||||||||||||||||||||||||||||||||
Sbjct  1004  TCTGAAAGCGTGCAGTCTGAGTTGATTGAATGCAATCAGTTAAAACTTTCAACAATGGAT  1063

Query  241   CTCTTGGTTCCGGCATC  257
             |||||||||||||||||
Sbjct  1064  CTCTTGGTTCCGGCATC  1080


 Score = 451 bits (244),  Expect = 4e-124
 Identities = 253/257 (98%), Gaps = 2/257 (1%)
 Strand=Plus/Minus

Query  1     CAAGGTTTCCGTAGGTGAACCTGCGGAAGGATCATTACCGAGTGCGGGTCCTTTGGGCCC  60
             ||||||||||||||||||||||||||||||||||||||||||||||||||||||||||||
Sbjct  3729  CAAGGTTTCCGTAGGTGAACCTGCGGAAGGATCATTACCGAGTGCGGGTCCTTTGGGCCC  3670

Query  61    AACCTCCCATCCGTGTCTATTGTACCCTGTTGCTTCGGCGGGCCCGCCGCTTGTCGGCCG  120
             ||||||||||||||||||||| |||||||||||||||||||||| |||||||||||||||
Sbjct  3669  AACCTCCCATCCGTGTCTATTATACCCTGTTGCTTCGGCGGGCC-GCCGCTTGTCGGCCG  3611

Query  121   CCgggggggCGCCTCTGCCCCCCGGGCCCGTGCCCGCCGGAGACCCCAACACGAACACTG  180
             |||||||| ||||| |||||||||||||||||||||||||||||||||||||||||||||
Sbjct  3610  CCGGGGGG-CGCCTTTGCCCCCCGGGCCCGTGCCCGCCGGAGACCCCAACACGAACACTG  3552

Query  181   TCTGAAAGCGTGCAGTCTGAGTTGATTGAATGCAATCAGTTAAAACTTTCAACAATGGAT  240
             ||||||||||||||||||||||||||||||||||||||||||||||||||||||||||||
Sbjct  3551  TCTGAAAGCGTGCAGTCTGAGTTGATTGAATGCAATCAGTTAAAACTTTCAACAATGGAT  3492

Query  241   CTCTTGGTTCCGGCATC  257
             |||||||||||||||||
Sbjct  3491  CTCTTGGTTCCGGCATC  3475


>NW_020290381.1 Aspergillus eucalypticola CBS 122712 chromosome Unknown BO83scaffold_107, 
whole genome shotgun sequence
Length=5168

 Score = 451 bits (244),  Expect = 4e-124
 Identities = 253/257 (98%), Gaps = 2/257 (1%)
 Strand=Plus/Minus

Query  1     CAAGGTTTCCGTAGGTGAACCTGCGGAAGGATCATTACCGAGTGCGGGTCCTTTGGGCCC  60
             ||||||||||||||||||||||||||||||||||||||||||||||||||||||||||||
Sbjct  1978  CAAGGTTTCCGTAGGTGAACCTGCGGAAGGATCATTACCGAGTGCGGGTCCTTTGGGCCC  1919

Query  61    AACCTCCCATCCGTGTCTATTGTACCCTGTTGCTTCGGCGGGCCCGCCGCTTGTCGGCCG  120
             ||||||||||||||||||||| ||||||||||||||||||||||||||||||||||||||
Sbjct  1918  AACCTCCCATCCGTGTCTATTATACCCTGTTGCTTCGGCGGGCCCGCCGCTTGTCGGCCG  1859

Query  121   CCgggggggCGCCTCTGCCCCCCGGGCCCGTGCCCGCCGGAGACCCCAACACGAACACTG  180
             |||||||| ||||| ||||||| |||||||||||||||||||||||||||||||||||||
Sbjct  1858  CCGGGGGG-CGCCTTTGCCCCC-GGGCCCGTGCCCGCCGGAGACCCCAACACGAACACTG  1801

Query  181   TCTGAAAGCGTGCAGTCTGAGTTGATTGAATGCAATCAGTTAAAACTTTCAACAATGGAT  240
             ||||||||||||||||||||||||||||||||||||||||||||||||||||||||||||
Sbjct  1800  TCTGAAAGCGTGCAGTCTGAGTTGATTGAATGCAATCAGTTAAAACTTTCAACAATGGAT  1741

Query  241   CTCTTGGTTCCGGCATC  257
             |||||||||||||||||
Sbjct  1740  CTCTTGGTTCCGGCATC  1724


>NW_020290379.1 Aspergillus eucalypticola CBS 122712 chromosome Unknown BO83scaffold_105, 
whole genome shotgun sequence
Length=5473

 Score = 451 bits (244),  Expect = 4e-124
 Identities = 253/257 (98%), Gaps = 2/257 (1%)
 Strand=Plus/Minus

Query  1     CAAGGTTTCCGTAGGTGAACCTGCGGAAGGATCATTACCGAGTGCGGGTCCTTTGGGCCC  60
             ||||||||||||||||||||||||||||||||||||||||||||||||||||||||||||
Sbjct  1154  CAAGGTTTCCGTAGGTGAACCTGCGGAAGGATCATTACCGAGTGCGGGTCCTTTGGGCCC  1095

Query  61    AACCTCCCATCCGTGTCTATTGTACCCTGTTGCTTCGGCGGGCCCGCCGCTTGTCGGCCG  120
             ||||||||||||||||||||| ||||||||||||||||||||||||||||||||||||||
Sbjct  1094  AACCTCCCATCCGTGTCTATTATACCCTGTTGCTTCGGCGGGCCCGCCGCTTGTCGGCCG  1035

Query  121   CCgggggggCGCCTCTGCCCCCCGGGCCCGTGCCCGCCGGAGACCCCAACACGAACACTG  180
             |||||||| ||||| ||||||| |||||||||||||||||||||||||||||||||||||
Sbjct  1034  CCGGGGGG-CGCCTTTGCCCCC-GGGCCCGTGCCCGCCGGAGACCCCAACACGAACACTG  977

Query  181   TCTGAAAGCGTGCAGTCTGAGTTGATTGAATGCAATCAGTTAAAACTTTCAACAATGGAT  240
             ||||||||||||||||||||||||||||||||||||||||||||||||||||||||||||
Sbjct  976   TCTGAAAGCGTGCAGTCTGAGTTGATTGAATGCAATCAGTTAAAACTTTCAACAATGGAT  917

Query  241   CTCTTGGTTCCGGCATC  257
             |||||||||||||||||
Sbjct  916   CTCTTGGTTCCGGCATC  900


>NW_020291068.1 Aspergillus sclerotioniger CBS 115572 chromosome Unknown BO94scaffold_78, 
whole genome shotgun sequence
Length=21987

 Score = 414 bits (224),  Expect = 5e-113
 Identities = 246/257 (96%), Gaps = 0/257 (0%)
 Strand=Plus/Plus

Query  1     CAAGGTTTCCGTAGGTGAACCTGCGGAAGGATCATTACCGAGTGCGGGTCCTTTGGGCCC  60
             ||||||||||||||||||||||||||||||||||||||||||||||||||||||||||||
Sbjct  3826  CAAGGTTTCCGTAGGTGAACCTGCGGAAGGATCATTACCGAGTGCGGGTCCTTTGGGCCC  3885

Query  61    AACCTCCCATCCGTGTCTATTGTACCCTGTTGCTTCGGCGGGCCCGCCGCTTGTCGGCCG  120
             ||||||||| ||||||||||||||||||||||||||||||||||||||||||||||||||
Sbjct  3886  AACCTCCCACCCGTGTCTATTGTACCCTGTTGCTTCGGCGGGCCCGCCGCTTGTCGGCCG  3945

Query  121   CCgggggggCGCCTCTGCCCCCCGGGCCCGTGCCCGCCGGAGACCCCAACACGAACACTG  180
             ||||||||||  ||||||||| |||||||||||||||||||||| |||||||||||||||
Sbjct  3946  CCGGGGGGGCATCTCTGCCCCTCGGGCCCGTGCCCGCCGGAGACACCAACACGAACACTG  4005

Query  181   TCTGAAAGCGTGCAGTCTGAGTTGATTGAATGCAATCAGTTAAAACTTTCAACAATGGAT  240
             ||||||| |||| ||||||||| |||||  | ||||||||||||||||||||||||||||
Sbjct  4006  TCTGAAATCGTGAAGTCTGAGTCGATTGTTTTCAATCAGTTAAAACTTTCAACAATGGAT  4065

Query  241   CTCTTGGTTCCGGCATC  257
             |||||||||||||||||
Sbjct  4066  CTCTTGGTTCCGGCATC  4082


 Score = 414 bits (224),  Expect = 5e-113
 Identities = 246/257 (96%), Gaps = 0/257 (0%)
 Strand=Plus/Minus

Query  1      CAAGGTTTCCGTAGGTGAACCTGCGGAAGGATCATTACCGAGTGCGGGTCCTTTGGGCCC  60
              ||||||||||||||||||||||||||||||||||||||||||||||||||||||||||||
Sbjct  16111  CAAGGTTTCCGTAGGTGAACCTGCGGAAGGATCATTACCGAGTGCGGGTCCTTTGGGCCC  16052

Query  61     AACCTCCCATCCGTGTCTATTGTACCCTGTTGCTTCGGCGGGCCCGCCGCTTGTCGGCCG  120
              ||||||||| ||||||||||||||||||||||||||||||||||||||||||||||||||
Sbjct  16051  AACCTCCCACCCGTGTCTATTGTACCCTGTTGCTTCGGCGGGCCCGCCGCTTGTCGGCCG  15992

Query  121    CCgggggggCGCCTCTGCCCCCCGGGCCCGTGCCCGCCGGAGACCCCAACACGAACACTG  180
              ||||||||||  ||||||||| |||||||||||||||||||||| |||||||||||||||
Sbjct  15991  CCGGGGGGGCATCTCTGCCCCTCGGGCCCGTGCCCGCCGGAGACACCAACACGAACACTG  15932

Query  181    TCTGAAAGCGTGCAGTCTGAGTTGATTGAATGCAATCAGTTAAAACTTTCAACAATGGAT  240
              ||||||| |||| ||||||||| |||||  | ||||||||||||||||||||||||||||
Sbjct  15931  TCTGAAATCGTGAAGTCTGAGTCGATTGTTTTCAATCAGTTAAAACTTTCAACAATGGAT  15872

Query  241    CTCTTGGTTCCGGCATC  257
              |||||||||||||||||
Sbjct  15871  CTCTTGGTTCCGGCATC  15855


 Score = 401 bits (217),  Expect = 4e-109
 Identities = 244/257 (95%), Gaps = 2/257 (1%)
 Strand=Plus/Minus

Query  1     CAAGGTTTCCGTAGGTGAACCTGCGGAAGGATCATTACCGAGTGCGGGTCCTTTGGGCCC  60
             ||||||||||||||||||||||||||||||||||||||||||||||||||||||||||||
Sbjct  8302  CAAGGTTTCCGTAGGTGAACCTGCGGAAGGATCATTACCGAGTGCGGGTCCTTTGGGCCC  8243

Query  61    AACCTCCCATCCGTGTCTATTGTACCCTGTTGCTTCGGCGGGCCCGCCGCTTGTCGGCCG  120
             ||||||||| ||||||||||||||||||||||||||||||||||||||||||||||||||
Sbjct  8242  AACCTCCCACCCGTGTCTATTGTACCCTGTTGCTTCGGCGGGCCCGCCGCTTGTCGGCCG  8183

Query  121   CCgggggggCGCCTCTGCCCCCCGGGCCCGTGCCCGCCGGAGACCCCAACACGAACACTG  180
             |||||||  |  ||||||||| |||||||||||||||||||||| |||||||||||||||
Sbjct  8182  CCGGGGG--CATCTCTGCCCCTCGGGCCCGTGCCCGCCGGAGACACCAACACGAACACTG  8125

Query  181   TCTGAAAGCGTGCAGTCTGAGTTGATTGAATGCAATCAGTTAAAACTTTCAACAATGGAT  240
             ||||||| |||| ||||||||| |||||  | ||||||||||||||||||||||||||||
Sbjct  8124  TCTGAAATCGTGAAGTCTGAGTCGATTGTTTTCAATCAGTTAAAACTTTCAACAATGGAT  8065

Query  241   CTCTTGGTTCCGGCATC  257
             |||||||||||||||||
Sbjct  8064  CTCTTGGTTCCGGCATC  8048


>NW_020290590.1 Aspergillus heteromorphus CBS 117.55 chromosome Unknown BO70scaffold_185, 
whole genome shotgun sequence
Length=3171

 Score = 390 bits (211),  Expect = 8e-106
 Identities = 243/258 (94%), Gaps = 4/258 (2%)
 Strand=Plus/Plus

Query  1    CAAGGTTTCCGTAGGTGAACCTGCGGAAGGATCATTACCGAGTGCGGGTCCTTT-GGGCC  59
            |||||||||||||||||||||||||||||||||||||||||||||||||||||  |||||
Sbjct  459  CAAGGTTTCCGTAGGTGAACCTGCGGAAGGATCATTACCGAGTGCGGGTCCTTCGGGGCC  518

Query  60   CAACCTCCCATCCGTGTCTATTGTACCCTGTTGCTTCGGCGGGCCCGCCGCTTGTCGGCC  119
            |||||||||| |||||||||  ||||| ||||||||||||||||||||||| ||||||||
Sbjct  519  CAACCTCCCACCCGTGTCTACCGTACCATGTTGCTTCGGCGGGCCCGCCGCCTGTCGGCC  578

Query  120  GCCgggggggCGCCTCTGCCCCCCGGGCCCGTGCCCGCCGGAGACCCCAACACGAACACT  179
            ||||||||||   ||||||||||||||||||||||||||| |||||||||||||||||||
Sbjct  579  GCCGGGGGGG---CTCTGCCCCCCGGGCCCGTGCCCGCCGAAGACCCCAACACGAACACT  635

Query  180  GTCTGAAAGCGTGCAGTCTGAGTTGATTGAATGCAATCAGTTAAAACTTTCAACAATGGA  239
            |||||||||| |||||||||||||||||   |||||||||||||||||||||||||||||
Sbjct  636  GTCTGAAAGCATGCAGTCTGAGTTGATTCTTTGCAATCAGTTAAAACTTTCAACAATGGA  695

Query  240  TCTCTTGGTTCCGGCATC  257
            ||||||||||||||||||
Sbjct  696  TCTCTTGGTTCCGGCATC  713


>NW_020290589.1 Aspergillus heteromorphus CBS 117.55 chromosome Unknown BO70scaffold_184, 
whole genome shotgun sequence
Length=3172

 Score = 390 bits (211),  Expect = 8e-106
 Identities = 243/258 (94%), Gaps = 4/258 (2%)
 Strand=Plus/Minus

Query  1    CAAGGTTTCCGTAGGTGAACCTGCGGAAGGATCATTACCGAGTGCGGGTCCTTTGGG-CC  59
            ||||||||||||||||||||||||||||||||||||||||||||||||||||| ||| ||
Sbjct  863  CAAGGTTTCCGTAGGTGAACCTGCGGAAGGATCATTACCGAGTGCGGGTCCTTCGGGGCC  804

Query  60   CAACCTCCCATCCGTGTCTATTGTACCCTGTTGCTTCGGCGGGCCCGCCGCTTGTCGGCC  119
            |||||||||| |||||||||  ||||| ||||||||||||||||||||||| ||||||||
Sbjct  803  CAACCTCCCACCCGTGTCTACCGTACCATGTTGCTTCGGCGGGCCCGCCGCCTGTCGGCC  744

Query  120  GCCgggggggCGCCTCTGCCCCCCGGGCCCGTGCCCGCCGGAGACCCCAACACGAACACT  179
            |||||||||||   |||||||||||||||||||||||||| |||||||||||||||||||
Sbjct  743  GCCGGGGGGGC---TCTGCCCCCCGGGCCCGTGCCCGCCGAAGACCCCAACACGAACACT  687

Query  180  GTCTGAAAGCGTGCAGTCTGAGTTGATTGAATGCAATCAGTTAAAACTTTCAACAATGGA  239
            |||||||||| |||||||||||||||||   |||||||||||||||||||||||||||||
Sbjct  686  GTCTGAAAGCATGCAGTCTGAGTTGATTCTTTGCAATCAGTTAAAACTTTCAACAATGGA  627

Query  240  TCTCTTGGTTCCGGCATC  257
            ||||||||||||||||||
Sbjct  626  TCTCTTGGTTCCGGCATC  609


>NW_020290587.1 Aspergillus heteromorphus CBS 117.55 chromosome Unknown BO70scaffold_182, 
whole genome shotgun sequence
Length=3199

 Score = 390 bits (211),  Expect = 8e-106
 Identities = 243/258 (94%), Gaps = 4/258 (2%)
 Strand=Plus/Plus

Query  1     CAAGGTTTCCGTAGGTGAACCTGCGGAAGGATCATTACCGAGTGCGGGTCCTTT-GGGCC  59
             |||||||||||||||||||||||||||||||||||||||||||||||||||||  |||||
Sbjct  2453  CAAGGTTTCCGTAGGTGAACCTGCGGAAGGATCATTACCGAGTGCGGGTCCTTCGGGGCC  2512

Query  60    CAACCTCCCATCCGTGTCTATTGTACCCTGTTGCTTCGGCGGGCCCGCCGCTTGTCGGCC  119
             |||||||||| |||||||||  ||||| ||||||||||||||||||||||| ||||||||
Sbjct  2513  CAACCTCCCACCCGTGTCTACCGTACCATGTTGCTTCGGCGGGCCCGCCGCCTGTCGGCC  2572

Query  120   GCCgggggggCGCCTCTGCCCCCCGGGCCCGTGCCCGCCGGAGACCCCAACACGAACACT  179
             ||||||||||   ||||||||||||||||||||||||||| |||||||||||||||||||
Sbjct  2573  GCCGGGGGGG---CTCTGCCCCCCGGGCCCGTGCCCGCCGAAGACCCCAACACGAACACT  2629

Query  180   GTCTGAAAGCGTGCAGTCTGAGTTGATTGAATGCAATCAGTTAAAACTTTCAACAATGGA  239
             |||||||||| |||||||||||||||||   |||||||||||||||||||||||||||||
Sbjct  2630  GTCTGAAAGCATGCAGTCTGAGTTGATTCTTTGCAATCAGTTAAAACTTTCAACAATGGA  2689

Query  240   TCTCTTGGTTCCGGCATC  257
             ||||||||||||||||||
Sbjct  2690  TCTCTTGGTTCCGGCATC  2707


>NW_020290575.1 Aspergillus heteromorphus CBS 117.55 chromosome Unknown BO70scaffold_170, 
whole genome shotgun sequence
Length=3418

 Score = 390 bits (211),  Expect = 8e-106
 Identities = 243/258 (94%), Gaps = 4/258 (2%)
 Strand=Plus/Minus

Query  1     CAAGGTTTCCGTAGGTGAACCTGCGGAAGGATCATTACCGAGTGCGGGTCCTTTGGG-CC  59
             ||||||||||||||||||||||||||||||||||||||||||||||||||||| ||| ||
Sbjct  3039  CAAGGTTTCCGTAGGTGAACCTGCGGAAGGATCATTACCGAGTGCGGGTCCTTCGGGGCC  2980

Query  60    CAACCTCCCATCCGTGTCTATTGTACCCTGTTGCTTCGGCGGGCCCGCCGCTTGTCGGCC  119
             |||||||||| |||||||||  ||||| ||||||||||||||||||||||| ||||||||
Sbjct  2979  CAACCTCCCACCCGTGTCTACCGTACCATGTTGCTTCGGCGGGCCCGCCGCCTGTCGGCC  2920

Query  120   GCCgggggggCGCCTCTGCCCCCCGGGCCCGTGCCCGCCGGAGACCCCAACACGAACACT  179
             |||||||||||   |||||||||||||||||||||||||| |||||||||||||||||||
Sbjct  2919  GCCGGGGGGGC---TCTGCCCCCCGGGCCCGTGCCCGCCGAAGACCCCAACACGAACACT  2863

Query  180   GTCTGAAAGCGTGCAGTCTGAGTTGATTGAATGCAATCAGTTAAAACTTTCAACAATGGA  239
             |||||||||| |||||||||||||||||   |||||||||||||||||||||||||||||
Sbjct  2862  GTCTGAAAGCATGCAGTCTGAGTTGATTCTTTGCAATCAGTTAAAACTTTCAACAATGGA  2803

Query  240   TCTCTTGGTTCCGGCATC  257
             ||||||||||||||||||
Sbjct  2802  TCTCTTGGTTCCGGCATC  2785


>NW_020290570.1 Aspergillus heteromorphus CBS 117.55 chromosome Unknown BO70scaffold_165, 
whole genome shotgun sequence
Length=3505

 Score = 390 bits (211),  Expect = 8e-106
 Identities = 243/258 (94%), Gaps = 4/258 (2%)
 Strand=Plus/Minus

Query  1     CAAGGTTTCCGTAGGTGAACCTGCGGAAGGATCATTACCGAGTGCGGGTCCTTTGGG-CC  59
             ||||||||||||||||||||||||||||||||||||||||||||||||||||| ||| ||
Sbjct  2270  CAAGGTTTCCGTAGGTGAACCTGCGGAAGGATCATTACCGAGTGCGGGTCCTTCGGGGCC  2211

Query  60    CAACCTCCCATCCGTGTCTATTGTACCCTGTTGCTTCGGCGGGCCCGCCGCTTGTCGGCC  119
             |||||||||| |||||||||  ||||| ||||||||||||||||||||||| ||||||||
Sbjct  2210  CAACCTCCCACCCGTGTCTACCGTACCATGTTGCTTCGGCGGGCCCGCCGCCTGTCGGCC  2151

Query  120   GCCgggggggCGCCTCTGCCCCCCGGGCCCGTGCCCGCCGGAGACCCCAACACGAACACT  179
             |||||||||||   |||||||||||||||||||||||||| |||||||||||||||||||
Sbjct  2150  GCCGGGGGGGC---TCTGCCCCCCGGGCCCGTGCCCGCCGAAGACCCCAACACGAACACT  2094

Query  180   GTCTGAAAGCGTGCAGTCTGAGTTGATTGAATGCAATCAGTTAAAACTTTCAACAATGGA  239
             |||||||||| |||||||||||||||||   |||||||||||||||||||||||||||||
Sbjct  2093  GTCTGAAAGCATGCAGTCTGAGTTGATTCTTTGCAATCAGTTAAAACTTTCAACAATGGA  2034

Query  240   TCTCTTGGTTCCGGCATC  257
             ||||||||||||||||||
Sbjct  2033  TCTCTTGGTTCCGGCATC  2016


>NW_020290508.1 Aspergillus heteromorphus CBS 117.55 chromosome Unknown BO70scaffold_103, 
whole genome shotgun sequence
Length=10327

 Score = 390 bits (211),  Expect = 8e-106
 Identities = 243/258 (94%), Gaps = 4/258 (2%)
 Strand=Plus/Minus

Query  1     CAAGGTTTCCGTAGGTGAACCTGCGGAAGGATCATTACCGAGTGCGGGTCCTTTGGG-CC  59
             ||||||||||||||||||||||||||||||||||||||||||||||||||||| ||| ||
Sbjct  6187  CAAGGTTTCCGTAGGTGAACCTGCGGAAGGATCATTACCGAGTGCGGGTCCTTCGGGGCC  6128

Query  60    CAACCTCCCATCCGTGTCTATTGTACCCTGTTGCTTCGGCGGGCCCGCCGCTTGTCGGCC  119
             |||||||||| |||||||||  ||||| ||||||||||||||||||||||| ||||||||
Sbjct  6127  CAACCTCCCACCCGTGTCTACCGTACCATGTTGCTTCGGCGGGCCCGCCGCCTGTCGGCC  6068

Query  120   GCCgggggggCGCCTCTGCCCCCCGGGCCCGTGCCCGCCGGAGACCCCAACACGAACACT  179
             |||||||||||   |||||||||||||||||||||||||| |||||||||||||||||||
Sbjct  6067  GCCGGGGGGGC---TCTGCCCCCCGGGCCCGTGCCCGCCGAAGACCCCAACACGAACACT  6011

Query  180   GTCTGAAAGCGTGCAGTCTGAGTTGATTGAATGCAATCAGTTAAAACTTTCAACAATGGA  239
             |||||||||| |||||||||||||||||   |||||||||||||||||||||||||||||
Sbjct  6010  GTCTGAAAGCATGCAGTCTGAGTTGATTCTTTGCAATCAGTTAAAACTTTCAACAATGGA  5951

Query  240   TCTCTTGGTTCCGGCATC  257
             ||||||||||||||||||
Sbjct  5950  TCTCTTGGTTCCGGCATC  5933


>NW_020290591.1 Aspergillus heteromorphus CBS 117.55 chromosome Unknown BO70scaffold_186, 
whole genome shotgun sequence
Length=2991

 Score = 388 bits (210),  Expect = 3e-105
 Identities = 242/257 (94%), Gaps = 4/257 (2%)
 Strand=Plus/Plus

Query  1     CAAGGTTTCCGTAGGTGAACCTGCGGAAGGATCATTACCGAGTGCGGGTCCTTTGGGCCC  60
             ||||||||||||||||||||||||||||||||||||||||||||||||||||| ||||||
Sbjct  1708  CAAGGTTTCCGTAGGTGAACCTGCGGAAGGATCATTACCGAGTGCGGGTCCTTCGGGCCC  1767

Query  61    AACCTCCCATCCGTGTCTATTGTACCCTGTTGCTTCGGCGGGCCCGCCGCTTGTCGGCCG  120
             ||||||||| |||||||||  ||||| ||||||||||||||||||||||| |||||||||
Sbjct  1768  AACCTCCCACCCGTGTCTACCGTACCATGTTGCTTCGGCGGGCCCGCCGCCTGTCGGCCG  1827

Query  121   CCgggggggCGCCTCTGCCCCCCGGGCCCGTGCCCGCCGGAGACCCCAACACGAACACTG  180
             ||||||||    ||||||||||||||||||||||||||| ||||||||||||||||||||
Sbjct  1828  CCGGGGGG----CTCTGCCCCCCGGGCCCGTGCCCGCCGAAGACCCCAACACGAACACTG  1883

Query  181   TCTGAAAGCGTGCAGTCTGAGTTGATTGAATGCAATCAGTTAAAACTTTCAACAATGGAT  240
             ||||||||| |||||||||||||||||   ||||||||||||||||||||||||||||||
Sbjct  1884  TCTGAAAGCATGCAGTCTGAGTTGATTCTTTGCAATCAGTTAAAACTTTCAACAATGGAT  1943

Query  241   CTCTTGGTTCCGGCATC  257
             |||||||||||||||||
Sbjct  1944  CTCTTGGTTCCGGCATC  1960


>NW_020290569.1 Aspergillus heteromorphus CBS 117.55 chromosome Unknown BO70scaffold_164, 
whole genome shotgun sequence
Length=3514

 Score = 388 bits (210),  Expect = 3e-105
 Identities = 242/257 (94%), Gaps = 4/257 (2%)
 Strand=Plus/Plus

Query  1     CAAGGTTTCCGTAGGTGAACCTGCGGAAGGATCATTACCGAGTGCGGGTCCTTTGGGCCC  60
             ||||||||||||||||||||||||||||||||||||||||||||||||||||| ||||||
Sbjct  1241  CAAGGTTTCCGTAGGTGAACCTGCGGAAGGATCATTACCGAGTGCGGGTCCTTCGGGCCC  1300

Query  61    AACCTCCCATCCGTGTCTATTGTACCCTGTTGCTTCGGCGGGCCCGCCGCTTGTCGGCCG  120
             ||||||||| |||||||||  ||||| ||||||||||||||||||||||| |||||||||
Sbjct  1301  AACCTCCCACCCGTGTCTACCGTACCATGTTGCTTCGGCGGGCCCGCCGCCTGTCGGCCG  1360

Query  121   CCgggggggCGCCTCTGCCCCCCGGGCCCGTGCCCGCCGGAGACCCCAACACGAACACTG  180
             ||||||||    ||||||||||||||||||||||||||| ||||||||||||||||||||
Sbjct  1361  CCGGGGGG----CTCTGCCCCCCGGGCCCGTGCCCGCCGAAGACCCCAACACGAACACTG  1416

Query  181   TCTGAAAGCGTGCAGTCTGAGTTGATTGAATGCAATCAGTTAAAACTTTCAACAATGGAT  240
             ||||||||| |||||||||||||||||   ||||||||||||||||||||||||||||||
Sbjct  1417  TCTGAAAGCATGCAGTCTGAGTTGATTCTTTGCAATCAGTTAAAACTTTCAACAATGGAT  1476

Query  241   CTCTTGGTTCCGGCATC  257
             |||||||||||||||||
Sbjct  1477  CTCTTGGTTCCGGCATC  1493


>NW_020290586.1 Aspergillus heteromorphus CBS 117.55 chromosome Unknown BO70scaffold_181, 
whole genome shotgun sequence
Length=3237

 Score = 383 bits (207),  Expect = 1e-103
 Identities = 242/258 (94%), Gaps = 5/258 (2%)
 Strand=Plus/Plus

Query  1     CAAGGTTTCCGTAGGTGAACCTGCGGAAGGATCATTACCGAGTGCGGGTCCTTT-GGGCC  59
             |||||||||||||||||||||||||||||||||||||||||||||||||||||  |||||
Sbjct  1723  CAAGGTTTCCGTAGGTGAACCTGCGGAAGGATCATTACCGAGTGCGGGTCCTTCGGGGCC  1782

Query  60    CAACCTCCCATCCGTGTCTATTGTACCCTGTTGCTTCGGCGGGCCCGCCGCTTGTCGGCC  119
             |||||||||| |||||||||  ||||| ||||||||||||||||||||||| ||||||||
Sbjct  1783  CAACCTCCCACCCGTGTCTACCGTACCATGTTGCTTCGGCGGGCCCGCCGCCTGTCGGCC  1842

Query  120   GCCgggggggCGCCTCTGCCCCCCGGGCCCGTGCCCGCCGGAGACCCCAACACGAACACT  179
             |||||||||||   |||| ||||||||||||||||||||| |||||||||||||||||||
Sbjct  1843  GCCGGGGGGGC---TCTG-CCCCCGGGCCCGTGCCCGCCGAAGACCCCAACACGAACACT  1898

Query  180   GTCTGAAAGCGTGCAGTCTGAGTTGATTGAATGCAATCAGTTAAAACTTTCAACAATGGA  239
             |||||||||| |||||||||||||||||   |||||||||||||||||||||||||||||
Sbjct  1899  GTCTGAAAGCATGCAGTCTGAGTTGATTCTTTGCAATCAGTTAAAACTTTCAACAATGGA  1958

Query  240   TCTCTTGGTTCCGGCATC  257
             ||||||||||||||||||
Sbjct  1959  TCTCTTGGTTCCGGCATC  1976


>NW_020290580.1 Aspergillus heteromorphus CBS 117.55 chromosome Unknown BO70scaffold_175, 
whole genome shotgun sequence
Length=3323

 Score = 383 bits (207),  Expect = 1e-103
 Identities = 242/258 (94%), Gaps = 5/258 (2%)
 Strand=Plus/Plus

Query  1     CAAGGTTTCCGTAGGTGAACCTGCGGAAGGATCATTACCGAGTGCGGGTCCTTT-GGGCC  59
             |||||||||||||||||||||||||||||||||||||||||||||||||||||  |||||
Sbjct  1117  CAAGGTTTCCGTAGGTGAACCTGCGGAAGGATCATTACCGAGTGCGGGTCCTTCGGGGCC  1176

Query  60    CAACCTCCCATCCGTGTCTATTGTACCCTGTTGCTTCGGCGGGCCCGCCGCTTGTCGGCC  119
             |||||||||| |||||||||  ||||| ||||||||||||||||||||||| ||||||||
Sbjct  1177  CAACCTCCCACCCGTGTCTACCGTACCATGTTGCTTCGGCGGGCCCGCCGCCTGTCGGCC  1236

Query  120   GCCgggggggCGCCTCTGCCCCCCGGGCCCGTGCCCGCCGGAGACCCCAACACGAACACT  179
             |||||||||    ||||||||||||||||||||||||||| |||||||||||||||||||
Sbjct  1237  GCCGGGGGG----CTCTGCCCCCCGGGCCCGTGCCCGCCGAAGACCCCAACACGAACACT  1292

Query  180   GTCTGAAAGCGTGCAGTCTGAGTTGATTGAATGCAATCAGTTAAAACTTTCAACAATGGA  239
             |||||||||| |||||||||||||||||   |||||||||||||||||||||||||||||
Sbjct  1293  GTCTGAAAGCATGCAGTCTGAGTTGATTCTTTGCAATCAGTTAAAACTTTCAACAATGGA  1352

Query  240   TCTCTTGGTTCCGGCATC  257
             ||||||||||||||||||
Sbjct  1353  TCTCTTGGTTCCGGCATC  1370


>NW_020290562.1 Aspergillus heteromorphus CBS 117.55 chromosome Unknown BO70scaffold_157, 
whole genome shotgun sequence
Length=3781

 Score = 383 bits (207),  Expect = 1e-103
 Identities = 242/258 (94%), Gaps = 5/258 (2%)
 Strand=Plus/Plus

Query  1     CAAGGTTTCCGTAGGTGAACCTGCGGAAGGATCATTACCGAGTGCGGGTCCTTT-GGGCC  59
             |||||||||||||||||||||||||||||||||||||||||||||||||||||  |||||
Sbjct  1163  CAAGGTTTCCGTAGGTGAACCTGCGGAAGGATCATTACCGAGTGCGGGTCCTTCGGGGCC  1222

Query  60    CAACCTCCCATCCGTGTCTATTGTACCCTGTTGCTTCGGCGGGCCCGCCGCTTGTCGGCC  119
             |||||||||| |||||||||  ||||| ||||||||||||||||||||||| ||||||||
Sbjct  1223  CAACCTCCCACCCGTGTCTACCGTACCATGTTGCTTCGGCGGGCCCGCCGCCTGTCGGCC  1282

Query  120   GCCgggggggCGCCTCTGCCCCCCGGGCCCGTGCCCGCCGGAGACCCCAACACGAACACT  179
             |||||||||    ||||||||||||||||||||||||||| |||||||||||||||||||
Sbjct  1283  GCCGGGGGG----CTCTGCCCCCCGGGCCCGTGCCCGCCGAAGACCCCAACACGAACACT  1338

Query  180   GTCTGAAAGCGTGCAGTCTGAGTTGATTGAATGCAATCAGTTAAAACTTTCAACAATGGA  239
             |||||||||| |||||||||||||||||   |||||||||||||||||||||||||||||
Sbjct  1339  GTCTGAAAGCATGCAGTCTGAGTTGATTCTTTGCAATCAGTTAAAACTTTCAACAATGGA  1398

Query  240   TCTCTTGGTTCCGGCATC  257
             ||||||||||||||||||
Sbjct  1399  TCTCTTGGTTCCGGCATC  1416


>NW_020290555.1 Aspergillus heteromorphus CBS 117.55 chromosome Unknown BO70scaffold_150, 
whole genome shotgun sequence
Length=4155

 Score = 383 bits (207),  Expect = 1e-103
 Identities = 242/258 (94%), Gaps = 5/258 (2%)
 Strand=Plus/Minus

Query  1    CAAGGTTTCCGTAGGTGAACCTGCGGAAGGATCATTACCGAGTGCGGGTCCTTTGGG-CC  59
            ||||||||||||||||||||||||||||||||||||||||||||||||||||| ||| ||
Sbjct  800  CAAGGTTTCCGTAGGTGAACCTGCGGAAGGATCATTACCGAGTGCGGGTCCTTCGGGGCC  741

Query  60   CAACCTCCCATCCGTGTCTATTGTACCCTGTTGCTTCGGCGGGCCCGCCGCTTGTCGGCC  119
            |||||||||| |||||||||  ||||| ||||||||||||||||||||||| ||||||||
Sbjct  740  CAACCTCCCACCCGTGTCTACCGTACCATGTTGCTTCGGCGGGCCCGCCGCCTGTCGGCC  681

Query  120  GCCgggggggCGCCTCTGCCCCCCGGGCCCGTGCCCGCCGGAGACCCCAACACGAACACT  179
            |||||||||    ||||||||||||||||||||||||||| |||||||||||||||||||
Sbjct  680  GCCGGGGGG----CTCTGCCCCCCGGGCCCGTGCCCGCCGAAGACCCCAACACGAACACT  625

Query  180  GTCTGAAAGCGTGCAGTCTGAGTTGATTGAATGCAATCAGTTAAAACTTTCAACAATGGA  239
            |||||||||| |||||||||||||||||   |||||||||||||||||||||||||||||
Sbjct  624  GTCTGAAAGCATGCAGTCTGAGTTGATTCTTTGCAATCAGTTAAAACTTTCAACAATGGA  565

Query  240  TCTCTTGGTTCCGGCATC  257
            ||||||||||||||||||
Sbjct  564  TCTCTTGGTTCCGGCATC  547


>NW_020290551.1 Aspergillus heteromorphus CBS 117.55 chromosome Unknown BO70scaffold_146, 
whole genome shotgun sequence
Length=4289

 Score = 383 bits (207),  Expect = 1e-103
 Identities = 242/258 (94%), Gaps = 5/258 (2%)
 Strand=Plus/Minus

Query  1     CAAGGTTTCCGTAGGTGAACCTGCGGAAGGATCATTACCGAGTGCGGGTCCTTTGGG-CC  59
             ||||||||||||||||||||||||||||||||||||||||||||||||||||| ||| ||
Sbjct  2515  CAAGGTTTCCGTAGGTGAACCTGCGGAAGGATCATTACCGAGTGCGGGTCCTTCGGGGCC  2456

Query  60    CAACCTCCCATCCGTGTCTATTGTACCCTGTTGCTTCGGCGGGCCCGCCGCTTGTCGGCC  119
             |||||||||| |||||||||  ||||| ||||||||||||||||||||||| ||||||||
Sbjct  2455  CAACCTCCCACCCGTGTCTACCGTACCATGTTGCTTCGGCGGGCCCGCCGCCTGTCGGCC  2396

Query  120   GCCgggggggCGCCTCTGCCCCCCGGGCCCGTGCCCGCCGGAGACCCCAACACGAACACT  179
             |||||||||    ||||||||||||||||||||||||||| |||||||||||||||||||
Sbjct  2395  GCCGGGGGG----CTCTGCCCCCCGGGCCCGTGCCCGCCGAAGACCCCAACACGAACACT  2340

Query  180   GTCTGAAAGCGTGCAGTCTGAGTTGATTGAATGCAATCAGTTAAAACTTTCAACAATGGA  239
             |||||||||| |||||||||||||||||   |||||||||||||||||||||||||||||
Sbjct  2339  GTCTGAAAGCATGCAGTCTGAGTTGATTCTTTGCAATCAGTTAAAACTTTCAACAATGGA  2280

Query  240   TCTCTTGGTTCCGGCATC  257
             ||||||||||||||||||
Sbjct  2279  TCTCTTGGTTCCGGCATC  2262


>NW_020290544.1 Aspergillus heteromorphus CBS 117.55 chromosome Unknown BO70scaffold_139, 
whole genome shotgun sequence
Length=4631

 Score = 383 bits (207),  Expect = 1e-103
 Identities = 242/258 (94%), Gaps = 5/258 (2%)
 Strand=Plus/Minus

Query  1     CAAGGTTTCCGTAGGTGAACCTGCGGAAGGATCATTACCGAGTGCGGGTCCTTTGGG-CC  59
             ||||||||||||||||||||||||||||||||||||||||||||||||||||| ||| ||
Sbjct  4010  CAAGGTTTCCGTAGGTGAACCTGCGGAAGGATCATTACCGAGTGCGGGTCCTTCGGGGCC  3951

Query  60    CAACCTCCCATCCGTGTCTATTGTACCCTGTTGCTTCGGCGGGCCCGCCGCTTGTCGGCC  119
             |||||||||| |||||||||  ||||| ||||||||||||||||||||||| ||||||||
Sbjct  3950  CAACCTCCCACCCGTGTCTACCGTACCATGTTGCTTCGGCGGGCCCGCCGCCTGTCGGCC  3891

Query  120   GCCgggggggCGCCTCTGCCCCCCGGGCCCGTGCCCGCCGGAGACCCCAACACGAACACT  179
             |||||||||    ||||||||||||||||||||||||||| |||||||||||||||||||
Sbjct  3890  GCCGGGGGG----CTCTGCCCCCCGGGCCCGTGCCCGCCGAAGACCCCAACACGAACACT  3835

Query  180   GTCTGAAAGCGTGCAGTCTGAGTTGATTGAATGCAATCAGTTAAAACTTTCAACAATGGA  239
             |||||||||| |||||||||||||||||   |||||||||||||||||||||||||||||
Sbjct  3834  GTCTGAAAGCATGCAGTCTGAGTTGATTCTTTGCAATCAGTTAAAACTTTCAACAATGGA  3775

Query  240   TCTCTTGGTTCCGGCATC  257
             ||||||||||||||||||
Sbjct  3774  TCTCTTGGTTCCGGCATC  3757


>NW_020290539.1 Aspergillus heteromorphus CBS 117.55 chromosome Unknown BO70scaffold_134, 
whole genome shotgun sequence
Length=4936

 Score = 383 bits (207),  Expect = 1e-103
 Identities = 242/258 (94%), Gaps = 5/258 (2%)
 Strand=Plus/Plus

Query  1     CAAGGTTTCCGTAGGTGAACCTGCGGAAGGATCATTACCGAGTGCGGGTCCTTT-GGGCC  59
             |||||||||||||||||||||||||||||||||||||||||||||||||||||  |||||
Sbjct  1679  CAAGGTTTCCGTAGGTGAACCTGCGGAAGGATCATTACCGAGTGCGGGTCCTTCGGGGCC  1738

Query  60    CAACCTCCCATCCGTGTCTATTGTACCCTGTTGCTTCGGCGGGCCCGCCGCTTGTCGGCC  119
             |||||||||| |||||||||  ||||| ||||||||||||||||||||||| ||||||||
Sbjct  1739  CAACCTCCCACCCGTGTCTACCGTACCATGTTGCTTCGGCGGGCCCGCCGCCTGTCGGCC  1798

Query  120   GCCgggggggCGCCTCTGCCCCCCGGGCCCGTGCCCGCCGGAGACCCCAACACGAACACT  179
             |||||||||    ||||||||||||||||||||||||||| |||||||||||||||||||
Sbjct  1799  GCCGGGGGG----CTCTGCCCCCCGGGCCCGTGCCCGCCGAAGACCCCAACACGAACACT  1854

Query  180   GTCTGAAAGCGTGCAGTCTGAGTTGATTGAATGCAATCAGTTAAAACTTTCAACAATGGA  239
             |||||||||| |||||||||||||||||   |||||||||||||||||||||||||||||
Sbjct  1855  GTCTGAAAGCATGCAGTCTGAGTTGATTCTTTGCAATCAGTTAAAACTTTCAACAATGGA  1914

Query  240   TCTCTTGGTTCCGGCATC  257
             ||||||||||||||||||
Sbjct  1915  TCTCTTGGTTCCGGCATC  1932


>NW_020290531.1 Aspergillus heteromorphus CBS 117.55 chromosome Unknown BO70scaffold_126, 
whole genome shotgun sequence
Length=5343

 Score = 383 bits (207),  Expect = 1e-103
 Identities = 242/258 (94%), Gaps = 5/258 (2%)
 Strand=Plus/Minus

Query  1     CAAGGTTTCCGTAGGTGAACCTGCGGAAGGATCATTACCGAGTGCGGGTCCTTTGGG-CC  59
             ||||||||||||||||||||||||||||||||||||||||||||||||||||| ||| ||
Sbjct  4098  CAAGGTTTCCGTAGGTGAACCTGCGGAAGGATCATTACCGAGTGCGGGTCCTTCGGGGCC  4039

Query  60    CAACCTCCCATCCGTGTCTATTGTACCCTGTTGCTTCGGCGGGCCCGCCGCTTGTCGGCC  119
             |||||||||| |||||||||  ||||| ||||||||||||||||||||||| ||||||||
Sbjct  4038  CAACCTCCCACCCGTGTCTACCGTACCATGTTGCTTCGGCGGGCCCGCCGCCTGTCGGCC  3979

Query  120   GCCgggggggCGCCTCTGCCCCCCGGGCCCGTGCCCGCCGGAGACCCCAACACGAACACT  179
             |||||||||    ||||||||||||||||||||||||||| |||||||||||||||||||
Sbjct  3978  GCCGGGGGG----CTCTGCCCCCCGGGCCCGTGCCCGCCGAAGACCCCAACACGAACACT  3923

Query  180   GTCTGAAAGCGTGCAGTCTGAGTTGATTGAATGCAATCAGTTAAAACTTTCAACAATGGA  239
             |||||||||| |||||||||||||||||   |||||||||||||||||||||||||||||
Sbjct  3922  GTCTGAAAGCATGCAGTCTGAGTTGATTCTTTGCAATCAGTTAAAACTTTCAACAATGGA  3863

Query  240   TCTCTTGGTTCCGGCATC  257
             ||||||||||||||||||
Sbjct  3862  TCTCTTGGTTCCGGCATC  3845


>NW_020290530.1 Aspergillus heteromorphus CBS 117.55 chromosome Unknown BO70scaffold_125, 
whole genome shotgun sequence
Length=5362

 Score = 383 bits (207),  Expect = 1e-103
 Identities = 242/258 (94%), Gaps = 5/258 (2%)
 Strand=Plus/Plus

Query  1    CAAGGTTTCCGTAGGTGAACCTGCGGAAGGATCATTACCGAGTGCGGGTCCTTT-GGGCC  59
            |||||||||||||||||||||||||||||||||||||||||||||||||||||  |||||
Sbjct  222  CAAGGTTTCCGTAGGTGAACCTGCGGAAGGATCATTACCGAGTGCGGGTCCTTCGGGGCC  281

Query  60   CAACCTCCCATCCGTGTCTATTGTACCCTGTTGCTTCGGCGGGCCCGCCGCTTGTCGGCC  119
            |||||||||| |||||||||  ||||| ||||||||||||||||||||||| ||||||||
Sbjct  282  CAACCTCCCACCCGTGTCTACCGTACCATGTTGCTTCGGCGGGCCCGCCGCCTGTCGGCC  341

Query  120  GCCgggggggCGCCTCTGCCCCCCGGGCCCGTGCCCGCCGGAGACCCCAACACGAACACT  179
            |||||||||    ||||||||||||||||||||||||||| |||||||||||||||||||
Sbjct  342  GCCGGGGGG----CTCTGCCCCCCGGGCCCGTGCCCGCCGAAGACCCCAACACGAACACT  397

Query  180  GTCTGAAAGCGTGCAGTCTGAGTTGATTGAATGCAATCAGTTAAAACTTTCAACAATGGA  239
            |||||||||| |||||||||||||||||   |||||||||||||||||||||||||||||
Sbjct  398  GTCTGAAAGCATGCAGTCTGAGTTGATTCTTTGCAATCAGTTAAAACTTTCAACAATGGA  457

Query  240  TCTCTTGGTTCCGGCATC  257
            ||||||||||||||||||
Sbjct  458  TCTCTTGGTTCCGGCATC  475


>NW_020290529.1 Aspergillus heteromorphus CBS 117.55 chromosome Unknown BO70scaffold_124, 
whole genome shotgun sequence
Length=5459

 Score = 383 bits (207),  Expect = 1e-103
 Identities = 242/258 (94%), Gaps = 5/258 (2%)
 Strand=Plus/Minus

Query  1     CAAGGTTTCCGTAGGTGAACCTGCGGAAGGATCATTACCGAGTGCGGGTCCTTTGGG-CC  59
             ||||||||||||||||||||||||||||||||||||||||||||||||||||| ||| ||
Sbjct  4144  CAAGGTTTCCGTAGGTGAACCTGCGGAAGGATCATTACCGAGTGCGGGTCCTTCGGGGCC  4085

Query  60    CAACCTCCCATCCGTGTCTATTGTACCCTGTTGCTTCGGCGGGCCCGCCGCTTGTCGGCC  119
             |||||||||| |||||||||  ||||| ||||||||||||||||||||||| ||||||||
Sbjct  4084  CAACCTCCCACCCGTGTCTACCGTACCATGTTGCTTCGGCGGGCCCGCCGCCTGTCGGCC  4025

Query  120   GCCgggggggCGCCTCTGCCCCCCGGGCCCGTGCCCGCCGGAGACCCCAACACGAACACT  179
             |||||||||||   |||| ||||||||||||||||||||| |||||||||||||||||||
Sbjct  4024  GCCGGGGGGGC---TCTG-CCCCCGGGCCCGTGCCCGCCGAAGACCCCAACACGAACACT  3969

Query  180   GTCTGAAAGCGTGCAGTCTGAGTTGATTGAATGCAATCAGTTAAAACTTTCAACAATGGA  239
             |||||||||| |||||||||||||||||   |||||||||||||||||||||||||||||
Sbjct  3968  GTCTGAAAGCATGCAGTCTGAGTTGATTCTTTGCAATCAGTTAAAACTTTCAACAATGGA  3909

Query  240   TCTCTTGGTTCCGGCATC  257
             ||||||||||||||||||
Sbjct  3908  TCTCTTGGTTCCGGCATC  3891


>NW_020290525.1 Aspergillus heteromorphus CBS 117.55 chromosome Unknown BO70scaffold_120, 
whole genome shotgun sequence
Length=5638

 Score = 383 bits (207),  Expect = 1e-103
 Identities = 242/258 (94%), Gaps = 5/258 (2%)
 Strand=Plus/Minus

Query  1    CAAGGTTTCCGTAGGTGAACCTGCGGAAGGATCATTACCGAGTGCGGGTCCTTTGGG-CC  59
            ||||||||||||||||||||||||||||||||||||||||||||||||||||| ||| ||
Sbjct  868  CAAGGTTTCCGTAGGTGAACCTGCGGAAGGATCATTACCGAGTGCGGGTCCTTCGGGGCC  809

Query  60   CAACCTCCCATCCGTGTCTATTGTACCCTGTTGCTTCGGCGGGCCCGCCGCTTGTCGGCC  119
            |||||||||| |||||||||  ||||| ||||||||||||||||||||||| ||||||||
Sbjct  808  CAACCTCCCACCCGTGTCTACCGTACCATGTTGCTTCGGCGGGCCCGCCGCCTGTCGGCC  749

Query  120  GCCgggggggCGCCTCTGCCCCCCGGGCCCGTGCCCGCCGGAGACCCCAACACGAACACT  179
            |||||||||||   |||| ||||||||||||||||||||| |||||||||||||||||||
Sbjct  748  GCCGGGGGGGC---TCTG-CCCCCGGGCCCGTGCCCGCCGAAGACCCCAACACGAACACT  693

Query  180  GTCTGAAAGCGTGCAGTCTGAGTTGATTGAATGCAATCAGTTAAAACTTTCAACAATGGA  239
            |||||||||| |||||||||||||||||   |||||||||||||||||||||||||||||
Sbjct  692  GTCTGAAAGCATGCAGTCTGAGTTGATTCTTTGCAATCAGTTAAAACTTTCAACAATGGA  633

Query  240  TCTCTTGGTTCCGGCATC  257
            ||||||||||||||||||
Sbjct  632  TCTCTTGGTTCCGGCATC  615


>NW_020290521.1 Aspergillus heteromorphus CBS 117.55 chromosome Unknown BO70scaffold_116, 
whole genome shotgun sequence
Length=6083

 Score = 383 bits (207),  Expect = 1e-103
 Identities = 242/258 (94%), Gaps = 5/258 (2%)
 Strand=Plus/Minus

Query  1     CAAGGTTTCCGTAGGTGAACCTGCGGAAGGATCATTACCGAGTGCGGGTCCTTTGGG-CC  59
             ||||||||||||||||||||||||||||||||||||||||||||||||||||| ||| ||
Sbjct  1666  CAAGGTTTCCGTAGGTGAACCTGCGGAAGGATCATTACCGAGTGCGGGTCCTTCGGGGCC  1607

Query  60    CAACCTCCCATCCGTGTCTATTGTACCCTGTTGCTTCGGCGGGCCCGCCGCTTGTCGGCC  119
             |||||||||| |||||||||  ||||| ||||||||||||||||||||||| ||||||||
Sbjct  1606  CAACCTCCCACCCGTGTCTACCGTACCATGTTGCTTCGGCGGGCCCGCCGCCTGTCGGCC  1547

Query  120   GCCgggggggCGCCTCTGCCCCCCGGGCCCGTGCCCGCCGGAGACCCCAACACGAACACT  179
             |||||||||    ||||||||||||||||||||||||||| |||||||||||||||||||
Sbjct  1546  GCCGGGGGG----CTCTGCCCCCCGGGCCCGTGCCCGCCGAAGACCCCAACACGAACACT  1491

Query  180   GTCTGAAAGCGTGCAGTCTGAGTTGATTGAATGCAATCAGTTAAAACTTTCAACAATGGA  239
             |||||||||| |||||||||||||||||   |||||||||||||||||||||||||||||
Sbjct  1490  GTCTGAAAGCATGCAGTCTGAGTTGATTCTTTGCAATCAGTTAAAACTTTCAACAATGGA  1431

Query  240   TCTCTTGGTTCCGGCATC  257
             ||||||||||||||||||
Sbjct  1430  TCTCTTGGTTCCGGCATC  1413


>NW_020290517.1 Aspergillus heteromorphus CBS 117.55 chromosome Unknown BO70scaffold_112, 
whole genome shotgun sequence
Length=6858

 Score = 383 bits (207),  Expect = 1e-103
 Identities = 242/258 (94%), Gaps = 5/258 (2%)
 Strand=Plus/Minus

Query  1     CAAGGTTTCCGTAGGTGAACCTGCGGAAGGATCATTACCGAGTGCGGGTCCTTTGGG-CC  59
             ||||||||||||||||||||||||||||||||||||||||||||||||||||| ||| ||
Sbjct  6339  CAAGGTTTCCGTAGGTGAACCTGCGGAAGGATCATTACCGAGTGCGGGTCCTTCGGGGCC  6280

Query  60    CAACCTCCCATCCGTGTCTATTGTACCCTGTTGCTTCGGCGGGCCCGCCGCTTGTCGGCC  119
             |||||||||| |||||||||  ||||| ||||||||||||||||||||||| ||||||||
Sbjct  6279  CAACCTCCCACCCGTGTCTACCGTACCATGTTGCTTCGGCGGGCCCGCCGCCTGTCGGCC  6220

Query  120   GCCgggggggCGCCTCTGCCCCCCGGGCCCGTGCCCGCCGGAGACCCCAACACGAACACT  179
             |||||||||||   |||||||||||||||||||||||||| |||||| ||||||||||||
Sbjct  6219  GCCGGGGGGGC---TCTGCCCCCCGGGCCCGTGCCCGCCGAAGACCC-AACACGAACACT  6164

Query  180   GTCTGAAAGCGTGCAGTCTGAGTTGATTGAATGCAATCAGTTAAAACTTTCAACAATGGA  239
             |||||||||| |||||||||||||||||   |||||||||||||||||||||||||||||
Sbjct  6163  GTCTGAAAGCATGCAGTCTGAGTTGATTCTTTGCAATCAGTTAAAACTTTCAACAATGGA  6104

Query  240   TCTCTTGGTTCCGGCATC  257
             ||||||||||||||||||
Sbjct  6103  TCTCTTGGTTCCGGCATC  6086


>NW_020290507.1 Aspergillus heteromorphus CBS 117.55 chromosome Unknown BO70scaffold_102, 
whole genome shotgun sequence
Length=10489

 Score = 383 bits (207),  Expect = 1e-103
 Identities = 242/258 (94%), Gaps = 5/258 (2%)
 Strand=Plus/Plus

Query  1      CAAGGTTTCCGTAGGTGAACCTGCGGAAGGATCATTACCGAGTGCGGGTCCTTT-GGGCC  59
              |||||||||||||||||||||||||||||||||||||||||||||||||||||  |||||
Sbjct  9893   CAAGGTTTCCGTAGGTGAACCTGCGGAAGGATCATTACCGAGTGCGGGTCCTTCGGGGCC  9952

Query  60     CAACCTCCCATCCGTGTCTATTGTACCCTGTTGCTTCGGCGGGCCCGCCGCTTGTCGGCC  119
              |||||||||| |||||||||  ||||| ||||||||||||||||||||||| ||||||||
Sbjct  9953   CAACCTCCCACCCGTGTCTACCGTACCATGTTGCTTCGGCGGGCCCGCCGCCTGTCGGCC  10012

Query  120    GCCgggggggCGCCTCTGCCCCCCGGGCCCGTGCCCGCCGGAGACCCCAACACGAACACT  179
              |||||||||    ||||||||||||||||||||||||||| |||||||||||||||||||
Sbjct  10013  GCCGGGGGG----CTCTGCCCCCCGGGCCCGTGCCCGCCGAAGACCCCAACACGAACACT  10068

Query  180    GTCTGAAAGCGTGCAGTCTGAGTTGATTGAATGCAATCAGTTAAAACTTTCAACAATGGA  239
              |||||||||| |||||||||||||||||   |||||||||||||||||||||||||||||
Sbjct  10069  GTCTGAAAGCATGCAGTCTGAGTTGATTCTTTGCAATCAGTTAAAACTTTCAACAATGGA  10128

Query  240    TCTCTTGGTTCCGGCATC  257
              ||||||||||||||||||
Sbjct  10129  TCTCTTGGTTCCGGCATC  10146


>NW_020290505.1 Aspergillus heteromorphus CBS 117.55 chromosome Unknown BO70scaffold_100, 
whole genome shotgun sequence
Length=12478

 Score = 383 bits (207),  Expect = 1e-103
 Identities = 242/258 (94%), Gaps = 5/258 (2%)
 Strand=Plus/Minus

Query  1    CAAGGTTTCCGTAGGTGAACCTGCGGAAGGATCATTACCGAGTGCGGGTCCTTTGGG-CC  59
            ||||||||||||||||||||||||||||||||||||||||||||||||||||| ||| ||
Sbjct  708  CAAGGTTTCCGTAGGTGAACCTGCGGAAGGATCATTACCGAGTGCGGGTCCTTCGGGGCC  649

Query  60   CAACCTCCCATCCGTGTCTATTGTACCCTGTTGCTTCGGCGGGCCCGCCGCTTGTCGGCC  119
            |||||||||| |||||||||  ||||| ||||||||||||||||||||||| ||||||||
Sbjct  648  CAACCTCCCACCCGTGTCTACCGTACCATGTTGCTTCGGCGGGCCCGCCGCCTGTCGGCC  589

Query  120  GCCgggggggCGCCTCTGCCCCCCGGGCCCGTGCCCGCCGGAGACCCCAACACGAACACT  179
            |||||||||    ||||||||||||||||||||||||||| |||||||||||||||||||
Sbjct  588  GCCGGGGGG----CTCTGCCCCCCGGGCCCGTGCCCGCCGAAGACCCCAACACGAACACT  533

Query  180  GTCTGAAAGCGTGCAGTCTGAGTTGATTGAATGCAATCAGTTAAAACTTTCAACAATGGA  239
            |||||||||| |||||||||||||||||   |||||||||||||||||||||||||||||
Sbjct  532  GTCTGAAAGCATGCAGTCTGAGTTGATTCTTTGCAATCAGTTAAAACTTTCAACAATGGA  473

Query  240  TCTCTTGGTTCCGGCATC  257
            ||||||||||||||||||
Sbjct  472  TCTCTTGGTTCCGGCATC  455


 Score = 383 bits (207),  Expect = 1e-103
 Identities = 242/258 (94%), Gaps = 5/258 (2%)
 Strand=Plus/Minus

Query  1     CAAGGTTTCCGTAGGTGAACCTGCGGAAGGATCATTACCGAGTGCGGGTCCTTTGGG-CC  59
             ||||||||||||||||||||||||||||||||||||||||||||||||||||| ||| ||
Sbjct  8379  CAAGGTTTCCGTAGGTGAACCTGCGGAAGGATCATTACCGAGTGCGGGTCCTTCGGGGCC  8320

Query  60    CAACCTCCCATCCGTGTCTATTGTACCCTGTTGCTTCGGCGGGCCCGCCGCTTGTCGGCC  119
             |||||||||| |||||||||  ||||| ||||||||||||||||||||||| ||||||||
Sbjct  8319  CAACCTCCCACCCGTGTCTACCGTACCATGTTGCTTCGGCGGGCCCGCCGCCTGTCGGCC  8260

Query  120   GCCgggggggCGCCTCTGCCCCCCGGGCCCGTGCCCGCCGGAGACCCCAACACGAACACT  179
             |||||||||    ||||||||||||||||||||||||||| |||||||||||||||||||
Sbjct  8259  GCCGGGGGG----CTCTGCCCCCCGGGCCCGTGCCCGCCGAAGACCCCAACACGAACACT  8204

Query  180   GTCTGAAAGCGTGCAGTCTGAGTTGATTGAATGCAATCAGTTAAAACTTTCAACAATGGA  239
             |||||||||| |||||||||||||||||   |||||||||||||||||||||||||||||
Sbjct  8203  GTCTGAAAGCATGCAGTCTGAGTTGATTCTTTGCAATCAGTTAAAACTTTCAACAATGGA  8144

Query  240   TCTCTTGGTTCCGGCATC  257
             ||||||||||||||||||
Sbjct  8143  TCTCTTGGTTCCGGCATC  8126


>NW_020290545.1 Aspergillus heteromorphus CBS 117.55 chromosome Unknown BO70scaffold_140, 
whole genome shotgun sequence
Length=4627

 Score = 381 bits (206),  Expect = 5e-103
 Identities = 241/257 (94%), Gaps = 5/257 (2%)
 Strand=Plus/Plus

Query  1     CAAGGTTTCCGTAGGTGAACCTGCGGAAGGATCATTACCGAGTGCGGGTCCTTTGGGCCC  60
             ||||||||||||||||||||||||||||||||||||||||||||||||||||| ||||||
Sbjct  782   CAAGGTTTCCGTAGGTGAACCTGCGGAAGGATCATTACCGAGTGCGGGTCCTTCGGGCCC  841

Query  61    AACCTCCCATCCGTGTCTATTGTACCCTGTTGCTTCGGCGGGCCCGCCGCTTGTCGGCCG  120
             ||||||||| |||||||||  ||||| |||||||||||| |||||||||| |||||||||
Sbjct  842   AACCTCCCACCCGTGTCTACCGTACCATGTTGCTTCGGC-GGCCCGCCGCCTGTCGGCCG  900

Query  121   CCgggggggCGCCTCTGCCCCCCGGGCCCGTGCCCGCCGGAGACCCCAACACGAACACTG  180
             ||||||||    ||||||||||||||||||||||||||| ||||||||||||||||||||
Sbjct  901   CCGGGGGG----CTCTGCCCCCCGGGCCCGTGCCCGCCGAAGACCCCAACACGAACACTG  956

Query  181   TCTGAAAGCGTGCAGTCTGAGTTGATTGAATGCAATCAGTTAAAACTTTCAACAATGGAT  240
             ||||||||| |||||||||||||||||   ||||||||||||||||||||||||||||||
Sbjct  957   TCTGAAAGCATGCAGTCTGAGTTGATTCTTTGCAATCAGTTAAAACTTTCAACAATGGAT  1016

Query  241   CTCTTGGTTCCGGCATC  257
             |||||||||||||||||
Sbjct  1017  CTCTTGGTTCCGGCATC  1033


>NW_020290520.1 Aspergillus heteromorphus CBS 117.55 chromosome Unknown BO70scaffold_115, 
whole genome shotgun sequence
Length=6172

 Score = 381 bits (206),  Expect = 5e-103
 Identities = 241/257 (94%), Gaps = 5/257 (2%)
 Strand=Plus/Plus

Query  1     CAAGGTTTCCGTAGGTGAACCTGCGGAAGGATCATTACCGAGTGCGGGTCCTTTGGGCCC  60
             ||||||||||||||||||||||||||||||||||||||||||||||||||||| ||||||
Sbjct  1446  CAAGGTTTCCGTAGGTGAACCTGCGGAAGGATCATTACCGAGTGCGGGTCCTTCGGGCCC  1505

Query  61    AACCTCCCATCCGTGTCTATTGTACCCTGTTGCTTCGGCGGGCCCGCCGCTTGTCGGCCG  120
             ||||||||| |||||||||  ||||| |||||||||||| |||||||||| |||||||||
Sbjct  1506  AACCTCCCACCCGTGTCTACCGTACCATGTTGCTTCGGC-GGCCCGCCGCCTGTCGGCCG  1564

Query  121   CCgggggggCGCCTCTGCCCCCCGGGCCCGTGCCCGCCGGAGACCCCAACACGAACACTG  180
             |||||||||   ||||||||||| ||||||||||||||| ||||||||||||||||||||
Sbjct  1565  CCGGGGGGG---CTCTGCCCCCC-GGCCCGTGCCCGCCGAAGACCCCAACACGAACACTG  1620

Query  181   TCTGAAAGCGTGCAGTCTGAGTTGATTGAATGCAATCAGTTAAAACTTTCAACAATGGAT  240
             ||||||||| |||||||||||||||||   ||||||||||||||||||||||||||||||
Sbjct  1621  TCTGAAAGCATGCAGTCTGAGTTGATTCTTTGCAATCAGTTAAAACTTTCAACAATGGAT  1680

Query  241   CTCTTGGTTCCGGCATC  257
             |||||||||||||||||
Sbjct  1681  CTCTTGGTTCCGGCATC  1697


>NW_020290584.1 Aspergillus heteromorphus CBS 117.55 chromosome Unknown BO70scaffold_179, 
whole genome shotgun sequence
Length=3269

 Score = 377 bits (204),  Expect = 6e-102
 Identities = 241/258 (93%), Gaps = 6/258 (2%)
 Strand=Plus/Minus

Query  1     CAAGGTTTCCGTAGGTGAACCTGCGGAAGGATCATTACCGAGTGCGGGTCCTTTGGG-CC  59
             ||||||||||||||||||||||||||||||||||||||||||||||||||||| ||| ||
Sbjct  1531  CAAGGTTTCCGTAGGTGAACCTGCGGAAGGATCATTACCGAGTGCGGGTCCTTCGGGGCC  1472

Query  60    CAACCTCCCATCCGTGTCTATTGTACCCTGTTGCTTCGGCGGGCCCGCCGCTTGTCGGCC  119
             |||||||||| |||||||||  ||||| ||||||||||||||||||||||| ||||||||
Sbjct  1471  CAACCTCCCACCCGTGTCTACCGTACCATGTTGCTTCGGCGGGCCCGCCGCCTGTCGGCC  1412

Query  120   GCCgggggggCGCCTCTGCCCCCCGGGCCCGTGCCCGCCGGAGACCCCAACACGAACACT  179
             ||||||||| |   |||| ||||||||||||||||||||| |||||||||||||||||||
Sbjct  1411  GCCGGGGGG-C---TCTG-CCCCCGGGCCCGTGCCCGCCGAAGACCCCAACACGAACACT  1357

Query  180   GTCTGAAAGCGTGCAGTCTGAGTTGATTGAATGCAATCAGTTAAAACTTTCAACAATGGA  239
             |||||||||| |||||||||||||||||   |||||||||||||||||||||||||||||
Sbjct  1356  GTCTGAAAGCATGCAGTCTGAGTTGATTCTTTGCAATCAGTTAAAACTTTCAACAATGGA  1297

Query  240   TCTCTTGGTTCCGGCATC  257
             ||||||||||||||||||
Sbjct  1296  TCTCTTGGTTCCGGCATC  1279


>NW_020290582.1 Aspergillus heteromorphus CBS 117.55 chromosome Unknown BO70scaffold_177, 
whole genome shotgun sequence
Length=3306

 Score = 377 bits (204),  Expect = 6e-102
 Identities = 241/258 (93%), Gaps = 6/258 (2%)
 Strand=Plus/Minus

Query  1     CAAGGTTTCCGTAGGTGAACCTGCGGAAGGATCATTACCGAGTGCGGGTCCTT-TGGGCC  59
             ||||| |||||||||||||||||||||||||||||||||||||||||||||||  |||||
Sbjct  3141  CAAGG-TTCCGTAGGTGAACCTGCGGAAGGATCATTACCGAGTGCGGGTCCTTCGGGGCC  3083

Query  60    CAACCTCCCATCCGTGTCTATTGTACCCTGTTGCTTCGGCGGGCCCGCCGCTTGTCGGCC  119
             |||||||||| |||||||||  ||||| ||||||||||||||||||||||| ||||||||
Sbjct  3082  CAACCTCCCACCCGTGTCTACCGTACCATGTTGCTTCGGCGGGCCCGCCGCCTGTCGGCC  3023

Query  120   GCCgggggggCGCCTCTGCCCCCCGGGCCCGTGCCCGCCGGAGACCCCAACACGAACACT  179
             |||||||||    ||||||||||||||||||||||||||| |||||||||||||||||||
Sbjct  3022  GCCGGGGGG----CTCTGCCCCCCGGGCCCGTGCCCGCCGAAGACCCCAACACGAACACT  2967

Query  180   GTCTGAAAGCGTGCAGTCTGAGTTGATTGAATGCAATCAGTTAAAACTTTCAACAATGGA  239
             |||||||||| |||||||||||||||||   |||||||||||||||||||||||||||||
Sbjct  2966  GTCTGAAAGCATGCAGTCTGAGTTGATTCTTTGCAATCAGTTAAAACTTTCAACAATGGA  2907

Query  240   TCTCTTGGTTCCGGCATC  257
             ||||||||||||||||||
Sbjct  2906  TCTCTTGGTTCCGGCATC  2889


>NW_020290556.1 Aspergillus heteromorphus CBS 117.55 chromosome Unknown BO70scaffold_151, 
whole genome shotgun sequence
Length=4076

 Score = 377 bits (204),  Expect = 6e-102
 Identities = 241/258 (93%), Gaps = 6/258 (2%)
 Strand=Plus/Minus

Query  1     CAAGGTTTCCGTAGGTGAACCTGCGGAAGGATCATTACCGAGTGCGGGTCCTTTGGG-CC  59
             ||||||||||||||||||||||||||||||||||||||||||||||||||||| ||| ||
Sbjct  1493  CAAGGTTTCCGTAGGTGAACCTGCGGAAGGATCATTACCGAGTGCGGGTCCTTCGGGGCC  1434

Query  60    CAACCTCCCATCCGTGTCTATTGTACCCTGTTGCTTCGGCGGGCCCGCCGCTTGTCGGCC  119
             |||||||||| |||||||||  ||||| ||||||||||||||||||||||| ||||||||
Sbjct  1433  CAACCTCCCACCCGTGTCTACCGTACCATGTTGCTTCGGCGGGCCCGCCGCCTGTCGGCC  1374

Query  120   GCCgggggggCGCCTCTGCCCCCCGGGCCCGTGCCCGCCGGAGACCCCAACACGAACACT  179
             ||||||||| |   |||| ||||||||||||||||||||| |||||||||||||||||||
Sbjct  1373  GCCGGGGGG-C---TCTG-CCCCCGGGCCCGTGCCCGCCGAAGACCCCAACACGAACACT  1319

Query  180   GTCTGAAAGCGTGCAGTCTGAGTTGATTGAATGCAATCAGTTAAAACTTTCAACAATGGA  239
             |||||||||| |||||||||||||||||   |||||||||||||||||||||||||||||
Sbjct  1318  GTCTGAAAGCATGCAGTCTGAGTTGATTCTTTGCAATCAGTTAAAACTTTCAACAATGGA  1259

Query  240   TCTCTTGGTTCCGGCATC  257
             ||||||||||||||||||
Sbjct  1258  TCTCTTGGTTCCGGCATC  1241


>NW_020290553.1 Aspergillus heteromorphus CBS 117.55 chromosome Unknown BO70scaffold_148, 
whole genome shotgun sequence
Length=4213

 Score = 377 bits (204),  Expect = 6e-102
 Identities = 241/258 (93%), Gaps = 6/258 (2%)
 Strand=Plus/Minus

Query  1     CAAGGTTTCCGTAGGTGAACCTGCGGAAGGATCATTACCGAGTGCGGGTCCTTTGGG-CC  59
             ||||||||||||||||||||||||||||||||||||||||||||||||||||| ||| ||
Sbjct  3205  CAAGGTTTCCGTAGGTGAACCTGCGGAAGGATCATTACCGAGTGCGGGTCCTTCGGGGCC  3146

Query  60    CAACCTCCCATCCGTGTCTATTGTACCCTGTTGCTTCGGCGGGCCCGCCGCTTGTCGGCC  119
             |||||||||| |||||||||  ||||| ||||||||||||||||||||||| ||||||||
Sbjct  3145  CAACCTCCCACCCGTGTCTACCGTACCATGTTGCTTCGGCGGGCCCGCCGCCTGTCGGCC  3086

Query  120   GCCgggggggCGCCTCTGCCCCCCGGGCCCGTGCCCGCCGGAGACCCCAACACGAACACT  179
             ||||||||| |   |||| ||||||||||||||||||||| |||||||||||||||||||
Sbjct  3085  GCCGGGGGG-C---TCTG-CCCCCGGGCCCGTGCCCGCCGAAGACCCCAACACGAACACT  3031

Query  180   GTCTGAAAGCGTGCAGTCTGAGTTGATTGAATGCAATCAGTTAAAACTTTCAACAATGGA  239
             |||||||||| |||||||||||||||||   |||||||||||||||||||||||||||||
Sbjct  3030  GTCTGAAAGCATGCAGTCTGAGTTGATTCTTTGCAATCAGTTAAAACTTTCAACAATGGA  2971

Query  240   TCTCTTGGTTCCGGCATC  257
             ||||||||||||||||||
Sbjct  2970  TCTCTTGGTTCCGGCATC  2953


>NW_020290543.1 Aspergillus heteromorphus CBS 117.55 chromosome Unknown BO70scaffold_138, 
whole genome shotgun sequence
Length=4731

 Score = 377 bits (204),  Expect = 6e-102
 Identities = 241/258 (93%), Gaps = 6/258 (2%)
 Strand=Plus/Minus

Query  1    CAAGGTTTCCGTAGGTGAACCTGCGGAAGGATCATTACCGAGTGCGGGTCCTTTGGG-CC  59
            ||||||||||||||||||||||||||||||||||||||||||||||||||||| ||| ||
Sbjct  401  CAAGGTTTCCGTAGGTGAACCTGCGGAAGGATCATTACCGAGTGCGGGTCCTTCGGGGCC  342

Query  60   CAACCTCCCATCCGTGTCTATTGTACCCTGTTGCTTCGGCGGGCCCGCCGCTTGTCGGCC  119
            |||||||||| |||||||||  ||||| ||||||||||||||||||||||| ||||||||
Sbjct  341  CAACCTCCCACCCGTGTCTACCGTACCATGTTGCTTCGGCGGGCCCGCCGCCTGTCGGCC  282

Query  120  GCCgggggggCGCCTCTGCCCCCCGGGCCCGTGCCCGCCGGAGACCCCAACACGAACACT  179
            ||||||||| |   |||||||||| ||||||||||||||| |||||||||||||||||||
Sbjct  281  GCCGGGGGG-C---TCTGCCCCCC-GGCCCGTGCCCGCCGAAGACCCCAACACGAACACT  227

Query  180  GTCTGAAAGCGTGCAGTCTGAGTTGATTGAATGCAATCAGTTAAAACTTTCAACAATGGA  239
            |||||||||| |||||||||||||||||   |||||||||||||||||||||||||||||
Sbjct  226  GTCTGAAAGCATGCAGTCTGAGTTGATTCTTTGCAATCAGTTAAAACTTTCAACAATGGA  167

Query  240  TCTCTTGGTTCCGGCATC  257
            ||||||||||||||||||
Sbjct  166  TCTCTTGGTTCCGGCATC  149


>NW_020290541.1 Aspergillus heteromorphus CBS 117.55 chromosome Unknown BO70scaffold_136, 
whole genome shotgun sequence
Length=4852

 Score = 377 bits (204),  Expect = 6e-102
 Identities = 241/258 (93%), Gaps = 6/258 (2%)
 Strand=Plus/Plus

Query  1     CAAGGTTTCCGTAGGTGAACCTGCGGAAGGATCATTACCGAGTGCGGGTCCTTT-GGGCC  59
             |||||||||||||||||||||||||||||||||||||||||||||||||||||  |||||
Sbjct  1524  CAAGGTTTCCGTAGGTGAACCTGCGGAAGGATCATTACCGAGTGCGGGTCCTTCGGGGCC  1583

Query  60    CAACCTCCCATCCGTGTCTATTGTACCCTGTTGCTTCGGCGGGCCCGCCGCTTGTCGGCC  119
             |||||||||| |||||||||  ||||| ||||||||||||||||||||||| ||||||||
Sbjct  1584  CAACCTCCCACCCGTGTCTACCGTACCATGTTGCTTCGGCGGGCCCGCCGCCTGTCGGCC  1643

Query  120   GCCgggggggCGCCTCTGCCCCCCGGGCCCGTGCCCGCCGGAGACCCCAACACGAACACT  179
             |||||||||||   ||||  |||||||||||||||||||| |||||||||||||||||||
Sbjct  1644  GCCGGGGGGGC---TCTG--CCCCGGGCCCGTGCCCGCCGAAGACCCCAACACGAACACT  1698

Query  180   GTCTGAAAGCGTGCAGTCTGAGTTGATTGAATGCAATCAGTTAAAACTTTCAACAATGGA  239
             |||||||||| |||||||||||||||||   |||||||||||||||||||||||||||||
Sbjct  1699  GTCTGAAAGCATGCAGTCTGAGTTGATTCTTTGCAATCAGTTAAAACTTTCAACAATGGA  1758

Query  240   TCTCTTGGTTCCGGCATC  257
             ||||||||||||||||||
Sbjct  1759  TCTCTTGGTTCCGGCATC  1776


>NW_020290540.1 Aspergillus heteromorphus CBS 117.55 chromosome Unknown BO70scaffold_135, 
whole genome shotgun sequence
Length=4854

 Score = 377 bits (204),  Expect = 6e-102
 Identities = 241/258 (93%), Gaps = 6/258 (2%)
 Strand=Plus/Minus

Query  1     CAAGGTTTCCGTAGGTGAACCTGCGGAAGGATCATTACCGAGTGCGGGTCCTTTGGG-CC  59
             ||||||||||||||||||||||||||||||||||||||||||||||||||||| ||| ||
Sbjct  3325  CAAGGTTTCCGTAGGTGAACCTGCGGAAGGATCATTACCGAGTGCGGGTCCTTCGGGGCC  3266

Query  60    CAACCTCCCATCCGTGTCTATTGTACCCTGTTGCTTCGGCGGGCCCGCCGCTTGTCGGCC  119
             |||||||||| |||||||||  ||||| ||||||||||||||||||||||| ||||||||
Sbjct  3265  CAACCTCCCACCCGTGTCTACCGTACCATGTTGCTTCGGCGGGCCCGCCGCCTGTCGGCC  3206

Query  120   GCCgggggggCGCCTCTGCCCCCCGGGCCCGTGCCCGCCGGAGACCCCAACACGAACACT  179
             ||||||||| |   |||| ||||||||||||||||||||| |||||||||||||||||||
Sbjct  3205  GCCGGGGGG-C---TCTG-CCCCCGGGCCCGTGCCCGCCGAAGACCCCAACACGAACACT  3151

Query  180   GTCTGAAAGCGTGCAGTCTGAGTTGATTGAATGCAATCAGTTAAAACTTTCAACAATGGA  239
             |||||||||| |||||||||||||||||   |||||||||||||||||||||||||||||
Sbjct  3150  GTCTGAAAGCATGCAGTCTGAGTTGATTCTTTGCAATCAGTTAAAACTTTCAACAATGGA  3091

Query  240   TCTCTTGGTTCCGGCATC  257
             ||||||||||||||||||
Sbjct  3090  TCTCTTGGTTCCGGCATC  3073


>NW_020290534.1 Aspergillus heteromorphus CBS 117.55 chromosome Unknown BO70scaffold_129, 
whole genome shotgun sequence
Length=5191

 Score = 377 bits (204),  Expect = 6e-102
 Identities = 241/258 (93%), Gaps = 6/258 (2%)
 Strand=Plus/Minus

Query  1     CAAGGTTTCCGTAGGTGAACCTGCGGAAGGATCATTACCGAGTGCGGGTCCTTTGGG-CC  59
             ||||||||||||||||||||||||||||||||||||||||||||||||||||| ||| ||
Sbjct  3418  CAAGGTTTCCGTAGGTGAACCTGCGGAAGGATCATTACCGAGTGCGGGTCCTTCGGGGCC  3359

Query  60    CAACCTCCCATCCGTGTCTATTGTACCCTGTTGCTTCGGCGGGCCCGCCGCTTGTCGGCC  119
             |||||||||| |||||||||  ||||| ||||||||||||||||||||||| ||||||||
Sbjct  3358  CAACCTCCCACCCGTGTCTACCGTACCATGTTGCTTCGGCGGGCCCGCCGCCTGTCGGCC  3299

Query  120   GCCgggggggCGCCTCTGCCCCCCGGGCCCGTGCCCGCCGGAGACCCCAACACGAACACT  179
             ||||||||| |   |||| ||||||||||||||||||||| |||||||||||||||||||
Sbjct  3298  GCCGGGGGG-C---TCTG-CCCCCGGGCCCGTGCCCGCCGAAGACCCCAACACGAACACT  3244

Query  180   GTCTGAAAGCGTGCAGTCTGAGTTGATTGAATGCAATCAGTTAAAACTTTCAACAATGGA  239
             |||||||||| |||||||||||||||||   |||||||||||||||||||||||||||||
Sbjct  3243  GTCTGAAAGCATGCAGTCTGAGTTGATTCTTTGCAATCAGTTAAAACTTTCAACAATGGA  3184

Query  240   TCTCTTGGTTCCGGCATC  257
             ||||||||||||||||||
Sbjct  3183  TCTCTTGGTTCCGGCATC  3166


>NW_020290532.1 Aspergillus heteromorphus CBS 117.55 chromosome Unknown BO70scaffold_127, 
whole genome shotgun sequence
Length=5312

 Score = 377 bits (204),  Expect = 6e-102
 Identities = 241/258 (93%), Gaps = 6/258 (2%)
 Strand=Plus/Minus

Query  1     CAAGGTTTCCGTAGGTGAACCTGCGGAAGGATCATTACCGAGTGCGGGTCCTTTGGG-CC  59
             ||||||||||||||||||||||||||||||||||||||||||||||||||||| ||| ||
Sbjct  3145  CAAGGTTTCCGTAGGTGAACCTGCGGAAGGATCATTACCGAGTGCGGGTCCTTCGGGGCC  3086

Query  60    CAACCTCCCATCCGTGTCTATTGTACCCTGTTGCTTCGGCGGGCCCGCCGCTTGTCGGCC  119
             |||||||||| |||||||||  ||||| ||||||||||||||||||||||| ||||||||
Sbjct  3085  CAACCTCCCACCCGTGTCTACCGTACCATGTTGCTTCGGCGGGCCCGCCGCCTGTCGGCC  3026

Query  120   GCCgggggggCGCCTCTGCCCCCCGGGCCCGTGCCCGCCGGAGACCCCAACACGAACACT  179
             ||||||||| |   |||| ||||||||||||||||||||| |||||||||||||||||||
Sbjct  3025  GCCGGGGGG-C---TCTG-CCCCCGGGCCCGTGCCCGCCGAAGACCCCAACACGAACACT  2971

Query  180   GTCTGAAAGCGTGCAGTCTGAGTTGATTGAATGCAATCAGTTAAAACTTTCAACAATGGA  239
             |||||||||| |||||||||||||||||   |||||||||||||||||||||||||||||
Sbjct  2970  GTCTGAAAGCATGCAGTCTGAGTTGATTCTTTGCAATCAGTTAAAACTTTCAACAATGGA  2911

Query  240   TCTCTTGGTTCCGGCATC  257
             ||||||||||||||||||
Sbjct  2910  TCTCTTGGTTCCGGCATC  2893


>NW_020290526.1 Aspergillus heteromorphus CBS 117.55 chromosome Unknown BO70scaffold_121, 
whole genome shotgun sequence
Length=5605

 Score = 377 bits (204),  Expect = 6e-102
 Identities = 241/258 (93%), Gaps = 6/258 (2%)
 Strand=Plus/Plus

Query  1     CAAGGTTTCCGTAGGTGAACCTGCGGAAGGATCATTACCGAGTGCGGGTCCTTT-GGGCC  59
             |||||||||||||||||||||||||||||||||||||||||||||||||||||  |||||
Sbjct  1571  CAAGGTTTCCGTAGGTGAACCTGCGGAAGGATCATTACCGAGTGCGGGTCCTTCGGGGCC  1630

Query  60    CAACCTCCCATCCGTGTCTATTGTACCCTGTTGCTTCGGCGGGCCCGCCGCTTGTCGGCC  119
             |||||||||| |||||||||  ||||| ||||||||||||||||||||||| ||||||||
Sbjct  1631  CAACCTCCCACCCGTGTCTACCGTACCATGTTGCTTCGGCGGGCCCGCCGCCTGTCGGCC  1690

Query  120   GCCgggggggCGCCTCTGCCCCCCGGGCCCGTGCCCGCCGGAGACCCCAACACGAACACT  179
             ||||||||| |   |||| ||||||||||||||||||||| |||||||||||||||||||
Sbjct  1691  GCCGGGGGG-C---TCTG-CCCCCGGGCCCGTGCCCGCCGAAGACCCCAACACGAACACT  1745

Query  180   GTCTGAAAGCGTGCAGTCTGAGTTGATTGAATGCAATCAGTTAAAACTTTCAACAATGGA  239
             |||||||||| |||||||||||||||||   |||||||||||||||||||||||||||||
Sbjct  1746  GTCTGAAAGCATGCAGTCTGAGTTGATTCTTTGCAATCAGTTAAAACTTTCAACAATGGA  1805

Query  240   TCTCTTGGTTCCGGCATC  257
             ||||||||||||||||||
Sbjct  1806  TCTCTTGGTTCCGGCATC  1823


>NW_020290522.1 Aspergillus heteromorphus CBS 117.55 chromosome Unknown BO70scaffold_117, 
whole genome shotgun sequence
Length=5948

 Score = 377 bits (204),  Expect = 6e-102
 Identities = 241/258 (93%), Gaps = 6/258 (2%)
 Strand=Plus/Plus

Query  1     CAAGGTTTCCGTAGGTGAACCTGCGGAAGGATCATTACCGAGTGCGGGTCCTTT-GGGCC  59
             |||||||||||||||||||||||||||||||||||||||||||||||||||||  |||||
Sbjct  1279  CAAGGTTTCCGTAGGTGAACCTGCGGAAGGATCATTACCGAGTGCGGGTCCTTCGGGGCC  1338

Query  60    CAACCTCCCATCCGTGTCTATTGTACCCTGTTGCTTCGGCGGGCCCGCCGCTTGTCGGCC  119
             |||||||||| |||||||||  ||||| ||||||||||||||||||||||| ||||||||
Sbjct  1339  CAACCTCCCACCCGTGTCTACCGTACCATGTTGCTTCGGCGGGCCCGCCGCCTGTCGGCC  1398

Query  120   GCCgggggggCGCCTCTGCCCCCCGGGCCCGTGCCCGCCGGAGACCCCAACACGAACACT  179
             ||||||||| |   |||| ||||||||||||||||||||| |||||||||||||||||||
Sbjct  1399  GCCGGGGGG-C---TCTG-CCCCCGGGCCCGTGCCCGCCGAAGACCCCAACACGAACACT  1453

Query  180   GTCTGAAAGCGTGCAGTCTGAGTTGATTGAATGCAATCAGTTAAAACTTTCAACAATGGA  239
             |||||||||| |||||||||||||||||   |||||||||||||||||||||||||||||
Sbjct  1454  GTCTGAAAGCATGCAGTCTGAGTTGATTCTTTGCAATCAGTTAAAACTTTCAACAATGGA  1513

Query  240   TCTCTTGGTTCCGGCATC  257
             ||||||||||||||||||
Sbjct  1514  TCTCTTGGTTCCGGCATC  1531


>NW_020290518.1 Aspergillus heteromorphus CBS 117.55 chromosome Unknown BO70scaffold_113, 
whole genome shotgun sequence
Length=6342

 Score = 377 bits (204),  Expect = 6e-102
 Identities = 241/258 (93%), Gaps = 6/258 (2%)
 Strand=Plus/Plus

Query  1    CAAGGTTTCCGTAGGTGAACCTGCGGAAGGATCATTACCGAGTGCGGGTCCTTT-GGGCC  59
            |||||||||||||||||||||||||||||||||||||||||||||||||||||  |||||
Sbjct  111  CAAGGTTTCCGTAGGTGAACCTGCGGAAGGATCATTACCGAGTGCGGGTCCTTCGGGGCC  170

Query  60   CAACCTCCCATCCGTGTCTATTGTACCCTGTTGCTTCGGCGGGCCCGCCGCTTGTCGGCC  119
            |||||||||| |||||||||  ||||| ||||||||||||||||||||||| ||||||||
Sbjct  171  CAACCTCCCACCCGTGTCTACCGTACCATGTTGCTTCGGCGGGCCCGCCGCCTGTCGGCC  230

Query  120  GCCgggggggCGCCTCTGCCCCCCGGGCCCGTGCCCGCCGGAGACCCCAACACGAACACT  179
            ||||||||| |   |||| ||||||||||||||||||||| |||||||||||||||||||
Sbjct  231  GCCGGGGGG-C---TCTG-CCCCCGGGCCCGTGCCCGCCGAAGACCCCAACACGAACACT  285

Query  180  GTCTGAAAGCGTGCAGTCTGAGTTGATTGAATGCAATCAGTTAAAACTTTCAACAATGGA  239
            |||||||||| |||||||||||||||||   |||||||||||||||||||||||||||||
Sbjct  286  GTCTGAAAGCATGCAGTCTGAGTTGATTCTTTGCAATCAGTTAAAACTTTCAACAATGGA  345

Query  240  TCTCTTGGTTCCGGCATC  257
            ||||||||||||||||||
Sbjct  346  TCTCTTGGTTCCGGCATC  363


>NW_020290515.1 Aspergillus heteromorphus CBS 117.55 chromosome Unknown BO70scaffold_110, 
whole genome shotgun sequence
Length=7104

 Score = 377 bits (204),  Expect = 6e-102
 Identities = 241/258 (93%), Gaps = 6/258 (2%)
 Strand=Plus/Plus

Query  1    CAAGGTTTCCGTAGGTGAACCTGCGGAAGGATCATTACCGAGTGCGGGTCCTTT-GGGCC  59
            |||||||||||||||||||||||||||||||||||||||||||||||||||||  |||||
Sbjct  353  CAAGGTTTCCGTAGGTGAACCTGCGGAAGGATCATTACCGAGTGCGGGTCCTTCGGGGCC  412

Query  60   CAACCTCCCATCCGTGTCTATTGTACCCTGTTGCTTCGGCGGGCCCGCCGCTTGTCGGCC  119
            |||||||||| |||||||||  ||||| ||||||||||||||| ||||||| ||||||||
Sbjct  413  CAACCTCCCACCCGTGTCTACCGTACCATGTTGCTTCGGCGGG-CCGCCGCCTGTCGGCC  471

Query  120  GCCgggggggCGCCTCTGCCCCCCGGGCCCGTGCCCGCCGGAGACCCCAACACGAACACT  179
            |||||||||    ||||||||||||||||||||||||||| |||||||||||||||||||
Sbjct  472  GCCGGGGGG----CTCTGCCCCCCGGGCCCGTGCCCGCCGAAGACCCCAACACGAACACT  527

Query  180  GTCTGAAAGCGTGCAGTCTGAGTTGATTGAATGCAATCAGTTAAAACTTTCAACAATGGA  239
            |||||||||| |||||||||||||||||   |||||||||||||||||||||||||||||
Sbjct  528  GTCTGAAAGCATGCAGTCTGAGTTGATTCTTTGCAATCAGTTAAAACTTTCAACAATGGA  587

Query  240  TCTCTTGGTTCCGGCATC  257
            ||||||||||||||||||
Sbjct  588  TCTCTTGGTTCCGGCATC  605


>NW_020290528.1 Aspergillus heteromorphus CBS 117.55 chromosome Unknown BO70scaffold_123, 
whole genome shotgun sequence
Length=5482

 Score = 375 bits (203),  Expect = 2e-101
 Identities = 240/257 (93%), Gaps = 5/257 (2%)
 Strand=Plus/Minus

Query  1     CAAGGTTTCCGTAGGTGAACCTGCGGAAGGATCATTACCGAGTGCGGGTCCTTTGGGCCC  60
             ||||||||||||||||||||||||||||||||||||||||||||||||||||| ||| ||
Sbjct  3540  CAAGGTTTCCGTAGGTGAACCTGCGGAAGGATCATTACCGAGTGCGGGTCCTTCGGGGCC  3481

Query  61    AACCTCCCATCCGTGTCTATTGTACCCTGTTGCTTCGGCGGGCCCGCCGCTTGTCGGCCG  120
             ||||||||| |||||||||  ||||| ||||||||||||||||| ||||| |||||||||
Sbjct  3480  AACCTCCCACCCGTGTCTACCGTACCATGTTGCTTCGGCGGGCC-GCCGCCTGTCGGCCG  3422

Query  121   CCgggggggCGCCTCTGCCCCCCGGGCCCGTGCCCGCCGGAGACCCCAACACGAACACTG  180
             ||||||||||   |||| ||||||||||||||||||||| ||||||||||||||||||||
Sbjct  3421  CCGGGGGGGC---TCTG-CCCCCGGGCCCGTGCCCGCCGAAGACCCCAACACGAACACTG  3366

Query  181   TCTGAAAGCGTGCAGTCTGAGTTGATTGAATGCAATCAGTTAAAACTTTCAACAATGGAT  240
             ||||||||| |||||||||||||||||   ||||||||||||||||||||||||||||||
Sbjct  3365  TCTGAAAGCATGCAGTCTGAGTTGATTCTTTGCAATCAGTTAAAACTTTCAACAATGGAT  3306

Query  241   CTCTTGGTTCCGGCATC  257
             |||||||||||||||||
Sbjct  3305  CTCTTGGTTCCGGCATC  3289


>NW_020290519.1 Aspergillus heteromorphus CBS 117.55 chromosome Unknown BO70scaffold_114, 
whole genome shotgun sequence
Length=6331

 Score = 375 bits (203),  Expect = 2e-101
 Identities = 240/257 (93%), Gaps = 6/257 (2%)
 Strand=Plus/Minus

Query  1     CAAGGTTTCCGTAGGTGAACCTGCGGAAGGATCATTACCGAGTGCGGGTCCTTTGGGCCC  60
             ||||||||||||||||||||||||||||||||||||||||||||||||||||| ||||||
Sbjct  4957  CAAGGTTTCCGTAGGTGAACCTGCGGAAGGATCATTACCGAGTGCGGGTCCTTCGGGCCC  4898

Query  61    AACCTCCCATCCGTGTCTATTGTACCCTGTTGCTTCGGCGGGCCCGCCGCTTGTCGGCCG  120
             ||||||||| |||||||||  ||||| |||||||||||||| |||||||| |||||||||
Sbjct  4897  AACCTCCCACCCGTGTCTACCGTACCATGTTGCTTCGGCGG-CCCGCCGCCTGTCGGCCG  4839

Query  121   CCgggggggCGCCTCTGCCCCCCGGGCCCGTGCCCGCCGGAGACCCCAACACGAACACTG  180
             |||||||| |   |||| ||||||||||||||||||||| ||||||||||||||||||||
Sbjct  4838  CCGGGGGG-C---TCTG-CCCCCGGGCCCGTGCCCGCCGAAGACCCCAACACGAACACTG  4784

Query  181   TCTGAAAGCGTGCAGTCTGAGTTGATTGAATGCAATCAGTTAAAACTTTCAACAATGGAT  240
             ||||||||| |||||||||||||||||   ||||||||||||||||||||||||||||||
Sbjct  4783  TCTGAAAGCATGCAGTCTGAGTTGATTCTTTGCAATCAGTTAAAACTTTCAACAATGGAT  4724

Query  241   CTCTTGGTTCCGGCATC  257
             |||||||||||||||||
Sbjct  4723  CTCTTGGTTCCGGCATC  4707


>NW_020290583.1 Aspergillus heteromorphus CBS 117.55 chromosome Unknown BO70scaffold_178, 
whole genome shotgun sequence
Length=3270

 Score = 370 bits (200),  Expect = 1e-99
 Identities = 240/258 (93%), Gaps = 7/258 (3%)
 Strand=Plus/Plus

Query  1     CAAGGTTTCCGTAGGTGAACCTGCGGAAGGATCATTACCGAGTGCGGGTCCTTT-GGGCC  59
             |||||||||||||||||||||||||||||||||||||||||||||||||||||  |||||
Sbjct  861   CAAGGTTTCCGTAGGTGAACCTGCGGAAGGATCATTACCGAGTGCGGGTCCTTCGGGGCC  920

Query  60    CAACCTCCCATCCGTGTCTATTGTACCCTGTTGCTTCGGCGGGCCCGCCGCTTGTCGGCC  119
             |||||||||| |||||||||  ||||| ||||||||||||||||||||||| ||||||||
Sbjct  921   CAACCTCCCACCCGTGTCTACCGTACCATGTTGCTTCGGCGGGCCCGCCGCCTGTCGGCC  980

Query  120   GCCgggggggCGCCTCTGCCCCCCGGGCCCGTGCCCGCCGGAGACCCCAACACGAACACT  179
             ||||||||| |   |||||||||  ||||||||||||||| |||||||||||||||||||
Sbjct  981   GCCGGGGGG-C---TCTGCCCCC--GGCCCGTGCCCGCCGAAGACCCCAACACGAACACT  1034

Query  180   GTCTGAAAGCGTGCAGTCTGAGTTGATTGAATGCAATCAGTTAAAACTTTCAACAATGGA  239
             |||||||||| |||||||||||||||||   |||||||||||||||||||||||||||||
Sbjct  1035  GTCTGAAAGCATGCAGTCTGAGTTGATTCTTTGCAATCAGTTAAAACTTTCAACAATGGA  1094

Query  240   TCTCTTGGTTCCGGCATC  257
             ||||||||||||||||||
Sbjct  1095  TCTCTTGGTTCCGGCATC  1112


>NW_020290581.1 Aspergillus heteromorphus CBS 117.55 chromosome Unknown BO70scaffold_176, 
whole genome shotgun sequence
Length=3307

 Score = 370 bits (200),  Expect = 1e-99
 Identities = 240/258 (93%), Gaps = 7/258 (3%)
 Strand=Plus/Minus

Query  1     CAAGGTTTCCGTAGGTGAACCTGCGGAAGGATCATTACCGAGTGCGGGTCCTTTGGG-CC  59
             ||||||||||||||||||||||||||||||||||||||||||||||||||||| ||| ||
Sbjct  1612  CAAGGTTTCCGTAGGTGAACCTGCGGAAGGATCATTACCGAGTGCGGGTCCTTCGGGGCC  1553

Query  60    CAACCTCCCATCCGTGTCTATTGTACCCTGTTGCTTCGGCGGGCCCGCCGCTTGTCGGCC  119
             |||||||||| |||||||||  ||||| ||||||||||||||||||||||| ||||||||
Sbjct  1552  CAACCTCCCACCCGTGTCTACCGTACCATGTTGCTTCGGCGGGCCCGCCGCCTGTCGGCC  1493

Query  120   GCCgggggggCGCCTCTGCCCCCCGGGCCCGTGCCCGCCGGAGACCCCAACACGAACACT  179
             ||||||||| |   ||||||||| ||| |||||||||||| |||||||||||||||||||
Sbjct  1492  GCCGGGGGG-C---TCTGCCCCC-GGG-CCGTGCCCGCCGAAGACCCCAACACGAACACT  1439

Query  180   GTCTGAAAGCGTGCAGTCTGAGTTGATTGAATGCAATCAGTTAAAACTTTCAACAATGGA  239
             |||||||||| |||||||||||||||||   |||||||||||||||||||||||||||||
Sbjct  1438  GTCTGAAAGCATGCAGTCTGAGTTGATTCTTTGCAATCAGTTAAAACTTTCAACAATGGA  1379

Query  240   TCTCTTGGTTCCGGCATC  257
             ||||||||||||||||||
Sbjct  1378  TCTCTTGGTTCCGGCATC  1361


>NW_020290579.1 Aspergillus heteromorphus CBS 117.55 chromosome Unknown BO70scaffold_174, 
whole genome shotgun sequence
Length=3336

 Score = 370 bits (200),  Expect = 1e-99
 Identities = 239/257 (93%), Gaps = 6/257 (2%)
 Strand=Plus/Minus

Query  1     CAAGGTTTCCGTAGGTGAACCTGCGGAAGGATCATTACCGAGTGCGGGTCCTTTGGGCCC  60
             ||||||||||||||||||||||||||||||||||||||||||||||||||||| ||| ||
Sbjct  1927  CAAGGTTTCCGTAGGTGAACCTGCGGAAGGATCATTACCGAGTGCGGGTCCTTCGGGGCC  1868

Query  61    AACCTCCCATCCGTGTCTATTGTACCCTGTTGCTTCGGCGGGCCCGCCGCTTGTCGGCCG  120
             ||||||||| |||||||||  ||||| ||||||||||||||||| ||||| |||||||||
Sbjct  1867  AACCTCCCACCCGTGTCTACCGTACCATGTTGCTTCGGCGGGCC-GCCGCCTGTCGGCCG  1809

Query  121   CCgggggggCGCCTCTGCCCCCCGGGCCCGTGCCCGCCGGAGACCCCAACACGAACACTG  180
             ||||||||||   ||||  |||||||||||||||||||| ||||||||||||||||||||
Sbjct  1808  CCGGGGGGGC---TCTG--CCCCGGGCCCGTGCCCGCCGAAGACCCCAACACGAACACTG  1754

Query  181   TCTGAAAGCGTGCAGTCTGAGTTGATTGAATGCAATCAGTTAAAACTTTCAACAATGGAT  240
             ||||||||| |||||||||||||||||   ||||||||||||||||||||||||||||||
Sbjct  1753  TCTGAAAGCATGCAGTCTGAGTTGATTCTTTGCAATCAGTTAAAACTTTCAACAATGGAT  1694

Query  241   CTCTTGGTTCCGGCATC  257
             |||||||||||||||||
Sbjct  1693  CTCTTGGTTCCGGCATC  1677


>NW_020290566.1 Aspergillus heteromorphus CBS 117.55 chromosome Unknown BO70scaffold_161, 
whole genome shotgun sequence
Length=3658

 Score = 370 bits (200),  Expect = 1e-99
 Identities = 240/258 (93%), Gaps = 7/258 (3%)
 Strand=Plus/Plus

Query  1    CAAGGTTTCCGTAGGTGAACCTGCGGAAGGATCATTACCGAGTGCGGGTCCTTT-GGGCC  59
            |||||||||||||||||||||||||||||||||||||||||||||||||||||  |||||
Sbjct  703  CAAGGTTTCCGTAGGTGAACCTGCGGAAGGATCATTACCGAGTGCGGGTCCTTCGGGGCC  762

Query  60   CAACCTCCCATCCGTGTCTATTGTACCCTGTTGCTTCGGCGGGCCCGCCGCTTGTCGGCC  119
            |||||||||| |||||||||  ||||| ||||||||||||||| ||||||| ||||||||
Sbjct  763  CAACCTCCCACCCGTGTCTACCGTACCATGTTGCTTCGGCGGG-CCGCCGCCTGTCGGCC  821

Query  120  GCCgggggggCGCCTCTGCCCCCCGGGCCCGTGCCCGCCGGAGACCCCAACACGAACACT  179
            ||||||||| |   |||| ||||||||||||||||||||| |||||||||||||||||||
Sbjct  822  GCCGGGGGG-C---TCTG-CCCCCGGGCCCGTGCCCGCCGAAGACCCCAACACGAACACT  876

Query  180  GTCTGAAAGCGTGCAGTCTGAGTTGATTGAATGCAATCAGTTAAAACTTTCAACAATGGA  239
            |||||||||| |||||||||||||||||   |||||||||||||||||||||||||||||
Sbjct  877  GTCTGAAAGCATGCAGTCTGAGTTGATTCTTTGCAATCAGTTAAAACTTTCAACAATGGA  936

Query  240  TCTCTTGGTTCCGGCATC  257
            ||||||||||||||||||
Sbjct  937  TCTCTTGGTTCCGGCATC  954


>NW_020290558.1 Aspergillus heteromorphus CBS 117.55 chromosome Unknown BO70scaffold_153, 
whole genome shotgun sequence
Length=4044

 Score = 370 bits (200),  Expect = 1e-99
 Identities = 240/258 (93%), Gaps = 7/258 (3%)
 Strand=Plus/Plus

Query  1     CAAGGTTTCCGTAGGTGAACCTGCGGAAGGATCATTACCGAGTGCGGGTCCTTT-GGGCC  59
             |||||||||||||||||||||||||||||||||||||||||||||||||||||  |||||
Sbjct  843   CAAGGTTTCCGTAGGTGAACCTGCGGAAGGATCATTACCGAGTGCGGGTCCTTCGGGGCC  902

Query  60    CAACCTCCCATCCGTGTCTATTGTACCCTGTTGCTTCGGCGGGCCCGCCGCTTGTCGGCC  119
             |||||||||| |||||||||  ||||| ||||||||||||||| ||||||| ||||||||
Sbjct  903   CAACCTCCCACCCGTGTCTACCGTACCATGTTGCTTCGGCGGG-CCGCCGCCTGTCGGCC  961

Query  120   GCCgggggggCGCCTCTGCCCCCCGGGCCCGTGCCCGCCGGAGACCCCAACACGAACACT  179
             |||||||||||   ||||||||| ||| |||||||||||| |||||||||||||||||||
Sbjct  962   GCCGGGGGGGC---TCTGCCCCC-GGG-CCGTGCCCGCCGAAGACCCCAACACGAACACT  1016

Query  180   GTCTGAAAGCGTGCAGTCTGAGTTGATTGAATGCAATCAGTTAAAACTTTCAACAATGGA  239
             |||||||||| |||||||||||||||||   |||||||||||||||||||||||||||||
Sbjct  1017  GTCTGAAAGCATGCAGTCTGAGTTGATTCTTTGCAATCAGTTAAAACTTTCAACAATGGA  1076

Query  240   TCTCTTGGTTCCGGCATC  257
             ||||||||||||||||||
Sbjct  1077  TCTCTTGGTTCCGGCATC  1094


>NW_020290548.1 Aspergillus heteromorphus CBS 117.55 chromosome Unknown BO70scaffold_143, 
whole genome shotgun sequence
Length=4452

 Score = 370 bits (200),  Expect = 1e-99
 Identities = 240/258 (93%), Gaps = 7/258 (3%)
 Strand=Plus/Minus

Query  1     CAAGGTTTCCGTAGGTGAACCTGCGGAAGGATCATTACCGAGTGCGGGTCCTTTGGGCCC  60
             ||||||||||||||||||||||||||||||||||||||||||||||||||||| ||||||
Sbjct  4232  CAAGGTTTCCGTAGGTGAACCTGCGGAAGGATCATTACCGAGTGCGGGTCCTTCGGGCCC  4173

Query  61    AACCTCCCATCCGTGTCTATTGTACCCTGTTGCTTCGGCGGGCCCGCCGCTTGTCGGCCG  120
             ||||||||| |||||||||  ||||  ||||||||||||||||||||||| |||||||||
Sbjct  4172  AACCTCCCACCCGTGTCTACCGTACA-TGTTGCTTCGGCGGGCCCGCCGCCTGTCGGCCG  4114

Query  121   CCgggggggCGCCTCTGCCCCCCGGGCCCGTGCCCGCCGGAGACCCCAACACGAACACTG  180
             |||||||| |   |||| ||||||||||||||||||||| ||||||||||||||||||||
Sbjct  4113  CCGGGGGG-C---TCTG-CCCCCGGGCCCGTGCCCGCCGAAGACCCCAACACGAACACTG  4059

Query  181   TCTGAAAGCGTGCAGTCTGAGTTGATTGAATGCAATCAGTTAAAACTTTCAACAATGGAT  240
             ||||||||| |||||||||||||||||   ||||||||||||||||||||||||||||||
Sbjct  4058  TCTGAAAGCATGCAGTCTGAGTTGATTCTTTGCAATCAGTTAAAACTTTCAACAATGGAT  3999

Query  241   -CTCTTGGTTCCGGCATC  257
              |||||||||||||||||
Sbjct  3998  TCTCTTGGTTCCGGCATC  3981


>NW_020290542.1 Aspergillus heteromorphus CBS 117.55 chromosome Unknown BO70scaffold_137, 
whole genome shotgun sequence
Length=4772

 Score = 370 bits (200),  Expect = 1e-99
 Identities = 240/258 (93%), Gaps = 7/258 (3%)
 Strand=Plus/Plus

Query  1     CAAGGTTTCCGTAGGTGAACCTGCGGAAGGATCATTACCGAGTGCGGGTCCTTT-GGGCC  59
             |||||||||||||||||||||||||||||||||||||||||||||||||||||  |||||
Sbjct  1411  CAAGGTTTCCGTAGGTGAACCTGCGGAAGGATCATTACCGAGTGCGGGTCCTTCGGGGCC  1470

Query  60    CAACCTCCCATCCGTGTCTATTGTACCCTGTTGCTTCGGCGGGCCCGCCGCTTGTCGGCC  119
             |||||||||| |||||||||  ||||| ||||||||||||||||||||||| ||||||||
Sbjct  1471  CAACCTCCCACCCGTGTCTACCGTACCATGTTGCTTCGGCGGGCCCGCCGCCTGTCGGCC  1530

Query  120   GCCgggggggCGCCTCTGCCCCCCGGGCCCGTGCCCGCCGGAGACCCCAACACGAACACT  179
             ||||||||| |   |||| ||||||||||||||||||||| ||| |||||||||||||||
Sbjct  1531  GCCGGGGGG-C---TCTG-CCCCCGGGCCCGTGCCCGCCGAAGA-CCCAACACGAACACT  1584

Query  180   GTCTGAAAGCGTGCAGTCTGAGTTGATTGAATGCAATCAGTTAAAACTTTCAACAATGGA  239
             |||||||||| |||||||||||||||||   |||||||||||||||||||||||||||||
Sbjct  1585  GTCTGAAAGCATGCAGTCTGAGTTGATTCTTTGCAATCAGTTAAAACTTTCAACAATGGA  1644

Query  240   TCTCTTGGTTCCGGCATC  257
             ||||||||||||||||||
Sbjct  1645  TCTCTTGGTTCCGGCATC  1662


>NW_020290510.1 Aspergillus heteromorphus CBS 117.55 chromosome Unknown BO70scaffold_105, 
whole genome shotgun sequence
Length=10206

 Score = 370 bits (200),  Expect = 1e-99
 Identities = 240/258 (93%), Gaps = 7/258 (3%)
 Strand=Plus/Minus

Query  1     CAAGGTTTCCGTAGGTGAACCTGCGGAAGGATCATTACCGAGTGCGGGTCCTTTGGG-CC  59
             ||||||||||||||||||||||||||||||||||||||||||||||||||||| ||| ||
Sbjct  3243  CAAGGTTTCCGTAGGTGAACCTGCGGAAGGATCATTACCGAGTGCGGGTCCTTCGGGGCC  3184

Query  60    CAACCTCCCATCCGTGTCTATTGTACCCTGTTGCTTCGGCGGGCCCGCCGCTTGTCGGCC  119
             |||||||||| |||||||||  ||||| |||||||||||||| |||||||| ||||||||
Sbjct  3183  CAACCTCCCACCCGTGTCTACCGTACCATGTTGCTTCGGCGG-CCCGCCGCCTGTCGGCC  3125

Query  120   GCCgggggggCGCCTCTGCCCCCCGGGCCCGTGCCCGCCGGAGACCCCAACACGAACACT  179
             ||||||||| |   |||| ||||||||||||||||||||| |||||||||||||||||||
Sbjct  3124  GCCGGGGGG-C---TCTG-CCCCCGGGCCCGTGCCCGCCGAAGACCCCAACACGAACACT  3070

Query  180   GTCTGAAAGCGTGCAGTCTGAGTTGATTGAATGCAATCAGTTAAAACTTTCAACAATGGA  239
             |||||||||| |||||||||||||||||   |||||||||||||||||||||||||||||
Sbjct  3069  GTCTGAAAGCATGCAGTCTGAGTTGATTCTTTGCAATCAGTTAAAACTTTCAACAATGGA  3010

Query  240   TCTCTTGGTTCCGGCATC  257
             ||||||||||||||||||
Sbjct  3009  TCTCTTGGTTCCGGCATC  2992


>NW_020290599.1 Aspergillus heteromorphus CBS 117.55 chromosome Unknown BO70scaffold_194, 
whole genome shotgun sequence
Length=2660

 Score = 364 bits (197),  Expect = 5e-98
 Identities = 239/258 (93%), Gaps = 8/258 (3%)
 Strand=Plus/Plus

Query  1    CAAGGTTTCCGTAGGTGAACCTGCGGAAGGATCATTACCGAGTGCGGGTCCTTT-GGGCC  59
            |||||||||||||||||||||||||||||||||||||||||||||||||||||  |||||
Sbjct  404  CAAGGTTTCCGTAGGTGAACCTGCGGAAGGATCATTACCGAGTGCGGGTCCTTCGGGGCC  463

Query  60   CAACCTCCCATCCGTGTCTATTGTACCCTGTTGCTTCGGCGGGCCCGCCGCTTGTCGGCC  119
            |||||||||| |||||||||  ||||| ||||||||||||||| ||||||| ||||||||
Sbjct  464  CAACCTCCCACCCGTGTCTACCGTACCATGTTGCTTCGGCGGG-CCGCCGCCTGTCGGCC  522

Query  120  GCCgggggggCGCCTCTGCCCCCCGGGCCCGTGCCCGCCGGAGACCCCAACACGAACACT  179
            |||||||||||   ||||||||| ||| |||||||||||| ||| |||||||||||||||
Sbjct  523  GCCGGGGGGGC---TCTGCCCCC-GGG-CCGTGCCCGCCGAAGA-CCCAACACGAACACT  576

Query  180  GTCTGAAAGCGTGCAGTCTGAGTTGATTGAATGCAATCAGTTAAAACTTTCAACAATGGA  239
            |||||||||| |||||||||||||||||   |||||||||||||||||||||||||||||
Sbjct  577  GTCTGAAAGCATGCAGTCTGAGTTGATTCTTTGCAATCAGTTAAAACTTTCAACAATGGA  636

Query  240  TCTCTTGGTTCCGGCATC  257
            ||||||||||||||||||
Sbjct  637  TCTCTTGGTTCCGGCATC  654


>NW_020290523.1 Aspergillus heteromorphus CBS 117.55 chromosome Unknown BO70scaffold_118, 
whole genome shotgun sequence
Length=5844

 Score = 364 bits (197),  Expect = 5e-98
 Identities = 239/258 (93%), Gaps = 8/258 (3%)
 Strand=Plus/Minus

Query  1     CAAGGTTTCCGTAGGTGAACCTGCGGAAGGATCATTACCGAGTGCGGGTCCTTTGGG-CC  59
             ||||||||||||||||||||||||||||||||||||||||||||||||||||| ||| ||
Sbjct  2359  CAAGGTTTCCGTAGGTGAACCTGCGGAAGGATCATTACCGAGTGCGGGTCCTTCGGGGCC  2300

Query  60    CAACCTCCCATCCGTGTCTATTGTACCCTGTTGCTTCGGCGGGCCCGCCGCTTGTCGGCC  119
             |||||||||| |||||||||  ||||| |||||||||||||| |||||||| ||||||||
Sbjct  2299  CAACCTCCCACCCGTGTCTACCGTACCATGTTGCTTCGGCGG-CCCGCCGCCTGTCGGCC  2241

Query  120   GCCgggggggCGCCTCTGCCCCCCGGGCCCGTGCCCGCCGGAGACCCCAACACGAACACT  179
             ||||||||  |   |||||||||| ||||||||||||||| |||||||||||||||||||
Sbjct  2240  GCCGGGGG--C---TCTGCCCCCC-GGCCCGTGCCCGCCGAAGACCCCAACACGAACACT  2187

Query  180   GTCTGAAAGCGTGCAGTCTGAGTTGATTGAATGCAATCAGTTAAAACTTTCAACAATGGA  239
             |||||||||| |||||||||||||||||   |||||||||||||||||||||||||||||
Sbjct  2186  GTCTGAAAGCATGCAGTCTGAGTTGATTCTTTGCAATCAGTTAAAACTTTCAACAATGGA  2127

Query  240   TCTCTTGGTTCCGGCATC  257
             ||||||||||||||||||
Sbjct  2126  TCTCTTGGTTCCGGCATC  2109


>NT_165929.1 Aspergillus terreus NIH2624 scaffold_6 genomic scaffold, whole 
genome shotgun sequence
Length=1921322

 Score = 353 bits (191),  Expect = 1e-94
 Identities = 239/261 (92%), Gaps = 7/261 (3%)
 Strand=Plus/Plus

Query  1        CAAGGTTTCCGTAGGTGAACCTGCGGAAGGATCATTACCGAGTGCGGGTCCTTTGGGCCC  60
                |||||||||||||||||||||||||||||||||||||||||||||||||| ||  |||||
Sbjct  1916681  CAAGGTTTCCGTAGGTGAACCTGCGGAAGGATCATTACCGAGTGCGGGTCTTTATGGCCC  1916740

Query  61       AACCTCCCATCCGTGTCTATTGTACCCTGTTGCTTCGGCGGGCCCGCC-GC-TTGTCGGC  118
                ||||||||| ||||| |||||||||| ||||||||||||||||||||| || |||  |||
Sbjct  1916741  AACCTCCCACCCGTGACTATTGTACCTTGTTGCTTCGGCGGGCCCGCCAGCGTTGCTGGC  1916800

Query  119      CGCCgggggggCGCCTCTGCCCCCCGGGCCCGTGCCCGCCGGAGACCCCAACACGAACAC  178
                |||||||||| || ||| | ||||||||||||||||||||||||||||||||| |||| |
Sbjct  1916801  CGCCGGGGGG-CGACTC-G-CCCCCGGGCCCGTGCCCGCCGGAGACCCCAACATGAACCC  1916857

Query  179      TG-TCTGAAAGCGTGCAGTCTGAGT-TGATTGAATGCAATCAGTTAAAACTTTCAACAAT  236
                || ||||||||| |||||||||||| |||||   ||||||||||||||||||||||||||
Sbjct  1916858  TGTTCTGAAAGCTTGCAGTCTGAGTGTGATTCTTTGCAATCAGTTAAAACTTTCAACAAT  1916917

Query  237      GGATCTCTTGGTTCCGGCATC  257
                |||||||||||||||||||||
Sbjct  1916918  GGATCTCTTGGTTCCGGCATC  1916938


>NW_022984632.1 Aspergillus tanneri strain NIH1004 chromosome Unknown AapTan_5_pilon_pilon_pilon, 
whole genome shotgun sequence
Length=3874555

 Score = 337 bits (182),  Expect = 1e-89
 Identities = 238/263 (90%), Gaps = 12/263 (5%)
 Strand=Plus/Plus

Query  1        CAAGGTTTCCGTAGGTGAACCTGCGGAAGGATCATTACCGAGTGCGGGT-CCTTTGGGCC  59
                |||||||||||||||||||||||||||||||||||||||||||| |||| ||   |||||
Sbjct  3206626  CAAGGTTTCCGTAGGTGAACCTGCGGAAGGATCATTACCGAGTGAGGGTCCCCCGGGGCC  3206685

Query  60       CAACCTCCCATCCGTGTCTATTGTACCCTGTTGCTTCGGCGGGCCCGCCGCTTGT-CGGC  118
                |||||||||| |||||||||| ||||| ||||||||||||||||||||||||||| ||||
Sbjct  3206686  CAACCTCCCACCCGTGTCTATCGTACCTTGTTGCTTCGGCGGGCCCGCCGCTTGTTCGGC  3206745

Query  119      CGCCgggggggCGCCTCTGCCCCCCGGGCCCGTGCCCGCCGGAGACCCCAACACGAACAC  178
                ||||  ||||||  ||| | |||||||||||| |||||||||||||||||||| ||||||
Sbjct  3206746  CGCC--GGGGGC-TCTC-G-CCCCCGGGCCCGCGCCCGCCGGAGACCCCAACATGAACAC  3206800

Query  179      T--GTCTGAAAGC-GTGCAGTCTGAGTTGATTGAAT-GCAATCAGTTAAAACTTTCAACA  234
                |  ||||| ||||  |||||||||||| ||||| || |||||||||||||||||||||||
Sbjct  3206801  TATGTCTG-AAGCTTTGCAGTCTGAGTCGATTGTATCGCAATCAGTTAAAACTTTCAACA  3206859

Query  235      ATGGATCTCTTGGTTCCGGCATC  257
                |||||||||||||||||||||||
Sbjct  3206860  ATGGATCTCTTGGTTCCGGCATC  3206882


>NW_020290578.1 Aspergillus heteromorphus CBS 117.55 chromosome Unknown BO70scaffold_173, 
whole genome shotgun sequence
Length=3343

 Score = 329 bits (178),  Expect = 2e-87
 Identities = 220/239 (92%), Gaps = 7/239 (3%)
 Strand=Plus/Plus

Query  20   CCTGCGGAAGGATCA-TTACCGAGTGCGGGTCCTTTGGGCCCAACCTCCCATCCGTGTCT  78
            |||||||||| |||| ||||||||||||||||||| ||| ||||||||||| ||||||||
Sbjct  1    CCTGCGGAAGTATCATTTACCGAGTGCGGGTCCTTCGGG-CCAACCTCCCACCCGTGTCT  59

Query  79   ATTGTACCCTGTTGCTTCGGCGGGCCCGCCGCTTGTCGGCCGCCgggggggCGCCTCTGC  138
            |  ||||| ||||||||||||||||||| ||| |||||||||||||||||||   |||| 
Sbjct  60   ACCGTACCATGTTGCTTCGGCGGGCCCG-CGCCTGTCGGCCGCCGGGGGGGC---TCTG-  114

Query  139  CCCCCGGGCCCGTGCCCGCCGGAGACCCCAACACGAACACTGTCTGAAAGCGTGCAGTCT  198
            ||||||||||||||||||||| ||||||||||||||||||||||||||||| ||||||||
Sbjct  115  CCCCCGGGCCCGTGCCCGCCGAAGACCCCAACACGAACACTGTCTGAAAGCATGCAGTCT  174

Query  199  GAGTTGATTGAATGCAATCAGTTAAAACTTTCAACAATGGATCTCTTGGTTCCGGCATC  257
            |||||||||   |||||||||||||||||||||||||||||||||||||||||||||||
Sbjct  175  GAGTTGATTCTTTGCAATCAGTTAAAACTTTCAACAATGGATCTCTTGGTTCCGGCATC  233


>NC_007197.1 Aspergillus fumigatus Af293 chromosome 4, whole genome shotgun 
sequence
Length=3923705

 Score = 324 bits (175),  Expect = 8e-86
 Identities = 233/260 (90%), Gaps = 7/260 (3%)
 Strand=Plus/Minus

Query  1       CAAGGTTTCCGTAGGTGAACCTGCGGAAGGATCATTACCGAGTGCGGGTCCTTTGGGCCC  60
               |||||||||||||||||||||||||||||||||||||||||||| ||| ||| |||| ||
Sbjct  442681  CAAGGTTTCCGTAGGTGAACCTGCGGAAGGATCATTACCGAGTGAGGGCCCTCTGGGTCC  442622

Query  61      AACCTCCCATCCGTGTCTATTGTACCCTGTTGCTTCGGCGGGCCCGCCGCTT-GTCGGCC  119
               ||||||||| |||||||||| ||||| |||||||||||||||||||||| || | |||||
Sbjct  442621  AACCTCCCACCCGTGTCTATCGTACCTTGTTGCTTCGGCGGGCCCGCCGTTTCGACGGCC  442562

Query  120     GCCgggggggCGCCTCTGC-CCCCCGGGCCCGTGCCCGCCGGAGACCCCAACACGAACAC  178
               ||||||| ||| | | ||| |||||||||||| |||||||| ||||||||||| |||| |
Sbjct  442561  GCCGGGGAGGC-C-T-TGCGCCCCCGGGCCCGCGCCCGCCGAAGACCCCAACATGAACGC  442505

Query  179     TGT-CTGAAAGCGTGCAGTCTGAGTTGATTGAATGCAATCAGTTAAAACTTTCAACAATG  237
               ||| |||||||  ||||||||||||||||| |  | |||||||||||||||||||||| |
Sbjct  442504  TGTTCTGAAAGTATGCAGTCTGAGTTGATT-ATCGTAATCAGTTAAAACTTTCAACAACG  442446

Query  238     GATCTCTTGGTTCCGGCATC  257
               ||||||||||||||||||||
Sbjct  442445  GATCTCTTGGTTCCGGCATC  442426


>NW_022984065.1 Aspergillus lentulus IFM 58399 DNA, scaffold_198, whole genome 
shotgun sequence
Length=4491

 Score = 318 bits (172),  Expect = 4e-84
 Identities = 233/261 (89%), Gaps = 9/261 (3%)
 Strand=Plus/Plus

Query  1    CAAGGTTTCCGTAGGTGAACCTGCGGAAGGATCATTACCGAGTGCGGGTCCTTTGGGCCC  60
            |||||||||||||||||||||||||||||||||||||||||||| ||| ||| |||| ||
Sbjct  286  CAAGGTTTCCGTAGGTGAACCTGCGGAAGGATCATTACCGAGTGAGGGCCCTCTGGGTCC  345

Query  61   AACCTCCCATCCGTGTCTATTGTACCCTGTTGCTTCGGCGGGCCCGCCGCTT-GTCGGCC  119
            ||||||||| |||||||||| ||||| |||||||||||||||||||||| || | |||||
Sbjct  346  AACCTCCCACCCGTGTCTATCGTACCTTGTTGCTTCGGCGGGCCCGCCGTTTCGACGGCC  405

Query  120  GCCgggggggCGCCTCTGC-CCCCCGGGCCCGTGCCCGCCGGAGACCCCAACACGAACAC  178
            ||||||| ||| | || || |||||||||||| |||||||| ||||||||||| |||| |
Sbjct  406  GCCGGGGAGGC-C-TC-GCGCCCCCGGGCCCGCGCCCGCCGAAGACCCCAACATGAACGC  462

Query  179  TG-TCTGAAAGCGTGCAGTCTGAGTTGATTGAATGC-AATCAGTTAAAACTTTCAACAAT  236
            || ||||||||  ||||||||||||||||| | |   |||||||||||||||||||||| 
Sbjct  463  TGTTCTGAAAGTATGCAGTCTGAGTTGATT-A-TCATAATCAGTTAAAACTTTCAACAAC  520

Query  237  GGATCTCTTGGTTCCGGCATC  257
            |||||||||||||||||||||
Sbjct  521  GGATCTCTTGGTTCCGGCATC  541


>NW_025091279.1 Aspergillus udagawae IFM 46973 DNA, scaffold_16, whole genome 
shotgun sequence
Length=1346

 Score = 318 bits (172),  Expect = 4e-84
 Identities = 233/261 (89%), Gaps = 9/261 (3%)
 Strand=Plus/Plus

Query  1    CAAGGTTTCCGTAGGTGAACCTGCGGAAGGATCATTACCGAGTGCGGGTCCTTTGGGCCC  60
            |||||||||||||||||||||||||||||||||||||||||||| ||| ||| |||| ||
Sbjct  77   CAAGGTTTCCGTAGGTGAACCTGCGGAAGGATCATTACCGAGTGAGGGCCCTCTGGGTCC  136

Query  61   AACCTCCCATCCGTGTCTATTGTACCCTGTTGCTTCGGCGGGCCCGCCGCTT-GTCGGCC  119
            ||||||||| |||||||||| ||||| |||||||||||||||||||||| || | |||||
Sbjct  137  AACCTCCCACCCGTGTCTATCGTACCTTGTTGCTTCGGCGGGCCCGCCGTTTCGACGGCC  196

Query  120  GCCgggggggCGCCTCTGC-CCCCCGGGCCCGTGCCCGCCGGAGACCCCAACACGAACAC  178
            ||||||| ||| | || || |||||||||||| |||||||| ||||||||||| |||| |
Sbjct  197  GCCGGGGAGGC-C-TC-GCGCCCCCGGGCCCGCGCCCGCCGAAGACCCCAACATGAACTC  253

Query  179  TG-TCTGAAAGCGTGCAGTCTGAGTTGATTGAATGC-AATCAGTTAAAACTTTCAACAAT  236
            || ||||||||  ||||||||||||||||| | |   |||||||||||||||||||||| 
Sbjct  254  TGTTCTGAAAGTATGCAGTCTGAGTTGATT-A-TCATAATCAGTTAAAACTTTCAACAAC  311

Query  237  GGATCTCTTGGTTCCGGCATC  257
            |||||||||||||||||||||
Sbjct  312  GGATCTCTTGGTTCCGGCATC  332


>NW_020194278.1 Aspergillus novofumigatus IBT 16806 chromosome Unknown P174scaffold_5, 
whole genome shotgun sequence
Length=3352756

 Score = 318 bits (172),  Expect = 4e-84
 Identities = 232/260 (89%), Gaps = 8/260 (3%)
 Strand=Plus/Plus

Query  1        CAAGGTTTCCGTAGGTGAACCTGCGGAAGGATCATTACCGAGTGCGGGTCCTTTGGGCCC  60
                |||||||||||||||||||||||||||||||||||||||||||| ||| ||| |||| ||
Sbjct  3337688  CAAGGTTTCCGTAGGTGAACCTGCGGAAGGATCATTACCGAGTGAGGGCCCTCTGGGTCC  3337747

Query  61       AACCTCCCATCCGTGTCTATTGTACCCTGTTGCTTCGGCGGGCCCGCCGCTT-GTCGGCC  119
                ||||||||| |||||||||| ||||| |||||||||||||||||||||| || | |||||
Sbjct  3337748  AACCTCCCACCCGTGTCTATCGTACCTTGTTGCTTCGGCGGGCCCGCCGTTTCGACGGCC  3337807

Query  120      GCCgggggggCGCCTCTGCCCCCCGGGCCCGTGCCCGCCGGAGACCCCAACACGAACACT  179
                ||||||| ||| | || || ||||||||||| |||||||| ||||||||||| |||| ||
Sbjct  3337808  GCCGGGGAGGC-C-TC-GCGCCCCGGGCCCGCGCCCGCCGAAGACCCCAACATGAACGCT  3337864

Query  180      G-TCTGAAAGCGTGCAGTCTGAGTTGATTGAATGC-AATCAGTTAAAACTTTCAACAATG  237
                | ||||||||  ||||||||||||||||| | |   |||||||||||||||||||||| |
Sbjct  3337865  GTTCTGAAAGTATGCAGTCTGAGTTGATT-A-TCATAATCAGTTAAAACTTTCAACAACG  3337922

Query  238      GATCTCTTGGTTCCGGCATC  257
                ||||||||||||||||||||
Sbjct  3337923  GATCTCTTGGTTCCGGCATC  3337942


 Score = 318 bits (172),  Expect = 4e-84
 Identities = 233/261 (89%), Gaps = 9/261 (3%)
 Strand=Plus/Plus

Query  1        CAAGGTTTCCGTAGGTGAACCTGCGGAAGGATCATTACCGAGTGCGGGTCCTTTGGGCCC  60
                |||||||||||||||||||||||||||||||||||||||||||| ||| ||| |||| ||
Sbjct  3345769  CAAGGTTTCCGTAGGTGAACCTGCGGAAGGATCATTACCGAGTGAGGGCCCTCTGGGTCC  3345828

Query  61       AACCTCCCATCCGTGTCTATTGTACCCTGTTGCTTCGGCGGGCCCGCCGCTT-GTCGGCC  119
                ||||||||| |||||||||| ||||| |||||||||||||||||||||| || | |||||
Sbjct  3345829  AACCTCCCACCCGTGTCTATCGTACCTTGTTGCTTCGGCGGGCCCGCCGTTTCGACGGCC  3345888

Query  120      GCCgggggggCGCCTCTGC-CCCCCGGGCCCGTGCCCGCCGGAGACCCCAACACGAACAC  178
                ||||||| ||| | || || |||||||||||| |||||||| ||||||||||| |||| |
Sbjct  3345889  GCCGGGGAGGC-C-TC-GCGCCCCCGGGCCCGCGCCCGCCGAAGACCCCAACATGAACGC  3345945

Query  179      TG-TCTGAAAGCGTGCAGTCTGAGTTGATTGAATGC-AATCAGTTAAAACTTTCAACAAT  236
                || ||||||||  ||||||||||||||||| | |   |||||||||||||||||||||| 
Sbjct  3345946  TGTTCTGAAAGTATGCAGTCTGAGTTGATT-A-TCATAATCAGTTAAAACTTTCAACAAC  3346003

Query  237      GGATCTCTTGGTTCCGGCATC  257
                |||||||||||||||||||||
Sbjct  3346004  GGATCTCTTGGTTCCGGCATC  3346024


>NW_020194294.1 Aspergillus novofumigatus IBT 16806 chromosome Unknown P174scaffold_21, 
whole genome shotgun sequence
Length=17644

 Score = 318 bits (172),  Expect = 4e-84
 Identities = 232/260 (89%), Gaps = 8/260 (3%)
 Strand=Plus/Minus

Query  1     CAAGGTTTCCGTAGGTGAACCTGCGGAAGGATCATTACCGAGTGCGGGTCCTTTGGGCCC  60
             |||||||||||||||||||||||||||||||||||||||||||| ||| ||| |||| ||
Sbjct  4310  CAAGGTTTCCGTAGGTGAACCTGCGGAAGGATCATTACCGAGTGAGGGCCCTCTGGGTCC  4251

Query  61    AACCTCCCATCCGTGTCTATTGTACCCTGTTGCTTCGGCGGGCCCGCCGCTT-GTCGGCC  119
             ||||||||| |||||||||| ||||| |||||||||||||||||||||| || | |||||
Sbjct  4250  AACCTCCCACCCGTGTCTATCGTACCTTGTTGCTTCGGCGGGCCCGCCGTTTCGACGGCC  4191

Query  120   GCCgggggggCGCCTCTGCCCCCCGGGCCCGTGCCCGCCGGAGACCCCAACACGAACACT  179
             ||||||| ||| | || || ||||||||||| |||||||| ||||||||||| |||| ||
Sbjct  4190  GCCGGGGAGGC-C-TC-GCGCCCCGGGCCCGCGCCCGCCGAAGACCCCAACATGAACGCT  4134

Query  180   GT-CTGAAAGCGTGCAGTCTGAGTTGATTGAATGC-AATCAGTTAAAACTTTCAACAATG  237
             || |||||||  ||||||||||||||||| | |   |||||||||||||||||||||| |
Sbjct  4133  GTTCTGAAAGTATGCAGTCTGAGTTGATT-A-TCATAATCAGTTAAAACTTTCAACAACG  4076

Query  238   GATCTCTTGGTTCCGGCATC  257
             ||||||||||||||||||||
Sbjct  4075  GATCTCTTGGTTCCGGCATC  4056


 Score = 318 bits (172),  Expect = 4e-84
 Identities = 233/261 (89%), Gaps = 9/261 (3%)
 Strand=Plus/Minus

Query  1      CAAGGTTTCCGTAGGTGAACCTGCGGAAGGATCATTACCGAGTGCGGGTCCTTTGGGCCC  60
              |||||||||||||||||||||||||||||||||||||||||||| ||| ||| |||| ||
Sbjct  12397  CAAGGTTTCCGTAGGTGAACCTGCGGAAGGATCATTACCGAGTGAGGGCCCTCTGGGTCC  12338

Query  61     AACCTCCCATCCGTGTCTATTGTACCCTGTTGCTTCGGCGGGCCCGCCGCTT-GTCGGCC  119
              ||||||||| |||||||||| ||||| |||||||||||||||||||||| || | |||||
Sbjct  12337  AACCTCCCACCCGTGTCTATCGTACCTTGTTGCTTCGGCGGGCCCGCCGTTTCGACGGCC  12278

Query  120    GCCgggggggCGCCTCTGC-CCCCCGGGCCCGTGCCCGCCGGAGACCCCAACACGAACAC  178
              ||||||| ||| | || || |||||||||||| |||||||| ||||||||||| |||| |
Sbjct  12277  GCCGGGGAGGC-C-TC-GCGCCCCCGGGCCCGCGCCCGCCGAAGACCCCAACATGAACGC  12221

Query  179    TGT-CTGAAAGCGTGCAGTCTGAGTTGATTGAATGC-AATCAGTTAAAACTTTCAACAAT  236
              ||| |||||||  ||||||||||||||||| | |   |||||||||||||||||||||| 
Sbjct  12220  TGTTCTGAAAGTATGCAGTCTGAGTTGATT-A-TCATAATCAGTTAAAACTTTCAACAAC  12163

Query  237    GGATCTCTTGGTTCCGGCATC  257
              |||||||||||||||||||||
Sbjct  12162  GGATCTCTTGGTTCCGGCATC  12142


>NW_020194293.1 Aspergillus novofumigatus IBT 16806 chromosome Unknown P174scaffold_20, 
whole genome shotgun sequence
Length=19422

 Score = 318 bits (172),  Expect = 4e-84
 Identities = 232/260 (89%), Gaps = 8/260 (3%)
 Strand=Plus/Plus

Query  1     CAAGGTTTCCGTAGGTGAACCTGCGGAAGGATCATTACCGAGTGCGGGTCCTTTGGGCCC  60
             |||||||||||||||||||||||||||||||||||||||||||| ||| ||| |||| ||
Sbjct  2930  CAAGGTTTCCGTAGGTGAACCTGCGGAAGGATCATTACCGAGTGAGGGCCCTCTGGGTCC  2989

Query  61    AACCTCCCATCCGTGTCTATTGTACCCTGTTGCTTCGGCGGGCCCGCCGCTT-GTCGGCC  119
             ||||||||| |||||||||| ||||| |||||||||||||||||||||| || | |||||
Sbjct  2990  AACCTCCCACCCGTGTCTATCGTACCTTGTTGCTTCGGCGGGCCCGCCGTTTCGACGGCC  3049

Query  120   GCCgggggggCGCCTCTGCCCCCCGGGCCCGTGCCCGCCGGAGACCCCAACACGAACACT  179
             ||||||| ||| | || || ||||||||||| |||||||| ||||||||||| |||| ||
Sbjct  3050  GCCGGGGAGGC-C-TC-GCGCCCCGGGCCCGCGCCCGCCGAAGACCCCAACATGAACGCT  3106

Query  180   G-TCTGAAAGCGTGCAGTCTGAGTTGATTGAATGC-AATCAGTTAAAACTTTCAACAATG  237
             | ||||||||  ||||||||||||||||| | |   |||||||||||||||||||||| |
Sbjct  3107  GTTCTGAAAGTATGCAGTCTGAGTTGATT-A-TCATAATCAGTTAAAACTTTCAACAACG  3164

Query  238   GATCTCTTGGTTCCGGCATC  257
             ||||||||||||||||||||
Sbjct  3165  GATCTCTTGGTTCCGGCATC  3184


 Score = 311 bits (168),  Expect = 6e-82
 Identities = 231/260 (89%), Gaps = 9/260 (3%)
 Strand=Plus/Plus

Query  1      CAAGGTTTCCGTAGGTGAACCTGCGGAAGGATCATTACCGAGTGCGGGTCCTTTGGGCCC  60
              |||||||||||||||||||||||||||||||||||||||||||| ||| ||| |||| ||
Sbjct  10988  CAAGGTTTCCGTAGGTGAACCTGCGGAAGGATCATTACCGAGTGAGGGCCCTCTGGGTCC  11047

Query  61     AACCTCCCATCCGTGTCTATTGTACCCTGTTGCTTCGGCGGGCCCGCCGCTT-GTCGGCC  119
              ||||||||| |||||||||| ||||| |||||||||||||| ||||||| || | |||||
Sbjct  11048  AACCTCCCACCCGTGTCTATCGTACCTTGTTGCTTCGGCGG-CCCGCCGTTTCGACGGCC  11106

Query  120    GCCgggggggCGCCTCTGCCCCCCGGGCCCGTGCCCGCCGGAGACCCCAACACGAACACT  179
              ||||||| ||| | || || ||||||||||| |||||||| ||||||||||| |||| ||
Sbjct  11107  GCCGGGGAGGC-C-TC-GCGCCCCGGGCCCGCGCCCGCCGAAGACCCCAACATGAACGCT  11163

Query  180    G-TCTGAAAGCGTGCAGTCTGAGTTGATTGAATGC-AATCAGTTAAAACTTTCAACAATG  237
              | ||||||||  ||||||||||||||||| | |   |||||||||||||||||||||| |
Sbjct  11164  GTTCTGAAAGTATGCAGTCTGAGTTGATT-A-TCATAATCAGTTAAAACTTTCAACAACG  11221

Query  238    GATCTCTTGGTTCCGGCATC  257
              ||||||||||||||||||||
Sbjct  11222  GATCTCTTGGTTCCGGCATC  11241


 Score = 305 bits (165),  Expect = 3e-80
 Identities = 230/260 (88%), Gaps = 10/260 (4%)
 Strand=Plus/Plus

Query  1      CAAGGTTTCCGTAGGTGAACCTGCGGAAGGATCATTACCGAGTGCGGGTCCTTTGGGCCC  60
              |||||||||||||||||||||||||||||||||||||||||||| ||| ||| |||| ||
Sbjct  19017  CAAGGTTTCCGTAGGTGAACCTGCGGAAGGATCATTACCGAGTGAGGGCCCTCTGGGTCC  19076

Query  61     AACCTCCCATCCGTGTCTATTGTACCCTGTTGCTTCGGCGGGCCCGCCGCTT-GTCGGCC  119
              ||||||||| |||||||||| ||||| |||||||||||||| || |||| || | |||||
Sbjct  19077  AACCTCCCACCCGTGTCTATCGTACCTTGTTGCTTCGGCGG-CC-GCCGTTTCGACGGCC  19134

Query  120    GCCgggggggCGCCTCTGCCCCCCGGGCCCGTGCCCGCCGGAGACCCCAACACGAACACT  179
              ||||||| ||| | || || ||||||||||| |||||||| ||||||||||| |||| ||
Sbjct  19135  GCCGGGGAGGC-C-TC-GCGCCCCGGGCCCGCGCCCGCCGAAGACCCCAACATGAACGCT  19191

Query  180    G-TCTGAAAGCGTGCAGTCTGAGTTGATTGAATGC-AATCAGTTAAAACTTTCAACAATG  237
              | ||||||||  ||||||||||||||||| | |   |||||||||||||||||||||| |
Sbjct  19192  GTTCTGAAAGTATGCAGTCTGAGTTGATT-A-TCATAATCAGTTAAAACTTTCAACAACG  19249

Query  238    GATCTCTTGGTTCCGGCATC  257
              ||||||||||||||||||||
Sbjct  19250  GATCTCTTGGTTCCGGCATC  19269


>NW_020194292.1 Aspergillus novofumigatus IBT 16806 chromosome Unknown P174scaffold_19, 
whole genome shotgun sequence
Length=19468

 Score = 318 bits (172),  Expect = 4e-84
 Identities = 232/260 (89%), Gaps = 8/260 (3%)
 Strand=Plus/Plus

Query  1     CAAGGTTTCCGTAGGTGAACCTGCGGAAGGATCATTACCGAGTGCGGGTCCTTTGGGCCC  60
             |||||||||||||||||||||||||||||||||||||||||||| ||| ||| |||| ||
Sbjct  5985  CAAGGTTTCCGTAGGTGAACCTGCGGAAGGATCATTACCGAGTGAGGGCCCTCTGGGTCC  6044

Query  61    AACCTCCCATCCGTGTCTATTGTACCCTGTTGCTTCGGCGGGCCCGCCGCTT-GTCGGCC  119
             ||||||||| |||||||||| ||||| |||||||||||||||||||||| || | |||||
Sbjct  6045  AACCTCCCACCCGTGTCTATCGTACCTTGTTGCTTCGGCGGGCCCGCCGTTTCGACGGCC  6104

Query  120   GCCgggggggCGCCTCTGCCCCCCGGGCCCGTGCCCGCCGGAGACCCCAACACGAACACT  179
             ||||||| ||| | || || ||||||||||| |||||||| ||||||||||| |||| ||
Sbjct  6105  GCCGGGGAGGC-C-TC-GCGCCCCGGGCCCGCGCCCGCCGAAGACCCCAACATGAACGCT  6161

Query  180   G-TCTGAAAGCGTGCAGTCTGAGTTGATTGAATGC-AATCAGTTAAAACTTTCAACAATG  237
             | ||||||||  ||||||||||||||||| | |   |||||||||||||||||||||| |
Sbjct  6162  GTTCTGAAAGTATGCAGTCTGAGTTGATT-A-TCATAATCAGTTAAAACTTTCAACAACG  6219

Query  238   GATCTCTTGGTTCCGGCATC  257
             ||||||||||||||||||||
Sbjct  6220  GATCTCTTGGTTCCGGCATC  6239


 Score = 318 bits (172),  Expect = 4e-84
 Identities = 232/260 (89%), Gaps = 8/260 (3%)
 Strand=Plus/Plus

Query  1      CAAGGTTTCCGTAGGTGAACCTGCGGAAGGATCATTACCGAGTGCGGGTCCTTTGGGCCC  60
              |||||||||||||||||||||||||||||||||||||||||||| ||| ||| |||| ||
Sbjct  14050  CAAGGTTTCCGTAGGTGAACCTGCGGAAGGATCATTACCGAGTGAGGGCCCTCTGGGTCC  14109

Query  61     AACCTCCCATCCGTGTCTATTGTACCCTGTTGCTTCGGCGGGCCCGCCGCTT-GTCGGCC  119
              ||||||||| |||||||||| ||||| |||||||||||||||||||||| || | |||||
Sbjct  14110  AACCTCCCACCCGTGTCTATCGTACCTTGTTGCTTCGGCGGGCCCGCCGTTTCGACGGCC  14169

Query  120    GCCgggggggCGCCTCTGCCCCCCGGGCCCGTGCCCGCCGGAGACCCCAACACGAACACT  179
              ||||||| ||| | || || ||||||||||| |||||||| ||||||||||| |||| ||
Sbjct  14170  GCCGGGGAGGC-C-TC-GCGCCCCGGGCCCGCGCCCGCCGAAGACCCCAACATGAACGCT  14226

Query  180    G-TCTGAAAGCGTGCAGTCTGAGTTGATTGAATGC-AATCAGTTAAAACTTTCAACAATG  237
              | ||||||||  ||||||||||||||||| | |   |||||||||||||||||||||| |
Sbjct  14227  GTTCTGAAAGTATGCAGTCTGAGTTGATT-A-TCATAATCAGTTAAAACTTTCAACAACG  14284

Query  238    GATCTCTTGGTTCCGGCATC  257
              ||||||||||||||||||||
Sbjct  14285  GATCTCTTGGTTCCGGCATC  14304


>NW_020798475.1 Aspergillus thermomutatus strain HMR AF 39 chromosome Unknown 
NODE_425, whole genome shotgun sequence
Length=15883

 Score = 313 bits (169),  Expect = 2e-82
 Identities = 232/261 (89%), Gaps = 9/261 (3%)
 Strand=Plus/Plus

Query  1     CAAGGTTTCCGTAGGTGAACCTGCGGAAGGATCATTACCGAGTGCGGGTCCTTTGGGCCC  60
             |||||||||||||||||||||||||||||||||||||||||||| ||| ||| |||| ||
Sbjct  3147  CAAGGTTTCCGTAGGTGAACCTGCGGAAGGATCATTACCGAGTGAGGGCCCTCTGGGTCC  3206

Query  61    AACCTCCCATCCGTGTCTATTGTACCCTGTTGCTTCGGCGGGCCCGCCGCTTGT-CGGCC  119
             ||||||||| |||||||||||||||| |||||||||||||||||||||| || | |||||
Sbjct  3207  AACCTCCCACCCGTGTCTATTGTACCTTGTTGCTTCGGCGGGCCCGCCGTTTCTACGGCC  3266

Query  120   GCCgggggggCGCCTCTGC-CCCCCGGGCCCGTGCCCGCCGGAGACCCCAACACGAACAC  178
             ||||||| ||| | || || |||||||||||| |||||||| ||||| ||||| |||| |
Sbjct  3267  GCCGGGGAGGC-C-TC-GCGCCCCCGGGCCCGCGCCCGCCGAAGACCACAACATGAACGC  3323

Query  179   TG-TCTGAAAGCGTGCAGTCTGAGTTGATTGAATGC-AATCAGTTAAAACTTTCAACAAT  236
             || ||||||||  |||||||||||| |||| | |   |||||||||||||||||||||| 
Sbjct  3324  TGTTCTGAAAGTATGCAGTCTGAGTCGATT-A-TCATAATCAGTTAAAACTTTCAACAAC  3381

Query  237   GGATCTCTTGGTTCCGGCATC  257
             |||||||||||||||||||||
Sbjct  3382  GGATCTCTTGGTTCCGGCATC  3402


 Score = 313 bits (169),  Expect = 2e-82
 Identities = 232/261 (89%), Gaps = 9/261 (3%)
 Strand=Plus/Minus

Query  1      CAAGGTTTCCGTAGGTGAACCTGCGGAAGGATCATTACCGAGTGCGGGTCCTTTGGGCCC  60
              |||||||||||||||||||||||||||||||||||||||||||| ||| ||| |||| ||
Sbjct  11724  CAAGGTTTCCGTAGGTGAACCTGCGGAAGGATCATTACCGAGTGAGGGCCCTCTGGGTCC  11665

Query  61     AACCTCCCATCCGTGTCTATTGTACCCTGTTGCTTCGGCGGGCCCGCCGCTTGT-CGGCC  119
              ||||||||| |||||||||||||||| |||||||||||||||||||||| || | |||||
Sbjct  11664  AACCTCCCACCCGTGTCTATTGTACCTTGTTGCTTCGGCGGGCCCGCCGTTTCTACGGCC  11605

Query  120    GCCgggggggCGCCTCTGC-CCCCCGGGCCCGTGCCCGCCGGAGACCCCAACACGAACAC  178
              ||||||| ||| | || || |||||||||||| |||||||| ||||| ||||| |||| |
Sbjct  11604  GCCGGGGAGGC-C-TC-GCGCCCCCGGGCCCGCGCCCGCCGAAGACCACAACATGAACGC  11548

Query  179    TGT-CTGAAAGCGTGCAGTCTGAGTTGATTGAATGC-AATCAGTTAAAACTTTCAACAAT  236
              ||| |||||||  |||||||||||| |||| | |   |||||||||||||||||||||| 
Sbjct  11547  TGTTCTGAAAGTATGCAGTCTGAGTCGATT-A-TCATAATCAGTTAAAACTTTCAACAAC  11490

Query  237    GGATCTCTTGGTTCCGGCATC  257
              |||||||||||||||||||||
Sbjct  11489  GGATCTCTTGGTTCCGGCATC  11469


>NW_020194331.1 Aspergillus novofumigatus IBT 16806 chromosome Unknown P174scaffold_58, 
whole genome shotgun sequence
Length=5485

 Score = 311 bits (168),  Expect = 6e-82
 Identities = 231/260 (89%), Gaps = 9/260 (3%)
 Strand=Plus/Minus

Query  1     CAAGGTTTCCGTAGGTGAACCTGCGGAAGGATCATTACCGAGTGCGGGTCCTTTGGGCCC  60
             |||||||||||||||||||||||||||||||||||||||||||| ||| ||| |||| ||
Sbjct  1470  CAAGGTTTCCGTAGGTGAACCTGCGGAAGGATCATTACCGAGTGAGGGCCCTCTGGGTCC  1411

Query  61    AACCTCCCATCCGTGTCTATTGTACCCTGTTGCTTCGGCGGGCCCGCCGCTT-GTCGGCC  119
             ||||||||| |||||||||| ||||| |||||||||||||| ||||||| || | |||||
Sbjct  1410  AACCTCCCACCCGTGTCTATCGTACCTTGTTGCTTCGGCGG-CCCGCCGTTTCGACGGCC  1352

Query  120   GCCgggggggCGCCTCTGCCCCCCGGGCCCGTGCCCGCCGGAGACCCCAACACGAACACT  179
             ||||||| ||| | || || ||||||||||| |||||||| ||||||||||| |||| ||
Sbjct  1351  GCCGGGGAGGC-C-TC-GCGCCCCGGGCCCGCGCCCGCCGAAGACCCCAACATGAACGCT  1295

Query  180   GT-CTGAAAGCGTGCAGTCTGAGTTGATTGAATGC-AATCAGTTAAAACTTTCAACAATG  237
             || |||||||  ||||||||||||||||| | |   |||||||||||||||||||||| |
Sbjct  1294  GTTCTGAAAGTATGCAGTCTGAGTTGATT-A-TCATAATCAGTTAAAACTTTCAACAACG  1237

Query  238   GATCTCTTGGTTCCGGCATC  257
             ||||||||||||||||||||
Sbjct  1236  GATCTCTTGGTTCCGGCATC  1217


>NW_020194323.1 Aspergillus novofumigatus IBT 16806 chromosome Unknown P174scaffold_50, 
whole genome shotgun sequence
Length=9939

 Score = 311 bits (168),  Expect = 6e-82
 Identities = 231/260 (89%), Gaps = 9/260 (3%)
 Strand=Plus/Plus

Query  1     CAAGGTTTCCGTAGGTGAACCTGCGGAAGGATCATTACCGAGTGCGGGTCCTTTGGGCCC  60
             |||||||||||||||||||||||||||||||||||||||||||| ||| ||| |||| ||
Sbjct  4627  CAAGGTTTCCGTAGGTGAACCTGCGGAAGGATCATTACCGAGTGAGGGCCCTCTGGGTCC  4686

Query  61    AACCTCCCATCCGTGTCTATTGTACCCTGTTGCTTCGGCGGGCCCGCCGCTT-GTCGGCC  119
             ||||||||| |||||||||| ||||| |||||||||||||||||||||| || | |||||
Sbjct  4687  AACCTCCCACCCGTGTCTATCGTACCTTGTTGCTTCGGCGGGCCCGCCGTTTCGACGGCC  4746

Query  120   GCCgggggggCGCCTCTGCCCCCCGGGCCCGTGCCCGCCGGAGACCCCAACACGAACACT  179
             |||||| || | | || || ||||||||||| |||||||| ||||||||||| |||| ||
Sbjct  4747  GCCGGGAGG-C-C-TC-GCGCCCCGGGCCCGCGCCCGCCGAAGACCCCAACATGAACGCT  4802

Query  180   G-TCTGAAAGCGTGCAGTCTGAGTTGATTGAATGC-AATCAGTTAAAACTTTCAACAATG  237
             | ||||||||  ||||||||||||||||| | |   |||||||||||||||||||||| |
Sbjct  4803  GTTCTGAAAGTATGCAGTCTGAGTTGATT-A-TCATAATCAGTTAAAACTTTCAACAACG  4860

Query  238   GATCTCTTGGTTCCGGCATC  257
             ||||||||||||||||||||
Sbjct  4861  GATCTCTTGGTTCCGGCATC  4880


>NW_020194302.1 Aspergillus novofumigatus IBT 16806 chromosome Unknown P174scaffold_29, 
whole genome shotgun sequence
Length=14739

 Score = 311 bits (168),  Expect = 6e-82
 Identities = 231/260 (89%), Gaps = 9/260 (3%)
 Strand=Plus/Minus

Query  1     CAAGGTTTCCGTAGGTGAACCTGCGGAAGGATCATTACCGAGTGCGGGTCCTTTGGGCCC  60
             |||||||||||||||||||||||||||||||||||||||||||| ||| ||| |||| ||
Sbjct  6862  CAAGGTTTCCGTAGGTGAACCTGCGGAAGGATCATTACCGAGTGAGGGCCCTCTGGGTCC  6803

Query  61    AACCTCCCATCCGTGTCTATTGTACCCTGTTGCTTCGGCGGGCCCGCCGCTT-GTCGGCC  119
             ||||||||| |||||||||| ||||| |||||||||||||||||||||| || | |||||
Sbjct  6802  AACCTCCCACCCGTGTCTATCGTACCTTGTTGCTTCGGCGGGCCCGCCGTTTCGACGGCC  6743

Query  120   GCCgggggggCGCCTCTGCCCCCCGGGCCCGTGCCCGCCGGAGACCCCAACACGAACACT  179
             |||||| || | | || || ||||||||||| |||||||| ||||||||||| |||| ||
Sbjct  6742  GCCGGGAGG-C-C-TC-GCGCCCCGGGCCCGCGCCCGCCGAAGACCCCAACATGAACGCT  6687

Query  180   GT-CTGAAAGCGTGCAGTCTGAGTTGATTGAATGC-AATCAGTTAAAACTTTCAACAATG  237
             || |||||||  ||||||||||||||||| | |   |||||||||||||||||||||| |
Sbjct  6686  GTTCTGAAAGTATGCAGTCTGAGTTGATT-A-TCATAATCAGTTAAAACTTTCAACAACG  6629

Query  238   GATCTCTTGGTTCCGGCATC  257
             ||||||||||||||||||||
Sbjct  6628  GATCTCTTGGTTCCGGCATC  6609


>NW_020194284.1 Aspergillus novofumigatus IBT 16806 chromosome Unknown P174scaffold_11, 
whole genome shotgun sequence
Length=792184

 Score = 305 bits (165),  Expect = 3e-80
 Identities = 230/260 (88%), Gaps = 10/260 (4%)
 Strand=Plus/Minus

Query  1       CAAGGTTTCCGTAGGTGAACCTGCGGAAGGATCATTACCGAGTGCGGGTCCTTTGGGCCC  60
               |||||||||||||||||||||||||||||||||||||||||||| ||| ||| |||| ||
Sbjct  790288  CAAGGTTTCCGTAGGTGAACCTGCGGAAGGATCATTACCGAGTGAGGGCCCTCTGGGTCC  790229

Query  61      AACCTCCCATCCGTGTCTATTGTACCCTGTTGCTTCGGCGGGCCCGCCGCTT-GTCGGCC  119
               ||||||||| |||||||||| ||||| |||||||||||||||||||||| || | |||||
Sbjct  790228  AACCTCCCACCCGTGTCTATCGTACCTTGTTGCTTCGGCGGGCCCGCCGTTTCGACGGCC  790169

Query  120     GCCgggggggCGCCTCTGCCCCCCGGGCCCGTGCCCGCCGGAGACCCCAACACGAACACT  179
               |||||| || | | || || ||||||||||| ||| |||| ||||||||||| |||| ||
Sbjct  790168  GCCGGGAGG-C-C-TC-GCGCCCCGGGCCCGCGCC-GCCGAAGACCCCAACATGAACGCT  790114

Query  180     GT-CTGAAAGCGTGCAGTCTGAGTTGATTGAATGC-AATCAGTTAAAACTTTCAACAATG  237
               || |||||||  ||||||||||||||||| | |   |||||||||||||||||||||| |
Sbjct  790113  GTTCTGAAAGTATGCAGTCTGAGTTGATT-A-TCATAATCAGTTAAAACTTTCAACAACG  790056

Query  238     GATCTCTTGGTTCCGGCATC  257
               ||||||||||||||||||||
Sbjct  790055  GATCTCTTGGTTCCGGCATC  790036


>NW_020290594.1 Aspergillus heteromorphus CBS 117.55 chromosome Unknown BO70scaffold_189, 
whole genome shotgun sequence
Length=2881

 Score = 303 bits (164),  Expect = 1e-79
 Identities = 201/218 (92%), Gaps = 6/218 (3%)
 Strand=Plus/Plus

Query  1     CAAGGTTTCCGTAGGTGAACCTGCGGAAGGATCATTACCGAGTGCGGGTCCTTT-GGGCC  59
             |||||||||||||||||||||||||||||||||||||||||||||||||||||  |||||
Sbjct  2669  CAAGGTTTCCGTAGGTGAACCTGCGGAAGGATCATTACCGAGTGCGGGTCCTTCGGGGCC  2728

Query  60    CAACCTCCCATCCGTGTCTATTGTACCCTGTTGCTTCGGCGGGCCCGCCGCTTGTCGGCC  119
             |||||||||| |||||||||  ||||| ||||||||||||||||||||||| ||||||||
Sbjct  2729  CAACCTCCCACCCGTGTCTACCGTACCATGTTGCTTCGGCGGGCCCGCCGCCTGTCGGCC  2788

Query  120   GCCgggggggCGCCTCTGCCCCCCGGGCCCGTGCCCGCCGGAGACCCCAACACGAACACT  179
             ||||||||| |   |||| ||||||||||||||||||||| |||||||||||||||||||
Sbjct  2789  GCCGGGGGG-C---TCTG-CCCCCGGGCCCGTGCCCGCCGAAGACCCCAACACGAACACT  2843

Query  180   GTCTGAAAGCGTGCAGTCTGAGTTGATTGAATGCAATC  217
             |||||||||| |||||||||||||||||   |||||||
Sbjct  2844  GTCTGAAAGCATGCAGTCTGAGTTGATTCTTTGCAATC  2881


>NW_020290514.1 Aspergillus heteromorphus CBS 117.55 chromosome Unknown BO70scaffold_109, 
whole genome shotgun sequence
Length=7250

 Score = 303 bits (164),  Expect = 1e-79
 Identities = 195/209 (93%), Gaps = 6/209 (3%)
 Strand=Plus/Minus

Query  1    CAAGGTTTCCGTAGGTGAACCTGCGGAAGGATCATTACCGAGTGCGGGTCCTTTGGG-CC  59
            ||||||||||||||||||||||||||||||||||||||||||||||||||||| ||| ||
Sbjct  206  CAAGGTTTCCGTAGGTGAACCTGCGGAAGGATCATTACCGAGTGCGGGTCCTTCGGGGCC  147

Query  60   CAACCTCCCATCCGTGTCTATTGTACCCTGTTGCTTCGGCGGGCCCGCCGCTTGTCGGCC  119
            |||||||||| |||||||||  ||||| ||||||||||||||||||||||| ||||||||
Sbjct  146  CAACCTCCCACCCGTGTCTACCGTACCATGTTGCTTCGGCGGGCCCGCCGCCTGTCGGCC  87

Query  120  GCCgggggggCGCCTCTGCCCCCCGGGCCCGTGCCCGCCGGAGACCCCAACACGAACACT  179
            |||||||||||   |||||||||||||||||||||||||| |||||| ||||||||||||
Sbjct  86   GCCGGGGGGGC---TCTGCCCCCCGGGCCCGTGCCCGCCGAAGACCC-AACACGAACACT  31

Query  180  GTCTGAAAGCGTGCA-GTCTGAGTTGATT  207
            |||||||||| |||| |||||||||||||
Sbjct  30   GTCTGAAAGCATGCAAGTCTGAGTTGATT  2


>NW_001510447.1 Aspergillus clavatus NRRL 1 1099423829739 genomic scaffold, whole 
genome shotgun sequence
Length=1734

 Score = 300 bits (162),  Expect = 1e-78
 Identities = 231/263 (88%), Gaps = 10/263 (4%)
 Strand=Plus/Plus

Query  1     CAAGGTTTCCGTAGGTGAACCTGCGGAAGGATCATTACCGAGTGCGGGTCCTTTGGGCCC  60
             |||||||||||||||||||||||||||||||||||||||||||||||| ||| |||| ||
Sbjct  1383  CAAGGTTTCCGTAGGTGAACCTGCGGAAGGATCATTACCGAGTGCGGGCCCTCTGGGTCC  1442

Query  61    AACCTCCCATCCGTGTCTATTGTACCCTGTTGCTTCGGCGGGCCCGCCG-CTT-GT-CGG  117
             ||||||||| |||||| ||| ||||| |||||||||||||||||||||| ||| |  |||
Sbjct  1443  AACCTCCCACCCGTGTTTATCGTACCTTGTTGCTTCGGCGGGCCCGCCGTCTTCGGACGG  1502

Query  118   CCGCCgggggggCGCCTCTGC-CCCCCGGGCCCGTGCCCGCCGGAGACCCCAACACGAAC  176
             ||||||||| ||| | || || |||||||||||| |||||||| ||||| ||||| ||||
Sbjct  1503  CCGCCGGGGAGGC-C-TCCGCGCCCCCGGGCCCGCGCCCGCCGAAGACCACAACATGAAC  1560

Query  177   ACTGT-CTGAAAGCGTGCAGTCTGAGTTGATTGAATGC-AATCAGTTAAAACTTTCAACA  234
              |||| |||||    ||||||||||||||||| | |   |||||||||||||||||||||
Sbjct  1561  TCTGTTCTGAAGTTTTGCAGTCTGAGTTGATT-A-TCATAATCAGTTAAAACTTTCAACA  1618

Query  235   ATGGATCTCTTGGTTCCGGCATC  257
             | |||||||||||||||||||||
Sbjct  1619  ACGGATCTCTTGGTTCCGGCATC  1641


>NW_001510380.1 Aspergillus clavatus NRRL 1 1099423829824 genomic scaffold, whole 
genome shotgun sequence
Length=1149

 Score = 300 bits (162),  Expect = 1e-78
 Identities = 231/263 (88%), Gaps = 10/263 (4%)
 Strand=Plus/Plus

Query  1    CAAGGTTTCCGTAGGTGAACCTGCGGAAGGATCATTACCGAGTGCGGGTCCTTTGGGCCC  60
            |||||||||||||||||||||||||||||||||||||||||||||||| ||| |||| ||
Sbjct  537  CAAGGTTTCCGTAGGTGAACCTGCGGAAGGATCATTACCGAGTGCGGGCCCTCTGGGTCC  596

Query  61   AACCTCCCATCCGTGTCTATTGTACCCTGTTGCTTCGGCGGGCCCGCCG-CTT-GT-CGG  117
            ||||||||| |||||| ||| ||||| |||||||||||||||||||||| ||| |  |||
Sbjct  597  AACCTCCCACCCGTGTTTATCGTACCTTGTTGCTTCGGCGGGCCCGCCGTCTTCGGACGG  656

Query  118  CCGCCgggggggCGCCTCTGC-CCCCCGGGCCCGTGCCCGCCGGAGACCCCAACACGAAC  176
            ||||||||| ||| | || || |||||||||||| |||||||| ||||| ||||| ||||
Sbjct  657  CCGCCGGGGAGGC-C-TCCGCGCCCCCGGGCCCGCGCCCGCCGAAGACCACAACATGAAC  714

Query  177  ACTGT-CTGAAAGCGTGCAGTCTGAGTTGATTGAATGC-AATCAGTTAAAACTTTCAACA  234
             |||| |||||    ||||||||||||||||| | |   |||||||||||||||||||||
Sbjct  715  TCTGTTCTGAAGTTTTGCAGTCTGAGTTGATT-A-TCATAATCAGTTAAAACTTTCAACA  772

Query  235  ATGGATCTCTTGGTTCCGGCATC  257
            | |||||||||||||||||||||
Sbjct  773  ACGGATCTCTTGGTTCCGGCATC  795


>NW_001510370.1 Aspergillus clavatus NRRL 1 1099423829834 genomic scaffold, whole 
genome shotgun sequence
Length=1275

 Score = 300 bits (162),  Expect = 1e-78
 Identities = 231/263 (88%), Gaps = 10/263 (4%)
 Strand=Plus/Minus

Query  1    CAAGGTTTCCGTAGGTGAACCTGCGGAAGGATCATTACCGAGTGCGGGTCCTTTGGGCCC  60
            |||||||||||||||||||||||||||||||||||||||||||||||| ||| |||| ||
Sbjct  589  CAAGGTTTCCGTAGGTGAACCTGCGGAAGGATCATTACCGAGTGCGGGCCCTCTGGGTCC  530

Query  61   AACCTCCCATCCGTGTCTATTGTACCCTGTTGCTTCGGCGGGCCCGCCG-CTT-GT-CGG  117
            ||||||||| |||||| ||| ||||| |||||||||||||||||||||| ||| |  |||
Sbjct  529  AACCTCCCACCCGTGTTTATCGTACCTTGTTGCTTCGGCGGGCCCGCCGTCTTCGGACGG  470

Query  118  CCGCCgggggggCGCCTCTGC-CCCCCGGGCCCGTGCCCGCCGGAGACCCCAACACGAAC  176
            ||||||||| ||| | || || |||||||||||| |||||||| ||||| ||||| ||||
Sbjct  469  CCGCCGGGGAGGC-C-TCCGCGCCCCCGGGCCCGCGCCCGCCGAAGACCACAACATGAAC  412

Query  177  ACTGT-CTGAAAGCGTGCAGTCTGAGTTGATTGAATGC-AATCAGTTAAAACTTTCAACA  234
             |||| |||||    ||||||||||||||||| | |   |||||||||||||||||||||
Sbjct  411  TCTGTTCTGAAGTTTTGCAGTCTGAGTTGATT-A-TCATAATCAGTTAAAACTTTCAACA  354

Query  235  ATGGATCTCTTGGTTCCGGCATC  257
            | |||||||||||||||||||||
Sbjct  353  ACGGATCTCTTGGTTCCGGCATC  331


>NW_017963237.1 Aspergillus aculeatus ATCC 16872 unplaced genomic scaffold ASPACscaffold_262, 
whole genome shotgun sequence
Length=1489

 Score = 300 bits (162),  Expect = 1e-78
 Identities = 229/259 (88%), Gaps = 13/259 (5%)
 Strand=Plus/Minus

Query  1     CAAGGTTTCCGTAGGTGAACCTGCGGAAGGATCATTACCGAGTGC-GGGTCCTT-TGGGC  58
             ||||||||||||||||||||||||||||||||||||||||||||| ||||||||  ||||
Sbjct  1200  CAAGGTTTCCGTAGGTGAACCTGCGGAAGGATCATTACCGAGTGCTGGGTCCTTCGGGGC  1141

Query  59    CCAACCTCCCATCCGTGTCTATTGTACCCTGTTGCTTCGGCGGGCCCGCCGCTTGTCGGC  118
             ||||||||||| |||||  ||  |||||||||||||||||||||||||||   | |||| 
Sbjct  1140  CCAACCTCCCACCCGTGCTTACCGTACCCTGTTGCTTCGGCGGGCCCGCC---T-TCGGG  1085

Query  119   CGCCgggggggCGCCTCTGCCCCCCGGGCCCGTGCCCGCCGGAGACCCCAACACGAACAC  178
             || |    ||| | | ||| |||||||| ||| ||||||||||||||||||   ||||||
Sbjct  1084  CGGCC--CGGG-G-C-CTG-CCCCCGGGACCGCGCCCGCCGGAGACCCCAA-TGGAACAC  1032

Query  179   TGTCTGAAAGCGTGCAGTCTGAGTTGATTGAATGCAATCAGTTAAAACTTTCAACAATGG  238
             |||||||||||||||||||||||||||||||   ||||||||||||||||||||||||||
Sbjct  1031  TGTCTGAAAGCGTGCAGTCTGAGTTGATTGATACCAATCAGTTAAAACTTTCAACAATGG  972

Query  239   ATCTCTTGGTTCCGGCATC  257
             |||||||||||||||||||
Sbjct  971   ATCTCTTGGTTCCGGCATC  953


>NW_017963189.1 Aspergillus aculeatus ATCC 16872 unplaced genomic scaffold ASPACscaffold_214, 
whole genome shotgun sequence
Length=1820

 Score = 300 bits (162),  Expect = 1e-78
 Identities = 229/259 (88%), Gaps = 13/259 (5%)
 Strand=Plus/Minus

Query  1    CAAGGTTTCCGTAGGTGAACCTGCGGAAGGATCATTACCGAGTGC-GGGTCCTT-TGGGC  58
            ||||||||||||||||||||||||||||||||||||||||||||| ||||||||  ||||
Sbjct  504  CAAGGTTTCCGTAGGTGAACCTGCGGAAGGATCATTACCGAGTGCTGGGTCCTTCGGGGC  445

Query  59   CCAACCTCCCATCCGTGTCTATTGTACCCTGTTGCTTCGGCGGGCCCGCCGCTTGTCGGC  118
            ||||||||||| |||||  ||  |||||||||||||||||||||||||||   | |||| 
Sbjct  444  CCAACCTCCCACCCGTGCTTACCGTACCCTGTTGCTTCGGCGGGCCCGCC---T-TCGGG  389

Query  119  CGCCgggggggCGCCTCTGCCCCCCGGGCCCGTGCCCGCCGGAGACCCCAACACGAACAC  178
            || |    ||| | | ||| |||||||| ||| ||||||||||||||||||   ||||||
Sbjct  388  CGGCC--CGGG-G-C-CTG-CCCCCGGGACCGCGCCCGCCGGAGACCCCAA-TGGAACAC  336

Query  179  TGTCTGAAAGCGTGCAGTCTGAGTTGATTGAATGCAATCAGTTAAAACTTTCAACAATGG  238
            |||||||||||||||||||||||||||||||   ||||||||||||||||||||||||||
Sbjct  335  TGTCTGAAAGCGTGCAGTCTGAGTTGATTGATACCAATCAGTTAAAACTTTCAACAATGG  276

Query  239  ATCTCTTGGTTCCGGCATC  257
            |||||||||||||||||||
Sbjct  275  ATCTCTTGGTTCCGGCATC  257


>NW_001510346.1 Aspergillus clavatus NRRL 1 1099423829858 genomic scaffold, whole 
genome shotgun sequence
Length=1028

 Score = 294 bits (159),  Expect = 6e-77
 Identities = 231/264 (88%), Gaps = 11/264 (4%)
 Strand=Plus/Minus

Query  1    CAAGGTTTCCGTAGGTGAACCTGCGGAAGGATCATTACCGAGTGCGGGTCCTTTGGGCCC  60
            |||||||||||||||||||||||||||||||||||||||||||||||| ||| |||| ||
Sbjct  709  CAAGGTTTCCGTAGGTGAACCTGCGGAAGGATCATTACCGAGTGCGGGCCCTCTGGGTCC  650

Query  61   AACCTCCC-ATCCGTGTCTATTGTACCCTGTTGCTTCGGCGGGCCCGCCG-CTT-GT-CG  116
            |||||||| | |||||| ||| ||||| |||||||||||||||||||||| ||| |  ||
Sbjct  649  AACCTCCCCACCCGTGTTTATCGTACCTTGTTGCTTCGGCGGGCCCGCCGTCTTCGGACG  590

Query  117  GCCGCCgggggggCGCCTCTGC-CCCCCGGGCCCGTGCCCGCCGGAGACCCCAACACGAA  175
            |||||||||| ||| | || || |||||||||||| |||||||| ||||| ||||| |||
Sbjct  589  GCCGCCGGGGAGGC-C-TCCGCGCCCCCGGGCCCGCGCCCGCCGAAGACCACAACATGAA  532

Query  176  CACTGT-CTGAAAGCGTGCAGTCTGAGTTGATTGAATGC-AATCAGTTAAAACTTTCAAC  233
            | |||| |||||    ||||||||||||||||| | |   ||||||||||||||||||||
Sbjct  531  CTCTGTTCTGAAGTTTTGCAGTCTGAGTTGATT-A-TCATAATCAGTTAAAACTTTCAAC  474

Query  234  AATGGATCTCTTGGTTCCGGCATC  257
            || |||||||||||||||||||||
Sbjct  473  AACGGATCTCTTGGTTCCGGCATC  450


>NW_020194341.1 Aspergillus campestris IBT 28561 chromosome Unknown P168scaffold_6, 
whole genome shotgun sequence
Length=1703432

 Score = 292 bits (158),  Expect = 2e-76
 Identities = 228/260 (88%), Gaps = 11/260 (4%)
 Strand=Plus/Minus

Query  1        CAAGGTTTCCGTAGGTGAACCTGCGGAAGGATCATTACCGAGTGCGGGTC-CTTTGG-GC  58
                |||||||||||||||||||||||||||||||||||||||||||| ||||  || ||  ||
Sbjct  1700325  CAAGGTTTCCGTAGGTGAACCTGCGGAAGGATCATTACCGAGTGAGGGTTTCTCTGAAGC  1700266

Query  59       CCAACCTCCCATCCGTGTCTATTGTACCCTGTTGCTTCGGCGGGCCCGCCGCTTGTCGGC  118
                ||||||||||| |||||| ||  ||||||||||||||||||||||||||| |    ||||
Sbjct  1700265  CCAACCTCCCACCCGTGTATACCGTACCCTGTTGCTTCGGCGGGCCCGCCTCA---CGGC  1700209

Query  119      CGCCgggggggCGCCTC-TGCCCCCCGGGCCCGTGCCCGCCGGAGACCCCAACACGAACA  177
                |||||||||  | | || ||  ||||||||||| |||||||| |||||||||||||||||
Sbjct  1700208  CGCCGGGGGA-C-C-TCGTGT-CCCCGGGCCCGCGCCCGCCGAAGACCCCAACACGAACA  1700153

Query  178      CTGTCTGAAAGCGTGCAGTCTGAGTTGATTGAATGCAATCAGTTAAAACTTTCAACAATG  237
                ||||||||||  ||||||||||||| |||||    |||||||| ||||||||||||||||
Sbjct  1700152  CTGTCTGAAAA-GTGCAGTCTGAGTCGATTGTTACCAATCAGTCAAAACTTTCAACAATG  1700094

Query  238      GATCTCTTGGTTCCGGCATC  257
                ||||||||||||||||||||
Sbjct  1700093  GATCTCTTGGTTCCGGCATC  1700074


>NW_020194366.1 Aspergillus campestris IBT 28561 chromosome Unknown P168scaffold_31, 
whole genome shotgun sequence
Length=14754

 Score = 292 bits (158),  Expect = 2e-76
 Identities = 228/260 (88%), Gaps = 11/260 (4%)
 Strand=Plus/Minus

Query  1     CAAGGTTTCCGTAGGTGAACCTGCGGAAGGATCATTACCGAGTGCGGGTC-CTTTGG-GC  58
             |||||||||||||||||||||||||||||||||||||||||||| ||||  || ||  ||
Sbjct  3075  CAAGGTTTCCGTAGGTGAACCTGCGGAAGGATCATTACCGAGTGAGGGTTTCTCTGAAGC  3016

Query  59    CCAACCTCCCATCCGTGTCTATTGTACCCTGTTGCTTCGGCGGGCCCGCCGCTTGTCGGC  118
             ||||||||||| |||||| ||  ||||||||||||||||||||||||||| |    ||||
Sbjct  3015  CCAACCTCCCACCCGTGTATACCGTACCCTGTTGCTTCGGCGGGCCCGCCTCA---CGGC  2959

Query  119   CGCCgggggggCGCCTC-TGCCCCCCGGGCCCGTGCCCGCCGGAGACCCCAACACGAACA  177
             |||||||||  | | || ||  ||||||||||| |||||||| |||||||||||||||||
Sbjct  2958  CGCCGGGGGA-C-C-TCGTGT-CCCCGGGCCCGCGCCCGCCGAAGACCCCAACACGAACA  2903

Query  178   CTGTCTGAAAGCGTGCAGTCTGAGTTGATTGAATGCAATCAGTTAAAACTTTCAACAATG  237
             ||||||||||  ||||||||||||| |||||    |||||||| ||||||||||||||||
Sbjct  2902  CTGTCTGAAAA-GTGCAGTCTGAGTCGATTGTTACCAATCAGTCAAAACTTTCAACAATG  2844

Query  238   GATCTCTTGGTTCCGGCATC  257
             ||||||||||||||||||||
Sbjct  2843  GATCTCTTGGTTCCGGCATC  2824


 Score = 279 bits (151),  Expect = 2e-72
 Identities = 226/260 (87%), Gaps = 13/260 (5%)
 Strand=Plus/Minus

Query  1      CAAGGTTTCCGTAGGTGAACCTGCGGAAGGATCATTACCGAGTGCGGGTC-CTTTGG-GC  58
              |||||||||||||||||||||||||||||||||||||||||||| ||||  || ||  ||
Sbjct  10798  CAAGGTTTCCGTAGGTGAACCTGCGGAAGGATCATTACCGAGTGAGGGTTTCTCTGAAGC  10739

Query  59     CCAACCTCCCATCCGTGTCTATTGTACCCTGTTGCTTCGGCGGGCCCGCCGCTTGTCGGC  118
              ||||||||||| |||||| ||  |||||||||||||||||||| |||||| |    ||||
Sbjct  10738  CCAACCTCCCACCCGTGTATACCGTACCCTGTTGCTTCGGCGG-CCCGCCTCA---CGGC  10683

Query  119    CGCCgggggggCGCCTC-TGCCCCCCGGGCCCGTGCCCGCCGGAGACCCCAACACGAACA  177
              ||||||||   | | || ||  ||||||||||| |||||||| |||||||||||||||||
Sbjct  10682  CGCCGGGGA--C-C-TCGTGT-CCCCGGGCCCGCGCCCGCCGAAGACCCCAACACGAACA  10628

Query  178    CTGTCTGAAAGCGTGCAGTCTGAGTTGATTGAATGCAATCAGTTAAAACTTTCAACAATG  237
              ||||||||||  ||||||||||||| |||||    |||||||| ||||||||||||||||
Sbjct  10627  CTGTCTGAAAA-GTGCAGTCTGAGTCGATTGTTACCAATCAGTCAAAACTTTCAACAATG  10569

Query  238    GATCTCTTGGTTCCGGCATC  257
              ||||||||||||||||||||
Sbjct  10568  GATCTCTTGGTTCCGGCATC  10549


>NW_020194357.1 Aspergillus campestris IBT 28561 chromosome Unknown P168scaffold_22, 
whole genome shotgun sequence
Length=31055

 Score = 292 bits (158),  Expect = 2e-76
 Identities = 228/260 (88%), Gaps = 11/260 (4%)
 Strand=Plus/Minus

Query  1      CAAGGTTTCCGTAGGTGAACCTGCGGAAGGATCATTACCGAGTGCGGGTC-CTTTGG-GC  58
              |||||||||||||||||||||||||||||||||||||||||||| ||||  || ||  ||
Sbjct  11410  CAAGGTTTCCGTAGGTGAACCTGCGGAAGGATCATTACCGAGTGAGGGTTTCTCTGAAGC  11351

Query  59     CCAACCTCCCATCCGTGTCTATTGTACCCTGTTGCTTCGGCGGGCCCGCCGCTTGTCGGC  118
              ||||||||||| |||||| ||  ||||||||||||||||||||||||||| |    ||||
Sbjct  11350  CCAACCTCCCACCCGTGTATACCGTACCCTGTTGCTTCGGCGGGCCCGCCTCA---CGGC  11294

Query  119    CGCCgggggggCGCCTC-TGCCCCCCGGGCCCGTGCCCGCCGGAGACCCCAACACGAACA  177
              |||||||||  | | || ||  ||||||||||| |||||||| |||||||||||||||||
Sbjct  11293  CGCCGGGGGA-C-C-TCGTGT-CCCCGGGCCCGCGCCCGCCGAAGACCCCAACACGAACA  11238

Query  178    CTGTCTGAAAGCGTGCAGTCTGAGTTGATTGAATGCAATCAGTTAAAACTTTCAACAATG  237
              ||||||||||  ||||||||||||| |||||    |||||||| ||||||||||||||||
Sbjct  11237  CTGTCTGAAAA-GTGCAGTCTGAGTCGATTGTTACCAATCAGTCAAAACTTTCAACAATG  11179

Query  238    GATCTCTTGGTTCCGGCATC  257
              ||||||||||||||||||||
Sbjct  11178  GATCTCTTGGTTCCGGCATC  11159


 Score = 292 bits (158),  Expect = 2e-76
 Identities = 228/260 (88%), Gaps = 11/260 (4%)
 Strand=Plus/Minus

Query  1      CAAGGTTTCCGTAGGTGAACCTGCGGAAGGATCATTACCGAGTGCGGGTC-CTTTGG-GC  58
              |||||||||||||||||||||||||||||||||||||||||||| ||||  || ||  ||
Sbjct  19161  CAAGGTTTCCGTAGGTGAACCTGCGGAAGGATCATTACCGAGTGAGGGTTTCTCTGAAGC  19102

Query  59     CCAACCTCCCATCCGTGTCTATTGTACCCTGTTGCTTCGGCGGGCCCGCCGCTTGTCGGC  118
              ||||||||||| |||||| ||  ||||||||||||||||||||||||||| |    ||||
Sbjct  19101  CCAACCTCCCACCCGTGTATACCGTACCCTGTTGCTTCGGCGGGCCCGCCTCA---CGGC  19045

Query  119    CGCCgggggggCGCCTC-TGCCCCCCGGGCCCGTGCCCGCCGGAGACCCCAACACGAACA  177
              |||||||||  | | || ||  ||||||||||| |||||||| |||||||||||||||||
Sbjct  19044  CGCCGGGGGA-C-C-TCGTGT-CCCCGGGCCCGCGCCCGCCGAAGACCCCAACACGAACA  18989

Query  178    CTGTCTGAAAGCGTGCAGTCTGAGTTGATTGAATGCAATCAGTTAAAACTTTCAACAATG  237
              ||||||||||  ||||||||||||| |||||    |||||||| ||||||||||||||||
Sbjct  18988  CTGTCTGAAAA-GTGCAGTCTGAGTCGATTGTTACCAATCAGTCAAAACTTTCAACAATG  18930

Query  238    GATCTCTTGGTTCCGGCATC  257
              ||||||||||||||||||||
Sbjct  18929  GATCTCTTGGTTCCGGCATC  18910


 Score = 292 bits (158),  Expect = 2e-76
 Identities = 228/260 (88%), Gaps = 11/260 (4%)
 Strand=Plus/Minus

Query  1      CAAGGTTTCCGTAGGTGAACCTGCGGAAGGATCATTACCGAGTGCGGGTC-CTTTGG-GC  58
              |||||||||||||||||||||||||||||||||||||||||||| ||||  || ||  ||
Sbjct  26913  CAAGGTTTCCGTAGGTGAACCTGCGGAAGGATCATTACCGAGTGAGGGTTTCTCTGAAGC  26854

Query  59     CCAACCTCCCATCCGTGTCTATTGTACCCTGTTGCTTCGGCGGGCCCGCCGCTTGTCGGC  118
              ||||||||||| |||||| ||  ||||||||||||||||||||||||||| |    ||||
Sbjct  26853  CCAACCTCCCACCCGTGTATACCGTACCCTGTTGCTTCGGCGGGCCCGCCTCA---CGGC  26797

Query  119    CGCCgggggggCGCCTC-TGCCCCCCGGGCCCGTGCCCGCCGGAGACCCCAACACGAACA  177
              |||||||||  | | || ||  ||||||||||| |||||||| |||||||||||||||||
Sbjct  26796  CGCCGGGGGA-C-C-TCGTGT-CCCCGGGCCCGCGCCCGCCGAAGACCCCAACACGAACA  26741

Query  178    CTGTCTGAAAGCGTGCAGTCTGAGTTGATTGAATGCAATCAGTTAAAACTTTCAACAATG  237
              ||||||||||  ||||||||||||| |||||    |||||||| ||||||||||||||||
Sbjct  26740  CTGTCTGAAAA-GTGCAGTCTGAGTCGATTGTTACCAATCAGTCAAAACTTTCAACAATG  26682

Query  238    GATCTCTTGGTTCCGGCATC  257
              ||||||||||||||||||||
Sbjct  26681  GATCTCTTGGTTCCGGCATC  26662


 Score = 287 bits (155),  Expect = 1e-74
 Identities = 227/260 (87%), Gaps = 12/260 (5%)
 Strand=Plus/Minus

Query  1     CAAGGTTTCCGTAGGTGAACCTGCGGAAGGATCATTACCGAGTGCGGGTC-CTTTGG-GC  58
             |||||||||||||||||||||||||||||||||||||||||||| ||||  || ||  ||
Sbjct  3668  CAAGGTTTCCGTAGGTGAACCTGCGGAAGGATCATTACCGAGTGAGGGTTTCTCTGAAGC  3609

Query  59    CCAACCTCCCATCCGTGTCTATTGTACCCTGTTGCTTCGGCGGGCCCGCCGCTTGTCGGC  118
             ||||||||||| |||||| ||  ||||||||||||||||||||||||||| |    ||||
Sbjct  3608  CCAACCTCCCACCCGTGTATACCGTACCCTGTTGCTTCGGCGGGCCCGCCTCA---CGGC  3552

Query  119   CGCCgggggggCGCCTC-TGCCCCCCGGGCCCGTGCCCGCCGGAGACCCCAACACGAACA  177
             |||||||||  | | || ||  ||||||||||| |||||||| |||||| ||||||||||
Sbjct  3551  CGCCGGGGGA-C-C-TCGTGT-CCCCGGGCCCGCGCCCGCCGAAGACCC-AACACGAACA  3497

Query  178   CTGTCTGAAAGCGTGCAGTCTGAGTTGATTGAATGCAATCAGTTAAAACTTTCAACAATG  237
             ||||||||||  ||||||||||||| |||||    |||||||| ||||||||||||||||
Sbjct  3496  CTGTCTGAAAA-GTGCAGTCTGAGTCGATTGTTACCAATCAGTCAAAACTTTCAACAATG  3438

Query  238   GATCTCTTGGTTCCGGCATC  257
             ||||||||||||||||||||
Sbjct  3437  GATCTCTTGGTTCCGGCATC  3418


>NW_020194359.1 Aspergillus campestris IBT 28561 chromosome Unknown P168scaffold_24, 
whole genome shotgun sequence
Length=24188

 Score = 287 bits (155),  Expect = 1e-74
 Identities = 227/260 (87%), Gaps = 12/260 (5%)
 Strand=Plus/Minus

Query  1      CAAGGTTTCCGTAGGTGAACCTGCGGAAGGATCATTACCGAGTGCGGGTC-CTTTGG-GC  58
              |||||||||||||||||||||||||||||||||||||||||||| ||||  || ||  ||
Sbjct  22399  CAAGGTTTCCGTAGGTGAACCTGCGGAAGGATCATTACCGAGTGAGGGTTTCTCTGAAGC  22340

Query  59     CCAACCTCCCATCCGTGTCTATTGTACCCTGTTGCTTCGGCGGGCCCGCCGCTTGTCGGC  118
              ||||||||||| |||||| ||  |||||||||||||||||||| |||||| |    ||||
Sbjct  22339  CCAACCTCCCACCCGTGTATACCGTACCCTGTTGCTTCGGCGG-CCCGCCTCA---CGGC  22284

Query  119    CGCCgggggggCGCCTC-TGCCCCCCGGGCCCGTGCCCGCCGGAGACCCCAACACGAACA  177
              |||||||||  | | || ||  ||||||||||| |||||||| |||||||||||||||||
Sbjct  22283  CGCCGGGGGA-C-C-TCGTGT-CCCCGGGCCCGCGCCCGCCGAAGACCCCAACACGAACA  22228

Query  178    CTGTCTGAAAGCGTGCAGTCTGAGTTGATTGAATGCAATCAGTTAAAACTTTCAACAATG  237
              ||||||||||  ||||||||||||| |||||    |||||||| ||||||||||||||||
Sbjct  22227  CTGTCTGAAAA-GTGCAGTCTGAGTCGATTGTTACCAATCAGTCAAAACTTTCAACAATG  22169

Query  238    GATCTCTTGGTTCCGGCATC  257
              ||||||||||||||||||||
Sbjct  22168  GATCTCTTGGTTCCGGCATC  22149


 Score = 279 bits (151),  Expect = 2e-72
 Identities = 226/260 (87%), Gaps = 13/260 (5%)
 Strand=Plus/Minus

Query  1     CAAGGTTTCCGTAGGTGAACCTGCGGAAGGATCATTACCGAGTGCGGGTC-CTTTGG-GC  58
             |||||||||||||||||||||||||||||||||||||||||||| ||||  || ||  ||
Sbjct  6981  CAAGGTTTCCGTAGGTGAACCTGCGGAAGGATCATTACCGAGTGAGGGTTTCTCTGAAGC  6922

Query  59    CCAACCTCCCATCCGTGTCTATTGTACCCTGTTGCTTCGGCGGGCCCGCCGCTTGTCGGC  118
             ||||||||||| |||||| ||  |||||||||||||||||||| |||||| |    ||||
Sbjct  6921  CCAACCTCCCACCCGTGTATACCGTACCCTGTTGCTTCGGCGG-CCCGCCTCA---CGGC  6866

Query  119   CGCCgggggggCGCCTC-TGCCCCCCGGGCCCGTGCCCGCCGGAGACCCCAACACGAACA  177
             ||||||||   | | || ||  ||||||||||| |||||||| |||||||||||||||||
Sbjct  6865  CGCCGGGGA--C-C-TCGTGT-CCCCGGGCCCGCGCCCGCCGAAGACCCCAACACGAACA  6811

Query  178   CTGTCTGAAAGCGTGCAGTCTGAGTTGATTGAATGCAATCAGTTAAAACTTTCAACAATG  237
             ||||||||||  ||||||||||||| |||||    |||||||| ||||||||||||||||
Sbjct  6810  CTGTCTGAAAA-GTGCAGTCTGAGTCGATTGTTACCAATCAGTCAAAACTTTCAACAATG  6752

Query  238   GATCTCTTGGTTCCGGCATC  257
             ||||||||||||||||||||
Sbjct  6751  GATCTCTTGGTTCCGGCATC  6732


 Score = 279 bits (151),  Expect = 2e-72
 Identities = 226/260 (87%), Gaps = 13/260 (5%)
 Strand=Plus/Minus

Query  1      CAAGGTTTCCGTAGGTGAACCTGCGGAAGGATCATTACCGAGTGCGGGTC-CTTTGG-GC  58
              |||||||||||||||||||||||||||||||||||||||||||| ||||  || ||  ||
Sbjct  14664  CAAGGTTTCCGTAGGTGAACCTGCGGAAGGATCATTACCGAGTGAGGGTTTCTCTGAAGC  14605

Query  59     CCAACCTCCCATCCGTGTCTATTGTACCCTGTTGCTTCGGCGGGCCCGCCGCTTGTCGGC  118
              ||||||||||| |||||| ||  ||||||||||||||||||||||||||| |    ||||
Sbjct  14604  CCAACCTCCCACCCGTGTATACCGTACCCTGTTGCTTCGGCGGGCCCGCCTCA---CGGC  14548

Query  119    CGCCgggggggCGCCTC-TGCCCCCCGGGCCCGTGCCCGCCGGAGACCCCAACACGAACA  177
              ||||||||   | | || || ||||  |||||| |||||||| |||||||||||||||||
Sbjct  14547  CGCCGGGGA--C-C-TCGTGTCCCC--GGCCCGCGCCCGCCGAAGACCCCAACACGAACA  14494

Query  178    CTGTCTGAAAGCGTGCAGTCTGAGTTGATTGAATGCAATCAGTTAAAACTTTCAACAATG  237
              ||||||||||  ||||||||||||| |||||    |||||||| ||||||||||||||||
Sbjct  14493  CTGTCTGAAAA-GTGCAGTCTGAGTCGATTGTTACCAATCAGTCAAAACTTTCAACAATG  14435

Query  238    GATCTCTTGGTTCCGGCATC  257
              ||||||||||||||||||||
Sbjct  14434  GATCTCTTGGTTCCGGCATC  14415


>NW_020194374.1 Aspergillus campestris IBT 28561 chromosome Unknown P168scaffold_39, 
whole genome shotgun sequence
Length=9203

 Score = 279 bits (151),  Expect = 2e-72
 Identities = 226/260 (87%), Gaps = 13/260 (5%)
 Strand=Plus/Minus

Query  1     CAAGGTTTCCGTAGGTGAACCTGCGGAAGGATCATTACCGAGTGCGGGTC-CTTTGG-GC  58
             |||||||||||||||||||||||||||||||||||||||||||| ||||  || ||  ||
Sbjct  4111  CAAGGTTTCCGTAGGTGAACCTGCGGAAGGATCATTACCGAGTGAGGGTTTCTCTGAAGC  4052

Query  59    CCAACCTCCCATCCGTGTCTATTGTACCCTGTTGCTTCGGCGGGCCCGCCGCTTGTCGGC  118
             ||||||||||| |||||| ||  |||||||||||||||||||| |||||| |    ||||
Sbjct  4051  CCAACCTCCCACCCGTGTATACCGTACCCTGTTGCTTCGGCGG-CCCGCCTCA---CGGC  3996

Query  119   CGCCgggggggCGCCTC-TGCCCCCCGGGCCCGTGCCCGCCGGAGACCCCAACACGAACA  177
             |||||||||  | | || || ||||  |||||| |||||||| |||||||||||||||||
Sbjct  3995  CGCCGGGGGA-C-C-TCGTGTCCCC--GGCCCGCGCCCGCCGAAGACCCCAACACGAACA  3941

Query  178   CTGTCTGAAAGCGTGCAGTCTGAGTTGATTGAATGCAATCAGTTAAAACTTTCAACAATG  237
             ||||||||||  ||||||||||||| |||||    |||||||| ||||||||||||||||
Sbjct  3940  CTGTCTGAAAA-GTGCAGTCTGAGTCGATTGTTACCAATCAGTCAAAACTTTCAACAATG  3882

Query  238   GATCTCTTGGTTCCGGCATC  257
             ||||||||||||||||||||
Sbjct  3881  GATCTCTTGGTTCCGGCATC  3862


>NW_020194423.1 Aspergillus steynii IBT 23096 chromosome Unknown P170scaffold_26, 
whole genome shotgun sequence
Length=8162

 Score = 278 bits (150),  Expect = 6e-72
 Identities = 225/261 (86%), Gaps = 6/261 (2%)
 Strand=Plus/Plus

Query  1     CAAGGTTTCCGTAGGTGAACCTGCGGAAGGATCATTACCGAGTGCGGG-TCCTTTGGGCC  59
             |||||||||||||||||||||||||||||||||||||| ||||| ||| ||||| |||||
Sbjct  1466  CAAGGTTTCCGTAGGTGAACCTGCGGAAGGATCATTACTGAGTGAGGGTTCCTTCGGGCC  1525

Query  60    CAACCTCCCATCCGTGTCTATTGTACCCTGTTGCTTCGGCGGGCCCGCCG-CTTGTCGGC  118
             |||||||||| || ||| ||  |||||  ||||||||||||||||||||| |    ||||
Sbjct  1526  CAACCTCCCACCCTTGTATACCGTACCTAGTTGCTTCGGCGGGCCCGCCGTCCACGCGGC  1585

Query  119   CGCCggggg-ggCGCCTCTGCCCCCCGGGCCCGTGCCCGCCGGAGACCCCAACACGAACA  177
             ||||||||| || || ||  ||||||||||  | ||||||||||||| |||||  |||||
Sbjct  1586  CGCCGGGGGAGGGGCTTC--CCCCCCGGGCGAGCGCCCGCCGGAGACACCAACGTGAACA  1643

Query  178   CTGTCTGAAAGCGTGCAGTCTGAGTTGATTGAAT-GCAATCAGTTAAAACTTTCAACAAT  236
             |||||||||    ||  |||||||| ||||| || |||||||||||||||||||||||||
Sbjct  1644  CTGTCTGAAGTTTTGTCGTCTGAGTCGATTGTATCGCAATCAGTTAAAACTTTCAACAAT  1703

Query  237   GGATCTCTTGGTTCCGGCATC  257
             |||||||||||||||||||||
Sbjct  1704  GGATCTCTTGGTTCCGGCATC  1724


 Score = 270 bits (146),  Expect = 1e-69
 Identities = 224/261 (86%), Gaps = 7/261 (3%)
 Strand=Plus/Minus

Query  1     CAAGGTTTCCGTAGGTGAACCTGCGGAAGGATCATTACCGAGTGCGGGT-CCTTT-GGGC  58
             |||||||||||||||||||||||||||||||||||||| ||||| |||| ||||  ||||
Sbjct  6058  CAAGGTTTCCGTAGGTGAACCTGCGGAAGGATCATTACTGAGTGAGGGTTCCTTCGGGGC  5999

Query  59    CCAACCTCCCATCCGTGTCTATTGTACCCTGTTGCTTCGGCGGGCCCGCCG-CTTGTCGG  117
             ||||||||||| || ||| ||  |||||  ||||||||||||||||||||| |    |||
Sbjct  5998  CCAACCTCCCACCCTTGTATACCGTACCTAGTTGCTTCGGCGGGCCCGCCGTCCACGCGG  5939

Query  118   CCGCCgggggggCGCCTCTGCCCCCCGGGCCCGTGCCCGCCGGAGACCCCAACACGAACA  177
             |||||||||| | || | | ||||||||||  | ||||||||||||| |||||  |||||
Sbjct  5938  CCGCCGGGGGAGGGC-T-T-CCCCCCGGGCGAGCGCCCGCCGGAGACACCAACGTGAACA  5882

Query  178   CTGTCTGAAAGCGTGCAGTCTGAGTTGATTGAAT-GCAATCAGTTAAAACTTTCAACAAT  236
             |||||||||    ||  |||||||| ||||| || |||||||||||||||||||||||||
Sbjct  5881  CTGTCTGAAGTTTTGTCGTCTGAGTCGATTGTATCGCAATCAGTTAAAACTTTCAACAAT  5822

Query  237   GGATCTCTTGGTTCCGGCATC  257
             |||||||||||||||||||||
Sbjct  5821  GGATCTCTTGGTTCCGGCATC  5801


>NW_020194425.1 Aspergillus steynii IBT 23096 chromosome Unknown P170scaffold_28, 
whole genome shotgun sequence
Length=7865

 Score = 276 bits (149),  Expect = 2e-71
 Identities = 224/260 (86%), Gaps = 5/260 (2%)
 Strand=Plus/Plus

Query  1     CAAGGTTTCCGTAGGTGAACCTGCGGAAGGATCATTACCGAGTGCGGG-TCCTTTGGGCC  59
             |||||||||||||||||||||||||||||||||||||| ||||| ||| ||||| |||||
Sbjct  6308  CAAGGTTTCCGTAGGTGAACCTGCGGAAGGATCATTACTGAGTGAGGGTTCCTTCGGGCC  6367

Query  60    CAACCTCCCATCCGTGTCTATTGTACCCTGTTGCTTCGGCGGGCCCGCCG-CTTGTCGGC  118
             |||||||||| || ||| ||  |||||  ||||||||||||||||||||| |    ||||
Sbjct  6368  CAACCTCCCACCCTTGTATACCGTACCTAGTTGCTTCGGCGGGCCCGCCGTCCACGCGGC  6427

Query  119   CGCCgggggggCGCCTCTGCCCCCCGGGCCCGTGCCCGCCGGAGACCCCAACACGAACAC  178
             ||||||||| | | || | ||||||||||  | ||||||||||||| |||||  ||||||
Sbjct  6428  CGCCGGGGGAGGGGCT-T-CCCCCCGGGCGAGCGCCCGCCGGAGACACCAACGTGAACAC  6485

Query  179   TGTCTGAAAGCGTGCAGTCTGAGTTGATTGAAT-GCAATCAGTTAAAACTTTCAACAATG  237
             ||||||||    ||  |||||||| ||||| || ||||||||||||||||||||||||||
Sbjct  6486  TGTCTGAAGTTTTGTCGTCTGAGTCGATTGTATCGCAATCAGTTAAAACTTTCAACAATG  6545

Query  238   GATCTCTTGGTTCCGGCATC  257
             ||||||||||||||||||||
Sbjct  6546  GATCTCTTGGTTCCGGCATC  6565


 Score = 272 bits (147),  Expect = 3e-70
 Identities = 224/261 (86%), Gaps = 6/261 (2%)
 Strand=Plus/Minus

Query  1     CAAGGTTTCCGTAGGTGAACCTGCGGAAGGATCATTACCGAGTGCGGGT-CCTTT-GGGC  58
             |||||||||||||||||||||||||||||||||||||| ||||| |||| ||||  ||||
Sbjct  3008  CAAGGTTTCCGTAGGTGAACCTGCGGAAGGATCATTACTGAGTGAGGGTTCCTTCGGGGC  2949

Query  59    CCAACCTCCCATCCGTGTCTATTGTACCCTGTTGCTTCGGCGGGCCCGCCG-CTTGTCGG  117
             ||||||||||| || ||| ||  |||||  ||||||||||||||||||||| |    |||
Sbjct  2948  CCAACCTCCCACCCTTGTATACCGTACCTAGTTGCTTCGGCGGGCCCGCCGTCCACGCGG  2889

Query  118   CCGCCgggggggCGCCTCTGCCCCCCGGGCCCGTGCCCGCCGGAGACCCCAACACGAACA  177
             |||||||||| | || ||  ||||||||||  | ||||||||||||| |||||  |||||
Sbjct  2888  CCGCCGGGGGAGGGCTTC--CCCCCCGGGCGAGCGCCCGCCGGAGACACCAACGTGAACA  2831

Query  178   CTGTCTGAAAGCGTGCAGTCTGAGTTGATTGAAT-GCAATCAGTTAAAACTTTCAACAAT  236
             |||||||||    ||  |||||||| ||||| || |||||||||||||||||||||||||
Sbjct  2830  CTGTCTGAAGTTTTGTCGTCTGAGTCGATTGTATCGCAATCAGTTAAAACTTTCAACAAT  2771

Query  237   GGATCTCTTGGTTCCGGCATC  257
             |||||||||||||||||||||
Sbjct  2770  GGATCTCTTGGTTCCGGCATC  2750


>NW_020194421.1 Aspergillus steynii IBT 23096 chromosome Unknown P170scaffold_24, 
whole genome shotgun sequence
Length=12332

 Score = 276 bits (149),  Expect = 2e-71
 Identities = 224/260 (86%), Gaps = 5/260 (2%)
 Strand=Plus/Minus

Query  1      CAAGGTTTCCGTAGGTGAACCTGCGGAAGGATCATTACCGAGTGCGGGT-CCTTTGGGCC  59
              |||||||||||||||||||||||||||||||||||||| ||||| |||| |||| |||||
Sbjct  10782  CAAGGTTTCCGTAGGTGAACCTGCGGAAGGATCATTACTGAGTGAGGGTTCCTTCGGGCC  10723

Query  60     CAACCTCCCATCCGTGTCTATTGTACCCTGTTGCTTCGGCGGGCCCGCCG-CTTGTCGGC  118
              |||||||||| || ||| ||  |||||  ||||||||||||||||||||| |    ||||
Sbjct  10722  CAACCTCCCACCCTTGTATACCGTACCTAGTTGCTTCGGCGGGCCCGCCGTCCACGCGGC  10663

Query  119    CGCCgggggggCGCCTCTGCCCCCCGGGCCCGTGCCCGCCGGAGACCCCAACACGAACAC  178
              |||||||| || || ||  ||||||||||  | ||||||||||||| |||||  ||||||
Sbjct  10662  CGCCGGGGAGGGGCTTC--CCCCCCGGGCGAGCGCCCGCCGGAGACACCAACGTGAACAC  10605

Query  179    TGTCTGAAAGCGTGCAGTCTGAGTTGATTGAAT-GCAATCAGTTAAAACTTTCAACAATG  237
              ||||||||    ||  |||||||| ||||| || ||||||||||||||||||||||||||
Sbjct  10604  TGTCTGAAGTTTTGTCGTCTGAGTCGATTGTATCGCAATCAGTTAAAACTTTCAACAATG  10545

Query  238    GATCTCTTGGTTCCGGCATC  257
              ||||||||||||||||||||
Sbjct  10544  GATCTCTTGGTTCCGGCATC  10525


 Score = 272 bits (147),  Expect = 3e-70
 Identities = 225/262 (86%), Gaps = 7/262 (3%)
 Strand=Plus/Minus

Query  1     CAAGGTTTCCGTAGGTGAACCTGCGGAAGGATCATTACCGAGTGCGGGT-CCTTT-GGGC  58
             |||||||||||||||||||||||||||||||||||||| ||||| |||| ||||  ||||
Sbjct  3020  CAAGGTTTCCGTAGGTGAACCTGCGGAAGGATCATTACTGAGTGAGGGTTCCTTCGGGGC  2961

Query  59    CCAACCTCCCATCCGTGTCTATTGTACCCTGTTGCTTCGGCGGGCCCGCCG-CTTGTCGG  117
             ||||||||||| || ||| ||  |||||  ||||||||||||||||||||| |    |||
Sbjct  2960  CCAACCTCCCACCCTTGTATACCGTACCTAGTTGCTTCGGCGGGCCCGCCGTCCACGCGG  2901

Query  118   CCGCCggggg-ggCGCCTCTGCCCCCCGGGCCCGTGCCCGCCGGAGACCCCAACACGAAC  176
             |||||||||| || || ||  ||||||||||  | ||||||||||||| |||||  ||||
Sbjct  2900  CCGCCGGGGGAGGGGCTTC--CCCCCCGGGCGAGCGCCCGCCGGAGACACCAACGTGAAC  2843

Query  177   ACTGTCTGAAAGCGTGCAGTCTGAGTTGATTGAAT-GCAATCAGTTAAAACTTTCAACAA  235
             ||||||||||    ||  |||||||| ||||| || ||||||||||||||||||||||||
Sbjct  2842  ACTGTCTGAAGTTTTGTCGTCTGAGTCGATTGTATCGCAATCAGTTAAAACTTTCAACAA  2783

Query  236   TGGATCTCTTGGTTCCGGCATC  257
             ||||||||||||||||||||||
Sbjct  2782  TGGATCTCTTGGTTCCGGCATC  2761


>NW_020194416.1 Aspergillus steynii IBT 23096 chromosome Unknown P170scaffold_19, 
whole genome shotgun sequence
Length=14960

 Score = 276 bits (149),  Expect = 2e-71
 Identities = 224/260 (86%), Gaps = 6/260 (2%)
 Strand=Plus/Minus

Query  1     CAAGGTTTCCGTAGGTGAACCTGCGGAAGGATCATTACCGAGTGCGGGT-CCTTTGGGCC  59
             |||||||||||||||||||||||||||||||||||||| ||||| |||| |||| |||||
Sbjct  2862  CAAGGTTTCCGTAGGTGAACCTGCGGAAGGATCATTACTGAGTGAGGGTTCCTTCGGGCC  2803

Query  60    CAACCTCCCATCCGTGTCTATTGTACCCTGTTGCTTCGGCGGGCCCGCCG-CTTGTCGGC  118
             |||||||||| || ||| ||  |||||  ||||||||||||||||||||| |    ||||
Sbjct  2802  CAACCTCCCACCCTTGTATACCGTACCTAGTTGCTTCGGCGGGCCCGCCGTCCACGCGGC  2743

Query  119   CGCCgggggggCGCCTCTGCCCCCCGGGCCCGTGCCCGCCGGAGACCCCAACACGAACAC  178
             ||||||||| | || | | ||||||||||  | ||||||||||||| |||||  ||||||
Sbjct  2742  CGCCGGGGGAGGGC-T-T-CCCCCCGGGCGAGCGCCCGCCGGAGACACCAACGTGAACAC  2686

Query  179   TGTCTGAAAGCGTGCAGTCTGAGTTGATTGAAT-GCAATCAGTTAAAACTTTCAACAATG  237
             ||||||||    ||  |||||||| ||||| || ||||||||||||||||||||||||||
Sbjct  2685  TGTCTGAAGTTTTGTCGTCTGAGTCGATTGTATCGCAATCAGTTAAAACTTTCAACAATG  2626

Query  238   GATCTCTTGGTTCCGGCATC  257
             ||||||||||||||||||||
Sbjct  2625  GATCTCTTGGTTCCGGCATC  2606


 Score = 272 bits (147),  Expect = 3e-70
 Identities = 224/261 (86%), Gaps = 6/261 (2%)
 Strand=Plus/Minus

Query  1      CAAGGTTTCCGTAGGTGAACCTGCGGAAGGATCATTACCGAGTGCGGGT-CCTTT-GGGC  58
              |||||||||||||||||||||||||||||||||||||| ||||| |||| ||||  ||||
Sbjct  10669  CAAGGTTTCCGTAGGTGAACCTGCGGAAGGATCATTACTGAGTGAGGGTTCCTTCGGGGC  10610

Query  59     CCAACCTCCCATCCGTGTCTATTGTACCCTGTTGCTTCGGCGGGCCCGCCG-CTTGTCGG  117
              ||||||||||| || ||| ||  |||||  ||||||||||||||||||||| |    |||
Sbjct  10609  CCAACCTCCCACCCTTGTATACCGTACCTAGTTGCTTCGGCGGGCCCGCCGTCCACGCGG  10550

Query  118    CCGCCgggggggCGCCTCTGCCCCCCGGGCCCGTGCCCGCCGGAGACCCCAACACGAACA  177
              |||||||||| | | || | ||||||||||  | ||||||||||||| |||||  |||||
Sbjct  10549  CCGCCGGGGGAGGGGCT-T-CCCCCCGGGCGAGCGCCCGCCGGAGACACCAACGTGAACA  10492

Query  178    CTGTCTGAAAGCGTGCAGTCTGAGTTGATTGAAT-GCAATCAGTTAAAACTTTCAACAAT  236
              |||||||||    ||  |||||||| ||||| || |||||||||||||||||||||||||
Sbjct  10491  CTGTCTGAAGTTTTGTCGTCTGAGTCGATTGTATCGCAATCAGTTAAAACTTTCAACAAT  10432

Query  237    GGATCTCTTGGTTCCGGCATC  257
              |||||||||||||||||||||
Sbjct  10431  GGATCTCTTGGTTCCGGCATC  10411


>NW_020194362.1 Aspergillus campestris IBT 28561 chromosome Unknown P168scaffold_27, 
whole genome shotgun sequence
Length=18396

 Score = 274 bits (148),  Expect = 8e-71
 Identities = 225/260 (87%), Gaps = 14/260 (5%)
 Strand=Plus/Minus

Query  1     CAAGGTTTCCGTAGGTGAACCTGCGGAAGGATCATTACCGAGTGCGGGTC-CTTTGG-GC  58
             |||||||||||||||||||||||||||||||||||||||||||| ||||  || ||  ||
Sbjct  3953  CAAGGTTTCCGTAGGTGAACCTGCGGAAGGATCATTACCGAGTGAGGGTTTCTCTGAAGC  3894

Query  59    CCAACCTCCCATCCGTGTCTATTGTACCCTGTTGCTTCGGCGGGCCCGCCGCTTGTCGGC  118
             ||||||||||| |||||| ||  |||||||||||||||||||| |||||| |    ||||
Sbjct  3893  CCAACCTCCCACCCGTGTATACCGTACCCTGTTGCTTCGGCGG-CCCGCCTCA---CGGC  3838

Query  119   CGCCgggggggCGCCTC-TGCCCCCCGGGCCCGTGCCCGCCGGAGACCCCAACACGAACA  177
             |||||||||  | | || || |||  ||||||| | |||||| |||||||||||||||||
Sbjct  3837  CGCCGGGGGA-C-C-TCGTGTCCC--GGGCCCGCG-CCGCCGAAGACCCCAACACGAACA  3784

Query  178   CTGTCTGAAAGCGTGCAGTCTGAGTTGATTGAATGCAATCAGTTAAAACTTTCAACAATG  237
             ||||||||||  ||||||||||||| |||||    |||||||| ||||||||||||||||
Sbjct  3783  CTGTCTGAAAA-GTGCAGTCTGAGTCGATTGTTACCAATCAGTCAAAACTTTCAACAATG  3725

Query  238   GATCTCTTGGTTCCGGCATC  257
             ||||||||||||||||||||
Sbjct  3724  GATCTCTTGGTTCCGGCATC  3705


 Score = 274 bits (148),  Expect = 8e-71
 Identities = 225/260 (87%), Gaps = 14/260 (5%)
 Strand=Plus/Minus

Query  1      CAAGGTTTCCGTAGGTGAACCTGCGGAAGGATCATTACCGAGTGCGGGTC-CTTTGG-GC  58
              |||||||||||||||||||||||||||||||||||||||||||| ||||  || ||  ||
Sbjct  11660  CAAGGTTTCCGTAGGTGAACCTGCGGAAGGATCATTACCGAGTGAGGGTTTCTCTGAAGC  11601

Query  59     CCAACCTCCCATCCGTGTCTATTGTACCCTGTTGCTTCGGCGGGCCCGCCGCTTGTCGGC  118
              ||||||||||| |||||| ||  ||||||||||||||||||||||| ||| |    ||||
Sbjct  11600  CCAACCTCCCACCCGTGTATACCGTACCCTGTTGCTTCGGCGGGCC-GCCTCA---CGGC  11545

Query  119    CGCCgggggggCGCCTC-TGCCCCCCGGGCCCGTGCCCGCCGGAGACCCCAACACGAACA  177
              ||||||||   | | || || ||||  |||||| |||||||| |||||||||||||||||
Sbjct  11544  CGCCGGGGA--C-C-TCGTGTCCCC--GGCCCGCGCCCGCCGAAGACCCCAACACGAACA  11491

Query  178    CTGTCTGAAAGCGTGCAGTCTGAGTTGATTGAATGCAATCAGTTAAAACTTTCAACAATG  237
              ||||||||||  ||||||||||||| |||||    |||||||| ||||||||||||||||
Sbjct  11490  CTGTCTGAAAA-GTGCAGTCTGAGTCGATTGTTACCAATCAGTCAAAACTTTCAACAATG  11432

Query  238    GATCTCTTGGTTCCGGCATC  257
              ||||||||||||||||||||
Sbjct  11431  GATCTCTTGGTTCCGGCATC  11412


>NW_020194405.1 Aspergillus steynii IBT 23096 chromosome Unknown P170scaffold_8, 
whole genome shotgun sequence
Length=1759027

 Score = 272 bits (147),  Expect = 3e-70
 Identities = 224/261 (86%), Gaps = 6/261 (2%)
 Strand=Plus/Plus

Query  1        CAAGGTTTCCGTAGGTGAACCTGCGGAAGGATCATTACCGAGTGCGGGT-CCTTT-GGGC  58
                |||||||||||||||||||||||||||||||||||||| ||||| |||| ||||  ||||
Sbjct  1757670  CAAGGTTTCCGTAGGTGAACCTGCGGAAGGATCATTACTGAGTGAGGGTTCCTTCGGGGC  1757729

Query  59       CCAACCTCCCATCCGTGTCTATTGTACCCTGTTGCTTCGGCGGGCCCGCCG-CTTGTCGG  117
                ||||||||||| || ||| ||  |||||  ||||||||||||||||||||| |    |||
Sbjct  1757730  CCAACCTCCCACCCTTGTATACCGTACCTAGTTGCTTCGGCGGGCCCGCCGTCCACGCGG  1757789

Query  118      CCGCCgggggggCGCCTCTGCCCCCCGGGCCCGTGCCCGCCGGAGACCCCAACACGAACA  177
                |||||||||| | || ||  ||||||||||  | ||||||||||||| |||||  |||||
Sbjct  1757790  CCGCCGGGGGAGGGCTTC--CCCCCCGGGCGAGCGCCCGCCGGAGACACCAACGTGAACA  1757847

Query  178      CTGTCTGAAAGCGTGCAGTCTGAGTTGATTGAAT-GCAATCAGTTAAAACTTTCAACAAT  236
                |||||||||    ||  |||||||| ||||| || |||||||||||||||||||||||||
Sbjct  1757848  CTGTCTGAAGTTTTGTCGTCTGAGTCGATTGTATCGCAATCAGTTAAAACTTTCAACAAT  1757907

Query  237      GGATCTCTTGGTTCCGGCATC  257
                |||||||||||||||||||||
Sbjct  1757908  GGATCTCTTGGTTCCGGCATC  1757928


>NW_020194430.1 Aspergillus steynii IBT 23096 chromosome Unknown P170scaffold_33, 
whole genome shotgun sequence
Length=5492

 Score = 272 bits (147),  Expect = 3e-70
 Identities = 225/262 (86%), Gaps = 7/262 (3%)
 Strand=Plus/Minus

Query  1     CAAGGTTTCCGTAGGTGAACCTGCGGAAGGATCATTACCGAGTGCGGGT-CCTTT-GGGC  58
             |||||||||||||||||||||||||||||||||||||| ||||| |||| ||||  ||||
Sbjct  3302  CAAGGTTTCCGTAGGTGAACCTGCGGAAGGATCATTACTGAGTGAGGGTTCCTTCGGGGC  3243

Query  59    CCAACCTCCCATCCGTGTCTATTGTACCCTGTTGCTTCGGCGGGCCCGCCG-CTTGTCGG  117
             ||||||||||| || ||| ||  |||||  ||||||||||||||||||||| |    |||
Sbjct  3242  CCAACCTCCCACCCTTGTATACCGTACCTAGTTGCTTCGGCGGGCCCGCCGTCCACGCGG  3183

Query  118   CCGCCggggg-ggCGCCTCTGCCCCCCGGGCCCGTGCCCGCCGGAGACCCCAACACGAAC  176
             |||||||||| || || ||  ||||||||||  | ||||||||||||| |||||  ||||
Sbjct  3182  CCGCCGGGGGAGGGGCTTC--CCCCCCGGGCGAGCGCCCGCCGGAGACACCAACGTGAAC  3125

Query  177   ACTGTCTGAAAGCGTGCAGTCTGAGTTGATTGAAT-GCAATCAGTTAAAACTTTCAACAA  235
             ||||||||||    ||  |||||||| ||||| || ||||||||||||||||||||||||
Sbjct  3124  ACTGTCTGAAGTTTTGTCGTCTGAGTCGATTGTATCGCAATCAGTTAAAACTTTCAACAA  3065

Query  236   TGGATCTCTTGGTTCCGGCATC  257
             ||||||||||||||||||||||
Sbjct  3064  TGGATCTCTTGGTTCCGGCATC  3043


 Score = 265 bits (143),  Expect = 5e-68
 Identities = 223/261 (85%), Gaps = 7/261 (3%)
 Strand=Plus/Plus

Query  1     CAAGGTTTCCGTAGGTGAACCTGCGGAAGGATCATTACCGAGTGCGGGT-CCTTT-GGGC  58
             |||||||||||||||||||||||||||||||||||||| ||||| |||| ||||  ||||
Sbjct  3989  CAAGGTTTCCGTAGGTGAACCTGCGGAAGGATCATTACTGAGTGAGGGTTCCTTCGGGGC  4048

Query  59    CCAACCTCCCATCCGTGTCTATTGTACCCTGTTGCTTCGGCGGGCCCGCCG-CTTGTCGG  117
             ||||||||||| || ||| ||  |||||  ||||||||||||| ||||||| |    |||
Sbjct  4049  CCAACCTCCCACCCTTGTATACCGTACCTAGTTGCTTCGGCGG-CCCGCCGTCCACGCGG  4107

Query  118   CCGCCgggggggCGCCTCTGCCCCCCGGGCCCGTGCCCGCCGGAGACCCCAACACGAACA  177
             |||||||||| | | || | ||||||||||  | ||||||||||||| |||||  |||||
Sbjct  4108  CCGCCGGGGGAGGGGCT-T-CCCCCCGGGCGAGCGCCCGCCGGAGACACCAACGTGAACA  4165

Query  178   CTGTCTGAAAGCGTGCAGTCTGAGTTGATTGAAT-GCAATCAGTTAAAACTTTCAACAAT  236
             |||||||||    ||  |||||||| ||||| || |||||||||||||||||||||||||
Sbjct  4166  CTGTCTGAAGTTTTGTCGTCTGAGTCGATTGTATCGCAATCAGTTAAAACTTTCAACAAT  4225

Query  237   GGATCTCTTGGTTCCGGCATC  257
             |||||||||||||||||||||
Sbjct  4226  GGATCTCTTGGTTCCGGCATC  4246


>NW_020194428.1 Aspergillus steynii IBT 23096 chromosome Unknown P170scaffold_31, 
whole genome shotgun sequence
Length=6157

 Score = 272 bits (147),  Expect = 3e-70
 Identities = 224/261 (86%), Gaps = 6/261 (2%)
 Strand=Plus/Minus

Query  1     CAAGGTTTCCGTAGGTGAACCTGCGGAAGGATCATTACCGAGTGCGGGT-CCTTT-GGGC  58
             |||||||||||||||||||||||||||||||||||||| ||||| |||| ||||  ||||
Sbjct  3394  CAAGGTTTCCGTAGGTGAACCTGCGGAAGGATCATTACTGAGTGAGGGTTCCTTCGGGGC  3335

Query  59    CCAACCTCCCATCCGTGTCTATTGTACCCTGTTGCTTCGGCGGGCCCGCCG-CTTGTCGG  117
             ||||||||||| || ||| ||  |||||  ||||||||||||||||||||| |    |||
Sbjct  3334  CCAACCTCCCACCCTTGTATACCGTACCTAGTTGCTTCGGCGGGCCCGCCGTCCACGCGG  3275

Query  118   CCGCCgggggggCGCCTCTGCCCCCCGGGCCCGTGCCCGCCGGAGACCCCAACACGAACA  177
             |||||||||| | || ||  ||||||||||  | ||||||||||||| |||||  |||||
Sbjct  3274  CCGCCGGGGGAGGGCTTC--CCCCCCGGGCGAGCGCCCGCCGGAGACACCAACGTGAACA  3217

Query  178   CTGTCTGAAAGCGTGCAGTCTGAGTTGATTGAAT-GCAATCAGTTAAAACTTTCAACAAT  236
             |||||||||    ||  |||||||| ||||| || |||||||||||||||||||||||||
Sbjct  3216  CTGTCTGAAGTTTTGTCGTCTGAGTCGATTGTATCGCAATCAGTTAAAACTTTCAACAAT  3157

Query  237   GGATCTCTTGGTTCCGGCATC  257
             |||||||||||||||||||||
Sbjct  3156  GGATCTCTTGGTTCCGGCATC  3136


>NW_020194424.1 Aspergillus steynii IBT 23096 chromosome Unknown P170scaffold_27, 
whole genome shotgun sequence
Length=8097

 Score = 272 bits (147),  Expect = 3e-70
 Identities = 224/261 (86%), Gaps = 6/261 (2%)
 Strand=Plus/Minus

Query  1     CAAGGTTTCCGTAGGTGAACCTGCGGAAGGATCATTACCGAGTGCGGGT-CCTTT-GGGC  58
             |||||||||||||||||||||||||||||||||||||| ||||| |||| ||||  ||||
Sbjct  5830  CAAGGTTTCCGTAGGTGAACCTGCGGAAGGATCATTACTGAGTGAGGGTTCCTTCGGGGC  5771

Query  59    CCAACCTCCCATCCGTGTCTATTGTACCCTGTTGCTTCGGCGGGCCCGCCG-CTTGTCGG  117
             ||||||||||| || ||| ||  |||||  ||||||||||||||||||||| |    |||
Sbjct  5770  CCAACCTCCCACCCTTGTATACCGTACCTAGTTGCTTCGGCGGGCCCGCCGTCCACGCGG  5711

Query  118   CCGCCgggggggCGCCTCTGCCCCCCGGGCCCGTGCCCGCCGGAGACCCCAACACGAACA  177
             |||||||||| | | || | ||||||||||  | ||||||||||||| |||||  |||||
Sbjct  5710  CCGCCGGGGGAGGGGCT-T-CCCCCCGGGCGAGCGCCCGCCGGAGACACCAACGTGAACA  5653

Query  178   CTGTCTGAAAGCGTGCAGTCTGAGTTGATTGAAT-GCAATCAGTTAAAACTTTCAACAAT  236
             |||||||||    ||  |||||||| ||||| || |||||||||||||||||||||||||
Sbjct  5652  CTGTCTGAAGTTTTGTCGTCTGAGTCGATTGTATCGCAATCAGTTAAAACTTTCAACAAT  5593

Query  237   GGATCTCTTGGTTCCGGCATC  257
             |||||||||||||||||||||
Sbjct  5592  GGATCTCTTGGTTCCGGCATC  5572


>NW_020194422.1 Aspergillus steynii IBT 23096 chromosome Unknown P170scaffold_25, 
whole genome shotgun sequence
Length=12319

 Score = 272 bits (147),  Expect = 3e-70
 Identities = 225/262 (86%), Gaps = 7/262 (3%)
 Strand=Plus/Plus

Query  1     CAAGGTTTCCGTAGGTGAACCTGCGGAAGGATCATTACCGAGTGCGGGT-CCTTT-GGGC  58
             |||||||||||||||||||||||||||||||||||||| ||||| |||| ||||  ||||
Sbjct  1529  CAAGGTTTCCGTAGGTGAACCTGCGGAAGGATCATTACTGAGTGAGGGTTCCTTCGGGGC  1588

Query  59    CCAACCTCCCATCCGTGTCTATTGTACCCTGTTGCTTCGGCGGGCCCGCCG-CTTGTCGG  117
             ||||||||||| || ||| ||  |||||  ||||||||||||||||||||| |    |||
Sbjct  1589  CCAACCTCCCACCCTTGTATACCGTACCTAGTTGCTTCGGCGGGCCCGCCGTCCACGCGG  1648

Query  118   CCGCCggggg-ggCGCCTCTGCCCCCCGGGCCCGTGCCCGCCGGAGACCCCAACACGAAC  176
             |||||||||| || || ||  ||||||||||  | ||||||||||||| |||||  ||||
Sbjct  1649  CCGCCGGGGGAGGGGCTTC--CCCCCCGGGCGAGCGCCCGCCGGAGACACCAACGTGAAC  1706

Query  177   ACTGTCTGAAAGCGTGCAGTCTGAGTTGATTGAAT-GCAATCAGTTAAAACTTTCAACAA  235
             ||||||||||    ||  |||||||| ||||| || ||||||||||||||||||||||||
Sbjct  1707  ACTGTCTGAAGTTTTGTCGTCTGAGTCGATTGTATCGCAATCAGTTAAAACTTTCAACAA  1766

Query  236   TGGATCTCTTGGTTCCGGCATC  257
             ||||||||||||||||||||||
Sbjct  1767  TGGATCTCTTGGTTCCGGCATC  1788


 Score = 272 bits (147),  Expect = 3e-70
 Identities = 225/262 (86%), Gaps = 7/262 (3%)
 Strand=Plus/Plus

Query  1     CAAGGTTTCCGTAGGTGAACCTGCGGAAGGATCATTACCGAGTGCGGGT-CCTTT-GGGC  58
             |||||||||||||||||||||||||||||||||||||| ||||| |||| ||||  ||||
Sbjct  9330  CAAGGTTTCCGTAGGTGAACCTGCGGAAGGATCATTACTGAGTGAGGGTTCCTTCGGGGC  9389

Query  59    CCAACCTCCCATCCGTGTCTATTGTACCCTGTTGCTTCGGCGGGCCCGCCG-CTTGTCGG  117
             ||||||||||| || ||| ||  |||||  ||||||||||||||||||||| |    |||
Sbjct  9390  CCAACCTCCCACCCTTGTATACCGTACCTAGTTGCTTCGGCGGGCCCGCCGTCCACGCGG  9449

Query  118   CCGCCggggg-ggCGCCTCTGCCCCCCGGGCCCGTGCCCGCCGGAGACCCCAACACGAAC  176
             |||||||||| || || ||  ||||||||||  | ||||||||||||| |||||  ||||
Sbjct  9450  CCGCCGGGGGAGGGGCTTC--CCCCCCGGGCGAGCGCCCGCCGGAGACACCAACGTGAAC  9507

Query  177   ACTGTCTGAAAGCGTGCAGTCTGAGTTGATTGAAT-GCAATCAGTTAAAACTTTCAACAA  235
             ||||||||||    ||  |||||||| ||||| || ||||||||||||||||||||||||
Sbjct  9508  ACTGTCTGAAGTTTTGTCGTCTGAGTCGATTGTATCGCAATCAGTTAAAACTTTCAACAA  9567

Query  236   TGGATCTCTTGGTTCCGGCATC  257
             ||||||||||||||||||||||
Sbjct  9568  TGGATCTCTTGGTTCCGGCATC  9589


>NW_020194420.1 Aspergillus steynii IBT 23096 chromosome Unknown P170scaffold_23, 
whole genome shotgun sequence
Length=12511

 Score = 272 bits (147),  Expect = 3e-70
 Identities = 225/262 (86%), Gaps = 7/262 (3%)
 Strand=Plus/Minus

Query  1     CAAGGTTTCCGTAGGTGAACCTGCGGAAGGATCATTACCGAGTGCGGGT-CCTTT-GGGC  58
             |||||||||||||||||||||||||||||||||||||| ||||| |||| ||||  ||||
Sbjct  4550  CAAGGTTTCCGTAGGTGAACCTGCGGAAGGATCATTACTGAGTGAGGGTTCCTTCGGGGC  4491

Query  59    CCAACCTCCCATCCGTGTCTATTGTACCCTGTTGCTTCGGCGGGCCCGCCG-CTTGTCGG  117
             ||||||||||| || ||| ||  |||||  ||||||||||||||||||||| |    |||
Sbjct  4490  CCAACCTCCCACCCTTGTATACCGTACCTAGTTGCTTCGGCGGGCCCGCCGTCCACGCGG  4431

Query  118   CCGCCggggg-ggCGCCTCTGCCCCCCGGGCCCGTGCCCGCCGGAGACCCCAACACGAAC  176
             |||||||||| || || ||  ||||||||||  | ||||||||||||| |||||  ||||
Sbjct  4430  CCGCCGGGGGAGGGGCTTC--CCCCCCGGGCGAGCGCCCGCCGGAGACACCAACGTGAAC  4373

Query  177   ACTGTCTGAAAGCGTGCAGTCTGAGTTGATTGAAT-GCAATCAGTTAAAACTTTCAACAA  235
             ||||||||||    ||  |||||||| ||||| || ||||||||||||||||||||||||
Sbjct  4372  ACTGTCTGAAGTTTTGTCGTCTGAGTCGATTGTATCGCAATCAGTTAAAACTTTCAACAA  4313

Query  236   TGGATCTCTTGGTTCCGGCATC  257
             ||||||||||||||||||||||
Sbjct  4312  TGGATCTCTTGGTTCCGGCATC  4291


 Score = 268 bits (145),  Expect = 4e-69
 Identities = 223/260 (86%), Gaps = 8/260 (3%)
 Strand=Plus/Minus

Query  1      CAAGGTTTCCGTAGGTGAACCTGCGGAAGGATCATTACCGAGTGCGGGT-CCTTTGGGCC  59
              |||||||||||||||||||||||||||||||||||||| ||||| |||| |||| |||||
Sbjct  12354  CAAGGTTTCCGTAGGTGAACCTGCGGAAGGATCATTACTGAGTGAGGGTTCCTTCGGGCC  12295

Query  60     CAACCTCCCATCCGTGTCTATTGTACCCTGTTGCTTCGGCGGGCCCGCCG-CTTGTCGGC  118
              |||||||||| || ||| ||  |||||  ||||||||||||||||||||| |    ||||
Sbjct  12294  CAACCTCCCACCCTTGTATACCGTACCTAGTTGCTTCGGCGGGCCCGCCGTCCACGCGGC  12235

Query  119    CGCCgggggggCGCCTCTGCCCCCCGGGCCCGTGCCCGCCGGAGACCCCAACACGAACAC  178
              |||||||| || || | | |||||||||  || || |||||||||| |||||  ||||||
Sbjct  12234  CGCCGGGGAGGGGC-T-T-CCCCCCGGG--CGAGCGCGCCGGAGACACCAACGTGAACAC  12180

Query  179    TGTCTGAAAGCGTGCAGTCTGAGTTGATTGAAT-GCAATCAGTTAAAACTTTCAACAATG  237
              ||||||||    ||  |||||||| ||||| || ||||||||||||||||||||||||||
Sbjct  12179  TGTCTGAAGTTTTGTCGTCTGAGTCGATTGTATCGCAATCAGTTAAAACTTTCAACAATG  12120

Query  238    GATCTCTTGGTTCCGGCATC  257
              ||||||||||||||||||||
Sbjct  12119  GATCTCTTGGTTCCGGCATC  12100


>NW_020194415.1 Aspergillus steynii IBT 23096 chromosome Unknown P170scaffold_18, 
whole genome shotgun sequence
Length=17513

 Score = 272 bits (147),  Expect = 3e-70
 Identities = 225/262 (86%), Gaps = 7/262 (3%)
 Strand=Plus/Minus

Query  1     CAAGGTTTCCGTAGGTGAACCTGCGGAAGGATCATTACCGAGTGCGGGT-CCTTT-GGGC  58
             |||||||||||||||||||||||||||||||||||||| ||||| |||| ||||  ||||
Sbjct  8313  CAAGGTTTCCGTAGGTGAACCTGCGGAAGGATCATTACTGAGTGAGGGTTCCTTCGGGGC  8254

Query  59    CCAACCTCCCATCCGTGTCTATTGTACCCTGTTGCTTCGGCGGGCCCGCCG-CTTGTCGG  117
             ||||||||||| || ||| ||  |||||  ||||||||||||||||||||| |    |||
Sbjct  8253  CCAACCTCCCACCCTTGTATACCGTACCTAGTTGCTTCGGCGGGCCCGCCGTCCACGCGG  8194

Query  118   CCGCCggggg-ggCGCCTCTGCCCCCCGGGCCCGTGCCCGCCGGAGACCCCAACACGAAC  176
             |||||||||| || || ||  ||||||||||  | ||||||||||||| |||||  ||||
Sbjct  8193  CCGCCGGGGGAGGGGCTTC--CCCCCCGGGCGAGCGCCCGCCGGAGACACCAACGTGAAC  8136

Query  177   ACTGTCTGAAAGCGTGCAGTCTGAGTTGATTGAAT-GCAATCAGTTAAAACTTTCAACAA  235
             ||||||||||    ||  |||||||| ||||| || ||||||||||||||||||||||||
Sbjct  8135  ACTGTCTGAAGTTTTGTCGTCTGAGTCGATTGTATCGCAATCAGTTAAAACTTTCAACAA  8076

Query  236   TGGATCTCTTGGTTCCGGCATC  257
             ||||||||||||||||||||||
Sbjct  8075  TGGATCTCTTGGTTCCGGCATC  8054


 Score = 265 bits (143),  Expect = 5e-68
 Identities = 223/261 (85%), Gaps = 7/261 (3%)
 Strand=Plus/Minus

Query  1    CAAGGTTTCCGTAGGTGAACCTGCGGAAGGATCATTACCGAGTGCGGGT-CCTTT-GGGC  58
            |||||||||||||||||||||||||||||||||||||| ||||| |||| ||||  ||||
Sbjct  517  CAAGGTTTCCGTAGGTGAACCTGCGGAAGGATCATTACTGAGTGAGGGTTCCTTCGGGGC  458

Query  59   CCAACCTCCCATCCGTGTCTATTGTACCCTGTTGCTTCGGCGGGCCCGCCG-CTTGTCGG  117
            ||||||||||| || ||| ||  |||||  ||||||||||||| ||||||| |    |||
Sbjct  457  CCAACCTCCCACCCTTGTATACCGTACCTAGTTGCTTCGGCGG-CCCGCCGTCCACGCGG  399

Query  118  CCGCCgggggggCGCCTCTGCCCCCCGGGCCCGTGCCCGCCGGAGACCCCAACACGAACA  177
            ||||||||| || || ||  ||||||||||  | ||||||||||||| |||||  |||||
Sbjct  398  CCGCCGGGGAGGGGCTTC--CCCCCCGGGCGAGCGCCCGCCGGAGACACCAACGTGAACA  341

Query  178  CTGTCTGAAAGCGTGCAGTCTGAGTTGATTGAAT-GCAATCAGTTAAAACTTTCAACAAT  236
            |||||||||    ||  |||||||| ||||| || |||||||||||||||||||||||||
Sbjct  340  CTGTCTGAAGTTTTGTCGTCTGAGTCGATTGTATCGCAATCAGTTAAAACTTTCAACAAT  281

Query  237  GGATCTCTTGGTTCCGGCATC  257
            |||||||||||||||||||||
Sbjct  280  GGATCTCTTGGTTCCGGCATC  260


 Score = 204 bits (110),  Expect = 1e-49
 Identities = 221/271 (82%), Gaps = 21/271 (8%)
 Strand=Plus/Minus

Query  1      CAAGGTTTCCGTAG---GTGAACCTGCGGAAGGATC-ATTACCGAGTGCGGG-TCCTTTG  55
              ||||||||||||||   ||||||||||||||||||| |||||   ||| ||| ||||| |
Sbjct  16133  CAAGGTTTCCGTAGAGTGTGAACCTGCGGAAGGATCCATTACTAGGTGAGGGTTCCTTCG  16074

Query  56     GGCCCAA-CCTCCCATCCGTGTCTATT-----GTACCCTGTTGCTTCGGCGGGCCCGCCG  109
              ||||||| ||||||| || ||| ||||     |||||  ||||||||||| || ||||||
Sbjct  16073  GGCCCAAACCTCCCA-CCCTGT-TATTAAACCGTACCTAGTTGCTTCGGC-GG-CCGCCG  16018

Query  110    -CTTGTCGGCCGCCgggggggCGCCTCTGCCCCCCGGGCCCGTGCCCGCCGGAGACCCCA  168
               |    ||||||||||| | | | || | ||||||||||  | ||||||||||||| |||
Sbjct  16017  TCCACGCGGCCGCCGGGAGAGGG-CT-T-CCCCCCGGGCGAGCGCCCGCCGGAGACACCA  15961

Query  169    ACACGAACACTGTCTGAAAG-CGTGCAGTCTGAGTTGATTGAAT-GCAATCAGTTAAAAC  226
              ||  ||||||||||||||     ||  |||||||| ||||| || |||||||||||||||
Sbjct  15960  ACGTGAACACTGTCTGAAGTTTTTGTCGTCTGAGTCGATTGTATCGCAATCAGTTAAAAC  15901

Query  227    TTTCAACAATGGATCTCTTGGTTCCGGCATC  257
              |||||||||||||||||||||||||||||||
Sbjct  15900  TTTCAACAATGGATCTCTTGGTTCCGGCATC  15870


>NW_020194414.1 Aspergillus steynii IBT 23096 chromosome Unknown P170scaffold_17, 
whole genome shotgun sequence
Length=19352

 Score = 272 bits (147),  Expect = 3e-70
 Identities = 224/261 (86%), Gaps = 6/261 (2%)
 Strand=Plus/Plus

Query  1     CAAGGTTTCCGTAGGTGAACCTGCGGAAGGATCATTACCGAGTGCGGGT-CCTTT-GGGC  58
             |||||||||||||||||||||||||||||||||||||| ||||| |||| ||||  ||||
Sbjct  3037  CAAGGTTTCCGTAGGTGAACCTGCGGAAGGATCATTACTGAGTGAGGGTTCCTTCGGGGC  3096

Query  59    CCAACCTCCCATCCGTGTCTATTGTACCCTGTTGCTTCGGCGGGCCCGCCG-CTTGTCGG  117
             ||||||||||| || ||| ||  |||||  ||||||||||||||||||||| |    |||
Sbjct  3097  CCAACCTCCCACCCTTGTATACCGTACCTAGTTGCTTCGGCGGGCCCGCCGTCCACGCGG  3156

Query  118   CCGCCgggggggCGCCTCTGCCCCCCGGGCCCGTGCCCGCCGGAGACCCCAACACGAACA  177
             |||||||||| | | || | ||||||||||  | ||||||||||||| |||||  |||||
Sbjct  3157  CCGCCGGGGGAGGGGCT-T-CCCCCCGGGCGAGCGCCCGCCGGAGACACCAACGTGAACA  3214

Query  178   CTGTCTGAAAGCGTGCAGTCTGAGTTGATTGAAT-GCAATCAGTTAAAACTTTCAACAAT  236
             |||||||||    ||  |||||||| ||||| || |||||||||||||||||||||||||
Sbjct  3215  CTGTCTGAAGTTTTGTCGTCTGAGTCGATTGTATCGCAATCAGTTAAAACTTTCAACAAT  3274

Query  237   GGATCTCTTGGTTCCGGCATC  257
             |||||||||||||||||||||
Sbjct  3275  GGATCTCTTGGTTCCGGCATC  3295


 Score = 272 bits (147),  Expect = 3e-70
 Identities = 225/262 (86%), Gaps = 7/262 (3%)
 Strand=Plus/Minus

Query  1     CAAGGTTTCCGTAGGTGAACCTGCGGAAGGATCATTACCGAGTGCGGGT-CCTTT-GGGC  58
             |||||||||||||||||||||||||||||||||||||| ||||| |||| ||||  ||||
Sbjct  6642  CAAGGTTTCCGTAGGTGAACCTGCGGAAGGATCATTACTGAGTGAGGGTTCCTTCGGGGC  6583

Query  59    CCAACCTCCCATCCGTGTCTATTGTACCCTGTTGCTTCGGCGGGCCCGCCG-CTTGTCGG  117
             ||||||||||| || ||| ||  |||||  ||||||||||||||||||||| |    |||
Sbjct  6582  CCAACCTCCCACCCTTGTATACCGTACCTAGTTGCTTCGGCGGGCCCGCCGTCCACGCGG  6523

Query  118   CCGCCggggg-ggCGCCTCTGCCCCCCGGGCCCGTGCCCGCCGGAGACCCCAACACGAAC  176
             |||||||||| || || ||  ||||||||||  | ||||||||||||| |||||  ||||
Sbjct  6522  CCGCCGGGGGAGGGGCTTC--CCCCCCGGGCGAGCGCCCGCCGGAGACACCAACGTGAAC  6465

Query  177   ACTGTCTGAAAGCGTGCAGTCTGAGTTGATTGAAT-GCAATCAGTTAAAACTTTCAACAA  235
             ||||||||||    ||  |||||||| ||||| || ||||||||||||||||||||||||
Sbjct  6464  ACTGTCTGAAGTTTTGTCGTCTGAGTCGATTGTATCGCAATCAGTTAAAACTTTCAACAA  6405

Query  236   TGGATCTCTTGGTTCCGGCATC  257
             ||||||||||||||||||||||
Sbjct  6404  TGGATCTCTTGGTTCCGGCATC  6383


 Score = 272 bits (147),  Expect = 3e-70
 Identities = 225/262 (86%), Gaps = 7/262 (3%)
 Strand=Plus/Minus

Query  1      CAAGGTTTCCGTAGGTGAACCTGCGGAAGGATCATTACCGAGTGCGGGT-CCTTT-GGGC  58
              |||||||||||||||||||||||||||||||||||||| ||||| |||| ||||  ||||
Sbjct  14454  CAAGGTTTCCGTAGGTGAACCTGCGGAAGGATCATTACTGAGTGAGGGTTCCTTCGGGGC  14395

Query  59     CCAACCTCCCATCCGTGTCTATTGTACCCTGTTGCTTCGGCGGGCCCGCCG-CTTGTCGG  117
              ||||||||||| || ||| ||  |||||  ||||||||||||||||||||| |    |||
Sbjct  14394  CCAACCTCCCACCCTTGTATACCGTACCTAGTTGCTTCGGCGGGCCCGCCGTCCACGCGG  14335

Query  118    CCGCCggggg-ggCGCCTCTGCCCCCCGGGCCCGTGCCCGCCGGAGACCCCAACACGAAC  176
              |||||||||| || || ||  ||||||||||  | ||||||||||||| |||||  ||||
Sbjct  14334  CCGCCGGGGGAGGGGCTTC--CCCCCCGGGCGAGCGCCCGCCGGAGACACCAACGTGAAC  14277

Query  177    ACTGTCTGAAAGCGTGCAGTCTGAGTTGATTGAAT-GCAATCAGTTAAAACTTTCAACAA  235
              ||||||||||    ||  |||||||| ||||| || ||||||||||||||||||||||||
Sbjct  14276  ACTGTCTGAAGTTTTGTCGTCTGAGTCGATTGTATCGCAATCAGTTAAAACTTTCAACAA  14217

Query  236    TGGATCTCTTGGTTCCGGCATC  257
              ||||||||||||||||||||||
Sbjct  14216  TGGATCTCTTGGTTCCGGCATC  14195


>NW_020194413.1 Aspergillus steynii IBT 23096 chromosome Unknown P170scaffold_16, 
whole genome shotgun sequence
Length=19584

 Score = 272 bits (147),  Expect = 3e-70
 Identities = 224/261 (86%), Gaps = 6/261 (2%)
 Strand=Plus/Plus

Query  1     CAAGGTTTCCGTAGGTGAACCTGCGGAAGGATCATTACCGAGTGCGGGT-CCTTT-GGGC  58
             |||||||||||||||||||||||||||||||||||||| ||||| |||| ||||  ||||
Sbjct  8842  CAAGGTTTCCGTAGGTGAACCTGCGGAAGGATCATTACTGAGTGAGGGTTCCTTCGGGGC  8901

Query  59    CCAACCTCCCATCCGTGTCTATTGTACCCTGTTGCTTCGGCGGGCCCGCCG-CTTGTCGG  117
             ||||||||||| || ||| ||  |||||  ||||||||||||||||||||| |    |||
Sbjct  8902  CCAACCTCCCACCCTTGTATACCGTACCTAGTTGCTTCGGCGGGCCCGCCGTCCACGCGG  8961

Query  118   CCGCCgggggggCGCCTCTGCCCCCCGGGCCCGTGCCCGCCGGAGACCCCAACACGAACA  177
             |||||||||| | | || | ||||||||||  | ||||||||||||| |||||  |||||
Sbjct  8962  CCGCCGGGGGAGGGGCT-T-CCCCCCGGGCGAGCGCCCGCCGGAGACACCAACGTGAACA  9019

Query  178   CTGTCTGAAAGCGTGCAGTCTGAGTTGATTGAAT-GCAATCAGTTAAAACTTTCAACAAT  236
             |||||||||    ||  |||||||| ||||| || |||||||||||||||||||||||||
Sbjct  9020  CTGTCTGAAGTTTTGTCGTCTGAGTCGATTGTATCGCAATCAGTTAAAACTTTCAACAAT  9079

Query  237   GGATCTCTTGGTTCCGGCATC  257
             |||||||||||||||||||||
Sbjct  9080  GGATCTCTTGGTTCCGGCATC  9100


 Score = 272 bits (147),  Expect = 3e-70
 Identities = 224/261 (86%), Gaps = 6/261 (2%)
 Strand=Plus/Plus

Query  1      CAAGGTTTCCGTAGGTGAACCTGCGGAAGGATCATTACCGAGTGCGGGT-CCTTT-GGGC  58
              |||||||||||||||||||||||||||||||||||||| ||||| |||| ||||  ||||
Sbjct  16651  CAAGGTTTCCGTAGGTGAACCTGCGGAAGGATCATTACTGAGTGAGGGTTCCTTCGGGGC  16710

Query  59     CCAACCTCCCATCCGTGTCTATTGTACCCTGTTGCTTCGGCGGGCCCGCCG-CTTGTCGG  117
              ||||||||||| || ||| ||  |||||  ||||||||||||||||||||| |    |||
Sbjct  16711  CCAACCTCCCACCCTTGTATACCGTACCTAGTTGCTTCGGCGGGCCCGCCGTCCACGCGG  16770

Query  118    CCGCCgggggggCGCCTCTGCCCCCCGGGCCCGTGCCCGCCGGAGACCCCAACACGAACA  177
              ||||||||| || || ||  ||||||||||  | ||||||||||||| |||||  |||||
Sbjct  16771  CCGCCGGGGAGGGGCTTC--CCCCCCGGGCGAGCGCCCGCCGGAGACACCAACGTGAACA  16828

Query  178    CTGTCTGAAAGCGTGCAGTCTGAGTTGATTGAAT-GCAATCAGTTAAAACTTTCAACAAT  236
              |||||||||    ||  |||||||| ||||| || |||||||||||||||||||||||||
Sbjct  16829  CTGTCTGAAGTTTTGTCGTCTGAGTCGATTGTATCGCAATCAGTTAAAACTTTCAACAAT  16888

Query  237    GGATCTCTTGGTTCCGGCATC  257
              |||||||||||||||||||||
Sbjct  16889  GGATCTCTTGGTTCCGGCATC  16909


 Score = 265 bits (143),  Expect = 5e-68
 Identities = 223/261 (85%), Gaps = 7/261 (3%)
 Strand=Plus/Plus

Query  1     CAAGGTTTCCGTAGGTGAACCTGCGGAAGGATCATTACCGAGTGCGGGT-CCTTT-GGGC  58
             |||||||||||||||||||||||||||||||||||||| ||||| |||| ||||  ||||
Sbjct  1032  CAAGGTTTCCGTAGGTGAACCTGCGGAAGGATCATTACTGAGTGAGGGTTCCTTCGGGGC  1091

Query  59    CCAACCTCCCATCCGTGTCTATTGTACCCTGTTGCTTCGGCGGGCCCGCCG-CTTGTCGG  117
             ||||||||||| || ||| ||  |||||  ||||||||||||| ||||||| |    |||
Sbjct  1092  CCAACCTCCCACCCTTGTATACCGTACCTAGTTGCTTCGGCGG-CCCGCCGTCCACGCGG  1150

Query  118   CCGCCgggggggCGCCTCTGCCCCCCGGGCCCGTGCCCGCCGGAGACCCCAACACGAACA  177
             |||||||||| | | || | ||||||||||  | ||||||||||||| |||||  |||||
Sbjct  1151  CCGCCGGGGGAGGGGCT-T-CCCCCCGGGCGAGCGCCCGCCGGAGACACCAACGTGAACA  1208

Query  178   CTGTCTGAAAGCGTGCAGTCTGAGTTGATTGAAT-GCAATCAGTTAAAACTTTCAACAAT  236
             |||||||||    ||  |||||||| ||||| || |||||||||||||||||||||||||
Sbjct  1209  CTGTCTGAAGTTTTGTCGTCTGAGTCGATTGTATCGCAATCAGTTAAAACTTTCAACAAT  1268

Query  237   GGATCTCTTGGTTCCGGCATC  257
             |||||||||||||||||||||
Sbjct  1269  GGATCTCTTGGTTCCGGCATC  1289


>NW_020194412.1 Aspergillus steynii IBT 23096 chromosome Unknown P170scaffold_15, 
whole genome shotgun sequence
Length=23028

 Score = 272 bits (147),  Expect = 3e-70
 Identities = 224/261 (86%), Gaps = 6/261 (2%)
 Strand=Plus/Plus

Query  1      CAAGGTTTCCGTAGGTGAACCTGCGGAAGGATCATTACCGAGTGCGGGT-CCTTT-GGGC  58
              |||||||||||||||||||||||||||||||||||||| ||||| |||| ||||  ||||
Sbjct  20695  CAAGGTTTCCGTAGGTGAACCTGCGGAAGGATCATTACTGAGTGAGGGTTCCTTCGGGGC  20754

Query  59     CCAACCTCCCATCCGTGTCTATTGTACCCTGTTGCTTCGGCGGGCCCGCCG-CTTGTCGG  117
              ||||||||||| || ||| ||  |||||  ||||||||||||||||||||| |    |||
Sbjct  20755  CCAACCTCCCACCCTTGTATACCGTACCTAGTTGCTTCGGCGGGCCCGCCGTCCACGCGG  20814

Query  118    CCGCCgggggggCGCCTCTGCCCCCCGGGCCCGTGCCCGCCGGAGACCCCAACACGAACA  177
              |||||||||| | | || | ||||||||||  | ||||||||||||| |||||  |||||
Sbjct  20815  CCGCCGGGGGAGGGGCT-T-CCCCCCGGGCGAGCGCCCGCCGGAGACACCAACGTGAACA  20872

Query  178    CTGTCTGAAAGCGTGCAGTCTGAGTTGATTGAAT-GCAATCAGTTAAAACTTTCAACAAT  236
              |||||||||    ||  |||||||| ||||| || |||||||||||||||||||||||||
Sbjct  20873  CTGTCTGAAGTTTTGTCGTCTGAGTCGATTGTATCGCAATCAGTTAAAACTTTCAACAAT  20932

Query  237    GGATCTCTTGGTTCCGGCATC  257
              |||||||||||||||||||||
Sbjct  20933  GGATCTCTTGGTTCCGGCATC  20953


 Score = 270 bits (146),  Expect = 1e-69
 Identities = 224/261 (86%), Gaps = 8/261 (3%)
 Strand=Plus/Plus

Query  1      CAAGGTTTCCGTAGGTGAACCTGCGGAAGGATCATTACCGAGTGCGGGT-CCTTT-GGGC  58
              |||||||||||||||||||||||||||||||||||||| ||||| |||| ||||  ||||
Sbjct  12890  CAAGGTTTCCGTAGGTGAACCTGCGGAAGGATCATTACTGAGTGAGGGTTCCTTCGGGGC  12949

Query  59     CCAACCTCCCATCCGTGTCTATTGTACCCTGTTGCTTCGGCGGGCCCGCCG-CTTGTCGG  117
              ||||||||||| || ||| ||  |||||  ||||||||||||||||||||| |    |||
Sbjct  12950  CCAACCTCCCACCCTTGTATACCGTACCTAGTTGCTTCGGCGGGCCCGCCGTCCACGCGG  13009

Query  118    CCGCCgggggggCGCCTCTGCCCCCCGGGCCCGTGCCCGCCGGAGACCCCAACACGAACA  177
              ||||||||| || || | | ||||||||||  | ||||||||||||| |||||  |||||
Sbjct  13010  CCGCCGGGGAGG-GC-T-T-CCCCCCGGGCGAGCGCCCGCCGGAGACACCAACGTGAACA  13065

Query  178    CTGTCTGAAAGCGTGCAGTCTGAGTTGATTGAAT-GCAATCAGTTAAAACTTTCAACAAT  236
              |||||||||    ||  |||||||| ||||| || |||||||||||||||||||||||||
Sbjct  13066  CTGTCTGAAGTTTTGTCGTCTGAGTCGATTGTATCGCAATCAGTTAAAACTTTCAACAAT  13125

Query  237    GGATCTCTTGGTTCCGGCATC  257
              |||||||||||||||||||||
Sbjct  13126  GGATCTCTTGGTTCCGGCATC  13146


 Score = 265 bits (143),  Expect = 5e-68
 Identities = 223/261 (85%), Gaps = 7/261 (3%)
 Strand=Plus/Plus

Query  1     CAAGGTTTCCGTAGGTGAACCTGCGGAAGGATCATTACCGAGTGCGGGT-CCTTT-GGGC  58
             |||||||||||||||||||||||||||||||||||||| ||||| |||| ||||  ||||
Sbjct  5101  CAAGGTTTCCGTAGGTGAACCTGCGGAAGGATCATTACTGAGTGAGGGTTCCTTCGGGGC  5160

Query  59    CCAACCTCCCATCCGTGTCTATTGTACCCTGTTGCTTCGGCGGGCCCGCCG-CTTGTCGG  117
             ||||||||||| || ||| ||  |||||  |||||||||||||||| |||| |    |||
Sbjct  5161  CCAACCTCCCACCCTTGTATACCGTACCTAGTTGCTTCGGCGGGCC-GCCGTCCACGCGG  5219

Query  118   CCGCCgggggggCGCCTCTGCCCCCCGGGCCCGTGCCCGCCGGAGACCCCAACACGAACA  177
             |||||||||| | | || | ||||||||||  | ||||||||||||| |||||  |||||
Sbjct  5220  CCGCCGGGGGAGGGGCT-T-CCCCCCGGGCGAGCGCCCGCCGGAGACACCAACGTGAACA  5277

Query  178   CTGTCTGAAAGCGTGCAGTCTGAGTTGATTGAAT-GCAATCAGTTAAAACTTTCAACAAT  236
             |||||||||    ||  |||||||| ||||| || |||||||||||||||||||||||||
Sbjct  5278  CTGTCTGAAGTTTTGTCGTCTGAGTCGATTGTATCGCAATCAGTTAAAACTTTCAACAAT  5337

Query  237   GGATCTCTTGGTTCCGGCATC  257
             |||||||||||||||||||||
Sbjct  5338  GGATCTCTTGGTTCCGGCATC  5358


>NW_020194411.1 Aspergillus steynii IBT 23096 chromosome Unknown P170scaffold_14, 
whole genome shotgun sequence
Length=23638

 Score = 272 bits (147),  Expect = 3e-70
 Identities = 224/261 (86%), Gaps = 6/261 (2%)
 Strand=Plus/Minus

Query  1     CAAGGTTTCCGTAGGTGAACCTGCGGAAGGATCATTACCGAGTGCGGGT-CCTTT-GGGC  58
             |||||||||||||||||||||||||||||||||||||| ||||| |||| ||||  ||||
Sbjct  1340  CAAGGTTTCCGTAGGTGAACCTGCGGAAGGATCATTACTGAGTGAGGGTTCCTTCGGGGC  1281

Query  59    CCAACCTCCCATCCGTGTCTATTGTACCCTGTTGCTTCGGCGGGCCCGCCG-CTTGTCGG  117
             ||||||||||| || ||| ||  |||||  ||||||||||||||||||||| |    |||
Sbjct  1280  CCAACCTCCCACCCTTGTATACCGTACCTAGTTGCTTCGGCGGGCCCGCCGTCCACGCGG  1221

Query  118   CCGCCgggggggCGCCTCTGCCCCCCGGGCCCGTGCCCGCCGGAGACCCCAACACGAACA  177
             |||||||||| | | || | ||||||||||  | ||||||||||||| |||||  |||||
Sbjct  1220  CCGCCGGGGGAGGGGCT-T-CCCCCCGGGCGAGCGCCCGCCGGAGACACCAACGTGAACA  1163

Query  178   CTGTCTGAAAGCGTGCAGTCTGAGTTGATTGAAT-GCAATCAGTTAAAACTTTCAACAAT  236
             |||||||||    ||  |||||||| ||||| || |||||||||||||||||||||||||
Sbjct  1162  CTGTCTGAAGTTTTGTCGTCTGAGTCGATTGTATCGCAATCAGTTAAAACTTTCAACAAT  1103

Query  237   GGATCTCTTGGTTCCGGCATC  257
             |||||||||||||||||||||
Sbjct  1102  GGATCTCTTGGTTCCGGCATC  1082


 Score = 272 bits (147),  Expect = 3e-70
 Identities = 224/261 (86%), Gaps = 6/261 (2%)
 Strand=Plus/Minus

Query  1     CAAGGTTTCCGTAGGTGAACCTGCGGAAGGATCATTACCGAGTGCGGGT-CCTTT-GGGC  58
             |||||||||||||||||||||||||||||||||||||| ||||| |||| ||||  ||||
Sbjct  9151  CAAGGTTTCCGTAGGTGAACCTGCGGAAGGATCATTACTGAGTGAGGGTTCCTTCGGGGC  9092

Query  59    CCAACCTCCCATCCGTGTCTATTGTACCCTGTTGCTTCGGCGGGCCCGCCG-CTTGTCGG  117
             ||||||||||| || ||| ||  |||||  ||||||||||||||||||||| |    |||
Sbjct  9091  CCAACCTCCCACCCTTGTATACCGTACCTAGTTGCTTCGGCGGGCCCGCCGTCCACGCGG  9032

Query  118   CCGCCgggggggCGCCTCTGCCCCCCGGGCCCGTGCCCGCCGGAGACCCCAACACGAACA  177
             |||||||||| | | || | ||||||||||  | ||||||||||||| |||||  |||||
Sbjct  9031  CCGCCGGGGGAGGGGCT-T-CCCCCCGGGCGAGCGCCCGCCGGAGACACCAACGTGAACA  8974

Query  178   CTGTCTGAAAGCGTGCAGTCTGAGTTGATTGAAT-GCAATCAGTTAAAACTTTCAACAAT  236
             |||||||||    ||  |||||||| ||||| || |||||||||||||||||||||||||
Sbjct  8973  CTGTCTGAAGTTTTGTCGTCTGAGTCGATTGTATCGCAATCAGTTAAAACTTTCAACAAT  8914

Query  237   GGATCTCTTGGTTCCGGCATC  257
             |||||||||||||||||||||
Sbjct  8913  GGATCTCTTGGTTCCGGCATC  8893


 Score = 272 bits (147),  Expect = 3e-70
 Identities = 224/261 (86%), Gaps = 6/261 (2%)
 Strand=Plus/Minus

Query  1      CAAGGTTTCCGTAGGTGAACCTGCGGAAGGATCATTACCGAGTGCGGGT-CCTTT-GGGC  58
              |||||||||||||||||||||||||||||||||||||| ||||| |||| ||||  ||||
Sbjct  16962  CAAGGTTTCCGTAGGTGAACCTGCGGAAGGATCATTACTGAGTGAGGGTTCCTTCGGGGC  16903

Query  59     CCAACCTCCCATCCGTGTCTATTGTACCCTGTTGCTTCGGCGGGCCCGCCG-CTTGTCGG  117
              ||||||||||| || ||| ||  |||||  ||||||||||||||||||||| |    |||
Sbjct  16902  CCAACCTCCCACCCTTGTATACCGTACCTAGTTGCTTCGGCGGGCCCGCCGTCCACGCGG  16843

Query  118    CCGCCgggggggCGCCTCTGCCCCCCGGGCCCGTGCCCGCCGGAGACCCCAACACGAACA  177
              ||||||||| || || ||  ||||||||||  | ||||||||||||| |||||  |||||
Sbjct  16842  CCGCCGGGGAGGGGCTTC--CCCCCCGGGCGAGCGCCCGCCGGAGACACCAACGTGAACA  16785

Query  178    CTGTCTGAAAGCGTGCAGTCTGAGTTGATTGAAT-GCAATCAGTTAAAACTTTCAACAAT  236
              |||||||||    ||  |||||||| ||||| || |||||||||||||||||||||||||
Sbjct  16784  CTGTCTGAAGTTTTGTCGTCTGAGTCGATTGTATCGCAATCAGTTAAAACTTTCAACAAT  16725

Query  237    GGATCTCTTGGTTCCGGCATC  257
              |||||||||||||||||||||
Sbjct  16724  GGATCTCTTGGTTCCGGCATC  16704


>NW_020194410.1 Aspergillus steynii IBT 23096 chromosome Unknown P170scaffold_13, 
whole genome shotgun sequence
Length=25345

 Score = 272 bits (147),  Expect = 3e-70
 Identities = 225/262 (86%), Gaps = 7/262 (3%)
 Strand=Plus/Plus

Query  1     CAAGGTTTCCGTAGGTGAACCTGCGGAAGGATCATTACCGAGTGCGGGT-CCTTT-GGGC  58
             |||||||||||||||||||||||||||||||||||||| ||||| |||| ||||  ||||
Sbjct  4783  CAAGGTTTCCGTAGGTGAACCTGCGGAAGGATCATTACTGAGTGAGGGTTCCTTCGGGGC  4842

Query  59    CCAACCTCCCATCCGTGTCTATTGTACCCTGTTGCTTCGGCGGGCCCGCCG-CTTGTCGG  117
             ||||||||||| || ||| ||  |||||  ||||||||||||||||||||| |    |||
Sbjct  4843  CCAACCTCCCACCCTTGTATACCGTACCTAGTTGCTTCGGCGGGCCCGCCGTCCACGCGG  4902

Query  118   CCGCCggggg-ggCGCCTCTGCCCCCCGGGCCCGTGCCCGCCGGAGACCCCAACACGAAC  176
             |||||||||| || || ||  ||||||||||  | ||||||||||||| |||||  ||||
Sbjct  4903  CCGCCGGGGGAGGGGCTTC--CCCCCCGGGCGAGCGCCCGCCGGAGACACCAACGTGAAC  4960

Query  177   ACTGTCTGAAAGCGTGCAGTCTGAGTTGATTGAAT-GCAATCAGTTAAAACTTTCAACAA  235
             ||||||||||    ||  |||||||| ||||| || ||||||||||||||||||||||||
Sbjct  4961  ACTGTCTGAAGTTTTGTCGTCTGAGTCGATTGTATCGCAATCAGTTAAAACTTTCAACAA  5020

Query  236   TGGATCTCTTGGTTCCGGCATC  257
             ||||||||||||||||||||||
Sbjct  5021  TGGATCTCTTGGTTCCGGCATC  5042


 Score = 272 bits (147),  Expect = 3e-70
 Identities = 225/262 (86%), Gaps = 7/262 (3%)
 Strand=Plus/Plus

Query  1      CAAGGTTTCCGTAGGTGAACCTGCGGAAGGATCATTACCGAGTGCGGGT-CCTTT-GGGC  58
              |||||||||||||||||||||||||||||||||||||| ||||| |||| ||||  ||||
Sbjct  12597  CAAGGTTTCCGTAGGTGAACCTGCGGAAGGATCATTACTGAGTGAGGGTTCCTTCGGGGC  12656

Query  59     CCAACCTCCCATCCGTGTCTATTGTACCCTGTTGCTTCGGCGGGCCCGCCG-CTTGTCGG  117
              ||||||||||| || ||| ||  |||||  ||||||||||||||||||||| |    |||
Sbjct  12657  CCAACCTCCCACCCTTGTATACCGTACCTAGTTGCTTCGGCGGGCCCGCCGTCCACGCGG  12716

Query  118    CCGCCggggg-ggCGCCTCTGCCCCCCGGGCCCGTGCCCGCCGGAGACCCCAACACGAAC  176
              |||||||||| || || ||  ||||||||||  | ||||||||||||| |||||  ||||
Sbjct  12717  CCGCCGGGGGAGGGGCTTC--CCCCCCGGGCGAGCGCCCGCCGGAGACACCAACGTGAAC  12774

Query  177    ACTGTCTGAAAGCGTGCAGTCTGAGTTGATTGAAT-GCAATCAGTTAAAACTTTCAACAA  235
              ||||||||||    ||  |||||||| ||||| || ||||||||||||||||||||||||
Sbjct  12775  ACTGTCTGAAGTTTTGTCGTCTGAGTCGATTGTATCGCAATCAGTTAAAACTTTCAACAA  12834

Query  236    TGGATCTCTTGGTTCCGGCATC  257
              ||||||||||||||||||||||
Sbjct  12835  TGGATCTCTTGGTTCCGGCATC  12856


 Score = 272 bits (147),  Expect = 3e-70
 Identities = 224/261 (86%), Gaps = 6/261 (2%)
 Strand=Plus/Plus

Query  1      CAAGGTTTCCGTAGGTGAACCTGCGGAAGGATCATTACCGAGTGCGGGT-CCTTT-GGGC  58
              |||||||||||||||||||||||||||||||||||||| ||||| |||| ||||  ||||
Sbjct  20407  CAAGGTTTCCGTAGGTGAACCTGCGGAAGGATCATTACTGAGTGAGGGTTCCTTCGGGGC  20466

Query  59     CCAACCTCCCATCCGTGTCTATTGTACCCTGTTGCTTCGGCGGGCCCGCCG-CTTGTCGG  117
              ||||||||||| || ||| ||  |||||  ||||||||||||||||||||| |    |||
Sbjct  20467  CCAACCTCCCACCCTTGTATACCGTACCTAGTTGCTTCGGCGGGCCCGCCGTCCACGCGG  20526

Query  118    CCGCCgggggggCGCCTCTGCCCCCCGGGCCCGTGCCCGCCGGAGACCCCAACACGAACA  177
              |||||||||| | | || | ||||||||||  | ||||||||||||| |||||  |||||
Sbjct  20527  CCGCCGGGGGAGGGGCT-T-CCCCCCGGGCGAGCGCCCGCCGGAGACACCAACGTGAACA  20584

Query  178    CTGTCTGAAAGCGTGCAGTCTGAGTTGATTGAAT-GCAATCAGTTAAAACTTTCAACAAT  236
              |||||||||    ||  |||||||| ||||| || |||||||||||||||||||||||||
Sbjct  20585  CTGTCTGAAGTTTTGTCGTCTGAGTCGATTGTATCGCAATCAGTTAAAACTTTCAACAAT  20644

Query  237    GGATCTCTTGGTTCCGGCATC  257
              |||||||||||||||||||||
Sbjct  20645  GGATCTCTTGGTTCCGGCATC  20665


>NW_020194431.1 Aspergillus steynii IBT 23096 chromosome Unknown P170scaffold_34, 
whole genome shotgun sequence
Length=5107

 Score = 270 bits (146),  Expect = 1e-69
 Identities = 224/261 (86%), Gaps = 7/261 (3%)
 Strand=Plus/Minus

Query  1     CAAGGTTTCCGTAGGTGAACCTGCGGAAGGATCATTACCGAGTGCGGGT-CCTTT-GGGC  58
             |||||||||||||||||||||||||||||||||||||| ||||| |||| ||||  ||||
Sbjct  2925  CAAGGTTTCCGTAGGTGAACCTGCGGAAGGATCATTACTGAGTGAGGGTTCCTTCGGGGC  2866

Query  59    CCAACCTCCCATCCGTGTCTATTGTACCCTGTTGCTTCGGCGGGCCCGCCG-CTTGTCGG  117
             ||||||||||| || ||| ||  |||||  ||||||||||||||||||||| |    |||
Sbjct  2865  CCAACCTCCCACCCTTGTATACCGTACCTAGTTGCTTCGGCGGGCCCGCCGTCCACGCGG  2806

Query  118   CCGCCgggggggCGCCTCTGCCCCCCGGGCCCGTGCCCGCCGGAGACCCCAACACGAACA  177
             |||||||||| | || ||  ||||||||||  | ||||||||||||| |||||  |||||
Sbjct  2805  CCGCCGGGGGAG-GCTTC--CCCCCCGGGCGAGCGCCCGCCGGAGACACCAACGTGAACA  2749

Query  178   CTGTCTGAAAGCGTGCAGTCTGAGTTGATTGAAT-GCAATCAGTTAAAACTTTCAACAAT  236
             |||||||||    ||  |||||||| ||||| || |||||||||||||||||||||||||
Sbjct  2748  CTGTCTGAAGTTTTGTCGTCTGAGTCGATTGTATCGCAATCAGTTAAAACTTTCAACAAT  2689

Query  237   GGATCTCTTGGTTCCGGCATC  257
             |||||||||||||||||||||
Sbjct  2688  GGATCTCTTGGTTCCGGCATC  2668


>NW_020194419.1 Aspergillus steynii IBT 23096 chromosome Unknown P170scaffold_22, 
whole genome shotgun sequence
Length=12783

 Score = 270 bits (146),  Expect = 1e-69
 Identities = 224/261 (86%), Gaps = 7/261 (3%)
 Strand=Plus/Plus

Query  1     CAAGGTTTCCGTAGGTGAACCTGCGGAAGGATCATTACCGAGTGCGGGT-CCTTT-GGGC  58
             |||||||||||||||||||||||||||||||||||||| ||||| |||| ||||  ||||
Sbjct  1632  CAAGGTTTCCGTAGGTGAACCTGCGGAAGGATCATTACTGAGTGAGGGTTCCTTCGGGGC  1691

Query  59    CCAACCTCCCATCCGTGTCTATTGTACCCTGTTGCTTCGGCGGGCCCGCCG-CTTGTCGG  117
             ||||||||||| || ||| ||  |||||  ||||||||||||||||||||| |    |||
Sbjct  1692  CCAACCTCCCACCCTTGTATACCGTACCTAGTTGCTTCGGCGGGCCCGCCGTCCACGCGG  1751

Query  118   CCGCCgggggggCGCCTCTGCCCCCCGGGCCCGTGCCCGCCGGAGACCCCAACACGAACA  177
             |||||||||| | || | | ||||||||||  | ||||||||||||| |||||  |||||
Sbjct  1752  CCGCCGGGGGAGGGC-T-T-CCCCCCGGGCGAGCGCCCGCCGGAGACACCAACGTGAACA  1808

Query  178   CTGTCTGAAAGCGTGCAGTCTGAGTTGATTGAAT-GCAATCAGTTAAAACTTTCAACAAT  236
             |||||||||    ||  |||||||| ||||| || |||||||||||||||||||||||||
Sbjct  1809  CTGTCTGAAGTTTTGTCGTCTGAGTCGATTGTATCGCAATCAGTTAAAACTTTCAACAAT  1868

Query  237   GGATCTCTTGGTTCCGGCATC  257
             |||||||||||||||||||||
Sbjct  1869  GGATCTCTTGGTTCCGGCATC  1889


 Score = 259 bits (140),  Expect = 2e-66
 Identities = 222/261 (85%), Gaps = 7/261 (3%)
 Strand=Plus/Plus

Query  1     CAAGGTTTCCGTAGGTGAACCTGCGGAAGGATCATTACCGAGTGCGGGT-CCTTT-GGGC  58
             |||||||||||||||||||||||||||||||||||||| ||||| |||| ||||  ||||
Sbjct  9436  CAAGGTTTCCGTAGGTGAACCTGCGGAAGGATCATTACTGAGTGAGGGTTCCTTCGGGGC  9495

Query  59    CCAACCTCCCATCCGTGTCTATTGTACCCTGTTGCTTCGGCGGGCCCGCCGCTTGTCGGC  118
             ||||||||||| || ||| ||  |||||  |||||||||||||||||||  |    ||||
Sbjct  9496  CCAACCTCCCACCCTTGTATACCGTACCTAGTTGCTTCGGCGGGCCCGCGTCCACGCGGC  9555

Query  119   CGCCggggg-ggCGCCTCTGCCCCCCGGGCCCGTGCCCGCCGGAGACCCCAACACGAACA  177
             ||||||||| || || ||  ||||||||||  | | ||||||||||| |||||  |||||
Sbjct  9556  CGCCGGGGGAGGGGCTTC--CCCCCCGGGCGAGCG-CCGCCGGAGACACCAACGTGAACA  9612

Query  178   CTGTCTGAAAGCGTGCAGTCTGAGTTGATTGAAT-GCAATCAGTTAAAACTTTCAACAAT  236
             |||||||||    ||  |||||||| ||||| || |||||||||||||||||||||||||
Sbjct  9613  CTGTCTGAAGTTTTGTCGTCTGAGTCGATTGTATCGCAATCAGTTAAAACTTTCAACAAT  9672

Query  237   GGATCTCTTGGTTCCGGCATC  257
             |||||||||||||||||||||
Sbjct  9673  GGATCTCTTGGTTCCGGCATC  9693


>NC_036441.1 Aspergillus oryzae RIB40 DNA, chromosome 7
Length=2933481

 Score = 267 bits (144),  Expect = 1e-68
 Identities = 225/262 (86%), Gaps = 14/262 (5%)
 Strand=Plus/Plus

Query  1        CAAGGTTTCCGTAGGTGAACCTGCGGAAGGATCATTACCGAGTGC-GGGTCCTTTG-G-G  57
                ||||||||||||||||||||||||||||||||||||||||||||  |||| | | | | |
Sbjct  2924659  CAAGGTTTCCGTAGGTGAACCTGCGGAAGGATCATTACCGAGTGTAGGGTTCCTAGCGAG  2924718

Query  58       CCCAACCTCCCATCCGTGTCTATTGTACCCT-GTTGCTTCGGCGGGCCCGCCGCTTGTCG  116
                |||||||||||| |||||| || |||||| | ||||||||||||||||||||  |  | |
Sbjct  2924719  CCCAACCTCCCACCCGTGTTTACTGTACCTTAGTTGCTTCGGCGGGCCCGCCATTCAT-G  2924777

Query  117      GCCGCCgggggggCGCCTCTGCCCCCCGGGCCCGTGCCCGCCGGAGACCCCAACACGAAC  176
                |||||||||||  | | || |  ||||||||||| ||||||||||||| |   |||||||
Sbjct  2924778  GCCGCCGGGGG--CTC-TCAG--CCCCGGGCCCGCGCCCGCCGGAGACAC---CACGAAC  2924829

Query  177      ACTGTCTGAAAGCGTGCAGTCTGAGTTGATTGAAT-GCAATCAGTTAAAACTTTCAACAA  235
                 ||||||||    ||| ||||||||||||||| || ||||||||||||||||||||||||
Sbjct  2924830  TCTGTCTGATCTAGTGAAGTCTGAGTTGATTGTATCGCAATCAGTTAAAACTTTCAACAA  2924889

Query  236      TGGATCTCTTGGTTCCGGCATC  257
                ||||||||||||||||||||||
Sbjct  2924890  TGGATCTCTTGGTTCCGGCATC  2924911


 Score = 267 bits (144),  Expect = 1e-68
 Identities = 225/262 (86%), Gaps = 14/262 (5%)
 Strand=Plus/Plus

Query  1        CAAGGTTTCCGTAGGTGAACCTGCGGAAGGATCATTACCGAGTGC-GGGTCCTTTG-G-G  57
                ||||||||||||||||||||||||||||||||||||||||||||  |||| | | | | |
Sbjct  2932554  CAAGGTTTCCGTAGGTGAACCTGCGGAAGGATCATTACCGAGTGTAGGGTTCCTAGCGAG  2932613

Query  58       CCCAACCTCCCATCCGTGTCTATTGTACCCT-GTTGCTTCGGCGGGCCCGCCGCTTGTCG  116
                |||||||||||| |||||| || |||||| | ||||||||||||||||||||  |  | |
Sbjct  2932614  CCCAACCTCCCACCCGTGTTTACTGTACCTTAGTTGCTTCGGCGGGCCCGCCATTCAT-G  2932672

Query  117      GCCGCCgggggggCGCCTCTGCCCCCCGGGCCCGTGCCCGCCGGAGACCCCAACACGAAC  176
                |||||||||||  | | || |  ||||||||||| ||||||||||||| |   |||||||
Sbjct  2932673  GCCGCCGGGGG--CTC-TCAG--CCCCGGGCCCGCGCCCGCCGGAGACAC---CACGAAC  2932724

Query  177      ACTGTCTGAAAGCGTGCAGTCTGAGTTGATTGAAT-GCAATCAGTTAAAACTTTCAACAA  235
                 ||||||||    ||| ||||||||||||||| || ||||||||||||||||||||||||
Sbjct  2932725  TCTGTCTGATCTAGTGAAGTCTGAGTTGATTGTATCGCAATCAGTTAAAACTTTCAACAA  2932784

Query  236      TGGATCTCTTGGTTCCGGCATC  257
                ||||||||||||||||||||||
Sbjct  2932785  TGGATCTCTTGGTTCCGGCATC  2932806


>NW_026088304.1 Penicillium oxalicum strain HP7-1 chromosome Unknown unanchor18, 
whole genome shotgun sequence
Length=32716

 Score = 267 bits (144),  Expect = 1e-68
 Identities = 223/259 (86%), Gaps = 13/259 (5%)
 Strand=Plus/Minus

Query  1      CAAGGTTTCCGTAGGTGAACCTGCGGAAGGATCATTACCGAGTGCGGGTCCTTTGGGCCC  60
              |||||||||||||||||||||||||||||||||||||||||||| ||| ||| |||| ||
Sbjct  11124  CAAGGTTTCCGTAGGTGAACCTGCGGAAGGATCATTACCGAGTGAGGGCCCTCTGGGTCC  11065

Query  61     AACCTCCCATCCGTGTCTATTGTACCCTGTTGCTTCGGCGGGCCCGCCGCTTGTCGGCCG  120
              ||||||||| |||||| ||| ||||| ||||||||||||||||||||| |    ||||||
Sbjct  11064  AACCTCCCACCCGTGTTTATCGTACCTTGTTGCTTCGGCGGGCCCGCCTCA---CGGCCG  11008

Query  121    CCgggggggCGCCTCTGCCCCCCGGGCCCGTGCCCGCCGGAGACCC-CAACACGAACACT  179
              |||||||| |  | | | |||||||||||| |||||||| |||| | ||| |||||| ||
Sbjct  11007  CCGGGGGG-CATC-C-G-CCCCCGGGCCCGCGCCCGCCGAAGACACACAA-ACGAACTCT  10953

Query  180    -GTCTGAAAGCGTGCAGTCTGAGTTGATTGAATGCAATCAGTTAAAACTTTCAACAATGG  238
               ||||| |||  ||||||||||||   |||| |  |||||||||||||||||||||| ||
Sbjct  10952  TGTCTG-AAGATTGCAGTCTGAGTAC-TTGACTA-AATCAGTTAAAACTTTCAACAACGG  10896

Query  239    ATCTCTTGGTTCCGGCATC  257
              |||||||||||||||||||
Sbjct  10895  ATCTCTTGGTTCCGGCATC  10877


 Score = 267 bits (144),  Expect = 1e-68
 Identities = 223/259 (86%), Gaps = 13/259 (5%)
 Strand=Plus/Minus

Query  1      CAAGGTTTCCGTAGGTGAACCTGCGGAAGGATCATTACCGAGTGCGGGTCCTTTGGGCCC  60
              |||||||||||||||||||||||||||||||||||||||||||| ||| ||| |||| ||
Sbjct  19852  CAAGGTTTCCGTAGGTGAACCTGCGGAAGGATCATTACCGAGTGAGGGCCCTCTGGGTCC  19793

Query  61     AACCTCCCATCCGTGTCTATTGTACCCTGTTGCTTCGGCGGGCCCGCCGCTTGTCGGCCG  120
              ||||||||| |||||| ||| ||||| ||||||||||||||||||||| |    ||||||
Sbjct  19792  AACCTCCCACCCGTGTTTATCGTACCTTGTTGCTTCGGCGGGCCCGCCTCA---CGGCCG  19736

Query  121    CCgggggggCGCCTCTGCCCCCCGGGCCCGTGCCCGCCGGAGACCC-CAACACGAACACT  179
              |||||||| |  | | | |||||||||||| |||||||| |||| | ||| |||||| ||
Sbjct  19735  CCGGGGGG-CATC-C-G-CCCCCGGGCCCGCGCCCGCCGAAGACACACAA-ACGAACTCT  19681

Query  180    -GTCTGAAAGCGTGCAGTCTGAGTTGATTGAATGCAATCAGTTAAAACTTTCAACAATGG  238
               ||||| |||  ||||||||||||   |||| |  |||||||||||||||||||||| ||
Sbjct  19680  TGTCTG-AAGATTGCAGTCTGAGTAC-TTGACTA-AATCAGTTAAAACTTTCAACAACGG  19624

Query  239    ATCTCTTGGTTCCGGCATC  257
              |||||||||||||||||||
Sbjct  19623  ATCTCTTGGTTCCGGCATC  19605


 Score = 267 bits (144),  Expect = 1e-68
 Identities = 223/259 (86%), Gaps = 13/259 (5%)
 Strand=Plus/Minus

Query  1      CAAGGTTTCCGTAGGTGAACCTGCGGAAGGATCATTACCGAGTGCGGGTCCTTTGGGCCC  60
              |||||||||||||||||||||||||||||||||||||||||||| ||| ||| |||| ||
Sbjct  28588  CAAGGTTTCCGTAGGTGAACCTGCGGAAGGATCATTACCGAGTGAGGGCCCTCTGGGTCC  28529

Query  61     AACCTCCCATCCGTGTCTATTGTACCCTGTTGCTTCGGCGGGCCCGCCGCTTGTCGGCCG  120
              ||||||||| |||||| ||| ||||| ||||||||||||||||||||| |    ||||||
Sbjct  28528  AACCTCCCACCCGTGTTTATCGTACCTTGTTGCTTCGGCGGGCCCGCCTCA---CGGCCG  28472

Query  121    CCgggggggCGCCTCTGCCCCCCGGGCCCGTGCCCGCCGGAGACCC-CAACACGAACACT  179
              |||||||| |  | | | |||||||||||| |||||||| |||| | ||| |||||| ||
Sbjct  28471  CCGGGGGG-CATC-C-G-CCCCCGGGCCCGCGCCCGCCGAAGACACACAA-ACGAACTCT  28417

Query  180    -GTCTGAAAGCGTGCAGTCTGAGTTGATTGAATGCAATCAGTTAAAACTTTCAACAATGG  238
               ||||| |||  ||||||||||||   |||| |  |||||||||||||||||||||| ||
Sbjct  28416  TGTCTG-AAGATTGCAGTCTGAGTAC-TTGACTA-AATCAGTTAAAACTTTCAACAACGG  28360

Query  239    ATCTCTTGGTTCCGGCATC  257
              |||||||||||||||||||
Sbjct  28359  ATCTCTTGGTTCCGGCATC  28341


 Score = 259 bits (140),  Expect = 2e-66
 Identities = 221/258 (86%), Gaps = 14/258 (5%)
 Strand=Plus/Minus

Query  1     CAAGGTTTCCGTAGGTGAACCTGCGGAAGGATCATTACCGAGTGCGGGTCCTTTGGGCCC  60
             |||||||||||||||||||||||||||||||||||||||||||| ||| ||| |||| ||
Sbjct  2355  CAAGGTTTCCGTAGGTGAACCTGCGGAAGGATCATTACCGAGTGAGGGCCCTCTGGGTCC  2296

Query  61    AACCTCCCATCCGTGTCTATTGTACCCTGTTGCTTCGGCGGGCCCGCCGCTTGTCGGCCG  120
             ||||||||| |||||| ||| ||||| ||||||||||||||||||||| |    ||||||
Sbjct  2295  AACCTCCCACCCGTGTTTATCGTACCTTGTTGCTTCGGCGGGCCCGCCTCA---CGGCCG  2239

Query  121   CCgggggggCGCCTCTGCCCCCCGGGCCCGTGCCCGCCGGAGACCCCAACACGAACACT-  179
             |||||||| |  | | | |||||||||||| |||||||| |||| | || |||||| || 
Sbjct  2238  CCGGGGGG-CATC-C-G-CCCCCGGGCCCGCGCCCGCCGAAGACAC-AA-ACGAACTCTT  2185

Query  180   GTCTGAAAGCGTGCAGTCTGAGTTGATTGAATGCAATCAGTTAAAACTTTCAACAATGGA  239
             ||||| |||  |||||||||| |   |||| |  |||||||||||||||||||||| |||
Sbjct  2184  GTCTG-AAGATTGCAGTCTGA-TAC-TTGACTA-AATCAGTTAAAACTTTCAACAACGGA  2129

Query  240   TCTCTTGGTTCCGGCATC  257
             ||||||||||||||||||
Sbjct  2128  TCTCTTGGTTCCGGCATC  2111


>NW_026088303.1 Penicillium oxalicum strain HP7-1 chromosome Unknown unanchor17, 
whole genome shotgun sequence
Length=18172

 Score = 267 bits (144),  Expect = 1e-68
 Identities = 223/259 (86%), Gaps = 13/259 (5%)
 Strand=Plus/Minus

Query  1      CAAGGTTTCCGTAGGTGAACCTGCGGAAGGATCATTACCGAGTGCGGGTCCTTTGGGCCC  60
              |||||||||||||||||||||||||||||||||||||||||||| ||| ||| |||| ||
Sbjct  15170  CAAGGTTTCCGTAGGTGAACCTGCGGAAGGATCATTACCGAGTGAGGGCCCTCTGGGTCC  15111

Query  61     AACCTCCCATCCGTGTCTATTGTACCCTGTTGCTTCGGCGGGCCCGCCGCTTGTCGGCCG  120
              ||||||||| |||||| ||| ||||| ||||||||||||||||||||| |    ||||||
Sbjct  15110  AACCTCCCACCCGTGTTTATCGTACCTTGTTGCTTCGGCGGGCCCGCCTCA---CGGCCG  15054

Query  121    CCgggggggCGCCTCTGCCCCCCGGGCCCGTGCCCGCCGGAGACCC-CAACACGAACACT  179
              |||||||| |  | | | |||||||||||| |||||||| |||| | ||| |||||| ||
Sbjct  15053  CCGGGGGG-CATC-C-G-CCCCCGGGCCCGCGCCCGCCGAAGACACACAA-ACGAACTCT  14999

Query  180    -GTCTGAAAGCGTGCAGTCTGAGTTGATTGAATGCAATCAGTTAAAACTTTCAACAATGG  238
               ||||| |||  ||||||||||||   |||| |  |||||||||||||||||||||| ||
Sbjct  14998  TGTCTG-AAGATTGCAGTCTGAGTAC-TTGACTA-AATCAGTTAAAACTTTCAACAACGG  14942

Query  239    ATCTCTTGGTTCCGGCATC  257
              |||||||||||||||||||
Sbjct  14941  ATCTCTTGGTTCCGGCATC  14923


 Score = 261 bits (141),  Expect = 6e-67
 Identities = 222/259 (86%), Gaps = 14/259 (5%)
 Strand=Plus/Minus

Query  1     CAAGGTTTCCGTAGGTGAACCTGCGGAAGGATCATTACCGAGTGCGGGTCCTTTGGGCCC  60
             |||||||||||||||||||||||||||||||||||||||||||| ||| ||| |||| ||
Sbjct  6401  CAAGGTTTCCGTAGGTGAACCTGCGGAAGGATCATTACCGAGTGAGGGCCCTCTGGGTCC  6342

Query  61    AACCTCCCATCCGTGTCTATTGTACCCTGTTGCTTCGGCGGGCCCGCCGCTTGTCGGCCG  120
             ||||||||| |||||| ||| ||||| ||||||||||||||||||||| |    ||||||
Sbjct  6341  AACCTCCCACCCGTGTTTATCGTACCTTGTTGCTTCGGCGGGCCCGCCTCA---CGGCCG  6285

Query  121   CCgggggggCGCCTCTGCCCCCCGGGCCCGTGCCCGCCGGAGACCC-CAACACGAACACT  179
             |||||||  |  | | | |||||||||||| |||||||| |||| | ||| |||||| ||
Sbjct  6284  CCGGGGG--CATC-C-G-CCCCCGGGCCCGCGCCCGCCGAAGACACACAA-ACGAACTCT  6231

Query  180   -GTCTGAAAGCGTGCAGTCTGAGTTGATTGAATGCAATCAGTTAAAACTTTCAACAATGG  238
              ||||| |||  ||||||||||||   |||| |  |||||||||||||||||||||| ||
Sbjct  6230  TGTCTG-AAGATTGCAGTCTGAGTAC-TTGACTA-AATCAGTTAAAACTTTCAACAACGG  6174

Query  239   ATCTCTTGGTTCCGGCATC  257
             |||||||||||||||||||
Sbjct  6173  ATCTCTTGGTTCCGGCATC  6155


>NW_020194417.1 Aspergillus steynii IBT 23096 chromosome Unknown P170scaffold_20, 
whole genome shotgun sequence
Length=14206

 Score = 267 bits (144),  Expect = 1e-68
 Identities = 224/262 (85%), Gaps = 8/262 (3%)
 Strand=Plus/Minus

Query  1      CAAGGTTTCCGTAGGTGAACCTGCGGAAGGATCATTACCGAGTGCGGGT-CCTTT-GGGC  58
              |||||||||||||||||||||||||||||||||||||| ||||| |||| ||||  ||||
Sbjct  11368  CAAGGTTTCCGTAGGTGAACCTGCGGAAGGATCATTACTGAGTGAGGGTTCCTTCGGGGC  11309

Query  59     CCAACCTCCCATCCGTGTCTATTGTACCCTGTTGCTTCGGCGGGCCCGCCG-CTTGTCGG  117
              ||||||||||| || ||| ||  |||||  ||||||||| ||||||||||| |    |||
Sbjct  11308  CCAACCTCCCACCCTTGTATACCGTACCTAGTTGCTTCG-CGGGCCCGCCGTCCACGCGG  11250

Query  118    CCGCCggggg-ggCGCCTCTGCCCCCCGGGCCCGTGCCCGCCGGAGACCCCAACACGAAC  176
              |||||||||| || || ||  ||||||||||  | ||||||||||||| |||||  ||||
Sbjct  11249  CCGCCGGGGGAGGGGCTTC--CCCCCCGGGCGAGCGCCCGCCGGAGACACCAACGTGAAC  11192

Query  177    ACTGTCTGAAAGCGTGCAGTCTGAGTTGATTGAAT-GCAATCAGTTAAAACTTTCAACAA  235
              ||||||||||    ||  |||||||| ||||| || ||||||||||||||||||||||||
Sbjct  11191  ACTGTCTGAAGTTTTGTCGTCTGAGTCGATTGTATCGCAATCAGTTAAAACTTTCAACAA  11132

Query  236    TGGATCTCTTGGTTCCGGCATC  257
              ||||||||||||||||||||||
Sbjct  11131  TGGATCTCTTGGTTCCGGCATC  11110


 Score = 257 bits (139),  Expect = 8e-66
 Identities = 223/262 (85%), Gaps = 11/262 (4%)
 Strand=Plus/Minus

Query  1     CAAGGTTTCCGTAGGTGAACCTGCGGAAGGATCATTACCGAGTGCGGGT-CCTTT-GGGC  58
             |||||||||||||||||||||||||||||||||||||| ||||| |||| ||||  ||||
Sbjct  3584  CAAGGTTTCCGTAGGTGAACCTGCGGAAGGATCATTACTGAGTGAGGGTTCCTTCGGGGC  3525

Query  59    CCAACCTCCCATCCGTGTCTATTGTACCCTGTTGCTTCGGCGGGCCCGCCG-CTTGTCGG  117
             ||||||||||| || ||| ||  |||||  ||||||||||||| ||||||| |  | |||
Sbjct  3524  CCAACCTCCCACCCTTGTATACCGTACCTAGTTGCTTCGGCGG-CCCGCCGTCACG-CGG  3467

Query  118   CCGCCggggg-ggCGCCTCTGCCCCCCGGGCCCGTGCCCGCCGGAGACCCCAACACGAAC  176
             |||||||||| || || ||  |||||||| |  | | ||||||||||| |||||  ||||
Sbjct  3466  CCGCCGGGGGAGGGGCTTC--CCCCCCGG-CGAGCG-CCGCCGGAGACACCAACGTGAAC  3411

Query  177   ACTGTCTGAAAGCGTGCAGTCTGAGTTGATTGAAT-GCAATCAGTTAAAACTTTCAACAA  235
             ||||||||||    ||  |||||||| ||||| || ||||||||||||||||||||||||
Sbjct  3410  ACTGTCTGAAGTTTTGTCGTCTGAGTCGATTGTATCGCAATCAGTTAAAACTTTCAACAA  3351

Query  236   TGGATCTCTTGGTTCCGGCATC  257
             ||||||||||||||||||||||
Sbjct  3350  TGGATCTCTTGGTTCCGGCATC  3329


>NC_054697.1 Aspergillus flavus NRRL3357 chromosome 7, complete sequence
Length=3033036

 Score = 267 bits (144),  Expect = 1e-68
 Identities = 225/262 (86%), Gaps = 14/262 (5%)
 Strand=Plus/Plus

Query  1        CAAGGTTTCCGTAGGTGAACCTGCGGAAGGATCATTACCGAGTGC-GGGTCCTTTG-G-G  57
                ||||||||||||||||||||||||||||||||||||||||||||  |||| | | | | |
Sbjct  2969517  CAAGGTTTCCGTAGGTGAACCTGCGGAAGGATCATTACCGAGTGTAGGGTTCCTAGCGAG  2969576

Query  58       CCCAACCTCCCATCCGTGTCTATTGTACCCT-GTTGCTTCGGCGGGCCCGCCGCTTGTCG  116
                |||||||||||| |||||| || |||||| | ||||||||||||||||||||  |  | |
Sbjct  2969577  CCCAACCTCCCACCCGTGTTTACTGTACCTTAGTTGCTTCGGCGGGCCCGCCATTCAT-G  2969635

Query  117      GCCGCCgggggggCGCCTCTGCCCCCCGGGCCCGTGCCCGCCGGAGACCCCAACACGAAC  176
                |||||||||||  | | || |  ||||||||||| ||||||||||||| |   |||||||
Sbjct  2969636  GCCGCCGGGGG--CTC-TCAG--CCCCGGGCCCGCGCCCGCCGGAGACAC---CACGAAC  2969687

Query  177      ACTGTCTGAAAGCGTGCAGTCTGAGTTGATTGAAT-GCAATCAGTTAAAACTTTCAACAA  235
                 ||||||||    ||| ||||||||||||||| || ||||||||||||||||||||||||
Sbjct  2969688  TCTGTCTGATCTAGTGAAGTCTGAGTTGATTGTATCGCAATCAGTTAAAACTTTCAACAA  2969747

Query  236      TGGATCTCTTGGTTCCGGCATC  257
                ||||||||||||||||||||||
Sbjct  2969748  TGGATCTCTTGGTTCCGGCATC  2969769


 Score = 267 bits (144),  Expect = 1e-68
 Identities = 225/262 (86%), Gaps = 14/262 (5%)
 Strand=Plus/Plus

Query  1        CAAGGTTTCCGTAGGTGAACCTGCGGAAGGATCATTACCGAGTGC-GGGTCCTTTG-G-G  57
                ||||||||||||||||||||||||||||||||||||||||||||  |||| | | | | |
Sbjct  2977313  CAAGGTTTCCGTAGGTGAACCTGCGGAAGGATCATTACCGAGTGTAGGGTTCCTAGCGAG  2977372

Query  58       CCCAACCTCCCATCCGTGTCTATTGTACCCT-GTTGCTTCGGCGGGCCCGCCGCTTGTCG  116
                |||||||||||| |||||| || |||||| | ||||||||||||||||||||  |  | |
Sbjct  2977373  CCCAACCTCCCACCCGTGTTTACTGTACCTTAGTTGCTTCGGCGGGCCCGCCATTCAT-G  2977431

Query  117      GCCGCCgggggggCGCCTCTGCCCCCCGGGCCCGTGCCCGCCGGAGACCCCAACACGAAC  176
                |||||||||||  | | || |  ||||||||||| ||||||||||||| |   |||||||
Sbjct  2977432  GCCGCCGGGGG--CTC-TCAG--CCCCGGGCCCGCGCCCGCCGGAGACAC---CACGAAC  2977483

Query  177      ACTGTCTGAAAGCGTGCAGTCTGAGTTGATTGAAT-GCAATCAGTTAAAACTTTCAACAA  235
                 ||||||||    ||| ||||||||||||||| || ||||||||||||||||||||||||
Sbjct  2977484  TCTGTCTGATCTAGTGAAGTCTGAGTTGATTGTATCGCAATCAGTTAAAACTTTCAACAA  2977543

Query  236      TGGATCTCTTGGTTCCGGCATC  257
                ||||||||||||||||||||||
Sbjct  2977544  TGGATCTCTTGGTTCCGGCATC  2977565


 Score = 267 bits (144),  Expect = 1e-68
 Identities = 225/262 (86%), Gaps = 14/262 (5%)
 Strand=Plus/Plus

Query  1        CAAGGTTTCCGTAGGTGAACCTGCGGAAGGATCATTACCGAGTGC-GGGTCCTTTG-G-G  57
                ||||||||||||||||||||||||||||||||||||||||||||  |||| | | | | |
Sbjct  2985109  CAAGGTTTCCGTAGGTGAACCTGCGGAAGGATCATTACCGAGTGTAGGGTTCCTAGCGAG  2985168

Query  58       CCCAACCTCCCATCCGTGTCTATTGTACCCT-GTTGCTTCGGCGGGCCCGCCGCTTGTCG  116
                |||||||||||| |||||| || |||||| | ||||||||||||||||||||  |  | |
Sbjct  2985169  CCCAACCTCCCACCCGTGTTTACTGTACCTTAGTTGCTTCGGCGGGCCCGCCATTCAT-G  2985227

Query  117      GCCGCCgggggggCGCCTCTGCCCCCCGGGCCCGTGCCCGCCGGAGACCCCAACACGAAC  176
                |||||||||||  | | || |  ||||||||||| ||||||||||||| |   |||||||
Sbjct  2985228  GCCGCCGGGGG--CTC-TCAG--CCCCGGGCCCGCGCCCGCCGGAGACAC---CACGAAC  2985279

Query  177      ACTGTCTGAAAGCGTGCAGTCTGAGTTGATTGAAT-GCAATCAGTTAAAACTTTCAACAA  235
                 ||||||||    ||| ||||||||||||||| || ||||||||||||||||||||||||
Sbjct  2985280  TCTGTCTGATCTAGTGAAGTCTGAGTTGATTGTATCGCAATCAGTTAAAACTTTCAACAA  2985339

Query  236      TGGATCTCTTGGTTCCGGCATC  257
                ||||||||||||||||||||||
Sbjct  2985340  TGGATCTCTTGGTTCCGGCATC  2985361


 Score = 267 bits (144),  Expect = 1e-68
 Identities = 225/262 (86%), Gaps = 14/262 (5%)
 Strand=Plus/Plus

Query  1        CAAGGTTTCCGTAGGTGAACCTGCGGAAGGATCATTACCGAGTGC-GGGTCCTTTG-G-G  57
                ||||||||||||||||||||||||||||||||||||||||||||  |||| | | | | |
Sbjct  2992905  CAAGGTTTCCGTAGGTGAACCTGCGGAAGGATCATTACCGAGTGTAGGGTTCCTAGCGAG  2992964

Query  58       CCCAACCTCCCATCCGTGTCTATTGTACCCT-GTTGCTTCGGCGGGCCCGCCGCTTGTCG  116
                |||||||||||| |||||| || |||||| | ||||||||||||||||||||  |  | |
Sbjct  2992965  CCCAACCTCCCACCCGTGTTTACTGTACCTTAGTTGCTTCGGCGGGCCCGCCATTCAT-G  2993023

Query  117      GCCGCCgggggggCGCCTCTGCCCCCCGGGCCCGTGCCCGCCGGAGACCCCAACACGAAC  176
                |||||||||||  | | || |  ||||||||||| ||||||||||||| |   |||||||
Sbjct  2993024  GCCGCCGGGGG--CTC-TCAG--CCCCGGGCCCGCGCCCGCCGGAGACAC---CACGAAC  2993075

Query  177      ACTGTCTGAAAGCGTGCAGTCTGAGTTGATTGAAT-GCAATCAGTTAAAACTTTCAACAA  235
                 ||||||||    ||| ||||||||||||||| || ||||||||||||||||||||||||
Sbjct  2993076  TCTGTCTGATCTAGTGAAGTCTGAGTTGATTGTATCGCAATCAGTTAAAACTTTCAACAA  2993135

Query  236      TGGATCTCTTGGTTCCGGCATC  257
                ||||||||||||||||||||||
Sbjct  2993136  TGGATCTCTTGGTTCCGGCATC  2993157


 Score = 267 bits (144),  Expect = 1e-68
 Identities = 225/262 (86%), Gaps = 14/262 (5%)
 Strand=Plus/Plus

Query  1        CAAGGTTTCCGTAGGTGAACCTGCGGAAGGATCATTACCGAGTGC-GGGTCCTTTG-G-G  57
                ||||||||||||||||||||||||||||||||||||||||||||  |||| | | | | |
Sbjct  3000701  CAAGGTTTCCGTAGGTGAACCTGCGGAAGGATCATTACCGAGTGTAGGGTTCCTAGCGAG  3000760

Query  58       CCCAACCTCCCATCCGTGTCTATTGTACCCT-GTTGCTTCGGCGGGCCCGCCGCTTGTCG  116
                |||||||||||| |||||| || |||||| | ||||||||||||||||||||  |  | |
Sbjct  3000761  CCCAACCTCCCACCCGTGTTTACTGTACCTTAGTTGCTTCGGCGGGCCCGCCATTCAT-G  3000819

Query  117      GCCGCCgggggggCGCCTCTGCCCCCCGGGCCCGTGCCCGCCGGAGACCCCAACACGAAC  176
                |||||||||||  | | || |  ||||||||||| ||||||||||||| |   |||||||
Sbjct  3000820  GCCGCCGGGGG--CTC-TCAG--CCCCGGGCCCGCGCCCGCCGGAGACAC---CACGAAC  3000871

Query  177      ACTGTCTGAAAGCGTGCAGTCTGAGTTGATTGAAT-GCAATCAGTTAAAACTTTCAACAA  235
                 ||||||||    ||| ||||||||||||||| || ||||||||||||||||||||||||
Sbjct  3000872  TCTGTCTGATCTAGTGAAGTCTGAGTTGATTGTATCGCAATCAGTTAAAACTTTCAACAA  3000931

Query  236      TGGATCTCTTGGTTCCGGCATC  257
                ||||||||||||||||||||||
Sbjct  3000932  TGGATCTCTTGGTTCCGGCATC  3000953


 Score = 267 bits (144),  Expect = 1e-68
 Identities = 225/262 (86%), Gaps = 14/262 (5%)
 Strand=Plus/Plus

Query  1        CAAGGTTTCCGTAGGTGAACCTGCGGAAGGATCATTACCGAGTGC-GGGTCCTTTG-G-G  57
                ||||||||||||||||||||||||||||||||||||||||||||  |||| | | | | |
Sbjct  3008497  CAAGGTTTCCGTAGGTGAACCTGCGGAAGGATCATTACCGAGTGTAGGGTTCCTAGCGAG  3008556

Query  58       CCCAACCTCCCATCCGTGTCTATTGTACCCT-GTTGCTTCGGCGGGCCCGCCGCTTGTCG  116
                |||||||||||| |||||| || |||||| | ||||||||||||||||||||  |  | |
Sbjct  3008557  CCCAACCTCCCACCCGTGTTTACTGTACCTTAGTTGCTTCGGCGGGCCCGCCATTCAT-G  3008615

Query  117      GCCGCCgggggggCGCCTCTGCCCCCCGGGCCCGTGCCCGCCGGAGACCCCAACACGAAC  176
                |||||||||||  | | || |  ||||||||||| ||||||||||||| |   |||||||
Sbjct  3008616  GCCGCCGGGGG--CTC-TCAG--CCCCGGGCCCGCGCCCGCCGGAGACAC---CACGAAC  3008667

Query  177      ACTGTCTGAAAGCGTGCAGTCTGAGTTGATTGAAT-GCAATCAGTTAAAACTTTCAACAA  235
                 ||||||||    ||| ||||||||||||||| || ||||||||||||||||||||||||
Sbjct  3008668  TCTGTCTGATCTAGTGAAGTCTGAGTTGATTGTATCGCAATCAGTTAAAACTTTCAACAA  3008727

Query  236      TGGATCTCTTGGTTCCGGCATC  257
                ||||||||||||||||||||||
Sbjct  3008728  TGGATCTCTTGGTTCCGGCATC  3008749


 Score = 267 bits (144),  Expect = 1e-68
 Identities = 225/262 (86%), Gaps = 14/262 (5%)
 Strand=Plus/Plus

Query  1        CAAGGTTTCCGTAGGTGAACCTGCGGAAGGATCATTACCGAGTGC-GGGTCCTTTG-G-G  57
                ||||||||||||||||||||||||||||||||||||||||||||  |||| | | | | |
Sbjct  3016293  CAAGGTTTCCGTAGGTGAACCTGCGGAAGGATCATTACCGAGTGTAGGGTTCCTAGCGAG  3016352

Query  58       CCCAACCTCCCATCCGTGTCTATTGTACCCT-GTTGCTTCGGCGGGCCCGCCGCTTGTCG  116
                |||||||||||| |||||| || |||||| | ||||||||||||||||||||  |  | |
Sbjct  3016353  CCCAACCTCCCACCCGTGTTTACTGTACCTTAGTTGCTTCGGCGGGCCCGCCATTCAT-G  3016411

Query  117      GCCGCCgggggggCGCCTCTGCCCCCCGGGCCCGTGCCCGCCGGAGACCCCAACACGAAC  176
                |||||||||||  | | || |  ||||||||||| ||||||||||||| |   |||||||
Sbjct  3016412  GCCGCCGGGGG--CTC-TCAG--CCCCGGGCCCGCGCCCGCCGGAGACAC---CACGAAC  3016463

Query  177      ACTGTCTGAAAGCGTGCAGTCTGAGTTGATTGAAT-GCAATCAGTTAAAACTTTCAACAA  235
                 ||||||||    ||| ||||||||||||||| || ||||||||||||||||||||||||
Sbjct  3016464  TCTGTCTGATCTAGTGAAGTCTGAGTTGATTGTATCGCAATCAGTTAAAACTTTCAACAA  3016523

Query  236      TGGATCTCTTGGTTCCGGCATC  257
                ||||||||||||||||||||||
Sbjct  3016524  TGGATCTCTTGGTTCCGGCATC  3016545


 Score = 267 bits (144),  Expect = 1e-68
 Identities = 225/262 (86%), Gaps = 14/262 (5%)
 Strand=Plus/Plus

Query  1        CAAGGTTTCCGTAGGTGAACCTGCGGAAGGATCATTACCGAGTGC-GGGTCCTTTG-G-G  57
                ||||||||||||||||||||||||||||||||||||||||||||  |||| | | | | |
Sbjct  3024089  CAAGGTTTCCGTAGGTGAACCTGCGGAAGGATCATTACCGAGTGTAGGGTTCCTAGCGAG  3024148

Query  58       CCCAACCTCCCATCCGTGTCTATTGTACCCT-GTTGCTTCGGCGGGCCCGCCGCTTGTCG  116
                |||||||||||| |||||| || |||||| | ||||||||||||||||||||  |  | |
Sbjct  3024149  CCCAACCTCCCACCCGTGTTTACTGTACCTTAGTTGCTTCGGCGGGCCCGCCATTCAT-G  3024207

Query  117      GCCGCCgggggggCGCCTCTGCCCCCCGGGCCCGTGCCCGCCGGAGACCCCAACACGAAC  176
                |||||||||||  | | || |  ||||||||||| ||||||||||||| |   |||||||
Sbjct  3024208  GCCGCCGGGGG--CTC-TCAG--CCCCGGGCCCGCGCCCGCCGGAGACAC---CACGAAC  3024259

Query  177      ACTGTCTGAAAGCGTGCAGTCTGAGTTGATTGAAT-GCAATCAGTTAAAACTTTCAACAA  235
                 ||||||||    ||| ||||||||||||||| || ||||||||||||||||||||||||
Sbjct  3024260  TCTGTCTGATCTAGTGAAGTCTGAGTTGATTGTATCGCAATCAGTTAAAACTTTCAACAA  3024319

Query  236      TGGATCTCTTGGTTCCGGCATC  257
                ||||||||||||||||||||||
Sbjct  3024320  TGGATCTCTTGGTTCCGGCATC  3024341


 Score = 267 bits (144),  Expect = 1e-68
 Identities = 225/262 (86%), Gaps = 14/262 (5%)
 Strand=Plus/Plus

Query  1        CAAGGTTTCCGTAGGTGAACCTGCGGAAGGATCATTACCGAGTGC-GGGTCCTTTG-G-G  57
                ||||||||||||||||||||||||||||||||||||||||||||  |||| | | | | |
Sbjct  3031886  CAAGGTTTCCGTAGGTGAACCTGCGGAAGGATCATTACCGAGTGTAGGGTTCCTAGCGAG  3031945

Query  58       CCCAACCTCCCATCCGTGTCTATTGTACCCT-GTTGCTTCGGCGGGCCCGCCGCTTGTCG  116
                |||||||||||| |||||| || |||||| | ||||||||||||||||||||  |  | |
Sbjct  3031946  CCCAACCTCCCACCCGTGTTTACTGTACCTTAGTTGCTTCGGCGGGCCCGCCATTCAT-G  3032004

Query  117      GCCGCCgggggggCGCCTCTGCCCCCCGGGCCCGTGCCCGCCGGAGACCCCAACACGAAC  176
                |||||||||||  | | || |  ||||||||||| ||||||||||||| |   |||||||
Sbjct  3032005  GCCGCCGGGGG--CTC-TCAG--CCCCGGGCCCGCGCCCGCCGGAGACAC---CACGAAC  3032056

Query  177      ACTGTCTGAAAGCGTGCAGTCTGAGTTGATTGAAT-GCAATCAGTTAAAACTTTCAACAA  235
                 ||||||||    ||| ||||||||||||||| || ||||||||||||||||||||||||
Sbjct  3032057  TCTGTCTGATCTAGTGAAGTCTGAGTTGATTGTATCGCAATCAGTTAAAACTTTCAACAA  3032116

Query  236      TGGATCTCTTGGTTCCGGCATC  257
                ||||||||||||||||||||||
Sbjct  3032117  TGGATCTCTTGGTTCCGGCATC  3032138


>NW_019170274.1 Aspergillus bombycis strain NRRL26010 chromosome Unknown contig00272, 
whole genome shotgun sequence
Length=6121

 Score = 265 bits (143),  Expect = 5e-68
 Identities = 225/262 (86%), Gaps = 15/262 (6%)
 Strand=Plus/Plus

Query  1     CAAGGTTTCCGTAGGTGAACCTGCGGAAGGATCATTACCGAGTGC-GGGTCCTTTG-G-G  57
             ||||||||||||||||||||||||||||||||||||||||||||  |||| | | | | |
Sbjct  2374  CAAGGTTTCCGTAGGTGAACCTGCGGAAGGATCATTACCGAGTGTAGGGTTCCTAGCGAG  2433

Query  58    CCCAACCTCCCATCCGTGTCTATTGTACCCT-GTTGCTTCGGCGGGCCCGCCGCTTGTCG  116
             |||||||||||| |||||| || |||||| | ||||||||||||||||||| | |    |
Sbjct  2434  CCCAACCTCCCACCCGTGTTTACTGTACCTTAGTTGCTTCGGCGGGCCCGC-G-TCAA-G  2490

Query  117   GCCGCCgggggggCGCCTCTGCCCCCCGGGCCCGTGCCCGCCGGAGACCCCAACACGAAC  176
             |||||||||||| |   || | |||||||||||| ||||||||||||| |   |||||||
Sbjct  2491  GCCGCCGGGGGG-CA--TCAG-CCCCCGGGCCCGCGCCCGCCGGAGACAC---CACGAAC  2543

Query  177   ACTGTCTGAAAGCGTGCAGTCTGAGTTGATTGAAT-GCAATCAGTTAAAACTTTCAACAA  235
              ||||||||    ||| ||||||||||||||| || ||||||||||||||||||||||||
Sbjct  2544  TCTGTCTGATCTAGTGAAGTCTGAGTTGATTGTATCGCAATCAGTTAAAACTTTCAACAA  2603

Query  236   TGGATCTCTTGGTTCCGGCATC  257
             ||||||||||||||||||||||
Sbjct  2604  TGGATCTCTTGGTTCCGGCATC  2625


>NW_020194418.1 Aspergillus steynii IBT 23096 chromosome Unknown P170scaffold_21, 
whole genome shotgun sequence
Length=13610

 Score = 265 bits (143),  Expect = 5e-68
 Identities = 223/261 (85%), Gaps = 7/261 (3%)
 Strand=Plus/Minus

Query  1     CAAGGTTTCCGTAGGTGAACCTGCGGAAGGATCATTACCGAGTGCGGGT-CCTTT-GGGC  58
             |||||||||||||||||||||||||||||||||||||| ||||| |||| ||||  ||||
Sbjct  4192  CAAGGTTTCCGTAGGTGAACCTGCGGAAGGATCATTACTGAGTGAGGGTTCCTTCGGGGC  4133

Query  59    CCAACCTCCCATCCGTGTCTATTGTACCCTGTTGCTTCGGCGGGCCCGCCG-CTTGTCGG  117
             ||||||||||| || ||| ||  |||||  |||||||||||||||| |||| |    |||
Sbjct  4132  CCAACCTCCCACCCTTGTATACCGTACCTAGTTGCTTCGGCGGGCC-GCCGTCCACGCGG  4074

Query  118   CCGCCgggggggCGCCTCTGCCCCCCGGGCCCGTGCCCGCCGGAGACCCCAACACGAACA  177
             |||||||||| | | || | ||||||||||  | ||||||||||||| |||||  |||||
Sbjct  4073  CCGCCGGGGGAGGGGCT-T-CCCCCCGGGCGAGCGCCCGCCGGAGACACCAACGTGAACA  4016

Query  178   CTGTCTGAAAGCGTGCAGTCTGAGTTGATTGAAT-GCAATCAGTTAAAACTTTCAACAAT  236
             |||||||||    ||  |||||||| ||||| || |||||||||||||||||||||||||
Sbjct  4015  CTGTCTGAAGTTTTGTCGTCTGAGTCGATTGTATCGCAATCAGTTAAAACTTTCAACAAT  3956

Query  237   GGATCTCTTGGTTCCGGCATC  257
             |||||||||||||||||||||
Sbjct  3955  GGATCTCTTGGTTCCGGCATC  3935


 Score = 265 bits (143),  Expect = 5e-68
 Identities = 223/261 (85%), Gaps = 8/261 (3%)
 Strand=Plus/Minus

Query  1      CAAGGTTTCCGTAGGTGAACCTGCGGAAGGATCATTACCGAGTGCGGGT-CCTTT-GGGC  58
              |||||||||||||||||||||||||||||||||||||| ||||| |||| ||||  ||||
Sbjct  11996  CAAGGTTTCCGTAGGTGAACCTGCGGAAGGATCATTACTGAGTGAGGGTTCCTTCGGGGC  11937

Query  59     CCAACCTCCCATCCGTGTCTATTGTACCCTGTTGCTTCGGCGGGCCCGCCG-CTTGTCGG  117
              ||||||||||| || ||| ||  |||||  |||||||||||||||| |||| |    |||
Sbjct  11936  CCAACCTCCCACCCTTGTATACCGTACCTAGTTGCTTCGGCGGGCC-GCCGTCCACGCGG  11878

Query  118    CCGCCgggggggCGCCTCTGCCCCCCGGGCCCGTGCCCGCCGGAGACCCCAACACGAACA  177
              ||||||||| || || | | ||||||||||  | ||||||||||||| |||||  |||||
Sbjct  11877  CCGCCGGGGAGGGGC-T-T-CCCCCCGGGCGAGCGCCCGCCGGAGACACCAACGTGAACA  11821

Query  178    CTGTCTGAAAGCGTGCAGTCTGAGTTGATTGAAT-GCAATCAGTTAAAACTTTCAACAAT  236
              |||||||||    ||  |||||||| ||||| || |||||||||||||||||||||||||
Sbjct  11820  CTGTCTGAAGTTTTGTCGTCTGAGTCGATTGTATCGCAATCAGTTAAAACTTTCAACAAT  11761

Query  237    GGATCTCTTGGTTCCGGCATC  257
              |||||||||||||||||||||
Sbjct  11760  GGATCTCTTGGTTCCGGCATC  11740


>NC_064657.1 Penicillium oxalicum strain HP7-1 chromosome VIII, whole genome 
shotgun sequence
Length=1795220

 Score = 254 bits (137),  Expect = 1e-64
 Identities = 221/259 (85%), Gaps = 15/259 (6%)
 Strand=Plus/Plus

Query  1        CAAGGTTTCCGTAGGTGAACCTGCGGAAGGATCATTACCGAGTGCGGGTCCTTTGGGCCC  60
                |||||||||||||||||||||||||||||||||||||||||||| ||| ||| |||| ||
Sbjct  1794036  CAAGGTTTCCGTAGGTGAACCTGCGGAAGGATCATTACCGAGTGAGGGCCCTCTGGGTCC  1794095

Query  61       AACCTCCCATCCGTGTCTATTGTACCCTGTTGCTTCGGCGGGCCCGCCGCTTGTCGGCCG  120
                ||||||||| |||||| ||| ||||| ||||||||||||||||||||| |    ||||||
Sbjct  1794096  AACCTCCCACCCGTGTTTATCGTACCTTGTTGCTTCGGCGGGCCCGCCTCA---CGGCCG  1794152

Query  121      CCgggggggCGCCTCTGCCCCCCGGGCCCGTGCCCGCCGGAGACCC-CAACACGAACACT  179
                |||||||| |  | | |  ||||||||||| |||||||| |||| | ||| |||||| ||
Sbjct  1794153  CCGGGGGG-CATC-C-G--CCCCGGGCCCGCGCCCGCCGAAGACACACAA-ACGAACTCT  1794206

Query  180      -GTCTGAAAGCGTGCAGTCTGAGTTGATTGAATGCAATCAGTTAAAACTTTCAACAATGG  238
                 ||||| |||  ||||||||||||   |||| |  |||||||||||||||||||||| ||
Sbjct  1794207  TGTCTG-AAGATTGCAGTCTGAGTAC-TTGACTA-AATCAGTTAAAACTTTCAACAACGG  1794263

Query  239      ATCTCTTGGTTCCGGCATC  257
                ||||| |||||||||||||
Sbjct  1794264  ATCTC-TGGTTCCGGCATC  1794281


>NW_014574576.1 Penicillium digitatum Pd1 unplaced genomic scaffold Scaffold_49, 
whole genome shotgun sequence
Length=20043

 Score = 248 bits (134),  Expect = 5e-63
 Identities = 218/257 (85%), Gaps = 11/257 (4%)
 Strand=Plus/Minus

Query  1      CAAGGTTTCCGTAGGTGAACCTGCGGAAGGATCATTACCGAGTGCGGGTCCTTTGGGCCC  60
              |||||||||||||||||||||||||||||||||||||||||||| ||| ||| |||| ||
Sbjct  17529  CAAGGTTTCCGTAGGTGAACCTGCGGAAGGATCATTACCGAGTGAGGGCCCTCTGGGTCC  17470

Query  61     AACCTCCCATCCGTGTCTATTGTACCCTGTTGCTTCGGCGGGCCCGCCGCTTGTCGGCCG  120
              ||||||||| |||||| |||| |||| |||||||||||||||||||||  ||   |||||
Sbjct  17469  AACCTCCCACCCGTGTTTATTTTACCTTGTTGCTTCGGCGGGCCCGCCT-TTACTGGCCG  17411

Query  121    CCgggggggCGCCTCTGCCCCCCGGGCCCGTGCCCGCCGGAGACCCCAACACGAACACTG  180
              |||||||| | |  | ||  |||||||||| |||||||| |||| ||  | ||||| |||
Sbjct  17410  CCGGGGGG-CTCA-C-GCT-CCCGGGCCCGCGCCCGCCGAAGACACCC-C-CGAACTCTG  17357

Query  181    TCTGAAAGCGTGCAGTCTGAGTTGATTGAATGCAATCAGTTAAAACTTTCAACAATGGAT  240
              |||||| |  |||||||||||| ||   || | ||| | |||||||||||||||| ||||
Sbjct  17356  TCTGAA-GATTGCAGTCTGAGT-GAA--AACGAAATTATTTAAAACTTTCAACAACGGAT  17301

Query  241    CTCTTGGTTCCGGCATC  257
              |||||||||||||||||
Sbjct  17300  CTCTTGGTTCCGGCATC  17284


>NW_024469302.1 Penicillium solitum strain IBT 29525 chromosome Unknown PENSOL_contig178, 
whole genome shotgun sequence
Length=8001

 Score = 244 bits (132),  Expect = 6e-62
 Identities = 219/259 (85%), Gaps = 14/259 (5%)
 Strand=Plus/Plus

Query  1     CAAGGTTTCCGTAGGTGAACCTGCGGAAGGATCATTACCGAGTGCGGGTCCTTTGGGCCC  60
             |||||||||||||||||||||||||||||||||||||||||||| ||| ||| |||| ||
Sbjct  3994  CAAGGTTTCCGTAGGTGAACCTGCGGAAGGATCATTACCGAGTGAGGGCCCTCTGGGTCC  4053

Query  61    AACCTCCCATCCGTGTCTATTGTACCCTGTTGCTTCGGCGGGCCCGCCGCTTGTC-GGCC  119
             ||||||||| |||||| |||| |||| |||||||||||||||||||||  ||  | ||||
Sbjct  4054  AACCTCCCACCCGTGTTTATTTTACCTTGTTGCTTCGGCGGGCCCGCC--TTAACTGGCC  4111

Query  120   GCCgggggggCGCCTCTGCCCCCCGGGCCCGTGCCCGCCGGAGACCCCAACACGAACACT  179
             ||||||||| | |  | | |||||||||||| |||||||| |||| ||  | ||||| ||
Sbjct  4112  GCCGGGGGG-CTCA-C-G-CCCCCGGGCCCGCGCCCGCCGAAGACACC--CTCGAACTCT  4165

Query  180   GTCTGAAAGCGTGCAGTCTGAGTTGATTGAATGC-AATCAGTTAAAACTTTCAACAATGG  238
             ||||| |||  || ||||||||| ||   |||   ||| | |||||||||||||||| ||
Sbjct  4166  GTCTG-AAGATTGAAGTCTGAGT-GAA--AATATAAATTATTTAAAACTTTCAACAACGG  4221

Query  239   ATCTCTTGGTTCCGGCATC  257
             |||||||||||||||||||
Sbjct  4222  ATCTCTTGGTTCCGGCATC  4240


>NW_020292127.1 Aspergillus ibericus CBS 121593 unplaced genomic scaffold BO80scaffold_29, 
whole genome shotgun sequence
Length=428798

 Score = 241 bits (130),  Expect = 8e-61
 Identities = 160/175 (91%), Gaps = 0/175 (0%)
 Strand=Plus/Minus

Query  83     TACCCTGTTGCTTCGGCGGGCCCGCCGCTTGTCGGCCGCCgggggggCGCCTCTGCCCCC  142
              ||| |||||||||||||||||||||||||||||||||||||| |||||  ||||||||| 
Sbjct  36441  TACACTGTTGCTTCGGCGGGCCCGCCGCTTGTCGGCCGCCGGCGGGGCATCTCTGCCCCT  36382

Query  143    CGGGCCCGTGCCCGCCGGAGACCCCAACACGAACACTGTCTGAAAGCGTGCAGTCTGAGT  202
              | |||||||||||||||||||  |||||||||||||||| ||||||||||||||||||||
Sbjct  36381  CAGGCCCGTGCCCGCCGGAGATTCCAACACGAACACTGTTTGAAAGCGTGCAGTCTGAGT  36322

Query  203    TGATTGAATGCAATCAGTTAAAACTTTCAACAATGGATCTCTTGGTTCCGGCATC  257
               |||||    |||||||||||||||||||||||||||||||||||| ||||||||
Sbjct  36321  CGATTGTTACCAATCAGTTAAAACTTTCAACAATGGATCTCTTGGTGCCGGCATC  36267


>NW_026055304.1 Neoarthrinium moseri strain CBS 164.80 chromosome Unknown scaffold190_Wmoseri_CBS_16480, 
whole genome shotgun sequence
Length=1293

 Score = 239 bits (129),  Expect = 3e-60
 Identities = 218/259 (84%), Gaps = 14/259 (5%)
 Strand=Plus/Minus

Query  1     CAAGGTTTCCGTAGGTGAACCTGCGGAAGGATCATTACCGAGTGCGGGTCCTTTGGGCCC  60
             |||||||||||||||||||||||||||||||||||||||||||| ||| ||| |||| ||
Sbjct  1262  CAAGGTTTCCGTAGGTGAACCTGCGGAAGGATCATTACCGAGTGAGGGCCCTCTGGGTCC  1203

Query  61    AACCTCCCATCCGTGTCTATTGTACCCTGTTGCTTCGGCGGGCCCGCCGCTTGTC-GGCC  119
             ||||||||| |||||| |||| |||| |||||||||||||||||||||  ||  | ||||
Sbjct  1202  AACCTCCCACCCGTGTTTATTTTACCTTGTTGCTTCGGCGGGCCCGCC--TTAACTGGCC  1145

Query  120   GCCgggggggCGCCTCTGCCCCCCGGGCCCGTGCCCGCCGGAGACCCCAACACGAACACT  179
             ||||||||| |    | | |||||||||||| |||||||| |||| ||  | ||||| ||
Sbjct  1144  GCCGGGGGG-CTTA-C-G-CCCCCGGGCCCGCGCCCGCCGAAGACACC--CTCGAACTCT  1091

Query  180   GTCTGAAAGCGTGCAGTCTGAGTTGATTGAATGC-AATCAGTTAAAACTTTCAACAATGG  238
             ||||||| |  || ||||||||| ||   |||   ||| | |||||||||||||||| ||
Sbjct  1090  GTCTGAA-GATTGTAGTCTGAGT-GAA--AATATAAATTATTTAAAACTTTCAACAACGG  1035

Query  239   ATCTCTTGGTTCCGGCATC  257
             |||||||||||||||||||
Sbjct  1034  ATCTCTTGGTTCCGGCATC  1016


>NW_024467419.1 Penicillium griseofulvum strain PG3 chromosome Unknown contig_6, 
whole genome shotgun sequence
Length=2183579

 Score = 231 bits (125),  Expect = 5e-58
 Identities = 217/259 (84%), Gaps = 15/259 (6%)
 Strand=Plus/Minus

Query  1     CAAGGTTTCCGTAGGTGAACCTGCGGAAGGATCATTACCGAGTGCGGGTCCTTTGGGCCC  60
             |||||||||||||||||||||||||||||||||||||| ||||| ||| ||| |||| ||
Sbjct  1900  CAAGGTTTCCGTAGGTGAACCTGCGGAAGGATCATTACTGAGTGAGGGCCCTCTGGGTCC  1841

Query  61    AACCTCCCATCCGTGTCTATTGTACCCTGTTGCTTCGGCGGGCCCGCCGCTTGTC-GGCC  119
             ||||||||| |||||| |||| |||| |||||||||||||||||||||  ||  | ||||
Sbjct  1840  AACCTCCCACCCGTGTTTATT-TACCTTGTTGCTTCGGCGGGCCCGCC--TTAACTGGCC  1784

Query  120   GCCgggggggCGCCTCTGCCCCCCGGGCCCGTGCCCGCCGGAGACCCCAACACGAACACT  179
             ||||||||| |    | | |||||||||||| |||||||| |||| ||  | ||||| ||
Sbjct  1783  GCCGGGGGG-CTTA-C-G-CCCCCGGGCCCGCGCCCGCCGAAGACACC--CTCGAACTCT  1730

Query  180   GTCTGAAAGCGTGCAGTCTGAGTTGATTGAATGC-AATCAGTTAAAACTTTCAACAATGG  238
             ||||||| |  || ||||||||| ||   |||   ||| | |||||||||||||||| ||
Sbjct  1729  GTCTGAA-GATTGTAGTCTGAGT-GAA--AATATAAATTATTTAAAACTTTCAACAACGG  1674

Query  239   ATCTCTTGGTTCCGGCATC  257
             |||||||||||||||||||
Sbjct  1673  ATCTCTTGGTTCCGGCATC  1655


>NW_024467431.1 Penicillium griseofulvum strain PG3 chromosome Unknown contig_18, 
whole genome shotgun sequence
Length=45258

 Score = 231 bits (125),  Expect = 5e-58
 Identities = 217/259 (84%), Gaps = 15/259 (6%)
 Strand=Plus/Minus

Query  1     CAAGGTTTCCGTAGGTGAACCTGCGGAAGGATCATTACCGAGTGCGGGTCCTTTGGGCCC  60
             |||||||||||||||||||||||||||||||||||||| ||||| ||| ||| |||| ||
Sbjct  1900  CAAGGTTTCCGTAGGTGAACCTGCGGAAGGATCATTACTGAGTGAGGGCCCTCTGGGTCC  1841

Query  61    AACCTCCCATCCGTGTCTATTGTACCCTGTTGCTTCGGCGGGCCCGCCGCTTGTC-GGCC  119
             ||||||||| |||||| |||| |||| |||||||||||||||||||||  ||  | ||||
Sbjct  1840  AACCTCCCACCCGTGTTTATT-TACCTTGTTGCTTCGGCGGGCCCGCC--TTAACTGGCC  1784

Query  120   GCCgggggggCGCCTCTGCCCCCCGGGCCCGTGCCCGCCGGAGACCCCAACACGAACACT  179
             ||||||||| |    | | |||||||||||| |||||||| |||| ||  | ||||| ||
Sbjct  1783  GCCGGGGGG-CTTA-C-G-CCCCCGGGCCCGCGCCCGCCGAAGACACC--CTCGAACTCT  1730

Query  180   GTCTGAAAGCGTGCAGTCTGAGTTGATTGAATGC-AATCAGTTAAAACTTTCAACAATGG  238
             ||||||| |  || ||||||||| ||   |||   ||| | |||||||||||||||| ||
Sbjct  1729  GTCTGAA-GATTGTAGTCTGAGT-GAA--AATATAAATTATTTAAAACTTTCAACAACGG  1674

Query  239   ATCTCTTGGTTCCGGCATC  257
             |||||||||||||||||||
Sbjct  1673  ATCTCTTGGTTCCGGCATC  1655


>NW_024467432.1 Penicillium griseofulvum strain PG3 chromosome Unknown contig_11, 
whole genome shotgun sequence
Length=1012446

 Score = 231 bits (125),  Expect = 5e-58
 Identities = 217/259 (84%), Gaps = 15/259 (6%)
 Strand=Plus/Minus

Query  1        CAAGGTTTCCGTAGGTGAACCTGCGGAAGGATCATTACCGAGTGCGGGTCCTTTGGGCCC  60
                |||||||||||||||||||||||||||||||||||||| ||||| ||| ||| |||| ||
Sbjct  1011340  CAAGGTTTCCGTAGGTGAACCTGCGGAAGGATCATTACTGAGTGAGGGCCCTCTGGGTCC  1011281

Query  61       AACCTCCCATCCGTGTCTATTGTACCCTGTTGCTTCGGCGGGCCCGCCGCTTGTC-GGCC  119
                ||||||||| |||||| |||| |||| |||||||||||||||||||||  ||  | ||||
Sbjct  1011280  AACCTCCCACCCGTGTTTATT-TACCTTGTTGCTTCGGCGGGCCCGCC--TTAACTGGCC  1011224

Query  120      GCCgggggggCGCCTCTGCCCCCCGGGCCCGTGCCCGCCGGAGACCCCAACACGAACACT  179
                ||||||||| |    | | |||||||||||| |||||||| |||| ||  | ||||| ||
Sbjct  1011223  GCCGGGGGG-CTTA-C-G-CCCCCGGGCCCGCGCCCGCCGAAGACACC--CTCGAACTCT  1011170

Query  180      GTCTGAAAGCGTGCAGTCTGAGTTGATTGAATGC-AATCAGTTAAAACTTTCAACAATGG  238
                ||||||| |  || ||||||||| ||   |||   ||| | |||||||||||||||| ||
Sbjct  1011169  GTCTGAA-GATTGTAGTCTGAGT-GAA--AATATAAATTATTTAAAACTTTCAACAACGG  1011114

Query  239      ATCTCTTGGTTCCGGCATC  257
                |||||||||||||||||||
Sbjct  1011113  ATCTCTTGGTTCCGGCATC  1011095


>NW_024067592.1 Penicillium roqueforti strain LCP96 04111 chromosome Unknown 
scaffold_28, whole genome shotgun sequence
Length=276709

 Score = 220 bits (119),  Expect = 1e-54
 Identities = 216/260 (83%), Gaps = 18/260 (7%)
 Strand=Plus/Plus

Query  1       CAAGGTTTCCGTAGGTGAACCTGCGGAAGGATCATTACCGAGTGCGGGTCCTTTGGGCCC  60
               |||||||||||||||||||||||||||||||||||||||||||| ||| ||| |||| ||
Sbjct  276168  CAAGGTTTCCGTAGGTGAACCTGCGGAAGGATCATTACCGAGTGAGGGCCCTCTGGGTCC  276227

Query  61      AACCTCCCATCCGTGTCTATTGTACCCTGTTGCTTCGGCGGGCCCGCCGCTTGTC-GGCC  119
               ||||||||| |||||| |||| |||| | |||||||||||||||||||  ||  | ||||
Sbjct  276228  AACCTCCCACCCGTGTTTATT-TACCTTATTGCTTCGGCGGGCCCGCC--TTAACTGGCC  276284

Query  120     GCCgggggggCGCCTCTGC-CCCCCGGGCCCGTGCCCGCCGGAGACCCCAACACGAACAC  178
               |||||||||     | | | |||||||||||| |||||||| |||| ||  | ||||| |
Sbjct  276285  GCCGGGGGGT----T-TACACCCCCGGGCCCGCGCCCGCCGAAGACACC--C-CGAACTC  276336

Query  179     TGTCTGAAAGCGTGCAGTCTGAGTTGATTGAATGC-AATCAGTTAAAACTTTCAACAATG  237
               |||||| |||  |||||||||||   |   |||   ||| | |||||||||||||||| |
Sbjct  276337  TGTCTG-AAGAATGCAGTCTGAGAACA---AATATAAATTATTTAAAACTTTCAACAACG  276392

Query  238     GATCTCTTGGTTCCGGCATC  257
               ||||||||||||||||||||
Sbjct  276393  GATCTCTTGGTTCCGGCATC  276412


>NW_021167190.1 Paecilomyces variotii strain CBS 101075 chromosome Unknown C8Q69scaffold_51, 
whole genome shotgun sequence
Length=15639

 Score = 219 bits (118),  Expect = 4e-54
 Identities = 222/268 (83%), Gaps = 23/268 (9%)
 Strand=Plus/Minus

Query  1    CAAGGTTTCCGTAGGTGAACCTGCGGAAGGATCATTACCGAGTGCGGGTCCTTTGGG-CC  59
            |||||||||||||||||||||||||||||||||||||||||||| |||||| | ||| ||
Sbjct  296  CAAGGTTTCCGTAGGTGAACCTGCGGAAGGATCATTACCGAGTGAGGGTCCCTCGGGGCC  237

Query  60   CAACCTCCCATCCGTGTCTAT--TGTAC-CCTGTTGCTTCGGCGGGCCCGCCGC--TT--  112
            ||||||||||||||||| | |  || || ||||||||||||||||||||||||   ||  
Sbjct  236  CAACCTCCCATCCGTGT-TGTCCTG-ACACCTGTTGCTTCGGCGGGCCCGCCGTGGTTCA  179

Query  113  -GT--CGGCCGCCgggggggCGCCTCTGCCCCCCGGGCCCGTGCCCGCCGGAGACCCCAA  169
             |   ||||||||||||||   |  | | |||||||||||| |||||||| |||||||  
Sbjct  178  CGCCCCGGCCGCCGGGGGGTT-CA-C-G-CCCCCGGGCCCGCGCCCGCCGAAGACCCCTG  123

Query  170  CACGAACACTGTCTGAAAGCGTGCAGTCTGAGTTGATTGAATGCAATCAGTTAAAACTTT  229
               |||| ||| ||| |||  ||| ||||||||  ||  ||| |||||| ||||||||||
Sbjct  122  ---GAACGCTGCCTGGAAGGTTGCCGTCTGAGT--ATACAAT-CAATCAATTAAAACTTT  69

Query  230  CAACAATGGATCTCTTGGTTCCGGCATC  257
            |||||| |||||||||||||||||||||
Sbjct  68   CAACAACGGATCTCTTGGTTCCGGCATC  41


 Score = 219 bits (118),  Expect = 4e-54
 Identities = 222/268 (83%), Gaps = 23/268 (9%)
 Strand=Plus/Minus

Query  1     CAAGGTTTCCGTAGGTGAACCTGCGGAAGGATCATTACCGAGTGCGGGTCCTTTGGG-CC  59
             |||||||||||||||||||||||||||||||||||||||||||| |||||| | ||| ||
Sbjct  9031  CAAGGTTTCCGTAGGTGAACCTGCGGAAGGATCATTACCGAGTGAGGGTCCCTCGGGGCC  8972

Query  60    CAACCTCCCATCCGTGTCTAT--TGTAC-CCTGTTGCTTCGGCGGGCCCGCCGC--TT--  112
             ||||||||||||||||| | |  || || ||||||||||||||||||||||||   ||  
Sbjct  8971  CAACCTCCCATCCGTGT-TGTCCTG-ACACCTGTTGCTTCGGCGGGCCCGCCGTGGTTCA  8914

Query  113   -GT--CGGCCGCCgggggggCGCCTCTGCCCCCCGGGCCCGTGCCCGCCGGAGACCCCAA  169
              |   ||||||||||||||   |  | | |||||||||||| |||||||| |||||||  
Sbjct  8913  CGCCCCGGCCGCCGGGGGGTT-CA-C-G-CCCCCGGGCCCGCGCCCGCCGAAGACCCCTG  8858

Query  170   CACGAACACTGTCTGAAAGCGTGCAGTCTGAGTTGATTGAATGCAATCAGTTAAAACTTT  229
                |||| ||| ||| |||  ||| ||||||||  ||  ||| |||||| ||||||||||
Sbjct  8857  ---GAACGCTGCCTGGAAGGTTGCCGTCTGAGT--ATACAAT-CAATCAATTAAAACTTT  8804

Query  230   CAACAATGGATCTCTTGGTTCCGGCATC  257
             |||||| |||||||||||||||||||||
Sbjct  8803  CAACAACGGATCTCTTGGTTCCGGCATC  8776


>NW_021167167.1 Paecilomyces variotii strain CBS 101075 chromosome Unknown C8Q69scaffold_28, 
whole genome shotgun sequence
Length=64260

 Score = 219 bits (118),  Expect = 4e-54
 Identities = 222/268 (83%), Gaps = 23/268 (9%)
 Strand=Plus/Plus

Query  1      CAAGGTTTCCGTAGGTGAACCTGCGGAAGGATCATTACCGAGTGCGGGTCCTTT-GGGCC  59
              |||||||||||||||||||||||||||||||||||||||||||| |||||| |  |||||
Sbjct  61386  CAAGGTTTCCGTAGGTGAACCTGCGGAAGGATCATTACCGAGTGAGGGTCCCTCGGGGCC  61445

Query  60     CAACCTCCCATCCGTGTCTAT--TGTAC-CCTGTTGCTTCGGCGGGCCCGCCGC--TT--  112
              ||||||||||||||||| | |  || || ||||||||||||||||||||||||   ||  
Sbjct  61446  CAACCTCCCATCCGTGT-TGTCCTG-ACACCTGTTGCTTCGGCGGGCCCGCCGTGGTTCA  61503

Query  113    -GT--CGGCCGCCgggggggCGCCTCTGCCCCCCGGGCCCGTGCCCGCCGGAGACCCCAA  169
               |   ||||||||||||||   |  | | |||||||||||| |||||||| |||||||  
Sbjct  61504  CGCCCCGGCCGCCGGGGGGTT-CA-C-G-CCCCCGGGCCCGCGCCCGCCGAAGACCCCTG  61559

Query  170    CACGAACACTGTCTGAAAGCGTGCAGTCTGAGTTGATTGAATGCAATCAGTTAAAACTTT  229
                 |||| ||| ||| |||  ||| ||||||||  ||  ||| |||||| ||||||||||
Sbjct  61560  ---GAACGCTGCCTGGAAGGTTGCCGTCTGAGT--ATACAAT-CAATCAATTAAAACTTT  61613

Query  230    CAACAATGGATCTCTTGGTTCCGGCATC  257
              |||||| |||||||||||||||||||||
Sbjct  61614  CAACAACGGATCTCTTGGTTCCGGCATC  61641


>NW_019173481.1 Penicillium arizonense strain CBS 141311 chromosome Unknown PENARI_contig204, 
whole genome shotgun sequence
Length=4724

 Score = 207 bits (112),  Expect = 9e-51
 Identities = 212/258 (82%), Gaps = 15/258 (6%)
 Strand=Plus/Plus

Query  1     CAAGGTTTCCGTAGGTGAACCTGCGGAAGGATCATTACCGAGTGCGGGTCCTTTGGGCCC  60
             |||||||||||||||||||||||||||||||||||||||||| | |  | || ||    |
Sbjct  2760  CAAGGTTTCCGTAGGTGAACCTGCGGAAGGATCATTACCGAGCGAGAATTCTCTGAATTC  2819

Query  61    AACCTCCCATCCGTGTCTATTGTACCCTGTTGCTTCGGCGGGCCCGCCGCTTGTCGGCCG  120
             ||||||||| |||||| ||||||||| ||||||||||||||||||||| |    ||||||
Sbjct  2820  AACCTCCCACCCGTGTTTATTGTACCTTGTTGCTTCGGCGGGCCCGCCTCA---CGGCCG  2876

Query  121   CCgggggggCGCCTCTGCCCCCCGGGCCCGTGCCCGCCGGAGACCCCAACACGAACACTG  180
             |||||||| |   |||| |||||||||||| |||||||| |||| ||     |||| |||
Sbjct  2877  CCGGGGGG-CA--TCTG-CCCCCGGGCCCGCGCCCGCCGAAGACACCTT---GAACTCTG  2929

Query  181   TCTGAAAGCGTGCAGTCTGAGT-TGATTGAATGCAATCAGTTAAAACTTTCAACAATGGA  239
             | |||||   |||||||||||| | | | | |  ||| | |||||||||||||||| |||
Sbjct  2930  TATGAAAAT-TGCAGTCTGAGTCTAAAT-A-TA-AATTATTTAAAACTTTCAACAACGGA  2985

Query  240   TCTCTTGGTTCCGGCATC  257
             ||||||||||||||||||
Sbjct  2986  TCTCTTGGTTCCGGCATC  3003


>NC_049564.1 Talaromyces rugulosus chromosome IV, complete sequence
Length=5361510

 Score = 189 bits (102),  Expect = 3e-45
 Identities = 215/266 (81%), Gaps = 22/266 (8%)
 Strand=Plus/Plus

Query  1     CAAGGTTTCCGTAGGTGAACCTGCGGAAGGATCATTACCGAGTGCGGG-TCCTTTGGGCC  59
             |||||||||||||||||||||||||||||||||||||||||||||||| |||   | |||
Sbjct  3733  CAAGGTTTCCGTAGGTGAACCTGCGGAAGGATCATTACCGAGTGCGGGTTCCAACGAGCC  3792

Query  60    CAACCTCCCATCCGTGTCTAT--TGTACCCTGTTGCTTCGGCGGGCCCGCCGCTTGTC-G  116
             |||||||||| |||||| ||   || |||  ||||| ||||||||||| | |   | | |
Sbjct  3793  CAACCTCCCACCCGTGTTTACCATG-ACCGCGTTGCCTCGGCGGGCCCACTGGG-GCCTG  3850

Query  117   GCCGCCgg--g--ggggCGCCTCTGCCCCCCGGGCCCGTGCCCGCCGGAGACCCCAACAC  172
             ||| ||||  |  |||| || |||| |||||||| ||| |||||||| || | ||  |  
Sbjct  3851  GCC-CCGGTCGCCGGGGGGCTTCTG-CCCCCGGGTCCGCGCCCGCCGAAG-CGCC--CTG  3905

Query  173   GAACACTGTCTGAA-AGCGTGCAGTCTGAGTTGATTGAATGCAATCAGTTAAAACTTTCA  231
             |||| ||||||||| ||  || |||||||||  || || |  ||||| ||||||||||||
Sbjct  3906  GAACCCTGTCTGAATAG--TG-AGTCTGAGTCTAT-GATTA-AATCA-TTAAAACTTTCA  3959

Query  232   ACAATGGATCTCTTGGTTCCGGCATC  257
             |||| |||||||||||||||||||||
Sbjct  3960  ACAACGGATCTCTTGGTTCCGGCATC  3985


 Score = 189 bits (102),  Expect = 3e-45
 Identities = 215/266 (81%), Gaps = 22/266 (8%)
 Strand=Plus/Plus

Query  1      CAAGGTTTCCGTAGGTGAACCTGCGGAAGGATCATTACCGAGTGCGGG-TCCTTTGGGCC  59
              |||||||||||||||||||||||||||||||||||||||||||||||| |||   | |||
Sbjct  12370  CAAGGTTTCCGTAGGTGAACCTGCGGAAGGATCATTACCGAGTGCGGGTTCCAACGAGCC  12429

Query  60     CAACCTCCCATCCGTGTCTAT--TGTACCCTGTTGCTTCGGCGGGCCCGCCGCTTGTC-G  116
              |||||||||| |||||| ||   || |||  ||||| ||||||||||| | |   | | |
Sbjct  12430  CAACCTCCCACCCGTGTTTACCATG-ACCGCGTTGCCTCGGCGGGCCCACTGGG-GCCTG  12487

Query  117    GCCGCCgg--g--ggggCGCCTCTGCCCCCCGGGCCCGTGCCCGCCGGAGACCCCAACAC  172
              ||| ||||  |  |||| || |||| |||||||| ||| |||||||| || | ||  |  
Sbjct  12488  GCC-CCGGTCGCCGGGGGGCTTCTG-CCCCCGGGTCCGCGCCCGCCGAAG-CGCC--CTG  12542

Query  173    GAACACTGTCTGAA-AGCGTGCAGTCTGAGTTGATTGAATGCAATCAGTTAAAACTTTCA  231
              |||| ||||||||| ||  || |||||||||  || || |  ||||| ||||||||||||
Sbjct  12543  GAACCCTGTCTGAATAG--TG-AGTCTGAGTCTAT-GATTA-AATCA-TTAAAACTTTCA  12596

Query  232    ACAATGGATCTCTTGGTTCCGGCATC  257
              |||| |||||||||||||||||||||
Sbjct  12597  ACAACGGATCTCTTGGTTCCGGCATC  12622


 Score = 189 bits (102),  Expect = 3e-45
 Identities = 215/266 (81%), Gaps = 22/266 (8%)
 Strand=Plus/Plus

Query  1      CAAGGTTTCCGTAGGTGAACCTGCGGAAGGATCATTACCGAGTGCGGG-TCCTTTGGGCC  59
              |||||||||||||||||||||||||||||||||||||||||||||||| |||   | |||
Sbjct  21008  CAAGGTTTCCGTAGGTGAACCTGCGGAAGGATCATTACCGAGTGCGGGTTCCAACGAGCC  21067

Query  60     CAACCTCCCATCCGTGTCTAT--TGTACCCTGTTGCTTCGGCGGGCCCGCCGCTTGTC-G  116
              |||||||||| |||||| ||   || |||  ||||| ||||||||||| | |   | | |
Sbjct  21068  CAACCTCCCACCCGTGTTTACCATG-ACCGCGTTGCCTCGGCGGGCCCACTGGG-GCCTG  21125

Query  117    GCCGCCgg--g--ggggCGCCTCTGCCCCCCGGGCCCGTGCCCGCCGGAGACCCCAACAC  172
              ||| ||||  |  |||| || |||| |||||||| ||| |||||||| || | ||  |  
Sbjct  21126  GCC-CCGGTCGCCGGGGGGCTTCTG-CCCCCGGGTCCGCGCCCGCCGAAG-CGCC--CTG  21180

Query  173    GAACACTGTCTGAA-AGCGTGCAGTCTGAGTTGATTGAATGCAATCAGTTAAAACTTTCA  231
              |||| ||||||||| ||  || |||||||||  || || |  ||||| ||||||||||||
Sbjct  21181  GAACCCTGTCTGAATAG--TG-AGTCTGAGTCTAT-GATTA-AATCA-TTAAAACTTTCA  21234

Query  232    ACAATGGATCTCTTGGTTCCGGCATC  257
              |||| |||||||||||||||||||||
Sbjct  21235  ACAACGGATCTCTTGGTTCCGGCATC  21260


 Score = 189 bits (102),  Expect = 3e-45
 Identities = 215/266 (81%), Gaps = 22/266 (8%)
 Strand=Plus/Plus

Query  1      CAAGGTTTCCGTAGGTGAACCTGCGGAAGGATCATTACCGAGTGCGGG-TCCTTTGGGCC  59
              |||||||||||||||||||||||||||||||||||||||||||||||| |||   | |||
Sbjct  29644  CAAGGTTTCCGTAGGTGAACCTGCGGAAGGATCATTACCGAGTGCGGGTTCCAACGAGCC  29703

Query  60     CAACCTCCCATCCGTGTCTAT--TGTACCCTGTTGCTTCGGCGGGCCCGCCGCTTGTC-G  116
              |||||||||| |||||| ||   || |||  ||||| ||||||||||| | |   | | |
Sbjct  29704  CAACCTCCCACCCGTGTTTACCATG-ACCGCGTTGCCTCGGCGGGCCCACTGGG-GCCTG  29761

Query  117    GCCGCCgg--g--ggggCGCCTCTGCCCCCCGGGCCCGTGCCCGCCGGAGACCCCAACAC  172
              ||| ||||  |  |||| || |||| |||||||| ||| |||||||| || | ||  |  
Sbjct  29762  GCC-CCGGTCGCCGGGGGGCTTCTG-CCCCCGGGTCCGCGCCCGCCGAAG-CGCC--CTG  29816

Query  173    GAACACTGTCTGAA-AGCGTGCAGTCTGAGTTGATTGAATGCAATCAGTTAAAACTTTCA  231
              |||| ||||||||| ||  || |||||||||  || || |  ||||| ||||||||||||
Sbjct  29817  GAACCCTGTCTGAATAG--TG-AGTCTGAGTCTAT-GATTA-AATCA-TTAAAACTTTCA  29870

Query  232    ACAATGGATCTCTTGGTTCCGGCATC  257
              |||| |||||||||||||||||||||
Sbjct  29871  ACAACGGATCTCTTGGTTCCGGCATC  29896


 Score = 189 bits (102),  Expect = 3e-45
 Identities = 215/266 (81%), Gaps = 22/266 (8%)
 Strand=Plus/Plus

Query  1      CAAGGTTTCCGTAGGTGAACCTGCGGAAGGATCATTACCGAGTGCGGG-TCCTTTGGGCC  59
              |||||||||||||||||||||||||||||||||||||||||||||||| |||   | |||
Sbjct  38276  CAAGGTTTCCGTAGGTGAACCTGCGGAAGGATCATTACCGAGTGCGGGTTCCAACGAGCC  38335

Query  60     CAACCTCCCATCCGTGTCTAT--TGTACCCTGTTGCTTCGGCGGGCCCGCCGCTTGTC-G  116
              |||||||||| |||||| ||   || |||  ||||| ||||||||||| | |   | | |
Sbjct  38336  CAACCTCCCACCCGTGTTTACCATG-ACCGCGTTGCCTCGGCGGGCCCACTGGG-GCCTG  38393

Query  117    GCCGCCgg--g--ggggCGCCTCTGCCCCCCGGGCCCGTGCCCGCCGGAGACCCCAACAC  172
              ||| ||||  |  |||| || |||| |||||||| ||| |||||||| || | ||  |  
Sbjct  38394  GCC-CCGGTCGCCGGGGGGCTTCTG-CCCCCGGGTCCGCGCCCGCCGAAG-CGCC--CTG  38448

Query  173    GAACACTGTCTGAA-AGCGTGCAGTCTGAGTTGATTGAATGCAATCAGTTAAAACTTTCA  231
              |||| ||||||||| ||  || |||||||||  || || |  ||||| ||||||||||||
Sbjct  38449  GAACCCTGTCTGAATAG--TG-AGTCTGAGTCTAT-GATTA-AATCA-TTAAAACTTTCA  38502

Query  232    ACAATGGATCTCTTGGTTCCGGCATC  257
              |||| |||||||||||||||||||||
Sbjct  38503  ACAACGGATCTCTTGGTTCCGGCATC  38528


 Score = 189 bits (102),  Expect = 3e-45
 Identities = 215/266 (81%), Gaps = 22/266 (8%)
 Strand=Plus/Plus

Query  1      CAAGGTTTCCGTAGGTGAACCTGCGGAAGGATCATTACCGAGTGCGGG-TCCTTTGGGCC  59
              |||||||||||||||||||||||||||||||||||||||||||||||| |||   | |||
Sbjct  46915  CAAGGTTTCCGTAGGTGAACCTGCGGAAGGATCATTACCGAGTGCGGGTTCCAACGAGCC  46974

Query  60     CAACCTCCCATCCGTGTCTAT--TGTACCCTGTTGCTTCGGCGGGCCCGCCGCTTGTC-G  116
              |||||||||| |||||| ||   || |||  ||||| ||||||||||| | |   | | |
Sbjct  46975  CAACCTCCCACCCGTGTTTACCATG-ACCGCGTTGCCTCGGCGGGCCCACTGGG-GCCTG  47032

Query  117    GCCGCCgg--g--ggggCGCCTCTGCCCCCCGGGCCCGTGCCCGCCGGAGACCCCAACAC  172
              ||| ||||  |  |||| || |||| |||||||| ||| |||||||| || | ||  |  
Sbjct  47033  GCC-CCGGTCGCCGGGGGGCTTCTG-CCCCCGGGTCCGCGCCCGCCGAAG-CGCC--CTG  47087

Query  173    GAACACTGTCTGAA-AGCGTGCAGTCTGAGTTGATTGAATGCAATCAGTTAAAACTTTCA  231
              |||| ||||||||| ||  || |||||||||  || || |  ||||| ||||||||||||
Sbjct  47088  GAACCCTGTCTGAATAG--TG-AGTCTGAGTCTAT-GATTA-AATCA-TTAAAACTTTCA  47141

Query  232    ACAATGGATCTCTTGGTTCCGGCATC  257
              |||| |||||||||||||||||||||
Sbjct  47142  ACAACGGATCTCTTGGTTCCGGCATC  47167


 Score = 189 bits (102),  Expect = 3e-45
 Identities = 215/266 (81%), Gaps = 22/266 (8%)
 Strand=Plus/Plus

Query  1      CAAGGTTTCCGTAGGTGAACCTGCGGAAGGATCATTACCGAGTGCGGG-TCCTTTGGGCC  59
              |||||||||||||||||||||||||||||||||||||||||||||||| |||   | |||
Sbjct  55551  CAAGGTTTCCGTAGGTGAACCTGCGGAAGGATCATTACCGAGTGCGGGTTCCAACGAGCC  55610

Query  60     CAACCTCCCATCCGTGTCTAT--TGTACCCTGTTGCTTCGGCGGGCCCGCCGCTTGTC-G  116
              |||||||||| |||||| ||   || |||  ||||| ||||||||||| | |   | | |
Sbjct  55611  CAACCTCCCACCCGTGTTTACCATG-ACCGCGTTGCCTCGGCGGGCCCACTGGG-GCCTG  55668

Query  117    GCCGCCgg--g--ggggCGCCTCTGCCCCCCGGGCCCGTGCCCGCCGGAGACCCCAACAC  172
              ||| ||||  |  |||| || |||| |||||||| ||| |||||||| || | ||  |  
Sbjct  55669  GCC-CCGGTCGCCGGGGGGCTTCTG-CCCCCGGGTCCGCGCCCGCCGAAG-CGCC--CTG  55723

Query  173    GAACACTGTCTGAA-AGCGTGCAGTCTGAGTTGATTGAATGCAATCAGTTAAAACTTTCA  231
              |||| ||||||||| ||  || |||||||||  || || |  ||||| ||||||||||||
Sbjct  55724  GAACCCTGTCTGAATAG--TG-AGTCTGAGTCTAT-GATTA-AATCA-TTAAAACTTTCA  55777

Query  232    ACAATGGATCTCTTGGTTCCGGCATC  257
              |||| |||||||||||||||||||||
Sbjct  55778  ACAACGGATCTCTTGGTTCCGGCATC  55803


 Score = 189 bits (102),  Expect = 3e-45
 Identities = 215/266 (81%), Gaps = 22/266 (8%)
 Strand=Plus/Plus

Query  1      CAAGGTTTCCGTAGGTGAACCTGCGGAAGGATCATTACCGAGTGCGGG-TCCTTTGGGCC  59
              |||||||||||||||||||||||||||||||||||||||||||||||| |||   | |||
Sbjct  64195  CAAGGTTTCCGTAGGTGAACCTGCGGAAGGATCATTACCGAGTGCGGGTTCCAACGAGCC  64254

Query  60     CAACCTCCCATCCGTGTCTAT--TGTACCCTGTTGCTTCGGCGGGCCCGCCGCTTGTC-G  116
              |||||||||| |||||| ||   || |||  ||||| ||||||||||| | |   | | |
Sbjct  64255  CAACCTCCCACCCGTGTTTACCATG-ACCGCGTTGCCTCGGCGGGCCCACTGGG-GCCTG  64312

Query  117    GCCGCCgg--g--ggggCGCCTCTGCCCCCCGGGCCCGTGCCCGCCGGAGACCCCAACAC  172
              ||| ||||  |  |||| || |||| |||||||| ||| |||||||| || | ||  |  
Sbjct  64313  GCC-CCGGTCGCCGGGGGGCTTCTG-CCCCCGGGTCCGCGCCCGCCGAAG-CGCC--CTG  64367

Query  173    GAACACTGTCTGAA-AGCGTGCAGTCTGAGTTGATTGAATGCAATCAGTTAAAACTTTCA  231
              |||| ||||||||| ||  || |||||||||  || || |  ||||| ||||||||||||
Sbjct  64368  GAACCCTGTCTGAATAG--TG-AGTCTGAGTCTAT-GATTA-AATCA-TTAAAACTTTCA  64421

Query  232    ACAATGGATCTCTTGGTTCCGGCATC  257
              |||| |||||||||||||||||||||
Sbjct  64422  ACAACGGATCTCTTGGTTCCGGCATC  64447


>NW_015378916.1 Aspergillus nomiae NRRL 13137 chromosome Unknown contig00861, 
whole genome shotgun sequence
Length=2967

 Score = 169 bits (91),  Expect = 4e-39
 Identities = 147/172 (85%), Gaps = 11/172 (6%)
 Strand=Plus/Minus

Query  1    CAAGGTTTCCGTAGGTGAACCTGCGGAAGGATCATTACCGAGTGC-GGGT-CCTTTGG-G  57
            ||||||||||||||||||||||||||||||||||||||||||||  |||| |||   | |
Sbjct  174  CAAGGTTTCCGTAGGTGAACCTGCGGAAGGATCATTACCGAGTGTAGGGTTCCTAGCGAG  115

Query  58   CCCAACCTCCCATCCGTGTCTATTGTACCCT-GTTGCTTCGGCGGGCCCGCCGCTTGTCG  116
            |||||||||||| |||||| || |||||| | ||||||||||||||||||||||  |  |
Sbjct  114  CCCAACCTCCCACCCGTGTTTACTGTACCTTAGTTGCTTCGGCGGGCCCGCCGCAAG--G  57

Query  117  GCCGCCgggggggCGCCTCTGCCCCCCGGGCCCGTGCCCGCCGGAGACCCCA  168
             ||||||||||| |  | | | |||||||||||| ||||||||||||| |||
Sbjct  56   -CCGCCGGGGGG-CATC-C-G-CCCCCGGGCCCGCGCCCGCCGGAGACACCA  10


>NC_057368.1 Aspergillus chevalieri M1 DNA, chromosome 7, nearly complete 
sequence
Length=2801472

 Score = 167 bits (90),  Expect = 1e-38
 Identities = 101/106 (95%), Gaps = 2/106 (2%)
 Strand=Plus/Plus

Query  1        CAAGGTTTCCGTAGGTGAACCTGCGGAAGGATCATTACCGAGTGCGGGTCCTTTGGGCCC  60
                |||||||||||||||||||||||||||||||||||||||||||||||| ||| |||| ||
Sbjct  2720102  CAAGGTTTCCGTAGGTGAACCTGCGGAAGGATCATTACCGAGTGCGGGCCCTCTGGGTCC  2720161

Query  61       AACCTCCCATCCGTGTCTAT-TGTACCCTGTTGCTTCGGCG-GGCC  104
                |||||||||||||||||||| |||||||||||||||||||| ||||
Sbjct  2720162  AACCTCCCATCCGTGTCTATCTGTACCCTGTTGCTTCGGCGTGGCC  2720207


 Score = 167 bits (90),  Expect = 1e-38
 Identities = 101/106 (95%), Gaps = 2/106 (2%)
 Strand=Plus/Plus

Query  1        CAAGGTTTCCGTAGGTGAACCTGCGGAAGGATCATTACCGAGTGCGGGTCCTTTGGGCCC  60
                |||||||||||||||||||||||||||||||||||||||||||||||| ||| |||| ||
Sbjct  2728007  CAAGGTTTCCGTAGGTGAACCTGCGGAAGGATCATTACCGAGTGCGGGCCCTCTGGGTCC  2728066

Query  61       AACCTCCCATCCGTGTCTAT-TGTACCCTGTTGCTTCGGCG-GGCC  104
                |||||||||||||||||||| |||||||||||||||||||| ||||
Sbjct  2728067  AACCTCCCATCCGTGTCTATCTGTACCCTGTTGCTTCGGCGTGGCC  2728112


 Score = 167 bits (90),  Expect = 1e-38
 Identities = 101/106 (95%), Gaps = 2/106 (2%)
 Strand=Plus/Plus

Query  1        CAAGGTTTCCGTAGGTGAACCTGCGGAAGGATCATTACCGAGTGCGGGTCCTTTGGGCCC  60
                |||||||||||||||||||||||||||||||||||||||||||||||| ||| |||| ||
Sbjct  2735912  CAAGGTTTCCGTAGGTGAACCTGCGGAAGGATCATTACCGAGTGCGGGCCCTCTGGGTCC  2735971

Query  61       AACCTCCCATCCGTGTCTAT-TGTACCCTGTTGCTTCGGCG-GGCC  104
                |||||||||||||||||||| |||||||||||||||||||| ||||
Sbjct  2735972  AACCTCCCATCCGTGTCTATCTGTACCCTGTTGCTTCGGCGTGGCC  2736017


 Score = 167 bits (90),  Expect = 1e-38
 Identities = 101/106 (95%), Gaps = 2/106 (2%)
 Strand=Plus/Plus

Query  1        CAAGGTTTCCGTAGGTGAACCTGCGGAAGGATCATTACCGAGTGCGGGTCCTTTGGGCCC  60
                |||||||||||||||||||||||||||||||||||||||||||||||| ||| |||| ||
Sbjct  2743817  CAAGGTTTCCGTAGGTGAACCTGCGGAAGGATCATTACCGAGTGCGGGCCCTCTGGGTCC  2743876

Query  61       AACCTCCCATCCGTGTCTAT-TGTACCCTGTTGCTTCGGCG-GGCC  104
                |||||||||||||||||||| |||||||||||||||||||| ||||
Sbjct  2743877  AACCTCCCATCCGTGTCTATCTGTACCCTGTTGCTTCGGCGTGGCC  2743922


 Score = 167 bits (90),  Expect = 1e-38
 Identities = 101/106 (95%), Gaps = 2/106 (2%)
 Strand=Plus/Plus

Query  1        CAAGGTTTCCGTAGGTGAACCTGCGGAAGGATCATTACCGAGTGCGGGTCCTTTGGGCCC  60
                |||||||||||||||||||||||||||||||||||||||||||||||| ||| |||| ||
Sbjct  2751722  CAAGGTTTCCGTAGGTGAACCTGCGGAAGGATCATTACCGAGTGCGGGCCCTCTGGGTCC  2751781

Query  61       AACCTCCCATCCGTGTCTAT-TGTACCCTGTTGCTTCGGCG-GGCC  104
                |||||||||||||||||||| |||||||||||||||||||| ||||
Sbjct  2751782  AACCTCCCATCCGTGTCTATCTGTACCCTGTTGCTTCGGCGTGGCC  2751827


 Score = 167 bits (90),  Expect = 1e-38
 Identities = 101/106 (95%), Gaps = 2/106 (2%)
 Strand=Plus/Plus

Query  1        CAAGGTTTCCGTAGGTGAACCTGCGGAAGGATCATTACCGAGTGCGGGTCCTTTGGGCCC  60
                |||||||||||||||||||||||||||||||||||||||||||||||| ||| |||| ||
Sbjct  2759627  CAAGGTTTCCGTAGGTGAACCTGCGGAAGGATCATTACCGAGTGCGGGCCCTCTGGGTCC  2759686

Query  61       AACCTCCCATCCGTGTCTAT-TGTACCCTGTTGCTTCGGCG-GGCC  104
                |||||||||||||||||||| |||||||||||||||||||| ||||
Sbjct  2759687  AACCTCCCATCCGTGTCTATCTGTACCCTGTTGCTTCGGCGTGGCC  2759732


 Score = 167 bits (90),  Expect = 1e-38
 Identities = 101/106 (95%), Gaps = 2/106 (2%)
 Strand=Plus/Plus

Query  1        CAAGGTTTCCGTAGGTGAACCTGCGGAAGGATCATTACCGAGTGCGGGTCCTTTGGGCCC  60
                |||||||||||||||||||||||||||||||||||||||||||||||| ||| |||| ||
Sbjct  2767532  CAAGGTTTCCGTAGGTGAACCTGCGGAAGGATCATTACCGAGTGCGGGCCCTCTGGGTCC  2767591

Query  61       AACCTCCCATCCGTGTCTAT-TGTACCCTGTTGCTTCGGCG-GGCC  104
                |||||||||||||||||||| |||||||||||||||||||| ||||
Sbjct  2767592  AACCTCCCATCCGTGTCTATCTGTACCCTGTTGCTTCGGCGTGGCC  2767637


 Score = 167 bits (90),  Expect = 1e-38
 Identities = 101/106 (95%), Gaps = 2/106 (2%)
 Strand=Plus/Plus

Query  1        CAAGGTTTCCGTAGGTGAACCTGCGGAAGGATCATTACCGAGTGCGGGTCCTTTGGGCCC  60
                |||||||||||||||||||||||||||||||||||||||||||||||| ||| |||| ||
Sbjct  2775437  CAAGGTTTCCGTAGGTGAACCTGCGGAAGGATCATTACCGAGTGCGGGCCCTCTGGGTCC  2775496

Query  61       AACCTCCCATCCGTGTCTAT-TGTACCCTGTTGCTTCGGCG-GGCC  104
                |||||||||||||||||||| |||||||||||||||||||| ||||
Sbjct  2775497  AACCTCCCATCCGTGTCTATCTGTACCCTGTTGCTTCGGCGTGGCC  2775542


 Score = 167 bits (90),  Expect = 1e-38
 Identities = 101/106 (95%), Gaps = 2/106 (2%)
 Strand=Plus/Plus

Query  1        CAAGGTTTCCGTAGGTGAACCTGCGGAAGGATCATTACCGAGTGCGGGTCCTTTGGGCCC  60
                |||||||||||||||||||||||||||||||||||||||||||||||| ||| |||| ||
Sbjct  2783342  CAAGGTTTCCGTAGGTGAACCTGCGGAAGGATCATTACCGAGTGCGGGCCCTCTGGGTCC  2783401

Query  61       AACCTCCCATCCGTGTCTAT-TGTACCCTGTTGCTTCGGCG-GGCC  104
                |||||||||||||||||||| |||||||||||||||||||| ||||
Sbjct  2783402  AACCTCCCATCCGTGTCTATCTGTACCCTGTTGCTTCGGCGTGGCC  2783447


>NW_001517094.1 Aspergillus clavatus NRRL 1 1099423829805 genomic scaffold, whole 
genome shotgun sequence
Length=4489098

 Score = 163 bits (88),  Expect = 2e-37
 Identities = 105/113 (93%), Gaps = 1/113 (1%)
 Strand=Plus/Plus

Query  1        CAAGGTTTCCGTAGGTGAACCTGCGGAAGGATCATTACCGAGTGCGGGTCCTTTGGGCCC  60
                |||||||||||||||||||||||||||||||||||||||||||||||| ||| |||| ||
Sbjct  3275258  CAAGGTTTCCGTAGGTGAACCTGCGGAAGGATCATTACCGAGTGCGGGCCCTCTGGGTCC  3275317

Query  61       AACCTCCCATCCGTGTCTATTGTACCCTGTTGCTTCGGCGGGCCCGCCG-CTT  112
                ||||||||| |||||| ||||||||| ||||||||||| |||||||||| |||
Sbjct  3275318  AACCTCCCACCCGTGTTTATTGTACCTTGTTGCTTCGGTGGGCCCGCCGTCTT  3275370


>NW_002196683.1 Talaromyces marneffei ATCC 18224 scf_1107713384419 genomic scaffold, 
whole genome shotgun sequence
Length=2287

 Score = 163 bits (88),  Expect = 2e-37
 Identities = 208/263 (79%), Gaps = 20/263 (8%)
 Strand=Plus/Minus

Query  1     CAAGGTTTCCGTAGGTGAACCTGCGGAAGGATCATTACCGAGTGCGGGTCCTTTGGGCCC  60
             |||||||||||||||||||||||||||||||||||||||||||||||| |||   |||||
Sbjct  1136  CAAGGTTTCCGTAGGTGAACCTGCGGAAGGATCATTACCGAGTGCGGGCCCTCGCGGCCC  1077

Query  61    AACCTCCCATCCGTGTCTATTGTAC-CCTGTTGCTTCGGCGGGCCCGCCG---CTTGTCG  116
             ||||||||| || ||||| |  ||| |||||||||| ||||||||| |||   |    ||
Sbjct  1076  AACCTCCCACCCTTGTCTCTA-TACACCTGTTGCTTTGGCGGGCCCACCGGGGCCACCCG  1018

Query  117   GCCGCCgggggggCGCCTCTGCCCCCCGGGCCCGTGCCCGCCGGAGACCCCAACACGAAC  176
             | |||||||||  ||  | ||  ||||||||||| |||||||| || | ||     ||||
Sbjct  1017  GTCGCCGGGGGA-CGT-T-TGT-CCCCGGGCCCGCGCCCGCCGAAG-CGCCCTGT-GAAC  964

Query  177   ACTGTCTGAAAGCGTGCA--GTCTGAGTTGATTGAATGCAATCAGTTAAAACTTTCAACA  234
              |||  |||| |  || |  ||||||||    ||||   |||  || |||||||||||||
Sbjct  963   CCTGA-TGAA-GA-TGGACTGTCTGAGTACCATGAA---AATT-GTCAAAACTTTCAACA  911

Query  235   ATGGATCTCTTGGTTCCGGCATC  257
             |||||||||||||||||||||||
Sbjct  910   ATGGATCTCTTGGTTCCGGCATC  888


>NW_025764283.1 Talaromyces proteolyticus strain PMI_201 chromosome Unknown BGW36scaffold_7, 
whole genome shotgun sequence
Length=2504953

 Score = 163 bits (88),  Expect = 2e-37
 Identities = 210/266 (79%), Gaps = 20/266 (8%)
 Strand=Plus/Plus

Query  1        CAAGGTTTCCGTAGGTGAACCTGCGGAAGGATCATTACCGAGTGCGGG-TCCTTTGG-GC  58
                ||||||||||||||||||||||||||||||||||||||||||| |||| |||    | ||
Sbjct  1335666  CAAGGTTTCCGTAGGTGAACCTGCGGAAGGATCATTACCGAGTCCGGGCTCCCCGCGAGC  1335725

Query  59       CCAACCTCCCATCCGTGTCTATTGT-ACCCTGTTGCTTCGGCGGGCCCGCCG---CTTGT  114
                ||   |||||| |||||||||  || |||  ||||||| ||||||||| | |   | |||
Sbjct  1335726  CCTCACTCCCACCCGTGTCTACCGTTACCGCGTTGCTTTGGCGGGCCCACTGGAGCCTGT  1335785

Query  115      CGGCC-GC-CgggggggCGCCTCTGCCCCCCGGGCCCGTGCCCGCCGGAGACCCCAACAC  172
                ||||| |  ||  |||| ||   || |||||||||||| |||||||| || | ||  |  
Sbjct  1335786  CGGCCTGGTCGCCGGGGGGCTGTTG-CCCCCGGGCCCGCGCCCGCCGAAG-CGCC--CTT  1335841

Query  173      GAACACTGTCTGAA-AGCGTGCAGTCTGAGTTGATTGAATGCAATCAGTTAAAACTTTCA  231
                |||| |||  |||| ||  || |||||||||   | || || |||| |||||||||||||
Sbjct  1335842  GAACCCTGCGTGAATAG--TG-AGTCTGAGTC--TCGATTG-AATC-GTTAAAACTTTCA  1335894

Query  232      ACAATGGATCTCTTGGTTCCGGCATC  257
                |||| |||||||||||||||||||||
Sbjct  1335895  ACAACGGATCTCTTGGTTCCGGCATC  1335920


>NW_024468085.1 Talaromyces amestolkiae strain CIB chromosome Unknown scaffold49.1, 
whole genome shotgun sequence
Length=8299

 Score = 158 bits (85),  Expect = 9e-36
 Identities = 206/262 (79%), Gaps = 18/262 (7%)
 Strand=Plus/Minus

Query  1     CAAGGTTTCCGTAGGTGAACCTGCGGAAGGATCATTACCGAGTGCGGGTCCTTTGGGCCC  60
             |||||||||||||||||||||||||||||||||||||||||||||||| |||   |||||
Sbjct  3748  CAAGGTTTCCGTAGGTGAACCTGCGGAAGGATCATTACCGAGTGCGGGCCCTCGTGGCCC  3689

Query  61    AACCTCCCATCCGTGTCTATTGTAC-CCTGTTGCTTCGGCGGGCCCGCCG---CTTGTCG  116
             ||||||||| || ||||| |  ||| |||||||||| ||||||||| |||   |     |
Sbjct  3688  AACCTCCCACCCTTGTCTCTA-TACACCTGTTGCTTTGGCGGGCCCACCGGGGCCACCTG  3630

Query  117   GCCGCCgggggggCGCCTCTGCCCCCCGGGCCCGTGCCCGCCGGAGACCCCAACACGAAC  176
             | |||||||||  |   ||||  ||||||||||| |||||||| || | |      ||||
Sbjct  3629  GTCGCCGGGGGA-CA--TCTGT-CCCCGGGCCCGCGCCCGCCGAAG-CGCTCTGT-GAAC  3576

Query  177   ACTGTCTGAA-AGCGTGCAGTCTGAGTTGATTGAATGCAATCAGTTAAAACTTTCAACAA  235
              |||  |||| |  | || ||||||||  | | | || ||   || ||||||||||||||
Sbjct  3575  CCTGA-TGAAGATGG-GCTGTCTGAGT--ACT-A-TGAAAATTGTCAAAACTTTCAACAA  3522

Query  236   TGGATCTCTTGGTTCCGGCATC  257
             ||||||||||||||||||||||
Sbjct  3521  TGGATCTCTTGGTTCCGGCATC  3500


>NW_002990292.1 Talaromyces stipitatus ATCC 10500 scf_1107713415381, whole genome 
shotgun sequence
Length=1158

 Score = 150 bits (81),  Expect = 1e-33
 Identities = 206/263 (78%), Gaps = 21/263 (8%)
 Strand=Plus/Minus

Query  1    CAAGGTTTCCGTAGGTGAACCTGCGGAAGGATCATTACCGAGTGCGGGTCCTTTGGGCCC  60
            |||||||||||||||||||||||||||||||||||||||||||| | | |||   ||| |
Sbjct  284  CAAGGTTTCCGTAGGTGAACCTGCGGAAGGATCATTACCGAGTGAGAGCCCTCGCGGCTC  225

Query  61   AACCTCCCATCCGTGTCTATTGTACCCTGTTGCTTCGGCGGGCCCGCCGCTTGT--C--G  116
            ||||||||| || |||||  | || |||||||||| ||||||||| | |   ||  |  |
Sbjct  224  AACCTCCCACCCTTGTCTCATATA-CCTGTTGCTTTGGCGGGCCCACTGGG-GTAACCTG  167

Query  117  GCCGCCgggggggCGCCTCTGCCCCCCGGGCCCGTGCCCGCCGGAGACCCCAACACGAAC  176
            | |||||||||  ||  ||||  ||||||||||| |||||||| || | ||     ||||
Sbjct  166  GTCGCCGGGGGA-CG--TCTGT-CCCCGGGCCCGCGCCCGCCG-AGGCGCCCTTT-GAAC  113

Query  177  ACTGTCTGAA-AGCGTGCAGTCTGAGTTGAT-TGAATGCAATCAGTTAAAACTTTCAACA  234
             |||  |||| |  | || |||||||| ||| ||||   |||  || |||||||||||||
Sbjct  112  CCTGA-TGAAGATGG-GCTGTCTGAGT-GATATGAA---AATT-GTCAAAACTTTCAACA  60

Query  235  ATGGATCTCTTGGTTCCGGCATC  257
            | | |||||||||||||||||||
Sbjct  59   ACGAATCTCTTGGTTCCGGCATC  37


>NW_002990322.1 Talaromyces stipitatus ATCC 10500 scf_1107713416277, whole genome 
shotgun sequence
Length=1098

 Score = 150 bits (81),  Expect = 1e-33
 Identities = 206/263 (78%), Gaps = 21/263 (8%)
 Strand=Plus/Minus

Query  1    CAAGGTTTCCGTAGGTGAACCTGCGGAAGGATCATTACCGAGTGCGGGTCCTTTGGGCCC  60
            |||||||||||||||||||||||||||||||||||||||||||| | | |||   ||| |
Sbjct  466  CAAGGTTTCCGTAGGTGAACCTGCGGAAGGATCATTACCGAGTGAGAGCCCTCGCGGCTC  407

Query  61   AACCTCCCATCCGTGTCTATTGTACCCTGTTGCTTCGGCGGGCCCGCCGCTTGT--C--G  116
            ||||||||| || |||||  | || |||||||||| ||||||||| | |   ||  |  |
Sbjct  406  AACCTCCCACCCTTGTCTCATATA-CCTGTTGCTTTGGCGGGCCCACTGGG-GTAACCTG  349

Query  117  GCCGCCgggggggCGCCTCTGCCCCCCGGGCCCGTGCCCGCCGGAGACCCCAACACGAAC  176
            | |||||||||  ||  ||||  ||||||||||| |||||||| || | ||     ||||
Sbjct  348  GTCGCCGGGGGA-CG--TCTGT-CCCCGGGCCCGCGCCCGCCG-AGGCGCCCTTT-GAAC  295

Query  177  ACTGTCTGAA-AGCGTGCAGTCTGAGTTGAT-TGAATGCAATCAGTTAAAACTTTCAACA  234
             |||  |||| |  | || |||||||| ||| ||||   |||  || |||||||||||||
Sbjct  294  CCTGA-TGAAGATGG-GCTGTCTGAGT-GATATGAA---AATT-GTCAAAACTTTCAACA  242

Query  235  ATGGATCTCTTGGTTCCGGCATC  257
            | | |||||||||||||||||||
Sbjct  241  ACGAATCTCTTGGTTCCGGCATC  219


>NW_002990118.1 Talaromyces stipitatus ATCC 10500 scf_1105507295515, whole genome 
shotgun sequence
Length=3109711

 Score = 150 bits (81),  Expect = 1e-33
 Identities = 206/263 (78%), Gaps = 21/263 (8%)
 Strand=Plus/Plus

Query  1     CAAGGTTTCCGTAGGTGAACCTGCGGAAGGATCATTACCGAGTGCGGGTCCTTTGGGCCC  60
             |||||||||||||||||||||||||||||||||||||||||||| | | |||   ||| |
Sbjct  6182  CAAGGTTTCCGTAGGTGAACCTGCGGAAGGATCATTACCGAGTGAGAGCCCTCGCGGCTC  6241

Query  61    AACCTCCCATCCGTGTCTATTGTACCCTGTTGCTTCGGCGGGCCCGCCGCTTGT--C--G  116
             ||||||||| || |||||  | || |||||||||| ||||||||| | |   ||  |  |
Sbjct  6242  AACCTCCCACCCTTGTCTCATATA-CCTGTTGCTTTGGCGGGCCCACTGGG-GTAACCTG  6299

Query  117   GCCGCCgggggggCGCCTCTGCCCCCCGGGCCCGTGCCCGCCGGAGACCCCAACACGAAC  176
             | |||||||||  ||  ||||  ||||||||||| |||||||| || | ||     ||||
Sbjct  6300  GTCGCCGGGGGA-CG--TCTGT-CCCCGGGCCCGCGCCCGCCG-AGGCGCCCTTT-GAAC  6353

Query  177   ACTGTCTGAA-AGCGTGCAGTCTGAGTTGAT-TGAATGCAATCAGTTAAAACTTTCAACA  234
              |||  |||| |  | || |||||||| ||| ||||   |||  || |||||||||||||
Sbjct  6354  CCTGA-TGAAGATGG-GCTGTCTGAGT-GATATGAA---AATT-GTCAAAACTTTCAACA  6406

Query  235   ATGGATCTCTTGGTTCCGGCATC  257
             | | |||||||||||||||||||
Sbjct  6407  ACGAATCTCTTGGTTCCGGCATC  6429


>NW_024468493.1 Aspergillus ochraceoroseus IBT 24754 chromosome Unknown P175scaffold_18, 
whole genome shotgun sequence
Length=11652

 Score = 145 bits (78),  Expect = 7e-32
 Identities = 103/114 (90%), Gaps = 5/114 (4%)
 Strand=Plus/Minus

Query  1      CAAGGTTTCCGTAGGTGAACCTGCGGAAGGATCATTACCGAGTGCGGGTCCTTT-GGG-C  58
              |||||||||||||||||||||||||||||||||||||||||||| ||||||    ||| |
Sbjct  10481  CAAGGTTTCCGTAGGTGAACCTGCGGAAGGATCATTACCGAGTGAGGGTCCCCCCGGGGC  10422

Query  59     CCA-ACCTCCCATCCGTGTCTA-TTGTACCCTGTTGCTTCGGCGGGCCCGCCGC  110
              ||| |||||||| ||||||||| ||| |||||||||||||||||||| ||||||
Sbjct  10421  CCAGACCTCCCACCCGTGTCTACTTG-ACCCTGTTGCTTCGGCGGGCTCGCCGC  10369


 Score = 137 bits (74),  Expect = 1e-29
 Identities = 98/109 (90%), Gaps = 3/109 (3%)
 Strand=Plus/Minus

Query  152   GCCCGCCGG-AGACCCCAACACGAACACTGTCTGAAAGCG-TGCAGTCTGAGT-TGATTG  208
             ||||||||| || ||||||||||||| |||||||| || | ||| |||||||| ||||||
Sbjct  3029  GCCCGCCGGAAGCCCCCAACACGAACCCTGTCTGAGAGAGATGCTGTCTGAGTGTGATTG  2970

Query  209   AATGCAATCAGTTAAAACTTTCAACAATGGATCTCTTGGTTCCGGCATC  257
             |   |||||||||||||||||||||||||||||||||||||||||||||
Sbjct  2969  ATACCAATCAGTTAAAACTTTCAACAATGGATCTCTTGGTTCCGGCATC  2921


 Score = 137 bits (74),  Expect = 1e-29
 Identities = 101/113 (89%), Gaps = 6/113 (5%)
 Strand=Plus/Minus

Query  1     CAAGGTTTCCGTAGGTGAACCTGCGGAAGGATCATTACCGAGTGCGGGTCCTTT-GGG--  57
             |||||||||||||||||||||||||||||||||||||||||||| ||||||    |||  
Sbjct  3138  CAAGGTTTCCGTAGGTGAACCTGCGGAAGGATCATTACCGAGTGAGGGTCCCCCCGGGGG  3079

Query  58    CCCA-ACCTCCCATCCGTGTCTA-TTGTACCCTGTTGCTTCGGCGGGCCCGCC  108
             |||| |||||||| ||||||||| ||| |||||||||||||||||||| ||||
Sbjct  3078  CCCAGACCTCCCACCCGTGTCTACTTG-ACCCTGTTGCTTCGGCGGGCTCGCC  3027


 Score = 134 bits (72),  Expect = 1e-28
 Identities = 96/107 (90%), Gaps = 3/107 (3%)
 Strand=Plus/Minus

Query  154    CCGCCGG-AGACCCCAACACGAACACTGTCTGAAAGCG-TGCAGTCTGAGT-TGATTGAA  210
              ||||||| || ||||||||||||| |||||||| || | ||| |||||||| ||||||| 
Sbjct  10372  CCGCCGGAAGCCCCCAACACGAACCCTGTCTGAGAGAGATGCTGTCTGAGTGTGATTGAT  10313

Query  211    TGCAATCAGTTAAAACTTTCAACAATGGATCTCTTGGTTCCGGCATC  257
                |||||||||||||||||||||||||||||||||||||||||||||
Sbjct  10312  ACCAATCAGTTAAAACTTTCAACAATGGATCTCTTGGTTCCGGCATC  10266


>NW_024468505.1 Aspergillus ochraceoroseus IBT 24754 chromosome Unknown P175scaffold_30, 
whole genome shotgun sequence
Length=4840

 Score = 141 bits (76),  Expect = 9e-31
 Identities = 101/112 (90%), Gaps = 5/112 (4%)
 Strand=Plus/Minus

Query  1     CAAGGTTTCCGTAGGTGAACCTGCGGAAGGATCATTACCGAGTGCGGGTCCTTT-GGG-C  58
             |||||||||||||||||||||||||||||||||||||||||||| ||||||    ||| |
Sbjct  3515  CAAGGTTTCCGTAGGTGAACCTGCGGAAGGATCATTACCGAGTGAGGGTCCCCCCGGGGC  3456

Query  59    CCA-ACCTCCCATCCGTGTCTA-TTGTACCCTGTTGCTTCGGCGGGCCCGCC  108
             ||| |||||||| ||||||||| ||| |||||||||||||||||||| ||||
Sbjct  3455  CCAGACCTCCCACCCGTGTCTACTTG-ACCCTGTTGCTTCGGCGGGCTCGCC  3405


 Score = 137 bits (74),  Expect = 1e-29
 Identities = 98/109 (90%), Gaps = 3/109 (3%)
 Strand=Plus/Minus

Query  152   GCCCGCCGG-AGACCCCAACACGAACACTGTCTGAAAGCG-TGCAGTCTGAGT-TGATTG  208
             ||||||||| || ||||||||||||| |||||||| || | ||| |||||||| ||||||
Sbjct  3407  GCCCGCCGGAAGCCCCCAACACGAACCCTGTCTGAGAGAGATGCTGTCTGAGTGTGATTG  3348

Query  209   AATGCAATCAGTTAAAACTTTCAACAATGGATCTCTTGGTTCCGGCATC  257
             |   |||||||||||||||||||||||||||||||||||||||||||||
Sbjct  3347  ATACCAATCAGTTAAAACTTTCAACAATGGATCTCTTGGTTCCGGCATC  3299


>NW_024468504.1 Aspergillus ochraceoroseus IBT 24754 chromosome Unknown P175scaffold_29, 
whole genome shotgun sequence
Length=5034

 Score = 141 bits (76),  Expect = 9e-31
 Identities = 101/112 (90%), Gaps = 5/112 (4%)
 Strand=Plus/Minus

Query  1     CAAGGTTTCCGTAGGTGAACCTGCGGAAGGATCATTACCGAGTGCGGGTCCTTTGGG--C  58
             |||||||||||||||||||||||||||||||||||||||||||| ||||||   |||  |
Sbjct  4415  CAAGGTTTCCGTAGGTGAACCTGCGGAAGGATCATTACCGAGTGAGGGTCCCCCGGGGGC  4356

Query  59    CCA-ACCTCCCATCCGTGTCTA-TTGTACCCTGTTGCTTCGGCGGGCCCGCC  108
             ||| |||||||| ||||||||| ||| |||||||||||||||||||| ||||
Sbjct  4355  CCAGACCTCCCACCCGTGTCTACTTG-ACCCTGTTGCTTCGGCGGGCTCGCC  4305


 Score = 137 bits (74),  Expect = 1e-29
 Identities = 97/108 (90%), Gaps = 2/108 (2%)
 Strand=Plus/Plus

Query  152  GCCCGCCGGAGACCCCAACACGAACACTGTCTGAAAGCG-TGCAGTCTGAGT-TGATTGA  209
            ||||||||||  ||||||||||||| |||||||| || | ||| |||||||| |||||||
Sbjct  386  GCCCGCCGGAAGCCCCAACACGAACCCTGTCTGAGAGAGATGCTGTCTGAGTGTGATTGA  445

Query  210  ATGCAATCAGTTAAAACTTTCAACAATGGATCTCTTGGTTCCGGCATC  257
               |||||||||||||||||||||||||||||||||||||||||||||
Sbjct  446  TACCAATCAGTTAAAACTTTCAACAATGGATCTCTTGGTTCCGGCATC  493


 Score = 137 bits (74),  Expect = 1e-29
 Identities = 98/109 (90%), Gaps = 3/109 (3%)
 Strand=Plus/Minus

Query  152   GCCCGCCGG-AGACCCCAACACGAACACTGTCTGAAAGCG-TGCAGTCTGAGT-TGATTG  208
             ||||||||| || ||||||||||||| |||||||| || | ||| |||||||| ||||||
Sbjct  4307  GCCCGCCGGAAGCCCCCAACACGAACCCTGTCTGAGAGAGATGCTGTCTGAGTGTGATTG  4248

Query  209   AATGCAATCAGTTAAAACTTTCAACAATGGATCTCTTGGTTCCGGCATC  257
             |   |||||||||||||||||||||||||||||||||||||||||||||
Sbjct  4247  ATACCAATCAGTTAAAACTTTCAACAATGGATCTCTTGGTTCCGGCATC  4199


 Score = 135 bits (73),  Expect = 4e-29
 Identities = 99/111 (89%), Gaps = 4/111 (4%)
 Strand=Plus/Plus

Query  1    CAAGGTTTCCGTAGGTGAACCTGCGGAAGGATCATTACCGAGTGCGGGTCCTTTGGG--C  58
            |||||||||||||||||||||||||||||||||||||||||||| ||||||   |||  |
Sbjct  279  CAAGGTTTCCGTAGGTGAACCTGCGGAAGGATCATTACCGAGTGAGGGTCCCCCGGGGGC  338

Query  59   CCAACCTCCCATCCGTGTCTA-TTGTACCCTGTTGCTTCGGCGGGCCCGCC  108
            |||  |||||| ||||||||| ||| |||||||||||||||||||| ||||
Sbjct  339  CCAGACTCCCACCCGTGTCTACTTG-ACCCTGTTGCTTCGGCGGGCTCGCC  388


>NW_024468497.1 Aspergillus ochraceoroseus IBT 24754 chromosome Unknown P175scaffold_22, 
whole genome shotgun sequence
Length=9333

 Score = 141 bits (76),  Expect = 9e-31
 Identities = 101/112 (90%), Gaps = 5/112 (4%)
 Strand=Plus/Minus

Query  1     CAAGGTTTCCGTAGGTGAACCTGCGGAAGGATCATTACCGAGTGCGGGTCCTTTGGG--C  58
             |||||||||||||||||||||||||||||||||||||||||||| ||||||   |||  |
Sbjct  4317  CAAGGTTTCCGTAGGTGAACCTGCGGAAGGATCATTACCGAGTGAGGGTCCCCCGGGGGC  4258

Query  59    CCA-ACCTCCCATCCGTGTCTA-TTGTACCCTGTTGCTTCGGCGGGCCCGCC  108
             ||| |||||||| ||||||||| ||| |||||||||||||||||||| ||||
Sbjct  4257  CCAGACCTCCCACCCGTGTCTACTTG-ACCCTGTTGCTTCGGCGGGCTCGCC  4207


 Score = 137 bits (74),  Expect = 1e-29
 Identities = 98/109 (90%), Gaps = 3/109 (3%)
 Strand=Plus/Minus

Query  152   GCCCGCCGG-AGACCCCAACACGAACACTGTCTGAAAGCG-TGCAGTCTGAGT-TGATTG  208
             ||||||||| || ||||||||||||| |||||||| || | ||| |||||||| ||||||
Sbjct  4209  GCCCGCCGGAAGCCCCCAACACGAACCCTGTCTGAGAGAGATGCTGTCTGAGTGTGATTG  4150

Query  209   AATGCAATCAGTTAAAACTTTCAACAATGGATCTCTTGGTTCCGGCATC  257
             |   |||||||||||||||||||||||||||||||||||||||||||||
Sbjct  4149  ATACCAATCAGTTAAAACTTTCAACAATGGATCTCTTGGTTCCGGCATC  4101


>NW_024468501.1 Aspergillus ochraceoroseus IBT 24754 chromosome Unknown P175scaffold_26, 
whole genome shotgun sequence
Length=5600

 Score = 137 bits (74),  Expect = 1e-29
 Identities = 101/113 (89%), Gaps = 6/113 (5%)
 Strand=Plus/Plus

Query  1     CAAGGTTTCCGTAGGTGAACCTGCGGAAGGATCATTACCGAGTGCGGGTCCTTT-GGG--  57
             |||||||||||||||||||||||||||||||||||||||||||| ||||||    |||  
Sbjct  1479  CAAGGTTTCCGTAGGTGAACCTGCGGAAGGATCATTACCGAGTGAGGGTCCCCCCGGGGG  1538

Query  58    CCCA-ACCTCCCATCCGTGTCTA-TTGTACCCTGTTGCTTCGGCGGGCCCGCC  108
             |||| |||||||| ||||||||| ||| |||||||||||||||||||| ||||
Sbjct  1539  CCCAGACCTCCCACCCGTGTCTACTTG-ACCCTGTTGCTTCGGCGGGCTCGCC  1590


 Score = 137 bits (74),  Expect = 1e-29
 Identities = 98/109 (90%), Gaps = 3/109 (3%)
 Strand=Plus/Plus

Query  152   GCCCGCCGG-AGACCCCAACACGAACACTGTCTGAAAGCG-TGCAGTCTGAGT-TGATTG  208
             ||||||||| || ||||||||||||| |||||||| || | ||| |||||||| ||||||
Sbjct  1588  GCCCGCCGGAAGCCCCCAACACGAACCCTGTCTGAGAGAGATGCTGTCTGAGTGTGATTG  1647

Query  209   AATGCAATCAGTTAAAACTTTCAACAATGGATCTCTTGGTTCCGGCATC  257
             |   |||||||||||||||||||||||||||||||||||||||||||||
Sbjct  1648  ATACCAATCAGTTAAAACTTTCAACAATGGATCTCTTGGTTCCGGCATC  1696


 Score = 137 bits (74),  Expect = 1e-29
 Identities = 98/109 (90%), Gaps = 3/109 (3%)
 Strand=Plus/Minus

Query  152   GCCCGCCGG-AGACCCCAACACGAACACTGTCTGAAAGCG-TGCAGTCTGAGT-TGATTG  208
             ||||||||| || ||||||||||||| |||||||| || | ||| |||||||| ||||||
Sbjct  4899  GCCCGCCGGAAGCCCCCAACACGAACCCTGTCTGAGAGAGATGCTGTCTGAGTGTGATTG  4840

Query  209   AATGCAATCAGTTAAAACTTTCAACAATGGATCTCTTGGTTCCGGCATC  257
             |   |||||||||||||||||||||||||||||||||||||||||||||
Sbjct  4839  ATACCAATCAGTTAAAACTTTCAACAATGGATCTCTTGGTTCCGGCATC  4791


 Score = 137 bits (74),  Expect = 1e-29
 Identities = 101/113 (89%), Gaps = 6/113 (5%)
 Strand=Plus/Minus

Query  1     CAAGGTTTCCGTAGGTGAACCTGCGGAAGGATCATTACCGAGTGCGGGTCCTTT-GGG--  57
             |||||||||||||||||||||||||||||||||||||||||||| ||||||    |||  
Sbjct  5008  CAAGGTTTCCGTAGGTGAACCTGCGGAAGGATCATTACCGAGTGAGGGTCCCCCCGGGGG  4949

Query  58    CCCA-ACCTCCCATCCGTGTCTA-TTGTACCCTGTTGCTTCGGCGGGCCCGCC  108
             |||| |||||||| ||||||||| ||| |||||||||||||||||||| ||||
Sbjct  4948  CCCAGACCTCCCACCCGTGTCTACTTG-ACCCTGTTGCTTCGGCGGGCTCGCC  4897


>NW_024468496.1 Aspergillus ochraceoroseus IBT 24754 chromosome Unknown P175scaffold_21, 
whole genome shotgun sequence
Length=9838

 Score = 137 bits (74),  Expect = 1e-29
 Identities = 101/113 (89%), Gaps = 6/113 (5%)
 Strand=Plus/Plus

Query  1     CAAGGTTTCCGTAGGTGAACCTGCGGAAGGATCATTACCGAGTGCGGGTCCTTT-GGG--  57
             |||||||||||||||||||||||||||||||||||||||||||| ||||||    |||  
Sbjct  5296  CAAGGTTTCCGTAGGTGAACCTGCGGAAGGATCATTACCGAGTGAGGGTCCCCCCGGGGG  5355

Query  58    CCCA-ACCTCCCATCCGTGTCTA-TTGTACCCTGTTGCTTCGGCGGGCCCGCC  108
             |||| |||||||| ||||||||| ||| |||||||||||||||||||| ||||
Sbjct  5356  CCCAGACCTCCCACCCGTGTCTACTTG-ACCCTGTTGCTTCGGCGGGCTCGCC  5407


 Score = 137 bits (74),  Expect = 1e-29
 Identities = 98/109 (90%), Gaps = 3/109 (3%)
 Strand=Plus/Plus

Query  152   GCCCGCCGG-AGACCCCAACACGAACACTGTCTGAAAGCG-TGCAGTCTGAGT-TGATTG  208
             ||||||||| || ||||||||||||| |||||||| || | ||| |||||||| ||||||
Sbjct  5405  GCCCGCCGGAAGCCCCCAACACGAACCCTGTCTGAGAGAGATGCTGTCTGAGTGTGATTG  5464

Query  209   AATGCAATCAGTTAAAACTTTCAACAATGGATCTCTTGGTTCCGGCATC  257
             |   |||||||||||||||||||||||||||||||||||||||||||||
Sbjct  5465  ATACCAATCAGTTAAAACTTTCAACAATGGATCTCTTGGTTCCGGCATC  5513


>NW_024468495.1 Aspergillus ochraceoroseus IBT 24754 chromosome Unknown P175scaffold_20, 
whole genome shotgun sequence
Length=10606

 Score = 137 bits (74),  Expect = 1e-29
 Identities = 98/109 (90%), Gaps = 3/109 (3%)
 Strand=Plus/Minus

Query  152   GCCCGCCGG-AGACCCCAACACGAACACTGTCTGAAAGCG-TGCAGTCTGAGT-TGATTG  208
             ||||||||| || ||||||||||||| |||||||| || | ||| |||||||| ||||||
Sbjct  2531  GCCCGCCGGAAGCCCCCAACACGAACCCTGTCTGAGAGAGATGCTGTCTGAGTGTGATTG  2472

Query  209   AATGCAATCAGTTAAAACTTTCAACAATGGATCTCTTGGTTCCGGCATC  257
             |   |||||||||||||||||||||||||||||||||||||||||||||
Sbjct  2471  ATACCAATCAGTTAAAACTTTCAACAATGGATCTCTTGGTTCCGGCATC  2423


 Score = 137 bits (74),  Expect = 1e-29
 Identities = 101/113 (89%), Gaps = 6/113 (5%)
 Strand=Plus/Minus

Query  1     CAAGGTTTCCGTAGGTGAACCTGCGGAAGGATCATTACCGAGTGCGGGTCCTTT-GGG--  57
             |||||||||||||||||||||||||||||||||||||||||||| ||||||    |||  
Sbjct  2640  CAAGGTTTCCGTAGGTGAACCTGCGGAAGGATCATTACCGAGTGAGGGTCCCCCCGGGGG  2581

Query  58    CCCA-ACCTCCCATCCGTGTCTA-TTGTACCCTGTTGCTTCGGCGGGCCCGCC  108
             |||| |||||||| ||||||||| ||| |||||||||||||||||||| ||||
Sbjct  2580  CCCAGACCTCCCACCCGTGTCTACTTG-ACCCTGTTGCTTCGGCGGGCTCGCC  2529


 Score = 137 bits (74),  Expect = 1e-29
 Identities = 98/109 (90%), Gaps = 3/109 (3%)
 Strand=Plus/Minus

Query  152   GCCCGCCGG-AGACCCCAACACGAACACTGTCTGAAAGCG-TGCAGTCTGAGT-TGATTG  208
             ||||||||| || ||||||||||||| |||||||| || | ||| |||||||| ||||||
Sbjct  9903  GCCCGCCGGAAGCCCCCAACACGAACCCTGTCTGAGAGAGATGCTGTCTGAGTGTGATTG  9844

Query  209   AATGCAATCAGTTAAAACTTTCAACAATGGATCTCTTGGTTCCGGCATC  257
             |   |||||||||||||||||||||||||||||||||||||||||||||
Sbjct  9843  ATACCAATCAGTTAAAACTTTCAACAATGGATCTCTTGGTTCCGGCATC  9795


 Score = 137 bits (74),  Expect = 1e-29
 Identities = 101/113 (89%), Gaps = 6/113 (5%)
 Strand=Plus/Minus

Query  1      CAAGGTTTCCGTAGGTGAACCTGCGGAAGGATCATTACCGAGTGCGGGTCCTTT-GGG--  57
              |||||||||||||||||||||||||||||||||||||||||||| ||||||    |||  
Sbjct  10012  CAAGGTTTCCGTAGGTGAACCTGCGGAAGGATCATTACCGAGTGAGGGTCCCCCCGGGGG  9953

Query  58     CCCA-ACCTCCCATCCGTGTCTA-TTGTACCCTGTTGCTTCGGCGGGCCCGCC  108
              |||| |||||||| ||||||||| ||| |||||||||||||||||||| ||||
Sbjct  9952   CCCAGACCTCCCACCCGTGTCTACTTG-ACCCTGTTGCTTCGGCGGGCTCGCC  9901


>NW_024468491.1 Aspergillus ochraceoroseus IBT 24754 chromosome Unknown P175scaffold_16, 
whole genome shotgun sequence
Length=17103

 Score = 137 bits (74),  Expect = 1e-29
 Identities = 98/109 (90%), Gaps = 3/109 (3%)
 Strand=Plus/Minus

Query  152   GCCCGCCGG-AGACCCCAACACGAACACTGTCTGAAAGCG-TGCAGTCTGAGT-TGATTG  208
             ||||||||| || ||||||||||||| |||||||| || | ||| |||||||| ||||||
Sbjct  7222  GCCCGCCGGAAGCCCCCAACACGAACCCTGTCTGAGAGAGATGCTGTCTGAGTGTGATTG  7163

Query  209   AATGCAATCAGTTAAAACTTTCAACAATGGATCTCTTGGTTCCGGCATC  257
             |   |||||||||||||||||||||||||||||||||||||||||||||
Sbjct  7162  ATACCAATCAGTTAAAACTTTCAACAATGGATCTCTTGGTTCCGGCATC  7114


 Score = 137 bits (74),  Expect = 1e-29
 Identities = 101/113 (89%), Gaps = 6/113 (5%)
 Strand=Plus/Minus

Query  1     CAAGGTTTCCGTAGGTGAACCTGCGGAAGGATCATTACCGAGTGCGGGTCCTTT-GGG--  57
             |||||||||||||||||||||||||||||||||||||||||||| ||||||    |||  
Sbjct  7331  CAAGGTTTCCGTAGGTGAACCTGCGGAAGGATCATTACCGAGTGAGGGTCCCCCCGGGGG  7272

Query  58    CCCA-ACCTCCCATCCGTGTCTA-TTGTACCCTGTTGCTTCGGCGGGCCCGCC  108
             |||| |||||||| ||||||||| ||| |||||||||||||||||||| ||||
Sbjct  7271  CCCAGACCTCCCACCCGTGTCTACTTG-ACCCTGTTGCTTCGGCGGGCTCGCC  7220


 Score = 137 bits (74),  Expect = 1e-29
 Identities = 98/109 (90%), Gaps = 3/109 (3%)
 Strand=Plus/Minus

Query  152    GCCCGCCGG-AGACCCCAACACGAACACTGTCTGAAAGCG-TGCAGTCTGAGT-TGATTG  208
              ||||||||| || ||||||||||||| |||||||| || | ||| |||||||| ||||||
Sbjct  14594  GCCCGCCGGAAGCCCCCAACACGAACCCTGTCTGAGAGAGATGCTGTCTGAGTGTGATTG  14535

Query  209    AATGCAATCAGTTAAAACTTTCAACAATGGATCTCTTGGTTCCGGCATC  257
              |   |||||||||||||||||||||||||||||||||||||||||||||
Sbjct  14534  ATACCAATCAGTTAAAACTTTCAACAATGGATCTCTTGGTTCCGGCATC  14486


 Score = 137 bits (74),  Expect = 1e-29
 Identities = 101/113 (89%), Gaps = 6/113 (5%)
 Strand=Plus/Minus

Query  1      CAAGGTTTCCGTAGGTGAACCTGCGGAAGGATCATTACCGAGTGCGGGTCCTTT-GGG--  57
              |||||||||||||||||||||||||||||||||||||||||||| ||||||    |||  
Sbjct  14703  CAAGGTTTCCGTAGGTGAACCTGCGGAAGGATCATTACCGAGTGAGGGTCCCCCCGGGGG  14644

Query  58     CCCA-ACCTCCCATCCGTGTCTA-TTGTACCCTGTTGCTTCGGCGGGCCCGCC  108
              |||| |||||||| ||||||||| ||| |||||||||||||||||||| ||||
Sbjct  14643  CCCAGACCTCCCACCCGTGTCTACTTG-ACCCTGTTGCTTCGGCGGGCTCGCC  14592


>NW_024468488.1 Aspergillus ochraceoroseus IBT 24754 chromosome Unknown P175scaffold_13, 
whole genome shotgun sequence
Length=259371

 Score = 137 bits (74),  Expect = 1e-29
 Identities = 98/109 (90%), Gaps = 3/109 (3%)
 Strand=Plus/Plus

Query  152     GCCCGCCGG-AGACCCCAACACGAACACTGTCTGAAAGCG-TGCAGTCTGAGT-TGATTG  208
               ||||||||| || ||||||||||||| |||||||| || | ||| |||||||| ||||||
Sbjct  254741  GCCCGCCGGAAGCCCCCAACACGAACCCTGTCTGAGAGAGATGCTGTCTGAGTGTGATTG  254800

Query  209     AATGCAATCAGTTAAAACTTTCAACAATGGATCTCTTGGTTCCGGCATC  257
               |   |||||||||||||||||||||||||||||||||||||||||||||
Sbjct  254801  ATACCAATCAGTTAAAACTTTCAACAATGGATCTCTTGGTTCCGGCATC  254849


 Score = 132 bits (71),  Expect = 5e-28
 Identities = 98/110 (89%), Gaps = 5/110 (5%)
 Strand=Plus/Plus

Query  3       AGGTTTCCGTAGGTGAACCTGCGGAAGGATCATTACCGAGTGCGGGTCCTTT-GGG-CCC  60
               ||||||||||||||||||||||||||||||||||||| |||| ||||||    ||| |||
Sbjct  254635  AGGTTTCCGTAGGTGAACCTGCGGAAGGATCATTACCAAGTGAGGGTCCCCCCGGGGCCC  254694

Query  61      A-ACCTCCCATCCGTGTCTA-TTGTACCCTGTTGCTTCGGCGGGCCCGCC  108
               | |||||||| ||||||||| ||| |||||||||||||||||||| ||||
Sbjct  254695  AGACCTCCCACCCGTGTCTACTTG-ACCCTGTTGCTTCGGCGGGCTCGCC  254743


>NW_013562552.1 Rasamsonia emersonii CBS 393.64 chromosome Unknown ctg1118621762415, 
whole genome shotgun sequence
Length=1348

 Score = 135 bits (73),  Expect = 4e-29
 Identities = 95/105 (90%), Gaps = 4/105 (4%)
 Strand=Plus/Plus

Query  1     CAAGGTTTCCGTAGGTGAACCTGCGGAAGGATCATTACCGAGTGCGGGTCC--TTT--GG  56
             |||||||||||||||||||||||||||||||||||||||||||| ||||||  |||  ||
Sbjct  1244  CAAGGTTTCCGTAGGTGAACCTGCGGAAGGATCATTACCGAGTGAGGGTCCCCTTTGCGG  1303

Query  57    GCCCAACCTCCCATCCGTGTCTATTGTACCCTGTTGCTTCGGCGG  101
             |||| |||||||| |||||||||  ||||| ||||||||||||||
Sbjct  1304  GCCCGACCTCCCACCCGTGTCTACCGTACCGTGTTGCTTCGGCGG  1348


>NW_020291191.1 Aspergillus neoniger CBS 115656 unplaced genomic scaffold BO87scaffold_63, 
whole genome shotgun sequence
Length=124555

 Score = 122 bits (66),  Expect = 3e-25
 Identities = 66/66 (100%), Gaps = 0/66 (0%)
 Strand=Plus/Plus

Query  1      CAAGGTTTCCGTAGGTGAACCTGCGGAAGGATCATTACCGAGTGCGGGTCCTTTGGGCCC  60
              ||||||||||||||||||||||||||||||||||||||||||||||||||||||||||||
Sbjct  60148  CAAGGTTTCCGTAGGTGAACCTGCGGAAGGATCATTACCGAGTGCGGGTCCTTTGGGCCC  60207

Query  61     AACCTC  66
              ||||||
Sbjct  60208  AACCTC  60213


>NC_054862.1 Aspergillus puulaauensis MK2 DNA, chromosome 6, nearly complete 
sequence
Length=3585120

 Score = 121 bits (65),  Expect = 1e-24
 Identities = 93/106 (88%), Gaps = 4/106 (4%)
 Strand=Plus/Plus

Query  1        CAAGGTTTCCGTAGGTGAACCTGCGGAAGGATCATTACCGAGTGCGGG-T-CCTTTGG--  56
                |||||||||||||||||||||||||||||||||||||||||||||||| | |||  ||  
Sbjct  2393694  CAAGGTTTCCGTAGGTGAACCTGCGGAAGGATCATTACCGAGTGCGGGCTGCCTCCGGGC  2393753

Query  57       GCCCAACCTCCCATCCGTGTCTATTGTACCCTGTTGCTTCGGCGGG  102
                ||||||||||||| ||||| |||    || ||||||||||||||||
Sbjct  2393754  GCCCAACCTCCCACCCGTGACTACCTAACACTGTTGCTTCGGCGGG  2393799


 Score = 121 bits (65),  Expect = 1e-24
 Identities = 93/106 (88%), Gaps = 4/106 (4%)
 Strand=Plus/Plus

Query  1        CAAGGTTTCCGTAGGTGAACCTGCGGAAGGATCATTACCGAGTGCGGG-T-CCTTTGG--  56
                |||||||||||||||||||||||||||||||||||||||||||||||| | |||  ||  
Sbjct  2401554  CAAGGTTTCCGTAGGTGAACCTGCGGAAGGATCATTACCGAGTGCGGGCTGCCTCCGGGC  2401613

Query  57       GCCCAACCTCCCATCCGTGTCTATTGTACCCTGTTGCTTCGGCGGG  102
                ||||||||||||| ||||| |||    || ||||||||||||||||
Sbjct  2401614  GCCCAACCTCCCACCCGTGACTACCTAACACTGTTGCTTCGGCGGG  2401659


 Score = 121 bits (65),  Expect = 1e-24
 Identities = 93/106 (88%), Gaps = 4/106 (4%)
 Strand=Plus/Plus

Query  1        CAAGGTTTCCGTAGGTGAACCTGCGGAAGGATCATTACCGAGTGCGGG-T-CCTTTGG--  56
                |||||||||||||||||||||||||||||||||||||||||||||||| | |||  ||  
Sbjct  2409414  CAAGGTTTCCGTAGGTGAACCTGCGGAAGGATCATTACCGAGTGCGGGCTGCCTCCGGGC  2409473

Query  57       GCCCAACCTCCCATCCGTGTCTATTGTACCCTGTTGCTTCGGCGGG  102
                ||||||||||||| ||||| |||    || ||||||||||||||||
Sbjct  2409474  GCCCAACCTCCCACCCGTGACTACCTAACACTGTTGCTTCGGCGGG  2409519


 Score = 121 bits (65),  Expect = 1e-24
 Identities = 93/106 (88%), Gaps = 4/106 (4%)
 Strand=Plus/Plus

Query  1        CAAGGTTTCCGTAGGTGAACCTGCGGAAGGATCATTACCGAGTGCGGG-T-CCTTTGG--  56
                |||||||||||||||||||||||||||||||||||||||||||||||| | |||  ||  
Sbjct  2417274  CAAGGTTTCCGTAGGTGAACCTGCGGAAGGATCATTACCGAGTGCGGGCTGCCTCCGGGC  2417333

Query  57       GCCCAACCTCCCATCCGTGTCTATTGTACCCTGTTGCTTCGGCGGG  102
                ||||||||||||| ||||| |||    || ||||||||||||||||
Sbjct  2417334  GCCCAACCTCCCACCCGTGACTACCTAACACTGTTGCTTCGGCGGG  2417379


 Score = 86.1 bits (46),  Expect = 4e-14
 Identities = 70/81 (86%), Gaps = 4/81 (5%)
 Strand=Plus/Plus

Query  179      TGTCTGAAAGCG-TGCAGTCTGAGT-TGATTGAATGCAATCAGTTAAAACTTTCAACAAT  236
                || |||| || | |||||||||||| ||| |  ||  ||||||| |||||||||||||||
Sbjct  2393842  TGCCTGAGAGTGATGCAGTCTGAGTCTGAAT--ATAAAATCAGTCAAAACTTTCAACAAT  2393899

Query  237      GGATCTCTTGGTTCCGGCATC  257
                |||||||||||||||||||||
Sbjct  2393900  GGATCTCTTGGTTCCGGCATC  2393920


 Score = 86.1 bits (46),  Expect = 4e-14
 Identities = 70/81 (86%), Gaps = 4/81 (5%)
 Strand=Plus/Plus

Query  179      TGTCTGAAAGCG-TGCAGTCTGAGT-TGATTGAATGCAATCAGTTAAAACTTTCAACAAT  236
                || |||| || | |||||||||||| ||| |  ||  ||||||| |||||||||||||||
Sbjct  2401702  TGCCTGAGAGTGATGCAGTCTGAGTCTGAAT--ATAAAATCAGTCAAAACTTTCAACAAT  2401759

Query  237      GGATCTCTTGGTTCCGGCATC  257
                |||||||||||||||||||||
Sbjct  2401760  GGATCTCTTGGTTCCGGCATC  2401780


 Score = 86.1 bits (46),  Expect = 4e-14
 Identities = 70/81 (86%), Gaps = 4/81 (5%)
 Strand=Plus/Plus

Query  179      TGTCTGAAAGCG-TGCAGTCTGAGT-TGATTGAATGCAATCAGTTAAAACTTTCAACAAT  236
                || |||| || | |||||||||||| ||| |  ||  ||||||| |||||||||||||||
Sbjct  2409562  TGCCTGAGAGTGATGCAGTCTGAGTCTGAAT--ATAAAATCAGTCAAAACTTTCAACAAT  2409619

Query  237      GGATCTCTTGGTTCCGGCATC  257
                |||||||||||||||||||||
Sbjct  2409620  GGATCTCTTGGTTCCGGCATC  2409640


 Score = 86.1 bits (46),  Expect = 4e-14
 Identities = 70/81 (86%), Gaps = 4/81 (5%)
 Strand=Plus/Plus

Query  179      TGTCTGAAAGCG-TGCAGTCTGAGT-TGATTGAATGCAATCAGTTAAAACTTTCAACAAT  236
                || |||| || | |||||||||||| ||| |  ||  ||||||| |||||||||||||||
Sbjct  2417422  TGCCTGAGAGTGATGCAGTCTGAGTCTGAAT--ATAAAATCAGTCAAAACTTTCAACAAT  2417479

Query  237      GGATCTCTTGGTTCCGGCATC  257
                |||||||||||||||||||||
Sbjct  2417480  GGATCTCTTGGTTCCGGCATC  2417500


>NW_006916643.1 Endocarpon pusillum Z07020 unplaced genomic scaffold scaffold7298, 
whole genome shotgun sequence
Length=16492

 Score = 119 bits (64),  Expect = 4e-24
 Identities = 88/100 (88%), Gaps = 0/100 (0%)
 Strand=Plus/Minus

Query  7     TTCCGTAGGTGAACCTGCGGAAGGATCATTACCGAGTGCGGGTCCTTTGGGCCCAACCTC  66
             ||||||||||||||||||||||||||||||| |||||| ||||||| |||||||   |||
Sbjct  6034  TTCCGTAGGTGAACCTGCGGAAGGATCATTATCGAGTGAGGGTCCTCTGGGCCCCGTCTC  5975

Query  67    CCATCCGTGTCTATTGTACCCTGTTGCTTCGGCGGGCCCG  106
             | | || |||||||| |||| |||||||| ||||||||||
Sbjct  5974  CAACCCTTGTCTATTCTACCATGTTGCTTTGGCGGGCCCG  5935


>NC_057365.1 Aspergillus chevalieri M1 DNA, chromosome 4, nearly complete 
sequence
Length=3787471

 Score = 119 bits (64),  Expect = 4e-24
 Identities = 82/90 (91%), Gaps = 4/90 (4%)
 Strand=Plus/Minus

Query  17       GAACCTGCGGAAGGATCATTACCGAGTGCGGGTCCTTTGGGCCCAACCTCCCATCCGTGT  76
                |||||||||||||||||||||||||||||||| ||| ||   ||||| ||||||||||||
Sbjct  2745798  GAACCTGCGGAAGGATCATTACCGAGTGCGGGCCCTCTG--TCCAACTTCCCATCCGTGT  2745741

Query  77       CTAT-TGTACCCTGTTGCTTCGGCG-GGCC  104
                |||| |||||||||||||||||||| ||||
Sbjct  2745740  CTATCTGTACCCTGTTGCTTCGGCGTGGCC  2745711


>NW_015378967.1 Aspergillus nomiae NRRL 13137 chromosome Unknown contig00914, 
whole genome shotgun sequence
Length=1593

 Score = 110 bits (59),  Expect = 2e-21
 Identities = 66/69 (96%), Gaps = 1/69 (1%)
 Strand=Plus/Plus

Query  190  GTGCAGTCTGAGTTGATTGAAT-GCAATCAGTTAAAACTTTCAACAATGGATCTCTTGGT  248
            ||| ||||||||||||||| || |||||||||||||||||||||||||||||||||||||
Sbjct  5    GTGAAGTCTGAGTTGATTGTATCGCAATCAGTTAAAACTTTCAACAATGGATCTCTTGGT  64

Query  249  TCCGGCATC  257
            |||||||||
Sbjct  65   TCCGGCATC  73


>NW_020290324.1 Aspergillus eucalypticola CBS 122712 chromosome Unknown BO83scaffold_50, 
whole genome shotgun sequence
Length=132666

 Score = 106 bits (57),  Expect = 3e-20
 Identities = 57/57 (100%), Gaps = 0/57 (0%)
 Strand=Plus/Minus

Query  1      CAAGGTTTCCGTAGGTGAACCTGCGGAAGGATCATTACCGAGTGCGGGTCCTTTGGG  57
              |||||||||||||||||||||||||||||||||||||||||||||||||||||||||
Sbjct  27026  CAAGGTTTCCGTAGGTGAACCTGCGGAAGGATCATTACCGAGTGCGGGTCCTTTGGG  26970


>NW_017387254.1 Fonsecaea erecta strain CBS 125763 chromosome Unknown Scaff11, 
whole genome shotgun sequence
Length=1049705

 Score = 100 bits (54),  Expect = 1e-18
 Identities = 111/138 (80%), Gaps = 5/138 (4%)
 Strand=Plus/Plus

Query  1     CAAGGTTTCCGTAGGTGAACCTGCGGAAGGATCATTACCGAGTGCGGGTCCTTTGGGCCC  60
             ||||||||||||||||||||||||||||||||||||| |||||  |||||   | |||||
Sbjct  9105  CAAGGTTTCCGTAGGTGAACCTGCGGAAGGATCATTAACGAGTTAGGGTCTCCTAGGCCC  9164

Query  61    AACCTCCCATCCGT--GTCTATTGTACC-CTGTTGCTTCGGCGGGCCCGCCGCTTGT-CG  116
              |||||||| || |  || || |  ||| ||||||||||||||| |||| |  |||  ||
Sbjct  9165  GACCTCCCAACCCTTTGTTTACTAGACCTCTGTTGCTTCGGCGGACCCGTCT-TTGAACG  9223

Query  117   GCCGCCgggggggCGCCT  134
              ||||||| ||  |||||
Sbjct  9224  ACCGCCGGAGGATCGCCT  9241


 Score = 99.0 bits (53),  Expect = 5e-18
 Identities = 110/137 (80%), Gaps = 5/137 (4%)
 Strand=Plus/Plus

Query  2     AAGGTTTCCGTAGGTGAACCTGCGGAAGGATCATTACCGAGTGCGGGTCCTTTGGGCCCA  61
             |||||||||||||||||||||||||||||||||||| |||||  |||||   | ||||| 
Sbjct  1231  AAGGTTTCCGTAGGTGAACCTGCGGAAGGATCATTAACGAGTTAGGGTCTCCTAGGCCCG  1290

Query  62    ACCTCCCATCCGT--GTCTATTGTACC-CTGTTGCTTCGGCGGGCCCGCCGCTTGT-CGG  117
             |||||||| || |  || || |  ||| ||||||||||||||| |||| |  |||  || 
Sbjct  1291  ACCTCCCAACCCTTTGTTTACTAGACCTCTGTTGCTTCGGCGGACCCGTCT-TTGAACGA  1349

Query  118   CCGCCgggggggCGCCT  134
             ||||||| ||  |||||
Sbjct  1350  CCGCCGGAGGATCGCCT  1366


>NW_019174181.1 Fonsecaea monophora strain CBS 269.37 chromosome Unknown Scaff250, 
whole genome shotgun sequence
Length=6281

 Score = 99.0 bits (53),  Expect = 5e-18
 Identities = 92/110 (84%), Gaps = 5/110 (5%)
 Strand=Plus/Plus

Query  1     CAAGGTTTCCGTAGGTGAACCTGCGGAAGGATCATTACCGAGTGCGGGTCCTTTGGGCCC  60
             |||||||||||||||||||||||||||||||||||||  ||||  ||||| | | |||||
Sbjct  3995  CAAGGTTTCCGTAGGTGAACCTGCGGAAGGATCATTAATGAGTTAGGGTCTTCTAGGCCC  4054

Query  61    AACCTCCCATCCGT--GTCTA-TTGTACC-CTGTTGCTTCGGCGGGCCCG  106
              |||||||| || |  || || ||| ||| | ||||||||||| ||||||
Sbjct  4055  GACCTCCCAACCCTTTGTTTACTTG-ACCTCAGTTGCTTCGGCAGGCCCG  4103


>NW_013562484.1 Exophiala xenobiotica strain CBS 118157 unplaced genomic scaffold 
supercont1.11, whole genome shotgun sequence
Length=2577

 Score = 99.0 bits (53),  Expect = 5e-18
 Identities = 88/104 (85%), Gaps = 6/104 (6%)
 Strand=Plus/Plus

Query  1     CAAGGTTTCCGTAGGTGAACCTGCGGAAGGATCATTACCGAGTGCGGGTCCTTT--GGGC  58
             |||||||||||||||||||||||||||||||||||||||||||  |||||| |   ||||
Sbjct  2360  CAAGGTTTCCGTAGGTGAACCTGCGGAAGGATCATTACCGAGTTAGGGTCCATCAAGGGC  2419

Query  59    CCAACCTCCCATCCGTGT-C-TATTGTACCCTGT-T-GCTTCGG  98
             || |||||||| || | | | |||| |||| ||| | |||||||
Sbjct  2420  CCGACCTCCCAACCCTTTGCTTATTATACCTTGTGTTGCTTCGG  2463


>NW_017253319.1 Phialophora attinorum strain CBS 131958 chromosome Unknown Contig91, 
whole genome shotgun sequence
Length=1261

 Score = 97.1 bits (52),  Expect = 2e-17
 Identities = 214/286 (75%), Gaps = 35/286 (12%)
 Strand=Plus/Minus

Query  1    CAAGGTTTCCGTAGGTGAACCTGCGGAAGGATCATTACCGAGTGCGGGT--C-CTTTGG-  56
            |||||||||||||||||||||||||||||||||||||||||||  ||||  | | | || 
Sbjct  474  CAAGGTTTCCGTAGGTGAACCTGCGGAAGGATCATTACCGAGTTAGGGTGTCGCCTCGGC  415

Query  57   GC-CCA-ACCTCCCATCCGT--GTCTATTGTACC-CT--GTTGCTTCGGCGGGCCCGCCG  109
            || ||  |||||||| || |  |||||   |||| |   ||||||||||| |||||||||
Sbjct  414  GCGCCCGACCTCCCAACCCTTTGTCTACCTTACCACAACGTTGCTTCGGCAGGCCCGCCG  355

Query  110  -CTTGTCG-G-CCGC-C-gggg-g-ggC-GCCT------CTGCCCCCCGGGCCCGTGCCC  155
             |   | | | |||| | |||| | ||| |||       |||| ||||||||||| ||| 
Sbjct  354  ACCCCTAGAGTCCGCTCTGGGGCGAGGCCGCCGGGGGCCCTGCGCCCCGGGCCCGCGCCT  295

Query  156  GCCGGAGACCCCAACACGAACAC-TGTCTGAAAGCGTGCAGTCTGAGT--TGATTG-AAT  211
            | ||  | ||||  |   ||| | ||||| ||| ||||  ||||||||  | |||  |||
Sbjct  294  GTCGATGGCCCCT-CTTAAACTCATGTCT-AAA-CGTGTCGTCTGAGTAATAATTATAAT  238

Query  212  GCAATCAGTTAAAACTTTCAACAATGGATCTCTTGGTTCCGGCATC  257
            |||| |    |||||||||||||| |||||||||||||| ||||||
Sbjct  237  GCAAACC---AAAACTTTCAACAACGGATCTCTTGGTTCTGGCATC  195


>NW_019173744.1 Fonsecaea nubica strain CBS 269.64 chromosome Unknown Scaff71, 
whole genome shotgun sequence
Length=151836

 Score = 93.5 bits (50),  Expect = 2e-16
 Identities = 90/109 (83%), Gaps = 3/109 (3%)
 Strand=Plus/Plus

Query  1       CAAGGTTTCCGTAGGTGAACCTGCGGAAGGATCATTACCGAGTGCGGGTCCTTTGGGCCC  60
               |||||||||||||||||||||||||||||||||||||  ||||  ||||| | | |||||
Sbjct  148928  CAAGGTTTCCGTAGGTGAACCTGCGGAAGGATCATTAATGAGTTAGGGTCTTCTAGGCCC  148987

Query  61      AACCTCCCATCCGT--GTCTATTGTACC-CTGTTGCTTCGGCGGGCCCG  106
                |||||||| || |  || || |  ||| | ||||||||||| ||||||
Sbjct  148988  GACCTCCCAACCCTTTGTTTACTAGACCTCAGTTGCTTCGGCAGGCCCG  149036


>NW_006912916.1 Capronia epimyces CBS 606.96 aczIQ-supercont1.13, whole genome 
shotgun sequence
Length=23758

 Score = 89.8 bits (48),  Expect = 3e-15
 Identities = 62/69 (90%), Gaps = 0/69 (0%)
 Strand=Plus/Plus

Query  1     CAAGGTTTCCGTAGGTGAACCTGCGGAAGGATCATTACCGAGTGCGGGTCCTTTGGGCCC  60
             |||||||||||||||||||||||||||||||||||||| ||||  ||||| | | |||||
Sbjct  6521  CAAGGTTTCCGTAGGTGAACCTGCGGAAGGATCATTACAGAGTTAGGGTCTTCTAGGCCC  6580

Query  61    AACCTCCCA  69
              ||||||||
Sbjct  6581  GACCTCCCA  6589


>NW_022157769.1 Lachnellula hyalina strain CBS 185.66 chromosome Unknown contig00655, 
whole genome shotgun sequence
Length=262

 Score = 87.9 bits (47),  Expect = 1e-14
 Identities = 91/111 (82%), Gaps = 7/111 (6%)
 Strand=Plus/Minus

Query  1    CAAGGTTTCCGTAGGTGAACCTGCGGAAGGATCATTACCGAGTGCGGGTC-CTTTGG-GC  58
            |||||||||||||||||||||||||||||||||||||||||||  ||||  ||  |  ||
Sbjct  231  CAAGGTTTCCGTAGGTGAACCTGCGGAAGGATCATTACCGAGTTAGGGTTGCTCCGCAGC  172

Query  59   CCAACCTCCCATCCGT--GTCTATTGTACCCT---GTTGCTTCGGCGGGCC  104
            || |||||||| || |  ||||| | |||| |   ||||||||||||| ||
Sbjct  171  CCGACCTCCCAACCCTTTGTCTAATTTACCTTGTCGTTGCTTCGGCGGACC  121


>NW_006917114.1 Pestalotiopsis fici W106-1 unplaced genomic scaffold PFICI_Scf_24, 
whole genome shotgun sequence
Length=8404

 Score = 86.1 bits (46),  Expect = 4e-14
 Identities = 68/78 (87%), Gaps = 4/78 (5%)
 Strand=Plus/Minus

Query  182   CTGAAAGCG-TGCAGTCTGAGT-TGATTGAATGCAATCAGTTAAAACTTTCAACAATGGA  239
             |||| || | |||||||||||| ||| |  ||  ||||||| ||||||||||||||||||
Sbjct  4060  CTGAGAGTGATGCAGTCTGAGTCTGAAT--ATAAAATCAGTCAAAACTTTCAACAATGGA  4003

Query  240   TCTCTTGGTTCCGGCATC  257
             ||||||||||||||||||
Sbjct  4002  TCTCTTGGTTCCGGCATC  3985


 Score = 69.4 bits (37),  Expect = 4e-09
 Identities = 37/37 (100%), Gaps = 0/37 (0%)
 Strand=Plus/Minus

Query  1   CAAGGTTTCCGTAGGTGAACCTGCGGAAGGATCATTA  37
           |||||||||||||||||||||||||||||||||||||
Sbjct  37  CAAGGTTTCCGTAGGTGAACCTGCGGAAGGATCATTA  1


>NW_017971615.1 Diplodia corticola strain CBS 112549 chromosome Unknown scaffold136, 
whole genome shotgun sequence
Length=10974

 Score = 84.2 bits (45),  Expect = 1e-13
 Identities = 45/45 (100%), Gaps = 0/45 (0%)
 Strand=Plus/Minus

Query  1     CAAGGTTTCCGTAGGTGAACCTGCGGAAGGATCATTACCGAGTGC  45
             |||||||||||||||||||||||||||||||||||||||||||||
Sbjct  3436  CAAGGTTTCCGTAGGTGAACCTGCGGAAGGATCATTACCGAGTGC  3392


>NW_002990246.1 Talaromyces stipitatus ATCC 10500 scf_1107713416543, whole genome 
shotgun sequence
Length=1282

 Score = 82.4 bits (44),  Expect = 5e-13
 Identities = 44/44 (100%), Gaps = 0/44 (0%)
 Strand=Plus/Plus

Query  1     CAAGGTTTCCGTAGGTGAACCTGCGGAAGGATCATTACCGAGTG  44
             ||||||||||||||||||||||||||||||||||||||||||||
Sbjct  1227  CAAGGTTTCCGTAGGTGAACCTGCGGAAGGATCATTACCGAGTG  1270


>NW_023336571.1 Lasiodiplodia theobromae strain AM2As chromosome Unknown scaffold_87, 
whole genome shotgun sequence
Length=31530

 Score = 80.5 bits (43),  Expect = 2e-12
 Identities = 43/43 (100%), Gaps = 0/43 (0%)
 Strand=Plus/Plus

Query  1      CAAGGTTTCCGTAGGTGAACCTGCGGAAGGATCATTACCGAGT  43
              |||||||||||||||||||||||||||||||||||||||||||
Sbjct  26020  CAAGGTTTCCGTAGGTGAACCTGCGGAAGGATCATTACCGAGT  26062


>NW_011371389.1 Paracoccidioides brasiliensis Pb18 unplaced genomic scaffold 
supercont2.32, whole genome shotgun sequence
Length=151376

 Score = 78.7 bits (42),  Expect = 7e-12
 Identities = 147/195 (75%), Gaps = 18/195 (9%)
 Strand=Plus/Plus

Query  67     CCATCCGTGTCTATTGTACCCTGTTGCTTCGGCGGGCCCGCCGCTTGTCGGCCGCCgggg  126
              ||| || |||||||| || ||||||||||||||||||| || ||   |  || |||||||
Sbjct  37352  CCACCCTTGTCTATTCTA-CCTGTTGCTTCGGCGGGCCTGCAGCGA-T--GCTGCCGGGG  37407

Query  127    gggCGCCTCTGCCCCCCGGGCCCGTGCCCGCCGGAGACCCCAACACGAACA-CTG-TCTG  184
              |||   ||| ||| ||||||| |||||||||||| ||| ||     ||||  ||| |  |
Sbjct  37408  GGG---CTCGGCCTCCCGGGCTCGTGCCCGCCGGGGACACCGTT--GAACTTCTGGTTCG  37462

Query  185    AAAGCGT-GCAGTCTGAGT-TGATTGAATGCAATCAGTTAAAACTTTCAACAATGGATCT  242
               | || | |  |||||||    ||  | |  ||||||| |||||||||||||| ||||||
Sbjct  37463  GA-GCTTTGACGTCTGAGACCTATC-A-T--AATCAGTAAAAACTTTCAACAACGGATCT  37517

Query  243    CTTGGTTCCGGCATC  257
              |||||||||| ||||
Sbjct  37518  CTTGGTTCCGACATC  37532


 Score = 78.7 bits (42),  Expect = 7e-12
 Identities = 147/195 (75%), Gaps = 18/195 (9%)
 Strand=Plus/Plus

Query  67     CCATCCGTGTCTATTGTACCCTGTTGCTTCGGCGGGCCCGCCGCTTGTCGGCCGCCgggg  126
              ||| || |||||||| || ||||||||||||||||||| || ||   |  || |||||||
Sbjct  48143  CCACCCTTGTCTATTCTA-CCTGTTGCTTCGGCGGGCCTGCAGCGA-T--GCTGCCGGGG  48198

Query  127    gggCGCCTCTGCCCCCCGGGCCCGTGCCCGCCGGAGACCCCAACACGAACA-CTG-TCTG  184
              |||   ||| ||| ||||||| |||||||||||| ||| ||     ||||  ||| |  |
Sbjct  48199  GGG---CTCGGCCTCCCGGGCTCGTGCCCGCCGGGGACACCGTT--GAACTTCTGGTTCG  48253

Query  185    AAAGCGT-GCAGTCTGAGT-TGATTGAATGCAATCAGTTAAAACTTTCAACAATGGATCT  242
               | || | |  |||||||    ||  | |  ||||||| |||||||||||||| ||||||
Sbjct  48254  GA-GCTTTGACGTCTGAGACCTATC-A-T--AATCAGTAAAAACTTTCAACAACGGATCT  48308

Query  243    CTTGGTTCCGGCATC  257
              |||||||||| ||||
Sbjct  48309  CTTGGTTCCGACATC  48323


 Score = 78.7 bits (42),  Expect = 7e-12
 Identities = 147/195 (75%), Gaps = 18/195 (9%)
 Strand=Plus/Plus

Query  67     CCATCCGTGTCTATTGTACCCTGTTGCTTCGGCGGGCCCGCCGCTTGTCGGCCGCCgggg  126
              ||| || |||||||| || ||||||||||||||||||| || ||   |  || |||||||
Sbjct  56474  CCACCCTTGTCTATTCTA-CCTGTTGCTTCGGCGGGCCTGCAGCGA-T--GCTGCCGGGG  56529

Query  127    gggCGCCTCTGCCCCCCGGGCCCGTGCCCGCCGGAGACCCCAACACGAACA-CTG-TCTG  184
              |||   ||| ||| ||||||| |||||||||||| ||| ||     ||||  ||| |  |
Sbjct  56530  GGG---CTCGGCCTCCCGGGCTCGTGCCCGCCGGGGACACCGTT--GAACTTCTGGTTCG  56584

Query  185    AAAGCGT-GCAGTCTGAGT-TGATTGAATGCAATCAGTTAAAACTTTCAACAATGGATCT  242
               | || | |  |||||||    ||  | |  ||||||| |||||||||||||| ||||||
Sbjct  56585  GA-GCTTTGACGTCTGAGACCTATC-A-T--AATCAGTAAAAACTTTCAACAACGGATCT  56639

Query  243    CTTGGTTCCGGCATC  257
              |||||||||| ||||
Sbjct  56640  CTTGGTTCCGACATC  56654


 Score = 78.7 bits (42),  Expect = 7e-12
 Identities = 147/195 (75%), Gaps = 18/195 (9%)
 Strand=Plus/Plus

Query  67      CCATCCGTGTCTATTGTACCCTGTTGCTTCGGCGGGCCCGCCGCTTGTCGGCCGCCgggg  126
               ||| || |||||||| || ||||||||||||||||||| || ||   |  || |||||||
Sbjct  105495  CCACCCTTGTCTATTCTA-CCTGTTGCTTCGGCGGGCCTGCAGCGA-T--GCTGCCGGGG  105550

Query  127     gggCGCCTCTGCCCCCCGGGCCCGTGCCCGCCGGAGACCCCAACACGAACA-CTG-TCTG  184
               |||   ||| ||| ||||||| |||||||||||| ||| ||     ||||  ||| |  |
Sbjct  105551  GGG---CTCGGCCTCCCGGGCTCGTGCCCGCCGGGGACACCGTT--GAACTTCTGGTTCG  105605

Query  185     AAAGCGT-GCAGTCTGAGT-TGATTGAATGCAATCAGTTAAAACTTTCAACAATGGATCT  242
                | || | |  |||||||    ||  | |  ||||||| |||||||||||||| ||||||
Sbjct  105606  GA-GCTTTGACGTCTGAGACCTATC-A-T--AATCAGTAAAAACTTTCAACAACGGATCT  105660

Query  243     CTTGGTTCCGGCATC  257
               |||||||||| ||||
Sbjct  105661  CTTGGTTCCGACATC  105675


 Score = 78.7 bits (42),  Expect = 7e-12
 Identities = 147/195 (75%), Gaps = 18/195 (9%)
 Strand=Plus/Plus

Query  67      CCATCCGTGTCTATTGTACCCTGTTGCTTCGGCGGGCCCGCCGCTTGTCGGCCGCCgggg  126
               ||| || |||||||| || ||||||||||||||||||| || ||   |  || |||||||
Sbjct  113870  CCACCCTTGTCTATTCTA-CCTGTTGCTTCGGCGGGCCTGCAGCGA-T--GCTGCCGGGG  113925

Query  127     gggCGCCTCTGCCCCCCGGGCCCGTGCCCGCCGGAGACCCCAACACGAACA-CTG-TCTG  184
               |||   ||| ||| ||||||| |||||||||||| ||| ||     ||||  ||| |  |
Sbjct  113926  GGG---CTCGGCCTCCCGGGCTCGTGCCCGCCGGGGACACCGTT--GAACTTCTGGTTCG  113980

Query  185     AAAGCGT-GCAGTCTGAGT-TGATTGAATGCAATCAGTTAAAACTTTCAACAATGGATCT  242
                | || | |  |||||||    ||  | |  ||||||| |||||||||||||| ||||||
Sbjct  113981  GA-GCTTTGACGTCTGAGACCTATC-A-T--AATCAGTAAAAACTTTCAACAACGGATCT  114035

Query  243     CTTGGTTCCGGCATC  257
               |||||||||| ||||
Sbjct  114036  CTTGGTTCCGACATC  114050


 Score = 69.4 bits (37),  Expect = 4e-09
 Identities = 37/37 (100%), Gaps = 0/37 (0%)
 Strand=Plus/Plus

Query  1      CAAGGTTTCCGTAGGTGAACCTGCGGAAGGATCATTA  37
              |||||||||||||||||||||||||||||||||||||
Sbjct  45755  CAAGGTTTCCGTAGGTGAACCTGCGGAAGGATCATTA  45791


 Score = 67.6 bits (36),  Expect = 2e-08
 Identities = 36/36 (100%), Gaps = 0/36 (0%)
 Strand=Plus/Plus

Query  2      AAGGTTTCCGTAGGTGAACCTGCGGAAGGATCATTA  37
              ||||||||||||||||||||||||||||||||||||
Sbjct  64553  AAGGTTTCCGTAGGTGAACCTGCGGAAGGATCATTA  64588


>NW_011371365.1 Paracoccidioides brasiliensis Pb18 unplaced genomic scaffold 
supercont2.8, whole genome shotgun sequence
Length=1198676

 Score = 78.7 bits (42),  Expect = 7e-12
 Identities = 147/195 (75%), Gaps = 18/195 (9%)
 Strand=Plus/Minus

Query  67      CCATCCGTGTCTATTGTACCCTGTTGCTTCGGCGGGCCCGCCGCTTGTCGGCCGCCgggg  126
               ||| || |||||||| |||| ||||||||||||||||| || ||   |  || |||||||
Sbjct  611311  CCACCCTTGTCTATTCTACC-TGTTGCTTCGGCGGGCCTGCAGCGA-T--GCTGCCGGGG  611256

Query  127     gggCGCCTCTGCCCCCCGGGCCCGTGCCCGCCGGAGACCCCAACACGAACA-CTG-TCTG  184
               ||||   || ||| ||||||| |||||||||||| ||| ||     ||||  ||| |  |
Sbjct  611255  GGGC---TCGGCCTCCCGGGCTCGTGCCCGCCGGGGACACCGTT--GAACTTCTGGTTCG  611201

Query  185     AAAGCGT-GCAGTCTGAGT-TGATTGAATGCAATCAGTTAAAACTTTCAACAATGGATCT  242
                | || | |  |||||||    ||  | |  ||||||| |||||||||||||| ||||||
Sbjct  611200  GA-GCTTTGACGTCTGAGACCTATC-A-T--AATCAGTAAAAACTTTCAACAACGGATCT  611146

Query  243     CTTGGTTCCGGCATC  257
               |||||||||| ||||
Sbjct  611145  CTTGGTTCCGACATC  611131


 Score = 78.7 bits (42),  Expect = 7e-12
 Identities = 147/195 (75%), Gaps = 18/195 (9%)
 Strand=Plus/Minus

Query  67      CCATCCGTGTCTATTGTACCCTGTTGCTTCGGCGGGCCCGCCGCTTGTCGGCCGCCgggg  126
               ||| || |||||||| |||| ||||||||||||||||| || ||   |  || |||||||
Sbjct  619530  CCACCCTTGTCTATTCTACC-TGTTGCTTCGGCGGGCCTGCAGCGA-T--GCTGCCGGGG  619475

Query  127     gggCGCCTCTGCCCCCCGGGCCCGTGCCCGCCGGAGACCCCAACACGAACA-CTG-TCTG  184
               ||||   || ||| ||||||| |||||||||||| ||| ||     ||||  ||| |  |
Sbjct  619474  GGGC---TCGGCCTCCCGGGCTCGTGCCCGCCGGGGACACCGTT--GAACTTCTGGTTCG  619420

Query  185     AAAGCGT-GCAGTCTGAGT-TGATTGAATGCAATCAGTTAAAACTTTCAACAATGGATCT  242
                | || | |  |||||||    ||  | |  ||||||| |||||||||||||| ||||||
Sbjct  619419  GA-GCTTTGACGTCTGAGACCTATC-A-T--AATCAGTAAAAACTTTCAACAACGGATCT  619365

Query  243     CTTGGTTCCGGCATC  257
               |||||||||| ||||
Sbjct  619364  CTTGGTTCCGACATC  619350


 Score = 78.7 bits (42),  Expect = 7e-12
 Identities = 147/195 (75%), Gaps = 18/195 (9%)
 Strand=Plus/Minus

Query  67      CCATCCGTGTCTATTGTACCCTGTTGCTTCGGCGGGCCCGCCGCTTGTCGGCCGCCgggg  126
               ||| || |||||||| |||| ||||||||||||||||| || ||   |  || |||||||
Sbjct  627705  CCACCCTTGTCTATTCTACC-TGTTGCTTCGGCGGGCCTGCAGCGA-T--GCTGCCGGGG  627650

Query  127     gggCGCCTCTGCCCCCCGGGCCCGTGCCCGCCGGAGACCCCAACACGAACA-CTG-TCTG  184
               ||||   || ||| ||||||| |||||||||||| ||| ||     ||||  ||| |  |
Sbjct  627649  GGGC---TCGGCCTCCCGGGCTCGTGCCCGCCGGGGACACCGTT--GAACTTCTGGTTCG  627595

Query  185     AAAGCGT-GCAGTCTGAGT-TGATTGAATGCAATCAGTTAAAACTTTCAACAATGGATCT  242
                | || | |  |||||||    ||  | |  ||||||| |||||||||||||| ||||||
Sbjct  627594  GA-GCTTTGACGTCTGAGACCTATC-A-T--AATCAGTAAAAACTTTCAACAACGGATCT  627540

Query  243     CTTGGTTCCGGCATC  257
               |||||||||| ||||
Sbjct  627539  CTTGGTTCCGACATC  627525


>NW_023501164.1 Letharia columbiana isolate WasteWater2 chromosome Unknown xfSc0000048_s0, 
whole genome shotgun sequence
Length=19439

 Score = 78.7 bits (42),  Expect = 7e-12
 Identities = 42/42 (100%), Gaps = 0/42 (0%)
 Strand=Plus/Plus

Query  1     CAAGGTTTCCGTAGGTGAACCTGCGGAAGGATCATTACCGAG  42
             ||||||||||||||||||||||||||||||||||||||||||
Sbjct  5214  CAAGGTTTCCGTAGGTGAACCTGCGGAAGGATCATTACCGAG  5255


>NW_025408614.1 Bacidia gigantensis strain McMullin 20006 chromosome Unknown 
scaffold_268, whole genome shotgun sequence
Length=1807239

 Score = 78.7 bits (42),  Expect = 7e-12
 Identities = 42/42 (100%), Gaps = 0/42 (0%)
 Strand=Plus/Plus

Query  1       CAAGGTTTCCGTAGGTGAACCTGCGGAAGGATCATTACCGAG  42
               ||||||||||||||||||||||||||||||||||||||||||
Sbjct  381570  CAAGGTTTCCGTAGGTGAACCTGCGGAAGGATCATTACCGAG  381611


>NW_020269912.1 Rhizophagus irregularis DAOM 181602=DAOM 197198 chromosome Unknown 
scaffold658, whole genome shotgun sequence
Length=22910

 Score = 76.8 bits (41),  Expect = 3e-11
 Identities = 41/41 (100%), Gaps = 0/41 (0%)
 Strand=Plus/Plus

Query  1      CAAGGTTTCCGTAGGTGAACCTGCGGAAGGATCATTACCGA  41
              |||||||||||||||||||||||||||||||||||||||||
Sbjct  21927  CAAGGTTTCCGTAGGTGAACCTGCGGAAGGATCATTACCGA  21967


>NW_020269627.1 Rhizophagus irregularis DAOM 181602=DAOM 197198 chromosome Unknown 
scaffold373, whole genome shotgun sequence
Length=107578

 Score = 76.8 bits (41),  Expect = 3e-11
 Identities = 41/41 (100%), Gaps = 0/41 (0%)
 Strand=Plus/Minus

Query  1     CAAGGTTTCCGTAGGTGAACCTGCGGAAGGATCATTACCGA  41
             |||||||||||||||||||||||||||||||||||||||||
Sbjct  8264  CAAGGTTTCCGTAGGTGAACCTGCGGAAGGATCATTACCGA  8224


>NW_020269454.1 Rhizophagus irregularis DAOM 181602=DAOM 197198 chromosome Unknown 
scaffold200, whole genome shotgun sequence
Length=237490

 Score = 76.8 bits (41),  Expect = 3e-11
 Identities = 41/41 (100%), Gaps = 0/41 (0%)
 Strand=Plus/Plus

Query  1      CAAGGTTTCCGTAGGTGAACCTGCGGAAGGATCATTACCGA  41
              |||||||||||||||||||||||||||||||||||||||||
Sbjct  88217  CAAGGTTTCCGTAGGTGAACCTGCGGAAGGATCATTACCGA  88257


>NW_020269271.1 Rhizophagus irregularis DAOM 181602=DAOM 197198 chromosome Unknown 
scaffold17, whole genome shotgun sequence
Length=759066

 Score = 76.8 bits (41),  Expect = 3e-11
 Identities = 41/41 (100%), Gaps = 0/41 (0%)
 Strand=Plus/Minus

Query  1       CAAGGTTTCCGTAGGTGAACCTGCGGAAGGATCATTACCGA  41
               |||||||||||||||||||||||||||||||||||||||||
Sbjct  192083  CAAGGTTTCCGTAGGTGAACCTGCGGAAGGATCATTACCGA  192043


>NW_024066081.1 Botrytis porri strain MUCL 3234 chromosome Unknown BPOR_007, 
whole genome shotgun sequence
Length=2862465

 Score = 75.0 bits (40),  Expect = 9e-11
 Identities = 42/43 (98%), Gaps = 0/43 (0%)
 Strand=Plus/Minus

Query  1    CAAGGTTTCCGTAGGTGAACCTGCGGAAGGATCATTACCGAGT  43
            |||||||||||||||||||||||||||||||||||||| ||||
Sbjct  683  CAAGGTTTCCGTAGGTGAACCTGCGGAAGGATCATTACAGAGT  641


 Score = 75.0 bits (40),  Expect = 9e-11
 Identities = 42/43 (98%), Gaps = 0/43 (0%)
 Strand=Plus/Minus

Query  1      CAAGGTTTCCGTAGGTGAACCTGCGGAAGGATCATTACCGAGT  43
              |||||||||||||||||||||||||||||||||||||| ||||
Sbjct  10553  CAAGGTTTCCGTAGGTGAACCTGCGGAAGGATCATTACAGAGT  10511


 Score = 75.0 bits (40),  Expect = 9e-11
 Identities = 42/43 (98%), Gaps = 0/43 (0%)
 Strand=Plus/Minus

Query  1      CAAGGTTTCCGTAGGTGAACCTGCGGAAGGATCATTACCGAGT  43
              |||||||||||||||||||||||||||||||||||||| ||||
Sbjct  20401  CAAGGTTTCCGTAGGTGAACCTGCGGAAGGATCATTACAGAGT  20359


 Score = 75.0 bits (40),  Expect = 9e-11
 Identities = 42/43 (98%), Gaps = 0/43 (0%)
 Strand=Plus/Minus

Query  1      CAAGGTTTCCGTAGGTGAACCTGCGGAAGGATCATTACCGAGT  43
              |||||||||||||||||||||||||||||||||||||| ||||
Sbjct  30249  CAAGGTTTCCGTAGGTGAACCTGCGGAAGGATCATTACAGAGT  30207


>NW_025954928.1 Epithele typhae strain CBS 203.58 chromosome Unknown BXZ73scaffold_737, 
whole genome shotgun sequence
Length=4357

 Score = 75.0 bits (40),  Expect = 9e-11
 Identities = 42/43 (98%), Gaps = 0/43 (0%)
 Strand=Plus/Plus

Query  1     CAAGGTTTCCGTAGGTGAACCTGCGGAAGGATCATTACCGAGT  43
             ||||||||||||||||||||||||||||||||||||| |||||
Sbjct  1309  CAAGGTTTCCGTAGGTGAACCTGCGGAAGGATCATTAACGAGT  1351


>NW_025954787.1 Epithele typhae strain CBS 203.58 chromosome Unknown BXZ73scaffold_596, 
whole genome shotgun sequence
Length=12822

 Score = 75.0 bits (40),  Expect = 9e-11
 Identities = 42/43 (98%), Gaps = 0/43 (0%)
 Strand=Plus/Plus

Query  1      CAAGGTTTCCGTAGGTGAACCTGCGGAAGGATCATTACCGAGT  43
              ||||||||||||||||||||||||||||||||||||| |||||
Sbjct  11538  CAAGGTTTCCGTAGGTGAACCTGCGGAAGGATCATTAACGAGT  11580


>NW_025954781.1 Epithele typhae strain CBS 203.58 chromosome Unknown BXZ73scaffold_590, 
whole genome shotgun sequence
Length=13048

 Score = 75.0 bits (40),  Expect = 9e-11
 Identities = 42/43 (98%), Gaps = 0/43 (0%)
 Strand=Plus/Plus

Query  1     CAAGGTTTCCGTAGGTGAACCTGCGGAAGGATCATTACCGAGT  43
             ||||||||||||||||||||||||||||||||||||| |||||
Sbjct  8169  CAAGGTTTCCGTAGGTGAACCTGCGGAAGGATCATTAACGAGT  8211


>NW_025954779.1 Epithele typhae strain CBS 203.58 chromosome Unknown BXZ73scaffold_588, 
whole genome shotgun sequence
Length=13144

 Score = 75.0 bits (40),  Expect = 9e-11
 Identities = 42/43 (98%), Gaps = 0/43 (0%)
 Strand=Plus/Minus

Query  1    CAAGGTTTCCGTAGGTGAACCTGCGGAAGGATCATTACCGAGT  43
            ||||||||||||||||||||||||||||||||||||| |||||
Sbjct  119  CAAGGTTTCCGTAGGTGAACCTGCGGAAGGATCATTAACGAGT  77


>NW_025954653.1 Epithele typhae strain CBS 203.58 chromosome Unknown BXZ73scaffold_462, 
whole genome shotgun sequence
Length=17760

 Score = 75.0 bits (40),  Expect = 9e-11
 Identities = 42/43 (98%), Gaps = 0/43 (0%)
 Strand=Plus/Minus

Query  1     CAAGGTTTCCGTAGGTGAACCTGCGGAAGGATCATTACCGAGT  43
             ||||||||||||||||||||||||||||||||||||| |||||
Sbjct  3939  CAAGGTTTCCGTAGGTGAACCTGCGGAAGGATCATTAACGAGT  3897


 Score = 75.0 bits (40),  Expect = 9e-11
 Identities = 42/43 (98%), Gaps = 0/43 (0%)
 Strand=Plus/Minus

Query  1      CAAGGTTTCCGTAGGTGAACCTGCGGAAGGATCATTACCGAGT  43
              ||||||||||||||||||||||||||||||||||||| |||||
Sbjct  16759  CAAGGTTTCCGTAGGTGAACCTGCGGAAGGATCATTAACGAGT  16717


>NW_006760485.1 Fomitiporia mediterranea MF3/22 unplaced genomic scaffold FOMMEscaffold_100, 
whole genome shotgun sequence
Length=4537

 Score = 75.0 bits (40),  Expect = 9e-11
 Identities = 42/43 (98%), Gaps = 0/43 (0%)
 Strand=Plus/Minus

Query  1     CAAGGTTTCCGTAGGTGAACCTGCGGAAGGATCATTACCGAGT  43
             ||||||||||||||||||||||||||||||||||||| |||||
Sbjct  3726  CAAGGTTTCCGTAGGTGAACCTGCGGAAGGATCATTAACGAGT  3684


>NW_024066056.1 Botrytis sinoallii strain Bc 23 chromosome Unknown BSIN_029, 
whole genome shotgun sequence
Length=702641

 Score = 75.0 bits (40),  Expect = 9e-11
 Identities = 42/43 (98%), Gaps = 0/43 (0%)
 Strand=Plus/Plus

Query  1       CAAGGTTTCCGTAGGTGAACCTGCGGAAGGATCATTACCGAGT  43
               |||||||||||||||||||||||||||||||||||||| ||||
Sbjct  642105  CAAGGTTTCCGTAGGTGAACCTGCGGAAGGATCATTACAGAGT  642147


 Score = 75.0 bits (40),  Expect = 9e-11
 Identities = 42/43 (98%), Gaps = 0/43 (0%)
 Strand=Plus/Plus

Query  1       CAAGGTTTCCGTAGGTGAACCTGCGGAAGGATCATTACCGAGT  43
               |||||||||||||||||||||||||||||||||||||| ||||
Sbjct  651261  CAAGGTTTCCGTAGGTGAACCTGCGGAAGGATCATTACAGAGT  651303


 Score = 75.0 bits (40),  Expect = 9e-11
 Identities = 42/43 (98%), Gaps = 0/43 (0%)
 Strand=Plus/Plus

Query  1       CAAGGTTTCCGTAGGTGAACCTGCGGAAGGATCATTACCGAGT  43
               |||||||||||||||||||||||||||||||||||||| ||||
Sbjct  660426  CAAGGTTTCCGTAGGTGAACCTGCGGAAGGATCATTACAGAGT  660468


 Score = 75.0 bits (40),  Expect = 9e-11
 Identities = 42/43 (98%), Gaps = 0/43 (0%)
 Strand=Plus/Plus

Query  1       CAAGGTTTCCGTAGGTGAACCTGCGGAAGGATCATTACCGAGT  43
               |||||||||||||||||||||||||||||||||||||| ||||
Sbjct  669584  CAAGGTTTCCGTAGGTGAACCTGCGGAAGGATCATTACAGAGT  669626


 Score = 75.0 bits (40),  Expect = 9e-11
 Identities = 42/43 (98%), Gaps = 0/43 (0%)
 Strand=Plus/Plus

Query  1       CAAGGTTTCCGTAGGTGAACCTGCGGAAGGATCATTACCGAGT  43
               |||||||||||||||||||||||||||||||||||||| ||||
Sbjct  678742  CAAGGTTTCCGTAGGTGAACCTGCGGAAGGATCATTACAGAGT  678784


 Score = 75.0 bits (40),  Expect = 9e-11
 Identities = 42/43 (98%), Gaps = 0/43 (0%)
 Strand=Plus/Plus

Query  1       CAAGGTTTCCGTAGGTGAACCTGCGGAAGGATCATTACCGAGT  43
               |||||||||||||||||||||||||||||||||||||| ||||
Sbjct  687930  CAAGGTTTCCGTAGGTGAACCTGCGGAAGGATCATTACAGAGT  687972


 Score = 75.0 bits (40),  Expect = 9e-11
 Identities = 42/43 (98%), Gaps = 0/43 (0%)
 Strand=Plus/Plus

Query  1       CAAGGTTTCCGTAGGTGAACCTGCGGAAGGATCATTACCGAGT  43
               |||||||||||||||||||||||||||||||||||||| ||||
Sbjct  697094  CAAGGTTTCCGTAGGTGAACCTGCGGAAGGATCATTACAGAGT  697136


>NW_024066232.1 Botrytis deweyae strain B1 chromosome Unknown BDEW_025, whole 
genome shotgun sequence
Length=544727

 Score = 75.0 bits (40),  Expect = 9e-11
 Identities = 42/43 (98%), Gaps = 0/43 (0%)
 Strand=Plus/Minus

Query  1     CAAGGTTTCCGTAGGTGAACCTGCGGAAGGATCATTACCGAGT  43
             |||||||||||||||||||||||||||||||||||||| ||||
Sbjct  9036  CAAGGTTTCCGTAGGTGAACCTGCGGAAGGATCATTACAGAGT  8994


 Score = 75.0 bits (40),  Expect = 9e-11
 Identities = 42/43 (98%), Gaps = 0/43 (0%)
 Strand=Plus/Minus

Query  1      CAAGGTTTCCGTAGGTGAACCTGCGGAAGGATCATTACCGAGT  43
              |||||||||||||||||||||||||||||||||||||| ||||
Sbjct  18204  CAAGGTTTCCGTAGGTGAACCTGCGGAAGGATCATTACAGAGT  18162


 Score = 75.0 bits (40),  Expect = 9e-11
 Identities = 42/43 (98%), Gaps = 0/43 (0%)
 Strand=Plus/Minus

Query  1      CAAGGTTTCCGTAGGTGAACCTGCGGAAGGATCATTACCGAGT  43
              |||||||||||||||||||||||||||||||||||||| ||||
Sbjct  27373  CAAGGTTTCCGTAGGTGAACCTGCGGAAGGATCATTACAGAGT  27331


 Score = 75.0 bits (40),  Expect = 9e-11
 Identities = 42/43 (98%), Gaps = 0/43 (0%)
 Strand=Plus/Minus

Query  1      CAAGGTTTCCGTAGGTGAACCTGCGGAAGGATCATTACCGAGT  43
              |||||||||||||||||||||||||||||||||||||| ||||
Sbjct  36541  CAAGGTTTCCGTAGGTGAACCTGCGGAAGGATCATTACAGAGT  36499


>NW_024065882.1 Botrytis byssoidea strain MUCL 94 chromosome Unknown BBYS_041, 
whole genome shotgun sequence
Length=256843

 Score = 75.0 bits (40),  Expect = 9e-11
 Identities = 42/43 (98%), Gaps = 0/43 (0%)
 Strand=Plus/Plus

Query  1       CAAGGTTTCCGTAGGTGAACCTGCGGAAGGATCATTACCGAGT  43
               |||||||||||||||||||||||||||||||||||||| ||||
Sbjct  193550  CAAGGTTTCCGTAGGTGAACCTGCGGAAGGATCATTACAGAGT  193592


 Score = 75.0 bits (40),  Expect = 9e-11
 Identities = 42/43 (98%), Gaps = 0/43 (0%)
 Strand=Plus/Plus

Query  1       CAAGGTTTCCGTAGGTGAACCTGCGGAAGGATCATTACCGAGT  43
               |||||||||||||||||||||||||||||||||||||| ||||
Sbjct  202449  CAAGGTTTCCGTAGGTGAACCTGCGGAAGGATCATTACAGAGT  202491


 Score = 75.0 bits (40),  Expect = 9e-11
 Identities = 42/43 (98%), Gaps = 0/43 (0%)
 Strand=Plus/Plus

Query  1       CAAGGTTTCCGTAGGTGAACCTGCGGAAGGATCATTACCGAGT  43
               |||||||||||||||||||||||||||||||||||||| ||||
Sbjct  211348  CAAGGTTTCCGTAGGTGAACCTGCGGAAGGATCATTACAGAGT  211390


 Score = 75.0 bits (40),  Expect = 9e-11
 Identities = 42/43 (98%), Gaps = 0/43 (0%)
 Strand=Plus/Plus

Query  1       CAAGGTTTCCGTAGGTGAACCTGCGGAAGGATCATTACCGAGT  43
               |||||||||||||||||||||||||||||||||||||| ||||
Sbjct  220247  CAAGGTTTCCGTAGGTGAACCTGCGGAAGGATCATTACAGAGT  220289


 Score = 75.0 bits (40),  Expect = 9e-11
 Identities = 42/43 (98%), Gaps = 0/43 (0%)
 Strand=Plus/Plus

Query  1       CAAGGTTTCCGTAGGTGAACCTGCGGAAGGATCATTACCGAGT  43
               |||||||||||||||||||||||||||||||||||||| ||||
Sbjct  238116  CAAGGTTTCCGTAGGTGAACCTGCGGAAGGATCATTACAGAGT  238158


 Score = 75.0 bits (40),  Expect = 9e-11
 Identities = 42/43 (98%), Gaps = 0/43 (0%)
 Strand=Plus/Plus

Query  1       CAAGGTTTCCGTAGGTGAACCTGCGGAAGGATCATTACCGAGT  43
               |||||||||||||||||||||||||||||||||||||| ||||
Sbjct  247015  CAAGGTTTCCGTAGGTGAACCTGCGGAAGGATCATTACAGAGT  247057


 Score = 75.0 bits (40),  Expect = 9e-11
 Identities = 42/43 (98%), Gaps = 0/43 (0%)
 Strand=Plus/Plus

Query  1       CAAGGTTTCCGTAGGTGAACCTGCGGAAGGATCATTACCGAGT  43
               |||||||||||||||||||||||||||||||||||||| ||||
Sbjct  255914  CAAGGTTTCCGTAGGTGAACCTGCGGAAGGATCATTACAGAGT  255956


>NC_037313.1 Botrytis cinerea B05.10 chromosome 4, complete sequence
Length=2468882

 Score = 75.0 bits (40),  Expect = 9e-11
 Identities = 42/43 (98%), Gaps = 0/43 (0%)
 Strand=Plus/Minus

Query  1     CAAGGTTTCCGTAGGTGAACCTGCGGAAGGATCATTACCGAGT  43
             |||||||||||||||||||||||||||||||||||||| ||||
Sbjct  4952  CAAGGTTTCCGTAGGTGAACCTGCGGAAGGATCATTACAGAGT  4910


>NW_026054719.1 Ophidiomyces ophidiicola strain CBS 122913 chromosome Unknown 
scaffold_79, whole genome shotgun sequence
Length=16227

 Score = 75.0 bits (40),  Expect = 9e-11
 Identities = 40/40 (100%), Gaps = 0/40 (0%)
 Strand=Plus/Plus

Query  1     CAAGGTTTCCGTAGGTGAACCTGCGGAAGGATCATTACCG  40
             ||||||||||||||||||||||||||||||||||||||||
Sbjct  9670  CAAGGTTTCCGTAGGTGAACCTGCGGAAGGATCATTACCG  9709


>NW_006767655.1 Phanerochaete carnosa HHB-10118-sp unplaced genomic scaffold 
PHACAscaffold_28, whole genome shotgun sequence
Length=17659

 Score = 75.0 bits (40),  Expect = 9e-11
 Identities = 42/43 (98%), Gaps = 0/43 (0%)
 Strand=Plus/Minus

Query  1     CAAGGTTTCCGTAGGTGAACCTGCGGAAGGATCATTACCGAGT  43
             ||||||||||||||||||||||||||||||||||||| |||||
Sbjct  3935  CAAGGTTTCCGTAGGTGAACCTGCGGAAGGATCATTAACGAGT  3893


>NW_006767050.1 Dichomitus squalens LYAD-421 SS1 unplaced genomic scaffold DICSQscaffold_168, 
whole genome shotgun sequence
Length=4868

 Score = 75.0 bits (40),  Expect = 9e-11
 Identities = 42/43 (98%), Gaps = 0/43 (0%)
 Strand=Plus/Plus

Query  1    CAAGGTTTCCGTAGGTGAACCTGCGGAAGGATCATTACCGAGT  43
            ||||||||||||||||||||||||||||||||||||| |||||
Sbjct  600  CAAGGTTTCCGTAGGTGAACCTGCGGAAGGATCATTATCGAGT  642


>NW_007360344.1 Trametes versicolor FP-101664 SS1 unplaced genomic scaffold TRAVEscaffold_24, 
whole genome shotgun sequence
Length=34020

 Score = 75.0 bits (40),  Expect = 9e-11
 Identities = 42/43 (98%), Gaps = 0/43 (0%)
 Strand=Plus/Minus

Query  1     CAAGGTTTCCGTAGGTGAACCTGCGGAAGGATCATTACCGAGT  43
             ||||||||||||||||||||||||||||||||||||| |||||
Sbjct  1909  CAAGGTTTCCGTAGGTGAACCTGCGGAAGGATCATTAACGAGT  1867


>NW_006767466.1 Punctularia strigosozonata HHB-11173 SS5 unplaced genomic scaffold 
PUNSTscaffold_34, whole genome shotgun sequence
Length=8407

 Score = 75.0 bits (40),  Expect = 9e-11
 Identities = 42/43 (98%), Gaps = 0/43 (0%)
 Strand=Plus/Plus

Query  1     CAAGGTTTCCGTAGGTGAACCTGCGGAAGGATCATTACCGAGT  43
             ||||||||||||||||||||||||||||||||||||| |||||
Sbjct  5394  CAAGGTTTCCGTAGGTGAACCTGCGGAAGGATCATTATCGAGT  5436


>NC_031674.1 Sugiyamaella lignohabitans strain CBS 10342 chromosome B, complete 
sequence
Length=4956242

 Score = 75.0 bits (40),  Expect = 9e-11
 Identities = 42/43 (98%), Gaps = 0/43 (0%)
 Strand=Plus/Plus

Query  1        CAAGGTTTCCGTAGGTGAACCTGCGGAAGGATCATTACCGAGT  43
                ||||||||||||||||||||||||||||||||||||| |||||
Sbjct  2752492  CAAGGTTTCCGTAGGTGAACCTGCGGAAGGATCATTAACGAGT  2752534


 Score = 75.0 bits (40),  Expect = 9e-11
 Identities = 42/43 (98%), Gaps = 0/43 (0%)
 Strand=Plus/Minus

Query  1        CAAGGTTTCCGTAGGTGAACCTGCGGAAGGATCATTACCGAGT  43
                ||||||||||||||||||||||||||||||||||||| |||||
Sbjct  4902895  CAAGGTTTCCGTAGGTGAACCTGCGGAAGGATCATTAACGAGT  4902853


 Score = 75.0 bits (40),  Expect = 9e-11
 Identities = 42/43 (98%), Gaps = 0/43 (0%)
 Strand=Plus/Minus

Query  1        CAAGGTTTCCGTAGGTGAACCTGCGGAAGGATCATTACCGAGT  43
                ||||||||||||||||||||||||||||||||||||| |||||
Sbjct  4911513  CAAGGTTTCCGTAGGTGAACCTGCGGAAGGATCATTAACGAGT  4911471


 Score = 75.0 bits (40),  Expect = 9e-11
 Identities = 42/43 (98%), Gaps = 0/43 (0%)
 Strand=Plus/Minus

Query  1        CAAGGTTTCCGTAGGTGAACCTGCGGAAGGATCATTACCGAGT  43
                ||||||||||||||||||||||||||||||||||||| |||||
Sbjct  4920130  CAAGGTTTCCGTAGGTGAACCTGCGGAAGGATCATTAACGAGT  4920088


 Score = 75.0 bits (40),  Expect = 9e-11
 Identities = 42/43 (98%), Gaps = 0/43 (0%)
 Strand=Plus/Minus

Query  1        CAAGGTTTCCGTAGGTGAACCTGCGGAAGGATCATTACCGAGT  43
                ||||||||||||||||||||||||||||||||||||| |||||
Sbjct  4928749  CAAGGTTTCCGTAGGTGAACCTGCGGAAGGATCATTAACGAGT  4928707


 Score = 75.0 bits (40),  Expect = 9e-11
 Identities = 42/43 (98%), Gaps = 0/43 (0%)
 Strand=Plus/Minus

Query  1        CAAGGTTTCCGTAGGTGAACCTGCGGAAGGATCATTACCGAGT  43
                ||||||||||||||||||||||||||||||||||||| |||||
Sbjct  4937366  CAAGGTTTCCGTAGGTGAACCTGCGGAAGGATCATTAACGAGT  4937324


 Score = 75.0 bits (40),  Expect = 9e-11
 Identities = 42/43 (98%), Gaps = 0/43 (0%)
 Strand=Plus/Minus

Query  1        CAAGGTTTCCGTAGGTGAACCTGCGGAAGGATCATTACCGAGT  43
                ||||||||||||||||||||||||||||||||||||| |||||
Sbjct  4945984  CAAGGTTTCCGTAGGTGAACCTGCGGAAGGATCATTAACGAGT  4945942


 Score = 75.0 bits (40),  Expect = 9e-11
 Identities = 42/43 (98%), Gaps = 0/43 (0%)
 Strand=Plus/Minus

Query  1        CAAGGTTTCCGTAGGTGAACCTGCGGAAGGATCATTACCGAGT  43
                ||||||||||||||||||||||||||||||||||||| |||||
Sbjct  4954601  CAAGGTTTCCGTAGGTGAACCTGCGGAAGGATCATTAACGAGT  4954559


>NW_001820801.1 Sclerotinia sclerotiorum 1980 UF-70 scaffold_35 genomic scaffold, 
whole genome shotgun sequence
Length=38811

 Score = 75.0 bits (40),  Expect = 9e-11
 Identities = 42/43 (98%), Gaps = 0/43 (0%)
 Strand=Plus/Plus

Query  1     CAAGGTTTCCGTAGGTGAACCTGCGGAAGGATCATTACCGAGT  43
             |||||||||||||||||||||||||||||||||||||| ||||
Sbjct  2412  CAAGGTTTCCGTAGGTGAACCTGCGGAAGGATCATTACAGAGT  2454


 Score = 75.0 bits (40),  Expect = 9e-11
 Identities = 42/43 (98%), Gaps = 0/43 (0%)
 Strand=Plus/Plus

Query  1      CAAGGTTTCCGTAGGTGAACCTGCGGAAGGATCATTACCGAGT  43
              |||||||||||||||||||||||||||||||||||||| ||||
Sbjct  12890  CAAGGTTTCCGTAGGTGAACCTGCGGAAGGATCATTACAGAGT  12932


 Score = 75.0 bits (40),  Expect = 9e-11
 Identities = 42/43 (98%), Gaps = 0/43 (0%)
 Strand=Plus/Plus

Query  1      CAAGGTTTCCGTAGGTGAACCTGCGGAAGGATCATTACCGAGT  43
              |||||||||||||||||||||||||||||||||||||| ||||
Sbjct  23374  CAAGGTTTCCGTAGGTGAACCTGCGGAAGGATCATTACAGAGT  23416


 Score = 75.0 bits (40),  Expect = 9e-11
 Identities = 42/43 (98%), Gaps = 0/43 (0%)
 Strand=Plus/Plus

Query  1      CAAGGTTTCCGTAGGTGAACCTGCGGAAGGATCATTACCGAGT  43
              |||||||||||||||||||||||||||||||||||||| ||||
Sbjct  33855  CAAGGTTTCCGTAGGTGAACCTGCGGAAGGATCATTACAGAGT  33897


>NW_023501002.1 Botrytis fragariae strain BVB16 chromosome Unknown tig00000225, 
whole genome shotgun sequence
Length=891040

 Score = 75.0 bits (40),  Expect = 9e-11
 Identities = 42/43 (98%), Gaps = 0/43 (0%)
 Strand=Plus/Plus

Query  1       CAAGGTTTCCGTAGGTGAACCTGCGGAAGGATCATTACCGAGT  43
               |||||||||||||||||||||||||||||||||||||| ||||
Sbjct  887173  CAAGGTTTCCGTAGGTGAACCTGCGGAAGGATCATTACAGAGT  887215


>NW_020939778.1 Sparassis crispa DNA, contig_000031F, whole genome shotgun sequence
Length=23725

 Score = 75.0 bits (40),  Expect = 9e-11
 Identities = 42/43 (98%), Gaps = 0/43 (0%)
 Strand=Plus/Plus

Query  1     CAAGGTTTCCGTAGGTGAACCTGCGGAAGGATCATTACCGAGT  43
             ||||||||||||||||||||||||||||||||||||| |||||
Sbjct  2169  CAAGGTTTCCGTAGGTGAACCTGCGGAAGGATCATTATCGAGT  2211


 Score = 75.0 bits (40),  Expect = 9e-11
 Identities = 42/43 (98%), Gaps = 0/43 (0%)
 Strand=Plus/Plus

Query  1      CAAGGTTTCCGTAGGTGAACCTGCGGAAGGATCATTACCGAGT  43
              ||||||||||||||||||||||||||||||||||||| |||||
Sbjct  12206  CAAGGTTTCCGTAGGTGAACCTGCGGAAGGATCATTATCGAGT  12248


>NW_020939774.1 Sparassis crispa DNA, contig_000027F, whole genome shotgun sequence
Length=27896

 Score = 75.0 bits (40),  Expect = 9e-11
 Identities = 42/43 (98%), Gaps = 0/43 (0%)
 Strand=Plus/Minus

Query  1     CAAGGTTTCCGTAGGTGAACCTGCGGAAGGATCATTACCGAGT  43
             ||||||||||||||||||||||||||||||||||||| |||||
Sbjct  6046  CAAGGTTTCCGTAGGTGAACCTGCGGAAGGATCATTATCGAGT  6004


 Score = 75.0 bits (40),  Expect = 9e-11
 Identities = 42/43 (98%), Gaps = 0/43 (0%)
 Strand=Plus/Minus

Query  1      CAAGGTTTCCGTAGGTGAACCTGCGGAAGGATCATTACCGAGT  43
              ||||||||||||||||||||||||||||||||||||| |||||
Sbjct  16071  CAAGGTTTCCGTAGGTGAACCTGCGGAAGGATCATTATCGAGT  16029


 Score = 75.0 bits (40),  Expect = 9e-11
 Identities = 42/43 (98%), Gaps = 0/43 (0%)
 Strand=Plus/Minus

Query  1      CAAGGTTTCCGTAGGTGAACCTGCGGAAGGATCATTACCGAGT  43
              ||||||||||||||||||||||||||||||||||||| |||||
Sbjct  26096  CAAGGTTTCCGTAGGTGAACCTGCGGAAGGATCATTATCGAGT  26054


>NW_020939767.1 Sparassis crispa DNA, contig_000020F, whole genome shotgun sequence
Length=45517

 Score = 75.0 bits (40),  Expect = 9e-11
 Identities = 42/43 (98%), Gaps = 0/43 (0%)
 Strand=Plus/Minus

Query  1      CAAGGTTTCCGTAGGTGAACCTGCGGAAGGATCATTACCGAGT  43
              ||||||||||||||||||||||||||||||||||||| |||||
Sbjct  18340  CAAGGTTTCCGTAGGTGAACCTGCGGAAGGATCATTATCGAGT  18298


 Score = 75.0 bits (40),  Expect = 9e-11
 Identities = 42/43 (98%), Gaps = 0/43 (0%)
 Strand=Plus/Minus

Query  1      CAAGGTTTCCGTAGGTGAACCTGCGGAAGGATCATTACCGAGT  43
              ||||||||||||||||||||||||||||||||||||| |||||
Sbjct  28365  CAAGGTTTCCGTAGGTGAACCTGCGGAAGGATCATTATCGAGT  28323


 Score = 75.0 bits (40),  Expect = 9e-11
 Identities = 42/43 (98%), Gaps = 0/43 (0%)
 Strand=Plus/Minus

Query  1      CAAGGTTTCCGTAGGTGAACCTGCGGAAGGATCATTACCGAGT  43
              ||||||||||||||||||||||||||||||||||||| |||||
Sbjct  38390  CAAGGTTTCCGTAGGTGAACCTGCGGAAGGATCATTATCGAGT  38348


>NW_020939757.1 Sparassis crispa DNA, contig_000011F, whole genome shotgun sequence
Length=1497466

 Score = 75.0 bits (40),  Expect = 9e-11
 Identities = 42/43 (98%), Gaps = 0/43 (0%)
 Strand=Plus/Plus

Query  1        CAAGGTTTCCGTAGGTGAACCTGCGGAAGGATCATTACCGAGT  43
                ||||||||||||||||||||||||||||||||||||| |||||
Sbjct  1455467  CAAGGTTTCCGTAGGTGAACCTGCGGAAGGATCATTATCGAGT  1455509


 Score = 75.0 bits (40),  Expect = 9e-11
 Identities = 42/43 (98%), Gaps = 0/43 (0%)
 Strand=Plus/Plus

Query  1        CAAGGTTTCCGTAGGTGAACCTGCGGAAGGATCATTACCGAGT  43
                ||||||||||||||||||||||||||||||||||||| |||||
Sbjct  1473249  CAAGGTTTCCGTAGGTGAACCTGCGGAAGGATCATTATCGAGT  1473291


 Score = 75.0 bits (40),  Expect = 9e-11
 Identities = 42/43 (98%), Gaps = 0/43 (0%)
 Strand=Plus/Plus

Query  1        CAAGGTTTCCGTAGGTGAACCTGCGGAAGGATCATTACCGAGT  43
                ||||||||||||||||||||||||||||||||||||| |||||
Sbjct  1483274  CAAGGTTTCCGTAGGTGAACCTGCGGAAGGATCATTATCGAGT  1483316


 Score = 75.0 bits (40),  Expect = 9e-11
 Identities = 42/43 (98%), Gaps = 0/43 (0%)
 Strand=Plus/Plus

Query  1        CAAGGTTTCCGTAGGTGAACCTGCGGAAGGATCATTACCGAGT  43
                ||||||||||||||||||||||||||||||||||||| |||||
Sbjct  1493299  CAAGGTTTCCGTAGGTGAACCTGCGGAAGGATCATTATCGAGT  1493341


>NW_022474421.1 Colletotrichum fructicola strain CGMCC3.17371 chromosome Unknown 
contig_185, whole genome shotgun sequence
Length=8390

 Score = 73.1 bits (39),  Expect = 3e-10
 Identities = 39/39 (100%), Gaps = 0/39 (0%)
 Strand=Plus/Minus

Query  1    CAAGGTTTCCGTAGGTGAACCTGCGGAAGGATCATTACC  39
            |||||||||||||||||||||||||||||||||||||||
Sbjct  962  CAAGGTTTCCGTAGGTGAACCTGCGGAAGGATCATTACC  924


>NW_025763469.1 Morchella importuna strain M04M26 chromosome Unknown Morimp01GS073, 
whole genome shotgun sequence
Length=102104

 Score = 73.1 bits (39),  Expect = 3e-10
 Identities = 41/42 (98%), Gaps = 0/42 (0%)
 Strand=Plus/Minus

Query  1      CAAGGTTTCCGTAGGTGAACCTGCGGAAGGATCATTACCGAG  42
              ||||||||||||||||||||||||||||||||||||||| ||
Sbjct  29938  CAAGGTTTCCGTAGGTGAACCTGCGGAAGGATCATTACCAAG  29897


 Score = 73.1 bits (39),  Expect = 3e-10
 Identities = 41/42 (98%), Gaps = 0/42 (0%)
 Strand=Plus/Minus

Query  1      CAAGGTTTCCGTAGGTGAACCTGCGGAAGGATCATTACCGAG  42
              ||||||||||||||||||||||||||||||||||||||| ||
Sbjct  42481  CAAGGTTTCCGTAGGTGAACCTGCGGAAGGATCATTACCAAG  42440


>NW_024066207.1 Ascochyta rabiei isolate Me14 chromosome Unknown Arab_Me14_ctg33, 
whole genome shotgun sequence
Length=14799

 Score = 73.1 bits (39),  Expect = 3e-10
 Identities = 39/39 (100%), Gaps = 0/39 (0%)
 Strand=Plus/Plus

Query  1      CAAGGTTTCCGTAGGTGAACCTGCGGAAGGATCATTACC  39
              |||||||||||||||||||||||||||||||||||||||
Sbjct  11468  CAAGGTTTCCGTAGGTGAACCTGCGGAAGGATCATTACC  11506


>NW_024066206.1 Ascochyta rabiei isolate Me14 chromosome Unknown Arab_Me14_ctg32, 
whole genome shotgun sequence
Length=16680

 Score = 73.1 bits (39),  Expect = 3e-10
 Identities = 41/42 (98%), Gaps = 0/42 (0%)
 Strand=Plus/Minus

Query  1     CAAGGTTTCCGTAGGTGAACCTGCGGAAGGATCATTACCGAG  42
             ||||||||||||||||||||||||||||||||||||||| ||
Sbjct  8543  CAAGGTTTCCGTAGGTGAACCTGCGGAAGGATCATTACCTAG  8502


>NW_024066205.1 Ascochyta rabiei isolate Me14 chromosome Unknown Arab_Me14_ctg31, 
whole genome shotgun sequence
Length=20034

 Score = 73.1 bits (39),  Expect = 3e-10
 Identities = 41/42 (98%), Gaps = 0/42 (0%)
 Strand=Plus/Minus

Query  1     CAAGGTTTCCGTAGGTGAACCTGCGGAAGGATCATTACCGAG  42
             ||||||||||||||||||||||||||||||||||||||| ||
Sbjct  5283  CAAGGTTTCCGTAGGTGAACCTGCGGAAGGATCATTACCTAG  5242


 Score = 73.1 bits (39),  Expect = 3e-10
 Identities = 41/42 (98%), Gaps = 0/42 (0%)
 Strand=Plus/Minus

Query  1      CAAGGTTTCCGTAGGTGAACCTGCGGAAGGATCATTACCGAG  42
              ||||||||||||||||||||||||||||||||||||||| ||
Sbjct  14602  CAAGGTTTCCGTAGGTGAACCTGCGGAAGGATCATTACCTAG  14561


>NW_024066202.1 Ascochyta rabiei isolate Me14 chromosome Unknown Arab_Me14_ctg28, 
whole genome shotgun sequence
Length=30441

 Score = 73.1 bits (39),  Expect = 3e-10
 Identities = 41/42 (98%), Gaps = 0/42 (0%)
 Strand=Plus/Minus

Query  1     CAAGGTTTCCGTAGGTGAACCTGCGGAAGGATCATTACCGAG  42
             ||||||||||||||||||||||||||||||||||||||| ||
Sbjct  6294  CAAGGTTTCCGTAGGTGAACCTGCGGAAGGATCATTACCTAG  6253


 Score = 73.1 bits (39),  Expect = 3e-10
 Identities = 41/42 (98%), Gaps = 0/42 (0%)
 Strand=Plus/Minus

Query  1      CAAGGTTTCCGTAGGTGAACCTGCGGAAGGATCATTACCGAG  42
              ||||||||||||||||||||||||||||||||||||||| ||
Sbjct  15783  CAAGGTTTCCGTAGGTGAACCTGCGGAAGGATCATTACCTAG  15742


 Score = 73.1 bits (39),  Expect = 3e-10
 Identities = 41/42 (98%), Gaps = 0/42 (0%)
 Strand=Plus/Minus

Query  1      CAAGGTTTCCGTAGGTGAACCTGCGGAAGGATCATTACCGAG  42
              ||||||||||||||||||||||||||||||||||||||| ||
Sbjct  25229  CAAGGTTTCCGTAGGTGAACCTGCGGAAGGATCATTACCTAG  25188


>NW_024066201.1 Ascochyta rabiei isolate Me14 chromosome Unknown Arab_Me14_ctg27, 
whole genome shotgun sequence
Length=31339

 Score = 73.1 bits (39),  Expect = 3e-10
 Identities = 39/39 (100%), Gaps = 0/39 (0%)
 Strand=Plus/Plus

Query  1     CAAGGTTTCCGTAGGTGAACCTGCGGAAGGATCATTACC  39
             |||||||||||||||||||||||||||||||||||||||
Sbjct  9301  CAAGGTTTCCGTAGGTGAACCTGCGGAAGGATCATTACC  9339


 Score = 73.1 bits (39),  Expect = 3e-10
 Identities = 39/39 (100%), Gaps = 0/39 (0%)
 Strand=Plus/Plus

Query  1      CAAGGTTTCCGTAGGTGAACCTGCGGAAGGATCATTACC  39
              |||||||||||||||||||||||||||||||||||||||
Sbjct  19072  CAAGGTTTCCGTAGGTGAACCTGCGGAAGGATCATTACC  19110


 Score = 73.1 bits (39),  Expect = 3e-10
 Identities = 39/39 (100%), Gaps = 0/39 (0%)
 Strand=Plus/Plus

Query  1      CAAGGTTTCCGTAGGTGAACCTGCGGAAGGATCATTACC  39
              |||||||||||||||||||||||||||||||||||||||
Sbjct  28074  CAAGGTTTCCGTAGGTGAACCTGCGGAAGGATCATTACC  28112


>NW_025763537.1 Boeremia exigua strain MPI-SDFR-AT-0100 chromosome Unknown C7974scaffold_20, 
whole genome shotgun sequence
Length=20381

 Score = 73.1 bits (39),  Expect = 3e-10
 Identities = 39/39 (100%), Gaps = 0/39 (0%)
 Strand=Plus/Plus

Query  1     CAAGGTTTCCGTAGGTGAACCTGCGGAAGGATCATTACC  39
             |||||||||||||||||||||||||||||||||||||||
Sbjct  5495  CAAGGTTTCCGTAGGTGAACCTGCGGAAGGATCATTACC  5533


 Score = 73.1 bits (39),  Expect = 3e-10
 Identities = 39/39 (100%), Gaps = 0/39 (0%)
 Strand=Plus/Plus

Query  1      CAAGGTTTCCGTAGGTGAACCTGCGGAAGGATCATTACC  39
              |||||||||||||||||||||||||||||||||||||||
Sbjct  13616  CAAGGTTTCCGTAGGTGAACCTGCGGAAGGATCATTACC  13654


>NW_025763529.1 Boeremia exigua strain MPI-SDFR-AT-0100 chromosome Unknown C7974scaffold_12, 
whole genome shotgun sequence
Length=1666172

 Score = 73.1 bits (39),  Expect = 3e-10
 Identities = 41/42 (98%), Gaps = 0/42 (0%)
 Strand=Plus/Minus

Query  1     CAAGGTTTCCGTAGGTGAACCTGCGGAAGGATCATTACCGAG  42
             ||||||||||||||||||||||||||||||||||||||| ||
Sbjct  6914  CAAGGTTTCCGTAGGTGAACCTGCGGAAGGATCATTACCTAG  6873


 Score = 73.1 bits (39),  Expect = 3e-10
 Identities = 41/42 (98%), Gaps = 0/42 (0%)
 Strand=Plus/Minus

Query  1      CAAGGTTTCCGTAGGTGAACCTGCGGAAGGATCATTACCGAG  42
              ||||||||||||||||||||||||||||||||||||||| ||
Sbjct  15594  CAAGGTTTCCGTAGGTGAACCTGCGGAAGGATCATTACCTAG  15553


>NW_025544811.1 Histoplasma capsulatum G186AR genomic scaffold supercont2.11, 
whole genome shotgun sequence
Length=1058542

 Score = 73.1 bits (39),  Expect = 3e-10
 Identities = 39/39 (100%), Gaps = 0/39 (0%)
 Strand=Plus/Plus

Query  1       CAAGGTTTCCGTAGGTGAACCTGCGGAAGGATCATTACC  39
               |||||||||||||||||||||||||||||||||||||||
Sbjct  642125  CAAGGTTTCCGTAGGTGAACCTGCGGAAGGATCATTACC  642163


 Score = 73.1 bits (39),  Expect = 3e-10
 Identities = 39/39 (100%), Gaps = 0/39 (0%)
 Strand=Plus/Plus

Query  1       CAAGGTTTCCGTAGGTGAACCTGCGGAAGGATCATTACC  39
               |||||||||||||||||||||||||||||||||||||||
Sbjct  650639  CAAGGTTTCCGTAGGTGAACCTGCGGAAGGATCATTACC  650677


 Score = 73.1 bits (39),  Expect = 3e-10
 Identities = 39/39 (100%), Gaps = 0/39 (0%)
 Strand=Plus/Plus

Query  1       CAAGGTTTCCGTAGGTGAACCTGCGGAAGGATCATTACC  39
               |||||||||||||||||||||||||||||||||||||||
Sbjct  658956  CAAGGTTTCCGTAGGTGAACCTGCGGAAGGATCATTACC  658994


 Score = 73.1 bits (39),  Expect = 3e-10
 Identities = 39/39 (100%), Gaps = 0/39 (0%)
 Strand=Plus/Plus

Query  1       CAAGGTTTCCGTAGGTGAACCTGCGGAAGGATCATTACC  39
               |||||||||||||||||||||||||||||||||||||||
Sbjct  667469  CAAGGTTTCCGTAGGTGAACCTGCGGAAGGATCATTACC  667507


>NW_006763101.1 Drepanopeziza brunnea f. sp. 'multigermtubi' MB_m1 unplaced genomic 
scaffold M6_S00064, whole genome shotgun sequence
Length=6467

 Score = 73.1 bits (39),  Expect = 3e-10
 Identities = 41/42 (98%), Gaps = 0/42 (0%)
 Strand=Plus/Minus

Query  1     CAAGGTTTCCGTAGGTGAACCTGCGGAAGGATCATTACCGAG  42
             |||||||||||||||||||||||||||||||||||||| |||
Sbjct  3226  CAAGGTTTCCGTAGGTGAACCTGCGGAAGGATCATTACTGAG  3185


>NW_017265199.1 Phycomyces blakesleeanus NRRL 1555(-) unplaced genomic scaffold 
PHYBLscaffold_64, whole genome shotgun sequence
Length=9882

 Score = 73.1 bits (39),  Expect = 3e-10
 Identities = 39/39 (100%), Gaps = 0/39 (0%)
 Strand=Plus/Minus

Query  1    CAAGGTTTCCGTAGGTGAACCTGCGGAAGGATCATTACC  39
            |||||||||||||||||||||||||||||||||||||||
Sbjct  975  CAAGGTTTCCGTAGGTGAACCTGCGGAAGGATCATTACC  937


>NW_017265150.1 Phycomyces blakesleeanus NRRL 1555(-) unplaced genomic scaffold 
PHYBLscaffold_17, whole genome shotgun sequence
Length=1205776

 Score = 73.1 bits (39),  Expect = 3e-10
 Identities = 39/39 (100%), Gaps = 0/39 (0%)
 Strand=Plus/Plus

Query  1       CAAGGTTTCCGTAGGTGAACCTGCGGAAGGATCATTACC  39
               |||||||||||||||||||||||||||||||||||||||
Sbjct  779337  CAAGGTTTCCGTAGGTGAACCTGCGGAAGGATCATTACC  779375


 Score = 73.1 bits (39),  Expect = 3e-10
 Identities = 39/39 (100%), Gaps = 0/39 (0%)
 Strand=Plus/Plus

Query  1       CAAGGTTTCCGTAGGTGAACCTGCGGAAGGATCATTACC  39
               |||||||||||||||||||||||||||||||||||||||
Sbjct  790437  CAAGGTTTCCGTAGGTGAACCTGCGGAAGGATCATTACC  790475


 Score = 73.1 bits (39),  Expect = 3e-10
 Identities = 39/39 (100%), Gaps = 0/39 (0%)
 Strand=Plus/Plus

Query  1       CAAGGTTTCCGTAGGTGAACCTGCGGAAGGATCATTACC  39
               |||||||||||||||||||||||||||||||||||||||
Sbjct  801866  CAAGGTTTCCGTAGGTGAACCTGCGGAAGGATCATTACC  801904


>NW_017265148.1 Phycomyces blakesleeanus NRRL 1555(-) unplaced genomic scaffold 
PHYBLscaffold_15, whole genome shotgun sequence
Length=1265459

 Score = 73.1 bits (39),  Expect = 3e-10
 Identities = 39/39 (100%), Gaps = 0/39 (0%)
 Strand=Plus/Minus

Query  1       CAAGGTTTCCGTAGGTGAACCTGCGGAAGGATCATTACC  39
               |||||||||||||||||||||||||||||||||||||||
Sbjct  326956  CAAGGTTTCCGTAGGTGAACCTGCGGAAGGATCATTACC  326918


>NW_025408637.1 Morchella sextelata strain SCLS chromosome Unknown scls_22, whole 
genome shotgun sequence
Length=1471308

 Score = 73.1 bits (39),  Expect = 3e-10
 Identities = 41/42 (98%), Gaps = 0/42 (0%)
 Strand=Plus/Minus

Query  1        CAAGGTTTCCGTAGGTGAACCTGCGGAAGGATCATTACCGAG  42
                ||||||||||||||||||||||||||||||||||||||| ||
Sbjct  1273766  CAAGGTTTCCGTAGGTGAACCTGCGGAAGGATCATTACCAAG  1273725


 Score = 73.1 bits (39),  Expect = 3e-10
 Identities = 41/42 (98%), Gaps = 0/42 (0%)
 Strand=Plus/Minus

Query  1        CAAGGTTTCCGTAGGTGAACCTGCGGAAGGATCATTACCGAG  42
                ||||||||||||||||||||||||||||||||||||||| ||
Sbjct  1281815  CAAGGTTTCCGTAGGTGAACCTGCGGAAGGATCATTACCAAG  1281774


 Score = 73.1 bits (39),  Expect = 3e-10
 Identities = 41/42 (98%), Gaps = 0/42 (0%)
 Strand=Plus/Minus

Query  1        CAAGGTTTCCGTAGGTGAACCTGCGGAAGGATCATTACCGAG  42
                ||||||||||||||||||||||||||||||||||||||| ||
Sbjct  1289864  CAAGGTTTCCGTAGGTGAACCTGCGGAAGGATCATTACCAAG  1289823


 Score = 73.1 bits (39),  Expect = 3e-10
 Identities = 41/42 (98%), Gaps = 0/42 (0%)
 Strand=Plus/Minus

Query  1        CAAGGTTTCCGTAGGTGAACCTGCGGAAGGATCATTACCGAG  42
                ||||||||||||||||||||||||||||||||||||||| ||
Sbjct  1297913  CAAGGTTTCCGTAGGTGAACCTGCGGAAGGATCATTACCAAG  1297872


 Score = 73.1 bits (39),  Expect = 3e-10
 Identities = 41/42 (98%), Gaps = 0/42 (0%)
 Strand=Plus/Minus

Query  1        CAAGGTTTCCGTAGGTGAACCTGCGGAAGGATCATTACCGAG  42
                ||||||||||||||||||||||||||||||||||||||| ||
Sbjct  1305962  CAAGGTTTCCGTAGGTGAACCTGCGGAAGGATCATTACCAAG  1305921


 Score = 73.1 bits (39),  Expect = 3e-10
 Identities = 41/42 (98%), Gaps = 0/42 (0%)
 Strand=Plus/Minus

Query  1        CAAGGTTTCCGTAGGTGAACCTGCGGAAGGATCATTACCGAG  42
                ||||||||||||||||||||||||||||||||||||||| ||
Sbjct  1314011  CAAGGTTTCCGTAGGTGAACCTGCGGAAGGATCATTACCAAG  1313970


>NW_022985408.1 Macroventuria anomochaeta strain CBS 525.71 unplaced genomic 
scaffold BU25scaffold_47, whole genome shotgun sequence
Length=250343

 Score = 73.1 bits (39),  Expect = 3e-10
 Identities = 41/42 (98%), Gaps = 0/42 (0%)
 Strand=Plus/Minus

Query  1     CAAGGTTTCCGTAGGTGAACCTGCGGAAGGATCATTACCGAG  42
             ||||||||||||||||||||||||||||||||||||||| ||
Sbjct  4120  CAAGGTTTCCGTAGGTGAACCTGCGGAAGGATCATTACCTAG  4079


>NW_003533867.1 Leptosphaeria maculans JN3 lm_SuperContig_19_v2 genomic supercontig, 
whole genome, isolate v23.1.3
Length=1186800

 Score = 73.1 bits (39),  Expect = 3e-10
 Identities = 39/39 (100%), Gaps = 0/39 (0%)
 Strand=Plus/Minus

Query  1        CAAGGTTTCCGTAGGTGAACCTGCGGAAGGATCATTACC  39
                |||||||||||||||||||||||||||||||||||||||
Sbjct  1105531  CAAGGTTTCCGTAGGTGAACCTGCGGAAGGATCATTACC  1105493


 Score = 73.1 bits (39),  Expect = 3e-10
 Identities = 39/39 (100%), Gaps = 0/39 (0%)
 Strand=Plus/Minus

Query  1        CAAGGTTTCCGTAGGTGAACCTGCGGAAGGATCATTACC  39
                |||||||||||||||||||||||||||||||||||||||
Sbjct  1182132  CAAGGTTTCCGTAGGTGAACCTGCGGAAGGATCATTACC  1182094


>NW_023501100.1 Letharia columbiana isolate WasteWater2 chromosome Unknown Sc0000055_s1, 
whole genome shotgun sequence
Length=309415

 Score = 73.1 bits (39),  Expect = 3e-10
 Identities = 41/42 (98%), Gaps = 0/42 (0%)
 Strand=Plus/Plus

Query  1       CAAGGTTTCCGTAGGTGAACCTGCGGAAGGATCATTACCGAG  42
               |||||||||||||||||||||||||||||||||||||| |||
Sbjct  291082  CAAGGTTTCCGTAGGTGAACCTGCGGAAGGATCATTACTGAG  291123


 Score = 73.1 bits (39),  Expect = 3e-10
 Identities = 41/42 (98%), Gaps = 0/42 (0%)
 Strand=Plus/Plus

Query  1       CAAGGTTTCCGTAGGTGAACCTGCGGAAGGATCATTACCGAG  42
               |||||||||||||||||||||||||||||||||||||| |||
Sbjct  300418  CAAGGTTTCCGTAGGTGAACCTGCGGAAGGATCATTACTGAG  300459


>NW_023501084.1 Letharia columbiana isolate WasteWater2 chromosome Unknown Sc0000040_s0, 
whole genome shotgun sequence
Length=426851

 Score = 73.1 bits (39),  Expect = 3e-10
 Identities = 41/42 (98%), Gaps = 0/42 (0%)
 Strand=Plus/Plus

Query  1       CAAGGTTTCCGTAGGTGAACCTGCGGAAGGATCATTACCGAG  42
               |||||||||||||||||||||||||||||||||||||| |||
Sbjct  350081  CAAGGTTTCCGTAGGTGAACCTGCGGAAGGATCATTACTGAG  350122


 Score = 58.4 bits (31),  Expect = 9e-06
 Identities = 31/31 (100%), Gaps = 0/31 (0%)
 Strand=Plus/Plus

Query  7       TTCCGTAGGTGAACCTGCGGAAGGATCATTA  37
               |||||||||||||||||||||||||||||||
Sbjct  343551  TTCCGTAGGTGAACCTGCGGAAGGATCATTA  343581


>NW_001813791.1 Histoplasma capsulatum NAm1 scaffold_191 genomic scaffold, whole 
genome shotgun sequence
Length=1362

 Score = 73.1 bits (39),  Expect = 3e-10
 Identities = 39/39 (100%), Gaps = 0/39 (0%)
 Strand=Plus/Plus

Query  1     CAAGGTTTCCGTAGGTGAACCTGCGGAAGGATCATTACC  39
             |||||||||||||||||||||||||||||||||||||||
Sbjct  1041  CAAGGTTTCCGTAGGTGAACCTGCGGAAGGATCATTACC  1079


>NW_001813974.1 Histoplasma capsulatum NAm1 scaffold_9 genomic scaffold, whole 
genome shotgun sequence
Length=1424693

 Score = 73.1 bits (39),  Expect = 3e-10
 Identities = 39/39 (100%), Gaps = 0/39 (0%)
 Strand=Plus/Minus

Query  1        CAAGGTTTCCGTAGGTGAACCTGCGGAAGGATCATTACC  39
                |||||||||||||||||||||||||||||||||||||||
Sbjct  1349106  CAAGGTTTCCGTAGGTGAACCTGCGGAAGGATCATTACC  1349068


 Score = 73.1 bits (39),  Expect = 3e-10
 Identities = 39/39 (100%), Gaps = 0/39 (0%)
 Strand=Plus/Minus

Query  1        CAAGGTTTCCGTAGGTGAACCTGCGGAAGGATCATTACC  39
                |||||||||||||||||||||||||||||||||||||||
Sbjct  1357015  CAAGGTTTCCGTAGGTGAACCTGCGGAAGGATCATTACC  1356977


>NC_009043.1 Scheffersomyces stipitis CBS 6054 chromosome 3, complete sequence
Length=1841851

 Score = 71.3 bits (38),  Expect = 1e-09
 Identities = 38/38 (100%), Gaps = 0/38 (0%)
 Strand=Plus/Minus

Query  1        CAAGGTTTCCGTAGGTGAACCTGCGGAAGGATCATTAC  38
                ||||||||||||||||||||||||||||||||||||||
Sbjct  1709787  CAAGGTTTCCGTAGGTGAACCTGCGGAAGGATCATTAC  1709750


>NW_024539502.1 Suillus clintonianus strain FC179 chromosome Unknown DEU56scaffold_278, 
whole genome shotgun sequence
Length=6318

 Score = 71.3 bits (38),  Expect = 1e-09
 Identities = 40/41 (98%), Gaps = 0/41 (0%)
 Strand=Plus/Minus

Query  1     CAAGGTTTCCGTAGGTGAACCTGCGGAAGGATCATTACCGA  41
             ||||||||||||||||||||||||||||||||||||| |||
Sbjct  1458  CAAGGTTTCCGTAGGTGAACCTGCGGAAGGATCATTATCGA  1418


>NW_006763309.1 Serpula lacrymans var. lacrymans S7.9 unplaced genomic scaffold 
SERLAscaffold_20, whole genome shotgun sequence
Length=638558

 Score = 71.3 bits (38),  Expect = 1e-09
 Identities = 40/41 (98%), Gaps = 0/41 (0%)
 Strand=Plus/Plus

Query  1       CAAGGTTTCCGTAGGTGAACCTGCGGAAGGATCATTACCGA  41
               ||||||||||||||||||||||||||||||||||||| |||
Sbjct  626228  CAAGGTTTCCGTAGGTGAACCTGCGGAAGGATCATTATCGA  626268


 Score = 71.3 bits (38),  Expect = 1e-09
 Identities = 40/41 (98%), Gaps = 0/41 (0%)
 Strand=Plus/Plus

Query  1       CAAGGTTTCCGTAGGTGAACCTGCGGAAGGATCATTACCGA  41
               ||||||||||||||||||||||||||||||||||||| |||
Sbjct  635043  CAAGGTTTCCGTAGGTGAACCTGCGGAAGGATCATTATCGA  635083


>NW_006763296.1 Serpula lacrymans var. lacrymans S7.9 unplaced genomic scaffold 
SERLAscaffold_7, whole genome shotgun sequence
Length=2744376

 Score = 71.3 bits (38),  Expect = 1e-09
 Identities = 40/41 (98%), Gaps = 0/41 (0%)
 Strand=Plus/Plus

Query  1       CAAGGTTTCCGTAGGTGAACCTGCGGAAGGATCATTACCGA  41
               ||||||||||||||||||||||||||||||||||||| |||
Sbjct  264731  CAAGGTTTCCGTAGGTGAACCTGCGGAAGGATCATTATCGA  264771


>NC_018301.1 Candida orthopsilosis Co 90-125, chromosome 7 draft sequence
Length=937312

 Score = 71.3 bits (38),  Expect = 1e-09
 Identities = 42/44 (95%), Gaps = 0/44 (0%)
 Strand=Plus/Minus

Query  1       CAAGGTTTCCGTAGGTGAACCTGCGGAAGGATCATTACCGAGTG  44
               |||||||||||||||||||||||||||||||||||||| || ||
Sbjct  344584  CAAGGTTTCCGTAGGTGAACCTGCGGAAGGATCATTACAGAATG  344541


>NW_002196671.1 Talaromyces marneffei ATCC 18224 scf_1105668340730 genomic scaffold, 
whole genome shotgun sequence
Length=40207

 Score = 71.3 bits (38),  Expect = 1e-09
 Identities = 38/38 (100%), Gaps = 0/38 (0%)
 Strand=Plus/Minus

Query  1     CAAGGTTTCCGTAGGTGAACCTGCGGAAGGATCATTAC  38
             ||||||||||||||||||||||||||||||||||||||
Sbjct  6552  CAAGGTTTCCGTAGGTGAACCTGCGGAAGGATCATTAC  6515


>NW_025065079.1 Scheffersomyces spartinae strain ARV_011 chromosome Unknown scaffold_32, 
whole genome shotgun sequence
Length=57384

 Score = 71.3 bits (38),  Expect = 1e-09
 Identities = 38/38 (100%), Gaps = 0/38 (0%)
 Strand=Plus/Plus

Query  1     CAAGGTTTCCGTAGGTGAACCTGCGGAAGGATCATTAC  38
             ||||||||||||||||||||||||||||||||||||||
Sbjct  2530  CAAGGTTTCCGTAGGTGAACCTGCGGAAGGATCATTAC  2567


>NW_006767426.1 Spathaspora passalidarum NRRL Y-27907 unplaced genomic scaffold 
SPAPAscaffold_2, whole genome shotgun sequence
Length=2121194

 Score = 71.3 bits (38),  Expect = 1e-09
 Identities = 38/38 (100%), Gaps = 0/38 (0%)
 Strand=Plus/Plus

Query  1       CAAGGTTTCCGTAGGTGAACCTGCGGAAGGATCATTAC  38
               ||||||||||||||||||||||||||||||||||||||
Sbjct  343201  CAAGGTTTCCGTAGGTGAACCTGCGGAAGGATCATTAC  343238


>NW_007360990.1 Glarea lozoyensis ATCC 20868 chromosome Unknown GLAREA16, whole 
genome shotgun sequence
Length=2090714

 Score = 71.3 bits (38),  Expect = 1e-09
 Identities = 38/38 (100%), Gaps = 0/38 (0%)
 Strand=Plus/Plus

Query  1        CAAGGTTTCCGTAGGTGAACCTGCGGAAGGATCATTAC  38
                ||||||||||||||||||||||||||||||||||||||
Sbjct  2082086  CAAGGTTTCCGTAGGTGAACCTGCGGAAGGATCATTAC  2082123


>NW_023503284.1 Candida parapsilosis strain CDC317 annotated contig 006110
Length=957321

 Score = 71.3 bits (38),  Expect = 1e-09
 Identities = 42/44 (95%), Gaps = 0/44 (0%)
 Strand=Plus/Minus

Query  1       CAAGGTTTCCGTAGGTGAACCTGCGGAAGGATCATTACCGAGTG  44
               |||||||||||||||||||||||||||||||||||||| || ||
Sbjct  326774  CAAGGTTTCCGTAGGTGAACCTGCGGAAGGATCATTACAGAATG  326731


>NW_001884622.1 Parastagonospora nodorum SN15 scaffold_59 genomic scaffold, whole 
genome shotgun sequence
Length=23504

 Score = 71.3 bits (38),  Expect = 1e-09
 Identities = 38/38 (100%), Gaps = 0/38 (0%)
 Strand=Plus/Minus

Query  1    CAAGGTTTCCGTAGGTGAACCTGCGGAAGGATCATTAC  38
            ||||||||||||||||||||||||||||||||||||||
Sbjct  567  CAAGGTTTCCGTAGGTGAACCTGCGGAAGGATCATTAC  530


>NW_001884645.1 Parastagonospora nodorum SN15 scaffold_97 genomic scaffold, whole 
genome shotgun sequence
Length=2488

 Score = 71.3 bits (38),  Expect = 1e-09
 Identities = 38/38 (100%), Gaps = 0/38 (0%)
 Strand=Plus/Plus

Query  1     CAAGGTTTCCGTAGGTGAACCTGCGGAAGGATCATTAC  38
             ||||||||||||||||||||||||||||||||||||||
Sbjct  1588  CAAGGTTTCCGTAGGTGAACCTGCGGAAGGATCATTAC  1625


>NW_001884553.1 Parastagonospora nodorum SN15 chromosome Unknown scaffold_5, 
whole genome shotgun sequence
Length=1595170

 Score = 71.3 bits (38),  Expect = 1e-09
 Identities = 38/38 (100%), Gaps = 0/38 (0%)
 Strand=Plus/Plus

Query  1        CAAGGTTTCCGTAGGTGAACCTGCGGAAGGATCATTAC  38
                ||||||||||||||||||||||||||||||||||||||
Sbjct  1323734  CAAGGTTTCCGTAGGTGAACCTGCGGAAGGATCATTAC  1323771


 Score = 71.3 bits (38),  Expect = 1e-09
 Identities = 38/38 (100%), Gaps = 0/38 (0%)
 Strand=Plus/Plus

Query  1        CAAGGTTTCCGTAGGTGAACCTGCGGAAGGATCATTAC  38
                ||||||||||||||||||||||||||||||||||||||
Sbjct  1332413  CAAGGTTTCCGTAGGTGAACCTGCGGAAGGATCATTAC  1332450


 Score = 71.3 bits (38),  Expect = 1e-09
 Identities = 38/38 (100%), Gaps = 0/38 (0%)
 Strand=Plus/Plus

Query  1        CAAGGTTTCCGTAGGTGAACCTGCGGAAGGATCATTAC  38
                ||||||||||||||||||||||||||||||||||||||
Sbjct  1341078  CAAGGTTTCCGTAGGTGAACCTGCGGAAGGATCATTAC  1341115


 Score = 71.3 bits (38),  Expect = 1e-09
 Identities = 38/38 (100%), Gaps = 0/38 (0%)
 Strand=Plus/Plus

Query  1        CAAGGTTTCCGTAGGTGAACCTGCGGAAGGATCATTAC  38
                ||||||||||||||||||||||||||||||||||||||
Sbjct  1348409  CAAGGTTTCCGTAGGTGAACCTGCGGAAGGATCATTAC  1348446


 Score = 71.3 bits (38),  Expect = 1e-09
 Identities = 38/38 (100%), Gaps = 0/38 (0%)
 Strand=Plus/Plus

Query  1        CAAGGTTTCCGTAGGTGAACCTGCGGAAGGATCATTAC  38
                ||||||||||||||||||||||||||||||||||||||
Sbjct  1357088  CAAGGTTTCCGTAGGTGAACCTGCGGAAGGATCATTAC  1357125


 Score = 71.3 bits (38),  Expect = 1e-09
 Identities = 38/38 (100%), Gaps = 0/38 (0%)
 Strand=Plus/Plus

Query  1        CAAGGTTTCCGTAGGTGAACCTGCGGAAGGATCATTAC  38
                ||||||||||||||||||||||||||||||||||||||
Sbjct  1365757  CAAGGTTTCCGTAGGTGAACCTGCGGAAGGATCATTAC  1365794


 Score = 71.3 bits (38),  Expect = 1e-09
 Identities = 38/38 (100%), Gaps = 0/38 (0%)
[truncated: 17,570 more chars]
