# Supplementary material for: Using nanopore sequencing to identify fungi from clinical samples with high phylogenetic resolution
Source: Sci Rep. 2023 Jun 16;13:9785. doi: 10.1038/s41598-023-37016-0 (PMC10275880; doi:10.1038/s41598-023-37016-0)
Supplement: Supplementary file 1 — Supplementary Information. [file 41598_2023_37016_MOESM1_ESM.zip › Supplementary_Information/Supplementary_Data/Data_S4_A.niger_blast/results/A.niger_RGN4_fmt6.txt]

NT_166520.1	100	3655	1979	0	0	100.000	0.0
NT_166520.1	100	3655	1979	0	0	100.000	0.0
NT_166520.1	100	3655	1979	0	0	100.000	0.0
NT_166520.1	100	2407	1303	0	0	100.000	0.0
NT_166520.1	100	1932	1046	0	0	100.000	0.0
NW_023336289.1	100	3611	1971	8	0	99.596	0.0
NW_023336289.1	100	3598	1969	9	1	99.495	0.0
NW_023336289.1	100	3592	1968	9	2	99.444	0.0
NC_054852.1	100	3611	1971	8	0	99.596	0.0
NC_054852.1	100	3611	1971	8	0	99.596	0.0
NC_054852.1	100	3611	1971	8	0	99.596	0.0
NC_054852.1	100	3611	1971	8	0	99.596	0.0
NC_054852.1	100	3611	1971	8	0	99.596	0.0
NW_020290355.1	100	3605	1970	9	0	99.545	0.0
NW_020290355.1	100	1783	984	3	5	99.194	0.0
NW_020290377.1	100	3605	1970	9	0	99.545	0.0
NW_020290381.1	100	3592	1968	9	2	99.444	0.0
NW_020290374.1	100	3592	1968	9	2	99.444	0.0
NW_020290374.1	100	3579	1966	9	4	99.343	0.0
NW_020291068.1	100	3459	1944	34	1	98.231	0.0
NW_020291068.1	100	3459	1944	34	1	98.231	0.0
NW_020291068.1	100	3428	1939	34	6	97.979	0.0
NW_020291068.1	100	87.9	49	1	0	98.000	9.92e-14
NW_020290390.1	95	3408	1873	9	4	99.311	0.0
NW_020290508.1	100	3382	1932	39	9	97.576	0.0
NW_020290569.1	100	3376	1931	40	9	97.525	0.0
NW_020290539.1	100	3373	1931	40	10	97.476	0.0
NW_020290551.1	100	3371	1930	41	9	97.475	0.0
NW_020290505.1	100	3371	1930	40	10	97.475	0.0
NW_020290505.1	100	1094	679	26	14	94.437	0.0
NW_020290515.1	100	3369	1930	38	12	97.475	0.0
NW_020290515.1	100	2266	1268	14	5	98.524	0.0
NW_020290590.1	100	3365	1929	41	10	97.424	0.0
NW_020290529.1	100	3365	1929	41	10	97.424	0.0
NW_020290580.1	100	3363	1929	40	11	97.424	0.0
NW_020290534.1	100	3363	1929	39	12	97.424	0.0
NW_020290531.1	100	3363	1929	39	12	97.424	0.0
NW_020290545.1	100	3360	1928	38	13	97.423	0.0
NW_020290553.1	100	3358	1928	41	11	97.374	0.0
NW_020290541.1	100	3358	1928	41	11	97.374	0.0
NW_020290522.1	100	3358	1928	41	11	97.374	0.0
NW_020290518.1	100	3358	1928	40	12	97.374	0.0
NW_020290510.1	100	3358	1928	41	11	97.374	0.0
NW_020290510.1	100	2187	1252	14	16	97.660	0.0
NW_020290532.1	100	3356	1928	38	14	97.374	0.0
NW_020290526.1	100	3356	1928	39	13	97.374	0.0
NW_020290583.1	100	3350	1927	39	14	97.323	0.0
NW_020290544.1	100	3350	1928	37	16	97.325	0.0
NW_020290542.1	100	3350	1927	40	13	97.323	0.0
NW_020290530.1	100	3350	1927	40	13	97.323	0.0
NW_020290517.1	100	3350	1927	39	14	97.323	0.0
NW_020290566.1	100	3349	1927	38	15	97.323	0.0
NW_020290548.1	100	3347	1927	41	13	97.274	0.0
NW_020290575.1	100	3345	1926	40	14	97.273	0.0
NW_020290540.1	100	3345	1926	41	13	97.273	0.0
NW_020290582.1	100	3341	1926	37	17	97.273	0.0
NW_020290520.1	100	3339	1925	37	17	97.271	0.0
NW_020290523.1	100	3338	1925	40	15	97.222	0.0
NW_020290558.1	100	3336	1925	37	18	97.222	0.0
NW_020290570.1	100	3332	1924	41	15	97.172	0.0
NW_020290562.1	100	3332	1924	40	16	97.172	0.0
NW_020290528.1	100	3330	1923	40	16	97.170	0.0
NW_020290578.1	99	3315	1908	40	13	97.297	0.0
NW_020290599.1	100	3299	1919	39	22	96.919	0.0
NW_020290519.1	100	3269	1914	37	28	96.716	0.0
NW_020290579.1	98	3203	1878	43	23	96.605	0.0
NT_165929.1	100	3175	1904	71	17	95.582	0.0
NW_019170274.1	100	3175	1901	66	20	95.672	0.0
NC_007197.1	100	3158	1897	72	17	95.519	0.0
NC_007197.1	100	1533	873	19	2	97.651	0.0
NC_036441.1	100	3147	1896	71	20	95.420	0.0
NC_036441.1	100	1293	846	48	20	92.560	0.0
NW_022984632.1	100	3147	1905	54	37	95.441	0.0
NC_054697.1	100	3147	1896	71	20	95.420	0.0
NC_054697.1	100	3147	1896	71	20	95.420	0.0
NC_054697.1	100	3147	1896	71	20	95.420	0.0
NC_054697.1	100	3147	1896	71	20	95.420	0.0
NC_054697.1	100	3147	1896	71	20	95.420	0.0
NC_054697.1	100	3147	1896	71	20	95.420	0.0
NC_054697.1	100	3147	1896	71	20	95.420	0.0
NC_054697.1	100	3147	1896	71	20	95.420	0.0
NC_054697.1	100	1626	1074	58	31	92.347	0.0
NW_020290560.1	94	3144	1808	34	15	97.361	0.0
NW_020194366.1	100	3140	1893	74	18	95.365	0.0
NW_020194366.1	100	3081	1883	75	26	94.909	0.0
NW_020194357.1	100	3140	1893	74	18	95.365	0.0
NW_020194357.1	100	3140	1893	74	18	95.365	0.0
NW_020194357.1	100	3140	1893	74	18	95.365	0.0
NW_020194357.1	100	3125	1890	75	19	95.262	0.0
NW_020194341.1	100	3138	1893	73	19	95.365	0.0
NW_020194359.1	100	3127	1891	74	20	95.264	0.0
NW_020194359.1	100	3105	1888	72	25	95.113	0.0
NW_020194359.1	100	3061	1880	74	30	94.758	0.0
NW_022984065.1	100	3116	1889	77	19	95.164	0.0
NW_020798475.1	100	3112	1891	78	20	95.073	0.0
NW_020798475.1	100	3112	1891	78	20	95.073	0.0
NW_020194294.1	100	3110	1888	77	20	95.113	0.0
NW_020194294.1	100	3083	1883	77	24	94.909	0.0
NW_020194362.1	100	3107	1887	75	22	95.111	0.0
NW_020194362.1	100	3079	1881	78	23	94.904	0.0
NW_020194362.1	100	1652	972	24	12	96.429	0.0
NW_020194278.1	100	3103	1887	77	21	95.063	0.0
NW_020194278.1	100	3096	1885	78	21	95.010	0.0
NW_020194430.1	100	3099	1889	83	18	94.925	0.0
NW_020194430.1	100	2224	1417	75	25	93.408	0.0
NW_020194422.1	100	3099	1889	83	18	94.925	0.0
NW_020194422.1	100	3079	1886	83	21	94.774	0.0
NW_020194420.1	100	3099	1889	83	18	94.925	0.0
NW_020194420.1	100	3086	1887	79	23	94.872	0.0
NW_020194415.1	100	3099	1889	83	18	94.925	0.0
NW_020194415.1	100	2924	1878	80	54	93.340	0.0
NW_020194415.1	100	608	466	46	18	87.925	1.71e-170
NW_020194414.1	100	3099	1889	83	18	94.925	0.0
NW_020194414.1	100	2900	1782	82	19	94.636	0.0
NW_020194414.1	100	2652	1646	80	20	94.273	0.0
NW_020194410.1	100	3099	1889	83	18	94.925	0.0
NW_020194410.1	100	3099	1889	83	18	94.925	0.0
NW_020194410.1	100	3097	1889	82	19	94.925	0.0
NW_020194424.1	100	3097	1889	82	19	94.925	0.0
NW_020194416.1	100	3097	1889	82	19	94.925	0.0
NW_020194416.1	100	3061	1885	80	27	94.629	0.0
NW_020194413.1	100	3097	1889	82	19	94.925	0.0
NW_020194413.1	100	3097	1889	82	19	94.925	0.0
NW_020194413.1	100	3079	1886	82	22	94.774	0.0
NW_020194411.1	100	3097	1889	82	19	94.925	0.0
NW_020194411.1	100	3097	1889	82	19	94.925	0.0
NW_020194411.1	100	1947	1254	71	23	93.027	0.0
NW_020194411.1	100	1507	850	13	3	98.152	0.0
NW_020194421.1	100	3092	1888	83	19	94.874	0.0
NW_020194421.1	100	3057	1882	81	26	94.620	0.0
NW_020194412.1	100	3092	1888	82	20	94.874	0.0
NW_020194412.1	100	3088	1888	79	23	94.874	0.0
NW_020194412.1	100	3079	1886	82	22	94.774	0.0
NW_020194419.1	100	3090	1888	81	21	94.874	0.0
NW_020194419.1	100	3073	1885	83	22	94.724	0.0
NW_020194292.1	100	3090	1884	78	22	94.960	0.0
NW_020194292.1	100	3075	1881	79	23	94.856	0.0
NW_020194417.1	100	3086	1887	83	20	94.824	0.0
NW_020194417.1	100	2963	1871	77	45	93.879	0.0
NW_020194428.1	100	3085	1887	82	21	94.824	0.0
NW_020194293.1	100	3083	1883	77	24	94.909	0.0
NW_020194293.1	100	3075	1882	77	25	94.859	0.0
NW_020194293.1	100	556	375	22	12	91.687	6.29e-155
NW_020194425.1	100	3079	1886	82	22	94.774	0.0
NW_020194425.1	100	2316	1471	76	26	93.516	0.0
NW_020194418.1	100	3079	1886	82	22	94.774	0.0
NW_020194418.1	100	3057	1883	80	27	94.623	0.0
NW_020194323.1	100	3064	1880	78	26	94.758	0.0
NW_020194423.1	100	3059	1884	80	27	94.626	0.0
NW_020194423.1	100	3044	1880	82	27	94.520	0.0
NW_020194374.1	100	3053	1880	71	34	94.710	0.0
NW_020290592.1	95	3053	1816	35	37	96.186	0.0
NW_020194431.1	100	3051	1884	81	28	94.531	0.0
NW_026088304.1	100	3046	1876	86	22	94.556	0.0
NW_026088304.1	100	3046	1876	86	22	94.556	0.0
NW_026088304.1	100	3025	1873	86	25	94.405	0.0
NW_026088304.1	100	2992	1868	84	32	94.153	0.0
NW_026088303.1	100	3046	1876	86	22	94.556	0.0
NW_026088303.1	100	3011	1871	88	26	94.257	0.0
NW_020194284.1	100	3038	1876	74	33	94.604	0.0
NW_020194302.1	100	3031	1876	75	34	94.509	0.0
NW_020194302.1	100	2876	1784	66	38	94.492	0.0
NW_020290597.1	88	2988	1699	29	9	97.812	0.0
NW_019173481.1	100	2916	1850	108	22	93.434	0.0
NW_024468495.1	98	2907	1758	68	19	95.285	0.0
NW_024468495.1	98	2907	1758	68	19	95.285	0.0
NW_024468495.1	98	137	101	6	6	89.381	9.71e-29
NW_024468495.1	98	137	101	6	6	89.381	9.71e-29
NW_024468493.1	98	2907	1758	67	20	95.285	0.0
NW_024468493.1	98	2896	1754	68	20	95.223	0.0
NW_024468493.1	98	145	103	6	5	90.351	5.80e-31
NW_024468493.1	98	137	101	6	6	89.381	9.71e-29
NW_024468491.1	98	2907	1758	68	19	95.285	0.0
NW_024468491.1	98	2907	1758	68	19	95.285	0.0
NW_024468491.1	98	137	101	6	6	89.381	9.71e-29
NW_024468491.1	98	137	101	6	6	89.381	9.71e-29
NW_024468488.1	98	2907	1758	68	19	95.285	0.0
NW_024468488.1	98	132	98	7	5	89.091	4.52e-27
NW_024468497.1	98	2904	1757	66	21	95.282	0.0
NW_024468497.1	98	141	101	6	5	90.179	7.50e-30
NW_024467432.1	100	2902	1851	105	28	93.296	0.0
NW_024468496.1	98	2896	1757	63	25	95.230	0.0
NW_024468496.1	98	137	101	6	6	89.381	9.71e-29
NW_024468505.1	98	2894	1756	67	22	95.176	0.0
NW_024468505.1	98	2145	1245	28	11	96.963	0.0
NW_024468505.1	98	141	101	6	5	90.179	7.50e-30
NW_024468504.1	98	2872	1754	68	25	94.965	0.0
NW_024468504.1	98	2872	1753	65	27	95.014	0.0
NW_024468504.1	98	141	101	6	5	90.179	7.50e-30
NW_024468504.1	98	135	99	8	4	89.189	3.49e-28
NW_006917114.1	93	2868	1724	63	18	95.512	0.0
NW_006917114.1	93	69.4	37	0	0	100.000	3.59e-08
NC_054862.1	96	2850	1721	70	15	95.293	0.0
NC_054862.1	96	2850	1721	70	15	95.293	0.0
NC_054862.1	96	2850	1721	70	15	95.293	0.0
NC_054862.1	96	2850	1721	70	15	95.293	0.0
NC_054862.1	96	121	93	9	4	87.736	9.78e-24
NC_054862.1	96	121	93	9	4	87.736	9.78e-24
NC_054862.1	96	121	93	9	4	87.736	9.78e-24
NC_054862.1	96	121	93	9	4	87.736	9.78e-24
NW_021167190.1	100	2848	1852	106	39	92.739	0.0
NW_021167190.1	100	287	260	26	21	84.691	9.11e-74
NW_021167167.1	100	2848	1852	106	39	92.739	0.0
NW_020290372.1	80	2844	1563	9	2	99.301	0.0
NW_020290372.1	80	992	551	3	3	98.923	0.0
NW_024467419.1	97	2800	1792	103	28	93.188	0.0
NW_024467431.1	97	2800	1792	103	28	93.188	0.0
NW_020290521.1	85	2795	1625	37	15	96.899	0.0
NC_057368.1	98	2791	1740	83	25	94.156	0.0
NC_057368.1	98	2791	1740	83	25	94.156	0.0
NC_057368.1	98	2791	1740	83	25	94.156	0.0
NC_057368.1	98	2791	1740	83	25	94.156	0.0
NC_057368.1	98	2791	1740	83	25	94.156	0.0
NC_057368.1	98	2791	1740	83	25	94.156	0.0
NC_057368.1	98	2791	1740	83	25	94.156	0.0
NC_057368.1	98	2791	1740	83	25	94.156	0.0
NC_057368.1	98	2791	1740	83	25	94.156	0.0
NC_057368.1	98	167	101	3	2	95.283	1.24e-37
NC_057368.1	98	167	101	3	2	95.283	1.24e-37
NC_057368.1	98	167	101	3	2	95.283	1.24e-37
NC_057368.1	98	167	101	3	2	95.283	1.24e-37
NC_057368.1	98	167	101	3	2	95.283	1.24e-37
NC_057368.1	98	167	101	3	2	95.283	1.24e-37
NC_057368.1	98	167	101	3	2	95.283	1.24e-37
NC_057368.1	98	167	101	3	2	95.283	1.24e-37
NC_057368.1	98	167	101	3	2	95.283	1.24e-37
NW_019173353.1	89	2772	1679	80	7	95.074	0.0
NW_019173334.1	89	2772	1679	80	7	95.074	0.0
NW_024468085.1	100	2675	1816	129	44	91.302	0.0
NW_020290581.1	82	2673	1572	36	21	96.501	0.0
NW_002990118.1	100	2663	1814	131	44	91.202	0.0
NW_002990118.1	100	126	131	19	10	81.875	2.10e-25
NW_020290577.1	80	2658	1533	27	16	97.272	0.0
NC_049564.1	100	2638	1821	130	53	90.868	0.0
NC_049564.1	100	2634	1820	132	52	90.818	0.0
NC_049564.1	100	2634	1820	132	52	90.818	0.0
NC_049564.1	100	2634	1820	132	52	90.818	0.0
NC_049564.1	100	2634	1820	132	52	90.818	0.0
NC_049564.1	100	2634	1820	132	52	90.818	0.0
NC_049564.1	100	2634	1820	132	52	90.818	0.0
NC_049564.1	100	2634	1820	132	52	90.818	0.0
NW_015378967.1	80	2627	1536	47	8	96.543	0.0
NW_001517105.1	82	2614	1564	57	14	95.657	0.0
NW_024468501.1	91	2614	1617	66	28	94.506	0.0
NW_024468501.1	91	2497	1541	68	21	94.540	0.0
NW_024468501.1	91	137	101	6	6	89.381	9.71e-29
NW_024468501.1	91	137	101	6	6	89.381	9.71e-29
NW_025764283.1	100	2610	1818	135	54	90.583	0.0
NW_020290387.1	73	2604	1438	9	4	99.104	0.0
NW_020290387.1	73	2551	1424	10	9	98.683	0.0
NW_020290353.1	73	2588	1429	9	4	99.098	0.0
NW_020290353.1	73	2399	1323	7	4	99.175	0.0
NW_020290353.1	73	52.8	28	0	0	100.000	0.004
NW_024468503.1	81	2575	1548	57	16	95.497	0.0
NW_020290584.1	78	2555	1492	38	13	96.695	0.0
NW_020290586.1	77	2549	1477	37	9	96.980	0.0
NW_020290567.1	74	2521	1439	22	12	97.692	0.0
NW_025544811.1	99	2497	1745	150	37	90.321	0.0
NW_025544811.1	99	2497	1745	150	37	90.321	0.0
NW_025544811.1	99	2490	1743	150	38	90.264	0.0
NW_025544811.1	99	2372	1733	162	50	89.100	0.0
NW_025544811.1	99	73.1	39	0	0	100.000	2.78e-09
NW_025544811.1	99	73.1	39	0	0	100.000	2.78e-09
NW_025544811.1	99	73.1	39	0	0	100.000	2.78e-09
NW_025544811.1	99	73.1	39	0	0	100.000	2.78e-09
NW_020290556.1	76	2494	1454	37	12	96.740	0.0
NW_001510402.1	79	2490	1495	57	13	95.527	0.0
NW_001813974.1	99	2481	1741	154	36	90.161	0.0
NW_001813974.1	99	2470	1740	155	37	90.062	0.0
NW_001813974.1	99	73.1	39	0	0	100.000	2.78e-09
NW_001813974.1	99	73.1	39	0	0	100.000	2.78e-09
NW_024067592.1	100	2418	1473	73	7	94.849	0.0
NW_024067592.1	100	617	490	48	24	87.189	2.84e-173
NW_020290601.1	70	2407	1364	19	9	97.989	0.0
NW_020194429.1	70	2379	1359	33	2	97.489	0.0
NW_020290514.1	80	2375	1343	17	9	98.101	0.0
NW_020290514.1	80	303	195	8	6	93.301	9.04e-79
NW_020290552.1	67	2327	1306	18	4	98.343	0.0
NW_020290605.1	69	2322	1338	19	17	97.380	0.0
NW_003315066.1	93	2314	1642	142	42	89.923	0.0
NW_003315066.1	93	2314	1642	142	42	89.923	0.0
NW_003315066.1	93	69.4	39	1	0	97.500	3.59e-08
NW_003315066.1	93	69.4	39	1	0	97.500	3.59e-08
NW_003052498.1	99	2300	1713	179	44	88.481	0.0
NW_003052498.1	99	2300	1713	179	44	88.481	0.0
NW_003052498.1	99	2300	1713	179	44	88.481	0.0
NW_003052498.1	99	2300	1713	179	44	88.481	0.0
NW_003052498.1	99	2300	1713	179	44	88.481	0.0
NW_003052498.1	99	2294	1712	180	44	88.430	0.0
NW_003052498.1	99	2261	1711	181	50	88.105	0.0
NW_003052498.1	99	1779	1113	61	11	93.924	0.0
NW_003052498.1	99	1751	1408	175	44	86.540	0.0
NW_003052498.1	99	303	296	46	16	82.682	9.04e-79
NW_003052498.1	99	71.3	38	0	0	100.000	9.99e-09
NW_003052498.1	99	71.3	38	0	0	100.000	9.99e-09
NW_003052498.1	99	71.3	38	0	0	100.000	9.99e-09
NW_003052498.1	99	71.3	38	0	0	100.000	9.99e-09
NW_003052498.1	99	71.3	38	0	0	100.000	9.99e-09
NW_003052498.1	99	71.3	38	0	0	100.000	9.99e-09
NW_003052498.1	99	71.3	38	0	0	100.000	9.99e-09
NW_003052498.1	99	71.3	38	0	0	100.000	9.99e-09
NW_003052498.1	99	71.3	38	0	0	100.000	9.99e-09
NW_003315985.1	91	2290	1597	146	26	90.277	0.0
NW_003315985.1	91	69.4	37	0	0	100.000	3.59e-08
NW_003315975.1	91	2290	1597	146	26	90.277	0.0
NW_003315975.1	91	69.4	37	0	0	100.000	3.59e-08
NW_004504307.1	91	2285	1597	146	27	90.226	0.0
NW_004504307.1	91	2285	1597	146	27	90.226	0.0
NW_004504307.1	91	2285	1597	146	27	90.226	0.0
NW_004504307.1	91	2285	1597	146	27	90.226	0.0
NW_004504307.1	91	1123	1163	260	14	80.932	0.0
NW_004504307.1	91	965	752	106	7	86.936	0.0
NW_004504307.1	91	69.4	37	0	0	100.000	3.59e-08
NW_004504307.1	91	69.4	37	0	0	100.000	3.59e-08
NW_004504307.1	91	69.4	37	0	0	100.000	3.59e-08
NW_004504307.1	91	69.4	37	0	0	100.000	3.59e-08
NW_022983864.1	91	2283	1612	134	43	90.106	0.0
NW_022983864.1	91	2283	1612	134	43	90.106	0.0
NW_022983864.1	91	2283	1612	134	43	90.106	0.0
NW_022983864.1	91	1369	829	35	7	95.178	0.0
NW_022983864.1	91	69.4	37	0	0	100.000	3.59e-08
NW_022983864.1	91	69.4	37	0	0	100.000	3.59e-08
NW_022983864.1	91	69.4	37	0	0	100.000	3.59e-08
NW_003315232.1	91	2283	1613	142	37	90.011	0.0
NW_003315232.1	91	69.4	39	1	0	97.500	3.59e-08
NW_020290538.1	65	2265	1269	14	6	98.448	0.0
NW_002196712.1	73	2252	1375	64	11	94.828	0.0
NW_003345197.1	91	2248	1615	139	48	89.623	0.0
NW_003345197.1	91	2246	1613	142	45	89.611	0.0
NW_003345197.1	91	2085	1589	160	56	88.033	0.0
NW_003345197.1	91	2017	1529	146	58	88.229	0.0
NW_003345197.1	91	69.4	37	0	0	100.000	3.59e-08
NW_003345197.1	91	69.4	37	0	0	100.000	3.59e-08
NW_003345197.1	91	69.4	37	0	0	100.000	3.59e-08
NW_003345197.1	91	69.4	37	0	0	100.000	3.59e-08
NW_020194331.1	75	2196	1392	74	22	93.548	0.0
NW_011371389.1	96	2191	1355	73	9	94.294	0.0
NW_011371389.1	96	2191	1355	73	9	94.294	0.0
NW_011371389.1	96	2191	1355	73	9	94.294	0.0
NW_011371389.1	96	2191	1355	73	9	94.294	0.0
NW_011371389.1	96	2063	1286	73	9	94.006	0.0
NW_011371389.1	96	1637	1019	50	13	94.177	0.0
NW_011371389.1	96	1120	839	70	37	88.689	0.0
NW_011371389.1	96	813	559	47	10	90.747	0.0
NW_011371389.1	96	361	361	54	23	82.420	5.29e-96
NW_011371389.1	96	361	361	54	23	82.420	5.29e-96
NW_011371389.1	96	361	361	54	23	82.420	5.29e-96
NW_011371389.1	96	361	361	54	23	82.420	5.29e-96
NW_011371389.1	96	361	361	54	23	82.420	5.29e-96
NW_011371389.1	96	361	361	54	23	82.420	5.29e-96
NW_011371389.1	96	361	361	54	23	82.420	5.29e-96
NW_011371389.1	96	137	79	1	1	97.531	9.71e-29
NW_011371389.1	96	69.4	37	0	0	100.000	3.59e-08
NW_011371389.1	96	69.4	37	0	0	100.000	3.59e-08
NW_011371389.1	96	69.4	37	0	0	100.000	3.59e-08
NW_011371389.1	96	69.4	37	0	0	100.000	3.59e-08
NW_011371389.1	96	69.4	37	0	0	100.000	3.59e-08
NW_011371389.1	96	69.4	37	0	0	100.000	3.59e-08
NW_011371389.1	96	67.6	36	0	0	100.000	1.29e-07
NW_011371365.1	96	2191	1355	73	9	94.294	0.0
NW_011371365.1	96	2191	1355	72	10	94.294	0.0
NW_011371365.1	96	2191	1355	73	9	94.294	0.0
NW_011371365.1	96	361	361	54	23	82.420	5.29e-96
NW_011371365.1	96	361	361	54	23	82.420	5.29e-96
NW_011371365.1	96	361	361	54	23	82.420	5.29e-96
NW_011371365.1	96	69.4	37	0	0	100.000	3.59e-08
NW_011371365.1	96	69.4	37	0	0	100.000	3.59e-08
NW_011371365.1	96	69.4	37	0	0	100.000	3.59e-08
NW_015441018.1	96	2183	1355	75	9	94.163	0.0
NW_015441018.1	96	2183	1355	75	9	94.163	0.0
NW_015441018.1	96	686	516	60	10	88.055	0.0
NW_015441018.1	96	518	288	4	0	98.630	2.97e-143
NW_015441018.1	96	350	359	56	23	81.963	1.15e-92
NW_015441018.1	96	350	359	56	23	81.963	1.15e-92
NW_015441018.1	96	350	359	56	23	81.963	1.15e-92
NW_015441018.1	96	204	229	38	17	80.634	9.44e-49
NW_015441018.1	96	69.4	37	0	0	100.000	3.59e-08
NW_015441018.1	96	69.4	37	0	0	100.000	3.59e-08
NW_015441018.1	96	69.4	37	0	0	100.000	3.59e-08
NW_015441018.1	96	69.4	37	0	0	100.000	3.59e-08
NW_015440953.1	96	2183	1355	75	9	94.163	0.0
NW_015440953.1	96	2183	1355	75	9	94.163	0.0
NW_015440953.1	96	2183	1355	75	9	94.163	0.0
NW_015440953.1	96	350	359	56	23	81.963	1.15e-92
NW_015440953.1	96	350	359	56	23	81.963	1.15e-92
NW_015440953.1	96	350	359	56	23	81.963	1.15e-92
NW_015440953.1	96	309	175	4	0	97.765	1.94e-80
NW_015440953.1	96	69.4	37	0	0	100.000	3.59e-08
NW_015440953.1	96	69.4	37	0	0	100.000	3.59e-08
NW_015440953.1	96	69.4	37	0	0	100.000	3.59e-08
NW_020290557.1	63	2178	1222	14	6	98.390	0.0
NW_025544790.1	97	2156	1350	80	9	93.815	0.0
NW_025544790.1	97	2156	1350	80	9	93.815	0.0
NW_025544790.1	97	2156	1350	80	9	93.815	0.0
NW_025544790.1	97	2156	1350	80	9	93.815	0.0
NW_025544790.1	97	2156	1350	80	9	93.815	0.0
NW_025544790.1	97	2150	1349	80	10	93.746	0.0
NW_025544790.1	97	628	431	43	2	90.546	1.31e-176
NW_025544790.1	97	372	376	65	18	81.917	2.44e-99
NW_025544790.1	97	372	376	65	18	81.917	2.44e-99
NW_025544790.1	97	372	376	65	18	81.917	2.44e-99
NW_025544790.1	97	372	376	65	18	81.917	2.44e-99
NW_025544790.1	97	372	376	65	18	81.917	2.44e-99
NW_025544790.1	97	372	376	65	18	81.917	2.44e-99
NW_025544790.1	97	372	376	65	18	81.917	2.44e-99
NW_025544790.1	97	370	376	64	19	81.917	8.79e-99
NW_025544790.1	97	69.4	37	0	0	100.000	3.59e-08
NW_025544790.1	97	69.4	37	0	0	100.000	3.59e-08
NW_025544790.1	97	69.4	37	0	0	100.000	3.59e-08
NW_025544790.1	97	69.4	37	0	0	100.000	3.59e-08
NW_025544790.1	97	69.4	37	0	0	100.000	3.59e-08
NW_025544790.1	97	69.4	37	0	0	100.000	3.59e-08
NW_025544790.1	97	69.4	37	0	0	100.000	3.59e-08
NW_025544790.1	97	69.4	37	0	0	100.000	3.59e-08
NW_003101676.1	97	2156	1350	80	9	93.815	0.0
NW_003101676.1	97	2156	1350	80	9	93.815	0.0
NW_003101676.1	97	2156	1350	80	9	93.815	0.0
NW_003101676.1	97	2150	1349	80	10	93.746	0.0
NW_003101676.1	97	2143	1348	80	11	93.676	0.0
NW_003101676.1	97	743	1063	309	17	76.530	0.0
NW_003101676.1	97	366	375	66	18	81.699	1.14e-97
NW_003101676.1	97	366	375	66	18	81.699	1.14e-97
NW_003101676.1	97	366	375	66	18	81.699	1.14e-97
NW_003101676.1	97	366	375	66	18	81.699	1.14e-97
NW_003101676.1	97	359	374	66	19	81.481	1.90e-95
NW_003101676.1	97	69.4	37	0	0	100.000	3.59e-08
NW_003101676.1	97	69.4	37	0	0	100.000	3.59e-08
NW_003101676.1	97	69.4	37	0	0	100.000	3.59e-08
NW_003101676.1	97	69.4	37	0	0	100.000	3.59e-08
NW_003101676.1	97	69.4	37	0	0	100.000	3.59e-08
NW_020290591.1	65	2152	1252	32	9	96.829	0.0
NW_023336571.1	91	2128	1571	163	37	88.707	0.0
NW_023336571.1	91	80.5	43	0	0	100.000	1.66e-11
NW_001813924.1	73	2102	1344	83	16	93.139	0.0
NW_001813924.1	73	375	272	17	14	89.769	1.89e-100
NW_024469302.1	98	2095	1381	91	26	92.190	0.0
NW_024469302.1	98	760	429	9	0	97.945	0.0
NW_020290379.1	58	2089	1149	5	3	99.309	0.0
NW_023501100.1	91	2065	1562	177	36	88.000	0.0
NW_023501100.1	91	2063	1561	178	35	87.993	0.0
NW_023501100.1	91	73.1	41	1	0	97.619	2.78e-09
NW_023501100.1	91	73.1	41	1	0	97.619	2.78e-09
NW_023501164.1	91	2063	1561	178	35	87.993	0.0
NW_023501164.1	91	78.7	42	0	0	100.000	5.97e-11
NW_023501084.1	91	2063	1561	178	35	87.993	0.0
NW_023501084.1	91	981	725	73	19	88.739	0.0
NW_023501084.1	91	294	343	78	11	79.398	5.44e-76
NW_023501084.1	91	171	136	22	0	86.076	9.57e-39
NW_023501084.1	91	73.1	41	1	0	97.619	2.78e-09
NW_023501084.1	91	58.4	31	0	0	100.000	7.77e-05
NW_001510434.1	68	2061	1282	63	16	94.195	0.0
NW_001510352.1	62	2056	1187	33	3	97.056	0.0
NW_003299166.1	86	2041	1343	95	19	92.176	0.0
NW_003299166.1	86	2041	1343	95	19	92.176	0.0
NW_003299166.1	86	2041	1343	95	19	92.176	0.0
NW_003299166.1	86	1760	1175	87	19	91.725	0.0
NW_003299166.1	86	989	723	70	19	89.039	0.0
NW_003299166.1	86	933	548	19	2	96.309	0.0
NW_003299166.1	86	501	523	112	11	80.960	2.99e-138
NW_003299166.1	86	311	200	11	4	93.023	5.40e-81
NW_003299166.1	86	311	200	11	4	93.023	5.40e-81
NW_003299166.1	86	311	200	11	4	93.023	5.40e-81
NW_003299166.1	86	311	200	11	4	93.023	5.40e-81
NW_003299166.1	86	311	200	11	4	93.023	5.40e-81
NW_003299166.1	86	69.4	37	0	0	100.000	3.59e-08
NW_003299166.1	86	69.4	37	0	0	100.000	3.59e-08
NW_003299166.1	86	69.4	37	0	0	100.000	3.59e-08
NW_003299166.1	86	69.4	37	0	0	100.000	3.59e-08
NW_003299166.1	86	69.4	37	0	0	100.000	3.59e-08
NW_017963268.1	67	2034	1257	53	20	94.511	0.0
NW_017963172.1	58	1989	1130	24	2	97.751	0.0
NW_020194405.1	68	1984	1272	74	20	93.119	0.0
NW_020290593.1	57	1945	1103	15	8	97.957	0.0
NW_001510368.1	58	1930	1111	29	3	97.200	0.0
NW_025544782.1	75	1901	1309	116	19	90.651	0.0
NW_025544782.1	75	158	101	8	0	92.661	7.45e-35
NW_025544782.1	75	63.9	38	2	0	95.000	1.67e-06
NW_025408590.1	89	1892	1532	175	63	86.554	0.0
NW_025408590.1	89	1892	1532	175	63	86.554	0.0
NW_025408590.1	89	1892	1532	175	63	86.554	0.0
NW_025408590.1	89	1705	1450	166	78	85.596	0.0
NW_020194486.1	89	1871	1460	172	41	87.268	0.0
NW_020194486.1	89	481	294	17	0	94.534	3.89e-132
NW_025091279.1	64	1853	1191	70	19	93.047	0.0
NW_025763469.1	83	1812	1294	124	26	89.612	0.0
NW_025763469.1	83	1812	1294	124	26	89.612	0.0
NW_025763469.1	83	1807	1293	125	26	89.543	0.0
NW_025763469.1	83	265	155	6	0	96.273	4.27e-67
NW_025763469.1	83	265	155	6	0	96.273	4.27e-67
NW_025763469.1	83	73.1	41	1	0	97.619	2.78e-09
NW_025763469.1	83	73.1	41	1	0	97.619	2.78e-09
NW_014574576.1	96	1810	1213	89	22	91.616	0.0
NW_014574576.1	96	992	565	14	0	97.582	0.0
NW_022157463.1	83	1781	1282	144	12	89.152	0.0
NW_022157463.1	83	267	159	6	1	95.783	1.19e-67
NW_022157463.1	83	63.9	36	1	0	97.297	1.67e-06
NW_025408637.1	83	1779	1290	126	30	89.212	0.0
NW_025408637.1	83	1779	1290	126	30	89.212	0.0
NW_025408637.1	83	1779	1290	126	30	89.212	0.0
NW_025408637.1	83	1779	1290	126	30	89.212	0.0
NW_025408637.1	83	1779	1290	126	30	89.212	0.0
NW_025408637.1	83	1779	1290	126	30	89.212	0.0
NW_025408637.1	83	265	155	6	0	96.273	4.27e-67
NW_025408637.1	83	265	155	6	0	96.273	4.27e-67
NW_025408637.1	83	265	155	6	0	96.273	4.27e-67
NW_025408637.1	83	265	155	6	0	96.273	4.27e-67
NW_025408637.1	83	265	155	6	0	96.273	4.27e-67
NW_025408637.1	83	265	155	6	0	96.273	4.27e-67
NW_025408637.1	83	73.1	41	1	0	97.619	2.78e-09
NW_025408637.1	83	73.1	41	1	0	97.619	2.78e-09
NW_025408637.1	83	73.1	41	1	0	97.619	2.78e-09
NW_025408637.1	83	73.1	41	1	0	97.619	2.78e-09
NW_025408637.1	83	73.1	41	1	0	97.619	2.78e-09
NW_025408637.1	83	73.1	41	1	0	97.619	2.78e-09
NW_007360990.1	83	1777	1283	143	14	89.097	0.0
NW_007360990.1	83	261	158	7	1	95.181	5.52e-66
NW_007360990.1	83	71.3	38	0	0	100.000	9.99e-09
NC_018212.1	80	1764	1288	124	34	89.073	0.0
NC_018212.1	80	1764	1288	124	34	89.073	0.0
NC_018212.1	80	259	152	6	0	96.203	1.99e-65
NC_018212.1	80	259	152	6	0	96.203	1.99e-65
NW_006763101.1	85	1760	1297	133	31	88.775	0.0
NW_006763101.1	85	252	178	16	4	89.899	3.32e-63
NW_006763101.1	85	73.1	41	1	0	97.619	2.78e-09
NW_019174181.1	93	1749	1280	140	21	88.827	0.0
NW_019174181.1	93	233	340	63	35	77.626	1.20e-57
NW_019173744.1	93	1749	1280	140	21	88.827	0.0
NW_019173744.1	93	233	340	63	35	77.626	1.20e-57
NW_017387254.1	94	1746	1287	141	24	88.636	0.0
NW_017387254.1	94	1746	1287	141	24	88.636	0.0
NW_017387254.1	94	267	340	63	28	78.886	1.19e-67
NW_017387254.1	94	265	339	63	28	78.837	4.27e-67
NW_017963237.1	62	1740	1137	60	30	92.665	0.0
NC_063015.1	82	1740	1281	127	34	88.835	0.0
NC_063015.1	82	1740	1281	127	34	88.835	0.0
NC_063015.1	82	1740	1281	127	34	88.835	0.0
NC_063015.1	82	1740	1281	127	34	88.835	0.0
NC_063015.1	82	1740	1281	127	34	88.835	0.0
NC_063015.1	82	263	173	14	1	92.021	1.53e-66
NC_063015.1	82	263	173	14	1	92.021	1.53e-66
NC_063015.1	82	263	173	14	1	92.021	1.53e-66
NC_063015.1	82	263	173	14	1	92.021	1.53e-66
NC_063015.1	82	263	173	14	1	92.021	1.53e-66
NW_024467667.1	84	1738	1281	131	31	88.773	0.0
NW_024467667.1	84	281	198	18	4	90.000	4.24e-72
NW_022985408.1	84	1735	1274	146	17	88.657	0.0
NW_022985408.1	84	246	176	19	2	89.340	1.55e-61
NW_022985408.1	84	73.1	41	1	0	97.619	2.78e-09
NW_002990327.1	56	1724	1048	40	14	95.100	0.0
NW_020194434.1	57	1722	1070	40	23	94.440	0.0
NW_024066206.1	84	1712	1270	150	17	88.379	0.0
NW_024066206.1	84	257	178	17	2	90.355	7.14e-65
NW_024066206.1	84	73.1	41	1	0	97.619	2.78e-09
NW_024066205.1	84	1712	1270	150	17	88.379	0.0
NW_024066205.1	84	1712	1270	150	17	88.379	0.0
NW_024066205.1	84	257	178	17	2	90.355	7.14e-65
NW_024066205.1	84	257	178	17	2	90.355	7.14e-65
NW_024066205.1	84	73.1	41	1	0	97.619	2.78e-09
NW_024066205.1	84	73.1	41	1	0	97.619	2.78e-09
NW_024066202.1	84	1712	1270	150	17	88.379	0.0
NW_024066202.1	84	1712	1269	151	16	88.370	0.0
NW_024066202.1	84	1690	1267	151	20	88.108	0.0
NW_024066202.1	84	257	178	17	2	90.355	7.14e-65
NW_024066202.1	84	257	178	17	2	90.355	7.14e-65
NW_024066202.1	84	244	176	17	4	89.340	5.56e-61
NW_024066202.1	84	73.1	41	1	0	97.619	2.78e-09
NW_024066202.1	84	73.1	41	1	0	97.619	2.78e-09
NW_024066202.1	84	73.1	41	1	0	97.619	2.78e-09
NW_024066201.1	84	1712	1270	150	17	88.379	0.0
NW_024066201.1	84	1712	1270	150	17	88.379	0.0
NW_024066201.1	84	1709	1270	150	18	88.317	0.0
NW_024066201.1	84	1696	1269	148	22	88.186	0.0
NW_024066201.1	84	257	178	17	2	90.355	7.14e-65
NW_024066201.1	84	257	178	17	2	90.355	7.14e-65
NW_024066201.1	84	257	178	17	2	90.355	7.14e-65
NW_024066201.1	84	252	178	17	3	89.899	3.32e-63
NW_024066201.1	84	73.1	39	0	0	100.000	2.78e-09
NW_024066201.1	84	73.1	39	0	0	100.000	2.78e-09
NW_024066201.1	84	73.1	39	0	0	100.000	2.78e-09
NW_006911274.1	82	1711	1278	117	47	88.627	0.0
NW_006911274.1	82	353	211	10	0	95.475	8.85e-94
NW_006911274.1	82	268	178	14	2	91.753	3.30e-68
NW_024066207.1	84	1703	1266	153	15	88.285	0.0
NW_024066207.1	84	257	178	17	2	90.355	7.14e-65
NW_024066207.1	84	73.1	39	0	0	100.000	2.78e-09
NW_025763537.1	84	1701	1267	154	15	88.231	0.0
NW_025763537.1	84	1701	1267	154	15	88.231	0.0
NW_025763537.1	84	263	179	16	2	90.863	1.53e-66
NW_025763537.1	84	263	179	16	2	90.863	1.53e-66
NW_025763537.1	84	73.1	39	0	0	100.000	2.78e-09
NW_025763537.1	84	73.1	39	0	0	100.000	2.78e-09
NW_025763529.1	84	1701	1267	154	15	88.231	0.0
NW_025763529.1	84	1701	1267	154	15	88.231	0.0
NW_025763529.1	84	263	179	16	2	90.863	1.53e-66
NW_025763529.1	84	263	179	16	2	90.863	1.53e-66
NW_025763529.1	84	73.1	41	1	0	97.619	2.78e-09
NW_025763529.1	84	73.1	41	1	0	97.619	2.78e-09
NW_006383020.1	89	1700	1506	218	60	84.417	0.0
NW_011645625.1	82	1700	1278	154	20	88.017	0.0
NW_011645625.1	82	222	152	16	0	90.476	2.61e-54
NW_016017401.1	81	1694	1397	155	68	86.235	0.0
NW_001884553.1	84	1690	1268	149	22	88.117	0.0
NW_001884553.1	84	1690	1268	149	22	88.117	0.0
NW_001884553.1	84	1690	1268	149	22	88.117	0.0
NW_001884553.1	84	1690	1268	149	22	88.117	0.0
NW_001884553.1	84	1690	1268	149	22	88.117	0.0
NW_001884553.1	84	1690	1268	149	22	88.117	0.0
NW_001884553.1	84	1690	1268	149	22	88.117	0.0
NW_001884553.1	84	1690	1268	149	22	88.117	0.0
NW_001884553.1	84	1690	1268	149	22	88.117	0.0
NW_001884553.1	84	1690	1268	149	22	88.117	0.0
NW_001884553.1	84	1690	1268	149	22	88.117	0.0
NW_001884553.1	84	1690	1268	149	22	88.117	0.0
NW_001884553.1	84	1690	1268	149	22	88.117	0.0
NW_001884553.1	84	1690	1268	149	22	88.117	0.0
NW_001884553.1	84	1653	1268	149	30	87.630	0.0
NW_001884553.1	84	1653	1267	152	27	87.621	0.0
NW_001884553.1	84	1653	1267	152	27	87.621	0.0
NW_001884553.1	84	1653	1267	152	27	87.621	0.0
NW_001884553.1	84	1635	1268	149	34	87.388	0.0
NW_001884553.1	84	1635	1269	148	35	87.397	0.0
NW_001884553.1	84	1629	1268	149	35	87.328	0.0
NW_001884553.1	84	1629	1268	149	35	87.328	0.0
NW_001884553.1	84	1629	1268	149	35	87.328	0.0
NW_001884553.1	84	1629	1268	149	35	87.328	0.0
NW_001884553.1	84	1629	1268	149	35	87.328	0.0
NW_001884553.1	84	1629	1268	149	35	87.328	0.0
NW_001884553.1	84	1626	1269	148	37	87.276	0.0
NW_001884553.1	84	1622	1269	148	38	87.216	0.0
NW_001884553.1	84	1622	1269	148	38	87.216	0.0
NW_001884553.1	84	1622	1269	148	38	87.216	0.0
NW_001884553.1	84	1622	1269	148	38	87.216	0.0
NW_001884553.1	84	1616	1269	148	39	87.157	0.0
NW_001884553.1	84	1605	1267	149	40	87.019	0.0
NW_001884553.1	84	263	175	15	1	91.623	1.53e-66
NW_001884553.1	84	263	175	15	1	91.623	1.53e-66
NW_001884553.1	84	263	175	15	1	91.623	1.53e-66
NW_001884553.1	84	263	175	15	1	91.623	1.53e-66
NW_001884553.1	84	263	175	15	1	91.623	1.53e-66
NW_001884553.1	84	263	175	15	1	91.623	1.53e-66
NW_001884553.1	84	263	175	15	1	91.623	1.53e-66
NW_001884553.1	84	263	175	15	1	91.623	1.53e-66
NW_001884553.1	84	263	175	15	1	91.623	1.53e-66
NW_001884553.1	84	263	175	15	1	91.623	1.53e-66
NW_001884553.1	84	263	175	15	1	91.623	1.53e-66
NW_001884553.1	84	263	175	15	1	91.623	1.53e-66
NW_001884553.1	84	263	175	15	1	91.623	1.53e-66
NW_001884553.1	84	263	175	15	1	91.623	1.53e-66
NW_001884553.1	84	263	175	15	1	91.623	1.53e-66
NW_001884553.1	84	263	175	15	1	91.623	1.53e-66
NW_001884553.1	84	263	175	15	1	91.623	1.53e-66
NW_001884553.1	84	263	175	15	1	91.623	1.53e-66
NW_001884553.1	84	263	175	15	1	91.623	1.53e-66
NW_001884553.1	84	263	175	15	1	91.623	1.53e-66
NW_001884553.1	84	263	175	15	1	91.623	1.53e-66
NW_001884553.1	84	263	175	15	1	91.623	1.53e-66
NW_001884553.1	84	263	175	15	1	91.623	1.53e-66
NW_001884553.1	84	263	175	15	1	91.623	1.53e-66
NW_001884553.1	84	263	175	15	1	91.623	1.53e-66
NW_001884553.1	84	259	175	15	2	91.146	1.99e-65
NW_001884553.1	84	259	175	15	2	91.146	1.99e-65
NW_001884553.1	84	259	175	15	2	91.146	1.99e-65
NW_001884553.1	84	259	175	15	2	91.146	1.99e-65
NW_001884553.1	84	207	137	10	2	91.946	7.29e-50
NW_001884553.1	84	207	137	10	2	91.946	7.29e-50
NW_001884553.1	84	202	136	11	2	91.275	3.39e-48
NW_001884553.1	84	202	136	11	2	91.275	3.39e-48
NW_001884553.1	84	71.3	38	0	0	100.000	9.99e-09
NW_001884553.1	84	71.3	38	0	0	100.000	9.99e-09
NW_001884553.1	84	71.3	38	0	0	100.000	9.99e-09
NW_001884553.1	84	71.3	38	0	0	100.000	9.99e-09
NW_001884553.1	84	71.3	38	0	0	100.000	9.99e-09
NW_001884553.1	84	71.3	38	0	0	100.000	9.99e-09
NW_001884553.1	84	71.3	38	0	0	100.000	9.99e-09
NW_001884553.1	84	71.3	38	0	0	100.000	9.99e-09
NW_001884553.1	84	71.3	38	0	0	100.000	9.99e-09
NW_001884553.1	84	71.3	38	0	0	100.000	9.99e-09
NW_001884553.1	84	71.3	38	0	0	100.000	9.99e-09
NW_001884553.1	84	71.3	38	0	0	100.000	9.99e-09
NW_001884553.1	84	71.3	38	0	0	100.000	9.99e-09
NW_001884553.1	84	71.3	38	0	0	100.000	9.99e-09
NW_001884553.1	84	71.3	38	0	0	100.000	9.99e-09
NW_001884553.1	84	71.3	38	0	0	100.000	9.99e-09
NW_001884553.1	84	71.3	38	0	0	100.000	9.99e-09
NW_001884553.1	84	71.3	38	0	0	100.000	9.99e-09
NW_001884553.1	84	71.3	38	0	0	100.000	9.99e-09
NW_001884553.1	84	71.3	38	0	0	100.000	9.99e-09
NW_001884553.1	84	71.3	38	0	0	100.000	9.99e-09
NW_001884553.1	84	71.3	38	0	0	100.000	9.99e-09
NW_001884553.1	84	71.3	38	0	0	100.000	9.99e-09
NW_001884553.1	84	71.3	38	0	0	100.000	9.99e-09
NW_001884553.1	84	71.3	38	0	0	100.000	9.99e-09
NW_001884553.1	84	71.3	38	0	0	100.000	9.99e-09
NW_001884553.1	84	71.3	38	0	0	100.000	9.99e-09
NW_001884553.1	84	71.3	38	0	0	100.000	9.99e-09
NW_001884553.1	84	71.3	38	0	0	100.000	9.99e-09
NW_001884553.1	84	71.3	38	0	0	100.000	9.99e-09
NW_001884553.1	84	71.3	38	0	0	100.000	9.99e-09
NW_001884553.1	84	71.3	38	0	0	100.000	9.99e-09
NW_001884553.1	84	71.3	38	0	0	100.000	9.99e-09
NW_003533867.1	84	1687	1268	151	21	88.056	0.0
NW_003533867.1	84	1648	1267	151	29	87.560	0.0
NW_003533867.1	84	1354	1207	212	20	83.878	0.0
NW_003533867.1	84	845	1114	291	30	77.631	0.0
NW_003533867.1	84	815	1108	296	30	77.266	0.0
NW_003533867.1	84	348	345	72	5	81.754	4.12e-92
NW_003533867.1	84	267	183	18	1	90.594	1.19e-67
NW_003533867.1	84	267	183	18	1	90.594	1.19e-67
NW_003533867.1	84	267	183	18	1	90.594	1.19e-67
NW_003533867.1	84	73.1	39	0	0	100.000	2.78e-09
NW_003533867.1	84	73.1	39	0	0	100.000	2.78e-09
NW_001510435.1	51	1685	976	27	4	96.922	0.0
NC_064657.1	71	1661	1105	74	23	91.930	0.0
NC_064657.1	71	390	213	1	0	99.533	6.75e-105
NW_025763576.1	82	1657	1262	156	21	87.700	0.0
NW_025763576.1	82	1581	1221	156	21	87.339	0.0
NW_025763576.1	82	239	170	19	1	89.474	2.59e-59
NW_025763598.1	82	1657	1262	155	22	87.700	0.0
NW_025763598.1	82	1332	1208	151	74	84.299	0.0
NW_025763598.1	82	222	172	21	4	87.310	2.61e-54
NW_025763597.1	82	1657	1262	156	21	87.700	0.0
NW_025763597.1	82	1596	1258	158	31	86.938	0.0
NW_025763597.1	82	239	174	21	1	88.776	2.59e-59
NW_025763597.1	82	228	172	22	2	87.755	5.60e-56
NW_025763596.1	82	1657	1262	156	21	87.700	0.0
NW_025763596.1	82	1657	1262	156	21	87.700	0.0
NW_025763596.1	82	239	174	21	1	88.776	2.59e-59
NW_025763596.1	82	239	174	21	1	88.776	2.59e-59
NW_025763591.1	82	1657	1262	156	21	87.700	0.0
NW_025763591.1	82	1657	1262	156	21	87.700	0.0
NW_025763591.1	82	1653	1262	156	22	87.639	0.0
NW_025763591.1	82	1214	943	123	16	87.153	0.0
NW_025763591.1	82	239	174	21	1	88.776	2.59e-59
NW_025763591.1	82	239	174	21	1	88.776	2.59e-59
NW_025763591.1	82	239	174	21	1	88.776	2.59e-59
NW_025763585.1	82	1657	1262	156	21	87.700	0.0
NW_025763585.1	82	1657	1262	156	21	87.700	0.0
NW_025763585.1	82	1657	1262	156	21	87.700	0.0
NW_025763585.1	82	1657	1262	156	21	87.700	0.0
NW_025763585.1	82	1657	1262	156	21	87.700	0.0
NW_025763585.1	82	1657	1262	156	21	87.700	0.0
NW_025763585.1	82	1657	1262	156	21	87.700	0.0
NW_025763585.1	82	1657	1262	156	21	87.700	0.0
NW_025763585.1	82	1050	846	110	23	86.415	0.0
NW_025763585.1	82	239	174	21	1	88.776	2.59e-59
NW_025763585.1	82	239	174	21	1	88.776	2.59e-59
NW_025763585.1	82	239	174	21	1	88.776	2.59e-59
NW_025763585.1	82	239	174	21	1	88.776	2.59e-59
NW_025763585.1	82	239	174	21	1	88.776	2.59e-59
NW_025763585.1	82	239	174	21	1	88.776	2.59e-59
NW_025763585.1	82	239	174	21	1	88.776	2.59e-59
NW_025763585.1	82	239	174	21	1	88.776	2.59e-59
NW_025763585.1	82	239	174	21	1	88.776	2.59e-59
NW_014574660.1	82	1657	1263	154	23	87.708	0.0
NW_014574660.1	82	244	171	18	1	90.000	5.56e-61
NW_014024840.1	82	1653	1264	152	26	87.656	0.0
NW_014024840.1	82	237	167	18	1	89.785	9.30e-59
NW_026056292.1	82	1652	1263	153	25	87.647	0.0
NW_026056292.1	82	239	174	21	1	88.776	2.59e-59
NW_025091333.1	82	1652	1263	153	25	87.647	0.0
NW_025091333.1	82	239	170	19	1	89.474	2.59e-59
NW_026056037.1	82	1652	1263	153	25	87.647	0.0
NW_026056037.1	82	239	170	19	1	89.474	2.59e-59
NW_021168062.1	82	1652	1262	155	23	87.639	0.0
NW_021168062.1	82	244	171	18	1	90.000	5.56e-61
NW_014013678.1	89	1648	1495	225	61	83.942	0.0
NW_014013678.1	89	1648	1495	225	61	83.942	0.0
NW_014013678.1	89	1648	1495	225	61	83.942	0.0
NW_014013678.1	89	1648	1495	225	61	83.942	0.0
NW_014013678.1	89	1648	1495	225	61	83.942	0.0
NW_024066232.1	85	1646	1263	166	16	87.405	0.0
NW_024066232.1	85	1646	1263	166	16	87.405	0.0
NW_024066232.1	85	1646	1263	166	16	87.405	0.0
NW_024066232.1	85	1646	1263	166	16	87.405	0.0
NW_024066232.1	85	276	182	14	2	91.919	1.97e-70
NW_024066232.1	85	276	182	14	2	91.919	1.97e-70
NW_024066232.1	85	276	182	14	2	91.919	1.97e-70
NW_024066232.1	85	276	182	14	2	91.919	1.97e-70
NW_024066232.1	85	75.0	42	1	0	97.674	7.72e-10
NW_024066232.1	85	75.0	42	1	0	97.674	7.72e-10
NW_024066232.1	85	75.0	42	1	0	97.674	7.72e-10
NW_024066232.1	85	75.0	42	1	0	97.674	7.72e-10
NW_024065882.1	85	1646	1266	166	17	87.371	0.0
NW_024065882.1	85	1646	1266	166	17	87.371	0.0
NW_024065882.1	85	1646	1266	166	17	87.371	0.0
NW_024065882.1	85	1646	1266	166	17	87.371	0.0
NW_024065882.1	85	1646	1266	166	17	87.371	0.0
NW_024065882.1	85	1646	1266	166	17	87.371	0.0
NW_024065882.1	85	1413	1243	169	56	84.673	0.0
NW_024065882.1	85	521	400	45	11	87.719	2.29e-144
NW_024065882.1	85	276	182	14	2	91.919	1.97e-70
NW_024065882.1	85	276	182	14	2	91.919	1.97e-70
NW_024065882.1	85	276	182	14	2	91.919	1.97e-70
NW_024065882.1	85	276	182	14	2	91.919	1.97e-70
NW_024065882.1	85	276	182	14	2	91.919	1.97e-70
NW_024065882.1	85	276	182	14	2	91.919	1.97e-70
NW_024065882.1	85	265	181	15	3	90.955	4.27e-67
NW_024065882.1	85	75.0	42	1	0	97.674	7.72e-10
NW_024065882.1	85	75.0	42	1	0	97.674	7.72e-10
NW_024065882.1	85	75.0	42	1	0	97.674	7.72e-10
NW_024065882.1	85	75.0	42	1	0	97.674	7.72e-10
NW_024065882.1	85	75.0	42	1	0	97.674	7.72e-10
NW_024065882.1	85	75.0	42	1	0	97.674	7.72e-10
NW_024065882.1	85	75.0	42	1	0	97.674	7.72e-10
NC_037313.1	85	1646	1266	166	17	87.371	0.0
NC_037313.1	85	276	182	14	2	91.919	1.97e-70
NC_037313.1	85	75.0	42	1	0	97.674	7.72e-10
NW_023501002.1	85	1646	1266	166	17	87.371	0.0
NW_023501002.1	85	276	182	14	2	91.919	1.97e-70
NW_023501002.1	85	75.0	42	1	0	97.674	7.72e-10
NT_166001.1	89	1642	1496	221	66	83.904	0.0
NT_166001.1	89	1605	1497	224	72	83.491	0.0
NT_166001.1	89	1358	1238	169	66	84.046	0.0
NT_166001.1	89	243	173	17	3	89.637	2.00e-60
NW_024066056.1	85	1640	1265	167	17	87.302	0.0
NW_024066056.1	85	1640	1265	167	17	87.302	0.0
NW_024066056.1	85	1640	1265	167	17	87.302	0.0
NW_024066056.1	85	1640	1265	167	17	87.302	0.0
NW_024066056.1	85	1640	1265	167	17	87.302	0.0
NW_024066056.1	85	1640	1265	167	17	87.302	0.0
NW_024066056.1	85	1626	1264	168	19	87.112	0.0
NW_024066056.1	85	276	182	14	2	91.919	1.97e-70
NW_024066056.1	85	276	182	14	2	91.919	1.97e-70
NW_024066056.1	85	276	182	14	2	91.919	1.97e-70
NW_024066056.1	85	276	182	14	2	91.919	1.97e-70
NW_024066056.1	85	276	182	14	2	91.919	1.97e-70
NW_024066056.1	85	276	182	14	2	91.919	1.97e-70
NW_024066056.1	85	276	182	14	2	91.919	1.97e-70
NW_024066056.1	85	75.0	42	1	0	97.674	7.72e-10
NW_024066056.1	85	75.0	42	1	0	97.674	7.72e-10
NW_024066056.1	85	75.0	42	1	0	97.674	7.72e-10
NW_024066056.1	85	75.0	42	1	0	97.674	7.72e-10
NW_024066056.1	85	75.0	42	1	0	97.674	7.72e-10
NW_024066056.1	85	75.0	42	1	0	97.674	7.72e-10
NW_024066056.1	85	75.0	42	1	0	97.674	7.72e-10
NW_026056848.1	82	1637	1261	155	26	87.448	0.0
NW_026056848.1	82	239	174	21	1	88.776	2.59e-59
NW_026055850.1	82	1637	1261	155	26	87.448	0.0
NW_026055850.1	82	239	174	21	1	88.776	2.59e-59
NW_006920967.1	89	1631	1491	240	51	83.670	0.0
NW_026055738.1	82	1629	1259	157	25	87.370	0.0
NW_026055738.1	82	239	174	21	1	88.776	2.59e-59
NW_026055581.1	82	1626	1259	157	26	87.309	0.0
NW_026055581.1	82	239	170	19	1	89.474	2.59e-59
NW_020290373.1	45	1620	891	3	3	99.331	0.0
NW_020290373.1	45	1585	884	3	8	98.771	0.0
NW_026057049.1	82	1620	1258	158	26	87.240	0.0
NW_026057049.1	82	239	174	21	1	88.776	2.59e-59
NW_001510398.1	49	1618	938	27	3	96.901	0.0
NC_057317.1	89	1607	1496	234	63	83.436	0.0
NC_057317.1	89	1607	1496	234	63	83.436	0.0
NC_057317.1	89	1607	1496	234	63	83.436	0.0
NC_057317.1	89	1607	1496	234	63	83.436	0.0
NW_026054736.1	54	1602	1001	52	12	93.991	0.0
NW_003298908.1	82	1602	1254	166	22	86.963	0.0
NW_003298908.1	82	219	146	14	0	91.250	3.37e-53
NW_003298908.1	82	69.4	37	0	0	100.000	3.59e-08
NW_003299036.1	82	1596	1254	166	23	86.902	0.0
NW_003299036.1	82	1437	1242	177	49	84.605	0.0
NW_003299036.1	82	219	146	14	0	91.250	3.37e-53
NW_003299036.1	82	185	146	14	7	87.425	3.42e-43
NW_003299036.1	82	69.4	37	0	0	100.000	3.59e-08
NW_003299036.1	82	67.6	36	0	0	100.000	1.29e-07
NW_025764822.1	89	1592	1494	232	67	83.324	0.0
NW_003298972.1	82	1587	1254	166	25	86.782	0.0
NW_003298972.1	82	1565	1255	165	31	86.492	0.0
NW_003298972.1	82	219	146	14	0	91.250	3.37e-53
NW_003298972.1	82	219	146	14	0	91.250	3.37e-53
NW_003298972.1	82	69.4	37	0	0	100.000	3.59e-08
NW_003298972.1	82	69.4	37	0	0	100.000	3.59e-08
NW_022156942.1	89	1576	1484	234	65	83.231	0.0
NW_025408682.1	82	1574	1247	165	26	86.718	0.0
NW_025408682.1	82	1568	1249	165	28	86.616	0.0
NW_025408682.1	82	1561	1247	166	28	86.537	0.0
NW_025408682.1	82	1555	1246	167	28	86.468	0.0
NW_025408682.1	82	1548	1243	165	30	86.439	0.0
NW_025408682.1	82	1541	1244	166	31	86.329	0.0
NW_025408682.1	82	1539	1244	164	33	86.329	0.0
NW_025408682.1	82	1539	1243	161	35	86.379	0.0
NW_025408682.1	82	1533	1242	161	36	86.310	0.0
NW_025408682.1	82	1519	1239	162	37	86.161	0.0
NW_025408682.1	82	1511	1238	165	36	86.032	0.0
NW_025408682.1	82	1260	1067	146	37	85.360	0.0
NW_025408682.1	82	1075	936	138	31	84.706	0.0
NW_025408682.1	82	252	171	16	1	90.957	3.32e-63
NW_025408682.1	82	252	171	16	1	90.957	3.32e-63
NW_025408682.1	82	252	171	16	1	90.957	3.32e-63
NW_025408682.1	82	252	171	16	1	90.957	3.32e-63
NW_025408682.1	82	246	170	17	1	90.426	1.55e-61
NW_025408682.1	82	246	170	17	1	90.426	1.55e-61
NW_025408682.1	82	246	170	16	2	90.426	1.55e-61
NW_025408682.1	82	246	170	16	2	90.426	1.55e-61
NW_025408682.1	82	246	170	16	2	90.426	1.55e-61
NW_025408682.1	82	244	162	15	0	91.525	5.56e-61
NW_025408682.1	82	239	169	16	3	89.894	2.59e-59
NW_025408682.1	82	233	168	16	4	89.362	1.20e-57
NW_025408682.1	82	228	167	17	4	88.830	5.60e-56
NW_025408682.1	82	215	126	5	0	96.183	4.36e-52
NW_002196764.1	60	1572	1091	81	31	90.690	0.0
NW_025408566.1	89	1572	1474	245	53	83.183	0.0
NW_025763719.1	89	1567	1478	241	59	83.127	0.0
NW_025763719.1	89	1567	1478	241	59	83.127	0.0
NW_025763719.1	89	1567	1478	241	59	83.127	0.0
NW_002990272.1	49	1563	935	38	5	95.603	0.0
NC_036623.1	89	1561	1479	238	63	83.090	0.0
NW_023500964.1	89	1554	1475	232	68	83.099	0.0
NW_023500964.1	89	1389	1228	179	47	84.457	0.0
NW_023500964.1	89	246	170	17	1	90.426	1.55e-61
NW_025064879.1	89	1548	1468	251	51	82.938	0.0
NW_017263917.1	89	1541	1477	235	69	82.931	0.0
NW_017263917.1	89	1541	1477	235	69	82.931	0.0
NW_017263917.1	89	1541	1476	237	67	82.921	0.0
NW_017263930.1	89	1541	1476	236	68	82.921	0.0
NW_017263930.1	89	1533	1475	236	69	82.865	0.0
NW_017263929.1	89	1541	1476	237	67	82.921	0.0
NW_017263929.1	89	1541	1476	237	67	82.921	0.0
NW_017263927.1	89	1541	1476	237	67	82.921	0.0
NW_017263927.1	89	1541	1477	235	69	82.931	0.0
NW_017263927.1	89	856	968	175	62	80.332	0.0
NW_017263926.1	89	1541	1477	234	70	82.931	0.0
NW_017263926.1	89	1541	1477	235	69	82.931	0.0
NW_017263926.1	89	1504	1471	231	78	82.640	0.0
NW_017263928.1	89	1535	1477	233	72	82.884	0.0
NW_017263928.1	89	1502	1472	228	81	82.650	0.0
NW_020194432.1	45	1533	871	14	5	97.865	0.0
NW_020194432.1	45	750	419	4	2	98.588	0.0
NW_024545242.1	83	1528	1246	182	22	85.931	0.0
NW_024545242.1	83	1528	1246	182	22	85.931	0.0
NW_024545242.1	83	231	147	11	0	93.038	4.33e-57
NW_024545242.1	83	231	147	11	0	93.038	4.33e-57
NW_024545242.1	83	69.4	37	0	0	100.000	3.59e-08
NW_024545242.1	83	69.4	37	0	0	100.000	3.59e-08
NW_014013638.1	81	1520	1243	161	39	86.140	0.0
NW_014013638.1	81	243	160	13	1	91.954	2.00e-60
NC_054391.1	82	1519	1250	170	35	85.911	0.0
NC_054391.1	82	1519	1250	170	35	85.911	0.0
NC_054391.1	82	231	157	16	0	90.751	4.33e-57
NC_054391.1	82	231	157	16	0	90.751	4.33e-57
NC_035922.1	83	1515	1251	173	34	85.802	0.0
NC_035922.1	83	1515	1251	173	34	85.802	0.0
NC_035922.1	83	246	151	9	0	94.375	1.55e-61
NC_035922.1	83	246	151	9	0	94.375	1.55e-61
NC_035922.1	83	69.4	37	0	0	100.000	3.59e-08
NC_035922.1	83	69.4	37	0	0	100.000	3.59e-08
NC_016493.1	83	1515	1249	178	29	85.783	0.0
NC_016493.1	83	1515	1249	178	29	85.783	0.0
NC_016493.1	83	235	153	13	0	92.169	3.35e-58
NC_016493.1	83	235	153	13	0	92.169	3.35e-58
NC_016493.1	83	69.4	37	0	0	100.000	3.59e-08
NC_016493.1	83	69.4	37	0	0	100.000	3.59e-08
NW_006711156.1	81	1511	1240	166	36	85.992	0.0
NW_006711156.1	81	243	160	13	1	91.954	2.00e-60
NW_024468018.1	82	1507	1238	177	27	85.853	0.0
NW_024468018.1	82	239	149	10	0	93.711	2.59e-59
NW_024468018.1	82	69.4	37	0	0	100.000	3.59e-08
NC_016459.1	82	1506	1237	171	32	85.903	0.0
NC_016459.1	82	1506	1237	171	32	85.903	0.0
NC_016459.1	82	558	404	47	3	88.987	1.75e-155
NC_016459.1	82	259	175	15	2	91.146	1.99e-65
NC_016459.1	82	259	175	15	2	91.146	1.99e-65
NW_025763569.1	82	1504	1238	173	31	85.853	0.0
NW_025763569.1	82	244	175	20	1	89.286	5.56e-61
NW_025763567.1	82	1504	1238	172	32	85.853	0.0
NW_025763567.1	82	1504	1238	173	31	85.853	0.0
NW_025763567.1	82	1504	1238	173	31	85.853	0.0
NW_025763567.1	82	1504	1238	173	31	85.853	0.0
NW_025763567.1	82	1498	1237	173	32	85.784	0.0
NW_025763567.1	82	244	175	20	1	89.286	5.56e-61
NW_025763567.1	82	244	175	20	1	89.286	5.56e-61
NW_025763567.1	82	244	175	20	1	89.286	5.56e-61
NW_025763567.1	82	244	175	20	1	89.286	5.56e-61
NW_025763567.1	82	244	175	20	1	89.286	5.56e-61
NW_025763545.1	82	1504	1238	173	31	85.853	0.0
NW_025763545.1	82	1504	1238	173	31	85.853	0.0
NW_025763545.1	82	244	175	20	1	89.286	5.56e-61
NW_025763545.1	82	244	175	20	1	89.286	5.56e-61
NW_001809796.1	83	1500	1237	181	25	85.724	0.0
NW_001809796.1	83	1474	1237	182	30	85.369	0.0
NW_001809796.1	83	219	155	17	1	89.595	3.37e-53
NW_001809796.1	83	209	155	17	3	88.571	2.03e-50
NW_001809796.1	83	71.3	38	0	0	100.000	9.99e-09
NW_001809796.1	83	71.3	38	0	0	100.000	9.99e-09
NC_005788.4	74	1496	1239	178	29	85.685	0.0
NC_005788.4	74	1496	1239	178	29	85.685	0.0
NC_005788.4	74	1496	1239	178	29	85.685	0.0
NC_005788.4	74	1496	1239	178	29	85.685	0.0
NC_005788.4	74	1496	1239	178	29	85.685	0.0
NC_005788.4	74	1496	1239	178	29	85.685	0.0
NC_005788.4	74	1496	1239	178	29	85.685	0.0
NC_005788.4	74	1496	1239	178	29	85.685	0.0
NC_005788.4	74	1496	1239	178	29	85.685	0.0
NC_005788.4	74	1496	1239	178	29	85.685	0.0
NC_005788.4	74	1496	1239	178	29	85.685	0.0
NC_005788.4	74	1496	1239	178	29	85.685	0.0
NC_005788.4	74	1496	1239	178	29	85.685	0.0
NC_005788.4	74	1496	1239	178	29	85.685	0.0
NC_005788.4	74	1496	1239	178	29	85.685	0.0
NC_005788.4	74	1496	1239	178	29	85.685	0.0
NC_005788.4	74	1496	1239	178	29	85.685	0.0
NC_005788.4	74	1496	1239	178	29	85.685	0.0
NC_005788.4	74	1496	1239	178	29	85.685	0.0
NC_005788.4	74	1496	1239	178	29	85.685	0.0
NC_005788.4	74	1496	1239	178	29	85.685	0.0
NC_005788.4	74	1496	1239	178	29	85.685	0.0
NC_005788.4	74	1496	1239	178	29	85.685	0.0
NC_005788.4	74	1496	1239	178	29	85.685	0.0
NC_005788.4	74	1496	1239	178	29	85.685	0.0
NC_005788.4	74	1496	1239	178	29	85.685	0.0
NC_005788.4	74	1496	1239	178	29	85.685	0.0
NC_005788.4	74	1496	1239	178	29	85.685	0.0
NC_005788.4	74	1496	1239	178	29	85.685	0.0
NC_005788.4	74	1496	1239	178	29	85.685	0.0
NC_005788.4	74	1496	1239	178	29	85.685	0.0
NC_005788.4	74	1496	1239	178	29	85.685	0.0
NC_005788.4	74	1496	1239	178	29	85.685	0.0
NC_005788.4	74	1496	1239	178	29	85.685	0.0
NC_005788.4	74	1496	1239	178	29	85.685	0.0
NC_005788.4	74	1496	1239	178	29	85.685	0.0
NC_005788.4	74	1496	1239	178	29	85.685	0.0
NC_005788.4	74	1496	1239	178	29	85.685	0.0
NC_005788.4	74	1496	1239	178	29	85.685	0.0
NC_005788.4	74	69.4	37	0	0	100.000	3.59e-08
NC_005788.4	74	69.4	37	0	0	100.000	3.59e-08
NC_005788.4	74	69.4	37	0	0	100.000	3.59e-08
NC_005788.4	74	69.4	37	0	0	100.000	3.59e-08
NC_005788.4	74	69.4	37	0	0	100.000	3.59e-08
NC_005788.4	74	69.4	37	0	0	100.000	3.59e-08
NC_005788.4	74	69.4	37	0	0	100.000	3.59e-08
NC_005788.4	74	69.4	37	0	0	100.000	3.59e-08
NC_005788.4	74	69.4	37	0	0	100.000	3.59e-08
NC_005788.4	74	69.4	37	0	0	100.000	3.59e-08
NC_005788.4	74	69.4	37	0	0	100.000	3.59e-08
NC_005788.4	74	69.4	37	0	0	100.000	3.59e-08
NC_005788.4	74	69.4	37	0	0	100.000	3.59e-08
NC_005788.4	74	69.4	37	0	0	100.000	3.59e-08
NC_005788.4	74	69.4	37	0	0	100.000	3.59e-08
NC_005788.4	74	69.4	37	0	0	100.000	3.59e-08
NC_005788.4	74	69.4	37	0	0	100.000	3.59e-08
NC_005788.4	74	69.4	37	0	0	100.000	3.59e-08
NC_005788.4	74	69.4	37	0	0	100.000	3.59e-08
NC_005788.4	74	69.4	37	0	0	100.000	3.59e-08
NC_005788.4	74	69.4	37	0	0	100.000	3.59e-08
NC_005788.4	74	69.4	37	0	0	100.000	3.59e-08
NC_005788.4	74	69.4	37	0	0	100.000	3.59e-08
NC_005788.4	74	69.4	37	0	0	100.000	3.59e-08
NC_005788.4	74	69.4	37	0	0	100.000	3.59e-08
NC_005788.4	74	69.4	37	0	0	100.000	3.59e-08
NC_005788.4	74	69.4	37	0	0	100.000	3.59e-08
NC_005788.4	74	69.4	37	0	0	100.000	3.59e-08
NC_005788.4	74	69.4	37	0	0	100.000	3.59e-08
NC_005788.4	74	69.4	37	0	0	100.000	3.59e-08
NC_005788.4	74	69.4	37	0	0	100.000	3.59e-08
NC_005788.4	74	69.4	37	0	0	100.000	3.59e-08
NC_005788.4	74	69.4	37	0	0	100.000	3.59e-08
NC_005788.4	74	69.4	37	0	0	100.000	3.59e-08
NC_005788.4	74	69.4	37	0	0	100.000	3.59e-08
NC_005788.4	74	69.4	37	0	0	100.000	3.59e-08
NC_005788.4	74	69.4	37	0	0	100.000	3.59e-08
NC_005788.4	74	69.4	37	0	0	100.000	3.59e-08
NC_005788.4	74	69.4	37	0	0	100.000	3.59e-08
NC_016485.2	75	1491	1244	181	30	85.498	0.0
NC_016485.2	75	69.4	37	0	0	100.000	3.59e-08
NC_063079.1	81	1487	1233	174	32	85.685	0.0
NC_063079.1	81	1482	1232	175	32	85.615	0.0
NC_063079.1	81	237	158	15	0	91.329	9.30e-59
NC_063079.1	81	237	158	15	0	91.329	9.30e-59
NC_063074.1	81	1487	1233	174	32	85.685	0.0
NC_063074.1	81	1487	1233	174	32	85.685	0.0
NC_063074.1	81	1487	1233	174	32	85.685	0.0
NC_063074.1	81	1487	1233	174	32	85.685	0.0
NC_063074.1	81	237	158	15	0	91.329	9.30e-59
NC_063074.1	81	237	158	15	0	91.329	9.30e-59
NC_063074.1	81	237	158	15	0	91.329	9.30e-59
NC_063074.1	81	237	158	15	0	91.329	9.30e-59
NC_006035.2	83	1485	1252	175	39	85.402	0.0
NC_006035.2	83	243	149	9	0	94.304	2.00e-60
NC_006035.2	83	69.4	37	0	0	100.000	3.59e-08
NW_011929459.1	82	1485	1234	175	32	85.635	0.0
NW_011929459.1	82	235	167	20	0	89.305	3.35e-58
NC_016478.1	82	1483	1233	176	31	85.625	0.0
NC_016478.1	82	243	173	17	3	89.637	2.00e-60
NW_002196671.1	83	1482	1232	185	24	85.496	0.0
NW_002196671.1	83	217	154	17	1	89.535	1.21e-52
NW_002196671.1	83	71.3	38	0	0	100.000	9.99e-09
NC_050726.1	74	1482	1247	171	41	85.469	0.0
NC_050726.1	74	69.4	37	0	0	100.000	3.59e-08
NC_050722.1	74	1482	1247	171	41	85.469	0.0
NC_050722.1	74	1482	1247	171	41	85.469	0.0
NC_050722.1	74	1482	1247	171	41	85.469	0.0
NC_050722.1	74	1482	1247	171	41	85.469	0.0
NC_050722.1	74	1482	1247	171	41	85.469	0.0
NC_050722.1	74	69.4	37	0	0	100.000	3.59e-08
NC_050722.1	74	69.4	37	0	0	100.000	3.59e-08
NC_050722.1	74	69.4	37	0	0	100.000	3.59e-08
NC_050722.1	74	69.4	37	0	0	100.000	3.59e-08
NC_050722.1	74	69.4	37	0	0	100.000	3.59e-08
NW_026054762.1	81	1480	1233	177	31	85.566	0.0
NW_026054762.1	81	1480	1233	177	31	85.566	0.0
NW_026054762.1	81	1480	1233	177	31	85.566	0.0
NW_026054762.1	81	1480	1233	177	31	85.566	0.0
NW_026054762.1	81	239	163	17	0	90.556	2.59e-59
NW_026054762.1	81	239	163	17	0	90.556	2.59e-59
NW_026054762.1	81	239	163	17	0	90.556	2.59e-59
NW_026054762.1	81	239	163	17	0	90.556	2.59e-59
NC_016452.1	74	1474	1241	174	38	85.409	0.0
NC_016452.1	74	1474	1241	174	38	85.409	0.0
NC_016452.1	74	69.4	37	0	0	100.000	3.59e-08
NC_016452.1	74	69.4	37	0	0	100.000	3.59e-08
NW_020194394.1	48	1474	915	31	22	94.525	0.0
NC_050732.1	82	1474	1235	182	29	85.408	0.0
NC_050732.1	82	1474	1235	182	29	85.408	0.0
NC_050732.1	82	231	147	11	0	93.038	4.33e-57
NC_050732.1	82	231	147	11	0	93.038	4.33e-57
NC_050732.1	82	69.4	37	0	0	100.000	3.59e-08
NC_050732.1	82	69.4	37	0	0	100.000	3.59e-08
NC_009043.1	84	1472	1229	187	23	85.407	0.0
NC_009043.1	84	209	169	24	3	86.224	2.03e-50
NC_009043.1	84	71.3	38	0	0	100.000	9.99e-09
NW_001510401.1	43	1471	835	18	1	97.775	0.0
NW_019212883.1	82	1471	1233	182	29	85.388	0.0
NW_019212883.1	82	1471	1233	182	29	85.388	0.0
NW_019212883.1	82	226	147	10	2	92.453	2.01e-55
NW_019212883.1	82	226	147	10	2	92.453	2.01e-55
NW_019212883.1	82	69.4	37	0	0	100.000	3.59e-08
NW_019212883.1	82	69.4	37	0	0	100.000	3.59e-08
NC_031674.1	74	1471	1227	188	22	85.386	0.0
NC_031674.1	74	1471	1227	188	22	85.386	0.0
NC_031674.1	74	1471	1227	188	22	85.386	0.0
NC_031674.1	74	1471	1227	188	22	85.386	0.0
NC_031674.1	74	1471	1227	188	22	85.386	0.0
NC_031674.1	74	1471	1227	188	22	85.386	0.0
NC_031674.1	74	1471	1227	188	22	85.386	0.0
NC_031674.1	74	75.0	42	1	0	97.674	7.72e-10
NC_031674.1	74	75.0	42	1	0	97.674	7.72e-10
NC_031674.1	74	75.0	42	1	0	97.674	7.72e-10
NC_031674.1	74	75.0	42	1	0	97.674	7.72e-10
NC_031674.1	74	75.0	42	1	0	97.674	7.72e-10
NC_031674.1	74	75.0	42	1	0	97.674	7.72e-10
NC_031674.1	74	75.0	42	1	0	97.674	7.72e-10
NC_031674.1	74	75.0	42	1	0	97.674	7.72e-10
NW_024467143.1	81	1469	1231	179	31	85.427	0.0
NW_024467143.1	81	220	157	19	0	89.205	9.37e-54
NW_001813769.1	48	1467	902	45	7	94.549	0.0
NW_002196661.1	44	1465	852	23	5	96.818	0.0
NW_022995053.1	74	1465	1205	172	27	85.826	0.0
NW_022995053.1	74	566	378	31	4	91.525	1.04e-157
NW_022995053.1	74	178	111	5	2	94.068	5.72e-41
NW_022995053.1	74	71.3	38	0	0	100.000	9.99e-09
NW_022995053.1	74	71.3	38	0	0	100.000	9.99e-09
NC_016508.1	82	1463	1237	176	37	85.310	0.0
NC_016508.1	82	1463	1237	176	37	85.310	0.0
NC_016508.1	82	1463	1237	176	37	85.310	0.0
NC_016508.1	82	235	149	11	0	93.125	3.35e-58
NC_016508.1	82	235	149	11	0	93.125	3.35e-58
NC_016508.1	82	235	149	11	0	93.125	3.35e-58
NC_016508.1	82	69.4	37	0	0	100.000	3.59e-08
NC_016508.1	82	69.4	37	0	0	100.000	3.59e-08
NC_016508.1	82	69.4	37	0	0	100.000	3.59e-08
NW_015971153.1	81	1463	1230	180	31	85.357	0.0
NW_015971153.1	81	217	151	17	0	89.881	1.21e-52
NW_014574716.1	81	1458	1227	190	23	85.208	0.0
NW_014574716.1	81	237	159	14	1	91.379	9.30e-59
NC_013084.1	82	1454	1232	181	33	85.201	0.0
NC_013084.1	82	1454	1232	181	33	85.201	0.0
NC_013084.1	82	1454	1232	181	33	85.201	0.0
NC_013084.1	82	937	874	146	30	83.238	0.0
NC_013084.1	82	230	149	10	2	92.547	1.56e-56
NC_013084.1	82	230	149	10	2	92.547	1.56e-56
NC_013084.1	82	230	149	10	2	92.547	1.56e-56
NC_013084.1	82	230	149	10	2	92.547	1.56e-56
NC_013084.1	82	69.4	37	0	0	100.000	3.59e-08
NC_013084.1	82	69.4	37	0	0	100.000	3.59e-08
NC_013084.1	82	69.4	37	0	0	100.000	3.59e-08
NC_060201.1	74	1450	1229	192	24	85.052	0.0
NC_060201.1	74	1450	1229	192	24	85.052	0.0
NC_060201.1	74	1450	1229	192	24	85.052	0.0
NC_060201.1	74	1450	1229	192	24	85.052	0.0
NC_060201.1	74	1448	1229	191	25	85.052	0.0
NC_060201.1	74	1448	1228	192	24	85.042	0.0
NC_060201.1	74	1443	1228	192	25	84.983	0.0
NC_060201.1	74	67.6	36	0	0	100.000	1.29e-07
NC_060201.1	74	67.6	36	0	0	100.000	1.29e-07
NC_060201.1	74	67.6	36	0	0	100.000	1.29e-07
NC_060201.1	74	67.6	36	0	0	100.000	1.29e-07
NC_060201.1	74	67.6	36	0	0	100.000	1.29e-07
NC_060201.1	74	67.6	36	0	0	100.000	1.29e-07
NC_060201.1	74	67.6	36	0	0	100.000	1.29e-07
NC_001144.5	82	1445	1228	189	27	85.042	0.0
NC_001144.5	82	1445	1228	189	27	85.042	0.0
NC_001144.5	82	231	147	11	0	93.038	4.33e-57
NC_001144.5	82	231	147	11	0	93.038	4.33e-57
NC_001144.5	82	69.4	37	0	0	100.000	3.59e-08
NC_001144.5	82	69.4	37	0	0	100.000	3.59e-08
NW_015971807.1	80	1445	1227	185	30	85.090	0.0
NW_015971807.1	80	233	150	12	0	92.593	1.20e-57
NW_025764609.1	82	1441	1230	175	40	85.121	0.0
NW_025764609.1	82	1441	1230	175	40	85.121	0.0
NW_025764609.1	82	263	180	14	4	90.909	1.53e-66
NW_025764609.1	82	263	180	14	4	90.909	1.53e-66
NW_023501017.1	82	1441	1234	177	40	85.045	0.0
NW_023501017.1	82	1441	1234	177	40	85.045	0.0
NW_023501017.1	82	246	170	17	1	90.426	1.55e-61
NW_023501017.1	82	246	170	17	1	90.426	1.55e-61
NW_020185488.1	82	1441	1226	183	32	85.080	0.0
NW_020185488.1	82	235	167	20	0	89.305	3.35e-58
NW_003020045.1	83	1437	1230	182	35	85.003	0.0
NW_003020045.1	83	219	162	17	4	88.525	3.37e-53
NW_003020045.1	83	71.3	38	0	0	100.000	9.99e-09
NW_003020039.1	83	1437	1230	182	35	85.003	0.0
NW_003020039.1	83	1437	1230	182	35	85.003	0.0
NW_003020039.1	83	1437	1230	182	35	85.003	0.0
NW_003020039.1	83	219	162	17	4	88.525	3.37e-53
NW_003020039.1	83	219	162	17	4	88.525	3.37e-53
NW_003020039.1	83	219	162	17	4	88.525	3.37e-53
NW_003020039.1	83	71.3	38	0	0	100.000	9.99e-09
NW_003020039.1	83	71.3	38	0	0	100.000	9.99e-09
NW_003020039.1	83	71.3	38	0	0	100.000	9.99e-09
NW_026055165.1	82	1435	1219	197	19	84.948	0.0
NW_026055165.1	82	1007	751	93	8	88.146	0.0
NW_026055165.1	82	244	175	20	1	89.286	5.56e-61
NW_026055165.1	82	63.9	42	4	0	91.304	1.67e-06
NW_023500971.1	82	1435	1233	178	40	84.976	0.0
NW_023500971.1	82	246	170	17	1	90.426	1.55e-61
NW_023500971.1	82	165	99	5	0	95.192	4.45e-37
NW_023500963.1	82	1435	1228	178	38	85.042	0.0
NW_023500963.1	82	1435	1228	178	38	85.042	0.0
NW_023500963.1	82	246	170	17	1	90.426	1.55e-61
NW_023500963.1	82	243	169	19	0	89.894	2.00e-60
NW_023500958.1	82	1435	1228	178	38	85.042	0.0
NW_023500958.1	82	1435	1228	178	38	85.042	0.0
NW_023500958.1	82	246	170	17	1	90.426	1.55e-61
NW_023500958.1	82	246	170	17	1	90.426	1.55e-61
NW_023500949.1	82	1435	1233	178	40	84.976	0.0
NW_023500949.1	82	1435	1234	176	42	84.986	0.0
NW_023500949.1	82	619	634	107	34	81.806	7.91e-174
NW_023500949.1	82	246	170	17	1	90.426	1.55e-61
NW_023500949.1	82	246	170	17	1	90.426	1.55e-61
NW_023500949.1	82	246	170	17	1	90.426	1.55e-61
NW_023500946.1	82	1435	1233	178	40	84.976	0.0
NW_023500946.1	82	1435	1233	178	40	84.976	0.0
NW_023500946.1	82	246	170	17	1	90.426	1.55e-61
NW_023500946.1	82	246	170	17	1	90.426	1.55e-61
NW_023500925.1	82	1435	1228	178	38	85.042	0.0
NW_023500925.1	82	1435	1229	176	40	85.052	0.0
NW_023500925.1	82	1435	1228	178	38	85.042	0.0
NW_023500925.1	82	1247	1223	184	72	82.691	0.0
NW_023500925.1	82	246	170	17	1	90.426	1.55e-61
NW_023500925.1	82	246	170	17	1	90.426	1.55e-61
NW_023500925.1	82	246	170	17	1	90.426	1.55e-61
NW_023500921.1	82	1435	1233	178	40	84.976	0.0
NW_023500921.1	82	1435	1234	176	42	84.986	0.0
NW_023500921.1	82	1435	1234	176	42	84.986	0.0
NW_023500921.1	82	1435	1233	178	40	84.976	0.0
NW_023500921.1	82	1435	1234	176	42	84.986	0.0
NW_023500921.1	82	1435	1233	178	40	84.976	0.0
NW_023500921.1	82	246	170	17	1	90.426	1.55e-61
NW_023500921.1	82	246	170	17	1	90.426	1.55e-61
NW_023500921.1	82	246	170	17	1	90.426	1.55e-61
NW_023500921.1	82	246	170	17	1	90.426	1.55e-61
NW_023500921.1	82	246	170	17	1	90.426	1.55e-61
NW_023500921.1	82	246	170	17	1	90.426	1.55e-61
NW_023500910.1	82	1435	1228	178	38	85.042	0.0
NW_023500910.1	82	1435	1228	178	38	85.042	0.0
NW_023500910.1	82	246	170	17	1	90.426	1.55e-61
NW_023500910.1	82	246	170	17	1	90.426	1.55e-61
NW_025763505.1	82	1434	1225	182	34	85.010	0.0
NW_025763505.1	82	1434	1225	182	34	85.010	0.0
NW_025763505.1	82	1434	1226	180	36	85.021	0.0
NW_025763505.1	82	1434	1225	182	34	85.010	0.0
NW_025763505.1	82	1434	1226	180	36	85.021	0.0
NW_025763505.1	82	1434	1226	180	36	85.021	0.0
NW_025763505.1	82	1434	1226	180	36	85.021	0.0
NW_025763505.1	82	252	171	16	1	90.957	3.32e-63
NW_025763505.1	82	252	171	16	1	90.957	3.32e-63
NW_025763505.1	82	252	171	16	1	90.957	3.32e-63
NW_025763505.1	82	252	171	16	1	90.957	3.32e-63
NW_025763505.1	82	252	171	16	1	90.957	3.32e-63
NW_025763505.1	82	252	171	16	1	90.957	3.32e-63
NW_025763505.1	82	252	171	16	1	90.957	3.32e-63
NW_017387867.1	82	1428	1227	177	40	84.972	0.0
NW_017387867.1	82	1428	1226	179	38	84.962	0.0
NW_017387867.1	82	1428	1226	179	38	84.962	0.0
NW_017387867.1	82	1428	1226	179	38	84.962	0.0
NW_017387867.1	82	1428	1227	177	40	84.972	0.0
NW_017387867.1	82	1421	1226	177	41	84.903	0.0
NW_017387867.1	82	257	172	15	1	91.489	7.14e-65
NW_017387867.1	82	257	172	15	1	91.489	7.14e-65
NW_017387867.1	82	257	172	15	1	91.489	7.14e-65
NW_017387867.1	82	257	172	15	1	91.489	7.14e-65
NW_017387867.1	82	257	172	15	1	91.489	7.14e-65
NW_017387867.1	82	257	172	15	1	91.489	7.14e-65
NC_031677.1	82	1428	1227	177	40	84.972	0.0
NC_031677.1	82	1428	1227	177	40	84.972	0.0
NC_031677.1	82	257	172	15	1	91.489	7.14e-65
NC_031677.1	82	257	172	15	1	91.489	7.14e-65
NW_025408615.1	82	1428	1226	179	38	84.962	0.0
NW_025408615.1	82	1428	1226	179	38	84.962	0.0
NW_025408615.1	82	1428	1227	177	40	84.972	0.0
NW_025408615.1	82	1428	1227	177	40	84.972	0.0
NW_025408615.1	82	1423	1226	178	40	84.903	0.0
NW_025408615.1	82	1423	1227	176	42	84.913	0.0
NW_025408615.1	82	1421	1226	177	41	84.903	0.0
NW_025408615.1	82	1387	1220	182	42	84.488	0.0
NW_025408615.1	82	257	172	15	1	91.489	7.14e-65
NW_025408615.1	82	257	172	15	1	91.489	7.14e-65
NW_025408615.1	82	257	172	15	1	91.489	7.14e-65
NW_025408615.1	82	257	172	15	1	91.489	7.14e-65
NW_025408615.1	82	257	172	15	1	91.489	7.14e-65
NW_025408615.1	82	257	172	15	1	91.489	7.14e-65
NW_025408615.1	82	257	172	15	1	91.489	7.14e-65
NC_035795.1	81	1428	1221	189	28	84.910	0.0
NC_035795.1	81	248	160	13	0	92.486	4.30e-62
NW_023501247.1	82	1428	1227	177	40	84.972	0.0
NW_023501247.1	82	257	172	15	1	91.489	7.14e-65
NC_020189.1	83	1424	1227	179	39	84.913	0.0
NC_020189.1	83	819	555	52	3	90.984	0.0
NC_020189.1	83	230	153	12	2	91.617	1.56e-56
NC_020189.1	83	69.4	37	0	0	100.000	3.59e-08
NC_020188.1	83	1424	1227	179	39	84.913	0.0
NC_020188.1	83	819	555	52	3	90.984	0.0
NC_020188.1	83	230	153	12	2	91.617	1.56e-56
NC_020188.1	83	69.4	37	0	0	100.000	3.59e-08
NW_001837906.1	72	1423	1225	180	38	84.893	0.0
NC_026477.1	82	1423	1225	180	38	84.893	0.0
NC_026477.1	82	1423	1225	180	38	84.893	0.0
NC_026477.1	82	1423	1225	180	38	84.893	0.0
NC_026477.1	82	1423	1225	180	38	84.893	0.0
NC_026477.1	82	1423	1225	180	38	84.893	0.0
NC_026477.1	82	1417	1224	181	38	84.823	0.0
NC_026477.1	82	787	748	122	31	83.019	0.0
NC_026477.1	82	507	386	47	7	87.727	6.42e-140
NC_026477.1	82	257	172	15	1	91.489	7.14e-65
NC_026477.1	82	257	172	15	1	91.489	7.14e-65
NC_026477.1	82	257	172	15	1	91.489	7.14e-65
NC_026477.1	82	257	172	15	1	91.489	7.14e-65
NC_026477.1	82	257	172	15	1	91.489	7.14e-65
NC_026477.1	82	257	172	15	1	91.489	7.14e-65
NC_026477.1	82	257	172	15	1	91.489	7.14e-65
NC_026477.1	82	257	172	15	1	91.489	7.14e-65
NW_025408665.1	82	1423	1225	180	38	84.893	0.0
NW_025408665.1	82	1423	1225	180	38	84.893	0.0
NW_025408665.1	82	1421	1225	178	40	84.893	0.0
NW_025408665.1	82	1415	1225	178	41	84.834	0.0
NW_025408665.1	82	1413	1225	180	40	84.775	0.0
NW_025408665.1	82	1413	1225	180	40	84.775	0.0
NW_025408665.1	82	1413	1224	182	38	84.765	0.0
NW_025408665.1	82	1408	1223	183	38	84.695	0.0
NW_025408665.1	82	1402	1222	179	42	84.685	0.0
NW_025408665.1	82	1399	1222	180	42	84.626	0.0
NW_025408665.1	82	1397	1223	177	45	84.637	0.0
NW_025408665.1	82	1393	1221	182	41	84.557	0.0
NW_025408665.1	82	1391	1222	178	45	84.567	0.0
NW_025408665.1	82	1384	1221	176	48	84.498	0.0
NW_025408665.1	82	1236	1200	163	82	83.045	0.0
NW_025408665.1	82	889	673	76	16	87.974	0.0
NW_025408665.1	82	501	386	46	9	87.528	2.99e-138
NW_025408665.1	82	257	172	15	1	91.489	7.14e-65
NW_025408665.1	82	257	172	15	1	91.489	7.14e-65
NW_025408665.1	82	257	172	15	1	91.489	7.14e-65
NW_025408665.1	82	257	172	15	1	91.489	7.14e-65
NW_025408665.1	82	257	172	15	1	91.489	7.14e-65
NW_025408665.1	82	257	172	15	1	91.489	7.14e-65
NW_025408665.1	82	257	172	15	1	91.489	7.14e-65
NW_025408665.1	82	257	172	15	1	91.489	7.14e-65
NW_025408665.1	82	257	172	15	1	91.489	7.14e-65
NW_025408665.1	82	257	172	15	1	91.489	7.14e-65
NW_025408665.1	82	257	172	15	1	91.489	7.14e-65
NW_025408665.1	82	257	172	15	1	91.489	7.14e-65
NW_025408665.1	82	257	172	15	1	91.489	7.14e-65
NW_025408665.1	82	252	171	15	2	90.957	3.32e-63
NW_025408665.1	82	252	171	15	2	90.957	3.32e-63
NC_058402.1	82	1423	1226	178	40	84.903	0.0
NC_058402.1	82	1423	1226	178	40	84.903	0.0
NC_058402.1	82	1417	1225	180	39	84.834	0.0
NC_058402.1	82	1417	1224	182	37	84.823	0.0
NC_058402.1	82	1413	1225	180	40	84.775	0.0
NC_058402.1	82	1330	1210	175	56	83.969	0.0
NC_058402.1	82	1175	1200	178	83	82.136	0.0
NC_058402.1	82	950	746	86	24	87.150	0.0
NC_058402.1	82	257	172	15	1	91.489	7.14e-65
NC_058402.1	82	257	172	15	1	91.489	7.14e-65
NC_058402.1	82	257	172	15	1	91.489	7.14e-65
NC_058402.1	82	257	172	15	1	91.489	7.14e-65
NC_058402.1	82	257	172	15	1	91.489	7.14e-65
NC_058402.1	82	252	235	32	14	83.630	3.32e-63
NC_058402.1	82	239	169	16	3	89.894	2.59e-59
NC_058402.1	82	220	167	14	8	88.360	9.37e-54
NC_058402.1	82	211	165	14	9	87.766	5.64e-51
NC_012994.1	74	1423	1237	182	41	84.726	0.0
NC_012994.1	74	1419	1237	182	42	84.668	0.0
NC_012994.1	74	1419	1237	182	42	84.668	0.0
NC_012994.1	74	69.4	37	0	0	100.000	3.59e-08
NC_012994.1	74	69.4	37	0	0	100.000	3.59e-08
NC_012994.1	74	69.4	37	0	0	100.000	3.59e-08
NW_022157841.1	82	1423	1226	178	40	84.903	0.0
NW_022157841.1	82	252	171	16	1	90.957	3.32e-63
NW_025764785.1	82	1411	1226	187	35	84.669	0.0
NW_025764785.1	82	230	157	15	1	90.751	1.56e-56
NC_038015.1	82	1411	1225	178	42	84.775	0.0
NC_038015.1	82	1411	1224	180	40	84.765	0.0
NC_038015.1	82	1411	1224	180	40	84.765	0.0
NC_038015.1	82	1411	1224	180	40	84.765	0.0
NC_038015.1	82	1411	1225	178	42	84.775	0.0
NC_038015.1	82	1411	1225	178	42	84.775	0.0
NC_038015.1	82	1411	1224	180	40	84.765	0.0
NC_038015.1	82	1411	1225	178	42	84.775	0.0
NC_038015.1	82	1411	1225	178	42	84.775	0.0
NC_038015.1	82	1411	1224	180	40	84.765	0.0
NC_038015.1	82	1411	1224	180	40	84.765	0.0
NC_038015.1	82	1411	1225	178	42	84.775	0.0
NC_038015.1	82	1411	1224	180	40	84.765	0.0
NC_038015.1	82	1411	1224	180	40	84.765	0.0
NC_038015.1	82	1411	1224	180	40	84.765	0.0
NC_038015.1	82	1411	1224	180	40	84.765	0.0
NC_038015.1	82	1411	1225	178	42	84.775	0.0
NC_038015.1	82	1411	1225	178	42	84.775	0.0
NC_038015.1	82	1411	1224	180	40	84.765	0.0
NC_038015.1	82	1411	1224	180	40	84.765	0.0
NC_038015.1	82	1411	1225	178	42	84.775	0.0
NC_038015.1	82	1411	1224	180	40	84.765	0.0
NC_038015.1	82	1411	1225	178	42	84.775	0.0
NC_038015.1	82	1411	1224	180	40	84.765	0.0
NC_038015.1	82	1411	1225	178	42	84.775	0.0
NC_038015.1	82	1411	1225	178	42	84.775	0.0
NC_038015.1	82	1411	1225	178	42	84.775	0.0
NC_038015.1	82	1411	1224	180	40	84.765	0.0
NC_038015.1	82	1411	1224	180	40	84.765	0.0
NC_038015.1	82	1411	1225	178	42	84.775	0.0
NC_038015.1	82	1411	1224	180	40	84.765	0.0
NC_038015.1	82	1411	1225	178	42	84.775	0.0
NC_038015.1	82	1411	1225	178	42	84.775	0.0
NC_038015.1	82	1411	1225	178	42	84.775	0.0
NC_038015.1	82	1411	1225	178	42	84.775	0.0
NC_038015.1	82	1411	1225	178	42	84.775	0.0
NC_038015.1	82	1411	1225	178	42	84.775	0.0
NC_038015.1	82	1411	1224	180	40	84.765	0.0
NC_038015.1	82	1411	1224	180	40	84.765	0.0
NC_038015.1	82	1411	1224	180	40	84.765	0.0
NC_038015.1	82	1411	1225	178	42	84.775	0.0
NC_038015.1	82	1411	1225	178	42	84.775	0.0
NC_038015.1	82	1411	1225	178	42	84.775	0.0
NC_038015.1	82	1411	1224	180	40	84.765	0.0
NC_038015.1	82	1411	1225	178	42	84.775	0.0
NC_038015.1	82	1411	1224	180	40	84.765	0.0
NC_038015.1	82	1411	1224	180	40	84.765	0.0
NC_038015.1	82	1411	1225	178	42	84.775	0.0
NC_038015.1	82	1411	1224	180	40	84.765	0.0
NC_038015.1	82	1411	1224	180	40	84.765	0.0
NC_038015.1	82	1411	1224	180	40	84.765	0.0
NC_038015.1	82	1411	1224	180	40	84.765	0.0
NC_038015.1	82	1411	1225	178	42	84.775	0.0
NC_038015.1	82	1411	1224	180	40	84.765	0.0
NC_038015.1	82	1411	1224	180	40	84.765	0.0
NC_038015.1	82	1411	1224	180	40	84.765	0.0
NC_038015.1	82	1411	1225	178	42	84.775	0.0
NC_038015.1	82	1411	1224	180	40	84.765	0.0
NC_038015.1	82	1411	1225	178	42	84.775	0.0
NC_038015.1	82	1411	1225	178	42	84.775	0.0
NC_038015.1	82	1411	1225	178	42	84.775	0.0
NC_038015.1	82	1411	1224	180	40	84.765	0.0
NC_038015.1	82	1411	1224	180	40	84.765	0.0
NC_038015.1	82	1411	1224	180	40	84.765	0.0
NC_038015.1	82	1411	1224	180	40	84.765	0.0
NC_038015.1	82	1411	1225	178	42	84.775	0.0
NC_038015.1	82	1411	1224	180	40	84.765	0.0
NC_038015.1	82	1411	1225	178	42	84.775	0.0
NC_038015.1	82	1411	1225	178	42	84.775	0.0
NC_038015.1	82	1411	1224	180	40	84.765	0.0
NC_038015.1	82	1411	1225	178	42	84.775	0.0
NC_038015.1	82	1411	1224	180	40	84.765	0.0
NC_038015.1	82	1411	1225	178	42	84.775	0.0
NC_038015.1	82	1411	1224	180	40	84.765	0.0
NC_038015.1	82	1411	1224	180	40	84.765	0.0
NC_038015.1	82	1411	1225	178	42	84.775	0.0
NC_038015.1	82	1411	1225	178	42	84.775	0.0
NC_038015.1	82	1411	1225	178	42	84.775	0.0
NC_038015.1	82	1411	1225	178	42	84.775	0.0
NC_038015.1	82	1411	1225	178	42	84.775	0.0
NC_038015.1	82	1411	1224	180	40	84.765	0.0
NC_038015.1	82	1411	1225	178	42	84.775	0.0
NC_038015.1	82	1411	1224	180	40	84.765	0.0
NC_038015.1	82	1411	1225	178	42	84.775	0.0
NC_038015.1	82	1411	1225	178	42	84.775	0.0
NC_038015.1	82	1411	1224	180	40	84.765	0.0
NC_038015.1	82	1411	1224	180	40	84.765	0.0
NC_038015.1	82	1411	1224	180	40	84.765	0.0
NC_038015.1	82	1411	1225	178	42	84.775	0.0
NC_038015.1	82	1411	1224	180	40	84.765	0.0
NC_038015.1	82	1411	1224	180	40	84.765	0.0
NC_038015.1	82	1411	1225	178	42	84.775	0.0
NC_038015.1	82	1411	1224	180	40	84.765	0.0
NC_038015.1	82	1411	1225	178	42	84.775	0.0
NC_038015.1	82	1411	1224	180	40	84.765	0.0
NC_038015.1	82	1411	1225	178	42	84.775	0.0
NC_038015.1	82	1411	1225	178	42	84.775	0.0
NC_038015.1	82	1411	1225	178	42	84.775	0.0
NC_038015.1	82	1411	1225	178	42	84.775	0.0
NC_038015.1	82	1411	1225	178	42	84.775	0.0
NC_038015.1	82	1411	1224	180	40	84.765	0.0
NC_038015.1	82	1411	1225	178	42	84.775	0.0
NC_038015.1	82	1411	1224	180	40	84.765	0.0
NC_038015.1	82	1411	1224	180	40	84.765	0.0
NC_038015.1	82	1411	1224	180	40	84.765	0.0
NC_038015.1	82	1411	1224	180	40	84.765	0.0
NC_038015.1	82	1411	1225	178	42	84.775	0.0
NC_038015.1	82	1411	1224	180	40	84.765	0.0
NC_038015.1	82	1411	1224	180	40	84.765	0.0
NC_038015.1	82	1411	1224	180	40	84.765	0.0
NC_038015.1	82	1411	1224	180	40	84.765	0.0
NC_038015.1	82	1411	1224	180	40	84.765	0.0
NC_038015.1	82	1411	1224	180	40	84.765	0.0
NC_038015.1	82	1411	1225	178	42	84.775	0.0
NC_038015.1	82	1411	1224	180	40	84.765	0.0
NC_038015.1	82	1411	1224	180	40	84.765	0.0
NC_038015.1	82	1411	1225	178	42	84.775	0.0
NC_038015.1	82	1411	1224	180	40	84.765	0.0
NC_038015.1	82	1411	1224	180	40	84.765	0.0
NC_038015.1	82	1411	1225	178	42	84.775	0.0
NC_038015.1	82	1411	1225	178	42	84.775	0.0
NC_038015.1	82	1411	1224	180	40	84.765	0.0
NC_038015.1	82	1411	1225	178	42	84.775	0.0
NC_038015.1	82	1411	1225	178	42	84.775	0.0
NC_038015.1	82	1411	1225	178	42	84.775	0.0
NC_038015.1	82	1411	1225	178	42	84.775	0.0
NC_038015.1	82	1411	1225	178	42	84.775	0.0
NC_038015.1	82	1411	1225	178	42	84.775	0.0
NC_038015.1	82	1411	1224	180	40	84.765	0.0
NC_038015.1	82	1411	1225	178	42	84.775	0.0
NC_038015.1	82	1411	1225	178	42	84.775	0.0
NC_038015.1	82	1411	1224	180	40	84.765	0.0
NC_038015.1	82	1411	1224	180	40	84.765	0.0
NC_038015.1	82	1411	1225	178	42	84.775	0.0
NC_038015.1	82	1411	1225	178	42	84.775	0.0
NC_038015.1	82	1411	1224	180	40	84.765	0.0
NC_038015.1	82	1411	1225	178	42	84.775	0.0
NC_038015.1	82	1411	1225	178	42	84.775	0.0
NC_038015.1	82	1411	1225	178	42	84.775	0.0
NC_038015.1	82	257	172	15	1	91.489	7.14e-65
NC_038015.1	82	257	172	15	1	91.489	7.14e-65
NC_038015.1	82	257	172	15	1	91.489	7.14e-65
NC_038015.1	82	257	172	15	1	91.489	7.14e-65
NC_038015.1	82	257	172	15	1	91.489	7.14e-65
NC_038015.1	82	257	172	15	1	91.489	7.14e-65
NC_038015.1	82	257	172	15	1	91.489	7.14e-65
NC_038015.1	82	257	172	15	1	91.489	7.14e-65
NC_038015.1	82	257	172	15	1	91.489	7.14e-65
NC_038015.1	82	257	172	15	1	91.489	7.14e-65
NC_038015.1	82	257	172	15	1	91.489	7.14e-65
NC_038015.1	82	257	172	15	1	91.489	7.14e-65
NC_038015.1	82	257	172	15	1	91.489	7.14e-65
NC_038015.1	82	257	172	15	1	91.489	7.14e-65
NC_038015.1	82	257	172	15	1	91.489	7.14e-65
NC_038015.1	82	257	172	15	1	91.489	7.14e-65
NC_038015.1	82	257	172	15	1	91.489	7.14e-65
NC_038015.1	82	257	172	15	1	91.489	7.14e-65
NC_038015.1	82	257	172	15	1	91.489	7.14e-65
NC_038015.1	82	257	172	15	1	91.489	7.14e-65
NC_038015.1	82	257	172	15	1	91.489	7.14e-65
NC_038015.1	82	257	172	15	1	91.489	7.14e-65
NC_038015.1	82	257	172	15	1	91.489	7.14e-65
NC_038015.1	82	257	172	15	1	91.489	7.14e-65
NC_038015.1	82	257	172	15	1	91.489	7.14e-65
NC_038015.1	82	257	172	15	1	91.489	7.14e-65
NC_038015.1	82	257	172	15	1	91.489	7.14e-65
NC_038015.1	82	257	172	15	1	91.489	7.14e-65
NC_038015.1	82	257	172	15	1	91.489	7.14e-65
NC_038015.1	82	257	172	15	1	91.489	7.14e-65
NC_038015.1	82	257	172	15	1	91.489	7.14e-65
NC_038015.1	82	257	172	15	1	91.489	7.14e-65
NC_038015.1	82	257	172	15	1	91.489	7.14e-65
NC_038015.1	82	257	172	15	1	91.489	7.14e-65
NC_038015.1	82	257	172	15	1	91.489	7.14e-65
NC_038015.1	82	257	172	15	1	91.489	7.14e-65
NC_038015.1	82	257	172	15	1	91.489	7.14e-65
NC_038015.1	82	257	172	15	1	91.489	7.14e-65
NC_038015.1	82	257	172	15	1	91.489	7.14e-65
NC_038015.1	82	257	172	15	1	91.489	7.14e-65
NC_038015.1	82	257	172	15	1	91.489	7.14e-65
NC_038015.1	82	257	172	15	1	91.489	7.14e-65
NC_038015.1	82	257	172	15	1	91.489	7.14e-65
NC_038015.1	82	257	172	15	1	91.489	7.14e-65
NC_038015.1	82	257	172	15	1	91.489	7.14e-65
NC_038015.1	82	257	172	15	1	91.489	7.14e-65
NC_038015.1	82	257	172	15	1	91.489	7.14e-65
NC_038015.1	82	257	172	15	1	91.489	7.14e-65
NC_038015.1	82	257	172	15	1	91.489	7.14e-65
NC_038015.1	82	257	172	15	1	91.489	7.14e-65
NC_038015.1	82	257	172	15	1	91.489	7.14e-65
NC_038015.1	82	257	172	15	1	91.489	7.14e-65
NC_038015.1	82	257	172	15	1	91.489	7.14e-65
NC_038015.1	82	257	172	15	1	91.489	7.14e-65
NC_038015.1	82	257	172	15	1	91.489	7.14e-65
NC_038015.1	82	257	172	15	1	91.489	7.14e-65
NC_038015.1	82	257	172	15	1	91.489	7.14e-65
NC_038015.1	82	257	172	15	1	91.489	7.14e-65
NC_038015.1	82	257	172	15	1	91.489	7.14e-65
NC_038015.1	82	257	172	15	1	91.489	7.14e-65
NC_038015.1	82	257	172	15	1	91.489	7.14e-65
NC_038015.1	82	257	172	15	1	91.489	7.14e-65
NC_038015.1	82	257	172	15	1	91.489	7.14e-65
NC_038015.1	82	257	172	15	1	91.489	7.14e-65
NC_038015.1	82	257	172	15	1	91.489	7.14e-65
NC_038015.1	82	257	172	15	1	91.489	7.14e-65
NC_038015.1	82	257	172	15	1	91.489	7.14e-65
NC_038015.1	82	257	172	15	1	91.489	7.14e-65
NC_038015.1	82	257	172	15	1	91.489	7.14e-65
NC_038015.1	82	257	172	15	1	91.489	7.14e-65
NC_038015.1	82	257	172	15	1	91.489	7.14e-65
NC_038015.1	82	257	172	15	1	91.489	7.14e-65
NC_038015.1	82	257	172	15	1	91.489	7.14e-65
NC_038015.1	82	257	172	15	1	91.489	7.14e-65
NC_038015.1	82	257	172	15	1	91.489	7.14e-65
NC_038015.1	82	257	172	15	1	91.489	7.14e-65
NC_038015.1	82	257	172	15	1	91.489	7.14e-65
NC_038015.1	82	257	172	15	1	91.489	7.14e-65
NC_038015.1	82	257	172	15	1	91.489	7.14e-65
NC_038015.1	82	257	172	15	1	91.489	7.14e-65
NC_038015.1	82	257	172	15	1	91.489	7.14e-65
NC_038015.1	82	257	172	15	1	91.489	7.14e-65
NC_038015.1	82	257	172	15	1	91.489	7.14e-65
NC_038015.1	82	257	172	15	1	91.489	7.14e-65
NC_038015.1	82	257	172	15	1	91.489	7.14e-65
NC_038015.1	82	257	172	15	1	91.489	7.14e-65
NC_038015.1	82	257	172	15	1	91.489	7.14e-65
NC_038015.1	82	257	172	15	1	91.489	7.14e-65
NC_038015.1	82	257	172	15	1	91.489	7.14e-65
NC_038015.1	82	257	172	15	1	91.489	7.14e-65
NC_038015.1	82	257	172	15	1	91.489	7.14e-65
NC_038015.1	82	257	172	15	1	91.489	7.14e-65
NC_038015.1	82	257	172	15	1	91.489	7.14e-65
NC_038015.1	82	257	172	15	1	91.489	7.14e-65
NC_038015.1	82	257	172	15	1	91.489	7.14e-65
NC_038015.1	82	257	172	15	1	91.489	7.14e-65
NC_038015.1	82	257	172	15	1	91.489	7.14e-65
NC_038015.1	82	257	172	15	1	91.489	7.14e-65
NC_038015.1	82	257	172	15	1	91.489	7.14e-65
NC_038015.1	82	257	172	15	1	91.489	7.14e-65
NC_038015.1	82	257	172	15	1	91.489	7.14e-65
NC_038015.1	82	257	172	15	1	91.489	7.14e-65
NC_038015.1	82	257	172	15	1	91.489	7.14e-65
NC_038015.1	82	257	172	15	1	91.489	7.14e-65
NC_038015.1	82	257	172	15	1	91.489	7.14e-65
NC_038015.1	82	257	172	15	1	91.489	7.14e-65
NC_038015.1	82	257	172	15	1	91.489	7.14e-65
NC_038015.1	82	257	172	15	1	91.489	7.14e-65
NC_038015.1	82	257	172	15	1	91.489	7.14e-65
NC_038015.1	82	257	172	15	1	91.489	7.14e-65
NC_038015.1	82	257	172	15	1	91.489	7.14e-65
NC_038015.1	82	257	172	15	1	91.489	7.14e-65
NC_038015.1	82	257	172	15	1	91.489	7.14e-65
NC_038015.1	82	257	172	15	1	91.489	7.14e-65
NC_038015.1	82	257	172	15	1	91.489	7.14e-65
NC_038015.1	82	257	172	15	1	91.489	7.14e-65
NC_038015.1	82	257	172	15	1	91.489	7.14e-65
NC_038015.1	82	257	172	15	1	91.489	7.14e-65
NC_038015.1	82	257	172	15	1	91.489	7.14e-65
NC_038015.1	82	257	172	15	1	91.489	7.14e-65
NC_038015.1	82	257	172	15	1	91.489	7.14e-65
NC_038015.1	82	257	172	15	1	91.489	7.14e-65
NC_038015.1	82	257	172	15	1	91.489	7.14e-65
NC_038015.1	82	257	172	15	1	91.489	7.14e-65
NC_038015.1	82	257	172	15	1	91.489	7.14e-65
NC_038015.1	82	257	172	15	1	91.489	7.14e-65
NC_038015.1	82	257	172	15	1	91.489	7.14e-65
NC_038015.1	82	257	172	15	1	91.489	7.14e-65
NC_038015.1	82	257	172	15	1	91.489	7.14e-65
NC_038015.1	82	257	172	15	1	91.489	7.14e-65
NC_038015.1	82	257	172	15	1	91.489	7.14e-65
NC_038015.1	82	257	172	15	1	91.489	7.14e-65
NC_038015.1	82	257	172	15	1	91.489	7.14e-65
NC_038015.1	82	257	172	15	1	91.489	7.14e-65
NC_038015.1	82	257	172	15	1	91.489	7.14e-65
NC_038015.1	82	257	172	15	1	91.489	7.14e-65
NC_038015.1	82	257	172	15	1	91.489	7.14e-65
NC_038015.1	82	257	172	15	1	91.489	7.14e-65
NC_038015.1	82	257	172	15	1	91.489	7.14e-65
NW_020290525.1	44	1408	839	27	9	95.886	0.0
NW_020290589.1	44	1406	837	23	12	95.986	0.0
NW_006911920.1	82	1404	1087	131	26	87.379	0.0
NW_006911920.1	82	1072	869	113	25	86.296	0.0
NW_006911920.1	82	309	241	33	3	87.004	1.94e-80
NW_006911920.1	82	237	177	22	2	88.060	9.30e-59
NW_006911920.1	82	237	177	22	2	88.060	9.30e-59
NW_007361116.1	82	1384	1218	183	41	84.466	0.0
NW_007361116.1	82	1347	1211	187	43	84.039	0.0
NW_007361116.1	82	1330	1210	181	51	83.911	0.0
NW_007361116.1	82	1151	1001	154	28	84.615	0.0
NW_007361116.1	82	250	172	17	1	90.526	1.20e-62
NW_007361116.1	82	237	170	17	3	89.474	9.30e-59
NW_007361116.1	82	224	166	15	6	88.770	7.24e-55
NC_016528.1	74	1382	1228	186	43	84.283	0.0
NC_016528.1	74	69.4	37	0	0	100.000	3.59e-08
NW_002196807.1	40	1369	774	10	5	98.099	0.0
NW_024468914.1	82	1354	1213	191	39	84.061	0.0
NW_024468914.1	82	1354	1213	191	39	84.061	0.0
NW_024468914.1	82	263	173	14	1	92.021	1.53e-66
NW_024468914.1	82	263	173	14	1	92.021	1.53e-66
NW_017971615.1	91	1351	1095	138	35	86.356	0.0
NW_017971615.1	91	784	480	24	3	94.675	0.0
NW_017971615.1	91	84.2	45	0	0	100.000	1.28e-12
NW_003052491.1	44	1345	833	35	14	94.444	0.0
NW_001837910.1	82	1327	1203	191	41	83.833	0.0
NW_001837910.1	82	952	895	145	36	83.178	0.0
NW_001837910.1	82	257	172	15	1	91.489	7.14e-65
NW_002990312.1	38	1304	739	9	6	98.011	0.0
NW_022987304.1	68	1304	1057	123	42	86.498	0.0
NW_022987304.1	68	207	146	13	3	90.123	7.29e-50
NW_020167529.1	91	1304	1087	143	38	85.726	0.0
NW_020167529.1	91	1304	1087	143	38	85.726	0.0
NW_020167529.1	91	1304	1087	143	38	85.726	0.0
NW_020167529.1	91	1304	1087	143	38	85.726	0.0
NW_020167529.1	91	1304	1087	143	38	85.726	0.0
NW_020167529.1	91	1304	1087	143	38	85.726	0.0
NW_020167529.1	91	1304	1087	143	38	85.726	0.0
NW_020167529.1	91	1304	1087	143	38	85.726	0.0
NW_020167529.1	91	1304	1087	143	38	85.726	0.0
NW_020167529.1	91	1304	1087	143	38	85.726	0.0
NW_020167529.1	91	1304	1087	143	38	85.726	0.0
NW_020167529.1	91	1304	1087	143	38	85.726	0.0
NW_020167529.1	91	1304	1087	143	38	85.726	0.0
NW_020167529.1	91	1304	1087	143	38	85.726	0.0
NW_020167529.1	91	1304	1087	143	38	85.726	0.0
NW_020167529.1	91	1303	1087	142	39	85.726	0.0
NW_020167529.1	91	1297	1086	143	39	85.647	0.0
NW_020167529.1	91	1295	1086	141	41	85.647	0.0
NW_020167529.1	91	1293	1086	143	40	85.579	0.0
NW_020167529.1	91	1290	1084	143	40	85.556	0.0
NW_020167529.1	91	1280	1087	142	44	85.389	0.0
NW_020167529.1	91	1273	1083	143	43	85.343	0.0
NW_020167529.1	91	1254	1081	142	47	85.118	0.0
NW_020167529.1	91	1142	1061	145	61	83.741	0.0
NW_020167529.1	91	734	468	33	2	93.042	0.0
NW_020167529.1	91	734	468	33	2	93.042	0.0
NW_020167529.1	91	734	468	33	2	93.042	0.0
NW_020167529.1	91	734	468	33	2	93.042	0.0
NW_020167529.1	91	734	468	33	2	93.042	0.0
NW_020167529.1	91	734	468	33	2	93.042	0.0
NW_020167529.1	91	734	468	33	2	93.042	0.0
NW_020167529.1	91	734	468	33	2	93.042	0.0
NW_020167529.1	91	734	468	33	2	93.042	0.0
NW_020167529.1	91	734	468	33	2	93.042	0.0
NW_020167529.1	91	734	468	33	2	93.042	0.0
NW_020167529.1	91	734	468	33	2	93.042	0.0
NW_020167529.1	91	734	468	33	2	93.042	0.0
NW_020167529.1	91	734	468	33	2	93.042	0.0
NW_020167529.1	91	734	468	33	2	93.042	0.0
NW_020167529.1	91	734	468	33	2	93.042	0.0
NW_020167529.1	91	734	468	33	2	93.042	0.0
NW_020167529.1	91	734	468	33	2	93.042	0.0
NW_020167529.1	91	734	468	33	2	93.042	0.0
NW_020167529.1	91	726	467	33	3	92.843	0.0
NW_020167529.1	91	713	465	33	5	92.445	0.0
NW_020167529.1	91	710	464	35	4	92.247	0.0
NW_020167529.1	91	691	463	32	10	91.683	0.0
NW_020167529.1	91	689	462	37	6	91.485	0.0
NW_020167529.1	91	553	441	31	32	87.500	8.13e-154
NW_020167529.1	91	508	375	41	7	88.652	1.79e-140
NW_020167529.1	91	60.2	32	0	0	100.000	2.16e-05
NW_020167529.1	91	60.2	32	0	0	100.000	2.16e-05
NW_020167529.1	91	60.2	32	0	0	100.000	2.16e-05
NW_020167529.1	91	60.2	32	0	0	100.000	2.16e-05
NW_020167529.1	91	60.2	32	0	0	100.000	2.16e-05
NW_020167529.1	91	60.2	32	0	0	100.000	2.16e-05
NW_020167529.1	91	60.2	32	0	0	100.000	2.16e-05
NW_020167529.1	91	60.2	32	0	0	100.000	2.16e-05
NW_020167529.1	91	60.2	32	0	0	100.000	2.16e-05
NW_020167529.1	91	60.2	32	0	0	100.000	2.16e-05
NW_020167529.1	91	60.2	32	0	0	100.000	2.16e-05
NW_020167529.1	91	60.2	32	0	0	100.000	2.16e-05
NW_020167529.1	91	60.2	32	0	0	100.000	2.16e-05
NW_020167529.1	91	60.2	32	0	0	100.000	2.16e-05
NW_020167529.1	91	60.2	32	0	0	100.000	2.16e-05
NW_020167529.1	91	60.2	32	0	0	100.000	2.16e-05
NW_020167529.1	91	60.2	32	0	0	100.000	2.16e-05
NW_020167529.1	91	60.2	32	0	0	100.000	2.16e-05
NW_020167529.1	91	60.2	32	0	0	100.000	2.16e-05
NW_020167529.1	91	60.2	32	0	0	100.000	2.16e-05
NW_020167529.1	91	60.2	32	0	0	100.000	2.16e-05
NW_020167529.1	91	60.2	32	0	0	100.000	2.16e-05
NW_020167529.1	91	60.2	32	0	0	100.000	2.16e-05
NW_020167529.1	91	60.2	32	0	0	100.000	2.16e-05
NW_025763621.1	72	1295	1042	129	33	86.545	0.0
NW_025763621.1	72	239	170	18	2	89.474	2.59e-59
NW_025763621.1	72	63.9	37	0	1	97.368	1.67e-06
NW_024467205.1	80	1291	1196	176	58	83.636	0.0
NW_024467205.1	80	159	109	9	2	90.833	2.07e-35
NW_024467205.1	80	159	109	9	2	90.833	2.07e-35
NW_024467205.1	80	69.4	37	0	0	100.000	3.59e-08
NW_024467205.1	80	69.4	37	0	0	100.000	3.59e-08
NW_001510408.1	38	1290	729	14	1	97.984	0.0
NC_042507.1	74	1290	1217	177	66	83.356	0.0
NC_042507.1	74	71.3	38	0	0	100.000	9.99e-09
NC_042506.1	74	1290	1217	177	66	83.356	0.0
NC_042506.1	74	1290	1217	177	66	83.356	0.0
NC_042506.1	74	71.3	38	0	0	100.000	9.99e-09
NC_042506.1	74	71.3	38	0	0	100.000	9.99e-09
NW_017567026.1	78	1290	1049	154	17	85.984	0.0
NW_017567026.1	78	939	583	35	2	94.032	0.0
NW_017567026.1	78	152	98	8	0	92.453	3.47e-33
NW_025408614.1	91	1290	1086	135	47	85.647	0.0
NW_025408614.1	91	462	309	27	2	91.420	1.41e-126
NW_025408614.1	91	239	153	12	0	92.727	2.59e-59
NW_025408614.1	91	78.7	42	0	0	100.000	5.97e-11
NW_024468945.1	82	1277	1191	230	16	82.881	0.0
NW_024468945.1	82	789	1080	290	29	77.198	0.0
NW_024468945.1	82	527	568	134	6	80.226	4.93e-146
NW_024468945.1	82	219	167	23	1	87.435	3.37e-53
NW_020290555.1	41	1267	774	25	15	95.086	0.0
NW_017253164.1	65	1266	695	5	0	99.286	0.0
NW_017253164.1	65	1057	578	3	0	99.484	0.0
NW_002990499.1	37	1262	712	8	5	98.207	0.0
NW_002196683.1	58	1258	1010	107	46	86.844	0.0
NW_001837904.1	67	1251	1126	178	37	83.967	0.0
NW_022985048.1	72	1249	1187	228	22	82.603	0.0
NW_001813793.1	44	1247	819	47	20	92.438	0.0
NW_006916643.1	99	1243	1223	210	52	82.357	0.0
NW_006916643.1	99	695	459	39	2	91.800	0.0
NW_015378553.1	46	1216	831	60	21	91.118	0.0
NW_001813677.1	83	1212	1150	193	43	82.973	0.0
NW_001813677.1	83	1092	773	82	7	89.675	0.0
NW_001813677.1	83	1092	773	82	7	89.675	0.0
NW_001813677.1	83	1092	773	82	7	89.675	0.0
NW_001813677.1	83	1088	773	82	8	89.571	0.0
NW_001813677.1	83	1083	773	82	9	89.468	0.0
NW_001813677.1	83	446	375	58	7	85.227	1.42e-121
NW_001813677.1	83	446	375	58	7	85.227	1.42e-121
NW_001813677.1	83	446	375	58	7	85.227	1.42e-121
NW_001813677.1	83	446	375	58	7	85.227	1.42e-121
NW_001813677.1	83	442	375	58	8	85.034	1.84e-120
NW_001813677.1	83	239	165	13	4	90.659	2.59e-59
NW_001813677.1	83	239	165	13	4	90.659	2.59e-59
NW_001813677.1	83	239	165	13	4	90.659	2.59e-59
NW_001813677.1	83	239	165	13	4	90.659	2.59e-59
NW_001813677.1	83	239	165	13	4	90.659	2.59e-59
NW_001813677.1	83	71.3	40	1	0	97.561	9.99e-09
NW_001813677.1	83	71.3	40	1	0	97.561	9.99e-09
NW_001813677.1	83	71.3	40	1	0	97.561	9.99e-09
NW_001813677.1	83	71.3	40	1	0	97.561	9.99e-09
NW_001813677.1	83	71.3	40	1	0	97.561	9.99e-09
NW_022986940.1	56	1208	959	130	18	86.631	0.0
NW_014575545.1	80	1206	1211	196	67	82.157	0.0
NW_014575545.1	80	941	749	90	24	86.790	0.0
NW_014575545.1	80	189	139	19	0	87.975	2.64e-44
NW_014575546.1	80	1206	1211	196	67	82.157	0.0
NW_014575546.1	80	189	139	19	0	87.975	2.64e-44
NW_014575549.1	80	1206	1211	196	67	82.157	0.0
NW_014575549.1	80	189	139	19	0	87.975	2.64e-44
NW_014575555.1	80	1206	1211	196	67	82.157	0.0
NW_014575555.1	80	193	140	18	0	88.608	2.04e-45
NW_014575560.1	80	1206	1211	196	67	82.157	0.0
NW_014575560.1	80	1206	1211	196	67	82.157	0.0
NW_014575560.1	80	193	140	18	0	88.608	2.04e-45
NW_014575560.1	80	189	139	19	0	87.975	2.64e-44
NW_022474436.1	60	1201	1017	146	30	85.247	0.0
NW_026055304.1	64	1201	1079	168	37	84.034	0.0
NW_020290587.1	38	1192	719	27	8	95.358	0.0
NW_001509774.1	33	1160	647	7	2	98.628	0.0
NW_024468507.1	33	1153	647	10	1	98.328	0.0
NW_025763541.1	43	1138	777	69	9	90.877	0.0
NW_020194688.1	81	1138	839	95	13	88.596	0.0
NW_020194688.1	81	643	419	33	2	92.291	0.0
NW_020194688.1	81	263	187	15	6	89.904	1.53e-66
NW_007360214.1	80	1107	835	103	12	87.895	0.0
NW_007360214.1	80	566	398	37	7	90.045	1.04e-157
NW_007360214.1	80	244	175	20	1	89.286	5.56e-61
NW_006767426.1	77	1107	774	80	6	90.000	0.0
NW_006767426.1	77	466	381	58	5	85.811	1.09e-127
NW_006767426.1	77	241	162	12	3	91.525	7.19e-60
NW_006767426.1	77	71.3	38	0	0	100.000	9.99e-09
NW_001510456.1	32	1105	619	9	1	98.410	0.0
NW_017567119.1	66	1103	751	72	4	90.810	0.0
NW_017567119.1	66	460	380	59	5	85.586	5.07e-126
NW_017567119.1	66	331	245	29	3	88.448	4.15e-87
NW_017567119.1	66	69.4	37	0	0	100.000	3.59e-08
NC_018301.1	79	1098	774	81	7	89.791	0.0
NC_018301.1	79	468	394	59	9	85.281	3.03e-128
NC_018301.1	79	220	172	19	6	87.310	9.37e-54
NC_018301.1	79	71.3	42	2	0	95.455	9.99e-09
NW_023503284.1	77	1098	774	81	7	89.791	0.0
NW_023503284.1	77	466	388	58	8	85.463	1.09e-127
NW_023503284.1	77	222	162	16	4	89.011	2.61e-54
NW_023503284.1	77	71.3	42	2	0	95.455	9.99e-09
NW_019172956.1	75	1096	773	80	8	89.779	0.0
NW_019172956.1	75	481	373	49	6	87.150	3.89e-132
NW_019172956.1	75	204	149	18	1	88.690	9.44e-49
NW_019172956.1	75	67.6	36	0	0	100.000	1.29e-07
NW_026057492.1	75	1096	750	72	5	90.689	0.0
NW_026057492.1	75	444	376	64	3	84.876	5.11e-121
NW_026057492.1	75	219	156	15	3	89.655	3.37e-53
NW_026057492.1	75	71.3	38	0	0	100.000	9.99e-09
NW_011887394.1	42	1096	750	71	6	90.689	0.0
NW_001884610.1	77	1092	773	82	7	89.675	0.0
NW_001884610.1	77	1088	773	82	8	89.571	0.0
NW_001884610.1	77	446	375	58	7	85.227	1.42e-121
NW_001884610.1	77	446	375	58	7	85.227	1.42e-121
NW_001884610.1	77	239	165	13	4	90.659	2.59e-59
NW_001884610.1	77	239	165	13	4	90.659	2.59e-59
NW_001884610.1	77	198	139	16	0	89.677	4.39e-47
NW_001884610.1	77	71.3	40	1	0	97.561	9.99e-09
NW_001884610.1	77	71.3	40	1	0	97.561	9.99e-09
NC_018947.1	76	1092	790	82	14	89.165	0.0
NC_018947.1	76	470	370	54	3	86.651	8.43e-129
NC_018947.1	76	235	149	11	0	93.125	3.35e-58
NC_018947.1	76	69.4	37	0	0	100.000	3.59e-08
NW_017963448.1	39	1088	712	40	17	92.588	0.0
NC_006040.1	68	1085	788	83	14	89.040	0.0
NC_006040.1	68	1085	788	83	14	89.040	0.0
NC_006040.1	68	1085	788	83	14	89.040	0.0
NC_006040.1	68	459	378	56	7	85.714	1.82e-125
NC_006040.1	68	459	378	56	7	85.714	1.82e-125
NC_006040.1	68	459	378	56	7	85.714	1.82e-125
NC_006040.1	68	69.4	37	0	0	100.000	3.59e-08
NC_036029.1	68	1085	788	83	14	89.040	0.0
NC_036029.1	68	1085	788	83	14	89.040	0.0
NC_036029.1	68	453	377	57	7	85.488	8.49e-124
NC_036029.1	68	453	377	57	7	85.488	8.49e-124
NC_036029.1	68	69.4	37	0	0	100.000	3.59e-08
NC_036029.1	68	69.4	37	0	0	100.000	3.59e-08
NW_026055390.1	76	1085	772	81	9	89.559	0.0
NW_026055390.1	76	468	385	61	4	85.556	3.03e-128
NW_026055390.1	76	243	149	9	0	94.304	2.00e-60
NW_026055390.1	76	69.4	37	0	0	100.000	3.59e-08
NW_025065079.1	66	1079	746	76	4	90.315	0.0
NW_025065079.1	66	444	376	59	7	85.068	5.11e-121
NW_025065079.1	66	71.3	38	0	0	100.000	9.99e-09
NW_013562485.1	82	1068	821	104	14	87.433	0.0
NW_013562485.1	82	728	465	33	2	93.000	0.0
NW_013562485.1	82	243	172	14	5	90.052	2.00e-60
NW_017264719.1	65	1062	742	66	14	90.268	0.0
NW_017264719.1	65	1062	742	66	14	90.268	0.0
NW_017264719.1	65	377	365	69	9	82.393	5.25e-101
NW_017264719.1	65	377	365	69	9	82.393	5.25e-101
NW_017264719.1	65	58.4	31	0	0	100.000	7.77e-05
NW_017264719.1	65	58.4	31	0	0	100.000	7.77e-05
NC_027866.1	73	1062	744	77	6	89.964	0.0
NC_027866.1	73	431	364	54	9	85.246	3.98e-117
NC_027866.1	73	213	145	15	0	90.625	1.57e-51
NC_027866.1	73	71.3	38	0	0	100.000	9.99e-09
NW_017264704.1	73	1062	744	77	6	89.964	0.0
NW_017264704.1	73	1062	744	77	6	89.964	0.0
NW_017264704.1	73	1062	744	77	6	89.964	0.0
NW_017264704.1	73	1062	744	77	6	89.964	0.0
NW_017264704.1	73	1062	744	77	6	89.964	0.0
NW_017264704.1	73	1055	743	77	7	89.843	0.0
NW_017264704.1	73	436	368	52	11	85.383	8.55e-119
NW_017264704.1	73	436	368	52	11	85.383	8.55e-119
NW_017264704.1	73	436	368	52	11	85.383	8.55e-119
NW_017264704.1	73	436	368	52	11	85.383	8.55e-119
NW_017264704.1	73	436	368	52	11	85.383	8.55e-119
NW_017264704.1	73	436	368	52	11	85.383	8.55e-119
NW_017264704.1	73	209	143	15	0	90.506	2.03e-50
NW_017264704.1	73	209	143	15	0	90.506	2.03e-50
NW_017264704.1	73	209	143	15	0	90.506	2.03e-50
NW_017264704.1	73	209	143	15	0	90.506	2.03e-50
NW_017264704.1	73	209	143	15	0	90.506	2.03e-50
NW_017264704.1	73	209	143	15	0	90.506	2.03e-50
NW_017264704.1	73	71.3	38	0	0	100.000	9.99e-09
NW_017264704.1	73	71.3	38	0	0	100.000	9.99e-09
NW_017264704.1	73	71.3	38	0	0	100.000	9.99e-09
NW_017264704.1	73	71.3	38	0	0	100.000	9.99e-09
NW_017264704.1	73	71.3	38	0	0	100.000	9.99e-09
NW_017264704.1	73	67.6	36	0	0	100.000	1.29e-07
NW_025065177.1	73	1062	744	77	6	89.964	0.0
NW_025065177.1	73	431	366	55	9	85.116	3.98e-117
NW_025065177.1	73	213	145	15	0	90.625	1.57e-51
NW_025065177.1	73	71.3	38	0	0	100.000	9.99e-09
NW_025065235.1	73	1062	744	77	6	89.964	0.0
NW_025065235.1	73	436	366	56	7	85.315	8.55e-119
NW_025065235.1	73	213	145	15	0	90.625	1.57e-51
NW_025065235.1	73	71.3	38	0	0	100.000	9.99e-09
NW_025763930.1	73	1062	743	80	3	89.952	0.0
NW_025763930.1	73	442	366	52	9	85.714	1.84e-120
NW_025763930.1	73	219	146	14	0	91.250	3.37e-53
NW_025763930.1	73	71.3	38	0	0	100.000	9.99e-09
NW_001834437.1	43	1059	759	89	3	89.189	0.0
NW_022985040.1	82	1055	1157	258	28	80.180	0.0
NW_022985040.1	82	939	1134	283	24	78.695	0.0
NW_022985040.1	82	259	334	92	4	77.674	1.99e-65
NW_022985040.1	82	185	161	29	1	84.293	3.42e-43
NW_002990303.1	30	1055	588	6	2	98.658	0.0
NC_032096.1	76	1051	765	88	8	88.850	0.0
NC_032096.1	76	490	384	52	6	86.878	6.47e-135
NC_032096.1	76	226	160	14	4	89.888	2.01e-55
NC_032096.1	76	71.3	38	0	0	100.000	9.99e-09
NW_017802365.1	74	1050	740	67	15	90.024	0.0
NW_017802365.1	74	351	360	75	8	81.264	3.18e-93
NW_017802365.1	74	185	144	22	0	86.747	3.42e-43
NW_017802365.1	74	58.4	31	0	0	100.000	7.77e-05
NW_022985588.1	80	1048	1149	271	16	80.014	0.0
NW_022985588.1	80	486	327	32	0	91.086	8.37e-134
NW_022985588.1	80	134	128	28	0	82.051	1.26e-27
NW_020290264.1	63	1046	744	75	11	89.639	0.0
NW_020290264.1	63	372	352	63	10	82.824	2.44e-99
NW_022985540.1	35	1044	652	41	2	93.813	0.0
NW_006921538.1	83	1033	1000	144	61	82.988	0.0
NW_006921538.1	83	686	425	27	0	94.027	0.0
NW_025763614.1	75	1031	770	71	28	88.608	0.0
NW_025763614.1	75	547	397	43	6	89.013	3.78e-152
NW_025763614.1	75	239	170	19	1	89.474	2.59e-59
NW_017264949.1	72	1031	729	64	17	90.000	0.0
[truncated: 1,279 more rows]
