# Supplementary material for: Using nanopore sequencing to identify fungi from clinical samples with high phylogenetic resolution
Source: Sci Rep. 2023 Jun 16;13:9785. doi: 10.1038/s41598-023-37016-0 (PMC10275880; doi:10.1038/s41598-023-37016-0)
Supplement: Supplementary file 1 — Supplementary Information. [file 41598_2023_37016_MOESM1_ESM.zip › Supplementary_Information/Supplementary_Data/Data_S4_A.niger_blast/results/A.niger_RGN5_fmt6.txt]

NT_166520.1	100	4903	2655	0	0	100.000	0.0
NT_166520.1	100	4903	2655	0	0	100.000	0.0
NT_166520.1	100	4903	2655	0	0	100.000	0.0
NT_166520.1	100	3181	1722	0	0	100.000	0.0
NT_166520.1	100	2407	1303	0	0	100.000	0.0
NC_054852.1	100	4854	2646	9	0	99.661	0.0
NC_054852.1	100	4854	2646	9	0	99.661	0.0
NC_054852.1	100	4854	2646	9	0	99.661	0.0
NC_054852.1	100	4854	2646	9	0	99.661	0.0
NC_054852.1	100	4854	2646	9	0	99.661	0.0
NW_020290355.1	100	4848	2645	10	0	99.623	0.0
NW_020290355.1	100	1783	984	3	5	99.194	0.0
NW_020290377.1	100	4848	2645	10	0	99.623	0.0
NW_023336289.1	100	4848	2646	9	1	99.623	0.0
NW_023336289.1	100	4841	2644	10	1	99.586	0.0
NW_023336289.1	100	4835	2643	10	2	99.548	0.0
NW_020290374.1	99	4798	2631	10	5	99.433	0.0
NW_020290374.1	99	4606	2532	10	7	99.333	0.0
NW_020291068.1	100	4663	2612	42	1	98.380	0.0
NW_020291068.1	100	3986	2249	39	5	98.081	0.0
NW_020291068.1	100	3807	2150	37	6	98.039	0.0
NW_020291068.1	100	1271	714	9	3	98.347	0.0
NW_020290508.1	100	4575	2598	48	10	97.816	0.0
NW_020290515.1	100	4566	2597	46	13	97.779	0.0
NW_020290515.1	100	3459	1934	23	6	98.523	0.0
NW_020290505.1	100	4562	2596	49	11	97.741	0.0
NW_020290505.1	100	1094	679	26	14	94.437	0.0
NW_020290590.1	100	4558	2596	50	11	97.704	0.0
NW_020290518.1	100	4556	2595	49	12	97.703	0.0
NW_020290539.1	100	4553	2596	48	14	97.667	0.0
NW_020290553.1	100	4551	2594	50	12	97.666	0.0
NW_020290542.1	100	4543	2593	49	14	97.628	0.0
NW_020290541.1	100	4543	2593	50	13	97.628	0.0
NW_020290530.1	100	4543	2593	49	14	97.628	0.0
NW_020290522.1	100	4543	2593	50	13	97.628	0.0
NW_020290566.1	100	4542	2593	47	16	97.628	0.0
NW_020290531.1	100	4542	2593	47	16	97.628	0.0
NW_020290526.1	100	4542	2593	48	15	97.628	0.0
NW_020290548.1	100	4540	2593	50	14	97.591	0.0
NW_020290544.1	100	4540	2593	46	17	97.628	0.0
NW_020290532.1	100	4540	2593	46	17	97.628	0.0
NW_020290545.1	100	4538	2592	46	17	97.627	0.0
NW_020290540.1	100	4538	2592	50	14	97.590	0.0
NW_020290510.1	100	4538	2592	50	14	97.590	0.0
NW_020290510.1	100	3373	1917	23	18	97.906	0.0
NW_020290529.1	100	4536	2592	49	15	97.590	0.0
NW_020290582.1	100	4534	2592	46	18	97.590	0.0
NW_020290534.1	100	4527	2591	46	19	97.553	0.0
NW_020290520.1	100	4519	2589	46	20	97.514	0.0
NW_020290558.1	100	4508	2588	46	22	97.440	0.0
NW_020290517.1	100	4508	2588	47	21	97.440	0.0
NW_020290528.1	100	4501	2586	48	21	97.401	0.0
NW_020290578.1	99	4475	2569	49	19	97.421	0.0
NW_020290562.1	99	4475	2569	48	20	97.421	0.0
NW_020290575.1	100	4458	2580	48	28	97.139	0.0
NW_020290519.1	100	4420	2575	42	39	96.950	0.0
NW_019170274.1	100	4362	2566	77	20	96.357	0.0
NC_036441.1	100	4340	2562	81	20	96.207	0.0
NC_036441.1	100	1293	846	48	20	92.560	0.0
NC_054697.1	100	4340	2562	81	20	96.207	0.0
NC_054697.1	100	4340	2562	81	20	96.207	0.0
NC_054697.1	100	4340	2562	81	20	96.207	0.0
NC_054697.1	100	4340	2562	81	20	96.207	0.0
NC_054697.1	100	4340	2562	81	20	96.207	0.0
NC_054697.1	100	4340	2562	81	20	96.207	0.0
NC_054697.1	100	4340	2562	81	20	96.207	0.0
NC_054697.1	100	4340	2562	81	20	96.207	0.0
NC_054697.1	100	1626	1074	58	31	92.347	0.0
NT_165929.1	100	4335	2564	87	17	96.102	0.0
NC_007197.1	100	4335	2560	85	17	96.168	0.0
NC_007197.1	100	2710	1536	32	2	97.834	0.0
NW_020290560.1	95	4335	2474	42	17	97.671	0.0
NW_022984632.1	100	4322	2568	64	40	96.108	0.0
NW_022984632.1	100	287	278	4	46	84.756	1.23e-73
NW_020194357.1	100	4305	2554	89	18	95.979	0.0
NW_020194357.1	100	4305	2554	89	18	95.979	0.0
NW_020194357.1	100	4298	2553	89	19	95.941	0.0
NW_020194357.1	100	4277	2549	90	21	95.827	0.0
NW_020290551.1	95	4305	2465	48	15	97.508	0.0
NW_020194366.1	100	4303	2554	87	20	95.979	0.0
NW_020194366.1	100	4218	2540	89	31	95.489	0.0
NW_020194415.1	100	4303	2557	91	18	95.911	0.0
NW_020194415.1	100	4120	2545	88	55	94.680	0.0
NW_020194415.1	100	608	466	46	18	87.925	2.31e-170
NW_020194410.1	100	4303	2557	91	18	95.911	0.0
NW_020194410.1	100	4296	2556	91	19	95.874	0.0
NW_020194410.1	100	4289	2555	90	21	95.836	0.0
NW_020194424.1	100	4301	2557	90	19	95.911	0.0
NW_020194416.1	100	4301	2557	89	20	95.911	0.0
NW_020194416.1	100	4239	2549	88	31	95.540	0.0
NW_020194411.1	100	4301	2557	90	19	95.911	0.0
NW_020194411.1	100	4296	2556	90	20	95.874	0.0
NW_020194411.1	100	2691	1515	20	7	98.249	0.0
NW_020194411.1	100	1947	1254	71	23	93.027	0.0
NW_020194422.1	100	4296	2556	91	19	95.874	0.0
NW_020194422.1	100	4263	2551	90	25	95.686	0.0
NW_020194414.1	100	4296	2556	91	19	95.874	0.0
NW_020194414.1	100	2900	1782	82	19	94.636	0.0
NW_020194414.1	100	2652	1646	80	20	94.273	0.0
NW_020194412.1	100	4292	2556	87	23	95.874	0.0
NW_020194412.1	100	4268	2552	89	25	95.724	0.0
NW_020194412.1	100	3716	2236	87	20	95.433	0.0
NW_020194421.1	100	4290	2555	91	20	95.836	0.0
NW_020194421.1	100	4220	2544	88	33	95.460	0.0
NW_022984065.1	100	4287	2551	91	19	95.866	0.0
NW_020194359.1	100	4285	2551	89	21	95.866	0.0
NW_020194359.1	100	4244	2545	86	30	95.641	0.0
NW_020194359.1	100	4196	2537	86	37	95.376	0.0
NW_020194420.1	100	4285	2554	87	24	95.835	0.0
NW_020194420.1	100	4277	2553	91	22	95.761	0.0
NW_020194341.1	100	4283	2550	89	21	95.865	0.0
NW_020194430.1	100	4283	2554	91	21	95.799	0.0
NW_020194430.1	100	2224	1417	75	25	93.408	0.0
NW_020194418.1	100	4283	2554	90	22	95.799	0.0
NW_020194418.1	100	4261	2551	88	27	95.686	0.0
NW_020194413.1	100	4283	2554	90	22	95.799	0.0
NW_020194413.1	100	4276	2553	90	23	95.761	0.0
NW_020194413.1	100	4276	2553	90	23	95.761	0.0
NW_020798475.1	100	4283	2553	92	20	95.797	0.0
NW_020798475.1	100	4283	2553	92	20	95.797	0.0
NW_020194419.1	100	4281	2554	89	23	95.799	0.0
NW_020194419.1	100	4265	2551	91	24	95.686	0.0
NW_020194417.1	100	4270	2552	91	23	95.724	0.0
NW_020194417.1	100	4096	2528	85	56	94.717	0.0
NW_020194294.1	100	4268	2548	92	21	95.753	0.0
NW_020194294.1	100	4200	2537	90	33	95.376	0.0
NW_020194428.1	100	4255	2550	89	27	95.649	0.0
NW_020194278.1	100	4255	2546	92	23	95.678	0.0
NW_020194278.1	100	4248	2544	93	23	95.639	0.0
NW_020194362.1	100	4252	2544	91	24	95.675	0.0
NW_020194362.1	100	4231	2540	92	26	95.561	0.0
NW_020194362.1	100	2809	1632	38	14	96.912	0.0
NW_020194431.1	100	4248	2551	89	29	95.579	0.0
NW_020194292.1	100	4248	2544	93	23	95.639	0.0
NW_020194292.1	100	4228	2540	94	25	95.525	0.0
NW_020194292.1	100	992	588	14	9	96.236	0.0
NW_026088304.1	100	4233	2541	97	22	95.526	0.0
NW_026088304.1	100	4207	2537	97	26	95.376	0.0
NW_026088304.1	100	4137	2528	105	31	94.895	0.0
NW_026088304.1	100	3661	2260	90	39	94.600	0.0
NW_026088303.1	100	4233	2541	97	22	95.526	0.0
NW_026088303.1	100	4194	2537	98	28	95.268	0.0
NW_020194293.1	100	4233	2542	91	27	95.564	0.0
NW_020194293.1	100	4215	2539	91	30	95.451	0.0
NW_020194293.1	100	556	375	22	12	91.687	8.47e-155
NW_020194425.1	100	4220	2545	90	32	95.426	0.0
NW_020194425.1	100	2316	1471	76	26	93.516	0.0
NW_020194323.1	100	4209	2538	93	29	95.414	0.0
NW_020290592.1	96	4185	2473	41	50	96.451	0.0
NW_020194284.1	100	4183	2534	88	37	95.299	0.0
NW_020290597.1	91	4181	2365	38	10	98.011	0.0
NW_020194302.1	100	4167	2533	86	42	95.190	0.0
NW_020194302.1	100	4000	2439	79	46	95.125	0.0
NW_020194374.1	100	4139	2529	84	48	95.039	0.0
NW_020194374.1	100	75.0	42	1	0	97.674	1.04e-09
NW_024468495.1	98	4133	2430	72	19	96.390	0.0
NW_024468495.1	98	4102	2425	72	24	96.192	0.0
NW_024468495.1	98	137	101	6	6	89.381	1.31e-28
NW_024468495.1	98	137	101	6	6	89.381	1.31e-28
NW_024468493.1	98	4133	2430	71	20	96.390	0.0
NW_024468493.1	98	4095	2422	71	25	96.187	0.0
NW_024468493.1	98	145	103	6	5	90.351	7.82e-31
NW_024468493.1	98	137	101	6	6	89.381	1.31e-28
NW_024468491.1	98	4133	2430	72	19	96.390	0.0
NW_024468491.1	98	4133	2430	72	19	96.390	0.0
NW_024468491.1	98	137	101	6	6	89.381	1.31e-28
NW_024468491.1	98	137	101	6	6	89.381	1.31e-28
NW_024468488.1	98	4133	2430	72	19	96.390	0.0
NW_024468488.1	98	132	98	7	5	89.091	6.09e-27
NW_024468497.1	98	4130	2429	70	21	96.389	0.0
NW_024468497.1	98	520	289	0	3	98.973	1.11e-143
NW_024468497.1	98	141	101	6	5	90.179	1.01e-29
NW_020290583.1	91	4124	2363	46	15	97.483	0.0
NW_024468496.1	98	4109	2427	67	27	96.271	0.0
NW_024468496.1	98	1009	557	4	1	99.110	0.0
NW_024468496.1	98	137	101	6	6	89.381	1.31e-28
NC_054862.1	97	4026	2384	83	15	96.052	0.0
NC_054862.1	97	4026	2384	83	15	96.052	0.0
NC_054862.1	97	4026	2384	83	15	96.052	0.0
NC_054862.1	97	4026	2384	83	15	96.052	0.0
NC_054862.1	97	121	93	9	4	87.736	1.32e-23
NC_054862.1	97	121	93	9	4	87.736	1.32e-23
NC_054862.1	97	121	93	9	4	87.736	1.32e-23
NC_054862.1	97	121	93	9	4	87.736	1.32e-23
NW_020290523.1	89	3975	2304	46	24	97.051	0.0
NC_057368.1	98	3962	2402	97	25	95.166	0.0
NC_057368.1	98	3962	2402	97	25	95.166	0.0
NC_057368.1	98	3962	2402	97	25	95.166	0.0
NC_057368.1	98	3962	2402	97	25	95.166	0.0
NC_057368.1	98	3962	2402	97	25	95.166	0.0
NC_057368.1	98	3962	2402	97	25	95.166	0.0
NC_057368.1	98	3962	2402	97	25	95.166	0.0
NC_057368.1	98	3962	2402	97	25	95.166	0.0
NC_057368.1	98	3962	2402	97	25	95.166	0.0
NC_057368.1	98	167	101	3	2	95.283	1.67e-37
NC_057368.1	98	167	101	3	2	95.283	1.67e-37
NC_057368.1	98	167	101	3	2	95.283	1.67e-37
NC_057368.1	98	167	101	3	2	95.283	1.67e-37
NC_057368.1	98	167	101	3	2	95.283	1.67e-37
NC_057368.1	98	167	101	3	2	95.283	1.67e-37
NC_057368.1	98	167	101	3	2	95.283	1.67e-37
NC_057368.1	98	167	101	3	2	95.283	1.67e-37
NC_057368.1	98	167	101	3	2	95.283	1.67e-37
NW_019173334.1	92	3949	2342	93	7	95.905	0.0
NW_021167190.1	100	3921	2497	137	40	93.381	0.0
NW_021167190.1	100	712	435	25	0	94.565	0.0
NW_021167190.1	100	287	260	26	21	84.691	1.23e-73
NW_021167167.1	100	3921	2497	137	40	93.381	0.0
NW_020290569.1	86	3903	2230	42	13	97.593	0.0
NW_020290570.1	86	3866	2224	43	18	97.330	0.0
NW_020290577.1	85	3842	2198	35	19	97.602	0.0
NW_020290599.1	86	3818	2215	39	28	97.064	0.0
NW_024468085.1	100	3795	2471	149	47	92.651	0.0
NW_001517105.1	87	3795	2228	69	14	96.408	0.0
NW_024467432.1	100	3795	2463	169	28	92.594	0.0
NW_024468503.1	86	3794	2219	60	18	96.604	0.0
NW_020290580.1	83	3790	2164	42	11	97.609	0.0
NW_002990118.1	100	3779	2468	151	48	92.538	0.0
NW_002990118.1	100	126	131	19	10	81.875	2.83e-25
NC_049564.1	100	3777	2478	149	54	92.428	0.0
NC_049564.1	100	3777	2479	147	56	92.431	0.0
NC_049564.1	100	3771	2478	149	55	92.394	0.0
NC_049564.1	100	3771	2478	149	55	92.394	0.0
NC_049564.1	100	3771	2478	149	55	92.394	0.0
NC_049564.1	100	3771	2478	149	55	92.394	0.0
NC_049564.1	100	3771	2478	149	55	92.394	0.0
NC_049564.1	100	3727	2471	149	62	92.133	0.0
NW_025764283.1	100	3727	2472	157	56	92.067	0.0
NW_006917114.1	95	3672	2171	69	18	96.147	0.0
NW_006917114.1	95	390	293	36	4	87.988	9.09e-105
NW_006917114.1	95	69.4	37	0	0	100.000	4.84e-08
NW_020290567.1	81	3672	2099	29	21	97.673	0.0
NW_020290381.1	75	3594	1969	9	2	99.444	0.0
NW_020290601.1	78	3578	2027	26	15	98.017	0.0
NW_020194429.1	78	3576	2026	41	3	97.874	0.0
NW_020290514.1	85	3574	2010	25	10	98.289	0.0
NW_020290514.1	85	303	195	8	6	93.301	1.22e-78
NW_025544811.1	99	3548	2387	183	40	91.456	0.0
NW_025544811.1	99	3548	2387	183	40	91.456	0.0
NW_025544811.1	99	3539	2385	183	41	91.414	0.0
NW_025544811.1	99	3421	2375	195	53	90.545	0.0
NW_025544811.1	99	73.1	39	0	0	100.000	3.74e-09
NW_025544811.1	99	73.1	39	0	0	100.000	3.74e-09
NW_025544811.1	99	73.1	39	0	0	100.000	3.74e-09
NW_025544811.1	99	73.1	39	0	0	100.000	3.74e-09
NW_024067592.1	100	3539	2127	94	9	95.381	0.0
NW_024067592.1	100	617	490	48	24	87.189	3.83e-173
NW_001813974.1	99	3524	2382	188	39	91.299	0.0
NW_001813974.1	99	3515	2381	189	40	91.226	0.0
NW_001813974.1	99	73.1	39	0	0	100.000	3.74e-09
NW_001813974.1	99	73.1	39	0	0	100.000	3.74e-09
NW_020290552.1	75	3506	1970	26	8	98.303	0.0
NW_020290605.1	77	3498	2000	28	20	97.656	0.0
NW_020194423.1	86	3446	2153	86	46	94.223	0.0
NW_020194423.1	86	3376	2127	83	53	93.990	0.0
NW_020290538.1	74	3443	1933	23	9	98.372	0.0
NW_020290390.1	71	3408	1873	9	4	99.311	0.0
NW_020290557.1	72	3369	1888	23	7	98.436	0.0
NW_003315975.1	93	3345	2239	180	27	91.537	0.0
NW_003315975.1	93	69.4	37	0	0	100.000	4.84e-08
NW_004504307.1	93	3341	2239	180	28	91.500	0.0
NW_004504307.1	93	3341	2239	180	28	91.500	0.0
NW_004504307.1	93	3341	2239	180	28	91.500	0.0
NW_004504307.1	93	3341	2239	180	28	91.500	0.0
NW_004504307.1	93	1696	1720	377	19	81.285	0.0
NW_004504307.1	93	1583	1317	215	12	85.298	0.0
NW_004504307.1	93	69.4	37	0	0	100.000	4.84e-08
NW_004504307.1	93	69.4	37	0	0	100.000	4.84e-08
NW_004504307.1	93	69.4	37	0	0	100.000	4.84e-08
NW_004504307.1	93	69.4	37	0	0	100.000	4.84e-08
NW_004504307.1	93	56.5	30	0	0	100.000	3.77e-04
NW_003315985.1	93	3339	2238	180	28	91.496	0.0
NW_003315985.1	93	69.4	37	0	0	100.000	4.84e-08
NW_003052498.1	99	3332	2352	215	47	89.977	0.0
NW_003052498.1	99	3332	2352	215	47	89.977	0.0
NW_003052498.1	99	3332	2352	215	47	89.977	0.0
NW_003052498.1	99	3332	2352	215	47	89.977	0.0
NW_003052498.1	99	3332	2352	215	47	89.977	0.0
NW_003052498.1	99	3326	2351	216	47	89.939	0.0
NW_003052498.1	99	3201	2340	227	61	89.041	0.0
NW_003052498.1	99	2813	1752	97	14	94.042	0.0
NW_003052498.1	99	1751	1408	175	44	86.540	0.0
NW_003052498.1	99	303	296	46	16	82.682	1.22e-78
NW_003052498.1	99	71.3	38	0	0	100.000	1.35e-08
NW_003052498.1	99	71.3	38	0	0	100.000	1.35e-08
NW_003052498.1	99	71.3	38	0	0	100.000	1.35e-08
NW_003052498.1	99	71.3	38	0	0	100.000	1.35e-08
NW_003052498.1	99	71.3	38	0	0	100.000	1.35e-08
NW_003052498.1	99	71.3	38	0	0	100.000	1.35e-08
NW_003052498.1	99	71.3	38	0	0	100.000	1.35e-08
NW_003052498.1	99	71.3	38	0	0	100.000	1.35e-08
NW_003052498.1	99	71.3	38	0	0	100.000	1.35e-08
NW_003315066.1	95	3321	2276	184	44	90.895	0.0
NW_003315066.1	95	2835	1965	160	44	90.595	0.0
NW_003315066.1	95	69.4	39	1	0	97.500	4.84e-08
NW_003315066.1	95	69.4	39	1	0	97.500	4.84e-08
NW_022983864.1	93	3317	2252	168	48	91.248	0.0
NW_022983864.1	93	3317	2252	168	48	91.248	0.0
NW_022983864.1	93	3317	2252	168	48	91.248	0.0
NW_022983864.1	93	2403	1469	69	12	94.774	0.0
NW_022983864.1	93	69.4	37	0	0	100.000	4.84e-08
NW_022983864.1	93	69.4	37	0	0	100.000	4.84e-08
NW_022983864.1	93	69.4	37	0	0	100.000	4.84e-08
NW_003315232.1	93	3295	2248	183	39	91.012	0.0
NW_003315232.1	93	69.4	39	1	0	97.500	4.84e-08
NW_003345197.1	93	3265	2252	177	52	90.770	0.0
NW_003345197.1	93	3182	2202	178	49	90.655	0.0
NW_003345197.1	93	3103	2225	200	58	89.609	0.0
NW_003345197.1	93	3018	2212	209	64	89.014	0.0
NW_003345197.1	93	69.4	37	0	0	100.000	4.84e-08
NW_003345197.1	93	69.4	37	0	0	100.000	4.84e-08
NW_003345197.1	93	69.4	37	0	0	100.000	4.84e-08
NW_003345197.1	93	69.4	37	0	0	100.000	4.84e-08
NW_011371389.1	97	3241	1997	106	12	94.421	0.0
NW_011371389.1	97	3241	1997	106	12	94.421	0.0
NW_011371389.1	97	3241	1997	106	12	94.421	0.0
NW_011371389.1	97	3241	1997	106	12	94.421	0.0
NW_011371389.1	97	3114	1928	106	12	94.233	0.0
NW_011371389.1	97	2372	1611	132	25	91.120	0.0
NW_011371389.1	97	1120	839	70	37	88.689	0.0
NW_011371389.1	97	813	559	47	10	90.747	0.0
NW_011371389.1	97	377	355	49	21	83.529	7.08e-101
NW_011371389.1	97	361	361	54	23	82.420	7.13e-96
NW_011371389.1	97	361	361	54	23	82.420	7.13e-96
NW_011371389.1	97	361	361	54	23	82.420	7.13e-96
NW_011371389.1	97	361	361	54	23	82.420	7.13e-96
NW_011371389.1	97	361	361	54	23	82.420	7.13e-96
NW_011371389.1	97	361	361	54	23	82.420	7.13e-96
NW_011371389.1	97	361	361	54	23	82.420	7.13e-96
NW_011371389.1	97	176	133	15	3	88.079	2.77e-40
NW_011371389.1	97	137	79	1	1	97.531	1.31e-28
NW_011371389.1	97	69.4	37	0	0	100.000	4.84e-08
NW_011371389.1	97	69.4	37	0	0	100.000	4.84e-08
NW_011371389.1	97	69.4	37	0	0	100.000	4.84e-08
NW_011371389.1	97	69.4	37	0	0	100.000	4.84e-08
NW_011371389.1	97	69.4	37	0	0	100.000	4.84e-08
NW_011371389.1	97	69.4	37	0	0	100.000	4.84e-08
NW_011371389.1	97	67.6	36	0	0	100.000	1.74e-07
NW_011371365.1	97	3241	1997	106	12	94.421	0.0
NW_011371365.1	97	3241	1997	106	12	94.421	0.0
NW_011371365.1	97	3240	1997	105	13	94.421	0.0
NW_011371365.1	97	361	361	54	23	82.420	7.13e-96
NW_011371365.1	97	361	361	54	23	82.420	7.13e-96
NW_011371365.1	97	361	361	54	23	82.420	7.13e-96
NW_011371365.1	97	69.4	37	0	0	100.000	4.84e-08
NW_011371365.1	97	69.4	37	0	0	100.000	4.84e-08
NW_011371365.1	97	69.4	37	0	0	100.000	4.84e-08
NW_015441018.1	97	3240	1998	107	12	94.379	0.0
NW_015441018.1	97	3136	1982	123	15	93.491	0.0
NW_015441018.1	97	1555	928	38	4	95.670	0.0
NW_015441018.1	97	1098	703	37	14	93.236	0.0
NW_015441018.1	97	686	516	60	10	88.055	0.0
NW_015441018.1	97	350	359	56	23	81.963	1.54e-92
NW_015441018.1	97	350	359	56	23	81.963	1.54e-92
NW_015441018.1	97	350	359	56	23	81.963	1.54e-92
NW_015441018.1	97	333	223	19	2	91.393	1.55e-87
NW_015441018.1	97	204	229	38	17	80.634	1.27e-48
NW_015441018.1	97	69.4	37	0	0	100.000	4.84e-08
NW_015441018.1	97	69.4	37	0	0	100.000	4.84e-08
NW_015441018.1	97	69.4	37	0	0	100.000	4.84e-08
NW_015441018.1	97	69.4	37	0	0	100.000	4.84e-08
NW_015440953.1	97	3240	1998	107	12	94.379	0.0
NW_015440953.1	97	3240	1998	107	12	94.379	0.0
NW_015440953.1	97	3240	1998	107	12	94.379	0.0
NW_015440953.1	97	1363	818	36	3	95.449	0.0
NW_015440953.1	97	350	359	56	23	81.963	1.54e-92
NW_015440953.1	97	350	359	56	23	81.963	1.54e-92
NW_015440953.1	97	350	359	56	23	81.963	1.54e-92
NW_015440953.1	97	69.4	37	0	0	100.000	4.84e-08
NW_015440953.1	97	69.4	37	0	0	100.000	4.84e-08
NW_015440953.1	97	69.4	37	0	0	100.000	4.84e-08
NW_003101676.1	98	3212	1993	112	12	94.143	0.0
NW_003101676.1	98	3212	1993	112	12	94.143	0.0
NW_003101676.1	98	3205	1992	112	13	94.095	0.0
NW_003101676.1	98	3205	1992	112	13	94.095	0.0
NW_003101676.1	98	3199	1991	112	14	94.048	0.0
NW_003101676.1	98	1002	1489	446	22	76.086	0.0
NW_003101676.1	98	366	375	66	18	81.699	1.53e-97
NW_003101676.1	98	366	375	66	18	81.699	1.53e-97
NW_003101676.1	98	366	375	66	18	81.699	1.53e-97
NW_003101676.1	98	366	375	66	18	81.699	1.53e-97
NW_003101676.1	98	359	374	66	19	81.481	2.56e-95
NW_003101676.1	98	69.4	37	0	0	100.000	4.84e-08
NW_003101676.1	98	69.4	37	0	0	100.000	4.84e-08
NW_003101676.1	98	69.4	37	0	0	100.000	4.84e-08
NW_003101676.1	98	69.4	37	0	0	100.000	4.84e-08
NW_003101676.1	98	69.4	37	0	0	100.000	4.84e-08
NW_025544790.1	98	3206	1992	113	12	94.095	0.0
NW_025544790.1	98	3206	1992	113	12	94.095	0.0
NW_025544790.1	98	3206	1992	113	12	94.095	0.0
NW_025544790.1	98	3205	1992	112	13	94.095	0.0
NW_025544790.1	98	3197	1990	113	13	94.045	0.0
NW_025544790.1	98	3193	1990	113	14	94.001	0.0
NW_025544790.1	98	628	431	43	2	90.546	1.77e-176
NW_025544790.1	98	372	376	65	18	81.917	3.29e-99
NW_025544790.1	98	372	376	65	18	81.917	3.29e-99
NW_025544790.1	98	372	376	65	18	81.917	3.29e-99
NW_025544790.1	98	372	376	65	18	81.917	3.29e-99
NW_025544790.1	98	372	376	65	18	81.917	3.29e-99
NW_025544790.1	98	372	376	65	18	81.917	3.29e-99
NW_025544790.1	98	372	376	65	18	81.917	3.29e-99
NW_025544790.1	98	370	376	64	19	81.917	1.18e-98
NW_025544790.1	98	69.4	37	0	0	100.000	4.84e-08
NW_025544790.1	98	69.4	37	0	0	100.000	4.84e-08
NW_025544790.1	98	69.4	37	0	0	100.000	4.84e-08
NW_025544790.1	98	69.4	37	0	0	100.000	4.84e-08
NW_025544790.1	98	69.4	37	0	0	100.000	4.84e-08
NW_025544790.1	98	69.4	37	0	0	100.000	4.84e-08
NW_025544790.1	98	69.4	37	0	0	100.000	4.84e-08
NW_025544790.1	98	69.4	37	0	0	100.000	4.84e-08
NW_020290579.1	73	3203	1878	43	23	96.605	0.0
NW_017963172.1	69	3151	1792	38	4	97.710	0.0
NW_024468504.1	78	3129	1894	65	28	95.320	0.0
NW_024468504.1	78	2926	1783	68	25	95.043	0.0
NW_024468504.1	78	141	101	6	5	90.179	1.01e-29
NW_024468504.1	78	135	99	8	4	89.189	4.70e-28
NW_020290593.1	68	3121	1767	22	13	98.058	0.0
NW_024468505.1	78	3107	1876	67	24	95.374	0.0
NW_024468505.1	78	2379	1381	29	14	96.980	0.0
NW_024468505.1	78	141	101	6	5	90.179	1.01e-29
NW_003299166.1	89	3081	1984	129	23	92.884	0.0
NW_003299166.1	89	3081	1984	129	23	92.884	0.0
NW_003299166.1	89	3081	1984	129	23	92.884	0.0
NW_003299166.1	89	1973	1189	53	6	95.272	0.0
NW_003299166.1	89	1760	1175	87	19	91.725	0.0
NW_003299166.1	89	1046	652	34	7	94.084	0.0
NW_003299166.1	89	989	723	70	19	89.039	0.0
NW_003299166.1	89	501	523	112	11	80.960	4.03e-138
NW_003299166.1	89	311	200	11	4	93.023	7.28e-81
NW_003299166.1	89	311	200	11	4	93.023	7.28e-81
NW_003299166.1	89	311	200	11	4	93.023	7.28e-81
NW_003299166.1	89	311	200	11	4	93.023	7.28e-81
NW_003299166.1	89	311	200	11	4	93.023	7.28e-81
NW_003299166.1	89	93.5	54	2	0	96.429	2.87e-15
NW_003299166.1	89	69.4	37	0	0	100.000	4.84e-08
NW_003299166.1	89	69.4	37	0	0	100.000	4.84e-08
NW_003299166.1	89	69.4	37	0	0	100.000	4.84e-08
NW_003299166.1	89	69.4	37	0	0	100.000	4.84e-08
NW_003299166.1	89	69.4	37	0	0	100.000	4.84e-08
NW_023501164.1	94	3031	2188	226	38	89.233	0.0
NW_023501164.1	94	78.7	42	0	0	100.000	8.04e-11
NW_023501100.1	94	3031	2189	225	39	89.238	0.0
NW_023501100.1	94	3031	2188	226	38	89.233	0.0
NW_023501100.1	94	73.1	41	1	0	97.619	3.74e-09
NW_023501100.1	94	73.1	41	1	0	97.619	3.74e-09
NW_023501084.1	94	3031	2188	226	38	89.233	0.0
NW_023501084.1	94	1402	1162	165	29	85.693	0.0
NW_023501084.1	94	294	343	78	11	79.398	7.33e-76
NW_023501084.1	94	171	136	22	0	86.076	1.29e-38
NW_023501084.1	94	73.1	41	1	0	97.619	3.74e-09
NW_023501084.1	94	58.4	31	0	0	100.000	1.05e-04
NW_023336571.1	93	3024	2186	218	45	89.261	0.0
NW_023336571.1	93	80.5	43	0	0	100.000	2.24e-11
NW_019173481.1	75	2928	1856	108	22	93.454	0.0
NW_025544782.1	81	2852	1933	167	22	91.093	0.0
NW_025544782.1	81	158	101	8	0	92.661	1.00e-34
NW_025544782.1	81	63.9	38	2	0	95.000	2.25e-06
NW_020290372.1	59	2844	1563	9	2	99.301	0.0
NW_020290372.1	59	992	551	3	3	98.923	0.0
NW_024467419.1	72	2800	1792	103	28	93.188	0.0
NW_024467431.1	72	2800	1792	103	28	93.188	0.0
NW_020290521.1	63	2795	1625	37	15	96.899	0.0
NW_019173353.1	67	2784	1685	80	7	95.090	0.0
NW_025408590.1	92	2765	2143	234	71	87.541	0.0
NW_025408590.1	92	2765	2143	234	71	87.541	0.0
NW_025408590.1	92	2765	2143	234	71	87.541	0.0
NW_025408590.1	92	1705	1450	166	78	85.596	0.0
NW_001510435.1	61	2760	1580	38	4	97.411	0.0
NW_020194432.1	59	2719	1536	22	8	98.084	0.0
NW_020194432.1	59	1940	1085	11	5	98.547	0.0
NW_019173744.1	95	2693	1902	193	23	89.802	0.0
NW_019173744.1	95	233	340	63	35	77.626	1.62e-57
NW_017387254.1	95	2689	1909	194	26	89.667	0.0
NW_017387254.1	95	2689	1909	194	26	89.667	0.0
NW_017387254.1	95	267	340	63	28	78.886	1.60e-67
NW_017387254.1	95	265	339	63	28	78.837	5.75e-67
NW_026054736.1	65	2673	1646	83	13	94.489	0.0
NW_020290581.1	61	2673	1572	36	21	96.501	0.0
NW_006763101.1	89	2663	1913	188	38	89.434	0.0
NW_006763101.1	89	252	178	16	4	89.899	4.48e-63
NW_006763101.1	89	73.1	41	1	0	97.619	3.74e-09
NW_025763469.1	87	2645	1899	191	34	89.407	0.0
NW_025763469.1	87	2645	1899	191	34	89.407	0.0
NW_025763469.1	87	2639	1898	192	34	89.360	0.0
NW_025763469.1	87	265	155	6	0	96.273	5.75e-67
NW_025763469.1	87	265	155	6	0	96.273	5.75e-67
NW_025763469.1	87	73.1	41	1	0	97.619	3.74e-09
NW_025763469.1	87	73.1	41	1	0	97.619	3.74e-09
NW_007360990.1	87	2634	1891	206	21	89.282	0.0
NW_007360990.1	87	261	158	7	1	95.181	7.44e-66
NW_007360990.1	87	71.3	38	0	0	100.000	1.35e-08
NC_018212.1	85	2627	1898	183	44	89.318	0.0
NC_018212.1	85	2627	1898	183	44	89.318	0.0
NC_018212.1	85	259	152	6	0	96.203	2.68e-65
NC_018212.1	85	259	152	6	0	96.203	2.68e-65
NW_015378967.1	60	2627	1536	47	8	96.543	0.0
NW_024468501.1	68	2614	1617	66	28	94.506	0.0
NW_024468501.1	68	2497	1541	68	21	94.540	0.0
NW_024468501.1	68	137	101	6	6	89.381	1.31e-28
NW_024468501.1	68	137	101	6	6	89.381	1.31e-28
NW_025408637.1	87	2612	1895	193	38	89.135	0.0
NW_025408637.1	87	2612	1895	193	38	89.135	0.0
NW_025408637.1	87	2612	1895	193	38	89.135	0.0
NW_025408637.1	87	2612	1895	193	38	89.135	0.0
NW_025408637.1	87	2612	1895	193	38	89.135	0.0
NW_025408637.1	87	2606	1894	194	38	89.087	0.0
NW_025408637.1	87	665	516	73	4	87.015	0.0
NW_025408637.1	87	265	155	6	0	96.273	5.75e-67
NW_025408637.1	87	265	155	6	0	96.273	5.75e-67
NW_025408637.1	87	265	155	6	0	96.273	5.75e-67
NW_025408637.1	87	265	155	6	0	96.273	5.75e-67
NW_025408637.1	87	265	155	6	0	96.273	5.75e-67
NW_025408637.1	87	265	155	6	0	96.273	5.75e-67
NW_025408637.1	87	73.1	41	1	0	97.619	3.74e-09
NW_025408637.1	87	73.1	41	1	0	97.619	3.74e-09
NW_025408637.1	87	73.1	41	1	0	97.619	3.74e-09
NW_025408637.1	87	73.1	41	1	0	97.619	3.74e-09
NW_025408637.1	87	73.1	41	1	0	97.619	3.74e-09
NW_025408637.1	87	73.1	41	1	0	97.619	3.74e-09
NW_020290387.1	55	2604	1438	9	4	99.104	0.0
NW_020290387.1	55	2551	1424	10	9	98.683	0.0
NC_063015.1	87	2603	1891	186	44	89.156	0.0
NC_063015.1	87	2603	1891	186	44	89.156	0.0
NC_063015.1	87	2603	1891	186	44	89.156	0.0
NC_063015.1	87	2603	1891	186	44	89.156	0.0
NC_063015.1	87	2603	1891	186	44	89.156	0.0
NC_063015.1	87	263	173	14	1	92.021	2.07e-66
NC_063015.1	87	263	173	14	1	92.021	2.07e-66
NC_063015.1	87	263	173	14	1	92.021	2.07e-66
NC_063015.1	87	263	173	14	1	92.021	2.07e-66
NC_063015.1	87	263	173	14	1	92.021	2.07e-66
NW_020290353.1	54	2588	1429	9	4	99.098	0.0
NW_020290353.1	54	2399	1323	7	4	99.175	0.0
NW_020290353.1	54	52.8	28	0	0	100.000	0.005
NW_001813924.1	80	2573	1723	121	35	91.698	0.0
NW_001813924.1	80	1419	913	51	17	93.068	0.0
NW_020290584.1	58	2555	1492	38	13	96.695	0.0
NW_020290586.1	57	2549	1477	37	9	96.980	0.0
NW_022157463.1	81	2534	1765	180	13	90.143	0.0
NW_022157463.1	81	267	159	6	1	95.783	1.60e-67
NW_022157463.1	81	63.9	36	1	0	97.297	2.25e-06
NW_024467667.1	87	2534	1870	204	36	88.626	0.0
NW_024467667.1	87	281	198	18	4	90.000	5.71e-72
NW_006383020.1	92	2531	2107	292	61	85.650	0.0
NW_014013678.1	92	2503	2103	289	68	85.488	0.0
NW_014013678.1	92	2503	2103	289	68	85.488	0.0
NW_014013678.1	92	2503	2103	289	68	85.488	0.0
NW_014013678.1	92	2503	2103	289	68	85.488	0.0
NW_014013678.1	92	2503	2103	289	68	85.488	0.0
NW_022985408.1	88	2497	1867	221	29	88.191	0.0
NW_022985408.1	88	246	176	19	2	89.340	2.08e-61
NW_022985408.1	88	73.1	41	1	0	97.619	3.74e-09
NW_020290556.1	57	2494	1454	37	12	96.740	0.0
NW_001510402.1	59	2490	1495	57	13	95.527	0.0
NW_011645625.1	86	2477	1873	227	31	87.893	0.0
NW_011645625.1	86	222	152	16	0	90.476	3.51e-54
NW_024066206.1	88	2475	1863	225	29	88.002	0.0
NW_024066206.1	88	257	178	17	2	90.355	9.62e-65
NW_024066206.1	88	73.1	41	1	0	97.619	3.74e-09
NW_024066205.1	88	2475	1863	225	29	88.002	0.0
NW_024066205.1	88	2475	1863	225	29	88.002	0.0
NW_024066205.1	88	257	178	17	2	90.355	9.62e-65
NW_024066205.1	88	257	178	17	2	90.355	9.62e-65
NW_024066205.1	88	73.1	41	1	0	97.619	3.74e-09
NW_024066205.1	88	73.1	41	1	0	97.619	3.74e-09
NW_024066202.1	88	2475	1863	225	29	88.002	0.0
NW_024066202.1	88	2475	1862	226	28	87.996	0.0
NW_024066202.1	88	2451	1860	225	33	87.819	0.0
NW_024066202.1	88	257	178	17	2	90.355	9.62e-65
NW_024066202.1	88	257	178	17	2	90.355	9.62e-65
NW_024066202.1	88	244	176	17	4	89.340	7.49e-61
NW_024066202.1	88	73.1	41	1	0	97.619	3.74e-09
NW_024066202.1	88	73.1	41	1	0	97.619	3.74e-09
NW_024066202.1	88	73.1	41	1	0	97.619	3.74e-09
NW_024066201.1	88	2475	1863	225	29	88.002	0.0
NW_024066201.1	88	2475	1863	225	29	88.002	0.0
NW_024066201.1	88	2453	1860	226	32	87.819	0.0
NW_024066201.1	88	2438	1858	224	36	87.724	0.0
NW_024066201.1	88	257	178	17	2	90.355	9.62e-65
NW_024066201.1	88	257	178	17	2	90.355	9.62e-65
NW_024066201.1	88	257	178	17	2	90.355	9.62e-65
NW_024066201.1	88	252	178	17	3	89.899	4.48e-63
NW_024066201.1	88	73.1	39	0	0	100.000	3.74e-09
NW_024066201.1	88	73.1	39	0	0	100.000	3.74e-09
NW_024066201.1	88	73.1	39	0	0	100.000	3.74e-09
NW_023501002.1	89	2471	1868	235	24	87.823	0.0
NW_023501002.1	89	276	182	14	2	91.919	2.66e-70
NW_023501002.1	89	75.0	42	1	0	97.674	1.04e-09
NW_001884553.1	88	2470	1864	221	34	87.966	0.0
NW_001884553.1	88	2470	1864	221	34	87.966	0.0
NW_001884553.1	88	2470	1864	221	34	87.966	0.0
NW_001884553.1	88	2470	1864	221	34	87.966	0.0
NW_001884553.1	88	2470	1864	221	34	87.966	0.0
NW_001884553.1	88	2470	1864	221	34	87.966	0.0
NW_001884553.1	88	2470	1864	221	34	87.966	0.0
NW_001884553.1	88	2470	1864	221	34	87.966	0.0
NW_001884553.1	88	2470	1864	221	34	87.966	0.0
NW_001884553.1	88	2470	1864	221	34	87.966	0.0
NW_001884553.1	88	2470	1864	221	34	87.966	0.0
NW_001884553.1	88	2470	1864	221	34	87.966	0.0
NW_001884553.1	88	2470	1864	221	34	87.966	0.0
NW_001884553.1	88	2470	1864	221	34	87.966	0.0
NW_001884553.1	88	2414	1865	220	47	87.477	0.0
NW_001884553.1	88	2401	1865	220	50	87.354	0.0
NW_001884553.1	88	2401	1865	220	50	87.354	0.0
NW_001884553.1	88	2396	1865	220	51	87.313	0.0
NW_001884553.1	88	2392	1865	220	52	87.272	0.0
NW_001884553.1	88	2392	1865	220	52	87.272	0.0
NW_001884553.1	88	2386	1865	220	53	87.231	0.0
NW_001884553.1	88	2370	1863	221	55	87.097	0.0
NW_001884553.1	88	2364	1859	228	49	87.032	0.0
NW_001884553.1	88	2364	1859	228	49	87.032	0.0
NW_001884553.1	88	2364	1859	228	49	87.032	0.0
NW_001884553.1	88	2359	1868	219	61	86.965	0.0
NW_001884553.1	88	2357	1857	229	49	86.979	0.0
NW_001884553.1	88	2346	1868	219	64	86.843	0.0
NW_001884553.1	88	2344	1869	216	67	86.849	0.0
NW_001884553.1	88	2344	1867	220	63	86.837	0.0
NW_001884553.1	88	2335	1824	221	47	87.189	0.0
NW_001884553.1	88	2292	1817	228	48	86.813	0.0
NW_001884553.1	88	2281	1849	238	55	86.321	0.0
NW_001884553.1	88	263	175	15	1	91.623	2.07e-66
NW_001884553.1	88	263	175	15	1	91.623	2.07e-66
NW_001884553.1	88	263	175	15	1	91.623	2.07e-66
NW_001884553.1	88	263	175	15	1	91.623	2.07e-66
NW_001884553.1	88	263	175	15	1	91.623	2.07e-66
NW_001884553.1	88	263	175	15	1	91.623	2.07e-66
NW_001884553.1	88	263	175	15	1	91.623	2.07e-66
NW_001884553.1	88	263	175	15	1	91.623	2.07e-66
NW_001884553.1	88	263	175	15	1	91.623	2.07e-66
NW_001884553.1	88	263	175	15	1	91.623	2.07e-66
NW_001884553.1	88	263	175	15	1	91.623	2.07e-66
NW_001884553.1	88	263	175	15	1	91.623	2.07e-66
NW_001884553.1	88	263	175	15	1	91.623	2.07e-66
NW_001884553.1	88	263	175	15	1	91.623	2.07e-66
NW_001884553.1	88	263	175	15	1	91.623	2.07e-66
NW_001884553.1	88	263	175	15	1	91.623	2.07e-66
NW_001884553.1	88	263	175	15	1	91.623	2.07e-66
NW_001884553.1	88	263	175	15	1	91.623	2.07e-66
NW_001884553.1	88	263	175	15	1	91.623	2.07e-66
NW_001884553.1	88	263	175	15	1	91.623	2.07e-66
NW_001884553.1	88	263	175	15	1	91.623	2.07e-66
NW_001884553.1	88	263	175	15	1	91.623	2.07e-66
NW_001884553.1	88	263	175	15	1	91.623	2.07e-66
NW_001884553.1	88	263	175	15	1	91.623	2.07e-66
NW_001884553.1	88	263	175	15	1	91.623	2.07e-66
NW_001884553.1	88	259	175	15	2	91.146	2.68e-65
NW_001884553.1	88	259	175	15	2	91.146	2.68e-65
NW_001884553.1	88	259	175	15	2	91.146	2.68e-65
NW_001884553.1	88	259	175	15	2	91.146	2.68e-65
NW_001884553.1	88	207	137	10	2	91.946	9.83e-50
NW_001884553.1	88	207	137	10	2	91.946	9.83e-50
NW_001884553.1	88	202	136	11	2	91.275	4.57e-48
NW_001884553.1	88	202	136	11	2	91.275	4.57e-48
NW_001884553.1	88	71.3	38	0	0	100.000	1.35e-08
NW_001884553.1	88	71.3	38	0	0	100.000	1.35e-08
NW_001884553.1	88	71.3	38	0	0	100.000	1.35e-08
NW_001884553.1	88	71.3	38	0	0	100.000	1.35e-08
NW_001884553.1	88	71.3	38	0	0	100.000	1.35e-08
NW_001884553.1	88	71.3	38	0	0	100.000	1.35e-08
NW_001884553.1	88	71.3	38	0	0	100.000	1.35e-08
NW_001884553.1	88	71.3	38	0	0	100.000	1.35e-08
NW_001884553.1	88	71.3	38	0	0	100.000	1.35e-08
NW_001884553.1	88	71.3	38	0	0	100.000	1.35e-08
NW_001884553.1	88	71.3	38	0	0	100.000	1.35e-08
NW_001884553.1	88	71.3	38	0	0	100.000	1.35e-08
NW_001884553.1	88	71.3	38	0	0	100.000	1.35e-08
NW_001884553.1	88	71.3	38	0	0	100.000	1.35e-08
NW_001884553.1	88	71.3	38	0	0	100.000	1.35e-08
NW_001884553.1	88	71.3	38	0	0	100.000	1.35e-08
NW_001884553.1	88	71.3	38	0	0	100.000	1.35e-08
NW_001884553.1	88	71.3	38	0	0	100.000	1.35e-08
NW_001884553.1	88	71.3	38	0	0	100.000	1.35e-08
NW_001884553.1	88	71.3	38	0	0	100.000	1.35e-08
NW_001884553.1	88	71.3	38	0	0	100.000	1.35e-08
NW_001884553.1	88	71.3	38	0	0	100.000	1.35e-08
NW_001884553.1	88	71.3	38	0	0	100.000	1.35e-08
NW_001884553.1	88	71.3	38	0	0	100.000	1.35e-08
NW_001884553.1	88	71.3	38	0	0	100.000	1.35e-08
NW_001884553.1	88	71.3	38	0	0	100.000	1.35e-08
NW_001884553.1	88	71.3	38	0	0	100.000	1.35e-08
NW_001884553.1	88	71.3	38	0	0	100.000	1.35e-08
NW_001884553.1	88	71.3	38	0	0	100.000	1.35e-08
NW_001884553.1	88	71.3	38	0	0	100.000	1.35e-08
NW_001884553.1	88	71.3	38	0	0	100.000	1.35e-08
NW_001884553.1	88	71.3	38	0	0	100.000	1.35e-08
NW_001884553.1	88	71.3	38	0	0	100.000	1.35e-08
NW_001510408.1	53	2468	1393	26	2	98.030	0.0
NC_057317.1	92	2468	2103	302	65	85.142	0.0
NC_057317.1	92	2468	2103	302	65	85.142	0.0
NC_057317.1	92	2468	2103	302	65	85.142	0.0
NC_057317.1	92	2468	2103	302	65	85.142	0.0
NW_024066056.1	89	2466	1867	236	24	87.776	0.0
NW_024066056.1	89	2466	1867	236	24	87.776	0.0
NW_024066056.1	89	2466	1867	236	24	87.776	0.0
NW_024066056.1	89	2466	1867	236	24	87.776	0.0
NW_024066056.1	89	2462	1868	235	26	87.741	0.0
NW_024066056.1	89	2455	1866	236	26	87.688	0.0
NW_024066056.1	89	2442	1866	237	28	87.565	0.0
NW_024066056.1	89	276	182	14	2	91.919	2.66e-70
NW_024066056.1	89	276	182	14	2	91.919	2.66e-70
NW_024066056.1	89	276	182	14	2	91.919	2.66e-70
NW_024066056.1	89	276	182	14	2	91.919	2.66e-70
NW_024066056.1	89	276	182	14	2	91.919	2.66e-70
NW_024066056.1	89	276	182	14	2	91.919	2.66e-70
NW_024066056.1	89	276	182	14	2	91.919	2.66e-70
NW_024066056.1	89	75.0	42	1	0	97.674	1.04e-09
NW_024066056.1	89	75.0	42	1	0	97.674	1.04e-09
NW_024066056.1	89	75.0	42	1	0	97.674	1.04e-09
NW_024066056.1	89	75.0	42	1	0	97.674	1.04e-09
NW_024066056.1	89	75.0	42	1	0	97.674	1.04e-09
NW_024066056.1	89	75.0	42	1	0	97.674	1.04e-09
NW_024066056.1	89	75.0	42	1	0	97.674	1.04e-09
NW_024066232.1	89	2464	1864	236	23	87.800	0.0
NW_024066232.1	89	2464	1864	236	23	87.800	0.0
NW_024066232.1	89	2464	1864	236	23	87.800	0.0
NW_024066232.1	89	2464	1864	236	23	87.800	0.0
NW_024066232.1	89	276	182	14	2	91.919	2.66e-70
NW_024066232.1	89	276	182	14	2	91.919	2.66e-70
NW_024066232.1	89	276	182	14	2	91.919	2.66e-70
NW_024066232.1	89	276	182	14	2	91.919	2.66e-70
NW_024066232.1	89	75.0	42	1	0	97.674	1.04e-09
NW_024066232.1	89	75.0	42	1	0	97.674	1.04e-09
NW_024066232.1	89	75.0	42	1	0	97.674	1.04e-09
NW_024066232.1	89	75.0	42	1	0	97.674	1.04e-09
NW_025763537.1	88	2464	1860	229	27	87.902	0.0
NW_025763537.1	88	2464	1860	229	27	87.902	0.0
NW_025763537.1	88	263	179	16	2	90.863	2.07e-66
NW_025763537.1	88	263	179	16	2	90.863	2.07e-66
NW_025763537.1	88	73.1	39	0	0	100.000	3.74e-09
NW_025763537.1	88	73.1	39	0	0	100.000	3.74e-09
NW_025763529.1	88	2464	1860	229	27	87.902	0.0
NW_025763529.1	88	2464	1860	229	27	87.902	0.0
NW_025763529.1	88	263	179	16	2	90.863	2.07e-66
NW_025763529.1	88	263	179	16	2	90.863	2.07e-66
NW_025763529.1	88	73.1	41	1	0	97.619	3.74e-09
NW_025763529.1	88	73.1	41	1	0	97.619	3.74e-09
NW_024065882.1	89	2460	1866	237	24	87.729	0.0
NW_024065882.1	89	2460	1866	237	24	87.729	0.0
NW_024065882.1	89	2460	1866	237	24	87.729	0.0
NW_024065882.1	89	2460	1866	237	24	87.729	0.0
NW_024065882.1	89	2460	1866	237	24	87.729	0.0
NW_024065882.1	89	2460	1866	237	24	87.729	0.0
NW_024065882.1	89	2226	1843	240	63	85.881	0.0
NW_024065882.1	89	521	400	45	11	87.719	3.09e-144
NW_024065882.1	89	276	182	14	2	91.919	2.66e-70
NW_024065882.1	89	276	182	14	2	91.919	2.66e-70
NW_024065882.1	89	276	182	14	2	91.919	2.66e-70
NW_024065882.1	89	276	182	14	2	91.919	2.66e-70
NW_024065882.1	89	276	182	14	2	91.919	2.66e-70
NW_024065882.1	89	276	182	14	2	91.919	2.66e-70
NW_024065882.1	89	265	181	15	3	90.955	5.75e-67
NW_024065882.1	89	75.0	42	1	0	97.674	1.04e-09
NW_024065882.1	89	75.0	42	1	0	97.674	1.04e-09
NW_024065882.1	89	75.0	42	1	0	97.674	1.04e-09
NW_024065882.1	89	75.0	42	1	0	97.674	1.04e-09
NW_024065882.1	89	75.0	42	1	0	97.674	1.04e-09
NW_024065882.1	89	75.0	42	1	0	97.674	1.04e-09
NW_024065882.1	89	75.0	42	1	0	97.674	1.04e-09
NT_166001.1	92	2453	2094	298	68	85.122	0.0
NT_166001.1	92	2128	1837	245	78	85.046	0.0
NT_166001.1	92	2060	1867	277	79	83.986	0.0
NT_166001.1	92	243	173	17	3	89.637	2.69e-60
NW_024066207.1	88	2446	1855	228	30	87.790	0.0
NW_024066207.1	88	257	178	17	2	90.355	9.62e-65
NW_024066207.1	88	73.1	39	0	0	100.000	3.74e-09
NW_014024840.1	86	2444	1861	224	36	87.742	0.0
NW_014024840.1	86	237	167	18	1	89.785	1.25e-58
NW_025764822.1	92	2431	2097	303	70	84.899	0.0
NW_001510352.1	54	2427	1392	35	3	97.343	0.0
NW_003533867.1	88	2425	1864	223	42	87.553	0.0
NW_003533867.1	88	2084	1563	186	25	88.106	0.0
NW_003533867.1	88	1718	1730	355	36	81.565	0.0
NW_003533867.1	88	1188	1633	440	44	77.137	0.0
NW_003533867.1	88	1164	1627	446	42	76.927	0.0
NW_003533867.1	88	939	1181	304	26	78.160	0.0
NW_003533867.1	88	348	345	72	5	81.754	5.55e-92
NW_003533867.1	88	267	183	18	1	90.594	1.60e-67
NW_003533867.1	88	267	183	18	1	90.594	1.60e-67
NW_003533867.1	88	267	183	18	1	90.594	1.60e-67
NW_003533867.1	88	147	146	26	6	82.022	2.17e-31
NW_003533867.1	88	73.1	39	0	0	100.000	3.74e-09
NW_003533867.1	88	73.1	39	0	0	100.000	3.74e-09
NW_014574660.1	87	2420	1857	227	37	87.553	0.0
NW_014574660.1	87	244	171	18	1	90.000	7.49e-61
NW_025091333.1	87	2414	1855	230	35	87.500	0.0
NW_025091333.1	87	239	170	19	1	89.474	3.49e-59
NW_025408682.1	86	2412	1851	235	30	87.476	0.0
NW_025408682.1	86	2407	1853	235	32	87.406	0.0
NW_025408682.1	86	2374	1847	237	35	87.164	0.0
NW_025408682.1	86	2372	1846	231	40	87.199	0.0
NW_025408682.1	86	2366	1844	235	37	87.146	0.0
NW_025408682.1	86	2364	1846	234	39	87.117	0.0
NW_025408682.1	86	2362	1847	234	40	87.082	0.0
NW_025408682.1	86	2357	1844	235	39	87.063	0.0
NW_025408682.1	86	2351	1842	232	42	87.051	0.0
NW_025408682.1	86	2344	1841	232	43	87.004	0.0
NW_025408682.1	86	2311	1836	235	46	86.726	0.0
NW_025408682.1	86	2013	1656	224	47	85.937	0.0
NW_025408682.1	86	1075	936	138	31	84.706	0.0
NW_025408682.1	86	1007	725	81	7	89.176	0.0
NW_025408682.1	86	252	171	16	1	90.957	4.48e-63
NW_025408682.1	86	252	171	16	1	90.957	4.48e-63
NW_025408682.1	86	252	171	16	1	90.957	4.48e-63
NW_025408682.1	86	252	171	16	1	90.957	4.48e-63
NW_025408682.1	86	246	170	17	1	90.426	2.08e-61
NW_025408682.1	86	246	170	17	1	90.426	2.08e-61
NW_025408682.1	86	246	170	16	2	90.426	2.08e-61
NW_025408682.1	86	246	170	16	2	90.426	2.08e-61
NW_025408682.1	86	246	170	16	2	90.426	2.08e-61
NW_025408682.1	86	244	162	15	0	91.525	7.49e-61
NW_025408682.1	86	239	169	16	3	89.894	3.49e-59
NW_025408682.1	86	233	168	16	4	89.362	1.62e-57
NW_025408682.1	86	228	167	17	4	88.830	7.54e-56
NW_025408682.1	86	215	126	5	0	96.183	5.87e-52
NW_025763576.1	87	2409	1852	235	31	87.441	0.0
NW_025763576.1	87	2333	1811	235	31	87.193	0.0
NW_025763576.1	87	239	170	19	1	89.474	3.49e-59
NW_025763598.1	87	2409	1852	234	32	87.441	0.0
NW_025763598.1	87	1877	1775	228	121	83.569	0.0
NW_025763598.1	87	222	172	21	4	87.310	3.51e-54
NW_025763597.1	87	2409	1852	235	31	87.441	0.0
NW_025763597.1	87	2342	1847	237	42	86.877	0.0
NW_025763597.1	87	239	174	21	1	88.776	3.49e-59
NW_025763597.1	87	228	172	22	2	87.755	7.54e-56
NW_025763596.1	87	2409	1852	235	31	87.441	0.0
NW_025763596.1	87	2409	1852	235	31	87.441	0.0
NW_025763596.1	87	239	174	21	1	88.776	3.49e-59
NW_025763596.1	87	239	174	21	1	88.776	3.49e-59
NW_025763591.1	87	2409	1852	235	31	87.441	0.0
NW_025763591.1	87	2409	1852	235	31	87.441	0.0
NW_025763591.1	87	2399	1852	235	33	87.358	0.0
NW_025763591.1	87	1965	1533	202	26	87.053	0.0
NW_025763591.1	87	239	174	21	1	88.776	3.49e-59
NW_025763591.1	87	239	174	21	1	88.776	3.49e-59
NW_025763591.1	87	239	174	21	1	88.776	3.49e-59
NW_025763585.1	87	2409	1852	235	31	87.441	0.0
NW_025763585.1	87	2409	1852	235	31	87.441	0.0
NW_025763585.1	87	2409	1852	235	31	87.441	0.0
NW_025763585.1	87	2409	1852	235	31	87.441	0.0
NW_025763585.1	87	2409	1852	235	31	87.441	0.0
NW_025763585.1	87	2409	1852	235	31	87.441	0.0
NW_025763585.1	87	2409	1852	235	31	87.441	0.0
NW_025763585.1	87	2409	1852	235	31	87.441	0.0
NW_025763585.1	87	1050	846	110	23	86.415	0.0
NW_025763585.1	87	239	174	21	1	88.776	3.49e-59
NW_025763585.1	87	239	174	21	1	88.776	3.49e-59
NW_025763585.1	87	239	174	21	1	88.776	3.49e-59
NW_025763585.1	87	239	174	21	1	88.776	3.49e-59
NW_025763585.1	87	239	174	21	1	88.776	3.49e-59
NW_025763585.1	87	239	174	21	1	88.776	3.49e-59
NW_025763585.1	87	239	174	21	1	88.776	3.49e-59
NW_025763585.1	87	239	174	21	1	88.776	3.49e-59
NW_025763585.1	87	239	174	21	1	88.776	3.49e-59
NW_026054629.1	92	2407	2090	316	62	84.684	0.0
NW_006920967.1	92	2403	2081	326	51	84.662	0.0
NW_025763719.1	92	2399	2080	313	62	84.725	0.0
NW_025763719.1	92	2399	2080	313	62	84.725	0.0
NW_025763719.1	92	2399	2080	313	62	84.725	0.0
NW_002196712.1	58	2394	1471	65	18	94.659	0.0
NW_026056292.1	87	2392	1851	234	35	87.311	0.0
NW_026056292.1	87	239	174	21	1	88.776	3.49e-59
NW_026056037.1	87	2392	1851	234	35	87.311	0.0
NW_026056037.1	87	239	170	19	1	89.474	3.49e-59
NW_019173199.1	92	2388	2078	311	65	84.678	0.0
NC_054391.1	86	2379	1857	237	38	87.101	0.0
NC_054391.1	86	2379	1857	237	38	87.101	0.0
NC_054391.1	86	231	157	16	0	90.751	5.83e-57
NC_054391.1	86	231	157	16	0	90.751	5.83e-57
NW_026056848.1	87	2377	1849	236	36	87.176	0.0
NW_026056848.1	87	239	174	21	1	88.776	3.49e-59
NW_026055850.1	87	2377	1849	236	36	87.176	0.0
NW_026055850.1	87	239	174	21	1	88.776	3.49e-59
NW_023500964.1	92	2375	2076	305	72	84.631	0.0
NW_023500964.1	92	2056	1681	224	48	86.073	0.0
NW_023500964.1	92	246	170	17	1	90.426	2.08e-61
NW_026055738.1	87	2370	1847	238	35	87.123	0.0
NW_026055738.1	87	239	174	21	1	88.776	3.49e-59
NW_026055581.1	87	2366	1847	238	36	87.082	0.0
NW_026055581.1	87	239	170	19	1	89.474	3.49e-59
NW_014013638.1	86	2364	1847	231	42	87.123	0.0
NW_014013638.1	86	243	160	13	1	91.954	2.69e-60
NW_026057049.1	87	2361	1846	239	36	87.034	0.0
NW_026057049.1	87	239	174	21	1	88.776	3.49e-59
NW_006711156.1	86	2359	1845	235	39	87.069	0.0
NW_006711156.1	86	243	160	13	1	91.954	2.69e-60
NW_017263917.1	92	2357	2076	311	71	84.459	0.0
NW_017263917.1	92	2357	2076	311	71	84.459	0.0
NW_017263917.1	92	2351	2076	309	74	84.425	0.0
NW_017263929.1	92	2357	2076	311	71	84.459	0.0
NW_017263929.1	92	2357	2076	311	71	84.459	0.0
NW_017263927.1	92	2357	2076	311	71	84.459	0.0
NW_017263927.1	92	2357	2077	309	73	84.465	0.0
NW_017263927.1	92	856	968	175	62	80.332	0.0
NW_017263926.1	92	2357	2077	309	73	84.465	0.0
NW_017263926.1	92	2355	2077	307	75	84.465	0.0
NW_017263926.1	92	2324	2073	301	85	84.303	0.0
NW_017263925.1	92	2357	2077	309	73	84.465	0.0
NW_017263925.1	92	2357	2076	311	71	84.459	0.0
NW_017263925.1	92	1973	1651	250	33	85.367	0.0
NW_017263925.1	92	1515	1461	233	70	82.823	0.0
NW_017263924.1	92	2357	2077	309	73	84.465	0.0
NW_017263924.1	92	2357	2076	311	71	84.459	0.0
NW_017263924.1	92	1978	1800	277	70	83.838	0.0
NW_017263924.1	92	1973	1608	230	32	85.989	0.0
NW_017263923.1	92	2357	2077	309	73	84.465	0.0
NW_017263923.1	92	2357	2077	309	73	84.465	0.0
NW_017263923.1	92	2357	2076	311	71	84.459	0.0
NW_017263922.1	92	2357	2076	311	71	84.459	0.0
NW_017263922.1	92	2357	2077	309	73	84.465	0.0
NW_017263922.1	92	2311	2068	311	78	84.168	0.0
NW_017263922.1	92	1895	1750	268	75	83.612	0.0
NW_017263921.1	92	2357	2077	309	73	84.465	0.0
NW_017263921.1	92	2357	2077	309	73	84.465	0.0
NW_017263921.1	92	2290	2070	311	83	84.010	0.0
NW_017263921.1	92	2124	1815	261	57	85.091	0.0
NW_017263921.1	92	255	173	15	2	91.053	3.46e-64
NW_017263920.1	92	2357	2076	311	71	84.459	0.0
NW_017263920.1	92	2357	2076	311	71	84.459	0.0
NW_017263920.1	92	2357	2077	309	73	84.465	0.0
NW_017263920.1	92	1690	1578	244	70	83.404	0.0
NW_017263919.1	92	2357	2077	309	73	84.465	0.0
NW_017263919.1	92	2357	2077	309	73	84.465	0.0
NW_017263919.1	92	2357	2077	309	73	84.465	0.0
NW_017263919.1	92	91.6	66	6	2	89.189	1.03e-14
NW_017263918.1	92	2357	2076	311	71	84.459	0.0
NW_017263918.1	92	2353	2076	311	72	84.425	0.0
NC_063079.1	86	2357	1844	235	39	87.063	0.0
NC_063079.1	86	2351	1843	236	39	87.016	0.0
NC_063079.1	86	237	158	15	0	91.329	1.25e-58
NC_063079.1	86	237	158	15	0	91.329	1.25e-58
NC_063074.1	86	2357	1844	235	39	87.063	0.0
NC_063074.1	86	2357	1844	235	39	87.063	0.0
NC_063074.1	86	2357	1844	235	39	87.063	0.0
NC_063074.1	86	2357	1844	235	39	87.063	0.0
NC_063074.1	86	237	158	15	0	91.329	1.25e-58
NC_063074.1	86	237	158	15	0	91.329	1.25e-58
NC_063074.1	86	237	158	15	0	91.329	1.25e-58
NC_063074.1	86	237	158	15	0	91.329	1.25e-58
NW_003299036.1	87	2353	1847	244	34	86.918	0.0
NW_003299036.1	87	2194	1835	255	60	85.349	0.0
NW_003299036.1	87	219	146	14	0	91.250	4.54e-53
NW_003299036.1	87	185	146	14	7	87.425	4.61e-43
NW_003299036.1	87	69.4	37	0	0	100.000	4.84e-08
NW_003299036.1	87	67.6	36	0	0	100.000	1.74e-07
NW_025408566.1	92	2351	2068	325	58	84.374	0.0
NW_017263930.1	92	2350	2075	310	73	84.418	0.0
NW_017263930.1	92	2348	2074	309	74	84.412	0.0
NW_003298972.1	87	2348	1847	244	35	86.877	0.0
NW_003298972.1	87	2326	1848	243	41	86.679	0.0
NW_003298972.1	87	219	146	14	0	91.250	4.54e-53
NW_003298972.1	87	219	146	14	0	91.250	4.54e-53
NW_003298972.1	87	69.4	37	0	0	100.000	4.84e-08
NW_003298972.1	87	69.4	37	0	0	100.000	4.84e-08
NW_024468507.1	50	2333	1312	13	9	98.351	0.0
NW_025064852.1	92	2331	2064	332	55	84.211	0.0
NW_017263928.1	92	2331	2074	307	79	84.309	0.0
NW_017263928.1	92	2263	2065	300	96	83.909	0.0
NW_001509774.1	50	2331	1309	21	2	98.273	0.0
NW_025064879.1	92	2327	2062	332	55	84.198	0.0
NW_022156942.1	92	2320	2071	321	69	84.153	0.0
NC_016459.1	87	2305	1833	250	34	86.585	0.0
NC_016459.1	87	2305	1833	250	34	86.585	0.0
NC_016459.1	87	1358	1000	126	5	88.417	0.0
NC_016459.1	87	259	175	15	2	91.146	2.68e-65
NC_016459.1	87	259	175	15	2	91.146	2.68e-65
NC_016478.1	87	2305	1833	251	33	86.585	0.0
NC_016478.1	87	243	173	17	3	89.637	2.69e-60
NW_024467143.1	86	2296	1832	253	33	86.497	0.0
NW_024467143.1	86	220	157	19	0	89.205	1.26e-53
NW_015971153.1	86	2290	1831	254	33	86.449	0.0
NW_015971153.1	86	217	151	17	0	89.881	1.63e-52
NW_014574716.1	86	2281	1828	264	26	86.308	0.0
NW_014574716.1	86	237	159	14	1	91.379	1.25e-58
NW_011929459.1	87	2279	1829	255	34	86.355	0.0
NW_011929459.1	87	235	167	20	0	89.305	4.51e-58
NW_026054762.1	86	2270	1829	255	36	86.274	0.0
NW_026054762.1	86	2270	1829	255	36	86.274	0.0
NW_026054762.1	86	2270	1829	255	36	86.274	0.0
NW_026054762.1	86	2270	1829	255	36	86.274	0.0
NW_026054762.1	86	239	163	17	0	90.556	3.49e-59
NW_026054762.1	86	239	163	17	0	90.556	3.49e-59
NW_026054762.1	86	239	163	17	0	90.556	3.49e-59
NW_026054762.1	86	239	163	17	0	90.556	3.49e-59
NW_001510456.1	49	2270	1280	23	2	98.084	0.0
NC_035795.1	86	2266	1826	257	34	86.254	0.0
NC_035795.1	86	248	160	13	0	92.486	5.79e-62
NW_025954037.1	86	2266	1827	261	31	86.220	0.0
NW_025954037.1	86	255	166	14	0	92.222	3.46e-64
NW_023501017.1	87	2263	1835	250	44	86.191	0.0
NW_023501017.1	87	2261	1834	250	44	86.184	0.0
NW_023501017.1	87	246	170	17	1	90.426	2.08e-61
NW_023501017.1	87	246	170	17	1	90.426	2.08e-61
NW_025763569.1	87	2261	1826	261	32	86.173	0.0
NW_025763569.1	87	244	175	20	1	89.286	7.49e-61
NW_025763567.1	87	2261	1826	261	32	86.173	0.0
NW_025763567.1	87	2261	1826	261	32	86.173	0.0
NW_025763567.1	87	2259	1826	260	33	86.173	0.0
NW_025763567.1	87	2254	1825	261	33	86.126	0.0
NW_025763567.1	87	2231	1822	257	40	85.984	0.0
NW_025763567.1	87	244	175	20	1	89.286	7.49e-61
NW_025763567.1	87	244	175	20	1	89.286	7.49e-61
NW_025763567.1	87	244	175	20	1	89.286	7.49e-61
NW_025763567.1	87	244	175	20	1	89.286	7.49e-61
NW_025763567.1	87	244	175	20	1	89.286	7.49e-61
NW_025763545.1	87	2261	1826	261	32	86.173	0.0
NW_025763545.1	87	1764	1441	203	32	85.979	0.0
NW_025763545.1	87	244	175	20	1	89.286	7.49e-61
NW_025763545.1	87	244	175	20	1	89.286	7.49e-61
NW_023501247.1	86	2259	1829	249	43	86.233	0.0
NW_023501247.1	86	257	172	15	1	91.489	9.62e-65
NW_023500971.1	87	2257	1834	251	44	86.144	0.0
NW_023500971.1	87	246	170	17	1	90.426	2.08e-61
NW_023500971.1	87	165	99	5	0	95.192	6.00e-37
NW_023500963.1	87	2257	1829	251	42	86.192	0.0
NW_023500963.1	87	2252	1829	251	43	86.152	0.0
NW_023500963.1	87	246	170	17	1	90.426	2.08e-61
NW_023500963.1	87	243	169	19	0	89.894	2.69e-60
NW_023500958.1	87	2257	1829	251	42	86.192	0.0
NW_023500958.1	87	2257	1829	251	42	86.192	0.0
NW_023500958.1	87	246	170	17	1	90.426	2.08e-61
NW_023500958.1	87	246	170	17	1	90.426	2.08e-61
NW_023500949.1	87	2257	1834	251	44	86.144	0.0
NW_023500949.1	87	2257	1835	249	46	86.150	0.0
NW_023500949.1	87	619	634	107	34	81.806	1.07e-173
NW_023500949.1	87	246	170	17	1	90.426	2.08e-61
NW_023500949.1	87	246	170	17	1	90.426	2.08e-61
NW_023500949.1	87	246	170	17	1	90.426	2.08e-61
NW_023500946.1	87	2257	1834	251	44	86.144	0.0
NW_023500946.1	87	2257	1834	251	44	86.144	0.0
NW_023500946.1	87	246	170	17	1	90.426	2.08e-61
NW_023500946.1	87	246	170	17	1	90.426	2.08e-61
NW_023500925.1	87	2257	1829	251	42	86.192	0.0
NW_023500925.1	87	2257	1830	249	44	86.199	0.0
NW_023500925.1	87	2257	1829	251	42	86.192	0.0
NW_023500925.1	87	2015	1823	257	87	84.126	0.0
NW_023500925.1	87	246	170	17	1	90.426	2.08e-61
NW_023500925.1	87	246	170	17	1	90.426	2.08e-61
NW_023500925.1	87	246	170	17	1	90.426	2.08e-61
NW_023500921.1	87	2257	1834	251	44	86.144	0.0
NW_023500921.1	87	2257	1835	249	46	86.150	0.0
NW_023500921.1	87	2257	1835	249	46	86.150	0.0
NW_023500921.1	87	2257	1834	251	44	86.144	0.0
NW_023500921.1	87	2257	1835	249	46	86.150	0.0
NW_023500921.1	87	2257	1834	251	44	86.144	0.0
NW_023500921.1	87	246	170	17	1	90.426	2.08e-61
NW_023500921.1	87	246	170	17	1	90.426	2.08e-61
NW_023500921.1	87	246	170	17	1	90.426	2.08e-61
NW_023500921.1	87	246	170	17	1	90.426	2.08e-61
NW_023500921.1	87	246	170	17	1	90.426	2.08e-61
NW_023500921.1	87	246	170	17	1	90.426	2.08e-61
NW_023500910.1	87	2257	1829	251	42	86.192	0.0
NW_023500910.1	87	2257	1829	251	42	86.192	0.0
NW_023500910.1	87	246	170	17	1	90.426	2.08e-61
NW_023500910.1	87	246	170	17	1	90.426	2.08e-61
NW_017387867.1	86	2254	1828	250	43	86.186	0.0
NW_017387867.1	86	2254	1827	252	41	86.179	0.0
NW_017387867.1	86	2254	1827	252	41	86.179	0.0
NW_017387867.1	86	2254	1828	250	43	86.186	0.0
NW_017387867.1	86	2248	1827	250	44	86.139	0.0
NW_017387867.1	86	1526	1289	184	38	85.308	0.0
NW_017387867.1	86	835	619	77	5	88.302	0.0
NW_017387867.1	86	257	172	15	1	91.489	9.62e-65
NW_017387867.1	86	257	172	15	1	91.489	9.62e-65
NW_017387867.1	86	257	172	15	1	91.489	9.62e-65
NW_017387867.1	86	257	172	15	1	91.489	9.62e-65
NW_017387867.1	86	257	172	15	1	91.489	9.62e-65
NW_017387867.1	86	257	172	15	1	91.489	9.62e-65
NC_031677.1	86	2254	1828	250	43	86.186	0.0
NC_031677.1	86	2254	1828	250	43	86.186	0.0
NC_031677.1	86	257	172	15	1	91.489	9.62e-65
NC_031677.1	86	257	172	15	1	91.489	9.62e-65
NC_031677.1	86	56.5	32	1	0	96.970	3.77e-04
NW_025408615.1	86	2254	1828	250	43	86.186	0.0
NW_025408615.1	86	2254	1828	250	43	86.186	0.0
NW_025408615.1	86	2254	1827	252	41	86.179	0.0
NW_025408615.1	86	2254	1828	250	43	86.186	0.0
NW_025408615.1	86	2248	1827	250	44	86.139	0.0
NW_025408615.1	86	2248	1827	251	43	86.139	0.0
NW_025408615.1	86	2237	1824	254	42	86.038	0.0
NW_025408615.1	86	2113	1768	253	47	85.493	0.0
NW_025408615.1	86	257	172	15	1	91.489	9.62e-65
NW_025408615.1	86	257	172	15	1	91.489	9.62e-65
NW_025408615.1	86	257	172	15	1	91.489	9.62e-65
NW_025408615.1	86	257	172	15	1	91.489	9.62e-65
NW_025408615.1	86	257	172	15	1	91.489	9.62e-65
NW_025408615.1	86	257	172	15	1	91.489	9.62e-65
NW_025408615.1	86	257	172	15	1	91.489	9.62e-65
NW_025408615.1	86	65.8	37	1	0	97.368	6.26e-07
NW_025764785.1	86	2250	1830	257	39	86.077	0.0
NW_025764785.1	86	230	157	15	1	90.751	2.10e-56
NW_022984649.1	86	2250	1826	260	35	86.091	0.0
NW_022984649.1	86	2250	1826	260	35	86.091	0.0
NW_022984649.1	86	1533	1279	187	30	85.495	0.0
NW_022984649.1	86	401	303	38	4	87.826	4.20e-108
NW_022984649.1	86	239	163	17	0	90.556	3.49e-59
NW_022984649.1	86	239	163	17	0	90.556	3.49e-59
NW_022984649.1	86	239	163	17	0	90.556	3.49e-59
NW_022984664.1	86	2250	1826	260	35	86.091	0.0
NW_022984664.1	86	2241	1826	260	37	86.010	0.0
NW_022984664.1	86	2233	1823	262	36	85.950	0.0
NW_022984664.1	86	2222	1824	259	41	85.876	0.0
NW_022984664.1	86	2218	1821	260	40	85.856	0.0
NW_022984664.1	86	2113	1812	259	60	85.031	0.0
NW_022984664.1	86	239	163	17	0	90.556	3.49e-59
NW_022984664.1	86	239	163	17	0	90.556	3.49e-59
NW_022984664.1	86	239	163	17	0	90.556	3.49e-59
NW_022984664.1	86	239	163	17	0	90.556	3.49e-59
NW_022984664.1	86	239	163	17	0	90.556	3.49e-59
NW_022984664.1	86	233	163	16	2	90.055	1.62e-57
NW_020185488.1	87	2246	1824	259	36	86.078	0.0
NW_020185488.1	87	235	167	20	0	89.305	4.51e-58
NW_025764609.1	87	2244	1827	252	43	86.098	0.0
NW_025764609.1	87	2244	1827	252	43	86.098	0.0
NW_025764609.1	87	263	180	14	4	90.909	2.07e-66
NW_025764609.1	87	263	180	14	4	90.909	2.07e-66
NW_025953075.1	87	2239	1822	266	31	85.984	0.0
NW_025953075.1	87	243	177	18	4	88.945	2.69e-60
NW_025763505.1	86	2237	1822	259	37	86.025	0.0
NW_025763505.1	86	2237	1822	259	37	86.025	0.0
NW_025763505.1	86	2237	1823	257	39	86.031	0.0
NW_025763505.1	86	2237	1822	259	37	86.025	0.0
NW_025763505.1	86	2237	1823	257	39	86.031	0.0
NW_025763505.1	86	2237	1823	257	39	86.031	0.0
NW_025763505.1	86	2237	1823	257	39	86.031	0.0
NW_025763505.1	86	252	171	16	1	90.957	4.48e-63
NW_025763505.1	86	252	171	16	1	90.957	4.48e-63
NW_025763505.1	86	252	171	16	1	90.957	4.48e-63
NW_025763505.1	86	252	171	16	1	90.957	4.48e-63
NW_025763505.1	86	252	171	16	1	90.957	4.48e-63
NW_025763505.1	86	252	171	16	1	90.957	4.48e-63
NW_025763505.1	86	252	171	16	1	90.957	4.48e-63
NW_001510368.1	49	2235	1278	30	3	97.483	0.0
NW_022157841.1	86	2226	1823	255	43	85.950	0.0
NW_022157841.1	86	252	171	16	1	90.957	4.48e-63
NW_026054852.1	87	2222	1821	260	39	85.896	0.0
NW_026054852.1	87	250	172	17	1	90.526	1.61e-62
NW_026054852.1	87	250	172	17	1	90.526	1.61e-62
NW_026054852.1	87	239	161	11	4	91.477	3.49e-59
NW_001837906.1	79	2220	1821	258	41	85.896	0.0
NC_026477.1	86	2215	1820	259	41	85.849	0.0
NC_026477.1	86	2215	1820	259	41	85.849	0.0
NC_026477.1	86	2215	1820	259	41	85.849	0.0
NC_026477.1	86	2215	1820	259	41	85.849	0.0
NC_026477.1	86	2215	1820	259	41	85.849	0.0
NC_026477.1	86	2209	1819	260	41	85.802	0.0
NC_026477.1	86	787	748	122	31	83.019	0.0
NC_026477.1	86	507	386	47	7	87.727	8.65e-140
NC_026477.1	86	257	172	15	1	91.489	9.62e-65
NC_026477.1	86	257	172	15	1	91.489	9.62e-65
NC_026477.1	86	257	172	15	1	91.489	9.62e-65
NC_026477.1	86	257	172	15	1	91.489	9.62e-65
NC_026477.1	86	257	172	15	1	91.489	9.62e-65
NC_026477.1	86	257	172	15	1	91.489	9.62e-65
NC_026477.1	86	257	172	15	1	91.489	9.62e-65
NC_026477.1	86	257	172	15	1	91.489	9.62e-65
NW_025408665.1	86	2215	1821	257	43	85.856	0.0
NW_025408665.1	86	2200	1819	259	44	85.721	0.0
NW_025408665.1	86	2200	1819	259	44	85.721	0.0
NW_025408665.1	86	2196	1817	259	44	85.708	0.0
NW_025408665.1	86	2189	1817	257	47	85.667	0.0
NW_025408665.1	86	2182	1816	261	45	85.580	0.0
NW_025408665.1	86	2180	1815	261	45	85.573	0.0
NW_025408665.1	86	2180	1815	256	49	85.613	0.0
NW_025408665.1	86	2178	1816	257	49	85.580	0.0
NW_025408665.1	86	2178	1816	256	50	85.580	0.0
NW_025408665.1	86	2176	1815	256	50	85.573	0.0
NW_025408665.1	86	2174	1816	258	49	85.539	0.0
NW_025408665.1	86	2163	1813	257	51	85.479	0.0
NW_025408665.1	86	2158	1813	256	53	85.438	0.0
NW_025408665.1	86	1995	1789	242	90	84.347	0.0
NW_025408665.1	86	1663	1265	155	22	87.725	0.0
NW_025408665.1	86	501	386	46	9	87.528	4.03e-138
NW_025408665.1	86	257	172	15	1	91.489	9.62e-65
NW_025408665.1	86	257	172	15	1	91.489	9.62e-65
NW_025408665.1	86	257	172	15	1	91.489	9.62e-65
NW_025408665.1	86	257	172	15	1	91.489	9.62e-65
NW_025408665.1	86	257	172	15	1	91.489	9.62e-65
NW_025408665.1	86	257	172	15	1	91.489	9.62e-65
NW_025408665.1	86	257	172	15	1	91.489	9.62e-65
NW_025408665.1	86	257	172	15	1	91.489	9.62e-65
NW_025408665.1	86	257	172	15	1	91.489	9.62e-65
NW_025408665.1	86	257	172	15	1	91.489	9.62e-65
NW_025408665.1	86	257	172	15	1	91.489	9.62e-65
NW_025408665.1	86	257	172	15	1	91.489	9.62e-65
NW_025408665.1	86	257	172	15	1	91.489	9.62e-65
NW_025408665.1	86	252	171	15	2	90.957	4.48e-63
NW_025408665.1	86	252	171	15	2	90.957	4.48e-63
NC_058402.1	86	2215	1820	259	41	85.849	0.0
NC_058402.1	86	2211	1821	258	43	85.815	0.0
NC_058402.1	86	2209	1819	259	42	85.802	0.0
NC_058402.1	86	2206	1819	261	41	85.761	0.0
NC_058402.1	86	2200	1819	259	44	85.721	0.0
NC_058402.1	86	2060	1797	252	71	84.764	0.0
NC_058402.1	86	1882	1783	258	99	83.318	0.0
NC_058402.1	86	1687	1333	171	31	86.840	0.0
NC_058402.1	86	257	172	15	1	91.489	9.62e-65
NC_058402.1	86	257	172	15	1	91.489	9.62e-65
NC_058402.1	86	257	172	15	1	91.489	9.62e-65
NC_058402.1	86	257	172	15	1	91.489	9.62e-65
NC_058402.1	86	257	172	15	1	91.489	9.62e-65
NC_058402.1	86	252	235	32	14	83.630	4.48e-63
NC_058402.1	86	239	169	16	3	89.894	3.49e-59
NC_058402.1	86	220	167	14	8	88.360	1.26e-53
NC_058402.1	86	211	165	14	9	87.766	7.60e-51
NW_024468018.1	87	2211	1820	269	34	85.728	0.0
NW_024468018.1	87	239	149	10	0	93.711	3.49e-59
NW_024468018.1	87	69.4	37	0	0	100.000	4.84e-08
NC_064679.1	87	2207	1826	264	41	85.687	0.0
NC_064679.1	87	2207	1826	264	41	85.687	0.0
NC_064679.1	87	2207	1827	262	43	85.694	0.0
NC_064679.1	87	2207	1827	262	43	85.694	0.0
NC_064679.1	87	2207	1827	262	43	85.694	0.0
NC_064679.1	87	2187	1822	264	44	85.540	0.0
NC_064679.1	87	523	393	45	8	88.117	8.59e-145
NC_064679.1	87	233	169	20	1	88.947	1.62e-57
NC_064679.1	87	233	169	20	1	88.947	1.62e-57
NC_064679.1	87	233	169	20	1	88.947	1.62e-57
NC_064679.1	87	233	169	20	1	88.947	1.62e-57
NC_064679.1	87	233	169	20	1	88.947	1.62e-57
NC_064679.1	87	233	169	20	1	88.947	1.62e-57
NC_064679.1	87	233	169	20	1	88.947	1.62e-57
NW_025953564.1	86	2207	1815	276	27	85.694	0.0
NW_025953564.1	86	246	165	16	0	91.160	2.08e-61
NW_007361116.1	87	2206	1819	256	45	85.802	0.0
NW_007361116.1	87	2134	1807	257	55	85.276	0.0
NW_007361116.1	87	2117	1807	248	66	85.196	0.0
NW_007361116.1	87	1434	1199	174	30	85.460	0.0
NW_007361116.1	87	250	172	17	1	90.526	1.61e-62
NW_007361116.1	87	237	170	17	3	89.474	1.25e-58
NW_007361116.1	87	224	166	15	6	88.770	9.76e-55
NC_038015.1	86	2204	1820	257	45	85.768	0.0
NC_038015.1	86	2204	1819	259	43	85.761	0.0
NC_038015.1	86	2204	1820	257	45	85.768	0.0
NC_038015.1	86	2204	1819	259	43	85.761	0.0
NC_038015.1	86	2204	1819	259	43	85.761	0.0
NC_038015.1	86	2204	1819	259	43	85.761	0.0
NC_038015.1	86	2204	1820	257	45	85.768	0.0
NC_038015.1	86	2204	1819	259	43	85.761	0.0
NC_038015.1	86	2204	1820	257	45	85.768	0.0
NC_038015.1	86	2204	1820	257	45	85.768	0.0
NC_038015.1	86	2204	1819	259	43	85.761	0.0
NC_038015.1	86	2204	1820	257	45	85.768	0.0
NC_038015.1	86	2204	1820	257	45	85.768	0.0
NC_038015.1	86	2204	1820	257	45	85.768	0.0
NC_038015.1	86	2204	1820	257	45	85.768	0.0
NC_038015.1	86	2204	1820	257	45	85.768	0.0
NC_038015.1	86	2204	1820	257	45	85.768	0.0
NC_038015.1	86	2204	1820	257	45	85.768	0.0
NC_038015.1	86	2204	1819	259	43	85.761	0.0
NC_038015.1	86	2204	1819	259	43	85.761	0.0
NC_038015.1	86	2204	1820	257	45	85.768	0.0
NC_038015.1	86	2204	1820	257	45	85.768	0.0
NC_038015.1	86	2204	1820	257	45	85.768	0.0
NC_038015.1	86	2204	1819	259	43	85.761	0.0
NC_038015.1	86	2204	1819	259	43	85.761	0.0
NC_038015.1	86	2204	1819	259	43	85.761	0.0
NC_038015.1	86	2204	1819	259	43	85.761	0.0
NC_038015.1	86	2204	1819	259	43	85.761	0.0
NC_038015.1	86	2204	1819	259	43	85.761	0.0
NC_038015.1	86	2204	1820	257	45	85.768	0.0
NC_038015.1	86	2204	1819	259	43	85.761	0.0
NC_038015.1	86	2204	1820	257	45	85.768	0.0
NC_038015.1	86	2204	1819	259	43	85.761	0.0
NC_038015.1	86	2204	1820	257	45	85.768	0.0
NC_038015.1	86	2204	1820	257	45	85.768	0.0
NC_038015.1	86	2204	1820	257	45	85.768	0.0
NC_038015.1	86	2204	1820	257	45	85.768	0.0
NC_038015.1	86	2204	1820	257	45	85.768	0.0
NC_038015.1	86	2204	1819	259	43	85.761	0.0
NC_038015.1	86	2204	1819	259	43	85.761	0.0
NC_038015.1	86	2204	1820	257	45	85.768	0.0
NC_038015.1	86	2204	1820	257	45	85.768	0.0
NC_038015.1	86	2204	1819	259	43	85.761	0.0
NC_038015.1	86	2204	1819	259	43	85.761	0.0
NC_038015.1	86	2204	1820	257	45	85.768	0.0
NC_038015.1	86	2204	1820	257	45	85.768	0.0
NC_038015.1	86	2204	1819	259	43	85.761	0.0
NC_038015.1	86	2204	1819	259	43	85.761	0.0
NC_038015.1	86	2204	1820	257	45	85.768	0.0
NC_038015.1	86	2204	1819	259	43	85.761	0.0
NC_038015.1	86	2204	1820	257	45	85.768	0.0
NC_038015.1	86	2204	1819	259	43	85.761	0.0
NC_038015.1	86	2204	1819	259	43	85.761	0.0
NC_038015.1	86	2204	1820	257	45	85.768	0.0
NC_038015.1	86	2204	1819	259	43	85.761	0.0
NC_038015.1	86	2204	1819	259	43	85.761	0.0
NC_038015.1	86	2204	1819	259	43	85.761	0.0
NC_038015.1	86	2204	1820	257	45	85.768	0.0
NC_038015.1	86	2204	1819	259	43	85.761	0.0
NC_038015.1	86	2204	1820	257	45	85.768	0.0
NC_038015.1	86	2204	1820	257	45	85.768	0.0
NC_038015.1	86	2204	1820	257	45	85.768	0.0
NC_038015.1	86	2204	1819	259	43	85.761	0.0
NC_038015.1	86	2204	1819	259	43	85.761	0.0
NC_038015.1	86	2204	1819	259	43	85.761	0.0
NC_038015.1	86	2204	1819	259	43	85.761	0.0
NC_038015.1	86	2204	1820	257	45	85.768	0.0
NC_038015.1	86	2204	1819	259	43	85.761	0.0
NC_038015.1	86	2204	1820	257	45	85.768	0.0
NC_038015.1	86	2204	1820	257	45	85.768	0.0
NC_038015.1	86	2204	1819	259	43	85.761	0.0
NC_038015.1	86	2204	1820	257	45	85.768	0.0
NC_038015.1	86	2204	1820	257	45	85.768	0.0
NC_038015.1	86	2204	1819	259	43	85.761	0.0
NC_038015.1	86	2204	1819	259	43	85.761	0.0
NC_038015.1	86	2204	1819	259	43	85.761	0.0
NC_038015.1	86	2204	1819	259	43	85.761	0.0
NC_038015.1	86	2204	1820	257	45	85.768	0.0
NC_038015.1	86	2204	1819	259	43	85.761	0.0
NC_038015.1	86	2204	1819	259	43	85.761	0.0
NC_038015.1	86	2204	1820	257	45	85.768	0.0
NC_038015.1	86	2204	1820	257	45	85.768	0.0
NC_038015.1	86	2204	1820	257	45	85.768	0.0
NC_038015.1	86	2204	1820	257	45	85.768	0.0
NC_038015.1	86	2204	1819	259	43	85.761	0.0
NC_038015.1	86	2204	1820	257	45	85.768	0.0
NC_038015.1	86	2204	1819	259	43	85.761	0.0
NC_038015.1	86	2204	1819	259	43	85.761	0.0
NC_038015.1	86	2204	1820	257	45	85.768	0.0
NC_038015.1	86	2204	1819	259	43	85.761	0.0
NC_038015.1	86	2204	1820	257	45	85.768	0.0
NC_038015.1	86	2204	1819	259	43	85.761	0.0
NC_038015.1	86	2204	1819	259	43	85.761	0.0
NC_038015.1	86	2204	1819	259	43	85.761	0.0
NC_038015.1	86	2204	1820	257	45	85.768	0.0
NC_038015.1	86	2204	1820	257	45	85.768	0.0
NC_038015.1	86	2204	1820	257	45	85.768	0.0
NC_038015.1	86	2204	1820	257	45	85.768	0.0
NC_038015.1	86	2204	1820	257	45	85.768	0.0
NC_038015.1	86	2204	1819	259	43	85.761	0.0
NC_038015.1	86	2204	1820	257	45	85.768	0.0
NC_038015.1	86	2204	1820	257	45	85.768	0.0
NC_038015.1	86	2204	1820	257	45	85.768	0.0
NC_038015.1	86	2204	1820	257	45	85.768	0.0
NC_038015.1	86	2204	1820	257	45	85.768	0.0
NC_038015.1	86	2204	1820	257	45	85.768	0.0
NC_038015.1	86	2204	1819	259	43	85.761	0.0
NC_038015.1	86	2204	1819	259	43	85.761	0.0
NC_038015.1	86	2204	1820	257	45	85.768	0.0
NC_038015.1	86	2204	1820	257	45	85.768	0.0
NC_038015.1	86	2204	1820	257	45	85.768	0.0
NC_038015.1	86	2204	1819	259	43	85.761	0.0
NC_038015.1	86	2204	1820	257	45	85.768	0.0
NC_038015.1	86	2204	1819	259	43	85.761	0.0
NC_038015.1	86	2204	1820	257	45	85.768	0.0
NC_038015.1	86	2204	1819	259	43	85.761	0.0
NC_038015.1	86	2204	1820	257	45	85.768	0.0
NC_038015.1	86	2204	1820	257	45	85.768	0.0
NC_038015.1	86	2204	1819	259	43	85.761	0.0
NC_038015.1	86	2204	1819	259	43	85.761	0.0
NC_038015.1	86	2204	1820	257	45	85.768	0.0
NC_038015.1	86	2204	1820	257	45	85.768	0.0
NC_038015.1	86	2204	1819	259	43	85.761	0.0
NC_038015.1	86	2204	1819	259	43	85.761	0.0
NC_038015.1	86	2204	1820	257	45	85.768	0.0
NC_038015.1	86	2204	1819	259	43	85.761	0.0
NC_038015.1	86	2204	1820	257	45	85.768	0.0
NC_038015.1	86	2204	1820	257	45	85.768	0.0
NC_038015.1	86	2204	1820	257	45	85.768	0.0
NC_038015.1	86	2204	1819	259	43	85.761	0.0
NC_038015.1	86	2204	1820	257	45	85.768	0.0
NC_038015.1	86	2204	1819	259	43	85.761	0.0
NC_038015.1	86	2204	1819	259	43	85.761	0.0
NC_038015.1	86	2204	1820	257	45	85.768	0.0
NC_038015.1	86	2204	1820	257	45	85.768	0.0
NC_038015.1	86	2204	1819	259	43	85.761	0.0
NC_038015.1	86	2204	1820	257	45	85.768	0.0
NC_038015.1	86	2204	1820	257	45	85.768	0.0
NC_038015.1	86	2204	1819	259	43	85.761	0.0
NC_038015.1	86	257	172	15	1	91.489	9.62e-65
NC_038015.1	86	257	172	15	1	91.489	9.62e-65
NC_038015.1	86	257	172	15	1	91.489	9.62e-65
NC_038015.1	86	257	172	15	1	91.489	9.62e-65
NC_038015.1	86	257	172	15	1	91.489	9.62e-65
NC_038015.1	86	257	172	15	1	91.489	9.62e-65
NC_038015.1	86	257	172	15	1	91.489	9.62e-65
NC_038015.1	86	257	172	15	1	91.489	9.62e-65
NC_038015.1	86	257	172	15	1	91.489	9.62e-65
NC_038015.1	86	257	172	15	1	91.489	9.62e-65
NC_038015.1	86	257	172	15	1	91.489	9.62e-65
NC_038015.1	86	257	172	15	1	91.489	9.62e-65
NC_038015.1	86	257	172	15	1	91.489	9.62e-65
NC_038015.1	86	257	172	15	1	91.489	9.62e-65
NC_038015.1	86	257	172	15	1	91.489	9.62e-65
NC_038015.1	86	257	172	15	1	91.489	9.62e-65
NC_038015.1	86	257	172	15	1	91.489	9.62e-65
NC_038015.1	86	257	172	15	1	91.489	9.62e-65
NC_038015.1	86	257	172	15	1	91.489	9.62e-65
NC_038015.1	86	257	172	15	1	91.489	9.62e-65
NC_038015.1	86	257	172	15	1	91.489	9.62e-65
NC_038015.1	86	257	172	15	1	91.489	9.62e-65
NC_038015.1	86	257	172	15	1	91.489	9.62e-65
NC_038015.1	86	257	172	15	1	91.489	9.62e-65
NC_038015.1	86	257	172	15	1	91.489	9.62e-65
NC_038015.1	86	257	172	15	1	91.489	9.62e-65
NC_038015.1	86	257	172	15	1	91.489	9.62e-65
NC_038015.1	86	257	172	15	1	91.489	9.62e-65
NC_038015.1	86	257	172	15	1	91.489	9.62e-65
NC_038015.1	86	257	172	15	1	91.489	9.62e-65
NC_038015.1	86	257	172	15	1	91.489	9.62e-65
NC_038015.1	86	257	172	15	1	91.489	9.62e-65
NC_038015.1	86	257	172	15	1	91.489	9.62e-65
NC_038015.1	86	257	172	15	1	91.489	9.62e-65
NC_038015.1	86	257	172	15	1	91.489	9.62e-65
NC_038015.1	86	257	172	15	1	91.489	9.62e-65
NC_038015.1	86	257	172	15	1	91.489	9.62e-65
NC_038015.1	86	257	172	15	1	91.489	9.62e-65
NC_038015.1	86	257	172	15	1	91.489	9.62e-65
NC_038015.1	86	257	172	15	1	91.489	9.62e-65
NC_038015.1	86	257	172	15	1	91.489	9.62e-65
NC_038015.1	86	257	172	15	1	91.489	9.62e-65
NC_038015.1	86	257	172	15	1	91.489	9.62e-65
NC_038015.1	86	257	172	15	1	91.489	9.62e-65
NC_038015.1	86	257	172	15	1	91.489	9.62e-65
NC_038015.1	86	257	172	15	1	91.489	9.62e-65
NC_038015.1	86	257	172	15	1	91.489	9.62e-65
NC_038015.1	86	257	172	15	1	91.489	9.62e-65
NC_038015.1	86	257	172	15	1	91.489	9.62e-65
NC_038015.1	86	257	172	15	1	91.489	9.62e-65
NC_038015.1	86	257	172	15	1	91.489	9.62e-65
NC_038015.1	86	257	172	15	1	91.489	9.62e-65
NC_038015.1	86	257	172	15	1	91.489	9.62e-65
NC_038015.1	86	257	172	15	1	91.489	9.62e-65
NC_038015.1	86	257	172	15	1	91.489	9.62e-65
NC_038015.1	86	257	172	15	1	91.489	9.62e-65
NC_038015.1	86	257	172	15	1	91.489	9.62e-65
NC_038015.1	86	257	172	15	1	91.489	9.62e-65
NC_038015.1	86	257	172	15	1	91.489	9.62e-65
NC_038015.1	86	257	172	15	1	91.489	9.62e-65
NC_038015.1	86	257	172	15	1	91.489	9.62e-65
NC_038015.1	86	257	172	15	1	91.489	9.62e-65
NC_038015.1	86	257	172	15	1	91.489	9.62e-65
NC_038015.1	86	257	172	15	1	91.489	9.62e-65
NC_038015.1	86	257	172	15	1	91.489	9.62e-65
NC_038015.1	86	257	172	15	1	91.489	9.62e-65
NC_038015.1	86	257	172	15	1	91.489	9.62e-65
NC_038015.1	86	257	172	15	1	91.489	9.62e-65
NC_038015.1	86	257	172	15	1	91.489	9.62e-65
NC_038015.1	86	257	172	15	1	91.489	9.62e-65
NC_038015.1	86	257	172	15	1	91.489	9.62e-65
NC_038015.1	86	257	172	15	1	91.489	9.62e-65
NC_038015.1	86	257	172	15	1	91.489	9.62e-65
NC_038015.1	86	257	172	15	1	91.489	9.62e-65
NC_038015.1	86	257	172	15	1	91.489	9.62e-65
NC_038015.1	86	257	172	15	1	91.489	9.62e-65
NC_038015.1	86	257	172	15	1	91.489	9.62e-65
NC_038015.1	86	257	172	15	1	91.489	9.62e-65
NC_038015.1	86	257	172	15	1	91.489	9.62e-65
NC_038015.1	86	257	172	15	1	91.489	9.62e-65
NC_038015.1	86	257	172	15	1	91.489	9.62e-65
NC_038015.1	86	257	172	15	1	91.489	9.62e-65
NC_038015.1	86	257	172	15	1	91.489	9.62e-65
NC_038015.1	86	257	172	15	1	91.489	9.62e-65
NC_038015.1	86	257	172	15	1	91.489	9.62e-65
NC_038015.1	86	257	172	15	1	91.489	9.62e-65
NC_038015.1	86	257	172	15	1	91.489	9.62e-65
NC_038015.1	86	257	172	15	1	91.489	9.62e-65
NC_038015.1	86	257	172	15	1	91.489	9.62e-65
NC_038015.1	86	257	172	15	1	91.489	9.62e-65
NC_038015.1	86	257	172	15	1	91.489	9.62e-65
NC_038015.1	86	257	172	15	1	91.489	9.62e-65
NC_038015.1	86	257	172	15	1	91.489	9.62e-65
NC_038015.1	86	257	172	15	1	91.489	9.62e-65
NC_038015.1	86	257	172	15	1	91.489	9.62e-65
NC_038015.1	86	257	172	15	1	91.489	9.62e-65
NC_038015.1	86	257	172	15	1	91.489	9.62e-65
NC_038015.1	86	257	172	15	1	91.489	9.62e-65
NC_038015.1	86	257	172	15	1	91.489	9.62e-65
NC_038015.1	86	257	172	15	1	91.489	9.62e-65
NC_038015.1	86	257	172	15	1	91.489	9.62e-65
NC_038015.1	86	257	172	15	1	91.489	9.62e-65
NC_038015.1	86	257	172	15	1	91.489	9.62e-65
NC_038015.1	86	257	172	15	1	91.489	9.62e-65
NC_038015.1	86	257	172	15	1	91.489	9.62e-65
NC_038015.1	86	257	172	15	1	91.489	9.62e-65
NC_038015.1	86	257	172	15	1	91.489	9.62e-65
NC_038015.1	86	257	172	15	1	91.489	9.62e-65
NC_038015.1	86	257	172	15	1	91.489	9.62e-65
NC_038015.1	86	257	172	15	1	91.489	9.62e-65
NC_038015.1	86	257	172	15	1	91.489	9.62e-65
NC_038015.1	86	257	172	15	1	91.489	9.62e-65
NC_038015.1	86	257	172	15	1	91.489	9.62e-65
NC_038015.1	86	257	172	15	1	91.489	9.62e-65
NC_038015.1	86	257	172	15	1	91.489	9.62e-65
NC_038015.1	86	257	172	15	1	91.489	9.62e-65
NC_038015.1	86	257	172	15	1	91.489	9.62e-65
NC_038015.1	86	257	172	15	1	91.489	9.62e-65
NC_038015.1	86	257	172	15	1	91.489	9.62e-65
NC_038015.1	86	257	172	15	1	91.489	9.62e-65
NC_038015.1	86	257	172	15	1	91.489	9.62e-65
NC_038015.1	86	257	172	15	1	91.489	9.62e-65
NC_038015.1	86	257	172	15	1	91.489	9.62e-65
NC_038015.1	86	257	172	15	1	91.489	9.62e-65
NC_038015.1	86	257	172	15	1	91.489	9.62e-65
NC_038015.1	86	257	172	15	1	91.489	9.62e-65
NC_038015.1	86	257	172	15	1	91.489	9.62e-65
NC_038015.1	86	257	172	15	1	91.489	9.62e-65
NC_038015.1	86	257	172	15	1	91.489	9.62e-65
NC_038015.1	86	257	172	15	1	91.489	9.62e-65
NC_038015.1	86	257	172	15	1	91.489	9.62e-65
NC_038015.1	86	257	172	15	1	91.489	9.62e-65
NC_038015.1	86	257	172	15	1	91.489	9.62e-65
NC_038015.1	86	257	172	15	1	91.489	9.62e-65
NC_038015.1	86	257	172	15	1	91.489	9.62e-65
NC_038015.1	86	257	172	15	1	91.489	9.62e-65
NC_038015.1	86	257	172	15	1	91.489	9.62e-65
NC_038015.1	86	257	172	15	1	91.489	9.62e-65
NC_038015.1	86	257	172	15	1	91.489	9.62e-65
NC_038015.1	86	97.1	112	20	8	80.000	2.22e-16
NW_020194331.1	56	2196	1392	74	22	93.548	0.0
NW_006911920.1	87	2194	1684	203	36	87.572	0.0
NW_006911920.1	87	1072	869	113	25	86.296	0.0
NW_006911920.1	87	309	241	33	3	87.004	2.62e-80
NW_006911920.1	87	237	177	22	2	88.060	1.25e-58
NW_006911920.1	87	237	177	22	2	88.060	1.25e-58
NW_025763396.1	87	2174	1810	279	30	85.418	0.0
NW_025763396.1	87	861	667	94	5	87.076	0.0
NW_025763396.1	87	239	174	21	1	88.776	3.49e-59
NW_015971807.1	85	2170	1814	272	38	85.405	0.0
NW_015971807.1	85	233	150	12	0	92.593	1.62e-57
NW_020290591.1	49	2152	1252	32	9	96.829	0.0
NW_014040569.1	80	2146	1811	283	33	85.143	0.0
NW_014040569.1	80	2113	1810	283	40	84.857	0.0
NW_003052491.1	58	2146	1435	84	42	91.928	0.0
NW_001837910.1	86	2121	1798	270	44	85.133	0.0
NW_001837910.1	86	952	895	145	36	83.178	0.0
NW_001837910.1	86	257	172	15	1	91.489	9.62e-65
NW_014574576.1	97	2113	1219	35	2	97.054	0.0
NW_014574576.1	97	1810	1213	89	22	91.616	0.0
NW_019174181.1	79	2111	1523	161	23	89.221	0.0
NW_019174181.1	79	233	340	63	35	77.626	1.62e-57
NC_035922.1	83	2095	1708	233	43	86.089	0.0
NC_035922.1	83	2095	1708	233	43	86.089	0.0
NC_035922.1	83	246	151	9	0	94.375	2.08e-61
NC_035922.1	83	246	151	9	0	94.375	2.08e-61
NC_035922.1	83	119	74	5	0	93.671	4.74e-23
NC_035922.1	83	69.4	37	0	0	100.000	4.84e-08
NC_035922.1	83	69.4	37	0	0	100.000	4.84e-08
NC_035922.1	83	67.6	40	2	0	95.238	1.74e-07
NC_035922.1	83	67.6	40	2	0	95.238	1.74e-07
NW_024469302.1	98	2095	1381	91	26	92.190	0.0
NW_024469302.1	98	1081	632	21	2	96.489	0.0
NW_024469302.1	98	771	435	9	0	97.973	0.0
NC_016493.1	83	2091	1704	241	36	86.017	0.0
NC_016493.1	83	2091	1704	241	36	86.017	0.0
NC_016493.1	83	235	153	13	0	92.169	4.51e-58
NC_016493.1	83	235	153	13	0	92.169	4.51e-58
NC_016493.1	83	69.4	37	0	0	100.000	4.84e-08
NC_016493.1	83	69.4	37	0	0	100.000	4.84e-08
NC_016493.1	83	65.8	37	1	0	97.368	6.26e-07
NC_016493.1	83	65.8	37	1	0	97.368	6.26e-07
NW_020290379.1	44	2089	1149	5	3	99.309	0.0
NW_003020064.1	47	2087	1217	37	5	96.664	0.0
NW_002196661.1	47	2085	1217	35	7	96.664	0.0
NW_001809796.1	87	2076	1802	289	40	84.561	0.0
NW_001809796.1	87	2043	1801	291	45	84.277	0.0
NW_001809796.1	87	219	155	17	1	89.595	4.54e-53
NW_001809796.1	87	209	155	17	3	88.571	2.73e-50
NW_001809796.1	87	71.3	38	0	0	100.000	1.35e-08
NW_001809796.1	87	71.3	38	0	0	100.000	1.35e-08
NW_024545242.1	83	2074	1696	250	29	85.873	0.0
NW_024545242.1	83	2074	1696	250	29	85.873	0.0
NW_024545242.1	83	231	147	11	0	93.038	5.83e-57
NW_024545242.1	83	231	147	11	0	93.038	5.83e-57
NW_024545242.1	83	69.4	37	0	0	100.000	4.84e-08
NW_024545242.1	83	69.4	37	0	0	100.000	4.84e-08
NW_024545242.1	83	65.8	37	1	0	97.368	6.26e-07
NW_024545242.1	83	65.8	37	1	0	97.368	6.26e-07
NW_024468914.1	86	2073	1796	282	44	84.637	0.0
NW_024468914.1	86	2073	1796	282	44	84.637	0.0
NW_024468914.1	86	263	173	14	1	92.021	2.07e-66
NW_024468914.1	86	263	173	14	1	92.021	2.07e-66
NC_016485.2	77	2071	1699	244	36	85.851	0.0
NC_016485.2	77	69.4	37	0	0	100.000	4.84e-08
NC_016485.2	77	65.8	37	1	0	97.368	6.26e-07
NC_005788.4	77	2069	1702	246	36	85.786	0.0
NC_005788.4	77	2069	1702	246	36	85.786	0.0
NC_005788.4	77	2069	1702	246	36	85.786	0.0
NC_005788.4	77	2069	1702	246	36	85.786	0.0
NC_005788.4	77	2069	1702	246	36	85.786	0.0
NC_005788.4	77	2069	1702	246	36	85.786	0.0
NC_005788.4	77	2069	1702	246	36	85.786	0.0
NC_005788.4	77	2069	1702	246	36	85.786	0.0
NC_005788.4	77	2069	1702	246	36	85.786	0.0
NC_005788.4	77	2069	1702	246	36	85.786	0.0
NC_005788.4	77	2069	1702	246	36	85.786	0.0
NC_005788.4	77	2069	1702	246	36	85.786	0.0
NC_005788.4	77	2069	1702	246	36	85.786	0.0
NC_005788.4	77	2069	1702	246	36	85.786	0.0
NC_005788.4	77	2069	1702	246	36	85.786	0.0
NC_005788.4	77	2069	1702	246	36	85.786	0.0
NC_005788.4	77	2069	1702	246	36	85.786	0.0
NC_005788.4	77	2069	1702	246	36	85.786	0.0
NC_005788.4	77	2069	1702	246	36	85.786	0.0
NC_005788.4	77	2069	1702	246	36	85.786	0.0
NC_005788.4	77	2069	1702	246	36	85.786	0.0
NC_005788.4	77	2069	1702	246	36	85.786	0.0
NC_005788.4	77	2069	1702	246	36	85.786	0.0
NC_005788.4	77	2069	1702	246	36	85.786	0.0
NC_005788.4	77	2069	1702	246	36	85.786	0.0
NC_005788.4	77	2069	1702	246	36	85.786	0.0
NC_005788.4	77	2069	1702	246	36	85.786	0.0
NC_005788.4	77	2069	1702	246	36	85.786	0.0
NC_005788.4	77	2069	1702	246	36	85.786	0.0
NC_005788.4	77	2069	1702	246	36	85.786	0.0
NC_005788.4	77	2069	1702	246	36	85.786	0.0
NC_005788.4	77	2069	1702	246	36	85.786	0.0
NC_005788.4	77	2069	1702	246	36	85.786	0.0
NC_005788.4	77	2069	1702	246	36	85.786	0.0
NC_005788.4	77	2069	1702	246	36	85.786	0.0
NC_005788.4	77	2069	1702	246	36	85.786	0.0
NC_005788.4	77	2069	1702	246	36	85.786	0.0
NC_005788.4	77	2069	1702	246	36	85.786	0.0
NC_005788.4	77	2069	1702	246	36	85.786	0.0
NC_005788.4	77	69.4	37	0	0	100.000	4.84e-08
NC_005788.4	77	69.4	37	0	0	100.000	4.84e-08
NC_005788.4	77	69.4	37	0	0	100.000	4.84e-08
NC_005788.4	77	69.4	37	0	0	100.000	4.84e-08
NC_005788.4	77	69.4	37	0	0	100.000	4.84e-08
NC_005788.4	77	69.4	37	0	0	100.000	4.84e-08
NC_005788.4	77	69.4	37	0	0	100.000	4.84e-08
NC_005788.4	77	69.4	37	0	0	100.000	4.84e-08
NC_005788.4	77	69.4	37	0	0	100.000	4.84e-08
NC_005788.4	77	69.4	37	0	0	100.000	4.84e-08
NC_005788.4	77	69.4	37	0	0	100.000	4.84e-08
NC_005788.4	77	69.4	37	0	0	100.000	4.84e-08
NC_005788.4	77	69.4	37	0	0	100.000	4.84e-08
NC_005788.4	77	69.4	37	0	0	100.000	4.84e-08
NC_005788.4	77	69.4	37	0	0	100.000	4.84e-08
NC_005788.4	77	69.4	37	0	0	100.000	4.84e-08
NC_005788.4	77	69.4	37	0	0	100.000	4.84e-08
NC_005788.4	77	69.4	37	0	0	100.000	4.84e-08
NC_005788.4	77	69.4	37	0	0	100.000	4.84e-08
NC_005788.4	77	69.4	37	0	0	100.000	4.84e-08
NC_005788.4	77	69.4	37	0	0	100.000	4.84e-08
NC_005788.4	77	69.4	37	0	0	100.000	4.84e-08
NC_005788.4	77	69.4	37	0	0	100.000	4.84e-08
NC_005788.4	77	69.4	37	0	0	100.000	4.84e-08
NC_005788.4	77	69.4	37	0	0	100.000	4.84e-08
NC_005788.4	77	69.4	37	0	0	100.000	4.84e-08
NC_005788.4	77	69.4	37	0	0	100.000	4.84e-08
NC_005788.4	77	69.4	37	0	0	100.000	4.84e-08
NC_005788.4	77	69.4	37	0	0	100.000	4.84e-08
NC_005788.4	77	69.4	37	0	0	100.000	4.84e-08
NC_005788.4	77	69.4	37	0	0	100.000	4.84e-08
NC_005788.4	77	69.4	37	0	0	100.000	4.84e-08
NC_005788.4	77	69.4	37	0	0	100.000	4.84e-08
NC_005788.4	77	69.4	37	0	0	100.000	4.84e-08
NC_005788.4	77	69.4	37	0	0	100.000	4.84e-08
NC_005788.4	77	69.4	37	0	0	100.000	4.84e-08
NC_005788.4	77	69.4	37	0	0	100.000	4.84e-08
NC_005788.4	77	69.4	37	0	0	100.000	4.84e-08
NC_005788.4	77	69.4	37	0	0	100.000	4.84e-08
NC_005788.4	77	65.8	37	1	0	97.368	6.26e-07
NC_005788.4	77	65.8	37	1	0	97.368	6.26e-07
NC_005788.4	77	65.8	37	1	0	97.368	6.26e-07
NC_005788.4	77	65.8	37	1	0	97.368	6.26e-07
NC_005788.4	77	65.8	37	1	0	97.368	6.26e-07
NC_005788.4	77	65.8	37	1	0	97.368	6.26e-07
NC_005788.4	77	65.8	37	1	0	97.368	6.26e-07
NC_005788.4	77	65.8	37	1	0	97.368	6.26e-07
NC_005788.4	77	65.8	37	1	0	97.368	6.26e-07
NC_005788.4	77	65.8	37	1	0	97.368	6.26e-07
NC_005788.4	77	65.8	37	1	0	97.368	6.26e-07
NC_005788.4	77	65.8	37	1	0	97.368	6.26e-07
NC_005788.4	77	65.8	37	1	0	97.368	6.26e-07
NC_005788.4	77	65.8	37	1	0	97.368	6.26e-07
NC_005788.4	77	65.8	37	1	0	97.368	6.26e-07
NC_005788.4	77	65.8	37	1	0	97.368	6.26e-07
NC_005788.4	77	65.8	37	1	0	97.368	6.26e-07
NC_005788.4	77	65.8	37	1	0	97.368	6.26e-07
NC_005788.4	77	65.8	37	1	0	97.368	6.26e-07
NC_005788.4	77	65.8	37	1	0	97.368	6.26e-07
NC_005788.4	77	65.8	37	1	0	97.368	6.26e-07
NC_005788.4	77	65.8	37	1	0	97.368	6.26e-07
NC_005788.4	77	65.8	37	1	0	97.368	6.26e-07
NC_005788.4	77	65.8	37	1	0	97.368	6.26e-07
NC_005788.4	77	65.8	37	1	0	97.368	6.26e-07
NC_005788.4	77	65.8	37	1	0	97.368	6.26e-07
NC_005788.4	77	65.8	37	1	0	97.368	6.26e-07
NC_005788.4	77	65.8	37	1	0	97.368	6.26e-07
NC_005788.4	77	65.8	37	1	0	97.368	6.26e-07
NC_005788.4	77	65.8	37	1	0	97.368	6.26e-07
NC_005788.4	77	65.8	37	1	0	97.368	6.26e-07
NC_005788.4	77	65.8	37	1	0	97.368	6.26e-07
NC_005788.4	77	65.8	37	1	0	97.368	6.26e-07
NC_005788.4	77	65.8	37	1	0	97.368	6.26e-07
NC_005788.4	77	65.8	37	1	0	97.368	6.26e-07
NC_005788.4	77	65.8	37	1	0	97.368	6.26e-07
NC_005788.4	77	65.8	37	1	0	97.368	6.26e-07
NC_005788.4	77	65.8	37	1	0	97.368	6.26e-07
NC_005788.4	77	65.8	37	1	0	97.368	6.26e-07
NC_016452.1	76	2067	1696	237	41	85.917	0.0
NC_016452.1	76	2067	1696	237	41	85.917	0.0
NC_016452.1	76	69.4	37	0	0	100.000	4.84e-08
NC_016452.1	76	69.4	37	0	0	100.000	4.84e-08
NC_016452.1	76	65.8	37	1	0	97.368	6.26e-07
NC_016452.1	76	65.8	37	1	0	97.368	6.26e-07
NC_037313.1	89	2065	1537	187	18	88.232	0.0
NC_037313.1	89	466	367	50	6	86.761	1.47e-127
NC_037313.1	89	276	182	14	2	91.919	2.66e-70
NC_037313.1	89	75.0	42	1	0	97.674	1.04e-09
NW_001510434.1	51	2061	1282	63	16	94.195	0.0
NC_006035.2	83	2058	1716	242	47	85.586	0.0
NC_006035.2	83	243	149	9	0	94.304	2.69e-60
NC_006035.2	83	69.4	37	0	0	100.000	4.84e-08
NC_006035.2	83	67.6	40	2	0	95.238	1.74e-07
NW_019212883.1	82	2054	1686	247	32	85.802	0.0
NW_019212883.1	82	2054	1686	247	32	85.802	0.0
NW_019212883.1	82	226	147	10	2	92.453	2.71e-55
NW_019212883.1	82	226	147	10	2	92.453	2.71e-55
NW_019212883.1	82	69.4	37	0	0	100.000	4.84e-08
NW_019212883.1	82	69.4	37	0	0	100.000	4.84e-08
NW_019212883.1	82	65.8	37	1	0	97.368	6.26e-07
NW_019212883.1	82	65.8	37	1	0	97.368	6.26e-07
NW_001837904.1	76	2045	1721	257	40	85.282	0.0
NC_050726.1	76	2041	1704	232	54	85.628	0.0
NC_050726.1	76	69.4	37	0	0	100.000	4.84e-08
NC_050726.1	76	67.6	40	2	0	95.238	1.74e-07
NC_050722.1	76	2041	1704	232	54	85.628	0.0
NC_050722.1	76	2041	1704	232	54	85.628	0.0
NC_050722.1	76	2041	1704	232	54	85.628	0.0
NC_050722.1	76	2041	1704	232	54	85.628	0.0
NC_050722.1	76	2041	1704	232	54	85.628	0.0
NC_050722.1	76	69.4	37	0	0	100.000	4.84e-08
NC_050722.1	76	69.4	37	0	0	100.000	4.84e-08
NC_050722.1	76	69.4	37	0	0	100.000	4.84e-08
NC_050722.1	76	69.4	37	0	0	100.000	4.84e-08
NC_050722.1	76	69.4	37	0	0	100.000	4.84e-08
NC_050722.1	76	67.6	40	2	0	95.238	1.74e-07
NC_050722.1	76	67.6	40	2	0	95.238	1.74e-07
NC_050722.1	76	67.6	40	2	0	95.238	1.74e-07
NC_050722.1	76	67.6	40	2	0	95.238	1.74e-07
NC_050722.1	76	67.6	40	2	0	95.238	1.74e-07
NC_050732.1	83	2041	1700	245	42	85.556	0.0
NC_050732.1	83	2041	1700	245	42	85.556	0.0
NC_050732.1	83	231	147	11	0	93.038	5.83e-57
NC_050732.1	83	231	147	11	0	93.038	5.83e-57
NC_050732.1	83	69.4	37	0	0	100.000	4.84e-08
NC_050732.1	83	69.4	37	0	0	100.000	4.84e-08
NC_050732.1	83	65.8	37	1	0	97.368	6.26e-07
NC_050732.1	83	65.8	37	1	0	97.368	6.26e-07
NW_002196671.1	83	2036	1680	255	27	85.627	0.0
NW_002196671.1	83	217	154	17	1	89.535	1.63e-52
NW_002196671.1	83	75.0	48	4	0	92.308	1.04e-09
NW_002196671.1	83	71.3	38	0	0	100.000	1.35e-08
NW_017963268.1	50	2034	1257	53	20	94.511	0.0
NC_013084.1	82	2032	1684	247	36	85.613	0.0
NC_013084.1	82	2032	1684	247	36	85.613	0.0
NC_013084.1	82	2032	1684	247	36	85.613	0.0
NC_013084.1	82	937	874	146	30	83.238	0.0
NC_013084.1	82	230	149	10	2	92.547	2.10e-56
NC_013084.1	82	230	149	10	2	92.547	2.10e-56
NC_013084.1	82	230	149	10	2	92.547	2.10e-56
NC_013084.1	82	230	149	10	2	92.547	2.10e-56
NC_013084.1	82	69.4	37	0	0	100.000	4.84e-08
NC_013084.1	82	69.4	37	0	0	100.000	4.84e-08
NC_013084.1	82	69.4	37	0	0	100.000	4.84e-08
NC_013084.1	82	65.8	37	1	0	97.368	6.26e-07
NC_013084.1	82	65.8	37	1	0	97.368	6.26e-07
NC_013084.1	82	65.8	37	1	0	97.368	6.26e-07
NC_009043.1	85	2025	1686	260	28	85.410	0.0
NC_009043.1	85	209	169	24	3	86.224	2.73e-50
NC_009043.1	85	93.5	58	4	0	93.548	2.87e-15
NC_009043.1	85	71.3	38	0	0	100.000	1.35e-08
NC_016508.1	83	2025	1698	246	44	85.412	0.0
NC_016508.1	83	2025	1698	246	44	85.412	0.0
NC_016508.1	83	2025	1698	246	44	85.412	0.0
NC_016508.1	83	235	149	11	0	93.125	4.51e-58
NC_016508.1	83	235	149	11	0	93.125	4.51e-58
NC_016508.1	83	235	149	11	0	93.125	4.51e-58
NC_016508.1	83	69.4	37	0	0	100.000	4.84e-08
NC_016508.1	83	69.4	37	0	0	100.000	4.84e-08
NC_016508.1	83	69.4	37	0	0	100.000	4.84e-08
NC_016508.1	83	65.8	37	1	0	97.368	6.26e-07
NC_016508.1	83	65.8	37	1	0	97.368	6.26e-07
NC_016508.1	83	65.8	37	1	0	97.368	6.26e-07
NW_022474436.1	70	2023	1618	219	34	86.478	0.0
NC_001144.5	83	2013	1692	256	36	85.282	0.0
NC_001144.5	83	2013	1692	256	36	85.282	0.0
NC_001144.5	83	231	147	11	0	93.038	5.83e-57
NC_001144.5	83	231	147	11	0	93.038	5.83e-57
NC_001144.5	83	69.4	37	0	0	100.000	4.84e-08
NC_001144.5	83	69.4	37	0	0	100.000	4.84e-08
NC_001144.5	83	65.8	37	1	0	97.368	6.26e-07
NC_001144.5	83	65.8	37	1	0	97.368	6.26e-07
NW_001510401.1	44	2006	1141	26	1	97.688	0.0
NC_012994.1	76	2001	1694	244	49	85.254	0.0
NC_012994.1	76	1997	1694	244	50	85.211	0.0
NC_012994.1	76	1997	1694	244	50	85.211	0.0
NC_012994.1	76	69.4	37	0	0	100.000	4.84e-08
NC_012994.1	76	69.4	37	0	0	100.000	4.84e-08
NC_012994.1	76	69.4	37	0	0	100.000	4.84e-08
NC_012994.1	76	67.6	40	2	0	95.238	1.74e-07
NC_012994.1	76	67.6	40	2	0	95.238	1.74e-07
NC_012994.1	76	67.6	40	2	0	95.238	1.74e-07
NC_031674.1	76	1995	1670	260	28	85.291	0.0
NC_031674.1	76	1995	1670	260	28	85.291	0.0
NC_031674.1	76	1995	1670	260	28	85.291	0.0
NC_031674.1	76	1995	1670	260	28	85.291	0.0
NC_031674.1	76	1995	1670	260	28	85.291	0.0
NC_031674.1	76	1995	1670	260	28	85.291	0.0
NC_031674.1	76	1995	1670	260	28	85.291	0.0
NC_031674.1	76	75.0	42	1	0	97.674	1.04e-09
NC_031674.1	76	75.0	42	1	0	97.674	1.04e-09
NC_031674.1	76	75.0	42	1	0	97.674	1.04e-09
NC_031674.1	76	75.0	42	1	0	97.674	1.04e-09
NC_031674.1	76	75.0	42	1	0	97.674	1.04e-09
NC_031674.1	76	75.0	42	1	0	97.674	1.04e-09
NC_031674.1	76	75.0	42	1	0	97.674	1.04e-09
NC_031674.1	76	75.0	42	1	0	97.674	1.04e-09
NC_031674.1	76	62.1	35	1	0	97.222	8.10e-06
NC_031674.1	76	62.1	35	1	0	97.222	8.10e-06
NC_031674.1	76	62.1	35	1	0	97.222	8.10e-06
NC_031674.1	76	62.1	35	1	0	97.222	8.10e-06
NC_031674.1	76	62.1	35	1	0	97.222	8.10e-06
NC_031674.1	76	62.1	35	1	0	97.222	8.10e-06
NC_031674.1	76	62.1	35	1	0	97.222	8.10e-06
NC_060201.1	76	1988	1676	260	32	85.163	0.0
NC_060201.1	76	1988	1676	261	31	85.163	0.0
NC_060201.1	76	1988	1676	261	31	85.163	0.0
NC_060201.1	76	1988	1676	261	31	85.163	0.0
NC_060201.1	76	1988	1676	261	31	85.163	0.0
NC_060201.1	76	1986	1675	261	31	85.155	0.0
NC_060201.1	76	1982	1675	261	32	85.112	0.0
NC_060201.1	76	67.6	36	0	0	100.000	1.74e-07
NC_060201.1	76	67.6	36	0	0	100.000	1.74e-07
NC_060201.1	76	67.6	36	0	0	100.000	1.74e-07
NC_060201.1	76	67.6	36	0	0	100.000	1.74e-07
NC_060201.1	76	67.6	36	0	0	100.000	1.74e-07
NC_060201.1	76	67.6	36	0	0	100.000	1.74e-07
NC_060201.1	76	67.6	36	0	0	100.000	1.74e-07
NC_060201.1	76	65.8	37	1	0	97.368	6.26e-07
NC_060201.1	76	65.8	37	1	0	97.368	6.26e-07
NC_060201.1	76	65.8	37	1	0	97.368	6.26e-07
NC_060201.1	76	65.8	37	1	0	97.368	6.26e-07
NC_060201.1	76	65.8	37	1	0	97.368	6.26e-07
NC_060201.1	76	65.8	37	1	0	97.368	6.26e-07
NC_060201.1	76	65.8	37	1	0	97.368	6.26e-07
NC_020189.1	83	1988	1680	243	47	85.279	0.0
NC_020189.1	83	1382	1008	116	11	88.811	0.0
NC_020189.1	83	230	153	12	2	91.617	2.10e-56
NC_020189.1	83	69.4	37	0	0	100.000	4.84e-08
NC_020189.1	83	67.6	40	2	0	95.238	1.74e-07
NC_020189.1	83	67.6	40	2	0	95.238	1.74e-07
NC_020188.1	83	1988	1680	243	47	85.279	0.0
NC_020188.1	83	1382	1008	116	11	88.811	0.0
NC_020188.1	83	230	153	12	2	91.617	2.10e-56
NC_020188.1	83	69.4	37	0	0	100.000	4.84e-08
NC_020188.1	83	67.6	40	2	0	95.238	1.74e-07
NC_020188.1	83	67.6	40	2	0	95.238	1.74e-07
NW_020194405.1	51	1984	1272	74	20	93.119	0.0
NW_003020039.1	84	1982	1689	253	44	85.045	0.0
NW_003020039.1	84	1982	1689	253	44	85.045	0.0
NW_003020039.1	84	1982	1689	253	44	85.045	0.0
NW_003020039.1	84	219	162	17	4	88.525	4.54e-53
NW_003020039.1	84	219	162	17	4	88.525	4.54e-53
NW_003020039.1	84	219	162	17	4	88.525	4.54e-53
NW_003020039.1	84	76.8	49	4	0	92.453	2.89e-10
NW_003020039.1	84	76.8	49	4	0	92.453	2.89e-10
NW_003020039.1	84	71.3	38	0	0	100.000	1.35e-08
NW_003020039.1	84	71.3	38	0	0	100.000	1.35e-08
NW_003020039.1	84	71.3	38	0	0	100.000	1.35e-08
NW_003020045.1	84	1977	1689	253	45	85.003	0.0
NW_003020045.1	84	219	162	17	4	88.525	4.54e-53
NW_003020045.1	84	76.8	49	4	0	92.453	2.89e-10
NW_003020045.1	84	71.3	38	0	0	100.000	1.35e-08
NW_002990303.1	43	1964	1111	20	3	97.972	0.0
NW_006911274.1	87	1958	1444	127	52	88.971	0.0
NW_006911274.1	87	1197	818	71	11	90.889	0.0
NW_006911274.1	87	268	178	14	2	91.753	4.45e-68
NW_002196739.1	43	1936	1104	24	3	97.613	0.0
NC_016528.1	77	1930	1678	254	50	84.662	0.0
NC_016528.1	77	69.4	37	0	0	100.000	4.84e-08
NC_016528.1	77	62.1	39	3	0	92.857	8.10e-06
NW_002990272.1	45	1929	1149	45	6	95.750	0.0
NW_022985149.1	69	1923	1576	225	34	85.886	0.0
NW_002990312.1	42	1919	1099	21	7	97.516	0.0
NW_022985048.1	79	1906	1763	318	38	83.200	0.0
NW_025763541.1	58	1901	1370	144	21	89.251	0.0
NW_024468945.1	87	1901	1759	330	28	83.089	0.0
NW_024468945.1	87	1175	1624	444	40	77.040	0.0
NW_024468945.1	87	817	1138	323	20	76.840	0.0
NW_024468945.1	87	219	167	23	1	87.435	4.54e-53
NW_007360214.1	85	1892	1431	176	22	87.845	0.0
NW_007360214.1	85	566	398	37	7	90.045	1.41e-157
NW_007360214.1	85	313	242	29	6	87.365	2.02e-81
NW_007360214.1	85	244	175	20	1	89.286	7.49e-61
NW_024467205.1	85	1881	1763	276	77	83.318	0.0
NW_024467205.1	85	159	109	9	2	90.833	2.79e-35
NW_024467205.1	85	159	109	9	2	90.833	2.79e-35
NW_024467205.1	85	69.4	37	0	0	100.000	4.84e-08
NW_024467205.1	85	69.4	37	0	0	100.000	4.84e-08
NW_001510398.1	42	1875	1079	28	3	97.207	0.0
NW_020194486.1	92	1871	1460	172	41	87.268	0.0
NW_020194486.1	92	1349	904	78	7	91.405	0.0
NW_020194486.1	92	117	112	18	5	82.963	1.70e-22
NW_020290598.1	40	1871	1053	10	8	98.319	0.0
NW_020290598.1	40	1766	996	11	7	98.225	0.0
NW_020290507.1	62	1857	1032	12	1	98.756	0.0
NW_020290507.1	62	1786	988	9	1	98.998	0.0
NW_020290507.1	62	942	574	22	8	95.033	0.0
NW_025091279.1	48	1853	1191	70	19	93.047	0.0
NW_020290606.1	41	1853	1058	11	13	97.782	0.0
NW_022985540.1	52	1851	1251	112	10	91.114	0.0
NW_002196807.1	40	1849	1052	18	6	97.770	0.0
NW_002196806.1	40	1844	1048	21	3	97.761	0.0
NC_042507.1	76	1844	1669	243	74	84.038	0.0
NC_042507.1	76	71.3	38	0	0	100.000	1.35e-08
NC_042507.1	76	62.1	39	3	0	92.857	8.10e-06
NC_042506.1	76	1844	1669	243	74	84.038	0.0
NC_042506.1	76	1844	1669	243	74	84.038	0.0
NC_042506.1	76	71.3	38	0	0	100.000	1.35e-08
NC_042506.1	76	71.3	38	0	0	100.000	1.35e-08
NC_042506.1	76	62.1	39	3	0	92.857	8.10e-06
NC_042506.1	76	62.1	39	3	0	92.857	8.10e-06
NW_024469169.1	52	1823	1248	84	37	91.161	0.0
NW_001510382.1	39	1816	1025	16	4	98.086	0.0
NW_001813793.1	48	1812	1186	76	21	92.440	0.0
NW_020290385.1	37	1805	982	1	1	99.797	0.0
NW_020290385.1	37	1790	976	1	2	99.694	0.0
NW_001837905.1	57	1768	1344	167	21	87.728	0.0
NW_026055165.1	87	1768	1342	176	13	87.655	0.0
NW_026055165.1	87	1435	1219	197	19	84.948	0.0
NW_026055165.1	87	244	175	20	1	89.286	7.49e-61
NW_026055165.1	87	63.9	42	4	0	91.304	2.25e-06
NW_001510438.1	37	1744	973	13	1	98.582	0.0
NW_017963237.1	46	1740	1137	60	30	92.665	0.0
NW_017607714.1	56	1725	1317	165	21	87.625	0.0
NW_002990327.1	41	1724	1048	40	14	95.100	0.0
NC_057321.1	79	1722	1736	347	44	81.617	0.0
NW_020194434.1	42	1722	1070	40	23	94.440	0.0
NW_002990265.1	38	1720	981	20	4	97.612	0.0
NW_001510441.1	36	1709	949	12	0	98.751	0.0
NW_006767426.1	82	1705	1343	181	23	86.813	0.0
NW_006767426.1	82	466	381	58	5	85.811	1.47e-127
NW_006767426.1	82	241	162	12	3	91.525	9.69e-60
NW_006767426.1	82	71.3	38	0	0	100.000	1.35e-08
NW_016017401.1	72	1694	1397	155	68	86.235	0.0
NW_016017401.1	72	401	269	21	4	91.497	4.20e-108
NW_017971615.1	93	1690	1097	77	11	92.574	0.0
NW_017971615.1	93	1351	1095	138	35	86.356	0.0
NW_017971615.1	93	84.2	45	0	0	100.000	1.73e-12
NW_020939774.1	87	1690	1746	334	65	81.399	0.0
NW_020939774.1	87	1690	1746	334	65	81.399	0.0
NW_020939774.1	87	1690	1746	334	65	81.399	0.0
NW_020939774.1	87	187	137	18	0	88.387	1.28e-43
NW_020939774.1	87	187	137	18	0	88.387	1.28e-43
NW_020939774.1	87	187	137	18	0	88.387	1.28e-43
NW_020939774.1	87	75.0	42	1	0	97.674	1.04e-09
NW_020939774.1	87	75.0	42	1	0	97.674	1.04e-09
NW_020939774.1	87	75.0	42	1	0	97.674	1.04e-09
NW_020939767.1	87	1690	1746	334	65	81.399	0.0
NW_020939767.1	87	1690	1746	334	65	81.399	0.0
NW_020939767.1	87	1690	1746	334	65	81.399	0.0
NW_020939767.1	87	187	137	18	0	88.387	1.28e-43
NW_020939767.1	87	187	137	18	0	88.387	1.28e-43
NW_020939767.1	87	187	137	18	0	88.387	1.28e-43
NW_020939767.1	87	75.0	42	1	0	97.674	1.04e-09
NW_020939767.1	87	75.0	42	1	0	97.674	1.04e-09
NW_020939767.1	87	75.0	42	1	0	97.674	1.04e-09
NW_020939757.1	87	1690	1746	334	65	81.399	0.0
NW_020939757.1	87	1690	1746	334	65	81.399	0.0
NW_020939757.1	87	1690	1746	334	65	81.399	0.0
NW_020939757.1	87	691	842	175	47	79.135	0.0
NW_020939757.1	87	540	552	106	19	81.536	8.53e-150
NW_020939757.1	87	187	139	19	0	87.975	1.28e-43
NW_020939757.1	87	187	139	19	0	87.975	1.28e-43
NW_020939757.1	87	187	139	19	0	87.975	1.28e-43
NW_020939757.1	87	187	139	19	0	87.975	1.28e-43
NW_020939757.1	87	75.0	42	1	0	97.674	1.04e-09
NW_020939757.1	87	75.0	42	1	0	97.674	1.04e-09
NW_020939757.1	87	75.0	42	1	0	97.674	1.04e-09
NW_020939757.1	87	75.0	42	1	0	97.674	1.04e-09
NW_020939778.1	87	1676	1745	334	68	81.276	0.0
NW_020939778.1	87	1596	1747	329	90	80.656	0.0
NW_020939778.1	87	420	665	169	40	76.087	1.16e-113
NW_020939778.1	87	187	139	19	0	87.975	1.28e-43
NW_020939778.1	87	159	126	16	3	86.897	2.79e-35
NW_020939778.1	87	75.0	42	1	0	97.674	1.04e-09
NW_020939778.1	87	75.0	42	1	0	97.674	1.04e-09
NC_018301.1	81	1670	1236	151	12	88.349	0.0
NC_018301.1	81	468	394	59	9	85.281	4.08e-128
NC_018301.1	81	220	172	19	6	87.310	1.26e-53
NC_018301.1	81	73.1	49	5	0	90.741	3.74e-09
NC_018301.1	81	71.3	42	2	0	95.455	1.35e-08
NW_023503284.1	79	1670	1237	149	14	88.357	0.0
NW_023503284.1	79	466	388	58	8	85.463	1.47e-127
NW_023503284.1	79	222	162	16	4	89.011	3.51e-54
NW_023503284.1	79	71.3	40	1	0	97.561	1.35e-08
NW_023503284.1	79	71.3	42	2	0	95.455	1.35e-08
NW_001510348.1	35	1668	930	12	1	98.621	0.0
NW_013562485.1	86	1666	1086	88	3	92.268	0.0
NW_013562485.1	86	1068	821	104	14	87.433	0.0
NW_013562485.1	86	243	172	14	5	90.052	2.69e-60
NW_026057492.1	77	1664	1212	138	14	88.856	0.0
NW_026057492.1	77	444	376	64	3	84.876	6.88e-121
NW_026057492.1	77	219	156	15	3	89.655	4.54e-53
NW_026057492.1	77	71.3	38	0	0	100.000	1.35e-08
[truncated: 1,084 more rows]
