# Supplementary material for: Using nanopore sequencing to identify fungi from clinical samples with high phylogenetic resolution
Source: Sci Rep. 2023 Jun 16;13:9785. doi: 10.1038/s41598-023-37016-0 (PMC10275880; doi:10.1038/s41598-023-37016-0)
Supplement: Supplementary file 1 — Supplementary Information. [file 41598_2023_37016_MOESM1_ESM.zip › Supplementary_Information/Supplementary_Data/Data_S4_A.niger_blast/results/A.niger_RGN5_fmt0.txt]

BLASTN 2.13.0+


Reference: Zheng Zhang, Scott Schwartz, Lukas Wagner, and Webb
Miller (2000), "A greedy algorithm for aligning DNA sequences", J
Comput Biol 2000; 7(1-2):203-14.


Database: rs.fna
           72,880 sequences; 14,846,508,802 total letters


Query= An_RCA95m

Length=2655
                                                                      Score     E
Sequences producing significant alignments:                          (Bits)  Value

NT_166520.1 Aspergillus niger CBS 513.88 supercontig An03             4903    0.0  
NC_054852.1 Aspergillus luchuensis IFO 4308 DNA, chromosome 4, ne...  4854    0.0  
NW_020290355.1 Aspergillus eucalypticola CBS 122712 chromosome Un...  4848    0.0  
NW_020290377.1 Aspergillus eucalypticola CBS 122712 chromosome Un...  4848    0.0  
NW_023336289.1 Aspergillus tubingensis WU-2223L DNA, scaffold_15,...  4848    0.0  
NW_020290374.1 Aspergillus eucalypticola CBS 122712 chromosome Un...  4798    0.0  
NW_020291068.1 Aspergillus sclerotioniger CBS 115572 chromosome U...  4663    0.0  
NW_020290508.1 Aspergillus heteromorphus CBS 117.55 chromosome Un...  4575    0.0  
NW_020290515.1 Aspergillus heteromorphus CBS 117.55 chromosome Un...  4566    0.0  
NW_020290505.1 Aspergillus heteromorphus CBS 117.55 chromosome Un...  4562    0.0  
NW_020290590.1 Aspergillus heteromorphus CBS 117.55 chromosome Un...  4558    0.0  
NW_020290518.1 Aspergillus heteromorphus CBS 117.55 chromosome Un...  4556    0.0  
NW_020290539.1 Aspergillus heteromorphus CBS 117.55 chromosome Un...  4553    0.0  
NW_020290553.1 Aspergillus heteromorphus CBS 117.55 chromosome Un...  4551    0.0  
NW_020290542.1 Aspergillus heteromorphus CBS 117.55 chromosome Un...  4543    0.0  
NW_020290541.1 Aspergillus heteromorphus CBS 117.55 chromosome Un...  4543    0.0  
NW_020290530.1 Aspergillus heteromorphus CBS 117.55 chromosome Un...  4543    0.0  
NW_020290522.1 Aspergillus heteromorphus CBS 117.55 chromosome Un...  4543    0.0  
NW_020290566.1 Aspergillus heteromorphus CBS 117.55 chromosome Un...  4542    0.0  
NW_020290531.1 Aspergillus heteromorphus CBS 117.55 chromosome Un...  4542    0.0  
NW_020290526.1 Aspergillus heteromorphus CBS 117.55 chromosome Un...  4542    0.0  
NW_020290548.1 Aspergillus heteromorphus CBS 117.55 chromosome Un...  4540    0.0  
NW_020290544.1 Aspergillus heteromorphus CBS 117.55 chromosome Un...  4540    0.0  
NW_020290532.1 Aspergillus heteromorphus CBS 117.55 chromosome Un...  4540    0.0  
NW_020290545.1 Aspergillus heteromorphus CBS 117.55 chromosome Un...  4538    0.0  
NW_020290540.1 Aspergillus heteromorphus CBS 117.55 chromosome Un...  4538    0.0  
NW_020290510.1 Aspergillus heteromorphus CBS 117.55 chromosome Un...  4538    0.0  
NW_020290529.1 Aspergillus heteromorphus CBS 117.55 chromosome Un...  4536    0.0  
NW_020290582.1 Aspergillus heteromorphus CBS 117.55 chromosome Un...  4534    0.0  
NW_020290534.1 Aspergillus heteromorphus CBS 117.55 chromosome Un...  4527    0.0  
NW_020290520.1 Aspergillus heteromorphus CBS 117.55 chromosome Un...  4519    0.0  
NW_020290558.1 Aspergillus heteromorphus CBS 117.55 chromosome Un...  4508    0.0  
NW_020290517.1 Aspergillus heteromorphus CBS 117.55 chromosome Un...  4508    0.0  
NW_020290528.1 Aspergillus heteromorphus CBS 117.55 chromosome Un...  4501    0.0  
NW_020290578.1 Aspergillus heteromorphus CBS 117.55 chromosome Un...  4475    0.0  
NW_020290562.1 Aspergillus heteromorphus CBS 117.55 chromosome Un...  4475    0.0  
NW_020290575.1 Aspergillus heteromorphus CBS 117.55 chromosome Un...  4458    0.0  
NW_020290519.1 Aspergillus heteromorphus CBS 117.55 chromosome Un...  4420    0.0  
NW_019170274.1 Aspergillus bombycis strain NRRL26010 chromosome U...  4362    0.0  
NC_036441.1 Aspergillus oryzae RIB40 DNA, chromosome 7                4340    0.0  
NC_054697.1 Aspergillus flavus NRRL3357 chromosome 7, complete se...  4340    0.0  
NT_165929.1 Aspergillus terreus NIH2624 scaffold_6 genomic scaffo...  4335    0.0  
NC_007197.1 Aspergillus fumigatus Af293 chromosome 4, whole genom...  4335    0.0  
NW_020290560.1 Aspergillus heteromorphus CBS 117.55 chromosome Un...  4335    0.0  
NW_022984632.1 Aspergillus tanneri strain NIH1004 chromosome Unkn...  4322    0.0  
NW_020194357.1 Aspergillus campestris IBT 28561 chromosome Unknow...  4305    0.0  
NW_020290551.1 Aspergillus heteromorphus CBS 117.55 chromosome Un...  4305    0.0  
NW_020194366.1 Aspergillus campestris IBT 28561 chromosome Unknow...  4303    0.0  
NW_020194415.1 Aspergillus steynii IBT 23096 chromosome Unknown P...  4303    0.0  
NW_020194410.1 Aspergillus steynii IBT 23096 chromosome Unknown P...  4303    0.0  
NW_020194424.1 Aspergillus steynii IBT 23096 chromosome Unknown P...  4301    0.0  
NW_020194416.1 Aspergillus steynii IBT 23096 chromosome Unknown P...  4301    0.0  
NW_020194411.1 Aspergillus steynii IBT 23096 chromosome Unknown P...  4301    0.0  
NW_020194422.1 Aspergillus steynii IBT 23096 chromosome Unknown P...  4296    0.0  
NW_020194414.1 Aspergillus steynii IBT 23096 chromosome Unknown P...  4296    0.0  
NW_020194412.1 Aspergillus steynii IBT 23096 chromosome Unknown P...  4292    0.0  
NW_020194421.1 Aspergillus steynii IBT 23096 chromosome Unknown P...  4290    0.0  
NW_022984065.1 Aspergillus lentulus IFM 58399 DNA, scaffold_198, ...  4287    0.0  
NW_020194359.1 Aspergillus campestris IBT 28561 chromosome Unknow...  4285    0.0  
NW_020194420.1 Aspergillus steynii IBT 23096 chromosome Unknown P...  4285    0.0  
NW_020194341.1 Aspergillus campestris IBT 28561 chromosome Unknow...  4283    0.0  
NW_020194430.1 Aspergillus steynii IBT 23096 chromosome Unknown P...  4283    0.0  
NW_020194418.1 Aspergillus steynii IBT 23096 chromosome Unknown P...  4283    0.0  
NW_020194413.1 Aspergillus steynii IBT 23096 chromosome Unknown P...  4283    0.0  
NW_020798475.1 Aspergillus thermomutatus strain HMR AF 39 chromos...  4283    0.0  
NW_020194419.1 Aspergillus steynii IBT 23096 chromosome Unknown P...  4281    0.0  
NW_020194417.1 Aspergillus steynii IBT 23096 chromosome Unknown P...  4270    0.0  
NW_020194294.1 Aspergillus novofumigatus IBT 16806 chromosome Unk...  4268    0.0  
NW_020194428.1 Aspergillus steynii IBT 23096 chromosome Unknown P...  4255    0.0  
NW_020194278.1 Aspergillus novofumigatus IBT 16806 chromosome Unk...  4255    0.0  
NW_020194362.1 Aspergillus campestris IBT 28561 chromosome Unknow...  4252    0.0  
NW_020194431.1 Aspergillus steynii IBT 23096 chromosome Unknown P...  4248    0.0  
NW_020194292.1 Aspergillus novofumigatus IBT 16806 chromosome Unk...  4248    0.0  
NW_026088304.1 Penicillium oxalicum strain HP7-1 chromosome Unkno...  4233    0.0  
NW_026088303.1 Penicillium oxalicum strain HP7-1 chromosome Unkno...  4233    0.0  
NW_020194293.1 Aspergillus novofumigatus IBT 16806 chromosome Unk...  4233    0.0  
NW_020194425.1 Aspergillus steynii IBT 23096 chromosome Unknown P...  4220    0.0  
NW_020194323.1 Aspergillus novofumigatus IBT 16806 chromosome Unk...  4209    0.0  
NW_020290592.1 Aspergillus heteromorphus CBS 117.55 chromosome Un...  4185    0.0  
NW_020194284.1 Aspergillus novofumigatus IBT 16806 chromosome Unk...  4183    0.0  
NW_020290597.1 Aspergillus heteromorphus CBS 117.55 chromosome Un...  4181    0.0  
NW_020194302.1 Aspergillus novofumigatus IBT 16806 chromosome Unk...  4167    0.0  
NW_020194374.1 Aspergillus campestris IBT 28561 chromosome Unknow...  4139    0.0  
NW_024468495.1 Aspergillus ochraceoroseus IBT 24754 chromosome Un...  4133    0.0  
NW_024468493.1 Aspergillus ochraceoroseus IBT 24754 chromosome Un...  4133    0.0  
NW_024468491.1 Aspergillus ochraceoroseus IBT 24754 chromosome Un...  4133    0.0  
NW_024468488.1 Aspergillus ochraceoroseus IBT 24754 chromosome Un...  4133    0.0  
NW_024468497.1 Aspergillus ochraceoroseus IBT 24754 chromosome Un...  4130    0.0  
NW_020290583.1 Aspergillus heteromorphus CBS 117.55 chromosome Un...  4124    0.0  
NW_024468496.1 Aspergillus ochraceoroseus IBT 24754 chromosome Un...  4109    0.0  
NC_054862.1 Aspergillus puulaauensis MK2 DNA, chromosome 6, nearl...  4026    0.0  
NW_020290523.1 Aspergillus heteromorphus CBS 117.55 chromosome Un...  3975    0.0  
NC_057368.1 Aspergillus chevalieri M1 DNA, chromosome 7, nearly c...  3962    0.0  
NW_019173334.1 Penicillium arizonense strain CBS 141311 chromosom...  3949    0.0  
NW_021167190.1 Paecilomyces variotii strain CBS 101075 chromosome...  3921    0.0  
NW_021167167.1 Paecilomyces variotii strain CBS 101075 chromosome...  3921    0.0  
NW_020290569.1 Aspergillus heteromorphus CBS 117.55 chromosome Un...  3903    0.0  
NW_020290570.1 Aspergillus heteromorphus CBS 117.55 chromosome Un...  3866    0.0  
NW_020290577.1 Aspergillus heteromorphus CBS 117.55 chromosome Un...  3842    0.0  
NW_020290599.1 Aspergillus heteromorphus CBS 117.55 chromosome Un...  3818    0.0  
NW_024468085.1 Talaromyces amestolkiae strain CIB chromosome Unkn...  3795    0.0  
NW_001517105.1 Aspergillus clavatus NRRL 1 1099423829794 genomic ...  3795    0.0  
NW_024467432.1 Penicillium griseofulvum strain PG3 chromosome Unk...  3795    0.0  
NW_024468503.1 Aspergillus ochraceoroseus IBT 24754 chromosome Un...  3794    0.0  
NW_020290580.1 Aspergillus heteromorphus CBS 117.55 chromosome Un...  3790    0.0  
NW_002990118.1 Talaromyces stipitatus ATCC 10500 scf_110550729551...  3779    0.0  
NC_049564.1 Talaromyces rugulosus chromosome IV, complete sequence    3777    0.0  
NW_025764283.1 Talaromyces proteolyticus strain PMI_201 chromosom...  3727    0.0  
NW_006917114.1 Pestalotiopsis fici W106-1 unplaced genomic scaffo...  3672    0.0  
NW_020290567.1 Aspergillus heteromorphus CBS 117.55 chromosome Un...  3672    0.0  
NW_020290381.1 Aspergillus eucalypticola CBS 122712 chromosome Un...  3594    0.0  
NW_020290601.1 Aspergillus heteromorphus CBS 117.55 chromosome Un...  3578    0.0  
NW_020194429.1 Aspergillus steynii IBT 23096 chromosome Unknown P...  3576    0.0  
NW_020290514.1 Aspergillus heteromorphus CBS 117.55 chromosome Un...  3574    0.0  
NW_025544811.1 Histoplasma capsulatum G186AR genomic scaffold sup...  3548    0.0  
NW_024067592.1 Penicillium roqueforti strain LCP96 04111 chromoso...  3539    0.0  
NW_001813974.1 Histoplasma capsulatum NAm1 scaffold_9 genomic sca...  3524    0.0  
NW_020290552.1 Aspergillus heteromorphus CBS 117.55 chromosome Un...  3506    0.0  
NW_020290605.1 Aspergillus heteromorphus CBS 117.55 chromosome Un...  3498    0.0  
NW_020194423.1 Aspergillus steynii IBT 23096 chromosome Unknown P...  3446    0.0  
NW_020290538.1 Aspergillus heteromorphus CBS 117.55 chromosome Un...  3443    0.0  
NW_020290390.1 Aspergillus eucalypticola CBS 122712 chromosome Un...  3408    0.0  
NW_020290557.1 Aspergillus heteromorphus CBS 117.55 chromosome Un...  3369    0.0  
NW_003315975.1 Coccidioides posadasii C735 delta SOWgp chromosome...  3345    0.0  
NW_004504307.1 Coccidioides immitis RS genomic scaffold supercont...  3341    0.0  
NW_003315985.1 Coccidioides posadasii C735 delta SOWgp chromosome...  3339    0.0  
NW_003052498.1 Uncinocarpus reesii 1704 scaffold_3 genomic scaffo...  3332    0.0  
NW_003315066.1 Trichophyton benhamiae CBS 112371 chromosome Unkno...  3321    0.0  
NW_022983864.1 Arthroderma uncinatum strain CBS 119779 chromosome...  3317    0.0  
NW_003315232.1 Trichophyton verrucosum HKI 0517 contig00658_1.f1....  3295    0.0  
NW_003345197.1 Nannizzia gypsea CBS 118893 supercont1.5 genomic s...  3265    0.0  
NW_011371389.1 Paracoccidioides brasiliensis Pb18 unplaced genomi...  3241    0.0  
NW_011371365.1 Paracoccidioides brasiliensis Pb18 unplaced genomi...  3241    0.0  
NW_015441018.1 Paracoccidioides lutzii Pb01 unplaced genomic scaf...  3240    0.0  
NW_015440953.1 Paracoccidioides lutzii Pb01 unplaced genomic scaf...  3240    0.0  
NW_003101676.1 Blastomyces gilchristii SLH14081 genomic scaffold ...  3212    0.0  
NW_025544790.1 Blastomyces dermatitidis ER-3 genomic scaffold sup...  3206    0.0  
NW_020290579.1 Aspergillus heteromorphus CBS 117.55 chromosome Un...  3203    0.0  
NW_017963172.1 Aspergillus aculeatus ATCC 16872 unplaced genomic ...  3151    0.0  
NW_024468504.1 Aspergillus ochraceoroseus IBT 24754 chromosome Un...  3129    0.0  
NW_020290593.1 Aspergillus heteromorphus CBS 117.55 chromosome Un...  3121    0.0  
NW_024468505.1 Aspergillus ochraceoroseus IBT 24754 chromosome Un...  3107    0.0  
NW_003299166.1 Microsporum canis CBS 113480 supercont1.4 genomic ...  3081    0.0  
NW_023501164.1 Letharia columbiana isolate WasteWater2 chromosome...  3031    0.0  
NW_023501100.1 Letharia columbiana isolate WasteWater2 chromosome...  3031    0.0  
NW_023501084.1 Letharia columbiana isolate WasteWater2 chromosome...  3031    0.0  
NW_023336571.1 Lasiodiplodia theobromae strain AM2As chromosome U...  3024    0.0  
NW_019173481.1 Penicillium arizonense strain CBS 141311 chromosom...  2928    0.0  
NW_025544782.1 Blastomyces dermatitidis ER-3 genomic scaffold sup...  2852    0.0  
NW_020290372.1 Aspergillus eucalypticola CBS 122712 chromosome Un...  2844    0.0  
NW_024467419.1 Penicillium griseofulvum strain PG3 chromosome Unk...  2800    0.0  
NW_024467431.1 Penicillium griseofulvum strain PG3 chromosome Unk...  2800    0.0  
NW_020290521.1 Aspergillus heteromorphus CBS 117.55 chromosome Un...  2795    0.0  
NW_019173353.1 Penicillium arizonense strain CBS 141311 chromosom...  2784    0.0  
NW_025408590.1 Cercospora kikuchii DNA, contig_00009, whole genom...  2765    0.0  
NW_001510435.1 Aspergillus clavatus NRRL 1 1099423829752 genomic ...  2760    0.0  
NW_020194432.1 Aspergillus steynii IBT 23096 chromosome Unknown P...  2719    0.0  
NW_019173744.1 Fonsecaea nubica strain CBS 269.64 chromosome Unkn...  2693    0.0  
NW_017387254.1 Fonsecaea erecta strain CBS 125763 chromosome Unkn...  2689    0.0  
NW_026054736.1 Ophidiomyces ophidiicola strain CBS 122913 chromos...  2673    0.0  
NW_020290581.1 Aspergillus heteromorphus CBS 117.55 chromosome Un...  2673    0.0  
NW_006763101.1 Drepanopeziza brunnea f. sp. 'multigermtubi' MB_m1...  2663    0.0  
NW_025763469.1 Morchella importuna strain M04M26 chromosome Unkno...  2645    0.0  
NW_007360990.1 Glarea lozoyensis ATCC 20868 chromosome Unknown GL...  2634    0.0  
NC_018212.1 Zymoseptoria tritici IPO323 chromosome 7, whole genom...  2627    0.0  
NW_015378967.1 Aspergillus nomiae NRRL 13137 chromosome Unknown c...  2627    0.0  
NW_024468501.1 Aspergillus ochraceoroseus IBT 24754 chromosome Un...  2614    0.0  
NW_025408637.1 Morchella sextelata strain SCLS chromosome Unknown...  2612    0.0  
NW_020290387.1 Aspergillus eucalypticola CBS 122712 chromosome Un...  2604    0.0  
NC_063015.1 Fulvia fulva chromosome 4, complete sequence              2603    0.0  
NW_020290353.1 Aspergillus eucalypticola CBS 122712 chromosome Un...  2588    0.0  
NW_001813924.1 Histoplasma capsulatum NAm1 scaffold_67 genomic sc...  2573    0.0  
NW_020290584.1 Aspergillus heteromorphus CBS 117.55 chromosome Un...  2555    0.0  
NW_020290586.1 Aspergillus heteromorphus CBS 117.55 chromosome Un...  2549    0.0  
NW_022157463.1 Lachnellula hyalina strain CBS 185.66 chromosome U...  2534    0.0  
NW_024467667.1 Metarhizium album ARSEF 1941 chromosome Unknown sc...  2534    0.0  
NW_006383020.1 Chaetomium thermophilum var. thermophilum DSM 1495...  2531    0.0  
NW_014013678.1 Trichoderma virens Gv29-8 chromosome Unknown TRIVI...  2503    0.0  
NW_022985408.1 Macroventuria anomochaeta strain CBS 525.71 unplac...  2497    0.0  
NW_020290556.1 Aspergillus heteromorphus CBS 117.55 chromosome Un...  2494    0.0  
NW_001510402.1 Aspergillus clavatus NRRL 1 1099423829786 genomic ...  2490    0.0  
NW_011645625.1 Orbilia oligospora ATCC 24927 unplaced genomic sca...  2477    0.0  
NW_024066206.1 Ascochyta rabiei isolate Me14 chromosome Unknown A...  2475    0.0  
NW_024066205.1 Ascochyta rabiei isolate Me14 chromosome Unknown A...  2475    0.0  
NW_024066202.1 Ascochyta rabiei isolate Me14 chromosome Unknown A...  2475    0.0  
NW_024066201.1 Ascochyta rabiei isolate Me14 chromosome Unknown A...  2475    0.0  
NW_023501002.1 Botrytis fragariae strain BVB16 chromosome Unknown...  2471    0.0  
NW_001884553.1 Parastagonospora nodorum SN15 chromosome Unknown s...  2470    0.0  
NW_001510408.1 Aspergillus clavatus NRRL 1 1099423829780 genomic ...  2468    0.0  
NC_057317.1 Ustilaginoidea virens chromosome 2, complete sequence     2468    0.0  
NW_024066056.1 Botrytis sinoallii strain Bc 23 chromosome Unknown...  2466    0.0  
NW_024066232.1 Botrytis deweyae strain B1 chromosome Unknown BDEW...  2464    0.0  
NW_025763537.1 Boeremia exigua strain MPI-SDFR-AT-0100 chromosome...  2464    0.0  
NW_025763529.1 Boeremia exigua strain MPI-SDFR-AT-0100 chromosome...  2464    0.0  
NW_024065882.1 Botrytis byssoidea strain MUCL 94 chromosome Unkno...  2460    0.0  
NT_166001.1 Chaetomium globosum CBS 148.51 scaffold_15 genomic sc...  2453    0.0  
NW_024066207.1 Ascochyta rabiei isolate Me14 chromosome Unknown A...  2446    0.0  
NW_014024840.1 Bipolaris maydis ATCC 48331 unplaced genomic scaff...  2444    0.0  
NW_025764822.1 Fusarium solani strain FSSC 5 MPI-SDFR-AT-0091 chr...  2431    0.0  
NW_001510352.1 Aspergillus clavatus NRRL 1 1099423829852 genomic ...  2427    0.0  
NW_003533867.1 Leptosphaeria maculans JN3 lm_SuperContig_19_v2 ge...  2425    0.0  
NW_014574660.1 Metarhizium brunneum ARSEF 3297 chromosome Unknown...  2420    0.0  
NW_025091333.1 Alternaria atra isolate CS162 genome assembly, con...  2414    0.0  
NW_025408682.1 Hirsutella rhossiliensis strain HR02 chromosome Un...  2412    0.0  
NW_025763576.1 Alternaria rosae strain MPI-PUGE-AT-0040 chromosom...  2409    0.0  
NW_025763598.1 Alternaria rosae strain MPI-PUGE-AT-0040 chromosom...  2409    0.0  
NW_025763597.1 Alternaria rosae strain MPI-PUGE-AT-0040 chromosom...  2409    0.0  
NW_025763596.1 Alternaria rosae strain MPI-PUGE-AT-0040 chromosom...  2409    0.0  
NW_025763591.1 Alternaria rosae strain MPI-PUGE-AT-0040 chromosom...  2409    0.0  
NW_025763585.1 Alternaria rosae strain MPI-PUGE-AT-0040 chromosom...  2409    0.0  
NW_026054629.1 Daldinia decipiens strain CBS 113046 unplaced geno...  2407    0.0  
NW_006920967.1 Phaeoacremonium minimum UCRPA7 unplaced genomic sc...  2403    0.0  
NW_025763719.1 Fusarium redolens strain MPI-CAGE-AT-0023 chromoso...  2399    0.0  
NW_002196712.1 Talaromyces marneffei ATCC 18224 scf_1107713383813...  2394    0.0  
NW_026056292.1 Alternaria ethzedia strain BMP 0044 chromosome Unk...  2392    0.0  
NW_026056037.1 Alternaria triticimaculans strain BMP 0046 chromos...  2392    0.0  
NW_019173199.1 Colletotrichum orchidophilum strain IMI 309357 chr...  2388    0.0  
NC_054391.1 Drechmeria coniospora strain ARSEF 6962 chromosome 03...  2379    0.0  
NW_026056848.1 Alternaria hordeiaustralica strain BMP 2776 chromo...  2377    0.0  
NW_026055850.1 Alternaria viburni strain BMP 2772 chromosome Unkn...  2377    0.0  
NW_023500964.1 Colletotrichum aenigma strain Cg56 chromosome Unkn...  2375    0.0  
NW_026055738.1 Alternaria ventricosa strain BMP 2768 chromosome U...  2370    0.0  
NW_026055581.1 Alternaria metachromatica strain BMP 0045 chromoso...  2366    0.0  
NW_014013638.1 Trichoderma atroviride IMI 206040 chromosome Unkno...  2364    0.0  
NW_026057049.1 Alternaria novae-zelandiae strain BMP 2774 chromos...  2361    0.0  
NW_006711156.1 Trichoderma reesei QM6a unplaced genomic scaffold ...  2359    0.0  
NW_017263917.1 Colletotrichum higginsianum IMI 349063 chromosome ...  2357    0.0  
NW_017263929.1 Colletotrichum higginsianum IMI 349063 chromosome ...  2357    0.0  
NW_017263927.1 Colletotrichum higginsianum IMI 349063 chromosome ...  2357    0.0  
NW_017263926.1 Colletotrichum higginsianum IMI 349063 chromosome ...  2357    0.0  
NW_017263925.1 Colletotrichum higginsianum IMI 349063 chromosome ...  2357    0.0  
NW_017263924.1 Colletotrichum higginsianum IMI 349063 chromosome ...  2357    0.0  
NW_017263923.1 Colletotrichum higginsianum IMI 349063 chromosome ...  2357    0.0  
NW_017263922.1 Colletotrichum higginsianum IMI 349063 chromosome ...  2357    0.0  
NW_017263921.1 Colletotrichum higginsianum IMI 349063 chromosome ...  2357    0.0  
NW_017263920.1 Colletotrichum higginsianum IMI 349063 chromosome ...  2357    0.0  
NW_017263919.1 Colletotrichum higginsianum IMI 349063 chromosome ...  2357    0.0  
NW_017263918.1 Colletotrichum higginsianum IMI 349063 chromosome ...  2357    0.0  
NC_063079.1 Purpureocillium takamizusanense chromosome 12, comple...  2357    0.0  
NC_063074.1 Purpureocillium takamizusanense chromosome 7, complet...  2357    0.0  
NW_003299036.1 Tuber melanosporum Mel28 whole genome shotgun sequ...  2353    0.0  
NW_025408566.1 Diaporthe batatas strain CRI 302-4 chromosome Unkn...  2351    0.0  
NW_017263930.1 Colletotrichum higginsianum IMI 349063 chromosome ...  2350    0.0  
NW_003298972.1 Tuber melanosporum Mel28 whole genome shotgun sequ...  2348    0.0  
NW_024468507.1 Aspergillus ochraceoroseus IBT 24754 chromosome Un...  2333    0.0  
NW_025064852.1 Diaporthe citri strain NFHF-8-4 chromosome Unknown...  2331    0.0  
NW_017263928.1 Colletotrichum higginsianum IMI 349063 chromosome ...  2331    0.0  
NW_001509774.1 Aspergillus fischeri NRRL 181 1099437636244 genomi...  2331    0.0  
NW_025064879.1 Diaporthe citri strain NFHF-8-4 chromosome Unknown...  2327    0.0  
NW_022156942.1 Thyridium curvatum strain D216 chromosome Unknown ...  2320    0.0  
NC_016459.1 Thermothielavioides terrestris NRRL 8126 chromosome 3...  2305    0.0  
NC_016478.1 Thermothelomyces thermophilus ATCC 42464 chromosome 7...  2305    0.0  
NW_024467143.1 Sporothrix brasiliensis 5110 chromosome Unknown Co...  2296    0.0  
NW_015971153.1 Sporothrix schenckii 1099-18 chromosome Unknown Co...  2290    0.0  
NW_014574716.1 Metarhizium brunneum ARSEF 3297 chromosome Unknown...  2281    0.0  
NW_011929459.1 Neurospora crassa OR74A unplaced genomic scaffold ...  2279    0.0  
NW_026054762.1 Hypoxylon fragiforme strain CBS 206.31 chromosome ...  2270    0.0  
NW_001510456.1 Aspergillus clavatus NRRL 1 1099423829728 genomic ...  2270    0.0  
NC_035795.1 Pochonia chlamydosporia 170 chromosome 6, whole genom...  2266    0.0  
NW_025954037.1 Daldinia vernicosa strain CBS 139.73 unplaced geno...  2266    0.0  
NW_023501017.1 Colletotrichum siamense strain Cg363 chromosome Un...  2263    0.0  
NW_025763569.1 Microdochium trichocladiopsis strain MPI-CAGE-CH-0...  2261    0.0  
NW_025763567.1 Microdochium trichocladiopsis strain MPI-CAGE-CH-0...  2261    0.0  
NW_025763545.1 Microdochium trichocladiopsis strain MPI-CAGE-CH-0...  2261    0.0  
NW_023501247.1 Fusarium tjaetaba strain NRRL 66243 chromosome Unk...  2259    0.0  
NW_023500971.1 Colletotrichum aenigma strain Cg56 chromosome Unkn...  2257    0.0  
NW_023500963.1 Colletotrichum aenigma strain Cg56 chromosome Unkn...  2257    0.0  
NW_023500958.1 Colletotrichum aenigma strain Cg56 chromosome Unkn...  2257    0.0  
NW_023500949.1 Colletotrichum aenigma strain Cg56 chromosome Unkn...  2257    0.0  
NW_023500946.1 Colletotrichum aenigma strain Cg56 chromosome Unkn...  2257    0.0  
NW_023500925.1 Colletotrichum aenigma strain Cg56 chromosome Unkn...  2257    0.0  
NW_023500921.1 Colletotrichum aenigma strain Cg56 chromosome Unkn...  2257    0.0  
NW_023500910.1 Colletotrichum aenigma strain Cg56 chromosome Unkn...  2257    0.0  
NW_017387867.1 Fusarium verticillioides 7600 chromosome Unknown s...  2254    0.0  
NC_031677.1 Fusarium verticillioides 7600 chromosome 3, whole gen...  2254    0.0  
NW_025408615.1 Fusarium musae strain F31 chromosome Unknown conti...  2254    0.0  
NW_025764785.1 Emericellopsis atlantica unplaced genomic scaffold...  2250    0.0  
NW_022984649.1 Daldinia childiae strain JS-1345 chromosome Unknow...  2250    0.0  
NW_022984664.1 Daldinia childiae strain JS-1345 chromosome Unknow...  2250    0.0  
NW_020185488.1 Sordaria macrospora k-hell, WGS project CABT000000...  2246    0.0  
NW_025764609.1 Ilyonectria robusta strain PMI_751 chromosome Unkn...  2244    0.0  
NW_025953075.1 Daldinia caldariorum strain CBS 122874 unplaced ge...  2239    0.0  
NW_025763505.1 Fusarium flagelliforme strain FIESC 12 MPI-CAGE-AA...  2237    0.0  
NW_001510368.1 Aspergillus clavatus NRRL 1 1099423829836 genomic ...  2235    0.0  
NW_022157841.1 Fusarium coffeatum strain FIESC_28 chromosome Unkn...  2226    0.0  
NW_026054852.1 Colletotrichum spaethianum MAFF 239500 DNA, contig...  2222    0.0  
NW_001837906.1 Fusarium graminearum PH-1 supercont3.22 genomic sc...  2220    0.0  
NC_026477.1 Fusarium graminearum PH-1 chromosome 4, whole genome ...  2215    0.0  
NW_025408665.1 Fusarium poae strain DAOMC 252244 chromosome Unkno...  2215    0.0  
NC_058402.1 Fusarium poae strain DAOMC 252244 chromosome 4, whole...  2215    0.0  
NW_024468018.1 Protomyces lactucae-debilis strain 12-1054 chromos...  2211    0.0  
NC_064679.1 Colletotrichum lupini chromosome 6, complete sequence     2207    0.0  
NW_025953564.1 Xylaria bambusicola strain CBS 139988 unplaced gen...  2207    0.0  
NW_007361116.1 Colletotrichum graminicola M1.001 genomic scaffold...  2206    0.0  
NC_038015.1 Fusarium venenatum strain A3/5 genome assembly, chrom...  2204    0.0  
NW_020194331.1 Aspergillus novofumigatus IBT 16806 chromosome Unk...  2196    0.0  
NW_006911920.1 Bipolaris sorokiniana ND90Pr unplaced genomic scaf...  2194    0.0  
NW_025763396.1 Truncatella angustata strain MPI-SDFR-AT-0073 chro...  2174    0.0  
NW_015971807.1 Scedosporium apiospermum strain IHEM 14462 chromos...  2170    0.0  
NW_020290591.1 Aspergillus heteromorphus CBS 117.55 chromosome Un...  2152    0.0  
NW_014040569.1 Grosmannia clavigera kw1407 unplaced genomic scaff...  2146    0.0  
NW_003052491.1 Uncinocarpus reesii 1704 scaffold_10 genomic scaff...  2146    0.0  
NW_001837910.1 Fusarium graminearum PH-1 supercont3.18 genomic sc...  2121    0.0  
NW_014574576.1 Penicillium digitatum Pd1 unplaced genomic scaffol...  2113    0.0  
NW_019174181.1 Fonsecaea monophora strain CBS 269.37 chromosome U...  2111    0.0  
NC_035922.1 Kazachstania naganishii CBS 8797 chromosome 1, comple...  2095    0.0  
NW_024469302.1 Penicillium solitum strain IBT 29525 chromosome Un...  2095    0.0  
NC_016493.1 Naumovozyma castellii CBS 4309 chromosome 3, complete...  2091    0.0  
NW_020290379.1 Aspergillus eucalypticola CBS 122712 chromosome Un...  2089    0.0  
NW_003020064.1 Penicillium chrysogenum Wisconsin 54-1255 complete...  2087    0.0  
NW_002196661.1 Talaromyces marneffei ATCC 18224 scf_1105668340764...  2085    0.0  
NW_001809796.1 Meyerozyma guilliermondii ATCC 6260 scaffold_5 gen...  2076    0.0  
NW_024545242.1 Kazachstania barnettii strain CLIB 1767 genome ass...  2074    0.0  
NW_024468914.1 Cryphonectria parasitica EP155 unplaced genomic sc...  2073    0.0  
NC_016485.2 Naumovozyma dairenensis CBS 421 chromosome 7, complet...  2071    0.0  
NC_005788.4 Eremothecium gossypii ATCC 10895 chromosome VII, comp...  2069    0.0  
NC_016452.1 Eremothecium cymbalariae DBVPG#7215 chromosome 4, com...  2067    0.0  
NC_037313.1 Botrytis cinerea B05.10 chromosome 4, complete sequence   2065    0.0  
NW_001510434.1 Aspergillus clavatus NRRL 1 1099423829753 genomic ...  2061    0.0  
NC_006035.2 [Candida] glabrata strain CBS138 chromosome L complet...  2058    0.0  
NW_019212883.1 Lachancea lanzarotensis genome assembly LALA0, sca...  2054    0.0  
NW_001837904.1 Fusarium graminearum PH-1 supercont3.24 genomic sc...  2045    0.0  
NC_050726.1 Zygotorulaspora mrakii chromosome 8, complete sequence    2041    0.0  
NC_050722.1 Zygotorulaspora mrakii chromosome 4, complete sequence    2041    0.0  
NC_050732.1 Torulaspora globosa chromosome 6, complete sequence       2041    0.0  
NW_002196671.1 Talaromyces marneffei ATCC 18224 scf_1105668340730...  2036    0.0  
NW_017963268.1 Aspergillus aculeatus ATCC 16872 unplaced genomic ...  2034    0.0  
NC_013084.1 Lachancea thermotolerans CBS 6340 chromosome H comple...  2032    0.0  
NC_009043.1 Scheffersomyces stipitis CBS 6054 chromosome 3, compl...  2025    0.0  
NC_016508.1 Torulaspora delbrueckii CBS 1146 chromosome 8, comple...  2025    0.0  
NW_022474436.1 Colletotrichum fructicola strain CGMCC3.17371 chro...  2023    0.0  
NC_001144.5 Saccharomyces cerevisiae S288C chromosome XII, comple...  2013    0.0  
NW_001510401.1 Aspergillus clavatus NRRL 1 1099423829787 genomic ...  2006    0.0  
NC_012994.1 Zygosaccharomyces rouxii strain CBS732 chromosome E c...  2001    0.0  
NC_031674.1 Sugiyamaella lignohabitans strain CBS 10342 chromosom...  1995    0.0  
NC_060201.1 Saccharomycodes ludwigii strain NBRC 1722 chromosome ...  1988    0.0  
NC_020189.1 Tetrapisispora blattae CBS 6284 chromosome 5, complet...  1988    0.0  
NC_020188.1 Tetrapisispora blattae CBS 6284 chromosome 4, complet...  1988    0.0  
NW_020194405.1 Aspergillus steynii IBT 23096 chromosome Unknown P...  1984    0.0  
NW_003020039.1 Candida tropicalis MYA-3404 genomic scaffold super...  1982    0.0  
NW_003020045.1 Candida tropicalis MYA-3404 genomic scaffold super...  1977    0.0  
NW_002990303.1 Talaromyces stipitatus ATCC 10500 scf_110771341649...  1964    0.0  
NW_006911274.1 Baudoinia panamericana UAMH 10762 unplaced genomic...  1958    0.0  
NW_002196739.1 Talaromyces marneffei ATCC 18224 scf_1107713384117...  1936    0.0  
NC_016528.1 Tetrapisispora phaffii CBS 4417 chromosome 9, complet...  1930    0.0  
NW_002990272.1 Talaromyces stipitatus ATCC 10500 scf_110771341540...  1929    0.0  
NW_022985149.1 Eremomyces bilateralis CBS 781.70 unplaced genomic...  1923    0.0  
NW_002990312.1 Talaromyces stipitatus ATCC 10500 scf_110771341432...  1919    0.0  
NW_022985048.1 Dothidotthia symphoricarpi CBS 119687 unplaced gen...  1906    0.0  
NW_025763541.1 Boeremia exigua strain MPI-SDFR-AT-0100 chromosome...  1901    0.0  
NW_024468945.1 Cucurbitaria berberidis CBS 394.84 unplaced genomi...  1901    0.0  
NW_007360214.1 Exserohilum turcica Et28A unplaced genomic scaffol...  1892    0.0  
NW_024467205.1 Dacryopinax primogenitus strain DJM-731 SS1 chromo...  1881    0.0  
NW_001510398.1 Aspergillus clavatus NRRL 1 1099423829790 genomic ...  1875    0.0  
NW_020194486.1 Amorphotheca resinae ATCC 22711 unplaced genomic s...  1871    0.0  
NW_020290598.1 Aspergillus heteromorphus CBS 117.55 chromosome Un...  1871    0.0  
NW_020290507.1 Aspergillus heteromorphus CBS 117.55 chromosome Un...  1857    0.0  
NW_025091279.1 Aspergillus udagawae IFM 46973 DNA, scaffold_16, w...  1853    0.0  
NW_020290606.1 Aspergillus heteromorphus CBS 117.55 chromosome Un...  1853    0.0  
NW_022985540.1 Neohortaea acidophila strain CBS 113389 unplaced g...  1851    0.0  
NW_002196807.1 Talaromyces marneffei ATCC 18224 scf_1107713384153...  1849    0.0  
NW_002196806.1 Talaromyces marneffei ATCC 18224 scf_1107713384157...  1844    0.0  
NC_042507.1 Pichia kudriavzevii chromosome 2, complete sequence       1844    0.0  
NC_042506.1 Pichia kudriavzevii chromosome 1, complete sequence       1844    0.0  
NW_024469169.1 Penicillium solitum strain IBT 29525 chromosome Un...  1823    0.0  
NW_001510382.1 Aspergillus clavatus NRRL 1 1099423829822 genomic ...  1816    0.0  
NW_001813793.1 Histoplasma capsulatum NAm1 scaffold_189 genomic s...  1812    0.0  
NW_020290385.1 Aspergillus eucalypticola CBS 122712 chromosome Un...  1805    0.0  
NW_001837905.1 Fusarium graminearum PH-1 supercont3.23 genomic sc...  1768    0.0  
NW_026055165.1 Neoarthrinium moseri strain CBS 164.80 chromosome ...  1768    0.0  
NW_001510438.1 Aspergillus clavatus NRRL 1 1099423829748 genomic ...  1744    0.0  
NW_017963237.1 Aspergillus aculeatus ATCC 16872 unplaced genomic ...  1740    0.0  
NW_017607714.1 Fusarium pseudograminearum CS3096 unplaced genomic...  1725    0.0  
NW_002990327.1 Talaromyces stipitatus ATCC 10500 scf_110771341491...  1724    0.0  
NC_057321.1 Ustilaginoidea virens chromosome 6, complete sequence     1722    0.0  
NW_020194434.1 Aspergillus steynii IBT 23096 chromosome Unknown P...  1722    0.0  
NW_002990265.1 Talaromyces stipitatus ATCC 10500 scf_110771341416...  1720    0.0  
NW_001510441.1 Aspergillus clavatus NRRL 1 1099423829745 genomic ...  1709    0.0  
NW_006767426.1 Spathaspora passalidarum NRRL Y-27907 unplaced gen...  1705    0.0  
NW_016017401.1 Sphaerulina musiva SO2202 unplaced genomic scaffol...  1694    0.0  
NW_017971615.1 Diplodia corticola strain CBS 112549 chromosome Un...  1690    0.0  
NW_020939774.1 Sparassis crispa DNA, contig_000027F, whole genome...  1690    0.0  
NW_020939767.1 Sparassis crispa DNA, contig_000020F, whole genome...  1690    0.0  
NW_020939757.1 Sparassis crispa DNA, contig_000011F, whole genome...  1690    0.0  
NW_020939778.1 Sparassis crispa DNA, contig_000031F, whole genome...  1676    0.0  
NC_018301.1 Candida orthopsilosis Co 90-125, chromosome 7 draft s...  1670    0.0  
NW_023503284.1 Candida parapsilosis strain CDC317 annotated conti...  1670    0.0  
NW_001510348.1 Aspergillus clavatus NRRL 1 1099423829856 genomic ...  1668    0.0  
NW_013562485.1 Exophiala xenobiotica strain CBS 118157 unplaced g...  1666    0.0  
NW_026057492.1 [Candida] subhashii strain CBS 10753 chromosome Un...  1664    0.0  
NW_021168062.1 Alternaria arborescens strain FERA 675 chromosome ...  1663    0.0  
NC_064657.1 Penicillium oxalicum strain HP7-1 chromosome VIII, wh...  1661    0.0  
NW_001813769.1 Histoplasma capsulatum NAm1 scaffold_213 genomic s...  1661    0.0  
NC_006040.1 Kluyveromyces lactis strain NRRL Y-1140 chromosome D ...  1657    0.0  
NC_036029.1 Kluyveromyces marxianus DMKU3-1042 DNA, complete geno...  1655    0.0  
NW_001884610.1 Parastagonospora nodorum SN15 chromosome Unknown s...  1653    0.0  
NW_001813677.1 Lodderomyces elongisporus NRRL YB-4239 supercont1....  1653    0.0  
NW_020290609.1 Aspergillus heteromorphus CBS 117.55 chromosome Un...  1652    0.0  
NW_017567119.1 Wickerhamomyces anomalus NRRL Y-366-8 unplaced gen...  1642    0.0  
NW_019172956.1 Kuraishia capsulata CBS 1993 genomic scaffold, Kur...  1642    0.0  
NW_017264719.1 Pneumocystis carinii B80 chromosome Unknown superc...  1640    0.0  
NW_017253323.1 Phialophora attinorum strain CBS 131958 chromosome...  1639    0.0  
NW_025763614.1 Alternaria rosae strain MPI-PUGE-AT-0040 chromosom...  1637    0.0  
NW_011887394.1 Wickerhamomyces ciferrii WGS project CAIF00000000 ...  1635    0.0  
NW_003298908.1 Tuber melanosporum Mel28 whole genome shotgun sequ...  1633    0.0  
NW_017802365.1 Pneumocystis murina B123 chromosome Unknown superc...  1631    0.0  
NC_018947.1 Kazachstania africana CBS 2517 chromosome 8, complete...  1628    0.0  
NW_020290596.1 Aspergillus heteromorphus CBS 117.55 chromosome Un...  1624    0.0  
NW_020290373.1 Aspergillus eucalypticola CBS 122712 chromosome Un...  1620    0.0  
NW_026055390.1 Candida oxycetoniae strain CBS 10844 chromosome Un...  1620    0.0  
NC_032096.1 Candida albicans SC5314 chromosome R, complete sequence   1616    0.0  
NW_025065079.1 Scheffersomyces spartinae strain ARV_011 chromosom...  1609    0.0  
NW_001834437.1 Vanderwaltozyma polyspora DSM 70294 KpolScaffold51...  1609    0.0  
NW_022985040.1 Dothidotthia symphoricarpi CBS 119687 unplaced gen...  1607    0.0  
NW_020167529.1 Pseudogymnoascus destructans isolate 20631-21 unpl...  1602    0.0  
NW_011627862.1 Schizosaccharomyces japonicus yFS275 unplaced geno...  1600    0.0  
NW_017567026.1 Saitoella complicata NRRL Y-17804 unplaced genomic...  1594    0.0  
NW_001510430.1 Aspergillus clavatus NRRL 1 1099423829757 genomic ...  1592    0.0  
NC_012867.1 Candida dubliniensis CD36 chromosome R, complete sequ...  1591    0.0  
NW_025763930.1 Ogataea philodendri strain CBS6075 chromosome Unkn...  1587    0.0  
NW_002990576.1 Talaromyces stipitatus ATCC 10500 scf_110771341418...  1583    0.0  
NW_017264704.1 Ogataea polymorpha strain NCYC 495 leu1.1 chromoso...  1581    0.0  
NC_027866.1 Ogataea parapolymorpha DL-1 chromosome I, whole genom...  1576    0.0  
NW_019028973.1 Kockovaella imperatae strain NRRL Y-17943 chromoso...  1576    0.0  
NW_025065177.1 Ogataea haglerorum isolate 81-453-3 chromosome Unk...  1576    0.0  
NW_025065235.1 Ogataea angusta isolate 61-244 chromosome Unknown ...  1576    0.0  
NW_019028972.1 Kockovaella imperatae strain NRRL Y-17943 chromoso...  1574    0.0  
NW_002196764.1 Talaromyces marneffei ATCC 18224 scf_1107713383893...  1572    0.0  
NW_002990499.1 Talaromyces stipitatus ATCC 10500 scf_110771341630...  1570    0.0  
NW_020194333.1 Aspergillus novofumigatus IBT 16806 chromosome Unk...  1565    0.0  
NW_006760485.1 Fomitiporia mediterranea MF3/22 unplaced genomic s...  1559    0.0  
NC_040196.1 Malassezia restricta chromosome IV, complete sequence     1557    0.0  
NW_019029102.1 Lobosporangium transversale strain NRRL 3116 chrom...  1555    0.0  
NW_022474172.1 Kwoniella shandongensis strain CBS 12478 chromosom...  1552    0.0  
NW_017264776.1 Pneumocystis jirovecii RU7 chromosome Unknown supe...  1552    0.0  
NW_006921538.1 Pseudocercospora fijiensis CIRAD86 unplaced genomi...  1552    0.0  
NW_006916643.1 Endocarpon pusillum Z07020 unplaced genomic scaffo...  1550    0.0  
NW_017387817.1 Malassezia sympodialis ATCC 42132 genomic scaffold...  1543    0.0  
NW_015378969.1 Aspergillus nomiae NRRL 13137 chromosome Unknown c...  1537    0.0  
NC_014939.1 Cryptococcus gattii WM276 chromosome B, complete sequ...  1531    0.0  
NC_006684.1 Cryptococcus neoformans var. neoformans JEC21 chromos...  1531    0.0  
NW_024066081.1 Botrytis porri strain MUCL 3234 chromosome Unknown...  1530    0.0  
NW_022985045.1 Dothidotthia symphoricarpi CBS 119687 unplaced gen...  1530    0.0  
NW_001820801.1 Sclerotinia sclerotiorum 1980 UF-70 scaffold_35 ge...  1524    0.0  
NW_017253153.1 Malassezia pachydermatis strain CBS 1879 chromosom...  1520    0.0  
NW_014575545.1 Mixia osmundae IAM 14324 unplaced genomic scaffold...  1511    0.0  
NW_014575546.1 Mixia osmundae IAM 14324 unplaced genomic scaffold...  1511    0.0  
NW_014575549.1 Mixia osmundae IAM 14324 unplaced genomic scaffold...  1511    0.0  
NW_014575555.1 Mixia osmundae IAM 14324 unplaced genomic scaffold...  1511    0.0  
NW_014575560.1 Mixia osmundae IAM 14324 unplaced genomic scaffold...  1511    0.0  
NC_057329.1 Marasmius oreades isolate 03SP1 chromosome 7, whole g...  1511    0.0  
NW_006711234.1 Tremella mesenterica DSM 1558 unplaced genomic sca...  1509    0.0  
NW_020290264.1 Acaromyces ingoldii strain MCA 4198 unplaced genom...  1509    0.0  
NW_001510446.1 Aspergillus clavatus NRRL 1 1099423829740 genomic ...  1502    0.0  
NC_003421.2 Schizosaccharomyces pombe chromosome III, complete se...  1502    0.0  
NW_001849859.1 Malassezia globosa CBS 7966 MGL_SF_11.1, whole gen...  1500    0.0  
NW_021167133.1 Apiotrichum porosum strain DSM 27194 chromosome Un...  1498    0.0  
NW_021167129.1 Apiotrichum porosum strain DSM 27194 chromosome Un...  1498    0.0  
NC_063011.1 Psilocybe cubensis strain MGC-MH-2018 chromosome 13, ...  1493    0.0  
NW_003101571.1 Clavispora lusitaniae ATCC 42720 scaffold_8 genomi...  1493    0.0  
NW_025763639.1 Filobasidium floriforme strain CBS 6241 chromosome...  1480    0.0  
NW_014040855.1 Trichosporon asahii var. asahii CBS 2479 unplaced ...  1476    0.0  
NW_017264949.1 Rhodotorula graminis WP1 unplaced genomic scaffold...  1476    0.0  
NW_020194394.1 Aspergillus campestris IBT 28561 chromosome Unknow...  1474    0.0  
NW_003101576.1 Clavispora lusitaniae ATCC 42720 scaffold_3 genomi...  1465    0.0  
NW_022995053.1 Diutina rugosa strain CBS 613 chromosome Unknown s...  1465    0.0  
NW_006767466.1 Punctularia strigosozonata HHB-11173 SS5 unplaced ...  1461    0.0  
NW_020289912.1 [Candida] haemuloni strain B11899 chromosome Unkno...  1456    0.0  
NW_021640174.1 [Candida] auris strain B11221 chromosome Unknown s...  1454    0.0  
NW_021640171.1 [Candida] auris strain B11221 chromosome Unknown s...  1454    0.0  
NW_021640176.1 [Candida] auris strain B11221 chromosome Unknown s...  1454    0.0  
NW_021640177.1 [Candida] auris strain B11221 chromosome Unknown s...  1454    0.0  
NW_021640178.1 [Candida] auris strain B11221 chromosome Unknown s...  1454    0.0  
NW_021640162.1 [Candida] auris strain B11221 chromosome Unknown s...  1454    0.0  
NW_021640179.1 [Candida] auris strain B11221 chromosome Unknown s...  1452    0.0  
NW_021640175.1 [Candida] auris strain B11221 chromosome Unknown s...  1448    0.0  
NW_024467492.1 Penicillium griseofulvum strain PG3 chromosome Unk...  1447    0.0  
NW_021640173.1 [Candida] auris strain B11221 chromosome Unknown s...  1443    0.0  
NW_020194461.1 [Candida] pseudohaemulonii strain B12108 chromosom...  1439    0.0  
NW_013185630.1 Schizosaccharomyces cryophilus OY26 unplaced genom...  1435    0.0  
NW_020289900.1 [Candida] duobushaemulonis strain B09383 chromosom...  1434    0.0  
NW_020289898.1 [Candida] duobushaemulonis strain B09383 chromosom...  1434    0.0  
NW_020289897.1 [Candida] duobushaemulonis strain B09383 chromosom...  1434    0.0  
NW_020194005.1 Wickerhamiella sorbophila strain DS02 chromosome U...  1426    0.0  
NW_020194004.1 Wickerhamiella sorbophila strain DS02 chromosome U...  1421    0.0  
NW_020193984.1 Wickerhamiella sorbophila strain DS02 chromosome U...  1421    0.0  
NW_016017411.1 Sphaerulina musiva SO2202 unplaced genomic scaffol...  1408    0.0  
NW_025953878.1 Annulohypoxylon truncatum strain CBS 140777 unplac...  1408    0.0  
NW_020290525.1 Aspergillus heteromorphus CBS 117.55 chromosome Un...  1408    0.0  
NW_020290589.1 Aspergillus heteromorphus CBS 117.55 chromosome Un...  1406    0.0  
NW_001510361.1 Aspergillus clavatus NRRL 1 1099423829843 genomic ...  1400    0.0  
NW_013185621.1 Schizosaccharomyces octosporus yFS286 unplaced gen...  1371    0.0  
NW_024468028.1 Protomyces lactucae-debilis strain 12-1054 chromos...  1360    0.0  
NW_024467992.1 Pseudomassariella vexata strain CBS 129021 chromos...  1352    0.0  
NW_001510343.1 Aspergillus clavatus NRRL 1 1099423829861 genomic ...  1345    0.0  
NW_020289940.1 Pseudomicrostroma glucosiphilum strain MCA 4718 un...  1339    0.0  
NW_022987304.1 Trematosphaeria pertusa strain CBS 122368 unplaced...  1304    0.0  
NW_014638881.1 Moesziomyces antarcticus DNA, scaffold: scaffold_v...  1293    0.0  
NW_015961967.1 Kalmanozyma brasiliensis GHG001 unplaced genomic s...  1293    0.0  
NW_012133813.1 Pseudozyma hubeiensis SY62 DNA, scaffold: PHS31, w...  1293    0.0  


>NT_166520.1 Aspergillus niger CBS 513.88 supercontig An03
Length=1609811

 Score = 4903 bits (2655),  Expect = 0.0
 Identities = 2655/2655 (100%), Gaps = 0/2655 (0%)
 Strand=Plus/Minus

Query  1       CAAGGTTTCCGTAGGTGAACCTGCGGAAGGATCATTACCGAGTGCGGGTCCTTTGGGCCC  60
               ||||||||||||||||||||||||||||||||||||||||||||||||||||||||||||
Sbjct  637682  CAAGGTTTCCGTAGGTGAACCTGCGGAAGGATCATTACCGAGTGCGGGTCCTTTGGGCCC  637623

Query  61      AACCTCCCATCCGTGTCTATTGTACCCTGTTGCTTCGGCGGGCCCGCCGCTTGTCGGCCG  120
               ||||||||||||||||||||||||||||||||||||||||||||||||||||||||||||
Sbjct  637622  AACCTCCCATCCGTGTCTATTGTACCCTGTTGCTTCGGCGGGCCCGCCGCTTGTCGGCCG  637563

Query  121     CCgggggggCGCCTCTGCCCCCCGGGCCCGTGCCCGCCGGAGACCCCAACACGAACACTG  180
               ||||||||||||||||||||||||||||||||||||||||||||||||||||||||||||
Sbjct  637562  CCGGGGGGGCGCCTCTGCCCCCCGGGCCCGTGCCCGCCGGAGACCCCAACACGAACACTG  637503

Query  181     TCTGAAAGCGTGCAGTCTGAGTTGATTGAATGCAATCAGTTAAAACTTTCAACAATGGAT  240
               ||||||||||||||||||||||||||||||||||||||||||||||||||||||||||||
Sbjct  637502  TCTGAAAGCGTGCAGTCTGAGTTGATTGAATGCAATCAGTTAAAACTTTCAACAATGGAT  637443

Query  241     CTCTTGGTTCCGGCATCGATGAAGAACGCAGCGAAATGCGATAACTAATGTGAATTGCAG  300
               ||||||||||||||||||||||||||||||||||||||||||||||||||||||||||||
Sbjct  637442  CTCTTGGTTCCGGCATCGATGAAGAACGCAGCGAAATGCGATAACTAATGTGAATTGCAG  637383

Query  301     AATTCAGTGAATCATCGAGTCTTTGAACGCACATTGCGCCCCCTGGTATTCCGGGGGGCA  360
               ||||||||||||||||||||||||||||||||||||||||||||||||||||||||||||
Sbjct  637382  AATTCAGTGAATCATCGAGTCTTTGAACGCACATTGCGCCCCCTGGTATTCCGGGGGGCA  637323

Query  361     TGCCTGTCCGAGCGTCATTGCTGCCCTCAAGCCCGGCTTGTGTGTTGGGTCGCCGTCCCC  420
               ||||||||||||||||||||||||||||||||||||||||||||||||||||||||||||
Sbjct  637322  TGCCTGTCCGAGCGTCATTGCTGCCCTCAAGCCCGGCTTGTGTGTTGGGTCGCCGTCCCC  637263

Query  421     CTCTCCGGGGGGACGGGCCCGAAAGGCAGCGGCGGCACCGCGTCCGATCCTCGAGCGTAT  480
               ||||||||||||||||||||||||||||||||||||||||||||||||||||||||||||
Sbjct  637262  CTCTCCGGGGGGACGGGCCCGAAAGGCAGCGGCGGCACCGCGTCCGATCCTCGAGCGTAT  637203

Query  481     GGGGCTTTGTCACATGCTCTGTAGGATTGGCCGGCGCCTGCCGACGTTTTCCAACCATTC  540
               ||||||||||||||||||||||||||||||||||||||||||||||||||||||||||||
Sbjct  637202  GGGGCTTTGTCACATGCTCTGTAGGATTGGCCGGCGCCTGCCGACGTTTTCCAACCATTC  637143

Query  541     TTTCCAGGTTGACCTCGGATCAGGTAGGGATACCCGCTGAACTTAAGCATATCAATAAGC  600
               ||||||||||||||||||||||||||||||||||||||||||||||||||||||||||||
Sbjct  637142  TTTCCAGGTTGACCTCGGATCAGGTAGGGATACCCGCTGAACTTAAGCATATCAATAAGC  637083

Query  601     GGAGGAAAAGAAACCAACCGGGATTGCCTCAGTAACGGCGAGTGAAGCGGCAAGAGCTCA  660
               ||||||||||||||||||||||||||||||||||||||||||||||||||||||||||||
Sbjct  637082  GGAGGAAAAGAAACCAACCGGGATTGCCTCAGTAACGGCGAGTGAAGCGGCAAGAGCTCA  637023

Query  661     AATTTGAAAGCTGGCTCCTTCGGAGTCCGCATTGTAATTTGCAGAGGATGCTTTGGGTGC  720
               ||||||||||||||||||||||||||||||||||||||||||||||||||||||||||||
Sbjct  637022  AATTTGAAAGCTGGCTCCTTCGGAGTCCGCATTGTAATTTGCAGAGGATGCTTTGGGTGC  636963

Query  721     GGCCCCCGTCTAAGTGCCCTGGAACGGGCCGTCAGAGAGGGTGAGAATCCCGTCTTGGGC  780
               ||||||||||||||||||||||||||||||||||||||||||||||||||||||||||||
Sbjct  636962  GGCCCCCGTCTAAGTGCCCTGGAACGGGCCGTCAGAGAGGGTGAGAATCCCGTCTTGGGC  636903

Query  781     GGGGTGTCCGTGCCCGTGTAAAGCTCCTTCGACGAGTCGAGTTGTTTGGGAATGCAGCTC  840
               ||||||||||||||||||||||||||||||||||||||||||||||||||||||||||||
Sbjct  636902  GGGGTGTCCGTGCCCGTGTAAAGCTCCTTCGACGAGTCGAGTTGTTTGGGAATGCAGCTC  636843

Query  841     TAAATGGGTGGTAAATTTCATCTAAAGCTAAATACTGGCCGGAGACCGATAGCGCACAAG  900
               ||||||||||||||||||||||||||||||||||||||||||||||||||||||||||||
Sbjct  636842  TAAATGGGTGGTAAATTTCATCTAAAGCTAAATACTGGCCGGAGACCGATAGCGCACAAG  636783

Query  901     TAGAGTGATCGAAAGATGAAAAGCACTTTGAAAAGAGAGTTAAACAGCACGTGAAATTGT  960
               ||||||||||||||||||||||||||||||||||||||||||||||||||||||||||||
Sbjct  636782  TAGAGTGATCGAAAGATGAAAAGCACTTTGAAAAGAGAGTTAAACAGCACGTGAAATTGT  636723

Query  961     TGAAAGGGAAGCGCTTGCGACCAGACTCGCCCGCGGGGTTCAGCCGGCATTCGTGCCGGT  1020
               ||||||||||||||||||||||||||||||||||||||||||||||||||||||||||||
Sbjct  636722  TGAAAGGGAAGCGCTTGCGACCAGACTCGCCCGCGGGGTTCAGCCGGCATTCGTGCCGGT  636663

Query  1021    GTACTTCCCCGTGGGCGGGCCAGCGTCGGTTTGGGCGGCCGGTCAAAGGCCCCTGGAATG  1080
               ||||||||||||||||||||||||||||||||||||||||||||||||||||||||||||
Sbjct  636662  GTACTTCCCCGTGGGCGGGCCAGCGTCGGTTTGGGCGGCCGGTCAAAGGCCCCTGGAATG  636603

Query  1081    TAGTGCCCTCCGGGGCACCTTATAGCCAGGGGTGCAATGCGGCCAGCCTGGACCGAGGAA  1140
               ||||||||||||||||||||||||||||||||||||||||||||||||||||||||||||
Sbjct  636602  TAGTGCCCTCCGGGGCACCTTATAGCCAGGGGTGCAATGCGGCCAGCCTGGACCGAGGAA  636543

Query  1141    CGCGCTTCGGCACGGACGCTGGCATAATGGTCGTAAACGACCCGTCTTGAAACACGGACC  1200
               ||||||||||||||||||||||||||||||||||||||||||||||||||||||||||||
Sbjct  636542  CGCGCTTCGGCACGGACGCTGGCATAATGGTCGTAAACGACCCGTCTTGAAACACGGACC  636483

Query  1201    AAGGAGTCTAACATCTACGCGAGTGTTCGGGTGTCAAACCCGTGCGCGCAGTGAAAGCGA  1260
               ||||||||||||||||||||||||||||||||||||||||||||||||||||||||||||
Sbjct  636482  AAGGAGTCTAACATCTACGCGAGTGTTCGGGTGTCAAACCCGTGCGCGCAGTGAAAGCGA  636423

Query  1261    ACGGAGGTGGGAGCCCCCTTGCGGGGCGCACCATCGACCGATCCTGATGTCTTCGGATGG  1320
               ||||||||||||||||||||||||||||||||||||||||||||||||||||||||||||
Sbjct  636422  ACGGAGGTGGGAGCCCCCTTGCGGGGCGCACCATCGACCGATCCTGATGTCTTCGGATGG  636363

Query  1321    ATTTGAGTAAGAGCGTAGCTGTGGGGACCCGAAAGATGGTGAACTATGCCTGAATAGGGC  1380
               ||||||||||||||||||||||||||||||||||||||||||||||||||||||||||||
Sbjct  636362  ATTTGAGTAAGAGCGTAGCTGTGGGGACCCGAAAGATGGTGAACTATGCCTGAATAGGGC  636303

Query  1381    GAAGCCAGAGGAAACTCTGGTGGAGGCTCGCAGCGGTTCTGACGTGCAAATCGATCGTCA  1440
               ||||||||||||||||||||||||||||||||||||||||||||||||||||||||||||
Sbjct  636302  GAAGCCAGAGGAAACTCTGGTGGAGGCTCGCAGCGGTTCTGACGTGCAAATCGATCGTCA  636243

Query  1441    AATTTGGGTATAGGGGCGAAAGACTAATCGAACCATCTAGTAGCTGGTTCCTGCCGAAGT  1500
               ||||||||||||||||||||||||||||||||||||||||||||||||||||||||||||
Sbjct  636242  AATTTGGGTATAGGGGCGAAAGACTAATCGAACCATCTAGTAGCTGGTTCCTGCCGAAGT  636183

Query  1501    TTCCCTCAGGATAGCAGTAACGCAAAATCAGTTTTATGAGGTAAAGCGAATGATTAGAGG  1560
               ||||||||||||||||||||||||||||||||||||||||||||||||||||||||||||
Sbjct  636182  TTCCCTCAGGATAGCAGTAACGCAAAATCAGTTTTATGAGGTAAAGCGAATGATTAGAGG  636123

Query  1561    CATTGGGGTTGAAACAACCTTAACCTATTCTCAAACTTTAAATATGTAAGAAGCCCTTGT  1620
               ||||||||||||||||||||||||||||||||||||||||||||||||||||||||||||
Sbjct  636122  CATTGGGGTTGAAACAACCTTAACCTATTCTCAAACTTTAAATATGTAAGAAGCCCTTGT  636063

Query  1621    TGCTTAGTTGAACGTGGGCATTAGAATGGAGCGTTACTAGTGGGCCATTTTTGGTAAGCA  1680
               ||||||||||||||||||||||||||||||||||||||||||||||||||||||||||||
Sbjct  636062  TGCTTAGTTGAACGTGGGCATTAGAATGGAGCGTTACTAGTGGGCCATTTTTGGTAAGCA  636003

Query  1681    GAACTGGCGATGCGGGATGAACCGAACGCGAGGTTAAGGTGCCGGAATGCACGCTCATCA  1740
               ||||||||||||||||||||||||||||||||||||||||||||||||||||||||||||
Sbjct  636002  GAACTGGCGATGCGGGATGAACCGAACGCGAGGTTAAGGTGCCGGAATGCACGCTCATCA  635943

Query  1741    GACACCACAAAAGGTGTTAGTTCATCTAGACAGCCCGACGGTGGCCATGGAAGTCGGAAT  1800
               ||||||||||||||||||||||||||||||||||||||||||||||||||||||||||||
Sbjct  635942  GACACCACAAAAGGTGTTAGTTCATCTAGACAGCCCGACGGTGGCCATGGAAGTCGGAAT  635883

Query  1801    CCGCTAAGGAGTGTGTAACAACTCACGGGCCGAATGAACTAGCCCTGAAAATGGATGGCG  1860
               ||||||||||||||||||||||||||||||||||||||||||||||||||||||||||||
Sbjct  635882  CCGCTAAGGAGTGTGTAACAACTCACGGGCCGAATGAACTAGCCCTGAAAATGGATGGCG  635823

Query  1861    CTCAAGCGTGCTACCCATACCTCGCCGTCGGGGTAGAAACGATGCCCCGACGAGTAGGCA  1920
               ||||||||||||||||||||||||||||||||||||||||||||||||||||||||||||
Sbjct  635822  CTCAAGCGTGCTACCCATACCTCGCCGTCGGGGTAGAAACGATGCCCCGACGAGTAGGCA  635763

Query  1921    GGCGTGGGGGTCCGTGACGAAGCCTTGGGAGTGATCCCGGGTCGAACGGCCCCTAGTGCA  1980
               ||||||||||||||||||||||||||||||||||||||||||||||||||||||||||||
Sbjct  635762  GGCGTGGGGGTCCGTGACGAAGCCTTGGGAGTGATCCCGGGTCGAACGGCCCCTAGTGCA  635703

Query  1981    GATCTTGGTGGTAGTAGCAAATACTCAAATGAGAACTTTGAGGACTGAAGTGGGGAAAGG  2040
               ||||||||||||||||||||||||||||||||||||||||||||||||||||||||||||
Sbjct  635702  GATCTTGGTGGTAGTAGCAAATACTCAAATGAGAACTTTGAGGACTGAAGTGGGGAAAGG  635643

Query  2041    TTCCATGTGAACAGCAGTTGGACATGGGTTAGTCGATCCTAAGGCATAGGGAAGTTCCGT  2100
               ||||||||||||||||||||||||||||||||||||||||||||||||||||||||||||
Sbjct  635642  TTCCATGTGAACAGCAGTTGGACATGGGTTAGTCGATCCTAAGGCATAGGGAAGTTCCGT  635583

Query  2101    TTGAAAGGCGCCCTCGTGCGCCGTGTGCCGAAAGGGAAGCCGGTTAACATTCCGGCACCT  2160
               ||||||||||||||||||||||||||||||||||||||||||||||||||||||||||||
Sbjct  635582  TTGAAAGGCGCCCTCGTGCGCCGTGTGCCGAAAGGGAAGCCGGTTAACATTCCGGCACCT  635523

Query  2161    GGATGTGGATTCTCCACGGCAACGTAACTGAACGCGGAGACATCGGCGGGGGTCCTGGGA  2220
               ||||||||||||||||||||||||||||||||||||||||||||||||||||||||||||
Sbjct  635522  GGATGTGGATTCTCCACGGCAACGTAACTGAACGCGGAGACATCGGCGGGGGTCCTGGGA  635463

Query  2221    AGAGTTCTCTTTTCTTCTTGACGGCCTATCACCCTGAAATCGGTTTGTCCGGAGCTAGGG  2280
               ||||||||||||||||||||||||||||||||||||||||||||||||||||||||||||
Sbjct  635462  AGAGTTCTCTTTTCTTCTTGACGGCCTATCACCCTGAAATCGGTTTGTCCGGAGCTAGGG  635403

Query  2281    TTCCACGGCCGGCAGAGCCCTGCACCTTTGCAGGGTCCGGTGCGCCCCCGACGATCCTTG  2340
               ||||||||||||||||||||||||||||||||||||||||||||||||||||||||||||
Sbjct  635402  TTCCACGGCCGGCAGAGCCCTGCACCTTTGCAGGGTCCGGTGCGCCCCCGACGATCCTTG  635343

Query  2341    AAAATCCGCGGGAAGGAATAGTTTTCACGCCAGGTCGTACTCATAACCGCAGCAGGTCTC  2400
               ||||||||||||||||||||||||||||||||||||||||||||||||||||||||||||
Sbjct  635342  AAAATCCGCGGGAAGGAATAGTTTTCACGCCAGGTCGTACTCATAACCGCAGCAGGTCTC  635283

Query  2401    CAAGGTGAACAGCCTCTAGTTGATAGAACAATGTAGATAAGGGAAGTCGGCAAAATGGAT  2460
               ||||||||||||||||||||||||||||||||||||||||||||||||||||||||||||
Sbjct  635282  CAAGGTGAACAGCCTCTAGTTGATAGAACAATGTAGATAAGGGAAGTCGGCAAAATGGAT  635223

Query  2461    CCGTAACTTCGGGATAAGGATTGGCTCTAAGGGTCGGGCTCGCTGGGCCTTGGGGGAAAC  2520
               ||||||||||||||||||||||||||||||||||||||||||||||||||||||||||||
Sbjct  635222  CCGTAACTTCGGGATAAGGATTGGCTCTAAGGGTCGGGCTCGCTGGGCCTTGGGGGAAAC  635163

Query  2521    CCCTCGGAGCAGGGGGGCACTAGCCGGGCAACCGGCCGGCGCCCCCCAGCACCGGGTGGG  2580
               ||||||||||||||||||||||||||||||||||||||||||||||||||||||||||||
Sbjct  635162  CCCTCGGAGCAGGGGGGCACTAGCCGGGCAACCGGCCGGCGCCCCCCAGCACCGGGTGGG  635103

Query  2581    GGACGCCCTTGGCAGGCTTCGGCCGTCCGGCGGGCGCTTAACGACCAACTTAGAACTGGT  2640
               ||||||||||||||||||||||||||||||||||||||||||||||||||||||||||||
Sbjct  635102  GGACGCCCTTGGCAGGCTTCGGCCGTCCGGCGGGCGCTTAACGACCAACTTAGAACTGGT  635043

Query  2641    ACGGACAAGGGGAAT  2655
               |||||||||||||||
Sbjct  635042  ACGGACAAGGGGAAT  635028


 Score = 4903 bits (2655),  Expect = 0.0
 Identities = 2655/2655 (100%), Gaps = 0/2655 (0%)
 Strand=Plus/Minus

Query  1       CAAGGTTTCCGTAGGTGAACCTGCGGAAGGATCATTACCGAGTGCGGGTCCTTTGGGCCC  60
               ||||||||||||||||||||||||||||||||||||||||||||||||||||||||||||
Sbjct  654070  CAAGGTTTCCGTAGGTGAACCTGCGGAAGGATCATTACCGAGTGCGGGTCCTTTGGGCCC  654011

Query  61      AACCTCCCATCCGTGTCTATTGTACCCTGTTGCTTCGGCGGGCCCGCCGCTTGTCGGCCG  120
               ||||||||||||||||||||||||||||||||||||||||||||||||||||||||||||
Sbjct  654010  AACCTCCCATCCGTGTCTATTGTACCCTGTTGCTTCGGCGGGCCCGCCGCTTGTCGGCCG  653951

Query  121     CCgggggggCGCCTCTGCCCCCCGGGCCCGTGCCCGCCGGAGACCCCAACACGAACACTG  180
               ||||||||||||||||||||||||||||||||||||||||||||||||||||||||||||
Sbjct  653950  CCGGGGGGGCGCCTCTGCCCCCCGGGCCCGTGCCCGCCGGAGACCCCAACACGAACACTG  653891

Query  181     TCTGAAAGCGTGCAGTCTGAGTTGATTGAATGCAATCAGTTAAAACTTTCAACAATGGAT  240
               ||||||||||||||||||||||||||||||||||||||||||||||||||||||||||||
Sbjct  653890  TCTGAAAGCGTGCAGTCTGAGTTGATTGAATGCAATCAGTTAAAACTTTCAACAATGGAT  653831

Query  241     CTCTTGGTTCCGGCATCGATGAAGAACGCAGCGAAATGCGATAACTAATGTGAATTGCAG  300
               ||||||||||||||||||||||||||||||||||||||||||||||||||||||||||||
Sbjct  653830  CTCTTGGTTCCGGCATCGATGAAGAACGCAGCGAAATGCGATAACTAATGTGAATTGCAG  653771

Query  301     AATTCAGTGAATCATCGAGTCTTTGAACGCACATTGCGCCCCCTGGTATTCCGGGGGGCA  360
               ||||||||||||||||||||||||||||||||||||||||||||||||||||||||||||
Sbjct  653770  AATTCAGTGAATCATCGAGTCTTTGAACGCACATTGCGCCCCCTGGTATTCCGGGGGGCA  653711

Query  361     TGCCTGTCCGAGCGTCATTGCTGCCCTCAAGCCCGGCTTGTGTGTTGGGTCGCCGTCCCC  420
               ||||||||||||||||||||||||||||||||||||||||||||||||||||||||||||
Sbjct  653710  TGCCTGTCCGAGCGTCATTGCTGCCCTCAAGCCCGGCTTGTGTGTTGGGTCGCCGTCCCC  653651

Query  421     CTCTCCGGGGGGACGGGCCCGAAAGGCAGCGGCGGCACCGCGTCCGATCCTCGAGCGTAT  480
               ||||||||||||||||||||||||||||||||||||||||||||||||||||||||||||
Sbjct  653650  CTCTCCGGGGGGACGGGCCCGAAAGGCAGCGGCGGCACCGCGTCCGATCCTCGAGCGTAT  653591

Query  481     GGGGCTTTGTCACATGCTCTGTAGGATTGGCCGGCGCCTGCCGACGTTTTCCAACCATTC  540
               ||||||||||||||||||||||||||||||||||||||||||||||||||||||||||||
Sbjct  653590  GGGGCTTTGTCACATGCTCTGTAGGATTGGCCGGCGCCTGCCGACGTTTTCCAACCATTC  653531

Query  541     TTTCCAGGTTGACCTCGGATCAGGTAGGGATACCCGCTGAACTTAAGCATATCAATAAGC  600
               ||||||||||||||||||||||||||||||||||||||||||||||||||||||||||||
Sbjct  653530  TTTCCAGGTTGACCTCGGATCAGGTAGGGATACCCGCTGAACTTAAGCATATCAATAAGC  653471

Query  601     GGAGGAAAAGAAACCAACCGGGATTGCCTCAGTAACGGCGAGTGAAGCGGCAAGAGCTCA  660
               ||||||||||||||||||||||||||||||||||||||||||||||||||||||||||||
Sbjct  653470  GGAGGAAAAGAAACCAACCGGGATTGCCTCAGTAACGGCGAGTGAAGCGGCAAGAGCTCA  653411

Query  661     AATTTGAAAGCTGGCTCCTTCGGAGTCCGCATTGTAATTTGCAGAGGATGCTTTGGGTGC  720
               ||||||||||||||||||||||||||||||||||||||||||||||||||||||||||||
Sbjct  653410  AATTTGAAAGCTGGCTCCTTCGGAGTCCGCATTGTAATTTGCAGAGGATGCTTTGGGTGC  653351

Query  721     GGCCCCCGTCTAAGTGCCCTGGAACGGGCCGTCAGAGAGGGTGAGAATCCCGTCTTGGGC  780
               ||||||||||||||||||||||||||||||||||||||||||||||||||||||||||||
Sbjct  653350  GGCCCCCGTCTAAGTGCCCTGGAACGGGCCGTCAGAGAGGGTGAGAATCCCGTCTTGGGC  653291

Query  781     GGGGTGTCCGTGCCCGTGTAAAGCTCCTTCGACGAGTCGAGTTGTTTGGGAATGCAGCTC  840
               ||||||||||||||||||||||||||||||||||||||||||||||||||||||||||||
Sbjct  653290  GGGGTGTCCGTGCCCGTGTAAAGCTCCTTCGACGAGTCGAGTTGTTTGGGAATGCAGCTC  653231

Query  841     TAAATGGGTGGTAAATTTCATCTAAAGCTAAATACTGGCCGGAGACCGATAGCGCACAAG  900
               ||||||||||||||||||||||||||||||||||||||||||||||||||||||||||||
Sbjct  653230  TAAATGGGTGGTAAATTTCATCTAAAGCTAAATACTGGCCGGAGACCGATAGCGCACAAG  653171

Query  901     TAGAGTGATCGAAAGATGAAAAGCACTTTGAAAAGAGAGTTAAACAGCACGTGAAATTGT  960
               ||||||||||||||||||||||||||||||||||||||||||||||||||||||||||||
Sbjct  653170  TAGAGTGATCGAAAGATGAAAAGCACTTTGAAAAGAGAGTTAAACAGCACGTGAAATTGT  653111

Query  961     TGAAAGGGAAGCGCTTGCGACCAGACTCGCCCGCGGGGTTCAGCCGGCATTCGTGCCGGT  1020
               ||||||||||||||||||||||||||||||||||||||||||||||||||||||||||||
Sbjct  653110  TGAAAGGGAAGCGCTTGCGACCAGACTCGCCCGCGGGGTTCAGCCGGCATTCGTGCCGGT  653051

Query  1021    GTACTTCCCCGTGGGCGGGCCAGCGTCGGTTTGGGCGGCCGGTCAAAGGCCCCTGGAATG  1080
               ||||||||||||||||||||||||||||||||||||||||||||||||||||||||||||
Sbjct  653050  GTACTTCCCCGTGGGCGGGCCAGCGTCGGTTTGGGCGGCCGGTCAAAGGCCCCTGGAATG  652991

Query  1081    TAGTGCCCTCCGGGGCACCTTATAGCCAGGGGTGCAATGCGGCCAGCCTGGACCGAGGAA  1140
               ||||||||||||||||||||||||||||||||||||||||||||||||||||||||||||
Sbjct  652990  TAGTGCCCTCCGGGGCACCTTATAGCCAGGGGTGCAATGCGGCCAGCCTGGACCGAGGAA  652931

Query  1141    CGCGCTTCGGCACGGACGCTGGCATAATGGTCGTAAACGACCCGTCTTGAAACACGGACC  1200
               ||||||||||||||||||||||||||||||||||||||||||||||||||||||||||||
Sbjct  652930  CGCGCTTCGGCACGGACGCTGGCATAATGGTCGTAAACGACCCGTCTTGAAACACGGACC  652871

Query  1201    AAGGAGTCTAACATCTACGCGAGTGTTCGGGTGTCAAACCCGTGCGCGCAGTGAAAGCGA  1260
               ||||||||||||||||||||||||||||||||||||||||||||||||||||||||||||
Sbjct  652870  AAGGAGTCTAACATCTACGCGAGTGTTCGGGTGTCAAACCCGTGCGCGCAGTGAAAGCGA  652811

Query  1261    ACGGAGGTGGGAGCCCCCTTGCGGGGCGCACCATCGACCGATCCTGATGTCTTCGGATGG  1320
               ||||||||||||||||||||||||||||||||||||||||||||||||||||||||||||
Sbjct  652810  ACGGAGGTGGGAGCCCCCTTGCGGGGCGCACCATCGACCGATCCTGATGTCTTCGGATGG  652751

Query  1321    ATTTGAGTAAGAGCGTAGCTGTGGGGACCCGAAAGATGGTGAACTATGCCTGAATAGGGC  1380
               ||||||||||||||||||||||||||||||||||||||||||||||||||||||||||||
Sbjct  652750  ATTTGAGTAAGAGCGTAGCTGTGGGGACCCGAAAGATGGTGAACTATGCCTGAATAGGGC  652691

Query  1381    GAAGCCAGAGGAAACTCTGGTGGAGGCTCGCAGCGGTTCTGACGTGCAAATCGATCGTCA  1440
               ||||||||||||||||||||||||||||||||||||||||||||||||||||||||||||
Sbjct  652690  GAAGCCAGAGGAAACTCTGGTGGAGGCTCGCAGCGGTTCTGACGTGCAAATCGATCGTCA  652631

Query  1441    AATTTGGGTATAGGGGCGAAAGACTAATCGAACCATCTAGTAGCTGGTTCCTGCCGAAGT  1500
               ||||||||||||||||||||||||||||||||||||||||||||||||||||||||||||
Sbjct  652630  AATTTGGGTATAGGGGCGAAAGACTAATCGAACCATCTAGTAGCTGGTTCCTGCCGAAGT  652571

Query  1501    TTCCCTCAGGATAGCAGTAACGCAAAATCAGTTTTATGAGGTAAAGCGAATGATTAGAGG  1560
               ||||||||||||||||||||||||||||||||||||||||||||||||||||||||||||
Sbjct  652570  TTCCCTCAGGATAGCAGTAACGCAAAATCAGTTTTATGAGGTAAAGCGAATGATTAGAGG  652511

Query  1561    CATTGGGGTTGAAACAACCTTAACCTATTCTCAAACTTTAAATATGTAAGAAGCCCTTGT  1620
               ||||||||||||||||||||||||||||||||||||||||||||||||||||||||||||
Sbjct  652510  CATTGGGGTTGAAACAACCTTAACCTATTCTCAAACTTTAAATATGTAAGAAGCCCTTGT  652451

Query  1621    TGCTTAGTTGAACGTGGGCATTAGAATGGAGCGTTACTAGTGGGCCATTTTTGGTAAGCA  1680
               ||||||||||||||||||||||||||||||||||||||||||||||||||||||||||||
Sbjct  652450  TGCTTAGTTGAACGTGGGCATTAGAATGGAGCGTTACTAGTGGGCCATTTTTGGTAAGCA  652391

Query  1681    GAACTGGCGATGCGGGATGAACCGAACGCGAGGTTAAGGTGCCGGAATGCACGCTCATCA  1740
               ||||||||||||||||||||||||||||||||||||||||||||||||||||||||||||
Sbjct  652390  GAACTGGCGATGCGGGATGAACCGAACGCGAGGTTAAGGTGCCGGAATGCACGCTCATCA  652331

Query  1741    GACACCACAAAAGGTGTTAGTTCATCTAGACAGCCCGACGGTGGCCATGGAAGTCGGAAT  1800
               ||||||||||||||||||||||||||||||||||||||||||||||||||||||||||||
Sbjct  652330  GACACCACAAAAGGTGTTAGTTCATCTAGACAGCCCGACGGTGGCCATGGAAGTCGGAAT  652271

Query  1801    CCGCTAAGGAGTGTGTAACAACTCACGGGCCGAATGAACTAGCCCTGAAAATGGATGGCG  1860
               ||||||||||||||||||||||||||||||||||||||||||||||||||||||||||||
Sbjct  652270  CCGCTAAGGAGTGTGTAACAACTCACGGGCCGAATGAACTAGCCCTGAAAATGGATGGCG  652211

Query  1861    CTCAAGCGTGCTACCCATACCTCGCCGTCGGGGTAGAAACGATGCCCCGACGAGTAGGCA  1920
               ||||||||||||||||||||||||||||||||||||||||||||||||||||||||||||
Sbjct  652210  CTCAAGCGTGCTACCCATACCTCGCCGTCGGGGTAGAAACGATGCCCCGACGAGTAGGCA  652151

Query  1921    GGCGTGGGGGTCCGTGACGAAGCCTTGGGAGTGATCCCGGGTCGAACGGCCCCTAGTGCA  1980
               ||||||||||||||||||||||||||||||||||||||||||||||||||||||||||||
Sbjct  652150  GGCGTGGGGGTCCGTGACGAAGCCTTGGGAGTGATCCCGGGTCGAACGGCCCCTAGTGCA  652091

Query  1981    GATCTTGGTGGTAGTAGCAAATACTCAAATGAGAACTTTGAGGACTGAAGTGGGGAAAGG  2040
               ||||||||||||||||||||||||||||||||||||||||||||||||||||||||||||
Sbjct  652090  GATCTTGGTGGTAGTAGCAAATACTCAAATGAGAACTTTGAGGACTGAAGTGGGGAAAGG  652031

Query  2041    TTCCATGTGAACAGCAGTTGGACATGGGTTAGTCGATCCTAAGGCATAGGGAAGTTCCGT  2100
               ||||||||||||||||||||||||||||||||||||||||||||||||||||||||||||
Sbjct  652030  TTCCATGTGAACAGCAGTTGGACATGGGTTAGTCGATCCTAAGGCATAGGGAAGTTCCGT  651971

Query  2101    TTGAAAGGCGCCCTCGTGCGCCGTGTGCCGAAAGGGAAGCCGGTTAACATTCCGGCACCT  2160
               ||||||||||||||||||||||||||||||||||||||||||||||||||||||||||||
Sbjct  651970  TTGAAAGGCGCCCTCGTGCGCCGTGTGCCGAAAGGGAAGCCGGTTAACATTCCGGCACCT  651911

Query  2161    GGATGTGGATTCTCCACGGCAACGTAACTGAACGCGGAGACATCGGCGGGGGTCCTGGGA  2220
               ||||||||||||||||||||||||||||||||||||||||||||||||||||||||||||
Sbjct  651910  GGATGTGGATTCTCCACGGCAACGTAACTGAACGCGGAGACATCGGCGGGGGTCCTGGGA  651851

Query  2221    AGAGTTCTCTTTTCTTCTTGACGGCCTATCACCCTGAAATCGGTTTGTCCGGAGCTAGGG  2280
               ||||||||||||||||||||||||||||||||||||||||||||||||||||||||||||
Sbjct  651850  AGAGTTCTCTTTTCTTCTTGACGGCCTATCACCCTGAAATCGGTTTGTCCGGAGCTAGGG  651791

Query  2281    TTCCACGGCCGGCAGAGCCCTGCACCTTTGCAGGGTCCGGTGCGCCCCCGACGATCCTTG  2340
               ||||||||||||||||||||||||||||||||||||||||||||||||||||||||||||
Sbjct  651790  TTCCACGGCCGGCAGAGCCCTGCACCTTTGCAGGGTCCGGTGCGCCCCCGACGATCCTTG  651731

Query  2341    AAAATCCGCGGGAAGGAATAGTTTTCACGCCAGGTCGTACTCATAACCGCAGCAGGTCTC  2400
               ||||||||||||||||||||||||||||||||||||||||||||||||||||||||||||
Sbjct  651730  AAAATCCGCGGGAAGGAATAGTTTTCACGCCAGGTCGTACTCATAACCGCAGCAGGTCTC  651671

Query  2401    CAAGGTGAACAGCCTCTAGTTGATAGAACAATGTAGATAAGGGAAGTCGGCAAAATGGAT  2460
               ||||||||||||||||||||||||||||||||||||||||||||||||||||||||||||
Sbjct  651670  CAAGGTGAACAGCCTCTAGTTGATAGAACAATGTAGATAAGGGAAGTCGGCAAAATGGAT  651611

Query  2461    CCGTAACTTCGGGATAAGGATTGGCTCTAAGGGTCGGGCTCGCTGGGCCTTGGGGGAAAC  2520
               ||||||||||||||||||||||||||||||||||||||||||||||||||||||||||||
Sbjct  651610  CCGTAACTTCGGGATAAGGATTGGCTCTAAGGGTCGGGCTCGCTGGGCCTTGGGGGAAAC  651551

Query  2521    CCCTCGGAGCAGGGGGGCACTAGCCGGGCAACCGGCCGGCGCCCCCCAGCACCGGGTGGG  2580
               ||||||||||||||||||||||||||||||||||||||||||||||||||||||||||||
Sbjct  651550  CCCTCGGAGCAGGGGGGCACTAGCCGGGCAACCGGCCGGCGCCCCCCAGCACCGGGTGGG  651491

Query  2581    GGACGCCCTTGGCAGGCTTCGGCCGTCCGGCGGGCGCTTAACGACCAACTTAGAACTGGT  2640
               ||||||||||||||||||||||||||||||||||||||||||||||||||||||||||||
Sbjct  651490  GGACGCCCTTGGCAGGCTTCGGCCGTCCGGCGGGCGCTTAACGACCAACTTAGAACTGGT  651431

Query  2641    ACGGACAAGGGGAAT  2655
               |||||||||||||||
Sbjct  651430  ACGGACAAGGGGAAT  651416


 Score = 4903 bits (2655),  Expect = 0.0
 Identities = 2655/2655 (100%), Gaps = 0/2655 (0%)
 Strand=Plus/Minus

Query  1       CAAGGTTTCCGTAGGTGAACCTGCGGAAGGATCATTACCGAGTGCGGGTCCTTTGGGCCC  60
               ||||||||||||||||||||||||||||||||||||||||||||||||||||||||||||
Sbjct  662029  CAAGGTTTCCGTAGGTGAACCTGCGGAAGGATCATTACCGAGTGCGGGTCCTTTGGGCCC  661970

Query  61      AACCTCCCATCCGTGTCTATTGTACCCTGTTGCTTCGGCGGGCCCGCCGCTTGTCGGCCG  120
               ||||||||||||||||||||||||||||||||||||||||||||||||||||||||||||
Sbjct  661969  AACCTCCCATCCGTGTCTATTGTACCCTGTTGCTTCGGCGGGCCCGCCGCTTGTCGGCCG  661910

Query  121     CCgggggggCGCCTCTGCCCCCCGGGCCCGTGCCCGCCGGAGACCCCAACACGAACACTG  180
               ||||||||||||||||||||||||||||||||||||||||||||||||||||||||||||
Sbjct  661909  CCGGGGGGGCGCCTCTGCCCCCCGGGCCCGTGCCCGCCGGAGACCCCAACACGAACACTG  661850

Query  181     TCTGAAAGCGTGCAGTCTGAGTTGATTGAATGCAATCAGTTAAAACTTTCAACAATGGAT  240
               ||||||||||||||||||||||||||||||||||||||||||||||||||||||||||||
Sbjct  661849  TCTGAAAGCGTGCAGTCTGAGTTGATTGAATGCAATCAGTTAAAACTTTCAACAATGGAT  661790

Query  241     CTCTTGGTTCCGGCATCGATGAAGAACGCAGCGAAATGCGATAACTAATGTGAATTGCAG  300
               ||||||||||||||||||||||||||||||||||||||||||||||||||||||||||||
Sbjct  661789  CTCTTGGTTCCGGCATCGATGAAGAACGCAGCGAAATGCGATAACTAATGTGAATTGCAG  661730

Query  301     AATTCAGTGAATCATCGAGTCTTTGAACGCACATTGCGCCCCCTGGTATTCCGGGGGGCA  360
               ||||||||||||||||||||||||||||||||||||||||||||||||||||||||||||
Sbjct  661729  AATTCAGTGAATCATCGAGTCTTTGAACGCACATTGCGCCCCCTGGTATTCCGGGGGGCA  661670

Query  361     TGCCTGTCCGAGCGTCATTGCTGCCCTCAAGCCCGGCTTGTGTGTTGGGTCGCCGTCCCC  420
               ||||||||||||||||||||||||||||||||||||||||||||||||||||||||||||
Sbjct  661669  TGCCTGTCCGAGCGTCATTGCTGCCCTCAAGCCCGGCTTGTGTGTTGGGTCGCCGTCCCC  661610

Query  421     CTCTCCGGGGGGACGGGCCCGAAAGGCAGCGGCGGCACCGCGTCCGATCCTCGAGCGTAT  480
               ||||||||||||||||||||||||||||||||||||||||||||||||||||||||||||
Sbjct  661609  CTCTCCGGGGGGACGGGCCCGAAAGGCAGCGGCGGCACCGCGTCCGATCCTCGAGCGTAT  661550

Query  481     GGGGCTTTGTCACATGCTCTGTAGGATTGGCCGGCGCCTGCCGACGTTTTCCAACCATTC  540
               ||||||||||||||||||||||||||||||||||||||||||||||||||||||||||||
Sbjct  661549  GGGGCTTTGTCACATGCTCTGTAGGATTGGCCGGCGCCTGCCGACGTTTTCCAACCATTC  661490

Query  541     TTTCCAGGTTGACCTCGGATCAGGTAGGGATACCCGCTGAACTTAAGCATATCAATAAGC  600
               ||||||||||||||||||||||||||||||||||||||||||||||||||||||||||||
Sbjct  661489  TTTCCAGGTTGACCTCGGATCAGGTAGGGATACCCGCTGAACTTAAGCATATCAATAAGC  661430

Query  601     GGAGGAAAAGAAACCAACCGGGATTGCCTCAGTAACGGCGAGTGAAGCGGCAAGAGCTCA  660
               ||||||||||||||||||||||||||||||||||||||||||||||||||||||||||||
Sbjct  661429  GGAGGAAAAGAAACCAACCGGGATTGCCTCAGTAACGGCGAGTGAAGCGGCAAGAGCTCA  661370

Query  661     AATTTGAAAGCTGGCTCCTTCGGAGTCCGCATTGTAATTTGCAGAGGATGCTTTGGGTGC  720
               ||||||||||||||||||||||||||||||||||||||||||||||||||||||||||||
Sbjct  661369  AATTTGAAAGCTGGCTCCTTCGGAGTCCGCATTGTAATTTGCAGAGGATGCTTTGGGTGC  661310

Query  721     GGCCCCCGTCTAAGTGCCCTGGAACGGGCCGTCAGAGAGGGTGAGAATCCCGTCTTGGGC  780
               ||||||||||||||||||||||||||||||||||||||||||||||||||||||||||||
Sbjct  661309  GGCCCCCGTCTAAGTGCCCTGGAACGGGCCGTCAGAGAGGGTGAGAATCCCGTCTTGGGC  661250

Query  781     GGGGTGTCCGTGCCCGTGTAAAGCTCCTTCGACGAGTCGAGTTGTTTGGGAATGCAGCTC  840
               ||||||||||||||||||||||||||||||||||||||||||||||||||||||||||||
Sbjct  661249  GGGGTGTCCGTGCCCGTGTAAAGCTCCTTCGACGAGTCGAGTTGTTTGGGAATGCAGCTC  661190

Query  841     TAAATGGGTGGTAAATTTCATCTAAAGCTAAATACTGGCCGGAGACCGATAGCGCACAAG  900
               ||||||||||||||||||||||||||||||||||||||||||||||||||||||||||||
Sbjct  661189  TAAATGGGTGGTAAATTTCATCTAAAGCTAAATACTGGCCGGAGACCGATAGCGCACAAG  661130

Query  901     TAGAGTGATCGAAAGATGAAAAGCACTTTGAAAAGAGAGTTAAACAGCACGTGAAATTGT  960
               ||||||||||||||||||||||||||||||||||||||||||||||||||||||||||||
Sbjct  661129  TAGAGTGATCGAAAGATGAAAAGCACTTTGAAAAGAGAGTTAAACAGCACGTGAAATTGT  661070

Query  961     TGAAAGGGAAGCGCTTGCGACCAGACTCGCCCGCGGGGTTCAGCCGGCATTCGTGCCGGT  1020
               ||||||||||||||||||||||||||||||||||||||||||||||||||||||||||||
Sbjct  661069  TGAAAGGGAAGCGCTTGCGACCAGACTCGCCCGCGGGGTTCAGCCGGCATTCGTGCCGGT  661010

Query  1021    GTACTTCCCCGTGGGCGGGCCAGCGTCGGTTTGGGCGGCCGGTCAAAGGCCCCTGGAATG  1080
               ||||||||||||||||||||||||||||||||||||||||||||||||||||||||||||
Sbjct  661009  GTACTTCCCCGTGGGCGGGCCAGCGTCGGTTTGGGCGGCCGGTCAAAGGCCCCTGGAATG  660950

Query  1081    TAGTGCCCTCCGGGGCACCTTATAGCCAGGGGTGCAATGCGGCCAGCCTGGACCGAGGAA  1140
               ||||||||||||||||||||||||||||||||||||||||||||||||||||||||||||
Sbjct  660949  TAGTGCCCTCCGGGGCACCTTATAGCCAGGGGTGCAATGCGGCCAGCCTGGACCGAGGAA  660890

Query  1141    CGCGCTTCGGCACGGACGCTGGCATAATGGTCGTAAACGACCCGTCTTGAAACACGGACC  1200
               ||||||||||||||||||||||||||||||||||||||||||||||||||||||||||||
Sbjct  660889  CGCGCTTCGGCACGGACGCTGGCATAATGGTCGTAAACGACCCGTCTTGAAACACGGACC  660830

Query  1201    AAGGAGTCTAACATCTACGCGAGTGTTCGGGTGTCAAACCCGTGCGCGCAGTGAAAGCGA  1260
               ||||||||||||||||||||||||||||||||||||||||||||||||||||||||||||
Sbjct  660829  AAGGAGTCTAACATCTACGCGAGTGTTCGGGTGTCAAACCCGTGCGCGCAGTGAAAGCGA  660770

Query  1261    ACGGAGGTGGGAGCCCCCTTGCGGGGCGCACCATCGACCGATCCTGATGTCTTCGGATGG  1320
               ||||||||||||||||||||||||||||||||||||||||||||||||||||||||||||
Sbjct  660769  ACGGAGGTGGGAGCCCCCTTGCGGGGCGCACCATCGACCGATCCTGATGTCTTCGGATGG  660710

Query  1321    ATTTGAGTAAGAGCGTAGCTGTGGGGACCCGAAAGATGGTGAACTATGCCTGAATAGGGC  1380
               ||||||||||||||||||||||||||||||||||||||||||||||||||||||||||||
Sbjct  660709  ATTTGAGTAAGAGCGTAGCTGTGGGGACCCGAAAGATGGTGAACTATGCCTGAATAGGGC  660650

Query  1381    GAAGCCAGAGGAAACTCTGGTGGAGGCTCGCAGCGGTTCTGACGTGCAAATCGATCGTCA  1440
               ||||||||||||||||||||||||||||||||||||||||||||||||||||||||||||
Sbjct  660649  GAAGCCAGAGGAAACTCTGGTGGAGGCTCGCAGCGGTTCTGACGTGCAAATCGATCGTCA  660590

Query  1441    AATTTGGGTATAGGGGCGAAAGACTAATCGAACCATCTAGTAGCTGGTTCCTGCCGAAGT  1500
               ||||||||||||||||||||||||||||||||||||||||||||||||||||||||||||
Sbjct  660589  AATTTGGGTATAGGGGCGAAAGACTAATCGAACCATCTAGTAGCTGGTTCCTGCCGAAGT  660530

Query  1501    TTCCCTCAGGATAGCAGTAACGCAAAATCAGTTTTATGAGGTAAAGCGAATGATTAGAGG  1560
               ||||||||||||||||||||||||||||||||||||||||||||||||||||||||||||
Sbjct  660529  TTCCCTCAGGATAGCAGTAACGCAAAATCAGTTTTATGAGGTAAAGCGAATGATTAGAGG  660470

Query  1561    CATTGGGGTTGAAACAACCTTAACCTATTCTCAAACTTTAAATATGTAAGAAGCCCTTGT  1620
               ||||||||||||||||||||||||||||||||||||||||||||||||||||||||||||
Sbjct  660469  CATTGGGGTTGAAACAACCTTAACCTATTCTCAAACTTTAAATATGTAAGAAGCCCTTGT  660410

Query  1621    TGCTTAGTTGAACGTGGGCATTAGAATGGAGCGTTACTAGTGGGCCATTTTTGGTAAGCA  1680
               ||||||||||||||||||||||||||||||||||||||||||||||||||||||||||||
Sbjct  660409  TGCTTAGTTGAACGTGGGCATTAGAATGGAGCGTTACTAGTGGGCCATTTTTGGTAAGCA  660350

Query  1681    GAACTGGCGATGCGGGATGAACCGAACGCGAGGTTAAGGTGCCGGAATGCACGCTCATCA  1740
               ||||||||||||||||||||||||||||||||||||||||||||||||||||||||||||
Sbjct  660349  GAACTGGCGATGCGGGATGAACCGAACGCGAGGTTAAGGTGCCGGAATGCACGCTCATCA  660290

Query  1741    GACACCACAAAAGGTGTTAGTTCATCTAGACAGCCCGACGGTGGCCATGGAAGTCGGAAT  1800
               ||||||||||||||||||||||||||||||||||||||||||||||||||||||||||||
Sbjct  660289  GACACCACAAAAGGTGTTAGTTCATCTAGACAGCCCGACGGTGGCCATGGAAGTCGGAAT  660230

Query  1801    CCGCTAAGGAGTGTGTAACAACTCACGGGCCGAATGAACTAGCCCTGAAAATGGATGGCG  1860
               ||||||||||||||||||||||||||||||||||||||||||||||||||||||||||||
Sbjct  660229  CCGCTAAGGAGTGTGTAACAACTCACGGGCCGAATGAACTAGCCCTGAAAATGGATGGCG  660170

Query  1861    CTCAAGCGTGCTACCCATACCTCGCCGTCGGGGTAGAAACGATGCCCCGACGAGTAGGCA  1920
               ||||||||||||||||||||||||||||||||||||||||||||||||||||||||||||
Sbjct  660169  CTCAAGCGTGCTACCCATACCTCGCCGTCGGGGTAGAAACGATGCCCCGACGAGTAGGCA  660110

Query  1921    GGCGTGGGGGTCCGTGACGAAGCCTTGGGAGTGATCCCGGGTCGAACGGCCCCTAGTGCA  1980
               ||||||||||||||||||||||||||||||||||||||||||||||||||||||||||||
Sbjct  660109  GGCGTGGGGGTCCGTGACGAAGCCTTGGGAGTGATCCCGGGTCGAACGGCCCCTAGTGCA  660050

Query  1981    GATCTTGGTGGTAGTAGCAAATACTCAAATGAGAACTTTGAGGACTGAAGTGGGGAAAGG  2040
               ||||||||||||||||||||||||||||||||||||||||||||||||||||||||||||
Sbjct  660049  GATCTTGGTGGTAGTAGCAAATACTCAAATGAGAACTTTGAGGACTGAAGTGGGGAAAGG  659990

Query  2041    TTCCATGTGAACAGCAGTTGGACATGGGTTAGTCGATCCTAAGGCATAGGGAAGTTCCGT  2100
               ||||||||||||||||||||||||||||||||||||||||||||||||||||||||||||
Sbjct  659989  TTCCATGTGAACAGCAGTTGGACATGGGTTAGTCGATCCTAAGGCATAGGGAAGTTCCGT  659930

Query  2101    TTGAAAGGCGCCCTCGTGCGCCGTGTGCCGAAAGGGAAGCCGGTTAACATTCCGGCACCT  2160
               ||||||||||||||||||||||||||||||||||||||||||||||||||||||||||||
Sbjct  659929  TTGAAAGGCGCCCTCGTGCGCCGTGTGCCGAAAGGGAAGCCGGTTAACATTCCGGCACCT  659870

Query  2161    GGATGTGGATTCTCCACGGCAACGTAACTGAACGCGGAGACATCGGCGGGGGTCCTGGGA  2220
               ||||||||||||||||||||||||||||||||||||||||||||||||||||||||||||
Sbjct  659869  GGATGTGGATTCTCCACGGCAACGTAACTGAACGCGGAGACATCGGCGGGGGTCCTGGGA  659810

Query  2221    AGAGTTCTCTTTTCTTCTTGACGGCCTATCACCCTGAAATCGGTTTGTCCGGAGCTAGGG  2280
               ||||||||||||||||||||||||||||||||||||||||||||||||||||||||||||
Sbjct  659809  AGAGTTCTCTTTTCTTCTTGACGGCCTATCACCCTGAAATCGGTTTGTCCGGAGCTAGGG  659750

Query  2281    TTCCACGGCCGGCAGAGCCCTGCACCTTTGCAGGGTCCGGTGCGCCCCCGACGATCCTTG  2340
               ||||||||||||||||||||||||||||||||||||||||||||||||||||||||||||
Sbjct  659749  TTCCACGGCCGGCAGAGCCCTGCACCTTTGCAGGGTCCGGTGCGCCCCCGACGATCCTTG  659690

Query  2341    AAAATCCGCGGGAAGGAATAGTTTTCACGCCAGGTCGTACTCATAACCGCAGCAGGTCTC  2400
               ||||||||||||||||||||||||||||||||||||||||||||||||||||||||||||
Sbjct  659689  AAAATCCGCGGGAAGGAATAGTTTTCACGCCAGGTCGTACTCATAACCGCAGCAGGTCTC  659630

Query  2401    CAAGGTGAACAGCCTCTAGTTGATAGAACAATGTAGATAAGGGAAGTCGGCAAAATGGAT  2460
               ||||||||||||||||||||||||||||||||||||||||||||||||||||||||||||
Sbjct  659629  CAAGGTGAACAGCCTCTAGTTGATAGAACAATGTAGATAAGGGAAGTCGGCAAAATGGAT  659570

Query  2461    CCGTAACTTCGGGATAAGGATTGGCTCTAAGGGTCGGGCTCGCTGGGCCTTGGGGGAAAC  2520
               ||||||||||||||||||||||||||||||||||||||||||||||||||||||||||||
Sbjct  659569  CCGTAACTTCGGGATAAGGATTGGCTCTAAGGGTCGGGCTCGCTGGGCCTTGGGGGAAAC  659510

Query  2521    CCCTCGGAGCAGGGGGGCACTAGCCGGGCAACCGGCCGGCGCCCCCCAGCACCGGGTGGG  2580
               ||||||||||||||||||||||||||||||||||||||||||||||||||||||||||||
Sbjct  659509  CCCTCGGAGCAGGGGGGCACTAGCCGGGCAACCGGCCGGCGCCCCCCAGCACCGGGTGGG  659450

Query  2581    GGACGCCCTTGGCAGGCTTCGGCCGTCCGGCGGGCGCTTAACGACCAACTTAGAACTGGT  2640
               ||||||||||||||||||||||||||||||||||||||||||||||||||||||||||||
Sbjct  659449  GGACGCCCTTGGCAGGCTTCGGCCGTCCGGCGGGCGCTTAACGACCAACTTAGAACTGGT  659390

Query  2641    ACGGACAAGGGGAAT  2655
               |||||||||||||||
Sbjct  659389  ACGGACAAGGGGAAT  659375


 Score = 3181 bits (1722),  Expect = 0.0
 Identities = 1722/1722 (100%), Gaps = 0/1722 (0%)
 Strand=Plus/Minus

Query  934     AGAGAGTTAAACAGCACGTGAAATTGTTGAAAGGGAAGCGCTTGCGACCAGACTCGCCCG  993
               ||||||||||||||||||||||||||||||||||||||||||||||||||||||||||||
Sbjct  644708  AGAGAGTTAAACAGCACGTGAAATTGTTGAAAGGGAAGCGCTTGCGACCAGACTCGCCCG  644649

Query  994     CGGGGTTCAGCCGGCATTCGTGCCGGTGTACTTCCCCGTGGGCGGGCCAGCGTCGGTTTG  1053
               ||||||||||||||||||||||||||||||||||||||||||||||||||||||||||||
Sbjct  644648  CGGGGTTCAGCCGGCATTCGTGCCGGTGTACTTCCCCGTGGGCGGGCCAGCGTCGGTTTG  644589

Query  1054    GGCGGCCGGTCAAAGGCCCCTGGAATGTAGTGCCCTCCGGGGCACCTTATAGCCAGGGGT  1113
               ||||||||||||||||||||||||||||||||||||||||||||||||||||||||||||
Sbjct  644588  GGCGGCCGGTCAAAGGCCCCTGGAATGTAGTGCCCTCCGGGGCACCTTATAGCCAGGGGT  644529

Query  1114    GCAATGCGGCCAGCCTGGACCGAGGAACGCGCTTCGGCACGGACGCTGGCATAATGGTCG  1173
               ||||||||||||||||||||||||||||||||||||||||||||||||||||||||||||
Sbjct  644528  GCAATGCGGCCAGCCTGGACCGAGGAACGCGCTTCGGCACGGACGCTGGCATAATGGTCG  644469

Query  1174    TAAACGACCCGTCTTGAAACACGGACCAAGGAGTCTAACATCTACGCGAGTGTTCGGGTG  1233
               ||||||||||||||||||||||||||||||||||||||||||||||||||||||||||||
Sbjct  644468  TAAACGACCCGTCTTGAAACACGGACCAAGGAGTCTAACATCTACGCGAGTGTTCGGGTG  644409

Query  1234    TCAAACCCGTGCGCGCAGTGAAAGCGAACGGAGGTGGGAGCCCCCTTGCGGGGCGCACCA  1293
               ||||||||||||||||||||||||||||||||||||||||||||||||||||||||||||
Sbjct  644408  TCAAACCCGTGCGCGCAGTGAAAGCGAACGGAGGTGGGAGCCCCCTTGCGGGGCGCACCA  644349

Query  1294    TCGACCGATCCTGATGTCTTCGGATGGATTTGAGTAAGAGCGTAGCTGTGGGGACCCGAA  1353
               ||||||||||||||||||||||||||||||||||||||||||||||||||||||||||||
Sbjct  644348  TCGACCGATCCTGATGTCTTCGGATGGATTTGAGTAAGAGCGTAGCTGTGGGGACCCGAA  644289

Query  1354    AGATGGTGAACTATGCCTGAATAGGGCGAAGCCAGAGGAAACTCTGGTGGAGGCTCGCAG  1413
               ||||||||||||||||||||||||||||||||||||||||||||||||||||||||||||
Sbjct  644288  AGATGGTGAACTATGCCTGAATAGGGCGAAGCCAGAGGAAACTCTGGTGGAGGCTCGCAG  644229

Query  1414    CGGTTCTGACGTGCAAATCGATCGTCAAATTTGGGTATAGGGGCGAAAGACTAATCGAAC  1473
               ||||||||||||||||||||||||||||||||||||||||||||||||||||||||||||
Sbjct  644228  CGGTTCTGACGTGCAAATCGATCGTCAAATTTGGGTATAGGGGCGAAAGACTAATCGAAC  644169

Query  1474    CATCTAGTAGCTGGTTCCTGCCGAAGTTTCCCTCAGGATAGCAGTAACGCAAAATCAGTT  1533
               ||||||||||||||||||||||||||||||||||||||||||||||||||||||||||||
Sbjct  644168  CATCTAGTAGCTGGTTCCTGCCGAAGTTTCCCTCAGGATAGCAGTAACGCAAAATCAGTT  644109

Query  1534    TTATGAGGTAAAGCGAATGATTAGAGGCATTGGGGTTGAAACAACCTTAACCTATTCTCA  1593
               ||||||||||||||||||||||||||||||||||||||||||||||||||||||||||||
Sbjct  644108  TTATGAGGTAAAGCGAATGATTAGAGGCATTGGGGTTGAAACAACCTTAACCTATTCTCA  644049

Query  1594    AACTTTAAATATGTAAGAAGCCCTTGTTGCTTAGTTGAACGTGGGCATTAGAATGGAGCG  1653
               ||||||||||||||||||||||||||||||||||||||||||||||||||||||||||||
Sbjct  644048  AACTTTAAATATGTAAGAAGCCCTTGTTGCTTAGTTGAACGTGGGCATTAGAATGGAGCG  643989

Query  1654    TTACTAGTGGGCCATTTTTGGTAAGCAGAACTGGCGATGCGGGATGAACCGAACGCGAGG  1713
               ||||||||||||||||||||||||||||||||||||||||||||||||||||||||||||
Sbjct  643988  TTACTAGTGGGCCATTTTTGGTAAGCAGAACTGGCGATGCGGGATGAACCGAACGCGAGG  643929

Query  1714    TTAAGGTGCCGGAATGCACGCTCATCAGACACCACAAAAGGTGTTAGTTCATCTAGACAG  1773
               ||||||||||||||||||||||||||||||||||||||||||||||||||||||||||||
Sbjct  643928  TTAAGGTGCCGGAATGCACGCTCATCAGACACCACAAAAGGTGTTAGTTCATCTAGACAG  643869

Query  1774    CCCGACGGTGGCCATGGAAGTCGGAATCCGCTAAGGAGTGTGTAACAACTCACGGGCCGA  1833
               ||||||||||||||||||||||||||||||||||||||||||||||||||||||||||||
Sbjct  643868  CCCGACGGTGGCCATGGAAGTCGGAATCCGCTAAGGAGTGTGTAACAACTCACGGGCCGA  643809

Query  1834    ATGAACTAGCCCTGAAAATGGATGGCGCTCAAGCGTGCTACCCATACCTCGCCGTCGGGG  1893
               ||||||||||||||||||||||||||||||||||||||||||||||||||||||||||||
Sbjct  643808  ATGAACTAGCCCTGAAAATGGATGGCGCTCAAGCGTGCTACCCATACCTCGCCGTCGGGG  643749

Query  1894    TAGAAACGATGCCCCGACGAGTAGGCAGGCGTGGGGGTCCGTGACGAAGCCTTGGGAGTG  1953
               ||||||||||||||||||||||||||||||||||||||||||||||||||||||||||||
Sbjct  643748  TAGAAACGATGCCCCGACGAGTAGGCAGGCGTGGGGGTCCGTGACGAAGCCTTGGGAGTG  643689

Query  1954    ATCCCGGGTCGAACGGCCCCTAGTGCAGATCTTGGTGGTAGTAGCAAATACTCAAATGAG  2013
               ||||||||||||||||||||||||||||||||||||||||||||||||||||||||||||
Sbjct  643688  ATCCCGGGTCGAACGGCCCCTAGTGCAGATCTTGGTGGTAGTAGCAAATACTCAAATGAG  643629

Query  2014    AACTTTGAGGACTGAAGTGGGGAAAGGTTCCATGTGAACAGCAGTTGGACATGGGTTAGT  2073
               ||||||||||||||||||||||||||||||||||||||||||||||||||||||||||||
Sbjct  643628  AACTTTGAGGACTGAAGTGGGGAAAGGTTCCATGTGAACAGCAGTTGGACATGGGTTAGT  643569

Query  2074    CGATCCTAAGGCATAGGGAAGTTCCGTTTGAAAGGCGCCCTCGTGCGCCGTGTGCCGAAA  2133
               ||||||||||||||||||||||||||||||||||||||||||||||||||||||||||||
Sbjct  643568  CGATCCTAAGGCATAGGGAAGTTCCGTTTGAAAGGCGCCCTCGTGCGCCGTGTGCCGAAA  643509

Query  2134    GGGAAGCCGGTTAACATTCCGGCACCTGGATGTGGATTCTCCACGGCAACGTAACTGAAC  2193
               ||||||||||||||||||||||||||||||||||||||||||||||||||||||||||||
Sbjct  643508  GGGAAGCCGGTTAACATTCCGGCACCTGGATGTGGATTCTCCACGGCAACGTAACTGAAC  643449

Query  2194    GCGGAGACATCGGCGGGGGTCCTGGGAAGAGTTCTCTTTTCTTCTTGACGGCCTATCACC  2253
               ||||||||||||||||||||||||||||||||||||||||||||||||||||||||||||
Sbjct  643448  GCGGAGACATCGGCGGGGGTCCTGGGAAGAGTTCTCTTTTCTTCTTGACGGCCTATCACC  643389

Query  2254    CTGAAATCGGTTTGTCCGGAGCTAGGGTTCCACGGCCGGCAGAGCCCTGCACCTTTGCAG  2313
               ||||||||||||||||||||||||||||||||||||||||||||||||||||||||||||
Sbjct  643388  CTGAAATCGGTTTGTCCGGAGCTAGGGTTCCACGGCCGGCAGAGCCCTGCACCTTTGCAG  643329

Query  2314    GGTCCGGTGCGCCCCCGACGATCCTTGAAAATCCGCGGGAAGGAATAGTTTTCACGCCAG  2373
               ||||||||||||||||||||||||||||||||||||||||||||||||||||||||||||
Sbjct  643328  GGTCCGGTGCGCCCCCGACGATCCTTGAAAATCCGCGGGAAGGAATAGTTTTCACGCCAG  643269

Query  2374    GTCGTACTCATAACCGCAGCAGGTCTCCAAGGTGAACAGCCTCTAGTTGATAGAACAATG  2433
               ||||||||||||||||||||||||||||||||||||||||||||||||||||||||||||
Sbjct  643268  GTCGTACTCATAACCGCAGCAGGTCTCCAAGGTGAACAGCCTCTAGTTGATAGAACAATG  643209

Query  2434    TAGATAAGGGAAGTCGGCAAAATGGATCCGTAACTTCGGGATAAGGATTGGCTCTAAGGG  2493
               ||||||||||||||||||||||||||||||||||||||||||||||||||||||||||||
Sbjct  643208  TAGATAAGGGAAGTCGGCAAAATGGATCCGTAACTTCGGGATAAGGATTGGCTCTAAGGG  643149

Query  2494    TCGGGCTCGCTGGGCCTTGGGGGAAACCCCTCGGAGCAGGGGGGCACTAGCCGGGCAACC  2553
               ||||||||||||||||||||||||||||||||||||||||||||||||||||||||||||
Sbjct  643148  TCGGGCTCGCTGGGCCTTGGGGGAAACCCCTCGGAGCAGGGGGGCACTAGCCGGGCAACC  643089

Query  2554    GGCCGGCGCCCCCCAGCACCGGGTGGGGGACGCCCTTGGCAGGCTTCGGCCGTCCGGCGG  2613
               ||||||||||||||||||||||||||||||||||||||||||||||||||||||||||||
Sbjct  643088  GGCCGGCGCCCCCCAGCACCGGGTGGGGGACGCCCTTGGCAGGCTTCGGCCGTCCGGCGG  643029

Query  2614    GCGCTTAACGACCAACTTAGAACTGGTACGGACAAGGGGAAT  2655
               ||||||||||||||||||||||||||||||||||||||||||
Sbjct  643028  GCGCTTAACGACCAACTTAGAACTGGTACGGACAAGGGGAAT  642987


 Score = 2407 bits (1303),  Expect = 0.0
 Identities = 1303/1303 (100%), Gaps = 0/1303 (0%)
 Strand=Plus/Minus

Query  1       CAAGGTTTCCGTAGGTGAACCTGCGGAAGGATCATTACCGAGTGCGGGTCCTTTGGGCCC  60
               ||||||||||||||||||||||||||||||||||||||||||||||||||||||||||||
Sbjct  646111  CAAGGTTTCCGTAGGTGAACCTGCGGAAGGATCATTACCGAGTGCGGGTCCTTTGGGCCC  646052

Query  61      AACCTCCCATCCGTGTCTATTGTACCCTGTTGCTTCGGCGGGCCCGCCGCTTGTCGGCCG  120
               ||||||||||||||||||||||||||||||||||||||||||||||||||||||||||||
Sbjct  646051  AACCTCCCATCCGTGTCTATTGTACCCTGTTGCTTCGGCGGGCCCGCCGCTTGTCGGCCG  645992

Query  121     CCgggggggCGCCTCTGCCCCCCGGGCCCGTGCCCGCCGGAGACCCCAACACGAACACTG  180
               ||||||||||||||||||||||||||||||||||||||||||||||||||||||||||||
Sbjct  645991  CCGGGGGGGCGCCTCTGCCCCCCGGGCCCGTGCCCGCCGGAGACCCCAACACGAACACTG  645932

Query  181     TCTGAAAGCGTGCAGTCTGAGTTGATTGAATGCAATCAGTTAAAACTTTCAACAATGGAT  240
               ||||||||||||||||||||||||||||||||||||||||||||||||||||||||||||
Sbjct  645931  TCTGAAAGCGTGCAGTCTGAGTTGATTGAATGCAATCAGTTAAAACTTTCAACAATGGAT  645872

Query  241     CTCTTGGTTCCGGCATCGATGAAGAACGCAGCGAAATGCGATAACTAATGTGAATTGCAG  300
               ||||||||||||||||||||||||||||||||||||||||||||||||||||||||||||
Sbjct  645871  CTCTTGGTTCCGGCATCGATGAAGAACGCAGCGAAATGCGATAACTAATGTGAATTGCAG  645812

Query  301     AATTCAGTGAATCATCGAGTCTTTGAACGCACATTGCGCCCCCTGGTATTCCGGGGGGCA  360
               ||||||||||||||||||||||||||||||||||||||||||||||||||||||||||||
Sbjct  645811  AATTCAGTGAATCATCGAGTCTTTGAACGCACATTGCGCCCCCTGGTATTCCGGGGGGCA  645752

Query  361     TGCCTGTCCGAGCGTCATTGCTGCCCTCAAGCCCGGCTTGTGTGTTGGGTCGCCGTCCCC  420
               ||||||||||||||||||||||||||||||||||||||||||||||||||||||||||||
Sbjct  645751  TGCCTGTCCGAGCGTCATTGCTGCCCTCAAGCCCGGCTTGTGTGTTGGGTCGCCGTCCCC  645692

Query  421     CTCTCCGGGGGGACGGGCCCGAAAGGCAGCGGCGGCACCGCGTCCGATCCTCGAGCGTAT  480
               ||||||||||||||||||||||||||||||||||||||||||||||||||||||||||||
Sbjct  645691  CTCTCCGGGGGGACGGGCCCGAAAGGCAGCGGCGGCACCGCGTCCGATCCTCGAGCGTAT  645632

Query  481     GGGGCTTTGTCACATGCTCTGTAGGATTGGCCGGCGCCTGCCGACGTTTTCCAACCATTC  540
               ||||||||||||||||||||||||||||||||||||||||||||||||||||||||||||
Sbjct  645631  GGGGCTTTGTCACATGCTCTGTAGGATTGGCCGGCGCCTGCCGACGTTTTCCAACCATTC  645572

Query  541     TTTCCAGGTTGACCTCGGATCAGGTAGGGATACCCGCTGAACTTAAGCATATCAATAAGC  600
               ||||||||||||||||||||||||||||||||||||||||||||||||||||||||||||
Sbjct  645571  TTTCCAGGTTGACCTCGGATCAGGTAGGGATACCCGCTGAACTTAAGCATATCAATAAGC  645512

Query  601     GGAGGAAAAGAAACCAACCGGGATTGCCTCAGTAACGGCGAGTGAAGCGGCAAGAGCTCA  660
               ||||||||||||||||||||||||||||||||||||||||||||||||||||||||||||
Sbjct  645511  GGAGGAAAAGAAACCAACCGGGATTGCCTCAGTAACGGCGAGTGAAGCGGCAAGAGCTCA  645452

Query  661     AATTTGAAAGCTGGCTCCTTCGGAGTCCGCATTGTAATTTGCAGAGGATGCTTTGGGTGC  720
               ||||||||||||||||||||||||||||||||||||||||||||||||||||||||||||
Sbjct  645451  AATTTGAAAGCTGGCTCCTTCGGAGTCCGCATTGTAATTTGCAGAGGATGCTTTGGGTGC  645392

Query  721     GGCCCCCGTCTAAGTGCCCTGGAACGGGCCGTCAGAGAGGGTGAGAATCCCGTCTTGGGC  780
               ||||||||||||||||||||||||||||||||||||||||||||||||||||||||||||
Sbjct  645391  GGCCCCCGTCTAAGTGCCCTGGAACGGGCCGTCAGAGAGGGTGAGAATCCCGTCTTGGGC  645332

Query  781     GGGGTGTCCGTGCCCGTGTAAAGCTCCTTCGACGAGTCGAGTTGTTTGGGAATGCAGCTC  840
               ||||||||||||||||||||||||||||||||||||||||||||||||||||||||||||
Sbjct  645331  GGGGTGTCCGTGCCCGTGTAAAGCTCCTTCGACGAGTCGAGTTGTTTGGGAATGCAGCTC  645272

Query  841     TAAATGGGTGGTAAATTTCATCTAAAGCTAAATACTGGCCGGAGACCGATAGCGCACAAG  900
               ||||||||||||||||||||||||||||||||||||||||||||||||||||||||||||
Sbjct  645271  TAAATGGGTGGTAAATTTCATCTAAAGCTAAATACTGGCCGGAGACCGATAGCGCACAAG  645212

Query  901     TAGAGTGATCGAAAGATGAAAAGCACTTTGAAAAGAGAGTTAAACAGCACGTGAAATTGT  960
               ||||||||||||||||||||||||||||||||||||||||||||||||||||||||||||
Sbjct  645211  TAGAGTGATCGAAAGATGAAAAGCACTTTGAAAAGAGAGTTAAACAGCACGTGAAATTGT  645152

Query  961     TGAAAGGGAAGCGCTTGCGACCAGACTCGCCCGCGGGGTTCAGCCGGCATTCGTGCCGGT  1020
               ||||||||||||||||||||||||||||||||||||||||||||||||||||||||||||
Sbjct  645151  TGAAAGGGAAGCGCTTGCGACCAGACTCGCCCGCGGGGTTCAGCCGGCATTCGTGCCGGT  645092

Query  1021    GTACTTCCCCGTGGGCGGGCCAGCGTCGGTTTGGGCGGCCGGTCAAAGGCCCCTGGAATG  1080
               ||||||||||||||||||||||||||||||||||||||||||||||||||||||||||||
Sbjct  645091  GTACTTCCCCGTGGGCGGGCCAGCGTCGGTTTGGGCGGCCGGTCAAAGGCCCCTGGAATG  645032

Query  1081    TAGTGCCCTCCGGGGCACCTTATAGCCAGGGGTGCAATGCGGCCAGCCTGGACCGAGGAA  1140
               ||||||||||||||||||||||||||||||||||||||||||||||||||||||||||||
Sbjct  645031  TAGTGCCCTCCGGGGCACCTTATAGCCAGGGGTGCAATGCGGCCAGCCTGGACCGAGGAA  644972

Query  1141    CGCGCTTCGGCACGGACGCTGGCATAATGGTCGTAAACGACCCGTCTTGAAACACGGACC  1200
               ||||||||||||||||||||||||||||||||||||||||||||||||||||||||||||
Sbjct  644971  CGCGCTTCGGCACGGACGCTGGCATAATGGTCGTAAACGACCCGTCTTGAAACACGGACC  644912

Query  1201    AAGGAGTCTAACATCTACGCGAGTGTTCGGGTGTCAAACCCGTGCGCGCAGTGAAAGCGA  1260
               ||||||||||||||||||||||||||||||||||||||||||||||||||||||||||||
Sbjct  644911  AAGGAGTCTAACATCTACGCGAGTGTTCGGGTGTCAAACCCGTGCGCGCAGTGAAAGCGA  644852

Query  1261    ACGGAGGTGGGAGCCCCCTTGCGGGGCGCACCATCGACCGATC  1303
               |||||||||||||||||||||||||||||||||||||||||||
Sbjct  644851  ACGGAGGTGGGAGCCCCCTTGCGGGGCGCACCATCGACCGATC  644809


>NC_054852.1 Aspergillus luchuensis IFO 4308 DNA, chromosome 4, nearly complete 
sequence
Length=3788837

 Score = 4854 bits (2628),  Expect = 0.0
 Identities = 2646/2655 (99%), Gaps = 0/2655 (0%)
 Strand=Plus/Minus

Query  1       CAAGGTTTCCGTAGGTGAACCTGCGGAAGGATCATTACCGAGTGCGGGTCCTTTGGGCCC  60
               ||||||||||||||||||||||||||||||||||||||||||||||||||||||||||||
Sbjct  735616  CAAGGTTTCCGTAGGTGAACCTGCGGAAGGATCATTACCGAGTGCGGGTCCTTTGGGCCC  735557

Query  61      AACCTCCCATCCGTGTCTATTGTACCCTGTTGCTTCGGCGGGCCCGCCGCTTGTCGGCCG  120
               ||||||||||||||||||||| ||||||||||||||||||||||||||||||||||||||
Sbjct  735556  AACCTCCCATCCGTGTCTATTATACCCTGTTGCTTCGGCGGGCCCGCCGCTTGTCGGCCG  735497

Query  121     CCgggggggCGCCTCTGCCCCCCGGGCCCGTGCCCGCCGGAGACCCCAACACGAACACTG  180
               |||||||||||||| |||||||||||||||||||||||||||||||||||||||||||||
Sbjct  735496  CCGGGGGGGCGCCTTTGCCCCCCGGGCCCGTGCCCGCCGGAGACCCCAACACGAACACTG  735437

Query  181     TCTGAAAGCGTGCAGTCTGAGTTGATTGAATGCAATCAGTTAAAACTTTCAACAATGGAT  240
               ||||||||||||||||||||||||||||||||||||||||||||||||||||||||||||
Sbjct  735436  TCTGAAAGCGTGCAGTCTGAGTTGATTGAATGCAATCAGTTAAAACTTTCAACAATGGAT  735377

Query  241     CTCTTGGTTCCGGCATCGATGAAGAACGCAGCGAAATGCGATAACTAATGTGAATTGCAG  300
               ||||||||||||||||||||||||||||||||||||||||||||||||||||||||||||
Sbjct  735376  CTCTTGGTTCCGGCATCGATGAAGAACGCAGCGAAATGCGATAACTAATGTGAATTGCAG  735317

Query  301     AATTCAGTGAATCATCGAGTCTTTGAACGCACATTGCGCCCCCTGGTATTCCGGGGGGCA  360
               ||||||||||||||||||||||||||||||||||||||||||||||||||||||||||||
Sbjct  735316  AATTCAGTGAATCATCGAGTCTTTGAACGCACATTGCGCCCCCTGGTATTCCGGGGGGCA  735257

Query  361     TGCCTGTCCGAGCGTCATTGCTGCCCTCAAGCCCGGCTTGTGTGTTGGGTCGCCGTCCCC  420
               ||||||||||||||||||||||||||||||||||||||||||||||||||||||||||||
Sbjct  735256  TGCCTGTCCGAGCGTCATTGCTGCCCTCAAGCCCGGCTTGTGTGTTGGGTCGCCGTCCCC  735197

Query  421     CTCTCCGGGGGGACGGGCCCGAAAGGCAGCGGCGGCACCGCGTCCGATCCTCGAGCGTAT  480
               ||||||||||||||||||||||||||||||||||||||||||||||||||||||||||||
Sbjct  735196  CTCTCCGGGGGGACGGGCCCGAAAGGCAGCGGCGGCACCGCGTCCGATCCTCGAGCGTAT  735137

Query  481     GGGGCTTTGTCACATGCTCTGTAGGATTGGCCGGCGCCTGCCGACGTTTTCCAACCATTC  540
               ||||||||||||||||||||||||||||||||||||||||||||||||||||||||||| 
Sbjct  735136  GGGGCTTTGTCACATGCTCTGTAGGATTGGCCGGCGCCTGCCGACGTTTTCCAACCATTT  735077

Query  541     TTTCCAGGTTGACCTCGGATCAGGTAGGGATACCCGCTGAACTTAAGCATATCAATAAGC  600
               ||||||||||||||||||||||||||||||||||||||||||||||||||||||||||||
Sbjct  735076  TTTCCAGGTTGACCTCGGATCAGGTAGGGATACCCGCTGAACTTAAGCATATCAATAAGC  735017

Query  601     GGAGGAAAAGAAACCAACCGGGATTGCCTCAGTAACGGCGAGTGAAGCGGCAAGAGCTCA  660
               ||||||||||||||||||||||||||||||||||||||||||||||||||||||||||||
Sbjct  735016  GGAGGAAAAGAAACCAACCGGGATTGCCTCAGTAACGGCGAGTGAAGCGGCAAGAGCTCA  734957

Query  661     AATTTGAAAGCTGGCTCCTTCGGAGTCCGCATTGTAATTTGCAGAGGATGCTTTGGGTGC  720
               ||||||||||||||||||||||||||||||||||||||||||||||||||||||||||||
Sbjct  734956  AATTTGAAAGCTGGCTCCTTCGGAGTCCGCATTGTAATTTGCAGAGGATGCTTTGGGTGC  734897

Query  721     GGCCCCCGTCTAAGTGCCCTGGAACGGGCCGTCAGAGAGGGTGAGAATCCCGTCTTGGGC  780
               ||||||||||||||||||||||||||||||||||||||||||||||||||||||||||||
Sbjct  734896  GGCCCCCGTCTAAGTGCCCTGGAACGGGCCGTCAGAGAGGGTGAGAATCCCGTCTTGGGC  734837

Query  781     GGGGTGTCCGTGCCCGTGTAAAGCTCCTTCGACGAGTCGAGTTGTTTGGGAATGCAGCTC  840
               ||||||||||||||||||||||||||||||||||||||||||||||||||||||||||||
Sbjct  734836  GGGGTGTCCGTGCCCGTGTAAAGCTCCTTCGACGAGTCGAGTTGTTTGGGAATGCAGCTC  734777

Query  841     TAAATGGGTGGTAAATTTCATCTAAAGCTAAATACTGGCCGGAGACCGATAGCGCACAAG  900
               ||||||||||||||||||||||||||||||||||||||||||||||||||||||||||||
Sbjct  734776  TAAATGGGTGGTAAATTTCATCTAAAGCTAAATACTGGCCGGAGACCGATAGCGCACAAG  734717

Query  901     TAGAGTGATCGAAAGATGAAAAGCACTTTGAAAAGAGAGTTAAACAGCACGTGAAATTGT  960
               ||||||||||||||||||||||||||||||||||||||||||||||||||||||||||||
Sbjct  734716  TAGAGTGATCGAAAGATGAAAAGCACTTTGAAAAGAGAGTTAAACAGCACGTGAAATTGT  734657

Query  961     TGAAAGGGAAGCGCTTGCGACCAGACTCGCCCGCGGGGTTCAGCCGGCATTCGTGCCGGT  1020
               ||||||||||||||||||||||||||||||||||||||||||||||||||||||||||||
Sbjct  734656  TGAAAGGGAAGCGCTTGCGACCAGACTCGCCCGCGGGGTTCAGCCGGCATTCGTGCCGGT  734597

Query  1021    GTACTTCCCCGTGGGCGGGCCAGCGTCGGTTTGGGCGGCCGGTCAAAGGCCCCTGGAATG  1080
               ||||||||||||||||||||||||||||||||||||||||||||||||||||||||||||
Sbjct  734596  GTACTTCCCCGTGGGCGGGCCAGCGTCGGTTTGGGCGGCCGGTCAAAGGCCCCTGGAATG  734537

Query  1081    TAGTGCCCTCCGGGGCACCTTATAGCCAGGGGTGCAATGCGGCCAGCCTGGACCGAGGAA  1140
               |||| |||||||||| ||||||||||||||||||||||||||||||||||||||||||||
Sbjct  734536  TAGTACCCTCCGGGGTACCTTATAGCCAGGGGTGCAATGCGGCCAGCCTGGACCGAGGAA  734477

Query  1141    CGCGCTTCGGCACGGACGCTGGCATAATGGTCGTAAACGACCCGTCTTGAAACACGGACC  1200
               ||||||||||||||||||||||||||||||||||||||||||||||||||||||||||||
Sbjct  734476  CGCGCTTCGGCACGGACGCTGGCATAATGGTCGTAAACGACCCGTCTTGAAACACGGACC  734417

Query  1201    AAGGAGTCTAACATCTACGCGAGTGTTCGGGTGTCAAACCCGTGCGCGCAGTGAAAGCGA  1260
               ||||||||||||||||||||||||||||||||||||||||||||||||||||||||||||
Sbjct  734416  AAGGAGTCTAACATCTACGCGAGTGTTCGGGTGTCAAACCCGTGCGCGCAGTGAAAGCGA  734357

Query  1261    ACGGAGGTGGGAGCCCCCTTGCGGGGCGCACCATCGACCGATCCTGATGTCTTCGGATGG  1320
               ||||||||||||||||||| ||||||||||||||||||||||||||||||||||||||||
Sbjct  734356  ACGGAGGTGGGAGCCCCCTCGCGGGGCGCACCATCGACCGATCCTGATGTCTTCGGATGG  734297

Query  1321    ATTTGAGTAAGAGCGTAGCTGTGGGGACCCGAAAGATGGTGAACTATGCCTGAATAGGGC  1380
               |||||||||||||||||  |||||||||||||||||||||||||||||||||||||||||
Sbjct  734296  ATTTGAGTAAGAGCGTAAATGTGGGGACCCGAAAGATGGTGAACTATGCCTGAATAGGGC  734237

Query  1381    GAAGCCAGAGGAAACTCTGGTGGAGGCTCGCAGCGGTTCTGACGTGCAAATCGATCGTCA  1440
               ||||||||||||||||||||||||||||||||||||||||||||||||||||||||||||
Sbjct  734236  GAAGCCAGAGGAAACTCTGGTGGAGGCTCGCAGCGGTTCTGACGTGCAAATCGATCGTCA  734177

Query  1441    AATTTGGGTATAGGGGCGAAAGACTAATCGAACCATCTAGTAGCTGGTTCCTGCCGAAGT  1500
               ||||||||||||||||||||||||||||||||||||||||||||||||||||||||||||
Sbjct  734176  AATTTGGGTATAGGGGCGAAAGACTAATCGAACCATCTAGTAGCTGGTTCCTGCCGAAGT  734117

Query  1501    TTCCCTCAGGATAGCAGTAACGCAAAATCAGTTTTATGAGGTAAAGCGAATGATTAGAGG  1560
               ||||||||||||||||||||||||||||||||||||||||||||||||||||||||||||
Sbjct  734116  TTCCCTCAGGATAGCAGTAACGCAAAATCAGTTTTATGAGGTAAAGCGAATGATTAGAGG  734057

Query  1561    CATTGGGGTTGAAACAACCTTAACCTATTCTCAAACTTTAAATATGTAAGAAGCCCTTGT  1620
               ||||||||||||||||||||||||||||||||||||||||||||||||||||||||||||
Sbjct  734056  CATTGGGGTTGAAACAACCTTAACCTATTCTCAAACTTTAAATATGTAAGAAGCCCTTGT  733997

Query  1621    TGCTTAGTTGAACGTGGGCATTAGAATGGAGCGTTACTAGTGGGCCATTTTTGGTAAGCA  1680
               ||||||||||||||||||||||||||||||||||||||||||||||||||||||||||||
Sbjct  733996  TGCTTAGTTGAACGTGGGCATTAGAATGGAGCGTTACTAGTGGGCCATTTTTGGTAAGCA  733937

Query  1681    GAACTGGCGATGCGGGATGAACCGAACGCGAGGTTAAGGTGCCGGAATGCACGCTCATCA  1740
               ||||||||||||||||||||||||||||||||||||||||||||||||||||||||||||
Sbjct  733936  GAACTGGCGATGCGGGATGAACCGAACGCGAGGTTAAGGTGCCGGAATGCACGCTCATCA  733877

Query  1741    GACACCACAAAAGGTGTTAGTTCATCTAGACAGCCCGACGGTGGCCATGGAAGTCGGAAT  1800
               ||||||||||||||||||||||||||||||||||||||||||||||||||||||||||||
Sbjct  733876  GACACCACAAAAGGTGTTAGTTCATCTAGACAGCCCGACGGTGGCCATGGAAGTCGGAAT  733817

Query  1801    CCGCTAAGGAGTGTGTAACAACTCACGGGCCGAATGAACTAGCCCTGAAAATGGATGGCG  1860
               ||||||||||||||||||||||||||||||||||||||||||||||||||||||||||||
Sbjct  733816  CCGCTAAGGAGTGTGTAACAACTCACGGGCCGAATGAACTAGCCCTGAAAATGGATGGCG  733757

Query  1861    CTCAAGCGTGCTACCCATACCTCGCCGTCGGGGTAGAAACGATGCCCCGACGAGTAGGCA  1920
               ||||||||||||||||||||||||||||||||||||||||||||||||||||||||||||
Sbjct  733756  CTCAAGCGTGCTACCCATACCTCGCCGTCGGGGTAGAAACGATGCCCCGACGAGTAGGCA  733697

Query  1921    GGCGTGGGGGTCCGTGACGAAGCCTTGGGAGTGATCCCGGGTCGAACGGCCCCTAGTGCA  1980
               ||||||||||||||||||||||||||||||||||||||||||||||||||||||||||||
Sbjct  733696  GGCGTGGGGGTCCGTGACGAAGCCTTGGGAGTGATCCCGGGTCGAACGGCCCCTAGTGCA  733637

Query  1981    GATCTTGGTGGTAGTAGCAAATACTCAAATGAGAACTTTGAGGACTGAAGTGGGGAAAGG  2040
               ||||||||||||||||||||||||||||||||||||||||||||||||||||||||||||
Sbjct  733636  GATCTTGGTGGTAGTAGCAAATACTCAAATGAGAACTTTGAGGACTGAAGTGGGGAAAGG  733577

Query  2041    TTCCATGTGAACAGCAGTTGGACATGGGTTAGTCGATCCTAAGGCATAGGGAAGTTCCGT  2100
               ||||||||||||||||||||||||||||||||||||||||||||||||||||||||||||
Sbjct  733576  TTCCATGTGAACAGCAGTTGGACATGGGTTAGTCGATCCTAAGGCATAGGGAAGTTCCGT  733517

Query  2101    TTGAAAGGCGCCCTCGTGCGCCGTGTGCCGAAAGGGAAGCCGGTTAACATTCCGGCACCT  2160
               ||||||||||||||||||||||||||||||||||||||||||||||| ||||||||||||
Sbjct  733516  TTGAAAGGCGCCCTCGTGCGCCGTGTGCCGAAAGGGAAGCCGGTTAATATTCCGGCACCT  733457

Query  2161    GGATGTGGATTCTCCACGGCAACGTAACTGAACGCGGAGACATCGGCGGGGGTCCTGGGA  2220
               ||||||||||||||||||||||||||||||||||||||||||||||||||||||||||||
Sbjct  733456  GGATGTGGATTCTCCACGGCAACGTAACTGAACGCGGAGACATCGGCGGGGGTCCTGGGA  733397

Query  2221    AGAGTTCTCTTTTCTTCTTGACGGCCTATCACCCTGAAATCGGTTTGTCCGGAGCTAGGG  2280
               ||||||||||||||||||||||||||||||||||||||||||||||||||||||||||||
Sbjct  733396  AGAGTTCTCTTTTCTTCTTGACGGCCTATCACCCTGAAATCGGTTTGTCCGGAGCTAGGG  733337

Query  2281    TTCCACGGCCGGCAGAGCCCTGCACCTTTGCAGGGTCCGGTGCGCCCCCGACGATCCTTG  2340
               ||||||||||||||||||||||||||||||||||||||||||||||||||||||||||||
Sbjct  733336  TTCCACGGCCGGCAGAGCCCTGCACCTTTGCAGGGTCCGGTGCGCCCCCGACGATCCTTG  733277

Query  2341    AAAATCCGCGGGAAGGAATAGTTTTCACGCCAGGTCGTACTCATAACCGCAGCAGGTCTC  2400
               ||||||||||||||||||||||||||||||||||||||||||||||||||||||||||||
Sbjct  733276  AAAATCCGCGGGAAGGAATAGTTTTCACGCCAGGTCGTACTCATAACCGCAGCAGGTCTC  733217

Query  2401    CAAGGTGAACAGCCTCTAGTTGATAGAACAATGTAGATAAGGGAAGTCGGCAAAATGGAT  2460
               ||||||||||||||||||||||||||||||||||||||||||||||||||||||||||||
Sbjct  733216  CAAGGTGAACAGCCTCTAGTTGATAGAACAATGTAGATAAGGGAAGTCGGCAAAATGGAT  733157

Query  2461    CCGTAACTTCGGGATAAGGATTGGCTCTAAGGGTCGGGCTCGCTGGGCCTTGGGGGAAAC  2520
               ||||||||||||||||||||||||||||||||||||||||||||||||||||||||||||
Sbjct  733156  CCGTAACTTCGGGATAAGGATTGGCTCTAAGGGTCGGGCTCGCTGGGCCTTGGGGGAAAC  733097

Query  2521    CCCTCGGAGCAGGGGGGCACTAGCCGGGCAACCGGCCGGCGCCCCCCAGCACCGGGTGGG  2580
               ||||||||||||||||||||||||||||||||||||||||||||||||||||||||||||
Sbjct  733096  CCCTCGGAGCAGGGGGGCACTAGCCGGGCAACCGGCCGGCGCCCCCCAGCACCGGGTGGG  733037

Query  2581    GGACGCCCTTGGCAGGCTTCGGCCGTCCGGCGGGCGCTTAACGACCAACTTAGAACTGGT  2640
               ||||||||||||||||||||||||||||||||||||||||||||||||||||||||||||
Sbjct  733036  GGACGCCCTTGGCAGGCTTCGGCCGTCCGGCGGGCGCTTAACGACCAACTTAGAACTGGT  732977

Query  2641    ACGGACAAGGGGAAT  2655
               |||||||||||||||
Sbjct  732976  ACGGACAAGGGGAAT  732962


 Score = 4854 bits (2628),  Expect = 0.0
 Identities = 2646/2655 (99%), Gaps = 0/2655 (0%)
 Strand=Plus/Minus

Query  1       CAAGGTTTCCGTAGGTGAACCTGCGGAAGGATCATTACCGAGTGCGGGTCCTTTGGGCCC  60
               ||||||||||||||||||||||||||||||||||||||||||||||||||||||||||||
Sbjct  743668  CAAGGTTTCCGTAGGTGAACCTGCGGAAGGATCATTACCGAGTGCGGGTCCTTTGGGCCC  743609

Query  61      AACCTCCCATCCGTGTCTATTGTACCCTGTTGCTTCGGCGGGCCCGCCGCTTGTCGGCCG  120
               ||||||||||||||||||||| ||||||||||||||||||||||||||||||||||||||
Sbjct  743608  AACCTCCCATCCGTGTCTATTATACCCTGTTGCTTCGGCGGGCCCGCCGCTTGTCGGCCG  743549

Query  121     CCgggggggCGCCTCTGCCCCCCGGGCCCGTGCCCGCCGGAGACCCCAACACGAACACTG  180
               |||||||||||||| |||||||||||||||||||||||||||||||||||||||||||||
Sbjct  743548  CCGGGGGGGCGCCTTTGCCCCCCGGGCCCGTGCCCGCCGGAGACCCCAACACGAACACTG  743489

Query  181     TCTGAAAGCGTGCAGTCTGAGTTGATTGAATGCAATCAGTTAAAACTTTCAACAATGGAT  240
               ||||||||||||||||||||||||||||||||||||||||||||||||||||||||||||
Sbjct  743488  TCTGAAAGCGTGCAGTCTGAGTTGATTGAATGCAATCAGTTAAAACTTTCAACAATGGAT  743429

Query  241     CTCTTGGTTCCGGCATCGATGAAGAACGCAGCGAAATGCGATAACTAATGTGAATTGCAG  300
               ||||||||||||||||||||||||||||||||||||||||||||||||||||||||||||
Sbjct  743428  CTCTTGGTTCCGGCATCGATGAAGAACGCAGCGAAATGCGATAACTAATGTGAATTGCAG  743369

Query  301     AATTCAGTGAATCATCGAGTCTTTGAACGCACATTGCGCCCCCTGGTATTCCGGGGGGCA  360
               ||||||||||||||||||||||||||||||||||||||||||||||||||||||||||||
Sbjct  743368  AATTCAGTGAATCATCGAGTCTTTGAACGCACATTGCGCCCCCTGGTATTCCGGGGGGCA  743309

Query  361     TGCCTGTCCGAGCGTCATTGCTGCCCTCAAGCCCGGCTTGTGTGTTGGGTCGCCGTCCCC  420
               ||||||||||||||||||||||||||||||||||||||||||||||||||||||||||||
Sbjct  743308  TGCCTGTCCGAGCGTCATTGCTGCCCTCAAGCCCGGCTTGTGTGTTGGGTCGCCGTCCCC  743249

Query  421     CTCTCCGGGGGGACGGGCCCGAAAGGCAGCGGCGGCACCGCGTCCGATCCTCGAGCGTAT  480
               ||||||||||||||||||||||||||||||||||||||||||||||||||||||||||||
Sbjct  743248  CTCTCCGGGGGGACGGGCCCGAAAGGCAGCGGCGGCACCGCGTCCGATCCTCGAGCGTAT  743189

Query  481     GGGGCTTTGTCACATGCTCTGTAGGATTGGCCGGCGCCTGCCGACGTTTTCCAACCATTC  540
               ||||||||||||||||||||||||||||||||||||||||||||||||||||||||||| 
Sbjct  743188  GGGGCTTTGTCACATGCTCTGTAGGATTGGCCGGCGCCTGCCGACGTTTTCCAACCATTT  743129

Query  541     TTTCCAGGTTGACCTCGGATCAGGTAGGGATACCCGCTGAACTTAAGCATATCAATAAGC  600
               ||||||||||||||||||||||||||||||||||||||||||||||||||||||||||||
Sbjct  743128  TTTCCAGGTTGACCTCGGATCAGGTAGGGATACCCGCTGAACTTAAGCATATCAATAAGC  743069

Query  601     GGAGGAAAAGAAACCAACCGGGATTGCCTCAGTAACGGCGAGTGAAGCGGCAAGAGCTCA  660
               ||||||||||||||||||||||||||||||||||||||||||||||||||||||||||||
Sbjct  743068  GGAGGAAAAGAAACCAACCGGGATTGCCTCAGTAACGGCGAGTGAAGCGGCAAGAGCTCA  743009

Query  661     AATTTGAAAGCTGGCTCCTTCGGAGTCCGCATTGTAATTTGCAGAGGATGCTTTGGGTGC  720
               ||||||||||||||||||||||||||||||||||||||||||||||||||||||||||||
Sbjct  743008  AATTTGAAAGCTGGCTCCTTCGGAGTCCGCATTGTAATTTGCAGAGGATGCTTTGGGTGC  742949

Query  721     GGCCCCCGTCTAAGTGCCCTGGAACGGGCCGTCAGAGAGGGTGAGAATCCCGTCTTGGGC  780
               ||||||||||||||||||||||||||||||||||||||||||||||||||||||||||||
Sbjct  742948  GGCCCCCGTCTAAGTGCCCTGGAACGGGCCGTCAGAGAGGGTGAGAATCCCGTCTTGGGC  742889

Query  781     GGGGTGTCCGTGCCCGTGTAAAGCTCCTTCGACGAGTCGAGTTGTTTGGGAATGCAGCTC  840
               ||||||||||||||||||||||||||||||||||||||||||||||||||||||||||||
Sbjct  742888  GGGGTGTCCGTGCCCGTGTAAAGCTCCTTCGACGAGTCGAGTTGTTTGGGAATGCAGCTC  742829

Query  841     TAAATGGGTGGTAAATTTCATCTAAAGCTAAATACTGGCCGGAGACCGATAGCGCACAAG  900
               ||||||||||||||||||||||||||||||||||||||||||||||||||||||||||||
Sbjct  742828  TAAATGGGTGGTAAATTTCATCTAAAGCTAAATACTGGCCGGAGACCGATAGCGCACAAG  742769

Query  901     TAGAGTGATCGAAAGATGAAAAGCACTTTGAAAAGAGAGTTAAACAGCACGTGAAATTGT  960
               ||||||||||||||||||||||||||||||||||||||||||||||||||||||||||||
Sbjct  742768  TAGAGTGATCGAAAGATGAAAAGCACTTTGAAAAGAGAGTTAAACAGCACGTGAAATTGT  742709

Query  961     TGAAAGGGAAGCGCTTGCGACCAGACTCGCCCGCGGGGTTCAGCCGGCATTCGTGCCGGT  1020
               ||||||||||||||||||||||||||||||||||||||||||||||||||||||||||||
Sbjct  742708  TGAAAGGGAAGCGCTTGCGACCAGACTCGCCCGCGGGGTTCAGCCGGCATTCGTGCCGGT  742649

Query  1021    GTACTTCCCCGTGGGCGGGCCAGCGTCGGTTTGGGCGGCCGGTCAAAGGCCCCTGGAATG  1080
               ||||||||||||||||||||||||||||||||||||||||||||||||||||||||||||
Sbjct  742648  GTACTTCCCCGTGGGCGGGCCAGCGTCGGTTTGGGCGGCCGGTCAAAGGCCCCTGGAATG  742589

Query  1081    TAGTGCCCTCCGGGGCACCTTATAGCCAGGGGTGCAATGCGGCCAGCCTGGACCGAGGAA  1140
               |||| |||||||||| ||||||||||||||||||||||||||||||||||||||||||||
Sbjct  742588  TAGTACCCTCCGGGGTACCTTATAGCCAGGGGTGCAATGCGGCCAGCCTGGACCGAGGAA  742529

Query  1141    CGCGCTTCGGCACGGACGCTGGCATAATGGTCGTAAACGACCCGTCTTGAAACACGGACC  1200
               ||||||||||||||||||||||||||||||||||||||||||||||||||||||||||||
Sbjct  742528  CGCGCTTCGGCACGGACGCTGGCATAATGGTCGTAAACGACCCGTCTTGAAACACGGACC  742469

Query  1201    AAGGAGTCTAACATCTACGCGAGTGTTCGGGTGTCAAACCCGTGCGCGCAGTGAAAGCGA  1260
               ||||||||||||||||||||||||||||||||||||||||||||||||||||||||||||
Sbjct  742468  AAGGAGTCTAACATCTACGCGAGTGTTCGGGTGTCAAACCCGTGCGCGCAGTGAAAGCGA  742409

Query  1261    ACGGAGGTGGGAGCCCCCTTGCGGGGCGCACCATCGACCGATCCTGATGTCTTCGGATGG  1320
               ||||||||||||||||||| ||||||||||||||||||||||||||||||||||||||||
Sbjct  742408  ACGGAGGTGGGAGCCCCCTCGCGGGGCGCACCATCGACCGATCCTGATGTCTTCGGATGG  742349

Query  1321    ATTTGAGTAAGAGCGTAGCTGTGGGGACCCGAAAGATGGTGAACTATGCCTGAATAGGGC  1380
               |||||||||||||||||  |||||||||||||||||||||||||||||||||||||||||
Sbjct  742348  ATTTGAGTAAGAGCGTAAATGTGGGGACCCGAAAGATGGTGAACTATGCCTGAATAGGGC  742289

Query  1381    GAAGCCAGAGGAAACTCTGGTGGAGGCTCGCAGCGGTTCTGACGTGCAAATCGATCGTCA  1440
               ||||||||||||||||||||||||||||||||||||||||||||||||||||||||||||
Sbjct  742288  GAAGCCAGAGGAAACTCTGGTGGAGGCTCGCAGCGGTTCTGACGTGCAAATCGATCGTCA  742229

Query  1441    AATTTGGGTATAGGGGCGAAAGACTAATCGAACCATCTAGTAGCTGGTTCCTGCCGAAGT  1500
               ||||||||||||||||||||||||||||||||||||||||||||||||||||||||||||
Sbjct  742228  AATTTGGGTATAGGGGCGAAAGACTAATCGAACCATCTAGTAGCTGGTTCCTGCCGAAGT  742169

Query  1501    TTCCCTCAGGATAGCAGTAACGCAAAATCAGTTTTATGAGGTAAAGCGAATGATTAGAGG  1560
               ||||||||||||||||||||||||||||||||||||||||||||||||||||||||||||
Sbjct  742168  TTCCCTCAGGATAGCAGTAACGCAAAATCAGTTTTATGAGGTAAAGCGAATGATTAGAGG  742109

Query  1561    CATTGGGGTTGAAACAACCTTAACCTATTCTCAAACTTTAAATATGTAAGAAGCCCTTGT  1620
               ||||||||||||||||||||||||||||||||||||||||||||||||||||||||||||
Sbjct  742108  CATTGGGGTTGAAACAACCTTAACCTATTCTCAAACTTTAAATATGTAAGAAGCCCTTGT  742049

Query  1621    TGCTTAGTTGAACGTGGGCATTAGAATGGAGCGTTACTAGTGGGCCATTTTTGGTAAGCA  1680
               ||||||||||||||||||||||||||||||||||||||||||||||||||||||||||||
Sbjct  742048  TGCTTAGTTGAACGTGGGCATTAGAATGGAGCGTTACTAGTGGGCCATTTTTGGTAAGCA  741989

Query  1681    GAACTGGCGATGCGGGATGAACCGAACGCGAGGTTAAGGTGCCGGAATGCACGCTCATCA  1740
               ||||||||||||||||||||||||||||||||||||||||||||||||||||||||||||
Sbjct  741988  GAACTGGCGATGCGGGATGAACCGAACGCGAGGTTAAGGTGCCGGAATGCACGCTCATCA  741929

Query  1741    GACACCACAAAAGGTGTTAGTTCATCTAGACAGCCCGACGGTGGCCATGGAAGTCGGAAT  1800
               ||||||||||||||||||||||||||||||||||||||||||||||||||||||||||||
Sbjct  741928  GACACCACAAAAGGTGTTAGTTCATCTAGACAGCCCGACGGTGGCCATGGAAGTCGGAAT  741869

Query  1801    CCGCTAAGGAGTGTGTAACAACTCACGGGCCGAATGAACTAGCCCTGAAAATGGATGGCG  1860
               ||||||||||||||||||||||||||||||||||||||||||||||||||||||||||||
Sbjct  741868  CCGCTAAGGAGTGTGTAACAACTCACGGGCCGAATGAACTAGCCCTGAAAATGGATGGCG  741809

Query  1861    CTCAAGCGTGCTACCCATACCTCGCCGTCGGGGTAGAAACGATGCCCCGACGAGTAGGCA  1920
               ||||||||||||||||||||||||||||||||||||||||||||||||||||||||||||
Sbjct  741808  CTCAAGCGTGCTACCCATACCTCGCCGTCGGGGTAGAAACGATGCCCCGACGAGTAGGCA  741749

Query  1921    GGCGTGGGGGTCCGTGACGAAGCCTTGGGAGTGATCCCGGGTCGAACGGCCCCTAGTGCA  1980
               ||||||||||||||||||||||||||||||||||||||||||||||||||||||||||||
Sbjct  741748  GGCGTGGGGGTCCGTGACGAAGCCTTGGGAGTGATCCCGGGTCGAACGGCCCCTAGTGCA  741689

Query  1981    GATCTTGGTGGTAGTAGCAAATACTCAAATGAGAACTTTGAGGACTGAAGTGGGGAAAGG  2040
               ||||||||||||||||||||||||||||||||||||||||||||||||||||||||||||
Sbjct  741688  GATCTTGGTGGTAGTAGCAAATACTCAAATGAGAACTTTGAGGACTGAAGTGGGGAAAGG  741629

Query  2041    TTCCATGTGAACAGCAGTTGGACATGGGTTAGTCGATCCTAAGGCATAGGGAAGTTCCGT  2100
               ||||||||||||||||||||||||||||||||||||||||||||||||||||||||||||
Sbjct  741628  TTCCATGTGAACAGCAGTTGGACATGGGTTAGTCGATCCTAAGGCATAGGGAAGTTCCGT  741569

Query  2101    TTGAAAGGCGCCCTCGTGCGCCGTGTGCCGAAAGGGAAGCCGGTTAACATTCCGGCACCT  2160
               ||||||||||||||||||||||||||||||||||||||||||||||| ||||||||||||
Sbjct  741568  TTGAAAGGCGCCCTCGTGCGCCGTGTGCCGAAAGGGAAGCCGGTTAATATTCCGGCACCT  741509

Query  2161    GGATGTGGATTCTCCACGGCAACGTAACTGAACGCGGAGACATCGGCGGGGGTCCTGGGA  2220
               ||||||||||||||||||||||||||||||||||||||||||||||||||||||||||||
Sbjct  741508  GGATGTGGATTCTCCACGGCAACGTAACTGAACGCGGAGACATCGGCGGGGGTCCTGGGA  741449

Query  2221    AGAGTTCTCTTTTCTTCTTGACGGCCTATCACCCTGAAATCGGTTTGTCCGGAGCTAGGG  2280
               ||||||||||||||||||||||||||||||||||||||||||||||||||||||||||||
Sbjct  741448  AGAGTTCTCTTTTCTTCTTGACGGCCTATCACCCTGAAATCGGTTTGTCCGGAGCTAGGG  741389

Query  2281    TTCCACGGCCGGCAGAGCCCTGCACCTTTGCAGGGTCCGGTGCGCCCCCGACGATCCTTG  2340
               ||||||||||||||||||||||||||||||||||||||||||||||||||||||||||||
Sbjct  741388  TTCCACGGCCGGCAGAGCCCTGCACCTTTGCAGGGTCCGGTGCGCCCCCGACGATCCTTG  741329

Query  2341    AAAATCCGCGGGAAGGAATAGTTTTCACGCCAGGTCGTACTCATAACCGCAGCAGGTCTC  2400
               ||||||||||||||||||||||||||||||||||||||||||||||||||||||||||||
Sbjct  741328  AAAATCCGCGGGAAGGAATAGTTTTCACGCCAGGTCGTACTCATAACCGCAGCAGGTCTC  741269

Query  2401    CAAGGTGAACAGCCTCTAGTTGATAGAACAATGTAGATAAGGGAAGTCGGCAAAATGGAT  2460
               ||||||||||||||||||||||||||||||||||||||||||||||||||||||||||||
Sbjct  741268  CAAGGTGAACAGCCTCTAGTTGATAGAACAATGTAGATAAGGGAAGTCGGCAAAATGGAT  741209

Query  2461    CCGTAACTTCGGGATAAGGATTGGCTCTAAGGGTCGGGCTCGCTGGGCCTTGGGGGAAAC  2520
               ||||||||||||||||||||||||||||||||||||||||||||||||||||||||||||
Sbjct  741208  CCGTAACTTCGGGATAAGGATTGGCTCTAAGGGTCGGGCTCGCTGGGCCTTGGGGGAAAC  741149

Query  2521    CCCTCGGAGCAGGGGGGCACTAGCCGGGCAACCGGCCGGCGCCCCCCAGCACCGGGTGGG  2580
               ||||||||||||||||||||||||||||||||||||||||||||||||||||||||||||
Sbjct  741148  CCCTCGGAGCAGGGGGGCACTAGCCGGGCAACCGGCCGGCGCCCCCCAGCACCGGGTGGG  741089

Query  2581    GGACGCCCTTGGCAGGCTTCGGCCGTCCGGCGGGCGCTTAACGACCAACTTAGAACTGGT  2640
               ||||||||||||||||||||||||||||||||||||||||||||||||||||||||||||
Sbjct  741088  GGACGCCCTTGGCAGGCTTCGGCCGTCCGGCGGGCGCTTAACGACCAACTTAGAACTGGT  741029

Query  2641    ACGGACAAGGGGAAT  2655
               |||||||||||||||
Sbjct  741028  ACGGACAAGGGGAAT  741014


 Score = 4854 bits (2628),  Expect = 0.0
 Identities = 2646/2655 (99%), Gaps = 0/2655 (0%)
 Strand=Plus/Minus

Query  1       CAAGGTTTCCGTAGGTGAACCTGCGGAAGGATCATTACCGAGTGCGGGTCCTTTGGGCCC  60
               ||||||||||||||||||||||||||||||||||||||||||||||||||||||||||||
Sbjct  751720  CAAGGTTTCCGTAGGTGAACCTGCGGAAGGATCATTACCGAGTGCGGGTCCTTTGGGCCC  751661

Query  61      AACCTCCCATCCGTGTCTATTGTACCCTGTTGCTTCGGCGGGCCCGCCGCTTGTCGGCCG  120
               ||||||||||||||||||||| ||||||||||||||||||||||||||||||||||||||
Sbjct  751660  AACCTCCCATCCGTGTCTATTATACCCTGTTGCTTCGGCGGGCCCGCCGCTTGTCGGCCG  751601

Query  121     CCgggggggCGCCTCTGCCCCCCGGGCCCGTGCCCGCCGGAGACCCCAACACGAACACTG  180
               |||||||||||||| |||||||||||||||||||||||||||||||||||||||||||||
Sbjct  751600  CCGGGGGGGCGCCTTTGCCCCCCGGGCCCGTGCCCGCCGGAGACCCCAACACGAACACTG  751541

Query  181     TCTGAAAGCGTGCAGTCTGAGTTGATTGAATGCAATCAGTTAAAACTTTCAACAATGGAT  240
               ||||||||||||||||||||||||||||||||||||||||||||||||||||||||||||
Sbjct  751540  TCTGAAAGCGTGCAGTCTGAGTTGATTGAATGCAATCAGTTAAAACTTTCAACAATGGAT  751481

Query  241     CTCTTGGTTCCGGCATCGATGAAGAACGCAGCGAAATGCGATAACTAATGTGAATTGCAG  300
               ||||||||||||||||||||||||||||||||||||||||||||||||||||||||||||
Sbjct  751480  CTCTTGGTTCCGGCATCGATGAAGAACGCAGCGAAATGCGATAACTAATGTGAATTGCAG  751421

Query  301     AATTCAGTGAATCATCGAGTCTTTGAACGCACATTGCGCCCCCTGGTATTCCGGGGGGCA  360
               ||||||||||||||||||||||||||||||||||||||||||||||||||||||||||||
Sbjct  751420  AATTCAGTGAATCATCGAGTCTTTGAACGCACATTGCGCCCCCTGGTATTCCGGGGGGCA  751361

Query  361     TGCCTGTCCGAGCGTCATTGCTGCCCTCAAGCCCGGCTTGTGTGTTGGGTCGCCGTCCCC  420
               ||||||||||||||||||||||||||||||||||||||||||||||||||||||||||||
Sbjct  751360  TGCCTGTCCGAGCGTCATTGCTGCCCTCAAGCCCGGCTTGTGTGTTGGGTCGCCGTCCCC  751301

Query  421     CTCTCCGGGGGGACGGGCCCGAAAGGCAGCGGCGGCACCGCGTCCGATCCTCGAGCGTAT  480
               ||||||||||||||||||||||||||||||||||||||||||||||||||||||||||||
Sbjct  751300  CTCTCCGGGGGGACGGGCCCGAAAGGCAGCGGCGGCACCGCGTCCGATCCTCGAGCGTAT  751241

Query  481     GGGGCTTTGTCACATGCTCTGTAGGATTGGCCGGCGCCTGCCGACGTTTTCCAACCATTC  540
               ||||||||||||||||||||||||||||||||||||||||||||||||||||||||||| 
Sbjct  751240  GGGGCTTTGTCACATGCTCTGTAGGATTGGCCGGCGCCTGCCGACGTTTTCCAACCATTT  751181

Query  541     TTTCCAGGTTGACCTCGGATCAGGTAGGGATACCCGCTGAACTTAAGCATATCAATAAGC  600
               ||||||||||||||||||||||||||||||||||||||||||||||||||||||||||||
Sbjct  751180  TTTCCAGGTTGACCTCGGATCAGGTAGGGATACCCGCTGAACTTAAGCATATCAATAAGC  751121

Query  601     GGAGGAAAAGAAACCAACCGGGATTGCCTCAGTAACGGCGAGTGAAGCGGCAAGAGCTCA  660
               ||||||||||||||||||||||||||||||||||||||||||||||||||||||||||||
Sbjct  751120  GGAGGAAAAGAAACCAACCGGGATTGCCTCAGTAACGGCGAGTGAAGCGGCAAGAGCTCA  751061

Query  661     AATTTGAAAGCTGGCTCCTTCGGAGTCCGCATTGTAATTTGCAGAGGATGCTTTGGGTGC  720
               ||||||||||||||||||||||||||||||||||||||||||||||||||||||||||||
Sbjct  751060  AATTTGAAAGCTGGCTCCTTCGGAGTCCGCATTGTAATTTGCAGAGGATGCTTTGGGTGC  751001

Query  721     GGCCCCCGTCTAAGTGCCCTGGAACGGGCCGTCAGAGAGGGTGAGAATCCCGTCTTGGGC  780
               ||||||||||||||||||||||||||||||||||||||||||||||||||||||||||||
Sbjct  751000  GGCCCCCGTCTAAGTGCCCTGGAACGGGCCGTCAGAGAGGGTGAGAATCCCGTCTTGGGC  750941

Query  781     GGGGTGTCCGTGCCCGTGTAAAGCTCCTTCGACGAGTCGAGTTGTTTGGGAATGCAGCTC  840
               ||||||||||||||||||||||||||||||||||||||||||||||||||||||||||||
Sbjct  750940  GGGGTGTCCGTGCCCGTGTAAAGCTCCTTCGACGAGTCGAGTTGTTTGGGAATGCAGCTC  750881

Query  841     TAAATGGGTGGTAAATTTCATCTAAAGCTAAATACTGGCCGGAGACCGATAGCGCACAAG  900
               ||||||||||||||||||||||||||||||||||||||||||||||||||||||||||||
Sbjct  750880  TAAATGGGTGGTAAATTTCATCTAAAGCTAAATACTGGCCGGAGACCGATAGCGCACAAG  750821

Query  901     TAGAGTGATCGAAAGATGAAAAGCACTTTGAAAAGAGAGTTAAACAGCACGTGAAATTGT  960
               ||||||||||||||||||||||||||||||||||||||||||||||||||||||||||||
Sbjct  750820  TAGAGTGATCGAAAGATGAAAAGCACTTTGAAAAGAGAGTTAAACAGCACGTGAAATTGT  750761

Query  961     TGAAAGGGAAGCGCTTGCGACCAGACTCGCCCGCGGGGTTCAGCCGGCATTCGTGCCGGT  1020
               ||||||||||||||||||||||||||||||||||||||||||||||||||||||||||||
Sbjct  750760  TGAAAGGGAAGCGCTTGCGACCAGACTCGCCCGCGGGGTTCAGCCGGCATTCGTGCCGGT  750701

Query  1021    GTACTTCCCCGTGGGCGGGCCAGCGTCGGTTTGGGCGGCCGGTCAAAGGCCCCTGGAATG  1080
               ||||||||||||||||||||||||||||||||||||||||||||||||||||||||||||
Sbjct  750700  GTACTTCCCCGTGGGCGGGCCAGCGTCGGTTTGGGCGGCCGGTCAAAGGCCCCTGGAATG  750641

Query  1081    TAGTGCCCTCCGGGGCACCTTATAGCCAGGGGTGCAATGCGGCCAGCCTGGACCGAGGAA  1140
               |||| |||||||||| ||||||||||||||||||||||||||||||||||||||||||||
Sbjct  750640  TAGTACCCTCCGGGGTACCTTATAGCCAGGGGTGCAATGCGGCCAGCCTGGACCGAGGAA  750581

Query  1141    CGCGCTTCGGCACGGACGCTGGCATAATGGTCGTAAACGACCCGTCTTGAAACACGGACC  1200
               ||||||||||||||||||||||||||||||||||||||||||||||||||||||||||||
Sbjct  750580  CGCGCTTCGGCACGGACGCTGGCATAATGGTCGTAAACGACCCGTCTTGAAACACGGACC  750521

Query  1201    AAGGAGTCTAACATCTACGCGAGTGTTCGGGTGTCAAACCCGTGCGCGCAGTGAAAGCGA  1260
               ||||||||||||||||||||||||||||||||||||||||||||||||||||||||||||
Sbjct  750520  AAGGAGTCTAACATCTACGCGAGTGTTCGGGTGTCAAACCCGTGCGCGCAGTGAAAGCGA  750461

Query  1261    ACGGAGGTGGGAGCCCCCTTGCGGGGCGCACCATCGACCGATCCTGATGTCTTCGGATGG  1320
               ||||||||||||||||||| ||||||||||||||||||||||||||||||||||||||||
Sbjct  750460  ACGGAGGTGGGAGCCCCCTCGCGGGGCGCACCATCGACCGATCCTGATGTCTTCGGATGG  750401

Query  1321    ATTTGAGTAAGAGCGTAGCTGTGGGGACCCGAAAGATGGTGAACTATGCCTGAATAGGGC  1380
               |||||||||||||||||  |||||||||||||||||||||||||||||||||||||||||
Sbjct  750400  ATTTGAGTAAGAGCGTAAATGTGGGGACCCGAAAGATGGTGAACTATGCCTGAATAGGGC  750341

Query  1381    GAAGCCAGAGGAAACTCTGGTGGAGGCTCGCAGCGGTTCTGACGTGCAAATCGATCGTCA  1440
               ||||||||||||||||||||||||||||||||||||||||||||||||||||||||||||
Sbjct  750340  GAAGCCAGAGGAAACTCTGGTGGAGGCTCGCAGCGGTTCTGACGTGCAAATCGATCGTCA  750281

Query  1441    AATTTGGGTATAGGGGCGAAAGACTAATCGAACCATCTAGTAGCTGGTTCCTGCCGAAGT  1500
               ||||||||||||||||||||||||||||||||||||||||||||||||||||||||||||
Sbjct  750280  AATTTGGGTATAGGGGCGAAAGACTAATCGAACCATCTAGTAGCTGGTTCCTGCCGAAGT  750221

Query  1501    TTCCCTCAGGATAGCAGTAACGCAAAATCAGTTTTATGAGGTAAAGCGAATGATTAGAGG  1560
               ||||||||||||||||||||||||||||||||||||||||||||||||||||||||||||
Sbjct  750220  TTCCCTCAGGATAGCAGTAACGCAAAATCAGTTTTATGAGGTAAAGCGAATGATTAGAGG  750161

Query  1561    CATTGGGGTTGAAACAACCTTAACCTATTCTCAAACTTTAAATATGTAAGAAGCCCTTGT  1620
               ||||||||||||||||||||||||||||||||||||||||||||||||||||||||||||
Sbjct  750160  CATTGGGGTTGAAACAACCTTAACCTATTCTCAAACTTTAAATATGTAAGAAGCCCTTGT  750101

Query  1621    TGCTTAGTTGAACGTGGGCATTAGAATGGAGCGTTACTAGTGGGCCATTTTTGGTAAGCA  1680
               ||||||||||||||||||||||||||||||||||||||||||||||||||||||||||||
Sbjct  750100  TGCTTAGTTGAACGTGGGCATTAGAATGGAGCGTTACTAGTGGGCCATTTTTGGTAAGCA  750041

Query  1681    GAACTGGCGATGCGGGATGAACCGAACGCGAGGTTAAGGTGCCGGAATGCACGCTCATCA  1740
               ||||||||||||||||||||||||||||||||||||||||||||||||||||||||||||
Sbjct  750040  GAACTGGCGATGCGGGATGAACCGAACGCGAGGTTAAGGTGCCGGAATGCACGCTCATCA  749981

Query  1741    GACACCACAAAAGGTGTTAGTTCATCTAGACAGCCCGACGGTGGCCATGGAAGTCGGAAT  1800
               ||||||||||||||||||||||||||||||||||||||||||||||||||||||||||||
Sbjct  749980  GACACCACAAAAGGTGTTAGTTCATCTAGACAGCCCGACGGTGGCCATGGAAGTCGGAAT  749921

Query  1801    CCGCTAAGGAGTGTGTAACAACTCACGGGCCGAATGAACTAGCCCTGAAAATGGATGGCG  1860
               ||||||||||||||||||||||||||||||||||||||||||||||||||||||||||||
Sbjct  749920  CCGCTAAGGAGTGTGTAACAACTCACGGGCCGAATGAACTAGCCCTGAAAATGGATGGCG  749861

Query  1861    CTCAAGCGTGCTACCCATACCTCGCCGTCGGGGTAGAAACGATGCCCCGACGAGTAGGCA  1920
               ||||||||||||||||||||||||||||||||||||||||||||||||||||||||||||
Sbjct  749860  CTCAAGCGTGCTACCCATACCTCGCCGTCGGGGTAGAAACGATGCCCCGACGAGTAGGCA  749801

Query  1921    GGCGTGGGGGTCCGTGACGAAGCCTTGGGAGTGATCCCGGGTCGAACGGCCCCTAGTGCA  1980
               ||||||||||||||||||||||||||||||||||||||||||||||||||||||||||||
Sbjct  749800  GGCGTGGGGGTCCGTGACGAAGCCTTGGGAGTGATCCCGGGTCGAACGGCCCCTAGTGCA  749741

Query  1981    GATCTTGGTGGTAGTAGCAAATACTCAAATGAGAACTTTGAGGACTGAAGTGGGGAAAGG  2040
               ||||||||||||||||||||||||||||||||||||||||||||||||||||||||||||
Sbjct  749740  GATCTTGGTGGTAGTAGCAAATACTCAAATGAGAACTTTGAGGACTGAAGTGGGGAAAGG  749681

Query  2041    TTCCATGTGAACAGCAGTTGGACATGGGTTAGTCGATCCTAAGGCATAGGGAAGTTCCGT  2100
               ||||||||||||||||||||||||||||||||||||||||||||||||||||||||||||
Sbjct  749680  TTCCATGTGAACAGCAGTTGGACATGGGTTAGTCGATCCTAAGGCATAGGGAAGTTCCGT  749621

Query  2101    TTGAAAGGCGCCCTCGTGCGCCGTGTGCCGAAAGGGAAGCCGGTTAACATTCCGGCACCT  2160
               ||||||||||||||||||||||||||||||||||||||||||||||| ||||||||||||
Sbjct  749620  TTGAAAGGCGCCCTCGTGCGCCGTGTGCCGAAAGGGAAGCCGGTTAATATTCCGGCACCT  749561

Query  2161    GGATGTGGATTCTCCACGGCAACGTAACTGAACGCGGAGACATCGGCGGGGGTCCTGGGA  2220
               ||||||||||||||||||||||||||||||||||||||||||||||||||||||||||||
Sbjct  749560  GGATGTGGATTCTCCACGGCAACGTAACTGAACGCGGAGACATCGGCGGGGGTCCTGGGA  749501

Query  2221    AGAGTTCTCTTTTCTTCTTGACGGCCTATCACCCTGAAATCGGTTTGTCCGGAGCTAGGG  2280
               ||||||||||||||||||||||||||||||||||||||||||||||||||||||||||||
Sbjct  749500  AGAGTTCTCTTTTCTTCTTGACGGCCTATCACCCTGAAATCGGTTTGTCCGGAGCTAGGG  749441

Query  2281    TTCCACGGCCGGCAGAGCCCTGCACCTTTGCAGGGTCCGGTGCGCCCCCGACGATCCTTG  2340
               ||||||||||||||||||||||||||||||||||||||||||||||||||||||||||||
Sbjct  749440  TTCCACGGCCGGCAGAGCCCTGCACCTTTGCAGGGTCCGGTGCGCCCCCGACGATCCTTG  749381

Query  2341    AAAATCCGCGGGAAGGAATAGTTTTCACGCCAGGTCGTACTCATAACCGCAGCAGGTCTC  2400
               ||||||||||||||||||||||||||||||||||||||||||||||||||||||||||||
Sbjct  749380  AAAATCCGCGGGAAGGAATAGTTTTCACGCCAGGTCGTACTCATAACCGCAGCAGGTCTC  749321

Query  2401    CAAGGTGAACAGCCTCTAGTTGATAGAACAATGTAGATAAGGGAAGTCGGCAAAATGGAT  2460
               ||||||||||||||||||||||||||||||||||||||||||||||||||||||||||||
Sbjct  749320  CAAGGTGAACAGCCTCTAGTTGATAGAACAATGTAGATAAGGGAAGTCGGCAAAATGGAT  749261

Query  2461    CCGTAACTTCGGGATAAGGATTGGCTCTAAGGGTCGGGCTCGCTGGGCCTTGGGGGAAAC  2520
               ||||||||||||||||||||||||||||||||||||||||||||||||||||||||||||
Sbjct  749260  CCGTAACTTCGGGATAAGGATTGGCTCTAAGGGTCGGGCTCGCTGGGCCTTGGGGGAAAC  749201

Query  2521    CCCTCGGAGCAGGGGGGCACTAGCCGGGCAACCGGCCGGCGCCCCCCAGCACCGGGTGGG  2580
               ||||||||||||||||||||||||||||||||||||||||||||||||||||||||||||
Sbjct  749200  CCCTCGGAGCAGGGGGGCACTAGCCGGGCAACCGGCCGGCGCCCCCCAGCACCGGGTGGG  749141

Query  2581    GGACGCCCTTGGCAGGCTTCGGCCGTCCGGCGGGCGCTTAACGACCAACTTAGAACTGGT  2640
               ||||||||||||||||||||||||||||||||||||||||||||||||||||||||||||
Sbjct  749140  GGACGCCCTTGGCAGGCTTCGGCCGTCCGGCGGGCGCTTAACGACCAACTTAGAACTGGT  749081

Query  2641    ACGGACAAGGGGAAT  2655
               |||||||||||||||
Sbjct  749080  ACGGACAAGGGGAAT  749066


 Score = 4854 bits (2628),  Expect = 0.0
 Identities = 2646/2655 (99%), Gaps = 0/2655 (0%)
 Strand=Plus/Minus

Query  1       CAAGGTTTCCGTAGGTGAACCTGCGGAAGGATCATTACCGAGTGCGGGTCCTTTGGGCCC  60
               ||||||||||||||||||||||||||||||||||||||||||||||||||||||||||||
Sbjct  759772  CAAGGTTTCCGTAGGTGAACCTGCGGAAGGATCATTACCGAGTGCGGGTCCTTTGGGCCC  759713

Query  61      AACCTCCCATCCGTGTCTATTGTACCCTGTTGCTTCGGCGGGCCCGCCGCTTGTCGGCCG  120
               ||||||||||||||||||||| ||||||||||||||||||||||||||||||||||||||
Sbjct  759712  AACCTCCCATCCGTGTCTATTATACCCTGTTGCTTCGGCGGGCCCGCCGCTTGTCGGCCG  759653

Query  121     CCgggggggCGCCTCTGCCCCCCGGGCCCGTGCCCGCCGGAGACCCCAACACGAACACTG  180
               |||||||||||||| |||||||||||||||||||||||||||||||||||||||||||||
Sbjct  759652  CCGGGGGGGCGCCTTTGCCCCCCGGGCCCGTGCCCGCCGGAGACCCCAACACGAACACTG  759593

Query  181     TCTGAAAGCGTGCAGTCTGAGTTGATTGAATGCAATCAGTTAAAACTTTCAACAATGGAT  240
               ||||||||||||||||||||||||||||||||||||||||||||||||||||||||||||
Sbjct  759592  TCTGAAAGCGTGCAGTCTGAGTTGATTGAATGCAATCAGTTAAAACTTTCAACAATGGAT  759533

Query  241     CTCTTGGTTCCGGCATCGATGAAGAACGCAGCGAAATGCGATAACTAATGTGAATTGCAG  300
               ||||||||||||||||||||||||||||||||||||||||||||||||||||||||||||
Sbjct  759532  CTCTTGGTTCCGGCATCGATGAAGAACGCAGCGAAATGCGATAACTAATGTGAATTGCAG  759473

Query  301     AATTCAGTGAATCATCGAGTCTTTGAACGCACATTGCGCCCCCTGGTATTCCGGGGGGCA  360
               ||||||||||||||||||||||||||||||||||||||||||||||||||||||||||||
Sbjct  759472  AATTCAGTGAATCATCGAGTCTTTGAACGCACATTGCGCCCCCTGGTATTCCGGGGGGCA  759413

Query  361     TGCCTGTCCGAGCGTCATTGCTGCCCTCAAGCCCGGCTTGTGTGTTGGGTCGCCGTCCCC  420
               ||||||||||||||||||||||||||||||||||||||||||||||||||||||||||||
Sbjct  759412  TGCCTGTCCGAGCGTCATTGCTGCCCTCAAGCCCGGCTTGTGTGTTGGGTCGCCGTCCCC  759353

Query  421     CTCTCCGGGGGGACGGGCCCGAAAGGCAGCGGCGGCACCGCGTCCGATCCTCGAGCGTAT  480
               ||||||||||||||||||||||||||||||||||||||||||||||||||||||||||||
Sbjct  759352  CTCTCCGGGGGGACGGGCCCGAAAGGCAGCGGCGGCACCGCGTCCGATCCTCGAGCGTAT  759293

Query  481     GGGGCTTTGTCACATGCTCTGTAGGATTGGCCGGCGCCTGCCGACGTTTTCCAACCATTC  540
               ||||||||||||||||||||||||||||||||||||||||||||||||||||||||||| 
Sbjct  759292  GGGGCTTTGTCACATGCTCTGTAGGATTGGCCGGCGCCTGCCGACGTTTTCCAACCATTT  759233

Query  541     TTTCCAGGTTGACCTCGGATCAGGTAGGGATACCCGCTGAACTTAAGCATATCAATAAGC  600
               ||||||||||||||||||||||||||||||||||||||||||||||||||||||||||||
Sbjct  759232  TTTCCAGGTTGACCTCGGATCAGGTAGGGATACCCGCTGAACTTAAGCATATCAATAAGC  759173

Query  601     GGAGGAAAAGAAACCAACCGGGATTGCCTCAGTAACGGCGAGTGAAGCGGCAAGAGCTCA  660
               ||||||||||||||||||||||||||||||||||||||||||||||||||||||||||||
Sbjct  759172  GGAGGAAAAGAAACCAACCGGGATTGCCTCAGTAACGGCGAGTGAAGCGGCAAGAGCTCA  759113

Query  661     AATTTGAAAGCTGGCTCCTTCGGAGTCCGCATTGTAATTTGCAGAGGATGCTTTGGGTGC  720
               ||||||||||||||||||||||||||||||||||||||||||||||||||||||||||||
Sbjct  759112  AATTTGAAAGCTGGCTCCTTCGGAGTCCGCATTGTAATTTGCAGAGGATGCTTTGGGTGC  759053

Query  721     GGCCCCCGTCTAAGTGCCCTGGAACGGGCCGTCAGAGAGGGTGAGAATCCCGTCTTGGGC  780
               ||||||||||||||||||||||||||||||||||||||||||||||||||||||||||||
Sbjct  759052  GGCCCCCGTCTAAGTGCCCTGGAACGGGCCGTCAGAGAGGGTGAGAATCCCGTCTTGGGC  758993

Query  781     GGGGTGTCCGTGCCCGTGTAAAGCTCCTTCGACGAGTCGAGTTGTTTGGGAATGCAGCTC  840
               ||||||||||||||||||||||||||||||||||||||||||||||||||||||||||||
Sbjct  758992  GGGGTGTCCGTGCCCGTGTAAAGCTCCTTCGACGAGTCGAGTTGTTTGGGAATGCAGCTC  758933

Query  841     TAAATGGGTGGTAAATTTCATCTAAAGCTAAATACTGGCCGGAGACCGATAGCGCACAAG  900
               ||||||||||||||||||||||||||||||||||||||||||||||||||||||||||||
Sbjct  758932  TAAATGGGTGGTAAATTTCATCTAAAGCTAAATACTGGCCGGAGACCGATAGCGCACAAG  758873

Query  901     TAGAGTGATCGAAAGATGAAAAGCACTTTGAAAAGAGAGTTAAACAGCACGTGAAATTGT  960
               ||||||||||||||||||||||||||||||||||||||||||||||||||||||||||||
Sbjct  758872  TAGAGTGATCGAAAGATGAAAAGCACTTTGAAAAGAGAGTTAAACAGCACGTGAAATTGT  758813

Query  961     TGAAAGGGAAGCGCTTGCGACCAGACTCGCCCGCGGGGTTCAGCCGGCATTCGTGCCGGT  1020
               ||||||||||||||||||||||||||||||||||||||||||||||||||||||||||||
Sbjct  758812  TGAAAGGGAAGCGCTTGCGACCAGACTCGCCCGCGGGGTTCAGCCGGCATTCGTGCCGGT  758753

Query  1021    GTACTTCCCCGTGGGCGGGCCAGCGTCGGTTTGGGCGGCCGGTCAAAGGCCCCTGGAATG  1080
               ||||||||||||||||||||||||||||||||||||||||||||||||||||||||||||
Sbjct  758752  GTACTTCCCCGTGGGCGGGCCAGCGTCGGTTTGGGCGGCCGGTCAAAGGCCCCTGGAATG  758693

Query  1081    TAGTGCCCTCCGGGGCACCTTATAGCCAGGGGTGCAATGCGGCCAGCCTGGACCGAGGAA  1140
               |||| |||||||||| ||||||||||||||||||||||||||||||||||||||||||||
Sbjct  758692  TAGTACCCTCCGGGGTACCTTATAGCCAGGGGTGCAATGCGGCCAGCCTGGACCGAGGAA  758633

Query  1141    CGCGCTTCGGCACGGACGCTGGCATAATGGTCGTAAACGACCCGTCTTGAAACACGGACC  1200
               ||||||||||||||||||||||||||||||||||||||||||||||||||||||||||||
Sbjct  758632  CGCGCTTCGGCACGGACGCTGGCATAATGGTCGTAAACGACCCGTCTTGAAACACGGACC  758573

Query  1201    AAGGAGTCTAACATCTACGCGAGTGTTCGGGTGTCAAACCCGTGCGCGCAGTGAAAGCGA  1260
               ||||||||||||||||||||||||||||||||||||||||||||||||||||||||||||
Sbjct  758572  AAGGAGTCTAACATCTACGCGAGTGTTCGGGTGTCAAACCCGTGCGCGCAGTGAAAGCGA  758513

Query  1261    ACGGAGGTGGGAGCCCCCTTGCGGGGCGCACCATCGACCGATCCTGATGTCTTCGGATGG  1320
               ||||||||||||||||||| ||||||||||||||||||||||||||||||||||||||||
Sbjct  758512  ACGGAGGTGGGAGCCCCCTCGCGGGGCGCACCATCGACCGATCCTGATGTCTTCGGATGG  758453

Query  1321    ATTTGAGTAAGAGCGTAGCTGTGGGGACCCGAAAGATGGTGAACTATGCCTGAATAGGGC  1380
               |||||||||||||||||  |||||||||||||||||||||||||||||||||||||||||
Sbjct  758452  ATTTGAGTAAGAGCGTAAATGTGGGGACCCGAAAGATGGTGAACTATGCCTGAATAGGGC  758393

Query  1381    GAAGCCAGAGGAAACTCTGGTGGAGGCTCGCAGCGGTTCTGACGTGCAAATCGATCGTCA  1440
               ||||||||||||||||||||||||||||||||||||||||||||||||||||||||||||
Sbjct  758392  GAAGCCAGAGGAAACTCTGGTGGAGGCTCGCAGCGGTTCTGACGTGCAAATCGATCGTCA  758333

Query  1441    AATTTGGGTATAGGGGCGAAAGACTAATCGAACCATCTAGTAGCTGGTTCCTGCCGAAGT  1500
               ||||||||||||||||||||||||||||||||||||||||||||||||||||||||||||
Sbjct  758332  AATTTGGGTATAGGGGCGAAAGACTAATCGAACCATCTAGTAGCTGGTTCCTGCCGAAGT  758273

Query  1501    TTCCCTCAGGATAGCAGTAACGCAAAATCAGTTTTATGAGGTAAAGCGAATGATTAGAGG  1560
               ||||||||||||||||||||||||||||||||||||||||||||||||||||||||||||
Sbjct  758272  TTCCCTCAGGATAGCAGTAACGCAAAATCAGTTTTATGAGGTAAAGCGAATGATTAGAGG  758213

Query  1561    CATTGGGGTTGAAACAACCTTAACCTATTCTCAAACTTTAAATATGTAAGAAGCCCTTGT  1620
               ||||||||||||||||||||||||||||||||||||||||||||||||||||||||||||
Sbjct  758212  CATTGGGGTTGAAACAACCTTAACCTATTCTCAAACTTTAAATATGTAAGAAGCCCTTGT  758153

Query  1621    TGCTTAGTTGAACGTGGGCATTAGAATGGAGCGTTACTAGTGGGCCATTTTTGGTAAGCA  1680
               ||||||||||||||||||||||||||||||||||||||||||||||||||||||||||||
Sbjct  758152  TGCTTAGTTGAACGTGGGCATTAGAATGGAGCGTTACTAGTGGGCCATTTTTGGTAAGCA  758093

Query  1681    GAACTGGCGATGCGGGATGAACCGAACGCGAGGTTAAGGTGCCGGAATGCACGCTCATCA  1740
               ||||||||||||||||||||||||||||||||||||||||||||||||||||||||||||
Sbjct  758092  GAACTGGCGATGCGGGATGAACCGAACGCGAGGTTAAGGTGCCGGAATGCACGCTCATCA  758033

Query  1741    GACACCACAAAAGGTGTTAGTTCATCTAGACAGCCCGACGGTGGCCATGGAAGTCGGAAT  1800
               ||||||||||||||||||||||||||||||||||||||||||||||||||||||||||||
Sbjct  758032  GACACCACAAAAGGTGTTAGTTCATCTAGACAGCCCGACGGTGGCCATGGAAGTCGGAAT  757973

Query  1801    CCGCTAAGGAGTGTGTAACAACTCACGGGCCGAATGAACTAGCCCTGAAAATGGATGGCG  1860
               ||||||||||||||||||||||||||||||||||||||||||||||||||||||||||||
Sbjct  757972  CCGCTAAGGAGTGTGTAACAACTCACGGGCCGAATGAACTAGCCCTGAAAATGGATGGCG  757913

Query  1861    CTCAAGCGTGCTACCCATACCTCGCCGTCGGGGTAGAAACGATGCCCCGACGAGTAGGCA  1920
               ||||||||||||||||||||||||||||||||||||||||||||||||||||||||||||
Sbjct  757912  CTCAAGCGTGCTACCCATACCTCGCCGTCGGGGTAGAAACGATGCCCCGACGAGTAGGCA  757853

Query  1921    GGCGTGGGGGTCCGTGACGAAGCCTTGGGAGTGATCCCGGGTCGAACGGCCCCTAGTGCA  1980
               ||||||||||||||||||||||||||||||||||||||||||||||||||||||||||||
Sbjct  757852  GGCGTGGGGGTCCGTGACGAAGCCTTGGGAGTGATCCCGGGTCGAACGGCCCCTAGTGCA  757793

Query  1981    GATCTTGGTGGTAGTAGCAAATACTCAAATGAGAACTTTGAGGACTGAAGTGGGGAAAGG  2040
               ||||||||||||||||||||||||||||||||||||||||||||||||||||||||||||
Sbjct  757792  GATCTTGGTGGTAGTAGCAAATACTCAAATGAGAACTTTGAGGACTGAAGTGGGGAAAGG  757733

Query  2041    TTCCATGTGAACAGCAGTTGGACATGGGTTAGTCGATCCTAAGGCATAGGGAAGTTCCGT  2100
               ||||||||||||||||||||||||||||||||||||||||||||||||||||||||||||
Sbjct  757732  TTCCATGTGAACAGCAGTTGGACATGGGTTAGTCGATCCTAAGGCATAGGGAAGTTCCGT  757673

Query  2101    TTGAAAGGCGCCCTCGTGCGCCGTGTGCCGAAAGGGAAGCCGGTTAACATTCCGGCACCT  2160
               ||||||||||||||||||||||||||||||||||||||||||||||| ||||||||||||
Sbjct  757672  TTGAAAGGCGCCCTCGTGCGCCGTGTGCCGAAAGGGAAGCCGGTTAATATTCCGGCACCT  757613

Query  2161    GGATGTGGATTCTCCACGGCAACGTAACTGAACGCGGAGACATCGGCGGGGGTCCTGGGA  2220
               ||||||||||||||||||||||||||||||||||||||||||||||||||||||||||||
Sbjct  757612  GGATGTGGATTCTCCACGGCAACGTAACTGAACGCGGAGACATCGGCGGGGGTCCTGGGA  757553

Query  2221    AGAGTTCTCTTTTCTTCTTGACGGCCTATCACCCTGAAATCGGTTTGTCCGGAGCTAGGG  2280
               ||||||||||||||||||||||||||||||||||||||||||||||||||||||||||||
Sbjct  757552  AGAGTTCTCTTTTCTTCTTGACGGCCTATCACCCTGAAATCGGTTTGTCCGGAGCTAGGG  757493

Query  2281    TTCCACGGCCGGCAGAGCCCTGCACCTTTGCAGGGTCCGGTGCGCCCCCGACGATCCTTG  2340
               ||||||||||||||||||||||||||||||||||||||||||||||||||||||||||||
Sbjct  757492  TTCCACGGCCGGCAGAGCCCTGCACCTTTGCAGGGTCCGGTGCGCCCCCGACGATCCTTG  757433

Query  2341    AAAATCCGCGGGAAGGAATAGTTTTCACGCCAGGTCGTACTCATAACCGCAGCAGGTCTC  2400
               ||||||||||||||||||||||||||||||||||||||||||||||||||||||||||||
Sbjct  757432  AAAATCCGCGGGAAGGAATAGTTTTCACGCCAGGTCGTACTCATAACCGCAGCAGGTCTC  757373

Query  2401    CAAGGTGAACAGCCTCTAGTTGATAGAACAATGTAGATAAGGGAAGTCGGCAAAATGGAT  2460
               ||||||||||||||||||||||||||||||||||||||||||||||||||||||||||||
Sbjct  757372  CAAGGTGAACAGCCTCTAGTTGATAGAACAATGTAGATAAGGGAAGTCGGCAAAATGGAT  757313

Query  2461    CCGTAACTTCGGGATAAGGATTGGCTCTAAGGGTCGGGCTCGCTGGGCCTTGGGGGAAAC  2520
               ||||||||||||||||||||||||||||||||||||||||||||||||||||||||||||
Sbjct  757312  CCGTAACTTCGGGATAAGGATTGGCTCTAAGGGTCGGGCTCGCTGGGCCTTGGGGGAAAC  757253

Query  2521    CCCTCGGAGCAGGGGGGCACTAGCCGGGCAACCGGCCGGCGCCCCCCAGCACCGGGTGGG  2580
               ||||||||||||||||||||||||||||||||||||||||||||||||||||||||||||
Sbjct  757252  CCCTCGGAGCAGGGGGGCACTAGCCGGGCAACCGGCCGGCGCCCCCCAGCACCGGGTGGG  757193

Query  2581    GGACGCCCTTGGCAGGCTTCGGCCGTCCGGCGGGCGCTTAACGACCAACTTAGAACTGGT  2640
               ||||||||||||||||||||||||||||||||||||||||||||||||||||||||||||
Sbjct  757192  GGACGCCCTTGGCAGGCTTCGGCCGTCCGGCGGGCGCTTAACGACCAACTTAGAACTGGT  757133

Query  2641    ACGGACAAGGGGAAT  2655
               |||||||||||||||
Sbjct  757132  ACGGACAAGGGGAAT  757118


 Score = 4854 bits (2628),  Expect = 0.0
 Identities = 2646/2655 (99%), Gaps = 0/2655 (0%)
 Strand=Plus/Minus

Query  1       CAAGGTTTCCGTAGGTGAACCTGCGGAAGGATCATTACCGAGTGCGGGTCCTTTGGGCCC  60
               ||||||||||||||||||||||||||||||||||||||||||||||||||||||||||||
Sbjct  767824  CAAGGTTTCCGTAGGTGAACCTGCGGAAGGATCATTACCGAGTGCGGGTCCTTTGGGCCC  767765

Query  61      AACCTCCCATCCGTGTCTATTGTACCCTGTTGCTTCGGCGGGCCCGCCGCTTGTCGGCCG  120
               ||||||||||||||||||||| ||||||||||||||||||||||||||||||||||||||
Sbjct  767764  AACCTCCCATCCGTGTCTATTATACCCTGTTGCTTCGGCGGGCCCGCCGCTTGTCGGCCG  767705

Query  121     CCgggggggCGCCTCTGCCCCCCGGGCCCGTGCCCGCCGGAGACCCCAACACGAACACTG  180
               |||||||||||||| |||||||||||||||||||||||||||||||||||||||||||||
Sbjct  767704  CCGGGGGGGCGCCTTTGCCCCCCGGGCCCGTGCCCGCCGGAGACCCCAACACGAACACTG  767645

Query  181     TCTGAAAGCGTGCAGTCTGAGTTGATTGAATGCAATCAGTTAAAACTTTCAACAATGGAT  240
               ||||||||||||||||||||||||||||||||||||||||||||||||||||||||||||
Sbjct  767644  TCTGAAAGCGTGCAGTCTGAGTTGATTGAATGCAATCAGTTAAAACTTTCAACAATGGAT  767585

Query  241     CTCTTGGTTCCGGCATCGATGAAGAACGCAGCGAAATGCGATAACTAATGTGAATTGCAG  300
               ||||||||||||||||||||||||||||||||||||||||||||||||||||||||||||
Sbjct  767584  CTCTTGGTTCCGGCATCGATGAAGAACGCAGCGAAATGCGATAACTAATGTGAATTGCAG  767525

Query  301     AATTCAGTGAATCATCGAGTCTTTGAACGCACATTGCGCCCCCTGGTATTCCGGGGGGCA  360
               ||||||||||||||||||||||||||||||||||||||||||||||||||||||||||||
Sbjct  767524  AATTCAGTGAATCATCGAGTCTTTGAACGCACATTGCGCCCCCTGGTATTCCGGGGGGCA  767465

Query  361     TGCCTGTCCGAGCGTCATTGCTGCCCTCAAGCCCGGCTTGTGTGTTGGGTCGCCGTCCCC  420
               ||||||||||||||||||||||||||||||||||||||||||||||||||||||||||||
Sbjct  767464  TGCCTGTCCGAGCGTCATTGCTGCCCTCAAGCCCGGCTTGTGTGTTGGGTCGCCGTCCCC  767405

Query  421     CTCTCCGGGGGGACGGGCCCGAAAGGCAGCGGCGGCACCGCGTCCGATCCTCGAGCGTAT  480
               ||||||||||||||||||||||||||||||||||||||||||||||||||||||||||||
Sbjct  767404  CTCTCCGGGGGGACGGGCCCGAAAGGCAGCGGCGGCACCGCGTCCGATCCTCGAGCGTAT  767345

Query  481     GGGGCTTTGTCACATGCTCTGTAGGATTGGCCGGCGCCTGCCGACGTTTTCCAACCATTC  540
               ||||||||||||||||||||||||||||||||||||||||||||||||||||||||||| 
Sbjct  767344  GGGGCTTTGTCACATGCTCTGTAGGATTGGCCGGCGCCTGCCGACGTTTTCCAACCATTT  767285

Query  541     TTTCCAGGTTGACCTCGGATCAGGTAGGGATACCCGCTGAACTTAAGCATATCAATAAGC  600
               ||||||||||||||||||||||||||||||||||||||||||||||||||||||||||||
Sbjct  767284  TTTCCAGGTTGACCTCGGATCAGGTAGGGATACCCGCTGAACTTAAGCATATCAATAAGC  767225

Query  601     GGAGGAAAAGAAACCAACCGGGATTGCCTCAGTAACGGCGAGTGAAGCGGCAAGAGCTCA  660
               ||||||||||||||||||||||||||||||||||||||||||||||||||||||||||||
Sbjct  767224  GGAGGAAAAGAAACCAACCGGGATTGCCTCAGTAACGGCGAGTGAAGCGGCAAGAGCTCA  767165

Query  661     AATTTGAAAGCTGGCTCCTTCGGAGTCCGCATTGTAATTTGCAGAGGATGCTTTGGGTGC  720
               ||||||||||||||||||||||||||||||||||||||||||||||||||||||||||||
Sbjct  767164  AATTTGAAAGCTGGCTCCTTCGGAGTCCGCATTGTAATTTGCAGAGGATGCTTTGGGTGC  767105

Query  721     GGCCCCCGTCTAAGTGCCCTGGAACGGGCCGTCAGAGAGGGTGAGAATCCCGTCTTGGGC  780
               ||||||||||||||||||||||||||||||||||||||||||||||||||||||||||||
Sbjct  767104  GGCCCCCGTCTAAGTGCCCTGGAACGGGCCGTCAGAGAGGGTGAGAATCCCGTCTTGGGC  767045

Query  781     GGGGTGTCCGTGCCCGTGTAAAGCTCCTTCGACGAGTCGAGTTGTTTGGGAATGCAGCTC  840
               ||||||||||||||||||||||||||||||||||||||||||||||||||||||||||||
Sbjct  767044  GGGGTGTCCGTGCCCGTGTAAAGCTCCTTCGACGAGTCGAGTTGTTTGGGAATGCAGCTC  766985

Query  841     TAAATGGGTGGTAAATTTCATCTAAAGCTAAATACTGGCCGGAGACCGATAGCGCACAAG  900
               ||||||||||||||||||||||||||||||||||||||||||||||||||||||||||||
Sbjct  766984  TAAATGGGTGGTAAATTTCATCTAAAGCTAAATACTGGCCGGAGACCGATAGCGCACAAG  766925

Query  901     TAGAGTGATCGAAAGATGAAAAGCACTTTGAAAAGAGAGTTAAACAGCACGTGAAATTGT  960
               ||||||||||||||||||||||||||||||||||||||||||||||||||||||||||||
Sbjct  766924  TAGAGTGATCGAAAGATGAAAAGCACTTTGAAAAGAGAGTTAAACAGCACGTGAAATTGT  766865

Query  961     TGAAAGGGAAGCGCTTGCGACCAGACTCGCCCGCGGGGTTCAGCCGGCATTCGTGCCGGT  1020
               ||||||||||||||||||||||||||||||||||||||||||||||||||||||||||||
Sbjct  766864  TGAAAGGGAAGCGCTTGCGACCAGACTCGCCCGCGGGGTTCAGCCGGCATTCGTGCCGGT  766805

Query  1021    GTACTTCCCCGTGGGCGGGCCAGCGTCGGTTTGGGCGGCCGGTCAAAGGCCCCTGGAATG  1080
               ||||||||||||||||||||||||||||||||||||||||||||||||||||||||||||
Sbjct  766804  GTACTTCCCCGTGGGCGGGCCAGCGTCGGTTTGGGCGGCCGGTCAAAGGCCCCTGGAATG  766745

Query  1081    TAGTGCCCTCCGGGGCACCTTATAGCCAGGGGTGCAATGCGGCCAGCCTGGACCGAGGAA  1140
               |||| |||||||||| ||||||||||||||||||||||||||||||||||||||||||||
Sbjct  766744  TAGTACCCTCCGGGGTACCTTATAGCCAGGGGTGCAATGCGGCCAGCCTGGACCGAGGAA  766685

Query  1141    CGCGCTTCGGCACGGACGCTGGCATAATGGTCGTAAACGACCCGTCTTGAAACACGGACC  1200
               ||||||||||||||||||||||||||||||||||||||||||||||||||||||||||||
Sbjct  766684  CGCGCTTCGGCACGGACGCTGGCATAATGGTCGTAAACGACCCGTCTTGAAACACGGACC  766625

Query  1201    AAGGAGTCTAACATCTACGCGAGTGTTCGGGTGTCAAACCCGTGCGCGCAGTGAAAGCGA  1260
               ||||||||||||||||||||||||||||||||||||||||||||||||||||||||||||
Sbjct  766624  AAGGAGTCTAACATCTACGCGAGTGTTCGGGTGTCAAACCCGTGCGCGCAGTGAAAGCGA  766565

Query  1261    ACGGAGGTGGGAGCCCCCTTGCGGGGCGCACCATCGACCGATCCTGATGTCTTCGGATGG  1320
               ||||||||||||||||||| ||||||||||||||||||||||||||||||||||||||||
Sbjct  766564  ACGGAGGTGGGAGCCCCCTCGCGGGGCGCACCATCGACCGATCCTGATGTCTTCGGATGG  766505

Query  1321    ATTTGAGTAAGAGCGTAGCTGTGGGGACCCGAAAGATGGTGAACTATGCCTGAATAGGGC  1380
               |||||||||||||||||  |||||||||||||||||||||||||||||||||||||||||
Sbjct  766504  ATTTGAGTAAGAGCGTAAATGTGGGGACCCGAAAGATGGTGAACTATGCCTGAATAGGGC  766445

Query  1381    GAAGCCAGAGGAAACTCTGGTGGAGGCTCGCAGCGGTTCTGACGTGCAAATCGATCGTCA  1440
               ||||||||||||||||||||||||||||||||||||||||||||||||||||||||||||
Sbjct  766444  GAAGCCAGAGGAAACTCTGGTGGAGGCTCGCAGCGGTTCTGACGTGCAAATCGATCGTCA  766385

Query  1441    AATTTGGGTATAGGGGCGAAAGACTAATCGAACCATCTAGTAGCTGGTTCCTGCCGAAGT  1500
               ||||||||||||||||||||||||||||||||||||||||||||||||||||||||||||
Sbjct  766384  AATTTGGGTATAGGGGCGAAAGACTAATCGAACCATCTAGTAGCTGGTTCCTGCCGAAGT  766325

Query  1501    TTCCCTCAGGATAGCAGTAACGCAAAATCAGTTTTATGAGGTAAAGCGAATGATTAGAGG  1560
               ||||||||||||||||||||||||||||||||||||||||||||||||||||||||||||
Sbjct  766324  TTCCCTCAGGATAGCAGTAACGCAAAATCAGTTTTATGAGGTAAAGCGAATGATTAGAGG  766265

Query  1561    CATTGGGGTTGAAACAACCTTAACCTATTCTCAAACTTTAAATATGTAAGAAGCCCTTGT  1620
               ||||||||||||||||||||||||||||||||||||||||||||||||||||||||||||
Sbjct  766264  CATTGGGGTTGAAACAACCTTAACCTATTCTCAAACTTTAAATATGTAAGAAGCCCTTGT  766205

Query  1621    TGCTTAGTTGAACGTGGGCATTAGAATGGAGCGTTACTAGTGGGCCATTTTTGGTAAGCA  1680
               ||||||||||||||||||||||||||||||||||||||||||||||||||||||||||||
Sbjct  766204  TGCTTAGTTGAACGTGGGCATTAGAATGGAGCGTTACTAGTGGGCCATTTTTGGTAAGCA  766145

Query  1681    GAACTGGCGATGCGGGATGAACCGAACGCGAGGTTAAGGTGCCGGAATGCACGCTCATCA  1740
               ||||||||||||||||||||||||||||||||||||||||||||||||||||||||||||
Sbjct  766144  GAACTGGCGATGCGGGATGAACCGAACGCGAGGTTAAGGTGCCGGAATGCACGCTCATCA  766085

Query  1741    GACACCACAAAAGGTGTTAGTTCATCTAGACAGCCCGACGGTGGCCATGGAAGTCGGAAT  1800
               ||||||||||||||||||||||||||||||||||||||||||||||||||||||||||||
Sbjct  766084  GACACCACAAAAGGTGTTAGTTCATCTAGACAGCCCGACGGTGGCCATGGAAGTCGGAAT  766025

Query  1801    CCGCTAAGGAGTGTGTAACAACTCACGGGCCGAATGAACTAGCCCTGAAAATGGATGGCG  1860
               ||||||||||||||||||||||||||||||||||||||||||||||||||||||||||||
Sbjct  766024  CCGCTAAGGAGTGTGTAACAACTCACGGGCCGAATGAACTAGCCCTGAAAATGGATGGCG  765965

Query  1861    CTCAAGCGTGCTACCCATACCTCGCCGTCGGGGTAGAAACGATGCCCCGACGAGTAGGCA  1920
               ||||||||||||||||||||||||||||||||||||||||||||||||||||||||||||
Sbjct  765964  CTCAAGCGTGCTACCCATACCTCGCCGTCGGGGTAGAAACGATGCCCCGACGAGTAGGCA  765905

Query  1921    GGCGTGGGGGTCCGTGACGAAGCCTTGGGAGTGATCCCGGGTCGAACGGCCCCTAGTGCA  1980
               ||||||||||||||||||||||||||||||||||||||||||||||||||||||||||||
Sbjct  765904  GGCGTGGGGGTCCGTGACGAAGCCTTGGGAGTGATCCCGGGTCGAACGGCCCCTAGTGCA  765845

Query  1981    GATCTTGGTGGTAGTAGCAAATACTCAAATGAGAACTTTGAGGACTGAAGTGGGGAAAGG  2040
               ||||||||||||||||||||||||||||||||||||||||||||||||||||||||||||
Sbjct  765844  GATCTTGGTGGTAGTAGCAAATACTCAAATGAGAACTTTGAGGACTGAAGTGGGGAAAGG  765785

Query  2041    TTCCATGTGAACAGCAGTTGGACATGGGTTAGTCGATCCTAAGGCATAGGGAAGTTCCGT  2100
               ||||||||||||||||||||||||||||||||||||||||||||||||||||||||||||
Sbjct  765784  TTCCATGTGAACAGCAGTTGGACATGGGTTAGTCGATCCTAAGGCATAGGGAAGTTCCGT  765725

Query  2101    TTGAAAGGCGCCCTCGTGCGCCGTGTGCCGAAAGGGAAGCCGGTTAACATTCCGGCACCT  2160
               ||||||||||||||||||||||||||||||||||||||||||||||| ||||||||||||
Sbjct  765724  TTGAAAGGCGCCCTCGTGCGCCGTGTGCCGAAAGGGAAGCCGGTTAATATTCCGGCACCT  765665

Query  2161    GGATGTGGATTCTCCACGGCAACGTAACTGAACGCGGAGACATCGGCGGGGGTCCTGGGA  2220
               ||||||||||||||||||||||||||||||||||||||||||||||||||||||||||||
Sbjct  765664  GGATGTGGATTCTCCACGGCAACGTAACTGAACGCGGAGACATCGGCGGGGGTCCTGGGA  765605

Query  2221    AGAGTTCTCTTTTCTTCTTGACGGCCTATCACCCTGAAATCGGTTTGTCCGGAGCTAGGG  2280
               ||||||||||||||||||||||||||||||||||||||||||||||||||||||||||||
Sbjct  765604  AGAGTTCTCTTTTCTTCTTGACGGCCTATCACCCTGAAATCGGTTTGTCCGGAGCTAGGG  765545

Query  2281    TTCCACGGCCGGCAGAGCCCTGCACCTTTGCAGGGTCCGGTGCGCCCCCGACGATCCTTG  2340
               ||||||||||||||||||||||||||||||||||||||||||||||||||||||||||||
Sbjct  765544  TTCCACGGCCGGCAGAGCCCTGCACCTTTGCAGGGTCCGGTGCGCCCCCGACGATCCTTG  765485

Query  2341    AAAATCCGCGGGAAGGAATAGTTTTCACGCCAGGTCGTACTCATAACCGCAGCAGGTCTC  2400
               ||||||||||||||||||||||||||||||||||||||||||||||||||||||||||||
Sbjct  765484  AAAATCCGCGGGAAGGAATAGTTTTCACGCCAGGTCGTACTCATAACCGCAGCAGGTCTC  765425

Query  2401    CAAGGTGAACAGCCTCTAGTTGATAGAACAATGTAGATAAGGGAAGTCGGCAAAATGGAT  2460
               ||||||||||||||||||||||||||||||||||||||||||||||||||||||||||||
Sbjct  765424  CAAGGTGAACAGCCTCTAGTTGATAGAACAATGTAGATAAGGGAAGTCGGCAAAATGGAT  765365

Query  2461    CCGTAACTTCGGGATAAGGATTGGCTCTAAGGGTCGGGCTCGCTGGGCCTTGGGGGAAAC  2520
               ||||||||||||||||||||||||||||||||||||||||||||||||||||||||||||
Sbjct  765364  CCGTAACTTCGGGATAAGGATTGGCTCTAAGGGTCGGGCTCGCTGGGCCTTGGGGGAAAC  765305

Query  2521    CCCTCGGAGCAGGGGGGCACTAGCCGGGCAACCGGCCGGCGCCCCCCAGCACCGGGTGGG  2580
               ||||||||||||||||||||||||||||||||||||||||||||||||||||||||||||
Sbjct  765304  CCCTCGGAGCAGGGGGGCACTAGCCGGGCAACCGGCCGGCGCCCCCCAGCACCGGGTGGG  765245

Query  2581    GGACGCCCTTGGCAGGCTTCGGCCGTCCGGCGGGCGCTTAACGACCAACTTAGAACTGGT  2640
               ||||||||||||||||||||||||||||||||||||||||||||||||||||||||||||
Sbjct  765244  GGACGCCCTTGGCAGGCTTCGGCCGTCCGGCGGGCGCTTAACGACCAACTTAGAACTGGT  765185

Query  2641    ACGGACAAGGGGAAT  2655
               |||||||||||||||
Sbjct  765184  ACGGACAAGGGGAAT  765170


>NW_020290355.1 Aspergillus eucalypticola CBS 122712 chromosome Unknown BO83scaffold_81, 
whole genome shotgun sequence
Length=10487

 Score = 4848 bits (2625),  Expect = 0.0
 Identities = 2645/2655 (99%), Gaps = 0/2655 (0%)
 Strand=Plus/Minus

Query  1     CAAGGTTTCCGTAGGTGAACCTGCGGAAGGATCATTACCGAGTGCGGGTCCTTTGGGCCC  60
             ||||||||||||||||||||||||||||||||||||||||||||||||||||||||||||
Sbjct  9019  CAAGGTTTCCGTAGGTGAACCTGCGGAAGGATCATTACCGAGTGCGGGTCCTTTGGGCCC  8960

Query  61    AACCTCCCATCCGTGTCTATTGTACCCTGTTGCTTCGGCGGGCCCGCCGCTTGTCGGCCG  120
             ||||||||||||||||||||| ||||||||||||||||||||||||||||||||||||||
Sbjct  8959  AACCTCCCATCCGTGTCTATTATACCCTGTTGCTTCGGCGGGCCCGCCGCTTGTCGGCCG  8900

Query  121   CCgggggggCGCCTCTGCCCCCCGGGCCCGTGCCCGCCGGAGACCCCAACACGAACACTG  180
             |||||||||||||| |||||||||||||||||||||||||||||||||||||||||||||
Sbjct  8899  CCGGGGGGGCGCCTTTGCCCCCCGGGCCCGTGCCCGCCGGAGACCCCAACACGAACACTG  8840

Query  181   TCTGAAAGCGTGCAGTCTGAGTTGATTGAATGCAATCAGTTAAAACTTTCAACAATGGAT  240
             ||||||||||||||||||||||||||||||||||||||||||||||||||||||||||||
Sbjct  8839  TCTGAAAGCGTGCAGTCTGAGTTGATTGAATGCAATCAGTTAAAACTTTCAACAATGGAT  8780

Query  241   CTCTTGGTTCCGGCATCGATGAAGAACGCAGCGAAATGCGATAACTAATGTGAATTGCAG  300
             ||||||||||||||||||||||||||||||||||||||||||||||||||||||||||||
Sbjct  8779  CTCTTGGTTCCGGCATCGATGAAGAACGCAGCGAAATGCGATAACTAATGTGAATTGCAG  8720

Query  301   AATTCAGTGAATCATCGAGTCTTTGAACGCACATTGCGCCCCCTGGTATTCCGGGGGGCA  360
             ||||||||||||||||||||||||||||||||||||||||||||||||||||||||||||
Sbjct  8719  AATTCAGTGAATCATCGAGTCTTTGAACGCACATTGCGCCCCCTGGTATTCCGGGGGGCA  8660

Query  361   TGCCTGTCCGAGCGTCATTGCTGCCCTCAAGCCCGGCTTGTGTGTTGGGTCGCCGTCCCC  420
             ||||||||||||||||||||||||||||||||||||||||||||||||||||||||||||
Sbjct  8659  TGCCTGTCCGAGCGTCATTGCTGCCCTCAAGCCCGGCTTGTGTGTTGGGTCGCCGTCCCC  8600

Query  421   CTCTCCGGGGGGACGGGCCCGAAAGGCAGCGGCGGCACCGCGTCCGATCCTCGAGCGTAT  480
             ||||||||||||||||||||||||||||||||||||||||||||||||||||||||||||
Sbjct  8599  CTCTCCGGGGGGACGGGCCCGAAAGGCAGCGGCGGCACCGCGTCCGATCCTCGAGCGTAT  8540

Query  481   GGGGCTTTGTCACATGCTCTGTAGGATTGGCCGGCGCCTGCCGACGTTTTCCAACCATTC  540
             ||||||||||||||||||||||||||||||||||||||||||||||||||||||||||| 
Sbjct  8539  GGGGCTTTGTCACATGCTCTGTAGGATTGGCCGGCGCCTGCCGACGTTTTCCAACCATTT  8480

Query  541   TTTCCAGGTTGACCTCGGATCAGGTAGGGATACCCGCTGAACTTAAGCATATCAATAAGC  600
             ||||||||||||||||||||||||||||||||||||||||||||||||||||||||||||
Sbjct  8479  TTTCCAGGTTGACCTCGGATCAGGTAGGGATACCCGCTGAACTTAAGCATATCAATAAGC  8420

Query  601   GGAGGAAAAGAAACCAACCGGGATTGCCTCAGTAACGGCGAGTGAAGCGGCAAGAGCTCA  660
             ||||||||||||||||||||||||||||||||||||||||||||||||||||||||||||
Sbjct  8419  GGAGGAAAAGAAACCAACCGGGATTGCCTCAGTAACGGCGAGTGAAGCGGCAAGAGCTCA  8360

Query  661   AATTTGAAAGCTGGCTCCTTCGGAGTCCGCATTGTAATTTGCAGAGGATGCTTTGGGTGC  720
             ||||||||||||||||||||||||||||||||||||||||||||||||||||||||||||
Sbjct  8359  AATTTGAAAGCTGGCTCCTTCGGAGTCCGCATTGTAATTTGCAGAGGATGCTTTGGGTGC  8300

Query  721   GGCCCCCGTCTAAGTGCCCTGGAACGGGCCGTCAGAGAGGGTGAGAATCCCGTCTTGGGC  780
             ||||||||||||||||||||||||||||||||||||||||||||||||||||||||||||
Sbjct  8299  GGCCCCCGTCTAAGTGCCCTGGAACGGGCCGTCAGAGAGGGTGAGAATCCCGTCTTGGGC  8240

Query  781   GGGGTGTCCGTGCCCGTGTAAAGCTCCTTCGACGAGTCGAGTTGTTTGGGAATGCAGCTC  840
             ||||||||||||||||||||||||||||||||||||||||||||||||||||||||||||
Sbjct  8239  GGGGTGTCCGTGCCCGTGTAAAGCTCCTTCGACGAGTCGAGTTGTTTGGGAATGCAGCTC  8180

Query  841   TAAATGGGTGGTAAATTTCATCTAAAGCTAAATACTGGCCGGAGACCGATAGCGCACAAG  900
             ||||||||||||||||||||||||||||||||||||||||||||||||||||||||||||
Sbjct  8179  TAAATGGGTGGTAAATTTCATCTAAAGCTAAATACTGGCCGGAGACCGATAGCGCACAAG  8120

Query  901   TAGAGTGATCGAAAGATGAAAAGCACTTTGAAAAGAGAGTTAAACAGCACGTGAAATTGT  960
             ||||||||||||||||||||||||||||||||||||||||||||||||||||||||||||
Sbjct  8119  TAGAGTGATCGAAAGATGAAAAGCACTTTGAAAAGAGAGTTAAACAGCACGTGAAATTGT  8060

Query  961   TGAAAGGGAAGCGCTTGCGACCAGACTCGCCCGCGGGGTTCAGCCGGCATTCGTGCCGGT  1020
             ||||||||||||||||||||||||||||||||||||||||||||||||||||||||||||
Sbjct  8059  TGAAAGGGAAGCGCTTGCGACCAGACTCGCCCGCGGGGTTCAGCCGGCATTCGTGCCGGT  8000

Query  1021  GTACTTCCCCGTGGGCGGGCCAGCGTCGGTTTGGGCGGCCGGTCAAAGGCCCCTGGAATG  1080
             ||||||||||||||||||||||||||||||||||||||||||||||||||||||||||||
Sbjct  7999  GTACTTCCCCGTGGGCGGGCCAGCGTCGGTTTGGGCGGCCGGTCAAAGGCCCCTGGAATG  7940

Query  1081  TAGTGCCCTCCGGGGCACCTTATAGCCAGGGGTGCAATGCGGCCAGCCTGGACCGAGGAA  1140
             |||| |||||||||| ||||||||||||||||||||||||||||||||||||||||||||
Sbjct  7939  TAGTACCCTCCGGGGTACCTTATAGCCAGGGGTGCAATGCGGCCAGCCTGGACCGAGGAA  7880

Query  1141  CGCGCTTCGGCACGGACGCTGGCATAATGGTCGTAAACGACCCGTCTTGAAACACGGACC  1200
             ||||||||||||||||||||||||||||||||||||||||||||||||||||||||||||
Sbjct  7879  CGCGCTTCGGCACGGACGCTGGCATAATGGTCGTAAACGACCCGTCTTGAAACACGGACC  7820

Query  1201  AAGGAGTCTAACATCTACGCGAGTGTTCGGGTGTCAAACCCGTGCGCGCAGTGAAAGCGA  1260
             ||||||||||||||||||||||||||||||||||||||||||||||||||||||||||||
Sbjct  7819  AAGGAGTCTAACATCTACGCGAGTGTTCGGGTGTCAAACCCGTGCGCGCAGTGAAAGCGA  7760

Query  1261  ACGGAGGTGGGAGCCCCCTTGCGGGGCGCACCATCGACCGATCCTGATGTCTTCGGATGG  1320
             ||||||||||||||||||| | ||||||||||||||||||||||||||||||||||||||
Sbjct  7759  ACGGAGGTGGGAGCCCCCTCGTGGGGCGCACCATCGACCGATCCTGATGTCTTCGGATGG  7700

Query  1321  ATTTGAGTAAGAGCGTAGCTGTGGGGACCCGAAAGATGGTGAACTATGCCTGAATAGGGC  1380
             |||||||||||||||||  |||||||||||||||||||||||||||||||||||||||||
Sbjct  7699  ATTTGAGTAAGAGCGTAAATGTGGGGACCCGAAAGATGGTGAACTATGCCTGAATAGGGC  7640

Query  1381  GAAGCCAGAGGAAACTCTGGTGGAGGCTCGCAGCGGTTCTGACGTGCAAATCGATCGTCA  1440
             ||||||||||||||||||||||||||||||||||||||||||||||||||||||||||||
Sbjct  7639  GAAGCCAGAGGAAACTCTGGTGGAGGCTCGCAGCGGTTCTGACGTGCAAATCGATCGTCA  7580

Query  1441  AATTTGGGTATAGGGGCGAAAGACTAATCGAACCATCTAGTAGCTGGTTCCTGCCGAAGT  1500
             ||||||||||||||||||||||||||||||||||||||||||||||||||||||||||||
Sbjct  7579  AATTTGGGTATAGGGGCGAAAGACTAATCGAACCATCTAGTAGCTGGTTCCTGCCGAAGT  7520

Query  1501  TTCCCTCAGGATAGCAGTAACGCAAAATCAGTTTTATGAGGTAAAGCGAATGATTAGAGG  1560
             ||||||||||||||||||||||||||||||||||||||||||||||||||||||||||||
Sbjct  7519  TTCCCTCAGGATAGCAGTAACGCAAAATCAGTTTTATGAGGTAAAGCGAATGATTAGAGG  7460

Query  1561  CATTGGGGTTGAAACAACCTTAACCTATTCTCAAACTTTAAATATGTAAGAAGCCCTTGT  1620
             ||||||||||||||||||||||||||||||||||||||||||||||||||||||||||||
Sbjct  7459  CATTGGGGTTGAAACAACCTTAACCTATTCTCAAACTTTAAATATGTAAGAAGCCCTTGT  7400

Query  1621  TGCTTAGTTGAACGTGGGCATTAGAATGGAGCGTTACTAGTGGGCCATTTTTGGTAAGCA  1680
             ||||||||||||||||||||||||||||||||||||||||||||||||||||||||||||
Sbjct  7399  TGCTTAGTTGAACGTGGGCATTAGAATGGAGCGTTACTAGTGGGCCATTTTTGGTAAGCA  7340

Query  1681  GAACTGGCGATGCGGGATGAACCGAACGCGAGGTTAAGGTGCCGGAATGCACGCTCATCA  1740
             ||||||||||||||||||||||||||||||||||||||||||||||||||||||||||||
Sbjct  7339  GAACTGGCGATGCGGGATGAACCGAACGCGAGGTTAAGGTGCCGGAATGCACGCTCATCA  7280

Query  1741  GACACCACAAAAGGTGTTAGTTCATCTAGACAGCCCGACGGTGGCCATGGAAGTCGGAAT  1800
             ||||||||||||||||||||||||||||||||||||||||||||||||||||||||||||
Sbjct  7279  GACACCACAAAAGGTGTTAGTTCATCTAGACAGCCCGACGGTGGCCATGGAAGTCGGAAT  7220

Query  1801  CCGCTAAGGAGTGTGTAACAACTCACGGGCCGAATGAACTAGCCCTGAAAATGGATGGCG  1860
             ||||||||||||||||||||||||||||||||||||||||||||||||||||||||||||
Sbjct  7219  CCGCTAAGGAGTGTGTAACAACTCACGGGCCGAATGAACTAGCCCTGAAAATGGATGGCG  7160

Query  1861  CTCAAGCGTGCTACCCATACCTCGCCGTCGGGGTAGAAACGATGCCCCGACGAGTAGGCA  1920
             ||||||||||||||||||||||||||||||||||||||||||||||||||||||||||||
Sbjct  7159  CTCAAGCGTGCTACCCATACCTCGCCGTCGGGGTAGAAACGATGCCCCGACGAGTAGGCA  7100

Query  1921  GGCGTGGGGGTCCGTGACGAAGCCTTGGGAGTGATCCCGGGTCGAACGGCCCCTAGTGCA  1980
             ||||||||||||||||||||||||||||||||||||||||||||||||||||||||||||
Sbjct  7099  GGCGTGGGGGTCCGTGACGAAGCCTTGGGAGTGATCCCGGGTCGAACGGCCCCTAGTGCA  7040

Query  1981  GATCTTGGTGGTAGTAGCAAATACTCAAATGAGAACTTTGAGGACTGAAGTGGGGAAAGG  2040
             ||||||||||||||||||||||||||||||||||||||||||||||||||||||||||||
Sbjct  7039  GATCTTGGTGGTAGTAGCAAATACTCAAATGAGAACTTTGAGGACTGAAGTGGGGAAAGG  6980

Query  2041  TTCCATGTGAACAGCAGTTGGACATGGGTTAGTCGATCCTAAGGCATAGGGAAGTTCCGT  2100
             ||||||||||||||||||||||||||||||||||||||||||||||||||||||||||||
Sbjct  6979  TTCCATGTGAACAGCAGTTGGACATGGGTTAGTCGATCCTAAGGCATAGGGAAGTTCCGT  6920

Query  2101  TTGAAAGGCGCCCTCGTGCGCCGTGTGCCGAAAGGGAAGCCGGTTAACATTCCGGCACCT  2160
             ||||||||||||||||||||||||||||||||||||||||||||||| ||||||||||||
Sbjct  6919  TTGAAAGGCGCCCTCGTGCGCCGTGTGCCGAAAGGGAAGCCGGTTAATATTCCGGCACCT  6860

Query  2161  GGATGTGGATTCTCCACGGCAACGTAACTGAACGCGGAGACATCGGCGGGGGTCCTGGGA  2220
             ||||||||||||||||||||||||||||||||||||||||||||||||||||||||||||
Sbjct  6859  GGATGTGGATTCTCCACGGCAACGTAACTGAACGCGGAGACATCGGCGGGGGTCCTGGGA  6800

Query  2221  AGAGTTCTCTTTTCTTCTTGACGGCCTATCACCCTGAAATCGGTTTGTCCGGAGCTAGGG  2280
             ||||||||||||||||||||||||||||||||||||||||||||||||||||||||||||
Sbjct  6799  AGAGTTCTCTTTTCTTCTTGACGGCCTATCACCCTGAAATCGGTTTGTCCGGAGCTAGGG  6740

Query  2281  TTCCACGGCCGGCAGAGCCCTGCACCTTTGCAGGGTCCGGTGCGCCCCCGACGATCCTTG  2340
             ||||||||||||||||||||||||||||||||||||||||||||||||||||||||||||
Sbjct  6739  TTCCACGGCCGGCAGAGCCCTGCACCTTTGCAGGGTCCGGTGCGCCCCCGACGATCCTTG  6680

Query  2341  AAAATCCGCGGGAAGGAATAGTTTTCACGCCAGGTCGTACTCATAACCGCAGCAGGTCTC  2400
             ||||||||||||||||||||||||||||||||||||||||||||||||||||||||||||
Sbjct  6679  AAAATCCGCGGGAAGGAATAGTTTTCACGCCAGGTCGTACTCATAACCGCAGCAGGTCTC  6620

Query  2401  CAAGGTGAACAGCCTCTAGTTGATAGAACAATGTAGATAAGGGAAGTCGGCAAAATGGAT  2460
             ||||||||||||||||||||||||||||||||||||||||||||||||||||||||||||
Sbjct  6619  CAAGGTGAACAGCCTCTAGTTGATAGAACAATGTAGATAAGGGAAGTCGGCAAAATGGAT  6560

Query  2461  CCGTAACTTCGGGATAAGGATTGGCTCTAAGGGTCGGGCTCGCTGGGCCTTGGGGGAAAC  2520
             ||||||||||||||||||||||||||||||||||||||||||||||||||||||||||||
Sbjct  6559  CCGTAACTTCGGGATAAGGATTGGCTCTAAGGGTCGGGCTCGCTGGGCCTTGGGGGAAAC  6500

Query  2521  CCCTCGGAGCAGGGGGGCACTAGCCGGGCAACCGGCCGGCGCCCCCCAGCACCGGGTGGG  2580
             ||||||||||||||||||||||||||||||||||||||||||||||||||||||||||||
Sbjct  6499  CCCTCGGAGCAGGGGGGCACTAGCCGGGCAACCGGCCGGCGCCCCCCAGCACCGGGTGGG  6440

Query  2581  GGACGCCCTTGGCAGGCTTCGGCCGTCCGGCGGGCGCTTAACGACCAACTTAGAACTGGT  2640
             ||||||||||||||||||||||||||||||||||||||||||||||||||||||||||||
Sbjct  6439  GGACGCCCTTGGCAGGCTTCGGCCGTCCGGCGGGCGCTTAACGACCAACTTAGAACTGGT  6380

Query  2641  ACGGACAAGGGGAAT  2655
             |||||||||||||||
Sbjct  6379  ACGGACAAGGGGAAT  6365


 Score = 1783 bits (965),  Expect = 0.0
 Identities = 984/992 (99%), Gaps = 5/992 (1%)
 Strand=Plus/Minus

Query  1    CAAGGTTTCCGTAGGTGAACCTGCGGAAGGATCATTACCGAGTGCGGGTCCTTTGGGCCC  60
            ||||||||||||||||||||||||||||||||||||||||||||||||||||||||||||
Sbjct  988  CAAGGTTTCCGTAGGTGAACCTGCGGAAGGATCATTACCGAGTGCGGGTCCTTTGGGCCC  929

Query  61   AACCTCCCATCCGTGTCTATTGTACCCTGTTGCTTCGGCGGGCCCGCCGCTTGTCGGCCG  120
            ||||||||||||||||||||| ||||||||||||||||||||||||||||||||||||||
Sbjct  928  AACCTCCCATCCGTGTCTATTATACCCTGTTGCTTCGGCGGGCCCGCCGCTTGTCGGCCG  869

Query  121  CCgggggggCGCCTCTGCCCCCCGGGCCCGTGCCCGCCGGAGACCCCAACACGAACACTG  180
            |||||||| ||||| ||||||| ||||||||||||||||||||||| |||||||||||||
Sbjct  868  CCGGGGGG-CGCCTTTGCCCCC-GGGCCCGTGCCCGCCGGAGACCC-AACACGAACACTG  812

Query  181  TCTGAAAGCGTGCAGTCTGAGTTGATTGAATGCAATCAGTTAAAACTTTCAACAATGGAT  240
            ||||||||||||||||||||||||||||||||||||||||||||||||||||||||||||
Sbjct  811  TCTGAAAGCGTGCAGTCTGAGTTGATTGAATGCAATCAGTTAAAACTTTCAACAATGGAT  752

Query  241  CTCTTGGTTCCGGCATCGATGAAGAACGCAGCGAAATGCGATAACTAATGTGAATTGCAG  300
            ||||||||||||||||||||||||||||||||||||||||||||||||||||||||||||
Sbjct  751  CTCTTGGTTCCGGCATCGATGAAGAACGCAGCGAAATGCGATAACTAATGTGAATTGCAG  692

Query  301  AATTCAGTGAATCATCGAGTCTTTGAACGCACATTGCGCCCCCTGGTATTCCGGGGGGCA  360
            ||||||||||||||||||||||||||||||||||||||||||||||||||||||||||||
Sbjct  691  AATTCAGTGAATCATCGAGTCTTTGAACGCACATTGCGCCCCCTGGTATTCCGGGGGGCA  632

Query  361  TGCCTGTCCGAGCGTCATTGCTGCCCTCAAGCCCGGCTTGTGTGTTGGGTCGCCGTCCCC  420
            ||||||||||||||||||||||||||||||||||||||||||||||||||||||||||||
Sbjct  631  TGCCTGTCCGAGCGTCATTGCTGCCCTCAAGCCCGGCTTGTGTGTTGGGTCGCCGTCCCC  572

Query  421  CTCTCCGGGGGGACGGGCCCGAAAGGCAGCGGCGGCACCGCGTCCGATCCTCGAGCGTAT  480
            ||||||||||||||||||||||||||||||||||||||||||||||||||||||||||||
Sbjct  571  CTCTCCGGGGGGACGGGCCCGAAAGGCAGCGGCGGCACCGCGTCCGATCCTCGAGCGTAT  512

Query  481  GGGGCTTTGTCACATGCTCTGTAGGATTGGCCGGCGCCTGCCGACGTTTTCCAACCATTC  540
            ||||||||||||||||||||||||||||||||||||||||||||||||||||||||||| 
Sbjct  511  GGGGCTTTGTCACATGCTCTGTAGGATTGGCCGGCGCCTGCCGACGTTTTCCAACCATTT  452

Query  541  TTTCCAGGTTGACCTCGGATCAGGTAGGGATACCCGCTGAACTTAAGCATATCAATAAGC  600
            ||||||||||||||||||||||||||||||||||||||||||||||||||||||||||||
Sbjct  451  TTTCCAGGTTGACCTCGGATCAGGTAGGGATACCCGCTGAACTTAAGCATATCAATAAGC  392

Query  601  GGAGGAAAAGAAACCAACCGGGATTGCCTCAGTAACGGCGAGTGAAGCGGCAAGAGCTCA  660
            ||||||||||||||||||||||||||||||||||||||||||||||||||||||||||||
Sbjct  391  GGAGGAAAAGAAACCAACCGGGATTGCCTCAGTAACGGCGAGTGAAGCGGCAAGAGCTCA  332

Query  661  AATTTGAAAGCTGGCTCCTTCGGAGTCCGCATTGTAATTTGCAGAGGATGCTTTGGGTGC  720
            |||||||||||||||||||||||||||||||||||||||||||||||||||||||| |||
Sbjct  331  AATTTGAAAGCTGGCTCCTTCGGAGTCCGCATTGTAATTTGCAGAGGATGCTTTGG-TGC  273

Query  721  GGCCCCCGTCTAAGTGCCCTGGAACGGGCCGTCAGAGAGGGTGAGAATCCCGTCTTGGGC  780
            ||||||||||||||||||||||||||||||||||||||||||||||||||||||||||||
Sbjct  272  GGCCCCCGTCTAAGTGCCCTGGAACGGGCCGTCAGAGAGGGTGAGAATCCCGTCTTGGGC  213

Query  781  GGGGTGTCCGTGCCCGTGTAAAGCTCCTTCGACGAGTCGAGTTGTTTGGGAATGCAGCTC  840
            ||||||||||||||||||||||||||||||||||||||||||||||||||||||||||||
Sbjct  212  GGGGTGTCCGTGCCCGTGTAAAGCTCCTTCGACGAGTCGAGTTGTTTGGGAATGCAGCTC  153

Query  841  TAAATGGGTGGTAAATTTCATCTAAAGCTAAATACTGGCCGGAGACCGATAGCGCACAAG  900
            ||||||||||||||||||||||||||||||||||||||||||||||||||||||||||||
Sbjct  152  TAAATGGGTGGTAAATTTCATCTAAAGCTAAATACTGGCCGGAGACCGATAGCGCACAAG  93

Query  901  TAGAGTGATCGAAAGATGAAAAGCACTTTGAAAAGAGAGTTAAACAGCACGTGAAATTGT  960
            ||||||||||||||||||||||||||||||||||||||||||||||||||||||||||||
Sbjct  92   TAGAGTGATCGAAAGATGAAAAGCACTTTGAAAAGAGAGTTAAACAGCACGTGAAATTGT  33

Query  961  TGAAAGGGAAGCGCTTGCGACCA-GACTCGCC  991
            ||||||||||||||||||||||| ||||||||
Sbjct  32   TGAAAGGGAAGCGCTTGCGACCAAGACTCGCC  1


>NW_020290377.1 Aspergillus eucalypticola CBS 122712 chromosome Unknown BO83scaffold_103, 
whole genome shotgun sequence
Length=5896

 Score = 4848 bits (2625),  Expect = 0.0
 Identities = 2645/2655 (99%), Gaps = 0/2655 (0%)
 Strand=Plus/Minus

Query  1     CAAGGTTTCCGTAGGTGAACCTGCGGAAGGATCATTACCGAGTGCGGGTCCTTTGGGCCC  60
             ||||||||||||||||||||||||||||||||||||||||||||||||||||||||||||
Sbjct  3053  CAAGGTTTCCGTAGGTGAACCTGCGGAAGGATCATTACCGAGTGCGGGTCCTTTGGGCCC  2994

Query  61    AACCTCCCATCCGTGTCTATTGTACCCTGTTGCTTCGGCGGGCCCGCCGCTTGTCGGCCG  120
             ||||||||||||||||||||| ||||||||||||||||||||||||||||||||||||||
Sbjct  2993  AACCTCCCATCCGTGTCTATTATACCCTGTTGCTTCGGCGGGCCCGCCGCTTGTCGGCCG  2934

Query  121   CCgggggggCGCCTCTGCCCCCCGGGCCCGTGCCCGCCGGAGACCCCAACACGAACACTG  180
             |||||||||||||| |||||||||||||||||||||||||||||||||||||||||||||
Sbjct  2933  CCGGGGGGGCGCCTTTGCCCCCCGGGCCCGTGCCCGCCGGAGACCCCAACACGAACACTG  2874

Query  181   TCTGAAAGCGTGCAGTCTGAGTTGATTGAATGCAATCAGTTAAAACTTTCAACAATGGAT  240
             ||||||||||||||||||||||||||||||||||||||||||||||||||||||||||||
Sbjct  2873  TCTGAAAGCGTGCAGTCTGAGTTGATTGAATGCAATCAGTTAAAACTTTCAACAATGGAT  2814

Query  241   CTCTTGGTTCCGGCATCGATGAAGAACGCAGCGAAATGCGATAACTAATGTGAATTGCAG  300
             ||||||||||||||||||||||||||||||||||||||||||||||||||||||||||||
Sbjct  2813  CTCTTGGTTCCGGCATCGATGAAGAACGCAGCGAAATGCGATAACTAATGTGAATTGCAG  2754

Query  301   AATTCAGTGAATCATCGAGTCTTTGAACGCACATTGCGCCCCCTGGTATTCCGGGGGGCA  360
             ||||||||||||||||||||||||||||||||||||||||||||||||||||||||||||
Sbjct  2753  AATTCAGTGAATCATCGAGTCTTTGAACGCACATTGCGCCCCCTGGTATTCCGGGGGGCA  2694

Query  361   TGCCTGTCCGAGCGTCATTGCTGCCCTCAAGCCCGGCTTGTGTGTTGGGTCGCCGTCCCC  420
             ||||||||||||||||||||||||||||||||||||||||||||||||||||||||||||
Sbjct  2693  TGCCTGTCCGAGCGTCATTGCTGCCCTCAAGCCCGGCTTGTGTGTTGGGTCGCCGTCCCC  2634

Query  421   CTCTCCGGGGGGACGGGCCCGAAAGGCAGCGGCGGCACCGCGTCCGATCCTCGAGCGTAT  480
             ||||||||||||||||||||||||||||||||||||||||||||||||||||||||||||
Sbjct  2633  CTCTCCGGGGGGACGGGCCCGAAAGGCAGCGGCGGCACCGCGTCCGATCCTCGAGCGTAT  2574

Query  481   GGGGCTTTGTCACATGCTCTGTAGGATTGGCCGGCGCCTGCCGACGTTTTCCAACCATTC  540
             ||||||||||||||||||||||||||||||||||||||||||||||||||||||||||| 
Sbjct  2573  GGGGCTTTGTCACATGCTCTGTAGGATTGGCCGGCGCCTGCCGACGTTTTCCAACCATTT  2514

Query  541   TTTCCAGGTTGACCTCGGATCAGGTAGGGATACCCGCTGAACTTAAGCATATCAATAAGC  600
             ||||||||||||||||||||||||||||||||||||||||||||||||||||||||||||
Sbjct  2513  TTTCCAGGTTGACCTCGGATCAGGTAGGGATACCCGCTGAACTTAAGCATATCAATAAGC  2454

Query  601   GGAGGAAAAGAAACCAACCGGGATTGCCTCAGTAACGGCGAGTGAAGCGGCAAGAGCTCA  660
             ||||||||||||||||||||||||||||||||||||||||||||||||||||||||||||
Sbjct  2453  GGAGGAAAAGAAACCAACCGGGATTGCCTCAGTAACGGCGAGTGAAGCGGCAAGAGCTCA  2394

Query  661   AATTTGAAAGCTGGCTCCTTCGGAGTCCGCATTGTAATTTGCAGAGGATGCTTTGGGTGC  720
             ||||||||||||||||||||||||||||||||||||||||||||||||||||||||||||
Sbjct  2393  AATTTGAAAGCTGGCTCCTTCGGAGTCCGCATTGTAATTTGCAGAGGATGCTTTGGGTGC  2334

Query  721   GGCCCCCGTCTAAGTGCCCTGGAACGGGCCGTCAGAGAGGGTGAGAATCCCGTCTTGGGC  780
             ||||||||||||||||||||||||||||||||||||||||||||||||||||||||||||
Sbjct  2333  GGCCCCCGTCTAAGTGCCCTGGAACGGGCCGTCAGAGAGGGTGAGAATCCCGTCTTGGGC  2274

Query  781   GGGGTGTCCGTGCCCGTGTAAAGCTCCTTCGACGAGTCGAGTTGTTTGGGAATGCAGCTC  840
             ||||||||||||||||||||||||||||||||||||||||||||||||||||||||||||
Sbjct  2273  GGGGTGTCCGTGCCCGTGTAAAGCTCCTTCGACGAGTCGAGTTGTTTGGGAATGCAGCTC  2214

Query  841   TAAATGGGTGGTAAATTTCATCTAAAGCTAAATACTGGCCGGAGACCGATAGCGCACAAG  900
             ||||||||||||||||||||||||||||||||||||||||||||||||||||||||||||
Sbjct  2213  TAAATGGGTGGTAAATTTCATCTAAAGCTAAATACTGGCCGGAGACCGATAGCGCACAAG  2154

Query  901   TAGAGTGATCGAAAGATGAAAAGCACTTTGAAAAGAGAGTTAAACAGCACGTGAAATTGT  960
             ||||||||||||||||||||||||||||||||||||||||||||||||||||||||||||
Sbjct  2153  TAGAGTGATCGAAAGATGAAAAGCACTTTGAAAAGAGAGTTAAACAGCACGTGAAATTGT  2094

Query  961   TGAAAGGGAAGCGCTTGCGACCAGACTCGCCCGCGGGGTTCAGCCGGCATTCGTGCCGGT  1020
             ||||||||||||||||||||||||||||||||||||||||||||||||||||||||||||
Sbjct  2093  TGAAAGGGAAGCGCTTGCGACCAGACTCGCCCGCGGGGTTCAGCCGGCATTCGTGCCGGT  2034

Query  1021  GTACTTCCCCGTGGGCGGGCCAGCGTCGGTTTGGGCGGCCGGTCAAAGGCCCCTGGAATG  1080
             ||||||||||||||||||||||||||||||||||||||||||||||||||||||||||||
Sbjct  2033  GTACTTCCCCGTGGGCGGGCCAGCGTCGGTTTGGGCGGCCGGTCAAAGGCCCCTGGAATG  1974

Query  1081  TAGTGCCCTCCGGGGCACCTTATAGCCAGGGGTGCAATGCGGCCAGCCTGGACCGAGGAA  1140
             |||| |||||||||| ||||||||||||||||||||||||||||||||||||||||||||
Sbjct  1973  TAGTACCCTCCGGGGTACCTTATAGCCAGGGGTGCAATGCGGCCAGCCTGGACCGAGGAA  1914

Query  1141  CGCGCTTCGGCACGGACGCTGGCATAATGGTCGTAAACGACCCGTCTTGAAACACGGACC  1200
             ||||||||||||||||||||||||||||||||||||||||||||||||||||||||||||
Sbjct  1913  CGCGCTTCGGCACGGACGCTGGCATAATGGTCGTAAACGACCCGTCTTGAAACACGGACC  1854

Query  1201  AAGGAGTCTAACATCTACGCGAGTGTTCGGGTGTCAAACCCGTGCGCGCAGTGAAAGCGA  1260
             ||||||||||||||||||||||||||||||||||||||||||||||||||||||||||||
Sbjct  1853  AAGGAGTCTAACATCTACGCGAGTGTTCGGGTGTCAAACCCGTGCGCGCAGTGAAAGCGA  1794

Query  1261  ACGGAGGTGGGAGCCCCCTTGCGGGGCGCACCATCGACCGATCCTGATGTCTTCGGATGG  1320
             ||||||||||||||||||| | ||||||||||||||||||||||||||||||||||||||
Sbjct  1793  ACGGAGGTGGGAGCCCCCTCGTGGGGCGCACCATCGACCGATCCTGATGTCTTCGGATGG  1734

Query  1321  ATTTGAGTAAGAGCGTAGCTGTGGGGACCCGAAAGATGGTGAACTATGCCTGAATAGGGC  1380
             |||||||||||||||||  |||||||||||||||||||||||||||||||||||||||||
Sbjct  1733  ATTTGAGTAAGAGCGTAAATGTGGGGACCCGAAAGATGGTGAACTATGCCTGAATAGGGC  1674

Query  1381  GAAGCCAGAGGAAACTCTGGTGGAGGCTCGCAGCGGTTCTGACGTGCAAATCGATCGTCA  1440
             ||||||||||||||||||||||||||||||||||||||||||||||||||||||||||||
Sbjct  1673  GAAGCCAGAGGAAACTCTGGTGGAGGCTCGCAGCGGTTCTGACGTGCAAATCGATCGTCA  1614

Query  1441  AATTTGGGTATAGGGGCGAAAGACTAATCGAACCATCTAGTAGCTGGTTCCTGCCGAAGT  1500
             ||||||||||||||||||||||||||||||||||||||||||||||||||||||||||||
Sbjct  1613  AATTTGGGTATAGGGGCGAAAGACTAATCGAACCATCTAGTAGCTGGTTCCTGCCGAAGT  1554

Query  1501  TTCCCTCAGGATAGCAGTAACGCAAAATCAGTTTTATGAGGTAAAGCGAATGATTAGAGG  1560
             ||||||||||||||||||||||||||||||||||||||||||||||||||||||||||||
Sbjct  1553  TTCCCTCAGGATAGCAGTAACGCAAAATCAGTTTTATGAGGTAAAGCGAATGATTAGAGG  1494

Query  1561  CATTGGGGTTGAAACAACCTTAACCTATTCTCAAACTTTAAATATGTAAGAAGCCCTTGT  1620
             ||||||||||||||||||||||||||||||||||||||||||||||||||||||||||||
Sbjct  1493  CATTGGGGTTGAAACAACCTTAACCTATTCTCAAACTTTAAATATGTAAGAAGCCCTTGT  1434

Query  1621  TGCTTAGTTGAACGTGGGCATTAGAATGGAGCGTTACTAGTGGGCCATTTTTGGTAAGCA  1680
             ||||||||||||||||||||||||||||||||||||||||||||||||||||||||||||
Sbjct  1433  TGCTTAGTTGAACGTGGGCATTAGAATGGAGCGTTACTAGTGGGCCATTTTTGGTAAGCA  1374

Query  1681  GAACTGGCGATGCGGGATGAACCGAACGCGAGGTTAAGGTGCCGGAATGCACGCTCATCA  1740
             ||||||||||||||||||||||||||||||||||||||||||||||||||||||||||||
Sbjct  1373  GAACTGGCGATGCGGGATGAACCGAACGCGAGGTTAAGGTGCCGGAATGCACGCTCATCA  1314

Query  1741  GACACCACAAAAGGTGTTAGTTCATCTAGACAGCCCGACGGTGGCCATGGAAGTCGGAAT  1800
             ||||||||||||||||||||||||||||||||||||||||||||||||||||||||||||
Sbjct  1313  GACACCACAAAAGGTGTTAGTTCATCTAGACAGCCCGACGGTGGCCATGGAAGTCGGAAT  1254

Query  1801  CCGCTAAGGAGTGTGTAACAACTCACGGGCCGAATGAACTAGCCCTGAAAATGGATGGCG  1860
             ||||||||||||||||||||||||||||||||||||||||||||||||||||||||||||
Sbjct  1253  CCGCTAAGGAGTGTGTAACAACTCACGGGCCGAATGAACTAGCCCTGAAAATGGATGGCG  1194

Query  1861  CTCAAGCGTGCTACCCATACCTCGCCGTCGGGGTAGAAACGATGCCCCGACGAGTAGGCA  1920
             ||||||||||||||||||||||||||||||||||||||||||||||||||||||||||||
Sbjct  1193  CTCAAGCGTGCTACCCATACCTCGCCGTCGGGGTAGAAACGATGCCCCGACGAGTAGGCA  1134

Query  1921  GGCGTGGGGGTCCGTGACGAAGCCTTGGGAGTGATCCCGGGTCGAACGGCCCCTAGTGCA  1980
             ||||||||||||||||||||||||||||||||||||||||||||||||||||||||||||
Sbjct  1133  GGCGTGGGGGTCCGTGACGAAGCCTTGGGAGTGATCCCGGGTCGAACGGCCCCTAGTGCA  1074

Query  1981  GATCTTGGTGGTAGTAGCAAATACTCAAATGAGAACTTTGAGGACTGAAGTGGGGAAAGG  2040
             ||||||||||||||||||||||||||||||||||||||||||||||||||||||||||||
Sbjct  1073  GATCTTGGTGGTAGTAGCAAATACTCAAATGAGAACTTTGAGGACTGAAGTGGGGAAAGG  1014

Query  2041  TTCCATGTGAACAGCAGTTGGACATGGGTTAGTCGATCCTAAGGCATAGGGAAGTTCCGT  2100
             ||||||||||||||||||||||||||||||||||||||||||||||||||||||||||||
Sbjct  1013  TTCCATGTGAACAGCAGTTGGACATGGGTTAGTCGATCCTAAGGCATAGGGAAGTTCCGT  954

Query  2101  TTGAAAGGCGCCCTCGTGCGCCGTGTGCCGAAAGGGAAGCCGGTTAACATTCCGGCACCT  2160
             ||||||||||||||||||||||||||||||||||||||||||||||| ||||||||||||
Sbjct  953   TTGAAAGGCGCCCTCGTGCGCCGTGTGCCGAAAGGGAAGCCGGTTAATATTCCGGCACCT  894

Query  2161  GGATGTGGATTCTCCACGGCAACGTAACTGAACGCGGAGACATCGGCGGGGGTCCTGGGA  2220
             ||||||||||||||||||||||||||||||||||||||||||||||||||||||||||||
Sbjct  893   GGATGTGGATTCTCCACGGCAACGTAACTGAACGCGGAGACATCGGCGGGGGTCCTGGGA  834

Query  2221  AGAGTTCTCTTTTCTTCTTGACGGCCTATCACCCTGAAATCGGTTTGTCCGGAGCTAGGG  2280
             ||||||||||||||||||||||||||||||||||||||||||||||||||||||||||||
Sbjct  833   AGAGTTCTCTTTTCTTCTTGACGGCCTATCACCCTGAAATCGGTTTGTCCGGAGCTAGGG  774

Query  2281  TTCCACGGCCGGCAGAGCCCTGCACCTTTGCAGGGTCCGGTGCGCCCCCGACGATCCTTG  2340
             ||||||||||||||||||||||||||||||||||||||||||||||||||||||||||||
Sbjct  773   TTCCACGGCCGGCAGAGCCCTGCACCTTTGCAGGGTCCGGTGCGCCCCCGACGATCCTTG  714

Query  2341  AAAATCCGCGGGAAGGAATAGTTTTCACGCCAGGTCGTACTCATAACCGCAGCAGGTCTC  2400
             ||||||||||||||||||||||||||||||||||||||||||||||||||||||||||||
Sbjct  713   AAAATCCGCGGGAAGGAATAGTTTTCACGCCAGGTCGTACTCATAACCGCAGCAGGTCTC  654

Query  2401  CAAGGTGAACAGCCTCTAGTTGATAGAACAATGTAGATAAGGGAAGTCGGCAAAATGGAT  2460
             ||||||||||||||||||||||||||||||||||||||||||||||||||||||||||||
Sbjct  653   CAAGGTGAACAGCCTCTAGTTGATAGAACAATGTAGATAAGGGAAGTCGGCAAAATGGAT  594

Query  2461  CCGTAACTTCGGGATAAGGATTGGCTCTAAGGGTCGGGCTCGCTGGGCCTTGGGGGAAAC  2520
             ||||||||||||||||||||||||||||||||||||||||||||||||||||||||||||
Sbjct  593   CCGTAACTTCGGGATAAGGATTGGCTCTAAGGGTCGGGCTCGCTGGGCCTTGGGGGAAAC  534

Query  2521  CCCTCGGAGCAGGGGGGCACTAGCCGGGCAACCGGCCGGCGCCCCCCAGCACCGGGTGGG  2580
             ||||||||||||||||||||||||||||||||||||||||||||||||||||||||||||
Sbjct  533   CCCTCGGAGCAGGGGGGCACTAGCCGGGCAACCGGCCGGCGCCCCCCAGCACCGGGTGGG  474

Query  2581  GGACGCCCTTGGCAGGCTTCGGCCGTCCGGCGGGCGCTTAACGACCAACTTAGAACTGGT  2640
             ||||||||||||||||||||||||||||||||||||||||||||||||||||||||||||
Sbjct  473   GGACGCCCTTGGCAGGCTTCGGCCGTCCGGCGGGCGCTTAACGACCAACTTAGAACTGGT  414

Query  2641  ACGGACAAGGGGAAT  2655
             |||||||||||||||
Sbjct  413   ACGGACAAGGGGAAT  399


>NW_023336289.1 Aspergillus tubingensis WU-2223L DNA, scaffold_15, whole genome 
shotgun sequence
Length=1979743

 Score = 4848 bits (2625),  Expect = 0.0
 Identities = 2646/2656 (99%), Gaps = 1/2656 (0%)
 Strand=Plus/Plus

Query  1        CAAGGTTTCCGTAGGTGAACCTGCGGAAGGATCATTACCGAGTGCGGGTCCTTTGGGCCC  60
                ||||||||||||||||||||||||||||||||||||||||||||||||||||||||||||
Sbjct  1254952  CAAGGTTTCCGTAGGTGAACCTGCGGAAGGATCATTACCGAGTGCGGGTCCTTTGGGCCC  1255011

Query  61       AACCTCCCATCCGTGTCTATTGTACCCTGTTGCTTCGGCGGGCCCGCCGCTTGTCGGCCG  120
                ||||||||||||||||||||| ||||||||||||||||||||||||||||||||||||||
Sbjct  1255012  AACCTCCCATCCGTGTCTATTATACCCTGTTGCTTCGGCGGGCCCGCCGCTTGTCGGCCG  1255071

Query  121      CCgggggggCGCCTCTGCCCCCCGGGCCCGTGCCCGCCGGAGACCCCAACACGAACACTG  180
                |||||||||||||| |||||||||||||||||||||||||||||||||||||||||||||
Sbjct  1255072  CCGGGGGGGCGCCTTTGCCCCCCGGGCCCGTGCCCGCCGGAGACCCCAACACGAACACTG  1255131

Query  181      TCTGAAAGCGTGCAGTCTGAGTTGATTGAATGCAATCAGTTAAAACTTTCAACAATGGAT  240
                ||||||||||||||||||||||||||||||||||||||||||||||||||||||||||||
Sbjct  1255132  TCTGAAAGCGTGCAGTCTGAGTTGATTGAATGCAATCAGTTAAAACTTTCAACAATGGAT  1255191

Query  241      CTCTTGGTTCCGGCATCGATGAAGAACGCAGCGAAATGCGATAACTAATGTGAATTGCAG  300
                ||||||||||||||||||||||||||||||||||||||||||||||||||||||||||||
Sbjct  1255192  CTCTTGGTTCCGGCATCGATGAAGAACGCAGCGAAATGCGATAACTAATGTGAATTGCAG  1255251

Query  301      AATTCAGTGAATCATCGAGTCTTTGAACGCACATTGCGCCCCCTGGTATTCCGGGGGGCA  360
                ||||||||||||||||||||||||||||||||||||||||||||||||||||||||||||
Sbjct  1255252  AATTCAGTGAATCATCGAGTCTTTGAACGCACATTGCGCCCCCTGGTATTCCGGGGGGCA  1255311

Query  361      TGCCTGTCCGAGCGTCATTGCTGCCCTCAAGCCCGGCTTGTGTGTTGGGTCGCCGTCCCC  420
                ||||||||||||||||||||||||||||||||||||||||||||||||||||||||||||
Sbjct  1255312  TGCCTGTCCGAGCGTCATTGCTGCCCTCAAGCCCGGCTTGTGTGTTGGGTCGCCGTCCCC  1255371

Query  421      CTCTCCGGGGGGACGGGCCCGAAAGGCAGCGGCGGCACCGCGTCCGATCCTCGAGCGTAT  480
                ||||||||||||||||||||||||||||||||||||||||||||||||||||||||||||
Sbjct  1255372  CTCTCCGGGGGGACGGGCCCGAAAGGCAGCGGCGGCACCGCGTCCGATCCTCGAGCGTAT  1255431

Query  481      GGGGCTTTGTCACATGCTCTGTAGGATTGGCCGGCGCCTGCCGACGTTTTCCAACCATTC  540
                ||||||||||||||||||||||||||||||||||||||||||||||||||||||||||| 
Sbjct  1255432  GGGGCTTTGTCACATGCTCTGTAGGATTGGCCGGCGCCTGCCGACGTTTTCCAACCATTT  1255491

Query  541      TTTCCAGGTTGACCTCGGATCAGGTAGGGATACCCGCTGAACTTAAGCATATCAATAAGC  600
                ||||||||||||||||||||||||||||||||||||||||||||||||||||||||||||
Sbjct  1255492  TTTCCAGGTTGACCTCGGATCAGGTAGGGATACCCGCTGAACTTAAGCATATCAATAAGC  1255551

Query  601      GGAGGAAAAGAAACCAACCGGGATTGCCTCAGTAACGGCGAGTGAAGCGGCAAGAGCTCA  660
                ||||||||||||||||||||||||||||||||||||||||||||||||||||||||||||
Sbjct  1255552  GGAGGAAAAGAAACCAACCGGGATTGCCTCAGTAACGGCGAGTGAAGCGGCAAGAGCTCA  1255611

Query  661      AATTTGAAAGCTGGCTCCTTCGGAGTCCGCATTGTAATTTGCAGAGGATGCTTTGGGTGC  720
                ||||||||||||||||||||||||||||||||||||||||||||||||||||||||||||
Sbjct  1255612  AATTTGAAAGCTGGCTCCTTCGGAGTCCGCATTGTAATTTGCAGAGGATGCTTTGGGTGC  1255671

Query  721      GGCCCCCGTCTAAGTGCCCTGGAACGGGCCGTCAGAGAGGGTGAGAATCCCGTCTTGGGC  780
                ||||||||||||||||||||||||||||||||||||||||||||||||||||||||||||
Sbjct  1255672  GGCCCCCGTCTAAGTGCCCTGGAACGGGCCGTCAGAGAGGGTGAGAATCCCGTCTTGGGC  1255731

Query  781      GGGGTGTCCGTGCCCGTGTAAAGCTCCTTCGACGAGTCGAGTTGTTTGGGAATGCAGCTC  840
                ||||||||||||||||||||||||||||||||||||||||||||||||||||||||||||
Sbjct  1255732  GGGGTGTCCGTGCCCGTGTAAAGCTCCTTCGACGAGTCGAGTTGTTTGGGAATGCAGCTC  1255791

Query  841      TAAATGGGTGGTAAATTTCATCTAAAGCTAAATACTGGCCGGAGACCGATAGCGCACAAG  900
                ||||||||||||||||||||||||||||||||||||||||||||||||||||||||||||
Sbjct  1255792  TAAATGGGTGGTAAATTTCATCTAAAGCTAAATACTGGCCGGAGACCGATAGCGCACAAG  1255851

Query  901      TAGAGTGATCGAAAGATGAAAAGCACTTTGAAAAGAGAGTTAAACAGCACGTGAAATTGT  960
                ||||||||||||||||||||||||||||||||||||||||||||||||||||||||||||
Sbjct  1255852  TAGAGTGATCGAAAGATGAAAAGCACTTTGAAAAGAGAGTTAAACAGCACGTGAAATTGT  1255911

Query  961      TGAAAGGGAAGCGCTTGCGACCAGACTCGCCCGCGGGGTTCAGCCGGCATTCGTGCCGGT  1020
                ||||||||||||||||||||||||||||||||||||||||||||||||||||||||||||
Sbjct  1255912  TGAAAGGGAAGCGCTTGCGACCAGACTCGCCCGCGGGGTTCAGCCGGCATTCGTGCCGGT  1255971

Query  1021     GTACTTCCCCGTGGGCGGGCCAGCGTCGGTTTGGGCGGCCGGTCAAAGGCCCCTGGAATG  1080
                ||||||||||||||||||||||||||||||||||||||||||||||||||||||||||||
Sbjct  1255972  GTACTTCCCCGTGGGCGGGCCAGCGTCGGTTTGGGCGGCCGGTCAAAGGCCCCTGGAATG  1256031

Query  1081     TAGTGCCCTCCGGGGCACCTTATAGCCAGGGGTGCAATGCGGCCAGCCTGGACCGAGGAA  1140
                |||| |||||||||| ||||||||||||||||||||||||||||||||||||||||||||
Sbjct  1256032  TAGTACCCTCCGGGGTACCTTATAGCCAGGGGTGCAATGCGGCCAGCCTGGACCGAGGAA  1256091

Query  1141     CGCGCTTCGGCACGGACGCTGGCATAATGGTCGTAAACGACCCGTCTTGAAACACGGACC  1200
                ||||||||||||||||||||||||||||||||||||||||||||||||||||||||||||
Sbjct  1256092  CGCGCTTCGGCACGGACGCTGGCATAATGGTCGTAAACGACCCGTCTTGAAACACGGACC  1256151

Query  1201     AAGGAGTCTAACATCTACGCGAGTGTTCGGGTGTCAAACCCGTGCGCGCAGTGAAAGCGA  1260
                ||||||||||||||||||||||||||||||||||||||||||||||||||||||||||||
Sbjct  1256152  AAGGAGTCTAACATCTACGCGAGTGTTCGGGTGTCAAACCCGTGCGCGCAGTGAAAGCGA  1256211

Query  1261     ACGGAGGTGGGAGCCCCCTTGCGGGGCGCACCATCGACCGATCCTGATGTCTTCGGATGG  1320
                ||||||||||||||||||| ||||||||||||||||||||||||||||||||||||||||
Sbjct  1256212  ACGGAGGTGGGAGCCCCCTCGCGGGGCGCACCATCGACCGATCCTGATGTCTTCGGATGG  1256271

Query  1321     ATTTGAGTAAGAGCGTAGCTGTGGGGACCCGAAAGATGGTGAACTATGCCTGAATAGGGC  1380
                |||||||||||||||||  |||||||||||||||||||||||||||||||||||||||||
Sbjct  1256272  ATTTGAGTAAGAGCGTAAATGTGGGGACCCGAAAGATGGTGAACTATGCCTGAATAGGGC  1256331

Query  1381     GAAGCCAGAGGAAACTCTGGTGGAGGCTCGCAGCGGTTCTGACGTGCAAATCGATCGTCA  1440
                ||||||||||||||||||||||||||||||||||||||||||||||||||||||||||||
Sbjct  1256332  GAAGCCAGAGGAAACTCTGGTGGAGGCTCGCAGCGGTTCTGACGTGCAAATCGATCGTCA  1256391

Query  1441     AATTTGGGTATAGGGGCGAAAGACTAATCGAACCATCTAGTAGCTGGTTCCTGCCGAAGT  1500
                ||||||||||||||||||||||||||||||||||||||||||||||||||||||||||||
Sbjct  1256392  AATTTGGGTATAGGGGCGAAAGACTAATCGAACCATCTAGTAGCTGGTTCCTGCCGAAGT  1256451

Query  1501     TTCCCTCAGGATAGCAGTAACGCAAAATCAGTTTTATGAGGTAAAGCGAATGATTAGAGG  1560
                ||||||||||||||||||||||||||||||||||||||||||||||||||||||||||||
Sbjct  1256452  TTCCCTCAGGATAGCAGTAACGCAAAATCAGTTTTATGAGGTAAAGCGAATGATTAGAGG  1256511

Query  1561     CATTGGGGTTGAAACAACCTTAACCTATTCTCAAACTTTAAATATGTAAGAAGCCCTTGT  1620
                ||||||||||||||||||||||||||||||||||||||||||||||||||||||||||||
Sbjct  1256512  CATTGGGGTTGAAACAACCTTAACCTATTCTCAAACTTTAAATATGTAAGAAGCCCTTGT  1256571

Query  1621     TGCTTAGTTGAACGTGGGCATTAGAATGGAGCGTTACTAGTGGGCCATTTTTGGTAAGCA  1680
                ||||||||||||||||||||||||||||||||||||||||||||||||||||||||||||
Sbjct  1256572  TGCTTAGTTGAACGTGGGCATTAGAATGGAGCGTTACTAGTGGGCCATTTTTGGTAAGCA  1256631

Query  1681     GAACTGGCGATGCGGGATGAACCGAACGCGAGGTTAAGGTGCCGGAATGCACGCTCATCA  1740
                ||||||||||||||||||||||||||||||||||||||||||||||||||||||||||||
Sbjct  1256632  GAACTGGCGATGCGGGATGAACCGAACGCGAGGTTAAGGTGCCGGAATGCACGCTCATCA  1256691

Query  1741     GACACCACAAAAGGTGTTAGTTCATCTAGACAGCCCGACGGTGGCCATGGAAGTCGGAAT  1800
                ||||||||||||||||||||||||||||||||||||||||||||||||||||||||||||
Sbjct  1256692  GACACCACAAAAGGTGTTAGTTCATCTAGACAGCCCGACGGTGGCCATGGAAGTCGGAAT  1256751

Query  1801     CCGCTAAGGAGTGTGTAACAACTCACGGGCCGAATGAACTAGCCCTGAAAATGGATGGCG  1860
                ||||||||||||||||||||||||||||||||||||||||||||||||||||||||||||
Sbjct  1256752  CCGCTAAGGAGTGTGTAACAACTCACGGGCCGAATGAACTAGCCCTGAAAATGGATGGCG  1256811

Query  1861     CTCAAGCGTGCTACCCATACCTCGCCGTCGGGGTAGAAACGATGCCCCGACGAGTAGGCA  1920
                ||||||||||||||||||||||||||||||||||||||||||||||||||||||||||||
Sbjct  1256812  CTCAAGCGTGCTACCCATACCTCGCCGTCGGGGTAGAAACGATGCCCCGACGAGTAGGCA  1256871

Query  1921     GGCGTGGGGGTCCGTGACGAAGCCTTGGGAGTGATCCCGGGTCGAACGGCCCCTAGTGCA  1980
                ||||||||||||||||||||||||||||||||||||||||||||||||||||||||||||
Sbjct  1256872  GGCGTGGGGGTCCGTGACGAAGCCTTGGGAGTGATCCCGGGTCGAACGGCCCCTAGTGCA  1256931

Query  1981     GATCTTGGTGGTAGTAGCAAATACTCAAATGAGAACTTTGAGGACTGAAGTGGGGAAAGG  2040
                ||||||||||||||||||||||||||||||||||||||||||||||||||||||||||||
Sbjct  1256932  GATCTTGGTGGTAGTAGCAAATACTCAAATGAGAACTTTGAGGACTGAAGTGGGGAAAGG  1256991

Query  2041     TTCCATGTGAACAGCAGTTGGACATGGGTTAGTCGATCCTAAGGCATAGGGAAGTTCCGT  2100
                ||||||||||||||||||||||||||||||||||||||||||||||||||||||||||||
Sbjct  1256992  TTCCATGTGAACAGCAGTTGGACATGGGTTAGTCGATCCTAAGGCATAGGGAAGTTCCGT  1257051

Query  2101     TTGAAAGGCGCCCTCGTGCGCCGTGTGCCGAAAGGGAAGCCGGTTAACATTCCGGCACCT  2160
                ||||||||||||||||||||||||||||||||||||||||||||||| ||||||||||||
Sbjct  1257052  TTGAAAGGCGCCCTCGTGCGCCGTGTGCCGAAAGGGAAGCCGGTTAATATTCCGGCACCT  1257111

Query  2161     GGATGTGGATTCTCCACGGCAACGTAACTGAACGCGGAGACATCGGCGGGGGTCCTGGGA  2220
                ||||||||||||||||||||||||||||||||||||||||||||||||||||||||||||
Sbjct  1257112  GGATGTGGATTCTCCACGGCAACGTAACTGAACGCGGAGACATCGGCGGGGGTCCTGGGA  1257171

Query  2221     AGAGTTCTCTTTTCTTCTTGACGGCCTATCACCCTGAAATCGGTTTGTCCGGAGCTAGGG  2280
                ||||||||||||||||||||||||||||||||||||||||||||||||||||||||||||
Sbjct  1257172  AGAGTTCTCTTTTCTTCTTGACGGCCTATCACCCTGAAATCGGTTTGTCCGGAGCTAGGG  1257231

Query  2281     TTCCACGGCCGGCAGAGCCCTGCACCTTTGCAGGGTCCGGTGCGCCCCCGACGATCCTTG  2340
                ||||||||||||||||||||||||||||||||||||||||||||||||||||||||||||
Sbjct  1257232  TTCCACGGCCGGCAGAGCCCTGCACCTTTGCAGGGTCCGGTGCGCCCCCGACGATCCTTG  1257291

Query  2341     AAAATCCGCGGGAAGGAATAGTTTTCACGCCAGGTCGTACTCATAACCGCAGCAGGTCTC  2400
                ||||||||||||||||||||||||||||||||||||||||||||||||||||||||||||
Sbjct  1257292  AAAATCCGCGGGAAGGAATAGTTTTCACGCCAGGTCGTACTCATAACCGCAGCAGGTCTC  1257351

Query  2401     CAAGGTGAACAGCCTCTAGTTGATAGAACAATGTAGATAAGGGAAGTCGGCAAAATGGAT  2460
                ||||||||||||||||||||||||||||||||||||||||||||||||||||||||||||
Sbjct  1257352  CAAGGTGAACAGCCTCTAGTTGATAGAACAATGTAGATAAGGGAAGTCGGCAAAATGGAT  1257411

Query  2461     CCGTAACTTCGGGATAAGGATTGGCTCTAAGGGTCGGGCTCGCTGGGCCTTGGGGGAAAC  2520
                ||||||||||||||||||||||||||||||||||||||||||||||||||||||||||||
Sbjct  1257412  CCGTAACTTCGGGATAAGGATTGGCTCTAAGGGTCGGGCTCGCTGGGCCTTGGGGGAAAC  1257471

Query  2521     CCCTCGGAGCA-GGGGGGCACTAGCCGGGCAACCGGCCGGCGCCCCCCAGCACCGGGTGG  2579
                ||||||||||| ||||||||||||||||||||||||||||||||||||||||||||||||
Sbjct  1257472  CCCTCGGAGCAGGGGGGGCACTAGCCGGGCAACCGGCCGGCGCCCCCCAGCACCGGGTGG  1257531

Query  2580     GGGACGCCCTTGGCAGGCTTCGGCCGTCCGGCGGGCGCTTAACGACCAACTTAGAACTGG  2639
                ||||||||||||||||||||||||||||||||||||||||||||||||||||||||||||
Sbjct  1257532  GGGACGCCCTTGGCAGGCTTCGGCCGTCCGGCGGGCGCTTAACGACCAACTTAGAACTGG  1257591

Query  2640     TACGGACAAGGGGAAT  2655
                ||||||||||||||||
Sbjct  1257592  TACGGACAAGGGGAAT  1257607


 Score = 4841 bits (2621),  Expect = 0.0
 Identities = 2644/2655 (99%), Gaps = 1/2655 (0%)
 Strand=Plus/Plus

Query  1        CAAGGTTTCCGTAGGTGAACCTGCGGAAGGATCATTACCGAGTGCGGGTCCTTTGGGCCC  60
                ||||||||||||||||||||||||||||||||||||||||||||||||||||||||||||
Sbjct  1246901  CAAGGTTTCCGTAGGTGAACCTGCGGAAGGATCATTACCGAGTGCGGGTCCTTTGGGCCC  1246960

Query  61       AACCTCCCATCCGTGTCTATTGTACCCTGTTGCTTCGGCGGGCCCGCCGCTTGTCGGCCG  120
                ||||||||||||||||||||| ||||||||||||||||||||||||||||||||||||||
Sbjct  1246961  AACCTCCCATCCGTGTCTATTATACCCTGTTGCTTCGGCGGGCCCGCCGCTTGTCGGCCG  1247020

Query  121      CCgggggggCGCCTCTGCCCCCCGGGCCCGTGCCCGCCGGAGACCCCAACACGAACACTG  180
                |||||||||||||| |||||||||||||||||||||||||||||||||||||||||||||
Sbjct  1247021  CCGGGGGGGCGCCTTTGCCCCCCGGGCCCGTGCCCGCCGGAGACCCCAACACGAACACTG  1247080

Query  181      TCTGAAAGCGTGCAGTCTGAGTTGATTGAATGCAATCAGTTAAAACTTTCAACAATGGAT  240
                ||||||||||||||||||||||||||||||||||||||||||||||||||||||||||||
Sbjct  1247081  TCTGAAAGCGTGCAGTCTGAGTTGATTGAATGCAATCAGTTAAAACTTTCAACAATGGAT  1247140

Query  241      CTCTTGGTTCCGGCATCGATGAAGAACGCAGCGAAATGCGATAACTAATGTGAATTGCAG  300
                ||||||||||||||||||||||||||||||||||||||||||||||||||||||||||||
Sbjct  1247141  CTCTTGGTTCCGGCATCGATGAAGAACGCAGCGAAATGCGATAACTAATGTGAATTGCAG  1247200

Query  301      AATTCAGTGAATCATCGAGTCTTTGAACGCACATTGCGCCCCCTGGTATTCCGGGGGGCA  360
                ||||||||||||||||||||||||||||||||||||||||||||||||||||||||||||
Sbjct  1247201  AATTCAGTGAATCATCGAGTCTTTGAACGCACATTGCGCCCCCTGGTATTCCGGGGGGCA  1247260

Query  361      TGCCTGTCCGAGCGTCATTGCTGCCCTCAAGCCCGGCTTGTGTGTTGGGTCGCCGTCCCC  420
                ||||||||||||||||||||||||||||||||||||||||||||||||||||||||||||
Sbjct  1247261  TGCCTGTCCGAGCGTCATTGCTGCCCTCAAGCCCGGCTTGTGTGTTGGGTCGCCGTCCCC  1247320

Query  421      CTCTCCGGGGGGACGGGCCCGAAAGGCAGCGGCGGCACCGCGTCCGATCCTCGAGCGTAT  480
                ||||||||||||||||||||||||||||||||||||||||||||||||||||||||||||
Sbjct  1247321  CTCTCCGGGGGGACGGGCCCGAAAGGCAGCGGCGGCACCGCGTCCGATCCTCGAGCGTAT  1247380

Query  481      GGGGCTTTGTCACATGCTCTGTAGGATTGGCCGGCGCCTGCCGACGTTTTCCAACCATTC  540
                ||||||||||||||||||||||||||||||||||||||||||||||||||||||||||| 
Sbjct  1247381  GGGGCTTTGTCACATGCTCTGTAGGATTGGCCGGCGCCTGCCGACGTTTTCCAACCATTT  1247440

Query  541      TTTCCAGGTTGACCTCGGATCAGGTAGGGATACCCGCTGAACTTAAGCATATCAATAAGC  600
                ||||||||||||||||||||||||||||||||||||||||||||||||||||||||||||
Sbjct  1247441  TTTCCAGGTTGACCTCGGATCAGGTAGGGATACCCGCTGAACTTAAGCATATCAATAAGC  1247500

Query  601      GGAGGAAAAGAAACCAACCGGGATTGCCTCAGTAACGGCGAGTGAAGCGGCAAGAGCTCA  660
                ||||||||||||||||||||||||||||||||||||||||||||||||||||||||||||
Sbjct  1247501  GGAGGAAAAGAAACCAACCGGGATTGCCTCAGTAACGGCGAGTGAAGCGGCAAGAGCTCA  1247560

Query  661      AATTTGAAAGCTGGCTCCTTCGGAGTCCGCATTGTAATTTGCAGAGGATGCTTTGGGTGC  720
                ||||||||||||||||||||||||||||||||||||||||||||||||||||||||||||
Sbjct  1247561  AATTTGAAAGCTGGCTCCTTCGGAGTCCGCATTGTAATTTGCAGAGGATGCTTTGGGTGC  1247620

Query  721      GGCCCCCGTCTAAGTGCCCTGGAACGGGCCGTCAGAGAGGGTGAGAATCCCGTCTTGGGC  780
                ||||||||||||||||||||||||||||||||||||||||||||||||||||||||||||
Sbjct  1247621  GGCCCCCGTCTAAGTGCCCTGGAACGGGCCGTCAGAGAGGGTGAGAATCCCGTCTTGGGC  1247680

Query  781      GGGGTGTCCGTGCCCGTGTAAAGCTCCTTCGACGAGTCGAGTTGTTTGGGAATGCAGCTC  840
                ||||||||||||||||||||||||||||||||||||||||||||||||||||||||||||
Sbjct  1247681  GGGGTGTCCGTGCCCGTGTAAAGCTCCTTCGACGAGTCGAGTTGTTTGGGAATGCAGCTC  1247740

Query  841      TAAATGGGTGGTAAATTTCATCTAAAGCTAAATACTGGCCGGAGACCGATAGCGCACAAG  900
                ||||||||||||||||||||||||||||||||||||||||||||||||||||||||||||
Sbjct  1247741  TAAATGGGTGGTAAATTTCATCTAAAGCTAAATACTGGCCGGAGACCGATAGCGCACAAG  1247800

Query  901      TAGAGTGATCGAAAGATGAAAAGCACTTTGAAAAGAGAGTTAAACAGCACGTGAAATTGT  960
                ||||||||||||||||||||||||||||||||||||||||||||||||||||||||||||
Sbjct  1247801  TAGAGTGATCGAAAGATGAAAAGCACTTTGAAAAGAGAGTTAAACAGCACGTGAAATTGT  1247860

Query  961      TGAAAGGGAAGCGCTTGCGACCAGACTCGCCCGCGGGGTTCAGCCGGCATTCGTGCCGGT  1020
                ||||||||||||||||||||||||||||||||||||||||||||||||||||||||||||
Sbjct  1247861  TGAAAGGGAAGCGCTTGCGACCAGACTCGCCCGCGGGGTTCAGCCGGCATTCGTGCCGGT  1247920

Query  1021     GTACTTCCCCGTGGGCGGGCCAGCGTCGGTTTGGGCGGCCGGTCAAAGGCCCCTGGAATG  1080
                ||||||||||||||||||||||||||||||||||||||||||||||||||||||| ||||
Sbjct  1247921  GTACTTCCCCGTGGGCGGGCCAGCGTCGGTTTGGGCGGCCGGTCAAAGGCCCCTGAAATG  1247980

Query  1081     TAGTGCCCTCCGGGGCACCTTATAGCCAGGGGTGCAATGCGGCCAGCCTGGACCGAGGAA  1140
                |||| |||||||||| ||||||||||||||||||||||||||||||||||||||||||||
Sbjct  1247981  TAGTACCCTCCGGGGTACCTTATAGCCAGGGGTGCAATGCGGCCAGCCTGGACCGAGGAA  1248040

Query  1141     CGCGCTTCGGCACGGACGCTGGCATAATGGTCGTAAACGACCCGTCTTGAAACACGGACC  1200
                ||||||||||||||||||||||||||||||||||||||||||||||||||||||||||||
Sbjct  1248041  CGCGCTTCGGCACGGACGCTGGCATAATGGTCGTAAACGACCCGTCTTGAAACACGGACC  1248100

Query  1201     AAGGAGTCTAACATCTACGCGAGTGTTCGGGTGTCAAACCCGTGCGCGCAGTGAAAGCGA  1260
                ||||||||||||||||||||||||||||||||||||||||||||||||||||||||||||
Sbjct  1248101  AAGGAGTCTAACATCTACGCGAGTGTTCGGGTGTCAAACCCGTGCGCGCAGTGAAAGCGA  1248160

Query  1261     ACGGAGGTGGGAGCCCCCTTGCGGGGCGCACCATCGACCGATCCTGATGTCTTCGGATGG  1320
                ||||||||||||||||||| ||||||||||||||||||||||||||||||||||||||||
Sbjct  1248161  ACGGAGGTGGGAGCCCCCTCGCGGGGCGCACCATCGACCGATCCTGATGTCTTCGGATGG  1248220

Query  1321     ATTTGAGTAAGAGCGTAGCTGTGGGGACCCGAAAGATGGTGAACTATGCCTGAATAGGGC  1380
                |||||||||||||||||  ||| |||||||||||||||||||||||||||||||||||||
Sbjct  1248221  ATTTGAGTAAGAGCGTAAATGT-GGGACCCGAAAGATGGTGAACTATGCCTGAATAGGGC  1248279

Query  1381     GAAGCCAGAGGAAACTCTGGTGGAGGCTCGCAGCGGTTCTGACGTGCAAATCGATCGTCA  1440
                ||||||||||||||||||||||||||||||||||||||||||||||||||||||||||||
Sbjct  1248280  GAAGCCAGAGGAAACTCTGGTGGAGGCTCGCAGCGGTTCTGACGTGCAAATCGATCGTCA  1248339

Query  1441     AATTTGGGTATAGGGGCGAAAGACTAATCGAACCATCTAGTAGCTGGTTCCTGCCGAAGT  1500
                ||||||||||||||||||||||||||||||||||||||||||||||||||||||||||||
Sbjct  1248340  AATTTGGGTATAGGGGCGAAAGACTAATCGAACCATCTAGTAGCTGGTTCCTGCCGAAGT  1248399

Query  1501     TTCCCTCAGGATAGCAGTAACGCAAAATCAGTTTTATGAGGTAAAGCGAATGATTAGAGG  1560
                ||||||||||||||||||||||||||||||||||||||||||||||||||||||||||||
Sbjct  1248400  TTCCCTCAGGATAGCAGTAACGCAAAATCAGTTTTATGAGGTAAAGCGAATGATTAGAGG  1248459

Query  1561     CATTGGGGTTGAAACAACCTTAACCTATTCTCAAACTTTAAATATGTAAGAAGCCCTTGT  1620
                ||||||||||||||||||||||||||||||||||||||||||||||||||||||||||||
Sbjct  1248460  CATTGGGGTTGAAACAACCTTAACCTATTCTCAAACTTTAAATATGTAAGAAGCCCTTGT  1248519

Query  1621     TGCTTAGTTGAACGTGGGCATTAGAATGGAGCGTTACTAGTGGGCCATTTTTGGTAAGCA  1680
                ||||||||||||||||||||||||||||||||||||||||||||||||||||||||||||
Sbjct  1248520  TGCTTAGTTGAACGTGGGCATTAGAATGGAGCGTTACTAGTGGGCCATTTTTGGTAAGCA  1248579

Query  1681     GAACTGGCGATGCGGGATGAACCGAACGCGAGGTTAAGGTGCCGGAATGCACGCTCATCA  1740
                ||||||||||||||||||||||||||||||||||||||||||||||||||||||||||||
Sbjct  1248580  GAACTGGCGATGCGGGATGAACCGAACGCGAGGTTAAGGTGCCGGAATGCACGCTCATCA  1248639

Query  1741     GACACCACAAAAGGTGTTAGTTCATCTAGACAGCCCGACGGTGGCCATGGAAGTCGGAAT  1800
                ||||||||||||||||||||||||||||||||||||||||||||||||||||||||||||
Sbjct  1248640  GACACCACAAAAGGTGTTAGTTCATCTAGACAGCCCGACGGTGGCCATGGAAGTCGGAAT  1248699

Query  1801     CCGCTAAGGAGTGTGTAACAACTCACGGGCCGAATGAACTAGCCCTGAAAATGGATGGCG  1860
                ||||||||||||||||||||||||||||||||||||||||||||||||||||||||||||
Sbjct  1248700  CCGCTAAGGAGTGTGTAACAACTCACGGGCCGAATGAACTAGCCCTGAAAATGGATGGCG  1248759

Query  1861     CTCAAGCGTGCTACCCATACCTCGCCGTCGGGGTAGAAACGATGCCCCGACGAGTAGGCA  1920
                ||||||||||||||||||||||||||||||||||||||||||||||||||||||||||||
Sbjct  1248760  CTCAAGCGTGCTACCCATACCTCGCCGTCGGGGTAGAAACGATGCCCCGACGAGTAGGCA  1248819

Query  1921     GGCGTGGGGGTCCGTGACGAAGCCTTGGGAGTGATCCCGGGTCGAACGGCCCCTAGTGCA  1980
                ||||||||||||||||||||||||||||||||||||||||||||||||||||||||||||
Sbjct  1248820  GGCGTGGGGGTCCGTGACGAAGCCTTGGGAGTGATCCCGGGTCGAACGGCCCCTAGTGCA  1248879

Query  1981     GATCTTGGTGGTAGTAGCAAATACTCAAATGAGAACTTTGAGGACTGAAGTGGGGAAAGG  2040
                ||||||||||||||||||||||||||||||||||||||||||||||||||||||||||||
Sbjct  1248880  GATCTTGGTGGTAGTAGCAAATACTCAAATGAGAACTTTGAGGACTGAAGTGGGGAAAGG  1248939

Query  2041     TTCCATGTGAACAGCAGTTGGACATGGGTTAGTCGATCCTAAGGCATAGGGAAGTTCCGT  2100
                ||||||||||||||||||||||||||||||||||||||||||||||||||||||||||||
Sbjct  1248940  TTCCATGTGAACAGCAGTTGGACATGGGTTAGTCGATCCTAAGGCATAGGGAAGTTCCGT  1248999

Query  2101     TTGAAAGGCGCCCTCGTGCGCCGTGTGCCGAAAGGGAAGCCGGTTAACATTCCGGCACCT  2160
                ||||||||||||||||||||||||||||||||||||||||||||||| ||||||||||||
Sbjct  1249000  TTGAAAGGCGCCCTCGTGCGCCGTGTGCCGAAAGGGAAGCCGGTTAATATTCCGGCACCT  1249059

Query  2161     GGATGTGGATTCTCCACGGCAACGTAACTGAACGCGGAGACATCGGCGGGGGTCCTGGGA  2220
                ||||||||||||||||||||||||||||||||||||||||||||||||||||||||||||
Sbjct  1249060  GGATGTGGATTCTCCACGGCAACGTAACTGAACGCGGAGACATCGGCGGGGGTCCTGGGA  1249119

Query  2221     AGAGTTCTCTTTTCTTCTTGACGGCCTATCACCCTGAAATCGGTTTGTCCGGAGCTAGGG  2280
                ||||||||||||||||||||||||||||||||||||||||||||||||||||||||||||
Sbjct  1249120  AGAGTTCTCTTTTCTTCTTGACGGCCTATCACCCTGAAATCGGTTTGTCCGGAGCTAGGG  1249179

Query  2281     TTCCACGGCCGGCAGAGCCCTGCACCTTTGCAGGGTCCGGTGCGCCCCCGACGATCCTTG  2340
                ||||||||||||||||||||||||||||||||||||||||||||||||||||||||||||
Sbjct  1249180  TTCCACGGCCGGCAGAGCCCTGCACCTTTGCAGGGTCCGGTGCGCCCCCGACGATCCTTG  1249239

Query  2341     AAAATCCGCGGGAAGGAATAGTTTTCACGCCAGGTCGTACTCATAACCGCAGCAGGTCTC  2400
                ||||||||||||||||||||||||||||||||||||||||||||||||||||||||||||
Sbjct  1249240  AAAATCCGCGGGAAGGAATAGTTTTCACGCCAGGTCGTACTCATAACCGCAGCAGGTCTC  1249299

Query  2401     CAAGGTGAACAGCCTCTAGTTGATAGAACAATGTAGATAAGGGAAGTCGGCAAAATGGAT  2460
                ||||||||||||||||||||||||||||||||||||||||||||||||||||||||||||
Sbjct  1249300  CAAGGTGAACAGCCTCTAGTTGATAGAACAATGTAGATAAGGGAAGTCGGCAAAATGGAT  1249359

Query  2461     CCGTAACTTCGGGATAAGGATTGGCTCTAAGGGTCGGGCTCGCTGGGCCTTGGGGGAAAC  2520
                ||||||||||||||||||||||||||||||||||||||||||||||||||||||||||||
Sbjct  1249360  CCGTAACTTCGGGATAAGGATTGGCTCTAAGGGTCGGGCTCGCTGGGCCTTGGGGGAAAC  1249419

Query  2521     CCCTCGGAGCAGGGGGGCACTAGCCGGGCAACCGGCCGGCGCCCCCCAGCACCGGGTGGG  2580
                ||||||||||||||||||||||||||||||||||||||||||||||||||||||||||||
Sbjct  1249420  CCCTCGGAGCAGGGGGGCACTAGCCGGGCAACCGGCCGGCGCCCCCCAGCACCGGGTGGG  1249479

Query  2581     GGACGCCCTTGGCAGGCTTCGGCCGTCCGGCGGGCGCTTAACGACCAACTTAGAACTGGT  2640
                ||||||||||||||||||||||||||||||||||||||||||||||||||||||||||||
Sbjct  1249480  GGACGCCCTTGGCAGGCTTCGGCCGTCCGGCGGGCGCTTAACGACCAACTTAGAACTGGT  1249539

Query  2641     ACGGACAAGGGGAAT  2655
                |||||||||||||||
Sbjct  1249540  ACGGACAAGGGGAAT  1249554


 Score = 4835 bits (2618),  Expect = 0.0
 Identities = 2643/2655 (99%), Gaps = 2/2655 (0%)
 Strand=Plus/Plus

Query  1        CAAGGTTTCCGTAGGTGAACCTGCGGAAGGATCATTACCGAGTGCGGGTCCTTTGGGCCC  60
                ||||||||||||||||||||||||||||||||||||||||||||||||||||||||||||
Sbjct  1238846  CAAGGTTTCCGTAGGTGAACCTGCGGAAGGATCATTACCGAGTGCGGGTCCTTTGGGCCC  1238905

Query  61       AACCTCCCATCCGTGTCTATTGTACCCTGTTGCTTCGGCGGGCCCGCCGCTTGTCGGCCG  120
                ||||||||||||||||||||| ||||||||||||||||||||||||||||||||||||||
Sbjct  1238906  AACCTCCCATCCGTGTCTATTATACCCTGTTGCTTCGGCGGGCCCGCCGCTTGTCGGCCG  1238965

Query  121      CCgggggggCGCCTCTGCCCCCCGGGCCCGTGCCCGCCGGAGACCCCAACACGAACACTG  180
                |||||||||||||| |||||||||||||||||||||||||||||||||||||||||||||
Sbjct  1238966  CCGGGGGGGCGCCTTTGCCCCCCGGGCCCGTGCCCGCCGGAGACCCCAACACGAACACTG  1239025

Query  181      TCTGAAAGCGTGCAGTCTGAGTTGATTGAATGCAATCAGTTAAAACTTTCAACAATGGAT  240
                ||||||||||||||||||||||||||||||||||||||||||||||||||||||||||||
Sbjct  1239026  TCTGAAAGCGTGCAGTCTGAGTTGATTGAATGCAATCAGTTAAAACTTTCAACAATGGAT  1239085

Query  241      CTCTTGGTTCCGGCATCGATGAAGAACGCAGCGAAATGCGATAACTAATGTGAATTGCAG  300
                ||||||||||||||||||||||||||||||||||||||||||||||||||||||||||||
Sbjct  1239086  CTCTTGGTTCCGGCATCGATGAAGAACGCAGCGAAATGCGATAACTAATGTGAATTGCAG  1239145

Query  301      AATTCAGTGAATCATCGAGTCTTTGAACGCACATTGCGCCCCCTGGTATTCCGGGGGGCA  360
                |||||||||||||||||||||||||||||||||||||||||||||||||||| |||||||
Sbjct  1239146  AATTCAGTGAATCATCGAGTCTTTGAACGCACATTGCGCCCCCTGGTATTCC-GGGGGCA  1239204

Query  361      TGCCTGTCCGAGCGTCATTGCTGCCCTCAAGCCCGGCTTGTGTGTTGGGTCGCCGTCCCC  420
                ||||||||||||||||||||||||||||||||||||||||||||||||||||||||||||
Sbjct  1239205  TGCCTGTCCGAGCGTCATTGCTGCCCTCAAGCCCGGCTTGTGTGTTGGGTCGCCGTCCCC  1239264

Query  421      CTCTCCGGGGGGACGGGCCCGAAAGGCAGCGGCGGCACCGCGTCCGATCCTCGAGCGTAT  480
                ||||||||||||||||||||||||||||||||||||||||||||||||||||||||||||
Sbjct  1239265  CTCTCCGGGGGGACGGGCCCGAAAGGCAGCGGCGGCACCGCGTCCGATCCTCGAGCGTAT  1239324

Query  481      GGGGCTTTGTCACATGCTCTGTAGGATTGGCCGGCGCCTGCCGACGTTTTCCAACCATTC  540
                ||||||||||||||||||||||||||||||||||||||||||||||||||||||||||| 
Sbjct  1239325  GGGGCTTTGTCACATGCTCTGTAGGATTGGCCGGCGCCTGCCGACGTTTTCCAACCATTT  1239384

Query  541      TTTCCAGGTTGACCTCGGATCAGGTAGGGATACCCGCTGAACTTAAGCATATCAATAAGC  600
                ||||||||||||||||||||||||||||||||||||||||||||||||||||||||||||
Sbjct  1239385  TTTCCAGGTTGACCTCGGATCAGGTAGGGATACCCGCTGAACTTAAGCATATCAATAAGC  1239444

Query  601      GGAGGAAAAGAAACCAACCGGGATTGCCTCAGTAACGGCGAGTGAAGCGGCAAGAGCTCA  660
                ||||||||||||||||||||||||||||||||||||||||||||||||||||||||||||
Sbjct  1239445  GGAGGAAAAGAAACCAACCGGGATTGCCTCAGTAACGGCGAGTGAAGCGGCAAGAGCTCA  1239504

Query  661      AATTTGAAAGCTGGCTCCTTCGGAGTCCGCATTGTAATTTGCAGAGGATGCTTTGGGTGC  720
                ||||||||||||||||||||||||||||||||||||||||||||||||||||||||||||
Sbjct  1239505  AATTTGAAAGCTGGCTCCTTCGGAGTCCGCATTGTAATTTGCAGAGGATGCTTTGGGTGC  1239564

Query  721      GGCCCCCGTCTAAGTGCCCTGGAACGGGCCGTCAGAGAGGGTGAGAATCCCGTCTTGGGC  780
                || |||||||||||||||||||||||||||||||||||||||||||||||||||||||||
Sbjct  1239565  GG-CCCCGTCTAAGTGCCCTGGAACGGGCCGTCAGAGAGGGTGAGAATCCCGTCTTGGGC  1239623

Query  781      GGGGTGTCCGTGCCCGTGTAAAGCTCCTTCGACGAGTCGAGTTGTTTGGGAATGCAGCTC  840
                ||||||||||||||||||||||||||||||||||||||||||||||||||||||||||||
Sbjct  1239624  GGGGTGTCCGTGCCCGTGTAAAGCTCCTTCGACGAGTCGAGTTGTTTGGGAATGCAGCTC  1239683

Query  841      TAAATGGGTGGTAAATTTCATCTAAAGCTAAATACTGGCCGGAGACCGATAGCGCACAAG  900
                ||||||||||||||||||||||||||||||||||||||||||||||||||||||||||||
Sbjct  1239684  TAAATGGGTGGTAAATTTCATCTAAAGCTAAATACTGGCCGGAGACCGATAGCGCACAAG  1239743

Query  901      TAGAGTGATCGAAAGATGAAAAGCACTTTGAAAAGAGAGTTAAACAGCACGTGAAATTGT  960
                ||||||||||||||||||||||||||||||||||||||||||||||||||||||||||||
Sbjct  1239744  TAGAGTGATCGAAAGATGAAAAGCACTTTGAAAAGAGAGTTAAACAGCACGTGAAATTGT  1239803

Query  961      TGAAAGGGAAGCGCTTGCGACCAGACTCGCCCGCGGGGTTCAGCCGGCATTCGTGCCGGT  1020
                ||||||||||||||||||||||||||||||||||||||||||||||||||||||||||||
Sbjct  1239804  TGAAAGGGAAGCGCTTGCGACCAGACTCGCCCGCGGGGTTCAGCCGGCATTCGTGCCGGT  1239863

Query  1021     GTACTTCCCCGTGGGCGGGCCAGCGTCGGTTTGGGCGGCCGGTCAAAGGCCCCTGGAATG  1080
                ||||||||||||||||||||||||||||||||||||||||||||||||||||||||||||
Sbjct  1239864  GTACTTCCCCGTGGGCGGGCCAGCGTCGGTTTGGGCGGCCGGTCAAAGGCCCCTGGAATG  1239923

Query  1081     TAGTGCCCTCCGGGGCACCTTATAGCCAGGGGTGCAATGCGGCCAGCCTGGACCGAGGAA  1140
                |||| |||||||||| ||||||||||||||||||||||||||||||||||||||||||||
Sbjct  1239924  TAGTACCCTCCGGGGTACCTTATAGCCAGGGGTGCAATGCGGCCAGCCTGGACCGAGGAA  1239983

Query  1141     CGCGCTTCGGCACGGACGCTGGCATAATGGTCGTAAACGACCCGTCTTGAAACACGGACC  1200
                ||||||||||||||||||||||||||||||||||||||||||||||||||||||||||||
Sbjct  1239984  CGCGCTTCGGCACGGACGCTGGCATAATGGTCGTAAACGACCCGTCTTGAAACACGGACC  1240043

Query  1201     AAGGAGTCTAACATCTACGCGAGTGTTCGGGTGTCAAACCCGTGCGCGCAGTGAAAGCGA  1260
                ||||||||||||||||||||||||||||||||||||||||||||||||||||||||||||
Sbjct  1240044  AAGGAGTCTAACATCTACGCGAGTGTTCGGGTGTCAAACCCGTGCGCGCAGTGAAAGCGA  1240103

Query  1261     ACGGAGGTGGGAGCCCCCTTGCGGGGCGCACCATCGACCGATCCTGATGTCTTCGGATGG  1320
                ||||||||||||||||||  ||||||||||||||||||||||||||||||||||||||||
Sbjct  1240104  ACGGAGGTGGGAGCCCCCACGCGGGGCGCACCATCGACCGATCCTGATGTCTTCGGATGG  1240163

Query  1321     ATTTGAGTAAGAGCGTAGCTGTGGGGACCCGAAAGATGGTGAACTATGCCTGAATAGGGC  1380
                |||||||||||||||||  |||||||||||||||||||||||||||||||||||||||||
Sbjct  1240164  ATTTGAGTAAGAGCGTAAATGTGGGGACCCGAAAGATGGTGAACTATGCCTGAATAGGGC  1240223

Query  1381     GAAGCCAGAGGAAACTCTGGTGGAGGCTCGCAGCGGTTCTGACGTGCAAATCGATCGTCA  1440
                ||||||||||||||||||||||||||||||||||||||||||||||||||||||||||||
Sbjct  1240224  GAAGCCAGAGGAAACTCTGGTGGAGGCTCGCAGCGGTTCTGACGTGCAAATCGATCGTCA  1240283

Query  1441     AATTTGGGTATAGGGGCGAAAGACTAATCGAACCATCTAGTAGCTGGTTCCTGCCGAAGT  1500
                ||||||||||||||||||||||||||||||||||||||||||||||||||||||||||||
Sbjct  1240284  AATTTGGGTATAGGGGCGAAAGACTAATCGAACCATCTAGTAGCTGGTTCCTGCCGAAGT  1240343

Query  1501     TTCCCTCAGGATAGCAGTAACGCAAAATCAGTTTTATGAGGTAAAGCGAATGATTAGAGG  1560
                ||||||||||||||||||||||||||||||||||||||||||||||||||||||||||||
Sbjct  1240344  TTCCCTCAGGATAGCAGTAACGCAAAATCAGTTTTATGAGGTAAAGCGAATGATTAGAGG  1240403

Query  1561     CATTGGGGTTGAAACAACCTTAACCTATTCTCAAACTTTAAATATGTAAGAAGCCCTTGT  1620
                ||||||||||||||||||||||||||||||||||||||||||||||||||||||||||||
Sbjct  1240404  CATTGGGGTTGAAACAACCTTAACCTATTCTCAAACTTTAAATATGTAAGAAGCCCTTGT  1240463

Query  1621     TGCTTAGTTGAACGTGGGCATTAGAATGGAGCGTTACTAGTGGGCCATTTTTGGTAAGCA  1680
                ||||||||||||||||||||||||||||||||||||||||||||||||||||||||||||
Sbjct  1240464  TGCTTAGTTGAACGTGGGCATTAGAATGGAGCGTTACTAGTGGGCCATTTTTGGTAAGCA  1240523

Query  1681     GAACTGGCGATGCGGGATGAACCGAACGCGAGGTTAAGGTGCCGGAATGCACGCTCATCA  1740
                ||||||||||||||||||||||||||||||||||||||||||||||||||||||||||||
Sbjct  1240524  GAACTGGCGATGCGGGATGAACCGAACGCGAGGTTAAGGTGCCGGAATGCACGCTCATCA  1240583

Query  1741     GACACCACAAAAGGTGTTAGTTCATCTAGACAGCCCGACGGTGGCCATGGAAGTCGGAAT  1800
                ||||||||||||||||||||||||||||||||||||||||||||||||||||||||||||
Sbjct  1240584  GACACCACAAAAGGTGTTAGTTCATCTAGACAGCCCGACGGTGGCCATGGAAGTCGGAAT  1240643

Query  1801     CCGCTAAGGAGTGTGTAACAACTCACGGGCCGAATGAACTAGCCCTGAAAATGGATGGCG  1860
                ||||||||||||||||||||||||||||||||||||||||||||||||||||||||||||
Sbjct  1240644  CCGCTAAGGAGTGTGTAACAACTCACGGGCCGAATGAACTAGCCCTGAAAATGGATGGCG  1240703

Query  1861     CTCAAGCGTGCTACCCATACCTCGCCGTCGGGGTAGAAACGATGCCCCGACGAGTAGGCA  1920
                ||||||||||||||||||||||||||||||||||||||||||||||||||||||||||||
Sbjct  1240704  CTCAAGCGTGCTACCCATACCTCGCCGTCGGGGTAGAAACGATGCCCCGACGAGTAGGCA  1240763

Query  1921     GGCGTGGGGGTCCGTGACGAAGCCTTGGGAGTGATCCCGGGTCGAACGGCCCCTAGTGCA  1980
                ||||||||||||||||||||||||||||||||||||||||||||||||||||||||||||
Sbjct  1240764  GGCGTGGGGGTCCGTGACGAAGCCTTGGGAGTGATCCCGGGTCGAACGGCCCCTAGTGCA  1240823

Query  1981     GATCTTGGTGGTAGTAGCAAATACTCAAATGAGAACTTTGAGGACTGAAGTGGGGAAAGG  2040
                ||||||||||||||||||||||||||||||||||||||||||||||||||||||||||||
Sbjct  1240824  GATCTTGGTGGTAGTAGCAAATACTCAAATGAGAACTTTGAGGACTGAAGTGGGGAAAGG  1240883

Query  2041     TTCCATGTGAACAGCAGTTGGACATGGGTTAGTCGATCCTAAGGCATAGGGAAGTTCCGT  2100
                ||||||||||||||||||||||||||||||||||||||||||||||||||||||||||||
Sbjct  1240884  TTCCATGTGAACAGCAGTTGGACATGGGTTAGTCGATCCTAAGGCATAGGGAAGTTCCGT  1240943

Query  2101     TTGAAAGGCGCCCTCGTGCGCCGTGTGCCGAAAGGGAAGCCGGTTAACATTCCGGCACCT  2160
                ||||||||||||||||||||||||||||||||||||||||||||||| ||||||||||||
Sbjct  1240944  TTGAAAGGCGCCCTCGTGCGCCGTGTGCCGAAAGGGAAGCCGGTTAATATTCCGGCACCT  1241003

Query  2161     GGATGTGGATTCTCCACGGCAACGTAACTGAACGCGGAGACATCGGCGGGGGTCCTGGGA  2220
                ||||||||||||||||||||||||||||||||||||||||||||||||||||||||||||
Sbjct  1241004  GGATGTGGATTCTCCACGGCAACGTAACTGAACGCGGAGACATCGGCGGGGGTCCTGGGA  1241063

Query  2221     AGAGTTCTCTTTTCTTCTTGACGGCCTATCACCCTGAAATCGGTTTGTCCGGAGCTAGGG  2280
                ||||||||||||||||||||||||||||||||||||||||||||||||||||||||||||
Sbjct  1241064  AGAGTTCTCTTTTCTTCTTGACGGCCTATCACCCTGAAATCGGTTTGTCCGGAGCTAGGG  1241123

Query  2281     TTCCACGGCCGGCAGAGCCCTGCACCTTTGCAGGGTCCGGTGCGCCCCCGACGATCCTTG  2340
                ||||||||||||||||||||||||||||||||||||||||||||||||||||||||||||
Sbjct  1241124  TTCCACGGCCGGCAGAGCCCTGCACCTTTGCAGGGTCCGGTGCGCCCCCGACGATCCTTG  1241183

Query  2341     AAAATCCGCGGGAAGGAATAGTTTTCACGCCAGGTCGTACTCATAACCGCAGCAGGTCTC  2400
                ||||||||||||||||||||||||||||||||||||||||||||||||||||||||||||
Sbjct  1241184  AAAATCCGCGGGAAGGAATAGTTTTCACGCCAGGTCGTACTCATAACCGCAGCAGGTCTC  1241243

Query  2401     CAAGGTGAACAGCCTCTAGTTGATAGAACAATGTAGATAAGGGAAGTCGGCAAAATGGAT  2460
                ||||||||||||||||||||||||||||||||||||||||||||||||||||||||||||
Sbjct  1241244  CAAGGTGAACAGCCTCTAGTTGATAGAACAATGTAGATAAGGGAAGTCGGCAAAATGGAT  1241303

Query  2461     CCGTAACTTCGGGATAAGGATTGGCTCTAAGGGTCGGGCTCGCTGGGCCTTGGGGGAAAC  2520
                ||||||||||||||||||||||||||||||||||||||||||||||||||||||||||||
Sbjct  1241304  CCGTAACTTCGGGATAAGGATTGGCTCTAAGGGTCGGGCTCGCTGGGCCTTGGGGGAAAC  1241363

Query  2521     CCCTCGGAGCAGGGGGGCACTAGCCGGGCAACCGGCCGGCGCCCCCCAGCACCGGGTGGG  2580
                ||||||||||||||||||||||||||||||||||||||||||||||||||||||||||||
Sbjct  1241364  CCCTCGGAGCAGGGGGGCACTAGCCGGGCAACCGGCCGGCGCCCCCCAGCACCGGGTGGG  1241423

Query  2581     GGACGCCCTTGGCAGGCTTCGGCCGTCCGGCGGGCGCTTAACGACCAACTTAGAACTGGT  2640
                ||||||||||||||||||||||||||||||||||||||||||||||||||||||||||||
Sbjct  1241424  GGACGCCCTTGGCAGGCTTCGGCCGTCCGGCGGGCGCTTAACGACCAACTTAGAACTGGT  1241483

Query  2641     ACGGACAAGGGGAAT  2655
                |||||||||||||||
Sbjct  1241484  ACGGACAAGGGGAAT  1241498


>NW_020290374.1 Aspergillus eucalypticola CBS 122712 chromosome Unknown BO83scaffold_100, 
whole genome shotgun sequence
Length=6253

 Score = 4798 bits (2598),  Expect = 0.0
 Identities = 2631/2646 (99%), Gaps = 5/2646 (0%)
 Strand=Plus/Minus

Query  1     CAAGGTTTCCGTAGGTGAACCTGCGGAAGGATCATTACCGAGTGCGGGTCCTTTGGGCCC  60
             ||||||||||||||||||||||||||||||||||||||||||||||||||||||||||||
Sbjct  5732  CAAGGTTTCCGTAGGTGAACCTGCGGAAGGATCATTACCGAGTGCGGGTCCTTTGGGCCC  5673

Query  61    AACCTCCCATCCGTGTCTATTGTACCCTGTTGCTTCGGCGGGCCCGCCGCTTGTCGGCCG  120
             ||||||||||||||||||||| ||||||||||||||||||||||||||||||||||||||
Sbjct  5672  AACCTCCCATCCGTGTCTATTATACCCTGTTGCTTCGGCGGGCCCGCCGCTTGTCGGCCG  5613

Query  121   CCgggggggCGCCTCTGCCCCCCGGGCCCGTGCCCGCCGGAGACCCCAACACGAACACTG  180
             |||||||||||||| |||||||||||||||||||||||||||||||||||||||||||||
Sbjct  5612  CCGGGGGGGCGCCTTTGCCCCCCGGGCCCGTGCCCGCCGGAGACCCCAACACGAACACTG  5553

Query  181   TCTGAAAGCGTGCAGTCTGAGTTGATTGAATGCAATCAGTTAAAACTTTCAACAATGGAT  240
             ||||||||||||||||||||||||||||||||||||||||||||||||||||||||||||
Sbjct  5552  TCTGAAAGCGTGCAGTCTGAGTTGATTGAATGCAATCAGTTAAAACTTTCAACAATGGAT  5493

Query  241   CTCTTGGTTCCGGCATCGATGAAGAACGCAGCGAAATGCGATAACTAATGTGAATTGCAG  300
             ||||||||||||||||||||||||||||||||||||||||||||||||||||||||||||
Sbjct  5492  CTCTTGGTTCCGGCATCGATGAAGAACGCAGCGAAATGCGATAACTAATGTGAATTGCAG  5433

Query  301   AATTCAGTGAATCATCGAGTCTTTGAACGCACATTGCGCCCCCTGGTATTCCGGGGGGCA  360
             |||||||||||||||||||||||||||||||||||||||||| |||||||||||||||||
Sbjct  5432  AATTCAGTGAATCATCGAGTCTTTGAACGCACATTGCGCCCC-TGGTATTCCGGGGGGCA  5374

Query  361   TGCCTGTCCGAGCGTCATTGCTGCCCTCAAGCCCGGCTTGTGTGTTGGGTCGCCGTCCCC  420
             ||||||||||||||||||||||||||||||||||||||||||||||||||||||||||||
Sbjct  5373  TGCCTGTCCGAGCGTCATTGCTGCCCTCAAGCCCGGCTTGTGTGTTGGGTCGCCGTCCCC  5314

Query  421   CTCTCCGGGGGGACGGGCCCGAAAGGCAGCGGCGGCACCGCGTCCGATCCTCGAGCGTAT  480
             ||||||||||||||||||||||||||||||||||||||||||||||||||||||||||||
Sbjct  5313  CTCTCCGGGGGGACGGGCCCGAAAGGCAGCGGCGGCACCGCGTCCGATCCTCGAGCGTAT  5254

Query  481   GGGGCTTTGTCACATGCTCTGTAGGATTGGCCGGCGCCTGCCGACGTTTTCCAACCATTC  540
             ||||||||||||||||||||||||||||||||||||||||||||||||||||||||||| 
Sbjct  5253  GGGGCTTTGTCACATGCTCTGTAGGATTGGCCGGCGCCTGCCGACGTTTTCCAACCATTT  5194

Query  541   TTTCCAGGTTGACCTCGGATCAGGTAGGGATACCCGCTGAACTTAAGCATATCAATAAGC  600
             ||||||||||||||||||||||||||||||||||||||||||||||||||||||||||||
Sbjct  5193  TTTCCAGGTTGACCTCGGATCAGGTAGGGATACCCGCTGAACTTAAGCATATCAATAAGC  5134

Query  601   GGAGGAAAAGAAACCAACCGGGATTGCCTCAGTAACGGCGAGTGAAGCGGCAAGAGCTCA  660
             ||||||||||||||||||||||||||||||||||||||||||||||||||||||||||||
Sbjct  5133  GGAGGAAAAGAAACCAACCGGGATTGCCTCAGTAACGGCGAGTGAAGCGGCAAGAGCTCA  5074

Query  661   AATTTGAAAGCTGGCTCCTTCGGAGTCCGCATTGTAATTTGCAGAGGATGCTTTGGGTGC  720
             ||||||||||||||||||||||||||||||||||||||||||||||||||||||||||||
Sbjct  5073  AATTTGAAAGCTGGCTCCTTCGGAGTCCGCATTGTAATTTGCAGAGGATGCTTTGGGTGC  5014

Query  721   GGCCCCCGTCTAAGTGCCCTGGAACGGGCCGTCAGAGAGGGTGAGAATCCCGTCTTGGGC  780
             ||||||||||||||||||||||||||||||||||||||||||||||||||||||||||||
Sbjct  5013  GGCCCCCGTCTAAGTGCCCTGGAACGGGCCGTCAGAGAGGGTGAGAATCCCGTCTTGGGC  4954

Query  781   GGGGTGTCCGTGCCCGTGTAAAGCTCCTTCGACGAGTCGAGTTGTTTGGGAATGCAGCTC  840
             ||||||||||||||||||||||||||||||||||||||||||||||||||||||||||||
Sbjct  4953  GGGGTGTCCGTGCCCGTGTAAAGCTCCTTCGACGAGTCGAGTTGTTTGGGAATGCAGCTC  4894

Query  841   TAAATGGGTGGTAAATTTCATCTAAAGCTAAATACTGGCCGGAGACCGATAGCGCACAAG  900
             ||||||||||||||||||||||||||||||||||||||||||||||||||||||||||||
Sbjct  4893  TAAATGGGTGGTAAATTTCATCTAAAGCTAAATACTGGCCGGAGACCGATAGCGCACAAG  4834

Query  901   TAGAGTGATCGAAAGATGAAAAGCACTTTGAAAAGAGAGTTAAACAGCACGTGAAATTGT  960
             ||||||||||||||||||||||||||||||||||||||||||||||||||||||||||||
Sbjct  4833  TAGAGTGATCGAAAGATGAAAAGCACTTTGAAAAGAGAGTTAAACAGCACGTGAAATTGT  4774

Query  961   TGAAAGGGAAGCGCTTGCGACCAGACTCGCCCGCGGGGTTCAGCCGGCATTCGTGCCGGT  1020
             ||||||||||||||||||||||||||||||||||||||||||||||||||||||||||||
Sbjct  4773  TGAAAGGGAAGCGCTTGCGACCAGACTCGCCCGCGGGGTTCAGCCGGCATTCGTGCCGGT  4714

Query  1021  GTACTTCCCCGTGGGCGGGCCAGCGTCGGTTTGGGCGGCCGGTCAAAGGCCCCTGGAATG  1080
             ||||||||| ||||||||||||||||||||||||||||||||||||||||||||||||||
Sbjct  4713  GTACTTCCC-GTGGGCGGGCCAGCGTCGGTTTGGGCGGCCGGTCAAAGGCCCCTGGAATG  4655

Query  1081  TAGTGCCCTCCGGGGCACCTTATAGCCAGGGGTGCAATGCGGCCAGCCTGGACCGAGGAA  1140
             |||| |||||||||| ||||||||||||||||||||||||||||||||||||||||||||
Sbjct  4654  TAGTACCCTCCGGGGTACCTTATAGCCAGGGGTGCAATGCGGCCAGCCTGGACCGAGGAA  4595

Query  1141  CGCGCTTCGGCACGGACGCTGGCATAATGGTCGTAAACGACCCGTCTTGAAACACGGACC  1200
             ||||||||||||||||||||||||||||||||||||||||||||||||||||||||||||
Sbjct  4594  CGCGCTTCGGCACGGACGCTGGCATAATGGTCGTAAACGACCCGTCTTGAAACACGGACC  4535

Query  1201  AAGGAGTCTAACATCTACGCGAGTGTTCGGGTGTCAAACCCGTGCGCGCAGTGAAAGCGA  1260
             ||||||||||||||||||||||||||||||||||||||||||||||||||||||||||||
Sbjct  4534  AAGGAGTCTAACATCTACGCGAGTGTTCGGGTGTCAAACCCGTGCGCGCAGTGAAAGCGA  4475

Query  1261  ACGGAGGTGGGAGCCCCCTTGCGGGGCGCACCATCGACCGATCCTGATGTCTTCGGATGG  1320
             ||||||||||||||||||| | ||||||||||||||||||||||||||||||||||||||
Sbjct  4474  ACGGAGGTGGGAGCCCCCTCGTGGGGCGCACCATCGACCGATCCTGATGTCTTCGGATGG  4415

Query  1321  ATTTGAGTAAGAGCGTAGCTGTGGGGACCCGAAAGATGGTGAACTATGCCTGAATAGGGC  1380
             |||||||||||||||||  |||||||||||||||||||||||||||||||||||||||||
Sbjct  4414  ATTTGAGTAAGAGCGTAAATGTGGGGACCCGAAAGATGGTGAACTATGCCTGAATAGGGC  4355

Query  1381  GAAGCCAGAGGAAACTCTGGTGGAGGCTCGCAGCGGTTCTGACGTGCAAATCGATCGTCA  1440
             ||||||||||||||||||||||||||||||||||||||||||||||||||||||||||||
Sbjct  4354  GAAGCCAGAGGAAACTCTGGTGGAGGCTCGCAGCGGTTCTGACGTGCAAATCGATCGTCA  4295

Query  1441  AATTTGGGTATAGGGGCGAAAGACTAATCGAACCATCTAGTAGCTGGTTCCTGCCGAAGT  1500
             ||||||||||||||||||||||||||||||||||||||||||||||||||||||||||||
Sbjct  4294  AATTTGGGTATAGGGGCGAAAGACTAATCGAACCATCTAGTAGCTGGTTCCTGCCGAAGT  4235

Query  1501  TTCCCTCAGGATAGCAGTAACGCAAAATCAGTTTTATGAGGTAAAGCGAATGATTAGAGG  1560
             ||||||||||||||||||||||||||||||||||||||||||||||||||||||||||||
Sbjct  4234  TTCCCTCAGGATAGCAGTAACGCAAAATCAGTTTTATGAGGTAAAGCGAATGATTAGAGG  4175

Query  1561  CATTGGGGTTGAAACAACCTTAACCTATTCTCAAACTTTAAATATGTAAGAAGCCCTTGT  1620
             ||||||||||||||||||||||||||||||||||||||||||||||||||||||||||||
Sbjct  4174  CATTGGGGTTGAAACAACCTTAACCTATTCTCAAACTTTAAATATGTAAGAAGCCCTTGT  4115

Query  1621  TGCTTAGTTGAACGTGGGCATTAGAATGGAGCGTTACTAGTGGGCCATTTTTGGTAAGCA  1680
             ||||||||||||||||||||||||||||||||||||||||||||||||||||||||||||
Sbjct  4114  TGCTTAGTTGAACGTGGGCATTAGAATGGAGCGTTACTAGTGGGCCATTTTTGGTAAGCA  4055

Query  1681  GAACTGGCGATGCGGGATGAACCGAACGCGAGGTTAAGGTGCCGGAATGCACGCTCATCA  1740
             ||||||||||||||||||||||||||||||||||||||||||||||||||||||||||||
Sbjct  4054  GAACTGGCGATGCGGGATGAACCGAACGCGAGGTTAAGGTGCCGGAATGCACGCTCATCA  3995

Query  1741  GACACCACAAAAGGTGTTAGTTCATCTAGACAGCCCGACGGTGGCCATGGAAGTCGGAAT  1800
             ||||||||||||||||||||||||||||||||||||||||||||||||||||||||||||
Sbjct  3994  GACACCACAAAAGGTGTTAGTTCATCTAGACAGCCCGACGGTGGCCATGGAAGTCGGAAT  3935

Query  1801  CCGCTAAGGAGTGTGTAACAACTCACGGGCCGAATGAACTAGCCCTGAAAATGGATGGCG  1860
             ||||||||||||||||||||||||||||||||||||||||||||||||||||||||||||
Sbjct  3934  CCGCTAAGGAGTGTGTAACAACTCACGGGCCGAATGAACTAGCCCTGAAAATGGATGGCG  3875

Query  1861  CTCAAGCGTGCTACCCATACCTCGCCGTCGGGGTAGAAACGATGCCCCGACGAGTAGGCA  1920
             ||||||||||||||||||||||||||||||||||||||||||||||||||||||||||||
Sbjct  3874  CTCAAGCGTGCTACCCATACCTCGCCGTCGGGGTAGAAACGATGCCCCGACGAGTAGGCA  3815

Query  1921  GGCGTGGGGGTCCGTGACGAAGCCTTGGGAGTGATCCCGGGTCGAACGGCCCCTAGTGCA  1980
             ||||||||||||||||||||||||||||||||||||||||||||||||||||||||||||
Sbjct  3814  GGCGTGGGGGTCCGTGACGAAGCCTTGGGAGTGATCCCGGGTCGAACGGCCCCTAGTGCA  3755

Query  1981  GATCTTGGTGGTAGTAGCAAATACTCAAATGAGAACTTTGAGGACTGAAGTGGGGAAAGG  2040
             ||||||||||||||||||||||||||||||||||||||||||||||||||||||||||||
Sbjct  3754  GATCTTGGTGGTAGTAGCAAATACTCAAATGAGAACTTTGAGGACTGAAGTGGGGAAAGG  3695

Query  2041  TTCCATGTGAACAGCAGTTGGACATGGGTTAGTCGATCCTAAGGCATAGGGAAGTTCCGT  2100
             ||||||||||||||||||||||||||||||||||||||||||||||||||||||||||||
Sbjct  3694  TTCCATGTGAACAGCAGTTGGACATGGGTTAGTCGATCCTAAGGCATAGGGAAGTTCCGT  3635

Query  2101  TTGAAAGGCGCCCTCGTGCGCCGTGTGCCGAAAGGGAAGCCGGTTAACATTCCGGCACCT  2160
             ||||||||||||||||||||||||||||||||||||||||||||||| ||||||||||||
Sbjct  3634  TTGAAAGGCGCCCTCGTGCGCCGTGTGCCGAAAGGGAAGCCGGTTAATATTCCGGCACCT  3575

Query  2161  GGATGTGGATTCTCCACGGCAACGTAACTGAACGCGGAGACATCGGCGGGGGTCCTGGGA  2220
             ||||||||||||||||||||||||||||||||||||||||||||||||||||||||||||
Sbjct  3574  GGATGTGGATTCTCCACGGCAACGTAACTGAACGCGGAGACATCGGCGGGGGTCCTGGGA  3515

Query  2221  AGAGTTCTCTTTTCTTCTTGACGGCCTATCACCCTGAAATCGGTTTGTCCGGAGCTAGGG  2280
             ||||||||||||||||||||||||||||||||||||||||||||||||||||||||||||
Sbjct  3514  AGAGTTCTCTTTTCTTCTTGACGGCCTATCACCCTGAAATCGGTTTGTCCGGAGCTAGGG  3455

Query  2281  TTCCACGGCCGGCAGAGCCCTGCACCTTTGCAGGGTCCGGTGCGCCCCCGACGATCCTTG  2340
             ||||||||||||||||||||||||||||||||||||||||||||||||||||||||||||
Sbjct  3454  TTCCACGGCCGGCAGAGCCCTGCACCTTTGCAGGGTCCGGTGCGCCCCCGACGATCCTTG  3395

Query  2341  AAAATCCGCGGGAAGGAATAGTTTTCACGCCAGGTCGTACTCATAACCGCAGCAGGTCTC  2400
             ||||||||||||||||||||||||||||||||||||||||||||||||||||||||||||
Sbjct  3394  AAAATCCGCGGGAAGGAATAGTTTTCACGCCAGGTCGTACTCATAACCGCAGCAGGTCTC  3335

Query  2401  CAAGGTGAACAGCCTCTAGTTGATAGAACAATGTAGATAAGGGAAGTCGGCAAAATGGAT  2460
             ||||||||||||||||||||||||||||||||||||||||||||||||||||||||||||
Sbjct  3334  CAAGGTGAACAGCCTCTAGTTGATAGAACAATGTAGATAAGGGAAGTCGGCAAAATGGAT  3275

Query  2461  CCGTAACTTCGGGATAAGGATTGGCTCTAAGGGTCGGGCTCGCTGGGCCTTGGGGGAAAC  2520
             ||||||||||||||||||||||||||||||||||||||||||||||||||||||||||||
Sbjct  3274  CCGTAACTTCGGGATAAGGATTGGCTCTAAGGGTCGGGCTCGCTGGGCCTTGGGGGAAAC  3215

Query  2521  CCCTCGGAGCAGGGGGGCACTAGCCGGGCAACCGGCCGGCGCCCCCCAGCACCGGGTGGG  2580
             |||||||||||||||| |||||||||||||||||||||||||||||||||||||||||||
Sbjct  3214  CCCTCGGAGCAGGGGG-CACTAGCCGGGCAACCGGCCGGCGCCCCCCAGCACCGGGTGGG  3156

Query  2581  GGACGCCCTTGGCAGGCTTCGGCCGTCCGGCGGGCGCTTAACGACCAACTTAGAACTGGT  2640
             | ||||||||||||||||||||||||||||||| ||||||||||||||||||||||||||
Sbjct  3155  G-ACGCCCTTGGCAGGCTTCGGCCGTCCGGCGG-CGCTTAACGACCAACTTAGAACTGGT  3098

Query  2641  ACGGAC  2646
             ||||||
Sbjct  3097  ACGGAC  3092


 Score = 4606 bits (2494),  Expect = 0.0
 Identities = 2532/2549 (99%), Gaps = 7/2549 (0%)
 Strand=Plus/Plus

Query  1     CAAGGTTTCCGTAGGTGAACCTGCGGAAGGATCATTACCGAGTGCGGGTCCTTTGGGCCC  60
             ||||||||||||||||||||||||||||||||||||||||||||||||||||||||||||
Sbjct  526   CAAGGTTTCCGTAGGTGAACCTGCGGAAGGATCATTACCGAGTGCGGGTCCTTTGGGCCC  585

Query  61    AACCTCCCATCCGTGTCTATTGTACCCTGTTGCTTCGGCGGGCCCGCCGCTTGTCGGCCG  120
             ||||||||||||||||||||| ||||||||||||||||||||||||||||||||||||||
Sbjct  586   AACCTCCCATCCGTGTCTATTATACCCTGTTGCTTCGGCGGGCCCGCCGCTTGTCGGCCG  645

Query  121   CCgggggggCGCCTCTGCCCCCCGGGCCCGTGCCCGCCGGAGACCCCAACACGAACACTG  180
             |||||||||||||| |||||||||||||||||||||||||||||||||||||||||||||
Sbjct  646   CCGGGGGGGCGCCTTTGCCCCCCGGGCCCGTGCCCGCCGGAGACCCCAACACGAACACTG  705

Query  181   TCTGAAAGCGTGCAGTCTGAGTTGATTGAATGCAATCAGTTAAAACTTTCAACAATGGAT  240
             ||||||||||||||||||||||||||||||||||||||||||||||||||||||||||||
Sbjct  706   TCTGAAAGCGTGCAGTCTGAGTTGATTGAATGCAATCAGTTAAAACTTTCAACAATGGAT  765

Query  241   CTCTTGGTTCCGGCATCGATGAAGAACGCAGCGAAATGCGATAACTAATGTGAATTGCAG  300
             ||||||||||||||||||||||||||||||||||||||||||||||||||||||||||||
Sbjct  766   CTCTTGGTTCCGGCATCGATGAAGAACGCAGCGAAATGCGATAACTAATGTGAATTGCAG  825

Query  301   AATTCAGTGAATCATCGAGTCTTTGAACGCACATTGCGCCCCCTGGTATTCCGGGGGGCA  360
             |||||||||||||||||||||||||||||||||||||||||||||||||||| |||||||
Sbjct  826   AATTCAGTGAATCATCGAGTCTTTGAACGCACATTGCGCCCCCTGGTATTCC-GGGGGCA  884

Query  361   TGCCTGTCCGAGCGTCATTGCTGCCCTCAAGCCCGGCTTGTGTGTTGGGTCGCCGTCCCC  420
             |||||||||||||||||||||||||||||||||||||||||||||||||||||||| |||
Sbjct  885   TGCCTGTCCGAGCGTCATTGCTGCCCTCAAGCCCGGCTTGTGTGTTGGGTCGCCGT-CCC  943

Query  421   CTCTCCGGGGGGACGGGCCCGAAAGGCAGCGGCGGCACCGCGTCCGATCCTCGAGCGTAT  480
             ||||||||||||||||||||||||||||||||||||||||||||||||||||||||||||
Sbjct  944   CTCTCCGGGGGGACGGGCCCGAAAGGCAGCGGCGGCACCGCGTCCGATCCTCGAGCGTAT  1003

Query  481   GGGGCTTTGTCACATGCTCTGTAGGATTGGCCGGCGCCTGCCGACGTTTTCCAACCATTC  540
             ||||||||||||||||||||||||||||||||||||||||||||||||||||||||||| 
Sbjct  1004  GGGGCTTTGTCACATGCTCTGTAGGATTGGCCGGCGCCTGCCGACGTTTTCCAACCATTT  1063

Query  541   TTTCCAGGTTGACCTCGGATCAGGTAGGGATACCCGCTGAACTTAAGCATATCAATAAGC  600
             ||||||||||||||||||||||||||||||||||||||||||||||||||||||||||||
Sbjct  1064  TTTCCAGGTTGACCTCGGATCAGGTAGGGATACCCGCTGAACTTAAGCATATCAATAAGC  1123

Query  601   GGAGGAAAAGAAACCAACCGGGATTGCCTCAGTAACGGCGAGTGAAGCGGCAAGAGCTCA  660
             ||||||||||||||||||||||||||||||||||||||||||||||||||||||||||||
Sbjct  1124  GGAGGAAAAGAAACCAACCGGGATTGCCTCAGTAACGGCGAGTGAAGCGGCAAGAGCTCA  1183

Query  661   AATTTGAAAGCTGGCTCCTTCGGAGTCCGCATTGTAATTTGCAGAGGATGCTTTGGGTGC  720
             ||||||||||||||||||||||||||||||||||||||||||||||||||||||||||||
Sbjct  1184  AATTTGAAAGCTGGCTCCTTCGGAGTCCGCATTGTAATTTGCAGAGGATGCTTTGGGTGC  1243

Query  721   GGCCCCCGTCTAAGTGCCCTGGAACGGGCCGTCAGAGAGGGTGAGAATCCCGTCTTGGGC  780
             ||||||||||||||||||||||||||||||||||||||||||||||||||||||||||||
Sbjct  1244  GGCCCCCGTCTAAGTGCCCTGGAACGGGCCGTCAGAGAGGGTGAGAATCCCGTCTTGGGC  1303

Query  781   GGGGTGTCCGTGCCCGTGTAAAGCTCCTTCGACGAGTCGAGTTGTTTGGGAATGCAGCTC  840
             ||||||||||||||||||||||||||||||||||||||||||||||||||||||||||||
Sbjct  1304  GGGGTGTCCGTGCCCGTGTAAAGCTCCTTCGACGAGTCGAGTTGTTTGGGAATGCAGCTC  1363

Query  841   TAAATGGGTGGTAAATTTCATCTAAAGCTAAATACTGGCCGGAGACCGATAGCGCACAAG  900
             ||||||||||||||||||||||||||||||||||||||||||||||||||||||||||||
Sbjct  1364  TAAATGGGTGGTAAATTTCATCTAAAGCTAAATACTGGCCGGAGACCGATAGCGCACAAG  1423

Query  901   TAGAGTGATCGAAAGATGAAAAGCACTTTGAAAAGAGAGTTAAACAGCACGTGAAATTGT  960
             ||||||||||||||||||||||||||||||||||||||||||||||||||||||||||||
Sbjct  1424  TAGAGTGATCGAAAGATGAAAAGCACTTTGAAAAGAGAGTTAAACAGCACGTGAAATTGT  1483

Query  961   TGAAAGGGAAGCGCTTGCGACCAGACTCGCCCGCGGGGTTCAGCCGGCATTCGTGCCGGT  1020
             ||||||||||||||||||||||||||||||||||||||||||||||||||||||||||||
Sbjct  1484  TGAAAGGGAAGCGCTTGCGACCAGACTCGCCCGCGGGGTTCAGCCGGCATTCGTGCCGGT  1543

Query  1021  GTACTTCCCCGTGGGCGGGCCAGCGTCGGTTTGGGCGGCCGGTCAAAGGCCCCTGGAATG  1080
             ||||||||||||||||||||||||||||||||||||||||||||||||| ||||||||||
Sbjct  1544  GTACTTCCCCGTGGGCGGGCCAGCGTCGGTTTGGGCGGCCGGTCAAAGG-CCCTGGAATG  1602

Query  1081  TAGTGCCCTCCGGGGCACCTTATAGCCAGGGGTGCAATGCGGCCAGCCTGGACCGAGGAA  1140
             |||| |||||||||| ||||||||||||||||||||||||||||||||||||||||||||
Sbjct  1603  TAGTACCCTCCGGGGTACCTTATAGCCAGGGGTGCAATGCGGCCAGCCTGGACCGAGGAA  1662

Query  1141  CGCGCTTCGGCACGGACGCTGGCATAATGGTCGTAAACGACCCGTCTTGAAACACGGACC  1200
             ||||||||||||||||||||||||||||||||||||||||||||||||||||||||||||
Sbjct  1663  CGCGCTTCGGCACGGACGCTGGCATAATGGTCGTAAACGACCCGTCTTGAAACACGGACC  1722

Query  1201  AAGGAGTCTAACATCTACGCGAGTGTTCGGGTGTCAAACCCGTGCGCGCAGTGAAAGCGA  1260
             ||||||||||||||||||||||||||||||||||||||||||||||||||||||||||||
Sbjct  1723  AAGGAGTCTAACATCTACGCGAGTGTTCGGGTGTCAAACCCGTGCGCGCAGTGAAAGCGA  1782

Query  1261  ACGGAGGTGGGAGCCCCCTTGCGGGGCGCACCATCGACCGATCCTGATGTCTTCGGATGG  1320
             ||||||||||||| ||||| | ||||||||||||||||||||||||||||||||||||||
Sbjct  1783  ACGGAGGTGGGAG-CCCCTCGTGGGGCGCACCATCGACCGATCCTGATGTCTTCGGATGG  1841

Query  1321  ATTTGAGTAAGAGCGTAGCTGTGGGGACCCGAAAGATGGTGAACTATGCCTGAATAGGGC  1380
             |||||||||||||||||  |||||||||||||||||||||||||||||||||||||||||
Sbjct  1842  ATTTGAGTAAGAGCGTAAATGTGGGGACCCGAAAGATGGTGAACTATGCCTGAATAGGGC  1901

Query  1381  GAAGCCAGAGGAAACTCTGGTGGAGGCTCGCAGCGGTTCTGACGTGCAAATCGATCGTCA  1440
             ||||||||||||||||||||||||||||||||||||||||||||||||||||||||||||
Sbjct  1902  GAAGCCAGAGGAAACTCTGGTGGAGGCTCGCAGCGGTTCTGACGTGCAAATCGATCGTCA  1961

Query  1441  AATTTGGGTATAGGGGCGAAAGACTAATCGAACCATCTAGTAGCTGGTTCCTGCCGAAGT  1500
             ||||||||||||||||||||||||||||||||||||||||||||||||||||||||||||
Sbjct  1962  AATTTGGGTATAGGGGCGAAAGACTAATCGAACCATCTAGTAGCTGGTTCCTGCCGAAGT  2021

Query  1501  TTCCCTCAGGATAGCAGTAACGCAAAATCAGTTTTATGAGGTAAAGCGAATGATTAGAGG  1560
             ||||||||||||||||||||||||||||||||||||||||||||||||||||||||||||
Sbjct  2022  TTCCCTCAGGATAGCAGTAACGCAAAATCAGTTTTATGAGGTAAAGCGAATGATTAGAGG  2081

Query  1561  CATTGGGGTTGAAACAACCTTAACCTATTCTCAAACTTTAAATATGTAAGAAGCCCTTGT  1620
             ||||||||||||||||||||||||||||||||||||||||||||||||||||||||||||
Sbjct  2082  CATTGGGGTTGAAACAACCTTAACCTATTCTCAAACTTTAAATATGTAAGAAGCCCTTGT  2141

Query  1621  TGCTTAGTTGAACGTGGGCATTAGAATGGAGCGTTACTAGTGGGCCATTTTTGGTAAGCA  1680
             ||||||||||||||||||||||||||||||||||||||||||||||||||||||||||||
Sbjct  2142  TGCTTAGTTGAACGTGGGCATTAGAATGGAGCGTTACTAGTGGGCCATTTTTGGTAAGCA  2201

Query  1681  GAACTGGCGATGCGGGATGAACCGAACGCGAGGTTAAGGTGCCGGAATGCACGCTCATCA  1740
             ||||||||||||||||||||||||||||||||||||||||||||||||||||||||||||
Sbjct  2202  GAACTGGCGATGCGGGATGAACCGAACGCGAGGTTAAGGTGCCGGAATGCACGCTCATCA  2261

Query  1741  GACACCACAAAAGGTGTTAGTTCATCTAGACAGCCCGACGGTGGCCATGGAAGTCGGAAT  1800
             ||||||||||||||||||||||||||||||||||||||||||||||||||||||||||||
Sbjct  2262  GACACCACAAAAGGTGTTAGTTCATCTAGACAGCCCGACGGTGGCCATGGAAGTCGGAAT  2321

Query  1801  CCGCTAAGGAGTGTGTAACAACTCACGGGCCGAATGAACTAGCCCTGAAAATGGATGGCG  1860
             ||||||||||||||||||||||||||||||||||||||||||||||||||||||||||||
Sbjct  2322  CCGCTAAGGAGTGTGTAACAACTCACGGGCCGAATGAACTAGCCCTGAAAATGGATGGCG  2381

Query  1861  CTCAAGCGTGCTACCCATACCTCGCCGTCGGGGTAGAAACGATGCCCCGACGAGTAGGCA  1920
             ||||||||||||||||||||||||||||||||||||||||||||||||||||||||||||
Sbjct  2382  CTCAAGCGTGCTACCCATACCTCGCCGTCGGGGTAGAAACGATGCCCCGACGAGTAGGCA  2441

Query  1921  GGCGTGGGGGTCCGTGACGAAGCCTTGGGAGTGATCCCGGGTCGAACGGCCCCTAGTGCA  1980
             ||||||||||||||||||||||||||||||||||||||||||||||||||||||||||||
Sbjct  2442  GGCGTGGGGGTCCGTGACGAAGCCTTGGGAGTGATCCCGGGTCGAACGGCCCCTAGTGCA  2501

Query  1981  GATCTTGGTGGTAGTAGCAAATACTCAAATGAGAACTTTGAGGACTGAAGTGGGGAAAGG  2040
             ||||||||||||||||||||||||||||||||||||||||||||||||||||||||||||
Sbjct  2502  GATCTTGGTGGTAGTAGCAAATACTCAAATGAGAACTTTGAGGACTGAAGTGGGGAAAGG  2561

Query  2041  TTCCATGTGAACAGCAGTTGGACATGGGTTAGTCGATCCTAAGGCATAGGGAAGTTCCGT  2100
             ||||||||||||||||||||||||||||||||||||||||||||||||||||||||||||
Sbjct  2562  TTCCATGTGAACAGCAGTTGGACATGGGTTAGTCGATCCTAAGGCATAGGGAAGTTCCGT  2621

Query  2101  TTGAAAGGCGCCCTCGTGCGCCGTGTGCCGAAAGGGAAGCCGGTTAACATTCCGGCACCT  2160
             ||||||||||||||||||||||||||||||||||||||||||||||| ||||||||||||
Sbjct  2622  TTGAAAGGCGCCCTCGTGCGCCGTGTGCCGAAAGGGAAGCCGGTTAATATTCCGGCACCT  2681

Query  2161  GGATGTGGATTCTCCACGGCAACGTAACTGAACGCGGAGACATCGGCGGGGGTCCTGGGA  2220
             ||||||||||||||||||||||||||||||||||||||||||||||||||||||||||||
Sbjct  2682  GGATGTGGATTCTCCACGGCAACGTAACTGAACGCGGAGACATCGGCGGGGGTCCTGGGA  2741

Query  2221  AGAGTTCTCTTTTCTTCTTGACGGCCTATCACCCTGAAATCGGTTTGTCCGGAGCTAGGG  2280
             ||||||||||||||||||||||||||||||||||||||||||||||||||||||||||||
Sbjct  2742  AGAGTTCTCTTTTCTTCTTGACGGCCTATCACCCTGAAATCGGTTTGTCCGGAGCTAGGG  2801

Query  2281  TTCCACGGCCGGCAGAGCCCTGCACCTTTGCAGGGTCCGGTGCGCCCCCGACGATCCTTG  2340
             |||||||||||||||||||||||||||||||||||||||||||| |||||||||||||||
Sbjct  2802  TTCCACGGCCGGCAGAGCCCTGCACCTTTGCAGGGTCCGGTGCG-CCCCGACGATCCTTG  2860

Query  2341  AAAATCCGCGGGAAGGAATAGTTTTCACGCCAGGTCGTACTCATAACCGCAGCAGGTCTC  2400
             ||||||||||||||||||||||||||||||||||||||||||||||||||||||||||||
Sbjct  2861  AAAATCCGCGGGAAGGAATAGTTTTCACGCCAGGTCGTACTCATAACCGCAGCAGGTCTC  2920

Query  2401  CAAGGTGAACAGCCTCTAGTTGATAGAACAATGTAGATAAGGGAAGTCGGCAAAATGGAT  2460
             ||||||||||||||||||||||||||||||||||||||||||||||||||||||||||||
Sbjct  2921  CAAGGTGAACAGCCTCTAGTTGATAGAACAATGTAGATAAGGGAAGTCGGCAAAATGGAT  2980

Query  2461  CCGTAACTTCGGGATAAGGATTGGCTCTAAGGGTCGGGCTCGCTGGGCCTTGGGGGAAAC  2520
             |||||||||||||||||||||||||||||||||||||||||||| |||||||||||||||
Sbjct  2981  CCGTAACTTCGGGATAAGGATTGGCTCTAAGGGTCGGGCTCGCT-GGCCTTGGGGGAAAC  3039

Query  2521  CCCTCGGAGCAGGGGGGCACTAGCCGGGC  2549
             ||||||||||| |||||||||||||||||
Sbjct  3040  CCCTCGGAGCA-GGGGGCACTAGCCGGGC  3067


>NW_020291068.1 Aspergillus sclerotioniger CBS 115572 chromosome Unknown BO94scaffold_78, 
whole genome shotgun sequence
Length=21987

 Score = 4663 bits (2525),  Expect = 0.0
 Identities = 2612/2655 (98%), Gaps = 1/2655 (0%)
 Strand=Plus/Minus

Query  1      CAAGGTTTCCGTAGGTGAACCTGCGGAAGGATCATTACCGAGTGCGGGTCCTTTGGGCCC  60
              ||||||||||||||||||||||||||||||||||||||||||||||||||||||||||||
Sbjct  16111  CAAGGTTTCCGTAGGTGAACCTGCGGAAGGATCATTACCGAGTGCGGGTCCTTTGGGCCC  16052

Query  61     AACCTCCCATCCGTGTCTATTGTACCCTGTTGCTTCGGCGGGCCCGCCGCTTGTCGGCCG  120
              ||||||||| ||||||||||||||||||||||||||||||||||||||||||||||||||
Sbjct  16051  AACCTCCCACCCGTGTCTATTGTACCCTGTTGCTTCGGCGGGCCCGCCGCTTGTCGGCCG  15992

Query  121    CCgggggggCGCCTCTGCCCCCCGGGCCCGTGCCCGCCGGAGACCCCAACACGAACACTG  180
              ||||||||||  ||||||||| |||||||||||||||||||||| |||||||||||||||
Sbjct  15991  CCGGGGGGGCATCTCTGCCCCTCGGGCCCGTGCCCGCCGGAGACACCAACACGAACACTG  15932

Query  181    TCTGAAAGCGTGCAGTCTGAGTTGATTGAATGCAATCAGTTAAAACTTTCAACAATGGAT  240
              ||||||| |||| ||||||||| |||||  | ||||||||||||||||||||||||||||
Sbjct  15931  TCTGAAATCGTGAAGTCTGAGTCGATTGTTTTCAATCAGTTAAAACTTTCAACAATGGAT  15872

Query  241    CTCTTGGTTCCGGCATCGATGAAGAACGCAGCGAAATGCGATAACTAATGTGAATTGCAG  300
              ||||||||||||||||||||||||||||||||||||||||||||||||||||||||||||
Sbjct  15871  CTCTTGGTTCCGGCATCGATGAAGAACGCAGCGAAATGCGATAACTAATGTGAATTGCAG  15812

Query  301    AATTCAGTGAATCATCGAGTCTTTGAACGCACATTGCGCCCCCTGGTATTCCGGGGGGCA  360
              ||||||||||||||||||||||||||||||||||||||||||||||||||||||||||||
Sbjct  15811  AATTCAGTGAATCATCGAGTCTTTGAACGCACATTGCGCCCCCTGGTATTCCGGGGGGCA  15752

Query  361    TGCCTGTCCGAGCGTCATTGCTGCCCTCAAGCCCGGCTTGTGTGTTGGGTCGCCGTCCCC  420
              ||||||||||||||||||||||||||||||||||||||||||||||||||||||||||||
Sbjct  15751  TGCCTGTCCGAGCGTCATTGCTGCCCTCAAGCCCGGCTTGTGTGTTGGGTCGCCGTCCCC  15692

Query  421    CTCTCCGGGGGGACGGGCCCGAAAGGCAGCGGCGGCACCGCGTCCGATCCTCGAGCGTAT  480
              || || ||||||||||||||||||||||||||||||||||||||||||||||||||||||
Sbjct  15691  CTGTCTGGGGGGACGGGCCCGAAAGGCAGCGGCGGCACCGCGTCCGATCCTCGAGCGTAT  15632

Query  481    GGGGCTTTGTCACATGCTCTGTAGGATTGGCCGGCGCCTGCCGACGTTTTCCAACCATTC  540
              |||||||||||||||||||||||||||||||||||||||||||||    ||||||| || 
Sbjct  15631  GGGGCTTTGTCACATGCTCTGTAGGATTGGCCGGCGCCTGCCGAC-AACTCCAACCTTTT  15573

Query  541    TTTCCAGGTTGACCTCGGATCAGGTAGGGATACCCGCTGAACTTAAGCATATCAATAAGC  600
              ||||||||||||||||||||||||||||||||||||||||||||||||||||||||||||
Sbjct  15572  TTTCCAGGTTGACCTCGGATCAGGTAGGGATACCCGCTGAACTTAAGCATATCAATAAGC  15513

Query  601    GGAGGAAAAGAAACCAACCGGGATTGCCTCAGTAACGGCGAGTGAAGCGGCAAGAGCTCA  660
              ||||||||||||||||||||||||||||||||||||||||||||||||||||||||||||
Sbjct  15512  GGAGGAAAAGAAACCAACCGGGATTGCCTCAGTAACGGCGAGTGAAGCGGCAAGAGCTCA  15453

Query  661    AATTTGAAAGCTGGCTCCTTCGGAGTCCGCATTGTAATTTGCAGAGGATGCTTTGGGTGC  720
              ||||||||||||||||||||||||||||||||||||||||||||||||||||||||||||
Sbjct  15452  AATTTGAAAGCTGGCTCCTTCGGAGTCCGCATTGTAATTTGCAGAGGATGCTTTGGGTGC  15393

Query  721    GGCCCCCGTCTAAGTGCCCTGGAACGGGCCGTCAGAGAGGGTGAGAATCCCGTCTTGGGC  780
              ||||||||||||||||||||||||||||||||||||||||||||||||||||||||||||
Sbjct  15392  GGCCCCCGTCTAAGTGCCCTGGAACGGGCCGTCAGAGAGGGTGAGAATCCCGTCTTGGGC  15333

Query  781    GGGGTGTCCGTGCCCGTGTAAAGCTCCTTCGACGAGTCGAGTTGTTTGGGAATGCAGCTC  840
              ||||||||||||||||||||||||||||||||||||||||||||||||||||||||||||
Sbjct  15332  GGGGTGTCCGTGCCCGTGTAAAGCTCCTTCGACGAGTCGAGTTGTTTGGGAATGCAGCTC  15273

Query  841    TAAATGGGTGGTAAATTTCATCTAAAGCTAAATACTGGCCGGAGACCGATAGCGCACAAG  900
              ||||||||||||||||||||||||||||||||||||||||||||||||||||||||||||
Sbjct  15272  TAAATGGGTGGTAAATTTCATCTAAAGCTAAATACTGGCCGGAGACCGATAGCGCACAAG  15213

Query  901    TAGAGTGATCGAAAGATGAAAAGCACTTTGAAAAGAGAGTTAAACAGCACGTGAAATTGT  960
              ||||||||||||||||||||||||||||||||||||||||||||||||||||||||||||
Sbjct  15212  TAGAGTGATCGAAAGATGAAAAGCACTTTGAAAAGAGAGTTAAACAGCACGTGAAATTGT  15153

Query  961    TGAAAGGGAAGCGCTTGCGACCAGACTCGCCCGCGGGGTTCAGCCGGCATTCGTGCCGGT  1020
              |||||||||||||||||| |||||||||||||||||||||||||||||||||||||||||
Sbjct  15152  TGAAAGGGAAGCGCTTGCAACCAGACTCGCCCGCGGGGTTCAGCCGGCATTCGTGCCGGT  15093

Query  1021   GTACTTCCCCGTGGGCGGGCCAGCGTCGGTTTGGGCGGCCGGTCAAAGGCCCCTGGAATG  1080
              ||||||||||||||||||||||||||||||||||||||||||||||||||||||||||||
Sbjct  15092  GTACTTCCCCGTGGGCGGGCCAGCGTCGGTTTGGGCGGCCGGTCAAAGGCCCCTGGAATG  15033

Query  1081   TAGTGCCCTCCGGGGCACCTTATAGCCAGGGGTGCAATGCGGCCAGCCTGGACCGAGGAA  1140
              ||||||||||||||||||||||||||||||||||||||||||||||||| ||||||||||
Sbjct  15032  TAGTGCCCTCCGGGGCACCTTATAGCCAGGGGTGCAATGCGGCCAGCCTAGACCGAGGAA  14973

Query  1141   CGCGCTTCGGCACGGACGCTGGCATAATGGTCGTAAACGACCCGTCTTGAAACACGGACC  1200
              ||||||||||| ||||||||||||||||||| ||||||||||||||||||||||||||||
Sbjct  14972  CGCGCTTCGGCTCGGACGCTGGCATAATGGTTGTAAACGACCCGTCTTGAAACACGGACC  14913

Query  1201   AAGGAGTCTAACATCTACGCGAGTGTTCGGGTGTCAAACCCGTGCGCGCAGTGAAAGCGA  1260
              ||||||||||||||||||||||||||||||||||||||||||||||||||||||||||||
Sbjct  14912  AAGGAGTCTAACATCTACGCGAGTGTTCGGGTGTCAAACCCGTGCGCGCAGTGAAAGCGA  14853

Query  1261   ACGGAGGTGGGAGCCCCCTTGCGGGGCGCACCATCGACCGATCCTGATGTCTTCGGATGG  1320
              ||||||||||||||||||| | ||||||||||||||||||||||||||||||||||||||
Sbjct  14852  ACGGAGGTGGGAGCCCCCTCGTGGGGCGCACCATCGACCGATCCTGATGTCTTCGGATGG  14793

Query  1321   ATTTGAGTAAGAGCGTAGCTGTGGGGACCCGAAAGATGGTGAACTATGCCTGAATAGGGC  1380
              |||||||||||||||||  |||||||||||||||||||||||||||||||||||||||||
Sbjct  14792  ATTTGAGTAAGAGCGTAAATGTGGGGACCCGAAAGATGGTGAACTATGCCTGAATAGGGC  14733

Query  1381   GAAGCCAGAGGAAACTCTGGTGGAGGCTCGCAGCGGTTCTGACGTGCAAATCGATCGTCA  1440
              ||||||||||||||||||||||||||||||||||||||||||||||||||||||||||||
Sbjct  14732  GAAGCCAGAGGAAACTCTGGTGGAGGCTCGCAGCGGTTCTGACGTGCAAATCGATCGTCA  14673

Query  1441   AATTTGGGTATAGGGGCGAAAGACTAATCGAACCATCTAGTAGCTGGTTCCTGCCGAAGT  1500
              ||||||||||||||||||||||||||||||||||||||||||||||||||||||||||||
Sbjct  14672  AATTTGGGTATAGGGGCGAAAGACTAATCGAACCATCTAGTAGCTGGTTCCTGCCGAAGT  14613

Query  1501   TTCCCTCAGGATAGCAGTAACGCAAAATCAGTTTTATGAGGTAAAGCGAATGATTAGAGG  1560
              |||||||||||||||||||||| | |||||||||||||||||||||||||||||||||||
Sbjct  14612  TTCCCTCAGGATAGCAGTAACGTATAATCAGTTTTATGAGGTAAAGCGAATGATTAGAGG  14553

Query  1561   CATTGGGGTTGAAACAACCTTAACCTATTCTCAAACTTTAAATATGTAAGAAGCCCTTGT  1620
              ||||||||||||||||||||||||||||||||||||||||||||||||||||||||||||
Sbjct  14552  CATTGGGGTTGAAACAACCTTAACCTATTCTCAAACTTTAAATATGTAAGAAGCCCTTGT  14493

Query  1621   TGCTTAGTTGAACGTGGGCATTAGAATGGAGCGTTACTAGTGGGCCATTTTTGGTAAGCA  1680
              | |||| ||||||||||||||||||||| | |||||||||||||||||||||||||||||
Sbjct  14492  TTCTTAATTGAACGTGGGCATTAGAATGAAACGTTACTAGTGGGCCATTTTTGGTAAGCA  14433

Query  1681   GAACTGGCGATGCGGGATGAACCGAACGCGAGGTTAAGGTGCCGGAATGCACGCTCATCA  1740
              ||||||||||||||||||||||||||||||||||||||||||||||||||||||||||||
Sbjct  14432  GAACTGGCGATGCGGGATGAACCGAACGCGAGGTTAAGGTGCCGGAATGCACGCTCATCA  14373

Query  1741   GACACCACAAAAGGTGTTAGTTCATCTAGACAGCCCGACGGTGGCCATGGAAGTCGGAAT  1800
              ||||||||||||||||||||||||||||||||||||||||||||||||||||||||||||
Sbjct  14372  GACACCACAAAAGGTGTTAGTTCATCTAGACAGCCCGACGGTGGCCATGGAAGTCGGAAT  14313

Query  1801   CCGCTAAGGAGTGTGTAACAACTCACGGGCCGAATGAACTAGCCCTGAAAATGGATGGCG  1860
              ||||||||||||||||||||||||||||||||||||||||||||||||||||||||||||
Sbjct  14312  CCGCTAAGGAGTGTGTAACAACTCACGGGCCGAATGAACTAGCCCTGAAAATGGATGGCG  14253

Query  1861   CTCAAGCGTGCTACCCATACCTCGCCGTCGGGGTAGAAACGATGCCCCGACGAGTAGGCA  1920
              ||||||||||||||||||||||||||||||||||||||||||||||||||||||||||||
Sbjct  14252  CTCAAGCGTGCTACCCATACCTCGCCGTCGGGGTAGAAACGATGCCCCGACGAGTAGGCA  14193

Query  1921   GGCGTGGGGGTCCGTGACGAAGCCTTGGGAGTGATCCCGGGTCGAACGGCCCCTAGTGCA  1980
              ||||||| ||||||||||||||||||||||||||||||||||||||||||| ||||||||
Sbjct  14192  GGCGTGGAGGTCCGTGACGAAGCCTTGGGAGTGATCCCGGGTCGAACGGCCTCTAGTGCA  14133

Query  1981   GATCTTGGTGGTAGTAGCAAATACTCAAATGAGAACTTTGAGGACTGAAGTGGGGAAAGG  2040
              ||||||||||||||||||||||||||||||||||||||||||||||||||||||||||||
Sbjct  14132  GATCTTGGTGGTAGTAGCAAATACTCAAATGAGAACTTTGAGGACTGAAGTGGGGAAAGG  14073

Query  2041   TTCCATGTGAACAGCAGTTGGACATGGGTTAGTCGATCCTAAGGCATAGGGAAGTTCCGT  2100
              |||||||||||||||||||||||||||||||||||||||||||| |||||||||||||||
Sbjct  14072  TTCCATGTGAACAGCAGTTGGACATGGGTTAGTCGATCCTAAGGTATAGGGAAGTTCCGT  14013

Query  2101   TTGAAAGGCGCCCTCGTGCGCCGTGTGCCGAAAGGGAAGCCGGTTAACATTCCGGCACCT  2160
              |||||||||||||||||||||||||| |||||||||||||||||||| ||||||||||||
Sbjct  14012  TTGAAAGGCGCCCTCGTGCGCCGTGTACCGAAAGGGAAGCCGGTTAATATTCCGGCACCT  13953

Query  2161   GGATGTGGATTCTCCACGGCAACGTAACTGAACGCGGAGACATCGGCGGGGGTCCTGGGA  2220
              ||||||||||||||||||||||||||||||||||||||||||||||||||||||||||||
Sbjct  13952  GGATGTGGATTCTCCACGGCAACGTAACTGAACGCGGAGACATCGGCGGGGGTCCTGGGA  13893

Query  2221   AGAGTTCTCTTTTCTTCTTGACGGCCTATCACCCTGAAATCGGTTTGTCCGGAGCTAGGG  2280
              |||||||||||||||||||||| |||||||||||||||||||||||||||||||||||||
Sbjct  13892  AGAGTTCTCTTTTCTTCTTGACAGCCTATCACCCTGAAATCGGTTTGTCCGGAGCTAGGG  13833

Query  2281   TTCCACGGCCGGCAGAGCCCTGCACCTTTGCAGGGTCCGGTGCGCCCCCGACGATCCTTG  2340
              ||||||||| ||||||||||||||||||||||||||||||||||||||||||||||||||
Sbjct  13832  TTCCACGGCTGGCAGAGCCCTGCACCTTTGCAGGGTCCGGTGCGCCCCCGACGATCCTTG  13773

Query  2341   AAAATCCGCGGGAAGGAATAGTTTTCACGCCAGGTCGTACTCATAACCGCAGCAGGTCTC  2400
              ||||||||||||||||||||||||||||||||||||||||||||||||||||||||||||
Sbjct  13772  AAAATCCGCGGGAAGGAATAGTTTTCACGCCAGGTCGTACTCATAACCGCAGCAGGTCTC  13713

Query  2401   CAAGGTGAACAGCCTCTAGTTGATAGAACAATGTAGATAAGGGAAGTCGGCAAAATGGAT  2460
              ||||||||||||||||||||||||||||||||||||||||||||||||||||||||||||
Sbjct  13712  CAAGGTGAACAGCCTCTAGTTGATAGAACAATGTAGATAAGGGAAGTCGGCAAAATGGAT  13653

Query  2461   CCGTAACTTCGGGATAAGGATTGGCTCTAAGGGTCGGGCTCGCTGGGCCTTGGGGGAAAC  2520
              ||||||||||||||||||||||||||||||||||||||||||||||||||||||||||||
Sbjct  13652  CCGTAACTTCGGGATAAGGATTGGCTCTAAGGGTCGGGCTCGCTGGGCCTTGGGGGAAAC  13593

Query  2521   CCCTCGGAGCAGGGGGGCACTAGCCGGGCAACCGGCCGGCGCCCCCCAGCACCGGGTGGG  2580
              | ||||||||||||||||||||||||||||||||||||||||||||||||||||||  ||
Sbjct  13592  CTCTCGGAGCAGGGGGGCACTAGCCGGGCAACCGGCCGGCGCCCCCCAGCACCGGGGTGG  13533

Query  2581   GGACGCCCTTGGCAGGCTTCGGCCGTCCGGCGGGCGCTTAACGACCAACTTAGAACTGGT  2640
              ||||||||||||||||||||||||||||||||||||||||||||||||||||||||||||
Sbjct  13532  GGACGCCCTTGGCAGGCTTCGGCCGTCCGGCGGGCGCTTAACGACCAACTTAGAACTGGT  13473

Query  2641   ACGGACAAGGGGAAT  2655
              |||||||||||||||
Sbjct  13472  ACGGACAAGGGGAAT  13458


 Score = 3986 bits (2158),  Expect = 0.0
 Identities = 2249/2293 (98%), Gaps = 5/2293 (0%)
 Strand=Plus/Plus

Query  1     CAAGGTTTCCGTAGGTGAACCTGCGGAAGGATCATTACCGAGTGCGGGTCCTTTGGGCCC  60
             ||||||||||||||||||||||||||||||||||||||||||||||||||||||||||||
Sbjct  3826  CAAGGTTTCCGTAGGTGAACCTGCGGAAGGATCATTACCGAGTGCGGGTCCTTTGGGCCC  3885

Query  61    AACCTCCCATCCGTGTCTATTGTACCCTGTTGCTTCGGCGGGCCCGCCGCTTGTCGGCCG  120
             ||||||||| ||||||||||||||||||||||||||||||||||||||||||||||||||
Sbjct  3886  AACCTCCCACCCGTGTCTATTGTACCCTGTTGCTTCGGCGGGCCCGCCGCTTGTCGGCCG  3945

Query  121   CCgggggggCGCCTCTGCCCCCCGGGCCCGTGCCCGCCGGAGACCCCAACACGAACACTG  180
             ||||||||||  ||||||||| |||||||||||||||||||||| |||||||||||||||
Sbjct  3946  CCGGGGGGGCATCTCTGCCCCTCGGGCCCGTGCCCGCCGGAGACACCAACACGAACACTG  4005

Query  181   TCTGAAAGCGTGCAGTCTGAGTTGATTGAATGCAATCAGTTAAAACTTTCAACAATGGAT  240
             ||||||| |||| ||||||||| |||||  | ||||||||||||||||||||||||||||
Sbjct  4006  TCTGAAATCGTGAAGTCTGAGTCGATTGTTTTCAATCAGTTAAAACTTTCAACAATGGAT  4065

Query  241   CTCTTGGTTCCGGCATCGATGAAGAACGCAGCGAAATGCGATAACTAATGTGAATTGCAG  300
             ||||||||||||||||||||||||||||||||||||||||||||||||||||||||||||
Sbjct  4066  CTCTTGGTTCCGGCATCGATGAAGAACGCAGCGAAATGCGATAACTAATGTGAATTGCAG  4125

Query  301   AATTCAGTGAATCATCGAGTCTTTGAACGCACATTGCGCCCCCTGGTATTCCGGGGGGCA  360
             ||||||||||||||||||||||||||||||||||||||||||||||||||||||||||||
Sbjct  4126  AATTCAGTGAATCATCGAGTCTTTGAACGCACATTGCGCCCCCTGGTATTCCGGGGGGCA  4185

Query  361   TGCCTGTCCGAGCGTCATTGCTGCCCTCAAGCCCGGCTTGTGTGTTGGGTCGCCGTCCCC  420
             ||||||||||||||||||||||||||||||||||||||||||||||||||||||||||||
Sbjct  4186  TGCCTGTCCGAGCGTCATTGCTGCCCTCAAGCCCGGCTTGTGTGTTGGGTCGCCGTCCCC  4245

Query  421   CTCTCCGGGGGGACGGGCCCGAAAGGCAGCGGCGGCACCGCGTCCGATCCTCGAGCGTAT  480
             || || ||||||||||||||||||||||||||||||||||||||||||||||||||||||
Sbjct  4246  CTGTCTGGGGGGACGGGCCCGAAAGGCAGCGGCGGCACCGCGTCCGATCCTCGAGCGTAT  4305

Query  481   GGGGCTTTGTCACATGCTCTGTAGGATTGGCCGGCGCCTGCCGACGTTTTCCAACCATTC  540
             |||||||||||||||||||||||||||||||||||||||||||||    ||||||| || 
Sbjct  4306  GGGGCTTTGTCACATGCTCTGTAGGATTGGCCGGCGCCTGCCGAC-AACTCCAACCTTTT  4364

Query  541   TTTCCAGGTTGACCTCGGATCAGGTAGGGATACCCGCTGAACTTAAGCATATCAATAAGC  600
             ||||||||||||||||||||||||||||||||||||||||||||||||||||||||||||
Sbjct  4365  TTTCCAGGTTGACCTCGGATCAGGTAGGGATACCCGCTGAACTTAAGCATATCAATAAGC  4424

Query  601   GGAGGAAAAGAAACCAACCGGGATTGCCTCAGTAACGGCGAGTGAAGCGGCAAGAGCTCA  660
             ||||||||||||||||||||||||||||||||||||||||||||||||||||||||||||
Sbjct  4425  GGAGGAAAAGAAACCAACCGGGATTGCCTCAGTAACGGCGAGTGAAGCGGCAAGAGCTCA  4484

Query  661   AATTTGAAAGCTGGCTCCTTCGGAGTCCGCATTGTAATTTGCAGAGGATGCTTTGGGTGC  720
             ||||||||||||||||||||||||||||||||||||||||||||||||||||||||||||
Sbjct  4485  AATTTGAAAGCTGGCTCCTTCGGAGTCCGCATTGTAATTTGCAGAGGATGCTTTGGGTGC  4544

Query  721   GGCCCCCGTCTAAGTGCCCTGGAACGGGCCGTCAGAGAGGGTGAGAATCCCGTCTTGGGC  780
             ||||||||||||||||||||||||||||||||||||||||||||||||||||||||||||
Sbjct  4545  GGCCCCCGTCTAAGTGCCCTGGAACGGGCCGTCAGAGAGGGTGAGAATCCCGTCTTGGGC  4604

Query  781   GGGGTGTCCGTGCCCGTGTAAAGCTCCTTCGACGAGTCGAGTTGTTTGGGAATGCAGCTC  840
             ||||||||||||||||||||||||||||||||||||||||||||||||||||||||||||
Sbjct  4605  GGGGTGTCCGTGCCCGTGTAAAGCTCCTTCGACGAGTCGAGTTGTTTGGGAATGCAGCTC  4664

Query  841   TAAATGGGTGGTAAATTTCATCTAAAGCTAAATACTGGCCGGAGACCGATAGCGCACAAG  900
             ||||||||||||||||||||||||||||||||||||||||||||||||||||||||||||
Sbjct  4665  TAAATGGGTGGTAAATTTCATCTAAAGCTAAATACTGGCCGGAGACCGATAGCGCACAAG  4724

Query  901   TAGAGTGATCGAAAGATGAAAAGCACTTTGAAAAGAGAGTTAAACAGCACGTGAAATTGT  960
             ||||||||||||||||||||||||||||||||||||||||||||||||||||||||||||
Sbjct  4725  TAGAGTGATCGAAAGATGAAAAGCACTTTGAAAAGAGAGTTAAACAGCACGTGAAATTGT  4784

Query  961   TGAAAGGGAAGCGCTTGCGACCAGACTCGCCCGCGGGGTTCAGCCGGCATTCGTGCCGGT  1020
             |||||||||||||||||| |||||||||||||||||||||||||||||||||||||||||
Sbjct  4785  TGAAAGGGAAGCGCTTGCAACCAGACTCGCCCGCGGGGTTCAGCCGGCATTCGTGCCGGT  4844

Query  1021  GTACTTCCCCGTGGGCGGGCCAGCGTCGGTTTGGGCGGCCGGTCAAAGGCCCCTGGAATG  1080
             ||||||||||||||||||||||||||||||||||||||||||||||||||||||||||||
Sbjct  4845  GTACTTCCCCGTGGGCGGGCCAGCGTCGGTTTGGGCGGCCGGTCAAAGGCCCCTGGAATG  4904

Query  1081  TAGTGCCCTCCGGGGCACCTTATAGCCAGGGGTGCAATGCGGCCAGCCTGGACCGAGGAA  1140
             ||||||||||||||||||||||||||||||||||||||||||||||||| ||||||||||
Sbjct  4905  TAGTGCCCTCCGGGGCACCTTATAGCCAGGGGTGCAATGCGGCCAGCCTAGACCGAGGAA  4964

Query  1141  CGCGCTTCGGCACGGACGCTGGCATAATGGTCGTAAACGACCCGTCTTGAAACACGGACC  1200
             ||||||||||| ||||||||||||||||||| ||||||||||||||||||||||||||||
Sbjct  4965  CGCGCTTCGGCTCGGACGCTGGCATAATGGTTGTAAACGACCCGTCTTGAAACACGGACC  5024

Query  1201  AAGGAGTCTAACATCTACGCGAGTGTTCGGGTGTCAAACCCGTGCGCGCAGTGAAAGCGA  1260
             ||||||||||||||||||||||||||||||||||||||||||||||||||||||||||||
Sbjct  5025  AAGGAGTCTAACATCTACGCGAGTGTTCGGGTGTCAAACCCGTGCGCGCAGTGAAAGCGA  5084

Query  1261  ACGGAGGTGGGAGCCCCCTTGCGGGGCGCACCATCGACCGATCCTGATGTCTTCGGATGG  1320
             ||||||||||||||||||| | ||||||||||||||||||||||||||||||||||||||
Sbjct  5085  ACGGAGGTGGGAGCCCCCTCGTGGGGCGCACCATCGACCGATCCTGATGTCTTCGGATGG  5144

Query  1321  ATTTGAGTAAGAGCGTAGCTGTGGGGACCCGAAAGATGGTGAACTATGCCTGAATAGGGC  1380
             |||||||||||||||||  |||||||||||||||||||||||||||||||||||||||||
Sbjct  5145  ATTTGAGTAAGAGCGTAAATGTGGGGACCCGAAAGATGGTGAACTATGCCTGAATAGGGC  5204

Query  1381  GAAGCCAGAGGAAACTCTGGTGGAGGCTCGCAGCGGTTCTGACGTGCAAATCGATCGTCA  1440
             ||||||||||||||||||||||||||||||||||||||||||||||||||||||||||||
Sbjct  5205  GAAGCCAGAGGAAACTCTGGTGGAGGCTCGCAGCGGTTCTGACGTGCAAATCGATCGTCA  5264

Query  1441  AATTTGGGTATAGGGGCGAAAGACTAATCGAACCATCTAGTAGCTGGTTCCTGCCGAAGT  1500
             ||||||||||||||||||||||||||||||||||||||||||||||||||||||||||||
Sbjct  5265  AATTTGGGTATAGGGGCGAAAGACTAATCGAACCATCTAGTAGCTGGTTCCTGCCGAAGT  5324

Query  1501  TTCCCTCAGGATAGCAGTAACGCAAAATCAGTTTTATGAGGTAAAGCGAATGATTAGAGG  1560
             |||||||||||||||||||||| | |||||||||||||||||||||||||||||||||||
Sbjct  5325  TTCCCTCAGGATAGCAGTAACGTATAATCAGTTTTATGAGGTAAAGCGAATGATTAGAGG  5384

Query  1561  CATTGGGGTTGAAACAACCTTAACCTATTCTCAAACTTTAAATATGTAAGAAGCCCTTGT  1620
             ||||||||||||||||||||||||||||||||||||||||||||||||||||||||||||
Sbjct  5385  CATTGGGGTTGAAACAACCTTAACCTATTCTCAAACTTTAAATATGTAAGAAGCCCTTGT  5444

Query  1621  TGCTTAGTTGAACGTGGGCATTAGAATGGAGCGTTACTAGTGGGCCATTTTTGGTAAGCA  1680
             | |||| ||||||||||||||||||||| | |||||||||||||||||||||||||||||
Sbjct  5445  TTCTTAATTGAACGTGGGCATTAGAATGAAACGTTACTAGTGGGCCATTTTTGGTAAGCA  5504

Query  1681  GAACTGGCGATGCGGGATGAACCGAACGCGAGGTTAAGGTGCCGGAATGCACGCTCATCA  1740
             ||||||||||||||||||||||||||||||||||||||||||||||||||||||||||||
Sbjct  5505  GAACTGGCGATGCGGGATGAACCGAACGCGAGGTTAAGGTGCCGGAATGCACGCTCATCA  5564

Query  1741  GACACCACAAAAGGTGTTAGTTCATCTAGACAGCCCGACGGTGGCCATGGAAGTCGGAAT  1800
             ||||||||||||||||||||||||||||||||||||||||||||||||||||||||||||
Sbjct  5565  GACACCACAAAAGGTGTTAGTTCATCTAGACAGCCCGACGGTGGCCATGGAAGTCGGAAT  5624

Query  1801  CCGCTAAGGAGTGTGTAACAACTCACGGGCCGAATGAACTAGCCCTGAAAATGGATGGCG  1860
             ||||||||||||||||||||||||||||||||||||||||||||||||||||||||||||
Sbjct  5625  CCGCTAAGGAGTGTGTAACAACTCACGGGCCGAATGAACTAGCCCTGAAAATGGATGGCG  5684

Query  1861  CTCAAGCGTGCTACCCATACCTCGCCGTCGGGGTAGAAACGATGCCCCGACGAGTAGGCA  1920
             ||||||||||||||||||||||||||||||||||||||||||||||||||||||||||||
Sbjct  5685  CTCAAGCGTGCTACCCATACCTCGCCGTCGGGGTAGAAACGATGCCCCGACGAGTAGGCA  5744

Query  1921  GGCGTGGGGGTCCGTGACGAAGCCTTGGGAGTGATCCCGGGTCGAACGGCCCCTAGTGCA  1980
             ||||||| ||||||||||||||||||||||||||||||||||||||||||| ||||||||
Sbjct  5745  GGCGTGGAGGTCCGTGACGAAGCCTTGGGAGTGATCCCGGGTCGAACGGCCTCTAGTGCA  5804

Query  1981  GATCTTGGTGGTAGTAGCAAATACTCAAATGAGAACTTTGAGGACTGAAGTGGGGAAAGG  2040
             ||||||||||||||||||||||||||||||||||||||||||||||||||||||||||||
Sbjct  5805  GATCTTGGTGGTAGTAGCAAATACTCAAATGAGAACTTTGAGGACTGAAGTGGGGAAAGG  5864

Query  2041  TTCCATGTGAACAGCAGTTGGACATGGGTTAGTCGATCCTAAGGCATAGGGAAGTTCCGT  2100
             |||||||||||||||||||||||||||||||||||||||||||| |||||||||||||||
Sbjct  5865  TTCCATGTGAACAGCAGTTGGACATGGGTTAGTCGATCCTAAGGTATAGGGAAGTTCCGT  5924

Query  2101  TTGAAAGGCGCCCTCGTGCGCCGTGTGCCGAAAGGGAAGCCGGTTAACATTCCGGCACCT  2160
             |||||||||||||||||||||||||| |||||||||||||||||||| ||||||||||||
Sbjct  5925  TTGAAAGGCGCCCTCGTGCGCCGTGTACCGAAAGGGAAGCCGGTTAATATTCCGGCACCT  5984

Query  2161  GGATGTGGATTCTCCACGGCAACGTAACTGAACGCGGAGACATCGGCGGGGGTCCTGGGA  2220
             ||||||||||||||||||||||||||||||||||||||||||||||| ||||||||||||
Sbjct  5985  GGATGTGGATTCTCCACGGCAACGTAACTGAACGCGGAGACATCGGC-GGGGTCCTGGGA  6043

Query  2221  AGAGTTCTCTTTTCTTCTTGACGGCCTATCACCCTGAAATCGGTTTGTCCGGAGCTAGGG  2280
             |||||||||||||||||||||| ||||||||||||||||||||||||||   ||||||||
Sbjct  6044  AGAGTTCTCTTTTCTTCTTGACAGCCTATCACCCTGAAATCGGTTTGTC---AGCTAGGG  6100

Query  2281  TTCCACGGCCGGC  2293
             ||||||||| |||
Sbjct  6101  TTCCACGGCTGGC  6113


 Score = 3807 bits (2061),  Expect = 0.0
 Identities = 2150/2193 (98%), Gaps = 6/2193 (0%)
 Strand=Plus/Minus

Query  1     CAAGGTTTCCGTAGGTGAACCTGCGGAAGGATCATTACCGAGTGCGGGTCCTTTGGGCCC  60
             ||||||||||||||||||||||||||||||||||||||||||||||||||||||||||||
Sbjct  8302  CAAGGTTTCCGTAGGTGAACCTGCGGAAGGATCATTACCGAGTGCGGGTCCTTTGGGCCC  8243

Query  61    AACCTCCCATCCGTGTCTATTGTACCCTGTTGCTTCGGCGGGCCCGCCGCTTGTCGGCCG  120
             ||||||||| ||||||||||||||||||||||||||||||||||||||||||||||||||
Sbjct  8242  AACCTCCCACCCGTGTCTATTGTACCCTGTTGCTTCGGCGGGCCCGCCGCTTGTCGGCCG  8183

Query  121   CCgggggggCGCCTCTGCCCCCCGGGCCCGTGCCCGCCGGAGACCCCAACACGAACACTG  180
             |||||||  |  ||||||||| |||||||||||||||||||||| |||||||||||||||
Sbjct  8182  CCGGGGG--CATCTCTGCCCCTCGGGCCCGTGCCCGCCGGAGACACCAACACGAACACTG  8125

Query  181   TCTGAAAGCGTGCAGTCTGAGTTGATTGAATGCAATCAGTTAAAACTTTCAACAATGGAT  240
             ||||||| |||| ||||||||| |||||  | ||||||||||||||||||||||||||||
Sbjct  8124  TCTGAAATCGTGAAGTCTGAGTCGATTGTTTTCAATCAGTTAAAACTTTCAACAATGGAT  8065

Query  241   CTCTTGGTTCCGGCATCGATGAAGAACGCAGCGAAATGCGATAACTAATGTGAATTGCAG  300
             ||||||||||||||||||||||||||||||||||||||||||||||||||||||||||||
Sbjct  8064  CTCTTGGTTCCGGCATCGATGAAGAACGCAGCGAAATGCGATAACTAATGTGAATTGCAG  8005

Query  301   AATTCAGTGAATCATCGAGTCTTTGAACGCACATTGCGCCCCCTGGTATTCCGGGGGGCA  360
             ||||||||||||||||||||||||||||||||||||||||||||||||||||||||||||
Sbjct  8004  AATTCAGTGAATCATCGAGTCTTTGAACGCACATTGCGCCCCCTGGTATTCCGGGGGGCA  7945

Query  361   TGCCTGTCCGAGCGTCATTGCTGCCCTCAAGCCCGGCTTGTGTGTTGGGTCGCCGTCCCC  420
             ||||||||||||||||||||||||||||||||||||||||||||||||||||||||||||
Sbjct  7944  TGCCTGTCCGAGCGTCATTGCTGCCCTCAAGCCCGGCTTGTGTGTTGGGTCGCCGTCCCC  7885

Query  421   CTCTCCGGGGGGACGGGCCCGAAAGGCAGCGGCGGCACCGCGTCCGATCCTCGAGCGTAT  480
              | | | |||||||||||||||||||||||||||||||||||||||||||||||||||||
Sbjct  7884  -TGT-CTGGGGGACGGGCCCGAAAGGCAGCGGCGGCACCGCGTCCGATCCTCGAGCGTAT  7827

Query  481   GGGGCTTTGTCACATGCTCTGTAGGATTGGCCGGCGCCTGCCGACGTTTTCCAACCATTC  540
             |||||||||||||||||||||||||||||||||||||||||||||    ||||||| || 
Sbjct  7826  GGGGCTTTGTCACATGCTCTGTAGGATTGGCCGGCGCCTGCCGAC-AACTCCAACCTTTT  7768

Query  541   TTTCCAGGTTGACCTCGGATCAGGTAGGGATACCCGCTGAACTTAAGCATATCAATAAGC  600
             ||||||||||||||||||||||||||||||||||||||||||||||||||||||||||||
Sbjct  7767  TTTCCAGGTTGACCTCGGATCAGGTAGGGATACCCGCTGAACTTAAGCATATCAATAAGC  7708

Query  601   GGAGGAAAAGAAACCAACCGGGATTGCCTCAGTAACGGCGAGTGAAGCGGCAAGAGCTCA  660
             ||||||||||||||||||||||||||||||||||||||||||||||||||||||||||||
Sbjct  7707  GGAGGAAAAGAAACCAACCGGGATTGCCTCAGTAACGGCGAGTGAAGCGGCAAGAGCTCA  7648

Query  661   AATTTGAAAGCTGGCTCCTTCGGAGTCCGCATTGTAATTTGCAGAGGATGCTTTGGGTGC  720
             ||||||||||||||||||||||||||||||||||||||||||||||||||||||||||||
Sbjct  7647  AATTTGAAAGCTGGCTCCTTCGGAGTCCGCATTGTAATTTGCAGAGGATGCTTTGGGTGC  7588

Query  721   GGCCCCCGTCTAAGTGCCCTGGAACGGGCCGTCAGAGAGGGTGAGAATCCCGTCTTGGGC  780
             ||||||||||||||||||||||||||||||||||||||||||||||||||||||||||||
Sbjct  7587  GGCCCCCGTCTAAGTGCCCTGGAACGGGCCGTCAGAGAGGGTGAGAATCCCGTCTTGGGC  7528

Query  781   GGGGTGTCCGTGCCCGTGTAAAGCTCCTTCGACGAGTCGAGTTGTTTGGGAATGCAGCTC  840
             ||||||||||||||||||||||||||||||||||||||||||||||||||||||||||||
Sbjct  7527  GGGGTGTCCGTGCCCGTGTAAAGCTCCTTCGACGAGTCGAGTTGTTTGGGAATGCAGCTC  7468

Query  841   TAAATGGGTGGTAAATTTCATCTAAAGCTAAATACTGGCCGGAGACCGATAGCGCACAAG  900
             ||||||||||||||||||||||||||||||||||||||||||||||||||||||||||||
Sbjct  7467  TAAATGGGTGGTAAATTTCATCTAAAGCTAAATACTGGCCGGAGACCGATAGCGCACAAG  7408

Query  901   TAGAGTGATCGAAAGATGAAAAGCACTTTGAAAAGAGAGTTAAACAGCACGTGAAATTGT  960
             ||||||||||||||||||||||||||||||||||||||||||||||||||||||||||||
Sbjct  7407  TAGAGTGATCGAAAGATGAAAAGCACTTTGAAAAGAGAGTTAAACAGCACGTGAAATTGT  7348

Query  961   TGAAAGGGAAGCGCTTGCGACCAGACTCGCCCGCGGGGTTCAGCCGGCATTCGTGCCGGT  1020
             |||||||||||||||||| |||||||||||||||||||||||||||||||||||||||||
Sbjct  7347  TGAAAGGGAAGCGCTTGCAACCAGACTCGCCCGCGGGGTTCAGCCGGCATTCGTGCCGGT  7288

Query  1021  GTACTTCCCCGTGGGCGGGCCAGCGTCGGTTTGGGCGGCCGGTCAAAGGCCCCTGGAATG  1080
             ||||||||||||||||||||||||||||||||||||||||||||||||||||||||||||
Sbjct  7287  GTACTTCCCCGTGGGCGGGCCAGCGTCGGTTTGGGCGGCCGGTCAAAGGCCCCTGGAATG  7228

Query  1081  TAGTGCCCTCCGGGGCACCTTATAGCCAGGGGTGCAATGCGGCCAGCCTGGACCGAGGAA  1140
             ||||||||||||||||||||||||||||||||||||||||||||||||| ||||||||||
Sbjct  7227  TAGTGCCCTCCGGGGCACCTTATAGCCAGGGGTGCAATGCGGCCAGCCTAGACCGAGGAA  7168

Query  1141  CGCGCTTCGGCACGGACGCTGGCATAATGGTCGTAAACGACCCGTCTTGAAACACGGACC  1200
             ||||||||||| ||||||||||||||||||| ||||||||||||||||||||||||||||
Sbjct  7167  CGCGCTTCGGCTCGGACGCTGGCATAATGGTTGTAAACGACCCGTCTTGAAACACGGACC  7108

Query  1201  AAGGAGTCTAACATCTACGCGAGTGTTCGGGTGTCAAACCCGTGCGCGCAGTGAAAGCGA  1260
             ||||||||||||||||||||||||||||||||||||||||||||||||||||||||||||
Sbjct  7107  AAGGAGTCTAACATCTACGCGAGTGTTCGGGTGTCAAACCCGTGCGCGCAGTGAAAGCGA  7048

Query  1261  ACGGAGGTGGGAGCCCCCTTGCGGGGCGCACCATCGACCGATCCTGATGTCTTCGGATGG  1320
             ||||||||||||||||||| | ||||||||||||||||||||||||||||||||||||||
Sbjct  7047  ACGGAGGTGGGAGCCCCCTCGTGGGGCGCACCATCGACCGATCCTGATGTCTTCGGATGG  6988

Query  1321  ATTTGAGTAAGAGCGTAGCTGTGGGGACCCGAAAGATGGTGAACTATGCCTGAATAGGGC  1380
             |||||||||||||||||  |||||||||||||||||||||||||||||||||||||||||
Sbjct  6987  ATTTGAGTAAGAGCGTAAATGTGGGGACCCGAAAGATGGTGAACTATGCCTGAATAGGGC  6928

Query  1381  GAAGCCAGAGGAAACTCTGGTGGAGGCTCGCAGCGGTTCTGACGTGCAAATCGATCGTCA  1440
             ||||||||||||||||||||||||||||||||||||||||||||||||||||||||||||
Sbjct  6927  GAAGCCAGAGGAAACTCTGGTGGAGGCTCGCAGCGGTTCTGACGTGCAAATCGATCGTCA  6868

Query  1441  AATTTGGGTATAGGGGCGAAAGACTAATCGAACCATCTAGTAGCTGGTTCCTGCCGAAGT  1500
             ||||||||||||||||||||||||||||||||||||||||||||||||||||||||||||
Sbjct  6867  AATTTGGGTATAGGGGCGAAAGACTAATCGAACCATCTAGTAGCTGGTTCCTGCCGAAGT  6808

Query  1501  TTCCCTCAGGATAGCAGTAACGCAAAATCAGTTTTATGAGGTAAAGCGAATGATTAGAGG  1560
             |||||||||||||||||||||| | |||||||||||||||||||||||||||||||||||
Sbjct  6807  TTCCCTCAGGATAGCAGTAACGTATAATCAGTTTTATGAGGTAAAGCGAATGATTAGAGG  6748

Query  1561  CATTGGGGTTGAAACAACCTTAACCTATTCTCAAACTTTAAATATGTAAGAAGCCCTTGT  1620
             ||||||||||||||||||||||||||||||||||||||||||||||||||||||||||||
Sbjct  6747  CATTGGGGTTGAAACAACCTTAACCTATTCTCAAACTTTAAATATGTAAGAAGCCCTTGT  6688

Query  1621  TGCTTAGTTGAACGTGGGCATTAGAATGGAGCGTTACTAGTGGGCCATTTTTGGTAAGCA  1680
             | |||| ||||||||||||||||||||| | |||||||||||||||||||||||||||||
Sbjct  6687  TTCTTAATTGAACGTGGGCATTAGAATGAAACGTTACTAGTGGGCCATTTTTGGTAAGCA  6628

Query  1681  GAACTGGCGATGCGGGATGAACCGAACGCGAGGTTAAGGTGCCGGAATGCACGCTCATCA  1740
             ||||||||||||||||||||||||||||||||||||||||||||||||||||||||||||
Sbjct  6627  GAACTGGCGATGCGGGATGAACCGAACGCGAGGTTAAGGTGCCGGAATGCACGCTCATCA  6568

Query  1741  GACACCACAAAAGGTGTTAGTTCATCTAGACAGCCCGACGGTGGCCATGGAAGTCGGAAT  1800
             ||||||||||||||||||||||||||||||||||||||||||||||||||||||||||||
Sbjct  6567  GACACCACAAAAGGTGTTAGTTCATCTAGACAGCCCGACGGTGGCCATGGAAGTCGGAAT  6508

Query  1801  CCGCTAAGGAGTGTGTAACAACTCACGGGCCGAATGAACTAGCCCTGAAAATGGATGGCG  1860
             ||||||||||||||||||||||||||||||||||||||||||||||||||||||||||||
Sbjct  6507  CCGCTAAGGAGTGTGTAACAACTCACGGGCCGAATGAACTAGCCCTGAAAATGGATGGCG  6448

Query  1861  CTCAAGCGTGCTACCCATACCTCGCCGTCGGGGTAGAAACGATGCCCCGACGAGTAGGCA  1920
             |||||||||||||||||||||||||||||||| |||||||||||||||||||||||||||
Sbjct  6447  CTCAAGCGTGCTACCCATACCTCGCCGTCGGG-TAGAAACGATGCCCCGACGAGTAGGCA  6389

Query  1921  GGCGTGGGGGTCCGTGACGAAGCCTTGGGAGTGATCCCGGGTCGAACGGCCCCTAGTGCA  1980
             ||||||| ||||||||||||||||||||||||||||||||||||||||||| ||||||||
Sbjct  6388  GGCGTGGAGGTCCGTGACGAAGCCTTGGGAGTGATCCCGGGTCGAACGGCCTCTAGTGCA  6329

Query  1981  GATCTTGGTGGTAGTAGCAAATACTCAAATGAGAACTTTGAGGACTGAAGTGGGGAAAGG  2040
             ||||||||||||||||||||||||||||||||||||||||||||||||||||||||||||
Sbjct  6328  GATCTTGGTGGTAGTAGCAAATACTCAAATGAGAACTTTGAGGACTGAAGTGGGGAAAGG  6269

Query  2041  TTCCATGTGAACAGCAGTTGGACATGGGTTAGTCGATCCTAAGGCATAGGGAAGTTCCGT  2100
             |||||||||||||||||||||||||||||||||||||||||||| |||||||||||||||
Sbjct  6268  TTCCATGTGAACAGCAGTTGGACATGGGTTAGTCGATCCTAAGGTATAGGGAAGTTCCGT  6209

Query  2101  TTGAAAGGCGCCCTCGTGCGCCGTGTGCCGAAAGGGAAGCCGGTTAACATTCCGGCACCT  2160
             |||||||||||||||||||||||||| |||||||||||||||||||| ||||||||||||
Sbjct  6208  TTGAAAGGCGCCCTCGTGCGCCGTGTACCGAAAGGGAAGCCGGTTAATATTCCGGCACCT  6149

Query  2161  GGATGTGGATTCTCCACGGCAACGTAACTGAAC  2193
             |||||||||||||||||||||||||||||||||
Sbjct  6148  GGATGTGGATTCTCCACGGCAACGTAACTGAAC  6116


 Score = 1271 bits (688),  Expect = 0.0
 Identities = 714/726 (98%), Gaps = 3/726 (0%)
 Strand=Plus/Minus

Query  1930   GTCCGTGACGAAGCCTTGGGAGTGATCCCGGGTCGAACGGCCCCTAGTGCAGATCTTGGT  1989
              |||||||||||||||||||||||||||||||||||||||||| |||||||||||||||||
Sbjct  21987  GTCCGTGACGAAGCCTTGGGAGTGATCCCGGGTCGAACGGCCTCTAGTGCAGATCTTGGT  21928

Query  1990   GGTAGTAGCAAATACTCAAATGAGAACTTTGAGGACTGAAGTGGGGAAAGGTTCCATGTG  2049
              ||||||||||||||||||||||||||||||||||||||||||||||||||||||||||||
Sbjct  21927  GGTAGTAGCAAATACTCAAATGAGAACTTTGAGGACTGAAGTGGGGAAAGGTTCCATGTG  21868

Query  2050   AACAGCAGTTGGACATGGGTTAGTCGATCCTAAGGCATAGGGAAGTTCCGTTTGAAAGGC  2109
              ||||||||||||||||||||||||||||||||||| ||||||||||||||||||||||||
Sbjct  21867  AACAGCAGTTGGACATGGGTTAGTCGATCCTAAGGTATAGGGAAGTTCCGTTTGAAAGGC  21808

Query  2110   GCCCTCGTGCGCCGTGTGCCGAAAGGGAAGCCGGTTAACATTCCGGCACCTGGATGTGGA  2169
              ||||||||||||||||| |||||||||||||||||||| |||||||||||||||||||||
Sbjct  21807  GCCCTCGTGCGCCGTGTACCGAAAGGGAAGCCGGTTAATATTCCGGCACCTGGATGTGGA  21748

Query  2170   TTCTCCACGGCAACGTAACTGAACGCGGAGACATCGGCGGGGGTCCTGGGAAGAGTTCTC  2229
              ||||||||||||||||||||||||||||||||||||||||||||||||||||||||||||
Sbjct  21747  TTCTCCACGGCAACGTAACTGAACGCGGAGACATCGGCGGGGGTCCTGGGAAGAGTTCTC  21688

Query  2230   TTTTCTTCTTGACGGCCTATCACCCTGAAATCGGTTTGTCCGGAGCTAGGGTTCCACGGC  2289
              ||||||||||||| ||||||||||||||||||||||||||||||||||||||||||||||
Sbjct  21687  TTTTCTTCTTGACAGCCTATCACCCTGAAATCGGTTTGTCCGGAGCTAGGGTTCCACGGC  21628

Query  2290   CGGCAGAGCCCTGCACCTTTGCAGGGTCCGGTGCGCCCCCGACGATCCTTGAAAATCCGC  2349
               |||||||||||||||||||||||||||||||||||||||||||||||||||||||||||
Sbjct  21627  TGGCAGAGCCCTGCACCTTTGCAGGGTCCGGTGCGCCCCCGACGATCCTTGAAAATCCGC  21568

Query  2350   GGGAAGGAATAGTTTTCACGCCAGGTCGTACTCATAACCGCAGCAGGTCTCCAAGGTGAA  2409
              ||||||||||||||||||||||||||||||||||||||||||||||||||||||||||||
Sbjct  21567  GGGAAGGAATAGTTTTCACGCCAGGTCGTACTCATAACCGCAGCAGGTCTCCAAGGTGAA  21508

Query  2410   CAGCCTCTAGTTGATAGAACAATGTAGATAAGGGAAGTCGGCAAAATGGATCCGTAACTT  2469
              ||||||||||||||||||||||||||||||||||||||||||||||||||||||||||||
Sbjct  21507  CAGCCTCTAGTTGATAGAACAATGTAGATAAGGGAAGTCGGCAAAATGGATCCGTAACTT  21448

Query  2470   CGGGATAAGGATTGGCTCTAAGGGTCGGGCTCGCTGGGCCTTGGGGGAAACCCCTCGGAG  2529
              |||||||||||||||||||||||||||||||||||||||||||||| ||||| |||||||
Sbjct  21447  CGGGATAAGGATTGGCTCTAAGGGTCGGGCTCGCTGGGCCTTGGGG-AAACCTCTCGGAG  21389

Query  2530   CAGGGGGGCACTAGCCGGGCAACCGGCCGGCGCCCCCCAGCACCGGGTGGGGGACGCCCT  2589
              ||||||| ||||||||||||||||||||||||||||| |||||||||  |||||||||||
Sbjct  21388  CAGGGGG-CACTAGCCGGGCAACCGGCCGGCGCCCCC-AGCACCGGGGTGGGGACGCCCT  21331

Query  2590   TGGCAGGCTTCGGCCGTCCGGCGGGCGCTTAACGACCAACTTAGAACTGGTACGGACAAG  2649
              ||||||||||||||||||||||||||||||||||||||||||||||||||||||||||||
Sbjct  21330  TGGCAGGCTTCGGCCGTCCGGCGGGCGCTTAACGACCAACTTAGAACTGGTACGGACAAG  21271

Query  2650   GGGAAT  2655
              ||||||
Sbjct  21270  GGGAAT  21265


>NW_020290508.1 Aspergillus heteromorphus CBS 117.55 chromosome Unknown BO70scaffold_103, 
whole genome shotgun sequence
Length=10327

 Score = 4575 bits (2477),  Expect = 0.0
 Identities = 2598/2656 (98%), Gaps = 10/2656 (0%)
 Strand=Plus/Minus

Query  1     CAAGGTTTCCGTAGGTGAACCTGCGGAAGGATCATTACCGAGTGCGGGTCCTT-TGGGCC  59
             |||||||||||||||||||||||||||||||||||||||||||||||||||||  |||||
Sbjct  6187  CAAGGTTTCCGTAGGTGAACCTGCGGAAGGATCATTACCGAGTGCGGGTCCTTCGGGGCC  6128

Query  60    CAACCTCCCATCCGTGTCTATTGTACCCTGTTGCTTCGGCGGGCCCGCCGCTTGTCGGCC  119
             |||||||||| |||||||||  ||||| ||||||||||||||||||||||| ||||||||
Sbjct  6127  CAACCTCCCACCCGTGTCTACCGTACCATGTTGCTTCGGCGGGCCCGCCGCCTGTCGGCC  6068

Query  120   GCCgggggggCGCCTCTGCCCCCCGGGCCCGTGCCCGCCGGAGACCCCAACACGAACACT  179
             |||||||||||   |||||||||||||||||||||||||| |||||||||||||||||||
Sbjct  6067  GCCGGGGGGGC---TCTGCCCCCCGGGCCCGTGCCCGCCGAAGACCCCAACACGAACACT  6011

Query  180   GTCTGAAAGCGTGCAGTCTGAGTTGATTGAATGCAATCAGTTAAAACTTTCAACAATGGA  239
             |||||||||| |||||||||||||||||   |||||||||||||||||||||||||||||
Sbjct  6010  GTCTGAAAGCATGCAGTCTGAGTTGATTCTTTGCAATCAGTTAAAACTTTCAACAATGGA  5951

Query  240   TCTCTTGGTTCCGGCATCGATGAAGAACGCAGCGAAATGCGATAACTAATGTGAATTGCA  299
             ||||||||||||||||||||||||||||||||||||||||||||||||||||||||||||
Sbjct  5950  TCTCTTGGTTCCGGCATCGATGAAGAACGCAGCGAAATGCGATAACTAATGTGAATTGCA  5891

Query  300   GAATTCAGTGAATCATCGAGTCTTTGAACGCACATTGCGCCCCCTGGTATTCCGGGGGGC  359
             ||||||||||||||||||||||||||||||||||||||||||||||||||||||||||||
Sbjct  5890  GAATTCAGTGAATCATCGAGTCTTTGAACGCACATTGCGCCCCCTGGTATTCCGGGGGGC  5831

Query  360   ATGCCTGTCCGAGCGTCATTGCTGCCCTCAAGCCCGGCTTGTGTGTTGGGTCGCCGTCCC  419
             ||||||||||||||||||||||||||||||||||||||||||||||||||||| ||||||
Sbjct  5830  ATGCCTGTCCGAGCGTCATTGCTGCCCTCAAGCCCGGCTTGTGTGTTGGGTCGTCGTCCC  5771

Query  420   CCTCTCCGGGGGGACGGGCCCGAAAGGCAGCGGCGGCACCGCGTCCGATCCTCGAGCGTA  479
             || | |||||||||||||||||||||||||||||||||||||||||||||||||||||||
Sbjct  5770  CC-CCCCGGGGGGACGGGCCCGAAAGGCAGCGGCGGCACCGCGTCCGATCCTCGAGCGTA  5712

Query  480   TGGGGCTTTGTCACATGCTCTGTAGGATTGGCCGGCGCCTGCCGACGTTTTCCAACCATT  539
             ||||||||||||||  |||| ||||||  |||||||||||||||||  | |||||||| |
Sbjct  5711  TGGGGCTTTGTCACCCGCTCCGTAGGACCGGCCGGCGCCTGCCGAC-CTCTCCAACCA-T  5654

Query  540   CTTTCCAGGTTGACCTCGGATCAGGTAGGGATACCCGCTGAACTTAAGCATATCAATAAG  599
              |||||||||||||||||||||||||||||||||||||||||||||||||||||||||||
Sbjct  5653  -TTTCCAGGTTGACCTCGGATCAGGTAGGGATACCCGCTGAACTTAAGCATATCAATAAG  5595

Query  600   CGGAGGAAAAGAAACCAACCGGGATTGCCTCAGTAACGGCGAGTGAAGCGGCAAGAGCTC  659
             ||||||||||||||||||| ||||||||||||||||||||||||||||||||||||||||
Sbjct  5594  CGGAGGAAAAGAAACCAACAGGGATTGCCTCAGTAACGGCGAGTGAAGCGGCAAGAGCTC  5535

Query  660   AAATTTGAAAGCTGGCTCCTTCGGAGTCCGCATTGTAATTTGCAGAGGATGCTTTGGGTG  719
             |||||||||||||||| ||| ||| |||||| ||||||||||||||||||||||||||||
Sbjct  5534  AAATTTGAAAGCTGGCCCCTCCGGGGTCCGCGTTGTAATTTGCAGAGGATGCTTTGGGTG  5475

Query  720   CGGCCCCCGTCTAAGTGCCCTGGAACGGGCCGTCAGAGAGGGTGAGAATCCCGTCTTGGG  779
             ||||||||||||||||||||||||||||||||||||||||||||||||||||||||||||
Sbjct  5474  CGGCCCCCGTCTAAGTGCCCTGGAACGGGCCGTCAGAGAGGGTGAGAATCCCGTCTTGGG  5415

Query  780   CGGGGTGTCCGTGCCCGTGTAAAGCTCCTTCGACGAGTCGAGTTGTTTGGGAATGCAGCT  839
             ||||||||||||||||||||||||||||||||||||||||||||||||||||||||||||
Sbjct  5414  CGGGGTGTCCGTGCCCGTGTAAAGCTCCTTCGACGAGTCGAGTTGTTTGGGAATGCAGCT  5355

Query  840   CTAAATGGGTGGTAAATTTCATCTAAAGCTAAATACTGGCCGGAGACCGATAGCGCACAA  899
             ||||||||||||||||||||||||||||||||||||||||||||||||||||||||||||
Sbjct  5354  CTAAATGGGTGGTAAATTTCATCTAAAGCTAAATACTGGCCGGAGACCGATAGCGCACAA  5295

Query  900   GTAGAGTGATCGAAAGATGAAAAGCACTTTGAAAAGAGAGTTAAACAGCACGTGAAATTG  959
             ||||||||||||||||||||||||||||||||||||||||||||||||||||||||||||
Sbjct  5294  GTAGAGTGATCGAAAGATGAAAAGCACTTTGAAAAGAGAGTTAAACAGCACGTGAAATTG  5235

Query  960   TTGAAAGGGAAGCGCTTGCGACCAGACTCGCCCGCGGGGTTCAGCCGGCATTCGTGCCGG  1019
             ||||||||||||||||||||||||||||||||||||||||||||||||||||||||||||
Sbjct  5234  TTGAAAGGGAAGCGCTTGCGACCAGACTCGCCCGCGGGGTTCAGCCGGCATTCGTGCCGG  5175

Query  1020  TGTACTTCCCCGTGGGCGGGCCAGCGTCGGTTTGGGCGGCCGGTCAAAGGCCCCTGGAAT  1079
             ||||||||||||||||||||||||||||||||||||||||||||||||||||||||||||
Sbjct  5174  TGTACTTCCCCGTGGGCGGGCCAGCGTCGGTTTGGGCGGCCGGTCAAAGGCCCCTGGAAT  5115

Query  1080  GTAGTGCCCTCCGGGGCACCTTATAGCCAGGGGTGCAATGCGGCCAGCCTGGACCGAGGA  1139
             ||||||||||||||||||||||||||||||||||||||||||||||||| ||||||||||
Sbjct  5114  GTAGTGCCCTCCGGGGCACCTTATAGCCAGGGGTGCAATGCGGCCAGCCCGGACCGAGGA  5055

Query  1140  ACGCGCTTCGGCACGGACGCTGGCATAATGGTCGTAAACGACCCGTCTTGAAACACGGAC  1199
             |||||||||||| ||||||||||||||||||||| |||||||||||||||||||||||||
Sbjct  5054  ACGCGCTTCGGCTCGGACGCTGGCATAATGGTCGCAAACGACCCGTCTTGAAACACGGAC  4995

Query  1200  CAAGGAGTCTAACATCTACGCGAGTGTTCGGGTGTCAAACCCGTGCGCGCAGTGAAAGCG  1259
             ||||||||||||||||||||||||||||||||||||||||||||||||| ||||||||||
Sbjct  4994  CAAGGAGTCTAACATCTACGCGAGTGTTCGGGTGTCAAACCCGTGCGCGAAGTGAAAGCG  4935

Query  1260  AACGGAGGTGGGAGCCCCCTTGCGGGGCGCACCATCGACCGATCCTGATGTCTTCGGATG  1319
             |||||||||||||||||||| | |||||||||||||||||||||||||||||||||||||
Sbjct  4934  AACGGAGGTGGGAGCCCCCTCGTGGGGCGCACCATCGACCGATCCTGATGTCTTCGGATG  4875

Query  1320  GATTTGAGTAAGAGCGTAGCTGTGGGGACCCGAAAGATGGTGAACTATGCCTGAATAGGG  1379
             ||||||||||||||||||  ||||||||||||||||||||||||||||||||||||||||
Sbjct  4874  GATTTGAGTAAGAGCGTAAATGTGGGGACCCGAAAGATGGTGAACTATGCCTGAATAGGG  4815

Query  1380  CGAAGCCAGAGGAAACTCTGGTGGAGGCTCGCAGCGGTTCTGACGTGCAAATCGATCGTC  1439
              |||||||||||||||||||||||||||||||||||||||||||||||||||||||||||
Sbjct  4814  TGAAGCCAGAGGAAACTCTGGTGGAGGCTCGCAGCGGTTCTGACGTGCAAATCGATCGTC  4755

Query  1440  AAATTTGGGTATAGGGGCGAAAGACTAATCGAACCATCTAGTAGCTGGTTCCTGCCGAAG  1499
              |||||||||||||||||||||||||||||||||||||| ||||||||||||||||||||
Sbjct  4754  GAATTTGGGTATAGGGGCGAAAGACTAATCGAACCATCTGGTAGCTGGTTCCTGCCGAAG  4695

Query  1500  TTTCCCTCAGGATAGCAGTAACGCAAAATCAGTTTTATGAGGTAAAGCGAATGATTAGAG  1559
             |||||||||||||||||||||||| || ||||||||||||||||||||||||||||||||
Sbjct  4694  TTTCCCTCAGGATAGCAGTAACGCGAA-TCAGTTTTATGAGGTAAAGCGAATGATTAGAG  4636

Query  1560  GCATTGGGGTTGAAACAACCTTAACCTATTCTCAAACTTTAAATATGTAAGAAGCCCTTG  1619
             ||||||||||||||||||||||||||||||||||||||||||||||||||||||||||||
Sbjct  4635  GCATTGGGGTTGAAACAACCTTAACCTATTCTCAAACTTTAAATATGTAAGAAGCCCTTG  4576

Query  1620  TTGCTTAGTTGAACGTGGGCATTAGAATGGAGCGTTACTAGTGGGCCATTTTTGGTAAGC  1679
             |||||||||||||||||||||||||||||  |||||||||||||||||||||||||||||
Sbjct  4575  TTGCTTAGTTGAACGTGGGCATTAGAATGATGCGTTACTAGTGGGCCATTTTTGGTAAGC  4516

Query  1680  AGAACTGGCGATGCGGGATGAACCGAACGCGAGGTTAAGGTGCCGGAATGCACGCTCATC  1739
             ||||||||||||||||||||||||||||||||||||||||||||||||||||||||||||
Sbjct  4515  AGAACTGGCGATGCGGGATGAACCGAACGCGAGGTTAAGGTGCCGGAATGCACGCTCATC  4456

Query  1740  AGACACCACAAAAGGTGTTAGTTCATCTAGACAGCCCGACGGTGGCCATGGAAGTCGGAA  1799
             ||||||||||||||||||||||||||||||||||||||||||||||||||||||||||||
Sbjct  4455  AGACACCACAAAAGGTGTTAGTTCATCTAGACAGCCCGACGGTGGCCATGGAAGTCGGAA  4396

Query  1800  TCCGCTAAGGAGTGTGTAACAACTCACGGGCCGAATGAACTAGCCCTGAAAATGGATGGC  1859
             ||||||||||||||||||||||||||||||||||||||||||||||||||||||||||||
Sbjct  4395  TCCGCTAAGGAGTGTGTAACAACTCACGGGCCGAATGAACTAGCCCTGAAAATGGATGGC  4336

Query  1860  GCTCAAGCGTGCTACCCATACCTCGCCGTCGGGGTAGAAACGATGCCCCGACGAGTAGGC  1919
             ||||||||||||||||||||||||||||||||||||||||||||||||||||||||||||
Sbjct  4335  GCTCAAGCGTGCTACCCATACCTCGCCGTCGGGGTAGAAACGATGCCCCGACGAGTAGGC  4276

Query  1920  AGGCGTGGGGGTCCGTGACGAAGCCTTGGGAGTGATCCCGGGTCGAACGGCCCCTAGTGC  1979
             ||||||||||||||||||||||||||||||||||||||||||||||||||||||||||||
Sbjct  4275  AGGCGTGGGGGTCCGTGACGAAGCCTTGGGAGTGATCCCGGGTCGAACGGCCCCTAGTGC  4216

Query  1980  AGATCTTGGTGGTAGTAGCAAATACTCAAATGAGAACTTTGAGGACTGAAGTGGGGAAAG  2039
             ||||||||||||||||||||||||||||||||||||||||||||||||||||||||||||
Sbjct  4215  AGATCTTGGTGGTAGTAGCAAATACTCAAATGAGAACTTTGAGGACTGAAGTGGGGAAAG  4156

Query  2040  GTTCCATGTGAACAGCAGTTGGACATGGGTTAGTCGATCCTAAGGCATAGGGAAGTTCCG  2099
             ||||||||||||||||||||||||||||||||||||||||||||||||||||||||||||
Sbjct  4155  GTTCCATGTGAACAGCAGTTGGACATGGGTTAGTCGATCCTAAGGCATAGGGAAGTTCCG  4096

Query  2100  TTTGAAAGGCGCCCTCGTGCGCCGTGTGCCGAAAGGGAAGCCGGTTAACATTCCGGCACC  2159
             |||||||||||||||||||||||||||||||||||||||||||||||| |||||||||||
Sbjct  4095  TTTGAAAGGCGCCCTCGTGCGCCGTGTGCCGAAAGGGAAGCCGGTTAATATTCCGGCACC  4036

Query  2160  TGGATGTGGATTCTCCACGGCAACGTAACTGAACGCGGAGACATCGGCGGGGGTCCTGGG  2219
             |||||||||||||||||||||||||||||||||||||||||| |||||||||||||||||
Sbjct  4035  TGGATGTGGATTCTCCACGGCAACGTAACTGAACGCGGAGACGTCGGCGGGGGTCCTGGG  3976

Query  2220  AAGAGTTCTCTTTTCTTCTTGACGGCCTATCACCCTGAAATCGGTTTGTCCGGAGCTAGG  2279
             ||||||||||||||||||||||||||||||||||||||||||||||||||||||||||||
Sbjct  3975  AAGAGTTCTCTTTTCTTCTTGACGGCCTATCACCCTGAAATCGGTTTGTCCGGAGCTAGG  3916

Query  2280  GTTCCACGGCCGGCAGAGCCCTGCACCTTTGCAGGGTCCGGTGCGCCCCCGACGATCCTT  2339
             |||| | |||||||||||||| |||||||||| |||||||||||||||||||||| ||||
Sbjct  3915  GTTCTATGGCCGGCAGAGCCCCGCACCTTTGCGGGGTCCGGTGCGCCCCCGACGACCCTT  3856

Query  2340  GAAAATCCGCGGGAAGGAATAGTTTTCACGCCAGGTCGTACTCATAACCGCAGCAGGTCT  2399
             ||||||||||||||||||||||||||||||||||||||||||||||||||||||||||||
Sbjct  3855  GAAAATCCGCGGGAAGGAATAGTTTTCACGCCAGGTCGTACTCATAACCGCAGCAGGTCT  3796

Query  2400  CCAAGGTGAACAGCCTCTAGTTGATAGAACAATGTAGATAAGGGAAGTCGGCAAAATGGA  2459
             ||||||||||||||||||||||||||||||||||||||||||||||||||||||||||||
Sbjct  3795  CCAAGGTGAACAGCCTCTAGTTGATAGAACAATGTAGATAAGGGAAGTCGGCAAAATGGA  3736

Query  2460  TCCGTAACTTCGGGATAAGGATTGGCTCTAAGGGTCGGGCTCGCTGGGCCTTGGGGGAAA  2519
             ||||||||||||||||||||||||||||||||||||||||||||||||||||||||| ||
Sbjct  3735  TCCGTAACTTCGGGATAAGGATTGGCTCTAAGGGTCGGGCTCGCTGGGCCTTGGGGGGAA  3676

Query  2520  CCCCTCGGAGCAGGGGGGCACTAGCCGGGCAACCGGCCGGCGCCCCCCAGCACCGGGTGG  2579
             ||||||||||||||||| ||||||||||||||||||||||||||||||||||||||||||
Sbjct  3675  CCCCTCGGAGCAGGGGG-CACTAGCCGGGCAACCGGCCGGCGCCCCCCAGCACCGGGTGG  3617

Query  2580  GGGACGCCCTTGGCAGGCTTCGGCCGTCCGGCGGGCGCTTAACGACCAACTTAGAACTGG  2639
             ||||||||||||||||||||||||||||||||||||| ||||||||||||||||||||||
Sbjct  3616  GGGACGCCCTTGGCAGGCTTCGGCCGTCCGGCGGGCGATTAACGACCAACTTAGAACTGG  3557

Query  2640  TACGGACAAGGGGAAT  2655
             ||||||||||||||||
Sbjct  3556  TACGGACAAGGGGAAT  3541


>NW_020290515.1 Aspergillus heteromorphus CBS 117.55 chromosome Unknown BO70scaffold_110, 
whole genome shotgun sequence
Length=7104

 Score = 4566 bits (2472),  Expect = 0.0
 Identities = 2597/2656 (98%), Gaps = 13/2656 (0%)
 Strand=Plus/Plus

Query  1     CAAGGTTTCCGTAGGTGAACCTGCGGAAGGATCATTACCGAGTGCGGGTCCTT-TGGGCC  59
             |||||||||||||||||||||||||||||||||||||||||||||||||||||  |||||
Sbjct  353   CAAGGTTTCCGTAGGTGAACCTGCGGAAGGATCATTACCGAGTGCGGGTCCTTCGGGGCC  412

Query  60    CAACCTCCCATCCGTGTCTATTGTACCCTGTTGCTTCGGCGGGCCCGCCGCTTGTCGGCC  119
             |||||||||| |||||||||  ||||| ||||||||||||||| ||||||| ||||||||
Sbjct  413   CAACCTCCCACCCGTGTCTACCGTACCATGTTGCTTCGGCGGG-CCGCCGCCTGTCGGCC  471

Query  120   GCCgggggggCGCCTCTGCCCCCCGGGCCCGTGCCCGCCGGAGACCCCAACACGAACACT  179
             |||||||||    ||||||||||||||||||||||||||| |||||||||||||||||||
Sbjct  472   GCCGGGGGG----CTCTGCCCCCCGGGCCCGTGCCCGCCGAAGACCCCAACACGAACACT  527

Query  180   GTCTGAAAGCGTGCAGTCTGAGTTGATTGAATGCAATCAGTTAAAACTTTCAACAATGGA  239
             |||||||||| |||||||||||||||||   |||||||||||||||||||||||||||||
Sbjct  528   GTCTGAAAGCATGCAGTCTGAGTTGATTCTTTGCAATCAGTTAAAACTTTCAACAATGGA  587

Query  240   TCTCTTGGTTCCGGCATCGATGAAGAACGCAGCGAAATGCGATAACTAATGTGAATTGCA  299
             ||||||||||||||||||||||||||||||||||||||||||||||||||||||||||||
Sbjct  588   TCTCTTGGTTCCGGCATCGATGAAGAACGCAGCGAAATGCGATAACTAATGTGAATTGCA  647

Query  300   GAATTCAGTGAATCATCGAGTCTTTGAACGCACATTGCGCCCCCTGGTATTCCGGGGGGC  359
             ||||||||||||||||||||||||||||||||||||||||||||||||||||||||||||
Sbjct  648   GAATTCAGTGAATCATCGAGTCTTTGAACGCACATTGCGCCCCCTGGTATTCCGGGGGGC  707

Query  360   ATGCCTGTCCGAGCGTCATTGCTGCCCTCAAGCCCGGCTTGTGTGTTGGGTCGCCGTCCC  419
             ||||||||||||||||||||||||||||||||||||||||||||||||||||| ||||||
Sbjct  708   ATGCCTGTCCGAGCGTCATTGCTGCCCTCAAGCCCGGCTTGTGTGTTGGGTCGTCGTCCC  767

Query  420   CCTCTCCGGGGGGACGGGCCCGAAAGGCAGCGGCGGCACCGCGTCCGATCCTCGAGCGTA  479
             || | |||||||||||||||||||||||||||||||||||||||||||||||||||||||
Sbjct  768   CC-C-CCGGGGGGACGGGCCCGAAAGGCAGCGGCGGCACCGCGTCCGATCCTCGAGCGTA  825

Query  480   TGGGGCTTTGTCACATGCTCTGTAGGATTGGCCGGCGCCTGCCGACGTTTTCCAACCATT  539
             ||||||||||||||  |||| ||||||  |||||||||||||||||  | |||||||| |
Sbjct  826   TGGGGCTTTGTCACCCGCTCCGTAGGACCGGCCGGCGCCTGCCGAC-CTCTCCAACCA-T  883

Query  540   CTTTCCAGGTTGACCTCGGATCAGGTAGGGATACCCGCTGAACTTAAGCATATCAATAAG  599
              |||||||||||||||||||||||||||||||||||||||||||||||||||||||||||
Sbjct  884   -TTTCCAGGTTGACCTCGGATCAGGTAGGGATACCCGCTGAACTTAAGCATATCAATAAG  942

Query  600   CGGAGGAAAAGAAACCAACCGGGATTGCCTCAGTAACGGCGAGTGAAGCGGCAAGAGCTC  659
             ||||||||||||||||||| ||||||||||||||||||||||||||||||||||||||||
Sbjct  943   CGGAGGAAAAGAAACCAACAGGGATTGCCTCAGTAACGGCGAGTGAAGCGGCAAGAGCTC  1002

Query  660   AAATTTGAAAGCTGGCTCCTTCGGAGTCCGCATTGTAATTTGCAGAGGATGCTTTGGGTG  719
             |||||||||||||||| ||| ||| |||||| ||||||||||||||||||||||||||||
Sbjct  1003  AAATTTGAAAGCTGGCCCCTCCGGGGTCCGCGTTGTAATTTGCAGAGGATGCTTTGGGTG  1062

Query  720   CGGCCCCCGTCTAAGTGCCCTGGAACGGGCCGTCAGAGAGGGTGAGAATCCCGTCTTGGG  779
             ||||||||||||||||||||||||||||||||||||||||||||||||||||||||||||
Sbjct  1063  CGGCCCCCGTCTAAGTGCCCTGGAACGGGCCGTCAGAGAGGGTGAGAATCCCGTCTTGGG  1122

Query  780   CGGGGTGTCCGTGCCCGTGTAAAGCTCCTTCGACGAGTCGAGTTGTTTGGGAATGCAGCT  839
             ||||||||||||||||||||||||||||||||||||||||||||||||||||||||||||
Sbjct  1123  CGGGGTGTCCGTGCCCGTGTAAAGCTCCTTCGACGAGTCGAGTTGTTTGGGAATGCAGCT  1182

Query  840   CTAAATGGGTGGTAAATTTCATCTAAAGCTAAATACTGGCCGGAGACCGATAGCGCACAA  899
             ||||||||||||||||||||||||||||||||||||||||||||||||||||||||||||
Sbjct  1183  CTAAATGGGTGGTAAATTTCATCTAAAGCTAAATACTGGCCGGAGACCGATAGCGCACAA  1242

Query  900   GTAGAGTGATCGAAAGATGAAAAGCACTTTGAAAAGAGAGTTAAACAGCACGTGAAATTG  959
             ||||||||||||||||||||||||||||||||||||||||||||||||||||||||||||
Sbjct  1243  GTAGAGTGATCGAAAGATGAAAAGCACTTTGAAAAGAGAGTTAAACAGCACGTGAAATTG  1302

Query  960   TTGAAAGGGAAGCGCTTGCGACCAGACTCGCCCGCGGGGTTCAGCCGGCATTCGTGCCGG  1019
             ||||||||||||||||||||||||||||||||||||||||||||||||||||||||||||
Sbjct  1303  TTGAAAGGGAAGCGCTTGCGACCAGACTCGCCCGCGGGGTTCAGCCGGCATTCGTGCCGG  1362

Query  1020  TGTACTTCCCCGTGGGCGGGCCAGCGTCGGTTTGGGCGGCCGGTCAAAGGCCCCTGGAAT  1079
             ||||||||||||||||||||||||||||||||||||||||||||||||||||||||||||
Sbjct  1363  TGTACTTCCCCGTGGGCGGGCCAGCGTCGGTTTGGGCGGCCGGTCAAAGGCCCCTGGAAT  1422

Query  1080  GTAGTGCCCTCCGGGGCACCTTATAGCCAGGGGTGCAATGCGGCCAGCCTGGACCGAGGA  1139
             ||||||||||||||||||||||||||||||||||||||||||||||||| ||||||||||
Sbjct  1423  GTAGTGCCCTCCGGGGCACCTTATAGCCAGGGGTGCAATGCGGCCAGCCCGGACCGAGGA  1482

Query  1140  ACGCGCTTCGGCACGGACGCTGGCATAATGGTCGTAAACGACCCGTCTTGAAACACGGAC  1199
             |||||||||||| ||||||||||||||||||||| |||||||||||||||||||||||||
Sbjct  1483  ACGCGCTTCGGCTCGGACGCTGGCATAATGGTCGCAAACGACCCGTCTTGAAACACGGAC  1542

Query  1200  CAAGGAGTCTAACATCTACGCGAGTGTTCGGGTGTCAAACCCGTGCGCGCAGTGAAAGCG  1259
             ||||||||||||||||||||||||||||||||||||||||||||||||| ||||||||||
Sbjct  1543  CAAGGAGTCTAACATCTACGCGAGTGTTCGGGTGTCAAACCCGTGCGCGAAGTGAAAGCG  1602

Query  1260  AACGGAGGTGGGAGCCCCCTTGCGGGGCGCACCATCGACCGATCCTGATGTCTTCGGATG  1319
             |||||||||||||||||||| | |||||||||||||||||||||||||||||||||||||
Sbjct  1603  AACGGAGGTGGGAGCCCCCTCGTGGGGCGCACCATCGACCGATCCTGATGTCTTCGGATG  1662

Query  1320  GATTTGAGTAAGAGCGTAGCTGTGGGGACCCGAAAGATGGTGAACTATGCCTGAATAGGG  1379
             ||||||||||||||||||  ||||||||||||||||||||||||||||||||||||||||
Sbjct  1663  GATTTGAGTAAGAGCGTAAATGTGGGGACCCGAAAGATGGTGAACTATGCCTGAATAGGG  1722

Query  1380  CGAAGCCAGAGGAAACTCTGGTGGAGGCTCGCAGCGGTTCTGACGTGCAAATCGATCGTC  1439
              |||||||||||||||||||||||||||||||||||||||||||||||||||||||||||
Sbjct  1723  TGAAGCCAGAGGAAACTCTGGTGGAGGCTCGCAGCGGTTCTGACGTGCAAATCGATCGTC  1782

Query  1440  AAATTTGGGTATAGGGGCGAAAGACTAATCGAACCATCTAGTAGCTGGTTCCTGCCGAAG  1499
              |||||||||||||||||||||||||||||||||||||| ||||||||||||||||||||
Sbjct  1783  GAATTTGGGTATAGGGGCGAAAGACTAATCGAACCATCTGGTAGCTGGTTCCTGCCGAAG  1842

Query  1500  TTTCCCTCAGGATAGCAGTAACGCAAAATCAGTTTTATGAGGTAAAGCGAATGATTAGAG  1559
             ||||||||||||||||||||||||  ||||||||||||||||||||||||||||||||||
Sbjct  1843  TTTCCCTCAGGATAGCAGTAACGCG-AATCAGTTTTATGAGGTAAAGCGAATGATTAGAG  1901

Query  1560  GCATTGGGGTTGAAACAACCTTAACCTATTCTCAAACTTTAAATATGTAAGAAGCCCTTG  1619
             ||||||||||||||||||||||||||||||||||||||||||||||||||||||||||||
Sbjct  1902  GCATTGGGGTTGAAACAACCTTAACCTATTCTCAAACTTTAAATATGTAAGAAGCCCTTG  1961

Query  1620  TTGCTTAGTTGAACGTGGGCATTAGAATGGAGCGTTACTAGTGGGCCATTTTTGGTAAGC  1679
             |||||||||||||||||||||||||||||  |||||||||||||||||||||||||||||
Sbjct  1962  TTGCTTAGTTGAACGTGGGCATTAGAATGATGCGTTACTAGTGGGCCATTTTTGGTAAGC  2021

Query  1680  AGAACTGGCGATGCGGGATGAACCGAACGCGAGGTTAAGGTGCCGGAATGCACGCTCATC  1739
             ||||||||||||||||||||||||||||||||||||||||||||||||||||||||||||
Sbjct  2022  AGAACTGGCGATGCGGGATGAACCGAACGCGAGGTTAAGGTGCCGGAATGCACGCTCATC  2081

Query  1740  AGACACCACAAAAGGTGTTAGTTCATCTAGACAGCCCGACGGTGGCCATGGAAGTCGGAA  1799
             ||||||||||||||||||||||||||||||||||||||||||||||||||||||||||||
Sbjct  2082  AGACACCACAAAAGGTGTTAGTTCATCTAGACAGCCCGACGGTGGCCATGGAAGTCGGAA  2141

Query  1800  TCCGCTAAGGAGTGTGTAACAACTCACGGGCCGAATGAACTAGCCCTGAAAATGGATGGC  1859
             ||||||||||||||||||||||||||||||||||||||||||||||||||||||||||||
Sbjct  2142  TCCGCTAAGGAGTGTGTAACAACTCACGGGCCGAATGAACTAGCCCTGAAAATGGATGGC  2201

Query  1860  GCTCAAGCGTGCTACCCATACCTCGCCGTCGGGGTAGAAACGATGCCCCGACGAGTAGGC  1919
             ||||||||||||||||||||||||||||||||||||||||||||||||||||||||||||
Sbjct  2202  GCTCAAGCGTGCTACCCATACCTCGCCGTCGGGGTAGAAACGATGCCCCGACGAGTAGGC  2261

Query  1920  AGGCGTGGGGGTCCGTGACGAAGCCTTGGGAGTGATCCCGGGTCGAACGGCCCCTAGTGC  1979
             ||||||||||||||||||||||||||||||||||||||||||||||||||||||||||||
Sbjct  2262  AGGCGTGGGGGTCCGTGACGAAGCCTTGGGAGTGATCCCGGGTCGAACGGCCCCTAGTGC  2321

Query  1980  AGATCTTGGTGGTAGTAGCAAATACTCAAATGAGAACTTTGAGGACTGAAGTGGGGAAAG  2039
             ||||||||||||||||||||||||||||||||||||||||||||||||||||||||||||
Sbjct  2322  AGATCTTGGTGGTAGTAGCAAATACTCAAATGAGAACTTTGAGGACTGAAGTGGGGAAAG  2381

Query  2040  GTTCCATGTGAACAGCAGTTGGACATGGGTTAGTCGATCCTAAGGCATAGGGAAGTTCCG  2099
             ||||||||||||||||||||||||||||||||||||||||||||||||||||||||||||
Sbjct  2382  GTTCCATGTGAACAGCAGTTGGACATGGGTTAGTCGATCCTAAGGCATAGGGAAGTTCCG  2441

Query  2100  TTTGAAAGGCGCCCTCGTGCGCCGTGTGCCGAAAGGGAAGCCGGTTAACATTCCGGCACC  2159
             |||||||||||||||||||||||||||||||||||||||||||||||| |||||||||||
Sbjct  2442  TTTGAAAGGCGCCCTCGTGCGCCGTGTGCCGAAAGGGAAGCCGGTTAATATTCCGGCACC  2501

Query  2160  TGGATGTGGATTCTCCACGGCAACGTAACTGAACGCGGAGACATCGGCGGGGGTCCTGGG  2219
             |||||||||||||||||||||||||||||||||||||||||| |||||||||||||||||
Sbjct  2502  TGGATGTGGATTCTCCACGGCAACGTAACTGAACGCGGAGACGTCGGCGGGGGTCCTGGG  2561

Query  2220  AAGAGTTCTCTTTTCTTCTTGACGGCCTATCACCCTGAAATCGGTTTGTCCGGAGCTAGG  2279
             ||||||||||||||||||||||||||||||||||||||||||||||||||||||||||||
Sbjct  2562  AAGAGTTCTCTTTTCTTCTTGACGGCCTATCACCCTGAAATCGGTTTGTCCGGAGCTAGG  2621

Query  2280  GTTCCACGGCCGGCAGAGCCCTGCACCTTTGCAGGGTCCGGTGCGCCCCCGACGATCCTT  2339
             |||| | |||||||||||||| |||||||||| |||||||||||||||||||||| ||||
Sbjct  2622  GTTCTATGGCCGGCAGAGCCCCGCACCTTTGCGGGGTCCGGTGCGCCCCCGACGACCCTT  2681

Query  2340  GAAAATCCGCGGGAAGGAATAGTTTTCACGCCAGGTCGTACTCATAACCGCAGCAGGTCT  2399
             ||||||||||||||||||||||||||||||||||||||||||||||||||||||||||||
Sbjct  2682  GAAAATCCGCGGGAAGGAATAGTTTTCACGCCAGGTCGTACTCATAACCGCAGCAGGTCT  2741

Query  2400  CCAAGGTGAACAGCCTCTAGTTGATAGAACAATGTAGATAAGGGAAGTCGGCAAAATGGA  2459
             ||||||||||||||||||||||||||||||||||||||||||||||||||||||||||||
Sbjct  2742  CCAAGGTGAACAGCCTCTAGTTGATAGAACAATGTAGATAAGGGAAGTCGGCAAAATGGA  2801

Query  2460  TCCGTAACTTCGGGATAAGGATTGGCTCTAAGGGTCGGGCTCGCTGGGCCTTGGGGGAAA  2519
             ||||||||||||||||||||||||||||||||||||||||||||||||||||||||| ||
Sbjct  2802  TCCGTAACTTCGGGATAAGGATTGGCTCTAAGGGTCGGGCTCGCTGGGCCTTGGGGG-AA  2860

Query  2520  CCCCTCGGAGCAGGGGGGCACTAGCCGGGCAACCGGCCGGCGCCCCCCAGCACCGGGTGG  2579
             ||||||||||||||||||||||||||||||||||||||||||||||||||||||||||||
Sbjct  2861  CCCCTCGGAGCAGGGGGGCACTAGCCGGGCAACCGGCCGGCGCCCCCCAGCACCGGGTGG  2920

Query  2580  GGGACGCCCTTGGCAGGCTTCGGCCGTCCGGCGGGCGCTTAACGACCAACTTAGAACTGG  2639
             ||||||||||||||||||||||||||||||||||||| ||||||||||||||||||||||
Sbjct  2921  GGGACGCCCTTGGCAGGCTTCGGCCGTCCGGCGGGCGATTAACGACCAACTTAGAACTGG  2980

Query  2640  TACGGACAAGGGGAAT  2655
             ||||||||||||||||
Sbjct  2981  TACGGACAAGGGGAAT  2996


 Score = 3459 bits (1873),  Expect = 0.0
 Identities = 1934/1963 (99%), Gaps = 6/1963 (0%)
 Strand=Plus/Minus

Query  693   TGTAATTTGCAGAGGATGCTTTGGGTGCGGCCCCCGTCTAAGTGCCCTGGAACGGGCCGT  752
             |||||||||||||||||||||||||||||||||||||||||| |||||||||| ||||||
Sbjct  7104  TGTAATTTGCAGAGGATGCTTTGGGTGCGGCCCCCGTCTAAG-GCCCTGGAAC-GGCCGT  7047

Query  753   CAGAGAGGGTGAGAATCCCGTCTTGGGCGGGGTGTCCGTGCCCGTGTAAAGCTCCTTCGA  812
             |||||||||||||||||| ||||||||| |||||||||||||||||||||||||||||||
Sbjct  7046  CAGAGAGGGTGAGAATCC-GTCTTGGGC-GGGTGTCCGTGCCCGTGTAAAGCTCCTTCGA  6989

Query  813   CGAGTCGAGTTGTTTGGGAATGCAGCTCTAAATGGGTGGTAAATTTCATCTAAAGCTAAA  872
             ||||||||||||||||||||||||||||||||||||||||||||||||||||||||||||
Sbjct  6988  CGAGTCGAGTTGTTTGGGAATGCAGCTCTAAATGGGTGGTAAATTTCATCTAAAGCTAAA  6929

Query  873   TACTGGCCGGAGACCGATAGCGCACAAGTAGAGTGATCGAAAGATGAAAAGCACTTTGAA  932
             ||||||||||||||||||||||||||||||||||||||||||||||||||||||||||||
Sbjct  6928  TACTGGCCGGAGACCGATAGCGCACAAGTAGAGTGATCGAAAGATGAAAAGCACTTTGAA  6869

Query  933   AAGAGAGTTAAACAGCACGTGAAATTGTTGAAAGGGAAGCGCTTGCGACCAGACTCGCCC  992
             ||||||||||||||||||||||||||||||||||||||||||||||||||||||||||||
Sbjct  6868  AAGAGAGTTAAACAGCACGTGAAATTGTTGAAAGGGAAGCGCTTGCGACCAGACTCGCCC  6809

Query  993   GCGGGGTTCAGCCGGCATTCGTGCCGGTGTACTTCCCCGTGGGCGGGCCAGCGTCGGTTT  1052
             ||||||||||||||||||||||||||||||||||||||||||||||||||||||||||||
Sbjct  6808  GCGGGGTTCAGCCGGCATTCGTGCCGGTGTACTTCCCCGTGGGCGGGCCAGCGTCGGTTT  6749

Query  1053  GGGCGGCCGGTCAAAGGCCCCTGGAATGTAGTGCCCTCCGGGGCACCTTATAGCCAGGGG  1112
             ||||||||||||||||||||||||||||||||||||||||||||||||||||||||||||
Sbjct  6748  GGGCGGCCGGTCAAAGGCCCCTGGAATGTAGTGCCCTCCGGGGCACCTTATAGCCAGGGG  6689

Query  1113  TGCAATGCGGCCAGCCTGGACCGAGGAACGCGCTTCGGCACGGACGCTGGCATAATGGTC  1172
             |||||||||||||||| |||||||||||||||||||||| ||||||||||||||||||||
Sbjct  6688  TGCAATGCGGCCAGCCCGGACCGAGGAACGCGCTTCGGCTCGGACGCTGGCATAATGGTC  6629

Query  1173  GTAAACGACCCGTCTTGAAACACGGACCAAGGAGTCTAACATCTACGCGAGTGTTCGGGT  1232
             | ||||||||||||||||||||||||||||||||||||||||||||||||||||||||||
Sbjct  6628  GCAAACGACCCGTCTTGAAACACGGACCAAGGAGTCTAACATCTACGCGAGTGTTCGGGT  6569

Query  1233  GTCAAACCCGTGCGCGCAGTGAAAGCGAACGGAGGTGGGAGCCCCCTTGCGGGGCGCACC  1292
             |||||||||||||||| |||||||||||||||||||||||||||||| | ||||||||||
Sbjct  6568  GTCAAACCCGTGCGCGAAGTGAAAGCGAACGGAGGTGGGAGCCCCCTCGTGGGGCGCACC  6509

Query  1293  ATCGACCGATCCTGATGTCTTCGGATGGATTTGAGTAAGAGCGTAGCTGTGGGGACCCGA  1352
             |||||||||||||||||||||||||||||||||||||||||||||  |||||||||||||
Sbjct  6508  ATCGACCGATCCTGATGTCTTCGGATGGATTTGAGTAAGAGCGTAAATGTGGGGACCCGA  6449

Query  1353  AAGATGGTGAACTATGCCTGAATAGGGCGAAGCCAGAGGAAACTCTGGTGGAGGCTCGCA  1412
             ||||||||||||||||||||||||||| ||||||||||||||||||||||||||||||||
Sbjct  6448  AAGATGGTGAACTATGCCTGAATAGGGTGAAGCCAGAGGAAACTCTGGTGGAGGCTCGCA  6389

Query  1413  GCGGTTCTGACGTGCAAATCGATCGTCAAATTTGGGTATAGGGGCGAAAGACTAATCGAA  1472
             ||||||||||||||||||||||||||| ||||||||||||||||||||||||||||||||
Sbjct  6388  GCGGTTCTGACGTGCAAATCGATCGTCGAATTTGGGTATAGGGGCGAAAGACTAATCGAA  6329

Query  1473  CCATCTAGTAGCTGGTTCCTGCCGAAGTTTCCCTCAGGATAGCAGTAACGCAAAATCAGT  1532
             |||||| ||||||||||||||||||||||||||||||||||||||||||||  |||||||
Sbjct  6328  CCATCTGGTAGCTGGTTCCTGCCGAAGTTTCCCTCAGGATAGCAGTAACGC-GAATCAGT  6270

Query  1533  TTTATGAGGTAAAGCGAATGATTAGAGGCATTGGGGTTGAAACAACCTTAACCTATTCTC  1592
             ||||||||||||||||||||||||||||||||||||||||||||||||||||||||||||
Sbjct  6269  TTTATGAGGTAAAGCGAATGATTAGAGGCATTGGGGTTGAAACAACCTTAACCTATTCTC  6210

Query  1593  AAACTTTAAATATGTAAGAAGCCCTTGTTGCTTAGTTGAACGTGGGCATTAGAATGGAGC  1652
             ||||||||||||||||||||||||||||||||||||||||||||||||||||||||  ||
Sbjct  6209  AAACTTTAAATATGTAAGAAGCCCTTGTTGCTTAGTTGAACGTGGGCATTAGAATGATGC  6150

Query  1653  GTTACTAGTGGGCCATTTTTGGTAAGCAGAACTGGCGATGCGGGATGAACCGAACGCGAG  1712
             ||||||||||||||||||||||||||||||||||||||||||||||||||||||||||||
Sbjct  6149  GTTACTAGTGGGCCATTTTTGGTAAGCAGAACTGGCGATGCGGGATGAACCGAACGCGAG  6090

Query  1713  GTTAAGGTGCCGGAATGCACGCTCATCAGACACCACAAAAGGTGTTAGTTCATCTAGACA  1772
             ||||||||||||||||||||||||||||||||||||||||||||||||||||||||||||
Sbjct  6089  GTTAAGGTGCCGGAATGCACGCTCATCAGACACCACAAAAGGTGTTAGTTCATCTAGACA  6030

Query  1773  GCCCGACGGTGGCCATGGAAGTCGGAATCCGCTAAGGAGTGTGTAACAACTCACGGGCCG  1832
             ||||||||||||||||||||||||||||||||||||||||||||||||||||||||||||
Sbjct  6029  GCCCGACGGTGGCCATGGAAGTCGGAATCCGCTAAGGAGTGTGTAACAACTCACGGGCCG  5970

Query  1833  AATGAACTAGCCCTGAAAATGGATGGCGCTCAAGCGTGCTACCCATACCTCGCCGTCGGG  1892
             ||||||||||||||||||||||||||||||||||||||||||||||||||||||||||||
Sbjct  5969  AATGAACTAGCCCTGAAAATGGATGGCGCTCAAGCGTGCTACCCATACCTCGCCGTCGGG  5910

Query  1893  GTAGAAACGATGCCCCGACGAGTAGGCAGGCGTGGGGGTCCGTGACGAAGCCTTGGGAGT  1952
             ||||||||||||||||||||||||||||||||||||||||||||||||||||||||||||
Sbjct  5909  GTAGAAACGATGCCCCGACGAGTAGGCAGGCGTGGGGGTCCGTGACGAAGCCTTGGGAGT  5850

Query  1953  GATCCCGGGTCGAACGGCCCCTAGTGCAGATCTTGGTGGTAGTAGCAAATACTCAAATGA  2012
             ||||||||||||||||||||||||||||||||||||||||||||||||||||||||||||
Sbjct  5849  GATCCCGGGTCGAACGGCCCCTAGTGCAGATCTTGGTGGTAGTAGCAAATACTCAAATGA  5790

Query  2013  GAACTTTGAGGACTGAAGTGGGGAAAGGTTCCATGTGAACAGCAGTTGGACATGGGTTAG  2072
             ||||||||||||||||||||||||||||||||||||||||||||||||||||||||||||
Sbjct  5789  GAACTTTGAGGACTGAAGTGGGGAAAGGTTCCATGTGAACAGCAGTTGGACATGGGTTAG  5730

Query  2073  TCGATCCTAAGGCATAGGGAAGTTCCGTTTGAAAGGCGCCCTCGTGCGCCGTGTGCCGAA  2132
             ||||||||||||||||||||||||||||||||||||||||||||||||||||||||||||
Sbjct  5729  TCGATCCTAAGGCATAGGGAAGTTCCGTTTGAAAGGCGCCCTCGTGCGCCGTGTGCCGAA  5670

Query  2133  AGGGAAGCCGGTTAACATTCCGGCACCTGGATGTGGATTCTCCACGGCAACGTAACTGAA  2192
             ||||||||||||||| ||||||||||||||||||||||||||||||||||||||||||||
Sbjct  5669  AGGGAAGCCGGTTAATATTCCGGCACCTGGATGTGGATTCTCCACGGCAACGTAACTGAA  5610

Query  2193  CGCGGAGACATCGGCGGGGGTCCTGGGAAGAGTTCTCTTTTCTTCTTGACGGCCTATCAC  2252
             ||||||||| ||||||||||||||||||||||||||||||||||||||||||||||||||
Sbjct  5609  CGCGGAGACGTCGGCGGGGGTCCTGGGAAGAGTTCTCTTTTCTTCTTGACGGCCTATCAC  5550

Query  2253  CCTGAAATCGGTTTGTCCGGAGCTAGGGTTCCACGGCCGGCAGAGCCCTGCACCTTTGCA  2312
             ||||||||||||||||||||||||||||||| | |||||||||||||| |||||||||| 
Sbjct  5549  CCTGAAATCGGTTTGTCCGGAGCTAGGGTTCTATGGCCGGCAGAGCCCCGCACCTTTGCG  5490

Query  2313  GGGTCCGGTGCGCCCCCGACGATCCTTGAAAATCCGCGGGAAGGAATAGTTTTCACGCCA  2372
             |||||||||||||||||||||| |||||||||||||||||||||||||||||||||||||
Sbjct  5489  GGGTCCGGTGCGCCCCCGACGACCCTTGAAAATCCGCGGGAAGGAATAGTTTTCACGCCA  5430

Query  2373  GGTCGTACTCATAACCGCAGCAGGTCTCCAAGGTGAACAGCCTCTAGTTGATAGAACAAT  2432
             ||||||||||||||||||||||||||||||||||||||||||||||||||||||||||||
Sbjct  5429  GGTCGTACTCATAACCGCAGCAGGTCTCCAAGGTGAACAGCCTCTAGTTGATAGAACAAT  5370

Query  2433  GTAGATAAGGGAAGTCGGCAAAATGGATCCGTAACTTCGGGATAAGGATTGGCTCTAAGG  2492
             ||||||||||||||||||||||||||||||||||||||||||||||||||||||||||||
Sbjct  5369  GTAGATAAGGGAAGTCGGCAAAATGGATCCGTAACTTCGGGATAAGGATTGGCTCTAAGG  5310

Query  2493  GTCGGGCTCGCTGGGCCTTGGGGGAAACCCCTCGGAGCAGGGGGGCACTAGCCGGGCAAC  2552
             |||||||||||||||||||||||| |||||||||||||||||||||||||||||||||||
Sbjct  5309  GTCGGGCTCGCTGGGCCTTGGGGGGAACCCCTCGGAGCAGGGGGGCACTAGCCGGGCAAC  5250

Query  2553  CGGCCGGCGCCCCCCAGCACCGGGTGGGGGACGCCCTTGGCAGGCTTCGGCCGTCCGGCG  2612
             |||||||||||||| |||||||||||||||||||||||||||||||||||||||||||||
Sbjct  5249  CGGCCGGCGCCCCC-AGCACCGGGTGGGGGACGCCCTTGGCAGGCTTCGGCCGTCCGGCG  5191

Query  2613  GGCGCTTAACGACCAACTTAGAACTGGTACGGACAAGGGGAAT  2655
             |||| ||||||||||||||||||||||||||||||||||||||
Sbjct  5190  GGCGATTAACGACCAACTTAGAACTGGTACGGACAAGGGGAAT  5148


>NW_020290505.1 Aspergillus heteromorphus CBS 117.55 chromosome Unknown BO70scaffold_100, 
whole genome shotgun sequence
Length=12478

 Score = 4562 bits (2470),  Expect = 0.0
 Identities = 2596/2656 (98%), Gaps = 11/2656 (0%)
 Strand=Plus/Minus

Query  1     CAAGGTTTCCGTAGGTGAACCTGCGGAAGGATCATTACCGAGTGCGGGTCCTT-TGGGCC  59
             |||||||||||||||||||||||||||||||||||||||||||||||||||||  |||||
Sbjct  8379  CAAGGTTTCCGTAGGTGAACCTGCGGAAGGATCATTACCGAGTGCGGGTCCTTCGGGGCC  8320

Query  60    CAACCTCCCATCCGTGTCTATTGTACCCTGTTGCTTCGGCGGGCCCGCCGCTTGTCGGCC  119
             |||||||||| |||||||||  ||||| ||||||||||||||||||||||| ||||||||
Sbjct  8319  CAACCTCCCACCCGTGTCTACCGTACCATGTTGCTTCGGCGGGCCCGCCGCCTGTCGGCC  8260

Query  120   GCCgggggggCGCCTCTGCCCCCCGGGCCCGTGCCCGCCGGAGACCCCAACACGAACACT  179
             |||||||||    ||||||||||||||||||||||||||| |||||||||||||||||||
Sbjct  8259  GCCGGGGGG----CTCTGCCCCCCGGGCCCGTGCCCGCCGAAGACCCCAACACGAACACT  8204

Query  180   GTCTGAAAGCGTGCAGTCTGAGTTGATTGAATGCAATCAGTTAAAACTTTCAACAATGGA  239
             |||||||||| |||||||||||||||||   |||||||||||||||||||||||||||||
Sbjct  8203  GTCTGAAAGCATGCAGTCTGAGTTGATTCTTTGCAATCAGTTAAAACTTTCAACAATGGA  8144

Query  240   TCTCTTGGTTCCGGCATCGATGAAGAACGCAGCGAAATGCGATAACTAATGTGAATTGCA  299
             ||||||||||||||||||||||||||||||||||||||||||||||||||||||||||||
Sbjct  8143  TCTCTTGGTTCCGGCATCGATGAAGAACGCAGCGAAATGCGATAACTAATGTGAATTGCA  8084

Query  300   GAATTCAGTGAATCATCGAGTCTTTGAACGCACATTGCGCCCCCTGGTATTCCGGGGGGC  359
             ||||||||||||||||||||||||||||||||||||||||||||||||||||||||||||
Sbjct  8083  GAATTCAGTGAATCATCGAGTCTTTGAACGCACATTGCGCCCCCTGGTATTCCGGGGGGC  8024

Query  360   ATGCCTGTCCGAGCGTCATTGCTGCCCTCAAGCCCGGCTTGTGTGTTGGGTCGCCGTCCC  419
             ||||||||||||||||||||||||||||||||||||||||||||||||||||| ||||||
Sbjct  8023  ATGCCTGTCCGAGCGTCATTGCTGCCCTCAAGCCCGGCTTGTGTGTTGGGTCGTCGTCCC  7964

Query  420   CCTCTCCGGGGGGACGGGCCCGAAAGGCAGCGGCGGCACCGCGTCCGATCCTCGAGCGTA  479
             || | | |||||||||||||||||||||||||||||||||||||||||||||||||||||
Sbjct  7963  CC-CCCGGGGGGGACGGGCCCGAAAGGCAGCGGCGGCACCGCGTCCGATCCTCGAGCGTA  7905

Query  480   TGGGGCTTTGTCACATGCTCTGTAGGATTGGCCGGCGCCTGCCGACGTTTTCCAACCATT  539
             ||||||||||||||  |||| ||||||  |||||||||||||||||  | |||||||| |
Sbjct  7904  TGGGGCTTTGTCACCCGCTCCGTAGGACCGGCCGGCGCCTGCCGAC-CTCTCCAACCA-T  7847

Query  540   CTTTCCAGGTTGACCTCGGATCAGGTAGGGATACCCGCTGAACTTAAGCATATCAATAAG  599
              |||||||||||||||||||||||||||||||||||||||||||||||||||||||||||
Sbjct  7846  -TTTCCAGGTTGACCTCGGATCAGGTAGGGATACCCGCTGAACTTAAGCATATCAATAAG  7788

Query  600   CGGAGGAAAAGAAACCAACCGGGATTGCCTCAGTAACGGCGAGTGAAGCGGCAAGAGCTC  659
             ||||||||||||||||||| ||||||||||||||||||||||||||||||||||||||||
Sbjct  7787  CGGAGGAAAAGAAACCAACAGGGATTGCCTCAGTAACGGCGAGTGAAGCGGCAAGAGCTC  7728

Query  660   AAATTTGAAAGCTGGCTCCTTCGGAGTCCGCATTGTAATTTGCAGAGGATGCTTTGGGTG  719
             |||||||||||||||| ||| ||| |||||| ||||||||||||||||||||||||||||
Sbjct  7727  AAATTTGAAAGCTGGCCCCTCCGGGGTCCGCGTTGTAATTTGCAGAGGATGCTTTGGGTG  7668

Query  720   CGGCCCCCGTCTAAGTGCCCTGGAACGGGCCGTCAGAGAGGGTGAGAATCCCGTCTTGGG  779
             ||||||||||||||||||||||||||||||||||||||||||||||||||||||||||||
Sbjct  7667  CGGCCCCCGTCTAAGTGCCCTGGAACGGGCCGTCAGAGAGGGTGAGAATCCCGTCTTGGG  7608

Query  780   CGGGGTGTCCGTGCCCGTGTAAAGCTCCTTCGACGAGTCGAGTTGTTTGGGAATGCAGCT  839
             ||||||||||||||||||||||||||||||||||||||||||||||||||||||||||||
Sbjct  7607  CGGGGTGTCCGTGCCCGTGTAAAGCTCCTTCGACGAGTCGAGTTGTTTGGGAATGCAGCT  7548

Query  840   CTAAATGGGTGGTAAATTTCATCTAAAGCTAAATACTGGCCGGAGACCGATAGCGCACAA  899
             ||||||||||||||||||||||||||||||||||||||||||||||||||||||||||||
Sbjct  7547  CTAAATGGGTGGTAAATTTCATCTAAAGCTAAATACTGGCCGGAGACCGATAGCGCACAA  7488

Query  900   GTAGAGTGATCGAAAGATGAAAAGCACTTTGAAAAGAGAGTTAAACAGCACGTGAAATTG  959
             ||||||||||||||||||||||||||||||||||||||||||||||||||||||||||||
Sbjct  7487  GTAGAGTGATCGAAAGATGAAAAGCACTTTGAAAAGAGAGTTAAACAGCACGTGAAATTG  7428

Query  960   TTGAAAGGGAAGCGCTTGCGACCAGACTCGCCCGCGGGGTTCAGCCGGCATTCGTGCCGG  1019
             ||||||||||||||||||||||||||||||||||||||||||||||||||||||||||||
Sbjct  7427  TTGAAAGGGAAGCGCTTGCGACCAGACTCGCCCGCGGGGTTCAGCCGGCATTCGTGCCGG  7368

Query  1020  TGTACTTCCCCGTGGGCGGGCCAGCGTCGGTTTGGGCGGCCGGTCAAAGGCCCCTGGAAT  1079
             ||||||||||||||||||||||||||||||||||||||||||||||||||||||||||||
Sbjct  7367  TGTACTTCCCCGTGGGCGGGCCAGCGTCGGTTTGGGCGGCCGGTCAAAGGCCCCTGGAAT  7308

Query  1080  GTAGTGCCCTCCGGGGCACCTTATAGCCAGGGGTGCAATGCGGCCAGCCTGGACCGAGGA  1139
             ||||||||||||||||||||||||||||||||||||||||||||||||| ||||||||||
Sbjct  7307  GTAGTGCCCTCCGGGGCACCTTATAGCCAGGGGTGCAATGCGGCCAGCCCGGACCGAGGA  7248

Query  1140  ACGCGCTTCGGCACGGACGCTGGCATAATGGTCGTAAACGACCCGTCTTGAAACACGGAC  1199
             |||||||||||| ||||||||||||||||||||| |||||||||||||||||||||||||
Sbjct  7247  ACGCGCTTCGGCTCGGACGCTGGCATAATGGTCGCAAACGACCCGTCTTGAAACACGGAC  7188

Query  1200  CAAGGAGTCTAACATCTACGCGAGTGTTCGGGTGTCAAACCCGTGCGCGCAGTGAAAGCG  1259
             ||||||||||||||||||||||||||||||||||||||||||||||||| ||||||||||
Sbjct  7187  CAAGGAGTCTAACATCTACGCGAGTGTTCGGGTGTCAAACCCGTGCGCGAAGTGAAAGCG  7128

Query  1260  AACGGAGGTGGGAGCCCCCTTGCGGGGCGCACCATCGACCGATCCTGATGTCTTCGGATG  1319
             |||||||||||||||||||| | |||||||||||||||||||||||||||||||||||||
Sbjct  7127  AACGGAGGTGGGAGCCCCCTCGTGGGGCGCACCATCGACCGATCCTGATGTCTTCGGATG  7068

Query  1320  GATTTGAGTAAGAGCGTAGCTGTGGGGACCCGAAAGATGGTGAACTATGCCTGAATAGGG  1379
             ||||||||||||||||||  ||||||||||||||||||||||||||||||||||||||||
Sbjct  7067  GATTTGAGTAAGAGCGTAAATGTGGGGACCCGAAAGATGGTGAACTATGCCTGAATAGGG  7008

Query  1380  CGAAGCCAGAGGAAACTCTGGTGGAGGCTCGCAGCGGTTCTGACGTGCAAATCGATCGTC  1439
              |||||||||||||||||||||||||||||||||||||||||||||||||||||||||||
Sbjct  7007  TGAAGCCAGAGGAAACTCTGGTGGAGGCTCGCAGCGGTTCTGACGTGCAAATCGATCGTC  6948

Query  1440  AAATTTGGGTATAGGGGCGAAAGACTAATCGAACCATCTAGTAGCTGGTTCCTGCCGAAG  1499
              |||||||||||||||||||||||||||||||||||||| ||||||||||||||||||||
Sbjct  6947  GAATTTGGGTATAGGGGCGAAAGACTAATCGAACCATCTGGTAGCTGGTTCCTGCCGAAG  6888

Query  1500  TTTCCCTCAGGATAGCAGTAACGCAAAATCAGTTTTATGAGGTAAAGCGAATGATTAGAG  1559
             |||||||||||||||||||||||| || ||||||||||||||||||||||||||||||||
Sbjct  6887  TTTCCCTCAGGATAGCAGTAACGCGAA-TCAGTTTTATGAGGTAAAGCGAATGATTAGAG  6829

Query  1560  GCATTGGGGTTGAAACAACCTTAACCTATTCTCAAACTTTAAATATGTAAGAAGCCCTTG  1619
             ||||||||||||||||||||||||||||||||||||||||||||||||||||||||||||
Sbjct  6828  GCATTGGGGTTGAAACAACCTTAACCTATTCTCAAACTTTAAATATGTAAGAAGCCCTTG  6769

Query  1620  TTGCTTAGTTGAACGTGGGCATTAGAATGGAGCGTTACTAGTGGGCCATTTTTGGTAAGC  1679
             |||||||||||||||||||||||||||||  |||||||||||||||||||||||||||||
Sbjct  6768  TTGCTTAGTTGAACGTGGGCATTAGAATGATGCGTTACTAGTGGGCCATTTTTGGTAAGC  6709

Query  1680  AGAACTGGCGATGCGGGATGAACCGAACGCGAGGTTAAGGTGCCGGAATGCACGCTCATC  1739
             ||||||||||||||||||||||||||||||||||||||||||||||||||||||||||||
Sbjct  6708  AGAACTGGCGATGCGGGATGAACCGAACGCGAGGTTAAGGTGCCGGAATGCACGCTCATC  6649

Query  1740  AGACACCACAAAAGGTGTTAGTTCATCTAGACAGCCCGACGGTGGCCATGGAAGTCGGAA  1799
             ||||||||||||||||||||||||||||||||||||||||||||||||||||||||||||
Sbjct  6648  AGACACCACAAAAGGTGTTAGTTCATCTAGACAGCCCGACGGTGGCCATGGAAGTCGGAA  6589

Query  1800  TCCGCTAAGGAGTGTGTAACAACTCACGGGCCGAATGAACTAGCCCTGAAAATGGATGGC  1859
             ||||||||||||||||||||||||||||||||||||||||||||||||||||||||||||
Sbjct  6588  TCCGCTAAGGAGTGTGTAACAACTCACGGGCCGAATGAACTAGCCCTGAAAATGGATGGC  6529

Query  1860  GCTCAAGCGTGCTACCCATACCTCGCCGTCGGGGTAGAAACGATGCCCCGACGAGTAGGC  1919
             ||||||||||||||||||||||||||||||||||||||||||||||||||||||||||||
Sbjct  6528  GCTCAAGCGTGCTACCCATACCTCGCCGTCGGGGTAGAAACGATGCCCCGACGAGTAGGC  6469

Query  1920  AGGCGTGGGGGTCCGTGACGAAGCCTTGGGAGTGATCCCGGGTCGAACGGCCCCTAGTGC  1979
             ||||||||||||||||||||||||||||||||||||||||||||||||||||||||||||
Sbjct  6468  AGGCGTGGGGGTCCGTGACGAAGCCTTGGGAGTGATCCCGGGTCGAACGGCCCCTAGTGC  6409

Query  1980  AGATCTTGGTGGTAGTAGCAAATACTCAAATGAGAACTTTGAGGACTGAAGTGGGGAAAG  2039
             ||||||||||||||||||||||||||||||||||||||||||||||||||||||||||||
Sbjct  6408  AGATCTTGGTGGTAGTAGCAAATACTCAAATGAGAACTTTGAGGACTGAAGTGGGGAAAG  6349

Query  2040  GTTCCATGTGAACAGCAGTTGGACATGGGTTAGTCGATCCTAAGGCATAGGGAAGTTCCG  2099
             ||||||||||||||||||||||||||||||||||||||||||||||||||||||||||||
Sbjct  6348  GTTCCATGTGAACAGCAGTTGGACATGGGTTAGTCGATCCTAAGGCATAGGGAAGTTCCG  6289

Query  2100  TTTGAAAGGCGCCCTCGTGCGCCGTGTGCCGAAAGGGAAGCCGGTTAACATTCCGGCACC  2159
             |||||||||||||||||||||||||||||||||||||||||||||||| |||||||||||
Sbjct  6288  TTTGAAAGGCGCCCTCGTGCGCCGTGTGCCGAAAGGGAAGCCGGTTAATATTCCGGCACC  6229

Query  2160  TGGATGTGGATTCTCCACGGCAACGTAACTGAACGCGGAGACATCGGCGGGGGTCCTGGG  2219
             |||||||||||||||||||||||||||||||||||||||||| |||||||||||||||||
Sbjct  6228  TGGATGTGGATTCTCCACGGCAACGTAACTGAACGCGGAGACGTCGGCGGGGGTCCTGGG  6169

Query  2220  AAGAGTTCTCTTTTCTTCTTGACGGCCTATCACCCTGAAATCGGTTTGTCCGGAGCTAGG  2279
             ||||||||||||||||||||||||||||||||||||||||||||||||||||||||||||
Sbjct  6168  AAGAGTTCTCTTTTCTTCTTGACGGCCTATCACCCTGAAATCGGTTTGTCCGGAGCTAGG  6109

Query  2280  GTTCCACGGCCGGCAGAGCCCTGCACCTTTGCAGGGTCCGGTGCGCCCCCGACGATCCTT  2339
             |||| | |||||||||||||| |||||||||| |||||||||||||||||||||| ||||
Sbjct  6108  GTTCTATGGCCGGCAGAGCCCCGCACCTTTGCGGGGTCCGGTGCGCCCCCGACGACCCTT  6049

Query  2340  GAAAATCCGCGGGAAGGAATAGTTTTCACGCCAGGTCGTACTCATAACCGCAGCAGGTCT  2399
             ||||||||||||||||||||||||||||||||||||||||||||||||||||||||||||
Sbjct  6048  GAAAATCCGCGGGAAGGAATAGTTTTCACGCCAGGTCGTACTCATAACCGCAGCAGGTCT  5989

Query  2400  CCAAGGTGAACAGCCTCTAGTTGATAGAACAATGTAGATAAGGGAAGTCGGCAAAATGGA  2459
             ||||||||||||||||||||||||||||||||||||||||||||||||||||||||||||
Sbjct  5988  CCAAGGTGAACAGCCTCTAGTTGATAGAACAATGTAGATAAGGGAAGTCGGCAAAATGGA  5929

Query  2460  TCCGTAACTTCGGGATAAGGATTGGCTCTAAGGGTCGGGCTCGCTGGGCCTTGGGGGAAA  2519
             ||||||||||||||||||||||||||||||||||||||||||||||||||||||||| ||
Sbjct  5928  TCCGTAACTTCGGGATAAGGATTGGCTCTAAGGGTCGGGCTCGCTGGGCCTTGGGGGGAA  5869

Query  2520  CCCCTCGGAGCAGGGGGGCACTAGCCGGGCAACCGGCCGGCGCCCCCCAGCACCGGGTGG  2579
             ||||||||||||||||||||||||||||||||||||||||||||||| ||||||||||||
Sbjct  5868  CCCCTCGGAGCAGGGGGGCACTAGCCGGGCAACCGGCCGGCGCCCCC-AGCACCGGGTGG  5810

Query  2580  GGGACGCCCTTGGCAGGCTTCGGCCGTCCGGCGGGCGCTTAACGACCAACTTAGAACTGG  2639
             ||||||||||||||||||||||||||||||||||||| ||||||||||||||||||||||
Sbjct  5809  GGGACGCCCTTGGCAGGCTTCGGCCGTCCGGCGGGCGATTAACGACCAACTTAGAACTGG  5750

Query  2640  TACGGACAAGGGGAAT  2655
             ||||||||||||||||
Sbjct  5749  TACGGACAAGGGGAAT  5734


 Score = 1094 bits (592),  Expect = 0.0
 Identities = 679/719 (94%), Gaps = 14/719 (2%)
 Strand=Plus/Minus

Query  1    CAAGGTTTCCGTAGGTGAACCTGCGGAAGGATCATTACCGAGTGCGGGTCCTT-TGGGCC  59
            |||||||||||||||||||||||||||||||||||||||||||||||||||||  |||||
Sbjct  708  CAAGGTTTCCGTAGGTGAACCTGCGGAAGGATCATTACCGAGTGCGGGTCCTTCGGGGCC  649

Query  60   CAACCTCCCATCCGTGTCTATTGTACCCTGTTGCTTCGGCGGGCCCGCCGCTTGTCGGCC  119
            |||||||||| |||||||||  ||||| ||||||||||||||||||||||| ||||||||
Sbjct  648  CAACCTCCCACCCGTGTCTACCGTACCATGTTGCTTCGGCGGGCCCGCCGCCTGTCGGCC  589

Query  120  GCCgggggggCGCCTCTGCCCCCCGGGCCCGTGCCCGCCGGAGACCCCAACACGAACACT  179
            |||||||||    ||||||||||||||||||||||||||| |||||||||||||||||||
Sbjct  588  GCCGGGGGG----CTCTGCCCCCCGGGCCCGTGCCCGCCGAAGACCCCAACACGAACACT  533

Query  180  GTCTGAAAGCGTGCAGTCTGAGTTGATTGAATGCAATCAGTTAAAACTTTCAACAATGGA  239
            |||||||||| |||||||||||||||||   |||||||||||||||||||||||||||||
Sbjct  532  GTCTGAAAGCATGCAGTCTGAGTTGATTCTTTGCAATCAGTTAAAACTTTCAACAATGGA  473

Query  240  TCTCTTGGTTCCGGCATCGATGAAGAACGCAGCGAAATGCGATAACTAATGTGAATTGCA  299
            ||||||||||||||||||||||||||||||||||||||||||||||||||||||||||||
Sbjct  472  TCTCTTGGTTCCGGCATCGATGAAGAACGCAGCGAAATGCGATAACTAATGTGAATTGCA  413

Query  300  GAATTCAGTGAATCATCGAGTCTTTGAACGCACATTGCGCCCCCTGGTATTCCGGGGGGC  359
            ||||||||||||||||||||||||||||||||||||||||||| ||||||||||||||||
Sbjct  412  GAATTCAGTGAATCATCGAGTCTTTGAACGCACATTGCGCCCC-TGGTATTCCGGGGGGC  354

Query  360  ATGCCTGTCCGAGCGTCATTGCTGCCCTCAAGCCCGGCTTGTGTGTTGGGTCGCCGTCCC  419
            ||||||||||||||||||||||||||||||||||||||||||||||||||||| ||||||
Sbjct  353  ATGCCTGTCCGAGCGTCATTGCTGCCCTCAAGCCCGGCTTGTGTGTTGGGTCGTCGTCCC  294

Query  420  CCTCTCCGGGGGGACGGGCCCGAAAGGCAGCGGCGGCACCGCGTCCGATCCTCGAGCGTA  479
            || | | |||||||||||||||||||||||||||||||||||||||||||||||||||||
Sbjct  293  CCCCCCGGGGGGGACGGGCCCGAAAGGCAGCGGCGGCACCGCGTCCGATCCTCGAGCGTA  234

Query  480  TGGGGCTTTGTCACATGCTCTGTAGGATTGGCCGGCGCCTGCCGACGTTTTCCAACCATT  539
            |||| |||||||||  |||| ||||||  ||||||||||||||||| | | |||||||| 
Sbjct  233  TGGG-CTTTGTCACCCGCTCCGTAGGACCGGCCGGCGCCTGCCGACCTCT-CCAACCAT-  177

Query  540  CTTTCCAGGTTGACCTCGGATCAGGTAGGGATACCCGCTGAACTTAAGCATATCAATAAG  599
             |||||||||||||||||||||||||||||||||||||||||||||||||||||||||||
Sbjct  176  -TTTCCAGGTTGACCTCGGATCAGGTAGGGATACCCGCTGAACTTAAGCATATCAATAAG  118

Query  600  CGGAGGAAAAGAAACCAACCGGGATTGCCTCAGTAACGGCGAGTGAAGCGGCAAGAGCTC  659
            ||||||||||||| ||||| ||||||||||||||||||||||||||||||||||||||||
Sbjct  117  CGGAGGAAAAGAA-CCAACAGGGATTGCCTCAGTAACGGCGAGTGAAGCGGCAAGAGCTC  59

Query  660  AAATTTGAAAGCTGGCTCCTTCGGAGTCCGCATTGTAATTT--GCAGAGGATGCTTTGG  716
            |||||||||||||||| ||| ||| |||||| |||||||||  ||||||||||||||||
Sbjct  58   AAATTTGAAAGCTGGC-CCTCCGGGGTCCGCGTTGTAATTTTTGCAGAGGATGCTTTGG  1


>NW_020290590.1 Aspergillus heteromorphus CBS 117.55 chromosome Unknown BO70scaffold_185, 
whole genome shotgun sequence
Length=3171

 Score = 4558 bits (2468),  Expect = 0.0
 Identities = 2596/2657 (98%), Gaps = 11/2657 (0%)
 Strand=Plus/Plus

Query  1     CAAGGTTTCCGTAGGTGAACCTGCGGAAGGATCATTACCGAGTGCGGGTCCTT-TGGGCC  59
             |||||||||||||||||||||||||||||||||||||||||||||||||||||  |||||
Sbjct  459   CAAGGTTTCCGTAGGTGAACCTGCGGAAGGATCATTACCGAGTGCGGGTCCTTCGGGGCC  518

Query  60    CAACCTCCCATCCGTGTCTATTGTACCCTGTTGCTTCGGCGGGCCCGCCGCTTGTCGGCC  119
             |||||||||| |||||||||  ||||| ||||||||||||||||||||||| ||||||||
Sbjct  519   CAACCTCCCACCCGTGTCTACCGTACCATGTTGCTTCGGCGGGCCCGCCGCCTGTCGGCC  578

Query  120   GCCgggggggCGCCTCTGCCCCCCGGGCCCGTGCCCGCCGGAGACCCCAACACGAACACT  179
             ||||||||||   ||||||||||||||||||||||||||| |||||||||||||||||||
Sbjct  579   GCCGGGGGGG---CTCTGCCCCCCGGGCCCGTGCCCGCCGAAGACCCCAACACGAACACT  635

Query  180   GTCTGAAAGCGTGCAGTCTGAGTTGATTGAATGCAATCAGTTAAAACTTTCAACAATGGA  239
             |||||||||| |||||||||||||||||   |||||||||||||||||||||||||||||
Sbjct  636   GTCTGAAAGCATGCAGTCTGAGTTGATTCTTTGCAATCAGTTAAAACTTTCAACAATGGA  695

Query  240   TCTCTTGGTTCCGGCATCGATGAAGAACGCAGCGAAATGCGATAACTAATGTGAATTGCA  299
             ||||||||||||||||||||||||||||||||||||||||||||||||||||||||||||
Sbjct  696   TCTCTTGGTTCCGGCATCGATGAAGAACGCAGCGAAATGCGATAACTAATGTGAATTGCA  755

Query  300   GAATTCAGTGAATCATCGAGTCTTTGAACGCACATTGCGCCCCCTGGTATTCCGGGGGGC  359
             ||||||||||||||||||||||||||||||||||||||||||||||||||||| ||||||
Sbjct  756   GAATTCAGTGAATCATCGAGTCTTTGAACGCACATTGCGCCCCCTGGTATTCC-GGGGGC  814

Query  360   ATGCCTGTCCGAGCGTCATTGCTGCCCTCAAGCCCGGCTTGTGTGTTGGGTCGCCGTCCC  419
             ||||||||||||||||||||||||||||||||||||||||||||||||||||| ||||||
Sbjct  815   ATGCCTGTCCGAGCGTCATTGCTGCCCTCAAGCCCGGCTTGTGTGTTGGGTCGTCGTCCC  874

Query  420   CCTCTCCGGGGGGACGGGCCCGAAAGGCAGCGGCGGCACCGCGTCCGATCCTCGAGCGTA  479
             || | | |||||||||||||||||||||||||||||||||||||||||||||||||||||
Sbjct  875   CCCCCCGGGGGGGACGGGCCCGAAAGGCAGCGGCGGCACCGCGTCCGATCCTCGAGCGTA  934

Query  480   TGGGGCTTTGTCACATGCTCTGTAGGATTGGCCGGCGCCTGCCGACGTTTTCCAACCATT  539
             ||||||||||||||  |||| ||||||  |||||||||||||||||  | |||||||| |
Sbjct  935   TGGGGCTTTGTCACCCGCTCCGTAGGACCGGCCGGCGCCTGCCGAC-CTCTCCAACCA-T  992

Query  540   CTTTCCAGGTTGACCTCGGATCAGGTAGGGATACCCGCTGAACTTAAGCATATCAATAAG  599
              |||||||||||||||||||||||||||||||||||||||||||||||||||||||||||
Sbjct  993   -TTTCCAGGTTGACCTCGGATCAGGTAGGGATACCCGCTGAACTTAAGCATATCAATAAG  1051

Query  600   CGGAGGAAAAGAAACCAACCGGGATTGCCTCAGTAACGGCGAGTGAAGCGGCAAGAGCTC  659
             ||||||||||||||||||| ||||||||||||||||||||||||||||||||||||||||
Sbjct  1052  CGGAGGAAAAGAAACCAACAGGGATTGCCTCAGTAACGGCGAGTGAAGCGGCAAGAGCTC  1111

Query  660   AAATTTGAAAGCTGGCTCCTTCGGAGTCCGCATTGTAATTTGCAGAGGATGCTTTGGGTG  719
             |||||||||||||||| ||| ||| |||||| ||||||||||||||||||||||||||||
Sbjct  1112  AAATTTGAAAGCTGGCCCCTCCGGGGTCCGCGTTGTAATTTGCAGAGGATGCTTTGGGTG  1171

Query  720   CGGCCCCCGTCTAAGTGCCCTGGAACGGGCCGTCAGAGAGGGTGAGAATCCCGTCTTGGG  779
             ||||||||||||||||||||||||||||||||||||||||||||||||||||||||||||
Sbjct  1172  CGGCCCCCGTCTAAGTGCCCTGGAACGGGCCGTCAGAGAGGGTGAGAATCCCGTCTTGGG  1231

Query  780   CGGGGTGTCCGTGCCCGTGTAAAGCTCCTTCGACGAGTCGAGTTGTTTGGGAATGCAGCT  839
             ||||||||||||||||||||||||||||||||||||||||||||||||||||||||||||
Sbjct  1232  CGGGGTGTCCGTGCCCGTGTAAAGCTCCTTCGACGAGTCGAGTTGTTTGGGAATGCAGCT  1291

Query  840   CTAAATGGGTGGTAAATTTCATCTAAAGCTAAATACTGGCCGGAGACCGATAGCGCACAA  899
             ||||||||||||||||||||||||||||||||||||||||||||||||||||||||||||
Sbjct  1292  CTAAATGGGTGGTAAATTTCATCTAAAGCTAAATACTGGCCGGAGACCGATAGCGCACAA  1351

Query  900   GTAGAGTGATCGAAAGATGAAAAGCACTTTGAAAAGAGAGTTAAACAGCACGTGAAATTG  959
             ||||||||||||||||||||||||||||||||||||||||||||||||||||||||||||
Sbjct  1352  GTAGAGTGATCGAAAGATGAAAAGCACTTTGAAAAGAGAGTTAAACAGCACGTGAAATTG  1411

Query  960   TTGAAAGGGAAGCGCTTGCGACCAGACTCGCCCGCGGGGTTCAGCCGGCATTCGTGCCGG  1019
             ||||||||||||||||||||||||||||||||||||||||||||||||||||||||||||
Sbjct  1412  TTGAAAGGGAAGCGCTTGCGACCAGACTCGCCCGCGGGGTTCAGCCGGCATTCGTGCCGG  1471

Query  1020  TGTACTTCCCCGTGGGCGGGCCAGCGTCGGTTTGGGCGGCCGGTCAAAGGCCCCTGGAAT  1079
             ||||||||||||||||||||||||||||||||||||||||||||||||||||||||||||
Sbjct  1472  TGTACTTCCCCGTGGGCGGGCCAGCGTCGGTTTGGGCGGCCGGTCAAAGGCCCCTGGAAT  1531

Query  1080  GTAGTGCCCTCCGGGGCACCTTATAGCCAGGGGTGCAATGCGGCCAGCCTGGACCGAGGA  1139
             ||||||||||||||||||||||||||||||||||||||||||||||||| ||||||||||
Sbjct  1532  GTAGTGCCCTCCGGGGCACCTTATAGCCAGGGGTGCAATGCGGCCAGCCCGGACCGAGGA  1591

Query  1140  ACGCGCTTCGGCACGGACGCTGGCATAATGGTCGTAAACGACCCGTCTTGAAACACGGAC  1199
             |||||||||||| ||||||||||||||||||||| |||||||||||||||||||||||||
Sbjct  1592  ACGCGCTTCGGCTCGGACGCTGGCATAATGGTCGCAAACGACCCGTCTTGAAACACGGAC  1651

Query  1200  CAAGGAGTCTAACATCTACGCGAGTGTTCGGGTGTCAAACCCGTGCGCGCAGTGAAAGCG  1259
             ||||||||||||||||||||||||||||||||||||||||||||||||| ||||||||||
Sbjct  1652  CAAGGAGTCTAACATCTACGCGAGTGTTCGGGTGTCAAACCCGTGCGCGAAGTGAAAGCG  1711

Query  1260  AACGGAGGTGGGAGCCCCCTTGCGGGGCGCACCATCGACCGATCCTGATGTCTTCGGATG  1319
             |||||||||||||||||||| | |||||||||||||||||||||||||||||||||||||
Sbjct  1712  AACGGAGGTGGGAGCCCCCTCGTGGGGCGCACCATCGACCGATCCTGATGTCTTCGGATG  1771

Query  1320  GATTTGAGTAAGAGCGTAGCTGTGGGGACCCGAAAGATGGTGAACTATGCCTGAATAGGG  1379
             ||||||||||||||||||  ||||||||||||||||||||||||||||||||||||||||
Sbjct  1772  GATTTGAGTAAGAGCGTAAATGTGGGGACCCGAAAGATGGTGAACTATGCCTGAATAGGG  1831

Query  1380  CGAAGCCAGAGGAAACTCTGGTGGAGGCTCGCAGCGGTTCTGACGTGCAAATCGATCGTC  1439
              |||||||||||||||||||||||||||||||||||||||||||||||||||||||||||
Sbjct  1832  TGAAGCCAGAGGAAACTCTGGTGGAGGCTCGCAGCGGTTCTGACGTGCAAATCGATCGTC  1891

Query  1440  AAATTTGGGTATAGGGGCGAAAGACTAATCGAACCATCTAGTAGCTGGTTCCTGCCGAAG  1499
              |||||||||||||||||||||||||||||||||||||| ||||||||||||||||||||
Sbjct  1892  GAATTTGGGTATAGGGGCGAAAGACTAATCGAACCATCTGGTAGCTGGTTCCTGCCGAAG  1951

Query  1500  TTTCCCTCAGGATAGCAGTAACGCAAAATCAGTTTTATGAGGTAAAGCGAATGATTAGAG  1559
             ||||||||||||||||||||||||  ||||||||||||||||||||||||||||||||||
Sbjct  1952  TTTCCCTCAGGATAGCAGTAACGCG-AATCAGTTTTATGAGGTAAAGCGAATGATTAGAG  2010

Query  1560  GCATTGGGGTTGAAACAACCTTAACCTATTCTCAAACTTTAAATATGTAAGAAGCCCTTG  1619
             ||||||||||||||||||||||||||||||||||||||||||||||||||||||||||||
Sbjct  2011  GCATTGGGGTTGAAACAACCTTAACCTATTCTCAAACTTTAAATATGTAAGAAGCCCTTG  2070

Query  1620  TTGCTTAGTTGAACGTGGGCATTAGAATGGAGCGTTACTAGTGGGCCATTTTTGGTAAGC  1679
             |||||||||||||||||||||||||||||  |||||||||||||||||||||||||||||
Sbjct  2071  TTGCTTAGTTGAACGTGGGCATTAGAATGATGCGTTACTAGTGGGCCATTTTTGGTAAGC  2130

Query  1680  AGAACTGGCGATGCGGGATGAACCGAACGCGAGGTTAAGGTGCCGGAATGCACGCTCATC  1739
             ||||||||||||||||||||||||||||||||||||||||||||||||||||||||||||
Sbjct  2131  AGAACTGGCGATGCGGGATGAACCGAACGCGAGGTTAAGGTGCCGGAATGCACGCTCATC  2190

Query  1740  AGACACCACAAAAGGTGTTAGTTCATCTAGACAGCCCGACGGTGGCCATGGAAGTCGGAA  1799
             ||||||||||||||||||||||||||||||||||||||||||||||||||||||||||||
Sbjct  2191  AGACACCACAAAAGGTGTTAGTTCATCTAGACAGCCCGACGGTGGCCATGGAAGTCGGAA  2250

Query  1800  TCCGCTAAGGAGTGTGTAACAACTCACGGGCCGAATGAACTAGCCCTGAAAATGGATGGC  1859
             ||||||||||||||||||||||||||||||||||||||||||||||||||||||||||||
Sbjct  2251  TCCGCTAAGGAGTGTGTAACAACTCACGGGCCGAATGAACTAGCCCTGAAAATGGATGGC  2310

Query  1860  GCTCAAGCGTGCTACCCATACCTCGCCGTCGGGGTAGAAACGATGCCCCGACGAGTAGGC  1919
             ||||||||||||||||||||||||||||||||||||||||||||| ||||||||||||||
Sbjct  2311  GCTCAAGCGTGCTACCCATACCTCGCCGTCGGGGTAGAAACGATG-CCCGACGAGTAGGC  2369

Query  1920  AGGCGTGGGGGTCCGTGACGAAGCCTTGGGAGTGATCCCGGGTCGAACGGCCCCTAGTGC  1979
             ||||||||||||||||||||||||||||||||||||||||||||||||||||||||||||
Sbjct  2370  AGGCGTGGGGGTCCGTGACGAAGCCTTGGGAGTGATCCCGGGTCGAACGGCCCCTAGTGC  2429

Query  1980  AGATCTTGGTGGTAGTAGCAAATACTCAAATGAGAACTTTGAGGACTGAAGTGGGGAAAG  2039
             ||||||||||||||||||||||||||||||||||||||||||||||||||||||||||||
Sbjct  2430  AGATCTTGGTGGTAGTAGCAAATACTCAAATGAGAACTTTGAGGACTGAAGTGGGGAAAG  2489

Query  2040  GTTCCATGTGAACAGCAGTTGGACATGGGTTAGTCGATCCTAAGGCATAGGGAAGTTCCG  2099
             ||||||||||||||||||||||||||||||||||||||||||||||||||||||||||||
Sbjct  2490  GTTCCATGTGAACAGCAGTTGGACATGGGTTAGTCGATCCTAAGGCATAGGGAAGTTCCG  2549

Query  2100  TTTGAAAGGCGCCCTCGTGCGCCGTGTGCCGAAAGGGAAGCCGGTTAACATTCCGGCACC  2159
             |||||||||||||||||||||||||||||||||||||||||||||||| |||||||||||
Sbjct  2550  TTTGAAAGGCGCCCTCGTGCGCCGTGTGCCGAAAGGGAAGCCGGTTAATATTCCGGCACC  2609

Query  2160  TGGATGTGGATTCTCCACGGCAACGTAACTGAACGCGGAGACATCGGC-GGGGGTCCTGG  2218
             |||||||||||||||||||||||||||||||||||||||||| ||||| |||||||||||
Sbjct  2610  TGGATGTGGATTCTCCACGGCAACGTAACTGAACGCGGAGACGTCGGCGGGGGGTCCTGG  2669

Query  2219  GAAGAGTTCTCTTTTCTTCTTGACGGCCTATCACCCTGAAATCGGTTTGTCCGGAGCTAG  2278
             ||||||||||||||||||||||||||||||||||||||||||||||||||||||||||||
Sbjct  2670  GAAGAGTTCTCTTTTCTTCTTGACGGCCTATCACCCTGAAATCGGTTTGTCCGGAGCTAG  2729

Query  2279  GGTTCCACGGCCGGCAGAGCCCTGCACCTTTGCAGGGTCCGGTGCGCCCCCGACGATCCT  2338
             ||||| | |||||||||||||| |||||||||| |||||||||||||||||||||| |||
Sbjct  2730  GGTTCTATGGCCGGCAGAGCCCCGCACCTTTGCGGGGTCCGGTGCGCCCCCGACGACCCT  2789

Query  2339  TGAAAATCCGCGGGAAGGAATAGTTTTCACGCCAGGTCGTACTCATAACCGCAGCAGGTC  2398
             ||||||||||||||||||||||||||||||||||||||||||||||||||||||||||||
Sbjct  2790  TGAAAATCCGCGGGAAGGAATAGTTTTCACGCCAGGTCGTACTCATAACCGCAGCAGGTC  2849

Query  2399  TCCAAGGTGAACAGCCTCTAGTTGATAGAACAATGTAGATAAGGGAAGTCGGCAAAATGG  2458
             ||||||||||||||||||||||||||||||||||||||||||||||||||||||||||||
Sbjct  2850  TCCAAGGTGAACAGCCTCTAGTTGATAGAACAATGTAGATAAGGGAAGTCGGCAAAATGG  2909

Query  2459  ATCCGTAACTTCGGGATAAGGATTGGCTCTAAGGGTCGGGCTCGCTGGGCCTTGGGGGAA  2518
             |||||||||||||||||||||||||||||||||||||||||||||||||||||||||| |
Sbjct  2910  ATCCGTAACTTCGGGATAAGGATTGGCTCTAAGGGTCGGGCTCGCTGGGCCTTGGGGGGA  2969

Query  2519  ACCCCTCGGAGCAGGGGGGCACTAGCCGGGCAACCGGCCGGCGCCCCCCAGCACCGGGTG  2578
             ||||||||||||||||||||||||||||||||||||||||||||||||||||||||||||
Sbjct  2970  ACCCCTCGGAGCAGGGGGGCACTAGCCGGGCAACCGGCCGGCGCCCCCCAGCACCGGGTG  3029

Query  2579  GGGGACGCCCTTGGCAGGCTTCGGCCGTCCGGCGGGCGCTTAACGACCAACTTAGAACTG  2638
             |||||||||||||||||||||||||||||||||||||| |||||||||||||||||||||
Sbjct  3030  GGGGACGCCCTTGGCAGGCTTCGGCCGTCCGGCGGGCGATTAACGACCAACTTAGAACTG  3089

Query  2639  GTACGGACAAGGGGAAT  2655
             |||||||||||||||||
Sbjct  3090  GTACGGACAAGGGGAAT  3106


>NW_020290518.1 Aspergillus heteromorphus CBS 117.55 chromosome Unknown BO70scaffold_113, 
whole genome shotgun sequence
Length=6342

 Score = 4556 bits (2467),  Expect = 0.0
 Identities = 2595/2656 (98%), Gaps = 12/2656 (0%)
 Strand=Plus/Plus

Query  1     CAAGGTTTCCGTAGGTGAACCTGCGGAAGGATCATTACCGAGTGCGGGTCCTT-TGGGCC  59
             |||||||||||||||||||||||||||||||||||||||||||||||||||||  |||||
Sbjct  111   CAAGGTTTCCGTAGGTGAACCTGCGGAAGGATCATTACCGAGTGCGGGTCCTTCGGGGCC  170

Query  60    CAACCTCCCATCCGTGTCTATTGTACCCTGTTGCTTCGGCGGGCCCGCCGCTTGTCGGCC  119
             |||||||||| |||||||||  ||||| ||||||||||||||||||||||| ||||||||
Sbjct  171   CAACCTCCCACCCGTGTCTACCGTACCATGTTGCTTCGGCGGGCCCGCCGCCTGTCGGCC  230

Query  120   GCCgggggggCGCCTCTGCCCCCCGGGCCCGTGCCCGCCGGAGACCCCAACACGAACACT  179
             |||||||||    ||||| ||||||||||||||||||||| |||||||||||||||||||
Sbjct  231   GCCGGGGGG----CTCTG-CCCCCGGGCCCGTGCCCGCCGAAGACCCCAACACGAACACT  285

Query  180   GTCTGAAAGCGTGCAGTCTGAGTTGATTGAATGCAATCAGTTAAAACTTTCAACAATGGA  239
             |||||||||| |||||||||||||||||   |||||||||||||||||||||||||||||
Sbjct  286   GTCTGAAAGCATGCAGTCTGAGTTGATTCTTTGCAATCAGTTAAAACTTTCAACAATGGA  345

Query  240   TCTCTTGGTTCCGGCATCGATGAAGAACGCAGCGAAATGCGATAACTAATGTGAATTGCA  299
             ||||||||||||||||||||||||||||||||||||||||||||||||||||||||||||
Sbjct  346   TCTCTTGGTTCCGGCATCGATGAAGAACGCAGCGAAATGCGATAACTAATGTGAATTGCA  405

Query  300   GAATTCAGTGAATCATCGAGTCTTTGAACGCACATTGCGCCCCCTGGTATTCCGGGGGGC  359
             ||||||||||||||||||||||||||||||||||||||||||||||||||||| ||||||
Sbjct  406   GAATTCAGTGAATCATCGAGTCTTTGAACGCACATTGCGCCCCCTGGTATTCC-GGGGGC  464

Query  360   ATGCCTGTCCGAGCGTCATTGCTGCCCTCAAGCCCGGCTTGTGTGTTGGGTCGCCGTCCC  419
             ||||||||||||||||||||||||||||||||||||||||||||||||||||| ||||||
Sbjct  465   ATGCCTGTCCGAGCGTCATTGCTGCCCTCAAGCCCGGCTTGTGTGTTGGGTCGTCGTCCC  524

Query  420   CCTCTCCGGGGGGACGGGCCCGAAAGGCAGCGGCGGCACCGCGTCCGATCCTCGAGCGTA  479
             || | | |||||||||||||||||||||||||||||||||||||||||||||||||||||
Sbjct  525   CC-CCCGGGGGGGACGGGCCCGAAAGGCAGCGGCGGCACCGCGTCCGATCCTCGAGCGTA  583

Query  480   TGGGGCTTTGTCACATGCTCTGTAGGATTGGCCGGCGCCTGCCGACGTTTTCCAACCATT  539
             ||||||||||||||  |||| ||||||  |||||||||||||||||  | |||||||| |
Sbjct  584   TGGGGCTTTGTCACCCGCTCCGTAGGACCGGCCGGCGCCTGCCGAC-CTCTCCAACCA-T  641

Query  540   CTTTCCAGGTTGACCTCGGATCAGGTAGGGATACCCGCTGAACTTAAGCATATCAATAAG  599
              |||||||||||||||||||||||||||||||||||||||||||||||||||||||||||
Sbjct  642   -TTTCCAGGTTGACCTCGGATCAGGTAGGGATACCCGCTGAACTTAAGCATATCAATAAG  700

Query  600   CGGAGGAAAAGAAACCAACCGGGATTGCCTCAGTAACGGCGAGTGAAGCGGCAAGAGCTC  659
             ||||||||||||||||||| ||||||||||||||||||||||||||||||||||||||||
Sbjct  701   CGGAGGAAAAGAAACCAACAGGGATTGCCTCAGTAACGGCGAGTGAAGCGGCAAGAGCTC  760

Query  660   AAATTTGAAAGCTGGCTCCTTCGGAGTCCGCATTGTAATTTGCAGAGGATGCTTTGGGTG  719
             |||||||||||||||| ||| ||| |||||| ||||||||||||||||||||||||||||
Sbjct  761   AAATTTGAAAGCTGGCCCCTCCGGGGTCCGCGTTGTAATTTGCAGAGGATGCTTTGGGTG  820

Query  720   CGGCCCCCGTCTAAGTGCCCTGGAACGGGCCGTCAGAGAGGGTGAGAATCCCGTCTTGGG  779
             ||||||||||||||||||||||||||||||||||||||||||||||||||||||||||||
Sbjct  821   CGGCCCCCGTCTAAGTGCCCTGGAACGGGCCGTCAGAGAGGGTGAGAATCCCGTCTTGGG  880

Query  780   CGGGGTGTCCGTGCCCGTGTAAAGCTCCTTCGACGAGTCGAGTTGTTTGGGAATGCAGCT  839
             ||||||||||||||||||||||||||||||||||||||||||||||||||||||||||||
Sbjct  881   CGGGGTGTCCGTGCCCGTGTAAAGCTCCTTCGACGAGTCGAGTTGTTTGGGAATGCAGCT  940

Query  840   CTAAATGGGTGGTAAATTTCATCTAAAGCTAAATACTGGCCGGAGACCGATAGCGCACAA  899
             ||||||||||||||||||||||||||||||||||||||||||||||||||||||||||||
Sbjct  941   CTAAATGGGTGGTAAATTTCATCTAAAGCTAAATACTGGCCGGAGACCGATAGCGCACAA  1000

Query  900   GTAGAGTGATCGAAAGATGAAAAGCACTTTGAAAAGAGAGTTAAACAGCACGTGAAATTG  959
             ||||||||||||||||||||||||||||||||||||||||||||||||||||||||||||
Sbjct  1001  GTAGAGTGATCGAAAGATGAAAAGCACTTTGAAAAGAGAGTTAAACAGCACGTGAAATTG  1060

Query  960   TTGAAAGGGAAGCGCTTGCGACCAGACTCGCCCGCGGGGTTCAGCCGGCATTCGTGCCGG  1019
             ||||||||||||||||||||||||||||||||||||||||||||||||||||||||||||
Sbjct  1061  TTGAAAGGGAAGCGCTTGCGACCAGACTCGCCCGCGGGGTTCAGCCGGCATTCGTGCCGG  1120

Query  1020  TGTACTTCCCCGTGGGCGGGCCAGCGTCGGTTTGGGCGGCCGGTCAAAGGCCCCTGGAAT  1079
             ||||||||||||||||||||||||||||||||||||||||||||||||||||||||||||
Sbjct  1121  TGTACTTCCCCGTGGGCGGGCCAGCGTCGGTTTGGGCGGCCGGTCAAAGGCCCCTGGAAT  1180

Query  1080  GTAGTGCCCTCCGGGGCACCTTATAGCCAGGGGTGCAATGCGGCCAGCCTGGACCGAGGA  1139
             ||||||||||||||||||||||||||||||||||||||||||||||||| ||||||||||
Sbjct  1181  GTAGTGCCCTCCGGGGCACCTTATAGCCAGGGGTGCAATGCGGCCAGCCCGGACCGAGGA  1240

Query  1140  ACGCGCTTCGGCACGGACGCTGGCATAATGGTCGTAAACGACCCGTCTTGAAACACGGAC  1199
             |||||||||||| ||||||||||||||||||||| |||||||||||||||||||||||||
Sbjct  1241  ACGCGCTTCGGCTCGGACGCTGGCATAATGGTCGCAAACGACCCGTCTTGAAACACGGAC  1300

Query  1200  CAAGGAGTCTAACATCTACGCGAGTGTTCGGGTGTCAAACCCGTGCGCGCAGTGAAAGCG  1259
             ||||||||||||||||||||||||||||||||||||||||||||||||| ||||||||||
Sbjct  1301  CAAGGAGTCTAACATCTACGCGAGTGTTCGGGTGTCAAACCCGTGCGCGAAGTGAAAGCG  1360

Query  1260  AACGGAGGTGGGAGCCCCCTTGCGGGGCGCACCATCGACCGATCCTGATGTCTTCGGATG  1319
             |||||||||||||||||||| | |||||||||||||||||||||||||||||||||||||
Sbjct  1361  AACGGAGGTGGGAGCCCCCTCGTGGGGCGCACCATCGACCGATCCTGATGTCTTCGGATG  1420

Query  1320  GATTTGAGTAAGAGCGTAGCTGTGGGGACCCGAAAGATGGTGAACTATGCCTGAATAGGG  1379
             ||||||||||||||||||  ||||||||||||||||||||||||||||||||||||||||
Sbjct  1421  GATTTGAGTAAGAGCGTAAATGTGGGGACCCGAAAGATGGTGAACTATGCCTGAATAGGG  1480

Query  1380  CGAAGCCAGAGGAAACTCTGGTGGAGGCTCGCAGCGGTTCTGACGTGCAAATCGATCGTC  1439
              |||||||||||||||||||||||||||||||||||||||||||||||||||||||||||
Sbjct  1481  TGAAGCCAGAGGAAACTCTGGTGGAGGCTCGCAGCGGTTCTGACGTGCAAATCGATCGTC  1540

Query  1440  AAATTTGGGTATAGGGGCGAAAGACTAATCGAACCATCTAGTAGCTGGTTCCTGCCGAAG  1499
              |||||||||||||||||||||||||||||||||||||| ||||||||||||||||||||
Sbjct  1541  GAATTTGGGTATAGGGGCGAAAGACTAATCGAACCATCTGGTAGCTGGTTCCTGCCGAAG  1600

Query  1500  TTTCCCTCAGGATAGCAGTAACGCAAAATCAGTTTTATGAGGTAAAGCGAATGATTAGAG  1559
             ||||||||||||||||||||||||  ||||||||||||||||||||||||||||||||||
Sbjct  1601  TTTCCCTCAGGATAGCAGTAACGC-GAATCAGTTTTATGAGGTAAAGCGAATGATTAGAG  1659

Query  1560  GCATTGGGGTTGAAACAACCTTAACCTATTCTCAAACTTTAAATATGTAAGAAGCCCTTG  1619
             ||||||||||||||||||||||||||||||||||||||||||||||||||||||||||||
Sbjct  1660  GCATTGGGGTTGAAACAACCTTAACCTATTCTCAAACTTTAAATATGTAAGAAGCCCTTG  1719

Query  1620  TTGCTTAGTTGAACGTGGGCATTAGAATGGAGCGTTACTAGTGGGCCATTTTTGGTAAGC  1679
             |||||||||||||||||||||||||||||  |||||||||||||||||||||||||||||
Sbjct  1720  TTGCTTAGTTGAACGTGGGCATTAGAATGATGCGTTACTAGTGGGCCATTTTTGGTAAGC  1779

Query  1680  AGAACTGGCGATGCGGGATGAACCGAACGCGAGGTTAAGGTGCCGGAATGCACGCTCATC  1739
             ||||||||||||||||||||||||||||||||||||||||||||||||||||||||||||
Sbjct  1780  AGAACTGGCGATGCGGGATGAACCGAACGCGAGGTTAAGGTGCCGGAATGCACGCTCATC  1839

Query  1740  AGACACCACAAAAGGTGTTAGTTCATCTAGACAGCCCGACGGTGGCCATGGAAGTCGGAA  1799
             ||||||||||||||||||||||||||||||||||||||||||||||||||||||||||||
Sbjct  1840  AGACACCACAAAAGGTGTTAGTTCATCTAGACAGCCCGACGGTGGCCATGGAAGTCGGAA  1899

Query  1800  TCCGCTAAGGAGTGTGTAACAACTCACGGGCCGAATGAACTAGCCCTGAAAATGGATGGC  1859
             ||||||||||||||||||||||||||||||||||||||||||||||||||||||||||||
Sbjct  1900  TCCGCTAAGGAGTGTGTAACAACTCACGGGCCGAATGAACTAGCCCTGAAAATGGATGGC  1959

Query  1860  GCTCAAGCGTGCTACCCATACCTCGCCGTCGGGGTAGAAACGATGCCCCGACGAGTAGGC  1919
             ||||||||||||||||||||||||||||||||||||||||||||||||||||||||||||
Sbjct  1960  GCTCAAGCGTGCTACCCATACCTCGCCGTCGGGGTAGAAACGATGCCCCGACGAGTAGGC  2019

Query  1920  AGGCGTGGGGGTCCGTGACGAAGCCTTGGGAGTGATCCCGGGTCGAACGGCCCCTAGTGC  1979
             ||||||||||||||||||||||||||||||||||||||||||||||||||||||||||||
Sbjct  2020  AGGCGTGGGGGTCCGTGACGAAGCCTTGGGAGTGATCCCGGGTCGAACGGCCCCTAGTGC  2079

Query  1980  AGATCTTGGTGGTAGTAGCAAATACTCAAATGAGAACTTTGAGGACTGAAGTGGGGAAAG  2039
             ||||||||||||||||||||||||||||||||||||||||||||||||||||||||||||
Sbjct  2080  AGATCTTGGTGGTAGTAGCAAATACTCAAATGAGAACTTTGAGGACTGAAGTGGGGAAAG  2139

Query  2040  GTTCCATGTGAACAGCAGTTGGACATGGGTTAGTCGATCCTAAGGCATAGGGAAGTTCCG  2099
             ||||||||||||||||||||||||||||||||||||||||||||||||||||||||||||
Sbjct  2140  GTTCCATGTGAACAGCAGTTGGACATGGGTTAGTCGATCCTAAGGCATAGGGAAGTTCCG  2199

Query  2100  TTTGAAAGGCGCCCTCGTGCGCCGTGTGCCGAAAGGGAAGCCGGTTAACATTCCGGCACC  2159
             |||||||||||||||||||||||||||||||||||||||||||||||| |||||||||||
Sbjct  2200  TTTGAAAGGCGCCCTCGTGCGCCGTGTGCCGAAAGGGAAGCCGGTTAATATTCCGGCACC  2259

Query  2160  TGGATGTGGATTCTCCACGGCAACGTAACTGAACGCGGAGACATCGGCGGGGGTCCTGGG  2219
             |||||||||||||||||||||||||||||||||||||||||| |||||||||||||||||
Sbjct  2260  TGGATGTGGATTCTCCACGGCAACGTAACTGAACGCGGAGACGTCGGCGGGGGTCCTGGG  2319

Query  2220  AAGAGTTCTCTTTTCTTCTTGACGGCCTATCACCCTGAAATCGGTTTGTCCGGAGCTAGG  2279
             ||||||||||||||||||||||||||||||||||||||||||||||||||||||||||||
Sbjct  2320  AAGAGTTCTCTTTTCTTCTTGACGGCCTATCACCCTGAAATCGGTTTGTCCGGAGCTAGG  2379

Query  2280  GTTCCACGGCCGGCAGAGCCCTGCACCTTTGCAGGGTCCGGTGCGCCCCCGACGATCCTT  2339
             |||| | |||||||||||||| |||||||||| |||||||||||||||||||||| ||||
Sbjct  2380  GTTCTATGGCCGGCAGAGCCCCGCACCTTTGCGGGGTCCGGTGCGCCCCCGACGACCCTT  2439

Query  2340  GAAAATCCGCGGGAAGGAATAGTTTTCACGCCAGGTCGTACTCATAACCGCAGCAGGTCT  2399
             ||||||||||||||||||||||||||||||||||||||||||||||||||||||||||||
Sbjct  2440  GAAAATCCGCGGGAAGGAATAGTTTTCACGCCAGGTCGTACTCATAACCGCAGCAGGTCT  2499

Query  2400  CCAAGGTGAACAGCCTCTAGTTGATAGAACAATGTAGATAAGGGAAGTCGGCAAAATGGA  2459
             ||||||||||||||||||||||||||||||||||||||||||||||||||||||||||||
Sbjct  2500  CCAAGGTGAACAGCCTCTAGTTGATAGAACAATGTAGATAAGGGAAGTCGGCAAAATGGA  2559

Query  2460  TCCGTAACTTCGGGATAAGGATTGGCTCTAAGGGTCGGGCTCGCTGGGCCTTGGGGGAAA  2519
             ||||||||||||||||||||||||||||||||||||||||||||||||||||||||| ||
Sbjct  2560  TCCGTAACTTCGGGATAAGGATTGGCTCTAAGGGTCGGGCTCGCTGGGCCTTGGGGGGAA  2619

Query  2520  CCCCTCGGAGCAGGGGGGCACTAGCCGGGCAACCGGCCGGCGCCCCCCAGCACCGGGTGG  2579
             ||||||||||||||||||||||||||||||||||||||||||||||||||||||||||||
Sbjct  2620  CCCCTCGGAGCAGGGGGGCACTAGCCGGGCAACCGGCCGGCGCCCCCCAGCACCGGGTGG  2679

Query  2580  GGGACGCCCTTGGCAGGCTTCGGCCGTCCGGCGGGCGCTTAACGACCAACTTAGAACTGG  2639
             ||||||||||||||||||||||||||||||||||||| ||||||||||||||||||||||
Sbjct  2680  GGGACGCCCTTGGCAGGCTTCGGCCGTCCGGCGGGCGATTAACGACCAACTTAGAACTGG  2739

Query  2640  TACGGACAAGGGGAAT  2655
             ||||||||||||||||
Sbjct  2740  TACGGACAAGGGGAAT  2755


>NW_020290539.1 Aspergillus heteromorphus CBS 117.55 chromosome Unknown BO70scaffold_134, 
whole genome shotgun sequence
Length=4936

 Score = 4553 bits (2465),  Expect = 0.0
 Identities = 2596/2658 (98%), Gaps = 14/2658 (1%)
 Strand=Plus/Plus

Query  1     CAAGGTTTCCGTAGGTGAACCTGCGGAAGGATCATTACCGAGTGCGGGTCCTT-TGGGCC  59
             |||||||||||||||||||||||||||||||||||||||||||||||||||||  |||||
Sbjct  1679  CAAGGTTTCCGTAGGTGAACCTGCGGAAGGATCATTACCGAGTGCGGGTCCTTCGGGGCC  1738

Query  60    CAACCTCCCATCCGTGTCTATTGTACCCTGTTGCTTCGGCGGGCCCGCCGCTTGTCGGCC  119
             |||||||||| |||||||||  ||||| ||||||||||||||||||||||| ||||||||
Sbjct  1739  CAACCTCCCACCCGTGTCTACCGTACCATGTTGCTTCGGCGGGCCCGCCGCCTGTCGGCC  1798

Query  120   GCCgggggggCGCCTCTGCCCCCCGGGCCCGTGCCCGCCGGAGACCCCAACACGAACACT  179
             |||||||||    ||||||||||||||||||||||||||| |||||||||||||||||||
Sbjct  1799  GCCGGGGGG----CTCTGCCCCCCGGGCCCGTGCCCGCCGAAGACCCCAACACGAACACT  1854

Query  180   GTCTGAAAGCGTGCAGTCTGAGTTGATTGAATGCAATCAGTTAAAACTTTCAACAATGGA  239
             |||||||||| |||||||||||||||||   |||||||||||||||||||||||||||||
Sbjct  1855  GTCTGAAAGCATGCAGTCTGAGTTGATTCTTTGCAATCAGTTAAAACTTTCAACAATGGA  1914

Query  240   TCTCTTGGTTCCGGCATCGATGAAGAACGCAGCGAAATGCGATAACTAATGTGAATTGCA  299
             ||||||||||||||||||||||||||||||||||||||||||||||||||||||||||||
Sbjct  1915  TCTCTTGGTTCCGGCATCGATGAAGAACGCAGCGAAATGCGATAACTAATGTGAATTGCA  1974

Query  300   GAATTCAGTGAATCATCGAGTCTTTGAACGCACATTGCGCCCCCTGGTATTCCGGGGGGC  359
             ||||||||||||||||||||||||||||||||||||||||||||||||||||||||||||
Sbjct  1975  GAATTCAGTGAATCATCGAGTCTTTGAACGCACATTGCGCCCCCTGGTATTCCGGGGGGC  2034

Query  360   ATGCCTGTCCGAGCGTCATTGCTGCCCTCAAGCCCGGCTTGTGTGTTGGGTCGCCGTCCC  419
             ||||||||||||||||||||||||||||||||||||||||||||||||||||| ||||||
Sbjct  2035  ATGCCTGTCCGAGCGTCATTGCTGCCCTCAAGCCCGGCTTGTGTGTTGGGTCGTCGTCCC  2094

Query  420   CCTCTCC-GGGGGGACGGGCCCGAAAGGCAGCGGCGGCACCGCGTCCGATCCTCGAGCGT  478
             || | || ||||||||||||||||||||||||||||||||||||||||||||||||||||
Sbjct  2095  CCCCCCCGGGGGGGACGGGCCCGAAAGGCAGCGGCGGCACCGCGTCCGATCCTCGAGCGT  2154

Query  479   ATGGGGCTTTGTCACATGCTCTGTAGGATTGGCCGGCGCCTGCCGACGTTTTCCAACCAT  538
             |||||||||||||||  |||| ||||||  |||||||||||||||||  | |||||||| 
Sbjct  2155  ATGGGGCTTTGTCACCCGCTCCGTAGGACCGGCCGGCGCCTGCCGAC-CTCTCCAACCA-  2212

Query  539   TCTTTCCAGGTTGACCTCGGATCAGGTAGGGATACCCGCTGAACTTAAGCATATCAATAA  598
             | ||||||||||||||||||||||||||||||||||||||||||||||||||||||||||
Sbjct  2213  T-TTTCCAGGTTGACCTCGGATCAGGTAGGGATACCCGCTGAACTTAAGCATATCAATAA  2271

Query  599   GCGGAGGAAAAGAAACCAACCGGGATTGCCTCAGTAACGGCGAGTGAAGCGGCAAGAGCT  658
             |||||||||||||||||||| |||||||||||||||||||||||||||||||||||||||
Sbjct  2272  GCGGAGGAAAAGAAACCAACAGGGATTGCCTCAGTAACGGCGAGTGAAGCGGCAAGAGCT  2331

Query  659   CAAATTTGAAAGCTGGCTCCTTCGGAGTCCGCATTGTAATTTGCAGAGGATGCTTTGGGT  718
             ||||||||||||||||| ||| ||| |||||| |||||||||||||||||||||||||||
Sbjct  2332  CAAATTTGAAAGCTGGCCCCTCCGGGGTCCGCGTTGTAATTTGCAGAGGATGCTTTGGGT  2391

Query  719   GCGGCCCCCGTCTAAGTGCCCTGGAACGGGCCGTCAGAGAGGGTGAGAATCCCGTCTTGG  778
             ||||||||||||||||||||||||||||||||||||||||||||||||||||||||||||
Sbjct  2392  GCGGCCCCCGTCTAAGTGCCCTGGAACGGGCCGTCAGAGAGGGTGAGAATCCCGTCTTGG  2451

Query  779   GCGGGGTGTCCGTGCCCGTGTAAAGCTCCTTCGACGAGTCGAGTTGTTTGGGAATGCAGC  838
             ||||||||||||||||||||||||||||||||||||||||||||||||||||||||||||
Sbjct  2452  GCGGGGTGTCCGTGCCCGTGTAAAGCTCCTTCGACGAGTCGAGTTGTTTGGGAATGCAGC  2511

Query  839   TCTAAATGGGTGGTAAATTTCATCTAAAGCTAAATACTGGCCGGAGACCGATAGCGCACA  898
             ||||||||||||||||||||||||||||||||||||||||||||||||||||||||||||
Sbjct  2512  TCTAAATGGGTGGTAAATTTCATCTAAAGCTAAATACTGGCCGGAGACCGATAGCGCACA  2571

Query  899   AGTAGAGTGATCGAAAGATGAAAAGCACTTTGAAAAGAGAGTTAAACAGCACGTGAAATT  958
             ||||||||||||||||||||||||||||||||||||||||||||||||||||||||||||
Sbjct  2572  AGTAGAGTGATCGAAAGATGAAAAGCACTTTGAAAAGAGAGTTAAACAGCACGTGAAATT  2631

Query  959   GTTGAAAGGGAAGCGCTTGCGACCAGACTCGCCCGCGGGGTTCAGCCGGCATTCGTGCCG  1018
             ||||||||||||||||||||||||||||||||||||||||||||||||||||||||||||
Sbjct  2632  GTTGAAAGGGAAGCGCTTGCGACCAGACTCGCCCGCGGGGTTCAGCCGGCATTCGTGCCG  2691

Query  1019  GTGTACTTCCCCGTGGGCGGGCCAGCGTCGGTTTGGGCGGCCGGTCAAAGGCCCCTGGAA  1078
             ||||||||||||||||||||||||||||||||||||||||||||||||||||||||||||
Sbjct  2692  GTGTACTTCCCCGTGGGCGGGCCAGCGTCGGTTTGGGCGGCCGGTCAAAGGCCCCTGGAA  2751

Query  1079  TGTAGTGCCCTCCGGGGCACCTTATAGCCAGGGGTGCAATGCGGCCAGCCTGGACCGAGG  1138
             |||||||||||||||||||||||||||||||||||||||||||||||||| |||||||||
Sbjct  2752  TGTAGTGCCCTCCGGGGCACCTTATAGCCAGGGGTGCAATGCGGCCAGCCCGGACCGAGG  2811

Query  1139  AACGCGCTTCGGCACGGACGCTGGCATAATGGTCGTAAACGACCCGTCTTGAAACACGGA  1198
             ||||||||||||| ||||||||||||||||||||| ||||||||||||||||||||||||
Sbjct  2812  AACGCGCTTCGGCTCGGACGCTGGCATAATGGTCGCAAACGACCCGTCTTGAAACACGGA  2871

Query  1199  CCAAGGAGTCTAACATCTACGCGAGTGTTCGGGTGTCAAACCCGTGCGCGCAGTGAAAGC  1258
             |||||||||||||||||||||||||||||||||||||||||||||||||| |||||||||
Sbjct  2872  CCAAGGAGTCTAACATCTACGCGAGTGTTCGGGTGTCAAACCCGTGCGCGAAGTGAAAGC  2931

Query  1259  GAACGGAGGTGGGAGCCCCCTTGCGGGGCGCACCATCGACCGATCCTGATGTCTTCGGAT  1318
             ||||||||||||||||||||| | ||||||||||||||||||||||||||||||||||||
Sbjct  2932  GAACGGAGGTGGGAGCCCCCTCGTGGGGCGCACCATCGACCGATCCTGATGTCTTCGGAT  2991

Query  1319  GGATTTGAGTAAGAGCGTAGCTGTGGGGACCCGAAAGATGGTGAACTATGCCTGAATAGG  1378
             |||||||||||||||||||  |||||||||||||||||||||||||||||||||||||||
Sbjct  2992  GGATTTGAGTAAGAGCGTAAATGTGGGGACCCGAAAGATGGTGAACTATGCCTGAATAGG  3051

Query  1379  GCGAAGCCAGAGGAAACTCTGGTGGAGGCTCGCAGCGGTTCTGACGTGCAAATCGATCGT  1438
             | ||||||||||||||||||||||||||||||||||||||||||||||||||||||||||
Sbjct  3052  GTGAAGCCAGAGGAAACTCTGGTGGAGGCTCGCAGCGGTTCTGACGTGCAAATCGATCGT  3111

Query  1439  CAAATTTGGGTATAGGGGCGAAAGACTAATCGAACCATCTAGTAGCTGGTTCCTGCCGAA  1498
             | |||||||||||||||||||||||||||||||||||||| |||||||||||||||||||
Sbjct  3112  CGAATTTGGGTATAGGGGCGAAAGACTAATCGAACCATCTGGTAGCTGGTTCCTGCCGAA  3171

Query  1499  GTTTCCCTCAGGATAGCAGTAACGCAAAATCAGTTTTATGAGGTAAAGCGAATGATTAGA  1558
             |||||||||||||||||||||||||  |||||||||||||||||||||||||||||||||
Sbjct  3172  GTTTCCCTCAGGATAGCAGTAACGC-GAATCAGTTTTATGAGGTAAAGCGAATGATTAGA  3230

Query  1559  GGCATTGGGGTTGAAACAACCTTAACCTATTCTCAAACTTTAAATATGTAAGAAGCCCTT  1618
             ||||||||||||||||||||||||||||||||||||||||||||||||||||||||||||
Sbjct  3231  GGCATTGGGGTTGAAACAACCTTAACCTATTCTCAAACTTTAAATATGTAAGAAGCCCTT  3290

Query  1619  GTTGCTTAGTTGAACGTGGGCATTAGAATGGAGCGTTACTAGTGGGCCATTTTTGGTAAG  1678
             ||||||||||||||||||||||||||||||  ||||||||||||||||||||||||||||
Sbjct  3291  GTTGCTTAGTTGAACGTGGGCATTAGAATGATGCGTTACTAGTGGGCCATTTTTGGTAAG  3350

Query  1679  CAGAACTGGCGATGCGGGATGAACCGAACGCGAGGTTAAGGTGCCGGAATGCACGCTCAT  1738
             ||||||||||||||||||||||||||||||||||||||||||||||||||||||||||||
Sbjct  3351  CAGAACTGGCGATGCGGGATGAACCGAACGCGAGGTTAAGGTGCCGGAATGCACGCTCAT  3410

Query  1739  CAGACACCACAAAAGGTGTTAGTTCATCTAGACAGCCCGACGGTGGCCATGGAAGTCGGA  1798
             ||||||||||||||||||||||||||||||||||||||||||||||||||||||||||||
Sbjct  3411  CAGACACCACAAAAGGTGTTAGTTCATCTAGACAGCCCGACGGTGGCCATGGAAGTCGGA  3470

Query  1799  ATCCGCTAAGGAGTGTGTAACAACTCACGGGCCGAATGAACTAGCCCTGAAAATGGATGG  1858
             ||||||||||||||||||||||||||||||||||||||||||||||||||||||||||||
Sbjct  3471  ATCCGCTAAGGAGTGTGTAACAACTCACGGGCCGAATGAACTAGCCCTGAAAATGGATGG  3530

Query  1859  CGCTCAAGCGTGCTACCCATACCTCGCCGTCGGGGTAGAAACGATGCCCCGACGAGTAGG  1918
             ||||||||||||||||||||||||||||||||||||||||||||||||||||||||||||
Sbjct  3531  CGCTCAAGCGTGCTACCCATACCTCGCCGTCGGGGTAGAAACGATGCCCCGACGAGTAGG  3590

Query  1919  CAGGCGTGGGGGTCCGTGACGAAGCCTTGGGAGTGATCCCGGGTCGAACGGCCCCTAGTG  1978
             ||||||||||||||||||||||||||||||||||||||||||||||||||||||||||||
Sbjct  3591  CAGGCGTGGGGGTCCGTGACGAAGCCTTGGGAGTGATCCCGGGTCGAACGGCCCCTAGTG  3650

Query  1979  CAGATCTTGGTGGTAGTAGCAAATACTCAAATGAGAACTTTGAGGACTGAAGTGGGGAAA  2038
             ||||||||||||||||||||||||||||||||||||||||||||||||||||||||||||
Sbjct  3651  CAGATCTTGGTGGTAGTAGCAAATACTCAAATGAGAACTTTGAGGACTGAAGTGGGGAAA  3710

Query  2039  GGTTCCATGTGAACAGCAGTTGGACATGGGTTAGTCGATCCTAAGGCATAGGGAAGTTCC  2098
             ||||||||||||||||||||||||||||||||||||||||||||||||||||||||||||
Sbjct  3711  GGTTCCATGTGAACAGCAGTTGGACATGGGTTAGTCGATCCTAAGGCATAGGGAAGTTCC  3770

Query  2099  GTTTGAAAGGCGCCCTCGTGCGCCGTGTGCCGAAAGGGAAGCCGGTTAACATTCCGGCAC  2158
             ||||||||||||||||||||||||||||||||||||||||||||||||| ||||||||||
Sbjct  3771  GTTTGAAAGGCGCCCTCGTGCGCCGTGTGCCGAAAGGGAAGCCGGTTAATATTCCGGCAC  3830

Query  2159  CTGGATGTGGATTCTCCACGGCAACGTAACTGAACGCGGAGACATCGGCGGGGGTCCTGG  2218
             ||||||||||||||||||||||||||||||||||||||||||| ||||||||||||||||
Sbjct  3831  CTGGATGTGGATTCTCCACGGCAACGTAACTGAACGCGGAGACGTCGGCGGGGGTCCTGG  3890

Query  2219  GAAGAGTTCTCTTTTCTTCTTGACGGCCTATCACCCTGAAATCGGTTTGTCCGGAGCTAG  2278
             ||||||||||||||||||||||||||||||||||||||||||||||||||||||||||||
Sbjct  3891  GAAGAGTTCTCTTTTCTTCTTGACGGCCTATCACCCTGAAATCGGTTTGTCCGGAGCTAG  3950

Query  2279  GGTTCCACGGCCGGCAGAGCCCTGCACCTTTGCAGGGTCCGGTGCGCCCCCGACGATCCT  2338
             ||||| | |||||||||||||| |||||||||| |||||||||||||||||||||| |||
Sbjct  3951  GGTTCTATGGCCGGCAGAGCCCCGCACCTTTGC-GGGTCCGGTGCGCCCCCGACGACCCT  4009

Query  2339  TGAAAATCCGCGGGAAGGAATAGTTTTCACGCCAGGTCGTACTCATAACCGCAGCAGGTC  2398
             ||||||||||||||||||||||||||||||||||||||||||||||||||||||||||||
Sbjct  4010  TGAAAATCCGCGGGAAGGAATAGTTTTCACGCCAGGTCGTACTCATAACCGCAGCAGGTC  4069

Query  2399  TCCAAGGTGAACAGCCTCTAGTTGATAGAACAATGTAGATAAGGGAAGTCGGCAAAATGG  2458
             ||||||||||||||||||||||||||||||||||||||||||||||||||||||||||||
Sbjct  4070  TCCAAGGTGAACAGCCTCTAGTTGATAGAACAATGTAGATAAGGGAAGTCGGCAAAATGG  4129

Query  2459  ATCCGTAACTTCGGGATAAGGATTGGCTCTAAGGGTCGGGCTCGCTGGGCCTTGGGGGA-  2517
             ||||||||||||||||||||||||||||||||||||||||||||||||||||||||||  
Sbjct  4130  ATCCGTAACTTCGGGATAAGGATTGGCTCTAAGGGTCGGGCTCGCTGGGCCTTGGGGGGG  4189

Query  2518  AACCCCTCGGAGCAGGGGGGCACTAGCCGGGCAACCGGCCGGCGCCCCCCAGCACCGGGT  2577
             |||||||||||||| |||||||||||||||||||||||||||||||||||||||||||||
Sbjct  4190  AACCCCTCGGAGCA-GGGGGCACTAGCCGGGCAACCGGCCGGCGCCCCCCAGCACCGGGT  4248

Query  2578  GGGGGACGCCCTTGGCAGGCTTCGGCCGTCCGGCGGGCGCTTAACGACCAACTTAGAACT  2637
             |||||||||||||||||||||||||||||||||| |||| ||||||||||||||||||||
Sbjct  4249  GGGGGACGCCCTTGGCAGGCTTCGGCCGTCCGGC-GGCGATTAACGACCAACTTAGAACT  4307

Query  2638  GGTACGGACAAGGGGAAT  2655
             ||||||||||||||||||
Sbjct  4308  GGTACGGACAAGGGGAAT  4325


>NW_020290553.1 Aspergillus heteromorphus CBS 117.55 chromosome Unknown BO70scaffold_148, 
whole genome shotgun sequence
Length=4213

 Score = 4551 bits (2464),  Expect = 0.0
 Identities = 2594/2656 (98%), Gaps = 12/2656 (0%)
 Strand=Plus/Minus

Query  1     CAAGGTTTCCGTAGGTGAACCTGCGGAAGGATCATTACCGAGTGCGGGTCCTT-TGGGCC  59
             |||||||||||||||||||||||||||||||||||||||||||||||||||||  |||||
Sbjct  3205  CAAGGTTTCCGTAGGTGAACCTGCGGAAGGATCATTACCGAGTGCGGGTCCTTCGGGGCC  3146

Query  60    CAACCTCCCATCCGTGTCTATTGTACCCTGTTGCTTCGGCGGGCCCGCCGCTTGTCGGCC  119
             |||||||||| |||||||||  ||||| ||||||||||||||||||||||| ||||||||
Sbjct  3145  CAACCTCCCACCCGTGTCTACCGTACCATGTTGCTTCGGCGGGCCCGCCGCCTGTCGGCC  3086

Query  120   GCCgggggggCGCCTCTGCCCCCCGGGCCCGTGCCCGCCGGAGACCCCAACACGAACACT  179
             |||||||||    ||||| ||||||||||||||||||||| |||||||||||||||||||
Sbjct  3085  GCCGGGGGG----CTCTG-CCCCCGGGCCCGTGCCCGCCGAAGACCCCAACACGAACACT  3031

Query  180   GTCTGAAAGCGTGCAGTCTGAGTTGATTGAATGCAATCAGTTAAAACTTTCAACAATGGA  239
             |||||||||| |||||||||||||||||   |||||||||||||||||||||||||||||
Sbjct  3030  GTCTGAAAGCATGCAGTCTGAGTTGATTCTTTGCAATCAGTTAAAACTTTCAACAATGGA  2971

Query  240   TCTCTTGGTTCCGGCATCGATGAAGAACGCAGCGAAATGCGATAACTAATGTGAATTGCA  299
             ||||||||||||||||||||||||||||||||||||||||||||||||||||||||||||
Sbjct  2970  TCTCTTGGTTCCGGCATCGATGAAGAACGCAGCGAAATGCGATAACTAATGTGAATTGCA  2911

Query  300   GAATTCAGTGAATCATCGAGTCTTTGAACGCACATTGCGCCCCCTGGTATTCCGGGGGGC  359
             ||||||||||||||||||||||||||||||||||||||||||||||||||||||||||||
Sbjct  2910  GAATTCAGTGAATCATCGAGTCTTTGAACGCACATTGCGCCCCCTGGTATTCCGGGGGGC  2851

Query  360   ATGCCTGTCCGAGCGTCATTGCTGCCCTCAAGCCCGGCTTGTGTGTTGGGTCGCCGTCCC  419
             ||||||||||||||||||||||||||||||||||||||||||||||||||||| ||||||
Sbjct  2850  ATGCCTGTCCGAGCGTCATTGCTGCCCTCAAGCCCGGCTTGTGTGTTGGGTCGTCGTCCC  2791

Query  420   CCTCTCCGGGGGGACGGGCCCGAAAGGCAGCGGCGGCACCGCGTCCGATCCTCGAGCGTA  479
             || | | |||||||||||||||||||||||||||||||||||||||||||||||||||||
Sbjct  2790  CCCCCCGGGGGGGACGGGCCCGAAAGGCAGCGGCGGCACCGCGTCCGATCCTCGAGCGTA  2731

Query  480   TGGGGCTTTGTCACATGCTCTGTAGGATTGGCCGGCGCCTGCCGACGTTTTCCAACCATT  539
             ||||||||||||||  |||| ||||||  |||||||||||||||||  | |||||||| |
Sbjct  2730  TGGGGCTTTGTCACCCGCTCCGTAGGACCGGCCGGCGCCTGCCGAC-CTCTCCAACCA-T  2673

Query  540   CTTTCCAGGTTGACCTCGGATCAGGTAGGGATACCCGCTGAACTTAAGCATATCAATAAG  599
              |||||||||||||||||||||||||||||||||||||||||||||||||||||||||||
Sbjct  2672  -TTTCCAGGTTGACCTCGGATCAGGTAGGGATACCCGCTGAACTTAAGCATATCAATAAG  2614

Query  600   CGGAGGAAAAGAAACCAACCGGGATTGCCTCAGTAACGGCGAGTGAAGCGGCAAGAGCTC  659
             ||||||||||||||||||| ||||||||||||||||||||||||||||||||||||||||
Sbjct  2613  CGGAGGAAAAGAAACCAACAGGGATTGCCTCAGTAACGGCGAGTGAAGCGGCAAGAGCTC  2554

Query  660   AAATTTGAAAGCTGGCTCCTTCGGAGTCCGCATTGTAATTTGCAGAGGATGCTTTGGGTG  719
             |||||||||||||||| ||| ||| |||||| ||||||||||||||||||||||||||||
Sbjct  2553  AAATTTGAAAGCTGGCCCCTCCGGGGTCCGCGTTGTAATTTGCAGAGGATGCTTTGGGTG  2494

Query  720   CGGCCCCCGTCTAAGTGCCCTGGAACGGGCCGTCAGAGAGGGTGAGAATCCCGTCTTGGG  779
             ||||||||||||||||||||||||||||||||||||||||||||||||||||||||||||
Sbjct  2493  CGGCCCCCGTCTAAGTGCCCTGGAACGGGCCGTCAGAGAGGGTGAGAATCCCGTCTTGGG  2434

Query  780   CGGGGTGTCCGTGCCCGTGTAAAGCTCCTTCGACGAGTCGAGTTGTTTGGGAATGCAGCT  839
             ||||||||||||||||||||||||||||||||||||||||||||||||||||||||||||
Sbjct  2433  CGGGGTGTCCGTGCCCGTGTAAAGCTCCTTCGACGAGTCGAGTTGTTTGGGAATGCAGCT  2374

Query  840   CTAAATGGGTGGTAAATTTCATCTAAAGCTAAATACTGGCCGGAGACCGATAGCGCACAA  899
             ||||||||||||||||||||||||||||||||||||||||||||||||||||||||||||
Sbjct  2373  CTAAATGGGTGGTAAATTTCATCTAAAGCTAAATACTGGCCGGAGACCGATAGCGCACAA  2314

Query  900   GTAGAGTGATCGAAAGATGAAAAGCACTTTGAAAAGAGAGTTAAACAGCACGTGAAATTG  959
             ||||||||||||||||||||||||||||||||||||||||||||||||||||||||||||
Sbjct  2313  GTAGAGTGATCGAAAGATGAAAAGCACTTTGAAAAGAGAGTTAAACAGCACGTGAAATTG  2254

Query  960   TTGAAAGGGAAGCGCTTGCGACCAGACTCGCCCGCGGGGTTCAGCCGGCATTCGTGCCGG  1019
             ||||||||||||||||||||||||||||||||||||||||||||||||||||||||||||
Sbjct  2253  TTGAAAGGGAAGCGCTTGCGACCAGACTCGCCCGCGGGGTTCAGCCGGCATTCGTGCCGG  2194

Query  1020  TGTACTTCCCCGTGGGCGGGCCAGCGTCGGTTTGGGCGGCCGGTCAAAGGCCCCTGGAAT  1079
             ||||||||||||||||||||||||||||||||||||||||||||||||||||||||||||
Sbjct  2193  TGTACTTCCCCGTGGGCGGGCCAGCGTCGGTTTGGGCGGCCGGTCAAAGGCCCCTGGAAT  2134

Query  1080  GTAGTGCCCTCCGGGGCACCTTATAGCCAGGGGTGCAATGCGGCCAGCCTGGACCGAGGA  1139
             ||||||||||||||||||||||||||||||||||||||||||||||||| ||||||||||
Sbjct  2133  GTAGTGCCCTCCGGGGCACCTTATAGCCAGGGGTGCAATGCGGCCAGCCCGGACCGAGGA  2074

Query  1140  ACGCGCTTCGGCACGGACGCTGGCATAATGGTCGTAAACGACCCGTCTTGAAACACGGAC  1199
             |||||||||||| ||||||||||||||||||||| |||||||||||||||||||||||||
Sbjct  2073  ACGCGCTTCGGCTCGGACGCTGGCATAATGGTCGCAAACGACCCGTCTTGAAACACGGAC  2014

Query  1200  CAAGGAGTCTAACATCTACGCGAGTGTTCGGGTGTCAAACCCGTGCGCGCAGTGAAAGCG  1259
             ||||||||||||||||||||||||||||||||||||||||||||||||| ||||||||||
Sbjct  2013  CAAGGAGTCTAACATCTACGCGAGTGTTCGGGTGTCAAACCCGTGCGCGAAGTGAAAGCG  1954

Query  1260  AACGGAGGTGGGAGCCCCCTTGCGGGGCGCACCATCGACCGATCCTGATGTCTTCGGATG  1319
             |||||||||||||||||||| | |||||||||||||||||||||||||||||||||||||
Sbjct  1953  AACGGAGGTGGGAGCCCCCTCGTGGGGCGCACCATCGACCGATCCTGATGTCTTCGGATG  1894

Query  1320  GATTTGAGTAAGAGCGTAGCTGTGGGGACCCGAAAGATGGTGAACTATGCCTGAATAGGG  1379
             ||||||||||||||||||  ||||||||||||||||||||||||||||||||||||||||
Sbjct  1893  GATTTGAGTAAGAGCGTAAATGTGGGGACCCGAAAGATGGTGAACTATGCCTGAATAGGG  1834

Query  1380  CGAAGCCAGAGGAAACTCTGGTGGAGGCTCGCAGCGGTTCTGACGTGCAAATCGATCGTC  1439
              |||||||||||||||||||||||||||||||||||||||||||||||||||||||||||
Sbjct  1833  TGAAGCCAGAGGAAACTCTGGTGGAGGCTCGCAGCGGTTCTGACGTGCAAATCGATCGTC  1774

Query  1440  AAATTTGGGTATAGGGGCGAAAGACTAATCGAACCATCTAGTAGCTGGTTCCTGCCGAAG  1499
              |||||||||||||||||||||||||||||||||||||| ||||||||||||||||||||
Sbjct  1773  GAATTTGGGTATAGGGGCGAAAGACTAATCGAACCATCTGGTAGCTGGTTCCTGCCGAAG  1714

Query  1500  TTTCCCTCAGGATAGCAGTAACGCAAAATCAGTTTTATGAGGTAAAGCGAATGATTAGAG  1559
             ||||||||||||||||||||||||  ||||||||||||||||||||||||||||||||||
Sbjct  1713  TTTCCCTCAGGATAGCAGTAACGC-GAATCAGTTTTATGAGGTAAAGCGAATGATTAGAG  1655

Query  1560  GCATTGGGGTTGAAACAACCTTAACCTATTCTCAAACTTTAAATATGTAAGAAGCCCTTG  1619
             |||||||| |||||||||||||||||||||||||||||||||||||||||||||||||||
Sbjct  1654  GCATTGGG-TTGAAACAACCTTAACCTATTCTCAAACTTTAAATATGTAAGAAGCCCTTG  1596

Query  1620  TTGCTTAGTTGAACGTGGGCATTAGAATGGAGCGTTACTAGTGGGCCATTTTTGGTAAGC  1679
             |||||||||||||||||||||||||||||  |||||||||||||||||||||||||||||
Sbjct  1595  TTGCTTAGTTGAACGTGGGCATTAGAATGATGCGTTACTAGTGGGCCATTTTTGGTAAGC  1536

Query  1680  AGAACTGGCGATGCGGGATGAACCGAACGCGAGGTTAAGGTGCCGGAATGCACGCTCATC  1739
             ||||||||||||||||||||||||||||||||||||||||||||||||||||||||||||
Sbjct  1535  AGAACTGGCGATGCGGGATGAACCGAACGCGAGGTTAAGGTGCCGGAATGCACGCTCATC  1476

Query  1740  AGACACCACAAAAGGTGTTAGTTCATCTAGACAGCCCGACGGTGGCCATGGAAGTCGGAA  1799
             ||||||||||||||||||||||||||||||||||||||||||||||||||||||||||||
Sbjct  1475  AGACACCACAAAAGGTGTTAGTTCATCTAGACAGCCCGACGGTGGCCATGGAAGTCGGAA  1416

Query  1800  TCCGCTAAGGAGTGTGTAACAACTCACGGGCCGAATGAACTAGCCCTGAAAATGGATGGC  1859
             ||||||||||||||||||||||||||||||||||||||||||||||||||||||||||||
Sbjct  1415  TCCGCTAAGGAGTGTGTAACAACTCACGGGCCGAATGAACTAGCCCTGAAAATGGATGGC  1356

Query  1860  GCTCAAGCGTGCTACCCATACCTCGCCGTCGGGGTAGAAACGATGCCCCGACGAGTAGGC  1919
             ||||||||||||||||||||||||||||||||||||||||||||||||||||||||||||
Sbjct  1355  GCTCAAGCGTGCTACCCATACCTCGCCGTCGGGGTAGAAACGATGCCCCGACGAGTAGGC  1296

Query  1920  AGGCGTGGGGGTCCGTGACGAAGCCTTGGGAGTGATCCCGGGTCGAACGGCCCCTAGTGC  1979
             ||||||||||||||||||||||||||||||||||||||||||||||||||||||||||||
Sbjct  1295  AGGCGTGGGGGTCCGTGACGAAGCCTTGGGAGTGATCCCGGGTCGAACGGCCCCTAGTGC  1236

Query  1980  AGATCTTGGTGGTAGTAGCAAATACTCAAATGAGAACTTTGAGGACTGAAGTGGGGAAAG  2039
             ||||||||||||||||||||||||||||||||||||||||||||||||||||||||||||
Sbjct  1235  AGATCTTGGTGGTAGTAGCAAATACTCAAATGAGAACTTTGAGGACTGAAGTGGGGAAAG  1176

Query  2040  GTTCCATGTGAACAGCAGTTGGACATGGGTTAGTCGATCCTAAGGCATAGGGAAGTTCCG  2099
             ||||||||||||||||||||||||||||||||||||||||||||||||||||||||||||
Sbjct  1175  GTTCCATGTGAACAGCAGTTGGACATGGGTTAGTCGATCCTAAGGCATAGGGAAGTTCCG  1116

Query  2100  TTTGAAAGGCGCCCTCGTGCGCCGTGTGCCGAAAGGGAAGCCGGTTAACATTCCGGCACC  2159
             |||||||||||||||||||||||||||||||||||||||||||||||| |||||||||||
Sbjct  1115  TTTGAAAGGCGCCCTCGTGCGCCGTGTGCCGAAAGGGAAGCCGGTTAATATTCCGGCACC  1056

Query  2160  TGGATGTGGATTCTCCACGGCAACGTAACTGAACGCGGAGACATCGGCGGGGGTCCTGGG  2219
             |||||||||||||||||||||||||||||||||||||||||| |||||||||||||||||
Sbjct  1055  TGGATGTGGATTCTCCACGGCAACGTAACTGAACGCGGAGACGTCGGCGGGGGTCCTGGG  996

Query  2220  AAGAGTTCTCTTTTCTTCTTGACGGCCTATCACCCTGAAATCGGTTTGTCCGGAGCTAGG  2279
             ||||||||||||||||||||||||||||||||||||||||||||||||||||||||||||
Sbjct  995   AAGAGTTCTCTTTTCTTCTTGACGGCCTATCACCCTGAAATCGGTTTGTCCGGAGCTAGG  936

Query  2280  GTTCCACGGCCGGCAGAGCCCTGCACCTTTGCAGGGTCCGGTGCGCCCCCGACGATCCTT  2339
             |||| | |||||||||||||| |||||||||| |||||||||||||||||||||| ||||
Sbjct  935   GTTCTATGGCCGGCAGAGCCCCGCACCTTTGCGGGGTCCGGTGCGCCCCCGACGACCCTT  876

Query  2340  GAAAATCCGCGGGAAGGAATAGTTTTCACGCCAGGTCGTACTCATAACCGCAGCAGGTCT  2399
             ||||||||||||||||||||||||||||||||||||||||||||||||||||||||||||
Sbjct  875   GAAAATCCGCGGGAAGGAATAGTTTTCACGCCAGGTCGTACTCATAACCGCAGCAGGTCT  816

Query  2400  CCAAGGTGAACAGCCTCTAGTTGATAGAACAATGTAGATAAGGGAAGTCGGCAAAATGGA  2459
             ||||||||||||||||||||||||||||||||||||||||||||||||||||||||||||
Sbjct  815   CCAAGGTGAACAGCCTCTAGTTGATAGAACAATGTAGATAAGGGAAGTCGGCAAAATGGA  756

Query  2460  TCCGTAACTTCGGGATAAGGATTGGCTCTAAGGGTCGGGCTCGCTGGGCCTTGGGGGAAA  2519
             ||||||||||||||||||||||||||||||||| ||||||||||||||||||||||| ||
Sbjct  755   TCCGTAACTTCGGGATAAGGATTGGCTCTAAGG-TCGGGCTCGCTGGGCCTTGGGGGGAA  697

Query  2520  CCCCTCGGAGCAGGGGGGCACTAGCCGGGCAACCGGCCGGCGCCCCCCAGCACCGGGTGG  2579
             ||||||||||||||||||||||||||||||||||||||||||||||||||||||||||||
Sbjct  696   CCCCTCGGAGCAGGGGGGCACTAGCCGGGCAACCGGCCGGCGCCCCCCAGCACCGGGTGG  637

Query  2580  GGGACGCCCTTGGCAGGCTTCGGCCGTCCGGCGGGCGCTTAACGACCAACTTAGAACTGG  2639
             ||||||||||||||||||||||||||||||||||||| ||||||||||||||||||||||
Sbjct  636   GGGACGCCCTTGGCAGGCTTCGGCCGTCCGGCGGGCGATTAACGACCAACTTAGAACTGG  577

Query  2640  TACGGACAAGGGGAAT  2655
             ||||||||||||||||
Sbjct  576   TACGGACAAGGGGAAT  561


>NW_020290542.1 Aspergillus heteromorphus CBS 117.55 chromosome Unknown BO70scaffold_137, 
whole genome shotgun sequence
Length=4772

 Score = 4543 bits (2460),  Expect = 0.0
 Identities = 2593/2656 (98%), Gaps = 14/2656 (1%)
 Strand=Plus/Plus

Query  1     CAAGGTTTCCGTAGGTGAACCTGCGGAAGGATCATTACCGAGTGCGGGTCCTT-TGGGCC  59
             |||||||||||||||||||||||||||||||||||||||||||||||||||||  |||||
Sbjct  1411  CAAGGTTTCCGTAGGTGAACCTGCGGAAGGATCATTACCGAGTGCGGGTCCTTCGGGGCC  1470

Query  60    CAACCTCCCATCCGTGTCTATTGTACCCTGTTGCTTCGGCGGGCCCGCCGCTTGTCGGCC  119
             |||||||||| |||||||||  ||||| ||||||||||||||||||||||| ||||||||
Sbjct  1471  CAACCTCCCACCCGTGTCTACCGTACCATGTTGCTTCGGCGGGCCCGCCGCCTGTCGGCC  1530

Query  120   GCCgggggggCGCCTCTGCCCCCCGGGCCCGTGCCCGCCGGAGACCCCAACACGAACACT  179
             |||||||||    ||||| ||||||||||||||||||||| ||| |||||||||||||||
Sbjct  1531  GCCGGGGGG----CTCTG-CCCCCGGGCCCGTGCCCGCCGAAGA-CCCAACACGAACACT  1584

Query  180   GTCTGAAAGCGTGCAGTCTGAGTTGATTGAATGCAATCAGTTAAAACTTTCAACAATGGA  239
             |||||||||| |||||||||||||||||   |||||||||||||||||||||||||||||
Sbjct  1585  GTCTGAAAGCATGCAGTCTGAGTTGATTCTTTGCAATCAGTTAAAACTTTCAACAATGGA  1644

Query  240   TCTCTTGGTTCCGGCATCGATGAAGAACGCAGCGAAATGCGATAACTAATGTGAATTGCA  299
             ||||||||||||||||||||||||||||||||||||||||||||||||||||||||||||
Sbjct  1645  TCTCTTGGTTCCGGCATCGATGAAGAACGCAGCGAAATGCGATAACTAATGTGAATTGCA  1704

Query  300   GAATTCAGTGAATCATCGAGTCTTTGAACGCACATTGCGCCCCCTGGTATTCCGGGGGGC  359
             ||||||||||||||||||||||||||||||||||||||||||||||||||||||||||||
Sbjct  1705  GAATTCAGTGAATCATCGAGTCTTTGAACGCACATTGCGCCCCCTGGTATTCCGGGGGGC  1764

Query  360   ATGCCTGTCCGAGCGTCATTGCTGCCCTCAAGCCCGGCTTGTGTGTTGGGTCGCCGTCCC  419
             ||||||||||||||||||||||||||||||||||||||||||||||||||||| ||||||
Sbjct  1765  ATGCCTGTCCGAGCGTCATTGCTGCCCTCAAGCCCGGCTTGTGTGTTGGGTCGTCGTCCC  1824

Query  420   CCTCTCCGGGGGGACGGGCCCGAAAGGCAGCGGCGGCACCGCGTCCGATCCTCGAGCGTA  479
             || | | |||||||||||||||||||||||||||||||||||||||||||||||||||||
Sbjct  1825  CC-CCCGGGGGGGACGGGCCCGAAAGGCAGCGGCGGCACCGCGTCCGATCCTCGAGCGTA  1883

Query  480   TGGGGCTTTGTCACATGCTCTGTAGGATTGGCCGGCGCCTGCCGACGTTTTCCAACCATT  539
             ||||||||||||||  |||| ||||||  |||||||||||||||||  | |||||||| |
Sbjct  1884  TGGGGCTTTGTCACCCGCTCCGTAGGACCGGCCGGCGCCTGCCGAC-CTCTCCAACCA-T  1941

Query  540   CTTTCCAGGTTGACCTCGGATCAGGTAGGGATACCCGCTGAACTTAAGCATATCAATAAG  599
              |||||||||||||||||||||||||||||||||||||||||||||||||||||||||||
Sbjct  1942  -TTTCCAGGTTGACCTCGGATCAGGTAGGGATACCCGCTGAACTTAAGCATATCAATAAG  2000

Query  600   CGGAGGAAAAGAAACCAACCGGGATTGCCTCAGTAACGGCGAGTGAAGCGGCAAGAGCTC  659
             ||||||||||||||||||| ||||||||||||||||||||||||||||||||||||||||
Sbjct  2001  CGGAGGAAAAGAAACCAACAGGGATTGCCTCAGTAACGGCGAGTGAAGCGGCAAGAGCTC  2060

Query  660   AAATTTGAAAGCTGGCTCCTTCGGAGTCCGCATTGTAATTTGCAGAGGATGCTTTGGGTG  719
             |||||||||||||||| ||| ||| |||||| ||||||||||||||||||||||||||||
Sbjct  2061  AAATTTGAAAGCTGGCCCCTCCGGGGTCCGCGTTGTAATTTGCAGAGGATGCTTTGGGTG  2120

Query  720   CGGCCCCCGTCTAAGTGCCCTGGAACGGGCCGTCAGAGAGGGTGAGAATCCCGTCTTGGG  779
             ||||||||||||||||||||||||||||||||||||||||||||||||||||||||||||
Sbjct  2121  CGGCCCCCGTCTAAGTGCCCTGGAACGGGCCGTCAGAGAGGGTGAGAATCCCGTCTTGGG  2180

Query  780   CGGGGTGTCCGTGCCCGTGTAAAGCTCCTTCGACGAGTCGAGTTGTTTGGGAATGCAGCT  839
             ||||||||||||||||||||||||||||||||||||||||||||||||||||||||||||
Sbjct  2181  CGGGGTGTCCGTGCCCGTGTAAAGCTCCTTCGACGAGTCGAGTTGTTTGGGAATGCAGCT  2240

Query  840   CTAAATGGGTGGTAAATTTCATCTAAAGCTAAATACTGGCCGGAGACCGATAGCGCACAA  899
             ||||||||||||||||||||||||||||||||||||||||||||||||||||||||||||
Sbjct  2241  CTAAATGGGTGGTAAATTTCATCTAAAGCTAAATACTGGCCGGAGACCGATAGCGCACAA  2300

Query  900   GTAGAGTGATCGAAAGATGAAAAGCACTTTGAAAAGAGAGTTAAACAGCACGTGAAATTG  959
             ||||||||||||||||||||||||||||||||||||||||||||||||||||||||||||
Sbjct  2301  GTAGAGTGATCGAAAGATGAAAAGCACTTTGAAAAGAGAGTTAAACAGCACGTGAAATTG  2360

Query  960   TTGAAAGGGAAGCGCTTGCGACCAGACTCGCCCGCGGGGTTCAGCCGGCATTCGTGCCGG  1019
             ||||||||||||||||||||||||||||||||||||||||||||||||||||||||||||
Sbjct  2361  TTGAAAGGGAAGCGCTTGCGACCAGACTCGCCCGCGGGGTTCAGCCGGCATTCGTGCCGG  2420

Query  1020  TGTACTTCCCCGTGGGCGGGCCAGCGTCGGTTTGGGCGGCCGGTCAAAGGCCCCTGGAAT  1079
             ||||||||||||||||| ||||||||||||||||||||||||||||||||||||||||||
Sbjct  2421  TGTACTTCCCCGTGGGC-GGCCAGCGTCGGTTTGGGCGGCCGGTCAAAGGCCCCTGGAAT  2479

Query  1080  GTAGTGCCCTCCGGGGCACCTTATAGCCAGGGGTGCAATGCGGCCAGCCTGGACCGAGGA  1139
             ||||||||||||||||||||||||||||||||||||||||||||||||| ||||||||||
Sbjct  2480  GTAGTGCCCTCCGGGGCACCTTATAGCCAGGGGTGCAATGCGGCCAGCCCGGACCGAGGA  2539

Query  1140  ACGCGCTTCGGCACGGACGCTGGCATAATGGTCGTAAACGACCCGTCTTGAAACACGGAC  1199
             |||||||||||| ||||||||||||||||||||| |||||||||||||||||||||||||
Sbjct  2540  ACGCGCTTCGGCTCGGACGCTGGCATAATGGTCGCAAACGACCCGTCTTGAAACACGGAC  2599

Query  1200  CAAGGAGTCTAACATCTACGCGAGTGTTCGGGTGTCAAACCCGTGCGCGCAGTGAAAGCG  1259
             ||||||||||||||||||||||||||||||||||||||||||||||||| ||||||||||
Sbjct  2600  CAAGGAGTCTAACATCTACGCGAGTGTTCGGGTGTCAAACCCGTGCGCGAAGTGAAAGCG  2659

Query  1260  AACGGAGGTGGGAGCCCCCTTGCGGGGCGCACCATCGACCGATCCTGATGTCTTCGGATG  1319
             |||||||||||||||||||| | |||||||||||||||||||||||||||||||||||||
Sbjct  2660  AACGGAGGTGGGAGCCCCCTCGTGGGGCGCACCATCGACCGATCCTGATGTCTTCGGATG  2719

Query  1320  GATTTGAGTAAGAGCGTAGCTGTGGGGACCCGAAAGATGGTGAACTATGCCTGAATAGGG  1379
             ||||||||||||||||||  ||||||||||||||||||||||||||||||||||||||||
Sbjct  2720  GATTTGAGTAAGAGCGTAAATGTGGGGACCCGAAAGATGGTGAACTATGCCTGAATAGGG  2779

Query  1380  CGAAGCCAGAGGAAACTCTGGTGGAGGCTCGCAGCGGTTCTGACGTGCAAATCGATCGTC  1439
              |||||||||||||||||||||||||||||||||||||||||||||||||||||||||||
Sbjct  2780  TGAAGCCAGAGGAAACTCTGGTGGAGGCTCGCAGCGGTTCTGACGTGCAAATCGATCGTC  2839

Query  1440  AAATTTGGGTATAGGGGCGAAAGACTAATCGAACCATCTAGTAGCTGGTTCCTGCCGAAG  1499
              |||||||||||||||||||||||||||||||||||||| ||||||||||||||||||||
Sbjct  2840  GAATTTGGGTATAGGGGCGAAAGACTAATCGAACCATCTGGTAGCTGGTTCCTGCCGAAG  2899

Query  1500  TTTCCCTCAGGATAGCAGTAACGCAAAATCAGTTTTATGAGGTAAAGCGAATGATTAGAG  1559
             ||||||||||||||||||||||||  ||||||||||||||||||||||||||||||||||
Sbjct  2900  TTTCCCTCAGGATAGCAGTAACGC-GAATCAGTTTTATGAGGTAAAGCGAATGATTAGAG  2958

Query  1560  GCATTGGGGTTGAAACAACCTTAACCTATTCTCAAACTTTAAATATGTAAGAAGCCCTTG  1619
             ||||||||||||||||||||||||||||||||||||||||||||||||||||||||||||
Sbjct  2959  GCATTGGGGTTGAAACAACCTTAACCTATTCTCAAACTTTAAATATGTAAGAAGCCCTTG  3018

Query  1620  TTGCTTAGTTGAACGTGGGCATTAGAATGGAGCGTTACTAGTGGGCCATTTTTGGTAAGC  1679
             |||||||||||||||||||||||||||||  |||||||||||||||||||||||||||||
Sbjct  3019  TTGCTTAGTTGAACGTGGGCATTAGAATGATGCGTTACTAGTGGGCCATTTTTGGTAAGC  3078

Query  1680  AGAACTGGCGATGCGGGATGAACCGAACGCGAGGTTAAGGTGCCGGAATGCACGCTCATC  1739
             ||||||||||||||||||||||||||||||||||||||||||||||||||||||||||||
Sbjct  3079  AGAACTGGCGATGCGGGATGAACCGAACGCGAGGTTAAGGTGCCGGAATGCACGCTCATC  3138

Query  1740  AGACACCACAAAAGGTGTTAGTTCATCTAGACAGCCCGACGGTGGCCATGGAAGTCGGAA  1799
             ||||||||||||||||||||||||||||||||||||||||||||||||||||||||||||
Sbjct  3139  AGACACCACAAAAGGTGTTAGTTCATCTAGACAGCCCGACGGTGGCCATGGAAGTCGGAA  3198

Query  1800  TCCGCTAAGGAGTGTGTAACAACTCACGGGCCGAATGAACTAGCCCTGAAAATGGATGGC  1859
             ||||||||||||||||||||||||||||||||||||||||||||||||||||||||||||
Sbjct  3199  TCCGCTAAGGAGTGTGTAACAACTCACGGGCCGAATGAACTAGCCCTGAAAATGGATGGC  3258

Query  1860  GCTCAAGCGTGCTACCCATACCTCGCCGTCGGGGTAGAAACGATGCCCCGACGAGTAGGC  1919
             ||||||||||||||||||||||||||||||||||||||||||||||||||||||||||||
Sbjct  3259  GCTCAAGCGTGCTACCCATACCTCGCCGTCGGGGTAGAAACGATGCCCCGACGAGTAGGC  3318

Query  1920  AGGCGTGGGGGTCCGTGACGAAGCCTTGGGAGTGATCCCGGGTCGAACGGCCCCTAGTGC  1979
             ||||||||||||||||||||||||||||||||||||||||||||||||||||||||||||
Sbjct  3319  AGGCGTGGGGGTCCGTGACGAAGCCTTGGGAGTGATCCCGGGTCGAACGGCCCCTAGTGC  3378

Query  1980  AGATCTTGGTGGTAGTAGCAAATACTCAAATGAGAACTTTGAGGACTGAAGTGGGGAAAG  2039
             ||||||||||||||||||||||||||||||||||||||||||||||||||||||||||||
Sbjct  3379  AGATCTTGGTGGTAGTAGCAAATACTCAAATGAGAACTTTGAGGACTGAAGTGGGGAAAG  3438

Query  2040  GTTCCATGTGAACAGCAGTTGGACATGGGTTAGTCGATCCTAAGGCATAGGGAAGTTCCG  2099
             ||||||||||||||||||||||||||||||||||||||||||||||||||||||||||||
Sbjct  3439  GTTCCATGTGAACAGCAGTTGGACATGGGTTAGTCGATCCTAAGGCATAGGGAAGTTCCG  3498

Query  2100  TTTGAAAGGCGCCCTCGTGCGCCGTGTGCCGAAAGGGAAGCCGGTTAACATTCCGGCACC  2159
             |||||||||||||||||||||||||||||||||||||||||||||||| |||||||||||
Sbjct  3499  TTTGAAAGGCGCCCTCGTGCGCCGTGTGCCGAAAGGGAAGCCGGTTAATATTCCGGCACC  3558

Query  2160  TGGATGTGGATTCTCCACGGCAACGTAACTGAACGCGGAGACATCGGCGGGGGTCCTGGG  2219
             |||||||||||||||||||||||||||||||||||||||||| |||||||||||||||||
Sbjct  3559  TGGATGTGGATTCTCCACGGCAACGTAACTGAACGCGGAGACGTCGGCGGGGGTCCTGGG  3618

Query  2220  AAGAGTTCTCTTTTCTTCTTGACGGCCTATCACCCTGAAATCGGTTTGTCCGGAGCTAGG  2279
             ||||||||||||||||||||||||||||||||||||||||||||||||||||||||||||
Sbjct  3619  AAGAGTTCTCTTTTCTTCTTGACGGCCTATCACCCTGAAATCGGTTTGTCCGGAGCTAGG  3678

Query  2280  GTTCCACGGCCGGCAGAGCCCTGCACCTTTGCAGGGTCCGGTGCGCCCCCGACGATCCTT  2339
             |||| | |||||||||||||| |||||||||| |||||||||||||||||||||| ||||
Sbjct  3679  GTTCTATGGCCGGCAGAGCCCCGCACCTTTGCGGGGTCCGGTGCGCCCCCGACGACCCTT  3738

Query  2340  GAAAATCCGCGGGAAGGAATAGTTTTCACGCCAGGTCGTACTCATAACCGCAGCAGGTCT  2399
             ||||||||||||||||||||||||||||||||||||||||||||||||||||||||||||
Sbjct  3739  GAAAATCCGCGGGAAGGAATAGTTTTCACGCCAGGTCGTACTCATAACCGCAGCAGGTCT  3798

Query  2400  CCAAGGTGAACAGCCTCTAGTTGATAGAACAATGTAGATAAGGGAAGTCGGCAAAATGGA  2459
             ||||||||||||||||||||||||||||||||||||||||||||||||||||||||||||
Sbjct  3799  CCAAGGTGAACAGCCTCTAGTTGATAGAACAATGTAGATAAGGGAAGTCGGCAAAATGGA  3858

Query  2460  TCCGTAACTTCGGGATAAGGATTGGCTCTAAGGGTCGGGCTCGCTGGGCCTTGGGGGAAA  2519
             ||||||||||||||||||||||||||||||||||||||||||||||||||||||||| ||
Sbjct  3859  TCCGTAACTTCGGGATAAGGATTGGCTCTAAGGGTCGGGCTCGCTGGGCCTTGGGGGGAA  3918

Query  2520  CCCCTCGGAGCAGGGGGGCACTAGCCGGGCAACCGGCCGGCGCCCCCCAGCACCGGGTGG  2579
             |||||||||||||||||||||||||||||||||||||||||| |||||||||||||||||
Sbjct  3919  CCCCTCGGAGCAGGGGGGCACTAGCCGGGCAACCGGCCGGCG-CCCCCAGCACCGGGTGG  3977

Query  2580  GGGACGCCCTTGGCAGGCTTCGGCCGTCCGGCGGGCGCTTAACGACCAACTTAGAACTGG  2639
             ||||||||||||||||||||||||||||||||||||| ||||||||||||||||||||||
Sbjct  3978  GGGACGCCCTTGGCAGGCTTCGGCCGTCCGGCGGGCGATTAACGACCAACTTAGAACTGG  4037

Query  2640  TACGGACAAGGGGAAT  2655
             ||||||||||||||||
Sbjct  4038  TACGGACAAGGGGAAT  4053


>NW_020290541.1 Aspergillus heteromorphus CBS 117.55 chromosome Unknown BO70scaffold_136, 
whole genome shotgun sequence
Length=4852

 Score = 4543 bits (2460),  Expect = 0.0
 Identities = 2593/2656 (98%), Gaps = 13/2656 (0%)
 Strand=Plus/Plus

Query  1     CAAGGTTTCCGTAGGTGAACCTGCGGAAGGATCATTACCGAGTGCGGGTCCTT-TGGGCC  59
             |||||||||||||||||||||||||||||||||||||||||||||||||||||  |||||
Sbjct  1524  CAAGGTTTCCGTAGGTGAACCTGCGGAAGGATCATTACCGAGTGCGGGTCCTTCGGGGCC  1583

Query  60    CAACCTCCCATCCGTGTCTATTGTACCCTGTTGCTTCGGCGGGCCCGCCGCTTGTCGGCC  119
             |||||||||| |||||||||  ||||| ||||||||||||||||||||||| ||||||||
Sbjct  1584  CAACCTCCCACCCGTGTCTACCGTACCATGTTGCTTCGGCGGGCCCGCCGCCTGTCGGCC  1643

Query  120   GCCgggggggCGCCTCTGCCCCCCGGGCCCGTGCCCGCCGGAGACCCCAACACGAACACT  179
             |||||||||||   ||||  |||||||||||||||||||| |||||||||||||||||||
Sbjct  1644  GCCGGGGGGGC---TCTG--CCCCGGGCCCGTGCCCGCCGAAGACCCCAACACGAACACT  1698

Query  180   GTCTGAAAGCGTGCAGTCTGAGTTGATTGAATGCAATCAGTTAAAACTTTCAACAATGGA  239
             |||||||||| |||||||||||||||||   |||||||||||||||||||||||||||||
Sbjct  1699  GTCTGAAAGCATGCAGTCTGAGTTGATTCTTTGCAATCAGTTAAAACTTTCAACAATGGA  1758

Query  240   TCTCTTGGTTCCGGCATCGATGAAGAACGCAGCGAAATGCGATAACTAATGTGAATTGCA  299
             ||||||||||||||||||||||||||||||||||||||||||||||||||||||||||||
Sbjct  1759  TCTCTTGGTTCCGGCATCGATGAAGAACGCAGCGAAATGCGATAACTAATGTGAATTGCA  1818

Query  300   GAATTCAGTGAATCATCGAGTCTTTGAACGCACATTGCGCCCCCTGGTATTCCGGGGGGC  359
             ||||||||||||||||||||||||||||||||||||||||||||||||||||||||||||
Sbjct  1819  GAATTCAGTGAATCATCGAGTCTTTGAACGCACATTGCGCCCCCTGGTATTCCGGGGGGC  1878

Query  360   ATGCCTGTCCGAGCGTCATTGCTGCCCTCAAGCCCGGCTTGTGTGTTGGGTCGCCGTCCC  419
             ||||||||||||||||||||||||||||||||||||||||||||||||||||| ||||||
Sbjct  1879  ATGCCTGTCCGAGCGTCATTGCTGCCCTCAAGCCCGGCTTGTGTGTTGGGTCGTCGTCCC  1938

Query  420   CCTCTCCGGGGGGACGGGCCCGAAAGGCAGCGGCGGCACCGCGTCCGATCCTCGAGCGTA  479
             || | | |||||||||||||||||||||||||||||||||||||||||||||||||||||
Sbjct  1939  CCCCCCGGGGGGGACGGGCCCGAAAGGCAGCGGCGGCACCGCGTCCGATCCTCGAGCGTA  1998

Query  480   TGGGGCTTTGTCACATGCTCTGTAGGATTGGCCGGCGCCTGCCGACGTTTTCCAACCATT  539
             ||||||||||||||  |||| ||||||  |||||||||||||||||  | |||||||| |
Sbjct  1999  TGGGGCTTTGTCACCCGCTCCGTAGGACCGGCCGGCGCCTGCCGAC-CTCTCCAACCA-T  2056

Query  540   CTTTCCAGGTTGACCTCGGATCAGGTAGGGATACCCGCTGAACTTAAGCATATCAATAAG  599
              |||||||||||||||||||||||||||||||||||||||||||||||||||||||||||
Sbjct  2057  -TTTCCAGGTTGACCTCGGATCAGGTAGGGATACCCGCTGAACTTAAGCATATCAATAAG  2115

Query  600   CGGAGGAAAAGAAACCAACCGGGATTGCCTCAGTAACGGCGAGTGAAGCGGCAAGAGCTC  659
             ||||||||||||||||||| ||||||||||||||||||||||||||||||||||||||||
Sbjct  2116  CGGAGGAAAAGAAACCAACAGGGATTGCCTCAGTAACGGCGAGTGAAGCGGCAAGAGCTC  2175

Query  660   AAATTTGAAAGCTGGCTCCTTCGGAGTCCGCATTGTAATTTGCAGAGGATGCTTTGGGTG  719
             |||||||||||||||| ||| ||| |||||| ||||||||||||||||||||||||||||
Sbjct  2176  AAATTTGAAAGCTGGCCCCTCCGGGGTCCGCGTTGTAATTTGCAGAGGATGCTTTGGGTG  2235

Query  720   CGGCCCCCGTCTAAGTGCCCTGGAACGGGCCGTCAGAGAGGGTGAGAATCCCGTCTTGGG  779
             ||||||||||||||||||||||||||||||||||||||||||||||||||||||||||||
Sbjct  2236  CGGCCCCCGTCTAAGTGCCCTGGAACGGGCCGTCAGAGAGGGTGAGAATCCCGTCTTGGG  2295

Query  780   CGGGGTGTCCGTGCCCGTGTAAAGCTCCTTCGACGAGTCGAGTTGTTTGGGAATGCAGCT  839
             ||||||||||||||||||||||||||||||||||||||||||||||||||||||||||||
Sbjct  2296  CGGGGTGTCCGTGCCCGTGTAAAGCTCCTTCGACGAGTCGAGTTGTTTGGGAATGCAGCT  2355

Query  840   CTAAATGGGTGGTAAATTTCATCTAAAGCTAAATACTGGCCGGAGACCGATAGCGCACAA  899
             ||||||||||||||||||||||||||||||||||||||||||||||||||||||||||||
Sbjct  2356  CTAAATGGGTGGTAAATTTCATCTAAAGCTAAATACTGGCCGGAGACCGATAGCGCACAA  2415

Query  900   GTAGAGTGATCGAAAGATGAAAAGCACTTTGAAAAGAGAGTTAAACAGCACGTGAAATTG  959
             ||||||||||||||||||||||||||||||||||||||||||||||||||||||||||||
Sbjct  2416  GTAGAGTGATCGAAAGATGAAAAGCACTTTGAAAAGAGAGTTAAACAGCACGTGAAATTG  2475

Query  960   TTGAAAGGGAAGCGCTTGCGACCAGACTCGCCCGCGGGGTTCAGCCGGCATTCGTGCCGG  1019
             ||||||||||||||||||||||||||||||||||| ||||||||||||||||||||||||
Sbjct  2476  TTGAAAGGGAAGCGCTTGCGACCAGACTCGCCCGC-GGGTTCAGCCGGCATTCGTGCCGG  2534

Query  1020  TGTACTTCCCCGTGGGCGGGCCAGCGTCGGTTTGGGCGGCCGGTCAAAGGCCCCTGGAAT  1079
             ||||||||||||||||||||||||||||||||||||||||||||||||||||||||||||
Sbjct  2535  TGTACTTCCCCGTGGGCGGGCCAGCGTCGGTTTGGGCGGCCGGTCAAAGGCCCCTGGAAT  2594

Query  1080  GTAGTGCCCTCCGGGGCACCTTATAGCCAGGGGTGCAATGCGGCCAGCCTGGACCGAGGA  1139
             ||||||||||||||||||||||||||||||||||||||||||||||||| ||||||||||
Sbjct  2595  GTAGTGCCCTCCGGGGCACCTTATAGCCAGGGGTGCAATGCGGCCAGCCCGGACCGAGGA  2654

Query  1140  ACGCGCTTCGGCACGGACGCTGGCATAATGGTCGTAAACGACCCGTCTTGAAACACGGAC  1199
             |||||||||||| ||||||||||||||||||||| |||||||||||||||||||||||||
Sbjct  2655  ACGCGCTTCGGCTCGGACGCTGGCATAATGGTCGCAAACGACCCGTCTTGAAACACGGAC  2714

Query  1200  CAAGGAGTCTAACATCTACGCGAGTGTTCGGGTGTCAAACCCGTGCGCGCAGTGAAAGCG  1259
             ||||||||||||||||||||||||||||||||||||||||||||||||| ||||||||||
Sbjct  2715  CAAGGAGTCTAACATCTACGCGAGTGTTCGGGTGTCAAACCCGTGCGCGAAGTGAAAGCG  2774

Query  1260  AACGGAGGTGGGAGCCCCCTTGCGGGGCGCACCATCGACCGATCCTGATGTCTTCGGATG  1319
             |||||||||||||||||||| | |||||||||||||||||||||||||||||||||||||
Sbjct  2775  AACGGAGGTGGGAGCCCCCTCGTGGGGCGCACCATCGACCGATCCTGATGTCTTCGGATG  2834

Query  1320  GATTTGAGTAAGAGCGTAGCTGTGGGGACCCGAAAGATGGTGAACTATGCCTGAATAGGG  1379
             ||||||||||||||||||  ||||||||||||||||||||||||||||||||||||||||
Sbjct  2835  GATTTGAGTAAGAGCGTAAATGTGGGGACCCGAAAGATGGTGAACTATGCCTGAATAGGG  2894

Query  1380  CGAAGCCAGAGGAAACTCTGGTGGAGGCTCGCAGCGGTTCTGACGTGCAAATCGATCGTC  1439
              |||||||||||||||||||||||||||||||||||||||||||||||||||||||||||
Sbjct  2895  TGAAGCCAGAGGAAACTCTGGTGGAGGCTCGCAGCGGTTCTGACGTGCAAATCGATCGTC  2954

Query  1440  AAATTTGGGTATAGGGGCGAAAGACTAATCGAACCATCTAGTAGCTGGTTCCTGCCGAAG  1499
              |||||||||||||||||||||||||||||||||||||| ||||||||||||||||||||
Sbjct  2955  GAATTTGGGTATAGGGGCGAAAGACTAATCGAACCATCTGGTAGCTGGTTCCTGCCGAAG  3014

Query  1500  TTTCCCTCAGGATAGCAGTAACGCAAAATCAGTTTTATGAGGTAAAGCGAATGATTAGAG  1559
             ||||||||||||||||||||||||  ||||||||||||||||||||||||||||||||||
Sbjct  3015  TTTCCCTCAGGATAGCAGTAACGC-GAATCAGTTTTATGAGGTAAAGCGAATGATTAGAG  3073

Query  1560  GCATTGGGGTTGAAACAACCTTAACCTATTCTCAAACTTTAAATATGTAAGAAGCCCTTG  1619
             ||||||||||||||||||||||||||||||||||||||||||||||||||||||||||||
Sbjct  3074  GCATTGGGGTTGAAACAACCTTAACCTATTCTCAAACTTTAAATATGTAAGAAGCCCTTG  3133

Query  1620  TTGCTTAGTTGAACGTGGGCATTAGAATGGAGCGTTACTAGTGGGCCATTTTTGGTAAGC  1679
             |||||||||||||||||||||||||||||  |||||||||||||||||||||||||||||
Sbjct  3134  TTGCTTAGTTGAACGTGGGCATTAGAATGATGCGTTACTAGTGGGCCATTTTTGGTAAGC  3193

Query  1680  AGAACTGGCGATGCGGGATGAACCGAACGCGAGGTTAAGGTGCCGGAATGCACGCTCATC  1739
             ||||||||||||||||||||||||||||||||||||||||||||||||||||||||||||
Sbjct  3194  AGAACTGGCGATGCGGGATGAACCGAACGCGAGGTTAAGGTGCCGGAATGCACGCTCATC  3253

Query  1740  AGACACCACAAAAGGTGTTAGTTCATCTAGACAGCCCGACGGTGGCCATGGAAGTCGGAA  1799
             ||||||||||||||||||||||||||||||||||||||||||||||||||||||||||||
Sbjct  3254  AGACACCACAAAAGGTGTTAGTTCATCTAGACAGCCCGACGGTGGCCATGGAAGTCGGAA  3313

Query  1800  TCCGCTAAGGAGTGTGTAACAACTCACGGGCCGAATGAACTAGCCCTGAAAATGGATGGC  1859
             ||||||||||||||||||||||||||||||||||||||||||||||||||||||||||||
Sbjct  3314  TCCGCTAAGGAGTGTGTAACAACTCACGGGCCGAATGAACTAGCCCTGAAAATGGATGGC  3373

Query  1860  GCTCAAGCGTGCTACCCATACCTCGCCGTCGGGGTAGAAACGATGCCCCGACGAGTAGGC  1919
             ||||||||||||||||||||||||||||||||||||||||||||||||||||||||||||
Sbjct  3374  GCTCAAGCGTGCTACCCATACCTCGCCGTCGGGGTAGAAACGATGCCCCGACGAGTAGGC  3433

Query  1920  AGGCGTGGGGGTCCGTGACGAAGCCTTGGGAGTGATCCCGGGTCGAACGGCCCCTAGTGC  1979
             ||||||||||||||||||||||||||||||||||||||||||||||||||||||||||||
Sbjct  3434  AGGCGTGGGGGTCCGTGACGAAGCCTTGGGAGTGATCCCGGGTCGAACGGCCCCTAGTGC  3493

Query  1980  AGATCTTGGTGGTAGTAGCAAATACTCAAATGAGAACTTTGAGGACTGAAGTGGGGAAAG  2039
             ||||||||||||||||||||||||||||||||||||||||||||||||||||||||||||
Sbjct  3494  AGATCTTGGTGGTAGTAGCAAATACTCAAATGAGAACTTTGAGGACTGAAGTGGGGAAAG  3553

Query  2040  GTTCCATGTGAACAGCAGTTGGACATGGGTTAGTCGATCCTAAGGCATAGGGAAGTTCCG  2099
             ||||||||||||||||||||||||||||||||||||||||||||||||||||||||||||
Sbjct  3554  GTTCCATGTGAACAGCAGTTGGACATGGGTTAGTCGATCCTAAGGCATAGGGAAGTTCCG  3613

Query  2100  TTTGAAAGGCGCCCTCGTGCGCCGTGTGCCGAAAGGGAAGCCGGTTAACATTCCGGCACC  2159
             |||||||||||||||||||||||||||||||||||||||||||||||| |||||||||||
Sbjct  3614  TTTGAAAGGCGCCCTCGTGCGCCGTGTGCCGAAAGGGAAGCCGGTTAATATTCCGGCACC  3673

Query  2160  TGGATGTGGATTCTCCACGGCAACGTAACTGAACGCGGAGACATCGGCGGGGGTCCTGGG  2219
             |||||||||||||||||||||||||||||||||||||||||| |||||||||||||||||
Sbjct  3674  TGGATGTGGATTCTCCACGGCAACGTAACTGAACGCGGAGACGTCGGCGGGGGTCCTGGG  3733

Query  2220  AAGAGTTCTCTTTTCTTCTTGACGGCCTATCACCCTGAAATCGGTTTGTCCGGAGCTAGG  2279
             ||||||||||||||||||||||||||||||||||||||||||||||||||||||||||||
Sbjct  3734  AAGAGTTCTCTTTTCTTCTTGACGGCCTATCACCCTGAAATCGGTTTGTCCGGAGCTAGG  3793

Query  2280  GTTCCACGGCCGGCAGAGCCCTGCACCTTTGCAGGGTCCGGTGCGCCCCCGACGATCCTT  2339
             |||| | |||||||||||||| |||||||||| |||||||||||||||||||||| ||||
Sbjct  3794  GTTCTATGGCCGGCAGAGCCCCGCACCTTTGCGGGGTCCGGTGCGCCCCCGACGACCCTT  3853

Query  2340  GAAAATCCGCGGGAAGGAATAGTTTTCACGCCAGGTCGTACTCATAACCGCAGCAGGTCT  2399
             ||||||||||||||||||||||||||||||||||||||||||||||||||||||||||||
Sbjct  3854  GAAAATCCGCGGGAAGGAATAGTTTTCACGCCAGGTCGTACTCATAACCGCAGCAGGTCT  3913

Query  2400  CCAAGGTGAACAGCCTCTAGTTGATAGAACAATGTAGATAAGGGAAGTCGGCAAAATGGA  2459
             ||||||||||||||||||||||||||||||||||||||||||||||||||||||||||||
Sbjct  3914  CCAAGGTGAACAGCCTCTAGTTGATAGAACAATGTAGATAAGGGAAGTCGGCAAAATGGA  3973

Query  2460  TCCGTAACTTCGGGATAAGGATTGGCTCTAAGGGTCGGGCTCGCTGGGCCTTGGGGGAAA  2519
             ||||||||||||||||||||||||||||||||||||||||||||||||||||||||| ||
Sbjct  3974  TCCGTAACTTCGGGATAAGGATTGGCTCTAAGGGTCGGGCTCGCTGGGCCTTGGGGGGAA  4033

Query  2520  CCCCTCGGAGCAGGGGGGCACTAGCCGGGCAACCGGCCGGCGCCCCCCAGCACCGGGTGG  2579
             |||||||||||||||||||||||| ||||||||||||||||| |||||||||||||||||
Sbjct  4034  CCCCTCGGAGCAGGGGGGCACTAG-CGGGCAACCGGCCGGCG-CCCCCAGCACCGGGTGG  4091

Query  2580  GGGACGCCCTTGGCAGGCTTCGGCCGTCCGGCGGGCGCTTAACGACCAACTTAGAACTGG  2639
             ||||||||||||||||||||||||||||||||||||| ||||||||||||||||||||||
Sbjct  4092  GGGACGCCCTTGGCAGGCTTCGGCCGTCCGGCGGGCGATTAACGACCAACTTAGAACTGG  4151

Query  2640  TACGGACAAGGGGAAT  2655
             ||||||||||||||||
Sbjct  4152  TACGGACAAGGGGAAT  4167


>NW_020290530.1 Aspergillus heteromorphus CBS 117.55 chromosome Unknown BO70scaffold_125, 
whole genome shotgun sequence
Length=5362

 Score = 4543 bits (2460),  Expect = 0.0
 Identities = 2593/2656 (98%), Gaps = 14/2656 (1%)
 Strand=Plus/Plus

Query  1     CAAGGTTTCCGTAGGTGAACCTGCGGAAGGATCATTACCGAGTGCGGGTCCTT-TGGGCC  59
             |||||||||||||||||||||||||||||||||||||||||||||||||||||  |||||
Sbjct  222   CAAGGTTTCCGTAGGTGAACCTGCGGAAGGATCATTACCGAGTGCGGGTCCTTCGGGGCC  281

Query  60    CAACCTCCCATCCGTGTCTATTGTACCCTGTTGCTTCGGCGGGCCCGCCGCTTGTCGGCC  119
             |||||||||| |||||||||  ||||| ||||||||||||||||||||||| ||||||||
Sbjct  282   CAACCTCCCACCCGTGTCTACCGTACCATGTTGCTTCGGCGGGCCCGCCGCCTGTCGGCC  341

Query  120   GCCgggggggCGCCTCTGCCCCCCGGGCCCGTGCCCGCCGGAGACCCCAACACGAACACT  179
             |||||||||    ||||||||||||||||||||||||||| |||||||||||||||||||
Sbjct  342   GCCGGGGGG----CTCTGCCCCCCGGGCCCGTGCCCGCCGAAGACCCCAACACGAACACT  397

Query  180   GTCTGAAAGCGTGCAGTCTGAGTTGATTGAATGCAATCAGTTAAAACTTTCAACAATGGA  239
             |||||||||| |||||||||||||||||   |||||||||||||||||||||||||||||
Sbjct  398   GTCTGAAAGCATGCAGTCTGAGTTGATTCTTTGCAATCAGTTAAAACTTTCAACAATGGA  457

Query  240   TCTCTTGGTTCCGGCATCGATGAAGAACGCAGCGAAATGCGATAACTAATGTGAATTGCA  299
             ||||||||||||||||||||||||||||||||||||||||||||||||||||||||||||
Sbjct  458   TCTCTTGGTTCCGGCATCGATGAAGAACGCAGCGAAATGCGATAACTAATGTGAATTGCA  517

Query  300   GAATTCAGTGAATCATCGAGTCTTTGAACGCACATTGCGCCCCCTGGTATTCCGGGGGGC  359
             ||||||||||||||||||||||||||||||||||||||||||||||||||||||||||||
Sbjct  518   GAATTCAGTGAATCATCGAGTCTTTGAACGCACATTGCGCCCCCTGGTATTCCGGGGGGC  577

Query  360   ATGCCTGTCCGAGCGTCATTGCTGCCCTCAAGCCCGGCTTGTGTGTTGGGTCGCCGTCCC  419
             ||||||||||||||||||||||||||||||||||||||||||||||||||||| ||||||
Sbjct  578   ATGCCTGTCCGAGCGTCATTGCTGCCCTCAAGCCCGGCTTGTGTGTTGGGTCGTCGTCCC  637

Query  420   CCTCTCCGGGGGGACGGGCCCGAAAGGCAGCGGCGGCACCGCGTCCGATCCTCGAGCGTA  479
             || | | |||||||||||||||||||||||||||||||||||||||||||||||||||||
Sbjct  638   CC-CCCGGGGGGGACGGGCCCGAAAGGCAGCGGCGGCACCGCGTCCGATCCTCGAGCGTA  696

Query  480   TGGGGCTTTGTCACATGCTCTGTAGGATTGGCCGGCGCCTGCCGACGTTTTCCAACCATT  539
             ||||||||||||||  |||| ||||||  |||||||||||||||||  | |||||||| |
Sbjct  697   TGGGGCTTTGTCACCCGCTCCGTAGGACCGGCCGGCGCCTGCCGAC-CTCTCCAACCA-T  754

Query  540   CTTTCCAGGTTGACCTCGGATCAGGTAGGGATACCCGCTGAACTTAAGCATATCAATAAG  599
              |||||||||||||||||||||||||||||||||||||||||||||||||||||||||||
Sbjct  755   -TTTCCAGGTTGACCTCGGATCAGGTAGGGATACCCGCTGAACTTAAGCATATCAATAAG  813

Query  600   CGGAGGAAAAGAAACCAACCGGGATTGCCTCAGTAACGGCGAGTGAAGCGGCAAGAGCTC  659
             ||||||||||||||||||| ||||||||||||||||||||||||||||||||||||||||
Sbjct  814   CGGAGGAAAAGAAACCAACAGGGATTGCCTCAGTAACGGCGAGTGAAGCGGCAAGAGCTC  873

Query  660   AAATTTGAAAGCTGGCTCCTTCGGAGTCCGCATTGTAATTTGCAGAGGATGCTTTGGGTG  719
             |||||||||||||||| ||| ||| |||||| ||||||||||||||||||||||||||||
Sbjct  874   AAATTTGAAAGCTGGCCCCTCCGGGGTCCGCGTTGTAATTTGCAGAGGATGCTTTGGGTG  933

Query  720   CGGCCCCCGTCTAAGTGCCCTGGAACGGGCCGTCAGAGAGGGTGAGAATCCCGTCTTGGG  779
             ||||||||||||||||||||||||||||||||||||||||||||||||||||||||||||
Sbjct  934   CGGCCCCCGTCTAAGTGCCCTGGAACGGGCCGTCAGAGAGGGTGAGAATCCCGTCTTGGG  993

Query  780   CGGGGTGTCCGTGCCCGTGTAAAGCTCCTTCGACGAGTCGAGTTGTTTGGGAATGCAGCT  839
             ||||||||||||||||||||||||||||||||||||||||||||||||||||||||||||
Sbjct  994   CGGGGTGTCCGTGCCCGTGTAAAGCTCCTTCGACGAGTCGAGTTGTTTGGGAATGCAGCT  1053

Query  840   CTAAATGGGTGGTAAATTTCATCTAAAGCTAAATACTGGCCGGAGACCGATAGCGCACAA  899
             ||||||||||||||||||||||||||||||||||||||||||||||||||||||||||||
Sbjct  1054  CTAAATGGGTGGTAAATTTCATCTAAAGCTAAATACTGGCCGGAGACCGATAGCGCACAA  1113

Query  900   GTAGAGTGATCGAAAGATGAAAAGCACTTTGAAAAGAGAGTTAAACAGCACGTGAAATTG  959
             ||||||||||||||||||||||||||||||||||||||||||||||||||||||||||||
Sbjct  1114  GTAGAGTGATCGAAAGATGAAAAGCACTTTGAAAAGAGAGTTAAACAGCACGTGAAATTG  1173

Query  960   TTGAAAGGGAAGCGCTTGCGACCAGACTCGCCCGCGGGGTTCAGCCGGCATTCGTGCCGG  1019
             ||||||||||||||||||||||||||||||||||||||||||||||||||||||||||||
Sbjct  1174  TTGAAAGGGAAGCGCTTGCGACCAGACTCGCCCGCGGGGTTCAGCCGGCATTCGTGCCGG  1233

Query  1020  TGTACTTCCCCGTGGGCGGGCCAGCGTCGGTTTGGGCGGCCGGTCAAAGGCCCCTGGAAT  1079
             ||||||||||||||||||||||||||||||||||||||||||||||||||||||||||||
Sbjct  1234  TGTACTTCCCCGTGGGCGGGCCAGCGTCGGTTTGGGCGGCCGGTCAAAGGCCCCTGGAAT  1293

Query  1080  GTAGTGCCCTCCGGGGCACCTTATAGCCAGGGGTGCAATGCGGCCAGCCTGGACCGAGGA  1139
             ||||||||||||||||||||||||||||||||||||||||||||||||| ||||||||||
Sbjct  1294  GTAGTGCCCTCCGGGGCACCTTATAGCCAGGGGTGCAATGCGGCCAGCCCGGACCGAGGA  1353

Query  1140  ACGCGCTTCGGCACGGACGCTGGCATAATGGTCGTAAACGACCCGTCTTGAAACACGGAC  1199
             |||||||||||| ||||||||||||||||||||| |||||||||||||||||||||||||
Sbjct  1354  ACGCGCTTCGGCTCGGACGCTGGCATAATGGTCGCAAACGACCCGTCTTGAAACACGGAC  1413

Query  1200  CAAGGAGTCTAACATCTACGCGAGTGTTCGGGTGTCAAACCCGTGCGCGCAGTGAAAGCG  1259
             ||||||||||||||||||||||||||||||||||||||||||||||||| ||||||||||
Sbjct  1414  CAAGGAGTCTAACATCTACGCGAGTGTTCGGGTGTCAAACCCGTGCGCGAAGTGAAAGCG  1473

Query  1260  AACGGAGGTGGGAGCCCCCTTGCGGGGCGCACCATCGACCGATCCTGATGTCTTCGGATG  1319
             |||||||||||||||||||| | |||||||||||||||||||||||||||||||||||||
Sbjct  1474  AACGGAGGTGGGAGCCCCCTCGTGGGGCGCACCATCGACCGATCCTGATGTCTTCGGATG  1533

Query  1320  GATTTGAGTAAGAGCGTAGCTGTGGGGACCCGAAAGATGGTGAACTATGCCTGAATAGGG  1379
             ||||||||||||||||||  ||||||||||||||||||||||||||||||||||||||||
Sbjct  1534  GATTTGAGTAAGAGCGTAAATGTGGGGACCCGAAAGATGGTGAACTATGCCTGAATAGGG  1593

Query  1380  CGAAGCCAGAGGAAACTCTGGTGGAGGCTCGCAGCGGTTCTGACGTGCAAATCGATCGTC  1439
              |||||||||||||||||||||||||||||||||||||||||||||||||||||||||||
Sbjct  1594  TGAAGCCAGAGGAAACTCTGGTGGAGGCTCGCAGCGGTTCTGACGTGCAAATCGATCGTC  1653

Query  1440  AAATTTGGGTATAGGGGCGAAAGACTAATCGAACCATCTAGTAGCTGGTTCCTGCCGAAG  1499
              |||||||||||||||||||||||||||||||||||||| ||||||||||||||||||||
Sbjct  1654  GAATTTGGGTATAGGGGCGAAAGACTAATCGAACCATCTGGTAGCTGGTTCCTGCCGAAG  1713

Query  1500  TTTCCCTCAGGATAGCAGTAACGCAAAATCAGTTTTATGAGGTAAAGCGAATGATTAGAG  1559
             |||||||||||||||||||||||| || |||| |||||||||||||||||||||||||||
Sbjct  1714  TTTCCCTCAGGATAGCAGTAACGCGAA-TCAG-TTTATGAGGTAAAGCGAATGATTAGAG  1771

Query  1560  GCATTGGGGTTGAAACAACCTTAACCTATTCTCAAACTTTAAATATGTAAGAAGCCCTTG  1619
             ||||||||||||||||||||||||||||||||||||||||||||||||||||||||||||
Sbjct  1772  GCATTGGGGTTGAAACAACCTTAACCTATTCTCAAACTTTAAATATGTAAGAAGCCCTTG  1831

Query  1620  TTGCTTAGTTGAACGTGGGCATTAGAATGGAGCGTTACTAGTGGGCCATTTTTGGTAAGC  1679
             |||||||||||||||||||||||||||||  |||||||||||||||||||||||||||||
Sbjct  1832  TTGCTTAGTTGAACGTGGGCATTAGAATGATGCGTTACTAGTGGGCCATTTTTGGTAAGC  1891

Query  1680  AGAACTGGCGATGCGGGATGAACCGAACGCGAGGTTAAGGTGCCGGAATGCACGCTCATC  1739
             ||||||||||||||||||||||||||||||||||||||||||||||||||||||||||||
Sbjct  1892  AGAACTGGCGATGCGGGATGAACCGAACGCGAGGTTAAGGTGCCGGAATGCACGCTCATC  1951

Query  1740  AGACACCACAAAAGGTGTTAGTTCATCTAGACAGCCCGACGGTGGCCATGGAAGTCGGAA  1799
             ||||||||||||||||||||||||||||||||||||||||||||||||||||||||||||
Sbjct  1952  AGACACCACAAAAGGTGTTAGTTCATCTAGACAGCCCGACGGTGGCCATGGAAGTCGGAA  2011

Query  1800  TCCGCTAAGGAGTGTGTAACAACTCACGGGCCGAATGAACTAGCCCTGAAAATGGATGGC  1859
             ||||||||||||||||||||||||||| ||||||||||||||||||||||||||||||||
Sbjct  2012  TCCGCTAAGGAGTGTGTAACAACTCAC-GGCCGAATGAACTAGCCCTGAAAATGGATGGC  2070

Query  1860  GCTCAAGCGTGCTACCCATACCTCGCCGTCGGGGTAGAAACGATGCCCCGACGAGTAGGC  1919
             |||||||||||||||||||||||||||||| |||||||||||||||||||||||||||||
Sbjct  2071  GCTCAAGCGTGCTACCCATACCTCGCCGTC-GGGTAGAAACGATGCCCCGACGAGTAGGC  2129

Query  1920  AGGCGTGGGGGTCCGTGACGAAGCCTTGGGAGTGATCCCGGGTCGAACGGCCCCTAGTGC  1979
             ||||||||||||||||||||||||||||||||||||||||||||||||||||||||||||
Sbjct  2130  AGGCGTGGGGGTCCGTGACGAAGCCTTGGGAGTGATCCCGGGTCGAACGGCCCCTAGTGC  2189

Query  1980  AGATCTTGGTGGTAGTAGCAAATACTCAAATGAGAACTTTGAGGACTGAAGTGGGGAAAG  2039
             ||||||||||||||||||||||||||||||||||||||||||||||||||||||||||||
Sbjct  2190  AGATCTTGGTGGTAGTAGCAAATACTCAAATGAGAACTTTGAGGACTGAAGTGGGGAAAG  2249

Query  2040  GTTCCATGTGAACAGCAGTTGGACATGGGTTAGTCGATCCTAAGGCATAGGGAAGTTCCG  2099
             ||||||||||||||||||||||||||||||||||||||||||||||||||||||||||||
Sbjct  2250  GTTCCATGTGAACAGCAGTTGGACATGGGTTAGTCGATCCTAAGGCATAGGGAAGTTCCG  2309

Query  2100  TTTGAAAGGCGCCCTCGTGCGCCGTGTGCCGAAAGGGAAGCCGGTTAACATTCCGGCACC  2159
             |||||||||||||||||||||||||||||||||||||||||||||||| |||||||||||
Sbjct  2310  TTTGAAAGGCGCCCTCGTGCGCCGTGTGCCGAAAGGGAAGCCGGTTAATATTCCGGCACC  2369

Query  2160  TGGATGTGGATTCTCCACGGCAACGTAACTGAACGCGGAGACATCGGCGGGGGTCCTGGG  2219
             |||||||||||||||||||||||||||||||||||||||||| |||||||||||||||||
Sbjct  2370  TGGATGTGGATTCTCCACGGCAACGTAACTGAACGCGGAGACGTCGGCGGGGGTCCTGGG  2429

Query  2220  AAGAGTTCTCTTTTCTTCTTGACGGCCTATCACCCTGAAATCGGTTTGTCCGGAGCTAGG  2279
             ||||||||||||||||||||||||||||||||||||||||||||||||||||||||||||
Sbjct  2430  AAGAGTTCTCTTTTCTTCTTGACGGCCTATCACCCTGAAATCGGTTTGTCCGGAGCTAGG  2489

Query  2280  GTTCCACGGCCGGCAGAGCCCTGCACCTTTGCAGGGTCCGGTGCGCCCCCGACGATCCTT  2339
             |||| | |||||||||||||| |||||||||| |||||||||||||||||||||| ||||
Sbjct  2490  GTTCTATGGCCGGCAGAGCCCCGCACCTTTGCGGGGTCCGGTGCGCCCCCGACGACCCTT  2549

Query  2340  GAAAATCCGCGGGAAGGAATAGTTTTCACGCCAGGTCGTACTCATAACCGCAGCAGGTCT  2399
             ||||||||||||||||||||||||||||||||||||||||||||||||||||||||||||
Sbjct  2550  GAAAATCCGCGGGAAGGAATAGTTTTCACGCCAGGTCGTACTCATAACCGCAGCAGGTCT  2609

Query  2400  CCAAGGTGAACAGCCTCTAGTTGATAGAACAATGTAGATAAGGGAAGTCGGCAAAATGGA  2459
             ||||||||||||||||||||||||||||||||||||||||||||||||||||||||||||
Sbjct  2610  CCAAGGTGAACAGCCTCTAGTTGATAGAACAATGTAGATAAGGGAAGTCGGCAAAATGGA  2669

Query  2460  TCCGTAACTTCGGGATAAGGATTGGCTCTAAGGGTCGGGCTCGCTGGGCCTTGGGGGAAA  2519
             ||||||||||||||||||||||||||||||||||||||||||||||||||||||||| ||
Sbjct  2670  TCCGTAACTTCGGGATAAGGATTGGCTCTAAGGGTCGGGCTCGCTGGGCCTTGGGGGGAA  2729

Query  2520  CCCCTCGGAGCAGGGGGGCACTAGCCGGGCAACCGGCCGGCGCCCCCCAGCACCGGGTGG  2579
             ||||||||||||||||||||||||||||||||||||||||||||||||||||||||||||
Sbjct  2730  CCCCTCGGAGCAGGGGGGCACTAGCCGGGCAACCGGCCGGCGCCCCCCAGCACCGGGTGG  2789

Query  2580  GGGACGCCCTTGGCAGGCTTCGGCCGTCCGGCGGGCGCTTAACGACCAACTTAGAACTGG  2639
             ||||||||||||||||||||||||||||||||||||| ||||||||||||||||||||||
Sbjct  2790  GGGACGCCCTTGGCAGGCTTCGGCCGTCCGGCGGGCGATTAACGACCAACTTAGAACTGG  2849

Query  2640  TACGGACAAGGGGAAT  2655
             |||||||||||| |||
Sbjct  2850  TACGGACAAGGG-AAT  2864


>NW_020290522.1 Aspergillus heteromorphus CBS 117.55 chromosome Unknown BO70scaffold_117, 
whole genome shotgun sequence
Length=5948

 Score = 4543 bits (2460),  Expect = 0.0
 Identities = 2593/2656 (98%), Gaps = 13/2656 (0%)
 Strand=Plus/Plus

Query  1     CAAGGTTTCCGTAGGTGAACCTGCGGAAGGATCATTACCGAGTGCGGGTCCTT-TGGGCC  59
             |||||||||||||||||||||||||||||||||||||||||||||||||||||  |||||
Sbjct  1279  CAAGGTTTCCGTAGGTGAACCTGCGGAAGGATCATTACCGAGTGCGGGTCCTTCGGGGCC  1338

Query  60    CAACCTCCCATCCGTGTCTATTGTACCCTGTTGCTTCGGCGGGCCCGCCGCTTGTCGGCC  119
             |||||||||| |||||||||  ||||| ||||||||||||||||||||||| ||||||||
Sbjct  1339  CAACCTCCCACCCGTGTCTACCGTACCATGTTGCTTCGGCGGGCCCGCCGCCTGTCGGCC  1398

Query  120   GCCgggggggCGCCTCTGCCCCCCGGGCCCGTGCCCGCCGGAGACCCCAACACGAACACT  179
             |||||||||    ||||| ||||||||||||||||||||| |||||||||||||||||||
Sbjct  1399  GCCGGGGGG----CTCTG-CCCCCGGGCCCGTGCCCGCCGAAGACCCCAACACGAACACT  1453

Query  180   GTCTGAAAGCGTGCAGTCTGAGTTGATTGAATGCAATCAGTTAAAACTTTCAACAATGGA  239
             |||||||||| |||||||||||||||||   |||||||||||||||||||||||||||||
Sbjct  1454  GTCTGAAAGCATGCAGTCTGAGTTGATTCTTTGCAATCAGTTAAAACTTTCAACAATGGA  1513

Query  240   TCTCTTGGTTCCGGCATCGATGAAGAACGCAGCGAAATGCGATAACTAATGTGAATTGCA  299
             ||||||||||||||||||||||||||||||||||||||||||||||||||||||||||||
Sbjct  1514  TCTCTTGGTTCCGGCATCGATGAAGAACGCAGCGAAATGCGATAACTAATGTGAATTGCA  1573

Query  300   GAATTCAGTGAATCATCGAGTCTTTGAACGCACATTGCGCCCCCTGGTATTCCGGGGGGC  359
             ||||||||||||||||||||||||||||||||||||||||||||||||||||||||||||
Sbjct  1574  GAATTCAGTGAATCATCGAGTCTTTGAACGCACATTGCGCCCCCTGGTATTCCGGGGGGC  1633

Query  360   ATGCCTGTCCGAGCGTCATTGCTGCCCTCAAGCCCGGCTTGTGTGTTGGGTCGCCGTCCC  419
             ||||||||||||||||||||||||||||||||||||||||||||||||||||| ||||||
Sbjct  1634  ATGCCTGTCCGAGCGTCATTGCTGCCCTCAAGCCCGGCTTGTGTGTTGGGTCGTCGTCCC  1693

Query  420   CCTCTCCGGGGGGACGGGCCCGAAAGGCAGCGGCGGCACCGCGTCCGATCCTCGAGCGTA  479
             || | | |||||||||||||||||||||||||||||||||||||||||||||||||||||
Sbjct  1694  CCCCCCGGGGGGGACGGGCCCGAAAGGCAGCGGCGGCACCGCGTCCGATCCTCGAGCGTA  1753

Query  480   TGGGGCTTTGTCACATGCTCTGTAGGATTGGCCGGCGCCTGCCGACGTTTTCCAACCATT  539
             ||||||||||||||  |||| ||||||  |||||||||||||||||  | |||||||| |
Sbjct  1754  TGGGGCTTTGTCACCCGCTCCGTAGGACCGGCCGGCGCCTGCCGAC-CTCTCCAACCA-T  1811

Query  540   CTTTCCAGGTTGACCTCGGATCAGGTAGGGATACCCGCTGAACTTAAGCATATCAATAAG  599
              |||||||||||||||||||||||||||||||||||||||||||||||||||||||||||
Sbjct  1812  -TTTCCAGGTTGACCTCGGATCAGGTAGGGATACCCGCTGAACTTAAGCATATCAATAAG  1870

Query  600   CGGAGGAAAAGAAACCAACCGGGATTGCCTCAGTAACGGCGAGTGAAGCGGCAAGAGCTC  659
             ||||||||||||||||||| ||||||||||||||||||||||||||||||||||||||||
Sbjct  1871  CGGAGGAAAAGAAACCAACAGGGATTGCCTCAGTAACGGCGAGTGAAGCGGCAAGAGCTC  1930

Query  660   AAATTTGAAAGCTGGCTCCTTCGGAGTCCGCATTGTAATTTGCAGAGGATGCTTTGGGTG  719
             |||||||||||||||| ||| ||| |||||| ||||||||||||||||||||||||||||
Sbjct  1931  AAATTTGAAAGCTGGCCCCTCCGGGGTCCGCGTTGTAATTTGCAGAGGATGCTTTGGGTG  1990

Query  720   CGGCCCCCGTCTAAGTGCCCTGGAACGGGCCGTCAGAGAGGGTGAGAATCCCGTCTTGGG  779
             ||||||||||||||||||||||||||||||||||||||||||||||||||||||||||||
Sbjct  1991  CGGCCCCCGTCTAAGTGCCCTGGAACGGGCCGTCAGAGAGGGTGAGAATCCCGTCTTGGG  2050

Query  780   CGGGGTGTCCGTGCCCGTGTAAAGCTCCTTCGACGAGTCGAGTTGTTTGGGAATGCAGCT  839
             ||||||||||||||||||||||||||||||||||||||||||||||||||||||||||||
Sbjct  2051  CGGGGTGTCCGTGCCCGTGTAAAGCTCCTTCGACGAGTCGAGTTGTTTGGGAATGCAGCT  2110

Query  840   CTAAATGGGTGGTAAATTTCATCTAAAGCTAAATACTGGCCGGAGACCGATAGCGCACAA  899
             ||||||||||||||||||||||||||||||||||||||||||||||||||||||||||||
Sbjct  2111  CTAAATGGGTGGTAAATTTCATCTAAAGCTAAATACTGGCCGGAGACCGATAGCGCACAA  2170

Query  900   GTAGAGTGATCGAAAGATGAAAAGCACTTTGAAAAGAGAGTTAAACAGCACGTGAAATTG  959
             ||||||||||||||||||||||||||||||||||||||||||||||||||||||||||||
Sbjct  2171  GTAGAGTGATCGAAAGATGAAAAGCACTTTGAAAAGAGAGTTAAACAGCACGTGAAATTG  2230

Query  960   TTGAAAGGGAAGCGCTTGCGACCAGACTCGCCCGCGGGGTTCAGCCGGCATTCGTGCCGG  1019
             ||||||||||||||||||||||||||||||||||||||||||||||||||||||||||||
Sbjct  2231  TTGAAAGGGAAGCGCTTGCGACCAGACTCGCCCGCGGGGTTCAGCCGGCATTCGTGCCGG  2290

Query  1020  TGTACTTCCCCGTGGGCGGGCCAGCGTCGGTTTGGGCGGCCGGTCAAAGGCCCCTGGAAT  1079
             ||||||||||||||||||||||||||||||||||||||||||||||||||||||||||||
Sbjct  2291  TGTACTTCCCCGTGGGCGGGCCAGCGTCGGTTTGGGCGGCCGGTCAAAGGCCCCTGGAAT  2350

Query  1080  GTAGTGCCCTCCGGGGCACCTTATAGCCAGGGGTGCAATGCGGCCAGCCTGGACCGAGGA  1139
             ||||||||||||||||||||||||||||||||||||||||||||||||| ||||||||||
Sbjct  2351  GTAGTGCCCTCCGGGGCACCTTATAGCCAGGGGTGCAATGCGGCCAGCCCGGACCGAGGA  2410

Query  1140  ACGCGCTTCGGCACGGACGCTGGCATAATGGTCGTAAACGACCCGTCTTGAAACACGGAC  1199
             |||||||||||| ||||||||||||||||||||| |||||||||||||||||||||||||
Sbjct  2411  ACGCGCTTCGGCTCGGACGCTGGCATAATGGTCGCAAACGACCCGTCTTGAAACACGGAC  2470

Query  1200  CAAGGAGTCTAACATCTACGCGAGTGTTCGGGTGTCAAACCCGTGCGCGCAGTGAAAGCG  1259
             ||||||||||||||||||||||||||||||||||||||||||||||||| ||||||||||
Sbjct  2471  CAAGGAGTCTAACATCTACGCGAGTGTTCGGGTGTCAAACCCGTGCGCGAAGTGAAAGCG  2530

Query  1260  AACGGAGGTGGGAGCCCCCTTGCGGGGCGCACCATCGACCGATCCTGATGTCTTCGGATG  1319
             |||||||||||||||||||| | |||||||||||||||||||||||||||||||||||||
Sbjct  2531  AACGGAGGTGGGAGCCCCCTCGTGGGGCGCACCATCGACCGATCCTGATGTCTTCGGATG  2590

Query  1320  GATTTGAGTAAGAGCGTAGCTGTGGGGACCCGAAAGATGGTGAACTATGCCTGAATAGGG  1379
             ||||||||||||||||||  ||||||||||||||||||||||||||||||||||||||||
Sbjct  2591  GATTTGAGTAAGAGCGTAAATGTGGGGACCCGAAAGATGGTGAACTATGCCTGAATAGGG  2650

Query  1380  CGAAGCCAGAGGAAACTCTGGTGGAGGCTCGCAGCGGTTCTGACGTGCAAATCGATCGTC  1439
              |||||||||||||||||||||||||||||||||||||||||||||||||||||||||||
Sbjct  2651  TGAAGCCAGAGGAAACTCTGGTGGAGGCTCGCAGCGGTTCTGACGTGCAAATCGATCGTC  2710

Query  1440  AAATTTGGGTATAGGGGCGAAAGACTAATCGAACCATCTAGTAGCTGGTTCCTGCCGAAG  1499
              |||||||||||||||||||||||||||||||||||||| ||||||||||||||||||||
Sbjct  2711  GAATTTGGGTATAGGGGCGAAAGACTAATCGAACCATCTGGTAGCTGGTTCCTGCCGAAG  2770

Query  1500  TTTCCCTCAGGATAGCAGTAACGCAAAATCAGTTTTATGAGGTAAAGCGAATGATTAGAG  1559
             ||||||||||||||||||||||||  ||||||||||||||||||||||||||||||||||
Sbjct  2771  TTTCCCTCAGGATAGCAGTAACGC-GAATCAGTTTTATGAGGTAAAGCGAATGATTAGAG  2829

Query  1560  GCATTGGGGTTGAAACAACCTTAACCTATTCTCAAACTTTAAATATGTAAGAAGCCCTTG  1619
             ||||||||||||||||||||||||||||||||||||||||||||||||||||||||||||
Sbjct  2830  GCATTGGGGTTGAAACAACCTTAACCTATTCTCAAACTTTAAATATGTAAGAAGCCCTTG  2889

Query  1620  TTGCTTAGTTGAACGTGGGCATTAGAATGGAGCGTTACTAGTGGGCCATTTTTGGTAAGC  1679
             |||||||||||||||||||||||||||||  |||||||||||||||||||||||||||||
Sbjct  2890  TTGCTTAGTTGAACGTGGGCATTAGAATGATGCGTTACTAGTGGGCCATTTTTGGTAAGC  2949

Query  1680  AGAACTGGCGATGCGGGATGAACCGAACGCGAGGTTAAGGTGCCGGAATGCACGCTCATC  1739
             ||||||||||||||||||||||||||||||||||||||||||||||||||||||||||||
Sbjct  2950  AGAACTGGCGATGCGGGATGAACCGAACGCGAGGTTAAGGTGCCGGAATGCACGCTCATC  3009

Query  1740  AGACACCACAAAAGGTGTTAGTTCATCTAGACAGCCCGACGGTGGCCATGGAAGTCGGAA  1799
             |||||||||||||||||||||||||||||||||| |||||||||||||||||||||||||
Sbjct  3010  AGACACCACAAAAGGTGTTAGTTCATCTAGACAG-CCGACGGTGGCCATGGAAGTCGGAA  3068

Query  1800  TCCGCTAAGGAGTGTGTAACAACTCACGGGCCGAATGAACTAGCCCTGAAAATGGATGGC  1859
             ||||||||||||||||||||||||||||||||||||||||||||||||||||||||||||
Sbjct  3069  TCCGCTAAGGAGTGTGTAACAACTCACGGGCCGAATGAACTAGCCCTGAAAATGGATGGC  3128

Query  1860  GCTCAAGCGTGCTACCCATACCTCGCCGTCGGGGTAGAAACGATGCCCCGACGAGTAGGC  1919
             ||||||||||||||||||||||||||||||||||||||||||||||||||||||||||||
Sbjct  3129  GCTCAAGCGTGCTACCCATACCTCGCCGTCGGGGTAGAAACGATGCCCCGACGAGTAGGC  3188

Query  1920  AGGCGTGGGGGTCCGTGACGAAGCCTTGGGAGTGATCCCGGGTCGAACGGCCCCTAGTGC  1979
             ||||||||||||||||||||||||||||||||||||||||||||||||||||||||||||
Sbjct  3189  AGGCGTGGGGGTCCGTGACGAAGCCTTGGGAGTGATCCCGGGTCGAACGGCCCCTAGTGC  3248

Query  1980  AGATCTTGGTGGTAGTAGCAAATACTCAAATGAGAACTTTGAGGACTGAAGTGGGGAAAG  2039
             ||||||||||||||||||||||||||||||||||||||||||||||||||||||||||||
Sbjct  3249  AGATCTTGGTGGTAGTAGCAAATACTCAAATGAGAACTTTGAGGACTGAAGTGGGGAAAG  3308

Query  2040  GTTCCATGTGAACAGCAGTTGGACATGGGTTAGTCGATCCTAAGGCATAGGGAAGTTCCG  2099
             ||||||||||||||||||||||||||||||||||||||||||||||||||||||||||||
Sbjct  3309  GTTCCATGTGAACAGCAGTTGGACATGGGTTAGTCGATCCTAAGGCATAGGGAAGTTCCG  3368

Query  2100  TTTGAAAGGCGCCCTCGTGCGCCGTGTGCCGAAAGGGAAGCCGGTTAACATTCCGGCACC  2159
             |||||||||||||||||||||||||||||||||||||||||||||||| |||||||||||
Sbjct  3369  TTTGAAAGGCGCCCTCGTGCGCCGTGTGCCGAAAGGGAAGCCGGTTAATATTCCGGCACC  3428

Query  2160  TGGATGTGGATTCTCCACGGCAACGTAACTGAACGCGGAGACATCGGCGGGGGTCCTGGG  2219
             |||||||||||||||||||||||||||||||||||||||||| |||||||||||||||||
Sbjct  3429  TGGATGTGGATTCTCCACGGCAACGTAACTGAACGCGGAGACGTCGGCGGGGGTCCTGGG  3488

Query  2220  AAGAGTTCTCTTTTCTTCTTGACGGCCTATCACCCTGAAATCGGTTTGTCCGGAGCTAGG  2279
             ||||||||||||||||||||||||||||||||||||||||||||||||||||||||||||
Sbjct  3489  AAGAGTTCTCTTTTCTTCTTGACGGCCTATCACCCTGAAATCGGTTTGTCCGGAGCTAGG  3548

Query  2280  GTTCCACGGCCGGCAGAGCCCTGCACCTTTGCAGGGTCCGGTGCGCCCCCGACGATCCTT  2339
             |||| | |||||||||||||| |||||||||| |||||||||||||||||||||| ||||
Sbjct  3549  GTTCTATGGCCGGCAGAGCCCCGCACCTTTGCGGGGTCCGGTGCGCCCCCGACGACCCTT  3608

Query  2340  GAAAATCCGCGGGAAGGAATAGTTTTCACGCCAGGTCGTACTCATAACCGCAGCAGGTCT  2399
             ||||||||||||||||||||||||||||||||||||||||||||||||||||||||||||
Sbjct  3609  GAAAATCCGCGGGAAGGAATAGTTTTCACGCCAGGTCGTACTCATAACCGCAGCAGGTCT  3668

Query  2400  CCAAGGTGAACAGCCTCTAGTTGATAGAACAATGTAGATAAGGGAAGTCGGCAAAATGGA  2459
             ||||||||||||||||||||||||||||||||||||||||||||||||||||||||||||
Sbjct  3669  CCAAGGTGAACAGCCTCTAGTTGATAGAACAATGTAGATAAGGGAAGTCGGCAAAATGGA  3728

Query  2460  TCCGTAACTTCGGGATAAGGATTGGCTCTAAGGGTCGGGCTCGCTGGGCCTTGGGGGAAA  2519
             ||||||||||||||||||||||||||||||||||||||||||||||||||||||||| ||
Sbjct  3729  TCCGTAACTTCGGGATAAGGATTGGCTCTAAGGGTCGGGCTCGCTGGGCCTTGGGGGGAA  3788

Query  2520  CCCCTCGGAGCAGGGGGGCACTAGCCGGGCAACCGGCCGGCGCCCCCCAGCACCGGGTGG  2579
             |||||||||||| ||||||||||||||||||||||||||||| |||||||||||||||||
Sbjct  3789  CCCCTCGGAGCA-GGGGGCACTAGCCGGGCAACCGGCCGGCG-CCCCCAGCACCGGGTGG  3846

Query  2580  GGGACGCCCTTGGCAGGCTTCGGCCGTCCGGCGGGCGCTTAACGACCAACTTAGAACTGG  2639
             ||||||||||||||||||||||||||||||||||||| ||||||||||||||||||||||
Sbjct  3847  GGGACGCCCTTGGCAGGCTTCGGCCGTCCGGCGGGCGATTAACGACCAACTTAGAACTGG  3906

Query  2640  TACGGACAAGGGGAAT  2655
             ||||||||||||||||
Sbjct  3907  TACGGACAAGGGGAAT  3922


>NW_020290566.1 Aspergillus heteromorphus CBS 117.55 chromosome Unknown BO70scaffold_161, 
whole genome shotgun sequence
Length=3658

 Score = 4542 bits (2459),  Expect = 0.0
 Identities = 2593/2656 (98%), Gaps = 16/2656 (1%)
 Strand=Plus/Plus

Query  1     CAAGGTTTCCGTAGGTGAACCTGCGGAAGGATCATTACCGAGTGCGGGTCCTT-TGGGCC  59
             |||||||||||||||||||||||||||||||||||||||||||||||||||||  |||||
Sbjct  703   CAAGGTTTCCGTAGGTGAACCTGCGGAAGGATCATTACCGAGTGCGGGTCCTTCGGGGCC  762

Query  60    CAACCTCCCATCCGTGTCTATTGTACCCTGTTGCTTCGGCGGGCCCGCCGCTTGTCGGCC  119
             |||||||||| |||||||||  ||||| ||||||||||||||| ||||||| ||||||||
Sbjct  763   CAACCTCCCACCCGTGTCTACCGTACCATGTTGCTTCGGCGGG-CCGCCGCCTGTCGGCC  821

Query  120   GCCgggggggCGCCTCTGCCCCCCGGGCCCGTGCCCGCCGGAGACCCCAACACGAACACT  179
             |||||||||    ||||| ||||||||||||||||||||| |||||||||||||||||||
Sbjct  822   GCCGGGGGG----CTCTG-CCCCCGGGCCCGTGCCCGCCGAAGACCCCAACACGAACACT  876

Query  180   GTCTGAAAGCGTGCAGTCTGAGTTGATTGAATGCAATCAGTTAAAACTTTCAACAATGGA  239
             |||||||||| |||||||||||||||||   |||||||||||||||||||||||||||||
Sbjct  877   GTCTGAAAGCATGCAGTCTGAGTTGATTCTTTGCAATCAGTTAAAACTTTCAACAATGGA  936

Query  240   TCTCTTGGTTCCGGCATCGATGAAGAACGCAGCGAAATGCGATAACTAATGTGAATTGCA  299
             ||||||||||||||||||||||||||||||||||||||||||||||||||||||||||||
Sbjct  937   TCTCTTGGTTCCGGCATCGATGAAGAACGCAGCGAAATGCGATAACTAATGTGAATTGCA  996

Query  300   GAATTCAGTGAATCATCGAGTCTTTGAACGCACATTGCGCCCCCTGGTATTCCGGGGGGC  359
             ||||||||||||||||||||||||||||||||||||||||||||||||||||||||||||
Sbjct  997   GAATTCAGTGAATCATCGAGTCTTTGAACGCACATTGCGCCCCCTGGTATTCCGGGGGGC  1056

Query  360   ATGCCTGTCCGAGCGTCATTGCTGCCCTCAAGCCCGGCTTGTGTGTTGGGTCGCCGTCCC  419
             ||||||||||||||||||||||||||||||||||||||||||||||||||||| ||||||
Sbjct  1057  ATGCCTGTCCGAGCGTCATTGCTGCCCTCAAGCCCGGCTTGTGTGTTGGGTCGTCGTCCC  1116

Query  420   CCTCTCCGGGGGGACGGGCCCGAAAGGCAGCGGCGGCACCGCGTCCGATCCTCGAGCGTA  479
             || | |||||||||||||||||||||||||||||||||||||||||||||||||||||||
Sbjct  1117  CC-CCCCGGGGGGACGGGCCCGAAAGGCAGCGGCGGCACCGCGTCCGATCCTCGAGCGTA  1175

Query  480   TGGGGCTTTGTCACATGCTCTGTAGGATTGGCCGGCGCCTGCCGACGTTTTCCAACCATT  539
             ||||||||||||||  |||| ||||||  |||||||||||||||||  | |||||||| |
Sbjct  1176  TGGGGCTTTGTCACCCGCTCCGTAGGACCGGCCGGCGCCTGCCGAC-CTCTCCAACCA-T  1233

Query  540   CTTTCCAGGTTGACCTCGGATCAGGTAGGGATACCCGCTGAACTTAAGCATATCAATAAG  599
              |||||||||||||||||||||||||||||||||||||||||||||||||||||||||||
Sbjct  1234  -TTTCCAGGTTGACCTCGGATCAGGTAGGGATACCCGCTGAACTTAAGCATATCAATAAG  1292

Query  600   CGGAGGAAAAGAAACCAACCGGGATTGCCTCAGTAACGGCGAGTGAAGCGGCAAGAGCTC  659
             ||||||||||||||||||| ||||||||||||||||||||||||||||||||||||||||
Sbjct  1293  CGGAGGAAAAGAAACCAACAGGGATTGCCTCAGTAACGGCGAGTGAAGCGGCAAGAGCTC  1352

Query  660   AAATTTGAAAGCTGGCTCCTTCGGAGTCCGCATTGTAATTTGCAGAGGATGCTTTGGGTG  719
             |||||||||||||||| ||| ||| |||||| ||||||||||||||||||||||||||||
Sbjct  1353  AAATTTGAAAGCTGGC-CCTCCGGGGTCCGCGTTGTAATTTGCAGAGGATGCTTTGGGTG  1411

Query  720   CGGCCCCCGTCTAAGTGCCCTGGAACGGGCCGTCAGAGAGGGTGAGAATCCCGTCTTGGG  779
             ||||||||||||||||||||||||||||||||||||||||||||||||||||||||||||
Sbjct  1412  CGGCCCCCGTCTAAGTGCCCTGGAACGGGCCGTCAGAGAGGGTGAGAATCCCGTCTTGGG  1471

Query  780   CGGGGTGTCCGTGCCCGTGTAAAGCTCCTTCGACGAGTCGAGTTGTTTGGGAATGCAGCT  839
             ||||||||||||||||||||||||||||||||||||||||||||||||||||||||||||
Sbjct  1472  CGGGGTGTCCGTGCCCGTGTAAAGCTCCTTCGACGAGTCGAGTTGTTTGGGAATGCAGCT  1531

Query  840   CTAAATGGGTGGTAAATTTCATCTAAAGCTAAATACTGGCCGGAGACCGATAGCGCACAA  899
             ||||||||||||||||||||||||||||||||||||||||||||||||||||||||||||
Sbjct  1532  CTAAATGGGTGGTAAATTTCATCTAAAGCTAAATACTGGCCGGAGACCGATAGCGCACAA  1591

Query  900   GTAGAGTGATCGAAAGATGAAAAGCACTTTGAAAAGAGAGTTAAACAGCACGTGAAATTG  959
             ||||||||||||||||||||||||||||||||||||||||||||||||||||||||||||
Sbjct  1592  GTAGAGTGATCGAAAGATGAAAAGCACTTTGAAAAGAGAGTTAAACAGCACGTGAAATTG  1651

Query  960   TTGAAAGGGAAGCGCTTGCGACCAGACTCGCCCGCGGGGTTCAGCCGGCATTCGTGCCGG  1019
             ||||||||||||||||||||||||||||||||||||||||||||||||||||||||||||
Sbjct  1652  TTGAAAGGGAAGCGCTTGCGACCAGACTCGCCCGCGGGGTTCAGCCGGCATTCGTGCCGG  1711

Query  1020  TGTACTTCCCCGTGGGCGGGCCAGCGTCGGTTTGGGCGGCCGGTCAAAGGCCCCTGGAAT  1079
             ||||||||||||||||||||||||||||||||||||||||||||||||||||||||||||
Sbjct  1712  TGTACTTCCCCGTGGGCGGGCCAGCGTCGGTTTGGGCGGCCGGTCAAAGGCCCCTGGAAT  1771

Query  1080  GTAGTGCCCTCCGGGGCACCTTATAGCCAGGGGTGCAATGCGGCCAGCCTGGACCGAGGA  1139
             ||||||||||||||||||||||||||||||||||||||||||||||||| ||||||||||
Sbjct  1772  GTAGTGCCCTCCGGGGCACCTTATAGCCAGGGGTGCAATGCGGCCAGCCCGGACCGAGGA  1831

Query  1140  ACGCGCTTCGGCACGGACGCTGGCATAATGGTCGTAAACGACCCGTCTTGAAACACGGAC  1199
             |||||||||||| ||||||||||||||||||||| |||||||||||||||||||||||||
Sbjct  1832  ACGCGCTTCGGCTCGGACGCTGGCATAATGGTCGCAAACGACCCGTCTTGAAACACGGAC  1891

Query  1200  CAAGGAGTCTAACATCTACGCGAGTGTTCGGGTGTCAAACCCGTGCGCGCAGTGAAAGCG  1259
             ||||||||||||||||||||||||||||||||||||||||||||||||| ||||||||||
Sbjct  1892  CAAGGAGTCTAACATCTACGCGAGTGTTCGGGTGTCAAACCCGTGCGCGAAGTGAAAGCG  1951

Query  1260  AACGGAGGTGGGAGCCCCCTTGCGGGGCGCACCATCGACCGATCCTGATGTCTTCGGATG  1319
             |||||||||||||||||||| | |||||||||||||||||||||||||||||||||||||
Sbjct  1952  AACGGAGGTGGGAGCCCCCTCGTGGGGCGCACCATCGACCGATCCTGATGTCTTCGGATG  2011

Query  1320  GATTTGAGTAAGAGCGTAGCTGTGGGGACCCGAAAGATGGTGAACTATGCCTGAATAGGG  1379
             ||||||||||||||||||  ||||||||||||||||||||||||||||||||||||||||
Sbjct  2012  GATTTGAGTAAGAGCGTAAATGTGGGGACCCGAAAGATGGTGAACTATGCCTGAATAGGG  2071

Query  1380  CGAAGCCAGAGGAAACTCTGGTGGAGGCTCGCAGCGGTTCTGACGTGCAAATCGATCGTC  1439
              |||||||||||||||||||||||||||||||||||||||||||||||||||||||||||
Sbjct  2072  TGAAGCCAGAGGAAACTCTGGTGGAGGCTCGCAGCGGTTCTGACGTGCAAATCGATCGTC  2131

Query  1440  AAATTTGGGTATAGGGGCGAAAGACTAATCGAACCATCTAGTAGCTGGTTCCTGCCGAAG  1499
              |||||||||||||||||||||||||||||||||||||| ||||||||||||||||||||
Sbjct  2132  GAATTTGGGTATAGGGGCGAAAGACTAATCGAACCATCTGGTAGCTGGTTCCTGCCGAAG  2191

Query  1500  TTTCCCTCAGGATAGCAGTAACGCAAAATCAGTTTTATGAGGTAAAGCGAATGATTAGAG  1559
             ||||||||||||||||||||||||  ||||||||||||||||||||||||||||||||||
Sbjct  2192  TTTCCCTCAGGATAGCAGTAACGCG-AATCAGTTTTATGAGGTAAAGCGAATGATTAGAG  2250

Query  1560  GCATTGGGGTTGAAACAACCTTAACCTATTCTCAAACTTTAAATATGTAAGAAGCCCTTG  1619
             ||||||||||||||||||||||||||||||||||||||||||||||||||||||||||||
Sbjct  2251  GCATTGGGGTTGAAACAACCTTAACCTATTCTCAAACTTTAAATATGTAAGAAGCCCTTG  2310

Query  1620  TTGCTTAGTTGAACGTGGGCATTAGAATGGAGCGTTACTAGTGGGCCATTTTTGGTAAGC  1679
             |||||||||||||||||||||||||||||  |||||||||||||||||||||||||||||
Sbjct  2311  TTGCTTAGTTGAACGTGGGCATTAGAATGATGCGTTACTAGTGGGCCATTTTTGGTAAGC  2370

Query  1680  AGAACTGGCGATGCGGGATGAACCGAACGCGAGGTTAAGGTGCCGGAATGCACGCTCATC  1739
             ||||||||||||||||||||||||||||||||||||||||||||||||||||||||||||
Sbjct  2371  AGAACTGGCGATGCGGGATGAACCGAACGCGAGGTTAAGGTGCCGGAATGCACGCTCATC  2430

Query  1740  AGACACCACAAAAGGTGTTAGTTCATCTAGACAGCCCGACGGTGGCCATGGAAGTCGGAA  1799
             |||||||||||||||||||||||||||||||||| |||||||||||||||||||||||||
Sbjct  2431  AGACACCACAAAAGGTGTTAGTTCATCTAGACAG-CCGACGGTGGCCATGGAAGTCGGAA  2489

Query  1800  TCCGCTAAGGAGTGTGTAACAACTCACGGGCCGAATGAACTAGCCCTGAAAATGGATGGC  1859
             ||||||||||||||||||||||||||||||||||||||||||||||||||||||||||||
Sbjct  2490  TCCGCTAAGGAGTGTGTAACAACTCACGGGCCGAATGAACTAGCCCTGAAAATGGATGGC  2549

Query  1860  GCTCAAGCGTGCTACCCATACCTCGCCGTCGGGGTAGAAACGATGCCCCGACGAGTAGGC  1919
             ||||||||||||||||||||||||||||||||||||||||||||||||||||||||||||
Sbjct  2550  GCTCAAGCGTGCTACCCATACCTCGCCGTCGGGGTAGAAACGATGCCCCGACGAGTAGGC  2609

Query  1920  AGGCGTGGGGGTCCGTGACGAAGCCTTGGGAGTGATCCCGGGTCGAACGGCCCCTAGTGC  1979
             |||||||||||||||||||||||||||||||||||||||||||||||||| |||||||||
Sbjct  2610  AGGCGTGGGGGTCCGTGACGAAGCCTTGGGAGTGATCCCGGGTCGAACGG-CCCTAGTGC  2668

Query  1980  AGATCTTGGTGGTAGTAGCAAATACTCAAATGAGAACTTTGAGGACTGAAGTGGGGAAAG  2039
             ||||||||||||||||||||||||||||||||||||||||||||||||||||||||||||
Sbjct  2669  AGATCTTGGTGGTAGTAGCAAATACTCAAATGAGAACTTTGAGGACTGAAGTGGGGAAAG  2728

Query  2040  GTTCCATGTGAACAGCAGTTGGACATGGGTTAGTCGATCCTAAGGCATAGGGAAGTTCCG  2099
             ||||||||||||||||||||||||||||||||||||||||||||||||||||||||||||
Sbjct  2729  GTTCCATGTGAACAGCAGTTGGACATGGGTTAGTCGATCCTAAGGCATAGGGAAGTTCCG  2788

Query  2100  TTTGAAAGGCGCCCTCGTGCGCCGTGTGCCGAAAGGGAAGCCGGTTAACATTCCGGCACC  2159
             |||||||||||||||||||||||||||||||||||||||||||||||| |||||||||||
Sbjct  2789  TTTGAAAGGCGCCCTCGTGCGCCGTGTGCCGAAAGGGAAGCCGGTTAATATTCCGGCACC  2848

Query  2160  TGGATGTGGATTCTCCACGGCAACGTAACTGAACGCGGAGACATCGGCGGGGGTCCTGGG  2219
             |||||||||||||||||||||||||||||||||||||||||| |||||||||||||||||
Sbjct  2849  TGGATGTGGATTCTCCACGGCAACGTAACTGAACGCGGAGACGTCGGCGGGGGTCCTGGG  2908

Query  2220  AAGAGTTCTCTTTTCTTCTTGACGGCCTATCACCCTGAAATCGGTTTGTCCGGAGCTAGG  2279
             ||||||||||||||||||||||||||||||||||||||||||||||||||||||||||||
Sbjct  2909  AAGAGTTCTCTTTTCTTCTTGACGGCCTATCACCCTGAAATCGGTTTGTCCGGAGCTAGG  2968

Query  2280  GTTCCACGGCCGGCAGAGCCCTGCACCTTTGCAGGGTCCGGTGCGCCCCCGACGATCCTT  2339
             |||| | |||||||||||||| |||||||||| |||||||||||| ||||||||| ||||
Sbjct  2969  GTTCTATGGCCGGCAGAGCCCCGCACCTTTGCGGGGTCCGGTGCG-CCCCGACGACCCTT  3027

Query  2340  GAAAATCCGCGGGAAGGAATAGTTTTCACGCCAGGTCGTACTCATAACCGCAGCAGGTCT  2399
             ||||||||||||||||||||||||||||||||||||||||||||||||||||||||||||
Sbjct  3028  GAAAATCCGCGGGAAGGAATAGTTTTCACGCCAGGTCGTACTCATAACCGCAGCAGGTCT  3087

Query  2400  CCAAGGTGAACAGCCTCTAGTTGATAGAACAATGTAGATAAGGGAAGTCGGCAAAATGGA  2459
             ||||||||||||||||||||||||||||||||||||||||||||||||||||||||||||
Sbjct  3088  CCAAGGTGAACAGCCTCTAGTTGATAGAACAATGTAGATAAGGGAAGTCGGCAAAATGGA  3147

Query  2460  TCCGTAACTTCGGGATAAGGATTGGCTCTAAGGGTCGGGCTCGCTGGGCCTTGGGGGAAA  2519
             ||||||||||||||||||||||||||||||||||||||||||||||||||||||||| ||
Sbjct  3148  TCCGTAACTTCGGGATAAGGATTGGCTCTAAGGGTCGGGCTCGCTGGGCCTTGGGGGGAA  3207

Query  2520  CCCCTCGGAGCAGGGGGGCACTAGCCGGGCAACCGGCCGGCGCCCCCCAGCACCGGGTGG  2579
             ||||||||||||||||||||||||||||||||||||||||||||||||||||||||||||
Sbjct  3208  CCCCTCGGAGCAGGGGGGCACTAGCCGGGCAACCGGCCGGCGCCCCCCAGCACCGGGTGG  3267

Query  2580  GGGACGCCCTTGGCAGGCTTCGGCCGTCCGGCGGGCGCTTAACGACCAACTTAGAACTGG  2639
             ||||||||||||||||||||||||||||||||||||| ||||||||||||||||||||||
Sbjct  3268  GGGACGCCCTTGGCAGGCTTCGGCCGTCCGGCGGGCGATTAACGACCAACTTAGAACTGG  3327

Query  2640  TACGGACAAGGGGAAT  2655
             ||||||||||||||||
Sbjct  3328  TACGGACAAGGGGAAT  3343


>NW_020290531.1 Aspergillus heteromorphus CBS 117.55 chromosome Unknown BO70scaffold_126, 
whole genome shotgun sequence
Length=5343

 Score = 4542 bits (2459),  Expect = 0.0
 Identities = 2593/2656 (98%), Gaps = 16/2656 (1%)
 Strand=Plus/Minus

Query  1     CAAGGTTTCCGTAGGTGAACCTGCGGAAGGATCATTACCGAGTGCGGGTCCTT-TGGGCC  59
             |||||||||||||||||||||||||||||||||||||||||||||||||||||  |||||
Sbjct  4098  CAAGGTTTCCGTAGGTGAACCTGCGGAAGGATCATTACCGAGTGCGGGTCCTTCGGGGCC  4039

Query  60    CAACCTCCCATCCGTGTCTATTGTACCCTGTTGCTTCGGCGGGCCCGCCGCTTGTCGGCC  119
             |||||||||| |||||||||  ||||| ||||||||||||||||||||||| ||||||||
Sbjct  4038  CAACCTCCCACCCGTGTCTACCGTACCATGTTGCTTCGGCGGGCCCGCCGCCTGTCGGCC  3979

Query  120   GCCgggggggCGCCTCTGCCCCCCGGGCCCGTGCCCGCCGGAGACCCCAACACGAACACT  179
             |||||||||    ||||||||||||||||||||||||||| |||||||||||||||||||
Sbjct  3978  GCCGGGGGG----CTCTGCCCCCCGGGCCCGTGCCCGCCGAAGACCCCAACACGAACACT  3923

Query  180   GTCTGAAAGCGTGCAGTCTGAGTTGATTGAATGCAATCAGTTAAAACTTTCAACAATGGA  239
             |||||||||| |||||||||||||||||   |||||||||||||||||||||||||||||
Sbjct  3922  GTCTGAAAGCATGCAGTCTGAGTTGATTCTTTGCAATCAGTTAAAACTTTCAACAATGGA  3863

Query  240   TCTCTTGGTTCCGGCATCGATGAAGAACGCAGCGAAATGCGATAACTAATGTGAATTGCA  299
             ||||||||||||||||||||||||||||||||||||||||||||||||||||||||||||
Sbjct  3862  TCTCTTGGTTCCGGCATCGATGAAGAACGCAGCGAAATGCGATAACTAATGTGAATTGCA  3803

Query  300   GAATTCAGTGAATCATCGAGTCTTTGAACGCACATTGCGCCCCCTGGTATTCCGGGGGGC  359
             |||||||||||||||||||||||||||||||||||||||||||||||||||||||||| |
Sbjct  3802  GAATTCAGTGAATCATCGAGTCTTTGAACGCACATTGCGCCCCCTGGTATTCCGGGGG-C  3744

Query  360   ATGCCTGTCCGAGCGTCATTGCTGCCCTCAAGCCCGGCTTGTGTGTTGGGTCGCCGTCCC  419
             ||||||||||||||||||||||||||||||||||||||||||||||||||||| ||||||
Sbjct  3743  ATGCCTGTCCGAGCGTCATTGCTGCCCTCAAGCCCGGCTTGTGTGTTGGGTCGTCGTCCC  3684

Query  420   CCTCTCCGGGGGGACGGGCCCGAAAGGCAGCGGCGGCACCGCGTCCGATCCTCGAGCGTA  479
             || | |||||||||||||||||||||||||||||||||||||||||||||||||||||||
Sbjct  3683  CC-CCCCGGGGGGACGGGCCCGAAAGGCAGCGGCGGCACCGCGTCCGATCCTCGAGCGTA  3625

Query  480   TGGGGCTTTGTCACATGCTCTGTAGGATTGGCCGGCGCCTGCCGACGTTTTCCAACCATT  539
             ||||||||||||||  |||| ||||||  |||||||||||||||||  | |||||||| |
Sbjct  3624  TGGGGCTTTGTCACCCGCTCCGTAGGACCGGCCGGCGCCTGCCGAC-CTCTCCAACCA-T  3567

Query  540   CTTTCCAGGTTGACCTCGGATCAGGTAGGGATACCCGCTGAACTTAAGCATATCAATAAG  599
              |||||||||||||||||||||||||||||||||||||||||||||||||||||||||||
Sbjct  3566  -TTTCCAGGTTGACCTCGGATCAGGTAGGGATACCCGCTGAACTTAAGCATATCAATAAG  3508

Query  600   CGGAGGAAAAGAAACCAACCGGGATTGCCTCAGTAACGGCGAGTGAAGCGGCAAGAGCTC  659
             ||||||||||||||||||| ||||||||||||||||||||||||||||||||||||||||
Sbjct  3507  CGGAGGAAAAGAAACCAACAGGGATTGCCTCAGTAACGGCGAGTGAAGCGGCAAGAGCTC  3448

Query  660   AAATTTGAAAGCTGGCTCCTTCGGAGTCCGCATTGTAATTTGCAGAGGATGCTTTGGGTG  719
             |||||||||||||||| ||| ||| |||||| ||||||||||||||||||||||||||||
Sbjct  3447  AAATTTGAAAGCTGGCCCCTCCGGGGTCCGCGTTGTAATTTGCAGAGGATGCTTTGGGTG  3388

Query  720   CGGCCCCCGTCTAAGTGCCCTGGAACGGGCCGTCAGAGAGGGTGAGAATCCCGTCTTGGG  779
             ||||||||||||||||||||||||||||||||||||||||||||||||||||||||||||
Sbjct  3387  CGGCCCCCGTCTAAGTGCCCTGGAACGGGCCGTCAGAGAGGGTGAGAATCCCGTCTTGGG  3328

Query  780   CGGGGTGTCCGTGCCCGTGTAAAGCTCCTTCGACGAGTCGAGTTGTTTGGGAATGCAGCT  839
             ||||||||||||||||||||||||||||||||||||||||||||||||||||||||||||
Sbjct  3327  CGGGGTGTCCGTGCCCGTGTAAAGCTCCTTCGACGAGTCGAGTTGTTTGGGAATGCAGCT  3268

Query  840   CTAAATGGGTGGTAAATTTCATCTAAAGCTAAATACTGGCCGGAGACCGATAGCGCACAA  899
             ||||||||||||||||||||||||||||||||||||||||||||||||||||||||||||
Sbjct  3267  CTAAATGGGTGGTAAATTTCATCTAAAGCTAAATACTGGCCGGAGACCGATAGCGCACAA  3208

Query  900   GTAGAGTGATCGAAAGATGAAAAGCACTTTGAAAAGAGAGTTAAACAGCACGTGAAATTG  959
             ||||||||||||||||||||||||||||||||||||||||||||||||||||||||||||
Sbjct  3207  GTAGAGTGATCGAAAGATGAAAAGCACTTTGAAAAGAGAGTTAAACAGCACGTGAAATTG  3148

Query  960   TTGAAAGGGAAGCGCTTGCGACCAGACTCGCCCGCGGGGTTCAGCCGGCATTCGTGCCGG  1019
             ||||||||||||||||||||||||||||||||||||||||||||||||||||||||||||
Sbjct  3147  TTGAAAGGGAAGCGCTTGCGACCAGACTCGCCCGCGGGGTTCAGCCGGCATTCGTGCCGG  3088

Query  1020  TGTACTTCCCCGTGGGCGGGCCAGCGTCGGTTTGGGCGGCCGGTCAAAGGCCCCTGGAAT  1079
             ||||||||||||||||||||||||||||||||||||||||||||||||||||||||||||
Sbjct  3087  TGTACTTCCCCGTGGGCGGGCCAGCGTCGGTTTGGGCGGCCGGTCAAAGGCCCCTGGAAT  3028

Query  1080  GTAGTGCCCTCCGGGGCACCTTATAGCCAGGGGTGCAATGCGGCCAGCCTGGACCGAGGA  1139
             ||||||||||||||||||||||||||||||||||||||||||||||||| ||||||||||
Sbjct  3027  GTAGTGCCCTCCGGGGCACCTTATAGCCAGGGGTGCAATGCGGCCAGCCCGGACCGAGGA  2968

Query  1140  ACGCGCTTCGGCACGGACGCTGGCATAATGGTCGTAAACGACCCGTCTTGAAACACGGAC  1199
             |||||||||||| ||||||||||||||||||||| |||||||||||||||||||||||||
Sbjct  2967  ACGCGCTTCGGCTCGGACGCTGGCATAATGGTCGCAAACGACCCGTCTTGAAACACGGAC  2908

Query  1200  CAAGGAGTCTAACATCTACGCGAGTGTTCGGGTGTCAAACCCGTGCGCGCAGTGAAAGCG  1259
             ||||||||||||||||||||||||||||||||||||||||||||||||| ||||||||||
Sbjct  2907  CAAGGAGTCTAACATCTACGCGAGTGTTCGGGTGTCAAACCCGTGCGCGAAGTGAAAGCG  2848

Query  1260  AACGGAGGTGGGAGCCCCCTTGCGGGGCGCACCATCGACCGATCCTGATGTCTTCGGATG  1319
             |||||||||||||||||||| | |||||||||||||||||||||||||||||||||||||
Sbjct  2847  AACGGAGGTGGGAGCCCCCTCGTGGGGCGCACCATCGACCGATCCTGATGTCTTCGGATG  2788

Query  1320  GATTTGAGTAAGAGCGTAGCTGTGGGGACCCGAAAGATGGTGAACTATGCCTGAATAGGG  1379
             ||||||||||||||||||  ||||||||||||||||||||||||||||||||||||||||
Sbjct  2787  GATTTGAGTAAGAGCGTAAATGTGGGGACCCGAAAGATGGTGAACTATGCCTGAATAGGG  2728

Query  1380  CGAAGCCAGAGGAAACTCTGGTGGAGGCTCGCAGCGGTTCTGACGTGCAAATCGATCGTC  1439
              |||||||||||||||||||||||||||||||||||||||||||||||||||||||||||
Sbjct  2727  TGAAGCCAGAGGAAACTCTGGTGGAGGCTCGCAGCGGTTCTGACGTGCAAATCGATCGTC  2668

Query  1440  AAATTTGGGTATAGGGGCGAAAGACTAATCGAACCATCTAGTAGCTGGTTCCTGCCGAAG  1499
              |||||||||||||||||||||||||||||||||||||| ||||||||||||||||||||
Sbjct  2667  GAATTTGGGTATAGGGGCGAAAGACTAATCGAACCATCTGGTAGCTGGTTCCTGCCGAAG  2608

Query  1500  TTTCCCTCAGGATAGCAGTAACGCAAAATCAGTTTTATGAGGTAAAGCGAATGATTAGAG  1559
             ||||||||||||||||||||||||  ||||||||||||||||||||||||||||||||||
Sbjct  2607  TTTCCCTCAGGATAGCAGTAACGC-GAATCAGTTTTATGAGGTAAAGCGAATGATTAGAG  2549

Query  1560  GCATTGGGGTTGAAACAACCTTAACCTATTCTCAAACTTTAAATATGTAAGAAGCCCTTG  1619
             ||||||||||||||||||||||||||||||||||||||||||||||||||||||||||||
Sbjct  2548  GCATTGGGGTTGAAACAACCTTAACCTATTCTCAAACTTTAAATATGTAAGAAGCCCTTG  2489

Query  1620  TTGCTTAGTTGAACGTGGGCATTAGAATGGAGCGTTACTAGTGGGCCATTTTTGGTAAGC  1679
             |||||||||||||||||| ||||||||||  |||||||||||||||||||||||||||||
Sbjct  2488  TTGCTTAGTTGAACGTGG-CATTAGAATGATGCGTTACTAGTGGGCCATTTTTGGTAAGC  2430

Query  1680  AGAACTGGCGATGCGGGATGAACCGAACGCGAGGTTAAGGTGCCGGAATGCACGCTCATC  1739
             ||||||||||||||||||||||||||||||||||||||||||||||||||||||||||||
Sbjct  2429  AGAACTGGCGATGCGGGATGAACCGAACGCGAGGTTAAGGTGCCGGAATGCACGCTCATC  2370

Query  1740  AGACACCACAAAAGGTGTTAGTTCATCTAGACAGCCCGACGGTGGCCATGGAAGTCGGAA  1799
             ||||||||||||||||||||||||||||||||||||||||||||||||||||||||||||
Sbjct  2369  AGACACCACAAAAGGTGTTAGTTCATCTAGACAGCCCGACGGTGGCCATGGAAGTCGGAA  2310

Query  1800  TCCGCTAAGGAGTGTGTAACAACTCACGGGCCGAATGAACTAGCCCTGAAAATGGATGGC  1859
             ||||||||||||||||||||||||||||||||||||||||||||||||||||||||||||
Sbjct  2309  TCCGCTAAGGAGTGTGTAACAACTCACGGGCCGAATGAACTAGCCCTGAAAATGGATGGC  2250

Query  1860  GCTCAAGCGTGCTACCCATACCTCGCCGTCGGGGTAGAAACGATGCCCCGACGAGTAGGC  1919
             ||||||||||||||||||||||||||||||||||||||||||||||||||||||||||||
Sbjct  2249  GCTCAAGCGTGCTACCCATACCTCGCCGTCGGGGTAGAAACGATGCCCCGACGAGTAGGC  2190

Query  1920  AGGCGTGGGGGTCCGTGACGAAGCCTTGGGAGTGATCCCGGGTCGAACGGCCCCTAGTGC  1979
             ||||||||||||||||||||||||||||||||||||||||||||||||||||||||||||
[truncated: 5,042,559 more chars]
