# Supplementary material for: Using nanopore sequencing to identify fungi from clinical samples with high phylogenetic resolution
Source: Sci Rep. 2023 Jun 16;13:9785. doi: 10.1038/s41598-023-37016-0 (PMC10275880; doi:10.1038/s41598-023-37016-0)
Supplement: Supplementary file 1 — Supplementary Information. [file 41598_2023_37016_MOESM1_ESM.zip › Supplementary_Information/Supplementary_Data/Data_S4_A.niger_blast/results/A.niger_RGN2_fmt0.txt]

BLASTN 2.13.0+


Reference: Zheng Zhang, Scott Schwartz, Lukas Wagner, and Webb
Miller (2000), "A greedy algorithm for aligning DNA sequences", J
Comput Biol 2000; 7(1-2):203-14.


Database: rs.fna
           72,880 sequences; 14,846,508,802 total letters


Query= An_ITS4

Length=586
                                                                      Score     E
Sequences producing significant alignments:                          (Bits)  Value

NT_166520.1 Aspergillus niger CBS 513.88 supercontig An03             1083    0.0   
NW_020290355.1 Aspergillus eucalypticola CBS 122712 chromosome Un...  1066    0.0   
NW_020290377.1 Aspergillus eucalypticola CBS 122712 chromosome Un...  1066    0.0   
NW_023336289.1 Aspergillus tubingensis WU-2223L DNA, scaffold_15,...  1066    0.0   
NC_054852.1 Aspergillus luchuensis IFO 4308 DNA, chromosome 4, ne...  1066    0.0   
NW_020290372.1 Aspergillus eucalypticola CBS 122712 chromosome Un...  1059    0.0   
NW_020290353.1 Aspergillus eucalypticola CBS 122712 chromosome Un...  1059    0.0   
NW_020290374.1 Aspergillus eucalypticola CBS 122712 chromosome Un...  1059    0.0   
NW_017253164.1 Malassezia pachydermatis strain CBS 1879 chromosom...  1057    0.0   
NW_020290387.1 Aspergillus eucalypticola CBS 122712 chromosome Un...  1053    0.0   
NW_020290381.1 Aspergillus eucalypticola CBS 122712 chromosome Un...  1053    0.0   
NW_020290373.1 Aspergillus eucalypticola CBS 122712 chromosome Un...  1046    0.0   
NW_020290390.1 Aspergillus eucalypticola CBS 122712 chromosome Un...  1046    0.0   
NW_020290379.1 Aspergillus eucalypticola CBS 122712 chromosome Un...  1046    0.0   
NW_020291068.1 Aspergillus sclerotioniger CBS 115572 chromosome U...  976     0.0   
NW_020290508.1 Aspergillus heteromorphus CBS 117.55 chromosome Un...  922     0.0   
NW_020290589.1 Aspergillus heteromorphus CBS 117.55 chromosome Un...  920     0.0   
NW_020290587.1 Aspergillus heteromorphus CBS 117.55 chromosome Un...  917     0.0   
NW_020290570.1 Aspergillus heteromorphus CBS 117.55 chromosome Un...  917     0.0   
NW_020290569.1 Aspergillus heteromorphus CBS 117.55 chromosome Un...  917     0.0   
NW_020290521.1 Aspergillus heteromorphus CBS 117.55 chromosome Un...  915     0.0   
NW_020290590.1 Aspergillus heteromorphus CBS 117.55 chromosome Un...  911     0.0   
NW_020290555.1 Aspergillus heteromorphus CBS 117.55 chromosome Un...  911     0.0   
NW_020290551.1 Aspergillus heteromorphus CBS 117.55 chromosome Un...  911     0.0   
NW_020290539.1 Aspergillus heteromorphus CBS 117.55 chromosome Un...  911     0.0   
NW_020290529.1 Aspergillus heteromorphus CBS 117.55 chromosome Un...  911     0.0   
NW_020290525.1 Aspergillus heteromorphus CBS 117.55 chromosome Un...  911     0.0   
NW_020290507.1 Aspergillus heteromorphus CBS 117.55 chromosome Un...  911     0.0   
NW_020290586.1 Aspergillus heteromorphus CBS 117.55 chromosome Un...  909     0.0   
NW_020290580.1 Aspergillus heteromorphus CBS 117.55 chromosome Un...  909     0.0   
NW_020290534.1 Aspergillus heteromorphus CBS 117.55 chromosome Un...  909     0.0   
NW_020290531.1 Aspergillus heteromorphus CBS 117.55 chromosome Un...  909     0.0   
NW_020290530.1 Aspergillus heteromorphus CBS 117.55 chromosome Un...  909     0.0   
NW_020290526.1 Aspergillus heteromorphus CBS 117.55 chromosome Un...  909     0.0   
NW_020290517.1 Aspergillus heteromorphus CBS 117.55 chromosome Un...  909     0.0   
NW_020290505.1 Aspergillus heteromorphus CBS 117.55 chromosome Un...  909     0.0   
NW_020290591.1 Aspergillus heteromorphus CBS 117.55 chromosome Un...  907     0.0   
NW_020290515.1 Aspergillus heteromorphus CBS 117.55 chromosome Un...  907     0.0   
NW_020290545.1 Aspergillus heteromorphus CBS 117.55 chromosome Un...  905     0.0   
NW_020290520.1 Aspergillus heteromorphus CBS 117.55 chromosome Un...  905     0.0   
NW_020290584.1 Aspergillus heteromorphus CBS 117.55 chromosome Un...  904     0.0   
NW_020290575.1 Aspergillus heteromorphus CBS 117.55 chromosome Un...  904     0.0   
NW_020290562.1 Aspergillus heteromorphus CBS 117.55 chromosome Un...  904     0.0   
NW_020290553.1 Aspergillus heteromorphus CBS 117.55 chromosome Un...  904     0.0   
NW_020290541.1 Aspergillus heteromorphus CBS 117.55 chromosome Un...  904     0.0   
NW_020290540.1 Aspergillus heteromorphus CBS 117.55 chromosome Un...  904     0.0   
NW_020290522.1 Aspergillus heteromorphus CBS 117.55 chromosome Un...  904     0.0   
NW_020290583.1 Aspergillus heteromorphus CBS 117.55 chromosome Un...  902     0.0   
NW_020290582.1 Aspergillus heteromorphus CBS 117.55 chromosome Un...  902     0.0   
NW_020290566.1 Aspergillus heteromorphus CBS 117.55 chromosome Un...  902     0.0   
NW_020290558.1 Aspergillus heteromorphus CBS 117.55 chromosome Un...  902     0.0   
NW_020290544.1 Aspergillus heteromorphus CBS 117.55 chromosome Un...  902     0.0   
NW_020290532.1 Aspergillus heteromorphus CBS 117.55 chromosome Un...  902     0.0   
NW_020290556.1 Aspergillus heteromorphus CBS 117.55 chromosome Un...  898     0.0   
NW_020290510.1 Aspergillus heteromorphus CBS 117.55 chromosome Un...  898     0.0   
NW_020290542.1 Aspergillus heteromorphus CBS 117.55 chromosome Un...  896     0.0   
NW_020290518.1 Aspergillus heteromorphus CBS 117.55 chromosome Un...  896     0.0   
NW_020290528.1 Aspergillus heteromorphus CBS 117.55 chromosome Un...  894     0.0   
NW_020290548.1 Aspergillus heteromorphus CBS 117.55 chromosome Un...  893     0.0   
NW_020290519.1 Aspergillus heteromorphus CBS 117.55 chromosome Un...  893     0.0   
NW_020290581.1 Aspergillus heteromorphus CBS 117.55 chromosome Un...  889     0.0   
NW_020290579.1 Aspergillus heteromorphus CBS 117.55 chromosome Un...  889     0.0   
NW_020290599.1 Aspergillus heteromorphus CBS 117.55 chromosome Un...  883     0.0   
NW_020290523.1 Aspergillus heteromorphus CBS 117.55 chromosome Un...  883     0.0   
NW_020290578.1 Aspergillus heteromorphus CBS 117.55 chromosome Un...  856     0.0   
NT_165929.1 Aspergillus terreus NIH2624 scaffold_6 genomic scaffo...  809     0.0   
NC_007197.1 Aspergillus fumigatus Af293 chromosome 4, whole genom...  809     0.0   
NW_020194278.1 Aspergillus novofumigatus IBT 16806 chromosome Unk...  782     0.0   
NW_020194294.1 Aspergillus novofumigatus IBT 16806 chromosome Unk...  782     0.0   
NW_022984065.1 Aspergillus lentulus IFM 58399 DNA, scaffold_198, ...  778     0.0   
NW_025091279.1 Aspergillus udagawae IFM 46973 DNA, scaffold_16, w...  776     0.0   
NW_020194292.1 Aspergillus novofumigatus IBT 16806 chromosome Unk...  774     0.0   
NW_020798475.1 Aspergillus thermomutatus strain HMR AF 39 chromos...  773     0.0   
NW_020194293.1 Aspergillus novofumigatus IBT 16806 chromosome Unk...  769     0.0   
NW_020194366.1 Aspergillus campestris IBT 28561 chromosome Unknow...  767     0.0   
NW_020194357.1 Aspergillus campestris IBT 28561 chromosome Unknow...  767     0.0   
NW_020194341.1 Aspergillus campestris IBT 28561 chromosome Unknow...  765     0.0   
NW_001510380.1 Aspergillus clavatus NRRL 1 1099423829824 genomic ...  761     0.0   
NW_001510370.1 Aspergillus clavatus NRRL 1 1099423829834 genomic ...  761     0.0   
NW_020194331.1 Aspergillus novofumigatus IBT 16806 chromosome Unk...  761     0.0   
NW_020194323.1 Aspergillus novofumigatus IBT 16806 chromosome Unk...  761     0.0   
NW_020194302.1 Aspergillus novofumigatus IBT 16806 chromosome Unk...  761     0.0   
NW_020194359.1 Aspergillus campestris IBT 28561 chromosome Unknow...  760     0.0   
NW_001510346.1 Aspergillus clavatus NRRL 1 1099423829858 genomic ...  758     0.0   
NW_022984632.1 Aspergillus tanneri strain NIH1004 chromosome Unkn...  758     0.0   
NW_019170274.1 Aspergillus bombycis strain NRRL26010 chromosome U...  758     0.0   
NC_036441.1 Aspergillus oryzae RIB40 DNA, chromosome 7                747     0.0   
NC_054697.1 Aspergillus flavus NRRL3357 chromosome 7, complete se...  747     0.0   
NW_020194374.1 Aspergillus campestris IBT 28561 chromosome Unknow...  745     0.0   
NW_020194362.1 Aspergillus campestris IBT 28561 chromosome Unknow...  739     0.0   
NW_020194284.1 Aspergillus novofumigatus IBT 16806 chromosome Unk...  739     0.0   
NW_026088304.1 Penicillium oxalicum strain HP7-1 chromosome Unkno...  725     0.0   
NW_026088303.1 Penicillium oxalicum strain HP7-1 chromosome Unkno...  725     0.0   
NC_064657.1 Penicillium oxalicum strain HP7-1 chromosome VIII, wh...  713     0.0   
NW_014574576.1 Penicillium digitatum Pd1 unplaced genomic scaffol...  710     0.0   
NW_020194425.1 Aspergillus steynii IBT 23096 chromosome Unknown P...  708     0.0   
NW_020194430.1 Aspergillus steynii IBT 23096 chromosome Unknown P...  704     0.0   
NW_020194428.1 Aspergillus steynii IBT 23096 chromosome Unknown P...  704     0.0   
NW_020194424.1 Aspergillus steynii IBT 23096 chromosome Unknown P...  704     0.0   
NW_020194422.1 Aspergillus steynii IBT 23096 chromosome Unknown P...  704     0.0   
NW_020194420.1 Aspergillus steynii IBT 23096 chromosome Unknown P...  704     0.0   
NW_020194416.1 Aspergillus steynii IBT 23096 chromosome Unknown P...  704     0.0   
NW_020194415.1 Aspergillus steynii IBT 23096 chromosome Unknown P...  704     0.0   
NW_020194414.1 Aspergillus steynii IBT 23096 chromosome Unknown P...  704     0.0   
NW_020194413.1 Aspergillus steynii IBT 23096 chromosome Unknown P...  704     0.0   
NW_020194411.1 Aspergillus steynii IBT 23096 chromosome Unknown P...  704     0.0   
NW_020194410.1 Aspergillus steynii IBT 23096 chromosome Unknown P...  704     0.0   
NW_020194423.1 Aspergillus steynii IBT 23096 chromosome Unknown P...  702     0.0   
NW_020194412.1 Aspergillus steynii IBT 23096 chromosome Unknown P...  702     0.0   
NW_020290560.1 Aspergillus heteromorphus CBS 117.55 chromosome Un...  702     0.0   
NW_024469302.1 Penicillium solitum strain IBT 29525 chromosome Un...  699     0.0   
NW_020194421.1 Aspergillus steynii IBT 23096 chromosome Unknown P...  699     0.0   
NW_020194417.1 Aspergillus steynii IBT 23096 chromosome Unknown P...  699     0.0   
NW_020194405.1 Aspergillus steynii IBT 23096 chromosome Unknown P...  697     0.0   
NW_020194419.1 Aspergillus steynii IBT 23096 chromosome Unknown P...  697     0.0   
NW_019173481.1 Penicillium arizonense strain CBS 141311 chromosom...  691     0.0   
NW_020194431.1 Aspergillus steynii IBT 23096 chromosome Unknown P...  689     0.0   
NW_026055304.1 Neoarthrinium moseri strain CBS 164.80 chromosome ...  684     0.0   
NW_020194418.1 Aspergillus steynii IBT 23096 chromosome Unknown P...  684     0.0   
NW_024467419.1 Penicillium griseofulvum strain PG3 chromosome Unk...  680     0.0   
NW_024467431.1 Penicillium griseofulvum strain PG3 chromosome Unk...  680     0.0   
NW_024467432.1 Penicillium griseofulvum strain PG3 chromosome Unk...  680     0.0   
NW_017963237.1 Aspergillus aculeatus ATCC 16872 unplaced genomic ...  651     0.0   
NW_020290543.1 Aspergillus heteromorphus CBS 117.55 chromosome Un...  643     0.0   
NW_020290592.1 Aspergillus heteromorphus CBS 117.55 chromosome Un...  625     5e-176
NW_024067592.1 Penicillium roqueforti strain LCP96 04111 chromoso...  617     8e-174
NW_021167190.1 Paecilomyces variotii strain CBS 101075 chromosome...  617     8e-174
NW_021167167.1 Paecilomyces variotii strain CBS 101075 chromosome...  617     8e-174
NW_015378967.1 Aspergillus nomiae NRRL 13137 chromosome Unknown c...  604     6e-170
NW_017963189.1 Aspergillus aculeatus ATCC 16872 unplaced genomic ...  603     2e-169
NW_001510434.1 Aspergillus clavatus NRRL 1 1099423829753 genomic ...  595     4e-167
NW_024468495.1 Aspergillus ochraceoroseus IBT 24754 chromosome Un...  569     2e-159
NW_024468493.1 Aspergillus ochraceoroseus IBT 24754 chromosome Un...  569     2e-159
NW_024468491.1 Aspergillus ochraceoroseus IBT 24754 chromosome Un...  569     2e-159
NW_024468488.1 Aspergillus ochraceoroseus IBT 24754 chromosome Un...  569     2e-159
NW_024468501.1 Aspergillus ochraceoroseus IBT 24754 chromosome Un...  568     8e-159
NW_024468497.1 Aspergillus ochraceoroseus IBT 24754 chromosome Un...  568     8e-159
NW_024468505.1 Aspergillus ochraceoroseus IBT 24754 chromosome Un...  562     4e-157
NW_024468504.1 Aspergillus ochraceoroseus IBT 24754 chromosome Un...  562     4e-157
NW_024468496.1 Aspergillus ochraceoroseus IBT 24754 chromosome Un...  562     4e-157
NC_054862.1 Aspergillus puulaauensis MK2 DNA, chromosome 6, nearl...  553     2e-154
NW_006917114.1 Pestalotiopsis fici W106-1 unplaced genomic scaffo...  547     1e-152
NW_019173353.1 Penicillium arizonense strain CBS 141311 chromosom...  547     1e-152
NW_019173334.1 Penicillium arizonense strain CBS 141311 chromosom...  547     1e-152
NW_020290597.1 Aspergillus heteromorphus CBS 117.55 chromosome Un...  547     1e-152
NW_024468085.1 Talaromyces amestolkiae strain CIB chromosome Unkn...  494     1e-136
NW_015378553.1 Aspergillus nomiae NRRL 13137 chromosome Unknown c...  494     1e-136
NC_049564.1 Talaromyces rugulosus chromosome IV, complete sequence    484     9e-134
NW_002196683.1 Talaromyces marneffei ATCC 18224 scf_1107713384419...  481     1e-132
NW_001510447.1 Aspergillus clavatus NRRL 1 1099423829739 genomic ...  472     7e-130
NC_057368.1 Aspergillus chevalieri M1 DNA, chromosome 7, nearly c...  470     2e-129
NW_002990118.1 Talaromyces stipitatus ATCC 10500 scf_110550729551...  466     3e-128
NW_025764283.1 Talaromyces proteolyticus strain PMI_201 chromosom...  453     2e-124
NW_025544811.1 Histoplasma capsulatum G186AR genomic scaffold sup...  442     5e-121
NW_001813974.1 Histoplasma capsulatum NAm1 scaffold_9 genomic sca...  431     1e-117
NW_001510402.1 Aspergillus clavatus NRRL 1 1099423829786 genomic ...  425     5e-116
NW_002990322.1 Talaromyces stipitatus ATCC 10500 scf_110771341627...  425     5e-116
NW_025091288.1 Aspergillus pseudoviridinutans IFM 55266 DNA, scaf...  418     9e-114
NW_020194434.1 Aspergillus steynii IBT 23096 chromosome Unknown P...  392     5e-106
NW_020292127.1 Aspergillus ibericus CBS 121593 unplaced genomic s...  387     2e-104
NW_025544790.1 Blastomyces dermatitidis ER-3 genomic scaffold sup...  372     7e-100
NW_003101676.1 Blastomyces gilchristii SLH14081 genomic scaffold ...  366     3e-98 
NW_011371389.1 Paracoccidioides brasiliensis Pb18 unplaced genomi...  361     2e-96 
NW_011371365.1 Paracoccidioides brasiliensis Pb18 unplaced genomi...  361     2e-96 
NW_015441018.1 Paracoccidioides lutzii Pb01 unplaced genomic scaf...  350     3e-93 
NW_015440953.1 Paracoccidioides lutzii Pb01 unplaced genomic scaf...  350     3e-93 
NW_002196764.1 Talaromyces marneffei ATCC 18224 scf_1107713383893...  340     2e-90 
NW_026054719.1 Ophidiomyces ophidiicola strain CBS 122913 chromos...  331     1e-87 
NW_003315066.1 Trichophyton benhamiae CBS 112371 chromosome Unkno...  320     3e-84 
NW_022983864.1 Arthroderma uncinatum strain CBS 119779 chromosome...  318     9e-84 
NW_003315232.1 Trichophyton verrucosum HKI 0517 contig00658_1.f1....  316     3e-83 
NW_004504307.1 Coccidioides immitis RS genomic scaffold supercont...  315     1e-82 
NW_003316009.1 Coccidioides posadasii C735 delta SOWgp chromosome...  315     1e-82 
NW_003315985.1 Coccidioides posadasii C735 delta SOWgp chromosome...  315     1e-82 
NW_003315975.1 Coccidioides posadasii C735 delta SOWgp chromosome...  315     1e-82 
NW_003299166.1 Microsporum canis CBS 113480 supercont1.4 genomic ...  311     2e-81 
NW_003345197.1 Nannizzia gypsea CBS 118893 supercont1.5 genomic s...  305     7e-80 
NW_025408614.1 Bacidia gigantensis strain McMullin 20006 chromoso...  305     7e-80 
NW_003052474.1 Uncinocarpus reesii 1704 scaffold_27 genomic scaff...  303     3e-79 
NW_003052480.1 Uncinocarpus reesii 1704 scaffold_21 genomic scaff...  303     3e-79 
NW_003052493.1 Uncinocarpus reesii 1704 scaffold_8 genomic scaffo...  303     3e-79 
NW_003052498.1 Uncinocarpus reesii 1704 scaffold_3 genomic scaffo...  303     3e-79 
NW_020167529.1 Pseudogymnoascus destructans isolate 20631-21 unpl...  303     3e-79 
NW_020290594.1 Aspergillus heteromorphus CBS 117.55 chromosome Un...  303     3e-79 
NW_020290514.1 Aspergillus heteromorphus CBS 117.55 chromosome Un...  303     3e-79 
NW_003052477.1 Uncinocarpus reesii 1704 scaffold_24 genomic scaff...  302     9e-79 
NW_006916643.1 Endocarpon pusillum Z07020 unplaced genomic scaffo...  300     3e-78 
NW_017971615.1 Diplodia corticola strain CBS 112549 chromosome Un...  292     6e-76 
NW_023336571.1 Lasiodiplodia theobromae strain AM2As chromosome U...  287     3e-74 
NW_024066081.1 Botrytis porri strain MUCL 3234 chromosome Unknown...  281     1e-72 
NW_017253319.1 Phialophora attinorum strain CBS 131958 chromosome...  281     1e-72 
NW_025408566.1 Diaporthe batatas strain CRI 302-4 chromosome Unkn...  281     1e-72 
NW_024467667.1 Metarhizium album ARSEF 1941 chromosome Unknown sc...  281     1e-72 
NW_001820801.1 Sclerotinia sclerotiorum 1980 UF-70 scaffold_35 ge...  281     1e-72 
NW_001517105.1 Aspergillus clavatus NRRL 1 1099423829794 genomic ...  279     4e-72 
NW_006920967.1 Phaeoacremonium minimum UCRPA7 unplaced genomic sc...  278     2e-71 
NW_023501164.1 Letharia columbiana isolate WasteWater2 chromosome...  278     2e-71 
NW_023501100.1 Letharia columbiana isolate WasteWater2 chromosome...  278     2e-71 
NW_023501084.1 Letharia columbiana isolate WasteWater2 chromosome...  278     2e-71 
NW_024066056.1 Botrytis sinoallii strain Bc 23 chromosome Unknown...  276     6e-71 
NW_024066232.1 Botrytis deweyae strain B1 chromosome Unknown BDEW...  276     6e-71 
NW_024065882.1 Botrytis byssoidea strain MUCL 94 chromosome Unkno...  276     6e-71 
NC_037313.1 Botrytis cinerea B05.10 chromosome 4, complete sequence   276     6e-71 
NW_023501002.1 Botrytis fragariae strain BVB16 chromosome Unknown...  276     6e-71 
NW_016017401.1 Sphaerulina musiva SO2202 unplaced genomic scaffol...  274     2e-70 
NW_025064852.1 Diaporthe citri strain NFHF-8-4 chromosome Unknown...  274     2e-70 
NW_025064879.1 Diaporthe citri strain NFHF-8-4 chromosome Unknown...  274     2e-70 
NW_006911274.1 Baudoinia panamericana UAMH 10762 unplaced genomic...  268     9e-69 
NW_025408590.1 Cercospora kikuchii DNA, contig_00009, whole genom...  268     9e-69 
NW_022157463.1 Lachnellula hyalina strain CBS 185.66 chromosome U...  267     3e-68 
NW_017263637.1 Mollisia scopiformis unplaced genomic scaffold LY8...  267     3e-68 
NW_017387254.1 Fonsecaea erecta strain CBS 125763 chromosome Unkn...  267     3e-68 
NW_003533867.1 Leptosphaeria maculans JN3 lm_SuperContig_19_v2 ge...  267     3e-68 
NW_025763469.1 Morchella importuna strain M04M26 chromosome Unkno...  265     1e-67 
NW_025408637.1 Morchella sextelata strain SCLS chromosome Unknown...  265     1e-67 
NW_022985539.1 Neohortaea acidophila strain CBS 113389 unplaced g...  263     4e-67 
NW_025764609.1 Ilyonectria robusta strain PMI_751 chromosome Unkn...  263     4e-67 
NW_001884553.1 Parastagonospora nodorum SN15 chromosome Unknown s...  263     4e-67 
NW_025763537.1 Boeremia exigua strain MPI-SDFR-AT-0100 chromosome...  263     4e-67 
NW_025763529.1 Boeremia exigua strain MPI-SDFR-AT-0100 chromosome...  263     4e-67 
NC_063015.1 Fulvia fulva chromosome 4, complete sequence              263     4e-67 
NW_020194486.1 Amorphotheca resinae ATCC 22711 unplaced genomic s...  263     4e-67 
NW_020194688.1 Hyaloscypha bicolor E unplaced genomic scaffold K4...  263     4e-67 
NW_024468914.1 Cryphonectria parasitica EP155 unplaced genomic sc...  263     4e-67 
NW_007360990.1 Glarea lozoyensis ATCC 20868 chromosome Unknown GL...  261     2e-66 
NW_022156942.1 Thyridium curvatum strain D216 chromosome Unknown ...  261     2e-66 
NC_016459.1 Thermothielavioides terrestris NRRL 8126 chromosome 3...  259     6e-66 
NC_018212.1 Zymoseptoria tritici IPO323 chromosome 7, whole genom...  259     6e-66 
NW_006383020.1 Chaetomium thermophilum var. thermophilum DSM 1495...  259     6e-66 
NW_001837910.1 Fusarium graminearum PH-1 supercont3.18 genomic sc...  257     2e-65 
NW_001837908.1 Fusarium graminearum PH-1 supercont3.20 genomic sc...  257     2e-65 
NW_001837907.1 Fusarium graminearum PH-1 supercont3.21 genomic sc...  257     2e-65 
NC_026477.1 Fusarium graminearum PH-1 chromosome 4, whole genome ...  257     2e-65 
NW_017387867.1 Fusarium verticillioides 7600 chromosome Unknown s...  257     2e-65 
NC_031677.1 Fusarium verticillioides 7600 chromosome 3, whole gen...  257     2e-65 
NW_025408615.1 Fusarium musae strain F31 chromosome Unknown conti...  257     2e-65 
NW_024066207.1 Ascochyta rabiei isolate Me14 chromosome Unknown A...  257     2e-65 
NW_024066206.1 Ascochyta rabiei isolate Me14 chromosome Unknown A...  257     2e-65 
NW_024066205.1 Ascochyta rabiei isolate Me14 chromosome Unknown A...  257     2e-65 
NW_024066202.1 Ascochyta rabiei isolate Me14 chromosome Unknown A...  257     2e-65 
NW_024066201.1 Ascochyta rabiei isolate Me14 chromosome Unknown A...  257     2e-65 
NW_024066177.1 Ascochyta rabiei isolate Me14 chromosome Unknown A...  257     2e-65 
NC_038015.1 Fusarium venenatum strain A3/5 genome assembly, chrom...  257     2e-65 
NW_025408665.1 Fusarium poae strain DAOMC 252244 chromosome Unkno...  257     2e-65 
NC_058402.1 Fusarium poae strain DAOMC 252244 chromosome 4, whole...  257     2e-65 
NW_023501247.1 Fusarium tjaetaba strain NRRL 66243 chromosome Unk...  257     2e-65 
NW_006921538.1 Pseudocercospora fijiensis CIRAD86 unplaced genomi...  257     2e-65 
NW_022984788.1 Didymella exigua CBS 183.55 unplaced genomic scaff...  255     7e-65 
NW_017263917.1 Colletotrichum higginsianum IMI 349063 chromosome ...  255     7e-65 
NW_017263930.1 Colletotrichum higginsianum IMI 349063 chromosome ...  255     7e-65 
NW_017263929.1 Colletotrichum higginsianum IMI 349063 chromosome ...  255     7e-65 
NW_017263928.1 Colletotrichum higginsianum IMI 349063 chromosome ...  255     7e-65 
NW_017263927.1 Colletotrichum higginsianum IMI 349063 chromosome ...  255     7e-65 
NW_017263926.1 Colletotrichum higginsianum IMI 349063 chromosome ...  255     7e-65 
NW_017263925.1 Colletotrichum higginsianum IMI 349063 chromosome ...  255     7e-65 
NW_017263924.1 Colletotrichum higginsianum IMI 349063 chromosome ...  255     7e-65 
NW_017263923.1 Colletotrichum higginsianum IMI 349063 chromosome ...  255     7e-65 
NW_017263922.1 Colletotrichum higginsianum IMI 349063 chromosome ...  255     7e-65 
NW_017263921.1 Colletotrichum higginsianum IMI 349063 chromosome ...  255     7e-65 
NW_017263920.1 Colletotrichum higginsianum IMI 349063 chromosome ...  255     7e-65 
NW_017263919.1 Colletotrichum higginsianum IMI 349063 chromosome ...  255     7e-65 
NW_017263918.1 Colletotrichum higginsianum IMI 349063 chromosome ...  255     7e-65 
NW_025954037.1 Daldinia vernicosa strain CBS 139.73 unplaced geno...  255     7e-65 
NW_025763505.1 Fusarium flagelliforme strain FIESC 12 MPI-CAGE-AA...  252     9e-64 
NW_001884622.1 Parastagonospora nodorum SN15 scaffold_59 genomic ...  252     9e-64 
NW_025408682.1 Hirsutella rhossiliensis strain HR02 chromosome Un...  252     9e-64 
NW_006763101.1 Drepanopeziza brunnea f. sp. 'multigermtubi' MB_m1...  252     9e-64 
NW_022157841.1 Fusarium coffeatum strain FIESC_28 chromosome Unkn...  252     9e-64 
NW_026054852.1 Colletotrichum spaethianum MAFF 239500 DNA, contig...  250     3e-63 
NW_007361524.1 Colletotrichum graminicola M1.001 genomic scaffold...  250     3e-63 
NW_007361116.1 Colletotrichum graminicola M1.001 genomic scaffold...  250     3e-63 
NC_035795.1 Pochonia chlamydosporia 170 chromosome 6, whole genom...  248     1e-62 
NW_022474493.1 Colletotrichum fructicola strain CGMCC3.17371 chro...  246     4e-62 
NC_035922.1 Kazachstania naganishii CBS 8797 chromosome 1, comple...  246     4e-62 
NW_023501017.1 Colletotrichum siamense strain Cg363 chromosome Un...  246     4e-62 
NW_007361564.1 Colletotrichum graminicola M1.001 genomic scaffold...  246     4e-62 
NW_023500971.1 Colletotrichum aenigma strain Cg56 chromosome Unkn...  246     4e-62 
NW_023500964.1 Colletotrichum aenigma strain Cg56 chromosome Unkn...  246     4e-62 
NW_023500963.1 Colletotrichum aenigma strain Cg56 chromosome Unkn...  246     4e-62 
NW_023500958.1 Colletotrichum aenigma strain Cg56 chromosome Unkn...  246     4e-62 
NW_023500949.1 Colletotrichum aenigma strain Cg56 chromosome Unkn...  246     4e-62 
NW_023500946.1 Colletotrichum aenigma strain Cg56 chromosome Unkn...  246     4e-62 
NW_023500925.1 Colletotrichum aenigma strain Cg56 chromosome Unkn...  246     4e-62 
NW_023500921.1 Colletotrichum aenigma strain Cg56 chromosome Unkn...  246     4e-62 
NW_023500910.1 Colletotrichum aenigma strain Cg56 chromosome Unkn...  246     4e-62 
NW_022985408.1 Macroventuria anomochaeta strain CBS 525.71 unplac...  246     4e-62 
NW_025953564.1 Xylaria bambusicola strain CBS 139988 unplaced gen...  246     4e-62 
NW_026054629.1 Daldinia decipiens strain CBS 113046 unplaced geno...  244     2e-61 
NW_007360214.1 Exserohilum turcica Et28A unplaced genomic scaffol...  244     2e-61 
NW_007360205.1 Exserohilum turcica Et28A unplaced genomic scaffol...  244     2e-61 
NW_024066153.1 Alternaria burnsii strain CBS107.38 chromosome Unk...  244     2e-61 
NW_026055165.1 Neoarthrinium moseri strain CBS 164.80 chromosome ...  244     2e-61 
NW_025763719.1 Fusarium redolens strain MPI-CAGE-AT-0023 chromoso...  244     2e-61 
NC_057317.1 Ustilaginoidea virens chromosome 2, complete sequence     244     2e-61 
NW_025763569.1 Microdochium trichocladiopsis strain MPI-CAGE-CH-0...  244     2e-61 
NW_025763567.1 Microdochium trichocladiopsis strain MPI-CAGE-CH-0...  244     2e-61 
NW_025763545.1 Microdochium trichocladiopsis strain MPI-CAGE-CH-0...  244     2e-61 
NW_019173199.1 Colletotrichum orchidophilum strain IMI 309357 chr...  244     2e-61 
NW_021168062.1 Alternaria arborescens strain FERA 675 chromosome ...  244     2e-61 
NW_014574660.1 Metarhizium brunneum ARSEF 3297 chromosome Unknown...  244     2e-61 
NC_036623.1 Fusarium fujikuroi IMI 58289 draft genome, chromosome...  244     2e-61 
NW_025953075.1 Daldinia caldariorum strain CBS 122874 unplaced ge...  243     6e-61 
NC_006035.2 [Candida] glabrata strain CBS138 chromosome L complet...  243     6e-61 
NW_006711156.1 Trichoderma reesei QM6a unplaced genomic scaffold ...  243     6e-61 
NC_016478.1 Thermothelomyces thermophilus ATCC 42464 chromosome 7...  243     6e-61 
NW_014013638.1 Trichoderma atroviride IMI 206040 chromosome Unkno...  243     6e-61 
NT_166001.1 Chaetomium globosum CBS 148.51 scaffold_15 genomic sc...  243     6e-61 
NW_020194406.1 Aspergillus steynii IBT 23096 chromosome Unknown P...  243     6e-61 
NW_026055390.1 Candida oxycetoniae strain CBS 10844 chromosome Un...  243     6e-61 
NW_014013678.1 Trichoderma virens Gv29-8 chromosome Unknown TRIVI...  243     6e-61 
NW_013562485.1 Exophiala xenobiotica strain CBS 118157 unplaced g...  243     6e-61 
NW_020290577.1 Aspergillus heteromorphus CBS 117.55 chromosome Un...  243     6e-61 
NW_025764822.1 Fusarium solani strain FSSC 5 MPI-SDFR-AT-0091 chr...  241     2e-60 
NW_006767426.1 Spathaspora passalidarum NRRL Y-27907 unplaced gen...  241     2e-60 
NW_026054762.1 Hypoxylon fragiforme strain CBS 206.31 chromosome ...  239     7e-60 
NW_026055581.1 Alternaria metachromatica strain BMP 0045 chromoso...  239     7e-60 
NW_026056848.1 Alternaria hordeiaustralica strain BMP 2776 chromo...  239     7e-60 
NW_024468028.1 Protomyces lactucae-debilis strain 12-1054 chromos...  239     7e-60 
NW_024468018.1 Protomyces lactucae-debilis strain 12-1054 chromos...  239     7e-60 
NW_025763576.1 Alternaria rosae strain MPI-PUGE-AT-0040 chromosom...  239     7e-60 
NW_025763621.1 Alternaria rosae strain MPI-PUGE-AT-0040 chromosom...  239     7e-60 
NW_025763614.1 Alternaria rosae strain MPI-PUGE-AT-0040 chromosom...  239     7e-60 
NW_025763597.1 Alternaria rosae strain MPI-PUGE-AT-0040 chromosom...  239     7e-60 
NW_025763596.1 Alternaria rosae strain MPI-PUGE-AT-0040 chromosom...  239     7e-60 
NW_025763591.1 Alternaria rosae strain MPI-PUGE-AT-0040 chromosom...  239     7e-60 
NW_025763585.1 Alternaria rosae strain MPI-PUGE-AT-0040 chromosom...  239     7e-60 
NW_026056292.1 Alternaria ethzedia strain BMP 0044 chromosome Unk...  239     7e-60 
NW_001884610.1 Parastagonospora nodorum SN15 chromosome Unknown s...  239     7e-60 
NW_026055738.1 Alternaria ventricosa strain BMP 2768 chromosome U...  239     7e-60 
NW_025091333.1 Alternaria atra isolate CS162 genome assembly, con...  239     7e-60 
NW_026056037.1 Alternaria triticimaculans strain BMP 0046 chromos...  239     7e-60 
NW_026057049.1 Alternaria novae-zelandiae strain BMP 2774 chromos...  239     7e-60 
NW_025763396.1 Truncatella angustata strain MPI-SDFR-AT-0073 chro...  239     7e-60 
NW_026055850.1 Alternaria viburni strain BMP 2772 chromosome Unkn...  239     7e-60 
NW_001813677.1 Lodderomyces elongisporus NRRL YB-4239 supercont1....  239     7e-60 
NW_022984649.1 Daldinia childiae strain JS-1345 chromosome Unknow...  239     7e-60 
NW_022984664.1 Daldinia childiae strain JS-1345 chromosome Unknow...  239     7e-60 
NW_014024840.1 Bipolaris maydis ATCC 48331 unplaced genomic scaff...  237     3e-59 
NW_006911920.1 Bipolaris sorokiniana ND90Pr unplaced genomic scaf...  237     3e-59 
NW_001834692.1 Vanderwaltozyma polyspora DSM 70294 KpolScaffold10...  237     3e-59 
NW_001834527.1 Vanderwaltozyma polyspora DSM 70294 KpolScaffold54...  237     3e-59 
NW_001834471.1 Vanderwaltozyma polyspora DSM 70294 KpolScaffold53...  237     3e-59 
NC_063079.1 Purpureocillium takamizusanense chromosome 12, comple...  237     3e-59 
NC_063074.1 Purpureocillium takamizusanense chromosome 7, complet...  237     3e-59 
NW_014574716.1 Metarhizium brunneum ARSEF 3297 chromosome Unknown...  237     3e-59 
NW_011929459.1 Neurospora crassa OR74A unplaced genomic scaffold ...  235     1e-58 
NC_016493.1 Naumovozyma castellii CBS 4309 chromosome 3, complete...  235     1e-58 
NC_016508.1 Torulaspora delbrueckii CBS 1146 chromosome 8, comple...  235     1e-58 
NW_020185488.1 Sordaria macrospora k-hell, WGS project CABT000000...  235     1e-58 
NW_025953878.1 Annulohypoxylon truncatum strain CBS 140777 unplac...  235     1e-58 
NC_018947.1 Kazachstania africana CBS 2517 chromosome 8, complete...  235     1e-58 
NW_024468503.1 Aspergillus ochraceoroseus IBT 24754 chromosome Un...  235     1e-58 
NW_019174181.1 Fonsecaea monophora strain CBS 269.37 chromosome U...  233     3e-58 
NW_019173744.1 Fonsecaea nubica strain CBS 269.64 chromosome Unkn...  233     3e-58 
NC_064679.1 Colletotrichum lupini chromosome 6, complete sequence     233     3e-58 
NW_015971807.1 Scedosporium apiospermum strain IHEM 14462 chromos...  233     3e-58 
NW_024545242.1 Kazachstania barnettii strain CLIB 1767 genome ass...  231     1e-57 
NC_001144.5 Saccharomyces cerevisiae S288C chromosome XII, comple...  231     1e-57 
NC_054391.1 Drechmeria coniospora strain ARSEF 6962 chromosome 03...  231     1e-57 
NW_022474172.1 Kwoniella shandongensis strain CBS 12478 chromosom...  231     1e-57 
NC_050732.1 Torulaspora globosa chromosome 6, complete sequence       231     1e-57 
NW_026055374.1 Candida oxycetoniae strain CBS 10844 chromosome Un...  231     1e-57 
NW_017567008.1 Saitoella complicata NRRL Y-17804 unplaced genomic...  231     1e-57 
NW_025764785.1 Emericellopsis atlantica unplaced genomic scaffold...  230     4e-57 
NW_017566841.1 Babjeviella inositovora NRRL Y-12698 unplaced geno...  230     4e-57 
NC_013084.1 Lachancea thermotolerans CBS 6340 chromosome H comple...  230     4e-57 
NC_020189.1 Tetrapisispora blattae CBS 6284 chromosome 5, complet...  230     4e-57 
NC_020188.1 Tetrapisispora blattae CBS 6284 chromosome 4, complet...  230     4e-57 
NC_012867.1 Candida dubliniensis CD36 chromosome R, complete sequ...  228     2e-56 
NC_032096.1 Candida albicans SC5314 chromosome R, complete sequence   226     6e-56 
NW_019212883.1 Lachancea lanzarotensis genome assembly LALA0, sca...  226     6e-56 
NW_025763598.1 Alternaria rosae strain MPI-PUGE-AT-0040 chromosom...  222     7e-55 
NW_006912916.1 Capronia epimyces CBS 606.96 aczIQ-supercont1.13, ...  222     7e-55 
NW_023503284.1 Candida parapsilosis strain CDC317 annotated conti...  222     7e-55 
NW_023503161.1 Pleurotus ostreatus strain PC9 chromosome Unknown ...  222     7e-55 
NW_011645625.1 Orbilia oligospora ATCC 24927 unplaced genomic sca...  222     7e-55 
NW_020798177.1 Aspergillus thermomutatus strain HMR AF 39 chromos...  222     7e-55 
NW_020167525.1 Pseudogymnoascus destructans isolate 20631-21 unpl...  222     7e-55 
NW_024467143.1 Sporothrix brasiliensis 5110 chromosome Unknown Co...  220     3e-54 
NW_006760485.1 Fomitiporia mediterranea MF3/22 unplaced genomic s...  220     3e-54 
NW_025763615.1 Alternaria rosae strain MPI-PUGE-AT-0040 chromosom...  220     3e-54 
NC_018301.1 Candida orthopsilosis Co 90-125, chromosome 7 draft s...  220     3e-54 
NW_022995093.1 Diutina rugosa strain CBS 613 chromosome Unknown s...  220     3e-54 
NW_003020045.1 Candida tropicalis MYA-3404 genomic scaffold super...  219     1e-53 
NW_003020039.1 Candida tropicalis MYA-3404 genomic scaffold super...  219     1e-53 
NW_026057492.1 [Candida] subhashii strain CBS 10753 chromosome Un...  219     1e-53 
NW_024468945.1 Cucurbitaria berberidis CBS 394.84 unplaced genomi...  219     1e-53 
NW_003299036.1 Tuber melanosporum Mel28 whole genome shotgun sequ...  219     1e-53 
NW_003298972.1 Tuber melanosporum Mel28 whole genome shotgun sequ...  219     1e-53 
NW_003298908.1 Tuber melanosporum Mel28 whole genome shotgun sequ...  219     1e-53 
NW_001809796.1 Meyerozyma guilliermondii ATCC 6260 scaffold_5 gen...  219     1e-53 
NW_025763930.1 Ogataea philodendri strain CBS6075 chromosome Unkn...  219     1e-53 
NW_002196671.1 Talaromyces marneffei ATCC 18224 scf_1105668340730...  217     3e-53 
NW_015971153.1 Sporothrix schenckii 1099-18 chromosome Unknown Co...  217     3e-53 
NC_014939.1 Cryptococcus gattii WM276 chromosome B, complete sequ...  215     1e-52 
NW_006767655.1 Phanerochaete carnosa HHB-10118-sp unplaced genomi...  215     1e-52 
NW_025763639.1 Filobasidium floriforme strain CBS 6241 chromosome...  215     1e-52 
NC_006684.1 Cryptococcus neoformans var. neoformans JEC21 chromos...  215     1e-52 
NC_027866.1 Ogataea parapolymorpha DL-1 chromosome I, whole genom...  213     4e-52 
NW_019028973.1 Kockovaella imperatae strain NRRL Y-17943 chromoso...  213     4e-52 
NW_019028972.1 Kockovaella imperatae strain NRRL Y-17943 chromoso...  213     4e-52 
NW_025065177.1 Ogataea haglerorum isolate 81-453-3 chromosome Unk...  213     4e-52 
NW_025065235.1 Ogataea angusta isolate 61-244 chromosome Unknown ...  213     4e-52 
NW_026089550.1 Schizophyllum commune H4-8 unplaced genomic scaffo...  211     2e-51 
NW_025064835.1 Marasmius oreades isolate 03SP1 unplaced genomic s...  211     2e-51 
NC_057329.1 Marasmius oreades isolate 03SP1 chromosome 7, whole g...  211     2e-51 
NW_025764321.1 Lentinula edodes strain Le(Bin) 0899 ss11 chromoso...  211     2e-51 
NW_025764418.1 Lentinula edodes strain Le(Bin) 0899 ss11 chromoso...  211     2e-51 
NC_009043.1 Scheffersomyces stipitis CBS 6054 chromosome 3, compl...  209     6e-51 
NW_017566921.1 Kwoniella mangroviensis CBS 8507 unplaced genomic ...  209     6e-51 
NW_017264704.1 Ogataea polymorpha strain NCYC 495 leu1.1 chromoso...  209     6e-51 
NW_022987304.1 Trematosphaeria pertusa strain CBS 122368 unplaced...  207     2e-50 
NC_054690.1 Brettanomyces bruxellensis chromosome 9, complete seq...  207     2e-50 
NC_054684.1 Brettanomyces bruxellensis chromosome 3, complete seq...  207     2e-50 
NC_054682.1 Brettanomyces bruxellensis chromosome 1, complete seq...  207     2e-50 
NW_017264949.1 Rhodotorula graminis WP1 unplaced genomic scaffold...  207     2e-50 
NC_063011.1 Psilocybe cubensis strain MGC-MH-2018 chromosome 13, ...  206     7e-50 
NW_009258205.1 Heterobasidion irregulare TC 32-1 unplaced genomic...  206     7e-50 
NW_002990292.1 Talaromyces stipitatus ATCC 10500 scf_110771341538...  206     7e-50 
NW_001890029.1 Laccaria bicolor S238N-H82 LACBIscaffold_170, whol...  206     7e-50 
NW_001890102.1 Laccaria bicolor S238N-H82 LACBIscaffold_246, whol...  206     7e-50 
NW_001890121.1 Laccaria bicolor S238N-H82 LACBIscaffold_265, whol...  206     7e-50 
NW_025954928.1 Epithele typhae strain CBS 203.58 chromosome Unkno...  204     3e-49 
NW_025954787.1 Epithele typhae strain CBS 203.58 chromosome Unkno...  204     3e-49 
NW_025954781.1 Epithele typhae strain CBS 203.58 chromosome Unkno...  204     3e-49 
NW_025954779.1 Epithele typhae strain CBS 203.58 chromosome Unkno...  204     3e-49 
NW_025954653.1 Epithele typhae strain CBS 203.58 chromosome Unkno...  204     3e-49 
NW_021167133.1 Apiotrichum porosum strain DSM 27194 chromosome Un...  204     3e-49 
NW_021167129.1 Apiotrichum porosum strain DSM 27194 chromosome Un...  204     3e-49 
NW_019172956.1 Kuraishia capsulata CBS 1993 genomic scaffold, Kur...  204     3e-49 
NW_025955782.1 Neoantrodia serialis strain Sig1Antser10 chromosom...  204     3e-49 
NW_025955776.1 Neoantrodia serialis strain Sig1Antser10 chromosom...  204     3e-49 
NW_025955428.1 Neoantrodia serialis strain Sig1Antser10 chromosom...  204     3e-49 
NW_006767050.1 Dichomitus squalens LYAD-421 SS1 unplaced genomic ...  204     3e-49 
NW_006767044.1 Dichomitus squalens LYAD-421 SS1 unplaced genomic ...  204     3e-49 
NW_012133531.1 Fibroporia radiculosa TFFH 294 genomic supercontig...  204     3e-49 
NW_020169890.1 Postia placenta MAD-698-R-SB12 unplaced genomic sc...  204     3e-49 
NW_025952986.1 Rhodofomes roseus strain CIRM-BRFM 1785 chromosome...  204     3e-49 
NW_003533866.1 Leptosphaeria maculans JN3 lm_SuperContig_2_v2 gen...  202     1e-48 
NW_006267362.1 Agaricus bisporus var. bisporus H97 unplaced genom...  200     3e-48 
NW_006267345.1 Agaricus bisporus var. bisporus H97 unplaced genom...  200     3e-48 
NW_014040855.1 Trichosporon asahii var. asahii CBS 2479 unplaced ...  200     3e-48 
NW_006767466.1 Punctularia strigosozonata HHB-11173 SS5 unplaced ...  200     3e-48 
NW_007360344.1 Trametes versicolor FP-101664 SS1 unplaced genomic...  198     1e-47 
NW_007360329.1 Trametes versicolor FP-101664 SS1 unplaced genomic...  198     1e-47 
NW_021167535.1 Verticillium nonalfalfae strain VnAa140/NRRL 66861...  196     5e-47 
NW_003315035.1 Verticillium alfalfae VaMs.102 supercont1.4 genomi...  196     5e-47 
NW_023503025.1 Mycena indigotica strain 171206Taipei chromosome U...  195     2e-46 
NW_023503003.1 Mycena indigotica strain 171206Taipei chromosome U...  195     2e-46 
NW_019029102.1 Lobosporangium transversale strain NRRL 3116 chrom...  195     2e-46 
NC_057372.1 Rhizoctonia solani chromosome 3, complete sequence        195     2e-46 
NW_014575555.1 Mixia osmundae IAM 14324 unplaced genomic scaffold...  193     6e-46 
NW_014575560.1 Mixia osmundae IAM 14324 unplaced genomic scaffold...  193     6e-46 
NW_014575545.1 Mixia osmundae IAM 14324 unplaced genomic scaffold...  189     8e-45 
NW_014575546.1 Mixia osmundae IAM 14324 unplaced genomic scaffold...  189     8e-45 
NW_014575549.1 Mixia osmundae IAM 14324 unplaced genomic scaffold...  189     8e-45 
NW_020939778.1 Sparassis crispa DNA, contig_000031F, whole genome...  187     3e-44 
NW_020939774.1 Sparassis crispa DNA, contig_000027F, whole genome...  187     3e-44 
NW_020939767.1 Sparassis crispa DNA, contig_000020F, whole genome...  187     3e-44 
NW_020939757.1 Sparassis crispa DNA, contig_000011F, whole genome...  187     3e-44 
NW_022985040.1 Dothidotthia symphoricarpi CBS 119687 unplaced gen...  185     1e-43 
NW_017802365.1 Pneumocystis murina B123 chromosome Unknown superc...  185     1e-43 
NW_011627862.1 Schizosaccharomyces japonicus yFS275 unplaced geno...  182     1e-42 
NW_001890374.1 Laccaria bicolor S238N-H82 LACBIscaffold_563, whol...  180     5e-42 
NW_020292072.1 Aspergillus vadensis CBS 113365 unplaced genomic s...  178     2e-41 
NC_017844.1 Pyricularia oryzae 70-15 chromosome 1, whole genome s...  176     6e-41 
NW_017265199.1 Phycomyces blakesleeanus NRRL 1555(-) unplaced gen...  176     6e-41 
NW_017265150.1 Phycomyces blakesleeanus NRRL 1555(-) unplaced gen...  176     6e-41 
NW_017265148.1 Phycomyces blakesleeanus NRRL 1555(-) unplaced gen...  176     6e-41 
NC_003421.2 Schizosaccharomyces pombe chromosome III, complete se...  174     2e-40 
NW_013185621.1 Schizosaccharomyces octosporus yFS286 unplaced gen...  174     2e-40 
NW_013185620.1 Schizosaccharomyces octosporus yFS286 unplaced gen...  174     2e-40 
NW_020289963.1 Meira miltonrushii strain MCA 3882 unplaced genomi...  172     8e-40 
NW_017963268.1 Aspergillus aculeatus ATCC 16872 unplaced genomic ...  171     3e-39 
NW_015971566.1 Spizellomyces punctatus DAOM BR117 chromosome Unkn...  169     1e-38 
NW_017963550.1 Aspergillus aculeatus ATCC 16872 unplaced genomic ...  169     1e-38 
NW_015378916.1 Aspergillus nomiae NRRL 13137 chromosome Unknown c...  169     1e-38 
NW_017963448.1 Aspergillus aculeatus ATCC 16872 unplaced genomic ...  165     1e-37 
NW_001517094.1 Aspergillus clavatus NRRL 1 1099423829805 genomic ...  163     5e-37 
NW_024467205.1 Dacryopinax primogenitus strain DJM-731 SS1 chromo...  159     6e-36 
NW_021640174.1 [Candida] auris strain B11221 chromosome Unknown s...  156     8e-35 
NW_021640171.1 [Candida] auris strain B11221 chromosome Unknown s...  156     8e-35 
NW_021640179.1 [Candida] auris strain B11221 chromosome Unknown s...  156     8e-35 
NW_021640173.1 [Candida] auris strain B11221 chromosome Unknown s...  156     8e-35 
NW_021640176.1 [Candida] auris strain B11221 chromosome Unknown s...  156     8e-35 
NW_021640177.1 [Candida] auris strain B11221 chromosome Unknown s...  156     8e-35 
NW_021640178.1 [Candida] auris strain B11221 chromosome Unknown s...  156     8e-35 
NW_021640175.1 [Candida] auris strain B11221 chromosome Unknown s...  156     8e-35 
NW_021640162.1 [Candida] auris strain B11221 chromosome Unknown s...  156     8e-35 
NW_025953139.1 Puccinia striiformis f. sp. tritici strain 134E16A...  156     8e-35 
NW_025953127.1 Puccinia striiformis f. sp. tritici strain 134E16A...  156     8e-35 
NW_025953105.1 Puccinia striiformis f. sp. tritici strain 134E16A...  156     8e-35 
NW_025953104.1 Puccinia striiformis f. sp. tritici strain 134E16A...  156     8e-35 
NW_025953103.1 Puccinia striiformis f. sp. tritici strain 134E16A...  156     8e-35 
NW_025953102.1 Puccinia striiformis f. sp. tritici strain 134E16A...  156     8e-35 
NC_063042.1 Puccinia striiformis f. sp. tritici strain 134E16A+17...  156     8e-35 
NW_020289941.1 Pseudomicrostroma glucosiphilum strain MCA 4718 un...  154     3e-34 
NW_017567026.1 Saitoella complicata NRRL Y-17804 unplaced genomic...  152     1e-33 
NW_020194461.1 [Candida] pseudohaemulonii strain B12108 chromosom...  148     1e-32 
NW_020289900.1 [Candida] duobushaemulonis strain B09383 chromosom...  147     5e-32 


>NT_166520.1 Aspergillus niger CBS 513.88 supercontig An03
Length=1609811

 Score = 1083 bits (586),  Expect = 0.0
 Identities = 586/586 (100%), Gaps = 0/586 (0%)
 Strand=Plus/Minus

Query  1       CAAGGTTTCCGTAGGTGAACCTGCGGAAGGATCATTACCGAGTGCGGGTCCTTTGGGCCC  60
               ||||||||||||||||||||||||||||||||||||||||||||||||||||||||||||
Sbjct  637682  CAAGGTTTCCGTAGGTGAACCTGCGGAAGGATCATTACCGAGTGCGGGTCCTTTGGGCCC  637623

Query  61      AACCTCCCATCCGTGTCTATTGTACCCTGTTGCTTCGGCGGGCCCGCCGCTTGTCGGCCG  120
               ||||||||||||||||||||||||||||||||||||||||||||||||||||||||||||
Sbjct  637622  AACCTCCCATCCGTGTCTATTGTACCCTGTTGCTTCGGCGGGCCCGCCGCTTGTCGGCCG  637563

Query  121     CCgggggggCGCCTCTGCCCCCCGGGCCCGTGCCCGCCGGAGACCCCAACACGAACACTG  180
               ||||||||||||||||||||||||||||||||||||||||||||||||||||||||||||
Sbjct  637562  CCGGGGGGGCGCCTCTGCCCCCCGGGCCCGTGCCCGCCGGAGACCCCAACACGAACACTG  637503

Query  181     TCTGAAAGCGTGCAGTCTGAGTTGATTGAATGCAATCAGTTAAAACTTTCAACAATGGAT  240
               ||||||||||||||||||||||||||||||||||||||||||||||||||||||||||||
Sbjct  637502  TCTGAAAGCGTGCAGTCTGAGTTGATTGAATGCAATCAGTTAAAACTTTCAACAATGGAT  637443

Query  241     CTCTTGGTTCCGGCATCGATGAAGAACGCAGCGAAATGCGATAACTAATGTGAATTGCAG  300
               ||||||||||||||||||||||||||||||||||||||||||||||||||||||||||||
Sbjct  637442  CTCTTGGTTCCGGCATCGATGAAGAACGCAGCGAAATGCGATAACTAATGTGAATTGCAG  637383

Query  301     AATTCAGTGAATCATCGAGTCTTTGAACGCACATTGCGCCCCCTGGTATTCCGGGGGGCA  360
               ||||||||||||||||||||||||||||||||||||||||||||||||||||||||||||
Sbjct  637382  AATTCAGTGAATCATCGAGTCTTTGAACGCACATTGCGCCCCCTGGTATTCCGGGGGGCA  637323

Query  361     TGCCTGTCCGAGCGTCATTGCTGCCCTCAAGCCCGGCTTGTGTGTTGGGTCGCCGTCCCC  420
               ||||||||||||||||||||||||||||||||||||||||||||||||||||||||||||
Sbjct  637322  TGCCTGTCCGAGCGTCATTGCTGCCCTCAAGCCCGGCTTGTGTGTTGGGTCGCCGTCCCC  637263

Query  421     CTCTCCGGGGGGACGGGCCCGAAAGGCAGCGGCGGCACCGCGTCCGATCCTCGAGCGTAT  480
               ||||||||||||||||||||||||||||||||||||||||||||||||||||||||||||
Sbjct  637262  CTCTCCGGGGGGACGGGCCCGAAAGGCAGCGGCGGCACCGCGTCCGATCCTCGAGCGTAT  637203

Query  481     GGGGCTTTGTCACATGCTCTGTAGGATTGGCCGGCGCCTGCCGACGTTTTCCAACCATTC  540
               ||||||||||||||||||||||||||||||||||||||||||||||||||||||||||||
Sbjct  637202  GGGGCTTTGTCACATGCTCTGTAGGATTGGCCGGCGCCTGCCGACGTTTTCCAACCATTC  637143

Query  541     TTTCCAGGTTGACCTCGGATCAGGTAGGGATACCCGCTGAACTTAA  586
               ||||||||||||||||||||||||||||||||||||||||||||||
Sbjct  637142  TTTCCAGGTTGACCTCGGATCAGGTAGGGATACCCGCTGAACTTAA  637097


 Score = 1083 bits (586),  Expect = 0.0
 Identities = 586/586 (100%), Gaps = 0/586 (0%)
 Strand=Plus/Minus

Query  1       CAAGGTTTCCGTAGGTGAACCTGCGGAAGGATCATTACCGAGTGCGGGTCCTTTGGGCCC  60
               ||||||||||||||||||||||||||||||||||||||||||||||||||||||||||||
Sbjct  646111  CAAGGTTTCCGTAGGTGAACCTGCGGAAGGATCATTACCGAGTGCGGGTCCTTTGGGCCC  646052

Query  61      AACCTCCCATCCGTGTCTATTGTACCCTGTTGCTTCGGCGGGCCCGCCGCTTGTCGGCCG  120
               ||||||||||||||||||||||||||||||||||||||||||||||||||||||||||||
Sbjct  646051  AACCTCCCATCCGTGTCTATTGTACCCTGTTGCTTCGGCGGGCCCGCCGCTTGTCGGCCG  645992

Query  121     CCgggggggCGCCTCTGCCCCCCGGGCCCGTGCCCGCCGGAGACCCCAACACGAACACTG  180
               ||||||||||||||||||||||||||||||||||||||||||||||||||||||||||||
Sbjct  645991  CCGGGGGGGCGCCTCTGCCCCCCGGGCCCGTGCCCGCCGGAGACCCCAACACGAACACTG  645932

Query  181     TCTGAAAGCGTGCAGTCTGAGTTGATTGAATGCAATCAGTTAAAACTTTCAACAATGGAT  240
               ||||||||||||||||||||||||||||||||||||||||||||||||||||||||||||
Sbjct  645931  TCTGAAAGCGTGCAGTCTGAGTTGATTGAATGCAATCAGTTAAAACTTTCAACAATGGAT  645872

Query  241     CTCTTGGTTCCGGCATCGATGAAGAACGCAGCGAAATGCGATAACTAATGTGAATTGCAG  300
               ||||||||||||||||||||||||||||||||||||||||||||||||||||||||||||
Sbjct  645871  CTCTTGGTTCCGGCATCGATGAAGAACGCAGCGAAATGCGATAACTAATGTGAATTGCAG  645812

Query  301     AATTCAGTGAATCATCGAGTCTTTGAACGCACATTGCGCCCCCTGGTATTCCGGGGGGCA  360
               ||||||||||||||||||||||||||||||||||||||||||||||||||||||||||||
Sbjct  645811  AATTCAGTGAATCATCGAGTCTTTGAACGCACATTGCGCCCCCTGGTATTCCGGGGGGCA  645752

Query  361     TGCCTGTCCGAGCGTCATTGCTGCCCTCAAGCCCGGCTTGTGTGTTGGGTCGCCGTCCCC  420
               ||||||||||||||||||||||||||||||||||||||||||||||||||||||||||||
Sbjct  645751  TGCCTGTCCGAGCGTCATTGCTGCCCTCAAGCCCGGCTTGTGTGTTGGGTCGCCGTCCCC  645692

Query  421     CTCTCCGGGGGGACGGGCCCGAAAGGCAGCGGCGGCACCGCGTCCGATCCTCGAGCGTAT  480
               ||||||||||||||||||||||||||||||||||||||||||||||||||||||||||||
Sbjct  645691  CTCTCCGGGGGGACGGGCCCGAAAGGCAGCGGCGGCACCGCGTCCGATCCTCGAGCGTAT  645632

Query  481     GGGGCTTTGTCACATGCTCTGTAGGATTGGCCGGCGCCTGCCGACGTTTTCCAACCATTC  540
               ||||||||||||||||||||||||||||||||||||||||||||||||||||||||||||
Sbjct  645631  GGGGCTTTGTCACATGCTCTGTAGGATTGGCCGGCGCCTGCCGACGTTTTCCAACCATTC  645572

Query  541     TTTCCAGGTTGACCTCGGATCAGGTAGGGATACCCGCTGAACTTAA  586
               ||||||||||||||||||||||||||||||||||||||||||||||
Sbjct  645571  TTTCCAGGTTGACCTCGGATCAGGTAGGGATACCCGCTGAACTTAA  645526


 Score = 1083 bits (586),  Expect = 0.0
 Identities = 586/586 (100%), Gaps = 0/586 (0%)
 Strand=Plus/Minus

Query  1       CAAGGTTTCCGTAGGTGAACCTGCGGAAGGATCATTACCGAGTGCGGGTCCTTTGGGCCC  60
               ||||||||||||||||||||||||||||||||||||||||||||||||||||||||||||
Sbjct  654070  CAAGGTTTCCGTAGGTGAACCTGCGGAAGGATCATTACCGAGTGCGGGTCCTTTGGGCCC  654011

Query  61      AACCTCCCATCCGTGTCTATTGTACCCTGTTGCTTCGGCGGGCCCGCCGCTTGTCGGCCG  120
               ||||||||||||||||||||||||||||||||||||||||||||||||||||||||||||
Sbjct  654010  AACCTCCCATCCGTGTCTATTGTACCCTGTTGCTTCGGCGGGCCCGCCGCTTGTCGGCCG  653951

Query  121     CCgggggggCGCCTCTGCCCCCCGGGCCCGTGCCCGCCGGAGACCCCAACACGAACACTG  180
               ||||||||||||||||||||||||||||||||||||||||||||||||||||||||||||
Sbjct  653950  CCGGGGGGGCGCCTCTGCCCCCCGGGCCCGTGCCCGCCGGAGACCCCAACACGAACACTG  653891

Query  181     TCTGAAAGCGTGCAGTCTGAGTTGATTGAATGCAATCAGTTAAAACTTTCAACAATGGAT  240
               ||||||||||||||||||||||||||||||||||||||||||||||||||||||||||||
Sbjct  653890  TCTGAAAGCGTGCAGTCTGAGTTGATTGAATGCAATCAGTTAAAACTTTCAACAATGGAT  653831

Query  241     CTCTTGGTTCCGGCATCGATGAAGAACGCAGCGAAATGCGATAACTAATGTGAATTGCAG  300
               ||||||||||||||||||||||||||||||||||||||||||||||||||||||||||||
Sbjct  653830  CTCTTGGTTCCGGCATCGATGAAGAACGCAGCGAAATGCGATAACTAATGTGAATTGCAG  653771

Query  301     AATTCAGTGAATCATCGAGTCTTTGAACGCACATTGCGCCCCCTGGTATTCCGGGGGGCA  360
               ||||||||||||||||||||||||||||||||||||||||||||||||||||||||||||
Sbjct  653770  AATTCAGTGAATCATCGAGTCTTTGAACGCACATTGCGCCCCCTGGTATTCCGGGGGGCA  653711

Query  361     TGCCTGTCCGAGCGTCATTGCTGCCCTCAAGCCCGGCTTGTGTGTTGGGTCGCCGTCCCC  420
               ||||||||||||||||||||||||||||||||||||||||||||||||||||||||||||
Sbjct  653710  TGCCTGTCCGAGCGTCATTGCTGCCCTCAAGCCCGGCTTGTGTGTTGGGTCGCCGTCCCC  653651

Query  421     CTCTCCGGGGGGACGGGCCCGAAAGGCAGCGGCGGCACCGCGTCCGATCCTCGAGCGTAT  480
               ||||||||||||||||||||||||||||||||||||||||||||||||||||||||||||
Sbjct  653650  CTCTCCGGGGGGACGGGCCCGAAAGGCAGCGGCGGCACCGCGTCCGATCCTCGAGCGTAT  653591

Query  481     GGGGCTTTGTCACATGCTCTGTAGGATTGGCCGGCGCCTGCCGACGTTTTCCAACCATTC  540
               ||||||||||||||||||||||||||||||||||||||||||||||||||||||||||||
Sbjct  653590  GGGGCTTTGTCACATGCTCTGTAGGATTGGCCGGCGCCTGCCGACGTTTTCCAACCATTC  653531

Query  541     TTTCCAGGTTGACCTCGGATCAGGTAGGGATACCCGCTGAACTTAA  586
               ||||||||||||||||||||||||||||||||||||||||||||||
Sbjct  653530  TTTCCAGGTTGACCTCGGATCAGGTAGGGATACCCGCTGAACTTAA  653485


 Score = 1083 bits (586),  Expect = 0.0
 Identities = 586/586 (100%), Gaps = 0/586 (0%)
 Strand=Plus/Minus

Query  1       CAAGGTTTCCGTAGGTGAACCTGCGGAAGGATCATTACCGAGTGCGGGTCCTTTGGGCCC  60
               ||||||||||||||||||||||||||||||||||||||||||||||||||||||||||||
Sbjct  662029  CAAGGTTTCCGTAGGTGAACCTGCGGAAGGATCATTACCGAGTGCGGGTCCTTTGGGCCC  661970

Query  61      AACCTCCCATCCGTGTCTATTGTACCCTGTTGCTTCGGCGGGCCCGCCGCTTGTCGGCCG  120
               ||||||||||||||||||||||||||||||||||||||||||||||||||||||||||||
Sbjct  661969  AACCTCCCATCCGTGTCTATTGTACCCTGTTGCTTCGGCGGGCCCGCCGCTTGTCGGCCG  661910

Query  121     CCgggggggCGCCTCTGCCCCCCGGGCCCGTGCCCGCCGGAGACCCCAACACGAACACTG  180
               ||||||||||||||||||||||||||||||||||||||||||||||||||||||||||||
Sbjct  661909  CCGGGGGGGCGCCTCTGCCCCCCGGGCCCGTGCCCGCCGGAGACCCCAACACGAACACTG  661850

Query  181     TCTGAAAGCGTGCAGTCTGAGTTGATTGAATGCAATCAGTTAAAACTTTCAACAATGGAT  240
               ||||||||||||||||||||||||||||||||||||||||||||||||||||||||||||
Sbjct  661849  TCTGAAAGCGTGCAGTCTGAGTTGATTGAATGCAATCAGTTAAAACTTTCAACAATGGAT  661790

Query  241     CTCTTGGTTCCGGCATCGATGAAGAACGCAGCGAAATGCGATAACTAATGTGAATTGCAG  300
               ||||||||||||||||||||||||||||||||||||||||||||||||||||||||||||
Sbjct  661789  CTCTTGGTTCCGGCATCGATGAAGAACGCAGCGAAATGCGATAACTAATGTGAATTGCAG  661730

Query  301     AATTCAGTGAATCATCGAGTCTTTGAACGCACATTGCGCCCCCTGGTATTCCGGGGGGCA  360
               ||||||||||||||||||||||||||||||||||||||||||||||||||||||||||||
Sbjct  661729  AATTCAGTGAATCATCGAGTCTTTGAACGCACATTGCGCCCCCTGGTATTCCGGGGGGCA  661670

Query  361     TGCCTGTCCGAGCGTCATTGCTGCCCTCAAGCCCGGCTTGTGTGTTGGGTCGCCGTCCCC  420
               ||||||||||||||||||||||||||||||||||||||||||||||||||||||||||||
Sbjct  661669  TGCCTGTCCGAGCGTCATTGCTGCCCTCAAGCCCGGCTTGTGTGTTGGGTCGCCGTCCCC  661610

Query  421     CTCTCCGGGGGGACGGGCCCGAAAGGCAGCGGCGGCACCGCGTCCGATCCTCGAGCGTAT  480
               ||||||||||||||||||||||||||||||||||||||||||||||||||||||||||||
Sbjct  661609  CTCTCCGGGGGGACGGGCCCGAAAGGCAGCGGCGGCACCGCGTCCGATCCTCGAGCGTAT  661550

Query  481     GGGGCTTTGTCACATGCTCTGTAGGATTGGCCGGCGCCTGCCGACGTTTTCCAACCATTC  540
               ||||||||||||||||||||||||||||||||||||||||||||||||||||||||||||
Sbjct  661549  GGGGCTTTGTCACATGCTCTGTAGGATTGGCCGGCGCCTGCCGACGTTTTCCAACCATTC  661490

Query  541     TTTCCAGGTTGACCTCGGATCAGGTAGGGATACCCGCTGAACTTAA  586
               ||||||||||||||||||||||||||||||||||||||||||||||
Sbjct  661489  TTTCCAGGTTGACCTCGGATCAGGTAGGGATACCCGCTGAACTTAA  661444


>NW_020290355.1 Aspergillus eucalypticola CBS 122712 chromosome Unknown BO83scaffold_81, 
whole genome shotgun sequence
Length=10487

 Score = 1066 bits (577),  Expect = 0.0
 Identities = 583/586 (99%), Gaps = 0/586 (0%)
 Strand=Plus/Minus

Query  1     CAAGGTTTCCGTAGGTGAACCTGCGGAAGGATCATTACCGAGTGCGGGTCCTTTGGGCCC  60
             ||||||||||||||||||||||||||||||||||||||||||||||||||||||||||||
Sbjct  9019  CAAGGTTTCCGTAGGTGAACCTGCGGAAGGATCATTACCGAGTGCGGGTCCTTTGGGCCC  8960

Query  61    AACCTCCCATCCGTGTCTATTGTACCCTGTTGCTTCGGCGGGCCCGCCGCTTGTCGGCCG  120
             ||||||||||||||||||||| ||||||||||||||||||||||||||||||||||||||
Sbjct  8959  AACCTCCCATCCGTGTCTATTATACCCTGTTGCTTCGGCGGGCCCGCCGCTTGTCGGCCG  8900

Query  121   CCgggggggCGCCTCTGCCCCCCGGGCCCGTGCCCGCCGGAGACCCCAACACGAACACTG  180
             |||||||||||||| |||||||||||||||||||||||||||||||||||||||||||||
Sbjct  8899  CCGGGGGGGCGCCTTTGCCCCCCGGGCCCGTGCCCGCCGGAGACCCCAACACGAACACTG  8840

Query  181   TCTGAAAGCGTGCAGTCTGAGTTGATTGAATGCAATCAGTTAAAACTTTCAACAATGGAT  240
             ||||||||||||||||||||||||||||||||||||||||||||||||||||||||||||
Sbjct  8839  TCTGAAAGCGTGCAGTCTGAGTTGATTGAATGCAATCAGTTAAAACTTTCAACAATGGAT  8780

Query  241   CTCTTGGTTCCGGCATCGATGAAGAACGCAGCGAAATGCGATAACTAATGTGAATTGCAG  300
             ||||||||||||||||||||||||||||||||||||||||||||||||||||||||||||
Sbjct  8779  CTCTTGGTTCCGGCATCGATGAAGAACGCAGCGAAATGCGATAACTAATGTGAATTGCAG  8720

Query  301   AATTCAGTGAATCATCGAGTCTTTGAACGCACATTGCGCCCCCTGGTATTCCGGGGGGCA  360
             ||||||||||||||||||||||||||||||||||||||||||||||||||||||||||||
Sbjct  8719  AATTCAGTGAATCATCGAGTCTTTGAACGCACATTGCGCCCCCTGGTATTCCGGGGGGCA  8660

Query  361   TGCCTGTCCGAGCGTCATTGCTGCCCTCAAGCCCGGCTTGTGTGTTGGGTCGCCGTCCCC  420
             ||||||||||||||||||||||||||||||||||||||||||||||||||||||||||||
Sbjct  8659  TGCCTGTCCGAGCGTCATTGCTGCCCTCAAGCCCGGCTTGTGTGTTGGGTCGCCGTCCCC  8600

Query  421   CTCTCCGGGGGGACGGGCCCGAAAGGCAGCGGCGGCACCGCGTCCGATCCTCGAGCGTAT  480
             ||||||||||||||||||||||||||||||||||||||||||||||||||||||||||||
Sbjct  8599  CTCTCCGGGGGGACGGGCCCGAAAGGCAGCGGCGGCACCGCGTCCGATCCTCGAGCGTAT  8540

Query  481   GGGGCTTTGTCACATGCTCTGTAGGATTGGCCGGCGCCTGCCGACGTTTTCCAACCATTC  540
             ||||||||||||||||||||||||||||||||||||||||||||||||||||||||||| 
Sbjct  8539  GGGGCTTTGTCACATGCTCTGTAGGATTGGCCGGCGCCTGCCGACGTTTTCCAACCATTT  8480

Query  541   TTTCCAGGTTGACCTCGGATCAGGTAGGGATACCCGCTGAACTTAA  586
             ||||||||||||||||||||||||||||||||||||||||||||||
Sbjct  8479  TTTCCAGGTTGACCTCGGATCAGGTAGGGATACCCGCTGAACTTAA  8434


 Score = 1046 bits (566),  Expect = 0.0
 Identities = 580/586 (99%), Gaps = 3/586 (1%)
 Strand=Plus/Minus

Query  1    CAAGGTTTCCGTAGGTGAACCTGCGGAAGGATCATTACCGAGTGCGGGTCCTTTGGGCCC  60
            ||||||||||||||||||||||||||||||||||||||||||||||||||||||||||||
Sbjct  988  CAAGGTTTCCGTAGGTGAACCTGCGGAAGGATCATTACCGAGTGCGGGTCCTTTGGGCCC  929

Query  61   AACCTCCCATCCGTGTCTATTGTACCCTGTTGCTTCGGCGGGCCCGCCGCTTGTCGGCCG  120
            ||||||||||||||||||||| ||||||||||||||||||||||||||||||||||||||
Sbjct  928  AACCTCCCATCCGTGTCTATTATACCCTGTTGCTTCGGCGGGCCCGCCGCTTGTCGGCCG  869

Query  121  CCgggggggCGCCTCTGCCCCCCGGGCCCGTGCCCGCCGGAGACCCCAACACGAACACTG  180
            |||||||| ||||| ||||||| ||||||||||||||||||||||| |||||||||||||
Sbjct  868  CCGGGGGG-CGCCTTTGCCCCC-GGGCCCGTGCCCGCCGGAGACCC-AACACGAACACTG  812

Query  181  TCTGAAAGCGTGCAGTCTGAGTTGATTGAATGCAATCAGTTAAAACTTTCAACAATGGAT  240
            ||||||||||||||||||||||||||||||||||||||||||||||||||||||||||||
Sbjct  811  TCTGAAAGCGTGCAGTCTGAGTTGATTGAATGCAATCAGTTAAAACTTTCAACAATGGAT  752

Query  241  CTCTTGGTTCCGGCATCGATGAAGAACGCAGCGAAATGCGATAACTAATGTGAATTGCAG  300
            ||||||||||||||||||||||||||||||||||||||||||||||||||||||||||||
Sbjct  751  CTCTTGGTTCCGGCATCGATGAAGAACGCAGCGAAATGCGATAACTAATGTGAATTGCAG  692

Query  301  AATTCAGTGAATCATCGAGTCTTTGAACGCACATTGCGCCCCCTGGTATTCCGGGGGGCA  360
            ||||||||||||||||||||||||||||||||||||||||||||||||||||||||||||
Sbjct  691  AATTCAGTGAATCATCGAGTCTTTGAACGCACATTGCGCCCCCTGGTATTCCGGGGGGCA  632

Query  361  TGCCTGTCCGAGCGTCATTGCTGCCCTCAAGCCCGGCTTGTGTGTTGGGTCGCCGTCCCC  420
            ||||||||||||||||||||||||||||||||||||||||||||||||||||||||||||
Sbjct  631  TGCCTGTCCGAGCGTCATTGCTGCCCTCAAGCCCGGCTTGTGTGTTGGGTCGCCGTCCCC  572

Query  421  CTCTCCGGGGGGACGGGCCCGAAAGGCAGCGGCGGCACCGCGTCCGATCCTCGAGCGTAT  480
            ||||||||||||||||||||||||||||||||||||||||||||||||||||||||||||
Sbjct  571  CTCTCCGGGGGGACGGGCCCGAAAGGCAGCGGCGGCACCGCGTCCGATCCTCGAGCGTAT  512

Query  481  GGGGCTTTGTCACATGCTCTGTAGGATTGGCCGGCGCCTGCCGACGTTTTCCAACCATTC  540
            ||||||||||||||||||||||||||||||||||||||||||||||||||||||||||| 
Sbjct  511  GGGGCTTTGTCACATGCTCTGTAGGATTGGCCGGCGCCTGCCGACGTTTTCCAACCATTT  452

Query  541  TTTCCAGGTTGACCTCGGATCAGGTAGGGATACCCGCTGAACTTAA  586
            ||||||||||||||||||||||||||||||||||||||||||||||
Sbjct  451  TTTCCAGGTTGACCTCGGATCAGGTAGGGATACCCGCTGAACTTAA  406


>NW_020290377.1 Aspergillus eucalypticola CBS 122712 chromosome Unknown BO83scaffold_103, 
whole genome shotgun sequence
Length=5896

 Score = 1066 bits (577),  Expect = 0.0
 Identities = 583/586 (99%), Gaps = 0/586 (0%)
 Strand=Plus/Minus

Query  1     CAAGGTTTCCGTAGGTGAACCTGCGGAAGGATCATTACCGAGTGCGGGTCCTTTGGGCCC  60
             ||||||||||||||||||||||||||||||||||||||||||||||||||||||||||||
Sbjct  3053  CAAGGTTTCCGTAGGTGAACCTGCGGAAGGATCATTACCGAGTGCGGGTCCTTTGGGCCC  2994

Query  61    AACCTCCCATCCGTGTCTATTGTACCCTGTTGCTTCGGCGGGCCCGCCGCTTGTCGGCCG  120
             ||||||||||||||||||||| ||||||||||||||||||||||||||||||||||||||
Sbjct  2993  AACCTCCCATCCGTGTCTATTATACCCTGTTGCTTCGGCGGGCCCGCCGCTTGTCGGCCG  2934

Query  121   CCgggggggCGCCTCTGCCCCCCGGGCCCGTGCCCGCCGGAGACCCCAACACGAACACTG  180
             |||||||||||||| |||||||||||||||||||||||||||||||||||||||||||||
Sbjct  2933  CCGGGGGGGCGCCTTTGCCCCCCGGGCCCGTGCCCGCCGGAGACCCCAACACGAACACTG  2874

Query  181   TCTGAAAGCGTGCAGTCTGAGTTGATTGAATGCAATCAGTTAAAACTTTCAACAATGGAT  240
             ||||||||||||||||||||||||||||||||||||||||||||||||||||||||||||
Sbjct  2873  TCTGAAAGCGTGCAGTCTGAGTTGATTGAATGCAATCAGTTAAAACTTTCAACAATGGAT  2814

Query  241   CTCTTGGTTCCGGCATCGATGAAGAACGCAGCGAAATGCGATAACTAATGTGAATTGCAG  300
             ||||||||||||||||||||||||||||||||||||||||||||||||||||||||||||
Sbjct  2813  CTCTTGGTTCCGGCATCGATGAAGAACGCAGCGAAATGCGATAACTAATGTGAATTGCAG  2754

Query  301   AATTCAGTGAATCATCGAGTCTTTGAACGCACATTGCGCCCCCTGGTATTCCGGGGGGCA  360
             ||||||||||||||||||||||||||||||||||||||||||||||||||||||||||||
Sbjct  2753  AATTCAGTGAATCATCGAGTCTTTGAACGCACATTGCGCCCCCTGGTATTCCGGGGGGCA  2694

Query  361   TGCCTGTCCGAGCGTCATTGCTGCCCTCAAGCCCGGCTTGTGTGTTGGGTCGCCGTCCCC  420
             ||||||||||||||||||||||||||||||||||||||||||||||||||||||||||||
Sbjct  2693  TGCCTGTCCGAGCGTCATTGCTGCCCTCAAGCCCGGCTTGTGTGTTGGGTCGCCGTCCCC  2634

Query  421   CTCTCCGGGGGGACGGGCCCGAAAGGCAGCGGCGGCACCGCGTCCGATCCTCGAGCGTAT  480
             ||||||||||||||||||||||||||||||||||||||||||||||||||||||||||||
Sbjct  2633  CTCTCCGGGGGGACGGGCCCGAAAGGCAGCGGCGGCACCGCGTCCGATCCTCGAGCGTAT  2574

Query  481   GGGGCTTTGTCACATGCTCTGTAGGATTGGCCGGCGCCTGCCGACGTTTTCCAACCATTC  540
             ||||||||||||||||||||||||||||||||||||||||||||||||||||||||||| 
Sbjct  2573  GGGGCTTTGTCACATGCTCTGTAGGATTGGCCGGCGCCTGCCGACGTTTTCCAACCATTT  2514

Query  541   TTTCCAGGTTGACCTCGGATCAGGTAGGGATACCCGCTGAACTTAA  586
             ||||||||||||||||||||||||||||||||||||||||||||||
Sbjct  2513  TTTCCAGGTTGACCTCGGATCAGGTAGGGATACCCGCTGAACTTAA  2468


>NW_023336289.1 Aspergillus tubingensis WU-2223L DNA, scaffold_15, whole genome 
shotgun sequence
Length=1979743

 Score = 1066 bits (577),  Expect = 0.0
 Identities = 583/586 (99%), Gaps = 0/586 (0%)
 Strand=Plus/Plus

Query  1        CAAGGTTTCCGTAGGTGAACCTGCGGAAGGATCATTACCGAGTGCGGGTCCTTTGGGCCC  60
                ||||||||||||||||||||||||||||||||||||||||||||||||||||||||||||
Sbjct  1246901  CAAGGTTTCCGTAGGTGAACCTGCGGAAGGATCATTACCGAGTGCGGGTCCTTTGGGCCC  1246960

Query  61       AACCTCCCATCCGTGTCTATTGTACCCTGTTGCTTCGGCGGGCCCGCCGCTTGTCGGCCG  120
                ||||||||||||||||||||| ||||||||||||||||||||||||||||||||||||||
Sbjct  1246961  AACCTCCCATCCGTGTCTATTATACCCTGTTGCTTCGGCGGGCCCGCCGCTTGTCGGCCG  1247020

Query  121      CCgggggggCGCCTCTGCCCCCCGGGCCCGTGCCCGCCGGAGACCCCAACACGAACACTG  180
                |||||||||||||| |||||||||||||||||||||||||||||||||||||||||||||
Sbjct  1247021  CCGGGGGGGCGCCTTTGCCCCCCGGGCCCGTGCCCGCCGGAGACCCCAACACGAACACTG  1247080

Query  181      TCTGAAAGCGTGCAGTCTGAGTTGATTGAATGCAATCAGTTAAAACTTTCAACAATGGAT  240
                ||||||||||||||||||||||||||||||||||||||||||||||||||||||||||||
Sbjct  1247081  TCTGAAAGCGTGCAGTCTGAGTTGATTGAATGCAATCAGTTAAAACTTTCAACAATGGAT  1247140

Query  241      CTCTTGGTTCCGGCATCGATGAAGAACGCAGCGAAATGCGATAACTAATGTGAATTGCAG  300
                ||||||||||||||||||||||||||||||||||||||||||||||||||||||||||||
Sbjct  1247141  CTCTTGGTTCCGGCATCGATGAAGAACGCAGCGAAATGCGATAACTAATGTGAATTGCAG  1247200

Query  301      AATTCAGTGAATCATCGAGTCTTTGAACGCACATTGCGCCCCCTGGTATTCCGGGGGGCA  360
                ||||||||||||||||||||||||||||||||||||||||||||||||||||||||||||
Sbjct  1247201  AATTCAGTGAATCATCGAGTCTTTGAACGCACATTGCGCCCCCTGGTATTCCGGGGGGCA  1247260

Query  361      TGCCTGTCCGAGCGTCATTGCTGCCCTCAAGCCCGGCTTGTGTGTTGGGTCGCCGTCCCC  420
                ||||||||||||||||||||||||||||||||||||||||||||||||||||||||||||
Sbjct  1247261  TGCCTGTCCGAGCGTCATTGCTGCCCTCAAGCCCGGCTTGTGTGTTGGGTCGCCGTCCCC  1247320

Query  421      CTCTCCGGGGGGACGGGCCCGAAAGGCAGCGGCGGCACCGCGTCCGATCCTCGAGCGTAT  480
                ||||||||||||||||||||||||||||||||||||||||||||||||||||||||||||
Sbjct  1247321  CTCTCCGGGGGGACGGGCCCGAAAGGCAGCGGCGGCACCGCGTCCGATCCTCGAGCGTAT  1247380

Query  481      GGGGCTTTGTCACATGCTCTGTAGGATTGGCCGGCGCCTGCCGACGTTTTCCAACCATTC  540
                ||||||||||||||||||||||||||||||||||||||||||||||||||||||||||| 
Sbjct  1247381  GGGGCTTTGTCACATGCTCTGTAGGATTGGCCGGCGCCTGCCGACGTTTTCCAACCATTT  1247440

Query  541      TTTCCAGGTTGACCTCGGATCAGGTAGGGATACCCGCTGAACTTAA  586
                ||||||||||||||||||||||||||||||||||||||||||||||
Sbjct  1247441  TTTCCAGGTTGACCTCGGATCAGGTAGGGATACCCGCTGAACTTAA  1247486


 Score = 1066 bits (577),  Expect = 0.0
 Identities = 583/586 (99%), Gaps = 0/586 (0%)
 Strand=Plus/Plus

Query  1        CAAGGTTTCCGTAGGTGAACCTGCGGAAGGATCATTACCGAGTGCGGGTCCTTTGGGCCC  60
                ||||||||||||||||||||||||||||||||||||||||||||||||||||||||||||
Sbjct  1254952  CAAGGTTTCCGTAGGTGAACCTGCGGAAGGATCATTACCGAGTGCGGGTCCTTTGGGCCC  1255011

Query  61       AACCTCCCATCCGTGTCTATTGTACCCTGTTGCTTCGGCGGGCCCGCCGCTTGTCGGCCG  120
                ||||||||||||||||||||| ||||||||||||||||||||||||||||||||||||||
Sbjct  1255012  AACCTCCCATCCGTGTCTATTATACCCTGTTGCTTCGGCGGGCCCGCCGCTTGTCGGCCG  1255071

Query  121      CCgggggggCGCCTCTGCCCCCCGGGCCCGTGCCCGCCGGAGACCCCAACACGAACACTG  180
                |||||||||||||| |||||||||||||||||||||||||||||||||||||||||||||
Sbjct  1255072  CCGGGGGGGCGCCTTTGCCCCCCGGGCCCGTGCCCGCCGGAGACCCCAACACGAACACTG  1255131

Query  181      TCTGAAAGCGTGCAGTCTGAGTTGATTGAATGCAATCAGTTAAAACTTTCAACAATGGAT  240
                ||||||||||||||||||||||||||||||||||||||||||||||||||||||||||||
Sbjct  1255132  TCTGAAAGCGTGCAGTCTGAGTTGATTGAATGCAATCAGTTAAAACTTTCAACAATGGAT  1255191

Query  241      CTCTTGGTTCCGGCATCGATGAAGAACGCAGCGAAATGCGATAACTAATGTGAATTGCAG  300
                ||||||||||||||||||||||||||||||||||||||||||||||||||||||||||||
Sbjct  1255192  CTCTTGGTTCCGGCATCGATGAAGAACGCAGCGAAATGCGATAACTAATGTGAATTGCAG  1255251

Query  301      AATTCAGTGAATCATCGAGTCTTTGAACGCACATTGCGCCCCCTGGTATTCCGGGGGGCA  360
                ||||||||||||||||||||||||||||||||||||||||||||||||||||||||||||
Sbjct  1255252  AATTCAGTGAATCATCGAGTCTTTGAACGCACATTGCGCCCCCTGGTATTCCGGGGGGCA  1255311

Query  361      TGCCTGTCCGAGCGTCATTGCTGCCCTCAAGCCCGGCTTGTGTGTTGGGTCGCCGTCCCC  420
                ||||||||||||||||||||||||||||||||||||||||||||||||||||||||||||
Sbjct  1255312  TGCCTGTCCGAGCGTCATTGCTGCCCTCAAGCCCGGCTTGTGTGTTGGGTCGCCGTCCCC  1255371

Query  421      CTCTCCGGGGGGACGGGCCCGAAAGGCAGCGGCGGCACCGCGTCCGATCCTCGAGCGTAT  480
                ||||||||||||||||||||||||||||||||||||||||||||||||||||||||||||
Sbjct  1255372  CTCTCCGGGGGGACGGGCCCGAAAGGCAGCGGCGGCACCGCGTCCGATCCTCGAGCGTAT  1255431

Query  481      GGGGCTTTGTCACATGCTCTGTAGGATTGGCCGGCGCCTGCCGACGTTTTCCAACCATTC  540
                ||||||||||||||||||||||||||||||||||||||||||||||||||||||||||| 
Sbjct  1255432  GGGGCTTTGTCACATGCTCTGTAGGATTGGCCGGCGCCTGCCGACGTTTTCCAACCATTT  1255491

Query  541      TTTCCAGGTTGACCTCGGATCAGGTAGGGATACCCGCTGAACTTAA  586
                ||||||||||||||||||||||||||||||||||||||||||||||
Sbjct  1255492  TTTCCAGGTTGACCTCGGATCAGGTAGGGATACCCGCTGAACTTAA  1255537


 Score = 1059 bits (573),  Expect = 0.0
 Identities = 582/586 (99%), Gaps = 1/586 (0%)
 Strand=Plus/Plus

Query  1        CAAGGTTTCCGTAGGTGAACCTGCGGAAGGATCATTACCGAGTGCGGGTCCTTTGGGCCC  60
                ||||||||||||||||||||||||||||||||||||||||||||||||||||||||||||
Sbjct  1238846  CAAGGTTTCCGTAGGTGAACCTGCGGAAGGATCATTACCGAGTGCGGGTCCTTTGGGCCC  1238905

Query  61       AACCTCCCATCCGTGTCTATTGTACCCTGTTGCTTCGGCGGGCCCGCCGCTTGTCGGCCG  120
                ||||||||||||||||||||| ||||||||||||||||||||||||||||||||||||||
Sbjct  1238906  AACCTCCCATCCGTGTCTATTATACCCTGTTGCTTCGGCGGGCCCGCCGCTTGTCGGCCG  1238965

Query  121      CCgggggggCGCCTCTGCCCCCCGGGCCCGTGCCCGCCGGAGACCCCAACACGAACACTG  180
                |||||||||||||| |||||||||||||||||||||||||||||||||||||||||||||
Sbjct  1238966  CCGGGGGGGCGCCTTTGCCCCCCGGGCCCGTGCCCGCCGGAGACCCCAACACGAACACTG  1239025

Query  181      TCTGAAAGCGTGCAGTCTGAGTTGATTGAATGCAATCAGTTAAAACTTTCAACAATGGAT  240
                ||||||||||||||||||||||||||||||||||||||||||||||||||||||||||||
Sbjct  1239026  TCTGAAAGCGTGCAGTCTGAGTTGATTGAATGCAATCAGTTAAAACTTTCAACAATGGAT  1239085

Query  241      CTCTTGGTTCCGGCATCGATGAAGAACGCAGCGAAATGCGATAACTAATGTGAATTGCAG  300
                ||||||||||||||||||||||||||||||||||||||||||||||||||||||||||||
Sbjct  1239086  CTCTTGGTTCCGGCATCGATGAAGAACGCAGCGAAATGCGATAACTAATGTGAATTGCAG  1239145

Query  301      AATTCAGTGAATCATCGAGTCTTTGAACGCACATTGCGCCCCCTGGTATTCCGGGGGGCA  360
                |||||||||||||||||||||||||||||||||||||||||||||||||||| |||||||
Sbjct  1239146  AATTCAGTGAATCATCGAGTCTTTGAACGCACATTGCGCCCCCTGGTATTCC-GGGGGCA  1239204

Query  361      TGCCTGTCCGAGCGTCATTGCTGCCCTCAAGCCCGGCTTGTGTGTTGGGTCGCCGTCCCC  420
                ||||||||||||||||||||||||||||||||||||||||||||||||||||||||||||
Sbjct  1239205  TGCCTGTCCGAGCGTCATTGCTGCCCTCAAGCCCGGCTTGTGTGTTGGGTCGCCGTCCCC  1239264

Query  421      CTCTCCGGGGGGACGGGCCCGAAAGGCAGCGGCGGCACCGCGTCCGATCCTCGAGCGTAT  480
                ||||||||||||||||||||||||||||||||||||||||||||||||||||||||||||
Sbjct  1239265  CTCTCCGGGGGGACGGGCCCGAAAGGCAGCGGCGGCACCGCGTCCGATCCTCGAGCGTAT  1239324

Query  481      GGGGCTTTGTCACATGCTCTGTAGGATTGGCCGGCGCCTGCCGACGTTTTCCAACCATTC  540
                ||||||||||||||||||||||||||||||||||||||||||||||||||||||||||| 
Sbjct  1239325  GGGGCTTTGTCACATGCTCTGTAGGATTGGCCGGCGCCTGCCGACGTTTTCCAACCATTT  1239384

Query  541      TTTCCAGGTTGACCTCGGATCAGGTAGGGATACCCGCTGAACTTAA  586
                ||||||||||||||||||||||||||||||||||||||||||||||
Sbjct  1239385  TTTCCAGGTTGACCTCGGATCAGGTAGGGATACCCGCTGAACTTAA  1239430


>NC_054852.1 Aspergillus luchuensis IFO 4308 DNA, chromosome 4, nearly complete 
sequence
Length=3788837

 Score = 1066 bits (577),  Expect = 0.0
 Identities = 583/586 (99%), Gaps = 0/586 (0%)
 Strand=Plus/Minus

Query  1       CAAGGTTTCCGTAGGTGAACCTGCGGAAGGATCATTACCGAGTGCGGGTCCTTTGGGCCC  60
               ||||||||||||||||||||||||||||||||||||||||||||||||||||||||||||
Sbjct  735616  CAAGGTTTCCGTAGGTGAACCTGCGGAAGGATCATTACCGAGTGCGGGTCCTTTGGGCCC  735557

Query  61      AACCTCCCATCCGTGTCTATTGTACCCTGTTGCTTCGGCGGGCCCGCCGCTTGTCGGCCG  120
               ||||||||||||||||||||| ||||||||||||||||||||||||||||||||||||||
Sbjct  735556  AACCTCCCATCCGTGTCTATTATACCCTGTTGCTTCGGCGGGCCCGCCGCTTGTCGGCCG  735497

Query  121     CCgggggggCGCCTCTGCCCCCCGGGCCCGTGCCCGCCGGAGACCCCAACACGAACACTG  180
               |||||||||||||| |||||||||||||||||||||||||||||||||||||||||||||
Sbjct  735496  CCGGGGGGGCGCCTTTGCCCCCCGGGCCCGTGCCCGCCGGAGACCCCAACACGAACACTG  735437

Query  181     TCTGAAAGCGTGCAGTCTGAGTTGATTGAATGCAATCAGTTAAAACTTTCAACAATGGAT  240
               ||||||||||||||||||||||||||||||||||||||||||||||||||||||||||||
Sbjct  735436  TCTGAAAGCGTGCAGTCTGAGTTGATTGAATGCAATCAGTTAAAACTTTCAACAATGGAT  735377

Query  241     CTCTTGGTTCCGGCATCGATGAAGAACGCAGCGAAATGCGATAACTAATGTGAATTGCAG  300
               ||||||||||||||||||||||||||||||||||||||||||||||||||||||||||||
Sbjct  735376  CTCTTGGTTCCGGCATCGATGAAGAACGCAGCGAAATGCGATAACTAATGTGAATTGCAG  735317

Query  301     AATTCAGTGAATCATCGAGTCTTTGAACGCACATTGCGCCCCCTGGTATTCCGGGGGGCA  360
               ||||||||||||||||||||||||||||||||||||||||||||||||||||||||||||
Sbjct  735316  AATTCAGTGAATCATCGAGTCTTTGAACGCACATTGCGCCCCCTGGTATTCCGGGGGGCA  735257

Query  361     TGCCTGTCCGAGCGTCATTGCTGCCCTCAAGCCCGGCTTGTGTGTTGGGTCGCCGTCCCC  420
               ||||||||||||||||||||||||||||||||||||||||||||||||||||||||||||
Sbjct  735256  TGCCTGTCCGAGCGTCATTGCTGCCCTCAAGCCCGGCTTGTGTGTTGGGTCGCCGTCCCC  735197

Query  421     CTCTCCGGGGGGACGGGCCCGAAAGGCAGCGGCGGCACCGCGTCCGATCCTCGAGCGTAT  480
               ||||||||||||||||||||||||||||||||||||||||||||||||||||||||||||
Sbjct  735196  CTCTCCGGGGGGACGGGCCCGAAAGGCAGCGGCGGCACCGCGTCCGATCCTCGAGCGTAT  735137

Query  481     GGGGCTTTGTCACATGCTCTGTAGGATTGGCCGGCGCCTGCCGACGTTTTCCAACCATTC  540
               ||||||||||||||||||||||||||||||||||||||||||||||||||||||||||| 
Sbjct  735136  GGGGCTTTGTCACATGCTCTGTAGGATTGGCCGGCGCCTGCCGACGTTTTCCAACCATTT  735077

Query  541     TTTCCAGGTTGACCTCGGATCAGGTAGGGATACCCGCTGAACTTAA  586
               ||||||||||||||||||||||||||||||||||||||||||||||
Sbjct  735076  TTTCCAGGTTGACCTCGGATCAGGTAGGGATACCCGCTGAACTTAA  735031


 Score = 1066 bits (577),  Expect = 0.0
 Identities = 583/586 (99%), Gaps = 0/586 (0%)
 Strand=Plus/Minus

Query  1       CAAGGTTTCCGTAGGTGAACCTGCGGAAGGATCATTACCGAGTGCGGGTCCTTTGGGCCC  60
               ||||||||||||||||||||||||||||||||||||||||||||||||||||||||||||
Sbjct  743668  CAAGGTTTCCGTAGGTGAACCTGCGGAAGGATCATTACCGAGTGCGGGTCCTTTGGGCCC  743609

Query  61      AACCTCCCATCCGTGTCTATTGTACCCTGTTGCTTCGGCGGGCCCGCCGCTTGTCGGCCG  120
               ||||||||||||||||||||| ||||||||||||||||||||||||||||||||||||||
Sbjct  743608  AACCTCCCATCCGTGTCTATTATACCCTGTTGCTTCGGCGGGCCCGCCGCTTGTCGGCCG  743549

Query  121     CCgggggggCGCCTCTGCCCCCCGGGCCCGTGCCCGCCGGAGACCCCAACACGAACACTG  180
               |||||||||||||| |||||||||||||||||||||||||||||||||||||||||||||
Sbjct  743548  CCGGGGGGGCGCCTTTGCCCCCCGGGCCCGTGCCCGCCGGAGACCCCAACACGAACACTG  743489

Query  181     TCTGAAAGCGTGCAGTCTGAGTTGATTGAATGCAATCAGTTAAAACTTTCAACAATGGAT  240
               ||||||||||||||||||||||||||||||||||||||||||||||||||||||||||||
Sbjct  743488  TCTGAAAGCGTGCAGTCTGAGTTGATTGAATGCAATCAGTTAAAACTTTCAACAATGGAT  743429

Query  241     CTCTTGGTTCCGGCATCGATGAAGAACGCAGCGAAATGCGATAACTAATGTGAATTGCAG  300
               ||||||||||||||||||||||||||||||||||||||||||||||||||||||||||||
Sbjct  743428  CTCTTGGTTCCGGCATCGATGAAGAACGCAGCGAAATGCGATAACTAATGTGAATTGCAG  743369

Query  301     AATTCAGTGAATCATCGAGTCTTTGAACGCACATTGCGCCCCCTGGTATTCCGGGGGGCA  360
               ||||||||||||||||||||||||||||||||||||||||||||||||||||||||||||
Sbjct  743368  AATTCAGTGAATCATCGAGTCTTTGAACGCACATTGCGCCCCCTGGTATTCCGGGGGGCA  743309

Query  361     TGCCTGTCCGAGCGTCATTGCTGCCCTCAAGCCCGGCTTGTGTGTTGGGTCGCCGTCCCC  420
               ||||||||||||||||||||||||||||||||||||||||||||||||||||||||||||
Sbjct  743308  TGCCTGTCCGAGCGTCATTGCTGCCCTCAAGCCCGGCTTGTGTGTTGGGTCGCCGTCCCC  743249

Query  421     CTCTCCGGGGGGACGGGCCCGAAAGGCAGCGGCGGCACCGCGTCCGATCCTCGAGCGTAT  480
               ||||||||||||||||||||||||||||||||||||||||||||||||||||||||||||
Sbjct  743248  CTCTCCGGGGGGACGGGCCCGAAAGGCAGCGGCGGCACCGCGTCCGATCCTCGAGCGTAT  743189

Query  481     GGGGCTTTGTCACATGCTCTGTAGGATTGGCCGGCGCCTGCCGACGTTTTCCAACCATTC  540
               ||||||||||||||||||||||||||||||||||||||||||||||||||||||||||| 
Sbjct  743188  GGGGCTTTGTCACATGCTCTGTAGGATTGGCCGGCGCCTGCCGACGTTTTCCAACCATTT  743129

Query  541     TTTCCAGGTTGACCTCGGATCAGGTAGGGATACCCGCTGAACTTAA  586
               ||||||||||||||||||||||||||||||||||||||||||||||
Sbjct  743128  TTTCCAGGTTGACCTCGGATCAGGTAGGGATACCCGCTGAACTTAA  743083


 Score = 1066 bits (577),  Expect = 0.0
 Identities = 583/586 (99%), Gaps = 0/586 (0%)
 Strand=Plus/Minus

Query  1       CAAGGTTTCCGTAGGTGAACCTGCGGAAGGATCATTACCGAGTGCGGGTCCTTTGGGCCC  60
               ||||||||||||||||||||||||||||||||||||||||||||||||||||||||||||
Sbjct  751720  CAAGGTTTCCGTAGGTGAACCTGCGGAAGGATCATTACCGAGTGCGGGTCCTTTGGGCCC  751661

Query  61      AACCTCCCATCCGTGTCTATTGTACCCTGTTGCTTCGGCGGGCCCGCCGCTTGTCGGCCG  120
               ||||||||||||||||||||| ||||||||||||||||||||||||||||||||||||||
Sbjct  751660  AACCTCCCATCCGTGTCTATTATACCCTGTTGCTTCGGCGGGCCCGCCGCTTGTCGGCCG  751601

Query  121     CCgggggggCGCCTCTGCCCCCCGGGCCCGTGCCCGCCGGAGACCCCAACACGAACACTG  180
               |||||||||||||| |||||||||||||||||||||||||||||||||||||||||||||
Sbjct  751600  CCGGGGGGGCGCCTTTGCCCCCCGGGCCCGTGCCCGCCGGAGACCCCAACACGAACACTG  751541

Query  181     TCTGAAAGCGTGCAGTCTGAGTTGATTGAATGCAATCAGTTAAAACTTTCAACAATGGAT  240
               ||||||||||||||||||||||||||||||||||||||||||||||||||||||||||||
Sbjct  751540  TCTGAAAGCGTGCAGTCTGAGTTGATTGAATGCAATCAGTTAAAACTTTCAACAATGGAT  751481

Query  241     CTCTTGGTTCCGGCATCGATGAAGAACGCAGCGAAATGCGATAACTAATGTGAATTGCAG  300
               ||||||||||||||||||||||||||||||||||||||||||||||||||||||||||||
Sbjct  751480  CTCTTGGTTCCGGCATCGATGAAGAACGCAGCGAAATGCGATAACTAATGTGAATTGCAG  751421

Query  301     AATTCAGTGAATCATCGAGTCTTTGAACGCACATTGCGCCCCCTGGTATTCCGGGGGGCA  360
               ||||||||||||||||||||||||||||||||||||||||||||||||||||||||||||
Sbjct  751420  AATTCAGTGAATCATCGAGTCTTTGAACGCACATTGCGCCCCCTGGTATTCCGGGGGGCA  751361

Query  361     TGCCTGTCCGAGCGTCATTGCTGCCCTCAAGCCCGGCTTGTGTGTTGGGTCGCCGTCCCC  420
               ||||||||||||||||||||||||||||||||||||||||||||||||||||||||||||
Sbjct  751360  TGCCTGTCCGAGCGTCATTGCTGCCCTCAAGCCCGGCTTGTGTGTTGGGTCGCCGTCCCC  751301

Query  421     CTCTCCGGGGGGACGGGCCCGAAAGGCAGCGGCGGCACCGCGTCCGATCCTCGAGCGTAT  480
               ||||||||||||||||||||||||||||||||||||||||||||||||||||||||||||
Sbjct  751300  CTCTCCGGGGGGACGGGCCCGAAAGGCAGCGGCGGCACCGCGTCCGATCCTCGAGCGTAT  751241

Query  481     GGGGCTTTGTCACATGCTCTGTAGGATTGGCCGGCGCCTGCCGACGTTTTCCAACCATTC  540
               ||||||||||||||||||||||||||||||||||||||||||||||||||||||||||| 
Sbjct  751240  GGGGCTTTGTCACATGCTCTGTAGGATTGGCCGGCGCCTGCCGACGTTTTCCAACCATTT  751181

Query  541     TTTCCAGGTTGACCTCGGATCAGGTAGGGATACCCGCTGAACTTAA  586
               ||||||||||||||||||||||||||||||||||||||||||||||
Sbjct  751180  TTTCCAGGTTGACCTCGGATCAGGTAGGGATACCCGCTGAACTTAA  751135


 Score = 1066 bits (577),  Expect = 0.0
 Identities = 583/586 (99%), Gaps = 0/586 (0%)
 Strand=Plus/Minus

Query  1       CAAGGTTTCCGTAGGTGAACCTGCGGAAGGATCATTACCGAGTGCGGGTCCTTTGGGCCC  60
               ||||||||||||||||||||||||||||||||||||||||||||||||||||||||||||
Sbjct  759772  CAAGGTTTCCGTAGGTGAACCTGCGGAAGGATCATTACCGAGTGCGGGTCCTTTGGGCCC  759713

Query  61      AACCTCCCATCCGTGTCTATTGTACCCTGTTGCTTCGGCGGGCCCGCCGCTTGTCGGCCG  120
               ||||||||||||||||||||| ||||||||||||||||||||||||||||||||||||||
Sbjct  759712  AACCTCCCATCCGTGTCTATTATACCCTGTTGCTTCGGCGGGCCCGCCGCTTGTCGGCCG  759653

Query  121     CCgggggggCGCCTCTGCCCCCCGGGCCCGTGCCCGCCGGAGACCCCAACACGAACACTG  180
               |||||||||||||| |||||||||||||||||||||||||||||||||||||||||||||
Sbjct  759652  CCGGGGGGGCGCCTTTGCCCCCCGGGCCCGTGCCCGCCGGAGACCCCAACACGAACACTG  759593

Query  181     TCTGAAAGCGTGCAGTCTGAGTTGATTGAATGCAATCAGTTAAAACTTTCAACAATGGAT  240
               ||||||||||||||||||||||||||||||||||||||||||||||||||||||||||||
Sbjct  759592  TCTGAAAGCGTGCAGTCTGAGTTGATTGAATGCAATCAGTTAAAACTTTCAACAATGGAT  759533

Query  241     CTCTTGGTTCCGGCATCGATGAAGAACGCAGCGAAATGCGATAACTAATGTGAATTGCAG  300
               ||||||||||||||||||||||||||||||||||||||||||||||||||||||||||||
Sbjct  759532  CTCTTGGTTCCGGCATCGATGAAGAACGCAGCGAAATGCGATAACTAATGTGAATTGCAG  759473

Query  301     AATTCAGTGAATCATCGAGTCTTTGAACGCACATTGCGCCCCCTGGTATTCCGGGGGGCA  360
               ||||||||||||||||||||||||||||||||||||||||||||||||||||||||||||
Sbjct  759472  AATTCAGTGAATCATCGAGTCTTTGAACGCACATTGCGCCCCCTGGTATTCCGGGGGGCA  759413

Query  361     TGCCTGTCCGAGCGTCATTGCTGCCCTCAAGCCCGGCTTGTGTGTTGGGTCGCCGTCCCC  420
               ||||||||||||||||||||||||||||||||||||||||||||||||||||||||||||
Sbjct  759412  TGCCTGTCCGAGCGTCATTGCTGCCCTCAAGCCCGGCTTGTGTGTTGGGTCGCCGTCCCC  759353

Query  421     CTCTCCGGGGGGACGGGCCCGAAAGGCAGCGGCGGCACCGCGTCCGATCCTCGAGCGTAT  480
               ||||||||||||||||||||||||||||||||||||||||||||||||||||||||||||
Sbjct  759352  CTCTCCGGGGGGACGGGCCCGAAAGGCAGCGGCGGCACCGCGTCCGATCCTCGAGCGTAT  759293

Query  481     GGGGCTTTGTCACATGCTCTGTAGGATTGGCCGGCGCCTGCCGACGTTTTCCAACCATTC  540
               ||||||||||||||||||||||||||||||||||||||||||||||||||||||||||| 
Sbjct  759292  GGGGCTTTGTCACATGCTCTGTAGGATTGGCCGGCGCCTGCCGACGTTTTCCAACCATTT  759233

Query  541     TTTCCAGGTTGACCTCGGATCAGGTAGGGATACCCGCTGAACTTAA  586
               ||||||||||||||||||||||||||||||||||||||||||||||
Sbjct  759232  TTTCCAGGTTGACCTCGGATCAGGTAGGGATACCCGCTGAACTTAA  759187


 Score = 1066 bits (577),  Expect = 0.0
 Identities = 583/586 (99%), Gaps = 0/586 (0%)
 Strand=Plus/Minus

Query  1       CAAGGTTTCCGTAGGTGAACCTGCGGAAGGATCATTACCGAGTGCGGGTCCTTTGGGCCC  60
               ||||||||||||||||||||||||||||||||||||||||||||||||||||||||||||
Sbjct  767824  CAAGGTTTCCGTAGGTGAACCTGCGGAAGGATCATTACCGAGTGCGGGTCCTTTGGGCCC  767765

Query  61      AACCTCCCATCCGTGTCTATTGTACCCTGTTGCTTCGGCGGGCCCGCCGCTTGTCGGCCG  120
               ||||||||||||||||||||| ||||||||||||||||||||||||||||||||||||||
Sbjct  767764  AACCTCCCATCCGTGTCTATTATACCCTGTTGCTTCGGCGGGCCCGCCGCTTGTCGGCCG  767705

Query  121     CCgggggggCGCCTCTGCCCCCCGGGCCCGTGCCCGCCGGAGACCCCAACACGAACACTG  180
               |||||||||||||| |||||||||||||||||||||||||||||||||||||||||||||
Sbjct  767704  CCGGGGGGGCGCCTTTGCCCCCCGGGCCCGTGCCCGCCGGAGACCCCAACACGAACACTG  767645

Query  181     TCTGAAAGCGTGCAGTCTGAGTTGATTGAATGCAATCAGTTAAAACTTTCAACAATGGAT  240
               ||||||||||||||||||||||||||||||||||||||||||||||||||||||||||||
Sbjct  767644  TCTGAAAGCGTGCAGTCTGAGTTGATTGAATGCAATCAGTTAAAACTTTCAACAATGGAT  767585

Query  241     CTCTTGGTTCCGGCATCGATGAAGAACGCAGCGAAATGCGATAACTAATGTGAATTGCAG  300
               ||||||||||||||||||||||||||||||||||||||||||||||||||||||||||||
Sbjct  767584  CTCTTGGTTCCGGCATCGATGAAGAACGCAGCGAAATGCGATAACTAATGTGAATTGCAG  767525

Query  301     AATTCAGTGAATCATCGAGTCTTTGAACGCACATTGCGCCCCCTGGTATTCCGGGGGGCA  360
               ||||||||||||||||||||||||||||||||||||||||||||||||||||||||||||
Sbjct  767524  AATTCAGTGAATCATCGAGTCTTTGAACGCACATTGCGCCCCCTGGTATTCCGGGGGGCA  767465

Query  361     TGCCTGTCCGAGCGTCATTGCTGCCCTCAAGCCCGGCTTGTGTGTTGGGTCGCCGTCCCC  420
               ||||||||||||||||||||||||||||||||||||||||||||||||||||||||||||
Sbjct  767464  TGCCTGTCCGAGCGTCATTGCTGCCCTCAAGCCCGGCTTGTGTGTTGGGTCGCCGTCCCC  767405

Query  421     CTCTCCGGGGGGACGGGCCCGAAAGGCAGCGGCGGCACCGCGTCCGATCCTCGAGCGTAT  480
               ||||||||||||||||||||||||||||||||||||||||||||||||||||||||||||
Sbjct  767404  CTCTCCGGGGGGACGGGCCCGAAAGGCAGCGGCGGCACCGCGTCCGATCCTCGAGCGTAT  767345

Query  481     GGGGCTTTGTCACATGCTCTGTAGGATTGGCCGGCGCCTGCCGACGTTTTCCAACCATTC  540
               ||||||||||||||||||||||||||||||||||||||||||||||||||||||||||| 
Sbjct  767344  GGGGCTTTGTCACATGCTCTGTAGGATTGGCCGGCGCCTGCCGACGTTTTCCAACCATTT  767285

Query  541     TTTCCAGGTTGACCTCGGATCAGGTAGGGATACCCGCTGAACTTAA  586
               ||||||||||||||||||||||||||||||||||||||||||||||
Sbjct  767284  TTTCCAGGTTGACCTCGGATCAGGTAGGGATACCCGCTGAACTTAA  767239


>NW_020290372.1 Aspergillus eucalypticola CBS 122712 chromosome Unknown BO83scaffold_98, 
whole genome shotgun sequence
Length=6399

 Score = 1059 bits (573),  Expect = 0.0
 Identities = 582/586 (99%), Gaps = 1/586 (0%)
 Strand=Plus/Plus

Query  1     CAAGGTTTCCGTAGGTGAACCTGCGGAAGGATCATTACCGAGTGCGGGTCCTTTGGGCCC  60
             ||||||||||||||||||||||||||||||||||||||||||||||||||||||||||||
Sbjct  4828  CAAGGTTTCCGTAGGTGAACCTGCGGAAGGATCATTACCGAGTGCGGGTCCTTTGGGCCC  4887

Query  61    AACCTCCCATCCGTGTCTATTGTACCCTGTTGCTTCGGCGGGCCCGCCGCTTGTCGGCCG  120
             ||||||||||||||||||||| ||||||||||||||||||||||||||||||||||||||
Sbjct  4888  AACCTCCCATCCGTGTCTATTATACCCTGTTGCTTCGGCGGGCCCGCCGCTTGTCGGCCG  4947

Query  121   CCgggggggCGCCTCTGCCCCCCGGGCCCGTGCCCGCCGGAGACCCCAACACGAACACTG  180
             || ||||||||||| |||||||||||||||||||||||||||||||||||||||||||||
Sbjct  4948  CC-GGGGGGCGCCTTTGCCCCCCGGGCCCGTGCCCGCCGGAGACCCCAACACGAACACTG  5006

Query  181   TCTGAAAGCGTGCAGTCTGAGTTGATTGAATGCAATCAGTTAAAACTTTCAACAATGGAT  240
             ||||||||||||||||||||||||||||||||||||||||||||||||||||||||||||
Sbjct  5007  TCTGAAAGCGTGCAGTCTGAGTTGATTGAATGCAATCAGTTAAAACTTTCAACAATGGAT  5066

Query  241   CTCTTGGTTCCGGCATCGATGAAGAACGCAGCGAAATGCGATAACTAATGTGAATTGCAG  300
             ||||||||||||||||||||||||||||||||||||||||||||||||||||||||||||
Sbjct  5067  CTCTTGGTTCCGGCATCGATGAAGAACGCAGCGAAATGCGATAACTAATGTGAATTGCAG  5126

Query  301   AATTCAGTGAATCATCGAGTCTTTGAACGCACATTGCGCCCCCTGGTATTCCGGGGGGCA  360
             ||||||||||||||||||||||||||||||||||||||||||||||||||||||||||||
Sbjct  5127  AATTCAGTGAATCATCGAGTCTTTGAACGCACATTGCGCCCCCTGGTATTCCGGGGGGCA  5186

Query  361   TGCCTGTCCGAGCGTCATTGCTGCCCTCAAGCCCGGCTTGTGTGTTGGGTCGCCGTCCCC  420
             ||||||||||||||||||||||||||||||||||||||||||||||||||||||||||||
Sbjct  5187  TGCCTGTCCGAGCGTCATTGCTGCCCTCAAGCCCGGCTTGTGTGTTGGGTCGCCGTCCCC  5246

Query  421   CTCTCCGGGGGGACGGGCCCGAAAGGCAGCGGCGGCACCGCGTCCGATCCTCGAGCGTAT  480
             ||||||||||||||||||||||||||||||||||||||||||||||||||||||||||||
Sbjct  5247  CTCTCCGGGGGGACGGGCCCGAAAGGCAGCGGCGGCACCGCGTCCGATCCTCGAGCGTAT  5306

Query  481   GGGGCTTTGTCACATGCTCTGTAGGATTGGCCGGCGCCTGCCGACGTTTTCCAACCATTC  540
             ||||||||||||||||||||||||||||||||||||||||||||||||||||||||||| 
Sbjct  5307  GGGGCTTTGTCACATGCTCTGTAGGATTGGCCGGCGCCTGCCGACGTTTTCCAACCATTT  5366

Query  541   TTTCCAGGTTGACCTCGGATCAGGTAGGGATACCCGCTGAACTTAA  586
             ||||||||||||||||||||||||||||||||||||||||||||||
Sbjct  5367  TTTCCAGGTTGACCTCGGATCAGGTAGGGATACCCGCTGAACTTAA  5412


 Score = 992 bits (537),  Expect = 0.0
 Identities = 551/557 (99%), Gaps = 3/557 (1%)
 Strand=Plus/Minus

Query  1    CAAGGTTTCCGTAGGTGAACCTGCGGAAGGATCATTACCGAGTGCGGGTCCTTTGGGCCC  60
            ||||||||||||||||||||||||||||||||||||||||||||||||||||||||||||
Sbjct  554  CAAGGTTTCCGTAGGTGAACCTGCGGAAGGATCATTACCGAGTGCGGGTCCTTTGGGCCC  495

Query  61   AACCTCCCATCCGTGTCTATTGTACCCTGTTGCTTCGGCGGGCCCGCCGCTTGTCGGCCG  120
            ||||||||||||||||||||| |||||||||||||||||||||| |||||||||||||||
Sbjct  494  AACCTCCCATCCGTGTCTATTATACCCTGTTGCTTCGGCGGGCC-GCCGCTTGTCGGCCG  436

Query  121  CCgggggggCGCCTCTGCCCCCCGGGCCCGTGCCCGCCGGAGACCCCAACACGAACACTG  180
            |||||||||||||| ||||||| ||||||||||| |||||||||||||||||||||||||
Sbjct  435  CCGGGGGGGCGCCTTTGCCCCC-GGGCCCGTGCC-GCCGGAGACCCCAACACGAACACTG  378

Query  181  TCTGAAAGCGTGCAGTCTGAGTTGATTGAATGCAATCAGTTAAAACTTTCAACAATGGAT  240
            ||||||||||||||||||||||||||||||||||||||||||||||||||||||||||||
Sbjct  377  TCTGAAAGCGTGCAGTCTGAGTTGATTGAATGCAATCAGTTAAAACTTTCAACAATGGAT  318

Query  241  CTCTTGGTTCCGGCATCGATGAAGAACGCAGCGAAATGCGATAACTAATGTGAATTGCAG  300
            ||||||||||||||||||||||||||||||||||||||||||||||||||||||||||||
Sbjct  317  CTCTTGGTTCCGGCATCGATGAAGAACGCAGCGAAATGCGATAACTAATGTGAATTGCAG  258

Query  301  AATTCAGTGAATCATCGAGTCTTTGAACGCACATTGCGCCCCCTGGTATTCCGGGGGGCA  360
            ||||||||||||||||||||||||||||||||||||||||||||||||||||||||||||
Sbjct  257  AATTCAGTGAATCATCGAGTCTTTGAACGCACATTGCGCCCCCTGGTATTCCGGGGGGCA  198

Query  361  TGCCTGTCCGAGCGTCATTGCTGCCCTCAAGCCCGGCTTGTGTGTTGGGTCGCCGTCCCC  420
            ||||||||||||||||||||||||||||||||||||||||||||||||||||||||||||
Sbjct  197  TGCCTGTCCGAGCGTCATTGCTGCCCTCAAGCCCGGCTTGTGTGTTGGGTCGCCGTCCCC  138

Query  421  CTCTCCGGGGGGACGGGCCCGAAAGGCAGCGGCGGCACCGCGTCCGATCCTCGAGCGTAT  480
            ||||||||||||||||||||||||||||||||||||||||||||||||||||||||||||
Sbjct  137  CTCTCCGGGGGGACGGGCCCGAAAGGCAGCGGCGGCACCGCGTCCGATCCTCGAGCGTAT  78

Query  481  GGGGCTTTGTCACATGCTCTGTAGGATTGGCCGGCGCCTGCCGACGTTTTCCAACCATTC  540
            ||||||||||||||||||||||||||||||||||||||||||||||||||||||||||| 
Sbjct  77   GGGGCTTTGTCACATGCTCTGTAGGATTGGCCGGCGCCTGCCGACGTTTTCCAACCATTT  18

Query  541  TTTCCAGGTTGACCTCG  557
            |||||||||||||||||
Sbjct  17   TTTCCAGGTTGACCTCG  1


>NW_020290353.1 Aspergillus eucalypticola CBS 122712 chromosome Unknown BO83scaffold_79, 
whole genome shotgun sequence
Length=11399

 Score = 1059 bits (573),  Expect = 0.0
 Identities = 582/586 (99%), Gaps = 1/586 (0%)
 Strand=Plus/Plus

Query  1     CAAGGTTTCCGTAGGTGAACCTGCGGAAGGATCATTACCGAGTGCGGGTCCTTTGGGCCC  60
             ||||||||||||||||||||||||||||||||||||||||||||||||||||||||||||
Sbjct  7625  CAAGGTTTCCGTAGGTGAACCTGCGGAAGGATCATTACCGAGTGCGGGTCCTTTGGGCCC  7684

Query  61    AACCTCCCATCCGTGTCTATTGTACCCTGTTGCTTCGGCGGGCCCGCCGCTTGTCGGCCG  120
             ||||||||||||||||||||| ||||||||||||||||||||||||||||||||||||||
Sbjct  7685  AACCTCCCATCCGTGTCTATTATACCCTGTTGCTTCGGCGGGCCCGCCGCTTGTCGGCCG  7744

Query  121   CCgggggggCGCCTCTGCCCCCCGGGCCCGTGCCCGCCGGAGACCCCAACACGAACACTG  180
             |||||||||||||| || ||||||||||||||||||||||||||||||||||||||||||
Sbjct  7745  CCGGGGGGGCGCCTTTG-CCCCCGGGCCCGTGCCCGCCGGAGACCCCAACACGAACACTG  7803

Query  181   TCTGAAAGCGTGCAGTCTGAGTTGATTGAATGCAATCAGTTAAAACTTTCAACAATGGAT  240
             ||||||||||||||||||||||||||||||||||||||||||||||||||||||||||||
Sbjct  7804  TCTGAAAGCGTGCAGTCTGAGTTGATTGAATGCAATCAGTTAAAACTTTCAACAATGGAT  7863

Query  241   CTCTTGGTTCCGGCATCGATGAAGAACGCAGCGAAATGCGATAACTAATGTGAATTGCAG  300
             ||||||||||||||||||||||||||||||||||||||||||||||||||||||||||||
Sbjct  7864  CTCTTGGTTCCGGCATCGATGAAGAACGCAGCGAAATGCGATAACTAATGTGAATTGCAG  7923

Query  301   AATTCAGTGAATCATCGAGTCTTTGAACGCACATTGCGCCCCCTGGTATTCCGGGGGGCA  360
             ||||||||||||||||||||||||||||||||||||||||||||||||||||||||||||
Sbjct  7924  AATTCAGTGAATCATCGAGTCTTTGAACGCACATTGCGCCCCCTGGTATTCCGGGGGGCA  7983

Query  361   TGCCTGTCCGAGCGTCATTGCTGCCCTCAAGCCCGGCTTGTGTGTTGGGTCGCCGTCCCC  420
             ||||||||||||||||||||||||||||||||||||||||||||||||||||||||||||
Sbjct  7984  TGCCTGTCCGAGCGTCATTGCTGCCCTCAAGCCCGGCTTGTGTGTTGGGTCGCCGTCCCC  8043

Query  421   CTCTCCGGGGGGACGGGCCCGAAAGGCAGCGGCGGCACCGCGTCCGATCCTCGAGCGTAT  480
             ||||||||||||||||||||||||||||||||||||||||||||||||||||||||||||
Sbjct  8044  CTCTCCGGGGGGACGGGCCCGAAAGGCAGCGGCGGCACCGCGTCCGATCCTCGAGCGTAT  8103

Query  481   GGGGCTTTGTCACATGCTCTGTAGGATTGGCCGGCGCCTGCCGACGTTTTCCAACCATTC  540
             ||||||||||||||||||||||||||||||||||||||||||||||||||||||||||| 
Sbjct  8104  GGGGCTTTGTCACATGCTCTGTAGGATTGGCCGGCGCCTGCCGACGTTTTCCAACCATTT  8163

Query  541   TTTCCAGGTTGACCTCGGATCAGGTAGGGATACCCGCTGAACTTAA  586
             ||||||||||||||||||||||||||||||||||||||||||||||
Sbjct  8164  TTTCCAGGTTGACCTCGGATCAGGTAGGGATACCCGCTGAACTTAA  8209


 Score = 1059 bits (573),  Expect = 0.0
 Identities = 582/586 (99%), Gaps = 1/586 (0%)
 Strand=Plus/Minus

Query  1      CAAGGTTTCCGTAGGTGAACCTGCGGAAGGATCATTACCGAGTGCGGGTCCTTTGGGCCC  60
              ||||||||||||||||||||||||||||||||||||||||||||||||||||||||||||
Sbjct  10457  CAAGGTTTCCGTAGGTGAACCTGCGGAAGGATCATTACCGAGTGCGGGTCCTTTGGGCCC  10398

Query  61     AACCTCCCATCCGTGTCTATTGTACCCTGTTGCTTCGGCGGGCCCGCCGCTTGTCGGCCG  120
              ||||||||||||||||||||| ||||||||||||||||||||||||||||||||||||||
Sbjct  10397  AACCTCCCATCCGTGTCTATTATACCCTGTTGCTTCGGCGGGCCCGCCGCTTGTCGGCCG  10338

Query  121    CCgggggggCGCCTCTGCCCCCCGGGCCCGTGCCCGCCGGAGACCCCAACACGAACACTG  180
              |||||||| ||||| |||||||||||||||||||||||||||||||||||||||||||||
Sbjct  10337  CCGGGGGG-CGCCTTTGCCCCCCGGGCCCGTGCCCGCCGGAGACCCCAACACGAACACTG  10279

Query  181    TCTGAAAGCGTGCAGTCTGAGTTGATTGAATGCAATCAGTTAAAACTTTCAACAATGGAT  240
              ||||||||||||||||||||||||||||||||||||||||||||||||||||||||||||
Sbjct  10278  TCTGAAAGCGTGCAGTCTGAGTTGATTGAATGCAATCAGTTAAAACTTTCAACAATGGAT  10219

Query  241    CTCTTGGTTCCGGCATCGATGAAGAACGCAGCGAAATGCGATAACTAATGTGAATTGCAG  300
              ||||||||||||||||||||||||||||||||||||||||||||||||||||||||||||
Sbjct  10218  CTCTTGGTTCCGGCATCGATGAAGAACGCAGCGAAATGCGATAACTAATGTGAATTGCAG  10159

Query  301    AATTCAGTGAATCATCGAGTCTTTGAACGCACATTGCGCCCCCTGGTATTCCGGGGGGCA  360
              ||||||||||||||||||||||||||||||||||||||||||||||||||||||||||||
Sbjct  10158  AATTCAGTGAATCATCGAGTCTTTGAACGCACATTGCGCCCCCTGGTATTCCGGGGGGCA  10099

Query  361    TGCCTGTCCGAGCGTCATTGCTGCCCTCAAGCCCGGCTTGTGTGTTGGGTCGCCGTCCCC  420
              ||||||||||||||||||||||||||||||||||||||||||||||||||||||||||||
Sbjct  10098  TGCCTGTCCGAGCGTCATTGCTGCCCTCAAGCCCGGCTTGTGTGTTGGGTCGCCGTCCCC  10039

Query  421    CTCTCCGGGGGGACGGGCCCGAAAGGCAGCGGCGGCACCGCGTCCGATCCTCGAGCGTAT  480
              ||||||||||||||||||||||||||||||||||||||||||||||||||||||||||||
Sbjct  10038  CTCTCCGGGGGGACGGGCCCGAAAGGCAGCGGCGGCACCGCGTCCGATCCTCGAGCGTAT  9979

Query  481    GGGGCTTTGTCACATGCTCTGTAGGATTGGCCGGCGCCTGCCGACGTTTTCCAACCATTC  540
              ||||||||||||||||||||||||||||||||||||||||||||||||||||||||||| 
Sbjct  9978   GGGGCTTTGTCACATGCTCTGTAGGATTGGCCGGCGCCTGCCGACGTTTTCCAACCATTT  9919

Query  541    TTTCCAGGTTGACCTCGGATCAGGTAGGGATACCCGCTGAACTTAA  586
              ||||||||||||||||||||||||||||||||||||||||||||||
Sbjct  9918   TTTCCAGGTTGACCTCGGATCAGGTAGGGATACCCGCTGAACTTAA  9873


>NW_020290374.1 Aspergillus eucalypticola CBS 122712 chromosome Unknown BO83scaffold_100, 
whole genome shotgun sequence
Length=6253

 Score = 1059 bits (573),  Expect = 0.0
 Identities = 582/586 (99%), Gaps = 1/586 (0%)
 Strand=Plus/Minus

Query  1     CAAGGTTTCCGTAGGTGAACCTGCGGAAGGATCATTACCGAGTGCGGGTCCTTTGGGCCC  60
             ||||||||||||||||||||||||||||||||||||||||||||||||||||||||||||
Sbjct  5732  CAAGGTTTCCGTAGGTGAACCTGCGGAAGGATCATTACCGAGTGCGGGTCCTTTGGGCCC  5673

Query  61    AACCTCCCATCCGTGTCTATTGTACCCTGTTGCTTCGGCGGGCCCGCCGCTTGTCGGCCG  120
             ||||||||||||||||||||| ||||||||||||||||||||||||||||||||||||||
Sbjct  5672  AACCTCCCATCCGTGTCTATTATACCCTGTTGCTTCGGCGGGCCCGCCGCTTGTCGGCCG  5613

Query  121   CCgggggggCGCCTCTGCCCCCCGGGCCCGTGCCCGCCGGAGACCCCAACACGAACACTG  180
             |||||||||||||| |||||||||||||||||||||||||||||||||||||||||||||
Sbjct  5612  CCGGGGGGGCGCCTTTGCCCCCCGGGCCCGTGCCCGCCGGAGACCCCAACACGAACACTG  5553

Query  181   TCTGAAAGCGTGCAGTCTGAGTTGATTGAATGCAATCAGTTAAAACTTTCAACAATGGAT  240
             ||||||||||||||||||||||||||||||||||||||||||||||||||||||||||||
Sbjct  5552  TCTGAAAGCGTGCAGTCTGAGTTGATTGAATGCAATCAGTTAAAACTTTCAACAATGGAT  5493

Query  241   CTCTTGGTTCCGGCATCGATGAAGAACGCAGCGAAATGCGATAACTAATGTGAATTGCAG  300
             ||||||||||||||||||||||||||||||||||||||||||||||||||||||||||||
Sbjct  5492  CTCTTGGTTCCGGCATCGATGAAGAACGCAGCGAAATGCGATAACTAATGTGAATTGCAG  5433

Query  301   AATTCAGTGAATCATCGAGTCTTTGAACGCACATTGCGCCCCCTGGTATTCCGGGGGGCA  360
             |||||||||||||||||||||||||||||||||||||||||| |||||||||||||||||
Sbjct  5432  AATTCAGTGAATCATCGAGTCTTTGAACGCACATTGCGCCCC-TGGTATTCCGGGGGGCA  5374

Query  361   TGCCTGTCCGAGCGTCATTGCTGCCCTCAAGCCCGGCTTGTGTGTTGGGTCGCCGTCCCC  420
             ||||||||||||||||||||||||||||||||||||||||||||||||||||||||||||
Sbjct  5373  TGCCTGTCCGAGCGTCATTGCTGCCCTCAAGCCCGGCTTGTGTGTTGGGTCGCCGTCCCC  5314

Query  421   CTCTCCGGGGGGACGGGCCCGAAAGGCAGCGGCGGCACCGCGTCCGATCCTCGAGCGTAT  480
             ||||||||||||||||||||||||||||||||||||||||||||||||||||||||||||
Sbjct  5313  CTCTCCGGGGGGACGGGCCCGAAAGGCAGCGGCGGCACCGCGTCCGATCCTCGAGCGTAT  5254

Query  481   GGGGCTTTGTCACATGCTCTGTAGGATTGGCCGGCGCCTGCCGACGTTTTCCAACCATTC  540
             ||||||||||||||||||||||||||||||||||||||||||||||||||||||||||| 
Sbjct  5253  GGGGCTTTGTCACATGCTCTGTAGGATTGGCCGGCGCCTGCCGACGTTTTCCAACCATTT  5194

Query  541   TTTCCAGGTTGACCTCGGATCAGGTAGGGATACCCGCTGAACTTAA  586
             ||||||||||||||||||||||||||||||||||||||||||||||
Sbjct  5193  TTTCCAGGTTGACCTCGGATCAGGTAGGGATACCCGCTGAACTTAA  5148


 Score = 1053 bits (570),  Expect = 0.0
 Identities = 581/586 (99%), Gaps = 2/586 (0%)
 Strand=Plus/Plus

Query  1     CAAGGTTTCCGTAGGTGAACCTGCGGAAGGATCATTACCGAGTGCGGGTCCTTTGGGCCC  60
             ||||||||||||||||||||||||||||||||||||||||||||||||||||||||||||
Sbjct  526   CAAGGTTTCCGTAGGTGAACCTGCGGAAGGATCATTACCGAGTGCGGGTCCTTTGGGCCC  585

Query  61    AACCTCCCATCCGTGTCTATTGTACCCTGTTGCTTCGGCGGGCCCGCCGCTTGTCGGCCG  120
             ||||||||||||||||||||| ||||||||||||||||||||||||||||||||||||||
Sbjct  586   AACCTCCCATCCGTGTCTATTATACCCTGTTGCTTCGGCGGGCCCGCCGCTTGTCGGCCG  645

Query  121   CCgggggggCGCCTCTGCCCCCCGGGCCCGTGCCCGCCGGAGACCCCAACACGAACACTG  180
             |||||||||||||| |||||||||||||||||||||||||||||||||||||||||||||
Sbjct  646   CCGGGGGGGCGCCTTTGCCCCCCGGGCCCGTGCCCGCCGGAGACCCCAACACGAACACTG  705

Query  181   TCTGAAAGCGTGCAGTCTGAGTTGATTGAATGCAATCAGTTAAAACTTTCAACAATGGAT  240
             ||||||||||||||||||||||||||||||||||||||||||||||||||||||||||||
Sbjct  706   TCTGAAAGCGTGCAGTCTGAGTTGATTGAATGCAATCAGTTAAAACTTTCAACAATGGAT  765

Query  241   CTCTTGGTTCCGGCATCGATGAAGAACGCAGCGAAATGCGATAACTAATGTGAATTGCAG  300
             ||||||||||||||||||||||||||||||||||||||||||||||||||||||||||||
Sbjct  766   CTCTTGGTTCCGGCATCGATGAAGAACGCAGCGAAATGCGATAACTAATGTGAATTGCAG  825

Query  301   AATTCAGTGAATCATCGAGTCTTTGAACGCACATTGCGCCCCCTGGTATTCCGGGGGGCA  360
             |||||||||||||||||||||||||||||||||||||||||||||||||||| |||||||
Sbjct  826   AATTCAGTGAATCATCGAGTCTTTGAACGCACATTGCGCCCCCTGGTATTCC-GGGGGCA  884

Query  361   TGCCTGTCCGAGCGTCATTGCTGCCCTCAAGCCCGGCTTGTGTGTTGGGTCGCCGTCCCC  420
             |||||||||||||||||||||||||||||||||||||||||||||||||||||||| |||
Sbjct  885   TGCCTGTCCGAGCGTCATTGCTGCCCTCAAGCCCGGCTTGTGTGTTGGGTCGCCGT-CCC  943

Query  421   CTCTCCGGGGGGACGGGCCCGAAAGGCAGCGGCGGCACCGCGTCCGATCCTCGAGCGTAT  480
             ||||||||||||||||||||||||||||||||||||||||||||||||||||||||||||
Sbjct  944   CTCTCCGGGGGGACGGGCCCGAAAGGCAGCGGCGGCACCGCGTCCGATCCTCGAGCGTAT  1003

Query  481   GGGGCTTTGTCACATGCTCTGTAGGATTGGCCGGCGCCTGCCGACGTTTTCCAACCATTC  540
             ||||||||||||||||||||||||||||||||||||||||||||||||||||||||||| 
Sbjct  1004  GGGGCTTTGTCACATGCTCTGTAGGATTGGCCGGCGCCTGCCGACGTTTTCCAACCATTT  1063

Query  541   TTTCCAGGTTGACCTCGGATCAGGTAGGGATACCCGCTGAACTTAA  586
             ||||||||||||||||||||||||||||||||||||||||||||||
Sbjct  1064  TTTCCAGGTTGACCTCGGATCAGGTAGGGATACCCGCTGAACTTAA  1109


>NW_017253164.1 Malassezia pachydermatis strain CBS 1879 chromosome Unknown scaffold28, 
whole genome shotgun sequence
Length=1320

 Score = 1057 bits (572),  Expect = 0.0
 Identities = 578/581 (99%), Gaps = 0/581 (0%)
 Strand=Plus/Plus

Query  1    CAAGGTTTCCGTAGGTGAACCTGCGGAAGGATCATTACCGAGTGCGGGTCCTTTGGGCCC  60
            ||||||||||||||||||||||||||||||||||||||||||||||||||||||||||||
Sbjct  13   CAAGGTTTCCGTAGGTGAACCTGCGGAAGGATCATTACCGAGTGCGGGTCCTTTGGGCCC  72

Query  61   AACCTCCCATCCGTGTCTATTGTACCCTGTTGCTTCGGCGGGCCCGCCGCTTGTCGGCCG  120
            ||||||||||||||||||||| ||||||||||||||||||||||||||||||||||||||
Sbjct  73   AACCTCCCATCCGTGTCTATTATACCCTGTTGCTTCGGCGGGCCCGCCGCTTGTCGGCCG  132

Query  121  CCgggggggCGCCTCTGCCCCCCGGGCCCGTGCCCGCCGGAGACCCCAACACGAACACTG  180
            |||||||||||||| |||||||||||||||||||||||||||||||||||||||||||||
Sbjct  133  CCGGGGGGGCGCCTTTGCCCCCCGGGCCCGTGCCCGCCGGAGACCCCAACACGAACACTG  192

Query  181  TCTGAAAGCGTGCAGTCTGAGTTGATTGAATGCAATCAGTTAAAACTTTCAACAATGGAT  240
            ||||||||||||||||||||||||||||||||||||||||||||||||||||||||||||
Sbjct  193  TCTGAAAGCGTGCAGTCTGAGTTGATTGAATGCAATCAGTTAAAACTTTCAACAATGGAT  252

Query  241  CTCTTGGTTCCGGCATCGATGAAGAACGCAGCGAAATGCGATAACTAATGTGAATTGCAG  300
            ||||||||||||||||||||||||||||||||||||||||||||||||||||||||||||
Sbjct  253  CTCTTGGTTCCGGCATCGATGAAGAACGCAGCGAAATGCGATAACTAATGTGAATTGCAG  312

Query  301  AATTCAGTGAATCATCGAGTCTTTGAACGCACATTGCGCCCCCTGGTATTCCGGGGGGCA  360
            ||||||||||||||||||||||||||||||||||||||||||||||||||||||||||||
Sbjct  313  AATTCAGTGAATCATCGAGTCTTTGAACGCACATTGCGCCCCCTGGTATTCCGGGGGGCA  372

Query  361  TGCCTGTCCGAGCGTCATTGCTGCCCTCAAGCCCGGCTTGTGTGTTGGGTCGCCGTCCCC  420
            ||||||||||||||||||||||||||||||||||||||||||||||||||||||||||||
Sbjct  373  TGCCTGTCCGAGCGTCATTGCTGCCCTCAAGCCCGGCTTGTGTGTTGGGTCGCCGTCCCC  432

Query  421  CTCTCCGGGGGGACGGGCCCGAAAGGCAGCGGCGGCACCGCGTCCGATCCTCGAGCGTAT  480
            ||||||||||||||||||||||||||||||||||||||||||||||||||||||||||||
Sbjct  433  CTCTCCGGGGGGACGGGCCCGAAAGGCAGCGGCGGCACCGCGTCCGATCCTCGAGCGTAT  492

Query  481  GGGGCTTTGTCACATGCTCTGTAGGATTGGCCGGCGCCTGCCGACGTTTTCCAACCATTC  540
            ||||||||||||||||||||||||||||||||||||||||||||||||||||||||||| 
Sbjct  493  GGGGCTTTGTCACATGCTCTGTAGGATTGGCCGGCGCCTGCCGACGTTTTCCAACCATTT  552

Query  541  TTTCCAGGTTGACCTCGGATCAGGTAGGGATACCCGCTGAA  581
            |||||||||||||||||||||||||||||||||||||||||
Sbjct  553  TTTCCAGGTTGACCTCGGATCAGGTAGGGATACCCGCTGAA  593


>NW_020290387.1 Aspergillus eucalypticola CBS 122712 chromosome Unknown BO83scaffold_113, 
whole genome shotgun sequence
Length=4251

 Score = 1053 bits (570),  Expect = 0.0
 Identities = 581/586 (99%), Gaps = 2/586 (0%)
 Strand=Plus/Plus

Query  1     CAAGGTTTCCGTAGGTGAACCTGCGGAAGGATCATTACCGAGTGCGGGTCCTTTGGGCCC  60
             ||||||||||||||||||||||||||||||||||||||||||||||||||||||||||||
Sbjct  826   CAAGGTTTCCGTAGGTGAACCTGCGGAAGGATCATTACCGAGTGCGGGTCCTTTGGGCCC  885

Query  61    AACCTCCCATCCGTGTCTATTGTACCCTGTTGCTTCGGCGGGCCCGCCGCTTGTCGGCCG  120
             ||||||||||||||||||||| |||||||||||||||||||| |||||||||||||||||
Sbjct  886   AACCTCCCATCCGTGTCTATTATACCCTGTTGCTTCGGCGGG-CCGCCGCTTGTCGGCCG  944

Query  121   CCgggggggCGCCTCTGCCCCCCGGGCCCGTGCCCGCCGGAGACCCCAACACGAACACTG  180
             |||||||||||||| ||||||||||||||||| |||||||||||||||||||||||||||
Sbjct  945   CCGGGGGGGCGCCTTTGCCCCCCGGGCCCGTG-CCGCCGGAGACCCCAACACGAACACTG  1003

Query  181   TCTGAAAGCGTGCAGTCTGAGTTGATTGAATGCAATCAGTTAAAACTTTCAACAATGGAT  240
             ||||||||||||||||||||||||||||||||||||||||||||||||||||||||||||
Sbjct  1004  TCTGAAAGCGTGCAGTCTGAGTTGATTGAATGCAATCAGTTAAAACTTTCAACAATGGAT  1063

Query  241   CTCTTGGTTCCGGCATCGATGAAGAACGCAGCGAAATGCGATAACTAATGTGAATTGCAG  300
             ||||||||||||||||||||||||||||||||||||||||||||||||||||||||||||
Sbjct  1064  CTCTTGGTTCCGGCATCGATGAAGAACGCAGCGAAATGCGATAACTAATGTGAATTGCAG  1123

Query  301   AATTCAGTGAATCATCGAGTCTTTGAACGCACATTGCGCCCCCTGGTATTCCGGGGGGCA  360
             ||||||||||||||||||||||||||||||||||||||||||||||||||||||||||||
Sbjct  1124  AATTCAGTGAATCATCGAGTCTTTGAACGCACATTGCGCCCCCTGGTATTCCGGGGGGCA  1183

Query  361   TGCCTGTCCGAGCGTCATTGCTGCCCTCAAGCCCGGCTTGTGTGTTGGGTCGCCGTCCCC  420
             ||||||||||||||||||||||||||||||||||||||||||||||||||||||||||||
Sbjct  1184  TGCCTGTCCGAGCGTCATTGCTGCCCTCAAGCCCGGCTTGTGTGTTGGGTCGCCGTCCCC  1243

Query  421   CTCTCCGGGGGGACGGGCCCGAAAGGCAGCGGCGGCACCGCGTCCGATCCTCGAGCGTAT  480
             ||||||||||||||||||||||||||||||||||||||||||||||||||||||||||||
Sbjct  1244  CTCTCCGGGGGGACGGGCCCGAAAGGCAGCGGCGGCACCGCGTCCGATCCTCGAGCGTAT  1303

Query  481   GGGGCTTTGTCACATGCTCTGTAGGATTGGCCGGCGCCTGCCGACGTTTTCCAACCATTC  540
             ||||||||||||||||||||||||||||||||||||||||||||||||||||||||||| 
Sbjct  1304  GGGGCTTTGTCACATGCTCTGTAGGATTGGCCGGCGCCTGCCGACGTTTTCCAACCATTT  1363

Query  541   TTTCCAGGTTGACCTCGGATCAGGTAGGGATACCCGCTGAACTTAA  586
             ||||||||||||||||||||||||||||||||||||||||||||||
Sbjct  1364  TTTCCAGGTTGACCTCGGATCAGGTAGGGATACCCGCTGAACTTAA  1409


 Score = 1053 bits (570),  Expect = 0.0
 Identities = 581/586 (99%), Gaps = 2/586 (0%)
 Strand=Plus/Minus

Query  1     CAAGGTTTCCGTAGGTGAACCTGCGGAAGGATCATTACCGAGTGCGGGTCCTTTGGGCCC  60
             ||||||||||||||||||||||||||||||||||||||||||||||||||||||||||||
Sbjct  3729  CAAGGTTTCCGTAGGTGAACCTGCGGAAGGATCATTACCGAGTGCGGGTCCTTTGGGCCC  3670

Query  61    AACCTCCCATCCGTGTCTATTGTACCCTGTTGCTTCGGCGGGCCCGCCGCTTGTCGGCCG  120
             ||||||||||||||||||||| |||||||||||||||||||||| |||||||||||||||
Sbjct  3669  AACCTCCCATCCGTGTCTATTATACCCTGTTGCTTCGGCGGGCC-GCCGCTTGTCGGCCG  3611

Query  121   CCgggggggCGCCTCTGCCCCCCGGGCCCGTGCCCGCCGGAGACCCCAACACGAACACTG  180
             |||||||| ||||| |||||||||||||||||||||||||||||||||||||||||||||
Sbjct  3610  CCGGGGGG-CGCCTTTGCCCCCCGGGCCCGTGCCCGCCGGAGACCCCAACACGAACACTG  3552

Query  181   TCTGAAAGCGTGCAGTCTGAGTTGATTGAATGCAATCAGTTAAAACTTTCAACAATGGAT  240
             ||||||||||||||||||||||||||||||||||||||||||||||||||||||||||||
Sbjct  3551  TCTGAAAGCGTGCAGTCTGAGTTGATTGAATGCAATCAGTTAAAACTTTCAACAATGGAT  3492

Query  241   CTCTTGGTTCCGGCATCGATGAAGAACGCAGCGAAATGCGATAACTAATGTGAATTGCAG  300
             ||||||||||||||||||||||||||||||||||||||||||||||||||||||||||||
Sbjct  3491  CTCTTGGTTCCGGCATCGATGAAGAACGCAGCGAAATGCGATAACTAATGTGAATTGCAG  3432

Query  301   AATTCAGTGAATCATCGAGTCTTTGAACGCACATTGCGCCCCCTGGTATTCCGGGGGGCA  360
             ||||||||||||||||||||||||||||||||||||||||||||||||||||||||||||
Sbjct  3431  AATTCAGTGAATCATCGAGTCTTTGAACGCACATTGCGCCCCCTGGTATTCCGGGGGGCA  3372

Query  361   TGCCTGTCCGAGCGTCATTGCTGCCCTCAAGCCCGGCTTGTGTGTTGGGTCGCCGTCCCC  420
             ||||||||||||||||||||||||||||||||||||||||||||||||||||||||||||
Sbjct  3371  TGCCTGTCCGAGCGTCATTGCTGCCCTCAAGCCCGGCTTGTGTGTTGGGTCGCCGTCCCC  3312

Query  421   CTCTCCGGGGGGACGGGCCCGAAAGGCAGCGGCGGCACCGCGTCCGATCCTCGAGCGTAT  480
             ||||||||||||||||||||||||||||||||||||||||||||||||||||||||||||
Sbjct  3311  CTCTCCGGGGGGACGGGCCCGAAAGGCAGCGGCGGCACCGCGTCCGATCCTCGAGCGTAT  3252

Query  481   GGGGCTTTGTCACATGCTCTGTAGGATTGGCCGGCGCCTGCCGACGTTTTCCAACCATTC  540
             ||||||||||||||||||||||||||||||||||||||||||||||||||||||||||| 
Sbjct  3251  GGGGCTTTGTCACATGCTCTGTAGGATTGGCCGGCGCCTGCCGACGTTTTCCAACCATTT  3192

Query  541   TTTCCAGGTTGACCTCGGATCAGGTAGGGATACCCGCTGAACTTAA  586
             ||||||||||||||||||||||||||||||||||||||||||||||
Sbjct  3191  TTTCCAGGTTGACCTCGGATCAGGTAGGGATACCCGCTGAACTTAA  3146


>NW_020290381.1 Aspergillus eucalypticola CBS 122712 chromosome Unknown BO83scaffold_107, 
whole genome shotgun sequence
Length=5168

 Score = 1053 bits (570),  Expect = 0.0
 Identities = 581/586 (99%), Gaps = 2/586 (0%)
 Strand=Plus/Minus

Query  1     CAAGGTTTCCGTAGGTGAACCTGCGGAAGGATCATTACCGAGTGCGGGTCCTTTGGGCCC  60
             ||||||||||||||||||||||||||||||||||||||||||||||||||||||||||||
Sbjct  1978  CAAGGTTTCCGTAGGTGAACCTGCGGAAGGATCATTACCGAGTGCGGGTCCTTTGGGCCC  1919

Query  61    AACCTCCCATCCGTGTCTATTGTACCCTGTTGCTTCGGCGGGCCCGCCGCTTGTCGGCCG  120
             ||||||||||||||||||||| ||||||||||||||||||||||||||||||||||||||
Sbjct  1918  AACCTCCCATCCGTGTCTATTATACCCTGTTGCTTCGGCGGGCCCGCCGCTTGTCGGCCG  1859

Query  121   CCgggggggCGCCTCTGCCCCCCGGGCCCGTGCCCGCCGGAGACCCCAACACGAACACTG  180
             |||||||| ||||| ||||||| |||||||||||||||||||||||||||||||||||||
Sbjct  1858  CCGGGGGG-CGCCTTTGCCCCC-GGGCCCGTGCCCGCCGGAGACCCCAACACGAACACTG  1801

Query  181   TCTGAAAGCGTGCAGTCTGAGTTGATTGAATGCAATCAGTTAAAACTTTCAACAATGGAT  240
             ||||||||||||||||||||||||||||||||||||||||||||||||||||||||||||
Sbjct  1800  TCTGAAAGCGTGCAGTCTGAGTTGATTGAATGCAATCAGTTAAAACTTTCAACAATGGAT  1741

Query  241   CTCTTGGTTCCGGCATCGATGAAGAACGCAGCGAAATGCGATAACTAATGTGAATTGCAG  300
             ||||||||||||||||||||||||||||||||||||||||||||||||||||||||||||
Sbjct  1740  CTCTTGGTTCCGGCATCGATGAAGAACGCAGCGAAATGCGATAACTAATGTGAATTGCAG  1681

Query  301   AATTCAGTGAATCATCGAGTCTTTGAACGCACATTGCGCCCCCTGGTATTCCGGGGGGCA  360
             ||||||||||||||||||||||||||||||||||||||||||||||||||||||||||||
Sbjct  1680  AATTCAGTGAATCATCGAGTCTTTGAACGCACATTGCGCCCCCTGGTATTCCGGGGGGCA  1621

Query  361   TGCCTGTCCGAGCGTCATTGCTGCCCTCAAGCCCGGCTTGTGTGTTGGGTCGCCGTCCCC  420
             ||||||||||||||||||||||||||||||||||||||||||||||||||||||||||||
Sbjct  1620  TGCCTGTCCGAGCGTCATTGCTGCCCTCAAGCCCGGCTTGTGTGTTGGGTCGCCGTCCCC  1561

Query  421   CTCTCCGGGGGGACGGGCCCGAAAGGCAGCGGCGGCACCGCGTCCGATCCTCGAGCGTAT  480
             ||||||||||||||||||||||||||||||||||||||||||||||||||||||||||||
Sbjct  1560  CTCTCCGGGGGGACGGGCCCGAAAGGCAGCGGCGGCACCGCGTCCGATCCTCGAGCGTAT  1501

Query  481   GGGGCTTTGTCACATGCTCTGTAGGATTGGCCGGCGCCTGCCGACGTTTTCCAACCATTC  540
             ||||||||||||||||||||||||||||||||||||||||||||||||||||||||||| 
Sbjct  1500  GGGGCTTTGTCACATGCTCTGTAGGATTGGCCGGCGCCTGCCGACGTTTTCCAACCATTT  1441

Query  541   TTTCCAGGTTGACCTCGGATCAGGTAGGGATACCCGCTGAACTTAA  586
             ||||||||||||||||||||||||||||||||||||||||||||||
Sbjct  1440  TTTCCAGGTTGACCTCGGATCAGGTAGGGATACCCGCTGAACTTAA  1395


>NW_020290373.1 Aspergillus eucalypticola CBS 122712 chromosome Unknown BO83scaffold_99, 
whole genome shotgun sequence
Length=6276

 Score = 1046 bits (566),  Expect = 0.0
 Identities = 580/586 (99%), Gaps = 3/586 (1%)
 Strand=Plus/Minus

Query  1    CAAGGTTTCCGTAGGTGAACCTGCGGAAGGATCATTACCGAGTGCGGGTCCTTTGGGCCC  60
            ||||||||||||||||||||||||||||||||||||||||||||||||||||||||||||
Sbjct  894  CAAGGTTTCCGTAGGTGAACCTGCGGAAGGATCATTACCGAGTGCGGGTCCTTTGGGCCC  835

Query  61   AACCTCCCATCCGTGTCTATTGTACCCTGTTGCTTCGGCGGGCCCGCCGCTTGTCGGCCG  120
            ||||||||||||||||||||| ||||||||||||||||||||||||||||||||||||||
Sbjct  834  AACCTCCCATCCGTGTCTATTATACCCTGTTGCTTCGGCGGGCCCGCCGCTTGTCGGCCG  775

Query  121  CCgggggggCGCCTCTGCCCCCCGGGCCCGTGCCCGCCGGAGACCCCAACACGAACACTG  180
            |||||||||||||| ||||||| |||||||||||||||||||||||||||||||||||||
Sbjct  774  CCGGGGGGGCGCCTTTGCCCCC-GGGCCCGTGCCCGCCGGAGACCCCAACACGAACACTG  716

Query  181  TCTGAAAGCGTGCAGTCTGAGTTGATTGAATGCAATCAGTTAAAACTTTCAACAATGGAT  240
            ||||||||||||||||||||||||||||||||||||||||||||||||||||||||||||
Sbjct  715  TCTGAAAGCGTGCAGTCTGAGTTGATTGAATGCAATCAGTTAAAACTTTCAACAATGGAT  656

Query  241  CTCTTGGTTCCGGCATCGATGAAGAACGCAGCGAAATGCGATAACTAATGTGAATTGCAG  300
            ||||||||||||||||||||||||||||||||||||||||||||||||||||||||||||
Sbjct  655  CTCTTGGTTCCGGCATCGATGAAGAACGCAGCGAAATGCGATAACTAATGTGAATTGCAG  596

Query  301  AATTCAGTGAATCATCGAGTCTTTGAACGCACATTGCGCCCCCTGGTATTCCGGGGGGCA  360
            ||||||||||||||||||||||||||||||||||||||||||||||||||||||||||||
Sbjct  595  AATTCAGTGAATCATCGAGTCTTTGAACGCACATTGCGCCCCCTGGTATTCCGGGGGGCA  536

Query  361  TGCCTGTCCGAGCGTCATTGCTGCCCTCAAGCCCGGCTTGTGTGTTGGGTCGCCGTCCCC  420
            ||||||||||||||||||||||||||||||||||||||||||||||||||||||||||||
Sbjct  535  TGCCTGTCCGAGCGTCATTGCTGCCCTCAAGCCCGGCTTGTGTGTTGGGTCGCCGTCCCC  476

Query  421  CTCTCCGGGGGGACGGGCCCGAAAGGCAGCGGCGGCACCGCGTCCGATCCTCGAGCGTAT  480
            ||||||||||  ||||||||||||||||||||||||||||||||||||||||||||||||
Sbjct  475  CTCTCCGGGG--ACGGGCCCGAAAGGCAGCGGCGGCACCGCGTCCGATCCTCGAGCGTAT  418

Query  481  GGGGCTTTGTCACATGCTCTGTAGGATTGGCCGGCGCCTGCCGACGTTTTCCAACCATTC  540
            ||||||||||||||||||||||||||||||||||||||||||||||||||||||||||| 
Sbjct  417  GGGGCTTTGTCACATGCTCTGTAGGATTGGCCGGCGCCTGCCGACGTTTTCCAACCATTT  358

Query  541  TTTCCAGGTTGACCTCGGATCAGGTAGGGATACCCGCTGAACTTAA  586
            ||||||||||||||||||||||||||||||||||||||||||||||
Sbjct  357  TTTCCAGGTTGACCTCGGATCAGGTAGGGATACCCGCTGAACTTAA  312


 Score = 1027 bits (556),  Expect = 0.0
 Identities = 577/586 (98%), Gaps = 6/586 (1%)
 Strand=Plus/Plus

Query  1     CAAGGTTTCCGTAGGTGAACCTGCGGAAGGATCATTACCGAGTGCGGGTCCTTTGGGCCC  60
             ||||||||||||||||||||||||||||||||||||||||||||||||||||||||||||
Sbjct  5390  CAAGGTTTCCGTAGGTGAACCTGCGGAAGGATCATTACCGAGTGCGGGTCCTTTGGGCCC  5449

Query  61    AACCTCCCATCCGTGTCTATTGTACCCTGTTGCTTCGGCGGGCCCGCCGCTTGTCGGCCG  120
             ||||||||||||||||||||| |||||||||||||||||||  |||||||||||||||||
Sbjct  5450  AACCTCCCATCCGTGTCTATTATACCCTGTTGCTTCGGCGG--CCGCCGCTTGTCGGCCG  5507

Query  121   CCgggggggCGCCTCTGCCCCCCGGGCCCGTGCCCGCCGGAGACCCCAACACGAACACTG  180
             |||||||||||||| || ||||||||||||||||||||||||||||||||||||||||||
Sbjct  5508  CCGGGGGGGCGCCTTTG-CCCCCGGGCCCGTGCCCGCCGGAGACCCCAACACGAACACTG  5566

Query  181   TCTGAAAGCGTGCAGTCTGAGTTGATTGAATGCAATCAGTTAAAACTTTCAACAATGGAT  240
             ||||||||||||||||||||||||||||||||||||||||||||||||||||||||||||
Sbjct  5567  TCTGAAAGCGTGCAGTCTGAGTTGATTGAATGCAATCAGTTAAAACTTTCAACAATGGAT  5626

Query  241   CTCTTGGTTCCGGCATCGATGAAGAACGCAGCGAAATGCGATAACTAATGTGAATTGCAG  300
             ||||||||||||||||||||||||||||||||||||||||||||||||||||||||||||
Sbjct  5627  CTCTTGGTTCCGGCATCGATGAAGAACGCAGCGAAATGCGATAACTAATGTGAATTGCAG  5686

Query  301   AATTCAGTGAATCATCGAGTCTTTGAACGCACATTGCGCCCCCTGGTATTCCGGGGGGCA  360
             |||||||||||||||||||||||||||||||||||||||||| ||||||||| |||||||
Sbjct  5687  AATTCAGTGAATCATCGAGTCTTTGAACGCACATTGCGCCCC-TGGTATTCC-GGGGGCA  5744

Query  361   TGCCTGTCCGAGCGTCATTGCTGCCCTCAAGCCCGGCTTGTGTGTTGGGTCGCCGTCCCC  420
             |||||||||||||||||||||||||||||||||||||||||||||||||||||||| |||
Sbjct  5745  TGCCTGTCCGAGCGTCATTGCTGCCCTCAAGCCCGGCTTGTGTGTTGGGTCGCCGT-CCC  5803

Query  421   CTCTCCGGGGGGACGGGCCCGAAAGGCAGCGGCGGCACCGCGTCCGATCCTCGAGCGTAT  480
             ||||||||||||||||||||||||||||||||||||||||||||||||||||||||||||
Sbjct  5804  CTCTCCGGGGGGACGGGCCCGAAAGGCAGCGGCGGCACCGCGTCCGATCCTCGAGCGTAT  5863

Query  481   GGGGCTTTGTCACATGCTCTGTAGGATTGGCCGGCGCCTGCCGACGTTTTCCAACCATTC  540
             ||||||||||||||||||||||||||||||||||||||||||||||||||||||||||| 
Sbjct  5864  GGGGCTTTGTCACATGCTCTGTAGGATTGGCCGGCGCCTGCCGACGTTTTCCAACCATTT  5923

Query  541   TTTCCAGGTTGACCTCGGATCAGGTAGGGATACCCGCTGAACTTAA  586
             ||||||||||||||||||||||||||||||||||||||||||||||
Sbjct  5924  TTTCCAGGTTGACCTCGGATCAGGTAGGGATACCCGCTGAACTTAA  5969


>NW_020290390.1 Aspergillus eucalypticola CBS 122712 chromosome Unknown BO83scaffold_116, 
whole genome shotgun sequence
Length=3611

 Score = 1046 bits (566),  Expect = 0.0
 Identities = 580/586 (99%), Gaps = 3/586 (1%)
 Strand=Plus/Plus

Query  1     CAAGGTTTCCGTAGGTGAACCTGCGGAAGGATCATTACCGAGTGCGGGTCCTTTGGGCCC  60
             ||||||||||||||||||||||||||||||||||||||||||||||||||||||||||||
Sbjct  1730  CAAGGTTTCCGTAGGTGAACCTGCGGAAGGATCATTACCGAGTGCGGGTCCTTTGGGCCC  1789

Query  61    AACCTCCCATCCGTGTCTATTGTACCCTGTTGCTTCGGCGGGCCCGCCGCTTGTCGGCCG  120
             ||||||||||||||||||||| ||||||||||||||||||||||||||||||||||||||
Sbjct  1790  AACCTCCCATCCGTGTCTATTATACCCTGTTGCTTCGGCGGGCCCGCCGCTTGTCGGCCG  1849

Query  121   CCgggggggCGCCTCTGCCCCCCGGGCCCGTGCCCGCCGGAGACCCCAACACGAACACTG  180
             || ||||||||||| |||||||||||||||||||||||||||||||||||||||||||||
Sbjct  1850  CC-GGGGGGCGCCTTTGCCCCCCGGGCCCGTGCCCGCCGGAGACCCCAACACGAACACTG  1908

Query  181   TCTGAAAGCGTGCAGTCTGAGTTGATTGAATGCAATCAGTTAAAACTTTCAACAATGGAT  240
             ||||||||||||||||||||||||||||||||||||||||||||||||||||||||||||
Sbjct  1909  TCTGAAAGCGTGCAGTCTGAGTTGATTGAATGCAATCAGTTAAAACTTTCAACAATGGAT  1968

Query  241   CTCTTGGTTCCGGCATCGATGAAGAACGCAGCGAAATGCGATAACTAATGTGAATTGCAG  300
             ||||||||||||||||||||||||||||||||||||||||||||||||||||||||||||
Sbjct  1969  CTCTTGGTTCCGGCATCGATGAAGAACGCAGCGAAATGCGATAACTAATGTGAATTGCAG  2028

Query  301   AATTCAGTGAATCATCGAGTCTTTGAACGCACATTGCGCCCCCTGGTATTCCGGGGGGCA  360
             |||||||||||||||||||||||||||||||||||||||||||||||||||| |||||||
Sbjct  2029  AATTCAGTGAATCATCGAGTCTTTGAACGCACATTGCGCCCCCTGGTATTCC-GGGGGCA  2087

Query  361   TGCCTGTCCGAGCGTCATTGCTGCCCTCAAGCCCGGCTTGTGTGTTGGGTCGCCGTCCCC  420
             ||||||||||||||||||||||||||||||||||||||||||||||||||||||||||||
Sbjct  2088  TGCCTGTCCGAGCGTCATTGCTGCCCTCAAGCCCGGCTTGTGTGTTGGGTCGCCGTCCCC  2147

Query  421   CTCTCCGGGGGGACGGGCCCGAAAGGCAGCGGCGGCACCGCGTCCGATCCTCGAGCGTAT  480
             |||||| |||||||||||||||||||||||||||||||||||||||||||||||||||||
Sbjct  2148  CTCTCC-GGGGGACGGGCCCGAAAGGCAGCGGCGGCACCGCGTCCGATCCTCGAGCGTAT  2206

Query  481   GGGGCTTTGTCACATGCTCTGTAGGATTGGCCGGCGCCTGCCGACGTTTTCCAACCATTC  540
             ||||||||||||||||||||||||||||||||||||||||||||||||||||||||||| 
Sbjct  2207  GGGGCTTTGTCACATGCTCTGTAGGATTGGCCGGCGCCTGCCGACGTTTTCCAACCATTT  2266

Query  541   TTTCCAGGTTGACCTCGGATCAGGTAGGGATACCCGCTGAACTTAA  586
             ||||||||||||||||||||||||||||||||||||||||||||||
Sbjct  2267  TTTCCAGGTTGACCTCGGATCAGGTAGGGATACCCGCTGAACTTAA  2312


>NW_020290379.1 Aspergillus eucalypticola CBS 122712 chromosome Unknown BO83scaffold_105, 
whole genome shotgun sequence
Length=5473

 Score = 1046 bits (566),  Expect = 0.0
 Identities = 580/586 (99%), Gaps = 3/586 (1%)
 Strand=Plus/Minus

Query  1     CAAGGTTTCCGTAGGTGAACCTGCGGAAGGATCATTACCGAGTGCGGGTCCTTTGGGCCC  60
             ||||||||||||||||||||||||||||||||||||||||||||||||||||||||||||
Sbjct  1154  CAAGGTTTCCGTAGGTGAACCTGCGGAAGGATCATTACCGAGTGCGGGTCCTTTGGGCCC  1095

Query  61    AACCTCCCATCCGTGTCTATTGTACCCTGTTGCTTCGGCGGGCCCGCCGCTTGTCGGCCG  120
             ||||||||||||||||||||| ||||||||||||||||||||||||||||||||||||||
Sbjct  1094  AACCTCCCATCCGTGTCTATTATACCCTGTTGCTTCGGCGGGCCCGCCGCTTGTCGGCCG  1035

Query  121   CCgggggggCGCCTCTGCCCCCCGGGCCCGTGCCCGCCGGAGACCCCAACACGAACACTG  180
             |||||||| ||||| ||||||| |||||||||||||||||||||||||||||||||||||
Sbjct  1034  CCGGGGGG-CGCCTTTGCCCCC-GGGCCCGTGCCCGCCGGAGACCCCAACACGAACACTG  977

Query  181   TCTGAAAGCGTGCAGTCTGAGTTGATTGAATGCAATCAGTTAAAACTTTCAACAATGGAT  240
             ||||||||||||||||||||||||||||||||||||||||||||||||||||||||||||
Sbjct  976   TCTGAAAGCGTGCAGTCTGAGTTGATTGAATGCAATCAGTTAAAACTTTCAACAATGGAT  917

Query  241   CTCTTGGTTCCGGCATCGATGAAGAACGCAGCGAAATGCGATAACTAATGTGAATTGCAG  300
             ||||||||||||||||||||||||||||||||||||||||||||||||||||||||||||
Sbjct  916   CTCTTGGTTCCGGCATCGATGAAGAACGCAGCGAAATGCGATAACTAATGTGAATTGCAG  857

Query  301   AATTCAGTGAATCATCGAGTCTTTGAACGCACATTGCGCCCCCTGGTATTCCGGGGGGCA  360
             ||||||||||||||||||||||||||||||||||||||||||||||||||||||||| ||
Sbjct  856   AATTCAGTGAATCATCGAGTCTTTGAACGCACATTGCGCCCCCTGGTATTCCGGGGG-CA  798

Query  361   TGCCTGTCCGAGCGTCATTGCTGCCCTCAAGCCCGGCTTGTGTGTTGGGTCGCCGTCCCC  420
             ||||||||||||||||||||||||||||||||||||||||||||||||||||||||||||
Sbjct  797   TGCCTGTCCGAGCGTCATTGCTGCCCTCAAGCCCGGCTTGTGTGTTGGGTCGCCGTCCCC  738

Query  421   CTCTCCGGGGGGACGGGCCCGAAAGGCAGCGGCGGCACCGCGTCCGATCCTCGAGCGTAT  480
             ||||||||||||||||||||||||||||||||||||||||||||||||||||||||||||
Sbjct  737   CTCTCCGGGGGGACGGGCCCGAAAGGCAGCGGCGGCACCGCGTCCGATCCTCGAGCGTAT  678

Query  481   GGGGCTTTGTCACATGCTCTGTAGGATTGGCCGGCGCCTGCCGACGTTTTCCAACCATTC  540
             ||||||||||||||||||||||||||||||||||||||||||||||||||||||||||| 
Sbjct  677   GGGGCTTTGTCACATGCTCTGTAGGATTGGCCGGCGCCTGCCGACGTTTTCCAACCATTT  618

Query  541   TTTCCAGGTTGACCTCGGATCAGGTAGGGATACCCGCTGAACTTAA  586
             ||||||||||||||||||||||||||||||||||||||||||||||
Sbjct  617   TTTCCAGGTTGACCTCGGATCAGGTAGGGATACCCGCTGAACTTAA  572


>NW_020291068.1 Aspergillus sclerotioniger CBS 115572 chromosome Unknown BO94scaffold_78, 
whole genome shotgun sequence
Length=21987

 Score = 976 bits (528),  Expect = 0.0
 Identities = 567/586 (97%), Gaps = 1/586 (0%)
 Strand=Plus/Plus

Query  1     CAAGGTTTCCGTAGGTGAACCTGCGGAAGGATCATTACCGAGTGCGGGTCCTTTGGGCCC  60
             ||||||||||||||||||||||||||||||||||||||||||||||||||||||||||||
Sbjct  3826  CAAGGTTTCCGTAGGTGAACCTGCGGAAGGATCATTACCGAGTGCGGGTCCTTTGGGCCC  3885

Query  61    AACCTCCCATCCGTGTCTATTGTACCCTGTTGCTTCGGCGGGCCCGCCGCTTGTCGGCCG  120
             ||||||||| ||||||||||||||||||||||||||||||||||||||||||||||||||
Sbjct  3886  AACCTCCCACCCGTGTCTATTGTACCCTGTTGCTTCGGCGGGCCCGCCGCTTGTCGGCCG  3945

Query  121   CCgggggggCGCCTCTGCCCCCCGGGCCCGTGCCCGCCGGAGACCCCAACACGAACACTG  180
             ||||||||||  ||||||||| |||||||||||||||||||||| |||||||||||||||
Sbjct  3946  CCGGGGGGGCATCTCTGCCCCTCGGGCCCGTGCCCGCCGGAGACACCAACACGAACACTG  4005

Query  181   TCTGAAAGCGTGCAGTCTGAGTTGATTGAATGCAATCAGTTAAAACTTTCAACAATGGAT  240
             ||||||| |||| ||||||||| |||||  | ||||||||||||||||||||||||||||
Sbjct  4006  TCTGAAATCGTGAAGTCTGAGTCGATTGTTTTCAATCAGTTAAAACTTTCAACAATGGAT  4065

Query  241   CTCTTGGTTCCGGCATCGATGAAGAACGCAGCGAAATGCGATAACTAATGTGAATTGCAG  300
             ||||||||||||||||||||||||||||||||||||||||||||||||||||||||||||
Sbjct  4066  CTCTTGGTTCCGGCATCGATGAAGAACGCAGCGAAATGCGATAACTAATGTGAATTGCAG  4125

Query  301   AATTCAGTGAATCATCGAGTCTTTGAACGCACATTGCGCCCCCTGGTATTCCGGGGGGCA  360
             ||||||||||||||||||||||||||||||||||||||||||||||||||||||||||||
Sbjct  4126  AATTCAGTGAATCATCGAGTCTTTGAACGCACATTGCGCCCCCTGGTATTCCGGGGGGCA  4185

Query  361   TGCCTGTCCGAGCGTCATTGCTGCCCTCAAGCCCGGCTTGTGTGTTGGGTCGCCGTCCCC  420
             ||||||||||||||||||||||||||||||||||||||||||||||||||||||||||||
Sbjct  4186  TGCCTGTCCGAGCGTCATTGCTGCCCTCAAGCCCGGCTTGTGTGTTGGGTCGCCGTCCCC  4245

Query  421   CTCTCCGGGGGGACGGGCCCGAAAGGCAGCGGCGGCACCGCGTCCGATCCTCGAGCGTAT  480
             || || ||||||||||||||||||||||||||||||||||||||||||||||||||||||
Sbjct  4246  CTGTCTGGGGGGACGGGCCCGAAAGGCAGCGGCGGCACCGCGTCCGATCCTCGAGCGTAT  4305

Query  481   GGGGCTTTGTCACATGCTCTGTAGGATTGGCCGGCGCCTGCCGACGTTTTCCAACCATTC  540
             |||||||||||||||||||||||||||||||||||||||||||||    ||||||| || 
Sbjct  4306  GGGGCTTTGTCACATGCTCTGTAGGATTGGCCGGCGCCTGCCGACAAC-TCCAACCTTTT  4364

Query  541   TTTCCAGGTTGACCTCGGATCAGGTAGGGATACCCGCTGAACTTAA  586
             ||||||||||||||||||||||||||||||||||||||||||||||
Sbjct  4365  TTTCCAGGTTGACCTCGGATCAGGTAGGGATACCCGCTGAACTTAA  4410


 Score = 976 bits (528),  Expect = 0.0
 Identities = 567/586 (97%), Gaps = 1/586 (0%)
 Strand=Plus/Minus

Query  1      CAAGGTTTCCGTAGGTGAACCTGCGGAAGGATCATTACCGAGTGCGGGTCCTTTGGGCCC  60
              ||||||||||||||||||||||||||||||||||||||||||||||||||||||||||||
Sbjct  16111  CAAGGTTTCCGTAGGTGAACCTGCGGAAGGATCATTACCGAGTGCGGGTCCTTTGGGCCC  16052

Query  61     AACCTCCCATCCGTGTCTATTGTACCCTGTTGCTTCGGCGGGCCCGCCGCTTGTCGGCCG  120
              ||||||||| ||||||||||||||||||||||||||||||||||||||||||||||||||
Sbjct  16051  AACCTCCCACCCGTGTCTATTGTACCCTGTTGCTTCGGCGGGCCCGCCGCTTGTCGGCCG  15992

Query  121    CCgggggggCGCCTCTGCCCCCCGGGCCCGTGCCCGCCGGAGACCCCAACACGAACACTG  180
              ||||||||||  ||||||||| |||||||||||||||||||||| |||||||||||||||
Sbjct  15991  CCGGGGGGGCATCTCTGCCCCTCGGGCCCGTGCCCGCCGGAGACACCAACACGAACACTG  15932

Query  181    TCTGAAAGCGTGCAGTCTGAGTTGATTGAATGCAATCAGTTAAAACTTTCAACAATGGAT  240
              ||||||| |||| ||||||||| |||||  | ||||||||||||||||||||||||||||
Sbjct  15931  TCTGAAATCGTGAAGTCTGAGTCGATTGTTTTCAATCAGTTAAAACTTTCAACAATGGAT  15872

Query  241    CTCTTGGTTCCGGCATCGATGAAGAACGCAGCGAAATGCGATAACTAATGTGAATTGCAG  300
              ||||||||||||||||||||||||||||||||||||||||||||||||||||||||||||
Sbjct  15871  CTCTTGGTTCCGGCATCGATGAAGAACGCAGCGAAATGCGATAACTAATGTGAATTGCAG  15812

Query  301    AATTCAGTGAATCATCGAGTCTTTGAACGCACATTGCGCCCCCTGGTATTCCGGGGGGCA  360
              ||||||||||||||||||||||||||||||||||||||||||||||||||||||||||||
Sbjct  15811  AATTCAGTGAATCATCGAGTCTTTGAACGCACATTGCGCCCCCTGGTATTCCGGGGGGCA  15752

Query  361    TGCCTGTCCGAGCGTCATTGCTGCCCTCAAGCCCGGCTTGTGTGTTGGGTCGCCGTCCCC  420
              ||||||||||||||||||||||||||||||||||||||||||||||||||||||||||||
Sbjct  15751  TGCCTGTCCGAGCGTCATTGCTGCCCTCAAGCCCGGCTTGTGTGTTGGGTCGCCGTCCCC  15692

Query  421    CTCTCCGGGGGGACGGGCCCGAAAGGCAGCGGCGGCACCGCGTCCGATCCTCGAGCGTAT  480
              || || ||||||||||||||||||||||||||||||||||||||||||||||||||||||
Sbjct  15691  CTGTCTGGGGGGACGGGCCCGAAAGGCAGCGGCGGCACCGCGTCCGATCCTCGAGCGTAT  15632

Query  481    GGGGCTTTGTCACATGCTCTGTAGGATTGGCCGGCGCCTGCCGACGTTTTCCAACCATTC  540
              |||||||||||||||||||||||||||||||||||||||||||||   | |||||| || 
Sbjct  15631  GGGGCTTTGTCACATGCTCTGTAGGATTGGCCGGCGCCTGCCGACAACT-CCAACCTTTT  15573

Query  541    TTTCCAGGTTGACCTCGGATCAGGTAGGGATACCCGCTGAACTTAA  586
              ||||||||||||||||||||||||||||||||||||||||||||||
Sbjct  15572  TTTCCAGGTTGACCTCGGATCAGGTAGGGATACCCGCTGAACTTAA  15527


 Score = 950 bits (514),  Expect = 0.0
 Identities = 563/586 (96%), Gaps = 5/586 (1%)
 Strand=Plus/Minus

Query  1     CAAGGTTTCCGTAGGTGAACCTGCGGAAGGATCATTACCGAGTGCGGGTCCTTTGGGCCC  60
             ||||||||||||||||||||||||||||||||||||||||||||||||||||||||||||
Sbjct  8302  CAAGGTTTCCGTAGGTGAACCTGCGGAAGGATCATTACCGAGTGCGGGTCCTTTGGGCCC  8243

Query  61    AACCTCCCATCCGTGTCTATTGTACCCTGTTGCTTCGGCGGGCCCGCCGCTTGTCGGCCG  120
             ||||||||| ||||||||||||||||||||||||||||||||||||||||||||||||||
Sbjct  8242  AACCTCCCACCCGTGTCTATTGTACCCTGTTGCTTCGGCGGGCCCGCCGCTTGTCGGCCG  8183

Query  121   CCgggggggCGCCTCTGCCCCCCGGGCCCGTGCCCGCCGGAGACCCCAACACGAACACTG  180
             |||||||  |  ||||||||| |||||||||||||||||||||| |||||||||||||||
Sbjct  8182  CCGGGGG--CATCTCTGCCCCTCGGGCCCGTGCCCGCCGGAGACACCAACACGAACACTG  8125

Query  181   TCTGAAAGCGTGCAGTCTGAGTTGATTGAATGCAATCAGTTAAAACTTTCAACAATGGAT  240
             ||||||| |||| ||||||||| |||||  | ||||||||||||||||||||||||||||
Sbjct  8124  TCTGAAATCGTGAAGTCTGAGTCGATTGTTTTCAATCAGTTAAAACTTTCAACAATGGAT  8065

Query  241   CTCTTGGTTCCGGCATCGATGAAGAACGCAGCGAAATGCGATAACTAATGTGAATTGCAG  300
             ||||||||||||||||||||||||||||||||||||||||||||||||||||||||||||
Sbjct  8064  CTCTTGGTTCCGGCATCGATGAAGAACGCAGCGAAATGCGATAACTAATGTGAATTGCAG  8005

Query  301   AATTCAGTGAATCATCGAGTCTTTGAACGCACATTGCGCCCCCTGGTATTCCGGGGGGCA  360
             ||||||||||||||||||||||||||||||||||||||||||||||||||||||||||||
Sbjct  8004  AATTCAGTGAATCATCGAGTCTTTGAACGCACATTGCGCCCCCTGGTATTCCGGGGGGCA  7945

Query  361   TGCCTGTCCGAGCGTCATTGCTGCCCTCAAGCCCGGCTTGTGTGTTGGGTCGCCGTCCCC  420
             ||||||||||||||||||||||||||||||||||||||||||||||||||||||||||||
Sbjct  7944  TGCCTGTCCGAGCGTCATTGCTGCCCTCAAGCCCGGCTTGTGTGTTGGGTCGCCGTCCCC  7885

Query  421   CTCTCCGGGGGGACGGGCCCGAAAGGCAGCGGCGGCACCGCGTCCGATCCTCGAGCGTAT  480
              | ||  |||||||||||||||||||||||||||||||||||||||||||||||||||||
Sbjct  7884  -TGTCT-GGGGGACGGGCCCGAAAGGCAGCGGCGGCACCGCGTCCGATCCTCGAGCGTAT  7827

Query  481   GGGGCTTTGTCACATGCTCTGTAGGATTGGCCGGCGCCTGCCGACGTTTTCCAACCATTC  540
             |||||||||||||||||||||||||||||||||||||||||||||   | |||||| || 
Sbjct  7826  GGGGCTTTGTCACATGCTCTGTAGGATTGGCCGGCGCCTGCCGACAACT-CCAACCTTTT  7768

Query  541   TTTCCAGGTTGACCTCGGATCAGGTAGGGATACCCGCTGAACTTAA  586
             ||||||||||||||||||||||||||||||||||||||||||||||
Sbjct  7767  TTTCCAGGTTGACCTCGGATCAGGTAGGGATACCCGCTGAACTTAA  7722


>NW_020290508.1 Aspergillus heteromorphus CBS 117.55 chromosome Unknown BO70scaffold_103, 
whole genome shotgun sequence
Length=10327

 Score = 922 bits (499),  Expect = 0.0
 Identities = 559/587 (95%), Gaps = 8/587 (1%)
 Strand=Plus/Minus

Query  1     CAAGGTTTCCGTAGGTGAACCTGCGGAAGGATCATTACCGAGTGCGGGTCCTT-TGGGCC  59
             |||||||||||||||||||||||||||||||||||||||||||||||||||||  |||||
Sbjct  6187  CAAGGTTTCCGTAGGTGAACCTGCGGAAGGATCATTACCGAGTGCGGGTCCTTCGGGGCC  6128

Query  60    CAACCTCCCATCCGTGTCTATTGTACCCTGTTGCTTCGGCGGGCCCGCCGCTTGTCGGCC  119
             |||||||||| |||||||||  ||||| ||||||||||||||||||||||| ||||||||
Sbjct  6127  CAACCTCCCACCCGTGTCTACCGTACCATGTTGCTTCGGCGGGCCCGCCGCCTGTCGGCC  6068

Query  120   GCCgggggggCGCCTCTGCCCCCCGGGCCCGTGCCCGCCGGAGACCCCAACACGAACACT  179
             |||||||||||   |||||||||||||||||||||||||| |||||||||||||||||||
Sbjct  6067  GCCGGGGGGGC---TCTGCCCCCCGGGCCCGTGCCCGCCGAAGACCCCAACACGAACACT  6011

Query  180   GTCTGAAAGCGTGCAGTCTGAGTTGATTGAATGCAATCAGTTAAAACTTTCAACAATGGA  239
             |||||||||| |||||||||||||||||   |||||||||||||||||||||||||||||
Sbjct  6010  GTCTGAAAGCATGCAGTCTGAGTTGATTCTTTGCAATCAGTTAAAACTTTCAACAATGGA  5951

Query  240   TCTCTTGGTTCCGGCATCGATGAAGAACGCAGCGAAATGCGATAACTAATGTGAATTGCA  299
             ||||||||||||||||||||||||||||||||||||||||||||||||||||||||||||
Sbjct  5950  TCTCTTGGTTCCGGCATCGATGAAGAACGCAGCGAAATGCGATAACTAATGTGAATTGCA  5891

Query  300   GAATTCAGTGAATCATCGAGTCTTTGAACGCACATTGCGCCCCCTGGTATTCCGGGGGGC  359
             ||||||||||||||||||||||||||||||||||||||||||||||||||||||||||||
Sbjct  5890  GAATTCAGTGAATCATCGAGTCTTTGAACGCACATTGCGCCCCCTGGTATTCCGGGGGGC  5831

Query  360   ATGCCTGTCCGAGCGTCATTGCTGCCCTCAAGCCCGGCTTGTGTGTTGGGTCGCCGTCCC  419
             ||||||||||||||||||||||||||||||||||||||||||||||||||||| ||||||
Sbjct  5830  ATGCCTGTCCGAGCGTCATTGCTGCCCTCAAGCCCGGCTTGTGTGTTGGGTCGTCGTCCC  5771

Query  420   CCTCTCCGGGGGGACGGGCCCGAAAGGCAGCGGCGGCACCGCGTCCGATCCTCGAGCGTA  479
             || | |||||||||||||||||||||||||||||||||||||||||||||||||||||||
Sbjct  5770  CCCC-CCGGGGGGACGGGCCCGAAAGGCAGCGGCGGCACCGCGTCCGATCCTCGAGCGTA  5712

Query  480   TGGGGCTTTGTCACATGCTCTGTAGGATTGGCCGGCGCCTGCCGACGTTTTCCAACCATT  539
             ||||||||||||||  |||| ||||||  ||||||||||||||||| | | |||||||| 
Sbjct  5711  TGGGGCTTTGTCACCCGCTCCGTAGGACCGGCCGGCGCCTGCCGACCTCT-CCAACCAT-  5654

Query  540   CTTTCCAGGTTGACCTCGGATCAGGTAGGGATACCCGCTGAACTTAA  586
              ||||||||||||||||||||||||||||||||||||||||||||||
Sbjct  5653  -TTTCCAGGTTGACCTCGGATCAGGTAGGGATACCCGCTGAACTTAA  5608


>NW_020290589.1 Aspergillus heteromorphus CBS 117.55 chromosome Unknown BO70scaffold_184, 
whole genome shotgun sequence
Length=3172

 Score = 920 bits (498),  Expect = 0.0
 Identities = 559/587 (95%), Gaps = 10/587 (2%)
 Strand=Plus/Minus

Query  1    CAAGGTTTCCGTAGGTGAACCTGCGGAAGGATCATTACCGAGTGCGGGTCCTT-TGGGCC  59
            |||||||||||||||||||||||||||||||||||||||||||||||||||||  |||||
Sbjct  863  CAAGGTTTCCGTAGGTGAACCTGCGGAAGGATCATTACCGAGTGCGGGTCCTTCGGGGCC  804

Query  60   CAACCTCCCATCCGTGTCTATTGTACCCTGTTGCTTCGGCGGGCCCGCCGCTTGTCGGCC  119
            |||||||||| |||||||||  ||||| ||||||||||||||||||||||| ||||||||
Sbjct  803  CAACCTCCCACCCGTGTCTACCGTACCATGTTGCTTCGGCGGGCCCGCCGCCTGTCGGCC  744

Query  120  GCCgggggggCGCCTCTGCCCCCCGGGCCCGTGCCCGCCGGAGACCCCAACACGAACACT  179
            |||||||||||   |||||||||||||||||||||||||| |||||||||||||||||||
Sbjct  743  GCCGGGGGGGC---TCTGCCCCCCGGGCCCGTGCCCGCCGAAGACCCCAACACGAACACT  687

Query  180  GTCTGAAAGCGTGCAGTCTGAGTTGATTGAATGCAATCAGTTAAAACTTTCAACAATGGA  239
            |||||||||| |||||||||||||||||   |||||||||||||||||||||||||||||
Sbjct  686  GTCTGAAAGCATGCAGTCTGAGTTGATTCTTTGCAATCAGTTAAAACTTTCAACAATGGA  627

Query  240  TCTCTTGGTTCCGGCATCGATGAAGAACGCAGCGAAATGCGATAACTAATGTGAATTGCA  299
            ||||||||||||||||||||||||||||||||||||||||||||||||||||||||||||
Sbjct  626  TCTCTTGGTTCCGGCATCGATGAAGAACGCAGCGAAATGCGATAACTAATGTGAATTGCA  567

Query  300  GAATTCAGTGAATCATCGAGTCTTTGAACGCACATTGCGCCCCCTGGTATTCCGGGGGGC  359
            ||||||||||||||||||||||||||||||||||||||||||||||||||||||||||||
Sbjct  566  GAATTCAGTGAATCATCGAGTCTTTGAACGCACATTGCGCCCCCTGGTATTCCGGGGGGC  507

Query  360  ATGCCTGTCCGAGCGTCATTGCTGCCCTCAAGCCCGGCTTGTGTGTTGGGTCGCCGTCCC  419
            ||||||||||||||||||||||||||||||||||||||||||||||||||||| ||||||
Sbjct  506  ATGCCTGTCCGAGCGTCATTGCTGCCCTCAAGCCCGGCTTGTGTGTTGGGTCGTCGTCCC  447

Query  420  CCTCTCCGGGGGGACGGGCCCGAAAGGCAGCGGCGGCACCGCGTCCGATCCTCGAGCGTA  479
            || | |||||||||||||||||||||||||||||||||||||||||||||||||||||||
Sbjct  446  CC-C-CCGGGGGGACGGGCCCGAAAGGCAGCGGCGGCACCGCGTCCGATCCTCGAGCGTA  389

Query  480  TGGGGCTTTGTCACATGCTCTGTAGGATTGGCCGGCGCCTGCCGACGTTTTCCAACCATT  539
            ||||||||||||||  |||| ||||||  ||||||||||||||||| | | |||||||| 
Sbjct  388  TGGGGCTTTGTCACCCGCTCCGTAGGAC-GGCCGGCGCCTGCCGACCTCT-CCAACCAT-  332

Query  540  CTTTCCAGGTTGACCTCGGATCAGGTAGGGATACCCGCTGAACTTAA  586
             ||||||||||||||||||||||||||||||||||||||||||||||
Sbjct  331  -TTTCCAGGTTGACCTCGGATCAGGTAGGGATACCCGCTGAACTTAA  286


>NW_020290587.1 Aspergillus heteromorphus CBS 117.55 chromosome Unknown BO70scaffold_182, 
whole genome shotgun sequence
Length=3199

 Score = 917 bits (496),  Expect = 0.0
 Identities = 558/587 (95%), Gaps = 7/587 (1%)
 Strand=Plus/Plus

Query  1     CAAGGTTTCCGTAGGTGAACCTGCGGAAGGATCATTACCGAGTGCGGGTCCTT-TGGGCC  59
             |||||||||||||||||||||||||||||||||||||||||||||||||||||  |||||
Sbjct  2453  CAAGGTTTCCGTAGGTGAACCTGCGGAAGGATCATTACCGAGTGCGGGTCCTTCGGGGCC  2512

Query  60    CAACCTCCCATCCGTGTCTATTGTACCCTGTTGCTTCGGCGGGCCCGCCGCTTGTCGGCC  119
             |||||||||| |||||||||  ||||| ||||||||||||||||||||||| ||||||||
Sbjct  2513  CAACCTCCCACCCGTGTCTACCGTACCATGTTGCTTCGGCGGGCCCGCCGCCTGTCGGCC  2572

Query  120   GCCgggggggCGCCTCTGCCCCCCGGGCCCGTGCCCGCCGGAGACCCCAACACGAACACT  179
             ||||||||||   ||||||||||||||||||||||||||| |||||||||||||||||||
Sbjct  2573  GCCGGGGGGG---CTCTGCCCCCCGGGCCCGTGCCCGCCGAAGACCCCAACACGAACACT  2629

Query  180   GTCTGAAAGCGTGCAGTCTGAGTTGATTGAATGCAATCAGTTAAAACTTTCAACAATGGA  239
             |||||||||| |||||||||||||||||   |||||||||||||||||||||||||||||
Sbjct  2630  GTCTGAAAGCATGCAGTCTGAGTTGATTCTTTGCAATCAGTTAAAACTTTCAACAATGGA  2689

Query  240   TCTCTTGGTTCCGGCATCGATGAAGAACGCAGCGAAATGCGATAACTAATGTGAATTGCA  299
             ||||||||||||||||||||||||||||||||||||||||||||||||||||||||||||
Sbjct  2690  TCTCTTGGTTCCGGCATCGATGAAGAACGCAGCGAAATGCGATAACTAATGTGAATTGCA  2749

Query  300   GAATTCAGTGAATCATCGAGTCTTTGAACGCACATTGCGCCCCCTGGTATTCCGGGGGGC  359
             ||||||||||||||||||||||||||||||||||||||||||||||||||||||||||||
Sbjct  2750  GAATTCAGTGAATCATCGAGTCTTTGAACGCACATTGCGCCCCCTGGTATTCCGGGGGGC  2809

Query  360   ATGCCTGTCCGAGCGTCATTGCTGCCCTCAAGCCCGGCTTGTGTGTTGGGTCGCCGTCCC  419
             ||||||||||||||||||||||||||||||||||||||||||||||||||||| ||||||
Sbjct  2810  ATGCCTGTCCGAGCGTCATTGCTGCCCTCAAGCCCGGCTTGTGTGTTGGGTCGTCGTCCC  2869

Query  420   CCTCTCCGGGGGGACGGGCCCGAAAGGCAGCGGCGGCACCGCGTCCGATCCTCGAGCGTA  479
             || | | |||||||||||||||||||||||||||||||||||||||||||||||||||||
Sbjct  2870  CCCCCCGGGGGGGACGGGCCCGAAAGGCAGCGGCGGCACCGCGTCCGATCCTCGAGCGTA  2929

Query  480   TGGGGCTTTGTCACATGCTCTGTAGGATTGGCCGGCGCCTGCCGACGTTTTCCAACCATT  539
             ||||||||||||||  |||| ||||||  ||||||||||||||||| | | |||||||| 
Sbjct  2930  TGGGGCTTTGTCACCCGCTCCGTAGGACCGGCCGGCGCCTGCCGACCTCT-CCAACCAT-  2987

Query  540   CTTTCCAGGTTGACCTCGGATCAGGTAGGGATACCCGCTGAACTTAA  586
              ||||||||||||||||||||||||||||||||||||||||||||||
Sbjct  2988  -TTTCCAGGTTGACCTCGGATCAGGTAGGGATACCCGCTGAACTTAA  3033


>NW_020290570.1 Aspergillus heteromorphus CBS 117.55 chromosome Unknown BO70scaffold_165, 
whole genome shotgun sequence
Length=3505

 Score = 917 bits (496),  Expect = 0.0
 Identities = 558/587 (95%), Gaps = 7/587 (1%)
 Strand=Plus/Minus

Query  1     CAAGGTTTCCGTAGGTGAACCTGCGGAAGGATCATTACCGAGTGCGGGTCCTT-TGGGCC  59
             |||||||||||||||||||||||||||||||||||||||||||||||||||||  |||||
Sbjct  2270  CAAGGTTTCCGTAGGTGAACCTGCGGAAGGATCATTACCGAGTGCGGGTCCTTCGGGGCC  2211

Query  60    CAACCTCCCATCCGTGTCTATTGTACCCTGTTGCTTCGGCGGGCCCGCCGCTTGTCGGCC  119
             |||||||||| |||||||||  ||||| ||||||||||||||||||||||| ||||||||
Sbjct  2210  CAACCTCCCACCCGTGTCTACCGTACCATGTTGCTTCGGCGGGCCCGCCGCCTGTCGGCC  2151

Query  120   GCCgggggggCGCCTCTGCCCCCCGGGCCCGTGCCCGCCGGAGACCCCAACACGAACACT  179
             |||||||||||   |||||||||||||||||||||||||| |||||||||||||||||||
Sbjct  2150  GCCGGGGGGGC---TCTGCCCCCCGGGCCCGTGCCCGCCGAAGACCCCAACACGAACACT  2094

Query  180   GTCTGAAAGCGTGCAGTCTGAGTTGATTGAATGCAATCAGTTAAAACTTTCAACAATGGA  239
             |||||||||| |||||||||||||||||   |||||||||||||||||||||||||||||
Sbjct  2093  GTCTGAAAGCATGCAGTCTGAGTTGATTCTTTGCAATCAGTTAAAACTTTCAACAATGGA  2034

Query  240   TCTCTTGGTTCCGGCATCGATGAAGAACGCAGCGAAATGCGATAACTAATGTGAATTGCA  299
             ||||||||||||||||||||||||||||||||||||||||||||||||||||||||||||
Sbjct  2033  TCTCTTGGTTCCGGCATCGATGAAGAACGCAGCGAAATGCGATAACTAATGTGAATTGCA  1974

Query  300   GAATTCAGTGAATCATCGAGTCTTTGAACGCACATTGCGCCCCCTGGTATTCCGGGGGGC  359
             ||||||||||||||||||||||||||||||||||||||||||||||||||||||||||||
Sbjct  1973  GAATTCAGTGAATCATCGAGTCTTTGAACGCACATTGCGCCCCCTGGTATTCCGGGGGGC  1914

Query  360   ATGCCTGTCCGAGCGTCATTGCTGCCCTCAAGCCCGGCTTGTGTGTTGGGTCGCCGTCCC  419
             ||||||||||||||||||||||||||||||||||||||||||||||||||||| ||||||
Sbjct  1913  ATGCCTGTCCGAGCGTCATTGCTGCCCTCAAGCCCGGCTTGTGTGTTGGGTCGTCGTCCC  1854

Query  420   CCTCTCCGGGGGGACGGGCCCGAAAGGCAGCGGCGGCACCGCGTCCGATCCTCGAGCGTA  479
             || | | |||||||||||||||||||||||||||||||||||||||||||||||||||||
Sbjct  1853  CCCCCCGGGGGGGACGGGCCCGAAAGGCAGCGGCGGCACCGCGTCCGATCCTCGAGCGTA  1794

Query  480   TGGGGCTTTGTCACATGCTCTGTAGGATTGGCCGGCGCCTGCCGACGTTTTCCAACCATT  539
             ||||||||||||||  |||| ||||||  ||||||||||||||||| | | |||||||| 
Sbjct  1793  TGGGGCTTTGTCACCCGCTCCGTAGGACCGGCCGGCGCCTGCCGACCTCT-CCAACCAT-  1736

Query  540   CTTTCCAGGTTGACCTCGGATCAGGTAGGGATACCCGCTGAACTTAA  586
              ||||||||||||||||||||||||||||||||||||||||||||||
Sbjct  1735  -TTTCCAGGTTGACCTCGGATCAGGTAGGGATACCCGCTGAACTTAA  1690


>NW_020290569.1 Aspergillus heteromorphus CBS 117.55 chromosome Unknown BO70scaffold_164, 
whole genome shotgun sequence
Length=3514

 Score = 917 bits (496),  Expect = 0.0
 Identities = 558/587 (95%), Gaps = 8/587 (1%)
 Strand=Plus/Plus

Query  1     CAAGGTTTCCGTAGGTGAACCTGCGGAAGGATCATTACCGAGTGCGGGTCCTTTGGGCCC  60
             ||||||||||||||||||||||||||||||||||||||||||||||||||||| ||||||
Sbjct  1241  CAAGGTTTCCGTAGGTGAACCTGCGGAAGGATCATTACCGAGTGCGGGTCCTTCGGGCCC  1300

Query  61    AACCTCCCATCCGTGTCTATTGTACCCTGTTGCTTCGGCGGGCCCGCCGCTTGTCGGCCG  120
             ||||||||| |||||||||  ||||| ||||||||||||||||||||||| |||||||||
Sbjct  1301  AACCTCCCACCCGTGTCTACCGTACCATGTTGCTTCGGCGGGCCCGCCGCCTGTCGGCCG  1360

Query  121   CCgggggggCGCCTCTGCCCCCCGGGCCCGTGCCCGCCGGAGACCCCAACACGAACACTG  180
             ||||||||    ||||||||||||||||||||||||||| ||||||||||||||||||||
Sbjct  1361  CCGGGGGG----CTCTGCCCCCCGGGCCCGTGCCCGCCGAAGACCCCAACACGAACACTG  1416

Query  181   TCTGAAAGCGTGCAGTCTGAGTTGATTGAATGCAATCAGTTAAAACTTTCAACAATGGAT  240
             ||||||||| |||||||||||||||||   ||||||||||||||||||||||||||||||
Sbjct  1417  TCTGAAAGCATGCAGTCTGAGTTGATTCTTTGCAATCAGTTAAAACTTTCAACAATGGAT  1476

Query  241   CTCTTGGTTCCGGCATCGATGAAGAACGCAGCGAAATGCGATAACTAATGTGAATTGCAG  300
             ||||||||||||||||||||||||||||||||||||||||||||||||||||||||||||
Sbjct  1477  CTCTTGGTTCCGGCATCGATGAAGAACGCAGCGAAATGCGATAACTAATGTGAATTGCAG  1536

Query  301   AATTCAGTGAATCATCGAGTCTTTGAACGCACATTGCGCCCCCTGGTATTCCGGGGGGCA  360
             ||||||||||||||||||||||||||||||||||||||||||||||||||||||||||||
Sbjct  1537  AATTCAGTGAATCATCGAGTCTTTGAACGCACATTGCGCCCCCTGGTATTCCGGGGGGCA  1596

Query  361   TGCCTGTCCGAGCGTCATTGCTGCCCTCAAGCCCGGCTTGTGTGTTGGGTCGCCGTCCCC  420
             |||||||||||||||||||||||||||||||||||||||||||||||||||| |||||||
Sbjct  1597  TGCCTGTCCGAGCGTCATTGCTGCCCTCAAGCCCGGCTTGTGTGTTGGGTCGTCGTCCCC  1656

Query  421   CTCTCC-GGGGGGACGGGCCCGAAAGGCAGCGGCGGCACCGCGTCCGATCCTCGAGCGTA  479
             | | || |||||||||||||||||||||||||||||||||||||||||||||||||||||
Sbjct  1657  CCCCCCGGGGGGGACGGGCCCGAAAGGCAGCGGCGGCACCGCGTCCGATCCTCGAGCGTA  1716

Query  480   TGGGGCTTTGTCACATGCTCTGTAGGATTGGCCGGCGCCTGCCGACGTTTTCCAACCATT  539
             ||||||||||||||  |||| ||||||  ||||||||||||||||| | | |||||||| 
Sbjct  1717  TGGGGCTTTGTCACCCGCTCCGTAGGACCGGCCGGCGCCTGCCGACCTCT-CCAACCAT-  1774

Query  540   CTTTCCAGGTTGACCTCGGATCAGGTAGGGATACCCGCTGAACTTAA  586
              ||||||||||||||||||||||||||||||||||||||||||||||
Sbjct  1775  -TTTCCAGGTTGACCTCGGATCAGGTAGGGATACCCGCTGAACTTAA  1820


>NW_020290521.1 Aspergillus heteromorphus CBS 117.55 chromosome Unknown BO70scaffold_116, 
whole genome shotgun sequence
Length=6083

 Score = 915 bits (495),  Expect = 0.0
 Identities = 558/587 (95%), Gaps = 10/587 (2%)
 Strand=Plus/Minus

Query  1     CAAGGTTTCCGTAGGTGAACCTGCGGAAGGATCATTACCGAGTGCGGGTCCTT-TGGGCC  59
             |||||||||||||||||||||||||||||||||||||||||||||||||||||  |||||
Sbjct  1666  CAAGGTTTCCGTAGGTGAACCTGCGGAAGGATCATTACCGAGTGCGGGTCCTTCGGGGCC  1607

Query  60    CAACCTCCCATCCGTGTCTATTGTACCCTGTTGCTTCGGCGGGCCCGCCGCTTGTCGGCC  119
             |||||||||| |||||||||  ||||| ||||||||||||||||||||||| ||||||||
Sbjct  1606  CAACCTCCCACCCGTGTCTACCGTACCATGTTGCTTCGGCGGGCCCGCCGCCTGTCGGCC  1547

Query  120   GCCgggggggCGCCTCTGCCCCCCGGGCCCGTGCCCGCCGGAGACCCCAACACGAACACT  179
             |||||||||    ||||||||||||||||||||||||||| |||||||||||||||||||
Sbjct  1546  GCCGGGGGG----CTCTGCCCCCCGGGCCCGTGCCCGCCGAAGACCCCAACACGAACACT  1491

Query  180   GTCTGAAAGCGTGCAGTCTGAGTTGATTGAATGCAATCAGTTAAAACTTTCAACAATGGA  239
             |||||||||| |||||||||||||||||   |||||||||||||||||||||||||||||
Sbjct  1490  GTCTGAAAGCATGCAGTCTGAGTTGATTCTTTGCAATCAGTTAAAACTTTCAACAATGGA  1431

Query  240   TCTCTTGGTTCCGGCATCGATGAAGAACGCAGCGAAATGCGATAACTAATGTGAATTGCA  299
             ||||||||||||||||||||||||||||||||||||||||||||||||||||||||||||
Sbjct  1430  TCTCTTGGTTCCGGCATCGATGAAGAACGCAGCGAAATGCGATAACTAATGTGAATTGCA  1371

Query  300   GAATTCAGTGAATCATCGAGTCTTTGAACGCACATTGCGCCCCCTGGTATTCCGGGGGGC  359
             ||||||||||||||||||||||||||||||||||||||||||||||||||||||||||||
Sbjct  1370  GAATTCAGTGAATCATCGAGTCTTTGAACGCACATTGCGCCCCCTGGTATTCCGGGGGGC  1311

Query  360   ATGCCTGTCCGAGCGTCATTGCTGCCCTCAAGCCCGGCTTGTGTGTTGGGTCGCCGTCCC  419
             ||||||||||||||||||||||||||||||||||||||||||||||||||||| ||||||
Sbjct  1310  ATGCCTGTCCGAGCGTCATTGCTGCCCTCAAGCCCGGCTTGTGTGTTGGGTCGTCGTCCC  1251

Query  420   CCTCTCCGGGGGGACGGGCCCGAAAGGCAGCGGCGGCACCGCGTCCGATCCTCGAGCGTA  479
             || | |||||||||||||||||||||||||||||||||||||||||||||||||||||||
Sbjct  1250  CC-C-CCGGGGGGACGGGCCCGAAAGGCAGCGGCGGCACCGCGTCCGATCCTCGAGCGTA  1193

Query  480   TGGGGCTTTGTCACATGCTCTGTAGGATTGGCCGGCGCCTGCCGACGTTTTCCAACCATT  539
             ||||||||||||||  |||| ||||||  ||||||||||||||||| | | |||||||| 
Sbjct  1192  TGGGGCTTTGTCACCCGCTCCGTAGGACCGGCCGGCGCCTGCCGACCTCT-CCAACCAT-  1135

Query  540   CTTTCCAGGTTGACCTCGGATCAGGTAGGGATACCCGCTGAACTTAA  586
              ||||||||||||||||||||||||||||||||||||||||||||||
Sbjct  1134  -TTTCCAGGTTGACCTCGGATCAGGTAGGGATACCCGCTGAACTTAA  1089


>NW_020290590.1 Aspergillus heteromorphus CBS 117.55 chromosome Unknown BO70scaffold_185, 
whole genome shotgun sequence
Length=3171

 Score = 911 bits (493),  Expect = 0.0
 Identities = 557/587 (95%), Gaps = 8/587 (1%)
 Strand=Plus/Plus

Query  1     CAAGGTTTCCGTAGGTGAACCTGCGGAAGGATCATTACCGAGTGCGGGTCCTT-TGGGCC  59
             |||||||||||||||||||||||||||||||||||||||||||||||||||||  |||||
Sbjct  459   CAAGGTTTCCGTAGGTGAACCTGCGGAAGGATCATTACCGAGTGCGGGTCCTTCGGGGCC  518

Query  60    CAACCTCCCATCCGTGTCTATTGTACCCTGTTGCTTCGGCGGGCCCGCCGCTTGTCGGCC  119
             |||||||||| |||||||||  ||||| ||||||||||||||||||||||| ||||||||
Sbjct  519   CAACCTCCCACCCGTGTCTACCGTACCATGTTGCTTCGGCGGGCCCGCCGCCTGTCGGCC  578

Query  120   GCCgggggggCGCCTCTGCCCCCCGGGCCCGTGCCCGCCGGAGACCCCAACACGAACACT  179
             ||||||||||   ||||||||||||||||||||||||||| |||||||||||||||||||
Sbjct  579   GCCGGGGGGG---CTCTGCCCCCCGGGCCCGTGCCCGCCGAAGACCCCAACACGAACACT  635

Query  180   GTCTGAAAGCGTGCAGTCTGAGTTGATTGAATGCAATCAGTTAAAACTTTCAACAATGGA  239
             |||||||||| |||||||||||||||||   |||||||||||||||||||||||||||||
Sbjct  636   GTCTGAAAGCATGCAGTCTGAGTTGATTCTTTGCAATCAGTTAAAACTTTCAACAATGGA  695

Query  240   TCTCTTGGTTCCGGCATCGATGAAGAACGCAGCGAAATGCGATAACTAATGTGAATTGCA  299
             ||||||||||||||||||||||||||||||||||||||||||||||||||||||||||||
Sbjct  696   TCTCTTGGTTCCGGCATCGATGAAGAACGCAGCGAAATGCGATAACTAATGTGAATTGCA  755

Query  300   GAATTCAGTGAATCATCGAGTCTTTGAACGCACATTGCGCCCCCTGGTATTCCGGGGGGC  359
             ||||||||||||||||||||||||||||||||||||||||||||||||||||| ||||||
Sbjct  756   GAATTCAGTGAATCATCGAGTCTTTGAACGCACATTGCGCCCCCTGGTATTCC-GGGGGC  814

Query  360   ATGCCTGTCCGAGCGTCATTGCTGCCCTCAAGCCCGGCTTGTGTGTTGGGTCGCCGTCCC  419
             ||||||||||||||||||||||||||||||||||||||||||||||||||||| ||||||
Sbjct  815   ATGCCTGTCCGAGCGTCATTGCTGCCCTCAAGCCCGGCTTGTGTGTTGGGTCGTCGTCCC  874

Query  420   CCTCTCCGGGGGGACGGGCCCGAAAGGCAGCGGCGGCACCGCGTCCGATCCTCGAGCGTA  479
             || | | |||||||||||||||||||||||||||||||||||||||||||||||||||||
Sbjct  875   CCCCCCGGGGGGGACGGGCCCGAAAGGCAGCGGCGGCACCGCGTCCGATCCTCGAGCGTA  934

Query  480   TGGGGCTTTGTCACATGCTCTGTAGGATTGGCCGGCGCCTGCCGACGTTTTCCAACCATT  539
             ||||||||||||||  |||| ||||||  ||||||||||||||||| | | |||||||| 
Sbjct  935   TGGGGCTTTGTCACCCGCTCCGTAGGACCGGCCGGCGCCTGCCGACCTCT-CCAACCAT-  992

Query  540   CTTTCCAGGTTGACCTCGGATCAGGTAGGGATACCCGCTGAACTTAA  586
              ||||||||||||||||||||||||||||||||||||||||||||||
Sbjct  993   -TTTCCAGGTTGACCTCGGATCAGGTAGGGATACCCGCTGAACTTAA  1038


>NW_020290555.1 Aspergillus heteromorphus CBS 117.55 chromosome Unknown BO70scaffold_150, 
whole genome shotgun sequence
Length=4155

 Score = 911 bits (493),  Expect = 0.0
 Identities = 557/587 (95%), Gaps = 8/587 (1%)
 Strand=Plus/Minus

Query  1    CAAGGTTTCCGTAGGTGAACCTGCGGAAGGATCATTACCGAGTGCGGGTCCTT-TGGGCC  59
            |||||||||||||||||||||||||||||||||||||||||||||||||||||  |||||
Sbjct  800  CAAGGTTTCCGTAGGTGAACCTGCGGAAGGATCATTACCGAGTGCGGGTCCTTCGGGGCC  741

Query  60   CAACCTCCCATCCGTGTCTATTGTACCCTGTTGCTTCGGCGGGCCCGCCGCTTGTCGGCC  119
            |||||||||| |||||||||  ||||| ||||||||||||||||||||||| ||||||||
Sbjct  740  CAACCTCCCACCCGTGTCTACCGTACCATGTTGCTTCGGCGGGCCCGCCGCCTGTCGGCC  681

Query  120  GCCgggggggCGCCTCTGCCCCCCGGGCCCGTGCCCGCCGGAGACCCCAACACGAACACT  179
            |||||||||    ||||||||||||||||||||||||||| |||||||||||||||||||
Sbjct  680  GCCGGGGGG----CTCTGCCCCCCGGGCCCGTGCCCGCCGAAGACCCCAACACGAACACT  625

Query  180  GTCTGAAAGCGTGCAGTCTGAGTTGATTGAATGCAATCAGTTAAAACTTTCAACAATGGA  239
            |||||||||| |||||||||||||||||   |||||||||||||||||||||||||||||
Sbjct  624  GTCTGAAAGCATGCAGTCTGAGTTGATTCTTTGCAATCAGTTAAAACTTTCAACAATGGA  565

Query  240  TCTCTTGGTTCCGGCATCGATGAAGAACGCAGCGAAATGCGATAACTAATGTGAATTGCA  299
            ||||||||||||||||||||||||||||||||||||||||||||||||||||||||||||
Sbjct  564  TCTCTTGGTTCCGGCATCGATGAAGAACGCAGCGAAATGCGATAACTAATGTGAATTGCA  505

Query  300  GAATTCAGTGAATCATCGAGTCTTTGAACGCACATTGCGCCCCCTGGTATTCCGGGGGGC  359
            ||||||||||||||||||||||||||||||||||||||||||||||||||||||||||||
Sbjct  504  GAATTCAGTGAATCATCGAGTCTTTGAACGCACATTGCGCCCCCTGGTATTCCGGGGGGC  445

Query  360  ATGCCTGTCCGAGCGTCATTGCTGCCCTCAAGCCCGGCTTGTGTGTTGGGTCGCCGTCCC  419
            ||||||||||||||||||||||||||||||||||||||||||||||||||||| ||||||
Sbjct  444  ATGCCTGTCCGAGCGTCATTGCTGCCCTCAAGCCCGGCTTGTGTGTTGGGTCGTCGTCCC  385

Query  420  CCTCTCCGGGGGGACGGGCCCGAAAGGCAGCGGCGGCACCGCGTCCGATCCTCGAGCGTA  479
            || | | |||||||||||||||||||||||||||||||||||||||||||||||||||||
Sbjct  384  CCCCCCGGGGGGGACGGGCCCGAAAGGCAGCGGCGGCACCGCGTCCGATCCTCGAGCGTA  325

Query  480  TGGGGCTTTGTCACATGCTCTGTAGGATTGGCCGGCGCCTGCCGACGTTTTCCAACCATT  539
            ||||||||||||||  |||| ||||||  ||||||||||||||||| | | |||||||| 
Sbjct  324  TGGGGCTTTGTCACCCGCTCCGTAGGACCGGCCGGCGCCTGCCGACCTCT-CCAACCAT-  267

Query  540  CTTTCCAGGTTGACCTCGGATCAGGTAGGGATACCCGCTGAACTTAA  586
             ||||||||||||||||||||||||||||||||||||||||||||||
Sbjct  266  -TTTCCAGGTTGACCTCGGATCAGGTAGGGATACCCGCTGAACTTAA  221


>NW_020290551.1 Aspergillus heteromorphus CBS 117.55 chromosome Unknown BO70scaffold_146, 
whole genome shotgun sequence
Length=4289

 Score = 911 bits (493),  Expect = 0.0
 Identities = 557/587 (95%), Gaps = 8/587 (1%)
 Strand=Plus/Minus

Query  1     CAAGGTTTCCGTAGGTGAACCTGCGGAAGGATCATTACCGAGTGCGGGTCCTT-TGGGCC  59
             |||||||||||||||||||||||||||||||||||||||||||||||||||||  |||||
Sbjct  2515  CAAGGTTTCCGTAGGTGAACCTGCGGAAGGATCATTACCGAGTGCGGGTCCTTCGGGGCC  2456

Query  60    CAACCTCCCATCCGTGTCTATTGTACCCTGTTGCTTCGGCGGGCCCGCCGCTTGTCGGCC  119
             |||||||||| |||||||||  ||||| ||||||||||||||||||||||| ||||||||
Sbjct  2455  CAACCTCCCACCCGTGTCTACCGTACCATGTTGCTTCGGCGGGCCCGCCGCCTGTCGGCC  2396

Query  120   GCCgggggggCGCCTCTGCCCCCCGGGCCCGTGCCCGCCGGAGACCCCAACACGAACACT  179
             |||||||||    ||||||||||||||||||||||||||| |||||||||||||||||||
Sbjct  2395  GCCGGGGGG----CTCTGCCCCCCGGGCCCGTGCCCGCCGAAGACCCCAACACGAACACT  2340

Query  180   GTCTGAAAGCGTGCAGTCTGAGTTGATTGAATGCAATCAGTTAAAACTTTCAACAATGGA  239
             |||||||||| |||||||||||||||||   |||||||||||||||||||||||||||||
Sbjct  2339  GTCTGAAAGCATGCAGTCTGAGTTGATTCTTTGCAATCAGTTAAAACTTTCAACAATGGA  2280

Query  240   TCTCTTGGTTCCGGCATCGATGAAGAACGCAGCGAAATGCGATAACTAATGTGAATTGCA  299
             ||||||||||||||||||||||||||||||||||||||||||||||||||||||||||||
Sbjct  2279  TCTCTTGGTTCCGGCATCGATGAAGAACGCAGCGAAATGCGATAACTAATGTGAATTGCA  2220

Query  300   GAATTCAGTGAATCATCGAGTCTTTGAACGCACATTGCGCCCCCTGGTATTCCGGGGGGC  359
             ||||||||||||||||||||||||||||||||||||||||||||||||||||||||||||
Sbjct  2219  GAATTCAGTGAATCATCGAGTCTTTGAACGCACATTGCGCCCCCTGGTATTCCGGGGGGC  2160

Query  360   ATGCCTGTCCGAGCGTCATTGCTGCCCTCAAGCCCGGCTTGTGTGTTGGGTCGCCGTCCC  419
             ||||||||||||||||||||||||||||||||||||||||||||||||||||| ||||||
Sbjct  2159  ATGCCTGTCCGAGCGTCATTGCTGCCCTCAAGCCCGGCTTGTGTGTTGGGTCGTCGTCCC  2100

Query  420   CCTCTCCGGGGGGACGGGCCCGAAAGGCAGCGGCGGCACCGCGTCCGATCCTCGAGCGTA  479
             || | | |||||||||||||||||||||||||||||||||||||||||||||||||||||
Sbjct  2099  CCCCCCGGGGGGGACGGGCCCGAAAGGCAGCGGCGGCACCGCGTCCGATCCTCGAGCGTA  2040

Query  480   TGGGGCTTTGTCACATGCTCTGTAGGATTGGCCGGCGCCTGCCGACGTTTTCCAACCATT  539
             ||||||||||||||  |||| ||||||  ||||||||||||||||| | | |||||||| 
Sbjct  2039  TGGGGCTTTGTCACCCGCTCCGTAGGACCGGCCGGCGCCTGCCGACCTCT-CCAACCAT-  1982

Query  540   CTTTCCAGGTTGACCTCGGATCAGGTAGGGATACCCGCTGAACTTAA  586
              ||||||||||||||||||||||||||||||||||||||||||||||
Sbjct  1981  -TTTCCAGGTTGACCTCGGATCAGGTAGGGATACCCGCTGAACTTAA  1936


>NW_020290539.1 Aspergillus heteromorphus CBS 117.55 chromosome Unknown BO70scaffold_134, 
whole genome shotgun sequence
Length=4936

 Score = 911 bits (493),  Expect = 0.0
 Identities = 558/588 (95%), Gaps = 9/588 (2%)
 Strand=Plus/Plus

Query  1     CAAGGTTTCCGTAGGTGAACCTGCGGAAGGATCATTACCGAGTGCGGGTCCTT-TGGGCC  59
             |||||||||||||||||||||||||||||||||||||||||||||||||||||  |||||
Sbjct  1679  CAAGGTTTCCGTAGGTGAACCTGCGGAAGGATCATTACCGAGTGCGGGTCCTTCGGGGCC  1738

Query  60    CAACCTCCCATCCGTGTCTATTGTACCCTGTTGCTTCGGCGGGCCCGCCGCTTGTCGGCC  119
             |||||||||| |||||||||  ||||| ||||||||||||||||||||||| ||||||||
Sbjct  1739  CAACCTCCCACCCGTGTCTACCGTACCATGTTGCTTCGGCGGGCCCGCCGCCTGTCGGCC  1798

Query  120   GCCgggggggCGCCTCTGCCCCCCGGGCCCGTGCCCGCCGGAGACCCCAACACGAACACT  179
             |||||||||    ||||||||||||||||||||||||||| |||||||||||||||||||
Sbjct  1799  GCCGGGGGG----CTCTGCCCCCCGGGCCCGTGCCCGCCGAAGACCCCAACACGAACACT  1854

Query  180   GTCTGAAAGCGTGCAGTCTGAGTTGATTGAATGCAATCAGTTAAAACTTTCAACAATGGA  239
             |||||||||| |||||||||||||||||   |||||||||||||||||||||||||||||
Sbjct  1855  GTCTGAAAGCATGCAGTCTGAGTTGATTCTTTGCAATCAGTTAAAACTTTCAACAATGGA  1914

Query  240   TCTCTTGGTTCCGGCATCGATGAAGAACGCAGCGAAATGCGATAACTAATGTGAATTGCA  299
             ||||||||||||||||||||||||||||||||||||||||||||||||||||||||||||
Sbjct  1915  TCTCTTGGTTCCGGCATCGATGAAGAACGCAGCGAAATGCGATAACTAATGTGAATTGCA  1974

Query  300   GAATTCAGTGAATCATCGAGTCTTTGAACGCACATTGCGCCCCCTGGTATTCCGGGGGGC  359
             ||||||||||||||||||||||||||||||||||||||||||||||||||||||||||||
Sbjct  1975  GAATTCAGTGAATCATCGAGTCTTTGAACGCACATTGCGCCCCCTGGTATTCCGGGGGGC  2034

Query  360   ATGCCTGTCCGAGCGTCATTGCTGCCCTCAAGCCCGGCTTGTGTGTTGGGTCGCCGTCCC  419
             ||||||||||||||||||||||||||||||||||||||||||||||||||||| ||||||
Sbjct  2035  ATGCCTGTCCGAGCGTCATTGCTGCCCTCAAGCCCGGCTTGTGTGTTGGGTCGTCGTCCC  2094

Query  420   CCTCTCC-GGGGGGACGGGCCCGAAAGGCAGCGGCGGCACCGCGTCCGATCCTCGAGCGT  478
             || | || ||||||||||||||||||||||||||||||||||||||||||||||||||||
Sbjct  2095  CCCCCCCGGGGGGGACGGGCCCGAAAGGCAGCGGCGGCACCGCGTCCGATCCTCGAGCGT  2154

Query  479   ATGGGGCTTTGTCACATGCTCTGTAGGATTGGCCGGCGCCTGCCGACGTTTTCCAACCAT  538
             |||||||||||||||  |||| ||||||  ||||||||||||||||| | | ||||||||
Sbjct  2155  ATGGGGCTTTGTCACCCGCTCCGTAGGACCGGCCGGCGCCTGCCGACCTCT-CCAACCAT  2213

Query  539   TCTTTCCAGGTTGACCTCGGATCAGGTAGGGATACCCGCTGAACTTAA  586
               ||||||||||||||||||||||||||||||||||||||||||||||
Sbjct  2214  --TTTCCAGGTTGACCTCGGATCAGGTAGGGATACCCGCTGAACTTAA  2259


>NW_020290529.1 Aspergillus heteromorphus CBS 117.55 chromosome Unknown BO70scaffold_124, 
whole genome shotgun sequence
Length=5459

 Score = 911 bits (493),  Expect = 0.0
 Identities = 557/587 (95%), Gaps = 8/587 (1%)
 Strand=Plus/Minus

Query  1     CAAGGTTTCCGTAGGTGAACCTGCGGAAGGATCATTACCGAGTGCGGGTCCTT-TGGGCC  59
             |||||||||||||||||||||||||||||||||||||||||||||||||||||  |||||
Sbjct  4144  CAAGGTTTCCGTAGGTGAACCTGCGGAAGGATCATTACCGAGTGCGGGTCCTTCGGGGCC  4085

Query  60    CAACCTCCCATCCGTGTCTATTGTACCCTGTTGCTTCGGCGGGCCCGCCGCTTGTCGGCC  119
             |||||||||| |||||||||  ||||| ||||||||||||||||||||||| ||||||||
Sbjct  4084  CAACCTCCCACCCGTGTCTACCGTACCATGTTGCTTCGGCGGGCCCGCCGCCTGTCGGCC  4025

Query  120   GCCgggggggCGCCTCTGCCCCCCGGGCCCGTGCCCGCCGGAGACCCCAACACGAACACT  179
             |||||||||||   |||| ||||||||||||||||||||| |||||||||||||||||||
Sbjct  4024  GCCGGGGGGGC---TCTG-CCCCCGGGCCCGTGCCCGCCGAAGACCCCAACACGAACACT  3969

Query  180   GTCTGAAAGCGTGCAGTCTGAGTTGATTGAATGCAATCAGTTAAAACTTTCAACAATGGA  239
             |||||||||| |||||||||||||||||   |||||||||||||||||||||||||||||
Sbjct  3968  GTCTGAAAGCATGCAGTCTGAGTTGATTCTTTGCAATCAGTTAAAACTTTCAACAATGGA  3909

Query  240   TCTCTTGGTTCCGGCATCGATGAAGAACGCAGCGAAATGCGATAACTAATGTGAATTGCA  299
             ||||||||||||||||||||||||||||||||||||||||||||||||||||||||||||
Sbjct  3908  TCTCTTGGTTCCGGCATCGATGAAGAACGCAGCGAAATGCGATAACTAATGTGAATTGCA  3849

Query  300   GAATTCAGTGAATCATCGAGTCTTTGAACGCACATTGCGCCCCCTGGTATTCCGGGGGGC  359
             ||||||||||||||||||||||||||||||||||||||||||||||||||||||||||||
Sbjct  3848  GAATTCAGTGAATCATCGAGTCTTTGAACGCACATTGCGCCCCCTGGTATTCCGGGGGGC  3789

Query  360   ATGCCTGTCCGAGCGTCATTGCTGCCCTCAAGCCCGGCTTGTGTGTTGGGTCGCCGTCCC  419
             ||||||||||||||||||||||||||||||||||||||||||||||||||||| ||||||
Sbjct  3788  ATGCCTGTCCGAGCGTCATTGCTGCCCTCAAGCCCGGCTTGTGTGTTGGGTCGTCGTCCC  3729

Query  420   CCTCTCCGGGGGGACGGGCCCGAAAGGCAGCGGCGGCACCGCGTCCGATCCTCGAGCGTA  479
             || | | |||||||||||||||||||||||||||||||||||||||||||||||||||||
Sbjct  3728  CCCCCCGGGGGGGACGGGCCCGAAAGGCAGCGGCGGCACCGCGTCCGATCCTCGAGCGTA  3669

Query  480   TGGGGCTTTGTCACATGCTCTGTAGGATTGGCCGGCGCCTGCCGACGTTTTCCAACCATT  539
             ||||||||||||||  |||| ||||||  ||||||||||||||||| | | |||||||| 
Sbjct  3668  TGGGGCTTTGTCACCCGCTCCGTAGGACCGGCCGGCGCCTGCCGACCTCT-CCAACCAT-  3611

Query  540   CTTTCCAGGTTGACCTCGGATCAGGTAGGGATACCCGCTGAACTTAA  586
              ||||||||||||||||||||||||||||||||||||||||||||||
Sbjct  3610  -TTTCCAGGTTGACCTCGGATCAGGTAGGGATACCCGCTGAACTTAA  3565


>NW_020290525.1 Aspergillus heteromorphus CBS 117.55 chromosome Unknown BO70scaffold_120, 
whole genome shotgun sequence
Length=5638

 Score = 911 bits (493),  Expect = 0.0
 Identities = 557/587 (95%), Gaps = 8/587 (1%)
 Strand=Plus/Minus

Query  1    CAAGGTTTCCGTAGGTGAACCTGCGGAAGGATCATTACCGAGTGCGGGTCCTT-TGGGCC  59
            |||||||||||||||||||||||||||||||||||||||||||||||||||||  |||||
Sbjct  868  CAAGGTTTCCGTAGGTGAACCTGCGGAAGGATCATTACCGAGTGCGGGTCCTTCGGGGCC  809

Query  60   CAACCTCCCATCCGTGTCTATTGTACCCTGTTGCTTCGGCGGGCCCGCCGCTTGTCGGCC  119
            |||||||||| |||||||||  ||||| ||||||||||||||||||||||| ||||||||
Sbjct  808  CAACCTCCCACCCGTGTCTACCGTACCATGTTGCTTCGGCGGGCCCGCCGCCTGTCGGCC  749

Query  120  GCCgggggggCGCCTCTGCCCCCCGGGCCCGTGCCCGCCGGAGACCCCAACACGAACACT  179
            |||||||||||   |||| ||||||||||||||||||||| |||||||||||||||||||
Sbjct  748  GCCGGGGGGGC---TCTG-CCCCCGGGCCCGTGCCCGCCGAAGACCCCAACACGAACACT  693

Query  180  GTCTGAAAGCGTGCAGTCTGAGTTGATTGAATGCAATCAGTTAAAACTTTCAACAATGGA  239
            |||||||||| |||||||||||||||||   |||||||||||||||||||||||||||||
Sbjct  692  GTCTGAAAGCATGCAGTCTGAGTTGATTCTTTGCAATCAGTTAAAACTTTCAACAATGGA  633

Query  240  TCTCTTGGTTCCGGCATCGATGAAGAACGCAGCGAAATGCGATAACTAATGTGAATTGCA  299
            ||||||||||||||||||||||||||||||||||||||||||||||||||||||||||||
Sbjct  632  TCTCTTGGTTCCGGCATCGATGAAGAACGCAGCGAAATGCGATAACTAATGTGAATTGCA  573

Query  300  GAATTCAGTGAATCATCGAGTCTTTGAACGCACATTGCGCCCCCTGGTATTCCGGGGGGC  359
            ||||||||||||||||||||||||||||||||||||||||||||||||||||||||||||
Sbjct  572  GAATTCAGTGAATCATCGAGTCTTTGAACGCACATTGCGCCCCCTGGTATTCCGGGGGGC  513

Query  360  ATGCCTGTCCGAGCGTCATTGCTGCCCTCAAGCCCGGCTTGTGTGTTGGGTCGCCGTCCC  419
            ||||||||||||||||||||||||||||||||||||||||||||||||||||| ||||||
Sbjct  512  ATGCCTGTCCGAGCGTCATTGCTGCCCTCAAGCCCGGCTTGTGTGTTGGGTCGTCGTCCC  453

Query  420  CCTCTCCGGGGGGACGGGCCCGAAAGGCAGCGGCGGCACCGCGTCCGATCCTCGAGCGTA  479
            || | | |||||||||||||||||||||||||||||||||||||||||||||||||||||
Sbjct  452  CCCCCCGGGGGGGACGGGCCCGAAAGGCAGCGGCGGCACCGCGTCCGATCCTCGAGCGTA  393

Query  480  TGGGGCTTTGTCACATGCTCTGTAGGATTGGCCGGCGCCTGCCGACGTTTTCCAACCATT  539
            ||||||||||||||  |||| ||||||  ||||||||||||||||| | | |||||||| 
Sbjct  392  TGGGGCTTTGTCACCCGCTCCGTAGGACCGGCCGGCGCCTGCCGACCTCT-CCAACCAT-  335

Query  540  CTTTCCAGGTTGACCTCGGATCAGGTAGGGATACCCGCTGAACTTAA  586
             ||||||||||||||||||||||||||||||||||||||||||||||
Sbjct  334  -TTTCCAGGTTGACCTCGGATCAGGTAGGGATACCCGCTGAACTTAA  289


>NW_020290507.1 Aspergillus heteromorphus CBS 117.55 chromosome Unknown BO70scaffold_102, 
whole genome shotgun sequence
Length=10489

 Score = 911 bits (493),  Expect = 0.0
 Identities = 557/587 (95%), Gaps = 8/587 (1%)
 Strand=Plus/Plus

Query  1      CAAGGTTTCCGTAGGTGAACCTGCGGAAGGATCATTACCGAGTGCGGGTCCTT-TGGGCC  59
              |||||||||||||||||||||||||||||||||||||||||||||||||||||  |||||
Sbjct  9893   CAAGGTTTCCGTAGGTGAACCTGCGGAAGGATCATTACCGAGTGCGGGTCCTTCGGGGCC  9952

Query  60     CAACCTCCCATCCGTGTCTATTGTACCCTGTTGCTTCGGCGGGCCCGCCGCTTGTCGGCC  119
              |||||||||| |||||||||  ||||| ||||||||||||||||||||||| ||||||||
Sbjct  9953   CAACCTCCCACCCGTGTCTACCGTACCATGTTGCTTCGGCGGGCCCGCCGCCTGTCGGCC  10012

Query  120    GCCgggggggCGCCTCTGCCCCCCGGGCCCGTGCCCGCCGGAGACCCCAACACGAACACT  179
              |||||||||    ||||||||||||||||||||||||||| |||||||||||||||||||
Sbjct  10013  GCCGGGGGG----CTCTGCCCCCCGGGCCCGTGCCCGCCGAAGACCCCAACACGAACACT  10068

Query  180    GTCTGAAAGCGTGCAGTCTGAGTTGATTGAATGCAATCAGTTAAAACTTTCAACAATGGA  239
              |||||||||| |||||||||||||||||   |||||||||||||||||||||||||||||
Sbjct  10069  GTCTGAAAGCATGCAGTCTGAGTTGATTCTTTGCAATCAGTTAAAACTTTCAACAATGGA  10128

Query  240    TCTCTTGGTTCCGGCATCGATGAAGAACGCAGCGAAATGCGATAACTAATGTGAATTGCA  299
              ||||||||||||||||||||||||||||||||||||||||||||||||||||||||||||
Sbjct  10129  TCTCTTGGTTCCGGCATCGATGAAGAACGCAGCGAAATGCGATAACTAATGTGAATTGCA  10188

Query  300    GAATTCAGTGAATCATCGAGTCTTTGAACGCACATTGCGCCCCCTGGTATTCCGGGGGGC  359
              ||||||||||||||||||||||||||||||||||||||||||||||||||||||||||||
Sbjct  10189  GAATTCAGTGAATCATCGAGTCTTTGAACGCACATTGCGCCCCCTGGTATTCCGGGGGGC  10248

Query  360    ATGCCTGTCCGAGCGTCATTGCTGCCCTCAAGCCCGGCTTGTGTGTTGGGTCGCCGTCCC  419
              ||||||||||||||||||||||||||||||||||||||||||||||||||||| ||||||
Sbjct  10249  ATGCCTGTCCGAGCGTCATTGCTGCCCTCAAGCCCGGCTTGTGTGTTGGGTCGTCGTCCC  10308

Query  420    CCTCTCCGGGGGGACGGGCCCGAAAGGCAGCGGCGGCACCGCGTCCGATCCTCGAGCGTA  479
              || | | |||||||||||||||||||||||||||||||||||||||||||||||||||||
Sbjct  10309  CCCCCCGGGGGGGACGGGCCCGAAAGGCAGCGGCGGCACCGCGTCCGATCCTCGAGCGTA  10368

Query  480    TGGGGCTTTGTCACATGCTCTGTAGGATTGGCCGGCGCCTGCCGACGTTTTCCAACCATT  539
              ||||||||||||||  |||| ||||||  ||||||||||||||||| | | |||||||| 
Sbjct  10369  TGGGGCTTTGTCACCCGCTCCGTAGGACCGGCCGGCGCCTGCCGACCTCT-CCAACCAT-  10426

Query  540    CTTTCCAGGTTGACCTCGGATCAGGTAGGGATACCCGCTGAACTTAA  586
               ||||||||||||||||||||||||||||||||||||||||||||||
Sbjct  10427  -TTTCCAGGTTGACCTCGGATCAGGTAGGGATACCCGCTGAACTTAA  10472


>NW_020290586.1 Aspergillus heteromorphus CBS 117.55 chromosome Unknown BO70scaffold_181, 
whole genome shotgun sequence
Length=3237

 Score = 909 bits (492),  Expect = 0.0
 Identities = 557/587 (95%), Gaps = 9/587 (2%)
 Strand=Plus/Plus

Query  1     CAAGGTTTCCGTAGGTGAACCTGCGGAAGGATCATTACCGAGTGCGGGTCCTT-TGGGCC  59
             |||||||||||||||||||||||||||||||||||||||||||||||||||||  |||||
Sbjct  1723  CAAGGTTTCCGTAGGTGAACCTGCGGAAGGATCATTACCGAGTGCGGGTCCTTCGGGGCC  1782

Query  60    CAACCTCCCATCCGTGTCTATTGTACCCTGTTGCTTCGGCGGGCCCGCCGCTTGTCGGCC  119
             |||||||||| |||||||||  ||||| ||||||||||||||||||||||| ||||||||
Sbjct  1783  CAACCTCCCACCCGTGTCTACCGTACCATGTTGCTTCGGCGGGCCCGCCGCCTGTCGGCC  1842

Query  120   GCCgggggggCGCCTCTGCCCCCCGGGCCCGTGCCCGCCGGAGACCCCAACACGAACACT  179
             |||||||||||   |||| ||||||||||||||||||||| |||||||||||||||||||
Sbjct  1843  GCCGGGGGGGC---TCTG-CCCCCGGGCCCGTGCCCGCCGAAGACCCCAACACGAACACT  1898

Query  180   GTCTGAAAGCGTGCAGTCTGAGTTGATTGAATGCAATCAGTTAAAACTTTCAACAATGGA  239
             |||||||||| |||||||||||||||||   |||||||||||||||||||||||||||||
Sbjct  1899  GTCTGAAAGCATGCAGTCTGAGTTGATTCTTTGCAATCAGTTAAAACTTTCAACAATGGA  1958

Query  240   TCTCTTGGTTCCGGCATCGATGAAGAACGCAGCGAAATGCGATAACTAATGTGAATTGCA  299
             ||||||||||||||||||||||||||||||||||||||||||||||||||||||||||||
Sbjct  1959  TCTCTTGGTTCCGGCATCGATGAAGAACGCAGCGAAATGCGATAACTAATGTGAATTGCA  2018

Query  300   GAATTCAGTGAATCATCGAGTCTTTGAACGCACATTGCGCCCCCTGGTATTCCGGGGGGC  359
             ||||||||||||||||||||||||||||||||||||||||||||||||||||||||||||
Sbjct  2019  GAATTCAGTGAATCATCGAGTCTTTGAACGCACATTGCGCCCCCTGGTATTCCGGGGGGC  2078

Query  360   ATGCCTGTCCGAGCGTCATTGCTGCCCTCAAGCCCGGCTTGTGTGTTGGGTCGCCGTCCC  419
             ||||||||||||||||||||||||||||||||||||||||||||||||||||| ||||||
Sbjct  2079  ATGCCTGTCCGAGCGTCATTGCTGCCCTCAAGCCCGGCTTGTGTGTTGGGTCGTCGTCCC  2138

Query  420   CCTCTCCGGGGGGACGGGCCCGAAAGGCAGCGGCGGCACCGCGTCCGATCCTCGAGCGTA  479
             || | | |||||||||||||||||||||||||||||||||||||||||||||||||||||
Sbjct  2139  CC-CCCGGGGGGGACGGGCCCGAAAGGCAGCGGCGGCACCGCGTCCGATCCTCGAGCGTA  2197

Query  480   TGGGGCTTTGTCACATGCTCTGTAGGATTGGCCGGCGCCTGCCGACGTTTTCCAACCATT  539
             ||||||||||||||  |||| ||||||  ||||||||||||||||| | | |||||||| 
Sbjct  2198  TGGGGCTTTGTCACCCGCTCCGTAGGACCGGCCGGCGCCTGCCGACCTCT-CCAACCAT-  2255

Query  540   CTTTCCAGGTTGACCTCGGATCAGGTAGGGATACCCGCTGAACTTAA  586
              ||||||||||||||||||||||||||||||||||||||||||||||
Sbjct  2256  -TTTCCAGGTTGACCTCGGATCAGGTAGGGATACCCGCTGAACTTAA  2301


>NW_020290580.1 Aspergillus heteromorphus CBS 117.55 chromosome Unknown BO70scaffold_175, 
whole genome shotgun sequence
Length=3323

 Score = 909 bits (492),  Expect = 0.0
 Identities = 557/587 (95%), Gaps = 9/587 (2%)
 Strand=Plus/Plus

Query  1     CAAGGTTTCCGTAGGTGAACCTGCGGAAGGATCATTACCGAGTGCGGGTCCTT-TGGGCC  59
             |||||||||||||||||||||||||||||||||||||||||||||||||||||  |||||
Sbjct  1117  CAAGGTTTCCGTAGGTGAACCTGCGGAAGGATCATTACCGAGTGCGGGTCCTTCGGGGCC  1176

Query  60    CAACCTCCCATCCGTGTCTATTGTACCCTGTTGCTTCGGCGGGCCCGCCGCTTGTCGGCC  119
             |||||||||| |||||||||  ||||| ||||||||||||||||||||||| ||||||||
Sbjct  1177  CAACCTCCCACCCGTGTCTACCGTACCATGTTGCTTCGGCGGGCCCGCCGCCTGTCGGCC  1236

Query  120   GCCgggggggCGCCTCTGCCCCCCGGGCCCGTGCCCGCCGGAGACCCCAACACGAACACT  179
             |||||||||    ||||||||||||||||||||||||||| |||||||||||||||||||
Sbjct  1237  GCCGGGGGG----CTCTGCCCCCCGGGCCCGTGCCCGCCGAAGACCCCAACACGAACACT  1292

Query  180   GTCTGAAAGCGTGCAGTCTGAGTTGATTGAATGCAATCAGTTAAAACTTTCAACAATGGA  239
             |||||||||| |||||||||||||||||   |||||||||||||||||||||||||||||
Sbjct  1293  GTCTGAAAGCATGCAGTCTGAGTTGATTCTTTGCAATCAGTTAAAACTTTCAACAATGGA  1352

Query  240   TCTCTTGGTTCCGGCATCGATGAAGAACGCAGCGAAATGCGATAACTAATGTGAATTGCA  299
             ||||||||||||||||||||||||||||||||||||||||||||||||||||||||||||
Sbjct  1353  TCTCTTGGTTCCGGCATCGATGAAGAACGCAGCGAAATGCGATAACTAATGTGAATTGCA  1412

Query  300   GAATTCAGTGAATCATCGAGTCTTTGAACGCACATTGCGCCCCCTGGTATTCCGGGGGGC  359
             ||||||||||||||||||||||||||||||||||||||||||||||||||||||||||||
Sbjct  1413  GAATTCAGTGAATCATCGAGTCTTTGAACGCACATTGCGCCCCCTGGTATTCCGGGGGGC  1472

Query  360   ATGCCTGTCCGAGCGTCATTGCTGCCCTCAAGCCCGGCTTGTGTGTTGGGTCGCCGTCCC  419
             ||||||||||||||||||||||||||||||||||||||||||||||||||||| ||||||
Sbjct  1473  ATGCCTGTCCGAGCGTCATTGCTGCCCTCAAGCCCGGCTTGTGTGTTGGGTCGTCGTCCC  1532

Query  420   CCTCTCCGGGGGGACGGGCCCGAAAGGCAGCGGCGGCACCGCGTCCGATCCTCGAGCGTA  479
             || | | |||||||||||||||||||||||||||||||||||||||||||||||||||||
Sbjct  1533  CC-CCCGGGGGGGACGGGCCCGAAAGGCAGCGGCGGCACCGCGTCCGATCCTCGAGCGTA  1591

Query  480   TGGGGCTTTGTCACATGCTCTGTAGGATTGGCCGGCGCCTGCCGACGTTTTCCAACCATT  539
             ||||||||||||||  |||| ||||||  ||||||||||||||||| | | |||||||| 
Sbjct  1592  TGGGGCTTTGTCACCCGCTCCGTAGGACCGGCCGGCGCCTGCCGACCTCT-CCAACCAT-  1649

Query  540   CTTTCCAGGTTGACCTCGGATCAGGTAGGGATACCCGCTGAACTTAA  586
              ||||||||||||||||||||||||||||||||||||||||||||||
Sbjct  1650  -TTTCCAGGTTGACCTCGGATCAGGTAGGGATACCCGCTGAACTTAA  1695


>NW_020290534.1 Aspergillus heteromorphus CBS 117.55 chromosome Unknown BO70scaffold_129, 
whole genome shotgun sequence
Length=5191

 Score = 909 bits (492),  Expect = 0.0
 Identities = 557/587 (95%), Gaps = 10/587 (2%)
 Strand=Plus/Minus

Query  1     CAAGGTTTCCGTAGGTGAACCTGCGGAAGGATCATTACCGAGTGCGGGTCCTT-TGGGCC  59
             |||||||||||||||||||||||||||||||||||||||||||||||||||||  |||||
Sbjct  3418  CAAGGTTTCCGTAGGTGAACCTGCGGAAGGATCATTACCGAGTGCGGGTCCTTCGGGGCC  3359

Query  60    CAACCTCCCATCCGTGTCTATTGTACCCTGTTGCTTCGGCGGGCCCGCCGCTTGTCGGCC  119
             |||||||||| |||||||||  ||||| ||||||||||||||||||||||| ||||||||
Sbjct  3358  CAACCTCCCACCCGTGTCTACCGTACCATGTTGCTTCGGCGGGCCCGCCGCCTGTCGGCC  3299

Query  120   GCCgggggggCGCCTCTGCCCCCCGGGCCCGTGCCCGCCGGAGACCCCAACACGAACACT  179
             |||||||||    ||||| ||||||||||||||||||||| |||||||||||||||||||
Sbjct  3298  GCCGGGGGG----CTCTG-CCCCCGGGCCCGTGCCCGCCGAAGACCCCAACACGAACACT  3244

Query  180   GTCTGAAAGCGTGCAGTCTGAGTTGATTGAATGCAATCAGTTAAAACTTTCAACAATGGA  239
             |||||||||| |||||||||||||||||   |||||||||||||||||||||||||||||
Sbjct  3243  GTCTGAAAGCATGCAGTCTGAGTTGATTCTTTGCAATCAGTTAAAACTTTCAACAATGGA  3184

Query  240   TCTCTTGGTTCCGGCATCGATGAAGAACGCAGCGAAATGCGATAACTAATGTGAATTGCA  299
             ||||||||||||||||||||||||||||||||||||||||||||||||||||||||||||
Sbjct  3183  TCTCTTGGTTCCGGCATCGATGAAGAACGCAGCGAAATGCGATAACTAATGTGAATTGCA  3124

Query  300   GAATTCAGTGAATCATCGAGTCTTTGAACGCACATTGCGCCCCCTGGTATTCCGGGGGGC  359
             ||||||||||||||||||||||||||||||||||||||||||||||||||||||||||||
Sbjct  3123  GAATTCAGTGAATCATCGAGTCTTTGAACGCACATTGCGCCCCCTGGTATTCCGGGGGGC  3064

Query  360   ATGCCTGTCCGAGCGTCATTGCTGCCCTCAAGCCCGGCTTGTGTGTTGGGTCGCCGTCCC  419
             ||||||||||||||||||||||||||||||||||||||||||||||||||||| ||||||
Sbjct  3063  ATGCCTGTCCGAGCGTCATTGCTGCCCTCAAGCCCGGCTTGTGTGTTGGGTCGTCGTCCC  3004

Query  420   CCTCTCCGGGGGGACGGGCCCGAAAGGCAGCGGCGGCACCGCGTCCGATCCTCGAGCGTA  479
             || | |||||||||||||||||||||||||||||||||||||||||||||||||||||||
Sbjct  3003  CCCC-CCGGGGGGACGGGCCCGAAAGGCAGCGGCGGCACCGCGTCCGATCCTCGAGCGTA  2945

Query  480   TGGGGCTTTGTCACATGCTCTGTAGGATTGGCCGGCGCCTGCCGACGTTTTCCAACCATT  539
             ||||||||||||||  |||| ||||||  ||||||||||||||||| | | |||||||| 
Sbjct  2944  TGGGGCTTTGTCACCCGCTCCGTAGGACCGGCCGGCGCCTGCCGACCTCT-CCAACCAT-  2887

Query  540   CTTTCCAGGTTGACCTCGGATCAGGTAGGGATACCCGCTGAACTTAA  586
              ||||||||||||||||||||||||||||||||||||||||||||||
Sbjct  2886  -TTTCCAGGTTGACCTCGGATCAGGTAGGGATACCCGCTGAACTTAA  2841


>NW_020290531.1 Aspergillus heteromorphus CBS 117.55 chromosome Unknown BO70scaffold_126, 
whole genome shotgun sequence
Length=5343

 Score = 909 bits (492),  Expect = 0.0
 Identities = 557/587 (95%), Gaps = 10/587 (2%)
 Strand=Plus/Minus

Query  1     CAAGGTTTCCGTAGGTGAACCTGCGGAAGGATCATTACCGAGTGCGGGTCCTT-TGGGCC  59
             |||||||||||||||||||||||||||||||||||||||||||||||||||||  |||||
Sbjct  4098  CAAGGTTTCCGTAGGTGAACCTGCGGAAGGATCATTACCGAGTGCGGGTCCTTCGGGGCC  4039

Query  60    CAACCTCCCATCCGTGTCTATTGTACCCTGTTGCTTCGGCGGGCCCGCCGCTTGTCGGCC  119
             |||||||||| |||||||||  ||||| ||||||||||||||||||||||| ||||||||
Sbjct  4038  CAACCTCCCACCCGTGTCTACCGTACCATGTTGCTTCGGCGGGCCCGCCGCCTGTCGGCC  3979

Query  120   GCCgggggggCGCCTCTGCCCCCCGGGCCCGTGCCCGCCGGAGACCCCAACACGAACACT  179
             |||||||||    ||||||||||||||||||||||||||| |||||||||||||||||||
Sbjct  3978  GCCGGGGGG----CTCTGCCCCCCGGGCCCGTGCCCGCCGAAGACCCCAACACGAACACT  3923

Query  180   GTCTGAAAGCGTGCAGTCTGAGTTGATTGAATGCAATCAGTTAAAACTTTCAACAATGGA  239
             |||||||||| |||||||||||||||||   |||||||||||||||||||||||||||||
Sbjct  3922  GTCTGAAAGCATGCAGTCTGAGTTGATTCTTTGCAATCAGTTAAAACTTTCAACAATGGA  3863

Query  240   TCTCTTGGTTCCGGCATCGATGAAGAACGCAGCGAAATGCGATAACTAATGTGAATTGCA  299
             ||||||||||||||||||||||||||||||||||||||||||||||||||||||||||||
Sbjct  3862  TCTCTTGGTTCCGGCATCGATGAAGAACGCAGCGAAATGCGATAACTAATGTGAATTGCA  3803

Query  300   GAATTCAGTGAATCATCGAGTCTTTGAACGCACATTGCGCCCCCTGGTATTCCGGGGGGC  359
             |||||||||||||||||||||||||||||||||||||||||||||||||||||||||| |
Sbjct  3802  GAATTCAGTGAATCATCGAGTCTTTGAACGCACATTGCGCCCCCTGGTATTCCGGGGG-C  3744

Query  360   ATGCCTGTCCGAGCGTCATTGCTGCCCTCAAGCCCGGCTTGTGTGTTGGGTCGCCGTCCC  419
             ||||||||||||||||||||||||||||||||||||||||||||||||||||| ||||||
Sbjct  3743  ATGCCTGTCCGAGCGTCATTGCTGCCCTCAAGCCCGGCTTGTGTGTTGGGTCGTCGTCCC  3684

Query  420   CCTCTCCGGGGGGACGGGCCCGAAAGGCAGCGGCGGCACCGCGTCCGATCCTCGAGCGTA  479
             || | |||||||||||||||||||||||||||||||||||||||||||||||||||||||
Sbjct  3683  CCCC-CCGGGGGGACGGGCCCGAAAGGCAGCGGCGGCACCGCGTCCGATCCTCGAGCGTA  3625

Query  480   TGGGGCTTTGTCACATGCTCTGTAGGATTGGCCGGCGCCTGCCGACGTTTTCCAACCATT  539
             ||||||||||||||  |||| ||||||  ||||||||||||||||| | | |||||||| 
Sbjct  3624  TGGGGCTTTGTCACCCGCTCCGTAGGACCGGCCGGCGCCTGCCGACCTCT-CCAACCAT-  3567

Query  540   CTTTCCAGGTTGACCTCGGATCAGGTAGGGATACCCGCTGAACTTAA  586
              ||||||||||||||||||||||||||||||||||||||||||||||
Sbjct  3566  -TTTCCAGGTTGACCTCGGATCAGGTAGGGATACCCGCTGAACTTAA  3521


>NW_020290530.1 Aspergillus heteromorphus CBS 117.55 chromosome Unknown BO70scaffold_125, 
whole genome shotgun sequence
Length=5362

 Score = 909 bits (492),  Expect = 0.0
 Identities = 557/587 (95%), Gaps = 9/587 (2%)
 Strand=Plus/Plus

Query  1    CAAGGTTTCCGTAGGTGAACCTGCGGAAGGATCATTACCGAGTGCGGGTCCTT-TGGGCC  59
            |||||||||||||||||||||||||||||||||||||||||||||||||||||  |||||
Sbjct  222  CAAGGTTTCCGTAGGTGAACCTGCGGAAGGATCATTACCGAGTGCGGGTCCTTCGGGGCC  281

Query  60   CAACCTCCCATCCGTGTCTATTGTACCCTGTTGCTTCGGCGGGCCCGCCGCTTGTCGGCC  119
            |||||||||| |||||||||  ||||| ||||||||||||||||||||||| ||||||||
Sbjct  282  CAACCTCCCACCCGTGTCTACCGTACCATGTTGCTTCGGCGGGCCCGCCGCCTGTCGGCC  341

Query  120  GCCgggggggCGCCTCTGCCCCCCGGGCCCGTGCCCGCCGGAGACCCCAACACGAACACT  179
            |||||||||    ||||||||||||||||||||||||||| |||||||||||||||||||
Sbjct  342  GCCGGGGGG----CTCTGCCCCCCGGGCCCGTGCCCGCCGAAGACCCCAACACGAACACT  397

Query  180  GTCTGAAAGCGTGCAGTCTGAGTTGATTGAATGCAATCAGTTAAAACTTTCAACAATGGA  239
            |||||||||| |||||||||||||||||   |||||||||||||||||||||||||||||
Sbjct  398  GTCTGAAAGCATGCAGTCTGAGTTGATTCTTTGCAATCAGTTAAAACTTTCAACAATGGA  457

Query  240  TCTCTTGGTTCCGGCATCGATGAAGAACGCAGCGAAATGCGATAACTAATGTGAATTGCA  299
            ||||||||||||||||||||||||||||||||||||||||||||||||||||||||||||
Sbjct  458  TCTCTTGGTTCCGGCATCGATGAAGAACGCAGCGAAATGCGATAACTAATGTGAATTGCA  517

Query  300  GAATTCAGTGAATCATCGAGTCTTTGAACGCACATTGCGCCCCCTGGTATTCCGGGGGGC  359
            ||||||||||||||||||||||||||||||||||||||||||||||||||||||||||||
Sbjct  518  GAATTCAGTGAATCATCGAGTCTTTGAACGCACATTGCGCCCCCTGGTATTCCGGGGGGC  577

Query  360  ATGCCTGTCCGAGCGTCATTGCTGCCCTCAAGCCCGGCTTGTGTGTTGGGTCGCCGTCCC  419
            ||||||||||||||||||||||||||||||||||||||||||||||||||||| ||||||
Sbjct  578  ATGCCTGTCCGAGCGTCATTGCTGCCCTCAAGCCCGGCTTGTGTGTTGGGTCGTCGTCCC  637

Query  420  CCTCTCCGGGGGGACGGGCCCGAAAGGCAGCGGCGGCACCGCGTCCGATCCTCGAGCGTA  479
            || | | |||||||||||||||||||||||||||||||||||||||||||||||||||||
Sbjct  638  CC-CCCGGGGGGGACGGGCCCGAAAGGCAGCGGCGGCACCGCGTCCGATCCTCGAGCGTA  696

Query  480  TGGGGCTTTGTCACATGCTCTGTAGGATTGGCCGGCGCCTGCCGACGTTTTCCAACCATT  539
            ||||||||||||||  |||| ||||||  ||||||||||||||||| | | |||||||| 
Sbjct  697  TGGGGCTTTGTCACCCGCTCCGTAGGACCGGCCGGCGCCTGCCGACCTCT-CCAACCAT-  754

Query  540  CTTTCCAGGTTGACCTCGGATCAGGTAGGGATACCCGCTGAACTTAA  586
             ||||||||||||||||||||||||||||||||||||||||||||||
Sbjct  755  -TTTCCAGGTTGACCTCGGATCAGGTAGGGATACCCGCTGAACTTAA  800


>NW_020290526.1 Aspergillus heteromorphus CBS 117.55 chromosome Unknown BO70scaffold_121, 
whole genome shotgun sequence
Length=5605

 Score = 909 bits (492),  Expect = 0.0
 Identities = 557/587 (95%), Gaps = 10/587 (2%)
 Strand=Plus/Plus

Query  1     CAAGGTTTCCGTAGGTGAACCTGCGGAAGGATCATTACCGAGTGCGGGTCCTT-TGGGCC  59
             |||||||||||||||||||||||||||||||||||||||||||||||||||||  |||||
Sbjct  1571  CAAGGTTTCCGTAGGTGAACCTGCGGAAGGATCATTACCGAGTGCGGGTCCTTCGGGGCC  1630

Query  60    CAACCTCCCATCCGTGTCTATTGTACCCTGTTGCTTCGGCGGGCCCGCCGCTTGTCGGCC  119
             |||||||||| |||||||||  ||||| ||||||||||||||||||||||| ||||||||
Sbjct  1631  CAACCTCCCACCCGTGTCTACCGTACCATGTTGCTTCGGCGGGCCCGCCGCCTGTCGGCC  1690

Query  120   GCCgggggggCGCCTCTGCCCCCCGGGCCCGTGCCCGCCGGAGACCCCAACACGAACACT  179
             |||||||||    ||||| ||||||||||||||||||||| |||||||||||||||||||
Sbjct  1691  GCCGGGGGG----CTCTG-CCCCCGGGCCCGTGCCCGCCGAAGACCCCAACACGAACACT  1745

Query  180   GTCTGAAAGCGTGCAGTCTGAGTTGATTGAATGCAATCAGTTAAAACTTTCAACAATGGA  239
             |||||||||| |||||||||||||||||   |||||||||||||||||||||||||||||
Sbjct  1746  GTCTGAAAGCATGCAGTCTGAGTTGATTCTTTGCAATCAGTTAAAACTTTCAACAATGGA  1805

Query  240   TCTCTTGGTTCCGGCATCGATGAAGAACGCAGCGAAATGCGATAACTAATGTGAATTGCA  299
             ||||||||||||||||||||||||||||||||||||||||||||||||||||||||||||
Sbjct  1806  TCTCTTGGTTCCGGCATCGATGAAGAACGCAGCGAAATGCGATAACTAATGTGAATTGCA  1865

Query  300   GAATTCAGTGAATCATCGAGTCTTTGAACGCACATTGCGCCCCCTGGTATTCCGGGGGGC  359
             ||||||||||||||||||||||||||||||||||||||||||||||||||||||||||||
Sbjct  1866  GAATTCAGTGAATCATCGAGTCTTTGAACGCACATTGCGCCCCCTGGTATTCCGGGGGGC  1925

Query  360   ATGCCTGTCCGAGCGTCATTGCTGCCCTCAAGCCCGGCTTGTGTGTTGGGTCGCCGTCCC  419
             ||||||||||||||||||||||||||||||||||||||||||||||||||||| ||||||
Sbjct  1926  ATGCCTGTCCGAGCGTCATTGCTGCCCTCAAGCCCGGCTTGTGTGTTGGGTCGTCGTCCC  1985

Query  420   CCTCTCCGGGGGGACGGGCCCGAAAGGCAGCGGCGGCACCGCGTCCGATCCTCGAGCGTA  479
             || | |||||||||||||||||||||||||||||||||||||||||||||||||||||||
Sbjct  1986  CCCC-CCGGGGGGACGGGCCCGAAAGGCAGCGGCGGCACCGCGTCCGATCCTCGAGCGTA  2044

Query  480   TGGGGCTTTGTCACATGCTCTGTAGGATTGGCCGGCGCCTGCCGACGTTTTCCAACCATT  539
             ||||||||||||||  |||| ||||||  ||||||||||||||||| | | |||||||| 
Sbjct  2045  TGGGGCTTTGTCACCCGCTCCGTAGGACCGGCCGGCGCCTGCCGACCTCT-CCAACCAT-  2102

Query  540   CTTTCCAGGTTGACCTCGGATCAGGTAGGGATACCCGCTGAACTTAA  586
              ||||||||||||||||||||||||||||||||||||||||||||||
Sbjct  2103  -TTTCCAGGTTGACCTCGGATCAGGTAGGGATACCCGCTGAACTTAA  2148


>NW_020290517.1 Aspergillus heteromorphus CBS 117.55 chromosome Unknown BO70scaffold_112, 
whole genome shotgun sequence
Length=6858

 Score = 909 bits (492),  Expect = 0.0
 Identities = 557/587 (95%), Gaps = 10/587 (2%)
 Strand=Plus/Minus

Query  1     CAAGGTTTCCGTAGGTGAACCTGCGGAAGGATCATTACCGAGTGCGGGTCCTT-TGGGCC  59
             |||||||||||||||||||||||||||||||||||||||||||||||||||||  |||||
Sbjct  6339  CAAGGTTTCCGTAGGTGAACCTGCGGAAGGATCATTACCGAGTGCGGGTCCTTCGGGGCC  6280

Query  60    CAACCTCCCATCCGTGTCTATTGTACCCTGTTGCTTCGGCGGGCCCGCCGCTTGTCGGCC  119
             |||||||||| |||||||||  ||||| ||||||||||||||||||||||| ||||||||
Sbjct  6279  CAACCTCCCACCCGTGTCTACCGTACCATGTTGCTTCGGCGGGCCCGCCGCCTGTCGGCC  6220

Query  120   GCCgggggggCGCCTCTGCCCCCCGGGCCCGTGCCCGCCGGAGACCCCAACACGAACACT  179
             |||||||||||   |||||||||||||||||||||||||| |||||| ||||||||||||
Sbjct  6219  GCCGGGGGGGC---TCTGCCCCCCGGGCCCGTGCCCGCCGAAGACCC-AACACGAACACT  6164

Query  180   GTCTGAAAGCGTGCAGTCTGAGTTGATTGAATGCAATCAGTTAAAACTTTCAACAATGGA  239
             |||||||||| |||||||||||||||||   |||||||||||||||||||||||||||||
Sbjct  6163  GTCTGAAAGCATGCAGTCTGAGTTGATTCTTTGCAATCAGTTAAAACTTTCAACAATGGA  6104

Query  240   TCTCTTGGTTCCGGCATCGATGAAGAACGCAGCGAAATGCGATAACTAATGTGAATTGCA  299
             ||||||||||||||||||||||||||||||||||||||||||||||||||||||||||||
Sbjct  6103  TCTCTTGGTTCCGGCATCGATGAAGAACGCAGCGAAATGCGATAACTAATGTGAATTGCA  6044

Query  300   GAATTCAGTGAATCATCGAGTCTTTGAACGCACATTGCGCCCCCTGGTATTCCGGGGGGC  359
             |||||||||||||||||||||||||||||||||||||||||||||||||||||||||| |
Sbjct  6043  GAATTCAGTGAATCATCGAGTCTTTGAACGCACATTGCGCCCCCTGGTATTCCGGGGG-C  5985

Query  360   ATGCCTGTCCGAGCGTCATTGCTGCCCTCAAGCCCGGCTTGTGTGTTGGGTCGCCGTCCC  419
             ||||||||||||||||||||||||||||||||||||||||||||||||||||| ||||||
Sbjct  5984  ATGCCTGTCCGAGCGTCATTGCTGCCCTCAAGCCCGGCTTGTGTGTTGGGTCGTCGTCCC  5925

Query  420   CCTCTCCGGGGGGACGGGCCCGAAAGGCAGCGGCGGCACCGCGTCCGATCCTCGAGCGTA  479
             || | |||||||||||||||||||||||||||||||||||||||||||||||||||||||
Sbjct  5924  CCCC-CCGGGGGGACGGGCCCGAAAGGCAGCGGCGGCACCGCGTCCGATCCTCGAGCGTA  5866

Query  480   TGGGGCTTTGTCACATGCTCTGTAGGATTGGCCGGCGCCTGCCGACGTTTTCCAACCATT  539
             ||||||||||||||  |||| ||||||  ||||||||||||||||| | | |||||||| 
Sbjct  5865  TGGGGCTTTGTCACCCGCTCCGTAGGACCGGCCGGCGCCTGCCGACCTCT-CCAACCAT-  5808

Query  540   CTTTCCAGGTTGACCTCGGATCAGGTAGGGATACCCGCTGAACTTAA  586
              ||||||||||||||||||||||||||||||||||||||||||||||
Sbjct  5807  -TTTCCAGGTTGACCTCGGATCAGGTAGGGATACCCGCTGAACTTAA  5762


>NW_020290505.1 Aspergillus heteromorphus CBS 117.55 chromosome Unknown BO70scaffold_100, 
whole genome shotgun sequence
Length=12478

 Score = 909 bits (492),  Expect = 0.0
 Identities = 557/587 (95%), Gaps = 9/587 (2%)
 Strand=Plus/Minus

Query  1     CAAGGTTTCCGTAGGTGAACCTGCGGAAGGATCATTACCGAGTGCGGGTCCTT-TGGGCC  59
             |||||||||||||||||||||||||||||||||||||||||||||||||||||  |||||
Sbjct  8379  CAAGGTTTCCGTAGGTGAACCTGCGGAAGGATCATTACCGAGTGCGGGTCCTTCGGGGCC  8320

Query  60    CAACCTCCCATCCGTGTCTATTGTACCCTGTTGCTTCGGCGGGCCCGCCGCTTGTCGGCC  119
             |||||||||| |||||||||  ||||| ||||||||||||||||||||||| ||||||||
Sbjct  8319  CAACCTCCCACCCGTGTCTACCGTACCATGTTGCTTCGGCGGGCCCGCCGCCTGTCGGCC  8260

Query  120   GCCgggggggCGCCTCTGCCCCCCGGGCCCGTGCCCGCCGGAGACCCCAACACGAACACT  179
             |||||||||    ||||||||||||||||||||||||||| |||||||||||||||||||
Sbjct  8259  GCCGGGGGG----CTCTGCCCCCCGGGCCCGTGCCCGCCGAAGACCCCAACACGAACACT  8204

Query  180   GTCTGAAAGCGTGCAGTCTGAGTTGATTGAATGCAATCAGTTAAAACTTTCAACAATGGA  239
             |||||||||| |||||||||||||||||   |||||||||||||||||||||||||||||
Sbjct  8203  GTCTGAAAGCATGCAGTCTGAGTTGATTCTTTGCAATCAGTTAAAACTTTCAACAATGGA  8144

Query  240   TCTCTTGGTTCCGGCATCGATGAAGAACGCAGCGAAATGCGATAACTAATGTGAATTGCA  299
             ||||||||||||||||||||||||||||||||||||||||||||||||||||||||||||
Sbjct  8143  TCTCTTGGTTCCGGCATCGATGAAGAACGCAGCGAAATGCGATAACTAATGTGAATTGCA  8084

Query  300   GAATTCAGTGAATCATCGAGTCTTTGAACGCACATTGCGCCCCCTGGTATTCCGGGGGGC  359
             ||||||||||||||||||||||||||||||||||||||||||||||||||||||||||||
Sbjct  8083  GAATTCAGTGAATCATCGAGTCTTTGAACGCACATTGCGCCCCCTGGTATTCCGGGGGGC  8024

Query  360   ATGCCTGTCCGAGCGTCATTGCTGCCCTCAAGCCCGGCTTGTGTGTTGGGTCGCCGTCCC  419
             ||||||||||||||||||||||||||||||||||||||||||||||||||||| ||||||
Sbjct  8023  ATGCCTGTCCGAGCGTCATTGCTGCCCTCAAGCCCGGCTTGTGTGTTGGGTCGTCGTCCC  7964

Query  420   CCTCTCCGGGGGGACGGGCCCGAAAGGCAGCGGCGGCACCGCGTCCGATCCTCGAGCGTA  479
             || | | |||||||||||||||||||||||||||||||||||||||||||||||||||||
Sbjct  7963  CC-CCCGGGGGGGACGGGCCCGAAAGGCAGCGGCGGCACCGCGTCCGATCCTCGAGCGTA  7905

Query  480   TGGGGCTTTGTCACATGCTCTGTAGGATTGGCCGGCGCCTGCCGACGTTTTCCAACCATT  539
             ||||||||||||||  |||| ||||||  ||||||||||||||||| | | |||||||| 
Sbjct  7904  TGGGGCTTTGTCACCCGCTCCGTAGGACCGGCCGGCGCCTGCCGACCTCT-CCAACCAT-  7847

Query  540   CTTTCCAGGTTGACCTCGGATCAGGTAGGGATACCCGCTGAACTTAA  586
              ||||||||||||||||||||||||||||||||||||||||||||||
Sbjct  7846  -TTTCCAGGTTGACCTCGGATCAGGTAGGGATACCCGCTGAACTTAA  7801


 Score = 898 bits (486),  Expect = 0.0
 Identities = 555/587 (95%), Gaps = 10/587 (2%)
 Strand=Plus/Minus

Query  1    CAAGGTTTCCGTAGGTGAACCTGCGGAAGGATCATTACCGAGTGCGGGTCCTT-TGGGCC  59
            |||||||||||||||||||||||||||||||||||||||||||||||||||||  |||||
Sbjct  708  CAAGGTTTCCGTAGGTGAACCTGCGGAAGGATCATTACCGAGTGCGGGTCCTTCGGGGCC  649

Query  60   CAACCTCCCATCCGTGTCTATTGTACCCTGTTGCTTCGGCGGGCCCGCCGCTTGTCGGCC  119
            |||||||||| |||||||||  ||||| ||||||||||||||||||||||| ||||||||
Sbjct  648  CAACCTCCCACCCGTGTCTACCGTACCATGTTGCTTCGGCGGGCCCGCCGCCTGTCGGCC  589

Query  120  GCCgggggggCGCCTCTGCCCCCCGGGCCCGTGCCCGCCGGAGACCCCAACACGAACACT  179
            |||||||||    ||||||||||||||||||||||||||| |||||||||||||||||||
Sbjct  588  GCCGGGGGG----CTCTGCCCCCCGGGCCCGTGCCCGCCGAAGACCCCAACACGAACACT  533

Query  180  GTCTGAAAGCGTGCAGTCTGAGTTGATTGAATGCAATCAGTTAAAACTTTCAACAATGGA  239
            |||||||||| |||||||||||||||||   |||||||||||||||||||||||||||||
Sbjct  532  GTCTGAAAGCATGCAGTCTGAGTTGATTCTTTGCAATCAGTTAAAACTTTCAACAATGGA  473

Query  240  TCTCTTGGTTCCGGCATCGATGAAGAACGCAGCGAAATGCGATAACTAATGTGAATTGCA  299
            ||||||||||||||||||||||||||||||||||||||||||||||||||||||||||||
Sbjct  472  TCTCTTGGTTCCGGCATCGATGAAGAACGCAGCGAAATGCGATAACTAATGTGAATTGCA  413

Query  300  GAATTCAGTGAATCATCGAGTCTTTGAACGCACATTGCGCCCCCTGGTATTCCGGGGGGC  359
            ||||||||||||||||||||||||||||||||||||||||||| ||||||||||||||||
Sbjct  412  GAATTCAGTGAATCATCGAGTCTTTGAACGCACATTGCGCCCC-TGGTATTCCGGGGGGC  354

Query  360  ATGCCTGTCCGAGCGTCATTGCTGCCCTCAAGCCCGGCTTGTGTGTTGGGTCGCCGTCCC  419
            ||||||||||||||||||||||||||||||||||||||||||||||||||||| ||||||
Sbjct  353  ATGCCTGTCCGAGCGTCATTGCTGCCCTCAAGCCCGGCTTGTGTGTTGGGTCGTCGTCCC  294

Query  420  CCTCTCCGGGGGGACGGGCCCGAAAGGCAGCGGCGGCACCGCGTCCGATCCTCGAGCGTA  479
            || | | |||||||||||||||||||||||||||||||||||||||||||||||||||||
Sbjct  293  CCCCCCGGGGGGGACGGGCCCGAAAGGCAGCGGCGGCACCGCGTCCGATCCTCGAGCGTA  234

Query  480  TGGGGCTTTGTCACATGCTCTGTAGGATTGGCCGGCGCCTGCCGACGTTTTCCAACCATT  539
            |||| |||||||||  |||| ||||||  ||||||||||||||||| | | |||||||| 
Sbjct  233  TGGG-CTTTGTCACCCGCTCCGTAGGACCGGCCGGCGCCTGCCGACCTCT-CCAACCAT-  177

Query  540  CTTTCCAGGTTGACCTCGGATCAGGTAGGGATACCCGCTGAACTTAA  586
             ||||||||||||||||||||||||||||||||||||||||||||||
Sbjct  176  -TTTCCAGGTTGACCTCGGATCAGGTAGGGATACCCGCTGAACTTAA  131


>NW_020290591.1 Aspergillus heteromorphus CBS 117.55 chromosome Unknown BO70scaffold_186, 
whole genome shotgun sequence
Length=2991

 Score = 907 bits (491),  Expect = 0.0
 Identities = 556/586 (95%), Gaps = 9/586 (2%)
 Strand=Plus/Plus

Query  1     CAAGGTTTCCGTAGGTGAACCTGCGGAAGGATCATTACCGAGTGCGGGTCCTTTGGGCCC  60
             ||||||||||||||||||||||||||||||||||||||||||||||||||||| ||||||
Sbjct  1708  CAAGGTTTCCGTAGGTGAACCTGCGGAAGGATCATTACCGAGTGCGGGTCCTTCGGGCCC  1767

Query  61    AACCTCCCATCCGTGTCTATTGTACCCTGTTGCTTCGGCGGGCCCGCCGCTTGTCGGCCG  120
             ||||||||| |||||||||  ||||| ||||||||||||||||||||||| |||||||||
Sbjct  1768  AACCTCCCACCCGTGTCTACCGTACCATGTTGCTTCGGCGGGCCCGCCGCCTGTCGGCCG  1827

Query  121   CCgggggggCGCCTCTGCCCCCCGGGCCCGTGCCCGCCGGAGACCCCAACACGAACACTG  180
             ||||||||    ||||||||||||||||||||||||||| ||||||||||||||||||||
Sbjct  1828  CCGGGGGG----CTCTGCCCCCCGGGCCCGTGCCCGCCGAAGACCCCAACACGAACACTG  1883

Query  181   TCTGAAAGCGTGCAGTCTGAGTTGATTGAATGCAATCAGTTAAAACTTTCAACAATGGAT  240
             ||||||||| |||||||||||||||||   ||||||||||||||||||||||||||||||
Sbjct  1884  TCTGAAAGCATGCAGTCTGAGTTGATTCTTTGCAATCAGTTAAAACTTTCAACAATGGAT  1943

Query  241   CTCTTGGTTCCGGCATCGATGAAGAACGCAGCGAAATGCGATAACTAATGTGAATTGCAG  300
             ||||||||||||||||||||||||||||||||||||||||||||||||||||||||||||
Sbjct  1944  CTCTTGGTTCCGGCATCGATGAAGAACGCAGCGAAATGCGATAACTAATGTGAATTGCAG  2003

Query  301   AATTCAGTGAATCATCGAGTCTTTGAACGCACATTGCGCCCCCTGGTATTCCGGGGGGCA  360
             |||||||||||||||||||||||||||||||||||||| |||||||||||||||||||||
Sbjct  2004  AATTCAGTGAATCATCGAGTCTTTGAACGCACATTGCG-CCCCTGGTATTCCGGGGGGCA  2062

Query  361   TGCCTGTCCGAGCGTCATTGCTGCCCTCAAGCCCGGCTTGTGTGTTGGGTCGCCGTCCCC  420
             |||||||||||||||||||||||||||||||||||||||||||||||||||| |||||||
Sbjct  2063  TGCCTGTCCGAGCGTCATTGCTGCCCTCAAGCCCGGCTTGTGTGTTGGGTCGTCGTCCCC  2122

Query  421   CTCTCCGGGGGGACGGGCCCGAAAGGCAGCGGCGGCACCGCGTCCGATCCTCGAGCGTAT  480
             | | | ||||||||||||||||||||||||||||||||||||||||||||||||||||||
Sbjct  2123  C-CCCGGGGGGGACGGGCCCGAAAGGCAGCGGCGGCACCGCGTCCGATCCTCGAGCGTAT  2181

Query  481   GGGGCTTTGTCACATGCTCTGTAGGATTGGCCGGCGCCTGCCGACGTTTTCCAACCATTC  540
             |||||||||||||  |||| ||||||  ||||||||||||||||| | | ||||||||  
Sbjct  2182  GGGGCTTTGTCACCCGCTCCGTAGGACCGGCCGGCGCCTGCCGACCTCT-CCAACCAT--  2238

Query  541   TTTCCAGGTTGACCTCGGATCAGGTAGGGATACCCGCTGAACTTAA  586
             ||||||||||||||||||||||||||||||||||||||||||||||
Sbjct  2239  TTTCCAGGTTGACCTCGGATCAGGTAGGGATACCCGCTGAACTTAA  2284


>NW_020290515.1 Aspergillus heteromorphus CBS 117.55 chromosome Unknown BO70scaffold_110, 
whole genome shotgun sequence
Length=7104

 Score = 907 bits (491),  Expect = 0.0
 Identities = 557/587 (95%), Gaps = 11/587 (2%)
 Strand=Plus/Plus

Query  1    CAAGGTTTCCGTAGGTGAACCTGCGGAAGGATCATTACCGAGTGCGGGTCCTT-TGGGCC  59
            |||||||||||||||||||||||||||||||||||||||||||||||||||||  |||||
Sbjct  353  CAAGGTTTCCGTAGGTGAACCTGCGGAAGGATCATTACCGAGTGCGGGTCCTTCGGGGCC  412

Query  60   CAACCTCCCATCCGTGTCTATTGTACCCTGTTGCTTCGGCGGGCCCGCCGCTTGTCGGCC  119
            |||||||||| |||||||||  ||||| ||||||||||||||| ||||||| ||||||||
Sbjct  413  CAACCTCCCACCCGTGTCTACCGTACCATGTTGCTTCGGCGGG-CCGCCGCCTGTCGGCC  471

Query  120  GCCgggggggCGCCTCTGCCCCCCGGGCCCGTGCCCGCCGGAGACCCCAACACGAACACT  179
            |||||||||    ||||||||||||||||||||||||||| |||||||||||||||||||
Sbjct  472  GCCGGGGGG----CTCTGCCCCCCGGGCCCGTGCCCGCCGAAGACCCCAACACGAACACT  527

Query  180  GTCTGAAAGCGTGCAGTCTGAGTTGATTGAATGCAATCAGTTAAAACTTTCAACAATGGA  239
            |||||||||| |||||||||||||||||   |||||||||||||||||||||||||||||
Sbjct  528  GTCTGAAAGCATGCAGTCTGAGTTGATTCTTTGCAATCAGTTAAAACTTTCAACAATGGA  587

Query  240  TCTCTTGGTTCCGGCATCGATGAAGAACGCAGCGAAATGCGATAACTAATGTGAATTGCA  299
            ||||||||||||||||||||||||||||||||||||||||||||||||||||||||||||
Sbjct  588  TCTCTTGGTTCCGGCATCGATGAAGAACGCAGCGAAATGCGATAACTAATGTGAATTGCA  647

Query  300  GAATTCAGTGAATCATCGAGTCTTTGAACGCACATTGCGCCCCCTGGTATTCCGGGGGGC  359
            ||||||||||||||||||||||||||||||||||||||||||||||||||||||||||||
Sbjct  648  GAATTCAGTGAATCATCGAGTCTTTGAACGCACATTGCGCCCCCTGGTATTCCGGGGGGC  707

Query  360  ATGCCTGTCCGAGCGTCATTGCTGCCCTCAAGCCCGGCTTGTGTGTTGGGTCGCCGTCCC  419
            ||||||||||||||||||||||||||||||||||||||||||||||||||||| ||||||
Sbjct  708  ATGCCTGTCCGAGCGTCATTGCTGCCCTCAAGCCCGGCTTGTGTGTTGGGTCGTCGTCCC  767

Query  420  CCTCTCCGGGGGGACGGGCCCGAAAGGCAGCGGCGGCACCGCGTCCGATCCTCGAGCGTA  479
            || | |||||||||||||||||||||||||||||||||||||||||||||||||||||||
Sbjct  768  CC-C-CCGGGGGGACGGGCCCGAAAGGCAGCGGCGGCACCGCGTCCGATCCTCGAGCGTA  825

Query  480  TGGGGCTTTGTCACATGCTCTGTAGGATTGGCCGGCGCCTGCCGACGTTTTCCAACCATT  539
            ||||||||||||||  |||| ||||||  ||||||||||||||||| | | |||||||| 
Sbjct  826  TGGGGCTTTGTCACCCGCTCCGTAGGACCGGCCGGCGCCTGCCGACCTCT-CCAACCAT-  883

Query  540  CTTTCCAGGTTGACCTCGGATCAGGTAGGGATACCCGCTGAACTTAA  586
             ||||||||||||||||||||||||||||||||||||||||||||||
Sbjct  884  -TTTCCAGGTTGACCTCGGATCAGGTAGGGATACCCGCTGAACTTAA  929


>NW_020290545.1 Aspergillus heteromorphus CBS 117.55 chromosome Unknown BO70scaffold_140, 
whole genome shotgun sequence
Length=4627

 Score = 905 bits (490),  Expect = 0.0
 Identities = 556/586 (95%), Gaps = 11/586 (2%)
 Strand=Plus/Plus

Query  1     CAAGGTTTCCGTAGGTGAACCTGCGGAAGGATCATTACCGAGTGCGGGTCCTTTGGGCCC  60
             ||||||||||||||||||||||||||||||||||||||||||||||||||||| ||||||
Sbjct  782   CAAGGTTTCCGTAGGTGAACCTGCGGAAGGATCATTACCGAGTGCGGGTCCTTCGGGCCC  841

Query  61    AACCTCCCATCCGTGTCTATTGTACCCTGTTGCTTCGGCGGGCCCGCCGCTTGTCGGCCG  120
             ||||||||| |||||||||  ||||| |||||||||||| |||||||||| |||||||||
Sbjct  842   AACCTCCCACCCGTGTCTACCGTACCATGTTGCTTCGGC-GGCCCGCCGCCTGTCGGCCG  900

Query  121   CCgggggggCGCCTCTGCCCCCCGGGCCCGTGCCCGCCGGAGACCCCAACACGAACACTG  180
             ||||||||    ||||||||||||||||||||||||||| ||||||||||||||||||||
Sbjct  901   CCGGGGGG----CTCTGCCCCCCGGGCCCGTGCCCGCCGAAGACCCCAACACGAACACTG  956

Query  181   TCTGAAAGCGTGCAGTCTGAGTTGATTGAATGCAATCAGTTAAAACTTTCAACAATGGAT  240
             ||||||||| |||||||||||||||||   ||||||||||||||||||||||||||||||
Sbjct  957   TCTGAAAGCATGCAGTCTGAGTTGATTCTTTGCAATCAGTTAAAACTTTCAACAATGGAT  1016

Query  241   CTCTTGGTTCCGGCATCGATGAAGAACGCAGCGAAATGCGATAACTAATGTGAATTGCAG  300
             ||||||||||||||||||||||||||||||||||||||||||||||||||||||||||||
Sbjct  1017  CTCTTGGTTCCGGCATCGATGAAGAACGCAGCGAAATGCGATAACTAATGTGAATTGCAG  1076

Query  301   AATTCAGTGAATCATCGAGTCTTTGAACGCACATTGCGCCCCCTGGTATTCCGGGGGGCA  360
             |||||||||||||||||||||||||||||||||||||||||||||||||||| |||||||
Sbjct  1077  AATTCAGTGAATCATCGAGTCTTTGAACGCACATTGCGCCCCCTGGTATTCC-GGGGGCA  1135

Query  361   TGCCTGTCCGAGCGTCATTGCTGCCCTCAAGCCCGGCTTGTGTGTTGGGTCGCCGTCCCC  420
             |||||||||||||||||||||||||||||||||||||||||||||||||||| |||||||
Sbjct  1136  TGCCTGTCCGAGCGTCATTGCTGCCCTCAAGCCCGGCTTGTGTGTTGGGTCGTCGTCCCC  1195

Query  421   CTCTCCGGGGGGACGGGCCCGAAAGGCAGCGGCGGCACCGCGTCCGATCCTCGAGCGTAT  480
             | | ||||||||||||||||||||||||||||||||||||||||||||||||||||||||
Sbjct  1196  C-C-CCGGGGGGACGGGCCCGAAAGGCAGCGGCGGCACCGCGTCCGATCCTCGAGCGTAT  1253

Query  481   GGGGCTTTGTCACATGCTCTGTAGGATTGGCCGGCGCCTGCCGACGTTTTCCAACCATTC  540
             |||||||||||||  |||| ||||||  ||||||||||||||||| | | ||||||||  
Sbjct  1254  GGGGCTTTGTCACCCGCTCCGTAGGACCGGCCGGCGCCTGCCGACCTCT-CCAACCAT--  1310

Query  541   TTTCCAGGTTGACCTCGGATCAGGTAGGGATACCCGCTGAACTTAA  586
             ||||||||||||||||||||||||||||||||||||||||||||||
Sbjct  1311  TTTCCAGGTTGACCTCGGATCAGGTAGGGATACCCGCTGAACTTAA  1356


>NW_020290520.1 Aspergillus heteromorphus CBS 117.55 chromosome Unknown BO70scaffold_115, 
whole genome shotgun sequence
Length=6172

 Score = 905 bits (490),  Expect = 0.0
 Identities = 556/586 (95%), Gaps = 11/586 (2%)
 Strand=Plus/Plus

Query  1     CAAGGTTTCCGTAGGTGAACCTGCGGAAGGATCATTACCGAGTGCGGGTCCTTTGGGCCC  60
             ||||||||||||||||||||||||||||||||||||||||||||||||||||| ||||||
Sbjct  1446  CAAGGTTTCCGTAGGTGAACCTGCGGAAGGATCATTACCGAGTGCGGGTCCTTCGGGCCC  1505

Query  61    AACCTCCCATCCGTGTCTATTGTACCCTGTTGCTTCGGCGGGCCCGCCGCTTGTCGGCCG  120
             ||||||||| |||||||||  ||||| |||||||||||| |||||||||| |||||||||
Sbjct  1506  AACCTCCCACCCGTGTCTACCGTACCATGTTGCTTCGGC-GGCCCGCCGCCTGTCGGCCG  1564

Query  121   CCgggggggCGCCTCTGCCCCCCGGGCCCGTGCCCGCCGGAGACCCCAACACGAACACTG  180
             ||||||||||   |||||||||| ||||||||||||||| ||||||||||||||||||||
Sbjct  1565  CCGGGGGGGC---TCTGCCCCCC-GGCCCGTGCCCGCCGAAGACCCCAACACGAACACTG  1620

Query  181   TCTGAAAGCGTGCAGTCTGAGTTGATTGAATGCAATCAGTTAAAACTTTCAACAATGGAT  240
             ||||||||| |||||||||||||||||   ||||||||||||||||||||||||||||||
Sbjct  1621  TCTGAAAGCATGCAGTCTGAGTTGATTCTTTGCAATCAGTTAAAACTTTCAACAATGGAT  1680

Query  241   CTCTTGGTTCCGGCATCGATGAAGAACGCAGCGAAATGCGATAACTAATGTGAATTGCAG  300
             ||||||||||||||||||||||||||||||||||||||||||||||||||||||||||||
Sbjct  1681  CTCTTGGTTCCGGCATCGATGAAGAACGCAGCGAAATGCGATAACTAATGTGAATTGCAG  1740

Query  301   AATTCAGTGAATCATCGAGTCTTTGAACGCACATTGCGCCCCCTGGTATTCCGGGGGGCA  360
             |||||||||||||||||||||||||||||||||||||||||||||||||||| |||||||
Sbjct  1741  AATTCAGTGAATCATCGAGTCTTTGAACGCACATTGCGCCCCCTGGTATTCC-GGGGGCA  1799

Query  361   TGCCTGTCCGAGCGTCATTGCTGCCCTCAAGCCCGGCTTGTGTGTTGGGTCGCCGTCCCC  420
             |||||||||||||||||||||||||||||||||||||||||||||||||||| |||||||
Sbjct  1800  TGCCTGTCCGAGCGTCATTGCTGCCCTCAAGCCCGGCTTGTGTGTTGGGTCGTCGTCCCC  1859

Query  421   CTCTCCGGGGGGACGGGCCCGAAAGGCAGCGGCGGCACCGCGTCCGATCCTCGAGCGTAT  480
             | | ||||||||||||||||||||||||||||||||||||||||||||||||||||||||
Sbjct  1860  C-C-CCGGGGGGACGGGCCCGAAAGGCAGCGGCGGCACCGCGTCCGATCCTCGAGCGTAT  1917

Query  481   GGGGCTTTGTCACATGCTCTGTAGGATTGGCCGGCGCCTGCCGACGTTTTCCAACCATTC  540
             |||||||||||||  |||| ||||||  ||||||||||||||||| | | ||||||||  
Sbjct  1918  GGGGCTTTGTCACCCGCTCCGTAGGACCGGCCGGCGCCTGCCGACCTCT-CCAACCAT--  1974

Query  541   TTTCCAGGTTGACCTCGGATCAGGTAGGGATACCCGCTGAACTTAA  586
             ||||||||||||||||||||||||||||||||||||||||||||||
Sbjct  1975  TTTCCAGGTTGACCTCGGATCAGGTAGGGATACCCGCTGAACTTAA  2020


>NW_020290584.1 Aspergillus heteromorphus CBS 117.55 chromosome Unknown BO70scaffold_179, 
whole genome shotgun sequence
Length=3269

 Score = 904 bits (489),  Expect = 0.0
 Identities = 556/587 (95%), Gaps = 10/587 (2%)
 Strand=Plus/Minus

Query  1     CAAGGTTTCCGTAGGTGAACCTGCGGAAGGATCATTACCGAGTGCGGGTCCTT-TGGGCC  59
             |||||||||||||||||||||||||||||||||||||||||||||||||||||  |||||
Sbjct  1531  CAAGGTTTCCGTAGGTGAACCTGCGGAAGGATCATTACCGAGTGCGGGTCCTTCGGGGCC  1472

Query  60    CAACCTCCCATCCGTGTCTATTGTACCCTGTTGCTTCGGCGGGCCCGCCGCTTGTCGGCC  119
             |||||||||| |||||||||  ||||| ||||||||||||||||||||||| ||||||||
Sbjct  1471  CAACCTCCCACCCGTGTCTACCGTACCATGTTGCTTCGGCGGGCCCGCCGCCTGTCGGCC  1412

Query  120   GCCgggggggCGCCTCTGCCCCCCGGGCCCGTGCCCGCCGGAGACCCCAACACGAACACT  179
             |||||||||    ||||| ||||||||||||||||||||| |||||||||||||||||||
Sbjct  1411  GCCGGGGGG----CTCTG-CCCCCGGGCCCGTGCCCGCCGAAGACCCCAACACGAACACT  1357

Query  180   GTCTGAAAGCGTGCAGTCTGAGTTGATTGAATGCAATCAGTTAAAACTTTCAACAATGGA  239
             |||||||||| |||||||||||||||||   |||||||||||||||||||||||||||||
Sbjct  1356  GTCTGAAAGCATGCAGTCTGAGTTGATTCTTTGCAATCAGTTAAAACTTTCAACAATGGA  1297

Query  240   TCTCTTGGTTCCGGCATCGATGAAGAACGCAGCGAAATGCGATAACTAATGTGAATTGCA  299
             ||||||||||||||||||||||||||||||||||||||||||||||||||||||||||||
Sbjct  1296  TCTCTTGGTTCCGGCATCGATGAAGAACGCAGCGAAATGCGATAACTAATGTGAATTGCA  1237

Query  300   GAATTCAGTGAATCATCGAGTCTTTGAACGCACATTGCGCCCCCTGGTATTCCGGGGGGC  359
             ||||||||||||||||||||||||||||||||||||||||||||||||||||||||||||
Sbjct  1236  GAATTCAGTGAATCATCGAGTCTTTGAACGCACATTGCGCCCCCTGGTATTCCGGGGGGC  1177

Query  360   ATGCCTGTCCGAGCGTCATTGCTGCCCTCAAGCCCGGCTTGTGTGTTGGGTCGCCGTCCC  419
             ||||||||||||||||||||||||||||||||||||||||||||||||||||| ||||||
Sbjct  1176  ATGCCTGTCCGAGCGTCATTGCTGCCCTCAAGCCCGGCTTGTGTGTTGGGTCGTCGTCCC  1117

Query  420   CCTCTCCGGGGGGACGGGCCCGAAAGGCAGCGGCGGCACCGCGTCCGATCCTCGAGCGTA  479
             || | | |||||||||||||||||||||||||||||||||||||||||||||||||||||
Sbjct  1116  CC-CCCGGGGGGGACGGGCCCGAAAGGCAGCGGCGGCACCGCGTCCGATCCTCGAGCGTA  1058

Query  480   TGGGGCTTTGTCACATGCTCTGTAGGATTGGCCGGCGCCTGCCGACGTTTTCCAACCATT  539
             ||||||||||||||  |||| ||||||  ||||||||||||||||| | | |||||||| 
Sbjct  1057  TGGGGCTTTGTCACCCGCTCCGTAGGACCGGCCGGCGCCTGCCGACCTCT-CCAACCAT-  1000

Query  540   CTTTCCAGGTTGACCTCGGATCAGGTAGGGATACCCGCTGAACTTAA  586
              ||||||||||||||||||||||||||||||||||||||||||||||
Sbjct  999   -TTTCCAGGTTGACCTCGGATCAGGTAGGGATACCCGCTGAACTTAA  954


>NW_020290575.1 Aspergillus heteromorphus CBS 117.55 chromosome Unknown BO70scaffold_170, 
whole genome shotgun sequence
Length=3418

 Score = 904 bits (489),  Expect = 0.0
 Identities = 556/587 (95%), Gaps = 10/587 (2%)
 Strand=Plus/Minus

Query  1     CAAGGTTTCCGTAGGTGAACCTGCGGAAGGATCATTACCGAGTGCGGGTCCTT-TGGGCC  59
             |||||||||||||||||||||||||||||||||||||||||||||||||||||  |||||
Sbjct  3039  CAAGGTTTCCGTAGGTGAACCTGCGGAAGGATCATTACCGAGTGCGGGTCCTTCGGGGCC  2980

Query  60    CAACCTCCCATCCGTGTCTATTGTACCCTGTTGCTTCGGCGGGCCCGCCGCTTGTCGGCC  119
             |||||||||| |||||||||  ||||| ||||||||||||||||||||||| ||||||||
Sbjct  2979  CAACCTCCCACCCGTGTCTACCGTACCATGTTGCTTCGGCGGGCCCGCCGCCTGTCGGCC  2920

Query  120   GCCgggggggCGCCTCTGCCCCCCGGGCCCGTGCCCGCCGGAGACCCCAACACGAACACT  179
             |||||||||||   |||||||||||||||||||||||||| |||||||||||||||||||
Sbjct  2919  GCCGGGGGGGC---TCTGCCCCCCGGGCCCGTGCCCGCCGAAGACCCCAACACGAACACT  2863

Query  180   GTCTGAAAGCGTGCAGTCTGAGTTGATTGAATGCAATCAGTTAAAACTTTCAACAATGGA  239
             |||||||||| |||||||||||||||||   |||||||||||||||||||||||||||||
Sbjct  2862  GTCTGAAAGCATGCAGTCTGAGTTGATTCTTTGCAATCAGTTAAAACTTTCAACAATGGA  2803

Query  240   TCTCTTGGTTCCGGCATCGATGAAGAACGCAGCGAAATGCGATAACTAATGTGAATTGCA  299
             ||||||||||||||||||||||||||||||||||||||||||||||||||||||||||||
Sbjct  2802  TCTCTTGGTTCCGGCATCGATGAAGAACGCAGCGAAATGCGATAACTAATGTGAATTGCA  2743

Query  300   GAATTCAGTGAATCATCGAGTCTTTGAACGCACATTGCGCCCCCTGGTATTCCGGGGGGC  359
             |||||||||||||||||||||||||||||||||||||||||||||||||||||||||| |
Sbjct  2742  GAATTCAGTGAATCATCGAGTCTTTGAACGCACATTGCGCCCCCTGGTATTCCGGGGG-C  2684

Query  360   ATGCCTGTCCGAGCGTCATTGCTGCCCTCAAGCCCGGCTTGTGTGTTGGGTCGCCGTCCC  419
             ||||||||||||||||||||||||||||||||||||||||||||||||||||| ||||||
Sbjct  2683  ATGCCTGTCCGAGCGTCATTGCTGCCCTCAAGCCCGGCTTGTGTGTTGGGTCGTCGTCCC  2624

Query  420   CCTCTCCGGGGGGACGGGCCCGAAAGGCAGCGGCGGCACCGCGTCCGATCCTCGAGCGTA  479
             || | | |||||||||||||||||||||||||||||||||||||||||||||||||||||
Sbjct  2623  CC-CCCGGGGGGGACGGGCCCGAAAGGCAGCGGCGGCACCGCGTCCGATCCTCGAGCGTA  2565

Query  480   TGGGGCTTTGTCACATGCTCTGTAGGATTGGCCGGCGCCTGCCGACGTTTTCCAACCATT  539
             |||| |||||||||  |||| ||||||  ||||||||||||||||| | | |||||||| 
Sbjct  2564  TGGG-CTTTGTCACCCGCTCCGTAGGACCGGCCGGCGCCTGCCGACCTCT-CCAACCAT-  2508

Query  540   CTTTCCAGGTTGACCTCGGATCAGGTAGGGATACCCGCTGAACTTAA  586
              ||||||||||||||||||||||||||||||||||||||||||||||
Sbjct  2507  -TTTCCAGGTTGACCTCGGATCAGGTAGGGATACCCGCTGAACTTAA  2462


>NW_020290562.1 Aspergillus heteromorphus CBS 117.55 chromosome Unknown BO70scaffold_157, 
whole genome shotgun sequence
Length=3781

 Score = 904 bits (489),  Expect = 0.0
 Identities = 556/587 (95%), Gaps = 10/587 (2%)
 Strand=Plus/Plus

Query  1     CAAGGTTTCCGTAGGTGAACCTGCGGAAGGATCATTACCGAGTGCGGGTCCTT-TGGGCC  59
             |||||||||||||||||||||||||||||||||||||||||||||||||||||  |||||
Sbjct  1163  CAAGGTTTCCGTAGGTGAACCTGCGGAAGGATCATTACCGAGTGCGGGTCCTTCGGGGCC  1222

Query  60    CAACCTCCCATCCGTGTCTATTGTACCCTGTTGCTTCGGCGGGCCCGCCGCTTGTCGGCC  119
             |||||||||| |||||||||  ||||| ||||||||||||||||||||||| ||||||||
Sbjct  1223  CAACCTCCCACCCGTGTCTACCGTACCATGTTGCTTCGGCGGGCCCGCCGCCTGTCGGCC  1282

Query  120   GCCgggggggCGCCTCTGCCCCCCGGGCCCGTGCCCGCCGGAGACCCCAACACGAACACT  179
             |||||||||    ||||||||||||||||||||||||||| |||||||||||||||||||
Sbjct  1283  GCCGGGGGG----CTCTGCCCCCCGGGCCCGTGCCCGCCGAAGACCCCAACACGAACACT  1338

Query  180   GTCTGAAAGCGTGCAGTCTGAGTTGATTGAATGCAATCAGTTAAAACTTTCAACAATGGA  239
             |||||||||| |||||||||||||||||   |||||||||||||||||||||||||||||
Sbjct  1339  GTCTGAAAGCATGCAGTCTGAGTTGATTCTTTGCAATCAGTTAAAACTTTCAACAATGGA  1398

Query  240   TCTCTTGGTTCCGGCATCGATGAAGAACGCAGCGAAATGCGATAACTAATGTGAATTGCA  299
             ||||||||||||||||||||||||||||||||||||||||||||||||||||||||||||
Sbjct  1399  TCTCTTGGTTCCGGCATCGATGAAGAACGCAGCGAAATGCGATAACTAATGTGAATTGCA  1458

Query  300   GAATTCAGTGAATCATCGAGTCTTTGAACGCACATTGCGCCCCCTGGTATTCCGGGGGGC  359
             ||||||||||||||||||||||||||||||||||||||||||||||||||||| ||||||
Sbjct  1459  GAATTCAGTGAATCATCGAGTCTTTGAACGCACATTGCGCCCCCTGGTATTCC-GGGGGC  1517

Query  360   ATGCCTGTCCGAGCGTCATTGCTGCCCTCAAGCCCGGCTTGTGTGTTGGGTCGCCGTCCC  419
             ||||||||||||||||||||||||||||||||||||||||||||||||||||| ||||||
Sbjct  1518  ATGCCTGTCCGAGCGTCATTGCTGCCCTCAAGCCCGGCTTGTGTGTTGGGTCGTCGTCCC  1577

Query  420   CCTCTCCGGGGGGACGGGCCCGAAAGGCAGCGGCGGCACCGCGTCCGATCCTCGAGCGTA  479
             || | | |||||||||||||||||||||||||||||||||||||||||||||||||||||
Sbjct  1578  CC-CCCGGGGGGGACGGGCCCGAAAGGCAGCGGCGGCACCGCGTCCGATCCTCGAGCGTA  1636

Query  480   TGGGGCTTTGTCACATGCTCTGTAGGATTGGCCGGCGCCTGCCGACGTTTTCCAACCATT  539
             ||||||||||||||  |||| ||||||  ||||||||||||||||| | | |||||||| 
Sbjct  1637  TGGGGCTTTGTCACCCGCTCCGTAGGACCGGCCGGCGCCTGCCGACCTCT-CCAACCAT-  1694

Query  540   CTTTCCAGGTTGACCTCGGATCAGGTAGGGATACCCGCTGAACTTAA  586
              ||||||||||||||||||||||||||||||||||||||||||||||
Sbjct  1695  -TTTCCAGGTTGACCTCGGATCAGGTAGGGATACCCGCTGAACTTAA  1740


>NW_020290553.1 Aspergillus heteromorphus CBS 117.55 chromosome Unknown BO70scaffold_148, 
whole genome shotgun sequence
Length=4213

 Score = 904 bits (489),  Expect = 0.0
 Identities = 556/587 (95%), Gaps = 9/587 (2%)
 Strand=Plus/Minus

Query  1     CAAGGTTTCCGTAGGTGAACCTGCGGAAGGATCATTACCGAGTGCGGGTCCTT-TGGGCC  59
             |||||||||||||||||||||||||||||||||||||||||||||||||||||  |||||
Sbjct  3205  CAAGGTTTCCGTAGGTGAACCTGCGGAAGGATCATTACCGAGTGCGGGTCCTTCGGGGCC  3146

Query  60    CAACCTCCCATCCGTGTCTATTGTACCCTGTTGCTTCGGCGGGCCCGCCGCTTGTCGGCC  119
             |||||||||| |||||||||  ||||| ||||||||||||||||||||||| ||||||||
Sbjct  3145  CAACCTCCCACCCGTGTCTACCGTACCATGTTGCTTCGGCGGGCCCGCCGCCTGTCGGCC  3086

Query  120   GCCgggggggCGCCTCTGCCCCCCGGGCCCGTGCCCGCCGGAGACCCCAACACGAACACT  179
             |||||||||    ||||| ||||||||||||||||||||| |||||||||||||||||||
Sbjct  3085  GCCGGGGGG----CTCTG-CCCCCGGGCCCGTGCCCGCCGAAGACCCCAACACGAACACT  3031

Query  180   GTCTGAAAGCGTGCAGTCTGAGTTGATTGAATGCAATCAGTTAAAACTTTCAACAATGGA  239
             |||||||||| |||||||||||||||||   |||||||||||||||||||||||||||||
Sbjct  3030  GTCTGAAAGCATGCAGTCTGAGTTGATTCTTTGCAATCAGTTAAAACTTTCAACAATGGA  2971

Query  240   TCTCTTGGTTCCGGCATCGATGAAGAACGCAGCGAAATGCGATAACTAATGTGAATTGCA  299
             ||||||||||||||||||||||||||||||||||||||||||||||||||||||||||||
Sbjct  2970  TCTCTTGGTTCCGGCATCGATGAAGAACGCAGCGAAATGCGATAACTAATGTGAATTGCA  2911

Query  300   GAATTCAGTGAATCATCGAGTCTTTGAACGCACATTGCGCCCCCTGGTATTCCGGGGGGC  359
             ||||||||||||||||||||||||||||||||||||||||||||||||||||||||||||
Sbjct  2910  GAATTCAGTGAATCATCGAGTCTTTGAACGCACATTGCGCCCCCTGGTATTCCGGGGGGC  2851

Query  360   ATGCCTGTCCGAGCGTCATTGCTGCCCTCAAGCCCGGCTTGTGTGTTGGGTCGCCGTCCC  419
             ||||||||||||||||||||||||||||||||||||||||||||||||||||| ||||||
Sbjct  2850  ATGCCTGTCCGAGCGTCATTGCTGCCCTCAAGCCCGGCTTGTGTGTTGGGTCGTCGTCCC  2791

Query  420   CCTCTCCGGGGGGACGGGCCCGAAAGGCAGCGGCGGCACCGCGTCCGATCCTCGAGCGTA  479
             || | | |||||||||||||||||||||||||||||||||||||||||||||||||||||
Sbjct  2790  CCCCCCGGGGGGGACGGGCCCGAAAGGCAGCGGCGGCACCGCGTCCGATCCTCGAGCGTA  2731

Query  480   TGGGGCTTTGTCACATGCTCTGTAGGATTGGCCGGCGCCTGCCGACGTTTTCCAACCATT  539
             ||||||||||||||  |||| ||||||  ||||||||||||||||| | | |||||||| 
Sbjct  2730  TGGGGCTTTGTCACCCGCTCCGTAGGACCGGCCGGCGCCTGCCGACCTCT-CCAACCAT-  2673

Query  540   CTTTCCAGGTTGACCTCGGATCAGGTAGGGATACCCGCTGAACTTAA  586
              ||||||||||||||||||||||||||||||||||||||||||||||
Sbjct  2672  -TTTCCAGGTTGACCTCGGATCAGGTAGGGATACCCGCTGAACTTAA  2627


>NW_020290541.1 Aspergillus heteromorphus CBS 117.55 chromosome Unknown BO70scaffold_136, 
whole genome shotgun sequence
Length=4852

 Score = 904 bits (489),  Expect = 0.0
 Identities = 556/587 (95%), Gaps = 9/587 (2%)
 Strand=Plus/Plus

Query  1     CAAGGTTTCCGTAGGTGAACCTGCGGAAGGATCATTACCGAGTGCGGGTCCTT-TGGGCC  59
             |||||||||||||||||||||||||||||||||||||||||||||||||||||  |||||
Sbjct  1524  CAAGGTTTCCGTAGGTGAACCTGCGGAAGGATCATTACCGAGTGCGGGTCCTTCGGGGCC  1583

Query  60    CAACCTCCCATCCGTGTCTATTGTACCCTGTTGCTTCGGCGGGCCCGCCGCTTGTCGGCC  119
             |||||||||| |||||||||  ||||| ||||||||||||||||||||||| ||||||||
Sbjct  1584  CAACCTCCCACCCGTGTCTACCGTACCATGTTGCTTCGGCGGGCCCGCCGCCTGTCGGCC  1643

Query  120   GCCgggggggCGCCTCTGCCCCCCGGGCCCGTGCCCGCCGGAGACCCCAACACGAACACT  179
             |||||||||||   ||||  |||||||||||||||||||| |||||||||||||||||||
Sbjct  1644  GCCGGGGGGGC---TCTG--CCCCGGGCCCGTGCCCGCCGAAGACCCCAACACGAACACT  1698

Query  180   GTCTGAAAGCGTGCAGTCTGAGTTGATTGAATGCAATCAGTTAAAACTTTCAACAATGGA  239
             |||||||||| |||||||||||||||||   |||||||||||||||||||||||||||||
Sbjct  1699  GTCTGAAAGCATGCAGTCTGAGTTGATTCTTTGCAATCAGTTAAAACTTTCAACAATGGA  1758

Query  240   TCTCTTGGTTCCGGCATCGATGAAGAACGCAGCGAAATGCGATAACTAATGTGAATTGCA  299
             ||||||||||||||||||||||||||||||||||||||||||||||||||||||||||||
Sbjct  1759  TCTCTTGGTTCCGGCATCGATGAAGAACGCAGCGAAATGCGATAACTAATGTGAATTGCA  1818

Query  300   GAATTCAGTGAATCATCGAGTCTTTGAACGCACATTGCGCCCCCTGGTATTCCGGGGGGC  359
             ||||||||||||||||||||||||||||||||||||||||||||||||||||||||||||
Sbjct  1819  GAATTCAGTGAATCATCGAGTCTTTGAACGCACATTGCGCCCCCTGGTATTCCGGGGGGC  1878

Query  360   ATGCCTGTCCGAGCGTCATTGCTGCCCTCAAGCCCGGCTTGTGTGTTGGGTCGCCGTCCC  419
             ||||||||||||||||||||||||||||||||||||||||||||||||||||| ||||||
Sbjct  1879  ATGCCTGTCCGAGCGTCATTGCTGCCCTCAAGCCCGGCTTGTGTGTTGGGTCGTCGTCCC  1938

Query  420   CCTCTCCGGGGGGACGGGCCCGAAAGGCAGCGGCGGCACCGCGTCCGATCCTCGAGCGTA  479
             || | | |||||||||||||||||||||||||||||||||||||||||||||||||||||
Sbjct  1939  CCCCCCGGGGGGGACGGGCCCGAAAGGCAGCGGCGGCACCGCGTCCGATCCTCGAGCGTA  1998

Query  480   TGGGGCTTTGTCACATGCTCTGTAGGATTGGCCGGCGCCTGCCGACGTTTTCCAACCATT  539
             ||||||||||||||  |||| ||||||  ||||||||||||||||| | | |||||||| 
Sbjct  1999  TGGGGCTTTGTCACCCGCTCCGTAGGACCGGCCGGCGCCTGCCGACCTCT-CCAACCAT-  2056

Query  540   CTTTCCAGGTTGACCTCGGATCAGGTAGGGATACCCGCTGAACTTAA  586
              ||||||||||||||||||||||||||||||||||||||||||||||
Sbjct  2057  -TTTCCAGGTTGACCTCGGATCAGGTAGGGATACCCGCTGAACTTAA  2102


>NW_020290540.1 Aspergillus heteromorphus CBS 117.55 chromosome Unknown BO70scaffold_135, 
whole genome shotgun sequence
Length=4854

 Score = 904 bits (489),  Expect = 0.0
 Identities = 556/587 (95%), Gaps = 9/587 (2%)
 Strand=Plus/Minus

Query  1     CAAGGTTTCCGTAGGTGAACCTGCGGAAGGATCATTACCGAGTGCGGGTCCTT-TGGGCC  59
             |||||||||||||||||||||||||||||||||||||||||||||||||||||  |||||
Sbjct  3325  CAAGGTTTCCGTAGGTGAACCTGCGGAAGGATCATTACCGAGTGCGGGTCCTTCGGGGCC  3266

Query  60    CAACCTCCCATCCGTGTCTATTGTACCCTGTTGCTTCGGCGGGCCCGCCGCTTGTCGGCC  119
             |||||||||| |||||||||  ||||| ||||||||||||||||||||||| ||||||||
Sbjct  3265  CAACCTCCCACCCGTGTCTACCGTACCATGTTGCTTCGGCGGGCCCGCCGCCTGTCGGCC  3206

Query  120   GCCgggggggCGCCTCTGCCCCCCGGGCCCGTGCCCGCCGGAGACCCCAACACGAACACT  179
             |||||||||    ||||| ||||||||||||||||||||| |||||||||||||||||||
Sbjct  3205  GCCGGGGGG----CTCTG-CCCCCGGGCCCGTGCCCGCCGAAGACCCCAACACGAACACT  3151

Query  180   GTCTGAAAGCGTGCAGTCTGAGTTGATTGAATGCAATCAGTTAAAACTTTCAACAATGGA  239
             |||||||||| |||||||||||||||||   |||||||||||||||||||||||||||||
Sbjct  3150  GTCTGAAAGCATGCAGTCTGAGTTGATTCTTTGCAATCAGTTAAAACTTTCAACAATGGA  3091

Query  240   TCTCTTGGTTCCGGCATCGATGAAGAACGCAGCGAAATGCGATAACTAATGTGAATTGCA  299
             ||||||||||||||||||||||||||||||||||||||||||||||||||||||||||||
Sbjct  3090  TCTCTTGGTTCCGGCATCGATGAAGAACGCAGCGAAATGCGATAACTAATGTGAATTGCA  3031

Query  300   GAATTCAGTGAATCATCGAGTCTTTGAACGCACATTGCGCCCCCTGGTATTCCGGGGGGC  359
             ||||||||||||||||||||||||||||||||||||||||||||||||||||||||||||
Sbjct  3030  GAATTCAGTGAATCATCGAGTCTTTGAACGCACATTGCGCCCCCTGGTATTCCGGGGGGC  2971

Query  360   ATGCCTGTCCGAGCGTCATTGCTGCCCTCAAGCCCGGCTTGTGTGTTGGGTCGCCGTCCC  419
             ||||||||||||||||||||||||||||||||||||||||||||||||||||| ||||||
Sbjct  2970  ATGCCTGTCCGAGCGTCATTGCTGCCCTCAAGCCCGGCTTGTGTGTTGGGTCGTCGTCCC  2911

Query  420   CCTCTCCGGGGGGACGGGCCCGAAAGGCAGCGGCGGCACCGCGTCCGATCCTCGAGCGTA  479
             || | | |||||||||||||||||||||||||||||||||||||||||||||||||||||
Sbjct  2910  CCCCCCGGGGGGGACGGGCCCGAAAGGCAGCGGCGGCACCGCGTCCGATCCTCGAGCGTA  2851

Query  480   TGGGGCTTTGTCACATGCTCTGTAGGATTGGCCGGCGCCTGCCGACGTTTTCCAACCATT  539
             ||||||||||||||  |||| ||||||  ||||||||||||||||| | | |||||||| 
Sbjct  2850  TGGGGCTTTGTCACCCGCTCCGTAGGACCGGCCGGCGCCTGCCGACCTCT-CCAACCAT-  2793

Query  540   CTTTCCAGGTTGACCTCGGATCAGGTAGGGATACCCGCTGAACTTAA  586
              ||||||||||||||||||||||||||||||||||||||||||||||
Sbjct  2792  -TTTCCAGGTTGACCTCGGATCAGGTAGGGATACCCGCTGAACTTAA  2747


>NW_020290522.1 Aspergillus heteromorphus CBS 117.55 chromosome Unknown BO70scaffold_117, 
whole genome shotgun sequence
Length=5948

 Score = 904 bits (489),  Expect = 0.0
 Identities = 556/587 (95%), Gaps = 9/587 (2%)
 Strand=Plus/Plus

Query  1     CAAGGTTTCCGTAGGTGAACCTGCGGAAGGATCATTACCGAGTGCGGGTCCTT-TGGGCC  59
             |||||||||||||||||||||||||||||||||||||||||||||||||||||  |||||
Sbjct  1279  CAAGGTTTCCGTAGGTGAACCTGCGGAAGGATCATTACCGAGTGCGGGTCCTTCGGGGCC  1338

Query  60    CAACCTCCCATCCGTGTCTATTGTACCCTGTTGCTTCGGCGGGCCCGCCGCTTGTCGGCC  119
             |||||||||| |||||||||  ||||| ||||||||||||||||||||||| ||||||||
Sbjct  1339  CAACCTCCCACCCGTGTCTACCGTACCATGTTGCTTCGGCGGGCCCGCCGCCTGTCGGCC  1398

Query  120   GCCgggggggCGCCTCTGCCCCCCGGGCCCGTGCCCGCCGGAGACCCCAACACGAACACT  179
             |||||||||    ||||| ||||||||||||||||||||| |||||||||||||||||||
Sbjct  1399  GCCGGGGGG----CTCTG-CCCCCGGGCCCGTGCCCGCCGAAGACCCCAACACGAACACT  1453

Query  180   GTCTGAAAGCGTGCAGTCTGAGTTGATTGAATGCAATCAGTTAAAACTTTCAACAATGGA  239
             |||||||||| |||||||||||||||||   |||||||||||||||||||||||||||||
Sbjct  1454  GTCTGAAAGCATGCAGTCTGAGTTGATTCTTTGCAATCAGTTAAAACTTTCAACAATGGA  1513

Query  240   TCTCTTGGTTCCGGCATCGATGAAGAACGCAGCGAAATGCGATAACTAATGTGAATTGCA  299
             ||||||||||||||||||||||||||||||||||||||||||||||||||||||||||||
Sbjct  1514  TCTCTTGGTTCCGGCATCGATGAAGAACGCAGCGAAATGCGATAACTAATGTGAATTGCA  1573

Query  300   GAATTCAGTGAATCATCGAGTCTTTGAACGCACATTGCGCCCCCTGGTATTCCGGGGGGC  359
             ||||||||||||||||||||||||||||||||||||||||||||||||||||||||||||
Sbjct  1574  GAATTCAGTGAATCATCGAGTCTTTGAACGCACATTGCGCCCCCTGGTATTCCGGGGGGC  1633

Query  360   ATGCCTGTCCGAGCGTCATTGCTGCCCTCAAGCCCGGCTTGTGTGTTGGGTCGCCGTCCC  419
             ||||||||||||||||||||||||||||||||||||||||||||||||||||| ||||||
Sbjct  1634  ATGCCTGTCCGAGCGTCATTGCTGCCCTCAAGCCCGGCTTGTGTGTTGGGTCGTCGTCCC  1693

Query  420   CCTCTCCGGGGGGACGGGCCCGAAAGGCAGCGGCGGCACCGCGTCCGATCCTCGAGCGTA  479
             || | | |||||||||||||||||||||||||||||||||||||||||||||||||||||
Sbjct  1694  CCCCCCGGGGGGGACGGGCCCGAAAGGCAGCGGCGGCACCGCGTCCGATCCTCGAGCGTA  1753

Query  480   TGGGGCTTTGTCACATGCTCTGTAGGATTGGCCGGCGCCTGCCGACGTTTTCCAACCATT  539
             ||||||||||||||  |||| ||||||  ||||||||||||||||| | | |||||||| 
Sbjct  1754  TGGGGCTTTGTCACCCGCTCCGTAGGACCGGCCGGCGCCTGCCGACCTCT-CCAACCAT-  1811

Query  540   CTTTCCAGGTTGACCTCGGATCAGGTAGGGATACCCGCTGAACTTAA  586
              ||||||||||||||||||||||||||||||||||||||||||||||
Sbjct  1812  -TTTCCAGGTTGACCTCGGATCAGGTAGGGATACCCGCTGAACTTAA  1857


>NW_020290583.1 Aspergillus heteromorphus CBS 117.55 chromosome Unknown BO70scaffold_178, 
whole genome shotgun sequence
Length=3270

 Score = 902 bits (488),  Expect = 0.0
 Identities = 556/587 (95%), Gaps = 11/587 (2%)
 Strand=Plus/Plus

Query  1     CAAGGTTTCCGTAGGTGAACCTGCGGAAGGATCATTACCGAGTGCGGGTCCTT-TGGGCC  59
             |||||||||||||||||||||||||||||||||||||||||||||||||||||  |||||
Sbjct  861   CAAGGTTTCCGTAGGTGAACCTGCGGAAGGATCATTACCGAGTGCGGGTCCTTCGGGGCC  920

Query  60    CAACCTCCCATCCGTGTCTATTGTACCCTGTTGCTTCGGCGGGCCCGCCGCTTGTCGGCC  119
             |||||||||| |||||||||  ||||| ||||||||||||||||||||||| ||||||||
Sbjct  921   CAACCTCCCACCCGTGTCTACCGTACCATGTTGCTTCGGCGGGCCCGCCGCCTGTCGGCC  980

Query  120   GCCgggggggCGCCTCTGCCCCCCGGGCCCGTGCCCGCCGGAGACCCCAACACGAACACT  179
             |||||||||    ||||| ||||| ||||||||||||||| |||||||||||||||||||
Sbjct  981   GCCGGGGGG----CTCTG-CCCCC-GGCCCGTGCCCGCCGAAGACCCCAACACGAACACT  1034

Query  180   GTCTGAAAGCGTGCAGTCTGAGTTGATTGAATGCAATCAGTTAAAACTTTCAACAATGGA  239
             |||||||||| |||||||||||||||||   |||||||||||||||||||||||||||||
Sbjct  1035  GTCTGAAAGCATGCAGTCTGAGTTGATTCTTTGCAATCAGTTAAAACTTTCAACAATGGA  1094

Query  240   TCTCTTGGTTCCGGCATCGATGAAGAACGCAGCGAAATGCGATAACTAATGTGAATTGCA  299
             ||||||||||||||||||||||||||||||||||||||||||||||||||||||||||||
Sbjct  1095  TCTCTTGGTTCCGGCATCGATGAAGAACGCAGCGAAATGCGATAACTAATGTGAATTGCA  1154

Query  300   GAATTCAGTGAATCATCGAGTCTTTGAACGCACATTGCGCCCCCTGGTATTCCGGGGGGC  359
             ||||||||||||||||||||||||||||||||||||||||||||||||||||||||||||
Sbjct  1155  GAATTCAGTGAATCATCGAGTCTTTGAACGCACATTGCGCCCCCTGGTATTCCGGGGGGC  1214

Query  360   ATGCCTGTCCGAGCGTCATTGCTGCCCTCAAGCCCGGCTTGTGTGTTGGGTCGCCGTCCC  419
             ||||||||||||||||||||||||||||||||||||||||||||||||||||| ||||||
Sbjct  1215  ATGCCTGTCCGAGCGTCATTGCTGCCCTCAAGCCCGGCTTGTGTGTTGGGTCGTCGTCCC  1274

Query  420   CCTCTCCGGGGGGACGGGCCCGAAAGGCAGCGGCGGCACCGCGTCCGATCCTCGAGCGTA  479
             || | |||||||||||||||||||||||||||||||||||||||||||||||||||||||
Sbjct  1275  CCCC-CCGGGGGGACGGGCCCGAAAGGCAGCGGCGGCACCGCGTCCGATCCTCGAGCGTA  1333

Query  480   TGGGGCTTTGTCACATGCTCTGTAGGATTGGCCGGCGCCTGCCGACGTTTTCCAACCATT  539
             ||||||||||||||  |||| ||||||  ||||||||||||||||| | | |||||||| 
Sbjct  1334  TGGGGCTTTGTCACCCGCTCCGTAGGACCGGCCGGCGCCTGCCGACCTCT-CCAACCAT-  1391

Query  540   CTTTCCAGGTTGACCTCGGATCAGGTAGGGATACCCGCTGAACTTAA  586
              ||||||||||||||||||||||||||||||||||||||||||||||
Sbjct  1392  -TTTCCAGGTTGACCTCGGATCAGGTAGGGATACCCGCTGAACTTAA  1437


>NW_020290582.1 Aspergillus heteromorphus CBS 117.55 chromosome Unknown BO70scaffold_177, 
whole genome shotgun sequence
Length=3306

 Score = 902 bits (488),  Expect = 0.0
 Identities = 556/587 (95%), Gaps = 12/587 (2%)
 Strand=Plus/Minus

Query  1     CAAGGTTTCCGTAGGTGAACCTGCGGAAGGATCATTACCGAGTGCGGGTCCTT-TGGGCC  59
             ||||| |||||||||||||||||||||||||||||||||||||||||||||||  |||||
Sbjct  3141  CAAGG-TTCCGTAGGTGAACCTGCGGAAGGATCATTACCGAGTGCGGGTCCTTCGGGGCC  3083

Query  60    CAACCTCCCATCCGTGTCTATTGTACCCTGTTGCTTCGGCGGGCCCGCCGCTTGTCGGCC  119
             |||||||||| |||||||||  ||||| ||||||||||||||||||||||| ||||||||
Sbjct  3082  CAACCTCCCACCCGTGTCTACCGTACCATGTTGCTTCGGCGGGCCCGCCGCCTGTCGGCC  3023

Query  120   GCCgggggggCGCCTCTGCCCCCCGGGCCCGTGCCCGCCGGAGACCCCAACACGAACACT  179
             |||||||||    ||||||||||||||||||||||||||| |||||||||||||||||||
Sbjct  3022  GCCGGGGGG----CTCTGCCCCCCGGGCCCGTGCCCGCCGAAGACCCCAACACGAACACT  2967

Query  180   GTCTGAAAGCGTGCAGTCTGAGTTGATTGAATGCAATCAGTTAAAACTTTCAACAATGGA  239
             |||||||||| |||||||||||||||||   |||||||||||||||||||||||||||||
Sbjct  2966  GTCTGAAAGCATGCAGTCTGAGTTGATTCTTTGCAATCAGTTAAAACTTTCAACAATGGA  2907

Query  240   TCTCTTGGTTCCGGCATCGATGAAGAACGCAGCGAAATGCGATAACTAATGTGAATTGCA  299
             ||||||||||||||||||||||||||||||||||||||||||||||||||||||||||||
Sbjct  2906  TCTCTTGGTTCCGGCATCGATGAAGAACGCAGCGAAATGCGATAACTAATGTGAATTGCA  2847

Query  300   GAATTCAGTGAATCATCGAGTCTTTGAACGCACATTGCGCCCCCTGGTATTCCGGGGGGC  359
             ||||||||||||||||||||||||||||||||||||||||||||||||||||||||||||
Sbjct  2846  GAATTCAGTGAATCATCGAGTCTTTGAACGCACATTGCGCCCCCTGGTATTCCGGGGGGC  2787

Query  360   ATGCCTGTCCGAGCGTCATTGCTGCCCTCAAGCCCGGCTTGTGTGTTGGGTCGCCGTCCC  419
             ||||||||||||||||||||||||||||||||||||||||||||||||||||| ||||||
Sbjct  2786  ATGCCTGTCCGAGCGTCATTGCTGCCCTCAAGCCCGGCTTGTGTGTTGGGTCGTCGTCCC  2727

Query  420   CCTCTCCGGGGGGACGGGCCCGAAAGGCAGCGGCGGCACCGCGTCCGATCCTCGAGCGTA  479
             || | |||||||||| ||||||||||||||||||||||||||||||||||||||||||||
Sbjct  2726  CC-C-CCGGGGGGAC-GGCCCGAAAGGCAGCGGCGGCACCGCGTCCGATCCTCGAGCGTA  2670

Query  480   TGGGGCTTTGTCACATGCTCTGTAGGATTGGCCGGCGCCTGCCGACGTTTTCCAACCATT  539
             ||||||||||||||  |||| ||||||  ||||||||||||||||| | | |||||||| 
Sbjct  2669  TGGGGCTTTGTCACCCGCTCCGTAGGACCGGCCGGCGCCTGCCGACCTCT-CCAACCAT-  2612

Query  540   CTTTCCAGGTTGACCTCGGATCAGGTAGGGATACCCGCTGAACTTAA  586
              ||||||||||||||||||||||||||||||||||||||||||||||
Sbjct  2611  -TTTCCAGGTTGACCTCGGATCAGGTAGGGATACCCGCTGAACTTAA  2566


>NW_020290566.1 Aspergillus heteromorphus CBS 117.55 chromosome Unknown BO70scaffold_161, 
whole genome shotgun sequence
Length=3658

 Score = 902 bits (488),  Expect = 0.0
 Identities = 556/587 (95%), Gaps = 11/587 (2%)
 Strand=Plus/Plus

Query  1     CAAGGTTTCCGTAGGTGAACCTGCGGAAGGATCATTACCGAGTGCGGGTCCTT-TGGGCC  59
             |||||||||||||||||||||||||||||||||||||||||||||||||||||  |||||
Sbjct  703   CAAGGTTTCCGTAGGTGAACCTGCGGAAGGATCATTACCGAGTGCGGGTCCTTCGGGGCC  762

Query  60    CAACCTCCCATCCGTGTCTATTGTACCCTGTTGCTTCGGCGGGCCCGCCGCTTGTCGGCC  119
             |||||||||| |||||||||  ||||| ||||||||||||||| ||||||| ||||||||
Sbjct  763   CAACCTCCCACCCGTGTCTACCGTACCATGTTGCTTCGGCGGG-CCGCCGCCTGTCGGCC  821

Query  120   GCCgggggggCGCCTCTGCCCCCCGGGCCCGTGCCCGCCGGAGACCCCAACACGAACACT  179
             |||||||||    ||||| ||||||||||||||||||||| |||||||||||||||||||
Sbjct  822   GCCGGGGGG----CTCTG-CCCCCGGGCCCGTGCCCGCCGAAGACCCCAACACGAACACT  876

Query  180   GTCTGAAAGCGTGCAGTCTGAGTTGATTGAATGCAATCAGTTAAAACTTTCAACAATGGA  239
             |||||||||| |||||||||||||||||   |||||||||||||||||||||||||||||
Sbjct  877   GTCTGAAAGCATGCAGTCTGAGTTGATTCTTTGCAATCAGTTAAAACTTTCAACAATGGA  936

Query  240   TCTCTTGGTTCCGGCATCGATGAAGAACGCAGCGAAATGCGATAACTAATGTGAATTGCA  299
             ||||||||||||||||||||||||||||||||||||||||||||||||||||||||||||
Sbjct  937   TCTCTTGGTTCCGGCATCGATGAAGAACGCAGCGAAATGCGATAACTAATGTGAATTGCA  996

Query  300   GAATTCAGTGAATCATCGAGTCTTTGAACGCACATTGCGCCCCCTGGTATTCCGGGGGGC  359
             ||||||||||||||||||||||||||||||||||||||||||||||||||||||||||||
Sbjct  997   GAATTCAGTGAATCATCGAGTCTTTGAACGCACATTGCGCCCCCTGGTATTCCGGGGGGC  1056

Query  360   ATGCCTGTCCGAGCGTCATTGCTGCCCTCAAGCCCGGCTTGTGTGTTGGGTCGCCGTCCC  419
             ||||||||||||||||||||||||||||||||||||||||||||||||||||| ||||||
Sbjct  1057  ATGCCTGTCCGAGCGTCATTGCTGCCCTCAAGCCCGGCTTGTGTGTTGGGTCGTCGTCCC  1116

Query  420   CCTCTCCGGGGGGACGGGCCCGAAAGGCAGCGGCGGCACCGCGTCCGATCCTCGAGCGTA  479
             || | |||||||||||||||||||||||||||||||||||||||||||||||||||||||
Sbjct  1117  CCCC-CCGGGGGGACGGGCCCGAAAGGCAGCGGCGGCACCGCGTCCGATCCTCGAGCGTA  1175

Query  480   TGGGGCTTTGTCACATGCTCTGTAGGATTGGCCGGCGCCTGCCGACGTTTTCCAACCATT  539
             ||||||||||||||  |||| ||||||  ||||||||||||||||| | | |||||||| 
Sbjct  1176  TGGGGCTTTGTCACCCGCTCCGTAGGACCGGCCGGCGCCTGCCGACCTCT-CCAACCAT-  1233

Query  540   CTTTCCAGGTTGACCTCGGATCAGGTAGGGATACCCGCTGAACTTAA  586
              ||||||||||||||||||||||||||||||||||||||||||||||
Sbjct  1234  -TTTCCAGGTTGACCTCGGATCAGGTAGGGATACCCGCTGAACTTAA  1279


>NW_020290558.1 Aspergillus heteromorphus CBS 117.55 chromosome Unknown BO70scaffold_153, 
whole genome shotgun sequence
Length=4044

 Score = 902 bits (488),  Expect = 0.0
 Identities = 556/587 (95%), Gaps = 12/587 (2%)
 Strand=Plus/Plus

Query  1     CAAGGTTTCCGTAGGTGAACCTGCGGAAGGATCATTACCGAGTGCGGGTCCTT-TGGGCC  59
             |||||||||||||||||||||||||||||||||||||||||||||||||||||  |||||
Sbjct  843   CAAGGTTTCCGTAGGTGAACCTGCGGAAGGATCATTACCGAGTGCGGGTCCTTCGGGGCC  902

Query  60    CAACCTCCCATCCGTGTCTATTGTACCCTGTTGCTTCGGCGGGCCCGCCGCTTGTCGGCC  119
             |||||||||| |||||||||  ||||| ||||||||||||||| ||||||| ||||||||
Sbjct  903   CAACCTCCCACCCGTGTCTACCGTACCATGTTGCTTCGGCGGG-CCGCCGCCTGTCGGCC  961

Query  120   GCCgggggggCGCCTCTGCCCCCCGGGCCCGTGCCCGCCGGAGACCCCAACACGAACACT  179
             |||||||||||   |||| |||||||| |||||||||||| |||||||||||||||||||
Sbjct  962   GCCGGGGGGGC---TCTG-CCCCCGGG-CCGTGCCCGCCGAAGACCCCAACACGAACACT  1016

Query  180   GTCTGAAAGCGTGCAGTCTGAGTTGATTGAATGCAATCAGTTAAAACTTTCAACAATGGA  239
             |||||||||| |||||||||||||||||   |||||||||||||||||||||||||||||
Sbjct  1017  GTCTGAAAGCATGCAGTCTGAGTTGATTCTTTGCAATCAGTTAAAACTTTCAACAATGGA  1076

Query  240   TCTCTTGGTTCCGGCATCGATGAAGAACGCAGCGAAATGCGATAACTAATGTGAATTGCA  299
             ||||||||||||||||||||||||||||||||||||||||||||||||||||||||||||
Sbjct  1077  TCTCTTGGTTCCGGCATCGATGAAGAACGCAGCGAAATGCGATAACTAATGTGAATTGCA  1136

Query  300   GAATTCAGTGAATCATCGAGTCTTTGAACGCACATTGCGCCCCCTGGTATTCCGGGGGGC  359
             ||||||||||||||||||||||||||||||||||||||||||||||||||||||||||||
Sbjct  1137  GAATTCAGTGAATCATCGAGTCTTTGAACGCACATTGCGCCCCCTGGTATTCCGGGGGGC  1196

Query  360   ATGCCTGTCCGAGCGTCATTGCTGCCCTCAAGCCCGGCTTGTGTGTTGGGTCGCCGTCCC  419
             ||||||||||||||||||||||||||||||||||||||||||||||||||||| ||||||
Sbjct  1197  ATGCCTGTCCGAGCGTCATTGCTGCCCTCAAGCCCGGCTTGTGTGTTGGGTCGTCGTCCC  1256

Query  420   CCTCTCCGGGGGGACGGGCCCGAAAGGCAGCGGCGGCACCGCGTCCGATCCTCGAGCGTA  479
             || | |||||||||||||||||||||||||||||||||||||||||||||||||||||||
Sbjct  1257  CC-C-CCGGGGGGACGGGCCCGAAAGGCAGCGGCGGCACCGCGTCCGATCCTCGAGCGTA  1314

Query  480   TGGGGCTTTGTCACATGCTCTGTAGGATTGGCCGGCGCCTGCCGACGTTTTCCAACCATT  539
             ||||||||||||||  |||| ||||||  ||||||||||||||||| | | |||||||| 
Sbjct  1315  TGGGGCTTTGTCACCCGCTCCGTAGGACCGGCCGGCGCCTGCCGACCTCT-CCAACCAT-  1372

Query  540   CTTTCCAGGTTGACCTCGGATCAGGTAGGGATACCCGCTGAACTTAA  586
              ||||||||||||||||||||||||||||||||||||||||||||||
Sbjct  1373  -TTTCCAGGTTGACCTCGGATCAGGTAGGGATACCCGCTGAACTTAA  1418


>NW_020290544.1 Aspergillus heteromorphus CBS 117.55 chromosome Unknown BO70scaffold_139, 
whole genome shotgun sequence
Length=4631

 Score = 902 bits (488),  Expect = 0.0
 Identities = 556/587 (95%), Gaps = 12/587 (2%)
 Strand=Plus/Minus

Query  1     CAAGGTTTCCGTAGGTGAACCTGCGGAAGGATCATTACCGAGTGCGGGTCCTT-TGGGCC  59
             |||||||||||||||||||||||||||||||||||||||||||||||||||||  |||||
Sbjct  4010  CAAGGTTTCCGTAGGTGAACCTGCGGAAGGATCATTACCGAGTGCGGGTCCTTCGGGGCC  3951

Query  60    CAACCTCCCATCCGTGTCTATTGTACCCTGTTGCTTCGGCGGGCCCGCCGCTTGTCGGCC  119
             |||||||||| |||||||||  ||||| ||||||||||||||||||||||| ||||||||
Sbjct  3950  CAACCTCCCACCCGTGTCTACCGTACCATGTTGCTTCGGCGGGCCCGCCGCCTGTCGGCC  3891

Query  120   GCCgggggggCGCCTCTGCCCCCCGGGCCCGTGCCCGCCGGAGACCCCAACACGAACACT  179
             |||||||||    ||||||||||||||||||||||||||| |||||||||||||||||||
Sbjct  3890  GCCGGGGGG----CTCTGCCCCCCGGGCCCGTGCCCGCCGAAGACCCCAACACGAACACT  3835

Query  180   GTCTGAAAGCGTGCAGTCTGAGTTGATTGAATGCAATCAGTTAAAACTTTCAACAATGGA  239
             |||||||||| |||||||||||||||||   |||||||||||||||||||||||||||||
Sbjct  3834  GTCTGAAAGCATGCAGTCTGAGTTGATTCTTTGCAATCAGTTAAAACTTTCAACAATGGA  3775

Query  240   TCTCTTGGTTCCGGCATCGATGAAGAACGCAGCGAAATGCGATAACTAATGTGAATTGCA  299
             ||||||||||||||||||||||||||||||||||||||||||||||||||||||||||||
Sbjct  3774  TCTCTTGGTTCCGGCATCGATGAAGAACGCAGCGAAATGCGATAACTAATGTGAATTGCA  3715

Query  300   GAATTCAGTGAATCATCGAGTCTTTGAACGCACATTGCGCCCCCTGGTATTCCGGGGGGC  359
             |||||||||||||||||||||||||||||||||||||||||||||||||||||||||| |
Sbjct  3714  GAATTCAGTGAATCATCGAGTCTTTGAACGCACATTGCGCCCCCTGGTATTCCGGGGG-C  3656

Query  360   ATGCCTGTCCGAGCGTCATTGCTGCCCTCAAGCCCGGCTTGTGTGTTGGGTCGCCGTCCC  419
             ||||||||||||||||||||||||||||||||||||||||||||||||||||| ||||||
Sbjct  3655  ATGCCTGTCCGAGCGTCATTGCTGCCCTCAAGCCCGGCTTGTGTGTTGGGTCGTCGTCCC  3596

Query  420   CCTCTCCGGGGGGACGGGCCCGAAAGGCAGCGGCGGCACCGCGTCCGATCCTCGAGCGTA  479
             || | |||||||||| ||||||||||||||||||||||||||||||||||||||||||||
Sbjct  3595  CC-C-CCGGGGGGAC-GGCCCGAAAGGCAGCGGCGGCACCGCGTCCGATCCTCGAGCGTA  3539

Query  480   TGGGGCTTTGTCACATGCTCTGTAGGATTGGCCGGCGCCTGCCGACGTTTTCCAACCATT  539
             ||||||||||||||  |||| ||||||  ||||||||||||||||| | | |||||||| 
Sbjct  3538  TGGGGCTTTGTCACCCGCTCCGTAGGACCGGCCGGCGCCTGCCGACCTCT-CCAACCAT-  3481

Query  540   CTTTCCAGGTTGACCTCGGATCAGGTAGGGATACCCGCTGAACTTAA  586
              ||||||||||||||||||||||||||||||||||||||||||||||
Sbjct  3480  -TTTCCAGGTTGACCTCGGATCAGGTAGGGATACCCGCTGAACTTAA  3435


>NW_020290532.1 Aspergillus heteromorphus CBS 117.55 chromosome Unknown BO70scaffold_127, 
whole genome shotgun sequence
Length=5312

 Score = 902 bits (488),  Expect = 0.0
 Identities = 556/587 (95%), Gaps = 12/587 (2%)
 Strand=Plus/Minus

Query  1     CAAGGTTTCCGTAGGTGAACCTGCGGAAGGATCATTACCGAGTGCGGGTCCTT-TGGGCC  59
             |||||||||||||||||||||||||||||||||||||||||||||||||||||  |||||
Sbjct  3145  CAAGGTTTCCGTAGGTGAACCTGCGGAAGGATCATTACCGAGTGCGGGTCCTTCGGGGCC  3086

Query  60    CAACCTCCCATCCGTGTCTATTGTACCCTGTTGCTTCGGCGGGCCCGCCGCTTGTCGGCC  119
             |||||||||| |||||||||  ||||| ||||||||||||||||||||||| ||||||||
Sbjct  3085  CAACCTCCCACCCGTGTCTACCGTACCATGTTGCTTCGGCGGGCCCGCCGCCTGTCGGCC  3026

Query  120   GCCgggggggCGCCTCTGCCCCCCGGGCCCGTGCCCGCCGGAGACCCCAACACGAACACT  179
             |||||||||    ||||| ||||||||||||||||||||| |||||||||||||||||||
Sbjct  3025  GCCGGGGGG----CTCTG-CCCCCGGGCCCGTGCCCGCCGAAGACCCCAACACGAACACT  2971

Query  180   GTCTGAAAGCGTGCAGTCTGAGTTGATTGAATGCAATCAGTTAAAACTTTCAACAATGGA  239
             |||||||||| |||||||||||||||||   |||||||||||||||||||||||||||||
Sbjct  2970  GTCTGAAAGCATGCAGTCTGAGTTGATTCTTTGCAATCAGTTAAAACTTTCAACAATGGA  2911

Query  240   TCTCTTGGTTCCGGCATCGATGAAGAACGCAGCGAAATGCGATAACTAATGTGAATTGCA  299
             ||||||||||||||||||||||||||||||||||||||||||||||||||||||||||||
Sbjct  2910  TCTCTTGGTTCCGGCATCGATGAAGAACGCAGCGAAATGCGATAACTAATGTGAATTGCA  2851

Query  300   GAATTCAGTGAATCATCGAGTCTTTGAACGCACATTGCGCCCCCTGGTATTCCGGGGGGC  359
             ||||||||||||||||||||||||||||||||||||||||||||||||||||||||||||
Sbjct  2850  GAATTCAGTGAATCATCGAGTCTTTGAACGCACATTGCGCCCCCTGGTATTCCGGGGGGC  2791

Query  360   ATGCCTGTCCGAGCGTCATTGCTGCCCTCAAGCCCGGCTTGTGTGTTGGGTCGCCGTCCC  419
             ||||||||||||||||||||||||||||||||||||||||||||||||||||| ||||||
Sbjct  2790  ATGCCTGTCCGAGCGTCATTGCTGCCCTCAAGCCCGGCTTGTGTGTTGGGTCGTCGTCCC  2731

Query  420   CCTCTCCGGGGGGACGGGCCCGAAAGGCAGCGGCGGCACCGCGTCCGATCCTCGAGCGTA  479
             ||   |||||||||||||||||||||||||||||||||||||||||||||||||||||||
Sbjct  2730  CC---CCGGGGGGACGGGCCCGAAAGGCAGCGGCGGCACCGCGTCCGATCCTCGAGCGTA  2674

Query  480   TGGGGCTTTGTCACATGCTCTGTAGGATTGGCCGGCGCCTGCCGACGTTTTCCAACCATT  539
             ||||||||||||||  |||| ||||||  ||||||||||||||||| | | |||||||| 
Sbjct  2673  TGGGGCTTTGTCACCCGCTCCGTAGGACCGGCCGGCGCCTGCCGACCTCT-CCAACCAT-  2616

Query  540   CTTTCCAGGTTGACCTCGGATCAGGTAGGGATACCCGCTGAACTTAA  586
              ||||||||||||||||||||||||||||||||||||||||||||||
Sbjct  2615  -TTTCCAGGTTGACCTCGGATCAGGTAGGGATACCCGCTGAACTTAA  2570


>NW_020290556.1 Aspergillus heteromorphus CBS 117.55 chromosome Unknown BO70scaffold_151, 
whole genome shotgun sequence
Length=4076

 Score = 898 bits (486),  Expect = 0.0
 Identities = 556/588 (95%), Gaps = 11/588 (2%)
 Strand=Plus/Minus

Query  1     CAAGGTTTCCGTAGGTGAACCTGCGGAAGGATCATTACCGAGTGCGGGTCCTT-TGGGCC  59
             |||||||||||||||||||||||||||||||||||||||||||||||||||||  |||||
Sbjct  1493  CAAGGTTTCCGTAGGTGAACCTGCGGAAGGATCATTACCGAGTGCGGGTCCTTCGGGGCC  1434

Query  60    CAACCTCCCATCCGTGTCTATTGTACCCTGTTGCTTCGGCGGGCCCGCCGCTTGTCGGCC  119
             |||||||||| |||||||||  ||||| ||||||||||||||||||||||| ||||||||
Sbjct  1433  CAACCTCCCACCCGTGTCTACCGTACCATGTTGCTTCGGCGGGCCCGCCGCCTGTCGGCC  1374

Query  120   GCCgggggggCGCCTCTGCCCCCCGGGCCCGTGCCCGCCGGAGACCCCAACACGAACACT  179
             |||||||||    ||||| ||||||||||||||||||||| |||||||||||||||||||
Sbjct  1373  GCCGGGGGG----CTCTG-CCCCCGGGCCCGTGCCCGCCGAAGACCCCAACACGAACACT  1319

Query  180   GTCTGAAAGCGTGCAGTCTGAGTTGATTGAATGCAATCAGTTAAAACTTTCAACAATGGA  239
             |||||||||| |||||||||||||||||   |||||||||||||||||||||||||||||
Sbjct  1318  GTCTGAAAGCATGCAGTCTGAGTTGATTCTTTGCAATCAGTTAAAACTTTCAACAATGGA  1259

Query  240   TCTCTTGGTTCCGGCATCGATGAAGAACGCAGCGAAATGCGATAACTAATGTGAATTGCA  299
             ||||||||||||||||||||||||||||||||||||||||||||||||||||||||||||
Sbjct  1258  TCTCTTGGTTCCGGCATCGATGAAGAACGCAGCGAAATGCGATAACTAATGTGAATTGCA  1199

Query  300   GAATTCAGTGAATCATCGAGTCTTTGAACGCACATTGCGCCCCCTGGTATTCCGGGGGGC  359
             ||||||||||||||||||||||||||||||||||||||||||||||||||||||||||||
Sbjct  1198  GAATTCAGTGAATCATCGAGTCTTTGAACGCACATTGCGCCCCCTGGTATTCCGGGGGGC  1139

Query  360   ATGCCTGTCCGAGCGTCATTGCTGCCCTCAAGCCCGGCTTGTGTGTTGGGTCGCCGTCCC  419
             ||||||||||||||||||||||||||||||||||||||||||||||||||||| ||||||
Sbjct  1138  ATGCCTGTCCGAGCGTCATTGCTGCCCTCAAGCCCGGCTTGTGTGTTGGGTCGTCGTCCC  1079

Query  420   CCTCTCC-GGGGGGACGGGCCCGAAAGGCAGCGGCGGCACCGCGTCCGATCCTCGAGCGT  478
             || | |  ||||||||||||||||||||||||||||||||||||||||||||||||||||
Sbjct  1078  CC-CCCGGGGGGGGACGGGCCCGAAAGGCAGCGGCGGCACCGCGTCCGATCCTCGAGCGT  1020

Query  479   ATGGGGCTTTGTCACATGCTCTGTAGGATTGGCCGGCGCCTGCCGACGTTTTCCAACCAT  538
             |||||||||||||||  |||| ||||||  ||||||||||||||||| | | ||||||||
Sbjct  1019  ATGGGGCTTTGTCACCCGCTCCGTAGGACCGGCCGGCGCCTGCCGACCTCT-CCAACCAT  961

Query  539   TCTTTCCAGGTTGACCTCGGATCAGGTAGGGATACCCGCTGAACTTAA  586
               ||||||||||||||||||||||||||||||||||||||||||||||
Sbjct  960   --TTTCCAGGTTGACCTCGGATCAGGTAGGGATACCCGCTGAACTTAA  915


>NW_020290510.1 Aspergillus heteromorphus CBS 117.55 chromosome Unknown BO70scaffold_105, 
whole genome shotgun sequence
Length=10206

 Score = 898 bits (486),  Expect = 0.0
 Identities = 555/587 (95%), Gaps = 10/587 (2%)
 Strand=Plus/Minus

Query  1     CAAGGTTTCCGTAGGTGAACCTGCGGAAGGATCATTACCGAGTGCGGGTCCTT-TGGGCC  59
             |||||||||||||||||||||||||||||||||||||||||||||||||||||  |||||
Sbjct  3243  CAAGGTTTCCGTAGGTGAACCTGCGGAAGGATCATTACCGAGTGCGGGTCCTTCGGGGCC  3184

Query  60    CAACCTCCCATCCGTGTCTATTGTACCCTGTTGCTTCGGCGGGCCCGCCGCTTGTCGGCC  119
             |||||||||| |||||||||  ||||| |||||||||||||| |||||||| ||||||||
Sbjct  3183  CAACCTCCCACCCGTGTCTACCGTACCATGTTGCTTCGGCGG-CCCGCCGCCTGTCGGCC  3125

Query  120   GCCgggggggCGCCTCTGCCCCCCGGGCCCGTGCCCGCCGGAGACCCCAACACGAACACT  179
             |||||||||    ||||| ||||||||||||||||||||| |||||||||||||||||||
Sbjct  3124  GCCGGGGGG----CTCTG-CCCCCGGGCCCGTGCCCGCCGAAGACCCCAACACGAACACT  3070

Query  180   GTCTGAAAGCGTGCAGTCTGAGTTGATTGAATGCAATCAGTTAAAACTTTCAACAATGGA  239
             |||||||||| |||||||||||||||||   |||||||||||||||||||||||||||||
Sbjct  3069  GTCTGAAAGCATGCAGTCTGAGTTGATTCTTTGCAATCAGTTAAAACTTTCAACAATGGA  3010

Query  240   TCTCTTGGTTCCGGCATCGATGAAGAACGCAGCGAAATGCGATAACTAATGTGAATTGCA  299
             ||||||||||||||||||||||||||||||||||||||||||||||||||||||||||||
Sbjct  3009  TCTCTTGGTTCCGGCATCGATGAAGAACGCAGCGAAATGCGATAACTAATGTGAATTGCA  2950

Query  300   GAATTCAGTGAATCATCGAGTCTTTGAACGCACATTGCGCCCCCTGGTATTCCGGGGGGC  359
             ||||||||||||||||||||||||||||||||||||||||||||||||||||||||||||
Sbjct  2949  GAATTCAGTGAATCATCGAGTCTTTGAACGCACATTGCGCCCCCTGGTATTCCGGGGGGC  2890

Query  360   ATGCCTGTCCGAGCGTCATTGCTGCCCTCAAGCCCGGCTTGTGTGTTGGGTCGCCGTCCC  419
             ||||||||||||||||||||||||||||||||||||||||||||||||||||| ||||||
Sbjct  2889  ATGCCTGTCCGAGCGTCATTGCTGCCCTCAAGCCCGGCTTGTGTGTTGGGTCGTCGTCCC  2830

Query  420   CCTCTCCGGGGGGACGGGCCCGAAAGGCAGCGGCGGCACCGCGTCCGATCCTCGAGCGTA  479
             || | | |||||||||||||||||||||||||||||||||||||||||||||||||||||
Sbjct  2829  CCCCCCGGGGGGGACGGGCCCGAAAGGCAGCGGCGGCACCGCGTCCGATCCTCGAGCGTA  2770

Query  480   TGGGGCTTTGTCACATGCTCTGTAGGATTGGCCGGCGCCTGCCGACGTTTTCCAACCATT  539
             ||||||||||||||  |||| ||||||  ||||||||||||||||| | | |||||||| 
Sbjct  2769  TGGGGCTTTGTCACCCGCTCCGTAGGACCGGCCGGCGCCTGCCGACCTCT-CCAACCAT-  2712

Query  540   CTTTCCAGGTTGACCTCGGATCAGGTAGGGATACCCGCTGAACTTAA  586
              ||||||||||||||||||||||||||||||||||||||||||||||
Sbjct  2711  -TTTCCAGGTTGACCTCGGATCAGGTAGGGATACCCGCTGAACTTAA  2666


>NW_020290542.1 Aspergillus heteromorphus CBS 117.55 chromosome Unknown BO70scaffold_137, 
whole genome shotgun sequence
Length=4772

 Score = 896 bits (485),  Expect = 0.0
 Identities = 555/587 (95%), Gaps = 11/587 (2%)
 Strand=Plus/Plus

Query  1     CAAGGTTTCCGTAGGTGAACCTGCGGAAGGATCATTACCGAGTGCGGGTCCTT-TGGGCC  59
             |||||||||||||||||||||||||||||||||||||||||||||||||||||  |||||
Sbjct  1411  CAAGGTTTCCGTAGGTGAACCTGCGGAAGGATCATTACCGAGTGCGGGTCCTTCGGGGCC  1470

Query  60    CAACCTCCCATCCGTGTCTATTGTACCCTGTTGCTTCGGCGGGCCCGCCGCTTGTCGGCC  119
             |||||||||| |||||||||  ||||| ||||||||||||||||||||||| ||||||||
Sbjct  1471  CAACCTCCCACCCGTGTCTACCGTACCATGTTGCTTCGGCGGGCCCGCCGCCTGTCGGCC  1530

Query  120   GCCgggggggCGCCTCTGCCCCCCGGGCCCGTGCCCGCCGGAGACCCCAACACGAACACT  179
             |||||||||    ||||| ||||||||||||||||||||| ||| |||||||||||||||
Sbjct  1531  GCCGGGGGG----CTCTG-CCCCCGGGCCCGTGCCCGCCGAAGA-CCCAACACGAACACT  1584

Query  180   GTCTGAAAGCGTGCAGTCTGAGTTGATTGAATGCAATCAGTTAAAACTTTCAACAATGGA  239
             |||||||||| |||||||||||||||||   |||||||||||||||||||||||||||||
Sbjct  1585  GTCTGAAAGCATGCAGTCTGAGTTGATTCTTTGCAATCAGTTAAAACTTTCAACAATGGA  1644

Query  240   TCTCTTGGTTCCGGCATCGATGAAGAACGCAGCGAAATGCGATAACTAATGTGAATTGCA  299
             ||||||||||||||||||||||||||||||||||||||||||||||||||||||||||||
Sbjct  1645  TCTCTTGGTTCCGGCATCGATGAAGAACGCAGCGAAATGCGATAACTAATGTGAATTGCA  1704

Query  300   GAATTCAGTGAATCATCGAGTCTTTGAACGCACATTGCGCCCCCTGGTATTCCGGGGGGC  359
             ||||||||||||||||||||||||||||||||||||||||||||||||||||||||||||
Sbjct  1705  GAATTCAGTGAATCATCGAGTCTTTGAACGCACATTGCGCCCCCTGGTATTCCGGGGGGC  1764

Query  360   ATGCCTGTCCGAGCGTCATTGCTGCCCTCAAGCCCGGCTTGTGTGTTGGGTCGCCGTCCC  419
             ||||||||||||||||||||||||||||||||||||||||||||||||||||| ||||||
Sbjct  1765  ATGCCTGTCCGAGCGTCATTGCTGCCCTCAAGCCCGGCTTGTGTGTTGGGTCGTCGTCCC  1824

Query  420   CCTCTCCGGGGGGACGGGCCCGAAAGGCAGCGGCGGCACCGCGTCCGATCCTCGAGCGTA  479
             || | | |||||||||||||||||||||||||||||||||||||||||||||||||||||
Sbjct  1825  CC-CCCGGGGGGGACGGGCCCGAAAGGCAGCGGCGGCACCGCGTCCGATCCTCGAGCGTA  1883

Query  480   TGGGGCTTTGTCACATGCTCTGTAGGATTGGCCGGCGCCTGCCGACGTTTTCCAACCATT  539
             ||||||||||||||  |||| ||||||  ||||||||||||||||| | | |||||||| 
Sbjct  1884  TGGGGCTTTGTCACCCGCTCCGTAGGACCGGCCGGCGCCTGCCGACCTCT-CCAACCAT-  1941

Query  540   CTTTCCAGGTTGACCTCGGATCAGGTAGGGATACCCGCTGAACTTAA  586
              ||||||||||||||||||||||||||||||||||||||||||||||
Sbjct  1942  -TTTCCAGGTTGACCTCGGATCAGGTAGGGATACCCGCTGAACTTAA  1987


>NW_020290518.1 Aspergillus heteromorphus CBS 117.55 chromosome Unknown BO70scaffold_113, 
whole genome shotgun sequence
Length=6342

 Score = 896 bits (485),  Expect = 0.0
 Identities = 555/587 (95%), Gaps = 11/587 (2%)
 Strand=Plus/Plus

Query  1    CAAGGTTTCCGTAGGTGAACCTGCGGAAGGATCATTACCGAGTGCGGGTCCTT-TGGGCC  59
            |||||||||||||||||||||||||||||||||||||||||||||||||||||  |||||
Sbjct  111  CAAGGTTTCCGTAGGTGAACCTGCGGAAGGATCATTACCGAGTGCGGGTCCTTCGGGGCC  170

Query  60   CAACCTCCCATCCGTGTCTATTGTACCCTGTTGCTTCGGCGGGCCCGCCGCTTGTCGGCC  119
            |||||||||| |||||||||  ||||| ||||||||||||||||||||||| ||||||||
Sbjct  171  CAACCTCCCACCCGTGTCTACCGTACCATGTTGCTTCGGCGGGCCCGCCGCCTGTCGGCC  230

Query  120  GCCgggggggCGCCTCTGCCCCCCGGGCCCGTGCCCGCCGGAGACCCCAACACGAACACT  179
            |||||||||    ||||| ||||||||||||||||||||| |||||||||||||||||||
Sbjct  231  GCCGGGGGG----CTCTG-CCCCCGGGCCCGTGCCCGCCGAAGACCCCAACACGAACACT  285

Query  180  GTCTGAAAGCGTGCAGTCTGAGTTGATTGAATGCAATCAGTTAAAACTTTCAACAATGGA  239
            |||||||||| |||||||||||||||||   |||||||||||||||||||||||||||||
Sbjct  286  GTCTGAAAGCATGCAGTCTGAGTTGATTCTTTGCAATCAGTTAAAACTTTCAACAATGGA  345

Query  240  TCTCTTGGTTCCGGCATCGATGAAGAACGCAGCGAAATGCGATAACTAATGTGAATTGCA  299
            ||||||||||||||||||||||||||||||||||||||||||||||||||||||||||||
Sbjct  346  TCTCTTGGTTCCGGCATCGATGAAGAACGCAGCGAAATGCGATAACTAATGTGAATTGCA  405

Query  300  GAATTCAGTGAATCATCGAGTCTTTGAACGCACATTGCGCCCCCTGGTATTCCGGGGGGC  359
            ||||||||||||||||||||||||||||||||||||||||||||||||||||| ||||||
Sbjct  406  GAATTCAGTGAATCATCGAGTCTTTGAACGCACATTGCGCCCCCTGGTATTCC-GGGGGC  464

Query  360  ATGCCTGTCCGAGCGTCATTGCTGCCCTCAAGCCCGGCTTGTGTGTTGGGTCGCCGTCCC  419
            ||||||||||||||||||||||||||||||||||||||||||||||||||||| ||||||
Sbjct  465  ATGCCTGTCCGAGCGTCATTGCTGCCCTCAAGCCCGGCTTGTGTGTTGGGTCGTCGTCCC  524

Query  420  CCTCTCCGGGGGGACGGGCCCGAAAGGCAGCGGCGGCACCGCGTCCGATCCTCGAGCGTA  479
            || | | |||||||||||||||||||||||||||||||||||||||||||||||||||||
Sbjct  525  CC-CCCGGGGGGGACGGGCCCGAAAGGCAGCGGCGGCACCGCGTCCGATCCTCGAGCGTA  583

Query  480  TGGGGCTTTGTCACATGCTCTGTAGGATTGGCCGGCGCCTGCCGACGTTTTCCAACCATT  539
            ||||||||||||||  |||| ||||||  ||||||||||||||||| | | |||||||| 
Sbjct  584  TGGGGCTTTGTCACCCGCTCCGTAGGACCGGCCGGCGCCTGCCGACCTCT-CCAACCAT-  641

Query  540  CTTTCCAGGTTGACCTCGGATCAGGTAGGGATACCCGCTGAACTTAA  586
             ||||||||||||||||||||||||||||||||||||||||||||||
Sbjct  642  -TTTCCAGGTTGACCTCGGATCAGGTAGGGATACCCGCTGAACTTAA  687


>NW_020290528.1 Aspergillus heteromorphus CBS 117.55 chromosome Unknown BO70scaffold_123, 
whole genome shotgun sequence
Length=5482

 Score = 894 bits (484),  Expect = 0.0
 Identities = 554/586 (95%), Gaps = 11/586 (2%)
 Strand=Plus/Minus

Query  1     CAAGGTTTCCGTAGGTGAACCTGCGGAAGGATCATTACCGAGTGCGGGTCCTTTGGGCCC  60
             ||||||||||||||||||||||||||||||||||||||||||||||||||||| ||| ||
Sbjct  3540  CAAGGTTTCCGTAGGTGAACCTGCGGAAGGATCATTACCGAGTGCGGGTCCTTCGGGGCC  3481

Query  61    AACCTCCCATCCGTGTCTATTGTACCCTGTTGCTTCGGCGGGCCCGCCGCTTGTCGGCCG  120
             ||||||||| |||||||||  ||||| ||||||||||||||||| ||||| |||||||||
Sbjct  3480  AACCTCCCACCCGTGTCTACCGTACCATGTTGCTTCGGCGGGCC-GCCGCCTGTCGGCCG  3422

Query  121   CCgggggggCGCCTCTGCCCCCCGGGCCCGTGCCCGCCGGAGACCCCAACACGAACACTG  180
             ||||||||||   |||| ||||||||||||||||||||| ||||||||||||||||||||
Sbjct  3421  CCGGGGGGGC---TCTG-CCCCCGGGCCCGTGCCCGCCGAAGACCCCAACACGAACACTG  3366

Query  181   TCTGAAAGCGTGCAGTCTGAGTTGATTGAATGCAATCAGTTAAAACTTTCAACAATGGAT  240
             ||||||||| |||||||||||||||||   ||||||||||||||||||||||||||||||
Sbjct  3365  TCTGAAAGCATGCAGTCTGAGTTGATTCTTTGCAATCAGTTAAAACTTTCAACAATGGAT  3306

Query  241   CTCTTGGTTCCGGCATCGATGAAGAACGCAGCGAAATGCGATAACTAATGTGAATTGCAG  300
             ||||||||||||||||||||||||||||||||||||||||||||||||||||||||||||
Sbjct  3305  CTCTTGGTTCCGGCATCGATGAAGAACGCAGCGAAATGCGATAACTAATGTGAATTGCAG  3246

Query  301   AATTCAGTGAATCATCGAGTCTTTGAACGCACATTGCGCCCCCTGGTATTCCGGGGGGCA  360
             |||||||||||||||||||||||||||||||||||||||||| |||||||||||||||||
Sbjct  3245  AATTCAGTGAATCATCGAGTCTTTGAACGCACATTGCGCCCC-TGGTATTCCGGGGGGCA  3187

Query  361   TGCCTGTCCGAGCGTCATTGCTGCCCTCAAGCCCGGCTTGTGTGTTGGGTCGCCGTCCCC  420
             |||||||||||||||||||||||||||||||||||||||||||||||||||| |||||||
Sbjct  3186  TGCCTGTCCGAGCGTCATTGCTGCCCTCAAGCCCGGCTTGTGTGTTGGGTCGTCGTCCCC  3127

Query  421   CTCTCCGGGGGGACGGGCCCGAAAGGCAGCGGCGGCACCGCGTCCGATCCTCGAGCGTAT  480
             | | | ||||||||||||||||||||||||||||||||||||||||||||||||||||||
Sbjct  3126  C-C-CGGGGGGGACGGGCCCGAAAGGCAGCGGCGGCACCGCGTCCGATCCTCGAGCGTAT  3069

Query  481   GGGGCTTTGTCACATGCTCTGTAGGATTGGCCGGCGCCTGCCGACGTTTTCCAACCATTC  540
             |||||||||||||  |||| ||||||  ||||||||||||||||| | | ||||||||  
Sbjct  3068  GGGGCTTTGTCACCCGCTCCGTAGGACCGGCCGGCGCCTGCCGACCTCT-CCAACCAT--  3012

Query  541   TTTCCAGGTTGACCTCGGATCAGGTAGGGATACCCGCTGAACTTAA  586
             ||||||||||||||||||||||||||||||||||||||||||||||
Sbjct  3011  TTTCCAGGTTGACCTCGGATCAGGTAGGGATACCCGCTGAACTTAA  2966


>NW_020290548.1 Aspergillus heteromorphus CBS 117.55 chromosome Unknown BO70scaffold_143, 
whole genome shotgun sequence
Length=4452

 Score = 893 bits (483),  Expect = 0.0
 Identities = 555/588 (94%), Gaps = 11/588 (2%)
 Strand=Plus/Minus

Query  1     CAAGGTTTCCGTAGGTGAACCTGCGGAAGGATCATTACCGAGTGCGGGTCCTTTGGGCCC  60
             ||||||||||||||||||||||||||||||||||||||||||||||||||||| ||||||
Sbjct  4232  CAAGGTTTCCGTAGGTGAACCTGCGGAAGGATCATTACCGAGTGCGGGTCCTTCGGGCCC  4173

Query  61    AACCTCCCATCCGTGTCTATTGTACCCTGTTGCTTCGGCGGGCCCGCCGCTTGTCGGCCG  120
             ||||||||| |||||||||  ||||  ||||||||||||||||||||||| |||||||||
Sbjct  4172  AACCTCCCACCCGTGTCTACCGTAC-ATGTTGCTTCGGCGGGCCCGCCGCCTGTCGGCCG  4114

Query  121   CCgggggggCGCCTCTGCCCCCCGGGCCCGTGCCCGCCGGAGACCCCAACACGAACACTG  180
             ||||||||    ||||| ||||||||||||||||||||| ||||||||||||||||||||
Sbjct  4113  CCGGGGGG----CTCTG-CCCCCGGGCCCGTGCCCGCCGAAGACCCCAACACGAACACTG  4059

Query  181   TCTGAAAGCGTGCAGTCTGAGTTGATTGAATGCAATCAGTTAAAACTTTCAACAATGGAT  240
             ||||||||| |||||||||||||||||   ||||||||||||||||||||||||||||||
Sbjct  4058  TCTGAAAGCATGCAGTCTGAGTTGATTCTTTGCAATCAGTTAAAACTTTCAACAATGGAT  3999

Query  241   -CTCTTGGTTCCGGCATCGATGAAGAACGCAGCGAAATGCGATAACTAATGTGAATTGCA  299
              |||||||||||||||||||||||||||||||||||||||||||||||||||||||||||
Sbjct  3998  TCTCTTGGTTCCGGCATCGATGAAGAACGCAGCGAAATGCGATAACTAATGTGAATTGCA  3939

Query  300   GAATTCAGTGAATCATCGAGTCTTTGAACGCACATTGCGCCCCCTGGTATTCCGGGGGG-  358
             ||||||||||||||||||||||||||||||||||||||||||||||||||||||||||| 
Sbjct  3938  GAATTCAGTGAATCATCGAGTCTTTGAACGCACATTGCGCCCCCTGGTATTCCGGGGGGG  3879

Query  359   CATGCCTGTCCGAGCGTCATTGCTGCCCTCAAGCCCGGCTTGTGTGTTGGGTCGCCGTCC  418
             |||||||||||||||||||||||||||||||||||||||||||||||||||||| |||||
Sbjct  3878  CATGCCTGTCCGAGCGTCATTGCTGCCCTCAAGCCCGGCTTGTGTGTTGGGTCGTCGTCC  3819

Query  419   CCCTCTCCGGGGGGACGGGCCCGAAAGGCAGCGGCGGCACCGCGTCCGATCCTCGAGCGT  478
             ||| | | ||||||||||||||||||||||||||||||||||||||||||||||||||||
Sbjct  3818  CCCCCCCGGGGGGGACGGGCCCGAAAGGCAGCGGCGGCACCGCGTCCGATCCTCGAGCGT  3759

Query  479   ATGGGGCTTTGTCACATGCTCTGTAGGATTGGCCGGCGCCTGCCGACGTTTTCCAACCAT  538
             |||||||||||||||  |||| ||||||  ||||||||||||||||| | | ||||||||
Sbjct  3758  ATGGGGCTTTGTCACCCGCTCCGTAGGACCGGCCGGCGCCTGCCGACCTCT-CCAACCAT  3700

Query  539   TCTTTCCAGGTTGACCTCGGATCAGGTAGGGATACCCGCTGAACTTAA  586
               ||||||||||||||||||||||||||||||||||||||||||||||
Sbjct  3699  --TTTCCAGGTTGACCTCGGATCAGGTAGGGATACCCGCTGAACTTAA  3654


>NW_020290519.1 Aspergillus heteromorphus CBS 117.55 chromosome Unknown BO70scaffold_114, 
whole genome shotgun sequence
Length=6331

 Score = 893 bits (483),  Expect = 0.0
 Identities = 554/586 (95%), Gaps = 13/586 (2%)
 Strand=Plus/Minus

Query  1     CAAGGTTTCCGTAGGTGAACCTGCGGAAGGATCATTACCGAGTGCGGGTCCTTTGGGCCC  60
             ||||||||||||||||||||||||||||||||||||||||||||||||||||| ||||||
Sbjct  4957  CAAGGTTTCCGTAGGTGAACCTGCGGAAGGATCATTACCGAGTGCGGGTCCTTCGGGCCC  4898

Query  61    AACCTCCCATCCGTGTCTATTGTACCCTGTTGCTTCGGCGGGCCCGCCGCTTGTCGGCCG  120
             ||||||||| |||||||||  ||||| |||||||||||||| |||||||| |||||||||
Sbjct  4897  AACCTCCCACCCGTGTCTACCGTACCATGTTGCTTCGGCGG-CCCGCCGCCTGTCGGCCG  4839

Query  121   CCgggggggCGCCTCTGCCCCCCGGGCCCGTGCCCGCCGGAGACCCCAACACGAACACTG  180
             ||||||||    ||||| ||||||||||||||||||||| ||||||||||||||||||||
Sbjct  4838  CCGGGGGG----CTCTG-CCCCCGGGCCCGTGCCCGCCGAAGACCCCAACACGAACACTG  4784

Query  181   TCTGAAAGCGTGCAGTCTGAGTTGATTGAATGCAATCAGTTAAAACTTTCAACAATGGAT  240
             ||||||||| |||||||||||||||||   ||||||||||||||||||||||||||||||
Sbjct  4783  TCTGAAAGCATGCAGTCTGAGTTGATTCTTTGCAATCAGTTAAAACTTTCAACAATGGAT  4724

Query  241   CTCTTGGTTCCGGCATCGATGAAGAACGCAGCGAAATGCGATAACTAATGTGAATTGCAG  300
             ||||||||||||||||||||||||||||||||||||||||||||||||||||||||||||
Sbjct  4723  CTCTTGGTTCCGGCATCGATGAAGAACGCAGCGAAATGCGATAACTAATGTGAATTGCAG  4664

Query  301   AATTCAGTGAATCATCGAGTCTTTGAACGCACATTGCGCCCCCTGGTATTCCGGGGGGCA  360
             ||||||||||||||||||||||||||||||||||||||||||||||||||||||||| ||
Sbjct  4663  AATTCAGTGAATCATCGAGTCTTTGAACGCACATTGCGCCCCCTGGTATTCCGGGGG-CA  4605

Query  361   TGCCTGTCCGAGCGTCATTGCTGCCCTCAAGCCCGGCTTGTGTGTTGGGTCGCCGTCCCC  420
             |||||||||||||||||||||||||||||||||||||||||||||||||||| |||||||
Sbjct  4604  TGCCTGTCCGAGCGTCATTGCTGCCCTCAAGCCCGGCTTGTGTGTTGGGTCGTCGTCCCC  4545

Query  421   CTCTCCGGGGGGACGGGCCCGAAAGGCAGCGGCGGCACCGCGTCCGATCCTCGAGCGTAT  480
             | | |||||||||| |||||||||||||||||||||||||||||||||||||||||||||
Sbjct  4544  C-C-CCGGGGGGAC-GGCCCGAAAGGCAGCGGCGGCACCGCGTCCGATCCTCGAGCGTAT  4488

Query  481   GGGGCTTTGTCACATGCTCTGTAGGATTGGCCGGCGCCTGCCGACGTTTTCCAACCATTC  540
             |||||||||||||  |||| ||||||  ||||||||||||||||| | | ||||||||  
Sbjct  4487  GGGGCTTTGTCACCCGCTCCGTAGGACCGGCCGGCGCCTGCCGACCTCT-CCAACCAT--  4431

Query  541   TTTCCAGGTTGACCTCGGATCAGGTAGGGATACCCGCTGAACTTAA  586
             ||||||||||||||||||||||||||||||||||||||||||||||
Sbjct  4430  TTTCCAGGTTGACCTCGGATCAGGTAGGGATACCCGCTGAACTTAA  4385


>NW_020290581.1 Aspergillus heteromorphus CBS 117.55 chromosome Unknown BO70scaffold_176, 
whole genome shotgun sequence
Length=3307

 Score = 889 bits (481),  Expect = 0.0
 Identities = 554/587 (94%), Gaps = 14/587 (2%)
 Strand=Plus/Minus

Query  1     CAAGGTTTCCGTAGGTGAACCTGCGGAAGGATCATTACCGAGTGCGGGTCCTT-TGGGCC  59
             |||||||||||||||||||||||||||||||||||||||||||||||||||||  |||||
Sbjct  1612  CAAGGTTTCCGTAGGTGAACCTGCGGAAGGATCATTACCGAGTGCGGGTCCTTCGGGGCC  1553

Query  60    CAACCTCCCATCCGTGTCTATTGTACCCTGTTGCTTCGGCGGGCCCGCCGCTTGTCGGCC  119
             |||||||||| |||||||||  ||||| ||||||||||||||||||||||| ||||||||
Sbjct  1552  CAACCTCCCACCCGTGTCTACCGTACCATGTTGCTTCGGCGGGCCCGCCGCCTGTCGGCC  1493

Query  120   GCCgggggggCGCCTCTGCCCCCCGGGCCCGTGCCCGCCGGAGACCCCAACACGAACACT  179
             |||||||||    ||||| |||||||| |||||||||||| |||||||||||||||||||
Sbjct  1492  GCCGGGGGG----CTCTG-CCCCCGGG-CCGTGCCCGCCGAAGACCCCAACACGAACACT  1439

Query  180   GTCTGAAAGCGTGCAGTCTGAGTTGATTGAATGCAATCAGTTAAAACTTTCAACAATGGA  239
             |||||||||| |||||||||||||||||   |||||||||||||||||||||||||||||
Sbjct  1438  GTCTGAAAGCATGCAGTCTGAGTTGATTCTTTGCAATCAGTTAAAACTTTCAACAATGGA  1379

Query  240   TCTCTTGGTTCCGGCATCGATGAAGAACGCAGCGAAATGCGATAACTAATGTGAATTGCA  299
             ||||||||||||||||||||||||||||||||||||||||||||||||||||||||||||
Sbjct  1378  TCTCTTGGTTCCGGCATCGATGAAGAACGCAGCGAAATGCGATAACTAATGTGAATTGCA  1319

Query  300   GAATTCAGTGAATCATCGAGTCTTTGAACGCACATTGCGCCCCCTGGTATTCCGGGGGGC  359
             ||||||||||||||||||||||||||||||||||||||||||| ||||||||| ||||||
Sbjct  1318  GAATTCAGTGAATCATCGAGTCTTTGAACGCACATTGCGCCCC-TGGTATTCC-GGGGGC  1261

Query  360   ATGCCTGTCCGAGCGTCATTGCTGCCCTCAAGCCCGGCTTGTGTGTTGGGTCGCCGTCCC  419
             ||||||||||||||||||||||||||||||||||||||||||||||||||||| ||||||
Sbjct  1260  ATGCCTGTCCGAGCGTCATTGCTGCCCTCAAGCCCGGCTTGTGTGTTGGGTCGTCGTCCC  1201

Query  420   CCTCTCCGGGGGGACGGGCCCGAAAGGCAGCGGCGGCACCGCGTCCGATCCTCGAGCGTA  479
             || | |||||||||||||||||||||||||||||||||||||||||||||||||||||||
Sbjct  1200  CC-C-CCGGGGGGACGGGCCCGAAAGGCAGCGGCGGCACCGCGTCCGATCCTCGAGCGTA  1143

Query  480   TGGGGCTTTGTCACATGCTCTGTAGGATTGGCCGGCGCCTGCCGACGTTTTCCAACCATT  539
             ||||||||||||||  |||| ||||||  ||||||||||||||||| | | |||||||| 
Sbjct  1142  TGGGGCTTTGTCACCCGCTCCGTAGGACCGGCCGGCGCCTGCCGACCTCT-CCAACCAT-  1085

Query  540   CTTTCCAGGTTGACCTCGGATCAGGTAGGGATACCCGCTGAACTTAA  586
              ||||||||||||||||||||||||||||||||||||||||||||||
Sbjct  1084  -TTTCCAGGTTGACCTCGGATCAGGTAGGGATACCCGCTGAACTTAA  1039


>NW_020290579.1 Aspergillus heteromorphus CBS 117.55 chromosome Unknown BO70scaffold_174, 
whole genome shotgun sequence
Length=3336

 Score = 889 bits (481),  Expect = 0.0
 Identities = 553/586 (94%), Gaps = 11/586 (2%)
 Strand=Plus/Minus

Query  1     CAAGGTTTCCGTAGGTGAACCTGCGGAAGGATCATTACCGAGTGCGGGTCCTTTGGGCCC  60
             ||||||||||||||||||||||||||||||||||||||||||||||||||||| ||| ||
Sbjct  1927  CAAGGTTTCCGTAGGTGAACCTGCGGAAGGATCATTACCGAGTGCGGGTCCTTCGGGGCC  1868

Query  61    AACCTCCCATCCGTGTCTATTGTACCCTGTTGCTTCGGCGGGCCCGCCGCTTGTCGGCCG  120
             ||||||||| |||||||||  ||||| ||||||||||||||||| ||||| |||||||||
Sbjct  1867  AACCTCCCACCCGTGTCTACCGTACCATGTTGCTTCGGCGGGCC-GCCGCCTGTCGGCCG  1809

Query  121   CCgggggggCGCCTCTGCCCCCCGGGCCCGTGCCCGCCGGAGACCCCAACACGAACACTG  180
             ||||||||||   ||||  |||||||||||||||||||| ||||||||||||||||||||
Sbjct  1808  CCGGGGGGGC---TCTG--CCCCGGGCCCGTGCCCGCCGAAGACCCCAACACGAACACTG  1754

Query  181   TCTGAAAGCGTGCAGTCTGAGTTGATTGAATGCAATCAGTTAAAACTTTCAACAATGGAT  240
             ||||||||| |||||||||||||||||   ||||||||||||||||||||||||||||||
Sbjct  1753  TCTGAAAGCATGCAGTCTGAGTTGATTCTTTGCAATCAGTTAAAACTTTCAACAATGGAT  1694

Query  241   CTCTTGGTTCCGGCATCGATGAAGAACGCAGCGAAATGCGATAACTAATGTGAATTGCAG  300
             ||||||||||||||||||||||||||||||||||||||||||||||||||||||||||||
Sbjct  1693  CTCTTGGTTCCGGCATCGATGAAGAACGCAGCGAAATGCGATAACTAATGTGAATTGCAG  1634

Query  301   AATTCAGTGAATCATCGAGTCTTTGAACGCACATTGCGCCCCCTGGTATTCCGGGGGGCA  360
             ||||||||||||||||||||||||||||||||||||||||||||||||||||||||| ||
Sbjct  1633  AATTCAGTGAATCATCGAGTCTTTGAACGCACATTGCGCCCCCTGGTATTCCGGGGG-CA  1575

Query  361   TGCCTGTCCGAGCGTCATTGCTGCCCTCAAGCCCGGCTTGTGTGTTGGGTCGCCGTCCCC  420
             |||||||||||||||||||||||||||||||||||||||||||||||||||| |||||||
Sbjct  1574  TGCCTGTCCGAGCGTCATTGCTGCCCTCAAGCCCGGCTTGTGTGTTGGGTCGTCGTCCCC  1515

Query  421   CTCTCCGGGGGGACGGGCCCGAAAGGCAGCGGCGGCACCGCGTCCGATCCTCGAGCGTAT  480
             | | | ||||||||||||||||||||||||||||||||||||||||||||||||||||||
Sbjct  1514  C-CCCGGGGGGGACGGGCCCGAAAGGCAGCGGCGGCACCGCGTCCGATCCTCGAGCGTAT  1456

Query  481   GGGGCTTTGTCACATGCTCTGTAGGATTGGCCGGCGCCTGCCGACGTTTTCCAACCATTC  540
             |||||||||||||  |||| ||||||  ||||||||||||||||| | | ||||||||  
Sbjct  1455  GGGGCTTTGTCACCCGCTCCGTAGGACCGGCCGGCGCCTGCCGACCTCT-CCAACCAT--  1399

Query  541   TTTCCAGGTTGACCTCGGATCAGGTAGGGATACCCGCTGAACTTAA  586
             ||||||||||||||||||||||||||||||||||||||||||||||
Sbjct  1398  TTTCCAGGTTGACCTCGGATCAGGTAGGGATACCCGCTGAACTTAA  1353


>NW_020290599.1 Aspergillus heteromorphus CBS 117.55 chromosome Unknown BO70scaffold_194, 
whole genome shotgun sequence
Length=2660

 Score = 883 bits (478),  Expect = 0.0
 Identities = 553/587 (94%), Gaps = 13/587 (2%)
 Strand=Plus/Plus

Query  1    CAAGGTTTCCGTAGGTGAACCTGCGGAAGGATCATTACCGAGTGCGGGTCCTT-TGGGCC  59
            |||||||||||||||||||||||||||||||||||||||||||||||||||||  |||||
Sbjct  404  CAAGGTTTCCGTAGGTGAACCTGCGGAAGGATCATTACCGAGTGCGGGTCCTTCGGGGCC  463

Query  60   CAACCTCCCATCCGTGTCTATTGTACCCTGTTGCTTCGGCGGGCCCGCCGCTTGTCGGCC  119
            |||||||||| |||||||||  ||||| ||||||||||||||| ||||||| ||||||||
Sbjct  464  CAACCTCCCACCCGTGTCTACCGTACCATGTTGCTTCGGCGGG-CCGCCGCCTGTCGGCC  522

Query  120  GCCgggggggCGCCTCTGCCCCCCGGGCCCGTGCCCGCCGGAGACCCCAACACGAACACT  179
            |||||||||||   |||| |||||||| |||||||||||| ||| |||||||||||||||
Sbjct  523  GCCGGGGGGGC---TCTG-CCCCCGGG-CCGTGCCCGCCGAAGA-CCCAACACGAACACT  576

Query  180  GTCTGAAAGCGTGCAGTCTGAGTTGATTGAATGCAATCAGTTAAAACTTTCAACAATGGA  239
            |||||||||| |||||||||||||||||   |||||||||||||||||||||||||||||
Sbjct  577  GTCTGAAAGCATGCAGTCTGAGTTGATTCTTTGCAATCAGTTAAAACTTTCAACAATGGA  636

Query  240  TCTCTTGGTTCCGGCATCGATGAAGAACGCAGCGAAATGCGATAACTAATGTGAATTGCA  299
            ||||||||||||||||||||||||||||||||||||||||||||||||||||||||||||
Sbjct  637  TCTCTTGGTTCCGGCATCGATGAAGAACGCAGCGAAATGCGATAACTAATGTGAATTGCA  696

Query  300  GAATTCAGTGAATCATCGAGTCTTTGAACGCACATTGCGCCCCCTGGTATTCCGGGGGGC  359
            ||||||||||||||||||||||||||||||||||||||||||||||||||||||||||||
Sbjct  697  GAATTCAGTGAATCATCGAGTCTTTGAACGCACATTGCGCCCCCTGGTATTCCGGGGGGC  756

Query  360  ATGCCTGTCCGAGCGTCATTGCTGCCCTCAAGCCCGGCTTGTGTGTTGGGTCGCCGTCCC  419
            ||||||||||||||||||||||||||||||||||||||||||||||||||||| ||||||
Sbjct  757  ATGCCTGTCCGAGCGTCATTGCTGCCCTCAAGCCCGGCTTGTGTGTTGGGTCGTCGTCCC  816

Query  420  CCTCTCCGGGGGGACGGGCCCGAAAGGCAGCGGCGGCACCGCGTCCGATCCTCGAGCGTA  479
            || | | ||||||||||| |||||||||||||||||||||||||||||||||||||||||
Sbjct  817  CC-CCCGGGGGGGACGGG-CCGAAAGGCAGCGGCGGCACCGCGTCCGATCCTCGAGCGTA  874

Query  480  TGGGGCTTTGTCACATGCTCTGTAGGATTGGCCGGCGCCTGCCGACGTTTTCCAACCATT  539
            ||||||||||||||  |||| ||||||  ||||||||||||||||| | | |||||||| 
Sbjct  875  TGGGGCTTTGTCACCCGCTCCGTAGGACCGGCCGGCGCCTGCCGACCTCT-CCAACCAT-  932

Query  540  CTTTCCAGGTTGACCTCGGATCAGGTAGGGATACCCGCTGAACTTAA  586
             ||||||||||||||||||||||||||||||||||||||||||||||
Sbjct  933  -TTTCCAGGTTGACCTCGGATCAGGTAGGGATACCCGCTGAACTTAA  978


>NW_020290523.1 Aspergillus heteromorphus CBS 117.55 chromosome Unknown BO70scaffold_118, 
whole genome shotgun sequence
Length=5844

 Score = 883 bits (478),  Expect = 0.0
 Identities = 553/587 (94%), Gaps = 13/587 (2%)
 Strand=Plus/Minus

Query  1     CAAGGTTTCCGTAGGTGAACCTGCGGAAGGATCATTACCGAGTGCGGGTCCTT-TGGGCC  59
             |||||||||||||||||||||||||||||||||||||||||||||||||||||  |||||
Sbjct  2359  CAAGGTTTCCGTAGGTGAACCTGCGGAAGGATCATTACCGAGTGCGGGTCCTTCGGGGCC  2300

Query  60    CAACCTCCCATCCGTGTCTATTGTACCCTGTTGCTTCGGCGGGCCCGCCGCTTGTCGGCC  119
             |||||||||| |||||||||  ||||| |||||||||||||| |||||||| ||||||||
Sbjct  2299  CAACCTCCCACCCGTGTCTACCGTACCATGTTGCTTCGGCGG-CCCGCCGCCTGTCGGCC  2241

Query  120   GCCgggggggCGCCTCTGCCCCCCGGGCCCGTGCCCGCCGGAGACCCCAACACGAACACT  179
             ||||||||     ||||||||||| ||||||||||||||| |||||||||||||||||||
Sbjct  2240  GCCGGGGG-----CTCTGCCCCCC-GGCCCGTGCCCGCCGAAGACCCCAACACGAACACT  2187

Query  180   GTCTGAAAGCGTGCAGTCTGAGTTGATTGAATGCAATCAGTTAAAACTTTCAACAATGGA  239
             |||||||||| |||||||||||||||||   |||||||||||||||||||||||||||||
Sbjct  2186  GTCTGAAAGCATGCAGTCTGAGTTGATTCTTTGCAATCAGTTAAAACTTTCAACAATGGA  2127

Query  240   TCTCTTGGTTCCGGCATCGATGAAGAACGCAGCGAAATGCGATAACTAATGTGAATTGCA  299
             ||||||||||||||||||||||||||||||||||||||||||||||||||||||||||||
Sbjct  2126  TCTCTTGGTTCCGGCATCGATGAAGAACGCAGCGAAATGCGATAACTAATGTGAATTGCA  2067

Query  300   GAATTCAGTGAATCATCGAGTCTTTGAACGCACATTGCGCCCCCTGGTATTCCGGGGGGC  359
             |||||||||||||||||||||||||||||||||||||||||||||||||||||||||| |
Sbjct  2066  GAATTCAGTGAATCATCGAGTCTTTGAACGCACATTGCGCCCCCTGGTATTCCGGGGG-C  2008

Query  360   ATGCCTGTCCGAGCGTCATTGCTGCCCTCAAGCCCGGCTTGTGTGTTGGGTCGCCGTCCC  419
             ||||||||||||||||||||||||||||||||||||||||||||||||||||| ||||||
Sbjct  2007  ATGCCTGTCCGAGCGTCATTGCTGCCCTCAAGCCCGGCTTGTGTGTTGGGTCGTCGTCCC  1948

Query  420   CCTCTCCGGGGGGACGGGCCCGAAAGGCAGCGGCGGCACCGCGTCCGATCCTCGAGCGTA  479
             || | | |||||||||||||||||||||||||||||||||||||||||||||||||||||
Sbjct  1947  CC-CCCGGGGGGGACGGGCCCGAAAGGCAGCGGCGGCACCGCGTCCGATCCTCGAGCGTA  1889

Query  480   TGGGGCTTTGTCACATGCTCTGTAGGATTGGCCGGCGCCTGCCGACGTTTTCCAACCATT  539
             ||||||||||||||  |||| ||||||  ||||||||||||||||| | | |||||||| 
Sbjct  1888  TGGGGCTTTGTCACCCGCTCCGTAGGACCGGCCGGCGCCTGCCGACCTCT-CCAACCAT-  1831

Query  540   CTTTCCAGGTTGACCTCGGATCAGGTAGGGATACCCGCTGAACTTAA  586
              ||||||||||||||||||||||||||||||||||||||||||||||
Sbjct  1830  -TTTCCAGGTTGACCTCGGATCAGGTAGGGATACCCGCTGAACTTAA  1785


>NW_020290578.1 Aspergillus heteromorphus CBS 117.55 chromosome Unknown BO70scaffold_173, 
whole genome shotgun sequence
Length=3343

 Score = 856 bits (463),  Expect = 0.0
 Identities = 535/568 (94%), Gaps = 11/568 (2%)
 Strand=Plus/Plus

Query  20   CCTGCGGAAGGATCA-TTACCGAGTGCGGGTCCTTTGGGCCCAACCTCCCATCCGTGTCT  78
            |||||||||| |||| ||||||||||||||||||| ||| ||||||||||| ||||||||
Sbjct  1    CCTGCGGAAGTATCATTTACCGAGTGCGGGTCCTTCGGG-CCAACCTCCCACCCGTGTCT  59

Query  79   ATTGTACCCTGTTGCTTCGGCGGGCCCGCCGCTTGTCGGCCGCCgggggggCGCCTCTGC  138
            |  ||||| ||||||||||||||||||| ||| |||||||||||||||||||   |||| 
Sbjct  60   ACCGTACCATGTTGCTTCGGCGGGCCCG-CGCCTGTCGGCCGCCGGGGGGGC---TCTG-  114

Query  139  CCCCCGGGCCCGTGCCCGCCGGAGACCCCAACACGAACACTGTCTGAAAGCGTGCAGTCT  198
            ||||||||||||||||||||| ||||||||||||||||||||||||||||| ||||||||
Sbjct  115  CCCCCGGGCCCGTGCCCGCCGAAGACCCCAACACGAACACTGTCTGAAAGCATGCAGTCT  174

Query  199  GAGTTGATTGAATGCAATCAGTTAAAACTTTCAACAATGGATCTCTTGGTTCCGGCATCG  258
            |||||||||   ||||||||||||||||||||||||||||||||||||||||||||||||
Sbjct  175  GAGTTGATTCTTTGCAATCAGTTAAAACTTTCAACAATGGATCTCTTGGTTCCGGCATCG  234

Query  259  ATGAAGAACGCAGCGAAATGCGATAACTAATGTGAATTGCAGAATTCAGTGAATCATCGA  318
            ||||||||||||||||||||||||||||||||||||||||||||||||||||||||||||
Sbjct  235  ATGAAGAACGCAGCGAAATGCGATAACTAATGTGAATTGCAGAATTCAGTGAATCATCGA  294

Query  319  GTCTTTGAACGCACATTGCGCCCCCTGGTATTCCGGGGGGCATGCCTGTCCGAGCGTCAT  378
            ||||||||||||||||||||||||||||||||||||||||||||||||||||||||||||
Sbjct  295  GTCTTTGAACGCACATTGCGCCCCCTGGTATTCCGGGGGGCATGCCTGTCCGAGCGTCAT  354

Query  379  TGCTGCCCTCAAGCCCGGCTTGTGTGTTGGGTCGCCGTCCCCCTCTCCGGGGGGACGGGC  438
            |||||||||||||||||||||||||||||||||| |||||||| | | ||||||||||||
Sbjct  355  TGCTGCCCTCAAGCCCGGCTTGTGTGTTGGGTCGTCGTCCCCC-CCCGGGGGGGACGGGC  413

Query  439  CCGAAAGGCAGCGGCGGCACCGCGTCCGATCCTCGAGCGTATGGGGCTTTGTCACATGCT  498
            |||||||||||||||||||||||||||||||||||||||||||||||||||||||  |||
Sbjct  414  CCGAAAGGCAGCGGCGGCACCGCGTCCGATCCTCGAGCGTATGGGGCTTTGTCACCCGCT  473

Query  499  CTGTAGGATTGGCCGGCGCCTGCCGACGTTTTCCAACCATTCTTTCCAGGTTGACCTCGG  558
            | ||||||  ||||||||||||||||| | | ||||||||  ||||||||||||||||||
Sbjct  474  CCGTAGGACCGGCCGGCGCCTGCCGACCTCT-CCAACCAT--TTTCCAGGTTGACCTCGG  530

Query  559  ATCAGGTAGGGATACCCGCTGAACTTAA  586
            ||||||||||||||||||||||||||||
Sbjct  531  ATCAGGTAGGGATACCCGCTGAACTTAA  558


>NT_165929.1 Aspergillus terreus NIH2624 scaffold_6 genomic scaffold, whole 
genome shotgun sequence
Length=1921322

 Score = 809 bits (438),  Expect = 0.0
 Identities = 548/599 (91%), Gaps = 16/599 (3%)
 Strand=Plus/Plus

Query  1        CAAGGTTTCCGTAGGTGAACCTGCGGAAGGATCATTACCGAGTGCGGGTCCTTTGGGCCC  60
                |||||||||||||||||||||||||||||||||||||||||||||||||| ||  |||||
Sbjct  1916681  CAAGGTTTCCGTAGGTGAACCTGCGGAAGGATCATTACCGAGTGCGGGTCTTTATGGCCC  1916740

Query  61       AACCTCCCATCCGTGTCTATTGTACCCTGTTGCTTCGGCGGGCCCGCC-GC-TTGTCGGC  118
                ||||||||| ||||| |||||||||| ||||||||||||||||||||| || |||  |||
Sbjct  1916741  AACCTCCCACCCGTGACTATTGTACCTTGTTGCTTCGGCGGGCCCGCCAGCGTTGCTGGC  1916800

Query  119      CGCCgggggggCGCCTCTGCCCCCCGGGCCCGTGCCCGCCGGAGACCCCAACACGAACAC  178
                |||| |||||||| ||| | ||||||||||||||||||||||||||||||||| |||| |
Sbjct  1916801  CGCC-GGGGGGCGACTC-G-CCCCCGGGCCCGTGCCCGCCGGAGACCCCAACATGAACCC  1916857

Query  179      TG-TCTGAAAGCGTGCAGTCTGAGT-TGATTGAATGCAATCAGTTAAAACTTTCAACAAT  236
                || ||||||||| |||||||||||| |||||   ||||||||||||||||||||||||||
Sbjct  1916858  TGTTCTGAAAGCTTGCAGTCTGAGTGTGATTCTTTGCAATCAGTTAAAACTTTCAACAAT  1916917

Query  237      GGATCTCTTGGTTCCGGCATCGATGAAGAACGCAGCGAAATGCGATAACTAATGTGAATT  296
                ||||||||||||||||||||||||||||||||||||||||||||||||||||||||||||
Sbjct  1916918  GGATCTCTTGGTTCCGGCATCGATGAAGAACGCAGCGAAATGCGATAACTAATGTGAATT  1916977

Query  297      GCAGAATTCAGTGAATCATCGAGTCTTTGAACGCACATTGCGCCCCCTGGTATTCCGGGG  356
                ||||||||||||||||||||||||||||||||||||||||||||||||||||||||||||
Sbjct  1916978  GCAGAATTCAGTGAATCATCGAGTCTTTGAACGCACATTGCGCCCCCTGGTATTCCGGGG  1917037

Query  357      GGCATGCCTGTCCGAGCGTCATTGCTGCCCTCAAGCCCGGCTTGTGTGTTGGGTCGCCGT  416
                ||||||||||||||||||||||||||||||||||||||||||||||||||||| |  |||
Sbjct  1917038  GGCATGCCTGTCCGAGCGTCATTGCTGCCCTCAAGCCCGGCTTGTGTGTTGGGCCCTCGT  1917097

Query  417      CCCCCT-CTCCGGGGGGACGGGCCCGAAAGGCAGCGGC-GGCACCGCGTCCGATCCTCGA  474
                |||||  |||| |||||||||||||||||||||||||| ||||||||||||| |||||||
Sbjct  1917098  CCCCCGGCTCCCGGGGGACGGGCCCGAAAGGCAGCGGCGGGCACCGCGTCCGGTCCTCGA  1917157

Query  475      GCGTATGGGGCTTTGTCACATGCTCTGTAGGATTGGCCGGCGCCTGCCGACG--TTT-TC  531
                ||||||||||||| |||    |||| |||||   |||||||||| |||||||  ||| | 
Sbjct  1917158  GCGTATGGGGCTTCGTCTTCCGCTCCGTAGGCCCGGCCGGCGCCCGCCGACGCATTTATT  1917217

Query  532      --CAACCA-TTC-TTTCCAGGTTGACCTCGGATCAGGTAGGGATACCCGCTGAACTTAA  586
                  ||||   ||  ||||||||||||||||||||||||||||||||||||||||||||||
Sbjct  1917218  TGCAACTTGTTTTTTTCCAGGTTGACCTCGGATCAGGTAGGGATACCCGCTGAACTTAA  1917276


>NC_007197.1 Aspergillus fumigatus Af293 chromosome 4, whole genome shotgun 
sequence
Length=3923705

 Score = 809 bits (438),  Expect = 0.0
 Identities = 543/592 (92%), Gaps = 14/592 (2%)
 Strand=Plus/Minus

Query  1       CAAGGTTTCCGTAGGTGAACCTGCGGAAGGATCATTACCGAGTGCGGGTCCTTTGGGCCC  60
               |||||||||||||||||||||||||||||||||||||||||||| ||| ||| |||| ||
Sbjct  442681  CAAGGTTTCCGTAGGTGAACCTGCGGAAGGATCATTACCGAGTGAGGGCCCTCTGGGTCC  442622

Query  61      AACCTCCCATCCGTGTCTATTGTACCCTGTTGCTTCGGCGGGCCCGCCGCTT-GTCGGCC  119
               ||||||||| |||||||||| ||||| |||||||||||||||||||||| || | |||||
Sbjct  442621  AACCTCCCACCCGTGTCTATCGTACCTTGTTGCTTCGGCGGGCCCGCCGTTTCGACGGCC  442562

Query  120     GCCgggggggCGCCTCTGC-CCCCCGGGCCCGTGCCCGCCGGAGACCCCAACACGAACAC  178
               ||| |||| | |||| ||| |||||||||||| |||||||| ||||||||||| |||| |
Sbjct  442561  GCC-GGGGAG-GCCT-TGCGCCCCCGGGCCCGCGCCCGCCGAAGACCCCAACATGAACGC  442505

Query  179     TGT-CTGAAAGCGTGCAGTCTGAGTTGATTGAATGCAATCAGTTAAAACTTTCAACAATG  237
               ||| |||||||  ||||||||||||||||| |  | |||||||||||||||||||||| |
Sbjct  442504  TGTTCTGAAAGTATGCAGTCTGAGTTGATT-ATCGTAATCAGTTAAAACTTTCAACAACG  442446

Query  238     GATCTCTTGGTTCCGGCATCGATGAAGAACGCAGCGAAATGCGATAACTAATGTGAATTG  297
               ||||||||||||||||||||||||||||||||||||||||||||||| ||||||||||||
Sbjct  442445  GATCTCTTGGTTCCGGCATCGATGAAGAACGCAGCGAAATGCGATAAGTAATGTGAATTG  442386

Query  298     CAGAATTCAGTGAATCATCGAGTCTTTGAACGCACATTGCGCCCCCTGGTATTCCGGGGG  357
               ||||||||||||||||||||||||||||||||||||||||||||||||||||||||||||
Sbjct  442385  CAGAATTCAGTGAATCATCGAGTCTTTGAACGCACATTGCGCCCCCTGGTATTCCGGGGG  442326

Query  358     GCATGCCTGTCCGAGCGTCATTGCTGCCCTCAAGCCCGGCTTGTGTGTTGGGTCGCCGTC  417
               ||||||||||||||||||||||||||||||||||| |||||||||||||||| | |||||
Sbjct  442325  GCATGCCTGTCCGAGCGTCATTGCTGCCCTCAAGCACGGCTTGTGTGTTGGGCCCCCGTC  442266

Query  418     CCCCTCTCCGGGGGGACGGGCCCGAAAGGCAGCGGCGGCACCGCGTCCGATCCTCGAGCG  477
               ||||||||| ||||||||||||||||||||||||||||||||||||||| ||||||||||
Sbjct  442265  CCCCTCTCCCGGGGGACGGGCCCGAAAGGCAGCGGCGGCACCGCGTCCGGTCCTCGAGCG  442206

Query  478     TATGGGGCTTTGTCACATGCTCTGTAGGATTGGCCGGCGCCTGCCGACGTTTTCCAACC-  536
               |||||||||||||||| |||||||||||   |||||||||| ||||||     |||||  
Sbjct  442205  TATGGGGCTTTGTCACCTGCTCTGTAGGCCCGGCCGGCGCCAGCCGACAC---CCAACTT  442149

Query  537     -ATTCTTTCC-AGGTTGACCTCGGATCAGGTAGGGATACCCGCTGAACTTAA  586
                ||| ||||  |||||||||||||||||||||||||||||||||||||||||
Sbjct  442148  TATT-TTTCTAAGGTTGACCTCGGATCAGGTAGGGATACCCGCTGAACTTAA  442098


>NW_020194278.1 Aspergillus novofumigatus IBT 16806 chromosome Unknown P174scaffold_5, 
whole genome shotgun sequence
Length=3352756

 Score = 782 bits (423),  Expect = 0.0
 Identities = 537/590 (91%), Gaps = 16/590 (3%)
 Strand=Plus/Plus

Query  1        CAAGGTTTCCGTAGGTGAACCTGCGGAAGGATCATTACCGAGTGCGGGTCCTTTGGGCCC  60
                |||||||||||||||||||||||||||||||||||||||||||| ||| ||| |||| ||
Sbjct  3337688  CAAGGTTTCCGTAGGTGAACCTGCGGAAGGATCATTACCGAGTGAGGGCCCTCTGGGTCC  3337747

Query  61       AACCTCCCATCCGTGTCTATTGTACCCTGTTGCTTCGGCGGGCCCGCCGCTT-GTCGGCC  119
                ||||||||| |||||||||| ||||| |||||||||||||||||||||| || | |||||
Sbjct  3337748  AACCTCCCACCCGTGTCTATCGTACCTTGTTGCTTCGGCGGGCCCGCCGTTTCGACGGCC  3337807

Query  120      GCCgggggggCGCCTCTGCCCCCCGGGCCCGTGCCCGCCGGAGACCCCAACACGAACACT  179
                ||| |||| | ||||| || ||||||||||| |||||||| ||||||||||| |||| ||
Sbjct  3337808  GCC-GGGGAG-GCCTC-GCGCCCCGGGCCCGCGCCCGCCGAAGACCCCAACATGAACGCT  3337864

Query  180      G-TCTGAAAGCGTGCAGTCTGAGTTGATTGAATGC-AATCAGTTAAAACTTTCAACAATG  237
                | ||||||||  |||||||||||||||||  ||   |||||||||||||||||||||| |
Sbjct  3337865  GTTCTGAAAGTATGCAGTCTGAGTTGATT--ATCATAATCAGTTAAAACTTTCAACAACG  3337922

Query  238      GATCTCTTGGTTCCGGCATCGATGAAGAACGCAGCGAAATGCGATAACTAATGTGAATTG  297
                ||||||||||||||||||||||||||||||||||||||||||||||| ||||||||||||
Sbjct  3337923  GATCTCTTGGTTCCGGCATCGATGAAGAACGCAGCGAAATGCGATAAGTAATGTGAATTG  3337982

Query  298      CAGAATTCAGTGAATCATCGAGTCTTTGAACGCACATTGCGCCCCCTGGTATTCCGGGGG  357
                ||||||||||||||||||||||||||||||||||||||||||||||||||||||||||||
Sbjct  3337983  CAGAATTCAGTGAATCATCGAGTCTTTGAACGCACATTGCGCCCCCTGGTATTCCGGGGG  3338042

Query  358      GCATGCCTGTCCGAGCGTCATTGCTGCCCTCAAGCCCGGCTTGTGTGTTGGGTCGCCGTC  417
                ||||||||||||||||||||||||||||||||||| |||||||||||||||| | |||||
Sbjct  3338043  GCATGCCTGTCCGAGCGTCATTGCTGCCCTCAAGCACGGCTTGTGTGTTGGGCC-CCGTC  3338101

Query  418      CCCCTCTCCGGGGGGACGGGCCCGAAAGGCAGCGGCGGCACCGCGTCCGATCCTCGAGCG  477
                ||| || ||  |||||||||||||||||||||||||||||||||||||| ||||||||||
Sbjct  3338102  CCC-TCCCCC-GGGGACGGGCCCGAAAGGCAGCGGCGGCACCGCGTCCGGTCCTCGAGCG  3338159

Query  478      TATGGGGCTTTGTCACATGCTCTGTAGGATTGGCCGGCGCCTGCCGACGTTTTCCAACCA  537
                ||||||||||||||||  ||||||||||   |||||||||| ||||||     |||||  
Sbjct  3338160  TATGGGGCTTTGTCACCCGCTCTGTAGGCCCGGCCGGCGCCAGCCGACAC---CCAACT-  3338215

Query  538      TTCTTTCC-AGGTTGACCTCGGATCAGGTAGGGATACCCGCTGAACTTAA  586
                || ||||  |||||||||||||||||||||||||||||||||||||||||
Sbjct  3338216  TTATTTCTAAGGTTGACCTCGGATCAGGTAGGGATACCCGCTGAACTTAA  3338265


 Score = 782 bits (423),  Expect = 0.0
 Identities = 538/591 (91%), Gaps = 17/591 (3%)
 Strand=Plus/Plus

Query  1        CAAGGTTTCCGTAGGTGAACCTGCGGAAGGATCATTACCGAGTGCGGGTCCTTTGGGCCC  60
                |||||||||||||||||||||||||||||||||||||||||||| ||| ||| |||| ||
Sbjct  3345769  CAAGGTTTCCGTAGGTGAACCTGCGGAAGGATCATTACCGAGTGAGGGCCCTCTGGGTCC  3345828

Query  61       AACCTCCCATCCGTGTCTATTGTACCCTGTTGCTTCGGCGGGCCCGCCGCTT-GTCGGCC  119
                ||||||||| |||||||||| ||||| |||||||||||||||||||||| || | |||||
Sbjct  3345829  AACCTCCCACCCGTGTCTATCGTACCTTGTTGCTTCGGCGGGCCCGCCGTTTCGACGGCC  3345888

Query  120      GCCgggggggCGCCTCTGC-CCCCCGGGCCCGTGCCCGCCGGAGACCCCAACACGAACAC  178
                ||| |||| | ||||| || |||||||||||| |||||||| ||||||||||| |||| |
Sbjct  3345889  GCC-GGGGAG-GCCTC-GCGCCCCCGGGCCCGCGCCCGCCGAAGACCCCAACATGAACGC  3345945

Query  179      TG-TCTGAAAGCGTGCAGTCTGAGTTGATTGAATGC-AATCAGTTAAAACTTTCAACAAT  236
                || ||||||||  |||||||||||||||||  ||   |||||||||||||||||||||| 
Sbjct  3345946  TGTTCTGAAAGTATGCAGTCTGAGTTGATT--ATCATAATCAGTTAAAACTTTCAACAAC  3346003

Query  237      GGATCTCTTGGTTCCGGCATCGATGAAGAACGCAGCGAAATGCGATAACTAATGTGAATT  296
                |||||||||||||||||||||||||||||||||||||||||||||||| |||||||||||
Sbjct  3346004  GGATCTCTTGGTTCCGGCATCGATGAAGAACGCAGCGAAATGCGATAAGTAATGTGAATT  3346063

Query  297      GCAGAATTCAGTGAATCATCGAGTCTTTGAACGCACATTGCGCCCCCTGGTATTCCGGGG  356
                ||||||||||||||||||||||||||||||||||||||||||||||||||||||||||||
Sbjct  3346064  GCAGAATTCAGTGAATCATCGAGTCTTTGAACGCACATTGCGCCCCCTGGTATTCCGGGG  3346123

Query  357      GGCATGCCTGTCCGAGCGTCATTGCTGCCCTCAAGCCCGGCTTGTGTGTTGGGTCGCCGT  416
                |||||||||||||||||||||||||||||||||||| |||||||||||||||| | ||||
Sbjct  3346124  GGCATGCCTGTCCGAGCGTCATTGCTGCCCTCAAGCACGGCTTGTGTGTTGGGCC-CCGT  3346182

Query  417      CCCCCTCTCCGGGGGGACGGGCCCGAAAGGCAGCGGCGGCACCGCGTCCGATCCTCGAGC  476
                |||| || ||  |||||||||||||||||||||||||||||||||||||| |||||||||
Sbjct  3346183  CCCC-TCCCCC-GGGGACGGGCCCGAAAGGCAGCGGCGGCACCGCGTCCGGTCCTCGAGC  3346240

Query  477      GTATGGGGCTTTGTCACATGCTCTGTAGGATTGGCCGGCGCCTGCCGACGTTTTCCAACC  536
                |||||||||||||||||  ||||||||||   |||||||||| ||||||     ||||| 
Sbjct  3346241  GTATGGGGCTTTGTCACCCGCTCTGTAGGCCCGGCCGGCGCCAGCCGACAC---CCAACT  3346297

Query  537      ATTCTTTCC-AGGTTGACCTCGGATCAGGTAGGGATACCCGCTGAACTTAA  586
                 || ||||  |||||||||||||||||||||||||||||||||||||||||
Sbjct  3346298  -TTATTTCTAAGGTTGACCTCGGATCAGGTAGGGATACCCGCTGAACTTAA  3346347


>NW_020194294.1 Aspergillus novofumigatus IBT 16806 chromosome Unknown P174scaffold_21, 
whole genome shotgun sequence
Length=17644

 Score = 782 bits (423),  Expect = 0.0
 Identities = 538/591 (91%), Gaps = 17/591 (3%)
 Strand=Plus/Minus

Query  1      CAAGGTTTCCGTAGGTGAACCTGCGGAAGGATCATTACCGAGTGCGGGTCCTTTGGGCCC  60
              |||||||||||||||||||||||||||||||||||||||||||| ||| ||| |||| ||
Sbjct  12397  CAAGGTTTCCGTAGGTGAACCTGCGGAAGGATCATTACCGAGTGAGGGCCCTCTGGGTCC  12338

Query  61     AACCTCCCATCCGTGTCTATTGTACCCTGTTGCTTCGGCGGGCCCGCCGCTT-GTCGGCC  119
              ||||||||| |||||||||| ||||| |||||||||||||||||||||| || | |||||
Sbjct  12337  AACCTCCCACCCGTGTCTATCGTACCTTGTTGCTTCGGCGGGCCCGCCGTTTCGACGGCC  12278

Query  120    GCCgggggggCGCCTCTGC-CCCCCGGGCCCGTGCCCGCCGGAGACCCCAACACGAACAC  178
              ||| |||| | ||||| || |||||||||||| |||||||| ||||||||||| |||| |
Sbjct  12277  GCC-GGGGAG-GCCTC-GCGCCCCCGGGCCCGCGCCCGCCGAAGACCCCAACATGAACGC  12221

Query  179    TGT-CTGAAAGCGTGCAGTCTGAGTTGATTGAATGC-AATCAGTTAAAACTTTCAACAAT  236
              ||| |||||||  |||||||||||||||||  ||   |||||||||||||||||||||| 
Sbjct  12220  TGTTCTGAAAGTATGCAGTCTGAGTTGATT--ATCATAATCAGTTAAAACTTTCAACAAC  12163

Query  237    GGATCTCTTGGTTCCGGCATCGATGAAGAACGCAGCGAAATGCGATAACTAATGTGAATT  296
              |||||||||||||||||||||||||||||||||||||||||||||||| |||||||||||
Sbjct  12162  GGATCTCTTGGTTCCGGCATCGATGAAGAACGCAGCGAAATGCGATAAGTAATGTGAATT  12103

Query  297    GCAGAATTCAGTGAATCATCGAGTCTTTGAACGCACATTGCGCCCCCTGGTATTCCGGGG  356
              ||||||||||||||||||||||||||||||||||||||||||||||||||||||||||||
Sbjct  12102  GCAGAATTCAGTGAATCATCGAGTCTTTGAACGCACATTGCGCCCCCTGGTATTCCGGGG  12043

Query  357    GGCATGCCTGTCCGAGCGTCATTGCTGCCCTCAAGCCCGGCTTGTGTGTTGGGTCGCCGT  416
              |||||||||||||||||||||||||||||||||||| |||||||||||||||| | ||||
Sbjct  12042  GGCATGCCTGTCCGAGCGTCATTGCTGCCCTCAAGCACGGCTTGTGTGTTGGGCC-CCGT  11984

Query  417    CCCCCTCTCCGGGGGGACGGGCCCGAAAGGCAGCGGCGGCACCGCGTCCGATCCTCGAGC  476
              |||| || ||  |||||||||||||||||||||||||||||||||||||| |||||||||
Sbjct  11983  CCCC-TCCCCC-GGGGACGGGCCCGAAAGGCAGCGGCGGCACCGCGTCCGGTCCTCGAGC  11926

Query  477    GTATGGGGCTTTGTCACATGCTCTGTAGGATTGGCCGGCGCCTGCCGACGTTTTCCAACC  536
              |||||||||||||||||  ||||||||||   |||||||||| ||||||     ||||| 
Sbjct  11925  GTATGGGGCTTTGTCACCCGCTCTGTAGGCCCGGCCGGCGCCAGCCGACAC---CCAACT  11869

Query  537    ATTCTTTCC-AGGTTGACCTCGGATCAGGTAGGGATACCCGCTGAACTTAA  586
               || ||||  |||||||||||||||||||||||||||||||||||||||||
Sbjct  11868  -TTATTTCTAAGGTTGACCTCGGATCAGGTAGGGATACCCGCTGAACTTAA  11819


 Score = 767 bits (415),  Expect = 0.0
 Identities = 535/590 (91%), Gaps = 19/590 (3%)
 Strand=Plus/Minus

Query  1     CAAGGTTTCCGTAGGTGAACCTGCGGAAGGATCATTACCGAGTGCGGGTCCTTTGGGCCC  60
             |||||||||||||||||||||||||||||||||||||||||||| ||| ||| |||| ||
Sbjct  4310  CAAGGTTTCCGTAGGTGAACCTGCGGAAGGATCATTACCGAGTGAGGGCCCTCTGGGTCC  4251

Query  61    AACCTCCCATCCGTGTCTATTGTACCCTGTTGCTTCGGCGGGCCCGCCGCTT-GTCGGCC  119
             ||||||||| |||||||||| ||||| |||||||||||||||||||||| || | |||||
Sbjct  4250  AACCTCCCACCCGTGTCTATCGTACCTTGTTGCTTCGGCGGGCCCGCCGTTTCGACGGCC  4191

Query  120   GCCgggggggCGCCTCTGCCCCCCGGGCCCGTGCCCGCCGGAGACCCCAACACGAACACT  179
             ||| |||| | ||||| || ||||||||||| |||||||| ||||||||||| |||| ||
Sbjct  4190  GCC-GGGGAG-GCCTC-GCGCCCCGGGCCCGCGCCCGCCGAAGACCCCAACATGAACGCT  4134

Query  180   GT-CTGAAAGCGTGCAGTCTGAGTTGATTGAATGC-AATCAGTTAAAACTTTCAACAATG  237
             || |||||||  |||||||||||||||||  ||   |||||||||||||||||||||| |
Sbjct  4133  GTTCTGAAAGTATGCAGTCTGAGTTGATT--ATCATAATCAGTTAAAACTTTCAACAACG  4076

Query  238   GATCTCTTGGTTCCGGCATCGATGAAGAACGCAGCGAAATGCGATAACTAATGTGAATTG  297
             ||||||||||||||||||||||||||||||||||||||||||||||| ||||||||||||
Sbjct  4075  GATCTCTTGGTTCCGGCATCGATGAAGAACGCAGCGAAATGCGATAAGTAATGTGAATTG  4016

Query  298   CAGAATTCAGTGAATCATCGAGTCTTTGAACGCACATTGCGCCCCCTGGTATTCCGGGGG  357
             ||||||||||||||||||||||||||||||||||||||||||||||||||||||||||||
Sbjct  4015  CAGAATTCAGTGAATCATCGAGTCTTTGAACGCACATTGCGCCCCCTGGTATTCCGGGGG  3956

Query  358   GCATGCCTGTCCGAGCGTCATTGCTGCCCTCAAGCCCGGCTTGTGTGTTGGGTCGCCGTC  417
              |||||||||||||||||||||||||||||||||| |||||||||||||||| | |||||
Sbjct  3955  -CATGCCTGTCCGAGCGTCATTGCTGCCCTCAAGCACGGCTTGTGTGTTGGG-C-CCGTC  3899

Query  418   CCCCTCTCCGGGGGGACGGGCCCGAAAGGCAGCGGCGGCACCGCGTCCGATCCTCGAGCG  477
             || | | ||  |||||||||||||||||||||||||||||||||||||| ||||||||||
Sbjct  3898  CCTCCC-CC--GGGGACGGGCCCGAAAGGCAGCGGCGGCACCGCGTCCGGTCCTCGAGCG  3842

Query  478   TATGGGGCTTTGTCACATGCTCTGTAGGATTGGCCGGCGCCTGCCGACGTTTTCCAACCA  537
             ||||||||||||||||  ||||||||||   |||||||||| ||||||     |||||  
Sbjct  3841  TATGGGGCTTTGTCACCCGCTCTGTAGGCCCGGCCGGCGCCAGCCGACAC---CCAACT-  3786

Query  538   TTCTTTCC-AGGTTGACCTCGGATCAGGTAGGGATACCCGCTGAACTTAA  586
             || ||||  |||||||||||||||||||||||||||||||||||||||||
Sbjct  3785  TTATTTCTAAGGTTGACCTCGGATCAGGTAGGGATACCCGCTGAACTTAA  3736


>NW_022984065.1 Aspergillus lentulus IFM 58399 DNA, scaffold_198, whole genome 
shotgun sequence
Length=4491

 Score = 778 bits (421),  Expect = 0.0
 Identities = 537/591 (91%), Gaps = 16/591 (3%)
 Strand=Plus/Plus

Query  1    CAAGGTTTCCGTAGGTGAACCTGCGGAAGGATCATTACCGAGTGCGGGTCCTTTGGGCCC  60
            |||||||||||||||||||||||||||||||||||||||||||| ||| ||| |||| ||
Sbjct  286  CAAGGTTTCCGTAGGTGAACCTGCGGAAGGATCATTACCGAGTGAGGGCCCTCTGGGTCC  345

Query  61   AACCTCCCATCCGTGTCTATTGTACCCTGTTGCTTCGGCGGGCCCGCCGCTT-GTCGGCC  119
            ||||||||| |||||||||| ||||| |||||||||||||||||||||| || | |||||
Sbjct  346  AACCTCCCACCCGTGTCTATCGTACCTTGTTGCTTCGGCGGGCCCGCCGTTTCGACGGCC  405

Query  120  GCCgggggggCGCCTCTGC-CCCCCGGGCCCGTGCCCGCCGGAGACCCCAACACGAACAC  178
            ||| |||| | ||||| || |||||||||||| |||||||| ||||||||||| |||| |
Sbjct  406  GCC-GGGGAG-GCCTC-GCGCCCCCGGGCCCGCGCCCGCCGAAGACCCCAACATGAACGC  462

Query  179  TG-TCTGAAAGCGTGCAGTCTGAGTTGATTGAATGC-AATCAGTTAAAACTTTCAACAAT  236
            || ||||||||  |||||||||||||||||  ||   |||||||||||||||||||||| 
Sbjct  463  TGTTCTGAAAGTATGCAGTCTGAGTTGATT--ATCATAATCAGTTAAAACTTTCAACAAC  520

Query  237  GGATCTCTTGGTTCCGGCATCGATGAAGAACGCAGCGAAATGCGATAACTAATGTGAATT  296
            |||||||||||||||||||||||||||||||||||||||||||||||| |||||||||||
Sbjct  521  GGATCTCTTGGTTCCGGCATCGATGAAGAACGCAGCGAAATGCGATAAGTAATGTGAATT  580

Query  297  GCAGAATTCAGTGAATCATCGAGTCTTTGAACGCACATTGCGCCCCCTGGTATTCCGGGG  356
            ||||||||||||||||||||||||||||||||||||||||||||||||||||||||||||
Sbjct  581  GCAGAATTCAGTGAATCATCGAGTCTTTGAACGCACATTGCGCCCCCTGGTATTCCGGGG  640

Query  357  GGCATGCCTGTCCGAGCGTCATTGCTGCCCTCAAGCCCGGCTTGTGTGTTGGGTCGCCGT  416
            |||||||||||||||||||||||||||||||||||| |||||||||||||||| | ||||
Sbjct  641  GGCATGCCTGTCCGAGCGTCATTGCTGCCCTCAAGCACGGCTTGTGTGTTGGGCC-CCGT  699

Query  417  CCCCCTCTCCGGGGGGACGGGCCCGAAAGGCAGCGGCGGCACCGCGTCCGATCCTCGAGC  476
            |||| || ||  |||||||||||||||||||||||||||||||||||||| |||||||||
Sbjct  700  CCCC-TCCCCC-GGGGACGGGCCCGAAAGGCAGCGGCGGCACCGCGTCCGGTCCTCGAGC  757

Query  477  GTATGGGGCTTTGTCACATGCTCTGTAGGATTGGCCGGCGCCTGCCGACGTTTTCCAACC  536
            |||||||||||||||||  ||||||||||   |||||||||| ||||||     ||||| 
Sbjct  758  GTATGGGGCTTTGTCACCCGCTCTGTAGGCCCGGCCGGCGCCAGCCGACAC---CCAACT  814

Query  537  ATTCTTTCC-AGGTTGACCTCGGATCAGGTAGGGATACCCGCTGAACTTAA  586
             |  ||||  |||||||||||||||||||||||||||||||||||||||||
Sbjct  815  TTATTTTCTAAGGTTGACCTCGGATCAGGTAGGGATACCCGCTGAACTTAA  865


>NW_025091279.1 Aspergillus udagawae IFM 46973 DNA, scaffold_16, whole genome 
shotgun sequence
Length=1346

 Score = 776 bits (420),  Expect = 0.0
 Identities = 538/593 (91%), Gaps = 16/593 (3%)
 Strand=Plus/Plus

Query  1    CAAGGTTTCCGTAGGTGAACCTGCGGAAGGATCATTACCGAGTGCGGGTCCTTTGGGCCC  60
            |||||||||||||||||||||||||||||||||||||||||||| ||| ||| |||| ||
Sbjct  77   CAAGGTTTCCGTAGGTGAACCTGCGGAAGGATCATTACCGAGTGAGGGCCCTCTGGGTCC  136

Query  61   AACCTCCCATCCGTGTCTATTGTACCCTGTTGCTTCGGCGGGCCCGCCGCTT-GTCGGCC  119
            ||||||||| |||||||||| ||||| |||||||||||||||||||||| || | |||||
Sbjct  137  AACCTCCCACCCGTGTCTATCGTACCTTGTTGCTTCGGCGGGCCCGCCGTTTCGACGGCC  196

Query  120  GCCgggggggCGCCTCTGC-CCCCCGGGCCCGTGCCCGCCGGAGACCCCAACACGAACAC  178
            ||| |||| | ||||| || |||||||||||| |||||||| ||||||||||| |||| |
Sbjct  197  GCC-GGGGAG-GCCTC-GCGCCCCCGGGCCCGCGCCCGCCGAAGACCCCAACATGAACTC  253

Query  179  TG-TCTGAAAGCGTGCAGTCTGAGTTGATTGAATGC-AATCAGTTAAAACTTTCAACAAT  236
            || ||||||||  |||||||||||||||||  ||   |||||||||||||||||||||| 
Sbjct  254  TGTTCTGAAAGTATGCAGTCTGAGTTGATT--ATCATAATCAGTTAAAACTTTCAACAAC  311

Query  237  GGATCTCTTGGTTCCGGCATCGATGAAGAACGCAGCGAAATGCGATAACTAATGTGAATT  296
            |||||||||||||||||||||||||||||||||||||||||||||||| |||||||||||
Sbjct  312  GGATCTCTTGGTTCCGGCATCGATGAAGAACGCAGCGAAATGCGATAAGTAATGTGAATT  371

Query  297  GCAGAATTCAGTGAATCATCGAGTCTTTGAACGCACATTGCGCCCCCTGGTATTCCGGGG  356
            ||||||||||||||||||||||||||||||||||||||||||||||||||||||||||||
Sbjct  372  GCAGAATTCAGTGAATCATCGAGTCTTTGAACGCACATTGCGCCCCCTGGTATTCCGGGG  431

Query  357  GGCATGCCTGTCCGAGCGTCATTGCTGCCCTCAAGCCCGGCTTGTGTGTTGGGTCGCCGT  416
            |||||||||||||||||||||||||||||||||||| |||||||||||||||| | ||||
Sbjct  432  GGCATGCCTGTCCGAGCGTCATTGCTGCCCTCAAGCACGGCTTGTGTGTTGGGCCCCCGT  491

Query  417  CCCCC-TCTCCGG-GGGGACGGGCCCGAAAGGCAGCGGCGGCACCGCGTCCGATCCTCGA  474
            ||||  | |||   |||||||||||||||||||||||||||||||||||||| |||||||
Sbjct  492  CCCCGGTTTCCCCCGGGGACGGGCCCGAAAGGCAGCGGCGGCACCGCGTCCGGTCCTCGA  551

Query  475  GCGTATGGGGCTTTGTCACATGCTCTGTAGGATTGGCCGGCGCCTGCCGACGTTTTCCAA  534
            |||||||||||||||||||  ||||||||||   |||||||||| ||||||     ||||
Sbjct  552  GCGTATGGGGCTTTGTCACCCGCTCTGTAGGCCCGGCCGGCGCCAGCCGACAC---CCAA  608

Query  535  CCATTCTTTCC-AGGTTGACCTCGGATCAGGTAGGGATACCCGCTGAACTTAA  586
            |  || ||||  |||||||||||||||||||||||||||||||||||||||||
Sbjct  609  CT-TTATTTCTAAGGTTGACCTCGGATCAGGTAGGGATACCCGCTGAACTTAA  660


>NW_020194292.1 Aspergillus novofumigatus IBT 16806 chromosome Unknown P174scaffold_19, 
whole genome shotgun sequence
Length=19468

 Score = 774 bits (419),  Expect = 0.0
 Identities = 536/590 (91%), Gaps = 17/590 (3%)
 Strand=Plus/Plus

Query  1      CAAGGTTTCCGTAGGTGAACCTGCGGAAGGATCATTACCGAGTGCGGGTCCTTTGGGCCC  60
              |||||||||||||||||||||||||||||||||||||||||||| ||| ||| |||| ||
Sbjct  14050  CAAGGTTTCCGTAGGTGAACCTGCGGAAGGATCATTACCGAGTGAGGGCCCTCTGGGTCC  14109

Query  61     AACCTCCCATCCGTGTCTATTGTACCCTGTTGCTTCGGCGGGCCCGCCGCTT-GTCGGCC  119
              ||||||||| |||||||||| ||||| |||||||||||||||||||||| || | |||||
Sbjct  14110  AACCTCCCACCCGTGTCTATCGTACCTTGTTGCTTCGGCGGGCCCGCCGTTTCGACGGCC  14169

Query  120    GCCgggggggCGCCTCTGCCCCCCGGGCCCGTGCCCGCCGGAGACCCCAACACGAACACT  179
              ||| |||| | ||||| || ||||||||||| |||||||| ||||||||||| |||| ||
Sbjct  14170  GCC-GGGGAG-GCCTC-GCGCCCCGGGCCCGCGCCCGCCGAAGACCCCAACATGAACGCT  14226

Query  180    G-TCTGAAAGCGTGCAGTCTGAGTTGATTGAATGC-AATCAGTTAAAACTTTCAACAATG  237
              | ||||||||  |||||||||||||||||  ||   |||||||||||||||||||||| |
Sbjct  14227  GTTCTGAAAGTATGCAGTCTGAGTTGATT--ATCATAATCAGTTAAAACTTTCAACAACG  14284

Query  238    GATCTCTTGGTTCCGGCATCGATGAAGAACGCAGCGAAATGCGATAACTAATGTGAATTG  297
              ||||||||||||||||||||||||||||||||||||||||||||||| ||||||||||||
Sbjct  14285  GATCTCTTGGTTCCGGCATCGATGAAGAACGCAGCGAAATGCGATAAGTAATGTGAATTG  14344

Query  298    CAGAATTCAGTGAATCATCGAGTCTTTGAACGCACATTGCGCCCCCTGGTATTCCGGGGG  357
              ||||||||||||||||||||||||||||||||||||||||||||||||||||||| ||||
Sbjct  14345  CAGAATTCAGTGAATCATCGAGTCTTTGAACGCACATTGCGCCCCCTGGTATTCC-GGGG  14403

Query  358    GCATGCCTGTCCGAGCGTCATTGCTGCCCTCAAGCCCGGCTTGTGTGTTGGGTCGCCGTC  417
              ||||||||||||||||||||||||||||||||||| |||||||||||||||| | |||||
Sbjct  14404  GCATGCCTGTCCGAGCGTCATTGCTGCCCTCAAGCACGGCTTGTGTGTTGGGCC-CCGTC  14462

Query  418    CCCCTCTCCGGGGGGACGGGCCCGAAAGGCAGCGGCGGCACCGCGTCCGATCCTCGAGCG  477
              ||| || ||  |||||||||||||||||||||||||||||||||||||| ||||||||||
Sbjct  14463  CCC-TCCCCC-GGGGACGGGCCCGAAAGGCAGCGGCGGCACCGCGTCCGGTCCTCGAGCG  14520

Query  478    TATGGGGCTTTGTCACATGCTCTGTAGGATTGGCCGGCGCCTGCCGACGTTTTCCAACCA  537
              ||||||||||||||||  ||||||||||   |||||||||| ||||||     |||||  
Sbjct  14521  TATGGGGCTTTGTCACCCGCTCTGTAGGCCCGGCCGGCGCCAGCCGACAC---CCAACT-  14576

Query  538    TTCTTTCC-AGGTTGACCTCGGATCAGGTAGGGATACCCGCTGAACTTAA  586
              || ||||  |||||||||||||||||||||||||||||||||||||||||
Sbjct  14577  TTATTTCTAAGGTTGACCTCGGATCAGGTAGGGATACCCGCTGAACTTAA  14626


 Score = 767 bits (415),  Expect = 0.0
 Identities = 535/590 (91%), Gaps = 19/590 (3%)
 Strand=Plus/Plus

Query  1     CAAGGTTTCCGTAGGTGAACCTGCGGAAGGATCATTACCGAGTGCGGGTCCTTTGGGCCC  60
             |||||||||||||||||||||||||||||||||||||||||||| ||| ||| |||| ||
Sbjct  5985  CAAGGTTTCCGTAGGTGAACCTGCGGAAGGATCATTACCGAGTGAGGGCCCTCTGGGTCC  6044

Query  61    AACCTCCCATCCGTGTCTATTGTACCCTGTTGCTTCGGCGGGCCCGCCGCTT-GTCGGCC  119
             ||||||||| |||||||||| ||||| |||||||||||||||||||||| || | |||||
Sbjct  6045  AACCTCCCACCCGTGTCTATCGTACCTTGTTGCTTCGGCGGGCCCGCCGTTTCGACGGCC  6104

Query  120   GCCgggggggCGCCTCTGCCCCCCGGGCCCGTGCCCGCCGGAGACCCCAACACGAACACT  179
             ||| |||| | ||||| || ||||||||||| |||||||| ||||||||||| |||| ||
Sbjct  6105  GCC-GGGGAG-GCCTC-GCGCCCCGGGCCCGCGCCCGCCGAAGACCCCAACATGAACGCT  6161

Query  180   G-TCTGAAAGCGTGCAGTCTGAGTTGATTGAATGC-AATCAGTTAAAACTTTCAACAATG  237
             | ||||||||  |||||||||||||||||  ||   |||||||||||||||||||||| |
Sbjct  6162  GTTCTGAAAGTATGCAGTCTGAGTTGATT--ATCATAATCAGTTAAAACTTTCAACAACG  6219

Query  238   GATCTCTTGGTTCCGGCATCGATGAAGAACGCAGCGAAATGCGATAACTAATGTGAATTG  297
             ||||||||||||||||||||||||||||||||||||||||||||||| ||||||||||||
Sbjct  6220  GATCTCTTGGTTCCGGCATCGATGAAGAACGCAGCGAAATGCGATAAGTAATGTGAATTG  6279

Query  298   CAGAATTCAGTGAATCATCGAGTCTTTGAACGCACATTGCGCCCCCTGGTATTCCGGGGG  357
             ||||||||||||||||||||||||||||||||||||||||||||||||||||||| ||||
Sbjct  6280  CAGAATTCAGTGAATCATCGAGTCTTTGAACGCACATTGCGCCCCCTGGTATTCC-GGGG  6338

Query  358   GCATGCCTGTCCGAGCGTCATTGCTGCCCTCAAGCCCGGCTTGTGTGTTGGGTCGCCGTC  417
             ||||||||||||||||||||||||||||||||||| |||||||||||||||| | |||||
Sbjct  6339  GCATGCCTGTCCGAGCGTCATTGCTGCCCTCAAGCACGGCTTGTGTGTTGGGCC-CCGTC  6397

Query  418   CCCCTCTCCGGGGGGACGGGCCCGAAAGGCAGCGGCGGCACCGCGTCCGATCCTCGAGCG  477
             ||| || ||   ||||||||||||||||||||||||||||||||||||| ||||||||||
Sbjct  6398  CCC-TCCCC---GGGACGGGCCCGAAAGGCAGCGGCGGCACCGCGTCCGGTCCTCGAGCG  6453

Query  478   TATGGGGCTTTGTCACATGCTCTGTAGGATTGGCCGGCGCCTGCCGACGTTTTCCAACCA  537
             ||||||||||||||||  ||||||||||   |||||||||| ||||||     |||||  
Sbjct  6454  TATGGGGCTTTGTCACCCGCTCTGTAGGCCCGGCCGGCGCCAGCCGACAC---CCAACT-  6509

Query  538   TTCTTTCC-AGGTTGACCTCGGATCAGGTAGGGATACCCGCTGAACTTAA  586
             || ||||  |||||||||||||||||||||||||||||||||||||||||
Sbjct  6510  TTATTTCTAAGGTTGACCTCGGATCAGGTAGGGATACCCGCTGAACTTAA  6559


>NW_020798475.1 Aspergillus thermomutatus strain HMR AF 39 chromosome Unknown 
NODE_425, whole genome shotgun sequence
Length=15883

 Score = 773 bits (418),  Expect = 0.0
 Identities = 539/595 (91%), Gaps = 17/595 (3%)
 Strand=Plus/Plus

Query  1     CAAGGTTTCCGTAGGTGAACCTGCGGAAGGATCATTACCGAGTGCGGGTCCTTTGGGCCC  60
             |||||||||||||||||||||||||||||||||||||||||||| ||| ||| |||| ||
Sbjct  3147  CAAGGTTTCCGTAGGTGAACCTGCGGAAGGATCATTACCGAGTGAGGGCCCTCTGGGTCC  3206

Query  61    AACCTCCCATCCGTGTCTATTGTACCCTGTTGCTTCGGCGGGCCCGCCGCTTGT-CGGCC  119
             ||||||||| |||||||||||||||| |||||||||||||||||||||| || | |||||
Sbjct  3207  AACCTCCCACCCGTGTCTATTGTACCTTGTTGCTTCGGCGGGCCCGCCGTTTCTACGGCC  3266

Query  120   GCCgggggggCGCCTCTGC-CCCCCGGGCCCGTGCCCGCCGGAGACCCCAACACGAACAC  178
             ||| |||| | ||||| || |||||||||||| |||||||| ||||| ||||| |||| |
Sbjct  3267  GCC-GGGGAG-GCCTC-GCGCCCCCGGGCCCGCGCCCGCCGAAGACCACAACATGAACGC  3323

Query  179   TG-TCTGAAAGCGTGCAGTCTGAGTTGATTGAATGC-AATCAGTTAAAACTTTCAACAAT  236
             || ||||||||  |||||||||||| ||||  ||   |||||||||||||||||||||| 
Sbjct  3324  TGTTCTGAAAGTATGCAGTCTGAGTCGATT--ATCATAATCAGTTAAAACTTTCAACAAC  3381

Query  237   GGATCTCTTGGTTCCGGCATCGATGAAGAACGCAGCGAAATGCGATAACTAATGTGAATT  296
             |||||||||||||||||||||||||||||||||||||||||||||||| |||||||||||
Sbjct  3382  GGATCTCTTGGTTCCGGCATCGATGAAGAACGCAGCGAAATGCGATAAGTAATGTGAATT  3441

Query  297   GCAGAATTCAGTGAATCATCGAGTCTTTGAACGCACATTGCGCCCCCTGGTATTCCGGGG  356
             ||||||||||||||||||||||||||||||||||||||||||||||||||||||||||||
Sbjct  3442  GCAGAATTCAGTGAATCATCGAGTCTTTGAACGCACATTGCGCCCCCTGGTATTCCGGGG  3501

Query  357   GGCATGCCTGTCCGAGCGTCATTGCTGCCCTCAAGCCCGGCTTGTGTGTTGGGTCGCCGT  416
             |||||||||||||||||||||||||||||||||||| |||||||||||||||| ||||||
Sbjct  3502  GGCATGCCTGTCCGAGCGTCATTGCTGCCCTCAAGCACGGCTTGTGTGTTGGGCCGCCGT  3561

Query  417   CCCCC---TCTCCGGGGGGACGGGCCCGAAAGGCAGCGGCGGCACCGCGTCCGATCCTCG  473
             ||||    |||||  |||||||||||||||||||||||||||||||||||||| ||||||
Sbjct  3562  CCCCGGTTTCTCCCCGGGGACGGGCCCGAAAGGCAGCGGCGGCACCGCGTCCGGTCCTCG  3621

Query  474   AGCGTATGGGGCTTTGTCACATGCTCTGTAGGATTGGCCGGCGCCTGCCGACGTTTTCCA  533
             |||||||||||||| |||||  ||||||||||   |||||||||| |||||||    |||
Sbjct  3622  AGCGTATGGGGCTTCGTCACCCGCTCTGTAGGCCCGGCCGGCGCCAGCCGACGA---CCA  3678

Query  534   ACCATTCTTTCC--AGGTTGACCTCGGATCAGGTAGGGATACCCGCTGAACTTAA  586
             |||   |||| |  |||||||||||||||||||||||||||||||||||||||||
Sbjct  3679  ACCCAACTTTTCTAAGGTTGACCTCGGATCAGGTAGGGATACCCGCTGAACTTAA  3733


 Score = 773 bits (418),  Expect = 0.0
 Identities = 539/595 (91%), Gaps = 17/595 (3%)
 Strand=Plus/Minus

Query  1      CAAGGTTTCCGTAGGTGAACCTGCGGAAGGATCATTACCGAGTGCGGGTCCTTTGGGCCC  60
              |||||||||||||||||||||||||||||||||||||||||||| ||| ||| |||| ||
Sbjct  11724  CAAGGTTTCCGTAGGTGAACCTGCGGAAGGATCATTACCGAGTGAGGGCCCTCTGGGTCC  11665

Query  61     AACCTCCCATCCGTGTCTATTGTACCCTGTTGCTTCGGCGGGCCCGCCGCTTGT-CGGCC  119
              ||||||||| |||||||||||||||| |||||||||||||||||||||| || | |||||
Sbjct  11664  AACCTCCCACCCGTGTCTATTGTACCTTGTTGCTTCGGCGGGCCCGCCGTTTCTACGGCC  11605

Query  120    GCCgggggggCGCCTCTGC-CCCCCGGGCCCGTGCCCGCCGGAGACCCCAACACGAACAC  178
              ||| |||| | ||||| || |||||||||||| |||||||| ||||| ||||| |||| |
Sbjct  11604  GCC-GGGGAG-GCCTC-GCGCCCCCGGGCCCGCGCCCGCCGAAGACCACAACATGAACGC  11548

Query  179    TGT-CTGAAAGCGTGCAGTCTGAGTTGATTGAATGC-AATCAGTTAAAACTTTCAACAAT  236
              ||| |||||||  |||||||||||| ||||  ||   |||||||||||||||||||||| 
Sbjct  11547  TGTTCTGAAAGTATGCAGTCTGAGTCGATT--ATCATAATCAGTTAAAACTTTCAACAAC  11490

Query  237    GGATCTCTTGGTTCCGGCATCGATGAAGAACGCAGCGAAATGCGATAACTAATGTGAATT  296
              |||||||||||||||||||||||||||||||||||||||||||||||| |||||||||||
Sbjct  11489  GGATCTCTTGGTTCCGGCATCGATGAAGAACGCAGCGAAATGCGATAAGTAATGTGAATT  11430

Query  297    GCAGAATTCAGTGAATCATCGAGTCTTTGAACGCACATTGCGCCCCCTGGTATTCCGGGG  356
              ||||||||||||||||||||||||||||||||||||||||||||||||||||||||||||
Sbjct  11429  GCAGAATTCAGTGAATCATCGAGTCTTTGAACGCACATTGCGCCCCCTGGTATTCCGGGG  11370

Query  357    GGCATGCCTGTCCGAGCGTCATTGCTGCCCTCAAGCCCGGCTTGTGTGTTGGGTCGCCGT  416
              |||||||||||||||||||||||||||||||||||| |||||||||||||||| ||||||
Sbjct  11369  GGCATGCCTGTCCGAGCGTCATTGCTGCCCTCAAGCACGGCTTGTGTGTTGGGCCGCCGT  11310

Query  417    CCCCC---TCTCCGGGGGGACGGGCCCGAAAGGCAGCGGCGGCACCGCGTCCGATCCTCG  473
              ||||    |||||  |||||||||||||||||||||||||||||||||||||| ||||||
Sbjct  11309  CCCCGGTTTCTCCCCGGGGACGGGCCCGAAAGGCAGCGGCGGCACCGCGTCCGGTCCTCG  11250

Query  474    AGCGTATGGGGCTTTGTCACATGCTCTGTAGGATTGGCCGGCGCCTGCCGACGTTTTCCA  533
              |||||||||||||| |||||  ||||||||||   |||||||||| |||||||    |||
Sbjct  11249  AGCGTATGGGGCTTCGTCACCCGCTCTGTAGGCCCGGCCGGCGCCAGCCGACGA---CCA  11193

Query  534    ACC-ATTCTTTCC-AGGTTGACCTCGGATCAGGTAGGGATACCCGCTGAACTTAA  586
              ||| |   ||||  |||||||||||||||||||||||||||||||||||||||||
Sbjct  11192  ACCCAACTTTTCTAAGGTTGACCTCGGATCAGGTAGGGATACCCGCTGAACTTAA  11138


>NW_020194293.1 Aspergillus novofumigatus IBT 16806 chromosome Unknown P174scaffold_20, 
whole genome shotgun sequence
Length=19422

 Score = 769 bits (416),  Expect = 0.0
 Identities = 535/590 (91%), Gaps = 18/590 (3%)
 Strand=Plus/Plus

Query  1      CAAGGTTTCCGTAGGTGAACCTGCGGAAGGATCATTACCGAGTGCGGGTCCTTTGGGCCC  60
              |||||||||||||||||||||||||||||||||||||||||||| ||| ||| |||| ||
Sbjct  10988  CAAGGTTTCCGTAGGTGAACCTGCGGAAGGATCATTACCGAGTGAGGGCCCTCTGGGTCC  11047

Query  61     AACCTCCCATCCGTGTCTATTGTACCCTGTTGCTTCGGCGGGCCCGCCGCTT-GTCGGCC  119
              ||||||||| |||||||||| ||||| |||||||||||||| ||||||| || | |||||
Sbjct  11048  AACCTCCCACCCGTGTCTATCGTACCTTGTTGCTTCGGCGG-CCCGCCGTTTCGACGGCC  11106

Query  120    GCCgggggggCGCCTCTGCCCCCCGGGCCCGTGCCCGCCGGAGACCCCAACACGAACACT  179
              ||| |||| | ||||| || ||||||||||| |||||||| ||||||||||| |||| ||
Sbjct  11107  GCC-GGGGAG-GCCTC-GCGCCCCGGGCCCGCGCCCGCCGAAGACCCCAACATGAACGCT  11163

Query  180    G-TCTGAAAGCGTGCAGTCTGAGTTGATTGAATGC-AATCAGTTAAAACTTTCAACAATG  237
              | ||||||||  |||||||||||||||||  ||   |||||||||||||||||||||| |
Sbjct  11164  GTTCTGAAAGTATGCAGTCTGAGTTGATT--ATCATAATCAGTTAAAACTTTCAACAACG  11221

Query  238    GATCTCTTGGTTCCGGCATCGATGAAGAACGCAGCGAAATGCGATAACTAATGTGAATTG  297
              ||||||||||||||||||||||||||||||||||||||||||||||| ||||||||||||
Sbjct  11222  GATCTCTTGGTTCCGGCATCGATGAAGAACGCAGCGAAATGCGATAAGTAATGTGAATTG  11281

Query  298    CAGAATTCAGTGAATCATCGAGTCTTTGAACGCACATTGCGCCCCCTGGTATTCCGGGGG  357
              ||||||||||||||||||||||||||||||||||||||||||||||||||||||| ||||
Sbjct  11282  CAGAATTCAGTGAATCATCGAGTCTTTGAACGCACATTGCGCCCCCTGGTATTCC-GGGG  11340

Query  358    GCATGCCTGTCCGAGCGTCATTGCTGCCCTCAAGCCCGGCTTGTGTGTTGGGTCGCCGTC  417
              ||||||||||||||||||||||||||||||||||| |||||||||||||||| | |||||
Sbjct  11341  GCATGCCTGTCCGAGCGTCATTGCTGCCCTCAAGCACGGCTTGTGTGTTGGGCC-CCGTC  11399

Query  418    CCCCTCTCCGGGGGGACGGGCCCGAAAGGCAGCGGCGGCACCGCGTCCGATCCTCGAGCG  477
              ||| || ||  |||||||||||||||||||||||||||||||||||||| ||||||||||
Sbjct  11400  CCC-TCCCCC-GGGGACGGGCCCGAAAGGCAGCGGCGGCACCGCGTCCGGTCCTCGAGCG  11457

Query  478    TATGGGGCTTTGTCACATGCTCTGTAGGATTGGCCGGCGCCTGCCGACGTTTTCCAACCA  537
              ||||||||||||||||  ||||||||||   |||||||||| ||||||     |||||  
Sbjct  11458  TATGGGGCTTTGTCACCCGCTCTGTAGGCCCGGCCGGCGCCAGCCGACAC---CCAACT-  11513

Query  538    TTCTTTCC-AGGTTGACCTCGGATCAGGTAGGGATACCCGCTGAACTTAA  586
              || ||||  |||||||||||||||||||||||||||||||||||||||||
Sbjct  11514  TTATTTCTAAGGTTGACCTCGGATCAGGTAGGGATACCCGCTGAACTTAA  11563


 Score = 767 bits (415),  Expect = 0.0
 Identities = 535/590 (91%), Gaps = 19/590 (3%)
 Strand=Plus/Plus

Query  1     CAAGGTTTCCGTAGGTGAACCTGCGGAAGGATCATTACCGAGTGCGGGTCCTTTGGGCCC  60
             |||||||||||||||||||||||||||||||||||||||||||| ||| ||| |||| ||
Sbjct  2930  CAAGGTTTCCGTAGGTGAACCTGCGGAAGGATCATTACCGAGTGAGGGCCCTCTGGGTCC  2989

Query  61    AACCTCCCATCCGTGTCTATTGTACCCTGTTGCTTCGGCGGGCCCGCCGCTT-GTCGGCC  119
             ||||||||| |||||||||| ||||| |||||||||||||||||||||| || | |||||
Sbjct  2990  AACCTCCCACCCGTGTCTATCGTACCTTGTTGCTTCGGCGGGCCCGCCGTTTCGACGGCC  3049

Query  120   GCCgggggggCGCCTCTGCCCCCCGGGCCCGTGCCCGCCGGAGACCCCAACACGAACACT  179
             ||| |||| | ||||| || ||||||||||| |||||||| ||||||||||| |||| ||
Sbjct  3050  GCC-GGGGAG-GCCTC-GCGCCCCGGGCCCGCGCCCGCCGAAGACCCCAACATGAACGCT  3106

Query  180   G-TCTGAAAGCGTGCAGTCTGAGTTGATTGAATGC-AATCAGTTAAAACTTTCAACAATG  237
             | ||||||||  |||||||||||||||||  ||   |||||||||||||||||||||| |
Sbjct  3107  GTTCTGAAAGTATGCAGTCTGAGTTGATT--ATCATAATCAGTTAAAACTTTCAACAACG  3164

Query  238   GATCTCTTGGTTCCGGCATCGATGAAGAACGCAGCGAAATGCGATAACTAATGTGAATTG  297
             ||||||||||||||||||||||||||||||||||||||||||||||| ||||||||||||
Sbjct  3165  GATCTCTTGGTTCCGGCATCGATGAAGAACGCAGCGAAATGCGATAAGTAATGTGAATTG  3224

Query  298   CAGAATTCAGTGAATCATCGAGTCTTTGAACGCACATTGCGCCCCCTGGTATTCCGGGGG  357
             ||||||||||||||||||||||||||||||||||||||||||||||||||||||| ||||
Sbjct  3225  CAGAATTCAGTGAATCATCGAGTCTTTGAACGCACATTGCGCCCCCTGGTATTCC-GGGG  3283

Query  358   GCATGCCTGTCCGAGCGTCATTGCTGCCCTCAAGCCCGGCTTGTGTGTTGGGTCGCCGTC  417
             ||||||||||||||||||||||||||||||||||| |||||||||||||||| | |||||
Sbjct  3284  GCATGCCTGTCCGAGCGTCATTGCTGCCCTCAAGCACGGCTTGTGTGTTGGG-C-CCGTC  3341

Query  418   CCCCTCTCCGGGGGGACGGGCCCGAAAGGCAGCGGCGGCACCGCGTCCGATCCTCGAGCG  477
             ||| || || |||| || ||||||||||||||||||||||||||||||| ||||||||||
Sbjct  3342  CCC-TCCCCCGGGG-AC-GGCCCGAAAGGCAGCGGCGGCACCGCGTCCGGTCCTCGAGCG  3398

Query  478   TATGGGGCTTTGTCACATGCTCTGTAGGATTGGCCGGCGCCTGCCGACGTTTTCCAACCA  537
             ||||||||||||||||  ||||||||||   |||||||||| ||||||     |||||  
Sbjct  3399  TATGGGGCTTTGTCACCCGCTCTGTAGGCCCGGCCGGCGCCAGCCGACAC---CCAACT-  3454

Query  538   TTCTTTCC-AGGTTGACCTCGGATCAGGTAGGGATACCCGCTGAACTTAA  586
             || ||||  |||||||||||||||||||||||||||||||||||||||||
Sbjct  3455  TTATTTCTAAGGTTGACCTCGGATCAGGTAGGGATACCCGCTGAACTTAA  3504


 Score = 556 bits (301),  Expect = 2e-155
 Identities = 375/409 (92%), Gaps = 12/409 (3%)
 Strand=Plus/Plus

Query  1      CAAGGTTTCCGTAGGTGAACCTGCGGAAGGATCATTACCGAGTGCGGGTCCTTTGGGCCC  60
              |||||||||||||||||||||||||||||||||||||||||||| ||| ||| |||| ||
Sbjct  19017  CAAGGTTTCCGTAGGTGAACCTGCGGAAGGATCATTACCGAGTGAGGGCCCTCTGGGTCC  19076

Query  61     AACCTCCCATCCGTGTCTATTGTACCCTGTTGCTTCGGCGGGCCCGCCGCTT-GTCGGCC  119
              ||||||||| |||||||||| ||||| ||||||||||||||  |||||| || | |||||
Sbjct  19077  AACCTCCCACCCGTGTCTATCGTACCTTGTTGCTTCGGCGG--CCGCCGTTTCGACGGCC  19134

Query  120    GCCgggggggCGCCTCTGCCCCCCGGGCCCGTGCCCGCCGGAGACCCCAACACGAACACT  179
              ||| |||| | ||||| || ||||||||||| |||||||| ||||||||||| |||| ||
Sbjct  19135  GCC-GGGGAG-GCCTC-GCGCCCCGGGCCCGCGCCCGCCGAAGACCCCAACATGAACGCT  19191

Query  180    G-TCTGAAAGCGTGCAGTCTGAGTTGATTGAATGC-AATCAGTTAAAACTTTCAACAATG  237
              | ||||||||  |||||||||||||||||  ||   |||||||||||||||||||||| |
Sbjct  19192  GTTCTGAAAGTATGCAGTCTGAGTTGATT--ATCATAATCAGTTAAAACTTTCAACAACG  19249

Query  238    GATCTCTTGGTTCCGGCATCGATGAAGAACGCAGCGAAATGCGATAACTAATGTGAATTG  297
              ||||||||||||||||||||||||||||||||||||||||||||||| ||||||||||||
Sbjct  19250  GATCTCTTGGTTCCGGCATCGATGAAGAACGCAGCGAAATGCGATAAGTAATGTGAATTG  19309

Query  298    CAGAATTCAGTGAATCATCGAGTCTTTGAACGCACATTGCGCCCCC-TGGTATTCCGGGG  356
              |||||||||||||||||||||||||||||||||||||||||||||| ||||||||| |||
Sbjct  19310  CAGAATTCAGTGAATCATCGAGTCTTTGAACGCACATTGCGCCCCCTTGGTATTCC-GGG  19368

Query  357    GGCATGCCTGTCCGAGCGTCATTGCTGCCCTCAAGCCCGGCTTGTGTGT  405
              |||||||||||||||||||||||||||||||||||| ||||||||||||
Sbjct  19369  GGCATGCCTGTCCGAGCGTCATTGCTGCCCTCAAGCACGGCTTGTGTGT  19417


>NW_020194366.1 Aspergillus campestris IBT 28561 chromosome Unknown P168scaffold_31, 
whole genome shotgun sequence
Length=14754

 Score = 767 bits (415),  Expect = 0.0
 Identities = 534/590 (91%), Gaps = 14/590 (2%)
 Strand=Plus/Minus

Query  1     CAAGGTTTCCGTAGGTGAACCTGCGGAAGGATCATTACCGAGTGCGGGT-CCTTTG-GGC  58
             |||||||||||||||||||||||||||||||||||||||||||| ||||  || ||  ||
Sbjct  3075  CAAGGTTTCCGTAGGTGAACCTGCGGAAGGATCATTACCGAGTGAGGGTTTCTCTGAAGC  3016

Query  59    CCAACCTCCCATCCGTGTCTATTGTACCCTGTTGCTTCGGCGGGCCCGCCGCTTGTCGGC  118
             ||||||||||| |||||| ||  |||||||||||||||||||||||||||   |  ||||
Sbjct  3015  CCAACCTCCCACCCGTGTATACCGTACCCTGTTGCTTCGGCGGGCCCGCC---TCACGGC  2959

Query  119   CGCCgggggggCGCCTC-TGCCCCCCGGGCCCGTGCCCGCCGGAGACCCCAACACGAACA  177
             ||||  |||||  |||| ||  ||||||||||| |||||||| |||||||||||||||||
Sbjct  2958  CGCC--GGGGG-ACCTCGTG-TCCCCGGGCCCGCGCCCGCCGAAGACCCCAACACGAACA  2903

Query  178   CTGTCTGAAAGCGTGCAGTCTGAGTTGATTGAATGCAATCAGTTAAAACTTTCAACAATG  237
             ||||||||||  ||||||||||||| |||||    |||||||| ||||||||||||||||
Sbjct  2902  CTGTCTGAAA-AGTGCAGTCTGAGTCGATTGTTACCAATCAGTCAAAACTTTCAACAATG  2844

Query  238   GATCTCTTGGTTCCGGCATCGATGAAGAACGCAGCGAAATGCGATAACTAATGTGAATTG  297
             ||||||||||||||||||||||||||||||||||||||||||||||||||||||||||||
Sbjct  2843  GATCTCTTGGTTCCGGCATCGATGAAGAACGCAGCGAAATGCGATAACTAATGTGAATTG  2784

Query  298   CAGAATTCAGTGAATCATCGAGTCTTTGAACGCACATTGCGCCCCCTGGTATTCCGGGGG  357
             ||||||||||||||||||||||||||||||||||||||||||||||||||||||||||||
Sbjct  2783  CAGAATTCAGTGAATCATCGAGTCTTTGAACGCACATTGCGCCCCCTGGTATTCCGGGGG  2724

Query  358   GCATGCCTGTCCGAGCGTCATTGCTGCCCTCAAGCCCGGCTTGTGTGTTGGGTCGCCGTC  417
             ||||||||||||||||||||||||||||||||||| |||||||||||||||| | |||||
Sbjct  2723  GCATGCCTGTCCGAGCGTCATTGCTGCCCTCAAGCACGGCTTGTGTGTTGGGCC-CCGTC  2665

Query  418   CCCC-TCTCCGGGGGGACGGGCCCGAAAGGCAGCGGCGGCACCGCGTCCGATCCTCGAGC  476
             |||  |  ||  |||||||||||||||||||||||||||||||||||||| |||||||||
Sbjct  2664  CCCGGTACCCCCGGGGACGGGCCCGAAAGGCAGCGGCGGCACCGCGTCCGGTCCTCGAGC  2605

Query  477   GTATGGGGCTTTGTCACATGCTCTGTAGGATTGGCCGGCGCCTGCCGACGTTTTCCAACC  536
             |||||||||||||||||  |||||| |||   |||||||||| ||||||     ||||||
Sbjct  2604  GTATGGGGCTTTGTCACCCGCTCTGCAGGCCCGGCCGGCGCCAGCCGACCAAC-CCAACC  2546

Query  537   ATTCTTTCCAGGTTGACCTCGGATCAGGTAGGGATACCCGCTGAACTTAA  586
             ||| ||| ||||||||||||||||||||||||||||||||||||||||||
Sbjct  2545  ATTTTTTACAGGTTGACCTCGGATCAGGTAGGGATACCCGCTGAACTTAA  2496


 Score = 741 bits (401),  Expect = 0.0
 Identities = 530/590 (90%), Gaps = 18/590 (3%)
 Strand=Plus/Minus

Query  1      CAAGGTTTCCGTAGGTGAACCTGCGGAAGGATCATTACCGAGTGCGGGT-CCTTTG-GGC  58
              |||||||||||||||||||||||||||||||||||||||||||| ||||  || ||  ||
Sbjct  10798  CAAGGTTTCCGTAGGTGAACCTGCGGAAGGATCATTACCGAGTGAGGGTTTCTCTGAAGC  10739

Query  59     CCAACCTCCCATCCGTGTCTATTGTACCCTGTTGCTTCGGCGGGCCCGCCGCTTGTCGGC  118
              ||||||||||| |||||| ||  |||||||||||||||||||| |||| | | |  ||||
Sbjct  10738  CCAACCTCCCACCCGTGTATACCGTACCCTGTTGCTTCGGCGG-CCCG-C-C-TCACGGC  10683

Query  119    CGCCgggggggCGCCTC-TGCCCCCCGGGCCCGTGCCCGCCGGAGACCCCAACACGAACA  177
              ||||   ||||  |||| ||  ||||||||||| |||||||| |||||||||||||||||
Sbjct  10682  CGCC---GGGG-ACCTCGTG-TCCCCGGGCCCGCGCCCGCCGAAGACCCCAACACGAACA  10628

Query  178    CTGTCTGAAAGCGTGCAGTCTGAGTTGATTGAATGCAATCAGTTAAAACTTTCAACAATG  237
              ||||||||||  ||||||||||||| |||||    |||||||| ||||||||||||||||
Sbjct  10627  CTGTCTGAAA-AGTGCAGTCTGAGTCGATTGTTACCAATCAGTCAAAACTTTCAACAATG  10569

Query  238    GATCTCTTGGTTCCGGCATCGATGAAGAACGCAGCGAAATGCGATAACTAATGTGAATTG  297
              ||||||||||||||||||||||||||||||||||||||||||||||||||||||||||||
Sbjct  10568  GATCTCTTGGTTCCGGCATCGATGAAGAACGCAGCGAAATGCGATAACTAATGTGAATTG  10509

Query  298    CAGAATTCAGTGAATCATCGAGTCTTTGAACGCACATTGCGCCCCCTGGTATTCCGGGGG  357
              ||||||||||||||||||||||||||||||||||||||||||||||||||||||||||||
Sbjct  10508  CAGAATTCAGTGAATCATCGAGTCTTTGAACGCACATTGCGCCCCCTGGTATTCCGGGGG  10449

Query  358    GCATGCCTGTCCGAGCGTCATTGCTGCCCTCAAGCCCGGCTTGTGTGTTGGGTCGCCGTC  417
               |||||||||||||||||||||||||||||||||| |||||||||||||||| | |||||
Sbjct  10448  -CATGCCTGTCCGAGCGTCATTGCTGCCCTCAAGCACGGCTTGTGTGTTGGGCC-CCGTC  10391

Query  418    CCCC-TCTCCGGGGGGACGGGCCCGAAAGGCAGCGGCGGCACCGCGTCCGATCCTCGAGC  476
              |||  |  ||  |||||||||||||||||||||||||||||||||||||| |||||||||
Sbjct  10390  CCCGGTACCCCCGGGGACGGGCCCGAAAGGCAGCGGCGGCACCGCGTCCGGTCCTCGAGC  10331

Query  477    GTATGGGGCTTTGTCACATGCTCTGTAGGATTGGCCGGCGCCTGCCGACGTTTTCCAACC  536
              ||||||| |||||||||  |||||| |||   |||||||||| ||||||     ||||||
Sbjct  10330  GTATGGG-CTTTGTCACCCGCTCTGCAGGCCCGGCCGGCGCCAGCCGACCAAC-CCAACC  10273

Query  537    ATTCTTTCCAGGTTGACCTCGGATCAGGTAGGGATACCCGCTGAACTTAA  586
              ||| ||| ||||||||||||||||||||||||||||||||||||||||||
Sbjct  10272  ATTTTTTACAGGTTGACCTCGGATCAGGTAGGGATACCCGCTGAACTTAA  10223


>NW_020194357.1 Aspergillus campestris IBT 28561 chromosome Unknown P168scaffold_22, 
whole genome shotgun sequence
Length=31055

 Score = 767 bits (415),  Expect = 0.0
 Identities = 534/590 (91%), Gaps = 14/590 (2%)
 Strand=Plus/Minus

Query  1      CAAGGTTTCCGTAGGTGAACCTGCGGAAGGATCATTACCGAGTGCGGGT-CCTTTG-GGC  58
              |||||||||||||||||||||||||||||||||||||||||||| ||||  || ||  ||
Sbjct  11410  CAAGGTTTCCGTAGGTGAACCTGCGGAAGGATCATTACCGAGTGAGGGTTTCTCTGAAGC  11351

Query  59     CCAACCTCCCATCCGTGTCTATTGTACCCTGTTGCTTCGGCGGGCCCGCCGCTTGTCGGC  118
              ||||||||||| |||||| ||  |||||||||||||||||||||||||||   |  ||||
Sbjct  11350  CCAACCTCCCACCCGTGTATACCGTACCCTGTTGCTTCGGCGGGCCCGCC---TCACGGC  11294

Query  119    CGCCgggggggCGCCTC-TGCCCCCCGGGCCCGTGCCCGCCGGAGACCCCAACACGAACA  177
              ||||  |||||  |||| ||  ||||||||||| |||||||| |||||||||||||||||
Sbjct  11293  CGCC--GGGGG-ACCTCGTG-TCCCCGGGCCCGCGCCCGCCGAAGACCCCAACACGAACA  11238

Query  178    CTGTCTGAAAGCGTGCAGTCTGAGTTGATTGAATGCAATCAGTTAAAACTTTCAACAATG  237
              ||||||||||  ||||||||||||| |||||    |||||||| ||||||||||||||||
Sbjct  11237  CTGTCTGAAA-AGTGCAGTCTGAGTCGATTGTTACCAATCAGTCAAAACTTTCAACAATG  11179

Query  238    GATCTCTTGGTTCCGGCATCGATGAAGAACGCAGCGAAATGCGATAACTAATGTGAATTG  297
              ||||||||||||||||||||||||||||||||||||||||||||||||||||||||||||
Sbjct  11178  GATCTCTTGGTTCCGGCATCGATGAAGAACGCAGCGAAATGCGATAACTAATGTGAATTG  11119

Query  298    CAGAATTCAGTGAATCATCGAGTCTTTGAACGCACATTGCGCCCCCTGGTATTCCGGGGG  357
              ||||||||||||||||||||||||||||||||||||||||||||||||||||||||||||
Sbjct  11118  CAGAATTCAGTGAATCATCGAGTCTTTGAACGCACATTGCGCCCCCTGGTATTCCGGGGG  11059

Query  358    GCATGCCTGTCCGAGCGTCATTGCTGCCCTCAAGCCCGGCTTGTGTGTTGGGTCGCCGTC  417
              ||||||||||||||||||||||||||||||||||| |||||||||||||||| | |||||
Sbjct  11058  GCATGCCTGTCCGAGCGTCATTGCTGCCCTCAAGCACGGCTTGTGTGTTGGGCC-CCGTC  11000

Query  418    CCCC-TCTCCGGGGGGACGGGCCCGAAAGGCAGCGGCGGCACCGCGTCCGATCCTCGAGC  476
              |||  |  ||  |||||||||||||||||||||||||||||||||||||| |||||||||
Sbjct  10999  CCCGGTACCCCCGGGGACGGGCCCGAAAGGCAGCGGCGGCACCGCGTCCGGTCCTCGAGC  10940

Query  477    GTATGGGGCTTTGTCACATGCTCTGTAGGATTGGCCGGCGCCTGCCGACGTTTTCCAACC  536
              |||||||||||||||||  |||||| |||   |||||||||| ||||||     ||||||
Sbjct  10939  GTATGGGGCTTTGTCACCCGCTCTGCAGGCCCGGCCGGCGCCAGCCGACCAAC-CCAACC  10881

Query  537    ATTCTTTCCAGGTTGACCTCGGATCAGGTAGGGATACCCGCTGAACTTAA  586
              ||| ||| ||||||||||||||||||||||||||||||||||||||||||
Sbjct  10880  ATTTTTTACAGGTTGACCTCGGATCAGGTAGGGATACCCGCTGAACTTAA  10831


 Score = 767 bits (415),  Expect = 0.0
 Identities = 534/590 (91%), Gaps = 14/590 (2%)
 Strand=Plus/Minus

Query  1      CAAGGTTTCCGTAGGTGAACCTGCGGAAGGATCATTACCGAGTGCGGGT-CCTTTG-GGC  58
              |||||||||||||||||||||||||||||||||||||||||||| ||||  || ||  ||
Sbjct  19161  CAAGGTTTCCGTAGGTGAACCTGCGGAAGGATCATTACCGAGTGAGGGTTTCTCTGAAGC  19102

Query  59     CCAACCTCCCATCCGTGTCTATTGTACCCTGTTGCTTCGGCGGGCCCGCCGCTTGTCGGC  118
              ||||||||||| |||||| ||  |||||||||||||||||||||||||||   |  ||||
Sbjct  19101  CCAACCTCCCACCCGTGTATACCGTACCCTGTTGCTTCGGCGGGCCCGCC---TCACGGC  19045

Query  119    CGCCgggggggCGCCTC-TGCCCCCCGGGCCCGTGCCCGCCGGAGACCCCAACACGAACA  177
              ||||  |||||  |||| ||  ||||||||||| |||||||| |||||||||||||||||
Sbjct  19044  CGCC--GGGGG-ACCTCGTG-TCCCCGGGCCCGCGCCCGCCGAAGACCCCAACACGAACA  18989

Query  178    CTGTCTGAAAGCGTGCAGTCTGAGTTGATTGAATGCAATCAGTTAAAACTTTCAACAATG  237
              ||||||||||  ||||||||||||| |||||    |||||||| ||||||||||||||||
Sbjct  18988  CTGTCTGAAA-AGTGCAGTCTGAGTCGATTGTTACCAATCAGTCAAAACTTTCAACAATG  18930

Query  238    GATCTCTTGGTTCCGGCATCGATGAAGAACGCAGCGAAATGCGATAACTAATGTGAATTG  297
              ||||||||||||||||||||||||||||||||||||||||||||||||||||||||||||
Sbjct  18929  GATCTCTTGGTTCCGGCATCGATGAAGAACGCAGCGAAATGCGATAACTAATGTGAATTG  18870

Query  298    CAGAATTCAGTGAATCATCGAGTCTTTGAACGCACATTGCGCCCCCTGGTATTCCGGGGG  357
              ||||||||||||||||||||||||||||||||||||||||||||||||||||||||||||
Sbjct  18869  CAGAATTCAGTGAATCATCGAGTCTTTGAACGCACATTGCGCCCCCTGGTATTCCGGGGG  18810

Query  358    GCATGCCTGTCCGAGCGTCATTGCTGCCCTCAAGCCCGGCTTGTGTGTTGGGTCGCCGTC  417
              ||||||||||||||||||||||||||||||||||| |||||||||||||||| | |||||
Sbjct  18809  GCATGCCTGTCCGAGCGTCATTGCTGCCCTCAAGCACGGCTTGTGTGTTGGGCC-CCGTC  18751

Query  418    CCCC-TCTCCGGGGGGACGGGCCCGAAAGGCAGCGGCGGCACCGCGTCCGATCCTCGAGC  476
              |||  |  ||  |||||||||||||||||||||||||||||||||||||| |||||||||
Sbjct  18750  CCCGGTACCCCCGGGGACGGGCCCGAAAGGCAGCGGCGGCACCGCGTCCGGTCCTCGAGC  18691

Query  477    GTATGGGGCTTTGTCACATGCTCTGTAGGATTGGCCGGCGCCTGCCGACGTTTTCCAACC  536
              |||||||||||||||||  |||||| |||   |||||||||| ||||||     ||||||
Sbjct  18690  GTATGGGGCTTTGTCACCCGCTCTGCAGGCCCGGCCGGCGCCAGCCGACCAAC-CCAACC  18632

Query  537    ATTCTTTCCAGGTTGACCTCGGATCAGGTAGGGATACCCGCTGAACTTAA  586
              ||| ||| ||||||||||||||||||||||||||||||||||||||||||
Sbjct  18631  ATTTTTTACAGGTTGACCTCGGATCAGGTAGGGATACCCGCTGAACTTAA  18582


 Score = 767 bits (415),  Expect = 0.0
 Identities = 534/590 (91%), Gaps = 14/590 (2%)
 Strand=Plus/Minus

Query  1      CAAGGTTTCCGTAGGTGAACCTGCGGAAGGATCATTACCGAGTGCGGGT-CCTTTG-GGC  58
              |||||||||||||||||||||||||||||||||||||||||||| ||||  || ||  ||
Sbjct  26913  CAAGGTTTCCGTAGGTGAACCTGCGGAAGGATCATTACCGAGTGAGGGTTTCTCTGAAGC  26854

Query  59     CCAACCTCCCATCCGTGTCTATTGTACCCTGTTGCTTCGGCGGGCCCGCCGCTTGTCGGC  118
              ||||||||||| |||||| ||  |||||||||||||||||||||||||||   |  ||||
Sbjct  26853  CCAACCTCCCACCCGTGTATACCGTACCCTGTTGCTTCGGCGGGCCCGCC---TCACGGC  26797

Query  119    CGCCgggggggCGCCTC-TGCCCCCCGGGCCCGTGCCCGCCGGAGACCCCAACACGAACA  177
              ||||  |||||  |||| ||  ||||||||||| |||||||| |||||||||||||||||
Sbjct  26796  CGCC--GGGGG-ACCTCGTG-TCCCCGGGCCCGCGCCCGCCGAAGACCCCAACACGAACA  26741

Query  178    CTGTCTGAAAGCGTGCAGTCTGAGTTGATTGAATGCAATCAGTTAAAACTTTCAACAATG  237
              ||||||||||  ||||||||||||| |||||    |||||||| ||||||||||||||||
Sbjct  26740  CTGTCTGAAA-AGTGCAGTCTGAGTCGATTGTTACCAATCAGTCAAAACTTTCAACAATG  26682

Query  238    GATCTCTTGGTTCCGGCATCGATGAAGAACGCAGCGAAATGCGATAACTAATGTGAATTG  297
              ||||||||||||||||||||||||||||||||||||||||||||||||||||||||||||
Sbjct  26681  GATCTCTTGGTTCCGGCATCGATGAAGAACGCAGCGAAATGCGATAACTAATGTGAATTG  26622

Query  298    CAGAATTCAGTGAATCATCGAGTCTTTGAACGCACATTGCGCCCCCTGGTATTCCGGGGG  357
              ||||||||||||||||||||||||||||||||||||||||||||||||||||||||||||
Sbjct  26621  CAGAATTCAGTGAATCATCGAGTCTTTGAACGCACATTGCGCCCCCTGGTATTCCGGGGG  26562

Query  358    GCATGCCTGTCCGAGCGTCATTGCTGCCCTCAAGCCCGGCTTGTGTGTTGGGTCGCCGTC  417
              ||||||||||||||||||||||||||||||||||| |||||||||||||||| | |||||
Sbjct  26561  GCATGCCTGTCCGAGCGTCATTGCTGCCCTCAAGCACGGCTTGTGTGTTGGGCC-CCGTC  26503

Query  418    CCCC-TCTCCGGGGGGACGGGCCCGAAAGGCAGCGGCGGCACCGCGTCCGATCCTCGAGC  476
              |||  |  ||  |||||||||||||||||||||||||||||||||||||| |||||||||
Sbjct  26502  CCCGGTACCCCCGGGGACGGGCCCGAAAGGCAGCGGCGGCACCGCGTCCGGTCCTCGAGC  26443

Query  477    GTATGGGGCTTTGTCACATGCTCTGTAGGATTGGCCGGCGCCTGCCGACGTTTTCCAACC  536
              |||||||||||||||||  |||||| |||   |||||||||| ||||||     ||||||
Sbjct  26442  GTATGGGGCTTTGTCACCCGCTCTGCAGGCCCGGCCGGCGCCAGCCGACCAAC-CCAACC  26384

Query  537    ATTCTTTCCAGGTTGACCTCGGATCAGGTAGGGATACCCGCTGAACTTAA  586
              ||| ||| ||||||||||||||||||||||||||||||||||||||||||
Sbjct  26383  ATTTTTTACAGGTTGACCTCGGATCAGGTAGGGATACCCGCTGAACTTAA  26334


 Score = 760 bits (411),  Expect = 0.0
 Identities = 532/589 (90%), Gaps = 14/589 (2%)
 Strand=Plus/Minus

Query  1     CAAGGTTTCCGTAGGTGAACCTGCGGAAGGATCATTACCGAGTGCGGGT-CCTTTG-GGC  58
             |||||||||||||||||||||||||||||||||||||||||||| ||||  || ||  ||
Sbjct  3668  CAAGGTTTCCGTAGGTGAACCTGCGGAAGGATCATTACCGAGTGAGGGTTTCTCTGAAGC  3609

Query  59    CCAACCTCCCATCCGTGTCTATTGTACCCTGTTGCTTCGGCGGGCCCGCCGCTTGTCGGC  118
             ||||||||||| |||||| ||  |||||||||||||||||||||||||||   |  ||||
Sbjct  3608  CCAACCTCCCACCCGTGTATACCGTACCCTGTTGCTTCGGCGGGCCCGCC---TCACGGC  3552

Query  119   CGCCgggggggCGCCTC-TGCCCCCCGGGCCCGTGCCCGCCGGAGACCCCAACACGAACA  177
             ||||  |||||  |||| ||  ||||||||||| |||||||| |||||| ||||||||||
Sbjct  3551  CGCC--GGGGG-ACCTCGTG-TCCCCGGGCCCGCGCCCGCCGAAGACCC-AACACGAACA  3497

Query  178   CTGTCTGAAAGCGTGCAGTCTGAGTTGATTGAATGCAATCAGTTAAAACTTTCAACAATG  237
             ||||||||||  ||||||||||||| |||||    |||||||| ||||||||||||||||
Sbjct  3496  CTGTCTGAAA-AGTGCAGTCTGAGTCGATTGTTACCAATCAGTCAAAACTTTCAACAATG  3438

Query  238   GATCTCTTGGTTCCGGCATCGATGAAGAACGCAGCGAAATGCGATAACTAATGTGAATTG  297
             ||||||||||||||||||||||||||||||||||||||||||||||||||||||||||||
Sbjct  3437  GATCTCTTGGTTCCGGCATCGATGAAGAACGCAGCGAAATGCGATAACTAATGTGAATTG  3378

Query  298   CAGAATTCAGTGAATCATCGAGTCTTTGAACGCACATTGCGCCCCCTGGTATTCCGGGGG  357
             ||||||||||||||||||||||||||||||||||||||||||||||||||||||||||||
Sbjct  3377  CAGAATTCAGTGAATCATCGAGTCTTTGAACGCACATTGCGCCCCCTGGTATTCCGGGGG  3318

Query  358   GCATGCCTGTCCGAGCGTCATTGCTGCCCTCAAGCCCGGCTTGTGTGTTGGGTCGCCGTC  417
             ||||||||||||||||||||||||||||||||||| |||||||||||||||| | |||||
Sbjct  3317  GCATGCCTGTCCGAGCGTCATTGCTGCCCTCAAGCACGGCTTGTGTGTTGGGCC-CCGTC  3259

Query  418   CCCCTCTCCGGGGGGACGGGCCCGAAAGGCAGCGGCGGCACCGCGTCCGATCCTCGAGCG  477
             ||  |  ||  |||||||||||||||||||||||||||||||||||||| ||||||||||
Sbjct  3258  CCGGTACCCCCGGGGACGGGCCCGAAAGGCAGCGGCGGCACCGCGTCCGGTCCTCGAGCG  3199

Query  478   TATGGGGCTTTGTCACATGCTCTGTAGGATTGGCCGGCGCCTGCCGACGTTTTCCAACCA  537
             ||||||||||||||||  |||||| |||   |||||||||| ||||||     |||||||
Sbjct  3198  TATGGGGCTTTGTCACCCGCTCTGCAGGCCCGGCCGGCGCCAGCCGACCAAC-CCAACCA  3140

Query  538   TTCTTTCCAGGTTGACCTCGGATCAGGTAGGGATACCCGCTGAACTTAA  586
             || ||| ||||||||||||||||||||||||||||||||||||||||||
Sbjct  3139  TTTTTTACAGGTTGACCTCGGATCAGGTAGGGATACCCGCTGAACTTAA  3091


>NW_020194341.1 Aspergillus campestris IBT 28561 chromosome Unknown P168scaffold_6, 
whole genome shotgun sequence
Length=1703432

 Score = 765 bits (414),  Expect = 0.0
 Identities = 534/590 (91%), Gaps = 15/590 (3%)
 Strand=Plus/Minus

Query  1        CAAGGTTTCCGTAGGTGAACCTGCGGAAGGATCATTACCGAGTGCGGGT-CCTTTG-GGC  58
                |||||||||||||||||||||||||||||||||||||||||||| ||||  || ||  ||
Sbjct  1700325  CAAGGTTTCCGTAGGTGAACCTGCGGAAGGATCATTACCGAGTGAGGGTTTCTCTGAAGC  1700266

Query  59       CCAACCTCCCATCCGTGTCTATTGTACCCTGTTGCTTCGGCGGGCCCGCCGCTTGTCGGC  118
                ||||||||||| |||||| ||  |||||||||||||||||||||||||||   |  ||||
Sbjct  1700265  CCAACCTCCCACCCGTGTATACCGTACCCTGTTGCTTCGGCGGGCCCGCC---TCACGGC  1700209

Query  119      CGCCgggggggCGCCTC-TGCCCCCCGGGCCCGTGCCCGCCGGAGACCCCAACACGAACA  177
                ||||  |||||  |||| ||  ||||||||||| |||||||| |||||||||||||||||
Sbjct  1700208  CGCC--GGGGG-ACCTCGTG-TCCCCGGGCCCGCGCCCGCCGAAGACCCCAACACGAACA  1700153

Query  178      CTGTCTGAAAGCGTGCAGTCTGAGTTGATTGAATGCAATCAGTTAAAACTTTCAACAATG  237
                ||||||||||  ||||||||||||| |||||    |||||||| ||||||||||||||||
Sbjct  1700152  CTGTCTGAAA-AGTGCAGTCTGAGTCGATTGTTACCAATCAGTCAAAACTTTCAACAATG  1700094

Query  238      GATCTCTTGGTTCCGGCATCGATGAAGAACGCAGCGAAATGCGATAACTAATGTGAATTG  297
                ||||||||||||||||||||||||||||||||||||||||||||||||||||||||||||
Sbjct  1700093  GATCTCTTGGTTCCGGCATCGATGAAGAACGCAGCGAAATGCGATAACTAATGTGAATTG  1700034

Query  298      CAGAATTCAGTGAATCATCGAGTCTTTGAACGCACATTGCGCCCCCTGGTATTCCGGGGG  357
                ||||||||||||||||||||||||||||||||||||||||||||||||||||||||||||
Sbjct  1700033  CAGAATTCAGTGAATCATCGAGTCTTTGAACGCACATTGCGCCCCCTGGTATTCCGGGGG  1699974

Query  358      GCATGCCTGTCCGAGCGTCATTGCTGCCCTCAAGCCCGGCTTGTGTGTTGGGTCGCCGTC  417
                ||||||||||||||||||||||||||||||||||| |||||||||||||||| | |||||
Sbjct  1699973  GCATGCCTGTCCGAGCGTCATTGCTGCCCTCAAGCACGGCTTGTGTGTTGGGCC-CCGTC  1699915

Query  418      CCCC-TCTCCGGGGGGACGGGCCCGAAAGGCAGCGGCGGCACCGCGTCCGATCCTCGAGC  476
                |||  |  ||  |||||||||||||||||||||||||||||||||||||| |||||||||
Sbjct  1699914  CCCGGTACCCC-GGGGACGGGCCCGAAAGGCAGCGGCGGCACCGCGTCCGGTCCTCGAGC  1699856

Query  477      GTATGGGGCTTTGTCACATGCTCTGTAGGATTGGCCGGCGCCTGCCGACGTTTTCCAACC  536
                |||||||||||||||||  |||||| |||   |||||||||| ||||||     ||||||
Sbjct  1699855  GTATGGGGCTTTGTCACCCGCTCTGCAGGCCCGGCCGGCGCCAGCCGACCAAC-CCAACC  1699797

Query  537      ATTCTTTCCAGGTTGACCTCGGATCAGGTAGGGATACCCGCTGAACTTAA  586
                ||| ||| ||||||||||||||||||||||||||||||||||||||||||
Sbjct  1699796  ATTTTTTACAGGTTGACCTCGGATCAGGTAGGGATACCCGCTGAACTTAA  1699747


>NW_001510380.1 Aspergillus clavatus NRRL 1 1099423829824 genomic scaffold, whole 
genome shotgun sequence
Length=1149

 Score = 761 bits (412),  Expect = 0.0
 Identities = 538/596 (90%), Gaps = 19/596 (3%)
 Strand=Plus/Plus

Query  1     CAAGGTTTCCGTAGGTGAACCTGCGGAAGGATCATTACCGAGTGCGGGTCCTTTGGGCCC  60
             |||||||||||||||||||||||||||||||||||||||||||||||| ||| |||| ||
Sbjct  537   CAAGGTTTCCGTAGGTGAACCTGCGGAAGGATCATTACCGAGTGCGGGCCCTCTGGGTCC  596

Query  61    AACCTCCCATCCGTGTCTATTGTACCCTGTTGCTTCGGCGGGCCCGCCG-CTT--GTCGG  117
             ||||||||| |||||| ||| ||||| |||||||||||||||||||||| |||  | |||
Sbjct  597   AACCTCCCACCCGTGTTTATCGTACCTTGTTGCTTCGGCGGGCCCGCCGTCTTCGGACGG  656

Query  118   CCGCCgggggggCGCCTCTGC-CCCCCGGGCCCGTGCCCGCCGGAGACCCCAACACGAAC  176
             ||||| |||| | ||||| || |||||||||||| |||||||| ||||| ||||| ||||
Sbjct  657   CCGCC-GGGGAG-GCCTCCGCGCCCCCGGGCCCGCGCCCGCCGAAGACCACAACATGAAC  714

Query  177   ACTGT-CTGAAAGCGTGCAGTCTGAGTTGATTGAATGC-AATCAGTTAAAACTTTCAACA  234
              |||| |||||    |||||||||||||||||  ||   |||||||||||||||||||||
Sbjct  715   TCTGTTCTGAAGTTTTGCAGTCTGAGTTGATT--ATCATAATCAGTTAAAACTTTCAACA  772

Query  235   ATGGATCTCTTGGTTCCGGCATCGATGAAGAACGCAGCGAAATGCGATAACTAATGTGAA  294
             | ||||||||||||||||||||||||||||||||||||||||||||||||||||||||||
Sbjct  773   ACGGATCTCTTGGTTCCGGCATCGATGAAGAACGCAGCGAAATGCGATAACTAATGTGAA  832

Query  295   TTGCAGAATTCAGTGAATCATCGAGTCTTTGAACGCACATTGCGCCCCCTGGTATTCCGG  354
             ||||||||||||||||||||||||||||||||||||||||||||||||||||||||||||
Sbjct  833   TTGCAGAATTCAGTGAATCATCGAGTCTTTGAACGCACATTGCGCCCCCTGGTATTCCGG  892

Query  355   GGGGCATGCCTGTCCGAGCGTCATTGCTGCCCTCAAGCCCGGCTTGTGTGTTGGGTCGCC  414
             |||||||||||||||||||||||||||||||||||||| |||||||||||||||| | ||
Sbjct  893   GGGGCATGCCTGTCCGAGCGTCATTGCTGCCCTCAAGCACGGCTTGTGTGTTGGGCCCCC  952

Query  415   GTCCCCC-TCTCCGGGGGGACGGGCCCGAAAGGCAGCGGCGGCACCGCGTCCGATCCTCG  473
             ||||||  | |||  |||||||||||||||||||||||||||||||||||||| ||||||
Sbjct  953   GTCCCCGGTTTCCC-GGGGACGGGCCCGAAAGGCAGCGGCGGCACCGCGTCCGGTCCTCG  1011

Query  474   AGCGTATGGGGCTTTGTCACATGCTC-TGTAGGATTGGCCGGCGCCTGCCGACGTTTTCC  532
             ||||||||||||||||||||  |||| ||||||   |||||||||||| ||||     ||
Sbjct  1012  AGCGTATGGGGCTTTGTCACCCGCTCTTGTAGGGCCGGCCGGCGCCTGTCGACA----CC  1067

Query  533   AACC-ATTCTTTCC-AGGTTGACCTCGGATCAGGTAGGGATACCCGCTGAACTTAA  586
             |||| | | ||||  |||||||||||||||||||||||||||||||||||||||||
Sbjct  1068  AACCCAATTTTTCTAAGGTTGACCTCGGATCAGGTAGGGATACCCGCTGAACTTAA  1123


>NW_001510370.1 Aspergillus clavatus NRRL 1 1099423829834 genomic scaffold, whole 
genome shotgun sequence
Length=1275

 Score = 761 bits (412),  Expect = 0.0
 Identities = 538/596 (90%), Gaps = 19/596 (3%)
 Strand=Plus/Minus

Query  1    CAAGGTTTCCGTAGGTGAACCTGCGGAAGGATCATTACCGAGTGCGGGTCCTTTGGGCCC  60
            |||||||||||||||||||||||||||||||||||||||||||||||| ||| |||| ||
Sbjct  589  CAAGGTTTCCGTAGGTGAACCTGCGGAAGGATCATTACCGAGTGCGGGCCCTCTGGGTCC  530

Query  61   AACCTCCCATCCGTGTCTATTGTACCCTGTTGCTTCGGCGGGCCCGCCG-CTT--GTCGG  117
            ||||||||| |||||| ||| ||||| |||||||||||||||||||||| |||  | |||
Sbjct  529  AACCTCCCACCCGTGTTTATCGTACCTTGTTGCTTCGGCGGGCCCGCCGTCTTCGGACGG  470

Query  118  CCGCCgggggggCGCCTCTGC-CCCCCGGGCCCGTGCCCGCCGGAGACCCCAACACGAAC  176
            ||||| |||| | ||||| || |||||||||||| |||||||| ||||| ||||| ||||
Sbjct  469  CCGCC-GGGGAG-GCCTCCGCGCCCCCGGGCCCGCGCCCGCCGAAGACCACAACATGAAC  412

Query  177  ACTGT-CTGAAAGCGTGCAGTCTGAGTTGATTGAATGC-AATCAGTTAAAACTTTCAACA  234
             |||| |||||    |||||||||||||||||  ||   |||||||||||||||||||||
Sbjct  411  TCTGTTCTGAAGTTTTGCAGTCTGAGTTGATT--ATCATAATCAGTTAAAACTTTCAACA  354

Query  235  ATGGATCTCTTGGTTCCGGCATCGATGAAGAACGCAGCGAAATGCGATAACTAATGTGAA  294
            | ||||||||||||||||||||||||||||||||||||||||||||||||||||||||||
Sbjct  353  ACGGATCTCTTGGTTCCGGCATCGATGAAGAACGCAGCGAAATGCGATAACTAATGTGAA  294

Query  295  TTGCAGAATTCAGTGAATCATCGAGTCTTTGAACGCACATTGCGCCCCCTGGTATTCCGG  354
            ||||||||||||||||||||||||||||||||||||||||||||||||||||||||||||
Sbjct  293  TTGCAGAATTCAGTGAATCATCGAGTCTTTGAACGCACATTGCGCCCCCTGGTATTCCGG  234

Query  355  GGGGCATGCCTGTCCGAGCGTCATTGCTGCCCTCAAGCCCGGCTTGTGTGTTGGGTCGCC  414
            |||||||||||||||||||||||||||||||||||||| |||||||||||||||| | ||
Sbjct  233  GGGGCATGCCTGTCCGAGCGTCATTGCTGCCCTCAAGCACGGCTTGTGTGTTGGGCCCCC  174

Query  415  GTCCCCC-TCTCCGGGGGGACGGGCCCGAAAGGCAGCGGCGGCACCGCGTCCGATCCTCG  473
            ||||||  | |||  |||||||||||||||||||||||||||||||||||||| ||||||
Sbjct  173  GTCCCCGGTTTCCC-GGGGACGGGCCCGAAAGGCAGCGGCGGCACCGCGTCCGGTCCTCG  115

Query  474  AGCGTATGGGGCTTTGTCACATGCTCT-GTAGGATTGGCCGGCGCCTGCCGACGTTTTCC  532
            ||||||||||||||||||||  ||||| |||||   |||||||||||| ||||     ||
Sbjct  114  AGCGTATGGGGCTTTGTCACCCGCTCTTGTAGGGCCGGCCGGCGCCTGTCGACA----CC  59

Query  533  AACC-ATTCTTTCC-AGGTTGACCTCGGATCAGGTAGGGATACCCGCTGAACTTAA  586
            |||| | | ||||  |||||||||||||||||||||||||||||||||||||||||
Sbjct  58   AACCCAATTTTTCTAAGGTTGACCTCGGATCAGGTAGGGATACCCGCTGAACTTAA  3


>NW_020194331.1 Aspergillus novofumigatus IBT 16806 chromosome Unknown P174scaffold_58, 
whole genome shotgun sequence
Length=5485

 Score = 761 bits (412),  Expect = 0.0
 Identities = 534/590 (91%), Gaps = 19/590 (3%)
 Strand=Plus/Minus

Query  1     CAAGGTTTCCGTAGGTGAACCTGCGGAAGGATCATTACCGAGTGCGGGTCCTTTGGGCCC  60
             |||||||||||||||||||||||||||||||||||||||||||| ||| ||| |||| ||
Sbjct  1470  CAAGGTTTCCGTAGGTGAACCTGCGGAAGGATCATTACCGAGTGAGGGCCCTCTGGGTCC  1411

Query  61    AACCTCCCATCCGTGTCTATTGTACCCTGTTGCTTCGGCGGGCCCGCCGCTT-GTCGGCC  119
             ||||||||| |||||||||| ||||| |||||||||||||| ||||||| || | |||||
Sbjct  1410  AACCTCCCACCCGTGTCTATCGTACCTTGTTGCTTCGGCGG-CCCGCCGTTTCGACGGCC  1352

Query  120   GCCgggggggCGCCTCTGCCCCCCGGGCCCGTGCCCGCCGGAGACCCCAACACGAACACT  179
             ||| |||| | ||||| || ||||||||||| |||||||| ||||||||||| |||| ||
Sbjct  1351  GCC-GGGGAG-GCCTC-GCGCCCCGGGCCCGCGCCCGCCGAAGACCCCAACATGAACGCT  1295

Query  180   GT-CTGAAAGCGTGCAGTCTGAGTTGATTGAATGC-AATCAGTTAAAACTTTCAACAATG  237
             || |||||||  |||||||||||||||||  ||   |||||||||||||||||||||| |
Sbjct  1294  GTTCTGAAAGTATGCAGTCTGAGTTGATT--ATCATAATCAGTTAAAACTTTCAACAACG  1237

Query  238   GATCTCTTGGTTCCGGCATCGATGAAGAACGCAGCGAAATGCGATAACTAATGTGAATTG  297
             ||||||||||||||||||||||||||||||||||||||||||||||| ||||||||||||
Sbjct  1236  GATCTCTTGGTTCCGGCATCGATGAAGAACGCAGCGAAATGCGATAAGTAATGTGAATTG  1177

Query  298   CAGAATTCAGTGAATCATCGAGTCTTTGAACGCACATTGCGCCCCCTGGTATTCCGGGGG  357
             ||||||||||||||||||||||||||||||||||||||||||||||||||||||||||||
Sbjct  1176  CAGAATTCAGTGAATCATCGAGTCTTTGAACGCACATTGCGCCCCCTGGTATTCCGGGGG  1117

Query  358   GCATGCCTGTCCGAGCGTCATTGCTGCCCTCAAGCCCGGCTTGTGTGTTGGGTCGCCGTC  417
             ||||||||||||||||||||||||||||||||||| |||||||||||||||| | |||||
Sbjct  1116  GCATGCCTGTCCGAGCGTCATTGCTGCCCTCAAGCACGGCTTGTGTGTTGGGCC-CCGTC  1058

Query  418   CCCCTCTCCGGGGGGACGGGCCCGAAAGGCAGCGGCGGCACCGCGTCCGATCCTCGAGCG  477
             || | | ||   ||||||||||||||||||||||||||||||||||||| ||||||||||
Sbjct  1057  CCTCCC-CC---GGGACGGGCCCGAAAGGCAGCGGCGGCACCGCGTCCGGTCCTCGAGCG  1002

Query  478   TATGGGGCTTTGTCACATGCTCTGTAGGATTGGCCGGCGCCTGCCGACGTTTTCCAACCA  537
             ||||||||||||||||  ||||||||||   |||||||||| ||||||     |||||  
Sbjct  1001  TATGGGGCTTTGTCACCCGCTCTGTAGGCCCGGCCGGCGCCAGCCGACAC---CCAACT-  946

Query  538   TTCTTTCC-AGGTTGACCTCGGATCAGGTAGGGATACCCGCTGAACTTAA  586
             || ||||  |||||||||||||||||||||||||||||||||||||||||
Sbjct  945   TTATTTCTAAGGTTGACCTCGGATCAGGTAGGGATACCCGCTGAACTTAA  896


>NW_020194323.1 Aspergillus novofumigatus IBT 16806 chromosome Unknown P174scaffold_50, 
whole genome shotgun sequence
Length=9939

 Score = 761 bits (412),  Expect = 0.0
 Identities = 534/590 (91%), Gaps = 19/590 (3%)
 Strand=Plus/Plus

Query  1     CAAGGTTTCCGTAGGTGAACCTGCGGAAGGATCATTACCGAGTGCGGGTCCTTTGGGCCC  60
             |||||||||||||||||||||||||||||||||||||||||||| ||| ||| |||| ||
Sbjct  4627  CAAGGTTTCCGTAGGTGAACCTGCGGAAGGATCATTACCGAGTGAGGGCCCTCTGGGTCC  4686

Query  61    AACCTCCCATCCGTGTCTATTGTACCCTGTTGCTTCGGCGGGCCCGCCGCTT-GTCGGCC  119
             ||||||||| |||||||||| ||||| |||||||||||||||||||||| || | |||||
Sbjct  4687  AACCTCCCACCCGTGTCTATCGTACCTTGTTGCTTCGGCGGGCCCGCCGTTTCGACGGCC  4746

Query  120   GCCgggggggCGCCTCTGCCCCCCGGGCCCGTGCCCGCCGGAGACCCCAACACGAACACT  179
             |||  ||| | ||||| || ||||||||||| |||||||| ||||||||||| |||| ||
Sbjct  4747  GCC--GGGAG-GCCTC-GCGCCCCGGGCCCGCGCCCGCCGAAGACCCCAACATGAACGCT  4802

Query  180   G-TCTGAAAGCGTGCAGTCTGAGTTGATTGAATGC-AATCAGTTAAAACTTTCAACAATG  237
             | ||||||||  |||||||||||||||||  ||   |||||||||||||||||||||| |
Sbjct  4803  GTTCTGAAAGTATGCAGTCTGAGTTGATT--ATCATAATCAGTTAAAACTTTCAACAACG  4860

Query  238   GATCTCTTGGTTCCGGCATCGATGAAGAACGCAGCGAAATGCGATAACTAATGTGAATTG  297
             ||||||||||||||||||||||||||||||||||||||||||||||| ||||||||||||
Sbjct  4861  GATCTCTTGGTTCCGGCATCGATGAAGAACGCAGCGAAATGCGATAAGTAATGTGAATTG  4920

Query  298   CAGAATTCAGTGAATCATCGAGTCTTTGAACGCACATTGCGCCCCCTGGTATTCCGGGGG  357
             ||||||||||||||||||||||||||||||||||||||||||||||||||||||| ||||
Sbjct  4921  CAGAATTCAGTGAATCATCGAGTCTTTGAACGCACATTGCGCCCCCTGGTATTCC-GGGG  4979

Query  358   GCATGCCTGTCCGAGCGTCATTGCTGCCCTCAAGCCCGGCTTGTGTGTTGGGTCGCCGTC  417
             ||||||||||||||||||||||||||||||||||| |||||||||||||||| | |||||
Sbjct  4980  GCATGCCTGTCCGAGCGTCATTGCTGCCCTCAAGCACGGCTTGTGTGTTGGGCC-CCGTC  5038

Query  418   CCCCTCTCCGGGGGGACGGGCCCGAAAGGCAGCGGCGGCACCGCGTCCGATCCTCGAGCG  477
             ||| || ||   ||||||||||||||||||||||||||||||||||||| ||||||||||
Sbjct  5039  CCC-TCCCCC--GGGACGGGCCCGAAAGGCAGCGGCGGCACCGCGTCCGGTCCTCGAGCG  5095

Query  478   TATGGGGCTTTGTCACATGCTCTGTAGGATTGGCCGGCGCCTGCCGACGTTTTCCAACCA  537
             ||||||||||||||||  ||||||||||   |||||||||| ||||||     |||||  
Sbjct  5096  TATGGGGCTTTGTCACCCGCTCTGTAGGCCCGGCCGGCGCCAGCCGACAC---CCAACT-  5151

Query  538   TTCTTTCC-AGGTTGACCTCGGATCAGGTAGGGATACCCGCTGAACTTAA  586
             || ||||  |||||||||||||||||||||||||||||||||||||||||
Sbjct  5152  TTATTTCTAAGGTTGACCTCGGATCAGGTAGGGATACCCGCTGAACTTAA  5201


>NW_020194302.1 Aspergillus novofumigatus IBT 16806 chromosome Unknown P174scaffold_29, 
whole genome shotgun sequence
Length=14739

 Score = 761 bits (412),  Expect = 0.0
 Identities = 534/590 (91%), Gaps = 20/590 (3%)
 Strand=Plus/Minus

Query  1     CAAGGTTTCCGTAGGTGAACCTGCGGAAGGATCATTACCGAGTGCGGGTCCTTTGGGCCC  60
             |||||||||||||||||||||||||||||||||||||||||||| ||| ||| |||| ||
Sbjct  6862  CAAGGTTTCCGTAGGTGAACCTGCGGAAGGATCATTACCGAGTGAGGGCCCTCTGGGTCC  6803

Query  61    AACCTCCCATCCGTGTCTATTGTACCCTGTTGCTTCGGCGGGCCCGCCGCTT-GTCGGCC  119
             ||||||||| |||||||||| ||||| |||||||||||||||||||||| || | |||||
Sbjct  6802  AACCTCCCACCCGTGTCTATCGTACCTTGTTGCTTCGGCGGGCCCGCCGTTTCGACGGCC  6743

Query  120   GCCgggggggCGCCTCTGCCCCCCGGGCCCGTGCCCGCCGGAGACCCCAACACGAACACT  179
             |||  ||| | ||||| || ||||||||||| |||||||| ||||||||||| |||| ||
Sbjct  6742  GCC--GGGAG-GCCTC-GCGCCCCGGGCCCGCGCCCGCCGAAGACCCCAACATGAACGCT  6687

Query  180   GT-CTGAAAGCGTGCAGTCTGAGTTGATTGAATGC-AATCAGTTAAAACTTTCAACAATG  237
             || |||||||  |||||||||||||||||  ||   |||||||||||||||||||||| |
Sbjct  6686  GTTCTGAAAGTATGCAGTCTGAGTTGATT--ATCATAATCAGTTAAAACTTTCAACAACG  6629

Query  238   GATCTCTTGGTTCCGGCATCGATGAAGAACGCAGCGAAATGCGATAACTAATGTGAATTG  297
             ||||||||||||||||||||||||||||||||||||||||||||||| ||||||||||||
Sbjct  6628  GATCTCTTGGTTCCGGCATCGATGAAGAACGCAGCGAAATGCGATAAGTAATGTGAATTG  6569

Query  298   CAGAATTCAGTGAATCATCGAGTCTTTGAACGCACATTGCGCCCCCTGGTATTCCGGGGG  357
             ||||||||||||||||||||||||||||||||||||||||||||| ||||||||| ||||
Sbjct  6568  CAGAATTCAGTGAATCATCGAGTCTTTGAACGCACATTGCGCCCC-TGGTATTCC-GGGG  6511

Query  358   GCATGCCTGTCCGAGCGTCATTGCTGCCCTCAAGCCCGGCTTGTGTGTTGGGTCGCCGTC  417
             ||||||||||||||||||||||||||||||||||| |||||||||||||||| | |||||
Sbjct  6510  GCATGCCTGTCCGAGCGTCATTGCTGCCCTCAAGCACGGCTTGTGTGTTGGGCC-CCGTC  6452

Query  418   CCCCTCTCCGGGGGGACGGGCCCGAAAGGCAGCGGCGGCACCGCGTCCGATCCTCGAGCG  477
             ||| || ||  |||||||||||||||||||||||||||||||||||||| ||||||||||
Sbjct  6451  CCC-TCCCC--GGGGACGGGCCCGAAAGGCAGCGGCGGCACCGCGTCCGGTCCTCGAGCG  6395

Query  478   TATGGGGCTTTGTCACATGCTCTGTAGGATTGGCCGGCGCCTGCCGACGTTTTCCAACCA  537
             ||||||||||||||||  ||||||||||   |||||||||| ||||||     |||||  
Sbjct  6394  TATGGGGCTTTGTCACCCGCTCTGTAGGCCCGGCCGGCGCCAGCCGACAC---CCAACT-  6339

Query  538   TTCTTTCC-AGGTTGACCTCGGATCAGGTAGGGATACCCGCTGAACTTAA  586
             || ||||  |||||||||||||||||||||||||||||||||||||||||
Sbjct  6338  TTATTTCTAAGGTTGACCTCGGATCAGGTAGGGATACCCGCTGAACTTAA  6289


 Score = 590 bits (319),  Expect = 2e-165
 Identities = 441/495 (89%), Gaps = 28/495 (6%)
 Strand=Plus/Minus

Query  97     GGCGGGCCCGCCGCTT-GTCGGCCGCCgggggggCGCCTCTGC-CCCCCGGGCCCGTGCC  154
              ||||||  ||||| || | |||||||| |||| | ||||| || |||||||||||| |||
Sbjct  14739  GGCGGG--CGCCGTTTCGACGGCCGCC-GGGGAG-GCCTC-GCGCCCCCGGGCCCGCGCC  14685

Query  155    CGCCGGAGACCCCAACACGAACACTGT-CTGAAAGCGTGCAGTCTGAGTTGATTGAATGC  213
               |||| ||||||||||| |||| |||| |||||||  |||||||||||||||||  ||  
Sbjct  14684  -GCCGAAGACCCCAACATGAACGCTGTTCTGAAAGTATGCAGTCTGAGTTGATT--ATCA  14628

Query  214    -AATCAGTTAAAACTTTCAACAATGGATCTCTTGGTTCCGGCATCGATGAAGAACGCAGC  272
               |||||||||||||||||||||| ||||||||||||||||||||||||||||||||||||
Sbjct  14627  TAATCAGTTAAAACTTTCAACAACGGATCTCTTGGTTCCGGCATCGATGAAGAACGCAGC  14568

Query  273    GAAATGCGATAACTAATGTGAATTGCAGAATTCAGTGAATCATCGAGTCTTTGAACGCAC  332
              |||||||||||| |||||||||||||||||||||||||||||||||||||||||||||||
Sbjct  14567  GAAATGCGATAAGTAATGTGAATTGCAGAATTCAGTGAATCATCGAGTCTTTGAACGCAC  14508

Query  333    ATTGCGCCCCCTGGTATTCCGGGGGGCATGCCTGTCCGAGCGTCATTGCTGCCCTCAAGC  392
              |||||||||| ||||||||| |||||||||||||||||||||||||||||||||||||||
Sbjct  14507  ATTGCGCCCC-TGGTATTCC-GGGGGCATGCCTGTCCGAGCGTCATTGCTGCCCTCAAGC  14450

Query  393    CCGGCTTGTGTGTTGGGTCGCCGTCCCCCTCTCCGGGGGGACGGGCCCGAAAGGCAGCGG  452
               |||||||||||||||  | |||||||| || ||||||  || |||||||||||||||||
Sbjct  14449  ACGGCTTGTGTGTTGGC-C-CCGTCCCC-TC-CCGGGG--AC-GGCCCGAAAGGCAGCGG  14397

Query  453    CGGCACCGCGTCCGATCCTCGAGCGTATGGGGCTTTGTCACATGCTCTGTAGGATTGGCC  512
              |||||||||||||| ||||||||||||||||||||||||||  ||||||||||   ||||
Sbjct  14396  CGGCACCGCGTCCGGTCCTCGAGCGTATGGGGCTTTGTCACCCGCTCTGTAGGCC-GGCC  14338

Query  513    GGCGCCTGCCGACGTTTTCCAACCATTCTTTCC-AGGTTGACCTCGGATCAGGTAGGGAT  571
              |||||| ||||||     |||||  || ||||  ||||||||||||||||||||||||||
Sbjct  14337  GGCGCCAGCCGACAC---CCAACT-TTATTTCTAAGGTTGACCTCGGATCAGGTAGGGAT  14282

Query  572    ACCCGCTGAACTTAA  586
              ||| |||||||||||
Sbjct  14281  ACC-GCTGAACTTAA  14268


>NW_020194359.1 Aspergillus campestris IBT 28561 chromosome Unknown P168scaffold_24, 
whole genome shotgun sequence
Length=24188

 Score = 760 bits (411),  Expect = 0.0
 Identities = 533/590 (90%), Gaps = 15/590 (3%)
 Strand=Plus/Minus

Query  1      CAAGGTTTCCGTAGGTGAACCTGCGGAAGGATCATTACCGAGTGCGGGT-CCTTTG-GGC  58
              |||||||||||||||||||||||||||||||||||||||||||| ||||  || ||  ||
Sbjct  22399  CAAGGTTTCCGTAGGTGAACCTGCGGAAGGATCATTACCGAGTGAGGGTTTCTCTGAAGC  22340

Query  59     CCAACCTCCCATCCGTGTCTATTGTACCCTGTTGCTTCGGCGGGCCCGCCGCTTGTCGGC  118
              ||||||||||| |||||| ||  |||||||||||||||||||| |||| | | |  ||||
Sbjct  22339  CCAACCTCCCACCCGTGTATACCGTACCCTGTTGCTTCGGCGG-CCCG-C-C-TCACGGC  22284

Query  119    CGCCgggggggCGCCTC-TGCCCCCCGGGCCCGTGCCCGCCGGAGACCCCAACACGAACA  177
              ||||  |||||  |||| ||  ||||||||||| |||||||| |||||||||||||||||
Sbjct  22283  CGCC--GGGGG-ACCTCGTG-TCCCCGGGCCCGCGCCCGCCGAAGACCCCAACACGAACA  22228

Query  178    CTGTCTGAAAGCGTGCAGTCTGAGTTGATTGAATGCAATCAGTTAAAACTTTCAACAATG  237
              ||||||||||  ||||||||||||| |||||    |||||||| ||||||||||||||||
Sbjct  22227  CTGTCTGAAA-AGTGCAGTCTGAGTCGATTGTTACCAATCAGTCAAAACTTTCAACAATG  22169

Query  238    GATCTCTTGGTTCCGGCATCGATGAAGAACGCAGCGAAATGCGATAACTAATGTGAATTG  297
              ||||||||||||||||||||||||||||||||||||||||||||||||||||||||||||
Sbjct  22168  GATCTCTTGGTTCCGGCATCGATGAAGAACGCAGCGAAATGCGATAACTAATGTGAATTG  22109

Query  298    CAGAATTCAGTGAATCATCGAGTCTTTGAACGCACATTGCGCCCCCTGGTATTCCGGGGG  357
              ||||||||||||||||||||||||||||||||||||||||||||||||||||||||||||
Sbjct  22108  CAGAATTCAGTGAATCATCGAGTCTTTGAACGCACATTGCGCCCCCTGGTATTCCGGGGG  22049

Query  358    GCATGCCTGTCCGAGCGTCATTGCTGCCCTCAAGCCCGGCTTGTGTGTTGGGTCGCCGTC  417
              ||||||||||||||||||||||||||||||||||| |||||||||||||||| | |||||
Sbjct  22048  GCATGCCTGTCCGAGCGTCATTGCTGCCCTCAAGCACGGCTTGTGTGTTGGGCC-CCGTC  21990

Query  418    CCCC-TCTCCGGGGGGACGGGCCCGAAAGGCAGCGGCGGCACCGCGTCCGATCCTCGAGC  476
              |||  |  ||  |||||||||||||||||||||||||||||||||||||| |||||||||
Sbjct  21989  CCCGGTACCCCCGGGGACGGGCCCGAAAGGCAGCGGCGGCACCGCGTCCGGTCCTCGAGC  21930

Query  477    GTATGGGGCTTTGTCACATGCTCTGTAGGATTGGCCGGCGCCTGCCGACGTTTTCCAACC  536
              |||||||||||||||||  |||||| |||   |||||||||| ||||||     ||||||
Sbjct  21929  GTATGGGGCTTTGTCACCCGCTCTGCAGGCCCGGCCGGCGCCAGCCGACCAAC-CCAACC  21871

Query  537    ATTCTTTCCAGGTTGACCTCGGATCAGGTAGGGATACCCGCTGAACTTAA  586
              ||| ||| ||||||||||||||||||||||||||||||||||||||||||
Sbjct  21870  ATTTTTTACAGGTTGACCTCGGATCAGGTAGGGATACCCGCTGAACTTAA  21821


 Score = 747 bits (404),  Expect = 0.0
 Identities = 531/590 (90%), Gaps = 17/590 (3%)
 Strand=Plus/Minus

Query  1      CAAGGTTTCCGTAGGTGAACCTGCGGAAGGATCATTACCGAGTGCGGGT-CCTTTG-GGC  58
              |||||||||||||||||||||||||||||||||||||||||||| ||||  || ||  ||
Sbjct  14664  CAAGGTTTCCGTAGGTGAACCTGCGGAAGGATCATTACCGAGTGAGGGTTTCTCTGAAGC  14605

Query  59     CCAACCTCCCATCCGTGTCTATTGTACCCTGTTGCTTCGGCGGGCCCGCCGCTTGTCGGC  118
              ||||||||||| |||||| ||  |||||||||||||||||||||||||||   |  ||||
Sbjct  14604  CCAACCTCCCACCCGTGTATACCGTACCCTGTTGCTTCGGCGGGCCCGCC---TCACGGC  14548

Query  119    CGCCgggggggCGCCTC-TGCCCCCCGGGCCCGTGCCCGCCGGAGACCCCAACACGAACA  177
              ||||   ||||  |||| ||  |||| |||||| |||||||| |||||||||||||||||
Sbjct  14547  CGCC---GGGG-ACCTCGTG-TCCCC-GGCCCGCGCCCGCCGAAGACCCCAACACGAACA  14494

Query  178    CTGTCTGAAAGCGTGCAGTCTGAGTTGATTGAATGCAATCAGTTAAAACTTTCAACAATG  237
              ||||||||||  ||||||||||||| |||||    |||||||| ||||||||||||||||
Sbjct  14493  CTGTCTGAAA-AGTGCAGTCTGAGTCGATTGTTACCAATCAGTCAAAACTTTCAACAATG  14435

Query  238    GATCTCTTGGTTCCGGCATCGATGAAGAACGCAGCGAAATGCGATAACTAATGTGAATTG  297
              ||||||||||||||||||||||||||||||||||||||||||||||||||||||||||||
Sbjct  14434  GATCTCTTGGTTCCGGCATCGATGAAGAACGCAGCGAAATGCGATAACTAATGTGAATTG  14375

Query  298    CAGAATTCAGTGAATCATCGAGTCTTTGAACGCACATTGCGCCCCCTGGTATTCCGGGGG  357
              ||||||||||||||||||||||||||||||||||||||||||||||||||||||||||||
Sbjct  14374  CAGAATTCAGTGAATCATCGAGTCTTTGAACGCACATTGCGCCCCCTGGTATTCCGGGGG  14315

Query  358    GCATGCCTGTCCGAGCGTCATTGCTGCCCTCAAGCCCGGCTTGTGTGTTGGGTCGCCGTC  417
               |||||||||||||||||||||||||||||||||| |||||||||||||||| | |||||
Sbjct  14314  -CATGCCTGTCCGAGCGTCATTGCTGCCCTCAAGCACGGCTTGTGTGTTGGGCC-CCGTC  14257

Query  418    CCCC-TCTCCGGGGGGACGGGCCCGAAAGGCAGCGGCGGCACCGCGTCCGATCCTCGAGC  476
              |||  |  ||  |||||||||||||||||||||||||||||||||||||| |||||||||
Sbjct  14256  CCCGGTACCCCCGGGGACGGGCCCGAAAGGCAGCGGCGGCACCGCGTCCGGTCCTCGAGC  14197

Query  477    GTATGGGGCTTTGTCACATGCTCTGTAGGATTGGCCGGCGCCTGCCGACGTTTTCCAACC  536
              |||||||||||||||||  |||||| |||   |||||||||| ||||||     ||||||
Sbjct  14196  GTATGGGGCTTTGTCACCCGCTCTGCAGGCCCGGCCGGCGCCAGCCGACCAAC-CCAACC  14138

Query  537    ATTCTTTCCAGGTTGACCTCGGATCAGGTAGGGATACCCGCTGAACTTAA  586
              ||| ||| ||||||||||||||||||||||||||||||||||||||||||
Sbjct  14137  ATTTTTTACAGGTTGACCTCGGATCAGGTAGGGATACCCGCTGAACTTAA  14088


 Score = 728 bits (394),  Expect = 0.0
 Identities = 528/590 (89%), Gaps = 20/590 (3%)
 Strand=Plus/Minus

Query  1     CAAGGTTTCCGTAGGTGAACCTGCGGAAGGATCATTACCGAGTGCGGGT-CCTTTG-GGC  58
             |||||||||||||||||||||||||||||||||||||||||||| ||||  || ||  ||
Sbjct  6981  CAAGGTTTCCGTAGGTGAACCTGCGGAAGGATCATTACCGAGTGAGGGTTTCTCTGAAGC  6922

Query  59    CCAACCTCCCATCCGTGTCTATTGTACCCTGTTGCTTCGGCGGGCCCGCCGCTTGTCGGC  118
             ||||||||||| |||||| ||  |||||||||||||||||||| |||| | | |  ||||
Sbjct  6921  CCAACCTCCCACCCGTGTATACCGTACCCTGTTGCTTCGGCGG-CCCG-C-C-TCACGGC  6866

Query  119   CGCCgggggggCGCCTC-TGCCCCCCGGGCCCGTGCCCGCCGGAGACCCCAACACGAACA  177
             ||||   ||||  |||| ||  ||||||||||| |||||||| |||||||||||||||||
Sbjct  6865  CGCC---GGGG-ACCTCGTG-TCCCCGGGCCCGCGCCCGCCGAAGACCCCAACACGAACA  6811

Query  178   CTGTCTGAAAGCGTGCAGTCTGAGTTGATTGAATGCAATCAGTTAAAACTTTCAACAATG  237
             ||||||||||  ||||||||||||| |||||    |||||||| ||||||||||||||||
Sbjct  6810  CTGTCTGAAA-AGTGCAGTCTGAGTCGATTGTTACCAATCAGTCAAAACTTTCAACAATG  6752

Query  238   GATCTCTTGGTTCCGGCATCGATGAAGAACGCAGCGAAATGCGATAACTAATGTGAATTG  297
             ||||||||||||||||||||||||||||||||||||||||||||||||||||||||||||
Sbjct  6751  GATCTCTTGGTTCCGGCATCGATGAAGAACGCAGCGAAATGCGATAACTAATGTGAATTG  6692

Query  298   CAGAATTCAGTGAATCATCGAGTCTTTGAACGCACATTGCGCCCCCTGGTATTCCGGGGG  357
             ||||||||||||||||||||||||||||||||||||||||||||||||||||||||||||
Sbjct  6691  CAGAATTCAGTGAATCATCGAGTCTTTGAACGCACATTGCGCCCCCTGGTATTCCGGGGG  6632

Query  358   GCATGCCTGTCCGAGCGTCATTGCTGCCCTCAAGCCCGGCTTGTGTGTTGGGTCGCCGTC  417
              |||||||||||||||||||||||||||||||||| |||||||||||||||| | |||||
Sbjct  6631  -CATGCCTGTCCGAGCGTCATTGCTGCCCTCAAGCACGGCTTGTGTGTTGGGCC-CCGTC  6574

Query  418   CCCC-TCTCCGGGGGGACGGGCCCGAAAGGCAGCGGCGGCACCGCGTCCGATCCTCGAGC  476
             |||  |  ||  ||| || ||||||||||||||||||||||||||||||| |||||||||
Sbjct  6573  CCCGGTACCCCCGGG-AC-GGCCCGAAAGGCAGCGGCGGCACCGCGTCCGGTCCTCGAGC  6516

Query  477   GTATGGGGCTTTGTCACATGCTCTGTAGGATTGGCCGGCGCCTGCCGACGTTTTCCAACC  536
             ||||||| |||||||||  |||||| |||   |||||||||| ||||||     ||||||
Sbjct  6515  GTATGGG-CTTTGTCACCCGCTCTGCAGGCCCGGCCGGCGCCAGCCGACCAAC-CCAACC  6458

Query  537   ATTCTTTCCAGGTTGACCTCGGATCAGGTAGGGATACCCGCTGAACTTAA  586
             ||| ||| ||||||||||||||||||||||||||||||||||||||||||
Sbjct  6457  ATTTTTTACAGGTTGACCTCGGATCAGGTAGGGATACCCGCTGAACTTAA  6408


>NW_001510346.1 Aspergillus clavatus NRRL 1 1099423829858 genomic scaffold, whole 
genome shotgun sequence
Length=1028

 Score = 758 bits (410),  Expect = 0.0
 Identities = 538/597 (90%), Gaps = 20/597 (3%)
 Strand=Plus/Minus

Query  1    CAAGGTTTCCGTAGGTGAACCTGCGGAAGGATCATTACCGAGTGCGGGTCCTTTGGGCCC  60
            |||||||||||||||||||||||||||||||||||||||||||||||| ||| |||| ||
Sbjct  709  CAAGGTTTCCGTAGGTGAACCTGCGGAAGGATCATTACCGAGTGCGGGCCCTCTGGGTCC  650

Query  61   AACCTCCC-ATCCGTGTCTATTGTACCCTGTTGCTTCGGCGGGCCCGCCG-CTT--GTCG  116
            |||||||| | |||||| ||| ||||| |||||||||||||||||||||| |||  | ||
Sbjct  649  AACCTCCCCACCCGTGTTTATCGTACCTTGTTGCTTCGGCGGGCCCGCCGTCTTCGGACG  590

Query  117  GCCGCCgggggggCGCCTCTGC-CCCCCGGGCCCGTGCCCGCCGGAGACCCCAACACGAA  175
            |||||| |||| | ||||| || |||||||||||| |||||||| ||||| ||||| |||
Sbjct  589  GCCGCC-GGGGAG-GCCTCCGCGCCCCCGGGCCCGCGCCCGCCGAAGACCACAACATGAA  532

Query  176  CACTGT-CTGAAAGCGTGCAGTCTGAGTTGATTGAATGC-AATCAGTTAAAACTTTCAAC  233
            | |||| |||||    |||||||||||||||||  ||   ||||||||||||||||||||
Sbjct  531  CTCTGTTCTGAAGTTTTGCAGTCTGAGTTGATT--ATCATAATCAGTTAAAACTTTCAAC  474

Query  234  AATGGATCTCTTGGTTCCGGCATCGATGAAGAACGCAGCGAAATGCGATAACTAATGTGA  293
            || |||||||||||||||||||||||||||||||||||||||||||||||||||||||||
Sbjct  473  AACGGATCTCTTGGTTCCGGCATCGATGAAGAACGCAGCGAAATGCGATAACTAATGTGA  414

Query  294  ATTGCAGAATTCAGTGAATCATCGAGTCTTTGAACGCACATTGCGCCCCCTGGTATTCCG  353
            ||||||||||||||||||||||||||||||||||||||||||||||||||||||||||||
Sbjct  413  ATTGCAGAATTCAGTGAATCATCGAGTCTTTGAACGCACATTGCGCCCCCTGGTATTCCG  354

Query  354  GGGGGCATGCCTGTCCGAGCGTCATTGCTGCCCTCAAGCCCGGCTTGTGTGTTGGGTCGC  413
            ||||||||||||||||||||||||||||||||||||||| |||||||||||||||| | |
Sbjct  353  GGGGGCATGCCTGTCCGAGCGTCATTGCTGCCCTCAAGCACGGCTTGTGTGTTGGGCCCC  294

Query  414  CGTCCCCC-TCTCCGGGGGGACGGGCCCGAAAGGCAGCGGCGGCACCGCGTCCGATCCTC  472
            |||||||  | |||  |||||||||||||||||||||||||||||||||||||| |||||
Sbjct  293  CGTCCCCGGTTTCCC-GGGGACGGGCCCGAAAGGCAGCGGCGGCACCGCGTCCGGTCCTC  235

Query  473  GAGCGTATGGGGCTTTGTCACATGCTCT-GTAGGATTGGCCGGCGCCTGCCGACGTTTTC  531
            |||||||||||||||||||||  ||||| |||||   |||||||||||| ||||     |
Sbjct  234  GAGCGTATGGGGCTTTGTCACCCGCTCTTGTAGGGCCGGCCGGCGCCTGTCGACA----C  179

Query  532  CAACC-ATTCTTTCC-AGGTTGACCTCGGATCAGGTAGGGATACCCGCTGAACTTAA  586
            ||||| | | ||||  |||||||||||||||||||||||||||||||||||||||||
Sbjct  178  CAACCCAATTTTTCTAAGGTTGACCTCGGATCAGGTAGGGATACCCGCTGAACTTAA  122


>NW_022984632.1 Aspergillus tanneri strain NIH1004 chromosome Unknown AapTan_5_pilon_pilon_pilon, 
whole genome shotgun sequence
Length=3874555

 Score = 758 bits (410),  Expect = 0.0
 Identities = 544/603 (90%), Gaps = 32/603 (5%)
 Strand=Plus/Plus

Query  1        CAAGGTTTCCGTAGGTGAACCTGCGGAAGGATCATTACCGAGTGCGGGT-CCTTTGGGCC  59
                |||||||||||||||||||||||||||||||||||||||||||| |||| ||   |||||
Sbjct  3206626  CAAGGTTTCCGTAGGTGAACCTGCGGAAGGATCATTACCGAGTGAGGGTCCCCCGGGGCC  3206685

Query  60       CAACCTCCCATCCGTGTCTATTGTACCCTGTTGCTTCGGCGGGCCCGCCGCTTGT-CGGC  118
                |||||||||| |||||||||| ||||| ||||||||||||||||||||||||||| ||||
Sbjct  3206686  CAACCTCCCACCCGTGTCTATCGTACCTTGTTGCTTCGGCGGGCCCGCCGCTTGTTCGGC  3206745

Query  119      CGCCgggggggCGCCTCTGCCCCCCGGGCCCGTGCCCGCCGGAGACCCCAACACGAACAC  178
                ||||  ||||||  ||| | |||||||||||| |||||||||||||||||||| ||||||
Sbjct  3206746  CGCC--GGGGGC-TCTC-G-CCCCCGGGCCCGCGCCCGCCGGAGACCCCAACATGAACAC  3206800

Query  179      T--GTCTGAAAGC-GTGCAGTCTGAGTTGATTGAAT-GCAATCAGTTAAAACTTTCAACA  234
                |  ||||| ||||  |||||||||||| ||||| || |||||||||||||||||||||||
Sbjct  3206801  TATGTCTG-AAGCTTTGCAGTCTGAGTCGATTGTATCGCAATCAGTTAAAACTTTCAACA  3206859

Query  235      ATGGATCTCTTGGTTCCGGCATCGATGAAGAACGCAGCGAAATGCGATAACTAATGTGAA  294
                ||||||||||||||||||||||||||||||||||||||||||||||||||||||||||||
Sbjct  3206860  ATGGATCTCTTGGTTCCGGCATCGATGAAGAACGCAGCGAAATGCGATAACTAATGTGAA  3206919

Query  295      TTGCAGAATTCAGTGAATCATCGAGTCTTTGAACGCACATTGCGCCCCCTGGTATTCCGG  354
                |||||||||||||||||||||||||||||||||||||||||||||||||||||||||| |
Sbjct  3206920  TTGCAGAATTCAGTGAATCATCGAGTCTTTGAACGCACATTGCGCCCCCTGGTATTCC-G  3206978

Query  355      GGGGCATGCCTGTCCGAGCGTCATTGCTGCCCTCAAGCCCGGCTTGTGTGTTGGGTCGCC  414
                |||||||||||||||||||||||||||||||||||||| |||||||||||||||| ||||
Sbjct  3206979  GGGGCATGCCTGTCCGAGCGTCATTGCTGCCCTCAAGCACGGCTTGTGTGTTGGGCCGCC  3207038

Query  415      GTCCCCCTCTCCGGGGGGACGGGCCCGAAAGGCAGCGGCGGCACCGCGTCCGATCCTCGA  474
                ||||||        |||||||||||||||||||||||||||||||||||||| |||||||
Sbjct  3207039  GTCCCC--------GGGGACGGGCCCGAAAGGCAGCGGCGGCACCGCGTCCGGTCCTCGA  3207090

Query  475      GCGTATGGGGCTTTGTCACATGCTCTGTAGGATTGGCCGGCGCCTGCCGACGTTTT-C-C  532
                |||||||||||||||||||  |||||| |||   |||||||||  ||||||| ||  | |
Sbjct  3207091  GCGTATGGGGCTTTGTCACCCGCTCTGCAGGCCCGGCCGGCGCTGGCCGACGCTTCACAC  3207150

Query  533      --AA-C--C-A---TTCTTTCCAGGTTGACCTCGGATCAGGTAGGGATACCCGCTGAACT  583
                  || |  | |   |||| |||||||||||||||||||||||||||||||||||||||||
Sbjct  3207151  CGAAGCAACCAACCTTCTCTCCAGGTTGACCTCGGATCAGGTAGGGATACCCGCTGAACT  3207210

Query  584      TAA  586
                |||
Sbjct  3207211  TAA  3207213


>NW_019170274.1 Aspergillus bombycis strain NRRL26010 chromosome Unknown contig00272, 
whole genome shotgun sequence
Length=6121

 Score = 758 bits (410),  Expect = 0.0
 Identities = 536/594 (90%), Gaps = 19/594 (3%)
 Strand=Plus/Plus

Query  1     CAAGGTTTCCGTAGGTGAACCTGCGGAAGGATCATTACCGAGTG-CGGGTCCTTTG-G-G  57
             ||||||||||||||||||||||||||||||||||||||||||||  |||| | | | | |
Sbjct  2374  CAAGGTTTCCGTAGGTGAACCTGCGGAAGGATCATTACCGAGTGTAGGGTTCCTAGCGAG  2433

Query  58    CCCAACCTCCCATCCGTGTCTATTGTACCCT-GTTGCTTCGGCGGGCCCGCCGCTTGTCG  116
             |||||||||||| |||||| || |||||| | ||||||||||||||||||| |  |   |
Sbjct  2434  CCCAACCTCCCACCCGTGTTTACTGTACCTTAGTTGCTTCGGCGGGCCCGC-G--TCAAG  2490

Query  117   GCCGCCgggggggCGCCTCTGCCCCCCGGGCCCGTGCCCGCCGGAGACCCCAACACGAAC  176
             ||||||  ||||| || || | |||||||||||| ||||||||||||   || |||||||
Sbjct  2491  GCCGCC--GGGGG-GCATCAG-CCCCCGGGCCCGCGCCCGCCGGAGA---CACCACGAAC  2543

Query  177   ACTGTCTGAAAGCGTGCAGTCTGAGTTGATTGAAT-GCAATCAGTTAAAACTTTCAACAA  235
              ||||||||    ||| ||||||||||||||| || ||||||||||||||||||||||||
Sbjct  2544  TCTGTCTGATCTAGTGAAGTCTGAGTTGATTGTATCGCAATCAGTTAAAACTTTCAACAA  2603

Query  236   TGGATCTCTTGGTTCCGGCATCGATGAAGAACGCAGCGAAATGCGATAACTAATGTGAAT  295
             |||||||||||||||||||||||||||||||||||||||||||||||||||| |||||||
Sbjct  2604  TGGATCTCTTGGTTCCGGCATCGATGAAGAACGCAGCGAAATGCGATAACTAGTGTGAAT  2663

Query  296   TGCAGAATTCAGTGAATCATCGAGTCTTTGAACGCACATTGCGCCCCCTGGTATTCCGGG  355
             |||||||||| |||||||||||||||||||||||||||||||||||||||||||||||||
Sbjct  2664  TGCAGAATTCCGTGAATCATCGAGTCTTTGAACGCACATTGCGCCCCCTGGTATTCCGGG  2723

Query  356   GGGCATGCCTGTCCGAGCGTCATTGCTGCCC-TCAAGCCCGGCTTGTGTGTTGGGTCGCC  414
             ||||||||||||||||||||||||||||||| |||||| ||||||||||||||||||| |
Sbjct  2724  GGGCATGCCTGTCCGAGCGTCATTGCTGCCCATCAAGCACGGCTTGTGTGTTGGGTCGTC  2783

Query  415   GTCCCCCTCTCC-GGGGGGACGGGCCCGAAAGGCAGCGGCGGCACCGCGTCCGATCCTCG  473
             |||||| ||| | |||||||||||||| ||||||||||||||||||||||||||||||||
Sbjct  2784  GTCCCC-TCTTCGGGGGGGACGGGCCCTAAAGGCAGCGGCGGCACCGCGTCCGATCCTCG  2842

Query  474   AGCGTATGGGGCTTTGTCACATGCTCTGTAGGATTGGCCGGCGCCTGCCG-ACGTTTTCC  532
             ||||||||||||||||||||  ||||||||||   ||||||||| ||||| |||     |
Sbjct  2843  AGCGTATGGGGCTTTGTCACCCGCTCTGTAGGCCCGGCCGGCGCTTGCCGAACGCAAAAC  2902

Query  533   AACCATTCTTTCCAGGTTGACCTCGGATCAGGTAGGGATACCCGCTGAACTTAA  586
             ||||||||||||||||||||||||||||||||||||||||||||||||||||||
Sbjct  2903  AACCATTCTTTCCAGGTTGACCTCGGATCAGGTAGGGATACCCGCTGAACTTAA  2956


>NC_036441.1 Aspergillus oryzae RIB40 DNA, chromosome 7
Length=2933481

 Score = 747 bits (404),  Expect = 0.0
 Identities = 534/594 (90%), Gaps = 20/594 (3%)
 Strand=Plus/Plus

Query  1        CAAGGTTTCCGTAGGTGAACCTGCGGAAGGATCATTACCGAGTG-CGGGTCCTTTG-G-G  57
                ||||||||||||||||||||||||||||||||||||||||||||  |||| | | | | |
Sbjct  2924659  CAAGGTTTCCGTAGGTGAACCTGCGGAAGGATCATTACCGAGTGTAGGGTTCCTAGCGAG  2924718

Query  58       CCCAACCTCCCATCCGTGTCTATTGTACCCT-GTTGCTTCGGCGGGCCCGCCGCTTGTCG  116
                |||||||||||| |||||| || |||||| | ||||||||||||||||||||  |  | |
Sbjct  2924719  CCCAACCTCCCACCCGTGTTTACTGTACCTTAGTTGCTTCGGCGGGCCCGCCATTCAT-G  2924777

Query  117      GCCGCCgggggggCGCCTCTGCCCCCCGGGCCCGTGCCCGCCGGAGACCCCAACACGAAC  176
                ||||||  ||||||  ||| |  ||||||||||| ||||||||||||   || |||||||
Sbjct  2924778  GCCGCC--GGGGGC-TCTCAG--CCCCGGGCCCGCGCCCGCCGGAGA---CACCACGAAC  2924829

Query  177      ACTGTCTGAAAGCGTGCAGTCTGAGTTGATTGAAT-GCAATCAGTTAAAACTTTCAACAA  235
                 ||||||||    ||| ||||||||||||||| || ||||||||||||||||||||||||
Sbjct  2924830  TCTGTCTGATCTAGTGAAGTCTGAGTTGATTGTATCGCAATCAGTTAAAACTTTCAACAA  2924889

Query  236      TGGATCTCTTGGTTCCGGCATCGATGAAGAACGCAGCGAAATGCGATAACTAATGTGAAT  295
                |||||||||||||||||||||||||||||||||||||||||||||||||||| |||||||
Sbjct  2924890  TGGATCTCTTGGTTCCGGCATCGATGAAGAACGCAGCGAAATGCGATAACTAGTGTGAAT  2924949

Query  296      TGCAGAATTCAGTGAATCATCGAGTCTTTGAACGCACATTGCGCCCCCTGGTATTCCGGG  355
                |||||||||| |||||||||||||||||||||||||||||||||||||||||||||||||
Sbjct  2924950  TGCAGAATTCCGTGAATCATCGAGTCTTTGAACGCACATTGCGCCCCCTGGTATTCCGGG  2925009

Query  356      GGGCATGCCTGTCCGAGCGTCATTGCTGCCC-TCAAGCCCGGCTTGTGTGTTGGGTCGCC  414
                ||||||||||||||||||||||||||||||| |||||| ||||||||||||||||||| |
Sbjct  2925010  GGGCATGCCTGTCCGAGCGTCATTGCTGCCCATCAAGCACGGCTTGTGTGTTGGGTCGTC  2925069

Query  415      GTCCCCCTCTCC-GGGGGGACGGGCCCGAAAGGCAGCGGCGGCACCGCGTCCGATCCTCG  473
                |||||| ||||| |||||||||||||| ||||||||||||||||||||||||||||||||
Sbjct  2925070  GTCCCC-TCTCCGGGGGGGACGGGCCCCAAAGGCAGCGGCGGCACCGCGTCCGATCCTCG  2925128

Query  474      AGCGTATGGGGCTTTGTCACATGCTCTGTAGGATTGGCCGGCGCCTGCCGA-CGTTTTCC  532
                ||||||||||||||||||||  ||||||||||   ||||||||| |||||| ||     |
Sbjct  2925129  AGCGTATGGGGCTTTGTCACCCGCTCTGTAGGCCCGGCCGGCGCTTGCCGAACGCAAATC  2925188

Query  533      AACCATTCTTTCCAGGTTGACCTCGGATCAGGTAGGGATACCCGCTGAACTTAA  586
                || | || ||||||||||||||||||||||||||||||||||||||||||||||
Sbjct  2925189  AATC-TT-TTTCCAGGTTGACCTCGGATCAGGTAGGGATACCCGCTGAACTTAA  2925240


 Score = 747 bits (404),  Expect = 0.0
 Identities = 534/594 (90%), Gaps = 20/594 (3%)
 Strand=Plus/Plus

Query  1        CAAGGTTTCCGTAGGTGAACCTGCGGAAGGATCATTACCGAGTG-CGGGTCCTTTG-G-G  57
                ||||||||||||||||||||||||||||||||||||||||||||  |||| | | | | |
Sbjct  2932554  CAAGGTTTCCGTAGGTGAACCTGCGGAAGGATCATTACCGAGTGTAGGGTTCCTAGCGAG  2932613

Query  58       CCCAACCTCCCATCCGTGTCTATTGTACCCT-GTTGCTTCGGCGGGCCCGCCGCTTGTCG  116
                |||||||||||| |||||| || |||||| | ||||||||||||||||||||  |  | |
Sbjct  2932614  CCCAACCTCCCACCCGTGTTTACTGTACCTTAGTTGCTTCGGCGGGCCCGCCATTCAT-G  2932672

Query  117      GCCGCCgggggggCGCCTCTGCCCCCCGGGCCCGTGCCCGCCGGAGACCCCAACACGAAC  176
                ||||||  ||||||  ||| |  ||||||||||| ||||||||||||   || |||||||
Sbjct  2932673  GCCGCC--GGGGGC-TCTCAG--CCCCGGGCCCGCGCCCGCCGGAGA---CACCACGAAC  2932724

Query  177      ACTGTCTGAAAGCGTGCAGTCTGAGTTGATTGAAT-GCAATCAGTTAAAACTTTCAACAA  235
                 ||||||||    ||| ||||||||||||||| || ||||||||||||||||||||||||
Sbjct  2932725  TCTGTCTGATCTAGTGAAGTCTGAGTTGATTGTATCGCAATCAGTTAAAACTTTCAACAA  2932784

Query  236      TGGATCTCTTGGTTCCGGCATCGATGAAGAACGCAGCGAAATGCGATAACTAATGTGAAT  295
                |||||||||||||||||||||||||||||||||||||||||||||||||||| |||||||
Sbjct  2932785  TGGATCTCTTGGTTCCGGCATCGATGAAGAACGCAGCGAAATGCGATAACTAGTGTGAAT  2932844

Query  296      TGCAGAATTCAGTGAATCATCGAGTCTTTGAACGCACATTGCGCCCCCTGGTATTCCGGG  355
                |||||||||| |||||||||||||||||||||||||||||||||||||||||||||||||
Sbjct  2932845  TGCAGAATTCCGTGAATCATCGAGTCTTTGAACGCACATTGCGCCCCCTGGTATTCCGGG  2932904

Query  356      GGGCATGCCTGTCCGAGCGTCATTGCTGCCC-TCAAGCCCGGCTTGTGTGTTGGGTCGCC  414
                ||||||||||||||||||||||||||||||| |||||| ||||||||||||||||||| |
Sbjct  2932905  GGGCATGCCTGTCCGAGCGTCATTGCTGCCCATCAAGCACGGCTTGTGTGTTGGGTCGTC  2932964

Query  415      GTCCCCCTCTCC-GGGGGGACGGGCCCGAAAGGCAGCGGCGGCACCGCGTCCGATCCTCG  473
                |||||| ||||| |||||||||||||| ||||||||||||||||||||||||||||||||
Sbjct  2932965  GTCCCC-TCTCCGGGGGGGACGGGCCCCAAAGGCAGCGGCGGCACCGCGTCCGATCCTCG  2933023

Query  474      AGCGTATGGGGCTTTGTCACATGCTCTGTAGGATTGGCCGGCGCCTGCCGA-CGTTTTCC  532
                ||||||||||||||||||||  ||||||||||   ||||||||| |||||| ||     |
Sbjct  2933024  AGCGTATGGGGCTTTGTCACCCGCTCTGTAGGCCCGGCCGGCGCTTGCCGAACGCAAATC  2933083

Query  533      AACCATTCTTTCCAGGTTGACCTCGGATCAGGTAGGGATACCCGCTGAACTTAA  586
                || | || ||||||||||||||||||||||||||||||||||||||||||||||
Sbjct  2933084  AATC-TT-TTTCCAGGTTGACCTCGGATCAGGTAGGGATACCCGCTGAACTTAA  2933135


>NC_054697.1 Aspergillus flavus NRRL3357 chromosome 7, complete sequence
Length=3033036

 Score = 747 bits (404),  Expect = 0.0
 Identities = 534/594 (90%), Gaps = 20/594 (3%)
 Strand=Plus/Plus

Query  1        CAAGGTTTCCGTAGGTGAACCTGCGGAAGGATCATTACCGAGTG-CGGGTCCTTTG-G-G  57
                ||||||||||||||||||||||||||||||||||||||||||||  |||| | | | | |
Sbjct  2969517  CAAGGTTTCCGTAGGTGAACCTGCGGAAGGATCATTACCGAGTGTAGGGTTCCTAGCGAG  2969576

Query  58       CCCAACCTCCCATCCGTGTCTATTGTACCCT-GTTGCTTCGGCGGGCCCGCCGCTTGTCG  116
                |||||||||||| |||||| || |||||| | ||||||||||||||||||||  |  | |
Sbjct  2969577  CCCAACCTCCCACCCGTGTTTACTGTACCTTAGTTGCTTCGGCGGGCCCGCCATTCAT-G  2969635

Query  117      GCCGCCgggggggCGCCTCTGCCCCCCGGGCCCGTGCCCGCCGGAGACCCCAACACGAAC  176
                ||||||  ||||||  ||| |  ||||||||||| ||||||||||||   || |||||||
Sbjct  2969636  GCCGCC--GGGGGC-TCTCAG--CCCCGGGCCCGCGCCCGCCGGAGA---CACCACGAAC  2969687

Query  177      ACTGTCTGAAAGCGTGCAGTCTGAGTTGATTGAAT-GCAATCAGTTAAAACTTTCAACAA  235
                 ||||||||    ||| ||||||||||||||| || ||||||||||||||||||||||||
Sbjct  2969688  TCTGTCTGATCTAGTGAAGTCTGAGTTGATTGTATCGCAATCAGTTAAAACTTTCAACAA  2969747

Query  236      TGGATCTCTTGGTTCCGGCATCGATGAAGAACGCAGCGAAATGCGATAACTAATGTGAAT  295
                |||||||||||||||||||||||||||||||||||||||||||||||||||| |||||||
Sbjct  2969748  TGGATCTCTTGGTTCCGGCATCGATGAAGAACGCAGCGAAATGCGATAACTAGTGTGAAT  2969807

Query  296      TGCAGAATTCAGTGAATCATCGAGTCTTTGAACGCACATTGCGCCCCCTGGTATTCCGGG  355
                |||||||||| |||||||||||||||||||||||||||||||||||||||||||||||||
Sbjct  2969808  TGCAGAATTCCGTGAATCATCGAGTCTTTGAACGCACATTGCGCCCCCTGGTATTCCGGG  2969867

Query  356      GGGCATGCCTGTCCGAGCGTCATTGCTGCCC-TCAAGCCCGGCTTGTGTGTTGGGTCGCC  414
                ||||||||||||||||||||||||||||||| |||||| ||||||||||||||||||| |
Sbjct  2969868  GGGCATGCCTGTCCGAGCGTCATTGCTGCCCATCAAGCACGGCTTGTGTGTTGGGTCGTC  2969927

Query  415      GTCCCCCTCTCC-GGGGGGACGGGCCCGAAAGGCAGCGGCGGCACCGCGTCCGATCCTCG  473
                |||||| ||||| |||||||||||||| ||||||||||||||||||||||||||||||||
Sbjct  2969928  GTCCCC-TCTCCGGGGGGGACGGGCCCCAAAGGCAGCGGCGGCACCGCGTCCGATCCTCG  2969986

Query  474      AGCGTATGGGGCTTTGTCACATGCTCTGTAGGATTGGCCGGCGCCTGCCGA-CGTTTTCC  532
                ||||||||||||||||||||  ||||||||||   ||||||||| |||||| ||     |
Sbjct  2969987  AGCGTATGGGGCTTTGTCACCCGCTCTGTAGGCCCGGCCGGCGCTTGCCGAACGCAAATC  2970046

Query  533      AACCATTCTTTCCAGGTTGACCTCGGATCAGGTAGGGATACCCGCTGAACTTAA  586
                || | || ||||||||||||||||||||||||||||||||||||||||||||||
Sbjct  2970047  AATC-TT-TTTCCAGGTTGACCTCGGATCAGGTAGGGATACCCGCTGAACTTAA  2970098


 Score = 747 bits (404),  Expect = 0.0
 Identities = 534/594 (90%), Gaps = 20/594 (3%)
 Strand=Plus/Plus

Query  1        CAAGGTTTCCGTAGGTGAACCTGCGGAAGGATCATTACCGAGTG-CGGGTCCTTTG-G-G  57
                ||||||||||||||||||||||||||||||||||||||||||||  |||| | | | | |
Sbjct  2977313  CAAGGTTTCCGTAGGTGAACCTGCGGAAGGATCATTACCGAGTGTAGGGTTCCTAGCGAG  2977372

Query  58       CCCAACCTCCCATCCGTGTCTATTGTACCCT-GTTGCTTCGGCGGGCCCGCCGCTTGTCG  116
                |||||||||||| |||||| || |||||| | ||||||||||||||||||||  |  | |
Sbjct  2977373  CCCAACCTCCCACCCGTGTTTACTGTACCTTAGTTGCTTCGGCGGGCCCGCCATTCAT-G  2977431

Query  117      GCCGCCgggggggCGCCTCTGCCCCCCGGGCCCGTGCCCGCCGGAGACCCCAACACGAAC  176
                ||||||  ||||||  ||| |  ||||||||||| ||||||||||||   || |||||||
Sbjct  2977432  GCCGCC--GGGGGC-TCTCAG--CCCCGGGCCCGCGCCCGCCGGAGA---CACCACGAAC  2977483

Query  177      ACTGTCTGAAAGCGTGCAGTCTGAGTTGATTGAAT-GCAATCAGTTAAAACTTTCAACAA  235
                 ||||||||    ||| ||||||||||||||| || ||||||||||||||||||||||||
Sbjct  2977484  TCTGTCTGATCTAGTGAAGTCTGAGTTGATTGTATCGCAATCAGTTAAAACTTTCAACAA  2977543

Query  236      TGGATCTCTTGGTTCCGGCATCGATGAAGAACGCAGCGAAATGCGATAACTAATGTGAAT  295
                |||||||||||||||||||||||||||||||||||||||||||||||||||| |||||||
Sbjct  2977544  TGGATCTCTTGGTTCCGGCATCGATGAAGAACGCAGCGAAATGCGATAACTAGTGTGAAT  2977603

Query  296      TGCAGAATTCAGTGAATCATCGAGTCTTTGAACGCACATTGCGCCCCCTGGTATTCCGGG  355
                |||||||||| |||||||||||||||||||||||||||||||||||||||||||||||||
Sbjct  2977604  TGCAGAATTCCGTGAATCATCGAGTCTTTGAACGCACATTGCGCCCCCTGGTATTCCGGG  2977663

Query  356      GGGCATGCCTGTCCGAGCGTCATTGCTGCCC-TCAAGCCCGGCTTGTGTGTTGGGTCGCC  414
                ||||||||||||||||||||||||||||||| |||||| ||||||||||||||||||| |
Sbjct  2977664  GGGCATGCCTGTCCGAGCGTCATTGCTGCCCATCAAGCACGGCTTGTGTGTTGGGTCGTC  2977723

Query  415      GTCCCCCTCTCC-GGGGGGACGGGCCCGAAAGGCAGCGGCGGCACCGCGTCCGATCCTCG  473
                |||||| ||||| |||||||||||||| ||||||||||||||||||||||||||||||||
Sbjct  2977724  GTCCCC-TCTCCGGGGGGGACGGGCCCCAAAGGCAGCGGCGGCACCGCGTCCGATCCTCG  2977782

Query  474      AGCGTATGGGGCTTTGTCACATGCTCTGTAGGATTGGCCGGCGCCTGCCGA-CGTTTTCC  532
                ||||||||||||||||||||  ||||||||||   ||||||||| |||||| ||     |
Sbjct  2977783  AGCGTATGGGGCTTTGTCACCCGCTCTGTAGGCCCGGCCGGCGCTTGCCGAACGCAAATC  2977842

Query  533      AACCATTCTTTCCAGGTTGACCTCGGATCAGGTAGGGATACCCGCTGAACTTAA  586
                || | || ||||||||||||||||||||||||||||||||||||||||||||||
Sbjct  2977843  AATC-TT-TTTCCAGGTTGACCTCGGATCAGGTAGGGATACCCGCTGAACTTAA  2977894


 Score = 747 bits (404),  Expect = 0.0
 Identities = 534/594 (90%), Gaps = 20/594 (3%)
 Strand=Plus/Plus

Query  1        CAAGGTTTCCGTAGGTGAACCTGCGGAAGGATCATTACCGAGTG-CGGGTCCTTTG-G-G  57
                ||||||||||||||||||||||||||||||||||||||||||||  |||| | | | | |
Sbjct  2985109  CAAGGTTTCCGTAGGTGAACCTGCGGAAGGATCATTACCGAGTGTAGGGTTCCTAGCGAG  2985168

Query  58       CCCAACCTCCCATCCGTGTCTATTGTACCCT-GTTGCTTCGGCGGGCCCGCCGCTTGTCG  116
                |||||||||||| |||||| || |||||| | ||||||||||||||||||||  |  | |
Sbjct  2985169  CCCAACCTCCCACCCGTGTTTACTGTACCTTAGTTGCTTCGGCGGGCCCGCCATTCAT-G  2985227

Query  117      GCCGCCgggggggCGCCTCTGCCCCCCGGGCCCGTGCCCGCCGGAGACCCCAACACGAAC  176
                ||||||  ||||||  ||| |  ||||||||||| ||||||||||||   || |||||||
Sbjct  2985228  GCCGCC--GGGGGC-TCTCAG--CCCCGGGCCCGCGCCCGCCGGAGA---CACCACGAAC  2985279

Query  177      ACTGTCTGAAAGCGTGCAGTCTGAGTTGATTGAAT-GCAATCAGTTAAAACTTTCAACAA  235
                 ||||||||    ||| ||||||||||||||| || ||||||||||||||||||||||||
Sbjct  2985280  TCTGTCTGATCTAGTGAAGTCTGAGTTGATTGTATCGCAATCAGTTAAAACTTTCAACAA  2985339

Query  236      TGGATCTCTTGGTTCCGGCATCGATGAAGAACGCAGCGAAATGCGATAACTAATGTGAAT  295
                |||||||||||||||||||||||||||||||||||||||||||||||||||| |||||||
Sbjct  2985340  TGGATCTCTTGGTTCCGGCATCGATGAAGAACGCAGCGAAATGCGATAACTAGTGTGAAT  2985399

Query  296      TGCAGAATTCAGTGAATCATCGAGTCTTTGAACGCACATTGCGCCCCCTGGTATTCCGGG  355
                |||||||||| |||||||||||||||||||||||||||||||||||||||||||||||||
Sbjct  2985400  TGCAGAATTCCGTGAATCATCGAGTCTTTGAACGCACATTGCGCCCCCTGGTATTCCGGG  2985459

Query  356      GGGCATGCCTGTCCGAGCGTCATTGCTGCCC-TCAAGCCCGGCTTGTGTGTTGGGTCGCC  414
                ||||||||||||||||||||||||||||||| |||||| ||||||||||||||||||| |
Sbjct  2985460  GGGCATGCCTGTCCGAGCGTCATTGCTGCCCATCAAGCACGGCTTGTGTGTTGGGTCGTC  2985519

Query  415      GTCCCCCTCTCC-GGGGGGACGGGCCCGAAAGGCAGCGGCGGCACCGCGTCCGATCCTCG  473
                |||||| ||||| |||||||||||||| ||||||||||||||||||||||||||||||||
Sbjct  2985520  GTCCCC-TCTCCGGGGGGGACGGGCCCCAAAGGCAGCGGCGGCACCGCGTCCGATCCTCG  2985578

Query  474      AGCGTATGGGGCTTTGTCACATGCTCTGTAGGATTGGCCGGCGCCTGCCGA-CGTTTTCC  532
                ||||||||||||||||||||  ||||||||||   ||||||||| |||||| ||     |
Sbjct  2985579  AGCGTATGGGGCTTTGTCACCCGCTCTGTAGGCCCGGCCGGCGCTTGCCGAACGCAAATC  2985638

Query  533      AACCATTCTTTCCAGGTTGACCTCGGATCAGGTAGGGATACCCGCTGAACTTAA  586
                || | || ||||||||||||||||||||||||||||||||||||||||||||||
Sbjct  2985639  AATC-TT-TTTCCAGGTTGACCTCGGATCAGGTAGGGATACCCGCTGAACTTAA  2985690


 Score = 747 bits (404),  Expect = 0.0
 Identities = 534/594 (90%), Gaps = 20/594 (3%)
 Strand=Plus/Plus

Query  1        CAAGGTTTCCGTAGGTGAACCTGCGGAAGGATCATTACCGAGTG-CGGGTCCTTTG-G-G  57
                ||||||||||||||||||||||||||||||||||||||||||||  |||| | | | | |
Sbjct  2992905  CAAGGTTTCCGTAGGTGAACCTGCGGAAGGATCATTACCGAGTGTAGGGTTCCTAGCGAG  2992964

Query  58       CCCAACCTCCCATCCGTGTCTATTGTACCCT-GTTGCTTCGGCGGGCCCGCCGCTTGTCG  116
                |||||||||||| |||||| || |||||| | ||||||||||||||||||||  |  | |
Sbjct  2992965  CCCAACCTCCCACCCGTGTTTACTGTACCTTAGTTGCTTCGGCGGGCCCGCCATTCAT-G  2993023

Query  117      GCCGCCgggggggCGCCTCTGCCCCCCGGGCCCGTGCCCGCCGGAGACCCCAACACGAAC  176
                ||||||  ||||||  ||| |  ||||||||||| ||||||||||||   || |||||||
Sbjct  2993024  GCCGCC--GGGGGC-TCTCAG--CCCCGGGCCCGCGCCCGCCGGAGA---CACCACGAAC  2993075

Query  177      ACTGTCTGAAAGCGTGCAGTCTGAGTTGATTGAAT-GCAATCAGTTAAAACTTTCAACAA  235
                 ||||||||    ||| ||||||||||||||| || ||||||||||||||||||||||||
Sbjct  2993076  TCTGTCTGATCTAGTGAAGTCTGAGTTGATTGTATCGCAATCAGTTAAAACTTTCAACAA  2993135

Query  236      TGGATCTCTTGGTTCCGGCATCGATGAAGAACGCAGCGAAATGCGATAACTAATGTGAAT  295
                |||||||||||||||||||||||||||||||||||||||||||||||||||| |||||||
Sbjct  2993136  TGGATCTCTTGGTTCCGGCATCGATGAAGAACGCAGCGAAATGCGATAACTAGTGTGAAT  2993195

Query  296      TGCAGAATTCAGTGAATCATCGAGTCTTTGAACGCACATTGCGCCCCCTGGTATTCCGGG  355
                |||||||||| |||||||||||||||||||||||||||||||||||||||||||||||||
Sbjct  2993196  TGCAGAATTCCGTGAATCATCGAGTCTTTGAACGCACATTGCGCCCCCTGGTATTCCGGG  2993255

Query  356      GGGCATGCCTGTCCGAGCGTCATTGCTGCCC-TCAAGCCCGGCTTGTGTGTTGGGTCGCC  414
                ||||||||||||||||||||||||||||||| |||||| ||||||||||||||||||| |
Sbjct  2993256  GGGCATGCCTGTCCGAGCGTCATTGCTGCCCATCAAGCACGGCTTGTGTGTTGGGTCGTC  2993315

Query  415      GTCCCCCTCTCC-GGGGGGACGGGCCCGAAAGGCAGCGGCGGCACCGCGTCCGATCCTCG  473
                |||||| ||||| |||||||||||||| ||||||||||||||||||||||||||||||||
Sbjct  2993316  GTCCCC-TCTCCGGGGGGGACGGGCCCCAAAGGCAGCGGCGGCACCGCGTCCGATCCTCG  2993374

Query  474      AGCGTATGGGGCTTTGTCACATGCTCTGTAGGATTGGCCGGCGCCTGCCGA-CGTTTTCC  532
                ||||||||||||||||||||  ||||||||||   ||||||||| |||||| ||     |
Sbjct  2993375  AGCGTATGGGGCTTTGTCACCCGCTCTGTAGGCCCGGCCGGCGCTTGCCGAACGCAAATC  2993434

Query  533      AACCATTCTTTCCAGGTTGACCTCGGATCAGGTAGGGATACCCGCTGAACTTAA  586
                || | || ||||||||||||||||||||||||||||||||||||||||||||||
Sbjct  2993435  AATC-TT-TTTCCAGGTTGACCTCGGATCAGGTAGGGATACCCGCTGAACTTAA  2993486


 Score = 747 bits (404),  Expect = 0.0
 Identities = 534/594 (90%), Gaps = 20/594 (3%)
 Strand=Plus/Plus

Query  1        CAAGGTTTCCGTAGGTGAACCTGCGGAAGGATCATTACCGAGTG-CGGGTCCTTTG-G-G  57
                ||||||||||||||||||||||||||||||||||||||||||||  |||| | | | | |
Sbjct  3000701  CAAGGTTTCCGTAGGTGAACCTGCGGAAGGATCATTACCGAGTGTAGGGTTCCTAGCGAG  3000760

Query  58       CCCAACCTCCCATCCGTGTCTATTGTACCCT-GTTGCTTCGGCGGGCCCGCCGCTTGTCG  116
                |||||||||||| |||||| || |||||| | ||||||||||||||||||||  |  | |
Sbjct  3000761  CCCAACCTCCCACCCGTGTTTACTGTACCTTAGTTGCTTCGGCGGGCCCGCCATTCAT-G  3000819

Query  117      GCCGCCgggggggCGCCTCTGCCCCCCGGGCCCGTGCCCGCCGGAGACCCCAACACGAAC  176
                ||||||  ||||||  ||| |  ||||||||||| ||||||||||||   || |||||||
Sbjct  3000820  GCCGCC--GGGGGC-TCTCAG--CCCCGGGCCCGCGCCCGCCGGAGA---CACCACGAAC  3000871

Query  177      ACTGTCTGAAAGCGTGCAGTCTGAGTTGATTGAAT-GCAATCAGTTAAAACTTTCAACAA  235
                 ||||||||    ||| ||||||||||||||| || ||||||||||||||||||||||||
Sbjct  3000872  TCTGTCTGATCTAGTGAAGTCTGAGTTGATTGTATCGCAATCAGTTAAAACTTTCAACAA  3000931

Query  236      TGGATCTCTTGGTTCCGGCATCGATGAAGAACGCAGCGAAATGCGATAACTAATGTGAAT  295
                |||||||||||||||||||||||||||||||||||||||||||||||||||| |||||||
Sbjct  3000932  TGGATCTCTTGGTTCCGGCATCGATGAAGAACGCAGCGAAATGCGATAACTAGTGTGAAT  3000991

Query  296      TGCAGAATTCAGTGAATCATCGAGTCTTTGAACGCACATTGCGCCCCCTGGTATTCCGGG  355
                |||||||||| |||||||||||||||||||||||||||||||||||||||||||||||||
Sbjct  3000992  TGCAGAATTCCGTGAATCATCGAGTCTTTGAACGCACATTGCGCCCCCTGGTATTCCGGG  3001051

Query  356      GGGCATGCCTGTCCGAGCGTCATTGCTGCCC-TCAAGCCCGGCTTGTGTGTTGGGTCGCC  414
                ||||||||||||||||||||||||||||||| |||||| ||||||||||||||||||| |
Sbjct  3001052  GGGCATGCCTGTCCGAGCGTCATTGCTGCCCATCAAGCACGGCTTGTGTGTTGGGTCGTC  3001111

Query  415      GTCCCCCTCTCC-GGGGGGACGGGCCCGAAAGGCAGCGGCGGCACCGCGTCCGATCCTCG  473
                |||||| ||||| |||||||||||||| ||||||||||||||||||||||||||||||||
Sbjct  3001112  GTCCCC-TCTCCGGGGGGGACGGGCCCCAAAGGCAGCGGCGGCACCGCGTCCGATCCTCG  3001170

Query  474      AGCGTATGGGGCTTTGTCACATGCTCTGTAGGATTGGCCGGCGCCTGCCGA-CGTTTTCC  532
                ||||||||||||||||||||  ||||||||||   ||||||||| |||||| ||     |
Sbjct  3001171  AGCGTATGGGGCTTTGTCACCCGCTCTGTAGGCCCGGCCGGCGCTTGCCGAACGCAAATC  3001230

Query  533      AACCATTCTTTCCAGGTTGACCTCGGATCAGGTAGGGATACCCGCTGAACTTAA  586
                || | || ||||||||||||||||||||||||||||||||||||||||||||||
Sbjct  3001231  AATC-TT-TTTCCAGGTTGACCTCGGATCAGGTAGGGATACCCGCTGAACTTAA  3001282


 Score = 747 bits (404),  Expect = 0.0
 Identities = 534/594 (90%), Gaps = 20/594 (3%)
 Strand=Plus/Plus

Query  1        CAAGGTTTCCGTAGGTGAACCTGCGGAAGGATCATTACCGAGTG-CGGGTCCTTTG-G-G  57
                ||||||||||||||||||||||||||||||||||||||||||||  |||| | | | | |
Sbjct  3008497  CAAGGTTTCCGTAGGTGAACCTGCGGAAGGATCATTACCGAGTGTAGGGTTCCTAGCGAG  3008556

Query  58       CCCAACCTCCCATCCGTGTCTATTGTACCCT-GTTGCTTCGGCGGGCCCGCCGCTTGTCG  116
                |||||||||||| |||||| || |||||| | ||||||||||||||||||||  |  | |
Sbjct  3008557  CCCAACCTCCCACCCGTGTTTACTGTACCTTAGTTGCTTCGGCGGGCCCGCCATTCAT-G  3008615

Query  117      GCCGCCgggggggCGCCTCTGCCCCCCGGGCCCGTGCCCGCCGGAGACCCCAACACGAAC  176
                ||||||  ||||||  ||| |  ||||||||||| ||||||||||||   || |||||||
Sbjct  3008616  GCCGCC--GGGGGC-TCTCAG--CCCCGGGCCCGCGCCCGCCGGAGA---CACCACGAAC  3008667

Query  177      ACTGTCTGAAAGCGTGCAGTCTGAGTTGATTGAAT-GCAATCAGTTAAAACTTTCAACAA  235
                 ||||||||    ||| ||||||||||||||| || ||||||||||||||||||||||||
Sbjct  3008668  TCTGTCTGATCTAGTGAAGTCTGAGTTGATTGTATCGCAATCAGTTAAAACTTTCAACAA  3008727

Query  236      TGGATCTCTTGGTTCCGGCATCGATGAAGAACGCAGCGAAATGCGATAACTAATGTGAAT  295
                |||||||||||||||||||||||||||||||||||||||||||||||||||| |||||||
Sbjct  3008728  TGGATCTCTTGGTTCCGGCATCGATGAAGAACGCAGCGAAATGCGATAACTAGTGTGAAT  3008787

Query  296      TGCAGAATTCAGTGAATCATCGAGTCTTTGAACGCACATTGCGCCCCCTGGTATTCCGGG  355
                |||||||||| |||||||||||||||||||||||||||||||||||||||||||||||||
Sbjct  3008788  TGCAGAATTCCGTGAATCATCGAGTCTTTGAACGCACATTGCGCCCCCTGGTATTCCGGG  3008847

Query  356      GGGCATGCCTGTCCGAGCGTCATTGCTGCCC-TCAAGCCCGGCTTGTGTGTTGGGTCGCC  414
                ||||||||||||||||||||||||||||||| |||||| ||||||||||||||||||| |
Sbjct  3008848  GGGCATGCCTGTCCGAGCGTCATTGCTGCCCATCAAGCACGGCTTGTGTGTTGGGTCGTC  3008907

Query  415      GTCCCCCTCTCC-GGGGGGACGGGCCCGAAAGGCAGCGGCGGCACCGCGTCCGATCCTCG  473
                |||||| ||||| |||||||||||||| ||||||||||||||||||||||||||||||||
Sbjct  3008908  GTCCCC-TCTCCGGGGGGGACGGGCCCCAAAGGCAGCGGCGGCACCGCGTCCGATCCTCG  3008966

Query  474      AGCGTATGGGGCTTTGTCACATGCTCTGTAGGATTGGCCGGCGCCTGCCGA-CGTTTTCC  532
                ||||||||||||||||||||  ||||||||||   ||||||||| |||||| ||     |
Sbjct  3008967  AGCGTATGGGGCTTTGTCACCCGCTCTGTAGGCCCGGCCGGCGCTTGCCGAACGCAAATC  3009026

Query  533      AACCATTCTTTCCAGGTTGACCTCGGATCAGGTAGGGATACCCGCTGAACTTAA  586
                || | || ||||||||||||||||||||||||||||||||||||||||||||||
Sbjct  3009027  AATC-TT-TTTCCAGGTTGACCTCGGATCAGGTAGGGATACCCGCTGAACTTAA  3009078


 Score = 747 bits (404),  Expect = 0.0
 Identities = 534/594 (90%), Gaps = 20/594 (3%)
 Strand=Plus/Plus

Query  1        CAAGGTTTCCGTAGGTGAACCTGCGGAAGGATCATTACCGAGTG-CGGGTCCTTTG-G-G  57
                ||||||||||||||||||||||||||||||||||||||||||||  |||| | | | | |
Sbjct  3016293  CAAGGTTTCCGTAGGTGAACCTGCGGAAGGATCATTACCGAGTGTAGGGTTCCTAGCGAG  3016352

Query  58       CCCAACCTCCCATCCGTGTCTATTGTACCCT-GTTGCTTCGGCGGGCCCGCCGCTTGTCG  116
                |||||||||||| |||||| || |||||| | ||||||||||||||||||||  |  | |
Sbjct  3016353  CCCAACCTCCCACCCGTGTTTACTGTACCTTAGTTGCTTCGGCGGGCCCGCCATTCAT-G  3016411

Query  117      GCCGCCgggggggCGCCTCTGCCCCCCGGGCCCGTGCCCGCCGGAGACCCCAACACGAAC  176
                ||||||  ||||||  ||| |  ||||||||||| ||||||||||||   || |||||||
Sbjct  3016412  GCCGCC--GGGGGC-TCTCAG--CCCCGGGCCCGCGCCCGCCGGAGA---CACCACGAAC  3016463

Query  177      ACTGTCTGAAAGCGTGCAGTCTGAGTTGATTGAAT-GCAATCAGTTAAAACTTTCAACAA  235
                 ||||||||    ||| ||||||||||||||| || ||||||||||||||||||||||||
Sbjct  3016464  TCTGTCTGATCTAGTGAAGTCTGAGTTGATTGTATCGCAATCAGTTAAAACTTTCAACAA  3016523

Query  236      TGGATCTCTTGGTTCCGGCATCGATGAAGAACGCAGCGAAATGCGATAACTAATGTGAAT  295
                |||||||||||||||||||||||||||||||||||||||||||||||||||| |||||||
Sbjct  3016524  TGGATCTCTTGGTTCCGGCATCGATGAAGAACGCAGCGAAATGCGATAACTAGTGTGAAT  3016583

Query  296      TGCAGAATTCAGTGAATCATCGAGTCTTTGAACGCACATTGCGCCCCCTGGTATTCCGGG  355
                |||||||||| |||||||||||||||||||||||||||||||||||||||||||||||||
Sbjct  3016584  TGCAGAATTCCGTGAATCATCGAGTCTTTGAACGCACATTGCGCCCCCTGGTATTCCGGG  3016643

Query  356      GGGCATGCCTGTCCGAGCGTCATTGCTGCCC-TCAAGCCCGGCTTGTGTGTTGGGTCGCC  414
                ||||||||||||||||||||||||||||||| |||||| ||||||||||||||||||| |
Sbjct  3016644  GGGCATGCCTGTCCGAGCGTCATTGCTGCCCATCAAGCACGGCTTGTGTGTTGGGTCGTC  3016703

Query  415      GTCCCCCTCTCC-GGGGGGACGGGCCCGAAAGGCAGCGGCGGCACCGCGTCCGATCCTCG  473
                |||||| ||||| |||||||||||||| ||||||||||||||||||||||||||||||||
Sbjct  3016704  GTCCCC-TCTCCGGGGGGGACGGGCCCCAAAGGCAGCGGCGGCACCGCGTCCGATCCTCG  3016762

Query  474      AGCGTATGGGGCTTTGTCACATGCTCTGTAGGATTGGCCGGCGCCTGCCGA-CGTTTTCC  532
                ||||||||||||||||||||  ||||||||||   ||||||||| |||||| ||     |
Sbjct  3016763  AGCGTATGGGGCTTTGTCACCCGCTCTGTAGGCCCGGCCGGCGCTTGCCGAACGCAAATC  3016822

Query  533      AACCATTCTTTCCAGGTTGACCTCGGATCAGGTAGGGATACCCGCTGAACTTAA  586
                || | || ||||||||||||||||||||||||||||||||||||||||||||||
Sbjct  3016823  AATC-TT-TTTCCAGGTTGACCTCGGATCAGGTAGGGATACCCGCTGAACTTAA  3016874


 Score = 747 bits (404),  Expect = 0.0
 Identities = 534/594 (90%), Gaps = 20/594 (3%)
 Strand=Plus/Plus

Query  1        CAAGGTTTCCGTAGGTGAACCTGCGGAAGGATCATTACCGAGTG-CGGGTCCTTTG-G-G  57
                ||||||||||||||||||||||||||||||||||||||||||||  |||| | | | | |
Sbjct  3024089  CAAGGTTTCCGTAGGTGAACCTGCGGAAGGATCATTACCGAGTGTAGGGTTCCTAGCGAG  3024148

Query  58       CCCAACCTCCCATCCGTGTCTATTGTACCCT-GTTGCTTCGGCGGGCCCGCCGCTTGTCG  116
                |||||||||||| |||||| || |||||| | ||||||||||||||||||||  |  | |
Sbjct  3024149  CCCAACCTCCCACCCGTGTTTACTGTACCTTAGTTGCTTCGGCGGGCCCGCCATTCAT-G  3024207

Query  117      GCCGCCgggggggCGCCTCTGCCCCCCGGGCCCGTGCCCGCCGGAGACCCCAACACGAAC  176
                ||||||  ||||||  ||| |  ||||||||||| ||||||||||||   || |||||||
Sbjct  3024208  GCCGCC--GGGGGC-TCTCAG--CCCCGGGCCCGCGCCCGCCGGAGA---CACCACGAAC  3024259

Query  177      ACTGTCTGAAAGCGTGCAGTCTGAGTTGATTGAAT-GCAATCAGTTAAAACTTTCAACAA  235
                 ||||||||    ||| ||||||||||||||| || ||||||||||||||||||||||||
Sbjct  3024260  TCTGTCTGATCTAGTGAAGTCTGAGTTGATTGTATCGCAATCAGTTAAAACTTTCAACAA  3024319

Query  236      TGGATCTCTTGGTTCCGGCATCGATGAAGAACGCAGCGAAATGCGATAACTAATGTGAAT  295
                |||||||||||||||||||||||||||||||||||||||||||||||||||| |||||||
Sbjct  3024320  TGGATCTCTTGGTTCCGGCATCGATGAAGAACGCAGCGAAATGCGATAACTAGTGTGAAT  3024379

Query  296      TGCAGAATTCAGTGAATCATCGAGTCTTTGAACGCACATTGCGCCCCCTGGTATTCCGGG  355
                |||||||||| |||||||||||||||||||||||||||||||||||||||||||||||||
Sbjct  3024380  TGCAGAATTCCGTGAATCATCGAGTCTTTGAACGCACATTGCGCCCCCTGGTATTCCGGG  3024439

Query  356      GGGCATGCCTGTCCGAGCGTCATTGCTGCCC-TCAAGCCCGGCTTGTGTGTTGGGTCGCC  414
                ||||||||||||||||||||||||||||||| |||||| ||||||||||||||||||| |
Sbjct  3024440  GGGCATGCCTGTCCGAGCGTCATTGCTGCCCATCAAGCACGGCTTGTGTGTTGGGTCGTC  3024499

Query  415      GTCCCCCTCTCC-GGGGGGACGGGCCCGAAAGGCAGCGGCGGCACCGCGTCCGATCCTCG  473
                |||||| ||||| |||||||||||||| ||||||||||||||||||||||||||||||||
Sbjct  3024500  GTCCCC-TCTCCGGGGGGGACGGGCCCCAAAGGCAGCGGCGGCACCGCGTCCGATCCTCG  3024558

Query  474      AGCGTATGGGGCTTTGTCACATGCTCTGTAGGATTGGCCGGCGCCTGCCGA-CGTTTTCC  532
                ||||||||||||||||||||  ||||||||||   ||||||||| |||||| ||     |
Sbjct  3024559  AGCGTATGGGGCTTTGTCACCCGCTCTGTAGGCCCGGCCGGCGCTTGCCGAACGCAAATC  3024618

Query  533      AACCATTCTTTCCAGGTTGACCTCGGATCAGGTAGGGATACCCGCTGAACTTAA  586
                || | || ||||||||||||||||||||||||||||||||||||||||||||||
Sbjct  3024619  AATC-TT-TTTCCAGGTTGACCTCGGATCAGGTAGGGATACCCGCTGAACTTAA  3024670


 Score = 747 bits (404),  Expect = 0.0
 Identities = 534/594 (90%), Gaps = 20/594 (3%)
 Strand=Plus/Plus

Query  1        CAAGGTTTCCGTAGGTGAACCTGCGGAAGGATCATTACCGAGTG-CGGGTCCTTTG-G-G  57
                ||||||||||||||||||||||||||||||||||||||||||||  |||| | | | | |
Sbjct  3031886  CAAGGTTTCCGTAGGTGAACCTGCGGAAGGATCATTACCGAGTGTAGGGTTCCTAGCGAG  3031945

Query  58       CCCAACCTCCCATCCGTGTCTATTGTACCCT-GTTGCTTCGGCGGGCCCGCCGCTTGTCG  116
                |||||||||||| |||||| || |||||| | ||||||||||||||||||||  |  | |
Sbjct  3031946  CCCAACCTCCCACCCGTGTTTACTGTACCTTAGTTGCTTCGGCGGGCCCGCCATTCAT-G  3032004

Query  117      GCCGCCgggggggCGCCTCTGCCCCCCGGGCCCGTGCCCGCCGGAGACCCCAACACGAAC  176
                ||||||  ||||||  ||| |  ||||||||||| ||||||||||||   || |||||||
Sbjct  3032005  GCCGCC--GGGGGC-TCTCAG--CCCCGGGCCCGCGCCCGCCGGAGA---CACCACGAAC  3032056

Query  177      ACTGTCTGAAAGCGTGCAGTCTGAGTTGATTGAAT-GCAATCAGTTAAAACTTTCAACAA  235
                 ||||||||    ||| ||||||||||||||| || ||||||||||||||||||||||||
Sbjct  3032057  TCTGTCTGATCTAGTGAAGTCTGAGTTGATTGTATCGCAATCAGTTAAAACTTTCAACAA  3032116

Query  236      TGGATCTCTTGGTTCCGGCATCGATGAAGAACGCAGCGAAATGCGATAACTAATGTGAAT  295
                |||||||||||||||||||||||||||||||||||||||||||||||||||| |||||||
Sbjct  3032117  TGGATCTCTTGGTTCCGGCATCGATGAAGAACGCAGCGAAATGCGATAACTAGTGTGAAT  3032176

Query  296      TGCAGAATTCAGTGAATCATCGAGTCTTTGAACGCACATTGCGCCCCCTGGTATTCCGGG  355
                |||||||||| |||||||||||||||||||||||||||||||||||||||||||||||||
Sbjct  3032177  TGCAGAATTCCGTGAATCATCGAGTCTTTGAACGCACATTGCGCCCCCTGGTATTCCGGG  3032236

Query  356      GGGCATGCCTGTCCGAGCGTCATTGCTGCCC-TCAAGCCCGGCTTGTGTGTTGGGTCGCC  414
                ||||||||||||||||||||||||||||||| |||||| ||||||||||||||||||| |
Sbjct  3032237  GGGCATGCCTGTCCGAGCGTCATTGCTGCCCATCAAGCACGGCTTGTGTGTTGGGTCGTC  3032296

Query  415      GTCCCCCTCTCC-GGGGGGACGGGCCCGAAAGGCAGCGGCGGCACCGCGTCCGATCCTCG  473
                |||||| ||||| |||||||||||||| ||||||||||||||||||||||||||||||||
Sbjct  3032297  GTCCCC-TCTCCGGGGGGGACGGGCCCCAAAGGCAGCGGCGGCACCGCGTCCGATCCTCG  3032355

Query  474      AGCGTATGGGGCTTTGTCACATGCTCTGTAGGATTGGCCGGCGCCTGCCGA-CGTTTTCC  532
                ||||||||||||||||||||  ||||||||||   ||||||||| |||||| ||     |
Sbjct  3032356  AGCGTATGGGGCTTTGTCACCCGCTCTGTAGGCCCGGCCGGCGCTTGCCGAACGCAAATC  3032415

Query  533      AACCATTCTTTCCAGGTTGACCTCGGATCAGGTAGGGATACCCGCTGAACTTAA  586
                || | || ||||||||||||||||||||||||||||||||||||||||||||||
Sbjct  3032416  AATC-TT-TTTCCAGGTTGACCTCGGATCAGGTAGGGATACCCGCTGAACTTAA  3032467


>NW_020194374.1 Aspergillus campestris IBT 28561 chromosome Unknown P168scaffold_39, 
whole genome shotgun sequence
Length=9203

 Score = 745 bits (403),  Expect = 0.0
 Identities = 531/590 (90%), Gaps = 19/590 (3%)
 Strand=Plus/Minus

Query  1     CAAGGTTTCCGTAGGTGAACCTGCGGAAGGATCATTACCGAGTGCGGGT-CCTTTG-GGC  58
             |||||||||||||||||||||||||||||||||||||||||||| ||||  || ||  ||
Sbjct  4111  CAAGGTTTCCGTAGGTGAACCTGCGGAAGGATCATTACCGAGTGAGGGTTTCTCTGAAGC  4052

Query  59    CCAACCTCCCATCCGTGTCTATTGTACCCTGTTGCTTCGGCGGGCCCGCCGCTTGTCGGC  118
             ||||||||||| |||||| ||  |||||||||||||||||||| |||| | | |  ||||
Sbjct  4051  CCAACCTCCCACCCGTGTATACCGTACCCTGTTGCTTCGGCGG-CCCG-C-C-TCACGGC  3996

Query  119   CGCCgggggggCGCCTC-TGCCCCCCGGGCCCGTGCCCGCCGGAGACCCCAACACGAACA  177
             ||||  |||||  |||| ||  |||| |||||| |||||||| |||||||||||||||||
Sbjct  3995  CGCC--GGGGG-ACCTCGTG-TCCCC-GGCCCGCGCCCGCCGAAGACCCCAACACGAACA  3941

Query  178   CTGTCTGAAAGCGTGCAGTCTGAGTTGATTGAATGCAATCAGTTAAAACTTTCAACAATG  237
             ||||||||||  ||||||||||||| |||||    |||||||| ||||||||||||||||
Sbjct  3940  CTGTCTGAAA-AGTGCAGTCTGAGTCGATTGTTACCAATCAGTCAAAACTTTCAACAATG  3882

Query  238   GATCTCTTGGTTCCGGCATCGATGAAGAACGCAGCGAAATGCGATAACTAATGTGAATTG  297
             ||||||||||||||||||||||||||||||||||||||||||||||||||||||||||||
Sbjct  3881  GATCTCTTGGTTCCGGCATCGATGAAGAACGCAGCGAAATGCGATAACTAATGTGAATTG  3822

Query  298   CAGAATTCAGTGAATCATCGAGTCTTTGAACGCACATTGCGCCCCCTGGTATTCCGGGGG  357
             ||||||||||||||||||||||||||||||||||||||||||||||||||||||||||||
Sbjct  3821  CAGAATTCAGTGAATCATCGAGTCTTTGAACGCACATTGCGCCCCCTGGTATTCCGGGGG  3762

Query  358   GCATGCCTGTCCGAGCGTCATTGCTGCCCTCAAGCCCGGCTTGTGTGTTGGGTCGCCGTC  417
             ||||||||||||||||||||||||||||||||||| |||||||||||||||| | |||||
Sbjct  3761  GCATGCCTGTCCGAGCGTCATTGCTGCCCTCAAGCACGGCTTGTGTGTTGGG-C-CCGTC  3704

Query  418   CCCC-TCTCCGGGGGGACGGGCCCGAAAGGCAGCGGCGGCACCGCGTCCGATCCTCGAGC  476
             |||  |  ||   ||||||||||||||||||||||||||||||||||||| |||||||||
Sbjct  3703  CCCGGTACCCC--GGGACGGGCCCGAAAGGCAGCGGCGGCACCGCGTCCGGTCCTCGAGC  3646

Query  477   GTATGGGGCTTTGTCACATGCTCTGTAGGATTGGCCGGCGCCTGCCGACGTTTTCCAACC  536
             |||||||||||||||||  |||||| |||   |||||||||| ||||||     ||||||
Sbjct  3645  GTATGGGGCTTTGTCACCCGCTCTGCAGGCCCGGCCGGCGCCAGCCGACCAAC-CCAACC  3587

Query  537   ATTCTTTCCAGGTTGACCTCGGATCAGGTAGGGATACCCGCTGAACTTAA  586
             ||| ||| ||||||||||||||||||||||||||||||||||||||||||
Sbjct  3586  ATTTTTTACAGGTTGACCTCGGATCAGGTAGGGATACCCGCTGAACTTAA  3537


>NW_020194362.1 Aspergillus campestris IBT 28561 chromosome Unknown P168scaffold_27, 
whole genome shotgun sequence
Length=18396

 Score = 739 bits (400),  Expect = 0.0
 Identities = 530/590 (90%), Gaps = 19/590 (3%)
 Strand=Plus/Minus

Query  1      CAAGGTTTCCGTAGGTGAACCTGCGGAAGGATCATTACCGAGTGCGGGT-CCTTTG-GGC  58
              |||||||||||||||||||||||||||||||||||||||||||| ||||  || ||  ||
Sbjct  11660  CAAGGTTTCCGTAGGTGAACCTGCGGAAGGATCATTACCGAGTGAGGGTTTCTCTGAAGC  11601

Query  59     CCAACCTCCCATCCGTGTCTATTGTACCCTGTTGCTTCGGCGGGCCCGCCGCTTGTCGGC  118
              ||||||||||| |||||| ||  ||||||||||||||||||||||| | | | |  ||||
Sbjct  11600  CCAACCTCCCACCCGTGTATACCGTACCCTGTTGCTTCGGCGGGCC-G-C-C-TCACGGC  11545

Query  119    CGCCgggggggCGCCTC-TGCCCCCCGGGCCCGTGCCCGCCGGAGACCCCAACACGAACA  177
              ||||   ||||  |||| ||  |||| |||||| |||||||| |||||||||||||||||
Sbjct  11544  CGCC---GGGG-ACCTCGTG-TCCCC-GGCCCGCGCCCGCCGAAGACCCCAACACGAACA  11491

Query  178    CTGTCTGAAAGCGTGCAGTCTGAGTTGATTGAATGCAATCAGTTAAAACTTTCAACAATG  237
              ||||||||||  ||||||||||||| |||||    |||||||| ||||||||||||||||
Sbjct  11490  CTGTCTGAAA-AGTGCAGTCTGAGTCGATTGTTACCAATCAGTCAAAACTTTCAACAATG  11432

Query  238    GATCTCTTGGTTCCGGCATCGATGAAGAACGCAGCGAAATGCGATAACTAATGTGAATTG  297
              ||||||||||||||||||||||||||||||||||||||||||||||||||||||||||||
Sbjct  11431  GATCTCTTGGTTCCGGCATCGATGAAGAACGCAGCGAAATGCGATAACTAATGTGAATTG  11372

Query  298    CAGAATTCAGTGAATCATCGAGTCTTTGAACGCACATTGCGCCCCCTGGTATTCCGGGGG  357
              ||||||||||||||||||||||||||||||||||||||||||||||||||||||||||||
Sbjct  11371  CAGAATTCAGTGAATCATCGAGTCTTTGAACGCACATTGCGCCCCCTGGTATTCCGGGGG  11312

Query  358    GCATGCCTGTCCGAGCGTCATTGCTGCCCTCAAGCCCGGCTTGTGTGTTGGGTCGCCGTC  417
              ||||||||||||||||||||||||||||||||||| |||||||||||||||| | |||||
Sbjct  11311  GCATGCCTGTCCGAGCGTCATTGCTGCCCTCAAGCACGGCTTGTGTGTTGGGCC-CCGTC  11253

Query  418    CCCC-TCTCCGGGGGGACGGGCCCGAAAGGCAGCGGCGGCACCGCGTCCGATCCTCGAGC  476
              |||  |  || |||| ||||| |||||||||||||||||||||||||||| |||||||||
Sbjct  11252  CCCGGTACCCCGGGG-ACGGG-CCGAAAGGCAGCGGCGGCACCGCGTCCGGTCCTCGAGC  11195

Query  477    GTATGGGGCTTTGTCACATGCTCTGTAGGATTGGCCGGCGCCTGCCGACGTTTTCCAACC  536
              |||||||||||||||||  |||||| |||   |||||||||| ||||||     ||||||
Sbjct  11194  GTATGGGGCTTTGTCACCCGCTCTGCAGGCCCGGCCGGCGCCAGCCGACCAAC-CCAACC  11136

Query  537    ATTCTTTCCAGGTTGACCTCGGATCAGGTAGGGATACCCGCTGAACTTAA  586
              ||| ||| ||||||||||||||||||||||||||||||||||||||||||
Sbjct  11135  ATTTTTTACAGGTTGACCTCGGATCAGGTAGGGATACCCGCTGAACTTAA  11086


 Score = 734 bits (397),  Expect = 0.0
 Identities = 528/589 (90%), Gaps = 17/589 (3%)
 Strand=Plus/Minus

Query  1     CAAGGTTTCCGTAGGTGAACCTGCGGAAGGATCATTACCGAGTGCGGGT-CCTTTG-GGC  58
             |||||||||||||||||||||||||||||||||||||||||||| ||||  || ||  ||
Sbjct  3953  CAAGGTTTCCGTAGGTGAACCTGCGGAAGGATCATTACCGAGTGAGGGTTTCTCTGAAGC  3894

Query  59    CCAACCTCCCATCCGTGTCTATTGTACCCTGTTGCTTCGGCGGGCCCGCCGCTTGTCGGC  118
             ||||||||||| |||||| ||  |||||||||||||||||||| |||| | | |  ||||
Sbjct  3893  CCAACCTCCCACCCGTGTATACCGTACCCTGTTGCTTCGGCGG-CCCG-C-C-TCACGGC  3838

Query  119   CGCCgggggggCGCCTCTGCCCCCCGGGCCCGTGCCCGCCGGAGACCCCAACACGAACAC  178
             ||||  |||||  |||| |   |||||||||| ||| |||| ||||||||||||||||||
Sbjct  3837  CGCC--GGGGG-ACCTC-GTGTCCCGGGCCCGCGCC-GCCGAAGACCCCAACACGAACAC  3783

Query  179   TGTCTGAAAGCGTGCAGTCTGAGTTGATTGAATGCAATCAGTTAAAACTTTCAACAATGG  238
             |||||||||  ||||||||||||| |||||    |||||||| |||||||||||||||||
Sbjct  3782  TGTCTGAAA-AGTGCAGTCTGAGTCGATTGTTACCAATCAGTCAAAACTTTCAACAATGG  3724

Query  239   ATCTCTTGGTTCCGGCATCGATGAAGAACGCAGCGAAATGCGATAACTAATGTGAATTGC  298
             ||||||||||||||||||||||||||||||||||||||||||||||||||||||||||||
Sbjct  3723  ATCTCTTGGTTCCGGCATCGATGAAGAACGCAGCGAAATGCGATAACTAATGTGAATTGC  3664

Query  299   AGAATTCAGTGAATCATCGAGTCTTTGAACGCACATTGCGCCCCCTGGTATTCCGGGGGG  358
             |||||||||||||||||||||||||||||||||||||||||||| |||||||||||||||
Sbjct  3663  AGAATTCAGTGAATCATCGAGTCTTTGAACGCACATTGCGCCCC-TGGTATTCCGGGGGG  3605

Query  359   CATGCCTGTCCGAGCGTCATTGCTGCCCTCAAGCCCGGCTTGTGTGTTGGGTCGCCGTCC  418
             |||||||||||||||||||||||||||||||||| |||||||||||||||| | ||||||
Sbjct  3604  CATGCCTGTCCGAGCGTCATTGCTGCCCTCAAGCACGGCTTGTGTGTTGGGCC-CCGTCC  3546

Query  419   CCC-TCTCCGGGGGGACGGGCCCGAAAGGCAGCGGCGGCACCGCGTCCGATCCTCGAGCG  477
             ||  |  ||   ||||||||||||||||||||||||||||||||||||| ||||||||||
Sbjct  3545  CCGGTACCCCC-GGGACGGGCCCGAAAGGCAGCGGCGGCACCGCGTCCGGTCCTCGAGCG  3487

Query  478   TATGGGGCTTTGTCACATGCTCTGTAGGATTGGCCGGCGCCTGCCGACGTTTTCCAACCA  537
             ||||||||||||||||  |||||| |||   |||||||||| ||||||     |||||||
Sbjct  3486  TATGGGGCTTTGTCACCCGCTCTGCAGGCCCGGCCGGCGCCAGCCGACCAAC-CCAACCA  3428

Query  538   TTCTTTCCAGGTTGACCTCGGATCAGGTAGGGATACCCGCTGAACTTAA  586
             || ||| ||||||||||||||||||||||||||||||||||||||||||
Sbjct  3427  TTTTTTACAGGTTGACCTCGGATCAGGTAGGGATACCCGCTGAACTTAA  3379


>NW_020194284.1 Aspergillus novofumigatus IBT 16806 chromosome Unknown P174scaffold_11, 
whole genome shotgun sequence
Length=792184

 Score = 739 bits (400),  Expect = 0.0
 Identities = 531/590 (90%), Gaps = 25/590 (4%)
 Strand=Plus/Minus

Query  1       CAAGGTTTCCGTAGGTGAACCTGCGGAAGGATCATTACCGAGTGCGGGTCCTTTGGGCCC  60
               |||||||||||||||||||||||||||||||||||||||||||| ||| ||| |||| ||
Sbjct  790288  CAAGGTTTCCGTAGGTGAACCTGCGGAAGGATCATTACCGAGTGAGGGCCCTCTGGGTCC  790229

Query  61      AACCTCCCATCCGTGTCTATTGTACCCTGTTGCTTCGGCGGGCCCGCCGCTT-GTCGGCC  119
               ||||||||| |||||||||| ||||| |||||||||||||||||||||| || | |||||
Sbjct  790228  AACCTCCCACCCGTGTCTATCGTACCTTGTTGCTTCGGCGGGCCCGCCGTTTCGACGGCC  790169

Query  120     GCCgggggggCGCCTCTGCCCCCCGGGCCCGTGCCCGCCGGAGACCCCAACACGAACACT  179
               |||  ||| | ||||| || ||||||||||| ||| |||| ||||||||||| |||| ||
Sbjct  790168  GCC--GGGAG-GCCTC-GCGCCCCGGGCCCGCGCC-GCCGAAGACCCCAACATGAACGCT  790114

Query  180     GT-CTGAAAGCGTGCAGTCTGAGTTGATTGAATGC-AATCAGTTAAAACTTTCAACAATG  237
               || |||||||  |||||||||||||||||  ||   |||||||||||||||||||||| |
Sbjct  790113  GTTCTGAAAGTATGCAGTCTGAGTTGATT--ATCATAATCAGTTAAAACTTTCAACAACG  790056

Query  238     GATCTCTTGGTTCCGGCATCGATGAAGAACGCAGCGAAATGCGATAACTAATGTGAATTG  297
               ||||||||||||||||||||||||||||||||||||||||||||||| ||||||||||||
Sbjct  790055  GATCTCTTGGTTCCGGCATCGATGAAGAACGCAGCGAAATGCGATAAGTAATGTGAATTG  789996

Query  298     CAGAATTCAGTGAATCATCGAGTCTTTGAACGCACATTGCGCCCCCTGGTATTCCGGGGG  357
               ||||||||||||||||||||||||||||||||||||||||||||| ||||||||||||||
Sbjct  789995  CAGAATTCAGTGAATCATCGAGTCTTTGAACGCACATTGCGCCCC-TGGTATTCCGGGGG  789937

Query  358     GCATGCCTGTCCGAGCGTCATTGCTGCCCTCAAGCCCGGCTTGTGTGTTGGGTCGCCGTC  417
               ||||||||||||||||||||||||||||||||||| |||||||||||||||| | |||||
Sbjct  789936  GCATGCCTGTCCGAGCGTCATTGCTGCCCTCAAGCACGGCTTGTGTGTTGGG-C-CCGTC  789879

Query  418     CCCCTCTCCGGGGGGACGGGCCCGAAAGGCAGCGGCGGCACCGCGTCCGATCCTCGAGCG  477
               || | | ||||||  ||||| |||||||||||||||||||||||||||| ||||||||||
Sbjct  789878  CCTC-C-CCGGGG--ACGGG-CCGAAAGGCAGCGGCGGCACCGCGTCCGGTCCTCGAGCG  789824

Query  478     TATGGGGCTTTGTCACATGCTCTGTAGGATTGGCCGGCGCCTGCCGACGTTTTCCAACCA  537
               |||||| |||||||||  ||||||||||   |||||||||| ||||||     |||||  
Sbjct  789823  TATGGG-CTTTGTCACCCGCTCTGTAGGCC-GGCCGGCGCCAGCCGACAC---CCAACT-  789770

Query  538     TTCTTTCC-AGGTTGACCTCGGATCAGGTAGGGATACCCGCTGAACTTAA  586
               || ||||  |||||||||||||||||||||||||||||||||||||||||
Sbjct  789769  TTATTTCTAAGGTTGACCTCGGATCAGGTAGGGATACCCGCTGAACTTAA  789720


>NW_026088304.1 Penicillium oxalicum strain HP7-1 chromosome Unknown unanchor18, 
whole genome shotgun sequence
Length=32716

 Score = 725 bits (392),  Expect = 0.0
 Identities = 528/591 (89%), Gaps = 19/591 (3%)
 Strand=Plus/Minus

Query  1      CAAGGTTTCCGTAGGTGAACCTGCGGAAGGATCATTACCGAGTGCGGGTCCTTTGGGCCC  60
              |||||||||||||||||||||||||||||||||||||||||||| ||| ||| |||| ||
Sbjct  11124  CAAGGTTTCCGTAGGTGAACCTGCGGAAGGATCATTACCGAGTGAGGGCCCTCTGGGTCC  11065

Query  61     AACCTCCCATCCGTGTCTATTGTACCCTGTTGCTTCGGCGGGCCCGCCGCTTGTCGGCCG  120
              ||||||||| |||||| ||| ||||| |||||||||||||||||||||   |  ||||||
Sbjct  11064  AACCTCCCACCCGTGTTTATCGTACCTTGTTGCTTCGGCGGGCCCGCC---TCACGGCCG  11008

Query  121    CCgggggggCGCCTCTGCCCCCCGGGCCCGTGCCCGCCGGAGAC-CCCAACACGAACAC-  178
              ||  ||||| || || | |||||||||||| |||||||| |||| | ||| |||||| | 
Sbjct  11007  CC--GGGGG-GCATCCG-CCCCCGGGCCCGCGCCCGCCGAAGACACACAA-ACGAACTCT  10953

Query  179    TGTCTGAAAGCGTGCAGTCTGAGTTGATTGAATGCAATCAGTTAAAACTTTCAACAATGG  238
              |||||| |||  ||||||||||||   |||| |  |||||||||||||||||||||| ||
Sbjct  10952  TGTCTG-AAGATTGCAGTCTGAGT-ACTTGACT-AAATCAGTTAAAACTTTCAACAACGG  10896

Query  239    ATCTCTTGGTTCCGGCATCGATGAAGAACGCAGCGAAATGCGATAACTAATGTGAATTGC  298
              |||||||||||||||||||||||||||||||||||||||||||||| |||||||||||||
Sbjct  10895  ATCTCTTGGTTCCGGCATCGATGAAGAACGCAGCGAAATGCGATAAGTAATGTGAATTGC  10836

Query  299    AGAATTCAGTGAATCATCGAGTCTTTGAACGCACATTGCGCCCCCTGGTATTCCGGGGGG  358
              ||||||||||||||||||||||||||||||||||||||||||||||||||||||||||||
Sbjct  10835  AGAATTCAGTGAATCATCGAGTCTTTGAACGCACATTGCGCCCCCTGGTATTCCGGGGGG  10776

Query  359    CATGCCTGTCCGAGCGTCATTGCTGCCCTCAAGCCCGGCTTGTGTGTTGGG-TCGCCGTC  417
              |||||||||||||||||||||||||||||||||| |||||||||||||||| || | | |
Sbjct  10775  CATGCCTGTCCGAGCGTCATTGCTGCCCTCAAGCACGGCTTGTGTGTTGGGCTCTC-GCC  10717

Query  418    CCCCTCT-CCGGGGGGACGGGCCCGAAAGGCAGCGGCGGCACCGCGTCCGATCCTCGAGC  476
              |||| || |||||||| ||||||||||||||||||||||||||||||||| |||||||||
Sbjct  10716  CCCCGCTTCCGGGGGG-CGGGCCCGAAAGGCAGCGGCGGCACCGCGTCCGGTCCTCGAGC  10658

Query  477    GTATGGGGCTTTGTCACATGCTCTGTAGGATTGGCCGGCGCCTGCCGACGTTTTCCAACC  536
              ||||||||||| |||||  ||||||||||   |||||||||| |||| ||    ||| | 
Sbjct  10657  GTATGGGGCTTCGTCACCCGCTCTGTAGGCCCGGCCGGCGCCCGCCGGCGAACACCATCA  10598

Query  537    ATTCTTT-CCAGGTTGACCTCGGATCAGGTAGGGATACCCGCTGAACTTAA  586
              || |||  |||||||||||||||||||||||||||||||||||||||||||
Sbjct  10597  AT-CTTAACCAGGTTGACCTCGGATCAGGTAGGGATACCCGCTGAACTTAA  10548


 Score = 725 bits (392),  Expect = 0.0
 Identities = 528/591 (89%), Gaps = 19/591 (3%)
 Strand=Plus/Minus

Query  1      CAAGGTTTCCGTAGGTGAACCTGCGGAAGGATCATTACCGAGTGCGGGTCCTTTGGGCCC  60
              |||||||||||||||||||||||||||||||||||||||||||| ||| ||| |||| ||
Sbjct  28588  CAAGGTTTCCGTAGGTGAACCTGCGGAAGGATCATTACCGAGTGAGGGCCCTCTGGGTCC  28529

Query  61     AACCTCCCATCCGTGTCTATTGTACCCTGTTGCTTCGGCGGGCCCGCCGCTTGTCGGCCG  120
              ||||||||| |||||| ||| ||||| |||||||||||||||||||||   |  ||||||
Sbjct  28528  AACCTCCCACCCGTGTTTATCGTACCTTGTTGCTTCGGCGGGCCCGCC---TCACGGCCG  28472

Query  121    CCgggggggCGCCTCTGCCCCCCGGGCCCGTGCCCGCCGGAGAC-CCCAACACGAACAC-  178
              ||  ||||| || || | |||||||||||| |||||||| |||| | ||| |||||| | 
Sbjct  28471  CC--GGGGG-GCATCCG-CCCCCGGGCCCGCGCCCGCCGAAGACACACAA-ACGAACTCT  28417

Query  179    TGTCTGAAAGCGTGCAGTCTGAGTTGATTGAATGCAATCAGTTAAAACTTTCAACAATGG  238
              |||||| |||  ||||||||||||   |||| |  |||||||||||||||||||||| ||
Sbjct  28416  TGTCTG-AAGATTGCAGTCTGAGT-ACTTGACT-AAATCAGTTAAAACTTTCAACAACGG  28360

Query  239    ATCTCTTGGTTCCGGCATCGATGAAGAACGCAGCGAAATGCGATAACTAATGTGAATTGC  298
              |||||||||||||||||||||||||||||||||||||||||||||| |||||||||||||
Sbjct  28359  ATCTCTTGGTTCCGGCATCGATGAAGAACGCAGCGAAATGCGATAAGTAATGTGAATTGC  28300

Query  299    AGAATTCAGTGAATCATCGAGTCTTTGAACGCACATTGCGCCCCCTGGTATTCCGGGGGG  358
              ||||||||||||||||||||||||||||||||||||||||||||||||||||||||||||
Sbjct  28299  AGAATTCAGTGAATCATCGAGTCTTTGAACGCACATTGCGCCCCCTGGTATTCCGGGGGG  28240

Query  359    CATGCCTGTCCGAGCGTCATTGCTGCCCTCAAGCCCGGCTTGTGTGTTGGG-TCGCCGTC  417
              |||||||||||||||||||||||||||||||||| |||||||||||||||| || | | |
Sbjct  28239  CATGCCTGTCCGAGCGTCATTGCTGCCCTCAAGCACGGCTTGTGTGTTGGGCTCTC-GCC  28181

Query  418    CCCCTCT-CCGGGGGGACGGGCCCGAAAGGCAGCGGCGGCACCGCGTCCGATCCTCGAGC  476
              |||| || |||||||| ||||||||||||||||||||||||||||||||| |||||||||
Sbjct  28180  CCCCGCTTCCGGGGGG-CGGGCCCGAAAGGCAGCGGCGGCACCGCGTCCGGTCCTCGAGC  28122

Query  477    GTATGGGGCTTTGTCACATGCTCTGTAGGATTGGCCGGCGCCTGCCGACGTTTTCCAACC  536
              ||||||||||| |||||  ||||||||||   |||||||||| |||| ||    ||| | 
Sbjct  28121  GTATGGGGCTTCGTCACCCGCTCTGTAGGCCCGGCCGGCGCCCGCCGGCGAACACCATCA  28062

Query  537    ATTCTTT-CCAGGTTGACCTCGGATCAGGTAGGGATACCCGCTGAACTTAA  586
              || |||  |||||||||||||||||||||||||||||||||||||||||||
Sbjct  28061  AT-CTTAACCAGGTTGACCTCGGATCAGGTAGGGATACCCGCTGAACTTAA  28012


 Score = 712 bits (385),  Expect = 0.0
 Identities = 526/591 (89%), Gaps = 21/591 (4%)
 Strand=Plus/Minus

Query  1      CAAGGTTTCCGTAGGTGAACCTGCGGAAGGATCATTACCGAGTGCGGGTCCTTTGGGCCC  60
              |||||||||||||||||||||||||||||||||||||||||||| ||| ||| |||| ||
Sbjct  19852  CAAGGTTTCCGTAGGTGAACCTGCGGAAGGATCATTACCGAGTGAGGGCCCTCTGGGTCC  19793

Query  61     AACCTCCCATCCGTGTCTATTGTACCCTGTTGCTTCGGCGGGCCCGCCGCTTGTCGGCCG  120
              ||||||||| |||||| ||| ||||| |||||||||||||||||||||   |  ||||||
Sbjct  19792  AACCTCCCACCCGTGTTTATCGTACCTTGTTGCTTCGGCGGGCCCGCC---TCACGGCCG  19736

Query  121    CCgggggggCGCCTCTGCCCCCCGGGCCCGTGCCCGCCGGAGAC-CCCAACACGAACAC-  178
              ||  ||||| || || | |||||||||||| |||||||| |||| | ||| |||||| | 
Sbjct  19735  CC--GGGGG-GCATCCG-CCCCCGGGCCCGCGCCCGCCGAAGACACACAA-ACGAACTCT  19681

Query  179    TGTCTGAAAGCGTGCAGTCTGAGTTGATTGAATGCAATCAGTTAAAACTTTCAACAATGG  238
              |||||| |||  ||||||||||||   |||| |  |||||||||||||||||||||| ||
Sbjct  19680  TGTCTG-AAGATTGCAGTCTGAGT-ACTTGACT-AAATCAGTTAAAACTTTCAACAACGG  19624

Query  239    ATCTCTTGGTTCCGGCATCGATGAAGAACGCAGCGAAATGCGATAACTAATGTGAATTGC  298
              |||||||||||||||||||||||||||||||||||||||||||||| |||||||||||||
Sbjct  19623  ATCTCTTGGTTCCGGCATCGATGAAGAACGCAGCGAAATGCGATAAGTAATGTGAATTGC  19564

Query  299    AGAATTCAGTGAATCATCGAGTCTTTGAACGCACATTGCGCCCCCTGGTATTCCGGGGGG  358
              |||||||||||||||||||||||||||||||||||||||||||| |||||||||||||||
Sbjct  19563  AGAATTCAGTGAATCATCGAGTCTTTGAACGCACATTGCGCCCC-TGGTATTCCGGGGGG  19505

Query  359    CATGCCTGTCCGAGCGTCATTGCTGCCCTCAAGCCCGGCTTGTGTGTTGGG-TCGCCGTC  417
              |||||||||||||||||||||||||||||||||| |||||||||||||||| || | | |
Sbjct  19504  CATGCCTGTCCGAGCGTCATTGCTGCCCTCAAGCACGGCTTGTGTGTTGGGCTCTC-GCC  19446

Query  418    CCCCTCT-CCGGGGGGACGGGCCCGAAAGGCAGCGGCGGCACCGCGTCCGATCCTCGAGC  476
              |||| || |||||||| ||||||||||||||||||||||||||||||||| |||||||||
Sbjct  19445  CCCCGCTTCCGGGGGG-CGGGCCCGAAAGGCAGCGGCGGCACCGCGTCCGGTCCTCGAGC  19387

Query  477    GTATGGGGCTTTGTCACATGCTCTGTAGGATTGGCCGGCGCCTGCCGACGTTTTCCAACC  536
              ||||||||||| |||||  ||||||||||   ||||||| || |||| ||    ||| | 
Sbjct  19386  GTATGGGGCTTCGTCACCCGCTCTGTAGGCCCGGCCGGCCCC-GCCGGCGAACACCATCA  19328

Query  537    ATTCTTT-CCAGGTTGACCTCGGATCAGGTAGGGATACCCGCTGAACTTAA  586
              || |||  |||||||||||||||||||||||||||||||||||||||||||
Sbjct  19327  AT-CTTAACCAGGTTGACCTCGGATCAGGTAGGGATACCCGCTGAACTTAA  19278


 Score = 710 bits (384),  Expect = 0.0
 Identities = 525/590 (89%), Gaps = 21/590 (4%)
 Strand=Plus/Minus

Query  1     CAAGGTTTCCGTAGGTGAACCTGCGGAAGGATCATTACCGAGTGCGGGTCCTTTGGGCCC  60
             |||||||||||||||||||||||||||||||||||||||||||| ||| ||| |||| ||
Sbjct  2355  CAAGGTTTCCGTAGGTGAACCTGCGGAAGGATCATTACCGAGTGAGGGCCCTCTGGGTCC  2296

Query  61    AACCTCCCATCCGTGTCTATTGTACCCTGTTGCTTCGGCGGGCCCGCCGCTTGTCGGCCG  120
             ||||||||| |||||| ||| ||||| |||||||||||||||||||||   |  ||||||
Sbjct  2295  AACCTCCCACCCGTGTTTATCGTACCTTGTTGCTTCGGCGGGCCCGCC---TCACGGCCG  2239

Query  121   CCgggggggCGCCTCTGCCCCCCGGGCCCGTGCCCGCCGGAGACCCCAACACGAACAC-T  179
             ||  ||||| || || | |||||||||||| |||||||| ||||  ||| |||||| | |
Sbjct  2238  CC--GGGGG-GCATCCG-CCCCCGGGCCCGCGCCCGCCGAAGAC-ACAA-ACGAACTCTT  2185

Query  180   GTCTGAAAGCGTGCAGTCTGAGTTGATTGAATGCAATCAGTTAAAACTTTCAACAATGGA  239
             ||||| |||  ||||||||||  |  |||| |  |||||||||||||||||||||| |||
Sbjct  2184  GTCTG-AAGATTGCAGTCTGA--TACTTGACT-AAATCAGTTAAAACTTTCAACAACGGA  2129

Query  240   TCTCTTGGTTCCGGCATCGATGAAGAACGCAGCGAAATGCGATAACTAATGTGAATTGCA  299
             ||||||||||||||||||||||||||||||||||||||||||||| ||||||||||||||
Sbjct  2128  TCTCTTGGTTCCGGCATCGATGAAGAACGCAGCGAAATGCGATAAGTAATGTGAATTGCA  2069

Query  300   GAATTCAGTGAATCATCGAGTCTTTGAACGCACATTGCGCCCCCTGGTATTCCGGGGGGC  359
             |||||||||||||||||||||||||||||||||||||||||||||||||||||||||| |
Sbjct  2068  GAATTCAGTGAATCATCGAGTCTTTGAACGCACATTGCGCCCCCTGGTATTCCGGGGG-C  2010

Query  360   ATGCCTGTCCGAGCGTCATTGCTGCCCTCAAGCCCGGCTTGTGTGTTGGG-TCGCCGTCC  418
             ||||||||||||||||||||||||||||||||| |||||||||||||||| || | | ||
Sbjct  2009  ATGCCTGTCCGAGCGTCATTGCTGCCCTCAAGCACGGCTTGTGTGTTGGGCTCTC-GCCC  1951

Query  419   CCCTCT-CCGGGGGGACGGGCCCGAAAGGCAGCGGCGGCACCGCGTCCGATCCTCGAGCG  477
             ||| || |||||||| ||||||||||||||||||||||||||||||||| ||||||||||
Sbjct  1950  CCCGCTTCCGGGGGG-CGGGCCCGAAAGGCAGCGGCGGCACCGCGTCCGGTCCTCGAGCG  1892

Query  478   TATGGGGCTTTGTCACATGCTCTGTAGGATTGGCCGGCGCCTGCCGACGTTTTCCAACCA  537
             |||||||||| |||||  ||||||||||   |||||||||| |||| ||    ||| | |
Sbjct  1891  TATGGGGCTTCGTCACCCGCTCTGTAGGCCCGGCCGGCGCCCGCCGGCGAACACCATCAA  1832

Query  538   TTCTTT-CCAGGTTGACCTCGGATCAGGTAGGGATACCCGCTGAACTTAA  586
             | |||  |||||||||||||||||||||||||||||||||||||||||||
Sbjct  1831  T-CTTAACCAGGTTGACCTCGGATCAGGTAGGGATACCCGCTGAACTTAA  1783


>NW_026088303.1 Penicillium oxalicum strain HP7-1 chromosome Unknown unanchor17, 
whole genome shotgun sequence
Length=18172

 Score = 725 bits (392),  Expect = 0.0
 Identities = 528/591 (89%), Gaps = 19/591 (3%)
 Strand=Plus/Minus

Query  1      CAAGGTTTCCGTAGGTGAACCTGCGGAAGGATCATTACCGAGTGCGGGTCCTTTGGGCCC  60
              |||||||||||||||||||||||||||||||||||||||||||| ||| ||| |||| ||
Sbjct  15170  CAAGGTTTCCGTAGGTGAACCTGCGGAAGGATCATTACCGAGTGAGGGCCCTCTGGGTCC  15111

Query  61     AACCTCCCATCCGTGTCTATTGTACCCTGTTGCTTCGGCGGGCCCGCCGCTTGTCGGCCG  120
              ||||||||| |||||| ||| ||||| |||||||||||||||||||||   |  ||||||
Sbjct  15110  AACCTCCCACCCGTGTTTATCGTACCTTGTTGCTTCGGCGGGCCCGCC---TCACGGCCG  15054

Query  121    CCgggggggCGCCTCTGCCCCCCGGGCCCGTGCCCGCCGGAGAC-CCCAACACGAACAC-  178
              ||  ||||| || || | |||||||||||| |||||||| |||| | ||| |||||| | 
Sbjct  15053  CC--GGGGG-GCATCCG-CCCCCGGGCCCGCGCCCGCCGAAGACACACAA-ACGAACTCT  14999

Query  179    TGTCTGAAAGCGTGCAGTCTGAGTTGATTGAATGCAATCAGTTAAAACTTTCAACAATGG  238
              |||||| |||  ||||||||||||   |||| |  |||||||||||||||||||||| ||
Sbjct  14998  TGTCTG-AAGATTGCAGTCTGAGT-ACTTGACT-AAATCAGTTAAAACTTTCAACAACGG  14942

Query  239    ATCTCTTGGTTCCGGCATCGATGAAGAACGCAGCGAAATGCGATAACTAATGTGAATTGC  298
              |||||||||||||||||||||||||||||||||||||||||||||| |||||||||||||
Sbjct  14941  ATCTCTTGGTTCCGGCATCGATGAAGAACGCAGCGAAATGCGATAAGTAATGTGAATTGC  14882

Query  299    AGAATTCAGTGAATCATCGAGTCTTTGAACGCACATTGCGCCCCCTGGTATTCCGGGGGG  358
              ||||||||||||||||||||||||||||||||||||||||||||||||||||||||||||
Sbjct  14881  AGAATTCAGTGAATCATCGAGTCTTTGAACGCACATTGCGCCCCCTGGTATTCCGGGGGG  14822

Query  359    CATGCCTGTCCGAGCGTCATTGCTGCCCTCAAGCCCGGCTTGTGTGTTGGG-TCGCCGTC  417
              |||||||||||||||||||||||||||||||||| |||||||||||||||| || | | |
Sbjct  14821  CATGCCTGTCCGAGCGTCATTGCTGCCCTCAAGCACGGCTTGTGTGTTGGGCTCTC-GCC  14763

Query  418    CCCCTCT-CCGGGGGGACGGGCCCGAAAGGCAGCGGCGGCACCGCGTCCGATCCTCGAGC  476
              |||| || |||||||| ||||||||||||||||||||||||||||||||| |||||||||
Sbjct  14762  CCCCGCTTCCGGGGGG-CGGGCCCGAAAGGCAGCGGCGGCACCGCGTCCGGTCCTCGAGC  14704

Query  477    GTATGGGGCTTTGTCACATGCTCTGTAGGATTGGCCGGCGCCTGCCGACGTTTTCCAACC  536
              ||||||||||| |||||  ||||||||||   |||||||||| |||| ||    ||| | 
Sbjct  14703  GTATGGGGCTTCGTCACCCGCTCTGTAGGCCCGGCCGGCGCCCGCCGGCGAACACCATCA  14644

Query  537    ATTCTTT-CCAGGTTGACCTCGGATCAGGTAGGGATACCCGCTGAACTTAA  586
              || |||  |||||||||||||||||||||||||||||||||||||||||||
Sbjct  14643  AT-CTTAACCAGGTTGACCTCGGATCAGGTAGGGATACCCGCTGAACTTAA  14594


 Score = 712 bits (385),  Expect = 0.0
 Identities = 525/590 (89%), Gaps = 19/590 (3%)
 Strand=Plus/Minus

Query  1     CAAGGTTTCCGTAGGTGAACCTGCGGAAGGATCATTACCGAGTGCGGGTCCTTTGGGCCC  60
             |||||||||||||||||||||||||||||||||||||||||||| ||| ||| |||| ||
Sbjct  6401  CAAGGTTTCCGTAGGTGAACCTGCGGAAGGATCATTACCGAGTGAGGGCCCTCTGGGTCC  6342

Query  61    AACCTCCCATCCGTGTCTATTGTACCCTGTTGCTTCGGCGGGCCCGCCGCTTGTCGGCCG  120
             ||||||||| |||||| ||| ||||| |||||||||||||||||||||   |  ||||||
Sbjct  6341  AACCTCCCACCCGTGTTTATCGTACCTTGTTGCTTCGGCGGGCCCGCC---TCACGGCCG  6285

Query  121   CCgggggggCGCCTCTGCCCCCCGGGCCCGTGCCCGCCGGAGAC-CCCAACACGAACAC-  178
             ||   |||| || || | |||||||||||| |||||||| |||| | ||| |||||| | 
Sbjct  6284  CC---GGGG-GCATCCG-CCCCCGGGCCCGCGCCCGCCGAAGACACACAA-ACGAACTCT  6231

Query  179   TGTCTGAAAGCGTGCAGTCTGAGTTGATTGAATGCAATCAGTTAAAACTTTCAACAATGG  238
             |||||| |||  ||||||||||||   |||| |  |||||||||||||||||||||| ||
Sbjct  6230  TGTCTG-AAGATTGCAGTCTGAGT-ACTTGACT-AAATCAGTTAAAACTTTCAACAACGG  6174

Query  239   ATCTCTTGGTTCCGGCATCGATGAAGAACGCAGCGAAATGCGATAACTAATGTGAATTGC  298
             |||||||||||||||||||||||||||||||||||||||||||||| |||||||||||||
Sbjct  6173  ATCTCTTGGTTCCGGCATCGATGAAGAACGCAGCGAAATGCGATAAGTAATGTGAATTGC  6114

Query  299   AGAATTCAGTGAATCATCGAGTCTTTGAACGCACATTGCGCCCCCTGGTATTCCGGGGGG  358
             ||||||||||||||||||||||||||||||||||||||||||||||||||||||||||||
Sbjct  6113  AGAATTCAGTGAATCATCGAGTCTTTGAACGCACATTGCGCCCCCTGGTATTCCGGGGGG  6054

Query  359   CATGCCTGTCCGAGCGTCATTGCTGCCCTCAAGCCCGGCTTGTGTGTTGGG-TCGCCGTC  417
             |||||||||||||||||||||||||||||||||| |||||||||||||||| || | | |
Sbjct  6053  CATGCCTGTCCGAGCGTCATTGCTGCCCTCAAGCACGGCTTGTGTGTTGGGCTCTC-GCC  5995

Query  418   CCCCTCTCCGGGGGGACGGGCCCGAAAGGCAGCGGCGGCACCGCGTCCGATCCTCGAGCG  477
             |||| || | ||||| ||||||||||||||||||||||||||||||||| ||||||||||
Sbjct  5994  CCCCGCTTCCGGGGG-CGGGCCCGAAAGGCAGCGGCGGCACCGCGTCCGGTCCTCGAGCG  5936

Query  478   TATGGGGCTTTGTCACATGCTCTGTAGGATTGGCCGGCGCCTGCCGACGTTTTCCAACCA  537
             |||||||||| |||||  ||||||||||   |||||||||| |||| ||    ||| | |
Sbjct  5935  TATGGGGCTTCGTCACCCGCTCTGTAGGCCCGGCCGGCGCCCGCCGGCGAACACCATCAA  5876

Query  538   TTCTTT-CCAGGTTGACCTCGGATCAGGTAGGGATACCCGCTGAACTTAA  586
             | |||  |||||||||||||||||||||||||||||||||||||||||||
Sbjct  5875  T-CTTAACCAGGTTGACCTCGGATCAGGTAGGGATACCCGCTGAACTTAA  5827


>NC_064657.1 Penicillium oxalicum strain HP7-1 chromosome VIII, whole genome 
shotgun sequence
Length=1795220

 Score = 713 bits (386),  Expect = 0.0
 Identities = 526/591 (89%), Gaps = 20/591 (3%)
 Strand=Plus/Plus

Query  1        CAAGGTTTCCGTAGGTGAACCTGCGGAAGGATCATTACCGAGTGCGGGTCCTTTGGGCCC  60
                |||||||||||||||||||||||||||||||||||||||||||| ||| ||| |||| ||
Sbjct  1794036  CAAGGTTTCCGTAGGTGAACCTGCGGAAGGATCATTACCGAGTGAGGGCCCTCTGGGTCC  1794095

Query  61       AACCTCCCATCCGTGTCTATTGTACCCTGTTGCTTCGGCGGGCCCGCCGCTTGTCGGCCG  120
                ||||||||| |||||| ||| ||||| |||||||||||||||||||||   |  ||||||
Sbjct  1794096  AACCTCCCACCCGTGTTTATCGTACCTTGTTGCTTCGGCGGGCCCGCC---TCACGGCCG  1794152

Query  121      CCgggggggCGCCTCTGCCCCCCGGGCCCGTGCCCGCCGGAGAC-CCCAACACGAACAC-  178
                ||  ||||| || ||  | ||||||||||| |||||||| |||| | ||| |||||| | 
Sbjct  1794153  CC--GGGGG-GCATC--CGCCCCGGGCCCGCGCCCGCCGAAGACACACAA-ACGAACTCT  1794206

Query  179      TGTCTGAAAGCGTGCAGTCTGAGTTGATTGAATGCAATCAGTTAAAACTTTCAACAATGG  238
                |||||| |||  ||||||||||||   |||| |  |||||||||||||||||||||| ||
Sbjct  1794207  TGTCTG-AAGATTGCAGTCTGAGT-ACTTGACT-AAATCAGTTAAAACTTTCAACAACGG  1794263

Query  239      ATCTCTTGGTTCCGGCATCGATGAAGAACGCAGCGAAATGCGATAACTAATGTGAATTGC  298
                ||||| |||||||||||||||||||||||||||||||||||||||| |||||||||||||
Sbjct  1794264  ATCTC-TGGTTCCGGCATCGATGAAGAACGCAGCGAAATGCGATAAGTAATGTGAATTGC  1794322

Query  299      AGAATTCAGTGAATCATCGAGTCTTTGAACGCACATTGCGCCCCCTGGTATTCCGGGGGG  358
                ||||||||||||||||||||||||||||||||||||||||||||||||||||||||||||
Sbjct  1794323  AGAATTCAGTGAATCATCGAGTCTTTGAACGCACATTGCGCCCCCTGGTATTCCGGGGGG  1794382

Query  359      CATGCCTGTCCGAGCGTCATTGCTGCCCTCAAGCCCGGCTTGTGTGTTGGG-TCGCCGTC  417
                |||||||||||||||||||||||||||||||||| |||||||||||||||| || | | |
Sbjct  1794383  CATGCCTGTCCGAGCGTCATTGCTGCCCTCAAGCACGGCTTGTGTGTTGGGCTCTC-GCC  1794441

Query  418      CCCCTC-TCCGGGGGGACGGGCCCGAAAGGCAGCGGCGGCACCGCGTCCGATCCTCGAGC  476
                |||| | ||||||||| ||||||||||||||||||||||||||||||||| |||||||||
Sbjct  1794442  CCCCGCTTCCGGGGGGGCGGGCCCGAAAGGCAGCGGCGGCACCGCGTCCGGTCCTCGAGC  1794501

Query  477      GTATGGGGCTTTGTCACATGCTCTGTAGGATTGGCCGGCGCCTGCCGACGTTTTCCAACC  536
                ||||||||||| |||||  ||||||||||   |||||||||| |||| ||    ||| | 
Sbjct  1794502  GTATGGGGCTTCGTCACCCGCTCTGTAGGCCCGGCCGGCGCCCGCCGGCGAACACCATCA  1794561

Query  537      ATTCTTT-CCAGGTTGACCTCGGATCAGGTAGGGATACCCGCTGAACTTAA  586
                || |||  |||||||||||||||||||||||||||||||||||||||||||
Sbjct  1794562  AT-CTTAACCAGGTTGACCTCGGATCAGGTAGGGATACCCGCTGAACTTAA  1794611


>NW_014574576.1 Penicillium digitatum Pd1 unplaced genomic scaffold Scaffold_49, 
whole genome shotgun sequence
Length=20043

 Score = 710 bits (384),  Expect = 0.0
 Identities = 524/589 (89%), Gaps = 19/589 (3%)
 Strand=Plus/Minus

Query  1      CAAGGTTTCCGTAGGTGAACCTGCGGAAGGATCATTACCGAGTGCGGGTCCTTTGGGCCC  60
              |||||||||||||||||||||||||||||||||||||||||||| ||| ||| |||| ||
Sbjct  17529  CAAGGTTTCCGTAGGTGAACCTGCGGAAGGATCATTACCGAGTGAGGGCCCTCTGGGTCC  17470

Query  61     AACCTCCCATCCGTGTCTATTGTACCCTGTTGCTTCGGCGGGCCCGCCGCTTGTC-GGCC  119
              ||||||||| |||||| |||| |||| |||||||||||||||||||||  ||  | ||||
Sbjct  17469  AACCTCCCACCCGTGTTTATTTTACCTTGTTGCTTCGGCGGGCCCGCC--TTTACTGGCC  17412

Query  120    GCCgggggggCGCCTCTGCCCCCCGGGCCCGTGCCCGCCGGAGACCCCAACACGAACACT  179
              ||| |||||||  | | | | |||||||||| |||||||| |||| ||  | ||||| ||
Sbjct  17411  GCC-GGGGGGC-TCAC-G-CTCCCGGGCCCGCGCCCGCCGAAGACACCC-C-CGAACTCT  17358

Query  180    GTCTGAAAGCGTGCAGTCTGAGTTGATTGAATGCAATCAGTTAAAACTTTCAACAATGGA  239
              ||||||| |  |||||||||||| ||   || | ||| | |||||||||||||||| |||
Sbjct  17357  GTCTGAA-GATTGCAGTCTGAGT-GA--AAACGAAATTATTTAAAACTTTCAACAACGGA  17302

Query  240    TCTCTTGGTTCCGGCATCGATGAAGAACGCAGCGAAATGCGATAACTAATGTGAATTGCA  299
              ||||||||||||||||||||||||||||||||||||||||||||  ||||||||||||||
Sbjct  17301  TCTCTTGGTTCCGGCATCGATGAAGAACGCAGCGAAATGCGATACGTAATGTGAATTGCA  17242

Query  300    GAATTCAGTGAATCATCGAGTCTTTGAACGCACATTGCGCCCCCTGGTATTCCGGGGGGC  359
               |||||||||||||||||||||||||||||||||||||||||||||||||||||||||||
Sbjct  17241  -AATTCAGTGAATCATCGAGTCTTTGAACGCACATTGCGCCCCCTGGTATTCCGGGGGGC  17183

Query  360    ATGCCTGTCCGAGCGTCATTGCTGCCCTCAAGCCCGGCTTGTGTGTTGGGTCGCCGTCCC  419
              |||||||||||||||||||||||||||||||||||||||||||||||||| | |||||||
Sbjct  17182  ATGCCTGTCCGAGCGTCATTGCTGCCCTCAAGCCCGGCTTGTGTGTTGGGCC-CCGTCCC  17124

Query  420    CCTCTCCGGGGGGACGGGCCCGAAAGGCAGCGGCGGCACCGCGTCCGATCCTCGAGCGTA  479
              ||  ||| ||||||||||||||||||||||||||||||||||||||| ||||||||||||
Sbjct  17123  CCGATCCCGGGGGACGGGCCCGAAAGGCAGCGGCGGCACCGCGTCCGGTCCTCGAGCGTA  17064

Query  480    TGGGGCTTTGTCACATGCTCTGTAGGATTGGCCGGCGCCTGCCGACGTTTTCCAACCATT  539
              ||||||||||||||  |||| |||||   ||||||||||||||||      ||||  |||
Sbjct  17063  TGGGGCTTTGTCACCCGCTCCGTAGGCCCGGCCGGCGCCTGCCGATCAACCCCAA--ATT  17006

Query  540    CTT--TCCAGGTTGACCTCGGATCAGGTAGGGATACCCGCTGAACTTAA  586
               ||  ||||||||||||||||||||||||||||||||||||||||||||
Sbjct  17005  TTTAATCCAGGTTGACCTCGGATCAGGTAGGGATACCCGCTGAACTTAA  16957


>NW_020194425.1 Aspergillus steynii IBT 23096 chromosome Unknown P170scaffold_28, 
whole genome shotgun sequence
Length=7865

 Score = 708 bits (383),  Expect = 0.0
 Identities = 528/596 (89%), Gaps = 17/596 (3%)
 Strand=Plus/Plus

Query  1     CAAGGTTTCCGTAGGTGAACCTGCGGAAGGATCATTACCGAGTGCGGG-TCCTTTGGGCC  59
             |||||||||||||||||||||||||||||||||||||| ||||| ||| ||||| |||||
Sbjct  6308  CAAGGTTTCCGTAGGTGAACCTGCGGAAGGATCATTACTGAGTGAGGGTTCCTTCGGGCC  6367

Query  60    CAACCTCCCATCCGTGTCTATTGTACCCTGTTGCTTCGGCGGGCCCGCCG-CTTGTCGGC  118
             |||||||||| || ||| ||  |||||  ||||||||||||||||||||| |    ||||
Sbjct  6368  CAACCTCCCACCCTTGTATACCGTACCTAGTTGCTTCGGCGGGCCCGCCGTCCACGCGGC  6427

Query  119   CGCCgggggggCGCCTCTGCCCCCCGGGCCCGTGCCCGCCGGAGACCCCAACACGAACAC  178
             ||||||||| | | || | ||||||||||  | ||||||||||||| |||||  ||||||
Sbjct  6428  CGCCGGGGGAGGGGCT-T-CCCCCCGGGCGAGCGCCCGCCGGAGACACCAACGTGAACAC  6485

Query  179   TGTCTGAAAGCGTGCAGTCTGAGTTGATTGAAT-GCAATCAGTTAAAACTTTCAACAATG  237
             ||||||||    ||  |||||||| ||||| || ||||||||||||||||||||||||||
Sbjct  6486  TGTCTGAAGTTTTGTCGTCTGAGTCGATTGTATCGCAATCAGTTAAAACTTTCAACAATG  6545

Query  238   GATCTCTTGGTTCCGGCATCGATGAAGAACGCAGCGAAATGCGATAACTAATGTGAATTG  297
             ||||||||||||||||||||||||||||||||||||||||||||||| ||||||||||||
Sbjct  6546  GATCTCTTGGTTCCGGCATCGATGAAGAACGCAGCGAAATGCGATAATTAATGTGAATTG  6605

Query  298   CAGAATTCAGTGAATCATCGAGTCTTTGAACGCACATTGCGCCCCCTGGTATTCCGGGGG  357
             |||||||||||||||||||||||||||||||||||||||| |||||||||||||||||||
Sbjct  6606  CAGAATTCAGTGAATCATCGAGTCTTTGAACGCACATTGCACCCCCTGGTATTCCGGGGG  6665

Query  358   GCATGCCTGTCCGAGCGTCATTGCTGCCCTCAAGCCCGGCTTGTGTGTTGGGTCGCCGTC  417
             | |||||||||||||||||||| |||||||||||| ||||||||||||||||||  ||||
Sbjct  6666  GTATGCCTGTCCGAGCGTCATTTCTGCCCTCAAGCACGGCTTGTGTGTTGGGTCCTCGTC  6725

Query  418   CCCCTCTCCGGGGGGACGGGCCCGAAAGGCAGCGGCGGCACCGCGTCCGATCCTCGAGCG  477
             |||| | |   |||||||||||||||||||||||||||||||||||||| ||||||||||
Sbjct  6726  CCCC-C-C---GGGGACGGGCCCGAAAGGCAGCGGCGGCACCGCGTCCGGTCCTCGAGCG  6780

Query  478   TATGGGGCTTTGTCACATGCTC-TGTAGGATTGGCCGGCGCCTGCCGACGTTTTC---CA  533
             ||||||||||||||||  |||| ||||||   |||||||||  ||||||| |      ||
Sbjct  6781  TATGGGGCTTTGTCACCCGCTCTTGTAGGCCCGGCCGGCGCTGGCCGACGCTGAAAAGCA  6840

Query  534   ACCA-TTC--TTTCCAGGTTGACCTCGGATCAGGTAGGGATACCCGCTGAACTTAA  586
             |||| ||   ||||||||||||||||||||||||||||||||||||||||||||||
Sbjct  6841  ACCAATTATTTTTCCAGGTTGACCTCGGATCAGGTAGGGATACCCGCTGAACTTAA  6896


 Score = 697 bits (377),  Expect = 0.0
 Identities = 527/597 (88%), Gaps = 19/597 (3%)
 Strand=Plus/Minus

Query  1     CAAGGTTTCCGTAGGTGAACCTGCGGAAGGATCATTACCGAGTGCGGGT-CCTT-TGGGC  58
             |||||||||||||||||||||||||||||||||||||| ||||| |||| ||||  ||||
Sbjct  3008  CAAGGTTTCCGTAGGTGAACCTGCGGAAGGATCATTACTGAGTGAGGGTTCCTTCGGGGC  2949

Query  59    CCAACCTCCCATCCGTGTCTATTGTACCCTGTTGCTTCGGCGGGCCCGCCG-CTTGTCGG  117
             ||||||||||| || ||| ||  |||||  ||||||||||||||||||||| |    |||
Sbjct  2948  CCAACCTCCCACCCTTGTATACCGTACCTAGTTGCTTCGGCGGGCCCGCCGTCCACGCGG  2889

Query  118   CCGCCgggggggCGCCTCTGCCCCCCGGGCCCGTGCCCGCCGGAGACCCCAACACGAACA  177
             |||||||||| | | || | ||||||||||  | ||||||||||||| |||||  |||||
Sbjct  2888  CCGCCGGGGGAGGG-CT-TCCCCCCCGGGCGAGCGCCCGCCGGAGACACCAACGTGAACA  2831

Query  178   CTGTCTGAAAGCGTGCAGTCTGAGTTGATTGAAT-GCAATCAGTTAAAACTTTCAACAAT  236
             |||||||||    ||  |||||||| ||||| || |||||||||||||||||||||||||
Sbjct  2830  CTGTCTGAAGTTTTGTCGTCTGAGTCGATTGTATCGCAATCAGTTAAAACTTTCAACAAT  2771

Query  237   GGATCTCTTGGTTCCGGCATCGATGAAGAACGCAGCGAAATGCGATAACTAATGTGAATT  296
             |||||||||||||||||||||||||||||||||||||||||||||||| |||||||||||
Sbjct  2770  GGATCTCTTGGTTCCGGCATCGATGAAGAACGCAGCGAAATGCGATAATTAATGTGAATT  2711

Query  297   GCAGAATTCAGTGAATCATCGAGTCTTTGAACGCACATTGCGCCCCCTGGTATTCCGGGG  356
             ||||||||||||||||||||||||||||||||||||||||| ||||||||||||||||||
Sbjct  2710  GCAGAATTCAGTGAATCATCGAGTCTTTGAACGCACATTGCACCCCCTGGTATTCCGGGG  2651

Query  357   GGCATGCCTGTCCGAGCGTCATTGCTGCCCTCAAGCCCGGCTTGTGTGTTGGGTCGCCGT  416
             || |||||||||||||||||||| |||||||||||| ||||||||||||||||||  |||
Sbjct  2650  GGTATGCCTGTCCGAGCGTCATTTCTGCCCTCAAGCACGGCTTGTGTGTTGGGTCCTCGT  2591

Query  417   CCCCCTCTCCGGGGGGACGGGCCCGAAAGGCAGCGGCGGCACCGCGTCCGATCCTCGAGC  476
             ||||| |     |||||||||||||||||||||||||||||||||||||| |||||||||
Sbjct  2590  CCCCC-C-----GGGGACGGGCCCGAAAGGCAGCGGCGGCACCGCGTCCGGTCCTCGAGC  2537

Query  477   GTATGGGGCTTTGTCACATGCTCT-GTAGGATTGGCCGGCGCCTGCCGACGTTTTC---C  532
             |||||||||||||||||  ||||| |||||   |||||||||  ||||||| |      |
[truncated: 839,492 more chars]
