# Supplementary material for: Using nanopore sequencing to identify fungi from clinical samples with high phylogenetic resolution
Source: Sci Rep. 2023 Jun 16;13:9785. doi: 10.1038/s41598-023-37016-0 (PMC10275880; doi:10.1038/s41598-023-37016-0)
Supplement: Supplementary file 1 — Supplementary Information. [file 41598_2023_37016_MOESM1_ESM.zip › Supplementary_Information/Supplementary_Data/Data_S4_A.niger_blast/results/A.niger_RGN3_fmt0.txt]

BLASTN 2.13.0+


Reference: Zheng Zhang, Scott Schwartz, Lukas Wagner, and Webb
Miller (2000), "A greedy algorithm for aligning DNA sequences", J
Comput Biol 2000; 7(1-2):203-14.


Database: rs.fna
           72,880 sequences; 14,846,508,802 total letters


Query= An_LR5

Length=1494
                                                                      Score     E
Sequences producing significant alignments:                          (Bits)  Value

NT_166520.1 Aspergillus niger CBS 513.88 supercontig An03             2760    0.0   
NW_023336289.1 Aspergillus tubingensis WU-2223L DNA, scaffold_15,...  2715    0.0   
NC_054852.1 Aspergillus luchuensis IFO 4308 DNA, chromosome 4, ne...  2715    0.0   
NW_020290355.1 Aspergillus eucalypticola CBS 122712 chromosome Un...  2710    0.0   
NW_020290377.1 Aspergillus eucalypticola CBS 122712 chromosome Un...  2710    0.0   
NW_020290372.1 Aspergillus eucalypticola CBS 122712 chromosome Un...  2697    0.0   
NW_020290381.1 Aspergillus eucalypticola CBS 122712 chromosome Un...  2697    0.0   
NW_020290374.1 Aspergillus eucalypticola CBS 122712 chromosome Un...  2697    0.0   
NW_020290390.1 Aspergillus eucalypticola CBS 122712 chromosome Un...  2684    0.0   
NW_020291068.1 Aspergillus sclerotioniger CBS 115572 chromosome U...  2608    0.0   
NW_020290387.1 Aspergillus eucalypticola CBS 122712 chromosome Un...  2604    0.0   
NW_020290353.1 Aspergillus eucalypticola CBS 122712 chromosome Un...  2588    0.0   
NW_020290508.1 Aspergillus heteromorphus CBS 117.55 chromosome Un...  2510    0.0   
NW_020290569.1 Aspergillus heteromorphus CBS 117.55 chromosome Un...  2505    0.0   
NW_020290521.1 Aspergillus heteromorphus CBS 117.55 chromosome Un...  2503    0.0   
NW_020290590.1 Aspergillus heteromorphus CBS 117.55 chromosome Un...  2499    0.0   
NW_020290551.1 Aspergillus heteromorphus CBS 117.55 chromosome Un...  2499    0.0   
NW_020290539.1 Aspergillus heteromorphus CBS 117.55 chromosome Un...  2499    0.0   
NW_020290586.1 Aspergillus heteromorphus CBS 117.55 chromosome Un...  2497    0.0   
NW_020290534.1 Aspergillus heteromorphus CBS 117.55 chromosome Un...  2497    0.0   
NW_020290531.1 Aspergillus heteromorphus CBS 117.55 chromosome Un...  2497    0.0   
NW_020290530.1 Aspergillus heteromorphus CBS 117.55 chromosome Un...  2497    0.0   
NW_020290505.1 Aspergillus heteromorphus CBS 117.55 chromosome Un...  2497    0.0   
NW_020290515.1 Aspergillus heteromorphus CBS 117.55 chromosome Un...  2495    0.0   
NW_020290580.1 Aspergillus heteromorphus CBS 117.55 chromosome Un...  2492    0.0   
NW_020290575.1 Aspergillus heteromorphus CBS 117.55 chromosome Un...  2492    0.0   
NW_020290553.1 Aspergillus heteromorphus CBS 117.55 chromosome Un...  2492    0.0   
NW_020290529.1 Aspergillus heteromorphus CBS 117.55 chromosome Un...  2492    0.0   
NW_020290522.1 Aspergillus heteromorphus CBS 117.55 chromosome Un...  2492    0.0   
NW_020290583.1 Aspergillus heteromorphus CBS 117.55 chromosome Un...  2490    0.0   
NW_020290566.1 Aspergillus heteromorphus CBS 117.55 chromosome Un...  2490    0.0   
NW_020290532.1 Aspergillus heteromorphus CBS 117.55 chromosome Un...  2490    0.0   
NW_020290526.1 Aspergillus heteromorphus CBS 117.55 chromosome Un...  2490    0.0   
NW_020290517.1 Aspergillus heteromorphus CBS 117.55 chromosome Un...  2490    0.0   
NW_020290545.1 Aspergillus heteromorphus CBS 117.55 chromosome Un...  2488    0.0   
NW_020290570.1 Aspergillus heteromorphus CBS 117.55 chromosome Un...  2486    0.0   
NW_020290541.1 Aspergillus heteromorphus CBS 117.55 chromosome Un...  2486    0.0   
NW_020290510.1 Aspergillus heteromorphus CBS 117.55 chromosome Un...  2486    0.0   
NW_020290584.1 Aspergillus heteromorphus CBS 117.55 chromosome Un...  2484    0.0   
NW_020290518.1 Aspergillus heteromorphus CBS 117.55 chromosome Un...  2484    0.0   
NW_020290544.1 Aspergillus heteromorphus CBS 117.55 chromosome Un...  2483    0.0   
NW_020290556.1 Aspergillus heteromorphus CBS 117.55 chromosome Un...  2481    0.0   
NW_020290548.1 Aspergillus heteromorphus CBS 117.55 chromosome Un...  2481    0.0   
NW_020290542.1 Aspergillus heteromorphus CBS 117.55 chromosome Un...  2479    0.0   
NW_020290582.1 Aspergillus heteromorphus CBS 117.55 chromosome Un...  2475    0.0   
NW_020290540.1 Aspergillus heteromorphus CBS 117.55 chromosome Un...  2473    0.0   
NW_020290520.1 Aspergillus heteromorphus CBS 117.55 chromosome Un...  2473    0.0   
NW_020290562.1 Aspergillus heteromorphus CBS 117.55 chromosome Un...  2471    0.0   
NW_020290558.1 Aspergillus heteromorphus CBS 117.55 chromosome Un...  2470    0.0   
NW_020290523.1 Aspergillus heteromorphus CBS 117.55 chromosome Un...  2466    0.0   
NW_020290528.1 Aspergillus heteromorphus CBS 117.55 chromosome Un...  2464    0.0   
NW_020290581.1 Aspergillus heteromorphus CBS 117.55 chromosome Un...  2457    0.0   
NW_020290579.1 Aspergillus heteromorphus CBS 117.55 chromosome Un...  2453    0.0   
NW_020290599.1 Aspergillus heteromorphus CBS 117.55 chromosome Un...  2446    0.0   
NW_020290578.1 Aspergillus heteromorphus CBS 117.55 chromosome Un...  2444    0.0   
NW_020290519.1 Aspergillus heteromorphus CBS 117.55 chromosome Un...  2416    0.0   
NT_165929.1 Aspergillus terreus NIH2624 scaffold_6 genomic scaffo...  2331    0.0   
NW_019170274.1 Aspergillus bombycis strain NRRL26010 chromosome U...  2324    0.0   
NC_007197.1 Aspergillus fumigatus Af293 chromosome 4, whole genom...  2309    0.0   
NW_020194341.1 Aspergillus campestris IBT 28561 chromosome Unknow...  2303    0.0   
NW_020194366.1 Aspergillus campestris IBT 28561 chromosome Unknow...  2303    0.0   
NW_020194357.1 Aspergillus campestris IBT 28561 chromosome Unknow...  2303    0.0   
NC_036441.1 Aspergillus oryzae RIB40 DNA, chromosome 7                2296    0.0   
NC_054697.1 Aspergillus flavus NRRL3357 chromosome 7, complete se...  2296    0.0   
NW_020194359.1 Aspergillus campestris IBT 28561 chromosome Unknow...  2290    0.0   
NW_022984632.1 Aspergillus tanneri strain NIH1004 chromosome Unkn...  2276    0.0   
NW_020290560.1 Aspergillus heteromorphus CBS 117.55 chromosome Un...  2272    0.0   
NW_020194362.1 Aspergillus campestris IBT 28561 chromosome Unknow...  2270    0.0   
NW_022984065.1 Aspergillus lentulus IFM 58399 DNA, scaffold_198, ...  2261    0.0   
NW_020194374.1 Aspergillus campestris IBT 28561 chromosome Unknow...  2257    0.0   
NW_020798475.1 Aspergillus thermomutatus strain HMR AF 39 chromos...  2255    0.0   
NW_020194278.1 Aspergillus novofumigatus IBT 16806 chromosome Unk...  2254    0.0   
NW_020194294.1 Aspergillus novofumigatus IBT 16806 chromosome Unk...  2254    0.0   
NW_020194430.1 Aspergillus steynii IBT 23096 chromosome Unknown P...  2248    0.0   
NW_020194424.1 Aspergillus steynii IBT 23096 chromosome Unknown P...  2248    0.0   
NW_020194422.1 Aspergillus steynii IBT 23096 chromosome Unknown P...  2248    0.0   
NW_020194420.1 Aspergillus steynii IBT 23096 chromosome Unknown P...  2248    0.0   
NW_020194416.1 Aspergillus steynii IBT 23096 chromosome Unknown P...  2248    0.0   
NW_020194415.1 Aspergillus steynii IBT 23096 chromosome Unknown P...  2248    0.0   
NW_020194414.1 Aspergillus steynii IBT 23096 chromosome Unknown P...  2248    0.0   
NW_020194413.1 Aspergillus steynii IBT 23096 chromosome Unknown P...  2248    0.0   
NW_020194411.1 Aspergillus steynii IBT 23096 chromosome Unknown P...  2248    0.0   
NW_020194410.1 Aspergillus steynii IBT 23096 chromosome Unknown P...  2248    0.0   
NW_020194421.1 Aspergillus steynii IBT 23096 chromosome Unknown P...  2242    0.0   
NW_020194417.1 Aspergillus steynii IBT 23096 chromosome Unknown P...  2242    0.0   
NW_020194425.1 Aspergillus steynii IBT 23096 chromosome Unknown P...  2241    0.0   
NW_020194419.1 Aspergillus steynii IBT 23096 chromosome Unknown P...  2241    0.0   
NW_020194412.1 Aspergillus steynii IBT 23096 chromosome Unknown P...  2241    0.0   
NW_020194428.1 Aspergillus steynii IBT 23096 chromosome Unknown P...  2235    0.0   
NW_020194292.1 Aspergillus novofumigatus IBT 16806 chromosome Unk...  2233    0.0   
NW_020194418.1 Aspergillus steynii IBT 23096 chromosome Unknown P...  2228    0.0   
NW_020194423.1 Aspergillus steynii IBT 23096 chromosome Unknown P...  2226    0.0   
NW_020194293.1 Aspergillus novofumigatus IBT 16806 chromosome Unk...  2226    0.0   
NW_020194431.1 Aspergillus steynii IBT 23096 chromosome Unknown P...  2218    0.0   
NW_020194323.1 Aspergillus novofumigatus IBT 16806 chromosome Unk...  2215    0.0   
NW_020194302.1 Aspergillus novofumigatus IBT 16806 chromosome Unk...  2200    0.0   
NW_020290592.1 Aspergillus heteromorphus CBS 117.55 chromosome Un...  2200    0.0   
NW_020194331.1 Aspergillus novofumigatus IBT 16806 chromosome Unk...  2196    0.0   
NW_026088304.1 Penicillium oxalicum strain HP7-1 chromosome Unkno...  2194    0.0   
NW_026088303.1 Penicillium oxalicum strain HP7-1 chromosome Unkno...  2194    0.0   
NW_020194284.1 Aspergillus novofumigatus IBT 16806 chromosome Unk...  2189    0.0   
NW_020290591.1 Aspergillus heteromorphus CBS 117.55 chromosome Un...  2152    0.0   
NW_015378967.1 Aspergillus nomiae NRRL 13137 chromosome Unknown c...  2141    0.0   
NW_020290597.1 Aspergillus heteromorphus CBS 117.55 chromosome Un...  2117    0.0   
NW_024469302.1 Penicillium solitum strain IBT 29525 chromosome Un...  2095    0.0   
NW_020290379.1 Aspergillus eucalypticola CBS 122712 chromosome Un...  2089    0.0   
NW_019173481.1 Penicillium arizonense strain CBS 141311 chromosom...  2082    0.0   
NW_024467419.1 Penicillium griseofulvum strain PG3 chromosome Unk...  2078    0.0   
NW_024467431.1 Penicillium griseofulvum strain PG3 chromosome Unk...  2078    0.0   
NW_024467432.1 Penicillium griseofulvum strain PG3 chromosome Unk...  2078    0.0   
NW_001510434.1 Aspergillus clavatus NRRL 1 1099423829753 genomic ...  2061    0.0   
NW_024468495.1 Aspergillus ochraceoroseus IBT 24754 chromosome Un...  2058    0.0   
NW_024468491.1 Aspergillus ochraceoroseus IBT 24754 chromosome Un...  2058    0.0   
NW_024468488.1 Aspergillus ochraceoroseus IBT 24754 chromosome Un...  2058    0.0   
NW_024468493.1 Aspergillus ochraceoroseus IBT 24754 chromosome Un...  2056    0.0   
NW_024468497.1 Aspergillus ochraceoroseus IBT 24754 chromosome Un...  2054    0.0   
NW_024468501.1 Aspergillus ochraceoroseus IBT 24754 chromosome Un...  2050    0.0   
NW_024468496.1 Aspergillus ochraceoroseus IBT 24754 chromosome Un...  2047    0.0   
NW_024468505.1 Aspergillus ochraceoroseus IBT 24754 chromosome Un...  2043    0.0   
NW_024468504.1 Aspergillus ochraceoroseus IBT 24754 chromosome Un...  2043    0.0   
NW_006917114.1 Pestalotiopsis fici W106-1 unplaced genomic scaffo...  2023    0.0   
NW_021167190.1 Paecilomyces variotii strain CBS 101075 chromosome...  2015    0.0   
NW_021167167.1 Paecilomyces variotii strain CBS 101075 chromosome...  2015    0.0   
NC_054862.1 Aspergillus puulaauensis MK2 DNA, chromosome 6, nearl...  2012    0.0   
NW_020194405.1 Aspergillus steynii IBT 23096 chromosome Unknown P...  1984    0.0   
NC_057368.1 Aspergillus chevalieri M1 DNA, chromosome 7, nearly c...  1951    0.0   
NW_019173353.1 Penicillium arizonense strain CBS 141311 chromosom...  1938    0.0   
NW_019173334.1 Penicillium arizonense strain CBS 141311 chromosom...  1938    0.0   
NW_001510402.1 Aspergillus clavatus NRRL 1 1099423829786 genomic ...  1910    0.0   
NW_025091279.1 Aspergillus udagawae IFM 46973 DNA, scaffold_16, w...  1853    0.0   
NW_024468085.1 Talaromyces amestolkiae strain CIB chromosome Unkn...  1820    0.0   
NW_002990118.1 Talaromyces stipitatus ATCC 10500 scf_110550729551...  1820    0.0   
NW_014574576.1 Penicillium digitatum Pd1 unplaced genomic scaffol...  1810    0.0   
NC_049564.1 Talaromyces rugulosus chromosome IV, complete sequence    1805    0.0   
NW_020290577.1 Aspergillus heteromorphus CBS 117.55 chromosome Un...  1792    0.0   
NW_001517105.1 Aspergillus clavatus NRRL 1 1099423829794 genomic ...  1768    0.0   
NW_025764283.1 Talaromyces proteolyticus strain PMI_201 chromosom...  1749    0.0   
NW_017963237.1 Aspergillus aculeatus ATCC 16872 unplaced genomic ...  1740    0.0   
NW_017963268.1 Aspergillus aculeatus ATCC 16872 unplaced genomic ...  1731    0.0   
NW_024468503.1 Aspergillus ochraceoroseus IBT 24754 chromosome Un...  1724    0.0   
NW_020194434.1 Aspergillus steynii IBT 23096 chromosome Unknown P...  1722    0.0   
NW_025544811.1 Histoplasma capsulatum G186AR genomic scaffold sup...  1698    0.0   
NW_001813974.1 Histoplasma capsulatum NAm1 scaffold_9 genomic sca...  1681    0.0   
NC_064657.1 Penicillium oxalicum strain HP7-1 chromosome VIII, wh...  1661    0.0   
NW_020290567.1 Aspergillus heteromorphus CBS 117.55 chromosome Un...  1661    0.0   
NW_020290373.1 Aspergillus eucalypticola CBS 122712 chromosome Un...  1620    0.0   
NW_024067592.1 Penicillium roqueforti strain LCP96 04111 chromoso...  1583    0.0   
NW_002196764.1 Talaromyces marneffei ATCC 18224 scf_1107713383893...  1572    0.0   
NW_020290601.1 Aspergillus heteromorphus CBS 117.55 chromosome Un...  1554    0.0   
NW_003315066.1 Trichophyton benhamiae CBS 112371 chromosome Unkno...  1552    0.0   
NW_020194429.1 Aspergillus steynii IBT 23096 chromosome Unknown P...  1528    0.0   
NW_003315232.1 Trichophyton verrucosum HKI 0517 contig00658_1.f1....  1526    0.0   
NW_020290514.1 Aspergillus heteromorphus CBS 117.55 chromosome Un...  1504    0.0   
NW_022983864.1 Arthroderma uncinatum strain CBS 119779 chromosome...  1493    0.0   
NW_003315985.1 Coccidioides posadasii C735 delta SOWgp chromosome...  1491    0.0   
NW_003315975.1 Coccidioides posadasii C735 delta SOWgp chromosome...  1491    0.0   
NW_003052498.1 Uncinocarpus reesii 1704 scaffold_3 genomic scaffo...  1489    0.0   
NW_003345197.1 Nannizzia gypsea CBS 118893 supercont1.5 genomic s...  1485    0.0   
NW_004504307.1 Coccidioides immitis RS genomic scaffold supercont...  1480    0.0   
NW_020194394.1 Aspergillus campestris IBT 28561 chromosome Unknow...  1474    0.0   
NW_020290552.1 Aspergillus heteromorphus CBS 117.55 chromosome Un...  1461    0.0   
NW_020290605.1 Aspergillus heteromorphus CBS 117.55 chromosome Un...  1456    0.0   
NW_020290525.1 Aspergillus heteromorphus CBS 117.55 chromosome Un...  1408    0.0   
NW_020290589.1 Aspergillus heteromorphus CBS 117.55 chromosome Un...  1406    0.0   
NW_020290538.1 Aspergillus heteromorphus CBS 117.55 chromosome Un...  1399    0.0   
NW_002196712.1 Talaromyces marneffei ATCC 18224 scf_1107713383813...  1397    0.0   
NW_023336571.1 Lasiodiplodia theobromae strain AM2As chromosome U...  1389    0.0   
NW_011371389.1 Paracoccidioides brasiliensis Pb18 unplaced genomi...  1375    0.0   
NW_011371365.1 Paracoccidioides brasiliensis Pb18 unplaced genomi...  1375    0.0   
NW_015441018.1 Paracoccidioides lutzii Pb01 unplaced genomic scaf...  1362    0.0   
NW_015440953.1 Paracoccidioides lutzii Pb01 unplaced genomic scaf...  1362    0.0   
NW_025544790.1 Blastomyces dermatitidis ER-3 genomic scaffold sup...  1362    0.0   
NW_003101676.1 Blastomyces gilchristii SLH14081 genomic scaffold ...  1362    0.0   
NW_017971615.1 Diplodia corticola strain CBS 112549 chromosome Un...  1351    0.0   
NW_023501100.1 Letharia columbiana isolate WasteWater2 chromosome...  1315    0.0   
NW_023501164.1 Letharia columbiana isolate WasteWater2 chromosome...  1314    0.0   
NW_023501084.1 Letharia columbiana isolate WasteWater2 chromosome...  1314    0.0   
NW_020194486.1 Amorphotheca resinae ATCC 22711 unplaced genomic s...  1310    0.0   
NW_020167529.1 Pseudogymnoascus destructans isolate 20631-21 unpl...  1304    0.0   
NW_020290557.1 Aspergillus heteromorphus CBS 117.55 chromosome Un...  1304    0.0   
NW_001813924.1 Histoplasma capsulatum NAm1 scaffold_67 genomic sc...  1303    0.0   
NW_025408614.1 Bacidia gigantensis strain McMullin 20006 chromoso...  1290    0.0   
NW_020290555.1 Aspergillus heteromorphus CBS 117.55 chromosome Un...  1267    0.0   
NW_017253164.1 Malassezia pachydermatis strain CBS 1879 chromosom...  1266    0.0   
NW_002196683.1 Talaromyces marneffei ATCC 18224 scf_1107713384419...  1258    0.0   
NW_003299166.1 Microsporum canis CBS 113480 supercont1.4 genomic ...  1256    0.0   
NW_006916643.1 Endocarpon pusillum Z07020 unplaced genomic scaffo...  1243    0.0   
NW_001510352.1 Aspergillus clavatus NRRL 1 1099423829852 genomic ...  1218    0.0   
NW_015378553.1 Aspergillus nomiae NRRL 13137 chromosome Unknown c...  1216    0.0   
NW_026055304.1 Neoarthrinium moseri strain CBS 164.80 chromosome ...  1201    0.0   
NW_020290587.1 Aspergillus heteromorphus CBS 117.55 chromosome Un...  1192    0.0   
NW_016017401.1 Sphaerulina musiva SO2202 unplaced genomic scaffol...  1177    0.0   
NW_025544782.1 Blastomyces dermatitidis ER-3 genomic scaffold sup...  1173    0.0   
NW_025408590.1 Cercospora kikuchii DNA, contig_00009, whole genom...  1170    0.0   
NW_020194688.1 Hyaloscypha bicolor E unplaced genomic scaffold K4...  1138    0.0   
NW_017963172.1 Aspergillus aculeatus ATCC 16872 unplaced genomic ...  1133    0.0   
NW_006383020.1 Chaetomium thermophilum var. thermophilum DSM 1495...  1116    0.0   
NW_007360990.1 Glarea lozoyensis ATCC 20868 chromosome Unknown GL...  1105    0.0   
NW_022157463.1 Lachnellula hyalina strain CBS 185.66 chromosome U...  1092    0.0   
NW_001510368.1 Aspergillus clavatus NRRL 1 1099423829836 genomic ...  1092    0.0   
NW_020290593.1 Aspergillus heteromorphus CBS 117.55 chromosome Un...  1092    0.0   
NW_017963448.1 Aspergillus aculeatus ATCC 16872 unplaced genomic ...  1088    0.0   
NW_006763101.1 Drepanopeziza brunnea f. sp. 'multigermtubi' MB_m1...  1077    0.0   
NT_166001.1 Chaetomium globosum CBS 148.51 scaffold_15 genomic sc...  1075    0.0   
NW_026054629.1 Daldinia decipiens strain CBS 113046 unplaced geno...  1074    0.0   
NW_017387254.1 Fonsecaea erecta strain CBS 125763 chromosome Unkn...  1068    0.0   
NW_013562485.1 Exophiala xenobiotica strain CBS 118157 unplaced g...  1068    0.0   
NW_019174181.1 Fonsecaea monophora strain CBS 269.37 chromosome U...  1066    0.0   
NW_019173744.1 Fonsecaea nubica strain CBS 269.64 chromosome Unkn...  1066    0.0   
NW_014013678.1 Trichoderma virens Gv29-8 chromosome Unknown TRIVI...  1061    0.0   
NW_025763469.1 Morchella importuna strain M04M26 chromosome Unkno...  1057    0.0   
NW_006920967.1 Phaeoacremonium minimum UCRPA7 unplaced genomic sc...  1053    0.0   
NW_025408637.1 Morchella sextelata strain SCLS chromosome Unknown...  1046    0.0   
NW_017263637.1 Mollisia scopiformis unplaced genomic scaffold LY8...  1042    0.0   
NW_024066206.1 Ascochyta rabiei isolate Me14 chromosome Unknown A...  1040    0.0   
NW_024066205.1 Ascochyta rabiei isolate Me14 chromosome Unknown A...  1040    0.0   
NW_024066202.1 Ascochyta rabiei isolate Me14 chromosome Unknown A...  1040    0.0   
NW_024066201.1 Ascochyta rabiei isolate Me14 chromosome Unknown A...  1040    0.0   
NW_025763537.1 Boeremia exigua strain MPI-SDFR-AT-0100 chromosome...  1040    0.0   
NW_025763529.1 Boeremia exigua strain MPI-SDFR-AT-0100 chromosome...  1040    0.0   
NW_024066207.1 Ascochyta rabiei isolate Me14 chromosome Unknown A...  1038    0.0   
NC_057317.1 Ustilaginoidea virens chromosome 2, complete sequence     1037    0.0   
NW_022985408.1 Macroventuria anomochaeta strain CBS 525.71 unplac...  1035    0.0   
NW_006921538.1 Pseudocercospora fijiensis CIRAD86 unplaced genomi...  1033    0.0   
NW_024467667.1 Metarhizium album ARSEF 1941 chromosome Unknown sc...  1022    0.0   
NW_025953878.1 Annulohypoxylon truncatum strain CBS 140777 unplac...  1016    0.0   
NC_018212.1 Zymoseptoria tritici IPO323 chromosome 7, whole genom...  1014    0.0   
NW_003533867.1 Leptosphaeria maculans JN3 lm_SuperContig_19_v2 ge...  1014    0.0   
NW_025763576.1 Alternaria rosae strain MPI-PUGE-AT-0040 chromosom...  1013    0.0   
NW_025763598.1 Alternaria rosae strain MPI-PUGE-AT-0040 chromosom...  1013    0.0   
NW_025763597.1 Alternaria rosae strain MPI-PUGE-AT-0040 chromosom...  1013    0.0   
NW_025763596.1 Alternaria rosae strain MPI-PUGE-AT-0040 chromosom...  1013    0.0   
NW_025763591.1 Alternaria rosae strain MPI-PUGE-AT-0040 chromosom...  1013    0.0   
NW_025763585.1 Alternaria rosae strain MPI-PUGE-AT-0040 chromosom...  1013    0.0   
NW_001884553.1 Parastagonospora nodorum SN15 chromosome Unknown s...  1013    0.0   
NW_014574660.1 Metarhizium brunneum ARSEF 3297 chromosome Unknown...  1013    0.0   
NW_022156942.1 Thyridium curvatum strain D216 chromosome Unknown ...  1011    0.0   
NW_011645625.1 Orbilia oligospora ATCC 24927 unplaced genomic sca...  1011    0.0   
NW_025763621.1 Alternaria rosae strain MPI-PUGE-AT-0040 chromosom...  1007    0.0   
NW_025091333.1 Alternaria atra isolate CS162 genome assembly, con...  1007    0.0   
NW_021168062.1 Alternaria arborescens strain FERA 675 chromosome ...  1007    0.0   
NW_025764822.1 Fusarium solani strain FSSC 5 MPI-SDFR-AT-0091 chr...  1005    0.0   
NW_025408566.1 Diaporthe batatas strain CRI 302-4 chromosome Unkn...  1005    0.0   
NW_022986940.1 Westerdykella ornata strain CBS 379.55 unplaced ge...  1003    0.0   
NW_014024840.1 Bipolaris maydis ATCC 48331 unplaced genomic scaff...  1002    0.0   
NW_026056292.1 Alternaria ethzedia strain BMP 0044 chromosome Unk...  1002    0.0   
NW_006911920.1 Bipolaris sorokiniana ND90Pr unplaced genomic scaf...  1002    0.0   
NW_026056037.1 Alternaria triticimaculans strain BMP 0046 chromos...  1002    0.0   
NW_026056848.1 Alternaria hordeiaustralica strain BMP 2776 chromo...  998     0.0   
NW_026055850.1 Alternaria viburni strain BMP 2772 chromosome Unkn...  998     0.0   
NW_025763719.1 Fusarium redolens strain MPI-CAGE-AT-0023 chromoso...  996     0.0   
NW_019173199.1 Colletotrichum orchidophilum strain IMI 309357 chr...  996     0.0   
NW_025064852.1 Diaporthe citri strain NFHF-8-4 chromosome Unknown...  994     0.0   
NW_026055738.1 Alternaria ventricosa strain BMP 2768 chromosome U...  990     0.0   
NW_026055581.1 Alternaria metachromatica strain BMP 0045 chromoso...  987     0.0   
NW_026057049.1 Alternaria novae-zelandiae strain BMP 2774 chromos...  987     0.0   
NC_063015.1 Fulvia fulva chromosome 4, complete sequence              985     0.0   
NC_036623.1 Fusarium fujikuroi IMI 58289 draft genome, chromosome...  985     0.0   
NW_022987304.1 Trematosphaeria pertusa strain CBS 122368 unplaced...  983     0.0   
NW_023500964.1 Colletotrichum aenigma strain Cg56 chromosome Unkn...  983     0.0   
NW_025064879.1 Diaporthe citri strain NFHF-8-4 chromosome Unknown...  981     0.0   
NW_024065882.1 Botrytis byssoidea strain MUCL 94 chromosome Unkno...  976     0.0   
NC_037313.1 Botrytis cinerea B05.10 chromosome 4, complete sequence   976     0.0   
NW_017263917.1 Colletotrichum higginsianum IMI 349063 chromosome ...  976     0.0   
NW_017263930.1 Colletotrichum higginsianum IMI 349063 chromosome ...  976     0.0   
NW_017263929.1 Colletotrichum higginsianum IMI 349063 chromosome ...  976     0.0   
NW_017263927.1 Colletotrichum higginsianum IMI 349063 chromosome ...  976     0.0   
NW_017263926.1 Colletotrichum higginsianum IMI 349063 chromosome ...  976     0.0   
NW_017263925.1 Colletotrichum higginsianum IMI 349063 chromosome ...  976     0.0   
NW_017263924.1 Colletotrichum higginsianum IMI 349063 chromosome ...  976     0.0   
NW_017263923.1 Colletotrichum higginsianum IMI 349063 chromosome ...  976     0.0   
NW_017263922.1 Colletotrichum higginsianum IMI 349063 chromosome ...  976     0.0   
NW_017263921.1 Colletotrichum higginsianum IMI 349063 chromosome ...  976     0.0   
NW_017263920.1 Colletotrichum higginsianum IMI 349063 chromosome ...  976     0.0   
NW_017263919.1 Colletotrichum higginsianum IMI 349063 chromosome ...  976     0.0   
NW_017263918.1 Colletotrichum higginsianum IMI 349063 chromosome ...  976     0.0   
NW_023501002.1 Botrytis fragariae strain BVB16 chromosome Unknown...  976     0.0   
NW_024066232.1 Botrytis deweyae strain B1 chromosome Unknown BDEW...  974     0.0   
NW_017263928.1 Colletotrichum higginsianum IMI 349063 chromosome ...  972     0.0   
NW_024066056.1 Botrytis sinoallii strain Bc 23 chromosome Unknown...  970     0.0   
NW_001510346.1 Aspergillus clavatus NRRL 1 1099423829858 genomic ...  965     0.0   
NW_025408682.1 Hirsutella rhossiliensis strain HR02 chromosome Un...  965     0.0   
NW_006911274.1 Baudoinia panamericana UAMH 10762 unplaced genomic...  957     0.0   
NW_001820801.1 Sclerotinia sclerotiorum 1980 UF-70 scaffold_35 ge...  952     0.0   
NW_024066081.1 Botrytis porri strain MUCL 3234 chromosome Unknown...  942     0.0   
NW_020290507.1 Aspergillus heteromorphus CBS 117.55 chromosome Un...  942     0.0   
NC_016459.1 Thermothielavioides terrestris NRRL 8126 chromosome 3...  933     0.0   
NW_014013638.1 Trichoderma atroviride IMI 206040 chromosome Unkno...  928     0.0   
NW_025763569.1 Microdochium trichocladiopsis strain MPI-CAGE-CH-0...  928     0.0   
NW_025763567.1 Microdochium trichocladiopsis strain MPI-CAGE-CH-0...  928     0.0   
NW_025763545.1 Microdochium trichocladiopsis strain MPI-CAGE-CH-0...  928     0.0   
NC_016478.1 Thermothelomyces thermophilus ATCC 42464 chromosome 7...  924     0.0   
NC_054391.1 Drechmeria coniospora strain ARSEF 6962 chromosome 03...  920     0.0   
NW_006711156.1 Trichoderma reesei QM6a unplaced genomic scaffold ...  918     0.0   
NW_011929459.1 Neurospora crassa OR74A unplaced genomic scaffold ...  918     0.0   
NW_025954037.1 Daldinia vernicosa strain CBS 139.73 unplaced geno...  917     0.0   
NW_022984649.1 Daldinia childiae strain JS-1345 chromosome Unknow...  911     0.0   
NW_022984664.1 Daldinia childiae strain JS-1345 chromosome Unknow...  911     0.0   
NW_026054762.1 Hypoxylon fragiforme strain CBS 206.31 chromosome ...  909     0.0   
NW_015971807.1 Scedosporium apiospermum strain IHEM 14462 chromos...  909     0.0   
NC_063079.1 Purpureocillium takamizusanense chromosome 12, comple...  905     0.0   
NC_063074.1 Purpureocillium takamizusanense chromosome 7, complet...  905     0.0   
NW_024467143.1 Sporothrix brasiliensis 5110 chromosome Unknown Co...  904     0.0   
NW_015971153.1 Sporothrix schenckii 1099-18 chromosome Unknown Co...  904     0.0   
NW_025953564.1 Xylaria bambusicola strain CBS 139988 unplaced gen...  902     0.0   
NW_025953075.1 Daldinia caldariorum strain CBS 122874 unplaced ge...  900     0.0   
NW_002990327.1 Talaromyces stipitatus ATCC 10500 scf_110771341491...  900     0.0   
NW_006271980.1 Cordyceps militaris CM01 unplaced genomic scaffold...  900     0.0   
NW_024545242.1 Kazachstania barnettii strain CLIB 1767 genome ass...  898     0.0   
NW_017567026.1 Saitoella complicata NRRL Y-17804 unplaced genomic...  893     0.0   
NW_003299036.1 Tuber melanosporum Mel28 whole genome shotgun sequ...  891     0.0   
NW_003298908.1 Tuber melanosporum Mel28 whole genome shotgun sequ...  891     0.0   
NW_017253332.1 Phialophora attinorum strain CBS 131958 chromosome...  885     0.0   
NW_020185488.1 Sordaria macrospora k-hell, WGS project CABT000000...  885     0.0   
NC_005788.4 Eremothecium gossypii ATCC 10895 chromosome VII, comp...  885     0.0   
NW_003298972.1 Tuber melanosporum Mel28 whole genome shotgun sequ...  876     0.0   
NW_025764609.1 Ilyonectria robusta strain PMI_751 chromosome Unkn...  869     0.0   
NC_016493.1 Naumovozyma castellii CBS 4309 chromosome 3, complete...  865     0.0   
NW_019212883.1 Lachancea lanzarotensis genome assembly LALA0, sca...  865     0.0   
NW_023501017.1 Colletotrichum siamense strain Cg363 chromosome Un...  865     0.0   
NC_035922.1 Kazachstania naganishii CBS 8797 chromosome 1, comple...  863     0.0   
NW_025763505.1 Fusarium flagelliforme strain FIESC 12 MPI-CAGE-AA...  861     0.0   
NW_026055165.1 Neoarthrinium moseri strain CBS 164.80 chromosome ...  861     0.0   
NC_016485.2 Naumovozyma dairenensis CBS 421 chromosome 7, complet...  861     0.0   
NC_035795.1 Pochonia chlamydosporia 170 chromosome 6, whole genom...  861     0.0   
NW_023500971.1 Colletotrichum aenigma strain Cg56 chromosome Unkn...  859     0.0   
NW_023500963.1 Colletotrichum aenigma strain Cg56 chromosome Unkn...  859     0.0   
NW_023500958.1 Colletotrichum aenigma strain Cg56 chromosome Unkn...  859     0.0   
NW_023500949.1 Colletotrichum aenigma strain Cg56 chromosome Unkn...  859     0.0   
NW_023500946.1 Colletotrichum aenigma strain Cg56 chromosome Unkn...  859     0.0   
NW_023500925.1 Colletotrichum aenigma strain Cg56 chromosome Unkn...  859     0.0   
NW_023500921.1 Colletotrichum aenigma strain Cg56 chromosome Unkn...  859     0.0   
NW_023500910.1 Colletotrichum aenigma strain Cg56 chromosome Unkn...  859     0.0   
NW_025763396.1 Truncatella angustata strain MPI-SDFR-AT-0073 chro...  857     0.0   
NW_014574716.1 Metarhizium brunneum ARSEF 3297 chromosome Unknown...  857     0.0   
NW_022995053.1 Diutina rugosa strain CBS 613 chromosome Unknown s...  856     0.0   
NC_013084.1 Lachancea thermotolerans CBS 6340 chromosome H comple...  854     0.0   
NW_001837910.1 Fusarium graminearum PH-1 supercont3.18 genomic sc...  850     0.0   
NW_001837906.1 Fusarium graminearum PH-1 supercont3.22 genomic sc...  850     0.0   
NC_026477.1 Fusarium graminearum PH-1 chromosome 4, whole genome ...  850     0.0   
NW_017387867.1 Fusarium verticillioides 7600 chromosome Unknown s...  850     0.0   
NC_031677.1 Fusarium verticillioides 7600 chromosome 3, whole gen...  850     0.0   
NC_050726.1 Zygotorulaspora mrakii chromosome 8, complete sequence    850     0.0   
NC_050722.1 Zygotorulaspora mrakii chromosome 4, complete sequence    850     0.0   
NW_025408615.1 Fusarium musae strain F31 chromosome Unknown conti...  850     0.0   
NW_023501247.1 Fusarium tjaetaba strain NRRL 66243 chromosome Unk...  850     0.0   
NW_022157841.1 Fusarium coffeatum strain FIESC_28 chromosome Unkn...  850     0.0   
NW_025408665.1 Fusarium poae strain DAOMC 252244 chromosome Unkno...  848     0.0   
NW_001809796.1 Meyerozyma guilliermondii ATCC 6260 scaffold_5 gen...  848     0.0   
NW_003020045.1 Candida tropicalis MYA-3404 genomic scaffold super...  846     0.0   
NW_003020039.1 Candida tropicalis MYA-3404 genomic scaffold super...  846     0.0   
NC_031674.1 Sugiyamaella lignohabitans strain CBS 10342 chromosom...  846     0.0   
NW_001510435.1 Aspergillus clavatus NRRL 1 1099423829752 genomic ...  845     0.0   
NC_016452.1 Eremothecium cymbalariae DBVPG#7215 chromosome 4, com...  845     0.0   
NC_058402.1 Fusarium poae strain DAOMC 252244 chromosome 4, whole...  845     0.0   
NC_009043.1 Scheffersomyces stipitis CBS 6054 chromosome 3, compl...  839     0.0   
NC_038015.1 Fusarium venenatum strain A3/5 genome assembly, chrom...  839     0.0   
NC_064679.1 Colletotrichum lupini chromosome 6, complete sequence     837     0.0   
NC_060201.1 Saccharomycodes ludwigii strain NBRC 1722 chromosome ...  837     0.0   
NC_006035.2 [Candida] glabrata strain CBS138 chromosome L complet...  835     0.0   
NW_026054852.1 Colletotrichum spaethianum MAFF 239500 DNA, contig...  835     0.0   
NW_025764785.1 Emericellopsis atlantica unplaced genomic scaffold...  835     0.0   
NC_001144.5 Saccharomyces cerevisiae S288C chromosome XII, comple...  833     0.0   
NC_016508.1 Torulaspora delbrueckii CBS 1146 chromosome 8, comple...  833     0.0   
NC_050732.1 Torulaspora globosa chromosome 6, complete sequence       833     0.0   
NW_017963550.1 Aspergillus aculeatus ATCC 16872 unplaced genomic ...  832     0.0   
NW_014040569.1 Grosmannia clavigera kw1407 unplaced genomic scaff...  830     0.0   
NW_002196671.1 Talaromyces marneffei ATCC 18224 scf_1105668340730...  830     0.0   
NW_007361116.1 Colletotrichum graminicola M1.001 genomic scaffold...  819     0.0   
NC_020189.1 Tetrapisispora blattae CBS 6284 chromosome 5, complet...  819     0.0   
NC_020188.1 Tetrapisispora blattae CBS 6284 chromosome 4, complet...  819     0.0   
NW_001510380.1 Aspergillus clavatus NRRL 1 1099423829824 genomic ...  809     0.0   
NW_024468028.1 Protomyces lactucae-debilis strain 12-1054 chromos...  808     0.0   
NW_024468018.1 Protomyces lactucae-debilis strain 12-1054 chromos...  808     0.0   
NW_022985539.1 Neohortaea acidophila strain CBS 113389 unplaced g...  806     0.0   
NC_012994.1 Zygosaccharomyces rouxii strain CBS732 chromosome E c...  804     0.0   
NW_007361564.1 Colletotrichum graminicola M1.001 genomic scaffold...  802     0.0   
NW_024468914.1 Cryphonectria parasitica EP155 unplaced genomic sc...  793     0.0   
NW_026054736.1 Ophidiomyces ophidiicola strain CBS 122913 chromos...  785     0.0   
NW_001510398.1 Aspergillus clavatus NRRL 1 1099423829790 genomic ...  774     0.0   
NC_016528.1 Tetrapisispora phaffii CBS 4417 chromosome 9, complet...  774     0.0   
NW_001510370.1 Aspergillus clavatus NRRL 1 1099423829834 genomic ...  765     0.0   
NW_026054719.1 Ophidiomyces ophidiicola strain CBS 122913 chromos...  760     0.0   
NW_003315035.1 Verticillium alfalfae VaMs.102 supercont1.4 genomi...  750     0.0   
NW_021167535.1 Verticillium nonalfalfae strain VnAa140/NRRL 66861...  747     0.0   
NW_024468945.1 Cucurbitaria berberidis CBS 394.84 unplaced genomi...  743     0.0   
NW_002990272.1 Talaromyces stipitatus ATCC 10500 scf_110771341540...  708     0.0   
NW_020194432.1 Aspergillus steynii IBT 23096 chromosome Unknown P...  689     0.0   
NW_001837904.1 Fusarium graminearum PH-1 supercont3.24 genomic sc...  686     0.0   
NC_042507.1 Pichia kudriavzevii chromosome 2, complete sequence       686     0.0   
NC_042506.1 Pichia kudriavzevii chromosome 1, complete sequence       686     0.0   
NW_001813677.1 Lodderomyces elongisporus NRRL YB-4239 supercont1....  671     0.0   
NW_024467205.1 Dacryopinax primogenitus strain DJM-731 SS1 chromo...  669     0.0   
NW_001813769.1 Histoplasma capsulatum NAm1 scaffold_213 genomic s...  667     0.0   
NW_001813942.1 Histoplasma capsulatum NAm1 scaffold_44 genomic sc...  665     0.0   
NW_020290543.1 Aspergillus heteromorphus CBS 117.55 chromosome Un...  643     0.0   
NW_001510401.1 Aspergillus clavatus NRRL 1 1099423829787 genomic ...  632     8e-178
NW_022474436.1 Colletotrichum fructicola strain CGMCC3.17371 chro...  625     1e-175
NW_002196705.1 Talaromyces marneffei ATCC 18224 scf_1105668341002...  619     6e-174
NW_002196661.1 Talaromyces marneffei ATCC 18224 scf_1105668340764...  610     4e-171
NW_017963189.1 Aspergillus aculeatus ATCC 16872 unplaced genomic ...  603     6e-169
NW_022985149.1 Eremomyces bilateralis CBS 781.70 unplaced genomic...  571     2e-159
NW_007360214.1 Exserohilum turcica Et28A unplaced genomic scaffol...  566     8e-158
NW_022984788.1 Didymella exigua CBS 183.55 unplaced genomic scaff...  553     6e-154
NW_003052493.1 Uncinocarpus reesii 1704 scaffold_8 genomic scaffo...  553     6e-154
NW_024066177.1 Ascochyta rabiei isolate Me14 chromosome Unknown A...  551     2e-153
NC_057321.1 Ustilaginoidea virens chromosome 6, complete sequence     549     8e-153
NW_025763614.1 Alternaria rosae strain MPI-PUGE-AT-0040 chromosom...  547     3e-152
NW_003052491.1 Uncinocarpus reesii 1704 scaffold_10 genomic scaff...  542     1e-150
NW_022475373.1 Aspergillus caelatus strain CBS 763.97 unplaced ge...  540     5e-150
NW_024469044.1 Aspergillus fijiensis CBS 313.89 unplaced genomic ...  534     2e-148
NW_006912916.1 Capronia epimyces CBS 606.96 aczIQ-supercont1.13, ...  529     1e-146
NW_020291133.1 Aspergillus neoniger CBS 115656 unplaced genomic s...  520     6e-144
NW_002196807.1 Talaromyces marneffei ATCC 18224 scf_1107713384153...  514     3e-142
NW_001837908.1 Fusarium graminearum PH-1 supercont3.20 genomic sc...  507     5e-140
NC_032096.1 Candida albicans SC5314 chromosome R, complete sequence   490     5e-135
NW_024066153.1 Alternaria burnsii strain CBS107.38 chromosome Unk...  488     2e-134
NC_018301.1 Candida orthopsilosis Co 90-125, chromosome 7 draft s...  484     2e-133
NC_012867.1 Candida dubliniensis CD36 chromosome R, complete sequ...  484     2e-133
NW_003316009.1 Coccidioides posadasii C735 delta SOWgp chromosome...  484     2e-133
NW_007360205.1 Exserohilum turcica Et28A unplaced genomic scaffol...  483     8e-133
NW_006767426.1 Spathaspora passalidarum NRRL Y-27907 unplaced gen...  483     8e-133
NW_025763541.1 Boeremia exigua strain MPI-SDFR-AT-0100 chromosome...  483     8e-133
NW_026055390.1 Candida oxycetoniae strain CBS 10844 chromosome Un...  483     8e-133
NW_019172956.1 Kuraishia capsulata CBS 1993 genomic scaffold, Kur...  481     3e-132
NW_023503284.1 Candida parapsilosis strain CDC317 annotated conti...  479     1e-131
NW_001884610.1 Parastagonospora nodorum SN15 chromosome Unknown s...  473     5e-130
NW_001510447.1 Aspergillus clavatus NRRL 1 1099423829739 genomic ...  472     2e-129
NW_026057492.1 [Candida] subhashii strain CBS 10753 chromosome Un...  472     2e-129
NW_015385893.1 Debaryomyces fabryi strain CBS 789 chromosome Unkn...  472     2e-129
NC_018947.1 Kazachstania africana CBS 2517 chromosome 8, complete...  470     6e-129
NW_003052480.1 Uncinocarpus reesii 1704 scaffold_21 genomic scaff...  468     2e-128
NC_006040.1 Kluyveromyces lactis strain NRRL Y-1140 chromosome D ...  460     4e-126
NW_017567119.1 Wickerhamomyces anomalus NRRL Y-366-8 unplaced gen...  460     4e-126
NC_036029.1 Kluyveromyces marxianus DMKU3-1042 DNA, complete geno...  460     4e-126
NW_001813793.1 Histoplasma capsulatum NAm1 scaffold_189 genomic s...  453     6e-124
NW_025065079.1 Scheffersomyces spartinae strain ARV_011 chromosom...  449     8e-123
NW_002990312.1 Talaromyces stipitatus ATCC 10500 scf_110771341432...  449     8e-123
NW_001834692.1 Vanderwaltozyma polyspora DSM 70294 KpolScaffold10...  448     3e-122
NW_001834471.1 Vanderwaltozyma polyspora DSM 70294 KpolScaffold53...  448     3e-122
NW_001510408.1 Aspergillus clavatus NRRL 1 1099423829780 genomic ...  446     1e-121
NW_011887394.1 Wickerhamomyces ciferrii WGS project CAIF00000000 ...  444     4e-121
NW_001834437.1 Vanderwaltozyma polyspora DSM 70294 KpolScaffold51...  442     1e-120
NW_022475135.1 Aspergillus pseudotamarii strain CBS 117625 unplac...  442     1e-120
NW_025763930.1 Ogataea philodendri strain CBS6075 chromosome Unkn...  442     1e-120
NW_017264704.1 Ogataea polymorpha strain NCYC 495 leu1.1 chromoso...  436     6e-119
NW_025065235.1 Ogataea angusta isolate 61-244 chromosome Unknown ...  436     6e-119
NC_027866.1 Ogataea parapolymorpha DL-1 chromosome I, whole genom...  431     3e-117
NW_025065177.1 Ogataea haglerorum isolate 81-453-3 chromosome Unk...  431     3e-117
NW_020194004.1 Wickerhamiella sorbophila strain DS02 chromosome U...  425     1e-115
NW_020194005.1 Wickerhamiella sorbophila strain DS02 chromosome U...  425     1e-115
NW_020193984.1 Wickerhamiella sorbophila strain DS02 chromosome U...  425     1e-115
NW_002990322.1 Talaromyces stipitatus ATCC 10500 scf_110771341627...  425     1e-115
NC_003421.2 Schizosaccharomyces pombe chromosome III, complete se...  424     5e-115
NW_025091288.1 Aspergillus pseudoviridinutans IFM 55266 DNA, scaf...  418     2e-113
NC_054682.1 Brettanomyces bruxellensis chromosome 1, complete seq...  414     3e-112
NC_054684.1 Brettanomyces bruxellensis chromosome 3, complete seq...  411     4e-111
NW_017264949.1 Rhodotorula graminis WP1 unplaced genomic scaffold...  411     4e-111
NW_002990499.1 Talaromyces stipitatus ATCC 10500 scf_110771341630...  407     5e-110
NW_021640174.1 [Candida] auris strain B11221 chromosome Unknown s...  405     2e-109
NW_021640171.1 [Candida] auris strain B11221 chromosome Unknown s...  405     2e-109
NW_021640173.1 [Candida] auris strain B11221 chromosome Unknown s...  405     2e-109
NW_021640176.1 [Candida] auris strain B11221 chromosome Unknown s...  405     2e-109
NW_021640177.1 [Candida] auris strain B11221 chromosome Unknown s...  405     2e-109
NW_021640178.1 [Candida] auris strain B11221 chromosome Unknown s...  405     2e-109
NW_021640175.1 [Candida] auris strain B11221 chromosome Unknown s...  405     2e-109
NW_021640162.1 [Candida] auris strain B11221 chromosome Unknown s...  405     2e-109
NW_021640179.1 [Candida] auris strain B11221 chromosome Unknown s...  403     7e-109
NW_001837905.1 Fusarium graminearum PH-1 supercont3.23 genomic sc...  403     7e-109
NW_001834527.1 Vanderwaltozyma polyspora DSM 70294 KpolScaffold54...  403     7e-109
NC_054690.1 Brettanomyces bruxellensis chromosome 9, complete seq...  401     2e-108
NW_019028973.1 Kockovaella imperatae strain NRRL Y-17943 chromoso...  399     8e-108
NC_040196.1 Malassezia restricta chromosome IV, complete sequence     398     3e-107
NW_019028972.1 Kockovaella imperatae strain NRRL Y-17943 chromoso...  398     3e-107
NW_025763639.1 Filobasidium floriforme strain CBS 6241 chromosome...  398     3e-107
NW_020290264.1 Acaromyces ingoldii strain MCA 4198 unplaced genom...  396     1e-106
NW_003101571.1 Clavispora lusitaniae ATCC 42720 scaffold_8 genomi...  396     1e-106
NW_021167133.1 Apiotrichum porosum strain DSM 27194 chromosome Un...  394     4e-106
NW_021167129.1 Apiotrichum porosum strain DSM 27194 chromosome Un...  394     4e-106
NW_019029102.1 Lobosporangium transversale strain NRRL 3116 chrom...  394     4e-106
NW_017607714.1 Fusarium pseudograminearum CS3096 unplaced genomic...  394     4e-106
NW_011627862.1 Schizosaccharomyces japonicus yFS275 unplaced geno...  392     1e-105
NW_020289912.1 [Candida] haemuloni strain B11899 chromosome Unkno...  392     1e-105
NW_022474172.1 Kwoniella shandongensis strain CBS 12478 chromosom...  392     1e-105
NW_017387817.1 Malassezia sympodialis ATCC 42132 genomic scaffold...  392     1e-105
NW_006711234.1 Tremella mesenterica DSM 1558 unplaced genomic sca...  390     5e-105
NW_014638881.1 Moesziomyces antarcticus DNA, scaffold: scaffold_v...  390     5e-105
NC_043725.1 Sporisorium graminicola strain CBS 10092 chromosome S...  390     5e-105
NC_043718.1 Sporisorium graminicola strain CBS 10092 chromosome S...  390     5e-105
NW_015961967.1 Kalmanozyma brasiliensis GHG001 unplaced genomic s...  390     5e-105
NW_012133813.1 Pseudozyma hubeiensis SY62 DNA, scaffold: PHS31, w...  390     5e-105
NW_024545293.1 Ustilago hordei strain Uho2 genome assembly, conti...  390     5e-105
NW_022474756.1 Aspergillus alliaceus strain CBS 536.65 unplaced g...  388     2e-104
NW_020194461.1 [Candida] pseudohaemulonii strain B12108 chromosom...  388     2e-104
NW_013185621.1 Schizosaccharomyces octosporus yFS286 unplaced gen...  388     2e-104
NW_020292127.1 Aspergillus ibericus CBS 121593 unplaced genomic s...  387     7e-104
NW_017253153.1 Malassezia pachydermatis strain CBS 1879 chromosom...  387     7e-104
NW_020289900.1 [Candida] duobushaemulonis strain B09383 chromosom...  387     7e-104
NW_020289898.1 [Candida] duobushaemulonis strain B09383 chromosom...  387     7e-104
NW_020289897.1 [Candida] duobushaemulonis strain B09383 chromosom...  387     7e-104


>NT_166520.1 Aspergillus niger CBS 513.88 supercontig An03
Length=1609811

 Score = 2760 bits (1494),  Expect = 0.0
 Identities = 1494/1494 (100%), Gaps = 0/1494 (0%)
 Strand=Plus/Minus

Query  1       CAAGGTTTCCGTAGGTGAACCTGCGGAAGGATCATTACCGAGTGCGGGTCCTTTGGGCCC  60
               ||||||||||||||||||||||||||||||||||||||||||||||||||||||||||||
Sbjct  637682  CAAGGTTTCCGTAGGTGAACCTGCGGAAGGATCATTACCGAGTGCGGGTCCTTTGGGCCC  637623

Query  61      AACCTCCCATCCGTGTCTATTGTACCCTGTTGCTTCGGCGGGCCCGCCGCTTGTCGGCCG  120
               ||||||||||||||||||||||||||||||||||||||||||||||||||||||||||||
Sbjct  637622  AACCTCCCATCCGTGTCTATTGTACCCTGTTGCTTCGGCGGGCCCGCCGCTTGTCGGCCG  637563

Query  121     CCgggggggCGCCTCTGCCCCCCGGGCCCGTGCCCGCCGGAGACCCCAACACGAACACTG  180
               ||||||||||||||||||||||||||||||||||||||||||||||||||||||||||||
Sbjct  637562  CCGGGGGGGCGCCTCTGCCCCCCGGGCCCGTGCCCGCCGGAGACCCCAACACGAACACTG  637503

Query  181     TCTGAAAGCGTGCAGTCTGAGTTGATTGAATGCAATCAGTTAAAACTTTCAACAATGGAT  240
               ||||||||||||||||||||||||||||||||||||||||||||||||||||||||||||
Sbjct  637502  TCTGAAAGCGTGCAGTCTGAGTTGATTGAATGCAATCAGTTAAAACTTTCAACAATGGAT  637443

Query  241     CTCTTGGTTCCGGCATCGATGAAGAACGCAGCGAAATGCGATAACTAATGTGAATTGCAG  300
               ||||||||||||||||||||||||||||||||||||||||||||||||||||||||||||
Sbjct  637442  CTCTTGGTTCCGGCATCGATGAAGAACGCAGCGAAATGCGATAACTAATGTGAATTGCAG  637383

Query  301     AATTCAGTGAATCATCGAGTCTTTGAACGCACATTGCGCCCCCTGGTATTCCGGGGGGCA  360
               ||||||||||||||||||||||||||||||||||||||||||||||||||||||||||||
Sbjct  637382  AATTCAGTGAATCATCGAGTCTTTGAACGCACATTGCGCCCCCTGGTATTCCGGGGGGCA  637323

Query  361     TGCCTGTCCGAGCGTCATTGCTGCCCTCAAGCCCGGCTTGTGTGTTGGGTCGCCGTCCCC  420
               ||||||||||||||||||||||||||||||||||||||||||||||||||||||||||||
Sbjct  637322  TGCCTGTCCGAGCGTCATTGCTGCCCTCAAGCCCGGCTTGTGTGTTGGGTCGCCGTCCCC  637263

Query  421     CTCTCCGGGGGGACGGGCCCGAAAGGCAGCGGCGGCACCGCGTCCGATCCTCGAGCGTAT  480
               ||||||||||||||||||||||||||||||||||||||||||||||||||||||||||||
Sbjct  637262  CTCTCCGGGGGGACGGGCCCGAAAGGCAGCGGCGGCACCGCGTCCGATCCTCGAGCGTAT  637203

Query  481     GGGGCTTTGTCACATGCTCTGTAGGATTGGCCGGCGCCTGCCGACGTTTTCCAACCATTC  540
               ||||||||||||||||||||||||||||||||||||||||||||||||||||||||||||
Sbjct  637202  GGGGCTTTGTCACATGCTCTGTAGGATTGGCCGGCGCCTGCCGACGTTTTCCAACCATTC  637143

Query  541     TTTCCAGGTTGACCTCGGATCAGGTAGGGATACCCGCTGAACTTAAGCATATCAATAAGC  600
               ||||||||||||||||||||||||||||||||||||||||||||||||||||||||||||
Sbjct  637142  TTTCCAGGTTGACCTCGGATCAGGTAGGGATACCCGCTGAACTTAAGCATATCAATAAGC  637083

Query  601     GGAGGAAAAGAAACCAACCGGGATTGCCTCAGTAACGGCGAGTGAAGCGGCAAGAGCTCA  660
               ||||||||||||||||||||||||||||||||||||||||||||||||||||||||||||
Sbjct  637082  GGAGGAAAAGAAACCAACCGGGATTGCCTCAGTAACGGCGAGTGAAGCGGCAAGAGCTCA  637023

Query  661     AATTTGAAAGCTGGCTCCTTCGGAGTCCGCATTGTAATTTGCAGAGGATGCTTTGGGTGC  720
               ||||||||||||||||||||||||||||||||||||||||||||||||||||||||||||
Sbjct  637022  AATTTGAAAGCTGGCTCCTTCGGAGTCCGCATTGTAATTTGCAGAGGATGCTTTGGGTGC  636963

Query  721     GGCCCCCGTCTAAGTGCCCTGGAACGGGCCGTCAGAGAGGGTGAGAATCCCGTCTTGGGC  780
               ||||||||||||||||||||||||||||||||||||||||||||||||||||||||||||
Sbjct  636962  GGCCCCCGTCTAAGTGCCCTGGAACGGGCCGTCAGAGAGGGTGAGAATCCCGTCTTGGGC  636903

Query  781     GGGGTGTCCGTGCCCGTGTAAAGCTCCTTCGACGAGTCGAGTTGTTTGGGAATGCAGCTC  840
               ||||||||||||||||||||||||||||||||||||||||||||||||||||||||||||
Sbjct  636902  GGGGTGTCCGTGCCCGTGTAAAGCTCCTTCGACGAGTCGAGTTGTTTGGGAATGCAGCTC  636843

Query  841     TAAATGGGTGGTAAATTTCATCTAAAGCTAAATACTGGCCGGAGACCGATAGCGCACAAG  900
               ||||||||||||||||||||||||||||||||||||||||||||||||||||||||||||
Sbjct  636842  TAAATGGGTGGTAAATTTCATCTAAAGCTAAATACTGGCCGGAGACCGATAGCGCACAAG  636783

Query  901     TAGAGTGATCGAAAGATGAAAAGCACTTTGAAAAGAGAGTTAAACAGCACGTGAAATTGT  960
               ||||||||||||||||||||||||||||||||||||||||||||||||||||||||||||
Sbjct  636782  TAGAGTGATCGAAAGATGAAAAGCACTTTGAAAAGAGAGTTAAACAGCACGTGAAATTGT  636723

Query  961     TGAAAGGGAAGCGCTTGCGACCAGACTCGCCCGCGGGGTTCAGCCGGCATTCGTGCCGGT  1020
               ||||||||||||||||||||||||||||||||||||||||||||||||||||||||||||
Sbjct  636722  TGAAAGGGAAGCGCTTGCGACCAGACTCGCCCGCGGGGTTCAGCCGGCATTCGTGCCGGT  636663

Query  1021    GTACTTCCCCGTGGGCGGGCCAGCGTCGGTTTGGGCGGCCGGTCAAAGGCCCCTGGAATG  1080
               ||||||||||||||||||||||||||||||||||||||||||||||||||||||||||||
Sbjct  636662  GTACTTCCCCGTGGGCGGGCCAGCGTCGGTTTGGGCGGCCGGTCAAAGGCCCCTGGAATG  636603

Query  1081    TAGTGCCCTCCGGGGCACCTTATAGCCAGGGGTGCAATGCGGCCAGCCTGGACCGAGGAA  1140
               ||||||||||||||||||||||||||||||||||||||||||||||||||||||||||||
Sbjct  636602  TAGTGCCCTCCGGGGCACCTTATAGCCAGGGGTGCAATGCGGCCAGCCTGGACCGAGGAA  636543

Query  1141    CGCGCTTCGGCACGGACGCTGGCATAATGGTCGTAAACGACCCGTCTTGAAACACGGACC  1200
               ||||||||||||||||||||||||||||||||||||||||||||||||||||||||||||
Sbjct  636542  CGCGCTTCGGCACGGACGCTGGCATAATGGTCGTAAACGACCCGTCTTGAAACACGGACC  636483

Query  1201    AAGGAGTCTAACATCTACGCGAGTGTTCGGGTGTCAAACCCGTGCGCGCAGTGAAAGCGA  1260
               ||||||||||||||||||||||||||||||||||||||||||||||||||||||||||||
Sbjct  636482  AAGGAGTCTAACATCTACGCGAGTGTTCGGGTGTCAAACCCGTGCGCGCAGTGAAAGCGA  636423

Query  1261    ACGGAGGTGGGAGCCCCCTTGCGGGGCGCACCATCGACCGATCCTGATGTCTTCGGATGG  1320
               ||||||||||||||||||||||||||||||||||||||||||||||||||||||||||||
Sbjct  636422  ACGGAGGTGGGAGCCCCCTTGCGGGGCGCACCATCGACCGATCCTGATGTCTTCGGATGG  636363

Query  1321    ATTTGAGTAAGAGCGTAGCTGTGGGGACCCGAAAGATGGTGAACTATGCCTGAATAGGGC  1380
               ||||||||||||||||||||||||||||||||||||||||||||||||||||||||||||
Sbjct  636362  ATTTGAGTAAGAGCGTAGCTGTGGGGACCCGAAAGATGGTGAACTATGCCTGAATAGGGC  636303

Query  1381    GAAGCCAGAGGAAACTCTGGTGGAGGCTCGCAGCGGTTCTGACGTGCAAATCGATCGTCA  1440
               ||||||||||||||||||||||||||||||||||||||||||||||||||||||||||||
Sbjct  636302  GAAGCCAGAGGAAACTCTGGTGGAGGCTCGCAGCGGTTCTGACGTGCAAATCGATCGTCA  636243

Query  1441    AATTTGGGTATAGGGGCGAAAGACTAATCGAACCATCTAGTAGCTGGTTCCTGC  1494
               ||||||||||||||||||||||||||||||||||||||||||||||||||||||
Sbjct  636242  AATTTGGGTATAGGGGCGAAAGACTAATCGAACCATCTAGTAGCTGGTTCCTGC  636189


 Score = 2760 bits (1494),  Expect = 0.0
 Identities = 1494/1494 (100%), Gaps = 0/1494 (0%)
 Strand=Plus/Minus

Query  1       CAAGGTTTCCGTAGGTGAACCTGCGGAAGGATCATTACCGAGTGCGGGTCCTTTGGGCCC  60
               ||||||||||||||||||||||||||||||||||||||||||||||||||||||||||||
Sbjct  654070  CAAGGTTTCCGTAGGTGAACCTGCGGAAGGATCATTACCGAGTGCGGGTCCTTTGGGCCC  654011

Query  61      AACCTCCCATCCGTGTCTATTGTACCCTGTTGCTTCGGCGGGCCCGCCGCTTGTCGGCCG  120
               ||||||||||||||||||||||||||||||||||||||||||||||||||||||||||||
Sbjct  654010  AACCTCCCATCCGTGTCTATTGTACCCTGTTGCTTCGGCGGGCCCGCCGCTTGTCGGCCG  653951

Query  121     CCgggggggCGCCTCTGCCCCCCGGGCCCGTGCCCGCCGGAGACCCCAACACGAACACTG  180
               ||||||||||||||||||||||||||||||||||||||||||||||||||||||||||||
Sbjct  653950  CCGGGGGGGCGCCTCTGCCCCCCGGGCCCGTGCCCGCCGGAGACCCCAACACGAACACTG  653891

Query  181     TCTGAAAGCGTGCAGTCTGAGTTGATTGAATGCAATCAGTTAAAACTTTCAACAATGGAT  240
               ||||||||||||||||||||||||||||||||||||||||||||||||||||||||||||
Sbjct  653890  TCTGAAAGCGTGCAGTCTGAGTTGATTGAATGCAATCAGTTAAAACTTTCAACAATGGAT  653831

Query  241     CTCTTGGTTCCGGCATCGATGAAGAACGCAGCGAAATGCGATAACTAATGTGAATTGCAG  300
               ||||||||||||||||||||||||||||||||||||||||||||||||||||||||||||
Sbjct  653830  CTCTTGGTTCCGGCATCGATGAAGAACGCAGCGAAATGCGATAACTAATGTGAATTGCAG  653771

Query  301     AATTCAGTGAATCATCGAGTCTTTGAACGCACATTGCGCCCCCTGGTATTCCGGGGGGCA  360
               ||||||||||||||||||||||||||||||||||||||||||||||||||||||||||||
Sbjct  653770  AATTCAGTGAATCATCGAGTCTTTGAACGCACATTGCGCCCCCTGGTATTCCGGGGGGCA  653711

Query  361     TGCCTGTCCGAGCGTCATTGCTGCCCTCAAGCCCGGCTTGTGTGTTGGGTCGCCGTCCCC  420
               ||||||||||||||||||||||||||||||||||||||||||||||||||||||||||||
Sbjct  653710  TGCCTGTCCGAGCGTCATTGCTGCCCTCAAGCCCGGCTTGTGTGTTGGGTCGCCGTCCCC  653651

Query  421     CTCTCCGGGGGGACGGGCCCGAAAGGCAGCGGCGGCACCGCGTCCGATCCTCGAGCGTAT  480
               ||||||||||||||||||||||||||||||||||||||||||||||||||||||||||||
Sbjct  653650  CTCTCCGGGGGGACGGGCCCGAAAGGCAGCGGCGGCACCGCGTCCGATCCTCGAGCGTAT  653591

Query  481     GGGGCTTTGTCACATGCTCTGTAGGATTGGCCGGCGCCTGCCGACGTTTTCCAACCATTC  540
               ||||||||||||||||||||||||||||||||||||||||||||||||||||||||||||
Sbjct  653590  GGGGCTTTGTCACATGCTCTGTAGGATTGGCCGGCGCCTGCCGACGTTTTCCAACCATTC  653531

Query  541     TTTCCAGGTTGACCTCGGATCAGGTAGGGATACCCGCTGAACTTAAGCATATCAATAAGC  600
               ||||||||||||||||||||||||||||||||||||||||||||||||||||||||||||
Sbjct  653530  TTTCCAGGTTGACCTCGGATCAGGTAGGGATACCCGCTGAACTTAAGCATATCAATAAGC  653471

Query  601     GGAGGAAAAGAAACCAACCGGGATTGCCTCAGTAACGGCGAGTGAAGCGGCAAGAGCTCA  660
               ||||||||||||||||||||||||||||||||||||||||||||||||||||||||||||
Sbjct  653470  GGAGGAAAAGAAACCAACCGGGATTGCCTCAGTAACGGCGAGTGAAGCGGCAAGAGCTCA  653411

Query  661     AATTTGAAAGCTGGCTCCTTCGGAGTCCGCATTGTAATTTGCAGAGGATGCTTTGGGTGC  720
               ||||||||||||||||||||||||||||||||||||||||||||||||||||||||||||
Sbjct  653410  AATTTGAAAGCTGGCTCCTTCGGAGTCCGCATTGTAATTTGCAGAGGATGCTTTGGGTGC  653351

Query  721     GGCCCCCGTCTAAGTGCCCTGGAACGGGCCGTCAGAGAGGGTGAGAATCCCGTCTTGGGC  780
               ||||||||||||||||||||||||||||||||||||||||||||||||||||||||||||
Sbjct  653350  GGCCCCCGTCTAAGTGCCCTGGAACGGGCCGTCAGAGAGGGTGAGAATCCCGTCTTGGGC  653291

Query  781     GGGGTGTCCGTGCCCGTGTAAAGCTCCTTCGACGAGTCGAGTTGTTTGGGAATGCAGCTC  840
               ||||||||||||||||||||||||||||||||||||||||||||||||||||||||||||
Sbjct  653290  GGGGTGTCCGTGCCCGTGTAAAGCTCCTTCGACGAGTCGAGTTGTTTGGGAATGCAGCTC  653231

Query  841     TAAATGGGTGGTAAATTTCATCTAAAGCTAAATACTGGCCGGAGACCGATAGCGCACAAG  900
               ||||||||||||||||||||||||||||||||||||||||||||||||||||||||||||
Sbjct  653230  TAAATGGGTGGTAAATTTCATCTAAAGCTAAATACTGGCCGGAGACCGATAGCGCACAAG  653171

Query  901     TAGAGTGATCGAAAGATGAAAAGCACTTTGAAAAGAGAGTTAAACAGCACGTGAAATTGT  960
               ||||||||||||||||||||||||||||||||||||||||||||||||||||||||||||
Sbjct  653170  TAGAGTGATCGAAAGATGAAAAGCACTTTGAAAAGAGAGTTAAACAGCACGTGAAATTGT  653111

Query  961     TGAAAGGGAAGCGCTTGCGACCAGACTCGCCCGCGGGGTTCAGCCGGCATTCGTGCCGGT  1020
               ||||||||||||||||||||||||||||||||||||||||||||||||||||||||||||
Sbjct  653110  TGAAAGGGAAGCGCTTGCGACCAGACTCGCCCGCGGGGTTCAGCCGGCATTCGTGCCGGT  653051

Query  1021    GTACTTCCCCGTGGGCGGGCCAGCGTCGGTTTGGGCGGCCGGTCAAAGGCCCCTGGAATG  1080
               ||||||||||||||||||||||||||||||||||||||||||||||||||||||||||||
Sbjct  653050  GTACTTCCCCGTGGGCGGGCCAGCGTCGGTTTGGGCGGCCGGTCAAAGGCCCCTGGAATG  652991

Query  1081    TAGTGCCCTCCGGGGCACCTTATAGCCAGGGGTGCAATGCGGCCAGCCTGGACCGAGGAA  1140
               ||||||||||||||||||||||||||||||||||||||||||||||||||||||||||||
Sbjct  652990  TAGTGCCCTCCGGGGCACCTTATAGCCAGGGGTGCAATGCGGCCAGCCTGGACCGAGGAA  652931

Query  1141    CGCGCTTCGGCACGGACGCTGGCATAATGGTCGTAAACGACCCGTCTTGAAACACGGACC  1200
               ||||||||||||||||||||||||||||||||||||||||||||||||||||||||||||
Sbjct  652930  CGCGCTTCGGCACGGACGCTGGCATAATGGTCGTAAACGACCCGTCTTGAAACACGGACC  652871

Query  1201    AAGGAGTCTAACATCTACGCGAGTGTTCGGGTGTCAAACCCGTGCGCGCAGTGAAAGCGA  1260
               ||||||||||||||||||||||||||||||||||||||||||||||||||||||||||||
Sbjct  652870  AAGGAGTCTAACATCTACGCGAGTGTTCGGGTGTCAAACCCGTGCGCGCAGTGAAAGCGA  652811

Query  1261    ACGGAGGTGGGAGCCCCCTTGCGGGGCGCACCATCGACCGATCCTGATGTCTTCGGATGG  1320
               ||||||||||||||||||||||||||||||||||||||||||||||||||||||||||||
Sbjct  652810  ACGGAGGTGGGAGCCCCCTTGCGGGGCGCACCATCGACCGATCCTGATGTCTTCGGATGG  652751

Query  1321    ATTTGAGTAAGAGCGTAGCTGTGGGGACCCGAAAGATGGTGAACTATGCCTGAATAGGGC  1380
               ||||||||||||||||||||||||||||||||||||||||||||||||||||||||||||
Sbjct  652750  ATTTGAGTAAGAGCGTAGCTGTGGGGACCCGAAAGATGGTGAACTATGCCTGAATAGGGC  652691

Query  1381    GAAGCCAGAGGAAACTCTGGTGGAGGCTCGCAGCGGTTCTGACGTGCAAATCGATCGTCA  1440
               ||||||||||||||||||||||||||||||||||||||||||||||||||||||||||||
Sbjct  652690  GAAGCCAGAGGAAACTCTGGTGGAGGCTCGCAGCGGTTCTGACGTGCAAATCGATCGTCA  652631

Query  1441    AATTTGGGTATAGGGGCGAAAGACTAATCGAACCATCTAGTAGCTGGTTCCTGC  1494
               ||||||||||||||||||||||||||||||||||||||||||||||||||||||
Sbjct  652630  AATTTGGGTATAGGGGCGAAAGACTAATCGAACCATCTAGTAGCTGGTTCCTGC  652577


 Score = 2760 bits (1494),  Expect = 0.0
 Identities = 1494/1494 (100%), Gaps = 0/1494 (0%)
 Strand=Plus/Minus

Query  1       CAAGGTTTCCGTAGGTGAACCTGCGGAAGGATCATTACCGAGTGCGGGTCCTTTGGGCCC  60
               ||||||||||||||||||||||||||||||||||||||||||||||||||||||||||||
Sbjct  662029  CAAGGTTTCCGTAGGTGAACCTGCGGAAGGATCATTACCGAGTGCGGGTCCTTTGGGCCC  661970

Query  61      AACCTCCCATCCGTGTCTATTGTACCCTGTTGCTTCGGCGGGCCCGCCGCTTGTCGGCCG  120
               ||||||||||||||||||||||||||||||||||||||||||||||||||||||||||||
Sbjct  661969  AACCTCCCATCCGTGTCTATTGTACCCTGTTGCTTCGGCGGGCCCGCCGCTTGTCGGCCG  661910

Query  121     CCgggggggCGCCTCTGCCCCCCGGGCCCGTGCCCGCCGGAGACCCCAACACGAACACTG  180
               ||||||||||||||||||||||||||||||||||||||||||||||||||||||||||||
Sbjct  661909  CCGGGGGGGCGCCTCTGCCCCCCGGGCCCGTGCCCGCCGGAGACCCCAACACGAACACTG  661850

Query  181     TCTGAAAGCGTGCAGTCTGAGTTGATTGAATGCAATCAGTTAAAACTTTCAACAATGGAT  240
               ||||||||||||||||||||||||||||||||||||||||||||||||||||||||||||
Sbjct  661849  TCTGAAAGCGTGCAGTCTGAGTTGATTGAATGCAATCAGTTAAAACTTTCAACAATGGAT  661790

Query  241     CTCTTGGTTCCGGCATCGATGAAGAACGCAGCGAAATGCGATAACTAATGTGAATTGCAG  300
               ||||||||||||||||||||||||||||||||||||||||||||||||||||||||||||
Sbjct  661789  CTCTTGGTTCCGGCATCGATGAAGAACGCAGCGAAATGCGATAACTAATGTGAATTGCAG  661730

Query  301     AATTCAGTGAATCATCGAGTCTTTGAACGCACATTGCGCCCCCTGGTATTCCGGGGGGCA  360
               ||||||||||||||||||||||||||||||||||||||||||||||||||||||||||||
Sbjct  661729  AATTCAGTGAATCATCGAGTCTTTGAACGCACATTGCGCCCCCTGGTATTCCGGGGGGCA  661670

Query  361     TGCCTGTCCGAGCGTCATTGCTGCCCTCAAGCCCGGCTTGTGTGTTGGGTCGCCGTCCCC  420
               ||||||||||||||||||||||||||||||||||||||||||||||||||||||||||||
Sbjct  661669  TGCCTGTCCGAGCGTCATTGCTGCCCTCAAGCCCGGCTTGTGTGTTGGGTCGCCGTCCCC  661610

Query  421     CTCTCCGGGGGGACGGGCCCGAAAGGCAGCGGCGGCACCGCGTCCGATCCTCGAGCGTAT  480
               ||||||||||||||||||||||||||||||||||||||||||||||||||||||||||||
Sbjct  661609  CTCTCCGGGGGGACGGGCCCGAAAGGCAGCGGCGGCACCGCGTCCGATCCTCGAGCGTAT  661550

Query  481     GGGGCTTTGTCACATGCTCTGTAGGATTGGCCGGCGCCTGCCGACGTTTTCCAACCATTC  540
               ||||||||||||||||||||||||||||||||||||||||||||||||||||||||||||
Sbjct  661549  GGGGCTTTGTCACATGCTCTGTAGGATTGGCCGGCGCCTGCCGACGTTTTCCAACCATTC  661490

Query  541     TTTCCAGGTTGACCTCGGATCAGGTAGGGATACCCGCTGAACTTAAGCATATCAATAAGC  600
               ||||||||||||||||||||||||||||||||||||||||||||||||||||||||||||
Sbjct  661489  TTTCCAGGTTGACCTCGGATCAGGTAGGGATACCCGCTGAACTTAAGCATATCAATAAGC  661430

Query  601     GGAGGAAAAGAAACCAACCGGGATTGCCTCAGTAACGGCGAGTGAAGCGGCAAGAGCTCA  660
               ||||||||||||||||||||||||||||||||||||||||||||||||||||||||||||
Sbjct  661429  GGAGGAAAAGAAACCAACCGGGATTGCCTCAGTAACGGCGAGTGAAGCGGCAAGAGCTCA  661370

Query  661     AATTTGAAAGCTGGCTCCTTCGGAGTCCGCATTGTAATTTGCAGAGGATGCTTTGGGTGC  720
               ||||||||||||||||||||||||||||||||||||||||||||||||||||||||||||
Sbjct  661369  AATTTGAAAGCTGGCTCCTTCGGAGTCCGCATTGTAATTTGCAGAGGATGCTTTGGGTGC  661310

Query  721     GGCCCCCGTCTAAGTGCCCTGGAACGGGCCGTCAGAGAGGGTGAGAATCCCGTCTTGGGC  780
               ||||||||||||||||||||||||||||||||||||||||||||||||||||||||||||
Sbjct  661309  GGCCCCCGTCTAAGTGCCCTGGAACGGGCCGTCAGAGAGGGTGAGAATCCCGTCTTGGGC  661250

Query  781     GGGGTGTCCGTGCCCGTGTAAAGCTCCTTCGACGAGTCGAGTTGTTTGGGAATGCAGCTC  840
               ||||||||||||||||||||||||||||||||||||||||||||||||||||||||||||
Sbjct  661249  GGGGTGTCCGTGCCCGTGTAAAGCTCCTTCGACGAGTCGAGTTGTTTGGGAATGCAGCTC  661190

Query  841     TAAATGGGTGGTAAATTTCATCTAAAGCTAAATACTGGCCGGAGACCGATAGCGCACAAG  900
               ||||||||||||||||||||||||||||||||||||||||||||||||||||||||||||
Sbjct  661189  TAAATGGGTGGTAAATTTCATCTAAAGCTAAATACTGGCCGGAGACCGATAGCGCACAAG  661130

Query  901     TAGAGTGATCGAAAGATGAAAAGCACTTTGAAAAGAGAGTTAAACAGCACGTGAAATTGT  960
               ||||||||||||||||||||||||||||||||||||||||||||||||||||||||||||
Sbjct  661129  TAGAGTGATCGAAAGATGAAAAGCACTTTGAAAAGAGAGTTAAACAGCACGTGAAATTGT  661070

Query  961     TGAAAGGGAAGCGCTTGCGACCAGACTCGCCCGCGGGGTTCAGCCGGCATTCGTGCCGGT  1020
               ||||||||||||||||||||||||||||||||||||||||||||||||||||||||||||
Sbjct  661069  TGAAAGGGAAGCGCTTGCGACCAGACTCGCCCGCGGGGTTCAGCCGGCATTCGTGCCGGT  661010

Query  1021    GTACTTCCCCGTGGGCGGGCCAGCGTCGGTTTGGGCGGCCGGTCAAAGGCCCCTGGAATG  1080
               ||||||||||||||||||||||||||||||||||||||||||||||||||||||||||||
Sbjct  661009  GTACTTCCCCGTGGGCGGGCCAGCGTCGGTTTGGGCGGCCGGTCAAAGGCCCCTGGAATG  660950

Query  1081    TAGTGCCCTCCGGGGCACCTTATAGCCAGGGGTGCAATGCGGCCAGCCTGGACCGAGGAA  1140
               ||||||||||||||||||||||||||||||||||||||||||||||||||||||||||||
Sbjct  660949  TAGTGCCCTCCGGGGCACCTTATAGCCAGGGGTGCAATGCGGCCAGCCTGGACCGAGGAA  660890

Query  1141    CGCGCTTCGGCACGGACGCTGGCATAATGGTCGTAAACGACCCGTCTTGAAACACGGACC  1200
               ||||||||||||||||||||||||||||||||||||||||||||||||||||||||||||
Sbjct  660889  CGCGCTTCGGCACGGACGCTGGCATAATGGTCGTAAACGACCCGTCTTGAAACACGGACC  660830

Query  1201    AAGGAGTCTAACATCTACGCGAGTGTTCGGGTGTCAAACCCGTGCGCGCAGTGAAAGCGA  1260
               ||||||||||||||||||||||||||||||||||||||||||||||||||||||||||||
Sbjct  660829  AAGGAGTCTAACATCTACGCGAGTGTTCGGGTGTCAAACCCGTGCGCGCAGTGAAAGCGA  660770

Query  1261    ACGGAGGTGGGAGCCCCCTTGCGGGGCGCACCATCGACCGATCCTGATGTCTTCGGATGG  1320
               ||||||||||||||||||||||||||||||||||||||||||||||||||||||||||||
Sbjct  660769  ACGGAGGTGGGAGCCCCCTTGCGGGGCGCACCATCGACCGATCCTGATGTCTTCGGATGG  660710

Query  1321    ATTTGAGTAAGAGCGTAGCTGTGGGGACCCGAAAGATGGTGAACTATGCCTGAATAGGGC  1380
               ||||||||||||||||||||||||||||||||||||||||||||||||||||||||||||
Sbjct  660709  ATTTGAGTAAGAGCGTAGCTGTGGGGACCCGAAAGATGGTGAACTATGCCTGAATAGGGC  660650

Query  1381    GAAGCCAGAGGAAACTCTGGTGGAGGCTCGCAGCGGTTCTGACGTGCAAATCGATCGTCA  1440
               ||||||||||||||||||||||||||||||||||||||||||||||||||||||||||||
Sbjct  660649  GAAGCCAGAGGAAACTCTGGTGGAGGCTCGCAGCGGTTCTGACGTGCAAATCGATCGTCA  660590

Query  1441    AATTTGGGTATAGGGGCGAAAGACTAATCGAACCATCTAGTAGCTGGTTCCTGC  1494
               ||||||||||||||||||||||||||||||||||||||||||||||||||||||
Sbjct  660589  AATTTGGGTATAGGGGCGAAAGACTAATCGAACCATCTAGTAGCTGGTTCCTGC  660536


 Score = 2407 bits (1303),  Expect = 0.0
 Identities = 1303/1303 (100%), Gaps = 0/1303 (0%)
 Strand=Plus/Minus

Query  1       CAAGGTTTCCGTAGGTGAACCTGCGGAAGGATCATTACCGAGTGCGGGTCCTTTGGGCCC  60
               ||||||||||||||||||||||||||||||||||||||||||||||||||||||||||||
Sbjct  646111  CAAGGTTTCCGTAGGTGAACCTGCGGAAGGATCATTACCGAGTGCGGGTCCTTTGGGCCC  646052

Query  61      AACCTCCCATCCGTGTCTATTGTACCCTGTTGCTTCGGCGGGCCCGCCGCTTGTCGGCCG  120
               ||||||||||||||||||||||||||||||||||||||||||||||||||||||||||||
Sbjct  646051  AACCTCCCATCCGTGTCTATTGTACCCTGTTGCTTCGGCGGGCCCGCCGCTTGTCGGCCG  645992

Query  121     CCgggggggCGCCTCTGCCCCCCGGGCCCGTGCCCGCCGGAGACCCCAACACGAACACTG  180
               ||||||||||||||||||||||||||||||||||||||||||||||||||||||||||||
Sbjct  645991  CCGGGGGGGCGCCTCTGCCCCCCGGGCCCGTGCCCGCCGGAGACCCCAACACGAACACTG  645932

Query  181     TCTGAAAGCGTGCAGTCTGAGTTGATTGAATGCAATCAGTTAAAACTTTCAACAATGGAT  240
               ||||||||||||||||||||||||||||||||||||||||||||||||||||||||||||
Sbjct  645931  TCTGAAAGCGTGCAGTCTGAGTTGATTGAATGCAATCAGTTAAAACTTTCAACAATGGAT  645872

Query  241     CTCTTGGTTCCGGCATCGATGAAGAACGCAGCGAAATGCGATAACTAATGTGAATTGCAG  300
               ||||||||||||||||||||||||||||||||||||||||||||||||||||||||||||
Sbjct  645871  CTCTTGGTTCCGGCATCGATGAAGAACGCAGCGAAATGCGATAACTAATGTGAATTGCAG  645812

Query  301     AATTCAGTGAATCATCGAGTCTTTGAACGCACATTGCGCCCCCTGGTATTCCGGGGGGCA  360
               ||||||||||||||||||||||||||||||||||||||||||||||||||||||||||||
Sbjct  645811  AATTCAGTGAATCATCGAGTCTTTGAACGCACATTGCGCCCCCTGGTATTCCGGGGGGCA  645752

Query  361     TGCCTGTCCGAGCGTCATTGCTGCCCTCAAGCCCGGCTTGTGTGTTGGGTCGCCGTCCCC  420
               ||||||||||||||||||||||||||||||||||||||||||||||||||||||||||||
Sbjct  645751  TGCCTGTCCGAGCGTCATTGCTGCCCTCAAGCCCGGCTTGTGTGTTGGGTCGCCGTCCCC  645692

Query  421     CTCTCCGGGGGGACGGGCCCGAAAGGCAGCGGCGGCACCGCGTCCGATCCTCGAGCGTAT  480
               ||||||||||||||||||||||||||||||||||||||||||||||||||||||||||||
Sbjct  645691  CTCTCCGGGGGGACGGGCCCGAAAGGCAGCGGCGGCACCGCGTCCGATCCTCGAGCGTAT  645632

Query  481     GGGGCTTTGTCACATGCTCTGTAGGATTGGCCGGCGCCTGCCGACGTTTTCCAACCATTC  540
               ||||||||||||||||||||||||||||||||||||||||||||||||||||||||||||
Sbjct  645631  GGGGCTTTGTCACATGCTCTGTAGGATTGGCCGGCGCCTGCCGACGTTTTCCAACCATTC  645572

Query  541     TTTCCAGGTTGACCTCGGATCAGGTAGGGATACCCGCTGAACTTAAGCATATCAATAAGC  600
               ||||||||||||||||||||||||||||||||||||||||||||||||||||||||||||
Sbjct  645571  TTTCCAGGTTGACCTCGGATCAGGTAGGGATACCCGCTGAACTTAAGCATATCAATAAGC  645512

Query  601     GGAGGAAAAGAAACCAACCGGGATTGCCTCAGTAACGGCGAGTGAAGCGGCAAGAGCTCA  660
               ||||||||||||||||||||||||||||||||||||||||||||||||||||||||||||
Sbjct  645511  GGAGGAAAAGAAACCAACCGGGATTGCCTCAGTAACGGCGAGTGAAGCGGCAAGAGCTCA  645452

Query  661     AATTTGAAAGCTGGCTCCTTCGGAGTCCGCATTGTAATTTGCAGAGGATGCTTTGGGTGC  720
               ||||||||||||||||||||||||||||||||||||||||||||||||||||||||||||
Sbjct  645451  AATTTGAAAGCTGGCTCCTTCGGAGTCCGCATTGTAATTTGCAGAGGATGCTTTGGGTGC  645392

Query  721     GGCCCCCGTCTAAGTGCCCTGGAACGGGCCGTCAGAGAGGGTGAGAATCCCGTCTTGGGC  780
               ||||||||||||||||||||||||||||||||||||||||||||||||||||||||||||
Sbjct  645391  GGCCCCCGTCTAAGTGCCCTGGAACGGGCCGTCAGAGAGGGTGAGAATCCCGTCTTGGGC  645332

Query  781     GGGGTGTCCGTGCCCGTGTAAAGCTCCTTCGACGAGTCGAGTTGTTTGGGAATGCAGCTC  840
               ||||||||||||||||||||||||||||||||||||||||||||||||||||||||||||
Sbjct  645331  GGGGTGTCCGTGCCCGTGTAAAGCTCCTTCGACGAGTCGAGTTGTTTGGGAATGCAGCTC  645272

Query  841     TAAATGGGTGGTAAATTTCATCTAAAGCTAAATACTGGCCGGAGACCGATAGCGCACAAG  900
               ||||||||||||||||||||||||||||||||||||||||||||||||||||||||||||
Sbjct  645271  TAAATGGGTGGTAAATTTCATCTAAAGCTAAATACTGGCCGGAGACCGATAGCGCACAAG  645212

Query  901     TAGAGTGATCGAAAGATGAAAAGCACTTTGAAAAGAGAGTTAAACAGCACGTGAAATTGT  960
               ||||||||||||||||||||||||||||||||||||||||||||||||||||||||||||
Sbjct  645211  TAGAGTGATCGAAAGATGAAAAGCACTTTGAAAAGAGAGTTAAACAGCACGTGAAATTGT  645152

Query  961     TGAAAGGGAAGCGCTTGCGACCAGACTCGCCCGCGGGGTTCAGCCGGCATTCGTGCCGGT  1020
               ||||||||||||||||||||||||||||||||||||||||||||||||||||||||||||
Sbjct  645151  TGAAAGGGAAGCGCTTGCGACCAGACTCGCCCGCGGGGTTCAGCCGGCATTCGTGCCGGT  645092

Query  1021    GTACTTCCCCGTGGGCGGGCCAGCGTCGGTTTGGGCGGCCGGTCAAAGGCCCCTGGAATG  1080
               ||||||||||||||||||||||||||||||||||||||||||||||||||||||||||||
Sbjct  645091  GTACTTCCCCGTGGGCGGGCCAGCGTCGGTTTGGGCGGCCGGTCAAAGGCCCCTGGAATG  645032

Query  1081    TAGTGCCCTCCGGGGCACCTTATAGCCAGGGGTGCAATGCGGCCAGCCTGGACCGAGGAA  1140
               ||||||||||||||||||||||||||||||||||||||||||||||||||||||||||||
Sbjct  645031  TAGTGCCCTCCGGGGCACCTTATAGCCAGGGGTGCAATGCGGCCAGCCTGGACCGAGGAA  644972

Query  1141    CGCGCTTCGGCACGGACGCTGGCATAATGGTCGTAAACGACCCGTCTTGAAACACGGACC  1200
               ||||||||||||||||||||||||||||||||||||||||||||||||||||||||||||
Sbjct  644971  CGCGCTTCGGCACGGACGCTGGCATAATGGTCGTAAACGACCCGTCTTGAAACACGGACC  644912

Query  1201    AAGGAGTCTAACATCTACGCGAGTGTTCGGGTGTCAAACCCGTGCGCGCAGTGAAAGCGA  1260
               ||||||||||||||||||||||||||||||||||||||||||||||||||||||||||||
Sbjct  644911  AAGGAGTCTAACATCTACGCGAGTGTTCGGGTGTCAAACCCGTGCGCGCAGTGAAAGCGA  644852

Query  1261    ACGGAGGTGGGAGCCCCCTTGCGGGGCGCACCATCGACCGATC  1303
               |||||||||||||||||||||||||||||||||||||||||||
Sbjct  644851  ACGGAGGTGGGAGCCCCCTTGCGGGGCGCACCATCGACCGATC  644809


 Score = 1037 bits (561),  Expect = 0.0
 Identities = 561/561 (100%), Gaps = 0/561 (0%)
 Strand=Plus/Minus

Query  934     AGAGAGTTAAACAGCACGTGAAATTGTTGAAAGGGAAGCGCTTGCGACCAGACTCGCCCG  993
               ||||||||||||||||||||||||||||||||||||||||||||||||||||||||||||
Sbjct  644708  AGAGAGTTAAACAGCACGTGAAATTGTTGAAAGGGAAGCGCTTGCGACCAGACTCGCCCG  644649

Query  994     CGGGGTTCAGCCGGCATTCGTGCCGGTGTACTTCCCCGTGGGCGGGCCAGCGTCGGTTTG  1053
               ||||||||||||||||||||||||||||||||||||||||||||||||||||||||||||
Sbjct  644648  CGGGGTTCAGCCGGCATTCGTGCCGGTGTACTTCCCCGTGGGCGGGCCAGCGTCGGTTTG  644589

Query  1054    GGCGGCCGGTCAAAGGCCCCTGGAATGTAGTGCCCTCCGGGGCACCTTATAGCCAGGGGT  1113
               ||||||||||||||||||||||||||||||||||||||||||||||||||||||||||||
Sbjct  644588  GGCGGCCGGTCAAAGGCCCCTGGAATGTAGTGCCCTCCGGGGCACCTTATAGCCAGGGGT  644529

Query  1114    GCAATGCGGCCAGCCTGGACCGAGGAACGCGCTTCGGCACGGACGCTGGCATAATGGTCG  1173
               ||||||||||||||||||||||||||||||||||||||||||||||||||||||||||||
Sbjct  644528  GCAATGCGGCCAGCCTGGACCGAGGAACGCGCTTCGGCACGGACGCTGGCATAATGGTCG  644469

Query  1174    TAAACGACCCGTCTTGAAACACGGACCAAGGAGTCTAACATCTACGCGAGTGTTCGGGTG  1233
               ||||||||||||||||||||||||||||||||||||||||||||||||||||||||||||
Sbjct  644468  TAAACGACCCGTCTTGAAACACGGACCAAGGAGTCTAACATCTACGCGAGTGTTCGGGTG  644409

Query  1234    TCAAACCCGTGCGCGCAGTGAAAGCGAACGGAGGTGGGAGCCCCCTTGCGGGGCGCACCA  1293
               ||||||||||||||||||||||||||||||||||||||||||||||||||||||||||||
Sbjct  644408  TCAAACCCGTGCGCGCAGTGAAAGCGAACGGAGGTGGGAGCCCCCTTGCGGGGCGCACCA  644349

Query  1294    TCGACCGATCCTGATGTCTTCGGATGGATTTGAGTAAGAGCGTAGCTGTGGGGACCCGAA  1353
               ||||||||||||||||||||||||||||||||||||||||||||||||||||||||||||
Sbjct  644348  TCGACCGATCCTGATGTCTTCGGATGGATTTGAGTAAGAGCGTAGCTGTGGGGACCCGAA  644289

Query  1354    AGATGGTGAACTATGCCTGAATAGGGCGAAGCCAGAGGAAACTCTGGTGGAGGCTCGCAG  1413
               ||||||||||||||||||||||||||||||||||||||||||||||||||||||||||||
Sbjct  644288  AGATGGTGAACTATGCCTGAATAGGGCGAAGCCAGAGGAAACTCTGGTGGAGGCTCGCAG  644229

Query  1414    CGGTTCTGACGTGCAAATCGATCGTCAAATTTGGGTATAGGGGCGAAAGACTAATCGAAC  1473
               ||||||||||||||||||||||||||||||||||||||||||||||||||||||||||||
Sbjct  644228  CGGTTCTGACGTGCAAATCGATCGTCAAATTTGGGTATAGGGGCGAAAGACTAATCGAAC  644169

Query  1474    CATCTAGTAGCTGGTTCCTGC  1494
               |||||||||||||||||||||
Sbjct  644168  CATCTAGTAGCTGGTTCCTGC  644148


>NW_023336289.1 Aspergillus tubingensis WU-2223L DNA, scaffold_15, whole genome 
shotgun sequence
Length=1979743

 Score = 2715 bits (1470),  Expect = 0.0
 Identities = 1486/1494 (99%), Gaps = 0/1494 (0%)
 Strand=Plus/Plus

Query  1        CAAGGTTTCCGTAGGTGAACCTGCGGAAGGATCATTACCGAGTGCGGGTCCTTTGGGCCC  60
                ||||||||||||||||||||||||||||||||||||||||||||||||||||||||||||
Sbjct  1254952  CAAGGTTTCCGTAGGTGAACCTGCGGAAGGATCATTACCGAGTGCGGGTCCTTTGGGCCC  1255011

Query  61       AACCTCCCATCCGTGTCTATTGTACCCTGTTGCTTCGGCGGGCCCGCCGCTTGTCGGCCG  120
                ||||||||||||||||||||| ||||||||||||||||||||||||||||||||||||||
Sbjct  1255012  AACCTCCCATCCGTGTCTATTATACCCTGTTGCTTCGGCGGGCCCGCCGCTTGTCGGCCG  1255071

Query  121      CCgggggggCGCCTCTGCCCCCCGGGCCCGTGCCCGCCGGAGACCCCAACACGAACACTG  180
                |||||||||||||| |||||||||||||||||||||||||||||||||||||||||||||
Sbjct  1255072  CCGGGGGGGCGCCTTTGCCCCCCGGGCCCGTGCCCGCCGGAGACCCCAACACGAACACTG  1255131

Query  181      TCTGAAAGCGTGCAGTCTGAGTTGATTGAATGCAATCAGTTAAAACTTTCAACAATGGAT  240
                ||||||||||||||||||||||||||||||||||||||||||||||||||||||||||||
Sbjct  1255132  TCTGAAAGCGTGCAGTCTGAGTTGATTGAATGCAATCAGTTAAAACTTTCAACAATGGAT  1255191

Query  241      CTCTTGGTTCCGGCATCGATGAAGAACGCAGCGAAATGCGATAACTAATGTGAATTGCAG  300
                ||||||||||||||||||||||||||||||||||||||||||||||||||||||||||||
Sbjct  1255192  CTCTTGGTTCCGGCATCGATGAAGAACGCAGCGAAATGCGATAACTAATGTGAATTGCAG  1255251

Query  301      AATTCAGTGAATCATCGAGTCTTTGAACGCACATTGCGCCCCCTGGTATTCCGGGGGGCA  360
                ||||||||||||||||||||||||||||||||||||||||||||||||||||||||||||
Sbjct  1255252  AATTCAGTGAATCATCGAGTCTTTGAACGCACATTGCGCCCCCTGGTATTCCGGGGGGCA  1255311

Query  361      TGCCTGTCCGAGCGTCATTGCTGCCCTCAAGCCCGGCTTGTGTGTTGGGTCGCCGTCCCC  420
                ||||||||||||||||||||||||||||||||||||||||||||||||||||||||||||
Sbjct  1255312  TGCCTGTCCGAGCGTCATTGCTGCCCTCAAGCCCGGCTTGTGTGTTGGGTCGCCGTCCCC  1255371

Query  421      CTCTCCGGGGGGACGGGCCCGAAAGGCAGCGGCGGCACCGCGTCCGATCCTCGAGCGTAT  480
                ||||||||||||||||||||||||||||||||||||||||||||||||||||||||||||
Sbjct  1255372  CTCTCCGGGGGGACGGGCCCGAAAGGCAGCGGCGGCACCGCGTCCGATCCTCGAGCGTAT  1255431

Query  481      GGGGCTTTGTCACATGCTCTGTAGGATTGGCCGGCGCCTGCCGACGTTTTCCAACCATTC  540
                ||||||||||||||||||||||||||||||||||||||||||||||||||||||||||| 
Sbjct  1255432  GGGGCTTTGTCACATGCTCTGTAGGATTGGCCGGCGCCTGCCGACGTTTTCCAACCATTT  1255491

Query  541      TTTCCAGGTTGACCTCGGATCAGGTAGGGATACCCGCTGAACTTAAGCATATCAATAAGC  600
                ||||||||||||||||||||||||||||||||||||||||||||||||||||||||||||
Sbjct  1255492  TTTCCAGGTTGACCTCGGATCAGGTAGGGATACCCGCTGAACTTAAGCATATCAATAAGC  1255551

Query  601      GGAGGAAAAGAAACCAACCGGGATTGCCTCAGTAACGGCGAGTGAAGCGGCAAGAGCTCA  660
                ||||||||||||||||||||||||||||||||||||||||||||||||||||||||||||
Sbjct  1255552  GGAGGAAAAGAAACCAACCGGGATTGCCTCAGTAACGGCGAGTGAAGCGGCAAGAGCTCA  1255611

Query  661      AATTTGAAAGCTGGCTCCTTCGGAGTCCGCATTGTAATTTGCAGAGGATGCTTTGGGTGC  720
                ||||||||||||||||||||||||||||||||||||||||||||||||||||||||||||
Sbjct  1255612  AATTTGAAAGCTGGCTCCTTCGGAGTCCGCATTGTAATTTGCAGAGGATGCTTTGGGTGC  1255671

Query  721      GGCCCCCGTCTAAGTGCCCTGGAACGGGCCGTCAGAGAGGGTGAGAATCCCGTCTTGGGC  780
                ||||||||||||||||||||||||||||||||||||||||||||||||||||||||||||
Sbjct  1255672  GGCCCCCGTCTAAGTGCCCTGGAACGGGCCGTCAGAGAGGGTGAGAATCCCGTCTTGGGC  1255731

Query  781      GGGGTGTCCGTGCCCGTGTAAAGCTCCTTCGACGAGTCGAGTTGTTTGGGAATGCAGCTC  840
                ||||||||||||||||||||||||||||||||||||||||||||||||||||||||||||
Sbjct  1255732  GGGGTGTCCGTGCCCGTGTAAAGCTCCTTCGACGAGTCGAGTTGTTTGGGAATGCAGCTC  1255791

Query  841      TAAATGGGTGGTAAATTTCATCTAAAGCTAAATACTGGCCGGAGACCGATAGCGCACAAG  900
                ||||||||||||||||||||||||||||||||||||||||||||||||||||||||||||
Sbjct  1255792  TAAATGGGTGGTAAATTTCATCTAAAGCTAAATACTGGCCGGAGACCGATAGCGCACAAG  1255851

Query  901      TAGAGTGATCGAAAGATGAAAAGCACTTTGAAAAGAGAGTTAAACAGCACGTGAAATTGT  960
                ||||||||||||||||||||||||||||||||||||||||||||||||||||||||||||
Sbjct  1255852  TAGAGTGATCGAAAGATGAAAAGCACTTTGAAAAGAGAGTTAAACAGCACGTGAAATTGT  1255911

Query  961      TGAAAGGGAAGCGCTTGCGACCAGACTCGCCCGCGGGGTTCAGCCGGCATTCGTGCCGGT  1020
                ||||||||||||||||||||||||||||||||||||||||||||||||||||||||||||
Sbjct  1255912  TGAAAGGGAAGCGCTTGCGACCAGACTCGCCCGCGGGGTTCAGCCGGCATTCGTGCCGGT  1255971

Query  1021     GTACTTCCCCGTGGGCGGGCCAGCGTCGGTTTGGGCGGCCGGTCAAAGGCCCCTGGAATG  1080
                ||||||||||||||||||||||||||||||||||||||||||||||||||||||||||||
Sbjct  1255972  GTACTTCCCCGTGGGCGGGCCAGCGTCGGTTTGGGCGGCCGGTCAAAGGCCCCTGGAATG  1256031

Query  1081     TAGTGCCCTCCGGGGCACCTTATAGCCAGGGGTGCAATGCGGCCAGCCTGGACCGAGGAA  1140
                |||| |||||||||| ||||||||||||||||||||||||||||||||||||||||||||
Sbjct  1256032  TAGTACCCTCCGGGGTACCTTATAGCCAGGGGTGCAATGCGGCCAGCCTGGACCGAGGAA  1256091

Query  1141     CGCGCTTCGGCACGGACGCTGGCATAATGGTCGTAAACGACCCGTCTTGAAACACGGACC  1200
                ||||||||||||||||||||||||||||||||||||||||||||||||||||||||||||
Sbjct  1256092  CGCGCTTCGGCACGGACGCTGGCATAATGGTCGTAAACGACCCGTCTTGAAACACGGACC  1256151

Query  1201     AAGGAGTCTAACATCTACGCGAGTGTTCGGGTGTCAAACCCGTGCGCGCAGTGAAAGCGA  1260
                ||||||||||||||||||||||||||||||||||||||||||||||||||||||||||||
Sbjct  1256152  AAGGAGTCTAACATCTACGCGAGTGTTCGGGTGTCAAACCCGTGCGCGCAGTGAAAGCGA  1256211

Query  1261     ACGGAGGTGGGAGCCCCCTTGCGGGGCGCACCATCGACCGATCCTGATGTCTTCGGATGG  1320
                ||||||||||||||||||| ||||||||||||||||||||||||||||||||||||||||
Sbjct  1256212  ACGGAGGTGGGAGCCCCCTCGCGGGGCGCACCATCGACCGATCCTGATGTCTTCGGATGG  1256271

Query  1321     ATTTGAGTAAGAGCGTAGCTGTGGGGACCCGAAAGATGGTGAACTATGCCTGAATAGGGC  1380
                |||||||||||||||||  |||||||||||||||||||||||||||||||||||||||||
Sbjct  1256272  ATTTGAGTAAGAGCGTAAATGTGGGGACCCGAAAGATGGTGAACTATGCCTGAATAGGGC  1256331

Query  1381     GAAGCCAGAGGAAACTCTGGTGGAGGCTCGCAGCGGTTCTGACGTGCAAATCGATCGTCA  1440
                ||||||||||||||||||||||||||||||||||||||||||||||||||||||||||||
Sbjct  1256332  GAAGCCAGAGGAAACTCTGGTGGAGGCTCGCAGCGGTTCTGACGTGCAAATCGATCGTCA  1256391

Query  1441     AATTTGGGTATAGGGGCGAAAGACTAATCGAACCATCTAGTAGCTGGTTCCTGC  1494
                ||||||||||||||||||||||||||||||||||||||||||||||||||||||
Sbjct  1256392  AATTTGGGTATAGGGGCGAAAGACTAATCGAACCATCTAGTAGCTGGTTCCTGC  1256445


 Score = 2702 bits (1463),  Expect = 0.0
 Identities = 1484/1494 (99%), Gaps = 1/1494 (0%)
 Strand=Plus/Plus

Query  1        CAAGGTTTCCGTAGGTGAACCTGCGGAAGGATCATTACCGAGTGCGGGTCCTTTGGGCCC  60
                ||||||||||||||||||||||||||||||||||||||||||||||||||||||||||||
Sbjct  1246901  CAAGGTTTCCGTAGGTGAACCTGCGGAAGGATCATTACCGAGTGCGGGTCCTTTGGGCCC  1246960

Query  61       AACCTCCCATCCGTGTCTATTGTACCCTGTTGCTTCGGCGGGCCCGCCGCTTGTCGGCCG  120
                ||||||||||||||||||||| ||||||||||||||||||||||||||||||||||||||
Sbjct  1246961  AACCTCCCATCCGTGTCTATTATACCCTGTTGCTTCGGCGGGCCCGCCGCTTGTCGGCCG  1247020

Query  121      CCgggggggCGCCTCTGCCCCCCGGGCCCGTGCCCGCCGGAGACCCCAACACGAACACTG  180
                |||||||||||||| |||||||||||||||||||||||||||||||||||||||||||||
Sbjct  1247021  CCGGGGGGGCGCCTTTGCCCCCCGGGCCCGTGCCCGCCGGAGACCCCAACACGAACACTG  1247080

Query  181      TCTGAAAGCGTGCAGTCTGAGTTGATTGAATGCAATCAGTTAAAACTTTCAACAATGGAT  240
                ||||||||||||||||||||||||||||||||||||||||||||||||||||||||||||
Sbjct  1247081  TCTGAAAGCGTGCAGTCTGAGTTGATTGAATGCAATCAGTTAAAACTTTCAACAATGGAT  1247140

Query  241      CTCTTGGTTCCGGCATCGATGAAGAACGCAGCGAAATGCGATAACTAATGTGAATTGCAG  300
                ||||||||||||||||||||||||||||||||||||||||||||||||||||||||||||
Sbjct  1247141  CTCTTGGTTCCGGCATCGATGAAGAACGCAGCGAAATGCGATAACTAATGTGAATTGCAG  1247200

Query  301      AATTCAGTGAATCATCGAGTCTTTGAACGCACATTGCGCCCCCTGGTATTCCGGGGGGCA  360
                ||||||||||||||||||||||||||||||||||||||||||||||||||||||||||||
Sbjct  1247201  AATTCAGTGAATCATCGAGTCTTTGAACGCACATTGCGCCCCCTGGTATTCCGGGGGGCA  1247260

Query  361      TGCCTGTCCGAGCGTCATTGCTGCCCTCAAGCCCGGCTTGTGTGTTGGGTCGCCGTCCCC  420
                ||||||||||||||||||||||||||||||||||||||||||||||||||||||||||||
Sbjct  1247261  TGCCTGTCCGAGCGTCATTGCTGCCCTCAAGCCCGGCTTGTGTGTTGGGTCGCCGTCCCC  1247320

Query  421      CTCTCCGGGGGGACGGGCCCGAAAGGCAGCGGCGGCACCGCGTCCGATCCTCGAGCGTAT  480
                ||||||||||||||||||||||||||||||||||||||||||||||||||||||||||||
Sbjct  1247321  CTCTCCGGGGGGACGGGCCCGAAAGGCAGCGGCGGCACCGCGTCCGATCCTCGAGCGTAT  1247380

Query  481      GGGGCTTTGTCACATGCTCTGTAGGATTGGCCGGCGCCTGCCGACGTTTTCCAACCATTC  540
                ||||||||||||||||||||||||||||||||||||||||||||||||||||||||||| 
Sbjct  1247381  GGGGCTTTGTCACATGCTCTGTAGGATTGGCCGGCGCCTGCCGACGTTTTCCAACCATTT  1247440

Query  541      TTTCCAGGTTGACCTCGGATCAGGTAGGGATACCCGCTGAACTTAAGCATATCAATAAGC  600
                ||||||||||||||||||||||||||||||||||||||||||||||||||||||||||||
Sbjct  1247441  TTTCCAGGTTGACCTCGGATCAGGTAGGGATACCCGCTGAACTTAAGCATATCAATAAGC  1247500

Query  601      GGAGGAAAAGAAACCAACCGGGATTGCCTCAGTAACGGCGAGTGAAGCGGCAAGAGCTCA  660
                ||||||||||||||||||||||||||||||||||||||||||||||||||||||||||||
Sbjct  1247501  GGAGGAAAAGAAACCAACCGGGATTGCCTCAGTAACGGCGAGTGAAGCGGCAAGAGCTCA  1247560

Query  661      AATTTGAAAGCTGGCTCCTTCGGAGTCCGCATTGTAATTTGCAGAGGATGCTTTGGGTGC  720
                ||||||||||||||||||||||||||||||||||||||||||||||||||||||||||||
Sbjct  1247561  AATTTGAAAGCTGGCTCCTTCGGAGTCCGCATTGTAATTTGCAGAGGATGCTTTGGGTGC  1247620

Query  721      GGCCCCCGTCTAAGTGCCCTGGAACGGGCCGTCAGAGAGGGTGAGAATCCCGTCTTGGGC  780
                ||||||||||||||||||||||||||||||||||||||||||||||||||||||||||||
Sbjct  1247621  GGCCCCCGTCTAAGTGCCCTGGAACGGGCCGTCAGAGAGGGTGAGAATCCCGTCTTGGGC  1247680

Query  781      GGGGTGTCCGTGCCCGTGTAAAGCTCCTTCGACGAGTCGAGTTGTTTGGGAATGCAGCTC  840
                ||||||||||||||||||||||||||||||||||||||||||||||||||||||||||||
Sbjct  1247681  GGGGTGTCCGTGCCCGTGTAAAGCTCCTTCGACGAGTCGAGTTGTTTGGGAATGCAGCTC  1247740

Query  841      TAAATGGGTGGTAAATTTCATCTAAAGCTAAATACTGGCCGGAGACCGATAGCGCACAAG  900
                ||||||||||||||||||||||||||||||||||||||||||||||||||||||||||||
Sbjct  1247741  TAAATGGGTGGTAAATTTCATCTAAAGCTAAATACTGGCCGGAGACCGATAGCGCACAAG  1247800

Query  901      TAGAGTGATCGAAAGATGAAAAGCACTTTGAAAAGAGAGTTAAACAGCACGTGAAATTGT  960
                ||||||||||||||||||||||||||||||||||||||||||||||||||||||||||||
Sbjct  1247801  TAGAGTGATCGAAAGATGAAAAGCACTTTGAAAAGAGAGTTAAACAGCACGTGAAATTGT  1247860

Query  961      TGAAAGGGAAGCGCTTGCGACCAGACTCGCCCGCGGGGTTCAGCCGGCATTCGTGCCGGT  1020
                ||||||||||||||||||||||||||||||||||||||||||||||||||||||||||||
Sbjct  1247861  TGAAAGGGAAGCGCTTGCGACCAGACTCGCCCGCGGGGTTCAGCCGGCATTCGTGCCGGT  1247920

Query  1021     GTACTTCCCCGTGGGCGGGCCAGCGTCGGTTTGGGCGGCCGGTCAAAGGCCCCTGGAATG  1080
                ||||||||||||||||||||||||||||||||||||||||||||||||||||||| ||||
Sbjct  1247921  GTACTTCCCCGTGGGCGGGCCAGCGTCGGTTTGGGCGGCCGGTCAAAGGCCCCTGAAATG  1247980

Query  1081     TAGTGCCCTCCGGGGCACCTTATAGCCAGGGGTGCAATGCGGCCAGCCTGGACCGAGGAA  1140
                |||| |||||||||| ||||||||||||||||||||||||||||||||||||||||||||
Sbjct  1247981  TAGTACCCTCCGGGGTACCTTATAGCCAGGGGTGCAATGCGGCCAGCCTGGACCGAGGAA  1248040

Query  1141     CGCGCTTCGGCACGGACGCTGGCATAATGGTCGTAAACGACCCGTCTTGAAACACGGACC  1200
                ||||||||||||||||||||||||||||||||||||||||||||||||||||||||||||
Sbjct  1248041  CGCGCTTCGGCACGGACGCTGGCATAATGGTCGTAAACGACCCGTCTTGAAACACGGACC  1248100

Query  1201     AAGGAGTCTAACATCTACGCGAGTGTTCGGGTGTCAAACCCGTGCGCGCAGTGAAAGCGA  1260
                ||||||||||||||||||||||||||||||||||||||||||||||||||||||||||||
Sbjct  1248101  AAGGAGTCTAACATCTACGCGAGTGTTCGGGTGTCAAACCCGTGCGCGCAGTGAAAGCGA  1248160

Query  1261     ACGGAGGTGGGAGCCCCCTTGCGGGGCGCACCATCGACCGATCCTGATGTCTTCGGATGG  1320
                ||||||||||||||||||| ||||||||||||||||||||||||||||||||||||||||
Sbjct  1248161  ACGGAGGTGGGAGCCCCCTCGCGGGGCGCACCATCGACCGATCCTGATGTCTTCGGATGG  1248220

Query  1321     ATTTGAGTAAGAGCGTAGCTGTGGGGACCCGAAAGATGGTGAACTATGCCTGAATAGGGC  1380
                |||||||||||||||||  ||| |||||||||||||||||||||||||||||||||||||
Sbjct  1248221  ATTTGAGTAAGAGCGTAAATGT-GGGACCCGAAAGATGGTGAACTATGCCTGAATAGGGC  1248279

Query  1381     GAAGCCAGAGGAAACTCTGGTGGAGGCTCGCAGCGGTTCTGACGTGCAAATCGATCGTCA  1440
                ||||||||||||||||||||||||||||||||||||||||||||||||||||||||||||
Sbjct  1248280  GAAGCCAGAGGAAACTCTGGTGGAGGCTCGCAGCGGTTCTGACGTGCAAATCGATCGTCA  1248339

Query  1441     AATTTGGGTATAGGGGCGAAAGACTAATCGAACCATCTAGTAGCTGGTTCCTGC  1494
                ||||||||||||||||||||||||||||||||||||||||||||||||||||||
Sbjct  1248340  AATTTGGGTATAGGGGCGAAAGACTAATCGAACCATCTAGTAGCTGGTTCCTGC  1248393


 Score = 2697 bits (1460),  Expect = 0.0
 Identities = 1483/1494 (99%), Gaps = 2/1494 (0%)
 Strand=Plus/Plus

Query  1        CAAGGTTTCCGTAGGTGAACCTGCGGAAGGATCATTACCGAGTGCGGGTCCTTTGGGCCC  60
                ||||||||||||||||||||||||||||||||||||||||||||||||||||||||||||
Sbjct  1238846  CAAGGTTTCCGTAGGTGAACCTGCGGAAGGATCATTACCGAGTGCGGGTCCTTTGGGCCC  1238905

Query  61       AACCTCCCATCCGTGTCTATTGTACCCTGTTGCTTCGGCGGGCCCGCCGCTTGTCGGCCG  120
                ||||||||||||||||||||| ||||||||||||||||||||||||||||||||||||||
Sbjct  1238906  AACCTCCCATCCGTGTCTATTATACCCTGTTGCTTCGGCGGGCCCGCCGCTTGTCGGCCG  1238965

Query  121      CCgggggggCGCCTCTGCCCCCCGGGCCCGTGCCCGCCGGAGACCCCAACACGAACACTG  180
                |||||||||||||| |||||||||||||||||||||||||||||||||||||||||||||
Sbjct  1238966  CCGGGGGGGCGCCTTTGCCCCCCGGGCCCGTGCCCGCCGGAGACCCCAACACGAACACTG  1239025

Query  181      TCTGAAAGCGTGCAGTCTGAGTTGATTGAATGCAATCAGTTAAAACTTTCAACAATGGAT  240
                ||||||||||||||||||||||||||||||||||||||||||||||||||||||||||||
Sbjct  1239026  TCTGAAAGCGTGCAGTCTGAGTTGATTGAATGCAATCAGTTAAAACTTTCAACAATGGAT  1239085

Query  241      CTCTTGGTTCCGGCATCGATGAAGAACGCAGCGAAATGCGATAACTAATGTGAATTGCAG  300
                ||||||||||||||||||||||||||||||||||||||||||||||||||||||||||||
Sbjct  1239086  CTCTTGGTTCCGGCATCGATGAAGAACGCAGCGAAATGCGATAACTAATGTGAATTGCAG  1239145

Query  301      AATTCAGTGAATCATCGAGTCTTTGAACGCACATTGCGCCCCCTGGTATTCCGGGGGGCA  360
                |||||||||||||||||||||||||||||||||||||||||||||||||||| |||||||
Sbjct  1239146  AATTCAGTGAATCATCGAGTCTTTGAACGCACATTGCGCCCCCTGGTATTCC-GGGGGCA  1239204

Query  361      TGCCTGTCCGAGCGTCATTGCTGCCCTCAAGCCCGGCTTGTGTGTTGGGTCGCCGTCCCC  420
                ||||||||||||||||||||||||||||||||||||||||||||||||||||||||||||
Sbjct  1239205  TGCCTGTCCGAGCGTCATTGCTGCCCTCAAGCCCGGCTTGTGTGTTGGGTCGCCGTCCCC  1239264

Query  421      CTCTCCGGGGGGACGGGCCCGAAAGGCAGCGGCGGCACCGCGTCCGATCCTCGAGCGTAT  480
                ||||||||||||||||||||||||||||||||||||||||||||||||||||||||||||
Sbjct  1239265  CTCTCCGGGGGGACGGGCCCGAAAGGCAGCGGCGGCACCGCGTCCGATCCTCGAGCGTAT  1239324

Query  481      GGGGCTTTGTCACATGCTCTGTAGGATTGGCCGGCGCCTGCCGACGTTTTCCAACCATTC  540
                ||||||||||||||||||||||||||||||||||||||||||||||||||||||||||| 
Sbjct  1239325  GGGGCTTTGTCACATGCTCTGTAGGATTGGCCGGCGCCTGCCGACGTTTTCCAACCATTT  1239384

Query  541      TTTCCAGGTTGACCTCGGATCAGGTAGGGATACCCGCTGAACTTAAGCATATCAATAAGC  600
                ||||||||||||||||||||||||||||||||||||||||||||||||||||||||||||
Sbjct  1239385  TTTCCAGGTTGACCTCGGATCAGGTAGGGATACCCGCTGAACTTAAGCATATCAATAAGC  1239444

Query  601      GGAGGAAAAGAAACCAACCGGGATTGCCTCAGTAACGGCGAGTGAAGCGGCAAGAGCTCA  660
                ||||||||||||||||||||||||||||||||||||||||||||||||||||||||||||
Sbjct  1239445  GGAGGAAAAGAAACCAACCGGGATTGCCTCAGTAACGGCGAGTGAAGCGGCAAGAGCTCA  1239504

Query  661      AATTTGAAAGCTGGCTCCTTCGGAGTCCGCATTGTAATTTGCAGAGGATGCTTTGGGTGC  720
                ||||||||||||||||||||||||||||||||||||||||||||||||||||||||||||
Sbjct  1239505  AATTTGAAAGCTGGCTCCTTCGGAGTCCGCATTGTAATTTGCAGAGGATGCTTTGGGTGC  1239564

Query  721      GGCCCCCGTCTAAGTGCCCTGGAACGGGCCGTCAGAGAGGGTGAGAATCCCGTCTTGGGC  780
                || |||||||||||||||||||||||||||||||||||||||||||||||||||||||||
Sbjct  1239565  GG-CCCCGTCTAAGTGCCCTGGAACGGGCCGTCAGAGAGGGTGAGAATCCCGTCTTGGGC  1239623

Query  781      GGGGTGTCCGTGCCCGTGTAAAGCTCCTTCGACGAGTCGAGTTGTTTGGGAATGCAGCTC  840
                ||||||||||||||||||||||||||||||||||||||||||||||||||||||||||||
Sbjct  1239624  GGGGTGTCCGTGCCCGTGTAAAGCTCCTTCGACGAGTCGAGTTGTTTGGGAATGCAGCTC  1239683

Query  841      TAAATGGGTGGTAAATTTCATCTAAAGCTAAATACTGGCCGGAGACCGATAGCGCACAAG  900
                ||||||||||||||||||||||||||||||||||||||||||||||||||||||||||||
Sbjct  1239684  TAAATGGGTGGTAAATTTCATCTAAAGCTAAATACTGGCCGGAGACCGATAGCGCACAAG  1239743

Query  901      TAGAGTGATCGAAAGATGAAAAGCACTTTGAAAAGAGAGTTAAACAGCACGTGAAATTGT  960
                ||||||||||||||||||||||||||||||||||||||||||||||||||||||||||||
Sbjct  1239744  TAGAGTGATCGAAAGATGAAAAGCACTTTGAAAAGAGAGTTAAACAGCACGTGAAATTGT  1239803

Query  961      TGAAAGGGAAGCGCTTGCGACCAGACTCGCCCGCGGGGTTCAGCCGGCATTCGTGCCGGT  1020
                ||||||||||||||||||||||||||||||||||||||||||||||||||||||||||||
Sbjct  1239804  TGAAAGGGAAGCGCTTGCGACCAGACTCGCCCGCGGGGTTCAGCCGGCATTCGTGCCGGT  1239863

Query  1021     GTACTTCCCCGTGGGCGGGCCAGCGTCGGTTTGGGCGGCCGGTCAAAGGCCCCTGGAATG  1080
                ||||||||||||||||||||||||||||||||||||||||||||||||||||||||||||
Sbjct  1239864  GTACTTCCCCGTGGGCGGGCCAGCGTCGGTTTGGGCGGCCGGTCAAAGGCCCCTGGAATG  1239923

Query  1081     TAGTGCCCTCCGGGGCACCTTATAGCCAGGGGTGCAATGCGGCCAGCCTGGACCGAGGAA  1140
                |||| |||||||||| ||||||||||||||||||||||||||||||||||||||||||||
Sbjct  1239924  TAGTACCCTCCGGGGTACCTTATAGCCAGGGGTGCAATGCGGCCAGCCTGGACCGAGGAA  1239983

Query  1141     CGCGCTTCGGCACGGACGCTGGCATAATGGTCGTAAACGACCCGTCTTGAAACACGGACC  1200
                ||||||||||||||||||||||||||||||||||||||||||||||||||||||||||||
Sbjct  1239984  CGCGCTTCGGCACGGACGCTGGCATAATGGTCGTAAACGACCCGTCTTGAAACACGGACC  1240043

Query  1201     AAGGAGTCTAACATCTACGCGAGTGTTCGGGTGTCAAACCCGTGCGCGCAGTGAAAGCGA  1260
                ||||||||||||||||||||||||||||||||||||||||||||||||||||||||||||
Sbjct  1240044  AAGGAGTCTAACATCTACGCGAGTGTTCGGGTGTCAAACCCGTGCGCGCAGTGAAAGCGA  1240103

Query  1261     ACGGAGGTGGGAGCCCCCTTGCGGGGCGCACCATCGACCGATCCTGATGTCTTCGGATGG  1320
                ||||||||||||||||||  ||||||||||||||||||||||||||||||||||||||||
Sbjct  1240104  ACGGAGGTGGGAGCCCCCACGCGGGGCGCACCATCGACCGATCCTGATGTCTTCGGATGG  1240163

Query  1321     ATTTGAGTAAGAGCGTAGCTGTGGGGACCCGAAAGATGGTGAACTATGCCTGAATAGGGC  1380
                |||||||||||||||||  |||||||||||||||||||||||||||||||||||||||||
Sbjct  1240164  ATTTGAGTAAGAGCGTAAATGTGGGGACCCGAAAGATGGTGAACTATGCCTGAATAGGGC  1240223

Query  1381     GAAGCCAGAGGAAACTCTGGTGGAGGCTCGCAGCGGTTCTGACGTGCAAATCGATCGTCA  1440
                ||||||||||||||||||||||||||||||||||||||||||||||||||||||||||||
Sbjct  1240224  GAAGCCAGAGGAAACTCTGGTGGAGGCTCGCAGCGGTTCTGACGTGCAAATCGATCGTCA  1240283

Query  1441     AATTTGGGTATAGGGGCGAAAGACTAATCGAACCATCTAGTAGCTGGTTCCTGC  1494
                ||||||||||||||||||||||||||||||||||||||||||||||||||||||
Sbjct  1240284  AATTTGGGTATAGGGGCGAAAGACTAATCGAACCATCTAGTAGCTGGTTCCTGC  1240337


>NC_054852.1 Aspergillus luchuensis IFO 4308 DNA, chromosome 4, nearly complete 
sequence
Length=3788837

 Score = 2715 bits (1470),  Expect = 0.0
 Identities = 1486/1494 (99%), Gaps = 0/1494 (0%)
 Strand=Plus/Minus

Query  1       CAAGGTTTCCGTAGGTGAACCTGCGGAAGGATCATTACCGAGTGCGGGTCCTTTGGGCCC  60
               ||||||||||||||||||||||||||||||||||||||||||||||||||||||||||||
Sbjct  735616  CAAGGTTTCCGTAGGTGAACCTGCGGAAGGATCATTACCGAGTGCGGGTCCTTTGGGCCC  735557

Query  61      AACCTCCCATCCGTGTCTATTGTACCCTGTTGCTTCGGCGGGCCCGCCGCTTGTCGGCCG  120
               ||||||||||||||||||||| ||||||||||||||||||||||||||||||||||||||
Sbjct  735556  AACCTCCCATCCGTGTCTATTATACCCTGTTGCTTCGGCGGGCCCGCCGCTTGTCGGCCG  735497

Query  121     CCgggggggCGCCTCTGCCCCCCGGGCCCGTGCCCGCCGGAGACCCCAACACGAACACTG  180
               |||||||||||||| |||||||||||||||||||||||||||||||||||||||||||||
Sbjct  735496  CCGGGGGGGCGCCTTTGCCCCCCGGGCCCGTGCCCGCCGGAGACCCCAACACGAACACTG  735437

Query  181     TCTGAAAGCGTGCAGTCTGAGTTGATTGAATGCAATCAGTTAAAACTTTCAACAATGGAT  240
               ||||||||||||||||||||||||||||||||||||||||||||||||||||||||||||
Sbjct  735436  TCTGAAAGCGTGCAGTCTGAGTTGATTGAATGCAATCAGTTAAAACTTTCAACAATGGAT  735377

Query  241     CTCTTGGTTCCGGCATCGATGAAGAACGCAGCGAAATGCGATAACTAATGTGAATTGCAG  300
               ||||||||||||||||||||||||||||||||||||||||||||||||||||||||||||
Sbjct  735376  CTCTTGGTTCCGGCATCGATGAAGAACGCAGCGAAATGCGATAACTAATGTGAATTGCAG  735317

Query  301     AATTCAGTGAATCATCGAGTCTTTGAACGCACATTGCGCCCCCTGGTATTCCGGGGGGCA  360
               ||||||||||||||||||||||||||||||||||||||||||||||||||||||||||||
Sbjct  735316  AATTCAGTGAATCATCGAGTCTTTGAACGCACATTGCGCCCCCTGGTATTCCGGGGGGCA  735257

Query  361     TGCCTGTCCGAGCGTCATTGCTGCCCTCAAGCCCGGCTTGTGTGTTGGGTCGCCGTCCCC  420
               ||||||||||||||||||||||||||||||||||||||||||||||||||||||||||||
Sbjct  735256  TGCCTGTCCGAGCGTCATTGCTGCCCTCAAGCCCGGCTTGTGTGTTGGGTCGCCGTCCCC  735197

Query  421     CTCTCCGGGGGGACGGGCCCGAAAGGCAGCGGCGGCACCGCGTCCGATCCTCGAGCGTAT  480
               ||||||||||||||||||||||||||||||||||||||||||||||||||||||||||||
Sbjct  735196  CTCTCCGGGGGGACGGGCCCGAAAGGCAGCGGCGGCACCGCGTCCGATCCTCGAGCGTAT  735137

Query  481     GGGGCTTTGTCACATGCTCTGTAGGATTGGCCGGCGCCTGCCGACGTTTTCCAACCATTC  540
               ||||||||||||||||||||||||||||||||||||||||||||||||||||||||||| 
Sbjct  735136  GGGGCTTTGTCACATGCTCTGTAGGATTGGCCGGCGCCTGCCGACGTTTTCCAACCATTT  735077

Query  541     TTTCCAGGTTGACCTCGGATCAGGTAGGGATACCCGCTGAACTTAAGCATATCAATAAGC  600
               ||||||||||||||||||||||||||||||||||||||||||||||||||||||||||||
Sbjct  735076  TTTCCAGGTTGACCTCGGATCAGGTAGGGATACCCGCTGAACTTAAGCATATCAATAAGC  735017

Query  601     GGAGGAAAAGAAACCAACCGGGATTGCCTCAGTAACGGCGAGTGAAGCGGCAAGAGCTCA  660
               ||||||||||||||||||||||||||||||||||||||||||||||||||||||||||||
Sbjct  735016  GGAGGAAAAGAAACCAACCGGGATTGCCTCAGTAACGGCGAGTGAAGCGGCAAGAGCTCA  734957

Query  661     AATTTGAAAGCTGGCTCCTTCGGAGTCCGCATTGTAATTTGCAGAGGATGCTTTGGGTGC  720
               ||||||||||||||||||||||||||||||||||||||||||||||||||||||||||||
Sbjct  734956  AATTTGAAAGCTGGCTCCTTCGGAGTCCGCATTGTAATTTGCAGAGGATGCTTTGGGTGC  734897

Query  721     GGCCCCCGTCTAAGTGCCCTGGAACGGGCCGTCAGAGAGGGTGAGAATCCCGTCTTGGGC  780
               ||||||||||||||||||||||||||||||||||||||||||||||||||||||||||||
Sbjct  734896  GGCCCCCGTCTAAGTGCCCTGGAACGGGCCGTCAGAGAGGGTGAGAATCCCGTCTTGGGC  734837

Query  781     GGGGTGTCCGTGCCCGTGTAAAGCTCCTTCGACGAGTCGAGTTGTTTGGGAATGCAGCTC  840
               ||||||||||||||||||||||||||||||||||||||||||||||||||||||||||||
Sbjct  734836  GGGGTGTCCGTGCCCGTGTAAAGCTCCTTCGACGAGTCGAGTTGTTTGGGAATGCAGCTC  734777

Query  841     TAAATGGGTGGTAAATTTCATCTAAAGCTAAATACTGGCCGGAGACCGATAGCGCACAAG  900
               ||||||||||||||||||||||||||||||||||||||||||||||||||||||||||||
Sbjct  734776  TAAATGGGTGGTAAATTTCATCTAAAGCTAAATACTGGCCGGAGACCGATAGCGCACAAG  734717

Query  901     TAGAGTGATCGAAAGATGAAAAGCACTTTGAAAAGAGAGTTAAACAGCACGTGAAATTGT  960
               ||||||||||||||||||||||||||||||||||||||||||||||||||||||||||||
Sbjct  734716  TAGAGTGATCGAAAGATGAAAAGCACTTTGAAAAGAGAGTTAAACAGCACGTGAAATTGT  734657

Query  961     TGAAAGGGAAGCGCTTGCGACCAGACTCGCCCGCGGGGTTCAGCCGGCATTCGTGCCGGT  1020
               ||||||||||||||||||||||||||||||||||||||||||||||||||||||||||||
Sbjct  734656  TGAAAGGGAAGCGCTTGCGACCAGACTCGCCCGCGGGGTTCAGCCGGCATTCGTGCCGGT  734597

Query  1021    GTACTTCCCCGTGGGCGGGCCAGCGTCGGTTTGGGCGGCCGGTCAAAGGCCCCTGGAATG  1080
               ||||||||||||||||||||||||||||||||||||||||||||||||||||||||||||
Sbjct  734596  GTACTTCCCCGTGGGCGGGCCAGCGTCGGTTTGGGCGGCCGGTCAAAGGCCCCTGGAATG  734537

Query  1081    TAGTGCCCTCCGGGGCACCTTATAGCCAGGGGTGCAATGCGGCCAGCCTGGACCGAGGAA  1140
               |||| |||||||||| ||||||||||||||||||||||||||||||||||||||||||||
Sbjct  734536  TAGTACCCTCCGGGGTACCTTATAGCCAGGGGTGCAATGCGGCCAGCCTGGACCGAGGAA  734477

Query  1141    CGCGCTTCGGCACGGACGCTGGCATAATGGTCGTAAACGACCCGTCTTGAAACACGGACC  1200
               ||||||||||||||||||||||||||||||||||||||||||||||||||||||||||||
Sbjct  734476  CGCGCTTCGGCACGGACGCTGGCATAATGGTCGTAAACGACCCGTCTTGAAACACGGACC  734417

Query  1201    AAGGAGTCTAACATCTACGCGAGTGTTCGGGTGTCAAACCCGTGCGCGCAGTGAAAGCGA  1260
               ||||||||||||||||||||||||||||||||||||||||||||||||||||||||||||
Sbjct  734416  AAGGAGTCTAACATCTACGCGAGTGTTCGGGTGTCAAACCCGTGCGCGCAGTGAAAGCGA  734357

Query  1261    ACGGAGGTGGGAGCCCCCTTGCGGGGCGCACCATCGACCGATCCTGATGTCTTCGGATGG  1320
               ||||||||||||||||||| ||||||||||||||||||||||||||||||||||||||||
Sbjct  734356  ACGGAGGTGGGAGCCCCCTCGCGGGGCGCACCATCGACCGATCCTGATGTCTTCGGATGG  734297

Query  1321    ATTTGAGTAAGAGCGTAGCTGTGGGGACCCGAAAGATGGTGAACTATGCCTGAATAGGGC  1380
               |||||||||||||||||  |||||||||||||||||||||||||||||||||||||||||
Sbjct  734296  ATTTGAGTAAGAGCGTAAATGTGGGGACCCGAAAGATGGTGAACTATGCCTGAATAGGGC  734237

Query  1381    GAAGCCAGAGGAAACTCTGGTGGAGGCTCGCAGCGGTTCTGACGTGCAAATCGATCGTCA  1440
               ||||||||||||||||||||||||||||||||||||||||||||||||||||||||||||
Sbjct  734236  GAAGCCAGAGGAAACTCTGGTGGAGGCTCGCAGCGGTTCTGACGTGCAAATCGATCGTCA  734177

Query  1441    AATTTGGGTATAGGGGCGAAAGACTAATCGAACCATCTAGTAGCTGGTTCCTGC  1494
               ||||||||||||||||||||||||||||||||||||||||||||||||||||||
Sbjct  734176  AATTTGGGTATAGGGGCGAAAGACTAATCGAACCATCTAGTAGCTGGTTCCTGC  734123


 Score = 2715 bits (1470),  Expect = 0.0
 Identities = 1486/1494 (99%), Gaps = 0/1494 (0%)
 Strand=Plus/Minus

Query  1       CAAGGTTTCCGTAGGTGAACCTGCGGAAGGATCATTACCGAGTGCGGGTCCTTTGGGCCC  60
               ||||||||||||||||||||||||||||||||||||||||||||||||||||||||||||
Sbjct  743668  CAAGGTTTCCGTAGGTGAACCTGCGGAAGGATCATTACCGAGTGCGGGTCCTTTGGGCCC  743609

Query  61      AACCTCCCATCCGTGTCTATTGTACCCTGTTGCTTCGGCGGGCCCGCCGCTTGTCGGCCG  120
               ||||||||||||||||||||| ||||||||||||||||||||||||||||||||||||||
Sbjct  743608  AACCTCCCATCCGTGTCTATTATACCCTGTTGCTTCGGCGGGCCCGCCGCTTGTCGGCCG  743549

Query  121     CCgggggggCGCCTCTGCCCCCCGGGCCCGTGCCCGCCGGAGACCCCAACACGAACACTG  180
               |||||||||||||| |||||||||||||||||||||||||||||||||||||||||||||
Sbjct  743548  CCGGGGGGGCGCCTTTGCCCCCCGGGCCCGTGCCCGCCGGAGACCCCAACACGAACACTG  743489

Query  181     TCTGAAAGCGTGCAGTCTGAGTTGATTGAATGCAATCAGTTAAAACTTTCAACAATGGAT  240
               ||||||||||||||||||||||||||||||||||||||||||||||||||||||||||||
Sbjct  743488  TCTGAAAGCGTGCAGTCTGAGTTGATTGAATGCAATCAGTTAAAACTTTCAACAATGGAT  743429

Query  241     CTCTTGGTTCCGGCATCGATGAAGAACGCAGCGAAATGCGATAACTAATGTGAATTGCAG  300
               ||||||||||||||||||||||||||||||||||||||||||||||||||||||||||||
Sbjct  743428  CTCTTGGTTCCGGCATCGATGAAGAACGCAGCGAAATGCGATAACTAATGTGAATTGCAG  743369

Query  301     AATTCAGTGAATCATCGAGTCTTTGAACGCACATTGCGCCCCCTGGTATTCCGGGGGGCA  360
               ||||||||||||||||||||||||||||||||||||||||||||||||||||||||||||
Sbjct  743368  AATTCAGTGAATCATCGAGTCTTTGAACGCACATTGCGCCCCCTGGTATTCCGGGGGGCA  743309

Query  361     TGCCTGTCCGAGCGTCATTGCTGCCCTCAAGCCCGGCTTGTGTGTTGGGTCGCCGTCCCC  420
               ||||||||||||||||||||||||||||||||||||||||||||||||||||||||||||
Sbjct  743308  TGCCTGTCCGAGCGTCATTGCTGCCCTCAAGCCCGGCTTGTGTGTTGGGTCGCCGTCCCC  743249

Query  421     CTCTCCGGGGGGACGGGCCCGAAAGGCAGCGGCGGCACCGCGTCCGATCCTCGAGCGTAT  480
               ||||||||||||||||||||||||||||||||||||||||||||||||||||||||||||
Sbjct  743248  CTCTCCGGGGGGACGGGCCCGAAAGGCAGCGGCGGCACCGCGTCCGATCCTCGAGCGTAT  743189

Query  481     GGGGCTTTGTCACATGCTCTGTAGGATTGGCCGGCGCCTGCCGACGTTTTCCAACCATTC  540
               ||||||||||||||||||||||||||||||||||||||||||||||||||||||||||| 
Sbjct  743188  GGGGCTTTGTCACATGCTCTGTAGGATTGGCCGGCGCCTGCCGACGTTTTCCAACCATTT  743129

Query  541     TTTCCAGGTTGACCTCGGATCAGGTAGGGATACCCGCTGAACTTAAGCATATCAATAAGC  600
               ||||||||||||||||||||||||||||||||||||||||||||||||||||||||||||
Sbjct  743128  TTTCCAGGTTGACCTCGGATCAGGTAGGGATACCCGCTGAACTTAAGCATATCAATAAGC  743069

Query  601     GGAGGAAAAGAAACCAACCGGGATTGCCTCAGTAACGGCGAGTGAAGCGGCAAGAGCTCA  660
               ||||||||||||||||||||||||||||||||||||||||||||||||||||||||||||
Sbjct  743068  GGAGGAAAAGAAACCAACCGGGATTGCCTCAGTAACGGCGAGTGAAGCGGCAAGAGCTCA  743009

Query  661     AATTTGAAAGCTGGCTCCTTCGGAGTCCGCATTGTAATTTGCAGAGGATGCTTTGGGTGC  720
               ||||||||||||||||||||||||||||||||||||||||||||||||||||||||||||
Sbjct  743008  AATTTGAAAGCTGGCTCCTTCGGAGTCCGCATTGTAATTTGCAGAGGATGCTTTGGGTGC  742949

Query  721     GGCCCCCGTCTAAGTGCCCTGGAACGGGCCGTCAGAGAGGGTGAGAATCCCGTCTTGGGC  780
               ||||||||||||||||||||||||||||||||||||||||||||||||||||||||||||
Sbjct  742948  GGCCCCCGTCTAAGTGCCCTGGAACGGGCCGTCAGAGAGGGTGAGAATCCCGTCTTGGGC  742889

Query  781     GGGGTGTCCGTGCCCGTGTAAAGCTCCTTCGACGAGTCGAGTTGTTTGGGAATGCAGCTC  840
               ||||||||||||||||||||||||||||||||||||||||||||||||||||||||||||
Sbjct  742888  GGGGTGTCCGTGCCCGTGTAAAGCTCCTTCGACGAGTCGAGTTGTTTGGGAATGCAGCTC  742829

Query  841     TAAATGGGTGGTAAATTTCATCTAAAGCTAAATACTGGCCGGAGACCGATAGCGCACAAG  900
               ||||||||||||||||||||||||||||||||||||||||||||||||||||||||||||
Sbjct  742828  TAAATGGGTGGTAAATTTCATCTAAAGCTAAATACTGGCCGGAGACCGATAGCGCACAAG  742769

Query  901     TAGAGTGATCGAAAGATGAAAAGCACTTTGAAAAGAGAGTTAAACAGCACGTGAAATTGT  960
               ||||||||||||||||||||||||||||||||||||||||||||||||||||||||||||
Sbjct  742768  TAGAGTGATCGAAAGATGAAAAGCACTTTGAAAAGAGAGTTAAACAGCACGTGAAATTGT  742709

Query  961     TGAAAGGGAAGCGCTTGCGACCAGACTCGCCCGCGGGGTTCAGCCGGCATTCGTGCCGGT  1020
               ||||||||||||||||||||||||||||||||||||||||||||||||||||||||||||
Sbjct  742708  TGAAAGGGAAGCGCTTGCGACCAGACTCGCCCGCGGGGTTCAGCCGGCATTCGTGCCGGT  742649

Query  1021    GTACTTCCCCGTGGGCGGGCCAGCGTCGGTTTGGGCGGCCGGTCAAAGGCCCCTGGAATG  1080
               ||||||||||||||||||||||||||||||||||||||||||||||||||||||||||||
Sbjct  742648  GTACTTCCCCGTGGGCGGGCCAGCGTCGGTTTGGGCGGCCGGTCAAAGGCCCCTGGAATG  742589

Query  1081    TAGTGCCCTCCGGGGCACCTTATAGCCAGGGGTGCAATGCGGCCAGCCTGGACCGAGGAA  1140
               |||| |||||||||| ||||||||||||||||||||||||||||||||||||||||||||
Sbjct  742588  TAGTACCCTCCGGGGTACCTTATAGCCAGGGGTGCAATGCGGCCAGCCTGGACCGAGGAA  742529

Query  1141    CGCGCTTCGGCACGGACGCTGGCATAATGGTCGTAAACGACCCGTCTTGAAACACGGACC  1200
               ||||||||||||||||||||||||||||||||||||||||||||||||||||||||||||
Sbjct  742528  CGCGCTTCGGCACGGACGCTGGCATAATGGTCGTAAACGACCCGTCTTGAAACACGGACC  742469

Query  1201    AAGGAGTCTAACATCTACGCGAGTGTTCGGGTGTCAAACCCGTGCGCGCAGTGAAAGCGA  1260
               ||||||||||||||||||||||||||||||||||||||||||||||||||||||||||||
Sbjct  742468  AAGGAGTCTAACATCTACGCGAGTGTTCGGGTGTCAAACCCGTGCGCGCAGTGAAAGCGA  742409

Query  1261    ACGGAGGTGGGAGCCCCCTTGCGGGGCGCACCATCGACCGATCCTGATGTCTTCGGATGG  1320
               ||||||||||||||||||| ||||||||||||||||||||||||||||||||||||||||
Sbjct  742408  ACGGAGGTGGGAGCCCCCTCGCGGGGCGCACCATCGACCGATCCTGATGTCTTCGGATGG  742349

Query  1321    ATTTGAGTAAGAGCGTAGCTGTGGGGACCCGAAAGATGGTGAACTATGCCTGAATAGGGC  1380
               |||||||||||||||||  |||||||||||||||||||||||||||||||||||||||||
Sbjct  742348  ATTTGAGTAAGAGCGTAAATGTGGGGACCCGAAAGATGGTGAACTATGCCTGAATAGGGC  742289

Query  1381    GAAGCCAGAGGAAACTCTGGTGGAGGCTCGCAGCGGTTCTGACGTGCAAATCGATCGTCA  1440
               ||||||||||||||||||||||||||||||||||||||||||||||||||||||||||||
Sbjct  742288  GAAGCCAGAGGAAACTCTGGTGGAGGCTCGCAGCGGTTCTGACGTGCAAATCGATCGTCA  742229

Query  1441    AATTTGGGTATAGGGGCGAAAGACTAATCGAACCATCTAGTAGCTGGTTCCTGC  1494
               ||||||||||||||||||||||||||||||||||||||||||||||||||||||
Sbjct  742228  AATTTGGGTATAGGGGCGAAAGACTAATCGAACCATCTAGTAGCTGGTTCCTGC  742175


 Score = 2715 bits (1470),  Expect = 0.0
 Identities = 1486/1494 (99%), Gaps = 0/1494 (0%)
 Strand=Plus/Minus

Query  1       CAAGGTTTCCGTAGGTGAACCTGCGGAAGGATCATTACCGAGTGCGGGTCCTTTGGGCCC  60
               ||||||||||||||||||||||||||||||||||||||||||||||||||||||||||||
Sbjct  751720  CAAGGTTTCCGTAGGTGAACCTGCGGAAGGATCATTACCGAGTGCGGGTCCTTTGGGCCC  751661

Query  61      AACCTCCCATCCGTGTCTATTGTACCCTGTTGCTTCGGCGGGCCCGCCGCTTGTCGGCCG  120
               ||||||||||||||||||||| ||||||||||||||||||||||||||||||||||||||
Sbjct  751660  AACCTCCCATCCGTGTCTATTATACCCTGTTGCTTCGGCGGGCCCGCCGCTTGTCGGCCG  751601

Query  121     CCgggggggCGCCTCTGCCCCCCGGGCCCGTGCCCGCCGGAGACCCCAACACGAACACTG  180
               |||||||||||||| |||||||||||||||||||||||||||||||||||||||||||||
Sbjct  751600  CCGGGGGGGCGCCTTTGCCCCCCGGGCCCGTGCCCGCCGGAGACCCCAACACGAACACTG  751541

Query  181     TCTGAAAGCGTGCAGTCTGAGTTGATTGAATGCAATCAGTTAAAACTTTCAACAATGGAT  240
               ||||||||||||||||||||||||||||||||||||||||||||||||||||||||||||
Sbjct  751540  TCTGAAAGCGTGCAGTCTGAGTTGATTGAATGCAATCAGTTAAAACTTTCAACAATGGAT  751481

Query  241     CTCTTGGTTCCGGCATCGATGAAGAACGCAGCGAAATGCGATAACTAATGTGAATTGCAG  300
               ||||||||||||||||||||||||||||||||||||||||||||||||||||||||||||
Sbjct  751480  CTCTTGGTTCCGGCATCGATGAAGAACGCAGCGAAATGCGATAACTAATGTGAATTGCAG  751421

Query  301     AATTCAGTGAATCATCGAGTCTTTGAACGCACATTGCGCCCCCTGGTATTCCGGGGGGCA  360
               ||||||||||||||||||||||||||||||||||||||||||||||||||||||||||||
Sbjct  751420  AATTCAGTGAATCATCGAGTCTTTGAACGCACATTGCGCCCCCTGGTATTCCGGGGGGCA  751361

Query  361     TGCCTGTCCGAGCGTCATTGCTGCCCTCAAGCCCGGCTTGTGTGTTGGGTCGCCGTCCCC  420
               ||||||||||||||||||||||||||||||||||||||||||||||||||||||||||||
Sbjct  751360  TGCCTGTCCGAGCGTCATTGCTGCCCTCAAGCCCGGCTTGTGTGTTGGGTCGCCGTCCCC  751301

Query  421     CTCTCCGGGGGGACGGGCCCGAAAGGCAGCGGCGGCACCGCGTCCGATCCTCGAGCGTAT  480
               ||||||||||||||||||||||||||||||||||||||||||||||||||||||||||||
Sbjct  751300  CTCTCCGGGGGGACGGGCCCGAAAGGCAGCGGCGGCACCGCGTCCGATCCTCGAGCGTAT  751241

Query  481     GGGGCTTTGTCACATGCTCTGTAGGATTGGCCGGCGCCTGCCGACGTTTTCCAACCATTC  540
               ||||||||||||||||||||||||||||||||||||||||||||||||||||||||||| 
Sbjct  751240  GGGGCTTTGTCACATGCTCTGTAGGATTGGCCGGCGCCTGCCGACGTTTTCCAACCATTT  751181

Query  541     TTTCCAGGTTGACCTCGGATCAGGTAGGGATACCCGCTGAACTTAAGCATATCAATAAGC  600
               ||||||||||||||||||||||||||||||||||||||||||||||||||||||||||||
Sbjct  751180  TTTCCAGGTTGACCTCGGATCAGGTAGGGATACCCGCTGAACTTAAGCATATCAATAAGC  751121

Query  601     GGAGGAAAAGAAACCAACCGGGATTGCCTCAGTAACGGCGAGTGAAGCGGCAAGAGCTCA  660
               ||||||||||||||||||||||||||||||||||||||||||||||||||||||||||||
Sbjct  751120  GGAGGAAAAGAAACCAACCGGGATTGCCTCAGTAACGGCGAGTGAAGCGGCAAGAGCTCA  751061

Query  661     AATTTGAAAGCTGGCTCCTTCGGAGTCCGCATTGTAATTTGCAGAGGATGCTTTGGGTGC  720
               ||||||||||||||||||||||||||||||||||||||||||||||||||||||||||||
Sbjct  751060  AATTTGAAAGCTGGCTCCTTCGGAGTCCGCATTGTAATTTGCAGAGGATGCTTTGGGTGC  751001

Query  721     GGCCCCCGTCTAAGTGCCCTGGAACGGGCCGTCAGAGAGGGTGAGAATCCCGTCTTGGGC  780
               ||||||||||||||||||||||||||||||||||||||||||||||||||||||||||||
Sbjct  751000  GGCCCCCGTCTAAGTGCCCTGGAACGGGCCGTCAGAGAGGGTGAGAATCCCGTCTTGGGC  750941

Query  781     GGGGTGTCCGTGCCCGTGTAAAGCTCCTTCGACGAGTCGAGTTGTTTGGGAATGCAGCTC  840
               ||||||||||||||||||||||||||||||||||||||||||||||||||||||||||||
Sbjct  750940  GGGGTGTCCGTGCCCGTGTAAAGCTCCTTCGACGAGTCGAGTTGTTTGGGAATGCAGCTC  750881

Query  841     TAAATGGGTGGTAAATTTCATCTAAAGCTAAATACTGGCCGGAGACCGATAGCGCACAAG  900
               ||||||||||||||||||||||||||||||||||||||||||||||||||||||||||||
Sbjct  750880  TAAATGGGTGGTAAATTTCATCTAAAGCTAAATACTGGCCGGAGACCGATAGCGCACAAG  750821

Query  901     TAGAGTGATCGAAAGATGAAAAGCACTTTGAAAAGAGAGTTAAACAGCACGTGAAATTGT  960
               ||||||||||||||||||||||||||||||||||||||||||||||||||||||||||||
Sbjct  750820  TAGAGTGATCGAAAGATGAAAAGCACTTTGAAAAGAGAGTTAAACAGCACGTGAAATTGT  750761

Query  961     TGAAAGGGAAGCGCTTGCGACCAGACTCGCCCGCGGGGTTCAGCCGGCATTCGTGCCGGT  1020
               ||||||||||||||||||||||||||||||||||||||||||||||||||||||||||||
Sbjct  750760  TGAAAGGGAAGCGCTTGCGACCAGACTCGCCCGCGGGGTTCAGCCGGCATTCGTGCCGGT  750701

Query  1021    GTACTTCCCCGTGGGCGGGCCAGCGTCGGTTTGGGCGGCCGGTCAAAGGCCCCTGGAATG  1080
               ||||||||||||||||||||||||||||||||||||||||||||||||||||||||||||
Sbjct  750700  GTACTTCCCCGTGGGCGGGCCAGCGTCGGTTTGGGCGGCCGGTCAAAGGCCCCTGGAATG  750641

Query  1081    TAGTGCCCTCCGGGGCACCTTATAGCCAGGGGTGCAATGCGGCCAGCCTGGACCGAGGAA  1140
               |||| |||||||||| ||||||||||||||||||||||||||||||||||||||||||||
Sbjct  750640  TAGTACCCTCCGGGGTACCTTATAGCCAGGGGTGCAATGCGGCCAGCCTGGACCGAGGAA  750581

Query  1141    CGCGCTTCGGCACGGACGCTGGCATAATGGTCGTAAACGACCCGTCTTGAAACACGGACC  1200
               ||||||||||||||||||||||||||||||||||||||||||||||||||||||||||||
Sbjct  750580  CGCGCTTCGGCACGGACGCTGGCATAATGGTCGTAAACGACCCGTCTTGAAACACGGACC  750521

Query  1201    AAGGAGTCTAACATCTACGCGAGTGTTCGGGTGTCAAACCCGTGCGCGCAGTGAAAGCGA  1260
               ||||||||||||||||||||||||||||||||||||||||||||||||||||||||||||
Sbjct  750520  AAGGAGTCTAACATCTACGCGAGTGTTCGGGTGTCAAACCCGTGCGCGCAGTGAAAGCGA  750461

Query  1261    ACGGAGGTGGGAGCCCCCTTGCGGGGCGCACCATCGACCGATCCTGATGTCTTCGGATGG  1320
               ||||||||||||||||||| ||||||||||||||||||||||||||||||||||||||||
Sbjct  750460  ACGGAGGTGGGAGCCCCCTCGCGGGGCGCACCATCGACCGATCCTGATGTCTTCGGATGG  750401

Query  1321    ATTTGAGTAAGAGCGTAGCTGTGGGGACCCGAAAGATGGTGAACTATGCCTGAATAGGGC  1380
               |||||||||||||||||  |||||||||||||||||||||||||||||||||||||||||
Sbjct  750400  ATTTGAGTAAGAGCGTAAATGTGGGGACCCGAAAGATGGTGAACTATGCCTGAATAGGGC  750341

Query  1381    GAAGCCAGAGGAAACTCTGGTGGAGGCTCGCAGCGGTTCTGACGTGCAAATCGATCGTCA  1440
               ||||||||||||||||||||||||||||||||||||||||||||||||||||||||||||
Sbjct  750340  GAAGCCAGAGGAAACTCTGGTGGAGGCTCGCAGCGGTTCTGACGTGCAAATCGATCGTCA  750281

Query  1441    AATTTGGGTATAGGGGCGAAAGACTAATCGAACCATCTAGTAGCTGGTTCCTGC  1494
               ||||||||||||||||||||||||||||||||||||||||||||||||||||||
Sbjct  750280  AATTTGGGTATAGGGGCGAAAGACTAATCGAACCATCTAGTAGCTGGTTCCTGC  750227


 Score = 2715 bits (1470),  Expect = 0.0
 Identities = 1486/1494 (99%), Gaps = 0/1494 (0%)
 Strand=Plus/Minus

Query  1       CAAGGTTTCCGTAGGTGAACCTGCGGAAGGATCATTACCGAGTGCGGGTCCTTTGGGCCC  60
               ||||||||||||||||||||||||||||||||||||||||||||||||||||||||||||
Sbjct  759772  CAAGGTTTCCGTAGGTGAACCTGCGGAAGGATCATTACCGAGTGCGGGTCCTTTGGGCCC  759713

Query  61      AACCTCCCATCCGTGTCTATTGTACCCTGTTGCTTCGGCGGGCCCGCCGCTTGTCGGCCG  120
               ||||||||||||||||||||| ||||||||||||||||||||||||||||||||||||||
Sbjct  759712  AACCTCCCATCCGTGTCTATTATACCCTGTTGCTTCGGCGGGCCCGCCGCTTGTCGGCCG  759653

Query  121     CCgggggggCGCCTCTGCCCCCCGGGCCCGTGCCCGCCGGAGACCCCAACACGAACACTG  180
               |||||||||||||| |||||||||||||||||||||||||||||||||||||||||||||
Sbjct  759652  CCGGGGGGGCGCCTTTGCCCCCCGGGCCCGTGCCCGCCGGAGACCCCAACACGAACACTG  759593

Query  181     TCTGAAAGCGTGCAGTCTGAGTTGATTGAATGCAATCAGTTAAAACTTTCAACAATGGAT  240
               ||||||||||||||||||||||||||||||||||||||||||||||||||||||||||||
Sbjct  759592  TCTGAAAGCGTGCAGTCTGAGTTGATTGAATGCAATCAGTTAAAACTTTCAACAATGGAT  759533

Query  241     CTCTTGGTTCCGGCATCGATGAAGAACGCAGCGAAATGCGATAACTAATGTGAATTGCAG  300
               ||||||||||||||||||||||||||||||||||||||||||||||||||||||||||||
Sbjct  759532  CTCTTGGTTCCGGCATCGATGAAGAACGCAGCGAAATGCGATAACTAATGTGAATTGCAG  759473

Query  301     AATTCAGTGAATCATCGAGTCTTTGAACGCACATTGCGCCCCCTGGTATTCCGGGGGGCA  360
               ||||||||||||||||||||||||||||||||||||||||||||||||||||||||||||
Sbjct  759472  AATTCAGTGAATCATCGAGTCTTTGAACGCACATTGCGCCCCCTGGTATTCCGGGGGGCA  759413

Query  361     TGCCTGTCCGAGCGTCATTGCTGCCCTCAAGCCCGGCTTGTGTGTTGGGTCGCCGTCCCC  420
               ||||||||||||||||||||||||||||||||||||||||||||||||||||||||||||
Sbjct  759412  TGCCTGTCCGAGCGTCATTGCTGCCCTCAAGCCCGGCTTGTGTGTTGGGTCGCCGTCCCC  759353

Query  421     CTCTCCGGGGGGACGGGCCCGAAAGGCAGCGGCGGCACCGCGTCCGATCCTCGAGCGTAT  480
               ||||||||||||||||||||||||||||||||||||||||||||||||||||||||||||
Sbjct  759352  CTCTCCGGGGGGACGGGCCCGAAAGGCAGCGGCGGCACCGCGTCCGATCCTCGAGCGTAT  759293

Query  481     GGGGCTTTGTCACATGCTCTGTAGGATTGGCCGGCGCCTGCCGACGTTTTCCAACCATTC  540
               ||||||||||||||||||||||||||||||||||||||||||||||||||||||||||| 
Sbjct  759292  GGGGCTTTGTCACATGCTCTGTAGGATTGGCCGGCGCCTGCCGACGTTTTCCAACCATTT  759233

Query  541     TTTCCAGGTTGACCTCGGATCAGGTAGGGATACCCGCTGAACTTAAGCATATCAATAAGC  600
               ||||||||||||||||||||||||||||||||||||||||||||||||||||||||||||
Sbjct  759232  TTTCCAGGTTGACCTCGGATCAGGTAGGGATACCCGCTGAACTTAAGCATATCAATAAGC  759173

Query  601     GGAGGAAAAGAAACCAACCGGGATTGCCTCAGTAACGGCGAGTGAAGCGGCAAGAGCTCA  660
               ||||||||||||||||||||||||||||||||||||||||||||||||||||||||||||
Sbjct  759172  GGAGGAAAAGAAACCAACCGGGATTGCCTCAGTAACGGCGAGTGAAGCGGCAAGAGCTCA  759113

Query  661     AATTTGAAAGCTGGCTCCTTCGGAGTCCGCATTGTAATTTGCAGAGGATGCTTTGGGTGC  720
               ||||||||||||||||||||||||||||||||||||||||||||||||||||||||||||
Sbjct  759112  AATTTGAAAGCTGGCTCCTTCGGAGTCCGCATTGTAATTTGCAGAGGATGCTTTGGGTGC  759053

Query  721     GGCCCCCGTCTAAGTGCCCTGGAACGGGCCGTCAGAGAGGGTGAGAATCCCGTCTTGGGC  780
               ||||||||||||||||||||||||||||||||||||||||||||||||||||||||||||
Sbjct  759052  GGCCCCCGTCTAAGTGCCCTGGAACGGGCCGTCAGAGAGGGTGAGAATCCCGTCTTGGGC  758993

Query  781     GGGGTGTCCGTGCCCGTGTAAAGCTCCTTCGACGAGTCGAGTTGTTTGGGAATGCAGCTC  840
               ||||||||||||||||||||||||||||||||||||||||||||||||||||||||||||
Sbjct  758992  GGGGTGTCCGTGCCCGTGTAAAGCTCCTTCGACGAGTCGAGTTGTTTGGGAATGCAGCTC  758933

Query  841     TAAATGGGTGGTAAATTTCATCTAAAGCTAAATACTGGCCGGAGACCGATAGCGCACAAG  900
               ||||||||||||||||||||||||||||||||||||||||||||||||||||||||||||
Sbjct  758932  TAAATGGGTGGTAAATTTCATCTAAAGCTAAATACTGGCCGGAGACCGATAGCGCACAAG  758873

Query  901     TAGAGTGATCGAAAGATGAAAAGCACTTTGAAAAGAGAGTTAAACAGCACGTGAAATTGT  960
               ||||||||||||||||||||||||||||||||||||||||||||||||||||||||||||
Sbjct  758872  TAGAGTGATCGAAAGATGAAAAGCACTTTGAAAAGAGAGTTAAACAGCACGTGAAATTGT  758813

Query  961     TGAAAGGGAAGCGCTTGCGACCAGACTCGCCCGCGGGGTTCAGCCGGCATTCGTGCCGGT  1020
               ||||||||||||||||||||||||||||||||||||||||||||||||||||||||||||
Sbjct  758812  TGAAAGGGAAGCGCTTGCGACCAGACTCGCCCGCGGGGTTCAGCCGGCATTCGTGCCGGT  758753

Query  1021    GTACTTCCCCGTGGGCGGGCCAGCGTCGGTTTGGGCGGCCGGTCAAAGGCCCCTGGAATG  1080
               ||||||||||||||||||||||||||||||||||||||||||||||||||||||||||||
Sbjct  758752  GTACTTCCCCGTGGGCGGGCCAGCGTCGGTTTGGGCGGCCGGTCAAAGGCCCCTGGAATG  758693

Query  1081    TAGTGCCCTCCGGGGCACCTTATAGCCAGGGGTGCAATGCGGCCAGCCTGGACCGAGGAA  1140
               |||| |||||||||| ||||||||||||||||||||||||||||||||||||||||||||
Sbjct  758692  TAGTACCCTCCGGGGTACCTTATAGCCAGGGGTGCAATGCGGCCAGCCTGGACCGAGGAA  758633

Query  1141    CGCGCTTCGGCACGGACGCTGGCATAATGGTCGTAAACGACCCGTCTTGAAACACGGACC  1200
               ||||||||||||||||||||||||||||||||||||||||||||||||||||||||||||
Sbjct  758632  CGCGCTTCGGCACGGACGCTGGCATAATGGTCGTAAACGACCCGTCTTGAAACACGGACC  758573

Query  1201    AAGGAGTCTAACATCTACGCGAGTGTTCGGGTGTCAAACCCGTGCGCGCAGTGAAAGCGA  1260
               ||||||||||||||||||||||||||||||||||||||||||||||||||||||||||||
Sbjct  758572  AAGGAGTCTAACATCTACGCGAGTGTTCGGGTGTCAAACCCGTGCGCGCAGTGAAAGCGA  758513

Query  1261    ACGGAGGTGGGAGCCCCCTTGCGGGGCGCACCATCGACCGATCCTGATGTCTTCGGATGG  1320
               ||||||||||||||||||| ||||||||||||||||||||||||||||||||||||||||
Sbjct  758512  ACGGAGGTGGGAGCCCCCTCGCGGGGCGCACCATCGACCGATCCTGATGTCTTCGGATGG  758453

Query  1321    ATTTGAGTAAGAGCGTAGCTGTGGGGACCCGAAAGATGGTGAACTATGCCTGAATAGGGC  1380
               |||||||||||||||||  |||||||||||||||||||||||||||||||||||||||||
Sbjct  758452  ATTTGAGTAAGAGCGTAAATGTGGGGACCCGAAAGATGGTGAACTATGCCTGAATAGGGC  758393

Query  1381    GAAGCCAGAGGAAACTCTGGTGGAGGCTCGCAGCGGTTCTGACGTGCAAATCGATCGTCA  1440
               ||||||||||||||||||||||||||||||||||||||||||||||||||||||||||||
Sbjct  758392  GAAGCCAGAGGAAACTCTGGTGGAGGCTCGCAGCGGTTCTGACGTGCAAATCGATCGTCA  758333

Query  1441    AATTTGGGTATAGGGGCGAAAGACTAATCGAACCATCTAGTAGCTGGTTCCTGC  1494
               ||||||||||||||||||||||||||||||||||||||||||||||||||||||
Sbjct  758332  AATTTGGGTATAGGGGCGAAAGACTAATCGAACCATCTAGTAGCTGGTTCCTGC  758279


 Score = 2715 bits (1470),  Expect = 0.0
 Identities = 1486/1494 (99%), Gaps = 0/1494 (0%)
 Strand=Plus/Minus

Query  1       CAAGGTTTCCGTAGGTGAACCTGCGGAAGGATCATTACCGAGTGCGGGTCCTTTGGGCCC  60
               ||||||||||||||||||||||||||||||||||||||||||||||||||||||||||||
Sbjct  767824  CAAGGTTTCCGTAGGTGAACCTGCGGAAGGATCATTACCGAGTGCGGGTCCTTTGGGCCC  767765

Query  61      AACCTCCCATCCGTGTCTATTGTACCCTGTTGCTTCGGCGGGCCCGCCGCTTGTCGGCCG  120
               ||||||||||||||||||||| ||||||||||||||||||||||||||||||||||||||
Sbjct  767764  AACCTCCCATCCGTGTCTATTATACCCTGTTGCTTCGGCGGGCCCGCCGCTTGTCGGCCG  767705

Query  121     CCgggggggCGCCTCTGCCCCCCGGGCCCGTGCCCGCCGGAGACCCCAACACGAACACTG  180
               |||||||||||||| |||||||||||||||||||||||||||||||||||||||||||||
Sbjct  767704  CCGGGGGGGCGCCTTTGCCCCCCGGGCCCGTGCCCGCCGGAGACCCCAACACGAACACTG  767645

Query  181     TCTGAAAGCGTGCAGTCTGAGTTGATTGAATGCAATCAGTTAAAACTTTCAACAATGGAT  240
               ||||||||||||||||||||||||||||||||||||||||||||||||||||||||||||
Sbjct  767644  TCTGAAAGCGTGCAGTCTGAGTTGATTGAATGCAATCAGTTAAAACTTTCAACAATGGAT  767585

Query  241     CTCTTGGTTCCGGCATCGATGAAGAACGCAGCGAAATGCGATAACTAATGTGAATTGCAG  300
               ||||||||||||||||||||||||||||||||||||||||||||||||||||||||||||
Sbjct  767584  CTCTTGGTTCCGGCATCGATGAAGAACGCAGCGAAATGCGATAACTAATGTGAATTGCAG  767525

Query  301     AATTCAGTGAATCATCGAGTCTTTGAACGCACATTGCGCCCCCTGGTATTCCGGGGGGCA  360
               ||||||||||||||||||||||||||||||||||||||||||||||||||||||||||||
Sbjct  767524  AATTCAGTGAATCATCGAGTCTTTGAACGCACATTGCGCCCCCTGGTATTCCGGGGGGCA  767465

Query  361     TGCCTGTCCGAGCGTCATTGCTGCCCTCAAGCCCGGCTTGTGTGTTGGGTCGCCGTCCCC  420
               ||||||||||||||||||||||||||||||||||||||||||||||||||||||||||||
Sbjct  767464  TGCCTGTCCGAGCGTCATTGCTGCCCTCAAGCCCGGCTTGTGTGTTGGGTCGCCGTCCCC  767405

Query  421     CTCTCCGGGGGGACGGGCCCGAAAGGCAGCGGCGGCACCGCGTCCGATCCTCGAGCGTAT  480
               ||||||||||||||||||||||||||||||||||||||||||||||||||||||||||||
Sbjct  767404  CTCTCCGGGGGGACGGGCCCGAAAGGCAGCGGCGGCACCGCGTCCGATCCTCGAGCGTAT  767345

Query  481     GGGGCTTTGTCACATGCTCTGTAGGATTGGCCGGCGCCTGCCGACGTTTTCCAACCATTC  540
               ||||||||||||||||||||||||||||||||||||||||||||||||||||||||||| 
Sbjct  767344  GGGGCTTTGTCACATGCTCTGTAGGATTGGCCGGCGCCTGCCGACGTTTTCCAACCATTT  767285

Query  541     TTTCCAGGTTGACCTCGGATCAGGTAGGGATACCCGCTGAACTTAAGCATATCAATAAGC  600
               ||||||||||||||||||||||||||||||||||||||||||||||||||||||||||||
Sbjct  767284  TTTCCAGGTTGACCTCGGATCAGGTAGGGATACCCGCTGAACTTAAGCATATCAATAAGC  767225

Query  601     GGAGGAAAAGAAACCAACCGGGATTGCCTCAGTAACGGCGAGTGAAGCGGCAAGAGCTCA  660
               ||||||||||||||||||||||||||||||||||||||||||||||||||||||||||||
Sbjct  767224  GGAGGAAAAGAAACCAACCGGGATTGCCTCAGTAACGGCGAGTGAAGCGGCAAGAGCTCA  767165

Query  661     AATTTGAAAGCTGGCTCCTTCGGAGTCCGCATTGTAATTTGCAGAGGATGCTTTGGGTGC  720
               ||||||||||||||||||||||||||||||||||||||||||||||||||||||||||||
Sbjct  767164  AATTTGAAAGCTGGCTCCTTCGGAGTCCGCATTGTAATTTGCAGAGGATGCTTTGGGTGC  767105

Query  721     GGCCCCCGTCTAAGTGCCCTGGAACGGGCCGTCAGAGAGGGTGAGAATCCCGTCTTGGGC  780
               ||||||||||||||||||||||||||||||||||||||||||||||||||||||||||||
Sbjct  767104  GGCCCCCGTCTAAGTGCCCTGGAACGGGCCGTCAGAGAGGGTGAGAATCCCGTCTTGGGC  767045

Query  781     GGGGTGTCCGTGCCCGTGTAAAGCTCCTTCGACGAGTCGAGTTGTTTGGGAATGCAGCTC  840
               ||||||||||||||||||||||||||||||||||||||||||||||||||||||||||||
Sbjct  767044  GGGGTGTCCGTGCCCGTGTAAAGCTCCTTCGACGAGTCGAGTTGTTTGGGAATGCAGCTC  766985

Query  841     TAAATGGGTGGTAAATTTCATCTAAAGCTAAATACTGGCCGGAGACCGATAGCGCACAAG  900
               ||||||||||||||||||||||||||||||||||||||||||||||||||||||||||||
Sbjct  766984  TAAATGGGTGGTAAATTTCATCTAAAGCTAAATACTGGCCGGAGACCGATAGCGCACAAG  766925

Query  901     TAGAGTGATCGAAAGATGAAAAGCACTTTGAAAAGAGAGTTAAACAGCACGTGAAATTGT  960
               ||||||||||||||||||||||||||||||||||||||||||||||||||||||||||||
Sbjct  766924  TAGAGTGATCGAAAGATGAAAAGCACTTTGAAAAGAGAGTTAAACAGCACGTGAAATTGT  766865

Query  961     TGAAAGGGAAGCGCTTGCGACCAGACTCGCCCGCGGGGTTCAGCCGGCATTCGTGCCGGT  1020
               ||||||||||||||||||||||||||||||||||||||||||||||||||||||||||||
Sbjct  766864  TGAAAGGGAAGCGCTTGCGACCAGACTCGCCCGCGGGGTTCAGCCGGCATTCGTGCCGGT  766805

Query  1021    GTACTTCCCCGTGGGCGGGCCAGCGTCGGTTTGGGCGGCCGGTCAAAGGCCCCTGGAATG  1080
               ||||||||||||||||||||||||||||||||||||||||||||||||||||||||||||
Sbjct  766804  GTACTTCCCCGTGGGCGGGCCAGCGTCGGTTTGGGCGGCCGGTCAAAGGCCCCTGGAATG  766745

Query  1081    TAGTGCCCTCCGGGGCACCTTATAGCCAGGGGTGCAATGCGGCCAGCCTGGACCGAGGAA  1140
               |||| |||||||||| ||||||||||||||||||||||||||||||||||||||||||||
Sbjct  766744  TAGTACCCTCCGGGGTACCTTATAGCCAGGGGTGCAATGCGGCCAGCCTGGACCGAGGAA  766685

Query  1141    CGCGCTTCGGCACGGACGCTGGCATAATGGTCGTAAACGACCCGTCTTGAAACACGGACC  1200
               ||||||||||||||||||||||||||||||||||||||||||||||||||||||||||||
Sbjct  766684  CGCGCTTCGGCACGGACGCTGGCATAATGGTCGTAAACGACCCGTCTTGAAACACGGACC  766625

Query  1201    AAGGAGTCTAACATCTACGCGAGTGTTCGGGTGTCAAACCCGTGCGCGCAGTGAAAGCGA  1260
               ||||||||||||||||||||||||||||||||||||||||||||||||||||||||||||
Sbjct  766624  AAGGAGTCTAACATCTACGCGAGTGTTCGGGTGTCAAACCCGTGCGCGCAGTGAAAGCGA  766565

Query  1261    ACGGAGGTGGGAGCCCCCTTGCGGGGCGCACCATCGACCGATCCTGATGTCTTCGGATGG  1320
               ||||||||||||||||||| ||||||||||||||||||||||||||||||||||||||||
Sbjct  766564  ACGGAGGTGGGAGCCCCCTCGCGGGGCGCACCATCGACCGATCCTGATGTCTTCGGATGG  766505

Query  1321    ATTTGAGTAAGAGCGTAGCTGTGGGGACCCGAAAGATGGTGAACTATGCCTGAATAGGGC  1380
               |||||||||||||||||  |||||||||||||||||||||||||||||||||||||||||
Sbjct  766504  ATTTGAGTAAGAGCGTAAATGTGGGGACCCGAAAGATGGTGAACTATGCCTGAATAGGGC  766445

Query  1381    GAAGCCAGAGGAAACTCTGGTGGAGGCTCGCAGCGGTTCTGACGTGCAAATCGATCGTCA  1440
               ||||||||||||||||||||||||||||||||||||||||||||||||||||||||||||
Sbjct  766444  GAAGCCAGAGGAAACTCTGGTGGAGGCTCGCAGCGGTTCTGACGTGCAAATCGATCGTCA  766385

Query  1441    AATTTGGGTATAGGGGCGAAAGACTAATCGAACCATCTAGTAGCTGGTTCCTGC  1494
               ||||||||||||||||||||||||||||||||||||||||||||||||||||||
Sbjct  766384  AATTTGGGTATAGGGGCGAAAGACTAATCGAACCATCTAGTAGCTGGTTCCTGC  766331


>NW_020290355.1 Aspergillus eucalypticola CBS 122712 chromosome Unknown BO83scaffold_81, 
whole genome shotgun sequence
Length=10487

 Score = 2710 bits (1467),  Expect = 0.0
 Identities = 1485/1494 (99%), Gaps = 0/1494 (0%)
 Strand=Plus/Minus

Query  1     CAAGGTTTCCGTAGGTGAACCTGCGGAAGGATCATTACCGAGTGCGGGTCCTTTGGGCCC  60
             ||||||||||||||||||||||||||||||||||||||||||||||||||||||||||||
Sbjct  9019  CAAGGTTTCCGTAGGTGAACCTGCGGAAGGATCATTACCGAGTGCGGGTCCTTTGGGCCC  8960

Query  61    AACCTCCCATCCGTGTCTATTGTACCCTGTTGCTTCGGCGGGCCCGCCGCTTGTCGGCCG  120
             ||||||||||||||||||||| ||||||||||||||||||||||||||||||||||||||
Sbjct  8959  AACCTCCCATCCGTGTCTATTATACCCTGTTGCTTCGGCGGGCCCGCCGCTTGTCGGCCG  8900

Query  121   CCgggggggCGCCTCTGCCCCCCGGGCCCGTGCCCGCCGGAGACCCCAACACGAACACTG  180
             |||||||||||||| |||||||||||||||||||||||||||||||||||||||||||||
Sbjct  8899  CCGGGGGGGCGCCTTTGCCCCCCGGGCCCGTGCCCGCCGGAGACCCCAACACGAACACTG  8840

Query  181   TCTGAAAGCGTGCAGTCTGAGTTGATTGAATGCAATCAGTTAAAACTTTCAACAATGGAT  240
             ||||||||||||||||||||||||||||||||||||||||||||||||||||||||||||
Sbjct  8839  TCTGAAAGCGTGCAGTCTGAGTTGATTGAATGCAATCAGTTAAAACTTTCAACAATGGAT  8780

Query  241   CTCTTGGTTCCGGCATCGATGAAGAACGCAGCGAAATGCGATAACTAATGTGAATTGCAG  300
             ||||||||||||||||||||||||||||||||||||||||||||||||||||||||||||
Sbjct  8779  CTCTTGGTTCCGGCATCGATGAAGAACGCAGCGAAATGCGATAACTAATGTGAATTGCAG  8720

Query  301   AATTCAGTGAATCATCGAGTCTTTGAACGCACATTGCGCCCCCTGGTATTCCGGGGGGCA  360
             ||||||||||||||||||||||||||||||||||||||||||||||||||||||||||||
Sbjct  8719  AATTCAGTGAATCATCGAGTCTTTGAACGCACATTGCGCCCCCTGGTATTCCGGGGGGCA  8660

Query  361   TGCCTGTCCGAGCGTCATTGCTGCCCTCAAGCCCGGCTTGTGTGTTGGGTCGCCGTCCCC  420
             ||||||||||||||||||||||||||||||||||||||||||||||||||||||||||||
Sbjct  8659  TGCCTGTCCGAGCGTCATTGCTGCCCTCAAGCCCGGCTTGTGTGTTGGGTCGCCGTCCCC  8600

Query  421   CTCTCCGGGGGGACGGGCCCGAAAGGCAGCGGCGGCACCGCGTCCGATCCTCGAGCGTAT  480
             ||||||||||||||||||||||||||||||||||||||||||||||||||||||||||||
Sbjct  8599  CTCTCCGGGGGGACGGGCCCGAAAGGCAGCGGCGGCACCGCGTCCGATCCTCGAGCGTAT  8540

Query  481   GGGGCTTTGTCACATGCTCTGTAGGATTGGCCGGCGCCTGCCGACGTTTTCCAACCATTC  540
             ||||||||||||||||||||||||||||||||||||||||||||||||||||||||||| 
Sbjct  8539  GGGGCTTTGTCACATGCTCTGTAGGATTGGCCGGCGCCTGCCGACGTTTTCCAACCATTT  8480

Query  541   TTTCCAGGTTGACCTCGGATCAGGTAGGGATACCCGCTGAACTTAAGCATATCAATAAGC  600
             ||||||||||||||||||||||||||||||||||||||||||||||||||||||||||||
Sbjct  8479  TTTCCAGGTTGACCTCGGATCAGGTAGGGATACCCGCTGAACTTAAGCATATCAATAAGC  8420

Query  601   GGAGGAAAAGAAACCAACCGGGATTGCCTCAGTAACGGCGAGTGAAGCGGCAAGAGCTCA  660
             ||||||||||||||||||||||||||||||||||||||||||||||||||||||||||||
Sbjct  8419  GGAGGAAAAGAAACCAACCGGGATTGCCTCAGTAACGGCGAGTGAAGCGGCAAGAGCTCA  8360

Query  661   AATTTGAAAGCTGGCTCCTTCGGAGTCCGCATTGTAATTTGCAGAGGATGCTTTGGGTGC  720
             ||||||||||||||||||||||||||||||||||||||||||||||||||||||||||||
Sbjct  8359  AATTTGAAAGCTGGCTCCTTCGGAGTCCGCATTGTAATTTGCAGAGGATGCTTTGGGTGC  8300

Query  721   GGCCCCCGTCTAAGTGCCCTGGAACGGGCCGTCAGAGAGGGTGAGAATCCCGTCTTGGGC  780
             ||||||||||||||||||||||||||||||||||||||||||||||||||||||||||||
Sbjct  8299  GGCCCCCGTCTAAGTGCCCTGGAACGGGCCGTCAGAGAGGGTGAGAATCCCGTCTTGGGC  8240

Query  781   GGGGTGTCCGTGCCCGTGTAAAGCTCCTTCGACGAGTCGAGTTGTTTGGGAATGCAGCTC  840
             ||||||||||||||||||||||||||||||||||||||||||||||||||||||||||||
Sbjct  8239  GGGGTGTCCGTGCCCGTGTAAAGCTCCTTCGACGAGTCGAGTTGTTTGGGAATGCAGCTC  8180

Query  841   TAAATGGGTGGTAAATTTCATCTAAAGCTAAATACTGGCCGGAGACCGATAGCGCACAAG  900
             ||||||||||||||||||||||||||||||||||||||||||||||||||||||||||||
Sbjct  8179  TAAATGGGTGGTAAATTTCATCTAAAGCTAAATACTGGCCGGAGACCGATAGCGCACAAG  8120

Query  901   TAGAGTGATCGAAAGATGAAAAGCACTTTGAAAAGAGAGTTAAACAGCACGTGAAATTGT  960
             ||||||||||||||||||||||||||||||||||||||||||||||||||||||||||||
Sbjct  8119  TAGAGTGATCGAAAGATGAAAAGCACTTTGAAAAGAGAGTTAAACAGCACGTGAAATTGT  8060

Query  961   TGAAAGGGAAGCGCTTGCGACCAGACTCGCCCGCGGGGTTCAGCCGGCATTCGTGCCGGT  1020
             ||||||||||||||||||||||||||||||||||||||||||||||||||||||||||||
Sbjct  8059  TGAAAGGGAAGCGCTTGCGACCAGACTCGCCCGCGGGGTTCAGCCGGCATTCGTGCCGGT  8000

Query  1021  GTACTTCCCCGTGGGCGGGCCAGCGTCGGTTTGGGCGGCCGGTCAAAGGCCCCTGGAATG  1080
             ||||||||||||||||||||||||||||||||||||||||||||||||||||||||||||
Sbjct  7999  GTACTTCCCCGTGGGCGGGCCAGCGTCGGTTTGGGCGGCCGGTCAAAGGCCCCTGGAATG  7940

Query  1081  TAGTGCCCTCCGGGGCACCTTATAGCCAGGGGTGCAATGCGGCCAGCCTGGACCGAGGAA  1140
             |||| |||||||||| ||||||||||||||||||||||||||||||||||||||||||||
Sbjct  7939  TAGTACCCTCCGGGGTACCTTATAGCCAGGGGTGCAATGCGGCCAGCCTGGACCGAGGAA  7880

Query  1141  CGCGCTTCGGCACGGACGCTGGCATAATGGTCGTAAACGACCCGTCTTGAAACACGGACC  1200
             ||||||||||||||||||||||||||||||||||||||||||||||||||||||||||||
Sbjct  7879  CGCGCTTCGGCACGGACGCTGGCATAATGGTCGTAAACGACCCGTCTTGAAACACGGACC  7820

Query  1201  AAGGAGTCTAACATCTACGCGAGTGTTCGGGTGTCAAACCCGTGCGCGCAGTGAAAGCGA  1260
             ||||||||||||||||||||||||||||||||||||||||||||||||||||||||||||
Sbjct  7819  AAGGAGTCTAACATCTACGCGAGTGTTCGGGTGTCAAACCCGTGCGCGCAGTGAAAGCGA  7760

Query  1261  ACGGAGGTGGGAGCCCCCTTGCGGGGCGCACCATCGACCGATCCTGATGTCTTCGGATGG  1320
             ||||||||||||||||||| | ||||||||||||||||||||||||||||||||||||||
Sbjct  7759  ACGGAGGTGGGAGCCCCCTCGTGGGGCGCACCATCGACCGATCCTGATGTCTTCGGATGG  7700

Query  1321  ATTTGAGTAAGAGCGTAGCTGTGGGGACCCGAAAGATGGTGAACTATGCCTGAATAGGGC  1380
             |||||||||||||||||  |||||||||||||||||||||||||||||||||||||||||
Sbjct  7699  ATTTGAGTAAGAGCGTAAATGTGGGGACCCGAAAGATGGTGAACTATGCCTGAATAGGGC  7640

Query  1381  GAAGCCAGAGGAAACTCTGGTGGAGGCTCGCAGCGGTTCTGACGTGCAAATCGATCGTCA  1440
             ||||||||||||||||||||||||||||||||||||||||||||||||||||||||||||
Sbjct  7639  GAAGCCAGAGGAAACTCTGGTGGAGGCTCGCAGCGGTTCTGACGTGCAAATCGATCGTCA  7580

Query  1441  AATTTGGGTATAGGGGCGAAAGACTAATCGAACCATCTAGTAGCTGGTTCCTGC  1494
             ||||||||||||||||||||||||||||||||||||||||||||||||||||||
Sbjct  7579  AATTTGGGTATAGGGGCGAAAGACTAATCGAACCATCTAGTAGCTGGTTCCTGC  7526


 Score = 1783 bits (965),  Expect = 0.0
 Identities = 984/992 (99%), Gaps = 5/992 (1%)
 Strand=Plus/Minus

Query  1    CAAGGTTTCCGTAGGTGAACCTGCGGAAGGATCATTACCGAGTGCGGGTCCTTTGGGCCC  60
            ||||||||||||||||||||||||||||||||||||||||||||||||||||||||||||
Sbjct  988  CAAGGTTTCCGTAGGTGAACCTGCGGAAGGATCATTACCGAGTGCGGGTCCTTTGGGCCC  929

Query  61   AACCTCCCATCCGTGTCTATTGTACCCTGTTGCTTCGGCGGGCCCGCCGCTTGTCGGCCG  120
            ||||||||||||||||||||| ||||||||||||||||||||||||||||||||||||||
Sbjct  928  AACCTCCCATCCGTGTCTATTATACCCTGTTGCTTCGGCGGGCCCGCCGCTTGTCGGCCG  869

Query  121  CCgggggggCGCCTCTGCCCCCCGGGCCCGTGCCCGCCGGAGACCCCAACACGAACACTG  180
            |||||||| ||||| ||||||| ||||||||||||||||||||||| |||||||||||||
Sbjct  868  CCGGGGGG-CGCCTTTGCCCCC-GGGCCCGTGCCCGCCGGAGACCC-AACACGAACACTG  812

Query  181  TCTGAAAGCGTGCAGTCTGAGTTGATTGAATGCAATCAGTTAAAACTTTCAACAATGGAT  240
            ||||||||||||||||||||||||||||||||||||||||||||||||||||||||||||
Sbjct  811  TCTGAAAGCGTGCAGTCTGAGTTGATTGAATGCAATCAGTTAAAACTTTCAACAATGGAT  752

Query  241  CTCTTGGTTCCGGCATCGATGAAGAACGCAGCGAAATGCGATAACTAATGTGAATTGCAG  300
            ||||||||||||||||||||||||||||||||||||||||||||||||||||||||||||
Sbjct  751  CTCTTGGTTCCGGCATCGATGAAGAACGCAGCGAAATGCGATAACTAATGTGAATTGCAG  692

Query  301  AATTCAGTGAATCATCGAGTCTTTGAACGCACATTGCGCCCCCTGGTATTCCGGGGGGCA  360
            ||||||||||||||||||||||||||||||||||||||||||||||||||||||||||||
Sbjct  691  AATTCAGTGAATCATCGAGTCTTTGAACGCACATTGCGCCCCCTGGTATTCCGGGGGGCA  632

Query  361  TGCCTGTCCGAGCGTCATTGCTGCCCTCAAGCCCGGCTTGTGTGTTGGGTCGCCGTCCCC  420
            ||||||||||||||||||||||||||||||||||||||||||||||||||||||||||||
Sbjct  631  TGCCTGTCCGAGCGTCATTGCTGCCCTCAAGCCCGGCTTGTGTGTTGGGTCGCCGTCCCC  572

Query  421  CTCTCCGGGGGGACGGGCCCGAAAGGCAGCGGCGGCACCGCGTCCGATCCTCGAGCGTAT  480
            ||||||||||||||||||||||||||||||||||||||||||||||||||||||||||||
Sbjct  571  CTCTCCGGGGGGACGGGCCCGAAAGGCAGCGGCGGCACCGCGTCCGATCCTCGAGCGTAT  512

Query  481  GGGGCTTTGTCACATGCTCTGTAGGATTGGCCGGCGCCTGCCGACGTTTTCCAACCATTC  540
            ||||||||||||||||||||||||||||||||||||||||||||||||||||||||||| 
Sbjct  511  GGGGCTTTGTCACATGCTCTGTAGGATTGGCCGGCGCCTGCCGACGTTTTCCAACCATTT  452

Query  541  TTTCCAGGTTGACCTCGGATCAGGTAGGGATACCCGCTGAACTTAAGCATATCAATAAGC  600
            ||||||||||||||||||||||||||||||||||||||||||||||||||||||||||||
Sbjct  451  TTTCCAGGTTGACCTCGGATCAGGTAGGGATACCCGCTGAACTTAAGCATATCAATAAGC  392

Query  601  GGAGGAAAAGAAACCAACCGGGATTGCCTCAGTAACGGCGAGTGAAGCGGCAAGAGCTCA  660
            ||||||||||||||||||||||||||||||||||||||||||||||||||||||||||||
Sbjct  391  GGAGGAAAAGAAACCAACCGGGATTGCCTCAGTAACGGCGAGTGAAGCGGCAAGAGCTCA  332

Query  661  AATTTGAAAGCTGGCTCCTTCGGAGTCCGCATTGTAATTTGCAGAGGATGCTTTGGGTGC  720
            |||||||||||||||||||||||||||||||||||||||||||||||||||||||| |||
Sbjct  331  AATTTGAAAGCTGGCTCCTTCGGAGTCCGCATTGTAATTTGCAGAGGATGCTTTGG-TGC  273

Query  721  GGCCCCCGTCTAAGTGCCCTGGAACGGGCCGTCAGAGAGGGTGAGAATCCCGTCTTGGGC  780
            ||||||||||||||||||||||||||||||||||||||||||||||||||||||||||||
Sbjct  272  GGCCCCCGTCTAAGTGCCCTGGAACGGGCCGTCAGAGAGGGTGAGAATCCCGTCTTGGGC  213

Query  781  GGGGTGTCCGTGCCCGTGTAAAGCTCCTTCGACGAGTCGAGTTGTTTGGGAATGCAGCTC  840
            ||||||||||||||||||||||||||||||||||||||||||||||||||||||||||||
Sbjct  212  GGGGTGTCCGTGCCCGTGTAAAGCTCCTTCGACGAGTCGAGTTGTTTGGGAATGCAGCTC  153

Query  841  TAAATGGGTGGTAAATTTCATCTAAAGCTAAATACTGGCCGGAGACCGATAGCGCACAAG  900
            ||||||||||||||||||||||||||||||||||||||||||||||||||||||||||||
Sbjct  152  TAAATGGGTGGTAAATTTCATCTAAAGCTAAATACTGGCCGGAGACCGATAGCGCACAAG  93

Query  901  TAGAGTGATCGAAAGATGAAAAGCACTTTGAAAAGAGAGTTAAACAGCACGTGAAATTGT  960
            ||||||||||||||||||||||||||||||||||||||||||||||||||||||||||||
Sbjct  92   TAGAGTGATCGAAAGATGAAAAGCACTTTGAAAAGAGAGTTAAACAGCACGTGAAATTGT  33

Query  961  TGAAAGGGAAGCGCTTGCGACCA-GACTCGCC  991
            ||||||||||||||||||||||| ||||||||
Sbjct  32   TGAAAGGGAAGCGCTTGCGACCAAGACTCGCC  1


>NW_020290377.1 Aspergillus eucalypticola CBS 122712 chromosome Unknown BO83scaffold_103, 
whole genome shotgun sequence
Length=5896

 Score = 2710 bits (1467),  Expect = 0.0
 Identities = 1485/1494 (99%), Gaps = 0/1494 (0%)
 Strand=Plus/Minus

Query  1     CAAGGTTTCCGTAGGTGAACCTGCGGAAGGATCATTACCGAGTGCGGGTCCTTTGGGCCC  60
             ||||||||||||||||||||||||||||||||||||||||||||||||||||||||||||
Sbjct  3053  CAAGGTTTCCGTAGGTGAACCTGCGGAAGGATCATTACCGAGTGCGGGTCCTTTGGGCCC  2994

Query  61    AACCTCCCATCCGTGTCTATTGTACCCTGTTGCTTCGGCGGGCCCGCCGCTTGTCGGCCG  120
             ||||||||||||||||||||| ||||||||||||||||||||||||||||||||||||||
Sbjct  2993  AACCTCCCATCCGTGTCTATTATACCCTGTTGCTTCGGCGGGCCCGCCGCTTGTCGGCCG  2934

Query  121   CCgggggggCGCCTCTGCCCCCCGGGCCCGTGCCCGCCGGAGACCCCAACACGAACACTG  180
             |||||||||||||| |||||||||||||||||||||||||||||||||||||||||||||
Sbjct  2933  CCGGGGGGGCGCCTTTGCCCCCCGGGCCCGTGCCCGCCGGAGACCCCAACACGAACACTG  2874

Query  181   TCTGAAAGCGTGCAGTCTGAGTTGATTGAATGCAATCAGTTAAAACTTTCAACAATGGAT  240
             ||||||||||||||||||||||||||||||||||||||||||||||||||||||||||||
Sbjct  2873  TCTGAAAGCGTGCAGTCTGAGTTGATTGAATGCAATCAGTTAAAACTTTCAACAATGGAT  2814

Query  241   CTCTTGGTTCCGGCATCGATGAAGAACGCAGCGAAATGCGATAACTAATGTGAATTGCAG  300
             ||||||||||||||||||||||||||||||||||||||||||||||||||||||||||||
Sbjct  2813  CTCTTGGTTCCGGCATCGATGAAGAACGCAGCGAAATGCGATAACTAATGTGAATTGCAG  2754

Query  301   AATTCAGTGAATCATCGAGTCTTTGAACGCACATTGCGCCCCCTGGTATTCCGGGGGGCA  360
             ||||||||||||||||||||||||||||||||||||||||||||||||||||||||||||
Sbjct  2753  AATTCAGTGAATCATCGAGTCTTTGAACGCACATTGCGCCCCCTGGTATTCCGGGGGGCA  2694

Query  361   TGCCTGTCCGAGCGTCATTGCTGCCCTCAAGCCCGGCTTGTGTGTTGGGTCGCCGTCCCC  420
             ||||||||||||||||||||||||||||||||||||||||||||||||||||||||||||
Sbjct  2693  TGCCTGTCCGAGCGTCATTGCTGCCCTCAAGCCCGGCTTGTGTGTTGGGTCGCCGTCCCC  2634

Query  421   CTCTCCGGGGGGACGGGCCCGAAAGGCAGCGGCGGCACCGCGTCCGATCCTCGAGCGTAT  480
             ||||||||||||||||||||||||||||||||||||||||||||||||||||||||||||
Sbjct  2633  CTCTCCGGGGGGACGGGCCCGAAAGGCAGCGGCGGCACCGCGTCCGATCCTCGAGCGTAT  2574

Query  481   GGGGCTTTGTCACATGCTCTGTAGGATTGGCCGGCGCCTGCCGACGTTTTCCAACCATTC  540
             ||||||||||||||||||||||||||||||||||||||||||||||||||||||||||| 
Sbjct  2573  GGGGCTTTGTCACATGCTCTGTAGGATTGGCCGGCGCCTGCCGACGTTTTCCAACCATTT  2514

Query  541   TTTCCAGGTTGACCTCGGATCAGGTAGGGATACCCGCTGAACTTAAGCATATCAATAAGC  600
             ||||||||||||||||||||||||||||||||||||||||||||||||||||||||||||
Sbjct  2513  TTTCCAGGTTGACCTCGGATCAGGTAGGGATACCCGCTGAACTTAAGCATATCAATAAGC  2454

Query  601   GGAGGAAAAGAAACCAACCGGGATTGCCTCAGTAACGGCGAGTGAAGCGGCAAGAGCTCA  660
             ||||||||||||||||||||||||||||||||||||||||||||||||||||||||||||
Sbjct  2453  GGAGGAAAAGAAACCAACCGGGATTGCCTCAGTAACGGCGAGTGAAGCGGCAAGAGCTCA  2394

Query  661   AATTTGAAAGCTGGCTCCTTCGGAGTCCGCATTGTAATTTGCAGAGGATGCTTTGGGTGC  720
             ||||||||||||||||||||||||||||||||||||||||||||||||||||||||||||
Sbjct  2393  AATTTGAAAGCTGGCTCCTTCGGAGTCCGCATTGTAATTTGCAGAGGATGCTTTGGGTGC  2334

Query  721   GGCCCCCGTCTAAGTGCCCTGGAACGGGCCGTCAGAGAGGGTGAGAATCCCGTCTTGGGC  780
             ||||||||||||||||||||||||||||||||||||||||||||||||||||||||||||
Sbjct  2333  GGCCCCCGTCTAAGTGCCCTGGAACGGGCCGTCAGAGAGGGTGAGAATCCCGTCTTGGGC  2274

Query  781   GGGGTGTCCGTGCCCGTGTAAAGCTCCTTCGACGAGTCGAGTTGTTTGGGAATGCAGCTC  840
             ||||||||||||||||||||||||||||||||||||||||||||||||||||||||||||
Sbjct  2273  GGGGTGTCCGTGCCCGTGTAAAGCTCCTTCGACGAGTCGAGTTGTTTGGGAATGCAGCTC  2214

Query  841   TAAATGGGTGGTAAATTTCATCTAAAGCTAAATACTGGCCGGAGACCGATAGCGCACAAG  900
             ||||||||||||||||||||||||||||||||||||||||||||||||||||||||||||
Sbjct  2213  TAAATGGGTGGTAAATTTCATCTAAAGCTAAATACTGGCCGGAGACCGATAGCGCACAAG  2154

Query  901   TAGAGTGATCGAAAGATGAAAAGCACTTTGAAAAGAGAGTTAAACAGCACGTGAAATTGT  960
             ||||||||||||||||||||||||||||||||||||||||||||||||||||||||||||
Sbjct  2153  TAGAGTGATCGAAAGATGAAAAGCACTTTGAAAAGAGAGTTAAACAGCACGTGAAATTGT  2094

Query  961   TGAAAGGGAAGCGCTTGCGACCAGACTCGCCCGCGGGGTTCAGCCGGCATTCGTGCCGGT  1020
             ||||||||||||||||||||||||||||||||||||||||||||||||||||||||||||
Sbjct  2093  TGAAAGGGAAGCGCTTGCGACCAGACTCGCCCGCGGGGTTCAGCCGGCATTCGTGCCGGT  2034

Query  1021  GTACTTCCCCGTGGGCGGGCCAGCGTCGGTTTGGGCGGCCGGTCAAAGGCCCCTGGAATG  1080
             ||||||||||||||||||||||||||||||||||||||||||||||||||||||||||||
Sbjct  2033  GTACTTCCCCGTGGGCGGGCCAGCGTCGGTTTGGGCGGCCGGTCAAAGGCCCCTGGAATG  1974

Query  1081  TAGTGCCCTCCGGGGCACCTTATAGCCAGGGGTGCAATGCGGCCAGCCTGGACCGAGGAA  1140
             |||| |||||||||| ||||||||||||||||||||||||||||||||||||||||||||
Sbjct  1973  TAGTACCCTCCGGGGTACCTTATAGCCAGGGGTGCAATGCGGCCAGCCTGGACCGAGGAA  1914

Query  1141  CGCGCTTCGGCACGGACGCTGGCATAATGGTCGTAAACGACCCGTCTTGAAACACGGACC  1200
             ||||||||||||||||||||||||||||||||||||||||||||||||||||||||||||
Sbjct  1913  CGCGCTTCGGCACGGACGCTGGCATAATGGTCGTAAACGACCCGTCTTGAAACACGGACC  1854

Query  1201  AAGGAGTCTAACATCTACGCGAGTGTTCGGGTGTCAAACCCGTGCGCGCAGTGAAAGCGA  1260
             ||||||||||||||||||||||||||||||||||||||||||||||||||||||||||||
Sbjct  1853  AAGGAGTCTAACATCTACGCGAGTGTTCGGGTGTCAAACCCGTGCGCGCAGTGAAAGCGA  1794

Query  1261  ACGGAGGTGGGAGCCCCCTTGCGGGGCGCACCATCGACCGATCCTGATGTCTTCGGATGG  1320
             ||||||||||||||||||| | ||||||||||||||||||||||||||||||||||||||
Sbjct  1793  ACGGAGGTGGGAGCCCCCTCGTGGGGCGCACCATCGACCGATCCTGATGTCTTCGGATGG  1734

Query  1321  ATTTGAGTAAGAGCGTAGCTGTGGGGACCCGAAAGATGGTGAACTATGCCTGAATAGGGC  1380
             |||||||||||||||||  |||||||||||||||||||||||||||||||||||||||||
Sbjct  1733  ATTTGAGTAAGAGCGTAAATGTGGGGACCCGAAAGATGGTGAACTATGCCTGAATAGGGC  1674

Query  1381  GAAGCCAGAGGAAACTCTGGTGGAGGCTCGCAGCGGTTCTGACGTGCAAATCGATCGTCA  1440
             ||||||||||||||||||||||||||||||||||||||||||||||||||||||||||||
Sbjct  1673  GAAGCCAGAGGAAACTCTGGTGGAGGCTCGCAGCGGTTCTGACGTGCAAATCGATCGTCA  1614

Query  1441  AATTTGGGTATAGGGGCGAAAGACTAATCGAACCATCTAGTAGCTGGTTCCTGC  1494
             ||||||||||||||||||||||||||||||||||||||||||||||||||||||
Sbjct  1613  AATTTGGGTATAGGGGCGAAAGACTAATCGAACCATCTAGTAGCTGGTTCCTGC  1560


>NW_020290372.1 Aspergillus eucalypticola CBS 122712 chromosome Unknown BO83scaffold_98, 
whole genome shotgun sequence
Length=6399

 Score = 2697 bits (1460),  Expect = 0.0
 Identities = 1483/1494 (99%), Gaps = 2/1494 (0%)
 Strand=Plus/Plus

Query  1     CAAGGTTTCCGTAGGTGAACCTGCGGAAGGATCATTACCGAGTGCGGGTCCTTTGGGCCC  60
             ||||||||||||||||||||||||||||||||||||||||||||||||||||||||||||
Sbjct  4828  CAAGGTTTCCGTAGGTGAACCTGCGGAAGGATCATTACCGAGTGCGGGTCCTTTGGGCCC  4887

Query  61    AACCTCCCATCCGTGTCTATTGTACCCTGTTGCTTCGGCGGGCCCGCCGCTTGTCGGCCG  120
             ||||||||||||||||||||| ||||||||||||||||||||||||||||||||||||||
Sbjct  4888  AACCTCCCATCCGTGTCTATTATACCCTGTTGCTTCGGCGGGCCCGCCGCTTGTCGGCCG  4947

Query  121   CCgggggggCGCCTCTGCCCCCCGGGCCCGTGCCCGCCGGAGACCCCAACACGAACACTG  180
             || ||||||||||| |||||||||||||||||||||||||||||||||||||||||||||
Sbjct  4948  CC-GGGGGGCGCCTTTGCCCCCCGGGCCCGTGCCCGCCGGAGACCCCAACACGAACACTG  5006

Query  181   TCTGAAAGCGTGCAGTCTGAGTTGATTGAATGCAATCAGTTAAAACTTTCAACAATGGAT  240
             ||||||||||||||||||||||||||||||||||||||||||||||||||||||||||||
Sbjct  5007  TCTGAAAGCGTGCAGTCTGAGTTGATTGAATGCAATCAGTTAAAACTTTCAACAATGGAT  5066

Query  241   CTCTTGGTTCCGGCATCGATGAAGAACGCAGCGAAATGCGATAACTAATGTGAATTGCAG  300
             ||||||||||||||||||||||||||||||||||||||||||||||||||||||||||||
Sbjct  5067  CTCTTGGTTCCGGCATCGATGAAGAACGCAGCGAAATGCGATAACTAATGTGAATTGCAG  5126

Query  301   AATTCAGTGAATCATCGAGTCTTTGAACGCACATTGCGCCCCCTGGTATTCCGGGGGGCA  360
             ||||||||||||||||||||||||||||||||||||||||||||||||||||||||||||
Sbjct  5127  AATTCAGTGAATCATCGAGTCTTTGAACGCACATTGCGCCCCCTGGTATTCCGGGGGGCA  5186

Query  361   TGCCTGTCCGAGCGTCATTGCTGCCCTCAAGCCCGGCTTGTGTGTTGGGTCGCCGTCCCC  420
             ||||||||||||||||||||||||||||||||||||||||||||||||||||||||||||
Sbjct  5187  TGCCTGTCCGAGCGTCATTGCTGCCCTCAAGCCCGGCTTGTGTGTTGGGTCGCCGTCCCC  5246

Query  421   CTCTCCGGGGGGACGGGCCCGAAAGGCAGCGGCGGCACCGCGTCCGATCCTCGAGCGTAT  480
             ||||||||||||||||||||||||||||||||||||||||||||||||||||||||||||
Sbjct  5247  CTCTCCGGGGGGACGGGCCCGAAAGGCAGCGGCGGCACCGCGTCCGATCCTCGAGCGTAT  5306

Query  481   GGGGCTTTGTCACATGCTCTGTAGGATTGGCCGGCGCCTGCCGACGTTTTCCAACCATTC  540
             ||||||||||||||||||||||||||||||||||||||||||||||||||||||||||| 
Sbjct  5307  GGGGCTTTGTCACATGCTCTGTAGGATTGGCCGGCGCCTGCCGACGTTTTCCAACCATTT  5366

Query  541   TTTCCAGGTTGACCTCGGATCAGGTAGGGATACCCGCTGAACTTAAGCATATCAATAAGC  600
             ||||||||||||||||||||||||||||||||||||||||||||||||||||||||||||
Sbjct  5367  TTTCCAGGTTGACCTCGGATCAGGTAGGGATACCCGCTGAACTTAAGCATATCAATAAGC  5426

Query  601   GGAGGAAAAGAAACCAACCGGGATTGCCTCAGTAACGGCGAGTGAAGCGGCAAGAGCTCA  660
             ||||||||||||||||||||||||||||||||||||||||||||||||||||||||||||
Sbjct  5427  GGAGGAAAAGAAACCAACCGGGATTGCCTCAGTAACGGCGAGTGAAGCGGCAAGAGCTCA  5486

Query  661   AATTTGAAAGCTGGCTCCTTCGGAGTCCGCATTGTAATTTGCAGAGGATGCTTTGGGTGC  720
             ||||||||||||||||||||||||||||||||||||||||||||||||||||||||||||
Sbjct  5487  AATTTGAAAGCTGGCTCCTTCGGAGTCCGCATTGTAATTTGCAGAGGATGCTTTGGGTGC  5546

Query  721   GGCCCCCGTCTAAGTGCCCTGGAACGGGCCGTCAGAGAGGGTGAGAATCCCGTCTTGGGC  780
             ||||||||||||||||||||||||||||||||||||||||||||||||||||||||||||
Sbjct  5547  GGCCCCCGTCTAAGTGCCCTGGAACGGGCCGTCAGAGAGGGTGAGAATCCCGTCTTGGGC  5606

Query  781   GGGGTGTCCGTGCCCGTGTAAAGCTCCTTCGACGAGTCGAGTTGTTTGGGAATGCAGCTC  840
             ||||||||||||||||||||||||||||||||||||||||||||||||||||||||||||
Sbjct  5607  GGGGTGTCCGTGCCCGTGTAAAGCTCCTTCGACGAGTCGAGTTGTTTGGGAATGCAGCTC  5666

Query  841   TAAATGGGTGGTAAATTTCATCTAAAGCTAAATACTGGCCGGAGACCGATAGCGCACAAG  900
             ||||||||||||||||||||||||||||||||||||||||||||||||||||||||||||
Sbjct  5667  TAAATGGGTGGTAAATTTCATCTAAAGCTAAATACTGGCCGGAGACCGATAGCGCACAAG  5726

Query  901   TAGAGTGATCGAAAGATGAAAAGCACTTTGAAAAGAGAGTTAAACAGCACGTGAAATTGT  960
             ||||||||||||||||||||||||||||||||||||||||||||||||||||||||||||
Sbjct  5727  TAGAGTGATCGAAAGATGAAAAGCACTTTGAAAAGAGAGTTAAACAGCACGTGAAATTGT  5786

Query  961   TGAAAGGGAAGCGCTTGCGACCAGACTCGCCCGCGGGGTTCAGCCGGCATTCGTGCCGGT  1020
             ||||||||||||||||||||||||||||||||||||||||||||||||||||||||||||
Sbjct  5787  TGAAAGGGAAGCGCTTGCGACCAGACTCGCCCGCGGGGTTCAGCCGGCATTCGTGCCGGT  5846

Query  1021  GTACTTCCCCGTGGGCGGGCCAGCGTCGGTTTGGGCGGCCGGTCAAAGGCCCCTGGAATG  1080
             ||||||||||||||||||||||||||||||||||||||||||||||||||||||||||||
Sbjct  5847  GTACTTCCCCGTGGGCGGGCCAGCGTCGGTTTGGGCGGCCGGTCAAAGGCCCCTGGAATG  5906

Query  1081  TAGTGCCCTCCGGGGCACCTTATAGCCAGGGGTGCAATGCGGCCAGCCTGGACCGAGGAA  1140
             |||| |||||||||| ||||||||||||||||||||||||||||||||||||||||||||
Sbjct  5907  TAGTACCCTCCGGGGTACCTTATAGCCAGGGGTGCAATGCGGCCAGCCTGGACCGAGGAA  5966

Query  1141  CGCGCTTCGGCACGGACGCTGGCATAATGGTCGTAAACGACCCGTCTTGAAACACGGACC  1200
             ||||||||||||||||||||||||||||||||||||||||||||||||||||||||||||
Sbjct  5967  CGCGCTTCGGCACGGACGCTGGCATAATGGTCGTAAACGACCCGTCTTGAAACACGGACC  6026

Query  1201  AAGGAGTCTAACATCTACGCGAGTGTTCGGGTGTCAAACCCGTGCGCGCAGTGAAAGCGA  1260
             ||||||||||||||||||||||||||||||||||||||||||||||||||||||||||||
Sbjct  6027  AAGGAGTCTAACATCTACGCGAGTGTTCGGGTGTCAAACCCGTGCGCGCAGTGAAAGCGA  6086

Query  1261  ACGGAGGTGGGAGCCCCCTTGCGGGGCGCACCATCGACCGATCCTGATGTCTTCGGATGG  1320
             ||||||||||||||||||| | ||||||||||||||||||||||||||||||||||||||
Sbjct  6087  ACGGAGGTGGGAGCCCCCTCGTGGGGCGCACCATCGACCGATCCTGATGTCTTCGGATGG  6146

Query  1321  ATTTGAGTAAGAGCGTAGCTGTGGGGACCCGAAAGATGGTGAACTATGCCTGAATAGGGC  1380
             |||||||||||||||||  |||||||||||||||||||||||||||||||||||||||||
Sbjct  6147  ATTTGAGTAAGAGCGTAAATGTGGGGACCCGAAAGATGGTGAACTATGCCTGAATAGGGC  6206

Query  1381  GAAGCCAGAGGAAACTCTGGTGGAGGCTCGCAGCGGTTCTGACGTGCAAATCGATCGTCA  1440
             ||||||||||||||||||||||||||||||||||||||||||||||||||||||||||||
Sbjct  6207  GAAGCCAGAGGAAACTCTGGTGGAGGCTCGCAGCGGTTCTGACGTGCAAATCGATCGTCA  6266

Query  1441  AATTTGGGTATAGGGGCGAAAGACTAATCGAACCATCTAGTAGCTGGTTCCTGC  1494
             |||||||||||| |||||||||||||||||||||||||||||||||||||||||
Sbjct  6267  AATTTGGGTATA-GGGCGAAAGACTAATCGAACCATCTAGTAGCTGGTTCCTGC  6319


 Score = 992 bits (537),  Expect = 0.0
 Identities = 551/557 (99%), Gaps = 3/557 (1%)
 Strand=Plus/Minus

Query  1    CAAGGTTTCCGTAGGTGAACCTGCGGAAGGATCATTACCGAGTGCGGGTCCTTTGGGCCC  60
            ||||||||||||||||||||||||||||||||||||||||||||||||||||||||||||
Sbjct  554  CAAGGTTTCCGTAGGTGAACCTGCGGAAGGATCATTACCGAGTGCGGGTCCTTTGGGCCC  495

Query  61   AACCTCCCATCCGTGTCTATTGTACCCTGTTGCTTCGGCGGGCCCGCCGCTTGTCGGCCG  120
            ||||||||||||||||||||| |||||||||||||||||||||| |||||||||||||||
Sbjct  494  AACCTCCCATCCGTGTCTATTATACCCTGTTGCTTCGGCGGGCC-GCCGCTTGTCGGCCG  436

Query  121  CCgggggggCGCCTCTGCCCCCCGGGCCCGTGCCCGCCGGAGACCCCAACACGAACACTG  180
            |||||||||||||| ||||||| ||||||||||| |||||||||||||||||||||||||
Sbjct  435  CCGGGGGGGCGCCTTTGCCCCC-GGGCCCGTGCC-GCCGGAGACCCCAACACGAACACTG  378

Query  181  TCTGAAAGCGTGCAGTCTGAGTTGATTGAATGCAATCAGTTAAAACTTTCAACAATGGAT  240
            ||||||||||||||||||||||||||||||||||||||||||||||||||||||||||||
Sbjct  377  TCTGAAAGCGTGCAGTCTGAGTTGATTGAATGCAATCAGTTAAAACTTTCAACAATGGAT  318

Query  241  CTCTTGGTTCCGGCATCGATGAAGAACGCAGCGAAATGCGATAACTAATGTGAATTGCAG  300
            ||||||||||||||||||||||||||||||||||||||||||||||||||||||||||||
Sbjct  317  CTCTTGGTTCCGGCATCGATGAAGAACGCAGCGAAATGCGATAACTAATGTGAATTGCAG  258

Query  301  AATTCAGTGAATCATCGAGTCTTTGAACGCACATTGCGCCCCCTGGTATTCCGGGGGGCA  360
            ||||||||||||||||||||||||||||||||||||||||||||||||||||||||||||
Sbjct  257  AATTCAGTGAATCATCGAGTCTTTGAACGCACATTGCGCCCCCTGGTATTCCGGGGGGCA  198

Query  361  TGCCTGTCCGAGCGTCATTGCTGCCCTCAAGCCCGGCTTGTGTGTTGGGTCGCCGTCCCC  420
            ||||||||||||||||||||||||||||||||||||||||||||||||||||||||||||
Sbjct  197  TGCCTGTCCGAGCGTCATTGCTGCCCTCAAGCCCGGCTTGTGTGTTGGGTCGCCGTCCCC  138

Query  421  CTCTCCGGGGGGACGGGCCCGAAAGGCAGCGGCGGCACCGCGTCCGATCCTCGAGCGTAT  480
            ||||||||||||||||||||||||||||||||||||||||||||||||||||||||||||
Sbjct  137  CTCTCCGGGGGGACGGGCCCGAAAGGCAGCGGCGGCACCGCGTCCGATCCTCGAGCGTAT  78

Query  481  GGGGCTTTGTCACATGCTCTGTAGGATTGGCCGGCGCCTGCCGACGTTTTCCAACCATTC  540
            ||||||||||||||||||||||||||||||||||||||||||||||||||||||||||| 
Sbjct  77   GGGGCTTTGTCACATGCTCTGTAGGATTGGCCGGCGCCTGCCGACGTTTTCCAACCATTT  18

Query  541  TTTCCAGGTTGACCTCG  557
            |||||||||||||||||
Sbjct  17   TTTCCAGGTTGACCTCG  1


>NW_020290381.1 Aspergillus eucalypticola CBS 122712 chromosome Unknown BO83scaffold_107, 
whole genome shotgun sequence
Length=5168

 Score = 2697 bits (1460),  Expect = 0.0
 Identities = 1483/1494 (99%), Gaps = 2/1494 (0%)
 Strand=Plus/Minus

Query  1     CAAGGTTTCCGTAGGTGAACCTGCGGAAGGATCATTACCGAGTGCGGGTCCTTTGGGCCC  60
             ||||||||||||||||||||||||||||||||||||||||||||||||||||||||||||
Sbjct  1978  CAAGGTTTCCGTAGGTGAACCTGCGGAAGGATCATTACCGAGTGCGGGTCCTTTGGGCCC  1919

Query  61    AACCTCCCATCCGTGTCTATTGTACCCTGTTGCTTCGGCGGGCCCGCCGCTTGTCGGCCG  120
             ||||||||||||||||||||| ||||||||||||||||||||||||||||||||||||||
Sbjct  1918  AACCTCCCATCCGTGTCTATTATACCCTGTTGCTTCGGCGGGCCCGCCGCTTGTCGGCCG  1859

Query  121   CCgggggggCGCCTCTGCCCCCCGGGCCCGTGCCCGCCGGAGACCCCAACACGAACACTG  180
             |||||||| ||||| ||||||| |||||||||||||||||||||||||||||||||||||
Sbjct  1858  CCGGGGGG-CGCCTTTGCCCCC-GGGCCCGTGCCCGCCGGAGACCCCAACACGAACACTG  1801

Query  181   TCTGAAAGCGTGCAGTCTGAGTTGATTGAATGCAATCAGTTAAAACTTTCAACAATGGAT  240
             ||||||||||||||||||||||||||||||||||||||||||||||||||||||||||||
Sbjct  1800  TCTGAAAGCGTGCAGTCTGAGTTGATTGAATGCAATCAGTTAAAACTTTCAACAATGGAT  1741

Query  241   CTCTTGGTTCCGGCATCGATGAAGAACGCAGCGAAATGCGATAACTAATGTGAATTGCAG  300
             ||||||||||||||||||||||||||||||||||||||||||||||||||||||||||||
Sbjct  1740  CTCTTGGTTCCGGCATCGATGAAGAACGCAGCGAAATGCGATAACTAATGTGAATTGCAG  1681

Query  301   AATTCAGTGAATCATCGAGTCTTTGAACGCACATTGCGCCCCCTGGTATTCCGGGGGGCA  360
             ||||||||||||||||||||||||||||||||||||||||||||||||||||||||||||
Sbjct  1680  AATTCAGTGAATCATCGAGTCTTTGAACGCACATTGCGCCCCCTGGTATTCCGGGGGGCA  1621

Query  361   TGCCTGTCCGAGCGTCATTGCTGCCCTCAAGCCCGGCTTGTGTGTTGGGTCGCCGTCCCC  420
             ||||||||||||||||||||||||||||||||||||||||||||||||||||||||||||
Sbjct  1620  TGCCTGTCCGAGCGTCATTGCTGCCCTCAAGCCCGGCTTGTGTGTTGGGTCGCCGTCCCC  1561

Query  421   CTCTCCGGGGGGACGGGCCCGAAAGGCAGCGGCGGCACCGCGTCCGATCCTCGAGCGTAT  480
             ||||||||||||||||||||||||||||||||||||||||||||||||||||||||||||
Sbjct  1560  CTCTCCGGGGGGACGGGCCCGAAAGGCAGCGGCGGCACCGCGTCCGATCCTCGAGCGTAT  1501

Query  481   GGGGCTTTGTCACATGCTCTGTAGGATTGGCCGGCGCCTGCCGACGTTTTCCAACCATTC  540
             ||||||||||||||||||||||||||||||||||||||||||||||||||||||||||| 
Sbjct  1500  GGGGCTTTGTCACATGCTCTGTAGGATTGGCCGGCGCCTGCCGACGTTTTCCAACCATTT  1441

Query  541   TTTCCAGGTTGACCTCGGATCAGGTAGGGATACCCGCTGAACTTAAGCATATCAATAAGC  600
             ||||||||||||||||||||||||||||||||||||||||||||||||||||||||||||
Sbjct  1440  TTTCCAGGTTGACCTCGGATCAGGTAGGGATACCCGCTGAACTTAAGCATATCAATAAGC  1381

Query  601   GGAGGAAAAGAAACCAACCGGGATTGCCTCAGTAACGGCGAGTGAAGCGGCAAGAGCTCA  660
             ||||||||||||||||||||||||||||||||||||||||||||||||||||||||||||
Sbjct  1380  GGAGGAAAAGAAACCAACCGGGATTGCCTCAGTAACGGCGAGTGAAGCGGCAAGAGCTCA  1321

Query  661   AATTTGAAAGCTGGCTCCTTCGGAGTCCGCATTGTAATTTGCAGAGGATGCTTTGGGTGC  720
             ||||||||||||||||||||||||||||||||||||||||||||||||||||||||||||
Sbjct  1320  AATTTGAAAGCTGGCTCCTTCGGAGTCCGCATTGTAATTTGCAGAGGATGCTTTGGGTGC  1261

Query  721   GGCCCCCGTCTAAGTGCCCTGGAACGGGCCGTCAGAGAGGGTGAGAATCCCGTCTTGGGC  780
             ||||||||||||||||||||||||||||||||||||||||||||||||||||||||||||
Sbjct  1260  GGCCCCCGTCTAAGTGCCCTGGAACGGGCCGTCAGAGAGGGTGAGAATCCCGTCTTGGGC  1201

Query  781   GGGGTGTCCGTGCCCGTGTAAAGCTCCTTCGACGAGTCGAGTTGTTTGGGAATGCAGCTC  840
             ||||||||||||||||||||||||||||||||||||||||||||||||||||||||||||
Sbjct  1200  GGGGTGTCCGTGCCCGTGTAAAGCTCCTTCGACGAGTCGAGTTGTTTGGGAATGCAGCTC  1141

Query  841   TAAATGGGTGGTAAATTTCATCTAAAGCTAAATACTGGCCGGAGACCGATAGCGCACAAG  900
             ||||||||||||||||||||||||||||||||||||||||||||||||||||||||||||
Sbjct  1140  TAAATGGGTGGTAAATTTCATCTAAAGCTAAATACTGGCCGGAGACCGATAGCGCACAAG  1081

Query  901   TAGAGTGATCGAAAGATGAAAAGCACTTTGAAAAGAGAGTTAAACAGCACGTGAAATTGT  960
             ||||||||||||||||||||||||||||||||||||||||||||||||||||||||||||
Sbjct  1080  TAGAGTGATCGAAAGATGAAAAGCACTTTGAAAAGAGAGTTAAACAGCACGTGAAATTGT  1021

Query  961   TGAAAGGGAAGCGCTTGCGACCAGACTCGCCCGCGGGGTTCAGCCGGCATTCGTGCCGGT  1020
             ||||||||||||||||||||||||||||||||||||||||||||||||||||||||||||
Sbjct  1020  TGAAAGGGAAGCGCTTGCGACCAGACTCGCCCGCGGGGTTCAGCCGGCATTCGTGCCGGT  961

Query  1021  GTACTTCCCCGTGGGCGGGCCAGCGTCGGTTTGGGCGGCCGGTCAAAGGCCCCTGGAATG  1080
             ||||||||||||||||||||||||||||||||||||||||||||||||||||||||||||
Sbjct  960   GTACTTCCCCGTGGGCGGGCCAGCGTCGGTTTGGGCGGCCGGTCAAAGGCCCCTGGAATG  901

Query  1081  TAGTGCCCTCCGGGGCACCTTATAGCCAGGGGTGCAATGCGGCCAGCCTGGACCGAGGAA  1140
             |||| |||||||||| ||||||||||||||||||||||||||||||||||||||||||||
Sbjct  900   TAGTACCCTCCGGGGTACCTTATAGCCAGGGGTGCAATGCGGCCAGCCTGGACCGAGGAA  841

Query  1141  CGCGCTTCGGCACGGACGCTGGCATAATGGTCGTAAACGACCCGTCTTGAAACACGGACC  1200
             ||||||||||||||||||||||||||||||||||||||||||||||||||||||||||||
Sbjct  840   CGCGCTTCGGCACGGACGCTGGCATAATGGTCGTAAACGACCCGTCTTGAAACACGGACC  781

Query  1201  AAGGAGTCTAACATCTACGCGAGTGTTCGGGTGTCAAACCCGTGCGCGCAGTGAAAGCGA  1260
             ||||||||||||||||||||||||||||||||||||||||||||||||||||||||||||
Sbjct  780   AAGGAGTCTAACATCTACGCGAGTGTTCGGGTGTCAAACCCGTGCGCGCAGTGAAAGCGA  721

Query  1261  ACGGAGGTGGGAGCCCCCTTGCGGGGCGCACCATCGACCGATCCTGATGTCTTCGGATGG  1320
             ||||||||||||||||||| | ||||||||||||||||||||||||||||||||||||||
Sbjct  720   ACGGAGGTGGGAGCCCCCTCGTGGGGCGCACCATCGACCGATCCTGATGTCTTCGGATGG  661

Query  1321  ATTTGAGTAAGAGCGTAGCTGTGGGGACCCGAAAGATGGTGAACTATGCCTGAATAGGGC  1380
             |||||||||||||||||  |||||||||||||||||||||||||||||||||||||||||
Sbjct  660   ATTTGAGTAAGAGCGTAAATGTGGGGACCCGAAAGATGGTGAACTATGCCTGAATAGGGC  601

Query  1381  GAAGCCAGAGGAAACTCTGGTGGAGGCTCGCAGCGGTTCTGACGTGCAAATCGATCGTCA  1440
             ||||||||||||||||||||||||||||||||||||||||||||||||||||||||||||
Sbjct  600   GAAGCCAGAGGAAACTCTGGTGGAGGCTCGCAGCGGTTCTGACGTGCAAATCGATCGTCA  541

Query  1441  AATTTGGGTATAGGGGCGAAAGACTAATCGAACCATCTAGTAGCTGGTTCCTGC  1494
             ||||||||||||||||||||||||||||||||||||||||||||||||||||||
Sbjct  540   AATTTGGGTATAGGGGCGAAAGACTAATCGAACCATCTAGTAGCTGGTTCCTGC  487


>NW_020290374.1 Aspergillus eucalypticola CBS 122712 chromosome Unknown BO83scaffold_100, 
whole genome shotgun sequence
Length=6253

 Score = 2697 bits (1460),  Expect = 0.0
 Identities = 1483/1494 (99%), Gaps = 2/1494 (0%)
 Strand=Plus/Minus

Query  1     CAAGGTTTCCGTAGGTGAACCTGCGGAAGGATCATTACCGAGTGCGGGTCCTTTGGGCCC  60
             ||||||||||||||||||||||||||||||||||||||||||||||||||||||||||||
Sbjct  5732  CAAGGTTTCCGTAGGTGAACCTGCGGAAGGATCATTACCGAGTGCGGGTCCTTTGGGCCC  5673

Query  61    AACCTCCCATCCGTGTCTATTGTACCCTGTTGCTTCGGCGGGCCCGCCGCTTGTCGGCCG  120
             ||||||||||||||||||||| ||||||||||||||||||||||||||||||||||||||
Sbjct  5672  AACCTCCCATCCGTGTCTATTATACCCTGTTGCTTCGGCGGGCCCGCCGCTTGTCGGCCG  5613

Query  121   CCgggggggCGCCTCTGCCCCCCGGGCCCGTGCCCGCCGGAGACCCCAACACGAACACTG  180
             |||||||||||||| |||||||||||||||||||||||||||||||||||||||||||||
Sbjct  5612  CCGGGGGGGCGCCTTTGCCCCCCGGGCCCGTGCCCGCCGGAGACCCCAACACGAACACTG  5553

Query  181   TCTGAAAGCGTGCAGTCTGAGTTGATTGAATGCAATCAGTTAAAACTTTCAACAATGGAT  240
             ||||||||||||||||||||||||||||||||||||||||||||||||||||||||||||
Sbjct  5552  TCTGAAAGCGTGCAGTCTGAGTTGATTGAATGCAATCAGTTAAAACTTTCAACAATGGAT  5493

Query  241   CTCTTGGTTCCGGCATCGATGAAGAACGCAGCGAAATGCGATAACTAATGTGAATTGCAG  300
             ||||||||||||||||||||||||||||||||||||||||||||||||||||||||||||
Sbjct  5492  CTCTTGGTTCCGGCATCGATGAAGAACGCAGCGAAATGCGATAACTAATGTGAATTGCAG  5433

Query  301   AATTCAGTGAATCATCGAGTCTTTGAACGCACATTGCGCCCCCTGGTATTCCGGGGGGCA  360
             |||||||||||||||||||||||||||||||||||||||||| |||||||||||||||||
Sbjct  5432  AATTCAGTGAATCATCGAGTCTTTGAACGCACATTGCGCCCC-TGGTATTCCGGGGGGCA  5374

Query  361   TGCCTGTCCGAGCGTCATTGCTGCCCTCAAGCCCGGCTTGTGTGTTGGGTCGCCGTCCCC  420
             ||||||||||||||||||||||||||||||||||||||||||||||||||||||||||||
Sbjct  5373  TGCCTGTCCGAGCGTCATTGCTGCCCTCAAGCCCGGCTTGTGTGTTGGGTCGCCGTCCCC  5314

Query  421   CTCTCCGGGGGGACGGGCCCGAAAGGCAGCGGCGGCACCGCGTCCGATCCTCGAGCGTAT  480
             ||||||||||||||||||||||||||||||||||||||||||||||||||||||||||||
Sbjct  5313  CTCTCCGGGGGGACGGGCCCGAAAGGCAGCGGCGGCACCGCGTCCGATCCTCGAGCGTAT  5254

Query  481   GGGGCTTTGTCACATGCTCTGTAGGATTGGCCGGCGCCTGCCGACGTTTTCCAACCATTC  540
             ||||||||||||||||||||||||||||||||||||||||||||||||||||||||||| 
Sbjct  5253  GGGGCTTTGTCACATGCTCTGTAGGATTGGCCGGCGCCTGCCGACGTTTTCCAACCATTT  5194

Query  541   TTTCCAGGTTGACCTCGGATCAGGTAGGGATACCCGCTGAACTTAAGCATATCAATAAGC  600
             ||||||||||||||||||||||||||||||||||||||||||||||||||||||||||||
Sbjct  5193  TTTCCAGGTTGACCTCGGATCAGGTAGGGATACCCGCTGAACTTAAGCATATCAATAAGC  5134

Query  601   GGAGGAAAAGAAACCAACCGGGATTGCCTCAGTAACGGCGAGTGAAGCGGCAAGAGCTCA  660
             ||||||||||||||||||||||||||||||||||||||||||||||||||||||||||||
Sbjct  5133  GGAGGAAAAGAAACCAACCGGGATTGCCTCAGTAACGGCGAGTGAAGCGGCAAGAGCTCA  5074

Query  661   AATTTGAAAGCTGGCTCCTTCGGAGTCCGCATTGTAATTTGCAGAGGATGCTTTGGGTGC  720
             ||||||||||||||||||||||||||||||||||||||||||||||||||||||||||||
Sbjct  5073  AATTTGAAAGCTGGCTCCTTCGGAGTCCGCATTGTAATTTGCAGAGGATGCTTTGGGTGC  5014

Query  721   GGCCCCCGTCTAAGTGCCCTGGAACGGGCCGTCAGAGAGGGTGAGAATCCCGTCTTGGGC  780
             ||||||||||||||||||||||||||||||||||||||||||||||||||||||||||||
Sbjct  5013  GGCCCCCGTCTAAGTGCCCTGGAACGGGCCGTCAGAGAGGGTGAGAATCCCGTCTTGGGC  4954

Query  781   GGGGTGTCCGTGCCCGTGTAAAGCTCCTTCGACGAGTCGAGTTGTTTGGGAATGCAGCTC  840
             ||||||||||||||||||||||||||||||||||||||||||||||||||||||||||||
Sbjct  4953  GGGGTGTCCGTGCCCGTGTAAAGCTCCTTCGACGAGTCGAGTTGTTTGGGAATGCAGCTC  4894

Query  841   TAAATGGGTGGTAAATTTCATCTAAAGCTAAATACTGGCCGGAGACCGATAGCGCACAAG  900
             ||||||||||||||||||||||||||||||||||||||||||||||||||||||||||||
Sbjct  4893  TAAATGGGTGGTAAATTTCATCTAAAGCTAAATACTGGCCGGAGACCGATAGCGCACAAG  4834

Query  901   TAGAGTGATCGAAAGATGAAAAGCACTTTGAAAAGAGAGTTAAACAGCACGTGAAATTGT  960
             ||||||||||||||||||||||||||||||||||||||||||||||||||||||||||||
Sbjct  4833  TAGAGTGATCGAAAGATGAAAAGCACTTTGAAAAGAGAGTTAAACAGCACGTGAAATTGT  4774

Query  961   TGAAAGGGAAGCGCTTGCGACCAGACTCGCCCGCGGGGTTCAGCCGGCATTCGTGCCGGT  1020
             ||||||||||||||||||||||||||||||||||||||||||||||||||||||||||||
Sbjct  4773  TGAAAGGGAAGCGCTTGCGACCAGACTCGCCCGCGGGGTTCAGCCGGCATTCGTGCCGGT  4714

Query  1021  GTACTTCCCCGTGGGCGGGCCAGCGTCGGTTTGGGCGGCCGGTCAAAGGCCCCTGGAATG  1080
             ||||||||| ||||||||||||||||||||||||||||||||||||||||||||||||||
Sbjct  4713  GTACTTCCC-GTGGGCGGGCCAGCGTCGGTTTGGGCGGCCGGTCAAAGGCCCCTGGAATG  4655

Query  1081  TAGTGCCCTCCGGGGCACCTTATAGCCAGGGGTGCAATGCGGCCAGCCTGGACCGAGGAA  1140
             |||| |||||||||| ||||||||||||||||||||||||||||||||||||||||||||
Sbjct  4654  TAGTACCCTCCGGGGTACCTTATAGCCAGGGGTGCAATGCGGCCAGCCTGGACCGAGGAA  4595

Query  1141  CGCGCTTCGGCACGGACGCTGGCATAATGGTCGTAAACGACCCGTCTTGAAACACGGACC  1200
             ||||||||||||||||||||||||||||||||||||||||||||||||||||||||||||
Sbjct  4594  CGCGCTTCGGCACGGACGCTGGCATAATGGTCGTAAACGACCCGTCTTGAAACACGGACC  4535

Query  1201  AAGGAGTCTAACATCTACGCGAGTGTTCGGGTGTCAAACCCGTGCGCGCAGTGAAAGCGA  1260
             ||||||||||||||||||||||||||||||||||||||||||||||||||||||||||||
Sbjct  4534  AAGGAGTCTAACATCTACGCGAGTGTTCGGGTGTCAAACCCGTGCGCGCAGTGAAAGCGA  4475

Query  1261  ACGGAGGTGGGAGCCCCCTTGCGGGGCGCACCATCGACCGATCCTGATGTCTTCGGATGG  1320
             ||||||||||||||||||| | ||||||||||||||||||||||||||||||||||||||
Sbjct  4474  ACGGAGGTGGGAGCCCCCTCGTGGGGCGCACCATCGACCGATCCTGATGTCTTCGGATGG  4415

Query  1321  ATTTGAGTAAGAGCGTAGCTGTGGGGACCCGAAAGATGGTGAACTATGCCTGAATAGGGC  1380
             |||||||||||||||||  |||||||||||||||||||||||||||||||||||||||||
Sbjct  4414  ATTTGAGTAAGAGCGTAAATGTGGGGACCCGAAAGATGGTGAACTATGCCTGAATAGGGC  4355

Query  1381  GAAGCCAGAGGAAACTCTGGTGGAGGCTCGCAGCGGTTCTGACGTGCAAATCGATCGTCA  1440
             ||||||||||||||||||||||||||||||||||||||||||||||||||||||||||||
Sbjct  4354  GAAGCCAGAGGAAACTCTGGTGGAGGCTCGCAGCGGTTCTGACGTGCAAATCGATCGTCA  4295

Query  1441  AATTTGGGTATAGGGGCGAAAGACTAATCGAACCATCTAGTAGCTGGTTCCTGC  1494
             ||||||||||||||||||||||||||||||||||||||||||||||||||||||
Sbjct  4294  AATTTGGGTATAGGGGCGAAAGACTAATCGAACCATCTAGTAGCTGGTTCCTGC  4241


 Score = 2684 bits (1453),  Expect = 0.0
 Identities = 1481/1494 (99%), Gaps = 4/1494 (0%)
 Strand=Plus/Plus

Query  1     CAAGGTTTCCGTAGGTGAACCTGCGGAAGGATCATTACCGAGTGCGGGTCCTTTGGGCCC  60
             ||||||||||||||||||||||||||||||||||||||||||||||||||||||||||||
Sbjct  526   CAAGGTTTCCGTAGGTGAACCTGCGGAAGGATCATTACCGAGTGCGGGTCCTTTGGGCCC  585

Query  61    AACCTCCCATCCGTGTCTATTGTACCCTGTTGCTTCGGCGGGCCCGCCGCTTGTCGGCCG  120
             ||||||||||||||||||||| ||||||||||||||||||||||||||||||||||||||
Sbjct  586   AACCTCCCATCCGTGTCTATTATACCCTGTTGCTTCGGCGGGCCCGCCGCTTGTCGGCCG  645

Query  121   CCgggggggCGCCTCTGCCCCCCGGGCCCGTGCCCGCCGGAGACCCCAACACGAACACTG  180
             |||||||||||||| |||||||||||||||||||||||||||||||||||||||||||||
Sbjct  646   CCGGGGGGGCGCCTTTGCCCCCCGGGCCCGTGCCCGCCGGAGACCCCAACACGAACACTG  705

Query  181   TCTGAAAGCGTGCAGTCTGAGTTGATTGAATGCAATCAGTTAAAACTTTCAACAATGGAT  240
             ||||||||||||||||||||||||||||||||||||||||||||||||||||||||||||
Sbjct  706   TCTGAAAGCGTGCAGTCTGAGTTGATTGAATGCAATCAGTTAAAACTTTCAACAATGGAT  765

Query  241   CTCTTGGTTCCGGCATCGATGAAGAACGCAGCGAAATGCGATAACTAATGTGAATTGCAG  300
             ||||||||||||||||||||||||||||||||||||||||||||||||||||||||||||
Sbjct  766   CTCTTGGTTCCGGCATCGATGAAGAACGCAGCGAAATGCGATAACTAATGTGAATTGCAG  825

Query  301   AATTCAGTGAATCATCGAGTCTTTGAACGCACATTGCGCCCCCTGGTATTCCGGGGGGCA  360
             |||||||||||||||||||||||||||||||||||||||||||||||||||| |||||||
Sbjct  826   AATTCAGTGAATCATCGAGTCTTTGAACGCACATTGCGCCCCCTGGTATTCC-GGGGGCA  884

Query  361   TGCCTGTCCGAGCGTCATTGCTGCCCTCAAGCCCGGCTTGTGTGTTGGGTCGCCGTCCCC  420
             |||||||||||||||||||||||||||||||||||||||||||||||||||||||| |||
Sbjct  885   TGCCTGTCCGAGCGTCATTGCTGCCCTCAAGCCCGGCTTGTGTGTTGGGTCGCCGT-CCC  943

Query  421   CTCTCCGGGGGGACGGGCCCGAAAGGCAGCGGCGGCACCGCGTCCGATCCTCGAGCGTAT  480
             ||||||||||||||||||||||||||||||||||||||||||||||||||||||||||||
Sbjct  944   CTCTCCGGGGGGACGGGCCCGAAAGGCAGCGGCGGCACCGCGTCCGATCCTCGAGCGTAT  1003

Query  481   GGGGCTTTGTCACATGCTCTGTAGGATTGGCCGGCGCCTGCCGACGTTTTCCAACCATTC  540
             ||||||||||||||||||||||||||||||||||||||||||||||||||||||||||| 
Sbjct  1004  GGGGCTTTGTCACATGCTCTGTAGGATTGGCCGGCGCCTGCCGACGTTTTCCAACCATTT  1063

Query  541   TTTCCAGGTTGACCTCGGATCAGGTAGGGATACCCGCTGAACTTAAGCATATCAATAAGC  600
             ||||||||||||||||||||||||||||||||||||||||||||||||||||||||||||
Sbjct  1064  TTTCCAGGTTGACCTCGGATCAGGTAGGGATACCCGCTGAACTTAAGCATATCAATAAGC  1123

Query  601   GGAGGAAAAGAAACCAACCGGGATTGCCTCAGTAACGGCGAGTGAAGCGGCAAGAGCTCA  660
             ||||||||||||||||||||||||||||||||||||||||||||||||||||||||||||
Sbjct  1124  GGAGGAAAAGAAACCAACCGGGATTGCCTCAGTAACGGCGAGTGAAGCGGCAAGAGCTCA  1183

Query  661   AATTTGAAAGCTGGCTCCTTCGGAGTCCGCATTGTAATTTGCAGAGGATGCTTTGGGTGC  720
             ||||||||||||||||||||||||||||||||||||||||||||||||||||||||||||
Sbjct  1184  AATTTGAAAGCTGGCTCCTTCGGAGTCCGCATTGTAATTTGCAGAGGATGCTTTGGGTGC  1243

Query  721   GGCCCCCGTCTAAGTGCCCTGGAACGGGCCGTCAGAGAGGGTGAGAATCCCGTCTTGGGC  780
             ||||||||||||||||||||||||||||||||||||||||||||||||||||||||||||
Sbjct  1244  GGCCCCCGTCTAAGTGCCCTGGAACGGGCCGTCAGAGAGGGTGAGAATCCCGTCTTGGGC  1303

Query  781   GGGGTGTCCGTGCCCGTGTAAAGCTCCTTCGACGAGTCGAGTTGTTTGGGAATGCAGCTC  840
             ||||||||||||||||||||||||||||||||||||||||||||||||||||||||||||
Sbjct  1304  GGGGTGTCCGTGCCCGTGTAAAGCTCCTTCGACGAGTCGAGTTGTTTGGGAATGCAGCTC  1363

Query  841   TAAATGGGTGGTAAATTTCATCTAAAGCTAAATACTGGCCGGAGACCGATAGCGCACAAG  900
             ||||||||||||||||||||||||||||||||||||||||||||||||||||||||||||
Sbjct  1364  TAAATGGGTGGTAAATTTCATCTAAAGCTAAATACTGGCCGGAGACCGATAGCGCACAAG  1423

Query  901   TAGAGTGATCGAAAGATGAAAAGCACTTTGAAAAGAGAGTTAAACAGCACGTGAAATTGT  960
             ||||||||||||||||||||||||||||||||||||||||||||||||||||||||||||
Sbjct  1424  TAGAGTGATCGAAAGATGAAAAGCACTTTGAAAAGAGAGTTAAACAGCACGTGAAATTGT  1483

Query  961   TGAAAGGGAAGCGCTTGCGACCAGACTCGCCCGCGGGGTTCAGCCGGCATTCGTGCCGGT  1020
             ||||||||||||||||||||||||||||||||||||||||||||||||||||||||||||
Sbjct  1484  TGAAAGGGAAGCGCTTGCGACCAGACTCGCCCGCGGGGTTCAGCCGGCATTCGTGCCGGT  1543

Query  1021  GTACTTCCCCGTGGGCGGGCCAGCGTCGGTTTGGGCGGCCGGTCAAAGGCCCCTGGAATG  1080
             ||||||||||||||||||||||||||||||||||||||||||||||||| ||||||||||
Sbjct  1544  GTACTTCCCCGTGGGCGGGCCAGCGTCGGTTTGGGCGGCCGGTCAAAGG-CCCTGGAATG  1602

Query  1081  TAGTGCCCTCCGGGGCACCTTATAGCCAGGGGTGCAATGCGGCCAGCCTGGACCGAGGAA  1140
             |||| |||||||||| ||||||||||||||||||||||||||||||||||||||||||||
Sbjct  1603  TAGTACCCTCCGGGGTACCTTATAGCCAGGGGTGCAATGCGGCCAGCCTGGACCGAGGAA  1662

Query  1141  CGCGCTTCGGCACGGACGCTGGCATAATGGTCGTAAACGACCCGTCTTGAAACACGGACC  1200
             ||||||||||||||||||||||||||||||||||||||||||||||||||||||||||||
Sbjct  1663  CGCGCTTCGGCACGGACGCTGGCATAATGGTCGTAAACGACCCGTCTTGAAACACGGACC  1722

Query  1201  AAGGAGTCTAACATCTACGCGAGTGTTCGGGTGTCAAACCCGTGCGCGCAGTGAAAGCGA  1260
             ||||||||||||||||||||||||||||||||||||||||||||||||||||||||||||
Sbjct  1723  AAGGAGTCTAACATCTACGCGAGTGTTCGGGTGTCAAACCCGTGCGCGCAGTGAAAGCGA  1782

Query  1261  ACGGAGGTGGGAGCCCCCTTGCGGGGCGCACCATCGACCGATCCTGATGTCTTCGGATGG  1320
             ||||||||||||| ||||| | ||||||||||||||||||||||||||||||||||||||
Sbjct  1783  ACGGAGGTGGGAG-CCCCTCGTGGGGCGCACCATCGACCGATCCTGATGTCTTCGGATGG  1841

Query  1321  ATTTGAGTAAGAGCGTAGCTGTGGGGACCCGAAAGATGGTGAACTATGCCTGAATAGGGC  1380
             |||||||||||||||||  |||||||||||||||||||||||||||||||||||||||||
Sbjct  1842  ATTTGAGTAAGAGCGTAAATGTGGGGACCCGAAAGATGGTGAACTATGCCTGAATAGGGC  1901

Query  1381  GAAGCCAGAGGAAACTCTGGTGGAGGCTCGCAGCGGTTCTGACGTGCAAATCGATCGTCA  1440
             ||||||||||||||||||||||||||||||||||||||||||||||||||||||||||||
Sbjct  1902  GAAGCCAGAGGAAACTCTGGTGGAGGCTCGCAGCGGTTCTGACGTGCAAATCGATCGTCA  1961

Query  1441  AATTTGGGTATAGGGGCGAAAGACTAATCGAACCATCTAGTAGCTGGTTCCTGC  1494
             ||||||||||||||||||||||||||||||||||||||||||||||||||||||
Sbjct  1962  AATTTGGGTATAGGGGCGAAAGACTAATCGAACCATCTAGTAGCTGGTTCCTGC  2015


>NW_020290390.1 Aspergillus eucalypticola CBS 122712 chromosome Unknown BO83scaffold_116, 
whole genome shotgun sequence
Length=3611

 Score = 2684 bits (1453),  Expect = 0.0
 Identities = 1481/1494 (99%), Gaps = 4/1494 (0%)
 Strand=Plus/Plus

Query  1     CAAGGTTTCCGTAGGTGAACCTGCGGAAGGATCATTACCGAGTGCGGGTCCTTTGGGCCC  60
             ||||||||||||||||||||||||||||||||||||||||||||||||||||||||||||
Sbjct  1730  CAAGGTTTCCGTAGGTGAACCTGCGGAAGGATCATTACCGAGTGCGGGTCCTTTGGGCCC  1789

Query  61    AACCTCCCATCCGTGTCTATTGTACCCTGTTGCTTCGGCGGGCCCGCCGCTTGTCGGCCG  120
             ||||||||||||||||||||| ||||||||||||||||||||||||||||||||||||||
Sbjct  1790  AACCTCCCATCCGTGTCTATTATACCCTGTTGCTTCGGCGGGCCCGCCGCTTGTCGGCCG  1849

Query  121   CCgggggggCGCCTCTGCCCCCCGGGCCCGTGCCCGCCGGAGACCCCAACACGAACACTG  180
             || ||||||||||| |||||||||||||||||||||||||||||||||||||||||||||
Sbjct  1850  CC-GGGGGGCGCCTTTGCCCCCCGGGCCCGTGCCCGCCGGAGACCCCAACACGAACACTG  1908

Query  181   TCTGAAAGCGTGCAGTCTGAGTTGATTGAATGCAATCAGTTAAAACTTTCAACAATGGAT  240
             ||||||||||||||||||||||||||||||||||||||||||||||||||||||||||||
Sbjct  1909  TCTGAAAGCGTGCAGTCTGAGTTGATTGAATGCAATCAGTTAAAACTTTCAACAATGGAT  1968

Query  241   CTCTTGGTTCCGGCATCGATGAAGAACGCAGCGAAATGCGATAACTAATGTGAATTGCAG  300
             ||||||||||||||||||||||||||||||||||||||||||||||||||||||||||||
Sbjct  1969  CTCTTGGTTCCGGCATCGATGAAGAACGCAGCGAAATGCGATAACTAATGTGAATTGCAG  2028

Query  301   AATTCAGTGAATCATCGAGTCTTTGAACGCACATTGCGCCCCCTGGTATTCCGGGGGGCA  360
             |||||||||||||||||||||||||||||||||||||||||||||||||||| |||||||
Sbjct  2029  AATTCAGTGAATCATCGAGTCTTTGAACGCACATTGCGCCCCCTGGTATTCC-GGGGGCA  2087

Query  361   TGCCTGTCCGAGCGTCATTGCTGCCCTCAAGCCCGGCTTGTGTGTTGGGTCGCCGTCCCC  420
             ||||||||||||||||||||||||||||||||||||||||||||||||||||||||||||
Sbjct  2088  TGCCTGTCCGAGCGTCATTGCTGCCCTCAAGCCCGGCTTGTGTGTTGGGTCGCCGTCCCC  2147

Query  421   CTCTCCGGGGGGACGGGCCCGAAAGGCAGCGGCGGCACCGCGTCCGATCCTCGAGCGTAT  480
             |||||| |||||||||||||||||||||||||||||||||||||||||||||||||||||
Sbjct  2148  CTCTCC-GGGGGACGGGCCCGAAAGGCAGCGGCGGCACCGCGTCCGATCCTCGAGCGTAT  2206

Query  481   GGGGCTTTGTCACATGCTCTGTAGGATTGGCCGGCGCCTGCCGACGTTTTCCAACCATTC  540
             ||||||||||||||||||||||||||||||||||||||||||||||||||||||||||| 
Sbjct  2207  GGGGCTTTGTCACATGCTCTGTAGGATTGGCCGGCGCCTGCCGACGTTTTCCAACCATTT  2266

Query  541   TTTCCAGGTTGACCTCGGATCAGGTAGGGATACCCGCTGAACTTAAGCATATCAATAAGC  600
             ||||||||||||||||||||||||||||||||||||||||||||||||||||||||||||
Sbjct  2267  TTTCCAGGTTGACCTCGGATCAGGTAGGGATACCCGCTGAACTTAAGCATATCAATAAGC  2326

Query  601   GGAGGAAAAGAAACCAACCGGGATTGCCTCAGTAACGGCGAGTGAAGCGGCAAGAGCTCA  660
             ||||||||||||||||||||||||||||||||||||||||||||||||||||||||||||
Sbjct  2327  GGAGGAAAAGAAACCAACCGGGATTGCCTCAGTAACGGCGAGTGAAGCGGCAAGAGCTCA  2386

Query  661   AATTTGAAAGCTGGCTCCTTCGGAGTCCGCATTGTAATTTGCAGAGGATGCTTTGGGTGC  720
             ||||||||||||||||||||||||||||||||||||||||||||||||||||||||||||
Sbjct  2387  AATTTGAAAGCTGGCTCCTTCGGAGTCCGCATTGTAATTTGCAGAGGATGCTTTGGGTGC  2446

Query  721   GGCCCCCGTCTAAGTGCCCTGGAACGGGCCGTCAGAGAGGGTGAGAATCCCGTCTTGGGC  780
             ||||||||||||||||||||||||||||||||||||||||||||||||||||||||||||
Sbjct  2447  GGCCCCCGTCTAAGTGCCCTGGAACGGGCCGTCAGAGAGGGTGAGAATCCCGTCTTGGGC  2506

Query  781   GGGGTGTCCGTGCCCGTGTAAAGCTCCTTCGACGAGTCGAGTTGTTTGGGAATGCAGCTC  840
             ||||||||||||||||||||||||||||||||||||||||||||||||||||||||||||
Sbjct  2507  GGGGTGTCCGTGCCCGTGTAAAGCTCCTTCGACGAGTCGAGTTGTTTGGGAATGCAGCTC  2566

Query  841   TAAATGGGTGGTAAATTTCATCTAAAGCTAAATACTGGCCGGAGACCGATAGCGCACAAG  900
             ||||||||||||||||||||||||||||||||||||||||||||||||||||||||||||
Sbjct  2567  TAAATGGGTGGTAAATTTCATCTAAAGCTAAATACTGGCCGGAGACCGATAGCGCACAAG  2626

Query  901   TAGAGTGATCGAAAGATGAAAAGCACTTTGAAAAGAGAGTTAAACAGCACGTGAAATTGT  960
             ||||||||||||||||||||||||||||||||||||||||||||||||||||||||||||
Sbjct  2627  TAGAGTGATCGAAAGATGAAAAGCACTTTGAAAAGAGAGTTAAACAGCACGTGAAATTGT  2686

Query  961   TGAAAGGGAAGCGCTTGCGACCAGACTCGCCCGCGGGGTTCAGCCGGCATTCGTGCCGGT  1020
             ||||||||||||||||||||||||||||||||||||||||||||||||||||||||||||
Sbjct  2687  TGAAAGGGAAGCGCTTGCGACCAGACTCGCCCGCGGGGTTCAGCCGGCATTCGTGCCGGT  2746

Query  1021  GTACTTCCCCGTGGGCGGGCCAGCGTCGGTTTGGGCGGCCGGTCAAAGGCCCCTGGAATG  1080
             ||||||||||||||||||||||||||||||||||||||||||||||||||||||||||||
Sbjct  2747  GTACTTCCCCGTGGGCGGGCCAGCGTCGGTTTGGGCGGCCGGTCAAAGGCCCCTGGAATG  2806

Query  1081  TAGTGCCCTCCGGGGCACCTTATAGCCAGGGGTGCAATGCGGCCAGCCTGGACCGAGGAA  1140
             |||| |||||||||| ||||||||||||||||||||||||||||||||||||||||||||
Sbjct  2807  TAGTACCCTCCGGGGTACCTTATAGCCAGGGGTGCAATGCGGCCAGCCTGGACCGAGGAA  2866

Query  1141  CGCGCTTCGGCACGGACGCTGGCATAATGGTCGTAAACGACCCGTCTTGAAACACGGACC  1200
             ||||||||||||||||||||||||||||||||||||||||||||||||||||||||||||
Sbjct  2867  CGCGCTTCGGCACGGACGCTGGCATAATGGTCGTAAACGACCCGTCTTGAAACACGGACC  2926

Query  1201  AAGGAGTCTAACATCTACGCGAGTGTTCGGGTGTCAAACCCGTGCGCGCAGTGAAAGCGA  1260
             ||||||||||||||||||||||||||||||||||||||||||||||||||||||||||||
Sbjct  2927  AAGGAGTCTAACATCTACGCGAGTGTTCGGGTGTCAAACCCGTGCGCGCAGTGAAAGCGA  2986

Query  1261  ACGGAGGTGGGAGCCCCCTTGCGGGGCGCACCATCGACCGATCCTGATGTCTTCGGATGG  1320
             ||||||||||||||||||| | ||||||||||||||||||||||||||||||||||||||
Sbjct  2987  ACGGAGGTGGGAGCCCCCTCGTGGGGCGCACCATCGACCGATCCTGATGTCTTCGGATGG  3046

Query  1321  ATTTGAGTAAGAGCGTAGCTGTGGGGACCCGAAAGATGGTGAACTATGCCTGAATAGGGC  1380
             |||||||||||||||||  ||| |||||||||||||||||||||||||||||||||||||
Sbjct  3047  ATTTGAGTAAGAGCGTAAATGT-GGGACCCGAAAGATGGTGAACTATGCCTGAATAGGGC  3105

Query  1381  GAAGCCAGAGGAAACTCTGGTGGAGGCTCGCAGCGGTTCTGACGTGCAAATCGATCGTCA  1440
             ||||||||||||||||||||||||||||||||||||||||||||||||||||||||||||
Sbjct  3106  GAAGCCAGAGGAAACTCTGGTGGAGGCTCGCAGCGGTTCTGACGTGCAAATCGATCGTCA  3165

Query  1441  AATTTGGGTATAGGGGCGAAAGACTAATCGAACCATCTAGTAGCTGGTTCCTGC  1494
             ||||||||||||||||||||||||||||||||||||||||||||||||||||||
Sbjct  3166  AATTTGGGTATAGGGGCGAAAGACTAATCGAACCATCTAGTAGCTGGTTCCTGC  3219


>NW_020291068.1 Aspergillus sclerotioniger CBS 115572 chromosome Unknown BO94scaffold_78, 
whole genome shotgun sequence
Length=21987

 Score = 2608 bits (1412),  Expect = 0.0
 Identities = 1467/1494 (98%), Gaps = 1/1494 (0%)
 Strand=Plus/Plus

Query  1     CAAGGTTTCCGTAGGTGAACCTGCGGAAGGATCATTACCGAGTGCGGGTCCTTTGGGCCC  60
             ||||||||||||||||||||||||||||||||||||||||||||||||||||||||||||
Sbjct  3826  CAAGGTTTCCGTAGGTGAACCTGCGGAAGGATCATTACCGAGTGCGGGTCCTTTGGGCCC  3885

Query  61    AACCTCCCATCCGTGTCTATTGTACCCTGTTGCTTCGGCGGGCCCGCCGCTTGTCGGCCG  120
             ||||||||| ||||||||||||||||||||||||||||||||||||||||||||||||||
Sbjct  3886  AACCTCCCACCCGTGTCTATTGTACCCTGTTGCTTCGGCGGGCCCGCCGCTTGTCGGCCG  3945

Query  121   CCgggggggCGCCTCTGCCCCCCGGGCCCGTGCCCGCCGGAGACCCCAACACGAACACTG  180
             ||||||||||  ||||||||| |||||||||||||||||||||| |||||||||||||||
Sbjct  3946  CCGGGGGGGCATCTCTGCCCCTCGGGCCCGTGCCCGCCGGAGACACCAACACGAACACTG  4005

Query  181   TCTGAAAGCGTGCAGTCTGAGTTGATTGAATGCAATCAGTTAAAACTTTCAACAATGGAT  240
             ||||||| |||| ||||||||| |||||  | ||||||||||||||||||||||||||||
Sbjct  4006  TCTGAAATCGTGAAGTCTGAGTCGATTGTTTTCAATCAGTTAAAACTTTCAACAATGGAT  4065

Query  241   CTCTTGGTTCCGGCATCGATGAAGAACGCAGCGAAATGCGATAACTAATGTGAATTGCAG  300
             ||||||||||||||||||||||||||||||||||||||||||||||||||||||||||||
Sbjct  4066  CTCTTGGTTCCGGCATCGATGAAGAACGCAGCGAAATGCGATAACTAATGTGAATTGCAG  4125

Query  301   AATTCAGTGAATCATCGAGTCTTTGAACGCACATTGCGCCCCCTGGTATTCCGGGGGGCA  360
             ||||||||||||||||||||||||||||||||||||||||||||||||||||||||||||
Sbjct  4126  AATTCAGTGAATCATCGAGTCTTTGAACGCACATTGCGCCCCCTGGTATTCCGGGGGGCA  4185

Query  361   TGCCTGTCCGAGCGTCATTGCTGCCCTCAAGCCCGGCTTGTGTGTTGGGTCGCCGTCCCC  420
             ||||||||||||||||||||||||||||||||||||||||||||||||||||||||||||
Sbjct  4186  TGCCTGTCCGAGCGTCATTGCTGCCCTCAAGCCCGGCTTGTGTGTTGGGTCGCCGTCCCC  4245

Query  421   CTCTCCGGGGGGACGGGCCCGAAAGGCAGCGGCGGCACCGCGTCCGATCCTCGAGCGTAT  480
             || || ||||||||||||||||||||||||||||||||||||||||||||||||||||||
Sbjct  4246  CTGTCTGGGGGGACGGGCCCGAAAGGCAGCGGCGGCACCGCGTCCGATCCTCGAGCGTAT  4305

Query  481   GGGGCTTTGTCACATGCTCTGTAGGATTGGCCGGCGCCTGCCGACGTTTTCCAACCATTC  540
             |||||||||||||||||||||||||||||||||||||||||||||    ||||||| || 
Sbjct  4306  GGGGCTTTGTCACATGCTCTGTAGGATTGGCCGGCGCCTGCCGAC-AACTCCAACCTTTT  4364

Query  541   TTTCCAGGTTGACCTCGGATCAGGTAGGGATACCCGCTGAACTTAAGCATATCAATAAGC  600
             ||||||||||||||||||||||||||||||||||||||||||||||||||||||||||||
Sbjct  4365  TTTCCAGGTTGACCTCGGATCAGGTAGGGATACCCGCTGAACTTAAGCATATCAATAAGC  4424

Query  601   GGAGGAAAAGAAACCAACCGGGATTGCCTCAGTAACGGCGAGTGAAGCGGCAAGAGCTCA  660
             ||||||||||||||||||||||||||||||||||||||||||||||||||||||||||||
Sbjct  4425  GGAGGAAAAGAAACCAACCGGGATTGCCTCAGTAACGGCGAGTGAAGCGGCAAGAGCTCA  4484

Query  661   AATTTGAAAGCTGGCTCCTTCGGAGTCCGCATTGTAATTTGCAGAGGATGCTTTGGGTGC  720
             ||||||||||||||||||||||||||||||||||||||||||||||||||||||||||||
Sbjct  4485  AATTTGAAAGCTGGCTCCTTCGGAGTCCGCATTGTAATTTGCAGAGGATGCTTTGGGTGC  4544

Query  721   GGCCCCCGTCTAAGTGCCCTGGAACGGGCCGTCAGAGAGGGTGAGAATCCCGTCTTGGGC  780
             ||||||||||||||||||||||||||||||||||||||||||||||||||||||||||||
Sbjct  4545  GGCCCCCGTCTAAGTGCCCTGGAACGGGCCGTCAGAGAGGGTGAGAATCCCGTCTTGGGC  4604

Query  781   GGGGTGTCCGTGCCCGTGTAAAGCTCCTTCGACGAGTCGAGTTGTTTGGGAATGCAGCTC  840
             ||||||||||||||||||||||||||||||||||||||||||||||||||||||||||||
Sbjct  4605  GGGGTGTCCGTGCCCGTGTAAAGCTCCTTCGACGAGTCGAGTTGTTTGGGAATGCAGCTC  4664

Query  841   TAAATGGGTGGTAAATTTCATCTAAAGCTAAATACTGGCCGGAGACCGATAGCGCACAAG  900
             ||||||||||||||||||||||||||||||||||||||||||||||||||||||||||||
Sbjct  4665  TAAATGGGTGGTAAATTTCATCTAAAGCTAAATACTGGCCGGAGACCGATAGCGCACAAG  4724

Query  901   TAGAGTGATCGAAAGATGAAAAGCACTTTGAAAAGAGAGTTAAACAGCACGTGAAATTGT  960
             ||||||||||||||||||||||||||||||||||||||||||||||||||||||||||||
Sbjct  4725  TAGAGTGATCGAAAGATGAAAAGCACTTTGAAAAGAGAGTTAAACAGCACGTGAAATTGT  4784

Query  961   TGAAAGGGAAGCGCTTGCGACCAGACTCGCCCGCGGGGTTCAGCCGGCATTCGTGCCGGT  1020
             |||||||||||||||||| |||||||||||||||||||||||||||||||||||||||||
Sbjct  4785  TGAAAGGGAAGCGCTTGCAACCAGACTCGCCCGCGGGGTTCAGCCGGCATTCGTGCCGGT  4844

Query  1021  GTACTTCCCCGTGGGCGGGCCAGCGTCGGTTTGGGCGGCCGGTCAAAGGCCCCTGGAATG  1080
             ||||||||||||||||||||||||||||||||||||||||||||||||||||||||||||
Sbjct  4845  GTACTTCCCCGTGGGCGGGCCAGCGTCGGTTTGGGCGGCCGGTCAAAGGCCCCTGGAATG  4904

Query  1081  TAGTGCCCTCCGGGGCACCTTATAGCCAGGGGTGCAATGCGGCCAGCCTGGACCGAGGAA  1140
             ||||||||||||||||||||||||||||||||||||||||||||||||| ||||||||||
Sbjct  4905  TAGTGCCCTCCGGGGCACCTTATAGCCAGGGGTGCAATGCGGCCAGCCTAGACCGAGGAA  4964

Query  1141  CGCGCTTCGGCACGGACGCTGGCATAATGGTCGTAAACGACCCGTCTTGAAACACGGACC  1200
             ||||||||||| ||||||||||||||||||| ||||||||||||||||||||||||||||
Sbjct  4965  CGCGCTTCGGCTCGGACGCTGGCATAATGGTTGTAAACGACCCGTCTTGAAACACGGACC  5024

Query  1201  AAGGAGTCTAACATCTACGCGAGTGTTCGGGTGTCAAACCCGTGCGCGCAGTGAAAGCGA  1260
             ||||||||||||||||||||||||||||||||||||||||||||||||||||||||||||
Sbjct  5025  AAGGAGTCTAACATCTACGCGAGTGTTCGGGTGTCAAACCCGTGCGCGCAGTGAAAGCGA  5084

Query  1261  ACGGAGGTGGGAGCCCCCTTGCGGGGCGCACCATCGACCGATCCTGATGTCTTCGGATGG  1320
             ||||||||||||||||||| | ||||||||||||||||||||||||||||||||||||||
Sbjct  5085  ACGGAGGTGGGAGCCCCCTCGTGGGGCGCACCATCGACCGATCCTGATGTCTTCGGATGG  5144

Query  1321  ATTTGAGTAAGAGCGTAGCTGTGGGGACCCGAAAGATGGTGAACTATGCCTGAATAGGGC  1380
             |||||||||||||||||  |||||||||||||||||||||||||||||||||||||||||
Sbjct  5145  ATTTGAGTAAGAGCGTAAATGTGGGGACCCGAAAGATGGTGAACTATGCCTGAATAGGGC  5204

Query  1381  GAAGCCAGAGGAAACTCTGGTGGAGGCTCGCAGCGGTTCTGACGTGCAAATCGATCGTCA  1440
             ||||||||||||||||||||||||||||||||||||||||||||||||||||||||||||
Sbjct  5205  GAAGCCAGAGGAAACTCTGGTGGAGGCTCGCAGCGGTTCTGACGTGCAAATCGATCGTCA  5264

Query  1441  AATTTGGGTATAGGGGCGAAAGACTAATCGAACCATCTAGTAGCTGGTTCCTGC  1494
             ||||||||||||||||||||||||||||||||||||||||||||||||||||||
Sbjct  5265  AATTTGGGTATAGGGGCGAAAGACTAATCGAACCATCTAGTAGCTGGTTCCTGC  5318


 Score = 2608 bits (1412),  Expect = 0.0
 Identities = 1467/1494 (98%), Gaps = 1/1494 (0%)
 Strand=Plus/Minus

Query  1      CAAGGTTTCCGTAGGTGAACCTGCGGAAGGATCATTACCGAGTGCGGGTCCTTTGGGCCC  60
              ||||||||||||||||||||||||||||||||||||||||||||||||||||||||||||
Sbjct  16111  CAAGGTTTCCGTAGGTGAACCTGCGGAAGGATCATTACCGAGTGCGGGTCCTTTGGGCCC  16052

Query  61     AACCTCCCATCCGTGTCTATTGTACCCTGTTGCTTCGGCGGGCCCGCCGCTTGTCGGCCG  120
              ||||||||| ||||||||||||||||||||||||||||||||||||||||||||||||||
Sbjct  16051  AACCTCCCACCCGTGTCTATTGTACCCTGTTGCTTCGGCGGGCCCGCCGCTTGTCGGCCG  15992

Query  121    CCgggggggCGCCTCTGCCCCCCGGGCCCGTGCCCGCCGGAGACCCCAACACGAACACTG  180
              ||||||||||  ||||||||| |||||||||||||||||||||| |||||||||||||||
Sbjct  15991  CCGGGGGGGCATCTCTGCCCCTCGGGCCCGTGCCCGCCGGAGACACCAACACGAACACTG  15932

Query  181    TCTGAAAGCGTGCAGTCTGAGTTGATTGAATGCAATCAGTTAAAACTTTCAACAATGGAT  240
              ||||||| |||| ||||||||| |||||  | ||||||||||||||||||||||||||||
Sbjct  15931  TCTGAAATCGTGAAGTCTGAGTCGATTGTTTTCAATCAGTTAAAACTTTCAACAATGGAT  15872

Query  241    CTCTTGGTTCCGGCATCGATGAAGAACGCAGCGAAATGCGATAACTAATGTGAATTGCAG  300
              ||||||||||||||||||||||||||||||||||||||||||||||||||||||||||||
Sbjct  15871  CTCTTGGTTCCGGCATCGATGAAGAACGCAGCGAAATGCGATAACTAATGTGAATTGCAG  15812

Query  301    AATTCAGTGAATCATCGAGTCTTTGAACGCACATTGCGCCCCCTGGTATTCCGGGGGGCA  360
              ||||||||||||||||||||||||||||||||||||||||||||||||||||||||||||
Sbjct  15811  AATTCAGTGAATCATCGAGTCTTTGAACGCACATTGCGCCCCCTGGTATTCCGGGGGGCA  15752

Query  361    TGCCTGTCCGAGCGTCATTGCTGCCCTCAAGCCCGGCTTGTGTGTTGGGTCGCCGTCCCC  420
              ||||||||||||||||||||||||||||||||||||||||||||||||||||||||||||
Sbjct  15751  TGCCTGTCCGAGCGTCATTGCTGCCCTCAAGCCCGGCTTGTGTGTTGGGTCGCCGTCCCC  15692

Query  421    CTCTCCGGGGGGACGGGCCCGAAAGGCAGCGGCGGCACCGCGTCCGATCCTCGAGCGTAT  480
              || || ||||||||||||||||||||||||||||||||||||||||||||||||||||||
Sbjct  15691  CTGTCTGGGGGGACGGGCCCGAAAGGCAGCGGCGGCACCGCGTCCGATCCTCGAGCGTAT  15632

Query  481    GGGGCTTTGTCACATGCTCTGTAGGATTGGCCGGCGCCTGCCGACGTTTTCCAACCATTC  540
              |||||||||||||||||||||||||||||||||||||||||||||    ||||||| || 
Sbjct  15631  GGGGCTTTGTCACATGCTCTGTAGGATTGGCCGGCGCCTGCCGAC-AACTCCAACCTTTT  15573

Query  541    TTTCCAGGTTGACCTCGGATCAGGTAGGGATACCCGCTGAACTTAAGCATATCAATAAGC  600
              ||||||||||||||||||||||||||||||||||||||||||||||||||||||||||||
Sbjct  15572  TTTCCAGGTTGACCTCGGATCAGGTAGGGATACCCGCTGAACTTAAGCATATCAATAAGC  15513

Query  601    GGAGGAAAAGAAACCAACCGGGATTGCCTCAGTAACGGCGAGTGAAGCGGCAAGAGCTCA  660
              ||||||||||||||||||||||||||||||||||||||||||||||||||||||||||||
Sbjct  15512  GGAGGAAAAGAAACCAACCGGGATTGCCTCAGTAACGGCGAGTGAAGCGGCAAGAGCTCA  15453

Query  661    AATTTGAAAGCTGGCTCCTTCGGAGTCCGCATTGTAATTTGCAGAGGATGCTTTGGGTGC  720
              ||||||||||||||||||||||||||||||||||||||||||||||||||||||||||||
Sbjct  15452  AATTTGAAAGCTGGCTCCTTCGGAGTCCGCATTGTAATTTGCAGAGGATGCTTTGGGTGC  15393

Query  721    GGCCCCCGTCTAAGTGCCCTGGAACGGGCCGTCAGAGAGGGTGAGAATCCCGTCTTGGGC  780
              ||||||||||||||||||||||||||||||||||||||||||||||||||||||||||||
Sbjct  15392  GGCCCCCGTCTAAGTGCCCTGGAACGGGCCGTCAGAGAGGGTGAGAATCCCGTCTTGGGC  15333

Query  781    GGGGTGTCCGTGCCCGTGTAAAGCTCCTTCGACGAGTCGAGTTGTTTGGGAATGCAGCTC  840
              ||||||||||||||||||||||||||||||||||||||||||||||||||||||||||||
Sbjct  15332  GGGGTGTCCGTGCCCGTGTAAAGCTCCTTCGACGAGTCGAGTTGTTTGGGAATGCAGCTC  15273

Query  841    TAAATGGGTGGTAAATTTCATCTAAAGCTAAATACTGGCCGGAGACCGATAGCGCACAAG  900
              ||||||||||||||||||||||||||||||||||||||||||||||||||||||||||||
Sbjct  15272  TAAATGGGTGGTAAATTTCATCTAAAGCTAAATACTGGCCGGAGACCGATAGCGCACAAG  15213

Query  901    TAGAGTGATCGAAAGATGAAAAGCACTTTGAAAAGAGAGTTAAACAGCACGTGAAATTGT  960
              ||||||||||||||||||||||||||||||||||||||||||||||||||||||||||||
Sbjct  15212  TAGAGTGATCGAAAGATGAAAAGCACTTTGAAAAGAGAGTTAAACAGCACGTGAAATTGT  15153

Query  961    TGAAAGGGAAGCGCTTGCGACCAGACTCGCCCGCGGGGTTCAGCCGGCATTCGTGCCGGT  1020
              |||||||||||||||||| |||||||||||||||||||||||||||||||||||||||||
Sbjct  15152  TGAAAGGGAAGCGCTTGCAACCAGACTCGCCCGCGGGGTTCAGCCGGCATTCGTGCCGGT  15093

Query  1021   GTACTTCCCCGTGGGCGGGCCAGCGTCGGTTTGGGCGGCCGGTCAAAGGCCCCTGGAATG  1080
              ||||||||||||||||||||||||||||||||||||||||||||||||||||||||||||
Sbjct  15092  GTACTTCCCCGTGGGCGGGCCAGCGTCGGTTTGGGCGGCCGGTCAAAGGCCCCTGGAATG  15033

Query  1081   TAGTGCCCTCCGGGGCACCTTATAGCCAGGGGTGCAATGCGGCCAGCCTGGACCGAGGAA  1140
              ||||||||||||||||||||||||||||||||||||||||||||||||| ||||||||||
Sbjct  15032  TAGTGCCCTCCGGGGCACCTTATAGCCAGGGGTGCAATGCGGCCAGCCTAGACCGAGGAA  14973

Query  1141   CGCGCTTCGGCACGGACGCTGGCATAATGGTCGTAAACGACCCGTCTTGAAACACGGACC  1200
              ||||||||||| ||||||||||||||||||| ||||||||||||||||||||||||||||
Sbjct  14972  CGCGCTTCGGCTCGGACGCTGGCATAATGGTTGTAAACGACCCGTCTTGAAACACGGACC  14913

Query  1201   AAGGAGTCTAACATCTACGCGAGTGTTCGGGTGTCAAACCCGTGCGCGCAGTGAAAGCGA  1260
              ||||||||||||||||||||||||||||||||||||||||||||||||||||||||||||
Sbjct  14912  AAGGAGTCTAACATCTACGCGAGTGTTCGGGTGTCAAACCCGTGCGCGCAGTGAAAGCGA  14853

Query  1261   ACGGAGGTGGGAGCCCCCTTGCGGGGCGCACCATCGACCGATCCTGATGTCTTCGGATGG  1320
              ||||||||||||||||||| | ||||||||||||||||||||||||||||||||||||||
Sbjct  14852  ACGGAGGTGGGAGCCCCCTCGTGGGGCGCACCATCGACCGATCCTGATGTCTTCGGATGG  14793

Query  1321   ATTTGAGTAAGAGCGTAGCTGTGGGGACCCGAAAGATGGTGAACTATGCCTGAATAGGGC  1380
              |||||||||||||||||  |||||||||||||||||||||||||||||||||||||||||
Sbjct  14792  ATTTGAGTAAGAGCGTAAATGTGGGGACCCGAAAGATGGTGAACTATGCCTGAATAGGGC  14733

Query  1381   GAAGCCAGAGGAAACTCTGGTGGAGGCTCGCAGCGGTTCTGACGTGCAAATCGATCGTCA  1440
              ||||||||||||||||||||||||||||||||||||||||||||||||||||||||||||
Sbjct  14732  GAAGCCAGAGGAAACTCTGGTGGAGGCTCGCAGCGGTTCTGACGTGCAAATCGATCGTCA  14673

Query  1441   AATTTGGGTATAGGGGCGAAAGACTAATCGAACCATCTAGTAGCTGGTTCCTGC  1494
              ||||||||||||||||||||||||||||||||||||||||||||||||||||||
Sbjct  14672  AATTTGGGTATAGGGGCGAAAGACTAATCGAACCATCTAGTAGCTGGTTCCTGC  14619


 Score = 2582 bits (1398),  Expect = 0.0
 Identities = 1463/1494 (98%), Gaps = 5/1494 (0%)
 Strand=Plus/Minus

Query  1     CAAGGTTTCCGTAGGTGAACCTGCGGAAGGATCATTACCGAGTGCGGGTCCTTTGGGCCC  60
             ||||||||||||||||||||||||||||||||||||||||||||||||||||||||||||
Sbjct  8302  CAAGGTTTCCGTAGGTGAACCTGCGGAAGGATCATTACCGAGTGCGGGTCCTTTGGGCCC  8243

Query  61    AACCTCCCATCCGTGTCTATTGTACCCTGTTGCTTCGGCGGGCCCGCCGCTTGTCGGCCG  120
             ||||||||| ||||||||||||||||||||||||||||||||||||||||||||||||||
Sbjct  8242  AACCTCCCACCCGTGTCTATTGTACCCTGTTGCTTCGGCGGGCCCGCCGCTTGTCGGCCG  8183

Query  121   CCgggggggCGCCTCTGCCCCCCGGGCCCGTGCCCGCCGGAGACCCCAACACGAACACTG  180
             |||||||  |  ||||||||| |||||||||||||||||||||| |||||||||||||||
Sbjct  8182  CCGGGGG--CATCTCTGCCCCTCGGGCCCGTGCCCGCCGGAGACACCAACACGAACACTG  8125

Query  181   TCTGAAAGCGTGCAGTCTGAGTTGATTGAATGCAATCAGTTAAAACTTTCAACAATGGAT  240
             ||||||| |||| ||||||||| |||||  | ||||||||||||||||||||||||||||
Sbjct  8124  TCTGAAATCGTGAAGTCTGAGTCGATTGTTTTCAATCAGTTAAAACTTTCAACAATGGAT  8065

Query  241   CTCTTGGTTCCGGCATCGATGAAGAACGCAGCGAAATGCGATAACTAATGTGAATTGCAG  300
             ||||||||||||||||||||||||||||||||||||||||||||||||||||||||||||
Sbjct  8064  CTCTTGGTTCCGGCATCGATGAAGAACGCAGCGAAATGCGATAACTAATGTGAATTGCAG  8005

Query  301   AATTCAGTGAATCATCGAGTCTTTGAACGCACATTGCGCCCCCTGGTATTCCGGGGGGCA  360
             ||||||||||||||||||||||||||||||||||||||||||||||||||||||||||||
Sbjct  8004  AATTCAGTGAATCATCGAGTCTTTGAACGCACATTGCGCCCCCTGGTATTCCGGGGGGCA  7945

Query  361   TGCCTGTCCGAGCGTCATTGCTGCCCTCAAGCCCGGCTTGTGTGTTGGGTCGCCGTCCCC  420
             ||||||||||||||||||||||||||||||||||||||||||||||||||||||||||||
Sbjct  7944  TGCCTGTCCGAGCGTCATTGCTGCCCTCAAGCCCGGCTTGTGTGTTGGGTCGCCGTCCCC  7885

Query  421   CTCTCCGGGGGGACGGGCCCGAAAGGCAGCGGCGGCACCGCGTCCGATCCTCGAGCGTAT  480
              | | | |||||||||||||||||||||||||||||||||||||||||||||||||||||
Sbjct  7884  -TGT-CTGGGGGACGGGCCCGAAAGGCAGCGGCGGCACCGCGTCCGATCCTCGAGCGTAT  7827

Query  481   GGGGCTTTGTCACATGCTCTGTAGGATTGGCCGGCGCCTGCCGACGTTTTCCAACCATTC  540
             |||||||||||||||||||||||||||||||||||||||||||||    ||||||| || 
Sbjct  7826  GGGGCTTTGTCACATGCTCTGTAGGATTGGCCGGCGCCTGCCGAC-AACTCCAACCTTTT  7768

Query  541   TTTCCAGGTTGACCTCGGATCAGGTAGGGATACCCGCTGAACTTAAGCATATCAATAAGC  600
             ||||||||||||||||||||||||||||||||||||||||||||||||||||||||||||
Sbjct  7767  TTTCCAGGTTGACCTCGGATCAGGTAGGGATACCCGCTGAACTTAAGCATATCAATAAGC  7708

Query  601   GGAGGAAAAGAAACCAACCGGGATTGCCTCAGTAACGGCGAGTGAAGCGGCAAGAGCTCA  660
             ||||||||||||||||||||||||||||||||||||||||||||||||||||||||||||
Sbjct  7707  GGAGGAAAAGAAACCAACCGGGATTGCCTCAGTAACGGCGAGTGAAGCGGCAAGAGCTCA  7648

Query  661   AATTTGAAAGCTGGCTCCTTCGGAGTCCGCATTGTAATTTGCAGAGGATGCTTTGGGTGC  720
             ||||||||||||||||||||||||||||||||||||||||||||||||||||||||||||
Sbjct  7647  AATTTGAAAGCTGGCTCCTTCGGAGTCCGCATTGTAATTTGCAGAGGATGCTTTGGGTGC  7588

Query  721   GGCCCCCGTCTAAGTGCCCTGGAACGGGCCGTCAGAGAGGGTGAGAATCCCGTCTTGGGC  780
             ||||||||||||||||||||||||||||||||||||||||||||||||||||||||||||
Sbjct  7587  GGCCCCCGTCTAAGTGCCCTGGAACGGGCCGTCAGAGAGGGTGAGAATCCCGTCTTGGGC  7528

Query  781   GGGGTGTCCGTGCCCGTGTAAAGCTCCTTCGACGAGTCGAGTTGTTTGGGAATGCAGCTC  840
             ||||||||||||||||||||||||||||||||||||||||||||||||||||||||||||
Sbjct  7527  GGGGTGTCCGTGCCCGTGTAAAGCTCCTTCGACGAGTCGAGTTGTTTGGGAATGCAGCTC  7468

Query  841   TAAATGGGTGGTAAATTTCATCTAAAGCTAAATACTGGCCGGAGACCGATAGCGCACAAG  900
             ||||||||||||||||||||||||||||||||||||||||||||||||||||||||||||
Sbjct  7467  TAAATGGGTGGTAAATTTCATCTAAAGCTAAATACTGGCCGGAGACCGATAGCGCACAAG  7408

Query  901   TAGAGTGATCGAAAGATGAAAAGCACTTTGAAAAGAGAGTTAAACAGCACGTGAAATTGT  960
             ||||||||||||||||||||||||||||||||||||||||||||||||||||||||||||
Sbjct  7407  TAGAGTGATCGAAAGATGAAAAGCACTTTGAAAAGAGAGTTAAACAGCACGTGAAATTGT  7348

Query  961   TGAAAGGGAAGCGCTTGCGACCAGACTCGCCCGCGGGGTTCAGCCGGCATTCGTGCCGGT  1020
             |||||||||||||||||| |||||||||||||||||||||||||||||||||||||||||
Sbjct  7347  TGAAAGGGAAGCGCTTGCAACCAGACTCGCCCGCGGGGTTCAGCCGGCATTCGTGCCGGT  7288

Query  1021  GTACTTCCCCGTGGGCGGGCCAGCGTCGGTTTGGGCGGCCGGTCAAAGGCCCCTGGAATG  1080
             ||||||||||||||||||||||||||||||||||||||||||||||||||||||||||||
Sbjct  7287  GTACTTCCCCGTGGGCGGGCCAGCGTCGGTTTGGGCGGCCGGTCAAAGGCCCCTGGAATG  7228

Query  1081  TAGTGCCCTCCGGGGCACCTTATAGCCAGGGGTGCAATGCGGCCAGCCTGGACCGAGGAA  1140
             ||||||||||||||||||||||||||||||||||||||||||||||||| ||||||||||
Sbjct  7227  TAGTGCCCTCCGGGGCACCTTATAGCCAGGGGTGCAATGCGGCCAGCCTAGACCGAGGAA  7168

Query  1141  CGCGCTTCGGCACGGACGCTGGCATAATGGTCGTAAACGACCCGTCTTGAAACACGGACC  1200
             ||||||||||| ||||||||||||||||||| ||||||||||||||||||||||||||||
Sbjct  7167  CGCGCTTCGGCTCGGACGCTGGCATAATGGTTGTAAACGACCCGTCTTGAAACACGGACC  7108

Query  1201  AAGGAGTCTAACATCTACGCGAGTGTTCGGGTGTCAAACCCGTGCGCGCAGTGAAAGCGA  1260
             ||||||||||||||||||||||||||||||||||||||||||||||||||||||||||||
Sbjct  7107  AAGGAGTCTAACATCTACGCGAGTGTTCGGGTGTCAAACCCGTGCGCGCAGTGAAAGCGA  7048

Query  1261  ACGGAGGTGGGAGCCCCCTTGCGGGGCGCACCATCGACCGATCCTGATGTCTTCGGATGG  1320
             ||||||||||||||||||| | ||||||||||||||||||||||||||||||||||||||
Sbjct  7047  ACGGAGGTGGGAGCCCCCTCGTGGGGCGCACCATCGACCGATCCTGATGTCTTCGGATGG  6988

Query  1321  ATTTGAGTAAGAGCGTAGCTGTGGGGACCCGAAAGATGGTGAACTATGCCTGAATAGGGC  1380
             |||||||||||||||||  |||||||||||||||||||||||||||||||||||||||||
Sbjct  6987  ATTTGAGTAAGAGCGTAAATGTGGGGACCCGAAAGATGGTGAACTATGCCTGAATAGGGC  6928

Query  1381  GAAGCCAGAGGAAACTCTGGTGGAGGCTCGCAGCGGTTCTGACGTGCAAATCGATCGTCA  1440
             ||||||||||||||||||||||||||||||||||||||||||||||||||||||||||||
Sbjct  6927  GAAGCCAGAGGAAACTCTGGTGGAGGCTCGCAGCGGTTCTGACGTGCAAATCGATCGTCA  6868

Query  1441  AATTTGGGTATAGGGGCGAAAGACTAATCGAACCATCTAGTAGCTGGTTCCTGC  1494
             ||||||||||||||||||||||||||||||||||||||||||||||||||||||
Sbjct  6867  AATTTGGGTATAGGGGCGAAAGACTAATCGAACCATCTAGTAGCTGGTTCCTGC  6814


>NW_020290387.1 Aspergillus eucalypticola CBS 122712 chromosome Unknown BO83scaffold_113, 
whole genome shotgun sequence
Length=4251

 Score = 2604 bits (1410),  Expect = 0.0
 Identities = 1438/1451 (99%), Gaps = 4/1451 (0%)
 Strand=Plus/Plus

Query  1     CAAGGTTTCCGTAGGTGAACCTGCGGAAGGATCATTACCGAGTGCGGGTCCTTTGGGCCC  60
             ||||||||||||||||||||||||||||||||||||||||||||||||||||||||||||
Sbjct  826   CAAGGTTTCCGTAGGTGAACCTGCGGAAGGATCATTACCGAGTGCGGGTCCTTTGGGCCC  885

Query  61    AACCTCCCATCCGTGTCTATTGTACCCTGTTGCTTCGGCGGGCCCGCCGCTTGTCGGCCG  120
             ||||||||||||||||||||| |||||||||||||||||||| |||||||||||||||||
Sbjct  886   AACCTCCCATCCGTGTCTATTATACCCTGTTGCTTCGGCGGG-CCGCCGCTTGTCGGCCG  944

Query  121   CCgggggggCGCCTCTGCCCCCCGGGCCCGTGCCCGCCGGAGACCCCAACACGAACACTG  180
             |||||||||||||| ||||||||||||||||| |||||||||||||||||||||||||||
Sbjct  945   CCGGGGGGGCGCCTTTGCCCCCCGGGCCCGTG-CCGCCGGAGACCCCAACACGAACACTG  1003

Query  181   TCTGAAAGCGTGCAGTCTGAGTTGATTGAATGCAATCAGTTAAAACTTTCAACAATGGAT  240
             ||||||||||||||||||||||||||||||||||||||||||||||||||||||||||||
Sbjct  1004  TCTGAAAGCGTGCAGTCTGAGTTGATTGAATGCAATCAGTTAAAACTTTCAACAATGGAT  1063

Query  241   CTCTTGGTTCCGGCATCGATGAAGAACGCAGCGAAATGCGATAACTAATGTGAATTGCAG  300
             ||||||||||||||||||||||||||||||||||||||||||||||||||||||||||||
Sbjct  1064  CTCTTGGTTCCGGCATCGATGAAGAACGCAGCGAAATGCGATAACTAATGTGAATTGCAG  1123

Query  301   AATTCAGTGAATCATCGAGTCTTTGAACGCACATTGCGCCCCCTGGTATTCCGGGGGGCA  360
             ||||||||||||||||||||||||||||||||||||||||||||||||||||||||||||
Sbjct  1124  AATTCAGTGAATCATCGAGTCTTTGAACGCACATTGCGCCCCCTGGTATTCCGGGGGGCA  1183

Query  361   TGCCTGTCCGAGCGTCATTGCTGCCCTCAAGCCCGGCTTGTGTGTTGGGTCGCCGTCCCC  420
             ||||||||||||||||||||||||||||||||||||||||||||||||||||||||||||
Sbjct  1184  TGCCTGTCCGAGCGTCATTGCTGCCCTCAAGCCCGGCTTGTGTGTTGGGTCGCCGTCCCC  1243

Query  421   CTCTCCGGGGGGACGGGCCCGAAAGGCAGCGGCGGCACCGCGTCCGATCCTCGAGCGTAT  480
             ||||||||||||||||||||||||||||||||||||||||||||||||||||||||||||
Sbjct  1244  CTCTCCGGGGGGACGGGCCCGAAAGGCAGCGGCGGCACCGCGTCCGATCCTCGAGCGTAT  1303

Query  481   GGGGCTTTGTCACATGCTCTGTAGGATTGGCCGGCGCCTGCCGACGTTTTCCAACCATTC  540
             ||||||||||||||||||||||||||||||||||||||||||||||||||||||||||| 
Sbjct  1304  GGGGCTTTGTCACATGCTCTGTAGGATTGGCCGGCGCCTGCCGACGTTTTCCAACCATTT  1363

Query  541   TTTCCAGGTTGACCTCGGATCAGGTAGGGATACCCGCTGAACTTAAGCATATCAATAAGC  600
             ||||||||||||||||||||||||||||||||||||||||||||||||||||||||||||
Sbjct  1364  TTTCCAGGTTGACCTCGGATCAGGTAGGGATACCCGCTGAACTTAAGCATATCAATAAGC  1423

Query  601   GGAGGAAAAGAAACCAACCGGGATTGCCTCAGTAACGGCGAGTGAAGCGGCAAGAGCTCA  660
             ||||||||||||||||||||||||||||||||||||||||||||||||||||||||||||
Sbjct  1424  GGAGGAAAAGAAACCAACCGGGATTGCCTCAGTAACGGCGAGTGAAGCGGCAAGAGCTCA  1483

Query  661   AATTTGAAAGCTGGCTCCTTCGGAGTCCGCATTGTAATTTGCAGAGGATGCTTTGGGTGC  720
             ||||||||||||||||||||||||||||||||||||||||||||||||||||||||||||
Sbjct  1484  AATTTGAAAGCTGGCTCCTTCGGAGTCCGCATTGTAATTTGCAGAGGATGCTTTGGGTGC  1543

Query  721   GGCCCCCGTCTAAGTGCCCTGGAACGGGCCGTCAGAGAGGGTGAGAATCCCGTCTTGGGC  780
             ||||||||||||||||||||||||||||||||||||||||||||||||||||||||||||
Sbjct  1544  GGCCCCCGTCTAAGTGCCCTGGAACGGGCCGTCAGAGAGGGTGAGAATCCCGTCTTGGGC  1603

Query  781   GGGGTGTCCGTGCCCGTGTAAAGCTCCTTCGACGAGTCGAGTTGTTTGGGAATGCAGCTC  840
             ||||||||||||||||||||||||||||||||||||||||||||||||||||||||||||
Sbjct  1604  GGGGTGTCCGTGCCCGTGTAAAGCTCCTTCGACGAGTCGAGTTGTTTGGGAATGCAGCTC  1663

Query  841   TAAATGGGTGGTAAATTTCATCTAAAGCTAAATACTGGCCGGAGACCGATAGCGCACAAG  900
             ||||||||||||||||||||||||||||||||||||||||||||||||||||||||||||
Sbjct  1664  TAAATGGGTGGTAAATTTCATCTAAAGCTAAATACTGGCCGGAGACCGATAGCGCACAAG  1723

Query  901   TAGAGTGATCGAAAGATGAAAAGCACTTTGAAAAGAGAGTTAAACAGCACGTGAAATTGT  960
             ||||||||||||||||||||||||||||||||||||||||||||||||||||||||||||
Sbjct  1724  TAGAGTGATCGAAAGATGAAAAGCACTTTGAAAAGAGAGTTAAACAGCACGTGAAATTGT  1783

Query  961   TGAAAGGGAAGCGCTTGCGACCAGACTCGCCCGCGGGGTTCAGCCGGCATTCGTGCCGGT  1020
             ||||||||||||||||||||||||||||||||||||||||||||||||||||||||||||
Sbjct  1784  TGAAAGGGAAGCGCTTGCGACCAGACTCGCCCGCGGGGTTCAGCCGGCATTCGTGCCGGT  1843

Query  1021  GTACTTCCCCGTGGGCGGGCCAGCGTCGGTTTGGGCGGCCGGTCAAAGGCCCCTGGAATG  1080
             ||||||||||||||||||||||||||||||||||||||||||||||||||||||||||||
Sbjct  1844  GTACTTCCCCGTGGGCGGGCCAGCGTCGGTTTGGGCGGCCGGTCAAAGGCCCCTGGAATG  1903

Query  1081  TAGTGCCCTCCGGGGCACCTTATAGCCAGGGGTGCAATGCGGCCAGCCTGGACCGAGGAA  1140
             |||| |||||||||| ||||||||||||||||||||||||||||||||||||||||||||
Sbjct  1904  TAGTACCCTCCGGGGTACCTTATAGCCAGGGGTGCAATGCGGCCAGCCTGGACCGAGGAA  1963

Query  1141  CGCGCTTCGGCACGGACGCTGGCATAATGGTCGTAAACGACCCGTCTTGAAACACGGACC  1200
             ||||||||||||||||||||||||||||||||||||||||||||||||||||||||||||
Sbjct  1964  CGCGCTTCGGCACGGACGCTGGCATAATGGTCGTAAACGACCCGTCTTGAAACACGGACC  2023

Query  1201  AAGGAGTCTAACATCTACGCGAGTGTTCGGGTGTCAAACCCGTGCGCGCAGTGAAAGCGA  1260
             ||||||||||||||||||||||||||||||||||||||||||||||||||||||||||||
Sbjct  2024  AAGGAGTCTAACATCTACGCGAGTGTTCGGGTGTCAAACCCGTGCGCGCAGTGAAAGCGA  2083

Query  1261  ACGGAGGTGGGAGCCCCCTTGCGGGGCGCACCATCGACCGATCCTGATGTCTTCGGATGG  1320
             |||||||| |||||||||| | ||||||||||||||||||||||||||||||||||||||
Sbjct  2084  ACGGAGGT-GGAGCCCCCTCGTGGGGCGCACCATCGACCGATCCTGATGTCTTCGGATGG  2142

Query  1321  ATTTGAGTAAGAGCGTAGCTGTGGGGACCCGAAAGATGGTGAACTATGCCTGAATAGGGC  1380
             |||||||||||||||||  ||| |||||||||||||||||||||||||||||||||||||
Sbjct  2143  ATTTGAGTAAGAGCGTAAATGT-GGGACCCGAAAGATGGTGAACTATGCCTGAATAGGGC  2201

Query  1381  GAAGCCAGAGGAAACTCTGGTGGAGGCTCGCAGCGGTTCTGACGTGCAAATCGATCGTCA  1440
             ||||||||||||||||||||||||||||||||||||||||||||||||||||||||||||
Sbjct  2202  GAAGCCAGAGGAAACTCTGGTGGAGGCTCGCAGCGGTTCTGACGTGCAAATCGATCGTCA  2261

Query  1441  AATTTGGGTAT  1451
             |||||||||||
Sbjct  2262  AATTTGGGTAT  2272


 Score = 2551 bits (1381),  Expect = 0.0
 Identities = 1424/1443 (99%), Gaps = 9/1443 (1%)
 Strand=Plus/Minus

Query  1     CAAGGTTTCCGTAGGTGAACCTGCGGAAGGATCATTACCGAGTGCGGGTCCTTTGGGCCC  60
             ||||||||||||||||||||||||||||||||||||||||||||||||||||||||||||
Sbjct  3729  CAAGGTTTCCGTAGGTGAACCTGCGGAAGGATCATTACCGAGTGCGGGTCCTTTGGGCCC  3670

Query  61    AACCTCCCATCCGTGTCTATTGTACCCTGTTGCTTCGGCGGGCCCGCCGCTTGTCGGCCG  120
             ||||||||||||||||||||| |||||||||||||||||||||| |||||||||||||||
Sbjct  3669  AACCTCCCATCCGTGTCTATTATACCCTGTTGCTTCGGCGGGCC-GCCGCTTGTCGGCCG  3611

Query  121   CCgggggggCGCCTCTGCCCCCCGGGCCCGTGCCCGCCGGAGACCCCAACACGAACACTG  180
             |||||||| ||||| |||||||||||||||||||||||||||||||||||||||||||||
Sbjct  3610  CCGGGGGG-CGCCTTTGCCCCCCGGGCCCGTGCCCGCCGGAGACCCCAACACGAACACTG  3552

Query  181   TCTGAAAGCGTGCAGTCTGAGTTGATTGAATGCAATCAGTTAAAACTTTCAACAATGGAT  240
             ||||||||||||||||||||||||||||||||||||||||||||||||||||||||||||
Sbjct  3551  TCTGAAAGCGTGCAGTCTGAGTTGATTGAATGCAATCAGTTAAAACTTTCAACAATGGAT  3492

Query  241   CTCTTGGTTCCGGCATCGATGAAGAACGCAGCGAAATGCGATAACTAATGTGAATTGCAG  300
             ||||||||||||||||||||||||||||||||||||||||||||||||||||||||||||
Sbjct  3491  CTCTTGGTTCCGGCATCGATGAAGAACGCAGCGAAATGCGATAACTAATGTGAATTGCAG  3432

Query  301   AATTCAGTGAATCATCGAGTCTTTGAACGCACATTGCGCCCCCTGGTATTCCGGGGGGCA  360
             ||||||||||||||||||||||||||||||||||||||||||||||||||||||||||||
Sbjct  3431  AATTCAGTGAATCATCGAGTCTTTGAACGCACATTGCGCCCCCTGGTATTCCGGGGGGCA  3372

Query  361   TGCCTGTCCGAGCGTCATTGCTGCCCTCAAGCCCGGCTTGTGTGTTGGGTCGCCGTCCCC  420
             ||||||||||||||||||||||||||||||||||||||||||||||||||||||||||||
Sbjct  3371  TGCCTGTCCGAGCGTCATTGCTGCCCTCAAGCCCGGCTTGTGTGTTGGGTCGCCGTCCCC  3312

Query  421   CTCTCCGGGGGGACGGGCCCGAAAGGCAGCGGCGGCACCGCGTCCGATCCTCGAGCGTAT  480
             ||||||||||||||||||||||||||||||||||||||||||||||||||||||||||||
Sbjct  3311  CTCTCCGGGGGGACGGGCCCGAAAGGCAGCGGCGGCACCGCGTCCGATCCTCGAGCGTAT  3252

Query  481   GGGGCTTTGTCACATGCTCTGTAGGATTGGCCGGCGCCTGCCGACGTTTTCCAACCATTC  540
             ||||||||||||||||||||||||||||||||||||||||||||||||||||||||||| 
Sbjct  3251  GGGGCTTTGTCACATGCTCTGTAGGATTGGCCGGCGCCTGCCGACGTTTTCCAACCATTT  3192

Query  541   TTTCCAGGTTGACCTCGGATCAGGTAGGGATACCCGCTGAACTTAAGCATATCAATAAGC  600
             ||||||||||||||||||||||||||||||||||||||||||||||||||||||||||||
Sbjct  3191  TTTCCAGGTTGACCTCGGATCAGGTAGGGATACCCGCTGAACTTAAGCATATCAATAAGC  3132

Query  601   GGAGGAAAAGAAACCAACCGGGATTGCCTCAGTAACGGCGAGTGAAGCGGCAAGAGCTCA  660
             ||||||||||||||||||||||||||||||||||||||||||||||||||||||||||||
Sbjct  3131  GGAGGAAAAGAAACCAACCGGGATTGCCTCAGTAACGGCGAGTGAAGCGGCAAGAGCTCA  3072

Query  661   AATTTGAAAGCTGGCTCCTTCGGAGTCCGCATTGTAATTTGCAGAGGATGCTTTGGGTGC  720
             ||||||||||||||||||||||||||||||||||||||||||||||||||||||||||||
Sbjct  3071  AATTTGAAAGCTGGCTCCTTCGGAGTCCGCATTGTAATTTGCAGAGGATGCTTTGGGTGC  3012

Query  721   GGCCCCCGTCTAAGTGCCCTGGAACGGGCCGTCAGAGAGGGTGAGAATCCCGTCTTGGGC  780
             ||||||||||||||||||||||||||||||||||||||||||||||||||||||||||||
Sbjct  3011  GGCCCCCGTCTAAGTGCCCTGGAACGGGCCGTCAGAGAGGGTGAGAATCCCGTCTTGGGC  2952

Query  781   GGGGTGTCCGTGCCCGTGTAAAGCTCCTTCGACGAGTCGAGTTGTTTGGGAATGCAGCTC  840
             ||||||||||||||||||||||||||||||||||||||||||||||||||||||||||||
Sbjct  2951  GGGGTGTCCGTGCCCGTGTAAAGCTCCTTCGACGAGTCGAGTTGTTTGGGAATGCAGCTC  2892

Query  841   TAAATGGGTGGTAAATTTCATCTAAAGCTAAATACTGGCCGGAGACCGATAGCGCACAAG  900
             ||||||||||||||||||||||||||||||||||||||||||||||||||||||||||||
Sbjct  2891  TAAATGGGTGGTAAATTTCATCTAAAGCTAAATACTGGCCGGAGACCGATAGCGCACAAG  2832

Query  901   TAGAGTGATCGAAAGATGAAAAGCACTTTGAAAAGAGAGTTAAACAGCACGTGAAATTGT  960
             ||||||||||||||||||||||||||||||||||||||||||||||||||||||||||||
Sbjct  2831  TAGAGTGATCGAAAGATGAAAAGCACTTTGAAAAGAGAGTTAAACAGCACGTGAAATTGT  2772

Query  961   TGAAAGGGAAGCGCTTGCGACCAGACTCGCCCGCGGGGTTCAGCCGGCATTCGTGCCGGT  1020
             ||||||||||||||||||||||||||||||| ||||||||||||||||||||||||||||
Sbjct  2771  TGAAAGGGAAGCGCTTGCGACCAGACTCGCC-GCGGGGTTCAGCCGGCATTCGTGCCGGT  2713

Query  1021  GTACTTCCCCGTGGGCGGGCCAGCGTCGGTTTGGGCGGCCGGTCAAAGGCCCCTGGAATG  1080
             ||||||||||||||||||||||||||||||||||||||||||||||||||||||||||||
Sbjct  2712  GTACTTCCCCGTGGGCGGGCCAGCGTCGGTTTGGGCGGCCGGTCAAAGGCCCCTGGAATG  2653

Query  1081  TAGTGCCCTCCGGGGCACCTTATAGCCAGGGGTGCAATGCGGCCAGCCTGGACCGAGGAA  1140
             |||| |||||||||| ||||||||||||||||||||||||||||||||||||||||||||
Sbjct  2652  TAGTACCCTCCGGGGTACCTTATAGCCAGGGGTGCAATGCGGCCAGCCTGGACCGAGGAA  2593

Query  1141  CGCGCTTCGGCACGGACGCTGGCATAATGGTCGTAAACGACCCGTCTTGAAACACGGACC  1200
             ||||||||||||||||||||||||||||||||||||||||||||||||||||||||||||
Sbjct  2592  CGCGCTTCGGCACGGACGCTGGCATAATGGTCGTAAACGACCCGTCTTGAAACACGGACC  2533

Query  1201  AAGGAGTCTAACATCTACGCGAGTGTTCGGGTGTCAAACCCGTGCGCGCAGTGAAAGCGA  1260
             ||||||||||||||||||||||||||||||||||||||||||||||||||||||||||||
Sbjct  2532  AAGGAGTCTAACATCTACGCGAGTGTTCGGGTGTCAAACCCGTGCGCGCAGTGAAAGCGA  2473

Query  1261  ACGGAGGTGGGAGCCCCCTTGCGGGGCGCACCATCGACCGATCCTGATGTCTTCGGATGG  1320
             ||||||||||||||||||| | ||||||||||||||||||||||||||||||||||||||
Sbjct  2472  ACGGAGGTGGGAGCCCCCTCGTGGGGCGCACCATCGACCGATCCTGATGTCTTCGGATGG  2413

Query  1321  ATTTGAGTAAGAGCGTAGCTGTGGGGACCC-G-AAAGATGGTGAACTATGCCTGAATAGG  1378
             |||||||||||||||||  ||||||||||| | |||||||||||||||||||||| ||||
Sbjct  2412  ATTTGAGTAAGAGCGTAAATGTGGGGACCCCGAAAAGATGGTGAACTATGCCTGA-TAGG  2354

Query  1379  GCGAAGCCAGAGGAAACTCTGGTGGAGGCTCGCAGCGGTTCTGACGTGCAAATCGATCGT  1438
             ||||||||||||||||||||||   |||||||||||||||||||||||||| ||||||||
Sbjct  2353  GCGAAGCCAGAGGAAACTCTGGA--AGGCTCGCAGCGGTTCTGACGTGCAA-TCGATCGT  2297

Query  1439  CAA  1441
             |||
Sbjct  2296  CAA  2294


>NW_020290353.1 Aspergillus eucalypticola CBS 122712 chromosome Unknown BO83scaffold_79, 
whole genome shotgun sequence
Length=11399

 Score = 2588 bits (1401),  Expect = 0.0
 Identities = 1429/1442 (99%), Gaps = 4/1442 (0%)
 Strand=Plus/Plus

Query  1     CAAGGTTTCCGTAGGTGAACCTGCGGAAGGATCATTACCGAGTGCGGGTCCTTTGGGCCC  60
             ||||||||||||||||||||||||||||||||||||||||||||||||||||||||||||
Sbjct  7625  CAAGGTTTCCGTAGGTGAACCTGCGGAAGGATCATTACCGAGTGCGGGTCCTTTGGGCCC  7684

Query  61    AACCTCCCATCCGTGTCTATTGTACCCTGTTGCTTCGGCGGGCCCGCCGCTTGTCGGCCG  120
             ||||||||||||||||||||| ||||||||||||||||||||||||||||||||||||||
Sbjct  7685  AACCTCCCATCCGTGTCTATTATACCCTGTTGCTTCGGCGGGCCCGCCGCTTGTCGGCCG  7744

Query  121   CCgggggggCGCCTCTGCCCCCCGGGCCCGTGCCCGCCGGAGACCCCAACACGAACACTG  180
             |||||||||||||| || ||||||||||||||||||||||||||||||||||||||||||
Sbjct  7745  CCGGGGGGGCGCCTTTG-CCCCCGGGCCCGTGCCCGCCGGAGACCCCAACACGAACACTG  7803

Query  181   TCTGAAAGCGTGCAGTCTGAGTTGATTGAATGCAATCAGTTAAAACTTTCAACAATGGAT  240
             ||||||||||||||||||||||||||||||||||||||||||||||||||||||||||||
Sbjct  7804  TCTGAAAGCGTGCAGTCTGAGTTGATTGAATGCAATCAGTTAAAACTTTCAACAATGGAT  7863

Query  241   CTCTTGGTTCCGGCATCGATGAAGAACGCAGCGAAATGCGATAACTAATGTGAATTGCAG  300
             ||||||||||||||||||||||||||||||||||||||||||||||||||||||||||||
Sbjct  7864  CTCTTGGTTCCGGCATCGATGAAGAACGCAGCGAAATGCGATAACTAATGTGAATTGCAG  7923

Query  301   AATTCAGTGAATCATCGAGTCTTTGAACGCACATTGCGCCCCCTGGTATTCCGGGGGGCA  360
             ||||||||||||||||||||||||||||||||||||||||||||||||||||||||||||
Sbjct  7924  AATTCAGTGAATCATCGAGTCTTTGAACGCACATTGCGCCCCCTGGTATTCCGGGGGGCA  7983

Query  361   TGCCTGTCCGAGCGTCATTGCTGCCCTCAAGCCCGGCTTGTGTGTTGGGTCGCCGTCCCC  420
             ||||||||||||||||||||||||||||||||||||||||||||||||||||||||||||
Sbjct  7984  TGCCTGTCCGAGCGTCATTGCTGCCCTCAAGCCCGGCTTGTGTGTTGGGTCGCCGTCCCC  8043

Query  421   CTCTCCGGGGGGACGGGCCCGAAAGGCAGCGGCGGCACCGCGTCCGATCCTCGAGCGTAT  480
             ||||||||||||||||||||||||||||||||||||||||||||||||||||||||||||
Sbjct  8044  CTCTCCGGGGGGACGGGCCCGAAAGGCAGCGGCGGCACCGCGTCCGATCCTCGAGCGTAT  8103

Query  481   GGGGCTTTGTCACATGCTCTGTAGGATTGGCCGGCGCCTGCCGACGTTTTCCAACCATTC  540
             ||||||||||||||||||||||||||||||||||||||||||||||||||||||||||| 
Sbjct  8104  GGGGCTTTGTCACATGCTCTGTAGGATTGGCCGGCGCCTGCCGACGTTTTCCAACCATTT  8163

Query  541   TTTCCAGGTTGACCTCGGATCAGGTAGGGATACCCGCTGAACTTAAGCATATCAATAAGC  600
             ||||||||||||||||||||||||||||||||||||||||||||||||||||||||||||
Sbjct  8164  TTTCCAGGTTGACCTCGGATCAGGTAGGGATACCCGCTGAACTTAAGCATATCAATAAGC  8223

Query  601   GGAGGAAAAGAAACCAACCGGGATTGCCTCAGTAACGGCGAGTGAAGCGGCAAGAGCTCA  660
             ||||||||||||||||||||||||||||||||||||||||||||||||||||||||||||
Sbjct  8224  GGAGGAAAAGAAACCAACCGGGATTGCCTCAGTAACGGCGAGTGAAGCGGCAAGAGCTCA  8283

Query  661   AATTTGAAAGCTGGCTCCTTCGGAGTCCGCATTGTAATTTGCAGAGGATGCTTTGGGTGC  720
             ||||||||||||||||||||||||||||||||||||||||||||||||||||||||||||
Sbjct  8284  AATTTGAAAGCTGGCTCCTTCGGAGTCCGCATTGTAATTTGCAGAGGATGCTTTGGGTGC  8343

Query  721   GGCCCCCGTCTAAGTGCCCTGGAACGGGCCGTCAGAGAGGGTGAGAATCCCGTCTTGGGC  780
             ||||||||||||||||||||||||||||||||||||||||||||||||||||||||||||
Sbjct  8344  GGCCCCCGTCTAAGTGCCCTGGAACGGGCCGTCAGAGAGGGTGAGAATCCCGTCTTGGGC  8403

Query  781   GGGGTGTCCGTGCCCGTGTAAAGCTCCTTCGACGAGTCGAGTTGTTTGGGAATGCAGCTC  840
              |||||||||||||||||||||||||||||||||||||||||||||||||||||||||||
Sbjct  8404  -GGGTGTCCGTGCCCGTGTAAAGCTCCTTCGACGAGTCGAGTTGTTTGGGAATGCAGCTC  8462

Query  841   TAAATGGGTGGTAAATTTCATCTAAAGCTAAATACTGGCCGGAGACCGATAGCGCACAAG  900
             ||||||||||||||||||||||||||||||||||||||||||||||||||||||||||||
Sbjct  8463  TAAATGGGTGGTAAATTTCATCTAAAGCTAAATACTGGCCGGAGACCGATAGCGCACAAG  8522

Query  901   TAGAGTGATCGAAAGATGAAAAGCACTTTGAAAAGAGAGTTAAACAGCACGTGAAATTGT  960
             ||||||||||||||||||||||||||||||||||||||||||||||||||||||||||||
Sbjct  8523  TAGAGTGATCGAAAGATGAAAAGCACTTTGAAAAGAGAGTTAAACAGCACGTGAAATTGT  8582

Query  961   TGAAAGGGAAGCGCTTGCGACCAGACTCGCCCGCGGGGTTCAGCCGGCATTCGTGCCGGT  1020
             ||||||||||||||||||||||||||||| ||||||||||||||||||||||||||||||
Sbjct  8583  TGAAAGGGAAGCGCTTGCGACCAGACTCG-CCGCGGGGTTCAGCCGGCATTCGTGCCGGT  8641

Query  1021  GTACTTCCCCGTGGGCGGGCCAGCGTCGGTTTGGGCGGCCGGTCAAAGGCCCCTGGAATG  1080
             ||||||||||||||||||||||||||||||||||||||||||||||||||||||||||||
Sbjct  8642  GTACTTCCCCGTGGGCGGGCCAGCGTCGGTTTGGGCGGCCGGTCAAAGGCCCCTGGAATG  8701

Query  1081  TAGTGCCCTCCGGGGCACCTTATAGCCAGGGGTGCAATGCGGCCAGCCTGGACCGAGGAA  1140
             |||| |||||||||| ||||||||||||||||||||||||||||||||||||||||||||
Sbjct  8702  TAGTACCCTCCGGGGTACCTTATAGCCAGGGGTGCAATGCGGCCAGCCTGGACCGAGGAA  8761

Query  1141  CGCGCTTCGGCACGGACGCTGGCATAATGGTCGTAAACGACCCGTCTTGAAACACGGACC  1200
             ||||||||||||||||||||||||||||||||||||||||||||||||||||||||||||
Sbjct  8762  CGCGCTTCGGCACGGACGCTGGCATAATGGTCGTAAACGACCCGTCTTGAAACACGGACC  8821

Query  1201  AAGGAGTCTAACATCTACGCGAGTGTTCGGGTGTCAAACCCGTGCGCGCAGTGAAAGCGA  1260
             ||||||||||||||||||||||||||||||||||||||||||||||||||||||||||||
Sbjct  8822  AAGGAGTCTAACATCTACGCGAGTGTTCGGGTGTCAAACCCGTGCGCGCAGTGAAAGCGA  8881

Query  1261  ACGGAGGTGGGAGCCCCCTTGCGGGGCGCACCATCGACCGATCCTGATGTCTTCGGATGG  1320
             ||||||||||||||||||| | ||||||||||||||||||||||||||||||||||||||
Sbjct  8882  ACGGAGGTGGGAGCCCCCTCGTGGGGCGCACCATCGACCGATCCTGATGTCTTCGGATGG  8941

Query  1321  ATTTGAGTAAGAGCGTAGCTGTGGGGACCCGAAAGATGGTGAACTATGCCTGAATAGGGC  1380
             |||||||||||||||||  |||||||||||||||||||||||||||||||||||||||||
Sbjct  8942  ATTTGAGTAAGAGCGTAAATGTGGGGACCCGAAAGATGGTGAACTATGCCTGAATAGGGC  9001

Query  1381  GAAGCCAGAGGAAACTCTGGTGGAGGCTCGCAGCGGTTCTGACGTGCAAATCGATCGTCA  1440
             |||||||||||||||||||||||| |||||||||||||||||||||||||||||||||||
Sbjct  9002  GAAGCCAGAGGAAACTCTGGTGGA-GCTCGCAGCGGTTCTGACGTGCAAATCGATCGTCA  9060

Query  1441  AA  1442
             ||
Sbjct  9061  AA  9062


 Score = 2399 bits (1299),  Expect = 0.0
 Identities = 1323/1334 (99%), Gaps = 4/1334 (0%)
 Strand=Plus/Minus

Query  1      CAAGGTTTCCGTAGGTGAACCTGCGGAAGGATCATTACCGAGTGCGGGTCCTTTGGGCCC  60
              ||||||||||||||||||||||||||||||||||||||||||||||||||||||||||||
Sbjct  10457  CAAGGTTTCCGTAGGTGAACCTGCGGAAGGATCATTACCGAGTGCGGGTCCTTTGGGCCC  10398

Query  61     AACCTCCCATCCGTGTCTATTGTACCCTGTTGCTTCGGCGGGCCCGCCGCTTGTCGGCCG  120
              ||||||||||||||||||||| ||||||||||||||||||||||||||||||||||||||
Sbjct  10397  AACCTCCCATCCGTGTCTATTATACCCTGTTGCTTCGGCGGGCCCGCCGCTTGTCGGCCG  10338

Query  121    CCgggggggCGCCTCTGCCCCCCGGGCCCGTGCCCGCCGGAGACCCCAACACGAACACTG  180
              |||||||| ||||| |||||||||||||||||||||||||||||||||||||||||||||
Sbjct  10337  CCGGGGGG-CGCCTTTGCCCCCCGGGCCCGTGCCCGCCGGAGACCCCAACACGAACACTG  10279

Query  181    TCTGAAAGCGTGCAGTCTGAGTTGATTGAATGCAATCAGTTAAAACTTTCAACAATGGAT  240
              ||||||||||||||||||||||||||||||||||||||||||||||||||||||||||||
Sbjct  10278  TCTGAAAGCGTGCAGTCTGAGTTGATTGAATGCAATCAGTTAAAACTTTCAACAATGGAT  10219

Query  241    CTCTTGGTTCCGGCATCGATGAAGAACGCAGCGAAATGCGATAACTAATGTGAATTGCAG  300
              ||||||||||||||||||||||||||||||||||||||||||||||||||||||||||||
Sbjct  10218  CTCTTGGTTCCGGCATCGATGAAGAACGCAGCGAAATGCGATAACTAATGTGAATTGCAG  10159

Query  301    AATTCAGTGAATCATCGAGTCTTTGAACGCACATTGCGCCCCCTGGTATTCCGGGGGGCA  360
              ||||||||||||||||||||||||||||||||||||||||||||||||||||||||||||
Sbjct  10158  AATTCAGTGAATCATCGAGTCTTTGAACGCACATTGCGCCCCCTGGTATTCCGGGGGGCA  10099

Query  361    TGCCTGTCCGAGCGTCATTGCTGCCCTCAAGCCCGGCTTGTGTGTTGGGTCGCCGTCCCC  420
              ||||||||||||||||||||||||||||||||||||||||||||||||||||||||||||
Sbjct  10098  TGCCTGTCCGAGCGTCATTGCTGCCCTCAAGCCCGGCTTGTGTGTTGGGTCGCCGTCCCC  10039

Query  421    CTCTCCGGGGGGACGGGCCCGAAAGGCAGCGGCGGCACCGCGTCCGATCCTCGAGCGTAT  480
              ||||||||||||||||||||||||||||||||||||||||||||||||||||||||||||
Sbjct  10038  CTCTCCGGGGGGACGGGCCCGAAAGGCAGCGGCGGCACCGCGTCCGATCCTCGAGCGTAT  9979

Query  481    GGGGCTTTGTCACATGCTCTGTAGGATTGGCCGGCGCCTGCCGACGTTTTCCAACCATTC  540
              ||||||||||||||||||||||||||||||||||||||||||||||||||||||||||| 
Sbjct  9978   GGGGCTTTGTCACATGCTCTGTAGGATTGGCCGGCGCCTGCCGACGTTTTCCAACCATTT  9919

Query  541    TTTCCAGGTTGACCTCGGATCAGGTAGGGATACCCGCTGAACTTAAGCATATCAATAAGC  600
              ||||||||||||||||||||||||||||||||||||||||||||||||||||||||||||
Sbjct  9918   TTTCCAGGTTGACCTCGGATCAGGTAGGGATACCCGCTGAACTTAAGCATATCAATAAGC  9859

Query  601    GGAGGAAAAGAAACCAACCGGGATTGCCTCAGTAACGGCGAGTGAAGCGGCAAGAGCTCA  660
              ||||||||||||||||||||||||||||||||||||||||||||||||||||||||||||
Sbjct  9858   GGAGGAAAAGAAACCAACCGGGATTGCCTCAGTAACGGCGAGTGAAGCGGCAAGAGCTCA  9799

Query  661    AATTTGAAAGCTGGCTCCTTCGGAGTCCGCATTGTAATTTGCAGAGGATGCTTTGGGTGC  720
              ||||||||||||||||||||||||||||||||||||||||||||||||||||||||||||
Sbjct  9798   AATTTGAAAGCTGGCTCCTTCGGAGTCCGCATTGTAATTTGCAGAGGATGCTTTGGGTGC  9739

Query  721    GGCCCCCGTCTAAGTGCCCTGGAACGGGCCGTCAGAGAGGGTGAGAATCCCGTCTTGGGC  780
              |||||| |||||||||||||||||||||||||||||||||||||||||||||||||||||
Sbjct  9738   GGCCCC-GTCTAAGTGCCCTGGAACGGGCCGTCAGAGAGGGTGAGAATCCCGTCTTGGGC  9680

Query  781    GGGGTGTCCGTGCCCGTGTAAAGCTCCTTCGACGAGTCGAGTTGTTTGGGAATGCAGCTC  840
              ||||||||||||||||||||||||||||||||||||||||||||||||||||||||||||
Sbjct  9679   GGGGTGTCCGTGCCCGTGTAAAGCTCCTTCGACGAGTCGAGTTGTTTGGGAATGCAGCTC  9620

Query  841    TAAATGGGTGGTAAATTTCATCTAAAGCTAAATACTGGCCGGAGACCGATAGCGCACAAG  900
              ||||||||||||||||||||||||||||||||||||||||||||||||||||||||||||
Sbjct  9619   TAAATGGGTGGTAAATTTCATCTAAAGCTAAATACTGGCCGGAGACCGATAGCGCACAAG  9560

Query  901    TAGAGTGATCGAAAGATGAAAAGCACTTTGAAAAGAGAGTTAAACAGCACGTGAAATTGT  960
              ||||||||||||||||||||||||||||||||||||||||||||||||||||||||||||
Sbjct  9559   TAGAGTGATCGAAAGATGAAAAGCACTTTGAAAAGAGAGTTAAACAGCACGTGAAATTGT  9500

Query  961    TGAAAGGGAAGCGCTTGCGACCAGACTCGCCCGCGGGGTTCAGCCGGCATTCGTGCCGGT  1020
              ||||||||||||||||||||||||||||||||||||||||||||||||||||||||||||
Sbjct  9499   TGAAAGGGAAGCGCTTGCGACCAGACTCGCCCGCGGGGTTCAGCCGGCATTCGTGCCGGT  9440

Query  1021   GTACTTCCCCGTGGGCGGGCCAGCGTCGGTTTGGGCGGCCGGTCAAAGGCCCCTGGAATG  1080
              ||||||||||||||||||||||||||||||||||||||||||||||||||||||||||||
Sbjct  9439   GTACTTCCCCGTGGGCGGGCCAGCGTCGGTTTGGGCGGCCGGTCAAAGGCCCCTGGAATG  9380

Query  1081   TAGTGCCCTCCGGGGCACCTTATAGCCAGGGGTGCAATGCGGCCAGCCTGGACCGAGGAA  1140
              |||| |||||||||| ||||||||||||||||||||||||||||||||||||||||||||
Sbjct  9379   TAGTACCCTCCGGGGTACCTTATAGCCAGGGGTGCAATGCGGCCAGCCTGGACCGAGGAA  9320

Query  1141   CGCGCTTCGGCACGGACGCTGGCATAATGGTCGTAAACGACCCGTCTTGAAACACGGACC  1200
              ||||||||||||||||||||||||||||||||||||||||||||||||||||||||||||
Sbjct  9319   CGCGCTTCGGCACGGACGCTGGCATAATGGTCGTAAACGACCCGTCTTGAAACACGGACC  9260

Query  1201   AAGGAGTCTAACATCTACGCGAGTGTTCGGGTGTCAAACCCGTGCGCGCAGTGAAAGCGA  1260
              ||||||||||||||||||||||||||||||||||||||||||||||||||||||||||||
Sbjct  9259   AAGGAGTCTAACATCTACGCGAGTGTTCGGGTGTCAAACCCGTGCGCGCAGTGAAAGCGA  9200

Query  1261   ACGGAGGTGGGAGCCCCCTTGCGGGGCGCACCATCGACCGATCCTGATGTCTTCGGATGG  1320
              ||||||||||||||||| | | |||||||||||||||||||||||||||||| |||||||
Sbjct  9199   ACGGAGGTGGGAGCCCC-TCGTGGGGCGCACCATCGACCGATCCTGATGTCT-CGGATGG  9142

Query  1321   ATTTGAGTAAGAGC  1334
              ||||||||||||||
Sbjct  9141   ATTTGAGTAAGAGC  9128


 Score = 52.8 bits (28),  Expect = 0.003
 Identities = 28/28 (100%), Gaps = 0/28 (0%)
 Strand=Plus/Minus

Query  1348  CCCGAAAGATGGTGAACTATGCCTGAAT  1375
             ||||||||||||||||||||||||||||
Sbjct  9128  CCCGAAAGATGGTGAACTATGCCTGAAT  9101


>NW_020290508.1 Aspergillus heteromorphus CBS 117.55 chromosome Unknown BO70scaffold_103, 
whole genome shotgun sequence
Length=10327

 Score = 2510 bits (1359),  Expect = 0.0
 Identities = 1451/1495 (97%), Gaps = 8/1495 (1%)
 Strand=Plus/Minus

Query  1     CAAGGTTTCCGTAGGTGAACCTGCGGAAGGATCATTACCGAGTGCGGGTCCTT-TGGGCC  59
             |||||||||||||||||||||||||||||||||||||||||||||||||||||  |||||
Sbjct  6187  CAAGGTTTCCGTAGGTGAACCTGCGGAAGGATCATTACCGAGTGCGGGTCCTTCGGGGCC  6128

Query  60    CAACCTCCCATCCGTGTCTATTGTACCCTGTTGCTTCGGCGGGCCCGCCGCTTGTCGGCC  119
             |||||||||| |||||||||  ||||| ||||||||||||||||||||||| ||||||||
Sbjct  6127  CAACCTCCCACCCGTGTCTACCGTACCATGTTGCTTCGGCGGGCCCGCCGCCTGTCGGCC  6068

Query  120   GCCgggggggCGCCTCTGCCCCCCGGGCCCGTGCCCGCCGGAGACCCCAACACGAACACT  179
             |||||||||||   |||||||||||||||||||||||||| |||||||||||||||||||
Sbjct  6067  GCCGGGGGGGC---TCTGCCCCCCGGGCCCGTGCCCGCCGAAGACCCCAACACGAACACT  6011

Query  180   GTCTGAAAGCGTGCAGTCTGAGTTGATTGAATGCAATCAGTTAAAACTTTCAACAATGGA  239
             |||||||||| |||||||||||||||||   |||||||||||||||||||||||||||||
Sbjct  6010  GTCTGAAAGCATGCAGTCTGAGTTGATTCTTTGCAATCAGTTAAAACTTTCAACAATGGA  5951

Query  240   TCTCTTGGTTCCGGCATCGATGAAGAACGCAGCGAAATGCGATAACTAATGTGAATTGCA  299
             ||||||||||||||||||||||||||||||||||||||||||||||||||||||||||||
Sbjct  5950  TCTCTTGGTTCCGGCATCGATGAAGAACGCAGCGAAATGCGATAACTAATGTGAATTGCA  5891

Query  300   GAATTCAGTGAATCATCGAGTCTTTGAACGCACATTGCGCCCCCTGGTATTCCGGGGGGC  359
             ||||||||||||||||||||||||||||||||||||||||||||||||||||||||||||
Sbjct  5890  GAATTCAGTGAATCATCGAGTCTTTGAACGCACATTGCGCCCCCTGGTATTCCGGGGGGC  5831

Query  360   ATGCCTGTCCGAGCGTCATTGCTGCCCTCAAGCCCGGCTTGTGTGTTGGGTCGCCGTCCC  419
             ||||||||||||||||||||||||||||||||||||||||||||||||||||| ||||||
Sbjct  5830  ATGCCTGTCCGAGCGTCATTGCTGCCCTCAAGCCCGGCTTGTGTGTTGGGTCGTCGTCCC  5771

Query  420   CCTCTCCGGGGGGACGGGCCCGAAAGGCAGCGGCGGCACCGCGTCCGATCCTCGAGCGTA  479
             || | |||||||||||||||||||||||||||||||||||||||||||||||||||||||
Sbjct  5770  CC-CCCCGGGGGGACGGGCCCGAAAGGCAGCGGCGGCACCGCGTCCGATCCTCGAGCGTA  5712

Query  480   TGGGGCTTTGTCACATGCTCTGTAGGATTGGCCGGCGCCTGCCGACGTTTTCCAACCATT  539
             ||||||||||||||  |||| ||||||  |||||||||||||||||  | |||||||| |
Sbjct  5711  TGGGGCTTTGTCACCCGCTCCGTAGGACCGGCCGGCGCCTGCCGAC-CTCTCCAACCA-T  5654

Query  540   CTTTCCAGGTTGACCTCGGATCAGGTAGGGATACCCGCTGAACTTAAGCATATCAATAAG  599
              |||||||||||||||||||||||||||||||||||||||||||||||||||||||||||
Sbjct  5653  -TTTCCAGGTTGACCTCGGATCAGGTAGGGATACCCGCTGAACTTAAGCATATCAATAAG  5595

Query  600   CGGAGGAAAAGAAACCAACCGGGATTGCCTCAGTAACGGCGAGTGAAGCGGCAAGAGCTC  659
             ||||||||||||||||||| ||||||||||||||||||||||||||||||||||||||||
Sbjct  5594  CGGAGGAAAAGAAACCAACAGGGATTGCCTCAGTAACGGCGAGTGAAGCGGCAAGAGCTC  5535

Query  660   AAATTTGAAAGCTGGCTCCTTCGGAGTCCGCATTGTAATTTGCAGAGGATGCTTTGGGTG  719
             |||||||||||||||| ||| ||| |||||| ||||||||||||||||||||||||||||
Sbjct  5534  AAATTTGAAAGCTGGCCCCTCCGGGGTCCGCGTTGTAATTTGCAGAGGATGCTTTGGGTG  5475

Query  720   CGGCCCCCGTCTAAGTGCCCTGGAACGGGCCGTCAGAGAGGGTGAGAATCCCGTCTTGGG  779
             ||||||||||||||||||||||||||||||||||||||||||||||||||||||||||||
Sbjct  5474  CGGCCCCCGTCTAAGTGCCCTGGAACGGGCCGTCAGAGAGGGTGAGAATCCCGTCTTGGG  5415

Query  780   CGGGGTGTCCGTGCCCGTGTAAAGCTCCTTCGACGAGTCGAGTTGTTTGGGAATGCAGCT  839
             ||||||||||||||||||||||||||||||||||||||||||||||||||||||||||||
Sbjct  5414  CGGGGTGTCCGTGCCCGTGTAAAGCTCCTTCGACGAGTCGAGTTGTTTGGGAATGCAGCT  5355

Query  840   CTAAATGGGTGGTAAATTTCATCTAAAGCTAAATACTGGCCGGAGACCGATAGCGCACAA  899
             ||||||||||||||||||||||||||||||||||||||||||||||||||||||||||||
Sbjct  5354  CTAAATGGGTGGTAAATTTCATCTAAAGCTAAATACTGGCCGGAGACCGATAGCGCACAA  5295

Query  900   GTAGAGTGATCGAAAGATGAAAAGCACTTTGAAAAGAGAGTTAAACAGCACGTGAAATTG  959
             ||||||||||||||||||||||||||||||||||||||||||||||||||||||||||||
Sbjct  5294  GTAGAGTGATCGAAAGATGAAAAGCACTTTGAAAAGAGAGTTAAACAGCACGTGAAATTG  5235

Query  960   TTGAAAGGGAAGCGCTTGCGACCAGACTCGCCCGCGGGGTTCAGCCGGCATTCGTGCCGG  1019
             ||||||||||||||||||||||||||||||||||||||||||||||||||||||||||||
Sbjct  5234  TTGAAAGGGAAGCGCTTGCGACCAGACTCGCCCGCGGGGTTCAGCCGGCATTCGTGCCGG  5175

Query  1020  TGTACTTCCCCGTGGGCGGGCCAGCGTCGGTTTGGGCGGCCGGTCAAAGGCCCCTGGAAT  1079
             ||||||||||||||||||||||||||||||||||||||||||||||||||||||||||||
Sbjct  5174  TGTACTTCCCCGTGGGCGGGCCAGCGTCGGTTTGGGCGGCCGGTCAAAGGCCCCTGGAAT  5115

Query  1080  GTAGTGCCCTCCGGGGCACCTTATAGCCAGGGGTGCAATGCGGCCAGCCTGGACCGAGGA  1139
             ||||||||||||||||||||||||||||||||||||||||||||||||| ||||||||||
Sbjct  5114  GTAGTGCCCTCCGGGGCACCTTATAGCCAGGGGTGCAATGCGGCCAGCCCGGACCGAGGA  5055

Query  1140  ACGCGCTTCGGCACGGACGCTGGCATAATGGTCGTAAACGACCCGTCTTGAAACACGGAC  1199
             |||||||||||| ||||||||||||||||||||| |||||||||||||||||||||||||
Sbjct  5054  ACGCGCTTCGGCTCGGACGCTGGCATAATGGTCGCAAACGACCCGTCTTGAAACACGGAC  4995

Query  1200  CAAGGAGTCTAACATCTACGCGAGTGTTCGGGTGTCAAACCCGTGCGCGCAGTGAAAGCG  1259
             ||||||||||||||||||||||||||||||||||||||||||||||||| ||||||||||
Sbjct  4994  CAAGGAGTCTAACATCTACGCGAGTGTTCGGGTGTCAAACCCGTGCGCGAAGTGAAAGCG  4935

Query  1260  AACGGAGGTGGGAGCCCCCTTGCGGGGCGCACCATCGACCGATCCTGATGTCTTCGGATG  1319
             |||||||||||||||||||| | |||||||||||||||||||||||||||||||||||||
Sbjct  4934  AACGGAGGTGGGAGCCCCCTCGTGGGGCGCACCATCGACCGATCCTGATGTCTTCGGATG  4875

Query  1320  GATTTGAGTAAGAGCGTAGCTGTGGGGACCCGAAAGATGGTGAACTATGCCTGAATAGGG  1379
             ||||||||||||||||||  ||||||||||||||||||||||||||||||||||||||||
Sbjct  4874  GATTTGAGTAAGAGCGTAAATGTGGGGACCCGAAAGATGGTGAACTATGCCTGAATAGGG  4815

Query  1380  CGAAGCCAGAGGAAACTCTGGTGGAGGCTCGCAGCGGTTCTGACGTGCAAATCGATCGTC  1439
              |||||||||||||||||||||||||||||||||||||||||||||||||||||||||||
Sbjct  4814  TGAAGCCAGAGGAAACTCTGGTGGAGGCTCGCAGCGGTTCTGACGTGCAAATCGATCGTC  4755

Query  1440  AAATTTGGGTATAGGGGCGAAAGACTAATCGAACCATCTAGTAGCTGGTTCCTGC  1494
              |||||||||||||||||||||||||||||||||||||| |||||||||||||||
Sbjct  4754  GAATTTGGGTATAGGGGCGAAAGACTAATCGAACCATCTGGTAGCTGGTTCCTGC  4700


>NW_020290569.1 Aspergillus heteromorphus CBS 117.55 chromosome Unknown BO70scaffold_164, 
whole genome shotgun sequence
Length=3514

 Score = 2505 bits (1356),  Expect = 0.0
 Identities = 1450/1495 (97%), Gaps = 8/1495 (1%)
 Strand=Plus/Plus

Query  1     CAAGGTTTCCGTAGGTGAACCTGCGGAAGGATCATTACCGAGTGCGGGTCCTTTGGGCCC  60
             ||||||||||||||||||||||||||||||||||||||||||||||||||||| ||||||
Sbjct  1241  CAAGGTTTCCGTAGGTGAACCTGCGGAAGGATCATTACCGAGTGCGGGTCCTTCGGGCCC  1300

Query  61    AACCTCCCATCCGTGTCTATTGTACCCTGTTGCTTCGGCGGGCCCGCCGCTTGTCGGCCG  120
             ||||||||| |||||||||  ||||| ||||||||||||||||||||||| |||||||||
Sbjct  1301  AACCTCCCACCCGTGTCTACCGTACCATGTTGCTTCGGCGGGCCCGCCGCCTGTCGGCCG  1360

Query  121   CCgggggggCGCCTCTGCCCCCCGGGCCCGTGCCCGCCGGAGACCCCAACACGAACACTG  180
             ||||||||    ||||||||||||||||||||||||||| ||||||||||||||||||||
Sbjct  1361  CCGGGGGG----CTCTGCCCCCCGGGCCCGTGCCCGCCGAAGACCCCAACACGAACACTG  1416

Query  181   TCTGAAAGCGTGCAGTCTGAGTTGATTGAATGCAATCAGTTAAAACTTTCAACAATGGAT  240
             ||||||||| |||||||||||||||||   ||||||||||||||||||||||||||||||
Sbjct  1417  TCTGAAAGCATGCAGTCTGAGTTGATTCTTTGCAATCAGTTAAAACTTTCAACAATGGAT  1476

Query  241   CTCTTGGTTCCGGCATCGATGAAGAACGCAGCGAAATGCGATAACTAATGTGAATTGCAG  300
             ||||||||||||||||||||||||||||||||||||||||||||||||||||||||||||
Sbjct  1477  CTCTTGGTTCCGGCATCGATGAAGAACGCAGCGAAATGCGATAACTAATGTGAATTGCAG  1536

Query  301   AATTCAGTGAATCATCGAGTCTTTGAACGCACATTGCGCCCCCTGGTATTCCGGGGGGCA  360
             ||||||||||||||||||||||||||||||||||||||||||||||||||||||||||||
Sbjct  1537  AATTCAGTGAATCATCGAGTCTTTGAACGCACATTGCGCCCCCTGGTATTCCGGGGGGCA  1596

Query  361   TGCCTGTCCGAGCGTCATTGCTGCCCTCAAGCCCGGCTTGTGTGTTGGGTCGCCGTCCCC  420
             |||||||||||||||||||||||||||||||||||||||||||||||||||| |||||||
Sbjct  1597  TGCCTGTCCGAGCGTCATTGCTGCCCTCAAGCCCGGCTTGTGTGTTGGGTCGTCGTCCCC  1656

Query  421   CTCTCC-GGGGGGACGGGCCCGAAAGGCAGCGGCGGCACCGCGTCCGATCCTCGAGCGTA  479
             | | || |||||||||||||||||||||||||||||||||||||||||||||||||||||
Sbjct  1657  CCCCCCGGGGGGGACGGGCCCGAAAGGCAGCGGCGGCACCGCGTCCGATCCTCGAGCGTA  1716

Query  480   TGGGGCTTTGTCACATGCTCTGTAGGATTGGCCGGCGCCTGCCGACGTTTTCCAACCATT  539
             ||||||||||||||  |||| ||||||  |||||||||||||||||  | |||||||| |
Sbjct  1717  TGGGGCTTTGTCACCCGCTCCGTAGGACCGGCCGGCGCCTGCCGAC-CTCTCCAACCA-T  1774

Query  540   CTTTCCAGGTTGACCTCGGATCAGGTAGGGATACCCGCTGAACTTAAGCATATCAATAAG  599
              |||||||||||||||||||||||||||||||||||||||||||||||||||||||||||
Sbjct  1775  -TTTCCAGGTTGACCTCGGATCAGGTAGGGATACCCGCTGAACTTAAGCATATCAATAAG  1833

Query  600   CGGAGGAAAAGAAACCAACCGGGATTGCCTCAGTAACGGCGAGTGAAGCGGCAAGAGCTC  659
             ||||||||||||||||||| ||||||||||||||||||||||||||||||||||||||||
Sbjct  1834  CGGAGGAAAAGAAACCAACAGGGATTGCCTCAGTAACGGCGAGTGAAGCGGCAAGAGCTC  1893

Query  660   AAATTTGAAAGCTGGCTCCTTCGGAGTCCGCATTGTAATTTGCAGAGGATGCTTTGGGTG  719
             |||||||||||||||| ||| ||| |||||| ||||||||||||||||||||||||||||
Sbjct  1894  AAATTTGAAAGCTGGCCCCTCCGGGGTCCGCGTTGTAATTTGCAGAGGATGCTTTGGGTG  1953

Query  720   CGGCCCCCGTCTAAGTGCCCTGGAACGGGCCGTCAGAGAGGGTGAGAATCCCGTCTTGGG  779
             ||||||||||||||||||||||||||||||||||||||||||||||||||||||||||||
Sbjct  1954  CGGCCCCCGTCTAAGTGCCCTGGAACGGGCCGTCAGAGAGGGTGAGAATCCCGTCTTGGG  2013

Query  780   CGGGGTGTCCGTGCCCGTGTAAAGCTCCTTCGACGAGTCGAGTTGTTTGGGAATGCAGCT  839
             ||||||||||||||||||||||||||||||||||||||||||||||||||||||||||||
Sbjct  2014  CGGGGTGTCCGTGCCCGTGTAAAGCTCCTTCGACGAGTCGAGTTGTTTGGGAATGCAGCT  2073

Query  840   CTAAATGGGTGGTAAATTTCATCTAAAGCTAAATACTGGCCGGAGACCGATAGCGCACAA  899
             ||||||||||||||||||||||||||||||||||||||||||||||||||||||||||||
Sbjct  2074  CTAAATGGGTGGTAAATTTCATCTAAAGCTAAATACTGGCCGGAGACCGATAGCGCACAA  2133

Query  900   GTAGAGTGATCGAAAGATGAAAAGCACTTTGAAAAGAGAGTTAAACAGCACGTGAAATTG  959
             ||||||||||||||||||||||||||||||||||||||||||||||||||||||||||||
Sbjct  2134  GTAGAGTGATCGAAAGATGAAAAGCACTTTGAAAAGAGAGTTAAACAGCACGTGAAATTG  2193

Query  960   TTGAAAGGGAAGCGCTTGCGACCAGACTCGCCCGCGGGGTTCAGCCGGCATTCGTGCCGG  1019
             ||||||||||||||||||||||||||||||||||||||||||||||||||||||||||||
Sbjct  2194  TTGAAAGGGAAGCGCTTGCGACCAGACTCGCCCGCGGGGTTCAGCCGGCATTCGTGCCGG  2253

Query  1020  TGTACTTCCCCGTGGGCGGGCCAGCGTCGGTTTGGGCGGCCGGTCAAAGGCCCCTGGAAT  1079
             ||||||||||||||||||||||||||||||||||||||||||||||||||||||||||||
Sbjct  2254  TGTACTTCCCCGTGGGCGGGCCAGCGTCGGTTTGGGCGGCCGGTCAAAGGCCCCTGGAAT  2313

Query  1080  GTAGTGCCCTCCGGGGCACCTTATAGCCAGGGGTGCAATGCGGCCAGCCTGGACCGAGGA  1139
             ||||||||||||||||||||||||||||||||||||||||||||||||| ||||||||||
Sbjct  2314  GTAGTGCCCTCCGGGGCACCTTATAGCCAGGGGTGCAATGCGGCCAGCCCGGACCGAGGA  2373

Query  1140  ACGCGCTTCGGCACGGACGCTGGCATAATGGTCGTAAACGACCCGTCTTGAAACACGGAC  1199
             |||||||||||| ||||||||||||||||||||| |||||||||||||||||||||||||
Sbjct  2374  ACGCGCTTCGGCTCGGACGCTGGCATAATGGTCGCAAACGACCCGTCTTGAAACACGGAC  2433

Query  1200  CAAGGAGTCTAACATCTACGCGAGTGTTCGGGTGTCAAACCCGTGCGCGCAGTGAAAGCG  1259
             ||||||||||||||||||||||||||||||||||||||||||||||||| ||||||||||
Sbjct  2434  CAAGGAGTCTAACATCTACGCGAGTGTTCGGGTGTCAAACCCGTGCGCGAAGTGAAAGCG  2493

Query  1260  AACGGAGGTGGGAGCCCCCTTGCGGGGCGCACCATCGACCGATCCTGATGTCTTCGGATG  1319
             |||||||||||||||||||| | |||||||||||||||||||||||||||||||||||||
Sbjct  2494  AACGGAGGTGGGAGCCCCCTCGTGGGGCGCACCATCGACCGATCCTGATGTCTTCGGATG  2553

Query  1320  GATTTGAGTAAGAGCGTAGCTGTGGGGACCCGAAAGATGGTGAACTATGCCTGAATAGGG  1379
             ||||||||||||||||||  ||||||||||||||||||||||||||||||||||||||||
Sbjct  2554  GATTTGAGTAAGAGCGTAAATGTGGGGACCCGAAAGATGGTGAACTATGCCTGAATAGGG  2613

Query  1380  CGAAGCCAGAGGAAACTCTGGTGGAGGCTCGCAGCGGTTCTGACGTGCAAATCGATCGTC  1439
              |||||||||||||||||||||||||||||||||||||||||||||||||||||||||||
Sbjct  2614  TGAAGCCAGAGGAAACTCTGGTGGAGGCTCGCAGCGGTTCTGACGTGCAAATCGATCGTC  2673

Query  1440  AAATTTGGGTATAGGGGCGAAAGACTAATCGAACCATCTAGTAGCTGGTTCCTGC  1494
              |||||||||||||||||||||||||||||||||||||| |||||||||||||||
Sbjct  2674  GAATTTGGGTATAGGGGCGAAAGACTAATCGAACCATCTGGTAGCTGGTTCCTGC  2728


>NW_020290521.1 Aspergillus heteromorphus CBS 117.55 chromosome Unknown BO70scaffold_116, 
whole genome shotgun sequence
Length=6083

 Score = 2503 bits (1355),  Expect = 0.0
 Identities = 1450/1495 (97%), Gaps = 10/1495 (1%)
 Strand=Plus/Minus

Query  1     CAAGGTTTCCGTAGGTGAACCTGCGGAAGGATCATTACCGAGTGCGGGTCCTT-TGGGCC  59
             |||||||||||||||||||||||||||||||||||||||||||||||||||||  |||||
Sbjct  1666  CAAGGTTTCCGTAGGTGAACCTGCGGAAGGATCATTACCGAGTGCGGGTCCTTCGGGGCC  1607

Query  60    CAACCTCCCATCCGTGTCTATTGTACCCTGTTGCTTCGGCGGGCCCGCCGCTTGTCGGCC  119
             |||||||||| |||||||||  ||||| ||||||||||||||||||||||| ||||||||
Sbjct  1606  CAACCTCCCACCCGTGTCTACCGTACCATGTTGCTTCGGCGGGCCCGCCGCCTGTCGGCC  1547

Query  120   GCCgggggggCGCCTCTGCCCCCCGGGCCCGTGCCCGCCGGAGACCCCAACACGAACACT  179
             |||||||||    ||||||||||||||||||||||||||| |||||||||||||||||||
Sbjct  1546  GCCGGGGGG----CTCTGCCCCCCGGGCCCGTGCCCGCCGAAGACCCCAACACGAACACT  1491

Query  180   GTCTGAAAGCGTGCAGTCTGAGTTGATTGAATGCAATCAGTTAAAACTTTCAACAATGGA  239
             |||||||||| |||||||||||||||||   |||||||||||||||||||||||||||||
Sbjct  1490  GTCTGAAAGCATGCAGTCTGAGTTGATTCTTTGCAATCAGTTAAAACTTTCAACAATGGA  1431

Query  240   TCTCTTGGTTCCGGCATCGATGAAGAACGCAGCGAAATGCGATAACTAATGTGAATTGCA  299
             ||||||||||||||||||||||||||||||||||||||||||||||||||||||||||||
Sbjct  1430  TCTCTTGGTTCCGGCATCGATGAAGAACGCAGCGAAATGCGATAACTAATGTGAATTGCA  1371

Query  300   GAATTCAGTGAATCATCGAGTCTTTGAACGCACATTGCGCCCCCTGGTATTCCGGGGGGC  359
             ||||||||||||||||||||||||||||||||||||||||||||||||||||||||||||
Sbjct  1370  GAATTCAGTGAATCATCGAGTCTTTGAACGCACATTGCGCCCCCTGGTATTCCGGGGGGC  1311

Query  360   ATGCCTGTCCGAGCGTCATTGCTGCCCTCAAGCCCGGCTTGTGTGTTGGGTCGCCGTCCC  419
             ||||||||||||||||||||||||||||||||||||||||||||||||||||| ||||||
Sbjct  1310  ATGCCTGTCCGAGCGTCATTGCTGCCCTCAAGCCCGGCTTGTGTGTTGGGTCGTCGTCCC  1251

Query  420   CCTCTCCGGGGGGACGGGCCCGAAAGGCAGCGGCGGCACCGCGTCCGATCCTCGAGCGTA  479
             || | |||||||||||||||||||||||||||||||||||||||||||||||||||||||
Sbjct  1250  CC-C-CCGGGGGGACGGGCCCGAAAGGCAGCGGCGGCACCGCGTCCGATCCTCGAGCGTA  1193

Query  480   TGGGGCTTTGTCACATGCTCTGTAGGATTGGCCGGCGCCTGCCGACGTTTTCCAACCATT  539
             ||||||||||||||  |||| ||||||  |||||||||||||||||  | |||||||| |
Sbjct  1192  TGGGGCTTTGTCACCCGCTCCGTAGGACCGGCCGGCGCCTGCCGAC-CTCTCCAACCA-T  1135

Query  540   CTTTCCAGGTTGACCTCGGATCAGGTAGGGATACCCGCTGAACTTAAGCATATCAATAAG  599
              |||||||||||||||||||||||||||||||||||||||||||||||||||||||||||
Sbjct  1134  -TTTCCAGGTTGACCTCGGATCAGGTAGGGATACCCGCTGAACTTAAGCATATCAATAAG  1076

Query  600   CGGAGGAAAAGAAACCAACCGGGATTGCCTCAGTAACGGCGAGTGAAGCGGCAAGAGCTC  659
             ||||||||||||||||||| ||||||||||||||||||||||||||||||||||||||||
Sbjct  1075  CGGAGGAAAAGAAACCAACAGGGATTGCCTCAGTAACGGCGAGTGAAGCGGCAAGAGCTC  1016

Query  660   AAATTTGAAAGCTGGCTCCTTCGGAGTCCGCATTGTAATTTGCAGAGGATGCTTTGGGTG  719
             |||||||||||||||| ||| ||| |||||| ||||||||||||||||||||||||||||
Sbjct  1015  AAATTTGAAAGCTGGCCCCTCCGGGGTCCGCGTTGTAATTTGCAGAGGATGCTTTGGGTG  956

Query  720   CGGCCCCCGTCTAAGTGCCCTGGAACGGGCCGTCAGAGAGGGTGAGAATCCCGTCTTGGG  779
             ||||||||||||||||||||||||||||||||||||||||||||||||||||||||||||
Sbjct  955   CGGCCCCCGTCTAAGTGCCCTGGAACGGGCCGTCAGAGAGGGTGAGAATCCCGTCTTGGG  896

Query  780   CGGGGTGTCCGTGCCCGTGTAAAGCTCCTTCGACGAGTCGAGTTGTTTGGGAATGCAGCT  839
             ||||||||||||||||||||||||||||||||||||||||||||||||||||||||||||
Sbjct  895   CGGGGTGTCCGTGCCCGTGTAAAGCTCCTTCGACGAGTCGAGTTGTTTGGGAATGCAGCT  836

Query  840   CTAAATGGGTGGTAAATTTCATCTAAAGCTAAATACTGGCCGGAGACCGATAGCGCACAA  899
             ||||||||||||||||||||||||||||||||||||||||||||||||||||||||||||
Sbjct  835   CTAAATGGGTGGTAAATTTCATCTAAAGCTAAATACTGGCCGGAGACCGATAGCGCACAA  776

Query  900   GTAGAGTGATCGAAAGATGAAAAGCACTTTGAAAAGAGAGTTAAACAGCACGTGAAATTG  959
             ||||||||||||||||||||||||||||||||||||||||||||||||||||||||||||
Sbjct  775   GTAGAGTGATCGAAAGATGAAAAGCACTTTGAAAAGAGAGTTAAACAGCACGTGAAATTG  716

Query  960   TTGAAAGGGAAGCGCTTGCGACCAGACTCGCCCGCGGGGTTCAGCCGGCATTCGTGCCGG  1019
             ||||||||||||||||||||||||||||||||||||||||||||||||||||||||||||
Sbjct  715   TTGAAAGGGAAGCGCTTGCGACCAGACTCGCCCGCGGGGTTCAGCCGGCATTCGTGCCGG  656

Query  1020  TGTACTTCCCCGTGGGCGGGCCAGCGTCGGTTTGGGCGGCCGGTCAAAGGCCCCTGGAAT  1079
             ||||||||||||||||||||||||||||||||||||||||||||||||||||||||||||
Sbjct  655   TGTACTTCCCCGTGGGCGGGCCAGCGTCGGTTTGGGCGGCCGGTCAAAGGCCCCTGGAAT  596

Query  1080  GTAGTGCCCTCCGGGGCACCTTATAGCCAGGGGTGCAATGCGGCCAGCCTGGACCGAGGA  1139
             ||||||||||||||||||||||||||||||||||||||||||||||||| ||||||||||
Sbjct  595   GTAGTGCCCTCCGGGGCACCTTATAGCCAGGGGTGCAATGCGGCCAGCCCGGACCGAGGA  536

Query  1140  ACGCGCTTCGGCACGGACGCTGGCATAATGGTCGTAAACGACCCGTCTTGAAACACGGAC  1199
             |||||||||||| ||||||||||||||||||||| |||||||||||||||||||||||||
Sbjct  535   ACGCGCTTCGGCTCGGACGCTGGCATAATGGTCGCAAACGACCCGTCTTGAAACACGGAC  476

Query  1200  CAAGGAGTCTAACATCTACGCGAGTGTTCGGGTGTCAAACCCGTGCGCGCAGTGAAAGCG  1259
             ||||||||||||||||||||||||||||||||||||||||||||||||| ||||||||||
Sbjct  475   CAAGGAGTCTAACATCTACGCGAGTGTTCGGGTGTCAAACCCGTGCGCGAAGTGAAAGCG  416

Query  1260  AACGGAGGTGGGAGCCCCCTTGCGGGGCGCACCATCGACCGATCCTGATGTCTTCGGATG  1319
             |||||||||||||||||||| | |||||||||||||||||||||||||||||||||||||
Sbjct  415   AACGGAGGTGGGAGCCCCCTCGTGGGGCGCACCATCGACCGATCCTGATGTCTTCGGATG  356

Query  1320  GATTTGAGTAAGAGCGTAGCTGTGGGGACCCGAAAGATGGTGAACTATGCCTGAATAGGG  1379
             ||||||||||||||||||  ||||||||||||||||||||||||||||||||||||||||
Sbjct  355   GATTTGAGTAAGAGCGTAAATGTGGGGACCCGAAAGATGGTGAACTATGCCTGAATAGGG  296

Query  1380  CGAAGCCAGAGGAAACTCTGGTGGAGGCTCGCAGCGGTTCTGACGTGCAAATCGATCGTC  1439
              |||||||||||||||||||||||||||||||||||||||||||||||||||||||||||
Sbjct  295   TGAAGCCAGAGGAAACTCTGGTGGAGGCTCGCAGCGGTTCTGACGTGCAAATCGATCGTC  236

Query  1440  AAATTTGGGTATAGGGGCGAAAGACTAATCGAACCATCTAGTAGCTGGTTCCTGC  1494
              |||||||||||||||||||||||||||||||||||||| |||||||||||||||
Sbjct  235   GAATTTGGGTATAGGGGCGAAAGACTAATCGAACCATCTGGTAGCTGGTTCCTGC  181


>NW_020290590.1 Aspergillus heteromorphus CBS 117.55 chromosome Unknown BO70scaffold_185, 
whole genome shotgun sequence
Length=3171

 Score = 2499 bits (1353),  Expect = 0.0
 Identities = 1449/1495 (97%), Gaps = 8/1495 (1%)
 Strand=Plus/Plus

Query  1     CAAGGTTTCCGTAGGTGAACCTGCGGAAGGATCATTACCGAGTGCGGGTCCTT-TGGGCC  59
             |||||||||||||||||||||||||||||||||||||||||||||||||||||  |||||
Sbjct  459   CAAGGTTTCCGTAGGTGAACCTGCGGAAGGATCATTACCGAGTGCGGGTCCTTCGGGGCC  518

Query  60    CAACCTCCCATCCGTGTCTATTGTACCCTGTTGCTTCGGCGGGCCCGCCGCTTGTCGGCC  119
             |||||||||| |||||||||  ||||| ||||||||||||||||||||||| ||||||||
Sbjct  519   CAACCTCCCACCCGTGTCTACCGTACCATGTTGCTTCGGCGGGCCCGCCGCCTGTCGGCC  578

Query  120   GCCgggggggCGCCTCTGCCCCCCGGGCCCGTGCCCGCCGGAGACCCCAACACGAACACT  179
             ||||||||||   ||||||||||||||||||||||||||| |||||||||||||||||||
Sbjct  579   GCCGGGGGGG---CTCTGCCCCCCGGGCCCGTGCCCGCCGAAGACCCCAACACGAACACT  635

Query  180   GTCTGAAAGCGTGCAGTCTGAGTTGATTGAATGCAATCAGTTAAAACTTTCAACAATGGA  239
             |||||||||| |||||||||||||||||   |||||||||||||||||||||||||||||
Sbjct  636   GTCTGAAAGCATGCAGTCTGAGTTGATTCTTTGCAATCAGTTAAAACTTTCAACAATGGA  695

Query  240   TCTCTTGGTTCCGGCATCGATGAAGAACGCAGCGAAATGCGATAACTAATGTGAATTGCA  299
             ||||||||||||||||||||||||||||||||||||||||||||||||||||||||||||
Sbjct  696   TCTCTTGGTTCCGGCATCGATGAAGAACGCAGCGAAATGCGATAACTAATGTGAATTGCA  755

Query  300   GAATTCAGTGAATCATCGAGTCTTTGAACGCACATTGCGCCCCCTGGTATTCCGGGGGGC  359
             ||||||||||||||||||||||||||||||||||||||||||||||||||||| ||||||
Sbjct  756   GAATTCAGTGAATCATCGAGTCTTTGAACGCACATTGCGCCCCCTGGTATTCC-GGGGGC  814

Query  360   ATGCCTGTCCGAGCGTCATTGCTGCCCTCAAGCCCGGCTTGTGTGTTGGGTCGCCGTCCC  419
             ||||||||||||||||||||||||||||||||||||||||||||||||||||| ||||||
Sbjct  815   ATGCCTGTCCGAGCGTCATTGCTGCCCTCAAGCCCGGCTTGTGTGTTGGGTCGTCGTCCC  874

Query  420   CCTCTCCGGGGGGACGGGCCCGAAAGGCAGCGGCGGCACCGCGTCCGATCCTCGAGCGTA  479
             || | | |||||||||||||||||||||||||||||||||||||||||||||||||||||
Sbjct  875   CCCCCCGGGGGGGACGGGCCCGAAAGGCAGCGGCGGCACCGCGTCCGATCCTCGAGCGTA  934

Query  480   TGGGGCTTTGTCACATGCTCTGTAGGATTGGCCGGCGCCTGCCGACGTTTTCCAACCATT  539
             ||||||||||||||  |||| ||||||  |||||||||||||||||  | |||||||| |
Sbjct  935   TGGGGCTTTGTCACCCGCTCCGTAGGACCGGCCGGCGCCTGCCGAC-CTCTCCAACCA-T  992

Query  540   CTTTCCAGGTTGACCTCGGATCAGGTAGGGATACCCGCTGAACTTAAGCATATCAATAAG  599
              |||||||||||||||||||||||||||||||||||||||||||||||||||||||||||
Sbjct  993   -TTTCCAGGTTGACCTCGGATCAGGTAGGGATACCCGCTGAACTTAAGCATATCAATAAG  1051

Query  600   CGGAGGAAAAGAAACCAACCGGGATTGCCTCAGTAACGGCGAGTGAAGCGGCAAGAGCTC  659
             ||||||||||||||||||| ||||||||||||||||||||||||||||||||||||||||
Sbjct  1052  CGGAGGAAAAGAAACCAACAGGGATTGCCTCAGTAACGGCGAGTGAAGCGGCAAGAGCTC  1111

Query  660   AAATTTGAAAGCTGGCTCCTTCGGAGTCCGCATTGTAATTTGCAGAGGATGCTTTGGGTG  719
             |||||||||||||||| ||| ||| |||||| ||||||||||||||||||||||||||||
Sbjct  1112  AAATTTGAAAGCTGGCCCCTCCGGGGTCCGCGTTGTAATTTGCAGAGGATGCTTTGGGTG  1171

Query  720   CGGCCCCCGTCTAAGTGCCCTGGAACGGGCCGTCAGAGAGGGTGAGAATCCCGTCTTGGG  779
             ||||||||||||||||||||||||||||||||||||||||||||||||||||||||||||
Sbjct  1172  CGGCCCCCGTCTAAGTGCCCTGGAACGGGCCGTCAGAGAGGGTGAGAATCCCGTCTTGGG  1231

Query  780   CGGGGTGTCCGTGCCCGTGTAAAGCTCCTTCGACGAGTCGAGTTGTTTGGGAATGCAGCT  839
             ||||||||||||||||||||||||||||||||||||||||||||||||||||||||||||
Sbjct  1232  CGGGGTGTCCGTGCCCGTGTAAAGCTCCTTCGACGAGTCGAGTTGTTTGGGAATGCAGCT  1291

Query  840   CTAAATGGGTGGTAAATTTCATCTAAAGCTAAATACTGGCCGGAGACCGATAGCGCACAA  899
             ||||||||||||||||||||||||||||||||||||||||||||||||||||||||||||
Sbjct  1292  CTAAATGGGTGGTAAATTTCATCTAAAGCTAAATACTGGCCGGAGACCGATAGCGCACAA  1351

Query  900   GTAGAGTGATCGAAAGATGAAAAGCACTTTGAAAAGAGAGTTAAACAGCACGTGAAATTG  959
             ||||||||||||||||||||||||||||||||||||||||||||||||||||||||||||
Sbjct  1352  GTAGAGTGATCGAAAGATGAAAAGCACTTTGAAAAGAGAGTTAAACAGCACGTGAAATTG  1411

Query  960   TTGAAAGGGAAGCGCTTGCGACCAGACTCGCCCGCGGGGTTCAGCCGGCATTCGTGCCGG  1019
             ||||||||||||||||||||||||||||||||||||||||||||||||||||||||||||
Sbjct  1412  TTGAAAGGGAAGCGCTTGCGACCAGACTCGCCCGCGGGGTTCAGCCGGCATTCGTGCCGG  1471

Query  1020  TGTACTTCCCCGTGGGCGGGCCAGCGTCGGTTTGGGCGGCCGGTCAAAGGCCCCTGGAAT  1079
             ||||||||||||||||||||||||||||||||||||||||||||||||||||||||||||
Sbjct  1472  TGTACTTCCCCGTGGGCGGGCCAGCGTCGGTTTGGGCGGCCGGTCAAAGGCCCCTGGAAT  1531

Query  1080  GTAGTGCCCTCCGGGGCACCTTATAGCCAGGGGTGCAATGCGGCCAGCCTGGACCGAGGA  1139
             ||||||||||||||||||||||||||||||||||||||||||||||||| ||||||||||
Sbjct  1532  GTAGTGCCCTCCGGGGCACCTTATAGCCAGGGGTGCAATGCGGCCAGCCCGGACCGAGGA  1591

Query  1140  ACGCGCTTCGGCACGGACGCTGGCATAATGGTCGTAAACGACCCGTCTTGAAACACGGAC  1199
             |||||||||||| ||||||||||||||||||||| |||||||||||||||||||||||||
Sbjct  1592  ACGCGCTTCGGCTCGGACGCTGGCATAATGGTCGCAAACGACCCGTCTTGAAACACGGAC  1651

Query  1200  CAAGGAGTCTAACATCTACGCGAGTGTTCGGGTGTCAAACCCGTGCGCGCAGTGAAAGCG  1259
             ||||||||||||||||||||||||||||||||||||||||||||||||| ||||||||||
Sbjct  1652  CAAGGAGTCTAACATCTACGCGAGTGTTCGGGTGTCAAACCCGTGCGCGAAGTGAAAGCG  1711

Query  1260  AACGGAGGTGGGAGCCCCCTTGCGGGGCGCACCATCGACCGATCCTGATGTCTTCGGATG  1319
             |||||||||||||||||||| | |||||||||||||||||||||||||||||||||||||
Sbjct  1712  AACGGAGGTGGGAGCCCCCTCGTGGGGCGCACCATCGACCGATCCTGATGTCTTCGGATG  1771

Query  1320  GATTTGAGTAAGAGCGTAGCTGTGGGGACCCGAAAGATGGTGAACTATGCCTGAATAGGG  1379
             ||||||||||||||||||  ||||||||||||||||||||||||||||||||||||||||
Sbjct  1772  GATTTGAGTAAGAGCGTAAATGTGGGGACCCGAAAGATGGTGAACTATGCCTGAATAGGG  1831

Query  1380  CGAAGCCAGAGGAAACTCTGGTGGAGGCTCGCAGCGGTTCTGACGTGCAAATCGATCGTC  1439
              |||||||||||||||||||||||||||||||||||||||||||||||||||||||||||
Sbjct  1832  TGAAGCCAGAGGAAACTCTGGTGGAGGCTCGCAGCGGTTCTGACGTGCAAATCGATCGTC  1891

Query  1440  AAATTTGGGTATAGGGGCGAAAGACTAATCGAACCATCTAGTAGCTGGTTCCTGC  1494
              |||||||||||||||||||||||||||||||||||||| |||||||||||||||
Sbjct  1892  GAATTTGGGTATAGGGGCGAAAGACTAATCGAACCATCTGGTAGCTGGTTCCTGC  1946


>NW_020290551.1 Aspergillus heteromorphus CBS 117.55 chromosome Unknown BO70scaffold_146, 
whole genome shotgun sequence
Length=4289

 Score = 2499 bits (1353),  Expect = 0.0
 Identities = 1449/1495 (97%), Gaps = 8/1495 (1%)
 Strand=Plus/Minus

Query  1     CAAGGTTTCCGTAGGTGAACCTGCGGAAGGATCATTACCGAGTGCGGGTCCTT-TGGGCC  59
             |||||||||||||||||||||||||||||||||||||||||||||||||||||  |||||
Sbjct  2515  CAAGGTTTCCGTAGGTGAACCTGCGGAAGGATCATTACCGAGTGCGGGTCCTTCGGGGCC  2456

Query  60    CAACCTCCCATCCGTGTCTATTGTACCCTGTTGCTTCGGCGGGCCCGCCGCTTGTCGGCC  119
             |||||||||| |||||||||  ||||| ||||||||||||||||||||||| ||||||||
Sbjct  2455  CAACCTCCCACCCGTGTCTACCGTACCATGTTGCTTCGGCGGGCCCGCCGCCTGTCGGCC  2396

Query  120   GCCgggggggCGCCTCTGCCCCCCGGGCCCGTGCCCGCCGGAGACCCCAACACGAACACT  179
             |||||||||    ||||||||||||||||||||||||||| |||||||||||||||||||
Sbjct  2395  GCCGGGGGG----CTCTGCCCCCCGGGCCCGTGCCCGCCGAAGACCCCAACACGAACACT  2340

Query  180   GTCTGAAAGCGTGCAGTCTGAGTTGATTGAATGCAATCAGTTAAAACTTTCAACAATGGA  239
             |||||||||| |||||||||||||||||   |||||||||||||||||||||||||||||
Sbjct  2339  GTCTGAAAGCATGCAGTCTGAGTTGATTCTTTGCAATCAGTTAAAACTTTCAACAATGGA  2280

Query  240   TCTCTTGGTTCCGGCATCGATGAAGAACGCAGCGAAATGCGATAACTAATGTGAATTGCA  299
             ||||||||||||||||||||||||||||||||||||||||||||||||||||||||||||
Sbjct  2279  TCTCTTGGTTCCGGCATCGATGAAGAACGCAGCGAAATGCGATAACTAATGTGAATTGCA  2220

Query  300   GAATTCAGTGAATCATCGAGTCTTTGAACGCACATTGCGCCCCCTGGTATTCCGGGGGGC  359
             ||||||||||||||||||||||||||||||||||||||||||||||||||||||||||||
Sbjct  2219  GAATTCAGTGAATCATCGAGTCTTTGAACGCACATTGCGCCCCCTGGTATTCCGGGGGGC  2160

Query  360   ATGCCTGTCCGAGCGTCATTGCTGCCCTCAAGCCCGGCTTGTGTGTTGGGTCGCCGTCCC  419
             ||||||||||||||||||||||||||||||||||||||||||||||||||||| ||||||
Sbjct  2159  ATGCCTGTCCGAGCGTCATTGCTGCCCTCAAGCCCGGCTTGTGTGTTGGGTCGTCGTCCC  2100

Query  420   CCTCTCCGGGGGGACGGGCCCGAAAGGCAGCGGCGGCACCGCGTCCGATCCTCGAGCGTA  479
             || | | |||||||||||||||||||||||||||||||||||||||||||||||||||||
Sbjct  2099  CCCCCCGGGGGGGACGGGCCCGAAAGGCAGCGGCGGCACCGCGTCCGATCCTCGAGCGTA  2040

Query  480   TGGGGCTTTGTCACATGCTCTGTAGGATTGGCCGGCGCCTGCCGACGTTTTCCAACCATT  539
             ||||||||||||||  |||| ||||||  |||||||||||||||||  | |||||||| |
Sbjct  2039  TGGGGCTTTGTCACCCGCTCCGTAGGACCGGCCGGCGCCTGCCGAC-CTCTCCAACCA-T  1982

Query  540   CTTTCCAGGTTGACCTCGGATCAGGTAGGGATACCCGCTGAACTTAAGCATATCAATAAG  599
              |||||||||||||||||||||||||||||||||||||||||||||||||||||||||||
Sbjct  1981  -TTTCCAGGTTGACCTCGGATCAGGTAGGGATACCCGCTGAACTTAAGCATATCAATAAG  1923

Query  600   CGGAGGAAAAGAAACCAACCGGGATTGCCTCAGTAACGGCGAGTGAAGCGGCAAGAGCTC  659
             ||||||||||||||||||| ||||||||||||||||||||||||||||||||||||||||
Sbjct  1922  CGGAGGAAAAGAAACCAACAGGGATTGCCTCAGTAACGGCGAGTGAAGCGGCAAGAGCTC  1863

Query  660   AAATTTGAAAGCTGGCTCCTTCGGAGTCCGCATTGTAATTTGCAGAGGATGCTTTGGGTG  719
             |||||||||||||||| ||| ||| |||||| ||||||||||||||||||||||||||||
Sbjct  1862  AAATTTGAAAGCTGGCCCCTCCGGGGTCCGCGTTGTAATTTGCAGAGGATGCTTTGGGTG  1803

Query  720   CGGCCCCCGTCTAAGTGCCCTGGAACGGGCCGTCAGAGAGGGTGAGAATCCCGTCTTGGG  779
             ||||||||||||||||||||||||||||||||||||||||||||||||||||||||||||
Sbjct  1802  CGGCCCCCGTCTAAGTGCCCTGGAACGGGCCGTCAGAGAGGGTGAGAATCCCGTCTTGGG  1743

Query  780   CGGGGTGTCCGTGCCCGTGTAAAGCTCCTTCGACGAGTCGAGTTGTTTGGGAATGCAGCT  839
             ||||||||||||||||||||||||||||||||||||||||||||||||||||||||||||
Sbjct  1742  CGGGGTGTCCGTGCCCGTGTAAAGCTCCTTCGACGAGTCGAGTTGTTTGGGAATGCAGCT  1683

Query  840   CTAAATGGGTGGTAAATTTCATCTAAAGCTAAATACTGGCCGGAGACCGATAGCGCACAA  899
             ||||||||||||||||||||||||||||||||||||||||||||||||||||||||||||
Sbjct  1682  CTAAATGGGTGGTAAATTTCATCTAAAGCTAAATACTGGCCGGAGACCGATAGCGCACAA  1623

Query  900   GTAGAGTGATCGAAAGATGAAAAGCACTTTGAAAAGAGAGTTAAACAGCACGTGAAATTG  959
             ||||||||||||||||||||||||||||||||||||||||||||||||||||||||||||
Sbjct  1622  GTAGAGTGATCGAAAGATGAAAAGCACTTTGAAAAGAGAGTTAAACAGCACGTGAAATTG  1563

Query  960   TTGAAAGGGAAGCGCTTGCGACCAGACTCGCCCGCGGGGTTCAGCCGGCATTCGTGCCGG  1019
             ||||||||||||||||||||||||||||||||||||||||||||||||||||||||||||
Sbjct  1562  TTGAAAGGGAAGCGCTTGCGACCAGACTCGCCCGCGGGGTTCAGCCGGCATTCGTGCCGG  1503

Query  1020  TGTACTTCCCCGTGGGCGGGCCAGCGTCGGTTTGGGCGGCCGGTCAAAGGCCCCTGGAAT  1079
             ||||||||||||||||||||||||||||||||||||||||||||||||||||||||||||
Sbjct  1502  TGTACTTCCCCGTGGGCGGGCCAGCGTCGGTTTGGGCGGCCGGTCAAAGGCCCCTGGAAT  1443

Query  1080  GTAGTGCCCTCCGGGGCACCTTATAGCCAGGGGTGCAATGCGGCCAGCCTGGACCGAGGA  1139
             ||||||||||||||||||||||||||||||||||||||||||||||||| ||||||||||
Sbjct  1442  GTAGTGCCCTCCGGGGCACCTTATAGCCAGGGGTGCAATGCGGCCAGCCCGGACCGAGGA  1383

Query  1140  ACGCGCTTCGGCACGGACGCTGGCATAATGGTCGTAAACGACCCGTCTTGAAACACGGAC  1199
             |||||||||||| ||||||||||||||||||||| |||||||||||||||||||||||||
Sbjct  1382  ACGCGCTTCGGCTCGGACGCTGGCATAATGGTCGCAAACGACCCGTCTTGAAACACGGAC  1323

Query  1200  CAAGGAGTCTAACATCTACGCGAGTGTTCGGGTGTCAAACCCGTGCGCGCAGTGAAAGCG  1259
             ||||||||||||||||||||||||||||||||||||||||||||||||| ||||||||||
Sbjct  1322  CAAGGAGTCTAACATCTACGCGAGTGTTCGGGTGTCAAACCCGTGCGCGAAGTGAAAGCG  1263

Query  1260  AACGGAGGTGGGAGCCCCCTTGCGGGGCGCACCATCGACCGATCCTGATGTCTTCGGATG  1319
             |||||||||||||||||||| | |||||||||||||||||||||||||||||||||||||
Sbjct  1262  AACGGAGGTGGGAGCCCCCTCGTGGGGCGCACCATCGACCGATCCTGATGTCTTCGGATG  1203

Query  1320  GATTTGAGTAAGAGCGTAGCTGTGGGGACCCGAAAGATGGTGAACTATGCCTGAATAGGG  1379
             ||||||||||||||||||  ||||||||||||||||||||||||||||||||||||||||
Sbjct  1202  GATTTGAGTAAGAGCGTAAATGTGGGGACCCGAAAGATGGTGAACTATGCCTGAATAGGG  1143

Query  1380  CGAAGCCAGAGGAAACTCTGGTGGAGGCTCGCAGCGGTTCTGACGTGCAAATCGATCGTC  1439
              |||||||||||||||||||||||||||||||||||||||||||||||||||||||||||
Sbjct  1142  TGAAGCCAGAGGAAACTCTGGTGGAGGCTCGCAGCGGTTCTGACGTGCAAATCGATCGTC  1083

Query  1440  AAATTTGGGTATAGGGGCGAAAGACTAATCGAACCATCTAGTAGCTGGTTCCTGC  1494
              |||||||||||||||||||||||||||||||||||||| |||||||||||||||
Sbjct  1082  GAATTTGGGTATAGGGGCGAAAGACTAATCGAACCATCTGGTAGCTGGTTCCTGC  1028


>NW_020290539.1 Aspergillus heteromorphus CBS 117.55 chromosome Unknown BO70scaffold_134, 
whole genome shotgun sequence
Length=4936

 Score = 2499 bits (1353),  Expect = 0.0
 Identities = 1450/1496 (97%), Gaps = 9/1496 (1%)
 Strand=Plus/Plus

Query  1     CAAGGTTTCCGTAGGTGAACCTGCGGAAGGATCATTACCGAGTGCGGGTCCTT-TGGGCC  59
             |||||||||||||||||||||||||||||||||||||||||||||||||||||  |||||
Sbjct  1679  CAAGGTTTCCGTAGGTGAACCTGCGGAAGGATCATTACCGAGTGCGGGTCCTTCGGGGCC  1738

Query  60    CAACCTCCCATCCGTGTCTATTGTACCCTGTTGCTTCGGCGGGCCCGCCGCTTGTCGGCC  119
             |||||||||| |||||||||  ||||| ||||||||||||||||||||||| ||||||||
Sbjct  1739  CAACCTCCCACCCGTGTCTACCGTACCATGTTGCTTCGGCGGGCCCGCCGCCTGTCGGCC  1798

Query  120   GCCgggggggCGCCTCTGCCCCCCGGGCCCGTGCCCGCCGGAGACCCCAACACGAACACT  179
             |||||||||    ||||||||||||||||||||||||||| |||||||||||||||||||
Sbjct  1799  GCCGGGGGG----CTCTGCCCCCCGGGCCCGTGCCCGCCGAAGACCCCAACACGAACACT  1854

Query  180   GTCTGAAAGCGTGCAGTCTGAGTTGATTGAATGCAATCAGTTAAAACTTTCAACAATGGA  239
             |||||||||| |||||||||||||||||   |||||||||||||||||||||||||||||
Sbjct  1855  GTCTGAAAGCATGCAGTCTGAGTTGATTCTTTGCAATCAGTTAAAACTTTCAACAATGGA  1914

Query  240   TCTCTTGGTTCCGGCATCGATGAAGAACGCAGCGAAATGCGATAACTAATGTGAATTGCA  299
             ||||||||||||||||||||||||||||||||||||||||||||||||||||||||||||
Sbjct  1915  TCTCTTGGTTCCGGCATCGATGAAGAACGCAGCGAAATGCGATAACTAATGTGAATTGCA  1974

Query  300   GAATTCAGTGAATCATCGAGTCTTTGAACGCACATTGCGCCCCCTGGTATTCCGGGGGGC  359
             ||||||||||||||||||||||||||||||||||||||||||||||||||||||||||||
Sbjct  1975  GAATTCAGTGAATCATCGAGTCTTTGAACGCACATTGCGCCCCCTGGTATTCCGGGGGGC  2034

Query  360   ATGCCTGTCCGAGCGTCATTGCTGCCCTCAAGCCCGGCTTGTGTGTTGGGTCGCCGTCCC  419
             ||||||||||||||||||||||||||||||||||||||||||||||||||||| ||||||
Sbjct  2035  ATGCCTGTCCGAGCGTCATTGCTGCCCTCAAGCCCGGCTTGTGTGTTGGGTCGTCGTCCC  2094

Query  420   CCTCTCC-GGGGGGACGGGCCCGAAAGGCAGCGGCGGCACCGCGTCCGATCCTCGAGCGT  478
             || | || ||||||||||||||||||||||||||||||||||||||||||||||||||||
Sbjct  2095  CCCCCCCGGGGGGGACGGGCCCGAAAGGCAGCGGCGGCACCGCGTCCGATCCTCGAGCGT  2154

Query  479   ATGGGGCTTTGTCACATGCTCTGTAGGATTGGCCGGCGCCTGCCGACGTTTTCCAACCAT  538
             |||||||||||||||  |||| ||||||  |||||||||||||||||  | |||||||| 
Sbjct  2155  ATGGGGCTTTGTCACCCGCTCCGTAGGACCGGCCGGCGCCTGCCGAC-CTCTCCAACCA-  2212

Query  539   TCTTTCCAGGTTGACCTCGGATCAGGTAGGGATACCCGCTGAACTTAAGCATATCAATAA  598
             | ||||||||||||||||||||||||||||||||||||||||||||||||||||||||||
Sbjct  2213  T-TTTCCAGGTTGACCTCGGATCAGGTAGGGATACCCGCTGAACTTAAGCATATCAATAA  2271

Query  599   GCGGAGGAAAAGAAACCAACCGGGATTGCCTCAGTAACGGCGAGTGAAGCGGCAAGAGCT  658
             |||||||||||||||||||| |||||||||||||||||||||||||||||||||||||||
Sbjct  2272  GCGGAGGAAAAGAAACCAACAGGGATTGCCTCAGTAACGGCGAGTGAAGCGGCAAGAGCT  2331

Query  659   CAAATTTGAAAGCTGGCTCCTTCGGAGTCCGCATTGTAATTTGCAGAGGATGCTTTGGGT  718
             ||||||||||||||||| ||| ||| |||||| |||||||||||||||||||||||||||
Sbjct  2332  CAAATTTGAAAGCTGGCCCCTCCGGGGTCCGCGTTGTAATTTGCAGAGGATGCTTTGGGT  2391

Query  719   GCGGCCCCCGTCTAAGTGCCCTGGAACGGGCCGTCAGAGAGGGTGAGAATCCCGTCTTGG  778
             ||||||||||||||||||||||||||||||||||||||||||||||||||||||||||||
Sbjct  2392  GCGGCCCCCGTCTAAGTGCCCTGGAACGGGCCGTCAGAGAGGGTGAGAATCCCGTCTTGG  2451

Query  779   GCGGGGTGTCCGTGCCCGTGTAAAGCTCCTTCGACGAGTCGAGTTGTTTGGGAATGCAGC  838
             ||||||||||||||||||||||||||||||||||||||||||||||||||||||||||||
Sbjct  2452  GCGGGGTGTCCGTGCCCGTGTAAAGCTCCTTCGACGAGTCGAGTTGTTTGGGAATGCAGC  2511

Query  839   TCTAAATGGGTGGTAAATTTCATCTAAAGCTAAATACTGGCCGGAGACCGATAGCGCACA  898
             ||||||||||||||||||||||||||||||||||||||||||||||||||||||||||||
Sbjct  2512  TCTAAATGGGTGGTAAATTTCATCTAAAGCTAAATACTGGCCGGAGACCGATAGCGCACA  2571

Query  899   AGTAGAGTGATCGAAAGATGAAAAGCACTTTGAAAAGAGAGTTAAACAGCACGTGAAATT  958
             ||||||||||||||||||||||||||||||||||||||||||||||||||||||||||||
Sbjct  2572  AGTAGAGTGATCGAAAGATGAAAAGCACTTTGAAAAGAGAGTTAAACAGCACGTGAAATT  2631

Query  959   GTTGAAAGGGAAGCGCTTGCGACCAGACTCGCCCGCGGGGTTCAGCCGGCATTCGTGCCG  1018
             ||||||||||||||||||||||||||||||||||||||||||||||||||||||||||||
Sbjct  2632  GTTGAAAGGGAAGCGCTTGCGACCAGACTCGCCCGCGGGGTTCAGCCGGCATTCGTGCCG  2691

Query  1019  GTGTACTTCCCCGTGGGCGGGCCAGCGTCGGTTTGGGCGGCCGGTCAAAGGCCCCTGGAA  1078
             ||||||||||||||||||||||||||||||||||||||||||||||||||||||||||||
Sbjct  2692  GTGTACTTCCCCGTGGGCGGGCCAGCGTCGGTTTGGGCGGCCGGTCAAAGGCCCCTGGAA  2751

Query  1079  TGTAGTGCCCTCCGGGGCACCTTATAGCCAGGGGTGCAATGCGGCCAGCCTGGACCGAGG  1138
             |||||||||||||||||||||||||||||||||||||||||||||||||| |||||||||
Sbjct  2752  TGTAGTGCCCTCCGGGGCACCTTATAGCCAGGGGTGCAATGCGGCCAGCCCGGACCGAGG  2811

Query  1139  AACGCGCTTCGGCACGGACGCTGGCATAATGGTCGTAAACGACCCGTCTTGAAACACGGA  1198
             ||||||||||||| ||||||||||||||||||||| ||||||||||||||||||||||||
Sbjct  2812  AACGCGCTTCGGCTCGGACGCTGGCATAATGGTCGCAAACGACCCGTCTTGAAACACGGA  2871

Query  1199  CCAAGGAGTCTAACATCTACGCGAGTGTTCGGGTGTCAAACCCGTGCGCGCAGTGAAAGC  1258
             |||||||||||||||||||||||||||||||||||||||||||||||||| |||||||||
Sbjct  2872  CCAAGGAGTCTAACATCTACGCGAGTGTTCGGGTGTCAAACCCGTGCGCGAAGTGAAAGC  2931

Query  1259  GAACGGAGGTGGGAGCCCCCTTGCGGGGCGCACCATCGACCGATCCTGATGTCTTCGGAT  1318
             ||||||||||||||||||||| | ||||||||||||||||||||||||||||||||||||
Sbjct  2932  GAACGGAGGTGGGAGCCCCCTCGTGGGGCGCACCATCGACCGATCCTGATGTCTTCGGAT  2991

Query  1319  GGATTTGAGTAAGAGCGTAGCTGTGGGGACCCGAAAGATGGTGAACTATGCCTGAATAGG  1378
             |||||||||||||||||||  |||||||||||||||||||||||||||||||||||||||
Sbjct  2992  GGATTTGAGTAAGAGCGTAAATGTGGGGACCCGAAAGATGGTGAACTATGCCTGAATAGG  3051

Query  1379  GCGAAGCCAGAGGAAACTCTGGTGGAGGCTCGCAGCGGTTCTGACGTGCAAATCGATCGT  1438
             | ||||||||||||||||||||||||||||||||||||||||||||||||||||||||||
Sbjct  3052  GTGAAGCCAGAGGAAACTCTGGTGGAGGCTCGCAGCGGTTCTGACGTGCAAATCGATCGT  3111

Query  1439  CAAATTTGGGTATAGGGGCGAAAGACTAATCGAACCATCTAGTAGCTGGTTCCTGC  1494
             | |||||||||||||||||||||||||||||||||||||| |||||||||||||||
Sbjct  3112  CGAATTTGGGTATAGGGGCGAAAGACTAATCGAACCATCTGGTAGCTGGTTCCTGC  3167


>NW_020290586.1 Aspergillus heteromorphus CBS 117.55 chromosome Unknown BO70scaffold_181, 
whole genome shotgun sequence
Length=3237

 Score = 2497 bits (1352),  Expect = 0.0
 Identities = 1449/1495 (97%), Gaps = 9/1495 (1%)
 Strand=Plus/Plus

Query  1     CAAGGTTTCCGTAGGTGAACCTGCGGAAGGATCATTACCGAGTGCGGGTCCTT-TGGGCC  59
             |||||||||||||||||||||||||||||||||||||||||||||||||||||  |||||
Sbjct  1723  CAAGGTTTCCGTAGGTGAACCTGCGGAAGGATCATTACCGAGTGCGGGTCCTTCGGGGCC  1782

Query  60    CAACCTCCCATCCGTGTCTATTGTACCCTGTTGCTTCGGCGGGCCCGCCGCTTGTCGGCC  119
             |||||||||| |||||||||  ||||| ||||||||||||||||||||||| ||||||||
Sbjct  1783  CAACCTCCCACCCGTGTCTACCGTACCATGTTGCTTCGGCGGGCCCGCCGCCTGTCGGCC  1842

Query  120   GCCgggggggCGCCTCTGCCCCCCGGGCCCGTGCCCGCCGGAGACCCCAACACGAACACT  179
             |||||||||||   |||| ||||||||||||||||||||| |||||||||||||||||||
Sbjct  1843  GCCGGGGGGGC---TCTG-CCCCCGGGCCCGTGCCCGCCGAAGACCCCAACACGAACACT  1898

Query  180   GTCTGAAAGCGTGCAGTCTGAGTTGATTGAATGCAATCAGTTAAAACTTTCAACAATGGA  239
             |||||||||| |||||||||||||||||   |||||||||||||||||||||||||||||
Sbjct  1899  GTCTGAAAGCATGCAGTCTGAGTTGATTCTTTGCAATCAGTTAAAACTTTCAACAATGGA  1958

Query  240   TCTCTTGGTTCCGGCATCGATGAAGAACGCAGCGAAATGCGATAACTAATGTGAATTGCA  299
             ||||||||||||||||||||||||||||||||||||||||||||||||||||||||||||
Sbjct  1959  TCTCTTGGTTCCGGCATCGATGAAGAACGCAGCGAAATGCGATAACTAATGTGAATTGCA  2018

Query  300   GAATTCAGTGAATCATCGAGTCTTTGAACGCACATTGCGCCCCCTGGTATTCCGGGGGGC  359
             ||||||||||||||||||||||||||||||||||||||||||||||||||||||||||||
Sbjct  2019  GAATTCAGTGAATCATCGAGTCTTTGAACGCACATTGCGCCCCCTGGTATTCCGGGGGGC  2078

Query  360   ATGCCTGTCCGAGCGTCATTGCTGCCCTCAAGCCCGGCTTGTGTGTTGGGTCGCCGTCCC  419
             ||||||||||||||||||||||||||||||||||||||||||||||||||||| ||||||
Sbjct  2079  ATGCCTGTCCGAGCGTCATTGCTGCCCTCAAGCCCGGCTTGTGTGTTGGGTCGTCGTCCC  2138

Query  420   CCTCTCCGGGGGGACGGGCCCGAAAGGCAGCGGCGGCACCGCGTCCGATCCTCGAGCGTA  479
             || | | |||||||||||||||||||||||||||||||||||||||||||||||||||||
Sbjct  2139  CC-CCCGGGGGGGACGGGCCCGAAAGGCAGCGGCGGCACCGCGTCCGATCCTCGAGCGTA  2197

Query  480   TGGGGCTTTGTCACATGCTCTGTAGGATTGGCCGGCGCCTGCCGACGTTTTCCAACCATT  539
             ||||||||||||||  |||| ||||||  |||||||||||||||||  | |||||||| |
Sbjct  2198  TGGGGCTTTGTCACCCGCTCCGTAGGACCGGCCGGCGCCTGCCGAC-CTCTCCAACCA-T  2255

Query  540   CTTTCCAGGTTGACCTCGGATCAGGTAGGGATACCCGCTGAACTTAAGCATATCAATAAG  599
              |||||||||||||||||||||||||||||||||||||||||||||||||||||||||||
Sbjct  2256  -TTTCCAGGTTGACCTCGGATCAGGTAGGGATACCCGCTGAACTTAAGCATATCAATAAG  2314

Query  600   CGGAGGAAAAGAAACCAACCGGGATTGCCTCAGTAACGGCGAGTGAAGCGGCAAGAGCTC  659
             ||||||||||||||||||| ||||||||||||||||||||||||||||||||||||||||
Sbjct  2315  CGGAGGAAAAGAAACCAACAGGGATTGCCTCAGTAACGGCGAGTGAAGCGGCAAGAGCTC  2374

Query  660   AAATTTGAAAGCTGGCTCCTTCGGAGTCCGCATTGTAATTTGCAGAGGATGCTTTGGGTG  719
             |||||||||||||||| ||| ||| |||||| ||||||||||||||||||||||||||||
Sbjct  2375  AAATTTGAAAGCTGGCCCCTCCGGGGTCCGCGTTGTAATTTGCAGAGGATGCTTTGGGTG  2434

Query  720   CGGCCCCCGTCTAAGTGCCCTGGAACGGGCCGTCAGAGAGGGTGAGAATCCCGTCTTGGG  779
             ||||||||||||||||||||||||||||||||||||||||||||||||||||||||||||
Sbjct  2435  CGGCCCCCGTCTAAGTGCCCTGGAACGGGCCGTCAGAGAGGGTGAGAATCCCGTCTTGGG  2494

Query  780   CGGGGTGTCCGTGCCCGTGTAAAGCTCCTTCGACGAGTCGAGTTGTTTGGGAATGCAGCT  839
             ||||||||||||||||||||||||||||||||||||||||||||||||||||||||||||
Sbjct  2495  CGGGGTGTCCGTGCCCGTGTAAAGCTCCTTCGACGAGTCGAGTTGTTTGGGAATGCAGCT  2554

Query  840   CTAAATGGGTGGTAAATTTCATCTAAAGCTAAATACTGGCCGGAGACCGATAGCGCACAA  899
             ||||||||||||||||||||||||||||||||||||||||||||||||||||||||||||
Sbjct  2555  CTAAATGGGTGGTAAATTTCATCTAAAGCTAAATACTGGCCGGAGACCGATAGCGCACAA  2614

Query  900   GTAGAGTGATCGAAAGATGAAAAGCACTTTGAAAAGAGAGTTAAACAGCACGTGAAATTG  959
             ||||||||||||||||||||||||||||||||||||||||||||||||||||||||||||
Sbjct  2615  GTAGAGTGATCGAAAGATGAAAAGCACTTTGAAAAGAGAGTTAAACAGCACGTGAAATTG  2674

Query  960   TTGAAAGGGAAGCGCTTGCGACCAGACTCGCCCGCGGGGTTCAGCCGGCATTCGTGCCGG  1019
             ||||||||||||||||||||||||||||||||||||||||||||||||||||||||||||
Sbjct  2675  TTGAAAGGGAAGCGCTTGCGACCAGACTCGCCCGCGGGGTTCAGCCGGCATTCGTGCCGG  2734

Query  1020  TGTACTTCCCCGTGGGCGGGCCAGCGTCGGTTTGGGCGGCCGGTCAAAGGCCCCTGGAAT  1079
             ||||||||||||||||||||||||||||||||||||||||||||||||||||||||||||
Sbjct  2735  TGTACTTCCCCGTGGGCGGGCCAGCGTCGGTTTGGGCGGCCGGTCAAAGGCCCCTGGAAT  2794

Query  1080  GTAGTGCCCTCCGGGGCACCTTATAGCCAGGGGTGCAATGCGGCCAGCCTGGACCGAGGA  1139
             ||||||||||||||||||||||||||||||||||||||||||||||||| ||||||||||
Sbjct  2795  GTAGTGCCCTCCGGGGCACCTTATAGCCAGGGGTGCAATGCGGCCAGCCCGGACCGAGGA  2854

Query  1140  ACGCGCTTCGGCACGGACGCTGGCATAATGGTCGTAAACGACCCGTCTTGAAACACGGAC  1199
             |||||||||||| ||||||||||||||||||||| |||||||||||||||||||||||||
Sbjct  2855  ACGCGCTTCGGCTCGGACGCTGGCATAATGGTCGCAAACGACCCGTCTTGAAACACGGAC  2914

Query  1200  CAAGGAGTCTAACATCTACGCGAGTGTTCGGGTGTCAAACCCGTGCGCGCAGTGAAAGCG  1259
             ||||||||||||||||||||||||||||||||||||||||||||||||| ||||||||||
Sbjct  2915  CAAGGAGTCTAACATCTACGCGAGTGTTCGGGTGTCAAACCCGTGCGCGAAGTGAAAGCG  2974

Query  1260  AACGGAGGTGGGAGCCCCCTTGCGGGGCGCACCATCGACCGATCCTGATGTCTTCGGATG  1319
             |||||||||||||||||||| | |||||||||||||||||||||||||||||||||||||
Sbjct  2975  AACGGAGGTGGGAGCCCCCTCGTGGGGCGCACCATCGACCGATCCTGATGTCTTCGGATG  3034

Query  1320  GATTTGAGTAAGAGCGTAGCTGTGGGGACCCGAAAGATGGTGAACTATGCCTGAATAGGG  1379
             ||||||||||||||||||  ||||||||||||||||||||||||||||||||||||||||
Sbjct  3035  GATTTGAGTAAGAGCGTAAATGTGGGGACCCGAAAGATGGTGAACTATGCCTGAATAGGG  3094

Query  1380  CGAAGCCAGAGGAAACTCTGGTGGAGGCTCGCAGCGGTTCTGACGTGCAAATCGATCGTC  1439
              |||||||||||||||||||||||||||||||||||||||||||||||||||||||||||
Sbjct  3095  TGAAGCCAGAGGAAACTCTGGTGGAGGCTCGCAGCGGTTCTGACGTGCAAATCGATCGTC  3154

Query  1440  AAATTTGGGTATAGGGGCGAAAGACTAATCGAACCATCTAGTAGCTGGTTCCTGC  1494
              |||||||||||||||||||||||||||||||||||||| |||||||||||||||
Sbjct  3155  GAATTTGGGTATAGGGGCGAAAGACTAATCGAACCATCTGGTAGCTGGTTCCTGC  3209


>NW_020290534.1 Aspergillus heteromorphus CBS 117.55 chromosome Unknown BO70scaffold_129, 
whole genome shotgun sequence
Length=5191

 Score = 2497 bits (1352),  Expect = 0.0
 Identities = 1449/1495 (97%), Gaps = 10/1495 (1%)
 Strand=Plus/Minus

Query  1     CAAGGTTTCCGTAGGTGAACCTGCGGAAGGATCATTACCGAGTGCGGGTCCTT-TGGGCC  59
             |||||||||||||||||||||||||||||||||||||||||||||||||||||  |||||
Sbjct  3418  CAAGGTTTCCGTAGGTGAACCTGCGGAAGGATCATTACCGAGTGCGGGTCCTTCGGGGCC  3359

Query  60    CAACCTCCCATCCGTGTCTATTGTACCCTGTTGCTTCGGCGGGCCCGCCGCTTGTCGGCC  119
             |||||||||| |||||||||  ||||| ||||||||||||||||||||||| ||||||||
Sbjct  3358  CAACCTCCCACCCGTGTCTACCGTACCATGTTGCTTCGGCGGGCCCGCCGCCTGTCGGCC  3299

Query  120   GCCgggggggCGCCTCTGCCCCCCGGGCCCGTGCCCGCCGGAGACCCCAACACGAACACT  179
             |||||||||    ||||| ||||||||||||||||||||| |||||||||||||||||||
Sbjct  3298  GCCGGGGGG----CTCTG-CCCCCGGGCCCGTGCCCGCCGAAGACCCCAACACGAACACT  3244

Query  180   GTCTGAAAGCGTGCAGTCTGAGTTGATTGAATGCAATCAGTTAAAACTTTCAACAATGGA  239
             |||||||||| |||||||||||||||||   |||||||||||||||||||||||||||||
Sbjct  3243  GTCTGAAAGCATGCAGTCTGAGTTGATTCTTTGCAATCAGTTAAAACTTTCAACAATGGA  3184

Query  240   TCTCTTGGTTCCGGCATCGATGAAGAACGCAGCGAAATGCGATAACTAATGTGAATTGCA  299
             ||||||||||||||||||||||||||||||||||||||||||||||||||||||||||||
Sbjct  3183  TCTCTTGGTTCCGGCATCGATGAAGAACGCAGCGAAATGCGATAACTAATGTGAATTGCA  3124

Query  300   GAATTCAGTGAATCATCGAGTCTTTGAACGCACATTGCGCCCCCTGGTATTCCGGGGGGC  359
             ||||||||||||||||||||||||||||||||||||||||||||||||||||||||||||
Sbjct  3123  GAATTCAGTGAATCATCGAGTCTTTGAACGCACATTGCGCCCCCTGGTATTCCGGGGGGC  3064

Query  360   ATGCCTGTCCGAGCGTCATTGCTGCCCTCAAGCCCGGCTTGTGTGTTGGGTCGCCGTCCC  419
             ||||||||||||||||||||||||||||||||||||||||||||||||||||| ||||||
Sbjct  3063  ATGCCTGTCCGAGCGTCATTGCTGCCCTCAAGCCCGGCTTGTGTGTTGGGTCGTCGTCCC  3004

Query  420   CCTCTCCGGGGGGACGGGCCCGAAAGGCAGCGGCGGCACCGCGTCCGATCCTCGAGCGTA  479
             || | |||||||||||||||||||||||||||||||||||||||||||||||||||||||
Sbjct  3003  CC-CCCCGGGGGGACGGGCCCGAAAGGCAGCGGCGGCACCGCGTCCGATCCTCGAGCGTA  2945

Query  480   TGGGGCTTTGTCACATGCTCTGTAGGATTGGCCGGCGCCTGCCGACGTTTTCCAACCATT  539
             ||||||||||||||  |||| ||||||  |||||||||||||||||  | |||||||| |
Sbjct  2944  TGGGGCTTTGTCACCCGCTCCGTAGGACCGGCCGGCGCCTGCCGAC-CTCTCCAACCA-T  2887

Query  540   CTTTCCAGGTTGACCTCGGATCAGGTAGGGATACCCGCTGAACTTAAGCATATCAATAAG  599
              |||||||||||||||||||||||||||||||||||||||||||||||||||||||||||
Sbjct  2886  -TTTCCAGGTTGACCTCGGATCAGGTAGGGATACCCGCTGAACTTAAGCATATCAATAAG  2828

Query  600   CGGAGGAAAAGAAACCAACCGGGATTGCCTCAGTAACGGCGAGTGAAGCGGCAAGAGCTC  659
             ||||||||||||||||||| ||||||||||||||||||||||||||||||||||||||||
Sbjct  2827  CGGAGGAAAAGAAACCAACAGGGATTGCCTCAGTAACGGCGAGTGAAGCGGCAAGAGCTC  2768

Query  660   AAATTTGAAAGCTGGCTCCTTCGGAGTCCGCATTGTAATTTGCAGAGGATGCTTTGGGTG  719
             |||||||||||||||| ||| ||| |||||| ||||||||||||||||||||||||||||
Sbjct  2767  AAATTTGAAAGCTGGCCCCTCCGGGGTCCGCGTTGTAATTTGCAGAGGATGCTTTGGGTG  2708

Query  720   CGGCCCCCGTCTAAGTGCCCTGGAACGGGCCGTCAGAGAGGGTGAGAATCCCGTCTTGGG  779
             ||||||||||||||||||||||||||||||||||||||||||||||||||||||||||||
Sbjct  2707  CGGCCCCCGTCTAAGTGCCCTGGAACGGGCCGTCAGAGAGGGTGAGAATCCCGTCTTGGG  2648

Query  780   CGGGGTGTCCGTGCCCGTGTAAAGCTCCTTCGACGAGTCGAGTTGTTTGGGAATGCAGCT  839
             ||||||||||||||||||||||||||||||||||||||||||||||||||||||||||||
Sbjct  2647  CGGGGTGTCCGTGCCCGTGTAAAGCTCCTTCGACGAGTCGAGTTGTTTGGGAATGCAGCT  2588

Query  840   CTAAATGGGTGGTAAATTTCATCTAAAGCTAAATACTGGCCGGAGACCGATAGCGCACAA  899
             ||||||||||||||||||||||||||||||||||||||||||||||||||||||||||||
Sbjct  2587  CTAAATGGGTGGTAAATTTCATCTAAAGCTAAATACTGGCCGGAGACCGATAGCGCACAA  2528

Query  900   GTAGAGTGATCGAAAGATGAAAAGCACTTTGAAAAGAGAGTTAAACAGCACGTGAAATTG  959
             ||||||||||||||||||||||||||||||||||||||||||||||||||||||||||||
Sbjct  2527  GTAGAGTGATCGAAAGATGAAAAGCACTTTGAAAAGAGAGTTAAACAGCACGTGAAATTG  2468

Query  960   TTGAAAGGGAAGCGCTTGCGACCAGACTCGCCCGCGGGGTTCAGCCGGCATTCGTGCCGG  1019
             ||||||||||||||||||||||||||||||||||||||||||||||||||||||||||||
Sbjct  2467  TTGAAAGGGAAGCGCTTGCGACCAGACTCGCCCGCGGGGTTCAGCCGGCATTCGTGCCGG  2408

Query  1020  TGTACTTCCCCGTGGGCGGGCCAGCGTCGGTTTGGGCGGCCGGTCAAAGGCCCCTGGAAT  1079
             ||||||||||||||||||||||||||||||||||||||||||||||||||||||||||||
Sbjct  2407  TGTACTTCCCCGTGGGCGGGCCAGCGTCGGTTTGGGCGGCCGGTCAAAGGCCCCTGGAAT  2348

Query  1080  GTAGTGCCCTCCGGGGCACCTTATAGCCAGGGGTGCAATGCGGCCAGCCTGGACCGAGGA  1139
             ||||||||||||||||||||||||||||||||||||||||||||||||| ||||||||||
Sbjct  2347  GTAGTGCCCTCCGGGGCACCTTATAGCCAGGGGTGCAATGCGGCCAGCCCGGACCGAGGA  2288

Query  1140  ACGCGCTTCGGCACGGACGCTGGCATAATGGTCGTAAACGACCCGTCTTGAAACACGGAC  1199
             |||||||||||| ||||||||||||||||||||| |||||||||||||||||||||||||
Sbjct  2287  ACGCGCTTCGGCTCGGACGCTGGCATAATGGTCGCAAACGACCCGTCTTGAAACACGGAC  2228

Query  1200  CAAGGAGTCTAACATCTACGCGAGTGTTCGGGTGTCAAACCCGTGCGCGCAGTGAAAGCG  1259
             ||||||||||||||||||||||||||||||||||||||||||||||||| ||||||||||
Sbjct  2227  CAAGGAGTCTAACATCTACGCGAGTGTTCGGGTGTCAAACCCGTGCGCGAAGTGAAAGCG  2168

Query  1260  AACGGAGGTGGGAGCCCCCTTGCGGGGCGCACCATCGACCGATCCTGATGTCTTCGGATG  1319
             |||||||||||||||||||| | |||||||||||||||||||||||||||||||||||||
Sbjct  2167  AACGGAGGTGGGAGCCCCCTCGTGGGGCGCACCATCGACCGATCCTGATGTCTTCGGATG  2108

Query  1320  GATTTGAGTAAGAGCGTAGCTGTGGGGACCCGAAAGATGGTGAACTATGCCTGAATAGGG  1379
             ||||||||||||||||||  ||||||||||||||||||||||||||||||||||||||||
Sbjct  2107  GATTTGAGTAAGAGCGTAAATGTGGGGACCCGAAAGATGGTGAACTATGCCTGAATAGGG  2048

Query  1380  CGAAGCCAGAGGAAACTCTGGTGGAGGCTCGCAGCGGTTCTGACGTGCAAATCGATCGTC  1439
              |||||||||||||||||||||||||||||||||||||||||||||||||||||||||||
Sbjct  2047  TGAAGCCAGAGGAAACTCTGGTGGAGGCTCGCAGCGGTTCTGACGTGCAAATCGATCGTC  1988

Query  1440  AAATTTGGGTATAGGGGCGAAAGACTAATCGAACCATCTAGTAGCTGGTTCCTGC  1494
              |||||||||||||||||||||||||||||||||||||| |||||||||||||||
Sbjct  1987  GAATTTGGGTATAGGGGCGAAAGACTAATCGAACCATCTGGTAGCTGGTTCCTGC  1933


>NW_020290531.1 Aspergillus heteromorphus CBS 117.55 chromosome Unknown BO70scaffold_126, 
whole genome shotgun sequence
Length=5343

 Score = 2497 bits (1352),  Expect = 0.0
 Identities = 1449/1495 (97%), Gaps = 10/1495 (1%)
 Strand=Plus/Minus

Query  1     CAAGGTTTCCGTAGGTGAACCTGCGGAAGGATCATTACCGAGTGCGGGTCCTT-TGGGCC  59
             |||||||||||||||||||||||||||||||||||||||||||||||||||||  |||||
Sbjct  4098  CAAGGTTTCCGTAGGTGAACCTGCGGAAGGATCATTACCGAGTGCGGGTCCTTCGGGGCC  4039

Query  60    CAACCTCCCATCCGTGTCTATTGTACCCTGTTGCTTCGGCGGGCCCGCCGCTTGTCGGCC  119
             |||||||||| |||||||||  ||||| ||||||||||||||||||||||| ||||||||
Sbjct  4038  CAACCTCCCACCCGTGTCTACCGTACCATGTTGCTTCGGCGGGCCCGCCGCCTGTCGGCC  3979

Query  120   GCCgggggggCGCCTCTGCCCCCCGGGCCCGTGCCCGCCGGAGACCCCAACACGAACACT  179
             |||||||||    ||||||||||||||||||||||||||| |||||||||||||||||||
Sbjct  3978  GCCGGGGGG----CTCTGCCCCCCGGGCCCGTGCCCGCCGAAGACCCCAACACGAACACT  3923

Query  180   GTCTGAAAGCGTGCAGTCTGAGTTGATTGAATGCAATCAGTTAAAACTTTCAACAATGGA  239
             |||||||||| |||||||||||||||||   |||||||||||||||||||||||||||||
Sbjct  3922  GTCTGAAAGCATGCAGTCTGAGTTGATTCTTTGCAATCAGTTAAAACTTTCAACAATGGA  3863

Query  240   TCTCTTGGTTCCGGCATCGATGAAGAACGCAGCGAAATGCGATAACTAATGTGAATTGCA  299
             ||||||||||||||||||||||||||||||||||||||||||||||||||||||||||||
Sbjct  3862  TCTCTTGGTTCCGGCATCGATGAAGAACGCAGCGAAATGCGATAACTAATGTGAATTGCA  3803

Query  300   GAATTCAGTGAATCATCGAGTCTTTGAACGCACATTGCGCCCCCTGGTATTCCGGGGGGC  359
             |||||||||||||||||||||||||||||||||||||||||||||||||||||||||| |
Sbjct  3802  GAATTCAGTGAATCATCGAGTCTTTGAACGCACATTGCGCCCCCTGGTATTCCGGGGG-C  3744

Query  360   ATGCCTGTCCGAGCGTCATTGCTGCCCTCAAGCCCGGCTTGTGTGTTGGGTCGCCGTCCC  419
             ||||||||||||||||||||||||||||||||||||||||||||||||||||| ||||||
Sbjct  3743  ATGCCTGTCCGAGCGTCATTGCTGCCCTCAAGCCCGGCTTGTGTGTTGGGTCGTCGTCCC  3684

Query  420   CCTCTCCGGGGGGACGGGCCCGAAAGGCAGCGGCGGCACCGCGTCCGATCCTCGAGCGTA  479
             || | |||||||||||||||||||||||||||||||||||||||||||||||||||||||
Sbjct  3683  CC-CCCCGGGGGGACGGGCCCGAAAGGCAGCGGCGGCACCGCGTCCGATCCTCGAGCGTA  3625

Query  480   TGGGGCTTTGTCACATGCTCTGTAGGATTGGCCGGCGCCTGCCGACGTTTTCCAACCATT  539
             ||||||||||||||  |||| ||||||  |||||||||||||||||  | |||||||| |
Sbjct  3624  TGGGGCTTTGTCACCCGCTCCGTAGGACCGGCCGGCGCCTGCCGAC-CTCTCCAACCA-T  3567

Query  540   CTTTCCAGGTTGACCTCGGATCAGGTAGGGATACCCGCTGAACTTAAGCATATCAATAAG  599
              |||||||||||||||||||||||||||||||||||||||||||||||||||||||||||
Sbjct  3566  -TTTCCAGGTTGACCTCGGATCAGGTAGGGATACCCGCTGAACTTAAGCATATCAATAAG  3508

Query  600   CGGAGGAAAAGAAACCAACCGGGATTGCCTCAGTAACGGCGAGTGAAGCGGCAAGAGCTC  659
             ||||||||||||||||||| ||||||||||||||||||||||||||||||||||||||||
Sbjct  3507  CGGAGGAAAAGAAACCAACAGGGATTGCCTCAGTAACGGCGAGTGAAGCGGCAAGAGCTC  3448

Query  660   AAATTTGAAAGCTGGCTCCTTCGGAGTCCGCATTGTAATTTGCAGAGGATGCTTTGGGTG  719
             |||||||||||||||| ||| ||| |||||| ||||||||||||||||||||||||||||
Sbjct  3447  AAATTTGAAAGCTGGCCCCTCCGGGGTCCGCGTTGTAATTTGCAGAGGATGCTTTGGGTG  3388

Query  720   CGGCCCCCGTCTAAGTGCCCTGGAACGGGCCGTCAGAGAGGGTGAGAATCCCGTCTTGGG  779
             ||||||||||||||||||||||||||||||||||||||||||||||||||||||||||||
Sbjct  3387  CGGCCCCCGTCTAAGTGCCCTGGAACGGGCCGTCAGAGAGGGTGAGAATCCCGTCTTGGG  3328

Query  780   CGGGGTGTCCGTGCCCGTGTAAAGCTCCTTCGACGAGTCGAGTTGTTTGGGAATGCAGCT  839
             ||||||||||||||||||||||||||||||||||||||||||||||||||||||||||||
Sbjct  3327  CGGGGTGTCCGTGCCCGTGTAAAGCTCCTTCGACGAGTCGAGTTGTTTGGGAATGCAGCT  3268

Query  840   CTAAATGGGTGGTAAATTTCATCTAAAGCTAAATACTGGCCGGAGACCGATAGCGCACAA  899
             ||||||||||||||||||||||||||||||||||||||||||||||||||||||||||||
Sbjct  3267  CTAAATGGGTGGTAAATTTCATCTAAAGCTAAATACTGGCCGGAGACCGATAGCGCACAA  3208

Query  900   GTAGAGTGATCGAAAGATGAAAAGCACTTTGAAAAGAGAGTTAAACAGCACGTGAAATTG  959
             ||||||||||||||||||||||||||||||||||||||||||||||||||||||||||||
Sbjct  3207  GTAGAGTGATCGAAAGATGAAAAGCACTTTGAAAAGAGAGTTAAACAGCACGTGAAATTG  3148

Query  960   TTGAAAGGGAAGCGCTTGCGACCAGACTCGCCCGCGGGGTTCAGCCGGCATTCGTGCCGG  1019
             ||||||||||||||||||||||||||||||||||||||||||||||||||||||||||||
Sbjct  3147  TTGAAAGGGAAGCGCTTGCGACCAGACTCGCCCGCGGGGTTCAGCCGGCATTCGTGCCGG  3088

Query  1020  TGTACTTCCCCGTGGGCGGGCCAGCGTCGGTTTGGGCGGCCGGTCAAAGGCCCCTGGAAT  1079
             ||||||||||||||||||||||||||||||||||||||||||||||||||||||||||||
Sbjct  3087  TGTACTTCCCCGTGGGCGGGCCAGCGTCGGTTTGGGCGGCCGGTCAAAGGCCCCTGGAAT  3028

Query  1080  GTAGTGCCCTCCGGGGCACCTTATAGCCAGGGGTGCAATGCGGCCAGCCTGGACCGAGGA  1139
             ||||||||||||||||||||||||||||||||||||||||||||||||| ||||||||||
Sbjct  3027  GTAGTGCCCTCCGGGGCACCTTATAGCCAGGGGTGCAATGCGGCCAGCCCGGACCGAGGA  2968

Query  1140  ACGCGCTTCGGCACGGACGCTGGCATAATGGTCGTAAACGACCCGTCTTGAAACACGGAC  1199
             |||||||||||| ||||||||||||||||||||| |||||||||||||||||||||||||
Sbjct  2967  ACGCGCTTCGGCTCGGACGCTGGCATAATGGTCGCAAACGACCCGTCTTGAAACACGGAC  2908

Query  1200  CAAGGAGTCTAACATCTACGCGAGTGTTCGGGTGTCAAACCCGTGCGCGCAGTGAAAGCG  1259
             ||||||||||||||||||||||||||||||||||||||||||||||||| ||||||||||
Sbjct  2907  CAAGGAGTCTAACATCTACGCGAGTGTTCGGGTGTCAAACCCGTGCGCGAAGTGAAAGCG  2848

Query  1260  AACGGAGGTGGGAGCCCCCTTGCGGGGCGCACCATCGACCGATCCTGATGTCTTCGGATG  1319
             |||||||||||||||||||| | |||||||||||||||||||||||||||||||||||||
Sbjct  2847  AACGGAGGTGGGAGCCCCCTCGTGGGGCGCACCATCGACCGATCCTGATGTCTTCGGATG  2788

Query  1320  GATTTGAGTAAGAGCGTAGCTGTGGGGACCCGAAAGATGGTGAACTATGCCTGAATAGGG  1379
             ||||||||||||||||||  ||||||||||||||||||||||||||||||||||||||||
Sbjct  2787  GATTTGAGTAAGAGCGTAAATGTGGGGACCCGAAAGATGGTGAACTATGCCTGAATAGGG  2728

Query  1380  CGAAGCCAGAGGAAACTCTGGTGGAGGCTCGCAGCGGTTCTGACGTGCAAATCGATCGTC  1439
              |||||||||||||||||||||||||||||||||||||||||||||||||||||||||||
Sbjct  2727  TGAAGCCAGAGGAAACTCTGGTGGAGGCTCGCAGCGGTTCTGACGTGCAAATCGATCGTC  2668

Query  1440  AAATTTGGGTATAGGGGCGAAAGACTAATCGAACCATCTAGTAGCTGGTTCCTGC  1494
              |||||||||||||||||||||||||||||||||||||| |||||||||||||||
Sbjct  2667  GAATTTGGGTATAGGGGCGAAAGACTAATCGAACCATCTGGTAGCTGGTTCCTGC  2613


>NW_020290530.1 Aspergillus heteromorphus CBS 117.55 chromosome Unknown BO70scaffold_125, 
whole genome shotgun sequence
Length=5362

 Score = 2497 bits (1352),  Expect = 0.0
 Identities = 1449/1495 (97%), Gaps = 9/1495 (1%)
 Strand=Plus/Plus

Query  1     CAAGGTTTCCGTAGGTGAACCTGCGGAAGGATCATTACCGAGTGCGGGTCCTT-TGGGCC  59
             |||||||||||||||||||||||||||||||||||||||||||||||||||||  |||||
Sbjct  222   CAAGGTTTCCGTAGGTGAACCTGCGGAAGGATCATTACCGAGTGCGGGTCCTTCGGGGCC  281

Query  60    CAACCTCCCATCCGTGTCTATTGTACCCTGTTGCTTCGGCGGGCCCGCCGCTTGTCGGCC  119
             |||||||||| |||||||||  ||||| ||||||||||||||||||||||| ||||||||
Sbjct  282   CAACCTCCCACCCGTGTCTACCGTACCATGTTGCTTCGGCGGGCCCGCCGCCTGTCGGCC  341

Query  120   GCCgggggggCGCCTCTGCCCCCCGGGCCCGTGCCCGCCGGAGACCCCAACACGAACACT  179
             |||||||||    ||||||||||||||||||||||||||| |||||||||||||||||||
Sbjct  342   GCCGGGGGG----CTCTGCCCCCCGGGCCCGTGCCCGCCGAAGACCCCAACACGAACACT  397

Query  180   GTCTGAAAGCGTGCAGTCTGAGTTGATTGAATGCAATCAGTTAAAACTTTCAACAATGGA  239
             |||||||||| |||||||||||||||||   |||||||||||||||||||||||||||||
Sbjct  398   GTCTGAAAGCATGCAGTCTGAGTTGATTCTTTGCAATCAGTTAAAACTTTCAACAATGGA  457

Query  240   TCTCTTGGTTCCGGCATCGATGAAGAACGCAGCGAAATGCGATAACTAATGTGAATTGCA  299
             ||||||||||||||||||||||||||||||||||||||||||||||||||||||||||||
Sbjct  458   TCTCTTGGTTCCGGCATCGATGAAGAACGCAGCGAAATGCGATAACTAATGTGAATTGCA  517

Query  300   GAATTCAGTGAATCATCGAGTCTTTGAACGCACATTGCGCCCCCTGGTATTCCGGGGGGC  359
             ||||||||||||||||||||||||||||||||||||||||||||||||||||||||||||
Sbjct  518   GAATTCAGTGAATCATCGAGTCTTTGAACGCACATTGCGCCCCCTGGTATTCCGGGGGGC  577

Query  360   ATGCCTGTCCGAGCGTCATTGCTGCCCTCAAGCCCGGCTTGTGTGTTGGGTCGCCGTCCC  419
             ||||||||||||||||||||||||||||||||||||||||||||||||||||| ||||||
Sbjct  578   ATGCCTGTCCGAGCGTCATTGCTGCCCTCAAGCCCGGCTTGTGTGTTGGGTCGTCGTCCC  637

Query  420   CCTCTCCGGGGGGACGGGCCCGAAAGGCAGCGGCGGCACCGCGTCCGATCCTCGAGCGTA  479
             || | | |||||||||||||||||||||||||||||||||||||||||||||||||||||
Sbjct  638   CC-CCCGGGGGGGACGGGCCCGAAAGGCAGCGGCGGCACCGCGTCCGATCCTCGAGCGTA  696

Query  480   TGGGGCTTTGTCACATGCTCTGTAGGATTGGCCGGCGCCTGCCGACGTTTTCCAACCATT  539
             ||||||||||||||  |||| ||||||  |||||||||||||||||  | |||||||| |
Sbjct  697   TGGGGCTTTGTCACCCGCTCCGTAGGACCGGCCGGCGCCTGCCGAC-CTCTCCAACCA-T  754

Query  540   CTTTCCAGGTTGACCTCGGATCAGGTAGGGATACCCGCTGAACTTAAGCATATCAATAAG  599
              |||||||||||||||||||||||||||||||||||||||||||||||||||||||||||
Sbjct  755   -TTTCCAGGTTGACCTCGGATCAGGTAGGGATACCCGCTGAACTTAAGCATATCAATAAG  813

Query  600   CGGAGGAAAAGAAACCAACCGGGATTGCCTCAGTAACGGCGAGTGAAGCGGCAAGAGCTC  659
             ||||||||||||||||||| ||||||||||||||||||||||||||||||||||||||||
Sbjct  814   CGGAGGAAAAGAAACCAACAGGGATTGCCTCAGTAACGGCGAGTGAAGCGGCAAGAGCTC  873

Query  660   AAATTTGAAAGCTGGCTCCTTCGGAGTCCGCATTGTAATTTGCAGAGGATGCTTTGGGTG  719
             |||||||||||||||| ||| ||| |||||| ||||||||||||||||||||||||||||
Sbjct  874   AAATTTGAAAGCTGGCCCCTCCGGGGTCCGCGTTGTAATTTGCAGAGGATGCTTTGGGTG  933

Query  720   CGGCCCCCGTCTAAGTGCCCTGGAACGGGCCGTCAGAGAGGGTGAGAATCCCGTCTTGGG  779
             ||||||||||||||||||||||||||||||||||||||||||||||||||||||||||||
Sbjct  934   CGGCCCCCGTCTAAGTGCCCTGGAACGGGCCGTCAGAGAGGGTGAGAATCCCGTCTTGGG  993

Query  780   CGGGGTGTCCGTGCCCGTGTAAAGCTCCTTCGACGAGTCGAGTTGTTTGGGAATGCAGCT  839
             ||||||||||||||||||||||||||||||||||||||||||||||||||||||||||||
Sbjct  994   CGGGGTGTCCGTGCCCGTGTAAAGCTCCTTCGACGAGTCGAGTTGTTTGGGAATGCAGCT  1053

Query  840   CTAAATGGGTGGTAAATTTCATCTAAAGCTAAATACTGGCCGGAGACCGATAGCGCACAA  899
             ||||||||||||||||||||||||||||||||||||||||||||||||||||||||||||
Sbjct  1054  CTAAATGGGTGGTAAATTTCATCTAAAGCTAAATACTGGCCGGAGACCGATAGCGCACAA  1113

Query  900   GTAGAGTGATCGAAAGATGAAAAGCACTTTGAAAAGAGAGTTAAACAGCACGTGAAATTG  959
             ||||||||||||||||||||||||||||||||||||||||||||||||||||||||||||
Sbjct  1114  GTAGAGTGATCGAAAGATGAAAAGCACTTTGAAAAGAGAGTTAAACAGCACGTGAAATTG  1173

Query  960   TTGAAAGGGAAGCGCTTGCGACCAGACTCGCCCGCGGGGTTCAGCCGGCATTCGTGCCGG  1019
             ||||||||||||||||||||||||||||||||||||||||||||||||||||||||||||
Sbjct  1174  TTGAAAGGGAAGCGCTTGCGACCAGACTCGCCCGCGGGGTTCAGCCGGCATTCGTGCCGG  1233

Query  1020  TGTACTTCCCCGTGGGCGGGCCAGCGTCGGTTTGGGCGGCCGGTCAAAGGCCCCTGGAAT  1079
             ||||||||||||||||||||||||||||||||||||||||||||||||||||||||||||
Sbjct  1234  TGTACTTCCCCGTGGGCGGGCCAGCGTCGGTTTGGGCGGCCGGTCAAAGGCCCCTGGAAT  1293

Query  1080  GTAGTGCCCTCCGGGGCACCTTATAGCCAGGGGTGCAATGCGGCCAGCCTGGACCGAGGA  1139
             ||||||||||||||||||||||||||||||||||||||||||||||||| ||||||||||
Sbjct  1294  GTAGTGCCCTCCGGGGCACCTTATAGCCAGGGGTGCAATGCGGCCAGCCCGGACCGAGGA  1353

Query  1140  ACGCGCTTCGGCACGGACGCTGGCATAATGGTCGTAAACGACCCGTCTTGAAACACGGAC  1199
             |||||||||||| ||||||||||||||||||||| |||||||||||||||||||||||||
Sbjct  1354  ACGCGCTTCGGCTCGGACGCTGGCATAATGGTCGCAAACGACCCGTCTTGAAACACGGAC  1413

Query  1200  CAAGGAGTCTAACATCTACGCGAGTGTTCGGGTGTCAAACCCGTGCGCGCAGTGAAAGCG  1259
             ||||||||||||||||||||||||||||||||||||||||||||||||| ||||||||||
Sbjct  1414  CAAGGAGTCTAACATCTACGCGAGTGTTCGGGTGTCAAACCCGTGCGCGAAGTGAAAGCG  1473

Query  1260  AACGGAGGTGGGAGCCCCCTTGCGGGGCGCACCATCGACCGATCCTGATGTCTTCGGATG  1319
             |||||||||||||||||||| | |||||||||||||||||||||||||||||||||||||
Sbjct  1474  AACGGAGGTGGGAGCCCCCTCGTGGGGCGCACCATCGACCGATCCTGATGTCTTCGGATG  1533

Query  1320  GATTTGAGTAAGAGCGTAGCTGTGGGGACCCGAAAGATGGTGAACTATGCCTGAATAGGG  1379
             ||||||||||||||||||  ||||||||||||||||||||||||||||||||||||||||
Sbjct  1534  GATTTGAGTAAGAGCGTAAATGTGGGGACCCGAAAGATGGTGAACTATGCCTGAATAGGG  1593

Query  1380  CGAAGCCAGAGGAAACTCTGGTGGAGGCTCGCAGCGGTTCTGACGTGCAAATCGATCGTC  1439
              |||||||||||||||||||||||||||||||||||||||||||||||||||||||||||
Sbjct  1594  TGAAGCCAGAGGAAACTCTGGTGGAGGCTCGCAGCGGTTCTGACGTGCAAATCGATCGTC  1653

Query  1440  AAATTTGGGTATAGGGGCGAAAGACTAATCGAACCATCTAGTAGCTGGTTCCTGC  1494
              |||||||||||||||||||||||||||||||||||||| |||||||||||||||
Sbjct  1654  GAATTTGGGTATAGGGGCGAAAGACTAATCGAACCATCTGGTAGCTGGTTCCTGC  1708


>NW_020290505.1 Aspergillus heteromorphus CBS 117.55 chromosome Unknown BO70scaffold_100, 
whole genome shotgun sequence
Length=12478

 Score = 2497 bits (1352),  Expect = 0.0
 Identities = 1449/1495 (97%), Gaps = 9/1495 (1%)
 Strand=Plus/Minus

Query  1     CAAGGTTTCCGTAGGTGAACCTGCGGAAGGATCATTACCGAGTGCGGGTCCTT-TGGGCC  59
             |||||||||||||||||||||||||||||||||||||||||||||||||||||  |||||
Sbjct  8379  CAAGGTTTCCGTAGGTGAACCTGCGGAAGGATCATTACCGAGTGCGGGTCCTTCGGGGCC  8320

Query  60    CAACCTCCCATCCGTGTCTATTGTACCCTGTTGCTTCGGCGGGCCCGCCGCTTGTCGGCC  119
             |||||||||| |||||||||  ||||| ||||||||||||||||||||||| ||||||||
Sbjct  8319  CAACCTCCCACCCGTGTCTACCGTACCATGTTGCTTCGGCGGGCCCGCCGCCTGTCGGCC  8260

Query  120   GCCgggggggCGCCTCTGCCCCCCGGGCCCGTGCCCGCCGGAGACCCCAACACGAACACT  179
             |||||||||    ||||||||||||||||||||||||||| |||||||||||||||||||
Sbjct  8259  GCCGGGGGG----CTCTGCCCCCCGGGCCCGTGCCCGCCGAAGACCCCAACACGAACACT  8204

Query  180   GTCTGAAAGCGTGCAGTCTGAGTTGATTGAATGCAATCAGTTAAAACTTTCAACAATGGA  239
             |||||||||| |||||||||||||||||   |||||||||||||||||||||||||||||
Sbjct  8203  GTCTGAAAGCATGCAGTCTGAGTTGATTCTTTGCAATCAGTTAAAACTTTCAACAATGGA  8144

Query  240   TCTCTTGGTTCCGGCATCGATGAAGAACGCAGCGAAATGCGATAACTAATGTGAATTGCA  299
             ||||||||||||||||||||||||||||||||||||||||||||||||||||||||||||
Sbjct  8143  TCTCTTGGTTCCGGCATCGATGAAGAACGCAGCGAAATGCGATAACTAATGTGAATTGCA  8084

Query  300   GAATTCAGTGAATCATCGAGTCTTTGAACGCACATTGCGCCCCCTGGTATTCCGGGGGGC  359
             ||||||||||||||||||||||||||||||||||||||||||||||||||||||||||||
Sbjct  8083  GAATTCAGTGAATCATCGAGTCTTTGAACGCACATTGCGCCCCCTGGTATTCCGGGGGGC  8024

Query  360   ATGCCTGTCCGAGCGTCATTGCTGCCCTCAAGCCCGGCTTGTGTGTTGGGTCGCCGTCCC  419
             ||||||||||||||||||||||||||||||||||||||||||||||||||||| ||||||
Sbjct  8023  ATGCCTGTCCGAGCGTCATTGCTGCCCTCAAGCCCGGCTTGTGTGTTGGGTCGTCGTCCC  7964

Query  420   CCTCTCCGGGGGGACGGGCCCGAAAGGCAGCGGCGGCACCGCGTCCGATCCTCGAGCGTA  479
             || | | |||||||||||||||||||||||||||||||||||||||||||||||||||||
Sbjct  7963  CC-CCCGGGGGGGACGGGCCCGAAAGGCAGCGGCGGCACCGCGTCCGATCCTCGAGCGTA  7905

Query  480   TGGGGCTTTGTCACATGCTCTGTAGGATTGGCCGGCGCCTGCCGACGTTTTCCAACCATT  539
             ||||||||||||||  |||| ||||||  |||||||||||||||||  | |||||||| |
Sbjct  7904  TGGGGCTTTGTCACCCGCTCCGTAGGACCGGCCGGCGCCTGCCGAC-CTCTCCAACCA-T  7847

Query  540   CTTTCCAGGTTGACCTCGGATCAGGTAGGGATACCCGCTGAACTTAAGCATATCAATAAG  599
              |||||||||||||||||||||||||||||||||||||||||||||||||||||||||||
Sbjct  7846  -TTTCCAGGTTGACCTCGGATCAGGTAGGGATACCCGCTGAACTTAAGCATATCAATAAG  7788

Query  600   CGGAGGAAAAGAAACCAACCGGGATTGCCTCAGTAACGGCGAGTGAAGCGGCAAGAGCTC  659
             ||||||||||||||||||| ||||||||||||||||||||||||||||||||||||||||
Sbjct  7787  CGGAGGAAAAGAAACCAACAGGGATTGCCTCAGTAACGGCGAGTGAAGCGGCAAGAGCTC  7728

Query  660   AAATTTGAAAGCTGGCTCCTTCGGAGTCCGCATTGTAATTTGCAGAGGATGCTTTGGGTG  719
             |||||||||||||||| ||| ||| |||||| ||||||||||||||||||||||||||||
Sbjct  7727  AAATTTGAAAGCTGGCCCCTCCGGGGTCCGCGTTGTAATTTGCAGAGGATGCTTTGGGTG  7668

Query  720   CGGCCCCCGTCTAAGTGCCCTGGAACGGGCCGTCAGAGAGGGTGAGAATCCCGTCTTGGG  779
             ||||||||||||||||||||||||||||||||||||||||||||||||||||||||||||
Sbjct  7667  CGGCCCCCGTCTAAGTGCCCTGGAACGGGCCGTCAGAGAGGGTGAGAATCCCGTCTTGGG  7608

Query  780   CGGGGTGTCCGTGCCCGTGTAAAGCTCCTTCGACGAGTCGAGTTGTTTGGGAATGCAGCT  839
             ||||||||||||||||||||||||||||||||||||||||||||||||||||||||||||
Sbjct  7607  CGGGGTGTCCGTGCCCGTGTAAAGCTCCTTCGACGAGTCGAGTTGTTTGGGAATGCAGCT  7548

Query  840   CTAAATGGGTGGTAAATTTCATCTAAAGCTAAATACTGGCCGGAGACCGATAGCGCACAA  899
             ||||||||||||||||||||||||||||||||||||||||||||||||||||||||||||
Sbjct  7547  CTAAATGGGTGGTAAATTTCATCTAAAGCTAAATACTGGCCGGAGACCGATAGCGCACAA  7488

Query  900   GTAGAGTGATCGAAAGATGAAAAGCACTTTGAAAAGAGAGTTAAACAGCACGTGAAATTG  959
             ||||||||||||||||||||||||||||||||||||||||||||||||||||||||||||
Sbjct  7487  GTAGAGTGATCGAAAGATGAAAAGCACTTTGAAAAGAGAGTTAAACAGCACGTGAAATTG  7428

Query  960   TTGAAAGGGAAGCGCTTGCGACCAGACTCGCCCGCGGGGTTCAGCCGGCATTCGTGCCGG  1019
             ||||||||||||||||||||||||||||||||||||||||||||||||||||||||||||
Sbjct  7427  TTGAAAGGGAAGCGCTTGCGACCAGACTCGCCCGCGGGGTTCAGCCGGCATTCGTGCCGG  7368

Query  1020  TGTACTTCCCCGTGGGCGGGCCAGCGTCGGTTTGGGCGGCCGGTCAAAGGCCCCTGGAAT  1079
             ||||||||||||||||||||||||||||||||||||||||||||||||||||||||||||
Sbjct  7367  TGTACTTCCCCGTGGGCGGGCCAGCGTCGGTTTGGGCGGCCGGTCAAAGGCCCCTGGAAT  7308

Query  1080  GTAGTGCCCTCCGGGGCACCTTATAGCCAGGGGTGCAATGCGGCCAGCCTGGACCGAGGA  1139
             ||||||||||||||||||||||||||||||||||||||||||||||||| ||||||||||
Sbjct  7307  GTAGTGCCCTCCGGGGCACCTTATAGCCAGGGGTGCAATGCGGCCAGCCCGGACCGAGGA  7248

Query  1140  ACGCGCTTCGGCACGGACGCTGGCATAATGGTCGTAAACGACCCGTCTTGAAACACGGAC  1199
             |||||||||||| ||||||||||||||||||||| |||||||||||||||||||||||||
Sbjct  7247  ACGCGCTTCGGCTCGGACGCTGGCATAATGGTCGCAAACGACCCGTCTTGAAACACGGAC  7188

Query  1200  CAAGGAGTCTAACATCTACGCGAGTGTTCGGGTGTCAAACCCGTGCGCGCAGTGAAAGCG  1259
             ||||||||||||||||||||||||||||||||||||||||||||||||| ||||||||||
Sbjct  7187  CAAGGAGTCTAACATCTACGCGAGTGTTCGGGTGTCAAACCCGTGCGCGAAGTGAAAGCG  7128

Query  1260  AACGGAGGTGGGAGCCCCCTTGCGGGGCGCACCATCGACCGATCCTGATGTCTTCGGATG  1319
             |||||||||||||||||||| | |||||||||||||||||||||||||||||||||||||
Sbjct  7127  AACGGAGGTGGGAGCCCCCTCGTGGGGCGCACCATCGACCGATCCTGATGTCTTCGGATG  7068

Query  1320  GATTTGAGTAAGAGCGTAGCTGTGGGGACCCGAAAGATGGTGAACTATGCCTGAATAGGG  1379
             ||||||||||||||||||  ||||||||||||||||||||||||||||||||||||||||
Sbjct  7067  GATTTGAGTAAGAGCGTAAATGTGGGGACCCGAAAGATGGTGAACTATGCCTGAATAGGG  7008

Query  1380  CGAAGCCAGAGGAAACTCTGGTGGAGGCTCGCAGCGGTTCTGACGTGCAAATCGATCGTC  1439
              |||||||||||||||||||||||||||||||||||||||||||||||||||||||||||
Sbjct  7007  TGAAGCCAGAGGAAACTCTGGTGGAGGCTCGCAGCGGTTCTGACGTGCAAATCGATCGTC  6948

Query  1440  AAATTTGGGTATAGGGGCGAAAGACTAATCGAACCATCTAGTAGCTGGTTCCTGC  1494
              |||||||||||||||||||||||||||||||||||||| |||||||||||||||
Sbjct  6947  GAATTTGGGTATAGGGGCGAAAGACTAATCGAACCATCTGGTAGCTGGTTCCTGC  6893


 Score = 1094 bits (592),  Expect = 0.0
 Identities = 679/719 (94%), Gaps = 14/719 (2%)
 Strand=Plus/Minus

Query  1    CAAGGTTTCCGTAGGTGAACCTGCGGAAGGATCATTACCGAGTGCGGGTCCTT-TGGGCC  59
            |||||||||||||||||||||||||||||||||||||||||||||||||||||  |||||
Sbjct  708  CAAGGTTTCCGTAGGTGAACCTGCGGAAGGATCATTACCGAGTGCGGGTCCTTCGGGGCC  649

Query  60   CAACCTCCCATCCGTGTCTATTGTACCCTGTTGCTTCGGCGGGCCCGCCGCTTGTCGGCC  119
            |||||||||| |||||||||  ||||| ||||||||||||||||||||||| ||||||||
Sbjct  648  CAACCTCCCACCCGTGTCTACCGTACCATGTTGCTTCGGCGGGCCCGCCGCCTGTCGGCC  589

Query  120  GCCgggggggCGCCTCTGCCCCCCGGGCCCGTGCCCGCCGGAGACCCCAACACGAACACT  179
            |||||||||    ||||||||||||||||||||||||||| |||||||||||||||||||
Sbjct  588  GCCGGGGGG----CTCTGCCCCCCGGGCCCGTGCCCGCCGAAGACCCCAACACGAACACT  533

Query  180  GTCTGAAAGCGTGCAGTCTGAGTTGATTGAATGCAATCAGTTAAAACTTTCAACAATGGA  239
            |||||||||| |||||||||||||||||   |||||||||||||||||||||||||||||
Sbjct  532  GTCTGAAAGCATGCAGTCTGAGTTGATTCTTTGCAATCAGTTAAAACTTTCAACAATGGA  473

Query  240  TCTCTTGGTTCCGGCATCGATGAAGAACGCAGCGAAATGCGATAACTAATGTGAATTGCA  299
            ||||||||||||||||||||||||||||||||||||||||||||||||||||||||||||
Sbjct  472  TCTCTTGGTTCCGGCATCGATGAAGAACGCAGCGAAATGCGATAACTAATGTGAATTGCA  413

Query  300  GAATTCAGTGAATCATCGAGTCTTTGAACGCACATTGCGCCCCCTGGTATTCCGGGGGGC  359
            ||||||||||||||||||||||||||||||||||||||||||| ||||||||||||||||
Sbjct  412  GAATTCAGTGAATCATCGAGTCTTTGAACGCACATTGCGCCCC-TGGTATTCCGGGGGGC  354

Query  360  ATGCCTGTCCGAGCGTCATTGCTGCCCTCAAGCCCGGCTTGTGTGTTGGGTCGCCGTCCC  419
            ||||||||||||||||||||||||||||||||||||||||||||||||||||| ||||||
Sbjct  353  ATGCCTGTCCGAGCGTCATTGCTGCCCTCAAGCCCGGCTTGTGTGTTGGGTCGTCGTCCC  294

Query  420  CCTCTCCGGGGGGACGGGCCCGAAAGGCAGCGGCGGCACCGCGTCCGATCCTCGAGCGTA  479
            || | | |||||||||||||||||||||||||||||||||||||||||||||||||||||
Sbjct  293  CCCCCCGGGGGGGACGGGCCCGAAAGGCAGCGGCGGCACCGCGTCCGATCCTCGAGCGTA  234

Query  480  TGGGGCTTTGTCACATGCTCTGTAGGATTGGCCGGCGCCTGCCGACGTTTTCCAACCATT  539
            |||| |||||||||  |||| ||||||  ||||||||||||||||| | | |||||||| 
Sbjct  233  TGGG-CTTTGTCACCCGCTCCGTAGGACCGGCCGGCGCCTGCCGACCTCT-CCAACCAT-  177

Query  540  CTTTCCAGGTTGACCTCGGATCAGGTAGGGATACCCGCTGAACTTAAGCATATCAATAAG  599
             |||||||||||||||||||||||||||||||||||||||||||||||||||||||||||
Sbjct  176  -TTTCCAGGTTGACCTCGGATCAGGTAGGGATACCCGCTGAACTTAAGCATATCAATAAG  118

Query  600  CGGAGGAAAAGAAACCAACCGGGATTGCCTCAGTAACGGCGAGTGAAGCGGCAAGAGCTC  659
            ||||||||||||| ||||| ||||||||||||||||||||||||||||||||||||||||
Sbjct  117  CGGAGGAAAAGAA-CCAACAGGGATTGCCTCAGTAACGGCGAGTGAAGCGGCAAGAGCTC  59

Query  660  AAATTTGAAAGCTGGCTCCTTCGGAGTCCGCATTGTAATTT--GCAGAGGATGCTTTGG  716
            |||||||||||||||| ||| ||| |||||| |||||||||  ||||||||||||||||
Sbjct  58   AAATTTGAAAGCTGGC-CCTCCGGGGTCCGCGTTGTAATTTTTGCAGAGGATGCTTTGG  1


>NW_020290515.1 Aspergillus heteromorphus CBS 117.55 chromosome Unknown BO70scaffold_110, 
whole genome shotgun sequence
Length=7104

 Score = 2495 bits (1351),  Expect = 0.0
 Identities = 1449/1495 (97%), Gaps = 11/1495 (1%)
 Strand=Plus/Plus

Query  1     CAAGGTTTCCGTAGGTGAACCTGCGGAAGGATCATTACCGAGTGCGGGTCCTT-TGGGCC  59
             |||||||||||||||||||||||||||||||||||||||||||||||||||||  |||||
Sbjct  353   CAAGGTTTCCGTAGGTGAACCTGCGGAAGGATCATTACCGAGTGCGGGTCCTTCGGGGCC  412

Query  60    CAACCTCCCATCCGTGTCTATTGTACCCTGTTGCTTCGGCGGGCCCGCCGCTTGTCGGCC  119
             |||||||||| |||||||||  ||||| ||||||||||||||| ||||||| ||||||||
Sbjct  413   CAACCTCCCACCCGTGTCTACCGTACCATGTTGCTTCGGCGGG-CCGCCGCCTGTCGGCC  471

Query  120   GCCgggggggCGCCTCTGCCCCCCGGGCCCGTGCCCGCCGGAGACCCCAACACGAACACT  179
             |||||||||    ||||||||||||||||||||||||||| |||||||||||||||||||
Sbjct  472   GCCGGGGGG----CTCTGCCCCCCGGGCCCGTGCCCGCCGAAGACCCCAACACGAACACT  527

Query  180   GTCTGAAAGCGTGCAGTCTGAGTTGATTGAATGCAATCAGTTAAAACTTTCAACAATGGA  239
             |||||||||| |||||||||||||||||   |||||||||||||||||||||||||||||
Sbjct  528   GTCTGAAAGCATGCAGTCTGAGTTGATTCTTTGCAATCAGTTAAAACTTTCAACAATGGA  587

Query  240   TCTCTTGGTTCCGGCATCGATGAAGAACGCAGCGAAATGCGATAACTAATGTGAATTGCA  299
             ||||||||||||||||||||||||||||||||||||||||||||||||||||||||||||
Sbjct  588   TCTCTTGGTTCCGGCATCGATGAAGAACGCAGCGAAATGCGATAACTAATGTGAATTGCA  647

Query  300   GAATTCAGTGAATCATCGAGTCTTTGAACGCACATTGCGCCCCCTGGTATTCCGGGGGGC  359
             ||||||||||||||||||||||||||||||||||||||||||||||||||||||||||||
Sbjct  648   GAATTCAGTGAATCATCGAGTCTTTGAACGCACATTGCGCCCCCTGGTATTCCGGGGGGC  707

Query  360   ATGCCTGTCCGAGCGTCATTGCTGCCCTCAAGCCCGGCTTGTGTGTTGGGTCGCCGTCCC  419
             ||||||||||||||||||||||||||||||||||||||||||||||||||||| ||||||
Sbjct  708   ATGCCTGTCCGAGCGTCATTGCTGCCCTCAAGCCCGGCTTGTGTGTTGGGTCGTCGTCCC  767

Query  420   CCTCTCCGGGGGGACGGGCCCGAAAGGCAGCGGCGGCACCGCGTCCGATCCTCGAGCGTA  479
             || | |||||||||||||||||||||||||||||||||||||||||||||||||||||||
Sbjct  768   CC-C-CCGGGGGGACGGGCCCGAAAGGCAGCGGCGGCACCGCGTCCGATCCTCGAGCGTA  825

Query  480   TGGGGCTTTGTCACATGCTCTGTAGGATTGGCCGGCGCCTGCCGACGTTTTCCAACCATT  539
             ||||||||||||||  |||| ||||||  |||||||||||||||||  | |||||||| |
Sbjct  826   TGGGGCTTTGTCACCCGCTCCGTAGGACCGGCCGGCGCCTGCCGAC-CTCTCCAACCA-T  883

Query  540   CTTTCCAGGTTGACCTCGGATCAGGTAGGGATACCCGCTGAACTTAAGCATATCAATAAG  599
              |||||||||||||||||||||||||||||||||||||||||||||||||||||||||||
Sbjct  884   -TTTCCAGGTTGACCTCGGATCAGGTAGGGATACCCGCTGAACTTAAGCATATCAATAAG  942

Query  600   CGGAGGAAAAGAAACCAACCGGGATTGCCTCAGTAACGGCGAGTGAAGCGGCAAGAGCTC  659
             ||||||||||||||||||| ||||||||||||||||||||||||||||||||||||||||
Sbjct  943   CGGAGGAAAAGAAACCAACAGGGATTGCCTCAGTAACGGCGAGTGAAGCGGCAAGAGCTC  1002

Query  660   AAATTTGAAAGCTGGCTCCTTCGGAGTCCGCATTGTAATTTGCAGAGGATGCTTTGGGTG  719
             |||||||||||||||| ||| ||| |||||| ||||||||||||||||||||||||||||
Sbjct  1003  AAATTTGAAAGCTGGCCCCTCCGGGGTCCGCGTTGTAATTTGCAGAGGATGCTTTGGGTG  1062

Query  720   CGGCCCCCGTCTAAGTGCCCTGGAACGGGCCGTCAGAGAGGGTGAGAATCCCGTCTTGGG  779
             ||||||||||||||||||||||||||||||||||||||||||||||||||||||||||||
Sbjct  1063  CGGCCCCCGTCTAAGTGCCCTGGAACGGGCCGTCAGAGAGGGTGAGAATCCCGTCTTGGG  1122

Query  780   CGGGGTGTCCGTGCCCGTGTAAAGCTCCTTCGACGAGTCGAGTTGTTTGGGAATGCAGCT  839
             ||||||||||||||||||||||||||||||||||||||||||||||||||||||||||||
Sbjct  1123  CGGGGTGTCCGTGCCCGTGTAAAGCTCCTTCGACGAGTCGAGTTGTTTGGGAATGCAGCT  1182

Query  840   CTAAATGGGTGGTAAATTTCATCTAAAGCTAAATACTGGCCGGAGACCGATAGCGCACAA  899
             ||||||||||||||||||||||||||||||||||||||||||||||||||||||||||||
Sbjct  1183  CTAAATGGGTGGTAAATTTCATCTAAAGCTAAATACTGGCCGGAGACCGATAGCGCACAA  1242

Query  900   GTAGAGTGATCGAAAGATGAAAAGCACTTTGAAAAGAGAGTTAAACAGCACGTGAAATTG  959
             ||||||||||||||||||||||||||||||||||||||||||||||||||||||||||||
Sbjct  1243  GTAGAGTGATCGAAAGATGAAAAGCACTTTGAAAAGAGAGTTAAACAGCACGTGAAATTG  1302

Query  960   TTGAAAGGGAAGCGCTTGCGACCAGACTCGCCCGCGGGGTTCAGCCGGCATTCGTGCCGG  1019
             ||||||||||||||||||||||||||||||||||||||||||||||||||||||||||||
Sbjct  1303  TTGAAAGGGAAGCGCTTGCGACCAGACTCGCCCGCGGGGTTCAGCCGGCATTCGTGCCGG  1362

Query  1020  TGTACTTCCCCGTGGGCGGGCCAGCGTCGGTTTGGGCGGCCGGTCAAAGGCCCCTGGAAT  1079
             ||||||||||||||||||||||||||||||||||||||||||||||||||||||||||||
Sbjct  1363  TGTACTTCCCCGTGGGCGGGCCAGCGTCGGTTTGGGCGGCCGGTCAAAGGCCCCTGGAAT  1422

Query  1080  GTAGTGCCCTCCGGGGCACCTTATAGCCAGGGGTGCAATGCGGCCAGCCTGGACCGAGGA  1139
             ||||||||||||||||||||||||||||||||||||||||||||||||| ||||||||||
Sbjct  1423  GTAGTGCCCTCCGGGGCACCTTATAGCCAGGGGTGCAATGCGGCCAGCCCGGACCGAGGA  1482

Query  1140  ACGCGCTTCGGCACGGACGCTGGCATAATGGTCGTAAACGACCCGTCTTGAAACACGGAC  1199
             |||||||||||| ||||||||||||||||||||| |||||||||||||||||||||||||
Sbjct  1483  ACGCGCTTCGGCTCGGACGCTGGCATAATGGTCGCAAACGACCCGTCTTGAAACACGGAC  1542

Query  1200  CAAGGAGTCTAACATCTACGCGAGTGTTCGGGTGTCAAACCCGTGCGCGCAGTGAAAGCG  1259
             ||||||||||||||||||||||||||||||||||||||||||||||||| ||||||||||
Sbjct  1543  CAAGGAGTCTAACATCTACGCGAGTGTTCGGGTGTCAAACCCGTGCGCGAAGTGAAAGCG  1602

Query  1260  AACGGAGGTGGGAGCCCCCTTGCGGGGCGCACCATCGACCGATCCTGATGTCTTCGGATG  1319
             |||||||||||||||||||| | |||||||||||||||||||||||||||||||||||||
Sbjct  1603  AACGGAGGTGGGAGCCCCCTCGTGGGGCGCACCATCGACCGATCCTGATGTCTTCGGATG  1662

Query  1320  GATTTGAGTAAGAGCGTAGCTGTGGGGACCCGAAAGATGGTGAACTATGCCTGAATAGGG  1379
             ||||||||||||||||||  ||||||||||||||||||||||||||||||||||||||||
Sbjct  1663  GATTTGAGTAAGAGCGTAAATGTGGGGACCCGAAAGATGGTGAACTATGCCTGAATAGGG  1722

Query  1380  CGAAGCCAGAGGAAACTCTGGTGGAGGCTCGCAGCGGTTCTGACGTGCAAATCGATCGTC  1439
              |||||||||||||||||||||||||||||||||||||||||||||||||||||||||||
Sbjct  1723  TGAAGCCAGAGGAAACTCTGGTGGAGGCTCGCAGCGGTTCTGACGTGCAAATCGATCGTC  1782

Query  1440  AAATTTGGGTATAGGGGCGAAAGACTAATCGAACCATCTAGTAGCTGGTTCCTGC  1494
              |||||||||||||||||||||||||||||||||||||| |||||||||||||||
Sbjct  1783  GAATTTGGGTATAGGGGCGAAAGACTAATCGAACCATCTGGTAGCTGGTTCCTGC  1837


 Score = 1395 bits (755),  Expect = 0.0
 Identities = 787/802 (98%), Gaps = 4/802 (0%)
 Strand=Plus/Minus

Query  693   TGTAATTTGCAGAGGATGCTTTGGGTGCGGCCCCCGTCTAAGTGCCCTGGAACGGGCCGT  752
             |||||||||||||||||||||||||||||||||||||||||| |||||||||| ||||||
Sbjct  7104  TGTAATTTGCAGAGGATGCTTTGGGTGCGGCCCCCGTCTAAG-GCCCTGGAAC-GGCCGT  7047

Query  753   CAGAGAGGGTGAGAATCCCGTCTTGGGCGGGGTGTCCGTGCCCGTGTAAAGCTCCTTCGA  812
             |||||||||||||||||| ||||||||| |||||||||||||||||||||||||||||||
Sbjct  7046  CAGAGAGGGTGAGAATCC-GTCTTGGGC-GGGTGTCCGTGCCCGTGTAAAGCTCCTTCGA  6989

Query  813   CGAGTCGAGTTGTTTGGGAATGCAGCTCTAAATGGGTGGTAAATTTCATCTAAAGCTAAA  872
             ||||||||||||||||||||||||||||||||||||||||||||||||||||||||||||
Sbjct  6988  CGAGTCGAGTTGTTTGGGAATGCAGCTCTAAATGGGTGGTAAATTTCATCTAAAGCTAAA  6929

Query  873   TACTGGCCGGAGACCGATAGCGCACAAGTAGAGTGATCGAAAGATGAAAAGCACTTTGAA  932
             ||||||||||||||||||||||||||||||||||||||||||||||||||||||||||||
Sbjct  6928  TACTGGCCGGAGACCGATAGCGCACAAGTAGAGTGATCGAAAGATGAAAAGCACTTTGAA  6869

Query  933   AAGAGAGTTAAACAGCACGTGAAATTGTTGAAAGGGAAGCGCTTGCGACCAGACTCGCCC  992
             ||||||||||||||||||||||||||||||||||||||||||||||||||||||||||||
Sbjct  6868  AAGAGAGTTAAACAGCACGTGAAATTGTTGAAAGGGAAGCGCTTGCGACCAGACTCGCCC  6809

Query  993   GCGGGGTTCAGCCGGCATTCGTGCCGGTGTACTTCCCCGTGGGCGGGCCAGCGTCGGTTT  1052
             ||||||||||||||||||||||||||||||||||||||||||||||||||||||||||||
Sbjct  6808  GCGGGGTTCAGCCGGCATTCGTGCCGGTGTACTTCCCCGTGGGCGGGCCAGCGTCGGTTT  6749

Query  1053  GGGCGGCCGGTCAAAGGCCCCTGGAATGTAGTGCCCTCCGGGGCACCTTATAGCCAGGGG  1112
             ||||||||||||||||||||||||||||||||||||||||||||||||||||||||||||
Sbjct  6748  GGGCGGCCGGTCAAAGGCCCCTGGAATGTAGTGCCCTCCGGGGCACCTTATAGCCAGGGG  6689

Query  1113  TGCAATGCGGCCAGCCTGGACCGAGGAACGCGCTTCGGCACGGACGCTGGCATAATGGTC  1172
             |||||||||||||||| |||||||||||||||||||||| ||||||||||||||||||||
Sbjct  6688  TGCAATGCGGCCAGCCCGGACCGAGGAACGCGCTTCGGCTCGGACGCTGGCATAATGGTC  6629

Query  1173  GTAAACGACCCGTCTTGAAACACGGACCAAGGAGTCTAACATCTACGCGAGTGTTCGGGT  1232
             | ||||||||||||||||||||||||||||||||||||||||||||||||||||||||||
Sbjct  6628  GCAAACGACCCGTCTTGAAACACGGACCAAGGAGTCTAACATCTACGCGAGTGTTCGGGT  6569

Query  1233  GTCAAACCCGTGCGCGCAGTGAAAGCGAACGGAGGTGGGAGCCCCCTTGCGGGGCGCACC  1292
             |||||||||||||||| |||||||||||||||||||||||||||||| | ||||||||||
Sbjct  6568  GTCAAACCCGTGCGCGAAGTGAAAGCGAACGGAGGTGGGAGCCCCCTCGTGGGGCGCACC  6509

Query  1293  ATCGACCGATCCTGATGTCTTCGGATGGATTTGAGTAAGAGCGTAGCTGTGGGGACCCGA  1352
             |||||||||||||||||||||||||||||||||||||||||||||  |||||||||||||
Sbjct  6508  ATCGACCGATCCTGATGTCTTCGGATGGATTTGAGTAAGAGCGTAAATGTGGGGACCCGA  6449

Query  1353  AAGATGGTGAACTATGCCTGAATAGGGCGAAGCCAGAGGAAACTCTGGTGGAGGCTCGCA  1412
             ||||||||||||||||||||||||||| ||||||||||||||||||||||||||||||||
Sbjct  6448  AAGATGGTGAACTATGCCTGAATAGGGTGAAGCCAGAGGAAACTCTGGTGGAGGCTCGCA  6389

Query  1413  GCGGTTCTGACGTGCAAATCGATCGTCAAATTTGGGTATAGGGGCGAAAGACTAATCGAA  1472
             ||||||||||||||||||||||||||| ||||||||||||||||||||||||||||||||
Sbjct  6388  GCGGTTCTGACGTGCAAATCGATCGTCGAATTTGGGTATAGGGGCGAAAGACTAATCGAA  6329

Query  1473  CCATCTAGTAGCTGGTTCCTGC  1494
             |||||| |||||||||||||||
Sbjct  6328  CCATCTGGTAGCTGGTTCCTGC  6307


>NW_020290580.1 Aspergillus heteromorphus CBS 117.55 chromosome Unknown BO70scaffold_175, 
whole genome shotgun sequence
Length=3323

 Score = 2492 bits (1349),  Expect = 0.0
 Identities = 1448/1495 (97%), Gaps = 10/1495 (1%)
 Strand=Plus/Plus

Query  1     CAAGGTTTCCGTAGGTGAACCTGCGGAAGGATCATTACCGAGTGCGGGTCCTT-TGGGCC  59
             |||||||||||||||||||||||||||||||||||||||||||||||||||||  |||||
Sbjct  1117  CAAGGTTTCCGTAGGTGAACCTGCGGAAGGATCATTACCGAGTGCGGGTCCTTCGGGGCC  1176

Query  60    CAACCTCCCATCCGTGTCTATTGTACCCTGTTGCTTCGGCGGGCCCGCCGCTTGTCGGCC  119
             |||||||||| |||||||||  ||||| ||||||||||||||||||||||| ||||||||
Sbjct  1177  CAACCTCCCACCCGTGTCTACCGTACCATGTTGCTTCGGCGGGCCCGCCGCCTGTCGGCC  1236

Query  120   GCCgggggggCGCCTCTGCCCCCCGGGCCCGTGCCCGCCGGAGACCCCAACACGAACACT  179
             |||||||||    ||||||||||||||||||||||||||| |||||||||||||||||||
Sbjct  1237  GCCGGGGGG----CTCTGCCCCCCGGGCCCGTGCCCGCCGAAGACCCCAACACGAACACT  1292

Query  180   GTCTGAAAGCGTGCAGTCTGAGTTGATTGAATGCAATCAGTTAAAACTTTCAACAATGGA  239
             |||||||||| |||||||||||||||||   |||||||||||||||||||||||||||||
Sbjct  1293  GTCTGAAAGCATGCAGTCTGAGTTGATTCTTTGCAATCAGTTAAAACTTTCAACAATGGA  1352

Query  240   TCTCTTGGTTCCGGCATCGATGAAGAACGCAGCGAAATGCGATAACTAATGTGAATTGCA  299
             ||||||||||||||||||||||||||||||||||||||||||||||||||||||||||||
Sbjct  1353  TCTCTTGGTTCCGGCATCGATGAAGAACGCAGCGAAATGCGATAACTAATGTGAATTGCA  1412

Query  300   GAATTCAGTGAATCATCGAGTCTTTGAACGCACATTGCGCCCCCTGGTATTCCGGGGGGC  359
             ||||||||||||||||||||||||||||||||||||||||||||||||||||||||||||
Sbjct  1413  GAATTCAGTGAATCATCGAGTCTTTGAACGCACATTGCGCCCCCTGGTATTCCGGGGGGC  1472

Query  360   ATGCCTGTCCGAGCGTCATTGCTGCCCTCAAGCCCGGCTTGTGTGTTGGGTCGCCGTCCC  419
             ||||||||||||||||||||||||||||||||||||||||||||||||||||| ||||||
Sbjct  1473  ATGCCTGTCCGAGCGTCATTGCTGCCCTCAAGCCCGGCTTGTGTGTTGGGTCGTCGTCCC  1532

Query  420   CCTCTCCGGGGGGACGGGCCCGAAAGGCAGCGGCGGCACCGCGTCCGATCCTCGAGCGTA  479
             || | | |||||||||||||||||||||||||||||||||||||||||||||||||||||
Sbjct  1533  CC-CCCGGGGGGGACGGGCCCGAAAGGCAGCGGCGGCACCGCGTCCGATCCTCGAGCGTA  1591

Query  480   TGGGGCTTTGTCACATGCTCTGTAGGATTGGCCGGCGCCTGCCGACGTTTTCCAACCATT  539
             ||||||||||||||  |||| ||||||  |||||||||||||||||  | |||||||| |
Sbjct  1592  TGGGGCTTTGTCACCCGCTCCGTAGGACCGGCCGGCGCCTGCCGAC-CTCTCCAACCA-T  1649

Query  540   CTTTCCAGGTTGACCTCGGATCAGGTAGGGATACCCGCTGAACTTAAGCATATCAATAAG  599
              |||||||||||||||||||||||||||||||||||||||||||||||||||||||||||
Sbjct  1650  -TTTCCAGGTTGACCTCGGATCAGGTAGGGATACCCGCTGAACTTAAGCATATCAATAAG  1708

Query  600   CGGAGGAAAAGAAACCAACCGGGATTGCCTCAGTAACGGCGAGTGAAGCGGCAAGAGCTC  659
             ||||||||||||||||||| ||||||||||||||||||||||||||||||||||||||||
Sbjct  1709  CGGAGGAAAAGAAACCAACAGGGATTGCCTCAGTAACGGCGAGTGAAGCGGCAAGAGCTC  1768

Query  660   AAATTTGAAAGCTGGCTCCTTCGGAGTCCGCATTGTAATTTGCAGAGGATGCTTTGGGTG  719
             |||||||||||||||| ||| ||| |||||| ||||||||||||||||||||||||||||
Sbjct  1769  AAATTTGAAAGCTGGCCCCTCCGGGGTCCGCGTTGTAATTTGCAGAGGATGCTTTGGGTG  1828

Query  720   CGGCCCCCGTCTAAGTGCCCTGGAACGGGCCGTCAGAGAGGGTGAGAATCCCGTCTTGGG  779
             ||||||||||||||||||||||||||||||||||||||||||||||||||||||||||||
Sbjct  1829  CGGCCCCCGTCTAAGTGCCCTGGAACGGGCCGTCAGAGAGGGTGAGAATCCCGTCTTGGG  1888

Query  780   CGGGGTGTCCGTGCCCGTGTAAAGCTCCTTCGACGAGTCGAGTTGTTTGGGAATGCAGCT  839
             ||||||||||||||||||||||||||||||||||||||||||||||||||||||||||||
Sbjct  1889  CGGGGTGTCCGTGCCCGTGTAAAGCTCCTTCGACGAGTCGAGTTGTTTGGGAATGCAGCT  1948

Query  840   CTAAATGGGTGGTAAATTTCATCTAAAGCTAAATACTGGCCGGAGACCGATAGCGCACAA  899
             ||||||||||||||||||||||||||||||||||||||||||||||||||||||||||||
Sbjct  1949  CTAAATGGGTGGTAAATTTCATCTAAAGCTAAATACTGGCCGGAGACCGATAGCGCACAA  2008

Query  900   GTAGAGTGATCGAAAGATGAAAAGCACTTTGAAAAGAGAGTTAAACAGCACGTGAAATTG  959
             ||||||||||||||||||||||||||||||||||||||||||||||||||||||||||||
Sbjct  2009  GTAGAGTGATCGAAAGATGAAAAGCACTTTGAAAAGAGAGTTAAACAGCACGTGAAATTG  2068

Query  960   TTGAAAGGGAAGCGCTTGCGACCAGACTCGCCCGCGGGGTTCAGCCGGCATTCGTGCCGG  1019
             ||||||||||||||||||||||||||||||||||||||||||||||||||||||||||||
Sbjct  2069  TTGAAAGGGAAGCGCTTGCGACCAGACTCGCCCGCGGGGTTCAGCCGGCATTCGTGCCGG  2128

Query  1020  TGTACTTCCCCGTGGGCGGGCCAGCGTCGGTTTGGGCGGCCGGTCAAAGGCCCCTGGAAT  1079
             ||||||||||||||||||||||||||||||||||||||||||||||||||||||||||||
Sbjct  2129  TGTACTTCCCCGTGGGCGGGCCAGCGTCGGTTTGGGCGGCCGGTCAAAGGCCCCTGGAAT  2188

Query  1080  GTAGTGCCCTCCGGGGCACCTTATAGCCAGGGGTGCAATGCGGCCAGCCTGGACCGAGGA  1139
             ||||||||||||||||||||||||||||||||||||||||||||||||| ||||||||||
Sbjct  2189  GTAGTGCCCTCCGGGGCACCTTATAGCCAGGGGTGCAATGCGGCCAGCCCGGACCGAGGA  2248

Query  1140  ACGCGCTTCGGCACGGACGCTGGCATAATGGTCGTAAACGACCCGTCTTGAAACACGGAC  1199
             |||||||||||| ||||||||||||||||||||| |||||||||||||||||||||||||
Sbjct  2249  ACGCGCTTCGGCTCGGACGCTGGCATAATGGTCGCAAACGACCCGTCTTGAAACACGGAC  2308

Query  1200  CAAGGAGTCTAACATCTACGCGAGTGTTCGGGTGTCAAACCCGTGCGCGCAGTGAAAGCG  1259
             ||||||||||||||||||||||||||||||||||||||||||||||||| ||||||||||
Sbjct  2309  CAAGGAGTCTAACATCTACGCGAGTGTTCGGGTGTCAAACCCGTGCGCGAAGTGAAAGCG  2368

Query  1260  AACGGAGGTGGGAGCCCCCTTGCGGGGCGCACCATCGACCGATCCTGATGTCTTCGGATG  1319
             |||||||||||||| ||||| | |||||||||||||||||||||||||||||||||||||
Sbjct  2369  AACGGAGGTGGGAG-CCCCTCGTGGGGCGCACCATCGACCGATCCTGATGTCTTCGGATG  2427

Query  1320  GATTTGAGTAAGAGCGTAGCTGTGGGGACCCGAAAGATGGTGAACTATGCCTGAATAGGG  1379
             ||||||||||||||||||  ||||||||||||||||||||||||||||||||||||||||
Sbjct  2428  GATTTGAGTAAGAGCGTAAATGTGGGGACCCGAAAGATGGTGAACTATGCCTGAATAGGG  2487

Query  1380  CGAAGCCAGAGGAAACTCTGGTGGAGGCTCGCAGCGGTTCTGACGTGCAAATCGATCGTC  1439
              |||||||||||||||||||||||||||||||||||||||||||||||||||||||||||
Sbjct  2488  TGAAGCCAGAGGAAACTCTGGTGGAGGCTCGCAGCGGTTCTGACGTGCAAATCGATCGTC  2547

Query  1440  AAATTTGGGTATAGGGGCGAAAGACTAATCGAACCATCTAGTAGCTGGTTCCTGC  1494
              |||||||||||||||||||||||||||||||||||||| |||||||||||||||
Sbjct  2548  GAATTTGGGTATAGGGGCGAAAGACTAATCGAACCATCTGGTAGCTGGTTCCTGC  2602


>NW_020290575.1 Aspergillus heteromorphus CBS 117.55 chromosome Unknown BO70scaffold_170, 
whole genome shotgun sequence
Length=3418

 Score = 2492 bits (1349),  Expect = 0.0
 Identities = 1448/1495 (97%), Gaps = 10/1495 (1%)
 Strand=Plus/Minus

Query  1     CAAGGTTTCCGTAGGTGAACCTGCGGAAGGATCATTACCGAGTGCGGGTCCTT-TGGGCC  59
             |||||||||||||||||||||||||||||||||||||||||||||||||||||  |||||
Sbjct  3039  CAAGGTTTCCGTAGGTGAACCTGCGGAAGGATCATTACCGAGTGCGGGTCCTTCGGGGCC  2980

Query  60    CAACCTCCCATCCGTGTCTATTGTACCCTGTTGCTTCGGCGGGCCCGCCGCTTGTCGGCC  119
             |||||||||| |||||||||  ||||| ||||||||||||||||||||||| ||||||||
Sbjct  2979  CAACCTCCCACCCGTGTCTACCGTACCATGTTGCTTCGGCGGGCCCGCCGCCTGTCGGCC  2920

Query  120   GCCgggggggCGCCTCTGCCCCCCGGGCCCGTGCCCGCCGGAGACCCCAACACGAACACT  179
             |||||||||||   |||||||||||||||||||||||||| |||||||||||||||||||
Sbjct  2919  GCCGGGGGGGC---TCTGCCCCCCGGGCCCGTGCCCGCCGAAGACCCCAACACGAACACT  2863

Query  180   GTCTGAAAGCGTGCAGTCTGAGTTGATTGAATGCAATCAGTTAAAACTTTCAACAATGGA  239
             |||||||||| |||||||||||||||||   |||||||||||||||||||||||||||||
Sbjct  2862  GTCTGAAAGCATGCAGTCTGAGTTGATTCTTTGCAATCAGTTAAAACTTTCAACAATGGA  2803

Query  240   TCTCTTGGTTCCGGCATCGATGAAGAACGCAGCGAAATGCGATAACTAATGTGAATTGCA  299
             ||||||||||||||||||||||||||||||||||||||||||||||||||||||||||||
Sbjct  2802  TCTCTTGGTTCCGGCATCGATGAAGAACGCAGCGAAATGCGATAACTAATGTGAATTGCA  2743

Query  300   GAATTCAGTGAATCATCGAGTCTTTGAACGCACATTGCGCCCCCTGGTATTCCGGGGGGC  359
             |||||||||||||||||||||||||||||||||||||||||||||||||||||||||| |
Sbjct  2742  GAATTCAGTGAATCATCGAGTCTTTGAACGCACATTGCGCCCCCTGGTATTCCGGGGG-C  2684

Query  360   ATGCCTGTCCGAGCGTCATTGCTGCCCTCAAGCCCGGCTTGTGTGTTGGGTCGCCGTCCC  419
             ||||||||||||||||||||||||||||||||||||||||||||||||||||| ||||||
Sbjct  2683  ATGCCTGTCCGAGCGTCATTGCTGCCCTCAAGCCCGGCTTGTGTGTTGGGTCGTCGTCCC  2624

Query  420   CCTCTCCGGGGGGACGGGCCCGAAAGGCAGCGGCGGCACCGCGTCCGATCCTCGAGCGTA  479
             || | | |||||||||||||||||||||||||||||||||||||||||||||||||||||
Sbjct  2623  CC-CCCGGGGGGGACGGGCCCGAAAGGCAGCGGCGGCACCGCGTCCGATCCTCGAGCGTA  2565

Query  480   TGGGGCTTTGTCACATGCTCTGTAGGATTGGCCGGCGCCTGCCGACGTTTTCCAACCATT  539
             |||| |||||||||  |||| ||||||  |||||||||||||||||  | |||||||| |
Sbjct  2564  TGGG-CTTTGTCACCCGCTCCGTAGGACCGGCCGGCGCCTGCCGAC-CTCTCCAACCA-T  2508

Query  540   CTTTCCAGGTTGACCTCGGATCAGGTAGGGATACCCGCTGAACTTAAGCATATCAATAAG  599
              |||||||||||||||||||||||||||||||||||||||||||||||||||||||||||
Sbjct  2507  -TTTCCAGGTTGACCTCGGATCAGGTAGGGATACCCGCTGAACTTAAGCATATCAATAAG  2449

Query  600   CGGAGGAAAAGAAACCAACCGGGATTGCCTCAGTAACGGCGAGTGAAGCGGCAAGAGCTC  659
             ||||||||||||||||||| ||||||||||||||||||||||||||||||||||||||||
Sbjct  2448  CGGAGGAAAAGAAACCAACAGGGATTGCCTCAGTAACGGCGAGTGAAGCGGCAAGAGCTC  2389

Query  660   AAATTTGAAAGCTGGCTCCTTCGGAGTCCGCATTGTAATTTGCAGAGGATGCTTTGGGTG  719
             |||||||||||||||| ||| ||| |||||| ||||||||||||||||||||||||||||
Sbjct  2388  AAATTTGAAAGCTGGCCCCTCCGGGGTCCGCGTTGTAATTTGCAGAGGATGCTTTGGGTG  2329

Query  720   CGGCCCCCGTCTAAGTGCCCTGGAACGGGCCGTCAGAGAGGGTGAGAATCCCGTCTTGGG  779
             ||||||||||||||||||||||||||||||||||||||||||||||||||||||||||||
Sbjct  2328  CGGCCCCCGTCTAAGTGCCCTGGAACGGGCCGTCAGAGAGGGTGAGAATCCCGTCTTGGG  2269

Query  780   CGGGGTGTCCGTGCCCGTGTAAAGCTCCTTCGACGAGTCGAGTTGTTTGGGAATGCAGCT  839
             ||||||||||||||||||||||||||||||||||||||||||||||||||||||||||||
Sbjct  2268  CGGGGTGTCCGTGCCCGTGTAAAGCTCCTTCGACGAGTCGAGTTGTTTGGGAATGCAGCT  2209

Query  840   CTAAATGGGTGGTAAATTTCATCTAAAGCTAAATACTGGCCGGAGACCGATAGCGCACAA  899
             ||||||||||||||||||||||||||||||||||||||||||||||||||||||||||||
Sbjct  2208  CTAAATGGGTGGTAAATTTCATCTAAAGCTAAATACTGGCCGGAGACCGATAGCGCACAA  2149

Query  900   GTAGAGTGATCGAAAGATGAAAAGCACTTTGAAAAGAGAGTTAAACAGCACGTGAAATTG  959
             ||||||||||||||||||||||||||||||||||||||||||||||||||||||||||||
Sbjct  2148  GTAGAGTGATCGAAAGATGAAAAGCACTTTGAAAAGAGAGTTAAACAGCACGTGAAATTG  2089

Query  960   TTGAAAGGGAAGCGCTTGCGACCAGACTCGCCCGCGGGGTTCAGCCGGCATTCGTGCCGG  1019
             ||||||||||||||||||||||||||||||||||||||||||||||||||||||||||||
Sbjct  2088  TTGAAAGGGAAGCGCTTGCGACCAGACTCGCCCGCGGGGTTCAGCCGGCATTCGTGCCGG  2029

Query  1020  TGTACTTCCCCGTGGGCGGGCCAGCGTCGGTTTGGGCGGCCGGTCAAAGGCCCCTGGAAT  1079
             ||||||||||||||||||||||||||||||||||||||||||||||||||||||||||||
Sbjct  2028  TGTACTTCCCCGTGGGCGGGCCAGCGTCGGTTTGGGCGGCCGGTCAAAGGCCCCTGGAAT  1969

Query  1080  GTAGTGCCCTCCGGGGCACCTTATAGCCAGGGGTGCAATGCGGCCAGCCTGGACCGAGGA  1139
             ||||||||||||||||||||||||||||||||||||||||||||||||| ||||||||||
Sbjct  1968  GTAGTGCCCTCCGGGGCACCTTATAGCCAGGGGTGCAATGCGGCCAGCCCGGACCGAGGA  1909

Query  1140  ACGCGCTTCGGCACGGACGCTGGCATAATGGTCGTAAACGACCCGTCTTGAAACACGGAC  1199
             |||||||||||| ||||||||||||||||||||| |||||||||||||||||||||||||
Sbjct  1908  ACGCGCTTCGGCTCGGACGCTGGCATAATGGTCGCAAACGACCCGTCTTGAAACACGGAC  1849

Query  1200  CAAGGAGTCTAACATCTACGCGAGTGTTCGGGTGTCAAACCCGTGCGCGCAGTGAAAGCG  1259
             ||||||||||||||||||||||||||||||||||||||||||||||||| ||||||||||
Sbjct  1848  CAAGGAGTCTAACATCTACGCGAGTGTTCGGGTGTCAAACCCGTGCGCGAAGTGAAAGCG  1789

Query  1260  AACGGAGGTGGGAGCCCCCTTGCGGGGCGCACCATCGACCGATCCTGATGTCTTCGGATG  1319
             |||||||||||||||||||| | |||||||||||||||||||||||||||||||||||||
Sbjct  1788  AACGGAGGTGGGAGCCCCCTCGTGGGGCGCACCATCGACCGATCCTGATGTCTTCGGATG  1729

Query  1320  GATTTGAGTAAGAGCGTAGCTGTGGGGACCCGAAAGATGGTGAACTATGCCTGAATAGGG  1379
             ||||||||||||||||||  ||||||||||||||||||||||||||||||||||||||||
Sbjct  1728  GATTTGAGTAAGAGCGTAAATGTGGGGACCCGAAAGATGGTGAACTATGCCTGAATAGGG  1669

Query  1380  CGAAGCCAGAGGAAACTCTGGTGGAGGCTCGCAGCGGTTCTGACGTGCAAATCGATCGTC  1439
              |||||||||||||||||||||||||||||||||||||||||||||||||||||||||||
Sbjct  1668  TGAAGCCAGAGGAAACTCTGGTGGAGGCTCGCAGCGGTTCTGACGTGCAAATCGATCGTC  1609

Query  1440  AAATTTGGGTATAGGGGCGAAAGACTAATCGAACCATCTAGTAGCTGGTTCCTGC  1494
              |||||||||||||||||||||||||||||||||||||| |||||||||||||||
Sbjct  1608  GAATTTGGGTATAGGGGCGAAAGACTAATCGAACCATCTGGTAGCTGGTTCCTGC  1554


>NW_020290553.1 Aspergillus heteromorphus CBS 117.55 chromosome Unknown BO70scaffold_148, 
whole genome shotgun sequence
Length=4213

 Score = 2492 bits (1349),  Expect = 0.0
 Identities = 1448/1495 (97%), Gaps = 9/1495 (1%)
 Strand=Plus/Minus

Query  1     CAAGGTTTCCGTAGGTGAACCTGCGGAAGGATCATTACCGAGTGCGGGTCCTT-TGGGCC  59
             |||||||||||||||||||||||||||||||||||||||||||||||||||||  |||||
Sbjct  3205  CAAGGTTTCCGTAGGTGAACCTGCGGAAGGATCATTACCGAGTGCGGGTCCTTCGGGGCC  3146

Query  60    CAACCTCCCATCCGTGTCTATTGTACCCTGTTGCTTCGGCGGGCCCGCCGCTTGTCGGCC  119
             |||||||||| |||||||||  ||||| ||||||||||||||||||||||| ||||||||
Sbjct  3145  CAACCTCCCACCCGTGTCTACCGTACCATGTTGCTTCGGCGGGCCCGCCGCCTGTCGGCC  3086

Query  120   GCCgggggggCGCCTCTGCCCCCCGGGCCCGTGCCCGCCGGAGACCCCAACACGAACACT  179
             |||||||||    ||||| ||||||||||||||||||||| |||||||||||||||||||
Sbjct  3085  GCCGGGGGG----CTCTG-CCCCCGGGCCCGTGCCCGCCGAAGACCCCAACACGAACACT  3031

Query  180   GTCTGAAAGCGTGCAGTCTGAGTTGATTGAATGCAATCAGTTAAAACTTTCAACAATGGA  239
             |||||||||| |||||||||||||||||   |||||||||||||||||||||||||||||
Sbjct  3030  GTCTGAAAGCATGCAGTCTGAGTTGATTCTTTGCAATCAGTTAAAACTTTCAACAATGGA  2971

Query  240   TCTCTTGGTTCCGGCATCGATGAAGAACGCAGCGAAATGCGATAACTAATGTGAATTGCA  299
             ||||||||||||||||||||||||||||||||||||||||||||||||||||||||||||
Sbjct  2970  TCTCTTGGTTCCGGCATCGATGAAGAACGCAGCGAAATGCGATAACTAATGTGAATTGCA  2911

Query  300   GAATTCAGTGAATCATCGAGTCTTTGAACGCACATTGCGCCCCCTGGTATTCCGGGGGGC  359
             ||||||||||||||||||||||||||||||||||||||||||||||||||||||||||||
Sbjct  2910  GAATTCAGTGAATCATCGAGTCTTTGAACGCACATTGCGCCCCCTGGTATTCCGGGGGGC  2851

Query  360   ATGCCTGTCCGAGCGTCATTGCTGCCCTCAAGCCCGGCTTGTGTGTTGGGTCGCCGTCCC  419
             ||||||||||||||||||||||||||||||||||||||||||||||||||||| ||||||
Sbjct  2850  ATGCCTGTCCGAGCGTCATTGCTGCCCTCAAGCCCGGCTTGTGTGTTGGGTCGTCGTCCC  2791

Query  420   CCTCTCCGGGGGGACGGGCCCGAAAGGCAGCGGCGGCACCGCGTCCGATCCTCGAGCGTA  479
             || | | |||||||||||||||||||||||||||||||||||||||||||||||||||||
Sbjct  2790  CCCCCCGGGGGGGACGGGCCCGAAAGGCAGCGGCGGCACCGCGTCCGATCCTCGAGCGTA  2731

Query  480   TGGGGCTTTGTCACATGCTCTGTAGGATTGGCCGGCGCCTGCCGACGTTTTCCAACCATT  539
             ||||||||||||||  |||| ||||||  |||||||||||||||||  | |||||||| |
Sbjct  2730  TGGGGCTTTGTCACCCGCTCCGTAGGACCGGCCGGCGCCTGCCGAC-CTCTCCAACCA-T  2673

Query  540   CTTTCCAGGTTGACCTCGGATCAGGTAGGGATACCCGCTGAACTTAAGCATATCAATAAG  599
              |||||||||||||||||||||||||||||||||||||||||||||||||||||||||||
Sbjct  2672  -TTTCCAGGTTGACCTCGGATCAGGTAGGGATACCCGCTGAACTTAAGCATATCAATAAG  2614

Query  600   CGGAGGAAAAGAAACCAACCGGGATTGCCTCAGTAACGGCGAGTGAAGCGGCAAGAGCTC  659
             ||||||||||||||||||| ||||||||||||||||||||||||||||||||||||||||
Sbjct  2613  CGGAGGAAAAGAAACCAACAGGGATTGCCTCAGTAACGGCGAGTGAAGCGGCAAGAGCTC  2554

Query  660   AAATTTGAAAGCTGGCTCCTTCGGAGTCCGCATTGTAATTTGCAGAGGATGCTTTGGGTG  719
             |||||||||||||||| ||| ||| |||||| ||||||||||||||||||||||||||||
Sbjct  2553  AAATTTGAAAGCTGGCCCCTCCGGGGTCCGCGTTGTAATTTGCAGAGGATGCTTTGGGTG  2494

Query  720   CGGCCCCCGTCTAAGTGCCCTGGAACGGGCCGTCAGAGAGGGTGAGAATCCCGTCTTGGG  779
             ||||||||||||||||||||||||||||||||||||||||||||||||||||||||||||
Sbjct  2493  CGGCCCCCGTCTAAGTGCCCTGGAACGGGCCGTCAGAGAGGGTGAGAATCCCGTCTTGGG  2434

Query  780   CGGGGTGTCCGTGCCCGTGTAAAGCTCCTTCGACGAGTCGAGTTGTTTGGGAATGCAGCT  839
             ||||||||||||||||||||||||||||||||||||||||||||||||||||||||||||
Sbjct  2433  CGGGGTGTCCGTGCCCGTGTAAAGCTCCTTCGACGAGTCGAGTTGTTTGGGAATGCAGCT  2374

Query  840   CTAAATGGGTGGTAAATTTCATCTAAAGCTAAATACTGGCCGGAGACCGATAGCGCACAA  899
             ||||||||||||||||||||||||||||||||||||||||||||||||||||||||||||
Sbjct  2373  CTAAATGGGTGGTAAATTTCATCTAAAGCTAAATACTGGCCGGAGACCGATAGCGCACAA  2314

Query  900   GTAGAGTGATCGAAAGATGAAAAGCACTTTGAAAAGAGAGTTAAACAGCACGTGAAATTG  959
             ||||||||||||||||||||||||||||||||||||||||||||||||||||||||||||
Sbjct  2313  GTAGAGTGATCGAAAGATGAAAAGCACTTTGAAAAGAGAGTTAAACAGCACGTGAAATTG  2254

Query  960   TTGAAAGGGAAGCGCTTGCGACCAGACTCGCCCGCGGGGTTCAGCCGGCATTCGTGCCGG  1019
             ||||||||||||||||||||||||||||||||||||||||||||||||||||||||||||
Sbjct  2253  TTGAAAGGGAAGCGCTTGCGACCAGACTCGCCCGCGGGGTTCAGCCGGCATTCGTGCCGG  2194

Query  1020  TGTACTTCCCCGTGGGCGGGCCAGCGTCGGTTTGGGCGGCCGGTCAAAGGCCCCTGGAAT  1079
             ||||||||||||||||||||||||||||||||||||||||||||||||||||||||||||
Sbjct  2193  TGTACTTCCCCGTGGGCGGGCCAGCGTCGGTTTGGGCGGCCGGTCAAAGGCCCCTGGAAT  2134

Query  1080  GTAGTGCCCTCCGGGGCACCTTATAGCCAGGGGTGCAATGCGGCCAGCCTGGACCGAGGA  1139
             ||||||||||||||||||||||||||||||||||||||||||||||||| ||||||||||
Sbjct  2133  GTAGTGCCCTCCGGGGCACCTTATAGCCAGGGGTGCAATGCGGCCAGCCCGGACCGAGGA  2074

Query  1140  ACGCGCTTCGGCACGGACGCTGGCATAATGGTCGTAAACGACCCGTCTTGAAACACGGAC  1199
             |||||||||||| ||||||||||||||||||||| |||||||||||||||||||||||||
Sbjct  2073  ACGCGCTTCGGCTCGGACGCTGGCATAATGGTCGCAAACGACCCGTCTTGAAACACGGAC  2014

Query  1200  CAAGGAGTCTAACATCTACGCGAGTGTTCGGGTGTCAAACCCGTGCGCGCAGTGAAAGCG  1259
             ||||||||||||||||||||||||||||||||||||||||||||||||| ||||||||||
Sbjct  2013  CAAGGAGTCTAACATCTACGCGAGTGTTCGGGTGTCAAACCCGTGCGCGAAGTGAAAGCG  1954

Query  1260  AACGGAGGTGGGAGCCCCCTTGCGGGGCGCACCATCGACCGATCCTGATGTCTTCGGATG  1319
             |||||||||||||||||||| | |||||||||||||||||||||||||||||||||||||
Sbjct  1953  AACGGAGGTGGGAGCCCCCTCGTGGGGCGCACCATCGACCGATCCTGATGTCTTCGGATG  1894

Query  1320  GATTTGAGTAAGAGCGTAGCTGTGGGGACCCGAAAGATGGTGAACTATGCCTGAATAGGG  1379
             ||||||||||||||||||  ||||||||||||||||||||||||||||||||||||||||
Sbjct  1893  GATTTGAGTAAGAGCGTAAATGTGGGGACCCGAAAGATGGTGAACTATGCCTGAATAGGG  1834

Query  1380  CGAAGCCAGAGGAAACTCTGGTGGAGGCTCGCAGCGGTTCTGACGTGCAAATCGATCGTC  1439
              |||||||||||||||||||||||||||||||||||||||||||||||||||||||||||
Sbjct  1833  TGAAGCCAGAGGAAACTCTGGTGGAGGCTCGCAGCGGTTCTGACGTGCAAATCGATCGTC  1774

Query  1440  AAATTTGGGTATAGGGGCGAAAGACTAATCGAACCATCTAGTAGCTGGTTCCTGC  1494
              |||||||||||||||||||||||||||||||||||||| |||||||||||||||
Sbjct  1773  GAATTTGGGTATAGGGGCGAAAGACTAATCGAACCATCTGGTAGCTGGTTCCTGC  1719


>NW_020290529.1 Aspergillus heteromorphus CBS 117.55 chromosome Unknown BO70scaffold_124, 
whole genome shotgun sequence
Length=5459

 Score = 2492 bits (1349),  Expect = 0.0
 Identities = 1448/1495 (97%), Gaps = 9/1495 (1%)
 Strand=Plus/Minus

Query  1     CAAGGTTTCCGTAGGTGAACCTGCGGAAGGATCATTACCGAGTGCGGGTCCTT-TGGGCC  59
             |||||||||||||||||||||||||||||||||||||||||||||||||||||  |||||
Sbjct  4144  CAAGGTTTCCGTAGGTGAACCTGCGGAAGGATCATTACCGAGTGCGGGTCCTTCGGGGCC  4085

Query  60    CAACCTCCCATCCGTGTCTATTGTACCCTGTTGCTTCGGCGGGCCCGCCGCTTGTCGGCC  119
             |||||||||| |||||||||  ||||| ||||||||||||||||||||||| ||||||||
Sbjct  4084  CAACCTCCCACCCGTGTCTACCGTACCATGTTGCTTCGGCGGGCCCGCCGCCTGTCGGCC  4025

Query  120   GCCgggggggCGCCTCTGCCCCCCGGGCCCGTGCCCGCCGGAGACCCCAACACGAACACT  179
             |||||||||||   |||| ||||||||||||||||||||| |||||||||||||||||||
Sbjct  4024  GCCGGGGGGGC---TCTG-CCCCCGGGCCCGTGCCCGCCGAAGACCCCAACACGAACACT  3969

Query  180   GTCTGAAAGCGTGCAGTCTGAGTTGATTGAATGCAATCAGTTAAAACTTTCAACAATGGA  239
             |||||||||| |||||||||||||||||   |||||||||||||||||||||||||||||
Sbjct  3968  GTCTGAAAGCATGCAGTCTGAGTTGATTCTTTGCAATCAGTTAAAACTTTCAACAATGGA  3909

Query  240   TCTCTTGGTTCCGGCATCGATGAAGAACGCAGCGAAATGCGATAACTAATGTGAATTGCA  299
             ||||||||||||||||||||||||||||||||||||||||||||||||||||||||||||
Sbjct  3908  TCTCTTGGTTCCGGCATCGATGAAGAACGCAGCGAAATGCGATAACTAATGTGAATTGCA  3849

Query  300   GAATTCAGTGAATCATCGAGTCTTTGAACGCACATTGCGCCCCCTGGTATTCCGGGGGGC  359
             ||||||||||||||||||||||||||||||||||||||||||||||||||||||||||||
Sbjct  3848  GAATTCAGTGAATCATCGAGTCTTTGAACGCACATTGCGCCCCCTGGTATTCCGGGGGGC  3789

Query  360   ATGCCTGTCCGAGCGTCATTGCTGCCCTCAAGCCCGGCTTGTGTGTTGGGTCGCCGTCCC  419
             ||||||||||||||||||||||||||||||||||||||||||||||||||||| ||||||
Sbjct  3788  ATGCCTGTCCGAGCGTCATTGCTGCCCTCAAGCCCGGCTTGTGTGTTGGGTCGTCGTCCC  3729

Query  420   CCTCTCCGGGGGGACGGGCCCGAAAGGCAGCGGCGGCACCGCGTCCGATCCTCGAGCGTA  479
             || | | |||||||||||||||||||||||||||||||||||||||||||||||||||||
Sbjct  3728  CCCCCCGGGGGGGACGGGCCCGAAAGGCAGCGGCGGCACCGCGTCCGATCCTCGAGCGTA  3669

Query  480   TGGGGCTTTGTCACATGCTCTGTAGGATTGGCCGGCGCCTGCCGACGTTTTCCAACCATT  539
             ||||||||||||||  |||| ||||||  |||||||||||||||||  | |||||||| |
Sbjct  3668  TGGGGCTTTGTCACCCGCTCCGTAGGACCGGCCGGCGCCTGCCGAC-CTCTCCAACCA-T  3611

Query  540   CTTTCCAGGTTGACCTCGGATCAGGTAGGGATACCCGCTGAACTTAAGCATATCAATAAG  599
              |||||||||||||||||||||||||||||||||||||||||||||||||||||||||||
Sbjct  3610  -TTTCCAGGTTGACCTCGGATCAGGTAGGGATACCCGCTGAACTTAAGCATATCAATAAG  3552

Query  600   CGGAGGAAAAGAAACCAACCGGGATTGCCTCAGTAACGGCGAGTGAAGCGGCAAGAGCTC  659
             ||||||||||||||||||| ||||||||||||||||||||||||||||||||||||||||
Sbjct  3551  CGGAGGAAAAGAAACCAACAGGGATTGCCTCAGTAACGGCGAGTGAAGCGGCAAGAGCTC  3492

Query  660   AAATTTGAAAGCTGGCTCCTTCGGAGTCCGCATTGTAATTTGCAGAGGATGCTTTGGGTG  719
             |||||||||||||||| ||| ||| |||||| ||||||||||||||||||||||||||||
Sbjct  3491  AAATTTGAAAGCTGGCCCCTCCGGGGTCCGCGTTGTAATTTGCAGAGGATGCTTTGGGTG  3432

Query  720   CGGCCCCCGTCTAAGTGCCCTGGAACGGGCCGTCAGAGAGGGTGAGAATCCCGTCTTGGG  779
             ||||||| ||||||||||||||||||||||||||||||||||||||||||||||||||||
Sbjct  3431  CGGCCCC-GTCTAAGTGCCCTGGAACGGGCCGTCAGAGAGGGTGAGAATCCCGTCTTGGG  3373

Query  780   CGGGGTGTCCGTGCCCGTGTAAAGCTCCTTCGACGAGTCGAGTTGTTTGGGAATGCAGCT  839
             ||||||||||||||||||||||||||||||||||||||||||||||||||||||||||||
Sbjct  3372  CGGGGTGTCCGTGCCCGTGTAAAGCTCCTTCGACGAGTCGAGTTGTTTGGGAATGCAGCT  3313

Query  840   CTAAATGGGTGGTAAATTTCATCTAAAGCTAAATACTGGCCGGAGACCGATAGCGCACAA  899
             ||||||||||||||||||||||||||||||||||||||||||||||||||||||||||||
Sbjct  3312  CTAAATGGGTGGTAAATTTCATCTAAAGCTAAATACTGGCCGGAGACCGATAGCGCACAA  3253

Query  900   GTAGAGTGATCGAAAGATGAAAAGCACTTTGAAAAGAGAGTTAAACAGCACGTGAAATTG  959
             ||||||||||||||||||||||||||||||||||||||||||||||||||||||||||||
Sbjct  3252  GTAGAGTGATCGAAAGATGAAAAGCACTTTGAAAAGAGAGTTAAACAGCACGTGAAATTG  3193

Query  960   TTGAAAGGGAAGCGCTTGCGACCAGACTCGCCCGCGGGGTTCAGCCGGCATTCGTGCCGG  1019
             ||||||||||||||||||||||||||||||||||||||||||||||||||||||||||||
Sbjct  3192  TTGAAAGGGAAGCGCTTGCGACCAGACTCGCCCGCGGGGTTCAGCCGGCATTCGTGCCGG  3133

Query  1020  TGTACTTCCCCGTGGGCGGGCCAGCGTCGGTTTGGGCGGCCGGTCAAAGGCCCCTGGAAT  1079
             ||||||||||||||||||||||||||||||||||||||||||||||||||||||||||||
Sbjct  3132  TGTACTTCCCCGTGGGCGGGCCAGCGTCGGTTTGGGCGGCCGGTCAAAGGCCCCTGGAAT  3073

Query  1080  GTAGTGCCCTCCGGGGCACCTTATAGCCAGGGGTGCAATGCGGCCAGCCTGGACCGAGGA  1139
             ||||||||||||||||||||||||||||||||||||||||||||||||| ||||||||||
Sbjct  3072  GTAGTGCCCTCCGGGGCACCTTATAGCCAGGGGTGCAATGCGGCCAGCCCGGACCGAGGA  3013

Query  1140  ACGCGCTTCGGCACGGACGCTGGCATAATGGTCGTAAACGACCCGTCTTGAAACACGGAC  1199
             |||||||||||| ||||||||||||||||||||| |||||||||||||||||||||||||
Sbjct  3012  ACGCGCTTCGGCTCGGACGCTGGCATAATGGTCGCAAACGACCCGTCTTGAAACACGGAC  2953

Query  1200  CAAGGAGTCTAACATCTACGCGAGTGTTCGGGTGTCAAACCCGTGCGCGCAGTGAAAGCG  1259
             ||||||||||||||||||||||||||||||||||||||||||||||||| ||||||||||
Sbjct  2952  CAAGGAGTCTAACATCTACGCGAGTGTTCGGGTGTCAAACCCGTGCGCGAAGTGAAAGCG  2893

Query  1260  AACGGAGGTGGGAGCCCCCTTGCGGGGCGCACCATCGACCGATCCTGATGTCTTCGGATG  1319
             |||||||||||||||||||| | |||||||||||||||||||||||||||||||||||||
Sbjct  2892  AACGGAGGTGGGAGCCCCCTCGTGGGGCGCACCATCGACCGATCCTGATGTCTTCGGATG  2833

Query  1320  GATTTGAGTAAGAGCGTAGCTGTGGGGACCCGAAAGATGGTGAACTATGCCTGAATAGGG  1379
             ||||||||||||||||||  ||||||||||||||||||||||||||||||||||||||||
Sbjct  2832  GATTTGAGTAAGAGCGTAAATGTGGGGACCCGAAAGATGGTGAACTATGCCTGAATAGGG  2773

Query  1380  CGAAGCCAGAGGAAACTCTGGTGGAGGCTCGCAGCGGTTCTGACGTGCAAATCGATCGTC  1439
              |||||||||||||||||||||||||||||||||||||||||||||||||||||||||||
Sbjct  2772  TGAAGCCAGAGGAAACTCTGGTGGAGGCTCGCAGCGGTTCTGACGTGCAAATCGATCGTC  2713

Query  1440  AAATTTGGGTATAGGGGCGAAAGACTAATCGAACCATCTAGTAGCTGGTTCCTGC  1494
              |||||||||||||||||||||||||||||||||||||| |||||||||||||||
Sbjct  2712  GAATTTGGGTATAGGGGCGAAAGACTAATCGAACCATCTGGTAGCTGGTTCCTGC  2658


>NW_020290522.1 Aspergillus heteromorphus CBS 117.55 chromosome Unknown BO70scaffold_117, 
whole genome shotgun sequence
Length=5948

 Score = 2492 bits (1349),  Expect = 0.0
 Identities = 1448/1495 (97%), Gaps = 9/1495 (1%)
 Strand=Plus/Plus

Query  1     CAAGGTTTCCGTAGGTGAACCTGCGGAAGGATCATTACCGAGTGCGGGTCCTT-TGGGCC  59
             |||||||||||||||||||||||||||||||||||||||||||||||||||||  |||||
Sbjct  1279  CAAGGTTTCCGTAGGTGAACCTGCGGAAGGATCATTACCGAGTGCGGGTCCTTCGGGGCC  1338

Query  60    CAACCTCCCATCCGTGTCTATTGTACCCTGTTGCTTCGGCGGGCCCGCCGCTTGTCGGCC  119
             |||||||||| |||||||||  ||||| ||||||||||||||||||||||| ||||||||
Sbjct  1339  CAACCTCCCACCCGTGTCTACCGTACCATGTTGCTTCGGCGGGCCCGCCGCCTGTCGGCC  1398

Query  120   GCCgggggggCGCCTCTGCCCCCCGGGCCCGTGCCCGCCGGAGACCCCAACACGAACACT  179
             |||||||||    ||||| ||||||||||||||||||||| |||||||||||||||||||
Sbjct  1399  GCCGGGGGG----CTCTG-CCCCCGGGCCCGTGCCCGCCGAAGACCCCAACACGAACACT  1453

Query  180   GTCTGAAAGCGTGCAGTCTGAGTTGATTGAATGCAATCAGTTAAAACTTTCAACAATGGA  239
             |||||||||| |||||||||||||||||   |||||||||||||||||||||||||||||
Sbjct  1454  GTCTGAAAGCATGCAGTCTGAGTTGATTCTTTGCAATCAGTTAAAACTTTCAACAATGGA  1513

Query  240   TCTCTTGGTTCCGGCATCGATGAAGAACGCAGCGAAATGCGATAACTAATGTGAATTGCA  299
             ||||||||||||||||||||||||||||||||||||||||||||||||||||||||||||
Sbjct  1514  TCTCTTGGTTCCGGCATCGATGAAGAACGCAGCGAAATGCGATAACTAATGTGAATTGCA  1573

Query  300   GAATTCAGTGAATCATCGAGTCTTTGAACGCACATTGCGCCCCCTGGTATTCCGGGGGGC  359
             ||||||||||||||||||||||||||||||||||||||||||||||||||||||||||||
Sbjct  1574  GAATTCAGTGAATCATCGAGTCTTTGAACGCACATTGCGCCCCCTGGTATTCCGGGGGGC  1633

Query  360   ATGCCTGTCCGAGCGTCATTGCTGCCCTCAAGCCCGGCTTGTGTGTTGGGTCGCCGTCCC  419
             ||||||||||||||||||||||||||||||||||||||||||||||||||||| ||||||
Sbjct  1634  ATGCCTGTCCGAGCGTCATTGCTGCCCTCAAGCCCGGCTTGTGTGTTGGGTCGTCGTCCC  1693

Query  420   CCTCTCCGGGGGGACGGGCCCGAAAGGCAGCGGCGGCACCGCGTCCGATCCTCGAGCGTA  479
             || | | |||||||||||||||||||||||||||||||||||||||||||||||||||||
Sbjct  1694  CCCCCCGGGGGGGACGGGCCCGAAAGGCAGCGGCGGCACCGCGTCCGATCCTCGAGCGTA  1753

Query  480   TGGGGCTTTGTCACATGCTCTGTAGGATTGGCCGGCGCCTGCCGACGTTTTCCAACCATT  539
             ||||||||||||||  |||| ||||||  |||||||||||||||||  | |||||||| |
Sbjct  1754  TGGGGCTTTGTCACCCGCTCCGTAGGACCGGCCGGCGCCTGCCGAC-CTCTCCAACCA-T  1811

Query  540   CTTTCCAGGTTGACCTCGGATCAGGTAGGGATACCCGCTGAACTTAAGCATATCAATAAG  599
              |||||||||||||||||||||||||||||||||||||||||||||||||||||||||||
Sbjct  1812  -TTTCCAGGTTGACCTCGGATCAGGTAGGGATACCCGCTGAACTTAAGCATATCAATAAG  1870

Query  600   CGGAGGAAAAGAAACCAACCGGGATTGCCTCAGTAACGGCGAGTGAAGCGGCAAGAGCTC  659
             ||||||||||||||||||| ||||||||||||||||||||||||||||||||||||||||
Sbjct  1871  CGGAGGAAAAGAAACCAACAGGGATTGCCTCAGTAACGGCGAGTGAAGCGGCAAGAGCTC  1930

Query  660   AAATTTGAAAGCTGGCTCCTTCGGAGTCCGCATTGTAATTTGCAGAGGATGCTTTGGGTG  719
             |||||||||||||||| ||| ||| |||||| ||||||||||||||||||||||||||||
Sbjct  1931  AAATTTGAAAGCTGGCCCCTCCGGGGTCCGCGTTGTAATTTGCAGAGGATGCTTTGGGTG  1990

Query  720   CGGCCCCCGTCTAAGTGCCCTGGAACGGGCCGTCAGAGAGGGTGAGAATCCCGTCTTGGG  779
             ||||||||||||||||||||||||||||||||||||||||||||||||||||||||||||
Sbjct  1991  CGGCCCCCGTCTAAGTGCCCTGGAACGGGCCGTCAGAGAGGGTGAGAATCCCGTCTTGGG  2050

Query  780   CGGGGTGTCCGTGCCCGTGTAAAGCTCCTTCGACGAGTCGAGTTGTTTGGGAATGCAGCT  839
             ||||||||||||||||||||||||||||||||||||||||||||||||||||||||||||
Sbjct  2051  CGGGGTGTCCGTGCCCGTGTAAAGCTCCTTCGACGAGTCGAGTTGTTTGGGAATGCAGCT  2110

Query  840   CTAAATGGGTGGTAAATTTCATCTAAAGCTAAATACTGGCCGGAGACCGATAGCGCACAA  899
             ||||||||||||||||||||||||||||||||||||||||||||||||||||||||||||
Sbjct  2111  CTAAATGGGTGGTAAATTTCATCTAAAGCTAAATACTGGCCGGAGACCGATAGCGCACAA  2170

Query  900   GTAGAGTGATCGAAAGATGAAAAGCACTTTGAAAAGAGAGTTAAACAGCACGTGAAATTG  959
             ||||||||||||||||||||||||||||||||||||||||||||||||||||||||||||
Sbjct  2171  GTAGAGTGATCGAAAGATGAAAAGCACTTTGAAAAGAGAGTTAAACAGCACGTGAAATTG  2230

Query  960   TTGAAAGGGAAGCGCTTGCGACCAGACTCGCCCGCGGGGTTCAGCCGGCATTCGTGCCGG  1019
             ||||||||||||||||||||||||||||||||||||||||||||||||||||||||||||
Sbjct  2231  TTGAAAGGGAAGCGCTTGCGACCAGACTCGCCCGCGGGGTTCAGCCGGCATTCGTGCCGG  2290

Query  1020  TGTACTTCCCCGTGGGCGGGCCAGCGTCGGTTTGGGCGGCCGGTCAAAGGCCCCTGGAAT  1079
             ||||||||||||||||||||||||||||||||||||||||||||||||||||||||||||
Sbjct  2291  TGTACTTCCCCGTGGGCGGGCCAGCGTCGGTTTGGGCGGCCGGTCAAAGGCCCCTGGAAT  2350

Query  1080  GTAGTGCCCTCCGGGGCACCTTATAGCCAGGGGTGCAATGCGGCCAGCCTGGACCGAGGA  1139
             ||||||||||||||||||||||||||||||||||||||||||||||||| ||||||||||
Sbjct  2351  GTAGTGCCCTCCGGGGCACCTTATAGCCAGGGGTGCAATGCGGCCAGCCCGGACCGAGGA  2410

Query  1140  ACGCGCTTCGGCACGGACGCTGGCATAATGGTCGTAAACGACCCGTCTTGAAACACGGAC  1199
             |||||||||||| ||||||||||||||||||||| |||||||||||||||||||||||||
Sbjct  2411  ACGCGCTTCGGCTCGGACGCTGGCATAATGGTCGCAAACGACCCGTCTTGAAACACGGAC  2470

Query  1200  CAAGGAGTCTAACATCTACGCGAGTGTTCGGGTGTCAAACCCGTGCGCGCAGTGAAAGCG  1259
             ||||||||||||||||||||||||||||||||||||||||||||||||| ||||||||||
Sbjct  2471  CAAGGAGTCTAACATCTACGCGAGTGTTCGGGTGTCAAACCCGTGCGCGAAGTGAAAGCG  2530

Query  1260  AACGGAGGTGGGAGCCCCCTTGCGGGGCGCACCATCGACCGATCCTGATGTCTTCGGATG  1319
             |||||||||||||||||||| | |||||||||||||||||||||||||||||||||||||
Sbjct  2531  AACGGAGGTGGGAGCCCCCTCGTGGGGCGCACCATCGACCGATCCTGATGTCTTCGGATG  2590

Query  1320  GATTTGAGTAAGAGCGTAGCTGTGGGGACCCGAAAGATGGTGAACTATGCCTGAATAGGG  1379
             ||||||||||||||||||  ||||||||||||||||||||||||||||||||||||||||
Sbjct  2591  GATTTGAGTAAGAGCGTAAATGTGGGGACCCGAAAGATGGTGAACTATGCCTGAATAGGG  2650

Query  1380  CGAAGCCAGAGGAAACTCTGGTGGAGGCTCGCAGCGGTTCTGACGTGCAAATCGATCGTC  1439
              |||||||||||||||||||||||||||||||||||||||||||||||||||||||||||
Sbjct  2651  TGAAGCCAGAGGAAACTCTGGTGGAGGCTCGCAGCGGTTCTGACGTGCAAATCGATCGTC  2710

Query  1440  AAATTTGGGTATAGGGGCGAAAGACTAATCGAACCATCTAGTAGCTGGTTCCTGC  1494
              |||||||||||||||||||||||||||||||||||||| |||||||||||||||
Sbjct  2711  GAATTTGGGTATAGGGGCGAAAGACTAATCGAACCATCTGGTAGCTGGTTCCTGC  2765


>NW_020290583.1 Aspergillus heteromorphus CBS 117.55 chromosome Unknown BO70scaffold_178, 
whole genome shotgun sequence
Length=3270

 Score = 2490 bits (1348),  Expect = 0.0
 Identities = 1448/1495 (97%), Gaps = 11/1495 (1%)
 Strand=Plus/Plus

Query  1     CAAGGTTTCCGTAGGTGAACCTGCGGAAGGATCATTACCGAGTGCGGGTCCTT-TGGGCC  59
             |||||||||||||||||||||||||||||||||||||||||||||||||||||  |||||
Sbjct  861   CAAGGTTTCCGTAGGTGAACCTGCGGAAGGATCATTACCGAGTGCGGGTCCTTCGGGGCC  920

Query  60    CAACCTCCCATCCGTGTCTATTGTACCCTGTTGCTTCGGCGGGCCCGCCGCTTGTCGGCC  119
             |||||||||| |||||||||  ||||| ||||||||||||||||||||||| ||||||||
Sbjct  921   CAACCTCCCACCCGTGTCTACCGTACCATGTTGCTTCGGCGGGCCCGCCGCCTGTCGGCC  980

Query  120   GCCgggggggCGCCTCTGCCCCCCGGGCCCGTGCCCGCCGGAGACCCCAACACGAACACT  179
             |||||||||    ||||| ||||| ||||||||||||||| |||||||||||||||||||
Sbjct  981   GCCGGGGGG----CTCTG-CCCCC-GGCCCGTGCCCGCCGAAGACCCCAACACGAACACT  1034

Query  180   GTCTGAAAGCGTGCAGTCTGAGTTGATTGAATGCAATCAGTTAAAACTTTCAACAATGGA  239
             |||||||||| |||||||||||||||||   |||||||||||||||||||||||||||||
Sbjct  1035  GTCTGAAAGCATGCAGTCTGAGTTGATTCTTTGCAATCAGTTAAAACTTTCAACAATGGA  1094

Query  240   TCTCTTGGTTCCGGCATCGATGAAGAACGCAGCGAAATGCGATAACTAATGTGAATTGCA  299
             ||||||||||||||||||||||||||||||||||||||||||||||||||||||||||||
Sbjct  1095  TCTCTTGGTTCCGGCATCGATGAAGAACGCAGCGAAATGCGATAACTAATGTGAATTGCA  1154

Query  300   GAATTCAGTGAATCATCGAGTCTTTGAACGCACATTGCGCCCCCTGGTATTCCGGGGGGC  359
             ||||||||||||||||||||||||||||||||||||||||||||||||||||||||||||
Sbjct  1155  GAATTCAGTGAATCATCGAGTCTTTGAACGCACATTGCGCCCCCTGGTATTCCGGGGGGC  1214

Query  360   ATGCCTGTCCGAGCGTCATTGCTGCCCTCAAGCCCGGCTTGTGTGTTGGGTCGCCGTCCC  419
             ||||||||||||||||||||||||||||||||||||||||||||||||||||| ||||||
Sbjct  1215  ATGCCTGTCCGAGCGTCATTGCTGCCCTCAAGCCCGGCTTGTGTGTTGGGTCGTCGTCCC  1274

Query  420   CCTCTCCGGGGGGACGGGCCCGAAAGGCAGCGGCGGCACCGCGTCCGATCCTCGAGCGTA  479
             || | |||||||||||||||||||||||||||||||||||||||||||||||||||||||
Sbjct  1275  CC-CCCCGGGGGGACGGGCCCGAAAGGCAGCGGCGGCACCGCGTCCGATCCTCGAGCGTA  1333

Query  480   TGGGGCTTTGTCACATGCTCTGTAGGATTGGCCGGCGCCTGCCGACGTTTTCCAACCATT  539
             ||||||||||||||  |||| ||||||  |||||||||||||||||  | |||||||| |
Sbjct  1334  TGGGGCTTTGTCACCCGCTCCGTAGGACCGGCCGGCGCCTGCCGAC-CTCTCCAACCA-T  1391

Query  540   CTTTCCAGGTTGACCTCGGATCAGGTAGGGATACCCGCTGAACTTAAGCATATCAATAAG  599
              |||||||||||||||||||||||||||||||||||||||||||||||||||||||||||
Sbjct  1392  -TTTCCAGGTTGACCTCGGATCAGGTAGGGATACCCGCTGAACTTAAGCATATCAATAAG  1450

Query  600   CGGAGGAAAAGAAACCAACCGGGATTGCCTCAGTAACGGCGAGTGAAGCGGCAAGAGCTC  659
             ||||||||||||||||||| ||||||||||||||||||||||||||||||||||||||||
Sbjct  1451  CGGAGGAAAAGAAACCAACAGGGATTGCCTCAGTAACGGCGAGTGAAGCGGCAAGAGCTC  1510

Query  660   AAATTTGAAAGCTGGCTCCTTCGGAGTCCGCATTGTAATTTGCAGAGGATGCTTTGGGTG  719
             |||||||||||||||| ||| ||| |||||| ||||||||||||||||||||||||||||
Sbjct  1511  AAATTTGAAAGCTGGCCCCTCCGGGGTCCGCGTTGTAATTTGCAGAGGATGCTTTGGGTG  1570

Query  720   CGGCCCCCGTCTAAGTGCCCTGGAACGGGCCGTCAGAGAGGGTGAGAATCCCGTCTTGGG  779
             ||||||||||||||||||||||||||||||||||||||||||||||||||||||||||||
Sbjct  1571  CGGCCCCCGTCTAAGTGCCCTGGAACGGGCCGTCAGAGAGGGTGAGAATCCCGTCTTGGG  1630

Query  780   CGGGGTGTCCGTGCCCGTGTAAAGCTCCTTCGACGAGTCGAGTTGTTTGGGAATGCAGCT  839
             ||||||||||||||||||||||||||||||||||||||||||||||||||||||||||||
Sbjct  1631  CGGGGTGTCCGTGCCCGTGTAAAGCTCCTTCGACGAGTCGAGTTGTTTGGGAATGCAGCT  1690

Query  840   CTAAATGGGTGGTAAATTTCATCTAAAGCTAAATACTGGCCGGAGACCGATAGCGCACAA  899
             ||||||||||||||||||||||||||||||||||||||||||||||||||||||||||||
Sbjct  1691  CTAAATGGGTGGTAAATTTCATCTAAAGCTAAATACTGGCCGGAGACCGATAGCGCACAA  1750

Query  900   GTAGAGTGATCGAAAGATGAAAAGCACTTTGAAAAGAGAGTTAAACAGCACGTGAAATTG  959
             ||||||||||||||||||||||||||||||||||||||||||||||||||||||||||||
Sbjct  1751  GTAGAGTGATCGAAAGATGAAAAGCACTTTGAAAAGAGAGTTAAACAGCACGTGAAATTG  1810

Query  960   TTGAAAGGGAAGCGCTTGCGACCAGACTCGCCCGCGGGGTTCAGCCGGCATTCGTGCCGG  1019
             ||||||||||||||||||||||||||||||||||||||||||||||||||||||||||||
Sbjct  1811  TTGAAAGGGAAGCGCTTGCGACCAGACTCGCCCGCGGGGTTCAGCCGGCATTCGTGCCGG  1870

Query  1020  TGTACTTCCCCGTGGGCGGGCCAGCGTCGGTTTGGGCGGCCGGTCAAAGGCCCCTGGAAT  1079
             ||||||||||||||||||||||||||||||||||||||||||||||||||||||||||||
Sbjct  1871  TGTACTTCCCCGTGGGCGGGCCAGCGTCGGTTTGGGCGGCCGGTCAAAGGCCCCTGGAAT  1930

Query  1080  GTAGTGCCCTCCGGGGCACCTTATAGCCAGGGGTGCAATGCGGCCAGCCTGGACCGAGGA  1139
             ||||||||||||||||||||||||||||||||||||||||||||||||| ||||||||||
Sbjct  1931  GTAGTGCCCTCCGGGGCACCTTATAGCCAGGGGTGCAATGCGGCCAGCCCGGACCGAGGA  1990

Query  1140  ACGCGCTTCGGCACGGACGCTGGCATAATGGTCGTAAACGACCCGTCTTGAAACACGGAC  1199
             |||||||||||| ||||||||||||||||||||| |||||||||||||||||||||||||
Sbjct  1991  ACGCGCTTCGGCTCGGACGCTGGCATAATGGTCGCAAACGACCCGTCTTGAAACACGGAC  2050

Query  1200  CAAGGAGTCTAACATCTACGCGAGTGTTCGGGTGTCAAACCCGTGCGCGCAGTGAAAGCG  1259
             ||||||||||||||||||||||||||||||||||||||||||||||||| ||||||||||
Sbjct  2051  CAAGGAGTCTAACATCTACGCGAGTGTTCGGGTGTCAAACCCGTGCGCGAAGTGAAAGCG  2110

Query  1260  AACGGAGGTGGGAGCCCCCTTGCGGGGCGCACCATCGACCGATCCTGATGTCTTCGGATG  1319
             |||||||||||||||||||| | |||||||||||||||||||||||||||||||||||||
Sbjct  2111  AACGGAGGTGGGAGCCCCCTCGTGGGGCGCACCATCGACCGATCCTGATGTCTTCGGATG  2170

Query  1320  GATTTGAGTAAGAGCGTAGCTGTGGGGACCCGAAAGATGGTGAACTATGCCTGAATAGGG  1379
             ||||||||||||||||||  ||||||||||||||||||||||||||||||||||||||||
Sbjct  2171  GATTTGAGTAAGAGCGTAAATGTGGGGACCCGAAAGATGGTGAACTATGCCTGAATAGGG  2230

Query  1380  CGAAGCCAGAGGAAACTCTGGTGGAGGCTCGCAGCGGTTCTGACGTGCAAATCGATCGTC  1439
              |||||||||||||||||||||||||||||||||||||||||||||||||||||||||||
Sbjct  2231  TGAAGCCAGAGGAAACTCTGGTGGAGGCTCGCAGCGGTTCTGACGTGCAAATCGATCGTC  2290

Query  1440  AAATTTGGGTATAGGGGCGAAAGACTAATCGAACCATCTAGTAGCTGGTTCCTGC  1494
              |||||||||||||||||||||||||||||||||||||| |||||||||||||||
Sbjct  2291  GAATTTGGGTATAGGGGCGAAAGACTAATCGAACCATCTGGTAGCTGGTTCCTGC  2345


>NW_020290566.1 Aspergillus heteromorphus CBS 117.55 chromosome Unknown BO70scaffold_161, 
whole genome shotgun sequence
Length=3658

 Score = 2490 bits (1348),  Expect = 0.0
 Identities = 1448/1495 (97%), Gaps = 12/1495 (1%)
 Strand=Plus/Plus

Query  1     CAAGGTTTCCGTAGGTGAACCTGCGGAAGGATCATTACCGAGTGCGGGTCCTT-TGGGCC  59
             |||||||||||||||||||||||||||||||||||||||||||||||||||||  |||||
Sbjct  703   CAAGGTTTCCGTAGGTGAACCTGCGGAAGGATCATTACCGAGTGCGGGTCCTTCGGGGCC  762

Query  60    CAACCTCCCATCCGTGTCTATTGTACCCTGTTGCTTCGGCGGGCCCGCCGCTTGTCGGCC  119
             |||||||||| |||||||||  ||||| ||||||||||||||| ||||||| ||||||||
Sbjct  763   CAACCTCCCACCCGTGTCTACCGTACCATGTTGCTTCGGCGGG-CCGCCGCCTGTCGGCC  821

Query  120   GCCgggggggCGCCTCTGCCCCCCGGGCCCGTGCCCGCCGGAGACCCCAACACGAACACT  179
             |||||||||    ||||| ||||||||||||||||||||| |||||||||||||||||||
Sbjct  822   GCCGGGGGG----CTCTG-CCCCCGGGCCCGTGCCCGCCGAAGACCCCAACACGAACACT  876

Query  180   GTCTGAAAGCGTGCAGTCTGAGTTGATTGAATGCAATCAGTTAAAACTTTCAACAATGGA  239
             |||||||||| |||||||||||||||||   |||||||||||||||||||||||||||||
Sbjct  877   GTCTGAAAGCATGCAGTCTGAGTTGATTCTTTGCAATCAGTTAAAACTTTCAACAATGGA  936

Query  240   TCTCTTGGTTCCGGCATCGATGAAGAACGCAGCGAAATGCGATAACTAATGTGAATTGCA  299
             ||||||||||||||||||||||||||||||||||||||||||||||||||||||||||||
Sbjct  937   TCTCTTGGTTCCGGCATCGATGAAGAACGCAGCGAAATGCGATAACTAATGTGAATTGCA  996

Query  300   GAATTCAGTGAATCATCGAGTCTTTGAACGCACATTGCGCCCCCTGGTATTCCGGGGGGC  359
             ||||||||||||||||||||||||||||||||||||||||||||||||||||||||||||
Sbjct  997   GAATTCAGTGAATCATCGAGTCTTTGAACGCACATTGCGCCCCCTGGTATTCCGGGGGGC  1056

Query  360   ATGCCTGTCCGAGCGTCATTGCTGCCCTCAAGCCCGGCTTGTGTGTTGGGTCGCCGTCCC  419
             ||||||||||||||||||||||||||||||||||||||||||||||||||||| ||||||
Sbjct  1057  ATGCCTGTCCGAGCGTCATTGCTGCCCTCAAGCCCGGCTTGTGTGTTGGGTCGTCGTCCC  1116

Query  420   CCTCTCCGGGGGGACGGGCCCGAAAGGCAGCGGCGGCACCGCGTCCGATCCTCGAGCGTA  479
             || | |||||||||||||||||||||||||||||||||||||||||||||||||||||||
Sbjct  1117  CC-CCCCGGGGGGACGGGCCCGAAAGGCAGCGGCGGCACCGCGTCCGATCCTCGAGCGTA  1175

Query  480   TGGGGCTTTGTCACATGCTCTGTAGGATTGGCCGGCGCCTGCCGACGTTTTCCAACCATT  539
             ||||||||||||||  |||| ||||||  |||||||||||||||||  | |||||||| |
Sbjct  1176  TGGGGCTTTGTCACCCGCTCCGTAGGACCGGCCGGCGCCTGCCGAC-CTCTCCAACCA-T  1233

Query  540   CTTTCCAGGTTGACCTCGGATCAGGTAGGGATACCCGCTGAACTTAAGCATATCAATAAG  599
              |||||||||||||||||||||||||||||||||||||||||||||||||||||||||||
Sbjct  1234  -TTTCCAGGTTGACCTCGGATCAGGTAGGGATACCCGCTGAACTTAAGCATATCAATAAG  1292

Query  600   CGGAGGAAAAGAAACCAACCGGGATTGCCTCAGTAACGGCGAGTGAAGCGGCAAGAGCTC  659
             ||||||||||||||||||| ||||||||||||||||||||||||||||||||||||||||
Sbjct  1293  CGGAGGAAAAGAAACCAACAGGGATTGCCTCAGTAACGGCGAGTGAAGCGGCAAGAGCTC  1352

Query  660   AAATTTGAAAGCTGGCTCCTTCGGAGTCCGCATTGTAATTTGCAGAGGATGCTTTGGGTG  719
             |||||||||||||||| ||| ||| |||||| ||||||||||||||||||||||||||||
Sbjct  1353  AAATTTGAAAGCTGGC-CCTCCGGGGTCCGCGTTGTAATTTGCAGAGGATGCTTTGGGTG  1411

Query  720   CGGCCCCCGTCTAAGTGCCCTGGAACGGGCCGTCAGAGAGGGTGAGAATCCCGTCTTGGG  779
             ||||||||||||||||||||||||||||||||||||||||||||||||||||||||||||
Sbjct  1412  CGGCCCCCGTCTAAGTGCCCTGGAACGGGCCGTCAGAGAGGGTGAGAATCCCGTCTTGGG  1471

Query  780   CGGGGTGTCCGTGCCCGTGTAAAGCTCCTTCGACGAGTCGAGTTGTTTGGGAATGCAGCT  839
             ||||||||||||||||||||||||||||||||||||||||||||||||||||||||||||
Sbjct  1472  CGGGGTGTCCGTGCCCGTGTAAAGCTCCTTCGACGAGTCGAGTTGTTTGGGAATGCAGCT  1531

Query  840   CTAAATGGGTGGTAAATTTCATCTAAAGCTAAATACTGGCCGGAGACCGATAGCGCACAA  899
             ||||||||||||||||||||||||||||||||||||||||||||||||||||||||||||
Sbjct  1532  CTAAATGGGTGGTAAATTTCATCTAAAGCTAAATACTGGCCGGAGACCGATAGCGCACAA  1591

Query  900   GTAGAGTGATCGAAAGATGAAAAGCACTTTGAAAAGAGAGTTAAACAGCACGTGAAATTG  959
             ||||||||||||||||||||||||||||||||||||||||||||||||||||||||||||
Sbjct  1592  GTAGAGTGATCGAAAGATGAAAAGCACTTTGAAAAGAGAGTTAAACAGCACGTGAAATTG  1651

Query  960   TTGAAAGGGAAGCGCTTGCGACCAGACTCGCCCGCGGGGTTCAGCCGGCATTCGTGCCGG  1019
             ||||||||||||||||||||||||||||||||||||||||||||||||||||||||||||
Sbjct  1652  TTGAAAGGGAAGCGCTTGCGACCAGACTCGCCCGCGGGGTTCAGCCGGCATTCGTGCCGG  1711

Query  1020  TGTACTTCCCCGTGGGCGGGCCAGCGTCGGTTTGGGCGGCCGGTCAAAGGCCCCTGGAAT  1079
             ||||||||||||||||||||||||||||||||||||||||||||||||||||||||||||
Sbjct  1712  TGTACTTCCCCGTGGGCGGGCCAGCGTCGGTTTGGGCGGCCGGTCAAAGGCCCCTGGAAT  1771

Query  1080  GTAGTGCCCTCCGGGGCACCTTATAGCCAGGGGTGCAATGCGGCCAGCCTGGACCGAGGA  1139
             ||||||||||||||||||||||||||||||||||||||||||||||||| ||||||||||
Sbjct  1772  GTAGTGCCCTCCGGGGCACCTTATAGCCAGGGGTGCAATGCGGCCAGCCCGGACCGAGGA  1831

Query  1140  ACGCGCTTCGGCACGGACGCTGGCATAATGGTCGTAAACGACCCGTCTTGAAACACGGAC  1199
             |||||||||||| ||||||||||||||||||||| |||||||||||||||||||||||||
Sbjct  1832  ACGCGCTTCGGCTCGGACGCTGGCATAATGGTCGCAAACGACCCGTCTTGAAACACGGAC  1891

Query  1200  CAAGGAGTCTAACATCTACGCGAGTGTTCGGGTGTCAAACCCGTGCGCGCAGTGAAAGCG  1259
             ||||||||||||||||||||||||||||||||||||||||||||||||| ||||||||||
Sbjct  1892  CAAGGAGTCTAACATCTACGCGAGTGTTCGGGTGTCAAACCCGTGCGCGAAGTGAAAGCG  1951

Query  1260  AACGGAGGTGGGAGCCCCCTTGCGGGGCGCACCATCGACCGATCCTGATGTCTTCGGATG  1319
             |||||||||||||||||||| | |||||||||||||||||||||||||||||||||||||
Sbjct  1952  AACGGAGGTGGGAGCCCCCTCGTGGGGCGCACCATCGACCGATCCTGATGTCTTCGGATG  2011

Query  1320  GATTTGAGTAAGAGCGTAGCTGTGGGGACCCGAAAGATGGTGAACTATGCCTGAATAGGG  1379
             ||||||||||||||||||  ||||||||||||||||||||||||||||||||||||||||
Sbjct  2012  GATTTGAGTAAGAGCGTAAATGTGGGGACCCGAAAGATGGTGAACTATGCCTGAATAGGG  2071

Query  1380  CGAAGCCAGAGGAAACTCTGGTGGAGGCTCGCAGCGGTTCTGACGTGCAAATCGATCGTC  1439
              |||||||||||||||||||||||||||||||||||||||||||||||||||||||||||
Sbjct  2072  TGAAGCCAGAGGAAACTCTGGTGGAGGCTCGCAGCGGTTCTGACGTGCAAATCGATCGTC  2131

Query  1440  AAATTTGGGTATAGGGGCGAAAGACTAATCGAACCATCTAGTAGCTGGTTCCTGC  1494
              |||||||||||||||||||||||||||||||||||||| |||||||||||||||
Sbjct  2132  GAATTTGGGTATAGGGGCGAAAGACTAATCGAACCATCTGGTAGCTGGTTCCTGC  2186


>NW_020290532.1 Aspergillus heteromorphus CBS 117.55 chromosome Unknown BO70scaffold_127, 
whole genome shotgun sequence
Length=5312

 Score = 2490 bits (1348),  Expect = 0.0
 Identities = 1448/1495 (97%), Gaps = 12/1495 (1%)
 Strand=Plus/Minus

Query  1     CAAGGTTTCCGTAGGTGAACCTGCGGAAGGATCATTACCGAGTGCGGGTCCTT-TGGGCC  59
             |||||||||||||||||||||||||||||||||||||||||||||||||||||  |||||
Sbjct  3145  CAAGGTTTCCGTAGGTGAACCTGCGGAAGGATCATTACCGAGTGCGGGTCCTTCGGGGCC  3086

Query  60    CAACCTCCCATCCGTGTCTATTGTACCCTGTTGCTTCGGCGGGCCCGCCGCTTGTCGGCC  119
             |||||||||| |||||||||  ||||| ||||||||||||||||||||||| ||||||||
Sbjct  3085  CAACCTCCCACCCGTGTCTACCGTACCATGTTGCTTCGGCGGGCCCGCCGCCTGTCGGCC  3026

Query  120   GCCgggggggCGCCTCTGCCCCCCGGGCCCGTGCCCGCCGGAGACCCCAACACGAACACT  179
             |||||||||    ||||| ||||||||||||||||||||| |||||||||||||||||||
Sbjct  3025  GCCGGGGGG----CTCTG-CCCCCGGGCCCGTGCCCGCCGAAGACCCCAACACGAACACT  2971

Query  180   GTCTGAAAGCGTGCAGTCTGAGTTGATTGAATGCAATCAGTTAAAACTTTCAACAATGGA  239
             |||||||||| |||||||||||||||||   |||||||||||||||||||||||||||||
Sbjct  2970  GTCTGAAAGCATGCAGTCTGAGTTGATTCTTTGCAATCAGTTAAAACTTTCAACAATGGA  2911

Query  240   TCTCTTGGTTCCGGCATCGATGAAGAACGCAGCGAAATGCGATAACTAATGTGAATTGCA  299
             ||||||||||||||||||||||||||||||||||||||||||||||||||||||||||||
Sbjct  2910  TCTCTTGGTTCCGGCATCGATGAAGAACGCAGCGAAATGCGATAACTAATGTGAATTGCA  2851

Query  300   GAATTCAGTGAATCATCGAGTCTTTGAACGCACATTGCGCCCCCTGGTATTCCGGGGGGC  359
             ||||||||||||||||||||||||||||||||||||||||||||||||||||||||||||
Sbjct  2850  GAATTCAGTGAATCATCGAGTCTTTGAACGCACATTGCGCCCCCTGGTATTCCGGGGGGC  2791

Query  360   ATGCCTGTCCGAGCGTCATTGCTGCCCTCAAGCCCGGCTTGTGTGTTGGGTCGCCGTCCC  419
             ||||||||||||||||||||||||||||||||||||||||||||||||||||| ||||||
Sbjct  2790  ATGCCTGTCCGAGCGTCATTGCTGCCCTCAAGCCCGGCTTGTGTGTTGGGTCGTCGTCCC  2731

Query  420   CCTCTCCGGGGGGACGGGCCCGAAAGGCAGCGGCGGCACCGCGTCCGATCCTCGAGCGTA  479
             ||   |||||||||||||||||||||||||||||||||||||||||||||||||||||||
Sbjct  2730  CC---CCGGGGGGACGGGCCCGAAAGGCAGCGGCGGCACCGCGTCCGATCCTCGAGCGTA  2674

Query  480   TGGGGCTTTGTCACATGCTCTGTAGGATTGGCCGGCGCCTGCCGACGTTTTCCAACCATT  539
             ||||||||||||||  |||| ||||||  |||||||||||||||||  | |||||||| |
Sbjct  2673  TGGGGCTTTGTCACCCGCTCCGTAGGACCGGCCGGCGCCTGCCGAC-CTCTCCAACCA-T  2616

Query  540   CTTTCCAGGTTGACCTCGGATCAGGTAGGGATACCCGCTGAACTTAAGCATATCAATAAG  599
              |||||||||||||||||||||||||||||||||||||||||||||||||||||||||||
Sbjct  2615  -TTTCCAGGTTGACCTCGGATCAGGTAGGGATACCCGCTGAACTTAAGCATATCAATAAG  2557

Query  600   CGGAGGAAAAGAAACCAACCGGGATTGCCTCAGTAACGGCGAGTGAAGCGGCAAGAGCTC  659
             ||||||||||||||||||| ||||||||||||||||||||||||||||||||||||||||
Sbjct  2556  CGGAGGAAAAGAAACCAACAGGGATTGCCTCAGTAACGGCGAGTGAAGCGGCAAGAGCTC  2497

Query  660   AAATTTGAAAGCTGGCTCCTTCGGAGTCCGCATTGTAATTTGCAGAGGATGCTTTGGGTG  719
             |||||||||||||||| ||| ||| |||||| ||||||||||||||||||||||||||||
Sbjct  2496  AAATTTGAAAGCTGGCCCCTCCGGGGTCCGCGTTGTAATTTGCAGAGGATGCTTTGGGTG  2437

Query  720   CGGCCCCCGTCTAAGTGCCCTGGAACGGGCCGTCAGAGAGGGTGAGAATCCCGTCTTGGG  779
             ||||||||||||||||||||||||||||||||||||||||||||||||||||||||||||
Sbjct  2436  CGGCCCCCGTCTAAGTGCCCTGGAACGGGCCGTCAGAGAGGGTGAGAATCCCGTCTTGGG  2377

Query  780   CGGGGTGTCCGTGCCCGTGTAAAGCTCCTTCGACGAGTCGAGTTGTTTGGGAATGCAGCT  839
             ||||||||||||||||||||||||||||||||||||||||||||||||||||||||||||
Sbjct  2376  CGGGGTGTCCGTGCCCGTGTAAAGCTCCTTCGACGAGTCGAGTTGTTTGGGAATGCAGCT  2317

Query  840   CTAAATGGGTGGTAAATTTCATCTAAAGCTAAATACTGGCCGGAGACCGATAGCGCACAA  899
             ||||||||||||||||||||||||||||||||||||||||||||||||||||||||||||
Sbjct  2316  CTAAATGGGTGGTAAATTTCATCTAAAGCTAAATACTGGCCGGAGACCGATAGCGCACAA  2257

Query  900   GTAGAGTGATCGAAAGATGAAAAGCACTTTGAAAAGAGAGTTAAACAGCACGTGAAATTG  959
             ||||||||||||||||||||||||||||||||||||||||||||||||||||||||||||
Sbjct  2256  GTAGAGTGATCGAAAGATGAAAAGCACTTTGAAAAGAGAGTTAAACAGCACGTGAAATTG  2197

Query  960   TTGAAAGGGAAGCGCTTGCGACCAGACTCGCCCGCGGGGTTCAGCCGGCATTCGTGCCGG  1019
             ||||||||||||||||||||||||||||||||||||||||||||||||||||||||||||
Sbjct  2196  TTGAAAGGGAAGCGCTTGCGACCAGACTCGCCCGCGGGGTTCAGCCGGCATTCGTGCCGG  2137

Query  1020  TGTACTTCCCCGTGGGCGGGCCAGCGTCGGTTTGGGCGGCCGGTCAAAGGCCCCTGGAAT  1079
             ||||||||||||||||||||||||||||||||||||||||||||||||||||||||||||
Sbjct  2136  TGTACTTCCCCGTGGGCGGGCCAGCGTCGGTTTGGGCGGCCGGTCAAAGGCCCCTGGAAT  2077

Query  1080  GTAGTGCCCTCCGGGGCACCTTATAGCCAGGGGTGCAATGCGGCCAGCCTGGACCGAGGA  1139
             ||||||||||||||||||||||||||||||||||||||||||||||||| ||||||||||
Sbjct  2076  GTAGTGCCCTCCGGGGCACCTTATAGCCAGGGGTGCAATGCGGCCAGCCCGGACCGAGGA  2017

Query  1140  ACGCGCTTCGGCACGGACGCTGGCATAATGGTCGTAAACGACCCGTCTTGAAACACGGAC  1199
             |||||||||||| ||||||||||||||||||||| |||||||||||||||||||||||||
Sbjct  2016  ACGCGCTTCGGCTCGGACGCTGGCATAATGGTCGCAAACGACCCGTCTTGAAACACGGAC  1957

Query  1200  CAAGGAGTCTAACATCTACGCGAGTGTTCGGGTGTCAAACCCGTGCGCGCAGTGAAAGCG  1259
             ||||||||||||||||||||||||||||||||||||||||||||||||| ||||||||||
Sbjct  1956  CAAGGAGTCTAACATCTACGCGAGTGTTCGGGTGTCAAACCCGTGCGCGAAGTGAAAGCG  1897

Query  1260  AACGGAGGTGGGAGCCCCCTTGCGGGGCGCACCATCGACCGATCCTGATGTCTTCGGATG  1319
             |||||||||||||||||||| | |||||||||||||||||||||||||||||||||||||
Sbjct  1896  AACGGAGGTGGGAGCCCCCTCGTGGGGCGCACCATCGACCGATCCTGATGTCTTCGGATG  1837

Query  1320  GATTTGAGTAAGAGCGTAGCTGTGGGGACCCGAAAGATGGTGAACTATGCCTGAATAGGG  1379
             ||||||||||||||||||  ||||||||||||||||||||||||||||||||||||||||
Sbjct  1836  GATTTGAGTAAGAGCGTAAATGTGGGGACCCGAAAGATGGTGAACTATGCCTGAATAGGG  1777

Query  1380  CGAAGCCAGAGGAAACTCTGGTGGAGGCTCGCAGCGGTTCTGACGTGCAAATCGATCGTC  1439
              |||||||||||||||||||||||||||||||||||||||||||||||||||||||||||
Sbjct  1776  TGAAGCCAGAGGAAACTCTGGTGGAGGCTCGCAGCGGTTCTGACGTGCAAATCGATCGTC  1717

Query  1440  AAATTTGGGTATAGGGGCGAAAGACTAATCGAACCATCTAGTAGCTGGTTCCTGC  1494
              |||||||||||||||||||||||||||||||||||||| |||||||||||||||
Sbjct  1716  GAATTTGGGTATAGGGGCGAAAGACTAATCGAACCATCTGGTAGCTGGTTCCTGC  1662


>NW_020290526.1 Aspergillus heteromorphus CBS 117.55 chromosome Unknown BO70scaffold_121, 
whole genome shotgun sequence
Length=5605

 Score = 2490 bits (1348),  Expect = 0.0
 Identities = 1448/1495 (97%), Gaps = 11/1495 (1%)
 Strand=Plus/Plus

Query  1     CAAGGTTTCCGTAGGTGAACCTGCGGAAGGATCATTACCGAGTGCGGGTCCTT-TGGGCC  59
             |||||||||||||||||||||||||||||||||||||||||||||||||||||  |||||
Sbjct  1571  CAAGGTTTCCGTAGGTGAACCTGCGGAAGGATCATTACCGAGTGCGGGTCCTTCGGGGCC  1630

Query  60    CAACCTCCCATCCGTGTCTATTGTACCCTGTTGCTTCGGCGGGCCCGCCGCTTGTCGGCC  119
             |||||||||| |||||||||  ||||| ||||||||||||||||||||||| ||||||||
Sbjct  1631  CAACCTCCCACCCGTGTCTACCGTACCATGTTGCTTCGGCGGGCCCGCCGCCTGTCGGCC  1690

Query  120   GCCgggggggCGCCTCTGCCCCCCGGGCCCGTGCCCGCCGGAGACCCCAACACGAACACT  179
             |||||||||    ||||| ||||||||||||||||||||| |||||||||||||||||||
Sbjct  1691  GCCGGGGGG----CTCTG-CCCCCGGGCCCGTGCCCGCCGAAGACCCCAACACGAACACT  1745

Query  180   GTCTGAAAGCGTGCAGTCTGAGTTGATTGAATGCAATCAGTTAAAACTTTCAACAATGGA  239
             |||||||||| |||||||||||||||||   |||||||||||||||||||||||||||||
Sbjct  1746  GTCTGAAAGCATGCAGTCTGAGTTGATTCTTTGCAATCAGTTAAAACTTTCAACAATGGA  1805

Query  240   TCTCTTGGTTCCGGCATCGATGAAGAACGCAGCGAAATGCGATAACTAATGTGAATTGCA  299
             ||||||||||||||||||||||||||||||||||||||||||||||||||||||||||||
Sbjct  1806  TCTCTTGGTTCCGGCATCGATGAAGAACGCAGCGAAATGCGATAACTAATGTGAATTGCA  1865

Query  300   GAATTCAGTGAATCATCGAGTCTTTGAACGCACATTGCGCCCCCTGGTATTCCGGGGGGC  359
             ||||||||||||||||||||||||||||||||||||||||||||||||||||||||||||
Sbjct  1866  GAATTCAGTGAATCATCGAGTCTTTGAACGCACATTGCGCCCCCTGGTATTCCGGGGGGC  1925

Query  360   ATGCCTGTCCGAGCGTCATTGCTGCCCTCAAGCCCGGCTTGTGTGTTGGGTCGCCGTCCC  419
             ||||||||||||||||||||||||||||||||||||||||||||||||||||| ||||||
Sbjct  1926  ATGCCTGTCCGAGCGTCATTGCTGCCCTCAAGCCCGGCTTGTGTGTTGGGTCGTCGTCCC  1985

Query  420   CCTCTCCGGGGGGACGGGCCCGAAAGGCAGCGGCGGCACCGCGTCCGATCCTCGAGCGTA  479
             || | |||||||||||||||||||||||||||||||||||||||||||||||||||||||
Sbjct  1986  CC-CCCCGGGGGGACGGGCCCGAAAGGCAGCGGCGGCACCGCGTCCGATCCTCGAGCGTA  2044

Query  480   TGGGGCTTTGTCACATGCTCTGTAGGATTGGCCGGCGCCTGCCGACGTTTTCCAACCATT  539
             ||||||||||||||  |||| ||||||  |||||||||||||||||  | |||||||| |
Sbjct  2045  TGGGGCTTTGTCACCCGCTCCGTAGGACCGGCCGGCGCCTGCCGAC-CTCTCCAACCA-T  2102

Query  540   CTTTCCAGGTTGACCTCGGATCAGGTAGGGATACCCGCTGAACTTAAGCATATCAATAAG  599
              |||||||||||||||||||||||||||||||||||||||||||||||||||||||||||
Sbjct  2103  -TTTCCAGGTTGACCTCGGATCAGGTAGGGATACCCGCTGAACTTAAGCATATCAATAAG  2161

Query  600   CGGAGGAAAAGAAACCAACCGGGATTGCCTCAGTAACGGCGAGTGAAGCGGCAAGAGCTC  659
             ||||||||||||||||||| ||||||||||||||||||||||||||||||||||||||||
Sbjct  2162  CGGAGGAAAAGAAACCAACAGGGATTGCCTCAGTAACGGCGAGTGAAGCGGCAAGAGCTC  2221

Query  660   AAATTTGAAAGCTGGCTCCTTCGGAGTCCGCATTGTAATTTGCAGAGGATGCTTTGGGTG  719
             |||||||||||||||| ||| ||| |||||| ||||||||||||||||||||||||||||
Sbjct  2222  AAATTTGAAAGCTGGCCCCTCCGGGGTCCGCGTTGTAATTTGCAGAGGATGCTTTGGGTG  2281

Query  720   CGGCCCCCGTCTAAGTGCCCTGGAACGGGCCGTCAGAGAGGGTGAGAATCCCGTCTTGGG  779
             ||||||||||||||||||||||||||||||||||||||||||||||||||||||||||||
Sbjct  2282  CGGCCCCCGTCTAAGTGCCCTGGAACGGGCCGTCAGAGAGGGTGAGAATCCCGTCTTGGG  2341

Query  780   CGGGGTGTCCGTGCCCGTGTAAAGCTCCTTCGACGAGTCGAGTTGTTTGGGAATGCAGCT  839
             ||||||||||||||||||||||||||||||||||||||||||||||||||||||||||||
Sbjct  2342  CGGGGTGTCCGTGCCCGTGTAAAGCTCCTTCGACGAGTCGAGTTGTTTGGGAATGCAGCT  2401

Query  840   CTAAATGGGTGGTAAATTTCATCTAAAGCTAAATACTGGCCGGAGACCGATAGCGCACAA  899
             ||||||||||||||||||||||||||||||||||||||||||||||||||||||||||||
Sbjct  2402  CTAAATGGGTGGTAAATTTCATCTAAAGCTAAATACTGGCCGGAGACCGATAGCGCACAA  2461

Query  900   GTAGAGTGATCGAAAGATGAAAAGCACTTTGAAAAGAGAGTTAAACAGCACGTGAAATTG  959
             ||||||||||||||||||||||||||||||||||||||||||||||||||||||||||||
Sbjct  2462  GTAGAGTGATCGAAAGATGAAAAGCACTTTGAAAAGAGAGTTAAACAGCACGTGAAATTG  2521

Query  960   TTGAAAGGGAAGCGCTTGCGACCAGACTCGCCCGCGGGGTTCAGCCGGCATTCGTGCCGG  1019
             ||||||||||||||||||||||||||||||||||||||||||||||||||||||||||||
Sbjct  2522  TTGAAAGGGAAGCGCTTGCGACCAGACTCGCCCGCGGGGTTCAGCCGGCATTCGTGCCGG  2581

Query  1020  TGTACTTCCCCGTGGGCGGGCCAGCGTCGGTTTGGGCGGCCGGTCAAAGGCCCCTGGAAT  1079
             |||||||||||||||||||||||||||||||||||||||||||||||||| |||||||||
Sbjct  2582  TGTACTTCCCCGTGGGCGGGCCAGCGTCGGTTTGGGCGGCCGGTCAAAGG-CCCTGGAAT  2640

Query  1080  GTAGTGCCCTCCGGGGCACCTTATAGCCAGGGGTGCAATGCGGCCAGCCTGGACCGAGGA  1139
             ||||||||||||||||||||||||||||||||||||||||||||||||| ||||||||||
Sbjct  2641  GTAGTGCCCTCCGGGGCACCTTATAGCCAGGGGTGCAATGCGGCCAGCCCGGACCGAGGA  2700

Query  1140  ACGCGCTTCGGCACGGACGCTGGCATAATGGTCGTAAACGACCCGTCTTGAAACACGGAC  1199
             |||||||||||| ||||||||||||||||||||| |||||||||||||||||||||||||
Sbjct  2701  ACGCGCTTCGGCTCGGACGCTGGCATAATGGTCGCAAACGACCCGTCTTGAAACACGGAC  2760

Query  1200  CAAGGAGTCTAACATCTACGCGAGTGTTCGGGTGTCAAACCCGTGCGCGCAGTGAAAGCG  1259
             ||||||||||||||||||||||||||||||||||||||||||||||||| ||||||||||
Sbjct  2761  CAAGGAGTCTAACATCTACGCGAGTGTTCGGGTGTCAAACCCGTGCGCGAAGTGAAAGCG  2820

Query  1260  AACGGAGGTGGGAGCCCCCTTGCGGGGCGCACCATCGACCGATCCTGATGTCTTCGGATG  1319
             |||||||||||||||||||| | |||||||||||||||||||||||||||||||||||||
Sbjct  2821  AACGGAGGTGGGAGCCCCCTCGTGGGGCGCACCATCGACCGATCCTGATGTCTTCGGATG  2880

Query  1320  GATTTGAGTAAGAGCGTAGCTGTGGGGACCCGAAAGATGGTGAACTATGCCTGAATAGGG  1379
             ||||||||||||||||||  ||||||||||||||||||||||||||||||||||||||||
Sbjct  2881  GATTTGAGTAAGAGCGTAAATGTGGGGACCCGAAAGATGGTGAACTATGCCTGAATAGGG  2940

Query  1380  CGAAGCCAGAGGAAACTCTGGTGGAGGCTCGCAGCGGTTCTGACGTGCAAATCGATCGTC  1439
              |||||||||||||||||||||||||||||||||||||||||||||||||||||||||||
Sbjct  2941  TGAAGCCAGAGGAAACTCTGGTGGAGGCTCGCAGCGGTTCTGACGTGCAAATCGATCGTC  3000

Query  1440  AAATTTGGGTATAGGGGCGAAAGACTAATCGAACCATCTAGTAGCTGGTTCCTGC  1494
              |||||||||||||||||||||||||||||||||||||| |||||||||||||||
Sbjct  3001  GAATTTGGGTATAGGGGCGAAAGACTAATCGAACCATCTGGTAGCTGGTTCCTGC  3055


>NW_020290517.1 Aspergillus heteromorphus CBS 117.55 chromosome Unknown BO70scaffold_112, 
whole genome shotgun sequence
Length=6858

 Score = 2490 bits (1348),  Expect = 0.0
 Identities = 1448/1495 (97%), Gaps = 11/1495 (1%)
 Strand=Plus/Minus

Query  1     CAAGGTTTCCGTAGGTGAACCTGCGGAAGGATCATTACCGAGTGCGGGTCCTT-TGGGCC  59
             |||||||||||||||||||||||||||||||||||||||||||||||||||||  |||||
Sbjct  6339  CAAGGTTTCCGTAGGTGAACCTGCGGAAGGATCATTACCGAGTGCGGGTCCTTCGGGGCC  6280

Query  60    CAACCTCCCATCCGTGTCTATTGTACCCTGTTGCTTCGGCGGGCCCGCCGCTTGTCGGCC  119
             |||||||||| |||||||||  ||||| ||||||||||||||||||||||| ||||||||
Sbjct  6279  CAACCTCCCACCCGTGTCTACCGTACCATGTTGCTTCGGCGGGCCCGCCGCCTGTCGGCC  6220

Query  120   GCCgggggggCGCCTCTGCCCCCCGGGCCCGTGCCCGCCGGAGACCCCAACACGAACACT  179
             |||||||||||   |||||||||||||||||||||||||| |||||| ||||||||||||
Sbjct  6219  GCCGGGGGGGC---TCTGCCCCCCGGGCCCGTGCCCGCCGAAGACCC-AACACGAACACT  6164

Query  180   GTCTGAAAGCGTGCAGTCTGAGTTGATTGAATGCAATCAGTTAAAACTTTCAACAATGGA  239
             |||||||||| |||||||||||||||||   |||||||||||||||||||||||||||||
Sbjct  6163  GTCTGAAAGCATGCAGTCTGAGTTGATTCTTTGCAATCAGTTAAAACTTTCAACAATGGA  6104

Query  240   TCTCTTGGTTCCGGCATCGATGAAGAACGCAGCGAAATGCGATAACTAATGTGAATTGCA  299
             ||||||||||||||||||||||||||||||||||||||||||||||||||||||||||||
Sbjct  6103  TCTCTTGGTTCCGGCATCGATGAAGAACGCAGCGAAATGCGATAACTAATGTGAATTGCA  6044

Query  300   GAATTCAGTGAATCATCGAGTCTTTGAACGCACATTGCGCCCCCTGGTATTCCGGGGGGC  359
             |||||||||||||||||||||||||||||||||||||||||||||||||||||||||| |
Sbjct  6043  GAATTCAGTGAATCATCGAGTCTTTGAACGCACATTGCGCCCCCTGGTATTCCGGGGG-C  5985

Query  360   ATGCCTGTCCGAGCGTCATTGCTGCCCTCAAGCCCGGCTTGTGTGTTGGGTCGCCGTCCC  419
             ||||||||||||||||||||||||||||||||||||||||||||||||||||| ||||||
Sbjct  5984  ATGCCTGTCCGAGCGTCATTGCTGCCCTCAAGCCCGGCTTGTGTGTTGGGTCGTCGTCCC  5925

Query  420   CCTCTCCGGGGGGACGGGCCCGAAAGGCAGCGGCGGCACCGCGTCCGATCCTCGAGCGTA  479
             || | |||||||||||||||||||||||||||||||||||||||||||||||||||||||
Sbjct  5924  CC-CCCCGGGGGGACGGGCCCGAAAGGCAGCGGCGGCACCGCGTCCGATCCTCGAGCGTA  5866

Query  480   TGGGGCTTTGTCACATGCTCTGTAGGATTGGCCGGCGCCTGCCGACGTTTTCCAACCATT  539
             ||||||||||||||  |||| ||||||  |||||||||||||||||  | |||||||| |
Sbjct  5865  TGGGGCTTTGTCACCCGCTCCGTAGGACCGGCCGGCGCCTGCCGAC-CTCTCCAACCA-T  5808

Query  540   CTTTCCAGGTTGACCTCGGATCAGGTAGGGATACCCGCTGAACTTAAGCATATCAATAAG  599
              |||||||||||||||||||||||||||||||||||||||||||||||||||||||||||
Sbjct  5807  -TTTCCAGGTTGACCTCGGATCAGGTAGGGATACCCGCTGAACTTAAGCATATCAATAAG  5749

Query  600   CGGAGGAAAAGAAACCAACCGGGATTGCCTCAGTAACGGCGAGTGAAGCGGCAAGAGCTC  659
             ||||||||||||||||||| ||||||||||||||||||||||||||||||||||||||||
Sbjct  5748  CGGAGGAAAAGAAACCAACAGGGATTGCCTCAGTAACGGCGAGTGAAGCGGCAAGAGCTC  5689

Query  660   AAATTTGAAAGCTGGCTCCTTCGGAGTCCGCATTGTAATTTGCAGAGGATGCTTTGGGTG  719
             |||||||||||||||| ||| ||| |||||| ||||||||||||||||||||||||||||
Sbjct  5688  AAATTTGAAAGCTGGCCCCTCCGGGGTCCGCGTTGTAATTTGCAGAGGATGCTTTGGGTG  5629

Query  720   CGGCCCCCGTCTAAGTGCCCTGGAACGGGCCGTCAGAGAGGGTGAGAATCCCGTCTTGGG  779
             ||||||||||||||||||||||||||||||||||||||||||||||||||||||||||||
Sbjct  5628  CGGCCCCCGTCTAAGTGCCCTGGAACGGGCCGTCAGAGAGGGTGAGAATCCCGTCTTGGG  5569

Query  780   CGGGGTGTCCGTGCCCGTGTAAAGCTCCTTCGACGAGTCGAGTTGTTTGGGAATGCAGCT  839
             ||||||||||||||||||||||||||||||||||||||||||||||||||||||||||||
Sbjct  5568  CGGGGTGTCCGTGCCCGTGTAAAGCTCCTTCGACGAGTCGAGTTGTTTGGGAATGCAGCT  5509

Query  840   CTAAATGGGTGGTAAATTTCATCTAAAGCTAAATACTGGCCGGAGACCGATAGCGCACAA  899
             ||||||||||||||||||||||||||||||||||||||||||||||||||||||||||||
Sbjct  5508  CTAAATGGGTGGTAAATTTCATCTAAAGCTAAATACTGGCCGGAGACCGATAGCGCACAA  5449

Query  900   GTAGAGTGATCGAAAGATGAAAAGCACTTTGAAAAGAGAGTTAAACAGCACGTGAAATTG  959
             ||||||||||||||||||||||||||||||||||||||||||||||||||||||||||||
Sbjct  5448  GTAGAGTGATCGAAAGATGAAAAGCACTTTGAAAAGAGAGTTAAACAGCACGTGAAATTG  5389

Query  960   TTGAAAGGGAAGCGCTTGCGACCAGACTCGCCCGCGGGGTTCAGCCGGCATTCGTGCCGG  1019
             ||||||||||||||||||||||||||||||||||||||||||||||||||||||||||||
Sbjct  5388  TTGAAAGGGAAGCGCTTGCGACCAGACTCGCCCGCGGGGTTCAGCCGGCATTCGTGCCGG  5329

Query  1020  TGTACTTCCCCGTGGGCGGGCCAGCGTCGGTTTGGGCGGCCGGTCAAAGGCCCCTGGAAT  1079
             ||||||||||||||| ||||||||||||||||||||||||||||||||||||||||||||
Sbjct  5328  TGTACTTCCCCGTGG-CGGGCCAGCGTCGGTTTGGGCGGCCGGTCAAAGGCCCCTGGAAT  5270

Query  1080  GTAGTGCCCTCCGGGGCACCTTATAGCCAGGGGTGCAATGCGGCCAGCCTGGACCGAGGA  1139
             ||||||||||||||||||||||||||||||||||||||||||||||||| ||||||||||
Sbjct  5269  GTAGTGCCCTCCGGGGCACCTTATAGCCAGGGGTGCAATGCGGCCAGCCCGGACCGAGGA  5210

Query  1140  ACGCGCTTCGGCACGGACGCTGGCATAATGGTCGTAAACGACCCGTCTTGAAACACGGAC  1199
             |||||||||||| ||||||||||||||||||||| |||||||||||||||||||||||||
Sbjct  5209  ACGCGCTTCGGCTCGGACGCTGGCATAATGGTCGCAAACGACCCGTCTTGAAACACGGAC  5150

Query  1200  CAAGGAGTCTAACATCTACGCGAGTGTTCGGGTGTCAAACCCGTGCGCGCAGTGAAAGCG  1259
             ||||||||||||||||||||||||||||||||||||||||||||||||| ||||||||||
Sbjct  5149  CAAGGAGTCTAACATCTACGCGAGTGTTCGGGTGTCAAACCCGTGCGCGAAGTGAAAGCG  5090

Query  1260  AACGGAGGTGGGAGCCCCCTTGCGGGGCGCACCATCGACCGATCCTGATGTCTTCGGATG  1319
             |||||||||||||||||||| | |||||||||||||||||||||||||||||||||||||
Sbjct  5089  AACGGAGGTGGGAGCCCCCTCGTGGGGCGCACCATCGACCGATCCTGATGTCTTCGGATG  5030

Query  1320  GATTTGAGTAAGAGCGTAGCTGTGGGGACCCGAAAGATGGTGAACTATGCCTGAATAGGG  1379
             ||||||||||||||||||  ||||||||||||||||||||||||||||||||||||||||
Sbjct  5029  GATTTGAGTAAGAGCGTAAATGTGGGGACCCGAAAGATGGTGAACTATGCCTGAATAGGG  4970

Query  1380  CGAAGCCAGAGGAAACTCTGGTGGAGGCTCGCAGCGGTTCTGACGTGCAAATCGATCGTC  1439
              |||||||||||||||||||||||||||||||||||||||||||||||||||||||||||
Sbjct  4969  TGAAGCCAGAGGAAACTCTGGTGGAGGCTCGCAGCGGTTCTGACGTGCAAATCGATCGTC  4910

Query  1440  AAATTTGGGTATAGGGGCGAAAGACTAATCGAACCATCTAGTAGCTGGTTCCTGC  1494
              |||||||||||||||||||||||||||||||||||||| |||||||||||||||
Sbjct  4909  GAATTTGGGTATAGGGGCGAAAGACTAATCGAACCATCTGGTAGCTGGTTCCTGC  4855


>NW_020290545.1 Aspergillus heteromorphus CBS 117.55 chromosome Unknown BO70scaffold_140, 
whole genome shotgun sequence
Length=4627

 Score = 2488 bits (1347),  Expect = 0.0
 Identities = 1447/1494 (97%), Gaps = 12/1494 (1%)
 Strand=Plus/Plus

Query  1     CAAGGTTTCCGTAGGTGAACCTGCGGAAGGATCATTACCGAGTGCGGGTCCTTTGGGCCC  60
             ||||||||||||||||||||||||||||||||||||||||||||||||||||| ||||||
Sbjct  782   CAAGGTTTCCGTAGGTGAACCTGCGGAAGGATCATTACCGAGTGCGGGTCCTTCGGGCCC  841

Query  61    AACCTCCCATCCGTGTCTATTGTACCCTGTTGCTTCGGCGGGCCCGCCGCTTGTCGGCCG  120
             ||||||||| |||||||||  ||||| |||||||||||| |||||||||| |||||||||
Sbjct  842   AACCTCCCACCCGTGTCTACCGTACCATGTTGCTTCGGC-GGCCCGCCGCCTGTCGGCCG  900

Query  121   CCgggggggCGCCTCTGCCCCCCGGGCCCGTGCCCGCCGGAGACCCCAACACGAACACTG  180
             ||||||||    ||||||||||||||||||||||||||| ||||||||||||||||||||
Sbjct  901   CCGGGGGG----CTCTGCCCCCCGGGCCCGTGCCCGCCGAAGACCCCAACACGAACACTG  956

Query  181   TCTGAAAGCGTGCAGTCTGAGTTGATTGAATGCAATCAGTTAAAACTTTCAACAATGGAT  240
             ||||||||| |||||||||||||||||   ||||||||||||||||||||||||||||||
Sbjct  957   TCTGAAAGCATGCAGTCTGAGTTGATTCTTTGCAATCAGTTAAAACTTTCAACAATGGAT  1016

Query  241   CTCTTGGTTCCGGCATCGATGAAGAACGCAGCGAAATGCGATAACTAATGTGAATTGCAG  300
             ||||||||||||||||||||||||||||||||||||||||||||||||||||||||||||
Sbjct  1017  CTCTTGGTTCCGGCATCGATGAAGAACGCAGCGAAATGCGATAACTAATGTGAATTGCAG  1076

Query  301   AATTCAGTGAATCATCGAGTCTTTGAACGCACATTGCGCCCCCTGGTATTCCGGGGGGCA  360
             |||||||||||||||||||||||||||||||||||||||||||||||||||| |||||||
Sbjct  1077  AATTCAGTGAATCATCGAGTCTTTGAACGCACATTGCGCCCCCTGGTATTCC-GGGGGCA  1135

Query  361   TGCCTGTCCGAGCGTCATTGCTGCCCTCAAGCCCGGCTTGTGTGTTGGGTCGCCGTCCCC  420
             |||||||||||||||||||||||||||||||||||||||||||||||||||| |||||||
Sbjct  1136  TGCCTGTCCGAGCGTCATTGCTGCCCTCAAGCCCGGCTTGTGTGTTGGGTCGTCGTCCCC  1195

Query  421   CTCTCCGGGGGGACGGGCCCGAAAGGCAGCGGCGGCACCGCGTCCGATCCTCGAGCGTAT  480
             | | ||||||||||||||||||||||||||||||||||||||||||||||||||||||||
Sbjct  1196  C-C-CCGGGGGGACGGGCCCGAAAGGCAGCGGCGGCACCGCGTCCGATCCTCGAGCGTAT  1253

Query  481   GGGGCTTTGTCACATGCTCTGTAGGATTGGCCGGCGCCTGCCGACGTTTTCCAACCATTC  540
             |||||||||||||  |||| ||||||  |||||||||||||||||  | |||||||| | 
Sbjct  1254  GGGGCTTTGTCACCCGCTCCGTAGGACCGGCCGGCGCCTGCCGAC-CTCTCCAACCA-T-  1310

Query  541   TTTCCAGGTTGACCTCGGATCAGGTAGGGATACCCGCTGAACTTAAGCATATCAATAAGC  600
             ||||||||||||||||||||||||||||||||||||||||||||||||||||||||||||
Sbjct  1311  TTTCCAGGTTGACCTCGGATCAGGTAGGGATACCCGCTGAACTTAAGCATATCAATAAGC  1370

Query  601   GGAGGAAAAGAAACCAACCGGGATTGCCTCAGTAACGGCGAGTGAAGCGGCAAGAGCTCA  660
             |||||||||||||||||| |||||||||||||||||||||||||||||||||||||||||
Sbjct  1371  GGAGGAAAAGAAACCAACAGGGATTGCCTCAGTAACGGCGAGTGAAGCGGCAAGAGCTCA  1430

Query  661   AATTTGAAAGCTGGCTCCTTCGGAGTCCGCATTGTAATTTGCAGAGGATGCTTTGGGTGC  720
             ||||||||||||||| ||| ||| |||||| |||||||||||||||||||||||||||||
Sbjct  1431  AATTTGAAAGCTGGCCCCTCCGGGGTCCGCGTTGTAATTTGCAGAGGATGCTTTGGGTGC  1490

Query  721   GGCCCCCGTCTAAGTGCCCTGGAACGGGCCGTCAGAGAGGGTGAGAATCCCGTCTTGGGC  780
             ||||||||||||||||||||||||||||||||||||||||||||||||||||||||||||
Sbjct  1491  GGCCCCCGTCTAAGTGCCCTGGAACGGGCCGTCAGAGAGGGTGAGAATCCCGTCTTGGGC  1550

Query  781   GGGGTGTCCGTGCCCGTGTAAAGCTCCTTCGACGAGTCGAGTTGTTTGGGAATGCAGCTC  840
              |||||||||||||||||||||||||||||||||||||||||||||||||||||||||||
Sbjct  1551  -GGGTGTCCGTGCCCGTGTAAAGCTCCTTCGACGAGTCGAGTTGTTTGGGAATGCAGCTC  1609

Query  841   TAAATGGGTGGTAAATTTCATCTAAAGCTAAATACTGGCCGGAGACCGATAGCGCACAAG  900
             ||||||||||||||||||||||||||||||||||||||||||||||||||||||||||||
Sbjct  1610  TAAATGGGTGGTAAATTTCATCTAAAGCTAAATACTGGCCGGAGACCGATAGCGCACAAG  1669

Query  901   TAGAGTGATCGAAAGATGAAAAGCACTTTGAAAAGAGAGTTAAACAGCACGTGAAATTGT  960
             ||||||||||||||||||||||||||||||||||||||||||||||||||||||||||||
Sbjct  1670  TAGAGTGATCGAAAGATGAAAAGCACTTTGAAAAGAGAGTTAAACAGCACGTGAAATTGT  1729

Query  961   TGAAAGGGAAGCGCTTGCGACCAGACTCGCCCGCGGGGTTCAGCCGGCATTCGTGCCGGT  1020
             ||||||||||||||||||||||||||||||||||||||||||||||||||||||||||||
Sbjct  1730  TGAAAGGGAAGCGCTTGCGACCAGACTCGCCCGCGGGGTTCAGCCGGCATTCGTGCCGGT  1789

Query  1021  GTACTTCCCCGTGGGCGGGCCAGCGTCGGTTTGGGCGGCCGGTCAAAGGCCCCTGGAATG  1080
             ||||||||||||||||||||||||||||||||||||||||||||||||||||||||||||
Sbjct  1790  GTACTTCCCCGTGGGCGGGCCAGCGTCGGTTTGGGCGGCCGGTCAAAGGCCCCTGGAATG  1849

Query  1081  TAGTGCCCTCCGGGGCACCTTATAGCCAGGGGTGCAATGCGGCCAGCCTGGACCGAGGAA  1140
             |||||||||||||||||||||||||||||||||||||||||||||||| |||||||||||
Sbjct  1850  TAGTGCCCTCCGGGGCACCTTATAGCCAGGGGTGCAATGCGGCCAGCCCGGACCGAGGAA  1909

Query  1141  CGCGCTTCGGCACGGACGCTGGCATAATGGTCGTAAACGACCCGTCTTGAAACACGGACC  1200
             ||||||||||| ||||||||||||||||||||| ||||||||||||||||||||||||||
Sbjct  1910  CGCGCTTCGGCTCGGACGCTGGCATAATGGTCGCAAACGACCCGTCTTGAAACACGGACC  1969

Query  1201  AAGGAGTCTAACATCTACGCGAGTGTTCGGGTGTCAAACCCGTGCGCGCAGTGAAAGCGA  1260
             |||||||||||||||||||||||||||||||||||||||||||||||| |||||||||||
Sbjct  1970  AAGGAGTCTAACATCTACGCGAGTGTTCGGGTGTCAAACCCGTGCGCGAAGTGAAAGCGA  2029

Query  1261  ACGGAGGTGGGAGCCCCCTTGCGGGGCGCACCATCGACCGATCCTGATGTCTTCGGATGG  1320
             ||||||||||||||||||| | ||||||||||||||||||||||||||||||||||||||
Sbjct  2030  ACGGAGGTGGGAGCCCCCTCGTGGGGCGCACCATCGACCGATCCTGATGTCTTCGGATGG  2089

Query  1321  ATTTGAGTAAGAGCGTAGCTGTGGGGACCCGAAAGATGGTGAACTATGCCTGAATAGGGC  1380
             |||||||||||||||||  |||||||||||||||||||||||||||||||||||||||| 
Sbjct  2090  ATTTGAGTAAGAGCGTAAATGTGGGGACCCGAAAGATGGTGAACTATGCCTGAATAGGGT  2149

Query  1381  GAAGCCAGAGGAAACTCTGGTGGAGGCTCGCAGCGGTTCTGACGTGCAAATCGATCGTCA  1440
             ||||||||||||||||||||||||||||||||||||||||||||||||||||||||||| 
Sbjct  2150  GAAGCCAGAGGAAACTCTGGTGGAGGCTCGCAGCGGTTCTGACGTGCAAATCGATCGTCG  2209

Query  1441  AATTTGGGTATAGGGGCGAAAGACTAATCGAACCATCTAGTAGCTGGTTCCTGC  1494
             |||||||||||||||||||||||||||||||||||||| |||||||||||||||
Sbjct  2210  AATTTGGGTATAGGGGCGAAAGACTAATCGAACCATCTGGTAGCTGGTTCCTGC  2263


>NW_020290570.1 Aspergillus heteromorphus CBS 117.55 chromosome Unknown BO70scaffold_165, 
whole genome shotgun sequence
Length=3505

 Score = 2486 bits (1346),  Expect = 0.0
 Identities = 1447/1495 (97%), Gaps = 10/1495 (1%)
 Strand=Plus/Minus

Query  1     CAAGGTTTCCGTAGGTGAACCTGCGGAAGGATCATTACCGAGTGCGGGTCCTT-TGGGCC  59
             |||||||||||||||||||||||||||||||||||||||||||||||||||||  |||||
Sbjct  2270  CAAGGTTTCCGTAGGTGAACCTGCGGAAGGATCATTACCGAGTGCGGGTCCTTCGGGGCC  2211

Query  60    CAACCTCCCATCCGTGTCTATTGTACCCTGTTGCTTCGGCGGGCCCGCCGCTTGTCGGCC  119
             |||||||||| |||||||||  ||||| ||||||||||||||||||||||| ||||||||
Sbjct  2210  CAACCTCCCACCCGTGTCTACCGTACCATGTTGCTTCGGCGGGCCCGCCGCCTGTCGGCC  2151

Query  120   GCCgggggggCGCCTCTGCCCCCCGGGCCCGTGCCCGCCGGAGACCCCAACACGAACACT  179
             |||||||||||   |||||||||||||||||||||||||| |||||||||||||||||||
Sbjct  2150  GCCGGGGGGGC---TCTGCCCCCCGGGCCCGTGCCCGCCGAAGACCCCAACACGAACACT  2094

Query  180   GTCTGAAAGCGTGCAGTCTGAGTTGATTGAATGCAATCAGTTAAAACTTTCAACAATGGA  239
             |||||||||| |||||||||||||||||   |||||||||||||||||||||||||||||
Sbjct  2093  GTCTGAAAGCATGCAGTCTGAGTTGATTCTTTGCAATCAGTTAAAACTTTCAACAATGGA  2034

Query  240   TCTCTTGGTTCCGGCATCGATGAAGAACGCAGCGAAATGCGATAACTAATGTGAATTGCA  299
             ||||||||||||||||||||||||||||||||||||||||||||||||||||||||||||
Sbjct  2033  TCTCTTGGTTCCGGCATCGATGAAGAACGCAGCGAAATGCGATAACTAATGTGAATTGCA  1974

Query  300   GAATTCAGTGAATCATCGAGTCTTTGAACGCACATTGCGCCCCCTGGTATTCCGGGGGGC  359
             ||||||||||||||||||||||||||||||||||||||||||||||||||||||||||||
Sbjct  1973  GAATTCAGTGAATCATCGAGTCTTTGAACGCACATTGCGCCCCCTGGTATTCCGGGGGGC  1914

Query  360   ATGCCTGTCCGAGCGTCATTGCTGCCCTCAAGCCCGGCTTGTGTGTTGGGTCGCCGTCCC  419
             ||||||||||||||||||||||||||||||||||||||||||||||||||||| ||||||
Sbjct  1913  ATGCCTGTCCGAGCGTCATTGCTGCCCTCAAGCCCGGCTTGTGTGTTGGGTCGTCGTCCC  1854

Query  420   CCTCTCCGGGGGGACGGGCCCGAAAGGCAGCGGCGGCACCGCGTCCGATCCTCGAGCGTA  479
             || | | |||||||||||||||||||||||||||||||||||||||||||||||||||||
Sbjct  1853  CCCCCCGGGGGGGACGGGCCCGAAAGGCAGCGGCGGCACCGCGTCCGATCCTCGAGCGTA  1794

Query  480   TGGGGCTTTGTCACATGCTCTGTAGGATTGGCCGGCGCCTGCCGACGTTTTCCAACCATT  539
             ||||||||||||||  |||| ||||||  |||||||||||||||||  | |||||||| |
Sbjct  1793  TGGGGCTTTGTCACCCGCTCCGTAGGACCGGCCGGCGCCTGCCGAC-CTCTCCAACCA-T  1736

Query  540   CTTTCCAGGTTGACCTCGGATCAGGTAGGGATACCCGCTGAACTTAAGCATATCAATAAG  599
              |||||||||||||||||||||||||||||||||||||||||||||||||||||||||||
Sbjct  1735  -TTTCCAGGTTGACCTCGGATCAGGTAGGGATACCCGCTGAACTTAAGCATATCAATAAG  1677

Query  600   CGGAGGAAAAGAAACCAACCGGGATTGCCTCAGTAACGGCGAGTGAAGCGGCAAGAGCTC  659
             ||||||||||||||||||| ||||||||||||||||||||||||||||||||||||||||
Sbjct  1676  CGGAGGAAAAGAAACCAACAGGGATTGCCTCAGTAACGGCGAGTGAAGCGGCAAGAGCTC  1617

Query  660   AAATTTGAAAGCTGGCTCCTTCGGAGTCCGCATTGTAATTTGCAGAGGATGCTTTGGGTG  719
             |||||||||||||||| ||| ||| |||||| ||||||||||||||||||||||||||||
Sbjct  1616  AAATTTGAAAGCTGGCCCCTCCGGGGTCCGCGTTGTAATTTGCAGAGGATGCTTTGGGTG  1557

Query  720   CGGCCCCCGTCTAAGTGCCCTGGAACGGGCCGTCAGAGAGGGTGAGAATCCCGTCTTGGG  779
             ||||||||||||||||||||||||||||||||||||||||||||||||||||||||||||
Sbjct  1556  CGGCCCCCGTCTAAGTGCCCTGGAACGGGCCGTCAGAGAGGGTGAGAATCCCGTCTTGGG  1497

Query  780   CGGGGTGTCCGTGCCCGTGTAAAGCTCCTTCGACGAGTCGAGTTGTTTGGGAATGCAGCT  839
             ||||||||||||||||||||||||||||||||||||||||||||||||||||||||||||
Sbjct  1496  CGGGGTGTCCGTGCCCGTGTAAAGCTCCTTCGACGAGTCGAGTTGTTTGGGAATGCAGCT  1437

Query  840   CTAAATGGGTGGTAAATTTCATCTAAAGCTAAATACTGGCCGGAGACCGATAGCGCACAA  899
             ||||||||||||||||||||||||||||||||||||||||||||||||||||||||||||
Sbjct  1436  CTAAATGGGTGGTAAATTTCATCTAAAGCTAAATACTGGCCGGAGACCGATAGCGCACAA  1377

Query  900   GTAGAGTGATCGAAAGATGAAAAGCACTTTGAAAAGAGAGTTAAACAGCACGTGAAATTG  959
             ||||||||||||||||||||||||||||||||||||||||||||||||||||||||||||
Sbjct  1376  GTAGAGTGATCGAAAGATGAAAAGCACTTTGAAAAGAGAGTTAAACAGCACGTGAAATTG  1317

Query  960   TTGAAAGGGAAGCGCTTGCGACCAGACTCGCCCGCGGGGTTCAGCCGGCATTCGTGCCGG  1019
             ||||||||||||||||||||||||||||||||||||||||||||||||||||||||||||
Sbjct  1316  TTGAAAGGGAAGCGCTTGCGACCAGACTCGCCCGCGGGGTTCAGCCGGCATTCGTGCCGG  1257

Query  1020  TGTACTTCCCCGTGGGCGGGCCAGCGTCGGTTTGGGCGGCCGGTCAAAGGCCCCTGGAAT  1079
             |||||||||| |||||||||||||||||||||||||||||||||||||||||||||||||
Sbjct  1256  TGTACTTCCC-GTGGGCGGGCCAGCGTCGGTTTGGGCGGCCGGTCAAAGGCCCCTGGAAT  1198

Query  1080  GTAGTGCCCTCCGGGGCACCTTATAGCCAGGGGTGCAATGCGGCCAGCCTGGACCGAGGA  1139
             ||||||||||||||||||||||||||||||||||||||||||||||||| ||||||||||
Sbjct  1197  GTAGTGCCCTCCGGGGCACCTTATAGCCAGGGGTGCAATGCGGCCAGCCCGGACCGAGGA  1138

Query  1140  ACGCGCTTCGGCACGGACGCTGGCATAATGGTCGTAAACGACCCGTCTTGAAACACGGAC  1199
             |||||||||||| ||||||||||||||||||||| |||||||||||||||||||||||||
Sbjct  1137  ACGCGCTTCGGCTCGGACGCTGGCATAATGGTCGCAAACGACCCGTCTTGAAACACGGAC  1078

Query  1200  CAAGGAGTCTAACATCTACGCGAGTGTTCGGGTGTCAAACCCGTGCGCGCAGTGAAAGCG  1259
             ||||||||||||||||||||||||||||||||||||||||||||||||| ||||||||||
Sbjct  1077  CAAGGAGTCTAACATCTACGCGAGTGTTCGGGTGTCAAACCCGTGCGCGAAGTGAAAGCG  1018

Query  1260  AACGGAGGTGGGAGCCCCCTTGCGGGGCGCACCATCGACCGATCCTGATGTCTTCGGATG  1319
             ||||||||||| |||||||| | |||||||||||||||||||||||||||||||||||||
Sbjct  1017  AACGGAGGTGG-AGCCCCCTCGTGGGGCGCACCATCGACCGATCCTGATGTCTTCGGATG  959

Query  1320  GATTTGAGTAAGAGCGTAGCTGTGGGGACCCGAAAGATGGTGAACTATGCCTGAATAGGG  1379
             ||||||||||||||||||  |||||||||| |||||||||||||||||||||||||||||
Sbjct  958   GATTTGAGTAAGAGCGTAAATGTGGGGACC-GAAAGATGGTGAACTATGCCTGAATAGGG  900

Query  1380  CGAAGCCAGAGGAAACTCTGGTGGAGGCTCGCAGCGGTTCTGACGTGCAAATCGATCGTC  1439
              |||||||||||||||||||||||||||||||||||||||||||||||||||||||||||
Sbjct  899   TGAAGCCAGAGGAAACTCTGGTGGAGGCTCGCAGCGGTTCTGACGTGCAAATCGATCGTC  840

Query  1440  AAATTTGGGTATAGGGGCGAAAGACTAATCGAACCATCTAGTAGCTGGTTCCTGC  1494
              |||||||||||||||||||||||||||||||||||||| |||||||||||||||
Sbjct  839   GAATTTGGGTATAGGGGCGAAAGACTAATCGAACCATCTGGTAGCTGGTTCCTGC  785


>NW_020290541.1 Aspergillus heteromorphus CBS 117.55 chromosome Unknown BO70scaffold_136, 
whole genome shotgun sequence
Length=4852

 Score = 2486 bits (1346),  Expect = 0.0
 Identities = 1447/1495 (97%), Gaps = 10/1495 (1%)
 Strand=Plus/Plus

Query  1     CAAGGTTTCCGTAGGTGAACCTGCGGAAGGATCATTACCGAGTGCGGGTCCTT-TGGGCC  59
             |||||||||||||||||||||||||||||||||||||||||||||||||||||  |||||
Sbjct  1524  CAAGGTTTCCGTAGGTGAACCTGCGGAAGGATCATTACCGAGTGCGGGTCCTTCGGGGCC  1583

Query  60    CAACCTCCCATCCGTGTCTATTGTACCCTGTTGCTTCGGCGGGCCCGCCGCTTGTCGGCC  119
             |||||||||| |||||||||  ||||| ||||||||||||||||||||||| ||||||||
Sbjct  1584  CAACCTCCCACCCGTGTCTACCGTACCATGTTGCTTCGGCGGGCCCGCCGCCTGTCGGCC  1643

Query  120   GCCgggggggCGCCTCTGCCCCCCGGGCCCGTGCCCGCCGGAGACCCCAACACGAACACT  179
             |||||||||||   ||||  |||||||||||||||||||| |||||||||||||||||||
Sbjct  1644  GCCGGGGGGGC---TCTG--CCCCGGGCCCGTGCCCGCCGAAGACCCCAACACGAACACT  1698

Query  180   GTCTGAAAGCGTGCAGTCTGAGTTGATTGAATGCAATCAGTTAAAACTTTCAACAATGGA  239
             |||||||||| |||||||||||||||||   |||||||||||||||||||||||||||||
Sbjct  1699  GTCTGAAAGCATGCAGTCTGAGTTGATTCTTTGCAATCAGTTAAAACTTTCAACAATGGA  1758

Query  240   TCTCTTGGTTCCGGCATCGATGAAGAACGCAGCGAAATGCGATAACTAATGTGAATTGCA  299
             ||||||||||||||||||||||||||||||||||||||||||||||||||||||||||||
Sbjct  1759  TCTCTTGGTTCCGGCATCGATGAAGAACGCAGCGAAATGCGATAACTAATGTGAATTGCA  1818

Query  300   GAATTCAGTGAATCATCGAGTCTTTGAACGCACATTGCGCCCCCTGGTATTCCGGGGGGC  359
             ||||||||||||||||||||||||||||||||||||||||||||||||||||||||||||
Sbjct  1819  GAATTCAGTGAATCATCGAGTCTTTGAACGCACATTGCGCCCCCTGGTATTCCGGGGGGC  1878

Query  360   ATGCCTGTCCGAGCGTCATTGCTGCCCTCAAGCCCGGCTTGTGTGTTGGGTCGCCGTCCC  419
             ||||||||||||||||||||||||||||||||||||||||||||||||||||| ||||||
Sbjct  1879  ATGCCTGTCCGAGCGTCATTGCTGCCCTCAAGCCCGGCTTGTGTGTTGGGTCGTCGTCCC  1938

Query  420   CCTCTCCGGGGGGACGGGCCCGAAAGGCAGCGGCGGCACCGCGTCCGATCCTCGAGCGTA  479
             || | | |||||||||||||||||||||||||||||||||||||||||||||||||||||
Sbjct  1939  CCCCCCGGGGGGGACGGGCCCGAAAGGCAGCGGCGGCACCGCGTCCGATCCTCGAGCGTA  1998

Query  480   TGGGGCTTTGTCACATGCTCTGTAGGATTGGCCGGCGCCTGCCGACGTTTTCCAACCATT  539
             ||||||||||||||  |||| ||||||  |||||||||||||||||  | |||||||| |
Sbjct  1999  TGGGGCTTTGTCACCCGCTCCGTAGGACCGGCCGGCGCCTGCCGAC-CTCTCCAACCA-T  2056

Query  540   CTTTCCAGGTTGACCTCGGATCAGGTAGGGATACCCGCTGAACTTAAGCATATCAATAAG  599
              |||||||||||||||||||||||||||||||||||||||||||||||||||||||||||
Sbjct  2057  -TTTCCAGGTTGACCTCGGATCAGGTAGGGATACCCGCTGAACTTAAGCATATCAATAAG  2115

Query  600   CGGAGGAAAAGAAACCAACCGGGATTGCCTCAGTAACGGCGAGTGAAGCGGCAAGAGCTC  659
             ||||||||||||||||||| ||||||||||||||||||||||||||||||||||||||||
Sbjct  2116  CGGAGGAAAAGAAACCAACAGGGATTGCCTCAGTAACGGCGAGTGAAGCGGCAAGAGCTC  2175

Query  660   AAATTTGAAAGCTGGCTCCTTCGGAGTCCGCATTGTAATTTGCAGAGGATGCTTTGGGTG  719
             |||||||||||||||| ||| ||| |||||| ||||||||||||||||||||||||||||
Sbjct  2176  AAATTTGAAAGCTGGCCCCTCCGGGGTCCGCGTTGTAATTTGCAGAGGATGCTTTGGGTG  2235

Query  720   CGGCCCCCGTCTAAGTGCCCTGGAACGGGCCGTCAGAGAGGGTGAGAATCCCGTCTTGGG  779
             ||||||||||||||||||||||||||||||||||||||||||||||||||||||||||||
Sbjct  2236  CGGCCCCCGTCTAAGTGCCCTGGAACGGGCCGTCAGAGAGGGTGAGAATCCCGTCTTGGG  2295

Query  780   CGGGGTGTCCGTGCCCGTGTAAAGCTCCTTCGACGAGTCGAGTTGTTTGGGAATGCAGCT  839
             ||||||||||||||||||||||||||||||||||||||||||||||||||||||||||||
Sbjct  2296  CGGGGTGTCCGTGCCCGTGTAAAGCTCCTTCGACGAGTCGAGTTGTTTGGGAATGCAGCT  2355

Query  840   CTAAATGGGTGGTAAATTTCATCTAAAGCTAAATACTGGCCGGAGACCGATAGCGCACAA  899
             ||||||||||||||||||||||||||||||||||||||||||||||||||||||||||||
Sbjct  2356  CTAAATGGGTGGTAAATTTCATCTAAAGCTAAATACTGGCCGGAGACCGATAGCGCACAA  2415

Query  900   GTAGAGTGATCGAAAGATGAAAAGCACTTTGAAAAGAGAGTTAAACAGCACGTGAAATTG  959
             ||||||||||||||||||||||||||||||||||||||||||||||||||||||||||||
Sbjct  2416  GTAGAGTGATCGAAAGATGAAAAGCACTTTGAAAAGAGAGTTAAACAGCACGTGAAATTG  2475

Query  960   TTGAAAGGGAAGCGCTTGCGACCAGACTCGCCCGCGGGGTTCAGCCGGCATTCGTGCCGG  1019
             ||||||||||||||||||||||||||||||||||| ||||||||||||||||||||||||
Sbjct  2476  TTGAAAGGGAAGCGCTTGCGACCAGACTCGCCCGC-GGGTTCAGCCGGCATTCGTGCCGG  2534

Query  1020  TGTACTTCCCCGTGGGCGGGCCAGCGTCGGTTTGGGCGGCCGGTCAAAGGCCCCTGGAAT  1079
             ||||||||||||||||||||||||||||||||||||||||||||||||||||||||||||
Sbjct  2535  TGTACTTCCCCGTGGGCGGGCCAGCGTCGGTTTGGGCGGCCGGTCAAAGGCCCCTGGAAT  2594

Query  1080  GTAGTGCCCTCCGGGGCACCTTATAGCCAGGGGTGCAATGCGGCCAGCCTGGACCGAGGA  1139
             ||||||||||||||||||||||||||||||||||||||||||||||||| ||||||||||
Sbjct  2595  GTAGTGCCCTCCGGGGCACCTTATAGCCAGGGGTGCAATGCGGCCAGCCCGGACCGAGGA  2654

Query  1140  ACGCGCTTCGGCACGGACGCTGGCATAATGGTCGTAAACGACCCGTCTTGAAACACGGAC  1199
             |||||||||||| ||||||||||||||||||||| |||||||||||||||||||||||||
Sbjct  2655  ACGCGCTTCGGCTCGGACGCTGGCATAATGGTCGCAAACGACCCGTCTTGAAACACGGAC  2714

Query  1200  CAAGGAGTCTAACATCTACGCGAGTGTTCGGGTGTCAAACCCGTGCGCGCAGTGAAAGCG  1259
             ||||||||||||||||||||||||||||||||||||||||||||||||| ||||||||||
Sbjct  2715  CAAGGAGTCTAACATCTACGCGAGTGTTCGGGTGTCAAACCCGTGCGCGAAGTGAAAGCG  2774

Query  1260  AACGGAGGTGGGAGCCCCCTTGCGGGGCGCACCATCGACCGATCCTGATGTCTTCGGATG  1319
             |||||||||||||||||||| | |||||||||||||||||||||||||||||||||||||
Sbjct  2775  AACGGAGGTGGGAGCCCCCTCGTGGGGCGCACCATCGACCGATCCTGATGTCTTCGGATG  2834

Query  1320  GATTTGAGTAAGAGCGTAGCTGTGGGGACCCGAAAGATGGTGAACTATGCCTGAATAGGG  1379
             ||||||||||||||||||  ||||||||||||||||||||||||||||||||||||||||
Sbjct  2835  GATTTGAGTAAGAGCGTAAATGTGGGGACCCGAAAGATGGTGAACTATGCCTGAATAGGG  2894

Query  1380  CGAAGCCAGAGGAAACTCTGGTGGAGGCTCGCAGCGGTTCTGACGTGCAAATCGATCGTC  1439
              |||||||||||||||||||||||||||||||||||||||||||||||||||||||||||
Sbjct  2895  TGAAGCCAGAGGAAACTCTGGTGGAGGCTCGCAGCGGTTCTGACGTGCAAATCGATCGTC  2954

Query  1440  AAATTTGGGTATAGGGGCGAAAGACTAATCGAACCATCTAGTAGCTGGTTCCTGC  1494
              |||||||||||||||||||||||||||||||||||||| |||||||||||||||
Sbjct  2955  GAATTTGGGTATAGGGGCGAAAGACTAATCGAACCATCTGGTAGCTGGTTCCTGC  3009


>NW_020290510.1 Aspergillus heteromorphus CBS 117.55 chromosome Unknown BO70scaffold_105, 
whole genome shotgun sequence
Length=10206

 Score = 2486 bits (1346),  Expect = 0.0
 Identities = 1447/1495 (97%), Gaps = 10/1495 (1%)
 Strand=Plus/Minus

Query  1     CAAGGTTTCCGTAGGTGAACCTGCGGAAGGATCATTACCGAGTGCGGGTCCTT-TGGGCC  59
             |||||||||||||||||||||||||||||||||||||||||||||||||||||  |||||
Sbjct  3243  CAAGGTTTCCGTAGGTGAACCTGCGGAAGGATCATTACCGAGTGCGGGTCCTTCGGGGCC  3184

Query  60    CAACCTCCCATCCGTGTCTATTGTACCCTGTTGCTTCGGCGGGCCCGCCGCTTGTCGGCC  119
             |||||||||| |||||||||  ||||| |||||||||||||| |||||||| ||||||||
Sbjct  3183  CAACCTCCCACCCGTGTCTACCGTACCATGTTGCTTCGGCGG-CCCGCCGCCTGTCGGCC  3125

Query  120   GCCgggggggCGCCTCTGCCCCCCGGGCCCGTGCCCGCCGGAGACCCCAACACGAACACT  179
             |||||||||    ||||| ||||||||||||||||||||| |||||||||||||||||||
Sbjct  3124  GCCGGGGGG----CTCTG-CCCCCGGGCCCGTGCCCGCCGAAGACCCCAACACGAACACT  3070

Query  180   GTCTGAAAGCGTGCAGTCTGAGTTGATTGAATGCAATCAGTTAAAACTTTCAACAATGGA  239
             |||||||||| |||||||||||||||||   |||||||||||||||||||||||||||||
Sbjct  3069  GTCTGAAAGCATGCAGTCTGAGTTGATTCTTTGCAATCAGTTAAAACTTTCAACAATGGA  3010

Query  240   TCTCTTGGTTCCGGCATCGATGAAGAACGCAGCGAAATGCGATAACTAATGTGAATTGCA  299
             ||||||||||||||||||||||||||||||||||||||||||||||||||||||||||||
Sbjct  3009  TCTCTTGGTTCCGGCATCGATGAAGAACGCAGCGAAATGCGATAACTAATGTGAATTGCA  2950

Query  300   GAATTCAGTGAATCATCGAGTCTTTGAACGCACATTGCGCCCCCTGGTATTCCGGGGGGC  359
             ||||||||||||||||||||||||||||||||||||||||||||||||||||||||||||
Sbjct  2949  GAATTCAGTGAATCATCGAGTCTTTGAACGCACATTGCGCCCCCTGGTATTCCGGGGGGC  2890

Query  360   ATGCCTGTCCGAGCGTCATTGCTGCCCTCAAGCCCGGCTTGTGTGTTGGGTCGCCGTCCC  419
             ||||||||||||||||||||||||||||||||||||||||||||||||||||| ||||||
Sbjct  2889  ATGCCTGTCCGAGCGTCATTGCTGCCCTCAAGCCCGGCTTGTGTGTTGGGTCGTCGTCCC  2830

Query  420   CCTCTCCGGGGGGACGGGCCCGAAAGGCAGCGGCGGCACCGCGTCCGATCCTCGAGCGTA  479
             || | | |||||||||||||||||||||||||||||||||||||||||||||||||||||
Sbjct  2829  CCCCCCGGGGGGGACGGGCCCGAAAGGCAGCGGCGGCACCGCGTCCGATCCTCGAGCGTA  2770

Query  480   TGGGGCTTTGTCACATGCTCTGTAGGATTGGCCGGCGCCTGCCGACGTTTTCCAACCATT  539
             ||||||||||||||  |||| ||||||  |||||||||||||||||  | |||||||| |
Sbjct  2769  TGGGGCTTTGTCACCCGCTCCGTAGGACCGGCCGGCGCCTGCCGAC-CTCTCCAACCA-T  2712

Query  540   CTTTCCAGGTTGACCTCGGATCAGGTAGGGATACCCGCTGAACTTAAGCATATCAATAAG  599
              |||||||||||||||||||||||||||||||||||||||||||||||||||||||||||
Sbjct  2711  -TTTCCAGGTTGACCTCGGATCAGGTAGGGATACCCGCTGAACTTAAGCATATCAATAAG  2653

Query  600   CGGAGGAAAAGAAACCAACCGGGATTGCCTCAGTAACGGCGAGTGAAGCGGCAAGAGCTC  659
             ||||||||||||||||||| ||||||||||||||||||||||||||||||||||||||||
Sbjct  2652  CGGAGGAAAAGAAACCAACAGGGATTGCCTCAGTAACGGCGAGTGAAGCGGCAAGAGCTC  2593

Query  660   AAATTTGAAAGCTGGCTCCTTCGGAGTCCGCATTGTAATTTGCAGAGGATGCTTTGGGTG  719
             |||||||||||||||| ||| ||| |||||| ||||||||||||||||||||||||||||
Sbjct  2592  AAATTTGAAAGCTGGCCCCTCCGGGGTCCGCGTTGTAATTTGCAGAGGATGCTTTGGGTG  2533

Query  720   CGGCCCCCGTCTAAGTGCCCTGGAACGGGCCGTCAGAGAGGGTGAGAATCCCGTCTTGGG  779
             ||||||||||||||||||||||||||||||||||||||||||||||||||||||||||||
Sbjct  2532  CGGCCCCCGTCTAAGTGCCCTGGAACGGGCCGTCAGAGAGGGTGAGAATCCCGTCTTGGG  2473

Query  780   CGGGGTGTCCGTGCCCGTGTAAAGCTCCTTCGACGAGTCGAGTTGTTTGGGAATGCAGCT  839
             ||||||||||||||||||||||||||||||||||||||||||||||||||||||||||||
Sbjct  2472  CGGGGTGTCCGTGCCCGTGTAAAGCTCCTTCGACGAGTCGAGTTGTTTGGGAATGCAGCT  2413

Query  840   CTAAATGGGTGGTAAATTTCATCTAAAGCTAAATACTGGCCGGAGACCGATAGCGCACAA  899
             ||||||||||||||||||||||||||||||||||||||||||||||||||||||||||||
Sbjct  2412  CTAAATGGGTGGTAAATTTCATCTAAAGCTAAATACTGGCCGGAGACCGATAGCGCACAA  2353

Query  900   GTAGAGTGATCGAAAGATGAAAAGCACTTTGAAAAGAGAGTTAAACAGCACGTGAAATTG  959
             ||||||||||||||||||||||||||||||||||||||||||||||||||||||||||||
Sbjct  2352  GTAGAGTGATCGAAAGATGAAAAGCACTTTGAAAAGAGAGTTAAACAGCACGTGAAATTG  2293

Query  960   TTGAAAGGGAAGCGCTTGCGACCAGACTCGCCCGCGGGGTTCAGCCGGCATTCGTGCCGG  1019
             ||||||||||||||||||||||||||||||||||||||||||||||||||||||||||||
Sbjct  2292  TTGAAAGGGAAGCGCTTGCGACCAGACTCGCCCGCGGGGTTCAGCCGGCATTCGTGCCGG  2233

Query  1020  TGTACTTCCCCGTGGGCGGGCCAGCGTCGGTTTGGGCGGCCGGTCAAAGGCCCCTGGAAT  1079
             ||||||||||||||||||||||||||||||||||||||||||||||||||||||||||||
Sbjct  2232  TGTACTTCCCCGTGGGCGGGCCAGCGTCGGTTTGGGCGGCCGGTCAAAGGCCCCTGGAAT  2173

Query  1080  GTAGTGCCCTCCGGGGCACCTTATAGCCAGGGGTGCAATGCGGCCAGCCTGGACCGAGGA  1139
             ||||||||||||||||||||||||||||||||||||||||||||||||| ||||||||||
Sbjct  2172  GTAGTGCCCTCCGGGGCACCTTATAGCCAGGGGTGCAATGCGGCCAGCCCGGACCGAGGA  2113

Query  1140  ACGCGCTTCGGCACGGACGCTGGCATAATGGTCGTAAACGACCCGTCTTGAAACACGGAC  1199
             |||||||||||| ||||||||||||||||||||| |||||||||||||||||||||||||
Sbjct  2112  ACGCGCTTCGGCTCGGACGCTGGCATAATGGTCGCAAACGACCCGTCTTGAAACACGGAC  2053

Query  1200  CAAGGAGTCTAACATCTACGCGAGTGTTCGGGTGTCAAACCCGTGCGCGCAGTGAAAGCG  1259
             ||||||||||||||||||||||||||||||||||||||||||||||||| ||||||||||
Sbjct  2052  CAAGGAGTCTAACATCTACGCGAGTGTTCGGGTGTCAAACCCGTGCGCGAAGTGAAAGCG  1993

Query  1260  AACGGAGGTGGGAGCCCCCTTGCGGGGCGCACCATCGACCGATCCTGATGTCTTCGGATG  1319
             |||||||||||||||||||| | |||||||||||||||||||||||||||||||||||||
Sbjct  1992  AACGGAGGTGGGAGCCCCCTCGTGGGGCGCACCATCGACCGATCCTGATGTCTTCGGATG  1933

Query  1320  GATTTGAGTAAGAGCGTAGCTGTGGGGACCCGAAAGATGGTGAACTATGCCTGAATAGGG  1379
             ||||||||||||||||||  ||||||||||||||||||||||||||||||||||||||||
Sbjct  1932  GATTTGAGTAAGAGCGTAAATGTGGGGACCCGAAAGATGGTGAACTATGCCTGAATAGGG  1873

Query  1380  CGAAGCCAGAGGAAACTCTGGTGGAGGCTCGCAGCGGTTCTGACGTGCAAATCGATCGTC  1439
              |||||||||||||||||||||||||||||||||||||||||||||||||||||||||||
Sbjct  1872  TGAAGCCAGAGGAAACTCTGGTGGAGGCTCGCAGCGGTTCTGACGTGCAAATCGATCGTC  1813

Query  1440  AAATTTGGGTATAGGGGCGAAAGACTAATCGAACCATCTAGTAGCTGGTTCCTGC  1494
              |||||||||||||||||||||||||||||||||||||| |||||||||||||||
Sbjct  1812  GAATTTGGGTATAGGGGCGAAAGACTAATCGAACCATCTGGTAGCTGGTTCCTGC  1758


 Score = 1334 bits (722),  Expect = 0.0
 Identities = 773/796 (97%), Gaps = 10/796 (1%)
 Strand=Plus/Minus

Query  700    TGCAGAGGATGCTTTGGGTG-CGGCCCCCGTCTAAGTGCCCTGGAACGGGCCGTCAGAGA  758
              |||||||||||||| ||||| |||||||  ||||||||||||| ||||||||||||||||
Sbjct  10206  TGCAGAGGATGCTT-GGGTGCCGGCCCCGCTCTAAGTGCCCTG-AACGGGCCGTCAGAGA  10149

Query  759    GGGTGAGAATCCCGTCTTGGGCGGGGTGTCCGTGCCCGTGTAAAGCTCCTTCGACGAGTC  818
              ||||||||||||||||||||||||||||||||||||||||||||||||||||||||||||
Sbjct  10148  GGGTGAGAATCCCGTCTTGGGCGGGGTGTCCGTGCCCGTGTAAAGCTCCTTCGACGAGTC  10089

Query  819    GAGTTGTTTGGGAATGCAGCTCTAAATGGGTGGTAAATTTCATCTAAAGCTAAATACTGG  878
              |||||||| |||||||||||||||||||||||||||||| ||||||||||||||||||||
Sbjct  10088  GAGTTGTT-GGGAATGCAGCTCTAAATGGGTGGTAAATT-CATCTAAAGCTAAATACTGG  10031

Query  879    CCGGAGACCGATAGCGCACAAGTAGAGTGATCGAAAGATGAAAAGCACTTTGAAAAGAGA  938
              ||||||||||||||||||||||||||||||||||||||||||||||||||||||| ||||
Sbjct  10030  CCGGAGACCGATAGCGCACAAGTAGAGTGATCGAAAGATGAAAAGCACTTTGAAA-GAGA  9972

Query  939    GTTAAACAGCACGTGAAATTGTTGAAAGGGAAGCGCTTGCGACCAGACTCGCCCGCGGGG  998
              ||||||||||||||||||||||||||||||||||||||||||||||||||||||||||| 
Sbjct  9971   GTTAAACAGCACGTGAAATTGTTGAAAGGGAAGCGCTTGCGACCAGACTCGCCCGCGGG-  9913

Query  999    TTCAGCCGGCATTCGTGCCGGTGTACTTCCCCGTGGGCGGGCCAGCGTCGGTTTGGGCGG  1058
              ||||||||||||||||||||||||||||||||||||||||||||||||||||||||||| 
Sbjct  9912   TTCAGCCGGCATTCGTGCCGGTGTACTTCCCCGTGGGCGGGCCAGCGTCGGTTTGGGCG-  9854

Query  1059   CCGGTCAAAGGCCCCTGGAATGTAGTGCCCTCCGGGGCACCTTATAGCCAGGGGTGCAAT  1118
              ||||||||||||||||||||||||||||||||||||||||||||||||||||||||||||
Sbjct  9853   CCGGTCAAAGGCCCCTGGAATGTAGTGCCCTCCGGGGCACCTTATAGCCAGGGGTGCAAT  9794

Query  1119   GCGGCCAGCCTGGACCGAGGAACGCGCTTCGGCACGGACGCTGGCATAATGGTCGTAAAC  1178
              |||||||||| |||||||||||||||||||||| ||||||||||||||||||||| ||||
Sbjct  9793   GCGGCCAGCCCGGACCGAGGAACGCGCTTCGGCTCGGACGCTGGCATAATGGTCGCAAAC  9734

Query  1179   GACCCGTCTTGAAACACGGACCAAGGAGTCTAACATCTACGCGAGTGTTCGGGTGTCAAA  1238
              ||||||||||||||||||||||||||||||||||||||||||||||||||||||||||||
Sbjct  9733   GACCCGTCTTGAAACACGGACCAAGGAGTCTAACATCTACGCGAGTGTTCGGGTGTCAAA  9674

Query  1239   CCCGTGCGCGCAGTGAAAGCGAACGGAGGTGGGAGCCCCCTTGCGGGGCGCACCATCGAC  1298
              |||||||||| |||||||||||||||||||||||||||||| | ||| ||||||||||||
Sbjct  9673   CCCGTGCGCGAAGTGAAAGCGAACGGAGGTGGGAGCCCCCTCGTGGG-CGCACCATCGAC  9615

Query  1299   CGATCCTGATGTCTTCGGATGGATTTGAGTAAGAGCGTAGCTGTGGGGACCCGAAAGATG  1358
              |||||||||||||||||||||||||||||||||||||||  |||||||||||||||||||
Sbjct  9614   CGATCCTGATGTCTTCGGATGGATTTGAGTAAGAGCGTAAATGTGGGGACCCGAAAGATG  9555

Query  1359   GTGAACTATGCCTGAATAGGGCGAAGCCAGAGGAAACTCTGGTGGAGGCTCGCAGCGGTT  1418
              ||||||||||||||||||||| ||||||||||||||||||||||||||||||||||||||
Sbjct  9554   GTGAACTATGCCTGAATAGGGTGAAGCCAGAGGAAACTCTGGTGGAGGCTCGCAGCGGTT  9495

Query  1419   CTGACGTGCAAATCGATCGTCAAATTTGGGTATAGGGGCGAAAGACTAATCGAACCATCT  1478
              ||||||||||||||||||||| ||||||| ||||||||||||||||||||||||||||||
Sbjct  9494   CTGACGTGCAAATCGATCGTCGAATTTGG-TATAGGGGCGAAAGACTAATCGAACCATCT  9436

Query  1479   AGTAGCTGGTTCCTGC  1494
               |||||||||||||||
Sbjct  9435   GGTAGCTGGTTCCTGC  9420


>NW_020290584.1 Aspergillus heteromorphus CBS 117.55 chromosome Unknown BO70scaffold_179, 
whole genome shotgun sequence
Length=3269

 Score = 2484 bits (1345),  Expect = 0.0
 Identities = 1447/1495 (97%), Gaps = 11/1495 (1%)
 Strand=Plus/Minus

Query  1     CAAGGTTTCCGTAGGTGAACCTGCGGAAGGATCATTACCGAGTGCGGGTCCTT-TGGGCC  59
             |||||||||||||||||||||||||||||||||||||||||||||||||||||  |||||
Sbjct  1531  CAAGGTTTCCGTAGGTGAACCTGCGGAAGGATCATTACCGAGTGCGGGTCCTTCGGGGCC  1472

Query  60    CAACCTCCCATCCGTGTCTATTGTACCCTGTTGCTTCGGCGGGCCCGCCGCTTGTCGGCC  119
             |||||||||| |||||||||  ||||| ||||||||||||||||||||||| ||||||||
Sbjct  1471  CAACCTCCCACCCGTGTCTACCGTACCATGTTGCTTCGGCGGGCCCGCCGCCTGTCGGCC  1412

Query  120   GCCgggggggCGCCTCTGCCCCCCGGGCCCGTGCCCGCCGGAGACCCCAACACGAACACT  179
             |||||||||    ||||| ||||||||||||||||||||| |||||||||||||||||||
Sbjct  1411  GCCGGGGGG----CTCTG-CCCCCGGGCCCGTGCCCGCCGAAGACCCCAACACGAACACT  1357

Query  180   GTCTGAAAGCGTGCAGTCTGAGTTGATTGAATGCAATCAGTTAAAACTTTCAACAATGGA  239
             |||||||||| |||||||||||||||||   |||||||||||||||||||||||||||||
Sbjct  1356  GTCTGAAAGCATGCAGTCTGAGTTGATTCTTTGCAATCAGTTAAAACTTTCAACAATGGA  1297

Query  240   TCTCTTGGTTCCGGCATCGATGAAGAACGCAGCGAAATGCGATAACTAATGTGAATTGCA  299
             ||||||||||||||||||||||||||||||||||||||||||||||||||||||||||||
Sbjct  1296  TCTCTTGGTTCCGGCATCGATGAAGAACGCAGCGAAATGCGATAACTAATGTGAATTGCA  1237

Query  300   GAATTCAGTGAATCATCGAGTCTTTGAACGCACATTGCGCCCCCTGGTATTCCGGGGGGC  359
             ||||||||||||||||||||||||||||||||||||||||||||||||||||||||||||
Sbjct  1236  GAATTCAGTGAATCATCGAGTCTTTGAACGCACATTGCGCCCCCTGGTATTCCGGGGGGC  1177

Query  360   ATGCCTGTCCGAGCGTCATTGCTGCCCTCAAGCCCGGCTTGTGTGTTGGGTCGCCGTCCC  419
             ||||||||||||||||||||||||||||||||||||||||||||||||||||| ||||||
Sbjct  1176  ATGCCTGTCCGAGCGTCATTGCTGCCCTCAAGCCCGGCTTGTGTGTTGGGTCGTCGTCCC  1117

Query  420   CCTCTCCGGGGGGACGGGCCCGAAAGGCAGCGGCGGCACCGCGTCCGATCCTCGAGCGTA  479
             || | | |||||||||||||||||||||||||||||||||||||||||||||||||||||
Sbjct  1116  CC-CCCGGGGGGGACGGGCCCGAAAGGCAGCGGCGGCACCGCGTCCGATCCTCGAGCGTA  1058

Query  480   TGGGGCTTTGTCACATGCTCTGTAGGATTGGCCGGCGCCTGCCGACGTTTTCCAACCATT  539
             ||||||||||||||  |||| ||||||  |||||||||||||||||  | |||||||| |
Sbjct  1057  TGGGGCTTTGTCACCCGCTCCGTAGGACCGGCCGGCGCCTGCCGAC-CTCTCCAACCA-T  1000

Query  540   CTTTCCAGGTTGACCTCGGATCAGGTAGGGATACCCGCTGAACTTAAGCATATCAATAAG  599
              |||||||||||||||||||||||||||||||||||||||||||||||||||||||||||
Sbjct  999   -TTTCCAGGTTGACCTCGGATCAGGTAGGGATACCCGCTGAACTTAAGCATATCAATAAG  941

Query  600   CGGAGGAAAAGAAACCAACCGGGATTGCCTCAGTAACGGCGAGTGAAGCGGCAAGAGCTC  659
             ||||||||||||||||||| ||||||||||||||||||||||||||||||||||||||||
Sbjct  940   CGGAGGAAAAGAAACCAACAGGGATTGCCTCAGTAACGGCGAGTGAAGCGGCAAGAGCTC  881

Query  660   AAATTTGAAAGCTGGCTCCTTCGGAGTCCGCATTGTAATTTGCAGAGGATGCTTTGGGTG  719
             |||||||||||||||| ||| ||| |||||| ||||||||||||||||||||||||||||
Sbjct  880   AAATTTGAAAGCTGGCCCCTCCGGGGTCCGCGTTGTAATTTGCAGAGGATGCTTTGGGTG  821

Query  720   CGGCCCCCGTCTAAGTGCCCTGGAACGGGCCGTCAGAGAGGGTGAGAATCCCGTCTTGGG  779
             ||||||| ||||||||||||||||||||||||||||||||||||||||||||||||||||
Sbjct  820   CGGCCCC-GTCTAAGTGCCCTGGAACGGGCCGTCAGAGAGGGTGAGAATCCCGTCTTGGG  762

Query  780   CGGGGTGTCCGTGCCCGTGTAAAGCTCCTTCGACGAGTCGAGTTGTTTGGGAATGCAGCT  839
             ||||||||||||||||||||||||||||||||||||||||||||||||||||||||||||
Sbjct  761   CGGGGTGTCCGTGCCCGTGTAAAGCTCCTTCGACGAGTCGAGTTGTTTGGGAATGCAGCT  702

Query  840   CTAAATGGGTGGTAAATTTCATCTAAAGCTAAATACTGGCCGGAGACCGATAGCGCACAA  899
             ||||||||||||||||||||||||||||||||||||||||||||||||||||||||||||
Sbjct  701   CTAAATGGGTGGTAAATTTCATCTAAAGCTAAATACTGGCCGGAGACCGATAGCGCACAA  642

Query  900   GTAGAGTGATCGAAAGATGAAAAGCACTTTGAAAAGAGAGTTAAACAGCACGTGAAATTG  959
             ||||||||||||||||||||||||||||||||||||||||||||||||||||||||||||
Sbjct  641   GTAGAGTGATCGAAAGATGAAAAGCACTTTGAAAAGAGAGTTAAACAGCACGTGAAATTG  582

Query  960   TTGAAAGGGAAGCGCTTGCGACCAGACTCGCCCGCGGGGTTCAGCCGGCATTCGTGCCGG  1019
             ||||||||||||||||||||||||||||||||||||||||||||||||||||||||||||
Sbjct  581   TTGAAAGGGAAGCGCTTGCGACCAGACTCGCCCGCGGGGTTCAGCCGGCATTCGTGCCGG  522

Query  1020  TGTACTTCCCCGTGGGCGGGCCAGCGTCGGTTTGGGCGGCCGGTCAAAGGCCCCTGGAAT  1079
             ||||||||||||||||||||||||||||||||||||||||||||||||||||||||||||
Sbjct  521   TGTACTTCCCCGTGGGCGGGCCAGCGTCGGTTTGGGCGGCCGGTCAAAGGCCCCTGGAAT  462

Query  1080  GTAGTGCCCTCCGGGGCACCTTATAGCCAGGGGTGCAATGCGGCCAGCCTGGACCGAGGA  1139
             ||||||||||||||||||||||||||||||||||||||||||||||||| ||||||||||
Sbjct  461   GTAGTGCCCTCCGGGGCACCTTATAGCCAGGGGTGCAATGCGGCCAGCCCGGACCGAGGA  402

Query  1140  ACGCGCTTCGGCACGGACGCTGGCATAATGGTCGTAAACGACCCGTCTTGAAACACGGAC  1199
             |||||||||||| ||||||||||||||||||||| |||||||||||||||||||||||||
Sbjct  401   ACGCGCTTCGGCTCGGACGCTGGCATAATGGTCGCAAACGACCCGTCTTGAAACACGGAC  342

Query  1200  CAAGGAGTCTAACATCTACGCGAGTGTTCGGGTGTCAAACCCGTGCGCGCAGTGAAAGCG  1259
             ||||||||||||||||||||||||||||||||||||||||||||||||| ||||||||||
Sbjct  341   CAAGGAGTCTAACATCTACGCGAGTGTTCGGGTGTCAAACCCGTGCGCGAAGTGAAAGCG  282

Query  1260  AACGGAGGTGGGAGCCCCCTTGCGGGGCGCACCATCGACCGATCCTGATGTCTTCGGATG  1319
             |||||||||||||||||||| | |||||||||||||||||||||||||||||||||||||
Sbjct  281   AACGGAGGTGGGAGCCCCCTCGTGGGGCGCACCATCGACCGATCCTGATGTCTTCGGATG  222

Query  1320  GATTTGAGTAAGAGCGTAGCTGTGGGGACCCGAAAGATGGTGAACTATGCCTGAATAGGG  1379
             ||||||||||||||||||  ||||||||||||||||||||||||||||||||||||||||
Sbjct  221   GATTTGAGTAAGAGCGTAAATGTGGGGACCCGAAAGATGGTGAACTATGCCTGAATAGGG  162

Query  1380  CGAAGCCAGAGGAAACTCTGGTGGAGGCTCGCAGCGGTTCTGACGTGCAAATCGATCGTC  1439
              |||||||||||||||||||||||||||||||||||||||||||||||||||||||||||
Sbjct  161   TGAAGCCAGAGGAAACTCTGGTGGAGGCTCGCAGCGGTTCTGACGTGCAAATCGATCGTC  102

Query  1440  AAATTTGGGTATAGGGGCGAAAGACTAATCGAACCATCTAGTAGCTGGTTCCTGC  1494
              |||||||||||||||||||||||||||||||||||||| |||||||||||||||
Sbjct  101   GAATTTGGGTATAGGGGCGAAAGACTAATCGAACCATCTGGTAGCTGGTTCCTGC  47


>NW_020290518.1 Aspergillus heteromorphus CBS 117.55 chromosome Unknown BO70scaffold_113, 
whole genome shotgun sequence
Length=6342

 Score = 2484 bits (1345),  Expect = 0.0
 Identities = 1447/1495 (97%), Gaps = 11/1495 (1%)
 Strand=Plus/Plus

Query  1     CAAGGTTTCCGTAGGTGAACCTGCGGAAGGATCATTACCGAGTGCGGGTCCTT-TGGGCC  59
             |||||||||||||||||||||||||||||||||||||||||||||||||||||  |||||
Sbjct  111   CAAGGTTTCCGTAGGTGAACCTGCGGAAGGATCATTACCGAGTGCGGGTCCTTCGGGGCC  170

Query  60    CAACCTCCCATCCGTGTCTATTGTACCCTGTTGCTTCGGCGGGCCCGCCGCTTGTCGGCC  119
             |||||||||| |||||||||  ||||| ||||||||||||||||||||||| ||||||||
Sbjct  171   CAACCTCCCACCCGTGTCTACCGTACCATGTTGCTTCGGCGGGCCCGCCGCCTGTCGGCC  230

Query  120   GCCgggggggCGCCTCTGCCCCCCGGGCCCGTGCCCGCCGGAGACCCCAACACGAACACT  179
             |||||||||    ||||| ||||||||||||||||||||| |||||||||||||||||||
Sbjct  231   GCCGGGGGG----CTCTG-CCCCCGGGCCCGTGCCCGCCGAAGACCCCAACACGAACACT  285

Query  180   GTCTGAAAGCGTGCAGTCTGAGTTGATTGAATGCAATCAGTTAAAACTTTCAACAATGGA  239
             |||||||||| |||||||||||||||||   |||||||||||||||||||||||||||||
Sbjct  286   GTCTGAAAGCATGCAGTCTGAGTTGATTCTTTGCAATCAGTTAAAACTTTCAACAATGGA  345

Query  240   TCTCTTGGTTCCGGCATCGATGAAGAACGCAGCGAAATGCGATAACTAATGTGAATTGCA  299
             ||||||||||||||||||||||||||||||||||||||||||||||||||||||||||||
Sbjct  346   TCTCTTGGTTCCGGCATCGATGAAGAACGCAGCGAAATGCGATAACTAATGTGAATTGCA  405

Query  300   GAATTCAGTGAATCATCGAGTCTTTGAACGCACATTGCGCCCCCTGGTATTCCGGGGGGC  359
             ||||||||||||||||||||||||||||||||||||||||||||||||||||| ||||||
Sbjct  406   GAATTCAGTGAATCATCGAGTCTTTGAACGCACATTGCGCCCCCTGGTATTCC-GGGGGC  464

Query  360   ATGCCTGTCCGAGCGTCATTGCTGCCCTCAAGCCCGGCTTGTGTGTTGGGTCGCCGTCCC  419
             ||||||||||||||||||||||||||||||||||||||||||||||||||||| ||||||
Sbjct  465   ATGCCTGTCCGAGCGTCATTGCTGCCCTCAAGCCCGGCTTGTGTGTTGGGTCGTCGTCCC  524

Query  420   CCTCTCCGGGGGGACGGGCCCGAAAGGCAGCGGCGGCACCGCGTCCGATCCTCGAGCGTA  479
             || | | |||||||||||||||||||||||||||||||||||||||||||||||||||||
Sbjct  525   CC-CCCGGGGGGGACGGGCCCGAAAGGCAGCGGCGGCACCGCGTCCGATCCTCGAGCGTA  583

Query  480   TGGGGCTTTGTCACATGCTCTGTAGGATTGGCCGGCGCCTGCCGACGTTTTCCAACCATT  539
             ||||||||||||||  |||| ||||||  |||||||||||||||||  | |||||||| |
Sbjct  584   TGGGGCTTTGTCACCCGCTCCGTAGGACCGGCCGGCGCCTGCCGAC-CTCTCCAACCA-T  641

Query  540   CTTTCCAGGTTGACCTCGGATCAGGTAGGGATACCCGCTGAACTTAAGCATATCAATAAG  599
              |||||||||||||||||||||||||||||||||||||||||||||||||||||||||||
Sbjct  642   -TTTCCAGGTTGACCTCGGATCAGGTAGGGATACCCGCTGAACTTAAGCATATCAATAAG  700

Query  600   CGGAGGAAAAGAAACCAACCGGGATTGCCTCAGTAACGGCGAGTGAAGCGGCAAGAGCTC  659
             ||||||||||||||||||| ||||||||||||||||||||||||||||||||||||||||
Sbjct  701   CGGAGGAAAAGAAACCAACAGGGATTGCCTCAGTAACGGCGAGTGAAGCGGCAAGAGCTC  760

Query  660   AAATTTGAAAGCTGGCTCCTTCGGAGTCCGCATTGTAATTTGCAGAGGATGCTTTGGGTG  719
             |||||||||||||||| ||| ||| |||||| ||||||||||||||||||||||||||||
Sbjct  761   AAATTTGAAAGCTGGCCCCTCCGGGGTCCGCGTTGTAATTTGCAGAGGATGCTTTGGGTG  820

Query  720   CGGCCCCCGTCTAAGTGCCCTGGAACGGGCCGTCAGAGAGGGTGAGAATCCCGTCTTGGG  779
             ||||||||||||||||||||||||||||||||||||||||||||||||||||||||||||
Sbjct  821   CGGCCCCCGTCTAAGTGCCCTGGAACGGGCCGTCAGAGAGGGTGAGAATCCCGTCTTGGG  880

Query  780   CGGGGTGTCCGTGCCCGTGTAAAGCTCCTTCGACGAGTCGAGTTGTTTGGGAATGCAGCT  839
             ||||||||||||||||||||||||||||||||||||||||||||||||||||||||||||
Sbjct  881   CGGGGTGTCCGTGCCCGTGTAAAGCTCCTTCGACGAGTCGAGTTGTTTGGGAATGCAGCT  940

Query  840   CTAAATGGGTGGTAAATTTCATCTAAAGCTAAATACTGGCCGGAGACCGATAGCGCACAA  899
             ||||||||||||||||||||||||||||||||||||||||||||||||||||||||||||
Sbjct  941   CTAAATGGGTGGTAAATTTCATCTAAAGCTAAATACTGGCCGGAGACCGATAGCGCACAA  1000

Query  900   GTAGAGTGATCGAAAGATGAAAAGCACTTTGAAAAGAGAGTTAAACAGCACGTGAAATTG  959
             ||||||||||||||||||||||||||||||||||||||||||||||||||||||||||||
Sbjct  1001  GTAGAGTGATCGAAAGATGAAAAGCACTTTGAAAAGAGAGTTAAACAGCACGTGAAATTG  1060

Query  960   TTGAAAGGGAAGCGCTTGCGACCAGACTCGCCCGCGGGGTTCAGCCGGCATTCGTGCCGG  1019
             ||||||||||||||||||||||||||||||||||||||||||||||||||||||||||||
Sbjct  1061  TTGAAAGGGAAGCGCTTGCGACCAGACTCGCCCGCGGGGTTCAGCCGGCATTCGTGCCGG  1120

Query  1020  TGTACTTCCCCGTGGGCGGGCCAGCGTCGGTTTGGGCGGCCGGTCAAAGGCCCCTGGAAT  1079
             ||||||||||||||||||||||||||||||||||||||||||||||||||||||||||||
Sbjct  1121  TGTACTTCCCCGTGGGCGGGCCAGCGTCGGTTTGGGCGGCCGGTCAAAGGCCCCTGGAAT  1180

Query  1080  GTAGTGCCCTCCGGGGCACCTTATAGCCAGGGGTGCAATGCGGCCAGCCTGGACCGAGGA  1139
             ||||||||||||||||||||||||||||||||||||||||||||||||| ||||||||||
Sbjct  1181  GTAGTGCCCTCCGGGGCACCTTATAGCCAGGGGTGCAATGCGGCCAGCCCGGACCGAGGA  1240

Query  1140  ACGCGCTTCGGCACGGACGCTGGCATAATGGTCGTAAACGACCCGTCTTGAAACACGGAC  1199
             |||||||||||| ||||||||||||||||||||| |||||||||||||||||||||||||
Sbjct  1241  ACGCGCTTCGGCTCGGACGCTGGCATAATGGTCGCAAACGACCCGTCTTGAAACACGGAC  1300

Query  1200  CAAGGAGTCTAACATCTACGCGAGTGTTCGGGTGTCAAACCCGTGCGCGCAGTGAAAGCG  1259
             ||||||||||||||||||||||||||||||||||||||||||||||||| ||||||||||
Sbjct  1301  CAAGGAGTCTAACATCTACGCGAGTGTTCGGGTGTCAAACCCGTGCGCGAAGTGAAAGCG  1360

Query  1260  AACGGAGGTGGGAGCCCCCTTGCGGGGCGCACCATCGACCGATCCTGATGTCTTCGGATG  1319
             |||||||||||||||||||| | |||||||||||||||||||||||||||||||||||||
Sbjct  1361  AACGGAGGTGGGAGCCCCCTCGTGGGGCGCACCATCGACCGATCCTGATGTCTTCGGATG  1420

Query  1320  GATTTGAGTAAGAGCGTAGCTGTGGGGACCCGAAAGATGGTGAACTATGCCTGAATAGGG  1379
             ||||||||||||||||||  ||||||||||||||||||||||||||||||||||||||||
Sbjct  1421  GATTTGAGTAAGAGCGTAAATGTGGGGACCCGAAAGATGGTGAACTATGCCTGAATAGGG  1480

Query  1380  CGAAGCCAGAGGAAACTCTGGTGGAGGCTCGCAGCGGTTCTGACGTGCAAATCGATCGTC  1439
              |||||||||||||||||||||||||||||||||||||||||||||||||||||||||||
Sbjct  1481  TGAAGCCAGAGGAAACTCTGGTGGAGGCTCGCAGCGGTTCTGACGTGCAAATCGATCGTC  1540

Query  1440  AAATTTGGGTATAGGGGCGAAAGACTAATCGAACCATCTAGTAGCTGGTTCCTGC  1494
              |||||||||||||||||||||||||||||||||||||| |||||||||||||||
Sbjct  1541  GAATTTGGGTATAGGGGCGAAAGACTAATCGAACCATCTGGTAGCTGGTTCCTGC  1595


>NW_020290544.1 Aspergillus heteromorphus CBS 117.55 chromosome Unknown BO70scaffold_139, 
whole genome shotgun sequence
Length=4631

 Score = 2483 bits (1344),  Expect = 0.0
 Identities = 1447/1495 (97%), Gaps = 13/1495 (1%)
 Strand=Plus/Minus

Query  1     CAAGGTTTCCGTAGGTGAACCTGCGGAAGGATCATTACCGAGTGCGGGTCCTT-TGGGCC  59
             |||||||||||||||||||||||||||||||||||||||||||||||||||||  |||||
Sbjct  4010  CAAGGTTTCCGTAGGTGAACCTGCGGAAGGATCATTACCGAGTGCGGGTCCTTCGGGGCC  3951

Query  60    CAACCTCCCATCCGTGTCTATTGTACCCTGTTGCTTCGGCGGGCCCGCCGCTTGTCGGCC  119
             |||||||||| |||||||||  ||||| ||||||||||||||||||||||| ||||||||
Sbjct  3950  CAACCTCCCACCCGTGTCTACCGTACCATGTTGCTTCGGCGGGCCCGCCGCCTGTCGGCC  3891

Query  120   GCCgggggggCGCCTCTGCCCCCCGGGCCCGTGCCCGCCGGAGACCCCAACACGAACACT  179
             |||||||||    ||||||||||||||||||||||||||| |||||||||||||||||||
Sbjct  3890  GCCGGGGGG----CTCTGCCCCCCGGGCCCGTGCCCGCCGAAGACCCCAACACGAACACT  3835

Query  180   GTCTGAAAGCGTGCAGTCTGAGTTGATTGAATGCAATCAGTTAAAACTTTCAACAATGGA  239
             |||||||||| |||||||||||||||||   |||||||||||||||||||||||||||||
Sbjct  3834  GTCTGAAAGCATGCAGTCTGAGTTGATTCTTTGCAATCAGTTAAAACTTTCAACAATGGA  3775

Query  240   TCTCTTGGTTCCGGCATCGATGAAGAACGCAGCGAAATGCGATAACTAATGTGAATTGCA  299
             ||||||||||||||||||||||||||||||||||||||||||||||||||||||||||||
Sbjct  3774  TCTCTTGGTTCCGGCATCGATGAAGAACGCAGCGAAATGCGATAACTAATGTGAATTGCA  3715

Query  300   GAATTCAGTGAATCATCGAGTCTTTGAACGCACATTGCGCCCCCTGGTATTCCGGGGGGC  359
             |||||||||||||||||||||||||||||||||||||||||||||||||||||||||| |
Sbjct  3714  GAATTCAGTGAATCATCGAGTCTTTGAACGCACATTGCGCCCCCTGGTATTCCGGGGG-C  3656

Query  360   ATGCCTGTCCGAGCGTCATTGCTGCCCTCAAGCCCGGCTTGTGTGTTGGGTCGCCGTCCC  419
             ||||||||||||||||||||||||||||||||||||||||||||||||||||| ||||||
Sbjct  3655  ATGCCTGTCCGAGCGTCATTGCTGCCCTCAAGCCCGGCTTGTGTGTTGGGTCGTCGTCCC  3596

Query  420   CCTCTCCGGGGGGACGGGCCCGAAAGGCAGCGGCGGCACCGCGTCCGATCCTCGAGCGTA  479
             || | |||||||||| ||||||||||||||||||||||||||||||||||||||||||||
Sbjct  3595  CC-C-CCGGGGGGAC-GGCCCGAAAGGCAGCGGCGGCACCGCGTCCGATCCTCGAGCGTA  3539

Query  480   TGGGGCTTTGTCACATGCTCTGTAGGATTGGCCGGCGCCTGCCGACGTTTTCCAACCATT  539
             ||||||||||||||  |||| ||||||  |||||||||||||||||  | |||||||| |
Sbjct  3538  TGGGGCTTTGTCACCCGCTCCGTAGGACCGGCCGGCGCCTGCCGAC-CTCTCCAACCA-T  3481

Query  540   CTTTCCAGGTTGACCTCGGATCAGGTAGGGATACCCGCTGAACTTAAGCATATCAATAAG  599
              |||||||||||||||||||||||||||||||||||||||||||||||||||||||||||
Sbjct  3480  -TTTCCAGGTTGACCTCGGATCAGGTAGGGATACCCGCTGAACTTAAGCATATCAATAAG  3422

Query  600   CGGAGGAAAAGAAACCAACCGGGATTGCCTCAGTAACGGCGAGTGAAGCGGCAAGAGCTC  659
             ||||||||||||||||||| ||||||||||||||||||||||||||||||||||||||||
Sbjct  3421  CGGAGGAAAAGAAACCAACAGGGATTGCCTCAGTAACGGCGAGTGAAGCGGCAAGAGCTC  3362

Query  660   AAATTTGAAAGCTGGCTCCTTCGGAGTCCGCATTGTAATTTGCAGAGGATGCTTTGGGTG  719
             |||||||||||||||| ||| ||| |||||| ||||||||||||||||||||||||||||
Sbjct  3361  AAATTTGAAAGCTGGCCCCTCCGGGGTCCGCGTTGTAATTTGCAGAGGATGCTTTGGGTG  3302

Query  720   CGGCCCCCGTCTAAGTGCCCTGGAACGGGCCGTCAGAGAGGGTGAGAATCCCGTCTTGGG  779
             ||||||||||||||||||||||||||||||||||||||||||||||||||||||||||||
Sbjct  3301  CGGCCCCCGTCTAAGTGCCCTGGAACGGGCCGTCAGAGAGGGTGAGAATCCCGTCTTGGG  3242

Query  780   CGGGGTGTCCGTGCCCGTGTAAAGCTCCTTCGACGAGTCGAGTTGTTTGGGAATGCAGCT  839
             ||||||||||||||||||||||||||||||||||||||||||||||||||||||||||||
Sbjct  3241  CGGGGTGTCCGTGCCCGTGTAAAGCTCCTTCGACGAGTCGAGTTGTTTGGGAATGCAGCT  3182

Query  840   CTAAATGGGTGGTAAATTTCATCTAAAGCTAAATACTGGCCGGAGACCGATAGCGCACAA  899
             ||||||||||||||||||||||||||||||||||||||||||||||||||||||||||||
Sbjct  3181  CTAAATGGGTGGTAAATTTCATCTAAAGCTAAATACTGGCCGGAGACCGATAGCGCACAA  3122

Query  900   GTAGAGTGATCGAAAGATGAAAAGCACTTTGAAAAGAGAGTTAAACAGCACGTGAAATTG  959
             ||||||||||||||||||||||||||||||||||||||||||||||||||||||||||||
Sbjct  3121  GTAGAGTGATCGAAAGATGAAAAGCACTTTGAAAAGAGAGTTAAACAGCACGTGAAATTG  3062

Query  960   TTGAAAGGGAAGCGCTTGCGACCAGACTCGCCCGCGGGGTTCAGCCGGCATTCGTGCCGG  1019
             ||||||||||||||||||||||||||||||||||||||||||||||||||||||||||||
Sbjct  3061  TTGAAAGGGAAGCGCTTGCGACCAGACTCGCCCGCGGGGTTCAGCCGGCATTCGTGCCGG  3002

Query  1020  TGTACTTCCCCGTGGGCGGGCCAGCGTCGGTTTGGGCGGCCGGTCAAAGGCCCCTGGAAT  1079
             ||||||||||||||||||||||||||||||||||||||||||||||||||||||||||||
Sbjct  3001  TGTACTTCCCCGTGGGCGGGCCAGCGTCGGTTTGGGCGGCCGGTCAAAGGCCCCTGGAAT  2942

Query  1080  GTAGTGCCCTCCGGGGCACCTTATAGCCAGGGGTGCAATGCGGCCAGCCTGGACCGAGGA  1139
             ||||||||||||||||||||||||||||||||||||||||||||||||| ||||||||||
Sbjct  2941  GTAGTGCCCTCCGGGGCACCTTATAGCCAGGGGTGCAATGCGGCCAGCCCGGACCGAGGA  2882

Query  1140  ACGCGCTTCGGCACGGACGCTGGCATAATGGTCGTAAACGACCCGTCTTGAAACACGGAC  1199
             |||||||||||| ||||||||||||||||||||| |||||||||||||||||||||||||
Sbjct  2881  ACGCGCTTCGGCTCGGACGCTGGCATAATGGTCGCAAACGACCCGTCTTGAAACACGGAC  2822

Query  1200  CAAGGAGTCTAACATCTACGCGAGTGTTCGGGTGTCAAACCCGTGCGCGCAGTGAAAGCG  1259
             ||||||||||||||||||||||||||||||||||||||||||||||||| ||||||||||
Sbjct  2821  CAAGGAGTCTAACATCTACGCGAGTGTTCGGGTGTCAAACCCGTGCGCGAAGTGAAAGCG  2762

Query  1260  AACGGAGGTGGGAGCCCCCTTGCGGGGCGCACCATCGACCGATCCTGATGTCTTCGGATG  1319
             |||||||||||||||||||| | ||| |||||||||||||||||||||||||||||||||
Sbjct  2761  AACGGAGGTGGGAGCCCCCTCGTGGG-CGCACCATCGACCGATCCTGATGTCTTCGGATG  2703

Query  1320  GATTTGAGTAAGAGCGTAGCTGTGGGGACCCGAAAGATGGTGAACTATGCCTGAATAGGG  1379
             ||||||||||||||||||  ||||||||||||||||||||||||||||||||||||||||
Sbjct  2702  GATTTGAGTAAGAGCGTAAATGTGGGGACCCGAAAGATGGTGAACTATGCCTGAATAGGG  2643

Query  1380  CGAAGCCAGAGGAAACTCTGGTGGAGGCTCGCAGCGGTTCTGACGTGCAAATCGATCGTC  1439
              |||||||||||||||||||||||||||||||||||||||||||||||||||||||||||
Sbjct  2642  TGAAGCCAGAGGAAACTCTGGTGGAGGCTCGCAGCGGTTCTGACGTGCAAATCGATCGTC  2583

Query  1440  AAATTTGGGTATAGGGGCGAAAGACTAATCGAACCATCTAGTAGCTGGTTCCTGC  1494
              |||||||||||||||||||||||||||||||||||||| |||||||||||||||
Sbjct  2582  GAATTTGGGTATAGGGGCGAAAGACTAATCGAACCATCTGGTAGCTGGTTCCTGC  2528


>NW_020290556.1 Aspergillus heteromorphus CBS 117.55 chromosome Unknown BO70scaffold_151, 
whole genome shotgun sequence
Length=4076

 Score = 2481 bits (1343),  Expect = 0.0
 Identities = 1447/1496 (97%), Gaps = 12/1496 (1%)
 Strand=Plus/Minus

Query  1     CAAGGTTTCCGTAGGTGAACCTGCGGAAGGATCATTACCGAGTGCGGGTCCTT-TGGGCC  59
             |||||||||||||||||||||||||||||||||||||||||||||||||||||  |||||
Sbjct  1493  CAAGGTTTCCGTAGGTGAACCTGCGGAAGGATCATTACCGAGTGCGGGTCCTTCGGGGCC  1434

Query  60    CAACCTCCCATCCGTGTCTATTGTACCCTGTTGCTTCGGCGGGCCCGCCGCTTGTCGGCC  119
             |||||||||| |||||||||  ||||| ||||||||||||||||||||||| ||||||||
Sbjct  1433  CAACCTCCCACCCGTGTCTACCGTACCATGTTGCTTCGGCGGGCCCGCCGCCTGTCGGCC  1374

Query  120   GCCgggggggCGCCTCTGCCCCCCGGGCCCGTGCCCGCCGGAGACCCCAACACGAACACT  179
             |||||||||    ||||| ||||||||||||||||||||| |||||||||||||||||||
Sbjct  1373  GCCGGGGGG----CTCTG-CCCCCGGGCCCGTGCCCGCCGAAGACCCCAACACGAACACT  1319

Query  180   GTCTGAAAGCGTGCAGTCTGAGTTGATTGAATGCAATCAGTTAAAACTTTCAACAATGGA  239
             |||||||||| |||||||||||||||||   |||||||||||||||||||||||||||||
Sbjct  1318  GTCTGAAAGCATGCAGTCTGAGTTGATTCTTTGCAATCAGTTAAAACTTTCAACAATGGA  1259

Query  240   TCTCTTGGTTCCGGCATCGATGAAGAACGCAGCGAAATGCGATAACTAATGTGAATTGCA  299
             ||||||||||||||||||||||||||||||||||||||||||||||||||||||||||||
Sbjct  1258  TCTCTTGGTTCCGGCATCGATGAAGAACGCAGCGAAATGCGATAACTAATGTGAATTGCA  1199

Query  300   GAATTCAGTGAATCATCGAGTCTTTGAACGCACATTGCGCCCCCTGGTATTCCGGGGGGC  359
             ||||||||||||||||||||||||||||||||||||||||||||||||||||||||||||
Sbjct  1198  GAATTCAGTGAATCATCGAGTCTTTGAACGCACATTGCGCCCCCTGGTATTCCGGGGGGC  1139

Query  360   ATGCCTGTCCGAGCGTCATTGCTGCCCTCAAGCCCGGCTTGTGTGTTGGGTCGCCGTCCC  419
             ||||||||||||||||||||||||||||||||||||||||||||||||||||| ||||||
Sbjct  1138  ATGCCTGTCCGAGCGTCATTGCTGCCCTCAAGCCCGGCTTGTGTGTTGGGTCGTCGTCCC  1079

Query  420   CCTCTCC-GGGGGGACGGGCCCGAAAGGCAGCGGCGGCACCGCGTCCGATCCTCGAGCGT  478
             || | |  ||||||||||||||||||||||||||||||||||||||||||||||||||||
Sbjct  1078  CC-CCCGGGGGGGGACGGGCCCGAAAGGCAGCGGCGGCACCGCGTCCGATCCTCGAGCGT  1020

Query  479   ATGGGGCTTTGTCACATGCTCTGTAGGATTGGCCGGCGCCTGCCGACGTTTTCCAACCAT  538
             |||||||||||||||  |||| ||||||  |||||||||||||||||  | |||||||| 
Sbjct  1019  ATGGGGCTTTGTCACCCGCTCCGTAGGACCGGCCGGCGCCTGCCGAC-CTCTCCAACCA-  962

Query  539   TCTTTCCAGGTTGACCTCGGATCAGGTAGGGATACCCGCTGAACTTAAGCATATCAATAA  598
             | ||||||||||||||||||||||||||||||||||||||||||||||||||||||||||
Sbjct  961   T-TTTCCAGGTTGACCTCGGATCAGGTAGGGATACCCGCTGAACTTAAGCATATCAATAA  903

Query  599   GCGGAGGAAAAGAAACCAACCGGGATTGCCTCAGTAACGGCGAGTGAAGCGGCAAGAGCT  658
             |||||||||||||||||||| |||||||||||||||||||||||||||||||||||||||
Sbjct  902   GCGGAGGAAAAGAAACCAACAGGGATTGCCTCAGTAACGGCGAGTGAAGCGGCAAGAGCT  843

Query  659   CAAATTTGAAAGCTGGCTCCTTCGGAGTCCGCATTGTAATTTGCAGAGGATGCTTTGGGT  718
             ||||||||||||||||| ||| ||| |||||| |||||||||||||||||||||||||||
Sbjct  842   CAAATTTGAAAGCTGGCCCCTCCGGGGTCCGCGTTGTAATTTGCAGAGGATGCTTTGGGT  783

Query  719   GCGGCCCCCGTCTAAGTGCCCTGGAACGGGCCGTCAGAGAGGGTGAGAATCCCGTCTTGG  778
             ||||||||||||||||||||||||||||||||||||||||||||||||||||||||||||
Sbjct  782   GCGGCCCCCGTCTAAGTGCCCTGGAACGGGCCGTCAGAGAGGGTGAGAATCCCGTCTTGG  723

Query  779   GCGGGGTGTCCGTGCCCGTGTAAAGCTCCTTCGACGAGTCGAGTTGTTTGGGAATGCAGC  838
             ||||| ||||||||||||||||||||||||||||||||||||||||||||||||||||||
Sbjct  722   GCGGG-TGTCCGTGCCCGTGTAAAGCTCCTTCGACGAGTCGAGTTGTTTGGGAATGCAGC  664

Query  839   TCTAAATGGGTGGTAAATTTCATCTAAAGCTAAATACTGGCCGGAGACCGATAGCGCACA  898
             ||||||||||||||||||||||||||||||||||||||||||||||||||||||||||||
Sbjct  663   TCTAAATGGGTGGTAAATTTCATCTAAAGCTAAATACTGGCCGGAGACCGATAGCGCACA  604

Query  899   AGTAGAGTGATCGAAAGATGAAAAGCACTTTGAAAAGAGAGTTAAACAGCACGTGAAATT  958
             ||||||||||||||||||||||||||||||||||||||||||||||||||||||||||||
Sbjct  603   AGTAGAGTGATCGAAAGATGAAAAGCACTTTGAAAAGAGAGTTAAACAGCACGTGAAATT  544

Query  959   GTTGAAAGGGAAGCGCTTGCGACCAGACTCGCCCGCGGGGTTCAGCCGGCATTCGTGCCG  1018
             ||||||||||||||||||||||||||||||||||||||||||||||||||||||||||||
Sbjct  543   GTTGAAAGGGAAGCGCTTGCGACCAGACTCGCCCGCGGGGTTCAGCCGGCATTCGTGCCG  484

Query  1019  GTGTACTTCCCCGTGGGCGGGCCAGCGTCGGTTTGGGCGGCCGGTCAAAGGCCCCTGGAA  1078
             ||||||||||||||||||||||||||||||||||||||||||||||||||||||||||||
Sbjct  483   GTGTACTTCCCCGTGGGCGGGCCAGCGTCGGTTTGGGCGGCCGGTCAAAGGCCCCTGGAA  424

Query  1079  TGTAGTGCCCTCCGGGGCACCTTATAGCCAGGGGTGCAATGCGGCCAGCCTGGACCGAGG  1138
             |||||||||||||||||||||||||||||||||||||||||||||||||| |||||||||
Sbjct  423   TGTAGTGCCCTCCGGGGCACCTTATAGCCAGGGGTGCAATGCGGCCAGCCCGGACCGAGG  364

Query  1139  AACGCGCTTCGGCACGGACGCTGGCATAATGGTCGTAAACGACCCGTCTTGAAACACGGA  1198
             ||||||||||||| ||||||||||||||||||||| ||||||||||||||||||||||||
Sbjct  363   AACGCGCTTCGGCTCGGACGCTGGCATAATGGTCGCAAACGACCCGTCTTGAAACACGGA  304
[truncated: 2,425,110 more chars]
