# Supplementary material for: Using nanopore sequencing to identify fungi from clinical samples with high phylogenetic resolution
Source: Sci Rep. 2023 Jun 16;13:9785. doi: 10.1038/s41598-023-37016-0 (PMC10275880; doi:10.1038/s41598-023-37016-0)
Supplement: Supplementary file 1 — Supplementary Information. [file 41598_2023_37016_MOESM1_ESM.zip › Supplementary_Information/Supplementary_Data/Data_S4_A.niger_blast/results/A.niger_RGN3_fmt6.txt]

NT_166520.1	100	2760	1494	0	0	100.000	0.0
NT_166520.1	100	2760	1494	0	0	100.000	0.0
NT_166520.1	100	2760	1494	0	0	100.000	0.0
NT_166520.1	100	2407	1303	0	0	100.000	0.0
NT_166520.1	100	1037	561	0	0	100.000	0.0
NW_023336289.1	100	2715	1486	8	0	99.465	0.0
NW_023336289.1	100	2702	1484	9	1	99.331	0.0
NW_023336289.1	100	2697	1483	9	2	99.264	0.0
NC_054852.1	100	2715	1486	8	0	99.465	0.0
NC_054852.1	100	2715	1486	8	0	99.465	0.0
NC_054852.1	100	2715	1486	8	0	99.465	0.0
NC_054852.1	100	2715	1486	8	0	99.465	0.0
NC_054852.1	100	2715	1486	8	0	99.465	0.0
NW_020290355.1	100	2710	1485	9	0	99.398	0.0
NW_020290355.1	100	1783	984	3	5	99.194	0.0
NW_020290377.1	100	2710	1485	9	0	99.398	0.0
NW_020290372.1	100	2697	1483	9	2	99.264	0.0
NW_020290372.1	100	992	551	3	3	98.923	0.0
NW_020290381.1	100	2697	1483	9	2	99.264	0.0
NW_020290374.1	100	2697	1483	9	2	99.264	0.0
NW_020290374.1	100	2684	1481	9	4	99.130	0.0
NW_020290390.1	100	2684	1481	9	4	99.130	0.0
NW_020291068.1	100	2608	1467	26	1	98.193	0.0
NW_020291068.1	100	2608	1467	26	1	98.193	0.0
NW_020291068.1	100	2582	1463	26	5	97.925	0.0
NW_020290387.1	97	2604	1438	9	4	99.104	0.0
NW_020290387.1	97	2551	1424	10	9	98.683	0.0
NW_020290353.1	97	2588	1429	9	4	99.098	0.0
NW_020290353.1	97	2399	1323	7	4	99.175	0.0
NW_020290353.1	97	52.8	28	0	0	100.000	0.003
NW_020290508.1	100	2510	1451	36	8	97.057	0.0
NW_020290569.1	100	2505	1450	37	8	96.990	0.0
NW_020290521.1	100	2503	1450	35	10	96.990	0.0
NW_020290590.1	100	2499	1449	38	8	96.923	0.0
NW_020290551.1	100	2499	1449	38	8	96.923	0.0
NW_020290539.1	100	2499	1450	37	9	96.925	0.0
NW_020290586.1	100	2497	1449	37	9	96.923	0.0
NW_020290534.1	100	2497	1449	36	10	96.923	0.0
NW_020290531.1	100	2497	1449	36	10	96.923	0.0
NW_020290530.1	100	2497	1449	37	9	96.923	0.0
NW_020290505.1	100	2497	1449	37	9	96.923	0.0
NW_020290505.1	100	1094	679	26	14	94.437	0.0
NW_020290515.1	100	2495	1449	35	11	96.923	0.0
NW_020290515.1	100	1395	787	11	4	98.130	0.0
NW_020290580.1	100	2492	1448	37	10	96.856	0.0
NW_020290575.1	100	2492	1448	37	10	96.856	0.0
NW_020290553.1	100	2492	1448	38	9	96.856	0.0
NW_020290529.1	100	2492	1448	38	9	96.856	0.0
NW_020290522.1	100	2492	1448	38	9	96.856	0.0
NW_020290583.1	100	2490	1448	36	11	96.856	0.0
NW_020290566.1	100	2490	1448	35	12	96.856	0.0
NW_020290532.1	100	2490	1448	35	12	96.856	0.0
NW_020290526.1	100	2490	1448	36	11	96.856	0.0
NW_020290517.1	100	2490	1448	36	11	96.856	0.0
NW_020290545.1	100	2488	1447	35	12	96.854	0.0
NW_020290570.1	100	2486	1447	38	10	96.789	0.0
NW_020290541.1	100	2486	1447	38	10	96.789	0.0
NW_020290510.1	100	2486	1447	38	10	96.789	0.0
NW_020290510.1	100	1334	773	13	10	97.111	0.0
NW_020290584.1	100	2484	1447	37	11	96.789	0.0
NW_020290518.1	100	2484	1447	37	11	96.789	0.0
NW_020290544.1	100	2483	1447	35	13	96.789	0.0
NW_020290556.1	100	2481	1447	37	12	96.725	0.0
NW_020290548.1	100	2481	1447	38	11	96.725	0.0
NW_020290542.1	100	2479	1446	37	12	96.722	0.0
NW_020290582.1	100	2475	1446	34	15	96.722	0.0
NW_020290540.1	100	2473	1445	38	12	96.656	0.0
NW_020290520.1	100	2473	1445	34	15	96.720	0.0
NW_020290562.1	100	2471	1445	37	13	96.656	0.0
NW_020290558.1	100	2470	1445	34	16	96.656	0.0
NW_020290523.1	100	2466	1444	37	14	96.589	0.0
NW_020290528.1	100	2464	1443	37	14	96.586	0.0
NW_020290581.1	100	2457	1443	35	17	96.522	0.0
NW_020290579.1	100	2453	1442	38	15	96.455	0.0
NW_020290599.1	100	2446	1441	36	18	96.388	0.0
NW_020290578.1	99	2444	1427	37	12	96.680	0.0
NW_020290519.1	100	2416	1436	34	24	96.118	0.0
NT_165929.1	100	2331	1428	63	16	94.758	0.0
NW_019170274.1	100	2324	1424	59	19	94.807	0.0
NC_007197.1	100	2309	1420	65	16	94.604	0.0
NC_007197.1	100	682	396	12	1	96.822	0.0
NW_020194341.1	100	2303	1418	63	18	94.596	0.0
NW_020194366.1	100	2303	1418	64	17	94.596	0.0
NW_020194366.1	100	2257	1410	65	23	94.126	0.0
NW_020194357.1	100	2303	1418	64	17	94.596	0.0
NW_020194357.1	100	2303	1418	64	17	94.596	0.0
NW_020194357.1	100	2303	1418	64	17	94.596	0.0
NW_020194357.1	100	2296	1416	65	17	94.526	0.0
NC_036441.1	100	2296	1419	63	20	94.474	0.0
NC_036441.1	100	1293	846	48	20	92.560	0.0
NC_054697.1	100	2296	1419	63	20	94.474	0.0
NC_054697.1	100	2296	1419	63	20	94.474	0.0
NC_054697.1	100	2296	1419	63	20	94.474	0.0
NC_054697.1	100	2296	1419	63	20	94.474	0.0
NC_054697.1	100	2296	1419	63	20	94.474	0.0
NC_054697.1	100	2296	1419	63	20	94.474	0.0
NC_054697.1	100	2296	1419	63	20	94.474	0.0
NC_054697.1	100	2296	1419	63	20	94.474	0.0
NC_054697.1	100	1626	1074	58	31	92.347	0.0
NW_020194359.1	100	2290	1416	64	19	94.463	0.0
NW_020194359.1	100	2270	1413	62	24	94.263	0.0
NW_020194359.1	100	2244	1408	64	26	93.992	0.0
NW_022984632.1	100	2276	1424	51	36	94.242	0.0
NW_020290560.1	92	2272	1327	31	14	96.720	0.0
NW_020194362.1	100	2270	1412	65	21	94.259	0.0
NW_020194362.1	100	2244	1406	68	22	93.984	0.0
NW_020194362.1	100	848	502	14	6	96.169	0.0
NW_022984065.1	100	2261	1411	71	18	94.067	0.0
NW_020194374.1	100	2257	1411	62	26	94.129	0.0
NW_020798475.1	100	2255	1412	74	17	93.945	0.0
NW_020798475.1	100	2255	1412	74	17	93.945	0.0
NW_020194278.1	100	2254	1409	73	17	93.996	0.0
NW_020194278.1	100	2246	1407	74	17	93.925	0.0
NW_020194294.1	100	2254	1409	73	17	93.996	0.0
NW_020194294.1	100	2233	1405	73	20	93.792	0.0
NW_020194430.1	100	2248	1412	76	17	93.821	0.0
NW_020194430.1	100	2211	1407	75	24	93.426	0.0
NW_020194424.1	100	2248	1412	75	18	93.821	0.0
NW_020194422.1	100	2248	1412	76	17	93.821	0.0
NW_020194422.1	100	2230	1409	76	20	93.621	0.0
NW_020194420.1	100	2248	1412	76	17	93.821	0.0
NW_020194420.1	100	2237	1410	72	22	93.750	0.0
NW_020194416.1	100	2248	1412	75	18	93.821	0.0
NW_020194416.1	100	2226	1408	74	22	93.617	0.0
NW_020194415.1	100	2248	1412	76	17	93.821	0.0
NW_020194415.1	100	2080	1402	73	52	91.814	0.0
NW_020194415.1	100	608	466	46	18	87.925	1.28e-170
NW_020194414.1	100	2248	1412	76	17	93.821	0.0
NW_020194414.1	100	2248	1412	76	17	93.821	0.0
NW_020194414.1	100	2246	1412	74	19	93.821	0.0
NW_020194413.1	100	2248	1412	75	18	93.821	0.0
NW_020194413.1	100	2248	1412	75	18	93.821	0.0
NW_020194413.1	100	2235	1410	75	20	93.688	0.0
NW_020194411.1	100	2248	1412	75	18	93.821	0.0
NW_020194411.1	100	2248	1412	75	18	93.821	0.0
NW_020194411.1	100	1947	1254	71	23	93.027	0.0
NW_020194411.1	100	664	374	6	1	98.163	0.0
NW_020194410.1	100	2248	1412	76	17	93.821	0.0
NW_020194410.1	100	2248	1412	76	17	93.821	0.0
NW_020194410.1	100	2248	1412	75	18	93.821	0.0
NW_020194421.1	100	2242	1411	76	18	93.754	0.0
NW_020194421.1	100	2218	1407	74	23	93.551	0.0
NW_020194417.1	100	2242	1411	76	18	93.754	0.0
NW_020194417.1	100	2169	1402	70	35	93.033	0.0
NW_020194425.1	100	2241	1411	75	19	93.754	0.0
NW_020194425.1	100	2218	1407	73	24	93.551	0.0
NW_020194419.1	100	2241	1411	74	20	93.754	0.0
NW_020194419.1	100	2230	1409	76	20	93.621	0.0
NW_020194412.1	100	2241	1411	75	19	93.754	0.0
NW_020194412.1	100	2239	1411	72	22	93.754	0.0
NW_020194412.1	100	2228	1409	75	21	93.621	0.0
NW_020194428.1	100	2235	1410	75	20	93.688	0.0
NW_020194292.1	100	2233	1405	74	19	93.792	0.0
NW_020194292.1	100	2220	1403	73	22	93.658	0.0
NW_020194418.1	100	2228	1409	75	21	93.621	0.0
NW_020194418.1	100	2207	1406	73	26	93.422	0.0
NW_020194423.1	100	2226	1409	73	23	93.621	0.0
NW_020194423.1	100	2213	1406	75	23	93.484	0.0
NW_020194293.1	100	2226	1404	73	21	93.725	0.0
NW_020194293.1	100	2226	1404	73	21	93.725	0.0
NW_020194293.1	100	556	375	22	12	91.687	4.72e-155
NW_020194431.1	100	2218	1409	74	24	93.497	0.0
NW_020194323.1	100	2215	1402	74	22	93.591	0.0
NW_020194302.1	100	2200	1400	73	25	93.458	0.0
NW_020194302.1	100	2019	1306	60	37	93.086	0.0
NW_020290592.1	94	2200	1338	32	33	95.367	0.0
NW_020194331.1	99	2196	1392	74	22	93.548	0.0
NW_026088304.1	100	2194	1399	78	22	93.329	0.0
NW_026088304.1	100	2194	1399	78	22	93.329	0.0
NW_026088304.1	100	2182	1397	78	24	93.195	0.0
NW_026088304.1	100	2154	1393	76	30	92.929	0.0
NW_026088303.1	100	2194	1399	78	22	93.329	0.0
NW_026088303.1	100	2176	1396	80	23	93.129	0.0
NW_020194284.1	100	2189	1399	68	31	93.391	0.0
NW_020290591.1	87	2152	1252	32	9	96.829	0.0
NW_015378967.1	87	2141	1261	42	7	96.260	0.0
NW_020290597.1	84	2117	1218	26	8	97.284	0.0
NW_024469302.1	99	2095	1381	91	26	92.190	0.0
NW_020290379.1	77	2089	1149	5	3	99.309	0.0
NW_019173481.1	100	2082	1376	97	22	92.040	0.0
NW_024467419.1	100	2078	1379	92	28	91.995	0.0
NW_024467431.1	100	2078	1379	92	28	91.995	0.0
NW_024467432.1	100	2078	1379	92	28	91.995	0.0
NW_001510434.1	91	2061	1282	63	16	94.195	0.0
NW_024468495.1	97	2058	1281	61	18	94.191	0.0
NW_024468495.1	97	2058	1281	61	18	94.191	0.0
NW_024468495.1	97	137	101	6	6	89.381	7.29e-29
NW_024468495.1	97	137	101	6	6	89.381	7.29e-29
NW_024468491.1	97	2058	1281	61	18	94.191	0.0
NW_024468491.1	97	2058	1281	61	18	94.191	0.0
NW_024468491.1	97	137	101	6	6	89.381	7.29e-29
NW_024468491.1	97	137	101	6	6	89.381	7.29e-29
NW_024468488.1	97	2058	1281	61	18	94.191	0.0
NW_024468488.1	97	132	98	7	5	89.091	3.39e-27
NW_024468493.1	97	2056	1281	60	19	94.191	0.0
NW_024468493.1	97	2045	1277	61	19	94.105	0.0
NW_024468493.1	97	145	103	6	5	90.351	4.36e-31
NW_024468493.1	97	137	101	6	6	89.381	7.29e-29
NW_024468497.1	97	2054	1280	59	20	94.187	0.0
NW_024468497.1	97	141	101	6	5	90.179	5.63e-30
NW_024468501.1	97	2050	1279	62	18	94.113	0.0
NW_024468501.1	97	2041	1278	60	21	94.040	0.0
NW_024468501.1	97	137	101	6	6	89.381	7.29e-29
NW_024468501.1	97	137	101	6	6	89.381	7.29e-29
NW_024468496.1	97	2047	1280	56	24	94.118	0.0
NW_024468496.1	97	137	101	6	6	89.381	7.29e-29
NW_024468505.1	97	2043	1279	60	21	94.044	0.0
NW_024468505.1	97	1306	769	21	8	96.366	0.0
NW_024468505.1	97	141	101	6	5	90.179	5.63e-30
NW_024468504.1	97	2043	1278	61	20	94.040	0.0
NW_024468504.1	97	2028	1277	58	25	93.897	0.0
NW_024468504.1	97	141	101	6	5	90.179	5.63e-30
NW_024468504.1	97	135	99	8	4	89.189	2.62e-28
NW_006917114.1	90	2023	1248	55	17	94.545	0.0
NW_006917114.1	90	69.4	37	0	0	100.000	2.70e-08
NW_021167190.1	100	2015	1378	97	37	91.138	0.0
NW_021167190.1	100	287	260	26	21	84.691	6.84e-74
NW_021167167.1	100	2015	1378	97	37	91.138	0.0
NC_054862.1	95	2012	1246	61	14	94.322	0.0
NC_054862.1	95	2012	1246	61	14	94.322	0.0
NC_054862.1	95	2012	1246	61	14	94.322	0.0
NC_054862.1	95	2012	1246	61	14	94.322	0.0
NC_054862.1	95	121	93	9	4	87.736	7.34e-24
NC_054862.1	95	121	93	9	4	87.736	7.34e-24
NC_054862.1	95	121	93	9	4	87.736	7.34e-24
NC_054862.1	95	121	93	9	4	87.736	7.34e-24
NW_020194405.1	91	1984	1272	74	20	93.119	0.0
NC_057368.1	97	1951	1265	73	25	92.810	0.0
NC_057368.1	97	1951	1265	73	25	92.810	0.0
NC_057368.1	97	1951	1265	73	25	92.810	0.0
NC_057368.1	97	1951	1265	73	25	92.810	0.0
NC_057368.1	97	1951	1265	73	25	92.810	0.0
NC_057368.1	97	1951	1265	73	25	92.810	0.0
NC_057368.1	97	1951	1265	73	25	92.810	0.0
NC_057368.1	97	1951	1265	73	25	92.810	0.0
NC_057368.1	97	1951	1265	73	25	92.810	0.0
NC_057368.1	97	167	101	3	2	95.283	9.29e-38
NC_057368.1	97	167	101	3	2	95.283	9.29e-38
NC_057368.1	97	167	101	3	2	95.283	9.29e-38
NC_057368.1	97	167	101	3	2	95.283	9.29e-38
NC_057368.1	97	167	101	3	2	95.283	9.29e-38
NC_057368.1	97	167	101	3	2	95.283	9.29e-38
NC_057368.1	97	167	101	3	2	95.283	9.29e-38
NC_057368.1	97	167	101	3	2	95.283	9.29e-38
NC_057368.1	97	167	101	3	2	95.283	9.29e-38
NW_019173353.1	86	1938	1205	69	7	94.067	0.0
NW_019173334.1	86	1938	1205	69	7	94.067	0.0
NW_001510402.1	81	1910	1162	49	12	95.012	0.0
NW_025091279.1	85	1853	1191	70	19	93.047	0.0
NW_024468085.1	100	1820	1339	122	44	88.970	0.0
NW_002990118.1	100	1820	1339	122	44	88.970	0.0
NW_002990118.1	100	126	131	19	10	81.875	1.58e-25
NW_014574576.1	95	1810	1213	89	22	91.616	0.0
NW_014574576.1	95	158	91	3	0	96.809	5.59e-35
NC_049564.1	100	1805	1347	121	51	88.677	0.0
NC_049564.1	100	1801	1346	123	50	88.611	0.0
NC_049564.1	100	1801	1346	123	50	88.611	0.0
NC_049564.1	100	1801	1346	123	50	88.611	0.0
NC_049564.1	100	1801	1346	123	50	88.611	0.0
NC_049564.1	100	1801	1346	123	50	88.611	0.0
NC_049564.1	100	1801	1346	123	50	88.611	0.0
NC_049564.1	100	1801	1346	123	50	88.611	0.0
NW_020290577.1	73	1792	1053	24	14	96.517	0.0
NW_001517105.1	77	1768	1088	49	13	94.609	0.0
NW_025764283.1	100	1749	1339	131	52	87.976	0.0
NW_017963237.1	82	1740	1137	60	30	92.665	0.0
NW_017963268.1	76	1731	1076	47	18	94.303	0.0
NW_024468503.1	75	1724	1071	50	15	94.278	0.0
NW_020194434.1	75	1722	1070	40	23	94.440	0.0
NW_025544811.1	98	1698	1277	135	35	88.252	0.0
NW_025544811.1	98	1698	1277	135	35	88.252	0.0
NW_025544811.1	98	1690	1275	135	36	88.174	0.0
NW_025544811.1	98	1572	1265	147	48	86.644	0.0
NW_025544811.1	98	73.1	39	0	0	100.000	2.08e-09
NW_025544811.1	98	73.1	39	0	0	100.000	2.08e-09
NW_025544811.1	98	73.1	39	0	0	100.000	2.08e-09
NW_025544811.1	98	73.1	39	0	0	100.000	2.08e-09
NW_001813974.1	98	1681	1273	139	34	88.036	0.0
NW_001813974.1	98	1670	1273	138	37	87.914	0.0
NW_001813974.1	98	73.1	39	0	0	100.000	2.08e-09
NW_001813974.1	98	73.1	39	0	0	100.000	2.08e-09
NC_064657.1	80	1661	1105	74	23	91.930	0.0
NW_020290567.1	66	1661	960	19	9	97.166	0.0
NW_020290373.1	60	1620	891	3	3	99.331	0.0
NW_020290373.1	60	1585	884	3	8	98.771	0.0
NW_024067592.1	100	1583	999	62	7	93.539	0.0
NW_024067592.1	100	617	490	48	24	87.189	2.13e-173
NW_002196764.1	80	1572	1091	81	31	90.690	0.0
NW_020290601.1	61	1554	886	16	5	97.685	0.0
NW_003315066.1	90	1552	1181	118	42	88.069	0.0
NW_003315066.1	90	1552	1181	118	42	88.069	0.0
NW_003315066.1	90	69.4	39	1	0	97.500	2.70e-08
NW_003315066.1	90	69.4	39	1	0	97.500	2.70e-08
NW_020194429.1	61	1528	882	26	1	97.030	0.0
NW_003315232.1	88	1526	1153	117	37	88.217	0.0
NW_003315232.1	88	69.4	39	1	0	97.500	2.70e-08
NW_020290514.1	73	1504	862	14	8	97.511	0.0
NW_020290514.1	73	303	195	8	6	93.301	6.79e-79
NW_022983864.1	88	1493	1146	115	43	87.883	0.0
NW_022983864.1	88	1493	1146	115	43	87.883	0.0
NW_022983864.1	88	1493	1146	115	43	87.883	0.0
NW_022983864.1	88	579	362	18	5	94.026	1.01e-161
NW_022983864.1	88	69.4	37	0	0	100.000	2.70e-08
NW_022983864.1	88	69.4	37	0	0	100.000	2.70e-08
NW_022983864.1	88	69.4	37	0	0	100.000	2.70e-08
NW_003315985.1	88	1491	1129	131	24	87.928	0.0
NW_003315985.1	88	69.4	37	0	0	100.000	2.70e-08
NW_003315975.1	88	1491	1129	131	24	87.928	0.0
NW_003315975.1	88	69.4	37	0	0	100.000	2.70e-08
NW_003052498.1	98	1489	1243	166	42	85.665	0.0
NW_003052498.1	98	1489	1243	166	42	85.665	0.0
NW_003052498.1	98	1489	1243	166	42	85.665	0.0
NW_003052498.1	98	1489	1243	166	42	85.665	0.0
NW_003052498.1	98	1489	1243	166	42	85.665	0.0
NW_003052498.1	98	1489	1243	166	42	85.665	0.0
NW_003052498.1	98	1489	1243	166	42	85.665	0.0
NW_003052498.1	98	1483	1242	167	42	85.596	0.0
NW_003052498.1	98	968	643	48	9	91.857	0.0
NW_003052498.1	98	303	296	46	16	82.682	6.79e-79
NW_003052498.1	98	71.3	38	0	0	100.000	7.50e-09
NW_003052498.1	98	71.3	38	0	0	100.000	7.50e-09
NW_003052498.1	98	71.3	38	0	0	100.000	7.50e-09
NW_003052498.1	98	71.3	38	0	0	100.000	7.50e-09
NW_003052498.1	98	71.3	38	0	0	100.000	7.50e-09
NW_003052498.1	98	71.3	38	0	0	100.000	7.50e-09
NW_003052498.1	98	71.3	38	0	0	100.000	7.50e-09
NW_003052498.1	98	71.3	38	0	0	100.000	7.50e-09
NW_003052498.1	98	71.3	38	0	0	100.000	7.50e-09
NW_003345197.1	88	1485	1154	115	48	87.623	0.0
NW_003345197.1	88	1483	1152	118	45	87.605	0.0
NW_003345197.1	88	1356	1134	130	56	85.909	0.0
NW_003345197.1	88	1323	1127	138	54	85.444	0.0
NW_003345197.1	88	69.4	37	0	0	100.000	2.70e-08
NW_003345197.1	88	69.4	37	0	0	100.000	2.70e-08
NW_003345197.1	88	69.4	37	0	0	100.000	2.70e-08
NW_003345197.1	88	69.4	37	0	0	100.000	2.70e-08
NW_004504307.1	88	1480	1128	132	25	87.782	0.0
NW_004504307.1	88	1480	1128	132	25	87.782	0.0
NW_004504307.1	88	1480	1128	132	25	87.782	0.0
NW_004504307.1	88	1480	1128	132	25	87.782	0.0
NW_004504307.1	88	678	760	179	14	79.748	0.0
NW_004504307.1	88	414	329	46	5	86.579	3.01e-112
NW_004504307.1	88	69.4	37	0	0	100.000	2.70e-08
NW_004504307.1	88	69.4	37	0	0	100.000	2.70e-08
NW_004504307.1	88	69.4	37	0	0	100.000	2.70e-08
NW_004504307.1	88	69.4	37	0	0	100.000	2.70e-08
NW_020194394.1	64	1474	915	31	22	94.525	0.0
NW_020290552.1	56	1461	826	15	2	97.983	0.0
NW_020290605.1	59	1456	858	16	15	96.513	0.0
NW_020290525.1	58	1408	839	27	9	95.886	0.0
NW_020290589.1	58	1406	837	23	12	95.986	0.0
NW_020290538.1	54	1399	789	11	4	98.134	0.0
NW_002196712.1	64	1397	898	57	11	92.961	0.0
NW_023336571.1	88	1389	1114	137	35	86.625	0.0
NW_023336571.1	88	80.5	43	0	0	100.000	1.25e-11
NW_011371389.1	95	1375	885	59	9	92.865	0.0
NW_011371389.1	95	1375	885	59	9	92.865	0.0
NW_011371389.1	95	1375	885	59	9	92.865	0.0
NW_011371389.1	95	1375	885	59	9	92.865	0.0
NW_011371389.1	95	1247	816	59	9	92.308	0.0
NW_011371389.1	95	1120	839	70	37	88.689	0.0
NW_011371389.1	95	821	548	38	11	91.792	0.0
NW_011371389.1	95	813	559	47	10	90.747	0.0
NW_011371389.1	95	361	361	54	23	82.420	3.97e-96
NW_011371389.1	95	361	361	54	23	82.420	3.97e-96
NW_011371389.1	95	361	361	54	23	82.420	3.97e-96
NW_011371389.1	95	361	361	54	23	82.420	3.97e-96
NW_011371389.1	95	361	361	54	23	82.420	3.97e-96
NW_011371389.1	95	361	361	54	23	82.420	3.97e-96
NW_011371389.1	95	361	361	54	23	82.420	3.97e-96
NW_011371389.1	95	137	79	1	1	97.531	7.29e-29
NW_011371389.1	95	69.4	37	0	0	100.000	2.70e-08
NW_011371389.1	95	69.4	37	0	0	100.000	2.70e-08
NW_011371389.1	95	69.4	37	0	0	100.000	2.70e-08
NW_011371389.1	95	69.4	37	0	0	100.000	2.70e-08
NW_011371389.1	95	69.4	37	0	0	100.000	2.70e-08
NW_011371389.1	95	69.4	37	0	0	100.000	2.70e-08
NW_011371389.1	95	67.6	36	0	0	100.000	9.70e-08
NW_011371365.1	95	1375	885	59	9	92.865	0.0
NW_011371365.1	95	1375	884	60	8	92.857	0.0
NW_011371365.1	95	1375	885	59	9	92.865	0.0
NW_011371365.1	95	361	361	54	23	82.420	3.97e-96
NW_011371365.1	95	361	361	54	23	82.420	3.97e-96
NW_011371365.1	95	361	361	54	23	82.420	3.97e-96
NW_011371365.1	95	69.4	37	0	0	100.000	2.70e-08
NW_011371365.1	95	69.4	37	0	0	100.000	2.70e-08
NW_011371365.1	95	69.4	37	0	0	100.000	2.70e-08
NW_015441018.1	95	1362	884	62	9	92.565	0.0
NW_015441018.1	95	1362	884	62	9	92.565	0.0
NW_015441018.1	95	686	516	60	10	88.055	0.0
NW_015441018.1	95	350	359	56	23	81.963	8.60e-93
NW_015441018.1	95	350	359	56	23	81.963	8.60e-93
NW_015441018.1	95	350	359	56	23	81.963	8.60e-93
NW_015441018.1	95	204	229	38	17	80.634	7.08e-49
NW_015441018.1	95	69.4	37	0	0	100.000	2.70e-08
NW_015441018.1	95	69.4	37	0	0	100.000	2.70e-08
NW_015441018.1	95	69.4	37	0	0	100.000	2.70e-08
NW_015441018.1	95	69.4	37	0	0	100.000	2.70e-08
NW_015440953.1	95	1362	884	62	9	92.565	0.0
NW_015440953.1	95	1362	884	62	9	92.565	0.0
NW_015440953.1	95	1362	884	62	9	92.565	0.0
NW_015440953.1	95	350	359	56	23	81.963	8.60e-93
NW_015440953.1	95	350	359	56	23	81.963	8.60e-93
NW_015440953.1	95	350	359	56	23	81.963	8.60e-93
NW_015440953.1	95	69.4	37	0	0	100.000	2.70e-08
NW_015440953.1	95	69.4	37	0	0	100.000	2.70e-08
NW_015440953.1	95	69.4	37	0	0	100.000	2.70e-08
NW_025544790.1	97	1362	884	62	9	92.565	0.0
NW_025544790.1	97	1362	884	62	9	92.565	0.0
NW_025544790.1	97	1362	884	62	9	92.565	0.0
NW_025544790.1	97	1362	884	62	9	92.565	0.0
NW_025544790.1	97	1362	884	62	9	92.565	0.0
NW_025544790.1	97	1356	883	62	10	92.461	0.0
NW_025544790.1	97	628	431	43	2	90.546	9.86e-177
NW_025544790.1	97	372	376	65	18	81.917	1.84e-99
NW_025544790.1	97	372	376	65	18	81.917	1.84e-99
NW_025544790.1	97	372	376	65	18	81.917	1.84e-99
NW_025544790.1	97	372	376	65	18	81.917	1.84e-99
NW_025544790.1	97	372	376	65	18	81.917	1.84e-99
NW_025544790.1	97	372	376	65	18	81.917	1.84e-99
NW_025544790.1	97	372	376	65	18	81.917	1.84e-99
NW_025544790.1	97	370	376	64	19	81.917	6.60e-99
NW_025544790.1	97	69.4	37	0	0	100.000	2.70e-08
NW_025544790.1	97	69.4	37	0	0	100.000	2.70e-08
NW_025544790.1	97	69.4	37	0	0	100.000	2.70e-08
NW_025544790.1	97	69.4	37	0	0	100.000	2.70e-08
NW_025544790.1	97	69.4	37	0	0	100.000	2.70e-08
NW_025544790.1	97	69.4	37	0	0	100.000	2.70e-08
NW_025544790.1	97	69.4	37	0	0	100.000	2.70e-08
NW_025544790.1	97	69.4	37	0	0	100.000	2.70e-08
NW_003101676.1	97	1362	884	62	9	92.565	0.0
NW_003101676.1	97	1362	884	62	9	92.565	0.0
NW_003101676.1	97	1362	884	62	9	92.565	0.0
NW_003101676.1	97	1362	884	62	9	92.565	0.0
NW_003101676.1	97	1356	883	62	10	92.461	0.0
NW_003101676.1	97	366	375	66	18	81.699	8.54e-98
NW_003101676.1	97	366	375	66	18	81.699	8.54e-98
NW_003101676.1	97	366	375	66	18	81.699	8.54e-98
NW_003101676.1	97	366	375	66	18	81.699	8.54e-98
NW_003101676.1	97	359	374	66	19	81.481	1.43e-95
NW_003101676.1	97	69.4	37	0	0	100.000	2.70e-08
NW_003101676.1	97	69.4	37	0	0	100.000	2.70e-08
NW_003101676.1	97	69.4	37	0	0	100.000	2.70e-08
NW_003101676.1	97	69.4	37	0	0	100.000	2.70e-08
NW_003101676.1	97	69.4	37	0	0	100.000	2.70e-08
NW_017971615.1	87	1351	1095	138	35	86.356	0.0
NW_017971615.1	87	84.2	45	0	0	100.000	9.63e-13
NW_023501100.1	89	1315	1103	153	34	85.504	0.0
NW_023501100.1	89	1314	1102	154	33	85.493	0.0
NW_023501100.1	89	73.1	41	1	0	97.619	2.08e-09
NW_023501100.1	89	73.1	41	1	0	97.619	2.08e-09
NW_023501164.1	89	1314	1102	154	33	85.493	0.0
NW_023501164.1	89	78.7	42	0	0	100.000	4.48e-11
NW_023501084.1	89	1314	1102	154	33	85.493	0.0
NW_023501084.1	89	403	291	24	10	89.538	6.51e-109
NW_023501084.1	89	294	343	78	11	79.398	4.09e-76
NW_023501084.1	89	171	136	22	0	86.076	7.19e-39
NW_023501084.1	89	73.1	41	1	0	97.619	2.08e-09
NW_023501084.1	89	58.4	31	0	0	100.000	5.84e-05
NW_020194486.1	86	1310	1101	147	39	85.548	0.0
NW_020167529.1	87	1304	1087	143	38	85.726	0.0
NW_020167529.1	87	1304	1087	143	38	85.726	0.0
NW_020167529.1	87	1304	1087	143	38	85.726	0.0
NW_020167529.1	87	1304	1087	143	38	85.726	0.0
NW_020167529.1	87	1304	1087	143	38	85.726	0.0
NW_020167529.1	87	1304	1087	143	38	85.726	0.0
NW_020167529.1	87	1304	1087	143	38	85.726	0.0
NW_020167529.1	87	1304	1087	143	38	85.726	0.0
NW_020167529.1	87	1304	1087	143	38	85.726	0.0
NW_020167529.1	87	1304	1087	143	38	85.726	0.0
NW_020167529.1	87	1304	1087	143	38	85.726	0.0
NW_020167529.1	87	1304	1087	143	38	85.726	0.0
NW_020167529.1	87	1304	1087	143	38	85.726	0.0
NW_020167529.1	87	1304	1087	143	38	85.726	0.0
NW_020167529.1	87	1304	1087	143	38	85.726	0.0
NW_020167529.1	87	1303	1087	142	39	85.726	0.0
NW_020167529.1	87	1297	1086	143	39	85.647	0.0
NW_020167529.1	87	1295	1086	141	41	85.647	0.0
NW_020167529.1	87	1293	1086	143	40	85.579	0.0
NW_020167529.1	87	1290	1084	143	40	85.556	0.0
NW_020167529.1	87	1280	1087	142	44	85.389	0.0
NW_020167529.1	87	1273	1083	143	43	85.343	0.0
NW_020167529.1	87	1254	1081	142	47	85.118	0.0
NW_020167529.1	87	1142	1062	143	63	83.754	0.0
NW_020167529.1	87	508	375	41	7	88.652	1.34e-140
NW_020167529.1	87	60.2	32	0	0	100.000	1.62e-05
NW_020167529.1	87	60.2	32	0	0	100.000	1.62e-05
NW_020167529.1	87	60.2	32	0	0	100.000	1.62e-05
NW_020167529.1	87	60.2	32	0	0	100.000	1.62e-05
NW_020167529.1	87	60.2	32	0	0	100.000	1.62e-05
NW_020167529.1	87	60.2	32	0	0	100.000	1.62e-05
NW_020167529.1	87	60.2	32	0	0	100.000	1.62e-05
NW_020167529.1	87	60.2	32	0	0	100.000	1.62e-05
NW_020167529.1	87	60.2	32	0	0	100.000	1.62e-05
NW_020167529.1	87	60.2	32	0	0	100.000	1.62e-05
NW_020167529.1	87	60.2	32	0	0	100.000	1.62e-05
NW_020167529.1	87	60.2	32	0	0	100.000	1.62e-05
NW_020167529.1	87	60.2	32	0	0	100.000	1.62e-05
NW_020167529.1	87	60.2	32	0	0	100.000	1.62e-05
NW_020167529.1	87	60.2	32	0	0	100.000	1.62e-05
NW_020167529.1	87	60.2	32	0	0	100.000	1.62e-05
NW_020167529.1	87	60.2	32	0	0	100.000	1.62e-05
NW_020167529.1	87	60.2	32	0	0	100.000	1.62e-05
NW_020167529.1	87	60.2	32	0	0	100.000	1.62e-05
NW_020167529.1	87	60.2	32	0	0	100.000	1.62e-05
NW_020167529.1	87	60.2	32	0	0	100.000	1.62e-05
NW_020167529.1	87	60.2	32	0	0	100.000	1.62e-05
NW_020167529.1	87	60.2	32	0	0	100.000	1.62e-05
NW_020167529.1	87	60.2	32	0	0	100.000	1.62e-05
NW_020290557.1	51	1304	741	11	5	97.886	0.0
NW_001813924.1	64	1303	877	66	16	91.449	0.0
NW_025408614.1	87	1290	1086	135	47	85.647	0.0
NW_025408614.1	87	78.7	42	0	0	100.000	4.48e-11
NW_020290555.1	54	1267	774	25	15	95.086	0.0
NW_017253164.1	86	1266	695	5	0	99.286	0.0
NW_017253164.1	86	1057	578	3	0	99.484	0.0
NW_002196683.1	77	1258	1010	107	46	86.844	0.0
NW_003299166.1	81	1256	878	75	19	90.329	0.0
NW_003299166.1	81	1256	878	75	19	90.329	0.0
NW_003299166.1	81	1256	878	75	19	90.329	0.0
NW_003299166.1	81	1256	878	75	19	90.329	0.0
NW_003299166.1	81	989	723	70	19	89.039	0.0
NW_003299166.1	81	501	523	112	11	80.960	2.24e-138
NW_003299166.1	81	311	200	11	4	93.023	4.06e-81
NW_003299166.1	81	311	200	11	4	93.023	4.06e-81
NW_003299166.1	81	311	200	11	4	93.023	4.06e-81
NW_003299166.1	81	311	200	11	4	93.023	4.06e-81
NW_003299166.1	81	311	200	11	4	93.023	4.06e-81
NW_003299166.1	81	148	82	1	0	98.795	3.37e-32
NW_003299166.1	81	69.4	37	0	0	100.000	2.70e-08
NW_003299166.1	81	69.4	37	0	0	100.000	2.70e-08
NW_003299166.1	81	69.4	37	0	0	100.000	2.70e-08
NW_003299166.1	81	69.4	37	0	0	100.000	2.70e-08
NW_003299166.1	81	69.4	37	0	0	100.000	2.70e-08
NW_006916643.1	98	1243	1223	210	52	82.357	0.0
NW_001510352.1	49	1218	712	24	2	96.477	0.0
NW_015378553.1	60	1216	831	60	21	91.118	0.0
NW_026055304.1	85	1201	1079	168	37	84.034	0.0
NW_020290587.1	50	1192	719	27	8	95.358	0.0
NW_016017401.1	85	1177	1081	142	64	83.994	0.0
NW_025544782.1	66	1173	855	86	19	89.062	0.0
NW_025544782.1	66	63.9	38	2	0	95.000	1.25e-06
NW_025408590.1	85	1170	1078	146	61	83.891	0.0
NW_025408590.1	85	1170	1079	144	63	83.904	0.0
NW_025408590.1	85	1170	1078	146	61	83.891	0.0
NW_025408590.1	85	1144	1075	148	64	83.528	0.0
NW_020194688.1	77	1138	839	95	13	88.596	0.0
NW_020194688.1	77	263	187	15	6	89.904	1.15e-66
NW_017963172.1	45	1133	652	18	1	97.168	0.0
NW_006383020.1	85	1116	1072	164	56	82.972	0.0
NW_007360990.1	77	1105	837	107	10	87.736	0.0
NW_007360990.1	77	261	158	7	1	95.181	4.14e-66
NW_007360990.1	77	71.3	38	0	0	100.000	7.50e-09
NW_022157463.1	77	1092	834	109	10	87.513	0.0
NW_022157463.1	77	267	159	6	1	95.783	8.91e-68
NW_022157463.1	77	63.9	36	1	0	97.297	1.25e-06
NW_001510368.1	44	1092	636	20	2	96.657	0.0
NW_020290593.1	43	1092	625	12	4	97.504	0.0
NW_017963448.1	51	1088	712	40	17	92.588	0.0
NW_006763101.1	80	1077	850	97	29	87.090	0.0
NW_006763101.1	80	252	178	16	4	89.899	2.49e-63
NW_006763101.1	80	73.1	41	1	0	97.619	2.08e-09
NT_166001.1	86	1075	1065	165	61	82.494	0.0
NT_166001.1	86	1044	1066	168	66	82.000	0.0
NT_166001.1	86	867	803	117	40	83.646	0.0
NT_166001.1	86	243	173	17	3	89.637	1.50e-60
NW_026054629.1	85	1074	1066	180	50	82.253	0.0
NW_017387254.1	91	1068	842	102	24	86.983	0.0
NW_017387254.1	91	1068	842	102	24	86.983	0.0
NW_017387254.1	91	267	340	63	28	78.886	8.91e-68
NW_017387254.1	91	265	339	63	28	78.837	3.20e-67
NW_013562485.1	75	1068	821	104	14	87.433	0.0
NW_013562485.1	75	243	172	14	5	90.052	1.50e-60
NW_019174181.1	91	1066	834	102	21	87.147	0.0
NW_019174181.1	91	233	340	63	35	77.626	9.04e-58
NW_019173744.1	91	1066	834	102	21	87.147	0.0
NW_019173744.1	91	233	340	63	35	77.626	9.04e-58
NW_014013678.1	85	1061	1061	172	57	82.248	0.0
NW_014013678.1	85	1061	1061	172	57	82.248	0.0
NW_014013678.1	85	1061	1061	172	57	82.248	0.0
NW_014013678.1	85	1061	1061	172	57	82.248	0.0
NW_014013678.1	85	1061	1061	172	57	82.248	0.0
NW_025763469.1	77	1057	833	103	22	86.952	0.0
NW_025763469.1	77	1057	833	103	22	86.952	0.0
NW_025763469.1	77	1051	832	104	22	86.848	0.0
NW_025763469.1	77	265	155	6	0	96.273	3.20e-67
NW_025763469.1	77	265	155	6	0	96.273	3.20e-67
NW_025763469.1	77	73.1	41	1	0	97.619	2.08e-09
NW_025763469.1	77	73.1	41	1	0	97.619	2.08e-09
NW_006920967.1	85	1053	1058	185	47	82.016	0.0
NW_025408637.1	77	1046	834	99	28	86.785	0.0
NW_025408637.1	77	1046	834	99	28	86.785	0.0
NW_025408637.1	77	1046	834	99	28	86.785	0.0
NW_025408637.1	77	1046	834	99	28	86.785	0.0
NW_025408637.1	77	1046	834	99	28	86.785	0.0
NW_025408637.1	77	1046	834	99	28	86.785	0.0
NW_025408637.1	77	265	155	6	0	96.273	3.20e-67
NW_025408637.1	77	265	155	6	0	96.273	3.20e-67
NW_025408637.1	77	265	155	6	0	96.273	3.20e-67
NW_025408637.1	77	265	155	6	0	96.273	3.20e-67
NW_025408637.1	77	265	155	6	0	96.273	3.20e-67
NW_025408637.1	77	265	155	6	0	96.273	3.20e-67
NW_025408637.1	77	73.1	41	1	0	97.619	2.08e-09
NW_025408637.1	77	73.1	41	1	0	97.619	2.08e-09
NW_025408637.1	77	73.1	41	1	0	97.619	2.08e-09
NW_025408637.1	77	73.1	41	1	0	97.619	2.08e-09
NW_025408637.1	77	73.1	41	1	0	97.619	2.08e-09
NW_025408637.1	77	73.1	41	1	0	97.619	2.08e-09
NW_017263637.1	78	1042	821	102	21	86.970	0.0
NW_017263637.1	78	267	180	14	3	91.371	8.91e-68
NW_017263637.1	78	56.5	30	0	0	100.000	2.10e-04
NW_024066206.1	79	1040	825	112	15	86.660	0.0
NW_024066206.1	79	257	178	17	2	90.355	5.36e-65
NW_024066206.1	79	73.1	41	1	0	97.619	2.08e-09
NW_024066205.1	79	1040	825	112	15	86.660	0.0
NW_024066205.1	79	1040	825	112	15	86.660	0.0
NW_024066205.1	79	257	178	17	2	90.355	5.36e-65
NW_024066205.1	79	257	178	17	2	90.355	5.36e-65
NW_024066205.1	79	73.1	41	1	0	97.619	2.08e-09
NW_024066205.1	79	73.1	41	1	0	97.619	2.08e-09
NW_024066202.1	79	1040	825	112	15	86.660	0.0
NW_024066202.1	79	1040	824	113	14	86.646	0.0
NW_024066202.1	79	1040	825	112	15	86.660	0.0
NW_024066202.1	79	257	178	17	2	90.355	5.36e-65
NW_024066202.1	79	257	178	17	2	90.355	5.36e-65
NW_024066202.1	79	244	176	17	4	89.340	4.17e-61
NW_024066202.1	79	73.1	41	1	0	97.619	2.08e-09
NW_024066202.1	79	73.1	41	1	0	97.619	2.08e-09
NW_024066202.1	79	73.1	41	1	0	97.619	2.08e-09
NW_024066201.1	79	1040	825	112	15	86.660	0.0
NW_024066201.1	79	1040	825	112	15	86.660	0.0
NW_024066201.1	79	1040	825	112	15	86.660	0.0
NW_024066201.1	79	1029	824	111	18	86.464	0.0
NW_024066201.1	79	257	178	17	2	90.355	5.36e-65
NW_024066201.1	79	257	178	17	2	90.355	5.36e-65
NW_024066201.1	79	257	178	17	2	90.355	5.36e-65
NW_024066201.1	79	252	178	17	3	89.899	2.49e-63
NW_024066201.1	79	73.1	39	0	0	100.000	2.08e-09
NW_024066201.1	79	73.1	39	0	0	100.000	2.08e-09
NW_024066201.1	79	73.1	39	0	0	100.000	2.08e-09
NW_025763537.1	79	1040	824	114	13	86.646	0.0
NW_025763537.1	79	1040	824	114	13	86.646	0.0
NW_025763537.1	79	263	179	16	2	90.863	1.15e-66
NW_025763537.1	79	263	179	16	2	90.863	1.15e-66
NW_025763537.1	79	73.1	39	0	0	100.000	2.08e-09
NW_025763537.1	79	73.1	39	0	0	100.000	2.08e-09
NW_025763529.1	79	1040	824	114	13	86.646	0.0
NW_025763529.1	79	1040	824	114	13	86.646	0.0
NW_025763529.1	79	263	179	16	2	90.863	1.15e-66
NW_025763529.1	79	263	179	16	2	90.863	1.15e-66
NW_025763529.1	79	73.1	41	1	0	97.619	2.08e-09
NW_025763529.1	79	73.1	41	1	0	97.619	2.08e-09
NW_024066207.1	79	1038	822	116	11	86.617	0.0
NW_024066207.1	79	257	178	17	2	90.355	5.36e-65
NW_024066207.1	79	73.1	39	0	0	100.000	2.08e-09
NC_057317.1	85	1037	1063	181	56	81.769	0.0
NC_057317.1	85	1037	1063	181	56	81.769	0.0
NC_057317.1	85	1037	1063	181	56	81.769	0.0
NC_057317.1	85	1037	1063	181	56	81.769	0.0
NW_022985408.1	79	1035	824	113	15	86.555	0.0
NW_022985408.1	79	246	176	19	2	89.340	1.16e-61
NW_022985408.1	79	73.1	41	1	0	97.619	2.08e-09
NW_006921538.1	80	1033	1000	144	61	82.988	0.0
NW_024467667.1	78	1022	828	101	29	86.430	0.0
NW_024467667.1	78	281	198	18	4	90.000	3.18e-72
NW_025953878.1	83	1016	1028	185	43	81.847	0.0
NC_018212.1	74	1014	829	100	32	86.264	0.0
NC_018212.1	74	1014	829	100	32	86.264	0.0
NC_018212.1	74	259	152	6	0	96.203	1.49e-65
NC_018212.1	74	259	152	6	0	96.203	1.49e-65
NW_003533867.1	79	1014	822	115	17	86.164	0.0
NW_003533867.1	79	1000	819	115	19	85.939	0.0
NW_003533867.1	79	950	808	127	16	84.963	0.0
NW_003533867.1	79	348	345	72	5	81.754	3.09e-92
NW_003533867.1	79	267	183	18	1	90.594	8.91e-68
NW_003533867.1	79	267	183	18	1	90.594	8.91e-68
NW_003533867.1	79	267	183	18	1	90.594	8.91e-68
NW_003533867.1	79	73.1	39	0	0	100.000	2.08e-09
NW_003533867.1	79	73.1	39	0	0	100.000	2.08e-09
NW_025763576.1	76	1013	821	115	17	86.149	0.0
NW_025763576.1	76	937	782	111	21	85.558	0.0
NW_025763576.1	76	239	170	19	1	89.474	1.94e-59
NW_025763598.1	76	1013	821	115	17	86.149	0.0
NW_025763598.1	76	835	792	105	52	83.456	0.0
NW_025763598.1	76	222	172	21	4	87.310	1.96e-54
NW_025763597.1	76	1013	821	115	17	86.149	0.0
NW_025763597.1	76	987	818	118	19	85.654	0.0
NW_025763597.1	76	239	174	21	1	88.776	1.94e-59
NW_025763597.1	76	228	172	22	2	87.755	4.20e-56
NW_025763596.1	76	1013	821	115	17	86.149	0.0
NW_025763596.1	76	1013	821	115	17	86.149	0.0
NW_025763596.1	76	239	174	21	1	88.776	1.94e-59
NW_025763596.1	76	239	174	21	1	88.776	1.94e-59
NW_025763591.1	76	1013	821	115	17	86.149	0.0
NW_025763591.1	76	1013	821	115	17	86.149	0.0
NW_025763591.1	76	1013	821	115	17	86.149	0.0
NW_025763591.1	76	569	503	80	14	84.255	6.06e-159
NW_025763591.1	76	239	174	21	1	88.776	1.94e-59
NW_025763591.1	76	239	174	21	1	88.776	1.94e-59
NW_025763591.1	76	239	174	21	1	88.776	1.94e-59
NW_025763585.1	76	1013	821	115	17	86.149	0.0
NW_025763585.1	76	1013	821	115	17	86.149	0.0
NW_025763585.1	76	1013	821	115	17	86.149	0.0
NW_025763585.1	76	1013	821	115	17	86.149	0.0
NW_025763585.1	76	1013	821	115	17	86.149	0.0
NW_025763585.1	76	1013	821	115	17	86.149	0.0
NW_025763585.1	76	1013	821	115	17	86.149	0.0
NW_025763585.1	76	1013	821	115	17	86.149	0.0
NW_025763585.1	76	1013	823	110	22	86.178	0.0
NW_025763585.1	76	239	174	21	1	88.776	1.94e-59
NW_025763585.1	76	239	174	21	1	88.776	1.94e-59
NW_025763585.1	76	239	174	21	1	88.776	1.94e-59
NW_025763585.1	76	239	174	21	1	88.776	1.94e-59
NW_025763585.1	76	239	174	21	1	88.776	1.94e-59
NW_025763585.1	76	239	174	21	1	88.776	1.94e-59
NW_025763585.1	76	239	174	21	1	88.776	1.94e-59
NW_025763585.1	76	239	174	21	1	88.776	1.94e-59
NW_025763585.1	76	239	174	21	1	88.776	1.94e-59
NW_001884553.1	79	1013	820	116	16	86.134	0.0
NW_001884553.1	79	1013	820	116	16	86.134	0.0
NW_001884553.1	79	1013	820	116	16	86.134	0.0
NW_001884553.1	79	1013	820	116	16	86.134	0.0
NW_001884553.1	79	1013	820	116	16	86.134	0.0
NW_001884553.1	79	1013	820	116	16	86.134	0.0
NW_001884553.1	79	1013	820	116	16	86.134	0.0
NW_001884553.1	79	1013	820	116	16	86.134	0.0
NW_001884553.1	79	1013	820	116	16	86.134	0.0
NW_001884553.1	79	1013	820	116	16	86.134	0.0
NW_001884553.1	79	1013	820	116	16	86.134	0.0
NW_001884553.1	79	1013	820	116	16	86.134	0.0
NW_001884553.1	79	1013	820	116	16	86.134	0.0
NW_001884553.1	79	1013	820	116	16	86.134	0.0
NW_001884553.1	79	1013	820	116	16	86.134	0.0
NW_001884553.1	79	1013	822	113	19	86.164	0.0
NW_001884553.1	79	1013	822	113	19	86.164	0.0
NW_001884553.1	79	1013	822	113	19	86.164	0.0
NW_001884553.1	79	990	821	115	22	85.699	0.0
NW_001884553.1	79	981	821	115	24	85.521	0.0
NW_001884553.1	79	979	822	112	27	85.536	0.0
NW_001884553.1	79	976	822	112	28	85.447	0.0
NW_001884553.1	79	976	822	112	28	85.447	0.0
NW_001884553.1	79	976	822	112	28	85.447	0.0
NW_001884553.1	79	976	822	112	28	85.447	0.0
NW_001884553.1	79	976	822	112	28	85.447	0.0
NW_001884553.1	79	976	822	112	28	85.447	0.0
NW_001884553.1	79	976	821	115	25	85.432	0.0
NW_001884553.1	79	976	821	115	25	85.432	0.0
NW_001884553.1	79	963	821	115	28	85.166	0.0
NW_001884553.1	79	957	821	115	29	85.078	0.0
NW_001884553.1	79	957	821	115	29	85.078	0.0
NW_001884553.1	79	941	821	112	35	84.814	0.0
NW_001884553.1	79	263	175	15	1	91.623	1.15e-66
NW_001884553.1	79	263	175	15	1	91.623	1.15e-66
NW_001884553.1	79	263	175	15	1	91.623	1.15e-66
NW_001884553.1	79	263	175	15	1	91.623	1.15e-66
NW_001884553.1	79	263	175	15	1	91.623	1.15e-66
NW_001884553.1	79	263	175	15	1	91.623	1.15e-66
NW_001884553.1	79	263	175	15	1	91.623	1.15e-66
NW_001884553.1	79	263	175	15	1	91.623	1.15e-66
NW_001884553.1	79	263	175	15	1	91.623	1.15e-66
NW_001884553.1	79	263	175	15	1	91.623	1.15e-66
NW_001884553.1	79	263	175	15	1	91.623	1.15e-66
NW_001884553.1	79	263	175	15	1	91.623	1.15e-66
NW_001884553.1	79	263	175	15	1	91.623	1.15e-66
NW_001884553.1	79	263	175	15	1	91.623	1.15e-66
NW_001884553.1	79	263	175	15	1	91.623	1.15e-66
NW_001884553.1	79	263	175	15	1	91.623	1.15e-66
NW_001884553.1	79	263	175	15	1	91.623	1.15e-66
NW_001884553.1	79	263	175	15	1	91.623	1.15e-66
NW_001884553.1	79	263	175	15	1	91.623	1.15e-66
NW_001884553.1	79	263	175	15	1	91.623	1.15e-66
NW_001884553.1	79	263	175	15	1	91.623	1.15e-66
NW_001884553.1	79	263	175	15	1	91.623	1.15e-66
NW_001884553.1	79	263	175	15	1	91.623	1.15e-66
NW_001884553.1	79	263	175	15	1	91.623	1.15e-66
NW_001884553.1	79	263	175	15	1	91.623	1.15e-66
NW_001884553.1	79	259	175	15	2	91.146	1.49e-65
NW_001884553.1	79	259	175	15	2	91.146	1.49e-65
NW_001884553.1	79	259	175	15	2	91.146	1.49e-65
NW_001884553.1	79	259	175	15	2	91.146	1.49e-65
NW_001884553.1	79	207	137	10	2	91.946	5.48e-50
NW_001884553.1	79	207	137	10	2	91.946	5.48e-50
NW_001884553.1	79	202	136	11	2	91.275	2.55e-48
NW_001884553.1	79	202	136	11	2	91.275	2.55e-48
NW_001884553.1	79	71.3	38	0	0	100.000	7.50e-09
NW_001884553.1	79	71.3	38	0	0	100.000	7.50e-09
NW_001884553.1	79	71.3	38	0	0	100.000	7.50e-09
NW_001884553.1	79	71.3	38	0	0	100.000	7.50e-09
NW_001884553.1	79	71.3	38	0	0	100.000	7.50e-09
NW_001884553.1	79	71.3	38	0	0	100.000	7.50e-09
NW_001884553.1	79	71.3	38	0	0	100.000	7.50e-09
NW_001884553.1	79	71.3	38	0	0	100.000	7.50e-09
NW_001884553.1	79	71.3	38	0	0	100.000	7.50e-09
NW_001884553.1	79	71.3	38	0	0	100.000	7.50e-09
NW_001884553.1	79	71.3	38	0	0	100.000	7.50e-09
NW_001884553.1	79	71.3	38	0	0	100.000	7.50e-09
NW_001884553.1	79	71.3	38	0	0	100.000	7.50e-09
NW_001884553.1	79	71.3	38	0	0	100.000	7.50e-09
NW_001884553.1	79	71.3	38	0	0	100.000	7.50e-09
NW_001884553.1	79	71.3	38	0	0	100.000	7.50e-09
NW_001884553.1	79	71.3	38	0	0	100.000	7.50e-09
NW_001884553.1	79	71.3	38	0	0	100.000	7.50e-09
NW_001884553.1	79	71.3	38	0	0	100.000	7.50e-09
NW_001884553.1	79	71.3	38	0	0	100.000	7.50e-09
NW_001884553.1	79	71.3	38	0	0	100.000	7.50e-09
NW_001884553.1	79	71.3	38	0	0	100.000	7.50e-09
NW_001884553.1	79	71.3	38	0	0	100.000	7.50e-09
NW_001884553.1	79	71.3	38	0	0	100.000	7.50e-09
NW_001884553.1	79	71.3	38	0	0	100.000	7.50e-09
NW_001884553.1	79	71.3	38	0	0	100.000	7.50e-09
NW_001884553.1	79	71.3	38	0	0	100.000	7.50e-09
NW_001884553.1	79	71.3	38	0	0	100.000	7.50e-09
NW_001884553.1	79	71.3	38	0	0	100.000	7.50e-09
NW_001884553.1	79	71.3	38	0	0	100.000	7.50e-09
NW_001884553.1	79	71.3	38	0	0	100.000	7.50e-09
NW_001884553.1	79	71.3	38	0	0	100.000	7.50e-09
NW_001884553.1	79	71.3	38	0	0	100.000	7.50e-09
NW_014574660.1	76	1013	818	121	11	86.105	0.0
NW_014574660.1	76	244	171	18	1	90.000	4.17e-61
NW_022156942.1	85	1011	1052	180	58	81.550	0.0
NW_011645625.1	76	1011	830	119	18	85.832	0.0
NW_011645625.1	76	222	152	16	0	90.476	1.96e-54
NW_025763621.1	79	1007	819	113	19	86.120	0.0
NW_025763621.1	79	239	170	18	2	89.474	1.94e-59
NW_025763621.1	79	63.9	37	0	1	97.368	1.25e-06
NW_025091333.1	76	1007	818	120	13	86.015	0.0
NW_025091333.1	76	239	170	19	1	89.474	1.94e-59
NW_021168062.1	76	1007	817	122	11	86.000	0.0
NW_021168062.1	76	244	171	18	1	90.000	4.17e-61
NW_025764822.1	85	1005	1058	182	60	81.385	0.0
NW_025408566.1	85	1005	1043	188	49	81.484	0.0
NW_022986940.1	63	1003	819	118	16	85.939	0.0
NW_014024840.1	76	1002	822	111	23	85.983	0.0
NW_014024840.1	76	237	167	18	1	89.785	6.98e-59
NW_026056292.1	76	1002	819	117	17	85.939	0.0
NW_026056292.1	76	239	174	21	1	88.776	1.94e-59
NW_006911920.1	77	1002	822	111	23	85.983	0.0
NW_006911920.1	77	752	645	90	23	85.092	0.0
NW_006911920.1	77	309	241	33	3	87.004	1.46e-80
NW_006911920.1	77	237	177	22	2	88.060	6.98e-59
NW_006911920.1	77	237	177	22	2	88.060	6.98e-59
NW_026056037.1	76	1002	819	117	17	85.939	0.0
NW_026056037.1	76	239	170	19	1	89.474	1.94e-59
NW_026056848.1	76	998	821	113	22	85.879	0.0
NW_026056848.1	76	239	174	21	1	88.776	1.94e-59
NW_026055850.1	76	998	821	113	22	85.879	0.0
NW_026055850.1	76	239	174	21	1	88.776	1.94e-59
NW_025763719.1	85	996	1045	188	52	81.323	0.0
NW_025763719.1	85	996	1045	188	52	81.323	0.0
NW_025763719.1	85	996	1045	188	52	81.323	0.0
NW_019173199.1	85	996	1045	183	56	81.386	0.0
NW_025064852.1	85	994	1039	194	45	81.299	0.0
NW_026055738.1	76	990	818	117	19	85.744	0.0
NW_026055738.1	76	239	174	21	1	88.776	1.94e-59
NW_026055581.1	76	987	820	113	24	85.684	0.0
NW_026055581.1	76	239	170	19	1	89.474	1.94e-59
NW_026057049.1	76	987	820	113	24	85.684	0.0
NW_026057049.1	76	239	174	21	1	88.776	1.94e-59
NC_063015.1	76	985	821	104	32	85.789	0.0
NC_063015.1	76	985	821	104	32	85.789	0.0
NC_063015.1	76	985	821	104	32	85.789	0.0
NC_063015.1	76	985	821	104	32	85.789	0.0
NC_063015.1	76	985	821	104	32	85.789	0.0
NC_063015.1	76	263	173	14	1	92.021	1.15e-66
NC_063015.1	76	263	173	14	1	92.021	1.15e-66
NC_063015.1	76	263	173	14	1	92.021	1.15e-66
NC_063015.1	76	263	173	14	1	92.021	1.15e-66
NC_063015.1	76	263	173	14	1	92.021	1.15e-66
NC_036623.1	85	985	1045	186	56	81.197	0.0
NW_022987304.1	74	983	838	103	40	85.423	0.0
NW_022987304.1	74	207	146	13	3	90.123	5.48e-50
NW_023500964.1	85	983	1042	181	59	81.279	0.0
NW_023500964.1	85	813	798	120	47	82.694	0.0
NW_023500964.1	85	246	170	17	1	90.426	1.16e-61
NW_025064879.1	85	981	1037	194	47	81.142	0.0
NW_024065882.1	80	976	821	129	14	85.166	0.0
NW_024065882.1	80	976	821	129	14	85.166	0.0
NW_024065882.1	80	976	821	129	14	85.166	0.0
NW_024065882.1	80	976	821	129	14	85.166	0.0
NW_024065882.1	80	976	821	129	14	85.166	0.0
NW_024065882.1	80	976	821	129	14	85.166	0.0
NW_024065882.1	80	749	799	132	52	81.282	0.0
NW_024065882.1	80	521	400	45	11	87.719	1.72e-144
NW_024065882.1	80	276	182	14	2	91.919	1.48e-70
NW_024065882.1	80	276	182	14	2	91.919	1.48e-70
NW_024065882.1	80	276	182	14	2	91.919	1.48e-70
NW_024065882.1	80	276	182	14	2	91.919	1.48e-70
NW_024065882.1	80	276	182	14	2	91.919	1.48e-70
NW_024065882.1	80	276	182	14	2	91.919	1.48e-70
NW_024065882.1	80	265	181	15	3	90.955	3.20e-67
NW_024065882.1	80	75.0	42	1	0	97.674	5.80e-10
NW_024065882.1	80	75.0	42	1	0	97.674	5.80e-10
NW_024065882.1	80	75.0	42	1	0	97.674	5.80e-10
NW_024065882.1	80	75.0	42	1	0	97.674	5.80e-10
NW_024065882.1	80	75.0	42	1	0	97.674	5.80e-10
NW_024065882.1	80	75.0	42	1	0	97.674	5.80e-10
NW_024065882.1	80	75.0	42	1	0	97.674	5.80e-10
NC_037313.1	80	976	821	129	14	85.166	0.0
NC_037313.1	80	276	182	14	2	91.919	1.48e-70
NC_037313.1	80	75.0	42	1	0	97.674	5.80e-10
NW_017263917.1	85	976	1045	181	62	81.134	0.0
NW_017263917.1	85	976	1045	181	62	81.134	0.0
NW_017263917.1	85	976	1044	183	60	81.119	0.0
NW_017263930.1	85	976	1044	183	60	81.119	0.0
NW_017263930.1	85	968	1043	182	62	81.041	0.0
NW_017263929.1	85	976	1044	183	60	81.119	0.0
NW_017263929.1	85	976	1044	183	60	81.119	0.0
NW_017263927.1	85	976	1044	183	60	81.119	0.0
NW_017263927.1	85	976	1045	181	62	81.134	0.0
NW_017263927.1	85	856	968	175	62	80.332	0.0
NW_017263926.1	85	976	1045	181	62	81.134	0.0
NW_017263926.1	85	974	1045	180	63	81.134	0.0
NW_017263926.1	85	937	1039	177	71	80.730	0.0
NW_017263925.1	85	976	1045	181	62	81.134	0.0
NW_017263925.1	85	976	1044	183	60	81.119	0.0
NW_017263925.1	85	976	1045	181	62	81.134	0.0
NW_017263925.1	85	592	619	122	22	81.127	1.29e-165
NW_017263924.1	85	976	1045	181	62	81.134	0.0
NW_017263924.1	85	976	1044	183	60	81.119	0.0
NW_017263924.1	85	976	1045	181	62	81.134	0.0
NW_017263924.1	85	590	576	102	21	82.403	4.65e-165
NW_017263923.1	85	976	1045	181	62	81.134	0.0
NW_017263923.1	85	976	1045	181	62	81.134	0.0
NW_017263923.1	85	976	1044	183	60	81.119	0.0
NW_017263922.1	85	976	1044	183	60	81.119	0.0
NW_017263922.1	85	976	1045	181	62	81.134	0.0
NW_017263922.1	85	970	1045	181	63	81.071	0.0
NW_017263922.1	85	948	1039	184	63	80.793	0.0
NW_017263921.1	85	976	1045	181	62	81.134	0.0
NW_017263921.1	85	976	1045	181	62	81.134	0.0
NW_017263921.1	85	948	1042	182	66	80.775	0.0
NW_017263921.1	85	797	789	135	35	82.273	0.0
NW_017263921.1	85	255	173	15	2	91.053	1.93e-64
NW_017263920.1	85	976	1044	183	60	81.119	0.0
NW_017263920.1	85	976	1044	183	60	81.119	0.0
NW_017263920.1	85	976	1045	181	62	81.134	0.0
NW_017263920.1	85	976	1044	183	60	81.119	0.0
NW_017263919.1	85	976	1045	181	62	81.134	0.0
NW_017263919.1	85	976	1045	181	62	81.134	0.0
NW_017263919.1	85	976	1044	183	60	81.119	0.0
NW_017263918.1	85	976	1044	183	60	81.119	0.0
NW_017263918.1	85	970	1044	183	61	81.056	0.0
NW_023501002.1	80	976	821	129	14	85.166	0.0
NW_023501002.1	80	276	182	14	2	91.919	1.48e-70
NW_023501002.1	80	75.0	42	1	0	97.674	5.80e-10
NW_024066232.1	80	974	818	129	13	85.208	0.0
NW_024066232.1	80	974	818	129	13	85.208	0.0
NW_024066232.1	80	974	818	129	13	85.208	0.0
NW_024066232.1	80	974	818	129	13	85.208	0.0
NW_024066232.1	80	276	182	14	2	91.919	1.48e-70
NW_024066232.1	80	276	182	14	2	91.919	1.48e-70
NW_024066232.1	80	276	182	14	2	91.919	1.48e-70
NW_024066232.1	80	276	182	14	2	91.919	1.48e-70
NW_024066232.1	80	75.0	42	1	0	97.674	5.80e-10
NW_024066232.1	80	75.0	42	1	0	97.674	5.80e-10
NW_024066232.1	80	75.0	42	1	0	97.674	5.80e-10
NW_024066232.1	80	75.0	42	1	0	97.674	5.80e-10
NW_017263928.1	85	972	1046	176	67	81.148	0.0
NW_017263928.1	85	968	1045	179	65	81.071	0.0
NW_024066056.1	80	970	820	130	14	85.062	0.0
NW_024066056.1	80	970	820	130	14	85.062	0.0
NW_024066056.1	80	970	820	130	14	85.062	0.0
NW_024066056.1	80	970	820	130	14	85.062	0.0
NW_024066056.1	80	970	820	130	14	85.062	0.0
NW_024066056.1	80	970	820	130	14	85.062	0.0
NW_024066056.1	80	965	820	130	15	84.974	0.0
NW_024066056.1	80	276	182	14	2	91.919	1.48e-70
NW_024066056.1	80	276	182	14	2	91.919	1.48e-70
NW_024066056.1	80	276	182	14	2	91.919	1.48e-70
NW_024066056.1	80	276	182	14	2	91.919	1.48e-70
NW_024066056.1	80	276	182	14	2	91.919	1.48e-70
NW_024066056.1	80	276	182	14	2	91.919	1.48e-70
NW_024066056.1	80	276	182	14	2	91.919	1.48e-70
NW_024066056.1	80	75.0	42	1	0	97.674	5.80e-10
NW_024066056.1	80	75.0	42	1	0	97.674	5.80e-10
NW_024066056.1	80	75.0	42	1	0	97.674	5.80e-10
NW_024066056.1	80	75.0	42	1	0	97.674	5.80e-10
NW_024066056.1	80	75.0	42	1	0	97.674	5.80e-10
NW_024066056.1	80	75.0	42	1	0	97.674	5.80e-10
NW_024066056.1	80	75.0	42	1	0	97.674	5.80e-10
NW_001510346.1	47	965	657	41	21	91.377	0.0
NW_025408682.1	76	965	808	118	20	85.412	0.0
NW_025408682.1	76	957	807	118	21	85.307	0.0
NW_025408682.1	76	952	808	119	22	85.142	0.0
NW_025408682.1	76	944	807	118	24	85.037	0.0
NW_025408682.1	76	944	807	118	24	85.037	0.0
NW_025408682.1	76	939	806	120	23	84.932	0.0
NW_025408682.1	76	935	804	115	27	84.989	0.0
NW_025408682.1	76	935	804	115	27	84.989	0.0
NW_025408682.1	76	931	803	118	25	84.884	0.0
NW_025408682.1	76	929	803	115	28	84.884	0.0
NW_025408682.1	76	924	804	117	28	84.721	0.0
NW_025408682.1	76	913	800	119	27	84.567	0.0
NW_025408682.1	76	713	637	98	22	84.148	0.0
NW_025408682.1	76	252	171	16	1	90.957	2.49e-63
NW_025408682.1	76	252	171	16	1	90.957	2.49e-63
NW_025408682.1	76	252	171	16	1	90.957	2.49e-63
NW_025408682.1	76	252	171	16	1	90.957	2.49e-63
NW_025408682.1	76	246	170	17	1	90.426	1.16e-61
NW_025408682.1	76	246	170	17	1	90.426	1.16e-61
NW_025408682.1	76	246	170	16	2	90.426	1.16e-61
NW_025408682.1	76	246	170	16	2	90.426	1.16e-61
NW_025408682.1	76	246	170	16	2	90.426	1.16e-61
NW_025408682.1	76	244	162	15	0	91.525	4.17e-61
NW_025408682.1	76	239	169	16	3	89.894	1.94e-59
NW_025408682.1	76	233	168	16	4	89.362	9.04e-58
NW_025408682.1	76	228	167	17	4	88.830	4.20e-56
NW_025408682.1	76	215	126	5	0	96.183	3.27e-52
NW_006911274.1	77	957	818	95	44	85.475	0.0
NW_006911274.1	77	268	178	14	2	91.753	2.48e-68
NW_001820801.1	79	952	804	123	17	85.169	0.0
NW_001820801.1	79	952	804	123	17	85.169	0.0
NW_001820801.1	79	952	804	123	17	85.169	0.0
NW_001820801.1	79	952	804	123	17	85.169	0.0
NW_001820801.1	79	281	183	13	2	92.424	3.18e-72
NW_001820801.1	79	281	183	13	2	92.424	3.18e-72
NW_001820801.1	79	281	183	13	2	92.424	3.18e-72
NW_001820801.1	79	281	183	13	2	92.424	3.18e-72
NW_001820801.1	79	75.0	42	1	0	97.674	5.80e-10
NW_001820801.1	79	75.0	42	1	0	97.674	5.80e-10
NW_001820801.1	79	75.0	42	1	0	97.674	5.80e-10
NW_001820801.1	79	75.0	42	1	0	97.674	5.80e-10
NW_024066081.1	79	942	803	129	14	84.884	0.0
NW_024066081.1	79	942	803	129	14	84.884	0.0
NW_024066081.1	79	942	803	129	14	84.884	0.0
NW_024066081.1	79	281	183	13	2	92.424	3.18e-72
NW_024066081.1	79	281	183	13	2	92.424	3.18e-72
NW_024066081.1	79	281	183	13	2	92.424	3.18e-72
NW_024066081.1	79	270	181	15	2	91.414	6.89e-69
NW_024066081.1	79	204	177	17	13	85.507	7.08e-49
NW_024066081.1	79	75.0	42	1	0	97.674	5.80e-10
NW_024066081.1	79	75.0	42	1	0	97.674	5.80e-10
NW_024066081.1	79	75.0	42	1	0	97.674	5.80e-10
NW_024066081.1	79	75.0	42	1	0	97.674	5.80e-10
NW_020290507.1	40	942	574	22	8	95.033	0.0
NC_016459.1	76	933	805	116	27	84.916	0.0
NC_016459.1	76	933	805	116	27	84.916	0.0
NC_016459.1	76	259	175	15	2	91.146	1.49e-65
NC_016459.1	76	259	175	15	2	91.146	1.49e-65
NW_014013638.1	75	928	806	113	31	84.842	0.0
NW_014013638.1	75	243	160	13	1	91.954	1.50e-60
NW_025763569.1	76	928	801	127	18	84.672	0.0
NW_025763569.1	76	244	175	20	1	89.286	4.17e-61
NW_025763567.1	76	928	804	121	24	84.721	0.0
NW_025763567.1	76	928	804	121	24	84.721	0.0
NW_025763567.1	76	928	804	121	24	84.721	0.0
NW_025763567.1	76	928	804	121	24	84.721	0.0
NW_025763567.1	76	928	804	121	24	84.721	0.0
NW_025763567.1	76	244	175	20	1	89.286	4.17e-61
NW_025763567.1	76	244	175	20	1	89.286	4.17e-61
NW_025763567.1	76	244	175	20	1	89.286	4.17e-61
NW_025763567.1	76	244	175	20	1	89.286	4.17e-61
NW_025763567.1	76	244	175	20	1	89.286	4.17e-61
NW_025763545.1	76	928	804	121	24	84.721	0.0
NW_025763545.1	76	928	804	121	24	84.721	0.0
NW_025763545.1	76	244	175	20	1	89.286	4.17e-61
NW_025763545.1	76	244	175	20	1	89.286	4.17e-61
NC_016478.1	76	924	803	119	26	84.705	0.0
NC_016478.1	76	243	173	17	3	89.637	1.50e-60
NC_054391.1	76	920	812	123	27	84.407	0.0
NC_054391.1	76	920	812	123	27	84.407	0.0
NC_054391.1	76	231	157	16	0	90.751	3.25e-57
NC_054391.1	76	231	157	16	0	90.751	3.25e-57
NW_006711156.1	75	918	803	118	28	84.615	0.0
NW_006711156.1	75	243	160	13	1	91.954	1.50e-60
NW_011929459.1	76	918	803	118	28	84.615	0.0
NW_011929459.1	76	235	167	20	0	89.305	2.51e-58
NW_025954037.1	75	917	800	128	19	84.477	0.0
NW_025954037.1	75	255	166	14	0	92.222	1.93e-64
NW_022984649.1	75	911	801	125	23	84.405	0.0
NW_022984649.1	75	911	801	125	23	84.405	0.0
NW_022984649.1	75	911	801	125	23	84.405	0.0
NW_022984649.1	75	239	163	17	0	90.556	1.94e-59
NW_022984649.1	75	239	163	17	0	90.556	1.94e-59
NW_022984649.1	75	239	163	17	0	90.556	1.94e-59
NW_022984664.1	76	911	801	125	23	84.405	0.0
NW_022984664.1	76	911	801	125	23	84.405	0.0
NW_022984664.1	76	902	801	125	25	84.227	0.0
NW_022984664.1	76	898	799	125	25	84.194	0.0
NW_022984664.1	76	896	798	125	25	84.177	0.0
NW_022984664.1	76	846	797	128	33	83.194	0.0
NW_022984664.1	76	239	163	17	0	90.556	1.94e-59
NW_022984664.1	76	239	163	17	0	90.556	1.94e-59
NW_022984664.1	76	239	163	17	0	90.556	1.94e-59
NW_022984664.1	76	239	163	17	0	90.556	1.94e-59
NW_022984664.1	76	239	163	17	0	90.556	1.94e-59
NW_022984664.1	76	233	163	16	2	90.055	9.04e-58
NW_026054762.1	75	909	800	124	24	84.388	0.0
NW_026054762.1	75	909	800	124	24	84.388	0.0
NW_026054762.1	75	909	800	124	24	84.388	0.0
NW_026054762.1	75	909	800	124	24	84.388	0.0
NW_026054762.1	75	239	163	17	0	90.556	1.94e-59
NW_026054762.1	75	239	163	17	0	90.556	1.94e-59
NW_026054762.1	75	239	163	17	0	90.556	1.94e-59
NW_026054762.1	75	239	163	17	0	90.556	1.94e-59
NW_015971807.1	74	909	801	122	26	84.405	0.0
NW_015971807.1	74	233	150	12	0	92.593	9.04e-58
NC_063079.1	75	905	799	122	26	84.372	0.0
NC_063079.1	75	900	798	123	26	84.266	0.0
NC_063079.1	75	237	158	15	0	91.329	6.98e-59
NC_063079.1	75	237	158	15	0	91.329	6.98e-59
NC_063074.1	75	905	799	122	26	84.372	0.0
NC_063074.1	75	905	799	122	26	84.372	0.0
NC_063074.1	75	905	799	122	26	84.372	0.0
NC_063074.1	75	905	799	122	26	84.372	0.0
NC_063074.1	75	237	158	15	0	91.329	6.98e-59
NC_063074.1	75	237	158	15	0	91.329	6.98e-59
NC_063074.1	75	237	158	15	0	91.329	6.98e-59
NC_063074.1	75	237	158	15	0	91.329	6.98e-59
NW_024467143.1	75	904	800	123	26	84.299	0.0
NW_024467143.1	75	220	157	19	0	89.205	7.03e-54
NW_015971153.1	74	904	800	123	26	84.299	0.0
NW_015971153.1	74	217	151	17	0	89.881	9.10e-53
NW_025953564.1	75	902	795	136	14	84.127	0.0
NW_025953564.1	75	246	165	16	0	91.160	1.16e-61
NW_025953075.1	76	900	797	130	20	84.161	0.0
NW_025953075.1	76	243	177	18	4	88.945	1.50e-60
NW_002990327.1	41	900	575	35	7	93.193	0.0
NW_006271980.1	63	900	795	119	28	84.395	0.0
NW_024545242.1	77	898	810	133	23	83.851	0.0
NW_024545242.1	77	898	810	133	23	83.851	0.0
NW_024545242.1	77	231	147	11	0	93.038	3.25e-57
NW_024545242.1	77	231	147	11	0	93.038	3.25e-57
NW_024545242.1	77	69.4	37	0	0	100.000	2.70e-08
NW_024545242.1	77	69.4	37	0	0	100.000	2.70e-08
NW_017567026.1	70	893	803	131	23	83.908	0.0
NW_017567026.1	70	233	132	3	0	97.778	9.04e-58
NW_017567026.1	70	152	98	8	0	92.453	2.60e-33
NW_003299036.1	77	891	802	135	20	83.804	0.0
NW_003299036.1	77	839	803	133	33	82.869	0.0
NW_003299036.1	77	219	146	14	0	91.250	2.53e-53
NW_003299036.1	77	185	146	14	7	87.425	2.57e-43
NW_003299036.1	77	69.4	37	0	0	100.000	2.70e-08
NW_003299036.1	77	67.6	36	0	0	100.000	9.70e-08
NW_003298908.1	77	891	802	135	20	83.804	0.0
NW_003298908.1	77	219	146	14	0	91.250	2.53e-53
NW_003298908.1	77	69.4	37	0	0	100.000	2.70e-08
NW_017253332.1	55	885	716	101	14	86.161	0.0
NW_020185488.1	76	885	796	126	26	83.966	0.0
NW_020185488.1	76	235	167	20	0	89.305	2.51e-58
NC_005788.4	66	885	807	124	32	83.801	0.0
NC_005788.4	66	885	807	124	32	83.801	0.0
NC_005788.4	66	885	807	124	32	83.801	0.0
NC_005788.4	66	885	807	124	32	83.801	0.0
NC_005788.4	66	885	807	124	32	83.801	0.0
NC_005788.4	66	885	807	124	32	83.801	0.0
NC_005788.4	66	885	807	124	32	83.801	0.0
NC_005788.4	66	885	807	124	32	83.801	0.0
NC_005788.4	66	885	807	124	32	83.801	0.0
NC_005788.4	66	885	807	124	32	83.801	0.0
NC_005788.4	66	885	807	124	32	83.801	0.0
NC_005788.4	66	885	807	124	32	83.801	0.0
NC_005788.4	66	885	807	124	32	83.801	0.0
NC_005788.4	66	885	807	124	32	83.801	0.0
NC_005788.4	66	885	807	124	32	83.801	0.0
NC_005788.4	66	885	807	124	32	83.801	0.0
NC_005788.4	66	885	807	124	32	83.801	0.0
NC_005788.4	66	885	807	124	32	83.801	0.0
NC_005788.4	66	885	807	124	32	83.801	0.0
NC_005788.4	66	885	807	124	32	83.801	0.0
NC_005788.4	66	885	807	124	32	83.801	0.0
NC_005788.4	66	885	807	124	32	83.801	0.0
NC_005788.4	66	885	807	124	32	83.801	0.0
NC_005788.4	66	885	807	124	32	83.801	0.0
NC_005788.4	66	885	807	124	32	83.801	0.0
NC_005788.4	66	885	807	124	32	83.801	0.0
NC_005788.4	66	885	807	124	32	83.801	0.0
NC_005788.4	66	885	807	124	32	83.801	0.0
NC_005788.4	66	885	807	124	32	83.801	0.0
NC_005788.4	66	885	807	124	32	83.801	0.0
NC_005788.4	66	885	807	124	32	83.801	0.0
NC_005788.4	66	885	807	124	32	83.801	0.0
NC_005788.4	66	885	807	124	32	83.801	0.0
NC_005788.4	66	885	807	124	32	83.801	0.0
NC_005788.4	66	885	807	124	32	83.801	0.0
NC_005788.4	66	885	807	124	32	83.801	0.0
NC_005788.4	66	885	807	124	32	83.801	0.0
NC_005788.4	66	885	807	124	32	83.801	0.0
NC_005788.4	66	885	807	124	32	83.801	0.0
NC_005788.4	66	69.4	37	0	0	100.000	2.70e-08
NC_005788.4	66	69.4	37	0	0	100.000	2.70e-08
NC_005788.4	66	69.4	37	0	0	100.000	2.70e-08
NC_005788.4	66	69.4	37	0	0	100.000	2.70e-08
NC_005788.4	66	69.4	37	0	0	100.000	2.70e-08
NC_005788.4	66	69.4	37	0	0	100.000	2.70e-08
NC_005788.4	66	69.4	37	0	0	100.000	2.70e-08
NC_005788.4	66	69.4	37	0	0	100.000	2.70e-08
NC_005788.4	66	69.4	37	0	0	100.000	2.70e-08
NC_005788.4	66	69.4	37	0	0	100.000	2.70e-08
NC_005788.4	66	69.4	37	0	0	100.000	2.70e-08
NC_005788.4	66	69.4	37	0	0	100.000	2.70e-08
NC_005788.4	66	69.4	37	0	0	100.000	2.70e-08
NC_005788.4	66	69.4	37	0	0	100.000	2.70e-08
NC_005788.4	66	69.4	37	0	0	100.000	2.70e-08
NC_005788.4	66	69.4	37	0	0	100.000	2.70e-08
NC_005788.4	66	69.4	37	0	0	100.000	2.70e-08
NC_005788.4	66	69.4	37	0	0	100.000	2.70e-08
NC_005788.4	66	69.4	37	0	0	100.000	2.70e-08
NC_005788.4	66	69.4	37	0	0	100.000	2.70e-08
NC_005788.4	66	69.4	37	0	0	100.000	2.70e-08
NC_005788.4	66	69.4	37	0	0	100.000	2.70e-08
NC_005788.4	66	69.4	37	0	0	100.000	2.70e-08
NC_005788.4	66	69.4	37	0	0	100.000	2.70e-08
NC_005788.4	66	69.4	37	0	0	100.000	2.70e-08
NC_005788.4	66	69.4	37	0	0	100.000	2.70e-08
NC_005788.4	66	69.4	37	0	0	100.000	2.70e-08
NC_005788.4	66	69.4	37	0	0	100.000	2.70e-08
NC_005788.4	66	69.4	37	0	0	100.000	2.70e-08
NC_005788.4	66	69.4	37	0	0	100.000	2.70e-08
NC_005788.4	66	69.4	37	0	0	100.000	2.70e-08
NC_005788.4	66	69.4	37	0	0	100.000	2.70e-08
NC_005788.4	66	69.4	37	0	0	100.000	2.70e-08
NC_005788.4	66	69.4	37	0	0	100.000	2.70e-08
NC_005788.4	66	69.4	37	0	0	100.000	2.70e-08
NC_005788.4	66	69.4	37	0	0	100.000	2.70e-08
NC_005788.4	66	69.4	37	0	0	100.000	2.70e-08
NC_005788.4	66	69.4	37	0	0	100.000	2.70e-08
NC_005788.4	66	69.4	37	0	0	100.000	2.70e-08
NW_003298972.1	77	876	802	135	23	83.542	0.0
NW_003298972.1	77	854	803	134	29	83.126	0.0
NW_003298972.1	77	219	146	14	0	91.250	2.53e-53
NW_003298972.1	77	219	146	14	0	91.250	2.53e-53
NW_003298972.1	77	69.4	37	0	0	100.000	2.70e-08
NW_003298972.1	77	69.4	37	0	0	100.000	2.70e-08
NW_025764609.1	76	869	797	122	33	83.718	0.0
NW_025764609.1	76	869	797	122	33	83.718	0.0
NW_025764609.1	76	263	180	14	4	90.909	1.15e-66
NW_025764609.1	76	263	180	14	4	90.909	1.15e-66
NC_016493.1	78	865	811	129	34	83.265	0.0
NC_016493.1	78	865	811	129	34	83.265	0.0
NC_016493.1	78	235	153	13	0	92.169	2.51e-58
NC_016493.1	78	235	153	13	0	92.169	2.51e-58
NC_016493.1	78	69.4	37	0	0	100.000	2.70e-08
NC_016493.1	78	69.4	37	0	0	100.000	2.70e-08
NW_019212883.1	76	865	798	135	24	83.386	0.0
NW_019212883.1	76	865	798	135	24	83.386	0.0
NW_019212883.1	76	226	147	10	2	92.453	1.51e-55
NW_019212883.1	76	226	147	10	2	92.453	1.51e-55
NW_019212883.1	76	69.4	37	0	0	100.000	2.70e-08
NW_019212883.1	76	69.4	37	0	0	100.000	2.70e-08
NW_023501017.1	76	865	800	126	32	83.507	0.0
NW_023501017.1	76	865	800	126	32	83.507	0.0
NW_023501017.1	76	246	170	17	1	90.426	1.16e-61
NW_023501017.1	76	246	170	17	1	90.426	1.16e-61
NC_035922.1	77	863	809	131	32	83.230	0.0
NC_035922.1	77	863	809	131	32	83.230	0.0
NC_035922.1	77	246	151	9	0	94.375	1.16e-61
NC_035922.1	77	246	151	9	0	94.375	1.16e-61
NC_035922.1	77	69.4	37	0	0	100.000	2.70e-08
NC_035922.1	77	69.4	37	0	0	100.000	2.70e-08
NW_025763505.1	76	861	792	129	27	83.544	0.0
NW_025763505.1	76	861	792	129	27	83.544	0.0
NW_025763505.1	76	861	793	127	29	83.562	0.0
NW_025763505.1	76	861	792	129	27	83.544	0.0
NW_025763505.1	76	861	793	127	29	83.562	0.0
NW_025763505.1	76	861	793	127	29	83.562	0.0
NW_025763505.1	76	861	793	127	29	83.562	0.0
NW_025763505.1	76	252	171	16	1	90.957	2.49e-63
NW_025763505.1	76	252	171	16	1	90.957	2.49e-63
NW_025763505.1	76	252	171	16	1	90.957	2.49e-63
NW_025763505.1	76	252	171	16	1	90.957	2.49e-63
NW_025763505.1	76	252	171	16	1	90.957	2.49e-63
NW_025763505.1	76	252	171	16	1	90.957	2.49e-63
NW_025763505.1	76	252	171	16	1	90.957	2.49e-63
NW_026055165.1	76	861	787	143	14	83.369	0.0
NW_026055165.1	76	429	318	39	3	88.333	1.07e-116
NW_026055165.1	76	244	175	20	1	89.286	4.17e-61
NW_026055165.1	76	63.9	42	4	0	91.304	1.25e-06
NC_016485.2	66	861	807	134	29	83.196	0.0
NC_016485.2	66	69.4	37	0	0	100.000	2.70e-08
NC_035795.1	75	861	790	133	23	83.510	0.0
NC_035795.1	75	248	160	13	0	92.486	3.23e-62
NW_023500971.1	76	859	799	127	32	83.403	0.0
NW_023500971.1	76	246	170	17	1	90.426	1.16e-61
NW_023500971.1	76	165	99	5	0	95.192	3.34e-37
NW_023500963.1	76	859	794	127	30	83.491	0.0
NW_023500963.1	76	859	794	127	30	83.491	0.0
NW_023500963.1	76	246	170	17	1	90.426	1.16e-61
NW_023500963.1	76	243	169	19	0	89.894	1.50e-60
NW_023500958.1	76	859	794	127	30	83.491	0.0
NW_023500958.1	76	859	794	127	30	83.491	0.0
NW_023500958.1	76	246	170	17	1	90.426	1.16e-61
NW_023500958.1	76	246	170	17	1	90.426	1.16e-61
NW_023500949.1	76	859	799	127	32	83.403	0.0
NW_023500949.1	76	859	800	125	34	83.420	0.0
NW_023500949.1	76	619	634	107	34	81.806	5.94e-174
NW_023500949.1	76	246	170	17	1	90.426	1.16e-61
NW_023500949.1	76	246	170	17	1	90.426	1.16e-61
NW_023500949.1	76	246	170	17	1	90.426	1.16e-61
NW_023500946.1	76	859	799	127	32	83.403	0.0
NW_023500946.1	76	859	799	127	32	83.403	0.0
NW_023500946.1	76	246	170	17	1	90.426	1.16e-61
NW_023500946.1	76	246	170	17	1	90.426	1.16e-61
NW_023500925.1	76	859	794	127	30	83.491	0.0
NW_023500925.1	76	859	795	125	32	83.508	0.0
NW_023500925.1	76	859	794	127	30	83.491	0.0
NW_023500925.1	76	723	789	135	51	80.923	0.0
NW_023500925.1	76	246	170	17	1	90.426	1.16e-61
NW_023500925.1	76	246	170	17	1	90.426	1.16e-61
NW_023500925.1	76	246	170	17	1	90.426	1.16e-61
NW_023500921.1	76	859	799	127	32	83.403	0.0
NW_023500921.1	76	859	800	125	34	83.420	0.0
NW_023500921.1	76	859	800	125	34	83.420	0.0
NW_023500921.1	76	859	799	127	32	83.403	0.0
NW_023500921.1	76	859	800	125	34	83.420	0.0
NW_023500921.1	76	859	799	127	32	83.403	0.0
NW_023500921.1	76	246	170	17	1	90.426	1.16e-61
NW_023500921.1	76	246	170	17	1	90.426	1.16e-61
NW_023500921.1	76	246	170	17	1	90.426	1.16e-61
NW_023500921.1	76	246	170	17	1	90.426	1.16e-61
NW_023500921.1	76	246	170	17	1	90.426	1.16e-61
NW_023500921.1	76	246	170	17	1	90.426	1.16e-61
NW_023500910.1	76	859	794	127	30	83.491	0.0
NW_023500910.1	76	859	794	127	30	83.491	0.0
NW_023500910.1	76	246	170	17	1	90.426	1.16e-61
NW_023500910.1	76	246	170	17	1	90.426	1.16e-61
NW_025763396.1	76	857	790	138	20	83.333	0.0
NW_025763396.1	76	239	174	21	1	88.776	1.94e-59
NW_014574716.1	75	857	790	138	20	83.333	0.0
NW_014574716.1	75	237	159	14	1	91.379	6.98e-59
NW_022995053.1	66	856	797	137	24	83.194	0.0
NW_022995053.1	66	71.3	38	0	0	100.000	7.50e-09
NW_022995053.1	66	71.3	38	0	0	100.000	7.50e-09
NC_013084.1	77	854	799	131	30	83.229	0.0
NC_013084.1	77	854	799	131	30	83.229	0.0
NC_013084.1	77	854	799	131	30	83.229	0.0
NC_013084.1	77	854	799	131	30	83.229	0.0
NC_013084.1	77	230	149	10	2	92.547	1.17e-56
NC_013084.1	77	230	149	10	2	92.547	1.17e-56
NC_013084.1	77	230	149	10	2	92.547	1.17e-56
NC_013084.1	77	230	149	10	2	92.547	1.17e-56
NC_013084.1	77	69.4	37	0	0	100.000	2.70e-08
NC_013084.1	77	69.4	37	0	0	100.000	2.70e-08
NC_013084.1	77	69.4	37	0	0	100.000	2.70e-08
NW_001837910.1	76	850	792	127	31	83.368	0.0
NW_001837910.1	76	756	770	138	34	81.741	0.0
NW_001837910.1	76	257	172	15	1	91.489	5.36e-65
NW_001837906.1	63	850	792	127	31	83.368	0.0
NC_026477.1	76	850	792	127	31	83.368	0.0
NC_026477.1	76	850	792	127	31	83.368	0.0
NC_026477.1	76	850	792	127	31	83.368	0.0
NC_026477.1	76	850	792	127	31	83.368	0.0
NC_026477.1	76	850	792	127	31	83.368	0.0
NC_026477.1	76	845	791	128	31	83.263	0.0
NC_026477.1	76	787	748	122	31	83.019	0.0
NC_026477.1	76	507	386	47	7	87.727	4.82e-140
NC_026477.1	76	257	172	15	1	91.489	5.36e-65
NC_026477.1	76	257	172	15	1	91.489	5.36e-65
NC_026477.1	76	257	172	15	1	91.489	5.36e-65
NC_026477.1	76	257	172	15	1	91.489	5.36e-65
NC_026477.1	76	257	172	15	1	91.489	5.36e-65
NC_026477.1	76	257	172	15	1	91.489	5.36e-65
NC_026477.1	76	257	172	15	1	91.489	5.36e-65
NC_026477.1	76	257	172	15	1	91.489	5.36e-65
NW_017387867.1	76	850	793	125	33	83.386	0.0
NW_017387867.1	76	850	792	127	31	83.368	0.0
NW_017387867.1	76	850	792	127	31	83.368	0.0
NW_017387867.1	76	850	793	125	33	83.386	0.0
NW_017387867.1	76	850	792	127	31	83.368	0.0
NW_017387867.1	76	850	793	125	33	83.386	0.0
NW_017387867.1	76	257	172	15	1	91.489	5.36e-65
NW_017387867.1	76	257	172	15	1	91.489	5.36e-65
NW_017387867.1	76	257	172	15	1	91.489	5.36e-65
NW_017387867.1	76	257	172	15	1	91.489	5.36e-65
NW_017387867.1	76	257	172	15	1	91.489	5.36e-65
NW_017387867.1	76	257	172	15	1	91.489	5.36e-65
NC_031677.1	76	850	793	125	33	83.386	0.0
NC_031677.1	76	850	793	125	33	83.386	0.0
NC_031677.1	76	257	172	15	1	91.489	5.36e-65
NC_031677.1	76	257	172	15	1	91.489	5.36e-65
NC_050726.1	66	850	805	131	33	83.075	0.0
NC_050726.1	66	69.4	37	0	0	100.000	2.70e-08
NC_050722.1	66	850	805	131	33	83.075	0.0
NC_050722.1	66	850	805	131	33	83.075	0.0
NC_050722.1	66	850	805	131	33	83.075	0.0
NC_050722.1	66	850	805	131	33	83.075	0.0
NC_050722.1	66	850	805	131	33	83.075	0.0
NC_050722.1	66	69.4	37	0	0	100.000	2.70e-08
NC_050722.1	66	69.4	37	0	0	100.000	2.70e-08
NC_050722.1	66	69.4	37	0	0	100.000	2.70e-08
NC_050722.1	66	69.4	37	0	0	100.000	2.70e-08
NC_050722.1	66	69.4	37	0	0	100.000	2.70e-08
NW_025408615.1	76	850	793	125	33	83.386	0.0
NW_025408615.1	76	850	792	127	31	83.368	0.0
NW_025408615.1	76	850	793	125	33	83.386	0.0
NW_025408615.1	76	850	793	125	33	83.386	0.0
NW_025408615.1	76	850	793	125	33	83.386	0.0
NW_025408615.1	76	845	792	125	34	83.281	0.0
NW_025408615.1	76	845	791	128	31	83.263	0.0
NW_025408615.1	76	815	786	131	33	82.737	0.0
NW_025408615.1	76	257	172	15	1	91.489	5.36e-65
NW_025408615.1	76	257	172	15	1	91.489	5.36e-65
NW_025408615.1	76	257	172	15	1	91.489	5.36e-65
NW_025408615.1	76	257	172	15	1	91.489	5.36e-65
NW_025408615.1	76	257	172	15	1	91.489	5.36e-65
NW_025408615.1	76	257	172	15	1	91.489	5.36e-65
NW_025408615.1	76	257	172	15	1	91.489	5.36e-65
NW_023501247.1	76	850	793	125	33	83.386	0.0
NW_023501247.1	76	257	172	15	1	91.489	5.36e-65
NW_022157841.1	76	850	793	125	33	83.386	0.0
NW_022157841.1	76	252	171	16	1	90.957	2.49e-63
NW_025408665.1	76	848	793	123	35	83.386	0.0
NW_025408665.1	76	845	791	128	31	83.263	0.0
NW_025408665.1	76	845	792	126	33	83.281	0.0
NW_025408665.1	76	845	791	127	32	83.263	0.0
NW_025408665.1	76	845	791	127	32	83.263	0.0
NW_025408665.1	76	843	792	124	35	83.281	0.0
NW_025408665.1	76	843	791	126	33	83.263	0.0
NW_025408665.1	76	841	790	130	30	83.158	0.0
NW_025408665.1	76	841	790	126	33	83.246	0.0
NW_025408665.1	76	841	791	128	32	83.176	0.0
NW_025408665.1	76	841	790	130	30	83.158	0.0
NW_025408665.1	76	841	791	128	32	83.176	0.0
NW_025408665.1	76	839	791	127	33	83.176	0.0
NW_025408665.1	76	839	791	122	37	83.263	0.0
NW_025408665.1	76	754	781	115	57	81.952	0.0
NW_025408665.1	76	501	386	46	9	87.528	2.24e-138
NW_025408665.1	76	311	239	24	9	87.868	4.06e-81
NW_025408665.1	76	257	172	15	1	91.489	5.36e-65
NW_025408665.1	76	257	172	15	1	91.489	5.36e-65
NW_025408665.1	76	257	172	15	1	91.489	5.36e-65
NW_025408665.1	76	257	172	15	1	91.489	5.36e-65
NW_025408665.1	76	257	172	15	1	91.489	5.36e-65
NW_025408665.1	76	257	172	15	1	91.489	5.36e-65
NW_025408665.1	76	257	172	15	1	91.489	5.36e-65
NW_025408665.1	76	257	172	15	1	91.489	5.36e-65
NW_025408665.1	76	257	172	15	1	91.489	5.36e-65
NW_025408665.1	76	257	172	15	1	91.489	5.36e-65
NW_025408665.1	76	257	172	15	1	91.489	5.36e-65
NW_025408665.1	76	257	172	15	1	91.489	5.36e-65
NW_025408665.1	76	257	172	15	1	91.489	5.36e-65
NW_025408665.1	76	252	171	15	2	90.957	2.49e-63
NW_025408665.1	76	252	171	15	2	90.957	2.49e-63
NW_001809796.1	77	848	795	139	23	83.072	0.0
NW_001809796.1	77	826	794	141	26	82.622	0.0
NW_001809796.1	77	219	155	17	1	89.595	2.53e-53
NW_001809796.1	77	209	155	17	3	88.571	1.52e-50
NW_001809796.1	77	71.3	38	0	0	100.000	7.50e-09
NW_001809796.1	77	71.3	38	0	0	100.000	7.50e-09
NW_003020045.1	78	846	798	130	32	83.125	0.0
NW_003020045.1	78	219	162	17	4	88.525	2.53e-53
NW_003020045.1	78	71.3	38	0	0	100.000	7.50e-09
NW_003020039.1	78	846	798	130	32	83.125	0.0
NW_003020039.1	78	846	798	130	32	83.125	0.0
NW_003020039.1	78	846	798	130	32	83.125	0.0
NW_003020039.1	78	219	162	17	4	88.525	2.53e-53
NW_003020039.1	78	219	162	17	4	88.525	2.53e-53
NW_003020039.1	78	219	162	17	4	88.525	2.53e-53
NW_003020039.1	78	71.3	38	0	0	100.000	7.50e-09
NW_003020039.1	78	71.3	38	0	0	100.000	7.50e-09
NW_003020039.1	78	71.3	38	0	0	100.000	7.50e-09
NC_031674.1	66	846	790	142	19	83.070	0.0
NC_031674.1	66	846	790	142	19	83.070	0.0
NC_031674.1	66	846	790	142	19	83.070	0.0
NC_031674.1	66	846	790	142	19	83.070	0.0
NC_031674.1	66	846	790	142	19	83.070	0.0
NC_031674.1	66	846	790	142	19	83.070	0.0
NC_031674.1	66	846	790	142	19	83.070	0.0
NC_031674.1	66	75.0	42	1	0	97.674	5.80e-10
NC_031674.1	66	75.0	42	1	0	97.674	5.80e-10
NC_031674.1	66	75.0	42	1	0	97.674	5.80e-10
NC_031674.1	66	75.0	42	1	0	97.674	5.80e-10
NC_031674.1	66	75.0	42	1	0	97.674	5.80e-10
NC_031674.1	66	75.0	42	1	0	97.674	5.80e-10
NC_031674.1	66	75.0	42	1	0	97.674	5.80e-10
NC_031674.1	66	75.0	42	1	0	97.674	5.80e-10
NW_001510435.1	35	845	500	19	2	95.969	0.0
NC_016452.1	66	845	803	129	35	83.040	0.0
NC_016452.1	66	845	803	129	35	83.040	0.0
NC_016452.1	66	69.4	37	0	0	100.000	2.70e-08
NC_016452.1	66	69.4	37	0	0	100.000	2.70e-08
NC_058402.1	76	845	792	126	33	83.281	0.0
NC_058402.1	76	845	792	126	33	83.281	0.0
NC_058402.1	76	841	791	128	32	83.176	0.0
NC_058402.1	76	841	790	130	30	83.158	0.0
NC_058402.1	76	835	791	128	33	83.088	0.0
NC_058402.1	76	797	784	119	46	82.613	0.0
NC_058402.1	76	676	774	124	64	80.457	0.0
NC_058402.1	76	390	314	34	14	86.740	5.07e-105
NC_058402.1	76	257	172	15	1	91.489	5.36e-65
NC_058402.1	76	257	172	15	1	91.489	5.36e-65
NC_058402.1	76	257	172	15	1	91.489	5.36e-65
NC_058402.1	76	257	172	15	1	91.489	5.36e-65
NC_058402.1	76	257	172	15	1	91.489	5.36e-65
NC_058402.1	76	252	235	32	14	83.630	2.49e-63
NC_058402.1	76	239	169	16	3	89.894	1.94e-59
NC_058402.1	76	220	167	14	8	88.360	7.03e-54
NC_058402.1	76	211	165	14	9	87.766	4.23e-51
NC_009043.1	79	839	791	141	22	82.914	0.0
NC_009043.1	79	209	169	24	3	86.224	1.52e-50
NC_009043.1	79	71.3	38	0	0	100.000	7.50e-09
NC_038015.1	76	839	792	125	35	83.193	0.0
NC_038015.1	76	839	791	127	33	83.176	0.0
NC_038015.1	76	839	791	127	33	83.176	0.0
NC_038015.1	76	839	791	127	33	83.176	0.0
NC_038015.1	76	839	792	125	35	83.193	0.0
NC_038015.1	76	839	792	125	35	83.193	0.0
NC_038015.1	76	839	791	127	33	83.176	0.0
NC_038015.1	76	839	792	125	35	83.193	0.0
NC_038015.1	76	839	792	125	35	83.193	0.0
NC_038015.1	76	839	791	127	33	83.176	0.0
NC_038015.1	76	839	791	127	33	83.176	0.0
NC_038015.1	76	839	792	125	35	83.193	0.0
NC_038015.1	76	839	791	127	33	83.176	0.0
NC_038015.1	76	839	791	127	33	83.176	0.0
NC_038015.1	76	839	791	127	33	83.176	0.0
NC_038015.1	76	839	791	127	33	83.176	0.0
NC_038015.1	76	839	792	125	35	83.193	0.0
NC_038015.1	76	839	792	125	35	83.193	0.0
NC_038015.1	76	839	791	127	33	83.176	0.0
NC_038015.1	76	839	791	127	33	83.176	0.0
NC_038015.1	76	839	792	125	35	83.193	0.0
NC_038015.1	76	839	791	127	33	83.176	0.0
NC_038015.1	76	839	792	125	35	83.193	0.0
NC_038015.1	76	839	791	127	33	83.176	0.0
NC_038015.1	76	839	792	125	35	83.193	0.0
NC_038015.1	76	839	792	125	35	83.193	0.0
NC_038015.1	76	839	792	125	35	83.193	0.0
NC_038015.1	76	839	791	127	33	83.176	0.0
NC_038015.1	76	839	791	127	33	83.176	0.0
NC_038015.1	76	839	792	125	35	83.193	0.0
NC_038015.1	76	839	791	127	33	83.176	0.0
NC_038015.1	76	839	792	125	35	83.193	0.0
NC_038015.1	76	839	792	125	35	83.193	0.0
NC_038015.1	76	839	792	125	35	83.193	0.0
NC_038015.1	76	839	792	125	35	83.193	0.0
NC_038015.1	76	839	792	125	35	83.193	0.0
NC_038015.1	76	839	792	125	35	83.193	0.0
NC_038015.1	76	839	791	127	33	83.176	0.0
NC_038015.1	76	839	791	127	33	83.176	0.0
NC_038015.1	76	839	791	127	33	83.176	0.0
NC_038015.1	76	839	792	125	35	83.193	0.0
NC_038015.1	76	839	792	125	35	83.193	0.0
NC_038015.1	76	839	792	125	35	83.193	0.0
NC_038015.1	76	839	791	127	33	83.176	0.0
NC_038015.1	76	839	792	125	35	83.193	0.0
NC_038015.1	76	839	791	127	33	83.176	0.0
NC_038015.1	76	839	791	127	33	83.176	0.0
NC_038015.1	76	839	792	125	35	83.193	0.0
NC_038015.1	76	839	791	127	33	83.176	0.0
NC_038015.1	76	839	791	127	33	83.176	0.0
NC_038015.1	76	839	791	127	33	83.176	0.0
NC_038015.1	76	839	791	127	33	83.176	0.0
NC_038015.1	76	839	792	125	35	83.193	0.0
NC_038015.1	76	839	791	127	33	83.176	0.0
NC_038015.1	76	839	791	127	33	83.176	0.0
NC_038015.1	76	839	791	127	33	83.176	0.0
NC_038015.1	76	839	792	125	35	83.193	0.0
NC_038015.1	76	839	791	127	33	83.176	0.0
NC_038015.1	76	839	792	125	35	83.193	0.0
NC_038015.1	76	839	792	125	35	83.193	0.0
NC_038015.1	76	839	792	125	35	83.193	0.0
NC_038015.1	76	839	791	127	33	83.176	0.0
NC_038015.1	76	839	791	127	33	83.176	0.0
NC_038015.1	76	839	791	127	33	83.176	0.0
NC_038015.1	76	839	791	127	33	83.176	0.0
NC_038015.1	76	839	792	125	35	83.193	0.0
NC_038015.1	76	839	791	127	33	83.176	0.0
NC_038015.1	76	839	792	125	35	83.193	0.0
NC_038015.1	76	839	792	125	35	83.193	0.0
NC_038015.1	76	839	791	127	33	83.176	0.0
NC_038015.1	76	839	792	125	35	83.193	0.0
NC_038015.1	76	839	791	127	33	83.176	0.0
NC_038015.1	76	839	792	125	35	83.193	0.0
NC_038015.1	76	839	791	127	33	83.176	0.0
NC_038015.1	76	839	791	127	33	83.176	0.0
NC_038015.1	76	839	792	125	35	83.193	0.0
NC_038015.1	76	839	792	125	35	83.193	0.0
NC_038015.1	76	839	792	125	35	83.193	0.0
NC_038015.1	76	839	792	125	35	83.193	0.0
NC_038015.1	76	839	792	125	35	83.193	0.0
NC_038015.1	76	839	791	127	33	83.176	0.0
NC_038015.1	76	839	792	125	35	83.193	0.0
NC_038015.1	76	839	791	127	33	83.176	0.0
NC_038015.1	76	839	792	125	35	83.193	0.0
NC_038015.1	76	839	792	125	35	83.193	0.0
NC_038015.1	76	839	791	127	33	83.176	0.0
NC_038015.1	76	839	791	127	33	83.176	0.0
NC_038015.1	76	839	791	127	33	83.176	0.0
NC_038015.1	76	839	792	125	35	83.193	0.0
NC_038015.1	76	839	791	127	33	83.176	0.0
NC_038015.1	76	839	791	127	33	83.176	0.0
NC_038015.1	76	839	792	125	35	83.193	0.0
NC_038015.1	76	839	791	127	33	83.176	0.0
NC_038015.1	76	839	792	125	35	83.193	0.0
NC_038015.1	76	839	791	127	33	83.176	0.0
NC_038015.1	76	839	792	125	35	83.193	0.0
NC_038015.1	76	839	792	125	35	83.193	0.0
NC_038015.1	76	839	792	125	35	83.193	0.0
NC_038015.1	76	839	792	125	35	83.193	0.0
NC_038015.1	76	839	792	125	35	83.193	0.0
NC_038015.1	76	839	791	127	33	83.176	0.0
NC_038015.1	76	839	792	125	35	83.193	0.0
NC_038015.1	76	839	791	127	33	83.176	0.0
NC_038015.1	76	839	791	127	33	83.176	0.0
NC_038015.1	76	839	791	127	33	83.176	0.0
NC_038015.1	76	839	791	127	33	83.176	0.0
NC_038015.1	76	839	792	125	35	83.193	0.0
NC_038015.1	76	839	791	127	33	83.176	0.0
NC_038015.1	76	839	791	127	33	83.176	0.0
NC_038015.1	76	839	791	127	33	83.176	0.0
NC_038015.1	76	839	791	127	33	83.176	0.0
NC_038015.1	76	839	791	127	33	83.176	0.0
NC_038015.1	76	839	791	127	33	83.176	0.0
NC_038015.1	76	839	792	125	35	83.193	0.0
NC_038015.1	76	839	791	127	33	83.176	0.0
NC_038015.1	76	839	791	127	33	83.176	0.0
NC_038015.1	76	839	792	125	35	83.193	0.0
NC_038015.1	76	839	791	127	33	83.176	0.0
NC_038015.1	76	839	791	127	33	83.176	0.0
NC_038015.1	76	839	792	125	35	83.193	0.0
NC_038015.1	76	839	792	125	35	83.193	0.0
NC_038015.1	76	839	791	127	33	83.176	0.0
NC_038015.1	76	839	792	125	35	83.193	0.0
NC_038015.1	76	839	792	125	35	83.193	0.0
NC_038015.1	76	839	792	125	35	83.193	0.0
NC_038015.1	76	839	792	125	35	83.193	0.0
NC_038015.1	76	839	792	125	35	83.193	0.0
NC_038015.1	76	839	792	125	35	83.193	0.0
NC_038015.1	76	839	791	127	33	83.176	0.0
NC_038015.1	76	839	792	125	35	83.193	0.0
NC_038015.1	76	839	792	125	35	83.193	0.0
NC_038015.1	76	839	791	127	33	83.176	0.0
NC_038015.1	76	839	791	127	33	83.176	0.0
NC_038015.1	76	839	792	125	35	83.193	0.0
NC_038015.1	76	839	792	125	35	83.193	0.0
NC_038015.1	76	839	791	127	33	83.176	0.0
NC_038015.1	76	839	792	125	35	83.193	0.0
NC_038015.1	76	839	792	125	35	83.193	0.0
NC_038015.1	76	839	792	125	35	83.193	0.0
NC_038015.1	76	257	172	15	1	91.489	5.36e-65
NC_038015.1	76	257	172	15	1	91.489	5.36e-65
NC_038015.1	76	257	172	15	1	91.489	5.36e-65
NC_038015.1	76	257	172	15	1	91.489	5.36e-65
NC_038015.1	76	257	172	15	1	91.489	5.36e-65
NC_038015.1	76	257	172	15	1	91.489	5.36e-65
NC_038015.1	76	257	172	15	1	91.489	5.36e-65
NC_038015.1	76	257	172	15	1	91.489	5.36e-65
NC_038015.1	76	257	172	15	1	91.489	5.36e-65
NC_038015.1	76	257	172	15	1	91.489	5.36e-65
NC_038015.1	76	257	172	15	1	91.489	5.36e-65
NC_038015.1	76	257	172	15	1	91.489	5.36e-65
NC_038015.1	76	257	172	15	1	91.489	5.36e-65
NC_038015.1	76	257	172	15	1	91.489	5.36e-65
NC_038015.1	76	257	172	15	1	91.489	5.36e-65
NC_038015.1	76	257	172	15	1	91.489	5.36e-65
NC_038015.1	76	257	172	15	1	91.489	5.36e-65
NC_038015.1	76	257	172	15	1	91.489	5.36e-65
NC_038015.1	76	257	172	15	1	91.489	5.36e-65
NC_038015.1	76	257	172	15	1	91.489	5.36e-65
NC_038015.1	76	257	172	15	1	91.489	5.36e-65
NC_038015.1	76	257	172	15	1	91.489	5.36e-65
NC_038015.1	76	257	172	15	1	91.489	5.36e-65
NC_038015.1	76	257	172	15	1	91.489	5.36e-65
NC_038015.1	76	257	172	15	1	91.489	5.36e-65
NC_038015.1	76	257	172	15	1	91.489	5.36e-65
NC_038015.1	76	257	172	15	1	91.489	5.36e-65
NC_038015.1	76	257	172	15	1	91.489	5.36e-65
NC_038015.1	76	257	172	15	1	91.489	5.36e-65
NC_038015.1	76	257	172	15	1	91.489	5.36e-65
NC_038015.1	76	257	172	15	1	91.489	5.36e-65
NC_038015.1	76	257	172	15	1	91.489	5.36e-65
NC_038015.1	76	257	172	15	1	91.489	5.36e-65
NC_038015.1	76	257	172	15	1	91.489	5.36e-65
NC_038015.1	76	257	172	15	1	91.489	5.36e-65
NC_038015.1	76	257	172	15	1	91.489	5.36e-65
NC_038015.1	76	257	172	15	1	91.489	5.36e-65
NC_038015.1	76	257	172	15	1	91.489	5.36e-65
NC_038015.1	76	257	172	15	1	91.489	5.36e-65
NC_038015.1	76	257	172	15	1	91.489	5.36e-65
NC_038015.1	76	257	172	15	1	91.489	5.36e-65
NC_038015.1	76	257	172	15	1	91.489	5.36e-65
NC_038015.1	76	257	172	15	1	91.489	5.36e-65
NC_038015.1	76	257	172	15	1	91.489	5.36e-65
NC_038015.1	76	257	172	15	1	91.489	5.36e-65
NC_038015.1	76	257	172	15	1	91.489	5.36e-65
NC_038015.1	76	257	172	15	1	91.489	5.36e-65
NC_038015.1	76	257	172	15	1	91.489	5.36e-65
NC_038015.1	76	257	172	15	1	91.489	5.36e-65
NC_038015.1	76	257	172	15	1	91.489	5.36e-65
NC_038015.1	76	257	172	15	1	91.489	5.36e-65
NC_038015.1	76	257	172	15	1	91.489	5.36e-65
NC_038015.1	76	257	172	15	1	91.489	5.36e-65
NC_038015.1	76	257	172	15	1	91.489	5.36e-65
NC_038015.1	76	257	172	15	1	91.489	5.36e-65
NC_038015.1	76	257	172	15	1	91.489	5.36e-65
NC_038015.1	76	257	172	15	1	91.489	5.36e-65
NC_038015.1	76	257	172	15	1	91.489	5.36e-65
NC_038015.1	76	257	172	15	1	91.489	5.36e-65
NC_038015.1	76	257	172	15	1	91.489	5.36e-65
NC_038015.1	76	257	172	15	1	91.489	5.36e-65
NC_038015.1	76	257	172	15	1	91.489	5.36e-65
NC_038015.1	76	257	172	15	1	91.489	5.36e-65
NC_038015.1	76	257	172	15	1	91.489	5.36e-65
NC_038015.1	76	257	172	15	1	91.489	5.36e-65
NC_038015.1	76	257	172	15	1	91.489	5.36e-65
NC_038015.1	76	257	172	15	1	91.489	5.36e-65
NC_038015.1	76	257	172	15	1	91.489	5.36e-65
NC_038015.1	76	257	172	15	1	91.489	5.36e-65
NC_038015.1	76	257	172	15	1	91.489	5.36e-65
NC_038015.1	76	257	172	15	1	91.489	5.36e-65
NC_038015.1	76	257	172	15	1	91.489	5.36e-65
NC_038015.1	76	257	172	15	1	91.489	5.36e-65
NC_038015.1	76	257	172	15	1	91.489	5.36e-65
NC_038015.1	76	257	172	15	1	91.489	5.36e-65
NC_038015.1	76	257	172	15	1	91.489	5.36e-65
NC_038015.1	76	257	172	15	1	91.489	5.36e-65
NC_038015.1	76	257	172	15	1	91.489	5.36e-65
NC_038015.1	76	257	172	15	1	91.489	5.36e-65
NC_038015.1	76	257	172	15	1	91.489	5.36e-65
NC_038015.1	76	257	172	15	1	91.489	5.36e-65
NC_038015.1	76	257	172	15	1	91.489	5.36e-65
NC_038015.1	76	257	172	15	1	91.489	5.36e-65
NC_038015.1	76	257	172	15	1	91.489	5.36e-65
NC_038015.1	76	257	172	15	1	91.489	5.36e-65
NC_038015.1	76	257	172	15	1	91.489	5.36e-65
NC_038015.1	76	257	172	15	1	91.489	5.36e-65
NC_038015.1	76	257	172	15	1	91.489	5.36e-65
NC_038015.1	76	257	172	15	1	91.489	5.36e-65
NC_038015.1	76	257	172	15	1	91.489	5.36e-65
NC_038015.1	76	257	172	15	1	91.489	5.36e-65
NC_038015.1	76	257	172	15	1	91.489	5.36e-65
NC_038015.1	76	257	172	15	1	91.489	5.36e-65
NC_038015.1	76	257	172	15	1	91.489	5.36e-65
NC_038015.1	76	257	172	15	1	91.489	5.36e-65
NC_038015.1	76	257	172	15	1	91.489	5.36e-65
NC_038015.1	76	257	172	15	1	91.489	5.36e-65
NC_038015.1	76	257	172	15	1	91.489	5.36e-65
NC_038015.1	76	257	172	15	1	91.489	5.36e-65
NC_038015.1	76	257	172	15	1	91.489	5.36e-65
NC_038015.1	76	257	172	15	1	91.489	5.36e-65
NC_038015.1	76	257	172	15	1	91.489	5.36e-65
NC_038015.1	76	257	172	15	1	91.489	5.36e-65
NC_038015.1	76	257	172	15	1	91.489	5.36e-65
NC_038015.1	76	257	172	15	1	91.489	5.36e-65
NC_038015.1	76	257	172	15	1	91.489	5.36e-65
NC_038015.1	76	257	172	15	1	91.489	5.36e-65
NC_038015.1	76	257	172	15	1	91.489	5.36e-65
NC_038015.1	76	257	172	15	1	91.489	5.36e-65
NC_038015.1	76	257	172	15	1	91.489	5.36e-65
NC_038015.1	76	257	172	15	1	91.489	5.36e-65
NC_038015.1	76	257	172	15	1	91.489	5.36e-65
NC_038015.1	76	257	172	15	1	91.489	5.36e-65
NC_038015.1	76	257	172	15	1	91.489	5.36e-65
NC_038015.1	76	257	172	15	1	91.489	5.36e-65
NC_038015.1	76	257	172	15	1	91.489	5.36e-65
NC_038015.1	76	257	172	15	1	91.489	5.36e-65
NC_038015.1	76	257	172	15	1	91.489	5.36e-65
NC_038015.1	76	257	172	15	1	91.489	5.36e-65
NC_038015.1	76	257	172	15	1	91.489	5.36e-65
NC_038015.1	76	257	172	15	1	91.489	5.36e-65
NC_038015.1	76	257	172	15	1	91.489	5.36e-65
NC_038015.1	76	257	172	15	1	91.489	5.36e-65
NC_038015.1	76	257	172	15	1	91.489	5.36e-65
NC_038015.1	76	257	172	15	1	91.489	5.36e-65
NC_038015.1	76	257	172	15	1	91.489	5.36e-65
NC_038015.1	76	257	172	15	1	91.489	5.36e-65
NC_038015.1	76	257	172	15	1	91.489	5.36e-65
NC_038015.1	76	257	172	15	1	91.489	5.36e-65
NC_038015.1	76	257	172	15	1	91.489	5.36e-65
NC_038015.1	76	257	172	15	1	91.489	5.36e-65
NC_038015.1	76	257	172	15	1	91.489	5.36e-65
NC_038015.1	76	257	172	15	1	91.489	5.36e-65
NC_038015.1	76	257	172	15	1	91.489	5.36e-65
NC_038015.1	76	257	172	15	1	91.489	5.36e-65
NC_038015.1	76	257	172	15	1	91.489	5.36e-65
NC_038015.1	76	257	172	15	1	91.489	5.36e-65
NC_038015.1	76	257	172	15	1	91.489	5.36e-65
NC_038015.1	76	257	172	15	1	91.489	5.36e-65
NC_064679.1	77	837	797	132	32	82.934	0.0
NC_064679.1	77	837	797	132	32	82.934	0.0
NC_064679.1	77	837	797	132	32	82.934	0.0
NC_064679.1	77	837	797	132	32	82.934	0.0
NC_064679.1	77	837	798	130	34	82.952	0.0
NC_064679.1	77	837	797	132	32	82.934	0.0
NC_064679.1	77	523	393	45	8	88.117	4.79e-145
NC_064679.1	77	233	169	20	1	88.947	9.04e-58
NC_064679.1	77	233	169	20	1	88.947	9.04e-58
NC_064679.1	77	233	169	20	1	88.947	9.04e-58
NC_064679.1	77	233	169	20	1	88.947	9.04e-58
NC_064679.1	77	233	169	20	1	88.947	9.04e-58
NC_064679.1	77	233	169	20	1	88.947	9.04e-58
NC_064679.1	77	233	169	20	1	88.947	9.04e-58
NC_060201.1	66	837	795	141	24	82.812	0.0
NC_060201.1	66	832	795	140	26	82.726	0.0
NC_060201.1	66	832	795	141	25	82.726	0.0
NC_060201.1	66	832	795	141	25	82.726	0.0
NC_060201.1	66	832	795	141	25	82.726	0.0
NC_060201.1	66	832	795	141	25	82.726	0.0
NC_060201.1	66	832	795	141	25	82.726	0.0
NC_060201.1	66	67.6	36	0	0	100.000	9.70e-08
NC_060201.1	66	67.6	36	0	0	100.000	9.70e-08
NC_060201.1	66	67.6	36	0	0	100.000	9.70e-08
NC_060201.1	66	67.6	36	0	0	100.000	9.70e-08
NC_060201.1	66	67.6	36	0	0	100.000	9.70e-08
NC_060201.1	66	67.6	36	0	0	100.000	9.70e-08
NC_060201.1	66	67.6	36	0	0	100.000	9.70e-08
NC_006035.2	77	835	811	132	38	82.671	0.0
NC_006035.2	77	243	149	9	0	94.304	1.50e-60
NC_006035.2	77	69.4	37	0	0	100.000	2.70e-08
NW_026054852.1	76	835	788	133	28	83.035	0.0
NW_026054852.1	76	250	172	17	1	90.526	8.97e-63
NW_026054852.1	76	250	172	17	1	90.526	8.97e-63
NW_026054852.1	76	239	161	11	4	91.477	1.94e-59
NW_025764785.1	75	835	792	135	28	82.932	0.0
NW_025764785.1	75	230	157	15	1	90.751	1.17e-56
NC_001144.5	76	833	791	145	20	82.741	0.0
NC_001144.5	76	833	791	145	20	82.741	0.0
NC_001144.5	76	231	147	11	0	93.038	3.25e-57
NC_001144.5	76	231	147	11	0	93.038	3.25e-57
NC_001144.5	76	69.4	37	0	0	100.000	2.70e-08
NC_001144.5	76	69.4	37	0	0	100.000	2.70e-08
NC_016508.1	77	833	796	136	29	82.830	0.0
NC_016508.1	77	833	796	136	29	82.830	0.0
NC_016508.1	77	833	796	136	29	82.830	0.0
NC_016508.1	77	235	149	11	0	93.125	2.51e-58
NC_016508.1	77	235	149	11	0	93.125	2.51e-58
NC_016508.1	77	235	149	11	0	93.125	2.51e-58
NC_016508.1	77	69.4	37	0	0	100.000	2.70e-08
NC_016508.1	77	69.4	37	0	0	100.000	2.70e-08
NC_016508.1	77	69.4	37	0	0	100.000	2.70e-08
NC_050732.1	76	833	798	132	33	82.866	0.0
NC_050732.1	76	833	798	132	33	82.866	0.0
NC_050732.1	76	231	147	11	0	93.038	3.25e-57
NC_050732.1	76	231	147	11	0	93.038	3.25e-57
NC_050732.1	76	69.4	37	0	0	100.000	2.70e-08
NC_050732.1	76	69.4	37	0	0	100.000	2.70e-08
NW_017963550.1	40	832	553	30	17	92.167	0.0
NW_014040569.1	64	830	793	138	27	82.777	0.0
NW_014040569.1	64	821	793	138	29	82.604	0.0
NW_002196671.1	77	830	791	142	23	82.741	0.0
NW_002196671.1	77	217	154	17	1	89.535	9.10e-53
NW_002196671.1	77	71.3	38	0	0	100.000	7.50e-09
NW_007361116.1	76	819	786	129	34	82.824	0.0
NW_007361116.1	76	793	783	127	40	82.421	0.0
NW_007361116.1	76	782	779	133	36	82.173	0.0
NW_007361116.1	76	584	569	100	21	82.464	2.17e-163
NW_007361116.1	76	250	172	17	1	90.526	8.97e-63
NW_007361116.1	76	237	170	17	3	89.474	6.98e-59
NW_007361116.1	76	224	166	15	6	88.770	5.44e-55
NC_020189.1	77	819	793	130	36	82.690	0.0
NC_020189.1	77	230	153	12	2	91.617	1.17e-56
NC_020189.1	77	213	121	3	0	97.581	1.18e-51
NC_020189.1	77	69.4	37	0	0	100.000	2.70e-08
NC_020188.1	77	819	793	130	36	82.690	0.0
NC_020188.1	77	230	153	12	2	91.617	1.17e-56
NC_020188.1	77	213	121	3	0	97.581	1.18e-51
NC_020188.1	77	69.4	37	0	0	100.000	2.70e-08
NW_001510380.1	41	809	564	39	19	90.675	0.0
NW_024468028.1	76	808	787	145	24	82.322	0.0
NW_024468028.1	76	239	149	10	0	93.711	1.94e-59
NW_024468028.1	76	69.4	37	0	0	100.000	2.70e-08
NW_024468018.1	76	808	787	145	24	82.322	0.0
NW_024468018.1	76	239	149	10	0	93.711	1.94e-59
NW_024468018.1	76	69.4	37	0	0	100.000	2.70e-08
NW_022985539.1	70	806	860	143	55	81.285	0.0
NC_012994.1	66	804	797	141	32	82.165	0.0
NC_012994.1	66	804	797	141	32	82.165	0.0
NC_012994.1	66	804	797	141	32	82.165	0.0
NC_012994.1	66	69.4	37	0	0	100.000	2.70e-08
NC_012994.1	66	69.4	37	0	0	100.000	2.70e-08
NC_012994.1	66	69.4	37	0	0	100.000	2.70e-08
NW_007361564.1	76	802	788	132	36	82.427	0.0
NW_007361564.1	76	246	173	16	3	90.104	1.16e-61
NW_024468914.1	76	793	783	133	35	82.334	0.0
NW_024468914.1	76	793	783	133	35	82.334	0.0
NW_024468914.1	76	263	173	14	1	92.021	1.15e-66
NW_024468914.1	76	263	173	14	1	92.021	1.15e-66
NW_026054736.1	39	785	530	40	10	91.379	0.0
NW_001510398.1	32	774	462	19	2	95.652	0.0
NC_016528.1	66	774	792	140	37	81.734	0.0
NC_016528.1	66	69.4	37	0	0	100.000	2.70e-08
NW_001510370.1	39	765	540	39	19	90.301	0.0
NW_026054719.1	55	760	673	97	27	84.442	0.0
NW_026054719.1	55	75.0	40	0	0	100.000	5.80e-10
NW_003315035.1	75	750	776	145	32	81.427	0.0
NW_003315035.1	75	747	777	144	34	81.361	0.0
NW_003315035.1	75	747	777	144	34	81.361	0.0
NW_003315035.1	75	747	777	144	34	81.361	0.0
NW_003315035.1	75	747	777	144	34	81.361	0.0
NW_003315035.1	75	747	777	144	34	81.361	0.0
NW_003315035.1	75	494	383	53	4	87.045	3.75e-136
NW_003315035.1	75	196	152	23	0	86.857	1.19e-46
NW_003315035.1	75	196	152	23	0	86.857	1.19e-46
NW_003315035.1	75	196	152	23	0	86.857	1.19e-46
NW_003315035.1	75	196	152	23	0	86.857	1.19e-46
NW_003315035.1	75	196	152	23	0	86.857	1.19e-46
NW_003315035.1	75	196	152	23	0	86.857	1.19e-46
NW_003315035.1	75	178	140	18	3	86.957	4.29e-41
NW_021167535.1	75	747	777	144	34	81.361	0.0
NW_021167535.1	75	196	152	23	0	86.857	1.19e-46
NW_024468945.1	76	743	771	167	14	80.987	0.0
NW_024468945.1	76	451	711	206	22	75.719	2.29e-123
NW_024468945.1	76	219	167	23	1	87.435	2.53e-53
NW_002990272.1	33	708	457	33	3	92.698	0.0
NW_020194432.1	27	689	395	7	3	97.531	0.0
NW_001837904.1	56	686	694	124	30	81.840	0.0
NC_042507.1	66	686	784	130	61	80.410	0.0
NC_042507.1	66	71.3	38	0	0	100.000	7.50e-09
NC_042506.1	66	686	784	130	61	80.410	0.0
NC_042506.1	66	686	784	130	61	80.410	0.0
NC_042506.1	66	71.3	38	0	0	100.000	7.50e-09
NC_042506.1	66	71.3	38	0	0	100.000	7.50e-09
NW_001813677.1	78	671	748	151	33	80.258	0.0
NW_001813677.1	78	473	337	34	5	89.628	4.89e-130
NW_001813677.1	78	473	337	34	5	89.628	4.89e-130
NW_001813677.1	78	473	337	34	5	89.628	4.89e-130
NW_001813677.1	78	470	337	34	6	89.390	6.33e-129
NW_001813677.1	78	464	337	34	7	89.153	2.94e-127
NW_001813677.1	78	446	375	58	7	85.227	1.07e-121
NW_001813677.1	78	446	375	58	7	85.227	1.07e-121
NW_001813677.1	78	446	375	58	7	85.227	1.07e-121
NW_001813677.1	78	446	375	58	7	85.227	1.07e-121
NW_001813677.1	78	442	375	58	8	85.034	1.38e-120
NW_001813677.1	78	239	165	13	4	90.659	1.94e-59
NW_001813677.1	78	239	165	13	4	90.659	1.94e-59
NW_001813677.1	78	239	165	13	4	90.659	1.94e-59
NW_001813677.1	78	239	165	13	4	90.659	1.94e-59
NW_001813677.1	78	239	165	13	4	90.659	1.94e-59
NW_001813677.1	78	71.3	40	1	0	97.561	7.50e-09
NW_001813677.1	78	71.3	40	1	0	97.561	7.50e-09
NW_001813677.1	78	71.3	40	1	0	97.561	7.50e-09
NW_001813677.1	78	71.3	40	1	0	97.561	7.50e-09
NW_001813677.1	78	71.3	40	1	0	97.561	7.50e-09
NW_024467205.1	73	669	759	131	54	80.403	0.0
NW_024467205.1	73	159	109	9	2	90.833	1.56e-35
NW_024467205.1	73	159	109	9	2	90.833	1.56e-35
NW_024467205.1	73	69.4	37	0	0	100.000	2.70e-08
NW_024467205.1	73	69.4	37	0	0	100.000	2.70e-08
NW_001813769.1	31	667	434	30	5	92.537	0.0
NW_001813942.1	31	665	435	30	6	92.357	0.0
NW_020290543.1	27	643	388	11	7	95.567	0.0
NW_001510401.1	25	632	360	9	0	97.561	7.62e-178
NW_022474436.1	46	625	583	95	22	83.286	1.28e-175
NW_002196705.1	27	619	377	17	3	94.962	5.94e-174
NW_002196661.1	26	610	374	18	3	94.684	3.57e-171
NW_017963189.1	35	603	463	37	25	88.190	5.98e-169
NW_022985149.1	45	571	556	92	25	82.615	1.69e-159
NW_007360214.1	73	566	398	37	7	90.045	7.84e-158
NW_007360214.1	73	466	395	60	9	85.129	8.18e-128
NW_007360214.1	73	244	175	20	1	89.286	4.17e-61
NW_022984788.1	76	553	542	104	14	82.121	6.11e-154
NW_022984788.1	76	276	247	45	3	83.729	1.48e-70
NW_022984788.1	76	255	175	17	1	90.674	1.93e-64
NW_003052493.1	55	553	637	120	39	80.025	6.11e-154
NW_003052493.1	55	71.3	38	0	0	100.000	7.50e-09
NW_024066177.1	57	551	512	97	8	82.982	2.20e-153
NW_024066177.1	57	257	178	17	2	90.355	5.36e-65
NW_024066177.1	57	71.3	38	0	0	100.000	7.50e-09
NC_057321.1	63	549	740	185	29	77.568	7.90e-153
NW_025763614.1	67	547	397	43	6	89.013	2.84e-152
NW_025763614.1	67	444	334	33	11	88.360	3.83e-121
NW_025763614.1	67	239	170	19	1	89.474	1.94e-59
NW_003052491.1	26	542	363	21	11	91.899	1.32e-150
NW_022475373.1	38	540	482	60	28	84.561	4.75e-150
NW_024469044.1	22	534	317	14	0	95.770	2.21e-148
NW_006912916.1	53	529	391	45	6	88.462	1.03e-146
NW_006912916.1	53	222	154	13	3	90.588	1.96e-54
NW_006912916.1	53	99.0	99	18	4	81.818	3.44e-17
NW_006912916.1	53	89.8	62	7	0	89.855	2.07e-14
NW_020291133.1	20	520	293	6	0	97.993	6.19e-144
NW_002196807.1	20	514	296	5	3	97.368	2.88e-142
NW_001837908.1	42	507	386	47	7	87.727	4.82e-140
NW_001837908.1	42	257	172	15	1	91.489	5.36e-65
NC_032096.1	69	490	384	52	6	86.878	4.86e-135
NC_032096.1	69	466	336	33	7	89.362	8.18e-128
NC_032096.1	69	226	160	14	4	89.888	1.51e-55
NC_032096.1	69	71.3	38	0	0	100.000	7.50e-09
NW_024066153.1	39	488	350	39	3	89.286	1.75e-134
NW_024066153.1	39	244	171	18	1	90.000	4.17e-61
NC_018301.1	72	484	339	32	5	90.160	2.26e-133
NC_018301.1	72	468	394	59	9	85.281	2.28e-128
NC_018301.1	72	220	172	19	6	87.310	7.03e-54
NC_018301.1	72	71.3	42	2	0	95.455	7.50e-09
NC_012867.1	69	484	383	53	6	86.652	2.26e-133
NC_012867.1	69	449	333	36	7	88.564	8.24e-123
NC_012867.1	69	228	163	15	4	89.560	4.20e-56
NC_012867.1	69	71.3	38	0	0	100.000	7.50e-09
NW_003316009.1	36	484	431	63	17	84.344	2.26e-133
NW_003316009.1	36	69.4	37	0	0	100.000	2.70e-08
NW_007360205.1	38	483	343	37	3	89.556	8.13e-133
NW_007360205.1	38	244	171	18	1	90.000	4.17e-61
NW_006767426.1	69	483	338	32	5	90.133	8.13e-133
NW_006767426.1	69	466	381	58	5	85.811	8.18e-128
NW_006767426.1	69	241	162	12	3	91.525	5.40e-60
NW_006767426.1	69	71.3	38	0	0	100.000	7.50e-09
NW_025763541.1	25	483	334	29	6	90.515	8.13e-133
NW_026055390.1	68	483	339	30	7	90.160	8.13e-133
NW_026055390.1	68	468	385	61	4	85.556	2.28e-128
NW_026055390.1	68	243	149	9	0	94.304	1.50e-60
NW_026055390.1	68	69.4	37	0	0	100.000	2.70e-08
NW_019172956.1	67	481	373	49	6	87.150	2.92e-132
NW_019172956.1	67	449	333	36	7	88.564	8.24e-123
NW_019172956.1	67	204	149	18	1	88.690	7.08e-49
NW_019172956.1	67	67.6	36	0	0	100.000	9.70e-08
NW_023503284.1	70	479	338	33	5	89.894	1.05e-131
NW_023503284.1	70	466	388	58	8	85.463	8.18e-128
NW_023503284.1	70	222	162	16	4	89.011	1.96e-54
NW_023503284.1	70	71.3	42	2	0	95.455	7.50e-09
NW_001884610.1	69	473	337	34	5	89.628	4.89e-130
[truncated: 553 more rows]
