# Supplementary material for: Using nanopore sequencing to identify fungi from clinical samples with high phylogenetic resolution
Source: Sci Rep. 2023 Jun 16;13:9785. doi: 10.1038/s41598-023-37016-0 (PMC10275880; doi:10.1038/s41598-023-37016-0)
Supplement: Supplementary file 1 — Supplementary Information. [file 41598_2023_37016_MOESM1_ESM.zip › Supplementary_Information/Supplementary_Data/Data_S4_A.niger_blast/results/A.niger_RGN2_fmt6.txt]

NT_166520.1	100	1083	586	0	0	100.000	0.0
NT_166520.1	100	1083	586	0	0	100.000	0.0
NT_166520.1	100	1083	586	0	0	100.000	0.0
NT_166520.1	100	1083	586	0	0	100.000	0.0
NW_020290355.1	100	1066	583	3	0	99.488	0.0
NW_020290355.1	100	1046	580	3	3	98.976	0.0
NW_020290377.1	100	1066	583	3	0	99.488	0.0
NW_023336289.1	100	1066	583	3	0	99.488	0.0
NW_023336289.1	100	1066	583	3	0	99.488	0.0
NW_023336289.1	100	1059	582	3	1	99.317	0.0
NC_054852.1	100	1066	583	3	0	99.488	0.0
NC_054852.1	100	1066	583	3	0	99.488	0.0
NC_054852.1	100	1066	583	3	0	99.488	0.0
NC_054852.1	100	1066	583	3	0	99.488	0.0
NC_054852.1	100	1066	583	3	0	99.488	0.0
NW_020290372.1	100	1059	582	3	1	99.317	0.0
NW_020290372.1	100	992	551	3	3	98.923	0.0
NW_020290353.1	100	1059	582	3	1	99.317	0.0
NW_020290353.1	100	1059	582	3	1	99.317	0.0
NW_020290374.1	100	1059	582	3	1	99.317	0.0
NW_020290374.1	100	1053	581	3	2	99.147	0.0
NW_017253164.1	99	1057	578	3	0	99.484	0.0
NW_020290387.1	100	1053	581	3	2	99.147	0.0
NW_020290387.1	100	1053	581	3	2	99.147	0.0
NW_020290381.1	100	1053	581	3	2	99.147	0.0
NW_020290373.1	100	1046	580	3	3	98.976	0.0
NW_020290373.1	100	1027	577	3	6	98.464	0.0
NW_020290390.1	100	1046	580	3	3	98.976	0.0
NW_020290379.1	100	1046	580	3	3	98.976	0.0
NW_020291068.1	100	976	567	18	1	96.758	0.0
NW_020291068.1	100	976	567	18	1	96.758	0.0
NW_020291068.1	100	950	563	18	5	96.075	0.0
NW_020290508.1	100	922	559	20	8	95.230	0.0
NW_020290589.1	100	920	559	18	10	95.230	0.0
NW_020290587.1	100	917	558	22	7	95.060	0.0
NW_020290570.1	100	917	558	22	7	95.060	0.0
NW_020290569.1	100	917	558	21	8	95.060	0.0
NW_020290521.1	100	915	558	19	10	95.060	0.0
NW_020290590.1	100	911	557	22	8	94.889	0.0
NW_020290555.1	100	911	557	22	8	94.889	0.0
NW_020290551.1	100	911	557	22	8	94.889	0.0
NW_020290539.1	100	911	558	21	9	94.898	0.0
NW_020290529.1	100	911	557	22	8	94.889	0.0
NW_020290525.1	100	911	557	22	8	94.889	0.0
NW_020290507.1	100	911	557	22	8	94.889	0.0
NW_020290586.1	100	909	557	21	9	94.889	0.0
NW_020290580.1	100	909	557	21	9	94.889	0.0
NW_020290534.1	100	909	557	20	10	94.889	0.0
NW_020290531.1	100	909	557	20	10	94.889	0.0
NW_020290530.1	100	909	557	21	9	94.889	0.0
NW_020290526.1	100	909	557	20	10	94.889	0.0
NW_020290517.1	100	909	557	20	10	94.889	0.0
NW_020290505.1	100	909	557	21	9	94.889	0.0
NW_020290505.1	100	898	555	22	10	94.549	0.0
NW_020290591.1	100	907	556	21	9	94.881	0.0
NW_020290515.1	100	907	557	19	11	94.889	0.0
NW_020290545.1	100	905	556	19	11	94.881	0.0
NW_020290520.1	100	905	556	19	11	94.881	0.0
NW_020290584.1	100	904	556	21	10	94.719	0.0
NW_020290575.1	100	904	556	21	10	94.719	0.0
NW_020290562.1	100	904	556	21	10	94.719	0.0
NW_020290553.1	100	904	556	22	9	94.719	0.0
NW_020290541.1	100	904	556	22	9	94.719	0.0
NW_020290540.1	100	904	556	22	9	94.719	0.0
NW_020290522.1	100	904	556	22	9	94.719	0.0
NW_020290583.1	100	902	556	20	11	94.719	0.0
NW_020290582.1	100	902	556	19	12	94.719	0.0
NW_020290566.1	100	902	556	20	11	94.719	0.0
NW_020290558.1	100	902	556	19	12	94.719	0.0
NW_020290544.1	100	902	556	19	12	94.719	0.0
NW_020290532.1	100	902	556	19	12	94.719	0.0
NW_020290556.1	100	898	556	21	11	94.558	0.0
NW_020290510.1	100	898	555	22	10	94.549	0.0
NW_020290542.1	100	896	555	21	11	94.549	0.0
NW_020290518.1	100	896	555	21	11	94.549	0.0
NW_020290528.1	100	894	554	21	11	94.539	0.0
NW_020290548.1	100	893	555	22	11	94.388	0.0
NW_020290519.1	100	893	554	19	13	94.539	0.0
NW_020290581.1	100	889	554	19	14	94.378	0.0
NW_020290579.1	100	889	553	22	11	94.369	0.0
NW_020290599.1	100	883	553	21	13	94.208	0.0
NW_020290523.1	100	883	553	21	13	94.208	0.0
NW_020290578.1	97	856	535	22	11	94.190	0.0
NT_165929.1	100	809	548	35	16	91.486	0.0
NC_007197.1	100	809	543	35	14	91.723	0.0
NW_020194278.1	100	782	537	37	16	91.017	0.0
NW_020194278.1	100	782	538	36	17	91.032	0.0
NW_020194294.1	100	782	538	36	17	91.032	0.0
NW_020194294.1	100	767	535	36	19	90.678	0.0
NW_022984065.1	100	778	537	38	16	90.863	0.0
NW_025091279.1	100	776	538	39	16	90.725	0.0
NW_020194292.1	100	774	536	37	17	90.847	0.0
NW_020194292.1	100	767	535	36	19	90.678	0.0
NW_020798475.1	100	773	539	39	17	90.588	0.0
NW_020798475.1	100	773	539	39	17	90.588	0.0
NW_020194293.1	100	769	535	37	18	90.678	0.0
NW_020194293.1	100	767	535	36	19	90.678	0.0
NW_020194293.1	100	556	375	22	12	91.687	1.79e-155
NW_020194366.1	100	767	534	42	14	90.508	0.0
NW_020194366.1	100	741	530	42	18	89.831	0.0
NW_020194357.1	100	767	534	42	14	90.508	0.0
NW_020194357.1	100	767	534	42	14	90.508	0.0
NW_020194357.1	100	767	534	42	14	90.508	0.0
NW_020194357.1	100	760	532	43	14	90.323	0.0
NW_020194341.1	100	765	534	41	15	90.508	0.0
NW_001510380.1	100	761	538	39	19	90.268	0.0
NW_001510370.1	100	761	538	39	19	90.268	0.0
NW_020194331.1	100	761	534	37	19	90.508	0.0
NW_020194323.1	100	761	534	37	19	90.508	0.0
NW_020194302.1	100	761	534	36	20	90.508	0.0
NW_020194302.1	100	590	441	26	28	89.091	1.77e-165
NW_020194359.1	100	760	533	42	15	90.339	0.0
NW_020194359.1	100	747	531	42	17	90.000	0.0
NW_020194359.1	100	728	528	42	20	89.492	0.0
NW_001510346.1	100	758	538	39	20	90.117	0.0
NW_022984632.1	100	758	544	27	32	90.216	0.0
NW_019170274.1	100	758	536	39	19	90.236	0.0
NC_036441.1	100	747	534	40	20	89.899	0.0
NC_036441.1	100	747	534	40	20	89.899	0.0
NC_054697.1	100	747	534	40	20	89.899	0.0
NC_054697.1	100	747	534	40	20	89.899	0.0
NC_054697.1	100	747	534	40	20	89.899	0.0
NC_054697.1	100	747	534	40	20	89.899	0.0
NC_054697.1	100	747	534	40	20	89.899	0.0
NC_054697.1	100	747	534	40	20	89.899	0.0
NC_054697.1	100	747	534	40	20	89.899	0.0
NC_054697.1	100	747	534	40	20	89.899	0.0
NC_054697.1	100	747	534	40	20	89.899	0.0
NW_020194374.1	100	745	531	40	19	90.000	0.0
NW_020194362.1	100	739	530	41	19	89.831	0.0
NW_020194362.1	100	734	528	44	17	89.643	0.0
NW_020194284.1	100	739	531	34	25	90.000	0.0
NW_026088304.1	100	725	528	44	19	89.340	0.0
NW_026088304.1	100	725	528	44	19	89.340	0.0
NW_026088304.1	100	712	526	44	21	89.002	0.0
NW_026088304.1	100	710	525	44	21	88.983	0.0
NW_026088303.1	100	725	528	44	19	89.340	0.0
NW_026088303.1	100	712	525	46	19	88.983	0.0
NC_064657.1	100	713	526	45	20	89.002	0.0
NW_014574576.1	100	710	524	46	19	88.964	0.0
NW_020194425.1	100	708	528	51	17	88.591	0.0
NW_020194425.1	100	697	527	51	19	88.275	0.0
NW_020194430.1	100	704	528	52	17	88.442	0.0
NW_020194430.1	100	686	526	51	21	87.960	0.0
NW_020194428.1	100	704	528	51	18	88.442	0.0
NW_020194424.1	100	704	528	51	18	88.442	0.0
NW_020194422.1	100	704	528	52	17	88.442	0.0
NW_020194422.1	100	691	526	52	19	88.107	0.0
NW_020194420.1	100	704	528	52	17	88.442	0.0
NW_020194420.1	100	701	527	49	20	88.423	0.0
NW_020194416.1	100	704	528	51	18	88.442	0.0
NW_020194416.1	100	695	526	50	20	88.255	0.0
NW_020194415.1	100	704	528	52	17	88.442	0.0
NW_020194415.1	100	608	466	46	18	87.925	4.88e-171
NW_020194415.1	100	599	522	49	40	85.434	2.94e-168
NW_020194414.1	100	704	528	51	18	88.442	0.0
NW_020194414.1	100	704	528	52	17	88.442	0.0
NW_020194414.1	100	704	528	52	17	88.442	0.0
NW_020194413.1	100	704	528	51	18	88.442	0.0
NW_020194413.1	100	704	528	51	18	88.442	0.0
NW_020194413.1	100	691	526	51	20	88.107	0.0
NW_020194411.1	100	704	528	51	18	88.442	0.0
NW_020194411.1	100	704	528	51	18	88.442	0.0
NW_020194411.1	100	697	527	51	19	88.275	0.0
NW_020194410.1	100	704	528	52	17	88.442	0.0
NW_020194410.1	100	704	528	52	17	88.442	0.0
NW_020194410.1	100	704	528	51	18	88.442	0.0
NW_020194423.1	100	702	527	52	17	88.423	0.0
NW_020194423.1	100	689	526	50	21	88.107	0.0
NW_020194412.1	100	702	528	49	20	88.442	0.0
NW_020194412.1	100	697	527	51	19	88.275	0.0
NW_020194412.1	100	691	526	51	20	88.107	0.0
NW_020290560.1	79	702	438	15	11	94.397	0.0
NW_024469302.1	100	699	524	44	23	88.663	0.0
NW_020194421.1	100	699	527	52	18	88.275	0.0
NW_020194421.1	100	695	526	51	19	88.255	0.0
NW_020194417.1	100	699	527	52	18	88.275	0.0
NW_020194417.1	100	684	526	48	24	87.960	0.0
NW_020194405.1	100	697	527	51	19	88.275	0.0
NW_020194419.1	100	697	527	50	20	88.275	0.0
NW_020194419.1	100	686	525	52	20	87.940	0.0
NW_019173481.1	100	691	519	50	18	88.416	0.0
NW_020194431.1	100	689	526	50	21	88.107	0.0
NW_026055304.1	100	684	522	46	24	88.176	0.0
NW_020194418.1	100	684	525	51	21	87.940	0.0
NW_020194418.1	100	676	524	50	23	87.772	0.0
NW_024467419.1	100	680	520	47	23	88.136	0.0
NW_024467431.1	100	680	520	47	23	88.136	0.0
NW_024467432.1	100	680	520	47	23	88.136	0.0
NW_017963237.1	100	651	515	44	30	87.436	0.0
NW_020290543.1	69	643	388	11	7	95.567	0.0
NW_020290592.1	84	625	448	16	31	90.505	4.85e-176
NW_024067592.1	100	617	490	48	24	87.189	8.11e-174
NW_024067592.1	100	193	142	14	4	88.750	5.83e-46
NW_021167190.1	100	617	518	52	32	86.047	8.11e-174
NW_021167190.1	100	287	260	26	21	84.691	2.60e-74
NW_021167167.1	100	617	518	52	32	86.047	8.11e-174
NW_015378967.1	68	604	378	19	5	94.030	6.31e-170
NW_017963189.1	89	603	463	37	25	88.190	2.27e-169
NW_001510434.1	77	595	417	30	14	90.456	3.80e-167
NW_024468495.1	93	569	406	29	16	90.022	2.30e-159
NW_024468495.1	93	569	406	29	16	90.022	2.30e-159
NW_024468495.1	93	137	101	6	6	89.381	2.77e-29
NW_024468495.1	93	137	101	6	6	89.381	2.77e-29
NW_024468493.1	93	569	406	29	16	90.022	2.30e-159
NW_024468493.1	93	564	403	30	15	89.955	1.07e-157
NW_024468493.1	93	145	103	6	5	90.351	1.65e-31
NW_024468493.1	93	137	101	6	6	89.381	2.77e-29
NW_024468491.1	93	569	406	29	16	90.022	2.30e-159
NW_024468491.1	93	569	406	29	16	90.022	2.30e-159
NW_024468491.1	93	137	101	6	6	89.381	2.77e-29
NW_024468491.1	93	137	101	6	6	89.381	2.77e-29
NW_024468488.1	92	569	406	29	16	90.022	2.30e-159
NW_024468488.1	92	132	98	7	5	89.091	1.29e-27
NW_024468501.1	93	568	405	30	15	90.000	8.28e-159
NW_024468501.1	93	555	403	30	17	89.556	6.45e-155
NW_024468501.1	93	137	101	6	6	89.381	2.77e-29
NW_024468501.1	93	137	101	6	6	89.381	2.77e-29
NW_024468497.1	93	568	405	30	15	90.000	8.28e-159
NW_024468497.1	93	141	101	6	5	90.179	2.14e-30
NW_024468505.1	93	562	405	29	17	89.800	3.85e-157
NW_024468505.1	93	141	101	6	5	90.179	2.14e-30
NW_024468504.1	93	562	404	30	16	89.778	3.85e-157
NW_024468504.1	93	562	405	29	17	89.800	3.85e-157
NW_024468504.1	93	141	101	6	5	90.179	2.14e-30
NW_024468504.1	93	135	99	8	4	89.189	9.96e-29
NW_024468496.1	93	562	405	29	17	89.800	3.85e-157
NW_024468496.1	93	137	101	6	6	89.381	2.77e-29
NC_054862.1	87	553	377	24	12	91.283	2.32e-154
NC_054862.1	87	553	377	24	12	91.283	2.32e-154
NC_054862.1	87	553	377	24	12	91.283	2.32e-154
NC_054862.1	87	553	377	24	12	91.283	2.32e-154
NC_054862.1	87	121	93	9	4	87.736	2.79e-24
NC_054862.1	87	121	93	9	4	87.736	2.79e-24
NC_054862.1	87	121	93	9	4	87.736	2.79e-24
NC_054862.1	87	121	93	9	4	87.736	2.79e-24
NW_006917114.1	75	547	376	21	15	91.262	1.08e-152
NW_006917114.1	75	69.4	37	0	0	100.000	1.02e-08
NW_019173353.1	64	547	348	22	3	93.298	1.08e-152
NW_019173334.1	64	547	348	22	3	93.298	1.08e-152
NW_020290597.1	59	547	329	10	5	95.640	1.08e-152
NW_024468085.1	100	494	491	68	35	82.660	1.43e-136
NW_015378553.1	75	494	393	38	20	87.140	1.43e-136
NC_049564.1	100	484	501	63	45	82.266	8.58e-134
NC_049564.1	100	484	501	63	45	82.266	8.58e-134
NC_049564.1	100	484	501	63	45	82.266	8.58e-134
NC_049564.1	100	484	501	63	45	82.266	8.58e-134
NC_049564.1	100	484	501	63	45	82.266	8.58e-134
NC_049564.1	100	484	501	63	45	82.266	8.58e-134
NC_049564.1	100	484	501	63	45	82.266	8.58e-134
NC_049564.1	100	484	501	63	45	82.266	8.58e-134
NW_002196683.1	100	481	488	70	35	82.293	1.11e-132
NW_001510447.1	60	472	324	22	10	91.011	6.68e-130
NC_057368.1	93	470	388	43	19	86.222	2.40e-129
NC_057368.1	93	470	388	43	19	86.222	2.40e-129
NC_057368.1	93	470	388	43	19	86.222	2.40e-129
NC_057368.1	93	470	388	43	19	86.222	2.40e-129
NC_057368.1	93	470	388	43	19	86.222	2.40e-129
NC_057368.1	93	470	388	43	19	86.222	2.40e-129
NC_057368.1	93	470	388	43	19	86.222	2.40e-129
NC_057368.1	93	470	388	43	19	86.222	2.40e-129
NC_057368.1	93	470	388	43	19	86.222	2.40e-129
NC_057368.1	93	167	101	3	2	95.283	3.53e-38
NC_057368.1	93	167	101	3	2	95.283	3.53e-38
NC_057368.1	93	167	101	3	2	95.283	3.53e-38
NC_057368.1	93	167	101	3	2	95.283	3.53e-38
NC_057368.1	93	167	101	3	2	95.283	3.53e-38
NC_057368.1	93	167	101	3	2	95.283	3.53e-38
NC_057368.1	93	167	101	3	2	95.283	3.53e-38
NC_057368.1	93	167	101	3	2	95.283	3.53e-38
NC_057368.1	93	167	101	3	2	95.283	3.53e-38
NW_002990118.1	100	466	486	73	35	81.818	3.11e-128
NW_002990118.1	100	126	131	19	10	81.875	5.99e-26
NW_025764283.1	100	453	497	67	47	81.342	2.42e-124
NW_025544811.1	95	442	439	71	23	82.364	5.24e-121
NW_025544811.1	95	442	439	71	23	82.364	5.24e-121
NW_025544811.1	95	442	439	71	23	82.364	5.24e-121
NW_025544811.1	95	442	439	71	23	82.364	5.24e-121
NW_025544811.1	95	73.1	39	0	0	100.000	7.92e-10
NW_025544811.1	95	73.1	39	0	0	100.000	7.92e-10
NW_025544811.1	95	73.1	39	0	0	100.000	7.92e-10
NW_025544811.1	95	73.1	39	0	0	100.000	7.92e-10
NW_001813974.1	95	431	437	72	24	81.989	1.13e-117
NW_001813974.1	95	431	437	72	24	81.989	1.13e-117
NW_001813974.1	95	73.1	39	0	0	100.000	7.92e-10
NW_001813974.1	95	73.1	39	0	0	100.000	7.92e-10
NW_001510402.1	53	425	287	17	9	91.693	5.28e-116
NW_002990322.1	83	425	408	54	28	83.265	5.28e-116
NW_025091288.1	61	418	317	33	10	88.056	8.83e-114
NW_020194434.1	54	392	288	19	15	89.441	5.35e-106
NW_020292127.1	45	387	245	18	0	93.156	2.49e-104
NW_025544790.1	84	372	376	65	18	81.917	6.97e-100
NW_025544790.1	84	372	376	65	18	81.917	6.97e-100
NW_025544790.1	84	372	376	65	18	81.917	6.97e-100
NW_025544790.1	84	372	376	65	18	81.917	6.97e-100
NW_025544790.1	84	372	376	65	18	81.917	6.97e-100
NW_025544790.1	84	372	376	65	18	81.917	6.97e-100
NW_025544790.1	84	372	376	65	18	81.917	6.97e-100
NW_025544790.1	84	370	376	64	19	81.917	2.51e-99
NW_025544790.1	84	69.4	37	0	0	100.000	1.02e-08
NW_025544790.1	84	69.4	37	0	0	100.000	1.02e-08
NW_025544790.1	84	69.4	37	0	0	100.000	1.02e-08
NW_025544790.1	84	69.4	37	0	0	100.000	1.02e-08
NW_025544790.1	84	69.4	37	0	0	100.000	1.02e-08
NW_025544790.1	84	69.4	37	0	0	100.000	1.02e-08
NW_025544790.1	84	69.4	37	0	0	100.000	1.02e-08
NW_025544790.1	84	69.4	37	0	0	100.000	1.02e-08
NW_003101676.1	84	366	375	66	18	81.699	3.24e-98
NW_003101676.1	84	366	375	66	18	81.699	3.24e-98
NW_003101676.1	84	366	375	66	18	81.699	3.24e-98
NW_003101676.1	84	366	375	66	18	81.699	3.24e-98
NW_003101676.1	84	359	374	66	19	81.481	5.43e-96
NW_003101676.1	84	69.4	37	0	0	100.000	1.02e-08
NW_003101676.1	84	69.4	37	0	0	100.000	1.02e-08
NW_003101676.1	84	69.4	37	0	0	100.000	1.02e-08
NW_003101676.1	84	69.4	37	0	0	100.000	1.02e-08
NW_003101676.1	84	69.4	37	0	0	100.000	1.02e-08
NW_011371389.1	87	361	361	54	23	82.420	1.51e-96
NW_011371389.1	87	361	361	54	23	82.420	1.51e-96
NW_011371389.1	87	361	361	54	23	82.420	1.51e-96
NW_011371389.1	87	361	361	54	23	82.420	1.51e-96
NW_011371389.1	87	361	361	54	23	82.420	1.51e-96
NW_011371389.1	87	361	361	54	23	82.420	1.51e-96
NW_011371389.1	87	361	361	54	23	82.420	1.51e-96
NW_011371389.1	87	76.8	41	0	0	100.000	6.12e-11
NW_011371389.1	87	76.8	41	0	0	100.000	6.12e-11
NW_011371389.1	87	76.8	41	0	0	100.000	6.12e-11
NW_011371389.1	87	76.8	41	0	0	100.000	6.12e-11
NW_011371389.1	87	76.8	41	0	0	100.000	6.12e-11
NW_011371389.1	87	71.3	41	0	1	97.619	2.85e-09
NW_011371389.1	87	69.4	37	0	0	100.000	1.02e-08
NW_011371389.1	87	69.4	37	0	0	100.000	1.02e-08
NW_011371389.1	87	69.4	37	0	0	100.000	1.02e-08
NW_011371389.1	87	69.4	37	0	0	100.000	1.02e-08
NW_011371389.1	87	69.4	37	0	0	100.000	1.02e-08
NW_011371389.1	87	69.4	37	0	0	100.000	1.02e-08
NW_011371389.1	87	67.6	36	0	0	100.000	3.68e-08
NW_011371365.1	87	361	361	54	23	82.420	1.51e-96
NW_011371365.1	87	361	361	54	23	82.420	1.51e-96
NW_011371365.1	87	361	361	54	23	82.420	1.51e-96
NW_011371365.1	87	76.8	41	0	0	100.000	6.12e-11
NW_011371365.1	87	76.8	41	0	0	100.000	6.12e-11
NW_011371365.1	87	76.8	41	0	0	100.000	6.12e-11
NW_011371365.1	87	69.4	37	0	0	100.000	1.02e-08
NW_011371365.1	87	69.4	37	0	0	100.000	1.02e-08
NW_011371365.1	87	69.4	37	0	0	100.000	1.02e-08
NW_015441018.1	88	350	359	56	23	81.963	3.27e-93
NW_015441018.1	88	350	359	56	23	81.963	3.27e-93
NW_015441018.1	88	350	359	56	23	81.963	3.27e-93
NW_015441018.1	88	204	229	38	17	80.634	2.69e-49
NW_015441018.1	88	80.5	43	0	0	100.000	4.73e-12
NW_015441018.1	88	80.5	43	0	0	100.000	4.73e-12
NW_015441018.1	88	80.5	43	0	0	100.000	4.73e-12
NW_015441018.1	88	69.4	37	0	0	100.000	1.02e-08
NW_015441018.1	88	69.4	37	0	0	100.000	1.02e-08
NW_015441018.1	88	69.4	37	0	0	100.000	1.02e-08
NW_015441018.1	88	69.4	37	0	0	100.000	1.02e-08
NW_015440953.1	88	350	359	56	23	81.963	3.27e-93
NW_015440953.1	88	350	359	56	23	81.963	3.27e-93
NW_015440953.1	88	350	359	56	23	81.963	3.27e-93
NW_015440953.1	88	80.5	43	0	0	100.000	4.73e-12
NW_015440953.1	88	80.5	43	0	0	100.000	4.73e-12
NW_015440953.1	88	80.5	43	0	0	100.000	4.73e-12
NW_015440953.1	88	69.4	37	0	0	100.000	1.02e-08
NW_015440953.1	88	69.4	37	0	0	100.000	1.02e-08
NW_015440953.1	88	69.4	37	0	0	100.000	1.02e-08
NW_002196764.1	58	340	293	33	17	85.423	1.97e-90
NW_026054719.1	84	331	379	60	32	80.467	1.18e-87
NW_026054719.1	84	75.0	40	0	0	100.000	2.20e-10
NW_003315066.1	76	320	350	46	34	81.395	2.56e-84
NW_003315066.1	76	320	350	46	34	81.395	2.56e-84
NW_003315066.1	76	69.4	39	1	0	97.500	1.02e-08
NW_003315066.1	76	69.4	39	1	0	97.500	1.02e-08
NW_022983864.1	70	318	322	41	27	82.564	9.21e-84
NW_022983864.1	70	318	322	41	27	82.564	9.21e-84
NW_022983864.1	70	318	322	41	27	82.564	9.21e-84
NW_022983864.1	70	69.4	37	0	0	100.000	1.02e-08
NW_022983864.1	70	69.4	37	0	0	100.000	1.02e-08
NW_022983864.1	70	69.4	37	0	0	100.000	1.02e-08
NW_003315232.1	70	316	325	43	27	82.278	3.31e-83
NW_003315232.1	70	69.4	39	1	0	97.500	1.02e-08
NW_004504307.1	47	315	219	17	6	90.496	1.19e-82
NW_004504307.1	47	315	219	17	6	90.496	1.19e-82
NW_004504307.1	47	315	219	17	6	90.496	1.19e-82
NW_004504307.1	47	315	219	17	6	90.496	1.19e-82
NW_004504307.1	47	69.4	37	0	0	100.000	1.02e-08
NW_004504307.1	47	69.4	37	0	0	100.000	1.02e-08
NW_004504307.1	47	69.4	37	0	0	100.000	1.02e-08
NW_004504307.1	47	69.4	37	0	0	100.000	1.02e-08
NW_003316009.1	51	315	237	21	10	88.433	1.19e-82
NW_003316009.1	51	69.4	37	0	0	100.000	1.02e-08
NW_003315985.1	47	315	219	17	6	90.496	1.19e-82
NW_003315985.1	47	69.4	37	0	0	100.000	1.02e-08
NW_003315975.1	47	315	219	17	6	90.496	1.19e-82
NW_003315975.1	47	69.4	37	0	0	100.000	1.02e-08
NW_003299166.1	52	311	200	11	4	93.023	1.54e-81
NW_003299166.1	52	311	200	11	4	93.023	1.54e-81
NW_003299166.1	52	311	200	11	4	93.023	1.54e-81
NW_003299166.1	52	311	200	11	4	93.023	1.54e-81
NW_003299166.1	52	311	200	11	4	93.023	1.54e-81
NW_003299166.1	52	78.7	51	2	2	92.727	1.70e-11
NW_003299166.1	52	78.7	51	2	2	92.727	1.70e-11
NW_003299166.1	52	78.7	51	2	2	92.727	1.70e-11
NW_003299166.1	52	78.7	51	2	2	92.727	1.70e-11
NW_003299166.1	52	78.7	51	2	2	92.727	1.70e-11
NW_003299166.1	52	69.4	37	0	0	100.000	1.02e-08
NW_003299166.1	52	69.4	37	0	0	100.000	1.02e-08
NW_003299166.1	52	69.4	37	0	0	100.000	1.02e-08
NW_003299166.1	52	69.4	37	0	0	100.000	1.02e-08
NW_003299166.1	52	69.4	37	0	0	100.000	1.02e-08
NW_003345197.1	50	305	199	13	3	92.558	7.17e-80
NW_003345197.1	50	305	199	13	3	92.558	7.17e-80
NW_003345197.1	50	305	199	13	3	92.558	7.17e-80
NW_003345197.1	50	305	199	13	3	92.558	7.17e-80
NW_003345197.1	50	78.7	42	0	0	100.000	1.70e-11
NW_003345197.1	50	78.7	42	0	0	100.000	1.70e-11
NW_003345197.1	50	78.7	42	0	0	100.000	1.70e-11
NW_003345197.1	50	78.7	42	0	0	100.000	1.70e-11
NW_003345197.1	50	69.4	37	0	0	100.000	1.02e-08
NW_003345197.1	50	69.4	37	0	0	100.000	1.02e-08
NW_003345197.1	50	69.4	37	0	0	100.000	1.02e-08
NW_003345197.1	50	69.4	37	0	0	100.000	1.02e-08
NW_025408614.1	53	305	208	14	6	91.228	7.17e-80
NW_025408614.1	53	78.7	42	0	0	100.000	1.70e-11
NW_025408614.1	53	71.3	38	0	0	100.000	2.85e-09
NW_003052474.1	66	303	296	46	16	82.682	2.58e-79
NW_003052474.1	66	71.3	38	0	0	100.000	2.85e-09
NW_003052480.1	66	303	296	46	16	82.682	2.58e-79
NW_003052480.1	66	71.3	38	0	0	100.000	2.85e-09
NW_003052493.1	66	303	296	46	16	82.682	2.58e-79
NW_003052493.1	66	71.3	38	0	0	100.000	2.85e-09
NW_003052498.1	66	303	296	46	16	82.682	2.58e-79
NW_003052498.1	66	303	296	46	16	82.682	2.58e-79
NW_003052498.1	66	303	296	46	16	82.682	2.58e-79
NW_003052498.1	66	303	296	46	16	82.682	2.58e-79
NW_003052498.1	66	303	296	46	16	82.682	2.58e-79
NW_003052498.1	66	303	296	46	16	82.682	2.58e-79
NW_003052498.1	66	303	296	46	16	82.682	2.58e-79
NW_003052498.1	66	303	296	46	16	82.682	2.58e-79
NW_003052498.1	66	303	296	46	16	82.682	2.58e-79
NW_003052498.1	66	71.3	38	0	0	100.000	2.85e-09
NW_003052498.1	66	71.3	38	0	0	100.000	2.85e-09
NW_003052498.1	66	71.3	38	0	0	100.000	2.85e-09
NW_003052498.1	66	71.3	38	0	0	100.000	2.85e-09
NW_003052498.1	66	71.3	38	0	0	100.000	2.85e-09
NW_003052498.1	66	71.3	38	0	0	100.000	2.85e-09
NW_003052498.1	66	71.3	38	0	0	100.000	2.85e-09
NW_003052498.1	66	71.3	38	0	0	100.000	2.85e-09
NW_003052498.1	66	71.3	38	0	0	100.000	2.85e-09
NW_020167529.1	69	303	309	40	26	82.400	2.58e-79
NW_020167529.1	69	303	309	40	26	82.400	2.58e-79
NW_020167529.1	69	303	309	40	26	82.400	2.58e-79
NW_020167529.1	69	303	309	40	26	82.400	2.58e-79
NW_020167529.1	69	303	309	40	26	82.400	2.58e-79
NW_020167529.1	69	303	309	40	26	82.400	2.58e-79
NW_020167529.1	69	303	309	40	26	82.400	2.58e-79
NW_020167529.1	69	303	309	40	26	82.400	2.58e-79
NW_020167529.1	69	303	309	40	26	82.400	2.58e-79
NW_020167529.1	69	303	309	40	26	82.400	2.58e-79
NW_020167529.1	69	303	309	40	26	82.400	2.58e-79
NW_020167529.1	69	303	309	40	26	82.400	2.58e-79
NW_020167529.1	69	303	309	40	26	82.400	2.58e-79
NW_020167529.1	69	303	309	40	26	82.400	2.58e-79
NW_020167529.1	69	303	309	40	26	82.400	2.58e-79
NW_020167529.1	69	303	309	40	26	82.400	2.58e-79
NW_020167529.1	69	302	309	39	27	82.400	9.28e-79
NW_020167529.1	69	302	309	38	28	82.400	9.28e-79
NW_020167529.1	69	298	309	40	27	82.181	1.20e-77
NW_020167529.1	69	296	308	40	27	82.133	4.32e-77
NW_020167529.1	69	296	308	40	27	82.133	4.32e-77
NW_020167529.1	69	294	307	40	27	82.086	1.55e-76
NW_020167529.1	69	291	307	40	28	81.867	2.01e-75
NW_020167529.1	69	281	182	10	4	92.857	1.21e-72
NW_020167529.1	69	60.2	32	0	0	100.000	6.16e-06
NW_020167529.1	69	60.2	32	0	0	100.000	6.16e-06
NW_020167529.1	69	60.2	32	0	0	100.000	6.16e-06
NW_020167529.1	69	60.2	32	0	0	100.000	6.16e-06
NW_020167529.1	69	60.2	32	0	0	100.000	6.16e-06
NW_020167529.1	69	60.2	32	0	0	100.000	6.16e-06
NW_020167529.1	69	60.2	32	0	0	100.000	6.16e-06
NW_020167529.1	69	60.2	32	0	0	100.000	6.16e-06
NW_020167529.1	69	60.2	32	0	0	100.000	6.16e-06
NW_020167529.1	69	60.2	32	0	0	100.000	6.16e-06
NW_020167529.1	69	60.2	32	0	0	100.000	6.16e-06
NW_020167529.1	69	60.2	32	0	0	100.000	6.16e-06
NW_020167529.1	69	60.2	32	0	0	100.000	6.16e-06
NW_020167529.1	69	60.2	32	0	0	100.000	6.16e-06
NW_020167529.1	69	60.2	32	0	0	100.000	6.16e-06
NW_020167529.1	69	60.2	32	0	0	100.000	6.16e-06
NW_020167529.1	69	60.2	32	0	0	100.000	6.16e-06
NW_020167529.1	69	60.2	32	0	0	100.000	6.16e-06
NW_020167529.1	69	60.2	32	0	0	100.000	6.16e-06
NW_020167529.1	69	60.2	32	0	0	100.000	6.16e-06
NW_020167529.1	69	60.2	32	0	0	100.000	6.16e-06
NW_020167529.1	69	60.2	32	0	0	100.000	6.16e-06
NW_020167529.1	69	60.2	32	0	0	100.000	6.16e-06
NW_020167529.1	69	60.2	32	0	0	100.000	6.16e-06
NW_020290594.1	37	303	201	11	6	92.202	2.58e-79
NW_020290514.1	35	303	195	8	6	93.301	2.58e-79
NW_003052477.1	68	302	304	49	17	82.162	9.28e-79
NW_003052477.1	68	71.3	38	0	0	100.000	2.85e-09
NW_006916643.1	77	300	336	57	24	80.576	3.34e-78
NW_006916643.1	77	65.8	37	1	0	97.368	1.33e-07
NW_017971615.1	70	292	304	48	20	81.720	5.58e-76
NW_017971615.1	70	84.2	45	0	0	100.000	3.66e-13
NW_023336571.1	70	287	303	49	20	81.452	2.60e-74
NW_023336571.1	70	80.5	43	0	0	100.000	4.73e-12
NW_024066081.1	50	281	183	13	2	92.424	1.21e-72
NW_024066081.1	50	281	183	13	2	92.424	1.21e-72
NW_024066081.1	50	281	183	13	2	92.424	1.21e-72
NW_024066081.1	50	270	181	15	2	91.414	2.62e-69
NW_024066081.1	50	76.8	48	1	2	94.118	6.12e-11
NW_024066081.1	50	76.8	48	1	2	94.118	6.12e-11
NW_024066081.1	50	76.8	48	1	2	94.118	6.12e-11
NW_024066081.1	50	76.8	48	1	2	94.118	6.12e-11
NW_024066081.1	50	75.0	42	1	0	97.674	2.20e-10
NW_024066081.1	50	75.0	42	1	0	97.674	2.20e-10
NW_024066081.1	50	75.0	42	1	0	97.674	2.20e-10
NW_024066081.1	50	75.0	42	1	0	97.674	2.20e-10
NW_017253319.1	71	281	354	51	40	79.551	1.21e-72
NW_025408566.1	38	281	201	18	5	89.732	1.21e-72
NW_024467667.1	44	281	198	18	4	90.000	1.21e-72
NW_024467667.1	44	76.8	41	0	0	100.000	6.12e-11
NW_001820801.1	49	281	183	13	2	92.424	1.21e-72
NW_001820801.1	49	281	183	13	2	92.424	1.21e-72
NW_001820801.1	49	281	183	13	2	92.424	1.21e-72
NW_001820801.1	49	281	183	13	2	92.424	1.21e-72
NW_001820801.1	49	75.0	42	1	0	97.674	2.20e-10
NW_001820801.1	49	75.0	45	1	1	95.745	2.20e-10
NW_001820801.1	49	75.0	42	1	0	97.674	2.20e-10
NW_001820801.1	49	75.0	45	1	1	95.745	2.20e-10
NW_001820801.1	49	75.0	42	1	0	97.674	2.20e-10
NW_001820801.1	49	75.0	45	1	1	95.745	2.20e-10
NW_001820801.1	49	75.0	42	1	0	97.674	2.20e-10
NW_001820801.1	49	75.0	45	1	1	95.745	2.20e-10
NW_001517105.1	40	279	213	17	11	88.382	4.35e-72
NW_006920967.1	41	278	216	24	7	87.449	1.56e-71
NW_023501164.1	49	278	190	16	3	90.909	1.56e-71
NW_023501164.1	49	78.7	42	0	0	100.000	1.70e-11
NW_023501164.1	49	71.3	38	0	0	100.000	2.85e-09
NW_023501100.1	49	278	190	16	3	90.909	1.56e-71
NW_023501100.1	49	278	190	16	3	90.909	1.56e-71
NW_023501100.1	49	73.1	41	1	0	97.619	7.92e-10
NW_023501100.1	49	73.1	41	1	0	97.619	7.92e-10
NW_023501100.1	49	71.3	38	0	0	100.000	2.85e-09
NW_023501100.1	49	71.3	38	0	0	100.000	2.85e-09
NW_023501084.1	49	278	190	16	3	90.909	1.56e-71
NW_023501084.1	49	171	136	22	0	86.076	2.73e-39
NW_023501084.1	49	73.1	41	1	0	97.619	7.92e-10
NW_023501084.1	49	71.3	38	0	0	100.000	2.85e-09
NW_023501084.1	49	58.4	31	0	0	100.000	2.22e-05
NW_024066056.1	50	276	182	14	2	91.919	5.62e-71
NW_024066056.1	50	276	182	14	2	91.919	5.62e-71
NW_024066056.1	50	276	182	14	2	91.919	5.62e-71
NW_024066056.1	50	276	182	14	2	91.919	5.62e-71
NW_024066056.1	50	276	182	14	2	91.919	5.62e-71
NW_024066056.1	50	276	182	14	2	91.919	5.62e-71
NW_024066056.1	50	276	182	14	2	91.919	5.62e-71
NW_024066056.1	50	76.8	48	1	2	94.118	6.12e-11
NW_024066056.1	50	76.8	48	1	2	94.118	6.12e-11
NW_024066056.1	50	76.8	48	1	2	94.118	6.12e-11
NW_024066056.1	50	76.8	48	1	2	94.118	6.12e-11
NW_024066056.1	50	76.8	48	1	2	94.118	6.12e-11
NW_024066056.1	50	76.8	48	1	2	94.118	6.12e-11
NW_024066056.1	50	76.8	48	1	2	94.118	6.12e-11
NW_024066056.1	50	75.0	42	1	0	97.674	2.20e-10
NW_024066056.1	50	75.0	42	1	0	97.674	2.20e-10
NW_024066056.1	50	75.0	42	1	0	97.674	2.20e-10
NW_024066056.1	50	75.0	42	1	0	97.674	2.20e-10
NW_024066056.1	50	75.0	42	1	0	97.674	2.20e-10
NW_024066056.1	50	75.0	42	1	0	97.674	2.20e-10
NW_024066056.1	50	75.0	42	1	0	97.674	2.20e-10
NW_024066232.1	49	276	182	14	2	91.919	5.62e-71
NW_024066232.1	49	276	182	14	2	91.919	5.62e-71
NW_024066232.1	49	276	182	14	2	91.919	5.62e-71
NW_024066232.1	49	276	182	14	2	91.919	5.62e-71
NW_024066232.1	49	75.0	45	1	1	95.745	2.20e-10
NW_024066232.1	49	75.0	42	1	0	97.674	2.20e-10
NW_024066232.1	49	75.0	45	1	1	95.745	2.20e-10
NW_024066232.1	49	75.0	42	1	0	97.674	2.20e-10
NW_024066232.1	49	75.0	45	1	1	95.745	2.20e-10
NW_024066232.1	49	75.0	42	1	0	97.674	2.20e-10
NW_024066232.1	49	75.0	45	1	1	95.745	2.20e-10
NW_024066232.1	49	75.0	42	1	0	97.674	2.20e-10
NW_024065882.1	50	276	182	14	2	91.919	5.62e-71
NW_024065882.1	50	276	182	14	2	91.919	5.62e-71
NW_024065882.1	50	276	182	14	2	91.919	5.62e-71
NW_024065882.1	50	276	182	14	2	91.919	5.62e-71
NW_024065882.1	50	276	182	14	2	91.919	5.62e-71
NW_024065882.1	50	276	182	14	2	91.919	5.62e-71
NW_024065882.1	50	265	181	15	3	90.955	1.22e-67
NW_024065882.1	50	76.8	48	1	2	94.118	6.12e-11
NW_024065882.1	50	76.8	48	1	2	94.118	6.12e-11
NW_024065882.1	50	76.8	48	1	2	94.118	6.12e-11
NW_024065882.1	50	76.8	48	1	2	94.118	6.12e-11
NW_024065882.1	50	76.8	48	1	2	94.118	6.12e-11
NW_024065882.1	50	76.8	48	1	2	94.118	6.12e-11
NW_024065882.1	50	75.0	42	1	0	97.674	2.20e-10
NW_024065882.1	50	75.0	42	1	0	97.674	2.20e-10
NW_024065882.1	50	75.0	42	1	0	97.674	2.20e-10
NW_024065882.1	50	75.0	42	1	0	97.674	2.20e-10
NW_024065882.1	50	75.0	42	1	0	97.674	2.20e-10
NW_024065882.1	50	75.0	42	1	0	97.674	2.20e-10
NW_024065882.1	50	75.0	42	1	0	97.674	2.20e-10
NW_024065882.1	50	71.3	47	2	2	92.157	2.85e-09
NC_037313.1	50	276	182	14	2	91.919	5.62e-71
NC_037313.1	50	76.8	48	1	2	94.118	6.12e-11
NC_037313.1	50	75.0	42	1	0	97.674	2.20e-10
NW_023501002.1	50	276	182	14	2	91.919	5.62e-71
NW_023501002.1	50	76.8	48	1	2	94.118	6.12e-11
NW_023501002.1	50	75.0	42	1	0	97.674	2.20e-10
NW_016017401.1	41	274	180	12	3	92.308	2.02e-70
NW_016017401.1	41	75.0	47	1	2	94.000	2.20e-10
NW_025064852.1	32	274	175	12	1	93.085	2.02e-70
NW_025064879.1	32	274	175	12	1	93.085	2.02e-70
NW_006911274.1	40	268	178	14	2	91.753	9.41e-69
NW_006911274.1	40	76.8	41	0	0	100.000	6.12e-11
NW_025408590.1	40	268	178	14	2	91.753	9.41e-69
NW_025408590.1	40	268	178	14	2	91.753	9.41e-69
NW_025408590.1	40	268	178	14	2	91.753	9.41e-69
NW_025408590.1	40	261	177	14	3	91.237	1.57e-66
NW_025408590.1	40	76.8	41	0	0	100.000	6.12e-11
NW_025408590.1	40	76.8	41	0	0	100.000	6.12e-11
NW_025408590.1	40	76.8	41	0	0	100.000	6.12e-11
NW_025408590.1	40	76.8	41	0	0	100.000	6.12e-11
NW_022157463.1	42	267	159	6	1	95.783	3.38e-68
NW_022157463.1	42	76.8	41	0	0	100.000	6.12e-11
NW_022157463.1	42	63.9	36	1	0	97.297	4.77e-07
NW_017263637.1	47	267	180	14	3	91.371	3.38e-68
NW_017263637.1	47	80.5	48	1	1	96.000	4.73e-12
NW_017263637.1	47	56.5	30	0	0	100.000	7.97e-05
NW_017387254.1	70	267	340	63	28	78.886	3.38e-68
NW_017387254.1	70	265	339	63	28	78.837	1.22e-67
NW_003533867.1	48	267	183	18	1	90.594	3.38e-68
NW_003533867.1	48	267	183	18	1	90.594	3.38e-68
NW_003533867.1	48	267	183	18	1	90.594	3.38e-68
NW_003533867.1	48	73.1	39	0	0	100.000	7.92e-10
NW_003533867.1	48	73.1	39	0	0	100.000	7.92e-10
NW_003533867.1	48	71.3	38	0	0	100.000	2.85e-09
NW_003533867.1	48	71.3	38	0	0	100.000	2.85e-09
NW_003533867.1	48	71.3	38	0	0	100.000	2.85e-09
NW_025763469.1	41	265	155	6	0	96.273	1.22e-67
NW_025763469.1	41	265	155	6	0	96.273	1.22e-67
NW_025763469.1	41	73.1	41	1	0	97.619	7.92e-10
NW_025763469.1	41	73.1	41	1	0	97.619	7.92e-10
NW_025763469.1	41	71.3	38	0	0	100.000	2.85e-09
NW_025763469.1	41	71.3	38	0	0	100.000	2.85e-09
NW_025763469.1	41	71.3	38	0	0	100.000	2.85e-09
NW_025408637.1	41	265	155	6	0	96.273	1.22e-67
NW_025408637.1	41	265	155	6	0	96.273	1.22e-67
NW_025408637.1	41	265	155	6	0	96.273	1.22e-67
NW_025408637.1	41	265	155	6	0	96.273	1.22e-67
NW_025408637.1	41	265	155	6	0	96.273	1.22e-67
NW_025408637.1	41	265	155	6	0	96.273	1.22e-67
NW_025408637.1	41	73.1	41	1	0	97.619	7.92e-10
NW_025408637.1	41	73.1	41	1	0	97.619	7.92e-10
NW_025408637.1	41	73.1	41	1	0	97.619	7.92e-10
NW_025408637.1	41	73.1	41	1	0	97.619	7.92e-10
NW_025408637.1	41	73.1	41	1	0	97.619	7.92e-10
NW_025408637.1	41	73.1	41	1	0	97.619	7.92e-10
NW_025408637.1	41	71.3	38	0	0	100.000	2.85e-09
NW_025408637.1	41	71.3	38	0	0	100.000	2.85e-09
NW_025408637.1	41	71.3	38	0	0	100.000	2.85e-09
NW_025408637.1	41	71.3	38	0	0	100.000	2.85e-09
NW_025408637.1	41	71.3	38	0	0	100.000	2.85e-09
NW_025408637.1	41	71.3	38	0	0	100.000	2.85e-09
NW_022985539.1	32	263	173	14	1	92.021	4.38e-67
NW_025764609.1	33	263	180	14	4	90.909	4.38e-67
NW_025764609.1	33	263	180	14	4	90.909	4.38e-67
NW_001884553.1	46	263	175	15	1	91.623	4.38e-67
NW_001884553.1	46	263	175	15	1	91.623	4.38e-67
NW_001884553.1	46	263	175	15	1	91.623	4.38e-67
NW_001884553.1	46	263	175	15	1	91.623	4.38e-67
NW_001884553.1	46	263	175	15	1	91.623	4.38e-67
NW_001884553.1	46	263	175	15	1	91.623	4.38e-67
NW_001884553.1	46	263	175	15	1	91.623	4.38e-67
NW_001884553.1	46	263	175	15	1	91.623	4.38e-67
NW_001884553.1	46	263	175	15	1	91.623	4.38e-67
NW_001884553.1	46	263	175	15	1	91.623	4.38e-67
NW_001884553.1	46	263	175	15	1	91.623	4.38e-67
NW_001884553.1	46	263	175	15	1	91.623	4.38e-67
NW_001884553.1	46	263	175	15	1	91.623	4.38e-67
NW_001884553.1	46	263	175	15	1	91.623	4.38e-67
NW_001884553.1	46	263	175	15	1	91.623	4.38e-67
NW_001884553.1	46	263	175	15	1	91.623	4.38e-67
NW_001884553.1	46	263	175	15	1	91.623	4.38e-67
NW_001884553.1	46	263	175	15	1	91.623	4.38e-67
NW_001884553.1	46	263	175	15	1	91.623	4.38e-67
NW_001884553.1	46	263	175	15	1	91.623	4.38e-67
NW_001884553.1	46	263	175	15	1	91.623	4.38e-67
NW_001884553.1	46	263	175	15	1	91.623	4.38e-67
NW_001884553.1	46	263	175	15	1	91.623	4.38e-67
NW_001884553.1	46	263	175	15	1	91.623	4.38e-67
NW_001884553.1	46	263	175	15	1	91.623	4.38e-67
NW_001884553.1	46	259	175	15	2	91.146	5.66e-66
NW_001884553.1	46	259	175	15	2	91.146	5.66e-66
NW_001884553.1	46	259	175	15	2	91.146	5.66e-66
NW_001884553.1	46	259	175	15	2	91.146	5.66e-66
NW_001884553.1	46	207	137	10	2	91.946	2.08e-50
NW_001884553.1	46	207	137	10	2	91.946	2.08e-50
NW_001884553.1	46	202	136	11	2	91.275	9.68e-49
NW_001884553.1	46	202	136	11	2	91.275	9.68e-49
NW_001884553.1	46	71.3	38	0	0	100.000	2.85e-09
NW_001884553.1	46	71.3	38	0	0	100.000	2.85e-09
NW_001884553.1	46	71.3	38	0	0	100.000	2.85e-09
NW_001884553.1	46	71.3	38	0	0	100.000	2.85e-09
NW_001884553.1	46	71.3	38	0	0	100.000	2.85e-09
NW_001884553.1	46	71.3	38	0	0	100.000	2.85e-09
NW_001884553.1	46	71.3	38	0	0	100.000	2.85e-09
NW_001884553.1	46	71.3	38	0	0	100.000	2.85e-09
NW_001884553.1	46	71.3	38	0	0	100.000	2.85e-09
NW_001884553.1	46	71.3	38	0	0	100.000	2.85e-09
NW_001884553.1	46	71.3	38	0	0	100.000	2.85e-09
NW_001884553.1	46	71.3	38	0	0	100.000	2.85e-09
NW_001884553.1	46	71.3	38	0	0	100.000	2.85e-09
NW_001884553.1	46	71.3	38	0	0	100.000	2.85e-09
NW_001884553.1	46	71.3	38	0	0	100.000	2.85e-09
NW_001884553.1	46	71.3	38	0	0	100.000	2.85e-09
NW_001884553.1	46	71.3	38	0	0	100.000	2.85e-09
NW_001884553.1	46	71.3	38	0	0	100.000	2.85e-09
NW_001884553.1	46	71.3	38	0	0	100.000	2.85e-09
NW_001884553.1	46	71.3	38	0	0	100.000	2.85e-09
NW_001884553.1	46	71.3	38	0	0	100.000	2.85e-09
NW_001884553.1	46	71.3	38	0	0	100.000	2.85e-09
NW_001884553.1	46	71.3	38	0	0	100.000	2.85e-09
NW_001884553.1	46	71.3	38	0	0	100.000	2.85e-09
NW_001884553.1	46	71.3	38	0	0	100.000	2.85e-09
NW_001884553.1	46	71.3	38	0	0	100.000	2.85e-09
NW_001884553.1	46	71.3	38	0	0	100.000	2.85e-09
NW_001884553.1	46	71.3	38	0	0	100.000	2.85e-09
NW_001884553.1	46	71.3	38	0	0	100.000	2.85e-09
NW_001884553.1	46	71.3	38	0	0	100.000	2.85e-09
NW_001884553.1	46	71.3	38	0	0	100.000	2.85e-09
NW_001884553.1	46	71.3	38	0	0	100.000	2.85e-09
NW_001884553.1	46	71.3	38	0	0	100.000	2.85e-09
NW_001884553.1	46	71.3	38	0	0	100.000	2.85e-09
NW_001884553.1	46	71.3	38	0	0	100.000	2.85e-09
NW_001884553.1	46	71.3	38	0	0	100.000	2.85e-09
NW_001884553.1	46	71.3	38	0	0	100.000	2.85e-09
NW_001884553.1	46	71.3	38	0	0	100.000	2.85e-09
NW_001884553.1	46	71.3	38	0	0	100.000	2.85e-09
NW_001884553.1	46	71.3	38	0	0	100.000	2.85e-09
NW_001884553.1	46	71.3	38	0	0	100.000	2.85e-09
NW_001884553.1	46	71.3	38	0	0	100.000	2.85e-09
NW_001884553.1	46	71.3	38	0	0	100.000	2.85e-09
NW_001884553.1	46	71.3	38	0	0	100.000	2.85e-09
NW_001884553.1	46	71.3	38	0	0	100.000	2.85e-09
NW_001884553.1	46	71.3	38	0	0	100.000	2.85e-09
NW_001884553.1	46	71.3	38	0	0	100.000	2.85e-09
NW_001884553.1	46	71.3	38	0	0	100.000	2.85e-09
NW_001884553.1	46	71.3	38	0	0	100.000	2.85e-09
NW_001884553.1	46	71.3	38	0	0	100.000	2.85e-09
NW_001884553.1	46	71.3	38	0	0	100.000	2.85e-09
NW_001884553.1	46	71.3	38	0	0	100.000	2.85e-09
NW_001884553.1	46	71.3	38	0	0	100.000	2.85e-09
NW_001884553.1	46	71.3	38	0	0	100.000	2.85e-09
NW_001884553.1	46	71.3	38	0	0	100.000	2.85e-09
NW_001884553.1	46	71.3	38	0	0	100.000	2.85e-09
NW_001884553.1	46	71.3	38	0	0	100.000	2.85e-09
NW_001884553.1	46	71.3	38	0	0	100.000	2.85e-09
NW_001884553.1	46	71.3	38	0	0	100.000	2.85e-09
NW_001884553.1	46	71.3	38	0	0	100.000	2.85e-09
NW_001884553.1	46	71.3	38	0	0	100.000	2.85e-09
NW_001884553.1	46	71.3	38	0	0	100.000	2.85e-09
NW_001884553.1	46	71.3	38	0	0	100.000	2.85e-09
NW_001884553.1	46	71.3	38	0	0	100.000	2.85e-09
NW_001884553.1	46	71.3	38	0	0	100.000	2.85e-09
NW_001884553.1	46	71.3	38	0	0	100.000	2.85e-09
NW_025763537.1	47	263	179	16	2	90.863	4.38e-67
NW_025763537.1	47	263	179	16	2	90.863	4.38e-67
NW_025763537.1	47	73.1	39	0	0	100.000	7.92e-10
NW_025763537.1	47	73.1	39	0	0	100.000	7.92e-10
NW_025763537.1	47	71.3	38	0	0	100.000	2.85e-09
NW_025763537.1	47	71.3	38	0	0	100.000	2.85e-09
NW_025763529.1	47	263	179	16	2	90.863	4.38e-67
NW_025763529.1	47	263	179	16	2	90.863	4.38e-67
NW_025763529.1	47	73.1	41	1	0	97.619	7.92e-10
NW_025763529.1	47	73.1	41	1	0	97.619	7.92e-10
NW_025763529.1	47	71.3	38	0	0	100.000	2.85e-09
NW_025763529.1	47	71.3	38	0	0	100.000	2.85e-09
NC_063015.1	39	263	173	14	1	92.021	4.38e-67
NC_063015.1	39	263	173	14	1	92.021	4.38e-67
NC_063015.1	39	263	173	14	1	92.021	4.38e-67
NC_063015.1	39	263	173	14	1	92.021	4.38e-67
NC_063015.1	39	263	173	14	1	92.021	4.38e-67
NC_063015.1	39	76.8	41	0	0	100.000	6.12e-11
NC_063015.1	39	76.8	41	0	0	100.000	6.12e-11
NC_063015.1	39	76.8	41	0	0	100.000	6.12e-11
NC_063015.1	39	76.8	41	0	0	100.000	6.12e-11
NC_063015.1	39	76.8	41	0	0	100.000	6.12e-11
NW_020194486.1	40	263	179	16	2	90.863	4.38e-67
NW_020194486.1	40	75.0	40	0	0	100.000	2.20e-10
NW_020194688.1	44	263	187	15	6	89.904	4.38e-67
NW_020194688.1	44	78.7	49	2	1	94.231	1.70e-11
NW_024468914.1	32	263	173	14	1	92.021	4.38e-67
NW_024468914.1	32	263	173	14	1	92.021	4.38e-67
NW_007360990.1	42	261	158	7	1	95.181	1.57e-66
NW_007360990.1	42	78.7	42	0	0	100.000	1.70e-11
NW_007360990.1	42	71.3	38	0	0	100.000	2.85e-09
NW_022156942.1	34	261	180	18	1	90.452	1.57e-66
NC_016459.1	32	259	175	15	2	91.146	5.66e-66
NC_016459.1	32	259	175	15	2	91.146	5.66e-66
NC_018212.1	27	259	152	6	0	96.203	5.66e-66
NC_018212.1	27	259	152	6	0	96.203	5.66e-66
NW_006383020.1	32	259	175	15	2	91.146	5.66e-66
NW_001837910.1	32	257	172	15	1	91.489	2.04e-65
NW_001837908.1	32	257	172	15	1	91.489	2.04e-65
NW_001837907.1	32	257	172	15	1	91.489	2.04e-65
NC_026477.1	32	257	172	15	1	91.489	2.04e-65
NC_026477.1	32	257	172	15	1	91.489	2.04e-65
NC_026477.1	32	257	172	15	1	91.489	2.04e-65
NC_026477.1	32	257	172	15	1	91.489	2.04e-65
NC_026477.1	32	257	172	15	1	91.489	2.04e-65
NC_026477.1	32	257	172	15	1	91.489	2.04e-65
NC_026477.1	32	257	172	15	1	91.489	2.04e-65
NC_026477.1	32	257	172	15	1	91.489	2.04e-65
NW_017387867.1	32	257	172	15	1	91.489	2.04e-65
NW_017387867.1	32	257	172	15	1	91.489	2.04e-65
NW_017387867.1	32	257	172	15	1	91.489	2.04e-65
NW_017387867.1	32	257	172	15	1	91.489	2.04e-65
NW_017387867.1	32	257	172	15	1	91.489	2.04e-65
NW_017387867.1	32	257	172	15	1	91.489	2.04e-65
NC_031677.1	32	257	172	15	1	91.489	2.04e-65
NC_031677.1	32	257	172	15	1	91.489	2.04e-65
NW_025408615.1	32	257	172	15	1	91.489	2.04e-65
NW_025408615.1	32	257	172	15	1	91.489	2.04e-65
NW_025408615.1	32	257	172	15	1	91.489	2.04e-65
NW_025408615.1	32	257	172	15	1	91.489	2.04e-65
NW_025408615.1	32	257	172	15	1	91.489	2.04e-65
NW_025408615.1	32	257	172	15	1	91.489	2.04e-65
NW_025408615.1	32	257	172	15	1	91.489	2.04e-65
NW_024066207.1	47	257	178	17	2	90.355	2.04e-65
NW_024066207.1	47	73.1	39	0	0	100.000	7.92e-10
NW_024066207.1	47	71.3	38	0	0	100.000	2.85e-09
NW_024066206.1	47	257	178	17	2	90.355	2.04e-65
NW_024066206.1	47	73.1	41	1	0	97.619	7.92e-10
NW_024066206.1	47	71.3	38	0	0	100.000	2.85e-09
NW_024066205.1	47	257	178	17	2	90.355	2.04e-65
NW_024066205.1	47	257	178	17	2	90.355	2.04e-65
NW_024066205.1	47	73.1	41	1	0	97.619	7.92e-10
NW_024066205.1	47	73.1	41	1	0	97.619	7.92e-10
NW_024066205.1	47	71.3	38	0	0	100.000	2.85e-09
NW_024066205.1	47	71.3	38	0	0	100.000	2.85e-09
NW_024066202.1	47	257	178	17	2	90.355	2.04e-65
NW_024066202.1	47	257	178	17	2	90.355	2.04e-65
NW_024066202.1	47	244	176	17	4	89.340	1.59e-61
NW_024066202.1	47	73.1	41	1	0	97.619	7.92e-10
NW_024066202.1	47	73.1	41	1	0	97.619	7.92e-10
NW_024066202.1	47	73.1	41	1	0	97.619	7.92e-10
NW_024066202.1	47	71.3	38	0	0	100.000	2.85e-09
NW_024066202.1	47	71.3	38	0	0	100.000	2.85e-09
NW_024066202.1	47	71.3	38	0	0	100.000	2.85e-09
NW_024066201.1	47	257	178	17	2	90.355	2.04e-65
NW_024066201.1	47	257	178	17	2	90.355	2.04e-65
NW_024066201.1	47	257	178	17	2	90.355	2.04e-65
NW_024066201.1	47	252	178	17	3	89.899	9.48e-64
NW_024066201.1	47	73.1	39	0	0	100.000	7.92e-10
NW_024066201.1	47	73.1	39	0	0	100.000	7.92e-10
NW_024066201.1	47	73.1	39	0	0	100.000	7.92e-10
NW_024066201.1	47	71.3	38	0	0	100.000	2.85e-09
NW_024066201.1	47	71.3	38	0	0	100.000	2.85e-09
NW_024066201.1	47	71.3	38	0	0	100.000	2.85e-09
NW_024066201.1	47	71.3	38	0	0	100.000	2.85e-09
NW_024066177.1	47	257	178	17	2	90.355	2.04e-65
NW_024066177.1	47	71.3	38	0	0	100.000	2.85e-09
NW_024066177.1	47	71.3	38	0	0	100.000	2.85e-09
NC_038015.1	32	257	172	15	1	91.489	2.04e-65
NC_038015.1	32	257	172	15	1	91.489	2.04e-65
NC_038015.1	32	257	172	15	1	91.489	2.04e-65
NC_038015.1	32	257	172	15	1	91.489	2.04e-65
NC_038015.1	32	257	172	15	1	91.489	2.04e-65
NC_038015.1	32	257	172	15	1	91.489	2.04e-65
NC_038015.1	32	257	172	15	1	91.489	2.04e-65
NC_038015.1	32	257	172	15	1	91.489	2.04e-65
NC_038015.1	32	257	172	15	1	91.489	2.04e-65
NC_038015.1	32	257	172	15	1	91.489	2.04e-65
NC_038015.1	32	257	172	15	1	91.489	2.04e-65
NC_038015.1	32	257	172	15	1	91.489	2.04e-65
NC_038015.1	32	257	172	15	1	91.489	2.04e-65
NC_038015.1	32	257	172	15	1	91.489	2.04e-65
NC_038015.1	32	257	172	15	1	91.489	2.04e-65
NC_038015.1	32	257	172	15	1	91.489	2.04e-65
NC_038015.1	32	257	172	15	1	91.489	2.04e-65
NC_038015.1	32	257	172	15	1	91.489	2.04e-65
NC_038015.1	32	257	172	15	1	91.489	2.04e-65
NC_038015.1	32	257	172	15	1	91.489	2.04e-65
NC_038015.1	32	257	172	15	1	91.489	2.04e-65
NC_038015.1	32	257	172	15	1	91.489	2.04e-65
NC_038015.1	32	257	172	15	1	91.489	2.04e-65
NC_038015.1	32	257	172	15	1	91.489	2.04e-65
NC_038015.1	32	257	172	15	1	91.489	2.04e-65
NC_038015.1	32	257	172	15	1	91.489	2.04e-65
NC_038015.1	32	257	172	15	1	91.489	2.04e-65
NC_038015.1	32	257	172	15	1	91.489	2.04e-65
NC_038015.1	32	257	172	15	1	91.489	2.04e-65
NC_038015.1	32	257	172	15	1	91.489	2.04e-65
NC_038015.1	32	257	172	15	1	91.489	2.04e-65
NC_038015.1	32	257	172	15	1	91.489	2.04e-65
NC_038015.1	32	257	172	15	1	91.489	2.04e-65
NC_038015.1	32	257	172	15	1	91.489	2.04e-65
NC_038015.1	32	257	172	15	1	91.489	2.04e-65
NC_038015.1	32	257	172	15	1	91.489	2.04e-65
NC_038015.1	32	257	172	15	1	91.489	2.04e-65
NC_038015.1	32	257	172	15	1	91.489	2.04e-65
NC_038015.1	32	257	172	15	1	91.489	2.04e-65
NC_038015.1	32	257	172	15	1	91.489	2.04e-65
NC_038015.1	32	257	172	15	1	91.489	2.04e-65
NC_038015.1	32	257	172	15	1	91.489	2.04e-65
NC_038015.1	32	257	172	15	1	91.489	2.04e-65
NC_038015.1	32	257	172	15	1	91.489	2.04e-65
NC_038015.1	32	257	172	15	1	91.489	2.04e-65
NC_038015.1	32	257	172	15	1	91.489	2.04e-65
NC_038015.1	32	257	172	15	1	91.489	2.04e-65
NC_038015.1	32	257	172	15	1	91.489	2.04e-65
NC_038015.1	32	257	172	15	1	91.489	2.04e-65
NC_038015.1	32	257	172	15	1	91.489	2.04e-65
NC_038015.1	32	257	172	15	1	91.489	2.04e-65
NC_038015.1	32	257	172	15	1	91.489	2.04e-65
NC_038015.1	32	257	172	15	1	91.489	2.04e-65
NC_038015.1	32	257	172	15	1	91.489	2.04e-65
NC_038015.1	32	257	172	15	1	91.489	2.04e-65
NC_038015.1	32	257	172	15	1	91.489	2.04e-65
NC_038015.1	32	257	172	15	1	91.489	2.04e-65
NC_038015.1	32	257	172	15	1	91.489	2.04e-65
NC_038015.1	32	257	172	15	1	91.489	2.04e-65
NC_038015.1	32	257	172	15	1	91.489	2.04e-65
NC_038015.1	32	257	172	15	1	91.489	2.04e-65
NC_038015.1	32	257	172	15	1	91.489	2.04e-65
NC_038015.1	32	257	172	15	1	91.489	2.04e-65
NC_038015.1	32	257	172	15	1	91.489	2.04e-65
NC_038015.1	32	257	172	15	1	91.489	2.04e-65
NC_038015.1	32	257	172	15	1	91.489	2.04e-65
NC_038015.1	32	257	172	15	1	91.489	2.04e-65
NC_038015.1	32	257	172	15	1	91.489	2.04e-65
NC_038015.1	32	257	172	15	1	91.489	2.04e-65
NC_038015.1	32	257	172	15	1	91.489	2.04e-65
NC_038015.1	32	257	172	15	1	91.489	2.04e-65
NC_038015.1	32	257	172	15	1	91.489	2.04e-65
NC_038015.1	32	257	172	15	1	91.489	2.04e-65
NC_038015.1	32	257	172	15	1	91.489	2.04e-65
NC_038015.1	32	257	172	15	1	91.489	2.04e-65
NC_038015.1	32	257	172	15	1	91.489	2.04e-65
NC_038015.1	32	257	172	15	1	91.489	2.04e-65
NC_038015.1	32	257	172	15	1	91.489	2.04e-65
NC_038015.1	32	257	172	15	1	91.489	2.04e-65
NC_038015.1	32	257	172	15	1	91.489	2.04e-65
NC_038015.1	32	257	172	15	1	91.489	2.04e-65
NC_038015.1	32	257	172	15	1	91.489	2.04e-65
NC_038015.1	32	257	172	15	1	91.489	2.04e-65
NC_038015.1	32	257	172	15	1	91.489	2.04e-65
NC_038015.1	32	257	172	15	1	91.489	2.04e-65
NC_038015.1	32	257	172	15	1	91.489	2.04e-65
NC_038015.1	32	257	172	15	1	91.489	2.04e-65
NC_038015.1	32	257	172	15	1	91.489	2.04e-65
NC_038015.1	32	257	172	15	1	91.489	2.04e-65
NC_038015.1	32	257	172	15	1	91.489	2.04e-65
NC_038015.1	32	257	172	15	1	91.489	2.04e-65
NC_038015.1	32	257	172	15	1	91.489	2.04e-65
NC_038015.1	32	257	172	15	1	91.489	2.04e-65
NC_038015.1	32	257	172	15	1	91.489	2.04e-65
NC_038015.1	32	257	172	15	1	91.489	2.04e-65
NC_038015.1	32	257	172	15	1	91.489	2.04e-65
NC_038015.1	32	257	172	15	1	91.489	2.04e-65
NC_038015.1	32	257	172	15	1	91.489	2.04e-65
NC_038015.1	32	257	172	15	1	91.489	2.04e-65
NC_038015.1	32	257	172	15	1	91.489	2.04e-65
NC_038015.1	32	257	172	15	1	91.489	2.04e-65
NC_038015.1	32	257	172	15	1	91.489	2.04e-65
NC_038015.1	32	257	172	15	1	91.489	2.04e-65
NC_038015.1	32	257	172	15	1	91.489	2.04e-65
NC_038015.1	32	257	172	15	1	91.489	2.04e-65
NC_038015.1	32	257	172	15	1	91.489	2.04e-65
NC_038015.1	32	257	172	15	1	91.489	2.04e-65
NC_038015.1	32	257	172	15	1	91.489	2.04e-65
NC_038015.1	32	257	172	15	1	91.489	2.04e-65
NC_038015.1	32	257	172	15	1	91.489	2.04e-65
NC_038015.1	32	257	172	15	1	91.489	2.04e-65
NC_038015.1	32	257	172	15	1	91.489	2.04e-65
NC_038015.1	32	257	172	15	1	91.489	2.04e-65
NC_038015.1	32	257	172	15	1	91.489	2.04e-65
NC_038015.1	32	257	172	15	1	91.489	2.04e-65
NC_038015.1	32	257	172	15	1	91.489	2.04e-65
NC_038015.1	32	257	172	15	1	91.489	2.04e-65
NC_038015.1	32	257	172	15	1	91.489	2.04e-65
NC_038015.1	32	257	172	15	1	91.489	2.04e-65
NC_038015.1	32	257	172	15	1	91.489	2.04e-65
NC_038015.1	32	257	172	15	1	91.489	2.04e-65
NC_038015.1	32	257	172	15	1	91.489	2.04e-65
NC_038015.1	32	257	172	15	1	91.489	2.04e-65
NC_038015.1	32	257	172	15	1	91.489	2.04e-65
NC_038015.1	32	257	172	15	1	91.489	2.04e-65
NC_038015.1	32	257	172	15	1	91.489	2.04e-65
NC_038015.1	32	257	172	15	1	91.489	2.04e-65
NC_038015.1	32	257	172	15	1	91.489	2.04e-65
NC_038015.1	32	257	172	15	1	91.489	2.04e-65
NC_038015.1	32	257	172	15	1	91.489	2.04e-65
NC_038015.1	32	257	172	15	1	91.489	2.04e-65
NC_038015.1	32	257	172	15	1	91.489	2.04e-65
NC_038015.1	32	257	172	15	1	91.489	2.04e-65
NC_038015.1	32	257	172	15	1	91.489	2.04e-65
NC_038015.1	32	257	172	15	1	91.489	2.04e-65
NC_038015.1	32	257	172	15	1	91.489	2.04e-65
NC_038015.1	32	257	172	15	1	91.489	2.04e-65
NC_038015.1	32	257	172	15	1	91.489	2.04e-65
NC_038015.1	32	257	172	15	1	91.489	2.04e-65
NW_025408665.1	32	257	172	15	1	91.489	2.04e-65
NW_025408665.1	32	257	172	15	1	91.489	2.04e-65
NW_025408665.1	32	257	172	15	1	91.489	2.04e-65
NW_025408665.1	32	257	172	15	1	91.489	2.04e-65
NW_025408665.1	32	257	172	15	1	91.489	2.04e-65
NW_025408665.1	32	257	172	15	1	91.489	2.04e-65
NW_025408665.1	32	257	172	15	1	91.489	2.04e-65
NW_025408665.1	32	257	172	15	1	91.489	2.04e-65
NW_025408665.1	32	257	172	15	1	91.489	2.04e-65
NW_025408665.1	32	257	172	15	1	91.489	2.04e-65
NW_025408665.1	32	257	172	15	1	91.489	2.04e-65
NW_025408665.1	32	257	172	15	1	91.489	2.04e-65
NW_025408665.1	32	257	172	15	1	91.489	2.04e-65
NW_025408665.1	32	252	171	15	2	90.957	9.48e-64
NW_025408665.1	32	252	171	15	2	90.957	9.48e-64
NC_058402.1	32	257	172	15	1	91.489	2.04e-65
NC_058402.1	32	257	172	15	1	91.489	2.04e-65
NC_058402.1	32	257	172	15	1	91.489	2.04e-65
NC_058402.1	32	257	172	15	1	91.489	2.04e-65
NC_058402.1	32	257	172	15	1	91.489	2.04e-65
NC_058402.1	32	239	169	16	3	89.894	7.38e-60
NC_058402.1	32	220	167	14	8	88.360	2.67e-54
NC_058402.1	32	211	165	14	9	87.766	1.61e-51
NW_023501247.1	32	257	172	15	1	91.489	2.04e-65
NW_006921538.1	39	257	172	15	1	91.489	2.04e-65
NW_006921538.1	39	76.8	41	0	0	100.000	6.12e-11
NW_022984788.1	33	255	175	17	1	90.674	7.33e-65
NW_017263917.1	32	255	173	16	1	91.053	7.33e-65
NW_017263917.1	32	255	173	16	1	91.053	7.33e-65
NW_017263917.1	32	255	173	16	1	91.053	7.33e-65
NW_017263930.1	32	255	173	16	1	91.053	7.33e-65
NW_017263930.1	32	255	173	16	1	91.053	7.33e-65
NW_017263929.1	32	255	173	16	1	91.053	7.33e-65
NW_017263929.1	32	255	173	16	1	91.053	7.33e-65
NW_017263928.1	32	255	173	16	1	91.053	7.33e-65
NW_017263928.1	32	252	173	16	2	90.576	9.48e-64
NW_017263927.1	32	255	173	16	1	91.053	7.33e-65
NW_017263927.1	32	255	173	16	1	91.053	7.33e-65
NW_017263927.1	32	255	173	16	1	91.053	7.33e-65
NW_017263926.1	32	255	173	16	1	91.053	7.33e-65
NW_017263926.1	32	255	173	16	1	91.053	7.33e-65
NW_017263926.1	32	230	170	14	7	89.005	4.44e-57
NW_017263925.1	32	255	173	16	1	91.053	7.33e-65
NW_017263925.1	32	255	173	16	1	91.053	7.33e-65
NW_017263925.1	32	255	173	16	1	91.053	7.33e-65
NW_017263924.1	32	255	173	16	1	91.053	7.33e-65
NW_017263924.1	32	255	173	16	1	91.053	7.33e-65
NW_017263924.1	32	255	173	16	1	91.053	7.33e-65
NW_017263923.1	32	255	173	16	1	91.053	7.33e-65
NW_017263923.1	32	255	173	16	1	91.053	7.33e-65
NW_017263923.1	32	255	173	16	1	91.053	7.33e-65
NW_017263922.1	32	255	173	16	1	91.053	7.33e-65
NW_017263922.1	32	255	173	16	1	91.053	7.33e-65
NW_017263922.1	32	255	173	16	1	91.053	7.33e-65
NW_017263922.1	32	255	173	16	1	91.053	7.33e-65
NW_017263921.1	32	255	173	16	1	91.053	7.33e-65
NW_017263921.1	32	255	173	16	1	91.053	7.33e-65
NW_017263921.1	32	255	173	16	1	91.053	7.33e-65
NW_017263921.1	32	255	173	15	2	91.053	7.33e-65
NW_017263920.1	32	255	173	16	1	91.053	7.33e-65
NW_017263920.1	32	255	173	16	1	91.053	7.33e-65
NW_017263920.1	32	255	173	16	1	91.053	7.33e-65
NW_017263920.1	32	255	173	16	1	91.053	7.33e-65
NW_017263919.1	32	255	173	16	1	91.053	7.33e-65
NW_017263919.1	32	255	173	16	1	91.053	7.33e-65
NW_017263919.1	32	255	173	16	1	91.053	7.33e-65
NW_017263918.1	32	255	173	16	1	91.053	7.33e-65
NW_017263918.1	32	255	173	16	1	91.053	7.33e-65
NW_025954037.1	31	255	166	14	0	92.222	7.33e-65
NW_025763505.1	32	252	171	16	1	90.957	9.48e-64
NW_025763505.1	32	252	171	16	1	90.957	9.48e-64
NW_025763505.1	32	252	171	16	1	90.957	9.48e-64
NW_025763505.1	32	252	171	16	1	90.957	9.48e-64
NW_025763505.1	32	252	171	16	1	90.957	9.48e-64
NW_025763505.1	32	252	171	16	1	90.957	9.48e-64
NW_025763505.1	32	252	171	16	1	90.957	9.48e-64
NW_001884622.1	39	252	171	16	1	90.957	9.48e-64
NW_001884622.1	39	71.3	38	0	0	100.000	2.85e-09
NW_025408682.1	39	252	171	16	1	90.957	9.48e-64
NW_025408682.1	39	252	171	16	1	90.957	9.48e-64
NW_025408682.1	39	252	171	16	1	90.957	9.48e-64
NW_025408682.1	39	252	171	16	1	90.957	9.48e-64
NW_025408682.1	39	246	170	17	1	90.426	4.41e-62
NW_025408682.1	39	246	170	17	1	90.426	4.41e-62
NW_025408682.1	39	246	170	16	2	90.426	4.41e-62
NW_025408682.1	39	246	170	16	2	90.426	4.41e-62
NW_025408682.1	39	246	170	16	2	90.426	4.41e-62
NW_025408682.1	39	244	162	15	0	91.525	1.59e-61
NW_025408682.1	39	239	169	16	3	89.894	7.38e-60
NW_025408682.1	39	233	168	16	4	89.362	3.43e-58
NW_025408682.1	39	228	167	17	4	88.830	1.60e-56
NW_025408682.1	39	73.1	39	0	0	100.000	7.92e-10
NW_025408682.1	39	73.1	39	0	0	100.000	7.92e-10
NW_025408682.1	39	73.1	39	0	0	100.000	7.92e-10
NW_025408682.1	39	73.1	39	0	0	100.000	7.92e-10
NW_025408682.1	39	73.1	39	0	0	100.000	7.92e-10
NW_025408682.1	39	73.1	39	0	0	100.000	7.92e-10
NW_025408682.1	39	73.1	39	0	0	100.000	7.92e-10
NW_025408682.1	39	73.1	39	0	0	100.000	7.92e-10
NW_025408682.1	39	73.1	39	0	0	100.000	7.92e-10
NW_025408682.1	39	73.1	39	0	0	100.000	7.92e-10
NW_025408682.1	39	73.1	39	0	0	100.000	7.92e-10
NW_025408682.1	39	73.1	39	0	0	100.000	7.92e-10
NW_025408682.1	39	73.1	39	0	0	100.000	7.92e-10
NW_006763101.1	49	252	178	16	4	89.899	9.48e-64
NW_006763101.1	49	80.5	46	0	1	97.872	4.73e-12
NW_006763101.1	49	73.1	41	1	0	97.619	7.92e-10
NW_022157841.1	32	252	171	16	1	90.957	9.48e-64
NW_026054852.1	32	250	172	17	1	90.526	3.41e-63
NW_026054852.1	32	250	172	17	1	90.526	3.41e-63
NW_007361524.1	32	250	172	17	1	90.526	3.41e-63
NW_007361116.1	32	250	172	17	1	90.526	3.41e-63
NW_007361116.1	32	237	170	17	3	89.474	2.65e-59
NW_007361116.1	32	224	166	15	6	88.770	2.07e-55
NC_035795.1	30	248	160	13	0	92.486	1.23e-62
NW_022474493.1	32	246	170	17	1	90.426	4.41e-62
NC_035922.1	34	246	151	9	0	94.375	4.41e-62
NC_035922.1	34	246	151	9	0	94.375	4.41e-62
NC_035922.1	34	69.4	37	0	0	100.000	1.02e-08
NC_035922.1	34	69.4	37	0	0	100.000	1.02e-08
NW_023501017.1	32	246	170	17	1	90.426	4.41e-62
NW_023501017.1	32	246	170	17	1	90.426	4.41e-62
NW_007361564.1	32	246	173	16	3	90.104	4.41e-62
NW_023500971.1	32	246	170	17	1	90.426	4.41e-62
NW_023500971.1	32	165	99	5	0	95.192	1.27e-37
NW_023500964.1	32	246	170	17	1	90.426	4.41e-62
NW_023500964.1	32	235	168	18	2	89.362	9.54e-59
NW_023500963.1	32	246	170	17	1	90.426	4.41e-62
NW_023500963.1	32	243	169	19	0	89.894	5.70e-61
NW_023500958.1	32	246	170	17	1	90.426	4.41e-62
NW_023500958.1	32	246	170	17	1	90.426	4.41e-62
NW_023500949.1	32	246	170	17	1	90.426	4.41e-62
NW_023500949.1	32	246	170	17	1	90.426	4.41e-62
NW_023500949.1	32	246	170	17	1	90.426	4.41e-62
NW_023500946.1	32	246	170	17	1	90.426	4.41e-62
NW_023500946.1	32	246	170	17	1	90.426	4.41e-62
NW_023500925.1	32	246	170	17	1	90.426	4.41e-62
NW_023500925.1	32	246	170	17	1	90.426	4.41e-62
NW_023500925.1	32	246	170	17	1	90.426	4.41e-62
NW_023500921.1	32	246	170	17	1	90.426	4.41e-62
NW_023500921.1	32	246	170	17	1	90.426	4.41e-62
NW_023500921.1	32	246	170	17	1	90.426	4.41e-62
NW_023500921.1	32	246	170	17	1	90.426	4.41e-62
NW_023500921.1	32	246	170	17	1	90.426	4.41e-62
NW_023500921.1	32	246	170	17	1	90.426	4.41e-62
NW_023500910.1	32	246	170	17	1	90.426	4.41e-62
NW_023500910.1	32	246	170	17	1	90.426	4.41e-62
NW_022985408.1	47	246	176	19	2	89.340	4.41e-62
NW_022985408.1	47	73.1	41	1	0	97.619	7.92e-10
NW_022985408.1	47	71.3	38	0	0	100.000	2.85e-09
NW_025953564.1	31	246	165	16	0	91.160	4.41e-62
NW_026054629.1	31	244	164	16	0	91.111	1.59e-61
NW_007360214.1	40	244	175	20	1	89.286	1.59e-61
NW_007360214.1	40	71.3	38	0	0	100.000	2.85e-09
NW_007360205.1	39	244	171	18	1	90.000	1.59e-61
NW_007360205.1	39	71.3	38	0	0	100.000	2.85e-09
NW_024066153.1	39	244	171	18	1	90.000	1.59e-61
NW_024066153.1	39	71.3	38	0	0	100.000	2.85e-09
NW_026055165.1	33	244	175	20	1	89.286	1.59e-61
NW_025763719.1	32	244	171	17	2	90.000	1.59e-61
NW_025763719.1	32	244	171	17	2	90.000	1.59e-61
NW_025763719.1	32	244	171	17	2	90.000	1.59e-61
NC_057317.1	29	244	158	13	0	92.398	1.59e-61
NC_057317.1	29	244	158	13	0	92.398	1.59e-61
NC_057317.1	29	244	158	13	0	92.398	1.59e-61
NC_057317.1	29	244	158	13	0	92.398	1.59e-61
NW_025763569.1	33	244	175	20	1	89.286	1.59e-61
NW_025763567.1	33	244	175	20	1	89.286	1.59e-61
NW_025763567.1	33	244	175	20	1	89.286	1.59e-61
NW_025763567.1	33	244	175	20	1	89.286	1.59e-61
NW_025763567.1	33	244	175	20	1	89.286	1.59e-61
NW_025763567.1	33	244	175	20	1	89.286	1.59e-61
NW_025763545.1	33	244	175	20	1	89.286	1.59e-61
NW_025763545.1	33	244	175	20	1	89.286	1.59e-61
NW_019173199.1	32	244	171	18	1	90.000	1.59e-61
NW_021168062.1	39	244	171	18	1	90.000	1.59e-61
NW_021168062.1	39	71.3	38	0	0	100.000	2.85e-09
NW_014574660.1	39	244	171	18	1	90.000	1.59e-61
NW_014574660.1	39	71.3	38	0	0	100.000	2.85e-09
NC_036623.1	32	244	171	17	2	90.000	1.59e-61
NW_025953075.1	33	243	177	18	4	88.945	5.70e-61
NC_006035.2	33	243	149	9	0	94.304	5.70e-61
NC_006035.2	33	69.4	37	0	0	100.000	1.02e-08
NW_006711156.1	30	243	160	13	1	91.954	5.70e-61
NC_016478.1	32	243	173	17	3	89.637	5.70e-61
NW_014013638.1	30	243	160	13	1	91.954	5.70e-61
NT_166001.1	33	243	173	17	3	89.637	5.70e-61
NT_166001.1	33	243	173	17	3	89.637	5.70e-61
NT_166001.1	33	233	175	18	5	88.384	3.43e-58
NW_020194406.1	33	243	174	20	1	89.231	5.70e-61
NW_026055390.1	33	243	149	9	0	94.304	5.70e-61
NW_026055390.1	33	69.4	37	0	0	100.000	1.02e-08
NW_014013678.1	30	243	160	13	1	91.954	5.70e-61
NW_014013678.1	30	243	160	13	1	91.954	5.70e-61
NW_014013678.1	30	243	160	13	1	91.954	5.70e-61
NW_014013678.1	30	243	160	13	1	91.954	5.70e-61
NW_014013678.1	30	243	160	13	1	91.954	5.70e-61
NW_013562485.1	32	243	172	14	5	90.052	5.70e-61
NW_020290577.1	31	243	167	9	7	91.257	5.70e-61
NW_025764822.1	31	241	164	17	0	90.608	2.05e-60
NW_006767426.1	37	241	162	12	3	91.525	2.05e-60
NW_006767426.1	37	71.3	38	0	0	100.000	2.85e-09
NW_026054762.1	31	239	163	17	0	90.556	7.38e-60
NW_026054762.1	31	239	163	17	0	90.556	7.38e-60
NW_026054762.1	31	239	163	17	0	90.556	7.38e-60
NW_026054762.1	31	239	163	17	0	90.556	7.38e-60
NW_026055581.1	39	239	170	19	1	89.474	7.38e-60
NW_026055581.1	39	71.3	38	0	0	100.000	2.85e-09
NW_026056848.1	40	239	174	21	1	88.776	7.38e-60
NW_026056848.1	40	71.3	38	0	0	100.000	2.85e-09
NW_024468028.1	33	239	149	10	0	93.711	7.38e-60
NW_024468028.1	33	69.4	37	0	0	100.000	1.02e-08
NW_024468018.1	33	239	149	10	0	93.711	7.38e-60
NW_024468018.1	33	69.4	37	0	0	100.000	1.02e-08
NW_025763576.1	39	239	170	19	1	89.474	7.38e-60
NW_025763576.1	39	71.3	38	0	0	100.000	2.85e-09
NW_025763621.1	45	239	170	18	2	89.474	7.38e-60
NW_025763621.1	45	71.3	38	0	0	100.000	2.85e-09
NW_025763621.1	45	63.9	37	0	1	97.368	4.77e-07
NW_025763614.1	39	239	170	19	1	89.474	7.38e-60
NW_025763614.1	39	71.3	38	0	0	100.000	2.85e-09
NW_025763597.1	40	239	174	21	1	88.776	7.38e-60
NW_025763597.1	40	228	172	22	2	87.755	1.60e-56
NW_025763597.1	40	71.3	38	0	0	100.000	2.85e-09
NW_025763597.1	40	71.3	38	0	0	100.000	2.85e-09
NW_025763596.1	40	239	174	21	1	88.776	7.38e-60
NW_025763596.1	40	239	174	21	1	88.776	7.38e-60
NW_025763596.1	40	71.3	38	0	0	100.000	2.85e-09
NW_025763596.1	40	71.3	38	0	0	100.000	2.85e-09
NW_025763591.1	40	239	174	21	1	88.776	7.38e-60
NW_025763591.1	40	239	174	21	1	88.776	7.38e-60
NW_025763591.1	40	239	174	21	1	88.776	7.38e-60
NW_025763591.1	40	71.3	38	0	0	100.000	2.85e-09
NW_025763591.1	40	71.3	38	0	0	100.000	2.85e-09
NW_025763591.1	40	71.3	38	0	0	100.000	2.85e-09
NW_025763585.1	40	239	174	21	1	88.776	7.38e-60
NW_025763585.1	40	239	174	21	1	88.776	7.38e-60
NW_025763585.1	40	239	174	21	1	88.776	7.38e-60
NW_025763585.1	40	239	174	21	1	88.776	7.38e-60
NW_025763585.1	40	239	174	21	1	88.776	7.38e-60
NW_025763585.1	40	239	174	21	1	88.776	7.38e-60
NW_025763585.1	40	239	174	21	1	88.776	7.38e-60
NW_025763585.1	40	239	174	21	1	88.776	7.38e-60
NW_025763585.1	40	239	174	21	1	88.776	7.38e-60
NW_025763585.1	40	71.3	38	0	0	100.000	2.85e-09
NW_025763585.1	40	71.3	38	0	0	100.000	2.85e-09
NW_025763585.1	40	71.3	38	0	0	100.000	2.85e-09
NW_025763585.1	40	71.3	38	0	0	100.000	2.85e-09
NW_025763585.1	40	71.3	38	0	0	100.000	2.85e-09
NW_025763585.1	40	71.3	38	0	0	100.000	2.85e-09
NW_025763585.1	40	71.3	38	0	0	100.000	2.85e-09
NW_025763585.1	40	71.3	38	0	0	100.000	2.85e-09
NW_025763585.1	40	71.3	38	0	0	100.000	2.85e-09
NW_026056292.1	40	239	174	21	1	88.776	7.38e-60
NW_026056292.1	40	71.3	38	0	0	100.000	2.85e-09
NW_001884610.1	38	239	165	13	4	90.659	7.38e-60
NW_001884610.1	38	239	165	13	4	90.659	7.38e-60
NW_001884610.1	38	71.3	40	1	0	97.561	2.85e-09
NW_001884610.1	38	71.3	40	1	0	97.561	2.85e-09
NW_026055738.1	40	239	174	21	1	88.776	7.38e-60
NW_026055738.1	40	71.3	38	0	0	100.000	2.85e-09
NW_025091333.1	39	239	170	19	1	89.474	7.38e-60
NW_025091333.1	39	71.3	38	0	0	100.000	2.85e-09
NW_026056037.1	39	239	170	19	1	89.474	7.38e-60
NW_026056037.1	39	71.3	38	0	0	100.000	2.85e-09
NW_026057049.1	40	239	174	21	1	88.776	7.38e-60
NW_026057049.1	40	71.3	38	0	0	100.000	2.85e-09
NW_025763396.1	33	239	174	21	1	88.776	7.38e-60
NW_026055850.1	40	239	174	21	1	88.776	7.38e-60
NW_026055850.1	40	71.3	38	0	0	100.000	2.85e-09
NW_001813677.1	38	239	165	13	4	90.659	7.38e-60
NW_001813677.1	38	239	165	13	4	90.659	7.38e-60
NW_001813677.1	38	239	165	13	4	90.659	7.38e-60
NW_001813677.1	38	239	165	13	4	90.659	7.38e-60
NW_001813677.1	38	239	165	13	4	90.659	7.38e-60
NW_001813677.1	38	71.3	40	1	0	97.561	2.85e-09
NW_001813677.1	38	71.3	40	1	0	97.561	2.85e-09
NW_001813677.1	38	71.3	40	1	0	97.561	2.85e-09
NW_001813677.1	38	71.3	40	1	0	97.561	2.85e-09
NW_001813677.1	38	71.3	40	1	0	97.561	2.85e-09
NW_022984649.1	31	239	163	17	0	90.556	7.38e-60
NW_022984649.1	31	239	163	17	0	90.556	7.38e-60
NW_022984649.1	31	239	163	17	0	90.556	7.38e-60
NW_022984664.1	31	239	163	17	0	90.556	7.38e-60
NW_022984664.1	31	239	163	17	0	90.556	7.38e-60
NW_022984664.1	31	239	163	17	0	90.556	7.38e-60
NW_022984664.1	31	239	163	17	0	90.556	7.38e-60
NW_022984664.1	31	239	163	17	0	90.556	7.38e-60
NW_022984664.1	31	233	163	16	2	90.055	3.43e-58
NW_014024840.1	38	237	167	18	1	89.785	2.65e-59
NW_014024840.1	38	71.3	38	0	0	100.000	2.85e-09
NW_006911920.1	41	237	177	22	2	88.060	2.65e-59
NW_006911920.1	41	237	177	22	2	88.060	2.65e-59
NW_006911920.1	41	71.3	38	0	0	100.000	2.85e-09
NW_006911920.1	41	71.3	38	0	0	100.000	2.85e-09
NW_001834692.1	33	237	148	10	0	93.671	2.65e-59
NW_001834692.1	33	69.4	37	0	0	100.000	1.02e-08
NW_001834527.1	33	237	148	10	0	93.671	2.65e-59
NW_001834527.1	33	69.4	37	0	0	100.000	1.02e-08
NW_001834471.1	33	237	148	10	0	93.671	2.65e-59
NW_001834471.1	33	69.4	37	0	0	100.000	1.02e-08
NC_063079.1	30	237	158	15	0	91.329	2.65e-59
NC_063079.1	30	237	158	15	0	91.329	2.65e-59
NC_063074.1	30	237	158	15	0	91.329	2.65e-59
NC_063074.1	30	237	158	15	0	91.329	2.65e-59
NC_063074.1	30	237	158	15	0	91.329	2.65e-59
NC_063074.1	30	237	158	15	0	91.329	2.65e-59
NW_014574716.1	30	237	159	14	1	91.379	2.65e-59
NW_011929459.1	32	235	167	20	0	89.305	9.54e-59
NC_016493.1	35	235	153	13	0	92.169	9.54e-59
NC_016493.1	35	235	153	13	0	92.169	9.54e-59
NC_016493.1	35	69.4	37	0	0	100.000	1.02e-08
NC_016493.1	35	69.4	37	0	0	100.000	1.02e-08
NC_016508.1	34	235	149	11	0	93.125	9.54e-59
NC_016508.1	34	235	149	11	0	93.125	9.54e-59
NC_016508.1	34	235	149	11	0	93.125	9.54e-59
NC_016508.1	34	69.4	37	0	0	100.000	1.02e-08
NC_016508.1	34	69.4	37	0	0	100.000	1.02e-08
NC_016508.1	34	69.4	37	0	0	100.000	1.02e-08
NW_020185488.1	32	235	167	20	0	89.305	9.54e-59
NW_025953878.1	30	235	159	16	0	90.857	9.54e-59
NC_018947.1	34	235	149	11	0	93.125	9.54e-59
NC_018947.1	34	69.4	37	0	0	100.000	1.02e-08
NW_024468503.1	37	235	196	18	13	86.344	9.54e-59
NW_019174181.1	70	233	340	63	35	77.626	3.43e-58
NW_019173744.1	70	233	340	63	35	77.626	3.43e-58
NC_064679.1	32	233	169	20	1	88.947	3.43e-58
NC_064679.1	32	233	169	20	1	88.947	3.43e-58
NC_064679.1	32	233	169	20	1	88.947	3.43e-58
NC_064679.1	32	233	169	20	1	88.947	3.43e-58
NC_064679.1	32	233	169	20	1	88.947	3.43e-58
NC_064679.1	32	233	169	20	1	88.947	3.43e-58
NC_064679.1	32	233	169	20	1	88.947	3.43e-58
NW_015971807.1	28	233	150	12	0	92.593	3.43e-58
NW_024545242.1	33	231	147	11	0	93.038	1.23e-57
NW_024545242.1	33	231	147	11	0	93.038	1.23e-57
NW_024545242.1	33	69.4	37	0	0	100.000	1.02e-08
NW_024545242.1	33	69.4	37	0	0	100.000	1.02e-08
NC_001144.5	33	231	147	11	0	93.038	1.23e-57
NC_001144.5	33	231	147	11	0	93.038	1.23e-57
NC_001144.5	33	69.4	37	0	0	100.000	1.02e-08
NC_001144.5	33	69.4	37	0	0	100.000	1.02e-08
NC_054391.1	30	231	157	16	0	90.751	1.23e-57
NC_054391.1	30	231	157	16	0	90.751	1.23e-57
NW_022474172.1	33	231	147	11	0	93.038	1.23e-57
NW_022474172.1	33	63.9	34	0	0	100.000	4.77e-07
NC_050732.1	33	231	147	11	0	93.038	1.23e-57
NC_050732.1	33	231	147	11	0	93.038	1.23e-57
NC_050732.1	33	69.4	37	0	0	100.000	1.02e-08
NC_050732.1	33	69.4	37	0	0	100.000	1.02e-08
NW_026055374.1	37	231	161	13	4	90.449	1.23e-57
NW_026055374.1	37	71.3	38	0	0	100.000	2.85e-09
NW_017567008.1	33	231	147	11	0	93.038	1.23e-57
NW_017567008.1	33	69.4	37	0	0	100.000	1.02e-08
NW_025764785.1	30	230	157	15	1	90.751	4.44e-57
NW_017566841.1	30	230	157	15	1	90.751	4.44e-57
NC_013084.1	34	230	149	10	2	92.547	4.44e-57
NC_013084.1	34	230	149	10	2	92.547	4.44e-57
NC_013084.1	34	230	149	10	2	92.547	4.44e-57
NC_013084.1	34	230	149	10	2	92.547	4.44e-57
NC_013084.1	34	69.4	37	0	0	100.000	1.02e-08
NC_013084.1	34	69.4	37	0	0	100.000	1.02e-08
NC_013084.1	34	69.4	37	0	0	100.000	1.02e-08
NC_020189.1	35	230	153	12	2	91.617	4.44e-57
NC_020189.1	35	69.4	37	0	0	100.000	1.02e-08
NC_020188.1	35	230	153	12	2	91.617	4.44e-57
NC_020188.1	35	69.4	37	0	0	100.000	1.02e-08
NC_012867.1	37	228	163	15	4	89.560	1.60e-56
NC_012867.1	37	71.3	38	0	0	100.000	2.85e-09
NC_032096.1	37	226	160	14	4	89.888	5.74e-56
NC_032096.1	37	71.3	38	0	0	100.000	2.85e-09
NW_019212883.1	33	226	147	10	2	92.453	5.74e-56
NW_019212883.1	33	226	147	10	2	92.453	5.74e-56
NW_019212883.1	33	69.4	37	0	0	100.000	1.02e-08
NW_019212883.1	33	69.4	37	0	0	100.000	1.02e-08
NW_025763598.1	40	222	172	21	4	87.310	7.43e-55
NW_025763598.1	40	71.3	38	0	0	100.000	2.85e-09
NW_006912916.1	41	222	154	13	3	90.588	7.43e-55
NW_006912916.1	41	89.8	62	7	0	89.855	7.86e-15
NW_023503284.1	38	222	162	16	4	89.011	7.43e-55
NW_023503284.1	38	71.3	42	2	0	95.455	2.85e-09
NW_023503161.1	33	222	144	12	0	92.308	7.43e-55
NW_023503161.1	33	222	144	12	0	92.308	7.43e-55
NW_023503161.1	33	222	144	12	0	92.308	7.43e-55
NW_023503161.1	33	222	144	12	0	92.308	7.43e-55
NW_023503161.1	33	222	144	12	0	92.308	7.43e-55
NW_023503161.1	33	222	144	12	0	92.308	7.43e-55
NW_023503161.1	33	222	146	13	0	91.824	7.43e-55
NW_023503161.1	33	222	146	13	0	91.824	7.43e-55
NW_023503161.1	33	222	146	13	0	91.824	7.43e-55
NW_023503161.1	33	222	146	13	0	91.824	7.43e-55
NW_023503161.1	33	222	144	12	0	92.308	7.43e-55
NW_023503161.1	33	222	144	12	0	92.308	7.43e-55
NW_023503161.1	33	222	144	12	0	92.308	7.43e-55
NW_023503161.1	33	222	146	13	0	91.824	7.43e-55
NW_023503161.1	33	217	143	13	0	91.667	3.46e-53
NW_023503161.1	33	69.4	37	0	0	100.000	1.02e-08
NW_023503161.1	33	69.4	37	0	0	100.000	1.02e-08
NW_023503161.1	33	69.4	37	0	0	100.000	1.02e-08
NW_023503161.1	33	69.4	37	0	0	100.000	1.02e-08
NW_023503161.1	33	69.4	37	0	0	100.000	1.02e-08
NW_023503161.1	33	69.4	37	0	0	100.000	1.02e-08
NW_023503161.1	33	69.4	37	0	0	100.000	1.02e-08
NW_023503161.1	33	69.4	37	0	0	100.000	1.02e-08
NW_023503161.1	33	69.4	37	0	0	100.000	1.02e-08
NW_023503161.1	33	69.4	37	0	0	100.000	1.02e-08
NW_023503161.1	33	69.4	37	0	0	100.000	1.02e-08
NW_023503161.1	33	69.4	37	0	0	100.000	1.02e-08
NW_023503161.1	33	69.4	37	0	0	100.000	1.02e-08
NW_023503161.1	33	69.4	37	0	0	100.000	1.02e-08
NW_023503161.1	33	69.4	37	0	0	100.000	1.02e-08
NW_011645625.1	29	222	152	16	0	90.476	7.43e-55
NW_020798177.1	41	222	208	30	11	83.534	7.43e-55
NW_020167525.1	56	222	266	39	27	80.120	7.43e-55
NW_024467143.1	30	220	157	19	0	89.205	2.67e-54
NW_006760485.1	34	220	143	12	0	92.258	2.67e-54
NW_006760485.1	34	75.0	42	1	0	97.674	2.20e-10
NW_025763615.1	40	220	171	22	3	87.245	2.67e-54
NW_025763615.1	40	62.1	38	0	2	95.000	1.71e-06
NC_018301.1	41	220	172	19	6	87.310	2.67e-54
NC_018301.1	41	71.3	42	2	0	95.455	2.85e-09
NW_022995093.1	34	220	145	13	0	91.772	2.67e-54
NW_022995093.1	34	128	125	24	3	82.237	1.67e-26
NW_022995093.1	34	71.3	38	0	0	100.000	2.85e-09
NW_022995093.1	34	60.2	34	1	0	97.143	6.16e-06
NW_003020045.1	38	219	162	17	4	88.525	9.61e-54
NW_003020045.1	38	71.3	38	0	0	100.000	2.85e-09
NW_003020039.1	38	219	162	17	4	88.525	9.61e-54
NW_003020039.1	38	219	162	17	4	88.525	9.61e-54
NW_003020039.1	38	219	162	17	4	88.525	9.61e-54
NW_003020039.1	38	71.3	38	0	0	100.000	2.85e-09
NW_003020039.1	38	71.3	38	0	0	100.000	2.85e-09
NW_003020039.1	38	71.3	38	0	0	100.000	2.85e-09
NW_026057492.1	36	219	156	15	3	89.655	9.61e-54
NW_026057492.1	36	71.3	38	0	0	100.000	2.85e-09
NW_024468945.1	39	219	167	23	1	87.435	9.61e-54
NW_024468945.1	39	71.3	38	0	0	100.000	2.85e-09
NW_003299036.1	34	219	146	14	0	91.250	9.61e-54
NW_003299036.1	34	185	146	14	7	87.425	9.75e-44
NW_003299036.1	34	69.4	37	0	0	100.000	1.02e-08
NW_003299036.1	34	67.6	36	0	0	100.000	3.68e-08
NW_003298972.1	34	219	146	14	0	91.250	9.61e-54
NW_003298972.1	34	219	146	14	0	91.250	9.61e-54
NW_003298972.1	34	69.4	37	0	0	100.000	1.02e-08
NW_003298972.1	34	69.4	37	0	0	100.000	1.02e-08
NW_003298908.1	34	219	146	14	0	91.250	9.61e-54
NW_003298908.1	34	69.4	37	0	0	100.000	1.02e-08
NW_001809796.1	36	219	155	17	1	89.595	9.61e-54
NW_001809796.1	36	209	155	17	3	88.571	5.78e-51
NW_001809796.1	36	71.3	38	0	0	100.000	2.85e-09
NW_001809796.1	36	71.3	38	0	0	100.000	2.85e-09
NW_025763930.1	34	219	146	14	0	91.250	9.61e-54
NW_025763930.1	34	71.3	38	0	0	100.000	2.85e-09
NW_002196671.1	36	217	154	17	1	89.535	3.46e-53
NW_002196671.1	36	71.3	38	0	0	100.000	2.85e-09
NW_015971153.1	29	217	151	17	0	89.881	3.46e-53
NC_014939.1	33	215	145	12	2	91.195	1.24e-52
NC_014939.1	33	215	145	12	2	91.195	1.24e-52
NC_014939.1	33	215	145	12	2	91.195	1.24e-52
NC_014939.1	33	215	145	12	2	91.195	1.24e-52
NC_014939.1	33	215	145	12	2	91.195	1.24e-52
NC_014939.1	33	215	145	12	2	91.195	1.24e-52
NC_014939.1	33	215	145	12	2	91.195	1.24e-52
NC_014939.1	33	215	145	12	2	91.195	1.24e-52
NC_014939.1	33	215	145	12	2	91.195	1.24e-52
NC_014939.1	33	215	145	12	2	91.195	1.24e-52
NC_014939.1	33	215	145	12	2	91.195	1.24e-52
NC_014939.1	33	215	145	12	2	91.195	1.24e-52
NC_014939.1	33	215	145	12	2	91.195	1.24e-52
NC_014939.1	33	215	145	12	2	91.195	1.24e-52
NC_014939.1	33	215	145	12	2	91.195	1.24e-52
NC_014939.1	33	215	145	12	2	91.195	1.24e-52
NC_014939.1	33	215	145	12	2	91.195	1.24e-52
NC_014939.1	33	215	145	12	2	91.195	1.24e-52
NC_014939.1	33	215	145	12	2	91.195	1.24e-52
NC_014939.1	33	215	145	12	2	91.195	1.24e-52
NC_014939.1	33	215	145	12	2	91.195	1.24e-52
NC_014939.1	33	215	145	12	2	91.195	1.24e-52
NC_014939.1	33	215	145	12	2	91.195	1.24e-52
NC_014939.1	33	215	145	12	2	91.195	1.24e-52
NC_014939.1	33	215	145	12	2	91.195	1.24e-52
NC_014939.1	33	215	145	12	2	91.195	1.24e-52
NC_014939.1	33	215	145	12	2	91.195	1.24e-52
NC_014939.1	33	215	145	12	2	91.195	1.24e-52
NC_014939.1	33	215	145	12	2	91.195	1.24e-52
NC_014939.1	33	215	145	12	2	91.195	1.24e-52
NC_014939.1	33	215	145	12	2	91.195	1.24e-52
NC_014939.1	33	215	145	12	2	91.195	1.24e-52
NC_014939.1	33	215	145	12	2	91.195	1.24e-52
NC_014939.1	33	215	145	12	2	91.195	1.24e-52
NC_014939.1	33	215	145	12	2	91.195	1.24e-52
NC_014939.1	33	215	145	12	2	91.195	1.24e-52
NC_014939.1	33	215	145	12	2	91.195	1.24e-52
NC_014939.1	33	215	145	12	2	91.195	1.24e-52
NC_014939.1	33	215	145	12	2	91.195	1.24e-52
NC_014939.1	33	215	145	12	2	91.195	1.24e-52
NC_014939.1	33	215	145	12	2	91.195	1.24e-52
NC_014939.1	33	215	145	12	2	91.195	1.24e-52
NC_014939.1	33	215	145	12	2	91.195	1.24e-52
NC_014939.1	33	215	145	12	2	91.195	1.24e-52
NC_014939.1	33	215	145	12	2	91.195	1.24e-52
NC_014939.1	33	215	145	12	2	91.195	1.24e-52
NC_014939.1	33	215	145	12	2	91.195	1.24e-52
NC_014939.1	33	215	145	12	2	91.195	1.24e-52
NC_014939.1	33	215	145	12	2	91.195	1.24e-52
NC_014939.1	33	204	144	12	4	90.000	2.69e-49
NC_014939.1	33	63.9	34	0	0	100.000	4.77e-07
NC_014939.1	33	63.9	34	0	0	100.000	4.77e-07
NC_014939.1	33	63.9	34	0	0	100.000	4.77e-07
NC_014939.1	33	63.9	34	0	0	100.000	4.77e-07
NC_014939.1	33	63.9	34	0	0	100.000	4.77e-07
NC_014939.1	33	63.9	34	0	0	100.000	4.77e-07
NC_014939.1	33	63.9	34	0	0	100.000	4.77e-07
NC_014939.1	33	63.9	34	0	0	100.000	4.77e-07
NC_014939.1	33	63.9	34	0	0	100.000	4.77e-07
NC_014939.1	33	63.9	34	0	0	100.000	4.77e-07
NC_014939.1	33	63.9	34	0	0	100.000	4.77e-07
NC_014939.1	33	63.9	34	0	0	100.000	4.77e-07
NC_014939.1	33	63.9	34	0	0	100.000	4.77e-07
NC_014939.1	33	63.9	34	0	0	100.000	4.77e-07
NC_014939.1	33	63.9	34	0	0	100.000	4.77e-07
NC_014939.1	33	63.9	34	0	0	100.000	4.77e-07
NC_014939.1	33	63.9	34	0	0	100.000	4.77e-07
NC_014939.1	33	63.9	34	0	0	100.000	4.77e-07
NC_014939.1	33	63.9	34	0	0	100.000	4.77e-07
NC_014939.1	33	63.9	34	0	0	100.000	4.77e-07
NC_014939.1	33	63.9	34	0	0	100.000	4.77e-07
NC_014939.1	33	63.9	34	0	0	100.000	4.77e-07
NC_014939.1	33	63.9	34	0	0	100.000	4.77e-07
NC_014939.1	33	63.9	34	0	0	100.000	4.77e-07
NC_014939.1	33	63.9	34	0	0	100.000	4.77e-07
NC_014939.1	33	63.9	34	0	0	100.000	4.77e-07
NC_014939.1	33	63.9	34	0	0	100.000	4.77e-07
NC_014939.1	33	63.9	34	0	0	100.000	4.77e-07
NC_014939.1	33	63.9	34	0	0	100.000	4.77e-07
NC_014939.1	33	63.9	34	0	0	100.000	4.77e-07
NC_014939.1	33	63.9	34	0	0	100.000	4.77e-07
NC_014939.1	33	63.9	34	0	0	100.000	4.77e-07
NC_014939.1	33	63.9	34	0	0	100.000	4.77e-07
NC_014939.1	33	63.9	34	0	0	100.000	4.77e-07
NC_014939.1	33	63.9	34	0	0	100.000	4.77e-07
NC_014939.1	33	63.9	34	0	0	100.000	4.77e-07
NC_014939.1	33	63.9	34	0	0	100.000	4.77e-07
NC_014939.1	33	63.9	34	0	0	100.000	4.77e-07
NC_014939.1	33	63.9	34	0	0	100.000	4.77e-07
NC_014939.1	33	63.9	34	0	0	100.000	4.77e-07
NC_014939.1	33	63.9	34	0	0	100.000	4.77e-07
NC_014939.1	33	63.9	34	0	0	100.000	4.77e-07
NC_014939.1	33	63.9	34	0	0	100.000	4.77e-07
NC_014939.1	33	63.9	34	0	0	100.000	4.77e-07
NC_014939.1	33	63.9	34	0	0	100.000	4.77e-07
NC_014939.1	33	63.9	34	0	0	100.000	4.77e-07
NC_014939.1	33	63.9	34	0	0	100.000	4.77e-07
NC_014939.1	33	63.9	34	0	0	100.000	4.77e-07
NC_014939.1	33	63.9	34	0	0	100.000	4.77e-07
NW_006767655.1	34	215	142	13	0	91.613	1.24e-52
NW_006767655.1	34	75.0	42	1	0	97.674	2.20e-10
NW_025763639.1	36	215	155	18	1	89.080	1.24e-52
NW_025763639.1	36	215	155	18	1	89.080	1.24e-52
NW_025763639.1	36	69.4	37	0	0	100.000	1.02e-08
NW_025763639.1	36	69.4	37	0	0	100.000	1.02e-08
NC_006684.1	33	215	145	12	2	91.195	1.24e-52
NC_006684.1	33	215	145	12	2	91.195	1.24e-52
NC_006684.1	33	63.9	36	1	0	97.297	4.77e-07
NC_006684.1	33	63.9	36	1	0	97.297	4.77e-07
NC_027866.1	34	213	145	15	0	90.625	4.47e-52
NC_027866.1	34	71.3	38	0	0	100.000	2.85e-09
NW_019028973.1	33	213	143	14	0	91.083	4.47e-52
NW_019028973.1	33	213	143	14	0	91.083	4.47e-52
NW_019028973.1	33	69.4	37	0	0	100.000	1.02e-08
NW_019028973.1	33	69.4	37	0	0	100.000	1.02e-08
NW_019028972.1	33	213	143	14	0	91.083	4.47e-52
NW_019028972.1	33	213	143	14	0	91.083	4.47e-52
NW_019028972.1	33	213	143	14	0	91.083	4.47e-52
NW_019028972.1	33	69.4	37	0	0	100.000	1.02e-08
NW_019028972.1	33	69.4	37	0	0	100.000	1.02e-08
NW_019028972.1	33	69.4	37	0	0	100.000	1.02e-08
NW_025065177.1	34	213	145	15	0	90.625	4.47e-52
NW_025065177.1	34	71.3	38	0	0	100.000	2.85e-09
NW_025065235.1	34	213	145	15	0	90.625	4.47e-52
NW_025065235.1	34	71.3	38	0	0	100.000	2.85e-09
NW_026089550.1	27	211	142	14	0	91.026	1.61e-51
NW_025064835.1	33	211	142	14	0	91.026	1.61e-51
NW_025064835.1	33	202	142	14	2	89.873	9.68e-49
NW_025064835.1	33	198	140	14	2	89.744	1.25e-47
NW_025064835.1	33	69.4	37	0	0	100.000	1.02e-08
NW_025064835.1	33	69.4	37	0	0	100.000	1.02e-08
NW_025064835.1	33	58.4	35	2	0	94.595	2.22e-05
NC_057329.1	33	211	142	14	0	91.026	1.61e-51
NC_057329.1	33	211	142	14	0	91.026	1.61e-51
NC_057329.1	33	211	142	14	0	91.026	1.61e-51
NC_057329.1	33	211	142	14	0	91.026	1.61e-51
NC_057329.1	33	209	142	13	1	91.026	5.78e-51
NC_057329.1	33	196	140	13	3	89.744	4.50e-47
NC_057329.1	33	69.4	37	0	0	100.000	1.02e-08
NC_057329.1	33	69.4	37	0	0	100.000	1.02e-08
NC_057329.1	33	69.4	37	0	0	100.000	1.02e-08
NC_057329.1	33	69.4	37	0	0	100.000	1.02e-08
NC_057329.1	33	69.4	37	0	0	100.000	1.02e-08
NC_057329.1	33	60.2	32	0	0	100.000	6.16e-06
NW_025764321.1	33	211	144	10	4	91.139	1.61e-51
NW_025764321.1	33	69.4	37	0	0	100.000	1.02e-08
NW_025764418.1	33	211	146	11	4	90.683	1.61e-51
NW_025764418.1	33	211	146	11	4	90.683	1.61e-51
NW_025764418.1	33	211	146	11	4	90.683	1.61e-51
NW_025764418.1	33	69.4	37	0	0	100.000	1.02e-08
NW_025764418.1	33	69.4	37	0	0	100.000	1.02e-08
NW_025764418.1	33	69.4	37	0	0	100.000	1.02e-08
NC_009043.1	40	209	169	24	3	86.224	5.78e-51
NC_009043.1	40	71.3	38	0	0	100.000	2.85e-09
NW_017566921.1	33	209	143	15	0	90.506	5.78e-51
NW_017566921.1	33	63.9	36	1	0	97.297	4.77e-07
NW_017264704.1	33	209	143	15	0	90.506	5.78e-51
NW_017264704.1	33	209	143	15	0	90.506	5.78e-51
NW_017264704.1	33	209	143	15	0	90.506	5.78e-51
NW_017264704.1	33	209	143	15	0	90.506	5.78e-51
NW_017264704.1	33	209	143	15	0	90.506	5.78e-51
NW_017264704.1	33	209	143	15	0	90.506	5.78e-51
NW_017264704.1	33	71.3	38	0	0	100.000	2.85e-09
NW_017264704.1	33	71.3	38	0	0	100.000	2.85e-09
NW_017264704.1	33	71.3	38	0	0	100.000	2.85e-09
NW_017264704.1	33	71.3	38	0	0	100.000	2.85e-09
NW_017264704.1	33	71.3	38	0	0	100.000	2.85e-09
NW_017264704.1	33	67.6	36	0	0	100.000	3.68e-08
NW_022987304.1	34	207	146	13	3	90.123	2.08e-50
NW_022987304.1	34	65.8	37	1	0	97.368	1.33e-07
NC_054690.1	34	207	144	16	0	90.000	2.08e-50
NC_054690.1	34	207	144	16	0	90.000	2.08e-50
NC_054690.1	34	71.3	38	0	0	100.000	2.85e-09
NC_054690.1	34	71.3	38	0	0	100.000	2.85e-09
NC_054684.1	34	207	144	16	0	90.000	2.08e-50
NC_054684.1	34	71.3	38	0	0	100.000	2.85e-09
NC_054682.1	34	207	144	16	0	90.000	2.08e-50
NC_054682.1	34	71.3	38	0	0	100.000	2.85e-09
NW_017264949.1	33	207	142	15	0	90.446	2.08e-50
NW_017264949.1	33	207	142	15	0	90.446	2.08e-50
NW_017264949.1	33	207	142	15	0	90.446	2.08e-50
NW_017264949.1	33	207	142	15	0	90.446	2.08e-50
NW_017264949.1	33	207	142	15	0	90.446	2.08e-50
NW_017264949.1	33	207	142	15	0	90.446	2.08e-50
NW_017264949.1	33	207	142	15	0	90.446	2.08e-50
NW_017264949.1	33	207	142	15	0	90.446	2.08e-50
NW_017264949.1	33	207	142	15	0	90.446	2.08e-50
NW_017264949.1	33	207	142	15	0	90.446	2.08e-50
NW_017264949.1	33	69.4	37	0	0	100.000	1.02e-08
NW_017264949.1	33	69.4	37	0	0	100.000	1.02e-08
NW_017264949.1	33	69.4	37	0	0	100.000	1.02e-08
NW_017264949.1	33	69.4	37	0	0	100.000	1.02e-08
NW_017264949.1	33	69.4	37	0	0	100.000	1.02e-08
NW_017264949.1	33	69.4	37	0	0	100.000	1.02e-08
NW_017264949.1	33	69.4	37	0	0	100.000	1.02e-08
NC_063011.1	33	206	143	16	0	89.937	7.48e-50
NC_063011.1	33	206	143	16	0	89.937	7.48e-50
NC_063011.1	33	206	143	16	0	89.937	7.48e-50
NC_063011.1	33	69.4	37	0	0	100.000	1.02e-08
NC_063011.1	33	69.4	37	0	0	100.000	1.02e-08
NC_063011.1	33	69.4	37	0	0	100.000	1.02e-08
NW_009258205.1	32	206	135	12	0	91.837	7.48e-50
NW_009258205.1	32	71.3	40	1	0	97.561	2.85e-09
NW_002990292.1	50	206	240	37	22	80.268	7.48e-50
NW_001890029.1	33	206	143	16	0	89.937	7.48e-50
NW_001890029.1	33	206	143	16	0	89.937	7.48e-50
NW_001890029.1	33	158	101	8	0	92.661	2.13e-35
NW_001890029.1	33	69.4	37	0	0	100.000	1.02e-08
NW_001890029.1	33	69.4	37	0	0	100.000	1.02e-08
NW_001890029.1	33	69.4	37	0	0	100.000	1.02e-08
NW_001890102.1	33	206	141	15	0	90.385	7.48e-50
NW_001890102.1	33	206	141	15	0	90.385	7.48e-50
NW_001890102.1	33	69.4	37	0	0	100.000	1.02e-08
NW_001890121.1	33	206	141	15	0	90.385	7.48e-50
NW_001890121.1	33	69.4	37	0	0	100.000	1.02e-08
NW_001890121.1	33	69.4	37	0	0	100.000	1.02e-08
NW_025954928.1	34	204	142	16	0	89.873	2.69e-49
NW_025954928.1	34	75.0	42	1	0	97.674	2.20e-10
NW_025954787.1	34	204	142	16	0	89.873	2.69e-49
NW_025954787.1	34	75.0	42	1	0	97.674	2.20e-10
NW_025954781.1	34	204	142	16	0	89.873	2.69e-49
NW_025954781.1	34	75.0	42	1	0	97.674	2.20e-10
NW_025954779.1	34	204	140	15	0	90.323	2.69e-49
NW_025954779.1	34	75.0	42	1	0	97.674	2.20e-10
NW_025954653.1	34	204	140	15	0	90.323	2.69e-49
NW_025954653.1	34	204	140	15	0	90.323	2.69e-49
NW_025954653.1	34	75.0	42	1	0	97.674	2.20e-10
NW_025954653.1	34	75.0	42	1	0	97.674	2.20e-10
NW_021167133.1	33	204	140	15	0	90.323	2.69e-49
NW_021167133.1	33	204	140	15	0	90.323	2.69e-49
NW_021167133.1	33	204	140	15	0	90.323	2.69e-49
NW_021167133.1	33	69.4	37	0	0	100.000	1.02e-08
NW_021167133.1	33	69.4	37	0	0	100.000	1.02e-08
NW_021167133.1	33	69.4	37	0	0	100.000	1.02e-08
NW_021167129.1	33	204	140	15	0	90.323	2.69e-49
NW_021167129.1	33	69.4	37	0	0	100.000	1.02e-08
NW_019172956.1	35	204	149	18	1	88.690	2.69e-49
NW_019172956.1	35	67.6	36	0	0	100.000	3.68e-08
NW_025955782.1	33	204	142	16	0	89.873	2.69e-49
NW_025955782.1	33	69.4	37	0	0	100.000	1.02e-08
NW_025955776.1	33	204	142	16	0	89.873	2.69e-49
NW_025955776.1	33	69.4	37	0	0	100.000	1.02e-08
NW_025955428.1	33	204	142	16	0	89.873	2.69e-49
NW_025955428.1	33	69.4	37	0	0	100.000	1.02e-08
NW_006767050.1	34	204	142	16	0	89.873	2.69e-49
NW_006767050.1	34	75.0	42	1	0	97.674	2.20e-10
NW_006767044.1	26	204	140	15	0	90.323	2.69e-49
NW_012133531.1	33	204	142	16	0	89.873	2.69e-49
NW_012133531.1	33	69.4	37	0	0	100.000	1.02e-08
NW_020169890.1	33	204	142	16	0	89.873	2.69e-49
NW_020169890.1	33	69.4	37	0	0	100.000	1.02e-08
NW_025952986.1	33	204	140	15	0	90.323	2.69e-49
NW_025952986.1	33	204	140	15	0	90.323	2.69e-49
NW_025952986.1	33	69.4	37	0	0	100.000	1.02e-08
NW_025952986.1	33	69.4	37	0	0	100.000	1.02e-08
NW_003533866.1	39	202	164	26	1	85.864	9.68e-49
NW_003533866.1	39	71.3	38	0	0	100.000	2.85e-09
NW_006267362.1	27	200	140	16	0	89.744	3.48e-48
NW_006267345.1	33	200	142	17	0	89.308	3.48e-48
NW_006267345.1	33	193	141	17	1	88.679	5.83e-46
NW_006267345.1	33	193	141	17	1	88.679	5.83e-46
NW_006267345.1	33	69.4	37	0	0	100.000	1.02e-08
NW_006267345.1	33	69.4	37	0	0	100.000	1.02e-08
NW_006267345.1	33	69.4	37	0	0	100.000	1.02e-08
NW_014040855.1	31	200	134	13	0	91.156	3.48e-48
NW_014040855.1	31	69.4	37	0	0	100.000	1.02e-08
NW_006767466.1	33	200	138	15	0	90.196	3.48e-48
NW_006767466.1	33	75.0	42	1	0	97.674	2.20e-10
NW_007360344.1	34	198	139	16	0	89.677	1.25e-47
NW_007360344.1	34	75.0	42	1	0	97.674	2.20e-10
NW_007360329.1	26	198	139	16	0	89.677	1.25e-47
NW_021167535.1	30	196	152	23	0	86.857	4.50e-47
NW_003315035.1	30	196	152	23	0	86.857	4.50e-47
NW_003315035.1	30	196	152	23	0	86.857	4.50e-47
NW_003315035.1	30	196	152	23	0	86.857	4.50e-47
NW_003315035.1	30	196	152	23	0	86.857	4.50e-47
NW_003315035.1	30	196	152	23	0	86.857	4.50e-47
NW_003315035.1	30	196	152	23	0	86.857	4.50e-47
NW_003315035.1	30	178	140	18	3	86.957	1.63e-41
NW_023503025.1	33	195	141	13	4	89.241	1.62e-46
NW_023503025.1	33	195	141	13	4	89.241	1.62e-46
NW_023503025.1	33	195	141	13	4	89.241	1.62e-46
NW_023503025.1	33	195	141	13	4	89.241	1.62e-46
NW_023503025.1	33	195	141	13	4	89.241	1.62e-46
NW_023503025.1	33	195	141	13	4	89.241	1.62e-46
NW_023503025.1	33	195	141	13	4	89.241	1.62e-46
NW_023503025.1	33	195	141	13	4	89.241	1.62e-46
NW_023503025.1	33	195	141	13	4	89.241	1.62e-46
NW_023503025.1	33	195	141	13	4	89.241	1.62e-46
NW_023503025.1	33	185	141	13	6	88.125	9.75e-44
NW_023503025.1	33	69.4	37	0	0	100.000	1.02e-08
NW_023503025.1	33	69.4	37	0	0	100.000	1.02e-08
NW_023503025.1	33	69.4	37	0	0	100.000	1.02e-08
NW_023503025.1	33	69.4	37	0	0	100.000	1.02e-08
NW_023503025.1	33	69.4	37	0	0	100.000	1.02e-08
NW_023503025.1	33	69.4	37	0	0	100.000	1.02e-08
NW_023503025.1	33	69.4	37	0	0	100.000	1.02e-08
NW_023503025.1	33	69.4	37	0	0	100.000	1.02e-08
NW_023503025.1	33	69.4	37	0	0	100.000	1.02e-08
NW_023503025.1	33	69.4	37	0	0	100.000	1.02e-08
NW_023503025.1	33	69.4	37	0	0	100.000	1.02e-08
NW_023503003.1	33	195	141	13	4	89.241	1.62e-46
NW_023503003.1	33	195	141	13	4	89.241	1.62e-46
NW_023503003.1	33	195	141	13	4	89.241	1.62e-46
NW_023503003.1	33	195	141	13	4	89.241	1.62e-46
NW_023503003.1	33	189	141	13	5	88.679	7.54e-45
NW_023503003.1	33	189	142	10	8	88.750	7.54e-45
NW_023503003.1	33	189	140	14	4	88.608	7.54e-45
NW_023503003.1	33	187	140	13	5	88.608	2.71e-44
NW_023503003.1	33	187	140	13	5	88.608	2.71e-44
NW_023503003.1	33	187	140	12	6	88.608	2.71e-44
NW_023503003.1	33	187	140	13	5	88.608	2.71e-44
NW_023503003.1	33	187	140	13	5	88.608	2.71e-44
NW_023503003.1	33	187	142	14	5	88.199	2.71e-44
NW_023503003.1	33	178	139	14	6	87.421	1.63e-41
NW_023503003.1	33	176	138	15	5	87.342	5.87e-41
NW_023503003.1	33	167	140	11	11	86.420	3.53e-38
NW_023503003.1	33	69.4	37	0	0	100.000	1.02e-08
NW_023503003.1	33	69.4	37	0	0	100.000	1.02e-08
NW_023503003.1	33	69.4	37	0	0	100.000	1.02e-08
NW_023503003.1	33	69.4	37	0	0	100.000	1.02e-08
NW_023503003.1	33	69.4	37	0	0	100.000	1.02e-08
NW_023503003.1	33	69.4	37	0	0	100.000	1.02e-08
NW_023503003.1	33	69.4	37	0	0	100.000	1.02e-08
NW_023503003.1	33	69.4	37	0	0	100.000	1.02e-08
NW_023503003.1	33	69.4	37	0	0	100.000	1.02e-08
NW_023503003.1	33	69.4	37	0	0	100.000	1.02e-08
NW_023503003.1	33	69.4	37	0	0	100.000	1.02e-08
NW_023503003.1	33	69.4	37	0	0	100.000	1.02e-08
NW_023503003.1	33	69.4	37	0	0	100.000	1.02e-08
NW_023503003.1	33	69.4	37	0	0	100.000	1.02e-08
NW_023503003.1	33	69.4	37	0	0	100.000	1.02e-08
NW_023503003.1	33	69.4	37	0	0	100.000	1.02e-08
NW_019029102.1	31	195	131	13	0	90.972	1.62e-46
NW_019029102.1	31	67.6	36	0	0	100.000	3.68e-08
NC_057372.1	31	195	131	13	0	90.972	1.62e-46
NC_057372.1	31	195	131	13	0	90.972	1.62e-46
NC_057372.1	31	69.4	37	0	0	100.000	1.02e-08
NC_057372.1	31	69.4	37	0	0	100.000	1.02e-08
NW_014575555.1	27	193	140	18	0	88.608	5.83e-46
NW_014575560.1	27	193	140	18	0	88.608	5.83e-46
NW_014575560.1	27	189	139	19	0	87.975	7.54e-45
NW_014575545.1	27	189	139	19	0	87.975	7.54e-45
NW_014575546.1	27	189	139	19	0	87.975	7.54e-45
NW_014575549.1	27	189	139	19	0	87.975	7.54e-45
NW_020939778.1	34	187	139	19	0	87.975	2.71e-44
NW_020939778.1	34	159	126	16	3	86.897	5.91e-36
NW_020939778.1	34	75.0	42	1	0	97.674	2.20e-10
NW_020939778.1	34	75.0	42	1	0	97.674	2.20e-10
NW_020939774.1	34	187	137	18	0	88.387	2.71e-44
NW_020939774.1	34	187	137	18	0	88.387	2.71e-44
NW_020939774.1	34	187	137	18	0	88.387	2.71e-44
NW_020939774.1	34	75.0	42	1	0	97.674	2.20e-10
NW_020939774.1	34	75.0	42	1	0	97.674	2.20e-10
NW_020939774.1	34	75.0	42	1	0	97.674	2.20e-10
NW_020939767.1	34	187	137	18	0	88.387	2.71e-44
NW_020939767.1	34	187	137	18	0	88.387	2.71e-44
NW_020939767.1	34	187	137	18	0	88.387	2.71e-44
NW_020939767.1	34	75.0	42	1	0	97.674	2.20e-10
NW_020939767.1	34	75.0	42	1	0	97.674	2.20e-10
NW_020939767.1	34	75.0	42	1	0	97.674	2.20e-10
NW_020939757.1	34	187	139	19	0	87.975	2.71e-44
NW_020939757.1	34	187	139	19	0	87.975	2.71e-44
NW_020939757.1	34	187	139	19	0	87.975	2.71e-44
NW_020939757.1	34	187	139	19	0	87.975	2.71e-44
NW_020939757.1	34	75.0	42	1	0	97.674	2.20e-10
NW_020939757.1	34	75.0	42	1	0	97.674	2.20e-10
NW_020939757.1	34	75.0	42	1	0	97.674	2.20e-10
NW_020939757.1	34	75.0	42	1	0	97.674	2.20e-10
NW_022985040.1	33	185	161	29	1	84.293	9.75e-44
NW_017802365.1	34	185	144	22	0	86.747	9.75e-44
NW_017802365.1	34	58.4	31	0	0	100.000	2.22e-05
NW_011627862.1	34	182	141	20	1	87.037	1.26e-42
NW_011627862.1	34	182	141	20	1	87.037	1.26e-42
NW_011627862.1	34	69.4	37	0	0	100.000	1.02e-08
NW_011627862.1	34	69.4	37	0	0	100.000	1.02e-08
NW_011627862.1	34	69.4	37	0	0	100.000	1.02e-08
NW_001890374.1	22	180	116	10	0	92.063	4.54e-42
NW_020292072.1	17	178	98	1	0	98.990	1.63e-41
NC_017844.1	22	176	117	11	0	91.406	5.87e-41
NW_017265199.1	31	176	128	15	1	88.889	5.87e-41
NW_017265199.1	31	73.1	39	0	0	100.000	7.92e-10
NW_017265150.1	31	176	128	15	1	88.889	5.87e-41
NW_017265150.1	31	176	128	15	1	88.889	5.87e-41
NW_017265150.1	31	176	128	15	1	88.889	5.87e-41
NW_017265150.1	31	73.1	39	0	0	100.000	7.92e-10
NW_017265150.1	31	73.1	39	0	0	100.000	7.92e-10
NW_017265150.1	31	73.1	39	0	0	100.000	7.92e-10
NW_017265148.1	31	176	128	15	1	88.889	5.87e-41
NW_017265148.1	31	73.1	39	0	0	100.000	7.92e-10
NC_003421.2	28	174	112	9	0	92.562	2.11e-40
NC_003421.2	28	174	112	9	0	92.562	2.11e-40
NC_003421.2	28	174	116	11	0	91.339	2.11e-40
NC_003421.2	28	69.4	37	0	0	100.000	1.02e-08
NC_003421.2	28	69.4	37	0	0	100.000	1.02e-08
NC_003421.2	28	69.4	37	0	0	100.000	1.02e-08
NW_013185621.1	27	174	112	9	0	92.562	2.11e-40
NW_013185621.1	27	163	109	9	1	91.597	4.57e-37
NW_013185621.1	27	69.4	37	0	0	100.000	1.02e-08
NW_013185621.1	27	69.4	37	0	0	100.000	1.02e-08
NW_013185620.1	27	174	112	9	0	92.562	2.11e-40
NW_013185620.1	27	69.4	37	0	0	100.000	1.02e-08
NW_020289963.1	26	172	133	20	0	86.928	7.59e-40
NW_017963268.1	39	171	189	26	18	81.116	2.73e-39
NW_015971566.1	23	169	121	11	3	89.630	9.82e-39
NW_017963550.1	39	169	188	27	17	81.034	9.82e-39
NW_015378916.1	29	169	147	14	11	85.465	9.82e-39
NW_017963448.1	39	165	186	27	17	80.870	1.27e-37
NW_001517094.1	19	163	105	7	1	92.920	4.57e-37
NW_024467205.1	27	159	109	9	2	90.833	5.91e-36
NW_024467205.1	27	159	109	9	2	90.833	5.91e-36
NW_024467205.1	27	69.4	37	0	0	100.000	1.02e-08
NW_024467205.1	27	69.4	37	0	0	100.000	1.02e-08
NW_021640174.1	33	156	132	19	4	85.161	7.64e-35
NW_021640174.1	33	156	132	19	4	85.161	7.64e-35
NW_021640174.1	33	69.4	37	0	0	100.000	1.02e-08
NW_021640174.1	33	69.4	37	0	0	100.000	1.02e-08
NW_021640171.1	33	156	134	20	4	84.810	7.64e-35
NW_021640171.1	33	156	134	20	4	84.810	7.64e-35
NW_021640171.1	33	69.4	37	0	0	100.000	1.02e-08
NW_021640171.1	33	69.4	37	0	0	100.000	1.02e-08
NW_021640179.1	33	156	132	19	4	85.161	7.64e-35
NW_021640179.1	33	156	132	19	4	85.161	7.64e-35
NW_021640179.1	33	156	132	19	4	85.161	7.64e-35
NW_021640179.1	33	69.4	37	0	0	100.000	1.02e-08
NW_021640179.1	33	69.4	37	0	0	100.000	1.02e-08
NW_021640179.1	33	69.4	37	0	0	100.000	1.02e-08
NW_021640173.1	33	156	132	19	4	85.161	7.64e-35
NW_021640173.1	33	156	132	19	4	85.161	7.64e-35
NW_021640173.1	33	156	132	19	4	85.161	7.64e-35
NW_021640173.1	33	148	131	19	5	84.516	1.28e-32
NW_021640173.1	33	69.4	37	0	0	100.000	1.02e-08
NW_021640173.1	33	69.4	37	0	0	100.000	1.02e-08
NW_021640173.1	33	69.4	37	0	0	100.000	1.02e-08
NW_021640173.1	33	69.4	37	0	0	100.000	1.02e-08
NW_021640176.1	33	156	132	19	4	85.161	7.64e-35
NW_021640176.1	33	156	132	19	4	85.161	7.64e-35
NW_021640176.1	33	156	132	19	4	85.161	7.64e-35
NW_021640176.1	33	119	92	9	4	87.619	1.00e-23
NW_021640176.1	33	69.4	37	0	0	100.000	1.02e-08
NW_021640176.1	33	69.4	37	0	0	100.000	1.02e-08
NW_021640176.1	33	69.4	37	0	0	100.000	1.02e-08
NW_021640176.1	33	69.4	37	0	0	100.000	1.02e-08
NW_021640177.1	33	156	132	19	4	85.161	7.64e-35
NW_021640177.1	33	156	132	19	4	85.161	7.64e-35
NW_021640177.1	33	156	132	19	4	85.161	7.64e-35
NW_021640177.1	33	156	132	19	4	85.161	7.64e-35
NW_021640177.1	33	69.4	37	0	0	100.000	1.02e-08
NW_021640177.1	33	69.4	37	0	0	100.000	1.02e-08
NW_021640177.1	33	69.4	37	0	0	100.000	1.02e-08
NW_021640177.1	33	62.1	36	0	1	97.297	1.71e-06
NW_021640178.1	33	156	132	19	4	85.161	7.64e-35
NW_021640178.1	33	156	132	19	4	85.161	7.64e-35
NW_021640178.1	33	156	132	19	4	85.161	7.64e-35
NW_021640178.1	33	156	132	19	4	85.161	7.64e-35
NW_021640178.1	33	156	132	19	4	85.161	7.64e-35
NW_021640178.1	33	154	132	18	5	85.161	2.75e-34
NW_021640178.1	33	69.4	37	0	0	100.000	1.02e-08
NW_021640178.1	33	69.4	37	0	0	100.000	1.02e-08
NW_021640178.1	33	69.4	37	0	0	100.000	1.02e-08
NW_021640178.1	33	69.4	37	0	0	100.000	1.02e-08
NW_021640178.1	33	69.4	37	0	0	100.000	1.02e-08
NW_021640178.1	33	63.9	37	0	1	97.368	4.77e-07
NW_021640175.1	33	156	132	19	4	85.161	7.64e-35
NW_021640175.1	33	156	132	19	4	85.161	7.64e-35
NW_021640175.1	33	156	132	19	4	85.161	7.64e-35
NW_021640175.1	33	156	132	19	4	85.161	7.64e-35
NW_021640175.1	33	150	132	18	6	84.615	3.56e-33
NW_021640175.1	33	147	131	17	7	84.516	4.60e-32
NW_021640175.1	33	69.4	37	0	0	100.000	1.02e-08
NW_021640175.1	33	69.4	37	0	0	100.000	1.02e-08
NW_021640175.1	33	69.4	37	0	0	100.000	1.02e-08
NW_021640175.1	33	69.4	37	0	0	100.000	1.02e-08
NW_021640175.1	33	69.4	37	0	0	100.000	1.02e-08
NW_021640175.1	33	62.1	36	0	1	97.297	1.71e-06
NW_021640162.1	33	156	132	19	4	85.161	7.64e-35
NW_021640162.1	33	156	132	19	4	85.161	7.64e-35
NW_021640162.1	33	156	132	19	4	85.161	7.64e-35
NW_021640162.1	33	69.4	37	0	0	100.000	1.02e-08
NW_021640162.1	33	69.4	37	0	0	100.000	1.02e-08
NW_021640162.1	33	69.4	37	0	0	100.000	1.02e-08
NW_025953139.1	28	156	114	15	0	88.372	7.64e-35
NW_025953139.1	28	156	114	15	0	88.372	7.64e-35
NW_025953139.1	28	156	114	15	0	88.372	7.64e-35
NW_025953139.1	28	156	114	15	0	88.372	7.64e-35
NW_025953139.1	28	156	114	15	0	88.372	7.64e-35
NW_025953139.1	28	156	114	15	0	88.372	7.64e-35
NW_025953139.1	28	156	114	15	0	88.372	7.64e-35
NW_025953139.1	28	156	114	15	0	88.372	7.64e-35
NW_025953139.1	28	154	113	15	0	88.281	2.75e-34
NW_025953139.1	28	69.4	37	0	0	100.000	1.02e-08
NW_025953139.1	28	69.4	37	0	0	100.000	1.02e-08
NW_025953139.1	28	69.4	37	0	0	100.000	1.02e-08
NW_025953139.1	28	69.4	37	0	0	100.000	1.02e-08
NW_025953139.1	28	69.4	37	0	0	100.000	1.02e-08
NW_025953139.1	28	69.4	37	0	0	100.000	1.02e-08
NW_025953139.1	28	69.4	37	0	0	100.000	1.02e-08
NW_025953139.1	28	69.4	37	0	0	100.000	1.02e-08
NW_025953139.1	28	69.4	37	0	0	100.000	1.02e-08
NW_025953139.1	28	69.4	37	0	0	100.000	1.02e-08
NW_025953127.1	28	156	114	15	0	88.372	7.64e-35
NW_025953127.1	28	156	114	15	0	88.372	7.64e-35
NW_025953127.1	28	156	114	15	0	88.372	7.64e-35
NW_025953127.1	28	156	114	15	0	88.372	7.64e-35
NW_025953127.1	28	156	114	15	0	88.372	7.64e-35
NW_025953127.1	28	154	113	15	0	88.281	2.75e-34
NW_025953127.1	28	69.4	37	0	0	100.000	1.02e-08
NW_025953127.1	28	69.4	37	0	0	100.000	1.02e-08
NW_025953127.1	28	69.4	37	0	0	100.000	1.02e-08
NW_025953127.1	28	69.4	37	0	0	100.000	1.02e-08
NW_025953127.1	28	69.4	37	0	0	100.000	1.02e-08
NW_025953127.1	28	69.4	37	0	0	100.000	1.02e-08
NW_025953105.1	28	156	114	15	0	88.372	7.64e-35
NW_025953105.1	28	156	114	15	0	88.372	7.64e-35
NW_025953105.1	28	156	114	15	0	88.372	7.64e-35
NW_025953105.1	28	156	114	15	0	88.372	7.64e-35
NW_025953105.1	28	156	114	15	0	88.372	7.64e-35
NW_025953105.1	28	156	114	15	0	88.372	7.64e-35
NW_025953105.1	28	154	114	14	1	88.372	2.75e-34
NW_025953105.1	28	150	114	14	2	87.692	3.56e-33
NW_025953105.1	28	141	111	15	2	86.719	2.14e-30
NW_025953105.1	28	69.4	37	0	0	100.000	1.02e-08
NW_025953105.1	28	69.4	37	0	0	100.000	1.02e-08
NW_025953105.1	28	69.4	37	0	0	100.000	1.02e-08
NW_025953105.1	28	69.4	37	0	0	100.000	1.02e-08
NW_025953105.1	28	69.4	37	0	0	100.000	1.02e-08
NW_025953105.1	28	69.4	37	0	0	100.000	1.02e-08
NW_025953105.1	28	69.4	37	0	0	100.000	1.02e-08
NW_025953105.1	28	69.4	37	0	0	100.000	1.02e-08
NW_025953105.1	28	69.4	37	0	0	100.000	1.02e-08
NW_025953104.1	28	156	114	15	0	88.372	7.64e-35
NW_025953104.1	28	156	114	15	0	88.372	7.64e-35
NW_025953104.1	28	156	114	15	0	88.372	7.64e-35
NW_025953104.1	28	156	114	15	0	88.372	7.64e-35
NW_025953104.1	28	156	114	15	0	88.372	7.64e-35
NW_025953104.1	28	156	114	15	0	88.372	7.64e-35
NW_025953104.1	28	156	114	15	0	88.372	7.64e-35
NW_025953104.1	28	156	114	15	0	88.372	7.64e-35
NW_025953104.1	28	156	114	15	0	88.372	7.64e-35
[truncated: 157 more rows]
