# Supplementary material for: Using nanopore sequencing to identify fungi from clinical samples with high phylogenetic resolution
Source: Sci Rep. 2023 Jun 16;13:9785. doi: 10.1038/s41598-023-37016-0 (PMC10275880; doi:10.1038/s41598-023-37016-0)
Supplement: Supplementary file 1 — Supplementary Information. [file 41598_2023_37016_MOESM1_ESM.zip › Supplementary_Information/Supplementary_Data/Data_S6_Clin_blast/results/Clin_RGN2_fmt6.txt]

CP017630.1	100	955	522	1	1	99.618	0.0
NC_032096.1	100	955	522	1	1	99.618	0.0
FM992695.1	100	745	494	23	18	92.336	0.0
NC_012867.1	100	745	494	23	18	92.336	0.0
AMGY01000013.1	76	649	356	0	2	99.441	0.0
AMGY01000013.1	76	71.3	38	0	0	100.000	2.92e-08
NW_006912916.1	76	649	356	0	2	99.441	0.0
NW_006912916.1	76	71.3	38	0	0	100.000	2.92e-08
QLNQ01000024.1	100	549	461	33	39	86.492	3.08e-152
QLNQ01000024.1	100	549	461	33	39	86.492	3.08e-152
QLNQ01000024.1	100	549	461	33	39	86.492	3.08e-152
QLNQ01000024.1	100	549	461	33	39	86.492	3.08e-152
QLNQ01000024.1	100	538	457	33	40	86.226	6.66e-149
LBNG01000280.1	100	542	458	46	29	85.929	5.15e-150
LBNG01000280.1	100	538	457	48	28	85.741	6.66e-149
WUJJ01000645.1	100	540	457	46	29	85.902	1.85e-149
GG692410.1	100	536	457	46	30	85.741	2.40e-148
GG692404.1	100	536	457	46	30	85.741	2.40e-148
GG692404.1	100	536	457	46	30	85.741	2.40e-148
GG692404.1	100	536	457	46	30	85.741	2.40e-148
NW_003020045.1	100	536	457	46	30	85.741	2.40e-148
NW_003020039.1	100	536	457	46	30	85.741	2.40e-148
NW_003020039.1	100	536	457	46	30	85.741	2.40e-148
NW_003020039.1	100	536	457	46	30	85.741	2.40e-148
CAJVQF010000101.1	100	516	458	47	34	84.972	3.12e-142
CAJVQF010000101.1	100	497	458	47	38	84.346	1.13e-136
CAJVQF010000101.1	100	497	458	47	38	84.346	1.13e-136
CAJVQF010000101.1	100	497	458	47	38	84.346	1.13e-136
CAJVQF010000101.1	100	497	458	47	38	84.346	1.13e-136
CAJVQF010000101.1	100	488	458	47	40	84.037	6.81e-134
CAJVQF010000008.1	100	516	458	47	34	84.972	3.12e-142
CAJVQF010000008.1	100	507	454	51	31	84.701	1.88e-139
CAJVQF010000008.1	100	503	455	50	33	84.572	2.43e-138
CAJVQF010000008.1	100	503	455	50	33	84.572	2.43e-138
CAJVQF010000008.1	100	499	456	49	35	84.444	3.14e-137
CAJVQF010000056.1	100	510	458	47	35	84.815	1.45e-140
CAJVQF010000056.1	100	510	458	47	35	84.815	1.45e-140
CAJVQF010000056.1	100	510	458	47	35	84.815	1.45e-140
CAJVQF010000056.1	100	510	457	48	34	84.787	1.45e-140
CAJVQF010000056.1	100	510	457	48	34	84.787	1.45e-140
CAJVQF010000056.1	100	510	457	48	34	84.787	1.45e-140
CAJVQF010000056.1	100	510	458	47	35	84.815	1.45e-140
CAJVQF010000056.1	100	497	458	47	38	84.346	1.13e-136
QLNQ01000013.1	100	490	449	42	40	84.557	1.89e-134
QLNQ01000013.1	100	490	449	42	40	84.557	1.89e-134
QLNQ01000013.1	100	490	449	42	40	84.557	1.89e-134
QLNQ01000013.1	100	490	449	42	40	84.557	1.89e-134
QLNQ01000013.1	100	490	449	42	40	84.557	1.89e-134
QLNQ01000013.1	100	479	448	42	42	84.211	4.10e-131
QLNQ01000018.1	100	484	449	42	41	84.398	8.80e-133
WWPN01000002.1	100	483	454	50	37	83.919	3.17e-132
WWPN01000002.1	100	477	453	50	38	83.734	1.47e-130
WWPN01000002.1	100	470	451	51	38	83.519	2.47e-128
JAIHNE010000018.1	85	424	355	34	23	86.165	1.95e-114
JAIHNE010000018.1	85	69.4	43	3	0	93.478	1.05e-07
JAIHNF010000004.1	83	420	350	34	22	86.207	2.52e-113
JAIHNF010000004.1	83	69.4	42	1	1	95.455	1.05e-07
JAMALC010000343.1	81	399	302	18	20	88.824	3.28e-107
JAMALC010000343.1	81	73.1	45	3	0	93.750	8.12e-09
JAMALC010000343.1	81	71.3	40	1	0	97.561	2.92e-08
JAHZQW010000108.1	84	396	349	25	34	85.539	4.24e-106
JAHZQW010000108.1	84	73.1	45	3	0	93.750	8.12e-09
JAHUZD010000032.1	84	396	359	25	38	85.071	4.24e-106
JAHUZD010000032.1	84	73.1	45	3	0	93.750	8.12e-09
HE681725.1	84	396	349	25	34	85.539	4.24e-106
HE681725.1	84	73.1	45	3	0	93.750	8.12e-09
NC_018301.1	84	396	349	25	34	85.539	4.24e-106
NC_018301.1	84	73.1	45	3	0	93.750	8.12e-09
NW_026055374.1	84	396	359	25	38	85.071	4.24e-106
NW_026055374.1	84	73.1	45	3	0	93.750	8.12e-09
JAEOAQ010000005.1	81	394	300	21	18	88.496	1.53e-105
JAEOAQ010000005.1	81	394	300	21	18	88.496	1.53e-105
JAEOAQ010000005.1	81	394	300	21	18	88.496	1.53e-105
JAEOAQ010000005.1	81	394	300	21	18	88.496	1.53e-105
JAEOAQ010000005.1	81	394	300	21	18	88.496	1.53e-105
JAEOAQ010000005.1	81	73.1	45	3	0	93.750	8.12e-09
JAEOAQ010000005.1	81	73.1	45	3	0	93.750	8.12e-09
JAEOAQ010000005.1	81	73.1	45	3	0	93.750	8.12e-09
JAEOAQ010000005.1	81	73.1	45	3	0	93.750	8.12e-09
JAEOAQ010000005.1	81	73.1	45	3	0	93.750	8.12e-09
JAEOAQ010000005.1	81	71.3	40	1	0	97.561	2.92e-08
JAEOAQ010000005.1	81	71.3	40	1	0	97.561	2.92e-08
JAEOAQ010000005.1	81	71.3	40	1	0	97.561	2.92e-08
JAEOAQ010000005.1	81	71.3	40	1	0	97.561	2.92e-08
JAEOAQ010000005.1	81	71.3	40	1	0	97.561	2.92e-08
CH981532.1	92	390	384	39	38	83.297	1.97e-104
CH981532.1	92	390	384	39	38	83.297	1.97e-104
CH981532.1	92	390	384	39	38	83.297	1.97e-104
CH981532.1	92	390	384	39	38	83.297	1.97e-104
CH981532.1	92	390	384	39	38	83.297	1.97e-104
CH981532.1	92	71.3	38	0	0	100.000	2.92e-08
CH981532.1	92	71.3	38	0	0	100.000	2.92e-08
CH981532.1	92	71.3	38	0	0	100.000	2.92e-08
CH981532.1	92	71.3	38	0	0	100.000	2.92e-08
CH981532.1	92	71.3	38	0	0	100.000	2.92e-08
CH445386.1	92	390	384	39	38	83.297	1.97e-104
CH445386.1	92	390	384	39	38	83.297	1.97e-104
CH445386.1	92	71.3	38	0	0	100.000	2.92e-08
CH445386.1	92	71.3	38	0	0	100.000	2.92e-08
NW_001884610.1	92	390	384	39	38	83.297	1.97e-104
NW_001884610.1	92	390	384	39	38	83.297	1.97e-104
NW_001884610.1	92	71.3	38	0	0	100.000	2.92e-08
NW_001884610.1	92	71.3	38	0	0	100.000	2.92e-08
NW_001813677.1	92	390	384	39	38	83.297	1.97e-104
NW_001813677.1	92	390	384	39	38	83.297	1.97e-104
NW_001813677.1	92	390	384	39	38	83.297	1.97e-104
NW_001813677.1	92	390	384	39	38	83.297	1.97e-104
NW_001813677.1	92	390	384	39	38	83.297	1.97e-104
NW_001813677.1	92	71.3	38	0	0	100.000	2.92e-08
NW_001813677.1	92	71.3	38	0	0	100.000	2.92e-08
NW_001813677.1	92	71.3	38	0	0	100.000	2.92e-08
NW_001813677.1	92	71.3	38	0	0	100.000	2.92e-08
NW_001813677.1	92	71.3	38	0	0	100.000	2.92e-08
HE605209.1	84	381	352	23	40	84.819	1.19e-101
HE605209.1	84	73.1	45	3	0	93.750	8.12e-09
NW_023503284.1	84	381	352	23	40	84.819	1.19e-101
NW_023503284.1	84	73.1	45	3	0	93.750	8.12e-09
GL996500.1	77	379	322	26	26	86.096	4.27e-101
GL996500.1	77	73.1	41	1	0	97.619	8.12e-09
NW_006767426.1	77	379	322	26	26	86.096	4.27e-101
NW_006767426.1	77	73.1	41	1	0	97.619	8.12e-09
KI547142.1	78	361	323	34	24	84.777	1.55e-95
KI547142.1	78	75.0	42	1	0	97.674	2.26e-09
LQMS01001755.1	79	346	321	27	32	84.474	4.33e-91
LQMS01001755.1	79	76.8	43	1	0	97.727	6.28e-10
LQMS01001756.1	79	346	321	27	32	84.474	4.33e-91
LQMS01001756.1	79	76.8	43	1	0	97.727	6.28e-10
LQMS01001862.1	78	346	317	25	32	84.759	4.33e-91
LQMS01001862.1	78	76.8	43	1	0	97.727	6.28e-10
LQMS01001967.1	78	346	317	25	32	84.759	4.33e-91
LQMS01001967.1	78	76.8	43	1	0	97.727	6.28e-10
LQMS01001966.1	79	346	321	27	32	84.474	4.33e-91
LQMS01001966.1	79	76.8	43	1	0	97.727	6.28e-10
JAIHNG010000152.1	75	342	316	18	38	84.946	5.61e-90
JAIHNG010000152.1	75	73.1	45	3	0	93.750	8.12e-09
PPLL02000039.1	74	340	343	37	34	82.850	2.02e-89
PPUV01000166.1	78	324	315	30	32	83.554	2.03e-84
PPUV01000166.1	78	73.1	39	0	0	100.000	8.12e-09
MXQC01000182.1	75	322	300	28	28	84.270	7.30e-84
MXQC01000182.1	75	71.3	38	0	0	100.000	2.92e-08
NBZC01000158.1	57	320	204	13	2	93.151	2.63e-83
NBZC01000158.1	57	73.1	41	1	0	97.619	8.12e-09
NBZC01000158.1	57	71.3	38	0	0	100.000	2.92e-08
NSGQ01000174.1	46	316	192	9	1	95.050	3.40e-82
NSGQ01000174.1	46	73.1	39	0	0	100.000	8.12e-09
PPPC02000005.1	44	315	184	7	0	96.335	1.22e-81
PPPC02000005.1	44	71.3	38	0	0	100.000	2.92e-08
CALSDN010000028.1	45	315	188	9	0	95.431	1.22e-81
CALSDN010000028.1	45	75.0	40	0	0	100.000	2.26e-09
JAGSYN010000329.1	45	313	190	9	1	95.000	4.40e-81
JAGSYN010000329.1	45	71.3	38	0	0	100.000	2.92e-08
QELA01000006.1	60	313	188	7	2	95.431	4.40e-81
QELA01000006.1	60	313	188	7	2	95.431	4.40e-81
QELA01000006.1	60	313	188	7	2	95.431	4.40e-81
QELA01000006.1	60	313	188	7	2	95.431	4.40e-81
QELA01000006.1	60	89.8	64	4	3	90.141	8.07e-14
QELA01000006.1	60	89.8	64	4	3	90.141	8.07e-14
QELA01000006.1	60	89.8	64	4	3	90.141	8.07e-14
QELA01000006.1	60	89.8	64	4	3	90.141	8.07e-14
QELA01000006.1	60	73.1	46	2	1	93.878	8.12e-09
QELA01000006.1	60	73.1	46	2	1	93.878	8.12e-09
QELA01000006.1	60	73.1	46	2	1	93.878	8.12e-09
QELA01000006.1	60	73.1	46	2	1	93.878	8.12e-09
QELA01000016.1	61	313	192	9	2	94.581	4.40e-81
QELA01000016.1	61	279	187	9	7	92.118	4.46e-71
QELA01000016.1	61	89.8	64	4	3	90.141	8.07e-14
QELA01000016.1	61	89.8	64	4	3	90.141	8.07e-14
QELA01000016.1	61	73.1	46	2	1	93.878	8.12e-09
QELA01000016.1	61	73.1	46	2	1	93.878	8.12e-09
QELA01000012.1	61	313	192	9	2	94.581	4.40e-81
QELA01000012.1	61	313	192	9	2	94.581	4.40e-81
QELA01000012.1	61	313	192	9	2	94.581	4.40e-81
QELA01000012.1	61	89.8	64	4	3	90.141	8.07e-14
QELA01000012.1	61	89.8	64	3	4	90.141	8.07e-14
QELA01000012.1	61	89.8	64	3	4	90.141	8.07e-14
QELA01000012.1	61	73.1	46	2	1	93.878	8.12e-09
QELA01000012.1	61	73.1	46	2	1	93.878	8.12e-09
QELA01000012.1	61	73.1	46	2	1	93.878	8.12e-09
NW_026057492.1	45	313	190	9	1	95.000	4.40e-81
NW_026057492.1	45	71.3	38	0	0	100.000	2.92e-08
PPXL02000001.1	60	309	213	19	3	90.638	5.69e-80
PPXL02000001.1	60	76.8	43	1	0	97.727	6.28e-10
PPXL02000001.1	60	69.4	37	0	0	100.000	1.05e-07
KV454429.1	44	309	184	6	2	95.833	5.69e-80
KV454429.1	44	73.1	41	1	0	97.619	8.12e-09
CH408159.1	45	309	187	10	0	94.924	5.69e-80
CH408159.1	45	300	187	10	2	93.970	3.42e-77
CH408159.1	45	71.3	38	0	0	100.000	2.92e-08
CH408159.1	45	71.3	38	0	0	100.000	2.92e-08
JANXEX010000021.1	48	309	187	10	0	94.924	5.69e-80
JANXEX010000021.1	48	76.8	50	2	2	92.593	6.28e-10
BADS01000001.1	44	309	183	8	0	95.812	5.69e-80
BADS01000001.1	44	71.3	38	0	0	100.000	2.92e-08
MVNT01000028.1	44	309	183	8	0	95.812	5.69e-80
MVNT01000028.1	44	71.3	38	0	0	100.000	2.92e-08
NW_001809796.1	45	309	187	10	0	94.924	5.69e-80
NW_001809796.1	45	300	187	10	2	93.970	3.42e-77
NW_001809796.1	45	71.3	38	0	0	100.000	2.92e-08
NW_001809796.1	45	71.3	38	0	0	100.000	2.92e-08
NW_017566841.1	44	309	184	6	2	95.833	5.69e-80
NW_017566841.1	44	73.1	41	1	0	97.619	8.12e-09
QGOD01000262.1	52	307	183	7	1	95.812	2.05e-79
QGOD01000262.1	52	73.1	43	2	0	95.556	8.12e-09
QGOD01000262.1	52	69.4	37	0	0	100.000	1.05e-07
NBND01000012.1	46	307	186	10	0	94.898	2.05e-79
NBND01000012.1	46	307	186	10	0	94.898	2.05e-79
NBND01000012.1	46	73.1	44	1	1	95.652	8.12e-09
NBND01000012.1	46	73.1	44	1	1	95.652	8.12e-09
PPLR01000085.1	52	307	183	7	1	95.812	2.05e-79
PPLR01000085.1	52	73.1	43	2	0	95.556	8.12e-09
PPLR01000085.1	52	69.4	37	0	0	100.000	1.05e-07
PPLN02000030.1	54	307	192	13	0	93.659	2.05e-79
PPLN02000030.1	54	71.3	38	0	0	100.000	2.92e-08
PPLN02000030.1	54	71.3	38	0	0	100.000	2.92e-08
PPOS02000018.1	52	303	186	11	0	94.416	2.65e-78
PPOS02000018.1	52	73.1	39	0	0	100.000	8.12e-09
PPOS02000018.1	52	71.3	38	0	0	100.000	2.92e-08
JAHKSL010001529.1	48	303	187	9	2	94.444	2.65e-78
JAHKSL010001529.1	48	303	203	13	5	91.855	2.65e-78
JAHKSL010001529.1	48	303	187	9	2	94.444	2.65e-78
JAHKSL010001529.1	48	300	186	8	3	94.416	3.42e-77
JAHKSL010001529.1	48	300	186	8	3	94.416	3.42e-77
JAHKSL010001529.1	48	300	186	8	3	94.416	3.42e-77
JAHKSL010001529.1	48	294	185	9	3	93.909	1.59e-75
JAHKSL010001529.1	48	71.3	38	0	0	100.000	2.92e-08
JAHKSL010001529.1	48	71.3	38	0	0	100.000	2.92e-08
JAHKSL010001529.1	48	71.3	38	0	0	100.000	2.92e-08
JAHKSL010001529.1	48	71.3	38	0	0	100.000	2.92e-08
JAHKSL010001529.1	48	71.3	38	0	0	100.000	2.92e-08
JAHKSL010001529.1	48	71.3	38	0	0	100.000	2.92e-08
JAHKSL010001529.1	48	71.3	38	0	0	100.000	2.92e-08
JAHKSL010001528.1	45	303	187	9	2	94.444	2.65e-78
JAHKSL010001528.1	45	303	187	9	2	94.444	2.65e-78
JAHKSL010001528.1	45	291	185	9	4	93.434	2.06e-74
JAHKSL010001528.1	45	71.3	38	0	0	100.000	2.92e-08
JAHKSL010001528.1	45	71.3	38	0	0	100.000	2.92e-08
JAHKSL010001528.1	45	71.3	38	0	0	100.000	2.92e-08
JAHKSL010001527.1	45	303	187	9	2	94.444	2.65e-78
JAHKSL010001527.1	45	303	188	8	3	94.472	2.65e-78
JAHKSL010001527.1	45	291	185	9	4	93.434	2.06e-74
JAHKSL010001527.1	45	71.3	38	0	0	100.000	2.92e-08
JAHKSL010001527.1	45	71.3	38	0	0	100.000	2.92e-08
JAHKSL010001527.1	45	71.3	38	0	0	100.000	2.92e-08
JAHKSL010001524.1	45	303	187	9	2	94.444	2.65e-78
JAHKSL010001524.1	45	303	187	9	2	94.444	2.65e-78
JAHKSL010001524.1	45	303	187	9	2	94.444	2.65e-78
JAHKSL010001524.1	45	303	187	9	2	94.444	2.65e-78
JAHKSL010001524.1	45	303	187	9	2	94.444	2.65e-78
JAHKSL010001524.1	45	302	187	8	3	94.444	9.52e-78
JAHKSL010001524.1	45	296	186	8	4	93.939	4.43e-76
JAHKSL010001524.1	45	296	186	9	3	93.939	4.43e-76
JAHKSL010001524.1	45	71.3	38	0	0	100.000	2.92e-08
JAHKSL010001524.1	45	71.3	38	0	0	100.000	2.92e-08
JAHKSL010001524.1	45	71.3	38	0	0	100.000	2.92e-08
JAHKSL010001524.1	45	71.3	38	0	0	100.000	2.92e-08
JAHKSL010001524.1	45	71.3	38	0	0	100.000	2.92e-08
JAHKSL010001524.1	45	71.3	38	0	0	100.000	2.92e-08
JAHKSL010001524.1	45	71.3	38	0	0	100.000	2.92e-08
JAHKSL010001524.1	45	71.3	38	0	0	100.000	2.92e-08
JAHKSL010001523.1	45	303	187	9	2	94.444	2.65e-78
JAHKSL010001523.1	45	303	187	9	2	94.444	2.65e-78
JAHKSL010001523.1	45	303	187	9	2	94.444	2.65e-78
JAHKSL010001523.1	45	303	187	9	2	94.444	2.65e-78
JAHKSL010001523.1	45	303	187	9	2	94.444	2.65e-78
JAHKSL010001523.1	45	302	186	9	2	94.416	9.52e-78
JAHKSL010001523.1	45	300	186	8	3	94.416	3.42e-77
JAHKSL010001523.1	45	71.3	38	0	0	100.000	2.92e-08
JAHKSL010001523.1	45	71.3	38	0	0	100.000	2.92e-08
JAHKSL010001523.1	45	71.3	38	0	0	100.000	2.92e-08
JAHKSL010001523.1	45	71.3	38	0	0	100.000	2.92e-08
JAHKSL010001523.1	45	71.3	38	0	0	100.000	2.92e-08
JAHKSL010001523.1	45	71.3	38	0	0	100.000	2.92e-08
JAHKSL010001523.1	45	71.3	38	0	0	100.000	2.92e-08
JAHKSL010000469.1	45	303	187	9	2	94.444	2.65e-78
JAHKSL010000469.1	45	71.3	38	0	0	100.000	2.92e-08
FYBW01000192.1	53	303	186	11	0	94.416	2.65e-78
FYBW01000192.1	53	73.1	41	1	0	97.619	8.12e-09
FYBW01000192.1	53	71.3	38	0	0	100.000	2.92e-08
PPPA02000022.1	52	303	186	11	0	94.416	2.65e-78
PPPA02000022.1	52	73.1	39	0	0	100.000	8.12e-09
PPPA02000022.1	52	71.3	38	0	0	100.000	2.92e-08
JAEUBG010003506.1	45	303	186	11	0	94.416	2.65e-78
JAEUBG010003506.1	45	71.3	38	0	0	100.000	2.92e-08
JAKQXL010000035.1	46	303	186	11	0	94.416	2.65e-78
JAKQXL010000035.1	46	303	186	11	0	94.416	2.65e-78
JAKQXL010000035.1	46	78.7	42	0	0	100.000	1.75e-10
JAKQXL010000035.1	46	78.7	42	0	0	100.000	1.75e-10
AECK01000007.1	45	303	187	9	2	94.444	2.65e-78
AECK01000007.1	45	303	187	9	2	94.444	2.65e-78
AECK01000007.1	45	303	187	9	2	94.444	2.65e-78
AECK01000007.1	45	303	187	9	2	94.444	2.65e-78
AECK01000007.1	45	303	187	9	2	94.444	2.65e-78
AECK01000007.1	45	303	187	9	2	94.444	2.65e-78
AECK01000007.1	45	71.3	38	0	0	100.000	2.92e-08
AECK01000007.1	45	71.3	38	0	0	100.000	2.92e-08
AECK01000007.1	45	71.3	38	0	0	100.000	2.92e-08
AECK01000007.1	45	71.3	38	0	0	100.000	2.92e-08
AECK01000007.1	45	71.3	38	0	0	100.000	2.92e-08
AECK01000007.1	45	67.6	36	0	0	100.000	3.78e-07
PPOY01000028.1	45	303	186	11	0	94.416	2.65e-78
PPOY01000028.1	45	71.3	38	0	0	100.000	2.92e-08
PPOQ01000062.1	45	303	186	11	0	94.416	2.65e-78
PPOQ01000062.1	45	71.3	38	0	0	100.000	2.92e-08
PPOW01000036.1	45	303	186	11	0	94.416	2.65e-78
PPOW01000036.1	45	71.3	38	0	0	100.000	2.92e-08
JAMYHY010000223.1	45	303	186	11	0	94.416	2.65e-78
JAMYHY010000223.1	45	71.3	38	0	0	100.000	2.92e-08
JADIOQ010000139.1	52	303	186	11	0	94.416	2.65e-78
JADIOQ010000139.1	52	73.1	39	0	0	100.000	8.12e-09
JADIOQ010000139.1	52	71.3	38	0	0	100.000	2.92e-08
JAEUBD010001227.1	45	303	187	9	2	94.444	2.65e-78
JAEUBD010001227.1	45	71.3	38	0	0	100.000	2.92e-08
DS995909.1	45	303	186	11	0	94.416	2.65e-78
DS995909.1	45	71.3	38	0	0	100.000	2.92e-08
PPLM01000288.1	52	303	186	11	0	94.416	2.65e-78
PPLM01000288.1	52	73.1	39	0	0	100.000	8.12e-09
PPLM01000288.1	52	71.3	38	0	0	100.000	2.92e-08
NW_002196671.1	45	303	186	11	0	94.416	2.65e-78
NW_002196671.1	45	71.3	38	0	0	100.000	2.92e-08
NW_017264704.1	45	303	187	9	2	94.444	2.65e-78
NW_017264704.1	45	303	187	9	2	94.444	2.65e-78
NW_017264704.1	45	303	187	9	2	94.444	2.65e-78
NW_017264704.1	45	303	187	9	2	94.444	2.65e-78
NW_017264704.1	45	303	187	9	2	94.444	2.65e-78
NW_017264704.1	45	303	187	9	2	94.444	2.65e-78
NW_017264704.1	45	71.3	38	0	0	100.000	2.92e-08
NW_017264704.1	45	71.3	38	0	0	100.000	2.92e-08
NW_017264704.1	45	71.3	38	0	0	100.000	2.92e-08
NW_017264704.1	45	71.3	38	0	0	100.000	2.92e-08
NW_017264704.1	45	71.3	38	0	0	100.000	2.92e-08
NW_017264704.1	45	67.6	36	0	0	100.000	3.78e-07
NREI01000028.1	69	302	308	26	37	83.019	9.52e-78
JAHLUL010000027.1	52	302	216	15	9	90.000	9.52e-78
JAHLUL010000027.1	52	71.3	38	0	0	100.000	2.92e-08
PPLT01000015.1	53	302	186	10	1	94.416	9.52e-78
PPLT01000015.1	53	73.1	41	1	0	97.619	8.12e-09
PPLT01000015.1	53	71.3	40	1	0	97.561	2.92e-08
NW_025065177.1	52	302	216	15	9	90.000	9.52e-78
NW_025065177.1	52	71.3	38	0	0	100.000	2.92e-08
CM002300.1	48	300	201	13	5	91.781	3.42e-77
CM002300.1	48	71.3	38	0	0	100.000	2.92e-08
JAHLUX010000021.1	44	300	184	11	0	94.359	3.42e-77
JAHLUX010000021.1	44	71.3	38	0	0	100.000	2.92e-08
QELA01000014.1	60	300	186	7	4	94.416	3.42e-77
QELA01000014.1	60	279	183	7	7	92.893	4.46e-71
QELA01000014.1	60	267	181	7	9	91.878	3.47e-67
QELA01000014.1	60	76.8	62	3	6	87.324	6.28e-10
QELA01000014.1	60	73.1	46	2	1	93.878	8.12e-09
QELA01000014.1	60	60.2	44	2	3	89.796	6.32e-05
NC_027866.1	48	300	201	13	5	91.781	3.42e-77
NC_027866.1	48	71.3	38	0	0	100.000	2.92e-08
NW_025065235.1	44	300	184	11	0	94.359	3.42e-77
NW_025065235.1	44	71.3	38	0	0	100.000	2.92e-08
CAIF01000345.1	45	298	185	12	0	93.909	1.23e-76
CAIF01000345.1	45	69.4	37	0	0	100.000	1.05e-07
PPNT01000111.1	52	298	186	10	2	93.939	1.23e-76
PPNT01000111.1	52	73.1	39	0	0	100.000	8.12e-09
PPNT01000111.1	52	69.4	37	0	0	100.000	1.05e-07
PPMF01000095.1	44	298	181	10	0	94.764	1.23e-76
PPMF01000095.1	44	71.3	38	0	0	100.000	2.92e-08
BDMO01000007.1	45	298	186	10	2	93.939	1.23e-76
BDMO01000007.1	45	71.3	38	0	0	100.000	2.92e-08
PPIU01000004.1	45	298	185	12	0	93.909	1.23e-76
PPIU01000004.1	45	71.3	38	0	0	100.000	2.92e-08
PPNU02000031.1	45	298	186	11	1	93.939	1.23e-76
PPNU02000031.1	45	69.4	37	0	0	100.000	1.05e-07
JAGSID010000072.1	45	298	186	10	2	93.939	1.23e-76
JAGSID010000072.1	45	71.3	38	0	0	100.000	2.92e-08
PPOA02000039.1	45	298	185	12	0	93.909	1.23e-76
PPOA02000039.1	45	69.4	37	0	0	100.000	1.05e-07
CP000497.1	45	298	186	10	2	93.939	1.23e-76
CP000497.1	45	71.3	38	0	0	100.000	2.92e-08
NC_009043.1	45	298	186	10	2	93.939	1.23e-76
NC_009043.1	45	71.3	38	0	0	100.000	2.92e-08
NW_011887395.1	45	298	185	12	0	93.909	1.23e-76
NW_011887395.1	45	69.4	37	0	0	100.000	1.05e-07
PPLV01000009.1	43	296	178	9	0	95.187	4.43e-76
PPLV01000009.1	43	71.3	38	0	0	100.000	2.92e-08
JAEUBE010000199.1	44	294	183	12	0	93.846	1.59e-75
JAEUBE010000199.1	44	71.3	38	0	0	100.000	2.92e-08
JACYCB010000058.1	45	294	186	11	2	93.467	1.59e-75
JACYCB010000058.1	45	71.3	38	0	0	100.000	2.92e-08
PPHW01000174.1	53	294	179	10	0	94.709	1.59e-75
PPHW01000174.1	53	75.0	47	2	1	94.000	2.26e-09
PPHW01000174.1	53	71.3	38	0	0	100.000	2.92e-08
PPKT01000023.1	44	294	183	12	0	93.846	1.59e-75
PPKT01000023.1	44	71.3	38	0	0	100.000	2.92e-08
PPKV02000051.1	46	294	189	11	3	93.103	1.59e-75
PPKV02000051.1	46	71.3	38	0	0	100.000	2.92e-08
NW_025763930.1	44	294	183	12	0	93.846	1.59e-75
NW_025763930.1	44	71.3	38	0	0	100.000	2.92e-08
PPMR02000150.1	46	292	188	10	4	93.069	5.73e-75
PPMR02000150.1	46	73.1	41	1	0	97.619	8.12e-09
PPOR01000001.1	52	292	184	13	0	93.401	5.73e-75
PPOR01000001.1	52	73.1	39	0	0	100.000	8.12e-09
PPOR01000001.1	52	71.3	38	0	0	100.000	2.92e-08
PPMN02000062.1	53	292	184	13	0	93.401	5.73e-75
PPMN02000062.1	53	73.1	41	1	0	97.619	8.12e-09
PPMN02000062.1	53	71.3	38	0	0	100.000	2.92e-08
UICF01000026.1	50	292	205	21	2	89.912	5.73e-75
UICF01000026.1	50	267	188	17	4	89.952	3.47e-67
UICF01000026.1	50	265	189	14	7	90.000	1.25e-66
UICF01000026.1	50	69.4	37	0	0	100.000	1.05e-07
UICF01000026.1	50	69.4	37	0	0	100.000	1.05e-07
UICF01000026.1	50	67.6	36	0	0	100.000	3.78e-07
PPIF01000029.1	45	292	184	13	0	93.401	5.73e-75
PPIF01000029.1	45	71.3	38	0	0	100.000	2.92e-08
PPMW01000057.1	44	292	180	11	0	94.241	5.73e-75
PPMW01000057.1	44	71.3	38	0	0	100.000	2.92e-08
PPMV02000005.1	44	292	180	11	0	94.241	5.73e-75
PPMV02000005.1	44	71.3	38	0	0	100.000	2.92e-08
PPMM02000033.1	45	292	184	13	0	93.401	5.73e-75
PPMM02000033.1	45	71.3	38	0	0	100.000	2.92e-08
NDXA01000178.1	77	292	310	31	36	82.228	5.73e-75
NDXA01000178.1	77	73.1	41	1	0	97.619	8.12e-09
PPKZ02000081.1	43	291	177	10	0	94.652	2.06e-74
PPKZ02000081.1	43	71.3	38	0	0	100.000	2.92e-08
PPNR02000093.1	56	291	194	17	1	91.509	2.06e-74
PPNR02000093.1	56	76.8	46	1	1	95.833	6.28e-10
PPNR02000093.1	56	69.4	37	0	0	100.000	1.05e-07
PPHU01000073.1	43	291	177	10	0	94.652	2.06e-74
PPHU01000073.1	43	71.3	38	0	0	100.000	2.92e-08
JACVEX010000009.1	46	291	190	15	1	92.233	2.06e-74
JACVEX010000009.1	46	69.4	37	0	0	100.000	1.05e-07
PPLH02000088.1	55	291	190	15	1	92.233	2.06e-74
PPLH02000088.1	55	76.8	46	1	1	95.833	6.28e-10
PPLH02000088.1	55	69.4	37	0	0	100.000	1.05e-07
PPKY02000093.1	42	291	175	9	0	95.109	2.06e-74
PPKY02000093.1	42	71.3	38	0	0	100.000	2.92e-08
PPNS02000133.1	47	291	194	17	1	91.509	2.06e-74
PPNS02000133.1	47	69.4	37	0	0	100.000	1.05e-07
CP083469.1	45	289	187	14	1	92.574	7.41e-74
CP083469.1	45	289	187	14	1	92.574	7.41e-74
CP083469.1	45	69.4	37	0	0	100.000	1.05e-07
CP083469.1	45	69.4	37	0	0	100.000	1.05e-07
UICF01000022.1	45	289	187	14	1	92.574	7.41e-74
UICF01000022.1	45	289	187	14	1	92.574	7.41e-74
UICF01000022.1	45	276	185	14	3	91.584	5.77e-70
UICF01000022.1	45	69.4	37	0	0	100.000	1.05e-07
UICF01000022.1	45	69.4	37	0	0	100.000	1.05e-07
UICF01000022.1	45	62.1	36	0	1	97.297	1.76e-05
PPKJ01000009.1	44	289	180	12	0	93.750	7.41e-74
PPKJ01000009.1	44	71.3	38	0	0	100.000	2.92e-08
LJCY02000024.1	44	287	180	10	2	93.750	2.66e-73
LJCY02000024.1	44	270	177	8	6	92.670	2.68e-68
LJCY02000024.1	44	270	166	5	4	94.857	2.68e-68
LJCY02000024.1	44	71.3	38	0	0	100.000	2.92e-08
LJCY02000024.1	44	71.3	38	0	0	100.000	2.92e-08
LJCY02000024.1	44	58.4	36	0	2	94.737	2.27e-04
JADIOR010000171.1	54	287	190	15	2	91.787	2.66e-73
JADIOR010000171.1	54	73.1	39	0	0	100.000	8.12e-09
JADIOR010000171.1	54	71.3	38	0	0	100.000	2.92e-08
JAMACU010000014.1	44	287	179	12	0	93.717	2.66e-73
JAMACU010000014.1	44	71.3	38	0	0	100.000	2.92e-08
PPIX02000046.1	46	285	187	15	1	92.118	9.58e-73
PPIX02000046.1	46	71.3	38	0	0	100.000	2.92e-08
JAGEVD010000506.1	51	285	201	21	2	89.732	9.58e-73
JAGEVD010000506.1	51	285	201	21	2	89.732	9.58e-73
JAGEVD010000506.1	51	69.4	41	2	0	95.349	1.05e-07
JAGEVD010000506.1	51	69.4	41	2	0	95.349	1.05e-07
JAGEVD010000505.1	51	285	201	21	2	89.732	9.58e-73
JAGEVD010000505.1	51	285	201	21	2	89.732	9.58e-73
JAGEVD010000505.1	51	69.4	41	2	0	95.349	1.05e-07
JAGEVD010000505.1	51	69.4	41	2	0	95.349	1.05e-07
CP024753.1	53	285	189	15	2	91.748	9.58e-73
CP024753.1	53	283	189	14	3	91.748	3.45e-72
CP024753.1	53	283	189	14	3	91.748	3.45e-72
CP024753.1	53	69.4	37	0	0	100.000	1.05e-07
CP024753.1	53	69.4	37	0	0	100.000	1.05e-07
CP024753.1	53	69.4	37	0	0	100.000	1.05e-07
CP024753.1	53	67.6	36	0	0	100.000	3.78e-07
CP024753.1	53	67.6	36	0	0	100.000	3.78e-07
CP024753.1	53	67.6	36	0	0	100.000	3.78e-07
PPLI01000098.1	59	285	208	23	3	88.889	9.58e-73
PPLI01000098.1	59	73.1	39	0	0	100.000	8.12e-09
PPLI01000098.1	59	69.4	37	0	0	100.000	1.05e-07
AP012217.1	51	285	201	21	2	89.732	9.58e-73
AP012217.1	51	285	201	21	2	89.732	9.58e-73
AP012217.1	51	69.4	41	2	0	95.349	1.05e-07
AP012217.1	51	69.4	41	2	0	95.349	1.05e-07
QYLQ01000035.1	49	285	202	20	3	89.778	9.58e-73
QYLQ01000035.1	49	69.4	37	0	0	100.000	1.05e-07
NC_036029.1	51	285	201	21	2	89.732	9.58e-73
NC_036029.1	51	285	201	21	2	89.732	9.58e-73
NC_036029.1	51	69.4	41	2	0	95.349	1.05e-07
NC_036029.1	51	69.4	41	2	0	95.349	1.05e-07
PPKH02000077.1	56	283	188	16	1	91.707	3.45e-72
PPKH02000077.1	56	75.0	47	2	1	94.000	2.26e-09
PPKH02000077.1	56	71.3	38	0	0	100.000	2.92e-08
JAGEVD010000295.1	51	283	201	20	3	89.732	3.45e-72
JAGEVD010000295.1	51	69.4	41	2	0	95.349	1.05e-07
PPKP02000046.1	44	283	182	12	2	92.857	3.45e-72
PPKP02000046.1	44	71.3	38	0	0	100.000	2.92e-08
PPKO01000094.1	56	283	188	16	1	91.707	3.45e-72
PPKO01000094.1	56	75.0	47	2	1	94.000	2.26e-09
PPKO01000094.1	56	71.3	38	0	0	100.000	2.92e-08
CP024757.1	53	283	189	14	3	91.748	3.45e-72
CP024757.1	53	283	189	14	3	91.748	3.45e-72
CP024757.1	53	69.4	37	0	0	100.000	1.05e-07
CP024757.1	53	69.4	37	0	0	100.000	1.05e-07
CP024757.1	53	67.6	36	0	0	100.000	3.78e-07
CP024757.1	53	67.6	36	0	0	100.000	3.78e-07
CP024756.1	53	283	189	14	3	91.748	3.45e-72
CP024756.1	53	283	189	14	3	91.748	3.45e-72
CP024756.1	53	69.4	37	0	0	100.000	1.05e-07
CP024756.1	53	69.4	37	0	0	100.000	1.05e-07
CP024756.1	53	67.6	36	0	0	100.000	3.78e-07
CP024756.1	53	67.6	36	0	0	100.000	3.78e-07
PPKL01000036.1	56	283	188	16	1	91.707	3.45e-72
PPKL01000036.1	56	75.0	47	2	1	94.000	2.26e-09
PPKL01000036.1	56	71.3	38	0	0	100.000	2.92e-08
PPHT01000081.1	56	283	190	17	1	91.346	3.45e-72
PPHT01000081.1	56	75.0	47	2	1	94.000	2.26e-09
PPHT01000081.1	56	71.3	38	0	0	100.000	2.92e-08
CU928180.1	45	281	183	13	2	92.424	1.24e-71
CU928180.1	45	281	183	13	2	92.424	1.24e-71
CU928180.1	45	281	183	13	2	92.424	1.24e-71
CU928180.1	45	281	183	13	2	92.424	1.24e-71
CU928180.1	45	69.4	37	0	0	100.000	1.05e-07
CU928180.1	45	69.4	37	0	0	100.000	1.05e-07
CU928180.1	45	69.4	37	0	0	100.000	1.05e-07
LN890542.1	44	281	179	11	2	93.229	1.24e-71
LN890542.1	44	281	179	11	2	93.229	1.24e-71
LN890542.1	44	69.4	37	0	0	100.000	1.05e-07
LN890542.1	44	69.4	37	0	0	100.000	1.05e-07
JAMAFN010000082.1	53	281	182	15	0	92.386	1.24e-71
JAMAFN010000082.1	53	76.8	43	1	0	97.727	6.28e-10
JAMAFN010000082.1	53	71.3	38	0	0	100.000	2.92e-08
CAKXYY010000043.1	53	281	182	15	0	92.386	1.24e-71
CAKXYY010000043.1	53	76.8	43	1	0	97.727	6.28e-10
CAKXYY010000043.1	53	71.3	38	0	0	100.000	2.92e-08
AADM01000401.1	44	281	178	13	0	93.194	1.24e-71
AADM01000401.1	44	69.4	37	0	0	100.000	1.05e-07
AADM01000465.1	45	281	182	15	0	92.386	1.24e-71
AADM01000465.1	45	69.4	37	0	0	100.000	1.05e-07
AADM01000482.1	45	281	182	15	0	92.386	1.24e-71
AADM01000482.1	45	69.4	37	0	0	100.000	1.05e-07
JAMAFL010000022.1	53	281	182	15	0	92.386	1.24e-71
JAMAFL010000022.1	53	76.8	43	1	0	97.727	6.28e-10
JAMAFL010000022.1	53	71.3	38	0	0	100.000	2.92e-08
JAMAFR010000013.1	53	281	182	15	0	92.386	1.24e-71
JAMAFR010000013.1	53	76.8	43	1	0	97.727	6.28e-10
JAMAFR010000013.1	53	71.3	38	0	0	100.000	2.92e-08
JAMAFM010000023.1	53	281	182	15	0	92.386	1.24e-71
JAMAFM010000023.1	53	76.8	43	1	0	97.727	6.28e-10
JAMAFM010000023.1	53	71.3	38	0	0	100.000	2.92e-08
PPIY01000089.1	53	281	182	15	0	92.386	1.24e-71
PPIY01000089.1	53	76.8	43	1	0	97.727	6.28e-10
PPIY01000089.1	53	71.3	38	0	0	100.000	2.92e-08
NQWY01015076.1	46	281	182	15	0	92.386	1.24e-71
NQWY01015076.1	46	75.0	42	1	0	97.674	2.26e-09
JAMAFQ010000012.1	53	281	182	15	0	92.386	1.24e-71
JAMAFQ010000012.1	53	76.8	43	1	0	97.727	6.28e-10
JAMAFQ010000012.1	53	71.3	38	0	0	100.000	2.92e-08
JAMAFP010000020.1	53	281	182	15	0	92.386	1.24e-71
JAMAFP010000020.1	53	76.8	43	1	0	97.727	6.28e-10
JAMAFP010000020.1	53	71.3	38	0	0	100.000	2.92e-08
JACWFX010000010.1	53	281	182	15	0	92.386	1.24e-71
JACWFX010000010.1	53	76.8	43	1	0	97.727	6.28e-10
JACWFX010000010.1	53	71.3	38	0	0	100.000	2.92e-08
JAMAFO010000022.1	53	281	182	15	0	92.386	1.24e-71
JAMAFO010000022.1	53	76.8	43	1	0	97.727	6.28e-10
JAMAFO010000022.1	53	71.3	38	0	0	100.000	2.92e-08
CM000694.1	45	281	178	13	0	93.194	1.24e-71
CM000694.1	45	281	178	13	0	93.194	1.24e-71
CM000694.1	45	71.3	42	2	0	95.455	2.92e-08
CM000694.1	45	71.3	42	2	0	95.455	2.92e-08
JANBXF010000023.1	43	281	177	11	1	93.651	1.24e-71
JANBXF010000023.1	43	71.3	38	0	0	100.000	2.92e-08
PPMG02000138.1	56	281	182	15	0	92.386	1.24e-71
PPMG02000138.1	56	80.5	50	1	2	94.340	4.85e-11
PPMG02000138.1	56	69.4	42	1	1	95.455	1.05e-07
KV454217.1	53	281	182	15	0	92.386	1.24e-71
KV454217.1	53	193	128	12	0	91.429	5.98e-45
KV454217.1	53	75.0	42	1	0	97.674	2.26e-09
KV454217.1	53	69.4	37	0	0	100.000	1.05e-07
NW_017567119.1	53	281	182	15	0	92.386	1.24e-71
NW_017567119.1	53	193	128	12	0	91.429	5.98e-45
NW_017567119.1	53	75.0	42	1	0	97.674	2.26e-09
NW_017567119.1	53	69.4	37	0	0	100.000	1.05e-07
NC_013084.1	45	281	183	13	2	92.424	1.24e-71
NC_013084.1	45	281	183	13	2	92.424	1.24e-71
NC_013084.1	45	281	183	13	2	92.424	1.24e-71
NC_013084.1	45	281	183	13	2	92.424	1.24e-71
NC_013084.1	45	69.4	37	0	0	100.000	1.05e-07
NC_013084.1	45	69.4	37	0	0	100.000	1.05e-07
NC_013084.1	45	69.4	37	0	0	100.000	1.05e-07
UEGL01000009.1	49	279	203	17	7	89.427	4.46e-71
UEGL01000009.1	49	279	203	17	7	89.427	4.46e-71
UEGL01000009.1	49	279	203	16	8	89.427	4.46e-71
UEGL01000009.1	49	279	203	17	7	89.427	4.46e-71
UEGL01000009.1	49	69.4	37	0	0	100.000	1.05e-07
UEGL01000009.1	49	69.4	37	0	0	100.000	1.05e-07
UEGL01000009.1	49	69.4	37	0	0	100.000	1.05e-07
UEGL01000009.1	49	69.4	37	0	0	100.000	1.05e-07
UEGL01000010.1	50	279	205	18	7	89.130	4.46e-71
UEGL01000010.1	50	279	205	18	7	89.130	4.46e-71
UEGL01000010.1	50	279	205	18	7	89.130	4.46e-71
UEGL01000010.1	50	279	205	18	7	89.130	4.46e-71
UEGL01000010.1	50	69.4	37	0	0	100.000	1.05e-07
UEGL01000010.1	50	69.4	37	0	0	100.000	1.05e-07
UEGL01000010.1	50	69.4	37	0	0	100.000	1.05e-07
UEGL01000010.1	50	69.4	37	0	0	100.000	1.05e-07
UEGL01000039.1	50	279	205	18	7	89.130	4.46e-71
UEGL01000039.1	50	279	205	18	7	89.130	4.46e-71
UEGL01000039.1	50	279	205	18	7	89.130	4.46e-71
UEGL01000039.1	50	279	205	18	7	89.130	4.46e-71
UEGL01000039.1	50	69.4	37	0	0	100.000	1.05e-07
UEGL01000039.1	50	69.4	37	0	0	100.000	1.05e-07
UEGL01000039.1	50	69.4	37	0	0	100.000	1.05e-07
UEGL01000039.1	50	69.4	37	0	0	100.000	1.05e-07
UEGL01000052.1	50	279	205	18	7	89.130	4.46e-71
UEGL01000052.1	50	279	205	18	7	89.130	4.46e-71
UEGL01000052.1	50	279	206	15	10	89.177	4.46e-71
UEGL01000052.1	50	272	204	17	9	88.696	7.46e-69
UEGL01000052.1	50	69.4	37	0	0	100.000	1.05e-07
UEGL01000052.1	50	69.4	37	0	0	100.000	1.05e-07
UEGL01000052.1	50	69.4	37	0	0	100.000	1.05e-07
CU928181.1	49	279	203	17	7	89.427	4.46e-71
CU928181.1	49	276	203	17	8	89.035	5.77e-70
CU928181.1	49	276	203	17	8	89.035	5.77e-70
CU928181.1	49	69.4	37	0	0	100.000	1.05e-07
CU928181.1	49	69.4	37	0	0	100.000	1.05e-07
CU928181.1	49	69.4	37	0	0	100.000	1.05e-07
CR382124.1	47	279	185	17	0	91.584	4.46e-71
CR382124.1	47	279	186	16	1	91.626	4.46e-71
CR382124.1	47	279	185	17	0	91.584	4.46e-71
CR382124.1	47	69.4	41	2	0	95.349	1.05e-07
NC_006040.1	47	279	185	17	0	91.584	4.46e-71
NC_006040.1	47	279	186	16	1	91.626	4.46e-71
NC_006040.1	47	279	185	17	0	91.584	4.46e-71
NC_006040.1	47	69.4	41	2	0	95.349	1.05e-07
NC_012994.1	49	279	203	17	7	89.427	4.46e-71
NC_012994.1	49	276	203	17	8	89.035	5.77e-70
NC_012994.1	49	276	203	17	8	89.035	5.77e-70
NC_012994.1	49	69.4	37	0	0	100.000	1.05e-07
NC_012994.1	49	69.4	37	0	0	100.000	1.05e-07
NC_012994.1	49	69.4	37	0	0	100.000	1.05e-07
UEGL01000006.1	49	278	203	15	9	89.427	1.60e-70
UEGL01000006.1	49	268	202	16	10	88.596	9.65e-68
UEGL01000006.1	49	69.4	37	0	0	100.000	1.05e-07
UEGL01000006.1	49	69.4	37	0	0	100.000	1.05e-07
PPMK02000094.1	45	278	186	14	3	91.626	1.60e-70
PPMK02000094.1	45	62.1	33	0	0	100.000	1.76e-05
BCGL01000010.1	45	278	183	14	2	91.960	1.60e-70
BCGL01000010.1	45	67.6	37	1	0	97.368	3.78e-07
JAEVGP010000015.1	48	278	198	14	8	90.000	1.60e-70
JAEVGP010000015.1	48	278	198	14	8	90.000	1.60e-70
JAEVGP010000015.1	48	278	198	15	7	90.000	1.60e-70
JAEVGP010000015.1	48	69.4	37	0	0	100.000	1.05e-07
JAEVGP010000015.1	48	69.4	37	0	0	100.000	1.05e-07
JAEVGP010000015.1	48	69.4	37	0	0	100.000	1.05e-07
JAEVGP010000005.1	48	278	198	15	7	90.000	1.60e-70
JAEVGP010000005.1	48	69.4	37	0	0	100.000	1.05e-07
LT598491.1	44	276	177	14	0	92.670	5.77e-70
LT598491.1	44	276	177	14	0	92.670	5.77e-70
LT598491.1	44	69.4	37	0	0	100.000	1.05e-07
LT598491.1	44	69.4	37	0	0	100.000	1.05e-07
JAEUBF010000039.1	56	276	186	17	1	91.176	5.77e-70
JAEUBF010000039.1	56	80.5	50	1	2	94.340	4.85e-11
JAEUBF010000039.1	56	69.4	37	0	0	100.000	1.05e-07
PPMP01000092.1	46	276	186	17	1	91.176	5.77e-70
PPMP01000092.1	46	71.3	38	0	0	100.000	2.92e-08
JAFIDH010000010.1	45	276	181	16	0	91.878	5.77e-70
JAFIDH010000010.1	45	276	181	16	0	91.878	5.77e-70
JAFIDH010000010.1	45	71.3	38	0	0	100.000	2.92e-08
JAFIDH010000010.1	45	71.3	38	0	0	100.000	2.92e-08
LT598476.1	45	276	181	16	0	91.878	5.77e-70
LT598476.1	45	276	181	16	0	91.878	5.77e-70
LT598476.1	45	69.4	37	0	0	100.000	1.05e-07
LT598476.1	45	69.4	37	0	0	100.000	1.05e-07
LT598476.1	45	69.4	37	0	0	100.000	1.05e-07
JAFIDI010000015.1	45	276	181	16	0	91.878	5.77e-70
JAFIDI010000015.1	45	276	181	16	0	91.878	5.77e-70
JAFIDI010000015.1	45	276	181	16	0	91.878	5.77e-70
JAFIDI010000015.1	45	276	181	16	0	91.878	5.77e-70
JAFIDI010000015.1	45	71.3	38	0	0	100.000	2.92e-08
JAFIDI010000015.1	45	71.3	38	0	0	100.000	2.92e-08
JAFIDI010000015.1	45	71.3	38	0	0	100.000	2.92e-08
JAFIDI010000015.1	45	71.3	38	0	0	100.000	2.92e-08
JAFIDI010000023.1	45	276	181	16	0	91.878	5.77e-70
JAFIDI010000023.1	45	246	179	13	8	89.500	4.52e-61
JAFIDI010000023.1	45	71.3	38	0	0	100.000	2.92e-08
JAFIDI010000019.1	45	276	181	16	0	91.878	5.77e-70
JAFIDI010000019.1	45	276	181	16	0	91.878	5.77e-70
JAFIDI010000019.1	45	276	181	16	0	91.878	5.77e-70
JAFIDI010000019.1	45	71.3	38	0	0	100.000	2.92e-08
JAFIDI010000019.1	45	71.3	38	0	0	100.000	2.92e-08
JAFIDI010000019.1	45	71.3	38	0	0	100.000	2.92e-08
JAHUZD010000048.1	45	276	183	13	3	91.960	5.77e-70
JAHUZD010000048.1	45	69.4	37	0	0	100.000	1.05e-07
SWBN01000023.1	46	276	187	10	7	91.667	5.77e-70
SWBN01000023.1	46	272	186	13	5	91.176	7.46e-69
SWBN01000023.1	46	268	185	15	4	90.686	9.65e-68
SWBN01000023.1	46	71.3	38	0	0	100.000	2.92e-08
SWBN01000023.1	46	71.3	38	0	0	100.000	2.92e-08
SWBN01000023.1	46	71.3	40	1	0	97.561	2.92e-08
JANBXH010000027.1	47	276	187	15	3	91.220	5.77e-70
JANBXH010000027.1	47	69.4	39	1	0	97.500	1.05e-07
LN736364.1	45	276	181	16	0	91.878	5.77e-70
LN736364.1	45	276	181	16	0	91.878	5.77e-70
LN736364.1	45	69.4	37	0	0	100.000	1.05e-07
LN736364.1	45	69.4	37	0	0	100.000	1.05e-07
PPNG01000187.1	45	276	181	16	0	91.878	5.77e-70
PPNG01000187.1	45	71.3	38	0	0	100.000	2.92e-08
CP002500.1	44	276	177	14	0	92.670	5.77e-70
CP002500.1	44	276	177	14	0	92.670	5.77e-70
CP002500.1	44	69.4	37	0	0	100.000	1.05e-07
CP002500.1	44	69.4	37	0	0	100.000	1.05e-07
JAHMUF010000032.1	52	276	177	14	0	92.670	5.77e-70
JAHMUF010000032.1	52	73.1	39	0	0	100.000	8.12e-09
JAHMUF010000032.1	52	71.3	43	1	1	95.556	2.92e-08
LT598481.1	47	276	181	16	0	91.878	5.77e-70
LT598481.1	47	276	181	16	0	91.878	5.77e-70
LT598481.1	47	69.4	46	2	2	92.000	1.05e-07
LT598481.1	47	69.4	46	2	2	92.000	1.05e-07
LT598481.1	47	69.4	37	0	0	100.000	1.05e-07
HE978314.1	48	276	195	18	4	89.862	5.77e-70
HE978314.1	48	276	195	18	4	89.862	5.77e-70
HE978314.1	48	69.4	37	0	0	100.000	1.05e-07
HE978314.1	48	69.4	37	0	0	100.000	1.05e-07
PPKM01000147.1	54	276	183	12	4	91.960	5.77e-70
PPKM01000147.1	54	75.0	47	2	1	94.000	2.26e-09
PPKM01000147.1	54	71.3	38	0	0	100.000	2.92e-08
NC_035922.1	48	276	195	18	4	89.862	5.77e-70
NC_035922.1	48	276	195	18	4	89.862	5.77e-70
NC_035922.1	48	69.4	37	0	0	100.000	1.05e-07
NC_035922.1	48	69.4	37	0	0	100.000	1.05e-07
NW_025065079.1	52	276	177	14	0	92.670	5.77e-70
NW_025065079.1	52	73.1	39	0	0	100.000	8.12e-09
NW_025065079.1	52	71.3	43	1	1	95.556	2.92e-08
NC_016452.1	44	276	177	14	0	92.670	5.77e-70
NC_016452.1	44	276	177	14	0	92.670	5.77e-70
NC_016452.1	44	69.4	37	0	0	100.000	1.05e-07
NC_016452.1	44	69.4	37	0	0	100.000	1.05e-07
NW_019212883.1	45	276	181	16	0	91.878	5.77e-70
NW_019212883.1	45	276	181	16	0	91.878	5.77e-70
NW_019212883.1	45	69.4	37	0	0	100.000	1.05e-07
NW_019212883.1	45	69.4	37	0	0	100.000	1.05e-07
NW_026055390.1	45	276	183	13	3	91.960	5.77e-70
NW_026055390.1	45	69.4	37	0	0	100.000	1.05e-07
BLZB01000082.1	46	274	186	14	4	91.176	2.07e-69
BLZB01000082.1	46	71.3	38	0	0	100.000	2.92e-08
PPJO01000042.1	49	274	200	22	3	88.889	2.07e-69
PPJO01000042.1	49	69.4	37	0	0	100.000	1.05e-07
PPJO01000013.1	49	274	200	22	3	88.889	2.07e-69
PPJO01000013.1	49	69.4	37	0	0	100.000	1.05e-07
SWBN01000017.1	46	274	186	14	4	91.176	2.07e-69
SWBN01000017.1	46	274	186	14	4	91.176	2.07e-69
SWBN01000017.1	46	274	186	14	4	91.176	2.07e-69
SWBN01000017.1	46	274	186	14	4	91.176	2.07e-69
SWBN01000017.1	46	272	186	13	5	91.176	7.46e-69
SWBN01000017.1	46	272	186	13	5	91.176	7.46e-69
SWBN01000017.1	46	272	186	13	5	91.176	7.46e-69
SWBN01000017.1	46	71.3	38	0	0	100.000	2.92e-08
SWBN01000017.1	46	71.3	38	0	0	100.000	2.92e-08
SWBN01000017.1	46	71.3	38	0	0	100.000	2.92e-08
SWBN01000017.1	46	71.3	38	0	0	100.000	2.92e-08
SWBN01000017.1	46	71.3	38	0	0	100.000	2.92e-08
SWBN01000017.1	46	71.3	38	0	0	100.000	2.92e-08
SWBN01000017.1	46	71.3	38	0	0	100.000	2.92e-08
PPJP02000040.1	47	274	184	18	0	91.089	2.07e-69
PPJP02000040.1	47	69.4	41	2	0	95.349	1.05e-07
AEAV01000475.1	49	274	200	22	3	88.889	2.07e-69
AEAV01000475.1	49	69.4	37	0	0	100.000	1.05e-07
NJIJ01000026.1	49	272	200	20	5	88.889	7.46e-69
NJIJ01000026.1	49	69.4	37	0	0	100.000	1.05e-07
NJIJ01000033.1	49	272	200	20	5	88.889	7.46e-69
NJIJ01000033.1	49	69.4	37	0	0	100.000	1.05e-07
NJIJ01000034.1	49	272	200	20	5	88.889	7.46e-69
NJIJ01000034.1	49	69.4	37	0	0	100.000	1.05e-07
NJIJ01000036.1	49	272	200	20	5	88.889	7.46e-69
NJIJ01000036.1	49	69.4	37	0	0	100.000	1.05e-07
NJIJ01000040.1	49	272	200	20	5	88.889	7.46e-69
NJIJ01000040.1	49	69.4	37	0	0	100.000	1.05e-07
NJIJ01000045.1	49	272	200	20	5	88.889	7.46e-69
NJIJ01000045.1	49	69.4	37	0	0	100.000	1.05e-07
NJIJ01000049.1	49	272	200	20	5	88.889	7.46e-69
NJIJ01000049.1	49	272	200	20	5	88.889	7.46e-69
NJIJ01000049.1	49	69.4	37	0	0	100.000	1.05e-07
NJIJ01000049.1	49	69.4	37	0	0	100.000	1.05e-07
NJIJ01000052.1	49	272	200	20	5	88.889	7.46e-69
NJIJ01000052.1	49	69.4	37	0	0	100.000	1.05e-07
NJIJ01000053.1	49	272	200	20	5	88.889	7.46e-69
NJIJ01000053.1	49	237	198	21	11	86.087	2.72e-58
NJIJ01000053.1	49	69.4	37	0	0	100.000	1.05e-07
NJIJ01000054.1	49	272	183	9	7	91.960	7.46e-69
NJIJ01000054.1	49	272	200	20	5	88.889	7.46e-69
NJIJ01000054.1	49	69.4	37	0	0	100.000	1.05e-07
NJIJ01000054.1	49	69.4	37	0	0	100.000	1.05e-07
NJIJ01000055.1	49	272	200	20	5	88.889	7.46e-69
NJIJ01000055.1	49	272	200	20	5	88.889	7.46e-69
NJIJ01000055.1	49	69.4	37	0	0	100.000	1.05e-07
NJIJ01000055.1	49	69.4	37	0	0	100.000	1.05e-07
NJIJ01000059.1	49	272	200	20	5	88.889	7.46e-69
NJIJ01000059.1	49	272	200	20	5	88.889	7.46e-69
NJIJ01000059.1	49	69.4	37	0	0	100.000	1.05e-07
NJIJ01000059.1	49	69.4	37	0	0	100.000	1.05e-07
NJIJ01000060.1	49	272	200	20	5	88.889	7.46e-69
NJIJ01000060.1	49	69.4	37	0	0	100.000	1.05e-07
NJIJ01000061.1	49	272	200	20	5	88.889	7.46e-69
NJIJ01000061.1	49	69.4	37	0	0	100.000	1.05e-07
NJIJ01000062.1	49	272	200	20	5	88.889	7.46e-69
NJIJ01000062.1	49	272	200	20	5	88.889	7.46e-69
NJIJ01000062.1	49	69.4	37	0	0	100.000	1.05e-07
NJIJ01000062.1	49	69.4	37	0	0	100.000	1.05e-07
NJIJ01000063.1	49	272	200	20	5	88.889	7.46e-69
NJIJ01000063.1	49	272	200	20	5	88.889	7.46e-69
NJIJ01000063.1	49	69.4	37	0	0	100.000	1.05e-07
NJIJ01000063.1	49	69.4	37	0	0	100.000	1.05e-07
NJIJ01000064.1	49	272	200	20	5	88.889	7.46e-69
NJIJ01000064.1	49	272	200	20	5	88.889	7.46e-69
NJIJ01000064.1	49	69.4	37	0	0	100.000	1.05e-07
NJIJ01000064.1	49	69.4	37	0	0	100.000	1.05e-07
NJIJ01000066.1	49	272	200	20	5	88.889	7.46e-69
NJIJ01000066.1	49	272	200	20	5	88.889	7.46e-69
NJIJ01000066.1	49	69.4	37	0	0	100.000	1.05e-07
NJIJ01000066.1	49	69.4	37	0	0	100.000	1.05e-07
NJIJ01000069.1	49	272	200	20	5	88.889	7.46e-69
NJIJ01000069.1	49	69.4	37	0	0	100.000	1.05e-07
NJIJ01000071.1	49	272	200	20	5	88.889	7.46e-69
NJIJ01000071.1	49	272	200	20	5	88.889	7.46e-69
NJIJ01000071.1	49	99.0	65	2	3	92.857	1.34e-16
NJIJ01000071.1	49	69.4	37	0	0	100.000	1.05e-07
NJIJ01000071.1	49	69.4	37	0	0	100.000	1.05e-07
NJIJ01000071.1	49	69.4	37	0	0	100.000	1.05e-07
NJIJ01000073.1	49	272	200	20	5	88.889	7.46e-69
NJIJ01000073.1	49	272	200	20	5	88.889	7.46e-69
NJIJ01000073.1	49	244	197	20	10	86.784	1.63e-60
NJIJ01000073.1	49	69.4	37	0	0	100.000	1.05e-07
NJIJ01000073.1	49	69.4	37	0	0	100.000	1.05e-07
NJIJ01000073.1	49	65.8	35	0	0	100.000	1.36e-06
NJIJ01000074.1	49	272	200	20	5	88.889	7.46e-69
NJIJ01000074.1	49	272	200	20	5	88.889	7.46e-69
NJIJ01000074.1	49	69.4	37	0	0	100.000	1.05e-07
NJIJ01000074.1	49	69.4	37	0	0	100.000	1.05e-07
NJIJ01000075.1	49	272	200	20	5	88.889	7.46e-69
NJIJ01000075.1	49	272	200	20	5	88.889	7.46e-69
NJIJ01000075.1	49	272	200	20	5	88.889	7.46e-69
NJIJ01000075.1	49	272	200	20	5	88.889	7.46e-69
NJIJ01000075.1	49	69.4	37	0	0	100.000	1.05e-07
NJIJ01000075.1	49	69.4	37	0	0	100.000	1.05e-07
NJIJ01000075.1	49	69.4	37	0	0	100.000	1.05e-07
NJIJ01000075.1	49	69.4	37	0	0	100.000	1.05e-07
NJIJ01000085.1	49	272	200	20	5	88.889	7.46e-69
NJIJ01000085.1	49	69.4	37	0	0	100.000	1.05e-07
PPMA01000079.1	52	272	182	16	1	91.457	7.46e-69
PPMA01000079.1	52	71.3	38	0	0	100.000	2.92e-08
PPMA01000079.1	52	71.3	38	0	0	100.000	2.92e-08
PPSZ01001842.1	35	272	173	13	0	93.011	7.46e-69
PPKI01000113.1	53	272	181	13	3	91.878	7.46e-69
PPKI01000113.1	53	75.0	42	1	0	97.674	2.26e-09
PPKI01000113.1	53	71.3	38	0	0	100.000	2.92e-08
SWBN01000015.1	46	272	186	13	5	91.176	7.46e-69
SWBN01000015.1	46	71.3	38	0	0	100.000	2.92e-08
PPKS01000031.1	46	272	186	18	1	90.732	7.46e-69
PPKS01000031.1	46	71.3	38	0	0	100.000	2.92e-08
PPLW02000029.1	43	272	173	13	0	93.011	7.46e-69
PPLW02000029.1	43	71.3	38	0	0	100.000	2.92e-08
PPON02000133.1	51	272	205	24	4	87.983	7.46e-69
PPON02000133.1	51	69.4	37	0	0	100.000	1.05e-07
JAMPTR010000007.1	37	272	183	9	7	91.960	7.46e-69
PPKR01000012.1	44	272	179	16	0	91.795	7.46e-69
PPKR01000012.1	44	71.3	38	0	0	100.000	2.92e-08
HG793131.1	47	272	186	13	5	91.176	7.46e-69
HG793131.1	47	69.4	42	1	1	95.455	1.05e-07
QELA01000017.1	59	272	186	8	9	91.626	7.46e-69
QELA01000017.1	59	254	183	8	12	90.148	2.70e-63
QELA01000017.1	59	76.8	62	3	6	87.324	6.28e-10
QELA01000017.1	59	76.8	62	3	6	87.324	6.28e-10
QELA01000017.1	59	71.3	38	0	0	100.000	2.92e-08
QELA01000017.1	59	71.3	38	0	0	100.000	2.92e-08
WACN01000021.1	44	272	180	15	1	91.837	7.46e-69
WACN01000021.1	44	69.4	37	0	0	100.000	1.05e-07
NW_019172956.1	47	272	186	13	5	91.176	7.46e-69
NW_019172956.1	47	69.4	42	1	1	95.455	1.05e-07
PPML02000044.1	52	270	178	11	4	92.228	2.68e-68
PPML02000044.1	52	75.0	42	1	0	97.674	2.26e-09
PPML02000044.1	52	69.4	39	1	0	97.500	1.05e-07
LT598461.1	45	270	180	17	0	91.371	2.68e-68
LT598461.1	45	270	180	17	0	91.371	2.68e-68
LT598461.1	45	69.4	37	0	0	100.000	1.05e-07
LT598461.1	45	69.4	37	0	0	100.000	1.05e-07
CP048731.1	43	270	174	14	0	92.553	2.68e-68
CP048731.1	43	67.6	36	0	0	100.000	3.78e-07
PPMS02000047.1	42	270	173	11	2	93.011	2.68e-68
PPMS02000047.1	42	69.4	37	0	0	100.000	1.05e-07
UEGL01000028.1	50	270	203	16	10	88.646	2.68e-68
UEGL01000028.1	50	267	202	19	8	88.210	3.47e-67
UEGL01000028.1	50	263	167	10	2	93.296	4.49e-66
UEGL01000028.1	50	263	167	10	2	93.296	4.49e-66
UEGL01000028.1	50	69.4	37	0	0	100.000	1.05e-07
UEGL01000028.1	50	69.4	37	0	0	100.000	1.05e-07
UEGL01000028.1	50	69.4	37	0	0	100.000	1.05e-07
UEGL01000028.1	50	69.4	37	0	0	100.000	1.05e-07
NQMI01000137.1	37	270	182	9	7	91.919	2.68e-68
PPJZ01000145.1	46	270	185	17	2	90.686	2.68e-68
PPJZ01000145.1	46	69.4	37	0	0	100.000	1.05e-07
JANLBP010000028.1	45	270	182	13	4	91.457	2.68e-68
JANLBP010000028.1	45	69.4	37	0	0	100.000	1.05e-07
CR380958.2	45	270	182	14	3	91.457	2.68e-68
CR380958.2	45	69.4	37	0	0	100.000	1.05e-07
LT598453.1	45	270	180	17	0	91.371	2.68e-68
LT598453.1	45	270	180	17	0	91.371	2.68e-68
LT598453.1	45	69.4	37	0	0	100.000	1.05e-07
LT598453.1	45	69.4	37	0	0	100.000	1.05e-07
PPOP02000110.1	44	270	179	14	2	91.795	2.68e-68
PPOP02000110.1	44	69.4	37	0	0	100.000	1.05e-07
NC_006035.2	45	270	182	14	3	91.457	2.68e-68
NC_006035.2	45	69.4	37	0	0	100.000	1.05e-07
JAHDIT010000291.1	52	268	176	13	2	92.147	9.65e-68
JAHDIT010000291.1	52	75.0	42	1	0	97.674	2.26e-09
JAHDIT010000291.1	52	71.3	38	0	0	100.000	2.92e-08
JH792812.1	36	268	176	8	6	92.632	9.65e-68
JALPVH010000268.1	34	268	169	7	4	93.889	9.65e-68
JAAGWQ010000076.1	37	268	181	13	4	91.414	9.65e-68
WNXA01000010.1	34	268	169	7	4	93.889	9.65e-68
JAALXI010000067.1	37	268	181	13	4	91.414	9.65e-68
KE733585.1	36	268	176	8	6	92.632	9.65e-68
JALDND010000060.1	38	268	183	10	7	91.500	9.65e-68
JALDND010000056.1	38	268	183	10	7	91.500	9.65e-68
JALDND010000056.1	38	265	183	10	8	91.045	1.25e-66
JALDND010000056.1	38	156	100	4	3	93.458	7.84e-34
JALDND010000055.1	38	268	183	10	7	91.500	9.65e-68
JALDND010000055.1	38	268	183	10	7	91.500	9.65e-68
JALDND010000055.1	38	268	183	10	7	91.500	9.65e-68
JALDND010000007.1	38	268	183	10	7	91.500	9.65e-68
JALDND010000006.1	38	268	183	10	7	91.500	9.65e-68
JALDND010000006.1	38	268	183	10	7	91.500	9.65e-68
JAGMVH010000004.1	37	268	181	13	4	91.414	9.65e-68
JAGMVH010000004.1	37	268	181	13	4	91.414	9.65e-68
JAJTUP010000206.1	36	268	181	9	7	91.878	9.65e-68
JAGPXF010000020.1	37	268	181	13	4	91.414	9.65e-68
JAGPXF010000016.1	37	268	181	13	4	91.414	9.65e-68
JAAGWP010000136.1	37	268	181	13	4	91.414	9.65e-68
JAKZJT010000015.1	34	268	169	7	4	93.889	9.65e-68
JABFMN010000028.1	37	268	181	13	4	91.414	9.65e-68
JAMFTM010000368.1	34	268	171	8	4	93.443	9.65e-68
JAMFTM010000368.1	34	268	171	8	4	93.443	9.65e-68
JAMFTM010000367.1	34	268	171	8	4	93.443	9.65e-68
JAMFTM010000366.1	34	268	169	7	4	93.889	9.65e-68
JAMFTM010000365.1	34	268	169	7	4	93.889	9.65e-68
JAMFTM010000365.1	34	268	169	7	4	93.889	9.65e-68
JAMFTM010000364.1	34	268	169	7	4	93.889	9.65e-68
JAMFTM010000364.1	34	268	169	7	4	93.889	9.65e-68
JAMFTM010000363.1	34	268	169	7	4	93.889	9.65e-68
JAMFTM010000363.1	34	139	88	4	2	93.617	7.90e-29
JAMFTM010000362.1	34	268	169	7	4	93.889	9.65e-68
JAMFTM010000362.1	34	268	169	7	4	93.889	9.65e-68
JAMFTM010000188.1	34	268	171	8	4	93.443	9.65e-68
JAMFTM010000188.1	34	268	171	8	4	93.443	9.65e-68
JAMFTM010000188.1	34	268	171	8	4	93.443	9.65e-68
QBLK01000090.1	45	268	181	13	4	91.414	9.65e-68
QBLK01000090.1	45	69.4	37	0	0	100.000	1.05e-07
JACDXY010000007.1	34	268	169	7	4	93.889	9.65e-68
JACDXY010000014.1	34	268	169	7	4	93.889	9.65e-68
JAGFMC010000005.1	37	268	181	13	4	91.414	9.65e-68
JAGFMC010000005.1	37	268	181	13	4	91.414	9.65e-68
JAGFMC010000005.1	37	268	181	13	4	91.414	9.65e-68
JAGFMC010000005.1	37	268	181	13	4	91.414	9.65e-68
JAGFMC010000023.1	37	268	181	13	4	91.414	9.65e-68
JAGFMC010000023.1	37	268	181	13	4	91.414	9.65e-68
JAGFMC010000018.1	37	268	181	13	4	91.414	9.65e-68
JAGFMC010000018.1	37	268	181	13	4	91.414	9.65e-68
JAGFMC010000018.1	37	268	181	13	4	91.414	9.65e-68
JAGFMC010000018.1	37	268	181	13	4	91.414	9.65e-68
JAGFMC010000018.1	37	268	181	13	4	91.414	9.65e-68
JAGFMC010000018.1	37	268	181	13	4	91.414	9.65e-68
JAGFMC010000015.1	37	268	181	13	4	91.414	9.65e-68
JAGFMC010000015.1	37	268	181	13	4	91.414	9.65e-68
JAGFMC010000015.1	37	268	181	13	4	91.414	9.65e-68
JAGFMC010000015.1	37	268	181	13	4	91.414	9.65e-68
JAGFMC010000015.1	37	268	181	13	4	91.414	9.65e-68
JAGFMC010000015.1	37	268	181	13	4	91.414	9.65e-68
JAGFMC010000015.1	37	268	181	13	4	91.414	9.65e-68
JAGFMC010000015.1	37	268	181	13	4	91.414	9.65e-68
JAGFMC010000015.1	37	268	181	13	4	91.414	9.65e-68
JAGFMC010000015.1	37	268	181	13	4	91.414	9.65e-68
JAGFMC010000015.1	37	268	181	13	4	91.414	9.65e-68
JAGFMC010000015.1	37	268	181	13	4	91.414	9.65e-68
JAGFMC010000015.1	37	268	181	13	4	91.414	9.65e-68
JAGFMC010000015.1	37	268	181	13	4	91.414	9.65e-68
JAGFMC010000015.1	37	268	181	13	4	91.414	9.65e-68
JAGFMC010000015.1	37	268	181	13	4	91.414	9.65e-68
JAGFMC010000015.1	37	268	181	13	4	91.414	9.65e-68
JAGFMC010000015.1	37	268	181	13	4	91.414	9.65e-68
JAKJXM020000033.1	34	268	169	7	4	93.889	9.65e-68
JAKJXM020000033.1	34	268	169	7	4	93.889	9.65e-68
JAKJXM020000032.1	34	268	169	7	4	93.889	9.65e-68
JAKJXM020000032.1	34	268	169	7	4	93.889	9.65e-68
JAKJXM020000031.1	34	268	169	7	4	93.889	9.65e-68
JAKJXM020000031.1	34	268	169	7	4	93.889	9.65e-68
JAKJXM020000030.1	34	268	169	7	4	93.889	9.65e-68
JAKJXM020000030.1	34	235	164	7	9	91.111	9.79e-58
JAKJXM020000029.1	34	268	169	7	4	93.889	9.65e-68
JAKJXM020000029.1	34	268	169	7	4	93.889	9.65e-68
JAKJXM020000028.1	34	268	169	7	4	93.889	9.65e-68
JAKJXM020000028.1	34	268	169	7	4	93.889	9.65e-68
JAKJXM020000027.1	34	268	169	7	4	93.889	9.65e-68
JAKJXM020000027.1	34	268	169	7	4	93.889	9.65e-68
JAKJXM020000026.1	34	268	169	7	4	93.889	9.65e-68
JAKJXM020000026.1	34	268	169	7	4	93.889	9.65e-68
JAKJXM020000025.1	34	268	169	7	4	93.889	9.65e-68
JAKJXM020000025.1	34	268	169	7	4	93.889	9.65e-68
JAKJXM020000025.1	34	261	168	7	5	93.333	1.62e-65
JAKJXM020000024.1	34	268	169	7	4	93.889	9.65e-68
JAKJXM020000024.1	34	268	169	7	4	93.889	9.65e-68
JACTAD010000007.1	34	268	171	8	4	93.443	9.65e-68
JACTAD010000034.1	34	268	171	8	4	93.443	9.65e-68
JACAAM010000022.1	34	268	171	8	4	93.443	9.65e-68
JADAZS010000283.1	34	268	169	7	4	93.889	9.65e-68
JAHWGW010000019.1	34	268	169	7	4	93.889	9.65e-68
JABEEU010000010.1	37	268	181	13	4	91.414	9.65e-68
JADAZR010000156.1	34	268	169	7	4	93.889	9.65e-68
JANKOA010000009.1	38	268	183	10	7	91.500	9.65e-68
JANKOA010000009.1	38	268	183	10	7	91.500	9.65e-68
JANKOA010000009.1	38	268	183	10	7	91.500	9.65e-68
JANKOA010000006.1	38	268	183	10	7	91.500	9.65e-68
JANKOA010000006.1	38	268	183	10	7	91.500	9.65e-68
JUJX01000536.1	34	268	171	8	4	93.443	9.65e-68
PPLU02000035.1	52	268	182	17	1	91.000	9.65e-68
PPLU02000035.1	52	71.3	38	0	0	100.000	2.92e-08
PPLU02000035.1	52	67.6	36	0	0	100.000	3.78e-07
JAHMRZ010000026.1	37	268	181	13	4	91.414	9.65e-68
JAHMRZ010000026.1	37	268	181	13	4	91.414	9.65e-68
JAHMRZ010000026.1	37	268	181	13	4	91.414	9.65e-68
JAHMRZ010000026.1	37	268	181	13	4	91.414	9.65e-68
JAHMRZ010000026.1	37	268	181	13	4	91.414	9.65e-68
JAHMRZ010000026.1	37	268	181	13	4	91.414	9.65e-68
JAHMRZ010000010.1	37	268	181	13	4	91.414	9.65e-68
NW_025408566.1	34	268	169	7	4	93.889	9.65e-68
NW_025064852.1	34	268	171	8	4	93.443	9.65e-68
NW_025064879.1	34	268	171	8	4	93.443	9.65e-68
MQSX02000071.1	45	267	181	16	2	90.955	3.47e-67
MQSX02000071.1	45	69.4	37	0	0	100.000	1.05e-07
PPLS02000040.1	49	267	167	9	2	93.820	3.47e-67
PPLS02000040.1	49	73.1	41	1	0	97.619	8.12e-09
PPLS02000040.1	49	69.4	37	0	0	100.000	1.05e-07
JANBXE010000085.1	53	267	174	15	0	92.063	3.47e-67
JANBXE010000085.1	53	75.0	42	1	0	97.674	2.26e-09
JANBXE010000085.1	53	69.4	44	2	1	93.617	1.05e-07
JAJSPL010000211.1	37	267	184	11	7	91.089	3.47e-67
JAJSPL010000211.1	37	267	184	11	7	91.089	3.47e-67
JAJSPL010000211.1	37	267	184	11	7	91.089	3.47e-67
JAJSPL010000211.1	37	267	184	11	7	91.089	3.47e-67
JAJSPL010000210.1	37	267	184	11	7	91.089	3.47e-67
JAJSPL010000210.1	37	267	184	11	7	91.089	3.47e-67
JAJSPL010000210.1	37	267	184	11	7	91.089	3.47e-67
PPIW01000121.1	49	267	162	9	0	94.737	3.47e-67
PPIW01000121.1	49	75.0	47	2	1	94.000	2.26e-09
PPIW01000121.1	49	71.3	38	0	0	100.000	2.92e-08
JACBFG010000076.1	34	267	168	7	4	93.855	3.47e-67
LKEB01000301.1	35	267	172	9	4	92.973	3.47e-67
PPOJ02000117.1	42	267	172	9	4	92.973	3.47e-67
PPOJ02000117.1	42	69.4	37	0	0	100.000	1.05e-07
PPXN02000161.1	45	265	180	16	2	90.909	1.25e-66
PPXN02000161.1	45	69.4	37	0	0	100.000	1.05e-07
UEGL01000008.1	50	265	202	17	10	88.210	1.25e-66
UEGL01000008.1	50	263	167	10	2	93.296	4.49e-66
UEGL01000008.1	50	263	202	20	8	87.826	4.49e-66
UEGL01000008.1	50	263	167	10	2	93.296	4.49e-66
UEGL01000008.1	50	263	167	10	2	93.296	4.49e-66
UEGL01000008.1	50	69.4	37	0	0	100.000	1.05e-07
UEGL01000008.1	50	69.4	37	0	0	100.000	1.05e-07
UEGL01000008.1	50	69.4	37	0	0	100.000	1.05e-07
UEGL01000008.1	50	69.4	37	0	0	100.000	1.05e-07
UEGL01000008.1	50	69.4	37	0	0	100.000	1.05e-07
LKEA01000197.1	37	265	181	10	7	91.414	1.25e-66
PPNC01000139.1	47	265	158	6	1	95.758	1.25e-66
PPNC01000139.1	47	69.4	37	0	0	100.000	1.05e-07
PPNC01000139.1	47	67.6	43	2	1	93.478	3.78e-07
PPMA01000028.1	45	265	182	18	1	90.547	1.25e-66
PPMA01000028.1	45	67.6	36	0	0	100.000	3.78e-07
PPJD01000031.1	40	265	167	12	0	93.296	1.25e-66
PPJD01000031.1	40	58.4	31	0	0	100.000	2.27e-04
AE016820.4	45	265	180	16	2	90.909	1.25e-66
AE016820.4	45	265	180	16	2	90.909	1.25e-66
AE016820.4	45	265	180	16	2	90.909	1.25e-66
AE016820.4	45	265	180	16	2	90.909	1.25e-66
AE016820.4	45	265	180	16	2	90.909	1.25e-66
AE016820.4	45	265	180	16	2	90.909	1.25e-66
AE016820.4	45	265	180	16	2	90.909	1.25e-66
AE016820.4	45	265	180	16	2	90.909	1.25e-66
AE016820.4	45	265	180	16	2	90.909	1.25e-66
AE016820.4	45	265	180	16	2	90.909	1.25e-66
AE016820.4	45	265	180	16	2	90.909	1.25e-66
AE016820.4	45	265	180	16	2	90.909	1.25e-66
AE016820.4	45	265	180	16	2	90.909	1.25e-66
AE016820.4	45	265	180	16	2	90.909	1.25e-66
AE016820.4	45	265	180	16	2	90.909	1.25e-66
AE016820.4	45	265	180	16	2	90.909	1.25e-66
AE016820.4	45	265	180	16	2	90.909	1.25e-66
AE016820.4	45	265	180	16	2	90.909	1.25e-66
AE016820.4	45	265	180	16	2	90.909	1.25e-66
AE016820.4	45	265	180	16	2	90.909	1.25e-66
AE016820.4	45	265	180	16	2	90.909	1.25e-66
AE016820.4	45	265	180	16	2	90.909	1.25e-66
AE016820.4	45	265	180	16	2	90.909	1.25e-66
AE016820.4	45	265	180	16	2	90.909	1.25e-66
AE016820.4	45	265	180	16	2	90.909	1.25e-66
AE016820.4	45	265	180	16	2	90.909	1.25e-66
AE016820.4	45	265	180	16	2	90.909	1.25e-66
AE016820.4	45	265	180	16	2	90.909	1.25e-66
AE016820.4	45	265	180	16	2	90.909	1.25e-66
AE016820.4	45	265	180	16	2	90.909	1.25e-66
AE016820.4	45	265	180	16	2	90.909	1.25e-66
AE016820.4	45	265	180	16	2	90.909	1.25e-66
AE016820.4	45	265	180	16	2	90.909	1.25e-66
AE016820.4	45	265	180	16	2	90.909	1.25e-66
AE016820.4	45	265	180	16	2	90.909	1.25e-66
AE016820.4	45	265	180	16	2	90.909	1.25e-66
AE016820.4	45	265	180	16	2	90.909	1.25e-66
AE016820.4	45	265	180	16	2	90.909	1.25e-66
AE016820.4	45	265	180	16	2	90.909	1.25e-66
AE016820.4	45	69.4	37	0	0	100.000	1.05e-07
AE016820.4	45	69.4	37	0	0	100.000	1.05e-07
AE016820.4	45	69.4	37	0	0	100.000	1.05e-07
AE016820.4	45	69.4	37	0	0	100.000	1.05e-07
AE016820.4	45	69.4	37	0	0	100.000	1.05e-07
AE016820.4	45	69.4	37	0	0	100.000	1.05e-07
AE016820.4	45	69.4	37	0	0	100.000	1.05e-07
AE016820.4	45	69.4	37	0	0	100.000	1.05e-07
AE016820.4	45	69.4	37	0	0	100.000	1.05e-07
AE016820.4	45	69.4	37	0	0	100.000	1.05e-07
AE016820.4	45	69.4	37	0	0	100.000	1.05e-07
AE016820.4	45	69.4	37	0	0	100.000	1.05e-07
AE016820.4	45	69.4	37	0	0	100.000	1.05e-07
AE016820.4	45	69.4	37	0	0	100.000	1.05e-07
AE016820.4	45	69.4	37	0	0	100.000	1.05e-07
AE016820.4	45	69.4	37	0	0	100.000	1.05e-07
AE016820.4	45	69.4	37	0	0	100.000	1.05e-07
AE016820.4	45	69.4	37	0	0	100.000	1.05e-07
AE016820.4	45	69.4	37	0	0	100.000	1.05e-07
AE016820.4	45	69.4	37	0	0	100.000	1.05e-07
AE016820.4	45	69.4	37	0	0	100.000	1.05e-07
AE016820.4	45	69.4	37	0	0	100.000	1.05e-07
AE016820.4	45	69.4	37	0	0	100.000	1.05e-07
AE016820.4	45	69.4	37	0	0	100.000	1.05e-07
AE016820.4	45	69.4	37	0	0	100.000	1.05e-07
AE016820.4	45	69.4	37	0	0	100.000	1.05e-07
AE016820.4	45	69.4	37	0	0	100.000	1.05e-07
AE016820.4	45	69.4	37	0	0	100.000	1.05e-07
AE016820.4	45	69.4	37	0	0	100.000	1.05e-07
AE016820.4	45	69.4	37	0	0	100.000	1.05e-07
AE016820.4	45	69.4	37	0	0	100.000	1.05e-07
AE016820.4	45	69.4	37	0	0	100.000	1.05e-07
AE016820.4	45	69.4	37	0	0	100.000	1.05e-07
AE016820.4	45	69.4	37	0	0	100.000	1.05e-07
AE016820.4	45	69.4	37	0	0	100.000	1.05e-07
AE016820.4	45	69.4	37	0	0	100.000	1.05e-07
AE016820.4	45	69.4	37	0	0	100.000	1.05e-07
AE016820.4	45	69.4	37	0	0	100.000	1.05e-07
AE016820.4	45	69.4	37	0	0	100.000	1.05e-07
MU179926.1	37	265	180	11	6	91.371	1.25e-66
MU179926.1	37	259	180	11	7	90.909	5.81e-65
MU179926.1	37	259	180	11	7	90.909	5.81e-65
MU179926.1	37	259	180	11	7	90.909	5.81e-65
JAKUDP010000035.1	35	265	174	8	6	92.553	1.25e-66
JAKUDP010000035.1	35	265	174	8	6	92.553	1.25e-66
JAKUDP010000034.1	35	265	174	8	6	92.553	1.25e-66
JAKUDP010000034.1	35	265	174	8	6	92.553	1.25e-66
JAKUDP010000033.1	35	265	174	8	6	92.553	1.25e-66
JAKUDP010000033.1	35	265	174	8	6	92.553	1.25e-66
JAKUDP010000032.1	35	265	174	8	6	92.553	1.25e-66
JAKUDP010000032.1	35	265	174	8	6	92.553	1.25e-66
JAKUDP010000032.1	35	261	161	6	3	94.706	1.62e-65
JAKUDP010000031.1	35	265	174	8	6	92.553	1.25e-66
JAKUDP010000031.1	35	265	174	8	6	92.553	1.25e-66
JAKUDP010000031.1	35	265	174	8	6	92.553	1.25e-66
JAKUDP010000030.1	35	265	174	8	6	92.553	1.25e-66
JAKUDP010000030.1	35	265	174	8	6	92.553	1.25e-66
JAKUDP010000030.1	35	265	174	8	6	92.553	1.25e-66
JAKUDP010000029.1	35	265	174	8	6	92.553	1.25e-66
JAKUDP010000029.1	35	265	174	8	6	92.553	1.25e-66
JAKUDP010000029.1	35	265	174	8	6	92.553	1.25e-66
JAKUDP010000025.1	35	265	174	8	6	92.553	1.25e-66
JAKUDP010000025.1	35	265	174	8	6	92.553	1.25e-66
JAKUDP010000024.1	35	265	174	8	6	92.553	1.25e-66
JAKUDP010000024.1	35	265	174	8	6	92.553	1.25e-66
JAKUDP010000024.1	35	265	174	8	6	92.553	1.25e-66
JAKUDP010000024.1	35	265	174	8	6	92.553	1.25e-66
JAKUDP010000024.1	35	265	174	8	6	92.553	1.25e-66
JAKUDP010000023.1	35	265	174	8	6	92.553	1.25e-66
JAKUDP010000023.1	35	265	174	8	6	92.553	1.25e-66
PPKQ01000080.1	45	265	180	16	2	90.909	1.25e-66
PPKQ01000080.1	45	71.3	38	0	0	100.000	2.92e-08
PPMI02000096.1	54	265	184	18	2	90.196	1.25e-66
PPMI02000096.1	54	75.0	40	0	0	100.000	2.26e-09
PPMI02000096.1	54	73.1	39	0	0	100.000	8.12e-09
PPLP01000043.1	51	265	174	13	2	92.063	1.25e-66
PPLP01000043.1	51	71.3	41	0	1	97.619	2.92e-08
PPLP01000043.1	51	69.4	37	0	0	100.000	1.05e-07
JADMLE010000004.1	37	265	181	10	7	91.414	1.25e-66
JADMLE010000014.1	37	265	181	10	7	91.414	1.25e-66
PPMU02000064.1	53	265	183	15	4	90.594	1.25e-66
PPMU02000064.1	53	73.1	41	1	0	97.619	8.12e-09
PPMU02000064.1	53	69.4	37	0	0	100.000	1.05e-07
JALQBC010000107.1	37	265	181	10	7	91.414	1.25e-66
NC_005788.4	45	265	180	16	2	90.909	1.25e-66
NC_005788.4	45	265	180	16	2	90.909	1.25e-66
NC_005788.4	45	265	180	16	2	90.909	1.25e-66
NC_005788.4	45	265	180	16	2	90.909	1.25e-66
NC_005788.4	45	265	180	16	2	90.909	1.25e-66
NC_005788.4	45	265	180	16	2	90.909	1.25e-66
NC_005788.4	45	265	180	16	2	90.909	1.25e-66
NC_005788.4	45	265	180	16	2	90.909	1.25e-66
NC_005788.4	45	265	180	16	2	90.909	1.25e-66
NC_005788.4	45	265	180	16	2	90.909	1.25e-66
NC_005788.4	45	265	180	16	2	90.909	1.25e-66
NC_005788.4	45	265	180	16	2	90.909	1.25e-66
NC_005788.4	45	265	180	16	2	90.909	1.25e-66
NC_005788.4	45	265	180	16	2	90.909	1.25e-66
NC_005788.4	45	265	180	16	2	90.909	1.25e-66
NC_005788.4	45	265	180	16	2	90.909	1.25e-66
NC_005788.4	45	265	180	16	2	90.909	1.25e-66
NC_005788.4	45	265	180	16	2	90.909	1.25e-66
NC_005788.4	45	265	180	16	2	90.909	1.25e-66
NC_005788.4	45	265	180	16	2	90.909	1.25e-66
NC_005788.4	45	265	180	16	2	90.909	1.25e-66
NC_005788.4	45	265	180	16	2	90.909	1.25e-66
NC_005788.4	45	265	180	16	2	90.909	1.25e-66
NC_005788.4	45	265	180	16	2	90.909	1.25e-66
NC_005788.4	45	265	180	16	2	90.909	1.25e-66
NC_005788.4	45	265	180	16	2	90.909	1.25e-66
NC_005788.4	45	265	180	16	2	90.909	1.25e-66
NC_005788.4	45	265	180	16	2	90.909	1.25e-66
NC_005788.4	45	265	180	16	2	90.909	1.25e-66
NC_005788.4	45	265	180	16	2	90.909	1.25e-66
NC_005788.4	45	265	180	16	2	90.909	1.25e-66
NC_005788.4	45	265	180	16	2	90.909	1.25e-66
NC_005788.4	45	265	180	16	2	90.909	1.25e-66
NC_005788.4	45	265	180	16	2	90.909	1.25e-66
NC_005788.4	45	265	180	16	2	90.909	1.25e-66
NC_005788.4	45	265	180	16	2	90.909	1.25e-66
NC_005788.4	45	265	180	16	2	90.909	1.25e-66
NC_005788.4	45	265	180	16	2	90.909	1.25e-66
NC_005788.4	45	265	180	16	2	90.909	1.25e-66
NC_005788.4	45	69.4	37	0	0	100.000	1.05e-07
NC_005788.4	45	69.4	37	0	0	100.000	1.05e-07
NC_005788.4	45	69.4	37	0	0	100.000	1.05e-07
NC_005788.4	45	69.4	37	0	0	100.000	1.05e-07
NC_005788.4	45	69.4	37	0	0	100.000	1.05e-07
NC_005788.4	45	69.4	37	0	0	100.000	1.05e-07
NC_005788.4	45	69.4	37	0	0	100.000	1.05e-07
NC_005788.4	45	69.4	37	0	0	100.000	1.05e-07
NC_005788.4	45	69.4	37	0	0	100.000	1.05e-07
NC_005788.4	45	69.4	37	0	0	100.000	1.05e-07
NC_005788.4	45	69.4	37	0	0	100.000	1.05e-07
NC_005788.4	45	69.4	37	0	0	100.000	1.05e-07
NC_005788.4	45	69.4	37	0	0	100.000	1.05e-07
NC_005788.4	45	69.4	37	0	0	100.000	1.05e-07
NC_005788.4	45	69.4	37	0	0	100.000	1.05e-07
NC_005788.4	45	69.4	37	0	0	100.000	1.05e-07
NC_005788.4	45	69.4	37	0	0	100.000	1.05e-07
NC_005788.4	45	69.4	37	0	0	100.000	1.05e-07
NC_005788.4	45	69.4	37	0	0	100.000	1.05e-07
NC_005788.4	45	69.4	37	0	0	100.000	1.05e-07
NC_005788.4	45	69.4	37	0	0	100.000	1.05e-07
NC_005788.4	45	69.4	37	0	0	100.000	1.05e-07
NC_005788.4	45	69.4	37	0	0	100.000	1.05e-07
NC_005788.4	45	69.4	37	0	0	100.000	1.05e-07
NC_005788.4	45	69.4	37	0	0	100.000	1.05e-07
NC_005788.4	45	69.4	37	0	0	100.000	1.05e-07
NC_005788.4	45	69.4	37	0	0	100.000	1.05e-07
NC_005788.4	45	69.4	37	0	0	100.000	1.05e-07
NC_005788.4	45	69.4	37	0	0	100.000	1.05e-07
NC_005788.4	45	69.4	37	0	0	100.000	1.05e-07
NC_005788.4	45	69.4	37	0	0	100.000	1.05e-07
NC_005788.4	45	69.4	37	0	0	100.000	1.05e-07
NC_005788.4	45	69.4	37	0	0	100.000	1.05e-07
NC_005788.4	45	69.4	37	0	0	100.000	1.05e-07
NC_005788.4	45	69.4	37	0	0	100.000	1.05e-07
NC_005788.4	45	69.4	37	0	0	100.000	1.05e-07
NC_005788.4	45	69.4	37	0	0	100.000	1.05e-07
NC_005788.4	45	69.4	37	0	0	100.000	1.05e-07
NC_005788.4	45	69.4	37	0	0	100.000	1.05e-07
OVGK01000075.1	41	263	167	10	2	93.296	4.49e-66
OVGK01000075.1	41	69.4	37	0	0	100.000	1.05e-07
JAAFKN010000961.1	38	263	183	13	6	90.594	4.49e-66
NJIJ01000043.1	49	263	199	21	6	88.053	4.49e-66
NJIJ01000043.1	49	69.4	37	0	0	100.000	1.05e-07
CP019500.1	41	263	167	10	2	93.296	4.49e-66
CP019500.1	41	69.4	37	0	0	100.000	1.05e-07
CP019493.1	41	263	167	10	2	93.296	4.49e-66
CP019493.1	41	69.4	37	0	0	100.000	1.05e-07
CP019493.1	41	69.4	37	0	0	100.000	1.05e-07
HE806320.1	49	263	159	7	1	95.210	4.49e-66
HE806320.1	49	82.4	51	2	1	94.444	1.35e-11
HE806320.1	49	69.4	37	0	0	100.000	1.05e-07
HE806319.1	49	263	159	7	1	95.210	4.49e-66
HE806319.1	49	82.4	51	2	1	94.444	1.35e-11
HE806319.1	49	69.4	37	0	0	100.000	1.05e-07
JAEUBG010005620.1	49	263	160	9	0	94.675	4.49e-66
JAEUBG010005620.1	49	80.5	48	1	1	96.000	4.85e-11
JAEUBG010005620.1	49	67.6	36	0	0	100.000	3.78e-07
JAGKQA010000597.1	39	263	189	16	6	89.573	4.49e-66
CP059251.1	41	263	167	10	2	93.296	4.49e-66
CP059251.1	41	263	167	10	2	93.296	4.49e-66
CP059251.1	41	69.4	37	0	0	100.000	1.05e-07
CP059251.1	41	69.4	37	0	0	100.000	1.05e-07
LOEO01000224.1	43	263	173	8	6	92.513	4.49e-66
LOEO01000224.1	43	76.8	41	0	0	100.000	6.28e-10
GL988029.1	38	263	183	13	6	90.594	4.49e-66
PELF01000008.1	38	263	182	15	4	90.547	4.49e-66
PELF01000008.1	38	257	182	15	5	90.099	2.09e-64
PELF01000008.1	38	252	180	17	4	89.552	9.72e-63
PELF01000029.1	38	263	182	15	4	90.547	4.49e-66
PELF01000029.1	38	257	182	15	5	90.099	2.09e-64
PELF01000029.1	38	257	182	15	5	90.099	2.09e-64
PELF01000029.1	38	252	181	15	6	89.604	9.72e-63
PELF01000028.1	38	263	182	15	4	90.547	4.49e-66
PELF01000028.1	38	257	182	15	5	90.099	2.09e-64
PELF01000028.1	38	257	182	15	5	90.099	2.09e-64
PELF01000028.1	38	257	182	15	5	90.099	2.09e-64
PELF01000028.1	38	257	182	15	5	90.099	2.09e-64
PELF01000028.1	38	257	182	15	5	90.099	2.09e-64
PELF01000026.1	38	263	180	14	4	90.909	4.49e-66
PELF01000026.1	38	263	182	15	4	90.547	4.49e-66
PELF01000026.1	38	257	180	14	5	90.452	2.09e-64
PELF01000026.1	38	257	180	14	5	90.452	2.09e-64
PELF01000026.1	38	257	180	14	5	90.452	2.09e-64
PELF01000026.1	38	257	180	14	5	90.452	2.09e-64
PELF01000026.1	38	257	180	14	5	90.452	2.09e-64
CP059272.1	41	263	167	10	2	93.296	4.49e-66
CP059272.1	41	263	167	10	2	93.296	4.49e-66
CP059272.1	41	69.4	37	0	0	100.000	1.05e-07
CP059272.1	41	69.4	37	0	0	100.000	1.05e-07
DS480380.1	42	263	170	10	3	92.896	4.49e-66
DS480380.1	42	69.4	37	0	0	100.000	1.05e-07
DS480545.1	42	263	170	10	3	92.896	4.49e-66
DS480545.1	42	69.4	37	0	0	100.000	1.05e-07
DS480601.1	42	263	170	10	3	92.896	4.49e-66
DS480601.1	42	69.4	37	0	0	100.000	1.05e-07
CP014503.1	45	263	179	16	2	90.863	4.49e-66
CP014503.1	45	263	179	16	2	90.863	4.49e-66
CP014503.1	45	263	179	16	2	90.863	4.49e-66
CP014503.1	45	263	179	16	2	90.863	4.49e-66
CP014503.1	45	263	179	16	2	90.863	4.49e-66
CP014503.1	45	263	179	16	2	90.863	4.49e-66
CP014503.1	45	257	178	17	2	90.355	2.09e-64
CP014503.1	45	252	179	19	2	89.500	9.72e-63
CP014503.1	45	69.4	37	0	0	100.000	1.05e-07
CP014503.1	45	69.4	37	0	0	100.000	1.05e-07
CP014503.1	45	69.4	37	0	0	100.000	1.05e-07
CP014503.1	45	69.4	37	0	0	100.000	1.05e-07
CP014503.1	45	69.4	37	0	0	100.000	1.05e-07
CP014503.1	45	69.4	37	0	0	100.000	1.05e-07
CP014503.1	45	69.4	37	0	0	100.000	1.05e-07
CP014503.1	45	69.4	37	0	0	100.000	1.05e-07
CP063407.1	45	263	182	10	8	91.000	4.49e-66
CP063407.1	45	263	181	12	6	90.955	4.49e-66
CP063407.1	45	69.4	37	0	0	100.000	1.05e-07
PPKA01000099.1	45	263	180	14	4	90.909	4.49e-66
PPKA01000099.1	45	69.4	37	0	0	100.000	1.05e-07
CAKNUP010000036.1	42	263	171	12	2	92.432	4.49e-66
CAKNUP010000036.1	42	69.4	37	0	0	100.000	1.05e-07
JAMAIE010000059.1	50	263	167	11	1	93.296	4.49e-66
JAMAIE010000059.1	50	75.0	43	0	1	97.727	2.26e-09
JAMAIE010000059.1	50	71.3	38	0	0	100.000	2.92e-08
NW_001834692.1	42	263	170	10	3	92.896	4.49e-66
NW_001834692.1	42	69.4	37	0	0	100.000	1.05e-07
NW_001834527.1	42	263	170	10	3	92.896	4.49e-66
NW_001834527.1	42	69.4	37	0	0	100.000	1.05e-07
NW_001834471.1	42	263	170	10	3	92.896	4.49e-66
NW_001834471.1	42	69.4	37	0	0	100.000	1.05e-07
NW_006383020.1	38	263	183	13	6	90.594	4.49e-66
NC_050732.1	41	263	167	10	2	93.296	4.49e-66
NC_050732.1	41	263	167	10	2	93.296	4.49e-66
NC_050732.1	41	69.4	37	0	0	100.000	1.05e-07
NC_050732.1	41	69.4	37	0	0	100.000	1.05e-07
NC_031674.1	45	263	179	16	2	90.863	4.49e-66
NC_031674.1	45	263	179	16	2	90.863	4.49e-66
NC_031674.1	45	263	179	16	2	90.863	4.49e-66
NC_031674.1	45	263	179	16	2	90.863	4.49e-66
NC_031674.1	45	263	179	16	2	90.863	4.49e-66
NC_031674.1	45	263	179	16	2	90.863	4.49e-66
NC_031674.1	45	257	178	17	2	90.355	2.09e-64
NC_031674.1	45	252	179	19	2	89.500	9.72e-63
NC_031674.1	45	69.4	37	0	0	100.000	1.05e-07
NC_031674.1	45	69.4	37	0	0	100.000	1.05e-07
NC_031674.1	45	69.4	37	0	0	100.000	1.05e-07
NC_031674.1	45	69.4	37	0	0	100.000	1.05e-07
NC_031674.1	45	69.4	37	0	0	100.000	1.05e-07
NC_031674.1	45	69.4	37	0	0	100.000	1.05e-07
NC_031674.1	45	69.4	37	0	0	100.000	1.05e-07
NC_031674.1	45	69.4	37	0	0	100.000	1.05e-07
NC_020189.1	49	263	159	7	1	95.210	4.49e-66
NC_020189.1	49	82.4	51	2	1	94.444	1.35e-11
NC_020189.1	49	69.4	37	0	0	100.000	1.05e-07
NC_020188.1	49	263	159	7	1	95.210	4.49e-66
NC_020188.1	49	82.4	51	2	1	94.444	1.35e-11
NC_020188.1	49	69.4	37	0	0	100.000	1.05e-07
PPXM02000005.1	44	261	176	15	2	91.192	1.62e-65
PPXM02000005.1	44	76.8	41	0	0	100.000	6.28e-10
VCMR01000023.1	36	261	179	10	7	91.327	1.62e-65
JAIWYV020000017.1	39	261	160	7	2	94.675	1.62e-65
JAIWYV020000017.1	39	261	160	7	2	94.675	1.62e-65
JAIWYV020000017.1	39	69.4	37	0	0	100.000	1.05e-07
JAIWYV020000017.1	39	69.4	37	0	0	100.000	1.05e-07
JAIWYV020000005.1	39	261	160	7	2	94.675	1.62e-65
JAIWYV020000005.1	39	69.4	37	0	0	100.000	1.05e-07
PPMT01000013.1	42	261	171	10	4	92.432	1.62e-65
PPMT01000013.1	42	261	171	10	4	92.432	1.62e-65
PPMT01000013.1	42	69.4	37	0	0	100.000	1.05e-07
PPMT01000013.1	42	69.4	37	0	0	100.000	1.05e-07
PUHR01000350.1	41	261	166	10	2	93.258	1.62e-65
PUHR01000350.1	41	69.4	37	0	0	100.000	1.05e-07
JALAIC010001235.1	43	261	175	12	4	91.623	1.62e-65
JALAIC010001235.1	43	71.3	38	0	0	100.000	2.92e-08
PPLE01000052.1	47	261	159	9	0	94.643	1.62e-65
PPLE01000052.1	47	73.1	41	1	0	97.619	8.12e-09
PPLE01000052.1	47	69.4	37	0	0	100.000	1.05e-07
PPLY01000082.1	49	261	164	10	1	93.714	1.62e-65
PPLY01000082.1	49	73.1	41	1	0	97.619	8.12e-09
PPLY01000082.1	49	71.3	38	0	0	100.000	2.92e-08
FXLY01000006.1	39	261	160	7	2	94.675	1.62e-65
FXLY01000006.1	39	261	160	7	2	94.675	1.62e-65
FXLY01000006.1	39	69.4	37	0	0	100.000	1.05e-07
FXLY01000006.1	39	69.4	37	0	0	100.000	1.05e-07
QYAI01000291.1	37	261	156	5	2	95.706	1.62e-65
QYAI01000291.1	37	58.4	31	0	0	100.000	2.27e-04
JAKLMC010000093.1	43	261	175	12	4	91.623	1.62e-65
JAKLMC010000093.1	43	71.3	38	0	0	100.000	2.92e-08
NMUC01000194.1	44	261	175	12	4	91.623	1.62e-65
NMUC01000194.1	44	71.3	42	2	0	95.455	2.92e-08
VCMQ01000060.1	36	261	179	10	7	91.327	1.62e-65
CAEFZW010000005.1	39	261	160	7	2	94.675	1.62e-65
CAEFZW010000005.1	39	261	160	7	2	94.675	1.62e-65
CAEFZW010000005.1	39	69.4	37	0	0	100.000	1.05e-07
CAEFZW010000005.1	39	69.4	37	0	0	100.000	1.05e-07
JAFIIU010000017.1	47	261	187	18	4	89.474	1.62e-65
JAFIIU010000017.1	47	71.3	38	0	0	100.000	2.92e-08
CAKOGT010000019.1	39	261	160	7	2	94.675	1.62e-65
CAKOGT010000019.1	39	261	160	7	2	94.675	1.62e-65
CAKOGT010000019.1	39	261	160	7	2	94.675	1.62e-65
CAKOGT010000019.1	39	69.4	37	0	0	100.000	1.05e-07
CAKOGT010000019.1	39	69.4	37	0	0	100.000	1.05e-07
CAKOGT010000019.1	39	69.4	37	0	0	100.000	1.05e-07
NW_024545242.1	39	261	160	7	2	94.675	1.62e-65
NW_024545242.1	39	261	160	7	2	94.675	1.62e-65
NW_024545242.1	39	69.4	37	0	0	100.000	1.05e-07
NW_024545242.1	39	69.4	37	0	0	100.000	1.05e-07
CP006026.1	45	259	178	19	0	90.355	5.81e-65
CP006026.1	45	69.4	37	0	0	100.000	1.05e-07
NJIJ01000044.1	49	259	198	20	7	88.000	5.81e-65
NJIJ01000044.1	49	69.4	37	0	0	100.000	1.05e-07
WCAA01000217.1	43	259	177	11	6	91.237	5.81e-65
WCAA01000217.1	43	69.4	37	0	0	100.000	1.05e-07
LLKJ01000156.1	43	259	177	11	6	91.237	5.81e-65
LLKJ01000156.1	43	71.3	38	0	0	100.000	2.92e-08
JAEQMF010000013.1	37	259	180	11	7	90.909	5.81e-65
JALEAA010000325.1	42	259	177	11	6	91.237	5.81e-65
JALEAA010000325.1	42	58.4	31	0	0	100.000	2.27e-04
QLPI01022481.1	43	259	177	11	6	91.237	5.81e-65
QLPI01022481.1	43	69.4	37	0	0	100.000	1.05e-07
JAHTMY010000026.1	37	259	179	13	5	90.863	5.81e-65
JAHTMY010000039.1	37	259	179	13	5	90.863	5.81e-65
JAHTMY010000039.1	37	259	179	13	5	90.863	5.81e-65
JAHTMY010000040.1	37	259	179	12	6	90.863	5.81e-65
JAHTMY010000040.1	37	259	179	13	5	90.863	5.81e-65
JAHTMY010000041.1	37	259	179	13	5	90.863	5.81e-65
JAHTMY010000041.1	37	259	179	13	5	90.863	5.81e-65
JAHTMY010000037.1	37	259	179	13	5	90.863	5.81e-65
JAHTMY010000037.1	37	259	179	13	5	90.863	5.81e-65
JAHTMY010000018.1	37	259	179	13	5	90.863	5.81e-65
JAHTMY010000018.1	37	259	179	13	5	90.863	5.81e-65
JAHTMY010000018.1	37	259	179	13	5	90.863	5.81e-65
JAHTMY010000018.1	37	259	179	13	5	90.863	5.81e-65
JAHTMY010000018.1	37	259	179	13	5	90.863	5.81e-65
JAHTMY010000018.1	37	254	178	14	5	90.355	2.70e-63
JAHTMY010000022.1	37	259	179	13	5	90.863	5.81e-65
JAHTMY010000038.1	37	259	179	13	5	90.863	5.81e-65
JAHTMY010000038.1	37	259	179	13	5	90.863	5.81e-65
JAHTMY010000038.1	37	250	176	13	6	90.256	3.50e-62
LNTN01001233.1	37	259	179	13	5	90.863	5.81e-65
JAFHAQ020000021.1	48	259	190	21	3	88.785	5.81e-65
JAFHAQ020000021.1	48	259	190	21	3	88.785	5.81e-65
JAFHAQ020000021.1	48	259	190	21	3	88.785	5.81e-65
JAFHAQ020000021.1	48	259	190	21	3	88.785	5.81e-65
JAFHAQ020000021.1	48	259	190	21	3	88.785	5.81e-65
JAFHAQ020000021.1	48	259	190	21	3	88.785	5.81e-65
JAFHAQ020000021.1	48	259	183	19	2	89.706	5.81e-65
JAFHAQ020000021.1	48	69.4	37	0	0	100.000	1.05e-07
JAFHAQ020000021.1	48	69.4	37	0	0	100.000	1.05e-07
JAFHAQ020000021.1	48	69.4	37	0	0	100.000	1.05e-07
JAFHAQ020000021.1	48	69.4	37	0	0	100.000	1.05e-07
JAFHAQ020000021.1	48	69.4	37	0	0	100.000	1.05e-07
JAFHAQ020000021.1	48	69.4	37	0	0	100.000	1.05e-07
JAFHAQ020000021.1	48	69.4	37	0	0	100.000	1.05e-07
JAGMUU010000097.1	37	259	180	15	4	90.452	5.81e-65
JAGMUU010000097.1	37	259	180	15	4	90.452	5.81e-65
PPOK01000135.1	50	259	201	24	5	87.391	5.81e-65
PPOK01000135.1	50	69.4	37	0	0	100.000	1.05e-07
JAKZLQ010000155.1	46	259	183	19	2	89.706	5.81e-65
JAKZLQ010000155.1	46	69.4	37	0	0	100.000	1.05e-07
JAKZLQ010000113.1	46	259	183	19	2	89.706	5.81e-65
JAKZLQ010000113.1	46	69.4	37	0	0	100.000	1.05e-07
JADDTR010000012.1	43	259	177	11	6	91.237	5.81e-65
JADDTR010000012.1	43	63.9	36	1	0	97.297	4.89e-06
LT598468.1	55	259	175	15	2	91.146	5.81e-65
LT598468.1	55	259	175	15	2	91.146	5.81e-65
LT598468.1	55	80.5	50	1	2	94.340	4.85e-11
LT598468.1	55	80.5	50	1	2	94.340	4.85e-11
LT598468.1	55	71.3	42	2	0	95.455	2.92e-08
LT598468.1	55	71.3	42	2	0	95.455	2.92e-08
PPNZ02000254.1	47	257	178	17	2	90.355	2.09e-64
PPNZ02000254.1	47	71.3	45	2	1	93.750	2.92e-08
VNFM01000030.1	42	257	165	8	4	93.220	2.09e-64
VNFM01000030.1	42	252	164	10	3	92.655	9.72e-63
VNFM01000030.1	42	71.3	42	2	0	95.455	2.92e-08
VNFM01000030.1	42	71.3	42	2	0	95.455	2.92e-08
JAAVTZ010000151.1	37	257	179	15	4	90.404	2.09e-64
CM008060.1	39	257	186	17	5	89.423	2.09e-64
JABCKB010000044.1	37	257	179	15	4	90.404	2.09e-64
JAASAY010000001.1	37	257	179	15	4	90.404	2.09e-64
JABFFL010000030.1	37	257	179	15	4	90.404	2.09e-64
CP048993.1	49	257	166	11	2	92.737	2.09e-64
CP048993.1	49	255	161	4	6	94.152	7.51e-64
CP048993.1	49	255	161	5	5	94.152	7.51e-64
CP048993.1	49	255	161	4	6	94.152	7.51e-64
CP048993.1	49	252	160	8	3	93.567	9.72e-63
CP048993.1	49	246	165	7	7	92.179	4.52e-61
CP048993.1	49	237	194	19	11	86.607	2.72e-58
CP048993.1	49	231	157	6	8	91.813	1.27e-56
CP048993.1	49	220	161	6	12	89.944	2.74e-53
CP048993.1	49	215	154	5	11	90.588	1.28e-51
CP048993.1	49	196	157	8	14	87.709	4.62e-46
CP048993.1	49	69.4	37	0	0	100.000	1.05e-07
CP048993.1	49	69.4	37	0	0	100.000	1.05e-07
CP048993.1	49	69.4	37	0	0	100.000	1.05e-07
CP048993.1	49	69.4	37	0	0	100.000	1.05e-07
CP048993.1	49	69.4	37	0	0	100.000	1.05e-07
CP048993.1	49	69.4	37	0	0	100.000	1.05e-07
CP048993.1	49	69.4	37	0	0	100.000	1.05e-07
CP048993.1	49	69.4	37	0	0	100.000	1.05e-07
CP048993.1	49	69.4	37	0	0	100.000	1.05e-07
CP048993.1	49	60.2	32	0	0	100.000	6.32e-05
PPIC01000081.1	51	257	171	16	0	91.444	2.09e-64
PPIC01000081.1	51	78.7	44	1	0	97.778	1.75e-10
PPIC01000081.1	51	67.6	36	0	0	100.000	3.78e-07
PELF01000048.1	38	257	182	15	5	90.099	2.09e-64
PELF01000045.1	38	257	182	15	5	90.099	2.09e-64
PELF01000044.1	38	257	182	15	5	90.099	2.09e-64
PELF01000043.1	38	257	182	15	5	90.099	2.09e-64
PELF01000041.1	38	257	182	15	5	90.099	2.09e-64
PELF01000039.1	37	257	180	14	5	90.452	2.09e-64
PELF01000039.1	37	257	180	14	5	90.452	2.09e-64
PELF01000038.1	37	257	180	14	5	90.452	2.09e-64
PELF01000038.1	37	257	180	14	5	90.452	2.09e-64
PELF01000035.1	38	257	182	15	5	90.099	2.09e-64
PELF01000035.1	38	257	182	15	5	90.099	2.09e-64
PELF01000030.1	38	257	180	14	5	90.452	2.09e-64
PELF01000030.1	38	257	182	15	5	90.099	2.09e-64
PELF01000030.1	38	257	180	14	5	90.452	2.09e-64
PELF01000030.1	38	257	180	14	5	90.452	2.09e-64
PELF01000027.1	38	257	182	15	5	90.099	2.09e-64
PELF01000027.1	38	257	180	14	5	90.452	2.09e-64
PELF01000027.1	38	257	180	14	5	90.452	2.09e-64
PELF01000027.1	38	257	180	14	5	90.452	2.09e-64
PELF01000027.1	38	257	180	14	5	90.452	2.09e-64
PELF01000027.1	38	257	180	14	5	90.452	2.09e-64
PELF01000027.1	38	257	180	14	5	90.452	2.09e-64
CAJVOY010000016.1	41	257	167	9	4	92.778	2.09e-64
CAJVOY010000016.1	41	71.3	38	0	0	100.000	2.92e-08
PPLB01008366.1	32	257	160	9	1	94.118	2.09e-64
JAJJWM010000088.1	37	257	180	14	5	90.452	2.09e-64
CAPT01000119.1	39	257	160	8	2	94.118	2.09e-64
CAPT01000119.1	39	69.4	37	0	0	100.000	1.05e-07
CP058611.1	44	257	179	16	3	90.404	2.09e-64
CP058611.1	44	69.4	37	0	0	100.000	1.05e-07
CP058607.1	43	257	175	14	3	91.146	2.09e-64
CP058607.1	43	257	175	14	3	91.146	2.09e-64
CP058607.1	43	257	175	14	3	91.146	2.09e-64
CP058607.1	43	257	175	14	3	91.146	2.09e-64
CP058607.1	43	257	175	13	4	91.146	2.09e-64
CP058607.1	43	69.4	37	0	0	100.000	1.05e-07
CP058607.1	43	69.4	37	0	0	100.000	1.05e-07
CP058607.1	43	69.4	37	0	0	100.000	1.05e-07
CP058607.1	43	69.4	37	0	0	100.000	1.05e-07
CP058607.1	43	69.4	37	0	0	100.000	1.05e-07
PPJY02000051.1	45	257	177	15	3	90.769	2.09e-64
PPJY02000051.1	45	76.8	41	0	0	100.000	6.28e-10
JAIFKG010000789.1	43	257	172	9	6	91.979	2.09e-64
JAIFKG010000789.1	43	76.8	41	0	0	100.000	6.28e-10
CM034489.1	41	257	166	11	2	92.737	2.09e-64
CM034489.1	41	257	161	7	3	94.152	2.09e-64
CM034489.1	41	254	160	9	2	93.567	2.70e-63
CM034489.1	41	254	160	9	2	93.567	2.70e-63
CM034489.1	41	254	160	9	2	93.567	2.70e-63
CM034489.1	41	254	160	9	2	93.567	2.70e-63
CM034489.1	41	254	160	9	2	93.567	2.70e-63
CM034489.1	41	254	160	9	2	93.567	2.70e-63
CM034489.1	41	241	158	9	4	92.398	2.10e-59
CM034489.1	41	69.4	37	0	0	100.000	1.05e-07
CM034489.1	41	69.4	37	0	0	100.000	1.05e-07
CM034489.1	41	69.4	37	0	0	100.000	1.05e-07
CM034489.1	41	69.4	37	0	0	100.000	1.05e-07
CM034489.1	41	69.4	37	0	0	100.000	1.05e-07
CM034489.1	41	69.4	37	0	0	100.000	1.05e-07
CM034489.1	41	69.4	37	0	0	100.000	1.05e-07
CM034489.1	41	69.4	37	0	0	100.000	1.05e-07
CM034489.1	41	69.4	37	0	0	100.000	1.05e-07
JAJTCY010000044.1	37	257	180	14	5	90.452	2.09e-64
JAJTCY010000044.1	37	121	78	5	1	92.857	2.86e-23
NC_050726.1	44	257	179	16	3	90.404	2.09e-64
NC_050726.1	44	69.4	37	0	0	100.000	1.05e-07
NC_050722.1	43	257	175	14	3	91.146	2.09e-64
NC_050722.1	43	257	175	14	3	91.146	2.09e-64
NC_050722.1	43	257	175	14	3	91.146	2.09e-64
NC_050722.1	43	257	175	14	3	91.146	2.09e-64
NC_050722.1	43	257	175	13	4	91.146	2.09e-64
NC_050722.1	43	69.4	37	0	0	100.000	1.05e-07
NC_050722.1	43	69.4	37	0	0	100.000	1.05e-07
NC_050722.1	43	69.4	37	0	0	100.000	1.05e-07
NC_050722.1	43	69.4	37	0	0	100.000	1.05e-07
NC_050722.1	43	69.4	37	0	0	100.000	1.05e-07
NC_035795.1	39	257	186	17	5	89.423	2.09e-64
VNFM01000023.1	33	255	165	7	5	93.220	7.51e-64
VNFM01000023.1	33	244	162	11	3	92.045	1.63e-60
PPMK02000045.1	52	255	173	15	2	91.053	7.51e-64
PPMK02000045.1	52	76.8	43	1	0	97.727	6.28e-10
PPMK02000045.1	52	73.1	39	0	0	100.000	8.12e-09
JAFJYH010000620.1	38	255	155	6	2	95.092	7.51e-64
JAFJYH010000620.1	38	73.1	39	0	0	100.000	8.12e-09
PPOH01000013.1	41	255	165	11	2	92.697	7.51e-64
PPOH01000013.1	41	69.4	37	0	0	100.000	1.05e-07
JAGMVK010000035.1	39	255	157	7	2	94.578	7.51e-64
JAGMVK010000035.1	39	255	157	7	2	94.578	7.51e-64
JAGMVK010000035.1	39	255	157	7	2	94.578	7.51e-64
JAGMVK010000035.1	39	143	90	4	2	93.750	6.10e-30
JAGMVK010000035.1	39	73.1	39	0	0	100.000	8.12e-09
JAGMVK010000035.1	39	73.1	39	0	0	100.000	8.12e-09
JAGMVK010000035.1	39	73.1	39	0	0	100.000	8.12e-09
JAGMVK010000033.1	38	255	155	6	2	95.092	7.51e-64
JAGMVK010000033.1	38	255	155	6	2	95.092	7.51e-64
JAGMVK010000033.1	38	255	155	6	2	95.092	7.51e-64
JAGMVK010000033.1	38	250	155	6	3	94.512	3.50e-62
JAGMVK010000033.1	38	73.1	39	0	0	100.000	8.12e-09
JAGMVK010000033.1	38	73.1	39	0	0	100.000	8.12e-09
JAGMVK010000033.1	38	73.1	39	0	0	100.000	8.12e-09
JAGMVK010000033.1	38	73.1	39	0	0	100.000	8.12e-09
JAGMVK010000032.1	38	255	155	6	2	95.092	7.51e-64
JAGMVK010000032.1	38	255	155	6	2	95.092	7.51e-64
JAGMVK010000032.1	38	255	155	6	2	95.092	7.51e-64
JAGMVK010000032.1	38	239	153	8	3	93.293	7.57e-59
JAGMVK010000032.1	38	73.1	39	0	0	100.000	8.12e-09
JAGMVK010000032.1	38	73.1	39	0	0	100.000	8.12e-09
JAGMVK010000032.1	38	73.1	39	0	0	100.000	8.12e-09
JAGMVK010000032.1	38	73.1	39	0	0	100.000	8.12e-09
JACBAH010001707.1	31	255	155	6	2	95.092	7.51e-64
PPKG01000060.1	42	255	167	13	1	92.265	7.51e-64
PPKG01000060.1	42	71.3	38	0	0	100.000	2.92e-08
JNFV01000008.1	46	255	181	20	1	89.604	7.51e-64
JNFV01000008.1	46	69.4	39	1	0	97.500	1.05e-07
JNFV01000007.1	46	255	181	20	1	89.604	7.51e-64
JNFV01000007.1	46	69.4	39	1	0	97.500	1.05e-07
KZ804922.1	39	255	157	7	2	94.578	7.51e-64
KZ804922.1	39	73.1	39	0	0	100.000	8.12e-09
JALAHZ010002598.1	42	255	173	10	6	91.534	7.51e-64
JALAHZ010002598.1	42	60.2	34	1	0	97.143	6.32e-05
KB456278.1	30	255	151	4	2	96.178	7.51e-64
JAKLMK010000264.1	36	255	174	13	4	91.099	7.51e-64
PPKF01000034.1	42	255	167	13	1	92.265	7.51e-64
PPKF01000034.1	42	71.3	38	0	0	100.000	2.92e-08
JAGTJL010000063.1	31	255	155	6	2	95.092	7.51e-64
JADCQY010000035.1	45	255	178	11	7	90.816	7.51e-64
JADCQY010000035.1	45	71.3	42	2	0	95.455	2.92e-08
PPNP01000058.1	52	255	180	12	7	90.452	7.51e-64
PPNP01000058.1	52	73.1	39	0	0	100.000	8.12e-09
PPNP01000058.1	52	71.3	38	0	0	100.000	2.92e-08
JAHLEZ010000069.1	38	255	155	6	2	95.092	7.51e-64
JAHLEZ010000069.1	38	73.1	39	0	0	100.000	8.12e-09
JAHLEZ010000068.1	38	255	155	6	2	95.092	7.51e-64
JAHLEZ010000068.1	38	73.1	39	0	0	100.000	8.12e-09
JAHLEZ010000067.1	38	255	155	6	2	95.092	7.51e-64
JAHLEZ010000067.1	38	73.1	39	0	0	100.000	8.12e-09
JAHLEZ010000066.1	39	255	157	7	2	94.578	7.51e-64
JAHLEZ010000066.1	39	73.1	39	0	0	100.000	8.12e-09
JAHLEZ010000063.1	38	255	155	6	2	95.092	7.51e-64
JAHLEZ010000063.1	38	255	155	6	2	95.092	7.51e-64
JAHLEZ010000063.1	38	73.1	39	0	0	100.000	8.12e-09
JAHLEZ010000063.1	38	73.1	39	0	0	100.000	8.12e-09
JAHLEZ010000061.1	38	255	155	6	2	95.092	7.51e-64
JAHLEZ010000061.1	38	255	155	6	2	95.092	7.51e-64
JAHLEZ010000061.1	38	73.1	39	0	0	100.000	8.12e-09
JAHLEZ010000061.1	38	73.1	39	0	0	100.000	8.12e-09
JAHLEZ010000060.1	38	255	155	6	2	95.092	7.51e-64
JAHLEZ010000060.1	38	255	155	6	2	95.092	7.51e-64
JAHLEZ010000060.1	38	73.1	39	0	0	100.000	8.12e-09
JAHLEZ010000060.1	38	73.1	39	0	0	100.000	8.12e-09
PYSP01000033.1	32	255	160	7	3	94.118	7.51e-64
JAFLRI010000008.1	47	255	185	21	2	88.942	7.51e-64
JAFLRI010000008.1	47	255	185	21	2	88.942	7.51e-64
JAFLRI010000008.1	47	71.3	38	0	0	100.000	2.92e-08
JAFLRI010000008.1	47	71.3	38	0	0	100.000	2.92e-08
JAFLRI010000017.1	47	255	185	21	2	88.942	7.51e-64
JAFLRI010000017.1	47	255	185	21	2	88.942	7.51e-64
JAFLRI010000017.1	47	255	185	21	2	88.942	7.51e-64
JAFLRI010000017.1	47	71.3	38	0	0	100.000	2.92e-08
JAFLRI010000017.1	47	71.3	38	0	0	100.000	2.92e-08
JAFLRI010000017.1	47	71.3	38	0	0	100.000	2.92e-08
JAFJYG010000969.1	38	255	155	6	2	95.092	7.51e-64
JAFJYG010000969.1	38	71.3	38	0	0	100.000	2.92e-08
MXAW01000031.1	38	255	157	7	2	94.578	7.51e-64
MXAW01000031.1	38	255	157	7	2	94.578	7.51e-64
MXAW01000031.1	38	60.2	32	0	0	100.000	6.32e-05
MXAW01000031.1	38	60.2	32	0	0	100.000	6.32e-05
MXAW01000024.1	38	255	157	7	2	94.578	7.51e-64
MXAW01000024.1	38	255	157	7	2	94.578	7.51e-64
MXAW01000024.1	38	60.2	32	0	0	100.000	6.32e-05
MXAW01000024.1	38	60.2	32	0	0	100.000	6.32e-05
