# Supplementary material for: Using nanopore sequencing to identify fungi from clinical samples with high phylogenetic resolution
Source: Sci Rep. 2023 Jun 16;13:9785. doi: 10.1038/s41598-023-37016-0 (PMC10275880; doi:10.1038/s41598-023-37016-0)
Supplement: Supplementary file 1 — Supplementary Information. [file 41598_2023_37016_MOESM1_ESM.zip › Supplementary_Information/Supplementary_Data/Data_S6_Clin_blast/results/Clin_RGN3_fmt6.txt]

CP017630.1	100	2632	1428	0	1	99.930	0.0
NC_032096.1	100	2632	1428	0	1	99.930	0.0
FM992695.1	100	2311	1380	42	18	95.833	0.0
NC_012867.1	100	2311	1380	42	18	95.833	0.0
QLNQ01000024.1	100	1993	1328	68	45	92.158	0.0
QLNQ01000024.1	100	1989	1328	68	46	92.094	0.0
QLNQ01000024.1	100	1989	1328	68	46	92.094	0.0
QLNQ01000024.1	100	1989	1328	68	46	92.094	0.0
QLNQ01000024.1	100	1977	1324	68	47	92.008	0.0
WUJJ01000645.1	100	1967	1320	85	34	91.730	0.0
LBNG01000280.1	100	1964	1320	87	33	91.667	0.0
LBNG01000280.1	100	1951	1320	87	36	91.476	0.0
GG692410.1	100	1962	1319	87	33	91.661	0.0
GG692404.1	100	1962	1319	87	33	91.661	0.0
GG692404.1	100	1962	1319	87	33	91.661	0.0
GG692404.1	100	1962	1319	87	33	91.661	0.0
NW_003020045.1	100	1962	1319	87	33	91.661	0.0
NW_003020039.1	100	1962	1319	87	33	91.661	0.0
NW_003020039.1	100	1962	1319	87	33	91.661	0.0
NW_003020039.1	100	1962	1319	87	33	91.661	0.0
QLNQ01000018.1	100	1936	1320	71	52	91.476	0.0
QLNQ01000013.1	100	1934	1319	72	51	91.470	0.0
QLNQ01000013.1	100	1934	1319	72	51	91.470	0.0
QLNQ01000013.1	100	1934	1319	72	51	91.470	0.0
QLNQ01000013.1	100	1934	1319	72	51	91.470	0.0
QLNQ01000013.1	100	1934	1319	72	51	91.470	0.0
QLNQ01000013.1	100	1923	1318	72	53	91.337	0.0
CAJVQF010000008.1	100	1923	1317	89	39	91.142	0.0
CAJVQF010000008.1	100	1919	1318	88	41	91.085	0.0
CAJVQF010000008.1	100	1919	1318	87	42	91.085	0.0
CAJVQF010000008.1	100	1916	1319	87	43	91.028	0.0
CAJVQF010000008.1	100	1914	1316	90	40	91.010	0.0
CAJVQF010000056.1	100	1916	1319	87	43	91.028	0.0
CAJVQF010000056.1	100	1916	1319	87	43	91.028	0.0
CAJVQF010000056.1	100	1916	1319	87	43	91.028	0.0
CAJVQF010000056.1	100	1916	1318	88	42	91.022	0.0
CAJVQF010000056.1	100	1916	1318	88	42	91.022	0.0
CAJVQF010000056.1	100	1916	1318	88	42	91.022	0.0
CAJVQF010000056.1	100	1916	1319	87	43	91.028	0.0
CAJVQF010000056.1	100	1903	1319	87	46	90.840	0.0
CAJVQF010000101.1	100	1914	1316	90	40	91.010	0.0
CAJVQF010000101.1	100	1895	1316	90	44	90.759	0.0
CAJVQF010000101.1	100	1895	1316	90	44	90.759	0.0
CAJVQF010000101.1	100	1895	1316	90	44	90.759	0.0
CAJVQF010000101.1	100	1888	1315	90	45	90.690	0.0
CAJVQF010000101.1	100	1879	1316	88	49	90.571	0.0
WWPN01000002.1	100	1890	1317	87	48	90.702	0.0
WWPN01000002.1	100	1882	1316	87	49	90.634	0.0
WWPN01000002.1	100	1864	1313	88	51	90.427	0.0
AMGY01000013.1	73	1801	996	8	2	99.006	0.0
AMGY01000013.1	73	71.3	38	0	0	100.000	8.31e-08
NW_006912916.1	73	1801	996	8	2	99.006	0.0
NW_006912916.1	73	71.3	38	0	0	100.000	8.31e-08
CH981532.1	97	1724	1231	94	44	89.920	0.0
CH981532.1	97	1718	1230	95	44	89.847	0.0
CH981532.1	97	1718	1231	94	45	89.854	0.0
CH981532.1	97	1714	1231	94	46	89.788	0.0
CH981532.1	97	1712	1230	94	46	89.781	0.0
CH981532.1	97	1184	830	77	14	90.119	0.0
CH981532.1	97	71.3	38	0	0	100.000	8.31e-08
CH981532.1	97	71.3	38	0	0	100.000	8.31e-08
CH981532.1	97	71.3	38	0	0	100.000	8.31e-08
CH981532.1	97	71.3	38	0	0	100.000	8.31e-08
CH981532.1	97	71.3	38	0	0	100.000	8.31e-08
CH445386.1	97	1724	1231	94	44	89.920	0.0
CH445386.1	97	1417	897	56	7	93.438	0.0
CH445386.1	97	580	504	45	40	85.569	3.10e-161
CH445386.1	97	71.3	38	0	0	100.000	8.31e-08
CH445386.1	97	71.3	38	0	0	100.000	8.31e-08
NW_001884610.1	97	1724	1231	94	44	89.920	0.0
NW_001884610.1	97	1417	897	56	7	93.438	0.0
NW_001884610.1	97	580	504	45	40	85.569	3.10e-161
NW_001884610.1	97	71.3	38	0	0	100.000	8.31e-08
NW_001884610.1	97	71.3	38	0	0	100.000	8.31e-08
NW_001813677.1	97	1724	1231	94	44	89.920	0.0
NW_001813677.1	97	1718	1230	95	44	89.847	0.0
NW_001813677.1	97	1718	1231	94	45	89.854	0.0
NW_001813677.1	97	1714	1231	94	46	89.788	0.0
NW_001813677.1	97	1712	1230	94	46	89.781	0.0
NW_001813677.1	97	1184	830	77	14	90.119	0.0
NW_001813677.1	97	71.3	38	0	0	100.000	8.31e-08
NW_001813677.1	97	71.3	38	0	0	100.000	8.31e-08
NW_001813677.1	97	71.3	38	0	0	100.000	8.31e-08
NW_001813677.1	97	71.3	38	0	0	100.000	8.31e-08
NW_001813677.1	97	71.3	38	0	0	100.000	8.31e-08
GL996500.1	100	1709	1286	108	58	88.567	0.0
NW_006767426.1	100	1709	1286	108	58	88.567	0.0
JAIHNE010000018.1	100	1703	1280	109	56	88.581	0.0
LQMS01001967.1	100	1676	1284	102	69	88.247	0.0
LQMS01001966.1	100	1676	1285	100	71	88.255	0.0
NSGQ01000174.1	88	1666	1154	86	32	90.723	0.0
PPUV01000166.1	100	1659	1278	105	68	88.077	0.0
MXQC01000182.1	91	1637	1144	84	36	90.506	0.0
MXQC01000182.1	91	71.3	38	0	0	100.000	8.31e-08
JAGSYN010000329.1	91	1624	1169	90	44	89.716	0.0
JAGSYN010000329.1	91	71.3	38	0	0	100.000	8.31e-08
NW_026057492.1	91	1624	1169	90	44	89.716	0.0
NW_026057492.1	91	71.3	38	0	0	100.000	8.31e-08
NREI01000028.1	100	1548	1255	122	69	86.791	0.0
JAIHNG010000152.1	91	1483	906	45	5	94.770	0.0
JAIHNG010000152.1	91	342	316	18	38	84.946	1.59e-89
JAHZQW010000108.1	94	1456	901	50	5	94.247	0.0
JAHZQW010000108.1	94	390	348	26	34	85.294	5.62e-104
HE605209.1	94	1450	900	51	5	94.142	0.0
HE605209.1	94	375	352	22	42	84.615	1.57e-99
JAEOAQ010000005.1	93	1450	900	51	5	94.142	0.0
JAEOAQ010000005.1	93	1450	900	51	5	94.142	0.0
JAEOAQ010000005.1	93	1450	900	51	5	94.142	0.0
JAEOAQ010000005.1	93	1445	899	52	5	94.038	0.0
JAEOAQ010000005.1	93	1445	899	52	5	94.038	0.0
JAEOAQ010000005.1	93	388	299	22	18	88.201	2.02e-103
JAEOAQ010000005.1	93	388	299	22	18	88.201	2.02e-103
JAEOAQ010000005.1	93	388	299	22	18	88.201	2.02e-103
JAEOAQ010000005.1	93	388	299	22	18	88.201	2.02e-103
JAEOAQ010000005.1	93	388	299	22	18	88.201	2.02e-103
JAEOAQ010000005.1	93	71.3	40	1	0	97.561	8.31e-08
JAEOAQ010000005.1	93	71.3	40	1	0	97.561	8.31e-08
JAEOAQ010000005.1	93	71.3	40	1	0	97.561	8.31e-08
JAEOAQ010000005.1	93	71.3	40	1	0	97.561	8.31e-08
JAEOAQ010000005.1	93	71.3	40	1	0	97.561	8.31e-08
HE681725.1	94	1450	900	51	5	94.142	0.0
HE681725.1	94	390	348	26	34	85.294	5.62e-104
NC_018301.1	94	1450	900	51	5	94.142	0.0
NC_018301.1	94	390	348	26	34	85.294	5.62e-104
NW_023503284.1	94	1450	900	51	5	94.142	0.0
NW_023503284.1	94	375	352	22	42	84.615	1.57e-99
KI547142.1	92	1445	897	46	9	94.223	0.0
KI547142.1	92	355	322	35	24	84.514	2.05e-93
JAMALC010000343.1	93	1434	897	54	5	93.828	0.0
JAMALC010000343.1	93	394	301	19	20	88.529	4.34e-105
JAMALC010000343.1	93	71.3	40	1	0	97.561	8.31e-08
NBZC01000158.1	84	1424	892	48	10	93.895	0.0
NBZC01000158.1	84	320	204	13	2	93.151	7.47e-83
NBZC01000158.1	84	71.3	38	0	0	100.000	8.31e-08
NDXA01000178.1	92	1411	890	48	12	93.684	0.0
NDXA01000178.1	92	298	311	30	36	82.493	3.50e-76
JAIHNF010000004.1	94	1402	887	59	4	93.368	0.0
JAIHNF010000004.1	94	414	349	35	22	85.961	3.33e-111
PPLL02000039.1	94	1393	890	53	12	93.194	0.0
PPLL02000039.1	94	346	344	36	34	83.092	1.23e-90
CP000497.1	83	1369	879	60	7	92.918	0.0
CP000497.1	83	298	186	10	2	93.939	3.50e-76
CP000497.1	83	71.3	38	0	0	100.000	8.31e-08
NC_009043.1	83	1369	879	60	7	92.918	0.0
NC_009043.1	83	298	186	10	2	93.939	3.50e-76
NC_009043.1	83	71.3	38	0	0	100.000	8.31e-08
JAGSID010000072.1	83	1363	878	60	8	92.812	0.0
JAGSID010000072.1	83	298	186	10	2	93.939	3.50e-76
JAGSID010000072.1	83	71.3	38	0	0	100.000	8.31e-08
PPOS02000018.1	83	1351	875	67	4	92.495	0.0
PPOS02000018.1	83	303	186	11	0	94.416	7.53e-78
PPOS02000018.1	83	71.3	38	0	0	100.000	8.31e-08
DS995909.1	83	1351	876	65	6	92.503	0.0
DS995909.1	83	303	186	11	0	94.416	7.53e-78
DS995909.1	83	71.3	38	0	0	100.000	8.31e-08
NW_002196671.1	83	1351	876	65	6	92.503	0.0
NW_002196671.1	83	303	186	11	0	94.416	7.53e-78
NW_002196671.1	83	71.3	38	0	0	100.000	8.31e-08
PPOR01000001.1	83	1349	875	66	5	92.495	0.0
PPOR01000001.1	83	292	184	13	0	93.401	1.63e-74
PPOR01000001.1	83	71.3	38	0	0	100.000	8.31e-08
PPOW01000036.1	83	1349	878	65	7	92.421	0.0
PPOW01000036.1	83	303	186	11	0	94.416	7.53e-78
PPOW01000036.1	83	71.3	38	0	0	100.000	8.31e-08
FYBW01000192.1	83	1345	877	67	6	92.316	0.0
FYBW01000192.1	83	303	186	11	0	94.416	7.53e-78
FYBW01000192.1	83	71.3	38	0	0	100.000	8.31e-08
PPOQ01000062.1	83	1343	877	66	7	92.316	0.0
PPOQ01000062.1	83	303	186	11	0	94.416	7.53e-78
PPOQ01000062.1	83	71.3	38	0	0	100.000	8.31e-08
PPIU01000004.1	83	1343	877	61	11	92.413	0.0
PPIU01000004.1	83	298	185	12	0	93.909	3.50e-76
PPIU01000004.1	83	71.3	38	0	0	100.000	8.31e-08
PPPA02000022.1	83	1341	872	68	4	92.373	0.0
PPPA02000022.1	83	303	186	11	0	94.416	7.53e-78
PPPA02000022.1	83	71.3	38	0	0	100.000	8.31e-08
JAHMUF010000032.1	83	1341	874	65	7	92.389	0.0
JAHMUF010000032.1	83	276	177	14	0	92.670	1.64e-69
JAHMUF010000032.1	83	71.3	43	1	1	95.556	8.31e-08
NW_025065079.1	83	1341	874	65	7	92.389	0.0
NW_025065079.1	83	276	177	14	0	92.670	1.64e-69
NW_025065079.1	83	71.3	43	1	1	95.556	8.31e-08
JAHUZD010000048.1	82	1339	877	61	12	92.316	0.0
JAHUZD010000048.1	82	276	183	13	3	91.960	1.64e-69
JAHUZD010000048.1	82	69.4	37	0	0	100.000	2.99e-07
NW_026055390.1	82	1339	877	61	12	92.316	0.0
NW_026055390.1	82	276	183	13	3	91.960	1.64e-69
NW_026055390.1	82	69.4	37	0	0	100.000	2.99e-07
QELA01000006.1	85	1330	881	59	17	92.059	0.0
QELA01000006.1	85	1330	881	59	17	92.059	0.0
QELA01000006.1	85	1330	881	59	17	92.059	0.0
QELA01000006.1	85	1330	881	59	17	92.059	0.0
QELA01000006.1	85	313	188	7	2	95.431	1.25e-80
QELA01000006.1	85	313	188	7	2	95.431	1.25e-80
QELA01000006.1	85	313	188	7	2	95.431	1.25e-80
QELA01000006.1	85	313	188	7	2	95.431	1.25e-80
QELA01000006.1	85	89.8	64	4	3	90.141	2.29e-13
QELA01000006.1	85	89.8	64	4	3	90.141	2.29e-13
QELA01000006.1	85	89.8	64	4	3	90.141	2.29e-13
QELA01000006.1	85	89.8	64	4	3	90.141	2.29e-13
QELA01000016.1	86	1330	881	59	17	92.059	0.0
QELA01000016.1	86	1127	851	53	54	88.831	0.0
QELA01000016.1	86	313	192	9	2	94.581	1.25e-80
QELA01000016.1	86	279	187	9	7	92.118	1.27e-70
QELA01000016.1	86	89.8	64	4	3	90.141	2.29e-13
QELA01000016.1	86	89.8	64	4	3	90.141	2.29e-13
QELA01000012.1	86	1330	881	59	17	92.059	0.0
QELA01000012.1	86	1323	880	58	19	91.954	0.0
QELA01000012.1	86	1310	878	58	21	91.745	0.0
QELA01000012.1	86	313	192	9	2	94.581	1.25e-80
QELA01000012.1	86	313	192	9	2	94.581	1.25e-80
QELA01000012.1	86	313	192	9	2	94.581	1.25e-80
QELA01000012.1	86	89.8	64	4	3	90.141	2.29e-13
QELA01000012.1	86	89.8	64	3	4	90.141	2.29e-13
QELA01000012.1	86	89.8	64	3	4	90.141	2.29e-13
NBND01000012.1	84	1327	882	67	12	91.779	0.0
NBND01000012.1	84	307	186	10	0	94.898	5.82e-79
NBND01000012.1	84	307	186	10	0	94.898	5.82e-79
NBND01000012.1	84	130	76	3	0	96.203	1.35e-25
NBND01000012.1	84	73.1	44	1	1	95.652	2.31e-08
NBND01000012.1	84	73.1	44	1	1	95.652	2.31e-08
JAFIDI010000015.1	83	1310	876	61	18	91.728	0.0
JAFIDI010000015.1	83	1310	876	61	18	91.728	0.0
JAFIDI010000015.1	83	1310	876	61	18	91.728	0.0
JAFIDI010000015.1	83	1310	876	61	18	91.728	0.0
JAFIDI010000015.1	83	276	181	16	0	91.878	1.64e-69
JAFIDI010000015.1	83	276	181	16	0	91.878	1.64e-69
JAFIDI010000015.1	83	276	181	16	0	91.878	1.64e-69
JAFIDI010000015.1	83	276	181	16	0	91.878	1.64e-69
JAFIDI010000015.1	83	71.3	38	0	0	100.000	8.31e-08
JAFIDI010000015.1	83	71.3	38	0	0	100.000	8.31e-08
JAFIDI010000015.1	83	71.3	38	0	0	100.000	8.31e-08
JAFIDI010000015.1	83	71.3	38	0	0	100.000	8.31e-08
JAFIDI010000023.1	83	1310	876	61	18	91.728	0.0
JAFIDI010000023.1	83	1260	869	61	26	90.900	0.0
JAFIDI010000023.1	83	276	181	16	0	91.878	1.64e-69
JAFIDI010000023.1	83	246	179	13	8	89.500	1.29e-60
JAFIDI010000023.1	83	71.3	38	0	0	100.000	8.31e-08
JAFIDI010000019.1	83	1310	876	61	18	91.728	0.0
JAFIDI010000019.1	83	1310	876	61	18	91.728	0.0
JAFIDI010000019.1	83	1303	875	61	19	91.623	0.0
JAFIDI010000019.1	83	276	181	16	0	91.878	1.64e-69
JAFIDI010000019.1	83	276	181	16	0	91.878	1.64e-69
JAFIDI010000019.1	83	276	181	16	0	91.878	1.64e-69
JAFIDI010000019.1	83	71.3	38	0	0	100.000	8.31e-08
JAFIDI010000019.1	83	71.3	38	0	0	100.000	8.31e-08
JAFIDI010000019.1	83	71.3	38	0	0	100.000	8.31e-08
CAKXYY010000043.1	83	1310	876	67	13	91.632	0.0
CAKXYY010000043.1	83	281	182	15	0	92.386	3.53e-71
CAKXYY010000043.1	83	71.3	38	0	0	100.000	8.31e-08
PPMM02000033.1	83	1310	870	73	6	91.675	0.0
PPMM02000033.1	83	292	184	13	0	93.401	1.63e-74
PPMM02000033.1	83	71.3	38	0	0	100.000	8.31e-08
JAMAFN010000082.1	83	1308	874	68	12	91.614	0.0
JAMAFN010000082.1	83	281	182	15	0	92.386	3.53e-71
JAMAFN010000082.1	83	71.3	38	0	0	100.000	8.31e-08
JAMAFL010000022.1	83	1308	874	68	12	91.614	0.0
JAMAFL010000022.1	83	281	182	15	0	92.386	3.53e-71
JAMAFL010000022.1	83	71.3	38	0	0	100.000	8.31e-08
JAMAFR010000013.1	83	1308	873	70	10	91.605	0.0
JAMAFR010000013.1	83	281	182	15	0	92.386	3.53e-71
JAMAFR010000013.1	83	71.3	38	0	0	100.000	8.31e-08
JAMAFM010000023.1	83	1308	873	70	10	91.605	0.0
JAMAFM010000023.1	83	281	182	15	0	92.386	3.53e-71
JAMAFM010000023.1	83	71.3	38	0	0	100.000	8.31e-08
JAMAFQ010000012.1	83	1308	873	70	10	91.605	0.0
JAMAFQ010000012.1	83	281	182	15	0	92.386	3.53e-71
JAMAFQ010000012.1	83	71.3	38	0	0	100.000	8.31e-08
JAMAFP010000020.1	83	1308	873	70	10	91.605	0.0
JAMAFP010000020.1	83	281	182	15	0	92.386	3.53e-71
JAMAFP010000020.1	83	71.3	38	0	0	100.000	8.31e-08
JAMAFO010000022.1	83	1308	873	70	10	91.605	0.0
JAMAFO010000022.1	83	281	182	15	0	92.386	3.53e-71
JAMAFO010000022.1	83	71.3	38	0	0	100.000	8.31e-08
JAFIDH010000010.1	83	1304	876	60	20	91.632	0.0
JAFIDH010000010.1	83	1304	876	60	20	91.632	0.0
JAFIDH010000010.1	83	276	181	16	0	91.878	1.64e-69
JAFIDH010000010.1	83	276	181	16	0	91.878	1.64e-69
JAFIDH010000010.1	83	71.3	38	0	0	100.000	8.31e-08
JAFIDH010000010.1	83	71.3	38	0	0	100.000	8.31e-08
BADS01000001.1	82	1304	873	67	13	91.605	0.0
BADS01000001.1	82	309	183	8	0	95.812	1.62e-79
BADS01000001.1	82	71.3	38	0	0	100.000	8.31e-08
PPLN02000030.1	83	1297	871	67	14	91.492	0.0
PPLN02000030.1	83	307	192	13	0	93.659	5.82e-79
PPLN02000030.1	83	71.3	38	0	0	100.000	8.31e-08
CH408159.1	82	1295	871	65	16	91.492	0.0
CH408159.1	82	1266	870	66	21	90.909	0.0
CH408159.1	82	309	187	10	0	94.924	1.62e-79
CH408159.1	82	300	187	10	2	93.970	9.74e-77
CH408159.1	82	71.3	38	0	0	100.000	8.31e-08
CH408159.1	82	71.3	38	0	0	100.000	8.31e-08
JANXEX010000021.1	84	1295	864	75	5	91.525	0.0
JANXEX010000021.1	84	309	187	10	0	94.924	1.62e-79
JANXEX010000021.1	84	76.8	50	2	2	92.593	1.79e-09
JACWFX010000010.1	83	1295	872	69	13	91.405	0.0
JACWFX010000010.1	83	281	182	15	0	92.386	3.53e-71
JACWFX010000010.1	83	71.3	38	0	0	100.000	8.31e-08
NW_001809796.1	82	1295	871	65	16	91.492	0.0
NW_001809796.1	82	1266	870	66	21	90.909	0.0
NW_001809796.1	82	309	187	10	0	94.924	1.62e-79
NW_001809796.1	82	300	187	10	2	93.970	9.74e-77
NW_001809796.1	82	71.3	38	0	0	100.000	8.31e-08
NW_001809796.1	82	71.3	38	0	0	100.000	8.31e-08
PPKV02000051.1	83	1293	871	74	9	91.300	0.0
PPKV02000051.1	83	294	189	11	3	93.103	4.53e-75
PPKV02000051.1	83	71.3	38	0	0	100.000	8.31e-08
PPLM01000288.1	83	1293	871	68	14	91.396	0.0
PPLM01000288.1	83	303	186	11	0	94.416	7.53e-78
PPLM01000288.1	83	71.3	38	0	0	100.000	8.31e-08
PPPC02000005.1	82	1282	867	55	25	91.552	0.0
PPPC02000005.1	82	315	184	7	0	96.335	3.48e-81
PPPC02000005.1	82	71.3	38	0	0	100.000	8.31e-08
JAFLRI010000008.1	84	1282	871	72	13	91.109	0.0
JAFLRI010000008.1	84	1277	870	72	14	91.004	0.0
JAFLRI010000008.1	84	255	185	21	2	88.942	2.14e-63
JAFLRI010000008.1	84	255	185	21	2	88.942	2.14e-63
JAFLRI010000008.1	84	71.3	38	0	0	100.000	8.31e-08
JAFLRI010000008.1	84	71.3	38	0	0	100.000	8.31e-08
JAFLRI010000017.1	84	1282	871	72	13	91.109	0.0
JAFLRI010000017.1	84	1282	871	72	13	91.109	0.0
JAFLRI010000017.1	84	1264	869	71	17	90.805	0.0
JAFLRI010000017.1	84	255	185	21	2	88.942	2.14e-63
JAFLRI010000017.1	84	255	185	21	2	88.942	2.14e-63
JAFLRI010000017.1	84	255	185	21	2	88.942	2.14e-63
JAFLRI010000017.1	84	71.3	38	0	0	100.000	8.31e-08
JAFLRI010000017.1	84	71.3	38	0	0	100.000	8.31e-08
JAFLRI010000017.1	84	71.3	38	0	0	100.000	8.31e-08
PPIY01000089.1	83	1280	868	75	10	91.081	0.0
PPIY01000089.1	83	281	182	15	0	92.386	3.53e-71
PPIY01000089.1	83	71.3	38	0	0	100.000	8.31e-08
JAKQXL010000035.1	83	1271	863	56	25	91.419	0.0
JAKQXL010000035.1	83	1271	863	56	25	91.419	0.0
JAKQXL010000035.1	83	303	186	11	0	94.416	7.53e-78
JAKQXL010000035.1	83	303	186	11	0	94.416	7.53e-78
JAKQXL010000035.1	83	78.7	42	0	0	100.000	4.97e-10
JAKQXL010000035.1	83	78.7	42	0	0	100.000	4.97e-10
JANBXG010000012.1	81	1271	869	73	14	90.900	0.0
JANBXG010000012.1	81	250	163	14	0	92.090	9.94e-62
JANBXG010000012.1	81	71.3	38	0	0	100.000	8.31e-08
CALSDN010000028.1	83	1271	863	56	25	91.419	0.0
CALSDN010000028.1	83	315	188	9	0	95.431	3.48e-81
CALSDN010000028.1	83	75.0	40	0	0	100.000	6.42e-09
LJCY02000024.1	82	1269	869	66	20	90.995	0.0
LJCY02000024.1	82	1269	869	67	19	90.995	0.0
LJCY02000024.1	82	287	180	10	2	93.750	7.58e-73
LJCY02000024.1	82	270	177	8	6	92.670	7.63e-68
LJCY02000024.1	82	270	166	5	4	94.857	7.63e-68
LJCY02000024.1	82	71.3	38	0	0	100.000	8.31e-08
LJCY02000024.1	82	71.3	38	0	0	100.000	8.31e-08
LJCY02000024.1	82	58.4	36	0	2	94.737	6.47e-04
PPML02000044.1	83	1267	877	69	21	90.693	0.0
PPML02000044.1	83	270	178	11	4	92.228	7.63e-68
PPML02000044.1	83	69.4	39	1	0	97.500	2.99e-07
PPMN02000062.1	83	1267	864	69	16	91.043	0.0
PPMN02000062.1	83	292	184	13	0	93.401	1.63e-74
PPMN02000062.1	83	71.3	38	0	0	100.000	8.31e-08
PPNG01000187.1	83	1266	871	63	24	90.919	0.0
PPNG01000187.1	83	276	181	16	0	91.878	1.64e-69
PPNG01000187.1	83	71.3	38	0	0	100.000	8.31e-08
KV454011.1	82	1266	865	81	7	90.766	0.0
KV454011.1	82	244	165	15	1	91.160	4.63e-60
KV454011.1	82	104	63	2	1	95.455	8.19e-18
KV454011.1	82	69.4	37	0	0	100.000	2.99e-07
KV454011.1	82	69.4	37	0	0	100.000	2.99e-07
QELA01000014.1	85	1266	871	59	27	91.014	0.0
QELA01000014.1	85	1118	849	57	52	88.622	0.0
QELA01000014.1	85	1085	836	57	54	88.279	0.0
QELA01000014.1	85	300	186	7	4	94.416	9.74e-77
QELA01000014.1	85	279	183	7	7	92.893	1.27e-70
QELA01000014.1	85	267	181	7	9	91.878	9.87e-67
QELA01000014.1	85	76.8	62	3	6	87.324	1.79e-09
PPMU02000064.1	83	1266	876	69	21	90.683	0.0
PPMU02000064.1	83	265	183	15	4	90.594	3.55e-66
PPMU02000064.1	83	69.4	37	0	0	100.000	2.99e-07
PPLO02000025.1	82	1264	870	69	19	90.814	0.0
PPLO02000025.1	82	248	172	14	4	90.526	3.58e-61
PPLO02000025.1	82	69.4	37	0	0	100.000	2.99e-07
PPKG01000060.1	82	1254	863	83	7	90.556	0.0
PPKG01000060.1	82	255	167	13	1	92.265	2.14e-63
PPKG01000060.1	82	71.3	38	0	0	100.000	8.31e-08
PPKF01000034.1	82	1254	863	83	7	90.556	0.0
PPKF01000034.1	82	255	167	13	1	92.265	2.14e-63
PPKF01000034.1	82	71.3	38	0	0	100.000	8.31e-08
PPKU01000182.1	83	1254	867	75	15	90.596	0.0
PPKU01000182.1	83	248	180	23	0	88.670	3.58e-61
PPKU01000182.1	83	71.3	38	0	0	100.000	8.31e-08
NHAO01000032.1	84	1254	866	76	14	90.586	0.0
NHAO01000032.1	84	255	184	23	0	88.889	2.14e-63
NHAO01000032.1	84	71.3	38	0	0	100.000	8.31e-08
JADIOQ010000139.1	83	1245	862	74	16	90.546	0.0
JADIOQ010000139.1	83	303	186	11	0	94.416	7.53e-78
JADIOQ010000139.1	83	71.3	38	0	0	100.000	8.31e-08
PPMP01000092.1	83	1238	866	68	24	90.397	0.0
PPMP01000092.1	83	276	186	17	1	91.176	1.64e-69
PPMP01000092.1	83	71.3	38	0	0	100.000	8.31e-08
PPIF01000029.1	83	1236	856	76	14	90.486	0.0
PPIF01000029.1	83	292	184	13	0	93.401	1.63e-74
PPIF01000029.1	83	71.3	38	0	0	100.000	8.31e-08
PPLQ02000038.1	82	1236	861	67	23	90.536	0.0
PPLQ02000038.1	82	241	166	13	4	90.710	5.99e-59
PPLQ02000038.1	82	69.4	37	0	0	100.000	2.99e-07
PPNR02000093.1	84	1230	864	84	12	90.000	0.0
PPNR02000093.1	84	291	194	17	1	91.509	5.86e-74
PPNR02000093.1	84	69.4	37	0	0	100.000	2.99e-07
CP059272.1	82	1227	867	74	22	90.031	0.0
CP059272.1	82	1227	867	74	22	90.031	0.0
CP059272.1	82	263	167	10	2	93.296	1.28e-65
CP059272.1	82	263	167	10	2	93.296	1.28e-65
CP059272.1	82	69.4	37	0	0	100.000	2.99e-07
CP059272.1	82	69.4	37	0	0	100.000	2.99e-07
CAKNUP010000036.1	82	1227	867	74	22	90.031	0.0
CAKNUP010000036.1	82	263	171	12	2	92.432	1.28e-65
CAKNUP010000036.1	82	69.4	37	0	0	100.000	2.99e-07
PPLH02000088.1	84	1225	863	85	12	89.896	0.0
PPLH02000088.1	84	291	190	15	1	92.233	5.86e-74
PPLH02000088.1	84	69.4	37	0	0	100.000	2.99e-07
PPNS02000133.1	84	1225	863	85	12	89.896	0.0
PPNS02000133.1	84	291	194	17	1	91.509	5.86e-74
PPNS02000133.1	84	69.4	37	0	0	100.000	2.99e-07
UICF01000022.1	83	1221	863	81	16	89.896	0.0
UICF01000022.1	83	1205	862	80	20	89.605	0.0
UICF01000022.1	83	1203	860	82	18	89.583	0.0
UICF01000022.1	83	745	796	114	66	81.557	0.0
UICF01000022.1	83	289	187	14	1	92.574	2.11e-73
UICF01000022.1	83	289	187	14	1	92.574	2.11e-73
UICF01000022.1	83	276	185	14	3	91.584	1.64e-69
UICF01000022.1	83	69.4	37	0	0	100.000	2.99e-07
UICF01000022.1	83	69.4	37	0	0	100.000	2.99e-07
UICF01000022.1	83	62.1	36	0	1	97.297	5.00e-05
JABBEO010000012.1	79	1221	871	75	24	89.794	0.0
JABBEO010000012.1	79	257	166	11	2	92.737	5.94e-64
CP083469.1	83	1219	862	81	16	89.885	0.0
CP083469.1	83	1219	862	81	16	89.885	0.0
CP083469.1	83	289	187	14	1	92.574	2.11e-73
CP083469.1	83	289	187	14	1	92.574	2.11e-73
CP083469.1	83	69.4	37	0	0	100.000	2.99e-07
CP083469.1	83	69.4	37	0	0	100.000	2.99e-07
HE580273.2	81	1219	861	79	17	89.969	0.0
HE580273.2	81	248	159	10	2	92.982	3.58e-61
HE580273.2	81	69.4	37	0	0	100.000	2.99e-07
LT598468.1	83	1219	870	76	23	89.783	0.0
LT598468.1	83	1219	870	76	23	89.783	0.0
LT598468.1	83	259	175	15	2	91.146	1.65e-64
LT598468.1	83	259	175	15	2	91.146	1.65e-64
LT598468.1	83	71.3	42	2	0	95.455	8.31e-08
LT598468.1	83	71.3	42	2	0	95.455	8.31e-08
NC_016485.2	81	1219	861	79	17	89.969	0.0
NC_016485.2	81	248	159	10	2	92.982	3.58e-61
NC_016485.2	81	69.4	37	0	0	100.000	2.99e-07
PPJG01000111.1	82	1218	865	74	23	89.917	0.0
PPJG01000111.1	82	252	173	16	2	90.576	2.77e-62
PPJG01000111.1	82	69.4	37	0	0	100.000	2.99e-07
UICF01000026.1	85	1218	861	82	15	89.875	0.0
UICF01000026.1	85	1203	860	82	18	89.583	0.0
UICF01000026.1	85	913	747	79	38	86.458	0.0
UICF01000026.1	85	292	205	21	2	89.912	1.63e-74
UICF01000026.1	85	267	188	17	4	89.952	9.87e-67
UICF01000026.1	85	265	189	14	7	90.000	3.55e-66
UICF01000026.1	85	161	100	4	2	94.340	4.79e-35
UICF01000026.1	85	69.4	37	0	0	100.000	2.99e-07
UICF01000026.1	85	69.4	37	0	0	100.000	2.99e-07
UICF01000026.1	85	67.6	36	0	0	100.000	1.07e-06
CM000694.1	83	1216	866	84	16	89.648	0.0
CM000694.1	83	1216	866	84	16	89.648	0.0
CM000694.1	83	281	178	13	0	93.194	3.53e-71
CM000694.1	83	281	178	13	0	93.194	3.53e-71
CM000694.1	83	71.3	42	2	0	95.455	8.31e-08
CM000694.1	83	71.3	42	2	0	95.455	8.31e-08
PPJL02000080.1	82	1214	861	77	20	89.875	0.0
PPJL02000080.1	82	252	172	14	3	91.005	2.77e-62
PPJL02000080.1	82	69.4	37	0	0	100.000	2.99e-07
PPJL02000148.1	82	1214	861	77	20	89.875	0.0
PPJL02000148.1	82	252	172	14	3	91.005	2.77e-62
PPJL02000148.1	82	69.4	37	0	0	100.000	2.99e-07
PPJL02000141.1	82	1214	861	77	20	89.875	0.0
PPJL02000141.1	82	252	172	14	3	91.005	2.77e-62
PPJL02000141.1	82	69.4	37	0	0	100.000	2.99e-07
PPJL02000129.1	82	1214	861	77	20	89.875	0.0
PPJL02000129.1	82	252	172	14	3	91.005	2.77e-62
PPJL02000129.1	82	69.4	37	0	0	100.000	2.99e-07
PPJL02000127.1	82	1214	861	77	20	89.875	0.0
PPJL02000127.1	82	252	172	14	3	91.005	2.77e-62
PPJL02000127.1	82	69.4	37	0	0	100.000	2.99e-07
PPJL02000121.1	82	1214	861	77	20	89.875	0.0
PPJL02000121.1	82	252	172	14	3	91.005	2.77e-62
PPJL02000121.1	82	69.4	37	0	0	100.000	2.99e-07
PPJL02000119.1	82	1214	861	77	20	89.875	0.0
PPJL02000119.1	82	252	172	14	3	91.005	2.77e-62
PPJL02000119.1	82	69.4	37	0	0	100.000	2.99e-07
PPJL02000119.1	82	69.4	37	0	0	100.000	2.99e-07
PPJL02000117.1	82	1214	861	77	20	89.875	0.0
PPJL02000117.1	82	252	172	14	3	91.005	2.77e-62
PPJL02000117.1	82	69.4	37	0	0	100.000	2.99e-07
PPJL02000116.1	82	1214	861	77	20	89.875	0.0
PPJL02000116.1	82	252	172	14	3	91.005	2.77e-62
PPJL02000116.1	82	69.4	37	0	0	100.000	2.99e-07
CP014503.1	83	1214	859	76	20	89.948	0.0
CP014503.1	83	1214	859	76	20	89.948	0.0
CP014503.1	83	1214	859	76	20	89.948	0.0
CP014503.1	83	1214	859	76	20	89.948	0.0
CP014503.1	83	1214	859	76	20	89.948	0.0
CP014503.1	83	1214	859	76	20	89.948	0.0
CP014503.1	83	1214	859	76	20	89.948	0.0
CP014503.1	83	263	179	16	2	90.863	1.28e-65
CP014503.1	83	263	179	16	2	90.863	1.28e-65
CP014503.1	83	263	179	16	2	90.863	1.28e-65
CP014503.1	83	263	179	16	2	90.863	1.28e-65
CP014503.1	83	263	179	16	2	90.863	1.28e-65
CP014503.1	83	263	179	16	2	90.863	1.28e-65
CP014503.1	83	257	178	17	2	90.355	5.94e-64
CP014503.1	83	252	179	19	2	89.500	2.77e-62
CP014503.1	83	69.4	37	0	0	100.000	2.99e-07
CP014503.1	83	69.4	37	0	0	100.000	2.99e-07
CP014503.1	83	69.4	37	0	0	100.000	2.99e-07
CP014503.1	83	69.4	37	0	0	100.000	2.99e-07
CP014503.1	83	69.4	37	0	0	100.000	2.99e-07
CP014503.1	83	69.4	37	0	0	100.000	2.99e-07
CP014503.1	83	69.4	37	0	0	100.000	2.99e-07
CP014503.1	83	69.4	37	0	0	100.000	2.99e-07
LT598481.1	84	1214	862	76	21	89.885	0.0
LT598481.1	84	1214	862	76	21	89.885	0.0
LT598481.1	84	276	181	16	0	91.878	1.64e-69
LT598481.1	84	276	181	16	0	91.878	1.64e-69
LT598481.1	84	69.4	46	2	2	92.000	2.99e-07
LT598481.1	84	69.4	46	2	2	92.000	2.99e-07
LT598481.1	84	69.4	37	0	0	100.000	2.99e-07
NC_031674.1	83	1214	859	76	20	89.948	0.0
NC_031674.1	83	1214	859	76	20	89.948	0.0
NC_031674.1	83	1214	859	76	20	89.948	0.0
NC_031674.1	83	1214	859	76	20	89.948	0.0
NC_031674.1	83	1214	859	76	20	89.948	0.0
NC_031674.1	83	1214	859	76	20	89.948	0.0
NC_031674.1	83	1214	859	76	20	89.948	0.0
NC_031674.1	83	263	179	16	2	90.863	1.28e-65
NC_031674.1	83	263	179	16	2	90.863	1.28e-65
NC_031674.1	83	263	179	16	2	90.863	1.28e-65
NC_031674.1	83	263	179	16	2	90.863	1.28e-65
NC_031674.1	83	263	179	16	2	90.863	1.28e-65
NC_031674.1	83	263	179	16	2	90.863	1.28e-65
NC_031674.1	83	257	178	17	2	90.355	5.94e-64
NC_031674.1	83	252	179	19	2	89.500	2.77e-62
NC_031674.1	83	69.4	37	0	0	100.000	2.99e-07
NC_031674.1	83	69.4	37	0	0	100.000	2.99e-07
NC_031674.1	83	69.4	37	0	0	100.000	2.99e-07
NC_031674.1	83	69.4	37	0	0	100.000	2.99e-07
NC_031674.1	83	69.4	37	0	0	100.000	2.99e-07
NC_031674.1	83	69.4	37	0	0	100.000	2.99e-07
NC_031674.1	83	69.4	37	0	0	100.000	2.99e-07
NC_031674.1	83	69.4	37	0	0	100.000	2.99e-07
OX291442.1	82	1210	864	77	22	89.720	0.0
OX291442.1	82	1205	863	78	22	89.616	0.0
OX291442.1	82	1205	863	78	22	89.616	0.0
OX291442.1	82	1203	863	77	23	89.616	0.0
OX291442.1	82	1203	863	77	23	89.616	0.0
OX291442.1	82	1203	863	77	23	89.616	0.0
OX291442.1	82	257	166	11	2	92.737	5.94e-64
OX291442.1	82	257	166	11	2	92.737	5.94e-64
OX291442.1	82	257	166	11	2	92.737	5.94e-64
OX291442.1	82	257	166	11	2	92.737	5.94e-64
OX291442.1	82	257	166	11	2	92.737	5.94e-64
OX291442.1	82	252	165	12	2	92.179	2.77e-62
OX291442.1	82	69.4	37	0	0	100.000	2.99e-07
OX291442.1	82	69.4	37	0	0	100.000	2.99e-07
OX291442.1	82	69.4	37	0	0	100.000	2.99e-07
OX291442.1	82	69.4	37	0	0	100.000	2.99e-07
OX291442.1	82	69.4	37	0	0	100.000	2.99e-07
OX291442.1	82	69.4	37	0	0	100.000	2.99e-07
CP059251.1	82	1210	864	77	22	89.720	0.0
CP059251.1	82	1210	864	77	22	89.720	0.0
CP059251.1	82	263	167	10	2	93.296	1.28e-65
CP059251.1	82	263	167	10	2	93.296	1.28e-65
CP059251.1	82	69.4	37	0	0	100.000	2.99e-07
CP059251.1	82	69.4	37	0	0	100.000	2.99e-07
PPHX02000037.1	82	1210	869	77	24	89.588	0.0
PPHX02000037.1	82	257	166	11	2	92.737	5.94e-64
PPHX02000037.1	82	69.4	37	0	0	100.000	2.99e-07
NC_050732.1	82	1210	864	77	22	89.720	0.0
NC_050732.1	82	1210	864	77	22	89.720	0.0
NC_050732.1	82	263	167	10	2	93.296	1.28e-65
NC_050732.1	82	263	167	10	2	93.296	1.28e-65
NC_050732.1	82	69.4	37	0	0	100.000	2.99e-07
NC_050732.1	82	69.4	37	0	0	100.000	2.99e-07
JACVEX010000009.1	84	1208	860	88	12	89.583	0.0
JACVEX010000009.1	84	291	190	15	1	92.233	5.86e-74
JACVEX010000009.1	84	69.4	37	0	0	100.000	2.99e-07
QELA01000017.1	85	1208	855	53	38	90.381	0.0
QELA01000017.1	85	1114	840	52	53	88.889	0.0
QELA01000017.1	85	272	186	8	9	91.626	2.12e-68
QELA01000017.1	85	254	183	8	12	90.148	7.69e-63
QELA01000017.1	85	76.8	62	3	6	87.324	1.79e-09
QELA01000017.1	85	76.8	62	3	6	87.324	1.79e-09
PPNF02000006.1	80	1206	859	79	19	89.760	0.0
PPNF02000006.1	80	252	158	11	0	93.491	2.77e-62
PPNF02000006.1	80	69.4	37	0	0	100.000	2.99e-07
JAMYHY010000223.1	77	1206	800	66	6	91.743	0.0
JAMYHY010000223.1	77	303	186	11	0	94.416	7.53e-78
JAMYHY010000223.1	77	71.3	38	0	0	100.000	8.31e-08
LT598491.1	82	1205	856	83	15	89.727	0.0
LT598491.1	82	1205	856	83	15	89.727	0.0
LT598491.1	82	276	177	14	0	92.670	1.64e-69
LT598491.1	82	276	177	14	0	92.670	1.64e-69
LT598491.1	82	69.4	37	0	0	100.000	2.99e-07
LT598491.1	82	69.4	37	0	0	100.000	2.99e-07
PPNA02000031.1	82	1205	865	80	21	89.545	0.0
PPNA02000031.1	82	257	166	11	2	92.737	5.94e-64
PPNA02000031.1	82	69.4	37	0	0	100.000	2.99e-07
FYBL01000016.1	82	1205	869	76	26	89.495	0.0
FYBL01000016.1	82	1118	847	79	34	88.229	0.0
FYBL01000016.1	82	257	166	11	2	92.737	5.94e-64
FYBL01000016.1	82	257	166	11	2	92.737	5.94e-64
FYBL01000016.1	82	69.4	37	0	0	100.000	2.99e-07
FYBL01000016.1	82	69.4	37	0	0	100.000	2.99e-07
PPIW01000121.1	81	1205	863	78	22	89.616	0.0
PPIW01000121.1	81	267	162	9	0	94.737	9.87e-67
PPIW01000121.1	81	71.3	38	0	0	100.000	8.31e-08
LT598453.1	83	1205	859	82	17	89.666	0.0
LT598453.1	83	1205	859	82	17	89.666	0.0
LT598453.1	83	270	180	17	0	91.371	7.63e-68
LT598453.1	83	270	180	17	0	91.371	7.63e-68
LT598453.1	83	69.4	37	0	0	100.000	2.99e-07
LT598453.1	83	69.4	37	0	0	100.000	2.99e-07
PPJD01000031.1	80	1203	849	79	16	89.936	0.0
PPJD01000031.1	80	265	167	12	0	93.296	3.55e-66
PPJD01000031.1	80	58.4	31	0	0	100.000	6.47e-04
MQSX02000078.1	66	1199	858	78	21	89.655	0.0
HE616749.1	82	1199	863	77	24	89.523	0.0
HE616749.1	82	1199	863	77	24	89.523	0.0
HE616749.1	82	1199	863	77	24	89.523	0.0
HE616749.1	82	257	166	11	2	92.737	5.94e-64
HE616749.1	82	257	166	11	2	92.737	5.94e-64
HE616749.1	82	257	166	11	2	92.737	5.94e-64
HE616749.1	82	69.4	37	0	0	100.000	2.99e-07
HE616749.1	82	69.4	37	0	0	100.000	2.99e-07
HE616749.1	82	69.4	37	0	0	100.000	2.99e-07
NC_016508.1	82	1199	863	77	24	89.523	0.0
NC_016508.1	82	1199	863	77	24	89.523	0.0
NC_016508.1	82	1199	863	77	24	89.523	0.0
NC_016508.1	82	257	166	11	2	92.737	5.94e-64
NC_016508.1	82	257	166	11	2	92.737	5.94e-64
NC_016508.1	82	257	166	11	2	92.737	5.94e-64
NC_016508.1	82	69.4	37	0	0	100.000	2.99e-07
NC_016508.1	82	69.4	37	0	0	100.000	2.99e-07
NC_016508.1	82	69.4	37	0	0	100.000	2.99e-07
LN736364.1	83	1197	859	79	21	89.572	0.0
LN736364.1	83	1197	859	79	21	89.572	0.0
LN736364.1	83	276	181	16	0	91.878	1.64e-69
LN736364.1	83	276	181	16	0	91.878	1.64e-69
LN736364.1	83	69.4	37	0	0	100.000	2.99e-07
LN736364.1	83	69.4	37	0	0	100.000	2.99e-07
PPMG02000138.1	84	1197	861	89	14	89.315	0.0
PPMG02000138.1	84	281	182	15	0	92.386	3.53e-71
PPMG02000138.1	84	69.4	42	1	1	95.455	2.99e-07
NW_019212883.1	83	1197	859	79	21	89.572	0.0
NW_019212883.1	83	1197	859	79	21	89.572	0.0
NW_019212883.1	83	276	181	16	0	91.878	1.64e-69
NW_019212883.1	83	276	181	16	0	91.878	1.64e-69
NW_019212883.1	83	69.4	37	0	0	100.000	2.99e-07
NW_019212883.1	83	69.4	37	0	0	100.000	2.99e-07
LT598461.1	83	1194	857	84	17	89.457	0.0
LT598461.1	83	1194	857	84	17	89.457	0.0
LT598461.1	83	270	180	17	0	91.371	7.63e-68
LT598461.1	83	270	180	17	0	91.371	7.63e-68
LT598461.1	83	69.4	37	0	0	100.000	2.99e-07
LT598461.1	83	69.4	37	0	0	100.000	2.99e-07
PPKM01000147.1	83	1194	861	80	22	89.408	0.0
PPKM01000147.1	83	276	183	12	4	91.960	1.64e-69
PPKM01000147.1	83	71.3	38	0	0	100.000	8.31e-08
CU928180.1	83	1192	858	80	21	89.468	0.0
CU928180.1	83	1192	858	80	21	89.468	0.0
CU928180.1	83	1192	858	80	21	89.468	0.0
CU928180.1	83	1192	858	80	21	89.468	0.0
CU928180.1	83	281	183	13	2	92.424	3.53e-71
CU928180.1	83	281	183	13	2	92.424	3.53e-71
CU928180.1	83	281	183	13	2	92.424	3.53e-71
CU928180.1	83	281	183	13	2	92.424	3.53e-71
CU928180.1	83	69.4	37	0	0	100.000	2.99e-07
CU928180.1	83	69.4	37	0	0	100.000	2.99e-07
CU928180.1	83	69.4	37	0	0	100.000	2.99e-07
LT598476.1	83	1192	856	84	17	89.446	0.0
LT598476.1	83	1192	856	84	17	89.446	0.0
LT598476.1	83	276	181	16	0	91.878	1.64e-69
LT598476.1	83	276	181	16	0	91.878	1.64e-69
LT598476.1	83	69.4	37	0	0	100.000	2.99e-07
LT598476.1	83	69.4	37	0	0	100.000	2.99e-07
LT598476.1	83	69.4	37	0	0	100.000	2.99e-07
LN890542.1	83	1192	865	81	23	89.267	0.0
LN890542.1	83	1192	865	81	23	89.267	0.0
LN890542.1	83	281	179	11	2	93.229	3.53e-71
LN890542.1	83	281	179	11	2	93.229	3.53e-71
LN890542.1	83	69.4	37	0	0	100.000	2.99e-07
LN890542.1	83	69.4	37	0	0	100.000	2.99e-07
PPMI02000096.1	83	1192	854	87	14	89.424	0.0
PPMI02000096.1	83	265	184	18	2	90.196	3.55e-66
PPMI02000096.1	83	75.0	40	0	0	100.000	6.42e-09
HG793131.1	84	1192	860	81	21	89.397	0.0
HG793131.1	84	272	186	13	5	91.176	2.12e-68
HG793131.1	84	69.4	42	1	1	95.455	2.99e-07
NW_019172956.1	84	1192	860	81	21	89.397	0.0
NW_019172956.1	84	272	186	13	5	91.176	2.12e-68
NW_019172956.1	84	69.4	42	1	1	95.455	2.99e-07
NC_013084.1	83	1192	858	80	21	89.468	0.0
NC_013084.1	83	1192	858	80	21	89.468	0.0
NC_013084.1	83	1192	858	80	21	89.468	0.0
NC_013084.1	83	1192	858	80	21	89.468	0.0
NC_013084.1	83	281	183	13	2	92.424	3.53e-71
NC_013084.1	83	281	183	13	2	92.424	3.53e-71
NC_013084.1	83	281	183	13	2	92.424	3.53e-71
NC_013084.1	83	281	183	13	2	92.424	3.53e-71
NC_013084.1	83	69.4	37	0	0	100.000	2.99e-07
NC_013084.1	83	69.4	37	0	0	100.000	2.99e-07
NC_013084.1	83	69.4	37	0	0	100.000	2.99e-07
CP048731.1	83	1190	863	82	22	89.245	0.0
CP048731.1	83	270	174	14	0	92.553	7.63e-68
CP048731.1	83	67.6	36	0	0	100.000	1.07e-06
AADM01000465.1	83	1190	858	83	19	89.375	0.0
AADM01000465.1	83	281	182	15	0	92.386	3.53e-71
AADM01000465.1	83	69.4	37	0	0	100.000	2.99e-07
JAFIIU010000017.1	84	1190	859	56	41	89.854	0.0
JAFIIU010000017.1	84	261	187	18	4	89.474	4.59e-65
JAFIIU010000017.1	84	71.3	38	0	0	100.000	8.31e-08
PPIE02000061.1	81	1188	855	86	16	89.342	0.0
PPIE02000061.1	81	237	161	15	1	90.960	7.74e-58
PPIE02000061.1	81	69.4	37	0	0	100.000	2.99e-07
JFAV03000033.1	82	1188	871	79	28	89.059	0.0
JFAV03000033.1	82	241	156	13	0	92.308	5.99e-59
JFAV03000033.1	82	67.6	36	0	0	100.000	1.07e-06
PPNU02000031.1	83	1188	860	87	17	89.212	0.0
PPNU02000031.1	83	298	186	11	1	93.939	3.50e-76
PPNU02000031.1	83	69.4	37	0	0	100.000	2.99e-07
PPOA02000039.1	83	1188	860	86	18	89.212	0.0
PPOA02000039.1	83	298	185	12	0	93.909	3.50e-76
PPOA02000039.1	83	69.4	37	0	0	100.000	2.99e-07
JAEUBG010005620.1	81	1186	859	86	18	89.200	0.0
JAEUBG010005620.1	81	263	160	9	0	94.675	1.28e-65
JAEUBG010005620.1	81	67.6	36	0	0	100.000	1.07e-06
JADIOR010000171.1	83	1186	852	75	24	89.590	0.0
JADIOR010000171.1	83	287	190	15	2	91.787	7.58e-73
JADIOR010000171.1	83	71.3	38	0	0	100.000	8.31e-08
HE576754.1	82	1184	864	84	22	89.072	0.0
HE576754.1	82	1184	864	84	22	89.072	0.0
HE576754.1	82	252	162	8	4	93.103	2.77e-62
HE576754.1	82	252	162	8	4	93.103	2.77e-62
HE576754.1	82	69.4	37	0	0	100.000	2.99e-07
HE576754.1	82	69.4	37	0	0	100.000	2.99e-07
NC_016493.1	82	1184	864	84	22	89.072	0.0
NC_016493.1	82	1184	864	84	22	89.072	0.0
NC_016493.1	82	252	162	8	4	93.103	2.77e-62
NC_016493.1	82	252	162	8	4	93.103	2.77e-62
NC_016493.1	82	69.4	37	0	0	100.000	2.99e-07
NC_016493.1	82	69.4	37	0	0	100.000	2.99e-07
JANBXE010000085.1	83	1182	858	84	20	89.189	0.0
JANBXE010000085.1	83	267	174	15	0	92.063	9.87e-67
JANBXE010000085.1	83	69.4	44	2	1	93.617	2.99e-07
CP006026.1	83	1179	854	89	15	89.144	0.0
CP006026.1	83	259	178	19	0	90.355	1.65e-64
CP006026.1	83	69.4	37	0	0	100.000	2.99e-07
LPNM01000013.1	82	1177	869	81	28	88.855	0.0
LPNM01000013.1	82	1171	868	82	28	88.753	0.0
LPNM01000013.1	82	1168	868	81	30	88.662	0.0
LPNM01000013.1	82	1007	823	113	25	85.640	0.0
LPNM01000013.1	82	241	156	13	0	92.308	5.99e-59
LPNM01000013.1	82	241	156	13	0	92.308	5.99e-59
LPNM01000013.1	82	241	150	10	0	93.750	5.99e-59
LPNM01000013.1	82	241	150	10	0	93.750	5.99e-59
LPNM01000013.1	82	222	130	5	0	96.296	2.17e-53
LPNM01000013.1	82	67.6	36	0	0	100.000	1.07e-06
LPNM01000013.1	82	67.6	36	0	0	100.000	1.07e-06
LPNM01000013.1	82	67.6	36	0	0	100.000	1.07e-06
LPNM01000013.1	82	67.6	36	0	0	100.000	1.07e-06
PPXL02000001.1	85	1177	856	82	22	89.167	0.0
PPXL02000001.1	85	309	213	19	3	90.638	1.62e-79
PPXL02000001.1	85	69.4	37	0	0	100.000	2.99e-07
PPLV01000009.1	83	1177	858	83	22	89.097	0.0
PPLV01000009.1	83	296	178	9	0	95.187	1.26e-75
PPLV01000009.1	83	71.3	38	0	0	100.000	8.31e-08
JAHKSL010001529.1	84	1175	851	85	18	89.203	0.0
JAHKSL010001529.1	84	1175	851	85	18	89.203	0.0
JAHKSL010001529.1	84	1170	850	86	18	89.099	0.0
JAHKSL010001529.1	84	1168	850	85	19	89.099	0.0
JAHKSL010001529.1	84	1168	850	85	19	89.099	0.0
JAHKSL010001529.1	84	1168	850	85	19	89.099	0.0
JAHKSL010001529.1	84	1162	849	85	20	88.994	0.0
JAHKSL010001529.1	84	303	187	9	2	94.444	7.53e-78
JAHKSL010001529.1	84	303	203	13	5	91.855	7.53e-78
JAHKSL010001529.1	84	303	187	9	2	94.444	7.53e-78
JAHKSL010001529.1	84	300	186	8	3	94.416	9.74e-77
JAHKSL010001529.1	84	300	186	8	3	94.416	9.74e-77
JAHKSL010001529.1	84	300	186	8	3	94.416	9.74e-77
JAHKSL010001529.1	84	294	185	9	3	93.909	4.53e-75
JAHKSL010001529.1	84	71.3	38	0	0	100.000	8.31e-08
JAHKSL010001529.1	84	71.3	38	0	0	100.000	8.31e-08
JAHKSL010001529.1	84	71.3	38	0	0	100.000	8.31e-08
JAHKSL010001529.1	84	71.3	38	0	0	100.000	8.31e-08
JAHKSL010001529.1	84	71.3	38	0	0	100.000	8.31e-08
JAHKSL010001529.1	84	71.3	38	0	0	100.000	8.31e-08
JAHKSL010001529.1	84	71.3	38	0	0	100.000	8.31e-08
JAHKSL010001528.1	83	1175	851	85	18	89.203	0.0
JAHKSL010001528.1	83	1155	848	84	22	88.889	0.0
JAHKSL010001528.1	83	1147	847	84	23	88.784	0.0
JAHKSL010001528.1	83	303	187	9	2	94.444	7.53e-78
JAHKSL010001528.1	83	303	187	9	2	94.444	7.53e-78
JAHKSL010001528.1	83	291	185	9	4	93.434	5.86e-74
JAHKSL010001528.1	83	71.3	38	0	0	100.000	8.31e-08
JAHKSL010001528.1	83	71.3	38	0	0	100.000	8.31e-08
JAHKSL010001528.1	83	71.3	38	0	0	100.000	8.31e-08
JAHKSL010001524.1	83	1175	851	85	18	89.203	0.0
JAHKSL010001524.1	83	1175	851	85	18	89.203	0.0
JAHKSL010001524.1	83	1170	850	86	18	89.099	0.0
JAHKSL010001524.1	83	1170	850	86	18	89.099	0.0
JAHKSL010001524.1	83	1162	849	86	19	88.994	0.0
JAHKSL010001524.1	83	1155	848	84	22	88.889	0.0
JAHKSL010001524.1	83	1155	848	85	21	88.889	0.0
JAHKSL010001524.1	83	1147	847	84	23	88.784	0.0
JAHKSL010001524.1	83	944	757	78	36	86.912	0.0
JAHKSL010001524.1	83	303	187	9	2	94.444	7.53e-78
JAHKSL010001524.1	83	303	187	9	2	94.444	7.53e-78
JAHKSL010001524.1	83	303	187	9	2	94.444	7.53e-78
JAHKSL010001524.1	83	303	187	9	2	94.444	7.53e-78
JAHKSL010001524.1	83	303	187	9	2	94.444	7.53e-78
JAHKSL010001524.1	83	302	187	8	3	94.444	2.71e-77
JAHKSL010001524.1	83	296	186	8	4	93.939	1.26e-75
JAHKSL010001524.1	83	296	186	9	3	93.939	1.26e-75
JAHKSL010001524.1	83	71.3	38	0	0	100.000	8.31e-08
JAHKSL010001524.1	83	71.3	38	0	0	100.000	8.31e-08
JAHKSL010001524.1	83	71.3	38	0	0	100.000	8.31e-08
JAHKSL010001524.1	83	71.3	38	0	0	100.000	8.31e-08
JAHKSL010001524.1	83	71.3	38	0	0	100.000	8.31e-08
JAHKSL010001524.1	83	71.3	38	0	0	100.000	8.31e-08
JAHKSL010001524.1	83	71.3	38	0	0	100.000	8.31e-08
JAHKSL010001524.1	83	71.3	38	0	0	100.000	8.31e-08
JAHKSL010001523.1	83	1175	851	86	17	89.203	0.0
JAHKSL010001523.1	83	1175	851	86	17	89.203	0.0
JAHKSL010001523.1	83	1175	851	86	17	89.203	0.0
JAHKSL010001523.1	83	1175	851	86	17	89.203	0.0
JAHKSL010001523.1	83	1175	851	86	17	89.203	0.0
JAHKSL010001523.1	83	1175	851	86	17	89.203	0.0
JAHKSL010001523.1	83	1155	850	81	25	88.912	0.0
JAHKSL010001523.1	83	303	187	9	2	94.444	7.53e-78
JAHKSL010001523.1	83	303	187	9	2	94.444	7.53e-78
JAHKSL010001523.1	83	303	187	9	2	94.444	7.53e-78
JAHKSL010001523.1	83	303	187	9	2	94.444	7.53e-78
JAHKSL010001523.1	83	303	187	9	2	94.444	7.53e-78
JAHKSL010001523.1	83	302	186	9	2	94.416	2.71e-77
JAHKSL010001523.1	83	300	186	8	3	94.416	9.74e-77
JAHKSL010001523.1	83	71.3	38	0	0	100.000	8.31e-08
JAHKSL010001523.1	83	71.3	38	0	0	100.000	8.31e-08
JAHKSL010001523.1	83	71.3	38	0	0	100.000	8.31e-08
JAHKSL010001523.1	83	71.3	38	0	0	100.000	8.31e-08
JAHKSL010001523.1	83	71.3	38	0	0	100.000	8.31e-08
JAHKSL010001523.1	83	71.3	38	0	0	100.000	8.31e-08
JAHKSL010001523.1	83	71.3	38	0	0	100.000	8.31e-08
JAHKSL010000469.1	83	1175	851	86	17	89.203	0.0
JAHKSL010000469.1	83	303	187	9	2	94.444	7.53e-78
JAHKSL010000469.1	83	71.3	38	0	0	100.000	8.31e-08
AE016820.4	83	1175	855	88	17	89.062	0.0
AE016820.4	83	1175	855	88	17	89.062	0.0
AE016820.4	83	1175	855	88	17	89.062	0.0
AE016820.4	83	1175	855	88	17	89.062	0.0
AE016820.4	83	1175	855	88	17	89.062	0.0
AE016820.4	83	1175	855	88	17	89.062	0.0
AE016820.4	83	1175	855	88	17	89.062	0.0
AE016820.4	83	1175	855	88	17	89.062	0.0
AE016820.4	83	1175	855	88	17	89.062	0.0
AE016820.4	83	1175	855	88	17	89.062	0.0
AE016820.4	83	1175	855	88	17	89.062	0.0
AE016820.4	83	1175	855	88	17	89.062	0.0
AE016820.4	83	1175	855	88	17	89.062	0.0
AE016820.4	83	1175	855	88	17	89.062	0.0
AE016820.4	83	1175	855	88	17	89.062	0.0
AE016820.4	83	1175	855	88	17	89.062	0.0
AE016820.4	83	1175	855	88	17	89.062	0.0
AE016820.4	83	1175	855	88	17	89.062	0.0
AE016820.4	83	1175	855	88	17	89.062	0.0
AE016820.4	83	1175	855	88	17	89.062	0.0
AE016820.4	83	1175	855	88	17	89.062	0.0
AE016820.4	83	1175	855	88	17	89.062	0.0
AE016820.4	83	1175	855	88	17	89.062	0.0
AE016820.4	83	1175	855	88	17	89.062	0.0
AE016820.4	83	1175	855	88	17	89.062	0.0
AE016820.4	83	1175	855	88	17	89.062	0.0
AE016820.4	83	1175	855	88	17	89.062	0.0
AE016820.4	83	1175	855	88	17	89.062	0.0
AE016820.4	83	1175	855	88	17	89.062	0.0
AE016820.4	83	1175	855	88	17	89.062	0.0
AE016820.4	83	1175	855	88	17	89.062	0.0
AE016820.4	83	1175	855	88	17	89.062	0.0
AE016820.4	83	1175	855	88	17	89.062	0.0
AE016820.4	83	1175	855	88	17	89.062	0.0
AE016820.4	83	1175	855	88	17	89.062	0.0
AE016820.4	83	1175	855	88	17	89.062	0.0
AE016820.4	83	1175	855	88	17	89.062	0.0
AE016820.4	83	1175	855	88	17	89.062	0.0
AE016820.4	83	1175	855	88	17	89.062	0.0
AE016820.4	83	265	180	16	2	90.909	3.55e-66
AE016820.4	83	265	180	16	2	90.909	3.55e-66
AE016820.4	83	265	180	16	2	90.909	3.55e-66
AE016820.4	83	265	180	16	2	90.909	3.55e-66
AE016820.4	83	265	180	16	2	90.909	3.55e-66
AE016820.4	83	265	180	16	2	90.909	3.55e-66
AE016820.4	83	265	180	16	2	90.909	3.55e-66
AE016820.4	83	265	180	16	2	90.909	3.55e-66
AE016820.4	83	265	180	16	2	90.909	3.55e-66
AE016820.4	83	265	180	16	2	90.909	3.55e-66
AE016820.4	83	265	180	16	2	90.909	3.55e-66
AE016820.4	83	265	180	16	2	90.909	3.55e-66
AE016820.4	83	265	180	16	2	90.909	3.55e-66
AE016820.4	83	265	180	16	2	90.909	3.55e-66
AE016820.4	83	265	180	16	2	90.909	3.55e-66
AE016820.4	83	265	180	16	2	90.909	3.55e-66
AE016820.4	83	265	180	16	2	90.909	3.55e-66
AE016820.4	83	265	180	16	2	90.909	3.55e-66
AE016820.4	83	265	180	16	2	90.909	3.55e-66
AE016820.4	83	265	180	16	2	90.909	3.55e-66
AE016820.4	83	265	180	16	2	90.909	3.55e-66
AE016820.4	83	265	180	16	2	90.909	3.55e-66
AE016820.4	83	265	180	16	2	90.909	3.55e-66
AE016820.4	83	265	180	16	2	90.909	3.55e-66
AE016820.4	83	265	180	16	2	90.909	3.55e-66
AE016820.4	83	265	180	16	2	90.909	3.55e-66
AE016820.4	83	265	180	16	2	90.909	3.55e-66
AE016820.4	83	265	180	16	2	90.909	3.55e-66
AE016820.4	83	265	180	16	2	90.909	3.55e-66
AE016820.4	83	265	180	16	2	90.909	3.55e-66
AE016820.4	83	265	180	16	2	90.909	3.55e-66
AE016820.4	83	265	180	16	2	90.909	3.55e-66
AE016820.4	83	265	180	16	2	90.909	3.55e-66
AE016820.4	83	265	180	16	2	90.909	3.55e-66
AE016820.4	83	265	180	16	2	90.909	3.55e-66
AE016820.4	83	265	180	16	2	90.909	3.55e-66
AE016820.4	83	265	180	16	2	90.909	3.55e-66
AE016820.4	83	265	180	16	2	90.909	3.55e-66
AE016820.4	83	265	180	16	2	90.909	3.55e-66
AE016820.4	83	69.4	37	0	0	100.000	2.99e-07
AE016820.4	83	69.4	37	0	0	100.000	2.99e-07
AE016820.4	83	69.4	37	0	0	100.000	2.99e-07
AE016820.4	83	69.4	37	0	0	100.000	2.99e-07
AE016820.4	83	69.4	37	0	0	100.000	2.99e-07
AE016820.4	83	69.4	37	0	0	100.000	2.99e-07
AE016820.4	83	69.4	37	0	0	100.000	2.99e-07
AE016820.4	83	69.4	37	0	0	100.000	2.99e-07
AE016820.4	83	69.4	37	0	0	100.000	2.99e-07
AE016820.4	83	69.4	37	0	0	100.000	2.99e-07
AE016820.4	83	69.4	37	0	0	100.000	2.99e-07
AE016820.4	83	69.4	37	0	0	100.000	2.99e-07
AE016820.4	83	69.4	37	0	0	100.000	2.99e-07
AE016820.4	83	69.4	37	0	0	100.000	2.99e-07
AE016820.4	83	69.4	37	0	0	100.000	2.99e-07
AE016820.4	83	69.4	37	0	0	100.000	2.99e-07
AE016820.4	83	69.4	37	0	0	100.000	2.99e-07
AE016820.4	83	69.4	37	0	0	100.000	2.99e-07
AE016820.4	83	69.4	37	0	0	100.000	2.99e-07
AE016820.4	83	69.4	37	0	0	100.000	2.99e-07
AE016820.4	83	69.4	37	0	0	100.000	2.99e-07
AE016820.4	83	69.4	37	0	0	100.000	2.99e-07
AE016820.4	83	69.4	37	0	0	100.000	2.99e-07
AE016820.4	83	69.4	37	0	0	100.000	2.99e-07
AE016820.4	83	69.4	37	0	0	100.000	2.99e-07
AE016820.4	83	69.4	37	0	0	100.000	2.99e-07
AE016820.4	83	69.4	37	0	0	100.000	2.99e-07
AE016820.4	83	69.4	37	0	0	100.000	2.99e-07
AE016820.4	83	69.4	37	0	0	100.000	2.99e-07
AE016820.4	83	69.4	37	0	0	100.000	2.99e-07
AE016820.4	83	69.4	37	0	0	100.000	2.99e-07
AE016820.4	83	69.4	37	0	0	100.000	2.99e-07
AE016820.4	83	69.4	37	0	0	100.000	2.99e-07
AE016820.4	83	69.4	37	0	0	100.000	2.99e-07
AE016820.4	83	69.4	37	0	0	100.000	2.99e-07
AE016820.4	83	69.4	37	0	0	100.000	2.99e-07
AE016820.4	83	69.4	37	0	0	100.000	2.99e-07
AE016820.4	83	69.4	37	0	0	100.000	2.99e-07
AE016820.4	83	69.4	37	0	0	100.000	2.99e-07
AECK01000007.1	83	1175	851	86	17	89.203	0.0
AECK01000007.1	83	1175	851	86	17	89.203	0.0
AECK01000007.1	83	1175	851	86	17	89.203	0.0
AECK01000007.1	83	1175	851	86	17	89.203	0.0
AECK01000007.1	83	1175	851	86	17	89.203	0.0
AECK01000007.1	83	1175	851	86	17	89.203	0.0
AECK01000007.1	83	303	187	9	2	94.444	7.53e-78
AECK01000007.1	83	303	187	9	2	94.444	7.53e-78
AECK01000007.1	83	303	187	9	2	94.444	7.53e-78
AECK01000007.1	83	303	187	9	2	94.444	7.53e-78
AECK01000007.1	83	303	187	9	2	94.444	7.53e-78
AECK01000007.1	83	303	187	9	2	94.444	7.53e-78
AECK01000007.1	83	71.3	38	0	0	100.000	8.31e-08
AECK01000007.1	83	71.3	38	0	0	100.000	8.31e-08
AECK01000007.1	83	71.3	38	0	0	100.000	8.31e-08
AECK01000007.1	83	71.3	38	0	0	100.000	8.31e-08
AECK01000007.1	83	71.3	38	0	0	100.000	8.31e-08
AECK01000007.1	83	67.6	36	0	0	100.000	1.07e-06
NW_017264704.1	83	1175	851	86	17	89.203	0.0
NW_017264704.1	83	1175	851	86	17	89.203	0.0
NW_017264704.1	83	1175	851	86	17	89.203	0.0
NW_017264704.1	83	1175	851	86	17	89.203	0.0
NW_017264704.1	83	1175	851	86	17	89.203	0.0
NW_017264704.1	83	1175	851	86	17	89.203	0.0
NW_017264704.1	83	303	187	9	2	94.444	7.53e-78
NW_017264704.1	83	303	187	9	2	94.444	7.53e-78
NW_017264704.1	83	303	187	9	2	94.444	7.53e-78
NW_017264704.1	83	303	187	9	2	94.444	7.53e-78
NW_017264704.1	83	303	187	9	2	94.444	7.53e-78
NW_017264704.1	83	303	187	9	2	94.444	7.53e-78
NW_017264704.1	83	71.3	38	0	0	100.000	8.31e-08
NW_017264704.1	83	71.3	38	0	0	100.000	8.31e-08
NW_017264704.1	83	71.3	38	0	0	100.000	8.31e-08
NW_017264704.1	83	71.3	38	0	0	100.000	8.31e-08
NW_017264704.1	83	71.3	38	0	0	100.000	8.31e-08
NW_017264704.1	83	67.6	36	0	0	100.000	1.07e-06
NC_005788.4	83	1175	855	88	17	89.062	0.0
NC_005788.4	83	1175	855	88	17	89.062	0.0
NC_005788.4	83	1175	855	88	17	89.062	0.0
NC_005788.4	83	1175	855	88	17	89.062	0.0
NC_005788.4	83	1175	855	88	17	89.062	0.0
NC_005788.4	83	1175	855	88	17	89.062	0.0
NC_005788.4	83	1175	855	88	17	89.062	0.0
NC_005788.4	83	1175	855	88	17	89.062	0.0
NC_005788.4	83	1175	855	88	17	89.062	0.0
NC_005788.4	83	1175	855	88	17	89.062	0.0
NC_005788.4	83	1175	855	88	17	89.062	0.0
NC_005788.4	83	1175	855	88	17	89.062	0.0
NC_005788.4	83	1175	855	88	17	89.062	0.0
NC_005788.4	83	1175	855	88	17	89.062	0.0
NC_005788.4	83	1175	855	88	17	89.062	0.0
NC_005788.4	83	1175	855	88	17	89.062	0.0
NC_005788.4	83	1175	855	88	17	89.062	0.0
NC_005788.4	83	1175	855	88	17	89.062	0.0
NC_005788.4	83	1175	855	88	17	89.062	0.0
NC_005788.4	83	1175	855	88	17	89.062	0.0
NC_005788.4	83	1175	855	88	17	89.062	0.0
NC_005788.4	83	1175	855	88	17	89.062	0.0
NC_005788.4	83	1175	855	88	17	89.062	0.0
NC_005788.4	83	1175	855	88	17	89.062	0.0
NC_005788.4	83	1175	855	88	17	89.062	0.0
NC_005788.4	83	1175	855	88	17	89.062	0.0
NC_005788.4	83	1175	855	88	17	89.062	0.0
NC_005788.4	83	1175	855	88	17	89.062	0.0
NC_005788.4	83	1175	855	88	17	89.062	0.0
NC_005788.4	83	1175	855	88	17	89.062	0.0
NC_005788.4	83	1175	855	88	17	89.062	0.0
NC_005788.4	83	1175	855	88	17	89.062	0.0
NC_005788.4	83	1175	855	88	17	89.062	0.0
NC_005788.4	83	1175	855	88	17	89.062	0.0
NC_005788.4	83	1175	855	88	17	89.062	0.0
NC_005788.4	83	1175	855	88	17	89.062	0.0
NC_005788.4	83	1175	855	88	17	89.062	0.0
NC_005788.4	83	1175	855	88	17	89.062	0.0
NC_005788.4	83	1175	855	88	17	89.062	0.0
NC_005788.4	83	265	180	16	2	90.909	3.55e-66
NC_005788.4	83	265	180	16	2	90.909	3.55e-66
NC_005788.4	83	265	180	16	2	90.909	3.55e-66
NC_005788.4	83	265	180	16	2	90.909	3.55e-66
NC_005788.4	83	265	180	16	2	90.909	3.55e-66
NC_005788.4	83	265	180	16	2	90.909	3.55e-66
NC_005788.4	83	265	180	16	2	90.909	3.55e-66
NC_005788.4	83	265	180	16	2	90.909	3.55e-66
NC_005788.4	83	265	180	16	2	90.909	3.55e-66
NC_005788.4	83	265	180	16	2	90.909	3.55e-66
NC_005788.4	83	265	180	16	2	90.909	3.55e-66
NC_005788.4	83	265	180	16	2	90.909	3.55e-66
NC_005788.4	83	265	180	16	2	90.909	3.55e-66
NC_005788.4	83	265	180	16	2	90.909	3.55e-66
NC_005788.4	83	265	180	16	2	90.909	3.55e-66
NC_005788.4	83	265	180	16	2	90.909	3.55e-66
NC_005788.4	83	265	180	16	2	90.909	3.55e-66
NC_005788.4	83	265	180	16	2	90.909	3.55e-66
NC_005788.4	83	265	180	16	2	90.909	3.55e-66
NC_005788.4	83	265	180	16	2	90.909	3.55e-66
NC_005788.4	83	265	180	16	2	90.909	3.55e-66
NC_005788.4	83	265	180	16	2	90.909	3.55e-66
NC_005788.4	83	265	180	16	2	90.909	3.55e-66
NC_005788.4	83	265	180	16	2	90.909	3.55e-66
NC_005788.4	83	265	180	16	2	90.909	3.55e-66
NC_005788.4	83	265	180	16	2	90.909	3.55e-66
NC_005788.4	83	265	180	16	2	90.909	3.55e-66
NC_005788.4	83	265	180	16	2	90.909	3.55e-66
NC_005788.4	83	265	180	16	2	90.909	3.55e-66
NC_005788.4	83	265	180	16	2	90.909	3.55e-66
NC_005788.4	83	265	180	16	2	90.909	3.55e-66
NC_005788.4	83	265	180	16	2	90.909	3.55e-66
NC_005788.4	83	265	180	16	2	90.909	3.55e-66
NC_005788.4	83	265	180	16	2	90.909	3.55e-66
NC_005788.4	83	265	180	16	2	90.909	3.55e-66
NC_005788.4	83	265	180	16	2	90.909	3.55e-66
NC_005788.4	83	265	180	16	2	90.909	3.55e-66
NC_005788.4	83	265	180	16	2	90.909	3.55e-66
NC_005788.4	83	265	180	16	2	90.909	3.55e-66
NC_005788.4	83	69.4	37	0	0	100.000	2.99e-07
NC_005788.4	83	69.4	37	0	0	100.000	2.99e-07
NC_005788.4	83	69.4	37	0	0	100.000	2.99e-07
NC_005788.4	83	69.4	37	0	0	100.000	2.99e-07
NC_005788.4	83	69.4	37	0	0	100.000	2.99e-07
NC_005788.4	83	69.4	37	0	0	100.000	2.99e-07
NC_005788.4	83	69.4	37	0	0	100.000	2.99e-07
NC_005788.4	83	69.4	37	0	0	100.000	2.99e-07
NC_005788.4	83	69.4	37	0	0	100.000	2.99e-07
NC_005788.4	83	69.4	37	0	0	100.000	2.99e-07
NC_005788.4	83	69.4	37	0	0	100.000	2.99e-07
NC_005788.4	83	69.4	37	0	0	100.000	2.99e-07
NC_005788.4	83	69.4	37	0	0	100.000	2.99e-07
NC_005788.4	83	69.4	37	0	0	100.000	2.99e-07
NC_005788.4	83	69.4	37	0	0	100.000	2.99e-07
NC_005788.4	83	69.4	37	0	0	100.000	2.99e-07
NC_005788.4	83	69.4	37	0	0	100.000	2.99e-07
NC_005788.4	83	69.4	37	0	0	100.000	2.99e-07
NC_005788.4	83	69.4	37	0	0	100.000	2.99e-07
NC_005788.4	83	69.4	37	0	0	100.000	2.99e-07
NC_005788.4	83	69.4	37	0	0	100.000	2.99e-07
NC_005788.4	83	69.4	37	0	0	100.000	2.99e-07
NC_005788.4	83	69.4	37	0	0	100.000	2.99e-07
NC_005788.4	83	69.4	37	0	0	100.000	2.99e-07
NC_005788.4	83	69.4	37	0	0	100.000	2.99e-07
NC_005788.4	83	69.4	37	0	0	100.000	2.99e-07
NC_005788.4	83	69.4	37	0	0	100.000	2.99e-07
NC_005788.4	83	69.4	37	0	0	100.000	2.99e-07
NC_005788.4	83	69.4	37	0	0	100.000	2.99e-07
NC_005788.4	83	69.4	37	0	0	100.000	2.99e-07
NC_005788.4	83	69.4	37	0	0	100.000	2.99e-07
NC_005788.4	83	69.4	37	0	0	100.000	2.99e-07
NC_005788.4	83	69.4	37	0	0	100.000	2.99e-07
NC_005788.4	83	69.4	37	0	0	100.000	2.99e-07
NC_005788.4	83	69.4	37	0	0	100.000	2.99e-07
NC_005788.4	83	69.4	37	0	0	100.000	2.99e-07
NC_005788.4	83	69.4	37	0	0	100.000	2.99e-07
NC_005788.4	83	69.4	37	0	0	100.000	2.99e-07
NC_005788.4	83	69.4	37	0	0	100.000	2.99e-07
PPMK02000045.1	82	1173	852	71	30	89.402	0.0
PPMK02000045.1	82	255	173	15	2	91.053	2.14e-63
PPMK02000045.1	82	76.8	43	1	0	97.727	1.79e-09
SWFT01000003.1	80	1173	852	82	21	89.215	0.0
SWFT01000003.1	80	222	147	12	1	91.875	2.17e-53
SWFT01000003.1	80	75.0	40	0	0	100.000	6.42e-09
SWFT01000003.1	80	71.3	38	0	0	100.000	8.31e-08
JAMAJS010000004.1	83	1173	850	80	22	89.286	0.0
JAMAJS010000004.1	83	237	162	12	4	91.011	7.74e-58
JAMAJS010000004.1	83	78.7	57	5	2	89.062	4.97e-10
NW_022995053.1	80	1173	852	82	21	89.215	0.0
NW_022995053.1	80	222	147	12	1	91.875	2.17e-53
NW_022995053.1	80	75.0	40	0	0	100.000	6.42e-09
NW_022995053.1	80	71.3	38	0	0	100.000	8.31e-08
JAHLUX010000021.1	83	1171	855	88	18	88.970	0.0
JAHLUX010000021.1	83	300	184	11	0	94.359	9.74e-77
JAHLUX010000021.1	83	71.3	38	0	0	100.000	8.31e-08
PPID01000307.1	81	1171	858	87	20	88.912	0.0
PPID01000307.1	81	235	149	11	0	93.125	2.78e-57
PPID01000307.1	81	69.4	37	0	0	100.000	2.99e-07
PTXO01000010.1	82	1171	872	75	35	88.798	0.0
PTXO01000010.1	82	230	154	15	0	91.124	1.30e-55
PTXO01000010.1	82	67.6	36	0	0	100.000	1.07e-06
PPKI01000113.1	83	1171	854	81	23	89.144	0.0
PPKI01000113.1	83	272	181	13	3	91.878	2.12e-68
PPKI01000113.1	83	71.3	38	0	0	100.000	8.31e-08
NW_025065235.1	83	1171	855	88	18	88.970	0.0
NW_025065235.1	83	300	184	11	0	94.359	9.74e-77
NW_025065235.1	83	71.3	38	0	0	100.000	8.31e-08
VZWP01000066.1	81	1170	859	83	24	88.923	0.0
VZWP01000066.1	81	254	160	9	2	93.567	7.69e-63
VZWP01000066.1	81	69.4	37	0	0	100.000	2.99e-07
JAHKSL010001527.1	83	1170	850	86	18	89.099	0.0
JAHKSL010001527.1	83	1162	849	86	19	88.994	0.0
JAHKSL010001527.1	83	1149	847	85	22	88.784	0.0
JAHKSL010001527.1	83	303	187	9	2	94.444	7.53e-78
JAHKSL010001527.1	83	303	188	8	3	94.472	7.53e-78
JAHKSL010001527.1	83	291	185	9	4	93.434	5.86e-74
JAHKSL010001527.1	83	71.3	38	0	0	100.000	8.31e-08
JAHKSL010001527.1	83	71.3	38	0	0	100.000	8.31e-08
JAHKSL010001527.1	83	71.3	38	0	0	100.000	8.31e-08
CM002300.1	84	1170	850	87	17	89.099	0.0
CM002300.1	84	300	201	13	5	91.781	9.74e-77
CM002300.1	84	71.3	38	0	0	100.000	8.31e-08
CP002500.1	82	1170	855	86	20	88.970	0.0
CP002500.1	82	1170	855	86	20	88.970	0.0
CP002500.1	82	276	177	14	0	92.670	1.64e-69
CP002500.1	82	276	177	14	0	92.670	1.64e-69
CP002500.1	82	69.4	37	0	0	100.000	2.99e-07
CP002500.1	82	69.4	37	0	0	100.000	2.99e-07
JAEUBD010001227.1	83	1170	850	87	17	89.099	0.0
JAEUBD010001227.1	83	303	187	9	2	94.444	7.53e-78
JAEUBD010001227.1	83	71.3	38	0	0	100.000	8.31e-08
CM034489.1	82	1170	859	83	24	88.923	0.0
CM034489.1	82	1170	859	83	24	88.923	0.0
CM034489.1	82	1170	859	83	24	88.923	0.0
CM034489.1	82	1170	859	83	24	88.923	0.0
CM034489.1	82	1170	859	83	24	88.923	0.0
CM034489.1	82	1155	851	79	27	88.924	0.0
CM034489.1	82	1133	856	85	29	88.247	0.0
CM034489.1	82	1131	856	83	31	88.247	0.0
CM034489.1	82	1085	816	83	25	88.312	0.0
CM034489.1	82	257	166	11	2	92.737	5.94e-64
CM034489.1	82	257	161	7	3	94.152	5.94e-64
CM034489.1	82	254	160	9	2	93.567	7.69e-63
CM034489.1	82	254	160	9	2	93.567	7.69e-63
CM034489.1	82	254	160	9	2	93.567	7.69e-63
CM034489.1	82	254	160	9	2	93.567	7.69e-63
CM034489.1	82	254	160	9	2	93.567	7.69e-63
CM034489.1	82	254	160	9	2	93.567	7.69e-63
CM034489.1	82	241	158	9	4	92.398	5.99e-59
CM034489.1	82	69.4	37	0	0	100.000	2.99e-07
CM034489.1	82	69.4	37	0	0	100.000	2.99e-07
CM034489.1	82	69.4	37	0	0	100.000	2.99e-07
CM034489.1	82	69.4	37	0	0	100.000	2.99e-07
CM034489.1	82	69.4	37	0	0	100.000	2.99e-07
CM034489.1	82	69.4	37	0	0	100.000	2.99e-07
CM034489.1	82	69.4	37	0	0	100.000	2.99e-07
CM034489.1	82	69.4	37	0	0	100.000	2.99e-07
CM034489.1	82	69.4	37	0	0	100.000	2.99e-07
NC_016452.1	82	1170	855	86	20	88.970	0.0
NC_016452.1	82	1170	855	86	20	88.970	0.0
NC_016452.1	82	276	177	14	0	92.670	1.64e-69
NC_016452.1	82	276	177	14	0	92.670	1.64e-69
NC_016452.1	82	69.4	37	0	0	100.000	2.99e-07
NC_016452.1	82	69.4	37	0	0	100.000	2.99e-07
NC_027866.1	84	1170	850	87	17	89.099	0.0
NC_027866.1	84	300	201	13	5	91.781	9.74e-77
NC_027866.1	84	71.3	38	0	0	100.000	8.31e-08
JAHDIT010000291.1	82	1168	854	81	24	89.051	0.0
JAHDIT010000291.1	82	268	176	13	2	92.147	2.75e-67
JAHDIT010000291.1	82	71.3	38	0	0	100.000	8.31e-08
PPLW02000029.1	82	1168	851	77	26	89.203	0.0
PPLW02000029.1	82	272	173	13	0	93.011	2.12e-68
PPLW02000029.1	82	71.3	38	0	0	100.000	8.31e-08
PPNT01000111.1	82	1166	851	80	24	89.110	0.0
PPNT01000111.1	82	298	186	10	2	93.939	3.50e-76
PPNT01000111.1	82	69.4	37	0	0	100.000	2.99e-07
JAEUBE010000199.1	83	1166	855	87	20	88.877	0.0
JAEUBE010000199.1	83	294	183	12	0	93.846	4.53e-75
JAEUBE010000199.1	83	71.3	38	0	0	100.000	8.31e-08
QBLK01000090.1	83	1166	849	89	16	88.994	0.0
QBLK01000090.1	83	268	181	13	4	91.414	2.75e-67
QBLK01000090.1	83	69.4	37	0	0	100.000	2.99e-07
NW_025763930.1	83	1166	855	87	20	88.877	0.0
NW_025763930.1	83	294	183	12	0	93.846	4.53e-75
NW_025763930.1	83	71.3	38	0	0	100.000	8.31e-08
VZVN01000183.1	82	1164	858	84	24	88.820	0.0
VZVN01000183.1	82	257	166	11	2	92.737	5.94e-64
VZVN01000183.1	82	69.4	37	0	0	100.000	2.99e-07
CP080215.1	81	1164	858	84	24	88.820	0.0
CP080215.1	81	1164	858	84	24	88.820	0.0
CP080215.1	81	1164	858	85	23	88.820	0.0
CP080215.1	81	1164	858	84	24	88.820	0.0
CP080215.1	81	1164	858	84	24	88.820	0.0
CP080215.1	81	1164	858	84	24	88.820	0.0
CP080215.1	81	1164	858	84	24	88.820	0.0
CP080215.1	81	1164	858	84	24	88.820	0.0
CP080215.1	81	1164	858	84	24	88.820	0.0
CP080215.1	81	1164	858	84	24	88.820	0.0
CP080215.1	81	1164	858	84	24	88.820	0.0
CP080215.1	81	1164	858	84	24	88.820	0.0
CP080215.1	81	1164	858	84	24	88.820	0.0
CP080215.1	81	254	160	9	2	93.567	7.69e-63
CP080215.1	81	254	160	9	2	93.567	7.69e-63
CP080215.1	81	254	160	9	2	93.567	7.69e-63
CP080215.1	81	254	160	9	2	93.567	7.69e-63
CP080215.1	81	254	160	9	2	93.567	7.69e-63
CP080215.1	81	254	160	9	2	93.567	7.69e-63
CP080215.1	81	254	160	9	2	93.567	7.69e-63
CP080215.1	81	254	160	9	2	93.567	7.69e-63
CP080215.1	81	254	160	9	2	93.567	7.69e-63
CP080215.1	81	254	160	9	2	93.567	7.69e-63
CP080215.1	81	254	160	9	2	93.567	7.69e-63
CP080215.1	81	254	160	9	2	93.567	7.69e-63
CP080215.1	81	254	160	9	2	93.567	7.69e-63
CP080215.1	81	69.4	37	0	0	100.000	2.99e-07
CP080215.1	81	69.4	37	0	0	100.000	2.99e-07
CP080215.1	81	69.4	37	0	0	100.000	2.99e-07
CP080215.1	81	69.4	37	0	0	100.000	2.99e-07
CP080215.1	81	69.4	37	0	0	100.000	2.99e-07
CP080215.1	81	69.4	37	0	0	100.000	2.99e-07
CP080215.1	81	69.4	37	0	0	100.000	2.99e-07
CP080215.1	81	69.4	37	0	0	100.000	2.99e-07
CP080215.1	81	69.4	37	0	0	100.000	2.99e-07
CP080215.1	81	69.4	37	0	0	100.000	2.99e-07
CP080215.1	81	69.4	37	0	0	100.000	2.99e-07
CP080215.1	81	69.4	37	0	0	100.000	2.99e-07
CP080215.1	81	69.4	37	0	0	100.000	2.99e-07
VZVB01000255.1	82	1164	858	84	24	88.820	0.0
VZVB01000255.1	82	252	165	12	2	92.179	2.77e-62
VZVB01000255.1	82	69.4	37	0	0	100.000	2.99e-07
CP049009.1	81	1164	858	84	24	88.820	0.0
CP049009.1	81	254	160	9	2	93.567	7.69e-63
CP049009.1	81	69.4	37	0	0	100.000	2.99e-07
JANLBP010000030.1	82	1164	858	84	24	88.820	0.0
JANLBP010000030.1	82	257	166	11	2	92.737	5.94e-64
JANLBP010000030.1	82	69.4	37	0	0	100.000	2.99e-07
VZWS01000247.1	82	1164	858	84	24	88.820	0.0
VZWS01000247.1	82	257	166	11	2	92.737	5.94e-64
VZWS01000247.1	82	69.4	37	0	0	100.000	2.99e-07
CM003566.1	82	1164	858	84	24	88.820	0.0
CM003566.1	82	1164	858	84	24	88.820	0.0
CM003566.1	82	1164	858	84	24	88.820	0.0
CM003566.1	82	1164	858	84	24	88.820	0.0
CM003566.1	82	1151	856	84	26	88.613	0.0
CM003566.1	82	257	166	11	2	92.737	5.94e-64
CM003566.1	82	257	166	11	2	92.737	5.94e-64
CM003566.1	82	257	166	11	2	92.737	5.94e-64
CM003566.1	82	257	166	11	2	92.737	5.94e-64
CM003566.1	82	257	166	11	2	92.737	5.94e-64
CM003566.1	82	69.4	37	0	0	100.000	2.99e-07
CM003566.1	82	69.4	37	0	0	100.000	2.99e-07
CM003566.1	82	69.4	37	0	0	100.000	2.99e-07
CM003566.1	82	69.4	37	0	0	100.000	2.99e-07
CM003566.1	82	69.4	37	0	0	100.000	2.99e-07
MVPU01000017.1	81	1164	858	84	24	88.820	0.0
MVPU01000017.1	81	254	160	9	2	93.567	7.69e-63
MVPU01000017.1	81	69.4	37	0	0	100.000	2.99e-07
LT986474.1	82	1164	858	84	24	88.820	0.0
LT986474.1	82	257	166	11	2	92.737	5.94e-64
LT986474.1	82	69.4	37	0	0	100.000	2.99e-07
BK006945.2	82	1164	858	84	24	88.820	0.0
BK006945.2	82	1164	858	84	24	88.820	0.0
BK006945.2	82	257	166	11	2	92.737	5.94e-64
BK006945.2	82	257	166	11	2	92.737	5.94e-64
BK006945.2	82	69.4	37	0	0	100.000	2.99e-07
BK006945.2	82	69.4	37	0	0	100.000	2.99e-07
NC_001144.5	82	1164	858	84	24	88.820	0.0
NC_001144.5	82	1164	858	84	24	88.820	0.0
NC_001144.5	82	257	166	11	2	92.737	5.94e-64
NC_001144.5	82	257	166	11	2	92.737	5.94e-64
NC_001144.5	82	69.4	37	0	0	100.000	2.99e-07
NC_001144.5	82	69.4	37	0	0	100.000	2.99e-07
JAEUBF010000039.1	84	1162	858	87	22	88.728	0.0
JAEUBF010000039.1	84	276	186	17	1	91.176	1.64e-69
JAEUBF010000039.1	84	69.4	37	0	0	100.000	2.99e-07
SRHL01000186.1	81	1162	857	89	20	88.716	0.0
SRHL01000186.1	81	235	156	13	1	91.765	2.78e-57
SRHL01000186.1	81	67.6	36	0	0	100.000	1.07e-06
PPOL02000167.1	82	1162	861	82	27	88.763	0.0
PPOL02000167.1	82	250	169	12	4	91.351	9.94e-62
PPOL02000167.1	82	69.4	37	0	0	100.000	2.99e-07
PPKH02000077.1	84	1160	855	86	22	88.785	0.0
PPKH02000077.1	84	283	188	16	1	91.707	9.81e-72
PPKH02000077.1	84	71.3	38	0	0	100.000	8.31e-08
HE650828.1	82	1160	858	81	27	88.820	0.0
HE650828.1	82	257	166	11	2	92.737	5.94e-64
HE650828.1	82	69.4	37	0	0	100.000	2.99e-07
PPKS01000031.1	84	1160	857	82	26	88.808	0.0
PPKS01000031.1	84	272	186	18	1	90.732	2.12e-68
PPKS01000031.1	84	71.3	38	0	0	100.000	8.31e-08
NC_018947.1	82	1160	858	81	27	88.820	0.0
NC_018947.1	82	257	166	11	2	92.737	5.94e-64
NC_018947.1	82	69.4	37	0	0	100.000	2.99e-07
PPJO01000042.1	85	1158	851	68	35	89.203	0.0
PPJO01000042.1	85	274	200	22	3	88.889	5.90e-69
PPJO01000042.1	85	69.4	37	0	0	100.000	2.99e-07
PPJO01000013.1	85	1158	851	68	35	89.203	0.0
PPJO01000013.1	85	274	200	22	3	88.889	5.90e-69
PPJO01000013.1	85	69.4	37	0	0	100.000	2.99e-07
JAHLUL010000027.1	85	1158	848	89	17	88.889	0.0
JAHLUL010000027.1	85	302	216	15	9	90.000	2.71e-77
JAHLUL010000027.1	85	71.3	38	0	0	100.000	8.31e-08
DS480380.1	82	1158	853	88	20	88.762	0.0
DS480380.1	82	263	170	10	3	92.896	1.28e-65
DS480380.1	82	69.4	37	0	0	100.000	2.99e-07
DS480601.1	82	1158	853	88	20	88.762	0.0
DS480601.1	82	263	170	10	3	92.896	1.28e-65
DS480601.1	82	69.4	37	0	0	100.000	2.99e-07
QYLQ01000035.1	85	1158	849	71	32	89.181	0.0
QYLQ01000035.1	85	285	202	20	3	89.778	2.73e-72
QYLQ01000035.1	85	69.4	37	0	0	100.000	2.99e-07
NW_001834692.1	82	1158	853	88	20	88.762	0.0
NW_001834692.1	82	263	170	10	3	92.896	1.28e-65
NW_001834692.1	82	69.4	37	0	0	100.000	2.99e-07
NW_001834471.1	82	1158	853	88	20	88.762	0.0
NW_001834471.1	82	263	170	10	3	92.896	1.28e-65
NW_001834471.1	82	69.4	37	0	0	100.000	2.99e-07
NW_025065177.1	85	1158	848	89	17	88.889	0.0
NW_025065177.1	85	302	216	15	9	90.000	2.71e-77
NW_025065177.1	85	71.3	38	0	0	100.000	8.31e-08
PPKT01000023.1	83	1157	856	86	23	88.705	0.0
PPKT01000023.1	83	294	183	12	0	93.846	4.53e-75
PPKT01000023.1	83	71.3	38	0	0	100.000	8.31e-08
JANBXH010000027.1	83	1155	847	81	24	88.971	0.0
JANBXH010000027.1	83	276	187	15	3	91.220	1.64e-69
JANBXH010000027.1	83	69.4	39	1	0	97.500	2.99e-07
PPHT01000081.1	84	1155	856	83	26	88.705	0.0
PPHT01000081.1	84	283	190	17	1	91.346	9.81e-72
PPHT01000081.1	84	71.3	38	0	0	100.000	8.31e-08
NJIJ01000033.1	84	1153	849	86	21	88.808	0.0
NJIJ01000033.1	84	272	200	20	5	88.889	2.12e-68
NJIJ01000033.1	84	69.4	37	0	0	100.000	2.99e-07
NJIJ01000034.1	85	1153	855	89	21	88.601	0.0
NJIJ01000034.1	85	272	200	20	5	88.889	2.12e-68
NJIJ01000034.1	85	69.4	37	0	0	100.000	2.99e-07
NJIJ01000036.1	85	1153	855	89	21	88.601	0.0
NJIJ01000036.1	85	272	200	20	5	88.889	2.12e-68
NJIJ01000036.1	85	69.4	37	0	0	100.000	2.99e-07
NJIJ01000040.1	85	1153	855	89	21	88.601	0.0
NJIJ01000040.1	85	272	200	20	5	88.889	2.12e-68
NJIJ01000040.1	85	69.4	37	0	0	100.000	2.99e-07
NJIJ01000049.1	85	1153	855	89	21	88.601	0.0
NJIJ01000049.1	85	1147	854	89	22	88.497	0.0
NJIJ01000049.1	85	272	200	20	5	88.889	2.12e-68
NJIJ01000049.1	85	272	200	20	5	88.889	2.12e-68
NJIJ01000049.1	85	69.4	37	0	0	100.000	2.99e-07
NJIJ01000049.1	85	69.4	37	0	0	100.000	2.99e-07
NJIJ01000052.1	85	1153	855	89	21	88.601	0.0
NJIJ01000052.1	85	676	520	62	12	87.542	0.0
NJIJ01000052.1	85	272	200	20	5	88.889	2.12e-68
NJIJ01000052.1	85	69.4	37	0	0	100.000	2.99e-07
NJIJ01000053.1	85	1153	855	89	21	88.601	0.0
NJIJ01000053.1	85	1153	855	89	21	88.601	0.0
NJIJ01000053.1	85	272	200	20	5	88.889	2.12e-68
NJIJ01000053.1	85	237	198	21	11	86.087	7.74e-58
NJIJ01000053.1	85	69.4	37	0	0	100.000	2.99e-07
NJIJ01000054.1	84	1153	849	86	21	88.808	0.0
NJIJ01000054.1	84	272	183	9	7	91.960	2.12e-68
NJIJ01000054.1	84	272	200	20	5	88.889	2.12e-68
NJIJ01000054.1	84	69.4	37	0	0	100.000	2.99e-07
NJIJ01000054.1	84	69.4	37	0	0	100.000	2.99e-07
NJIJ01000055.1	84	1153	849	86	21	88.808	0.0
NJIJ01000055.1	84	1142	848	86	23	88.610	0.0
NJIJ01000055.1	84	272	200	20	5	88.889	2.12e-68
NJIJ01000055.1	84	272	200	20	5	88.889	2.12e-68
NJIJ01000055.1	84	69.4	37	0	0	100.000	2.99e-07
NJIJ01000055.1	84	69.4	37	0	0	100.000	2.99e-07
NJIJ01000059.1	84	1153	849	86	21	88.808	0.0
NJIJ01000059.1	84	1153	849	86	21	88.808	0.0
NJIJ01000059.1	84	272	200	20	5	88.889	2.12e-68
NJIJ01000059.1	84	272	200	20	5	88.889	2.12e-68
NJIJ01000059.1	84	69.4	37	0	0	100.000	2.99e-07
NJIJ01000059.1	84	69.4	37	0	0	100.000	2.99e-07
NJIJ01000060.1	84	1153	849	86	21	88.808	0.0
NJIJ01000060.1	84	272	200	20	5	88.889	2.12e-68
NJIJ01000060.1	84	69.4	37	0	0	100.000	2.99e-07
NJIJ01000061.1	84	1153	849	86	21	88.808	0.0
NJIJ01000061.1	84	272	200	20	5	88.889	2.12e-68
NJIJ01000061.1	84	108	61	0	1	98.387	6.33e-19
NJIJ01000061.1	84	69.4	37	0	0	100.000	2.99e-07
NJIJ01000063.1	85	1153	855	89	21	88.601	0.0
NJIJ01000063.1	85	1153	855	89	21	88.601	0.0
NJIJ01000063.1	85	272	200	20	5	88.889	2.12e-68
NJIJ01000063.1	85	272	200	20	5	88.889	2.12e-68
NJIJ01000063.1	85	69.4	37	0	0	100.000	2.99e-07
NJIJ01000063.1	85	69.4	37	0	0	100.000	2.99e-07
NJIJ01000064.1	85	1153	855	89	21	88.601	0.0
NJIJ01000064.1	85	1153	855	89	21	88.601	0.0
NJIJ01000064.1	85	272	200	20	5	88.889	2.12e-68
NJIJ01000064.1	85	272	200	20	5	88.889	2.12e-68
NJIJ01000064.1	85	69.4	37	0	0	100.000	2.99e-07
NJIJ01000064.1	85	69.4	37	0	0	100.000	2.99e-07
NJIJ01000066.1	85	1153	855	89	21	88.601	0.0
NJIJ01000066.1	85	1153	855	89	21	88.601	0.0
NJIJ01000066.1	85	272	200	20	5	88.889	2.12e-68
NJIJ01000066.1	85	272	200	20	5	88.889	2.12e-68
NJIJ01000066.1	85	69.4	37	0	0	100.000	2.99e-07
NJIJ01000066.1	85	69.4	37	0	0	100.000	2.99e-07
NJIJ01000069.1	85	1153	855	89	21	88.601	0.0
NJIJ01000069.1	85	272	200	20	5	88.889	2.12e-68
NJIJ01000069.1	85	69.4	37	0	0	100.000	2.99e-07
NJIJ01000071.1	85	1153	855	89	21	88.601	0.0
NJIJ01000071.1	85	1149	855	89	22	88.509	0.0
NJIJ01000071.1	85	272	200	20	5	88.889	2.12e-68
NJIJ01000071.1	85	272	200	20	5	88.889	2.12e-68
NJIJ01000071.1	85	99.0	65	2	3	92.857	3.81e-16
NJIJ01000071.1	85	69.4	37	0	0	100.000	2.99e-07
NJIJ01000071.1	85	69.4	37	0	0	100.000	2.99e-07
NJIJ01000071.1	85	69.4	37	0	0	100.000	2.99e-07
NJIJ01000073.1	85	1153	855	89	21	88.601	0.0
NJIJ01000073.1	85	1153	855	89	21	88.601	0.0
NJIJ01000073.1	85	1151	854	88	22	88.589	0.0
NJIJ01000073.1	85	272	200	20	5	88.889	2.12e-68
NJIJ01000073.1	85	272	200	20	5	88.889	2.12e-68
NJIJ01000073.1	85	244	197	20	10	86.784	4.63e-60
NJIJ01000073.1	85	69.4	37	0	0	100.000	2.99e-07
NJIJ01000073.1	85	69.4	37	0	0	100.000	2.99e-07
NJIJ01000073.1	85	65.8	35	0	0	100.000	3.87e-06
NJIJ01000074.1	85	1153	855	89	21	88.601	0.0
NJIJ01000074.1	85	1153	855	89	21	88.601	0.0
NJIJ01000074.1	85	272	200	20	5	88.889	2.12e-68
NJIJ01000074.1	85	272	200	20	5	88.889	2.12e-68
NJIJ01000074.1	85	69.4	37	0	0	100.000	2.99e-07
NJIJ01000074.1	85	69.4	37	0	0	100.000	2.99e-07
NJIJ01000075.1	85	1153	855	89	21	88.601	0.0
NJIJ01000075.1	85	1153	855	89	21	88.601	0.0
NJIJ01000075.1	85	1153	855	89	21	88.601	0.0
NJIJ01000075.1	85	1153	855	89	21	88.601	0.0
NJIJ01000075.1	85	272	200	20	5	88.889	2.12e-68
NJIJ01000075.1	85	272	200	20	5	88.889	2.12e-68
NJIJ01000075.1	85	272	200	20	5	88.889	2.12e-68
NJIJ01000075.1	85	272	200	20	5	88.889	2.12e-68
NJIJ01000075.1	85	69.4	37	0	0	100.000	2.99e-07
NJIJ01000075.1	85	69.4	37	0	0	100.000	2.99e-07
NJIJ01000075.1	85	69.4	37	0	0	100.000	2.99e-07
NJIJ01000075.1	85	69.4	37	0	0	100.000	2.99e-07
NJIJ01000085.1	85	1153	855	89	21	88.601	0.0
NJIJ01000085.1	85	272	200	20	5	88.889	2.12e-68
NJIJ01000085.1	85	69.4	37	0	0	100.000	2.99e-07
PPKZ02000081.1	83	1153	855	88	22	88.601	0.0
PPKZ02000081.1	83	291	177	10	0	94.652	5.86e-74
PPKZ02000081.1	83	71.3	38	0	0	100.000	8.31e-08
PPIX02000046.1	84	1153	854	86	23	88.681	0.0
PPIX02000046.1	84	285	187	15	1	92.118	2.73e-72
PPIX02000046.1	84	71.3	38	0	0	100.000	8.31e-08
CM036081.1	80	1153	851	86	22	88.738	0.0
CM036081.1	80	1153	851	86	22	88.738	0.0
CM036081.1	80	1153	851	86	22	88.738	0.0
CM036081.1	80	1153	851	86	22	88.738	0.0
CM036081.1	80	1153	851	86	22	88.738	0.0
CM036081.1	80	1151	850	87	21	88.727	0.0
CM036081.1	80	1146	849	88	21	88.622	0.0
CM036081.1	80	235	155	14	0	91.716	2.78e-57
CM036081.1	80	235	155	14	0	91.716	2.78e-57
CM036081.1	80	235	155	14	0	91.716	2.78e-57
CM036081.1	80	235	155	14	0	91.716	2.78e-57
CM036081.1	80	235	155	14	0	91.716	2.78e-57
CM036081.1	80	235	155	14	0	91.716	2.78e-57
CM036081.1	80	228	154	14	1	91.124	4.66e-55
CM036081.1	80	67.6	36	0	0	100.000	1.07e-06
CM036081.1	80	67.6	36	0	0	100.000	1.07e-06
CM036081.1	80	67.6	36	0	0	100.000	1.07e-06
CM036081.1	80	67.6	36	0	0	100.000	1.07e-06
CM036081.1	80	67.6	36	0	0	100.000	1.07e-06
CM036081.1	80	67.6	36	0	0	100.000	1.07e-06
CM036081.1	80	67.6	36	0	0	100.000	1.07e-06
AADM01000401.1	82	1153	854	86	23	88.681	0.0
AADM01000401.1	82	281	178	13	0	93.194	3.53e-71
AADM01000401.1	82	69.4	37	0	0	100.000	2.99e-07
PPLI01000098.1	85	1153	851	82	25	88.831	0.0
PPLI01000098.1	85	285	208	23	3	88.889	2.73e-72
PPLI01000098.1	85	69.4	37	0	0	100.000	2.99e-07
NC_060201.1	80	1153	851	86	22	88.738	0.0
NC_060201.1	80	1153	851	86	22	88.738	0.0
NC_060201.1	80	1153	851	86	22	88.738	0.0
NC_060201.1	80	1153	851	86	22	88.738	0.0
NC_060201.1	80	1153	851	86	22	88.738	0.0
NC_060201.1	80	1151	850	87	21	88.727	0.0
NC_060201.1	80	1146	849	88	21	88.622	0.0
NC_060201.1	80	235	155	14	0	91.716	2.78e-57
NC_060201.1	80	235	155	14	0	91.716	2.78e-57
NC_060201.1	80	235	155	14	0	91.716	2.78e-57
NC_060201.1	80	235	155	14	0	91.716	2.78e-57
NC_060201.1	80	235	155	14	0	91.716	2.78e-57
NC_060201.1	80	235	155	14	0	91.716	2.78e-57
NC_060201.1	80	228	154	14	1	91.124	4.66e-55
NC_060201.1	80	67.6	36	0	0	100.000	1.07e-06
NC_060201.1	80	67.6	36	0	0	100.000	1.07e-06
NC_060201.1	80	67.6	36	0	0	100.000	1.07e-06
NC_060201.1	80	67.6	36	0	0	100.000	1.07e-06
NC_060201.1	80	67.6	36	0	0	100.000	1.07e-06
NC_060201.1	80	67.6	36	0	0	100.000	1.07e-06
NC_060201.1	80	67.6	36	0	0	100.000	1.07e-06
PPHU01000073.1	83	1151	855	87	23	88.601	0.0
PPHU01000073.1	83	291	177	10	0	94.652	5.86e-74
PPHU01000073.1	83	71.3	38	0	0	100.000	8.31e-08
JACADK010000001.1	82	1151	852	88	21	88.658	0.0
JACADK010000001.1	82	244	171	17	2	90.000	4.63e-60
JACADK010000001.1	82	69.4	37	0	0	100.000	2.99e-07
PPKO01000094.1	84	1151	854	88	22	88.589	0.0
PPKO01000094.1	84	283	188	16	1	91.707	9.81e-72
PPKO01000094.1	84	71.3	38	0	0	100.000	8.31e-08
PPKQ01000080.1	83	1151	848	86	21	88.796	0.0
PPKQ01000080.1	83	265	180	16	2	90.909	3.55e-66
PPKQ01000080.1	83	71.3	38	0	0	100.000	8.31e-08
PPJH01000031.1	82	1151	852	88	21	88.658	0.0
PPJH01000031.1	82	244	171	17	2	90.000	4.63e-60
PPJH01000031.1	82	69.4	37	0	0	100.000	2.99e-07
PPKR01000012.1	83	1151	855	86	24	88.601	0.0
PPKR01000012.1	83	272	179	16	0	91.795	2.12e-68
PPKR01000012.1	83	71.3	38	0	0	100.000	8.31e-08
PPKA01000099.1	82	1151	852	83	25	88.750	0.0
PPKA01000099.1	82	263	180	14	4	90.909	1.28e-65
PPKA01000099.1	82	69.4	37	0	0	100.000	2.99e-07
NJIJ01000026.1	84	1149	850	85	23	88.727	0.0
NJIJ01000026.1	84	272	200	20	5	88.889	2.12e-68
NJIJ01000026.1	84	69.4	37	0	0	100.000	2.99e-07
CP030973.1	82	1149	859	86	26	88.465	0.0
CP030973.1	82	257	166	11	2	92.737	5.94e-64
CP030973.1	82	69.4	37	0	0	100.000	2.99e-07
NJIJ01000032.1	81	1147	848	86	22	88.703	0.0
NJIJ01000032.1	81	215	159	9	10	89.326	3.63e-51
NJIJ01000032.1	81	69.4	37	0	0	100.000	2.99e-07
NJIJ01000045.1	85	1147	854	89	22	88.497	0.0
NJIJ01000045.1	85	272	200	20	5	88.889	2.12e-68
NJIJ01000045.1	85	69.4	37	0	0	100.000	2.99e-07
NJIJ01000062.1	85	1147	854	89	22	88.497	0.0
NJIJ01000062.1	85	1147	854	89	22	88.497	0.0
NJIJ01000062.1	85	272	200	20	5	88.889	2.12e-68
NJIJ01000062.1	85	272	200	20	5	88.889	2.12e-68
NJIJ01000062.1	85	69.4	37	0	0	100.000	2.99e-07
NJIJ01000062.1	85	69.4	37	0	0	100.000	2.99e-07
PPOK01000135.1	85	1147	854	84	26	88.589	0.0
PPOK01000135.1	85	259	201	24	5	87.391	1.65e-64
PPOK01000135.1	85	69.4	37	0	0	100.000	2.99e-07
DS480635.1	67	1146	853	89	22	88.485	0.0
NW_001834437.1	67	1146	853	89	22	88.485	0.0
PPMC02000040.1	82	1144	852	90	21	88.474	0.0
PPMC02000040.1	82	224	152	13	2	91.018	6.03e-54
PPMC02000040.1	82	73.1	44	1	1	95.652	2.31e-08
PPOP02000110.1	82	1144	851	87	23	88.554	0.0
PPOP02000110.1	82	270	179	14	2	91.795	7.63e-68
PPOP02000110.1	82	69.4	37	0	0	100.000	2.99e-07
NJIJ01000043.1	84	1142	848	86	23	88.610	0.0
NJIJ01000043.1	84	263	199	21	6	88.053	1.28e-65
NJIJ01000043.1	84	69.4	37	0	0	100.000	2.99e-07
PPHW01000174.1	83	1142	853	86	25	88.485	0.0
PPHW01000174.1	83	294	179	10	0	94.709	4.53e-75
PPHW01000174.1	83	71.3	38	0	0	100.000	8.31e-08
JANLBP010000035.1	82	1142	854	88	24	88.406	0.0
JANLBP010000035.1	82	257	166	11	2	92.737	5.94e-64
JANLBP010000035.1	82	69.4	37	0	0	100.000	2.99e-07
CR382124.1	84	1138	846	75	32	88.772	0.0
CR382124.1	84	1138	846	75	32	88.772	0.0
CR382124.1	84	1138	846	75	32	88.772	0.0
CR382124.1	84	279	185	17	0	91.584	1.27e-70
CR382124.1	84	279	186	16	1	91.626	1.27e-70
CR382124.1	84	279	185	17	0	91.584	1.27e-70
CR382124.1	84	69.4	41	2	0	95.349	2.99e-07
NC_006040.1	84	1138	846	75	32	88.772	0.0
NC_006040.1	84	1138	846	75	32	88.772	0.0
NC_006040.1	84	1138	846	75	32	88.772	0.0
NC_006040.1	84	279	185	17	0	91.584	1.27e-70
NC_006040.1	84	279	186	16	1	91.626	1.27e-70
NC_006040.1	84	279	185	17	0	91.584	1.27e-70
NC_006040.1	84	69.4	41	2	0	95.349	2.99e-07
CP058611.1	82	1136	854	82	30	88.406	0.0
CP058611.1	82	257	179	16	3	90.404	5.94e-64
CP058611.1	82	69.4	37	0	0	100.000	2.99e-07
CP058607.1	82	1136	854	82	30	88.406	0.0
CP058607.1	82	1136	854	82	30	88.406	0.0
CP058607.1	82	1136	854	82	30	88.406	0.0
CP058607.1	82	1136	854	82	30	88.406	0.0
CP058607.1	82	1136	854	82	30	88.406	0.0
CP058607.1	82	257	175	14	3	91.146	5.94e-64
CP058607.1	82	257	175	14	3	91.146	5.94e-64
CP058607.1	82	257	175	14	3	91.146	5.94e-64
CP058607.1	82	257	175	14	3	91.146	5.94e-64
CP058607.1	82	257	175	13	4	91.146	5.94e-64
CP058607.1	82	69.4	37	0	0	100.000	2.99e-07
CP058607.1	82	69.4	37	0	0	100.000	2.99e-07
CP058607.1	82	69.4	37	0	0	100.000	2.99e-07
CP058607.1	82	69.4	37	0	0	100.000	2.99e-07
CP058607.1	82	69.4	37	0	0	100.000	2.99e-07
NC_050726.1	82	1136	854	82	30	88.406	0.0
NC_050726.1	82	257	179	16	3	90.404	5.94e-64
NC_050726.1	82	69.4	37	0	0	100.000	2.99e-07
NC_050722.1	82	1136	854	82	30	88.406	0.0
NC_050722.1	82	1136	854	82	30	88.406	0.0
NC_050722.1	82	1136	854	82	30	88.406	0.0
NC_050722.1	82	1136	854	82	30	88.406	0.0
NC_050722.1	82	1136	854	82	30	88.406	0.0
NC_050722.1	82	257	175	14	3	91.146	5.94e-64
NC_050722.1	82	257	175	14	3	91.146	5.94e-64
NC_050722.1	82	257	175	14	3	91.146	5.94e-64
NC_050722.1	82	257	175	14	3	91.146	5.94e-64
NC_050722.1	82	257	175	13	4	91.146	5.94e-64
NC_050722.1	82	69.4	37	0	0	100.000	2.99e-07
NC_050722.1	82	69.4	37	0	0	100.000	2.99e-07
NC_050722.1	82	69.4	37	0	0	100.000	2.99e-07
NC_050722.1	82	69.4	37	0	0	100.000	2.99e-07
NC_050722.1	82	69.4	37	0	0	100.000	2.99e-07
NJIJ01000044.1	85	1134	855	88	26	88.235	0.0
NJIJ01000044.1	85	259	198	20	7	88.000	1.65e-64
NJIJ01000044.1	85	69.4	37	0	0	100.000	2.99e-07
AP012217.1	85	1133	845	76	32	88.667	0.0
AP012217.1	85	1133	845	76	32	88.667	0.0
AP012217.1	85	285	201	21	2	89.732	2.73e-72
AP012217.1	85	285	201	21	2	89.732	2.73e-72
AP012217.1	85	69.4	41	2	0	95.349	2.99e-07
AP012217.1	85	69.4	41	2	0	95.349	2.99e-07
NC_036029.1	85	1133	845	76	32	88.667	0.0
NC_036029.1	85	1133	845	76	32	88.667	0.0
NC_036029.1	85	285	201	21	2	89.732	2.73e-72
NC_036029.1	85	285	201	21	2	89.732	2.73e-72
NC_036029.1	85	69.4	41	2	0	95.349	2.99e-07
NC_036029.1	85	69.4	41	2	0	95.349	2.99e-07
VAPW01000078.1	82	1131	842	96	15	88.353	0.0
VAPW01000078.1	82	254	178	18	2	89.899	7.69e-63
VAPW01000078.1	82	69.4	37	0	0	100.000	2.99e-07
WACN01000021.1	83	1131	844	77	31	88.655	0.0
WACN01000021.1	83	272	180	15	1	91.837	2.12e-68
WACN01000021.1	83	69.4	37	0	0	100.000	2.99e-07
OVGK01000075.1	82	1129	856	86	29	88.157	0.0
OVGK01000075.1	82	263	167	10	2	93.296	1.28e-65
OVGK01000075.1	82	69.4	37	0	0	100.000	2.99e-07
FXLY01000006.1	81	1129	848	87	25	88.333	0.0
FXLY01000006.1	81	1129	848	87	25	88.333	0.0
FXLY01000006.1	81	261	160	7	2	94.675	4.59e-65
FXLY01000006.1	81	261	160	7	2	94.675	4.59e-65
FXLY01000006.1	81	69.4	37	0	0	100.000	2.99e-07
FXLY01000006.1	81	69.4	37	0	0	100.000	2.99e-07
JAGEVD010000506.1	85	1127	844	77	32	88.562	0.0
JAGEVD010000506.1	85	1127	844	77	32	88.562	0.0
JAGEVD010000506.1	85	285	201	21	2	89.732	2.73e-72
JAGEVD010000506.1	85	285	201	21	2	89.732	2.73e-72
JAGEVD010000506.1	85	69.4	41	2	0	95.349	2.99e-07
JAGEVD010000506.1	85	69.4	41	2	0	95.349	2.99e-07
JAGEVD010000505.1	85	1127	844	77	32	88.562	0.0
JAGEVD010000505.1	85	1127	844	77	32	88.562	0.0
JAGEVD010000505.1	85	285	201	21	2	89.732	2.73e-72
JAGEVD010000505.1	85	285	201	21	2	89.732	2.73e-72
JAGEVD010000505.1	85	69.4	41	2	0	95.349	2.99e-07
JAGEVD010000505.1	85	69.4	41	2	0	95.349	2.99e-07
JAGEVD010000295.1	85	1127	844	77	32	88.562	0.0
JAGEVD010000295.1	85	283	201	20	3	89.732	9.81e-72
JAGEVD010000295.1	85	69.4	41	2	0	95.349	2.99e-07
PPJZ01000145.1	83	1127	857	86	30	88.078	0.0
PPJZ01000145.1	83	270	185	17	2	90.686	7.63e-68
PPJZ01000145.1	83	69.4	37	0	0	100.000	2.99e-07
AABZ01000315.1	82	1127	853	89	26	88.120	0.0
AABZ01000315.1	82	257	166	11	2	92.737	5.94e-64
AABZ01000315.1	82	69.4	37	0	0	100.000	2.99e-07
PPKY02000093.1	82	1127	850	90	24	88.174	0.0
PPKY02000093.1	82	291	175	9	0	95.109	5.86e-74
PPKY02000093.1	82	71.3	38	0	0	100.000	8.31e-08
AEAV01000475.1	85	1127	844	77	32	88.562	0.0
AEAV01000475.1	85	274	200	22	3	88.889	5.90e-69
AEAV01000475.1	85	69.4	37	0	0	100.000	2.99e-07
CP019493.1	82	1125	857	85	31	88.078	0.0
CP019493.1	82	263	167	10	2	93.296	1.28e-65
CP019493.1	82	69.4	37	0	0	100.000	2.99e-07
CP019493.1	82	69.4	37	0	0	100.000	2.99e-07
PPKP02000043.1	67	1125	850	89	25	88.174	0.0
JANLBP010000028.1	82	1125	855	79	35	88.235	0.0
JANLBP010000028.1	82	270	182	13	4	91.457	7.63e-68
JANLBP010000028.1	82	69.4	37	0	0	100.000	2.99e-07
PPIC01000081.1	82	1125	847	84	28	88.321	0.0
PPIC01000081.1	82	257	171	16	0	91.444	5.94e-64
PPIC01000081.1	82	78.7	44	1	0	97.778	4.97e-10
JAIWYV020000017.1	81	1123	847	88	25	88.229	0.0
JAIWYV020000017.1	81	499	344	23	11	91.005	8.94e-137
JAIWYV020000017.1	81	261	160	7	2	94.675	4.59e-65
JAIWYV020000017.1	81	261	160	7	2	94.675	4.59e-65
JAIWYV020000017.1	81	69.4	37	0	0	100.000	2.99e-07
JAIWYV020000017.1	81	69.4	37	0	0	100.000	2.99e-07
JAIWYV020000005.1	81	1123	847	88	25	88.229	0.0
JAIWYV020000005.1	81	318	172	0	0	100.000	2.69e-82
JAIWYV020000005.1	81	261	160	7	2	94.675	4.59e-65
JAIWYV020000005.1	81	69.4	37	0	0	100.000	2.99e-07
PUHR01000350.1	81	1123	844	89	23	88.285	0.0
PUHR01000350.1	81	261	166	10	2	93.258	4.59e-65
PUHR01000350.1	81	69.4	37	0	0	100.000	2.99e-07
CP048993.1	85	1123	852	83	31	88.199	0.0
CP048993.1	85	1112	850	84	32	87.992	0.0
CP048993.1	85	1110	850	83	33	87.992	0.0
CP048993.1	85	1085	839	91	28	87.578	0.0
CP048993.1	85	1081	844	83	37	87.552	0.0
CP048993.1	85	1079	842	80	39	87.617	0.0
CP048993.1	85	1068	842	83	39	87.344	0.0
CP048993.1	85	1048	838	83	42	87.020	0.0
CP048993.1	85	1040	834	94	33	86.785	0.0
CP048993.1	85	1031	831	80	45	86.925	0.0
CP048993.1	85	484	365	24	22	88.808	2.50e-132
CP048993.1	85	257	166	11	2	92.737	5.94e-64
CP048993.1	85	255	161	4	6	94.152	2.14e-63
CP048993.1	85	255	161	5	5	94.152	2.14e-63
CP048993.1	85	255	161	4	6	94.152	2.14e-63
CP048993.1	85	252	160	8	3	93.567	2.77e-62
CP048993.1	85	246	165	7	7	92.179	1.29e-60
CP048993.1	85	237	194	19	11	86.607	7.74e-58
CP048993.1	85	231	157	6	8	91.813	3.60e-56
CP048993.1	85	220	161	6	12	89.944	7.80e-53
CP048993.1	85	215	154	5	11	90.588	3.63e-51
CP048993.1	85	196	157	8	14	87.709	1.31e-45
CP048993.1	85	69.4	37	0	0	100.000	2.99e-07
CP048993.1	85	69.4	37	0	0	100.000	2.99e-07
CP048993.1	85	69.4	37	0	0	100.000	2.99e-07
CP048993.1	85	69.4	37	0	0	100.000	2.99e-07
CP048993.1	85	69.4	37	0	0	100.000	2.99e-07
CP048993.1	85	69.4	37	0	0	100.000	2.99e-07
CP048993.1	85	69.4	37	0	0	100.000	2.99e-07
CP048993.1	85	69.4	37	0	0	100.000	2.99e-07
CP048993.1	85	69.4	37	0	0	100.000	2.99e-07
CP048993.1	85	60.2	32	0	0	100.000	1.80e-04
CAEFZW010000005.1	81	1123	847	88	25	88.229	0.0
CAEFZW010000005.1	81	1123	847	88	25	88.229	0.0
CAEFZW010000005.1	81	261	160	7	2	94.675	4.59e-65
CAEFZW010000005.1	81	261	160	7	2	94.675	4.59e-65
CAEFZW010000005.1	81	69.4	37	0	0	100.000	2.99e-07
CAEFZW010000005.1	81	69.4	37	0	0	100.000	2.99e-07
CAKOGT010000019.1	81	1123	847	88	25	88.229	0.0
CAKOGT010000019.1	81	1123	847	88	25	88.229	0.0
CAKOGT010000019.1	81	616	419	29	11	91.285	8.51e-172
CAKOGT010000019.1	81	261	160	7	2	94.675	4.59e-65
CAKOGT010000019.1	81	261	160	7	2	94.675	4.59e-65
CAKOGT010000019.1	81	261	160	7	2	94.675	4.59e-65
CAKOGT010000019.1	81	69.4	37	0	0	100.000	2.99e-07
CAKOGT010000019.1	81	69.4	37	0	0	100.000	2.99e-07
CAKOGT010000019.1	81	69.4	37	0	0	100.000	2.99e-07
NW_024545242.1	81	1123	847	88	25	88.229	0.0
NW_024545242.1	81	1123	847	88	25	88.229	0.0
NW_024545242.1	81	261	160	7	2	94.675	4.59e-65
NW_024545242.1	81	261	160	7	2	94.675	4.59e-65
NW_024545242.1	81	69.4	37	0	0	100.000	2.99e-07
NW_024545242.1	81	69.4	37	0	0	100.000	2.99e-07
CP019500.1	82	1122	857	85	32	87.988	0.0
CP019500.1	82	263	167	10	2	93.296	1.28e-65
CP019500.1	82	69.4	37	0	0	100.000	2.99e-07
PPNC01000139.1	81	1122	852	81	33	88.199	0.0
PPNC01000139.1	81	265	158	6	1	95.758	3.55e-66
PPNC01000139.1	81	69.4	37	0	0	100.000	2.99e-07
PPJY02000051.1	82	1122	849	87	27	88.162	0.0
PPJY02000051.1	82	257	177	15	3	90.769	5.94e-64
PPJY02000051.1	82	76.8	41	0	0	100.000	1.79e-09
PPJP02000040.1	84	1122	844	76	34	88.470	0.0
PPJP02000040.1	84	274	184	18	0	91.089	5.90e-69
PPJP02000040.1	84	69.4	41	2	0	95.349	2.99e-07
HE978314.1	84	1122	847	90	24	88.137	0.0
HE978314.1	84	1122	847	90	24	88.137	0.0
HE978314.1	84	276	195	18	4	89.862	1.64e-69
HE978314.1	84	276	195	18	4	89.862	1.64e-69
HE978314.1	84	69.4	37	0	0	100.000	2.99e-07
HE978314.1	84	69.4	37	0	0	100.000	2.99e-07
NC_035922.1	84	1122	847	90	24	88.137	0.0
NC_035922.1	84	1122	847	90	24	88.137	0.0
NC_035922.1	84	276	195	18	4	89.862	1.64e-69
NC_035922.1	84	276	195	18	4	89.862	1.64e-69
NC_035922.1	84	69.4	37	0	0	100.000	2.99e-07
NC_035922.1	84	69.4	37	0	0	100.000	2.99e-07
JAGJTG010000017.1	80	1120	846	90	24	88.125	0.0
JAGJTG010000017.1	80	226	149	11	2	91.975	1.68e-54
JAGJTG010000017.1	80	65.8	35	0	0	100.000	3.87e-06
JAGJTG010000012.1	81	1120	846	90	24	88.125	0.0
JAGJTG010000012.1	81	568	396	32	10	90.411	2.42e-157
JAGJTG010000012.1	81	226	153	13	2	91.071	1.68e-54
JAGJTG010000012.1	81	65.8	35	0	0	100.000	3.87e-06
JAMAJF010000066.1	83	1118	847	97	19	87.954	0.0
JAMAJF010000066.1	83	254	178	18	2	89.899	7.69e-63
JAMAJF010000066.1	83	69.4	37	0	0	100.000	2.99e-07
PPIB01000070.1	80	1118	844	93	21	88.100	0.0
PPIB01000070.1	80	226	144	11	0	92.903	1.68e-54
PPIB01000070.1	80	69.4	42	1	1	95.455	2.99e-07
PPLU02000035.1	83	1118	843	89	24	88.180	0.0
PPLU02000035.1	83	268	182	17	1	91.000	2.75e-67
PPLU02000035.1	83	71.3	38	0	0	100.000	8.31e-08
HE806320.1	81	1116	851	91	26	87.913	0.0
HE806320.1	81	263	159	7	1	95.210	1.28e-65
HE806320.1	81	230	124	0	0	100.000	1.30e-55
HE806320.1	81	69.4	37	0	0	100.000	2.99e-07
HE806319.1	81	1116	851	91	26	87.913	0.0
HE806319.1	81	263	159	7	1	95.210	1.28e-65
HE806319.1	81	230	124	0	0	100.000	1.30e-55
HE806319.1	81	69.4	37	0	0	100.000	2.99e-07
PPKJ01000009.1	82	1116	841	92	21	88.155	0.0
PPKJ01000009.1	82	289	180	12	0	93.750	2.11e-73
PPKJ01000009.1	82	71.3	38	0	0	100.000	8.31e-08
NC_020189.1	81	1116	851	91	26	87.913	0.0
NC_020189.1	81	263	159	7	1	95.210	1.28e-65
NC_020189.1	81	230	124	0	0	100.000	1.30e-55
NC_020189.1	81	69.4	37	0	0	100.000	2.99e-07
NC_020188.1	81	1116	851	91	26	87.913	0.0
NC_020188.1	81	263	159	7	1	95.210	1.28e-65
NC_020188.1	81	230	124	0	0	100.000	1.30e-55
NC_020188.1	81	69.4	37	0	0	100.000	2.99e-07
PPMT01000013.1	82	1114	846	100	17	87.850	0.0
PPMT01000013.1	82	1114	846	100	17	87.850	0.0
PPMT01000013.1	82	261	171	10	4	92.432	4.59e-65
PPMT01000013.1	82	261	171	10	4	92.432	4.59e-65
PPMT01000013.1	82	69.4	37	0	0	100.000	2.99e-07
PPMT01000013.1	82	69.4	37	0	0	100.000	2.99e-07
JAKZLQ010000155.1	83	1114	839	99	15	88.038	0.0
JAKZLQ010000155.1	83	259	183	19	2	89.706	1.65e-64
JAKZLQ010000155.1	83	69.4	37	0	0	100.000	2.99e-07
PPOJ02000117.1	82	1114	856	90	29	87.795	0.0
PPOJ02000117.1	82	267	172	9	4	92.973	9.87e-67
PPOJ02000117.1	82	69.4	37	0	0	100.000	2.99e-07
NJIJ01000041.1	82	1110	855	82	36	87.873	0.0
NJIJ01000041.1	82	235	168	8	10	90.323	2.78e-57
NJIJ01000041.1	82	69.4	37	0	0	100.000	2.99e-07
UEGL01000009.1	85	1110	853	91	28	87.757	0.0
UEGL01000009.1	85	1110	853	91	28	87.757	0.0
UEGL01000009.1	85	1110	853	91	28	87.757	0.0
UEGL01000009.1	85	1096	853	91	31	87.487	0.0
UEGL01000009.1	85	279	203	17	7	89.427	1.27e-70
UEGL01000009.1	85	279	203	17	7	89.427	1.27e-70
UEGL01000009.1	85	279	203	16	8	89.427	1.27e-70
UEGL01000009.1	85	279	203	17	7	89.427	1.27e-70
UEGL01000009.1	85	69.4	37	0	0	100.000	2.99e-07
UEGL01000009.1	85	69.4	37	0	0	100.000	2.99e-07
UEGL01000009.1	85	69.4	37	0	0	100.000	2.99e-07
UEGL01000009.1	85	69.4	37	0	0	100.000	2.99e-07
UEGL01000006.1	85	1110	853	91	28	87.757	0.0
UEGL01000006.1	85	1079	843	92	30	87.358	0.0
UEGL01000006.1	85	278	203	15	9	89.427	4.56e-70
UEGL01000006.1	85	268	202	16	10	88.596	2.75e-67
UEGL01000006.1	85	69.4	37	0	0	100.000	2.99e-07
UEGL01000006.1	85	69.4	37	0	0	100.000	2.99e-07
PPJN02000062.1	83	1110	844	90	25	88.008	0.0
PPJN02000062.1	83	243	180	17	6	88.670	1.66e-59
PPJN02000062.1	83	69.4	37	0	0	100.000	2.99e-07
UEGL01000010.1	85	1109	852	92	27	87.745	0.0
UEGL01000010.1	85	1098	850	93	28	87.539	0.0
UEGL01000010.1	85	1090	849	92	30	87.436	0.0
UEGL01000010.1	85	1090	851	93	30	87.372	0.0
UEGL01000010.1	85	279	205	18	7	89.130	1.27e-70
UEGL01000010.1	85	279	205	18	7	89.130	1.27e-70
UEGL01000010.1	85	279	205	18	7	89.130	1.27e-70
UEGL01000010.1	85	279	205	18	7	89.130	1.27e-70
UEGL01000010.1	85	69.4	37	0	0	100.000	2.99e-07
UEGL01000010.1	85	69.4	37	0	0	100.000	2.99e-07
UEGL01000010.1	85	69.4	37	0	0	100.000	2.99e-07
UEGL01000010.1	85	69.4	37	0	0	100.000	2.99e-07
PPJM02000016.1	83	1109	842	97	19	87.891	0.0
PPJM02000016.1	83	1109	842	97	19	87.891	0.0
PPJM02000016.1	83	235	175	19	4	88.384	2.78e-57
PPJM02000016.1	83	235	175	19	4	88.384	2.78e-57
PPJM02000016.1	83	69.4	37	0	0	100.000	2.99e-07
PPJM02000016.1	83	69.4	37	0	0	100.000	2.99e-07
UEGL01000052.1	85	1107	853	92	28	87.667	0.0
UEGL01000052.1	85	1107	851	92	27	87.732	0.0
UEGL01000052.1	85	1098	848	93	27	87.603	0.0
UEGL01000052.1	85	1083	850	93	31	87.269	0.0
UEGL01000052.1	85	279	205	18	7	89.130	1.27e-70
UEGL01000052.1	85	279	205	18	7	89.130	1.27e-70
UEGL01000052.1	85	279	206	15	10	89.177	1.27e-70
UEGL01000052.1	85	272	204	17	9	88.696	2.12e-68
UEGL01000052.1	85	69.4	37	0	0	100.000	2.99e-07
UEGL01000052.1	85	69.4	37	0	0	100.000	2.99e-07
UEGL01000052.1	85	69.4	37	0	0	100.000	2.99e-07
JAEVGP010000015.1	84	1107	850	89	29	87.810	0.0
JAEVGP010000015.1	84	1107	850	89	29	87.810	0.0
JAEVGP010000015.1	84	1107	850	89	29	87.810	0.0
JAEVGP010000015.1	84	278	198	14	8	90.000	4.56e-70
JAEVGP010000015.1	84	278	198	14	8	90.000	4.56e-70
JAEVGP010000015.1	84	278	198	15	7	90.000	4.56e-70
JAEVGP010000015.1	84	69.4	37	0	0	100.000	2.99e-07
JAEVGP010000015.1	84	69.4	37	0	0	100.000	2.99e-07
JAEVGP010000015.1	84	69.4	37	0	0	100.000	2.99e-07
JAEVGP010000005.1	84	1107	848	88	29	87.876	0.0
JAEVGP010000005.1	84	278	198	15	7	90.000	4.56e-70
JAEVGP010000005.1	84	69.4	37	0	0	100.000	2.99e-07
JAMAIE010000059.1	82	1107	854	90	30	87.680	0.0
JAMAIE010000059.1	82	263	167	11	1	93.296	1.28e-65
JAMAIE010000059.1	82	71.3	38	0	0	100.000	8.31e-08
PPMA01000079.1	83	1105	842	87	28	87.983	0.0
PPMA01000079.1	83	272	182	16	1	91.457	2.12e-68
PPMA01000079.1	83	71.3	38	0	0	100.000	8.31e-08
PPXN02000161.1	82	1103	839	96	20	87.853	0.0
PPXN02000161.1	82	265	180	16	2	90.909	3.55e-66
PPXN02000161.1	82	69.4	37	0	0	100.000	2.99e-07
UEGL01000039.1	85	1103	851	92	28	87.642	0.0
UEGL01000039.1	85	1103	851	93	27	87.642	0.0
UEGL01000039.1	85	1103	851	93	27	87.642	0.0
UEGL01000039.1	85	1103	851	93	27	87.642	0.0
UEGL01000039.1	85	279	205	18	7	89.130	1.27e-70
UEGL01000039.1	85	279	205	18	7	89.130	1.27e-70
UEGL01000039.1	85	279	205	18	7	89.130	1.27e-70
UEGL01000039.1	85	279	205	18	7	89.130	1.27e-70
UEGL01000039.1	85	69.4	37	0	0	100.000	2.99e-07
UEGL01000039.1	85	69.4	37	0	0	100.000	2.99e-07
UEGL01000039.1	85	69.4	37	0	0	100.000	2.99e-07
UEGL01000039.1	85	69.4	37	0	0	100.000	2.99e-07
PPJC01000195.1	81	1103	843	88	28	87.904	0.0
PPJC01000195.1	81	246	158	10	2	92.941	1.29e-60
PPJC01000195.1	81	73.1	45	3	0	93.750	2.31e-08
PPJC01000194.1	81	1103	843	88	28	87.904	0.0
PPJC01000194.1	81	246	158	10	2	92.941	1.29e-60
PPJC01000194.1	81	73.1	45	3	0	93.750	2.31e-08
PPJC01000192.1	81	1103	843	88	28	87.904	0.0
PPJC01000192.1	81	246	158	10	2	92.941	1.29e-60
PPJC01000192.1	81	73.1	45	3	0	93.750	2.31e-08
PPJC01000188.1	81	1103	843	88	28	87.904	0.0
PPJC01000188.1	81	246	158	10	2	92.941	1.29e-60
PPJC01000188.1	81	73.1	45	3	0	93.750	2.31e-08
PPJC01000184.1	81	1103	843	88	28	87.904	0.0
PPJC01000184.1	81	246	158	10	2	92.941	1.29e-60
PPJC01000184.1	81	73.1	45	3	0	93.750	2.31e-08
PPJC01000183.1	81	1103	843	88	28	87.904	0.0
PPJC01000183.1	81	246	158	10	2	92.941	1.29e-60
PPJC01000183.1	81	73.1	45	3	0	93.750	2.31e-08
PPJC01000182.1	81	1103	843	88	28	87.904	0.0
PPJC01000182.1	81	246	158	10	2	92.941	1.29e-60
PPJC01000182.1	81	73.1	45	3	0	93.750	2.31e-08
PPJC01000180.1	81	1103	843	88	28	87.904	0.0
PPJC01000180.1	81	246	158	10	2	92.941	1.29e-60
PPJC01000180.1	81	73.1	45	3	0	93.750	2.31e-08
PPJC01000179.1	81	1103	843	88	28	87.904	0.0
PPJC01000179.1	81	246	158	10	2	92.941	1.29e-60
PPJC01000179.1	81	73.1	45	3	0	93.750	2.31e-08
PPJC01000178.1	81	1103	843	88	28	87.904	0.0
PPJC01000178.1	81	246	158	10	2	92.941	1.29e-60
PPJC01000178.1	81	73.1	45	3	0	93.750	2.31e-08
PPJC01000143.1	81	1103	843	88	28	87.904	0.0
PPJC01000143.1	81	246	158	10	2	92.941	1.29e-60
PPJC01000143.1	81	73.1	45	3	0	93.750	2.31e-08
PPJC01000142.1	81	1103	843	88	28	87.904	0.0
PPJC01000142.1	81	246	158	10	2	92.941	1.29e-60
PPJC01000142.1	81	73.1	45	3	0	93.750	2.31e-08
KV454217.1	83	1103	795	84	12	89.226	0.0
KV454217.1	83	778	567	58	12	89.011	0.0
KV454217.1	83	281	182	15	0	92.386	3.53e-71
KV454217.1	83	193	128	12	0	91.429	1.70e-44
KV454217.1	83	69.4	37	0	0	100.000	2.99e-07
NW_017567119.1	83	1103	795	84	12	89.226	0.0
NW_017567119.1	83	778	567	58	12	89.011	0.0
NW_017567119.1	83	281	182	15	0	92.386	3.53e-71
NW_017567119.1	83	193	128	12	0	91.429	1.70e-44
NW_017567119.1	83	69.4	37	0	0	100.000	2.99e-07
CAPW01000003.1	83	1101	842	99	19	87.708	0.0
CAPW01000003.1	83	259	177	12	5	91.237	1.65e-64
CAPW01000003.1	83	71.3	40	1	0	97.561	8.31e-08
UEGL01000028.1	85	1099	849	92	28	87.616	0.0
UEGL01000028.1	85	1094	853	89	33	87.487	0.0
UEGL01000028.1	85	1094	853	89	33	87.487	0.0
UEGL01000028.1	85	1088	852	89	34	87.385	0.0
UEGL01000028.1	85	270	203	16	10	88.646	7.63e-68
UEGL01000028.1	85	267	202	19	8	88.210	9.87e-67
UEGL01000028.1	85	263	167	10	2	93.296	1.28e-65
UEGL01000028.1	85	263	167	10	2	93.296	1.28e-65
UEGL01000028.1	85	69.4	37	0	0	100.000	2.99e-07
UEGL01000028.1	85	69.4	37	0	0	100.000	2.99e-07
UEGL01000028.1	85	69.4	37	0	0	100.000	2.99e-07
[truncated: 1,078 more rows]
