# Supplementary material for: Using nanopore sequencing to identify fungi from clinical samples with high phylogenetic resolution
Source: Sci Rep. 2023 Jun 16;13:9785. doi: 10.1038/s41598-023-37016-0 (PMC10275880; doi:10.1038/s41598-023-37016-0)
Supplement: Supplementary file 1 — Supplementary Information. [file 41598_2023_37016_MOESM1_ESM.zip › Supplementary_Information/Supplementary_Data/Data_S6_Clin_blast/results/Clin_RGN3_fmt0.txt]

BLASTN 2.13.0+


Reference: Zheng Zhang, Scott Schwartz, Lukas Wagner, and Webb
Miller (2000), "A greedy algorithm for aligning DNA sequences", J
Comput Biol 2000; 7(1-2):203-14.


Database: all.fna
           16,976,359 sequences; 173,045,930,078 total letters


Query= d803b07a-d0b3-4ec8-b184-83f5a6ca22cc

Length=1429
                                                                      Score     E
Sequences producing significant alignments:                          (Bits)  Value

CP017630.1 Candida albicans SC5314 chromosome R sequence              2632    0.0  
NC_032096.1 Candida albicans SC5314 chromosome R, complete sequence   2632    0.0  
FM992695.1 Candida dubliniensis CD36 chromosome R, complete sequence  2311    0.0  
NC_012867.1 Candida dubliniensis CD36 chromosome R, complete sequ...  2311    0.0  
QLNQ01000024.1 Candida viswanathii strain ATCC 20962 contig8, who...  1993    0.0  
WUJJ01000645.1 Candida sp. LN1 LN_645, whole genome shotgun sequence  1967    0.0  
LBNG01000280.1 Candida sp. LDI48194 Contig_74_mapping, whole geno...  1964    0.0  
GG692410.1 Candida tropicalis MYA-3404 genomic scaffold supercont...  1962    0.0  
GG692404.1 Candida tropicalis MYA-3404 genomic scaffold supercont...  1962    0.0  
NW_003020045.1 Candida tropicalis MYA-3404 genomic scaffold super...  1962    0.0  
NW_003020039.1 Candida tropicalis MYA-3404 genomic scaffold super...  1962    0.0  
QLNQ01000018.1 Candida viswanathii strain ATCC 20962 contig14, wh...  1936    0.0  
QLNQ01000013.1 Candida viswanathii strain ATCC 20962 contig19, wh...  1934    0.0  
CAJVQF010000008.1 Candida sanyaensis strain UCD423 genome assembl...  1923    0.0  
CAJVQF010000056.1 Candida sanyaensis strain UCD423 genome assembl...  1916    0.0  
CAJVQF010000101.1 Candida sanyaensis strain UCD423 genome assembl...  1914    0.0  
WWPN01000002.1 Candida sojae strain NCYC-2607 tig00000002, whole ...  1890    0.0  
AMGY01000013.1 Capronia epimyces CBS 606.96 aczIQ-supercont1.13, ...  1801    0.0  
NW_006912916.1 Capronia epimyces CBS 606.96 aczIQ-supercont1.13, ...  1801    0.0  
CH981532.1 Lodderomyces elongisporus NRRL YB-4239 supercont1.9 ge...  1724    0.0  
CH445386.1 Parastagonospora nodorum SN15 scaffold_66, whole genom...  1724    0.0  
NW_001884610.1 Parastagonospora nodorum SN15 chromosome Unknown s...  1724    0.0  
NW_001813677.1 Lodderomyces elongisporus NRRL YB-4239 supercont1....  1724    0.0  
GL996500.1 Spathaspora passalidarum NRRL Y-27907 unplaced genomic...  1709    0.0  
NW_006767426.1 Spathaspora passalidarum NRRL Y-27907 unplaced gen...  1709    0.0  
JAIHNE010000018.1 Candida pseudojiufengensis strain CBS 10847 sca...  1703    0.0  
LQMS01001967.1 Spathaspora girioi strain UFMG-CM-Y302 NODE_415_le...  1676    0.0  
LQMS01001966.1 Spathaspora girioi strain UFMG-CM-Y302 NODE_414_le...  1676    0.0  
NSGQ01000174.1 Spathaspora sp. JA1 scaffold_174, whole genome sho...  1666    0.0  
PPUV01000166.1 Spathaspora sp. UFMG-CM-Y6060 NODE_166_length_5646...  1659    0.0  
MXQC01000182.1 Spathaspora boniae strain UFMG-CM-Y306 NODE_182_le...  1637    0.0  
JAGSYN010000329.1 [Candida] subhashii strain CBS 10753 scaffold22...  1624    0.0  
NW_026057492.1 [Candida] subhashii strain CBS 10753 chromosome Un...  1624    0.0  
NREI01000028.1 Wickerhamiella infanticola strain NRRL Y-17858 NOD...  1548    0.0  
JAIHNG010000152.1 Candida theae strain CBS 12239 scaffold69, whol...  1483    0.0  
JAHZQW010000108.1 Candida margitis strain CBS 14175 scaffold189, ...  1456    0.0  
HE605209.1 Candida parapsilosis strain CDC317 annotated contig 00...  1450    0.0  
JAEOAQ010000005.1 Candida metapsilosis strain BP57 scaffold5, who...  1450    0.0  
HE681725.1 Candida orthopsilosis Co 90-125, chromosome 7 draft se...  1450    0.0  
NC_018301.1 Candida orthopsilosis Co 90-125, chromosome 7 draft s...  1450    0.0  
NW_023503284.1 Candida parapsilosis strain CDC317 annotated conti...  1450    0.0  
KI547142.1 Spathaspora arborariae UFMG-19.1A unplaced genomic sca...  1445    0.0  
JAMALC010000343.1 Rhodotorula sp. M30-05A-2 ctg_343, whole genome...  1434    0.0  
NBZC01000158.1 Scheffersomyces stambukii strain UFMG-CM-Y427 NODE...  1424    0.0  
NDXA01000178.1 Spathaspora xylofermentans strain UFMG-HMD23.3 Spa...  1411    0.0  
JAIHNF010000004.1 Candida jiufengensis strain CBS 10846 scaffold9...  1402    0.0  
PPLL02000039.1 Candida corydali strain NRRL Y-27910 flattened_lin...  1393    0.0  
CP000497.1 Scheffersomyces stipitis CBS 6054 chromosome 3, comple...  1369    0.0  
NC_009043.1 Scheffersomyces stipitis CBS 6054 chromosome 3, compl...  1369    0.0  
JAGSID010000072.1 Scheffersomyces segobiensis strain DSM 27193 sc...  1363    0.0  
PPOS02000018.1 Debaryomyces maramus strain NRRL Y-2171 NODE_18_le...  1351    0.0  
DS995909.1 Penicillium marneffei ATCC 18224 scf_1105668340730 gen...  1351    0.0  
NW_002196671.1 Talaromyces marneffei ATCC 18224 scf_1105668340730...  1351    0.0  
PPOR01000001.1 Debaryomyces nepalensis strain NRRL Y-7108 NODE_1_...  1349    0.0  
PPOW01000036.1 Debaryomyces subglobosus strain NRRL Y-6666 NODE_3...  1349    0.0  
FYBW01000192.1 Candida psychrophila genome assembly, contig: rDNA...  1345    0.0  
PPOQ01000062.1 Debaryomyces prosopidis strain NRRL Y-27369 flatte...  1343    0.0  
PPIU01000004.1 Meyerozyma athensensis strain NRRL Y-27644 NODE_4_...  1343    0.0  
PPPA02000022.1 [Candida] ascalaphidarum strain NRRL Y-27908 NODE_...  1341    0.0  
JAHMUF010000032.1 Scheffersomyces spartinae strain ARV_011 scaffo...  1341    0.0  
NW_025065079.1 Scheffersomyces spartinae strain ARV_011 chromosom...  1341    0.0  
JAHUZD010000048.1 Candida oxycetoniae strain CBS 10844 scaffold94...  1339    0.0  
NW_026055390.1 Candida oxycetoniae strain CBS 10844 chromosome Un...  1339    0.0  
QELA01000006.1 [Candida] sake strain CBA6005 contig6, whole genom...  1330    0.0  
QELA01000016.1 [Candida] sake strain CBA6005 contig16, whole geno...  1330    0.0  
QELA01000012.1 [Candida] sake strain CBA6005 contig12, whole geno...  1330    0.0  
NBND01000012.1 Millerozyma farinosa strain KCTC 27753 contig12, w...  1327    0.0  
JAFIDI010000015.1 Kurtzmaniella quercitrusa var. comoensis (nom. ...  1310    0.0  
JAFIDI010000023.1 Kurtzmaniella quercitrusa var. comoensis (nom. ...  1310    0.0  
JAFIDI010000019.1 Kurtzmaniella quercitrusa var. comoensis (nom. ...  1310    0.0  
CAKXYY010000043.1 [Candida] railenensis strain CLIB 1423 genome a...  1310    0.0  
PPMM02000033.1 Priceomyces carsonii strain NRRL YB-4275 NODE_33_l...  1310    0.0  
JAMAFN010000082.1 Debaryomycetaceae sp. 2NP930A strain NP9010 ctg...  1308    0.0  
JAMAFL010000022.1 Penicillium sp. R2202 strain 2NP930A ctg_22, wh...  1308    0.0  
JAMAFR010000013.1 Debaryomycetaceae sp. 2NR913A strain Y9007B-2 c...  1308    0.0  
JAMAFM010000023.1 Aspergillus sp. PG3605 strain 2NP920 ctg_23, wh...  1308    0.0  
JAMAFQ010000012.1 Debaryomycetaceae sp. Y9007B strain 2NR914 ctg_...  1308    0.0  
JAMAFP010000020.1 Debaryomycetaceae sp. NP9010 strain 2NR913A ctg...  1308    0.0  
JAMAFO010000022.1 Debaryomycetaceae sp. 2NP920 strain Y9007B ctg_...  1308    0.0  
JAFIDH010000010.1 Kurtzmaniella quercitrusa var. filamentosus (no...  1304    0.0  
BADS01000001.1 Meyerozyma caribbica MG20W DNA, contig: contig1, w...  1304    0.0  
PPLN02000030.1 Cephaloascus fragrans strain NRRL Y-6742 NODE_30_l...  1297    0.0  
CH408159.1 Pichia guilliermondii ATCC 6260 scaffold_5 genomic sca...  1295    0.0  
JANXEX010000021.1 [Candida] palmioleophila strain CBS 18098 conti...  1295    0.0  
JACWFX010000010.1 [Candida] anglica strain VS III C KN 3 VS-III-C...  1295    0.0  
NW_001809796.1 Meyerozyma guilliermondii ATCC 6260 scaffold_5 gen...  1295    0.0  
PPKV02000051.1 Kuraishia ogatae strain NRRL Y-48474 NODE_51_lengt...  1293    0.0  
PPLM01000288.1 Cephaloascus albidus strain NRRL Y-7343 flattened_...  1293    0.0  
PPPC02000005.1 [Candida] gorgasii strain NRRL Y-27707 NODE_5_leng...  1282    0.0  
JAFLRI010000008.1 Nakazawaea ishiwadae strain GDMCC 60786 Contig8...  1282    0.0  
JAFLRI010000017.1 Nakazawaea ishiwadae strain GDMCC 60786 Contig1...  1282    0.0  
PPIY01000089.1 [Candida] schatavii strain NRRL Y-17078 flattened_...  1280    0.0  
JAKQXL010000035.1 [Candida] membranifaciens subsp. flavinogenes s...  1271    0.0  
JANBXG010000012.1 Nakazawaea ambrosiae strain VH60_CP 12, whole g...  1271    0.0  
CALSDN010000028.1 [Candida] jaroonii strain CLIB 1444 genome asse...  1271    0.0  
LJCY02000024.1 Chrysoporthe cubensis strain CMW 10028 tig25, whol...  1269    0.0  
PPML02000044.1 Wickerhamomyces sp. NRRL YB-2243 NODE_44_length_94...  1267    0.0  
PPMN02000062.1 Priceomyces castillae strain NRRL Y-7501 NODE_62_l...  1267    0.0  
PPNG01000187.1 Kurtzmaniella cleridarum strain NRRL Y-48386 flatt...  1266    0.0  
KV454011.1 Pachysolen tannophilus NRRL Y-2460 unplaced genomic sc...  1266    0.0  
QELA01000014.1 [Candida] sake strain CBA6005 contig14, whole geno...  1266    0.0  
PPMU02000064.1 Wickerhamomyces canadensis strain NRRL Y-1888 NODE...  1266    0.0  
PPLO02000025.1 Suhomyces pyralidae strain NRRL Y-27085 NODE_25_le...  1264    0.0  
PPKG01000060.1 Peterozyma toletana strain NRRL YB-4247 flattened_...  1254    0.0  
PPKF01000034.1 Peterozyma xylosa strain NRRL Y-12939 flattened_li...  1254    0.0  
PPKU01000182.1 Nakazawaea holstii strain NRRL Y-2155 flattened_li...  1254    0.0  
NHAO01000032.1 Nakazawaea wickerhamii strain NRRL Y-2563 flattene...  1254    0.0  
JADIOQ010000139.1 [Candida] chilensis strain NRRL Y-17141 NODE_17...  1245    0.0  
PPMP01000092.1 Kurtzmaniella fragi strain NRRL Y-17910 flattened_...  1238    0.0  
PPIF01000029.1 Priceomyces medius strain NRRL Y-7122 flattened_li...  1236    0.0  
PPLQ02000038.1 Suhomyces emberorum strain NRRL Y-27606 NODE_38_le...  1236    0.0  
PPNR02000093.1 Cyberlindnera saturnus strain NRRL Y-17396 flatten...  1230    0.0  
CP059272.1 Torulaspora sp. CBS 2947 strain CBS2947 chromosome 6       1227    0.0  
CAKNUP010000036.1 Torulaspora indica genome assembly, contig: NOD...  1227    0.0  
PPLH02000088.1 Cyberlindnera mrakii strain NRRL Y-1364 NODE_88_le...  1225    0.0  
PPNS02000133.1 Cyberlindnera suaveolens strain NRRL Y-17391 NODE_...  1225    0.0  
UICF01000022.1 [Candida] vartiovaarae genome assembly, contig: Co...  1221    0.0  
JABBEO010000012.1 Torulaspora pretoriensis strain CBS 2187 scaffo...  1221    0.0  
CP083469.1 Cyberlindnera sargentensis strain SHA 17.2 chromosome VI   1219    0.0  
HE580273.2 Naumovozyma dairenensis CBS 421 chromosome 7, complete...  1219    0.0  
LT598468.1 Lachancea mirantina genome assembly, chromosome: H, wh...  1219    0.0  
NC_016485.2 Naumovozyma dairenensis CBS 421 chromosome 7, complet...  1219    0.0  
PPJG01000111.1 Blastobotrys serpentis strain NRRL Y-48249 flatten...  1218    0.0  
UICF01000026.1 [Candida] vartiovaarae genome assembly, contig: Co...  1218    0.0  
CM000694.1 Saccharomyces kluyveri NRRL Y-12651 chromosome H, whol...  1216    0.0  
PPJL02000080.1 Blastobotrys muscicola strain NRRL Y-7993 NODE_80_...  1214    0.0  
PPJL02000148.1 Blastobotrys muscicola strain NRRL Y-7993 NODE_148...  1214    0.0  
PPJL02000141.1 Blastobotrys muscicola strain NRRL Y-7993 NODE_141...  1214    0.0  
PPJL02000129.1 Blastobotrys muscicola strain NRRL Y-7993 NODE_129...  1214    0.0  
PPJL02000127.1 Blastobotrys muscicola strain NRRL Y-7993 NODE_127...  1214    0.0  
PPJL02000121.1 Blastobotrys muscicola strain NRRL Y-7993 NODE_121...  1214    0.0  
PPJL02000119.1 Blastobotrys muscicola strain NRRL Y-7993 NODE_119...  1214    0.0  
PPJL02000117.1 Blastobotrys muscicola strain NRRL Y-7993 NODE_117...  1214    0.0  
PPJL02000116.1 Blastobotrys muscicola strain NRRL Y-7993 NODE_116...  1214    0.0  
CP014503.1 Sugiyamaella lignohabitans strain CBS 10342 chromosome...  1214    0.0  
LT598481.1 Lachancea meyersii CBS 8951 genome assembly, chromosom...  1214    0.0  
NC_031674.1 Sugiyamaella lignohabitans strain CBS 10342 chromosom...  1214    0.0  
OX291442.1 Torulaspora quercuum strain UCD657 genome assembly, ch...  1210    0.0  
CP059251.1 Torulaspora globosa strain CBS764 chromosome 6             1210    0.0  
PPHX02000037.1 Torulaspora franciscae strain NRRL Y-17532 flatten...  1210    0.0  
NC_050732.1 Torulaspora globosa chromosome 6, complete sequence       1210    0.0  
JACVEX010000009.1 Cyberlindnera subsufficiens strain NG8.2 NODE_2...  1208    0.0  
QELA01000017.1 [Candida] sake strain CBA6005 contig17, whole geno...  1208    0.0  
PPNF02000006.1 Middelhovenomyces tepae strain NRRL Y-17670 NODE_6...  1206    0.0  
JAMYHY010000223.1 Debaryomyces sp. S3305 ctg_223, whole genome sh...  1206    0.0  
LT598491.1 Lachancea fermentati strain CBS 6772 genome assembly, ...  1205    0.0  
PPNA02000031.1 Torulaspora maleeae strain CBS 10694 NODE_31_lengt...  1205    0.0  
FYBL01000016.1 Torulaspora microellipsoides genome assembly, cont...  1205    0.0  
PPIW01000121.1 Ogataea nitratoaversa strain NRRL Y-48449 flattene...  1205    0.0  
LT598453.1 Lachancea nothofagi CBS 11611 genome assembly, chromos...  1205    0.0  
PPJD01000031.1 Diddensiella caesifluorescens strain NRRL Y-48781 ...  1203    0.0  
MQSX02000078.1 Sugiyamaella xylanicola (nom. inval.) strain UFMG-...  1199    0.0  
HE616749.1 Torulaspora delbrueckii CBS 1146 chromosome 8, complet...  1199    0.0  
NC_016508.1 Torulaspora delbrueckii CBS 1146 chromosome 8, comple...  1199    0.0  
LN736364.1 Lachancea lanzarotensis genome assembly LALA0, scaffol...  1197    0.0  
PPMG02000138.1 [Candida] ponderosae strain NRRL YB-2307 NODE_138_...  1197    0.0  
NW_019212883.1 Lachancea lanzarotensis genome assembly LALA0, sca...  1197    0.0  
LT598461.1 Lachancea dasiensis CBS 10888 genome assembly, chromos...  1194    0.0  
PPKM01000147.1 Ogataea pilisensis strain NRRL Y-27598 NODE_147_le...  1194    0.0  
CU928180.1 Lachancea thermotolerans CBS 6340 chromosome H complet...  1192    0.0  
LT598476.1 Lachancea sp. CBS 6924 genome assembly, chromosome: G,...  1192    0.0  
LN890542.1 Lachancea quebecensis genome assembly LAQU0, scaffold ...  1192    0.0  
PPMI02000096.1 Wickerhamomyces alni strain NRRL Y-11625 NODE_96_l...  1192    0.0  
HG793131.1 Kuraishia capsulata CBS 1993 genomic scaffold, Kuraish...  1192    0.0  
NW_019172956.1 Kuraishia capsulata CBS 1993 genomic scaffold, Kur...  1192    0.0  
NC_013084.1 Lachancea thermotolerans CBS 6340 chromosome H comple...  1192    0.0  
CP048731.1 Cyberlindnera fabianii isolate JOY008 chromosome 16        1190    0.0  
AADM01000465.1 Lachancea waltii NCYC 2644 cont464, whole genome s...  1190    0.0  
JAFIIU010000017.1 Barnettozyma botsteinii strain 1118 scaffold000...  1190    0.0  
PPIE02000061.1 Spencermartinsiella europaea strain NRRL Y-48265 N...  1188    0.0  
JFAV03000033.1 Hanseniaspora vineae strain T02/19AF xfSc0000000, ...  1188    0.0  
PPNU02000031.1 Cyberlindnera mycetangii strain NRRL Y-6843 NODE_3...  1188    0.0  
PPOA02000039.1 Cyberlindnera americana strain NRRL Y-2156 NODE_39...  1188    0.0  
JAEUBG010005620.1 Wickerhamomyces pijperi strain CBS2887 scaffold...  1186    0.0  
JADIOR010000171.1 Limtongozyma cylindracea strain NRRL Y-17506 fl...  1186    0.0  
HE576754.1 Naumovozyma castellii CBS 4309 chromosome 3, complete ...  1184    0.0  
NC_016493.1 Naumovozyma castellii CBS 4309 chromosome 3, complete...  1184    0.0  
JANBXE010000085.1 Wickerhamomyces bisporus strain VH7_F 85, whole...  1182    0.0  
CP006026.1 Saccharomycetaceae sp. 'Ashbya aceri' chromosome VII, ...  1179    0.0  
LPNM01000013.1 Hanseniaspora osmophila strain AWRI3579 Hanseniasp...  1177    0.0  
PPXL02000001.1 Wickerhamomyces hampshirensis strain NRRL YB-4128 ...  1177    0.0  
PPLV01000009.1 Ambrosiozyma maleeae (nom. inval.) strain NRRL Y-6...  1177    0.0  
JAHKSL010001529.1 Ogataea polymorpha x Ogataea parapolymorpha iso...  1175    0.0  
JAHKSL010001528.1 Ogataea polymorpha x Ogataea parapolymorpha iso...  1175    0.0  
JAHKSL010001524.1 Ogataea polymorpha x Ogataea parapolymorpha iso...  1175    0.0  
JAHKSL010001523.1 Ogataea polymorpha x Ogataea parapolymorpha iso...  1175    0.0  
JAHKSL010000469.1 Ogataea polymorpha x Ogataea parapolymorpha iso...  1175    0.0  
AE016820.4 Ashbya gossypii ATCC 10895 chromosome VII, complete se...  1175    0.0  
AECK01000007.1 Ogataea polymorpha strain NCYC 495 leu1.1 OGAPOsca...  1175    0.0  
NW_017264704.1 Ogataea polymorpha strain NCYC 495 leu1.1 chromoso...  1175    0.0  
NC_005788.4 Eremothecium gossypii ATCC 10895 chromosome VII, comp...  1175    0.0  
PPMK02000045.1 Trigonopsis vinaria strain NRRL Y-5715 NODE_45_len...  1173    0.0  
SWFT01000003.1 Diutina rugosa strain CBS 613 scaffold116_size3346...  1173    0.0  
JAMAJS010000004.1 Saccharomycetales sp. PK3305 ctg_4, whole genom...  1173    0.0  
NW_022995053.1 Diutina rugosa strain CBS 613 chromosome Unknown s...  1173    0.0  
JAHLUX010000021.1 Ogataea angusta isolate 61-244 61-244_NODE_21_l...  1171    0.0  
PPID01000307.1 Sporopachydermia lactativora strain NRRL Y-11591 N...  1171    0.0  
PTXO01000010.1 Hanseniaspora gamundiae strain CRUB 1928 scaffold_...  1171    0.0  
PPKI01000113.1 Ogataea trehalophila strain NRRL Y-6781 NODE_113_l...  1171    0.0  
NW_025065235.1 Ogataea angusta isolate 61-244 chromosome Unknown ...  1171    0.0  
VZWP01000066.1 Saccharomyces eubayanus x Saccharomyces uvarum str...  1170    0.0  
JAHKSL010001527.1 Ogataea polymorpha x Ogataea parapolymorpha iso...  1170    0.0  
CM002300.1 Ogataea parapolymorpha DL-1 chromosome I, whole genome...  1170    0.0  
CP002500.1 Eremothecium cymbalariae DBVPG#7215 chromosome 4, comp...  1170    0.0  
JAEUBD010001227.1 Ogataea thermophila strain NCAIM Y.01608 scaffo...  1170    0.0  
CM034489.1 Saccharomyces uvarum strain CBS 7001 chromosome XII, w...  1170    0.0  
NC_016452.1 Eremothecium cymbalariae DBVPG#7215 chromosome 4, com...  1170    0.0  
NC_027866.1 Ogataea parapolymorpha DL-1 chromosome I, whole genom...  1170    0.0  
JAHDIT010000291.1 Ogataea degrootiae strain UCD465 NODE_301_lengt...  1168    0.0  
PPLW02000029.1 Ambrosiozyma pseudovanderkliftii strain NRRL Y-636...  1168    0.0  
PPNT01000111.1 Cyberlindnera xylosilytica strain NRRL YB-2097 fla...  1166    0.0  
JAEUBE010000199.1 Ogataea philodendri strain CBS6075 scaffold16, ...  1166    0.0  
QBLK01000090.1 Nadsonia starkeyi-henricii strain UCD142 NODE_90_l...  1166    0.0  
NW_025763930.1 Ogataea philodendri strain CBS6075 chromosome Unkn...  1166    0.0  
VZVN01000183.1 Saccharomyces cerevisiae x Saccharomyces kudriavze...  1164    0.0  
CP080215.1 Saccharomyces bayanus strain FM677 chromosome XII          1164    0.0  
VZVB01000255.1 Saccharomyces cerevisiae x Saccharomyces eubayanus...  1164    0.0  
CP049009.1 Saccharomyces pastorianus strain CBS 1483 chromosome S...  1164    0.0  
JANLBP010000030.1 Alternaria dauci isolate CALB1 scaffold30, whol...  1164    0.0  
VZWS01000247.1 Saccharomyces cerevisiae x Saccharomyces kudriavze...  1164    0.0  
CM003566.1 Saccharomyces sp. 'boulardii' strain unique28 chromoso...  1164    0.0  
MVPU01000017.1 Saccharomyces sp. M14 scaffold15, whole genome sho...  1164    0.0  
LT986474.1 Saccharomyces jurei genome assembly, chromosome: XII.1     1164    0.0  
BK006945.2 TPA: Saccharomyces cerevisiae S288C chromosome XII, co...  1164    0.0  
NC_001144.5 Saccharomyces cerevisiae S288C chromosome XII, comple...  1164    0.0  
JAEUBF010000039.1 Wickerhamomyces mucosus strain CBS6341 scaffold...  1162    0.0  
SRHL01000186.1 Hanseniaspora occidentalis var. citrica strain CBS...  1162    0.0  
PPOL02000167.1 Kazachstania siamensis strain NRRL Y-48842 NODE_16...  1162    0.0  
PPKH02000077.1 Ogataea zsoltii strain NRRL Y-27601 NODE_77_length...  1160    0.0  
HE650828.1 Kazachstania africana CBS 2517 chromosome 8, complete ...  1160    0.0  
PPKS01000031.1 Ogataea naganishii strain NRRL Y-7654 NODE_31_leng...  1160    0.0  
NC_018947.1 Kazachstania africana CBS 2517 chromosome 8, complete...  1160    0.0  
PPJO01000042.1 Kluyveromyces aestuarii strain NRRL YB-4510 NODE_4...  1158    0.0  
PPJO01000013.1 Kluyveromyces aestuarii strain NRRL YB-4510 NODE_1...  1158    0.0  
JAHLUL010000027.1 Ogataea haglerorum isolate 81-453-3 81-453-3_NO...  1158    0.0  
DS480380.1 Vanderwaltozyma polyspora DSM 70294 KpolScaffold1036 g...  1158    0.0  
DS480601.1 Vanderwaltozyma polyspora DSM 70294 KpolScaffold531 ge...  1158    0.0  
QYLQ01000035.1 Kluyveromyces nonfermentans strain NRRL Y-27343 fl...  1158    0.0  
NW_001834692.1 Vanderwaltozyma polyspora DSM 70294 KpolScaffold10...  1158    0.0  
NW_001834471.1 Vanderwaltozyma polyspora DSM 70294 KpolScaffold53...  1158    0.0  
NW_025065177.1 Ogataea haglerorum isolate 81-453-3 chromosome Unk...  1158    0.0  
PPKT01000023.1 Ogataea nonfermentans strain NRRL YB-2203 flattene...  1157    0.0  
JANBXH010000027.1 Kuraishia molischiana strain VH39_BB 27, whole ...  1155    0.0  
PPHT01000081.1 Ogataea henricii strain NRRL YB-2194 flattened_lin...  1155    0.0  
NJIJ01000033.1 Kazachstania servazzii strain SRCM102023 contig000...  1153    0.0  
NJIJ01000034.1 Kazachstania servazzii strain SRCM102023 contig000...  1153    0.0  
NJIJ01000036.1 Kazachstania servazzii strain SRCM102023 contig000...  1153    0.0  
NJIJ01000040.1 Kazachstania servazzii strain SRCM102023 contig000...  1153    0.0  
NJIJ01000049.1 Kazachstania servazzii strain SRCM102023 contig000...  1153    0.0  
NJIJ01000052.1 Kazachstania servazzii strain SRCM102023 contig000...  1153    0.0  
NJIJ01000053.1 Kazachstania servazzii strain SRCM102023 contig000...  1153    0.0  
NJIJ01000054.1 Kazachstania servazzii strain SRCM102023 contig000...  1153    0.0  
NJIJ01000055.1 Kazachstania servazzii strain SRCM102023 contig000...  1153    0.0  
NJIJ01000059.1 Kazachstania servazzii strain SRCM102023 contig000...  1153    0.0  
NJIJ01000060.1 Kazachstania servazzii strain SRCM102023 contig000...  1153    0.0  
NJIJ01000061.1 Kazachstania servazzii strain SRCM102023 contig000...  1153    0.0  
NJIJ01000063.1 Kazachstania servazzii strain SRCM102023 contig000...  1153    0.0  
NJIJ01000064.1 Kazachstania servazzii strain SRCM102023 contig000...  1153    0.0  
NJIJ01000066.1 Kazachstania servazzii strain SRCM102023 contig000...  1153    0.0  
NJIJ01000069.1 Kazachstania servazzii strain SRCM102023 contig000...  1153    0.0  
NJIJ01000071.1 Kazachstania servazzii strain SRCM102023 contig000...  1153    0.0  
NJIJ01000073.1 Kazachstania servazzii strain SRCM102023 contig000...  1153    0.0  
NJIJ01000074.1 Kazachstania servazzii strain SRCM102023 contig000...  1153    0.0  
NJIJ01000075.1 Kazachstania servazzii strain SRCM102023 contig000...  1153    0.0  
NJIJ01000085.1 Kazachstania servazzii strain SRCM102023 contig000...  1153    0.0  
PPKZ02000081.1 Ambrosiozyma philentoma strain NRRL Y-7523 NODE_81...  1153    0.0  
PPIX02000046.1 Ogataea populi-albae strain NRRL Y-48632 NODE_46_l...  1153    0.0  
CM036081.1 Saccharomycodes ludwigii strain NBRC 1722 chromosome I...  1153    0.0  
AADM01000401.1 Lachancea waltii NCYC 2644 cont400, whole genome s...  1153    0.0  
PPLI01000098.1 Cyberlindnera misumaiensis strain NRRL Y-17389 fla...  1153    0.0  
NC_060201.1 Saccharomycodes ludwigii strain NBRC 1722 chromosome ...  1153    0.0  
PPHU01000073.1 Ambrosiozyma ambrosiae strain NRRL Y-7524 flattene...  1151    0.0  
JACADK010000001.1 Blastobotrys adeninivorans strain TMCC 70007 Sc...  1151    0.0  
PPKO01000094.1 Ogataea glucozyma strain NRRL YB-2185 flattened_li...  1151    0.0  
PPKQ01000080.1 Ogataea methylovora strain NRRL Y-17250 flattened_...  1151    0.0  
PPJH01000031.1 Blastobotrys raffinosifermentans strain NRRL Y-271...  1151    0.0  
PPKR01000012.1 Ogataea minuta strain NRRL Y-411 NODE_12_length_83...  1151    0.0  
PPKA01000099.1 Zygosaccharomyces bisporus strain NRRL Y-12626 fla...  1151    0.0  
NJIJ01000026.1 Kazachstania servazzii strain SRCM102023 contig000...  1149    0.0  
CP030973.1 Saccharomyces kudriavzevii strain CR85 chromosome XII,...  1149    0.0  
NJIJ01000032.1 Kazachstania servazzii strain SRCM102023 contig000...  1147    0.0  
NJIJ01000045.1 Kazachstania servazzii strain SRCM102023 contig000...  1147    0.0  
NJIJ01000062.1 Kazachstania servazzii strain SRCM102023 contig000...  1147    0.0  
PPOK01000135.1 Kazachstania taianensis strain NRRL Y-48846 NODE_1...  1147    0.0  
DS480635.1 Vanderwaltozyma polyspora DSM 70294 KpolScaffold516 ge...  1146    0.0  
NW_001834437.1 Vanderwaltozyma polyspora DSM 70294 KpolScaffold51...  1146    0.0  
PPMC02000040.1 Zygoascus ofunaensis strain NRRL Y-10998 NODE_40_l...  1144    0.0  
PPOP02000110.1 Kazachstania bromeliacearum strain NRRL Y-48836 NO...  1144    0.0  
NJIJ01000043.1 Kazachstania servazzii strain SRCM102023 contig000...  1142    0.0  
PPHW01000174.1 Ambrosiozyma vanderkliftii strain NRRL Y-63633 fla...  1142    0.0  
JANLBP010000035.1 Alternaria dauci isolate CALB1 scaffold35, whol...  1142    0.0  
CR382124.1 Kluyveromyces lactis strain NRRL Y-1140 chromosome D c...  1138    0.0  
NC_006040.1 Kluyveromyces lactis strain NRRL Y-1140 chromosome D ...  1138    0.0  
CP058611.1 Zygotorulaspora mrakii strain NRRL Y-6702 chromosome 8     1136    0.0  
CP058607.1 Zygotorulaspora mrakii strain NRRL Y-6702 chromosome 4     1136    0.0  
NC_050726.1 Zygotorulaspora mrakii chromosome 8, complete sequence    1136    0.0  
NC_050722.1 Zygotorulaspora mrakii chromosome 4, complete sequence    1136    0.0  
NJIJ01000044.1 Kazachstania servazzii strain SRCM102023 contig000...  1134    0.0  
AP012217.1 Kluyveromyces marxianus DMKU3-1042 DNA, complete genom...  1133    0.0  
NC_036029.1 Kluyveromyces marxianus DMKU3-1042 DNA, complete geno...  1133    0.0  
VAPW01000078.1 Kazachstania telluris strain UCD400 NODE_78_length...  1131    0.0  
WACN01000021.1 Kluyveromyces starmeri strain UFMG-CM-Y3682 NODE_2...  1131    0.0  
OVGK01000075.1 Zygosaccharomyces pseudobailii genome assembly, co...  1129    0.0  
FXLY01000006.1 Kazachstania saulgeensis genome assembly, contig: ...  1129    0.0  
JAGEVD010000506.1 Kluyveromyces sp. PCH397 tig00000581, whole gen...  1127    0.0  
JAGEVD010000505.1 Kluyveromyces sp. PCH397 tig00000580, whole gen...  1127    0.0  
JAGEVD010000295.1 Kluyveromyces sp. PCH397 tig00000367, whole gen...  1127    0.0  
PPJZ01000145.1 Zygosaccharomyces kombuchaensis strain NRRL YB-481...  1127    0.0  
AABZ01000315.1 Saccharomyces mikatae IFO 1815 contig_884, whole g...  1127    0.0  
PPKY02000093.1 Ambrosiozyma oregonensis (nom. inval.) strain NRRL...  1127    0.0  
AEAV01000475.1 Kluyveromyces wickerhamii UCD 54-210 contig00897, ...  1127    0.0  
CP019493.1 Zygosaccharomyces parabailii strain ATCC 60483 chromos...  1125    0.0  
PPKP02000043.1 Ogataea kodamae strain NRRL Y-17234 NODE_43_length...  1125    0.0  
JANLBP010000028.1 Alternaria dauci isolate CALB1 scaffold28, whol...  1125    0.0  
PPIC01000081.1 Starmera stellimalicola strain NRRL Y-17912 flatte...  1125    0.0  
JAIWYV020000017.1 Kazachstania humilis strain YMX004033 scaffold1...  1123    0.0  
JAIWYV020000005.1 Kazachstania humilis strain YMX004033 scaffold0...  1123    0.0  
PUHR01000350.1 Kazachstania exigua strain OG2 scaffold_350, whole...  1123    0.0  
CP048993.1 Saccharomyces pastorianus strain CBS 1483 chromosome S...  1123    0.0  
CAEFZW010000005.1 Kazachstania barnettii strain CLIB 1767 genome ...  1123    0.0  
CAKOGT010000019.1 Kazachstania bulderi genome assembly, contig: K...  1123    0.0  
NW_024545242.1 Kazachstania barnettii strain CLIB 1767 genome ass...  1123    0.0  
CP019500.1 Zygosaccharomyces parabailii strain ATCC 60483 chromos...  1122    0.0  
PPNC01000139.1 Starmera amethionina strain NRRL Y-10978 flattened...  1122    0.0  
PPJY02000051.1 Zygotorulaspora florentina strain NRRL Y-1560 NODE...  1122    0.0  
PPJP02000040.1 Kluyveromyces dobzhanskii strain NRRL Y-1974 NODE_...  1122    0.0  
HE978314.1 Kazachstania naganishii CBS 8797 chromosome 1, complet...  1122    0.0  
NC_035922.1 Kazachstania naganishii CBS 8797 chromosome 1, comple...  1122    0.0  
JAGJTG010000017.1 Lipomyces starkeyi strain AS 2.1560 Contig17, w...  1120    0.0  
JAGJTG010000012.1 Lipomyces starkeyi strain AS 2.1560 Contig12, w...  1120    0.0  
JAMAJF010000066.1 Kazachstania sp. Y4206 ctg_66, whole genome sho...  1118    0.0  
PPIB01000070.1 Starmera quercuum strain NRRL YB-4281 flattened_li...  1118    0.0  
PPLU02000035.1 [Candida] montana strain NRRL Y-17326 NODE_35_leng...  1118    0.0  
HE806320.1 Tetrapisispora blattae CBS 6284 chromosome 5, complete...  1116    0.0  
HE806319.1 Tetrapisispora blattae CBS 6284 chromosome 4, complete...  1116    0.0  
PPKJ01000009.1 Ogataea trehaloabstinens strain NRRL Y-27595 NODE_...  1116    0.0  
NC_020189.1 Tetrapisispora blattae CBS 6284 chromosome 5, complet...  1116    0.0  
NC_020188.1 Tetrapisispora blattae CBS 6284 chromosome 4, complet...  1116    0.0  
PPMT01000013.1 Yueomyces sinensis strain NRRL Y-17406 NODE_13_len...  1114    0.0  
JAKZLQ010000155.1 Kazachstania bovina isolate CBS 16326 contig_77...  1114    0.0  
PPOJ02000117.1 Kazachstania intestinalis strain NRRL Y-48847 NODE...  1114    0.0  
NJIJ01000041.1 Kazachstania servazzii strain SRCM102023 contig000...  1110    0.0  
UEGL01000009.1 Zygosaccharomyces sapae isolate ABT301 genome asse...  1110    0.0  
UEGL01000006.1 Zygosaccharomyces sapae isolate ABT301 genome asse...  1110    0.0  
PPJN02000062.1 Blastobotrys americana strain NRRL Y-6844 flattene...  1110    0.0  
UEGL01000010.1 Zygosaccharomyces sapae isolate ABT301 genome asse...  1109    0.0  
PPJM02000016.1 Blastobotrys mokoenaii strain NRRL Y-27120 NODE_16...  1109    0.0  
UEGL01000052.1 Zygosaccharomyces sapae isolate ABT301 genome asse...  1107    0.0  
JAEVGP010000015.1 [Candida] nivariensis strain CBS 9983 tig24, wh...  1107    0.0  
JAEVGP010000005.1 [Candida] nivariensis strain CBS 9983 tig05, wh...  1107    0.0  
JAMAIE010000059.1 Barnettozyma californica strain PB4207 ctg_59, ...  1107    0.0  
PPMA01000079.1 Barnettozyma pratensis strain NRRL Y-12696 flatten...  1105    0.0  
PPXN02000161.1 Grigorovia transvaalensis strain NRRL Y-17245 NODE...  1103    0.0  
UEGL01000039.1 Zygosaccharomyces sapae isolate ABT301 genome asse...  1103    0.0  
PPJC01000195.1 Botryozyma nematodophila strain NRRL Y-17705 NODE_...  1103    0.0  
PPJC01000194.1 Botryozyma nematodophila strain NRRL Y-17705 NODE_...  1103    0.0  
PPJC01000192.1 Botryozyma nematodophila strain NRRL Y-17705 NODE_...  1103    0.0  
PPJC01000188.1 Botryozyma nematodophila strain NRRL Y-17705 NODE_...  1103    0.0  
PPJC01000184.1 Botryozyma nematodophila strain NRRL Y-17705 NODE_...  1103    0.0  
PPJC01000183.1 Botryozyma nematodophila strain NRRL Y-17705 NODE_...  1103    0.0  
PPJC01000182.1 Botryozyma nematodophila strain NRRL Y-17705 NODE_...  1103    0.0  
PPJC01000180.1 Botryozyma nematodophila strain NRRL Y-17705 NODE_...  1103    0.0  
PPJC01000179.1 Botryozyma nematodophila strain NRRL Y-17705 NODE_...  1103    0.0  
PPJC01000178.1 Botryozyma nematodophila strain NRRL Y-17705 NODE_...  1103    0.0  
PPJC01000143.1 Botryozyma nematodophila strain NRRL Y-17705 NODE_...  1103    0.0  
PPJC01000142.1 Botryozyma nematodophila strain NRRL Y-17705 NODE_...  1103    0.0  
KV454217.1 Wickerhamomyces anomalus NRRL Y-366-8 unplaced genomic...  1103    0.0  
NW_017567119.1 Wickerhamomyces anomalus NRRL Y-366-8 unplaced gen...  1103    0.0  
CAPW01000003.1 Candida castellii CBS 4332 WGS project CAPW0000000...  1101    0.0  
UEGL01000028.1 Zygosaccharomyces sapae isolate ABT301 genome asse...  1099    0.0  
PPJW01000181.1 Lipomyces sp. NRRL Y-11553 NODE_181_length_5280_co...  1098    0.0  
PPXM02000005.1 Trigonopsis variabilis strain NRRL Y-1579 NODE_5_l...  1096    0.0  
CU928181.1 Zygosaccharomyces rouxii strain CBS732 chromosome E co...  1096    0.0  
NC_012994.1 Zygosaccharomyces rouxii strain CBS732 chromosome E c...  1096    0.0  
UEGL01000008.1 Zygosaccharomyces sapae isolate ABT301 genome asse...  1094    0.0  
JAFNJT010000233.1 Hanseniaspora lindneri strain CBS 285 NODE_233_...  1094    0.0  
OX291660.1 Blastobotrys aristata strain UCD613 genome assembly, c...  1092    0.0  
PPLY01000082.1 Barnettozyma hawaiiensis strain NRRL Y-27270 flatt...  1086    0.0  
SRHF01000095.1 Hanseniaspora sp. CRUB 1602 flattened_line_186, wh...  1085    0.0  
JABFEO010000007.1 Hanseniaspora mollemarum strain CBS 15034 NODE_...  1083    0.0  
PPJT02000318.1 Lipomyces arxii strain NRRL Y-17921 NODE_318_lengt...  1081    0.0  
PPNY01000097.1 Hanseniaspora singularis (nom. inval.) strain ZIM2...  1081    0.0  
JAFHAQ020000021.1 Kazachstania slooffiae strain ABBL 000022F_arro...  1081    0.0  
PPJS02000121.1 Lipomyces mesembrius strain NRRL Y-27506 NODE_121_...  1081    0.0  
JAMAIF010000949.1 Wickerhamomyces sp. M8010 ctg_949, whole genome...  1079    0.0  
PPNQ01000118.1 Hanseniaspora hatyaiensis (nom. inval.) strain ZIM...  1077    0.0  
PPJV01000150.1 Lipomyces japonicus strain NRRL Y-17848 flattened_...  1077    0.0  
PPJI02000140.1 Blastobotrys proliferans strain NRRL Y-17577 NODE_...  1074    0.0  
JAMAIG010000885.1 Wickerhamomyces sp. PG4208 ctg_885, whole genom...  1074    0.0  
PPJK02000354.1 Blastobotrys niveus strain NRRL Y-17581 NODE_354_l...  1070    0.0  
PPIG01000154.1 Saccharomycopsis capsularis strain NRRL Y-17639 fl...  1068    0.0  
PPNX01000081.1 Hanseniaspora pseudoguilliermondii strain ZIM213 N...  1066    0.0  
SRHK01000294.1 Hanseniaspora nectarophila strain CBS 13383 flatte...  1066    0.0  
SRHG01000087.1 Hanseniaspora guilliermondii strain NRRL Y-1625 fl...  1061    0.0  
JAFMZF010000001.1 Kregervanrija delftensis strain NCC-J scaffold_...  1061    0.0  
PTQS01000009.1 Hanseniaspora uvarum strain CBA6001 contig9, whole...  1055    0.0  
PTQS01000008.1 Hanseniaspora uvarum strain CBA6001 contig8, whole...  1055    0.0  
PTQS01000014.1 Hanseniaspora uvarum strain CBA6001 contig14, whol...  1055    0.0  
PTQS01000011.1 Hanseniaspora uvarum strain CBA6001 contig11, whol...  1055    0.0  
PTQS01000010.1 Hanseniaspora uvarum strain CBA6001 contig10, whol...  1055    0.0  
JAJJXM010000244.1 Pyronema omphalodes strain CBS 144459 BZA77scaf...  1055    0.0  
JAJJXM010000173.1 Pyronema omphalodes strain CBS 144459 BZA77scaf...  1055    0.0  
JAJJXM010000137.1 Pyronema omphalodes strain CBS 144459 BZA77scaf...  1055    0.0  
JAJJXM010000116.1 Pyronema omphalodes strain CBS 144459 BZA77scaf...  1055    0.0  
JAJJXL010000066.1 Pyronema domesticum strain CBS 144463 FPQ18scaf...  1055    0.0  
BLZB01000046.1 Zygosaccharomyces siamensis MinabeTanabe DNA, NODE...  1055    0.0  
CAPT01000119.1 Nakaseomyces delphensis CBS 2170 WGS project CAPT0...  1055    0.0  
PPNM02000126.1 Kregervanrija fluxuum strain NRRL YB-4273 NODE_126...  1053    0.0  
PPJU01000051.1 Lipomyces doorenjongii strain NRRL Y-27504 NODE_51...  1053    0.0  
PTQS01000012.1 Hanseniaspora uvarum strain CBA6001 contig12, whol...  1051    0.0  
JNFU01000008.1 Saccharomycopsis schoenii strain CBS 7425 scaffold...  1051    0.0  
JAMALA010000109.1 Cystobasidiaceae sp. 2NF920 ctg_109, whole geno...  1051    0.0  
JAFMZF010000003.1 Kregervanrija delftensis strain NCC-J scaffold_...  1051    0.0  
LPNL01000013.1 Hanseniaspora opuntiae strain AWRI3578 Hanseniaspo...  1050    0.0  
PPLD01000124.1 Hanseniaspora clermontiae strain NRRL Y-27515 flat...  1050    0.0  
SWBN01000017.1 Zygosaccharomyces mellis isolate 6-7431 Contig0001...  1046    0.0  
JAJJXM010000109.1 Pyronema omphalodes strain CBS 144459 BZA77scaf...  1044    0.0  
SWBN01000023.1 Zygosaccharomyces mellis isolate 6-7431 Contig0002...  1044    0.0  
SWBN01000015.1 Zygosaccharomyces mellis isolate 6-7431 Contig0001...  1040    0.0  
RAOL01000255.1 Neurospora sp. FGSC 26629 scaffold255.1, whole gen...  1038    0.0  
SRHI01000135.1 Hanseniaspora lachancei strain NRRL Y-27514 flatte...  1038    0.0  
RAOM01000271.1 Neurospora sp. LNF1-1 scaffold271.1, whole genome ...  1038    0.0  
PPMD02000032.1 Zygoascus meyerae strain NRRL Y-17319 NODE_32_leng...  1035    0.0  
JAJJXF010000074.1 Tricharina praecox strain CBS 144465 BZA05scaff...  1029    0.0  
JALDZC010001136.1 Hypocenomyce scalaris isolate T1881 hyp_sca_113...  1027    0.0  
PPNW02000058.1 Groenewaldozyma salmanticensis strain NRRL Y-17090...  1026    0.0  
CP012823.1 Saccharomycopsis fibuligera strain KPH12 chromosome 1,...  1026    0.0  
CP012816.1 Saccharomycopsis fibuligera x Saccharomycopsis cf. fib...  1026    0.0  
CP012809.1 Saccharomycopsis fibuligera x Saccharomycopsis cf. fib...  1026    0.0  
JNFV01000008.1 Saccharomycopsis fodiens strain CBS 8332 scaffold_...  1022    0.0  
JNFV01000007.1 Saccharomycopsis fodiens strain CBS 8332 scaffold_...  1022    0.0  
CP025324.1 Saccharomycopsis malanga strain KCN26 chromosome 4         1022    0.0  
PPON02000133.1 Kazachstania unispora strain NRRL Y-1556 NODE_149_...  1016    0.0  
JALILR010000026.1 Umbilicaria deusta isolate TBG_2334 Scaffolds_2...  1007    0.0  
JNFW01000011.1 Saccharomycopsis fermentans strain CBS 7830 scaffo...  1007    0.0  
PPKC01000049.1 Tetrapisispora iriomotensis strain NRRL Y-27309 fl...  1007    0.0  
JALILT010000001.1 Umbilicaria phaea isolate TBG_1112 scaffold3_si...  1005    0.0  
PPMB01000033.1 Barnettozyma salicaria strain NRRL Y-6780 flattene...  1003    0.0  
JALILX010000039.1 Umbilicaria grisea isolate TBG_2336 Scaffolds_1...  1000    0.0  
PPLF01000030.1 Danielozyma ontarioensis strain NRRL YB-1246 NODE_...  1000    0.0  
JAMGYS010000027.1 Verpa bohemica strain 2015-Z1M4 D20AScaffold27,...  996     0.0  
JH119067.1 Arthrobotrys oligospora ATCC 24927 unplaced genomic sc...  994     0.0  
NW_011645625.1 Orbilia oligospora ATCC 24927 unplaced genomic sca...  994     0.0  
JAGHQL010000301.1 Glutinoglossum americanum strain GBOQ0MN5Z8 sca...  989     0.0  
JAMGYZ010000027.1 Morchella sp. 2018-W45 D9AScaffold27, whole gen...  987     0.0  
JALILR010000027.1 Umbilicaria deusta isolate TBG_2334 Scaffolds_2...  985     0.0  
NXFV01000007.1 Gamarada debralockiae strain T6G9 NODE_50_length_7...  985     0.0  
SAEB01000008.1 Arthrobotrys flagrans strain CBS H-5679 unitig_7, ...  983     0.0  
SAEB01000005.1 Arthrobotrys flagrans strain CBS H-5679 unitig_6, ...  983     0.0  
SAEB01000014.1 Arthrobotrys flagrans strain CBS H-5679 unitig_5, ...  983     0.0  
SAEB01000001.1 Arthrobotrys flagrans strain CBS H-5679 unitig_15,...  983     0.0  
SAEB01000010.1 Arthrobotrys flagrans strain CBS H-5679 unitig_14,...  983     0.0  
SAEB01000004.1 Arthrobotrys flagrans strain CBS H-5679 unitig_13,...  983     0.0  
QOCM01000015.1 Phyllosticta citriasiana strain CGMCC3.14344 uniti...  979     0.0  
QOCM01000030.1 Phyllosticta citriasiana strain CGMCC3.14344 uniti...  977     0.0  
QOCM01000071.1 Phyllosticta citriasiana strain CGMCC3.14344 uniti...  977     0.0  
JABULC010000244.1 Phyllosticta citricarpa strain USA122 NODE_245_...  977     0.0  
WBVU01000021.1 Morchella crassipes strain M10 Morcra10GS21, whole...  976     0.0  
CAPU01000149.1 Candida bracarensis CBS 10154 WGS project CAPU0000...  974     0.0  
JAIFKG010000789.1 Phyllosticta ampelicida strain Galicia NODE_144...  974     0.0  
JAMKPW010000037.1 Zalaria obscura isolate JY119 NODE_47_length_89...  974     0.0  
KN832937.1 Oidiodendron maius Zn unplaced genomic scaffold scaffo...  972     0.0  
MU252150.1 Amylocarpus encephaloides strain TRa018bII unplaced ge...  970     0.0  
JALILR010000040.1 Umbilicaria deusta isolate TBG_2334 Scaffolds_4...  970     0.0  
JPJT01006801.1 Pseudogymnoascus sp. VKM F-3775 contig_6801, whole...  968     0.0  
JALILW010000027.1 Umbilicaria subpolyphylla isolate TBG_2324 Scaf...  966     0.0  
JPJW01003315.1 Pseudogymnoascus sp. VKM F-4513 (FW-928) contig_33...  963     0.0  
JAJDFE010000234.1 Geoglossum glabrum strain SNMEAD4Z8R 234, whole...  963     0.0  
JPJU01003588.1 Pseudogymnoascus sp. VKM F-4246 contig_3588, whole...  963     0.0  
FUGC01000084.1 Zygosaccharomyces bailii strain IST302 genome asse...  961     0.0  
QYAO01000159.1 Hyphodiscus sp. D1413 isolate ICMP 21723 scaffold_...  957     0.0  
JAMJEW010000027.1 Morchella sp. 2018-W30 scaf_27, whole genome sh...  957     0.0  
VZWC01000071.1 Saccharomyces cerevisiae x Saccharomyces eubayanus...  955     0.0  
KB205943.1 Ascocoryne sarcoides NRRL 50072 unplaced genomic scaff...  955     0.0  
LFGC01001445.1 Malassezia obtusa strain CBS 7876 MO7876_opera_sca...  952     0.0  
JAJDFF010000358.1 Geoglossum cookeanum strain AXV2JGJCKQ 358, who...  952     0.0  
JALAIN010000053.1 Xanthomendoza cf. fulva isolate LIQ81XMZF-2 sca...  946     0.0  
PPOY01000027.1 [Candida] tammaniensis strain NRRL Y-8257 NODE_27_...  937     0.0  
JAMYHD010000361.1 Pichia sp. PX1907B ctg_361, whole genome shotgu...  935     0.0  
PPMO02000108.1 Pichia terricola strain NRRL YB-4310 NODE_108_leng...  935     0.0  
JAMJEY010000027.1 Morchella sp. 2016-72 D3AScaffold27, whole geno...  929     0.0  
QXDR01000415.1 Protomyces inundatus strain NRRL Y-6349 Pf20_NODE_...  915     0.0  
QXDT01000045.1 Protomyces macrosporus strain NRRL Y-12879 Pf22_NO...  909     0.0  
PPLA01003017.1 Citeromyces hawaiiensis strain NRRL Y-11581 scf718...  904     0.0  
PPJX01000311.1 Lipomyces lipofer strain NRRL Y-11555 flattened_li...  889     0.0  
QXMI01000178.1 Protomyces sp. C29 29_NODE_49_length_8485_cov_182....  880     0.0  
PPNJ01000122.1 Phaffomyces thermotolerans strain NRRL Y-11709 fla...  876     0.0  
PPMR02000138.1 Cyberlindnera petersonii strain NRRL YB-3808 NODE_...  870     0.0  
MCFI01000036.1 Protomyces lactucae-debilis strain 12-1054 BCR37sc...  869     0.0  
MCFI01000026.1 Protomyces lactucae-debilis strain 12-1054 BCR37sc...  869     0.0  
NW_024468028.1 Protomyces lactucae-debilis strain 12-1054 chromos...  869     0.0  
NW_024468018.1 Protomyces lactucae-debilis strain 12-1054 chromos...  869     0.0  
LQMS01001598.1 Spathaspora girioi strain UFMG-CM-Y302 NODE_742_le...  854     0.0  
QQZM01000164.1 Geotrichum candidum strain LMA-244 Scaffold164, wh...  819     0.0  
PPNZ02000154.1 Cyberlindnera maclurae strain NRRL Y-5377 NODE_154...  795     0.0  
PPKL01000026.1 Ogataea pini strain NRRL Y-11528 NODE_26_length_13...  778     0.0  
AADM01000467.1 Lachancea waltii NCYC 2644 cont466, whole genome s...  769     0.0  
JNNM01000014.1 Saccharomycopsis sp. UWO(PS) 91-127.1 scaffold_11,...  761     0.0  
NRDV01000320.1 Starmerella ratchasimensis strain CBS 10611 NODE_3...  747     0.0  
AADM01000434.1 Lachancea waltii NCYC 2644 cont433, whole genome s...  743     0.0  


>CP017630.1 Candida albicans SC5314 chromosome R sequence
Length=2286237

 Score = 2632 bits (1425),  Expect = 0.0
 Identities = 1428/1429 (99%), Gaps = 1/1429 (0%)
 Strand=Plus/Plus

Query  1        CAAGGTTTCCGTAGGTGAACCTGCGGAAGGATCATTACTGATTTGCTTAATTGCACCACA  60
                ||||||||||||||||||||||||||||||||||||||||||||||||||||||||||||
Sbjct  1892986  CAAGGTTTCCGTAGGTGAACCTGCGGAAGGATCATTACTGATTTGCTTAATTGCACCACA  1893045

Query  61       TGTGTTTTTCTTTGAAACAAACTTGCTTTGGCGGTGGGCCCAGCCTGCCGCCAGAGGTCT  120
                ||||||||||||||||||||||||||||||||||||||||||||||||||||||||||||
Sbjct  1893046  TGTGTTTTTCTTTGAAACAAACTTGCTTTGGCGGTGGGCCCAGCCTGCCGCCAGAGGTCT  1893105

Query  121      AAACTTACAACCAATTTTTTATCAACTTGTCACACCAGATTATTACTAAATAGTCAAAAC  180
                ||||||||||||||||||||||||||||||||||||||||||||||| ||||||||||||
Sbjct  1893106  AAACTTACAACCAATTTTTTATCAACTTGTCACACCAGATTATTACT-AATAGTCAAAAC  1893164

Query  181      TTTCAACAACGGATCTCTTGGTTCTCGCATCGATGAAGAACGCAGCGAAATGCGATACGT  240
                ||||||||||||||||||||||||||||||||||||||||||||||||||||||||||||
Sbjct  1893165  TTTCAACAACGGATCTCTTGGTTCTCGCATCGATGAAGAACGCAGCGAAATGCGATACGT  1893224

Query  241      AATATGAATTGCAGATATTCGTGAATCATCGAATCTTTGAACGCACATTGCGCCCTCTGG  300
                ||||||||||||||||||||||||||||||||||||||||||||||||||||||||||||
Sbjct  1893225  AATATGAATTGCAGATATTCGTGAATCATCGAATCTTTGAACGCACATTGCGCCCTCTGG  1893284

Query  301      TATTCCGGAGGGCATGCCTGTTTGAGCGTCGTTTCTCCCTCAAACCGCTGGGTTTGGTGT  360
                ||||||||||||||||||||||||||||||||||||||||||||||||||||||||||||
Sbjct  1893285  TATTCCGGAGGGCATGCCTGTTTGAGCGTCGTTTCTCCCTCAAACCGCTGGGTTTGGTGT  1893344

Query  361      TGAGCAATACGACTTGGGTTTGCTTGAAAGACGGTAGTGGTAAGGCGGGATCGCTTTGAC  420
                ||||||||||||||||||||||||||||||||||||||||||||||||||||||||||||
Sbjct  1893345  TGAGCAATACGACTTGGGTTTGCTTGAAAGACGGTAGTGGTAAGGCGGGATCGCTTTGAC  1893404

Query  421      AATGGCTTAGGTCTAACCAAAAACATTGCTTGCGGCGGTAACGTCCACCACGTATATCTT  480
                ||||||||||||||||||||||||||||||||||||||||||||||||||||||||||||
Sbjct  1893405  AATGGCTTAGGTCTAACCAAAAACATTGCTTGCGGCGGTAACGTCCACCACGTATATCTT  1893464

Query  481      CAAACTTTGACCTCAAATCAGGTAGGACTACCCGCTGAACTTAAGCATATCAATAAGCGG  540
                ||||||||||||||||||||||||||||||||||||||||||||||||||||||||||||
Sbjct  1893465  CAAACTTTGACCTCAAATCAGGTAGGACTACCCGCTGAACTTAAGCATATCAATAAGCGG  1893524

Query  541      AGGAAAAGAAACCAACAGGGATTGCCTCAGTAGCGGCGAGTGAAGCGGCAAAAGCTCAAA  600
                ||||||||||||||||||||||||||||||||||||||||||||||||||||||||||||
Sbjct  1893525  AGGAAAAGAAACCAACAGGGATTGCCTCAGTAGCGGCGAGTGAAGCGGCAAAAGCTCAAA  1893584

Query  601      TTTGAAATCTGGCGTCTTTGGCGTCCGAGTTGTAATTTGAAGAAGGTATCTTTGGGCCCG  660
                ||||||||||||||||||||||||||||||||||||||||||||||||||||||||||||
Sbjct  1893585  TTTGAAATCTGGCGTCTTTGGCGTCCGAGTTGTAATTTGAAGAAGGTATCTTTGGGCCCG  1893644

Query  661      GCTCTTGTCTATGTTCCTTGGAACAGGACGTCACAGAGGGTGAGAATCCCGTGCGATGAG  720
                ||||||||||||||||||||||||||||||||||||||||||||||||||||||||||||
Sbjct  1893645  GCTCTTGTCTATGTTCCTTGGAACAGGACGTCACAGAGGGTGAGAATCCCGTGCGATGAG  1893704

Query  721      ATGACCCGGGTCTGTGTAAAGTTCCTTCGACGAGTCGAGTTGTTTGGGAATGCAGCTCTA  780
                ||||||||||||||||||||||||||||||||||||||||||||||||||||||||||||
Sbjct  1893705  ATGACCCGGGTCTGTGTAAAGTTCCTTCGACGAGTCGAGTTGTTTGGGAATGCAGCTCTA  1893764

Query  781      AGTGGGTGGTAAATTCCATCTAAAGCTAAATATTGGCGAGAGACCGATAGCGAACAAGTA  840
                ||||||||||||||||||||||||||||||||||||||||||||||||||||||||||||
Sbjct  1893765  AGTGGGTGGTAAATTCCATCTAAAGCTAAATATTGGCGAGAGACCGATAGCGAACAAGTA  1893824

Query  841      CAGTGATGGAAAGATGAAAAGAACTTTGAAAAGAGAGTGAAAAAGTACGTGAAATTGTTG  900
                ||||||||||||||||||||||||||||||||||||||||||||||||||||||||||||
Sbjct  1893825  CAGTGATGGAAAGATGAAAAGAACTTTGAAAAGAGAGTGAAAAAGTACGTGAAATTGTTG  1893884

Query  901      AAAGGGAAGGGCTTGAGATCAGACTTGGTATTTTGCATGCTGCTCTCTCGGGGGCGGCCG  960
                ||||||||||||||||||||||||||||||||||||||||||||||||||||||||||||
Sbjct  1893885  AAAGGGAAGGGCTTGAGATCAGACTTGGTATTTTGCATGCTGCTCTCTCGGGGGCGGCCG  1893944

Query  961      CTGCGGTTTACCGGGCCAGCATCGGTTTGGAGCGGCAGGATAATGGCGGAGGAATGTGGC  1020
                ||||||||||||||||||||||||||||||||||||||||||||||||||||||||||||
Sbjct  1893945  CTGCGGTTTACCGGGCCAGCATCGGTTTGGAGCGGCAGGATAATGGCGGAGGAATGTGGC  1894004

Query  1021     ACGGCTTCTGCTGTGTGTTATAGCCTCTGACGATACTGCCAGCCTAGACCGAGGACTGCG  1080
                ||||||||||||||||||||||||||||||||||||||||||||||||||||||||||||
Sbjct  1894005  ACGGCTTCTGCTGTGTGTTATAGCCTCTGACGATACTGCCAGCCTAGACCGAGGACTGCG  1894064

Query  1081     GTTTTTACCTAGGATGTTGGCATAATGATCTTAAGTCGCCCGTCTTGAAACACGGACCAA  1140
                ||||||||||||||||||||||||||||||||||||||||||||||||||||||||||||
Sbjct  1894065  GTTTTTACCTAGGATGTTGGCATAATGATCTTAAGTCGCCCGTCTTGAAACACGGACCAA  1894124

Query  1141     GGAGTCTAACGTCTATGCGAGTGTTTGGGTGTAAAACCCGTACGCGTAATGAAAGTGAAC  1200
                ||||||||||||||||||||||||||||||||||||||||||||||||||||||||||||
Sbjct  1894125  GGAGTCTAACGTCTATGCGAGTGTTTGGGTGTAAAACCCGTACGCGTAATGAAAGTGAAC  1894184

Query  1201     GAAGGTGGGGGCCCATTAGGGTGCACCATCGACCGATCCTGATGTGTTCGGATGGATTTG  1260
                ||||||||||||||||||||||||||||||||||||||||||||||||||||||||||||
Sbjct  1894185  GAAGGTGGGGGCCCATTAGGGTGCACCATCGACCGATCCTGATGTGTTCGGATGGATTTG  1894244

Query  1261     AGTAAGAGCATAGCTGTTGGGACCCGAAAGATGGTGAACTATGCCTGAATAGGGTGAAGC  1320
                ||||||||||||||||||||||||||||||||||||||||||||||||||||||||||||
Sbjct  1894245  AGTAAGAGCATAGCTGTTGGGACCCGAAAGATGGTGAACTATGCCTGAATAGGGTGAAGC  1894304

Query  1321     CAGAGGAAACTCTGGTGGAGGCTCGTAGCGGTTCTGACGTGCAAATCGATCGTCGAATTT  1380
                ||||||||||||||||||||||||||||||||||||||||||||||||||||||||||||
Sbjct  1894305  CAGAGGAAACTCTGGTGGAGGCTCGTAGCGGTTCTGACGTGCAAATCGATCGTCGAATTT  1894364

Query  1381     GGGTATAGGGGCGAAAGACTAATCGAACCATCTAGTAGCTGGTTCCTGC  1429
                |||||||||||||||||||||||||||||||||||||||||||||||||
Sbjct  1894365  GGGTATAGGGGCGAAAGACTAATCGAACCATCTAGTAGCTGGTTCCTGC  1894413


>NC_032096.1 Candida albicans SC5314 chromosome R, complete sequence
Length=2286237

 Score = 2632 bits (1425),  Expect = 0.0
 Identities = 1428/1429 (99%), Gaps = 1/1429 (0%)
 Strand=Plus/Plus

Query  1        CAAGGTTTCCGTAGGTGAACCTGCGGAAGGATCATTACTGATTTGCTTAATTGCACCACA  60
                ||||||||||||||||||||||||||||||||||||||||||||||||||||||||||||
Sbjct  1892986  CAAGGTTTCCGTAGGTGAACCTGCGGAAGGATCATTACTGATTTGCTTAATTGCACCACA  1893045

Query  61       TGTGTTTTTCTTTGAAACAAACTTGCTTTGGCGGTGGGCCCAGCCTGCCGCCAGAGGTCT  120
                ||||||||||||||||||||||||||||||||||||||||||||||||||||||||||||
Sbjct  1893046  TGTGTTTTTCTTTGAAACAAACTTGCTTTGGCGGTGGGCCCAGCCTGCCGCCAGAGGTCT  1893105

Query  121      AAACTTACAACCAATTTTTTATCAACTTGTCACACCAGATTATTACTAAATAGTCAAAAC  180
                ||||||||||||||||||||||||||||||||||||||||||||||| ||||||||||||
Sbjct  1893106  AAACTTACAACCAATTTTTTATCAACTTGTCACACCAGATTATTACT-AATAGTCAAAAC  1893164

Query  181      TTTCAACAACGGATCTCTTGGTTCTCGCATCGATGAAGAACGCAGCGAAATGCGATACGT  240
                ||||||||||||||||||||||||||||||||||||||||||||||||||||||||||||
Sbjct  1893165  TTTCAACAACGGATCTCTTGGTTCTCGCATCGATGAAGAACGCAGCGAAATGCGATACGT  1893224

Query  241      AATATGAATTGCAGATATTCGTGAATCATCGAATCTTTGAACGCACATTGCGCCCTCTGG  300
                ||||||||||||||||||||||||||||||||||||||||||||||||||||||||||||
Sbjct  1893225  AATATGAATTGCAGATATTCGTGAATCATCGAATCTTTGAACGCACATTGCGCCCTCTGG  1893284

Query  301      TATTCCGGAGGGCATGCCTGTTTGAGCGTCGTTTCTCCCTCAAACCGCTGGGTTTGGTGT  360
                ||||||||||||||||||||||||||||||||||||||||||||||||||||||||||||
Sbjct  1893285  TATTCCGGAGGGCATGCCTGTTTGAGCGTCGTTTCTCCCTCAAACCGCTGGGTTTGGTGT  1893344

Query  361      TGAGCAATACGACTTGGGTTTGCTTGAAAGACGGTAGTGGTAAGGCGGGATCGCTTTGAC  420
                ||||||||||||||||||||||||||||||||||||||||||||||||||||||||||||
Sbjct  1893345  TGAGCAATACGACTTGGGTTTGCTTGAAAGACGGTAGTGGTAAGGCGGGATCGCTTTGAC  1893404

Query  421      AATGGCTTAGGTCTAACCAAAAACATTGCTTGCGGCGGTAACGTCCACCACGTATATCTT  480
                ||||||||||||||||||||||||||||||||||||||||||||||||||||||||||||
Sbjct  1893405  AATGGCTTAGGTCTAACCAAAAACATTGCTTGCGGCGGTAACGTCCACCACGTATATCTT  1893464

Query  481      CAAACTTTGACCTCAAATCAGGTAGGACTACCCGCTGAACTTAAGCATATCAATAAGCGG  540
                ||||||||||||||||||||||||||||||||||||||||||||||||||||||||||||
Sbjct  1893465  CAAACTTTGACCTCAAATCAGGTAGGACTACCCGCTGAACTTAAGCATATCAATAAGCGG  1893524

Query  541      AGGAAAAGAAACCAACAGGGATTGCCTCAGTAGCGGCGAGTGAAGCGGCAAAAGCTCAAA  600
                ||||||||||||||||||||||||||||||||||||||||||||||||||||||||||||
Sbjct  1893525  AGGAAAAGAAACCAACAGGGATTGCCTCAGTAGCGGCGAGTGAAGCGGCAAAAGCTCAAA  1893584

Query  601      TTTGAAATCTGGCGTCTTTGGCGTCCGAGTTGTAATTTGAAGAAGGTATCTTTGGGCCCG  660
                ||||||||||||||||||||||||||||||||||||||||||||||||||||||||||||
Sbjct  1893585  TTTGAAATCTGGCGTCTTTGGCGTCCGAGTTGTAATTTGAAGAAGGTATCTTTGGGCCCG  1893644

Query  661      GCTCTTGTCTATGTTCCTTGGAACAGGACGTCACAGAGGGTGAGAATCCCGTGCGATGAG  720
                ||||||||||||||||||||||||||||||||||||||||||||||||||||||||||||
Sbjct  1893645  GCTCTTGTCTATGTTCCTTGGAACAGGACGTCACAGAGGGTGAGAATCCCGTGCGATGAG  1893704

Query  721      ATGACCCGGGTCTGTGTAAAGTTCCTTCGACGAGTCGAGTTGTTTGGGAATGCAGCTCTA  780
                ||||||||||||||||||||||||||||||||||||||||||||||||||||||||||||
Sbjct  1893705  ATGACCCGGGTCTGTGTAAAGTTCCTTCGACGAGTCGAGTTGTTTGGGAATGCAGCTCTA  1893764

Query  781      AGTGGGTGGTAAATTCCATCTAAAGCTAAATATTGGCGAGAGACCGATAGCGAACAAGTA  840
                ||||||||||||||||||||||||||||||||||||||||||||||||||||||||||||
Sbjct  1893765  AGTGGGTGGTAAATTCCATCTAAAGCTAAATATTGGCGAGAGACCGATAGCGAACAAGTA  1893824

Query  841      CAGTGATGGAAAGATGAAAAGAACTTTGAAAAGAGAGTGAAAAAGTACGTGAAATTGTTG  900
                ||||||||||||||||||||||||||||||||||||||||||||||||||||||||||||
Sbjct  1893825  CAGTGATGGAAAGATGAAAAGAACTTTGAAAAGAGAGTGAAAAAGTACGTGAAATTGTTG  1893884

Query  901      AAAGGGAAGGGCTTGAGATCAGACTTGGTATTTTGCATGCTGCTCTCTCGGGGGCGGCCG  960
                ||||||||||||||||||||||||||||||||||||||||||||||||||||||||||||
Sbjct  1893885  AAAGGGAAGGGCTTGAGATCAGACTTGGTATTTTGCATGCTGCTCTCTCGGGGGCGGCCG  1893944

Query  961      CTGCGGTTTACCGGGCCAGCATCGGTTTGGAGCGGCAGGATAATGGCGGAGGAATGTGGC  1020
                ||||||||||||||||||||||||||||||||||||||||||||||||||||||||||||
Sbjct  1893945  CTGCGGTTTACCGGGCCAGCATCGGTTTGGAGCGGCAGGATAATGGCGGAGGAATGTGGC  1894004

Query  1021     ACGGCTTCTGCTGTGTGTTATAGCCTCTGACGATACTGCCAGCCTAGACCGAGGACTGCG  1080
                ||||||||||||||||||||||||||||||||||||||||||||||||||||||||||||
Sbjct  1894005  ACGGCTTCTGCTGTGTGTTATAGCCTCTGACGATACTGCCAGCCTAGACCGAGGACTGCG  1894064

Query  1081     GTTTTTACCTAGGATGTTGGCATAATGATCTTAAGTCGCCCGTCTTGAAACACGGACCAA  1140
                ||||||||||||||||||||||||||||||||||||||||||||||||||||||||||||
Sbjct  1894065  GTTTTTACCTAGGATGTTGGCATAATGATCTTAAGTCGCCCGTCTTGAAACACGGACCAA  1894124

Query  1141     GGAGTCTAACGTCTATGCGAGTGTTTGGGTGTAAAACCCGTACGCGTAATGAAAGTGAAC  1200
                ||||||||||||||||||||||||||||||||||||||||||||||||||||||||||||
Sbjct  1894125  GGAGTCTAACGTCTATGCGAGTGTTTGGGTGTAAAACCCGTACGCGTAATGAAAGTGAAC  1894184

Query  1201     GAAGGTGGGGGCCCATTAGGGTGCACCATCGACCGATCCTGATGTGTTCGGATGGATTTG  1260
                ||||||||||||||||||||||||||||||||||||||||||||||||||||||||||||
Sbjct  1894185  GAAGGTGGGGGCCCATTAGGGTGCACCATCGACCGATCCTGATGTGTTCGGATGGATTTG  1894244

Query  1261     AGTAAGAGCATAGCTGTTGGGACCCGAAAGATGGTGAACTATGCCTGAATAGGGTGAAGC  1320
                ||||||||||||||||||||||||||||||||||||||||||||||||||||||||||||
Sbjct  1894245  AGTAAGAGCATAGCTGTTGGGACCCGAAAGATGGTGAACTATGCCTGAATAGGGTGAAGC  1894304

Query  1321     CAGAGGAAACTCTGGTGGAGGCTCGTAGCGGTTCTGACGTGCAAATCGATCGTCGAATTT  1380
                ||||||||||||||||||||||||||||||||||||||||||||||||||||||||||||
Sbjct  1894305  CAGAGGAAACTCTGGTGGAGGCTCGTAGCGGTTCTGACGTGCAAATCGATCGTCGAATTT  1894364

Query  1381     GGGTATAGGGGCGAAAGACTAATCGAACCATCTAGTAGCTGGTTCCTGC  1429
                |||||||||||||||||||||||||||||||||||||||||||||||||
Sbjct  1894365  GGGTATAGGGGCGAAAGACTAATCGAACCATCTAGTAGCTGGTTCCTGC  1894413


>FM992695.1 Candida dubliniensis CD36 chromosome R, complete sequence
Length=2267510

 Score = 2311 bits (1251),  Expect = 0.0
 Identities = 1380/1440 (96%), Gaps = 18/1440 (1%)
 Strand=Plus/Plus

Query  1        CAAGGTTTCCGTAGGTGAACCTGCGGAAGGATCATTACTGATTTGCTTAATTGCACCACA  60
                ||||||||||||||||||||||||||||||||||||||||||||||||||||||||||||
Sbjct  1865118  CAAGGTTTCCGTAGGTGAACCTGCGGAAGGATCATTACTGATTTGCTTAATTGCACCACA  1865177

Query  61       TGTGTTTTTCTTTGAAACAAACTTGCTTTGGCGGTGGG-CCCAGCCTGCCGCCAGAGGTC  119
                ||||||||  | ||  |||||||||||||||||||||| ||| ||||||||||||||| |
Sbjct  1865178  TGTGTTTTGTTCTG-GACAAACTTGCTTTGGCGGTGGGCCCCTGCCTGCCGCCAGAGGAC  1865236

Query  120      -TAAACTTACAACC-AATTTTTTATCAACTTGTCACACCAGATTATTACTAAATAGTCAA  177
                 ||||||||||||| |||||||||| ||||||||||   ||||||||  | |||||||||
Sbjct  1865237  ATAAACTTACAACCAAATTTTTTATAAACTTGTCAC--GAGATTATT-TTTAATAGTCAA  1865293

Query  178      AACTTTCAACAACGGATCTCTTGGTTCTCGCATCGATGAAGAACGCAGCGAAATGCGATA  237
                ||||||||||||||||||||||||||||||||||||||||||||||||||||||||||||
Sbjct  1865294  AACTTTCAACAACGGATCTCTTGGTTCTCGCATCGATGAAGAACGCAGCGAAATGCGATA  1865353

Query  238      CGTAATATGAATTGCAGATATTCGTGAATCATCGAATCTTTGAACGCACATTGCGCCCTC  297
                ||||||||||||||||||||||||||||||||||||||||||||||||||||||||||||
Sbjct  1865354  CGTAATATGAATTGCAGATATTCGTGAATCATCGAATCTTTGAACGCACATTGCGCCCTC  1865413

Query  298      TGGTATTCCGGAGGGCATGCCTGTTTGAGCGTCGTTTCTCCCTCAAACCGCT-GGGTTTG  356
                ||||||||||||||||||||||||||||||||||||||||||||||||| || |||||||
Sbjct  1865414  TGGTATTCCGGAGGGCATGCCTGTTTGAGCGTCGTTTCTCCCTCAAACCCCTAGGGTTTG  1865473

Query  357      GTGTTGAGCAATACGACTTGGGTTTGCTTGAAAGACGGTAGTGGTA--AGGCGG-GATCG  413
                ||||||||||||||||||||||||||||||||||| | ||||||||  |||||| ||| |
Sbjct  1865474  GTGTTGAGCAATACGACTTGGGTTTGCTTGAAAGATGATAGTGGTATAAGGCGGAGAT-G  1865532

Query  414      CTTTGACAATGGCTTAGGTCTAACCAAAAACATTGCT--TGCGG-CGGTAACGTCCACCA  470
                | ||||||||||||||||| |||||||||||||||||   |||| |  |  ||||  |||
Sbjct  1865533  C-TTGACAATGGCTTAGGTGTAACCAAAAACATTGCTAAGGCGGTCTCTGGCGTCGCCCA  1865591

Query  471      CGTATA-TCTTCAAACTTTGACCTCAAATCAGGTAGGACTACCCGCTGAACTTAAGCATA  529
                  | || |||||||||||||||||||||||||||||||||||||||||||||||||||||
Sbjct  1865592  -TTTTATTCTTCAAACTTTGACCTCAAATCAGGTAGGACTACCCGCTGAACTTAAGCATA  1865650

Query  530      TCAATAAGCGGAGGAAAAGAAACCAACAGGGATTGCCTCAGTAGCGGCGAGTGAAGCGGC  589
                ||||||||||||||||||||||||||||||||||||||||||||||||||||||||||||
Sbjct  1865651  TCAATAAGCGGAGGAAAAGAAACCAACAGGGATTGCCTCAGTAGCGGCGAGTGAAGCGGC  1865710

Query  590      AAAAGCTCAAATTTGAAATCTGGCGTCTTTGGCGTCCGAGTTGTAATTTGAAGAAGGTAT  649
                ||||||||||||||||||||||||||||||||||||||||||||||||||||||||||||
Sbjct  1865711  AAAAGCTCAAATTTGAAATCTGGCGTCTTTGGCGTCCGAGTTGTAATTTGAAGAAGGTAT  1865770

Query  650      CTTTGGGCCCGGCTCTTGTCTATGTTCCTTGGAACAGGACGTCACAGAGGGTGAGAATCC  709
                ||||||||||||||||||||||||||||||||||||||||||||||||||||||||||||
Sbjct  1865771  CTTTGGGCCCGGCTCTTGTCTATGTTCCTTGGAACAGGACGTCACAGAGGGTGAGAATCC  1865830

Query  710      CGTGCGATGAGATGACCCGGGTCTGTGTAAAGTTCCTTCGACGAGTCGAGTTGTTTGGGA  769
                |||||||||||||| ||||||||| |||||||||||||||||||||||||||||||||||
Sbjct  1865831  CGTGCGATGAGATGGCCCGGGTCTATGTAAAGTTCCTTCGACGAGTCGAGTTGTTTGGGA  1865890

Query  770      ATGCAGCTCTAAGTGGGTGGTAAATTCCATCTAAAGCTAAATATTGGCGAGAGACCGATA  829
                ||||||||||||||||||||||||||||||||||||||||||||||||||||||||||||
Sbjct  1865891  ATGCAGCTCTAAGTGGGTGGTAAATTCCATCTAAAGCTAAATATTGGCGAGAGACCGATA  1865950

Query  830      GCGAACAAGTACAGTGATGGAAAGATGAAAAGAACTTTGAAAAGAGAGTGAAAAAGTACG  889
                ||||||||||||||||||||||||||||||||||||||||||||||||||||||||||||
Sbjct  1865951  GCGAACAAGTACAGTGATGGAAAGATGAAAAGAACTTTGAAAAGAGAGTGAAAAAGTACG  1866010

Query  890      TGAAATTGTTGAAAGGGAAGGGCTTGAGATCAGACTTGGTATTTTGCATGCTGCTCTCTC  949
                |||||||||||||||||||||||||||||||||||||||||||||||| | | |||| ||
Sbjct  1866011  TGAAATTGTTGAAAGGGAAGGGCTTGAGATCAGACTTGGTATTTTGCAAGTTACTCTTTC  1866070

Query  950      GGGGGCGGCCGCTGCGGTTTACCGGGCCAGCATCGGTTTGGAGCGGCAGGATAATGGCGG  1009
                ||||| |||| ||||||||||||||||||||||||||||||||||| |||||||||||||
Sbjct  1866071  GGGGGTGGCCTCTGCGGTTTACCGGGCCAGCATCGGTTTGGAGCGGTAGGATAATGGCGG  1866130

Query  1010     AGGAATGTGGCACGGCTTCTGCTGTGTGTTATAGCCTCTGACGATACTGCCAGCCTAGAC  1069
                 ||||||||||||| |||  | ||||||||||||||||||||||||||||||||||||||
Sbjct  1866131  GGGAATGTGGCACGACTTTGGTTGTGTGTTATAGCCTCTGACGATACTGCCAGCCTAGAC  1866190

Query  1070     CGAGGACTGCGGTTTTTACCTAGGATGTTGGCATAATGATCTTAAGTCGCCCGTCTTGAA  1129
                ||||||||||||||||||||||||||||||||||||||||||||||||||||||||||||
Sbjct  1866191  CGAGGACTGCGGTTTTTACCTAGGATGTTGGCATAATGATCTTAAGTCGCCCGTCTTGAA  1866250

Query  1130     ACACGGACCAAGGAGTCTAACGTCTATGCGAGTGTTTGGGTGTAAAACCCGTACGCGTAA  1189
                ||||||||||||||||||||||||||||||||||||||||||||||||||||||||||||
Sbjct  1866251  ACACGGACCAAGGAGTCTAACGTCTATGCGAGTGTTTGGGTGTAAAACCCGTACGCGTAA  1866310

Query  1190     TGAAAGTGAACGAAGGTGGGGGCCCATTAGGGTGCACCATCGACCGATCCTGATGTGTTC  1249
                ||||||||||||||| ||||||||  |  |||||||||||||||||||||||||||||||
Sbjct  1866311  TGAAAGTGAACGAAGATGGGGGCCTGTATGGGTGCACCATCGACCGATCCTGATGTGTTC  1866370

Query  1250     GGATGGATTTGAGTAAGAGCATAGCTGTTGGGACCCGAAAGATGGTGAACTATGCCTGAA  1309
                ||||||||||||||||||||||||||||||||||||||||||||||||||||||||||||
Sbjct  1866371  GGATGGATTTGAGTAAGAGCATAGCTGTTGGGACCCGAAAGATGGTGAACTATGCCTGAA  1866430

Query  1310     TAGGGTGAAGCCAGAGGAAACTCTGGTGGAGGCTCGTAGCGGTTCTGACGTGCAAATCGA  1369
                ||||||||||||||||||||||||||||||||||||||||||||||||||||||||||||
Sbjct  1866431  TAGGGTGAAGCCAGAGGAAACTCTGGTGGAGGCTCGTAGCGGTTCTGACGTGCAAATCGA  1866490

Query  1370     TCGTCGAATTTGGGTATAGGGGCGAAAGACTAATCGAACCATCTAGTAGCTGGTTCCTGC  1429
                ||||||||||||||||||||||||||||||||||||||||||||||||||||||||||||
Sbjct  1866491  TCGTCGAATTTGGGTATAGGGGCGAAAGACTAATCGAACCATCTAGTAGCTGGTTCCTGC  1866550


>NC_012867.1 Candida dubliniensis CD36 chromosome R, complete sequence
Length=2267510

 Score = 2311 bits (1251),  Expect = 0.0
 Identities = 1380/1440 (96%), Gaps = 18/1440 (1%)
 Strand=Plus/Plus

Query  1        CAAGGTTTCCGTAGGTGAACCTGCGGAAGGATCATTACTGATTTGCTTAATTGCACCACA  60
                ||||||||||||||||||||||||||||||||||||||||||||||||||||||||||||
Sbjct  1865118  CAAGGTTTCCGTAGGTGAACCTGCGGAAGGATCATTACTGATTTGCTTAATTGCACCACA  1865177

Query  61       TGTGTTTTTCTTTGAAACAAACTTGCTTTGGCGGTGGG-CCCAGCCTGCCGCCAGAGGTC  119
                ||||||||  | ||  |||||||||||||||||||||| ||| ||||||||||||||| |
Sbjct  1865178  TGTGTTTTGTTCTG-GACAAACTTGCTTTGGCGGTGGGCCCCTGCCTGCCGCCAGAGGAC  1865236

Query  120      -TAAACTTACAACC-AATTTTTTATCAACTTGTCACACCAGATTATTACTAAATAGTCAA  177
                 ||||||||||||| |||||||||| ||||||||||   ||||||||  | |||||||||
Sbjct  1865237  ATAAACTTACAACCAAATTTTTTATAAACTTGTCAC--GAGATTATT-TTTAATAGTCAA  1865293

Query  178      AACTTTCAACAACGGATCTCTTGGTTCTCGCATCGATGAAGAACGCAGCGAAATGCGATA  237
                ||||||||||||||||||||||||||||||||||||||||||||||||||||||||||||
Sbjct  1865294  AACTTTCAACAACGGATCTCTTGGTTCTCGCATCGATGAAGAACGCAGCGAAATGCGATA  1865353

Query  238      CGTAATATGAATTGCAGATATTCGTGAATCATCGAATCTTTGAACGCACATTGCGCCCTC  297
                ||||||||||||||||||||||||||||||||||||||||||||||||||||||||||||
Sbjct  1865354  CGTAATATGAATTGCAGATATTCGTGAATCATCGAATCTTTGAACGCACATTGCGCCCTC  1865413

Query  298      TGGTATTCCGGAGGGCATGCCTGTTTGAGCGTCGTTTCTCCCTCAAACCGCT-GGGTTTG  356
                ||||||||||||||||||||||||||||||||||||||||||||||||| || |||||||
Sbjct  1865414  TGGTATTCCGGAGGGCATGCCTGTTTGAGCGTCGTTTCTCCCTCAAACCCCTAGGGTTTG  1865473

Query  357      GTGTTGAGCAATACGACTTGGGTTTGCTTGAAAGACGGTAGTGGTA--AGGCGG-GATCG  413
                ||||||||||||||||||||||||||||||||||| | ||||||||  |||||| ||| |
Sbjct  1865474  GTGTTGAGCAATACGACTTGGGTTTGCTTGAAAGATGATAGTGGTATAAGGCGGAGAT-G  1865532

Query  414      CTTTGACAATGGCTTAGGTCTAACCAAAAACATTGCT--TGCGG-CGGTAACGTCCACCA  470
                | ||||||||||||||||| |||||||||||||||||   |||| |  |  ||||  |||
Sbjct  1865533  C-TTGACAATGGCTTAGGTGTAACCAAAAACATTGCTAAGGCGGTCTCTGGCGTCGCCCA  1865591

Query  471      CGTATA-TCTTCAAACTTTGACCTCAAATCAGGTAGGACTACCCGCTGAACTTAAGCATA  529
                  | || |||||||||||||||||||||||||||||||||||||||||||||||||||||
Sbjct  1865592  -TTTTATTCTTCAAACTTTGACCTCAAATCAGGTAGGACTACCCGCTGAACTTAAGCATA  1865650

Query  530      TCAATAAGCGGAGGAAAAGAAACCAACAGGGATTGCCTCAGTAGCGGCGAGTGAAGCGGC  589
                ||||||||||||||||||||||||||||||||||||||||||||||||||||||||||||
Sbjct  1865651  TCAATAAGCGGAGGAAAAGAAACCAACAGGGATTGCCTCAGTAGCGGCGAGTGAAGCGGC  1865710

Query  590      AAAAGCTCAAATTTGAAATCTGGCGTCTTTGGCGTCCGAGTTGTAATTTGAAGAAGGTAT  649
                ||||||||||||||||||||||||||||||||||||||||||||||||||||||||||||
Sbjct  1865711  AAAAGCTCAAATTTGAAATCTGGCGTCTTTGGCGTCCGAGTTGTAATTTGAAGAAGGTAT  1865770

Query  650      CTTTGGGCCCGGCTCTTGTCTATGTTCCTTGGAACAGGACGTCACAGAGGGTGAGAATCC  709
                ||||||||||||||||||||||||||||||||||||||||||||||||||||||||||||
Sbjct  1865771  CTTTGGGCCCGGCTCTTGTCTATGTTCCTTGGAACAGGACGTCACAGAGGGTGAGAATCC  1865830

Query  710      CGTGCGATGAGATGACCCGGGTCTGTGTAAAGTTCCTTCGACGAGTCGAGTTGTTTGGGA  769
                |||||||||||||| ||||||||| |||||||||||||||||||||||||||||||||||
Sbjct  1865831  CGTGCGATGAGATGGCCCGGGTCTATGTAAAGTTCCTTCGACGAGTCGAGTTGTTTGGGA  1865890

Query  770      ATGCAGCTCTAAGTGGGTGGTAAATTCCATCTAAAGCTAAATATTGGCGAGAGACCGATA  829
                ||||||||||||||||||||||||||||||||||||||||||||||||||||||||||||
Sbjct  1865891  ATGCAGCTCTAAGTGGGTGGTAAATTCCATCTAAAGCTAAATATTGGCGAGAGACCGATA  1865950

Query  830      GCGAACAAGTACAGTGATGGAAAGATGAAAAGAACTTTGAAAAGAGAGTGAAAAAGTACG  889
                ||||||||||||||||||||||||||||||||||||||||||||||||||||||||||||
Sbjct  1865951  GCGAACAAGTACAGTGATGGAAAGATGAAAAGAACTTTGAAAAGAGAGTGAAAAAGTACG  1866010

Query  890      TGAAATTGTTGAAAGGGAAGGGCTTGAGATCAGACTTGGTATTTTGCATGCTGCTCTCTC  949
                |||||||||||||||||||||||||||||||||||||||||||||||| | | |||| ||
Sbjct  1866011  TGAAATTGTTGAAAGGGAAGGGCTTGAGATCAGACTTGGTATTTTGCAAGTTACTCTTTC  1866070

Query  950      GGGGGCGGCCGCTGCGGTTTACCGGGCCAGCATCGGTTTGGAGCGGCAGGATAATGGCGG  1009
                ||||| |||| ||||||||||||||||||||||||||||||||||| |||||||||||||
Sbjct  1866071  GGGGGTGGCCTCTGCGGTTTACCGGGCCAGCATCGGTTTGGAGCGGTAGGATAATGGCGG  1866130

Query  1010     AGGAATGTGGCACGGCTTCTGCTGTGTGTTATAGCCTCTGACGATACTGCCAGCCTAGAC  1069
                 ||||||||||||| |||  | ||||||||||||||||||||||||||||||||||||||
Sbjct  1866131  GGGAATGTGGCACGACTTTGGTTGTGTGTTATAGCCTCTGACGATACTGCCAGCCTAGAC  1866190

Query  1070     CGAGGACTGCGGTTTTTACCTAGGATGTTGGCATAATGATCTTAAGTCGCCCGTCTTGAA  1129
                ||||||||||||||||||||||||||||||||||||||||||||||||||||||||||||
Sbjct  1866191  CGAGGACTGCGGTTTTTACCTAGGATGTTGGCATAATGATCTTAAGTCGCCCGTCTTGAA  1866250

Query  1130     ACACGGACCAAGGAGTCTAACGTCTATGCGAGTGTTTGGGTGTAAAACCCGTACGCGTAA  1189
                ||||||||||||||||||||||||||||||||||||||||||||||||||||||||||||
Sbjct  1866251  ACACGGACCAAGGAGTCTAACGTCTATGCGAGTGTTTGGGTGTAAAACCCGTACGCGTAA  1866310

Query  1190     TGAAAGTGAACGAAGGTGGGGGCCCATTAGGGTGCACCATCGACCGATCCTGATGTGTTC  1249
                ||||||||||||||| ||||||||  |  |||||||||||||||||||||||||||||||
Sbjct  1866311  TGAAAGTGAACGAAGATGGGGGCCTGTATGGGTGCACCATCGACCGATCCTGATGTGTTC  1866370

Query  1250     GGATGGATTTGAGTAAGAGCATAGCTGTTGGGACCCGAAAGATGGTGAACTATGCCTGAA  1309
                ||||||||||||||||||||||||||||||||||||||||||||||||||||||||||||
Sbjct  1866371  GGATGGATTTGAGTAAGAGCATAGCTGTTGGGACCCGAAAGATGGTGAACTATGCCTGAA  1866430

Query  1310     TAGGGTGAAGCCAGAGGAAACTCTGGTGGAGGCTCGTAGCGGTTCTGACGTGCAAATCGA  1369
                ||||||||||||||||||||||||||||||||||||||||||||||||||||||||||||
Sbjct  1866431  TAGGGTGAAGCCAGAGGAAACTCTGGTGGAGGCTCGTAGCGGTTCTGACGTGCAAATCGA  1866490

Query  1370     TCGTCGAATTTGGGTATAGGGGCGAAAGACTAATCGAACCATCTAGTAGCTGGTTCCTGC  1429
                ||||||||||||||||||||||||||||||||||||||||||||||||||||||||||||
Sbjct  1866491  TCGTCGAATTTGGGTATAGGGGCGAAAGACTAATCGAACCATCTAGTAGCTGGTTCCTGC  1866550


>QLNQ01000024.1 Candida viswanathii strain ATCC 20962 contig8, whole genome shotgun 
sequence
Length=1708484

 Score = 1993 bits (1079),  Expect = 0.0
 Identities = 1328/1441 (92%), Gaps = 45/1441 (3%)
 Strand=Plus/Minus

Query  1        CAAGGTTTCCGTAGGTGAACCTGCGGAAGGATCATTACTGATTTGCTTAATTGCACCACA  60
                ||||||||||||||||||||||||||||||||||||||||||||||||||||||||||||
Sbjct  1687772  CAAGGTTTCCGTAGGTGAACCTGCGGAAGGATCATTACTGATTTGCTTAATTGCACCACA  1687713

Query  61       TGTGTTTTTCTTTGAAACAAACTTGCTTTGGCGGTGGG---CCC-AGCCT-GCCGCCAGA  115
                |||||||||| ||||| | ||| ||||||||||| |||   ||| || || |||||||||
Sbjct  1687712  TGTGTTTTTCATTGAA-C-AAC-TGCTTTGGCGGGGGGACACCCTAGTCTCGCCGCCAGA  1687656

Query  116      GGTCTAAACTTACAAC-CAATTTTTTATCAACTTGTCACACCAGATTATTACTAAATAGT  174
                ||||  ||| || |||  || |||||||  ||  |||| | | ||||| |||| ||||||
Sbjct  1687655  GGTCACAAC-TA-AACAAAACTTTTTAT-TACCAGTCA-AAC-GATTA-TACT-AATAGT  1687603

Query  175      CAAAACTTTCAACAACGGATCTCTTGGTTCTCGCATCGATGAAGAACGCAGCGAAATGCG  234
                ||||||||||||||||||||||||||||||||||||||||||||||||||||||||||||
Sbjct  1687602  CAAAACTTTCAACAACGGATCTCTTGGTTCTCGCATCGATGAAGAACGCAGCGAAATGCG  1687543

Query  235      ATACGTAATATGAATTGCAGATATTCGTGAATCATCGAATCTTTGAACGCACATTGCGCC  294
                ||||||||||||||||||||||||||||||||||||||||||||||||||||||||||||
Sbjct  1687542  ATACGTAATATGAATTGCAGATATTCGTGAATCATCGAATCTTTGAACGCACATTGCGCC  1687483

Query  295      CTCTGGTATTCCGGAGGGCATGCCTGTTTGAGCGTCGTTTCTCCCTCAAACCGCTGGGTT  354
                || |||||||||  |||||||||||||||||||||| |||||||||||| || | |||||
Sbjct  1687482  CTTTGGTATTCCAAAGGGCATGCCTGTTTGAGCGTCATTTCTCCCTCAAGCCCCCGGGTT  1687423

Query  355      TGGTGTTGAGCAATACGACTTGGGTTTGCTTGAAAGACGGTA-GTGGTAAGGCGGGATCG  413
                ||||||||||||||||| ||| |||||| |||||||||| || ||||  || |   ||  
Sbjct  1687422  TGGTGTTGAGCAATACG-CTTCGGTTTGTTTGAAAGACG-TACGTGG--AGAC--TAT--  1687371

Query  414      CTTTGACAATGGCTTAGG-TCTAACCAAAAACATTGCTTGCGGCGGTAACGTCCACCACG  472
                 || | |   | |||||| ||| |||||||||   |||||  || ||   | ||||||| 
Sbjct  1687370  ATTAG-C---GACTTAGGTTCT-ACCAAAAAC---GCTTG-TGCAGT-CGGCCCACCAC-  1687322

Query  473      TATATCTTCAAACTTT-GACCTCAAATCAGGTAGGACTACCCGCTGAACTTAAGCATATC  531
                 |  | ||| |||||| |||||||||||||||||||||||||||||||||||||||||||
Sbjct  1687321  -AGCTTTTCTAACTTTTGACCTCAAATCAGGTAGGACTACCCGCTGAACTTAAGCATATC  1687263

Query  532      AATAAGCGGAGGAAAAGAAACCAACAGGGATTGCCTCAGTAGCGGCGAGTGAAGCGGCAA  591
                |||||||||||||||||||||||||||||||||||| |||||||||||||||||||||||
Sbjct  1687262  AATAAGCGGAGGAAAAGAAACCAACAGGGATTGCCTTAGTAGCGGCGAGTGAAGCGGCAA  1687203

Query  592      AAGCTCAAATTTGAAATCTGGCGTCTTT-GGCGTCCGAGTTGTAATTTGAAGAAGGTATC  650
                |||||||||||||||||||||| |||||  | ||||||||||||||||||||||||||||
Sbjct  1687202  AAGCTCAAATTTGAAATCTGGC-TCTTTCAGAGTCCGAGTTGTAATTTGAAGAAGGTATC  1687144

Query  651      TTTGGGCCCGGCTCTTGTCTATGTTCCTTGGAACAGGACGTCACAGAGGGTGAGAATCCC  710
                |||||||| |||||||||||||||| |||||||||| |||||||||||||||||||||||
Sbjct  1687143  TTTGGGCCTGGCTCTTGTCTATGTTTCTTGGAACAGAACGTCACAGAGGGTGAGAATCCC  1687084

Query  711      GTGCGATGAGATGACCCGGGTCTGTGTAAAGTTCCTTCGACGAGTCGAGTTGTTTGGGAA  770
                ||||||||||||||||| |||| |||||||||||||||||||||||||||||||||||||
Sbjct  1687083  GTGCGATGAGATGACCCAGGTCCGTGTAAAGTTCCTTCGACGAGTCGAGTTGTTTGGGAA  1687024

Query  771      TGCAGCTCTAAGTGGGTGGTAAATTCCATCTAAAGCTAAATATTGGCGAGAGACCGATAG  830
                ||||||||||||||||||||||||||||||||||||||||||||||||||||||||||||
Sbjct  1687023  TGCAGCTCTAAGTGGGTGGTAAATTCCATCTAAAGCTAAATATTGGCGAGAGACCGATAG  1686964

Query  831      CGAACAAGTACAGTGATGGAAAGATGAAAAGAACTTTGAAAAGAGAGTGAAAAAGTACGT  890
                ||||||||||||||||||||||||||||||||||||||||||||||||||||||||||||
Sbjct  1686963  CGAACAAGTACAGTGATGGAAAGATGAAAAGAACTTTGAAAAGAGAGTGAAAAAGTACGT  1686904

Query  891      GAAATTGTTGAAAGGGAAGGGCTTGAGATCAGACTTGGTATTTTGCATGCTGCTCTC-TC  949
                |||||||||||||||||||||||||||||||||||||| |||||||||| |||| || ||
Sbjct  1686903  GAAATTGTTGAAAGGGAAGGGCTTGAGATCAGACTTGGCATTTTGCATGTTGCT-TCTTC  1686845

Query  950      GGGGGCGGCCGCTGCGGTTTACCGGGCCAGCATCGGTTTGGAGCGGCAGGATAATGGCGG  1009
                |||||||||| |||||||||  |||||||||||| |||||| |||| |||| ||| ||| 
Sbjct  1686844  GGGGGCGGCCTCTGCGGTTTGTCGGGCCAGCATCAGTTTGG-GCGGTAGGACAATCGCGC  1686786

Query  1010     AGGAATGTGGCACGGCTTCTGCTGTGTGTTATAGCCTCTGACGATACTGCCAGCCTAGAC  1069
                 |||| |||||||||| || | ||||||||||||||  ||  ||||||||||||||||||
Sbjct  1686785  GGGAACGTGGCACGGCCTCGGTTGTGTGTTATAGCCCGTGTGGATACTGCCAGCCTAGAC  1686726

Query  1070     CGAGGACTGCGGTTTTTACCTAGGATGTTGGCATAATGATCTTAAGTCGCCCGTCTTGAA  1129
                 |||||||||||||| ||||||||||||||||||||||||||||||||||||||||||||
Sbjct  1686725  TGAGGACTGCGGTTTATACCTAGGATGTTGGCATAATGATCTTAAGTCGCCCGTCTTGAA  1686666

Query  1130     ACACGGACCAAGGAGTCTAACGTCTATGCGAGTGTTTGGGTGTAAAACCCGTACGCGTAA  1189
                ||||||||||||||||||||||||||||||||||||||||||||||||||||||||||||
Sbjct  1686665  ACACGGACCAAGGAGTCTAACGTCTATGCGAGTGTTTGGGTGTAAAACCCGTACGCGTAA  1686606

Query  1190     TGAAAGTGAACGAAGGTGGGGGCCCATTA-GGGTGCACCATCGACCGATCCTGATGTGTT  1248
                |||||||||||| ||||||||||||  |  ||||||||||||||||||||||||||| ||
Sbjct  1686605  TGAAAGTGAACGTAGGTGGGGGCCCTCTCGGGGTGCACCATCGACCGATCCTGATGTCTT  1686546

Query  1249     CGGATGGATTTGAGTAAGAGCATAGCTGTTGGGACCCGAAAGATGGTGAACTATGCCTGA  1308
                ||||||||||||||||||||||||||||||||||||||||||||||||||||||||||||
Sbjct  1686545  CGGATGGATTTGAGTAAGAGCATAGCTGTTGGGACCCGAAAGATGGTGAACTATGCCTGA  1686486

Query  1309     ATAGGGTGAAGCCAGAGGAAACTCTGGTGGAGGCTCGTAGCGGTTCTGACGTGCAAATCG  1368
                ||||||||||||||||||||||||||||||||||||||||||||||||||||||||||||
Sbjct  1686485  ATAGGGTGAAGCCAGAGGAAACTCTGGTGGAGGCTCGTAGCGGTTCTGACGTGCAAATCG  1686426

Query  1369     ATCGTCGAATTTGGGTATAGGGGCGAAAGACTAATCGAACCATCTAGTAGCTGGTTCCTG  1428
                ||||||||||||||||||||||||||||||||||||||||||||||||||||||||||||
Sbjct  1686425  ATCGTCGAATTTGGGTATAGGGGCGAAAGACTAATCGAACCATCTAGTAGCTGGTTCCTG  1686366

Query  1429     C  1429
                |
Sbjct  1686365  C  1686365


 Score = 1989 bits (1077),  Expect = 0.0
 Identities = 1328/1442 (92%), Gaps = 46/1442 (3%)
 Strand=Plus/Minus

Query  1        CAAGGTTTCCGTAGGTGAACCTGCGGAAGGATCATTACTGATTTGCTTAATTGCACCACA  60
                ||||||||||||||||||||||||||||||||||||||||||||||||||||||||||||
Sbjct  1677656  CAAGGTTTCCGTAGGTGAACCTGCGGAAGGATCATTACTGATTTGCTTAATTGCACCACA  1677597

Query  61       TGTGTTTTTCTTTGAAACAAACTTGCTTTGGCGGTGGG---CCC-AGCCT-GCCGCCAGA  115
                |||||||||| ||||| | ||| ||||||||||| |||   ||| || || |||||||||
Sbjct  1677596  TGTGTTTTTCATTGAA-C-AAC-TGCTTTGGCGGGGGGACACCCTAGTCTCGCCGCCAGA  1677540

Query  116      GGTCTAAACTTACAAC-CAATTTTTTATCAACTTGTCACACCAGATTATTACTAAATAGT  174
                ||||  ||| || |||  || |||||||  ||  |||| | | ||||| |||| ||||||
Sbjct  1677539  GGTCACAAC-TA-AACAAAACTTTTTAT-TACCAGTCA-AAC-GATTA-TACT-AATAGT  1677487

Query  175      CAAAACTTTCAACAACGGATCTCTTGGTTCTCGCATCGATGAAGAACGCAGCGAAATGCG  234
                ||||||||||||||||||||||||||||||||||||||||||||||||||||||||||||
Sbjct  1677486  CAAAACTTTCAACAACGGATCTCTTGGTTCTCGCATCGATGAAGAACGCAGCGAAATGCG  1677427

Query  235      ATACGTAATATGAATTGCAGATATTCGTGAATCATCGAATCTTTGAACGCACATTGCGCC  294
                ||||||||||||||||||||||||||||||||||||||||||||||||||||||||||||
Sbjct  1677426  ATACGTAATATGAATTGCAGATATTCGTGAATCATCGAATCTTTGAACGCACATTGCGCC  1677367

Query  295      CTCTGGTATTCCGGAGGGCATGCCTGTTTGAGCGTCGTTTCTCCCTCAAACCGCTGGGTT  354
                || |||||||||  |||||||||||||||||||||| |||||||||||| || | |||||
Sbjct  1677366  CTTTGGTATTCCAAAGGGCATGCCTGTTTGAGCGTCATTTCTCCCTCAAGCCCCCGGGTT  1677307

Query  355      TGGTGTTGAGCAATACGACTTGGGTTTGCTTGAAAGACGGTA-GTGGTAAGGCGGGATCG  413
                ||||||||||||||||| ||| |||||| |||||||||| || ||||  || |   ||  
Sbjct  1677306  TGGTGTTGAGCAATACG-CTTCGGTTTGTTTGAAAGACG-TACGTGG--AGAC--TAT--  1677255

Query  414      CTTTGACAATGGCTTAGG-TCTAACCAAAAACATTGCTTGCGGCGGTAACGTCCACCACG  472
                 || | |   | |||||| ||| |||||||||   |||||  || ||   | ||||||| 
Sbjct  1677254  ATTAG-C---GACTTAGGTTCT-ACCAAAAAC---GCTTG-TGCAGT-CGGCCCACCAC-  1677206

Query  473      TATATCTTCAAACTTT-GACCTCAAATCAGGTAGGACTACCCGCTGAACTTAAGCATATC  531
                 |  | ||| |||||| |||||||||||||||||||||||||||||||||||||||||||
Sbjct  1677205  -AGCTTTTCTAACTTTTGACCTCAAATCAGGTAGGACTACCCGCTGAACTTAAGCATATC  1677147

Query  532      AATAAGCGGAGGAAAAGAAACCAACAGGGATTGCCTCAGTAGCGGCGAGTGAAGCGGCAA  591
                |||||||||||||||||||||||||||||||||||| |||||||||||||||||||||||
Sbjct  1677146  AATAAGCGGAGGAAAAGAAACCAACAGGGATTGCCTTAGTAGCGGCGAGTGAAGCGGCAA  1677087

Query  592      AAGCTCAAATTTGAAATCTGGCGTCTTT-GGCGTCCGAGTTGTAATTTGAAGAAGGTATC  650
                |||||||||||||||||||||| |||||  | ||||||||||||||||||||||||||||
Sbjct  1677086  AAGCTCAAATTTGAAATCTGGC-TCTTTCAGAGTCCGAGTTGTAATTTGAAGAAGGTATC  1677028

Query  651      TTTGGGCCCGGCTCTTGTCTATGTTCCTTGGAACAGGACGTCACAGAGGGTGAGAATCCC  710
                |||||||| |||||||||||||||| |||||||||| |||||||||||||||||||||||
Sbjct  1677027  TTTGGGCCTGGCTCTTGTCTATGTTTCTTGGAACAGAACGTCACAGAGGGTGAGAATCCC  1676968

Query  711      GTGCGATGAGATGACCCGGGTCTGTGTAAAGTTCCTTCGACGAGTCGAGTTGTTTGGGAA  770
                ||||||||||||||||| |||| |||||||||||||||||||||||||||||||||||||
Sbjct  1676967  GTGCGATGAGATGACCCAGGTCCGTGTAAAGTTCCTTCGACGAGTCGAGTTGTTTGGGAA  1676908

Query  771      TGCAGCTCTAAGTGGGTGGTAAATTCCATCTAAAGCTAAATATTGGCGAGAGACCGATAG  830
                ||||||||||||||||||||||||||||||||||||||||||||||||||||||||||||
Sbjct  1676907  TGCAGCTCTAAGTGGGTGGTAAATTCCATCTAAAGCTAAATATTGGCGAGAGACCGATAG  1676848

Query  831      CGAACAAGTACAGTGATGGAAAGATGAAAAGAACTTTGAAAAGAGAGTGAAAAAGTACGT  890
                ||||||||||||||||||||||||||||||||||||||||||||||||||||||||||||
Sbjct  1676847  CGAACAAGTACAGTGATGGAAAGATGAAAAGAACTTTGAAAAGAGAGTGAAAAAGTACGT  1676788

Query  891      GAAATTGTTGAAAGGGAAGGGCTTGAGATCAGACTTGGTATTTTGCATGCTGCTCTC-TC  949
                |||||||||||||||||||||||||||||||||||||| |||||||||| |||| || ||
Sbjct  1676787  GAAATTGTTGAAAGGGAAGGGCTTGAGATCAGACTTGGCATTTTGCATGTTGCT-TCTTC  1676729

Query  950      GGGGGCGGCCGCTGCGGTTTACCGGGCCAGCATCGGTTTGGAGCGGCAGGATAATGGCGG  1009
                |||||||||| |||||||||  |||||||||||| |||||| |||| |||| ||| ||| 
Sbjct  1676728  GGGGGCGGCCTCTGCGGTTTGTCGGGCCAGCATCAGTTTGG-GCGGTAGGACAATCGCGC  1676670

Query  1010     AGGAATGTGGCACGGCTTCTGCTGTGTGTTATAGCCTCTGACGATACTGCCAGCCTAGAC  1069
                 |||| |||||||||| || | ||||||||||||||  ||  ||||||||||||||||||
Sbjct  1676669  GGGAACGTGGCACGGCCTCGGTTGTGTGTTATAGCCCGTGTGGATACTGCCAGCCTAGAC  1676610

Query  1070     CGAGGACTGCGGTTTTTACCTAGGATGTTGGCATAATGATCTTAAGTCGCCCGTCTTGAA  1129
                 |||||||||||||| ||||||||||||||||||||||||||||||||||||||||||||
Sbjct  1676609  TGAGGACTGCGGTTTATACCTAGGATGTTGGCATAATGATCTTAAGTCGCCCGTCTTGAA  1676550

Query  1130     ACACGGACCAAGGAGTCTAACGTCTATGCGAGTGTTTGGGTGTAAAACCCGTACGCGTAA  1189
                ||||||||||||||||||||||||||||||||||||||||||||||||||||||||||||
Sbjct  1676549  ACACGGACCAAGGAGTCTAACGTCTATGCGAGTGTTTGGGTGTAAAACCCGTACGCGTAA  1676490

Query  1190     TGAAAGTGAACGAAGGTGGGGGCCCATTA--GGGTGCACCATCGACCGATCCTGATGTGT  1247
                |||||||||||| ||||||||||||  |   ||||||||||||||||||||||||||| |
Sbjct  1676489  TGAAAGTGAACGTAGGTGGGGGCCCTCTCGGGGGTGCACCATCGACCGATCCTGATGTCT  1676430

Query  1248     TCGGATGGATTTGAGTAAGAGCATAGCTGTTGGGACCCGAAAGATGGTGAACTATGCCTG  1307
                ||||||||||||||||||||||||||||||||||||||||||||||||||||||||||||
Sbjct  1676429  TCGGATGGATTTGAGTAAGAGCATAGCTGTTGGGACCCGAAAGATGGTGAACTATGCCTG  1676370

Query  1308     AATAGGGTGAAGCCAGAGGAAACTCTGGTGGAGGCTCGTAGCGGTTCTGACGTGCAAATC  1367
                ||||||||||||||||||||||||||||||||||||||||||||||||||||||||||||
Sbjct  1676369  AATAGGGTGAAGCCAGAGGAAACTCTGGTGGAGGCTCGTAGCGGTTCTGACGTGCAAATC  1676310

Query  1368     GATCGTCGAATTTGGGTATAGGGGCGAAAGACTAATCGAACCATCTAGTAGCTGGTTCCT  1427
                ||||||||||||||||||||||||||||||||||||||||||||||||||||||||||||
Sbjct  1676309  GATCGTCGAATTTGGGTATAGGGGCGAAAGACTAATCGAACCATCTAGTAGCTGGTTCCT  1676250

Query  1428     GC  1429
                ||
Sbjct  1676249  GC  1676248


 Score = 1989 bits (1077),  Expect = 0.0
 Identities = 1328/1442 (92%), Gaps = 46/1442 (3%)
 Strand=Plus/Minus

Query  1        CAAGGTTTCCGTAGGTGAACCTGCGGAAGGATCATTACTGATTTGCTTAATTGCACCACA  60
                ||||||||||||||||||||||||||||||||||||||||||||||||||||||||||||
Sbjct  1697875  CAAGGTTTCCGTAGGTGAACCTGCGGAAGGATCATTACTGATTTGCTTAATTGCACCACA  1697816

Query  61       TGTGTTTTTCTTTGAAACAAACTTGCTTTGGCGGTGGG---CCC-AGCCT-GCCGCCAGA  115
                |||||||||| ||||| | ||| ||||||||||| |||   ||| || || |||||||||
Sbjct  1697815  TGTGTTTTTCATTGAA-C-AAC-TGCTTTGGCGGGGGGACACCCTAGTCTCGCCGCCAGA  1697759

Query  116      GGTCTAAACTTACAAC-CAATTTTTTATCAACTTGTCACACCAGATTATTACTAAATAGT  174
                ||||  ||| || |||  || |||||||  ||  |||| | | ||||| |||| ||||||
Sbjct  1697758  GGTCACAAC-TA-AACAAAACTTTTTAT-TACCAGTCA-AAC-GATTA-TACT-AATAGT  1697706

Query  175      CAAAACTTTCAACAACGGATCTCTTGGTTCTCGCATCGATGAAGAACGCAGCGAAATGCG  234
                ||||||||||||||||||||||||||||||||||||||||||||||||||||||||||||
Sbjct  1697705  CAAAACTTTCAACAACGGATCTCTTGGTTCTCGCATCGATGAAGAACGCAGCGAAATGCG  1697646

Query  235      ATACGTAATATGAATTGCAGATATTCGTGAATCATCGAATCTTTGAACGCACATTGCGCC  294
                ||||||||||||||||||||||||||||||||||||||||||||||||||||||||||||
Sbjct  1697645  ATACGTAATATGAATTGCAGATATTCGTGAATCATCGAATCTTTGAACGCACATTGCGCC  1697586

Query  295      CTCTGGTATTCCGGAGGGCATGCCTGTTTGAGCGTCGTTTCTCCCTCAAACCGCTGGGTT  354
                || |||||||||  |||||||||||||||||||||| |||||||||||| || | |||||
Sbjct  1697585  CTTTGGTATTCCAAAGGGCATGCCTGTTTGAGCGTCATTTCTCCCTCAAGCCCCCGGGTT  1697526

Query  355      TGGTGTTGAGCAATACGACTTGGGTTTGCTTGAAAGACGGTA-GTGGTAAGGCGGGATCG  413
                ||||||||||||||||| ||| |||||| |||||||||| || ||||  || |   ||  
Sbjct  1697525  TGGTGTTGAGCAATACG-CTTCGGTTTGTTTGAAAGACG-TACGTGG--AGAC--TAT--  1697474

Query  414      CTTTGACAATGGCTTAGG-TCTAACCAAAAACATTGCTTGCGGCGGTAACGTCCACCACG  472
                 || | |   | |||||| ||| |||||||||   |||||  || ||   | ||||||| 
Sbjct  1697473  ATTAG-C---GACTTAGGTTCT-ACCAAAAAC---GCTTG-TGCAGT-CGGCCCACCAC-  1697425

Query  473      TATATCTTCAAACTTT-GACCTCAAATCAGGTAGGACTACCCGCTGAACTTAAGCATATC  531
                 |  | ||| |||||| |||||||||||||||||||||||||||||||||||||||||||
Sbjct  1697424  -AGCTTTTCTAACTTTTGACCTCAAATCAGGTAGGACTACCCGCTGAACTTAAGCATATC  1697366

Query  532      AATAAGCGGAGGAAAAGAAACCAACAGGGATTGCCTCAGTAGCGGCGAGTGAAGCGGCAA  591
                |||||||||||||||||||||||||||||||||||| |||||||||||||||||||||||
Sbjct  1697365  AATAAGCGGAGGAAAAGAAACCAACAGGGATTGCCTTAGTAGCGGCGAGTGAAGCGGCAA  1697306

Query  592      AAGCTCAAATTTGAAATCTGGCGTCTTT-GGCGTCCGAGTTGTAATTTGAAGAAGGTATC  650
                |||||||||||||||||||||| |||||  | ||||||||||||||||||||||||||||
Sbjct  1697305  AAGCTCAAATTTGAAATCTGGC-TCTTTCAGAGTCCGAGTTGTAATTTGAAGAAGGTATC  1697247

Query  651      TTTGGGCCCGGCTCTTGTCTATGTTCCTTGGAACAGGACGTCACAGAGGGTGAGAATCCC  710
                |||||||| |||||||||||||||| |||||||||| |||||||||||||||||||||||
Sbjct  1697246  TTTGGGCCTGGCTCTTGTCTATGTTTCTTGGAACAGAACGTCACAGAGGGTGAGAATCCC  1697187

Query  711      GTGCGATGAGATGACCCGGGTCTGTGTAAAGTTCCTTCGACGAGTCGAGTTGTTTGGGAA  770
                ||||||||||||||||| |||| |||||||||||||||||||||||||||||||||||||
Sbjct  1697186  GTGCGATGAGATGACCCAGGTCCGTGTAAAGTTCCTTCGACGAGTCGAGTTGTTTGGGAA  1697127

Query  771      TGCAGCTCTAAGTGGGTGGTAAATTCCATCTAAAGCTAAATATTGGCGAGAGACCGATAG  830
                ||||||||||||||||||||||||||||||||||||||||||||||||||||||||||||
Sbjct  1697126  TGCAGCTCTAAGTGGGTGGTAAATTCCATCTAAAGCTAAATATTGGCGAGAGACCGATAG  1697067

Query  831      CGAACAAGTACAGTGATGGAAAGATGAAAAGAACTTTGAAAAGAGAGTGAAAAAGTACGT  890
                ||||||||||||||||||||||||||||||||||||||||||||||||||||||||||||
Sbjct  1697066  CGAACAAGTACAGTGATGGAAAGATGAAAAGAACTTTGAAAAGAGAGTGAAAAAGTACGT  1697007

Query  891      GAAATTGTTGAAAGGGAAGGGCTTGAGATCAGACTTGGTATTTTGCATGCTGCTCTC-TC  949
                |||||||||||||||||||||||||||||||||||||| |||||||||| |||| || ||
Sbjct  1697006  GAAATTGTTGAAAGGGAAGGGCTTGAGATCAGACTTGGCATTTTGCATGTTGCT-TCTTC  1696948

Query  950      GGGGGCGGCCGCTGCGGTTTACCGGGCCAGCATCGGTTTGGAGCGGCAGGATAATGGCGG  1009
                |||||||||| |||||||||  |||||||||||| |||||| |||| |||| ||| ||| 
Sbjct  1696947  GGGGGCGGCCTCTGCGGTTTGTCGGGCCAGCATCAGTTTGG-GCGGTAGGACAATCGCGC  1696889

Query  1010     AGGAATGTGGCACGGCTTCTGCTGTGTGTTATAGCCTCTGACGATACTGCCAGCCTAGAC  1069
                 |||| |||||||||| || | ||||||||||||||  ||  ||||||||||||||||||
Sbjct  1696888  GGGAACGTGGCACGGCCTCGGTTGTGTGTTATAGCCCGTGTGGATACTGCCAGCCTAGAC  1696829

Query  1070     CGAGGACTGCGGTTTTTACCTAGGATGTTGGCATAATGATCTTAAGTCGCCCGTCTTGAA  1129
                 |||||||||||||| ||||||||||||||||||||||||||||||||||||||||||||
Sbjct  1696828  TGAGGACTGCGGTTTATACCTAGGATGTTGGCATAATGATCTTAAGTCGCCCGTCTTGAA  1696769

Query  1130     ACACGGACCAAGGAGTCTAACGTCTATGCGAGTGTTTGGGTGTAAAACCCGTACGCGTAA  1189
                ||||||||||||||||||||||||||||||||||||||||||||||||||||||||||||
Sbjct  1696768  ACACGGACCAAGGAGTCTAACGTCTATGCGAGTGTTTGGGTGTAAAACCCGTACGCGTAA  1696709

Query  1190     TGAAAGTGAACGAAGGTGGGGGCCCATTA--GGGTGCACCATCGACCGATCCTGATGTGT  1247
                |||||||||||| ||||||||||||  |   ||||||||||||||||||||||||||| |
Sbjct  1696708  TGAAAGTGAACGTAGGTGGGGGCCCTCTCGGGGGTGCACCATCGACCGATCCTGATGTCT  1696649

Query  1248     TCGGATGGATTTGAGTAAGAGCATAGCTGTTGGGACCCGAAAGATGGTGAACTATGCCTG  1307
                ||||||||||||||||||||||||||||||||||||||||||||||||||||||||||||
Sbjct  1696648  TCGGATGGATTTGAGTAAGAGCATAGCTGTTGGGACCCGAAAGATGGTGAACTATGCCTG  1696589

Query  1308     AATAGGGTGAAGCCAGAGGAAACTCTGGTGGAGGCTCGTAGCGGTTCTGACGTGCAAATC  1367
                ||||||||||||||||||||||||||||||||||||||||||||||||||||||||||||
Sbjct  1696588  AATAGGGTGAAGCCAGAGGAAACTCTGGTGGAGGCTCGTAGCGGTTCTGACGTGCAAATC  1696529

Query  1368     GATCGTCGAATTTGGGTATAGGGGCGAAAGACTAATCGAACCATCTAGTAGCTGGTTCCT  1427
                ||||||||||||||||||||||||||||||||||||||||||||||||||||||||||||
Sbjct  1696528  GATCGTCGAATTTGGGTATAGGGGCGAAAGACTAATCGAACCATCTAGTAGCTGGTTCCT  1696469

Query  1428     GC  1429
                ||
Sbjct  1696468  GC  1696467


 Score = 1989 bits (1077),  Expect = 0.0
 Identities = 1328/1442 (92%), Gaps = 46/1442 (3%)
 Strand=Plus/Minus

Query  1        CAAGGTTTCCGTAGGTGAACCTGCGGAAGGATCATTACTGATTTGCTTAATTGCACCACA  60
                ||||||||||||||||||||||||||||||||||||||||||||||||||||||||||||
Sbjct  1707998  CAAGGTTTCCGTAGGTGAACCTGCGGAAGGATCATTACTGATTTGCTTAATTGCACCACA  1707939

Query  61       TGTGTTTTTCTTTGAAACAAACTTGCTTTGGCGGTGGG---CCC-AGCCT-GCCGCCAGA  115
                |||||||||| ||||| | ||| ||||||||||| |||   ||| || || |||||||||
Sbjct  1707938  TGTGTTTTTCATTGAA-C-AAC-TGCTTTGGCGGGGGGACACCCTAGTCTCGCCGCCAGA  1707882

Query  116      GGTCTAAACTTACAAC-CAATTTTTTATCAACTTGTCACACCAGATTATTACTAAATAGT  174
                ||||  ||| || |||  || |||||||  ||  |||| | | ||||| |||| ||||||
Sbjct  1707881  GGTCACAAC-TA-AACAAAACTTTTTAT-TACCAGTCA-AAC-GATTA-TACT-AATAGT  1707829

Query  175      CAAAACTTTCAACAACGGATCTCTTGGTTCTCGCATCGATGAAGAACGCAGCGAAATGCG  234
                ||||||||||||||||||||||||||||||||||||||||||||||||||||||||||||
Sbjct  1707828  CAAAACTTTCAACAACGGATCTCTTGGTTCTCGCATCGATGAAGAACGCAGCGAAATGCG  1707769

Query  235      ATACGTAATATGAATTGCAGATATTCGTGAATCATCGAATCTTTGAACGCACATTGCGCC  294
                ||||||||||||||||||||||||||||||||||||||||||||||||||||||||||||
Sbjct  1707768  ATACGTAATATGAATTGCAGATATTCGTGAATCATCGAATCTTTGAACGCACATTGCGCC  1707709

Query  295      CTCTGGTATTCCGGAGGGCATGCCTGTTTGAGCGTCGTTTCTCCCTCAAACCGCTGGGTT  354
                || |||||||||  |||||||||||||||||||||| |||||||||||| || | |||||
Sbjct  1707708  CTTTGGTATTCCAAAGGGCATGCCTGTTTGAGCGTCATTTCTCCCTCAAGCCCCCGGGTT  1707649

Query  355      TGGTGTTGAGCAATACGACTTGGGTTTGCTTGAAAGACGGTA-GTGGTAAGGCGGGATCG  413
                ||||||||||||||||| ||| |||||| |||||||||| || ||||  || |   ||  
Sbjct  1707648  TGGTGTTGAGCAATACG-CTTCGGTTTGTTTGAAAGACG-TACGTGG--AGAC--TAT--  1707597

Query  414      CTTTGACAATGGCTTAGG-TCTAACCAAAAACATTGCTTGCGGCGGTAACGTCCACCACG  472
                 || | |   | |||||| ||| |||||||||   |||||  || ||   | ||||||| 
Sbjct  1707596  ATTAG-C---GACTTAGGTTCT-ACCAAAAAC---GCTTG-TGCAGT-CGGCCCACCAC-  1707548

Query  473      TATATCTTCAAACTTT-GACCTCAAATCAGGTAGGACTACCCGCTGAACTTAAGCATATC  531
                 |  | ||| |||||| |||||||||||||||||||||||||||||||||||||||||||
Sbjct  1707547  -AGCTTTTCTAACTTTTGACCTCAAATCAGGTAGGACTACCCGCTGAACTTAAGCATATC  1707489

Query  532      AATAAGCGGAGGAAAAGAAACCAACAGGGATTGCCTCAGTAGCGGCGAGTGAAGCGGCAA  591
                |||||||||||||||||||||||||||||||||||| |||||||||||||||||||||||
Sbjct  1707488  AATAAGCGGAGGAAAAGAAACCAACAGGGATTGCCTTAGTAGCGGCGAGTGAAGCGGCAA  1707429

Query  592      AAGCTCAAATTTGAAATCTGGCGTCTTT-GGCGTCCGAGTTGTAATTTGAAGAAGGTATC  650
                |||||||||||||||||||||| |||||  | ||||||||||||||||||||||||||||
Sbjct  1707428  AAGCTCAAATTTGAAATCTGGC-TCTTTCAGAGTCCGAGTTGTAATTTGAAGAAGGTATC  1707370

Query  651      TTTGGGCCCGGCTCTTGTCTATGTTCCTTGGAACAGGACGTCACAGAGGGTGAGAATCCC  710
                |||||||| |||||||||||||||| |||||||||| |||||||||||||||||||||||
Sbjct  1707369  TTTGGGCCTGGCTCTTGTCTATGTTTCTTGGAACAGAACGTCACAGAGGGTGAGAATCCC  1707310

Query  711      GTGCGATGAGATGACCCGGGTCTGTGTAAAGTTCCTTCGACGAGTCGAGTTGTTTGGGAA  770
                ||||||||||||||||| |||| |||||||||||||||||||||||||||||||||||||
Sbjct  1707309  GTGCGATGAGATGACCCAGGTCCGTGTAAAGTTCCTTCGACGAGTCGAGTTGTTTGGGAA  1707250

Query  771      TGCAGCTCTAAGTGGGTGGTAAATTCCATCTAAAGCTAAATATTGGCGAGAGACCGATAG  830
                ||||||||||||||||||||||||||||||||||||||||||||||||||||||||||||
Sbjct  1707249  TGCAGCTCTAAGTGGGTGGTAAATTCCATCTAAAGCTAAATATTGGCGAGAGACCGATAG  1707190

Query  831      CGAACAAGTACAGTGATGGAAAGATGAAAAGAACTTTGAAAAGAGAGTGAAAAAGTACGT  890
                ||||||||||||||||||||||||||||||||||||||||||||||||||||||||||||
Sbjct  1707189  CGAACAAGTACAGTGATGGAAAGATGAAAAGAACTTTGAAAAGAGAGTGAAAAAGTACGT  1707130

Query  891      GAAATTGTTGAAAGGGAAGGGCTTGAGATCAGACTTGGTATTTTGCATGCTGCTCTC-TC  949
                |||||||||||||||||||||||||||||||||||||| |||||||||| |||| || ||
Sbjct  1707129  GAAATTGTTGAAAGGGAAGGGCTTGAGATCAGACTTGGCATTTTGCATGTTGCT-TCTTC  1707071

Query  950      GGGGGCGGCCGCTGCGGTTTACCGGGCCAGCATCGGTTTGGAGCGGCAGGATAATGGCGG  1009
                |||||||||| |||||||||  |||||||||||| |||||| |||| |||| ||| ||| 
Sbjct  1707070  GGGGGCGGCCTCTGCGGTTTGTCGGGCCAGCATCAGTTTGG-GCGGTAGGACAATCGCGC  1707012

Query  1010     AGGAATGTGGCACGGCTTCTGCTGTGTGTTATAGCCTCTGACGATACTGCCAGCCTAGAC  1069
                 |||| |||||||||| || | ||||||||||||||  ||  ||||||||||||||||||
Sbjct  1707011  GGGAACGTGGCACGGCCTCGGTTGTGTGTTATAGCCCGTGTGGATACTGCCAGCCTAGAC  1706952

Query  1070     CGAGGACTGCGGTTTTTACCTAGGATGTTGGCATAATGATCTTAAGTCGCCCGTCTTGAA  1129
                 |||||||||||||| ||||||||||||||||||||||||||||||||||||||||||||
Sbjct  1706951  TGAGGACTGCGGTTTATACCTAGGATGTTGGCATAATGATCTTAAGTCGCCCGTCTTGAA  1706892

Query  1130     ACACGGACCAAGGAGTCTAACGTCTATGCGAGTGTTTGGGTGTAAAACCCGTACGCGTAA  1189
                ||||||||||||||||||||||||||||||||||||||||||||||||||||||||||||
Sbjct  1706891  ACACGGACCAAGGAGTCTAACGTCTATGCGAGTGTTTGGGTGTAAAACCCGTACGCGTAA  1706832

Query  1190     TGAAAGTGAACGAAGGTGGGGGCCCATTA--GGGTGCACCATCGACCGATCCTGATGTGT  1247
                |||||||||||| ||||||||||||  |   ||||||||||||||||||||||||||| |
Sbjct  1706831  TGAAAGTGAACGTAGGTGGGGGCCCTCTCGGGGGTGCACCATCGACCGATCCTGATGTCT  1706772

Query  1248     TCGGATGGATTTGAGTAAGAGCATAGCTGTTGGGACCCGAAAGATGGTGAACTATGCCTG  1307
                ||||||||||||||||||||||||||||||||||||||||||||||||||||||||||||
Sbjct  1706771  TCGGATGGATTTGAGTAAGAGCATAGCTGTTGGGACCCGAAAGATGGTGAACTATGCCTG  1706712

Query  1308     AATAGGGTGAAGCCAGAGGAAACTCTGGTGGAGGCTCGTAGCGGTTCTGACGTGCAAATC  1367
                ||||||||||||||||||||||||||||||||||||||||||||||||||||||||||||
Sbjct  1706711  AATAGGGTGAAGCCAGAGGAAACTCTGGTGGAGGCTCGTAGCGGTTCTGACGTGCAAATC  1706652

Query  1368     GATCGTCGAATTTGGGTATAGGGGCGAAAGACTAATCGAACCATCTAGTAGCTGGTTCCT  1427
                ||||||||||||||||||||||||||||||||||||||||||||||||||||||||||||
Sbjct  1706651  GATCGTCGAATTTGGGTATAGGGGCGAAAGACTAATCGAACCATCTAGTAGCTGGTTCCT  1706592

Query  1428     GC  1429
                ||
Sbjct  1706591  GC  1706590


 Score = 1977 bits (1070),  Expect = 0.0
 Identities = 1324/1439 (92%), Gaps = 47/1439 (3%)
 Strand=Plus/Minus

Query  1        CAAGGTTTCCGTAGGTGAACCTGCGGAAGGATCATTACTGATTTGCTTAATTGCACCACA  60
                ||||||||||||||||||||||||||||||||||||||||||||||||||||||||||||
Sbjct  1667533  CAAGGTTTCCGTAGGTGAACCTGCGGAAGGATCATTACTGATTTGCTTAATTGCACCACA  1667474

Query  61       TGTGTTTTTCTTTGAAACAAACTTGCTTTGGCGGTGGG-CCCAGCCT-GCCGCCAGAGGT  118
                ||||||||||  |||| | | | ||||||||||| ||| ||||| || ||||||||||||
Sbjct  1667473  TGTGTTTTTCACTGAA-C-AGC-TGCTTTGGCGGGGGGACCCAGTCTCGCCGCCAGAGGT  1667417

Query  119      CTAAACTTACAACC-AATTTTTTATCAACTTGTCACACCAGATTATTACTAAATAGTCAA  177
                |  ||| || |||| || |||||||  ||  |||| | | ||||| |||| |||||||||
Sbjct  1667416  CACAAC-TA-AACCAAACTTTTTAT-TACCAGTCA-AAC-GATTA-TACT-AATAGTCAA  1667364

Query  178      AACTTTCAACAACGGATCTCTTGGTTCTCGCATCGATGAAGAACGCAGCGAAATGCGATA  237
                ||||||||||||||||||||||||||||||||||||||||||||||||||||||||||||
Sbjct  1667363  AACTTTCAACAACGGATCTCTTGGTTCTCGCATCGATGAAGAACGCAGCGAAATGCGATA  1667304

Query  238      CGTAATATGAATTGCAGATATTCGTGAATCATCGAATCTTTGAACGCACATTGCGCCCTC  297
                ||||||||||||||||||||||||||||||||||||||||||||||||||||||||||| 
Sbjct  1667303  CGTAATATGAATTGCAGATATTCGTGAATCATCGAATCTTTGAACGCACATTGCGCCCTT  1667244

Query  298      TGGTATTCCGGAGGGCATGCCTGTTTGAGCGTCGTTTCTCCCTCAAACCGCTGGGTTTGG  357
                |||||||||  |||||||||||||||||||||| |||||||||||| || | ||||||||
Sbjct  1667243  TGGTATTCCAAAGGGCATGCCTGTTTGAGCGTCATTTCTCCCTCAAGCC-CCGGGTTTGG  1667185

Query  358      TGTTGAGCAATACGACTTGGGTTTGCTTGAAAGACGGTA-GTGGTAAGGCGGGATCGCTT  416
                |||||||||||||| |   |||||| |||||||||| || ||||  || |   ||   ||
Sbjct  1667184  TGTTGAGCAATACG-C--CGGTTTGTTTGAAAGACG-TACGTGG--AGAC--TAT--ATT  1667135

Query  417      TGACAATGGCTTAGG-TCTAACCAAAAACATTGCTTGCGGCGGTAACGTCCACCACGTAT  475
                 | |   | |||||| ||| ||| |||||   |||||  || ||   | |||||||  | 
Sbjct  1667134  AG-C---GACTTAGGTTCT-ACC-AAAAC---GCTTG-TGCAGT-CGGCCCACCAC--AG  1667088

Query  476      ATCTTCAAACTTT-GACCTCAAATCAGGTAGGACTACCCGCTGAACTTAAGCATATCAAT  534
                 | ||| |||||| ||||||||||||||||||||||||||||||||||||||||||||||
Sbjct  1667087  CTTTTCTAACTTTTGACCTCAAATCAGGTAGGACTACCCGCTGAACTTAAGCATATCAAT  1667028

Query  535      AAGCGGAGGAAAAGAAACCAACAGGGATTGCCTCAGTAGCGGCGAGTGAAGCGGCAAAAG  594
                ||||||||||||||||||||||||||||||||| ||||||||||||||||||||||||||
Sbjct  1667027  AAGCGGAGGAAAAGAAACCAACAGGGATTGCCTTAGTAGCGGCGAGTGAAGCGGCAAAAG  1666968

Query  595      CTCAAATTTGAAATCTGGCGTCTTT-GGCGTCCGAGTTGTAATTTGAAGAAGGTATCTTT  653
                ||||||||||||||||||| |||||  | |||||||||||||||||||||||||||||||
Sbjct  1666967  CTCAAATTTGAAATCTGGC-TCTTTCAGAGTCCGAGTTGTAATTTGAAGAAGGTATCTTT  1666909

Query  654      GGGCCCGGCTCTTGTCTATGTTCCTTGGAACAGGACGTCACAGAGGGTGAGAATCCCGTG  713
                ||||| |||||||||||||||| |||||||||| ||||||||||||||||||||||||||
Sbjct  1666908  GGGCCTGGCTCTTGTCTATGTTTCTTGGAACAGAACGTCACAGAGGGTGAGAATCCCGTG  1666849

Query  714      CGATGAGATGACCCGGGTCTGTGTAAAGTTCCTTCGACGAGTCGAGTTGTTTGGGAATGC  773
                |||||||||||||| |||| ||||||||||||||||||||||||||||||||||||||||
Sbjct  1666848  CGATGAGATGACCCAGGTCCGTGTAAAGTTCCTTCGACGAGTCGAGTTGTTTGGGAATGC  1666789

Query  774      AGCTCTAAGTGGGTGGTAAATTCCATCTAAAGCTAAATATTGGCGAGAGACCGATAGCGA  833
                ||||||||||||||||||||||||||||||||||||||||||||||||||||||||||||
Sbjct  1666788  AGCTCTAAGTGGGTGGTAAATTCCATCTAAAGCTAAATATTGGCGAGAGACCGATAGCGA  1666729

Query  834      ACAAGTACAGTGATGGAAAGATGAAAAGAACTTTGAAAAGAGAGTGAAAAAGTACGTGAA  893
                ||||||||||||||||||||||||||||||||||||||||||||||||||||||||||||
Sbjct  1666728  ACAAGTACAGTGATGGAAAGATGAAAAGAACTTTGAAAAGAGAGTGAAAAAGTACGTGAA  1666669

Query  894      ATTGTTGAAAGGGAAGGGCTTGAGATCAGACTTGGTATTTTGCATGCTGCTCTC-TCGGG  952
                ||||||||||||||||||||||||||||||||||| |||||||||| |||| || |||||
Sbjct  1666668  ATTGTTGAAAGGGAAGGGCTTGAGATCAGACTTGGCATTTTGCATGTTGCT-TCTTCGGG  1666610

Query  953      GGCGGCCGCTGCGGTTTACCGGGCCAGCATCGGTTTGGAGCGGCAGGATAATGGCGGAGG  1012
                ||||||| |||||||||  |||||||||||| |||||| |||| |||| ||| |||  ||
Sbjct  1666609  GGCGGCCTCTGCGGTTTGTCGGGCCAGCATCAGTTTGG-GCGGTAGGACAATCGCGCGGG  1666551

Query  1013     AATGTGGCACGGCTTCTGCTGTGTGTTATAGCCTCTGACGATACTGCCAGCCTAGACCGA  1072
                || |||||||||| || | ||||||||||||||  ||  |||||||||||||||||| ||
Sbjct  1666550  AACGTGGCACGGCCTCGGTTGTGTGTTATAGCCCGTGTGGATACTGCCAGCCTAGACTGA  1666491

Query  1073     GGACTGCGGTTTTTACCTAGGATGTTGGCATAATGATCTTAAGTCGCCCGTCTTGAAACA  1132
                |||||||||||| |||||||||||||||||||||||||||||||||||||||||||||||
Sbjct  1666490  GGACTGCGGTTTATACCTAGGATGTTGGCATAATGATCTTAAGTCGCCCGTCTTGAAACA  1666431

Query  1133     CGGACCAAGGAGTCTAACGTCTATGCGAGTGTTTGGGTGTAAAACCCGTACGCGTAATGA  1192
                ||||||||||||||||||||||||||||||||||||||||||||||||||||||||||||
Sbjct  1666430  CGGACCAAGGAGTCTAACGTCTATGCGAGTGTTTGGGTGTAAAACCCGTACGCGTAATGA  1666371

Query  1193     AAGTGAACGAAGGTGGGGGCCCATTA--GGGTGCACCATCGACCGATCCTGATGTGTTCG  1250
                ||||||||| ||||||||||||  |   ||||||||||||||||||||||||||| ||||
Sbjct  1666370  AAGTGAACGTAGGTGGGGGCCCTCTCGGGGGTGCACCATCGACCGATCCTGATGTCTTCG  1666311

Query  1251     GATGGATTTGAGTAAGAGCATAGCTGTTGGGACCCGAAAGATGGTGAACTATGCCTGAAT  1310
                ||||||||||||||||||||||||||||||||||||||||||||||||||||||||||||
Sbjct  1666310  GATGGATTTGAGTAAGAGCATAGCTGTTGGGACCCGAAAGATGGTGAACTATGCCTGAAT  1666251

Query  1311     AGGGTGAAGCCAGAGGAAACTCTGGTGGAGGCTCGTAGCGGTTCTGACGTGCAAATCGAT  1370
                ||||||||||||||||||||||||||||||||||||||||||||||||||||||||||||
Sbjct  1666250  AGGGTGAAGCCAGAGGAAACTCTGGTGGAGGCTCGTAGCGGTTCTGACGTGCAAATCGAT  1666191

Query  1371     CGTCGAATTTGGGTATAGGGGCGAAAGACTAATCGAACCATCTAGTAGCTGGTTCCTGC  1429
                |||||||||||||||||||||||||||||||||||||||||||||||||||||||||||
Sbjct  1666190  CGTCGAATTTGGGTATAGGGGCGAAAGACTAATCGAACCATCTAGTAGCTGGTTCCTGC  1666132


>WUJJ01000645.1 Candida sp. LN1 LN_645, whole genome shotgun sequence
Length=9991

 Score = 1967 bits (1065),  Expect = 0.0
 Identities = 1320/1439 (92%), Gaps = 34/1439 (2%)
 Strand=Plus/Minus

Query  1     CAAGGTTTCCGTAGGTGAACCTGCGGAAGGATCATTACTGATTTGCTTAATTGCACCACA  60
             ||||||||||||||||||||||||||||||||||||||||||||||||||||||||||||
Sbjct  6023  CAAGGTTTCCGTAGGTGAACCTGCGGAAGGATCATTACTGATTTGCTTAATTGCACCACA  5964

Query  61    TGTGTTTTTCTTTGAAACAAACTTGCTTTGGCGGTGGG-CCCAGCCTGCCGCCAGAGGTC  119
             |||||||||  ||| |||||| || |||||| || |||  | | ||| ||||||||||| 
Sbjct  5963  TGTGTTTTTTATTG-AACAAA-TTTCTTTGGTGGCGGGAGCAATCCTACCGCCAGAGGT-  5907

Query  120   TA-AACTTACAACC-AATTTTTTATCAACTTGTCACACCAGATT-ATTACTA-AATAGTC  175
             || ||| || |||| || |||||||  ||  |||| ||  |||| |||| || |||||||
Sbjct  5906  TATAAC-TA-AACCAAACTTTTTATTTAC-AGTCAAACTTGATTTATTATTACAATAGTC  5850

Query  176   AAAACTTTCAACAACGGATCTCTTGGTTCTCGCATCGATGAAGAACGCAGCGAAATGCGA  235
             ||||||||||||||||||||||||||||||||||||||||||||||||||||||||||||
Sbjct  5849  AAAACTTTCAACAACGGATCTCTTGGTTCTCGCATCGATGAAGAACGCAGCGAAATGCGA  5790

Query  236   TACGTAATATGAATTGCAGATATTCGTGAATCATCGAATCTTTGAACGCACATTGCGCCC  295
             ||||||||||||||||||||||||||||||||||||||||||||||||||||||||||||
Sbjct  5789  TACGTAATATGAATTGCAGATATTCGTGAATCATCGAATCTTTGAACGCACATTGCGCCC  5730

Query  296   TCTGGTATTCCGGAGGGCATGCCTGTTTGAGCGTCGTTTCTCCCTCAAACCGCTGGGTTT  355
             | |||||||||  |||||||||||||||||||||| ||||||||||||||| | ||||||
Sbjct  5729  TTTGGTATTCCAAAGGGCATGCCTGTTTGAGCGTCATTTCTCCCTCAAACCCCCGGGTTT  5670

Query  356   GGTGTTGAGCAATACGACTTGGGTTTGCTTGAAAGACGGTA-GTGGTAAGGCGGGATCGC  414
             |||||||||||||||| | | |||||| ||||||||   || |||| ||  |   ||   
Sbjct  5669  GGTGTTGAGCAATACG-C-TAGGTTTGTTTGAAAGAATTTACGTGG-AA-AC-TTAT---  5618

Query  415   TTTGACAATGGCTTAGGTCTAACCAAAAACATTGCTTGCGGCGGTAACGTCCACCAC-GT  473
             ||| | |  | ||||||| || |||||| |   ||||     | ||  | |||||||  |
Sbjct  5617  TTT-A-AGCGACTTAGGTTTATCCAAAA-C---GCTTATTTTGCTAGTGGCCACCACAAT  5564

Query  474   ATATCTTCA-AACTTTGACCTCAAATCAGGTAGGACTACCCGCTGAACTTAAGCATATCA  532
              ||| |||| ||||||||||||||||||||||||||||||||||||||||||||||||||
Sbjct  5563  TTAT-TTCATAACTTTGACCTCAAATCAGGTAGGACTACCCGCTGAACTTAAGCATATCA  5505

Query  533   ATAAGCGGAGGAAAAGAAACCAACAGGGATTGCCTCAGTAGCGGCGAGTGAAGCGGCAAA  592
             ||||||||||||||||||||||||||||||||||| ||||||||||||||||||||||||
Sbjct  5504  ATAAGCGGAGGAAAAGAAACCAACAGGGATTGCCTTAGTAGCGGCGAGTGAAGCGGCAAA  5445

Query  593   AGCTCAAATTTGAAATCTGGCGTCTTT-GGCGTCCGAGTTGTAATTTGAAGAAGGTATCT  651
             ||||||||||||||||||||| |||||  | |||||||||||||||||||||||||||||
Sbjct  5444  AGCTCAAATTTGAAATCTGGC-TCTTTCAGAGTCCGAGTTGTAATTTGAAGAAGGTATCT  5386

Query  652   TTGGGCCCGGCTCTTGTCTATGTTCCTTGGAACAGGACGTCACAGAGGGTGAGAATCCCG  711
             ||||| | |||||||||||||||| |||||||||| ||||||||||||||||||||||||
Sbjct  5385  TTGGGTCTGGCTCTTGTCTATGTTTCTTGGAACAGAACGTCACAGAGGGTGAGAATCCCG  5326

Query  712   TGCGATGAGATGACCCGGGTCTGTGTAAAGTTCCTTCGACGAGTCGAGTTGTTTGGGAAT  771
             ||||||||||||| || || || |||||||||||||||| ||||||||||||||||||||
Sbjct  5325  TGCGATGAGATGATCCAGGCCTATGTAAAGTTCCTTCGAAGAGTCGAGTTGTTTGGGAAT  5266

Query  772   GCAGCTCTAAGTGGGTGGTAAATTCCATCTAAAGCTAAATATTGGCGAGAGACCGATAGC  831
             ||||||||||||||||||||||||||||||||||||||||||||||||||||||||||||
Sbjct  5265  GCAGCTCTAAGTGGGTGGTAAATTCCATCTAAAGCTAAATATTGGCGAGAGACCGATAGC  5206

Query  832   GAACAAGTACAGTGATGGAAAGATGAAAAGAACTTTGAAAAGAGAGTGAAAAAGTACGTG  891
             ||||||||||||||||||||||||||||||||||||||||||||||||||||||||||||
Sbjct  5205  GAACAAGTACAGTGATGGAAAGATGAAAAGAACTTTGAAAAGAGAGTGAAAAAGTACGTG  5146

Query  892   AAATTGTTGAAAGGGAAGGGCTTGAGATCAGACTTGGTATTTTGCATGCTGCTCTC-TCG  950
             |||||||||||||||||||||||||||||||||||||||||||| ||| | || || |||
Sbjct  5145  AAATTGTTGAAAGGGAAGGGCTTGAGATCAGACTTGGTATTTTGTATGTTACT-TCTTCG  5087

Query  951   GGGGCGGCCGCTGCGGTTTACCGGGCCAGCATCGGTTTGGAGCGGCAGGATAATGGCGGA  1010
             |||| |||| || | ||||| |||||||||||| |||||| |||| |||| ||| |||  
Sbjct  5086  GGGGTGGCCTCTACAGTTTATCGGGCCAGCATCAGTTTGG-GCGGTAGGAGAATTGCGTT  5028

Query  1011  GGAATGTGGCACGGCTTCTGCTGTGTGTTATAGCCTCTGACGATACTGCCAGCCTAGACC  1070
             |||||||||||||||||| | |||||||||||||||  | ||||||||||||||||||| 
Sbjct  5027  GGAATGTGGCACGGCTTCGGTTGTGTGTTATAGCCTTCGTCGATACTGCCAGCCTAGACT  4968

Query  1071  GAGGACTGCGGTTTTTACCTAGGATGTTGGCATAATGATCTTAAGTCGCCCGTCTTGAAA  1130
             |||||||||||||| |||||||||||||||||||||||||||||||||||||||||||||
Sbjct  4967  GAGGACTGCGGTTTATACCTAGGATGTTGGCATAATGATCTTAAGTCGCCCGTCTTGAAA  4908

Query  1131  CACGGACCAAGGAGTCTAACGTCTATGCGAGTGTTTGGGTGTAAAACCCGTACGCGTAAT  1190
             ||||||||||||||||||||||||||||||||||||||||||||||||||||||||||||
Sbjct  4907  CACGGACCAAGGAGTCTAACGTCTATGCGAGTGTTTGGGTGTAAAACCCGTACGCGTAAT  4848

Query  1191  GAAAGTGAACGAAGGTGGGGGCCCATTAGGGTGCACCATCGACCGATCCTGATGTGTTCG  1250
             ||||||||||| |||||||||||| |  ||||||||||||||||||||||||||| ||||
Sbjct  4847  GAAAGTGAACGTAGGTGGGGGCCCGTATGGGTGCACCATCGACCGATCCTGATGTCTTCG  4788

Query  1251  GATGGATTTGAGTAAGAGCATAGCTGTTGGGACCCGAAAGATGGTGAACTATGCCTGAAT  1310
             ||||||||||||||||||||||||||||||||||||||||||||||||||||||||||||
Sbjct  4787  GATGGATTTGAGTAAGAGCATAGCTGTTGGGACCCGAAAGATGGTGAACTATGCCTGAAT  4728

Query  1311  AGGGTGAAGCCAGAGGAAACTCTGGTGGAGGCTCGTAGCGGTTCTGACGTGCAAATCGAT  1370
             ||||||||||||||||||||||||||||||||||||||||||||||||||||||||||||
Sbjct  4727  AGGGTGAAGCCAGAGGAAACTCTGGTGGAGGCTCGTAGCGGTTCTGACGTGCAAATCGAT  4668

Query  1371  CGTCGAATTTGGGTATAGGGGCGAAAGACTAATCGAACCATCTAGTAGCTGGTTCCTGC  1429
             |||||||||||||||||||||||||||||||||||||||||||||||||||||||||||
Sbjct  4667  CGTCGAATTTGGGTATAGGGGCGAAAGACTAATCGAACCATCTAGTAGCTGGTTCCTGC  4609


>LBNG01000280.1 Candida sp. LDI48194 Contig_74_mapping, whole genome shotgun 
sequence
Length=19946

 Score = 1964 bits (1063),  Expect = 0.0
 Identities = 1320/1440 (92%), Gaps = 33/1440 (2%)
 Strand=Plus/Plus

Query  1     CAAGGTTTCCGTAGGTGAACCTGCGGAAGGATCATTACTGATTTGCTTAATTGCACCACA  60
             ||||||||||||||||||||||||||||||||||||||||||||||||||||||||||||
Sbjct  3510  CAAGGTTTCCGTAGGTGAACCTGCGGAAGGATCATTACTGATTTGCTTAATTGCACCACA  3569

Query  61    TGTGTTTTTCTTTGAAACAAACTTGCTTTGGCGGTGGG-CCCAGCCTGCCGCCAGAGGTC  119
             |||||||||  ||| |||||| || |||||| || |||  | | ||| ||||||||||| 
Sbjct  3570  TGTGTTTTTTATTG-AACAAA-TTTCTTTGGTGGCGGGAGCAATCCTACCGCCAGAGGT-  3626

Query  120   TA-AACTTACAACC-AATTTTTTATCAACTTGTCACACCAGATT-ATTACTA-AATAGTC  175
             || ||| || |||| || |||||||  ||  |||| ||  |||| |||| || |||||||
Sbjct  3627  TATAAC-TA-AACCAAACTTTTTATTTAC-AGTCAAACTTGATTTATTATTACAATAGTC  3683

Query  176   AAAACTTTCAACAACGGATCTCTTGGTTCTCGCATCGATGAAGAACGCAGCGAAATGCGA  235
             ||||||||||||||||||||||||||||||||||||||||||||||||||||||||||||
Sbjct  3684  AAAACTTTCAACAACGGATCTCTTGGTTCTCGCATCGATGAAGAACGCAGCGAAATGCGA  3743

Query  236   TACGTAATATGAATTGCAGATATTCGTGAATCATCGAATCTTTGAACGCACATTGCGCCC  295
             ||||||||||||||||||||||||||||||||||||||||||||||||||||||||||||
Sbjct  3744  TACGTAATATGAATTGCAGATATTCGTGAATCATCGAATCTTTGAACGCACATTGCGCCC  3803

Query  296   TCTGGTATTCCGGAGGGCATGCCTGTTTGAGCGTCGTTTCTCCCTCAAACCGCTGGGTTT  355
             | |||||||||  |||||||||||||||||||||| ||||||||||||||| | ||||||
Sbjct  3804  TTTGGTATTCCAAAGGGCATGCCTGTTTGAGCGTCATTTCTCCCTCAAACCCCCGGGTTT  3863

Query  356   GGTGTTGAGCAATACGACTTGGGTTTGCTTGAAAGACGGTAGTGGTAA-GGCGGGATC-G  413
             |||||||||||||||| | | |||||| ||||||||    | |  ||| |  || | |  
Sbjct  3864  GGTGTTGAGCAATACG-C-TAGGTTTGTTTGAAAGA----A-T-TTAACGTTGGAAACTT  3915

Query  414   CTTTGACAATGGCTTAGGTCTAACCAAAAACATTGCTTGCGGCGGTAACGTCCACCAC-G  472
              ||| | |  | ||||||| || ||||||||   ||||     | ||  | |||||||  
Sbjct  3916  ATTTTA-AGCGACTTAGGTTTATCCAAAAAC---GCTTATTTTGCTAGTGGCCACCACAA  3971

Query  473   TATATCTTCA-AACTTTGACCTCAAATCAGGTAGGACTACCCGCTGAACTTAAGCATATC  531
             | ||| |||| |||||||||||||||||||||||||||||||||||||||||||||||||
Sbjct  3972  TTTAT-TTCATAACTTTGACCTCAAATCAGGTAGGACTACCCGCTGAACTTAAGCATATC  4030

Query  532   AATAAGCGGAGGAAAAGAAACCAACAGGGATTGCCTCAGTAGCGGCGAGTGAAGCGGCAA  591
             |||||||||||||||||||||||||||||||||||| |||||||||||||||||||||||
Sbjct  4031  AATAAGCGGAGGAAAAGAAACCAACAGGGATTGCCTTAGTAGCGGCGAGTGAAGCGGCAA  4090

Query  592   AAGCTCAAATTTGAAATCTGGCGTCTTT-GGCGTCCGAGTTGTAATTTGAAGAAGGTATC  650
             |||||||||||||||||||||| |||||  | ||||||||||||||||||||||||||||
Sbjct  4091  AAGCTCAAATTTGAAATCTGGC-TCTTTCAGAGTCCGAGTTGTAATTTGAAGAAGGTATC  4149

Query  651   TTTGGGCCCGGCTCTTGTCTATGTTCCTTGGAACAGGACGTCACAGAGGGTGAGAATCCC  710
             |||||| | |||||||||||||||| |||||||||| |||||||||||||||||||||||
Sbjct  4150  TTTGGGTCTGGCTCTTGTCTATGTTTCTTGGAACAGAACGTCACAGAGGGTGAGAATCCC  4209

Query  711   GTGCGATGAGATGACCCGGGTCTGTGTAAAGTTCCTTCGACGAGTCGAGTTGTTTGGGAA  770
             |||||||||||||| || || || |||||||||||||||| |||||||||||||||||||
Sbjct  4210  GTGCGATGAGATGATCCAGGCCTATGTAAAGTTCCTTCGAAGAGTCGAGTTGTTTGGGAA  4269

Query  771   TGCAGCTCTAAGTGGGTGGTAAATTCCATCTAAAGCTAAATATTGGCGAGAGACCGATAG  830
             ||||||||||||||||||||||||||||||||||||||||||||||||||||||||||||
Sbjct  4270  TGCAGCTCTAAGTGGGTGGTAAATTCCATCTAAAGCTAAATATTGGCGAGAGACCGATAG  4329

Query  831   CGAACAAGTACAGTGATGGAAAGATGAAAAGAACTTTGAAAAGAGAGTGAAAAAGTACGT  890
             ||||||||||||||||||||||||||||||||||||||||||||||||||||||||||||
Sbjct  4330  CGAACAAGTACAGTGATGGAAAGATGAAAAGAACTTTGAAAAGAGAGTGAAAAAGTACGT  4389

Query  891   GAAATTGTTGAAAGGGAAGGGCTTGAGATCAGACTTGGTATTTTGCATGCTGCTCTC-TC  949
             ||||||||||||||||||||||||||||||||||||||||||||| ||| | || || ||
Sbjct  4390  GAAATTGTTGAAAGGGAAGGGCTTGAGATCAGACTTGGTATTTTGTATGTTACT-TCTTC  4448

Query  950   GGGGGCGGCCGCTGCGGTTTACCGGGCCAGCATCGGTTTGGAGCGGCAGGATAATGGCGG  1009
             ||||| |||| || | ||||| |||||||||||| |||||| |||| |||| ||| ||| 
Sbjct  4449  GGGGGTGGCCTCTACAGTTTATCGGGCCAGCATCAGTTTGG-GCGGTAGGAGAATTGCGT  4507

Query  1010  AGGAATGTGGCACGGCTTCTGCTGTGTGTTATAGCCTCTGACGATACTGCCAGCCTAGAC  1069
              |||||||||||||||||| | |||||||||||||||  | |||||||||||||||||||
Sbjct  4508  TGGAATGTGGCACGGCTTCGGTTGTGTGTTATAGCCTTCGTCGATACTGCCAGCCTAGAC  4567

Query  1070  CGAGGACTGCGGTTTTTACCTAGGATGTTGGCATAATGATCTTAAGTCGCCCGTCTTGAA  1129
              |||||||||||||| ||||||||||||||||||||||||||||||||||||||||||||
Sbjct  4568  TGAGGACTGCGGTTTATACCTAGGATGTTGGCATAATGATCTTAAGTCGCCCGTCTTGAA  4627

Query  1130  ACACGGACCAAGGAGTCTAACGTCTATGCGAGTGTTTGGGTGTAAAACCCGTACGCGTAA  1189
             ||||||||||||||||||||||||||||||||||||||||||||||||||||||||||||
Sbjct  4628  ACACGGACCAAGGAGTCTAACGTCTATGCGAGTGTTTGGGTGTAAAACCCGTACGCGTAA  4687

Query  1190  TGAAAGTGAACGAAGGTGGGGGCCCATTAGGGTGCACCATCGACCGATCCTGATGTGTTC  1249
             |||||||||||| |||||||||||| |  ||||||||||||||||||||||||||| |||
Sbjct  4688  TGAAAGTGAACGTAGGTGGGGGCCCGTATGGGTGCACCATCGACCGATCCTGATGTCTTC  4747

Query  1250  GGATGGATTTGAGTAAGAGCATAGCTGTTGGGACCCGAAAGATGGTGAACTATGCCTGAA  1309
             ||||||||||||||||||||||||||||||||||||||||||||||||||||||||||||
Sbjct  4748  GGATGGATTTGAGTAAGAGCATAGCTGTTGGGACCCGAAAGATGGTGAACTATGCCTGAA  4807

Query  1310  TAGGGTGAAGCCAGAGGAAACTCTGGTGGAGGCTCGTAGCGGTTCTGACGTGCAAATCGA  1369
             ||||||||||||||||||||||||||||||||||||||||||||||||||||||||||||
Sbjct  4808  TAGGGTGAAGCCAGAGGAAACTCTGGTGGAGGCTCGTAGCGGTTCTGACGTGCAAATCGA  4867

Query  1370  TCGTCGAATTTGGGTATAGGGGCGAAAGACTAATCGAACCATCTAGTAGCTGGTTCCTGC  1429
             ||||||||||||||||||||||||||||||||||||||||||||||||||||||||||||
Sbjct  4868  TCGTCGAATTTGGGTATAGGGGCGAAAGACTAATCGAACCATCTAGTAGCTGGTTCCTGC  4927


 Score = 1951 bits (1056),  Expect = 0.0
 Identities = 1320/1443 (91%), Gaps = 36/1443 (2%)
 Strand=Plus/Plus

Query  1      CAAGGTTTCCGTAGGTGAACCTGCGGAAGGATCATTACTGATTTGCTTAATTGCACCACA  60
              ||||||||||||||||||||||||||||||||||||||||||||||||||||||||||||
Sbjct  14189  CAAGGTTTCCGTAGGTGAACCTGCGGAAGGATCATTACTGATTTGCTTAATTGCACCACA  14248

Query  61     TGTGTTTTTCTTTGAAACAAACTTGCTTTGGCGGTGGG-CCCAGCCTGCCGCCAGAGGTC  119
              |||||||||  ||| |||||| || |||||| || |||  | | ||| ||||||||||| 
Sbjct  14249  TGTGTTTTTTATTG-AACAAA-TTTCTTTGGTGGCGGGAGCAATCCTACCGCCAGAGGT-  14305

Query  120    TA-AACTTACAACC-AATTTTTTATCAACTTGTCACACCAGATT-ATTACTA-AATAGTC  175
              || ||| || |||| || |||||||  ||  |||| ||  |||| |||| || |||||||
Sbjct  14306  TATAAC-TA-AACCAAACTTTTTATTTAC-AGTCAAACTTGATTTATTATTACAATAGTC  14362

Query  176    AAAACTTTCAACAACGGATCTCTTGGTTCTCGCATCGATGAAGAACGCAGCGAAATGCGA  235
              ||||||||||||||||||||||||||||||||||||||||||||||||||||||||||||
Sbjct  14363  AAAACTTTCAACAACGGATCTCTTGGTTCTCGCATCGATGAAGAACGCAGCGAAATGCGA  14422

Query  236    TACGTAATATGAATTGCAGATATTCGTGAATCATCGAATCTTTGAACGCACATTGCGCCC  295
              ||||||||||||||||||||||||||||||||||||||||||||||||||||||||||||
Sbjct  14423  TACGTAATATGAATTGCAGATATTCGTGAATCATCGAATCTTTGAACGCACATTGCGCCC  14482

Query  296    TCTGGTATTCCGGAGGGCATGCCTGTTTGAGCGTCGTTTCTCCCTCAAACCGCTGGGTTT  355
              | |||||||||  |||||||||||||||||||||| ||||||||||||||| | ||||||
Sbjct  14483  TTTGGTATTCCAAAGGGCATGCCTGTTTGAGCGTCATTTCTCCCTCAAACCCCCGGGTTT  14542

Query  356    GGTGTTGAGCAATACGACTTGGGTTTGCTTGAAAGACGGTAGTGGTAAGGCGGGATC-GC  414
              |||||||||||||||| | | |||||| ||||||||    | |  ||| | || | |   
Sbjct  14543  GGTGTTGAGCAATACG-C-TAGGTTTGTTTGAAAGA----A-T-TTAACGTGGAAACTTA  14594

Query  415    TTTGACAATGGCTTAGGTCTAACCAAAAACATTGCTTGCGGCGGTAACGTCCACCAC-GT  473
              ||| | |  | ||||||| || ||||||||   ||||     | ||  | |||||||  |
Sbjct  14595  TTTTA-AGCGACTTAGGTTTATCCAAAAAC---GCTTATTTTGCTAGTGGCCACCACAAT  14650

Query  474    ATATCTTCA-AACTTTGACCTCAAATCAGGTAGGACTACCCGCTGAACTTAAGCATATCA  532
               ||| |||| ||||||||||||||||||||||||||||||||||||||||||||||||||
Sbjct  14651  TTAT-TTCATAACTTTGACCTCAAATCAGGTAGGACTACCCGCTGAACTTAAGCATATCA  14709

Query  533    ATAAGCGGAGGAAAAGAAACCAACAGGGATTGCCTCAGTAGCGGCGAGTGAAGCGGCAAA  592
              ||||||||||||||||||||||||||||||||||| ||||||||||||||||||||||||
Sbjct  14710  ATAAGCGGAGGAAAAGAAACCAACAGGGATTGCCTTAGTAGCGGCGAGTGAAGCGGCAAA  14769

Query  593    AGCTCAAATTTGAAATCTGGCGTCTTT-GGCGTCCGAGTTGTAATTTGAAGAAGGTATCT  651
              ||||||||||||||||||||| |||||  | |||||||||||||||||||||||||||||
Sbjct  14770  AGCTCAAATTTGAAATCTGGC-TCTTTCAGAGTCCGAGTTGTAATTTGAAGAAGGTATCT  14828

Query  652    TTGGGCCCGGCTCTTGTCTATGTTCCTTGGAACAGGACGTCACAGAGGGTGAGAATCCCG  711
              ||||| | |||||||||||||||| |||||||||| ||||||||||||||||||||||||
Sbjct  14829  TTGGGTCTGGCTCTTGTCTATGTTTCTTGGAACAGAACGTCACAGAGGGTGAGAATCCCG  14888

Query  712    TGCGATGAGATGACCCGGGTCTGTGTAAAGTTCCTTCGACGAGTCGAGTTGTTTGGGAAT  771
              ||||||||||||| || || || |||||||||||||||| ||||||||||||||||||||
Sbjct  14889  TGCGATGAGATGATCCAGGCCTATGTAAAGTTCCTTCGAAGAGTCGAGTTGTTTGGGAAT  14948

Query  772    GCAGCTCTAAGTGGGTGGTAAATTCCATCTAAAGCTAAATATTGGCGAGAGACCGATAGC  831
              ||||||||||||||||||||||||||||||||||||||||||||||||||||||||||||
Sbjct  14949  GCAGCTCTAAGTGGGTGGTAAATTCCATCTAAAGCTAAATATTGGCGAGAGACCGATAGC  15008

Query  832    GAACAAGTACAGTGATGGAAAGATGAAAAGAACTTTGAAAAGAGAGTGAAAAAGTACGTG  891
              ||||||||||||||||||||||||||||||||||||||||||||||||||||||||||||
Sbjct  15009  GAACAAGTACAGTGATGGAAAGATGAAAAGAACTTTGAAAAGAGAGTGAAAAAGTACGTG  15068

Query  892    AAATTGTTGAAAGGGAAGGGCTTGAGATCAGACTTGGTATTTTGCATGCTGCTCTC-TCG  950
              |||||||||||||||||||||||||||||||||||||||||||| ||| | || || |||
Sbjct  15069  AAATTGTTGAAAGGGAAGGGCTTGAGATCAGACTTGGTATTTTGTATGTTACT-TCTTCG  15127

Query  951    GGGGCGGCCGCTGCGGTTTACCGGGCCAGCATCGGTTTGGAGCGGCAGGATAATGGCGGA  1010
              |||| |||| || | ||||| |||||||||||| |||||| |||| |||| ||| |||  
Sbjct  15128  GGGGTGGCCTCTACAGTTTATCGGGCCAGCATCAGTTTGG-GCGGTAGGAGAATTGCGTT  15186

Query  1011   GGAATGTGGCACGGCTTCTGCTGTGTGTTATAGCCTCTGACGATACTGCCAGCCTAGACC  1070
              |||||||||||||||||| | |||||||||||||||  | ||||||||||||||||||| 
Sbjct  15187  GGAATGTGGCACGGCTTCGGTTGTGTGTTATAGCCTTCGTCGATACTGCCAGCCTAGACT  15246

Query  1071   GAGGACTGCGGTTTTTACCTAGGATGTTGGCATAATGATCTTAAGTCGCCCGTCTTGAAA  1130
              |||||||||||||| |||||||||||||||||||||||||||||||||||||||||||||
Sbjct  15247  GAGGACTGCGGTTTATACCTAGGATGTTGGCATAATGATCTTAAGTCGCCCGTCTTGAAA  15306

Query  1131   CACGGACCAAGGAGTCTAACGTCTATGCGAGTGTTTGGGTGT-AAAACCCGTACGCGTAA  1189
              |||||||||||||||||||||||||||||||||||||||||| |||||||||||||||||
Sbjct  15307  CACGGACCAAGGAGTCTAACGTCTATGCGAGTGTTTGGGTGTAAAAACCCGTACGCGTAA  15366

Query  1190   TG-AAAGTGAACGAAGGTGGGGG-CCCATTAGGGTGCACCATCGACCGATCCTGATGTGT  1247
              || |||||||||| ||||||||| ||| |  ||||||||||||||||||||||||||| |
Sbjct  15367  TGAAAAGTGAACGTAGGTGGGGGGCCCGTATGGGTGCACCATCGACCGATCCTGATGTCT  15426

Query  1248   TCGGATGGATTTGAGTAAGAGCATAGCTGTTGGGACCCG-AAAGATGGTGAACTATGCCT  1306
              ||||||||||||||||||||||||||||||||||||||| ||||||||||||||||||||
Sbjct  15427  TCGGATGGATTTGAGTAAGAGCATAGCTGTTGGGACCCGAAAAGATGGTGAACTATGCCT  15486

Query  1307   GAATAGGGTGAAGCCAGAGGAAACTCTGGTGGAGGCTCGTAGCGGTTCTGACGTGCAAAT  1366
              ||||||||||||||||||||||||||||||||||||||||||||||||||||||||||||
Sbjct  15487  GAATAGGGTGAAGCCAGAGGAAACTCTGGTGGAGGCTCGTAGCGGTTCTGACGTGCAAAT  15546

Query  1367   CGATCGTCGAATTTGGGTATAGGGGCGAAAGACTAATCGAACCATCTAGTAGCTGGTTCC  1426
              ||||||||||||||||||||||||||||||||||||||||||||||||||||||||||||
Sbjct  15547  CGATCGTCGAATTTGGGTATAGGGGCGAAAGACTAATCGAACCATCTAGTAGCTGGTTCC  15606

Query  1427   TGC  1429
              |||
Sbjct  15607  TGC  15609


>GG692410.1 Candida tropicalis MYA-3404 genomic scaffold supercont3.16, whole 
genome shotgun sequence
Length=11104

 Score = 1962 bits (1062),  Expect = 0.0
 Identities = 1319/1439 (92%), Gaps = 33/1439 (2%)
 Strand=Plus/Plus

Query  1     CAAGGTTTCCGTAGGTGAACCTGCGGAAGGATCATTACTGATTTGCTTAATTGCACCACA  60
             ||||||||||||||||||||||||||||||||||||||||||||||||||||||||||||
Sbjct  6001  CAAGGTTTCCGTAGGTGAACCTGCGGAAGGATCATTACTGATTTGCTTAATTGCACCACA  6060

Query  61    TGTGTTTTTCTTTGAAACAAACTTGCTTTGGCGGTGGG-CCCAGCCTGCCGCCAGAGGTC  119
             |||||||||  ||| |||||| || |||||| || |||  | | ||| ||||||||||| 
Sbjct  6061  TGTGTTTTTTATTG-AACAAA-TTTCTTTGGTGGCGGGAGCAATCCTACCGCCAGAGGT-  6117

Query  120   TA-AACTTACAACC-AATTTTTTATCAACTTGTCACACCAGATT-ATTACTA-AATAGTC  175
             || ||| || |||| || |||||||  ||  |||| ||  |||| |||| || |||||||
Sbjct  6118  TATAAC-TA-AACCAAACTTTTTATTTAC-AGTCAAACTTGATTTATTATTACAATAGTC  6174

Query  176   AAAACTTTCAACAACGGATCTCTTGGTTCTCGCATCGATGAAGAACGCAGCGAAATGCGA  235
             ||||||||||||||||||||||||||||||||||||||||||||||||||||||||||||
Sbjct  6175  AAAACTTTCAACAACGGATCTCTTGGTTCTCGCATCGATGAAGAACGCAGCGAAATGCGA  6234

Query  236   TACGTAATATGAATTGCAGATATTCGTGAATCATCGAATCTTTGAACGCACATTGCGCCC  295
             ||||||||||||||||||||||||||||||||||||||||||||||||||||||||||||
Sbjct  6235  TACGTAATATGAATTGCAGATATTCGTGAATCATCGAATCTTTGAACGCACATTGCGCCC  6294

Query  296   TCTGGTATTCCGGAGGGCATGCCTGTTTGAGCGTCGTTTCTCCCTCAAACCGCTGGGTTT  355
             | |||||||||  |||||||||||||||||||||| ||||||||||||||| | ||||||
Sbjct  6295  TTTGGTATTCCAAAGGGCATGCCTGTTTGAGCGTCATTTCTCCCTCAAACCCCCGGGTTT  6354

Query  356   GGTGTTGAGCAATACGACTTGGGTTTGCTTGAAAGACGGTAGTGGTAAGGCGGGATC-GC  414
             |||||||||||||||| | | |||||| ||||||||    | |  ||| | || | |   
Sbjct  6355  GGTGTTGAGCAATACG-C-TAGGTTTGTTTGAAAGA----A-T-TTAACGTGGAAACTTA  6406

Query  415   TTTGACAATGGCTTAGGTCTAACCAAAAACATTGCTTGCGGCGGTAACGTCCACCAC-GT  473
             ||| | |  | ||||||| || |||||| |   ||||     | ||  | |||||||  |
Sbjct  6407  TTTTA-AGCGACTTAGGTTTATCCAAAA-C---GCTTATTTTGCTAGTGGCCACCACAAT  6461

Query  474   ATATCTTCA-AACTTTGACCTCAAATCAGGTAGGACTACCCGCTGAACTTAAGCATATCA  532
              ||| |||| ||||||||||||||||||||||||||||||||||||||||||||||||||
Sbjct  6462  TTAT-TTCATAACTTTGACCTCAAATCAGGTAGGACTACCCGCTGAACTTAAGCATATCA  6520

Query  533   ATAAGCGGAGGAAAAGAAACCAACAGGGATTGCCTCAGTAGCGGCGAGTGAAGCGGCAAA  592
             ||||||||||||||||||||||||||||||||||| ||||||||||||||||||||||||
Sbjct  6521  ATAAGCGGAGGAAAAGAAACCAACAGGGATTGCCTTAGTAGCGGCGAGTGAAGCGGCAAA  6580

Query  593   AGCTCAAATTTGAAATCTGGCGTCTTT-GGCGTCCGAGTTGTAATTTGAAGAAGGTATCT  651
             ||||||||||||||||||||| |||||  | |||||||||||||||||||||||||||||
Sbjct  6581  AGCTCAAATTTGAAATCTGGC-TCTTTCAGAGTCCGAGTTGTAATTTGAAGAAGGTATCT  6639

Query  652   TTGGGCCCGGCTCTTGTCTATGTTCCTTGGAACAGGACGTCACAGAGGGTGAGAATCCCG  711
             ||||| | |||||||||||||||| |||||||||| ||||||||||||||||||||||||
Sbjct  6640  TTGGGTCTGGCTCTTGTCTATGTTTCTTGGAACAGAACGTCACAGAGGGTGAGAATCCCG  6699

Query  712   TGCGATGAGATGACCCGGGTCTGTGTAAAGTTCCTTCGACGAGTCGAGTTGTTTGGGAAT  771
             ||||||||||||| || || || |||||||||||||||| ||||||||||||||||||||
Sbjct  6700  TGCGATGAGATGATCCAGGCCTATGTAAAGTTCCTTCGAAGAGTCGAGTTGTTTGGGAAT  6759

Query  772   GCAGCTCTAAGTGGGTGGTAAATTCCATCTAAAGCTAAATATTGGCGAGAGACCGATAGC  831
             ||||||||||||||||||||||||||||||||||||||||||||||||||||||||||||
Sbjct  6760  GCAGCTCTAAGTGGGTGGTAAATTCCATCTAAAGCTAAATATTGGCGAGAGACCGATAGC  6819

Query  832   GAACAAGTACAGTGATGGAAAGATGAAAAGAACTTTGAAAAGAGAGTGAAAAAGTACGTG  891
             ||||||||||||||||||||||||||||||||||||||||||||||||||||||||||||
Sbjct  6820  GAACAAGTACAGTGATGGAAAGATGAAAAGAACTTTGAAAAGAGAGTGAAAAAGTACGTG  6879

Query  892   AAATTGTTGAAAGGGAAGGGCTTGAGATCAGACTTGGTATTTTGCATGCTGCTCTC-TCG  950
             |||||||||||||||||||||||||||||||||||||||||||| ||| | || || |||
Sbjct  6880  AAATTGTTGAAAGGGAAGGGCTTGAGATCAGACTTGGTATTTTGTATGTTACT-TCTTCG  6938

Query  951   GGGGCGGCCGCTGCGGTTTACCGGGCCAGCATCGGTTTGGAGCGGCAGGATAATGGCGGA  1010
             |||| |||| || | ||||| |||||||||||| |||||| |||| |||| ||| |||  
Sbjct  6939  GGGGTGGCCTCTACAGTTTATCGGGCCAGCATCAGTTTGG-GCGGTAGGAGAATTGCGTT  6997

Query  1011  GGAATGTGGCACGGCTTCTGCTGTGTGTTATAGCCTCTGACGATACTGCCAGCCTAGACC  1070
             |||||||||||||||||| | |||||||||||||||  | ||||||||||||||||||| 
Sbjct  6998  GGAATGTGGCACGGCTTCGGTTGTGTGTTATAGCCTTCGTCGATACTGCCAGCCTAGACT  7057

Query  1071  GAGGACTGCGGTTTTTACCTAGGATGTTGGCATAATGATCTTAAGTCGCCCGTCTTGAAA  1130
             |||||||||||||| |||||||||||||||||||||||||||||||||||||||||||||
Sbjct  7058  GAGGACTGCGGTTTATACCTAGGATGTTGGCATAATGATCTTAAGTCGCCCGTCTTGAAA  7117

Query  1131  CACGGACCAAGGAGTCTAACGTCTATGCGAGTGTTTGGGTGTAAAACCCGTACGCGTAAT  1190
             ||||||||||||||||||||||||||||||||||||||||||||||||||||||||||||
Sbjct  7118  CACGGACCAAGGAGTCTAACGTCTATGCGAGTGTTTGGGTGTAAAACCCGTACGCGTAAT  7177

Query  1191  GAAAGTGAACGAAGGTGGGGGCCCATTAGGGTGCACCATCGACCGATCCTGATGTGTTCG  1250
             ||||||||||| |||||||||||| |  ||||||||||||||||||||||||||| ||||
Sbjct  7178  GAAAGTGAACGTAGGTGGGGGCCCGTATGGGTGCACCATCGACCGATCCTGATGTCTTCG  7237

Query  1251  GATGGATTTGAGTAAGAGCATAGCTGTTGGGACCCGAAAGATGGTGAACTATGCCTGAAT  1310
             ||||||||||||||||||||||||||||||||||||||||||||||||||||||||||||
Sbjct  7238  GATGGATTTGAGTAAGAGCATAGCTGTTGGGACCCGAAAGATGGTGAACTATGCCTGAAT  7297

Query  1311  AGGGTGAAGCCAGAGGAAACTCTGGTGGAGGCTCGTAGCGGTTCTGACGTGCAAATCGAT  1370
             ||||||||||||||||||||||||||||||||||||||||||||||||||||||||||||
Sbjct  7298  AGGGTGAAGCCAGAGGAAACTCTGGTGGAGGCTCGTAGCGGTTCTGACGTGCAAATCGAT  7357

Query  1371  CGTCGAATTTGGGTATAGGGGCGAAAGACTAATCGAACCATCTAGTAGCTGGTTCCTGC  1429
             |||||||||||||||||||||||||||||||||||||||||||||||||||||||||||
Sbjct  7358  CGTCGAATTTGGGTATAGGGGCGAAAGACTAATCGAACCATCTAGTAGCTGGTTCCTGC  7416


>GG692404.1 Candida tropicalis MYA-3404 genomic scaffold supercont3.10, whole 
genome shotgun sequence
Length=430102

 Score = 1962 bits (1062),  Expect = 0.0
 Identities = 1319/1439 (92%), Gaps = 33/1439 (2%)
 Strand=Plus/Plus

Query  1       CAAGGTTTCCGTAGGTGAACCTGCGGAAGGATCATTACTGATTTGCTTAATTGCACCACA  60
               ||||||||||||||||||||||||||||||||||||||||||||||||||||||||||||
Sbjct  398965  CAAGGTTTCCGTAGGTGAACCTGCGGAAGGATCATTACTGATTTGCTTAATTGCACCACA  399024

Query  61      TGTGTTTTTCTTTGAAACAAACTTGCTTTGGCGGTGGG-CCCAGCCTGCCGCCAGAGGTC  119
               |||||||||  ||| |||||| || |||||| || |||  | | ||| ||||||||||| 
Sbjct  399025  TGTGTTTTTTATTG-AACAAA-TTTCTTTGGTGGCGGGAGCAATCCTACCGCCAGAGGT-  399081

Query  120     TA-AACTTACAACC-AATTTTTTATCAACTTGTCACACCAGATT-ATTACTA-AATAGTC  175
               || ||| || |||| || |||||||  ||  |||| ||  |||| |||| || |||||||
Sbjct  399082  TATAAC-TA-AACCAAACTTTTTATTTAC-AGTCAAACTTGATTTATTATTACAATAGTC  399138

Query  176     AAAACTTTCAACAACGGATCTCTTGGTTCTCGCATCGATGAAGAACGCAGCGAAATGCGA  235
               ||||||||||||||||||||||||||||||||||||||||||||||||||||||||||||
Sbjct  399139  AAAACTTTCAACAACGGATCTCTTGGTTCTCGCATCGATGAAGAACGCAGCGAAATGCGA  399198

Query  236     TACGTAATATGAATTGCAGATATTCGTGAATCATCGAATCTTTGAACGCACATTGCGCCC  295
               ||||||||||||||||||||||||||||||||||||||||||||||||||||||||||||
Sbjct  399199  TACGTAATATGAATTGCAGATATTCGTGAATCATCGAATCTTTGAACGCACATTGCGCCC  399258

Query  296     TCTGGTATTCCGGAGGGCATGCCTGTTTGAGCGTCGTTTCTCCCTCAAACCGCTGGGTTT  355
               | |||||||||  |||||||||||||||||||||| ||||||||||||||| | ||||||
Sbjct  399259  TTTGGTATTCCAAAGGGCATGCCTGTTTGAGCGTCATTTCTCCCTCAAACCCCCGGGTTT  399318

Query  356     GGTGTTGAGCAATACGACTTGGGTTTGCTTGAAAGACGGTAGTGGTAAGGCGGGATC-GC  414
               |||||||||||||||| | | |||||| ||||||||    | |  ||| | || | |   
Sbjct  399319  GGTGTTGAGCAATACG-C-TAGGTTTGTTTGAAAGA----A-T-TTAACGTGGAAACTTA  399370

Query  415     TTTGACAATGGCTTAGGTCTAACCAAAAACATTGCTTGCGGCGGTAACGTCCACCAC-GT  473
               ||| | |  | ||||||| || |||||| |   ||||     | ||  | |||||||  |
Sbjct  399371  TTTTA-AGCGACTTAGGTTTATCCAAAA-C---GCTTATTTTGCTAGTGGCCACCACAAT  399425

Query  474     ATATCTTCA-AACTTTGACCTCAAATCAGGTAGGACTACCCGCTGAACTTAAGCATATCA  532
                ||| |||| ||||||||||||||||||||||||||||||||||||||||||||||||||
Sbjct  399426  TTAT-TTCATAACTTTGACCTCAAATCAGGTAGGACTACCCGCTGAACTTAAGCATATCA  399484

Query  533     ATAAGCGGAGGAAAAGAAACCAACAGGGATTGCCTCAGTAGCGGCGAGTGAAGCGGCAAA  592
               ||||||||||||||||||||||||||||||||||| ||||||||||||||||||||||||
Sbjct  399485  ATAAGCGGAGGAAAAGAAACCAACAGGGATTGCCTTAGTAGCGGCGAGTGAAGCGGCAAA  399544

Query  593     AGCTCAAATTTGAAATCTGGCGTCTTT-GGCGTCCGAGTTGTAATTTGAAGAAGGTATCT  651
               ||||||||||||||||||||| |||||  | |||||||||||||||||||||||||||||
Sbjct  399545  AGCTCAAATTTGAAATCTGGC-TCTTTCAGAGTCCGAGTTGTAATTTGAAGAAGGTATCT  399603

Query  652     TTGGGCCCGGCTCTTGTCTATGTTCCTTGGAACAGGACGTCACAGAGGGTGAGAATCCCG  711
               ||||| | |||||||||||||||| |||||||||| ||||||||||||||||||||||||
Sbjct  399604  TTGGGTCTGGCTCTTGTCTATGTTTCTTGGAACAGAACGTCACAGAGGGTGAGAATCCCG  399663

Query  712     TGCGATGAGATGACCCGGGTCTGTGTAAAGTTCCTTCGACGAGTCGAGTTGTTTGGGAAT  771
               ||||||||||||| || || || |||||||||||||||| ||||||||||||||||||||
Sbjct  399664  TGCGATGAGATGATCCAGGCCTATGTAAAGTTCCTTCGAAGAGTCGAGTTGTTTGGGAAT  399723

Query  772     GCAGCTCTAAGTGGGTGGTAAATTCCATCTAAAGCTAAATATTGGCGAGAGACCGATAGC  831
               ||||||||||||||||||||||||||||||||||||||||||||||||||||||||||||
Sbjct  399724  GCAGCTCTAAGTGGGTGGTAAATTCCATCTAAAGCTAAATATTGGCGAGAGACCGATAGC  399783

Query  832     GAACAAGTACAGTGATGGAAAGATGAAAAGAACTTTGAAAAGAGAGTGAAAAAGTACGTG  891
               ||||||||||||||||||||||||||||||||||||||||||||||||||||||||||||
Sbjct  399784  GAACAAGTACAGTGATGGAAAGATGAAAAGAACTTTGAAAAGAGAGTGAAAAAGTACGTG  399843

Query  892     AAATTGTTGAAAGGGAAGGGCTTGAGATCAGACTTGGTATTTTGCATGCTGCTCTC-TCG  950
               |||||||||||||||||||||||||||||||||||||||||||| ||| | || || |||
Sbjct  399844  AAATTGTTGAAAGGGAAGGGCTTGAGATCAGACTTGGTATTTTGTATGTTACT-TCTTCG  399902

Query  951     GGGGCGGCCGCTGCGGTTTACCGGGCCAGCATCGGTTTGGAGCGGCAGGATAATGGCGGA  1010
               |||| |||| || | ||||| |||||||||||| |||||| |||| |||| ||| |||  
Sbjct  399903  GGGGTGGCCTCTACAGTTTATCGGGCCAGCATCAGTTTGG-GCGGTAGGAGAATTGCGTT  399961

Query  1011    GGAATGTGGCACGGCTTCTGCTGTGTGTTATAGCCTCTGACGATACTGCCAGCCTAGACC  1070
               |||||||||||||||||| | |||||||||||||||  | ||||||||||||||||||| 
Sbjct  399962  GGAATGTGGCACGGCTTCGGTTGTGTGTTATAGCCTTCGTCGATACTGCCAGCCTAGACT  400021

Query  1071    GAGGACTGCGGTTTTTACCTAGGATGTTGGCATAATGATCTTAAGTCGCCCGTCTTGAAA  1130
               |||||||||||||| |||||||||||||||||||||||||||||||||||||||||||||
Sbjct  400022  GAGGACTGCGGTTTATACCTAGGATGTTGGCATAATGATCTTAAGTCGCCCGTCTTGAAA  400081

Query  1131    CACGGACCAAGGAGTCTAACGTCTATGCGAGTGTTTGGGTGTAAAACCCGTACGCGTAAT  1190
               ||||||||||||||||||||||||||||||||||||||||||||||||||||||||||||
Sbjct  400082  CACGGACCAAGGAGTCTAACGTCTATGCGAGTGTTTGGGTGTAAAACCCGTACGCGTAAT  400141

Query  1191    GAAAGTGAACGAAGGTGGGGGCCCATTAGGGTGCACCATCGACCGATCCTGATGTGTTCG  1250
               ||||||||||| |||||||||||| |  ||||||||||||||||||||||||||| ||||
Sbjct  400142  GAAAGTGAACGTAGGTGGGGGCCCGTATGGGTGCACCATCGACCGATCCTGATGTCTTCG  400201

Query  1251    GATGGATTTGAGTAAGAGCATAGCTGTTGGGACCCGAAAGATGGTGAACTATGCCTGAAT  1310
               ||||||||||||||||||||||||||||||||||||||||||||||||||||||||||||
Sbjct  400202  GATGGATTTGAGTAAGAGCATAGCTGTTGGGACCCGAAAGATGGTGAACTATGCCTGAAT  400261

Query  1311    AGGGTGAAGCCAGAGGAAACTCTGGTGGAGGCTCGTAGCGGTTCTGACGTGCAAATCGAT  1370
               ||||||||||||||||||||||||||||||||||||||||||||||||||||||||||||
Sbjct  400262  AGGGTGAAGCCAGAGGAAACTCTGGTGGAGGCTCGTAGCGGTTCTGACGTGCAAATCGAT  400321

Query  1371    CGTCGAATTTGGGTATAGGGGCGAAAGACTAATCGAACCATCTAGTAGCTGGTTCCTGC  1429
               |||||||||||||||||||||||||||||||||||||||||||||||||||||||||||
Sbjct  400322  CGTCGAATTTGGGTATAGGGGCGAAAGACTAATCGAACCATCTAGTAGCTGGTTCCTGC  400380


 Score = 1962 bits (1062),  Expect = 0.0
 Identities = 1319/1439 (92%), Gaps = 33/1439 (2%)
 Strand=Plus/Plus

Query  1       CAAGGTTTCCGTAGGTGAACCTGCGGAAGGATCATTACTGATTTGCTTAATTGCACCACA  60
               ||||||||||||||||||||||||||||||||||||||||||||||||||||||||||||
Sbjct  408819  CAAGGTTTCCGTAGGTGAACCTGCGGAAGGATCATTACTGATTTGCTTAATTGCACCACA  408878

Query  61      TGTGTTTTTCTTTGAAACAAACTTGCTTTGGCGGTGGG-CCCAGCCTGCCGCCAGAGGTC  119
               |||||||||  ||| |||||| || |||||| || |||  | | ||| ||||||||||| 
Sbjct  408879  TGTGTTTTTTATTG-AACAAA-TTTCTTTGGTGGCGGGAGCAATCCTACCGCCAGAGGT-  408935

Query  120     TA-AACTTACAACC-AATTTTTTATCAACTTGTCACACCAGATT-ATTACTA-AATAGTC  175
               || ||| || |||| || |||||||  ||  |||| ||  |||| |||| || |||||||
Sbjct  408936  TATAAC-TA-AACCAAACTTTTTATTTAC-AGTCAAACTTGATTTATTATTACAATAGTC  408992

Query  176     AAAACTTTCAACAACGGATCTCTTGGTTCTCGCATCGATGAAGAACGCAGCGAAATGCGA  235
               ||||||||||||||||||||||||||||||||||||||||||||||||||||||||||||
Sbjct  408993  AAAACTTTCAACAACGGATCTCTTGGTTCTCGCATCGATGAAGAACGCAGCGAAATGCGA  409052

Query  236     TACGTAATATGAATTGCAGATATTCGTGAATCATCGAATCTTTGAACGCACATTGCGCCC  295
               ||||||||||||||||||||||||||||||||||||||||||||||||||||||||||||
Sbjct  409053  TACGTAATATGAATTGCAGATATTCGTGAATCATCGAATCTTTGAACGCACATTGCGCCC  409112

Query  296     TCTGGTATTCCGGAGGGCATGCCTGTTTGAGCGTCGTTTCTCCCTCAAACCGCTGGGTTT  355
               | |||||||||  |||||||||||||||||||||| ||||||||||||||| | ||||||
Sbjct  409113  TTTGGTATTCCAAAGGGCATGCCTGTTTGAGCGTCATTTCTCCCTCAAACCCCCGGGTTT  409172

Query  356     GGTGTTGAGCAATACGACTTGGGTTTGCTTGAAAGACGGTAGTGGTAAGGCGGGATC-GC  414
               |||||||||||||||| | | |||||| ||||||||    | |  ||| | || | |   
Sbjct  409173  GGTGTTGAGCAATACG-C-TAGGTTTGTTTGAAAGA----A-T-TTAACGTGGAAACTTA  409224

Query  415     TTTGACAATGGCTTAGGTCTAACCAAAAACATTGCTTGCGGCGGTAACGTCCACCAC-GT  473
               ||| | |  | ||||||| || |||||| |   ||||     | ||  | |||||||  |
Sbjct  409225  TTTTA-AGCGACTTAGGTTTATCCAAAA-C---GCTTATTTTGCTAGTGGCCACCACAAT  409279

Query  474     ATATCTTCA-AACTTTGACCTCAAATCAGGTAGGACTACCCGCTGAACTTAAGCATATCA  532
                ||| |||| ||||||||||||||||||||||||||||||||||||||||||||||||||
Sbjct  409280  TTAT-TTCATAACTTTGACCTCAAATCAGGTAGGACTACCCGCTGAACTTAAGCATATCA  409338

Query  533     ATAAGCGGAGGAAAAGAAACCAACAGGGATTGCCTCAGTAGCGGCGAGTGAAGCGGCAAA  592
               ||||||||||||||||||||||||||||||||||| ||||||||||||||||||||||||
Sbjct  409339  ATAAGCGGAGGAAAAGAAACCAACAGGGATTGCCTTAGTAGCGGCGAGTGAAGCGGCAAA  409398

Query  593     AGCTCAAATTTGAAATCTGGCGTCTTT-GGCGTCCGAGTTGTAATTTGAAGAAGGTATCT  651
               ||||||||||||||||||||| |||||  | |||||||||||||||||||||||||||||
Sbjct  409399  AGCTCAAATTTGAAATCTGGC-TCTTTCAGAGTCCGAGTTGTAATTTGAAGAAGGTATCT  409457

Query  652     TTGGGCCCGGCTCTTGTCTATGTTCCTTGGAACAGGACGTCACAGAGGGTGAGAATCCCG  711
               ||||| | |||||||||||||||| |||||||||| ||||||||||||||||||||||||
Sbjct  409458  TTGGGTCTGGCTCTTGTCTATGTTTCTTGGAACAGAACGTCACAGAGGGTGAGAATCCCG  409517

Query  712     TGCGATGAGATGACCCGGGTCTGTGTAAAGTTCCTTCGACGAGTCGAGTTGTTTGGGAAT  771
               ||||||||||||| || || || |||||||||||||||| ||||||||||||||||||||
Sbjct  409518  TGCGATGAGATGATCCAGGCCTATGTAAAGTTCCTTCGAAGAGTCGAGTTGTTTGGGAAT  409577

Query  772     GCAGCTCTAAGTGGGTGGTAAATTCCATCTAAAGCTAAATATTGGCGAGAGACCGATAGC  831
               ||||||||||||||||||||||||||||||||||||||||||||||||||||||||||||
Sbjct  409578  GCAGCTCTAAGTGGGTGGTAAATTCCATCTAAAGCTAAATATTGGCGAGAGACCGATAGC  409637

Query  832     GAACAAGTACAGTGATGGAAAGATGAAAAGAACTTTGAAAAGAGAGTGAAAAAGTACGTG  891
               ||||||||||||||||||||||||||||||||||||||||||||||||||||||||||||
Sbjct  409638  GAACAAGTACAGTGATGGAAAGATGAAAAGAACTTTGAAAAGAGAGTGAAAAAGTACGTG  409697

Query  892     AAATTGTTGAAAGGGAAGGGCTTGAGATCAGACTTGGTATTTTGCATGCTGCTCTC-TCG  950
               |||||||||||||||||||||||||||||||||||||||||||| ||| | || || |||
Sbjct  409698  AAATTGTTGAAAGGGAAGGGCTTGAGATCAGACTTGGTATTTTGTATGTTACT-TCTTCG  409756

Query  951     GGGGCGGCCGCTGCGGTTTACCGGGCCAGCATCGGTTTGGAGCGGCAGGATAATGGCGGA  1010
               |||| |||| || | ||||| |||||||||||| |||||| |||| |||| ||| |||  
Sbjct  409757  GGGGTGGCCTCTACAGTTTATCGGGCCAGCATCAGTTTGG-GCGGTAGGAGAATTGCGTT  409815

Query  1011    GGAATGTGGCACGGCTTCTGCTGTGTGTTATAGCCTCTGACGATACTGCCAGCCTAGACC  1070
               |||||||||||||||||| | |||||||||||||||  | ||||||||||||||||||| 
Sbjct  409816  GGAATGTGGCACGGCTTCGGTTGTGTGTTATAGCCTTCGTCGATACTGCCAGCCTAGACT  409875

Query  1071    GAGGACTGCGGTTTTTACCTAGGATGTTGGCATAATGATCTTAAGTCGCCCGTCTTGAAA  1130
               |||||||||||||| |||||||||||||||||||||||||||||||||||||||||||||
Sbjct  409876  GAGGACTGCGGTTTATACCTAGGATGTTGGCATAATGATCTTAAGTCGCCCGTCTTGAAA  409935

Query  1131    CACGGACCAAGGAGTCTAACGTCTATGCGAGTGTTTGGGTGTAAAACCCGTACGCGTAAT  1190
               ||||||||||||||||||||||||||||||||||||||||||||||||||||||||||||
Sbjct  409936  CACGGACCAAGGAGTCTAACGTCTATGCGAGTGTTTGGGTGTAAAACCCGTACGCGTAAT  409995

Query  1191    GAAAGTGAACGAAGGTGGGGGCCCATTAGGGTGCACCATCGACCGATCCTGATGTGTTCG  1250
               ||||||||||| |||||||||||| |  ||||||||||||||||||||||||||| ||||
Sbjct  409996  GAAAGTGAACGTAGGTGGGGGCCCGTATGGGTGCACCATCGACCGATCCTGATGTCTTCG  410055

Query  1251    GATGGATTTGAGTAAGAGCATAGCTGTTGGGACCCGAAAGATGGTGAACTATGCCTGAAT  1310
               ||||||||||||||||||||||||||||||||||||||||||||||||||||||||||||
Sbjct  410056  GATGGATTTGAGTAAGAGCATAGCTGTTGGGACCCGAAAGATGGTGAACTATGCCTGAAT  410115

Query  1311    AGGGTGAAGCCAGAGGAAACTCTGGTGGAGGCTCGTAGCGGTTCTGACGTGCAAATCGAT  1370
               ||||||||||||||||||||||||||||||||||||||||||||||||||||||||||||
Sbjct  410116  AGGGTGAAGCCAGAGGAAACTCTGGTGGAGGCTCGTAGCGGTTCTGACGTGCAAATCGAT  410175

Query  1371    CGTCGAATTTGGGTATAGGGGCGAAAGACTAATCGAACCATCTAGTAGCTGGTTCCTGC  1429
               |||||||||||||||||||||||||||||||||||||||||||||||||||||||||||
Sbjct  410176  CGTCGAATTTGGGTATAGGGGCGAAAGACTAATCGAACCATCTAGTAGCTGGTTCCTGC  410234


 Score = 1962 bits (1062),  Expect = 0.0
 Identities = 1319/1439 (92%), Gaps = 33/1439 (2%)
 Strand=Plus/Plus

Query  1       CAAGGTTTCCGTAGGTGAACCTGCGGAAGGATCATTACTGATTTGCTTAATTGCACCACA  60
               ||||||||||||||||||||||||||||||||||||||||||||||||||||||||||||
Sbjct  419555  CAAGGTTTCCGTAGGTGAACCTGCGGAAGGATCATTACTGATTTGCTTAATTGCACCACA  419614

Query  61      TGTGTTTTTCTTTGAAACAAACTTGCTTTGGCGGTGGG-CCCAGCCTGCCGCCAGAGGTC  119
               |||||||||  ||| |||||| || |||||| || |||  | | ||| ||||||||||| 
Sbjct  419615  TGTGTTTTTTATTG-AACAAA-TTTCTTTGGTGGCGGGAGCAATCCTACCGCCAGAGGT-  419671

Query  120     TA-AACTTACAACC-AATTTTTTATCAACTTGTCACACCAGATT-ATTACTA-AATAGTC  175
               || ||| || |||| || |||||||  ||  |||| ||  |||| |||| || |||||||
Sbjct  419672  TATAAC-TA-AACCAAACTTTTTATTTAC-AGTCAAACTTGATTTATTATTACAATAGTC  419728

Query  176     AAAACTTTCAACAACGGATCTCTTGGTTCTCGCATCGATGAAGAACGCAGCGAAATGCGA  235
               ||||||||||||||||||||||||||||||||||||||||||||||||||||||||||||
Sbjct  419729  AAAACTTTCAACAACGGATCTCTTGGTTCTCGCATCGATGAAGAACGCAGCGAAATGCGA  419788

Query  236     TACGTAATATGAATTGCAGATATTCGTGAATCATCGAATCTTTGAACGCACATTGCGCCC  295
               ||||||||||||||||||||||||||||||||||||||||||||||||||||||||||||
Sbjct  419789  TACGTAATATGAATTGCAGATATTCGTGAATCATCGAATCTTTGAACGCACATTGCGCCC  419848

Query  296     TCTGGTATTCCGGAGGGCATGCCTGTTTGAGCGTCGTTTCTCCCTCAAACCGCTGGGTTT  355
               | |||||||||  |||||||||||||||||||||| ||||||||||||||| | ||||||
Sbjct  419849  TTTGGTATTCCAAAGGGCATGCCTGTTTGAGCGTCATTTCTCCCTCAAACCCCCGGGTTT  419908

Query  356     GGTGTTGAGCAATACGACTTGGGTTTGCTTGAAAGACGGTAGTGGTAAGGCGGGATC-GC  414
               |||||||||||||||| | | |||||| ||||||||    | |  ||| | || | |   
Sbjct  419909  GGTGTTGAGCAATACG-C-TAGGTTTGTTTGAAAGA----A-T-TTAACGTGGAAACTTA  419960

Query  415     TTTGACAATGGCTTAGGTCTAACCAAAAACATTGCTTGCGGCGGTAACGTCCACCAC-GT  473
               ||| | |  | ||||||| || |||||| |   ||||     | ||  | |||||||  |
Sbjct  419961  TTTTA-AGCGACTTAGGTTTATCCAAAA-C---GCTTATTTTGCTAGTGGCCACCACAAT  420015

Query  474     ATATCTTCA-AACTTTGACCTCAAATCAGGTAGGACTACCCGCTGAACTTAAGCATATCA  532
                ||| |||| ||||||||||||||||||||||||||||||||||||||||||||||||||
Sbjct  420016  TTAT-TTCATAACTTTGACCTCAAATCAGGTAGGACTACCCGCTGAACTTAAGCATATCA  420074

Query  533     ATAAGCGGAGGAAAAGAAACCAACAGGGATTGCCTCAGTAGCGGCGAGTGAAGCGGCAAA  592
               ||||||||||||||||||||||||||||||||||| ||||||||||||||||||||||||
Sbjct  420075  ATAAGCGGAGGAAAAGAAACCAACAGGGATTGCCTTAGTAGCGGCGAGTGAAGCGGCAAA  420134

Query  593     AGCTCAAATTTGAAATCTGGCGTCTTT-GGCGTCCGAGTTGTAATTTGAAGAAGGTATCT  651
               ||||||||||||||||||||| |||||  | |||||||||||||||||||||||||||||
Sbjct  420135  AGCTCAAATTTGAAATCTGGC-TCTTTCAGAGTCCGAGTTGTAATTTGAAGAAGGTATCT  420193

Query  652     TTGGGCCCGGCTCTTGTCTATGTTCCTTGGAACAGGACGTCACAGAGGGTGAGAATCCCG  711
               ||||| | |||||||||||||||| |||||||||| ||||||||||||||||||||||||
Sbjct  420194  TTGGGTCTGGCTCTTGTCTATGTTTCTTGGAACAGAACGTCACAGAGGGTGAGAATCCCG  420253

Query  712     TGCGATGAGATGACCCGGGTCTGTGTAAAGTTCCTTCGACGAGTCGAGTTGTTTGGGAAT  771
               ||||||||||||| || || || |||||||||||||||| ||||||||||||||||||||
Sbjct  420254  TGCGATGAGATGATCCAGGCCTATGTAAAGTTCCTTCGAAGAGTCGAGTTGTTTGGGAAT  420313

Query  772     GCAGCTCTAAGTGGGTGGTAAATTCCATCTAAAGCTAAATATTGGCGAGAGACCGATAGC  831
               ||||||||||||||||||||||||||||||||||||||||||||||||||||||||||||
Sbjct  420314  GCAGCTCTAAGTGGGTGGTAAATTCCATCTAAAGCTAAATATTGGCGAGAGACCGATAGC  420373

Query  832     GAACAAGTACAGTGATGGAAAGATGAAAAGAACTTTGAAAAGAGAGTGAAAAAGTACGTG  891
               ||||||||||||||||||||||||||||||||||||||||||||||||||||||||||||
Sbjct  420374  GAACAAGTACAGTGATGGAAAGATGAAAAGAACTTTGAAAAGAGAGTGAAAAAGTACGTG  420433

Query  892     AAATTGTTGAAAGGGAAGGGCTTGAGATCAGACTTGGTATTTTGCATGCTGCTCTC-TCG  950
               |||||||||||||||||||||||||||||||||||||||||||| ||| | || || |||
Sbjct  420434  AAATTGTTGAAAGGGAAGGGCTTGAGATCAGACTTGGTATTTTGTATGTTACT-TCTTCG  420492

Query  951     GGGGCGGCCGCTGCGGTTTACCGGGCCAGCATCGGTTTGGAGCGGCAGGATAATGGCGGA  1010
               |||| |||| || | ||||| |||||||||||| |||||| |||| |||| ||| |||  
Sbjct  420493  GGGGTGGCCTCTACAGTTTATCGGGCCAGCATCAGTTTGG-GCGGTAGGAGAATTGCGTT  420551

Query  1011    GGAATGTGGCACGGCTTCTGCTGTGTGTTATAGCCTCTGACGATACTGCCAGCCTAGACC  1070
               |||||||||||||||||| | |||||||||||||||  | ||||||||||||||||||| 
Sbjct  420552  GGAATGTGGCACGGCTTCGGTTGTGTGTTATAGCCTTCGTCGATACTGCCAGCCTAGACT  420611

Query  1071    GAGGACTGCGGTTTTTACCTAGGATGTTGGCATAATGATCTTAAGTCGCCCGTCTTGAAA  1130
               |||||||||||||| |||||||||||||||||||||||||||||||||||||||||||||
Sbjct  420612  GAGGACTGCGGTTTATACCTAGGATGTTGGCATAATGATCTTAAGTCGCCCGTCTTGAAA  420671

Query  1131    CACGGACCAAGGAGTCTAACGTCTATGCGAGTGTTTGGGTGTAAAACCCGTACGCGTAAT  1190
               ||||||||||||||||||||||||||||||||||||||||||||||||||||||||||||
Sbjct  420672  CACGGACCAAGGAGTCTAACGTCTATGCGAGTGTTTGGGTGTAAAACCCGTACGCGTAAT  420731

Query  1191    GAAAGTGAACGAAGGTGGGGGCCCATTAGGGTGCACCATCGACCGATCCTGATGTGTTCG  1250
               ||||||||||| |||||||||||| |  ||||||||||||||||||||||||||| ||||
Sbjct  420732  GAAAGTGAACGTAGGTGGGGGCCCGTATGGGTGCACCATCGACCGATCCTGATGTCTTCG  420791

Query  1251    GATGGATTTGAGTAAGAGCATAGCTGTTGGGACCCGAAAGATGGTGAACTATGCCTGAAT  1310
               ||||||||||||||||||||||||||||||||||||||||||||||||||||||||||||
Sbjct  420792  GATGGATTTGAGTAAGAGCATAGCTGTTGGGACCCGAAAGATGGTGAACTATGCCTGAAT  420851

Query  1311    AGGGTGAAGCCAGAGGAAACTCTGGTGGAGGCTCGTAGCGGTTCTGACGTGCAAATCGAT  1370
               ||||||||||||||||||||||||||||||||||||||||||||||||||||||||||||
Sbjct  420852  AGGGTGAAGCCAGAGGAAACTCTGGTGGAGGCTCGTAGCGGTTCTGACGTGCAAATCGAT  420911

Query  1371    CGTCGAATTTGGGTATAGGGGCGAAAGACTAATCGAACCATCTAGTAGCTGGTTCCTGC  1429
               |||||||||||||||||||||||||||||||||||||||||||||||||||||||||||
Sbjct  420912  CGTCGAATTTGGGTATAGGGGCGAAAGACTAATCGAACCATCTAGTAGCTGGTTCCTGC  420970


>NW_003020045.1 Candida tropicalis MYA-3404 genomic scaffold supercont3.16, whole 
genome shotgun sequence
Length=11104

 Score = 1962 bits (1062),  Expect = 0.0
 Identities = 1319/1439 (92%), Gaps = 33/1439 (2%)
 Strand=Plus/Plus

Query  1     CAAGGTTTCCGTAGGTGAACCTGCGGAAGGATCATTACTGATTTGCTTAATTGCACCACA  60
             ||||||||||||||||||||||||||||||||||||||||||||||||||||||||||||
Sbjct  6001  CAAGGTTTCCGTAGGTGAACCTGCGGAAGGATCATTACTGATTTGCTTAATTGCACCACA  6060

Query  61    TGTGTTTTTCTTTGAAACAAACTTGCTTTGGCGGTGGG-CCCAGCCTGCCGCCAGAGGTC  119
             |||||||||  ||| |||||| || |||||| || |||  | | ||| ||||||||||| 
Sbjct  6061  TGTGTTTTTTATTG-AACAAA-TTTCTTTGGTGGCGGGAGCAATCCTACCGCCAGAGGT-  6117

Query  120   TA-AACTTACAACC-AATTTTTTATCAACTTGTCACACCAGATT-ATTACTA-AATAGTC  175
             || ||| || |||| || |||||||  ||  |||| ||  |||| |||| || |||||||
Sbjct  6118  TATAAC-TA-AACCAAACTTTTTATTTAC-AGTCAAACTTGATTTATTATTACAATAGTC  6174

Query  176   AAAACTTTCAACAACGGATCTCTTGGTTCTCGCATCGATGAAGAACGCAGCGAAATGCGA  235
             ||||||||||||||||||||||||||||||||||||||||||||||||||||||||||||
Sbjct  6175  AAAACTTTCAACAACGGATCTCTTGGTTCTCGCATCGATGAAGAACGCAGCGAAATGCGA  6234

Query  236   TACGTAATATGAATTGCAGATATTCGTGAATCATCGAATCTTTGAACGCACATTGCGCCC  295
             ||||||||||||||||||||||||||||||||||||||||||||||||||||||||||||
Sbjct  6235  TACGTAATATGAATTGCAGATATTCGTGAATCATCGAATCTTTGAACGCACATTGCGCCC  6294

Query  296   TCTGGTATTCCGGAGGGCATGCCTGTTTGAGCGTCGTTTCTCCCTCAAACCGCTGGGTTT  355
             | |||||||||  |||||||||||||||||||||| ||||||||||||||| | ||||||
Sbjct  6295  TTTGGTATTCCAAAGGGCATGCCTGTTTGAGCGTCATTTCTCCCTCAAACCCCCGGGTTT  6354

Query  356   GGTGTTGAGCAATACGACTTGGGTTTGCTTGAAAGACGGTAGTGGTAAGGCGGGATC-GC  414
             |||||||||||||||| | | |||||| ||||||||    | |  ||| | || | |   
Sbjct  6355  GGTGTTGAGCAATACG-C-TAGGTTTGTTTGAAAGA----A-T-TTAACGTGGAAACTTA  6406

Query  415   TTTGACAATGGCTTAGGTCTAACCAAAAACATTGCTTGCGGCGGTAACGTCCACCAC-GT  473
             ||| | |  | ||||||| || |||||| |   ||||     | ||  | |||||||  |
Sbjct  6407  TTTTA-AGCGACTTAGGTTTATCCAAAA-C---GCTTATTTTGCTAGTGGCCACCACAAT  6461

Query  474   ATATCTTCA-AACTTTGACCTCAAATCAGGTAGGACTACCCGCTGAACTTAAGCATATCA  532
              ||| |||| ||||||||||||||||||||||||||||||||||||||||||||||||||
Sbjct  6462  TTAT-TTCATAACTTTGACCTCAAATCAGGTAGGACTACCCGCTGAACTTAAGCATATCA  6520

Query  533   ATAAGCGGAGGAAAAGAAACCAACAGGGATTGCCTCAGTAGCGGCGAGTGAAGCGGCAAA  592
             ||||||||||||||||||||||||||||||||||| ||||||||||||||||||||||||
Sbjct  6521  ATAAGCGGAGGAAAAGAAACCAACAGGGATTGCCTTAGTAGCGGCGAGTGAAGCGGCAAA  6580

Query  593   AGCTCAAATTTGAAATCTGGCGTCTTT-GGCGTCCGAGTTGTAATTTGAAGAAGGTATCT  651
             ||||||||||||||||||||| |||||  | |||||||||||||||||||||||||||||
Sbjct  6581  AGCTCAAATTTGAAATCTGGC-TCTTTCAGAGTCCGAGTTGTAATTTGAAGAAGGTATCT  6639

Query  652   TTGGGCCCGGCTCTTGTCTATGTTCCTTGGAACAGGACGTCACAGAGGGTGAGAATCCCG  711
             ||||| | |||||||||||||||| |||||||||| ||||||||||||||||||||||||
Sbjct  6640  TTGGGTCTGGCTCTTGTCTATGTTTCTTGGAACAGAACGTCACAGAGGGTGAGAATCCCG  6699

Query  712   TGCGATGAGATGACCCGGGTCTGTGTAAAGTTCCTTCGACGAGTCGAGTTGTTTGGGAAT  771
             ||||||||||||| || || || |||||||||||||||| ||||||||||||||||||||
Sbjct  6700  TGCGATGAGATGATCCAGGCCTATGTAAAGTTCCTTCGAAGAGTCGAGTTGTTTGGGAAT  6759

Query  772   GCAGCTCTAAGTGGGTGGTAAATTCCATCTAAAGCTAAATATTGGCGAGAGACCGATAGC  831
             ||||||||||||||||||||||||||||||||||||||||||||||||||||||||||||
Sbjct  6760  GCAGCTCTAAGTGGGTGGTAAATTCCATCTAAAGCTAAATATTGGCGAGAGACCGATAGC  6819

Query  832   GAACAAGTACAGTGATGGAAAGATGAAAAGAACTTTGAAAAGAGAGTGAAAAAGTACGTG  891
             ||||||||||||||||||||||||||||||||||||||||||||||||||||||||||||
Sbjct  6820  GAACAAGTACAGTGATGGAAAGATGAAAAGAACTTTGAAAAGAGAGTGAAAAAGTACGTG  6879

Query  892   AAATTGTTGAAAGGGAAGGGCTTGAGATCAGACTTGGTATTTTGCATGCTGCTCTC-TCG  950
             |||||||||||||||||||||||||||||||||||||||||||| ||| | || || |||
Sbjct  6880  AAATTGTTGAAAGGGAAGGGCTTGAGATCAGACTTGGTATTTTGTATGTTACT-TCTTCG  6938

Query  951   GGGGCGGCCGCTGCGGTTTACCGGGCCAGCATCGGTTTGGAGCGGCAGGATAATGGCGGA  1010
             |||| |||| || | ||||| |||||||||||| |||||| |||| |||| ||| |||  
Sbjct  6939  GGGGTGGCCTCTACAGTTTATCGGGCCAGCATCAGTTTGG-GCGGTAGGAGAATTGCGTT  6997

Query  1011  GGAATGTGGCACGGCTTCTGCTGTGTGTTATAGCCTCTGACGATACTGCCAGCCTAGACC  1070
             |||||||||||||||||| | |||||||||||||||  | ||||||||||||||||||| 
Sbjct  6998  GGAATGTGGCACGGCTTCGGTTGTGTGTTATAGCCTTCGTCGATACTGCCAGCCTAGACT  7057

Query  1071  GAGGACTGCGGTTTTTACCTAGGATGTTGGCATAATGATCTTAAGTCGCCCGTCTTGAAA  1130
             |||||||||||||| |||||||||||||||||||||||||||||||||||||||||||||
Sbjct  7058  GAGGACTGCGGTTTATACCTAGGATGTTGGCATAATGATCTTAAGTCGCCCGTCTTGAAA  7117

Query  1131  CACGGACCAAGGAGTCTAACGTCTATGCGAGTGTTTGGGTGTAAAACCCGTACGCGTAAT  1190
             ||||||||||||||||||||||||||||||||||||||||||||||||||||||||||||
Sbjct  7118  CACGGACCAAGGAGTCTAACGTCTATGCGAGTGTTTGGGTGTAAAACCCGTACGCGTAAT  7177

Query  1191  GAAAGTGAACGAAGGTGGGGGCCCATTAGGGTGCACCATCGACCGATCCTGATGTGTTCG  1250
             ||||||||||| |||||||||||| |  ||||||||||||||||||||||||||| ||||
Sbjct  7178  GAAAGTGAACGTAGGTGGGGGCCCGTATGGGTGCACCATCGACCGATCCTGATGTCTTCG  7237

Query  1251  GATGGATTTGAGTAAGAGCATAGCTGTTGGGACCCGAAAGATGGTGAACTATGCCTGAAT  1310
             ||||||||||||||||||||||||||||||||||||||||||||||||||||||||||||
Sbjct  7238  GATGGATTTGAGTAAGAGCATAGCTGTTGGGACCCGAAAGATGGTGAACTATGCCTGAAT  7297

Query  1311  AGGGTGAAGCCAGAGGAAACTCTGGTGGAGGCTCGTAGCGGTTCTGACGTGCAAATCGAT  1370
             ||||||||||||||||||||||||||||||||||||||||||||||||||||||||||||
Sbjct  7298  AGGGTGAAGCCAGAGGAAACTCTGGTGGAGGCTCGTAGCGGTTCTGACGTGCAAATCGAT  7357

Query  1371  CGTCGAATTTGGGTATAGGGGCGAAAGACTAATCGAACCATCTAGTAGCTGGTTCCTGC  1429
             |||||||||||||||||||||||||||||||||||||||||||||||||||||||||||
Sbjct  7358  CGTCGAATTTGGGTATAGGGGCGAAAGACTAATCGAACCATCTAGTAGCTGGTTCCTGC  7416


>NW_003020039.1 Candida tropicalis MYA-3404 genomic scaffold supercont3.10, whole 
genome shotgun sequence
Length=430102

 Score = 1962 bits (1062),  Expect = 0.0
 Identities = 1319/1439 (92%), Gaps = 33/1439 (2%)
 Strand=Plus/Plus

Query  1       CAAGGTTTCCGTAGGTGAACCTGCGGAAGGATCATTACTGATTTGCTTAATTGCACCACA  60
               ||||||||||||||||||||||||||||||||||||||||||||||||||||||||||||
Sbjct  398965  CAAGGTTTCCGTAGGTGAACCTGCGGAAGGATCATTACTGATTTGCTTAATTGCACCACA  399024

Query  61      TGTGTTTTTCTTTGAAACAAACTTGCTTTGGCGGTGGG-CCCAGCCTGCCGCCAGAGGTC  119
               |||||||||  ||| |||||| || |||||| || |||  | | ||| ||||||||||| 
Sbjct  399025  TGTGTTTTTTATTG-AACAAA-TTTCTTTGGTGGCGGGAGCAATCCTACCGCCAGAGGT-  399081

Query  120     TA-AACTTACAACC-AATTTTTTATCAACTTGTCACACCAGATT-ATTACTA-AATAGTC  175
               || ||| || |||| || |||||||  ||  |||| ||  |||| |||| || |||||||
Sbjct  399082  TATAAC-TA-AACCAAACTTTTTATTTAC-AGTCAAACTTGATTTATTATTACAATAGTC  399138

Query  176     AAAACTTTCAACAACGGATCTCTTGGTTCTCGCATCGATGAAGAACGCAGCGAAATGCGA  235
               ||||||||||||||||||||||||||||||||||||||||||||||||||||||||||||
Sbjct  399139  AAAACTTTCAACAACGGATCTCTTGGTTCTCGCATCGATGAAGAACGCAGCGAAATGCGA  399198

Query  236     TACGTAATATGAATTGCAGATATTCGTGAATCATCGAATCTTTGAACGCACATTGCGCCC  295
               ||||||||||||||||||||||||||||||||||||||||||||||||||||||||||||
Sbjct  399199  TACGTAATATGAATTGCAGATATTCGTGAATCATCGAATCTTTGAACGCACATTGCGCCC  399258

Query  296     TCTGGTATTCCGGAGGGCATGCCTGTTTGAGCGTCGTTTCTCCCTCAAACCGCTGGGTTT  355
               | |||||||||  |||||||||||||||||||||| ||||||||||||||| | ||||||
Sbjct  399259  TTTGGTATTCCAAAGGGCATGCCTGTTTGAGCGTCATTTCTCCCTCAAACCCCCGGGTTT  399318

Query  356     GGTGTTGAGCAATACGACTTGGGTTTGCTTGAAAGACGGTAGTGGTAAGGCGGGATC-GC  414
               |||||||||||||||| | | |||||| ||||||||    | |  ||| | || | |   
Sbjct  399319  GGTGTTGAGCAATACG-C-TAGGTTTGTTTGAAAGA----A-T-TTAACGTGGAAACTTA  399370

Query  415     TTTGACAATGGCTTAGGTCTAACCAAAAACATTGCTTGCGGCGGTAACGTCCACCAC-GT  473
               ||| | |  | ||||||| || |||||| |   ||||     | ||  | |||||||  |
Sbjct  399371  TTTTA-AGCGACTTAGGTTTATCCAAAA-C---GCTTATTTTGCTAGTGGCCACCACAAT  399425

Query  474     ATATCTTCA-AACTTTGACCTCAAATCAGGTAGGACTACCCGCTGAACTTAAGCATATCA  532
                ||| |||| ||||||||||||||||||||||||||||||||||||||||||||||||||
Sbjct  399426  TTAT-TTCATAACTTTGACCTCAAATCAGGTAGGACTACCCGCTGAACTTAAGCATATCA  399484

Query  533     ATAAGCGGAGGAAAAGAAACCAACAGGGATTGCCTCAGTAGCGGCGAGTGAAGCGGCAAA  592
               ||||||||||||||||||||||||||||||||||| ||||||||||||||||||||||||
Sbjct  399485  ATAAGCGGAGGAAAAGAAACCAACAGGGATTGCCTTAGTAGCGGCGAGTGAAGCGGCAAA  399544

Query  593     AGCTCAAATTTGAAATCTGGCGTCTTT-GGCGTCCGAGTTGTAATTTGAAGAAGGTATCT  651
               ||||||||||||||||||||| |||||  | |||||||||||||||||||||||||||||
Sbjct  399545  AGCTCAAATTTGAAATCTGGC-TCTTTCAGAGTCCGAGTTGTAATTTGAAGAAGGTATCT  399603

Query  652     TTGGGCCCGGCTCTTGTCTATGTTCCTTGGAACAGGACGTCACAGAGGGTGAGAATCCCG  711
               ||||| | |||||||||||||||| |||||||||| ||||||||||||||||||||||||
Sbjct  399604  TTGGGTCTGGCTCTTGTCTATGTTTCTTGGAACAGAACGTCACAGAGGGTGAGAATCCCG  399663

Query  712     TGCGATGAGATGACCCGGGTCTGTGTAAAGTTCCTTCGACGAGTCGAGTTGTTTGGGAAT  771
               ||||||||||||| || || || |||||||||||||||| ||||||||||||||||||||
Sbjct  399664  TGCGATGAGATGATCCAGGCCTATGTAAAGTTCCTTCGAAGAGTCGAGTTGTTTGGGAAT  399723

Query  772     GCAGCTCTAAGTGGGTGGTAAATTCCATCTAAAGCTAAATATTGGCGAGAGACCGATAGC  831
               ||||||||||||||||||||||||||||||||||||||||||||||||||||||||||||
Sbjct  399724  GCAGCTCTAAGTGGGTGGTAAATTCCATCTAAAGCTAAATATTGGCGAGAGACCGATAGC  399783

Query  832     GAACAAGTACAGTGATGGAAAGATGAAAAGAACTTTGAAAAGAGAGTGAAAAAGTACGTG  891
               ||||||||||||||||||||||||||||||||||||||||||||||||||||||||||||
Sbjct  399784  GAACAAGTACAGTGATGGAAAGATGAAAAGAACTTTGAAAAGAGAGTGAAAAAGTACGTG  399843

Query  892     AAATTGTTGAAAGGGAAGGGCTTGAGATCAGACTTGGTATTTTGCATGCTGCTCTC-TCG  950
               |||||||||||||||||||||||||||||||||||||||||||| ||| | || || |||
Sbjct  399844  AAATTGTTGAAAGGGAAGGGCTTGAGATCAGACTTGGTATTTTGTATGTTACT-TCTTCG  399902

Query  951     GGGGCGGCCGCTGCGGTTTACCGGGCCAGCATCGGTTTGGAGCGGCAGGATAATGGCGGA  1010
               |||| |||| || | ||||| |||||||||||| |||||| |||| |||| ||| |||  
Sbjct  399903  GGGGTGGCCTCTACAGTTTATCGGGCCAGCATCAGTTTGG-GCGGTAGGAGAATTGCGTT  399961

Query  1011    GGAATGTGGCACGGCTTCTGCTGTGTGTTATAGCCTCTGACGATACTGCCAGCCTAGACC  1070
               |||||||||||||||||| | |||||||||||||||  | ||||||||||||||||||| 
Sbjct  399962  GGAATGTGGCACGGCTTCGGTTGTGTGTTATAGCCTTCGTCGATACTGCCAGCCTAGACT  400021

Query  1071    GAGGACTGCGGTTTTTACCTAGGATGTTGGCATAATGATCTTAAGTCGCCCGTCTTGAAA  1130
               |||||||||||||| |||||||||||||||||||||||||||||||||||||||||||||
Sbjct  400022  GAGGACTGCGGTTTATACCTAGGATGTTGGCATAATGATCTTAAGTCGCCCGTCTTGAAA  400081

Query  1131    CACGGACCAAGGAGTCTAACGTCTATGCGAGTGTTTGGGTGTAAAACCCGTACGCGTAAT  1190
               ||||||||||||||||||||||||||||||||||||||||||||||||||||||||||||
Sbjct  400082  CACGGACCAAGGAGTCTAACGTCTATGCGAGTGTTTGGGTGTAAAACCCGTACGCGTAAT  400141

Query  1191    GAAAGTGAACGAAGGTGGGGGCCCATTAGGGTGCACCATCGACCGATCCTGATGTGTTCG  1250
               ||||||||||| |||||||||||| |  ||||||||||||||||||||||||||| ||||
Sbjct  400142  GAAAGTGAACGTAGGTGGGGGCCCGTATGGGTGCACCATCGACCGATCCTGATGTCTTCG  400201

Query  1251    GATGGATTTGAGTAAGAGCATAGCTGTTGGGACCCGAAAGATGGTGAACTATGCCTGAAT  1310
               ||||||||||||||||||||||||||||||||||||||||||||||||||||||||||||
Sbjct  400202  GATGGATTTGAGTAAGAGCATAGCTGTTGGGACCCGAAAGATGGTGAACTATGCCTGAAT  400261

Query  1311    AGGGTGAAGCCAGAGGAAACTCTGGTGGAGGCTCGTAGCGGTTCTGACGTGCAAATCGAT  1370
               ||||||||||||||||||||||||||||||||||||||||||||||||||||||||||||
Sbjct  400262  AGGGTGAAGCCAGAGGAAACTCTGGTGGAGGCTCGTAGCGGTTCTGACGTGCAAATCGAT  400321

Query  1371    CGTCGAATTTGGGTATAGGGGCGAAAGACTAATCGAACCATCTAGTAGCTGGTTCCTGC  1429
               |||||||||||||||||||||||||||||||||||||||||||||||||||||||||||
Sbjct  400322  CGTCGAATTTGGGTATAGGGGCGAAAGACTAATCGAACCATCTAGTAGCTGGTTCCTGC  400380


 Score = 1962 bits (1062),  Expect = 0.0
 Identities = 1319/1439 (92%), Gaps = 33/1439 (2%)
 Strand=Plus/Plus

Query  1       CAAGGTTTCCGTAGGTGAACCTGCGGAAGGATCATTACTGATTTGCTTAATTGCACCACA  60
               ||||||||||||||||||||||||||||||||||||||||||||||||||||||||||||
Sbjct  408819  CAAGGTTTCCGTAGGTGAACCTGCGGAAGGATCATTACTGATTTGCTTAATTGCACCACA  408878

Query  61      TGTGTTTTTCTTTGAAACAAACTTGCTTTGGCGGTGGG-CCCAGCCTGCCGCCAGAGGTC  119
               |||||||||  ||| |||||| || |||||| || |||  | | ||| ||||||||||| 
Sbjct  408879  TGTGTTTTTTATTG-AACAAA-TTTCTTTGGTGGCGGGAGCAATCCTACCGCCAGAGGT-  408935

Query  120     TA-AACTTACAACC-AATTTTTTATCAACTTGTCACACCAGATT-ATTACTA-AATAGTC  175
               || ||| || |||| || |||||||  ||  |||| ||  |||| |||| || |||||||
Sbjct  408936  TATAAC-TA-AACCAAACTTTTTATTTAC-AGTCAAACTTGATTTATTATTACAATAGTC  408992

Query  176     AAAACTTTCAACAACGGATCTCTTGGTTCTCGCATCGATGAAGAACGCAGCGAAATGCGA  235
               ||||||||||||||||||||||||||||||||||||||||||||||||||||||||||||
Sbjct  408993  AAAACTTTCAACAACGGATCTCTTGGTTCTCGCATCGATGAAGAACGCAGCGAAATGCGA  409052

Query  236     TACGTAATATGAATTGCAGATATTCGTGAATCATCGAATCTTTGAACGCACATTGCGCCC  295
               ||||||||||||||||||||||||||||||||||||||||||||||||||||||||||||
Sbjct  409053  TACGTAATATGAATTGCAGATATTCGTGAATCATCGAATCTTTGAACGCACATTGCGCCC  409112

Query  296     TCTGGTATTCCGGAGGGCATGCCTGTTTGAGCGTCGTTTCTCCCTCAAACCGCTGGGTTT  355
               | |||||||||  |||||||||||||||||||||| ||||||||||||||| | ||||||
Sbjct  409113  TTTGGTATTCCAAAGGGCATGCCTGTTTGAGCGTCATTTCTCCCTCAAACCCCCGGGTTT  409172

Query  356     GGTGTTGAGCAATACGACTTGGGTTTGCTTGAAAGACGGTAGTGGTAAGGCGGGATC-GC  414
               |||||||||||||||| | | |||||| ||||||||    | |  ||| | || | |   
Sbjct  409173  GGTGTTGAGCAATACG-C-TAGGTTTGTTTGAAAGA----A-T-TTAACGTGGAAACTTA  409224

Query  415     TTTGACAATGGCTTAGGTCTAACCAAAAACATTGCTTGCGGCGGTAACGTCCACCAC-GT  473
               ||| | |  | ||||||| || |||||| |   ||||     | ||  | |||||||  |
Sbjct  409225  TTTTA-AGCGACTTAGGTTTATCCAAAA-C---GCTTATTTTGCTAGTGGCCACCACAAT  409279

Query  474     ATATCTTCA-AACTTTGACCTCAAATCAGGTAGGACTACCCGCTGAACTTAAGCATATCA  532
                ||| |||| ||||||||||||||||||||||||||||||||||||||||||||||||||
Sbjct  409280  TTAT-TTCATAACTTTGACCTCAAATCAGGTAGGACTACCCGCTGAACTTAAGCATATCA  409338

Query  533     ATAAGCGGAGGAAAAGAAACCAACAGGGATTGCCTCAGTAGCGGCGAGTGAAGCGGCAAA  592
               ||||||||||||||||||||||||||||||||||| ||||||||||||||||||||||||
Sbjct  409339  ATAAGCGGAGGAAAAGAAACCAACAGGGATTGCCTTAGTAGCGGCGAGTGAAGCGGCAAA  409398

Query  593     AGCTCAAATTTGAAATCTGGCGTCTTT-GGCGTCCGAGTTGTAATTTGAAGAAGGTATCT  651
               ||||||||||||||||||||| |||||  | |||||||||||||||||||||||||||||
Sbjct  409399  AGCTCAAATTTGAAATCTGGC-TCTTTCAGAGTCCGAGTTGTAATTTGAAGAAGGTATCT  409457

Query  652     TTGGGCCCGGCTCTTGTCTATGTTCCTTGGAACAGGACGTCACAGAGGGTGAGAATCCCG  711
               ||||| | |||||||||||||||| |||||||||| ||||||||||||||||||||||||
Sbjct  409458  TTGGGTCTGGCTCTTGTCTATGTTTCTTGGAACAGAACGTCACAGAGGGTGAGAATCCCG  409517

Query  712     TGCGATGAGATGACCCGGGTCTGTGTAAAGTTCCTTCGACGAGTCGAGTTGTTTGGGAAT  771
               ||||||||||||| || || || |||||||||||||||| ||||||||||||||||||||
Sbjct  409518  TGCGATGAGATGATCCAGGCCTATGTAAAGTTCCTTCGAAGAGTCGAGTTGTTTGGGAAT  409577

Query  772     GCAGCTCTAAGTGGGTGGTAAATTCCATCTAAAGCTAAATATTGGCGAGAGACCGATAGC  831
               ||||||||||||||||||||||||||||||||||||||||||||||||||||||||||||
Sbjct  409578  GCAGCTCTAAGTGGGTGGTAAATTCCATCTAAAGCTAAATATTGGCGAGAGACCGATAGC  409637

Query  832     GAACAAGTACAGTGATGGAAAGATGAAAAGAACTTTGAAAAGAGAGTGAAAAAGTACGTG  891
               ||||||||||||||||||||||||||||||||||||||||||||||||||||||||||||
Sbjct  409638  GAACAAGTACAGTGATGGAAAGATGAAAAGAACTTTGAAAAGAGAGTGAAAAAGTACGTG  409697

Query  892     AAATTGTTGAAAGGGAAGGGCTTGAGATCAGACTTGGTATTTTGCATGCTGCTCTC-TCG  950
               |||||||||||||||||||||||||||||||||||||||||||| ||| | || || |||
Sbjct  409698  AAATTGTTGAAAGGGAAGGGCTTGAGATCAGACTTGGTATTTTGTATGTTACT-TCTTCG  409756

Query  951     GGGGCGGCCGCTGCGGTTTACCGGGCCAGCATCGGTTTGGAGCGGCAGGATAATGGCGGA  1010
               |||| |||| || | ||||| |||||||||||| |||||| |||| |||| ||| |||  
Sbjct  409757  GGGGTGGCCTCTACAGTTTATCGGGCCAGCATCAGTTTGG-GCGGTAGGAGAATTGCGTT  409815

Query  1011    GGAATGTGGCACGGCTTCTGCTGTGTGTTATAGCCTCTGACGATACTGCCAGCCTAGACC  1070
               |||||||||||||||||| | |||||||||||||||  | ||||||||||||||||||| 
Sbjct  409816  GGAATGTGGCACGGCTTCGGTTGTGTGTTATAGCCTTCGTCGATACTGCCAGCCTAGACT  409875

Query  1071    GAGGACTGCGGTTTTTACCTAGGATGTTGGCATAATGATCTTAAGTCGCCCGTCTTGAAA  1130
               |||||||||||||| |||||||||||||||||||||||||||||||||||||||||||||
Sbjct  409876  GAGGACTGCGGTTTATACCTAGGATGTTGGCATAATGATCTTAAGTCGCCCGTCTTGAAA  409935

Query  1131    CACGGACCAAGGAGTCTAACGTCTATGCGAGTGTTTGGGTGTAAAACCCGTACGCGTAAT  1190
               ||||||||||||||||||||||||||||||||||||||||||||||||||||||||||||
Sbjct  409936  CACGGACCAAGGAGTCTAACGTCTATGCGAGTGTTTGGGTGTAAAACCCGTACGCGTAAT  409995

Query  1191    GAAAGTGAACGAAGGTGGGGGCCCATTAGGGTGCACCATCGACCGATCCTGATGTGTTCG  1250
               ||||||||||| |||||||||||| |  ||||||||||||||||||||||||||| ||||
Sbjct  409996  GAAAGTGAACGTAGGTGGGGGCCCGTATGGGTGCACCATCGACCGATCCTGATGTCTTCG  410055

Query  1251    GATGGATTTGAGTAAGAGCATAGCTGTTGGGACCCGAAAGATGGTGAACTATGCCTGAAT  1310
               ||||||||||||||||||||||||||||||||||||||||||||||||||||||||||||
Sbjct  410056  GATGGATTTGAGTAAGAGCATAGCTGTTGGGACCCGAAAGATGGTGAACTATGCCTGAAT  410115

Query  1311    AGGGTGAAGCCAGAGGAAACTCTGGTGGAGGCTCGTAGCGGTTCTGACGTGCAAATCGAT  1370
               ||||||||||||||||||||||||||||||||||||||||||||||||||||||||||||
Sbjct  410116  AGGGTGAAGCCAGAGGAAACTCTGGTGGAGGCTCGTAGCGGTTCTGACGTGCAAATCGAT  410175

Query  1371    CGTCGAATTTGGGTATAGGGGCGAAAGACTAATCGAACCATCTAGTAGCTGGTTCCTGC  1429
               |||||||||||||||||||||||||||||||||||||||||||||||||||||||||||
Sbjct  410176  CGTCGAATTTGGGTATAGGGGCGAAAGACTAATCGAACCATCTAGTAGCTGGTTCCTGC  410234


 Score = 1962 bits (1062),  Expect = 0.0
 Identities = 1319/1439 (92%), Gaps = 33/1439 (2%)
 Strand=Plus/Plus

Query  1       CAAGGTTTCCGTAGGTGAACCTGCGGAAGGATCATTACTGATTTGCTTAATTGCACCACA  60
               ||||||||||||||||||||||||||||||||||||||||||||||||||||||||||||
Sbjct  419555  CAAGGTTTCCGTAGGTGAACCTGCGGAAGGATCATTACTGATTTGCTTAATTGCACCACA  419614

Query  61      TGTGTTTTTCTTTGAAACAAACTTGCTTTGGCGGTGGG-CCCAGCCTGCCGCCAGAGGTC  119
               |||||||||  ||| |||||| || |||||| || |||  | | ||| ||||||||||| 
Sbjct  419615  TGTGTTTTTTATTG-AACAAA-TTTCTTTGGTGGCGGGAGCAATCCTACCGCCAGAGGT-  419671

Query  120     TA-AACTTACAACC-AATTTTTTATCAACTTGTCACACCAGATT-ATTACTA-AATAGTC  175
               || ||| || |||| || |||||||  ||  |||| ||  |||| |||| || |||||||
Sbjct  419672  TATAAC-TA-AACCAAACTTTTTATTTAC-AGTCAAACTTGATTTATTATTACAATAGTC  419728

Query  176     AAAACTTTCAACAACGGATCTCTTGGTTCTCGCATCGATGAAGAACGCAGCGAAATGCGA  235
               ||||||||||||||||||||||||||||||||||||||||||||||||||||||||||||
Sbjct  419729  AAAACTTTCAACAACGGATCTCTTGGTTCTCGCATCGATGAAGAACGCAGCGAAATGCGA  419788

Query  236     TACGTAATATGAATTGCAGATATTCGTGAATCATCGAATCTTTGAACGCACATTGCGCCC  295
               ||||||||||||||||||||||||||||||||||||||||||||||||||||||||||||
Sbjct  419789  TACGTAATATGAATTGCAGATATTCGTGAATCATCGAATCTTTGAACGCACATTGCGCCC  419848

Query  296     TCTGGTATTCCGGAGGGCATGCCTGTTTGAGCGTCGTTTCTCCCTCAAACCGCTGGGTTT  355
               | |||||||||  |||||||||||||||||||||| ||||||||||||||| | ||||||
Sbjct  419849  TTTGGTATTCCAAAGGGCATGCCTGTTTGAGCGTCATTTCTCCCTCAAACCCCCGGGTTT  419908

Query  356     GGTGTTGAGCAATACGACTTGGGTTTGCTTGAAAGACGGTAGTGGTAAGGCGGGATC-GC  414
               |||||||||||||||| | | |||||| ||||||||    | |  ||| | || | |   
Sbjct  419909  GGTGTTGAGCAATACG-C-TAGGTTTGTTTGAAAGA----A-T-TTAACGTGGAAACTTA  419960

Query  415     TTTGACAATGGCTTAGGTCTAACCAAAAACATTGCTTGCGGCGGTAACGTCCACCAC-GT  473
               ||| | |  | ||||||| || |||||| |   ||||     | ||  | |||||||  |
Sbjct  419961  TTTTA-AGCGACTTAGGTTTATCCAAAA-C---GCTTATTTTGCTAGTGGCCACCACAAT  420015

Query  474     ATATCTTCA-AACTTTGACCTCAAATCAGGTAGGACTACCCGCTGAACTTAAGCATATCA  532
                ||| |||| ||||||||||||||||||||||||||||||||||||||||||||||||||
Sbjct  420016  TTAT-TTCATAACTTTGACCTCAAATCAGGTAGGACTACCCGCTGAACTTAAGCATATCA  420074

Query  533     ATAAGCGGAGGAAAAGAAACCAACAGGGATTGCCTCAGTAGCGGCGAGTGAAGCGGCAAA  592
               ||||||||||||||||||||||||||||||||||| ||||||||||||||||||||||||
Sbjct  420075  ATAAGCGGAGGAAAAGAAACCAACAGGGATTGCCTTAGTAGCGGCGAGTGAAGCGGCAAA  420134

Query  593     AGCTCAAATTTGAAATCTGGCGTCTTT-GGCGTCCGAGTTGTAATTTGAAGAAGGTATCT  651
               ||||||||||||||||||||| |||||  | |||||||||||||||||||||||||||||
Sbjct  420135  AGCTCAAATTTGAAATCTGGC-TCTTTCAGAGTCCGAGTTGTAATTTGAAGAAGGTATCT  420193

Query  652     TTGGGCCCGGCTCTTGTCTATGTTCCTTGGAACAGGACGTCACAGAGGGTGAGAATCCCG  711
               ||||| | |||||||||||||||| |||||||||| ||||||||||||||||||||||||
Sbjct  420194  TTGGGTCTGGCTCTTGTCTATGTTTCTTGGAACAGAACGTCACAGAGGGTGAGAATCCCG  420253

Query  712     TGCGATGAGATGACCCGGGTCTGTGTAAAGTTCCTTCGACGAGTCGAGTTGTTTGGGAAT  771
               ||||||||||||| || || || |||||||||||||||| ||||||||||||||||||||
Sbjct  420254  TGCGATGAGATGATCCAGGCCTATGTAAAGTTCCTTCGAAGAGTCGAGTTGTTTGGGAAT  420313

Query  772     GCAGCTCTAAGTGGGTGGTAAATTCCATCTAAAGCTAAATATTGGCGAGAGACCGATAGC  831
               ||||||||||||||||||||||||||||||||||||||||||||||||||||||||||||
Sbjct  420314  GCAGCTCTAAGTGGGTGGTAAATTCCATCTAAAGCTAAATATTGGCGAGAGACCGATAGC  420373

Query  832     GAACAAGTACAGTGATGGAAAGATGAAAAGAACTTTGAAAAGAGAGTGAAAAAGTACGTG  891
               ||||||||||||||||||||||||||||||||||||||||||||||||||||||||||||
Sbjct  420374  GAACAAGTACAGTGATGGAAAGATGAAAAGAACTTTGAAAAGAGAGTGAAAAAGTACGTG  420433

Query  892     AAATTGTTGAAAGGGAAGGGCTTGAGATCAGACTTGGTATTTTGCATGCTGCTCTC-TCG  950
               |||||||||||||||||||||||||||||||||||||||||||| ||| | || || |||
Sbjct  420434  AAATTGTTGAAAGGGAAGGGCTTGAGATCAGACTTGGTATTTTGTATGTTACT-TCTTCG  420492

Query  951     GGGGCGGCCGCTGCGGTTTACCGGGCCAGCATCGGTTTGGAGCGGCAGGATAATGGCGGA  1010
               |||| |||| || | ||||| |||||||||||| |||||| |||| |||| ||| |||  
Sbjct  420493  GGGGTGGCCTCTACAGTTTATCGGGCCAGCATCAGTTTGG-GCGGTAGGAGAATTGCGTT  420551

Query  1011    GGAATGTGGCACGGCTTCTGCTGTGTGTTATAGCCTCTGACGATACTGCCAGCCTAGACC  1070
               |||||||||||||||||| | |||||||||||||||  | ||||||||||||||||||| 
Sbjct  420552  GGAATGTGGCACGGCTTCGGTTGTGTGTTATAGCCTTCGTCGATACTGCCAGCCTAGACT  420611

Query  1071    GAGGACTGCGGTTTTTACCTAGGATGTTGGCATAATGATCTTAAGTCGCCCGTCTTGAAA  1130
               |||||||||||||| |||||||||||||||||||||||||||||||||||||||||||||
Sbjct  420612  GAGGACTGCGGTTTATACCTAGGATGTTGGCATAATGATCTTAAGTCGCCCGTCTTGAAA  420671

Query  1131    CACGGACCAAGGAGTCTAACGTCTATGCGAGTGTTTGGGTGTAAAACCCGTACGCGTAAT  1190
               ||||||||||||||||||||||||||||||||||||||||||||||||||||||||||||
Sbjct  420672  CACGGACCAAGGAGTCTAACGTCTATGCGAGTGTTTGGGTGTAAAACCCGTACGCGTAAT  420731

Query  1191    GAAAGTGAACGAAGGTGGGGGCCCATTAGGGTGCACCATCGACCGATCCTGATGTGTTCG  1250
               ||||||||||| |||||||||||| |  ||||||||||||||||||||||||||| ||||
Sbjct  420732  GAAAGTGAACGTAGGTGGGGGCCCGTATGGGTGCACCATCGACCGATCCTGATGTCTTCG  420791

Query  1251    GATGGATTTGAGTAAGAGCATAGCTGTTGGGACCCGAAAGATGGTGAACTATGCCTGAAT  1310
               ||||||||||||||||||||||||||||||||||||||||||||||||||||||||||||
Sbjct  420792  GATGGATTTGAGTAAGAGCATAGCTGTTGGGACCCGAAAGATGGTGAACTATGCCTGAAT  420851

Query  1311    AGGGTGAAGCCAGAGGAAACTCTGGTGGAGGCTCGTAGCGGTTCTGACGTGCAAATCGAT  1370
               ||||||||||||||||||||||||||||||||||||||||||||||||||||||||||||
Sbjct  420852  AGGGTGAAGCCAGAGGAAACTCTGGTGGAGGCTCGTAGCGGTTCTGACGTGCAAATCGAT  420911

Query  1371    CGTCGAATTTGGGTATAGGGGCGAAAGACTAATCGAACCATCTAGTAGCTGGTTCCTGC  1429
               |||||||||||||||||||||||||||||||||||||||||||||||||||||||||||
Sbjct  420912  CGTCGAATTTGGGTATAGGGGCGAAAGACTAATCGAACCATCTAGTAGCTGGTTCCTGC  420970


>QLNQ01000018.1 Candida viswanathii strain ATCC 20962 contig14, whole genome 
shotgun sequence
Length=388342

 Score = 1936 bits (1048),  Expect = 0.0
 Identities = 1320/1443 (91%), Gaps = 52/1443 (4%)
 Strand=Plus/Plus

Query  1       CAAGGTTTCCGTAGGTGAACCTGCGGAAGGATCATTACTGATTTGCTTAATTGCACCACA  60
               ||||||||||||||||||||||||||||||||||||||||||||||||||||||||||||
Sbjct  384347  CAAGGTTTCCGTAGGTGAACCTGCGGAAGGATCATTACTGATTTGCTTAATTGCACCACA  384406

Query  61      TGTGTTTTTCTTTGAAACAAACTTGCTTTGGCGGTGGG--C-CCAGCCTGCCGCCAGAGG  117
               |||||||||   ||  || | | |||||||||||||||  | |    | |||||||||||
Sbjct  384407  TGTGTTTTTTACTG-GAC-AGC-TGCTTTGGCGGTGGGGACTCGTTTCCGCCGCCAGAGG  384463

Query  118     TCTAAACTTACAACC-AATTTTTTATCAACTTGTCACACCAGATTATTACTAAATAGTCA  176
               ||  ||| || |||| || |||||||  ||  |||| |||| |   ||  | ||||||||
Sbjct  384464  TCACAAC-TA-AACCAAACTTTTTAT-TACCAGTCA-ACCATA-CGTT--TTAATAGTCA  384516

Query  177     AAACTTTCAACAACGGATCTCTTGGTTCTCGCATCGATGAAGAACGCAGCGAAATGCGAT  236
               ||||||||||||||||||||||||||||||||||||||||||||||||||||||||||||
Sbjct  384517  AAACTTTCAACAACGGATCTCTTGGTTCTCGCATCGATGAAGAACGCAGCGAAATGCGAT  384576

Query  237     ACGTAATATGAATTGCAGATATTCGTGAATCATCGAATCTTTGAACGCACATTGCGCCCT  296
               ||||| ||||||||||||||||||||||||||||||||||||||||||||||||||||||
Sbjct  384577  ACGTAGTATGAATTGCAGATATTCGTGAATCATCGAATCTTTGAACGCACATTGCGCCCT  384636

Query  297     CTGGTATTCCGGAGGGCATGCCTGTTTGAGCGTCGTTTCTCCCTCAA-ACCGCTGGGTTT  355
                |||||||||  |||||||||||||||||||||| ||||||||||||  |||| ||||||
Sbjct  384637  TTGGTATTCCAAAGGGCATGCCTGTTTGAGCGTCATTTCTCCCTCAAGCCCGC-GGGTTT  384695

Query  356     GGTGTTGAGCAATACGACTTGGGTTTGCTTGAAAGACGGTA-GTGGTAAGGCGGGATCGC  414
               |||||||||||||||| |   |||||| |||||||||| || ||||  || |   ||   
Sbjct  384696  GGTGTTGAGCAATACG-C-CAGGTTTGTTTGAAAGACG-TACGTGG--AGAC--TAT--A  384746

Query  415     TTTGACAATGGCTTAGG-TCTAACCAAAAACATTGCTTGCGGCGGTAACGTCCACCACGT  473
               || | |   | |||||| ||| ||| |||||   |||||  || ||   | |||||||  
Sbjct  384747  TTAG-C---GACTTAGGTTCT-ACC-AAAAC---GCTTG-TGCAGT-CGGCCCACCAC--  384793

Query  474     ATATCTTCAAAC-TTTGACCTCAAATCAGGTAGGACTACCCGCTGAACTTAAGCATATCA  532
               |  | ||| ||| |||||||||||||||||||||||||||||||||||||||||||||||
Sbjct  384794  AGCTTTTCTAACTTTTGACCTCAAATCAGGTAGGACTACCCGCTGAACTTAAGCATATCA  384853

Query  533     ATAAGCGGAGGAAAAGAAACCAACAGGGATTGCCTCAGTAGCGGCGAGTGAAGCGGCAAA  592
               ||||||||||||||||||||||||||||||||||| ||||||||||||||||||||||||
Sbjct  384854  ATAAGCGGAGGAAAAGAAACCAACAGGGATTGCCTTAGTAGCGGCGAGTGAAGCGGCAAA  384913

Query  593     AGCTCAAATTTGAAATCTGGCGTCTTT-GGCGTCCGAGTTGTAATTTGAAGAAGGTATCT  651
               ||||||||||||||||||||| |||||  | |||||||||||||||||||||||||||||
Sbjct  384914  AGCTCAAATTTGAAATCTGGC-TCTTTCAGAGTCCGAGTTGTAATTTGAAGAAGGTATCT  384972

Query  652     TTGGGCCCGGCTCTTGTCTATGTTCCTTGGAACAGGACGTCACAGAGGGTGAGAATCCCG  711
               ||||||| |||||||||||||||| |||||||||| ||||||||||||||||||||||||
Sbjct  384973  TTGGGCCTGGCTCTTGTCTATGTTTCTTGGAACAGAACGTCACAGAGGGTGAGAATCCCG  385032

Query  712     TGCGATGAGATGACCCGGGTCTGTGTAAAGTTCCTTCGACGAGTCGAGTTGTTTGGGAAT  771
               |||||||||||||||| |||| ||||||||||||||||||||||||||||||||||||||
Sbjct  385033  TGCGATGAGATGACCCAGGTCCGTGTAAAGTTCCTTCGACGAGTCGAGTTGTTTGGGAAT  385092

Query  772     GCAGCTCTAAGTGGGTGGTAAATTCCATCTAAAGCTAAATATTGGCGAGAGACCGATAGC  831
               ||||||||||||||||||||||||||||||||||||||||||||||||||||||||||||
Sbjct  385093  GCAGCTCTAAGTGGGTGGTAAATTCCATCTAAAGCTAAATATTGGCGAGAGACCGATAGC  385152

Query  832     GAACAAGTACAGTGATGGAAAGATGAAAAGAACTTTGAAAAGAGAGTGAAAAAGTACGTG  891
               ||||||||||||||||||||||||||||||||||||||||||||||||||||||||||||
Sbjct  385153  GAACAAGTACAGTGATGGAAAGATGAAAAGAACTTTGAAAAGAGAGTGAAAAAGTACGTG  385212

Query  892     AAATTGTTGAAAGGGAAGGGCTTGAGATCAGACTTGGTATTTTGCATGCTGCTCTC-TCG  950
               ||||||||||||||||||||||||||||||||||||| |||||||||| |||| || |||
Sbjct  385213  AAATTGTTGAAAGGGAAGGGCTTGAGATCAGACTTGGCATTTTGCATGTTGCT-TCTTCG  385271

Query  951     GGGGCGGCCGCTGCGGTTTACCGGGCCAGCATCGGTTTGGAGCGGCAGGATAATGGCGGA  1010
               ||||||||| |||||||||  |||||||||||| |||||| ||||||||| ||| |||  
Sbjct  385272  GGGGCGGCCTCTGCGGTTTGTCGGGCCAGCATCAGTTTGG-GCGGCAGGACAATCGCGTG  385330

Query  1011    GGAATGTGGCACGGCTTCTGCTGTGTGTTATAGCCT-C-TGACGATACTGCCAGCCTAGA  1068
               ||||||||||||||| || ||||||||||||||||  | ||  |||||||||||||||||
Sbjct  385331  GGAATGTGGCACGGCCTCGGCTGTGTGTTATAGCCCGCGTG--GATACTGCCAGCCTAGA  385388

Query  1069    CCGAGGACTGCGGTTTTTACCTAGGATGTTGGCATAATGATCTTAAGTCGCCCGTCTTGA  1128
               | |||||||||||||| |||||||||||||||||||||||||||||||||||||||||||
Sbjct  385389  CTGAGGACTGCGGTTTATACCTAGGATGTTGGCATAATGATCTTAAGTCGCCCGTCTTGA  385448

Query  1129    AACACGGACCAAGGAGTCTAACGTCTATGCGAGTGTTTGGGTGTAAAACCCGTACGCGTA  1188
               ||||||||||||||||||||||||||||||||||||||||||||||||||||||||||||
Sbjct  385449  AACACGGACCAAGGAGTCTAACGTCTATGCGAGTGTTTGGGTGTAAAACCCGTACGCGTA  385508

Query  1189    ATGAAAGTGAACGAAGGTGGGGGCCCATTA--GGGTGCACCATCGACCGATCCTGATGTG  1246
               ||||||||||||| ||||||||||||  |   ||||||||||||||||||||||||||| 
Sbjct  385509  ATGAAAGTGAACGTAGGTGGGGGCCCTCTCGGGGGTGCACCATCGACCGATCCTGATGTC  385568

Query  1247    TTCGGATGGATTTGAGTAAGAGCATAGCTGTTGGGACCCGAAAGATGGTGAACTATGCCT  1306
               ||||||||||||||||||||||||||||||||||||||||||||||||||||||||||||
Sbjct  385569  TTCGGATGGATTTGAGTAAGAGCATAGCTGTTGGGACCCGAAAGATGGTGAACTATGCCT  385628

Query  1307    GAATAGGGTGAAGCCAGAGGAAACTCTGGTGGAGGCTCGTAGCGGTTCTGACGTGCAAAT  1366
               ||||||||||||||||||||||||||||||||||||||||||||||||||||||||||||
Sbjct  385629  GAATAGGGTGAAGCCAGAGGAAACTCTGGTGGAGGCTCGTAGCGGTTCTGACGTGCAAAT  385688

Query  1367    CGATCGTCGAATTTGGGTATAGGGGCGAAAGACTAATCGAACCATCTAGTAGCTGGTTCC  1426
               ||||||||||||||||||||||||||||||||||||||||||||||||||||||||||||
Sbjct  385689  CGATCGTCGAATTTGGGTATAGGGGCGAAAGACTAATCGAACCATCTAGTAGCTGGTTCC  385748

Query  1427    TGC  1429
               |||
Sbjct  385749  TGC  385751


>QLNQ01000013.1 Candida viswanathii strain ATCC 20962 contig19, whole genome 
shotgun sequence
Length=55378

 Score = 1934 bits (1047),  Expect = 0.0
 Identities = 1319/1442 (91%), Gaps = 51/1442 (4%)
 Strand=Plus/Plus

Query  1      CAAGGTTTCCGTAGGTGAACCTGCGGAAGGATCATTACTGATTTGCTTAATTGCACCACA  60
              ||||||||||||||||||||||||||||||||||||||||||||||||||||||||||||
Sbjct  10518  CAAGGTTTCCGTAGGTGAACCTGCGGAAGGATCATTACTGATTTGCTTAATTGCACCACA  10577

Query  61     TGTGTTTTTCTTTGAAACAAACTTGCTTTGGCGGTGGG-C-CCAGCCTGCCGCCAGAGGT  118
              ||||||||||  ||  || | | ||||||||||| ||| | |    | ||||||||||||
Sbjct  10578  TGTGTTTTTCACTG-GAC-AGC-TGCTTTGGCGGGGGGACTCGTTTCCGCCGCCAGAGGT  10634

Query  119    CTAAACTTACAACC-AATTTTTTATCAACTTGTCACACCAGATTATTACTAAATAGTCAA  177
              |  ||| || |||| || |||||||  ||  |||| |||| |   ||  | |||||||||
Sbjct  10635  CACAAC-TA-AACCAAACTTTTTAT-TACCAGTCA-ACCATA-CGTT--TTAATAGTCAA  10687

Query  178    AACTTTCAACAACGGATCTCTTGGTTCTCGCATCGATGAAGAACGCAGCGAAATGCGATA  237
              ||||||||||||||||||||||||||||||||||||||||||||||||||||||||||||
Sbjct  10688  AACTTTCAACAACGGATCTCTTGGTTCTCGCATCGATGAAGAACGCAGCGAAATGCGATA  10747

Query  238    CGTAATATGAATTGCAGATATTCGTGAATCATCGAATCTTTGAACGCACATTGCGCCCTC  297
              |||| |||||||||||||||||||||||||||||||||||||||||||||||||||||| 
Sbjct  10748  CGTAGTATGAATTGCAGATATTCGTGAATCATCGAATCTTTGAACGCACATTGCGCCCTT  10807

Query  298    TGGTATTCCGGAGGGCATGCCTGTTTGAGCGTCGTTTCTCCCTCAA-ACCGCTGGGTTTG  356
              |||||||||  |||||||||||||||||||||| ||||||||||||  |||| |||||||
Sbjct  10808  TGGTATTCCAAAGGGCATGCCTGTTTGAGCGTCATTTCTCCCTCAAGCCCGC-GGGTTTG  10866

Query  357    GTGTTGAGCAATACGACTTGGGTTTGCTTGAAAGACGGTA-GTGGTAAGGCGGGATCGCT  415
              ||||||||||||||| |   |||||| |||||||||| || ||||  || |   ||   |
Sbjct  10867  GTGTTGAGCAATACG-C-CAGGTTTGTTTGAAAGACG-TACGTGG--AGAC--TAT--AT  10917

Query  416    TTGACAATGGCTTAGG-TCTAACCAAAAACATTGCTTGCGGCGGTAACGTCCACCACGTA  474
              | | |   | |||||| ||| ||| |||||   |||||  || ||   | |||||||  |
Sbjct  10918  TAG-C---GACTTAGGTTCT-ACC-AAAAC---GCTTG-TGCAGT-CGGCCCACCAC--A  10964

Query  475    TATCTTCAAAC-TTTGACCTCAAATCAGGTAGGACTACCCGCTGAACTTAAGCATATCAA  533
                | ||| ||| ||||||||||||||||||||||||||||||||||||||||||||||||
Sbjct  10965  GCTTTTCTAACTTTTGACCTCAAATCAGGTAGGACTACCCGCTGAACTTAAGCATATCAA  11024

Query  534    TAAGCGGAGGAAAAGAAACCAACAGGGATTGCCTCAGTAGCGGCGAGTGAAGCGGCAAAA  593
              |||||||||||||||||||||||||||||||||| |||||||||||||||||||||||||
Sbjct  11025  TAAGCGGAGGAAAAGAAACCAACAGGGATTGCCTTAGTAGCGGCGAGTGAAGCGGCAAAA  11084

Query  594    GCTCAAATTTGAAATCTGGCGTCTTT-GGCGTCCGAGTTGTAATTTGAAGAAGGTATCTT  652
              |||||||||||||||||||| |||||  | ||||||||||||||||||||||||||||||
Sbjct  11085  GCTCAAATTTGAAATCTGGC-TCTTTCAGAGTCCGAGTTGTAATTTGAAGAAGGTATCTT  11143

Query  653    TGGGCCCGGCTCTTGTCTATGTTCCTTGGAACAGGACGTCACAGAGGGTGAGAATCCCGT  712
              |||||| |||||||||||||||| |||||||||| |||||||||||||||||||||||||
Sbjct  11144  TGGGCCTGGCTCTTGTCTATGTTTCTTGGAACAGAACGTCACAGAGGGTGAGAATCCCGT  11203

Query  713    GCGATGAGATGACCCGGGTCTGTGTAAAGTTCCTTCGACGAGTCGAGTTGTTTGGGAATG  772
              ||||||||||||||| |||| |||||||||||||||||||||||||||||||||||||||
Sbjct  11204  GCGATGAGATGACCCAGGTCCGTGTAAAGTTCCTTCGACGAGTCGAGTTGTTTGGGAATG  11263

Query  773    CAGCTCTAAGTGGGTGGTAAATTCCATCTAAAGCTAAATATTGGCGAGAGACCGATAGCG  832
              ||||||||||||||||||||||||||||||||||||||||||||||||||||||||||||
Sbjct  11264  CAGCTCTAAGTGGGTGGTAAATTCCATCTAAAGCTAAATATTGGCGAGAGACCGATAGCG  11323

Query  833    AACAAGTACAGTGATGGAAAGATGAAAAGAACTTTGAAAAGAGAGTGAAAAAGTACGTGA  892
              ||||||||||||||||||||||||||||||||||||||||||||||||||||||||||||
Sbjct  11324  AACAAGTACAGTGATGGAAAGATGAAAAGAACTTTGAAAAGAGAGTGAAAAAGTACGTGA  11383

Query  893    AATTGTTGAAAGGGAAGGGCTTGAGATCAGACTTGGTATTTTGCATGCTGCTCTC-TCGG  951
              |||||||||||||||||||||||||||||||||||| |||||||||| |||| || ||||
Sbjct  11384  AATTGTTGAAAGGGAAGGGCTTGAGATCAGACTTGGCATTTTGCATGTTGCT-TCTTCGG  11442

Query  952    GGGCGGCCGCTGCGGTTTACCGGGCCAGCATCGGTTTGGAGCGGCAGGATAATGGCGGAG  1011
              |||||||| |||||||||  |||||||||||| |||||| |||| |||| ||| |||  |
Sbjct  11443  GGGCGGCCTCTGCGGTTTGTCGGGCCAGCATCAGTTTGG-GCGGTAGGACAATCGCGCGG  11501

Query  1012   GAATGTGGCACGGCTTCTGCTGTGTGTTATAGCCT-C-TGACGATACTGCCAGCCTAGAC  1069
              |||||||||||||| || ||||||||||||||||  | ||  ||||||||||||||||||
Sbjct  11502  GAATGTGGCACGGCCTCGGCTGTGTGTTATAGCCCGCGTG--GATACTGCCAGCCTAGAC  11559

Query  1070   CGAGGACTGCGGTTTTTACCTAGGATGTTGGCATAATGATCTTAAGTCGCCCGTCTTGAA  1129
               |||||||||||||| ||||||||||||||||||||||||||||||||||||||||||||
Sbjct  11560  TGAGGACTGCGGTTTATACCTAGGATGTTGGCATAATGATCTTAAGTCGCCCGTCTTGAA  11619

Query  1130   ACACGGACCAAGGAGTCTAACGTCTATGCGAGTGTTTGGGTGTAAAACCCGTACGCGTAA  1189
              ||||||||||||||||||||||||||||||||||||||||||||||||||||||||||||
Sbjct  11620  ACACGGACCAAGGAGTCTAACGTCTATGCGAGTGTTTGGGTGTAAAACCCGTACGCGTAA  11679

Query  1190   TGAAAGTGAACGAAGGTGGGGGCCCATTA--GGGTGCACCATCGACCGATCCTGATGTGT  1247
              |||||||||||| ||||||||||||  |   ||||||||||||||||||||||||||| |
Sbjct  11680  TGAAAGTGAACGTAGGTGGGGGCCCTCTCGGGGGTGCACCATCGACCGATCCTGATGTCT  11739

Query  1248   TCGGATGGATTTGAGTAAGAGCATAGCTGTTGGGACCCGAAAGATGGTGAACTATGCCTG  1307
              ||||||||||||||||||||||||||||||||||||||||||||||||||||||||||||
Sbjct  11740  TCGGATGGATTTGAGTAAGAGCATAGCTGTTGGGACCCGAAAGATGGTGAACTATGCCTG  11799

Query  1308   AATAGGGTGAAGCCAGAGGAAACTCTGGTGGAGGCTCGTAGCGGTTCTGACGTGCAAATC  1367
              ||||||||||||||||||||||||||||||||||||||||||||||||||||||||||||
Sbjct  11800  AATAGGGTGAAGCCAGAGGAAACTCTGGTGGAGGCTCGTAGCGGTTCTGACGTGCAAATC  11859

Query  1368   GATCGTCGAATTTGGGTATAGGGGCGAAAGACTAATCGAACCATCTAGTAGCTGGTTCCT  1427
              ||||||||||||||||||||||||||||||||||||||||||||||||||||||||||||
Sbjct  11860  GATCGTCGAATTTGGGTATAGGGGCGAAAGACTAATCGAACCATCTAGTAGCTGGTTCCT  11919

Query  1428   GC  1429
              ||
Sbjct  11920  GC  11921


 Score = 1934 bits (1047),  Expect = 0.0
 Identities = 1319/1442 (91%), Gaps = 51/1442 (4%)
 Strand=Plus/Plus

Query  1      CAAGGTTTCCGTAGGTGAACCTGCGGAAGGATCATTACTGATTTGCTTAATTGCACCACA  60
              ||||||||||||||||||||||||||||||||||||||||||||||||||||||||||||
Sbjct  20985  CAAGGTTTCCGTAGGTGAACCTGCGGAAGGATCATTACTGATTTGCTTAATTGCACCACA  21044

Query  61     TGTGTTTTTCTTTGAAACAAACTTGCTTTGGCGGTGGG-C-CCAGCCTGCCGCCAGAGGT  118
              ||||||||||  ||  || | | ||||||||||| ||| | |    | ||||||||||||
Sbjct  21045  TGTGTTTTTCACTG-GAC-AGC-TGCTTTGGCGGGGGGACTCGTTTCCGCCGCCAGAGGT  21101

Query  119    CTAAACTTACAACC-AATTTTTTATCAACTTGTCACACCAGATTATTACTAAATAGTCAA  177
              |  ||| || |||| || |||||||  ||  |||| |||| |   ||  | |||||||||
Sbjct  21102  CACAAC-TA-AACCAAACTTTTTAT-TACCAGTCA-ACCATA-CGTT--TTAATAGTCAA  21154

Query  178    AACTTTCAACAACGGATCTCTTGGTTCTCGCATCGATGAAGAACGCAGCGAAATGCGATA  237
              ||||||||||||||||||||||||||||||||||||||||||||||||||||||||||||
Sbjct  21155  AACTTTCAACAACGGATCTCTTGGTTCTCGCATCGATGAAGAACGCAGCGAAATGCGATA  21214

Query  238    CGTAATATGAATTGCAGATATTCGTGAATCATCGAATCTTTGAACGCACATTGCGCCCTC  297
              |||| |||||||||||||||||||||||||||||||||||||||||||||||||||||| 
Sbjct  21215  CGTAGTATGAATTGCAGATATTCGTGAATCATCGAATCTTTGAACGCACATTGCGCCCTT  21274

Query  298    TGGTATTCCGGAGGGCATGCCTGTTTGAGCGTCGTTTCTCCCTCAA-ACCGCTGGGTTTG  356
              |||||||||  |||||||||||||||||||||| ||||||||||||  |||| |||||||
Sbjct  21275  TGGTATTCCAAAGGGCATGCCTGTTTGAGCGTCATTTCTCCCTCAAGCCCGC-GGGTTTG  21333

Query  357    GTGTTGAGCAATACGACTTGGGTTTGCTTGAAAGACGGTA-GTGGTAAGGCGGGATCGCT  415
              ||||||||||||||| |   |||||| |||||||||| || ||||  || |   ||   |
Sbjct  21334  GTGTTGAGCAATACG-C-CAGGTTTGTTTGAAAGACG-TACGTGG--AGAC--TAT--AT  21384

Query  416    TTGACAATGGCTTAGG-TCTAACCAAAAACATTGCTTGCGGCGGTAACGTCCACCACGTA  474
              | | |   | |||||| ||| ||| |||||   |||||  || ||   | |||||||  |
Sbjct  21385  TAG-C---GACTTAGGTTCT-ACC-AAAAC---GCTTG-TGCAGT-CGGCCCACCAC--A  21431

Query  475    TATCTTCAAAC-TTTGACCTCAAATCAGGTAGGACTACCCGCTGAACTTAAGCATATCAA  533
                | ||| ||| ||||||||||||||||||||||||||||||||||||||||||||||||
Sbjct  21432  GCTTTTCTAACTTTTGACCTCAAATCAGGTAGGACTACCCGCTGAACTTAAGCATATCAA  21491

Query  534    TAAGCGGAGGAAAAGAAACCAACAGGGATTGCCTCAGTAGCGGCGAGTGAAGCGGCAAAA  593
              |||||||||||||||||||||||||||||||||| |||||||||||||||||||||||||
Sbjct  21492  TAAGCGGAGGAAAAGAAACCAACAGGGATTGCCTTAGTAGCGGCGAGTGAAGCGGCAAAA  21551

Query  594    GCTCAAATTTGAAATCTGGCGTCTTT-GGCGTCCGAGTTGTAATTTGAAGAAGGTATCTT  652
              |||||||||||||||||||| |||||  | ||||||||||||||||||||||||||||||
Sbjct  21552  GCTCAAATTTGAAATCTGGC-TCTTTCAGAGTCCGAGTTGTAATTTGAAGAAGGTATCTT  21610

Query  653    TGGGCCCGGCTCTTGTCTATGTTCCTTGGAACAGGACGTCACAGAGGGTGAGAATCCCGT  712
              |||||| |||||||||||||||| |||||||||| |||||||||||||||||||||||||
Sbjct  21611  TGGGCCTGGCTCTTGTCTATGTTTCTTGGAACAGAACGTCACAGAGGGTGAGAATCCCGT  21670

Query  713    GCGATGAGATGACCCGGGTCTGTGTAAAGTTCCTTCGACGAGTCGAGTTGTTTGGGAATG  772
              ||||||||||||||| |||| |||||||||||||||||||||||||||||||||||||||
Sbjct  21671  GCGATGAGATGACCCAGGTCCGTGTAAAGTTCCTTCGACGAGTCGAGTTGTTTGGGAATG  21730

Query  773    CAGCTCTAAGTGGGTGGTAAATTCCATCTAAAGCTAAATATTGGCGAGAGACCGATAGCG  832
              ||||||||||||||||||||||||||||||||||||||||||||||||||||||||||||
Sbjct  21731  CAGCTCTAAGTGGGTGGTAAATTCCATCTAAAGCTAAATATTGGCGAGAGACCGATAGCG  21790

Query  833    AACAAGTACAGTGATGGAAAGATGAAAAGAACTTTGAAAAGAGAGTGAAAAAGTACGTGA  892
              ||||||||||||||||||||||||||||||||||||||||||||||||||||||||||||
Sbjct  21791  AACAAGTACAGTGATGGAAAGATGAAAAGAACTTTGAAAAGAGAGTGAAAAAGTACGTGA  21850

Query  893    AATTGTTGAAAGGGAAGGGCTTGAGATCAGACTTGGTATTTTGCATGCTGCTCTC-TCGG  951
              |||||||||||||||||||||||||||||||||||| |||||||||| |||| || ||||
Sbjct  21851  AATTGTTGAAAGGGAAGGGCTTGAGATCAGACTTGGCATTTTGCATGTTGCT-TCTTCGG  21909

Query  952    GGGCGGCCGCTGCGGTTTACCGGGCCAGCATCGGTTTGGAGCGGCAGGATAATGGCGGAG  1011
              |||||||| |||||||||  |||||||||||| |||||| |||| |||| ||| |||  |
Sbjct  21910  GGGCGGCCTCTGCGGTTTGTCGGGCCAGCATCAGTTTGG-GCGGTAGGACAATCGCGCGG  21968

Query  1012   GAATGTGGCACGGCTTCTGCTGTGTGTTATAGCCT-C-TGACGATACTGCCAGCCTAGAC  1069
              |||||||||||||| || ||||||||||||||||  | ||  ||||||||||||||||||
Sbjct  21969  GAATGTGGCACGGCCTCGGCTGTGTGTTATAGCCCGCGTG--GATACTGCCAGCCTAGAC  22026

Query  1070   CGAGGACTGCGGTTTTTACCTAGGATGTTGGCATAATGATCTTAAGTCGCCCGTCTTGAA  1129
               |||||||||||||| ||||||||||||||||||||||||||||||||||||||||||||
Sbjct  22027  TGAGGACTGCGGTTTATACCTAGGATGTTGGCATAATGATCTTAAGTCGCCCGTCTTGAA  22086

Query  1130   ACACGGACCAAGGAGTCTAACGTCTATGCGAGTGTTTGGGTGTAAAACCCGTACGCGTAA  1189
              ||||||||||||||||||||||||||||||||||||||||||||||||||||||||||||
Sbjct  22087  ACACGGACCAAGGAGTCTAACGTCTATGCGAGTGTTTGGGTGTAAAACCCGTACGCGTAA  22146

Query  1190   TGAAAGTGAACGAAGGTGGGGGCCCATTA--GGGTGCACCATCGACCGATCCTGATGTGT  1247
              |||||||||||| ||||||||||||  |   ||||||||||||||||||||||||||| |
Sbjct  22147  TGAAAGTGAACGTAGGTGGGGGCCCTCTCGGGGGTGCACCATCGACCGATCCTGATGTCT  22206

Query  1248   TCGGATGGATTTGAGTAAGAGCATAGCTGTTGGGACCCGAAAGATGGTGAACTATGCCTG  1307
              ||||||||||||||||||||||||||||||||||||||||||||||||||||||||||||
Sbjct  22207  TCGGATGGATTTGAGTAAGAGCATAGCTGTTGGGACCCGAAAGATGGTGAACTATGCCTG  22266

Query  1308   AATAGGGTGAAGCCAGAGGAAACTCTGGTGGAGGCTCGTAGCGGTTCTGACGTGCAAATC  1367
              ||||||||||||||||||||||||||||||||||||||||||||||||||||||||||||
Sbjct  22267  AATAGGGTGAAGCCAGAGGAAACTCTGGTGGAGGCTCGTAGCGGTTCTGACGTGCAAATC  22326

Query  1368   GATCGTCGAATTTGGGTATAGGGGCGAAAGACTAATCGAACCATCTAGTAGCTGGTTCCT  1427
              ||||||||||||||||||||||||||||||||||||||||||||||||||||||||||||
Sbjct  22327  GATCGTCGAATTTGGGTATAGGGGCGAAAGACTAATCGAACCATCTAGTAGCTGGTTCCT  22386

Query  1428   GC  1429
              ||
Sbjct  22387  GC  22388


 Score = 1934 bits (1047),  Expect = 0.0
 Identities = 1319/1442 (91%), Gaps = 51/1442 (4%)
 Strand=Plus/Plus

Query  1      CAAGGTTTCCGTAGGTGAACCTGCGGAAGGATCATTACTGATTTGCTTAATTGCACCACA  60
              ||||||||||||||||||||||||||||||||||||||||||||||||||||||||||||
Sbjct  31414  CAAGGTTTCCGTAGGTGAACCTGCGGAAGGATCATTACTGATTTGCTTAATTGCACCACA  31473

Query  61     TGTGTTTTTCTTTGAAACAAACTTGCTTTGGCGGTGGG-C-CCAGCCTGCCGCCAGAGGT  118
              ||||||||||  ||  || | | ||||||||||| ||| | |    | ||||||||||||
Sbjct  31474  TGTGTTTTTCACTG-GAC-AGC-TGCTTTGGCGGGGGGACTCGTTTCCGCCGCCAGAGGT  31530

Query  119    CTAAACTTACAACC-AATTTTTTATCAACTTGTCACACCAGATTATTACTAAATAGTCAA  177
              |  ||| || |||| || |||||||  ||  |||| |||| |   ||  | |||||||||
Sbjct  31531  CACAAC-TA-AACCAAACTTTTTAT-TACCAGTCA-ACCATA-CGTT--TTAATAGTCAA  31583

Query  178    AACTTTCAACAACGGATCTCTTGGTTCTCGCATCGATGAAGAACGCAGCGAAATGCGATA  237
              ||||||||||||||||||||||||||||||||||||||||||||||||||||||||||||
Sbjct  31584  AACTTTCAACAACGGATCTCTTGGTTCTCGCATCGATGAAGAACGCAGCGAAATGCGATA  31643

Query  238    CGTAATATGAATTGCAGATATTCGTGAATCATCGAATCTTTGAACGCACATTGCGCCCTC  297
              |||| |||||||||||||||||||||||||||||||||||||||||||||||||||||| 
Sbjct  31644  CGTAGTATGAATTGCAGATATTCGTGAATCATCGAATCTTTGAACGCACATTGCGCCCTT  31703

Query  298    TGGTATTCCGGAGGGCATGCCTGTTTGAGCGTCGTTTCTCCCTCAA-ACCGCTGGGTTTG  356
              |||||||||  |||||||||||||||||||||| ||||||||||||  |||| |||||||
Sbjct  31704  TGGTATTCCAAAGGGCATGCCTGTTTGAGCGTCATTTCTCCCTCAAGCCCGC-GGGTTTG  31762

Query  357    GTGTTGAGCAATACGACTTGGGTTTGCTTGAAAGACGGTA-GTGGTAAGGCGGGATCGCT  415
              ||||||||||||||| |   |||||| |||||||||| || ||||  || |   ||   |
Sbjct  31763  GTGTTGAGCAATACG-C-CAGGTTTGTTTGAAAGACG-TACGTGG--AGAC--TAT--AT  31813

Query  416    TTGACAATGGCTTAGG-TCTAACCAAAAACATTGCTTGCGGCGGTAACGTCCACCACGTA  474
              | | |   | |||||| ||| ||| |||||   |||||  || ||   | |||||||  |
Sbjct  31814  TAG-C---GACTTAGGTTCT-ACC-AAAAC---GCTTG-TGCAGT-CGGCCCACCAC--A  31860

Query  475    TATCTTCAAAC-TTTGACCTCAAATCAGGTAGGACTACCCGCTGAACTTAAGCATATCAA  533
                | ||| ||| ||||||||||||||||||||||||||||||||||||||||||||||||
Sbjct  31861  GCTTTTCTAACTTTTGACCTCAAATCAGGTAGGACTACCCGCTGAACTTAAGCATATCAA  31920

Query  534    TAAGCGGAGGAAAAGAAACCAACAGGGATTGCCTCAGTAGCGGCGAGTGAAGCGGCAAAA  593
              |||||||||||||||||||||||||||||||||| |||||||||||||||||||||||||
Sbjct  31921  TAAGCGGAGGAAAAGAAACCAACAGGGATTGCCTTAGTAGCGGCGAGTGAAGCGGCAAAA  31980

Query  594    GCTCAAATTTGAAATCTGGCGTCTTT-GGCGTCCGAGTTGTAATTTGAAGAAGGTATCTT  652
              |||||||||||||||||||| |||||  | ||||||||||||||||||||||||||||||
Sbjct  31981  GCTCAAATTTGAAATCTGGC-TCTTTCAGAGTCCGAGTTGTAATTTGAAGAAGGTATCTT  32039

Query  653    TGGGCCCGGCTCTTGTCTATGTTCCTTGGAACAGGACGTCACAGAGGGTGAGAATCCCGT  712
              |||||| |||||||||||||||| |||||||||| |||||||||||||||||||||||||
Sbjct  32040  TGGGCCTGGCTCTTGTCTATGTTTCTTGGAACAGAACGTCACAGAGGGTGAGAATCCCGT  32099

Query  713    GCGATGAGATGACCCGGGTCTGTGTAAAGTTCCTTCGACGAGTCGAGTTGTTTGGGAATG  772
              ||||||||||||||| |||| |||||||||||||||||||||||||||||||||||||||
Sbjct  32100  GCGATGAGATGACCCAGGTCCGTGTAAAGTTCCTTCGACGAGTCGAGTTGTTTGGGAATG  32159

Query  773    CAGCTCTAAGTGGGTGGTAAATTCCATCTAAAGCTAAATATTGGCGAGAGACCGATAGCG  832
              ||||||||||||||||||||||||||||||||||||||||||||||||||||||||||||
Sbjct  32160  CAGCTCTAAGTGGGTGGTAAATTCCATCTAAAGCTAAATATTGGCGAGAGACCGATAGCG  32219

Query  833    AACAAGTACAGTGATGGAAAGATGAAAAGAACTTTGAAAAGAGAGTGAAAAAGTACGTGA  892
              ||||||||||||||||||||||||||||||||||||||||||||||||||||||||||||
Sbjct  32220  AACAAGTACAGTGATGGAAAGATGAAAAGAACTTTGAAAAGAGAGTGAAAAAGTACGTGA  32279

Query  893    AATTGTTGAAAGGGAAGGGCTTGAGATCAGACTTGGTATTTTGCATGCTGCTCTC-TCGG  951
              |||||||||||||||||||||||||||||||||||| |||||||||| |||| || ||||
Sbjct  32280  AATTGTTGAAAGGGAAGGGCTTGAGATCAGACTTGGCATTTTGCATGTTGCT-TCTTCGG  32338

Query  952    GGGCGGCCGCTGCGGTTTACCGGGCCAGCATCGGTTTGGAGCGGCAGGATAATGGCGGAG  1011
              |||||||| |||||||||  |||||||||||| |||||| |||| |||| ||| |||  |
Sbjct  32339  GGGCGGCCTCTGCGGTTTGTCGGGCCAGCATCAGTTTGG-GCGGTAGGACAATCGCGCGG  32397

Query  1012   GAATGTGGCACGGCTTCTGCTGTGTGTTATAGCCT-C-TGACGATACTGCCAGCCTAGAC  1069
              |||||||||||||| || ||||||||||||||||  | ||  ||||||||||||||||||
Sbjct  32398  GAATGTGGCACGGCCTCGGCTGTGTGTTATAGCCCGCGTG--GATACTGCCAGCCTAGAC  32455

Query  1070   CGAGGACTGCGGTTTTTACCTAGGATGTTGGCATAATGATCTTAAGTCGCCCGTCTTGAA  1129
               |||||||||||||| ||||||||||||||||||||||||||||||||||||||||||||
Sbjct  32456  TGAGGACTGCGGTTTATACCTAGGATGTTGGCATAATGATCTTAAGTCGCCCGTCTTGAA  32515

Query  1130   ACACGGACCAAGGAGTCTAACGTCTATGCGAGTGTTTGGGTGTAAAACCCGTACGCGTAA  1189
              ||||||||||||||||||||||||||||||||||||||||||||||||||||||||||||
Sbjct  32516  ACACGGACCAAGGAGTCTAACGTCTATGCGAGTGTTTGGGTGTAAAACCCGTACGCGTAA  32575

Query  1190   TGAAAGTGAACGAAGGTGGGGGCCCATTA--GGGTGCACCATCGACCGATCCTGATGTGT  1247
              |||||||||||| ||||||||||||  |   ||||||||||||||||||||||||||| |
Sbjct  32576  TGAAAGTGAACGTAGGTGGGGGCCCTCTCGGGGGTGCACCATCGACCGATCCTGATGTCT  32635

Query  1248   TCGGATGGATTTGAGTAAGAGCATAGCTGTTGGGACCCGAAAGATGGTGAACTATGCCTG  1307
              ||||||||||||||||||||||||||||||||||||||||||||||||||||||||||||
Sbjct  32636  TCGGATGGATTTGAGTAAGAGCATAGCTGTTGGGACCCGAAAGATGGTGAACTATGCCTG  32695

Query  1308   AATAGGGTGAAGCCAGAGGAAACTCTGGTGGAGGCTCGTAGCGGTTCTGACGTGCAAATC  1367
              ||||||||||||||||||||||||||||||||||||||||||||||||||||||||||||
Sbjct  32696  AATAGGGTGAAGCCAGAGGAAACTCTGGTGGAGGCTCGTAGCGGTTCTGACGTGCAAATC  32755

Query  1368   GATCGTCGAATTTGGGTATAGGGGCGAAAGACTAATCGAACCATCTAGTAGCTGGTTCCT  1427
              ||||||||||||||||||||||||||||||||||||||||||||||||||||||||||||
Sbjct  32756  GATCGTCGAATTTGGGTATAGGGGCGAAAGACTAATCGAACCATCTAGTAGCTGGTTCCT  32815

Query  1428   GC  1429
              ||
Sbjct  32816  GC  32817


 Score = 1934 bits (1047),  Expect = 0.0
 Identities = 1319/1442 (91%), Gaps = 51/1442 (4%)
 Strand=Plus/Plus

Query  1      CAAGGTTTCCGTAGGTGAACCTGCGGAAGGATCATTACTGATTTGCTTAATTGCACCACA  60
              ||||||||||||||||||||||||||||||||||||||||||||||||||||||||||||
Sbjct  41900  CAAGGTTTCCGTAGGTGAACCTGCGGAAGGATCATTACTGATTTGCTTAATTGCACCACA  41959

Query  61     TGTGTTTTTCTTTGAAACAAACTTGCTTTGGCGGTGGG-C-CCAGCCTGCCGCCAGAGGT  118
              ||||||||||  ||  || | | ||||||||||| ||| | |    | ||||||||||||
Sbjct  41960  TGTGTTTTTCACTG-GAC-AGC-TGCTTTGGCGGGGGGACTCGTTTCCGCCGCCAGAGGT  42016

Query  119    CTAAACTTACAACC-AATTTTTTATCAACTTGTCACACCAGATTATTACTAAATAGTCAA  177
              |  ||| || |||| || |||||||  ||  |||| |||| |   ||  | |||||||||
Sbjct  42017  CACAAC-TA-AACCAAACTTTTTAT-TACCAGTCA-ACCATA-CGTT--TTAATAGTCAA  42069

Query  178    AACTTTCAACAACGGATCTCTTGGTTCTCGCATCGATGAAGAACGCAGCGAAATGCGATA  237
              ||||||||||||||||||||||||||||||||||||||||||||||||||||||||||||
Sbjct  42070  AACTTTCAACAACGGATCTCTTGGTTCTCGCATCGATGAAGAACGCAGCGAAATGCGATA  42129

Query  238    CGTAATATGAATTGCAGATATTCGTGAATCATCGAATCTTTGAACGCACATTGCGCCCTC  297
              |||| |||||||||||||||||||||||||||||||||||||||||||||||||||||| 
Sbjct  42130  CGTAGTATGAATTGCAGATATTCGTGAATCATCGAATCTTTGAACGCACATTGCGCCCTT  42189

Query  298    TGGTATTCCGGAGGGCATGCCTGTTTGAGCGTCGTTTCTCCCTCAA-ACCGCTGGGTTTG  356
              |||||||||  |||||||||||||||||||||| ||||||||||||  |||| |||||||
Sbjct  42190  TGGTATTCCAAAGGGCATGCCTGTTTGAGCGTCATTTCTCCCTCAAGCCCGC-GGGTTTG  42248

Query  357    GTGTTGAGCAATACGACTTGGGTTTGCTTGAAAGACGGTA-GTGGTAAGGCGGGATCGCT  415
              ||||||||||||||| |   |||||| |||||||||| || ||||  || |   ||   |
Sbjct  42249  GTGTTGAGCAATACG-C-CAGGTTTGTTTGAAAGACG-TACGTGG--AGAC--TAT--AT  42299

Query  416    TTGACAATGGCTTAGG-TCTAACCAAAAACATTGCTTGCGGCGGTAACGTCCACCACGTA  474
              | | |   | |||||| ||| ||| |||||   |||||  || ||   | |||||||  |
Sbjct  42300  TAG-C---GACTTAGGTTCT-ACC-AAAAC---GCTTG-TGCAGT-CGGCCCACCAC--A  42346

Query  475    TATCTTCAAAC-TTTGACCTCAAATCAGGTAGGACTACCCGCTGAACTTAAGCATATCAA  533
                | ||| ||| ||||||||||||||||||||||||||||||||||||||||||||||||
Sbjct  42347  GCTTTTCTAACTTTTGACCTCAAATCAGGTAGGACTACCCGCTGAACTTAAGCATATCAA  42406

Query  534    TAAGCGGAGGAAAAGAAACCAACAGGGATTGCCTCAGTAGCGGCGAGTGAAGCGGCAAAA  593
              |||||||||||||||||||||||||||||||||| |||||||||||||||||||||||||
Sbjct  42407  TAAGCGGAGGAAAAGAAACCAACAGGGATTGCCTTAGTAGCGGCGAGTGAAGCGGCAAAA  42466

Query  594    GCTCAAATTTGAAATCTGGCGTCTTT-GGCGTCCGAGTTGTAATTTGAAGAAGGTATCTT  652
              |||||||||||||||||||| |||||  | ||||||||||||||||||||||||||||||
Sbjct  42467  GCTCAAATTTGAAATCTGGC-TCTTTCAGAGTCCGAGTTGTAATTTGAAGAAGGTATCTT  42525

Query  653    TGGGCCCGGCTCTTGTCTATGTTCCTTGGAACAGGACGTCACAGAGGGTGAGAATCCCGT  712
              |||||| |||||||||||||||| |||||||||| |||||||||||||||||||||||||
Sbjct  42526  TGGGCCTGGCTCTTGTCTATGTTTCTTGGAACAGAACGTCACAGAGGGTGAGAATCCCGT  42585

Query  713    GCGATGAGATGACCCGGGTCTGTGTAAAGTTCCTTCGACGAGTCGAGTTGTTTGGGAATG  772
              ||||||||||||||| |||| |||||||||||||||||||||||||||||||||||||||
Sbjct  42586  GCGATGAGATGACCCAGGTCCGTGTAAAGTTCCTTCGACGAGTCGAGTTGTTTGGGAATG  42645

Query  773    CAGCTCTAAGTGGGTGGTAAATTCCATCTAAAGCTAAATATTGGCGAGAGACCGATAGCG  832
              ||||||||||||||||||||||||||||||||||||||||||||||||||||||||||||
Sbjct  42646  CAGCTCTAAGTGGGTGGTAAATTCCATCTAAAGCTAAATATTGGCGAGAGACCGATAGCG  42705

Query  833    AACAAGTACAGTGATGGAAAGATGAAAAGAACTTTGAAAAGAGAGTGAAAAAGTACGTGA  892
              ||||||||||||||||||||||||||||||||||||||||||||||||||||||||||||
Sbjct  42706  AACAAGTACAGTGATGGAAAGATGAAAAGAACTTTGAAAAGAGAGTGAAAAAGTACGTGA  42765

Query  893    AATTGTTGAAAGGGAAGGGCTTGAGATCAGACTTGGTATTTTGCATGCTGCTCTC-TCGG  951
              |||||||||||||||||||||||||||||||||||| |||||||||| |||| || ||||
Sbjct  42766  AATTGTTGAAAGGGAAGGGCTTGAGATCAGACTTGGCATTTTGCATGTTGCT-TCTTCGG  42824

Query  952    GGGCGGCCGCTGCGGTTTACCGGGCCAGCATCGGTTTGGAGCGGCAGGATAATGGCGGAG  1011
              |||||||| |||||||||  |||||||||||| |||||| |||| |||| ||| |||  |
Sbjct  42825  GGGCGGCCTCTGCGGTTTGTCGGGCCAGCATCAGTTTGG-GCGGTAGGACAATCGCGCGG  42883

Query  1012   GAATGTGGCACGGCTTCTGCTGTGTGTTATAGCCT-C-TGACGATACTGCCAGCCTAGAC  1069
              |||||||||||||| || ||||||||||||||||  | ||  ||||||||||||||||||
Sbjct  42884  GAATGTGGCACGGCCTCGGCTGTGTGTTATAGCCCGCGTG--GATACTGCCAGCCTAGAC  42941

Query  1070   CGAGGACTGCGGTTTTTACCTAGGATGTTGGCATAATGATCTTAAGTCGCCCGTCTTGAA  1129
               |||||||||||||| ||||||||||||||||||||||||||||||||||||||||||||
Sbjct  42942  TGAGGACTGCGGTTTATACCTAGGATGTTGGCATAATGATCTTAAGTCGCCCGTCTTGAA  43001

Query  1130   ACACGGACCAAGGAGTCTAACGTCTATGCGAGTGTTTGGGTGTAAAACCCGTACGCGTAA  1189
              ||||||||||||||||||||||||||||||||||||||||||||||||||||||||||||
Sbjct  43002  ACACGGACCAAGGAGTCTAACGTCTATGCGAGTGTTTGGGTGTAAAACCCGTACGCGTAA  43061

Query  1190   TGAAAGTGAACGAAGGTGGGGGCCCATTA--GGGTGCACCATCGACCGATCCTGATGTGT  1247
              |||||||||||| ||||||||||||  |   ||||||||||||||||||||||||||| |
Sbjct  43062  TGAAAGTGAACGTAGGTGGGGGCCCTCTCGGGGGTGCACCATCGACCGATCCTGATGTCT  43121

Query  1248   TCGGATGGATTTGAGTAAGAGCATAGCTGTTGGGACCCGAAAGATGGTGAACTATGCCTG  1307
              ||||||||||||||||||||||||||||||||||||||||||||||||||||||||||||
Sbjct  43122  TCGGATGGATTTGAGTAAGAGCATAGCTGTTGGGACCCGAAAGATGGTGAACTATGCCTG  43181

Query  1308   AATAGGGTGAAGCCAGAGGAAACTCTGGTGGAGGCTCGTAGCGGTTCTGACGTGCAAATC  1367
              ||||||||||||||||||||||||||||||||||||||||||||||||||||||||||||
Sbjct  43182  AATAGGGTGAAGCCAGAGGAAACTCTGGTGGAGGCTCGTAGCGGTTCTGACGTGCAAATC  43241

Query  1368   GATCGTCGAATTTGGGTATAGGGGCGAAAGACTAATCGAACCATCTAGTAGCTGGTTCCT  1427
              ||||||||||||||||||||||||||||||||||||||||||||||||||||||||||||
Sbjct  43242  GATCGTCGAATTTGGGTATAGGGGCGAAAGACTAATCGAACCATCTAGTAGCTGGTTCCT  43301

Query  1428   GC  1429
              ||
Sbjct  43302  GC  43303


 Score = 1934 bits (1047),  Expect = 0.0
 Identities = 1319/1442 (91%), Gaps = 51/1442 (4%)
 Strand=Plus/Plus

Query  1      CAAGGTTTCCGTAGGTGAACCTGCGGAAGGATCATTACTGATTTGCTTAATTGCACCACA  60
              ||||||||||||||||||||||||||||||||||||||||||||||||||||||||||||
Sbjct  52366  CAAGGTTTCCGTAGGTGAACCTGCGGAAGGATCATTACTGATTTGCTTAATTGCACCACA  52425

Query  61     TGTGTTTTTCTTTGAAACAAACTTGCTTTGGCGGTGGG-C-CCAGCCTGCCGCCAGAGGT  118
              ||||||||||  ||  || | | ||||||||||| ||| | |    | ||||||||||||
Sbjct  52426  TGTGTTTTTCACTG-GAC-AGC-TGCTTTGGCGGGGGGACTCGTTTCCGCCGCCAGAGGT  52482

Query  119    CTAAACTTACAACC-AATTTTTTATCAACTTGTCACACCAGATTATTACTAAATAGTCAA  177
              |  ||| || |||| || |||||||  ||  |||| |||| |   ||  | |||||||||
Sbjct  52483  CACAAC-TA-AACCAAACTTTTTAT-TACCAGTCA-ACCATA-CGTT--TTAATAGTCAA  52535

Query  178    AACTTTCAACAACGGATCTCTTGGTTCTCGCATCGATGAAGAACGCAGCGAAATGCGATA  237
              ||||||||||||||||||||||||||||||||||||||||||||||||||||||||||||
Sbjct  52536  AACTTTCAACAACGGATCTCTTGGTTCTCGCATCGATGAAGAACGCAGCGAAATGCGATA  52595

Query  238    CGTAATATGAATTGCAGATATTCGTGAATCATCGAATCTTTGAACGCACATTGCGCCCTC  297
              |||| |||||||||||||||||||||||||||||||||||||||||||||||||||||| 
Sbjct  52596  CGTAGTATGAATTGCAGATATTCGTGAATCATCGAATCTTTGAACGCACATTGCGCCCTT  52655

Query  298    TGGTATTCCGGAGGGCATGCCTGTTTGAGCGTCGTTTCTCCCTCAA-ACCGCTGGGTTTG  356
              |||||||||  |||||||||||||||||||||| ||||||||||||  |||| |||||||
Sbjct  52656  TGGTATTCCAAAGGGCATGCCTGTTTGAGCGTCATTTCTCCCTCAAGCCCGC-GGGTTTG  52714

Query  357    GTGTTGAGCAATACGACTTGGGTTTGCTTGAAAGACGGTA-GTGGTAAGGCGGGATCGCT  415
              ||||||||||||||| |   |||||| |||||||||| || ||||  || |   ||   |
Sbjct  52715  GTGTTGAGCAATACG-C-CAGGTTTGTTTGAAAGACG-TACGTGG--AGAC--TAT--AT  52765

Query  416    TTGACAATGGCTTAGG-TCTAACCAAAAACATTGCTTGCGGCGGTAACGTCCACCACGTA  474
              | | |   | |||||| ||| ||| |||||   |||||  || ||   | |||||||  |
Sbjct  52766  TAG-C---GACTTAGGTTCT-ACC-AAAAC---GCTTG-TGCAGT-CGGCCCACCAC--A  52812

Query  475    TATCTTCAAAC-TTTGACCTCAAATCAGGTAGGACTACCCGCTGAACTTAAGCATATCAA  533
                | ||| ||| ||||||||||||||||||||||||||||||||||||||||||||||||
Sbjct  52813  GCTTTTCTAACTTTTGACCTCAAATCAGGTAGGACTACCCGCTGAACTTAAGCATATCAA  52872

Query  534    TAAGCGGAGGAAAAGAAACCAACAGGGATTGCCTCAGTAGCGGCGAGTGAAGCGGCAAAA  593
              |||||||||||||||||||||||||||||||||| |||||||||||||||||||||||||
Sbjct  52873  TAAGCGGAGGAAAAGAAACCAACAGGGATTGCCTTAGTAGCGGCGAGTGAAGCGGCAAAA  52932

Query  594    GCTCAAATTTGAAATCTGGCGTCTTT-GGCGTCCGAGTTGTAATTTGAAGAAGGTATCTT  652
              |||||||||||||||||||| |||||  | ||||||||||||||||||||||||||||||
Sbjct  52933  GCTCAAATTTGAAATCTGGC-TCTTTCAGAGTCCGAGTTGTAATTTGAAGAAGGTATCTT  52991

Query  653    TGGGCCCGGCTCTTGTCTATGTTCCTTGGAACAGGACGTCACAGAGGGTGAGAATCCCGT  712
              |||||| |||||||||||||||| |||||||||| |||||||||||||||||||||||||
Sbjct  52992  TGGGCCTGGCTCTTGTCTATGTTTCTTGGAACAGAACGTCACAGAGGGTGAGAATCCCGT  53051

Query  713    GCGATGAGATGACCCGGGTCTGTGTAAAGTTCCTTCGACGAGTCGAGTTGTTTGGGAATG  772
              ||||||||||||||| |||| |||||||||||||||||||||||||||||||||||||||
Sbjct  53052  GCGATGAGATGACCCAGGTCCGTGTAAAGTTCCTTCGACGAGTCGAGTTGTTTGGGAATG  53111

Query  773    CAGCTCTAAGTGGGTGGTAAATTCCATCTAAAGCTAAATATTGGCGAGAGACCGATAGCG  832
              ||||||||||||||||||||||||||||||||||||||||||||||||||||||||||||
Sbjct  53112  CAGCTCTAAGTGGGTGGTAAATTCCATCTAAAGCTAAATATTGGCGAGAGACCGATAGCG  53171

Query  833    AACAAGTACAGTGATGGAAAGATGAAAAGAACTTTGAAAAGAGAGTGAAAAAGTACGTGA  892
              ||||||||||||||||||||||||||||||||||||||||||||||||||||||||||||
Sbjct  53172  AACAAGTACAGTGATGGAAAGATGAAAAGAACTTTGAAAAGAGAGTGAAAAAGTACGTGA  53231

Query  893    AATTGTTGAAAGGGAAGGGCTTGAGATCAGACTTGGTATTTTGCATGCTGCTCTC-TCGG  951
              |||||||||||||||||||||||||||||||||||| |||||||||| |||| || ||||
Sbjct  53232  AATTGTTGAAAGGGAAGGGCTTGAGATCAGACTTGGCATTTTGCATGTTGCT-TCTTCGG  53290

Query  952    GGGCGGCCGCTGCGGTTTACCGGGCCAGCATCGGTTTGGAGCGGCAGGATAATGGCGGAG  1011
              |||||||| |||||||||  |||||||||||| |||||| |||| |||| ||| |||  |
Sbjct  53291  GGGCGGCCTCTGCGGTTTGTCGGGCCAGCATCAGTTTGG-GCGGTAGGACAATCGCGCGG  53349

Query  1012   GAATGTGGCACGGCTTCTGCTGTGTGTTATAGCCT-C-TGACGATACTGCCAGCCTAGAC  1069
              |||||||||||||| || ||||||||||||||||  | ||  ||||||||||||||||||
Sbjct  53350  GAATGTGGCACGGCCTCGGCTGTGTGTTATAGCCCGCGTG--GATACTGCCAGCCTAGAC  53407

Query  1070   CGAGGACTGCGGTTTTTACCTAGGATGTTGGCATAATGATCTTAAGTCGCCCGTCTTGAA  1129
               |||||||||||||| ||||||||||||||||||||||||||||||||||||||||||||
Sbjct  53408  TGAGGACTGCGGTTTATACCTAGGATGTTGGCATAATGATCTTAAGTCGCCCGTCTTGAA  53467

Query  1130   ACACGGACCAAGGAGTCTAACGTCTATGCGAGTGTTTGGGTGTAAAACCCGTACGCGTAA  1189
              ||||||||||||||||||||||||||||||||||||||||||||||||||||||||||||
Sbjct  53468  ACACGGACCAAGGAGTCTAACGTCTATGCGAGTGTTTGGGTGTAAAACCCGTACGCGTAA  53527

Query  1190   TGAAAGTGAACGAAGGTGGGGGCCCATTA--GGGTGCACCATCGACCGATCCTGATGTGT  1247
              |||||||||||| ||||||||||||  |   ||||||||||||||||||||||||||| |
Sbjct  53528  TGAAAGTGAACGTAGGTGGGGGCCCTCTCGGGGGTGCACCATCGACCGATCCTGATGTCT  53587

Query  1248   TCGGATGGATTTGAGTAAGAGCATAGCTGTTGGGACCCGAAAGATGGTGAACTATGCCTG  1307
              ||||||||||||||||||||||||||||||||||||||||||||||||||||||||||||
Sbjct  53588  TCGGATGGATTTGAGTAAGAGCATAGCTGTTGGGACCCGAAAGATGGTGAACTATGCCTG  53647

Query  1308   AATAGGGTGAAGCCAGAGGAAACTCTGGTGGAGGCTCGTAGCGGTTCTGACGTGCAAATC  1367
              ||||||||||||||||||||||||||||||||||||||||||||||||||||||||||||
Sbjct  53648  AATAGGGTGAAGCCAGAGGAAACTCTGGTGGAGGCTCGTAGCGGTTCTGACGTGCAAATC  53707

Query  1368   GATCGTCGAATTTGGGTATAGGGGCGAAAGACTAATCGAACCATCTAGTAGCTGGTTCCT  1427
              ||||||||||||||||||||||||||||||||||||||||||||||||||||||||||||
Sbjct  53708  GATCGTCGAATTTGGGTATAGGGGCGAAAGACTAATCGAACCATCTAGTAGCTGGTTCCT  53767

Query  1428   GC  1429
              ||
Sbjct  53768  GC  53769


 Score = 1923 bits (1041),  Expect = 0.0
 Identities = 1318/1443 (91%), Gaps = 53/1443 (4%)
 Strand=Plus/Plus

Query  1     CAAGGTTTCCGTAGGTGAACCTGCGGAAGGATCATTACTGATTTGCTTAATTGCACCACA  60
             ||||||||||||||||||||||||||||||||||||||||||||||||||||||||||||
Sbjct  51    CAAGGTTTCCGTAGGTGAACCTGCGGAAGGATCATTACTGATTTGCTTAATTGCACCACA  110

Query  61    TGTGTTTTTCTTTGAAACAAACTTGCTTTGGCGGTGGG-C-CCAGCCTGCCGCCAGAGGT  118
             ||||||||||  ||  || | | ||||||||||| ||| | |    | ||||||||||||
Sbjct  111   TGTGTTTTTCACTG-GAC-AGC-TGCTTTGGCGGGGGGACTCGTTTCCGCCGCCAGAGGT  167

Query  119   CTAAACTTACAACC-AATTTTTTATCAACTTGTCACACCAGATTATTACTAAATAGTCAA  177
             |  ||| || |||| || |||||||  ||  ||  ||||| |   ||  | |||||||||
Sbjct  168   CACAAC-TA-AACCAAACTTTTTAT-TACCAGT--CACCATA-CGTT--TTAATAGTCAA  219

Query  178   AACTTTCAACAAC-GGATCTCTTGGTTCTCGCATCGATGAAGAACGCAGCGAAATGCGAT  236
             ||||||||||||| ||||||||||||||||||||||||||||||||||||||||||||||
Sbjct  220   AACTTTCAACAACGGGATCTCTTGGTTCTCGCATCGATGAAGAACGCAGCGAAATGCGAT  279

Query  237   ACGTAATATGAATTGCAGATATTCGTGAATCATCGAATCTTTGAACGCACATTGCGCCCT  296
             ||||| ||||||||||||||||||||||||||||||||||||||||||||||||||||||
Sbjct  280   ACGTAGTATGAATTGCAGATATTCGTGAATCATCGAATCTTTGAACGCACATTGCGCCCT  339

Query  297   CTGGTATTCCGGAGGGCATGCCTGTTTGAGCGTCGTTTCTCCCTCAA-ACCGCTGGGTTT  355
              |||||||||  |||||||||||||||||||||| ||||||||||||  |||| ||||||
Sbjct  340   TTGGTATTCCAAAGGGCATGCCTGTTTGAGCGTCATTTCTCCCTCAAGCCCGC-GGGTTT  398

Query  356   GGTGTTGAGCAATACGACTTGGGTTTGCTTGAAAGACGGTA-GTGGTAAGGCGGGATCGC  414
             |||||||||||||||| |   |||||| |||||||||| || ||||  || |   ||   
Sbjct  399   GGTGTTGAGCAATACG-C-CAGGTTTGTTTGAAAGACG-TACGTGG--AGAC--TAT--A  449

Query  415   TTTGACAATGGCTTAGG-TCTAACCAAAAACATTGCTTGCGGCGGTAACGTCCACCACGT  473
             || | |   | |||||| ||| ||| |||||   |||||  || ||   | |||||||  
Sbjct  450   TTAG-C---GACTTAGGTTCT-ACC-AAAAC---GCTTG-TGCAGT-CGGCCCACCAC--  496

Query  474   ATATCTTCAAAC-TTTGACCTCAAATCAGGTAGGACTACCCGCTGAACTTAAGCATATCA  532
             |  | ||| ||| |||||||||||||||||||||||||||||||||||||||||||||||
Sbjct  497   AGCTTTTCTAACTTTTGACCTCAAATCAGGTAGGACTACCCGCTGAACTTAAGCATATCA  556

Query  533   ATAAGCGGAGGAAAAGAAACCAACAGGGATTGCCTCAGTAGCGGCGAGTGAAGCGGCAAA  592
             ||||||||||||||||||||||||||||||||||| ||||||||||||||||||||||||
Sbjct  557   ATAAGCGGAGGAAAAGAAACCAACAGGGATTGCCTTAGTAGCGGCGAGTGAAGCGGCAAA  616

Query  593   AGCTCAAATTTGAAATCTGGCGTCTTT-GGCGTCCGAGTTGTAATTTGAAGAAGGTATCT  651
             ||||||||||||||||||||| |||||  | |||||||||||||||||||||||||||||
Sbjct  617   AGCTCAAATTTGAAATCTGGC-TCTTTCAGAGTCCGAGTTGTAATTTGAAGAAGGTATCT  675

Query  652   TTGGGCCCGGCTCTTGTCTATGTTCCTTGGAACAGGACGTCACAGAGGGTGAGAATCCCG  711
             ||||||| |||||||||||||||| |||||||||| ||||||||||||||||||||||||
Sbjct  676   TTGGGCCTGGCTCTTGTCTATGTTTCTTGGAACAGAACGTCACAGAGGGTGAGAATCCCG  735

Query  712   TGCGATGAGATGACCCGGGTCTGTGTAAAGTTCCTTCGACGAGTCGAGTTGTTTGGGAAT  771
             |||||||||||||||| |||| ||||||||||||||||||||||||||||||||||||||
Sbjct  736   TGCGATGAGATGACCCAGGTCCGTGTAAAGTTCCTTCGACGAGTCGAGTTGTTTGGGAAT  795

Query  772   GCAGCTCTAAGTGGGTGGTAAATTCCATCTAAAGCTAAATATTGGCGAGAGACCGATAGC  831
             ||||||||||||||||||||||||||||||||||||||||||||||||||||||||||||
Sbjct  796   GCAGCTCTAAGTGGGTGGTAAATTCCATCTAAAGCTAAATATTGGCGAGAGACCGATAGC  855

Query  832   GAACAAGTACAGTGATGGAAAGATGAAAAGAACTTTGAAAAGAGAGTGAAAAAGTACGTG  891
             ||||||||||||||||||||||||||||||||||||||||||||||||||||||||||||
Sbjct  856   GAACAAGTACAGTGATGGAAAGATGAAAAGAACTTTGAAAAGAGAGTGAAAAAGTACGTG  915

Query  892   AAATTGTTGAAAGGGAAGGGCTTGAGATCAGACTTGGTATTTTGCATGCTGCTCTC-TCG  950
             ||||||||||||||||||||||||||||||||||||| |||||||||| |||| || |||
Sbjct  916   AAATTGTTGAAAGGGAAGGGCTTGAGATCAGACTTGGCATTTTGCATGTTGCT-TCTTCG  974

Query  951   GGGGCGGCCGCTGCGGTTTACCGGGCCAGCATCGGTTTGGAGCGGCAGGATAATGGCGGA  1010
             ||||||||| |||||||||  |||||||||||| |||||| |||| |||| ||| |||  
Sbjct  975   GGGGCGGCCTCTGCGGTTTGTCGGGCCAGCATCAGTTTGG-GCGGTAGGACAATCGCGCG  1033

Query  1011  GGAATGTGGCACGGCTTCTGCTGTGTGTTATAGCCT-C-TGACGATACTGCCAGCCTAGA  1068
             ||||||||||||||| || ||||||||||||||||  | ||  |||||||||||||||||
Sbjct  1034  GGAATGTGGCACGGCCTCGGCTGTGTGTTATAGCCCGCGTG--GATACTGCCAGCCTAGA  1091

Query  1069  CCGAGGACTGCGGTTTTTACCTAGGATGTTGGCATAATGATCTTAAGTCGCCCGTCTTGA  1128
             | |||||||||||||| |||||||||||||||||||||||||||||||||||||||||||
Sbjct  1092  CTGAGGACTGCGGTTTATACCTAGGATGTTGGCATAATGATCTTAAGTCGCCCGTCTTGA  1151

Query  1129  AACACGGACCAAGGAGTCTAACGTCTATGCGAGTGTTTGGGTGTAAAACCCGTACGCGTA  1188
             ||||||||||||||||||||||||||||||||||||||||||||||||||||||||||||
Sbjct  1152  AACACGGACCAAGGAGTCTAACGTCTATGCGAGTGTTTGGGTGTAAAACCCGTACGCGTA  1211

Query  1189  ATGAAAGTGAACGAAGGTGGGGGCCCATTA--GGGTGCACCATCGACCGATCCTGATGTG  1246
             ||||||||||||| ||||||||||||  |   ||||||||||||||||||||||||||| 
Sbjct  1212  ATGAAAGTGAACGTAGGTGGGGGCCCTCTCGGGGGTGCACCATCGACCGATCCTGATGTC  1271

Query  1247  TTCGGATGGATTTGAGTAAGAGCATAGCTGTTGGGACCCGAAAGATGGTGAACTATGCCT  1306
             ||||||||||||||||||||||||||||||||||||||||||||||||||||||||||||
Sbjct  1272  TTCGGATGGATTTGAGTAAGAGCATAGCTGTTGGGACCCGAAAGATGGTGAACTATGCCT  1331

Query  1307  GAATAGGGTGAAGCCAGAGGAAACTCTGGTGGAGGCTCGTAGCGGTTCTGACGTGCAAAT  1366
             ||||||||||||||||||||||||||||||||||||||||||||||||||||||||||||
Sbjct  1332  GAATAGGGTGAAGCCAGAGGAAACTCTGGTGGAGGCTCGTAGCGGTTCTGACGTGCAAAT  1391

Query  1367  CGATCGTCGAATTTGGGTATAGGGGCGAAAGACTAATCGAACCATCTAGTAGCTGGTTCC  1426
             ||||||||||||||||||||||||||||||||||||||||||||||||||||||||||||
Sbjct  1392  CGATCGTCGAATTTGGGTATAGGGGCGAAAGACTAATCGAACCATCTAGTAGCTGGTTCC  1451

Query  1427  TGC  1429
             |||
Sbjct  1452  TGC  1454


>CAJVQF010000008.1 Candida sanyaensis strain UCD423 genome assembly, contig: scaffold8, 
whole genome shotgun sequence
Length=521259

 Score = 1923 bits (1041),  Expect = 0.0
 Identities = 1317/1445 (91%), Gaps = 39/1445 (3%)
 Strand=Plus/Minus

Query  1      CAAGGTTTCCGTAGGTGAACCTGCGGAAGGATCATTACTGATTTGCTTAATTGCACCACA  60
              ||||||||||||||||||||||||||||||||||||||||||||||||||||||||||||
Sbjct  54186  CAAGGTTTCCGTAGGTGAACCTGCGGAAGGATCATTACTGATTTGCTTAATTGCACCACA  54127

Query  61     TGTGTTTTTCTTTGAAACAAAC-TTGCTTTGGCGG-TGG-G-CCCAGCCTGCCGCCAGAG  116
              |||||||||  ||||   |||| ||||||||||||  || |    |  || |||||||||
Sbjct  54126  TGTGTTTTTTATTGATTAAAACTTTGCTTTGGCGGCAGGAGTAAAATTCTACCGCCAGAG  54067

Query  117    GTCTA-AACTTACAACC-AATTTTTTATCAACTTGTCACACCAGATT-ATTA--CT-AAA  170
              || || ||| || |||| || |||||||  ||  |||| ||  |||| ||||   | |||
Sbjct  54066  GT-TATAAC-TA-AACCAAACTTTTTATTTAC-AGTCAAACTTGATTTATTATTATAAAA  54011

Query  171    TAGTCAAAACTTTCAACAACGGATCTCTTGGTTCTCGCATCGATGAAGAACGCAGCGAAA  230
              ||||||||||||||||||||||||||||||||||||||||||||||||||||||||||||
Sbjct  54010  TAGTCAAAACTTTCAACAACGGATCTCTTGGTTCTCGCATCGATGAAGAACGCAGCGAAA  53951

Query  231    TGCGATACGTAATATGAATTGCAGATATTCGTGAATCATCGAATCTTTGAACGCACATTG  290
              ||||||||||||||||||||||||||||||||||||||||||||||||||||||||||||
Sbjct  53950  TGCGATACGTAATATGAATTGCAGATATTCGTGAATCATCGAATCTTTGAACGCACATTG  53891

Query  291    CGCCCTCTGGTATTCCGGAGGGCATGCCTGTTTGAGCGTCGTTTCTCCCTCAAACCGCTG  350
              |||||| |||||||||  |||||||||||||||||||||| |||||||||||||||  ||
Sbjct  53890  CGCCCTTTGGTATTCCAAAGGGCATGCCTGTTTGAGCGTCATTTCTCCCTCAAACCCTTG  53831

Query  351    GGTTTGGTGTTGAGCAATACGACTTGGGTTTGCTTGAAAGACGGTA-GTGGTAAGGCGGG  409
              ||||||||||||||||||||| | | |||||| |||||||| | || |||| ||  |   
Sbjct  53830  GGTTTGGTGTTGAGCAATACG-C-TAGGTTTGTTTGAAAGATGTTACGTGG-AA-AC---  53778

Query  410    ATCGCTTTGACAATGGCTTAGGTCTAACCAAAAACATTGCTTGCGGCGGTAACGTCCACC  469
               |  | || | |  | ||||||| || ||||||| |  ||||||     ||  | |||| 
Sbjct  53777  -TTTC-TT-A-AGCGACTTAGGTTTATCCAAAAA-A-CGCTTGC--TATTAGTGGCCACA  53726

Query  470    ACGTATATCTTCAAAC-TTTGACCTCAAATCAGGTAGGACTACCCGCTGAACTTAAGCAT  528
              ||   | | || |||| |||||||||||||||||||||||||||||||||||||||||||
Sbjct  53725  ACAACTTTTTTTAAACTTTTGACCTCAAATCAGGTAGGACTACCCGCTGAACTTAAGCAT  53666

Query  529    ATCAATAAGCGGAGGAAAAGAAACCAACAGGGATTGCCTCAGTAGCGGCGAGTGAAGCGG  588
              ||||||||||||||||||||||||||||||||||||||| ||||||||||||||||||||
Sbjct  53665  ATCAATAAGCGGAGGAAAAGAAACCAACAGGGATTGCCTTAGTAGCGGCGAGTGAAGCGG  53606

Query  589    CAAAAGCTCAAATTTGAAATCTGGCGTCTTT-GGCGTCCGAGTTGTAATTTGAAGAAGGT  647
              ||||||||||||||||||||||||| |||||  | |||||||||||||||||||||||||
Sbjct  53605  CAAAAGCTCAAATTTGAAATCTGGC-TCTTTCAGAGTCCGAGTTGTAATTTGAAGAAGGT  53547

Query  648    ATCTTTGGGCCCGGCTCTTGTCTATGTTCCTTGGAACAGGACGTCACAGAGGGTGAGAAT  707
              ||||||||| | |||||||||||||||| |||||||||| ||||||||||||||||||||
Sbjct  53546  ATCTTTGGGTCTGGCTCTTGTCTATGTTTCTTGGAACAGAACGTCACAGAGGGTGAGAAT  53487

Query  708    CCCGTGCGATGAGATGACCCGGGTCTGTGTAAAGTTCCTTCGACGAGTCGAGTTGTTTGG  767
              ||||||||||||||||| || || || |||||||||||||||| ||||||||||||||||
Sbjct  53486  CCCGTGCGATGAGATGATCCAGGCCTATGTAAAGTTCCTTCGAAGAGTCGAGTTGTTTGG  53427

Query  768    GAATGCAGCTCTAAGTGGGTGGTAAATTCCATCTAAAGCTAAATATTGGCGAGAGACCGA  827
              ||||||||||||||||||||||||||||||||||||||||||||||||||||||||||||
Sbjct  53426  GAATGCAGCTCTAAGTGGGTGGTAAATTCCATCTAAAGCTAAATATTGGCGAGAGACCGA  53367

Query  828    TAGCGAACAAGTACAGTGATGGAAAGATGAAAAGAACTTTGAAAAGAGAGTGAAAAAGTA  887
              ||||||||||||||||||||||||||||||||||||||||||||||||||||||||||||
Sbjct  53366  TAGCGAACAAGTACAGTGATGGAAAGATGAAAAGAACTTTGAAAAGAGAGTGAAAAAGTA  53307

Query  888    CGTGAAATTGTTGAAAGGGAAGGGCTTGAGATCAGACTTGGTATTTTGCATGCTGCTCTC  947
              |||||||||||||||||||||||||||||||||||||||||||||||| ||| | || ||
Sbjct  53306  CGTGAAATTGTTGAAAGGGAAGGGCTTGAGATCAGACTTGGTATTTTGTATGTTACT-TC  53248

Query  948    -TCGGGGGCGGCCGCTGCGGTTTACCGGGCCAGCATCGGTTTGGAGCGGCAGGATAATGG  1006
               ||||||| |||| || | |||||||||||||||||| |||||| |||| |||| ||| |
Sbjct  53247  TTCGGGGGTGGCCTCTACAGTTTACCGGGCCAGCATCAGTTTGG-GCGGTAGGAGAATTG  53189

Query  1007   CGGAGGAATGTGGCACGGCTTCTGCTGTGTGTTATAGCCT-CTGACGATACTGCCAGCCT  1065
              ||  ||||||||||||| |||| | ||||||||||||||| |  | ||||||||||||||
Sbjct  53188  CGATGGAATGTGGCACGACTTCGGTTGTGTGTTATAGCCTTCGTA-GATACTGCCAGCCT  53130

Query  1066   AGACCGAGGACTGCGGTTTT-TACCTAGGATGTTGGCATAATGATCTTAAGTCGCCCGTC  1124
              |||| ||||||||||||||| |||||||||||||||||||||||||||||||||||||||
Sbjct  53129  AGACTGAGGACTGCGGTTTTATACCTAGGATGTTGGCATAATGATCTTAAGTCGCCCGTC  53070

Query  1125   TTGAAACACGGACCAAGGAGTCTAACGTCTATGCGAGTGTTTGGGTGTAAAACCCGTACG  1184
              |||||||||||||||||||||||||||||||||||||||||||||||| |||||||||||
Sbjct  53069  TTGAAACACGGACCAAGGAGTCTAACGTCTATGCGAGTGTTTGGGTGTTAAACCCGTACG  53010

Query  1185   CGTAATGAAAGTGAACGAAGGTGGGGGCCCATTAGGGTGCACCATCGACCGATCCTGATG  1244
              ||||||||||||||||| |||||||||||| |  ||||||||||||||||||||||||||
Sbjct  53009  CGTAATGAAAGTGAACGTAGGTGGGGGCCCGTATGGGTGCACCATCGACCGATCCTGATG  52950

Query  1245   TGTTCGGATGGATTTGAGTAAGAGCATAGCTGTTGGGACCCGAAAGATGGTGAACTATGC  1304
              | ||||||||||||||||||||||||||||||||||||||||||||||||||||||||||
Sbjct  52949  TCTTCGGATGGATTTGAGTAAGAGCATAGCTGTTGGGACCCGAAAGATGGTGAACTATGC  52890

Query  1305   CTGAATAGGGTGAAGCCAGAGGAAACTCTGGTGGAGGCTCGTAGCGGTTCTGACGTGCAA  1364
              ||||||||||||||||||||||||||||||||||||||||||||||||||||||||||||
Sbjct  52889  CTGAATAGGGTGAAGCCAGAGGAAACTCTGGTGGAGGCTCGTAGCGGTTCTGACGTGCAA  52830

Query  1365   ATCGATCGTCGAATTTGGGTATAGGGGCGAAAGACTAATCGAACCATCTAGTAGCTGGTT  1424
              ||||||||||||||||||||||||||||||||||||||||||||||||||||||||||||
Sbjct  52829  ATCGATCGTCGAATTTGGGTATAGGGGCGAAAGACTAATCGAACCATCTAGTAGCTGGTT  52770

Query  1425   CCTGC  1429
              |||||
Sbjct  52769  CCTGC  52765


 Score = 1919 bits (1039),  Expect = 0.0
 Identities = 1318/1447 (91%), Gaps = 41/1447 (3%)
 Strand=Plus/Minus

Query  1      CAAGGTTTCCGTAGGTGAACCTGCGGAAGGATCATTACTGATTTGCTTAATTGCACCACA  60
              ||||||||||||||||||||||||||||||||||||||||||||||||||||||||||||
Sbjct  64447  CAAGGTTTCCGTAGGTGAACCTGCGGAAGGATCATTACTGATTTGCTTAATTGCACCACA  64388

Query  61     TGTGTTTTT-CT-TTGAAACAAAC-TTGCTTTGGCGG-TGG-G-CCCAGCCTGCCGCCAG  114
              |||||||||  | ||||   |||| ||||||||||||  || |    |  || |||||||
Sbjct  64387  TGTGTTTTTTTTATTGATTAAAACTTTGCTTTGGCGGCAGGAGTAAAATTCTACCGCCAG  64328

Query  115    AGGTCTA-AACTTACAACC-AATTTTTTATCAACTTGTCACACCAGATT-ATTA--CT-A  168
              |||| || ||| || |||| || |||||||  ||  |||| ||  |||| ||||   | |
Sbjct  64327  AGGT-TATAAC-TA-AACCAAACTTTTTATTTAC-AGTCAAACTTGATTTATTATTATAA  64272

Query  169    AATAGTCAAAACTTTCAACAACGGATCTCTTGGTTCTCGCATCGATGAAGAACGCAGCGA  228
              ||||||||||||||||||||||||||||||||||||||||||||||||||||||||||||
Sbjct  64271  AATAGTCAAAACTTTCAACAACGGATCTCTTGGTTCTCGCATCGATGAAGAACGCAGCGA  64212

Query  229    AATGCGATACGTAATATGAATTGCAGATATTCGTGAATCATCGAATCTTTGAACGCACAT  288
              ||||||||||||||||||||||||||||||||||||||||||||||||||||||||||||
Sbjct  64211  AATGCGATACGTAATATGAATTGCAGATATTCGTGAATCATCGAATCTTTGAACGCACAT  64152

Query  289    TGCGCCCTCTGGTATTCCGGAGGGCATGCCTGTTTGAGCGTCGTTTCTCCCTCAAACCGC  348
              |||||||| |||||||||  |||||||||||||||||||||| |||||||||||||||  
Sbjct  64151  TGCGCCCTTTGGTATTCCAAAGGGCATGCCTGTTTGAGCGTCATTTCTCCCTCAAACCCT  64092

Query  349    TGGGTTTGGTGTTGAGCAATACGACTTGGGTTTGCTTGAAAGACGGTA-GTGGTAAGGCG  407
              ||||||||||||||||||||||| | | |||||| |||||||| | || |||| ||  | 
Sbjct  64091  TGGGTTTGGTGTTGAGCAATACG-C-TAGGTTTGTTTGAAAGATGTTACGTGG-AA-AC-  64037

Query  408    GGATCGCTTTGACAATGGCTTAGGTCTAACCAAAAACATTGCTTGCGGCGGTAACGTCCA  467
                 |  | || | |  | ||||||| || ||||||| |  ||||||     ||  | |||
Sbjct  64036  ---TTTC-TT-A-AGCGACTTAGGTTTATCCAAAAA-A-CGCTTGC--TATTAGTGGCCA  63987

Query  468    CCACGTATATCTTCAAAC-TTTGACCTCAAATCAGGTAGGACTACCCGCTGAACTTAAGC  526
              | ||   | | || |||| |||||||||||||||||||||||||||||||||||||||||
Sbjct  63986  CAACAACTTTTTTTAAACTTTTGACCTCAAATCAGGTAGGACTACCCGCTGAACTTAAGC  63927

Query  527    ATATCAATAAGCGGAGGAAAAGAAACCAACAGGGATTGCCTCAGTAGCGGCGAGTGAAGC  586
              ||||||||||||||||||||||||||||||||||||||||| ||||||||||||||||||
Sbjct  63926  ATATCAATAAGCGGAGGAAAAGAAACCAACAGGGATTGCCTTAGTAGCGGCGAGTGAAGC  63867

Query  587    GGCAAAAGCTCAAATTTGAAATCTGGCGTCTTT-GGCGTCCGAGTTGTAATTTGAAGAAG  645
              ||||||||||||||||||||||||||| |||||  | |||||||||||||||||||||||
Sbjct  63866  GGCAAAAGCTCAAATTTGAAATCTGGC-TCTTTCAGAGTCCGAGTTGTAATTTGAAGAAG  63808

Query  646    GTATCTTTGGGCCCGGCTCTTGTCTATGTTCCTTGGAACAGGACGTCACAGAGGGTGAGA  705
              ||||||||||| | |||||||||||||||| |||||||||| ||||||||||||||||||
Sbjct  63807  GTATCTTTGGGTCTGGCTCTTGTCTATGTTTCTTGGAACAGAACGTCACAGAGGGTGAGA  63748

Query  706    ATCCCGTGCGATGAGATGACCCGGGTCTGTGTAAAGTTCCTTCGACGAGTCGAGTTGTTT  765
              ||||||||||||||||||| || || || |||||||||||||||| ||||||||||||||
Sbjct  63747  ATCCCGTGCGATGAGATGATCCAGGCCTATGTAAAGTTCCTTCGAAGAGTCGAGTTGTTT  63688

Query  766    GGGAATGCAGCTCTAAGTGGGTGGTAAATTCCATCTAAAGCTAAATATTGGCGAGAGACC  825
              ||||||||||||||||||||||||||||||||||||||||||||||||||||||||||||
Sbjct  63687  GGGAATGCAGCTCTAAGTGGGTGGTAAATTCCATCTAAAGCTAAATATTGGCGAGAGACC  63628

Query  826    GATAGCGAACAAGTACAGTGATGGAAAGATGAAAAGAACTTTGAAAAGAGAGTGAAAAAG  885
              ||||||||||||||||||||||||||||||||||||||||||||||||||||||||||||
Sbjct  63627  GATAGCGAACAAGTACAGTGATGGAAAGATGAAAAGAACTTTGAAAAGAGAGTGAAAAAG  63568

Query  886    TACGTGAAATTGTTGAAAGGGAAGGGCTTGAGATCAGACTTGGTATTTTGCATGCTGCTC  945
              |||||||||||||||||||||||||||||||||||||||||||||||||| ||| | || 
Sbjct  63567  TACGTGAAATTGTTGAAAGGGAAGGGCTTGAGATCAGACTTGGTATTTTGTATGTTACT-  63509

Query  946    TC-TCGGGGGCGGCCGCTGCGGTTTACCGGGCCAGCATCGGTTTGGAGCGGCAGGATAAT  1004
              || ||||||| |||| || | |||||||||||||||||| |||||| |||| |||| |||
Sbjct  63508  TCTTCGGGGGTGGCCTCTACAGTTTACCGGGCCAGCATCAGTTTGG-GCGGTAGGAGAAT  63450

Query  1005   GGCGGAGGAATGTGGCACGGCTTCTGCTGTGTGTTATAGCCT-CTGACGATACTGCCAGC  1063
               |||  ||||||||||||| |||| | ||||||||||||||| |  | ||||||||||||
Sbjct  63449  TGCGATGGAATGTGGCACGACTTCGGTTGTGTGTTATAGCCTTCGTA-GATACTGCCAGC  63391

Query  1064   CTAGACCGAGGACTGCGGTTTT-TACCTAGGATGTTGGCATAATGATCTTAAGTCGCCCG  1122
              |||||| ||||||||||||||| |||||||||||||||||||||||||||||||||||||
Sbjct  63390  CTAGACTGAGGACTGCGGTTTTATACCTAGGATGTTGGCATAATGATCTTAAGTCGCCCG  63331

Query  1123   TCTTGAAACACGGACCAAGGAGTCTAACGTCTATGCGAGTGTTTGGGTGTAAAACCCGTA  1182
              |||||||||||||||||||||||||||||||||||||||||||||||||| |||||||||
Sbjct  63330  TCTTGAAACACGGACCAAGGAGTCTAACGTCTATGCGAGTGTTTGGGTGTTAAACCCGTA  63271

Query  1183   CGCGTAATGAAAGTGAACGAAGGTGGGGGCCCATTAGGGTGCACCATCGACCGATCCTGA  1242
              ||||||||||||||||||| |||||||||||| |  ||||||||||||||||||||||||
Sbjct  63270  CGCGTAATGAAAGTGAACGTAGGTGGGGGCCCGTATGGGTGCACCATCGACCGATCCTGA  63211

Query  1243   TGTGTTCGGATGGATTTGAGTAAGAGCATAGCTGTTGGGACCCGAAAGATGGTGAACTAT  1302
              ||| ||||||||||||||||||||||||||||||||||||||||||||||||||||||||
Sbjct  63210  TGTCTTCGGATGGATTTGAGTAAGAGCATAGCTGTTGGGACCCGAAAGATGGTGAACTAT  63151

Query  1303   GCCTGAATAGGGTGAAGCCAGAGGAAACTCTGGTGGAGGCTCGTAGCGGTTCTGACGTGC  1362
              ||||||||||||||||||||||||||||||||||||||||||||||||||||||||||||
Sbjct  63150  GCCTGAATAGGGTGAAGCCAGAGGAAACTCTGGTGGAGGCTCGTAGCGGTTCTGACGTGC  63091

Query  1363   AAATCGATCGTCGAATTTGGGTATAGGGGCGAAAGACTAATCGAACCATCTAGTAGCTGG  1422
              ||||||||||||||||||||||||||||||||||||||||||||||||||||||||||||
Sbjct  63090  AAATCGATCGTCGAATTTGGGTATAGGGGCGAAAGACTAATCGAACCATCTAGTAGCTGG  63031

Query  1423   TTCCTGC  1429
              |||||||
Sbjct  63030  TTCCTGC  63024


 Score = 1919 bits (1039),  Expect = 0.0
 Identities = 1318/1447 (91%), Gaps = 42/1447 (3%)
 Strand=Plus/Minus

Query  1      CAAGGTTTCCGTAGGTGAACCTGCGGAAGGATCATTACTGATTTGCTTAATTGCACCACA  60
              ||||||||||||||||||||||||||||||||||||||||||||||||||||||||||||
Sbjct  84992  CAAGGTTTCCGTAGGTGAACCTGCGGAAGGATCATTACTGATTTGCTTAATTGCACCACA  84933

Query  61     TGTGTTTTTCT-TTGAAACAAAC-TTGCTTTGGCGG-TGG-G-CCCAGCCTGCCGCCAGA  115
              ||||||||| | ||||   |||| ||||||||||||  || |    |  || ||||||||
Sbjct  84932  TGTGTTTTTTTATTGATTAAAACTTTGCTTTGGCGGCAGGAGTAAAATTCTACCGCCAGA  84873

Query  116    GGTCTA-AACTTACAACC-AATTTTTTA-TCAACTTGTCACACCAGATT-ATTA--CT-A  168
              ||| || ||| || |||| || |||||| |  ||  |||| ||  |||| ||||   | |
Sbjct  84872  GGT-TATAAC-TA-AACCAAACTTTTTATTTTAC-AGTCAAACTTGATTTATTATTATAA  84817

Query  169    AATAGTCAAAACTTTCAACAACGGATCTCTTGGTTCTCGCATCGATGAAGAACGCAGCGA  228
              ||||||||||||||||||||||||||||||||||||||||||||||||||||||||||||
Sbjct  84816  AATAGTCAAAACTTTCAACAACGGATCTCTTGGTTCTCGCATCGATGAAGAACGCAGCGA  84757

Query  229    AATGCGATACGTAATATGAATTGCAGATATTCGTGAATCATCGAATCTTTGAACGCACAT  288
              ||||||||||||||||||||||||||||||||||||||||||||||||||||||||||||
Sbjct  84756  AATGCGATACGTAATATGAATTGCAGATATTCGTGAATCATCGAATCTTTGAACGCACAT  84697

Query  289    TGCGCCCTCTGGTATTCCGGAGGGCATGCCTGTTTGAGCGTCGTTTCTCCCTCAAACCGC  348
              |||||||| |||||||||  |||||||||||||||||||||| ||||||||||||||| |
Sbjct  84696  TGCGCCCTTTGGTATTCCAAAGGGCATGCCTGTTTGAGCGTCATTTCTCCCTCAAACCCC  84637

Query  349    TGGGTTTGGTGTTGAGCAATACGACTTGGGTTTGCTTGAAAGACGGTA-GTGGTAAGGCG  407
              ||||||||||||||||||||||| ||  |||||| |||||||| | || |||| ||  | 
Sbjct  84636  TGGGTTTGGTGTTGAGCAATACG-CTA-GGTTTGTTTGAAAGATGTTACGTGGAAA--CT  84581

Query  408    GGATCGCTTTGACAATGGCTTAGGTCTAACCAAAAACATTGCTTGCGGCGGTAACGTCCA  467
                 ||  ||  | |  | ||||||| || ||||||| |  ||||||     ||  | |||
Sbjct  84580  T--TC--TT--A-AGCGACTTAGGTTTATCCAAAAA-AC-GCTTGCTAT--TAGTGGCCA  84532

Query  468    CCACG-TATATCTTCAAACTTT-GACCTCAAATCAGGTAGGACTACCCGCTGAACTTAAG  525
              | ||  ||| | || ||||||| |||||||||||||||||||||||||||||||||||||
Sbjct  84531  CAACAATATTTTTTTAAACTTTTGACCTCAAATCAGGTAGGACTACCCGCTGAACTTAAG  84472

Query  526    CATATCAATAAGCGGAGGAAAAGAAACCAACAGGGATTGCCTCAGTAGCGGCGAGTGAAG  585
              |||||||||||||||||||||||||||||||||||||||||| |||||||||||||||||
Sbjct  84471  CATATCAATAAGCGGAGGAAAAGAAACCAACAGGGATTGCCTTAGTAGCGGCGAGTGAAG  84412

Query  586    CGGCAAAAGCTCAAATTTGAAATCTGGCGTCTTTG-GCGTCCGAGTTGTAATTTGAAGAA  644
              |||||||||||||||||||||||||||| |||||  | ||||||||||||||||||||||
Sbjct  84411  CGGCAAAAGCTCAAATTTGAAATCTGGC-TCTTTCAGAGTCCGAGTTGTAATTTGAAGAA  84353

Query  645    GGTATCTTTGGGCCCGGCTCTTGTCTATGTTCCTTGGAACAGGACGTCACAGAGGGTGAG  704
              |||||||||||| | |||||||||||||||| |||||||||| |||||||||||||||||
Sbjct  84352  GGTATCTTTGGGTCTGGCTCTTGTCTATGTTTCTTGGAACAGAACGTCACAGAGGGTGAG  84293

Query  705    AATCCCGTGCGATGAGATGACCCGGGTCTGTGTAAAGTTCCTTCGACGAGTCGAGTTGTT  764
              |||||||||||||||||||| || || || |||||||||||||||| |||||||||||||
Sbjct  84292  AATCCCGTGCGATGAGATGATCCAGGCCTATGTAAAGTTCCTTCGAAGAGTCGAGTTGTT  84233

Query  765    TGGGAATGCAGCTCTAAGTGGGTGGTAAATTCCATCTAAAGCTAAATATTGGCGAGAGAC  824
              ||||||||||||||||||||||||||||||||||||||||||||||||||||||||||||
Sbjct  84232  TGGGAATGCAGCTCTAAGTGGGTGGTAAATTCCATCTAAAGCTAAATATTGGCGAGAGAC  84173

Query  825    CGATAGCGAACAAGTACAGTGATGGAAAGATGAAAAGAACTTTGAAAAGAGAGTGAAAAA  884
              ||||||||||||||||||||||||||||||||||||||||||||||||||||||||||| 
Sbjct  84172  CGATAGCGAACAAGTACAGTGATGGAAAGATGAAAAGAACTTTGAAAAGAGAGTGAAAA-  84114

Query  885    GTACGTGAAATTGTTGAAAGGGAAGGGCTTGAGATCAGACTTGGTATTTTGCATGCTGCT  944
              ||||||||||||||||||||||||||||||||||||||||||||||||||| ||| | ||
Sbjct  84113  GTACGTGAAATTGTTGAAAGGGAAGGGCTTGAGATCAGACTTGGTATTTTGTATGTTACT  84054

Query  945    CTCTCGGGGGCGGCCGCTGCGGTTTACCGGGCCAGCATCGGTTTGGAGCGGCAGGATAAT  1004
               |||  |||| |||| || | |||||||||||||||||| |||||| |||| |||| |||
Sbjct  84053  -TCTTTGGGGTGGCCTCTACAGTTTACCGGGCCAGCATCAGTTTGG-GCGGTAGGAGAAT  83996

Query  1005   GGCGGAGGAATGTGGCACGGCTTCTGCTGTGTGTTATAGCCT-CTGACGATACTGCCAGC  1063
               |||  ||||||||||||| |||| | ||||||||||||||| |  | ||||||||||||
Sbjct  83995  TGCGATGGAATGTGGCACGACTTCGGTTGTGTGTTATAGCCTTCGTA-GATACTGCCAGC  83937

Query  1064   CTAGACCGAGGACTGCGGTTTT-TACCTAGGATGTTGGCATAATGATCTTAAGTCGCCCG  1122
              |||||| ||||||||||||||| |||||||||||||||||||||||||||||||||||||
Sbjct  83936  CTAGACTGAGGACTGCGGTTTTATACCTAGGATGTTGGCATAATGATCTTAAGTCGCCCG  83877

Query  1123   TCTTGAAACACGGACCAAGGAGTCTAACGTCTATGCGAGTGTTTGGGTGTAAAACCCGTA  1182
              |||||||||||||||||||||||||||||||||||||||||||||||||| |||||||||
Sbjct  83876  TCTTGAAACACGGACCAAGGAGTCTAACGTCTATGCGAGTGTTTGGGTGTTAAACCCGTA  83817

Query  1183   CGCGTAATGAAAGTGAACGAAGGTGGGGGCCCATTAGGGTGCACCATCGACCGATCCTGA  1242
              ||||||||||||||||||| |||||||||||| |  ||||||||||||||||||||||||
Sbjct  83816  CGCGTAATGAAAGTGAACGTAGGTGGGGGCCCGTATGGGTGCACCATCGACCGATCCTGA  83757

Query  1243   TGTGTTCGGATGGATTTGAGTAAGAGCATAGCTGTTGGGACCCGAAAGATGGTGAACTAT  1302
              ||| ||||||||||||||||||||||||||||||||||||||||||||||||||||||||
Sbjct  83756  TGTCTTCGGATGGATTTGAGTAAGAGCATAGCTGTTGGGACCCGAAAGATGGTGAACTAT  83697

Query  1303   GCCTGAATAGGGTGAAGCCAGAGGAAACTCTGGTGGAGGCTCGTAGCGGTTCTGACGTGC  1362
              ||||||||||||||||||||||||||||||||||||||||||||||||||||||||||||
Sbjct  83696  GCCTGAATAGGGTGAAGCCAGAGGAAACTCTGGTGGAGGCTCGTAGCGGTTCTGACGTGC  83637

Query  1363   AAATCGATCGTCGAATTTGGGTATAGGGGCGAAAGACTAATCGAACCATCTAGTAGCTGG  1422
              ||||||||||||||||||||||||||||||||||||||||||||||||||||||||||||
Sbjct  83636  AAATCGATCGTCGAATTTGGGTATAGGGGCGAAAGACTAATCGAACCATCTAGTAGCTGG  83577

Query  1423   TTCCTGC  1429
              |||||||
Sbjct  83576  TTCCTGC  83570


 Score = 1916 bits (1037),  Expect = 0.0
 Identities = 1319/1449 (91%), Gaps = 43/1449 (3%)
 Strand=Plus/Minus

Query  1      CAAGGTTTCCGTAGGTGAACCTGCGGAAGGATCATTACTGATTTGCTTAATTGCACCACA  60
              ||||||||||||||||||||||||||||||||||||||||||||||||||||||||||||
Sbjct  74699  CAAGGTTTCCGTAGGTGAACCTGCGGAAGGATCATTACTGATTTGCTTAATTGCACCACA  74640

Query  61     TGTGTTTTT-CT-TTGAAACAAAC-TTGCTTTGGCGG-TGG-G-CCCAGCCTGCCGCCAG  114
              |||||||||  | ||||   |||| ||||||||||||  || |    |  || |||||||
Sbjct  74639  TGTGTTTTTTTTATTGATTAAAACTTTGCTTTGGCGGCAGGAGTAAAATTCTACCGCCAG  74580

Query  115    AGGTCTA-AACTTACAACC-AATTTTTTATCAACTTGTCACACCAGATT-ATTA--CT-A  168
              |||| || ||| || |||| || |||||||  ||  |||| ||  |||| ||||   | |
Sbjct  74579  AGGT-TATAAC-TA-AACCAAACTTTTTATTTAC-AGTCAAACTTGATTTATTATTATAA  74524

Query  169    AATAGTCAAAACTTTCAACAACGGATCTCTTGGTTCTCGCATCGATGAAGAACGCAGCGA  228
              ||||||||||||||||||||||||||||||||||||||||||||||||||||||||||||
Sbjct  74523  AATAGTCAAAACTTTCAACAACGGATCTCTTGGTTCTCGCATCGATGAAGAACGCAGCGA  74464

Query  229    AATGCGATACGTAATATGAATTGCAGATATTCGTGAATCATCGAATCTTTGAACGCACAT  288
              ||||||||||||||||||||||||||||||||||||||||||||||||||||||||||||
Sbjct  74463  AATGCGATACGTAATATGAATTGCAGATATTCGTGAATCATCGAATCTTTGAACGCACAT  74404

Query  289    TGCGCCCTCTGGTATTCCGGAGGGCATGCCTGTTTGAGCGTCGTTTCTCCCTCAAACCGC  348
              |||||||| |||||||||  |||||||||||||||||||||| |||||||||||||||  
Sbjct  74403  TGCGCCCTTTGGTATTCCAAAGGGCATGCCTGTTTGAGCGTCATTTCTCCCTCAAACCCT  74344

Query  349    TGGGTTTGGTGTTGAGCAATACGACTTGGGTTTGCTTGAAAGACGGTA-GTGGTAAGGCG  407
              ||||||||||||||||||||||| ||  |||||| |||||||| | || |||| ||  | 
Sbjct  74343  TGGGTTTGGTGTTGAGCAATACG-CTA-GGTTTGTTTGAAAGATGTTACGTGGAAA--CT  74288

Query  408    GGATCGCTTTGACAATGGCTTAGGTCTAACCAAAAACATTGCTTGCGGCGGTAACGTCCA  467
                 ||  ||  | |  | ||||||| || ||||||| |  ||||||     ||  | |||
Sbjct  74287  T--TC--TT--A-AGCGACTTAGGTTTATCCAAAAAAAC-GCTTGCTAT--TAGTGGCCA  74238

Query  468    C--CACGTATATCTTCAAAC-TTTGACCTCAAATCAGGTAGGACTACCCGCTGAACTTAA  524
              |  ||  | | | || |||| |||||||||||||||||||||||||||||||||||||||
Sbjct  74237  CAACAACTTTTTTTT-AAACTTTTGACCTCAAATCAGGTAGGACTACCCGCTGAACTTAA  74179

Query  525    GCATATCAATAAGCGGAGGAAAAGAAACCAACAGGGATTGCCTCAGTAGCGGCGAGTGAA  584
              ||||||||||||||||||||||||||||||||||||||||||| ||||||||||||||||
Sbjct  74178  GCATATCAATAAGCGGAGGAAAAGAAACCAACAGGGATTGCCTTAGTAGCGGCGAGTGAA  74119

Query  585    GCGGCAAAAGCTCAAATTTGAAATCTGGCGTCTTTG-GCGTCCGAGTTGTAATTTGAAGA  643
              ||||||||||||||||||||||||||||| |||||  | |||||||||||||||||||||
Sbjct  74118  GCGGCAAAAGCTCAAATTTGAAATCTGGC-TCTTTCAGAGTCCGAGTTGTAATTTGAAGA  74060

Query  644    AGGTATCTTTGGGCCCGGCTCTTGTCTATGTTCCTTGGAACAGGACGTCACAGAGGGTGA  703
              ||||||||||||| | |||||||||||||||| |||||||||| ||||||||||||||||
Sbjct  74059  AGGTATCTTTGGGTCTGGCTCTTGTCTATGTTTCTTGGAACAGAACGTCACAGAGGGTGA  74000

Query  704    GAATCCCGTGCGATGAGATGACCCGGGTCTGTGTAAAGTTCCTTCGACGAGTCGAGTTGT  763
              ||||||||||||||||||||| || || || |||||||||||||||| ||||||||||||
Sbjct  73999  GAATCCCGTGCGATGAGATGATCCAGGCCTATGTAAAGTTCCTTCGAAGAGTCGAGTTGT  73940

Query  764    TTGGGAATGCAGCTCTAAGTGGGTGGTAAATTCCATCTAAAGCTAAATATTGGCGAGAGA  823
              ||||||||||||||||||||||||||||||||||||||||||||||||||||||||||||
Sbjct  73939  TTGGGAATGCAGCTCTAAGTGGGTGGTAAATTCCATCTAAAGCTAAATATTGGCGAGAGA  73880

Query  824    CCGATAGCGAACAAGTACAGTGATGGAAAGATGAAAAGAACTTTGAAAAGAGAGTGAAAA  883
              ||||||||||||||||||||||||||||||||||||||||||||||||||||||||||||
Sbjct  73879  CCGATAGCGAACAAGTACAGTGATGGAAAGATGAAAAGAACTTTGAAAAGAGAGTGAAAA  73820

Query  884    AGTACGTGAAATTGTTGAAAGGGAAGGGCTTGAGATCAGACTTGGTATTTTGCATGCTGC  943
              |||||||||||||||||||||||||||||||||||||||||||||||||||| ||| | |
Sbjct  73819  AGTACGTGAAATTGTTGAAAGGGAAGGGCTTGAGATCAGACTTGGTATTTTGTATGTTAC  73760

Query  944    TCTC-TCGGGGGCGGCCGCTGCGGTTTACCGGGCCAGCATCGGTTTGGAGCGGCAGGATA  1002
              | || ||||||| |||| || | |||||||||||||||||| |||||| |||| |||| |
Sbjct  73759  T-TCTTCGGGGGTGGCCTCTACAGTTTACCGGGCCAGCATCAGTTTGG-GCGGTAGGAGA  73702

Query  1003   ATGGCGGAGGAATGTGGCACGGCTTCTGCTGTGTGTTATAGCCT-CTGACGATACTGCCA  1061
              || |||  ||||||||||||| |||| | ||||||||||||||| |  | ||||||||||
Sbjct  73701  ATTGCGATGGAATGTGGCACGACTTCGGTTGTGTGTTATAGCCTTCGTA-GATACTGCCA  73643

Query  1062   GCCTAGACCGAGGACTGCGGTTTT-TACCTAGGATGTTGGCATAATGATCTTAAGTCGCC  1120
              |||||||| ||||||||||||||| |||||||||||||||||||||||||||||||||||
Sbjct  73642  GCCTAGACTGAGGACTGCGGTTTTATACCTAGGATGTTGGCATAATGATCTTAAGTCGCC  73583

Query  1121   CGTCTTGAAACACGGACCAAGGAGTCTAACGTCTATGCGAGTGTTTGGGTGTAAAACCCG  1180
              |||||||||||||||||||||||||||||||||||||||||||||||||||| |||||||
Sbjct  73582  CGTCTTGAAACACGGACCAAGGAGTCTAACGTCTATGCGAGTGTTTGGGTGTTAAACCCG  73523

Query  1181   TACGCGTAATGAAAGTGAACGAAGGTGGGGGCCCATTAGGGTGCACCATCGACCGATCCT  1240
              ||||||||||||||||||||| |||||||||||| |  ||||||||||||||||||||||
Sbjct  73522  TACGCGTAATGAAAGTGAACGTAGGTGGGGGCCCGTATGGGTGCACCATCGACCGATCCT  73463

Query  1241   GATGTGTTCGGATGGATTTGAGTAAGAGCATAGCTGTTGGGACCCGAAAGATGGTGAACT  1300
              ||||| ||||||||||||||||||||||||||||||||||||||||||||||||||||||
Sbjct  73462  GATGTCTTCGGATGGATTTGAGTAAGAGCATAGCTGTTGGGACCCGAAAGATGGTGAACT  73403

Query  1301   ATGCCTGAATAGGGTGAAGCCAGAGGAAACTCTGGTGGAGGCTCGTAGCGGTTCTGACGT  1360
              ||||||||||||||||||||||||||||||||||||||||||||||||||||||||||||
Sbjct  73402  ATGCCTGAATAGGGTGAAGCCAGAGGAAACTCTGGTGGAGGCTCGTAGCGGTTCTGACGT  73343

Query  1361   GCAAATCGATCGTCGAATTTGGGTATAGGGGCGAAAGACTAATCGAACCATCTAGTAGCT  1420
              ||||||||||||||||||||||||||||||||||||||||||||||||||||||||||||
Sbjct  73342  GCAAATCGATCGTCGAATTTGGGTATAGGGGCGAAAGACTAATCGAACCATCTAGTAGCT  73283

Query  1421   GGTTCCTGC  1429
              |||||||||
Sbjct  73282  GGTTCCTGC  73274


 Score = 1914 bits (1036),  Expect = 0.0
 Identities = 1316/1446 (91%), Gaps = 40/1446 (3%)
 Strand=Plus/Minus

Query  1      CAAGGTTTCCGTAGGTGAACCTGCGGAAGGATCATTACTGATTTGCTTAATTGCACCACA  60
              ||||||||||||||||||||||||||||||||||||||||||||||||||||||||||||
Sbjct  43948  CAAGGTTTCCGTAGGTGAACCTGCGGAAGGATCATTACTGATTTGCTTAATTGCACCACA  43889

Query  61     TGTGTTTTT-CT-TTGAAACAAAC-TTGCTTTGGCGG-TGG-G-CCCAGCCTGCCGCCAG  114
              |||||||||  | ||||   |||| ||||||||||||  || |    |  || |||||||
Sbjct  43888  TGTGTTTTTTTTATTGATTAAAACTTTGCTTTGGCGGCAGGAGTAAAATTCTACCGCCAG  43829

Query  115    AGGTCTA-AACTTACAACC-AATTTTTTATCAACTTGTCACACCAGATT-ATTA--CT-A  168
              |||| || ||| || |||| || |||||||  ||  |||| ||  |||| ||||   | |
Sbjct  43828  AGGT-TATAAC-TA-AACCAAACTTTTTATTTAC-AGTCAAACTTGATTTATTATTATAA  43773

Query  169    AATAGTCAAAACTTTCAACAACGGATCTCTTGGTTCTCGCATCGATGAAGAACGCAGCGA  228
              ||||||||||||||||||||||||||||||||||||||||||||||||||||||||||||
Sbjct  43772  AATAGTCAAAACTTTCAACAACGGATCTCTTGGTTCTCGCATCGATGAAGAACGCAGCGA  43713

Query  229    AATGCGATACGTAATATGAATTGCAGATATTCGTGAATCATCGAATCTTTGAACGCACAT  288
              ||||||||||||||||||||||||||||||||||||||||||||||||||||||||||||
Sbjct  43712  AATGCGATACGTAATATGAATTGCAGATATTCGTGAATCATCGAATCTTTGAACGCACAT  43653

Query  289    TGCGCCCTCTGGTATTCCGGAGGGCATGCCTGTTTGAGCGTCGTTTCTCCCTCAAACCGC  348
              |||||||| |||||||||  |||||||||||||||||||||| |||||||||||||||  
Sbjct  43652  TGCGCCCTTTGGTATTCCAAAGGGCATGCCTGTTTGAGCGTCATTTCTCCCTCAAACCCT  43593

Query  349    TGGGTTTGGTGTTGAGCAATACGACTTGGGTTTGCTTGAAAGACGGTA-GTGGTAAGGCG  407
              ||||||||||||||||||||||| | | |||||| |||||||| | || |||| ||  | 
Sbjct  43592  TGGGTTTGGTGTTGAGCAATACG-C-TAGGTTTGTTTGAAAGATGTTACGTGG-AA-AC-  43538

Query  408    GGATCGCTTTGACAATGGCTTAGGTCTAACCAAAAACATTGCTTGCGGCGGTAACGTCCA  467
                 |  | || | |  | ||||||| || ||||||| |  ||||||     ||  | |||
Sbjct  43537  ---TTTC-TT-A-AGCGACTTAGGTTTATCCAAAAA-A-CGCTTGC--TATTAGTGGCCA  43488

Query  468    CCACGTATATCTTCAAAC-TTTGACCTCAAATCAGGTAGGACTACCCGCTGAACTTAAGC  526
              | ||   | | || |||| |||||||||||||||||||||||||||||||||||||||||
Sbjct  43487  CAACAACTTTTTTTAAACTTTTGACCTCAAATCAGGTAGGACTACCCGCTGAACTTAAGC  43428

Query  527    ATATCAATAAGCGGAGGAAAAGAAACCAACAGGGATTGCCTCAGTAGCGGCGAGTGAAGC  586
              ||||||||||||||||||||||||||||||||||||||||| ||||||||||||||||||
Sbjct  43427  ATATCAATAAGCGGAGGAAAAGAAACCAACAGGGATTGCCTTAGTAGCGGCGAGTGAAGC  43368

Query  587    GGCAAAAGCTCAAATTTGAAATCTGGCGTCTTT-GGCGTCCGAGTTGTAATTTGAAGAAG  645
              ||||||||||||||||||||||||||| |||||  | |||||||||||||||||||||||
Sbjct  43367  GGCAAAAGCTCAAATTTGAAATCTGGC-TCTTTCAGAGTCCGAGTTGTAATTTGAAGAAG  43309

Query  646    GTATCTTTGGGCCCGGCTCTTGTCTATGTTCCTTGGAACAGGACGTCACAGAGGGTGAGA  705
              ||||||||||| | |||||||||||||||| |||||||||| ||||||||||||||||||
Sbjct  43308  GTATCTTTGGGTCTGGCTCTTGTCTATGTTTCTTGGAACAGAACGTCACAGAGGGTGAGA  43249

Query  706    ATCCCGTGCGATGAGATGACCCGGGTCTGTGTAAAGTTCCTTCGACGAGTCGAGTTGTTT  765
              ||||||||||||||||||| || || || |||||||||||||||| ||||||||||||||
Sbjct  43248  ATCCCGTGCGATGAGATGATCCAGGCCTATGTAAAGTTCCTTCGAAGAGTCGAGTTGTTT  43189

Query  766    GGGAATGCAGCTCTAAGTGGGTGGTAAATTCCATCTAAAGCTAAATATTGGCGAGAGACC  825
              ||||||||||||||||||||||||||||||||||||||||||||||||||||||||||||
Sbjct  43188  GGGAATGCAGCTCTAAGTGGGTGGTAAATTCCATCTAAAGCTAAATATTGGCGAGAGACC  43129

Query  826    GATAGCGAACAAGTACAGTGATGGAAAGATGAAAAGAACTTTGAAAAGAGAGTGAAAAAG  885
              |||||||||||||||||||||||||||||||||||||||||||||||||||||||||| |
Sbjct  43128  GATAGCGAACAAGTACAGTGATGGAAAGATGAAAAGAACTTTGAAAAGAGAGTGAAAA-G  43070

Query  886    TACGTGAAATTGTTGAAAGGGAAGGGCTTGAGATCAGACTTGGTATTTTGCATGCTGCT-  944
              |||||||||||||||||||||||||||||||||||||||||||||||||| ||| | || 
Sbjct  43069  TACGTGAAATTGTTGAAAGGGAAGGGCTTGAGATCAGACTTGGTATTTTGTATGTTACTT  43010

Query  945    CTCTCGGGGGCGGCCGCTGCGGTTTACCGGGCCAGCATCGGTTTGGAGCGGCAGGATAAT  1004
              || ||||||| |||| || | |||||||||||||||||| |||||| |||| |||| |||
Sbjct  43009  CT-TCGGGGGTGGCCTCTACAGTTTACCGGGCCAGCATCAGTTTGG-GCGGTAGGAGAAT  42952

Query  1005   GGCGGAGGAATGTGGCACGGCTTCTGCTGTGTGTTATAGCCTCTGACGATACTGCCAGCC  1064
               |||  ||||||||||||| |||| | |||||||||||||||  |  |||||||||||||
Sbjct  42951  TGCGATGGAATGTGGCACGACTTCGGTTGTGTGTTATAGCCTTCGTAGATACTGCCAGCC  42892

Query  1065   TAGACCGAGGACTGCGGTTTT-TACCTAGGATGTTGGCATAATGATCTTAAGTCGCCCGT  1123
              ||||| ||||||||||||||| ||||||||||||||||||||||||||||||||||||||
Sbjct  42891  TAGACTGAGGACTGCGGTTTTATACCTAGGATGTTGGCATAATGATCTTAAGTCGCCCGT  42832

Query  1124   CTTGAAACACGGACCAAGGAGTCTAACGTCTATGCGAGTGTTTGGGTGTAAAACCCGTAC  1183
              ||||||||||||||||||||||||||||||||||||||||||||||||| ||||||||||
Sbjct  42831  CTTGAAACACGGACCAAGGAGTCTAACGTCTATGCGAGTGTTTGGGTGTTAAACCCGTAC  42772

Query  1184   GCGTAATGAAAGTGAACGAAGGTGGGGGCCCATTAGGGTGCACCATCGACCGATCCTGAT  1243
              |||||||||||||||||| |||||||||||| |  |||||||||||||||||||||||||
Sbjct  42771  GCGTAATGAAAGTGAACGTAGGTGGGGGCCCGTATGGGTGCACCATCGACCGATCCTGAT  42712

Query  1244   GTGTTCGGATGGATTTGAGTAAGAGCATAGCTGTTGGGACCCGAAAGATGGTGAACTATG  1303
              || |||||||||||||||||||||||||||||||||||||||||||||||||||||||||
Sbjct  42711  GTCTTCGGATGGATTTGAGTAAGAGCATAGCTGTTGGGACCCGAAAGATGGTGAACTATG  42652

Query  1304   CCTGAATAGGGTGAAGCCAGAGGAAACTCTGGTGGAGGCTCGTAGCGGTTCTGACGTGCA  1363
              ||||||||||||||||||||||||||||||||||||||||||||||||||||||||||||
Sbjct  42651  CCTGAATAGGGTGAAGCCAGAGGAAACTCTGGTGGAGGCTCGTAGCGGTTCTGACGTGCA  42592

Query  1364   AATCGATCGTCGAATTTGGGTATAGGGGCGAAAGACTAATCGAACCATCTAGTAGCTGGT  1423
              ||||||||||||||||||||||||||||||||||||||||||||||||||||||||||||
Sbjct  42591  AATCGATCGTCGAATTTGGGTATAGGGGCGAAAGACTAATCGAACCATCTAGTAGCTGGT  42532

Query  1424   TCCTGC  1429
              ||||||
Sbjct  42531  TCCTGC  42526


>CAJVQF010000056.1 Candida sanyaensis strain UCD423 genome assembly, contig: scaffold56, 
whole genome shotgun sequence
Length=117626

 Score = 1916 bits (1037),  Expect = 0.0
 Identities = 1319/1449 (91%), Gaps = 43/1449 (3%)
 Strand=Plus/Minus

Query  1      CAAGGTTTCCGTAGGTGAACCTGCGGAAGGATCATTACTGATTTGCTTAATTGCACCACA  60
              ||||||||||||||||||||||||||||||||||||||||||||||||||||||||||||
Sbjct  36983  CAAGGTTTCCGTAGGTGAACCTGCGGAAGGATCATTACTGATTTGCTTAATTGCACCACA  36924

Query  61     TGTGTTTTTCT-TTGAAACAAAC-TTGCTTTGGCGG-TGG-G-CCCAGCCTGCCGCCAGA  115
              ||||||||| | ||||   |||| ||||||||||||  || |    |  || ||||||||
Sbjct  36923  TGTGTTTTTTTATTGATTAAAACTTTGCTTTGGCGGCAGGAGTAAAATTCTACCGCCAGA  36864

Query  116    GGTCTA-AACTTACAACC-AATTTTTTA-TCAACTTGTCACACCAGATT-ATTA---CT-  167
              ||| || ||| || |||| || |||||| |  ||  |||| ||  |||| ||||    | 
Sbjct  36863  GGT-TATAAC-TA-AACCAAACTTTTTATTTTAC-AGTCAAACTTGATTTATTATTTATA  36808

Query  168    AAATAGTCAAAACTTTCAACAACGGATCTCTTGGTTCTCGCATCGATGAAGAACGCAGCG  227
              ||||||||||||||||||||||||||||||||||||||||||||||||||||||||||||
Sbjct  36807  AAATAGTCAAAACTTTCAACAACGGATCTCTTGGTTCTCGCATCGATGAAGAACGCAGCG  36748

Query  228    AAATGCGATACGTAATATGAATTGCAGATATTCGTGAATCATCGAATCTTTGAACGCACA  287
              ||||||||||||||||||||||||||||||||||||||||||||||||||||||||||||
Sbjct  36747  AAATGCGATACGTAATATGAATTGCAGATATTCGTGAATCATCGAATCTTTGAACGCACA  36688

Query  288    TTGCGCCCTCTGGTATTCCGGAGGGCATGCCTGTTTGAGCGTCGTTTCTCCCTCAAACCG  347
              ||||||||| |||||||||  |||||||||||||||||||||| ||||||||||||||| 
Sbjct  36687  TTGCGCCCTTTGGTATTCCAAAGGGCATGCCTGTTTGAGCGTCATTTCTCCCTCAAACCC  36628

Query  348    CTGGGTTTGGTGTTGAGCAATACGACTTGGGTTTGCTTGAAAGACGGTA-GTGGTAAGGC  406
              |||||||||||||||||||||||| ||  |||||| |||||||| | || |||| ||  |
Sbjct  36627  CTGGGTTTGGTGTTGAGCAATACG-CTA-GGTTTGTTTGAAAGATGTTACGTGGAAA--C  36572

Query  407    GGGATCGCTTTGACAATGGCTTAGGTCTAACCAAAAACATTGCTTGCGGCGGTAACGTCC  466
                  ||  ||  | |  | ||||||| || ||||||| |  ||||||     ||  | ||
Sbjct  36571  TT--TC--TT--A-AGCGACTTAGGTTTATCCAAAAA-AC-GCTTGCTAT--TAGTGGCC  36523

Query  467    ACCACG-TATATCTTCAAACTTT-GACCTCAAATCAGGTAGGACTACCCGCTGAACTTAA  524
              || ||  ||| | || ||||||| ||||||||||||||||||||||||||||||||||||
Sbjct  36522  ACAACAATATTTTTTTAAACTTTTGACCTCAAATCAGGTAGGACTACCCGCTGAACTTAA  36463

Query  525    GCATATCAATAAGCGGAGGAAAAGAAACCAACAGGGATTGCCTCAGTAGCGGCGAGTGAA  584
              ||||||||||||||||||||||||||||||||||||||||||| ||||||||||||||||
Sbjct  36462  GCATATCAATAAGCGGAGGAAAAGAAACCAACAGGGATTGCCTTAGTAGCGGCGAGTGAA  36403

Query  585    GCGGCAAAAGCTCAAATTTGAAATCTGGCGTCTTTG-GCGTCCGAGTTGTAATTTGAAGA  643
              ||||||||||||||||||||||||||||| |||||  | |||||||||||||||||||||
Sbjct  36402  GCGGCAAAAGCTCAAATTTGAAATCTGGC-TCTTTCAGAGTCCGAGTTGTAATTTGAAGA  36344

Query  644    AGGTATCTTTGGGCCCGGCTCTTGTCTATGTTCCTTGGAACAGGACGTCACAGAGGGTGA  703
              ||||||||||||| | |||||||||||||||| |||||||||| ||||||||||||||||
Sbjct  36343  AGGTATCTTTGGGTCTGGCTCTTGTCTATGTTTCTTGGAACAGAACGTCACAGAGGGTGA  36284

Query  704    GAATCCCGTGCGATGAGATGACCCGGGTCTGTGTAAAGTTCCTTCGACGAGTCGAGTTGT  763
              ||||||||||||||||||||| || || || |||||||||||||||| ||||||||||||
Sbjct  36283  GAATCCCGTGCGATGAGATGATCCAGGCCTATGTAAAGTTCCTTCGAAGAGTCGAGTTGT  36224

Query  764    TTGGGAATGCAGCTCTAAGTGGGTGGTAAATTCCATCTAAAGCTAAATATTGGCGAGAGA  823
              ||||||||||||||||||||||||||||||||||||||||||||||||||||||||||||
Sbjct  36223  TTGGGAATGCAGCTCTAAGTGGGTGGTAAATTCCATCTAAAGCTAAATATTGGCGAGAGA  36164

Query  824    CCGATAGCGAACAAGTACAGTGATGGAAAGATGAAAAGAACTTTGAAAAGAGAGTGAAAA  883
              ||||||||||||||||||||||||||||||||||||||||||||||||||||||||||||
Sbjct  36163  CCGATAGCGAACAAGTACAGTGATGGAAAGATGAAAAGAACTTTGAAAAGAGAGTGAAAA  36104

Query  884    AGTACGTGAAATTGTTGAAAGGGAAGGGCTTGAGATCAGACTTGGTATTTTGCATGCTGC  943
              |||||||||||||||||||||||||||||||||||||||||||||||||||| ||| | |
Sbjct  36103  AGTACGTGAAATTGTTGAAAGGGAAGGGCTTGAGATCAGACTTGGTATTTTGTATGTTAC  36044

Query  944    T-CTCTCGGGGGCGGCCGCTGCGGTTTACCGGGCCAGCATCGGTTTGGAGCGGCAGGATA  1002
              | || | ||||| |||| || | |||||||||||||||||| |||||| |||| |||| |
Sbjct  36043  TTCTTT-GGGGGTGGCCTCTACAGTTTACCGGGCCAGCATCAGTTTGG-GCGGTAGGAGA  35986

Query  1003   ATGGCGGAGGAATGTGGCACGGCTTCTGCTGTGTGTTATAGCCT-CTGACGATACTGCCA  1061
              || |||  ||||||||||||| | || | ||||||||||||||| |  | ||||||||||
Sbjct  35985  ATTGCGATGGAATGTGGCACGACCTCGGTTGTGTGTTATAGCCTTCGTA-GATACTGCCA  35927

Query  1062   GCCTAGACCGAGGACTGCGGTTTT-TACCTAGGATGTTGGCATAATGATCTTAAGTCGCC  1120
              |||||||| ||||||||||||||| |||||||||||||||||||||||||||||||||||
Sbjct  35926  GCCTAGACTGAGGACTGCGGTTTTATACCTAGGATGTTGGCATAATGATCTTAAGTCGCC  35867

Query  1121   CGTCTTGAAACACGGACCAAGGAGTCTAACGTCTATGCGAGTGTTTGGGTGTAAAACCCG  1180
              |||||||||||||||||||||||||||||||||||||||||||||||||||| |||||||
Sbjct  35866  CGTCTTGAAACACGGACCAAGGAGTCTAACGTCTATGCGAGTGTTTGGGTGTTAAACCCG  35807

Query  1181   TACGCGTAATGAAAGTGAACGAAGGTGGGGGCCCATTAGGGTGCACCATCGACCGATCCT  1240
              ||||||||||||||||||||| |||||||||||| |  ||||||||||||||||||||||
Sbjct  35806  TACGCGTAATGAAAGTGAACGTAGGTGGGGGCCCGTATGGGTGCACCATCGACCGATCCT  35747

Query  1241   GATGTGTTCGGATGGATTTGAGTAAGAGCATAGCTGTTGGGACCCGAAAGATGGTGAACT  1300
              ||||| ||||||||||||||||||||||||||||||||||||||||||||||||||||||
Sbjct  35746  GATGTCTTCGGATGGATTTGAGTAAGAGCATAGCTGTTGGGACCCGAAAGATGGTGAACT  35687

Query  1301   ATGCCTGAATAGGGTGAAGCCAGAGGAAACTCTGGTGGAGGCTCGTAGCGGTTCTGACGT  1360
              ||||||||||||||||||||||||||||||||||||||||||||||||||||||||||||
Sbjct  35686  ATGCCTGAATAGGGTGAAGCCAGAGGAAACTCTGGTGGAGGCTCGTAGCGGTTCTGACGT  35627

Query  1361   GCAAATCGATCGTCGAATTTGGGTATAGGGGCGAAAGACTAATCGAACCATCTAGTAGCT  1420
              ||||||||||||||||||||||||||||||||||||||||||||||||||||||||||||
Sbjct  35626  GCAAATCGATCGTCGAATTTGGGTATAGGGGCGAAAGACTAATCGAACCATCTAGTAGCT  35567

Query  1421   GGTTCCTGC  1429
              |||||||||
Sbjct  35566  GGTTCCTGC  35558


 Score = 1916 bits (1037),  Expect = 0.0
 Identities = 1319/1449 (91%), Gaps = 43/1449 (3%)
 Strand=Plus/Minus

Query  1      CAAGGTTTCCGTAGGTGAACCTGCGGAAGGATCATTACTGATTTGCTTAATTGCACCACA  60
              ||||||||||||||||||||||||||||||||||||||||||||||||||||||||||||
Sbjct  47282  CAAGGTTTCCGTAGGTGAACCTGCGGAAGGATCATTACTGATTTGCTTAATTGCACCACA  47223

Query  61     TGTGTTTTT-CT-TTGAAACAAAC-TTGCTTTGGCGG-TGG-G-CCCAGCCTGCCGCCAG  114
              |||||||||  | ||||   |||| ||||||||||||  || |    |  || |||||||
Sbjct  47222  TGTGTTTTTTTTATTGATTAAAACTTTGCTTTGGCGGCAGGAGTAAAATTCTACCGCCAG  47163

Query  115    AGGTCTA-AACTTACAACC-AATTTTTTATCAACTTGTCACACCAGATT-ATTA---CT-  167
              |||| || ||| || |||| || |||||||  ||  |||| ||  |||| ||||    | 
Sbjct  47162  AGGT-TATAAC-TA-AACCAAACTTTTTATTTAC-AGTCAAACTTGATTTATTATTTATA  47107

Query  168    AAATAGTCAAAACTTTCAACAACGGATCTCTTGGTTCTCGCATCGATGAAGAACGCAGCG  227
              ||||||||||||||||||||||||||||||||||||||||||||||||||||||||||||
Sbjct  47106  AAATAGTCAAAACTTTCAACAACGGATCTCTTGGTTCTCGCATCGATGAAGAACGCAGCG  47047

Query  228    AAATGCGATACGTAATATGAATTGCAGATATTCGTGAATCATCGAATCTTTGAACGCACA  287
              ||||||||||||||||||||||||||||||||||||||||||||||||||||||||||||
Sbjct  47046  AAATGCGATACGTAATATGAATTGCAGATATTCGTGAATCATCGAATCTTTGAACGCACA  46987

Query  288    TTGCGCCCTCTGGTATTCCGGAGGGCATGCCTGTTTGAGCGTCGTTTCTCCCTCAAACCG  347
              ||||||||| |||||||||  |||||||||||||||||||||| ||||||||||||||| 
Sbjct  46986  TTGCGCCCTTTGGTATTCCAAAGGGCATGCCTGTTTGAGCGTCATTTCTCCCTCAAACCC  46927

Query  348    CTGGGTTTGGTGTTGAGCAATACGACTTGGGTTTGCTTGAAAGACGGTA-GTGGTAAGGC  406
              |||||||||||||||||||||||| ||  |||||| |||||||| | || |||| ||  |
Sbjct  46926  CTGGGTTTGGTGTTGAGCAATACG-CTA-GGTTTGTTTGAAAGATGTTACGTGGAAA--C  46871

Query  407    GGGATCGCTTTGACAATGGCTTAGGTCTAACCAAAAACATTGCTTGCGGCGGTAACGTCC  466
                  ||  ||  | |  | ||||||| || ||||||| |  ||||||     ||  | ||
Sbjct  46870  TT--TC--TT--A-AGCGACTTAGGTTTATCCAAAAA-AC-GCTTGCTAT--TAGTGGCC  46822

Query  467    ACCACG-TATATCTTCAAACTTT-GACCTCAAATCAGGTAGGACTACCCGCTGAACTTAA  524
              || ||  ||| | || ||||||| ||||||||||||||||||||||||||||||||||||
Sbjct  46821  ACAACAATATTTTTTTAAACTTTTGACCTCAAATCAGGTAGGACTACCCGCTGAACTTAA  46762

Query  525    GCATATCAATAAGCGGAGGAAAAGAAACCAACAGGGATTGCCTCAGTAGCGGCGAGTGAA  584
              ||||||||||||||||||||||||||||||||||||||||||| ||||||||||||||||
Sbjct  46761  GCATATCAATAAGCGGAGGAAAAGAAACCAACAGGGATTGCCTTAGTAGCGGCGAGTGAA  46702

Query  585    GCGGCAAAAGCTCAAATTTGAAATCTGGCGTCTTTG-GCGTCCGAGTTGTAATTTGAAGA  643
              ||||||||||||||||||||||||||||| |||||  | |||||||||||||||||||||
Sbjct  46701  GCGGCAAAAGCTCAAATTTGAAATCTGGC-TCTTTCAGAGTCCGAGTTGTAATTTGAAGA  46643

Query  644    AGGTATCTTTGGGCCCGGCTCTTGTCTATGTTCCTTGGAACAGGACGTCACAGAGGGTGA  703
              ||||||||||||| | |||||||||||||||| |||||||||| ||||||||||||||||
Sbjct  46642  AGGTATCTTTGGGTCTGGCTCTTGTCTATGTTTCTTGGAACAGAACGTCACAGAGGGTGA  46583

Query  704    GAATCCCGTGCGATGAGATGACCCGGGTCTGTGTAAAGTTCCTTCGACGAGTCGAGTTGT  763
              ||||||||||||||||||||| || || || |||||||||||||||| ||||||||||||
Sbjct  46582  GAATCCCGTGCGATGAGATGATCCAGGCCTATGTAAAGTTCCTTCGAAGAGTCGAGTTGT  46523

Query  764    TTGGGAATGCAGCTCTAAGTGGGTGGTAAATTCCATCTAAAGCTAAATATTGGCGAGAGA  823
              ||||||||||||||||||||||||||||||||||||||||||||||||||||||||||||
Sbjct  46522  TTGGGAATGCAGCTCTAAGTGGGTGGTAAATTCCATCTAAAGCTAAATATTGGCGAGAGA  46463

Query  824    CCGATAGCGAACAAGTACAGTGATGGAAAGATGAAAAGAACTTTGAAAAGAGAGTGAAAA  883
              ||||||||||||||||||||||||||||||||||||||||||||||||||||||||||||
Sbjct  46462  CCGATAGCGAACAAGTACAGTGATGGAAAGATGAAAAGAACTTTGAAAAGAGAGTGAAAA  46403

Query  884    AGTACGTGAAATTGTTGAAAGGGAAGGGCTTGAGATCAGACTTGGTATTTTGCATGCTGC  943
              |||||||||||||||||||||||||||||||||||||||||||||||||||| ||| | |
Sbjct  46402  AGTACGTGAAATTGTTGAAAGGGAAGGGCTTGAGATCAGACTTGGTATTTTGTATGTTAC  46343

Query  944    T-CTCTCGGGGGCGGCCGCTGCGGTTTACCGGGCCAGCATCGGTTTGGAGCGGCAGGATA  1002
              | || | ||||| |||| || | |||||||||||||||||| |||||| |||| |||| |
Sbjct  46342  TTCTTT-GGGGGTGGCCTCTACAGTTTACCGGGCCAGCATCAGTTTGG-GCGGTAGGAGA  46285

Query  1003   ATGGCGGAGGAATGTGGCACGGCTTCTGCTGTGTGTTATAGCCT-CTGACGATACTGCCA  1061
              || |||  ||||||||||||| | || | ||||||||||||||| |  | ||||||||||
Sbjct  46284  ATTGCGATGGAATGTGGCACGACCTCGGTTGTGTGTTATAGCCTTCGTA-GATACTGCCA  46226

Query  1062   GCCTAGACCGAGGACTGCGGTTTT-TACCTAGGATGTTGGCATAATGATCTTAAGTCGCC  1120
              |||||||| ||||||||||||||| |||||||||||||||||||||||||||||||||||
Sbjct  46225  GCCTAGACTGAGGACTGCGGTTTTATACCTAGGATGTTGGCATAATGATCTTAAGTCGCC  46166

Query  1121   CGTCTTGAAACACGGACCAAGGAGTCTAACGTCTATGCGAGTGTTTGGGTGTAAAACCCG  1180
              |||||||||||||||||||||||||||||||||||||||||||||||||||| |||||||
Sbjct  46165  CGTCTTGAAACACGGACCAAGGAGTCTAACGTCTATGCGAGTGTTTGGGTGTTAAACCCG  46106

Query  1181   TACGCGTAATGAAAGTGAACGAAGGTGGGGGCCCATTAGGGTGCACCATCGACCGATCCT  1240
              ||||||||||||||||||||| |||||||||||| |  ||||||||||||||||||||||
Sbjct  46105  TACGCGTAATGAAAGTGAACGTAGGTGGGGGCCCGTATGGGTGCACCATCGACCGATCCT  46046

Query  1241   GATGTGTTCGGATGGATTTGAGTAAGAGCATAGCTGTTGGGACCCGAAAGATGGTGAACT  1300
              ||||| ||||||||||||||||||||||||||||||||||||||||||||||||||||||
Sbjct  46045  GATGTCTTCGGATGGATTTGAGTAAGAGCATAGCTGTTGGGACCCGAAAGATGGTGAACT  45986

Query  1301   ATGCCTGAATAGGGTGAAGCCAGAGGAAACTCTGGTGGAGGCTCGTAGCGGTTCTGACGT  1360
              ||||||||||||||||||||||||||||||||||||||||||||||||||||||||||||
Sbjct  45985  ATGCCTGAATAGGGTGAAGCCAGAGGAAACTCTGGTGGAGGCTCGTAGCGGTTCTGACGT  45926

Query  1361   GCAAATCGATCGTCGAATTTGGGTATAGGGGCGAAAGACTAATCGAACCATCTAGTAGCT  1420
              ||||||||||||||||||||||||||||||||||||||||||||||||||||||||||||
Sbjct  45925  GCAAATCGATCGTCGAATTTGGGTATAGGGGCGAAAGACTAATCGAACCATCTAGTAGCT  45866

Query  1421   GGTTCCTGC  1429
              |||||||||
Sbjct  45865  GGTTCCTGC  45857


 Score = 1916 bits (1037),  Expect = 0.0
 Identities = 1319/1449 (91%), Gaps = 43/1449 (3%)
 Strand=Plus/Minus

Query  1      CAAGGTTTCCGTAGGTGAACCTGCGGAAGGATCATTACTGATTTGCTTAATTGCACCACA  60
              ||||||||||||||||||||||||||||||||||||||||||||||||||||||||||||
Sbjct  57606  CAAGGTTTCCGTAGGTGAACCTGCGGAAGGATCATTACTGATTTGCTTAATTGCACCACA  57547

Query  61     TGTGTTTTTCT-TTGAAACAAAC-TTGCTTTGGCGG-TGG-G-CCCAGCCTGCCGCCAGA  115
              ||||||||| | ||||   |||| ||||||||||||  || |    |  || ||||||||
Sbjct  57546  TGTGTTTTTTTATTGATTAAAACTTTGCTTTGGCGGCAGGAGTAAAATTCTACCGCCAGA  57487

Query  116    GGTCTA-AACTTACAACC-AATTTTTTA-TCAACTTGTCACACCAGATT-ATTA---CT-  167
              ||| || ||| || |||| || |||||| |  ||  |||| ||  |||| ||||    | 
Sbjct  57486  GGT-TATAAC-TA-AACCAAACTTTTTATTTTAC-AGTCAAACTTGATTTATTATTTATA  57431

Query  168    AAATAGTCAAAACTTTCAACAACGGATCTCTTGGTTCTCGCATCGATGAAGAACGCAGCG  227
              ||||||||||||||||||||||||||||||||||||||||||||||||||||||||||||
Sbjct  57430  AAATAGTCAAAACTTTCAACAACGGATCTCTTGGTTCTCGCATCGATGAAGAACGCAGCG  57371

Query  228    AAATGCGATACGTAATATGAATTGCAGATATTCGTGAATCATCGAATCTTTGAACGCACA  287
              ||||||||||||||||||||||||||||||||||||||||||||||||||||||||||||
Sbjct  57370  AAATGCGATACGTAATATGAATTGCAGATATTCGTGAATCATCGAATCTTTGAACGCACA  57311

Query  288    TTGCGCCCTCTGGTATTCCGGAGGGCATGCCTGTTTGAGCGTCGTTTCTCCCTCAAACCG  347
              ||||||||| |||||||||  |||||||||||||||||||||| ||||||||||||||| 
Sbjct  57310  TTGCGCCCTTTGGTATTCCAAAGGGCATGCCTGTTTGAGCGTCATTTCTCCCTCAAACCC  57251

Query  348    CTGGGTTTGGTGTTGAGCAATACGACTTGGGTTTGCTTGAAAGACGGTA-GTGGTAAGGC  406
              |||||||||||||||||||||||| ||  |||||| |||||||| | || |||| ||  |
Sbjct  57250  CTGGGTTTGGTGTTGAGCAATACG-CTA-GGTTTGTTTGAAAGATGTTACGTGGAAA--C  57195

Query  407    GGGATCGCTTTGACAATGGCTTAGGTCTAACCAAAAACATTGCTTGCGGCGGTAACGTCC  466
                  ||  ||  | |  | ||||||| || ||||||| |  ||||||     ||  | ||
Sbjct  57194  TT--TC--TT--A-AGCGACTTAGGTTTATCCAAAAA-AC-GCTTGCTAT--TAGTGGCC  57146

Query  467    ACCACG-TATATCTTCAAACTTT-GACCTCAAATCAGGTAGGACTACCCGCTGAACTTAA  524
              || ||  ||| | || ||||||| ||||||||||||||||||||||||||||||||||||
Sbjct  57145  ACAACAATATTTTTTTAAACTTTTGACCTCAAATCAGGTAGGACTACCCGCTGAACTTAA  57086

Query  525    GCATATCAATAAGCGGAGGAAAAGAAACCAACAGGGATTGCCTCAGTAGCGGCGAGTGAA  584
              ||||||||||||||||||||||||||||||||||||||||||| ||||||||||||||||
Sbjct  57085  GCATATCAATAAGCGGAGGAAAAGAAACCAACAGGGATTGCCTTAGTAGCGGCGAGTGAA  57026

Query  585    GCGGCAAAAGCTCAAATTTGAAATCTGGCGTCTTTG-GCGTCCGAGTTGTAATTTGAAGA  643
              ||||||||||||||||||||||||||||| |||||  | |||||||||||||||||||||
Sbjct  57025  GCGGCAAAAGCTCAAATTTGAAATCTGGC-TCTTTCAGAGTCCGAGTTGTAATTTGAAGA  56967

Query  644    AGGTATCTTTGGGCCCGGCTCTTGTCTATGTTCCTTGGAACAGGACGTCACAGAGGGTGA  703
              ||||||||||||| | |||||||||||||||| |||||||||| ||||||||||||||||
Sbjct  56966  AGGTATCTTTGGGTCTGGCTCTTGTCTATGTTTCTTGGAACAGAACGTCACAGAGGGTGA  56907

Query  704    GAATCCCGTGCGATGAGATGACCCGGGTCTGTGTAAAGTTCCTTCGACGAGTCGAGTTGT  763
              ||||||||||||||||||||| || || || |||||||||||||||| ||||||||||||
Sbjct  56906  GAATCCCGTGCGATGAGATGATCCAGGCCTATGTAAAGTTCCTTCGAAGAGTCGAGTTGT  56847

Query  764    TTGGGAATGCAGCTCTAAGTGGGTGGTAAATTCCATCTAAAGCTAAATATTGGCGAGAGA  823
              ||||||||||||||||||||||||||||||||||||||||||||||||||||||||||||
Sbjct  56846  TTGGGAATGCAGCTCTAAGTGGGTGGTAAATTCCATCTAAAGCTAAATATTGGCGAGAGA  56787

Query  824    CCGATAGCGAACAAGTACAGTGATGGAAAGATGAAAAGAACTTTGAAAAGAGAGTGAAAA  883
              ||||||||||||||||||||||||||||||||||||||||||||||||||||||||||||
Sbjct  56786  CCGATAGCGAACAAGTACAGTGATGGAAAGATGAAAAGAACTTTGAAAAGAGAGTGAAAA  56727

Query  884    AGTACGTGAAATTGTTGAAAGGGAAGGGCTTGAGATCAGACTTGGTATTTTGCATGCTGC  943
              |||||||||||||||||||||||||||||||||||||||||||||||||||| ||| | |
Sbjct  56726  AGTACGTGAAATTGTTGAAAGGGAAGGGCTTGAGATCAGACTTGGTATTTTGTATGTTAC  56667

Query  944    T-CTCTCGGGGGCGGCCGCTGCGGTTTACCGGGCCAGCATCGGTTTGGAGCGGCAGGATA  1002
              | || | ||||| |||| || | |||||||||||||||||| |||||| |||| |||| |
Sbjct  56666  TTCTTT-GGGGGTGGCCTCTACAGTTTACCGGGCCAGCATCAGTTTGG-GCGGTAGGAGA  56609

Query  1003   ATGGCGGAGGAATGTGGCACGGCTTCTGCTGTGTGTTATAGCCT-CTGACGATACTGCCA  1061
              || |||  ||||||||||||| | || | ||||||||||||||| |  | ||||||||||
Sbjct  56608  ATTGCGATGGAATGTGGCACGACCTCGGTTGTGTGTTATAGCCTTCGTA-GATACTGCCA  56550

Query  1062   GCCTAGACCGAGGACTGCGGTTTT-TACCTAGGATGTTGGCATAATGATCTTAAGTCGCC  1120
              |||||||| ||||||||||||||| |||||||||||||||||||||||||||||||||||
Sbjct  56549  GCCTAGACTGAGGACTGCGGTTTTATACCTAGGATGTTGGCATAATGATCTTAAGTCGCC  56490

Query  1121   CGTCTTGAAACACGGACCAAGGAGTCTAACGTCTATGCGAGTGTTTGGGTGTAAAACCCG  1180
              |||||||||||||||||||||||||||||||||||||||||||||||||||| |||||||
Sbjct  56489  CGTCTTGAAACACGGACCAAGGAGTCTAACGTCTATGCGAGTGTTTGGGTGTTAAACCCG  56430

Query  1181   TACGCGTAATGAAAGTGAACGAAGGTGGGGGCCCATTAGGGTGCACCATCGACCGATCCT  1240
              ||||||||||||||||||||| |||||||||||| |  ||||||||||||||||||||||
Sbjct  56429  TACGCGTAATGAAAGTGAACGTAGGTGGGGGCCCGTATGGGTGCACCATCGACCGATCCT  56370

Query  1241   GATGTGTTCGGATGGATTTGAGTAAGAGCATAGCTGTTGGGACCCGAAAGATGGTGAACT  1300
              ||||| ||||||||||||||||||||||||||||||||||||||||||||||||||||||
Sbjct  56369  GATGTCTTCGGATGGATTTGAGTAAGAGCATAGCTGTTGGGACCCGAAAGATGGTGAACT  56310

Query  1301   ATGCCTGAATAGGGTGAAGCCAGAGGAAACTCTGGTGGAGGCTCGTAGCGGTTCTGACGT  1360
              ||||||||||||||||||||||||||||||||||||||||||||||||||||||||||||
Sbjct  56309  ATGCCTGAATAGGGTGAAGCCAGAGGAAACTCTGGTGGAGGCTCGTAGCGGTTCTGACGT  56250

Query  1361   GCAAATCGATCGTCGAATTTGGGTATAGGGGCGAAAGACTAATCGAACCATCTAGTAGCT  1420
              ||||||||||||||||||||||||||||||||||||||||||||||||||||||||||||
Sbjct  56249  GCAAATCGATCGTCGAATTTGGGTATAGGGGCGAAAGACTAATCGAACCATCTAGTAGCT  56190

Query  1421   GGTTCCTGC  1429
              |||||||||
Sbjct  56189  GGTTCCTGC  56181


 Score = 1916 bits (1037),  Expect = 0.0
 Identities = 1318/1448 (91%), Gaps = 42/1448 (3%)
 Strand=Plus/Minus

Query  1      CAAGGTTTCCGTAGGTGAACCTGCGGAAGGATCATTACTGATTTGCTTAATTGCACCACA  60
              ||||||||||||||||||||||||||||||||||||||||||||||||||||||||||||
Sbjct  67923  CAAGGTTTCCGTAGGTGAACCTGCGGAAGGATCATTACTGATTTGCTTAATTGCACCACA  67864

Query  61     TGTGTTTTTCTTTGAAACAAAC-TTGCTTTGGCGG-TGG-G-CCCAGCCTGCCGCCAGAG  116
              |||||||||  ||||   |||| ||||||||||||  || |    |  || |||||||||
Sbjct  67863  TGTGTTTTTTATTGATTAAAACTTTGCTTTGGCGGCAGGAGTAAAATTCTACCGCCAGAG  67804

Query  117    GTCTA-AACTTACAACC-AATTTTTTA-TCAACTTGTCACACCAGATT-ATTA---CT-A  168
              || || ||| || |||| || |||||| |  ||  |||| ||  |||| ||||    | |
Sbjct  67803  GT-TATAAC-TA-AACCAAACTTTTTATTTTAC-AGTCAAACTTGATTTATTATTTATAA  67748

Query  169    AATAGTCAAAACTTTCAACAACGGATCTCTTGGTTCTCGCATCGATGAAGAACGCAGCGA  228
              ||||||||||||||||||||||||||||||||||||||||||||||||||||||||||||
Sbjct  67747  AATAGTCAAAACTTTCAACAACGGATCTCTTGGTTCTCGCATCGATGAAGAACGCAGCGA  67688

Query  229    AATGCGATACGTAATATGAATTGCAGATATTCGTGAATCATCGAATCTTTGAACGCACAT  288
              ||||||||||||||||||||||||||||||||||||||||||||||||||||||||||||
Sbjct  67687  AATGCGATACGTAATATGAATTGCAGATATTCGTGAATCATCGAATCTTTGAACGCACAT  67628

Query  289    TGCGCCCTCTGGTATTCCGGAGGGCATGCCTGTTTGAGCGTCGTTTCTCCCTCAAACCGC  348
              |||||||| |||||||||  |||||||||||||||||||||| ||||||||||||||| |
Sbjct  67627  TGCGCCCTTTGGTATTCCAAAGGGCATGCCTGTTTGAGCGTCATTTCTCCCTCAAACCCC  67568

Query  349    TGGGTTTGGTGTTGAGCAATACGACTTGGGTTTGCTTGAAAGACGGTA-GTGGTAAGGCG  407
              ||||||||||||||||||||||| | | |||||| |||||||| | || |||| ||  | 
Sbjct  67567  TGGGTTTGGTGTTGAGCAATACG-C-TAGGTTTGTTTGAAAGATGTTACGTGG-AA-AC-  67513

Query  408    GGATCGCTTTGACAATGGCTTAGGTCTAACCAAAAACATTGCTTGCGGCGGTAACGTCCA  467
                 |  | || | |  | ||||||| || ||||||| |  ||||||     ||  | |||
Sbjct  67512  ---TTTC-TT-A-AGCGACTTAGGTTTATCCAAAAA-A-CGCTTGC--TATTAGTGGCCA  67463

Query  468    CCAC-GTATATCTTCAAACTTT-GACCTCAAATCAGGTAGGACTACCCGCTGAACTTAAG  525
              | ||  ||| | || ||||||| |||||||||||||||||||||||||||||||||||||
Sbjct  67462  CAACAATATTTTTTTAAACTTTTGACCTCAAATCAGGTAGGACTACCCGCTGAACTTAAG  67403

Query  526    CATATCAATAAGCGGAGGAAAAGAAACCAACAGGGATTGCCTCAGTAGCGGCGAGTGAAG  585
              |||||||||||||||||||||||||||||||||||||||||| |||||||||||||||||
Sbjct  67402  CATATCAATAAGCGGAGGAAAAGAAACCAACAGGGATTGCCTTAGTAGCGGCGAGTGAAG  67343

Query  586    CGGCAAAAGCTCAAATTTGAAATCTGGCGTCTTT-GGCGTCCGAGTTGTAATTTGAAGAA  644
              |||||||||||||||||||||||||||| |||||  | ||||||||||||||||||||||
Sbjct  67342  CGGCAAAAGCTCAAATTTGAAATCTGGC-TCTTTCAGAGTCCGAGTTGTAATTTGAAGAA  67284

Query  645    GGTATCTTTGGGCCCGGCTCTTGTCTATGTTCCTTGGAACAGGACGTCACAGAGGGTGAG  704
              |||||||||||| | |||||||||||||||| |||||||||| |||||||||||||||||
Sbjct  67283  GGTATCTTTGGGTCTGGCTCTTGTCTATGTTTCTTGGAACAGAACGTCACAGAGGGTGAG  67224

Query  705    AATCCCGTGCGATGAGATGACCCGGGTCTGTGTAAAGTTCCTTCGACGAGTCGAGTTGTT  764
              |||||||||||||||||||| || || || |||||||||||||||| |||||||||||||
Sbjct  67223  AATCCCGTGCGATGAGATGATCCAGGCCTATGTAAAGTTCCTTCGAAGAGTCGAGTTGTT  67164

Query  765    TGGGAATGCAGCTCTAAGTGGGTGGTAAATTCCATCTAAAGCTAAATATTGGCGAGAGAC  824
              ||||||||||||||||||||||||||||||||||||||||||||||||||||||||||||
Sbjct  67163  TGGGAATGCAGCTCTAAGTGGGTGGTAAATTCCATCTAAAGCTAAATATTGGCGAGAGAC  67104

Query  825    CGATAGCGAACAAGTACAGTGATGGAAAGATGAAAAGAACTTTGAAAAGAGAGTGAAAAA  884
              ||||||||||||||||||||||||||||||||||||||||||||||||||||||||||||
Sbjct  67103  CGATAGCGAACAAGTACAGTGATGGAAAGATGAAAAGAACTTTGAAAAGAGAGTGAAAAA  67044

Query  885    GTACGTGAAATTGTTGAAAGGGAAGGGCTTGAGATCAGACTTGGTATTTTGCATGCTGCT  944
              ||||||||||||||||||||||||||||||||||||||||||||||||||| ||| | ||
Sbjct  67043  GTACGTGAAATTGTTGAAAGGGAAGGGCTTGAGATCAGACTTGGTATTTTGTATGTTACT  66984

Query  945    -CTCTCGGGGGCGGCCGCTGCGGTTTACCGGGCCAGCATCGGTTTGGAGCGGCAGGATAA  1003
               || | ||||| |||| || | |||||||||||||||||| |||||| |||| |||| ||
Sbjct  66983  TCTTT-GGGGGTGGCCTCTACAGTTTACCGGGCCAGCATCAGTTTGG-GCGGTAGGAGAA  66926

Query  1004   TGGCGGAGGAATGTGGCACGGCTTCTGCTGTGTGTTATAGCCT-CTGACGATACTGCCAG  1062
              | |||  ||||||||||||| | || | ||||||||||||||| |  | |||||||||||
Sbjct  66925  TTGCGATGGAATGTGGCACGACCTCGGTTGTGTGTTATAGCCTTCGTA-GATACTGCCAG  66867

Query  1063   CCTAGACCGAGGACTGCGGTTTT-TACCTAGGATGTTGGCATAATGATCTTAAGTCGCCC  1121
              ||||||| ||||||||||||||| ||||||||||||||||||||||||||||||||||||
Sbjct  66866  CCTAGACTGAGGACTGCGGTTTTATACCTAGGATGTTGGCATAATGATCTTAAGTCGCCC  66807

Query  1122   GTCTTGAAACACGGACCAAGGAGTCTAACGTCTATGCGAGTGTTTGGGTGTAAAACCCGT  1181
              ||||||||||||||||||||||||||||||||||||||||||||||||||| ||||||||
Sbjct  66806  GTCTTGAAACACGGACCAAGGAGTCTAACGTCTATGCGAGTGTTTGGGTGTTAAACCCGT  66747

Query  1182   ACGCGTAATGAAAGTGAACGAAGGTGGGGGCCCATTAGGGTGCACCATCGACCGATCCTG  1241
              |||||||||||||||||||| |||||||||||| |  |||||||||||||||||||||||
Sbjct  66746  ACGCGTAATGAAAGTGAACGTAGGTGGGGGCCCGTATGGGTGCACCATCGACCGATCCTG  66687

Query  1242   ATGTGTTCGGATGGATTTGAGTAAGAGCATAGCTGTTGGGACCCGAAAGATGGTGAACTA  1301
              |||| |||||||||||||||||||||||||||||||||||||||||||||||||||||||
Sbjct  66686  ATGTCTTCGGATGGATTTGAGTAAGAGCATAGCTGTTGGGACCCGAAAGATGGTGAACTA  66627

Query  1302   TGCCTGAATAGGGTGAAGCCAGAGGAAACTCTGGTGGAGGCTCGTAGCGGTTCTGACGTG  1361
              ||||||||||||||||||||||||||||||||||||||||||||||||||||||||||||
Sbjct  66626  TGCCTGAATAGGGTGAAGCCAGAGGAAACTCTGGTGGAGGCTCGTAGCGGTTCTGACGTG  66567

Query  1362   CAAATCGATCGTCGAATTTGGGTATAGGGGCGAAAGACTAATCGAACCATCTAGTAGCTG  1421
              ||||||||||||||||||||||||||||||||||||||||||||||||||||||||||||
Sbjct  66566  CAAATCGATCGTCGAATTTGGGTATAGGGGCGAAAGACTAATCGAACCATCTAGTAGCTG  66507

Query  1422   GTTCCTGC  1429
              ||||||||
Sbjct  66506  GTTCCTGC  66499


 Score = 1916 bits (1037),  Expect = 0.0
 Identities = 1318/1448 (91%), Gaps = 42/1448 (3%)
 Strand=Plus/Minus

Query  1      CAAGGTTTCCGTAGGTGAACCTGCGGAAGGATCATTACTGATTTGCTTAATTGCACCACA  60
              ||||||||||||||||||||||||||||||||||||||||||||||||||||||||||||
Sbjct  78234  CAAGGTTTCCGTAGGTGAACCTGCGGAAGGATCATTACTGATTTGCTTAATTGCACCACA  78175

Query  61     TGTGTTTTTCTTTGAAACAAAC-TTGCTTTGGCGG-TGG-G-CCCAGCCTGCCGCCAGAG  116
              |||||||||  ||||   |||| ||||||||||||  || |    |  || |||||||||
Sbjct  78174  TGTGTTTTTTATTGATTAAAACTTTGCTTTGGCGGCAGGAGTAAAATTCTACCGCCAGAG  78115

Query  117    GTCTA-AACTTACAACC-AATTTTTTA-TCAACTTGTCACACCAGATT-ATTA---CT-A  168
              || || ||| || |||| || |||||| |  ||  |||| ||  |||| ||||    | |
Sbjct  78114  GT-TATAAC-TA-AACCAAACTTTTTATTTTAC-AGTCAAACTTGATTTATTATTTATAA  78059

Query  169    AATAGTCAAAACTTTCAACAACGGATCTCTTGGTTCTCGCATCGATGAAGAACGCAGCGA  228
              ||||||||||||||||||||||||||||||||||||||||||||||||||||||||||||
Sbjct  78058  AATAGTCAAAACTTTCAACAACGGATCTCTTGGTTCTCGCATCGATGAAGAACGCAGCGA  77999

Query  229    AATGCGATACGTAATATGAATTGCAGATATTCGTGAATCATCGAATCTTTGAACGCACAT  288
              ||||||||||||||||||||||||||||||||||||||||||||||||||||||||||||
Sbjct  77998  AATGCGATACGTAATATGAATTGCAGATATTCGTGAATCATCGAATCTTTGAACGCACAT  77939

Query  289    TGCGCCCTCTGGTATTCCGGAGGGCATGCCTGTTTGAGCGTCGTTTCTCCCTCAAACCGC  348
              |||||||| |||||||||  |||||||||||||||||||||| ||||||||||||||| |
Sbjct  77938  TGCGCCCTTTGGTATTCCAAAGGGCATGCCTGTTTGAGCGTCATTTCTCCCTCAAACCCC  77879

Query  349    TGGGTTTGGTGTTGAGCAATACGACTTGGGTTTGCTTGAAAGACGGTA-GTGGTAAGGCG  407
              ||||||||||||||||||||||| | | |||||| |||||||| | || |||| ||  | 
Sbjct  77878  TGGGTTTGGTGTTGAGCAATACG-C-TAGGTTTGTTTGAAAGATGTTACGTGG-AA-AC-  77824

Query  408    GGATCGCTTTGACAATGGCTTAGGTCTAACCAAAAACATTGCTTGCGGCGGTAACGTCCA  467
                 |  | || | |  | ||||||| || ||||||| |  ||||||     ||  | |||
Sbjct  77823  ---TTTC-TT-A-AGCGACTTAGGTTTATCCAAAAA-A-CGCTTGC--TATTAGTGGCCA  77774

Query  468    CCAC-GTATATCTTCAAACTTT-GACCTCAAATCAGGTAGGACTACCCGCTGAACTTAAG  525
              | ||  ||| | || ||||||| |||||||||||||||||||||||||||||||||||||
Sbjct  77773  CAACAATATTTTTTTAAACTTTTGACCTCAAATCAGGTAGGACTACCCGCTGAACTTAAG  77714

Query  526    CATATCAATAAGCGGAGGAAAAGAAACCAACAGGGATTGCCTCAGTAGCGGCGAGTGAAG  585
              |||||||||||||||||||||||||||||||||||||||||| |||||||||||||||||
Sbjct  77713  CATATCAATAAGCGGAGGAAAAGAAACCAACAGGGATTGCCTTAGTAGCGGCGAGTGAAG  77654

Query  586    CGGCAAAAGCTCAAATTTGAAATCTGGCGTCTTT-GGCGTCCGAGTTGTAATTTGAAGAA  644
              |||||||||||||||||||||||||||| |||||  | ||||||||||||||||||||||
Sbjct  77653  CGGCAAAAGCTCAAATTTGAAATCTGGC-TCTTTCAGAGTCCGAGTTGTAATTTGAAGAA  77595

Query  645    GGTATCTTTGGGCCCGGCTCTTGTCTATGTTCCTTGGAACAGGACGTCACAGAGGGTGAG  704
              |||||||||||| | |||||||||||||||| |||||||||| |||||||||||||||||
Sbjct  77594  GGTATCTTTGGGTCTGGCTCTTGTCTATGTTTCTTGGAACAGAACGTCACAGAGGGTGAG  77535

Query  705    AATCCCGTGCGATGAGATGACCCGGGTCTGTGTAAAGTTCCTTCGACGAGTCGAGTTGTT  764
              |||||||||||||||||||| || || || |||||||||||||||| |||||||||||||
Sbjct  77534  AATCCCGTGCGATGAGATGATCCAGGCCTATGTAAAGTTCCTTCGAAGAGTCGAGTTGTT  77475

Query  765    TGGGAATGCAGCTCTAAGTGGGTGGTAAATTCCATCTAAAGCTAAATATTGGCGAGAGAC  824
              ||||||||||||||||||||||||||||||||||||||||||||||||||||||||||||
Sbjct  77474  TGGGAATGCAGCTCTAAGTGGGTGGTAAATTCCATCTAAAGCTAAATATTGGCGAGAGAC  77415

Query  825    CGATAGCGAACAAGTACAGTGATGGAAAGATGAAAAGAACTTTGAAAAGAGAGTGAAAAA  884
              ||||||||||||||||||||||||||||||||||||||||||||||||||||||||||||
Sbjct  77414  CGATAGCGAACAAGTACAGTGATGGAAAGATGAAAAGAACTTTGAAAAGAGAGTGAAAAA  77355

Query  885    GTACGTGAAATTGTTGAAAGGGAAGGGCTTGAGATCAGACTTGGTATTTTGCATGCTGCT  944
              ||||||||||||||||||||||||||||||||||||||||||||||||||| ||| | ||
Sbjct  77354  GTACGTGAAATTGTTGAAAGGGAAGGGCTTGAGATCAGACTTGGTATTTTGTATGTTACT  77295

Query  945    -CTCTCGGGGGCGGCCGCTGCGGTTTACCGGGCCAGCATCGGTTTGGAGCGGCAGGATAA  1003
               || | ||||| |||| || | |||||||||||||||||| |||||| |||| |||| ||
Sbjct  77294  TCTTT-GGGGGTGGCCTCTACAGTTTACCGGGCCAGCATCAGTTTGG-GCGGTAGGAGAA  77237

Query  1004   TGGCGGAGGAATGTGGCACGGCTTCTGCTGTGTGTTATAGCCT-CTGACGATACTGCCAG  1062
              | |||  ||||||||||||| | || | ||||||||||||||| |  | |||||||||||
Sbjct  77236  TTGCGATGGAATGTGGCACGACCTCGGTTGTGTGTTATAGCCTTCGTA-GATACTGCCAG  77178

Query  1063   CCTAGACCGAGGACTGCGGTTTT-TACCTAGGATGTTGGCATAATGATCTTAAGTCGCCC  1121
              ||||||| ||||||||||||||| ||||||||||||||||||||||||||||||||||||
Sbjct  77177  CCTAGACTGAGGACTGCGGTTTTATACCTAGGATGTTGGCATAATGATCTTAAGTCGCCC  77118

Query  1122   GTCTTGAAACACGGACCAAGGAGTCTAACGTCTATGCGAGTGTTTGGGTGTAAAACCCGT  1181
              ||||||||||||||||||||||||||||||||||||||||||||||||||| ||||||||
Sbjct  77117  GTCTTGAAACACGGACCAAGGAGTCTAACGTCTATGCGAGTGTTTGGGTGTTAAACCCGT  77058

Query  1182   ACGCGTAATGAAAGTGAACGAAGGTGGGGGCCCATTAGGGTGCACCATCGACCGATCCTG  1241
              |||||||||||||||||||| |||||||||||| |  |||||||||||||||||||||||
Sbjct  77057  ACGCGTAATGAAAGTGAACGTAGGTGGGGGCCCGTATGGGTGCACCATCGACCGATCCTG  76998

Query  1242   ATGTGTTCGGATGGATTTGAGTAAGAGCATAGCTGTTGGGACCCGAAAGATGGTGAACTA  1301
              |||| |||||||||||||||||||||||||||||||||||||||||||||||||||||||
Sbjct  76997  ATGTCTTCGGATGGATTTGAGTAAGAGCATAGCTGTTGGGACCCGAAAGATGGTGAACTA  76938

Query  1302   TGCCTGAATAGGGTGAAGCCAGAGGAAACTCTGGTGGAGGCTCGTAGCGGTTCTGACGTG  1361
              ||||||||||||||||||||||||||||||||||||||||||||||||||||||||||||
Sbjct  76937  TGCCTGAATAGGGTGAAGCCAGAGGAAACTCTGGTGGAGGCTCGTAGCGGTTCTGACGTG  76878

Query  1362   CAAATCGATCGTCGAATTTGGGTATAGGGGCGAAAGACTAATCGAACCATCTAGTAGCTG  1421
              ||||||||||||||||||||||||||||||||||||||||||||||||||||||||||||
Sbjct  76877  CAAATCGATCGTCGAATTTGGGTATAGGGGCGAAAGACTAATCGAACCATCTAGTAGCTG  76818

Query  1422   GTTCCTGC  1429
              ||||||||
Sbjct  76817  GTTCCTGC  76810


 Score = 1916 bits (1037),  Expect = 0.0
 Identities = 1318/1448 (91%), Gaps = 42/1448 (3%)
 Strand=Plus/Minus

Query  1      CAAGGTTTCCGTAGGTGAACCTGCGGAAGGATCATTACTGATTTGCTTAATTGCACCACA  60
              ||||||||||||||||||||||||||||||||||||||||||||||||||||||||||||
Sbjct  88553  CAAGGTTTCCGTAGGTGAACCTGCGGAAGGATCATTACTGATTTGCTTAATTGCACCACA  88494

Query  61     TGTGTTTTTCTTTGAAACAAAC-TTGCTTTGGCGG-TGG-G-CCCAGCCTGCCGCCAGAG  116
              |||||||||  ||||   |||| ||||||||||||  || |    |  || |||||||||
Sbjct  88493  TGTGTTTTTTATTGATTAAAACTTTGCTTTGGCGGCAGGAGTAAAATTCTACCGCCAGAG  88434

Query  117    GTCTA-AACTTACAACC-AATTTTTTA-TCAACTTGTCACACCAGATT-ATTA---CT-A  168
              || || ||| || |||| || |||||| |  ||  |||| ||  |||| ||||    | |
Sbjct  88433  GT-TATAAC-TA-AACCAAACTTTTTATTTTAC-AGTCAAACTTGATTTATTATTTATAA  88378

Query  169    AATAGTCAAAACTTTCAACAACGGATCTCTTGGTTCTCGCATCGATGAAGAACGCAGCGA  228
              ||||||||||||||||||||||||||||||||||||||||||||||||||||||||||||
Sbjct  88377  AATAGTCAAAACTTTCAACAACGGATCTCTTGGTTCTCGCATCGATGAAGAACGCAGCGA  88318

Query  229    AATGCGATACGTAATATGAATTGCAGATATTCGTGAATCATCGAATCTTTGAACGCACAT  288
              ||||||||||||||||||||||||||||||||||||||||||||||||||||||||||||
Sbjct  88317  AATGCGATACGTAATATGAATTGCAGATATTCGTGAATCATCGAATCTTTGAACGCACAT  88258

Query  289    TGCGCCCTCTGGTATTCCGGAGGGCATGCCTGTTTGAGCGTCGTTTCTCCCTCAAACCGC  348
              |||||||| |||||||||  |||||||||||||||||||||| ||||||||||||||| |
Sbjct  88257  TGCGCCCTTTGGTATTCCAAAGGGCATGCCTGTTTGAGCGTCATTTCTCCCTCAAACCCC  88198

Query  349    TGGGTTTGGTGTTGAGCAATACGACTTGGGTTTGCTTGAAAGACGGTA-GTGGTAAGGCG  407
              ||||||||||||||||||||||| | | |||||| |||||||| | || |||| ||  | 
Sbjct  88197  TGGGTTTGGTGTTGAGCAATACG-C-TAGGTTTGTTTGAAAGATGTTACGTGG-AA-AC-  88143

Query  408    GGATCGCTTTGACAATGGCTTAGGTCTAACCAAAAACATTGCTTGCGGCGGTAACGTCCA  467
                 |  | || | |  | ||||||| || ||||||| |  ||||||     ||  | |||
Sbjct  88142  ---TTTC-TT-A-AGCGACTTAGGTTTATCCAAAAA-A-CGCTTGC--TATTAGTGGCCA  88093

Query  468    CCAC-GTATATCTTCAAACTTT-GACCTCAAATCAGGTAGGACTACCCGCTGAACTTAAG  525
              | ||  ||| | || ||||||| |||||||||||||||||||||||||||||||||||||
Sbjct  88092  CAACAATATTTTTTTAAACTTTTGACCTCAAATCAGGTAGGACTACCCGCTGAACTTAAG  88033

Query  526    CATATCAATAAGCGGAGGAAAAGAAACCAACAGGGATTGCCTCAGTAGCGGCGAGTGAAG  585
              |||||||||||||||||||||||||||||||||||||||||| |||||||||||||||||
Sbjct  88032  CATATCAATAAGCGGAGGAAAAGAAACCAACAGGGATTGCCTTAGTAGCGGCGAGTGAAG  87973

Query  586    CGGCAAAAGCTCAAATTTGAAATCTGGCGTCTTT-GGCGTCCGAGTTGTAATTTGAAGAA  644
              |||||||||||||||||||||||||||| |||||  | ||||||||||||||||||||||
Sbjct  87972  CGGCAAAAGCTCAAATTTGAAATCTGGC-TCTTTCAGAGTCCGAGTTGTAATTTGAAGAA  87914

Query  645    GGTATCTTTGGGCCCGGCTCTTGTCTATGTTCCTTGGAACAGGACGTCACAGAGGGTGAG  704
              |||||||||||| | |||||||||||||||| |||||||||| |||||||||||||||||
Sbjct  87913  GGTATCTTTGGGTCTGGCTCTTGTCTATGTTTCTTGGAACAGAACGTCACAGAGGGTGAG  87854

Query  705    AATCCCGTGCGATGAGATGACCCGGGTCTGTGTAAAGTTCCTTCGACGAGTCGAGTTGTT  764
              |||||||||||||||||||| || || || |||||||||||||||| |||||||||||||
Sbjct  87853  AATCCCGTGCGATGAGATGATCCAGGCCTATGTAAAGTTCCTTCGAAGAGTCGAGTTGTT  87794

Query  765    TGGGAATGCAGCTCTAAGTGGGTGGTAAATTCCATCTAAAGCTAAATATTGGCGAGAGAC  824
              ||||||||||||||||||||||||||||||||||||||||||||||||||||||||||||
Sbjct  87793  TGGGAATGCAGCTCTAAGTGGGTGGTAAATTCCATCTAAAGCTAAATATTGGCGAGAGAC  87734

Query  825    CGATAGCGAACAAGTACAGTGATGGAAAGATGAAAAGAACTTTGAAAAGAGAGTGAAAAA  884
              ||||||||||||||||||||||||||||||||||||||||||||||||||||||||||||
Sbjct  87733  CGATAGCGAACAAGTACAGTGATGGAAAGATGAAAAGAACTTTGAAAAGAGAGTGAAAAA  87674

Query  885    GTACGTGAAATTGTTGAAAGGGAAGGGCTTGAGATCAGACTTGGTATTTTGCATGCTGCT  944
              ||||||||||||||||||||||||||||||||||||||||||||||||||| ||| | ||
Sbjct  87673  GTACGTGAAATTGTTGAAAGGGAAGGGCTTGAGATCAGACTTGGTATTTTGTATGTTACT  87614

Query  945    -CTCTCGGGGGCGGCCGCTGCGGTTTACCGGGCCAGCATCGGTTTGGAGCGGCAGGATAA  1003
               || | ||||| |||| || | |||||||||||||||||| |||||| |||| |||| ||
Sbjct  87613  TCTTT-GGGGGTGGCCTCTACAGTTTACCGGGCCAGCATCAGTTTGG-GCGGTAGGAGAA  87556

Query  1004   TGGCGGAGGAATGTGGCACGGCTTCTGCTGTGTGTTATAGCCT-CTGACGATACTGCCAG  1062
              | |||  ||||||||||||| | || | ||||||||||||||| |  | |||||||||||
Sbjct  87555  TTGCGATGGAATGTGGCACGACCTCGGTTGTGTGTTATAGCCTTCGTA-GATACTGCCAG  87497

Query  1063   CCTAGACCGAGGACTGCGGTTTT-TACCTAGGATGTTGGCATAATGATCTTAAGTCGCCC  1121
              ||||||| ||||||||||||||| ||||||||||||||||||||||||||||||||||||
Sbjct  87496  CCTAGACTGAGGACTGCGGTTTTATACCTAGGATGTTGGCATAATGATCTTAAGTCGCCC  87437

Query  1122   GTCTTGAAACACGGACCAAGGAGTCTAACGTCTATGCGAGTGTTTGGGTGTAAAACCCGT  1181
              ||||||||||||||||||||||||||||||||||||||||||||||||||| ||||||||
Sbjct  87436  GTCTTGAAACACGGACCAAGGAGTCTAACGTCTATGCGAGTGTTTGGGTGTTAAACCCGT  87377

Query  1182   ACGCGTAATGAAAGTGAACGAAGGTGGGGGCCCATTAGGGTGCACCATCGACCGATCCTG  1241
              |||||||||||||||||||| |||||||||||| |  |||||||||||||||||||||||
Sbjct  87376  ACGCGTAATGAAAGTGAACGTAGGTGGGGGCCCGTATGGGTGCACCATCGACCGATCCTG  87317

Query  1242   ATGTGTTCGGATGGATTTGAGTAAGAGCATAGCTGTTGGGACCCGAAAGATGGTGAACTA  1301
              |||| |||||||||||||||||||||||||||||||||||||||||||||||||||||||
Sbjct  87316  ATGTCTTCGGATGGATTTGAGTAAGAGCATAGCTGTTGGGACCCGAAAGATGGTGAACTA  87257

Query  1302   TGCCTGAATAGGGTGAAGCCAGAGGAAACTCTGGTGGAGGCTCGTAGCGGTTCTGACGTG  1361
              ||||||||||||||||||||||||||||||||||||||||||||||||||||||||||||
Sbjct  87256  TGCCTGAATAGGGTGAAGCCAGAGGAAACTCTGGTGGAGGCTCGTAGCGGTTCTGACGTG  87197

Query  1362   CAAATCGATCGTCGAATTTGGGTATAGGGGCGAAAGACTAATCGAACCATCTAGTAGCTG  1421
              ||||||||||||||||||||||||||||||||||||||||||||||||||||||||||||
Sbjct  87196  CAAATCGATCGTCGAATTTGGGTATAGGGGCGAAAGACTAATCGAACCATCTAGTAGCTG  87137

Query  1422   GTTCCTGC  1429
              ||||||||
Sbjct  87136  GTTCCTGC  87129


 Score = 1916 bits (1037),  Expect = 0.0
 Identities = 1319/1449 (91%), Gaps = 43/1449 (3%)
 Strand=Plus/Minus

Query  1       CAAGGTTTCCGTAGGTGAACCTGCGGAAGGATCATTACTGATTTGCTTAATTGCACCACA  60
               ||||||||||||||||||||||||||||||||||||||||||||||||||||||||||||
Sbjct  109206  CAAGGTTTCCGTAGGTGAACCTGCGGAAGGATCATTACTGATTTGCTTAATTGCACCACA  109147

Query  61      TGTGTTTTTCT-TTGAAACAAAC-TTGCTTTGGCGG-TGG-G-CCCAGCCTGCCGCCAGA  115
               ||||||||| | ||||   |||| ||||||||||||  || |    |  || ||||||||
Sbjct  109146  TGTGTTTTTTTATTGATTAAAACTTTGCTTTGGCGGCAGGAGTAAAATTCTACCGCCAGA  109087

Query  116     GGTCTA-AACTTACAACC-AATTTTTTA-TCAACTTGTCACACCAGATT-ATTA---CT-  167
               ||| || ||| || |||| || |||||| |  ||  |||| ||  |||| ||||    | 
Sbjct  109086  GGT-TATAAC-TA-AACCAAACTTTTTATTTTAC-AGTCAAACTTGATTTATTATTTATA  109031

Query  168     AAATAGTCAAAACTTTCAACAACGGATCTCTTGGTTCTCGCATCGATGAAGAACGCAGCG  227
               ||||||||||||||||||||||||||||||||||||||||||||||||||||||||||||
Sbjct  109030  AAATAGTCAAAACTTTCAACAACGGATCTCTTGGTTCTCGCATCGATGAAGAACGCAGCG  108971

Query  228     AAATGCGATACGTAATATGAATTGCAGATATTCGTGAATCATCGAATCTTTGAACGCACA  287
               ||||||||||||||||||||||||||||||||||||||||||||||||||||||||||||
Sbjct  108970  AAATGCGATACGTAATATGAATTGCAGATATTCGTGAATCATCGAATCTTTGAACGCACA  108911

Query  288     TTGCGCCCTCTGGTATTCCGGAGGGCATGCCTGTTTGAGCGTCGTTTCTCCCTCAAACCG  347
               ||||||||| |||||||||  |||||||||||||||||||||| ||||||||||||||| 
Sbjct  108910  TTGCGCCCTTTGGTATTCCAAAGGGCATGCCTGTTTGAGCGTCATTTCTCCCTCAAACCC  108851

Query  348     CTGGGTTTGGTGTTGAGCAATACGACTTGGGTTTGCTTGAAAGACGGTA-GTGGTAAGGC  406
               |||||||||||||||||||||||| ||  |||||| |||||||| | || |||| ||  |
Sbjct  108850  CTGGGTTTGGTGTTGAGCAATACG-CTA-GGTTTGTTTGAAAGATGTTACGTGGAAA--C  108795

Query  407     GGGATCGCTTTGACAATGGCTTAGGTCTAACCAAAAACATTGCTTGCGGCGGTAACGTCC  466
                   ||  ||  | |  | ||||||| || ||||||| |  ||||||     ||  | ||
Sbjct  108794  TT--TC--TT--A-AGCGACTTAGGTTTATCCAAAAA-AC-GCTTGCTAT--TAGTGGCC  108746

Query  467     ACCACG-TATATCTTCAAACTTT-GACCTCAAATCAGGTAGGACTACCCGCTGAACTTAA  524
               || ||  ||| | || ||||||| ||||||||||||||||||||||||||||||||||||
Sbjct  108745  ACAACAATATTTTTTTAAACTTTTGACCTCAAATCAGGTAGGACTACCCGCTGAACTTAA  108686

Query  525     GCATATCAATAAGCGGAGGAAAAGAAACCAACAGGGATTGCCTCAGTAGCGGCGAGTGAA  584
               ||||||||||||||||||||||||||||||||||||||||||| ||||||||||||||||
Sbjct  108685  GCATATCAATAAGCGGAGGAAAAGAAACCAACAGGGATTGCCTTAGTAGCGGCGAGTGAA  108626

Query  585     GCGGCAAAAGCTCAAATTTGAAATCTGGCGTCTTTG-GCGTCCGAGTTGTAATTTGAAGA  643
               ||||||||||||||||||||||||||||| |||||  | |||||||||||||||||||||
Sbjct  108625  GCGGCAAAAGCTCAAATTTGAAATCTGGC-TCTTTCAGAGTCCGAGTTGTAATTTGAAGA  108567

Query  644     AGGTATCTTTGGGCCCGGCTCTTGTCTATGTTCCTTGGAACAGGACGTCACAGAGGGTGA  703
               ||||||||||||| | |||||||||||||||| |||||||||| ||||||||||||||||
Sbjct  108566  AGGTATCTTTGGGTCTGGCTCTTGTCTATGTTTCTTGGAACAGAACGTCACAGAGGGTGA  108507

Query  704     GAATCCCGTGCGATGAGATGACCCGGGTCTGTGTAAAGTTCCTTCGACGAGTCGAGTTGT  763
               ||||||||||||||||||||| || || || |||||||||||||||| ||||||||||||
Sbjct  108506  GAATCCCGTGCGATGAGATGATCCAGGCCTATGTAAAGTTCCTTCGAAGAGTCGAGTTGT  108447

Query  764     TTGGGAATGCAGCTCTAAGTGGGTGGTAAATTCCATCTAAAGCTAAATATTGGCGAGAGA  823
               ||||||||||||||||||||||||||||||||||||||||||||||||||||||||||||
Sbjct  108446  TTGGGAATGCAGCTCTAAGTGGGTGGTAAATTCCATCTAAAGCTAAATATTGGCGAGAGA  108387

Query  824     CCGATAGCGAACAAGTACAGTGATGGAAAGATGAAAAGAACTTTGAAAAGAGAGTGAAAA  883
               ||||||||||||||||||||||||||||||||||||||||||||||||||||||||||||
Sbjct  108386  CCGATAGCGAACAAGTACAGTGATGGAAAGATGAAAAGAACTTTGAAAAGAGAGTGAAAA  108327

Query  884     AGTACGTGAAATTGTTGAAAGGGAAGGGCTTGAGATCAGACTTGGTATTTTGCATGCTGC  943
               |||||||||||||||||||||||||||||||||||||||||||||||||||| ||| | |
Sbjct  108326  AGTACGTGAAATTGTTGAAAGGGAAGGGCTTGAGATCAGACTTGGTATTTTGTATGTTAC  108267

Query  944     T-CTCTCGGGGGCGGCCGCTGCGGTTTACCGGGCCAGCATCGGTTTGGAGCGGCAGGATA  1002
               | || | ||||| |||| || | |||||||||||||||||| |||||| |||| |||| |
Sbjct  108266  TTCTTT-GGGGGTGGCCTCTACAGTTTACCGGGCCAGCATCAGTTTGG-GCGGTAGGAGA  108209

Query  1003    ATGGCGGAGGAATGTGGCACGGCTTCTGCTGTGTGTTATAGCCT-CTGACGATACTGCCA  1061
               || |||  ||||||||||||| | || | ||||||||||||||| |  | ||||||||||
Sbjct  108208  ATTGCGATGGAATGTGGCACGACCTCGGTTGTGTGTTATAGCCTTCGTA-GATACTGCCA  108150

Query  1062    GCCTAGACCGAGGACTGCGGTTTT-TACCTAGGATGTTGGCATAATGATCTTAAGTCGCC  1120
               |||||||| ||||||||||||||| |||||||||||||||||||||||||||||||||||
Sbjct  108149  GCCTAGACTGAGGACTGCGGTTTTATACCTAGGATGTTGGCATAATGATCTTAAGTCGCC  108090

Query  1121    CGTCTTGAAACACGGACCAAGGAGTCTAACGTCTATGCGAGTGTTTGGGTGTAAAACCCG  1180
               |||||||||||||||||||||||||||||||||||||||||||||||||||| |||||||
Sbjct  108089  CGTCTTGAAACACGGACCAAGGAGTCTAACGTCTATGCGAGTGTTTGGGTGTTAAACCCG  108030

Query  1181    TACGCGTAATGAAAGTGAACGAAGGTGGGGGCCCATTAGGGTGCACCATCGACCGATCCT  1240
               ||||||||||||||||||||| |||||||||||| |  ||||||||||||||||||||||
Sbjct  108029  TACGCGTAATGAAAGTGAACGTAGGTGGGGGCCCGTATGGGTGCACCATCGACCGATCCT  107970

Query  1241    GATGTGTTCGGATGGATTTGAGTAAGAGCATAGCTGTTGGGACCCGAAAGATGGTGAACT  1300
               ||||| ||||||||||||||||||||||||||||||||||||||||||||||||||||||
Sbjct  107969  GATGTCTTCGGATGGATTTGAGTAAGAGCATAGCTGTTGGGACCCGAAAGATGGTGAACT  107910

Query  1301    ATGCCTGAATAGGGTGAAGCCAGAGGAAACTCTGGTGGAGGCTCGTAGCGGTTCTGACGT  1360
               ||||||||||||||||||||||||||||||||||||||||||||||||||||||||||||
Sbjct  107909  ATGCCTGAATAGGGTGAAGCCAGAGGAAACTCTGGTGGAGGCTCGTAGCGGTTCTGACGT  107850

Query  1361    GCAAATCGATCGTCGAATTTGGGTATAGGGGCGAAAGACTAATCGAACCATCTAGTAGCT  1420
               ||||||||||||||||||||||||||||||||||||||||||||||||||||||||||||
Sbjct  107849  GCAAATCGATCGTCGAATTTGGGTATAGGGGCGAAAGACTAATCGAACCATCTAGTAGCT  107790

Query  1421    GGTTCCTGC  1429
               |||||||||
Sbjct  107789  GGTTCCTGC  107781


 Score = 1903 bits (1030),  Expect = 0.0
 Identities = 1319/1452 (91%), Gaps = 46/1452 (3%)
 Strand=Plus/Minus

Query  1      CAAGGTTTCCGTAGGTGAACCTGCGGAAGGATCATTACTGATTTGCTTAATTGCACCACA  60
              ||||||||||||||||||||||||||||||||||||||||||||||||||||||||||||
Sbjct  98875  CAAGGTTTCCGTAGGTGAACCTGCGGAAGGATCATTACTGATTTGCTTAATTGCACCACA  98816

Query  61     TGTGTTTTT---CT-TTGAAACAAAC-TTGCTTTGGCGG-TGG-G-CCCAGCCTGCCGCC  112
              |||||||||    | ||||   |||| ||||||||||||  || |    |  || |||||
Sbjct  98815  TGTGTTTTTTTTTTATTGATTAAAACTTTGCTTTGGCGGCAGGAGTAAAATTCTACCGCC  98756

Query  113    AGAGGTCTA-AACTTACAACC-AATTTTTTA-TCAACTTGTCACACCAGATT-ATTA---  165
              |||||| || ||| || |||| || |||||| |  ||  |||| ||  |||| ||||   
Sbjct  98755  AGAGGT-TATAAC-TA-AACCAAACTTTTTATTTTAC-AGTCAAACTTGATTTATTATTT  98700

Query  166    CT-AAATAGTCAAAACTTTCAACAACGGATCTCTTGGTTCTCGCATCGATGAAGAACGCA  224
               | |||||||||||||||||||||||||||||||||||||||||||||||||||||||||
Sbjct  98699  ATAAAATAGTCAAAACTTTCAACAACGGATCTCTTGGTTCTCGCATCGATGAAGAACGCA  98640

Query  225    GCGAAATGCGATACGTAATATGAATTGCAGATATTCGTGAATCATCGAATCTTTGAACGC  284
              ||||||||||||||||||||||||||||||||||||||||||||||||||||||||||||
Sbjct  98639  GCGAAATGCGATACGTAATATGAATTGCAGATATTCGTGAATCATCGAATCTTTGAACGC  98580

Query  285    ACATTGCGCCCTCTGGTATTCCGGAGGGCATGCCTGTTTGAGCGTCGTTTCTCCCTCAAA  344
              |||||||||||| |||||||||  |||||||||||||||||||||| |||||||||||||
Sbjct  98579  ACATTGCGCCCTTTGGTATTCCAAAGGGCATGCCTGTTTGAGCGTCATTTCTCCCTCAAA  98520

Query  345    CCGCTGGGTTTGGTGTTGAGCAATACGACTTGGGTTTGCTTGAAAGACGGTA-GTGGTAA  403
              || |||||||||||||||||||||||| | | |||||| |||||||| | || |||| ||
Sbjct  98519  CCCCTGGGTTTGGTGTTGAGCAATACG-C-TAGGTTTGTTTGAAAGATGTTACGTGG-AA  98463

Query  404    GGCGGGATCGCTTTGACAATGGCTTAGGTCTAACCAAAAACATTGCTTGCGGCGGTAACG  463
                |    |  | || | |  | ||||||| || ||||||| |  ||||||     ||  |
Sbjct  98462  -AC----TTTC-TT-A-AGCGACTTAGGTTTATCCAAAAA-A-CGCTTGC--TATTAGTG  98415

Query  464    TCCACCAC-GTATATCTTCAAACTTT-GACCTCAAATCAGGTAGGACTACCCGCTGAACT  521
               |||| ||  ||| | || ||||||| |||||||||||||||||||||||||||||||||
Sbjct  98414  GCCACAACAATATTTTTTTAAACTTTTGACCTCAAATCAGGTAGGACTACCCGCTGAACT  98355

Query  522    TAAGCATATCAATAAGCGGAGGAAAAGAAACCAACAGGGATTGCCTCAGTAGCGGCGAGT  581
              |||||||||||||||||||||||||||||||||||||||||||||| |||||||||||||
Sbjct  98354  TAAGCATATCAATAAGCGGAGGAAAAGAAACCAACAGGGATTGCCTTAGTAGCGGCGAGT  98295

Query  582    GAAGCGGCAAAAGCTCAAATTTGAAATCTGGCGTCTTT-GGCGTCCGAGTTGTAATTTGA  640
              |||||||||||||||||||||||||||||||| |||||  | ||||||||||||||||||
Sbjct  98294  GAAGCGGCAAAAGCTCAAATTTGAAATCTGGC-TCTTTCAGAGTCCGAGTTGTAATTTGA  98236

Query  641    AGAAGGTATCTTTGGGCCCGGCTCTTGTCTATGTTCCTTGGAACAGGACGTCACAGAGGG  700
              |||||||||||||||| | |||||||||||||||| |||||||||| |||||||||||||
Sbjct  98235  AGAAGGTATCTTTGGGTCTGGCTCTTGTCTATGTTTCTTGGAACAGAACGTCACAGAGGG  98176

Query  701    TGAGAATCCCGTGCGATGAGATGACCCGGGTCTGTGTAAAGTTCCTTCGACGAGTCGAGT  760
              |||||||||||||||||||||||| || || || |||||||||||||||| |||||||||
Sbjct  98175  TGAGAATCCCGTGCGATGAGATGATCCAGGCCTATGTAAAGTTCCTTCGAAGAGTCGAGT  98116

Query  761    TGTTTGGGAATGCAGCTCTAAGTGGGTGGTAAATTCCATCTAAAGCTAAATATTGGCGAG  820
              ||||||||||||||||||||||||||||||||||||||||||||||||||||||||||||
Sbjct  98115  TGTTTGGGAATGCAGCTCTAAGTGGGTGGTAAATTCCATCTAAAGCTAAATATTGGCGAG  98056

Query  821    AGACCGATAGCGAACAAGTACAGTGATGGAAAGATGAAAAGAACTTTGAAAAGAGAGTGA  880
              ||||||||||||||||||||||||||||||||||||||||||||||||||||||||||||
Sbjct  98055  AGACCGATAGCGAACAAGTACAGTGATGGAAAGATGAAAAGAACTTTGAAAAGAGAGTGA  97996

Query  881    AAAAGTACGTGAAATTGTTGAAAGGGAAGGGCTTGAGATCAGACTTGGTATTTTGCATGC  940
              ||||||||||||||||||||||||||||||||||||||||||||||||||||||| ||| 
Sbjct  97995  AAAAGTACGTGAAATTGTTGAAAGGGAAGGGCTTGAGATCAGACTTGGTATTTTGTATGT  97936

Query  941    TGCT-CTCTCGGGGGCGGCCGCTGCGGTTTACCGGGCCAGCATCGGTTTGGAGCGGCAGG  999
              | || || | ||||| |||| || | |||||||||||||||||| |||||| |||| |||
Sbjct  97935  TACTTCTTT-GGGGGTGGCCTCTACAGTTTACCGGGCCAGCATCAGTTTGG-GCGGTAGG  97878

Query  1000   ATAATGGCGGAGGAATGTGGCACGGCTTCTGCTGTGTGTTATAGCCT-CTGACGATACTG  1058
              | ||| |||  ||||||||||||| | || | ||||||||||||||| |  | |||||||
Sbjct  97877  AGAATTGCGATGGAATGTGGCACGACCTCGGTTGTGTGTTATAGCCTTCGTA-GATACTG  97819

Query  1059   CCAGCCTAGACCGAGGACTGCGGTTTT-TACCTAGGATGTTGGCATAATGATCTTAAGTC  1117
              ||||||||||| ||||||||||||||| ||||||||||||||||||||||||||||||||
Sbjct  97818  CCAGCCTAGACTGAGGACTGCGGTTTTATACCTAGGATGTTGGCATAATGATCTTAAGTC  97759

Query  1118   GCCCGTCTTGAAACACGGACCAAGGAGTCTAACGTCTATGCGAGTGTTTGGGTGTAAAAC  1177
              ||||||||||||||||||||||||||||||||||||||||||||||||||||||| ||||
Sbjct  97758  GCCCGTCTTGAAACACGGACCAAGGAGTCTAACGTCTATGCGAGTGTTTGGGTGTTAAAC  97699

Query  1178   CCGTACGCGTAATGAAAGTGAACGAAGGTGGGGGCCCATTAGGGTGCACCATCGACCGAT  1237
              |||||||||||||||||||||||| |||||||||||| |  |||||||||||||||||||
Sbjct  97698  CCGTACGCGTAATGAAAGTGAACGTAGGTGGGGGCCCGTATGGGTGCACCATCGACCGAT  97639

Query  1238   CCTGATGTGTTCGGATGGATTTGAGTAAGAGCATAGCTGTTGGGACCCGAAAGATGGTGA  1297
              |||||||| |||||||||||||||||||||||||||||||||||||||||||||||||||
Sbjct  97638  CCTGATGTCTTCGGATGGATTTGAGTAAGAGCATAGCTGTTGGGACCCGAAAGATGGTGA  97579

Query  1298   ACTATGCCTGAATAGGGTGAAGCCAGAGGAAACTCTGGTGGAGGCTCGTAGCGGTTCTGA  1357
              ||||||||||||||||||||||||||||||||||||||||||||||||||||||||||||
Sbjct  97578  ACTATGCCTGAATAGGGTGAAGCCAGAGGAAACTCTGGTGGAGGCTCGTAGCGGTTCTGA  97519

Query  1358   CGTGCAAATCGATCGTCGAATTTGGGTATAGGGGCGAAAGACTAATCGAACCATCTAGTA  1417
              ||||||||||||||||||||||||||||||||||||||||||||||||||||||||||||
Sbjct  97518  CGTGCAAATCGATCGTCGAATTTGGGTATAGGGGCGAAAGACTAATCGAACCATCTAGTA  97459

Query  1418   GCTGGTTCCTGC  1429
              ||||||||||||
Sbjct  97458  GCTGGTTCCTGC  97447


>CAJVQF010000101.1 Candida sanyaensis strain UCD423 genome assembly, contig: scaffold101, 
whole genome shotgun sequence
Length=67953

 Score = 1914 bits (1036),  Expect = 0.0
 Identities = 1316/1446 (91%), Gaps = 40/1446 (3%)
 Strand=Plus/Plus

Query  1      CAAGGTTTCCGTAGGTGAACCTGCGGAAGGATCATTACTGATTTGCTTAATTGCACCACA  60
              ||||||||||||||||||||||||||||||||||||||||||||||||||||||||||||
Sbjct  11539  CAAGGTTTCCGTAGGTGAACCTGCGGAAGGATCATTACTGATTTGCTTAATTGCACCACA  11598

Query  61     TGTGTTTTTCTTTGAAACAAAC-TTGCTTTGGCGG-TGG-G-CCCAGCCTGCCGCCAGAG  116
              ||||||||| |||||   |||| ||||||||||||  || |    |  || |||||||||
Sbjct  11599  TGTGTTTTTTTTTGATTAAAACTTTGCTTTGGCGGCAGGAGTAAAATTCTACCGCCAGAG  11658

Query  117    GTCTA-AACTTACAACC-AATTTTTTA-TCAACTTGTCACACCAGATT-ATTA---CT-A  168
              || || ||| || |||| || |||||| |  ||  |||| ||  |||| ||||    | |
Sbjct  11659  GT-TATAAC-TA-AACCAAACTTTTTATTTTAC-AGTCAAACTTGATTTATTATTTATAA  11714

Query  169    AATAGTCAAAACTTTCAACAACGGATCTCTTGGTTCTCGCATCGATGAAGAACGCAGCGA  228
              ||||||||||||||||||||||||||||||||||||||||||||||||||||||||||||
Sbjct  11715  AATAGTCAAAACTTTCAACAACGGATCTCTTGGTTCTCGCATCGATGAAGAACGCAGCGA  11774

Query  229    AATGCGATACGTAATATGAATTGCAGATATTCGTGAATCATCGAATCTTTGAACGCACAT  288
              ||||||||||||||||||||||||||||||||||||||||||||||||||||||||||||
Sbjct  11775  AATGCGATACGTAATATGAATTGCAGATATTCGTGAATCATCGAATCTTTGAACGCACAT  11834

Query  289    TGCGCCCTCTGGTATTCCGGAGGGCATGCCTGTTTGAGCGTCGTTTCTCCCTCAAACCGC  348
              |||||||| |||||||||  |||||||||||||||||||||| ||||||||||||||| |
Sbjct  11835  TGCGCCCTTTGGTATTCCAAAGGGCATGCCTGTTTGAGCGTCATTTCTCCCTCAAACCCC  11894

Query  349    TGGGTTTGGTGTTGAGCAATACGACTTGGGTTTGCTTGAAAGACGGTA-GTGGTAAGGCG  407
              ||||||||||||||||||||||| | | |||||| |||||||| | || |||| ||  | 
Sbjct  11895  TGGGTTTGGTGTTGAGCAATACG-C-TAGGTTTGTTTGAAAGATGTTACGTGG-AA-AC-  11949

Query  408    GGATCGCTTTGACAATGGCTTAGGTCTAACCAAAAACATTGCTTGCGGCGGTAACGTCCA  467
                 |  | || | |  | ||||||| || ||||||| |  ||||||     ||  | |||
Sbjct  11950  ---TTTC-TT-A-AGCGACTTAGGTTTATCCAAAAA-A-CGCTTGC--TATTAGTGGCCA  11999

Query  468    CCAC-GTATATCTTCAAAC-TTTGACCTCAAATCAGGTAGGACTACCCGCTGAACTTAAG  525
              | ||  ||| | || |||| ||||||||||||||||||||||||||||||||||||||||
Sbjct  12000  CAACAATATTTTTTTAAACTTTTGACCTCAAATCAGGTAGGACTACCCGCTGAACTTAAG  12059

Query  526    CATATCAATAAGCGGAGGAAAAGAAACCAACAGGGATTGCCTCAGTAGCGGCGAGTGAAG  585
              |||||||||||||||||||||||||||||||||||||||||| |||||||||||||||||
Sbjct  12060  CATATCAATAAGCGGAGGAAAAGAAACCAACAGGGATTGCCTTAGTAGCGGCGAGTGAAG  12119

Query  586    CGGCAAAAGCTCAAATTTGAAATCTGGCGTCTTT-GGCGTCCGAGTTGTAATTTGAAGAA  644
              |||||||||||||||||||||||||||| |||||  | ||||||||||||||||||||||
Sbjct  12120  CGGCAAAAGCTCAAATTTGAAATCTGGC-TCTTTCAGAGTCCGAGTTGTAATTTGAAGAA  12178

Query  645    GGTATCTTTGGGCCCGGCTCTTGTCTATGTTCCTTGGAACAGGACGTCACAGAGGGTGAG  704
              |||||||||||| | |||||||||||||||| |||||||||| |||||||||||||||||
Sbjct  12179  GGTATCTTTGGGTCTGGCTCTTGTCTATGTTTCTTGGAACAGAACGTCACAGAGGGTGAG  12238

Query  705    AATCCCGTGCGATGAGATGACCCGGGTCTGTGTAAAGTTCCTTCGACGAGTCGAGTTGTT  764
              |||||||||||||||||||| || || || |||||||||||||||| |||||||||||||
Sbjct  12239  AATCCCGTGCGATGAGATGATCCAGGCCTATGTAAAGTTCCTTCGAAGAGTCGAGTTGTT  12298

Query  765    TGGGAATGCAGCTCTAAGTGGGTGGTAAATTCCATCTAAAGCTAAATATTGGCGAGAGAC  824
              ||||||||||||||||||||||||||||||||||||||||||||||||||||||||||||
Sbjct  12299  TGGGAATGCAGCTCTAAGTGGGTGGTAAATTCCATCTAAAGCTAAATATTGGCGAGAGAC  12358

Query  825    CGATAGCGAACAAGTACAGTGATGGAAAGATGAAAAGAACTTTGAAAAGAGAGTGAAAAA  884
              ||||||||||||||||||||||||||||||||||||||||||||||||||||||| ||||
Sbjct  12359  CGATAGCGAACAAGTACAGTGATGGAAAGATGAAAAGAACTTTGAAAAGAGAGTG-AAAA  12417

Query  885    GTACGTGAAATTGTTGAAAGGGAAGGGCTTGAGATCAGACTTGGTATTTTGCATGCTGCT  944
              ||||||||||||||||||||||||||||||||||||||||||||||||||| ||| | ||
Sbjct  12418  GTACGTGAAATTGTTGAAAGGGAAGGGCTTGAGATCAGACTTGGTATTTTGTATGTTACT  12477

Query  945    CTCTCGGGGGCGGCCGCTGCGGTTTACCGGGCCAGCATCGGTTTGGAGCGGCAGGATAAT  1004
               |||  |||| |||| || | |||||||||||||||||| |||||| |||| |||| |||
Sbjct  12478  -TCTTTGGGGTGGCCTCTACAGTTTACCGGGCCAGCATCAGTTTGG-GCGGTAGGAGAAT  12535

Query  1005   GGCGGAGGAATGTGGCACGGCTTCTGCTGTGTGTTATAGCCTCTGACGATACTGCCAGCC  1064
               |||  ||||||||||||| | || | |||||||||||||||  |  |||||||||||||
Sbjct  12536  TGCGATGGAATGTGGCACGACCTCGGTTGTGTGTTATAGCCTTCGTAGATACTGCCAGCC  12595

Query  1065   TAGACCGAGGACTGCGGTTTT-TACCTAGGATGTTGGCATAATGATCTTAAGTCGCCCGT  1123
              ||||| ||||||||||||||| ||||||||||||||||||||||||||||||||||||||
Sbjct  12596  TAGACTGAGGACTGCGGTTTTATACCTAGGATGTTGGCATAATGATCTTAAGTCGCCCGT  12655

Query  1124   CTTGAAACACGGACCAAGGAGTCTAACGTCTATGCGAGTGTTTGGGTGTAAAACCCGTAC  1183
              ||||||||||||||||||||||||||||||||||||||||||||||||| ||||||||||
Sbjct  12656  CTTGAAACACGGACCAAGGAGTCTAACGTCTATGCGAGTGTTTGGGTGTTAAACCCGTAC  12715

Query  1184   GCGTAATGAAAGTGAACGAAGGTGGGGGCCCATTAGGGTGCACCATCGACCGATCCTGAT  1243
              |||||||||||||||||| |||||||||||| |  |||||||||||||||||||||||||
Sbjct  12716  GCGTAATGAAAGTGAACGTAGGTGGGGGCCCGTATGGGTGCACCATCGACCGATCCTGAT  12775

Query  1244   GTGTTCGGATGGATTTGAGTAAGAGCATAGCTGTTGGGACCCGAAAGATGGTGAACTATG  1303
              || |||||||||||||||||||||||||||||||||||||||||||||||||||||||||
Sbjct  12776  GTCTTCGGATGGATTTGAGTAAGAGCATAGCTGTTGGGACCCGAAAGATGGTGAACTATG  12835

Query  1304   CCTGAATAGGGTGAAGCCAGAGGAAACTCTGGTGGAGGCTCGTAGCGGTTCTGACGTGCA  1363
              ||||||||||||||||||||||||||||||||||||||||||||||||||||||||||||
Sbjct  12836  CCTGAATAGGGTGAAGCCAGAGGAAACTCTGGTGGAGGCTCGTAGCGGTTCTGACGTGCA  12895

Query  1364   AATCGATCGTCGAATTTGGGTATAGGGGCGAAAGACTAATCGAACCATCTAGTAGCTGGT  1423
              ||||||||||||||||||||||||||||||||||||||||||||||||||||||||||||
Sbjct  12896  AATCGATCGTCGAATTTGGGTATAGGGGCGAAAGACTAATCGAACCATCTAGTAGCTGGT  12955

Query  1424   TCCTGC  1429
              ||||||
Sbjct  12956  TCCTGC  12961


 Score = 1895 bits (1026),  Expect = 0.0
 Identities = 1316/1450 (91%), Gaps = 44/1450 (3%)
 Strand=Plus/Plus

Query  1      CAAGGTTTCCGTAGGTGAACCTGCGGAAGGATCATTACTGATTTGCTTAATTGCACCACA  60
              ||||||||||||||||||||||||||||||||||||||||||||||||||||||||||||
Sbjct  21059  CAAGGTTTCCGTAGGTGAACCTGCGGAAGGATCATTACTGATTTGCTTAATTGCACCACA  21118

Query  61     TGTGTTTTT---CT-TTGAAACAAAC-TTGCTTTGGCGG-TGG-G-CCCAGCCTGCCGCC  112
              |||||||||    | ||||   |||| ||||||||||||  || |    |  || |||||
Sbjct  21119  TGTGTTTTTTTTTTATTGATTAAAACTTTGCTTTGGCGGCAGGAGTAAAATTCTACCGCC  21178

Query  113    AGAGGTCTA-AACTTACAACC-AATTTTTTA-TCAACTTGTCACACCAGATT-ATTA---  165
              |||||| || ||| || |||| || |||||| |  ||  |||| ||  |||| ||||   
Sbjct  21179  AGAGGT-TATAAC-TA-AACCAAACTTTTTATTTTAC-AGTCAAACTTGATTTATTATTT  21234

Query  166    CT-AAATAGTCAAAACTTTCAACAACGGATCTCTTGGTTCTCGCATCGATGAAGAACGCA  224
               | |||||||||||||||||||||||||||||||||||||||||||||||||||||||||
Sbjct  21235  ATAAAATAGTCAAAACTTTCAACAACGGATCTCTTGGTTCTCGCATCGATGAAGAACGCA  21294

Query  225    GCGAAATGCGATACGTAATATGAATTGCAGATATTCGTGAATCATCGAATCTTTGAACGC  284
              ||||||||||||||||||||||||||||||||||||||||||||||||||||||||||||
Sbjct  21295  GCGAAATGCGATACGTAATATGAATTGCAGATATTCGTGAATCATCGAATCTTTGAACGC  21354

Query  285    ACATTGCGCCCTCTGGTATTCCGGAGGGCATGCCTGTTTGAGCGTCGTTTCTCCCTCAAA  344
              |||||||||||| |||||||||  |||||||||||||||||||||| |||||||||||||
Sbjct  21355  ACATTGCGCCCTTTGGTATTCCAAAGGGCATGCCTGTTTGAGCGTCATTTCTCCCTCAAA  21414

Query  345    CCGCTGGGTTTGGTGTTGAGCAATACGACTTGGGTTTGCTTGAAAGACGGTA-GTGGTAA  403
              || |||||||||||||||||||||||| | | |||||| |||||||| | || |||| ||
Sbjct  21415  CCCCTGGGTTTGGTGTTGAGCAATACG-C-TAGGTTTGTTTGAAAGATGTTACGTGG-AA  21471

Query  404    GGCGGGATCGCTTTGACAATGGCTTAGGTCTAACCAAAAACATTGCTTGCGGCGGTAACG  463
                |    |  | || | |  | ||||||| || ||||||| |  ||||||     ||  |
Sbjct  21472  -AC----TTTC-TT-A-AGCGACTTAGGTTTATCCAAAAA-A-CGCTTGC--TATTAGTG  21519

Query  464    TCCACCAC-GTATATCTTCAAAC-TTTGACCTCAAATCAGGTAGGACTACCCGCTGAACT  521
               |||| ||  ||| | || |||| ||||||||||||||||||||||||||||||||||||
Sbjct  21520  GCCACAACAATATTTTTTTAAACTTTTGACCTCAAATCAGGTAGGACTACCCGCTGAACT  21579

Query  522    TAAGCATATCAATAAGCGGAGGAAAAGAAACCAACAGGGATTGCCTCAGTAGCGGCGAGT  581
              |||||||||||||||||||||||||||||||||||||||||||||| |||||||||||||
Sbjct  21580  TAAGCATATCAATAAGCGGAGGAAAAGAAACCAACAGGGATTGCCTTAGTAGCGGCGAGT  21639

Query  582    GAAGCGGCAAAAGCTCAAATTTGAAATCTGGCGTCTTT-GGCGTCCGAGTTGTAATTTGA  640
              |||||||||||||||||||||||||||||||| |||||  | ||||||||||||||||||
Sbjct  21640  GAAGCGGCAAAAGCTCAAATTTGAAATCTGGC-TCTTTCAGAGTCCGAGTTGTAATTTGA  21698

Query  641    AGAAGGTATCTTTGGGCCCGGCTCTTGTCTATGTTCCTTGGAACAGGACGTCACAGAGGG  700
              |||||||||||||||| | |||||||||||||||| |||||||||| |||||||||||||
Sbjct  21699  AGAAGGTATCTTTGGGTCTGGCTCTTGTCTATGTTTCTTGGAACAGAACGTCACAGAGGG  21758

Query  701    TGAGAATCCCGTGCGATGAGATGACCCGGGTCTGTGTAAAGTTCCTTCGACGAGTCGAGT  760
              |||||||||||||||||||||||| || || || |||||||||||||||| |||||||||
Sbjct  21759  TGAGAATCCCGTGCGATGAGATGATCCAGGCCTATGTAAAGTTCCTTCGAAGAGTCGAGT  21818

Query  761    TGTTTGGGAATGCAGCTCTAAGTGGGTGGTAAATTCCATCTAAAGCTAAATATTGGCGAG  820
              ||||||||||||||||||||||||||||||||||||||||||||||||||||||||||||
Sbjct  21819  TGTTTGGGAATGCAGCTCTAAGTGGGTGGTAAATTCCATCTAAAGCTAAATATTGGCGAG  21878

Query  821    AGACCGATAGCGAACAAGTACAGTGATGGAAAGATGAAAAGAACTTTGAAAAGAGAGTGA  880
              ||||||||||||||||||||||||||||||||||||||||||||||||||||||||||| 
Sbjct  21879  AGACCGATAGCGAACAAGTACAGTGATGGAAAGATGAAAAGAACTTTGAAAAGAGAGTG-  21937

Query  881    AAAAGTACGTGAAATTGTTGAAAGGGAAGGGCTTGAGATCAGACTTGGTATTTTGCATGC  940
              ||||||||||||||||||||||||||||||||||||||||||||||||||||||| ||| 
Sbjct  21938  AAAAGTACGTGAAATTGTTGAAAGGGAAGGGCTTGAGATCAGACTTGGTATTTTGTATGT  21997

Query  941    TGCTCTCTCGGGGGCGGCCGCTGCGGTTTACCGGGCCAGCATCGGTTTGGAGCGGCAGGA  1000
              | || |||  |||| |||| || | |||||||||||||||||| |||||| |||| ||||
Sbjct  21998  TACT-TCTTTGGGGTGGCCTCTACAGTTTACCGGGCCAGCATCAGTTTGG-GCGGTAGGA  22055

Query  1001   TAATGGCGGAGGAATGTGGCACGGCTTCTGCTGTGTGTTATAGCCTCTGACGATACTGCC  1060
               ||| |||  ||||||||||||| | || | |||||||||||||||  |  |||||||||
Sbjct  22056  GAATTGCGATGGAATGTGGCACGACCTCGGTTGTGTGTTATAGCCTTCGTAGATACTGCC  22115

Query  1061   AGCCTAGACCGAGGACTGCGGTTTT-TACCTAGGATGTTGGCATAATGATCTTAAGTCGC  1119
              ||||||||| ||||||||||||||| ||||||||||||||||||||||||||||||||||
Sbjct  22116  AGCCTAGACTGAGGACTGCGGTTTTATACCTAGGATGTTGGCATAATGATCTTAAGTCGC  22175

Query  1120   CCGTCTTGAAACACGGACCAAGGAGTCTAACGTCTATGCGAGTGTTTGGGTGTAAAACCC  1179
              ||||||||||||||||||||||||||||||||||||||||||||||||||||| ||||||
Sbjct  22176  CCGTCTTGAAACACGGACCAAGGAGTCTAACGTCTATGCGAGTGTTTGGGTGTTAAACCC  22235

Query  1180   GTACGCGTAATGAAAGTGAACGAAGGTGGGGGCCCATTAGGGTGCACCATCGACCGATCC  1239
              |||||||||||||||||||||| |||||||||||| |  |||||||||||||||||||||
Sbjct  22236  GTACGCGTAATGAAAGTGAACGTAGGTGGGGGCCCGTATGGGTGCACCATCGACCGATCC  22295

Query  1240   TGATGTGTTCGGATGGATTTGAGTAAGAGCATAGCTGTTGGGACCCGAAAGATGGTGAAC  1299
              |||||| |||||||||||||||||||||||||||||||||||||||||||||||||||||
Sbjct  22296  TGATGTCTTCGGATGGATTTGAGTAAGAGCATAGCTGTTGGGACCCGAAAGATGGTGAAC  22355

Query  1300   TATGCCTGAATAGGGTGAAGCCAGAGGAAACTCTGGTGGAGGCTCGTAGCGGTTCTGACG  1359
              ||||||||||||||||||||||||||||||||||||||||||||||||||||||||||||
Sbjct  22356  TATGCCTGAATAGGGTGAAGCCAGAGGAAACTCTGGTGGAGGCTCGTAGCGGTTCTGACG  22415

Query  1360   TGCAAATCGATCGTCGAATTTGGGTATAGGGGCGAAAGACTAATCGAACCATCTAGTAGC  1419
              ||||||||||||||||||||||||||||||||||||||||||||||||||||||||||||
Sbjct  22416  TGCAAATCGATCGTCGAATTTGGGTATAGGGGCGAAAGACTAATCGAACCATCTAGTAGC  22475

Query  1420   TGGTTCCTGC  1429
              ||||||||||
Sbjct  22476  TGGTTCCTGC  22485


 Score = 1895 bits (1026),  Expect = 0.0
 Identities = 1316/1450 (91%), Gaps = 44/1450 (3%)
 Strand=Plus/Plus

Query  1      CAAGGTTTCCGTAGGTGAACCTGCGGAAGGATCATTACTGATTTGCTTAATTGCACCACA  60
              ||||||||||||||||||||||||||||||||||||||||||||||||||||||||||||
Sbjct  41673  CAAGGTTTCCGTAGGTGAACCTGCGGAAGGATCATTACTGATTTGCTTAATTGCACCACA  41732

Query  61     TGTGTTTTT---CT-TTGAAACAAAC-TTGCTTTGGCGG-TGG-G-CCCAGCCTGCCGCC  112
              |||||||||    | ||||   |||| ||||||||||||  || |    |  || |||||
Sbjct  41733  TGTGTTTTTTTTTTATTGATTAAAACTTTGCTTTGGCGGCAGGAGTAAAATTCTACCGCC  41792

Query  113    AGAGGTCTA-AACTTACAACC-AATTTTTTA-TCAACTTGTCACACCAGATT-ATTA---  165
              |||||| || ||| || |||| || |||||| |  ||  |||| ||  |||| ||||   
Sbjct  41793  AGAGGT-TATAAC-TA-AACCAAACTTTTTATTTTAC-AGTCAAACTTGATTTATTATTT  41848

Query  166    CT-AAATAGTCAAAACTTTCAACAACGGATCTCTTGGTTCTCGCATCGATGAAGAACGCA  224
               | |||||||||||||||||||||||||||||||||||||||||||||||||||||||||
Sbjct  41849  ATAAAATAGTCAAAACTTTCAACAACGGATCTCTTGGTTCTCGCATCGATGAAGAACGCA  41908

Query  225    GCGAAATGCGATACGTAATATGAATTGCAGATATTCGTGAATCATCGAATCTTTGAACGC  284
              ||||||||||||||||||||||||||||||||||||||||||||||||||||||||||||
Sbjct  41909  GCGAAATGCGATACGTAATATGAATTGCAGATATTCGTGAATCATCGAATCTTTGAACGC  41968

Query  285    ACATTGCGCCCTCTGGTATTCCGGAGGGCATGCCTGTTTGAGCGTCGTTTCTCCCTCAAA  344
              |||||||||||| |||||||||  |||||||||||||||||||||| |||||||||||||
Sbjct  41969  ACATTGCGCCCTTTGGTATTCCAAAGGGCATGCCTGTTTGAGCGTCATTTCTCCCTCAAA  42028

Query  345    CCGCTGGGTTTGGTGTTGAGCAATACGACTTGGGTTTGCTTGAAAGACGGTA-GTGGTAA  403
              || |||||||||||||||||||||||| | | |||||| |||||||| | || |||| ||
Sbjct  42029  CCCCTGGGTTTGGTGTTGAGCAATACG-C-TAGGTTTGTTTGAAAGATGTTACGTGG-AA  42085

Query  404    GGCGGGATCGCTTTGACAATGGCTTAGGTCTAACCAAAAACATTGCTTGCGGCGGTAACG  463
                |    |  | || | |  | ||||||| || ||||||| |  ||||||     ||  |
Sbjct  42086  -AC----TTTC-TT-A-AGCGACTTAGGTTTATCCAAAAA-A-CGCTTGC--TATTAGTG  42133

Query  464    TCCACCAC-GTATATCTTCAAAC-TTTGACCTCAAATCAGGTAGGACTACCCGCTGAACT  521
               |||| ||  ||| | || |||| ||||||||||||||||||||||||||||||||||||
Sbjct  42134  GCCACAACAATATTTTTTTAAACTTTTGACCTCAAATCAGGTAGGACTACCCGCTGAACT  42193

Query  522    TAAGCATATCAATAAGCGGAGGAAAAGAAACCAACAGGGATTGCCTCAGTAGCGGCGAGT  581
              |||||||||||||||||||||||||||||||||||||||||||||| |||||||||||||
Sbjct  42194  TAAGCATATCAATAAGCGGAGGAAAAGAAACCAACAGGGATTGCCTTAGTAGCGGCGAGT  42253

Query  582    GAAGCGGCAAAAGCTCAAATTTGAAATCTGGCGTCTTT-GGCGTCCGAGTTGTAATTTGA  640
              |||||||||||||||||||||||||||||||| |||||  | ||||||||||||||||||
Sbjct  42254  GAAGCGGCAAAAGCTCAAATTTGAAATCTGGC-TCTTTCAGAGTCCGAGTTGTAATTTGA  42312

Query  641    AGAAGGTATCTTTGGGCCCGGCTCTTGTCTATGTTCCTTGGAACAGGACGTCACAGAGGG  700
              |||||||||||||||| | |||||||||||||||| |||||||||| |||||||||||||
Sbjct  42313  AGAAGGTATCTTTGGGTCTGGCTCTTGTCTATGTTTCTTGGAACAGAACGTCACAGAGGG  42372

Query  701    TGAGAATCCCGTGCGATGAGATGACCCGGGTCTGTGTAAAGTTCCTTCGACGAGTCGAGT  760
              |||||||||||||||||||||||| || || || |||||||||||||||| |||||||||
Sbjct  42373  TGAGAATCCCGTGCGATGAGATGATCCAGGCCTATGTAAAGTTCCTTCGAAGAGTCGAGT  42432

Query  761    TGTTTGGGAATGCAGCTCTAAGTGGGTGGTAAATTCCATCTAAAGCTAAATATTGGCGAG  820
              ||||||||||||||||||||||||||||||||||||||||||||||||||||||||||||
Sbjct  42433  TGTTTGGGAATGCAGCTCTAAGTGGGTGGTAAATTCCATCTAAAGCTAAATATTGGCGAG  42492

Query  821    AGACCGATAGCGAACAAGTACAGTGATGGAAAGATGAAAAGAACTTTGAAAAGAGAGTGA  880
              ||||||||||||||||||||||||||||||||||||||||||||||||||||||||||| 
Sbjct  42493  AGACCGATAGCGAACAAGTACAGTGATGGAAAGATGAAAAGAACTTTGAAAAGAGAGTG-  42551

Query  881    AAAAGTACGTGAAATTGTTGAAAGGGAAGGGCTTGAGATCAGACTTGGTATTTTGCATGC  940
              ||||||||||||||||||||||||||||||||||||||||||||||||||||||| ||| 
Sbjct  42552  AAAAGTACGTGAAATTGTTGAAAGGGAAGGGCTTGAGATCAGACTTGGTATTTTGTATGT  42611

Query  941    TGCTCTCTCGGGGGCGGCCGCTGCGGTTTACCGGGCCAGCATCGGTTTGGAGCGGCAGGA  1000
              | || |||  |||| |||| || | |||||||||||||||||| |||||| |||| ||||
Sbjct  42612  TACT-TCTTTGGGGTGGCCTCTACAGTTTACCGGGCCAGCATCAGTTTGG-GCGGTAGGA  42669

Query  1001   TAATGGCGGAGGAATGTGGCACGGCTTCTGCTGTGTGTTATAGCCTCTGACGATACTGCC  1060
               ||| |||  ||||||||||||| | || | |||||||||||||||  |  |||||||||
Sbjct  42670  GAATTGCGATGGAATGTGGCACGACCTCGGTTGTGTGTTATAGCCTTCGTAGATACTGCC  42729

Query  1061   AGCCTAGACCGAGGACTGCGGTTTT-TACCTAGGATGTTGGCATAATGATCTTAAGTCGC  1119
              ||||||||| ||||||||||||||| ||||||||||||||||||||||||||||||||||
Sbjct  42730  AGCCTAGACTGAGGACTGCGGTTTTATACCTAGGATGTTGGCATAATGATCTTAAGTCGC  42789

Query  1120   CCGTCTTGAAACACGGACCAAGGAGTCTAACGTCTATGCGAGTGTTTGGGTGTAAAACCC  1179
              ||||||||||||||||||||||||||||||||||||||||||||||||||||| ||||||
Sbjct  42790  CCGTCTTGAAACACGGACCAAGGAGTCTAACGTCTATGCGAGTGTTTGGGTGTTAAACCC  42849

Query  1180   GTACGCGTAATGAAAGTGAACGAAGGTGGGGGCCCATTAGGGTGCACCATCGACCGATCC  1239
              |||||||||||||||||||||| |||||||||||| |  |||||||||||||||||||||
Sbjct  42850  GTACGCGTAATGAAAGTGAACGTAGGTGGGGGCCCGTATGGGTGCACCATCGACCGATCC  42909

Query  1240   TGATGTGTTCGGATGGATTTGAGTAAGAGCATAGCTGTTGGGACCCGAAAGATGGTGAAC  1299
              |||||| |||||||||||||||||||||||||||||||||||||||||||||||||||||
Sbjct  42910  TGATGTCTTCGGATGGATTTGAGTAAGAGCATAGCTGTTGGGACCCGAAAGATGGTGAAC  42969

Query  1300   TATGCCTGAATAGGGTGAAGCCAGAGGAAACTCTGGTGGAGGCTCGTAGCGGTTCTGACG  1359
              ||||||||||||||||||||||||||||||||||||||||||||||||||||||||||||
Sbjct  42970  TATGCCTGAATAGGGTGAAGCCAGAGGAAACTCTGGTGGAGGCTCGTAGCGGTTCTGACG  43029

Query  1360   TGCAAATCGATCGTCGAATTTGGGTATAGGGGCGAAAGACTAATCGAACCATCTAGTAGC  1419
              ||||||||||||||||||||||||||||||||||||||||||||||||||||||||||||
Sbjct  43030  TGCAAATCGATCGTCGAATTTGGGTATAGGGGCGAAAGACTAATCGAACCATCTAGTAGC  43089

Query  1420   TGGTTCCTGC  1429
              ||||||||||
Sbjct  43090  TGGTTCCTGC  43099


 Score = 1895 bits (1026),  Expect = 0.0
 Identities = 1316/1450 (91%), Gaps = 44/1450 (3%)
 Strand=Plus/Plus

Query  1      CAAGGTTTCCGTAGGTGAACCTGCGGAAGGATCATTACTGATTTGCTTAATTGCACCACA  60
              ||||||||||||||||||||||||||||||||||||||||||||||||||||||||||||
Sbjct  51984  CAAGGTTTCCGTAGGTGAACCTGCGGAAGGATCATTACTGATTTGCTTAATTGCACCACA  52043

Query  61     TGTGTTTTT---CT-TTGAAACAAAC-TTGCTTTGGCGG-TGG-G-CCCAGCCTGCCGCC  112
              |||||||||    | ||||   |||| ||||||||||||  || |    |  || |||||
Sbjct  52044  TGTGTTTTTTTTTTATTGATTAAAACTTTGCTTTGGCGGCAGGAGTAAAATTCTACCGCC  52103

Query  113    AGAGGTCTA-AACTTACAACC-AATTTTTTA-TCAACTTGTCACACCAGATT-ATTA---  165
              |||||| || ||| || |||| || |||||| |  ||  |||| ||  |||| ||||   
Sbjct  52104  AGAGGT-TATAAC-TA-AACCAAACTTTTTATTTTAC-AGTCAAACTTGATTTATTATTT  52159

Query  166    CT-AAATAGTCAAAACTTTCAACAACGGATCTCTTGGTTCTCGCATCGATGAAGAACGCA  224
               | |||||||||||||||||||||||||||||||||||||||||||||||||||||||||
Sbjct  52160  ATAAAATAGTCAAAACTTTCAACAACGGATCTCTTGGTTCTCGCATCGATGAAGAACGCA  52219

Query  225    GCGAAATGCGATACGTAATATGAATTGCAGATATTCGTGAATCATCGAATCTTTGAACGC  284
              ||||||||||||||||||||||||||||||||||||||||||||||||||||||||||||
Sbjct  52220  GCGAAATGCGATACGTAATATGAATTGCAGATATTCGTGAATCATCGAATCTTTGAACGC  52279

Query  285    ACATTGCGCCCTCTGGTATTCCGGAGGGCATGCCTGTTTGAGCGTCGTTTCTCCCTCAAA  344
              |||||||||||| |||||||||  |||||||||||||||||||||| |||||||||||||
Sbjct  52280  ACATTGCGCCCTTTGGTATTCCAAAGGGCATGCCTGTTTGAGCGTCATTTCTCCCTCAAA  52339

Query  345    CCGCTGGGTTTGGTGTTGAGCAATACGACTTGGGTTTGCTTGAAAGACGGTA-GTGGTAA  403
              || |||||||||||||||||||||||| | | |||||| |||||||| | || |||| ||
Sbjct  52340  CCCCTGGGTTTGGTGTTGAGCAATACG-C-TAGGTTTGTTTGAAAGATGTTACGTGG-AA  52396

Query  404    GGCGGGATCGCTTTGACAATGGCTTAGGTCTAACCAAAAACATTGCTTGCGGCGGTAACG  463
                |    |  | || | |  | ||||||| || ||||||| |  ||||||     ||  |
Sbjct  52397  -AC----TTTC-TT-A-AGCGACTTAGGTTTATCCAAAAA-A-CGCTTGC--TATTAGTG  52444

Query  464    TCCACCAC-GTATATCTTCAAAC-TTTGACCTCAAATCAGGTAGGACTACCCGCTGAACT  521
               |||| ||  ||| | || |||| ||||||||||||||||||||||||||||||||||||
Sbjct  52445  GCCACAACAATATTTTTTTAAACTTTTGACCTCAAATCAGGTAGGACTACCCGCTGAACT  52504

Query  522    TAAGCATATCAATAAGCGGAGGAAAAGAAACCAACAGGGATTGCCTCAGTAGCGGCGAGT  581
              |||||||||||||||||||||||||||||||||||||||||||||| |||||||||||||
Sbjct  52505  TAAGCATATCAATAAGCGGAGGAAAAGAAACCAACAGGGATTGCCTTAGTAGCGGCGAGT  52564

Query  582    GAAGCGGCAAAAGCTCAAATTTGAAATCTGGCGTCTTT-GGCGTCCGAGTTGTAATTTGA  640
              |||||||||||||||||||||||||||||||| |||||  | ||||||||||||||||||
Sbjct  52565  GAAGCGGCAAAAGCTCAAATTTGAAATCTGGC-TCTTTCAGAGTCCGAGTTGTAATTTGA  52623

Query  641    AGAAGGTATCTTTGGGCCCGGCTCTTGTCTATGTTCCTTGGAACAGGACGTCACAGAGGG  700
              |||||||||||||||| | |||||||||||||||| |||||||||| |||||||||||||
Sbjct  52624  AGAAGGTATCTTTGGGTCTGGCTCTTGTCTATGTTTCTTGGAACAGAACGTCACAGAGGG  52683

Query  701    TGAGAATCCCGTGCGATGAGATGACCCGGGTCTGTGTAAAGTTCCTTCGACGAGTCGAGT  760
              |||||||||||||||||||||||| || || || |||||||||||||||| |||||||||
Sbjct  52684  TGAGAATCCCGTGCGATGAGATGATCCAGGCCTATGTAAAGTTCCTTCGAAGAGTCGAGT  52743

Query  761    TGTTTGGGAATGCAGCTCTAAGTGGGTGGTAAATTCCATCTAAAGCTAAATATTGGCGAG  820
              ||||||||||||||||||||||||||||||||||||||||||||||||||||||||||||
Sbjct  52744  TGTTTGGGAATGCAGCTCTAAGTGGGTGGTAAATTCCATCTAAAGCTAAATATTGGCGAG  52803

Query  821    AGACCGATAGCGAACAAGTACAGTGATGGAAAGATGAAAAGAACTTTGAAAAGAGAGTGA  880
              ||||||||||||||||||||||||||||||||||||||||||||||||||||||||||| 
Sbjct  52804  AGACCGATAGCGAACAAGTACAGTGATGGAAAGATGAAAAGAACTTTGAAAAGAGAGTG-  52862

Query  881    AAAAGTACGTGAAATTGTTGAAAGGGAAGGGCTTGAGATCAGACTTGGTATTTTGCATGC  940
              ||||||||||||||||||||||||||||||||||||||||||||||||||||||| ||| 
Sbjct  52863  AAAAGTACGTGAAATTGTTGAAAGGGAAGGGCTTGAGATCAGACTTGGTATTTTGTATGT  52922

Query  941    TGCTCTCTCGGGGGCGGCCGCTGCGGTTTACCGGGCCAGCATCGGTTTGGAGCGGCAGGA  1000
              | || |||  |||| |||| || | |||||||||||||||||| |||||| |||| ||||
Sbjct  52923  TACT-TCTTTGGGGTGGCCTCTACAGTTTACCGGGCCAGCATCAGTTTGG-GCGGTAGGA  52980

Query  1001   TAATGGCGGAGGAATGTGGCACGGCTTCTGCTGTGTGTTATAGCCTCTGACGATACTGCC  1060
               ||| |||  ||||||||||||| | || | |||||||||||||||  |  |||||||||
Sbjct  52981  GAATTGCGATGGAATGTGGCACGACCTCGGTTGTGTGTTATAGCCTTCGTAGATACTGCC  53040

Query  1061   AGCCTAGACCGAGGACTGCGGTTTT-TACCTAGGATGTTGGCATAATGATCTTAAGTCGC  1119
              ||||||||| ||||||||||||||| ||||||||||||||||||||||||||||||||||
Sbjct  53041  AGCCTAGACTGAGGACTGCGGTTTTATACCTAGGATGTTGGCATAATGATCTTAAGTCGC  53100

Query  1120   CCGTCTTGAAACACGGACCAAGGAGTCTAACGTCTATGCGAGTGTTTGGGTGTAAAACCC  1179
              ||||||||||||||||||||||||||||||||||||||||||||||||||||| ||||||
Sbjct  53101  CCGTCTTGAAACACGGACCAAGGAGTCTAACGTCTATGCGAGTGTTTGGGTGTTAAACCC  53160

Query  1180   GTACGCGTAATGAAAGTGAACGAAGGTGGGGGCCCATTAGGGTGCACCATCGACCGATCC  1239
              |||||||||||||||||||||| |||||||||||| |  |||||||||||||||||||||
Sbjct  53161  GTACGCGTAATGAAAGTGAACGTAGGTGGGGGCCCGTATGGGTGCACCATCGACCGATCC  53220

Query  1240   TGATGTGTTCGGATGGATTTGAGTAAGAGCATAGCTGTTGGGACCCGAAAGATGGTGAAC  1299
              |||||| |||||||||||||||||||||||||||||||||||||||||||||||||||||
Sbjct  53221  TGATGTCTTCGGATGGATTTGAGTAAGAGCATAGCTGTTGGGACCCGAAAGATGGTGAAC  53280

Query  1300   TATGCCTGAATAGGGTGAAGCCAGAGGAAACTCTGGTGGAGGCTCGTAGCGGTTCTGACG  1359
              ||||||||||||||||||||||||||||||||||||||||||||||||||||||||||||
Sbjct  53281  TATGCCTGAATAGGGTGAAGCCAGAGGAAACTCTGGTGGAGGCTCGTAGCGGTTCTGACG  53340

Query  1360   TGCAAATCGATCGTCGAATTTGGGTATAGGGGCGAAAGACTAATCGAACCATCTAGTAGC  1419
              ||||||||||||||||||||||||||||||||||||||||||||||||||||||||||||
Sbjct  53341  TGCAAATCGATCGTCGAATTTGGGTATAGGGGCGAAAGACTAATCGAACCATCTAGTAGC  53400

Query  1420   TGGTTCCTGC  1429
              ||||||||||
Sbjct  53401  TGGTTCCTGC  53410


 Score = 1888 bits (1022),  Expect = 0.0
 Identities = 1315/1450 (91%), Gaps = 45/1450 (3%)
 Strand=Plus/Plus

Query  1      CAAGGTTTCCGTAGGTGAACCTGCGGAAGGATCATTACTGATTTGCTTAATTGCACCACA  60
              ||||||||||||||||||||||||||||||||||||||||||||||||||||||||||||
Sbjct  31366  CAAGGTTTCCGTAGGTGAACCTGCGGAAGGATCATTACTGATTTGCTTAATTGCACCACA  31425

Query  61     TGTGTTTTT---CT-TTGAAACAAAC-TTGCTTTGGCGG-TGG-G-CCCAGCCTGCCGCC  112
              |||||||||    | ||||   |||| ||||||||||||  || |    |  || |||||
Sbjct  31426  TGTGTTTTTTTTTTATTGATTAAAACTTTGCTTTGGCGGCAGGAGTAAAATTCTACCGCC  31485

Query  113    AGAGGTCTA-AACTTACAACC-AATTTTTTA-TCAACTTGTCACACCAGATT-ATTA---  165
              |||||| || ||| || |||| || |||||| |  ||  |||| ||  |||| ||||   
Sbjct  31486  AGAGGT-TATAAC-TA-AACCAAACTTTTTATTTTAC-AGTCAAACTTGATTTATTATTT  31541

Query  166    CT-AAATAGTCAAAACTTTCAACAACGGATCTCTTGGTTCTCGCATCGATGAAGAACGCA  224
               | |||||||||||||||||||||||||||||||||||||||||||||||||||||||||
Sbjct  31542  ATAAAATAGTCAAAACTTTCAACAACGGATCTCTTGGTTCTCGCATCGATGAAGAACGCA  31601

Query  225    GCGAAATGCGATACGTAATATGAATTGCAGATATTCGTGAATCATCGAATCTTTGAACGC  284
              ||||||||||||||||||||||||||||||||||||||||||||||||||||||||||||
Sbjct  31602  GCGAAATGCGATACGTAATATGAATTGCAGATATTCGTGAATCATCGAATCTTTGAACGC  31661

Query  285    ACATTGCGCCCTCTGGTATTCCGGAGGGCATGCCTGTTTGAGCGTCGTTTCTCCCTCAAA  344
              |||||||||||| |||||||||  |||||||||||||||||||||| |||||||||||||
Sbjct  31662  ACATTGCGCCCTTTGGTATTCCAAAGGGCATGCCTGTTTGAGCGTCATTTCTCCCTCAAA  31721

Query  345    CCGCTGGGTTTGGTGTTGAGCAATACGACTTGGGTTTGCTTGAAAGACGGTA-GTGGTAA  403
              || |||||||||||||||||||||||| | | |||||| |||||||| | || |||| ||
Sbjct  31722  CCCCTGGGTTTGGTGTTGAGCAATACG-C-TAGGTTTGTTTGAAAGATGTTACGTGG-AA  31778

Query  404    GGCGGGATCGCTTTGACAATGGCTTAGGTCTAACCAAAAACATTGCTTGCGGCGGTAACG  463
                |    |  | || | |  | ||||||| || ||||||| |  ||||||     ||  |
Sbjct  31779  -AC----TTTC-TT-A-AGCGACTTAGGTTTATCCAAAAA-A-CGCTTGC--TATTAGTG  31826

Query  464    TCCACCAC-GTATATCTTCAAAC-TTTGACCTCAAATCAGGTAGGACTACCCGCTGAACT  521
               |||| ||  ||| | || |||| ||||||||||||||||||||||||||||||||||||
Sbjct  31827  GCCACAACAATATTTTTTTAAACTTTTGACCTCAAATCAGGTAGGACTACCCGCTGAACT  31886

Query  522    TAAGCATATCAATAAGCGGAGGAAAAGAAACCAACAGGGATTGCCTCAGTAGCGGCGAGT  581
              |||||||||||||||||||||||||||||||||||||||||||||| |||||||||||||
Sbjct  31887  TAAGCATATCAATAAGCGGAGGAAAAGAAACCAACAGGGATTGCCTTAGTAGCGGCGAGT  31946

Query  582    GAAGCGGCAAAAGCTCAAATTTGAAATCTGGCGTCTTT-GGCGTCCGAGTTGTAATTTGA  640
              |||||||||||||||||||||||||||||||| |||||  | ||||||||||||||||||
Sbjct  31947  GAAGCGGCAAAAGCTCAAATTTGAAATCTGGC-TCTTTCAGAGTCCGAGTTGTAATTTGA  32005

Query  641    AGAAGGTATCTTTGGGCCCGGCTCTTGTCTATGTTCCTTGGAACAGGACGTCACAGAGGG  700
              |||||||||||||||| | |||||||||||||||| |||||||||| |||||||||||||
Sbjct  32006  AGAAGGTATCTTTGGGTCTGGCTCTTGTCTATGTTTCTTGGAACAGAACGTCACAGAGGG  32065

Query  701    TGAGAATCCCGTGCGATGAGATGACCCGGGTCTGTGTAAAGTTCCTTCGACGAGTCGAGT  760
              |||||||||||||||||||||||| || || || |||||||||||||||| |||||||||
Sbjct  32066  TGAGAATCCCGTGCGATGAGATGATCCAGGCCTATGTAAAGTTCCTTCGAAGAGTCGAGT  32125

Query  761    TGTTTGGGAATGCAGCTCTAAGTGGGTGGTAAATTCCATCTAAAGCTAAATATTGGCGAG  820
              ||||||||||||||||||||||||||||||||||||||||||||||||||||||||||||
Sbjct  32126  TGTTTGGGAATGCAGCTCTAAGTGGGTGGTAAATTCCATCTAAAGCTAAATATTGGCGAG  32185

Query  821    AGACCGATAGCGAACAAGTACAGTGATGGAAAGATGAAAAGAACTTTGAAAAGAGAGTGA  880
              ||||||||||||||||||||||||||||||||||||||||||||||||||||||||||| 
Sbjct  32186  AGACCGATAGCGAACAAGTACAGTGATGGAAAGATGAAAAGAACTTTGAAAAGAGAGTG-  32244

Query  881    AAAAGTACGTGAAATTGTTGAAAGGGAAGGGCTTGAGATCAGACTTGGTATTTTGCATGC  940
              ||||||||||||||||||||||||||||||||||||||||||||||||||||||| ||| 
Sbjct  32245  AAAAGTACGTGAAATTGTTGAAAGGGAAGGGCTTGAGATCAGACTTGGTATTTTGTATGT  32304

Query  941    TGCTCTCTCGGGGGCGGCCGCTGCGGTTTACCGGGCCAGCATCGGTTTGGAGCGGCAGGA  1000
              | || | |  |||| |||| || | |||||||||||||||||| |||||| |||| ||||
Sbjct  32305  TACT-T-TTTGGGGTGGCCTCTACAGTTTACCGGGCCAGCATCAGTTTGG-GCGGTAGGA  32361

Query  1001   TAATGGCGGAGGAATGTGGCACGGCTTCTGCTGTGTGTTATAGCCTCTGACGATACTGCC  1060
               ||| |||  ||||||||||||| | || | |||||||||||||||  |  |||||||||
Sbjct  32362  GAATTGCGATGGAATGTGGCACGACCTCGGTTGTGTGTTATAGCCTTCGTAGATACTGCC  32421

Query  1061   AGCCTAGACCGAGGACTGCGGTTTT-TACCTAGGATGTTGGCATAATGATCTTAAGTCGC  1119
              ||||||||| ||||||||||||||| ||||||||||||||||||||||||||||||||||
Sbjct  32422  AGCCTAGACTGAGGACTGCGGTTTTATACCTAGGATGTTGGCATAATGATCTTAAGTCGC  32481

Query  1120   CCGTCTTGAAACACGGACCAAGGAGTCTAACGTCTATGCGAGTGTTTGGGTGTAAAACCC  1179
              ||||||||||||||||||||||||||||||||||||||||||||||||||||| ||||||
Sbjct  32482  CCGTCTTGAAACACGGACCAAGGAGTCTAACGTCTATGCGAGTGTTTGGGTGTTAAACCC  32541

Query  1180   GTACGCGTAATGAAAGTGAACGAAGGTGGGGGCCCATTAGGGTGCACCATCGACCGATCC  1239
              |||||||||||||||||||||| |||||||||||| |  |||||||||||||||||||||
Sbjct  32542  GTACGCGTAATGAAAGTGAACGTAGGTGGGGGCCCGTATGGGTGCACCATCGACCGATCC  32601

Query  1240   TGATGTGTTCGGATGGATTTGAGTAAGAGCATAGCTGTTGGGACCCGAAAGATGGTGAAC  1299
              |||||| |||||||||||||||||||||||||||||||||||||||||||||||||||||
Sbjct  32602  TGATGTCTTCGGATGGATTTGAGTAAGAGCATAGCTGTTGGGACCCGAAAGATGGTGAAC  32661

Query  1300   TATGCCTGAATAGGGTGAAGCCAGAGGAAACTCTGGTGGAGGCTCGTAGCGGTTCTGACG  1359
              ||||||||||||||||||||||||||||||||||||||||||||||||||||||||||||
Sbjct  32662  TATGCCTGAATAGGGTGAAGCCAGAGGAAACTCTGGTGGAGGCTCGTAGCGGTTCTGACG  32721

Query  1360   TGCAAATCGATCGTCGAATTTGGGTATAGGGGCGAAAGACTAATCGAACCATCTAGTAGC  1419
              ||||||||||||||||||||||||||||||||||||||||||||||||||||||||||||
Sbjct  32722  TGCAAATCGATCGTCGAATTTGGGTATAGGGGCGAAAGACTAATCGAACCATCTAGTAGC  32781

Query  1420   TGGTTCCTGC  1429
              ||||||||||
Sbjct  32782  TGGTTCCTGC  32791


 Score = 1879 bits (1017),  Expect = 0.0
 Identities = 1316/1453 (91%), Gaps = 49/1453 (3%)
 Strand=Plus/Plus

Query  1      CAAGGTTTCCGTAGGTGAACCTGCGGAAGGATCATTACTGATTTGCTTAATTGCACCACA  60
              ||||||||||||||||||||||||||||||||||||||||||||||||||||||||||||
Sbjct  62281  CAAGGTTTCCGTAGGTGAACCTGCGGAAGGATCATTACTGATTTGCTTAATTGCACCACA  62340

Query  61     TGTGTTTTT---CT-TTGAAACAAAC-TTGCTTTGGCGG-TGG-G-CCCAGCCTGCCGCC  112
              |||||||||    | ||||   |||| ||||||||||||  || |    |  || |||||
Sbjct  62341  TGTGTTTTTTTTTTATTGATTAAAACTTTGCTTTGGCGGCAGGAGTAAAATTCTACCGCC  62400

Query  113    AGAGGTCTA-AACTTACAACC-AATTTTTTA-TCAACTTGTCACACCAGATT-ATTA---  165
              |||||| || ||| || |||| || |||||| |  ||  |||| ||  |||| ||||   
Sbjct  62401  AGAGGT-TATAAC-TA-AACCAAACTTTTTATTTTAC-AGTCAAACTTGATTTATTATTT  62456

Query  166    CT-AAATAGTCAAAACTTTCAACAACGGATCTCTTGGTTCTCGCATCGATGAAGAACGCA  224
               | |||||||||||||||||||||||||||||||||||||||||||||||||||||||||
Sbjct  62457  ATAAAATAGTCAAAACTTTCAACAACGGATCTCTTGGTTCTCGCATCGATGAAGAACGCA  62516

Query  225    GCGAAATGCGATACGTAATATGAATTGCAGATATTCGTGAATCATCGAATCTTTGAACGC  284
              ||||||||||||||||||||||||||||||||||||||||||||||||||||||||||||
Sbjct  62517  GCGAAATGCGATACGTAATATGAATTGCAGATATTCGTGAATCATCGAATCTTTGAACGC  62576

Query  285    ACATTGCGCCCTCTGGTATTCCGGAGGGCATGCCTGTTTGAGCGTCGTTTCT-CCCTCAA  343
              |||||||||||| |||||||||  |||||||||||||||||||||| ||||| |||||||
Sbjct  62577  ACATTGCGCCCTTTGGTATTCCAAAGGGCATGCCTGTTTGAGCGTCATTTCTCCCCTCAA  62636

Query  344    ACCGCTGGGTTTGGTGTTGAGCAATACGACTTGGGTTTGCTTGAAAGACGGTA-GTGGTA  402
              ||| |||||||||||||||||||||||| ||  |||||| |||||||| | || |||| |
Sbjct  62637  ACCCCTGGGTTTGGTGTTGAGCAATACG-CTA-GGTTTGTTTGAAAGATGTTACGTGGAA  62694

Query  403    AGGCGGGATCGCTTTGACAATGGCTTAGGTCTAACCAAAAACATTGCTTGCGGCGGTAAC  462
              |  |    ||  ||  | |  | ||||||| || ||||||| |  ||||||     ||  
Sbjct  62695  A--CTT--TC--TT--A-AGCGACTTAGGTTTATCCAAAAA-AC-GCTTGCTAT--TAGT  62741

Query  463    GTCCACCACG-TATATCTTC-AAAC-TTTGACCTCAAATCAGGTAGGACTACCCGCTGAA  519
              | |||| ||  ||| | ||  |||| ||||||||||||||||||||||||||||||||||
Sbjct  62742  GGCCACAACAATATTTTTTTTAAACTTTTGACCTCAAATCAGGTAGGACTACCCGCTGAA  62801

Query  520    CTTAAGCATATCAATAAGCGGAGGAAAAGAAACCAACAGGGATTGCCTCAGTAGCGGCGA  579
              |||||||||||||||||||||||||||||||||||||||||||||||| |||||||||||
Sbjct  62802  CTTAAGCATATCAATAAGCGGAGGAAAAGAAACCAACAGGGATTGCCTTAGTAGCGGCGA  62861

Query  580    GTGAAGCGGCAAAAGCTCAAATTTGAAATCTGGCGTCTTTG-GCGTCCGAGTTGTAATTT  638
              |||||||||||||||||||||||||||||||||| |||||  | ||||||||||||||||
Sbjct  62862  GTGAAGCGGCAAAAGCTCAAATTTGAAATCTGGC-TCTTTCAGAGTCCGAGTTGTAATTT  62920

Query  639    GAAGAAGGTATCTTTGGGCCCGGCTCTTGTCTATGTTCCTTGGAACAGGACGTCACAGAG  698
              |||||||||||||||||| | |||||||||||||||| |||||||||| |||||||||||
Sbjct  62921  GAAGAAGGTATCTTTGGGTCTGGCTCTTGTCTATGTTTCTTGGAACAGAACGTCACAGAG  62980

Query  699    GGTGAGAATCCCGTGCGATGAGATGACCCGGGTCTGTGTAAAGTTCCTTCGACGAGTCGA  758
              |||||||||||||||||||||||||| || || || |||||||||||||||| |||||||
Sbjct  62981  GGTGAGAATCCCGTGCGATGAGATGATCCAGGCCTATGTAAAGTTCCTTCGAAGAGTCGA  63040

Query  759    GTTGTTTGGGAATGCAGCTCTAAGTGGGTGGTAAATTCCATCTAAAGCTAAATATTGGCG  818
              ||||||||||||||||||||||||||||||||||||||||||||||||||||||||||||
Sbjct  63041  GTTGTTTGGGAATGCAGCTCTAAGTGGGTGGTAAATTCCATCTAAAGCTAAATATTGGCG  63100

Query  819    AGAGACCGATAGCGAACAAGTACAGTGATGGAAAGATGAAAAGAACTTTGAAAAGAGAGT  878
              ||||||||||||||||||||||||||||||||||||||||||||||||||||||||||||
Sbjct  63101  AGAGACCGATAGCGAACAAGTACAGTGATGGAAAGATGAAAAGAACTTTGAAAAGAGAGT  63160

Query  879    GAAAAAGTACGTGAAATTGTTGAAAGGGAAGGGCTTGAGATCAGACTTGGTATTTTGCAT  938
              | ||||||||||||||||||||||||||||||||||||||||||||||||||||||| ||
Sbjct  63161  G-AAAAGTACGTGAAATTGTTGAAAGGGAAGGGCTTGAGATCAGACTTGGTATTTTGTAT  63219

Query  939    GCTGCTCTCTCGGGGGCGGCCGCTGCGGTTTACCGGGCCAGCATCGGTTTGGAGCGGCAG  998
              | | || |||  |||| |||| || | |||||||||||||||||| |||||| |||| ||
Sbjct  63220  GTTACT-TCTTTGGGGTGGCCTCTACAGTTTACCGGGCCAGCATCAGTTTGG-GCGGTAG  63277

Query  999    GATAATGGCGGAGGAATGTGGCACGGCTTCTGCTGTGTGTTATAGCCT-CTGACGATACT  1057
              || ||| |||  ||||||||||||| | || | ||||||||||||||| |  | ||||||
Sbjct  63278  GAGAATTGCGATGGAATGTGGCACGACCTCGGTTGTGTGTTATAGCCTTCGTA-GATACT  63336

Query  1058   GCCAGCCTAGACCGAGGACTGCGGTTTT-TACCTAGGATGTTGGCATAATGATCTTAAGT  1116
              |||||||||||| ||||||||||||||| |||||||||||||||||||||||||||||||
Sbjct  63337  GCCAGCCTAGACTGAGGACTGCGGTTTTATACCTAGGATGTTGGCATAATGATCTTAAGT  63396

Query  1117   CGCCCGTCTTGAAACACGGACCAAGGAGTCTAACGTCTATGCGAGTGTTTGGGTGTAAAA  1176
              |||||||||||||||||||||||||||||||||||||||||||||||||||||||| |||
Sbjct  63397  CGCCCGTCTTGAAACACGGACCAAGGAGTCTAACGTCTATGCGAGTGTTTGGGTGTTAAA  63456

Query  1177   CCCGTACGCGTAATGAAAGTGAACGAAGGTGGGGGCCCATTAGGGTGCACCATCGACCGA  1236
              ||||||||||||||||||||||||| |||||||||||| |  ||||||||||||||||||
Sbjct  63457  CCCGTACGCGTAATGAAAGTGAACGTAGGTGGGGGCCCGTATGGGTGCACCATCGACCGA  63516

Query  1237   TCCTGATGTGTTCGGATGGATTTGAGTAAGAGCATAGCTGTTGGGACCCGAAAGATGGTG  1296
              ||||||||| ||||||||||||||||||||||||||||||||||||||||||||||||||
Sbjct  63517  TCCTGATGTCTTCGGATGGATTTGAGTAAGAGCATAGCTGTTGGGACCCGAAAGATGGTG  63576

Query  1297   AACTATGCCTGAATAGGGTGAAGCCAGAGGAAACTCTGGTGGAGGCTCGTAGCGGTTCTG  1356
              ||||||||||||||||||||||||||||||||||||||||||||||||||||||||||||
Sbjct  63577  AACTATGCCTGAATAGGGTGAAGCCAGAGGAAACTCTGGTGGAGGCTCGTAGCGGTTCTG  63636

Query  1357   ACGTGCAAATCGATCGTCGAATTTGGGTATAGGGGCGAAAGACTAATCGAACCATCTAGT  1416
              ||||||||||||||||||||||||||||||| ||||||||||||||||||||||||||||
Sbjct  63637  ACGTGCAAATCGATCGTCGAATTTGGGTATA-GGGCGAAAGACTAATCGAACCATCTAGT  63695

Query  1417   AGCTGGTTCCTGC  1429
              |||||||||||||
Sbjct  63696  AGCTGGTTCCTGC  63708


>WWPN01000002.1 Candida sojae strain NCYC-2607 tig00000002, whole genome shotgun 
sequence
Length=3035446

 Score = 1890 bits (1023),  Expect = 0.0
 Identities = 1317/1452 (91%), Gaps = 48/1452 (3%)
 Strand=Plus/Plus

Query  1       CAAGGTTTCCGTAGGTGAACCTGCGGAAGGATCATTACTGATTTGCTTAATTGCACCACA  60
               ||||||||||||||||||||||||||||||||||||||||||||||||||||||||||||
Sbjct  414088  CAAGGTTTCCGTAGGTGAACCTGCGGAAGGATCATTACTGATTTGCTTAATTGCACCACA  414147

Query  61      TGTGTTTTTCT-TTGA--AACAAACTTGCTTTGGCGG-TGG-G---CCCAGCCTGCCGCC  112
               ||||||||| | || |  || ||| ||||||||||||  || |      |  || |||||
Sbjct  414148  TGTGTTTTTTTATTAATTAAAAAATTTGCTTTGGCGGCAGGAGATAAAAATTCTACCGCC  414207

Query  113     AGAGGTCTA-AACTTACAACC-AATTTTTTA-TCAACTTGTCACAC--CA--GATTATTA  165
               |||||| || ||| || |||| || |||||| |  ||  |||| ||   |   |||||||
Sbjct  414208  AGAGGT-TATAAC-TA-AACCAAACTTTTTATTTTAC-AGTCAAACTTGATTTATTATTA  414263

Query  166     CTAAATAGTCAAAACTTTCAACAACGGATCTCTTGGTTCTCGCATCGATGAAGAACGCAG  225
               | ||||||||||||||||||||||||||||||||||||||||||||||||||||||||||
Sbjct  414264  CAAAATAGTCAAAACTTTCAACAACGGATCTCTTGGTTCTCGCATCGATGAAGAACGCAG  414323

Query  226     CGAAATGCGATACGTAATATGAATTGCAGATATTCGTGAATCATCGAATCTTTGAACGCA  285
               ||||||||||||||||||||||||||||||||||||||||||||||||||||||||||||
Sbjct  414324  CGAAATGCGATACGTAATATGAATTGCAGATATTCGTGAATCATCGAATCTTTGAACGCA  414383

Query  286     CATTGCGCCCTCTGGTATTCCGGAGGGCATGCCTGTTTGAGCGTCGTTTCTCCCTCAAAC  345
               ||||||||||| |||||||||  |||||||||||||||||||||| ||||||||||||||
Sbjct  414384  CATTGCGCCCTTTGGTATTCCAAAGGGCATGCCTGTTTGAGCGTCATTTCTCCCTCAAAC  414443

Query  346     CGCTGGGTTTGGTGTTGAGCAATACGACTTGGGTTTGCTTGAAAGACGGTAGTGGTAAGG  405
               |  ||||||||||||||||||||||| | | |||||| ||||||||      | ||||  
Sbjct  414444  CCTTGGGTTTGGTGTTGAGCAATACG-C-TAGGTTTGTTTGAAAGA------T-GTAA--  414492

Query  406     CG-GGATCGCTTTGACAATGG-CTTAGGTCTAACCAAAAACATTGCTTGCGGCGGTAACG  463
               || |||   ||||   ||  | ||||||| || ||||||||   ||||  |    ||  |
Sbjct  414493  CGTGGA-AACTTTCTTAAGCGACTTAGGTTTATCCAAAAAC---GCTT-TGTTTATAGTG  414547

Query  464     TCCACCACGTATATCTTCAAAC-TTTGACCTCAAATCAGGTAGGACTACCCGCTGAACTT  522
                |||||||   | | || |||| |||||||||||||||||||||||||||||||||||||
Sbjct  414548  GCCACCACAACT-TTTTTAAACTTTTGACCTCAAATCAGGTAGGACTACCCGCTGAACTT  414606

Query  523     AAGCATATCAATAAGCGGAGGAAAAGAAACCAACAGGGATTGCCTCAGTAGCGGCGAGTG  582
               ||||||||||||||||||||||||||||||||||||||||||||| ||||||||||||||
Sbjct  414607  AAGCATATCAATAAGCGGAGGAAAAGAAACCAACAGGGATTGCCTTAGTAGCGGCGAGTG  414666

Query  583     AAGCGGCAAAAGCTCAAATTTGAAATCTGGCGTCTTT-GGCGTCCGAGTTGTAATTTGAA  641
               ||||||||||||||||||||||||||||||| |||||  | |||||||||||||||||||
Sbjct  414667  AAGCGGCAAAAGCTCAAATTTGAAATCTGGC-TCTTTCAGAGTCCGAGTTGTAATTTGAA  414725

Query  642     GAAGGTATCTTTGGGCCCGGCTCTTGTCTATGTTCCTTGGAACAGGACGTCACAGAGGGT  701
               ||||||||||||||| | ||| |||||||||||| |||||||||| ||||||||||||||
Sbjct  414726  GAAGGTATCTTTGGGTCTGGCACTTGTCTATGTTTCTTGGAACAGAACGTCACAGAGGGT  414785

Query  702     GAGAATCCCGTGCGATGAGATGACCCGGGTCTGTGTAAAGTTCCTTCGACGAGTCGAGTT  761
               ||||||||||||||||||||||| || || || |||||||||||||||| ||||||||||
Sbjct  414786  GAGAATCCCGTGCGATGAGATGATCCAGGCCTATGTAAAGTTCCTTCGAAGAGTCGAGTT  414845

Query  762     GTTTGGGAATGCAGCTCTAAGTGGGTGGTAAATTCCATCTAAAGCTAAATATTGGCGAGA  821
               ||||||||||||||||||||||||||||||||||||||||||||||||||||||||||||
Sbjct  414846  GTTTGGGAATGCAGCTCTAAGTGGGTGGTAAATTCCATCTAAAGCTAAATATTGGCGAGA  414905

Query  822     GACCGATAGCGAACAAGTACAGTGATGGAAAGATGAAAAGAACTTTGAAAAGAGAGTGAA  881
               ||||||||||||||||||||||||||||||||||||||||||||||||||||||||||||
Sbjct  414906  GACCGATAGCGAACAAGTACAGTGATGGAAAGATGAAAAGAACTTTGAAAAGAGAGTGAA  414965

Query  882     AAAGTACGTGAAATTGTTGAAAGGGAAGGGCTTGAGATCAGACTTGGTATTTTGCATGCT  941
               |||||||||||||||||||||||||||||||||||||||||||||||||||||| ||| |
Sbjct  414966  AAAGTACGTGAAATTGTTGAAAGGGAAGGGCTTGAGATCAGACTTGGTATTTTGTATGTT  415025

Query  942     GCTCTC-TCGGGGGCGGCCGCTGCGGTTTACCGGGCCAGCATCGGTTTGGAGCGGCAGGA  1000
                || || ||||||| |||| || | |||||||||||||||||| |||||| |||| ||||
Sbjct  415026  ACT-TCTTCGGGGGTGGCCTCTACAGTTTACCGGGCCAGCATCAGTTTGG-GCGGTAGGA  415083

Query  1001    TAATGGCGGAGGAATGTGGCACGGCTTCTGCTGTGTGTTATAGCCT-CTGACGATACTGC  1059
                ||| |||  ||||||||||||||| || | ||||||||||||||| |  | ||||||||
Sbjct  415084  GAATTGCGATGGAATGTGGCACGGCCTCGGTTGTGTGTTATAGCCTTCGTA-GATACTGC  415142

Query  1060    CAGCCTAGACCGAGGACTGCGGTTT--TTACCTAGGATGTTGGCATAATGATCTTAAGTC  1117
               |||||||||| ||||||||||||||  |||||||||||||||||||||||||||||||||
Sbjct  415143  CAGCCTAGACTGAGGACTGCGGTTTTATTACCTAGGATGTTGGCATAATGATCTTAAGTC  415202

Query  1118    GCCCGTCTTGAAACACGGACCAAGGAGTCTAACGTCTATGCGAGTGTTTGGGTGTAAAAC  1177
               ||||||||||||||||||||||||||||||||||||||||||||||||||||||| ||||
Sbjct  415203  GCCCGTCTTGAAACACGGACCAAGGAGTCTAACGTCTATGCGAGTGTTTGGGTGTTAAAC  415262

Query  1178    CCGTACGCGTAATGAAAGTGAACGAAGGTGGGGGCCCATTAGGGTGCACCATCGACCGAT  1237
               |||||||||||||||||||||||| |||||||||||| |  |||||||||||||||||||
Sbjct  415263  CCGTACGCGTAATGAAAGTGAACGTAGGTGGGGGCCCGTATGGGTGCACCATCGACCGAT  415322

Query  1238    CCTGATGTGTTCGGATGGATTTGAGTAAGAGCATAGCTGTTGGGACCCGAAAGATGGTGA  1297
               |||||||| |||||||||||||||||||||||||||||||||||||||||||||||||||
Sbjct  415323  CCTGATGTCTTCGGATGGATTTGAGTAAGAGCATAGCTGTTGGGACCCGAAAGATGGTGA  415382

Query  1298    ACTATGCCTGAATAGGGTGAAGCCAGAGGAAACTCTGGTGGAGGCTCGTAGCGGTTCTGA  1357
               ||||||||||||||||||||||||||||||||||||||||||||||||||||||||||||
Sbjct  415383  ACTATGCCTGAATAGGGTGAAGCCAGAGGAAACTCTGGTGGAGGCTCGTAGCGGTTCTGA  415442

Query  1358    CGTGCAAATCGATCGTCGAATTTGGGTATAGGGGCGAAAGACTAATCGAACCATCTAGTA  1417
               ||||||||||||||||||||||||||||||||||||||||||||||||||||||||||||
Sbjct  415443  CGTGCAAATCGATCGTCGAATTTGGGTATAGGGGCGAAAGACTAATCGAACCATCTAGTA  415502

Query  1418    GCTGGTTCCTGC  1429
               ||||||||||||
Sbjct  415503  GCTGGTTCCTGC  415514


 Score = 1882 bits (1019),  Expect = 0.0
 Identities = 1316/1452 (91%), Gaps = 49/1452 (3%)
 Strand=Plus/Plus

Query  1       CAAGGTTTCCGTAGGTGAACCTGCGGAAGGATCATTACTGATTTGCTTAATTGCACCACA  60
               ||||||||||||||||||||||||||||||||||||||||||||||||||||||||||||
Sbjct  424236  CAAGGTTTCCGTAGGTGAACCTGCGGAAGGATCATTACTGATTTGCTTAATTGCACCACA  424295

Query  61      TGTGTTTTTCT-TTGA--AACAAACTTGCTTTGGCGG-TGG-G---CCCAGCCTGCCGCC  112
               ||||||||| | || |  || ||| ||||||||||||  || |      |  || |||||
Sbjct  424296  TGTGTTTTTTTATTAATTAAAAAATTTGCTTTGGCGGCAGGAGATAAAAATTCTACCGCC  424355

Query  113     AGAGGTCTA-AACTTACAACC-AATTTTTTA-TCAACTTGTCACAC--CA--GATTATTA  165
               |||||| || ||| || |||| || |||||| |  ||  |||| ||   |   |||||||
Sbjct  424356  AGAGGT-TATAAC-TA-AACCAAACTTTTTATTTTAC-AGTCAAACTTGATTTATTATTA  424411

Query  166     CTAAATAGTCAAAACTTTCAACAACGGATCTCTTGGTTCTCGCATCGATGAAGAACGCAG  225
               | ||||||||||||||||||||||||||||||||||||||||||||||||||||||||||
Sbjct  424412  CAAAATAGTCAAAACTTTCAACAACGGATCTCTTGGTTCTCGCATCGATGAAGAACGCAG  424471

Query  226     CGAAATGCGATACGTAATATGAATTGCAGATATTCGTGAATCATCGAATCTTTGAACGCA  285
               ||||||||||||||||||||||||||||||||||||||||||||||||||||||||||||
Sbjct  424472  CGAAATGCGATACGTAATATGAATTGCAGATATTCGTGAATCATCGAATCTTTGAACGCA  424531

Query  286     CATTGCGCCCTCTGGTATTCCGGAGGGCATGCCTGTTTGAGCGTCGTTTCTCCCTCAAAC  345
               ||||||||||| |||||||||  |||||||||||| ||||||||| ||||||||||||||
Sbjct  424532  CATTGCGCCCTTTGGTATTCCAAAGGGCATGCCTG-TTGAGCGTCATTTCTCCCTCAAAC  424590

Query  346     CGCTGGGTTTGGTGTTGAGCAATACGACTTGGGTTTGCTTGAAAGACGGTAGTGGTAAGG  405
               |  ||||||||||||||||||||||| | | |||||| ||||||||      | ||||  
Sbjct  424591  CCTTGGGTTTGGTGTTGAGCAATACG-C-TAGGTTTGTTTGAAAGA------T-GTAA--  424639

Query  406     CG-GGATCGCTTTGACAATGG-CTTAGGTCTAACCAAAAACATTGCTTGCGGCGGTAACG  463
               || |||   ||||   ||  | ||||||| || ||||||||   ||||  |    ||  |
Sbjct  424640  CGTGGA-AACTTTCTTAAGCGACTTAGGTTTATCCAAAAAC---GCTT-TGTTTATAGTG  424694

Query  464     TCCACCACGTATATCTTCAAAC-TTTGACCTCAAATCAGGTAGGACTACCCGCTGAACTT  522
                |||||||   | | || |||| |||||||||||||||||||||||||||||||||||||
Sbjct  424695  GCCACCACAACT-TTTTTAAACTTTTGACCTCAAATCAGGTAGGACTACCCGCTGAACTT  424753

Query  523     AAGCATATCAATAAGCGGAGGAAAAGAAACCAACAGGGATTGCCTCAGTAGCGGCGAGTG  582
               ||||||||||||||||||||||||||||||||||||||||||||| ||||||||||||||
Sbjct  424754  AAGCATATCAATAAGCGGAGGAAAAGAAACCAACAGGGATTGCCTTAGTAGCGGCGAGTG  424813

Query  583     AAGCGGCAAAAGCTCAAATTTGAAATCTGGCGTCTTT-GGCGTCCGAGTTGTAATTTGAA  641
               ||||||||||||||||||||||||||||||| |||||  | |||||||||||||||||||
Sbjct  424814  AAGCGGCAAAAGCTCAAATTTGAAATCTGGC-TCTTTCAGAGTCCGAGTTGTAATTTGAA  424872

Query  642     GAAGGTATCTTTGGGCCCGGCTCTTGTCTATGTTCCTTGGAACAGGACGTCACAGAGGGT  701
               ||||||||||||||| | ||| |||||||||||| |||||||||| ||||||||||||||
Sbjct  424873  GAAGGTATCTTTGGGTCTGGCACTTGTCTATGTTTCTTGGAACAGAACGTCACAGAGGGT  424932

Query  702     GAGAATCCCGTGCGATGAGATGACCCGGGTCTGTGTAAAGTTCCTTCGACGAGTCGAGTT  761
               ||||||||||||||||||||||| || || || |||||||||||||||| ||||||||||
Sbjct  424933  GAGAATCCCGTGCGATGAGATGATCCAGGCCTATGTAAAGTTCCTTCGAAGAGTCGAGTT  424992

Query  762     GTTTGGGAATGCAGCTCTAAGTGGGTGGTAAATTCCATCTAAAGCTAAATATTGGCGAGA  821
               ||||||||||||||||||||||||||||||||||||||||||||||||||||||||||||
Sbjct  424993  GTTTGGGAATGCAGCTCTAAGTGGGTGGTAAATTCCATCTAAAGCTAAATATTGGCGAGA  425052

Query  822     GACCGATAGCGAACAAGTACAGTGATGGAAAGATGAAAAGAACTTTGAAAAGAGAGTGAA  881
               ||||||||||||||||||||||||||||||||||||||||||||||||||||||||||||
Sbjct  425053  GACCGATAGCGAACAAGTACAGTGATGGAAAGATGAAAAGAACTTTGAAAAGAGAGTGAA  425112

Query  882     AAAGTACGTGAAATTGTTGAAAGGGAAGGGCTTGAGATCAGACTTGGTATTTTGCATGCT  941
               |||||||||||||||||||||||||||||||||||||||||||||||||||||| ||| |
Sbjct  425113  AAAGTACGTGAAATTGTTGAAAGGGAAGGGCTTGAGATCAGACTTGGTATTTTGTATGTT  425172

Query  942     GCTCTC-TCGGGGGCGGCCGCTGCGGTTTACCGGGCCAGCATCGGTTTGGAGCGGCAGGA  1000
                || || ||||||| |||| || | |||||||||||||||||| |||||| |||| ||||
Sbjct  425173  ACT-TCTTCGGGGGTGGCCTCTACAGTTTACCGGGCCAGCATCAGTTTGG-GCGGTAGGA  425230

Query  1001    TAATGGCGGAGGAATGTGGCACGGCTTCTGCTGTGTGTTATAGCCT-CTGACGATACTGC  1059
                ||| |||  ||||||||||||||| || | ||||||||||||||| |  | ||||||||
Sbjct  425231  GAATTGCGATGGAATGTGGCACGGCCTCGGTTGTGTGTTATAGCCTTCGTA-GATACTGC  425289

Query  1060    CAGCCTAGACCGAGGACTGCGGTTT--TTACCTAGGATGTTGGCATAATGATCTTAAGTC  1117
               |||||||||| ||||||||||||||  |||||||||||||||||||||||||||||||||
Sbjct  425290  CAGCCTAGACTGAGGACTGCGGTTTTATTACCTAGGATGTTGGCATAATGATCTTAAGTC  425349

Query  1118    GCCCGTCTTGAAACACGGACCAAGGAGTCTAACGTCTATGCGAGTGTTTGGGTGTAAAAC  1177
               ||||||||||||||||||||||||||||||||||||||||||||||||||||||| ||||
Sbjct  425350  GCCCGTCTTGAAACACGGACCAAGGAGTCTAACGTCTATGCGAGTGTTTGGGTGTTAAAC  425409

Query  1178    CCGTACGCGTAATGAAAGTGAACGAAGGTGGGGGCCCATTAGGGTGCACCATCGACCGAT  1237
               |||||||||||||||||||||||| |||||||||||| |  |||||||||||||||||||
Sbjct  425410  CCGTACGCGTAATGAAAGTGAACGTAGGTGGGGGCCCGTATGGGTGCACCATCGACCGAT  425469

Query  1238    CCTGATGTGTTCGGATGGATTTGAGTAAGAGCATAGCTGTTGGGACCCGAAAGATGGTGA  1297
               |||||||| |||||||||||||||||||||||||||||||||||||||||||||||||||
Sbjct  425470  CCTGATGTCTTCGGATGGATTTGAGTAAGAGCATAGCTGTTGGGACCCGAAAGATGGTGA  425529

Query  1298    ACTATGCCTGAATAGGGTGAAGCCAGAGGAAACTCTGGTGGAGGCTCGTAGCGGTTCTGA  1357
               ||||||||||||||||||||||||||||||||||||||||||||||||||||||||||||
Sbjct  425530  ACTATGCCTGAATAGGGTGAAGCCAGAGGAAACTCTGGTGGAGGCTCGTAGCGGTTCTGA  425589

Query  1358    CGTGCAAATCGATCGTCGAATTTGGGTATAGGGGCGAAAGACTAATCGAACCATCTAGTA  1417
               ||||||||||||||||||||||||||||||||||||||||||||||||||||||||||||
Sbjct  425590  CGTGCAAATCGATCGTCGAATTTGGGTATAGGGGCGAAAGACTAATCGAACCATCTAGTA  425649

Query  1418    GCTGGTTCCTGC  1429
               ||||||||||||
Sbjct  425650  GCTGGTTCCTGC  425661


 Score = 1864 bits (1009),  Expect = 0.0
 Identities = 1313/1452 (90%), Gaps = 51/1452 (4%)
 Strand=Plus/Plus

Query  1       CAAGGTTTCCGTAGGTGAACCTGCGGAAGGATCATTACTGATTTGCTTAATTGCACCACA  60
               ||||||||||||||||||||||||||||||||||||||||||||||||||||||||||||
Sbjct  433572  CAAGGTTTCCGTAGGTGAACCTGCGGAAGGATCATTACTGATTTGCTTAATTGCACCACA  433631

Query  61      TGTGTTTTTCT-TTGA--AACAAACTTGCTTTGGCGG-TGG-G---CCCAGCCTGCCGCC  112
               ||||||||| | || |  || ||| ||||||||||||  || |      |  || |||||
Sbjct  433632  TGTGTTTTTTTATTAATTAAAAAATTTGCTTTGGCGGCAGGAGATAAAAATTCTACCGCC  433691

Query  113     AGAGGTCTA-AACTTACAACCAATTTTTTAT-CAACTTGTCACAC--CA--GATTATTAC  166
               |||||| || ||| || ||||||  ||||||   ||  |||| ||   |   ||||||||
Sbjct  433692  AGAGGT-TATAAC-TA-AACCAAACTTTTATTTTAC-AGTCAAACTTGATTTATTATTAC  433747

Query  167     TAAATAGTCAAAACTTTCAACAACGGATCTCTTGGTTCTCGCATCGATGAAGAACGCAGC  226
                |||||||||||||||||||||||||||||||||||||||||||||||||||||||||||
Sbjct  433748  AAAATAGTCAAAACTTTCAACAACGGATCTCTTGGTTCTCGCATCGATGAAGAACGCAGC  433807

Query  227     GAAATGCGATACGTAATATGAATTGCAGATATTCGTGAATCATCGAATCTTTGAACGCAC  286
               ||||||||||||||||||||||||||||||||||||||||||||||||||||||||||||
Sbjct  433808  GAAATGCGATACGTAATATGAATTGCAGATATTCGTGAATCATCGAATCTTTGAACGCAC  433867

Query  287     ATTGCGCCCTCTGGTATTCCGGAGGGCATGCCTGTTTGAGCGTCGTTTCTCCCTCAAACC  346
               |||||||||| |||||||||  |||||||||||| ||||||||| ||||||| |||||||
Sbjct  433868  ATTGCGCCCTTTGGTATTCCAAAGGGCATGCCTG-TTGAGCGTCATTTCTCC-TCAAACC  433925

Query  347     GCTGGGTTTGGTGTTGAGCAATACGACTTGGGTTTGCTTGAAAGACGGTAGTGGTAAGGC  406
                 ||||||||||||||||||||||| | | |||||| ||||||||      | ||||  |
Sbjct  433926  CTTGGGTTTGGTGTTGAGCAATACG-C-TAGGTTTGTTTGAAAGA------T-GTAA--C  433974

Query  407     G-GGATCGCTTTGACAATGG-CTTAGGTCTAACCAAAAACATTGCTTGCGGCGGTAACGT  464
               | |||   ||||   ||  | ||||||| || ||||||||   ||||  |    ||  | 
Sbjct  433975  GTGGA-AACTTTCTTAAGCGACTTAGGTTTATCCAAAAAC---GCTT-TGTTTATAGTGG  434029

Query  465     CCACCACGTATATCTTCAAAC-TTTGACCTCAAATCAGGTAGGACTACCCGCTGAACTTA  523
               |||||||   | | || |||| ||||||||||||||||||||||||||||||||||||||
Sbjct  434030  CCACCACAACT-TTTTTAAACTTTTGACCTCAAATCAGGTAGGACTACCCGCTGAACTTA  434088

Query  524     AGCATATCAATAAGCGGAGGAAAAGAAACCAACAGGGATTGCCTCAGTAGCGGCGAGTGA  583
               |||||||||||||||||||||||||||||||||||||||||||| |||||||||||||||
Sbjct  434089  AGCATATCAATAAGCGGAGGAAAAGAAACCAACAGGGATTGCCTTAGTAGCGGCGAGTGA  434148

Query  584     AGCGGCAAAAGCTCAAATTTGAAATCTGGCGTCTTT-GGCGTCCGAGTTGTAATTTGAAG  642
               |||||| ||||||||||||||||||||||| |||||  | ||||||||||||||||||||
Sbjct  434149  AGCGGC-AAAGCTCAAATTTGAAATCTGGC-TCTTTCAGAGTCCGAGTTGTAATTTGAAG  434206

Query  643     AAGGTATCTTTGGGCCCGGCTCTTGTCTATGTTCCTTGGAACAGGACGTCACAGAGGGTG  702
               |||||||||||||| | ||| |||||||||||| |||||||||| |||||||||||||||
Sbjct  434207  AAGGTATCTTTGGGTCTGGCACTTGTCTATGTTTCTTGGAACAGAACGTCACAGAGGGTG  434266

Query  703     AGAATCCCGTGCGATGAGATGACCCGGGTCTGTGTAAAGTTCCTTCGACGAGTCGAGTTG  762
               |||||||||||||||||||||| || || || |||||||||||||||| |||||||||||
Sbjct  434267  AGAATCCCGTGCGATGAGATGATCCAGGCCTATGTAAAGTTCCTTCGAAGAGTCGAGTTG  434326

Query  763     TTTGGGAATGCAGCTCTAAGTGGGTGGTAAATTCCATCTAAAGCTAAATATTGGCGAGAG  822
               ||||||||||||||||||||||||||||||||||||||||||||||||||||||||||||
Sbjct  434327  TTTGGGAATGCAGCTCTAAGTGGGTGGTAAATTCCATCTAAAGCTAAATATTGGCGAGAG  434386

Query  823     ACCGATAGCGAACAAGTACAGTGATGGAAAGATGAAAAGAACTTTGAAAAGAGAGTGAAA  882
               ||||||||||||||||||||||||||||||||||||||||||||||||||||||||||||
Sbjct  434387  ACCGATAGCGAACAAGTACAGTGATGGAAAGATGAAAAGAACTTTGAAAAGAGAGTGAAA  434446

Query  883     AAGTACGTGAAATTGTTGAAAGGGAAGGGCTTGAGATCAGACTTGGTATTTTGCATGCTG  942
               ||||||||||||||||||||||||||||||||||||||||||||||||||||| ||| | 
Sbjct  434447  AAGTACGTGAAATTGTTGAAAGGGAAGGGCTTGAGATCAGACTTGGTATTTTGTATGTTA  434506

Query  943     CTCTCT-CGGGGGC-GGCCGCTGCGGTTTACCGGGCCAGCATCGGTTTGGAGCGGCAGGA  1000
               || ||| ||||||  |||| || | |||||||||||||||||| |||||| |||| ||||
Sbjct  434507  CT-TCTTCGGGGGGTGGCCTCTACAGTTTACCGGGCCAGCATCAGTTTGG-GCGGTAGGA  434564

Query  1001    TAATGGCGGAGGAATGTGGCACGGCTTCTGCTGTGTGTTATAGCCT-CTGACGATACTGC  1059
                ||| |||  ||||||||||||||| || | ||||||||||||||| |  | ||||||||
Sbjct  434565  GAATTGCGATGGAATGTGGCACGGCCTCGGTTGTGTGTTATAGCCTTCGTA-GATACTGC  434623

Query  1060    CAGCCTAGACCGAGGACTGCGGTTT--TTACCTAGGATGTTGGCATAATGATCTTAAGTC  1117
               |||||||||| ||||||||||||||  |||||||||||||||||||||||||||||||||
Sbjct  434624  CAGCCTAGACTGAGGACTGCGGTTTTATTACCTAGGATGTTGGCATAATGATCTTAAGTC  434683

Query  1118    GCCCGTCTTGAAACACGGACCAAGGAGTCTAACGTCTATGCGAGTGTTTGGGTGTAAAAC  1177
               ||||||||||||||||||||||||||||||||||||||||||||||||||||||| ||||
Sbjct  434684  GCCCGTCTTGAAACACGGACCAAGGAGTCTAACGTCTATGCGAGTGTTTGGGTGTTAAAC  434743

Query  1178    CCGTACGCGTAATGAAAGTGAACGAAGGTGGGGGCCCATTAGGGTGCACCATCGACCGAT  1237
               |||||||||||||||||||||||| |||||||||||| |  |||||||||||||||||||
Sbjct  434744  CCGTACGCGTAATGAAAGTGAACGTAGGTGGGGGCCCGTATGGGTGCACCATCGACCGAT  434803

Query  1238    CCTGATGTGTTCGGATGGATTTGAGTAAGAGCATAGCTGTTGGGACCCGAAAGATGGTGA  1297
               |||||||| |||||||||||||||||||||||||||||||||||||||||||||||||||
Sbjct  434804  CCTGATGTCTTCGGATGGATTTGAGTAAGAGCATAGCTGTTGGGACCCGAAAGATGGTGA  434863

Query  1298    ACTATGCCTGAATAGGGTGAAGCCAGAGGAAACTCTGGTGGAGGCTCGTAGCGGTTCTGA  1357
               ||||||||||||||||||||||||||||||||||||||||||||||||||||||||||||
Sbjct  434864  ACTATGCCTGAATAGGGTGAAGCCAGAGGAAACTCTGGTGGAGGCTCGTAGCGGTTCTGA  434923

Query  1358    CGTGCAAATCGATCGTCGAATTTGGGTATAGGGGCGAAAGACTAATCGAACCATCTAGTA  1417
               ||||||||||||||||||||||||||||||||||||||||||||||||||||||||||||
Sbjct  434924  CGTGCAAATCGATCGTCGAATTTGGGTATAGGGGCGAAAGACTAATCGAACCATCTAGTA  434983

Query  1418    GCTGGTTCCTGC  1429
               ||||||||||||
Sbjct  434984  GCTGGTTCCTGC  434995


>AMGY01000013.1 Capronia epimyces CBS 606.96 aczIQ-supercont1.13, whole genome 
shotgun sequence
Length=23758

 Score = 1801 bits (975),  Expect = 0.0
 Identities = 996/1006 (99%), Gaps = 2/1006 (0%)
 Strand=Plus/Plus

Query  167   TAAATAGTCAAAACTTTCAACAACGGATCTCTTGGTTCTCGCATCGATGAAGAACGCAGC  226
             |||| || ||||||||||||||||||||||||||||||||||||||||||||||||||||
Sbjct  6652  TAAA-AG-CAAAACTTTCAACAACGGATCTCTTGGTTCTCGCATCGATGAAGAACGCAGC  6709

Query  227   GAAATGCGATACGTAATATGAATTGCAGATATTCGTGAATCATCGAATCTTTGAACGCAC  286
             ||||||||||||||||||||||||||||||||||||||||||||||||||||||||||||
Sbjct  6710  GAAATGCGATACGTAATATGAATTGCAGATATTCGTGAATCATCGAATCTTTGAACGCAC  6769

Query  287   ATTGCGCCCTCTGGTATTCCGGAGGGCATGCCTGTTTGAGCGTCGTTTCTCCCTCAAACC  346
             ||||||||||||||||||||||||||||||||||||||||||||||||||||||||||||
Sbjct  6770  ATTGCGCCCTCTGGTATTCCGGAGGGCATGCCTGTTTGAGCGTCGTTTCTCCCTCAAACC  6829

Query  347   GCTGGGTTTGGTGTTGAGCAATACGACTTGGGTTTGCTTGAAAGACGGTAGTGGTAAGGC  406
             ||||||||||||||||||||||||||||||||||||||||||||||||||||||||||||
Sbjct  6830  GCTGGGTTTGGTGTTGAGCAATACGACTTGGGTTTGCTTGAAAGACGGTAGTGGTAAGGC  6889

Query  407   GGGATCGCTTTGACAATGGCTTAGGTCTAACCAAAAACATTGCTTGCGGCGGTAACGTCC  466
             ||||||||||||||||||||||||||||||||||||||||||||||||||||||||||||
Sbjct  6890  GGGATCGCTTTGACAATGGCTTAGGTCTAACCAAAAACATTGCTTGCGGCGGTAACGTCC  6949

Query  467   ACCACGTATATCTTCAAACTTTGACCTCAAATCAGGTAGGACTACCCGCTGAACTTAAGC  526
             ||||||||||||||||||||||||||||||||||||||||||||||||||||||||||||
Sbjct  6950  ACCACGTATATCTTCAAACTTTGACCTCAAATCAGGTAGGACTACCCGCTGAACTTAAGC  7009

Query  527   ATATCAATAAGCGGAGGAAAAGAAACCAACAGGGATTGCCTCAGTAGCGGCGAGTGAAGC  586
             ||||||||||||||||||||||||||||||||||||||||||||||||||||||||||||
Sbjct  7010  ATATCAATAAGCGGAGGAAAAGAAACCAACAGGGATTGCCTCAGTAGCGGCGAGTGAAGC  7069

Query  587   GGCAAAAGCTCAAATTTGAAATCTGGCGTCTTTGGCGTCCGAGTTGTAATTTGAAGAAGG  646
             ||||||||||||||||||||||||||||||||||||||||||||||||||||||||||||
Sbjct  7070  GGCAAAAGCTCAAATTTGAAATCTGGCGTCTTTGGCGTCCGAGTTGTAATTTGAAGAAGG  7129

Query  647   TATCTTTGGGCCCGGCTCTTGTCTATGTTCCTTGGAACAGGACGTCACAGAGGGTGAGAA  706
             ||||||||||||||||||||||||||||||||||||||||||||||||||||||||||||
Sbjct  7130  TATCTTTGGGCCCGGCTCTTGTCTATGTTCCTTGGAACAGGACGTCACAGAGGGTGAGAA  7189

Query  707   TCCCGTGCGATGAGATGACCCGGGTCTGTGTAAAGTTCCTTCGACGAGTCGAGTTGTTTG  766
             ||||||||||||||||||||||||||||||||||||||||||||||||||||||||||||
Sbjct  7190  TCCCGTGCGATGAGATGACCCGGGTCTGTGTAAAGTTCCTTCGACGAGTCGAGTTGTTTG  7249

Query  767   GGAATGCAGCTCTAAGTGGGTGGTAAATTCCATCTAAAGCTAAATATTGGCGAGAGACCG  826
             ||||||||||||||||||||||||||||||||||||||||||||||||||| ||||||||
Sbjct  7250  GGAATGCAGCTCTAAGTGGGTGGTAAATTCCATCTAAAGCTAAATATTGGCCAGAGACCG  7309

Query  827   ATAGCGAACAAGTACAGTGATGGAAAGATGAAAAGAACTTTGAAAAGAGAGTGAAAAAGT  886
             |||||| ||||||| |||||| ||||||||||||| |||||||||||||||| ||| |||
Sbjct  7310  ATAGCGCACAAGTAGAGTGATCGAAAGATGAAAAGCACTTTGAAAAGAGAGTTAAACAGT  7369

Query  887   ACGTGAAATTGTTGAAAGGGAAGGGCTTGAGATCAGACTTGGTATTTTGCATGCTGCTCT  946
             ||||||||||||||||||||||||||||||||||||||||||||||||||||||||||||
Sbjct  7370  ACGTGAAATTGTTGAAAGGGAAGGGCTTGAGATCAGACTTGGTATTTTGCATGCTGCTCT  7429

Query  947   CTCGGGGGCGGCCGCTGCGGTTTACCGGGCCAGCATCGGTTTGGAGCGGCAGGATAATGG  1006
             ||||||||||||||||||||||||||||||||||||||||||||||||||||||||||||
Sbjct  7430  CTCGGGGGCGGCCGCTGCGGTTTACCGGGCCAGCATCGGTTTGGAGCGGCAGGATAATGG  7489

Query  1007  CGGAGGAATGTGGCACGGCTTCTGCTGTGTGTTATAGCCTCTGACGATACTGCCAGCCTA  1066
             |||||||||||||||||||||||||||||||||||||||||||||||| |||||||||||
Sbjct  7490  CGGAGGAATGTGGCACGGCTTCTGCTGTGTGTTATAGCCTCTGACGATGCTGCCAGCCTA  7549

Query  1067  GACCGAGGACTGCGGTTTTTACCTAGGATGTTGGCATAATGATCTTAAGTCGCCCGTCTT  1126
             ||||||||||||||||||||||||||||||||||||||||||||||||||||||||||||
Sbjct  7550  GACCGAGGACTGCGGTTTTTACCTAGGATGTTGGCATAATGATCTTAAGTCGCCCGTCTT  7609

Query  1127  GAAACACGGACCAAGGAGTCTAACGTCTATGCGAGTGTTTGGGTGT  1172
             ||||||||||||||||||||||||||||||||||||||||||||||
Sbjct  7610  GAAACACGGACCAAGGAGTCTAACGTCTATGCGAGTGTTTGGGTGT  7655


 Score = 71.3 bits (38),  Expect = 8e-08
 Identities = 38/38 (100%), Gaps = 0/38 (0%)
 Strand=Plus/Plus

Query  1     CAAGGTTTCCGTAGGTGAACCTGCGGAAGGATCATTAC  38
             ||||||||||||||||||||||||||||||||||||||
Sbjct  6521  CAAGGTTTCCGTAGGTGAACCTGCGGAAGGATCATTAC  6558


>NW_006912916.1 Capronia epimyces CBS 606.96 aczIQ-supercont1.13, whole genome 
shotgun sequence
Length=23758

 Score = 1801 bits (975),  Expect = 0.0
 Identities = 996/1006 (99%), Gaps = 2/1006 (0%)
 Strand=Plus/Plus

Query  167   TAAATAGTCAAAACTTTCAACAACGGATCTCTTGGTTCTCGCATCGATGAAGAACGCAGC  226
             |||| || ||||||||||||||||||||||||||||||||||||||||||||||||||||
Sbjct  6652  TAAA-AG-CAAAACTTTCAACAACGGATCTCTTGGTTCTCGCATCGATGAAGAACGCAGC  6709

Query  227   GAAATGCGATACGTAATATGAATTGCAGATATTCGTGAATCATCGAATCTTTGAACGCAC  286
             ||||||||||||||||||||||||||||||||||||||||||||||||||||||||||||
Sbjct  6710  GAAATGCGATACGTAATATGAATTGCAGATATTCGTGAATCATCGAATCTTTGAACGCAC  6769

Query  287   ATTGCGCCCTCTGGTATTCCGGAGGGCATGCCTGTTTGAGCGTCGTTTCTCCCTCAAACC  346
             ||||||||||||||||||||||||||||||||||||||||||||||||||||||||||||
Sbjct  6770  ATTGCGCCCTCTGGTATTCCGGAGGGCATGCCTGTTTGAGCGTCGTTTCTCCCTCAAACC  6829

Query  347   GCTGGGTTTGGTGTTGAGCAATACGACTTGGGTTTGCTTGAAAGACGGTAGTGGTAAGGC  406
             ||||||||||||||||||||||||||||||||||||||||||||||||||||||||||||
Sbjct  6830  GCTGGGTTTGGTGTTGAGCAATACGACTTGGGTTTGCTTGAAAGACGGTAGTGGTAAGGC  6889

Query  407   GGGATCGCTTTGACAATGGCTTAGGTCTAACCAAAAACATTGCTTGCGGCGGTAACGTCC  466
             ||||||||||||||||||||||||||||||||||||||||||||||||||||||||||||
Sbjct  6890  GGGATCGCTTTGACAATGGCTTAGGTCTAACCAAAAACATTGCTTGCGGCGGTAACGTCC  6949

Query  467   ACCACGTATATCTTCAAACTTTGACCTCAAATCAGGTAGGACTACCCGCTGAACTTAAGC  526
             ||||||||||||||||||||||||||||||||||||||||||||||||||||||||||||
Sbjct  6950  ACCACGTATATCTTCAAACTTTGACCTCAAATCAGGTAGGACTACCCGCTGAACTTAAGC  7009

Query  527   ATATCAATAAGCGGAGGAAAAGAAACCAACAGGGATTGCCTCAGTAGCGGCGAGTGAAGC  586
             ||||||||||||||||||||||||||||||||||||||||||||||||||||||||||||
Sbjct  7010  ATATCAATAAGCGGAGGAAAAGAAACCAACAGGGATTGCCTCAGTAGCGGCGAGTGAAGC  7069

Query  587   GGCAAAAGCTCAAATTTGAAATCTGGCGTCTTTGGCGTCCGAGTTGTAATTTGAAGAAGG  646
             ||||||||||||||||||||||||||||||||||||||||||||||||||||||||||||
Sbjct  7070  GGCAAAAGCTCAAATTTGAAATCTGGCGTCTTTGGCGTCCGAGTTGTAATTTGAAGAAGG  7129

Query  647   TATCTTTGGGCCCGGCTCTTGTCTATGTTCCTTGGAACAGGACGTCACAGAGGGTGAGAA  706
             ||||||||||||||||||||||||||||||||||||||||||||||||||||||||||||
Sbjct  7130  TATCTTTGGGCCCGGCTCTTGTCTATGTTCCTTGGAACAGGACGTCACAGAGGGTGAGAA  7189

Query  707   TCCCGTGCGATGAGATGACCCGGGTCTGTGTAAAGTTCCTTCGACGAGTCGAGTTGTTTG  766
             ||||||||||||||||||||||||||||||||||||||||||||||||||||||||||||
Sbjct  7190  TCCCGTGCGATGAGATGACCCGGGTCTGTGTAAAGTTCCTTCGACGAGTCGAGTTGTTTG  7249

Query  767   GGAATGCAGCTCTAAGTGGGTGGTAAATTCCATCTAAAGCTAAATATTGGCGAGAGACCG  826
             ||||||||||||||||||||||||||||||||||||||||||||||||||| ||||||||
Sbjct  7250  GGAATGCAGCTCTAAGTGGGTGGTAAATTCCATCTAAAGCTAAATATTGGCCAGAGACCG  7309

Query  827   ATAGCGAACAAGTACAGTGATGGAAAGATGAAAAGAACTTTGAAAAGAGAGTGAAAAAGT  886
             |||||| ||||||| |||||| ||||||||||||| |||||||||||||||| ||| |||
Sbjct  7310  ATAGCGCACAAGTAGAGTGATCGAAAGATGAAAAGCACTTTGAAAAGAGAGTTAAACAGT  7369

Query  887   ACGTGAAATTGTTGAAAGGGAAGGGCTTGAGATCAGACTTGGTATTTTGCATGCTGCTCT  946
             ||||||||||||||||||||||||||||||||||||||||||||||||||||||||||||
Sbjct  7370  ACGTGAAATTGTTGAAAGGGAAGGGCTTGAGATCAGACTTGGTATTTTGCATGCTGCTCT  7429

Query  947   CTCGGGGGCGGCCGCTGCGGTTTACCGGGCCAGCATCGGTTTGGAGCGGCAGGATAATGG  1006
             ||||||||||||||||||||||||||||||||||||||||||||||||||||||||||||
Sbjct  7430  CTCGGGGGCGGCCGCTGCGGTTTACCGGGCCAGCATCGGTTTGGAGCGGCAGGATAATGG  7489

Query  1007  CGGAGGAATGTGGCACGGCTTCTGCTGTGTGTTATAGCCTCTGACGATACTGCCAGCCTA  1066
             |||||||||||||||||||||||||||||||||||||||||||||||| |||||||||||
Sbjct  7490  CGGAGGAATGTGGCACGGCTTCTGCTGTGTGTTATAGCCTCTGACGATGCTGCCAGCCTA  7549

Query  1067  GACCGAGGACTGCGGTTTTTACCTAGGATGTTGGCATAATGATCTTAAGTCGCCCGTCTT  1126
             ||||||||||||||||||||||||||||||||||||||||||||||||||||||||||||
Sbjct  7550  GACCGAGGACTGCGGTTTTTACCTAGGATGTTGGCATAATGATCTTAAGTCGCCCGTCTT  7609

Query  1127  GAAACACGGACCAAGGAGTCTAACGTCTATGCGAGTGTTTGGGTGT  1172
             ||||||||||||||||||||||||||||||||||||||||||||||
Sbjct  7610  GAAACACGGACCAAGGAGTCTAACGTCTATGCGAGTGTTTGGGTGT  7655


 Score = 71.3 bits (38),  Expect = 8e-08
 Identities = 38/38 (100%), Gaps = 0/38 (0%)
 Strand=Plus/Plus

Query  1     CAAGGTTTCCGTAGGTGAACCTGCGGAAGGATCATTAC  38
             ||||||||||||||||||||||||||||||||||||||
Sbjct  6521  CAAGGTTTCCGTAGGTGAACCTGCGGAAGGATCATTAC  6558


>CH981532.1 Lodderomyces elongisporus NRRL YB-4239 supercont1.9 genomic scaffold, 
whole genome shotgun sequence
Length=544997

 Score = 1724 bits (933),  Expect = 0.0
 Identities = 1231/1369 (90%), Gaps = 44/1369 (3%)
 Strand=Plus/Minus

Query  79      AAACTTGCTTTGGCGGTGG--GC-CCA--GC-CTGCCGCCAGAGGTCTAAACTTACAACC  132
               |||||||||||||| ||||  ||   |  || |||| ||||||||  ||||| | |||||
Sbjct  407072  AAACTTGCTTTGGCAGTGGCTGCTTAATTGCTCTGCTGCCAGAGG-ATAAAC-T-CAACC  407016

Query  133     --AATTTTTTA---TCAACTTGTCACACCAGA-T-TATTACTAAATAGTCAAAACTTTCA  185
                 |||||||||   | |||| |||| | | || | ||||  | |||||||||||||||||
Sbjct  407015  TAAATTTTTTATTTTAAACTAGTCA-A-CTGATTATATTTATTAATAGTCAAAACTTTCA  406958

Query  186     ACAACGGATCTCTTGGTTCTCGCATCGATGAAGAACGCAGCGAAATGCGATACGTAATAT  245
               |||||||||||||||||||||||||||||||||||||||||||||||||||| |||||||
Sbjct  406957  ACAACGGATCTCTTGGTTCTCGCATCGATGAAGAACGCAGCGAAATGCGATAAGTAATAT  406898

Query  246     GAATTGCAGATATTCGTGAATCATCGAATCTTTGAACGCACATTGCGCCCTCTGGTATTC  305
               ||||||||||||||||||||||||||||||||||||||||||||||||||||||||||||
Sbjct  406897  GAATTGCAGATATTCGTGAATCATCGAATCTTTGAACGCACATTGCGCCCTCTGGTATTC  406838

Query  306     CGGAGGGCATGCCTGTTTGAGCGTCGTTTCTCCCTCAAACCGCTGGGTTTGGTGTTGAGC  365
               ||||||||||||||||||||||||| ||||||||||||||| | |||||||||| |||||
Sbjct  406837  CGGAGGGCATGCCTGTTTGAGCGTCATTTCTCCCTCAAACCCCCGGGTTTGGTGATGAGC  406778

Query  366     AATACGACTTGGGTTTGCTTGAAAGACGGTAGTGGTAAGGCGGGATCGCTTTGACAATGG  425
               |||||| |   ||||||||||||||    ||  ||  |||  | ||   | | |||||| 
Sbjct  406777  AATACG-C-CAGGTTTGCTTGAAAG---TTA--GG--AGG-AGTAT--TTATAACAATGT  406730

Query  426     CTTAGGTCTAACCAAAAACATTGCTTGCGGCGGT-AACG-TCCACCACGTATATCTTCAA  483
                |||||||||||||    |||||  |||       || | ||||  |  ||||| |||||
Sbjct  406729  ATTAGGTCTAACCA-CTCCATTG--TGCTTAATAAAAAGCTCCA--ATCTATAT-TTCAA  406676

Query  484     ACTTTGACCTCAAATCAGGTAGGACTACCCGCTGAACTTAAGCATATCAATAAGCGGAGG  543
               |||| ||||||||||||||||||| |||||||||||||||||||||||||||||||||||
Sbjct  406675  ACTTCGACCTCAAATCAGGTAGGATTACCCGCTGAACTTAAGCATATCAATAAGCGGAGG  406616

Query  544     AAAAGAAACCAACAGGGATTGCCTCAGTAGCGGCGAGTGAAGCGGCAAAAGCTCAAATTT  603
               |||||||||||||||||||||||| ||||||||||||||||||||||| |||||||||||
Sbjct  406615  AAAAGAAACCAACAGGGATTGCCTTAGTAGCGGCGAGTGAAGCGGCAATAGCTCAAATTT  406556

Query  604     GAAATCTGGCGTCTTT-GGCGTCCGAGTTGTAATTTGAAGAAGGTATCTTTGGGCCCGGC  662
               ||||||||||  ||||  | |||||||||||||||||||||||||||||||||| |  ||
Sbjct  406555  GAAATCTGGC-ACTTTCAGTGTCCGAGTTGTAATTTGAAGAAGGTATCTTTGGGTCTAGC  406497

Query  663     TCTTGTCTATGTTCCTTGGAACAGGACGTCACAGAGGGTGAGAATCCCGTGCGATGAGAT  722
               ||||||||||||| |||||||||| |||||||||||||||||||||||||||||||||||
Sbjct  406496  TCTTGTCTATGTTTCTTGGAACAGAACGTCACAGAGGGTGAGAATCCCGTGCGATGAGAT  406437

Query  723     GACCCGGGTCTGTGTAAAGTTCCTTCGACGAGTCGAGTTGTTTGGGAATGCAGCTCTAAG  782
               |  |  | ||| |||||||||||||||| |||||||||||||||||||||||||||||||
Sbjct  406436  G-TCTAGATCTATGTAAAGTTCCTTCGAAGAGTCGAGTTGTTTGGGAATGCAGCTCTAAG  406378

Query  783     TGGGTGGTAAATTCCATCTAAAGCTAAATATTGGCGAGAGACCGATAGCGAACAAGTACA  842
               ||||||||||||||||||||||||||||||||||||||||||||||||||||||||||||
Sbjct  406377  TGGGTGGTAAATTCCATCTAAAGCTAAATATTGGCGAGAGACCGATAGCGAACAAGTACA  406318

Query  843     GTGATGGAAAGATGAAAAGAACTTTGAAAAGAGAGTGAAAAAGTACGTGAAATTGTTGAA  902
               ||||||||||||||||||||||||||||||||||||||||||||||||||||||||||||
Sbjct  406317  GTGATGGAAAGATGAAAAGAACTTTGAAAAGAGAGTGAAAAAGTACGTGAAATTGTTGAA  406258

Query  903     AGGGAAGGGCTTGAGATCAGACTTGGTATTTTGCATGCTGCTCTCTCGGGGGCGGCCGCT  962
               ||||||||||||||||||||||||||||||||| ||| | |||||||||||| |||| ||
Sbjct  406257  AGGGAAGGGCTTGAGATCAGACTTGGTATTTTGTATGTTACTCTCTCGGGGGTGGCCTCT  406198

Query  963     GCGGTTTACCGGGCCAGCATCGGTTTGGAGCGGCAGGATAATGGCGGAGGAATGTGGCAC  1022
                | |||||||||||||||||| ||||| ||||| |||| ||| ||| ||||||||||| |
Sbjct  406197  ACAGTTTACCGGGCCAGCATCAGTTTG-AGCGGTAGGAGAATTGCGTAGGAATGTGGCTC  406139

Query  1023    GGCTTCTGCTGTGTGTTATAGCCTCTGACGATACTGCCAGCCTAGACCGAGGACTGCGGT  1082
               ||| || |  | ||||||||||||  | ||||||||||||| ||||| ||||||||||| 
Sbjct  406138  GGCCTCGGTCGAGTGTTATAGCCTTCGTCGATACTGCCAGCTTAGACTGAGGACTGCGGC  406079

Query  1083    TTTTACCTAGGATGTTGGCATAATGATCTTAAGTCGCCCGTCTTGAAACACGGACCAAGG  1142
               ||   |||||||||||||||||||||||||||||||||||||||||||||||||||||||
Sbjct  406078  TTCGGCCTAGGATGTTGGCATAATGATCTTAAGTCGCCCGTCTTGAAACACGGACCAAGG  406019

Query  1143    AGTCTAACGTCTATGCGAGTGTTTGGGTGTAAAACCCGTACGCGTAATGAAAGTGAACGA  1202
               ||||||||||||||||||||||||||||||||||||||||||||||||||||||||||| 
Sbjct  406018  AGTCTAACGTCTATGCGAGTGTTTGGGTGTAAAACCCGTACGCGTAATGAAAGTGAACGT  405959

Query  1203    AGGTGGGGGCC-CATTAG-GGTGCACCATCGACCGATCCTGATGTGTTCGGATGGATTTG  1260
               |||| ||  |  | || |  | |||| |||||||||||||||||| ||||||||||||||
Sbjct  405958  AGGTAGGACCTTCTTTTGAAGCGCACTATCGACCGATCCTGATGTCTTCGGATGGATTTG  405899

Query  1261    AGTAAGAGCATAGCTGTTGGGACCCGAAAGATGGTGAACTATGCCTGAATAGGGTGAAGC  1320
               ||||||||||||||||||||||||||||||||||||||||||||||||||||||||||||
Sbjct  405898  AGTAAGAGCATAGCTGTTGGGACCCGAAAGATGGTGAACTATGCCTGAATAGGGTGAAGC  405839

Query  1321    CAGAGGAAACTCTGGTGGAGGCTCGTAGCGGTTCTGACGTGCAAATCGATCGTCGAATTT  1380
               ||||||||||||||||||||||||||||||||||||||||||||||||||||||||||||
Sbjct  405838  CAGAGGAAACTCTGGTGGAGGCTCGTAGCGGTTCTGACGTGCAAATCGATCGTCGAATTT  405779

Query  1381    GGGTATAGGGGCGAAAGACTAATCGAACCATCTAGTAGCTGGTTCCTGC  1429
               |||||||||||||||||||||||||||||||||||||||||||||||||
Sbjct  405778  GGGTATAGGGGCGAAAGACTAATCGAACCATCTAGTAGCTGGTTCCTGC  405730


 Score = 1718 bits (930),  Expect = 0.0
 Identities = 1230/1369 (90%), Gaps = 44/1369 (3%)
 Strand=Plus/Minus

Query  79      AAACTTGCTTTGGCGGTGG--GC-CCA--GC-CTGCCGCCAGAGGTCTAAACTTACAACC  132
               |||||||||||||| ||||  ||   |  || |||| ||||||||  ||||| | |||||
Sbjct  383938  AAACTTGCTTTGGCAGTGGCTGCTTAATTGCTCTGCTGCCAGAGG-ATAAAC-T-CAACC  383882

Query  133     --AATTTTTTA---TCAACTTGTCACACCAGA-T-TATTACTAAATAGTCAAAACTTTCA  185
                 |||||||||   | |||| |||| | | || | ||||  | |||||||||||||||||
Sbjct  383881  TAAATTTTTTATTTTAAACTAGTCA-A-CTGATTATATTTATTAATAGTCAAAACTTTCA  383824

Query  186     ACAACGGATCTCTTGGTTCTCGCATCGATGAAGAACGCAGCGAAATGCGATACGTAATAT  245
               |||||||||||||||||||||||||||||||||||||||||||||||||||| |||||||
Sbjct  383823  ACAACGGATCTCTTGGTTCTCGCATCGATGAAGAACGCAGCGAAATGCGATAAGTAATAT  383764

Query  246     GAATTGCAGATATTCGTGAATCATCGAATCTTTGAACGCACATTGCGCCCTCTGGTATTC  305
               ||||||||||||||||||||||||||||||||||||||||||||||||||||||||||||
Sbjct  383763  GAATTGCAGATATTCGTGAATCATCGAATCTTTGAACGCACATTGCGCCCTCTGGTATTC  383704

Query  306     CGGAGGGCATGCCTGTTTGAGCGTCGTTTCTCCCTCAAACCGCTGGGTTTGGTGTTGAGC  365
               ||||||||||||||||||||||||| ||||||||||||||| | |||||||||| |||||
Sbjct  383703  CGGAGGGCATGCCTGTTTGAGCGTCATTTCTCCCTCAAACCCCCGGGTTTGGTGATGAGC  383644

Query  366     AATACGACTTGGGTTTGCTTGAAAGACGGTAGTGGTAAGGCGGGATCGCTTTGACAATGG  425
               |||||| |   ||||||||||||||    ||| |  | || |  ||   | | |||||| 
Sbjct  383643  AATACGCCA--GGTTTGCTTGAAAGT---TAG-G--A-GGAGT-AT--TTATAACAATGT  383596

Query  426     CTTAGGTCTAACCAAAAACATTGCTTGCGGCGGTAAC-G-TCCACCACGTATATCTTCAA  483
                |||||||||||||    ||||| | ||      ||  | ||||   | ||||| |||||
Sbjct  383595  ATTAGGTCTAACCACTC-CATTG-T-GCTTAATAAAAAGCTCCAAT-C-TATAT-TTCAA  383542

Query  484     ACTTTGACCTCAAATCAGGTAGGACTACCCGCTGAACTTAAGCATATCAATAAGCGGAGG  543
               |||| ||||||||||||||||||| |||||||||||||||||||||||||||||||||||
Sbjct  383541  ACTTCGACCTCAAATCAGGTAGGATTACCCGCTGAACTTAAGCATATCAATAAGCGGAGG  383482

Query  544     AAAAGAAACCAACAGGGATTGCCTCAGTAGCGGCGAGTGAAGCGGCAAAAGCTCAAATTT  603
               |||||||||||||||||||||||| ||||||||||||||||||||||| |||||||||||
Sbjct  383481  AAAAGAAACCAACAGGGATTGCCTTAGTAGCGGCGAGTGAAGCGGCAATAGCTCAAATTT  383422

Query  604     GAAATCTGGCGTCTTTG-GCGTCCGAGTTGTAATTTGAAGAAGGTATCTTTGGGCCCGGC  662
               ||||||||||  ||||  | |||||||||||||||||||||||||||||||||| |  ||
Sbjct  383421  GAAATCTGGCA-CTTTCAGTGTCCGAGTTGTAATTTGAAGAAGGTATCTTTGGGTCTAGC  383363

Query  663     TCTTGTCTATGTTCCTTGGAACAGGACGTCACAGAGGGTGAGAATCCCGTGCGATGAGAT  722
               ||||||||||||| |||||||||| |||||||||||||||||||||||||||||||||||
Sbjct  383362  TCTTGTCTATGTTTCTTGGAACAGAACGTCACAGAGGGTGAGAATCCCGTGCGATGAGAT  383303

Query  723     GACCCGGGTCTGTGTAAAGTTCCTTCGACGAGTCGAGTTGTTTGGGAATGCAGCTCTAAG  782
               | |  |  ||| |||||||||||||||| |||||||||||||||||||||||||||||||
Sbjct  383302  GTCTAGA-TCTATGTAAAGTTCCTTCGAAGAGTCGAGTTGTTTGGGAATGCAGCTCTAAG  383244

Query  783     TGGGTGGTAAATTCCATCTAAAGCTAAATATTGGCGAGAGACCGATAGCGAACAAGTACA  842
               |||||||||||||||||||||||||||||| |||||||||||||||||||||||||||||
Sbjct  383243  TGGGTGGTAAATTCCATCTAAAGCTAAATAATGGCGAGAGACCGATAGCGAACAAGTACA  383184

Query  843     GTGATGGAAAGATGAAAAGAACTTTGAAAAGAGAGTGAAAAAGTACGTGAAATTGTTGAA  902
               ||||||||||||||||||||||||||||||||||||||||||||||||||||||||||||
Sbjct  383183  GTGATGGAAAGATGAAAAGAACTTTGAAAAGAGAGTGAAAAAGTACGTGAAATTGTTGAA  383124

Query  903     AGGGAAGGGCTTGAGATCAGACTTGGTATTTTGCATGCTGCTCTCTCGGGGGCGGCCGCT  962
               ||||||||||||||||||||||||||||||||| ||| | |||||||||||| |||| ||
Sbjct  383123  AGGGAAGGGCTTGAGATCAGACTTGGTATTTTGTATGTTACTCTCTCGGGGGTGGCCTCT  383064

Query  963     GCGGTTTACCGGGCCAGCATCGGTTTGGAGCGGCAGGATAATGGCGGAGGAATGTGGCAC  1022
                | |||||||||||||||||| ||||| ||||| |||| ||| ||| ||||||||||| |
Sbjct  383063  ACAGTTTACCGGGCCAGCATCAGTTTG-AGCGGTAGGAGAATTGCGTAGGAATGTGGCTC  383005

Query  1023    GGCTTCTGCTGTGTGTTATAGCCTCTGACGATACTGCCAGCCTAGACCGAGGACTGCGGT  1082
               ||| || |  | ||||||||||||  | ||||||||||||| ||||| ||||||||||| 
Sbjct  383004  GGCCTCGGTCGAGTGTTATAGCCTTCGTCGATACTGCCAGCTTAGACTGAGGACTGCGGC  382945

Query  1083    TTTTACCTAGGATGTTGGCATAATGATCTTAAGTCGCCCGTCTTGAAACACGGACCAAGG  1142
               ||   |||||||||||||||||||||||||||||||||||||||||||||||||||||||
Sbjct  382944  TTCGGCCTAGGATGTTGGCATAATGATCTTAAGTCGCCCGTCTTGAAACACGGACCAAGG  382885

Query  1143    AGTCTAACGTCTATGCGAGTGTTTGGGTGTAAAACCCGTACGCGTAATGAAAGTGAACGA  1202
               ||||||||||||||||||||||||||||||||||||||||||||||||||||||||||| 
Sbjct  382884  AGTCTAACGTCTATGCGAGTGTTTGGGTGTAAAACCCGTACGCGTAATGAAAGTGAACGT  382825

Query  1203    AGGTGGGGGCC-CATTAGG-GTGCACCATCGACCGATCCTGATGTGTTCGGATGGATTTG  1260
               |||| ||  |  | || |  | |||| |||||||||||||||||| ||||||||||||||
Sbjct  382824  AGGTAGGACCTTCTTTTGAAGCGCACTATCGACCGATCCTGATGTCTTCGGATGGATTTG  382765

Query  1261    AGTAAGAGCATAGCTGTTGGGACCCGAAAGATGGTGAACTATGCCTGAATAGGGTGAAGC  1320
               ||||||||||||||||||||||||||||||||||||||||||||||||||||||||||||
Sbjct  382764  AGTAAGAGCATAGCTGTTGGGACCCGAAAGATGGTGAACTATGCCTGAATAGGGTGAAGC  382705

Query  1321    CAGAGGAAACTCTGGTGGAGGCTCGTAGCGGTTCTGACGTGCAAATCGATCGTCGAATTT  1380
               ||||||||||||||||||||||||||||||||||||||||||||||||||||||||||||
Sbjct  382704  CAGAGGAAACTCTGGTGGAGGCTCGTAGCGGTTCTGACGTGCAAATCGATCGTCGAATTT  382645

Query  1381    GGGTATAGGGGCGAAAGACTAATCGAACCATCTAGTAGCTGGTTCCTGC  1429
               |||||||||||||||||||||||||||||||||||||||||||||||||
Sbjct  382644  GGGTATAGGGGCGAAAGACTAATCGAACCATCTAGTAGCTGGTTCCTGC  382596


 Score = 1718 bits (930),  Expect = 0.0
 Identities = 1231/1370 (90%), Gaps = 45/1370 (3%)
 Strand=Plus/Minus

Query  79      AAACTTGCTTTGGCGGTGG--GC-CCA--GC-CTGCCGCCAGAGGTCTAAACTTACAACC  132
               |||||||||||||| ||||  ||   |  || |||| ||||||||  ||||| | |||||
Sbjct  423991  AAACTTGCTTTGGCAGTGGCTGCTTAATTGCTCTGCTGCCAGAGG-ATAAAC-T-CAACC  423935

Query  133     --AATTTTTTA---TCAACTTGTCACACCAGA-T-TATTACTAAATAGTCAAAACTTTCA  185
                 |||||||||   | |||| |||| | | || | ||||  | |||||||||||||||||
Sbjct  423934  TAAATTTTTTATTTTAAACTAGTCA-A-CTGATTATATTTATTAATAGTCAAAACTTTCA  423877

Query  186     ACAACGGATCTCTTGGTTCTCGCATCGATGAAGAACGCAGCGAAATGCGATACGTAATAT  245
               |||||||||||||||||||||||||||||||||||||||||||||||||||| |||||||
Sbjct  423876  ACAACGGATCTCTTGGTTCTCGCATCGATGAAGAACGCAGCGAAATGCGATAAGTAATAT  423817

Query  246     GAATTGCAGATATTCGTGAATCATCGAATCTTTGAACGCACATTGCGCCCTCTGGTATTC  305
               ||||||||||||||||||||||||||||||||||||||||||||||||||||||||||||
Sbjct  423816  GAATTGCAGATATTCGTGAATCATCGAATCTTTGAACGCACATTGCGCCCTCTGGTATTC  423757

Query  306     CGGAGGGCATGCCTGTTTGAGCGTCGTTTCTCCCTCAAACCGCTGGGTTTGGTGTTGAGC  365
               ||||||||||||||||||||||||| ||||||||||||||| | |||||||||| |||||
Sbjct  423756  CGGAGGGCATGCCTGTTTGAGCGTCATTTCTCCCTCAAACCCCCGGGTTTGGTGATGAGC  423697

Query  366     AATACGACTTGGGTTTGCTTGAAAGACGGTAGTGGTAAGGCGGGATCGCTTTGACAATGG  425
               |||||| |   ||||||||||||||    ||| |  | || |  ||   | | |||||| 
Sbjct  423696  AATACGCCA--GGTTTGCTTGAAAGT---TAG-G--A-GGAGT-AT--TTATAACAATGT  423649

Query  426     CTTAGGTCTAACCAAAAACATTGCTTGCGGCGGTAAC-G-TCCACCACGTATATCTTCAA  483
                |||||||||||||    ||||| | ||      ||  | ||||   | ||||| |||||
Sbjct  423648  ATTAGGTCTAACCACTC-CATTG-T-GCTTAATAAAAAGCTCCAAT-C-TATAT-TTCAA  423595

Query  484     ACTTTGACCTCAAATCAGGTAGGACTACCCGCTGAACTTAAGCATATCAATAAGCGGAGG  543
               |||| ||||||||||||||||||| |||||||||||||||||||||||||||||||||||
Sbjct  423594  ACTTCGACCTCAAATCAGGTAGGATTACCCGCTGAACTTAAGCATATCAATAAGCGGAGG  423535

Query  544     AAAA-GAAACCAACAGGGATTGCCTCAGTAGCGGCGAGTGAAGCGGCAAAAGCTCAAATT  602
               |||| |||||||||||||||||||| ||||||||||||||||||||||| ||||||||||
Sbjct  423534  AAAAAGAAACCAACAGGGATTGCCTTAGTAGCGGCGAGTGAAGCGGCAATAGCTCAAATT  423475

Query  603     TGAAATCTGGCGTCTTTG-GCGTCCGAGTTGTAATTTGAAGAAGGTATCTTTGGGCCCGG  661
               |||||||||||  ||||  | |||||||||||||||||||||||||||||||||| |  |
Sbjct  423474  TGAAATCTGGCA-CTTTCAGTGTCCGAGTTGTAATTTGAAGAAGGTATCTTTGGGTCTAG  423416

Query  662     CTCTTGTCTATGTTCCTTGGAACAGGACGTCACAGAGGGTGAGAATCCCGTGCGATGAGA  721
               |||||||||||||| |||||||||| ||||||||||||||||||||||||||||||||||
Sbjct  423415  CTCTTGTCTATGTTTCTTGGAACAGAACGTCACAGAGGGTGAGAATCCCGTGCGATGAGA  423356

Query  722     TGACCCGGGTCTGTGTAAAGTTCCTTCGACGAGTCGAGTTGTTTGGGAATGCAGCTCTAA  781
               || |  |  ||| |||||||||||||||| ||||||||||||||||||||||||||||||
Sbjct  423355  TGTCTAGA-TCTATGTAAAGTTCCTTCGAAGAGTCGAGTTGTTTGGGAATGCAGCTCTAA  423297

Query  782     GTGGGTGGTAAATTCCATCTAAAGCTAAATATTGGCGAGAGACCGATAGCGAACAAGTAC  841
               ||||||||||||||||||||||||||||||||||||||||||||||||||||||||||||
Sbjct  423296  GTGGGTGGTAAATTCCATCTAAAGCTAAATATTGGCGAGAGACCGATAGCGAACAAGTAC  423237

Query  842     AGTGATGGAAAGATGAAAAGAACTTTGAAAAGAGAGTGAAAAAGTACGTGAAATTGTTGA  901
               ||||||||||||||||||||||||||||||||||||||||||||||||||||||||||||
Sbjct  423236  AGTGATGGAAAGATGAAAAGAACTTTGAAAAGAGAGTGAAAAAGTACGTGAAATTGTTGA  423177

Query  902     AAGGGAAGGGCTTGAGATCAGACTTGGTATTTTGCATGCTGCTCTCTCGGGGGCGGCCGC  961
               |||||||||||||||||||||||||||||||||| ||| | |||||||||||| |||| |
Sbjct  423176  AAGGGAAGGGCTTGAGATCAGACTTGGTATTTTGTATGTTACTCTCTCGGGGGTGGCCTC  423117

Query  962     TGCGGTTTACCGGGCCAGCATCGGTTTGGAGCGGCAGGATAATGGCGGAGGAATGTGGCA  1021
               | | |||||||||||||||||| ||||| ||||| |||| ||| ||| ||||||||||| 
Sbjct  423116  TACAGTTTACCGGGCCAGCATCAGTTTG-AGCGGTAGGAGAATTGCGTAGGAATGTGGCT  423058

Query  1022    CGGCTTCTGCTGTGTGTTATAGCCTCTGACGATACTGCCAGCCTAGACCGAGGACTGCGG  1081
               |||| || |  | ||||||||||||  | ||||||||||||| ||||| |||||||||||
Sbjct  423057  CGGCCTCGGTCGAGTGTTATAGCCTTCGTCGATACTGCCAGCTTAGACTGAGGACTGCGG  422998

Query  1082    TTTTTACCTAGGATGTTGGCATAATGATCTTAAGTCGCCCGTCTTGAAACACGGACCAAG  1141
                ||   ||||||||||||||||||||||||||||||||||||||||||||||||||||||
Sbjct  422997  CTTCGGCCTAGGATGTTGGCATAATGATCTTAAGTCGCCCGTCTTGAAACACGGACCAAG  422938

Query  1142    GAGTCTAACGTCTATGCGAGTGTTTGGGTGTAAAACCCGTACGCGTAATGAAAGTGAACG  1201
               ||||||||||||||||||||||||||||||||||||||||||||||||||||||||||||
Sbjct  422937  GAGTCTAACGTCTATGCGAGTGTTTGGGTGTAAAACCCGTACGCGTAATGAAAGTGAACG  422878

Query  1202    AAGGTGGGGGCC-CATTAGG-GTGCACCATCGACCGATCCTGATGTGTTCGGATGGATTT  1259
                |||| ||  |  | || |  | |||| |||||||||||||||||| |||||||||||||
Sbjct  422877  TAGGTAGGACCTTCTTTTGAAGCGCACTATCGACCGATCCTGATGTCTTCGGATGGATTT  422818

Query  1260    GAGTAAGAGCATAGCTGTTGGGACCCGAAAGATGGTGAACTATGCCTGAATAGGGTGAAG  1319
               ||||||||||||||||||||||||||||||||||||||||||||||||||||||||||||
Sbjct  422817  GAGTAAGAGCATAGCTGTTGGGACCCGAAAGATGGTGAACTATGCCTGAATAGGGTGAAG  422758

Query  1320    CCAGAGGAAACTCTGGTGGAGGCTCGTAGCGGTTCTGACGTGCAAATCGATCGTCGAATT  1379
               ||||||||||||||||||||||||||||||||||||||||||||||||||||||||||||
Sbjct  422757  CCAGAGGAAACTCTGGTGGAGGCTCGTAGCGGTTCTGACGTGCAAATCGATCGTCGAATT  422698

Query  1380    TGGGTATAGGGGCGAAAGACTAATCGAACCATCTAGTAGCTGGTTCCTGC  1429
               ||||||||||||||||||||||||||||||||||||||||||||||||||
Sbjct  422697  TGGGTATAGGGGCGAAAGACTAATCGAACCATCTAGTAGCTGGTTCCTGC  422648


 Score = 1714 bits (928),  Expect = 0.0
 Identities = 1231/1371 (90%), Gaps = 46/1371 (3%)
 Strand=Plus/Minus

Query  79      AAACTTGCTTTGGCGGTGG--GC-CCA--GC-CTGCCGCCAGAGGTCTAAACTTACAACC  132
               |||||||||||||| ||||  ||   |  || |||| ||||||||  ||||| | |||||
Sbjct  391614  AAACTTGCTTTGGCAGTGGCTGCTTAATTGCTCTGCTGCCAGAGG-ATAAAC-T-CAACC  391558

Query  133     --AATTTTTTA---TCAACTTGTCACACCAGA-T-TATTACTAAATAGTCAAAACTTTCA  185
                 |||||||||   | |||| |||| | | || | ||||  | |||||||||||||||||
Sbjct  391557  TAAATTTTTTATTTTAAACTAGTCA-A-CTGATTATATTTATTAATAGTCAAAACTTTCA  391500

Query  186     ACAACGGATCTCTTGGTTCTCGCATCGATGAAGAACGCAGCGAAATGCGATACGTAATAT  245
               |||||||||||||||||||||||||||||||||||||||||||||||||||| |||||||
Sbjct  391499  ACAACGGATCTCTTGGTTCTCGCATCGATGAAGAACGCAGCGAAATGCGATAAGTAATAT  391440

Query  246     GAATTGCAGATATTCGTGAATCATCGAATCTTTGAACGCACATTGCGCCCTCTGGTATTC  305
               ||||||||||||||||||||||||||||||||||||||||||||||||||||||||||||
Sbjct  391439  GAATTGCAGATATTCGTGAATCATCGAATCTTTGAACGCACATTGCGCCCTCTGGTATTC  391380

Query  306     CGGAGGGCATGCCTGTTTGAGCGTCGTTTCTCCCTCAAACCGCTGGGTTTGGTGTTGAGC  365
               ||||||||||||||||||||||||| ||||||||||||||| | |||||||||| |||||
Sbjct  391379  CGGAGGGCATGCCTGTTTGAGCGTCATTTCTCCCTCAAACCCCCGGGTTTGGTGATGAGC  391320

Query  366     AATACGACTTGGGTTTGCTTGAAAGACGGTAGTGGTAAGGCGGGATCGCTTTGACAATGG  425
               |||||| |   ||||||||||||||    ||| |  | || |  ||   | | |||||| 
Sbjct  391319  AATACGCCA--GGTTTGCTTGAAAGT---TAG-G--A-GGAGT-AT--TTATAACAATGT  391272

Query  426     CTTAGGTCTAACCAAAAACATTGCTTGCGGCGGTAAC-G-TCCACCACGTATATCTTCAA  483
                |||||||||||||    ||||| | ||      ||  | ||||   | ||||| |||||
Sbjct  391271  ATTAGGTCTAACCACTC-CATTG-T-GCTTAATAAAAAGCTCCAAT-C-TATAT-TTCAA  391218

Query  484     ACTTTGACCTCAAATCAGGTAGGACTACCCGCTGAACTTAAGCATATCAATAAGCGGAGG  543
               |||| ||||||||||||||||||| |||||||||||||||||||||||||||||||||||
Sbjct  391217  ACTTCGACCTCAAATCAGGTAGGATTACCCGCTGAACTTAAGCATATCAATAAGCGGAGG  391158

Query  544     AAAAGAAACCAACAGGGATTGCCTCAGTAGCGGCGAGTGAAGCGGCAAAAGCTCAAATTT  603
               |||||||||||||||||||||||| ||||||||||||||||||||||| |||||||||||
Sbjct  391157  AAAAGAAACCAACAGGGATTGCCTTAGTAGCGGCGAGTGAAGCGGCAATAGCTCAAATTT  391098

Query  604     GAAATCTGGCGTCTTTG-GCGTCCGAGTTGTAATTTGAAGAAGGTATCTTTGGGCCCGGC  662
               ||||||||||  ||||  | |||||||||||||||||||||||||||||||||| |  ||
Sbjct  391097  GAAATCTGGCA-CTTTCAGTGTCCGAGTTGTAATTTGAAGAAGGTATCTTTGGGTCTAGC  391039

Query  663     TCTTGTCTATGTTCCTTGGAACAGGACGTCACAGAGGGTGAGAATCCCGTGCGATGAGAT  722
               ||||||||||||| |||||||||| |||||||||||||||||||||||||||||||||||
Sbjct  391038  TCTTGTCTATGTTTCTTGGAACAGAACGTCACAGAGGGTGAGAATCCCGTGCGATGAGAT  390979

Query  723     GACCCGGGTCTGTGTAAAGTTCCTTCGACGAGTCGAGTTGTTTGGGAATGCAGCTCTAAG  782
               | |  |  ||| |||||||||||||||| |||||||||||||||||||||||||||||||
Sbjct  390978  GTCTAGA-TCTATGTAAAGTTCCTTCGAAGAGTCGAGTTGTTTGGGAATGCAGCTCTAAG  390920

Query  783     TGGGTGGTAAATTCCATCTAAAGCTAAATATTGGCGAGAGACCGATAGCGAACAAGTACA  842
               ||||||||||||||||||||||||||||||||||||||||||||||||||||||||||||
Sbjct  390919  TGGGTGGTAAATTCCATCTAAAGCTAAATATTGGCGAGAGACCGATAGCGAACAAGTACA  390860

Query  843     GTGATGGAAAGATGAAAAGAACTTTGAAAAGAGAGTGAAAAAGTACGTGAAATTGTTGAA  902
               ||||||||||||||||||||||||||||||||||||||||||||||||||||||||||||
Sbjct  390859  GTGATGGAAAGATGAAAAGAACTTTGAAAAGAGAGTGAAAAAGTACGTGAAATTGTTGAA  390800

Query  903     AGGGAAGGGCTTGAGATCAGACTTGGTATTTTGCATGCTGCTCTCTCGGGGGCGGCCGCT  962
               ||||||||||||||||||||||||||||||||| ||| | |||||||||||| |||| ||
Sbjct  390799  AGGGAAGGGCTTGAGATCAGACTTGGTATTTTGTATGTTACTCTCTCGGGGGTGGCCTCT  390740

Query  963     GCGGTTTACCGGGCCAGCATCGGTTTGGAGCGGCAGGATAATGGCGGAGGAATGTGGCAC  1022
                | |||||||||||||||||| ||||| ||||| |||| ||| ||| ||||||||||| |
Sbjct  390739  ACAGTTTACCGGGCCAGCATCAGTTTG-AGCGGTAGGAGAATTGCGTAGGAATGTGGCTC  390681

Query  1023    GGCTTCTGCTGTGTGTTATAGCCTCTGACGATACTGCCAGCCTAGACCGAGGACTGCGGT  1082
               ||| || |  | ||||||||||||  | ||||||||||||| ||||| ||||||||||| 
Sbjct  390680  GGCCTCGGTCGAGTGTTATAGCCTTCGTCGATACTGCCAGCTTAGACTGAGGACTGCGGC  390621

Query  1083    TTTTACCTAGGATGTTGGCATAATGATCTTAAGTCGCCCGTCTTGAAACACGGACCAAGG  1142
               ||   |||||||||||||||||||||||||||||||||||||||||||||||||||||||
Sbjct  390620  TTCGGCCTAGGATGTTGGCATAATGATCTTAAGTCGCCCGTCTTGAAACACGGACCAAGG  390561

Query  1143    AGTCTAACGTCTATGCGAGTGTTTGGGTGTAAAACCCGTACGCGTAATGAAAGTGAACGA  1202
               ||||||||||||||||||||||||||||||||||||||||||||||||||||||||||| 
Sbjct  390560  AGTCTAACGTCTATGCGAGTGTTTGGGTGTAAAACCCGTACGCGTAATGAAAGTGAACGT  390501

Query  1203    AGGTGGGGG-CC--CATTAGG-GTGCACCATCGACCGATCCTGATGTGTTCGGATGGATT  1258
               |||| | |  ||  | || |  | |||| |||||||||||||||||| ||||||||||||
Sbjct  390500  AGGTAGAGCACCTTCTTTTGAAGCGCACTATCGACCGATCCTGATGTCTTCGGATGGATT  390441

Query  1259    TGAGTAAGAGCATAGCTGTTGGGACCCGAAAGATGGTGAACTATGCCTGAATAGGGTGAA  1318
               |||||||||||||||||||||||||||||||||||| |||||||||||||||||||||||
Sbjct  390440  TGAGTAAGAGCATAGCTGTTGGGACCCGAAAGATGGCGAACTATGCCTGAATAGGGTGAA  390381

Query  1319    GCCAGAGGAAACTCTGGTGGAGGCTCGTAGCGGTTCTGACGTGCAAATCGATCGTCGAAT  1378
               ||||||||||||||||||||||||||||||||||||||||||||||||||||||||||||
Sbjct  390380  GCCAGAGGAAACTCTGGTGGAGGCTCGTAGCGGTTCTGACGTGCAAATCGATCGTCGAAT  390321

Query  1379    TTGGGTATAGGGGCGAAAGACTAATCGAACCATCTAGTAGCTGGTTCCTGC  1429
               |||||||||||||||||||||||||||||||||||||||||||||||||||
Sbjct  390320  TTGGGTATAGGGGCGAAAGACTAATCGAACCATCTAGTAGCTGGTTCCTGC  390270


 Score = 1712 bits (927),  Expect = 0.0
 Identities = 1230/1370 (90%), Gaps = 46/1370 (3%)
 Strand=Plus/Minus

Query  79      AAACTTGCTTTGGCGGTGG--GC-CCA--GC-CTGCCGCCAGAGGTCTAAACTTACAACC  132
               |||||||||||||| ||||  ||   |  || |||| ||||||||  ||||| | |||||
Sbjct  399344  AAACTTGCTTTGGCAGTGGCTGCTTAATTGCTCTGCTGCCAGAGG-ATAAAC-T-CAACC  399288

Query  133     --AATTTTTTA---TCAACTTGTCACACCAGA-T-TATTACTAAATAGTCAAAACTTTCA  185
                 |||||||||   | |||| |||| | | || | ||||  | |||||||||||||||||
Sbjct  399287  TAAATTTTTTATTTTAAACTAGTCA-A-CTGATTATATTTATTAATAGTCAAAACTTTCA  399230

Query  186     ACAACGGATCTCTTGGTTCTCGCATCGATGAAGAACGCAGCGAAATGCGATACGTAATAT  245
               |||||||||||||||||||||||||||||||||||||||||||||||||||| |||||||
Sbjct  399229  ACAACGGATCTCTTGGTTCTCGCATCGATGAAGAACGCAGCGAAATGCGATAAGTAATAT  399170

Query  246     GAATTGCAGATATTCGTGAATCATCGAATCTTTGAACGCACATTGCGCCCTCTGGTATTC  305
               ||||||||||||||||||||||||||||||||||||||||||||||||||||||||||||
Sbjct  399169  GAATTGCAGATATTCGTGAATCATCGAATCTTTGAACGCACATTGCGCCCTCTGGTATTC  399110

Query  306     CGGAGGGCATGCCTGTTTGAGCGTCGTTTCTCCCTCAAACCGCTGGGTTTGGTGTTGAGC  365
               ||||||||||||||||||||||||| ||||||||||||||| | |||||||||| |||||
Sbjct  399109  CGGAGGGCATGCCTGTTTGAGCGTCATTTCTCCCTCAAACCCCCGGGTTTGGTGATGAGC  399050

Query  366     AATACGACTTGGGTTTGCTTGAAAGACGGTAGTGGTAAGGCGGGATCGCTTTGACAATGG  425
               |||||| |   ||||||||||||||    ||| |  | || |  ||   | | |||||| 
Sbjct  399049  AATACGCCA--GGTTTGCTTGAAAGT---TAG-G--A-GGAGT-AT--TTATAACAATGT  399002

Query  426     CTTAGGTCTAACCAAAAACATTGCTTGCGGCGGTAAC-G-TCCACCACGTATATCTTCAA  483
                |||||||||||||    ||||| | ||      ||  | ||||   | ||||| |||||
Sbjct  399001  ATTAGGTCTAACCACTC-CATTG-T-GCTTAATAAAAAGCTCCAAT-C-TATAT-TTCAA  398948

Query  484     ACTTTGACCTCAAATCAGGTAGGACTACCCGCTGAACTTAAGCATATCAATAAGCGGAGG  543
               |||| ||||||||||||||||||| |||||||||||||||||||||||||||||||||||
Sbjct  398947  ACTTCGACCTCAAATCAGGTAGGATTACCCGCTGAACTTAAGCATATCAATAAGCGGAGG  398888

Query  544     AAAAGAAACCAACAGGGATTGCCTCAGTAGCGGCGAGTGAAGCGGCAAAAGCTCAAATTT  603
               |||||||||||||||||||||||| ||||||||||||||||||||||| |||||||||||
Sbjct  398887  AAAAGAAACCAACAGGGATTGCCTTAGTAGCGGCGAGTGAAGCGGCAATAGCTCAAATTT  398828

Query  604     GAAATCTGGCGTCTTTG-GCGTCCGAGTTGTAATTTGAAGAAGGTATCTTTGGGCCCGGC  662
               ||||||||||  ||||  | |||||||||||||||||||||||||||||||||| |  ||
Sbjct  398827  GAAATCTGGCA-CTTTCAGTGTCCGAGTTGTAATTTGAAGAAGGTATCTTTGGGTCTAGC  398769

Query  663     TCTTGTCTATGTTCCTTGGAACAGGACGTCACAGAGGGTGAGAATCCCGTGCGATGAGAT  722
               ||||||||||||| |||||||||| |||||||||||||||||||||||||||||||||||
Sbjct  398768  TCTTGTCTATGTTTCTTGGAACAGAACGTCACAGAGGGTGAGAATCCCGTGCGATGAGAT  398709

Query  723     GACCCGGGTCTGTGTAAAGTTCCTTCGACGAGTCGAGTTGTTTGGGAATGCAGCTCTAAG  782
               | |  |  ||| |||||||||||||||| |||||||||||||||||||||||||||||||
Sbjct  398708  GTCTAGA-TCTATGTAAAGTTCCTTCGAAGAGTCGAGTTGTTTGGGAATGCAGCTCTAAG  398650

Query  783     TGGGTGGTAAATTCCATCTAAAGCTAAATATTGGCGAGAGACCGATAGCGAACAAGTACA  842
               ||||||||||||||||||||||||||||||||||||||||||||||||||||||||||||
Sbjct  398649  TGGGTGGTAAATTCCATCTAAAGCTAAATATTGGCGAGAGACCGATAGCGAACAAGTACA  398590

Query  843     GTGATGGAAAGATGAAAAGAACTTTGAAAAGAGAGTGAAAAAGTACGTGAAATTGTTGAA  902
               ||||||||||||||||||||||||||||||||||||||||||||||||||||||||||||
Sbjct  398589  GTGATGGAAAGATGAAAAGAACTTTGAAAAGAGAGTGAAAAAGTACGTGAAATTGTTGAA  398530

Query  903     AGGGAAGGGCTTGAGATCAGACTTGGTATTTTGCATGCTGCTCTCTCGGGGGCGGCCGCT  962
               ||||||||||||||||||||||||||||||||| ||| | |||||||||||| |||| ||
Sbjct  398529  AGGGAAGGGCTTGAGATCAGACTTGGTATTTTGTATGTTACTCTCTCGGGGGTGGCCTCT  398470

Query  963     GCGGTTTACCGGGCCAGCATCGGTTTGGAGCGGCAGGATAATGGCGGAGGAATGTGGCAC  1022
                | |||||||||||||||||| |||  |||||| |||| ||| ||| ||||||||||| |
Sbjct  398469  ACAGTTTACCGGGCCAGCATCAGTT--GAGCGGTAGGAGAATTGCGTAGGAATGTGGCTC  398412

Query  1023    GGCTTCTGCTGTGTGTTATAGCCTCTGACGATACTGCCAGCCTAGACCGAGGACTGCGGT  1082
               ||| || |  | ||||||||||||  | ||||||||||||| ||||| ||||||||||| 
Sbjct  398411  GGCCTCGGTCGAGTGTTATAGCCTTCGTCGATACTGCCAGCTTAGACTGAGGACTGCGGC  398352

Query  1083    TTTTACCTAGGATGTTGGCATAATGATCTTAAGTCGCCCGTCTTGAAACACGGACC-AAG  1141
               ||   ||||||||||||||||||||||||||||||||||||||||||||||||||| |||
Sbjct  398351  TTCGGCCTAGGATGTTGGCATAATGATCTTAAGTCGCCCGTCTTGAAACACGGACCCAAG  398292

Query  1142    GAGTCTAACGTCTATGCGAGTGTTTGGGTGTAAAACCCGTACGCGTAATGAAAGTGAACG  1201
               ||||||||||||||||||||||||||||||||||||||||||||||||||||||||||||
Sbjct  398291  GAGTCTAACGTCTATGCGAGTGTTTGGGTGTAAAACCCGTACGCGTAATGAAAGTGAACG  398232

Query  1202    AAGGTGGGGGCC-CATTAGG-GTGCACCATCGACCGATCCTGATGTGTTCGGATGGATTT  1259
                |||| ||  |  | || |  | |||| |||||||||||||||||| |||||||||||||
Sbjct  398231  TAGGTAGGACCTTCTTTTGAAGCGCACTATCGACCGATCCTGATGTCTTCGGATGGATTT  398172

Query  1260    GAGTAAGAGCATAGCTGTTGGGACCCGAAAGATGGTGAACTATGCCTGAATAGGGTGAAG  1319
               ||||||||||||||||||||||||||||||||||||||||||||||||||||||||||||
Sbjct  398171  GAGTAAGAGCATAGCTGTTGGGACCCGAAAGATGGTGAACTATGCCTGAATAGGGTGAAG  398112

Query  1320    CCAGAGGAAACTCTGGTGGAGGCTCGTAGCGGTTCTGACGTGCAAATCGATCGTCGAATT  1379
               ||||||||||||||||||||||||||||||||||||||||||||||||||||||||||||
Sbjct  398111  CCAGAGGAAACTCTGGTGGAGGCTCGTAGCGGTTCTGACGTGCAAATCGATCGTCGAATT  398052

Query  1380    TGGGTATAGGGGCGAAAGACTAATCGAACCATCTAGTAGCTGGTTCCTGC  1429
               ||||||||||||||||||||||||||||||||||||||||||||||||||
Sbjct  398051  TGGGTATAGGGGCGAAAGACTAATCGAACCATCTAGTAGCTGGTTCCTGC  398002


 Score = 1184 bits (641),  Expect = 0.0
 Identities = 830/921 (90%), Gaps = 14/921 (2%)
 Strand=Plus/Minus

Query  520     CTTAAGCATATCAATAAGCGGAGGAAAAGAAACCAACAGGGATTGC-CTCAGTAGCGGCG  578
               ||||||||||||||||||||||||||||||||||||||||||||||  | ||||||||||
Sbjct  412814  CTTAAGCATATCAATAAGCGGAGGAAAAGAAACCAACAGGGATTGCTTTTAGTAGCGGCG  412755

Query  579     AGTGAAGCGGCAAAAGCTCAAATTTGAAATCTGGCGTCTTT-GGCGTCCGAGTTGTAATT  637
               ||||||||||||| |||||||||||||||||||||  ||||  | |||||||||||||||
Sbjct  412754  AGTGAAGCGGCAATAGCTCAAATTTGAAATCTGGC-ACTTTCAGTGTCCGAGTTGTAATT  412696

Query  638     TGAAGAAGGTATCTTTGGGCCCGGCTCTTGTCTATGTTCCTTGGAACAGGACGTCACAGA  697
               ||||||||||||||||||| |  ||||||||||||||| |||||||||  ||||||||||
Sbjct  412695  TGAAGAAGGTATCTTTGGGTCTAGCTCTTGTCTATGTTTCTTGGAACATAACGTCACAGA  412636

Query  698     GGGTGAGAATCCCGTGCGATGAGATGACCCGGGTCTGTGTAAAGTTCCTTCGACGAGTCG  757
               ||||||||||| | |||||||||||   |  | ||| |||| |||||||||   ||||  
Sbjct  412635  GGGTGAGAATCTCTTGCGATGAGAT-TTCTAGATCTTTGTATAGTTCCTTCTTAGAGTTT  412577

Query  758     AGTTGTTTGGGAATGCAGCTCTAAGTGGGTGGTAAATTCCATCTAAAGCTAAATATTGGC  817
               ||||||||||||||||||||||||||||||  | |||||||||||||||||||||| |||
Sbjct  412576  AGTTGTTTGGGAATGCAGCTCTAAGTGGGTTTTTAATTCCATCTAAAGCTAAATATCGGC  412517

Query  818     GAGAGACCGATAGCGAACAAGTACAGTGATGGAAAGATGAAAAGAACTTTGAAAAGAGAG  877
               ||||||| |||||||||||||||||||| |||| ||||||||||||||||||||||||||
Sbjct  412516  GAGAGACTGATAGCGAACAAGTACAGTGTTGGATAGATGAAAAGAACTTTGAAAAGAGAG  412457

Query  878     TGAAAAAGTACGTGAAATTGTTGAAAGGGAA-GGGC-TTGAGATCAGACTTGGTATTTTG  935
               ||||||||||||||||||||||||||||||| |||| |||||||||||||||| ||||||
Sbjct  412456  TGAAAAAGTACGTGAAATTGTTGAAAGGGAATGGGCTTTGAGATCAGACTTGGCATTTTG  412397

Query  936     CATGCTGCTCTCTCGGGGGCGGCCGCTGCGGTTTA-CCGGGCCAGCATCGGTTTGGAGCG  994
                ||| | |||||||| ||| |||| || | ||||| ||||||||||||| ||||| ||||
Sbjct  412396  TATGTTACTCTCTCGTGGGTGGCCTCTACAGTTTATCCGGGCCAGCATCAGTTTG-AGCG  412338

Query  995     GCAGGATAATGGCGGA-GGAATGTGGCACGGCT-TCTGCT-GTGTGTTATAGCCTCTGAC  1051
               | |||| ||| ||| | | |||||||| | ||| || | | | |||||||| | |  | |
Sbjct  412337  GTAGGAGAATTGCGTATGAAATGTGGCTCCGCTCTCGGGTCGAGTGTTATATCTTTCGTC  412278

Query  1052    GATACTGCCAGCCTAGACCGAGGACTGCGGTTTTTACCTAGGATGTTGG-CATAATGATC  1110
               |||||||||||| ||||| ||||||||||| ||   |||| ||||||||  |||||||||
Sbjct  412277  GATACTGCCAGCTTAGACTGAGGACTGCGGCTTCGGCCTAAGATGTTGGGGATAATGATC  412218

Query  1111    TTAAGTCGCCCGTCTTGAAACACGGACCAAGGAGTCTAACGTCTATGCGAGTGTTTGGGT  1170
               ||||||||||||||||||||||||||||||||||||||||||||||||||||||||||||
Sbjct  412217  TTAAGTCGCCCGTCTTGAAACACGGACCAAGGAGTCTAACGTCTATGCGAGTGTTTGGGT  412158

Query  1171    GTAAAACCCGTACGCGTAATGAAAGTGAACGAAGGTGGGGGCC-CATTAG-GGTGCACCA  1228
               ||||||||||||||||||||||||||||||| |||| ||  |  | || |  | |||| |
Sbjct  412157  GTAAAACCCGTACGCGTAATGAAAGTGAACGTAGGTAGGACCTTCTTTTGAAGCGCACTA  412098

Query  1229    TCGACCGATCCTGATGTGTTCGGATGGATTTGAGTAAGAGCATAGCTGTTGGGACCCGAA  1288
               ||||||||||||||||| ||||||||||||||||||||||||||||||||||||||||||
Sbjct  412097  TCGACCGATCCTGATGTCTTCGGATGGATTTGAGTAAGAGCATAGCTGTTGGGACCCGAA  412038

Query  1289    AGATGGTGAACTATGCCTGAATAGGGTGAAGCCAGAGGAAACTCTGGTGGAGGCTCGTAG  1348
               ||||||||||||||||||||||||||||||||||||||||||||||||||||||||||||
Sbjct  412037  AGATGGTGAACTATGCCTGAATAGGGTGAAGCCAGAGGAAACTCTGGTGGAGGCTCGTAG  411978

Query  1349    CGGTTCTGACGTGCAAATCGATCGTCGAATTTGGGTATAGGGGCGAAAGACTAATCGAAC  1408
               ||||||||||||||||||||||||||||||||||||||||||||||||||||||||||||
Sbjct  411977  CGGTTCTGACGTGCAAATCGATCGTCGAATTTGGGTATAGGGGCGAAAGACTAATCGAAC  411918

Query  1409    CATCTAGTAGCTGGTTCCTGC  1429
               |||||||||||||||||||||
Sbjct  411917  CATCTAGTAGCTGGTTCCTGC  411897


 Score = 71.3 bits (38),  Expect = 8e-08
 Identities = 38/38 (100%), Gaps = 0/38 (0%)
 Strand=Plus/Minus

Query  1       CAAGGTTTCCGTAGGTGAACCTGCGGAAGGATCATTAC  38
               ||||||||||||||||||||||||||||||||||||||
Sbjct  384042  CAAGGTTTCCGTAGGTGAACCTGCGGAAGGATCATTAC  384005


 Score = 71.3 bits (38),  Expect = 8e-08
 Identities = 38/38 (100%), Gaps = 0/38 (0%)
 Strand=Plus/Minus

Query  1       CAAGGTTTCCGTAGGTGAACCTGCGGAAGGATCATTAC  38
               ||||||||||||||||||||||||||||||||||||||
Sbjct  391718  CAAGGTTTCCGTAGGTGAACCTGCGGAAGGATCATTAC  391681


 Score = 71.3 bits (38),  Expect = 8e-08
 Identities = 38/38 (100%), Gaps = 0/38 (0%)
 Strand=Plus/Minus

Query  1       CAAGGTTTCCGTAGGTGAACCTGCGGAAGGATCATTAC  38
               ||||||||||||||||||||||||||||||||||||||
Sbjct  399448  CAAGGTTTCCGTAGGTGAACCTGCGGAAGGATCATTAC  399411


 Score = 71.3 bits (38),  Expect = 8e-08
 Identities = 38/38 (100%), Gaps = 0/38 (0%)
 Strand=Plus/Minus

Query  1       CAAGGTTTCCGTAGGTGAACCTGCGGAAGGATCATTAC  38
               ||||||||||||||||||||||||||||||||||||||
Sbjct  407176  CAAGGTTTCCGTAGGTGAACCTGCGGAAGGATCATTAC  407139


 Score = 71.3 bits (38),  Expect = 8e-08
 Identities = 38/38 (100%), Gaps = 0/38 (0%)
 Strand=Plus/Minus

Query  1       CAAGGTTTCCGTAGGTGAACCTGCGGAAGGATCATTAC  38
               ||||||||||||||||||||||||||||||||||||||
Sbjct  424095  CAAGGTTTCCGTAGGTGAACCTGCGGAAGGATCATTAC  424058


>CH445386.1 Parastagonospora nodorum SN15 scaffold_66, whole genome shotgun 
sequence
Length=19742

 Score = 1724 bits (933),  Expect = 0.0
 Identities = 1231/1369 (90%), Gaps = 44/1369 (3%)
 Strand=Plus/Minus

Query  79     AAACTTGCTTTGGCGGTGG--GC-CCA--GC-CTGCCGCCAGAGGTCTAAACTTACAACC  132
              |||||||||||||| ||||  ||   |  || |||| ||||||||  ||||| | |||||
Sbjct  16963  AAACTTGCTTTGGCAGTGGCTGCTTAATTGCTCTGCTGCCAGAGG-ATAAAC-T-CAACC  16907

Query  133    --AATTTTTTA---TCAACTTGTCACACCAGA-T-TATTACTAAATAGTCAAAACTTTCA  185
                |||||||||   | |||| |||| | | || | ||||  | |||||||||||||||||
Sbjct  16906  TAAATTTTTTATTTTAAACTAGTCA-A-CTGATTATATTTATTAATAGTCAAAACTTTCA  16849

Query  186    ACAACGGATCTCTTGGTTCTCGCATCGATGAAGAACGCAGCGAAATGCGATACGTAATAT  245
              |||||||||||||||||||||||||||||||||||||||||||||||||||| |||||||
Sbjct  16848  ACAACGGATCTCTTGGTTCTCGCATCGATGAAGAACGCAGCGAAATGCGATAAGTAATAT  16789

Query  246    GAATTGCAGATATTCGTGAATCATCGAATCTTTGAACGCACATTGCGCCCTCTGGTATTC  305
              ||||||||||||||||||||||||||||||||||||||||||||||||||||||||||||
Sbjct  16788  GAATTGCAGATATTCGTGAATCATCGAATCTTTGAACGCACATTGCGCCCTCTGGTATTC  16729

Query  306    CGGAGGGCATGCCTGTTTGAGCGTCGTTTCTCCCTCAAACCGCTGGGTTTGGTGTTGAGC  365
              ||||||||||||||||||||||||| ||||||||||||||| | |||||||||| |||||
Sbjct  16728  CGGAGGGCATGCCTGTTTGAGCGTCATTTCTCCCTCAAACCCCCGGGTTTGGTGATGAGC  16669

Query  366    AATACGACTTGGGTTTGCTTGAAAGACGGTAGTGGTAAGGCGGGATCGCTTTGACAATGG  425
              |||||| |   ||||||||||||||    ||  ||  |||  | ||   | | |||||| 
Sbjct  16668  AATACG-C-CAGGTTTGCTTGAAAG---TTA--GG--AGG-AGTAT--TTATAACAATGT  16621

Query  426    CTTAGGTCTAACCAAAAACATTGCTTGCGGCGGT-AACG-TCCACCACGTATATCTTCAA  483
               |||||||||||||    |||||  |||       || | ||||  |  ||||| |||||
Sbjct  16620  ATTAGGTCTAACCA-CTCCATTG--TGCTTAATAAAAAGCTCCA--ATCTATAT-TTCAA  16567

Query  484    ACTTTGACCTCAAATCAGGTAGGACTACCCGCTGAACTTAAGCATATCAATAAGCGGAGG  543
              |||| ||||||||||||||||||| |||||||||||||||||||||||||||||||||||
Sbjct  16566  ACTTCGACCTCAAATCAGGTAGGATTACCCGCTGAACTTAAGCATATCAATAAGCGGAGG  16507

Query  544    AAAAGAAACCAACAGGGATTGCCTCAGTAGCGGCGAGTGAAGCGGCAAAAGCTCAAATTT  603
              |||||||||||||||||||||||| ||||||||||||||||||||||| |||||||||||
Sbjct  16506  AAAAGAAACCAACAGGGATTGCCTTAGTAGCGGCGAGTGAAGCGGCAATAGCTCAAATTT  16447

Query  604    GAAATCTGGCGTCTTT-GGCGTCCGAGTTGTAATTTGAAGAAGGTATCTTTGGGCCCGGC  662
              ||||||||||  ||||  | |||||||||||||||||||||||||||||||||| |  ||
Sbjct  16446  GAAATCTGGC-ACTTTCAGTGTCCGAGTTGTAATTTGAAGAAGGTATCTTTGGGTCTAGC  16388

Query  663    TCTTGTCTATGTTCCTTGGAACAGGACGTCACAGAGGGTGAGAATCCCGTGCGATGAGAT  722
              ||||||||||||| |||||||||| |||||||||||||||||||||||||||||||||||
Sbjct  16387  TCTTGTCTATGTTTCTTGGAACAGAACGTCACAGAGGGTGAGAATCCCGTGCGATGAGAT  16328

Query  723    GACCCGGGTCTGTGTAAAGTTCCTTCGACGAGTCGAGTTGTTTGGGAATGCAGCTCTAAG  782
              |  |  | ||| |||||||||||||||| |||||||||||||||||||||||||||||||
Sbjct  16327  G-TCTAGATCTATGTAAAGTTCCTTCGAAGAGTCGAGTTGTTTGGGAATGCAGCTCTAAG  16269

Query  783    TGGGTGGTAAATTCCATCTAAAGCTAAATATTGGCGAGAGACCGATAGCGAACAAGTACA  842
              ||||||||||||||||||||||||||||||||||||||||||||||||||||||||||||
Sbjct  16268  TGGGTGGTAAATTCCATCTAAAGCTAAATATTGGCGAGAGACCGATAGCGAACAAGTACA  16209

Query  843    GTGATGGAAAGATGAAAAGAACTTTGAAAAGAGAGTGAAAAAGTACGTGAAATTGTTGAA  902
              ||||||||||||||||||||||||||||||||||||||||||||||||||||||||||||
Sbjct  16208  GTGATGGAAAGATGAAAAGAACTTTGAAAAGAGAGTGAAAAAGTACGTGAAATTGTTGAA  16149

Query  903    AGGGAAGGGCTTGAGATCAGACTTGGTATTTTGCATGCTGCTCTCTCGGGGGCGGCCGCT  962
              ||||||||||||||||||||||||||||||||| ||| | |||||||||||| |||| ||
Sbjct  16148  AGGGAAGGGCTTGAGATCAGACTTGGTATTTTGTATGTTACTCTCTCGGGGGTGGCCTCT  16089

Query  963    GCGGTTTACCGGGCCAGCATCGGTTTGGAGCGGCAGGATAATGGCGGAGGAATGTGGCAC  1022
               | |||||||||||||||||| ||||| ||||| |||| ||| ||| ||||||||||| |
Sbjct  16088  ACAGTTTACCGGGCCAGCATCAGTTTG-AGCGGTAGGAGAATTGCGTAGGAATGTGGCTC  16030

Query  1023   GGCTTCTGCTGTGTGTTATAGCCTCTGACGATACTGCCAGCCTAGACCGAGGACTGCGGT  1082
              ||| || |  | ||||||||||||  | ||||||||||||| ||||| ||||||||||| 
Sbjct  16029  GGCCTCGGTCGAGTGTTATAGCCTTCGTCGATACTGCCAGCTTAGACTGAGGACTGCGGC  15970

Query  1083   TTTTACCTAGGATGTTGGCATAATGATCTTAAGTCGCCCGTCTTGAAACACGGACCAAGG  1142
              ||   |||||||||||||||||||||||||||||||||||||||||||||||||||||||
Sbjct  15969  TTCGGCCTAGGATGTTGGCATAATGATCTTAAGTCGCCCGTCTTGAAACACGGACCAAGG  15910

Query  1143   AGTCTAACGTCTATGCGAGTGTTTGGGTGTAAAACCCGTACGCGTAATGAAAGTGAACGA  1202
              ||||||||||||||||||||||||||||||||||||||||||||||||||||||||||| 
Sbjct  15909  AGTCTAACGTCTATGCGAGTGTTTGGGTGTAAAACCCGTACGCGTAATGAAAGTGAACGT  15850

Query  1203   AGGTGGGGGCC-CATTAG-GGTGCACCATCGACCGATCCTGATGTGTTCGGATGGATTTG  1260
              |||| ||  |  | || |  | |||| |||||||||||||||||| ||||||||||||||
Sbjct  15849  AGGTAGGACCTTCTTTTGAAGCGCACTATCGACCGATCCTGATGTCTTCGGATGGATTTG  15790

Query  1261   AGTAAGAGCATAGCTGTTGGGACCCGAAAGATGGTGAACTATGCCTGAATAGGGTGAAGC  1320
              ||||||||||||||||||||||||||||||||||||||||||||||||||||||||||||
Sbjct  15789  AGTAAGAGCATAGCTGTTGGGACCCGAAAGATGGTGAACTATGCCTGAATAGGGTGAAGC  15730

Query  1321   CAGAGGAAACTCTGGTGGAGGCTCGTAGCGGTTCTGACGTGCAAATCGATCGTCGAATTT  1380
              ||||||||||||||||||||||||||||||||||||||||||||||||||||||||||||
Sbjct  15729  CAGAGGAAACTCTGGTGGAGGCTCGTAGCGGTTCTGACGTGCAAATCGATCGTCGAATTT  15670

Query  1381   GGGTATAGGGGCGAAAGACTAATCGAACCATCTAGTAGCTGGTTCCTGC  1429
              |||||||||||||||||||||||||||||||||||||||||||||||||
Sbjct  15669  GGGTATAGGGGCGAAAGACTAATCGAACCATCTAGTAGCTGGTTCCTGC  15621


 Score = 1417 bits (767),  Expect = 0.0
 Identities = 897/960 (93%), Gaps = 7/960 (1%)
 Strand=Plus/Minus

Query  473    TATATCTTCAAACTTTGACCTCAAATCAGGTAGGACTACCCGCTGAACTTAAGCATATCA  532
              ||||| ||||||||| ||||||||||||||||||| ||||||||||||||||||||||||
Sbjct  12214  TATAT-TTCAAACTTCGACCTCAAATCAGGTAGGATTACCCGCTGAACTTAAGCATATCA  12156

Query  533    ATAAGCGGAGGAAAAGAAACCAACAGGGATTGCCTCAGTAGCGGCGAGTGAAGCGGCAAA  592
              ||||||||||||||||||||||||||||||||||| ||||||||||||||||||||||| 
Sbjct  12155  ATAAGCGGAGGAAAAGAAACCAACAGGGATTGCCTTAGTAGCGGCGAGTGAAGCGGCAAT  12096

Query  593    AGCTCAAATTTGAAATCTGGCGTCTTT-GGCGTCCGAGTTGTAATTTGAAGAAGGTATCT  651
              |||||||||||||||||||||  ||||  | |||||||||||||||||||||||||||||
Sbjct  12095  AGCTCAAATTTGAAATCTGGC-ACTTTCAGTGTCCGAGTTGTAATTTGAAGAAGGTATCT  12037

Query  652    TTGGGCCCGGCTCTTGTCTATGTTCCTTGGAACAGGACGTCACAGAGGGTGAGAATCCCG  711
              ||||| |  ||||||||||||||| |||||||||| ||||||||||||||||||||||||
Sbjct  12036  TTGGGTCTAGCTCTTGTCTATGTTTCTTGGAACAGAACGTCACAGAGGGTGAGAATCCCG  11977

Query  712    TGCGATGAGATGACCCGGGTCTGTGTAAAGTTCCTTCGACGAGTCGAGTTGTTTGGGAAT  771
              ||||||||||||  |  | ||| |||||||||||||||| ||||||||||||||||||||
Sbjct  11976  TGCGATGAGATG-TCTAGATCTATGTAAAGTTCCTTCGAAGAGTCGAGTTGTTTGGGAAT  11918

Query  772    GCAGCTCTAAGTGGGTGGTAAATTCCATCTAAAGCTAAATATTGGCGAGAGACCGATAGC  831
              ||||||||||||||||||||||||||||||||||||||||||||||||||||||||||||
Sbjct  11917  GCAGCTCTAAGTGGGTGGTAAATTCCATCTAAAGCTAAATATTGGCGAGAGACCGATAGC  11858

Query  832    GAACAAGTACAGTGATGGAAAGATGAAAAGAACTTTGAAAAGAGAGTGAAAAAGTACGTG  891
              ||||||||||||||||||||||||||||||||||||||||||||||||||||||||||||
Sbjct  11857  GAACAAGTACAGTGATGGAAAGATGAAAAGAACTTTGAAAAGAGAGTGAAAAAGTACGTG  11798

Query  892    AAATTGTTGAAAGGGAAGGGCTTGAGATCAGACTTGGTATTTTGCATGCTGCTCTCTCGG  951
              |||||||||||||||||||||||||||||||||||||||||||| ||| | |||||||||
Sbjct  11797  AAATTGTTGAAAGGGAAGGGCTTGAGATCAGACTTGGTATTTTGTATGTTACTCTCTCGG  11738

Query  952    GGGCGGCCGCTGCGGTTTACCGGGCCAGCATCGGTTTGGAGCGGCAGGATAATGGCGGAG  1011
              ||| |||| || | |||||||||||||||||| ||||| ||||| |||| ||| ||| ||
Sbjct  11737  GGGTGGCCTCTACAGTTTACCGGGCCAGCATCAGTTTG-AGCGGTAGGAGAATTGCGTAG  11679

Query  1012   GAATGTGGCACGGCTTCTGCTGTGTGTTATAGCCTCTGACGATACTGCCAGCCTAGACCG  1071
              ||||||||| |||| || |  | ||||||||||||  | ||||||||||||| ||||| |
Sbjct  11678  GAATGTGGCTCGGCCTCGGTCGAGTGTTATAGCCTTCGTCGATACTGCCAGCTTAGACTG  11619

Query  1072   AGGACTGCGGTTTTTACCTAGGATGTTGGCATAATGATCTTAAGTCGCCCGTCTTGAAAC  1131
              |||||||||| ||   ||||||||||||||||||||||||||||||||||||||||||||
Sbjct  11618  AGGACTGCGGCTTCGGCCTAGGATGTTGGCATAATGATCTTAAGTCGCCCGTCTTGAAAC  11559

Query  1132   ACGGACCAAGGAGTCTAACGTCTATGCGAGTGTTTGGGTGTAAAACCCGTACGCGTAATG  1191
              ||||||||||||||||||||||||||||||||||||||||||||||||||||||||||||
Sbjct  11558  ACGGACCAAGGAGTCTAACGTCTATGCGAGTGTTTGGGTGTAAAACCCGTACGCGTAATG  11499

Query  1192   AAAGTGAACGAAGGTGGGGGCC-CATTAG-GGTGCACCATCGACCGATCCTGATGTGTTC  1249
              |||||||||| |||| ||  |  | || |  | |||| |||||||||||||||||| |||
Sbjct  11498  AAAGTGAACGTAGGTAGGACCTTCTTTTGAAGCGCACTATCGACCGATCCTGATGTCTTC  11439

Query  1250   GGATGGATTTGAGTAAGAGCATAGCTGTTGGGACCCGAAAGATGGTGAACTATGCCTGAA  1309
              ||||||||||||||||||||||||||||||||||||||||||||||||||||||||||||
Sbjct  11438  GGATGGATTTGAGTAAGAGCATAGCTGTTGGGACCCGAAAGATGGTGAACTATGCCTGAA  11379

Query  1310   TAGGGTGAAGCCAGAGGAAACTCTGGTGGAGGCTCGTAGCGGTTCTGACGTGCAAATCGA  1369
              ||||||||||||||||||||||||||||||||||||||||||||||||||||||||||||
Sbjct  11378  TAGGGTGAAGCCAGAGGAAACTCTGGTGGAGGCTCGTAGCGGTTCTGACGTGCAAATCGA  11319

Query  1370   TCGTCGAATTTGGGTATAGGGGCGAAAGACTAATCGAACCATCTAGTAGCTGGTTCCTGC  1429
              ||||||||||||||||||||||||||||||||||||||||||||||||||||||||||||
Sbjct  11318  TCGTCGAATTTGGGTATAGGGGCGAAAGACTAATCGAACCATCTAGTAGCTGGTTCCTGC  11259


 Score = 580 bits (314),  Expect = 3e-161
 Identities = 504/589 (86%), Gaps = 40/589 (7%)
 Strand=Plus/Minus

Query  79   AAACTTGCTTTGGCGGTGG--GC-CCA--GC-CTGCCGCCAGAGGTCTAAACTTACAACC  132
            |||||||||||||| ||||  ||   |  || |||| ||||||||  ||||| | |||||
Sbjct  565  AAACTTGCTTTGGCAGTGGCTGCTTAATTGCTCTGCTGCCAGAGG-ATAAAC-T-CAACC  509

Query  133  --AATTTTTTA---TCAACTTGTCACACCAGA-T-TATTACTAAATAGTCAAAACTTTCA  185
              |||||||||   | |||| |||| | | || | ||||  | |||||||||||||||||
Sbjct  508  TAAATTTTTTATTTTAAACTAGTCA-A-CTGATTATATTTATTAATAGTCAAAACTTTCA  451

Query  186  ACAACGGATCTCTTGGTTCTCGCATCGATGAAGAACGCAGCGAAATGCGATACGTAATAT  245
            |||||||||||||||||||||||||||||||||||||||||||||||||||| |||||||
Sbjct  450  ACAACGGATCTCTTGGTTCTCGCATCGATGAAGAACGCAGCGAAATGCGATAAGTAATAT  391

Query  246  GAATTGCAGATATTCGTGAATCATCGAATCTTTGAACGCACATTGCGCCCTCTGGTATTC  305
            ||||||||||||||||||||||||||||||||||||||||||||||||||||||||||||
Sbjct  390  GAATTGCAGATATTCGTGAATCATCGAATCTTTGAACGCACATTGCGCCCTCTGGTATTC  331

Query  306  CGGAGGGCATGCCTGTTTGAGCGTCGTTTCTCCCTCAAACCGCTGGGTTTGGTGTTGAGC  365
            ||||||||||||||||||||||||| ||||||||||||||| | |||||||||| |||||
Sbjct  330  CGGAGGGCATGCCTGTTTGAGCGTCATTTCTCCCTCAAACCCCCGGGTTTGGTGATGAGC  271

Query  366  AATACGACTTGGGTTTGCTTGAAAGACGGTAGTGGTAAGGCGGGATCGCTTTGACAATGG  425
            |||||| |   ||||||||||||||    ||| |  | || |  ||   | | |||||| 
Sbjct  270  AATACGCCA--GGTTTGCTTGAAAGT---TAG-G--A-GGAGT-AT--TTATAACAATGT  223

Query  426  CTTAGGTCTAACCAAAAACATTGCTTGCGGCGGTAAC-G-TCCACCACGTATATCTTCAA  483
             |||||||||||||    ||||| | ||      ||  | ||||   | ||||| |||||
Sbjct  222  ATTAGGTCTAACCACTC-CATTG-T-GCTTAATAAAAAGCTCCAAT-C-TATAT-TTCAA  169

Query  484  ACTTTGACCTCAAATCAGGTAGGACTACCCGCTGAACTTAAGCATATCAATAAGCGGAGG  543
            |||| ||||||||||||||||||| |||||||||||||||||||||||||||||||||||
Sbjct  168  ACTTCGACCTCAAATCAGGTAGGATTACCCGCTGAACTTAAGCATATCAATAAGCGGAGG  109

Query  544  AAAAGAAACCAACAGGGATTGCCTCAGTAGCGGCGAGTGAAGCGGCAAAAGCTCAAATTT  603
            |||||||||||||||||||||||| ||||||||||||||||||||||| |||||||||||
Sbjct  108  AAAAGAAACCAACAGGGATTGCCTTAGTAGCGGCGAGTGAAGCGGCAATAGCTCAAATTT  49

Query  604  GAAATCTGGCGTCTTTG-GCGTCCGAGTTGTAATTTGAAGAAGGTATCT  651
            ||||||||||  ||||  | |||||||||||||||||||||||||||||
Sbjct  48   GAAATCTGGCA-CTTTCAGTGTCCGAGTTGTAATTTGAAGAAGGTATCT  1


 Score = 71.3 bits (38),  Expect = 8e-08
 Identities = 38/38 (100%), Gaps = 0/38 (0%)
 Strand=Plus/Minus

Query  1    CAAGGTTTCCGTAGGTGAACCTGCGGAAGGATCATTAC  38
            ||||||||||||||||||||||||||||||||||||||
Sbjct  669  CAAGGTTTCCGTAGGTGAACCTGCGGAAGGATCATTAC  632


 Score = 71.3 bits (38),  Expect = 8e-08
 Identities = 38/38 (100%), Gaps = 0/38 (0%)
 Strand=Plus/Minus

Query  1      CAAGGTTTCCGTAGGTGAACCTGCGGAAGGATCATTAC  38
              ||||||||||||||||||||||||||||||||||||||
Sbjct  17067  CAAGGTTTCCGTAGGTGAACCTGCGGAAGGATCATTAC  17030


>NW_001884610.1 Parastagonospora nodorum SN15 chromosome Unknown scaffold_66, 
whole genome shotgun sequence
Length=19742

 Score = 1724 bits (933),  Expect = 0.0
 Identities = 1231/1369 (90%), Gaps = 44/1369 (3%)
 Strand=Plus/Minus

Query  79     AAACTTGCTTTGGCGGTGG--GC-CCA--GC-CTGCCGCCAGAGGTCTAAACTTACAACC  132
              |||||||||||||| ||||  ||   |  || |||| ||||||||  ||||| | |||||
Sbjct  16963  AAACTTGCTTTGGCAGTGGCTGCTTAATTGCTCTGCTGCCAGAGG-ATAAAC-T-CAACC  16907

Query  133    --AATTTTTTA---TCAACTTGTCACACCAGA-T-TATTACTAAATAGTCAAAACTTTCA  185
                |||||||||   | |||| |||| | | || | ||||  | |||||||||||||||||
Sbjct  16906  TAAATTTTTTATTTTAAACTAGTCA-A-CTGATTATATTTATTAATAGTCAAAACTTTCA  16849

Query  186    ACAACGGATCTCTTGGTTCTCGCATCGATGAAGAACGCAGCGAAATGCGATACGTAATAT  245
              |||||||||||||||||||||||||||||||||||||||||||||||||||| |||||||
Sbjct  16848  ACAACGGATCTCTTGGTTCTCGCATCGATGAAGAACGCAGCGAAATGCGATAAGTAATAT  16789

Query  246    GAATTGCAGATATTCGTGAATCATCGAATCTTTGAACGCACATTGCGCCCTCTGGTATTC  305
              ||||||||||||||||||||||||||||||||||||||||||||||||||||||||||||
Sbjct  16788  GAATTGCAGATATTCGTGAATCATCGAATCTTTGAACGCACATTGCGCCCTCTGGTATTC  16729

Query  306    CGGAGGGCATGCCTGTTTGAGCGTCGTTTCTCCCTCAAACCGCTGGGTTTGGTGTTGAGC  365
              ||||||||||||||||||||||||| ||||||||||||||| | |||||||||| |||||
Sbjct  16728  CGGAGGGCATGCCTGTTTGAGCGTCATTTCTCCCTCAAACCCCCGGGTTTGGTGATGAGC  16669

Query  366    AATACGACTTGGGTTTGCTTGAAAGACGGTAGTGGTAAGGCGGGATCGCTTTGACAATGG  425
              |||||| |   ||||||||||||||    ||  ||  |||  | ||   | | |||||| 
Sbjct  16668  AATACG-C-CAGGTTTGCTTGAAAG---TTA--GG--AGG-AGTAT--TTATAACAATGT  16621

Query  426    CTTAGGTCTAACCAAAAACATTGCTTGCGGCGGT-AACG-TCCACCACGTATATCTTCAA  483
               |||||||||||||    |||||  |||       || | ||||  |  ||||| |||||
Sbjct  16620  ATTAGGTCTAACCA-CTCCATTG--TGCTTAATAAAAAGCTCCA--ATCTATAT-TTCAA  16567

Query  484    ACTTTGACCTCAAATCAGGTAGGACTACCCGCTGAACTTAAGCATATCAATAAGCGGAGG  543
              |||| ||||||||||||||||||| |||||||||||||||||||||||||||||||||||
Sbjct  16566  ACTTCGACCTCAAATCAGGTAGGATTACCCGCTGAACTTAAGCATATCAATAAGCGGAGG  16507

Query  544    AAAAGAAACCAACAGGGATTGCCTCAGTAGCGGCGAGTGAAGCGGCAAAAGCTCAAATTT  603
              |||||||||||||||||||||||| ||||||||||||||||||||||| |||||||||||
Sbjct  16506  AAAAGAAACCAACAGGGATTGCCTTAGTAGCGGCGAGTGAAGCGGCAATAGCTCAAATTT  16447

Query  604    GAAATCTGGCGTCTTT-GGCGTCCGAGTTGTAATTTGAAGAAGGTATCTTTGGGCCCGGC  662
              ||||||||||  ||||  | |||||||||||||||||||||||||||||||||| |  ||
Sbjct  16446  GAAATCTGGC-ACTTTCAGTGTCCGAGTTGTAATTTGAAGAAGGTATCTTTGGGTCTAGC  16388

Query  663    TCTTGTCTATGTTCCTTGGAACAGGACGTCACAGAGGGTGAGAATCCCGTGCGATGAGAT  722
              ||||||||||||| |||||||||| |||||||||||||||||||||||||||||||||||
Sbjct  16387  TCTTGTCTATGTTTCTTGGAACAGAACGTCACAGAGGGTGAGAATCCCGTGCGATGAGAT  16328

Query  723    GACCCGGGTCTGTGTAAAGTTCCTTCGACGAGTCGAGTTGTTTGGGAATGCAGCTCTAAG  782
              |  |  | ||| |||||||||||||||| |||||||||||||||||||||||||||||||
Sbjct  16327  G-TCTAGATCTATGTAAAGTTCCTTCGAAGAGTCGAGTTGTTTGGGAATGCAGCTCTAAG  16269

Query  783    TGGGTGGTAAATTCCATCTAAAGCTAAATATTGGCGAGAGACCGATAGCGAACAAGTACA  842
              ||||||||||||||||||||||||||||||||||||||||||||||||||||||||||||
Sbjct  16268  TGGGTGGTAAATTCCATCTAAAGCTAAATATTGGCGAGAGACCGATAGCGAACAAGTACA  16209

Query  843    GTGATGGAAAGATGAAAAGAACTTTGAAAAGAGAGTGAAAAAGTACGTGAAATTGTTGAA  902
              ||||||||||||||||||||||||||||||||||||||||||||||||||||||||||||
Sbjct  16208  GTGATGGAAAGATGAAAAGAACTTTGAAAAGAGAGTGAAAAAGTACGTGAAATTGTTGAA  16149

Query  903    AGGGAAGGGCTTGAGATCAGACTTGGTATTTTGCATGCTGCTCTCTCGGGGGCGGCCGCT  962
              ||||||||||||||||||||||||||||||||| ||| | |||||||||||| |||| ||
Sbjct  16148  AGGGAAGGGCTTGAGATCAGACTTGGTATTTTGTATGTTACTCTCTCGGGGGTGGCCTCT  16089

Query  963    GCGGTTTACCGGGCCAGCATCGGTTTGGAGCGGCAGGATAATGGCGGAGGAATGTGGCAC  1022
               | |||||||||||||||||| ||||| ||||| |||| ||| ||| ||||||||||| |
Sbjct  16088  ACAGTTTACCGGGCCAGCATCAGTTTG-AGCGGTAGGAGAATTGCGTAGGAATGTGGCTC  16030

Query  1023   GGCTTCTGCTGTGTGTTATAGCCTCTGACGATACTGCCAGCCTAGACCGAGGACTGCGGT  1082
              ||| || |  | ||||||||||||  | ||||||||||||| ||||| ||||||||||| 
Sbjct  16029  GGCCTCGGTCGAGTGTTATAGCCTTCGTCGATACTGCCAGCTTAGACTGAGGACTGCGGC  15970

Query  1083   TTTTACCTAGGATGTTGGCATAATGATCTTAAGTCGCCCGTCTTGAAACACGGACCAAGG  1142
              ||   |||||||||||||||||||||||||||||||||||||||||||||||||||||||
Sbjct  15969  TTCGGCCTAGGATGTTGGCATAATGATCTTAAGTCGCCCGTCTTGAAACACGGACCAAGG  15910

Query  1143   AGTCTAACGTCTATGCGAGTGTTTGGGTGTAAAACCCGTACGCGTAATGAAAGTGAACGA  1202
              ||||||||||||||||||||||||||||||||||||||||||||||||||||||||||| 
Sbjct  15909  AGTCTAACGTCTATGCGAGTGTTTGGGTGTAAAACCCGTACGCGTAATGAAAGTGAACGT  15850

Query  1203   AGGTGGGGGCC-CATTAG-GGTGCACCATCGACCGATCCTGATGTGTTCGGATGGATTTG  1260
              |||| ||  |  | || |  | |||| |||||||||||||||||| ||||||||||||||
Sbjct  15849  AGGTAGGACCTTCTTTTGAAGCGCACTATCGACCGATCCTGATGTCTTCGGATGGATTTG  15790

Query  1261   AGTAAGAGCATAGCTGTTGGGACCCGAAAGATGGTGAACTATGCCTGAATAGGGTGAAGC  1320
              ||||||||||||||||||||||||||||||||||||||||||||||||||||||||||||
Sbjct  15789  AGTAAGAGCATAGCTGTTGGGACCCGAAAGATGGTGAACTATGCCTGAATAGGGTGAAGC  15730

Query  1321   CAGAGGAAACTCTGGTGGAGGCTCGTAGCGGTTCTGACGTGCAAATCGATCGTCGAATTT  1380
              ||||||||||||||||||||||||||||||||||||||||||||||||||||||||||||
Sbjct  15729  CAGAGGAAACTCTGGTGGAGGCTCGTAGCGGTTCTGACGTGCAAATCGATCGTCGAATTT  15670

Query  1381   GGGTATAGGGGCGAAAGACTAATCGAACCATCTAGTAGCTGGTTCCTGC  1429
              |||||||||||||||||||||||||||||||||||||||||||||||||
Sbjct  15669  GGGTATAGGGGCGAAAGACTAATCGAACCATCTAGTAGCTGGTTCCTGC  15621


 Score = 1417 bits (767),  Expect = 0.0
 Identities = 897/960 (93%), Gaps = 7/960 (1%)
 Strand=Plus/Minus

Query  473    TATATCTTCAAACTTTGACCTCAAATCAGGTAGGACTACCCGCTGAACTTAAGCATATCA  532
              ||||| ||||||||| ||||||||||||||||||| ||||||||||||||||||||||||
Sbjct  12214  TATAT-TTCAAACTTCGACCTCAAATCAGGTAGGATTACCCGCTGAACTTAAGCATATCA  12156

Query  533    ATAAGCGGAGGAAAAGAAACCAACAGGGATTGCCTCAGTAGCGGCGAGTGAAGCGGCAAA  592
              ||||||||||||||||||||||||||||||||||| ||||||||||||||||||||||| 
Sbjct  12155  ATAAGCGGAGGAAAAGAAACCAACAGGGATTGCCTTAGTAGCGGCGAGTGAAGCGGCAAT  12096

Query  593    AGCTCAAATTTGAAATCTGGCGTCTTT-GGCGTCCGAGTTGTAATTTGAAGAAGGTATCT  651
              |||||||||||||||||||||  ||||  | |||||||||||||||||||||||||||||
Sbjct  12095  AGCTCAAATTTGAAATCTGGC-ACTTTCAGTGTCCGAGTTGTAATTTGAAGAAGGTATCT  12037

Query  652    TTGGGCCCGGCTCTTGTCTATGTTCCTTGGAACAGGACGTCACAGAGGGTGAGAATCCCG  711
              ||||| |  ||||||||||||||| |||||||||| ||||||||||||||||||||||||
Sbjct  12036  TTGGGTCTAGCTCTTGTCTATGTTTCTTGGAACAGAACGTCACAGAGGGTGAGAATCCCG  11977

Query  712    TGCGATGAGATGACCCGGGTCTGTGTAAAGTTCCTTCGACGAGTCGAGTTGTTTGGGAAT  771
              ||||||||||||  |  | ||| |||||||||||||||| ||||||||||||||||||||
Sbjct  11976  TGCGATGAGATG-TCTAGATCTATGTAAAGTTCCTTCGAAGAGTCGAGTTGTTTGGGAAT  11918

Query  772    GCAGCTCTAAGTGGGTGGTAAATTCCATCTAAAGCTAAATATTGGCGAGAGACCGATAGC  831
              ||||||||||||||||||||||||||||||||||||||||||||||||||||||||||||
Sbjct  11917  GCAGCTCTAAGTGGGTGGTAAATTCCATCTAAAGCTAAATATTGGCGAGAGACCGATAGC  11858

Query  832    GAACAAGTACAGTGATGGAAAGATGAAAAGAACTTTGAAAAGAGAGTGAAAAAGTACGTG  891
              ||||||||||||||||||||||||||||||||||||||||||||||||||||||||||||
Sbjct  11857  GAACAAGTACAGTGATGGAAAGATGAAAAGAACTTTGAAAAGAGAGTGAAAAAGTACGTG  11798

Query  892    AAATTGTTGAAAGGGAAGGGCTTGAGATCAGACTTGGTATTTTGCATGCTGCTCTCTCGG  951
              |||||||||||||||||||||||||||||||||||||||||||| ||| | |||||||||
Sbjct  11797  AAATTGTTGAAAGGGAAGGGCTTGAGATCAGACTTGGTATTTTGTATGTTACTCTCTCGG  11738

Query  952    GGGCGGCCGCTGCGGTTTACCGGGCCAGCATCGGTTTGGAGCGGCAGGATAATGGCGGAG  1011
              ||| |||| || | |||||||||||||||||| ||||| ||||| |||| ||| ||| ||
Sbjct  11737  GGGTGGCCTCTACAGTTTACCGGGCCAGCATCAGTTTG-AGCGGTAGGAGAATTGCGTAG  11679

Query  1012   GAATGTGGCACGGCTTCTGCTGTGTGTTATAGCCTCTGACGATACTGCCAGCCTAGACCG  1071
              ||||||||| |||| || |  | ||||||||||||  | ||||||||||||| ||||| |
Sbjct  11678  GAATGTGGCTCGGCCTCGGTCGAGTGTTATAGCCTTCGTCGATACTGCCAGCTTAGACTG  11619

Query  1072   AGGACTGCGGTTTTTACCTAGGATGTTGGCATAATGATCTTAAGTCGCCCGTCTTGAAAC  1131
              |||||||||| ||   ||||||||||||||||||||||||||||||||||||||||||||
Sbjct  11618  AGGACTGCGGCTTCGGCCTAGGATGTTGGCATAATGATCTTAAGTCGCCCGTCTTGAAAC  11559

Query  1132   ACGGACCAAGGAGTCTAACGTCTATGCGAGTGTTTGGGTGTAAAACCCGTACGCGTAATG  1191
              ||||||||||||||||||||||||||||||||||||||||||||||||||||||||||||
Sbjct  11558  ACGGACCAAGGAGTCTAACGTCTATGCGAGTGTTTGGGTGTAAAACCCGTACGCGTAATG  11499

Query  1192   AAAGTGAACGAAGGTGGGGGCC-CATTAG-GGTGCACCATCGACCGATCCTGATGTGTTC  1249
              |||||||||| |||| ||  |  | || |  | |||| |||||||||||||||||| |||
Sbjct  11498  AAAGTGAACGTAGGTAGGACCTTCTTTTGAAGCGCACTATCGACCGATCCTGATGTCTTC  11439

Query  1250   GGATGGATTTGAGTAAGAGCATAGCTGTTGGGACCCGAAAGATGGTGAACTATGCCTGAA  1309
              ||||||||||||||||||||||||||||||||||||||||||||||||||||||||||||
Sbjct  11438  GGATGGATTTGAGTAAGAGCATAGCTGTTGGGACCCGAAAGATGGTGAACTATGCCTGAA  11379

Query  1310   TAGGGTGAAGCCAGAGGAAACTCTGGTGGAGGCTCGTAGCGGTTCTGACGTGCAAATCGA  1369
              ||||||||||||||||||||||||||||||||||||||||||||||||||||||||||||
Sbjct  11378  TAGGGTGAAGCCAGAGGAAACTCTGGTGGAGGCTCGTAGCGGTTCTGACGTGCAAATCGA  11319

Query  1370   TCGTCGAATTTGGGTATAGGGGCGAAAGACTAATCGAACCATCTAGTAGCTGGTTCCTGC  1429
              ||||||||||||||||||||||||||||||||||||||||||||||||||||||||||||
Sbjct  11318  TCGTCGAATTTGGGTATAGGGGCGAAAGACTAATCGAACCATCTAGTAGCTGGTTCCTGC  11259


 Score = 580 bits (314),  Expect = 3e-161
 Identities = 504/589 (86%), Gaps = 40/589 (7%)
 Strand=Plus/Minus

Query  79   AAACTTGCTTTGGCGGTGG--GC-CCA--GC-CTGCCGCCAGAGGTCTAAACTTACAACC  132
            |||||||||||||| ||||  ||   |  || |||| ||||||||  ||||| | |||||
Sbjct  565  AAACTTGCTTTGGCAGTGGCTGCTTAATTGCTCTGCTGCCAGAGG-ATAAAC-T-CAACC  509
[truncated: 2,378,796 more chars]
