# Supplementary material for: Using nanopore sequencing to identify fungi from clinical samples with high phylogenetic resolution
Source: Sci Rep. 2023 Jun 16;13:9785. doi: 10.1038/s41598-023-37016-0 (PMC10275880; doi:10.1038/s41598-023-37016-0)
Supplement: Supplementary file 1 — Supplementary Information. [file 41598_2023_37016_MOESM1_ESM.zip › Supplementary_Information/Supplementary_Data/Data_S6_Clin_blast/results/Clin_RGN4_fmt0.txt]

BLASTN 2.13.0+


Reference: Zheng Zhang, Scott Schwartz, Lukas Wagner, and Webb
Miller (2000), "A greedy algorithm for aligning DNA sequences", J
Comput Biol 2000; 7(1-2):203-14.


Database: all.fna
           16,976,359 sequences; 173,045,930,078 total letters


Query= ca816f58-c838-46b2-bcd1-a611d7d67246

Length=1914
                                                                      Score     E
Sequences producing significant alignments:                          (Bits)  Value

CP017630.1 Candida albicans SC5314 chromosome R sequence              3517    0.0  
NC_032096.1 Candida albicans SC5314 chromosome R, complete sequence   3517    0.0  
FM992695.1 Candida dubliniensis CD36 chromosome R, complete sequence  3193    0.0  
NC_012867.1 Candida dubliniensis CD36 chromosome R, complete sequ...  3193    0.0  
QLNQ01000024.1 Candida viswanathii strain ATCC 20962 contig8, who...  2856    0.0  
WUJJ01000645.1 Candida sp. LN1 LN_645, whole genome shotgun sequence  2830    0.0  
GG692410.1 Candida tropicalis MYA-3404 genomic scaffold supercont...  2826    0.0  
GG692404.1 Candida tropicalis MYA-3404 genomic scaffold supercont...  2826    0.0  
NW_003020045.1 Candida tropicalis MYA-3404 genomic scaffold super...  2826    0.0  
NW_003020039.1 Candida tropicalis MYA-3404 genomic scaffold super...  2826    0.0  
LBNG01000280.1 Candida sp. LDI48194 Contig_74_mapping, whole geno...  2822    0.0  
QLNQ01000018.1 Candida viswanathii strain ATCC 20962 contig14, wh...  2804    0.0  
QLNQ01000013.1 Candida viswanathii strain ATCC 20962 contig19, wh...  2802    0.0  
CAJVQF010000008.1 Candida sanyaensis strain UCD423 genome assembl...  2793    0.0  
CAJVQF010000056.1 Candida sanyaensis strain UCD423 genome assembl...  2785    0.0  
CAJVQF010000101.1 Candida sanyaensis strain UCD423 genome assembl...  2782    0.0  
WWPN01000002.1 Candida sojae strain NCYC-2607 tig00000002, whole ...  2758    0.0  
CH981532.1 Lodderomyces elongisporus NRRL YB-4239 supercont1.9 ge...  2536    0.0  
NW_001813677.1 Lodderomyces elongisporus NRRL YB-4239 supercont1....  2536    0.0  
CH445386.1 Parastagonospora nodorum SN15 scaffold_66, whole genom...  2531    0.0  
GL996500.1 Spathaspora passalidarum NRRL Y-27907 unplaced genomic...  2531    0.0  
NW_006767426.1 Spathaspora passalidarum NRRL Y-27907 unplaced gen...  2531    0.0  
NW_001884610.1 Parastagonospora nodorum SN15 chromosome Unknown s...  2531    0.0  
JAIHNE010000018.1 Candida pseudojiufengensis strain CBS 10847 sca...  2521    0.0  
PPUV01000166.1 Spathaspora sp. UFMG-CM-Y6060 NODE_166_length_5646...  2481    0.0  
MXQC01000182.1 Spathaspora boniae strain UFMG-CM-Y306 NODE_182_le...  2459    0.0  
JAGSYN010000329.1 [Candida] subhashii strain CBS 10753 scaffold22...  2431    0.0  
NW_026057492.1 [Candida] subhashii strain CBS 10753 chromosome Un...  2431    0.0  
NREI01000028.1 Wickerhamiella infanticola strain NRRL Y-17858 NOD...  2361    0.0  
JAIHNG010000152.1 Candida theae strain CBS 12239 scaffold69, whol...  2296    0.0  
JAEOAQ010000005.1 Candida metapsilosis strain BP57 scaffold5, who...  2263    0.0  
HE681725.1 Candida orthopsilosis Co 90-125, chromosome 7 draft se...  2263    0.0  
NC_018301.1 Candida orthopsilosis Co 90-125, chromosome 7 draft s...  2263    0.0  
HE605209.1 Candida parapsilosis strain CDC317 annotated contig 00...  2257    0.0  
NW_023503284.1 Candida parapsilosis strain CDC317 annotated conti...  2257    0.0  
NBZC01000158.1 Scheffersomyces stambukii strain UFMG-CM-Y427 NODE...  2235    0.0  
JAIHNF010000004.1 Candida jiufengensis strain CBS 10846 scaffold9...  2220    0.0  
JAMALC010000343.1 Rhodotorula sp. M30-05A-2 ctg_343, whole genome...  2218    0.0  
NDXA01000178.1 Spathaspora xylofermentans strain UFMG-HMD23.3 Spa...  2206    0.0  
PPLL02000039.1 Candida corydali strain NRRL Y-27910 flattened_lin...  2189    0.0  
CP000497.1 Scheffersomyces stipitis CBS 6054 chromosome 3, comple...  2176    0.0  
NC_009043.1 Scheffersomyces stipitis CBS 6054 chromosome 3, compl...  2176    0.0  
JAGSID010000072.1 Scheffersomyces segobiensis strain DSM 27193 sc...  2169    0.0  
JAHUZD010000048.1 Candida oxycetoniae strain CBS 10844 scaffold94...  2152    0.0  
NW_026055390.1 Candida oxycetoniae strain CBS 10844 chromosome Un...  2152    0.0  
PPOS02000018.1 Debaryomyces maramus strain NRRL Y-2171 NODE_18_le...  2150    0.0  
PPOR01000001.1 Debaryomyces nepalensis strain NRRL Y-7108 NODE_1_...  2150    0.0  
PPOW01000036.1 Debaryomyces subglobosus strain NRRL Y-6666 NODE_3...  2150    0.0  
DS995909.1 Penicillium marneffei ATCC 18224 scf_1105668340730 gen...  2150    0.0  
NW_002196671.1 Talaromyces marneffei ATCC 18224 scf_1105668340730...  2150    0.0  
FYBW01000192.1 Candida psychrophila genome assembly, contig: rDNA...  2145    0.0  
PPOQ01000062.1 Debaryomyces prosopidis strain NRRL Y-27369 flatte...  2145    0.0  
PPIU01000004.1 Meyerozyma athensensis strain NRRL Y-27644 NODE_4_...  2139    0.0  
JAHMUF010000032.1 Scheffersomyces spartinae strain ARV_011 scaffo...  2132    0.0  
NW_025065079.1 Scheffersomyces spartinae strain ARV_011 chromosom...  2132    0.0  
PPPA02000022.1 [Candida] ascalaphidarum strain NRRL Y-27908 NODE_...  2130    0.0  
NBND01000012.1 Millerozyma farinosa strain KCTC 27753 contig12, w...  2121    0.0  
CAKXYY010000043.1 [Candida] railenensis strain CLIB 1423 genome a...  2109    0.0  
QELA01000006.1 [Candida] sake strain CBA6005 contig6, whole genom...  2109    0.0  
QELA01000012.1 [Candida] sake strain CBA6005 contig12, whole geno...  2109    0.0  
JAMAFN010000082.1 Debaryomycetaceae sp. 2NP930A strain NP9010 ctg...  2108    0.0  
JAMAFL010000022.1 Penicillium sp. R2202 strain 2NP930A ctg_22, wh...  2108    0.0  
JAMAFR010000013.1 Debaryomycetaceae sp. 2NR913A strain Y9007B-2 c...  2108    0.0  
JAMAFM010000023.1 Aspergillus sp. PG3605 strain 2NP920 ctg_23, wh...  2108    0.0  
JAMAFQ010000012.1 Debaryomycetaceae sp. Y9007B strain 2NR914 ctg_...  2108    0.0  
JAMAFP010000020.1 Debaryomycetaceae sp. NP9010 strain 2NR913A ctg...  2108    0.0  
JAMAFO010000022.1 Debaryomycetaceae sp. 2NP920 strain Y9007B ctg_...  2108    0.0  
PPMM02000033.1 Priceomyces carsonii strain NRRL YB-4275 NODE_33_l...  2104    0.0  
QELA01000016.1 [Candida] sake strain CBA6005 contig16, whole geno...  2102    0.0  
BADS01000001.1 Meyerozyma caribbica MG20W DNA, contig: contig1, w...  2100    0.0  
JAFIDI010000015.1 Kurtzmaniella quercitrusa var. comoensis (nom. ...  2098    0.0  
JAFIDI010000023.1 Kurtzmaniella quercitrusa var. comoensis (nom. ...  2098    0.0  
JAFIDI010000019.1 Kurtzmaniella quercitrusa var. comoensis (nom. ...  2098    0.0  
JACWFX010000010.1 [Candida] anglica strain VS III C KN 3 VS-III-C...  2097    0.0  
JAFIDH010000010.1 Kurtzmaniella quercitrusa var. filamentosus (no...  2093    0.0  
PPPC02000005.1 [Candida] gorgasii strain NRRL Y-27707 NODE_5_leng...  2089    0.0  
CH408159.1 Pichia guilliermondii ATCC 6260 scaffold_5 genomic sca...  2085    0.0  
NW_001809796.1 Meyerozyma guilliermondii ATCC 6260 scaffold_5 gen...  2085    0.0  
JANXEX010000021.1 [Candida] palmioleophila strain CBS 18098 conti...  2080    0.0  
PPIY01000089.1 [Candida] schatavii strain NRRL Y-17078 flattened_...  2074    0.0  
CALSDN010000028.1 [Candida] jaroonii strain CLIB 1444 genome asse...  2073    0.0  
PPLM01000288.1 Cephaloascus albidus strain NRRL Y-7343 flattened_...  2071    0.0  
JAKQXL010000035.1 [Candida] membranifaciens subsp. flavinogenes s...  2067    0.0  
PPNG01000187.1 Kurtzmaniella cleridarum strain NRRL Y-48386 flatt...  2065    0.0  
PPLN02000030.1 Cephaloascus fragrans strain NRRL Y-6742 NODE_30_l...  2063    0.0  
PPKV02000051.1 Kuraishia ogatae strain NRRL Y-48474 NODE_51_lengt...  2061    0.0  
JAFLRI010000008.1 Nakazawaea ishiwadae strain GDMCC 60786 Contig8...  2061    0.0  
JAFLRI010000017.1 Nakazawaea ishiwadae strain GDMCC 60786 Contig1...  2061    0.0  
PPMN02000062.1 Priceomyces castillae strain NRRL Y-7501 NODE_62_l...  2056    0.0  
PPLO02000025.1 Suhomyces pyralidae strain NRRL Y-27085 NODE_25_le...  2054    0.0  
JANBXG010000012.1 Nakazawaea ambrosiae strain VH60_CP 12, whole g...  2043    0.0  
JADIOQ010000139.1 [Candida] chilensis strain NRRL Y-17141 NODE_17...  2039    0.0  
PPIF01000029.1 Priceomyces medius strain NRRL Y-7122 flattened_li...  2036    0.0  
PPMP01000092.1 Kurtzmaniella fragi strain NRRL Y-17910 flattened_...  2032    0.0  
QELA01000014.1 [Candida] sake strain CBA6005 contig14, whole geno...  2032    0.0  
PPKU01000182.1 Nakazawaea holstii strain NRRL Y-2155 flattened_li...  2028    0.0  
PPLQ02000038.1 Suhomyces emberorum strain NRRL Y-27606 NODE_38_le...  2021    0.0  
PPKG01000060.1 Peterozyma toletana strain NRRL YB-4247 flattened_...  2017    0.0  
PPKF01000034.1 Peterozyma xylosa strain NRRL Y-12939 flattened_li...  2017    0.0  
NHAO01000032.1 Nakazawaea wickerhamii strain NRRL Y-2563 flattene...  2015    0.0  
PPML02000044.1 Wickerhamomyces sp. NRRL YB-2243 NODE_44_length_94...  2013    0.0  
PPMU02000064.1 Wickerhamomyces canadensis strain NRRL Y-1888 NODE...  2012    0.0  
KV454011.1 Pachysolen tannophilus NRRL Y-2460 unplaced genomic sc...  2001    0.0  
LJCY02000024.1 Chrysoporthe cubensis strain CMW 10028 tig25, whol...  1999    0.0  
PPNR02000093.1 Cyberlindnera saturnus strain NRRL Y-17396 flatten...  1980    0.0  
PPMG02000138.1 [Candida] ponderosae strain NRRL YB-2307 NODE_138_...  1980    0.0  
PPLH02000088.1 Cyberlindnera mrakii strain NRRL Y-1364 NODE_88_le...  1975    0.0  
PPNS02000133.1 Cyberlindnera suaveolens strain NRRL Y-17391 NODE_...  1975    0.0  
JAHZQW010000108.1 Candida margitis strain CBS 14175 scaffold189, ...  1969    0.0  
PPIW01000121.1 Ogataea nitratoaversa strain NRRL Y-48449 flattene...  1965    0.0  
CP083469.1 Cyberlindnera sargentensis strain SHA 17.2 chromosome VI   1964    0.0  
UICF01000026.1 [Candida] vartiovaarae genome assembly, contig: Co...  1964    0.0  
UICF01000022.1 [Candida] vartiovaarae genome assembly, contig: Co...  1962    0.0  
CP059272.1 Torulaspora sp. CBS 2947 strain CBS2947 chromosome 6       1962    0.0  
CAKNUP010000036.1 Torulaspora indica genome assembly, contig: NOD...  1962    0.0  
LT598468.1 Lachancea mirantina genome assembly, chromosome: H, wh...  1960    0.0  
CM000694.1 Saccharomyces kluyveri NRRL Y-12651 chromosome H, whol...  1960    0.0  
JACVEX010000009.1 Cyberlindnera subsufficiens strain NG8.2 NODE_2...  1958    0.0  
LQMS01001967.1 Spathaspora girioi strain UFMG-CM-Y302 NODE_415_le...  1956    0.0  
JAHKSL010000469.1 Ogataea polymorpha x Ogataea parapolymorpha iso...  1954    0.0  
AECK01000007.1 Ogataea polymorpha strain NCYC 495 leu1.1 OGAPOsca...  1954    0.0  
PPLV01000009.1 Ambrosiozyma maleeae (nom. inval.) strain NRRL Y-6...  1954    0.0  
HG793131.1 Kuraishia capsulata CBS 1993 genomic scaffold, Kuraish...  1954    0.0  
PPKM01000147.1 Ogataea pilisensis strain NRRL Y-27598 NODE_147_le...  1954    0.0  
NW_019172956.1 Kuraishia capsulata CBS 1993 genomic scaffold, Kur...  1954    0.0  
NW_017264704.1 Ogataea polymorpha strain NCYC 495 leu1.1 chromoso...  1954    0.0  
JAHKSL010001524.1 Ogataea polymorpha x Ogataea parapolymorpha iso...  1953    0.0  
LT598491.1 Lachancea fermentati strain CBS 6772 genome assembly, ...  1951    0.0  
PPKI01000113.1 Ogataea trehalophila strain NRRL Y-6781 NODE_113_l...  1951    0.0  
LQMS01001966.1 Spathaspora girioi strain UFMG-CM-Y302 NODE_414_le...  1951    0.0  
CM002300.1 Ogataea parapolymorpha DL-1 chromosome I, whole genome...  1949    0.0  
JAHLUX010000021.1 Ogataea angusta isolate 61-244 61-244_NODE_21_l...  1949    0.0  
JAEUBD010001227.1 Ogataea thermophila strain NCAIM Y.01608 scaffo...  1949    0.0  
NC_027866.1 Ogataea parapolymorpha DL-1 chromosome I, whole genom...  1949    0.0  
NW_025065235.1 Ogataea angusta isolate 61-244 chromosome Unknown ...  1949    0.0  
JAHKSL010001528.1 Ogataea polymorpha x Ogataea parapolymorpha iso...  1947    0.0  
JAHKSL010001523.1 Ogataea polymorpha x Ogataea parapolymorpha iso...  1947    0.0  
PPNF02000006.1 Middelhovenomyces tepae strain NRRL Y-17670 NODE_6...  1947    0.0  
JAHDIT010000291.1 Ogataea degrootiae strain UCD465 NODE_301_lengt...  1945    0.0  
CP059251.1 Torulaspora globosa strain CBS764 chromosome 6             1945    0.0  
NC_050732.1 Torulaspora globosa chromosome 6, complete sequence       1945    0.0  
JAEUBE010000199.1 Ogataea philodendri strain CBS6075 scaffold16, ...  1943    0.0  
LT598481.1 Lachancea meyersii CBS 8951 genome assembly, chromosom...  1943    0.0  
NW_025763930.1 Ogataea philodendri strain CBS6075 chromosome Unkn...  1943    0.0  
JAHKSL010001529.1 Ogataea polymorpha x Ogataea parapolymorpha iso...  1941    0.0  
JAHKSL010001527.1 Ogataea polymorpha x Ogataea parapolymorpha iso...  1941    0.0  
PPMI02000096.1 Wickerhamomyces alni strain NRRL Y-11625 NODE_96_l...  1941    0.0  
CP048731.1 Cyberlindnera fabianii isolate JOY008 chromosome 16        1940    0.0  
PPNU02000031.1 Cyberlindnera mycetangii strain NRRL Y-6843 NODE_3...  1940    0.0  
JABBEO010000012.1 Torulaspora pretoriensis strain CBS 2187 scaffo...  1940    0.0  
LN890542.1 Lachancea quebecensis genome assembly LAQU0, scaffold ...  1938    0.0  
HE580273.2 Naumovozyma dairenensis CBS 421 chromosome 7, complete...  1938    0.0  
JAHLUL010000027.1 Ogataea haglerorum isolate 81-453-3 81-453-3_NO...  1938    0.0  
PPOA02000039.1 Cyberlindnera americana strain NRRL Y-2156 NODE_39...  1938    0.0  
NW_025065177.1 Ogataea haglerorum isolate 81-453-3 chromosome Unk...  1938    0.0  
NC_016485.2 Naumovozyma dairenensis CBS 421 chromosome 7, complet...  1938    0.0  
JAEUBG010005620.1 Wickerhamomyces pijperi strain CBS2887 scaffold...  1936    0.0  
JADIOR010000171.1 Limtongozyma cylindracea strain NRRL Y-17506 fl...  1936    0.0  
QELA01000017.1 [Candida] sake strain CBA6005 contig17, whole geno...  1934    0.0  
CU928180.1 Lachancea thermotolerans CBS 6340 chromosome H complet...  1932    0.0  
NC_013084.1 Lachancea thermotolerans CBS 6340 chromosome H comple...  1932    0.0  
PPJG01000111.1 Blastobotrys serpentis strain NRRL Y-48249 flatten...  1930    0.0  
PPJL02000080.1 Blastobotrys muscicola strain NRRL Y-7993 NODE_80_...  1930    0.0  
PPJL02000148.1 Blastobotrys muscicola strain NRRL Y-7993 NODE_148...  1930    0.0  
PPJL02000141.1 Blastobotrys muscicola strain NRRL Y-7993 NODE_141...  1930    0.0  
PPJL02000129.1 Blastobotrys muscicola strain NRRL Y-7993 NODE_129...  1930    0.0  
PPJL02000127.1 Blastobotrys muscicola strain NRRL Y-7993 NODE_127...  1930    0.0  
PPJL02000121.1 Blastobotrys muscicola strain NRRL Y-7993 NODE_121...  1930    0.0  
PPJL02000119.1 Blastobotrys muscicola strain NRRL Y-7993 NODE_119...  1930    0.0  
PPJL02000117.1 Blastobotrys muscicola strain NRRL Y-7993 NODE_117...  1930    0.0  
PPJL02000116.1 Blastobotrys muscicola strain NRRL Y-7993 NODE_116...  1930    0.0  
CP014503.1 Sugiyamaella lignohabitans strain CBS 10342 chromosome...  1930    0.0  
NC_031674.1 Sugiyamaella lignohabitans strain CBS 10342 chromosom...  1930    0.0  
OX291442.1 Torulaspora quercuum strain UCD657 genome assembly, ch...  1929    0.0  
PPLW02000029.1 Ambrosiozyma pseudovanderkliftii strain NRRL Y-636...  1929    0.0  
LT598453.1 Lachancea nothofagi CBS 11611 genome assembly, chromos...  1929    0.0  
PPHX02000037.1 Torulaspora franciscae strain NRRL Y-17532 flatten...  1929    0.0  
PPKH02000077.1 Ogataea zsoltii strain NRRL Y-27601 NODE_77_length...  1927    0.0  
PPXL02000001.1 Wickerhamomyces hampshirensis strain NRRL YB-4128 ...  1927    0.0  
PPKT01000023.1 Ogataea nonfermentans strain NRRL YB-2203 flattene...  1925    0.0  
PPNA02000031.1 Torulaspora maleeae strain CBS 10694 NODE_31_lengt...  1923    0.0  
LT598461.1 Lachancea dasiensis CBS 10888 genome assembly, chromos...  1923    0.0  
HE576754.1 Naumovozyma castellii CBS 4309 chromosome 3, complete ...  1923    0.0  
NC_016493.1 Naumovozyma castellii CBS 4309 chromosome 3, complete...  1923    0.0  
PPIX02000046.1 Ogataea populi-albae strain NRRL Y-48632 NODE_46_l...  1921    0.0  
AE016820.4 Ashbya gossypii ATCC 10895 chromosome VII, complete se...  1921    0.0  
LN736364.1 Lachancea lanzarotensis genome assembly LALA0, scaffol...  1921    0.0  
PPHT01000081.1 Ogataea henricii strain NRRL YB-2194 flattened_lin...  1921    0.0  
NW_019212883.1 Lachancea lanzarotensis genome assembly LALA0, sca...  1921    0.0  
NC_005788.4 Eremothecium gossypii ATCC 10895 chromosome VII, comp...  1921    0.0  
CP006026.1 Saccharomycetaceae sp. 'Ashbya aceri' chromosome VII, ...  1919    0.0  
FYBL01000016.1 Torulaspora microellipsoides genome assembly, cont...  1917    0.0  
JANBXE010000085.1 Wickerhamomyces bisporus strain VH7_F 85, whole...  1917    0.0  
LT598476.1 Lachancea sp. CBS 6924 genome assembly, chromosome: G,...  1916    0.0  
PPMH02000093.1 Wickerhamomyces bovis strain NRRL YB-4184 NODE_93_...  1912    0.0  
PPKO01000094.1 Ogataea glucozyma strain NRRL YB-2185 flattened_li...  1912    0.0  
AADM01000465.1 Lachancea waltii NCYC 2644 cont464, whole genome s...  1912    0.0  
HE616749.1 Torulaspora delbrueckii CBS 1146 chromosome 8, complet...  1912    0.0  
PPKR01000012.1 Ogataea minuta strain NRRL Y-411 NODE_12_length_83...  1912    0.0  
NC_016508.1 Torulaspora delbrueckii CBS 1146 chromosome 8, comple...  1912    0.0  
PPJO01000042.1 Kluyveromyces aestuarii strain NRRL YB-4510 NODE_4...  1910    0.0  
PPJO01000013.1 Kluyveromyces aestuarii strain NRRL YB-4510 NODE_1...  1910    0.0  
JFAV03000033.1 Hanseniaspora vineae strain T02/19AF xfSc0000000, ...  1910    0.0  
PPKS01000031.1 Ogataea naganishii strain NRRL Y-7654 NODE_31_leng...  1910    0.0  
JANBXH010000027.1 Kuraishia molischiana strain VH39_BB 27, whole ...  1910    0.0  
PPHU01000073.1 Ambrosiozyma ambrosiae strain NRRL Y-7524 flattene...  1908    0.0  
QYLQ01000035.1 Kluyveromyces nonfermentans strain NRRL Y-27343 fl...  1908    0.0  
MQSX02000078.1 Sugiyamaella xylanicola (nom. inval.) strain UFMG-...  1906    0.0  
PPNT01000111.1 Cyberlindnera xylosilytica strain NRRL YB-2097 fla...  1905    0.0  
PPLI01000098.1 Cyberlindnera misumaiensis strain NRRL Y-17389 fla...  1905    0.0  
JAFIIU010000017.1 Barnettozyma botsteinii strain 1118 scaffold000...  1905    0.0  
PPKZ02000081.1 Ambrosiozyma philentoma strain NRRL Y-7523 NODE_81...  1903    0.0  
CP002500.1 Eremothecium cymbalariae DBVPG#7215 chromosome 4, comp...  1903    0.0  
NC_016452.1 Eremothecium cymbalariae DBVPG#7215 chromosome 4, com...  1903    0.0  
LPNM01000013.1 Hanseniaspora osmophila strain AWRI3579 Hanseniasp...  1899    0.0  
PPHW01000174.1 Ambrosiozyma vanderkliftii strain NRRL Y-63633 fla...  1899    0.0  
PPKJ01000009.1 Ogataea trehaloabstinens strain NRRL Y-27595 NODE_...  1895    0.0  
PPKP02000043.1 Ogataea kodamae strain NRRL Y-17234 NODE_43_length...  1888    0.0  
QBLK01000090.1 Nadsonia starkeyi-henricii strain UCD142 NODE_90_l...  1888    0.0  
JAMAJS010000004.1 Saccharomycetales sp. PK3305 ctg_4, whole genom...  1888    0.0  
CR382124.1 Kluyveromyces lactis strain NRRL Y-1140 chromosome D c...  1882    0.0  
PPKY02000093.1 Ambrosiozyma oregonensis (nom. inval.) strain NRRL...  1882    0.0  
NC_006040.1 Kluyveromyces lactis strain NRRL Y-1140 chromosome D ...  1882    0.0  
PPNC01000139.1 Starmera amethionina strain NRRL Y-10978 flattened...  1879    0.0  
AP012217.1 Kluyveromyces marxianus DMKU3-1042 DNA, complete genom...  1877    0.0  
NC_036029.1 Kluyveromyces marxianus DMKU3-1042 DNA, complete geno...  1877    0.0  
PPLU02000035.1 [Candida] montana strain NRRL Y-17326 NODE_35_leng...  1875    0.0  
JAGEVD010000506.1 Kluyveromyces sp. PCH397 tig00000581, whole gen...  1871    0.0  
JAGEVD010000505.1 Kluyveromyces sp. PCH397 tig00000580, whole gen...  1871    0.0  
JAGEVD010000295.1 Kluyveromyces sp. PCH397 tig00000367, whole gen...  1871    0.0  
WACN01000021.1 Kluyveromyces starmeri strain UFMG-CM-Y3682 NODE_2...  1871    0.0  
VZWP01000066.1 Saccharomyces eubayanus x Saccharomyces uvarum str...  1869    0.0  
VZVN01000183.1 Saccharomyces cerevisiae x Saccharomyces kudriavze...  1869    0.0  
VZVB01000255.1 Saccharomyces cerevisiae x Saccharomyces eubayanus...  1869    0.0  
PPIB01000070.1 Starmera quercuum strain NRRL YB-4281 flattened_li...  1869    0.0  
JANLBP010000030.1 Alternaria dauci isolate CALB1 scaffold30, whol...  1869    0.0  
CM003566.1 Saccharomyces sp. 'boulardii' strain unique28 chromoso...  1869    0.0  
MVPU01000017.1 Saccharomyces sp. M14 scaffold15, whole genome sho...  1869    0.0  
LT986474.1 Saccharomyces jurei genome assembly, chromosome: XII.1     1869    0.0  
CM034489.1 Saccharomyces uvarum strain CBS 7001 chromosome XII, w...  1869    0.0  
BK006945.2 TPA: Saccharomyces cerevisiae S288C chromosome XII, co...  1869    0.0  
NC_001144.5 Saccharomyces cerevisiae S288C chromosome XII, comple...  1869    0.0  
CP080215.1 Saccharomyces bayanus strain FM677 chromosome XII          1866    0.0  
VZWS01000247.1 Saccharomyces cerevisiae x Saccharomyces kudriavze...  1864    0.0  
PPOK01000135.1 Kazachstania taianensis strain NRRL Y-48846 NODE_1...  1864    0.0  
PPOL02000167.1 Kazachstania siamensis strain NRRL Y-48842 NODE_16...  1864    0.0  
HE650828.1 Kazachstania africana CBS 2517 chromosome 8, complete ...  1862    0.0  
DS480635.1 Vanderwaltozyma polyspora DSM 70294 KpolScaffold516 ge...  1862    0.0  
NW_001834437.1 Vanderwaltozyma polyspora DSM 70294 KpolScaffold51...  1862    0.0  
NC_018947.1 Kazachstania africana CBS 2517 chromosome 8, complete...  1862    0.0  
PPIC01000081.1 Starmera stellimalicola strain NRRL Y-17912 flatte...  1860    0.0  
PPJP02000040.1 Kluyveromyces dobzhanskii strain NRRL Y-1974 NODE_...  1860    0.0  
AEAV01000475.1 Kluyveromyces wickerhamii UCD 54-210 contig00897, ...  1860    0.0  
JACADK010000001.1 Blastobotrys adeninivorans strain TMCC 70007 Sc...  1858    0.0  
PPJH01000031.1 Blastobotrys raffinosifermentans strain NRRL Y-271...  1858    0.0  
JAMAIE010000059.1 Barnettozyma californica strain PB4207 ctg_59, ...  1858    0.0  
SRHL01000186.1 Hanseniaspora occidentalis var. citrica strain CBS...  1857    0.0  
PTXO01000010.1 Hanseniaspora gamundiae strain CRUB 1928 scaffold_...  1857    0.0  
CP058611.1 Zygotorulaspora mrakii strain NRRL Y-6702 chromosome 8     1857    0.0  
CP058607.1 Zygotorulaspora mrakii strain NRRL Y-6702 chromosome 4     1857    0.0  
PPOP02000110.1 Kazachstania bromeliacearum strain NRRL Y-48836 NO...  1857    0.0  
NC_050726.1 Zygotorulaspora mrakii chromosome 8, complete sequence    1857    0.0  
NC_050722.1 Zygotorulaspora mrakii chromosome 4, complete sequence    1857    0.0  
NJIJ01000033.1 Kazachstania servazzii strain SRCM102023 contig000...  1855    0.0  
NJIJ01000034.1 Kazachstania servazzii strain SRCM102023 contig000...  1855    0.0  
NJIJ01000036.1 Kazachstania servazzii strain SRCM102023 contig000...  1855    0.0  
NJIJ01000040.1 Kazachstania servazzii strain SRCM102023 contig000...  1855    0.0  
NJIJ01000049.1 Kazachstania servazzii strain SRCM102023 contig000...  1855    0.0  
NJIJ01000052.1 Kazachstania servazzii strain SRCM102023 contig000...  1855    0.0  
NJIJ01000053.1 Kazachstania servazzii strain SRCM102023 contig000...  1855    0.0  
NJIJ01000054.1 Kazachstania servazzii strain SRCM102023 contig000...  1855    0.0  
NJIJ01000059.1 Kazachstania servazzii strain SRCM102023 contig000...  1855    0.0  
NJIJ01000060.1 Kazachstania servazzii strain SRCM102023 contig000...  1855    0.0  
NJIJ01000061.1 Kazachstania servazzii strain SRCM102023 contig000...  1855    0.0  
NJIJ01000063.1 Kazachstania servazzii strain SRCM102023 contig000...  1855    0.0  
NJIJ01000064.1 Kazachstania servazzii strain SRCM102023 contig000...  1855    0.0  
NJIJ01000066.1 Kazachstania servazzii strain SRCM102023 contig000...  1855    0.0  
NJIJ01000069.1 Kazachstania servazzii strain SRCM102023 contig000...  1855    0.0  
NJIJ01000071.1 Kazachstania servazzii strain SRCM102023 contig000...  1855    0.0  
NJIJ01000073.1 Kazachstania servazzii strain SRCM102023 contig000...  1855    0.0  
NJIJ01000074.1 Kazachstania servazzii strain SRCM102023 contig000...  1855    0.0  
NJIJ01000075.1 Kazachstania servazzii strain SRCM102023 contig000...  1855    0.0  
NJIJ01000085.1 Kazachstania servazzii strain SRCM102023 contig000...  1855    0.0  
PPJM02000016.1 Blastobotrys mokoenaii strain NRRL Y-27120 NODE_16...  1849    0.0  
NJIJ01000032.1 Kazachstania servazzii strain SRCM102023 contig000...  1847    0.0  
NJIJ01000062.1 Kazachstania servazzii strain SRCM102023 contig000...  1847    0.0  
CM036081.1 Saccharomycodes ludwigii strain NBRC 1722 chromosome I...  1847    0.0  
JAGJTG010000017.1 Lipomyces starkeyi strain AS 2.1560 Contig17, w...  1847    0.0  
JAGJTG010000012.1 Lipomyces starkeyi strain AS 2.1560 Contig12, w...  1847    0.0  
PPJI02000140.1 Blastobotrys proliferans strain NRRL Y-17577 NODE_...  1847    0.0  
NC_060201.1 Saccharomycodes ludwigii strain NBRC 1722 chromosome ...  1847    0.0  
SWFT01000003.1 Diutina rugosa strain CBS 613 scaffold116_size3346...  1845    0.0  
PPJN02000062.1 Blastobotrys americana strain NRRL Y-6844 flattene...  1845    0.0  
NW_022995053.1 Diutina rugosa strain CBS 613 chromosome Unknown s...  1845    0.0  
NJIJ01000043.1 Kazachstania servazzii strain SRCM102023 contig000...  1844    0.0  
JANLBP010000028.1 Alternaria dauci isolate CALB1 scaffold28, whol...  1844    0.0  
NJIJ01000045.1 Kazachstania servazzii strain SRCM102023 contig000...  1842    0.0  
CR380958.2 Candida glabrata strain CBS138 chromosome L complete s...  1838    0.0  
CP030973.1 Saccharomyces kudriavzevii strain CR85 chromosome XII,...  1838    0.0  
AADM01000401.1 Lachancea waltii NCYC 2644 cont400, whole genome s...  1836    0.0  
PPMA01000079.1 Barnettozyma pratensis strain NRRL Y-12696 flatten...  1834    0.0  
AABZ01000315.1 Saccharomyces mikatae IFO 1815 contig_884, whole g...  1832    0.0  
PPKA01000099.1 Zygosaccharomyces bisporus strain NRRL Y-12626 fla...  1832    0.0  
CP049009.1 Saccharomyces pastorianus strain CBS 1483 chromosome S...  1831    0.0  
JANLBP010000035.1 Alternaria dauci isolate CALB1 scaffold35, whol...  1831    0.0  
NJIJ01000055.1 Kazachstania servazzii strain SRCM102023 contig000...  1829    0.0  
PPIE02000061.1 Spencermartinsiella europaea strain NRRL Y-48265 N...  1829    0.0  
PPMK02000045.1 Trigonopsis vinaria strain NRRL Y-5715 NODE_45_len...  1829    0.0  
PPJY02000051.1 Zygotorulaspora florentina strain NRRL Y-1560 NODE...  1829    0.0  
PPJK02000354.1 Blastobotrys niveus strain NRRL Y-17581 NODE_354_l...  1827    0.0  
OX291660.1 Blastobotrys aristata strain UCD613 genome assembly, c...  1827    0.0  
PPXN02000161.1 Grigorovia transvaalensis strain NRRL Y-17245 NODE...  1825    0.0  
PPJW01000181.1 Lipomyces sp. NRRL Y-11553 NODE_181_length_5280_co...  1825    0.0  
JAEVGP010000015.1 [Candida] nivariensis strain CBS 9983 tig24, wh...  1825    0.0  
JAEVGP010000005.1 [Candida] nivariensis strain CBS 9983 tig05, wh...  1825    0.0  
FXLY01000006.1 Kazachstania saulgeensis genome assembly, contig: ...  1825    0.0  
PUHR01000350.1 Kazachstania exigua strain OG2 scaffold_350, whole...  1820    0.0  
CAKOGT010000019.1 Kazachstania bulderi genome assembly, contig: K...  1820    0.0  
VAPW01000078.1 Kazachstania telluris strain UCD400 NODE_78_length...  1816    0.0  
JAMAIF010000949.1 Wickerhamomyces sp. M8010 ctg_949, whole genome...  1814    0.0  
PPJV01000150.1 Lipomyces japonicus strain NRRL Y-17848 flattened_...  1812    0.0  
HE978314.1 Kazachstania naganishii CBS 8797 chromosome 1, complet...  1812    0.0  
NC_035922.1 Kazachstania naganishii CBS 8797 chromosome 1, comple...  1812    0.0  
PPMT01000013.1 Yueomyces sinensis strain NRRL Y-17406 NODE_13_len...  1810    0.0  
KI547142.1 Spathaspora arborariae UFMG-19.1A unplaced genomic sca...  1808    0.0  
JAMAIG010000885.1 Wickerhamomyces sp. PG4208 ctg_885, whole genom...  1808    0.0  
CAEFZW010000005.1 Kazachstania barnettii strain CLIB 1767 genome ...  1808    0.0  
NW_024545242.1 Kazachstania barnettii strain CLIB 1767 genome ass...  1808    0.0  
CP019493.1 Zygosaccharomyces parabailii strain ATCC 60483 chromos...  1807    0.0  
CP048993.1 Saccharomyces pastorianus strain CBS 1483 chromosome S...  1805    0.0  
CAPW01000003.1 Candida castellii CBS 4332 WGS project CAPW0000000...  1803    0.0  
PPOJ02000117.1 Kazachstania intestinalis strain NRRL Y-48847 NODE...  1799    0.0  
CP019500.1 Zygosaccharomyces parabailii strain ATCC 60483 chromos...  1797    0.0  
JAIWYV020000017.1 Kazachstania humilis strain YMX004033 scaffold1...  1797    0.0  
JAIWYV020000005.1 Kazachstania humilis strain YMX004033 scaffold0...  1797    0.0  
AMGY01000013.1 Capronia epimyces CBS 606.96 aczIQ-supercont1.13, ...  1796    0.0  
NW_006912916.1 Capronia epimyces CBS 606.96 aczIQ-supercont1.13, ...  1796    0.0  
JAKZLQ010000155.1 Kazachstania bovina isolate CBS 16326 contig_77...  1794    0.0  
JAMAJF010000066.1 Kazachstania sp. Y4206 ctg_66, whole genome sho...  1781    0.0  
JAFNJT010000233.1 Hanseniaspora lindneri strain CBS 285 NODE_233_...  1779    0.0  
HE806320.1 Tetrapisispora blattae CBS 6284 chromosome 5, complete...  1777    0.0  
HE806319.1 Tetrapisispora blattae CBS 6284 chromosome 4, complete...  1777    0.0  
UEGL01000052.1 Zygosaccharomyces sapae isolate ABT301 genome asse...  1777    0.0  
NC_020189.1 Tetrapisispora blattae CBS 6284 chromosome 5, complet...  1777    0.0  
NC_020188.1 Tetrapisispora blattae CBS 6284 chromosome 4, complet...  1777    0.0  
PPJU01000051.1 Lipomyces doorenjongii strain NRRL Y-27504 NODE_51...  1775    0.0  
JAMALA010000109.1 Cystobasidiaceae sp. 2NF920 ctg_109, whole geno...  1770    0.0  
JAFMZF010000001.1 Kregervanrija delftensis strain NCC-J scaffold_...  1768    0.0  
PPJC01000195.1 Botryozyma nematodophila strain NRRL Y-17705 NODE_...  1766    0.0  
PPJC01000194.1 Botryozyma nematodophila strain NRRL Y-17705 NODE_...  1766    0.0  
PPJC01000192.1 Botryozyma nematodophila strain NRRL Y-17705 NODE_...  1766    0.0  
PPJC01000188.1 Botryozyma nematodophila strain NRRL Y-17705 NODE_...  1766    0.0  
PPJC01000184.1 Botryozyma nematodophila strain NRRL Y-17705 NODE_...  1766    0.0  
PPJC01000183.1 Botryozyma nematodophila strain NRRL Y-17705 NODE_...  1766    0.0  
PPJC01000182.1 Botryozyma nematodophila strain NRRL Y-17705 NODE_...  1766    0.0  
PPJC01000180.1 Botryozyma nematodophila strain NRRL Y-17705 NODE_...  1766    0.0  
PPJC01000179.1 Botryozyma nematodophila strain NRRL Y-17705 NODE_...  1766    0.0  
PPJC01000178.1 Botryozyma nematodophila strain NRRL Y-17705 NODE_...  1766    0.0  
PPJC01000143.1 Botryozyma nematodophila strain NRRL Y-17705 NODE_...  1766    0.0  
PPJC01000142.1 Botryozyma nematodophila strain NRRL Y-17705 NODE_...  1766    0.0  
UEGL01000028.1 Zygosaccharomyces sapae isolate ABT301 genome asse...  1764    0.0  
PPLF01000030.1 Danielozyma ontarioensis strain NRRL YB-1246 NODE_...  1764    0.0  
PPNM02000126.1 Kregervanrija fluxuum strain NRRL YB-4273 NODE_126...  1760    0.0  
PPJZ01000145.1 Zygosaccharomyces kombuchaensis strain NRRL YB-481...  1760    0.0  
PPNY01000097.1 Hanseniaspora singularis (nom. inval.) strain ZIM2...  1760    0.0  
JAFHAQ020000021.1 Kazachstania slooffiae strain ABBL 000022F_arro...  1760    0.0  
CAPT01000119.1 Nakaseomyces delphensis CBS 2170 WGS project CAPT0...  1760    0.0  
PPNQ01000118.1 Hanseniaspora hatyaiensis (nom. inval.) strain ZIM...  1757    0.0  
SRHF01000095.1 Hanseniaspora sp. CRUB 1602 flattened_line_186, wh...  1757    0.0  
PPXM02000005.1 Trigonopsis variabilis strain NRRL Y-1579 NODE_5_l...  1751    0.0  
JABFEO010000007.1 Hanseniaspora mollemarum strain CBS 15034 NODE_...  1746    0.0  
PPMD02000032.1 Zygoascus meyerae strain NRRL Y-17319 NODE_32_leng...  1742    0.0  
JAFMZF010000003.1 Kregervanrija delftensis strain NCC-J scaffold_...  1742    0.0  
NSGQ01000174.1 Spathaspora sp. JA1 scaffold_174, whole genome sho...  1738    0.0  
PPOY01000027.1 [Candida] tammaniensis strain NRRL Y-8257 NODE_27_...  1736    0.0  
PPNX01000081.1 Hanseniaspora pseudoguilliermondii strain ZIM213 N...  1735    0.0  
JNFV01000008.1 Saccharomycopsis fodiens strain CBS 8332 scaffold_...  1735    0.0  
JNFV01000007.1 Saccharomycopsis fodiens strain CBS 8332 scaffold_...  1735    0.0  
JNFU01000008.1 Saccharomycopsis schoenii strain CBS 7425 scaffold...  1733    0.0  
SRHG01000087.1 Hanseniaspora guilliermondii strain NRRL Y-1625 fl...  1729    0.0  
NJIJ01000041.1 Kazachstania servazzii strain SRCM102023 contig000...  1727    0.0  
PTQS01000009.1 Hanseniaspora uvarum strain CBA6001 contig9, whole...  1724    0.0  
PTQS01000008.1 Hanseniaspora uvarum strain CBA6001 contig8, whole...  1724    0.0  
PTQS01000014.1 Hanseniaspora uvarum strain CBA6001 contig14, whol...  1724    0.0  
PTQS01000011.1 Hanseniaspora uvarum strain CBA6001 contig11, whol...  1724    0.0  
PTQS01000010.1 Hanseniaspora uvarum strain CBA6001 contig10, whol...  1724    0.0  
PPJQ02000060.1 Kockiozyma suomiensis strain NRRL Y-17356 NODE_60_...  1724    0.0  
CP025324.1 Saccharomycopsis malanga strain KCN26 chromosome 4         1724    0.0  
CP012823.1 Saccharomycopsis fibuligera strain KPH12 chromosome 1,...  1720    0.0  
CP012809.1 Saccharomycopsis fibuligera x Saccharomycopsis cf. fib...  1720    0.0  
PPKC01000049.1 Tetrapisispora iriomotensis strain NRRL Y-27309 fl...  1720    0.0  
PTQS01000012.1 Hanseniaspora uvarum strain CBA6001 contig12, whol...  1718    0.0  
LPNL01000013.1 Hanseniaspora opuntiae strain AWRI3578 Hanseniaspo...  1718    0.0  
PPLD01000124.1 Hanseniaspora clermontiae strain NRRL Y-27515 flat...  1718    0.0  
CP012816.1 Saccharomycopsis fibuligera x Saccharomycopsis cf. fib...  1714    0.0  
JNFW01000011.1 Saccharomycopsis fermentans strain CBS 7830 scaffo...  1707    0.0  
SRHI01000135.1 Hanseniaspora lachancei strain NRRL Y-27514 flatte...  1701    0.0  
PPKB01000052.1 Tetrapisispora fleetii strain NRRL Y-27350 NODE_52...  1688    0.0  
CAPU01000149.1 Candida bracarensis CBS 10154 WGS project CAPU0000...  1687    0.0  
PPKD01000049.1 Tetrapisispora namnaoensis strain NRRL Y-27982 NOD...  1683    0.0  
JAJJXM010000173.1 Pyronema omphalodes strain CBS 144459 BZA77scaf...  1677    0.0  
JAJJXM010000137.1 Pyronema omphalodes strain CBS 144459 BZA77scaf...  1677    0.0  
JAJJXM010000116.1 Pyronema omphalodes strain CBS 144459 BZA77scaf...  1677    0.0  
JAJJXL010000066.1 Pyronema domesticum strain CBS 144463 FPQ18scaf...  1677    0.0  
PPIS01000088.1 Pichia exigua strain NRRL Y-10920 flattened_line_1...  1676    0.0  
PPJR02000002.1 Lipomyces oligophaga strain NRRL Y-17247 NODE_2_le...  1674    0.0  
JAJJXM010000244.1 Pyronema omphalodes strain CBS 144459 BZA77scaf...  1672    0.0  
PPIN02000114.1 Pichia occidentalis strain NRRL Y-7552 NODE_114_le...  1670    0.0  
HE612864.1 Tetrapisispora phaffii CBS 4417 chromosome 9, complete...  1664    0.0  
NC_016528.1 Tetrapisispora phaffii CBS 4417 chromosome 9, complet...  1664    0.0  
JAJJXM010000109.1 Pyronema omphalodes strain CBS 144459 BZA77scaf...  1661    0.0  
RAOL01000255.1 Neurospora sp. FGSC 26629 scaffold255.1, whole gen...  1650    0.0  
RAOM01000271.1 Neurospora sp. LNF1-1 scaffold271.1, whole genome ...  1650    0.0  
JAJJXF010000074.1 Tricharina praecox strain CBS 144465 BZA05scaff...  1646    0.0  
FUGC01000084.1 Zygosaccharomyces bailii strain IST302 genome asse...  1637    0.0  
NDIQ01000021.1 Wickerhamiella sorbophila strain DS02 contig3, who...  1635    0.0  
NW_020194004.1 Wickerhamiella sorbophila strain DS02 chromosome U...  1635    0.0  
PPMR02000138.1 Cyberlindnera petersonii strain NRRL YB-3808 NODE_...  1631    0.0  
NDIQ01000022.1 Wickerhamiella sorbophila strain DS02 contig2, who...  1624    0.0  
NDIQ01000001.1 Wickerhamiella sorbophila strain DS02 contig1, who...  1624    0.0  
NW_020194005.1 Wickerhamiella sorbophila strain DS02 chromosome U...  1624    0.0  
NW_020193984.1 Wickerhamiella sorbophila strain DS02 chromosome U...  1624    0.0  
JAMAJE010000137.1 Candida sp. PB3310 ctg_137, whole genome shotgu...  1613    0.0  
JAMYHD010000361.1 Pichia sp. PX1907B ctg_361, whole genome shotgu...  1609    0.0  
PPMO02000108.1 Pichia terricola strain NRRL YB-4310 NODE_108_leng...  1609    0.0  
JAGFJS020000022.1 Aureobasidium zeae strain KZ1 contig22, whole g...  1600    0.0  
JALILR010000026.1 Umbilicaria deusta isolate TBG_2334 Scaffolds_2...  1596    0.0  
JALILX010000039.1 Umbilicaria grisea isolate TBG_2336 Scaffolds_1...  1594    0.0  
JAGHQL010000301.1 Glutinoglossum americanum strain GBOQ0MN5Z8 sca...  1589    0.0  
SELW01000612.1 [Candida] inconspicua strain CBS 180 scaffold20_si...  1581    0.0  
NESQ01000673.1 Tuber borchii strain Tbo3840 B9Z19scaffold_673, wh...  1578    0.0  
JAKSGJ010000128.1 Aureobasidium sp. TD-062 128, whole genome shot...  1576    0.0  
JAJJJQ010000026.1 Aureobasidium mangrovei isolate SARA-138H conti...  1576    0.0  
JAJDFE010000234.1 Geoglossum glabrum strain SNMEAD4Z8R 234, whole...  1574    0.0  
JAMKPW010000037.1 Zalaria obscura isolate JY119 NODE_47_length_89...  1574    0.0  
JALILQ010000097.1 Umbilicaria freyi isolate TBG_2329 Scaffolds_62...  1572    0.0  
JAKLML010000161.1 Aureobasidium lini strain FJII-L3-CM-P3 NODE_16...  1567    0.0  
MSDY01000012.1 Aureobasidium sp. FSWF8-4 FSW8-bin-4-scaffold_95, ...  1567    0.0  
JACWFU010000004.1 Aureobasidium leucospermi strain VS I D KN 2 VS...  1567    0.0  
CAIJEN010000012.1 Aureobasidium sp. AWRI4619 CO-2020 genome assem...  1565    0.0  
QOCM01000015.1 Phyllosticta citriasiana strain CGMCC3.14344 uniti...  1563    0.0  
JAJDFF010000358.1 Geoglossum cookeanum strain AXV2JGJCKQ 358, who...  1563    0.0  
JAJVDC010000460.1 Neofusicoccum ribis strain M1-105 NODE_460_leng...  1561    0.0  
QOCM01000030.1 Phyllosticta citriasiana strain CGMCC3.14344 uniti...  1561    0.0  
QOCM01000071.1 Phyllosticta citriasiana strain CGMCC3.14344 uniti...  1561    0.0  
CAIJEN010000013.1 Aureobasidium sp. AWRI4619 CO-2020 genome assem...  1559    0.0  
SWBF01000142.1 Aureobasidium sp. EXF-10727 contig_141, whole geno...  1559    0.0  
CAINUL010000013.1 Aureobasidium sp. AWRI4620 CO-2020 genome assem...  1559    0.0  
SWBG01000120.1 Aureobasidium sp. EXF-10728 contig_119, whole geno...  1559    0.0  
JALILR010000027.1 Umbilicaria deusta isolate TBG_2334 Scaffolds_2...  1557    0.0  
JAIFKG010000789.1 Phyllosticta ampelicida strain Galicia NODE_144...  1555    0.0  
JABULC010000244.1 Phyllosticta citricarpa strain USA122 NODE_245_...  1555    0.0  
JAHFYN010000134.1 Aureobasidium sp. EXF-3399 contig133, whole gen...  1554    0.0  
CAIJEO010000007.1 Aureobasidium sp. AWRI4233 CO-2020 genome assem...  1554    0.0  
SWBK01000757.1 Aureobasidium sp. EXF-12344 contig_756, whole geno...  1554    0.0  
SWBJ01000377.1 Aureobasidium sp. EXF-12298 contig_376, whole geno...  1554    0.0  
SWBL01000854.1 Aureobasidium sp. EXF-3400 contig_853, whole genom...  1554    0.0  
CAINUL010000014.1 Aureobasidium sp. AWRI4620 CO-2020 genome assem...  1543    0.0  
PPKL01000026.1 Ogataea pini strain NRRL Y-11528 NODE_26_length_13...  1541    0.0  
KV454217.1 Wickerhamomyces anomalus NRRL Y-366-8 unplaced genomic...  1539    0.0  
NW_017567119.1 Wickerhamomyces anomalus NRRL Y-366-8 unplaced gen...  1539    0.0  
ANNA01000027.1 [Candida] ethanolica M2 contig27, whole genome sho...  1537    0.0  
JAADKB010000015.1 Delphinella strobiligena strain CBS 735.71 BDV9...  1528    0.0  
BJFO01000008.1 Pichia manshurica YM63 DNA, scf7180000000035, whol...  1524    0.0  
BJFO01000007.1 Pichia manshurica YM63 DNA, scf7180000000034, whol...  1524    0.0  
BJFO01000004.1 Pichia manshurica YM63 DNA, scf7180000000029, whol...  1524    0.0  
BJFO01000002.1 Pichia manshurica YM63 DNA, scf7180000000027, whol...  1524    0.0  
PPNZ02000154.1 Cyberlindnera maclurae strain NRRL Y-5377 NODE_154...  1517    0.0  
JAGFMK010000789.1 Lichenothelia convexa isolate LMCC0061 NODE_789...  1509    0.0  
JAHWDD010000016.1 Exophiala sp. HKRS030 KN847348.1_RaGOO, whole g...  1509    0.0  
CAIF01000346.1 Wickerhamomyces ciferrii WGS project CAIF00000000 ...  1507    0.0  
NW_011887394.1 Wickerhamomyces ciferrii WGS project CAIF00000000 ...  1507    0.0  
AADM01000467.1 Lachancea waltii NCYC 2644 cont466, whole genome s...  1502    0.0  
AADM01000434.1 Lachancea waltii NCYC 2644 cont433, whole genome s...  1469    0.0  
PPMV02000005.1 Yamadazyma philogaea strain NRRL Y-7813 NODE_5_len...  1469    0.0  
JAMACU010000014.1 [Candida] aaseri strain B8007 ctg_14, whole gen...  1454    0.0  
QVTG01000589.1 Galactomyces reessii strain LMA-1148 Scaffold589, ...  1454    0.0  
PPMF01000095.1 Yamadazyma nakazawae strain NRRL Y-7903 NODE_95_le...  1452    0.0  
MVNT01000028.1 Yamadazyma laniorum strain yHMH7 NODE_28_length_81...  1450    0.0  
PPIO01000101.1 Pichia norvegensis strain NRRL Y-7687 flattened_li...  1448    0.0  
PPMW01000057.1 Yamadazyma scolyti strain NRRL Y-5512 NODE_57_leng...  1448    0.0  
JACYCB010000058.1 [Candida] oceani strain 2020i151 scaffold_58, w...  1428    0.0  
JH795862.1 Dacryopinax primogenitus strain DJM-731 SS1 chromosome...  1426    0.0  
NW_024467205.1 Dacryopinax primogenitus strain DJM-731 SS1 chromo...  1426    0.0  
QGOD01000262.1 Sarcodon sp. MG97 scaffold289_cov1430, whole genom...  1423    0.0  
PPLS02000040.1 Teunomyces gatunensis strain NRRL Y-48064 NODE_40_...  1413    0.0  
PPLR01000085.1 Teunomyces kruisii strain NRRL Y-17087 flattened_l...  1411    0.0  
CP024757.1 Hyphopichia pseudoburtonii isolate makgeolli chromosom...  1369    0.0  
CP024756.1 Hyphopichia pseudoburtonii isolate makgeolli chromosom...  1369    0.0  
CP024753.1 Hyphopichia pseudoburtonii isolate makgeolli chromosom...  1369    0.0  
LQMS01001762.1 Spathaspora girioi strain UFMG-CM-Y302 NODE_588_le...  1369    0.0  
LQMS01001847.1 Spathaspora girioi strain UFMG-CM-Y302 NODE_519_le...  1369    0.0  
LQMS01001866.1 Spathaspora girioi strain UFMG-CM-Y302 NODE_503_le...  1369    0.0  
LQMS01001918.1 Spathaspora girioi strain UFMG-CM-Y302 NODE_460_le...  1369    0.0  
PPLP01000045.1 Suhomyces canberraensis strain NRRL YB-2417 NODE_4...  1349    0.0  
PPNP01000058.1 Hyphopichia gotoi strain NRRL Y-27225 NODE_58_leng...  1338    0.0  
PPNO02000030.1 Hyphopichia rhagii strain NRRL Y-2594 NODE_30_leng...  1338    0.0  
AADM01000445.1 Lachancea waltii NCYC 2644 cont444, whole genome s...  1317    0.0  
JANBXF010000031.1 Ogataea ramenticola strain VH64_CZ 31, whole ge...  1310    0.0  
PPMQ02000237.1 Hyphopichia heimii strain NRRL Y-7502 NODE_237_len...  1304    0.0  


>CP017630.1 Candida albicans SC5314 chromosome R sequence
Length=2286237

 Score = 3517 bits (1904),  Expect = 0.0
 Identities = 1911/1914 (99%), Gaps = 2/1914 (0%)
 Strand=Plus/Plus

Query  1        CAAGGTTTCCGTAGGTGAACCTGCGGAAGGATCATTACTGATTTGCTTAATTGCACCACA  60
                ||||||||||||||||||||||||||||||||||||||||||||||||||||||||||||
Sbjct  1892986  CAAGGTTTCCGTAGGTGAACCTGCGGAAGGATCATTACTGATTTGCTTAATTGCACCACA  1893045

Query  61       TGTGTTTTTCTTTGAAACAAACTTGCTTTGGCGGTGGGCCCAGCCTGCCGCCAGAGGTCT  120
                ||||||||||||||||||||||||||||||||||||||||||||||||||||||||||||
Sbjct  1893046  TGTGTTTTTCTTTGAAACAAACTTGCTTTGGCGGTGGGCCCAGCCTGCCGCCAGAGGTCT  1893105

Query  121      AAACTTACAACCAATTTTTTATTAACTTGTCACACCAGATTATTACTAAATAGTCAAAAC  180
                |||||||||||||||||||||| |||||||||||||||||||||||| ||||||||||||
Sbjct  1893106  AAACTTACAACCAATTTTTTATCAACTTGTCACACCAGATTATTACT-AATAGTCAAAAC  1893164

Query  181      TTTCAACAACGGATCTCTTGGTTCTCGCATCGATGAAGAACGCAGCGAAATGCGATACGT  240
                ||||||||||||||||||||||||||||||||||||||||||||||||||||||||||||
Sbjct  1893165  TTTCAACAACGGATCTCTTGGTTCTCGCATCGATGAAGAACGCAGCGAAATGCGATACGT  1893224

Query  241      AATATGAATTGCAGATATTCGTGAATCATCGAATCTTTGAACGCACATTGCGCCCTCTGG  300
                ||||||||||||||||||||||||||||||||||||||||||||||||||||||||||||
Sbjct  1893225  AATATGAATTGCAGATATTCGTGAATCATCGAATCTTTGAACGCACATTGCGCCCTCTGG  1893284

Query  301      TATTCCGGAGGGCATGCCTGTTTGAGCGTCGTTTCTCCCTCAAACCGCTGGGTTTGGTGT  360
                ||||||||||||||||||||||||||||||||||||||||||||||||||||||||||||
Sbjct  1893285  TATTCCGGAGGGCATGCCTGTTTGAGCGTCGTTTCTCCCTCAAACCGCTGGGTTTGGTGT  1893344

Query  361      TGAGCAATACGACTTGGGTTTGCTTGAAAGACGGTAGTGGTAAGGCGGGATCGCTTTGAC  420
                ||||||||||||||||||||||||||||||||||||||||||||||||||||||||||||
Sbjct  1893345  TGAGCAATACGACTTGGGTTTGCTTGAAAGACGGTAGTGGTAAGGCGGGATCGCTTTGAC  1893404

Query  421      AATGGCTTAGGTCTAACCAAAAACATTGCTTGCGGCGGTAACGTCCACCACGTATATCTT  480
                ||||||||||||||||||||||||||||||||||||||||||||||||||||||||||||
Sbjct  1893405  AATGGCTTAGGTCTAACCAAAAACATTGCTTGCGGCGGTAACGTCCACCACGTATATCTT  1893464

Query  481      CAAACTTTGACCTCAAATCAGGTAGGACTACCCGCTGAACTTAAGCATATCAATAAGCGG  540
                ||||||||||||||||||||||||||||||||||||||||||||||||||||||||||||
Sbjct  1893465  CAAACTTTGACCTCAAATCAGGTAGGACTACCCGCTGAACTTAAGCATATCAATAAGCGG  1893524

Query  541      AGGAAAAGAAACCAACAGGGATTGCCTCAGTAGCGGCGAGTGAAGCGGCAAAAGCTCAAA  600
                ||||||||||||||||||||||||||||||||||||||||||||||||||||||||||||
Sbjct  1893525  AGGAAAAGAAACCAACAGGGATTGCCTCAGTAGCGGCGAGTGAAGCGGCAAAAGCTCAAA  1893584

Query  601      TTTGAAATCTGGCGTCTTTGGCGTCCGAGTTGTAATTTGAAGAAGGTATCTTTGGGCCCG  660
                ||||||||||||||||||||||||||||||||||||||||||||||||||||||||||||
Sbjct  1893585  TTTGAAATCTGGCGTCTTTGGCGTCCGAGTTGTAATTTGAAGAAGGTATCTTTGGGCCCG  1893644

Query  661      GCTCTTGTCTATGTTCCTTGGAACAGGACGTCACAGAGGGTGAGAATCCCGTGCGATGAG  720
                ||||||||||||||||||||||||||||||||||||||||||||||||||||||||||||
Sbjct  1893645  GCTCTTGTCTATGTTCCTTGGAACAGGACGTCACAGAGGGTGAGAATCCCGTGCGATGAG  1893704

Query  721      ATGACCCGGGTCTGTGTAAAGTTCCTTCGACGAGTCGAGTTGTTTGGGAATGCAGCTCTA  780
                ||||||||||||||||||||||||||||||||||||||||||||||||||||||||||||
Sbjct  1893705  ATGACCCGGGTCTGTGTAAAGTTCCTTCGACGAGTCGAGTTGTTTGGGAATGCAGCTCTA  1893764

Query  781      AGTGGGTGGTAAATTCCATCTAAAGCTAAATATTGGCGAGAGACCGATAGCGAACAAGTA  840
                ||||||||||||||||||||||||||||||||||||||||||||||||||||||||||||
Sbjct  1893765  AGTGGGTGGTAAATTCCATCTAAAGCTAAATATTGGCGAGAGACCGATAGCGAACAAGTA  1893824

Query  841      CAGTGATGGAAAGATGAAAAGAACTTTGAAAAGAGAGTGAAAAAGTACGTGAAATTGTTG  900
                ||||||||||||||||||||||||||||||||||||||||||||||||||||||||||||
Sbjct  1893825  CAGTGATGGAAAGATGAAAAGAACTTTGAAAAGAGAGTGAAAAAGTACGTGAAATTGTTG  1893884

Query  901      AAAGGGAAGGGCTTGAGATCAGACTTGGTATTTTGCATGCTGCTCTCTCGGGGGCGGCCG  960
                ||||||||||||||||||||||||||||||||||||||||||||||||||||||||||||
Sbjct  1893885  AAAGGGAAGGGCTTGAGATCAGACTTGGTATTTTGCATGCTGCTCTCTCGGGGGCGGCCG  1893944

Query  961      CTGCGGTTTACCGGGCCAGCATCGGTTTGGAGCGGCAGGATAATGGCGGAGGAATGTGGC  1020
                ||||||||||||||||||||||||||||||||||||||||||||||||||||||||||||
Sbjct  1893945  CTGCGGTTTACCGGGCCAGCATCGGTTTGGAGCGGCAGGATAATGGCGGAGGAATGTGGC  1894004

Query  1021     ACGGCTTCTGCTGTGTGTTATAGCCTCTGACGATACTGCCAGCCTAGACCGAGGACTGCG  1080
                ||||||||||||||||||||||||||||||||||||||||||||||||||||||||||||
Sbjct  1894005  ACGGCTTCTGCTGTGTGTTATAGCCTCTGACGATACTGCCAGCCTAGACCGAGGACTGCG  1894064

Query  1081     GTCTTTTACCTAGGATGTTGGCATAATGATCTTAAGTCGCCCGTCTTGAAACACGGACCA  1140
                || |||||||||||||||||||||||||||||||||||||||||||||||||||||||||
Sbjct  1894065  GT-TTTTACCTAGGATGTTGGCATAATGATCTTAAGTCGCCCGTCTTGAAACACGGACCA  1894123

Query  1141     AGGAGTCTAACGTCTATGCGAGTGTTTGGGTGTAAAACCCGTACGCGTAATGAAAGTGAA  1200
                ||||||||||||||||||||||||||||||||||||||||||||||||||||||||||||
Sbjct  1894124  AGGAGTCTAACGTCTATGCGAGTGTTTGGGTGTAAAACCCGTACGCGTAATGAAAGTGAA  1894183

Query  1201     CGAAGGTGGGGGCCCATTAGGGTGCACCATCGACCGATCCTGATGTGTTCGGATGGATTT  1260
                ||||||||||||||||||||||||||||||||||||||||||||||||||||||||||||
Sbjct  1894184  CGAAGGTGGGGGCCCATTAGGGTGCACCATCGACCGATCCTGATGTGTTCGGATGGATTT  1894243

Query  1261     GAGTAAGAGCATAGCTGTTGGGACCCGAAAGATGGTGAACTATGCCTGAATAGGGTGAAG  1320
                ||||||||||||||||||||||||||||||||||||||||||||||||||||||||||||
Sbjct  1894244  GAGTAAGAGCATAGCTGTTGGGACCCGAAAGATGGTGAACTATGCCTGAATAGGGTGAAG  1894303

Query  1321     CCAGAGGAAACTCTGGTGGAGGCTCGTAGCGGTTCTGACGTGCAAATCGATCGTCGAATT  1380
                ||||||||||||||||||||||||||||||||||||||||||||||||||||||||||||
Sbjct  1894304  CCAGAGGAAACTCTGGTGGAGGCTCGTAGCGGTTCTGACGTGCAAATCGATCGTCGAATT  1894363

Query  1381     TGGGTATAGGGGCGAAAGACTAATCGAACCATCTAGTAGCTGGTTCCTGCCGAAGTTTCC  1440
                ||||||||||||||||||||||||||||||||||||||||||||||||||||||||||||
Sbjct  1894364  TGGGTATAGGGGCGAAAGACTAATCGAACCATCTAGTAGCTGGTTCCTGCCGAAGTTTCC  1894423

Query  1441     CTCAGGATAGCAGAAGCTCGTATCAGTTTTATGAGGTAAAGCGAATGATTAGAAGTCTTG  1500
                ||||||||||||||||||||||||||||||||||||||||||||||||||||||||||||
Sbjct  1894424  CTCAGGATAGCAGAAGCTCGTATCAGTTTTATGAGGTAAAGCGAATGATTAGAAGTCTTG  1894483

Query  1501     GGGTTGAAATGACCTTAACTTATTCTCAAACTTTAAATATGTAAGAAGTCCTTGTTGCTT  1560
                ||||||||||||||||||||||||||||||||||||||||||||||||||||||||||||
Sbjct  1894484  GGGTTGAAATGACCTTAACTTATTCTCAAACTTTAAATATGTAAGAAGTCCTTGTTGCTT  1894543

Query  1561     AATTGAACGTGGACAATTGAATGAAGAGCTTTTAGTGGGCCATTTTTGGTAAGCAGAACT  1620
                ||||||||||||||||||||||||||||||||||||||||||||||||||||||||||||
Sbjct  1894544  AATTGAACGTGGACAATTGAATGAAGAGCTTTTAGTGGGCCATTTTTGGTAAGCAGAACT  1894603

Query  1621     GGCGATGCGGGATGAACCGAACGTGAAGTTAAAGTGCCGGAATGCACGCTCATCAGACAC  1680
                ||||||||||||||||||||||||||||||||||||||||||||||||||||||||||||
Sbjct  1894604  GGCGATGCGGGATGAACCGAACGTGAAGTTAAAGTGCCGGAATGCACGCTCATCAGACAC  1894663

Query  1681     CACAAAAGGTGTTAGTTCATCTAGACAGCCGGACGGTGGCCATGGAAGTCGGAATCCGCT  1740
                ||||||||||||||||||||||||||||||||||||||||||||||||||||||||||||
Sbjct  1894664  CACAAAAGGTGTTAGTTCATCTAGACAGCCGGACGGTGGCCATGGAAGTCGGAATCCGCT  1894723

Query  1741     AAGGAGTGTGTAACAACTCACCGGCCGAATGAACTAGCCCTGAAAATGGATGGCGCTCAA  1800
                ||||||||||||||||||||||||||||||||||||||||||||||||||||||||||||
Sbjct  1894724  AAGGAGTGTGTAACAACTCACCGGCCGAATGAACTAGCCCTGAAAATGGATGGCGCTCAA  1894783

Query  1801     GCGTGCTACTTATACTTCACCGTGATTGCTGTTTTGACGCTTTCACGAGTAGGCAGGCGT  1860
                ||||||||||||||||||||||||||||||||||||||||||||||||||||||||||||
Sbjct  1894784  GCGTGCTACTTATACTTCACCGTGATTGCTGTTTTGACGCTTTCACGAGTAGGCAGGCGT  1894843

Query  1861     GGAGGTCAGTGACGAAGCCTTTGCTGTAAAGCTGGGTCGAACGGCCTCTAGTGC  1914
                ||||||||||||||||||||||||||||||||||||||||||||||||||||||
Sbjct  1894844  GGAGGTCAGTGACGAAGCCTTTGCTGTAAAGCTGGGTCGAACGGCCTCTAGTGC  1894897


>NC_032096.1 Candida albicans SC5314 chromosome R, complete sequence
Length=2286237

 Score = 3517 bits (1904),  Expect = 0.0
 Identities = 1911/1914 (99%), Gaps = 2/1914 (0%)
 Strand=Plus/Plus

Query  1        CAAGGTTTCCGTAGGTGAACCTGCGGAAGGATCATTACTGATTTGCTTAATTGCACCACA  60
                ||||||||||||||||||||||||||||||||||||||||||||||||||||||||||||
Sbjct  1892986  CAAGGTTTCCGTAGGTGAACCTGCGGAAGGATCATTACTGATTTGCTTAATTGCACCACA  1893045

Query  61       TGTGTTTTTCTTTGAAACAAACTTGCTTTGGCGGTGGGCCCAGCCTGCCGCCAGAGGTCT  120
                ||||||||||||||||||||||||||||||||||||||||||||||||||||||||||||
Sbjct  1893046  TGTGTTTTTCTTTGAAACAAACTTGCTTTGGCGGTGGGCCCAGCCTGCCGCCAGAGGTCT  1893105

Query  121      AAACTTACAACCAATTTTTTATTAACTTGTCACACCAGATTATTACTAAATAGTCAAAAC  180
                |||||||||||||||||||||| |||||||||||||||||||||||| ||||||||||||
Sbjct  1893106  AAACTTACAACCAATTTTTTATCAACTTGTCACACCAGATTATTACT-AATAGTCAAAAC  1893164

Query  181      TTTCAACAACGGATCTCTTGGTTCTCGCATCGATGAAGAACGCAGCGAAATGCGATACGT  240
                ||||||||||||||||||||||||||||||||||||||||||||||||||||||||||||
Sbjct  1893165  TTTCAACAACGGATCTCTTGGTTCTCGCATCGATGAAGAACGCAGCGAAATGCGATACGT  1893224

Query  241      AATATGAATTGCAGATATTCGTGAATCATCGAATCTTTGAACGCACATTGCGCCCTCTGG  300
                ||||||||||||||||||||||||||||||||||||||||||||||||||||||||||||
Sbjct  1893225  AATATGAATTGCAGATATTCGTGAATCATCGAATCTTTGAACGCACATTGCGCCCTCTGG  1893284

Query  301      TATTCCGGAGGGCATGCCTGTTTGAGCGTCGTTTCTCCCTCAAACCGCTGGGTTTGGTGT  360
                ||||||||||||||||||||||||||||||||||||||||||||||||||||||||||||
Sbjct  1893285  TATTCCGGAGGGCATGCCTGTTTGAGCGTCGTTTCTCCCTCAAACCGCTGGGTTTGGTGT  1893344

Query  361      TGAGCAATACGACTTGGGTTTGCTTGAAAGACGGTAGTGGTAAGGCGGGATCGCTTTGAC  420
                ||||||||||||||||||||||||||||||||||||||||||||||||||||||||||||
Sbjct  1893345  TGAGCAATACGACTTGGGTTTGCTTGAAAGACGGTAGTGGTAAGGCGGGATCGCTTTGAC  1893404

Query  421      AATGGCTTAGGTCTAACCAAAAACATTGCTTGCGGCGGTAACGTCCACCACGTATATCTT  480
                ||||||||||||||||||||||||||||||||||||||||||||||||||||||||||||
Sbjct  1893405  AATGGCTTAGGTCTAACCAAAAACATTGCTTGCGGCGGTAACGTCCACCACGTATATCTT  1893464

Query  481      CAAACTTTGACCTCAAATCAGGTAGGACTACCCGCTGAACTTAAGCATATCAATAAGCGG  540
                ||||||||||||||||||||||||||||||||||||||||||||||||||||||||||||
Sbjct  1893465  CAAACTTTGACCTCAAATCAGGTAGGACTACCCGCTGAACTTAAGCATATCAATAAGCGG  1893524

Query  541      AGGAAAAGAAACCAACAGGGATTGCCTCAGTAGCGGCGAGTGAAGCGGCAAAAGCTCAAA  600
                ||||||||||||||||||||||||||||||||||||||||||||||||||||||||||||
Sbjct  1893525  AGGAAAAGAAACCAACAGGGATTGCCTCAGTAGCGGCGAGTGAAGCGGCAAAAGCTCAAA  1893584

Query  601      TTTGAAATCTGGCGTCTTTGGCGTCCGAGTTGTAATTTGAAGAAGGTATCTTTGGGCCCG  660
                ||||||||||||||||||||||||||||||||||||||||||||||||||||||||||||
Sbjct  1893585  TTTGAAATCTGGCGTCTTTGGCGTCCGAGTTGTAATTTGAAGAAGGTATCTTTGGGCCCG  1893644

Query  661      GCTCTTGTCTATGTTCCTTGGAACAGGACGTCACAGAGGGTGAGAATCCCGTGCGATGAG  720
                ||||||||||||||||||||||||||||||||||||||||||||||||||||||||||||
Sbjct  1893645  GCTCTTGTCTATGTTCCTTGGAACAGGACGTCACAGAGGGTGAGAATCCCGTGCGATGAG  1893704

Query  721      ATGACCCGGGTCTGTGTAAAGTTCCTTCGACGAGTCGAGTTGTTTGGGAATGCAGCTCTA  780
                ||||||||||||||||||||||||||||||||||||||||||||||||||||||||||||
Sbjct  1893705  ATGACCCGGGTCTGTGTAAAGTTCCTTCGACGAGTCGAGTTGTTTGGGAATGCAGCTCTA  1893764

Query  781      AGTGGGTGGTAAATTCCATCTAAAGCTAAATATTGGCGAGAGACCGATAGCGAACAAGTA  840
                ||||||||||||||||||||||||||||||||||||||||||||||||||||||||||||
Sbjct  1893765  AGTGGGTGGTAAATTCCATCTAAAGCTAAATATTGGCGAGAGACCGATAGCGAACAAGTA  1893824

Query  841      CAGTGATGGAAAGATGAAAAGAACTTTGAAAAGAGAGTGAAAAAGTACGTGAAATTGTTG  900
                ||||||||||||||||||||||||||||||||||||||||||||||||||||||||||||
Sbjct  1893825  CAGTGATGGAAAGATGAAAAGAACTTTGAAAAGAGAGTGAAAAAGTACGTGAAATTGTTG  1893884

Query  901      AAAGGGAAGGGCTTGAGATCAGACTTGGTATTTTGCATGCTGCTCTCTCGGGGGCGGCCG  960
                ||||||||||||||||||||||||||||||||||||||||||||||||||||||||||||
Sbjct  1893885  AAAGGGAAGGGCTTGAGATCAGACTTGGTATTTTGCATGCTGCTCTCTCGGGGGCGGCCG  1893944

Query  961      CTGCGGTTTACCGGGCCAGCATCGGTTTGGAGCGGCAGGATAATGGCGGAGGAATGTGGC  1020
                ||||||||||||||||||||||||||||||||||||||||||||||||||||||||||||
Sbjct  1893945  CTGCGGTTTACCGGGCCAGCATCGGTTTGGAGCGGCAGGATAATGGCGGAGGAATGTGGC  1894004

Query  1021     ACGGCTTCTGCTGTGTGTTATAGCCTCTGACGATACTGCCAGCCTAGACCGAGGACTGCG  1080
                ||||||||||||||||||||||||||||||||||||||||||||||||||||||||||||
Sbjct  1894005  ACGGCTTCTGCTGTGTGTTATAGCCTCTGACGATACTGCCAGCCTAGACCGAGGACTGCG  1894064

Query  1081     GTCTTTTACCTAGGATGTTGGCATAATGATCTTAAGTCGCCCGTCTTGAAACACGGACCA  1140
                || |||||||||||||||||||||||||||||||||||||||||||||||||||||||||
Sbjct  1894065  GT-TTTTACCTAGGATGTTGGCATAATGATCTTAAGTCGCCCGTCTTGAAACACGGACCA  1894123

Query  1141     AGGAGTCTAACGTCTATGCGAGTGTTTGGGTGTAAAACCCGTACGCGTAATGAAAGTGAA  1200
                ||||||||||||||||||||||||||||||||||||||||||||||||||||||||||||
Sbjct  1894124  AGGAGTCTAACGTCTATGCGAGTGTTTGGGTGTAAAACCCGTACGCGTAATGAAAGTGAA  1894183

Query  1201     CGAAGGTGGGGGCCCATTAGGGTGCACCATCGACCGATCCTGATGTGTTCGGATGGATTT  1260
                ||||||||||||||||||||||||||||||||||||||||||||||||||||||||||||
Sbjct  1894184  CGAAGGTGGGGGCCCATTAGGGTGCACCATCGACCGATCCTGATGTGTTCGGATGGATTT  1894243

Query  1261     GAGTAAGAGCATAGCTGTTGGGACCCGAAAGATGGTGAACTATGCCTGAATAGGGTGAAG  1320
                ||||||||||||||||||||||||||||||||||||||||||||||||||||||||||||
Sbjct  1894244  GAGTAAGAGCATAGCTGTTGGGACCCGAAAGATGGTGAACTATGCCTGAATAGGGTGAAG  1894303

Query  1321     CCAGAGGAAACTCTGGTGGAGGCTCGTAGCGGTTCTGACGTGCAAATCGATCGTCGAATT  1380
                ||||||||||||||||||||||||||||||||||||||||||||||||||||||||||||
Sbjct  1894304  CCAGAGGAAACTCTGGTGGAGGCTCGTAGCGGTTCTGACGTGCAAATCGATCGTCGAATT  1894363

Query  1381     TGGGTATAGGGGCGAAAGACTAATCGAACCATCTAGTAGCTGGTTCCTGCCGAAGTTTCC  1440
                ||||||||||||||||||||||||||||||||||||||||||||||||||||||||||||
Sbjct  1894364  TGGGTATAGGGGCGAAAGACTAATCGAACCATCTAGTAGCTGGTTCCTGCCGAAGTTTCC  1894423

Query  1441     CTCAGGATAGCAGAAGCTCGTATCAGTTTTATGAGGTAAAGCGAATGATTAGAAGTCTTG  1500
                ||||||||||||||||||||||||||||||||||||||||||||||||||||||||||||
Sbjct  1894424  CTCAGGATAGCAGAAGCTCGTATCAGTTTTATGAGGTAAAGCGAATGATTAGAAGTCTTG  1894483

Query  1501     GGGTTGAAATGACCTTAACTTATTCTCAAACTTTAAATATGTAAGAAGTCCTTGTTGCTT  1560
                ||||||||||||||||||||||||||||||||||||||||||||||||||||||||||||
Sbjct  1894484  GGGTTGAAATGACCTTAACTTATTCTCAAACTTTAAATATGTAAGAAGTCCTTGTTGCTT  1894543

Query  1561     AATTGAACGTGGACAATTGAATGAAGAGCTTTTAGTGGGCCATTTTTGGTAAGCAGAACT  1620
                ||||||||||||||||||||||||||||||||||||||||||||||||||||||||||||
Sbjct  1894544  AATTGAACGTGGACAATTGAATGAAGAGCTTTTAGTGGGCCATTTTTGGTAAGCAGAACT  1894603

Query  1621     GGCGATGCGGGATGAACCGAACGTGAAGTTAAAGTGCCGGAATGCACGCTCATCAGACAC  1680
                ||||||||||||||||||||||||||||||||||||||||||||||||||||||||||||
Sbjct  1894604  GGCGATGCGGGATGAACCGAACGTGAAGTTAAAGTGCCGGAATGCACGCTCATCAGACAC  1894663

Query  1681     CACAAAAGGTGTTAGTTCATCTAGACAGCCGGACGGTGGCCATGGAAGTCGGAATCCGCT  1740
                ||||||||||||||||||||||||||||||||||||||||||||||||||||||||||||
Sbjct  1894664  CACAAAAGGTGTTAGTTCATCTAGACAGCCGGACGGTGGCCATGGAAGTCGGAATCCGCT  1894723

Query  1741     AAGGAGTGTGTAACAACTCACCGGCCGAATGAACTAGCCCTGAAAATGGATGGCGCTCAA  1800
                ||||||||||||||||||||||||||||||||||||||||||||||||||||||||||||
Sbjct  1894724  AAGGAGTGTGTAACAACTCACCGGCCGAATGAACTAGCCCTGAAAATGGATGGCGCTCAA  1894783

Query  1801     GCGTGCTACTTATACTTCACCGTGATTGCTGTTTTGACGCTTTCACGAGTAGGCAGGCGT  1860
                ||||||||||||||||||||||||||||||||||||||||||||||||||||||||||||
Sbjct  1894784  GCGTGCTACTTATACTTCACCGTGATTGCTGTTTTGACGCTTTCACGAGTAGGCAGGCGT  1894843

Query  1861     GGAGGTCAGTGACGAAGCCTTTGCTGTAAAGCTGGGTCGAACGGCCTCTAGTGC  1914
                ||||||||||||||||||||||||||||||||||||||||||||||||||||||
Sbjct  1894844  GGAGGTCAGTGACGAAGCCTTTGCTGTAAAGCTGGGTCGAACGGCCTCTAGTGC  1894897


>FM992695.1 Candida dubliniensis CD36 chromosome R, complete sequence
Length=2267510

 Score = 3193 bits (1729),  Expect = 0.0
 Identities = 1864/1926 (97%), Gaps = 21/1926 (1%)
 Strand=Plus/Plus

Query  1        CAAGGTTTCCGTAGGTGAACCTGCGGAAGGATCATTACTGATTTGCTTAATTGCACCACA  60
                ||||||||||||||||||||||||||||||||||||||||||||||||||||||||||||
Sbjct  1865118  CAAGGTTTCCGTAGGTGAACCTGCGGAAGGATCATTACTGATTTGCTTAATTGCACCACA  1865177

Query  61       TGTGTTTTTCTTTGAAACAAACTTGCTTTGGCGGTGGG-CCCAGCCTGCCGCCAGAGGTC  119
                ||||||||  | ||  |||||||||||||||||||||| ||| ||||||||||||||| |
Sbjct  1865178  TGTGTTTTGTTCTG-GACAAACTTGCTTTGGCGGTGGGCCCCTGCCTGCCGCCAGAGGAC  1865236

Query  120      -TAAACTTACAACC-AATTTTTTATTAACTTGTCACACCAGATTATTACTAAATAGTCAA  177
                 ||||||||||||| |||||||||| ||||||||||   ||||||||  | |||||||||
Sbjct  1865237  ATAAACTTACAACCAAATTTTTTATAAACTTGTCAC--GAGATTATT-TTTAATAGTCAA  1865293

Query  178      AACTTTCAACAACGGATCTCTTGGTTCTCGCATCGATGAAGAACGCAGCGAAATGCGATA  237
                ||||||||||||||||||||||||||||||||||||||||||||||||||||||||||||
Sbjct  1865294  AACTTTCAACAACGGATCTCTTGGTTCTCGCATCGATGAAGAACGCAGCGAAATGCGATA  1865353

Query  238      CGTAATATGAATTGCAGATATTCGTGAATCATCGAATCTTTGAACGCACATTGCGCCCTC  297
                ||||||||||||||||||||||||||||||||||||||||||||||||||||||||||||
Sbjct  1865354  CGTAATATGAATTGCAGATATTCGTGAATCATCGAATCTTTGAACGCACATTGCGCCCTC  1865413

Query  298      TGGTATTCCGGAGGGCATGCCTGTTTGAGCGTCGTTTCTCCCTCAAACCGCT-GGGTTTG  356
                ||||||||||||||||||||||||||||||||||||||||||||||||| || |||||||
Sbjct  1865414  TGGTATTCCGGAGGGCATGCCTGTTTGAGCGTCGTTTCTCCCTCAAACCCCTAGGGTTTG  1865473

Query  357      GTGTTGAGCAATACGACTTGGGTTTGCTTGAAAGACGGTAGTGGTA--AGGCGG-GATCG  413
                ||||||||||||||||||||||||||||||||||| | ||||||||  |||||| ||| |
Sbjct  1865474  GTGTTGAGCAATACGACTTGGGTTTGCTTGAAAGATGATAGTGGTATAAGGCGGAGAT-G  1865532

Query  414      CTTTGACAATGGCTTAGGTCTAACCAAAAACATTGCT--TGCGG-CGGTAACGTCCACCA  470
                | ||||||||||||||||| |||||||||||||||||   |||| |  |  ||||  |||
Sbjct  1865533  C-TTGACAATGGCTTAGGTGTAACCAAAAACATTGCTAAGGCGGTCTCTGGCGTCGCCCA  1865591

Query  471      CGTATA-TCTTCAAACTTTGACCTCAAATCAGGTAGGACTACCCGCTGAACTTAAGCATA  529
                  | || |||||||||||||||||||||||||||||||||||||||||||||||||||||
Sbjct  1865592  -TTTTATTCTTCAAACTTTGACCTCAAATCAGGTAGGACTACCCGCTGAACTTAAGCATA  1865650

Query  530      TCAATAAGCGGAGGAAAAGAAACCAACAGGGATTGCCTCAGTAGCGGCGAGTGAAGCGGC  589
                ||||||||||||||||||||||||||||||||||||||||||||||||||||||||||||
Sbjct  1865651  TCAATAAGCGGAGGAAAAGAAACCAACAGGGATTGCCTCAGTAGCGGCGAGTGAAGCGGC  1865710

Query  590      AAAAGCTCAAATTTGAAATCTGGCGTCTTTGGCGTCCGAGTTGTAATTTGAAGAAGGTAT  649
                ||||||||||||||||||||||||||||||||||||||||||||||||||||||||||||
Sbjct  1865711  AAAAGCTCAAATTTGAAATCTGGCGTCTTTGGCGTCCGAGTTGTAATTTGAAGAAGGTAT  1865770

Query  650      CTTTGGGCCCGGCTCTTGTCTATGTTCCTTGGAACAGGACGTCACAGAGGGTGAGAATCC  709
                ||||||||||||||||||||||||||||||||||||||||||||||||||||||||||||
Sbjct  1865771  CTTTGGGCCCGGCTCTTGTCTATGTTCCTTGGAACAGGACGTCACAGAGGGTGAGAATCC  1865830

Query  710      CGTGCGATGAGATGACCCGGGTCTGTGTAAAGTTCCTTCGACGAGTCGAGTTGTTTGGGA  769
                |||||||||||||| ||||||||| |||||||||||||||||||||||||||||||||||
Sbjct  1865831  CGTGCGATGAGATGGCCCGGGTCTATGTAAAGTTCCTTCGACGAGTCGAGTTGTTTGGGA  1865890

Query  770      ATGCAGCTCTAAGTGGGTGGTAAATTCCATCTAAAGCTAAATATTGGCGAGAGACCGATA  829
                ||||||||||||||||||||||||||||||||||||||||||||||||||||||||||||
Sbjct  1865891  ATGCAGCTCTAAGTGGGTGGTAAATTCCATCTAAAGCTAAATATTGGCGAGAGACCGATA  1865950

Query  830      GCGAACAAGTACAGTGATGGAAAGATGAAAAGAACTTTGAAAAGAGAGTGAAAAAGTACG  889
                ||||||||||||||||||||||||||||||||||||||||||||||||||||||||||||
Sbjct  1865951  GCGAACAAGTACAGTGATGGAAAGATGAAAAGAACTTTGAAAAGAGAGTGAAAAAGTACG  1866010

Query  890      TGAAATTGTTGAAAGGGAAGGGCTTGAGATCAGACTTGGTATTTTGCATGCTGCTCTCTC  949
                |||||||||||||||||||||||||||||||||||||||||||||||| | | |||| ||
Sbjct  1866011  TGAAATTGTTGAAAGGGAAGGGCTTGAGATCAGACTTGGTATTTTGCAAGTTACTCTTTC  1866070

Query  950      GGGGGCGGCCGCTGCGGTTTACCGGGCCAGCATCGGTTTGGAGCGGCAGGATAATGGCGG  1009
                ||||| |||| ||||||||||||||||||||||||||||||||||| |||||||||||||
Sbjct  1866071  GGGGGTGGCCTCTGCGGTTTACCGGGCCAGCATCGGTTTGGAGCGGTAGGATAATGGCGG  1866130

Query  1010     AGGAATGTGGCACGGCTTCTGCTGTGTGTTATAGCCTCTGACGATACTGCCAGCCTAGAC  1069
                 ||||||||||||| |||  | ||||||||||||||||||||||||||||||||||||||
Sbjct  1866131  GGGAATGTGGCACGACTTTGGTTGTGTGTTATAGCCTCTGACGATACTGCCAGCCTAGAC  1866190

Query  1070     CGAGGACTGCGGTCTTTTACCTAGGATGTTGGCATAATGATCTTAAGTCGCCCGTCTTGA  1129
                ||||||||||||| ||||||||||||||||||||||||||||||||||||||||||||||
Sbjct  1866191  CGAGGACTGCGGT-TTTTACCTAGGATGTTGGCATAATGATCTTAAGTCGCCCGTCTTGA  1866249

Query  1130     AACACGGACCAAGGAGTCTAACGTCTATGCGAGTGTTTGGGTGTAAAACCCGTACGCGTA  1189
                ||||||||||||||||||||||||||||||||||||||||||||||||||||||||||||
Sbjct  1866250  AACACGGACCAAGGAGTCTAACGTCTATGCGAGTGTTTGGGTGTAAAACCCGTACGCGTA  1866309

Query  1190     ATGAAAGTGAACGAAGGTGGGGGCCCATTA-GGGTGCACCATCGACCGATCCTGATGTGT  1248
                |||||||||||||||| ||||||||   || |||||||||||||||||||||||||||||
Sbjct  1866310  ATGAAAGTGAACGAAGATGGGGGCC-TGTATGGGTGCACCATCGACCGATCCTGATGTGT  1866368

Query  1249     TCGGATGGATTTGAGTAAGAGCATAGCTGTTGGGACCCGAAAGATGGTGAACTATGCCTG  1308
                ||||||||||||||||||||||||||||||||||||||||||||||||||||||||||||
Sbjct  1866369  TCGGATGGATTTGAGTAAGAGCATAGCTGTTGGGACCCGAAAGATGGTGAACTATGCCTG  1866428

Query  1309     AATAGGGTGAAGCCAGAGGAAACTCTGGTGGAGGCTCGTAGCGGTTCTGACGTGCAAATC  1368
                ||||||||||||||||||||||||||||||||||||||||||||||||||||||||||||
Sbjct  1866429  AATAGGGTGAAGCCAGAGGAAACTCTGGTGGAGGCTCGTAGCGGTTCTGACGTGCAAATC  1866488

Query  1369     GATCGTCGAATTTGGGTATAGGGGCGAAAGACTAATCGAACCATCTAGTAGCTGGTTCCT  1428
                ||||||||||||||||||||||||||||||||||||||||||||||||||||||||||||
Sbjct  1866489  GATCGTCGAATTTGGGTATAGGGGCGAAAGACTAATCGAACCATCTAGTAGCTGGTTCCT  1866548

Query  1429     GCCGAAGTTTCCCTCAGGATAGCAGAAGCTCGTATCAGTTTTATGAGGTAAAGCGAATGA  1488
                ||||||||||||||||||||||||||||||||||||||||||||||||||||||||||||
Sbjct  1866549  GCCGAAGTTTCCCTCAGGATAGCAGAAGCTCGTATCAGTTTTATGAGGTAAAGCGAATGA  1866608

Query  1489     TTAGAAGTCTTGGGGTTGAAATGACCTTAACTTATTCTCAAACTTTAAATATGTAAGAAG  1548
                ||||||||||||||||||||||||||||||||||||||||||||||||||||||||||||
Sbjct  1866609  TTAGAAGTCTTGGGGTTGAAATGACCTTAACTTATTCTCAAACTTTAAATATGTAAGAAG  1866668

Query  1549     TCCTTGTTGCTTAATTGAACGTGGACAATTGAATGAAGAGCTTTTAGTGGGCCATTTTTG  1608
                ||||||||||||||||||||||||||||||||||||||||||||||||||||||||||||
Sbjct  1866669  TCCTTGTTGCTTAATTGAACGTGGACAATTGAATGAAGAGCTTTTAGTGGGCCATTTTTG  1866728

Query  1609     GTAAGCAGAACTGGCGATGCGGGATGAACCGAACGTGAAGTTAAAGTGCCGGAATGCACG  1668
                ||||||||||||||||||||||||||||||||||||||||||||||||||||||||||||
Sbjct  1866729  GTAAGCAGAACTGGCGATGCGGGATGAACCGAACGTGAAGTTAAAGTGCCGGAATGCACG  1866788

Query  1669     CTCATCAGACACCACAAAAGGTGTTAGTTCATCTAGACAGCCGGACGGTGGCCATGGAAG  1728
                ||||||||||||||||||||||||||||||||||||||||||||||||||||||||||||
Sbjct  1866789  CTCATCAGACACCACAAAAGGTGTTAGTTCATCTAGACAGCCGGACGGTGGCCATGGAAG  1866848

Query  1729     TCGGAATCCGCTAAGGAGTGTGTAACAACTCACCGGCCGAATGAACTAGCCCTGAAAATG  1788
                ||||||||||||||||||||||||||||||||||||||||||||||||||||||||||||
Sbjct  1866849  TCGGAATCCGCTAAGGAGTGTGTAACAACTCACCGGCCGAATGAACTAGCCCTGAAAATG  1866908

Query  1789     GATGGCGCTCAAGCGTGCTACTTATACTTCACCGTGATTGCTGTTTTGACGCTTTCACGA  1848
                |||||||||||||||||||||||||||||||||||||||||| |||||||||||||||||
Sbjct  1866909  GATGGCGCTCAAGCGTGCTACTTATACTTCACCGTGATTGCTTTTTTGACGCTTTCACGA  1866968

Query  1849     GTAGGCAGGCGTGGAGGTCAGTGACGAAGCCTTTGCTGTAAAGCTGGGTCGAACGGCCTC  1908
                ||||||||||||||||||||||||||||||||||||||||||||||||||||||||||||
Sbjct  1866969  GTAGGCAGGCGTGGAGGTCAGTGACGAAGCCTTTGCTGTAAAGCTGGGTCGAACGGCCTC  1867028

Query  1909     TAGTGC  1914
                ||||||
Sbjct  1867029  TAGTGC  1867034


>NC_012867.1 Candida dubliniensis CD36 chromosome R, complete sequence
Length=2267510

 Score = 3193 bits (1729),  Expect = 0.0
 Identities = 1864/1926 (97%), Gaps = 21/1926 (1%)
 Strand=Plus/Plus

Query  1        CAAGGTTTCCGTAGGTGAACCTGCGGAAGGATCATTACTGATTTGCTTAATTGCACCACA  60
                ||||||||||||||||||||||||||||||||||||||||||||||||||||||||||||
Sbjct  1865118  CAAGGTTTCCGTAGGTGAACCTGCGGAAGGATCATTACTGATTTGCTTAATTGCACCACA  1865177

Query  61       TGTGTTTTTCTTTGAAACAAACTTGCTTTGGCGGTGGG-CCCAGCCTGCCGCCAGAGGTC  119
                ||||||||  | ||  |||||||||||||||||||||| ||| ||||||||||||||| |
Sbjct  1865178  TGTGTTTTGTTCTG-GACAAACTTGCTTTGGCGGTGGGCCCCTGCCTGCCGCCAGAGGAC  1865236

Query  120      -TAAACTTACAACC-AATTTTTTATTAACTTGTCACACCAGATTATTACTAAATAGTCAA  177
                 ||||||||||||| |||||||||| ||||||||||   ||||||||  | |||||||||
Sbjct  1865237  ATAAACTTACAACCAAATTTTTTATAAACTTGTCAC--GAGATTATT-TTTAATAGTCAA  1865293

Query  178      AACTTTCAACAACGGATCTCTTGGTTCTCGCATCGATGAAGAACGCAGCGAAATGCGATA  237
                ||||||||||||||||||||||||||||||||||||||||||||||||||||||||||||
Sbjct  1865294  AACTTTCAACAACGGATCTCTTGGTTCTCGCATCGATGAAGAACGCAGCGAAATGCGATA  1865353

Query  238      CGTAATATGAATTGCAGATATTCGTGAATCATCGAATCTTTGAACGCACATTGCGCCCTC  297
                ||||||||||||||||||||||||||||||||||||||||||||||||||||||||||||
Sbjct  1865354  CGTAATATGAATTGCAGATATTCGTGAATCATCGAATCTTTGAACGCACATTGCGCCCTC  1865413

Query  298      TGGTATTCCGGAGGGCATGCCTGTTTGAGCGTCGTTTCTCCCTCAAACCGCT-GGGTTTG  356
                ||||||||||||||||||||||||||||||||||||||||||||||||| || |||||||
Sbjct  1865414  TGGTATTCCGGAGGGCATGCCTGTTTGAGCGTCGTTTCTCCCTCAAACCCCTAGGGTTTG  1865473

Query  357      GTGTTGAGCAATACGACTTGGGTTTGCTTGAAAGACGGTAGTGGTA--AGGCGG-GATCG  413
                ||||||||||||||||||||||||||||||||||| | ||||||||  |||||| ||| |
Sbjct  1865474  GTGTTGAGCAATACGACTTGGGTTTGCTTGAAAGATGATAGTGGTATAAGGCGGAGAT-G  1865532

Query  414      CTTTGACAATGGCTTAGGTCTAACCAAAAACATTGCT--TGCGG-CGGTAACGTCCACCA  470
                | ||||||||||||||||| |||||||||||||||||   |||| |  |  ||||  |||
Sbjct  1865533  C-TTGACAATGGCTTAGGTGTAACCAAAAACATTGCTAAGGCGGTCTCTGGCGTCGCCCA  1865591

Query  471      CGTATA-TCTTCAAACTTTGACCTCAAATCAGGTAGGACTACCCGCTGAACTTAAGCATA  529
                  | || |||||||||||||||||||||||||||||||||||||||||||||||||||||
Sbjct  1865592  -TTTTATTCTTCAAACTTTGACCTCAAATCAGGTAGGACTACCCGCTGAACTTAAGCATA  1865650

Query  530      TCAATAAGCGGAGGAAAAGAAACCAACAGGGATTGCCTCAGTAGCGGCGAGTGAAGCGGC  589
                ||||||||||||||||||||||||||||||||||||||||||||||||||||||||||||
Sbjct  1865651  TCAATAAGCGGAGGAAAAGAAACCAACAGGGATTGCCTCAGTAGCGGCGAGTGAAGCGGC  1865710

Query  590      AAAAGCTCAAATTTGAAATCTGGCGTCTTTGGCGTCCGAGTTGTAATTTGAAGAAGGTAT  649
                ||||||||||||||||||||||||||||||||||||||||||||||||||||||||||||
Sbjct  1865711  AAAAGCTCAAATTTGAAATCTGGCGTCTTTGGCGTCCGAGTTGTAATTTGAAGAAGGTAT  1865770

Query  650      CTTTGGGCCCGGCTCTTGTCTATGTTCCTTGGAACAGGACGTCACAGAGGGTGAGAATCC  709
                ||||||||||||||||||||||||||||||||||||||||||||||||||||||||||||
Sbjct  1865771  CTTTGGGCCCGGCTCTTGTCTATGTTCCTTGGAACAGGACGTCACAGAGGGTGAGAATCC  1865830

Query  710      CGTGCGATGAGATGACCCGGGTCTGTGTAAAGTTCCTTCGACGAGTCGAGTTGTTTGGGA  769
                |||||||||||||| ||||||||| |||||||||||||||||||||||||||||||||||
Sbjct  1865831  CGTGCGATGAGATGGCCCGGGTCTATGTAAAGTTCCTTCGACGAGTCGAGTTGTTTGGGA  1865890

Query  770      ATGCAGCTCTAAGTGGGTGGTAAATTCCATCTAAAGCTAAATATTGGCGAGAGACCGATA  829
                ||||||||||||||||||||||||||||||||||||||||||||||||||||||||||||
Sbjct  1865891  ATGCAGCTCTAAGTGGGTGGTAAATTCCATCTAAAGCTAAATATTGGCGAGAGACCGATA  1865950

Query  830      GCGAACAAGTACAGTGATGGAAAGATGAAAAGAACTTTGAAAAGAGAGTGAAAAAGTACG  889
                ||||||||||||||||||||||||||||||||||||||||||||||||||||||||||||
Sbjct  1865951  GCGAACAAGTACAGTGATGGAAAGATGAAAAGAACTTTGAAAAGAGAGTGAAAAAGTACG  1866010

Query  890      TGAAATTGTTGAAAGGGAAGGGCTTGAGATCAGACTTGGTATTTTGCATGCTGCTCTCTC  949
                |||||||||||||||||||||||||||||||||||||||||||||||| | | |||| ||
Sbjct  1866011  TGAAATTGTTGAAAGGGAAGGGCTTGAGATCAGACTTGGTATTTTGCAAGTTACTCTTTC  1866070

Query  950      GGGGGCGGCCGCTGCGGTTTACCGGGCCAGCATCGGTTTGGAGCGGCAGGATAATGGCGG  1009
                ||||| |||| ||||||||||||||||||||||||||||||||||| |||||||||||||
Sbjct  1866071  GGGGGTGGCCTCTGCGGTTTACCGGGCCAGCATCGGTTTGGAGCGGTAGGATAATGGCGG  1866130

Query  1010     AGGAATGTGGCACGGCTTCTGCTGTGTGTTATAGCCTCTGACGATACTGCCAGCCTAGAC  1069
                 ||||||||||||| |||  | ||||||||||||||||||||||||||||||||||||||
Sbjct  1866131  GGGAATGTGGCACGACTTTGGTTGTGTGTTATAGCCTCTGACGATACTGCCAGCCTAGAC  1866190

Query  1070     CGAGGACTGCGGTCTTTTACCTAGGATGTTGGCATAATGATCTTAAGTCGCCCGTCTTGA  1129
                ||||||||||||| ||||||||||||||||||||||||||||||||||||||||||||||
Sbjct  1866191  CGAGGACTGCGGT-TTTTACCTAGGATGTTGGCATAATGATCTTAAGTCGCCCGTCTTGA  1866249

Query  1130     AACACGGACCAAGGAGTCTAACGTCTATGCGAGTGTTTGGGTGTAAAACCCGTACGCGTA  1189
                ||||||||||||||||||||||||||||||||||||||||||||||||||||||||||||
Sbjct  1866250  AACACGGACCAAGGAGTCTAACGTCTATGCGAGTGTTTGGGTGTAAAACCCGTACGCGTA  1866309

Query  1190     ATGAAAGTGAACGAAGGTGGGGGCCCATTA-GGGTGCACCATCGACCGATCCTGATGTGT  1248
                |||||||||||||||| ||||||||   || |||||||||||||||||||||||||||||
Sbjct  1866310  ATGAAAGTGAACGAAGATGGGGGCC-TGTATGGGTGCACCATCGACCGATCCTGATGTGT  1866368

Query  1249     TCGGATGGATTTGAGTAAGAGCATAGCTGTTGGGACCCGAAAGATGGTGAACTATGCCTG  1308
                ||||||||||||||||||||||||||||||||||||||||||||||||||||||||||||
Sbjct  1866369  TCGGATGGATTTGAGTAAGAGCATAGCTGTTGGGACCCGAAAGATGGTGAACTATGCCTG  1866428

Query  1309     AATAGGGTGAAGCCAGAGGAAACTCTGGTGGAGGCTCGTAGCGGTTCTGACGTGCAAATC  1368
                ||||||||||||||||||||||||||||||||||||||||||||||||||||||||||||
Sbjct  1866429  AATAGGGTGAAGCCAGAGGAAACTCTGGTGGAGGCTCGTAGCGGTTCTGACGTGCAAATC  1866488

Query  1369     GATCGTCGAATTTGGGTATAGGGGCGAAAGACTAATCGAACCATCTAGTAGCTGGTTCCT  1428
                ||||||||||||||||||||||||||||||||||||||||||||||||||||||||||||
Sbjct  1866489  GATCGTCGAATTTGGGTATAGGGGCGAAAGACTAATCGAACCATCTAGTAGCTGGTTCCT  1866548

Query  1429     GCCGAAGTTTCCCTCAGGATAGCAGAAGCTCGTATCAGTTTTATGAGGTAAAGCGAATGA  1488
                ||||||||||||||||||||||||||||||||||||||||||||||||||||||||||||
Sbjct  1866549  GCCGAAGTTTCCCTCAGGATAGCAGAAGCTCGTATCAGTTTTATGAGGTAAAGCGAATGA  1866608

Query  1489     TTAGAAGTCTTGGGGTTGAAATGACCTTAACTTATTCTCAAACTTTAAATATGTAAGAAG  1548
                ||||||||||||||||||||||||||||||||||||||||||||||||||||||||||||
Sbjct  1866609  TTAGAAGTCTTGGGGTTGAAATGACCTTAACTTATTCTCAAACTTTAAATATGTAAGAAG  1866668

Query  1549     TCCTTGTTGCTTAATTGAACGTGGACAATTGAATGAAGAGCTTTTAGTGGGCCATTTTTG  1608
                ||||||||||||||||||||||||||||||||||||||||||||||||||||||||||||
Sbjct  1866669  TCCTTGTTGCTTAATTGAACGTGGACAATTGAATGAAGAGCTTTTAGTGGGCCATTTTTG  1866728

Query  1609     GTAAGCAGAACTGGCGATGCGGGATGAACCGAACGTGAAGTTAAAGTGCCGGAATGCACG  1668
                ||||||||||||||||||||||||||||||||||||||||||||||||||||||||||||
Sbjct  1866729  GTAAGCAGAACTGGCGATGCGGGATGAACCGAACGTGAAGTTAAAGTGCCGGAATGCACG  1866788

Query  1669     CTCATCAGACACCACAAAAGGTGTTAGTTCATCTAGACAGCCGGACGGTGGCCATGGAAG  1728
                ||||||||||||||||||||||||||||||||||||||||||||||||||||||||||||
Sbjct  1866789  CTCATCAGACACCACAAAAGGTGTTAGTTCATCTAGACAGCCGGACGGTGGCCATGGAAG  1866848

Query  1729     TCGGAATCCGCTAAGGAGTGTGTAACAACTCACCGGCCGAATGAACTAGCCCTGAAAATG  1788
                ||||||||||||||||||||||||||||||||||||||||||||||||||||||||||||
Sbjct  1866849  TCGGAATCCGCTAAGGAGTGTGTAACAACTCACCGGCCGAATGAACTAGCCCTGAAAATG  1866908

Query  1789     GATGGCGCTCAAGCGTGCTACTTATACTTCACCGTGATTGCTGTTTTGACGCTTTCACGA  1848
                |||||||||||||||||||||||||||||||||||||||||| |||||||||||||||||
Sbjct  1866909  GATGGCGCTCAAGCGTGCTACTTATACTTCACCGTGATTGCTTTTTTGACGCTTTCACGA  1866968

Query  1849     GTAGGCAGGCGTGGAGGTCAGTGACGAAGCCTTTGCTGTAAAGCTGGGTCGAACGGCCTC  1908
                ||||||||||||||||||||||||||||||||||||||||||||||||||||||||||||
Sbjct  1866969  GTAGGCAGGCGTGGAGGTCAGTGACGAAGCCTTTGCTGTAAAGCTGGGTCGAACGGCCTC  1867028

Query  1909     TAGTGC  1914
                ||||||
Sbjct  1867029  TAGTGC  1867034


>QLNQ01000024.1 Candida viswanathii strain ATCC 20962 contig8, whole genome shotgun 
sequence
Length=1708484

 Score = 2856 bits (1546),  Expect = 0.0
 Identities = 1808/1927 (94%), Gaps = 47/1927 (2%)
 Strand=Plus/Minus

Query  1        CAAGGTTTCCGTAGGTGAACCTGCGGAAGGATCATTACTGATTTGCTTAATTGCACCACA  60
                ||||||||||||||||||||||||||||||||||||||||||||||||||||||||||||
Sbjct  1687772  CAAGGTTTCCGTAGGTGAACCTGCGGAAGGATCATTACTGATTTGCTTAATTGCACCACA  1687713

Query  61       TGTGTTTTTCTTTGAAACAAACTTGCTTTGGCGGTGGG---CCC-AGCCT-GCCGCCAGA  115
                |||||||||| ||||| | ||| ||||||||||| |||   ||| || || |||||||||
Sbjct  1687712  TGTGTTTTTCATTGAA-C-AAC-TGCTTTGGCGGGGGGACACCCTAGTCTCGCCGCCAGA  1687656

Query  116      GGTCTAAACTTACAAC-CAATTTTTTATTAACTTGTCACACCAGATTATTACTAAATAGT  174
                ||||  ||| || |||  || ||||||||| |  |||| | | ||||| |||| ||||||
Sbjct  1687655  GGTCACAAC-TA-AACAAAACTTTTTATTA-CCAGTCA-AAC-GATTA-TACT-AATAGT  1687603

Query  175      CAAAACTTTCAACAACGGATCTCTTGGTTCTCGCATCGATGAAGAACGCAGCGAAATGCG  234
                ||||||||||||||||||||||||||||||||||||||||||||||||||||||||||||
Sbjct  1687602  CAAAACTTTCAACAACGGATCTCTTGGTTCTCGCATCGATGAAGAACGCAGCGAAATGCG  1687543

Query  235      ATACGTAATATGAATTGCAGATATTCGTGAATCATCGAATCTTTGAACGCACATTGCGCC  294
                ||||||||||||||||||||||||||||||||||||||||||||||||||||||||||||
Sbjct  1687542  ATACGTAATATGAATTGCAGATATTCGTGAATCATCGAATCTTTGAACGCACATTGCGCC  1687483

Query  295      CTCTGGTATTCCGGAGGGCATGCCTGTTTGAGCGTCGTTTCTCCCTCAAACCGCTGGGTT  354
                || |||||||||  |||||||||||||||||||||| |||||||||||| || | |||||
Sbjct  1687482  CTTTGGTATTCCAAAGGGCATGCCTGTTTGAGCGTCATTTCTCCCTCAAGCCCCCGGGTT  1687423

Query  355      TGGTGTTGAGCAATACGACTTGGGTTTGCTTGAAAGACGGTA-GTGGTAAGGCGGGATCG  413
                ||||||||||||||||| ||| |||||| |||||||||| || ||||  || |   ||  
Sbjct  1687422  TGGTGTTGAGCAATACG-CTTCGGTTTGTTTGAAAGACG-TACGTGG--AGAC--TAT--  1687371

Query  414      CTTTGACAATGGCTTAGG-TCTAACCAAAAACATTGCTTGCGGCGGTAACGTCCACCACG  472
                 || | |   | |||||| ||| |||||||||   |||||  || ||   | ||||||| 
Sbjct  1687370  ATTAG-C---GACTTAGGTTCT-ACCAAAAAC---GCTTG-TGCAGT-CGGCCCACCAC-  1687322

Query  473      TATATCTTCAAACTTT-GACCTCAAATCAGGTAGGACTACCCGCTGAACTTAAGCATATC  531
                 |  | ||| |||||| |||||||||||||||||||||||||||||||||||||||||||
Sbjct  1687321  -AGCTTTTCTAACTTTTGACCTCAAATCAGGTAGGACTACCCGCTGAACTTAAGCATATC  1687263

Query  532      AATAAGCGGAGGAAAAGAAACCAACAGGGATTGCCTCAGTAGCGGCGAGTGAAGCGGCAA  591
                |||||||||||||||||||||||||||||||||||| |||||||||||||||||||||||
Sbjct  1687262  AATAAGCGGAGGAAAAGAAACCAACAGGGATTGCCTTAGTAGCGGCGAGTGAAGCGGCAA  1687203

Query  592      AAGCTCAAATTTGAAATCTGGCGTCTTT-GGCGTCCGAGTTGTAATTTGAAGAAGGTATC  650
                |||||||||||||||||||||| |||||  | ||||||||||||||||||||||||||||
Sbjct  1687202  AAGCTCAAATTTGAAATCTGGC-TCTTTCAGAGTCCGAGTTGTAATTTGAAGAAGGTATC  1687144

Query  651      TTTGGGCCCGGCTCTTGTCTATGTTCCTTGGAACAGGACGTCACAGAGGGTGAGAATCCC  710
                |||||||| |||||||||||||||| |||||||||| |||||||||||||||||||||||
Sbjct  1687143  TTTGGGCCTGGCTCTTGTCTATGTTTCTTGGAACAGAACGTCACAGAGGGTGAGAATCCC  1687084

Query  711      GTGCGATGAGATGACCCGGGTCTGTGTAAAGTTCCTTCGACGAGTCGAGTTGTTTGGGAA  770
                ||||||||||||||||| |||| |||||||||||||||||||||||||||||||||||||
Sbjct  1687083  GTGCGATGAGATGACCCAGGTCCGTGTAAAGTTCCTTCGACGAGTCGAGTTGTTTGGGAA  1687024

Query  771      TGCAGCTCTAAGTGGGTGGTAAATTCCATCTAAAGCTAAATATTGGCGAGAGACCGATAG  830
                ||||||||||||||||||||||||||||||||||||||||||||||||||||||||||||
Sbjct  1687023  TGCAGCTCTAAGTGGGTGGTAAATTCCATCTAAAGCTAAATATTGGCGAGAGACCGATAG  1686964

Query  831      CGAACAAGTACAGTGATGGAAAGATGAAAAGAACTTTGAAAAGAGAGTGAAAAAGTACGT  890
                ||||||||||||||||||||||||||||||||||||||||||||||||||||||||||||
Sbjct  1686963  CGAACAAGTACAGTGATGGAAAGATGAAAAGAACTTTGAAAAGAGAGTGAAAAAGTACGT  1686904

Query  891      GAAATTGTTGAAAGGGAAGGGCTTGAGATCAGACTTGGTATTTTGCATGCTGCT-CTCTC  949
                |||||||||||||||||||||||||||||||||||||| |||||||||| |||| || ||
Sbjct  1686903  GAAATTGTTGAAAGGGAAGGGCTTGAGATCAGACTTGGCATTTTGCATGTTGCTTCT-TC  1686845

Query  950      GGGGGCGGCCGCTGCGGTTTACCGGGCCAGCATCGGTTTGGAGCGGCAGGATAATGGCGG  1009
                |||||||||| |||||||||  |||||||||||| |||||| |||| |||| ||| ||| 
Sbjct  1686844  GGGGGCGGCCTCTGCGGTTTGTCGGGCCAGCATCAGTTTGG-GCGGTAGGACAATCGCGC  1686786

Query  1010     AGGAATGTGGCACGGCTTCTGCTGTGTGTTATAGCCTCTGACGATACTGCCAGCCTAGAC  1069
                 |||| |||||||||| || | ||||||||||||||  ||  ||||||||||||||||||
Sbjct  1686785  GGGAACGTGGCACGGCCTCGGTTGTGTGTTATAGCCCGTGTGGATACTGCCAGCCTAGAC  1686726

Query  1070     CGAGGACTGCGGTCTTTTACCTAGGATGTTGGCATAATGATCTTAAGTCGCCCGTCTTGA  1129
                 |||||||||||| || |||||||||||||||||||||||||||||||||||||||||||
Sbjct  1686725  TGAGGACTGCGGT-TTATACCTAGGATGTTGGCATAATGATCTTAAGTCGCCCGTCTTGA  1686667

Query  1130     AACACGGACCAAGGAGTCTAACGTCTATGCGAGTGTTTGGGTGTAAAACCCGTACGCGTA  1189
                ||||||||||||||||||||||||||||||||||||||||||||||||||||||||||||
Sbjct  1686666  AACACGGACCAAGGAGTCTAACGTCTATGCGAGTGTTTGGGTGTAAAACCCGTACGCGTA  1686607

Query  1190     ATGAAAGTGAACGAAGGTGGGGGCCCATT-AGGGTGCACCATCGACCGATCCTGATGTGT  1248
                ||||||||||||| ||||||||||||  |  ||||||||||||||||||||||||||| |
Sbjct  1686606  ATGAAAGTGAACGTAGGTGGGGGCCCTCTCGGGGTGCACCATCGACCGATCCTGATGTCT  1686547

Query  1249     TCGGATGGATTTGAGTAAGAGCATAGCTGTTGGGACCCGAAAGATGGTGAACTATGCCTG  1308
                ||||||||||||||||||||||||||||||||||||||||||||||||||||||||||||
Sbjct  1686546  TCGGATGGATTTGAGTAAGAGCATAGCTGTTGGGACCCGAAAGATGGTGAACTATGCCTG  1686487

Query  1309     AATAGGGTGAAGCCAGAGGAAACTCTGGTGGAGGCTCGTAGCGGTTCTGACGTGCAAATC  1368
                ||||||||||||||||||||||||||||||||||||||||||||||||||||||||||||
Sbjct  1686486  AATAGGGTGAAGCCAGAGGAAACTCTGGTGGAGGCTCGTAGCGGTTCTGACGTGCAAATC  1686427

Query  1369     GATCGTCGAATTTGGGTATAGGGGCGAAAGACTAATCGAACCATCTAGTAGCTGGTTCCT  1428
                ||||||||||||||||||||||||||||||||||||||||||||||||||||||||||||
Sbjct  1686426  GATCGTCGAATTTGGGTATAGGGGCGAAAGACTAATCGAACCATCTAGTAGCTGGTTCCT  1686367

Query  1429     GCCGAAGTTTCCCTCAGGATAGCAGAAGCTCGTATCAGTTTTATGAGGTAAAGCGAATGA  1488
                ||||||||||||||||||||||||||||||||||||||||||||||||||||||||||||
Sbjct  1686366  GCCGAAGTTTCCCTCAGGATAGCAGAAGCTCGTATCAGTTTTATGAGGTAAAGCGAATGA  1686307

Query  1489     TTAGAAGTCTTGGGGTTGAAATGACCTTAACTTATTCTCAAACTTTAAATATGTAAGAAG  1548
                |||||||| |||||||||||||||||||||||||||||||||||||||||||||||||||
Sbjct  1686306  TTAGAAGTATTGGGGTTGAAATGACCTTAACTTATTCTCAAACTTTAAATATGTAAGAAG  1686247

Query  1549     TCCTTGTTGCTTAATTGAACGTGGACAATTGAATGAAGAGCTTTTAGTGGGCCATTTTTG  1608
                ||||||||||||||||||||||||||||||||||||||||||||||||||||||||||||
Sbjct  1686246  TCCTTGTTGCTTAATTGAACGTGGACAATTGAATGAAGAGCTTTTAGTGGGCCATTTTTG  1686187

Query  1609     GTAAGCAGAACTGGCGATGCGGGATGAACCGAACGTGAAGTTAAAGTGCCGGAATGCACG  1668
                ||||||||||||||||||||||||||||||||||||||||||||||||||||||||||||
Sbjct  1686186  GTAAGCAGAACTGGCGATGCGGGATGAACCGAACGTGAAGTTAAAGTGCCGGAATGCACG  1686127

Query  1669     CTCATCAGACACCACAAAAGGTGTTAGTTCATCTAGACAGCCGGACGGTGGCCATGGAAG  1728
                ||||||||||||||||||||||||||||||||||||||||||||||||||||||||||||
Sbjct  1686126  CTCATCAGACACCACAAAAGGTGTTAGTTCATCTAGACAGCCGGACGGTGGCCATGGAAG  1686067

Query  1729     TCGGAATCCGCTAAGGAGTGTGTAACAACTCACCGGCCGAATGAACTAGCCCTGAAAATG  1788
                ||||||||||||||||||||||||||||||||||||||||||||||||||||||||||||
Sbjct  1686066  TCGGAATCCGCTAAGGAGTGTGTAACAACTCACCGGCCGAATGAACTAGCCCTGAAAATG  1686007

Query  1789     GATGGCGCTCAAGCGTGCTACTTATACTTCACCGTGATTGCTGTTT-TGACGCTTTCACG  1847
                ||||||||||||||||||||||||||||||||||||||||||  || ||| |||||||||
Sbjct  1686006  GATGGCGCTCAAGCGTGCTACTTATACTTCACCGTGATTGCTAATTATGATGCTTTCACG  1685947

Query  1848     AGTAGGCAGGCGTGGAGGTCAGTGACGAAGCCTTTGCTGTAAAGCTGGGTCGAACGGCCT  1907
                ||||||||||||||||||||||||| ||||||||||||||||||||||||||||||||||
Sbjct  1685946  AGTAGGCAGGCGTGGAGGTCAGTGAAGAAGCCTTTGCTGTAAAGCTGGGTCGAACGGCCT  1685887

Query  1908     CTAGTGC  1914
                |||||||
Sbjct  1685886  CTAGTGC  1685880


 Score = 2852 bits (1544),  Expect = 0.0
 Identities = 1808/1928 (94%), Gaps = 48/1928 (2%)
 Strand=Plus/Minus

Query  1        CAAGGTTTCCGTAGGTGAACCTGCGGAAGGATCATTACTGATTTGCTTAATTGCACCACA  60
                ||||||||||||||||||||||||||||||||||||||||||||||||||||||||||||
Sbjct  1677656  CAAGGTTTCCGTAGGTGAACCTGCGGAAGGATCATTACTGATTTGCTTAATTGCACCACA  1677597

Query  61       TGTGTTTTTCTTTGAAACAAACTTGCTTTGGCGGTGGG---CCC-AGCCT-GCCGCCAGA  115
                |||||||||| ||||| | ||| ||||||||||| |||   ||| || || |||||||||
Sbjct  1677596  TGTGTTTTTCATTGAA-C-AAC-TGCTTTGGCGGGGGGACACCCTAGTCTCGCCGCCAGA  1677540

Query  116      GGTCTAAACTTACAAC-CAATTTTTTATTAACTTGTCACACCAGATTATTACTAAATAGT  174
                ||||  ||| || |||  || ||||||||| |  |||| | | ||||| |||| ||||||
Sbjct  1677539  GGTCACAAC-TA-AACAAAACTTTTTATTA-CCAGTCA-AAC-GATTA-TACT-AATAGT  1677487

Query  175      CAAAACTTTCAACAACGGATCTCTTGGTTCTCGCATCGATGAAGAACGCAGCGAAATGCG  234
                ||||||||||||||||||||||||||||||||||||||||||||||||||||||||||||
Sbjct  1677486  CAAAACTTTCAACAACGGATCTCTTGGTTCTCGCATCGATGAAGAACGCAGCGAAATGCG  1677427

Query  235      ATACGTAATATGAATTGCAGATATTCGTGAATCATCGAATCTTTGAACGCACATTGCGCC  294
                ||||||||||||||||||||||||||||||||||||||||||||||||||||||||||||
Sbjct  1677426  ATACGTAATATGAATTGCAGATATTCGTGAATCATCGAATCTTTGAACGCACATTGCGCC  1677367

Query  295      CTCTGGTATTCCGGAGGGCATGCCTGTTTGAGCGTCGTTTCTCCCTCAAACCGCTGGGTT  354
                || |||||||||  |||||||||||||||||||||| |||||||||||| || | |||||
Sbjct  1677366  CTTTGGTATTCCAAAGGGCATGCCTGTTTGAGCGTCATTTCTCCCTCAAGCCCCCGGGTT  1677307

Query  355      TGGTGTTGAGCAATACGACTTGGGTTTGCTTGAAAGACGGTA-GTGGTAAGGCGGGATCG  413
                ||||||||||||||||| ||| |||||| |||||||||| || ||||  || |   ||  
Sbjct  1677306  TGGTGTTGAGCAATACG-CTTCGGTTTGTTTGAAAGACG-TACGTGG--AGAC--TAT--  1677255

Query  414      CTTTGACAATGGCTTAGG-TCTAACCAAAAACATTGCTTGCGGCGGTAACGTCCACCACG  472
                 || | |   | |||||| ||| |||||||||   |||||  || ||   | ||||||| 
Sbjct  1677254  ATTAG-C---GACTTAGGTTCT-ACCAAAAAC---GCTTG-TGCAGT-CGGCCCACCAC-  1677206

Query  473      TATATCTTCAAACTTT-GACCTCAAATCAGGTAGGACTACCCGCTGAACTTAAGCATATC  531
                 |  | ||| |||||| |||||||||||||||||||||||||||||||||||||||||||
Sbjct  1677205  -AGCTTTTCTAACTTTTGACCTCAAATCAGGTAGGACTACCCGCTGAACTTAAGCATATC  1677147

Query  532      AATAAGCGGAGGAAAAGAAACCAACAGGGATTGCCTCAGTAGCGGCGAGTGAAGCGGCAA  591
                |||||||||||||||||||||||||||||||||||| |||||||||||||||||||||||
Sbjct  1677146  AATAAGCGGAGGAAAAGAAACCAACAGGGATTGCCTTAGTAGCGGCGAGTGAAGCGGCAA  1677087

Query  592      AAGCTCAAATTTGAAATCTGGCGTCTTT-GGCGTCCGAGTTGTAATTTGAAGAAGGTATC  650
                |||||||||||||||||||||| |||||  | ||||||||||||||||||||||||||||
Sbjct  1677086  AAGCTCAAATTTGAAATCTGGC-TCTTTCAGAGTCCGAGTTGTAATTTGAAGAAGGTATC  1677028

Query  651      TTTGGGCCCGGCTCTTGTCTATGTTCCTTGGAACAGGACGTCACAGAGGGTGAGAATCCC  710
                |||||||| |||||||||||||||| |||||||||| |||||||||||||||||||||||
Sbjct  1677027  TTTGGGCCTGGCTCTTGTCTATGTTTCTTGGAACAGAACGTCACAGAGGGTGAGAATCCC  1676968

Query  711      GTGCGATGAGATGACCCGGGTCTGTGTAAAGTTCCTTCGACGAGTCGAGTTGTTTGGGAA  770
                ||||||||||||||||| |||| |||||||||||||||||||||||||||||||||||||
Sbjct  1676967  GTGCGATGAGATGACCCAGGTCCGTGTAAAGTTCCTTCGACGAGTCGAGTTGTTTGGGAA  1676908

Query  771      TGCAGCTCTAAGTGGGTGGTAAATTCCATCTAAAGCTAAATATTGGCGAGAGACCGATAG  830
                ||||||||||||||||||||||||||||||||||||||||||||||||||||||||||||
Sbjct  1676907  TGCAGCTCTAAGTGGGTGGTAAATTCCATCTAAAGCTAAATATTGGCGAGAGACCGATAG  1676848

Query  831      CGAACAAGTACAGTGATGGAAAGATGAAAAGAACTTTGAAAAGAGAGTGAAAAAGTACGT  890
                ||||||||||||||||||||||||||||||||||||||||||||||||||||||||||||
Sbjct  1676847  CGAACAAGTACAGTGATGGAAAGATGAAAAGAACTTTGAAAAGAGAGTGAAAAAGTACGT  1676788

Query  891      GAAATTGTTGAAAGGGAAGGGCTTGAGATCAGACTTGGTATTTTGCATGCTGCT-CTCTC  949
                |||||||||||||||||||||||||||||||||||||| |||||||||| |||| || ||
Sbjct  1676787  GAAATTGTTGAAAGGGAAGGGCTTGAGATCAGACTTGGCATTTTGCATGTTGCTTCT-TC  1676729

Query  950      GGGGGCGGCCGCTGCGGTTTACCGGGCCAGCATCGGTTTGGAGCGGCAGGATAATGGCGG  1009
                |||||||||| |||||||||  |||||||||||| |||||| |||| |||| ||| ||| 
Sbjct  1676728  GGGGGCGGCCTCTGCGGTTTGTCGGGCCAGCATCAGTTTGG-GCGGTAGGACAATCGCGC  1676670

Query  1010     AGGAATGTGGCACGGCTTCTGCTGTGTGTTATAGCCTCTGACGATACTGCCAGCCTAGAC  1069
                 |||| |||||||||| || | ||||||||||||||  ||  ||||||||||||||||||
Sbjct  1676669  GGGAACGTGGCACGGCCTCGGTTGTGTGTTATAGCCCGTGTGGATACTGCCAGCCTAGAC  1676610

Query  1070     CGAGGACTGCGGTCTTTTACCTAGGATGTTGGCATAATGATCTTAAGTCGCCCGTCTTGA  1129
                 |||||||||||| || |||||||||||||||||||||||||||||||||||||||||||
Sbjct  1676609  TGAGGACTGCGGT-TTATACCTAGGATGTTGGCATAATGATCTTAAGTCGCCCGTCTTGA  1676551

Query  1130     AACACGGACCAAGGAGTCTAACGTCTATGCGAGTGTTTGGGTGTAAAACCCGTACGCGTA  1189
                ||||||||||||||||||||||||||||||||||||||||||||||||||||||||||||
Sbjct  1676550  AACACGGACCAAGGAGTCTAACGTCTATGCGAGTGTTTGGGTGTAAAACCCGTACGCGTA  1676491

Query  1190     ATGAAAGTGAACGAAGGTGGGGGCCCATT--AGGGTGCACCATCGACCGATCCTGATGTG  1247
                ||||||||||||| ||||||||||||  |   ||||||||||||||||||||||||||| 
Sbjct  1676490  ATGAAAGTGAACGTAGGTGGGGGCCCTCTCGGGGGTGCACCATCGACCGATCCTGATGTC  1676431

Query  1248     TTCGGATGGATTTGAGTAAGAGCATAGCTGTTGGGACCCGAAAGATGGTGAACTATGCCT  1307
                ||||||||||||||||||||||||||||||||||||||||||||||||||||||||||||
Sbjct  1676430  TTCGGATGGATTTGAGTAAGAGCATAGCTGTTGGGACCCGAAAGATGGTGAACTATGCCT  1676371

Query  1308     GAATAGGGTGAAGCCAGAGGAAACTCTGGTGGAGGCTCGTAGCGGTTCTGACGTGCAAAT  1367
                ||||||||||||||||||||||||||||||||||||||||||||||||||||||||||||
Sbjct  1676370  GAATAGGGTGAAGCCAGAGGAAACTCTGGTGGAGGCTCGTAGCGGTTCTGACGTGCAAAT  1676311

Query  1368     CGATCGTCGAATTTGGGTATAGGGGCGAAAGACTAATCGAACCATCTAGTAGCTGGTTCC  1427
                ||||||||||||||||||||||||||||||||||||||||||||||||||||||||||||
Sbjct  1676310  CGATCGTCGAATTTGGGTATAGGGGCGAAAGACTAATCGAACCATCTAGTAGCTGGTTCC  1676251

Query  1428     TGCCGAAGTTTCCCTCAGGATAGCAGAAGCTCGTATCAGTTTTATGAGGTAAAGCGAATG  1487
                ||||||||||||||||||||||||||||||||||||||||||||||||||||||||||||
Sbjct  1676250  TGCCGAAGTTTCCCTCAGGATAGCAGAAGCTCGTATCAGTTTTATGAGGTAAAGCGAATG  1676191

Query  1488     ATTAGAAGTCTTGGGGTTGAAATGACCTTAACTTATTCTCAAACTTTAAATATGTAAGAA  1547
                ||||||||| ||||||||||||||||||||||||||||||||||||||||||||||||||
Sbjct  1676190  ATTAGAAGTATTGGGGTTGAAATGACCTTAACTTATTCTCAAACTTTAAATATGTAAGAA  1676131

Query  1548     GTCCTTGTTGCTTAATTGAACGTGGACAATTGAATGAAGAGCTTTTAGTGGGCCATTTTT  1607
                ||||||||||||||||||||||||||||||||||||||||||||||||||||||||||||
Sbjct  1676130  GTCCTTGTTGCTTAATTGAACGTGGACAATTGAATGAAGAGCTTTTAGTGGGCCATTTTT  1676071

Query  1608     GGTAAGCAGAACTGGCGATGCGGGATGAACCGAACGTGAAGTTAAAGTGCCGGAATGCAC  1667
                ||||||||||||||||||||||||||||||||||||||||||||||||||||||||||||
Sbjct  1676070  GGTAAGCAGAACTGGCGATGCGGGATGAACCGAACGTGAAGTTAAAGTGCCGGAATGCAC  1676011

Query  1668     GCTCATCAGACACCACAAAAGGTGTTAGTTCATCTAGACAGCCGGACGGTGGCCATGGAA  1727
                ||||||||||||||||||||||||||||||||||||||||||||||||||||||||||||
Sbjct  1676010  GCTCATCAGACACCACAAAAGGTGTTAGTTCATCTAGACAGCCGGACGGTGGCCATGGAA  1675951

Query  1728     GTCGGAATCCGCTAAGGAGTGTGTAACAACTCACCGGCCGAATGAACTAGCCCTGAAAAT  1787
                ||||||||||||||||||||||||||||||||||||||||||||||||||||||||||||
Sbjct  1675950  GTCGGAATCCGCTAAGGAGTGTGTAACAACTCACCGGCCGAATGAACTAGCCCTGAAAAT  1675891

Query  1788     GGATGGCGCTCAAGCGTGCTACTTATACTTCACCGTGATTGCTGTTT-TGACGCTTTCAC  1846
                |||||||||||||||||||||||||||||||||||||||||||  || ||| ||||||||
Sbjct  1675890  GGATGGCGCTCAAGCGTGCTACTTATACTTCACCGTGATTGCTAATTATGATGCTTTCAC  1675831

Query  1847     GAGTAGGCAGGCGTGGAGGTCAGTGACGAAGCCTTTGCTGTAAAGCTGGGTCGAACGGCC  1906
                |||||||||||||||||||||||||| |||||||||||||||||||||||||||||||||
Sbjct  1675830  GAGTAGGCAGGCGTGGAGGTCAGTGAAGAAGCCTTTGCTGTAAAGCTGGGTCGAACGGCC  1675771

Query  1907     TCTAGTGC  1914
                ||||||||
Sbjct  1675770  TCTAGTGC  1675763


 Score = 2852 bits (1544),  Expect = 0.0
 Identities = 1808/1928 (94%), Gaps = 48/1928 (2%)
 Strand=Plus/Minus

Query  1        CAAGGTTTCCGTAGGTGAACCTGCGGAAGGATCATTACTGATTTGCTTAATTGCACCACA  60
                ||||||||||||||||||||||||||||||||||||||||||||||||||||||||||||
Sbjct  1697875  CAAGGTTTCCGTAGGTGAACCTGCGGAAGGATCATTACTGATTTGCTTAATTGCACCACA  1697816

Query  61       TGTGTTTTTCTTTGAAACAAACTTGCTTTGGCGGTGGG---CCC-AGCCT-GCCGCCAGA  115
                |||||||||| ||||| | ||| ||||||||||| |||   ||| || || |||||||||
Sbjct  1697815  TGTGTTTTTCATTGAA-C-AAC-TGCTTTGGCGGGGGGACACCCTAGTCTCGCCGCCAGA  1697759

Query  116      GGTCTAAACTTACAAC-CAATTTTTTATTAACTTGTCACACCAGATTATTACTAAATAGT  174
                ||||  ||| || |||  || ||||||||| |  |||| | | ||||| |||| ||||||
Sbjct  1697758  GGTCACAAC-TA-AACAAAACTTTTTATTA-CCAGTCA-AAC-GATTA-TACT-AATAGT  1697706

Query  175      CAAAACTTTCAACAACGGATCTCTTGGTTCTCGCATCGATGAAGAACGCAGCGAAATGCG  234
                ||||||||||||||||||||||||||||||||||||||||||||||||||||||||||||
Sbjct  1697705  CAAAACTTTCAACAACGGATCTCTTGGTTCTCGCATCGATGAAGAACGCAGCGAAATGCG  1697646

Query  235      ATACGTAATATGAATTGCAGATATTCGTGAATCATCGAATCTTTGAACGCACATTGCGCC  294
                ||||||||||||||||||||||||||||||||||||||||||||||||||||||||||||
Sbjct  1697645  ATACGTAATATGAATTGCAGATATTCGTGAATCATCGAATCTTTGAACGCACATTGCGCC  1697586

Query  295      CTCTGGTATTCCGGAGGGCATGCCTGTTTGAGCGTCGTTTCTCCCTCAAACCGCTGGGTT  354
                || |||||||||  |||||||||||||||||||||| |||||||||||| || | |||||
Sbjct  1697585  CTTTGGTATTCCAAAGGGCATGCCTGTTTGAGCGTCATTTCTCCCTCAAGCCCCCGGGTT  1697526

Query  355      TGGTGTTGAGCAATACGACTTGGGTTTGCTTGAAAGACGGTA-GTGGTAAGGCGGGATCG  413
                ||||||||||||||||| ||| |||||| |||||||||| || ||||  || |   ||  
Sbjct  1697525  TGGTGTTGAGCAATACG-CTTCGGTTTGTTTGAAAGACG-TACGTGG--AGAC--TAT--  1697474

Query  414      CTTTGACAATGGCTTAGG-TCTAACCAAAAACATTGCTTGCGGCGGTAACGTCCACCACG  472
                 || | |   | |||||| ||| |||||||||   |||||  || ||   | ||||||| 
Sbjct  1697473  ATTAG-C---GACTTAGGTTCT-ACCAAAAAC---GCTTG-TGCAGT-CGGCCCACCAC-  1697425

Query  473      TATATCTTCAAACTTT-GACCTCAAATCAGGTAGGACTACCCGCTGAACTTAAGCATATC  531
                 |  | ||| |||||| |||||||||||||||||||||||||||||||||||||||||||
Sbjct  1697424  -AGCTTTTCTAACTTTTGACCTCAAATCAGGTAGGACTACCCGCTGAACTTAAGCATATC  1697366

Query  532      AATAAGCGGAGGAAAAGAAACCAACAGGGATTGCCTCAGTAGCGGCGAGTGAAGCGGCAA  591
                |||||||||||||||||||||||||||||||||||| |||||||||||||||||||||||
Sbjct  1697365  AATAAGCGGAGGAAAAGAAACCAACAGGGATTGCCTTAGTAGCGGCGAGTGAAGCGGCAA  1697306

Query  592      AAGCTCAAATTTGAAATCTGGCGTCTTT-GGCGTCCGAGTTGTAATTTGAAGAAGGTATC  650
                |||||||||||||||||||||| |||||  | ||||||||||||||||||||||||||||
Sbjct  1697305  AAGCTCAAATTTGAAATCTGGC-TCTTTCAGAGTCCGAGTTGTAATTTGAAGAAGGTATC  1697247

Query  651      TTTGGGCCCGGCTCTTGTCTATGTTCCTTGGAACAGGACGTCACAGAGGGTGAGAATCCC  710
                |||||||| |||||||||||||||| |||||||||| |||||||||||||||||||||||
Sbjct  1697246  TTTGGGCCTGGCTCTTGTCTATGTTTCTTGGAACAGAACGTCACAGAGGGTGAGAATCCC  1697187

Query  711      GTGCGATGAGATGACCCGGGTCTGTGTAAAGTTCCTTCGACGAGTCGAGTTGTTTGGGAA  770
                ||||||||||||||||| |||| |||||||||||||||||||||||||||||||||||||
Sbjct  1697186  GTGCGATGAGATGACCCAGGTCCGTGTAAAGTTCCTTCGACGAGTCGAGTTGTTTGGGAA  1697127

Query  771      TGCAGCTCTAAGTGGGTGGTAAATTCCATCTAAAGCTAAATATTGGCGAGAGACCGATAG  830
                ||||||||||||||||||||||||||||||||||||||||||||||||||||||||||||
Sbjct  1697126  TGCAGCTCTAAGTGGGTGGTAAATTCCATCTAAAGCTAAATATTGGCGAGAGACCGATAG  1697067

Query  831      CGAACAAGTACAGTGATGGAAAGATGAAAAGAACTTTGAAAAGAGAGTGAAAAAGTACGT  890
                ||||||||||||||||||||||||||||||||||||||||||||||||||||||||||||
Sbjct  1697066  CGAACAAGTACAGTGATGGAAAGATGAAAAGAACTTTGAAAAGAGAGTGAAAAAGTACGT  1697007

Query  891      GAAATTGTTGAAAGGGAAGGGCTTGAGATCAGACTTGGTATTTTGCATGCTGCT-CTCTC  949
                |||||||||||||||||||||||||||||||||||||| |||||||||| |||| || ||
Sbjct  1697006  GAAATTGTTGAAAGGGAAGGGCTTGAGATCAGACTTGGCATTTTGCATGTTGCTTCT-TC  1696948

Query  950      GGGGGCGGCCGCTGCGGTTTACCGGGCCAGCATCGGTTTGGAGCGGCAGGATAATGGCGG  1009
                |||||||||| |||||||||  |||||||||||| |||||| |||| |||| ||| ||| 
Sbjct  1696947  GGGGGCGGCCTCTGCGGTTTGTCGGGCCAGCATCAGTTTGG-GCGGTAGGACAATCGCGC  1696889

Query  1010     AGGAATGTGGCACGGCTTCTGCTGTGTGTTATAGCCTCTGACGATACTGCCAGCCTAGAC  1069
                 |||| |||||||||| || | ||||||||||||||  ||  ||||||||||||||||||
Sbjct  1696888  GGGAACGTGGCACGGCCTCGGTTGTGTGTTATAGCCCGTGTGGATACTGCCAGCCTAGAC  1696829

Query  1070     CGAGGACTGCGGTCTTTTACCTAGGATGTTGGCATAATGATCTTAAGTCGCCCGTCTTGA  1129
                 |||||||||||| || |||||||||||||||||||||||||||||||||||||||||||
Sbjct  1696828  TGAGGACTGCGGT-TTATACCTAGGATGTTGGCATAATGATCTTAAGTCGCCCGTCTTGA  1696770

Query  1130     AACACGGACCAAGGAGTCTAACGTCTATGCGAGTGTTTGGGTGTAAAACCCGTACGCGTA  1189
                ||||||||||||||||||||||||||||||||||||||||||||||||||||||||||||
Sbjct  1696769  AACACGGACCAAGGAGTCTAACGTCTATGCGAGTGTTTGGGTGTAAAACCCGTACGCGTA  1696710

Query  1190     ATGAAAGTGAACGAAGGTGGGGGCCCATT--AGGGTGCACCATCGACCGATCCTGATGTG  1247
                ||||||||||||| ||||||||||||  |   ||||||||||||||||||||||||||| 
Sbjct  1696709  ATGAAAGTGAACGTAGGTGGGGGCCCTCTCGGGGGTGCACCATCGACCGATCCTGATGTC  1696650

Query  1248     TTCGGATGGATTTGAGTAAGAGCATAGCTGTTGGGACCCGAAAGATGGTGAACTATGCCT  1307
                ||||||||||||||||||||||||||||||||||||||||||||||||||||||||||||
Sbjct  1696649  TTCGGATGGATTTGAGTAAGAGCATAGCTGTTGGGACCCGAAAGATGGTGAACTATGCCT  1696590

Query  1308     GAATAGGGTGAAGCCAGAGGAAACTCTGGTGGAGGCTCGTAGCGGTTCTGACGTGCAAAT  1367
                ||||||||||||||||||||||||||||||||||||||||||||||||||||||||||||
Sbjct  1696589  GAATAGGGTGAAGCCAGAGGAAACTCTGGTGGAGGCTCGTAGCGGTTCTGACGTGCAAAT  1696530

Query  1368     CGATCGTCGAATTTGGGTATAGGGGCGAAAGACTAATCGAACCATCTAGTAGCTGGTTCC  1427
                ||||||||||||||||||||||||||||||||||||||||||||||||||||||||||||
Sbjct  1696529  CGATCGTCGAATTTGGGTATAGGGGCGAAAGACTAATCGAACCATCTAGTAGCTGGTTCC  1696470

Query  1428     TGCCGAAGTTTCCCTCAGGATAGCAGAAGCTCGTATCAGTTTTATGAGGTAAAGCGAATG  1487
                ||||||||||||||||||||||||||||||||||||||||||||||||||||||||||||
Sbjct  1696469  TGCCGAAGTTTCCCTCAGGATAGCAGAAGCTCGTATCAGTTTTATGAGGTAAAGCGAATG  1696410

Query  1488     ATTAGAAGTCTTGGGGTTGAAATGACCTTAACTTATTCTCAAACTTTAAATATGTAAGAA  1547
                ||||||||| ||||||||||||||||||||||||||||||||||||||||||||||||||
Sbjct  1696409  ATTAGAAGTATTGGGGTTGAAATGACCTTAACTTATTCTCAAACTTTAAATATGTAAGAA  1696350

Query  1548     GTCCTTGTTGCTTAATTGAACGTGGACAATTGAATGAAGAGCTTTTAGTGGGCCATTTTT  1607
                ||||||||||||||||||||||||||||||||||||||||||||||||||||||||||||
Sbjct  1696349  GTCCTTGTTGCTTAATTGAACGTGGACAATTGAATGAAGAGCTTTTAGTGGGCCATTTTT  1696290

Query  1608     GGTAAGCAGAACTGGCGATGCGGGATGAACCGAACGTGAAGTTAAAGTGCCGGAATGCAC  1667
                ||||||||||||||||||||||||||||||||||||||||||||||||||||||||||||
Sbjct  1696289  GGTAAGCAGAACTGGCGATGCGGGATGAACCGAACGTGAAGTTAAAGTGCCGGAATGCAC  1696230

Query  1668     GCTCATCAGACACCACAAAAGGTGTTAGTTCATCTAGACAGCCGGACGGTGGCCATGGAA  1727
                ||||||||||||||||||||||||||||||||||||||||||||||||||||||||||||
Sbjct  1696229  GCTCATCAGACACCACAAAAGGTGTTAGTTCATCTAGACAGCCGGACGGTGGCCATGGAA  1696170

Query  1728     GTCGGAATCCGCTAAGGAGTGTGTAACAACTCACCGGCCGAATGAACTAGCCCTGAAAAT  1787
                ||||||||||||||||||||||||||||||||||||||||||||||||||||||||||||
Sbjct  1696169  GTCGGAATCCGCTAAGGAGTGTGTAACAACTCACCGGCCGAATGAACTAGCCCTGAAAAT  1696110

Query  1788     GGATGGCGCTCAAGCGTGCTACTTATACTTCACCGTGATTGCTGTTT-TGACGCTTTCAC  1846
                |||||||||||||||||||||||||||||||||||||||||||  || ||| ||||||||
Sbjct  1696109  GGATGGCGCTCAAGCGTGCTACTTATACTTCACCGTGATTGCTAATTATGATGCTTTCAC  1696050

Query  1847     GAGTAGGCAGGCGTGGAGGTCAGTGACGAAGCCTTTGCTGTAAAGCTGGGTCGAACGGCC  1906
                |||||||||||||||||||||||||| |||||||||||||||||||||||||||||||||
Sbjct  1696049  GAGTAGGCAGGCGTGGAGGTCAGTGAAGAAGCCTTTGCTGTAAAGCTGGGTCGAACGGCC  1695990

Query  1907     TCTAGTGC  1914
                ||||||||
Sbjct  1695989  TCTAGTGC  1695982


 Score = 2852 bits (1544),  Expect = 0.0
 Identities = 1808/1928 (94%), Gaps = 48/1928 (2%)
 Strand=Plus/Minus

Query  1        CAAGGTTTCCGTAGGTGAACCTGCGGAAGGATCATTACTGATTTGCTTAATTGCACCACA  60
                ||||||||||||||||||||||||||||||||||||||||||||||||||||||||||||
Sbjct  1707998  CAAGGTTTCCGTAGGTGAACCTGCGGAAGGATCATTACTGATTTGCTTAATTGCACCACA  1707939

Query  61       TGTGTTTTTCTTTGAAACAAACTTGCTTTGGCGGTGGG---CCC-AGCCT-GCCGCCAGA  115
                |||||||||| ||||| | ||| ||||||||||| |||   ||| || || |||||||||
Sbjct  1707938  TGTGTTTTTCATTGAA-C-AAC-TGCTTTGGCGGGGGGACACCCTAGTCTCGCCGCCAGA  1707882

Query  116      GGTCTAAACTTACAAC-CAATTTTTTATTAACTTGTCACACCAGATTATTACTAAATAGT  174
                ||||  ||| || |||  || ||||||||| |  |||| | | ||||| |||| ||||||
Sbjct  1707881  GGTCACAAC-TA-AACAAAACTTTTTATTA-CCAGTCA-AAC-GATTA-TACT-AATAGT  1707829

Query  175      CAAAACTTTCAACAACGGATCTCTTGGTTCTCGCATCGATGAAGAACGCAGCGAAATGCG  234
                ||||||||||||||||||||||||||||||||||||||||||||||||||||||||||||
Sbjct  1707828  CAAAACTTTCAACAACGGATCTCTTGGTTCTCGCATCGATGAAGAACGCAGCGAAATGCG  1707769

Query  235      ATACGTAATATGAATTGCAGATATTCGTGAATCATCGAATCTTTGAACGCACATTGCGCC  294
                ||||||||||||||||||||||||||||||||||||||||||||||||||||||||||||
Sbjct  1707768  ATACGTAATATGAATTGCAGATATTCGTGAATCATCGAATCTTTGAACGCACATTGCGCC  1707709

Query  295      CTCTGGTATTCCGGAGGGCATGCCTGTTTGAGCGTCGTTTCTCCCTCAAACCGCTGGGTT  354
                || |||||||||  |||||||||||||||||||||| |||||||||||| || | |||||
Sbjct  1707708  CTTTGGTATTCCAAAGGGCATGCCTGTTTGAGCGTCATTTCTCCCTCAAGCCCCCGGGTT  1707649

Query  355      TGGTGTTGAGCAATACGACTTGGGTTTGCTTGAAAGACGGTA-GTGGTAAGGCGGGATCG  413
                ||||||||||||||||| ||| |||||| |||||||||| || ||||  || |   ||  
Sbjct  1707648  TGGTGTTGAGCAATACG-CTTCGGTTTGTTTGAAAGACG-TACGTGG--AGAC--TAT--  1707597

Query  414      CTTTGACAATGGCTTAGG-TCTAACCAAAAACATTGCTTGCGGCGGTAACGTCCACCACG  472
                 || | |   | |||||| ||| |||||||||   |||||  || ||   | ||||||| 
Sbjct  1707596  ATTAG-C---GACTTAGGTTCT-ACCAAAAAC---GCTTG-TGCAGT-CGGCCCACCAC-  1707548

Query  473      TATATCTTCAAACTTT-GACCTCAAATCAGGTAGGACTACCCGCTGAACTTAAGCATATC  531
                 |  | ||| |||||| |||||||||||||||||||||||||||||||||||||||||||
Sbjct  1707547  -AGCTTTTCTAACTTTTGACCTCAAATCAGGTAGGACTACCCGCTGAACTTAAGCATATC  1707489

Query  532      AATAAGCGGAGGAAAAGAAACCAACAGGGATTGCCTCAGTAGCGGCGAGTGAAGCGGCAA  591
                |||||||||||||||||||||||||||||||||||| |||||||||||||||||||||||
Sbjct  1707488  AATAAGCGGAGGAAAAGAAACCAACAGGGATTGCCTTAGTAGCGGCGAGTGAAGCGGCAA  1707429

Query  592      AAGCTCAAATTTGAAATCTGGCGTCTTT-GGCGTCCGAGTTGTAATTTGAAGAAGGTATC  650
                |||||||||||||||||||||| |||||  | ||||||||||||||||||||||||||||
Sbjct  1707428  AAGCTCAAATTTGAAATCTGGC-TCTTTCAGAGTCCGAGTTGTAATTTGAAGAAGGTATC  1707370

Query  651      TTTGGGCCCGGCTCTTGTCTATGTTCCTTGGAACAGGACGTCACAGAGGGTGAGAATCCC  710
                |||||||| |||||||||||||||| |||||||||| |||||||||||||||||||||||
Sbjct  1707369  TTTGGGCCTGGCTCTTGTCTATGTTTCTTGGAACAGAACGTCACAGAGGGTGAGAATCCC  1707310

Query  711      GTGCGATGAGATGACCCGGGTCTGTGTAAAGTTCCTTCGACGAGTCGAGTTGTTTGGGAA  770
                ||||||||||||||||| |||| |||||||||||||||||||||||||||||||||||||
Sbjct  1707309  GTGCGATGAGATGACCCAGGTCCGTGTAAAGTTCCTTCGACGAGTCGAGTTGTTTGGGAA  1707250

Query  771      TGCAGCTCTAAGTGGGTGGTAAATTCCATCTAAAGCTAAATATTGGCGAGAGACCGATAG  830
                ||||||||||||||||||||||||||||||||||||||||||||||||||||||||||||
Sbjct  1707249  TGCAGCTCTAAGTGGGTGGTAAATTCCATCTAAAGCTAAATATTGGCGAGAGACCGATAG  1707190

Query  831      CGAACAAGTACAGTGATGGAAAGATGAAAAGAACTTTGAAAAGAGAGTGAAAAAGTACGT  890
                ||||||||||||||||||||||||||||||||||||||||||||||||||||||||||||
Sbjct  1707189  CGAACAAGTACAGTGATGGAAAGATGAAAAGAACTTTGAAAAGAGAGTGAAAAAGTACGT  1707130

Query  891      GAAATTGTTGAAAGGGAAGGGCTTGAGATCAGACTTGGTATTTTGCATGCTGCT-CTCTC  949
                |||||||||||||||||||||||||||||||||||||| |||||||||| |||| || ||
Sbjct  1707129  GAAATTGTTGAAAGGGAAGGGCTTGAGATCAGACTTGGCATTTTGCATGTTGCTTCT-TC  1707071

Query  950      GGGGGCGGCCGCTGCGGTTTACCGGGCCAGCATCGGTTTGGAGCGGCAGGATAATGGCGG  1009
                |||||||||| |||||||||  |||||||||||| |||||| |||| |||| ||| ||| 
Sbjct  1707070  GGGGGCGGCCTCTGCGGTTTGTCGGGCCAGCATCAGTTTGG-GCGGTAGGACAATCGCGC  1707012

Query  1010     AGGAATGTGGCACGGCTTCTGCTGTGTGTTATAGCCTCTGACGATACTGCCAGCCTAGAC  1069
                 |||| |||||||||| || | ||||||||||||||  ||  ||||||||||||||||||
Sbjct  1707011  GGGAACGTGGCACGGCCTCGGTTGTGTGTTATAGCCCGTGTGGATACTGCCAGCCTAGAC  1706952

Query  1070     CGAGGACTGCGGTCTTTTACCTAGGATGTTGGCATAATGATCTTAAGTCGCCCGTCTTGA  1129
                 |||||||||||| || |||||||||||||||||||||||||||||||||||||||||||
Sbjct  1706951  TGAGGACTGCGGT-TTATACCTAGGATGTTGGCATAATGATCTTAAGTCGCCCGTCTTGA  1706893

Query  1130     AACACGGACCAAGGAGTCTAACGTCTATGCGAGTGTTTGGGTGTAAAACCCGTACGCGTA  1189
                ||||||||||||||||||||||||||||||||||||||||||||||||||||||||||||
Sbjct  1706892  AACACGGACCAAGGAGTCTAACGTCTATGCGAGTGTTTGGGTGTAAAACCCGTACGCGTA  1706833

Query  1190     ATGAAAGTGAACGAAGGTGGGGGCCCATT--AGGGTGCACCATCGACCGATCCTGATGTG  1247
                ||||||||||||| ||||||||||||  |   ||||||||||||||||||||||||||| 
Sbjct  1706832  ATGAAAGTGAACGTAGGTGGGGGCCCTCTCGGGGGTGCACCATCGACCGATCCTGATGTC  1706773

Query  1248     TTCGGATGGATTTGAGTAAGAGCATAGCTGTTGGGACCCGAAAGATGGTGAACTATGCCT  1307
                ||||||||||||||||||||||||||||||||||||||||||||||||||||||||||||
Sbjct  1706772  TTCGGATGGATTTGAGTAAGAGCATAGCTGTTGGGACCCGAAAGATGGTGAACTATGCCT  1706713

Query  1308     GAATAGGGTGAAGCCAGAGGAAACTCTGGTGGAGGCTCGTAGCGGTTCTGACGTGCAAAT  1367
                ||||||||||||||||||||||||||||||||||||||||||||||||||||||||||||
Sbjct  1706712  GAATAGGGTGAAGCCAGAGGAAACTCTGGTGGAGGCTCGTAGCGGTTCTGACGTGCAAAT  1706653

Query  1368     CGATCGTCGAATTTGGGTATAGGGGCGAAAGACTAATCGAACCATCTAGTAGCTGGTTCC  1427
                ||||||||||||||||||||||||||||||||||||||||||||||||||||||||||||
Sbjct  1706652  CGATCGTCGAATTTGGGTATAGGGGCGAAAGACTAATCGAACCATCTAGTAGCTGGTTCC  1706593

Query  1428     TGCCGAAGTTTCCCTCAGGATAGCAGAAGCTCGTATCAGTTTTATGAGGTAAAGCGAATG  1487
                ||||||||||||||||||||||||||||||||||||||||||||||||||||||||||||
Sbjct  1706592  TGCCGAAGTTTCCCTCAGGATAGCAGAAGCTCGTATCAGTTTTATGAGGTAAAGCGAATG  1706533

Query  1488     ATTAGAAGTCTTGGGGTTGAAATGACCTTAACTTATTCTCAAACTTTAAATATGTAAGAA  1547
                ||||||||| ||||||||||||||||||||||||||||||||||||||||||||||||||
Sbjct  1706532  ATTAGAAGTATTGGGGTTGAAATGACCTTAACTTATTCTCAAACTTTAAATATGTAAGAA  1706473

Query  1548     GTCCTTGTTGCTTAATTGAACGTGGACAATTGAATGAAGAGCTTTTAGTGGGCCATTTTT  1607
                ||||||||||||||||||||||||||||||||||||||||||||||||||||||||||||
Sbjct  1706472  GTCCTTGTTGCTTAATTGAACGTGGACAATTGAATGAAGAGCTTTTAGTGGGCCATTTTT  1706413

Query  1608     GGTAAGCAGAACTGGCGATGCGGGATGAACCGAACGTGAAGTTAAAGTGCCGGAATGCAC  1667
                ||||||||||||||||||||||||||||||||||||||||||||||||||||||||||||
Sbjct  1706412  GGTAAGCAGAACTGGCGATGCGGGATGAACCGAACGTGAAGTTAAAGTGCCGGAATGCAC  1706353

Query  1668     GCTCATCAGACACCACAAAAGGTGTTAGTTCATCTAGACAGCCGGACGGTGGCCATGGAA  1727
                ||||||||||||||||||||||||||||||||||||||||||||||||||||||||||||
Sbjct  1706352  GCTCATCAGACACCACAAAAGGTGTTAGTTCATCTAGACAGCCGGACGGTGGCCATGGAA  1706293

Query  1728     GTCGGAATCCGCTAAGGAGTGTGTAACAACTCACCGGCCGAATGAACTAGCCCTGAAAAT  1787
                ||||||||||||||||||||||||||||||||||||||||||||||||||||||||||||
Sbjct  1706292  GTCGGAATCCGCTAAGGAGTGTGTAACAACTCACCGGCCGAATGAACTAGCCCTGAAAAT  1706233

Query  1788     GGATGGCGCTCAAGCGTGCTACTTATACTTCACCGTGATTGCTGTTT-TGACGCTTTCAC  1846
                |||||||||||||||||||||||||||||||||||||||||||  || ||| ||||||||
Sbjct  1706232  GGATGGCGCTCAAGCGTGCTACTTATACTTCACCGTGATTGCTAATTATGATGCTTTCAC  1706173

Query  1847     GAGTAGGCAGGCGTGGAGGTCAGTGACGAAGCCTTTGCTGTAAAGCTGGGTCGAACGGCC  1906
                |||||||||||||||||||||||||| |||||||||||||||||||||||||||||||||
Sbjct  1706172  GAGTAGGCAGGCGTGGAGGTCAGTGAAGAAGCCTTTGCTGTAAAGCTGGGTCGAACGGCC  1706113

Query  1907     TCTAGTGC  1914
                ||||||||
Sbjct  1706112  TCTAGTGC  1706105


 Score = 2839 bits (1537),  Expect = 0.0
 Identities = 1804/1925 (94%), Gaps = 49/1925 (3%)
 Strand=Plus/Minus

Query  1        CAAGGTTTCCGTAGGTGAACCTGCGGAAGGATCATTACTGATTTGCTTAATTGCACCACA  60
                ||||||||||||||||||||||||||||||||||||||||||||||||||||||||||||
Sbjct  1667533  CAAGGTTTCCGTAGGTGAACCTGCGGAAGGATCATTACTGATTTGCTTAATTGCACCACA  1667474

Query  61       TGTGTTTTTCTTTGAAACAAACTTGCTTTGGCGGTGGG-CCCAGCCT-GCCGCCAGAGGT  118
                ||||||||||  |||| | | | ||||||||||| ||| ||||| || ||||||||||||
Sbjct  1667473  TGTGTTTTTCACTGAA-C-AGC-TGCTTTGGCGGGGGGACCCAGTCTCGCCGCCAGAGGT  1667417

Query  119      CTAAACTTACAACC-AATTTTTTATTAACTTGTCACACCAGATTATTACTAAATAGTCAA  177
                |  ||| || |||| || |||||||| ||  |||| | | ||||| |||| |||||||||
Sbjct  1667416  CACAAC-TA-AACCAAACTTTTTATT-ACCAGTCA-AAC-GATTA-TACT-AATAGTCAA  1667364

Query  178      AACTTTCAACAACGGATCTCTTGGTTCTCGCATCGATGAAGAACGCAGCGAAATGCGATA  237
                ||||||||||||||||||||||||||||||||||||||||||||||||||||||||||||
Sbjct  1667363  AACTTTCAACAACGGATCTCTTGGTTCTCGCATCGATGAAGAACGCAGCGAAATGCGATA  1667304

Query  238      CGTAATATGAATTGCAGATATTCGTGAATCATCGAATCTTTGAACGCACATTGCGCCCTC  297
                ||||||||||||||||||||||||||||||||||||||||||||||||||||||||||| 
Sbjct  1667303  CGTAATATGAATTGCAGATATTCGTGAATCATCGAATCTTTGAACGCACATTGCGCCCTT  1667244

Query  298      TGGTATTCCGGAGGGCATGCCTGTTTGAGCGTCGTTTCTCCCTCAAACCGCTGGGTTTGG  357
                |||||||||  |||||||||||||||||||||| |||||||||||| || | ||||||||
Sbjct  1667243  TGGTATTCCAAAGGGCATGCCTGTTTGAGCGTCATTTCTCCCTCAAGCC-CCGGGTTTGG  1667185

Query  358      TGTTGAGCAATACGACTTGGGTTTGCTTGAAAGACGGTA-GTGGTAAGGCGGGATCGCTT  416
                |||||||||||||| |   |||||| |||||||||| || ||||  || |   ||   ||
Sbjct  1667184  TGTTGAGCAATACG-C--CGGTTTGTTTGAAAGACG-TACGTGG--AGAC--TAT--ATT  1667135

Query  417      TGACAATGGCTTAGG-TCTAACCAAAAACATTGCTTGCGGCGGTAACGTCCACCACGTAT  475
                 | |   | |||||| ||| ||| |||||   |||||  || ||   | |||||||  | 
Sbjct  1667134  AG-C---GACTTAGGTTCT-ACC-AAAAC---GCTTG-TGCAGT-CGGCCCACCAC--AG  1667088

Query  476      ATCTTCAAACTTT-GACCTCAAATCAGGTAGGACTACCCGCTGAACTTAAGCATATCAAT  534
                 | ||| |||||| ||||||||||||||||||||||||||||||||||||||||||||||
Sbjct  1667087  CTTTTCTAACTTTTGACCTCAAATCAGGTAGGACTACCCGCTGAACTTAAGCATATCAAT  1667028

Query  535      AAGCGGAGGAAAAGAAACCAACAGGGATTGCCTCAGTAGCGGCGAGTGAAGCGGCAAAAG  594
                ||||||||||||||||||||||||||||||||| ||||||||||||||||||||||||||
Sbjct  1667027  AAGCGGAGGAAAAGAAACCAACAGGGATTGCCTTAGTAGCGGCGAGTGAAGCGGCAAAAG  1666968

Query  595      CTCAAATTTGAAATCTGGCGTCTTT-GGCGTCCGAGTTGTAATTTGAAGAAGGTATCTTT  653
                ||||||||||||||||||| |||||  | |||||||||||||||||||||||||||||||
Sbjct  1666967  CTCAAATTTGAAATCTGGC-TCTTTCAGAGTCCGAGTTGTAATTTGAAGAAGGTATCTTT  1666909

Query  654      GGGCCCGGCTCTTGTCTATGTTCCTTGGAACAGGACGTCACAGAGGGTGAGAATCCCGTG  713
                ||||| |||||||||||||||| |||||||||| ||||||||||||||||||||||||||
Sbjct  1666908  GGGCCTGGCTCTTGTCTATGTTTCTTGGAACAGAACGTCACAGAGGGTGAGAATCCCGTG  1666849

Query  714      CGATGAGATGACCCGGGTCTGTGTAAAGTTCCTTCGACGAGTCGAGTTGTTTGGGAATGC  773
                |||||||||||||| |||| ||||||||||||||||||||||||||||||||||||||||
Sbjct  1666848  CGATGAGATGACCCAGGTCCGTGTAAAGTTCCTTCGACGAGTCGAGTTGTTTGGGAATGC  1666789

Query  774      AGCTCTAAGTGGGTGGTAAATTCCATCTAAAGCTAAATATTGGCGAGAGACCGATAGCGA  833
                ||||||||||||||||||||||||||||||||||||||||||||||||||||||||||||
Sbjct  1666788  AGCTCTAAGTGGGTGGTAAATTCCATCTAAAGCTAAATATTGGCGAGAGACCGATAGCGA  1666729

Query  834      ACAAGTACAGTGATGGAAAGATGAAAAGAACTTTGAAAAGAGAGTGAAAAAGTACGTGAA  893
                ||||||||||||||||||||||||||||||||||||||||||||||||||||||||||||
Sbjct  1666728  ACAAGTACAGTGATGGAAAGATGAAAAGAACTTTGAAAAGAGAGTGAAAAAGTACGTGAA  1666669

Query  894      ATTGTTGAAAGGGAAGGGCTTGAGATCAGACTTGGTATTTTGCATGCTGCT-CTCTCGGG  952
                ||||||||||||||||||||||||||||||||||| |||||||||| |||| || |||||
Sbjct  1666668  ATTGTTGAAAGGGAAGGGCTTGAGATCAGACTTGGCATTTTGCATGTTGCTTCT-TCGGG  1666610

Query  953      GGCGGCCGCTGCGGTTTACCGGGCCAGCATCGGTTTGGAGCGGCAGGATAATGGCGGAGG  1012
                ||||||| |||||||||  |||||||||||| |||||| |||| |||| ||| |||  ||
Sbjct  1666609  GGCGGCCTCTGCGGTTTGTCGGGCCAGCATCAGTTTGG-GCGGTAGGACAATCGCGCGGG  1666551

Query  1013     AATGTGGCACGGCTTCTGCTGTGTGTTATAGCCTCTGACGATACTGCCAGCCTAGACCGA  1072
                || |||||||||| || | ||||||||||||||  ||  |||||||||||||||||| ||
Sbjct  1666550  AACGTGGCACGGCCTCGGTTGTGTGTTATAGCCCGTGTGGATACTGCCAGCCTAGACTGA  1666491

Query  1073     GGACTGCGGTCTTTTACCTAGGATGTTGGCATAATGATCTTAAGTCGCCCGTCTTGAAAC  1132
                |||||||||| || ||||||||||||||||||||||||||||||||||||||||||||||
Sbjct  1666490  GGACTGCGGT-TTATACCTAGGATGTTGGCATAATGATCTTAAGTCGCCCGTCTTGAAAC  1666432

Query  1133     ACGGACCAAGGAGTCTAACGTCTATGCGAGTGTTTGGGTGTAAAACCCGTACGCGTAATG  1192
                ||||||||||||||||||||||||||||||||||||||||||||||||||||||||||||
Sbjct  1666431  ACGGACCAAGGAGTCTAACGTCTATGCGAGTGTTTGGGTGTAAAACCCGTACGCGTAATG  1666372

Query  1193     AAAGTGAACGAAGGTGGGGGCCCATT--AGGGTGCACCATCGACCGATCCTGATGTGTTC  1250
                |||||||||| ||||||||||||  |   ||||||||||||||||||||||||||| |||
Sbjct  1666371  AAAGTGAACGTAGGTGGGGGCCCTCTCGGGGGTGCACCATCGACCGATCCTGATGTCTTC  1666312

Query  1251     GGATGGATTTGAGTAAGAGCATAGCTGTTGGGACCCGAAAGATGGTGAACTATGCCTGAA  1310
                ||||||||||||||||||||||||||||||||||||||||||||||||||||||||||||
Sbjct  1666311  GGATGGATTTGAGTAAGAGCATAGCTGTTGGGACCCGAAAGATGGTGAACTATGCCTGAA  1666252

Query  1311     TAGGGTGAAGCCAGAGGAAACTCTGGTGGAGGCTCGTAGCGGTTCTGACGTGCAAATCGA  1370
                ||||||||||||||||||||||||||||||||||||||||||||||||||||||||||||
Sbjct  1666251  TAGGGTGAAGCCAGAGGAAACTCTGGTGGAGGCTCGTAGCGGTTCTGACGTGCAAATCGA  1666192

Query  1371     TCGTCGAATTTGGGTATAGGGGCGAAAGACTAATCGAACCATCTAGTAGCTGGTTCCTGC  1430
                ||||||||||||||||||||||||||||||||||||||||||||||||||||||||||||
Sbjct  1666191  TCGTCGAATTTGGGTATAGGGGCGAAAGACTAATCGAACCATCTAGTAGCTGGTTCCTGC  1666132

Query  1431     CGAAGTTTCCCTCAGGATAGCAGAAGCTCGTATCAGTTTTATGAGGTAAAGCGAATGATT  1490
                ||||||||||||||||||||||||||||||||||||||||||||||||||||||||||||
Sbjct  1666131  CGAAGTTTCCCTCAGGATAGCAGAAGCTCGTATCAGTTTTATGAGGTAAAGCGAATGATT  1666072

Query  1491     AGAAGTCTTGGGGTTGAAATGACCTTAACTTATTCTCAAACTTTAAATATGTAAGAAGTC  1550
                |||||| |||||||||||||||||||||||||||||||||||||||||||||||||||||
Sbjct  1666071  AGAAGTATTGGGGTTGAAATGACCTTAACTTATTCTCAAACTTTAAATATGTAAGAAGTC  1666012

Query  1551     CTTGTTGCTTAATTGAACGTGGACAATTGAATGAAGAGCTTTTAGTGGGCCATTTTTGGT  1610
                ||||||||||||||||||||||||||||||||||||||||||||||||||||||||||||
Sbjct  1666011  CTTGTTGCTTAATTGAACGTGGACAATTGAATGAAGAGCTTTTAGTGGGCCATTTTTGGT  1665952

Query  1611     AAGCAGAACTGGCGATGCGGGATGAACCGAACGTGAAGTTAAAGTGCCGGAATGCACGCT  1670
                ||||||||||||||||||||||||||||||||||||||||||||||||||||||||||||
Sbjct  1665951  AAGCAGAACTGGCGATGCGGGATGAACCGAACGTGAAGTTAAAGTGCCGGAATGCACGCT  1665892

Query  1671     CATCAGACACCACAAAAGGTGTTAGTTCATCTAGACAGCCGGACGGTGGCCATGGAAGTC  1730
                ||||||||||||||||||||||||||||||||||||||||||||||||||||||||||||
Sbjct  1665891  CATCAGACACCACAAAAGGTGTTAGTTCATCTAGACAGCCGGACGGTGGCCATGGAAGTC  1665832

Query  1731     GGAATCCGCTAAGGAGTGTGTAACAACTCACCGGCCGAATGAACTAGCCCTGAAAATGGA  1790
                ||||||||||||||||||||||||||||||||||||||||||||||||||||||||||||
Sbjct  1665831  GGAATCCGCTAAGGAGTGTGTAACAACTCACCGGCCGAATGAACTAGCCCTGAAAATGGA  1665772

Query  1791     TGGCGCTCAAGCGTGCTACTTATACTTCACCGTGATTGCTGTTT-TGACGCTTTCACGAG  1849
                ||||||||||||||||||||||||||||||||||||||||  || ||| |||||||||||
Sbjct  1665771  TGGCGCTCAAGCGTGCTACTTATACTTCACCGTGATTGCTAATTATGATGCTTTCACGAG  1665712

Query  1850     TAGGCAGGCGTGGAGGTCAGTGACGAAGCCTTTGCTGTAAAGCTGGGTCGAACGGCCTCT  1909
                ||||||||||||||||||||||| ||||||||||||||||||||||||||||||||||||
Sbjct  1665711  TAGGCAGGCGTGGAGGTCAGTGAAGAAGCCTTTGCTGTAAAGCTGGGTCGAACGGCCTCT  1665652

Query  1910     AGTGC  1914
                |||||
Sbjct  1665651  AGTGC  1665647


>WUJJ01000645.1 Candida sp. LN1 LN_645, whole genome shotgun sequence
Length=9991

 Score = 2830 bits (1532),  Expect = 0.0
 Identities = 1801/1926 (94%), Gaps = 37/1926 (2%)
 Strand=Plus/Minus

Query  1     CAAGGTTTCCGTAGGTGAACCTGCGGAAGGATCATTACTGATTTGCTTAATTGCACCACA  60
             ||||||||||||||||||||||||||||||||||||||||||||||||||||||||||||
Sbjct  6023  CAAGGTTTCCGTAGGTGAACCTGCGGAAGGATCATTACTGATTTGCTTAATTGCACCACA  5964

Query  61    TGTGTTTTTCTTTGAAACAAACTTGCTTTGGCGGTGGG-CCCAGCCTGCCGCCAGAGGTC  119
             |||||||||  ||| |||||| || |||||| || |||  | | ||| ||||||||||| 
Sbjct  5963  TGTGTTTTTTATTG-AACAAA-TTTCTTTGGTGGCGGGAGCAATCCTACCGCCAGAGGT-  5907

Query  120   TA-AACTTACAACC-AATTTTTTATTAACTTGTCACACCAGATT-ATTACTA-AATAGTC  175
             || ||| || |||| || |||||||| ||  |||| ||  |||| |||| || |||||||
Sbjct  5906  TATAAC-TA-AACCAAACTTTTTATTTAC-AGTCAAACTTGATTTATTATTACAATAGTC  5850

Query  176   AAAACTTTCAACAACGGATCTCTTGGTTCTCGCATCGATGAAGAACGCAGCGAAATGCGA  235
             ||||||||||||||||||||||||||||||||||||||||||||||||||||||||||||
Sbjct  5849  AAAACTTTCAACAACGGATCTCTTGGTTCTCGCATCGATGAAGAACGCAGCGAAATGCGA  5790

Query  236   TACGTAATATGAATTGCAGATATTCGTGAATCATCGAATCTTTGAACGCACATTGCGCCC  295
             ||||||||||||||||||||||||||||||||||||||||||||||||||||||||||||
Sbjct  5789  TACGTAATATGAATTGCAGATATTCGTGAATCATCGAATCTTTGAACGCACATTGCGCCC  5730

Query  296   TCTGGTATTCCGGAGGGCATGCCTGTTTGAGCGTCGTTTCTCCCTCAAACCGCTGGGTTT  355
             | |||||||||  |||||||||||||||||||||| ||||||||||||||| | ||||||
Sbjct  5729  TTTGGTATTCCAAAGGGCATGCCTGTTTGAGCGTCATTTCTCCCTCAAACCCCCGGGTTT  5670

Query  356   GGTGTTGAGCAATACGACTTGGGTTTGCTTGAAAGACGGTA-GTGGTAAGGCGGGATCGC  414
             |||||||||||||||| | | |||||| ||||||||   || |||| ||  |   ||   
Sbjct  5669  GGTGTTGAGCAATACG-C-TAGGTTTGTTTGAAAGAATTTACGTGG-AA-AC-TTAT---  5618

Query  415   TTTGACAATGGCTTAGGTCTAACCAAAAACATTGCTTGCGGCGGTAACGTCCACCAC-GT  473
             ||| | |  | ||||||| || |||||| |   ||||     | ||  | |||||||  |
Sbjct  5617  TTT-A-AGCGACTTAGGTTTATCCAAAA-C---GCTTATTTTGCTAGTGGCCACCACAAT  5564

Query  474   ATATCTTCA-AACTTTGACCTCAAATCAGGTAGGACTACCCGCTGAACTTAAGCATATCA  532
              ||| |||| ||||||||||||||||||||||||||||||||||||||||||||||||||
Sbjct  5563  TTAT-TTCATAACTTTGACCTCAAATCAGGTAGGACTACCCGCTGAACTTAAGCATATCA  5505

Query  533   ATAAGCGGAGGAAAAGAAACCAACAGGGATTGCCTCAGTAGCGGCGAGTGAAGCGGCAAA  592
             ||||||||||||||||||||||||||||||||||| ||||||||||||||||||||||||
Sbjct  5504  ATAAGCGGAGGAAAAGAAACCAACAGGGATTGCCTTAGTAGCGGCGAGTGAAGCGGCAAA  5445

Query  593   AGCTCAAATTTGAAATCTGGCGTCTTT-GGCGTCCGAGTTGTAATTTGAAGAAGGTATCT  651
             ||||||||||||||||||||| |||||  | |||||||||||||||||||||||||||||
Sbjct  5444  AGCTCAAATTTGAAATCTGGC-TCTTTCAGAGTCCGAGTTGTAATTTGAAGAAGGTATCT  5386

Query  652   TTGGGCCCGGCTCTTGTCTATGTTCCTTGGAACAGGACGTCACAGAGGGTGAGAATCCCG  711
             ||||| | |||||||||||||||| |||||||||| ||||||||||||||||||||||||
Sbjct  5385  TTGGGTCTGGCTCTTGTCTATGTTTCTTGGAACAGAACGTCACAGAGGGTGAGAATCCCG  5326

Query  712   TGCGATGAGATGACCCGGGTCTGTGTAAAGTTCCTTCGACGAGTCGAGTTGTTTGGGAAT  771
             ||||||||||||| || || || |||||||||||||||| ||||||||||||||||||||
Sbjct  5325  TGCGATGAGATGATCCAGGCCTATGTAAAGTTCCTTCGAAGAGTCGAGTTGTTTGGGAAT  5266

Query  772   GCAGCTCTAAGTGGGTGGTAAATTCCATCTAAAGCTAAATATTGGCGAGAGACCGATAGC  831
             ||||||||||||||||||||||||||||||||||||||||||||||||||||||||||||
Sbjct  5265  GCAGCTCTAAGTGGGTGGTAAATTCCATCTAAAGCTAAATATTGGCGAGAGACCGATAGC  5206

Query  832   GAACAAGTACAGTGATGGAAAGATGAAAAGAACTTTGAAAAGAGAGTGAAAAAGTACGTG  891
             ||||||||||||||||||||||||||||||||||||||||||||||||||||||||||||
Sbjct  5205  GAACAAGTACAGTGATGGAAAGATGAAAAGAACTTTGAAAAGAGAGTGAAAAAGTACGTG  5146

Query  892   AAATTGTTGAAAGGGAAGGGCTTGAGATCAGACTTGGTATTTTGCATGCTGCT-CTCTCG  950
             |||||||||||||||||||||||||||||||||||||||||||| ||| | || || |||
Sbjct  5145  AAATTGTTGAAAGGGAAGGGCTTGAGATCAGACTTGGTATTTTGTATGTTACTTCT-TCG  5087

Query  951   GGGGCGGCCGCTGCGGTTTACCGGGCCAGCATCGGTTTGGAGCGGCAGGATAATGGCGGA  1010
             |||| |||| || | ||||| |||||||||||| |||||| |||| |||| ||| |||  
Sbjct  5086  GGGGTGGCCTCTACAGTTTATCGGGCCAGCATCAGTTTGG-GCGGTAGGAGAATTGCGTT  5028

Query  1011  GGAATGTGGCACGGCTTCTGCTGTGTGTTATAGCCTCTGACGATACTGCCAGCCTAGACC  1070
             |||||||||||||||||| | |||||||||||||||  | ||||||||||||||||||| 
Sbjct  5027  GGAATGTGGCACGGCTTCGGTTGTGTGTTATAGCCTTCGTCGATACTGCCAGCCTAGACT  4968

Query  1071  GAGGACTGCGGTCTTTTACCTAGGATGTTGGCATAATGATCTTAAGTCGCCCGTCTTGAA  1130
             |||||||||||| || ||||||||||||||||||||||||||||||||||||||||||||
Sbjct  4967  GAGGACTGCGGT-TTATACCTAGGATGTTGGCATAATGATCTTAAGTCGCCCGTCTTGAA  4909

Query  1131  ACACGGACCAAGGAGTCTAACGTCTATGCGAGTGTTTGGGTGTAAAACCCGTACGCGTAA  1190
             ||||||||||||||||||||||||||||||||||||||||||||||||||||||||||||
Sbjct  4908  ACACGGACCAAGGAGTCTAACGTCTATGCGAGTGTTTGGGTGTAAAACCCGTACGCGTAA  4849

Query  1191  TGAAAGTGAACGAAGGTGGGGGCCCATTAGGGTGCACCATCGACCGATCCTGATGTGTTC  1250
             |||||||||||| |||||||||||| |  ||||||||||||||||||||||||||| |||
Sbjct  4848  TGAAAGTGAACGTAGGTGGGGGCCCGTATGGGTGCACCATCGACCGATCCTGATGTCTTC  4789

Query  1251  GGATGGATTTGAGTAAGAGCATAGCTGTTGGGACCCGAAAGATGGTGAACTATGCCTGAA  1310
             ||||||||||||||||||||||||||||||||||||||||||||||||||||||||||||
Sbjct  4788  GGATGGATTTGAGTAAGAGCATAGCTGTTGGGACCCGAAAGATGGTGAACTATGCCTGAA  4729

Query  1311  TAGGGTGAAGCCAGAGGAAACTCTGGTGGAGGCTCGTAGCGGTTCTGACGTGCAAATCGA  1370
             ||||||||||||||||||||||||||||||||||||||||||||||||||||||||||||
Sbjct  4728  TAGGGTGAAGCCAGAGGAAACTCTGGTGGAGGCTCGTAGCGGTTCTGACGTGCAAATCGA  4669

Query  1371  TCGTCGAATTTGGGTATAGGGGCGAAAGACTAATCGAACCATCTAGTAGCTGGTTCCTGC  1430
             ||||||||||||||||||||||||||||||||||||||||||||||||||||||||||||
Sbjct  4668  TCGTCGAATTTGGGTATAGGGGCGAAAGACTAATCGAACCATCTAGTAGCTGGTTCCTGC  4609

Query  1431  CGAAGTTTCCCTCAGGATAGCAGAAGCTCGTATCAGTTTTATGAGGTAAAGCGAATGATT  1490
             ||||||||||||||||||||||||||||||||||||||||||||||||||||||||||||
Sbjct  4608  CGAAGTTTCCCTCAGGATAGCAGAAGCTCGTATCAGTTTTATGAGGTAAAGCGAATGATT  4549

Query  1491  AGAAGTCTTGGGGTTGAAATGACCTTAACTTATTCTCAAACTTTAAATATGTAAGAAGTC  1550
             |||||| |||||||||||||||||||||||||||||||||||||||||||||||||||||
Sbjct  4548  AGAAGTATTGGGGTTGAAATGACCTTAACTTATTCTCAAACTTTAAATATGTAAGAAGTC  4489

Query  1551  CTTGTTGCTTAATTGAACGTGGACAATTGAATGAAGAGCTTTTAGTGGGCCATTTTTGGT  1610
             ||||||||||||||||||||||||||||||||||||||||||||||||||||||||||||
Sbjct  4488  CTTGTTGCTTAATTGAACGTGGACAATTGAATGAAGAGCTTTTAGTGGGCCATTTTTGGT  4429

Query  1611  AAGCAGAACTGGCGATGCGGGATGAACCGAACGTGAAGTTAAAGTGCCGGAATGCACGCT  1670
             ||||||||||||||||||||||||||||||||||||||||||||||||||||||||||||
Sbjct  4428  AAGCAGAACTGGCGATGCGGGATGAACCGAACGTGAAGTTAAAGTGCCGGAATGCACGCT  4369

Query  1671  CATCAGACACCACAAAAGGTGTTAGTTCATCTAGACAGCCGGACGGTGGCCATGGAAGTC  1730
             ||||||||||||||||||||||||||||||||||||||||||||||||||||||||||||
Sbjct  4368  CATCAGACACCACAAAAGGTGTTAGTTCATCTAGACAGCCGGACGGTGGCCATGGAAGTC  4309

Query  1731  GGAATCCGCTAAGGAGTGTGTAACAACTCACCGGCCGAATGAACTAGCCCTGAAAATGGA  1790
             ||||||||||||||||||||||||||||||||||||||||||||||||||||||||||||
Sbjct  4308  GGAATCCGCTAAGGAGTGTGTAACAACTCACCGGCCGAATGAACTAGCCCTGAAAATGGA  4249

Query  1791  TGGCGCTCAAGCGTGCTACTTATACTTCACCGTGATTGCTG-TTT-TGACGCTTTCACGA  1848
             ||||||||||||||||||||||||||||||||||||||||  ||| ||| ||||||||||
Sbjct  4248  TGGCGCTCAAGCGTGCTACTTATACTTCACCGTGATTGCTAATTTATGATGCTTTCACGA  4189

Query  1849  GTAGGCAGGCGTGGAGGTCAGTGACGAAGCCTTTGCTGTAAAGCTGGGTCGAACGGCCTC  1908
             |||||||||||||||||||||||| |||||||||||||||||||||||||||||||||||
Sbjct  4188  GTAGGCAGGCGTGGAGGTCAGTGAAGAAGCCTTTGCTGTAAAGCTGGGTCGAACGGCCTC  4129

Query  1909  TAGTGC  1914
             ||||||
Sbjct  4128  TAGTGC  4123


>GG692410.1 Candida tropicalis MYA-3404 genomic scaffold supercont3.16, whole 
genome shotgun sequence
Length=11104

 Score = 2826 bits (1530),  Expect = 0.0
 Identities = 1800/1926 (93%), Gaps = 36/1926 (2%)
 Strand=Plus/Plus

Query  1     CAAGGTTTCCGTAGGTGAACCTGCGGAAGGATCATTACTGATTTGCTTAATTGCACCACA  60
             ||||||||||||||||||||||||||||||||||||||||||||||||||||||||||||
Sbjct  6001  CAAGGTTTCCGTAGGTGAACCTGCGGAAGGATCATTACTGATTTGCTTAATTGCACCACA  6060

Query  61    TGTGTTTTTCTTTGAAACAAACTTGCTTTGGCGGTGGG-CCCAGCCTGCCGCCAGAGGTC  119
             |||||||||  ||| |||||| || |||||| || |||  | | ||| ||||||||||| 
Sbjct  6061  TGTGTTTTTTATTG-AACAAA-TTTCTTTGGTGGCGGGAGCAATCCTACCGCCAGAGGT-  6117

Query  120   TA-AACTTACAACC-AATTTTTTATTAACTTGTCACACCAGATT-ATTACTA-AATAGTC  175
             || ||| || |||| || |||||||| ||  |||| ||  |||| |||| || |||||||
Sbjct  6118  TATAAC-TA-AACCAAACTTTTTATTTAC-AGTCAAACTTGATTTATTATTACAATAGTC  6174

Query  176   AAAACTTTCAACAACGGATCTCTTGGTTCTCGCATCGATGAAGAACGCAGCGAAATGCGA  235
             ||||||||||||||||||||||||||||||||||||||||||||||||||||||||||||
Sbjct  6175  AAAACTTTCAACAACGGATCTCTTGGTTCTCGCATCGATGAAGAACGCAGCGAAATGCGA  6234

Query  236   TACGTAATATGAATTGCAGATATTCGTGAATCATCGAATCTTTGAACGCACATTGCGCCC  295
             ||||||||||||||||||||||||||||||||||||||||||||||||||||||||||||
Sbjct  6235  TACGTAATATGAATTGCAGATATTCGTGAATCATCGAATCTTTGAACGCACATTGCGCCC  6294

Query  296   TCTGGTATTCCGGAGGGCATGCCTGTTTGAGCGTCGTTTCTCCCTCAAACCGCTGGGTTT  355
             | |||||||||  |||||||||||||||||||||| ||||||||||||||| | ||||||
Sbjct  6295  TTTGGTATTCCAAAGGGCATGCCTGTTTGAGCGTCATTTCTCCCTCAAACCCCCGGGTTT  6354

Query  356   GGTGTTGAGCAATACGACTTGGGTTTGCTTGAAAGACGGTAGTGGTAAGGCGGGATC-GC  414
             |||||||||||||||| | | |||||| ||||||||    | |  ||| | || | |   
Sbjct  6355  GGTGTTGAGCAATACG-C-TAGGTTTGTTTGAAAGA----A-T-TTAACGTGGAAACTTA  6406

Query  415   TTTGACAATGGCTTAGGTCTAACCAAAAACATTGCTTGCGGCGGTAACGTCCACCAC-GT  473
             ||| | |  | ||||||| || |||||| |   ||||     | ||  | |||||||  |
Sbjct  6407  TTTTA-AGCGACTTAGGTTTATCCAAAA-C---GCTTATTTTGCTAGTGGCCACCACAAT  6461

Query  474   ATATCTTCA-AACTTTGACCTCAAATCAGGTAGGACTACCCGCTGAACTTAAGCATATCA  532
              ||| |||| ||||||||||||||||||||||||||||||||||||||||||||||||||
Sbjct  6462  TTAT-TTCATAACTTTGACCTCAAATCAGGTAGGACTACCCGCTGAACTTAAGCATATCA  6520

Query  533   ATAAGCGGAGGAAAAGAAACCAACAGGGATTGCCTCAGTAGCGGCGAGTGAAGCGGCAAA  592
             ||||||||||||||||||||||||||||||||||| ||||||||||||||||||||||||
Sbjct  6521  ATAAGCGGAGGAAAAGAAACCAACAGGGATTGCCTTAGTAGCGGCGAGTGAAGCGGCAAA  6580

Query  593   AGCTCAAATTTGAAATCTGGCGTCTTT-GGCGTCCGAGTTGTAATTTGAAGAAGGTATCT  651
             ||||||||||||||||||||| |||||  | |||||||||||||||||||||||||||||
Sbjct  6581  AGCTCAAATTTGAAATCTGGC-TCTTTCAGAGTCCGAGTTGTAATTTGAAGAAGGTATCT  6639

Query  652   TTGGGCCCGGCTCTTGTCTATGTTCCTTGGAACAGGACGTCACAGAGGGTGAGAATCCCG  711
             ||||| | |||||||||||||||| |||||||||| ||||||||||||||||||||||||
Sbjct  6640  TTGGGTCTGGCTCTTGTCTATGTTTCTTGGAACAGAACGTCACAGAGGGTGAGAATCCCG  6699

Query  712   TGCGATGAGATGACCCGGGTCTGTGTAAAGTTCCTTCGACGAGTCGAGTTGTTTGGGAAT  771
             ||||||||||||| || || || |||||||||||||||| ||||||||||||||||||||
Sbjct  6700  TGCGATGAGATGATCCAGGCCTATGTAAAGTTCCTTCGAAGAGTCGAGTTGTTTGGGAAT  6759

Query  772   GCAGCTCTAAGTGGGTGGTAAATTCCATCTAAAGCTAAATATTGGCGAGAGACCGATAGC  831
             ||||||||||||||||||||||||||||||||||||||||||||||||||||||||||||
Sbjct  6760  GCAGCTCTAAGTGGGTGGTAAATTCCATCTAAAGCTAAATATTGGCGAGAGACCGATAGC  6819

Query  832   GAACAAGTACAGTGATGGAAAGATGAAAAGAACTTTGAAAAGAGAGTGAAAAAGTACGTG  891
             ||||||||||||||||||||||||||||||||||||||||||||||||||||||||||||
Sbjct  6820  GAACAAGTACAGTGATGGAAAGATGAAAAGAACTTTGAAAAGAGAGTGAAAAAGTACGTG  6879

Query  892   AAATTGTTGAAAGGGAAGGGCTTGAGATCAGACTTGGTATTTTGCATGCTGCT-CTCTCG  950
             |||||||||||||||||||||||||||||||||||||||||||| ||| | || || |||
Sbjct  6880  AAATTGTTGAAAGGGAAGGGCTTGAGATCAGACTTGGTATTTTGTATGTTACTTCT-TCG  6938

Query  951   GGGGCGGCCGCTGCGGTTTACCGGGCCAGCATCGGTTTGGAGCGGCAGGATAATGGCGGA  1010
             |||| |||| || | ||||| |||||||||||| |||||| |||| |||| ||| |||  
Sbjct  6939  GGGGTGGCCTCTACAGTTTATCGGGCCAGCATCAGTTTGG-GCGGTAGGAGAATTGCGTT  6997

Query  1011  GGAATGTGGCACGGCTTCTGCTGTGTGTTATAGCCTCTGACGATACTGCCAGCCTAGACC  1070
             |||||||||||||||||| | |||||||||||||||  | ||||||||||||||||||| 
Sbjct  6998  GGAATGTGGCACGGCTTCGGTTGTGTGTTATAGCCTTCGTCGATACTGCCAGCCTAGACT  7057

Query  1071  GAGGACTGCGGTCTTTTACCTAGGATGTTGGCATAATGATCTTAAGTCGCCCGTCTTGAA  1130
             |||||||||||| || ||||||||||||||||||||||||||||||||||||||||||||
Sbjct  7058  GAGGACTGCGGT-TTATACCTAGGATGTTGGCATAATGATCTTAAGTCGCCCGTCTTGAA  7116

Query  1131  ACACGGACCAAGGAGTCTAACGTCTATGCGAGTGTTTGGGTGTAAAACCCGTACGCGTAA  1190
             ||||||||||||||||||||||||||||||||||||||||||||||||||||||||||||
Sbjct  7117  ACACGGACCAAGGAGTCTAACGTCTATGCGAGTGTTTGGGTGTAAAACCCGTACGCGTAA  7176

Query  1191  TGAAAGTGAACGAAGGTGGGGGCCCATTAGGGTGCACCATCGACCGATCCTGATGTGTTC  1250
             |||||||||||| |||||||||||| |  ||||||||||||||||||||||||||| |||
Sbjct  7177  TGAAAGTGAACGTAGGTGGGGGCCCGTATGGGTGCACCATCGACCGATCCTGATGTCTTC  7236

Query  1251  GGATGGATTTGAGTAAGAGCATAGCTGTTGGGACCCGAAAGATGGTGAACTATGCCTGAA  1310
             ||||||||||||||||||||||||||||||||||||||||||||||||||||||||||||
Sbjct  7237  GGATGGATTTGAGTAAGAGCATAGCTGTTGGGACCCGAAAGATGGTGAACTATGCCTGAA  7296

Query  1311  TAGGGTGAAGCCAGAGGAAACTCTGGTGGAGGCTCGTAGCGGTTCTGACGTGCAAATCGA  1370
             ||||||||||||||||||||||||||||||||||||||||||||||||||||||||||||
Sbjct  7297  TAGGGTGAAGCCAGAGGAAACTCTGGTGGAGGCTCGTAGCGGTTCTGACGTGCAAATCGA  7356

Query  1371  TCGTCGAATTTGGGTATAGGGGCGAAAGACTAATCGAACCATCTAGTAGCTGGTTCCTGC  1430
             ||||||||||||||||||||||||||||||||||||||||||||||||||||||||||||
Sbjct  7357  TCGTCGAATTTGGGTATAGGGGCGAAAGACTAATCGAACCATCTAGTAGCTGGTTCCTGC  7416

Query  1431  CGAAGTTTCCCTCAGGATAGCAGAAGCTCGTATCAGTTTTATGAGGTAAAGCGAATGATT  1490
             ||||||||||||||||||||||||||||||||||||||||||||||||||||||||||||
Sbjct  7417  CGAAGTTTCCCTCAGGATAGCAGAAGCTCGTATCAGTTTTATGAGGTAAAGCGAATGATT  7476

Query  1491  AGAAGTCTTGGGGTTGAAATGACCTTAACTTATTCTCAAACTTTAAATATGTAAGAAGTC  1550
             |||||| |||||||||||||||||||||||||||||||||||||||||||||||||||||
Sbjct  7477  AGAAGTATTGGGGTTGAAATGACCTTAACTTATTCTCAAACTTTAAATATGTAAGAAGTC  7536

Query  1551  CTTGTTGCTTAATTGAACGTGGACAATTGAATGAAGAGCTTTTAGTGGGCCATTTTTGGT  1610
             ||||||||||||||||||||||||||||||||||||||||||||||||||||||||||||
Sbjct  7537  CTTGTTGCTTAATTGAACGTGGACAATTGAATGAAGAGCTTTTAGTGGGCCATTTTTGGT  7596

Query  1611  AAGCAGAACTGGCGATGCGGGATGAACCGAACGTGAAGTTAAAGTGCCGGAATGCACGCT  1670
             ||||||||||||||||||||||||||||||||||||||||||||||||||||||||||||
Sbjct  7597  AAGCAGAACTGGCGATGCGGGATGAACCGAACGTGAAGTTAAAGTGCCGGAATGCACGCT  7656

Query  1671  CATCAGACACCACAAAAGGTGTTAGTTCATCTAGACAGCCGGACGGTGGCCATGGAAGTC  1730
             ||||||||||||||||||||||||||||||||||||||||||||||||||||||||||||
Sbjct  7657  CATCAGACACCACAAAAGGTGTTAGTTCATCTAGACAGCCGGACGGTGGCCATGGAAGTC  7716

Query  1731  GGAATCCGCTAAGGAGTGTGTAACAACTCACCGGCCGAATGAACTAGCCCTGAAAATGGA  1790
             ||||||||||||||||||||||||||||||||||||||||||||||||||||||||||||
Sbjct  7717  GGAATCCGCTAAGGAGTGTGTAACAACTCACCGGCCGAATGAACTAGCCCTGAAAATGGA  7776

Query  1791  TGGCGCTCAAGCGTGCTACTTATACTTCACCGTGATTGCTG-TTT-TGACGCTTTCACGA  1848
             ||||||||||||||||||||||||||||||||||||||||  ||| ||| ||||||||||
Sbjct  7777  TGGCGCTCAAGCGTGCTACTTATACTTCACCGTGATTGCTAATTTATGATGCTTTCACGA  7836

Query  1849  GTAGGCAGGCGTGGAGGTCAGTGACGAAGCCTTTGCTGTAAAGCTGGGTCGAACGGCCTC  1908
             |||||||||||||||||||||||| |||||||||||||||||||||||||||||||||||
Sbjct  7837  GTAGGCAGGCGTGGAGGTCAGTGAAGAAGCCTTTGCTGTAAAGCTGGGTCGAACGGCCTC  7896

Query  1909  TAGTGC  1914
             ||||||
Sbjct  7897  TAGTGC  7902


>GG692404.1 Candida tropicalis MYA-3404 genomic scaffold supercont3.10, whole 
genome shotgun sequence
Length=430102

 Score = 2826 bits (1530),  Expect = 0.0
 Identities = 1800/1926 (93%), Gaps = 36/1926 (2%)
 Strand=Plus/Plus

Query  1       CAAGGTTTCCGTAGGTGAACCTGCGGAAGGATCATTACTGATTTGCTTAATTGCACCACA  60
               ||||||||||||||||||||||||||||||||||||||||||||||||||||||||||||
Sbjct  398965  CAAGGTTTCCGTAGGTGAACCTGCGGAAGGATCATTACTGATTTGCTTAATTGCACCACA  399024

Query  61      TGTGTTTTTCTTTGAAACAAACTTGCTTTGGCGGTGGG-CCCAGCCTGCCGCCAGAGGTC  119
               |||||||||  ||| |||||| || |||||| || |||  | | ||| ||||||||||| 
Sbjct  399025  TGTGTTTTTTATTG-AACAAA-TTTCTTTGGTGGCGGGAGCAATCCTACCGCCAGAGGT-  399081

Query  120     TA-AACTTACAACC-AATTTTTTATTAACTTGTCACACCAGATT-ATTACTA-AATAGTC  175
               || ||| || |||| || |||||||| ||  |||| ||  |||| |||| || |||||||
Sbjct  399082  TATAAC-TA-AACCAAACTTTTTATTTAC-AGTCAAACTTGATTTATTATTACAATAGTC  399138

Query  176     AAAACTTTCAACAACGGATCTCTTGGTTCTCGCATCGATGAAGAACGCAGCGAAATGCGA  235
               ||||||||||||||||||||||||||||||||||||||||||||||||||||||||||||
Sbjct  399139  AAAACTTTCAACAACGGATCTCTTGGTTCTCGCATCGATGAAGAACGCAGCGAAATGCGA  399198

Query  236     TACGTAATATGAATTGCAGATATTCGTGAATCATCGAATCTTTGAACGCACATTGCGCCC  295
               ||||||||||||||||||||||||||||||||||||||||||||||||||||||||||||
Sbjct  399199  TACGTAATATGAATTGCAGATATTCGTGAATCATCGAATCTTTGAACGCACATTGCGCCC  399258

Query  296     TCTGGTATTCCGGAGGGCATGCCTGTTTGAGCGTCGTTTCTCCCTCAAACCGCTGGGTTT  355
               | |||||||||  |||||||||||||||||||||| ||||||||||||||| | ||||||
Sbjct  399259  TTTGGTATTCCAAAGGGCATGCCTGTTTGAGCGTCATTTCTCCCTCAAACCCCCGGGTTT  399318

Query  356     GGTGTTGAGCAATACGACTTGGGTTTGCTTGAAAGACGGTAGTGGTAAGGCGGGATC-GC  414
               |||||||||||||||| | | |||||| ||||||||    | |  ||| | || | |   
Sbjct  399319  GGTGTTGAGCAATACG-C-TAGGTTTGTTTGAAAGA----A-T-TTAACGTGGAAACTTA  399370

Query  415     TTTGACAATGGCTTAGGTCTAACCAAAAACATTGCTTGCGGCGGTAACGTCCACCAC-GT  473
               ||| | |  | ||||||| || |||||| |   ||||     | ||  | |||||||  |
Sbjct  399371  TTTTA-AGCGACTTAGGTTTATCCAAAA-C---GCTTATTTTGCTAGTGGCCACCACAAT  399425

Query  474     ATATCTTCA-AACTTTGACCTCAAATCAGGTAGGACTACCCGCTGAACTTAAGCATATCA  532
                ||| |||| ||||||||||||||||||||||||||||||||||||||||||||||||||
Sbjct  399426  TTAT-TTCATAACTTTGACCTCAAATCAGGTAGGACTACCCGCTGAACTTAAGCATATCA  399484

Query  533     ATAAGCGGAGGAAAAGAAACCAACAGGGATTGCCTCAGTAGCGGCGAGTGAAGCGGCAAA  592
               ||||||||||||||||||||||||||||||||||| ||||||||||||||||||||||||
Sbjct  399485  ATAAGCGGAGGAAAAGAAACCAACAGGGATTGCCTTAGTAGCGGCGAGTGAAGCGGCAAA  399544

Query  593     AGCTCAAATTTGAAATCTGGCGTCTTT-GGCGTCCGAGTTGTAATTTGAAGAAGGTATCT  651
               ||||||||||||||||||||| |||||  | |||||||||||||||||||||||||||||
Sbjct  399545  AGCTCAAATTTGAAATCTGGC-TCTTTCAGAGTCCGAGTTGTAATTTGAAGAAGGTATCT  399603

Query  652     TTGGGCCCGGCTCTTGTCTATGTTCCTTGGAACAGGACGTCACAGAGGGTGAGAATCCCG  711
               ||||| | |||||||||||||||| |||||||||| ||||||||||||||||||||||||
Sbjct  399604  TTGGGTCTGGCTCTTGTCTATGTTTCTTGGAACAGAACGTCACAGAGGGTGAGAATCCCG  399663

Query  712     TGCGATGAGATGACCCGGGTCTGTGTAAAGTTCCTTCGACGAGTCGAGTTGTTTGGGAAT  771
               ||||||||||||| || || || |||||||||||||||| ||||||||||||||||||||
Sbjct  399664  TGCGATGAGATGATCCAGGCCTATGTAAAGTTCCTTCGAAGAGTCGAGTTGTTTGGGAAT  399723

Query  772     GCAGCTCTAAGTGGGTGGTAAATTCCATCTAAAGCTAAATATTGGCGAGAGACCGATAGC  831
               ||||||||||||||||||||||||||||||||||||||||||||||||||||||||||||
Sbjct  399724  GCAGCTCTAAGTGGGTGGTAAATTCCATCTAAAGCTAAATATTGGCGAGAGACCGATAGC  399783

Query  832     GAACAAGTACAGTGATGGAAAGATGAAAAGAACTTTGAAAAGAGAGTGAAAAAGTACGTG  891
               ||||||||||||||||||||||||||||||||||||||||||||||||||||||||||||
Sbjct  399784  GAACAAGTACAGTGATGGAAAGATGAAAAGAACTTTGAAAAGAGAGTGAAAAAGTACGTG  399843

Query  892     AAATTGTTGAAAGGGAAGGGCTTGAGATCAGACTTGGTATTTTGCATGCTGCT-CTCTCG  950
               |||||||||||||||||||||||||||||||||||||||||||| ||| | || || |||
Sbjct  399844  AAATTGTTGAAAGGGAAGGGCTTGAGATCAGACTTGGTATTTTGTATGTTACTTCT-TCG  399902

Query  951     GGGGCGGCCGCTGCGGTTTACCGGGCCAGCATCGGTTTGGAGCGGCAGGATAATGGCGGA  1010
               |||| |||| || | ||||| |||||||||||| |||||| |||| |||| ||| |||  
Sbjct  399903  GGGGTGGCCTCTACAGTTTATCGGGCCAGCATCAGTTTGG-GCGGTAGGAGAATTGCGTT  399961

Query  1011    GGAATGTGGCACGGCTTCTGCTGTGTGTTATAGCCTCTGACGATACTGCCAGCCTAGACC  1070
               |||||||||||||||||| | |||||||||||||||  | ||||||||||||||||||| 
Sbjct  399962  GGAATGTGGCACGGCTTCGGTTGTGTGTTATAGCCTTCGTCGATACTGCCAGCCTAGACT  400021

Query  1071    GAGGACTGCGGTCTTTTACCTAGGATGTTGGCATAATGATCTTAAGTCGCCCGTCTTGAA  1130
               |||||||||||| || ||||||||||||||||||||||||||||||||||||||||||||
Sbjct  400022  GAGGACTGCGGT-TTATACCTAGGATGTTGGCATAATGATCTTAAGTCGCCCGTCTTGAA  400080

Query  1131    ACACGGACCAAGGAGTCTAACGTCTATGCGAGTGTTTGGGTGTAAAACCCGTACGCGTAA  1190
               ||||||||||||||||||||||||||||||||||||||||||||||||||||||||||||
Sbjct  400081  ACACGGACCAAGGAGTCTAACGTCTATGCGAGTGTTTGGGTGTAAAACCCGTACGCGTAA  400140

Query  1191    TGAAAGTGAACGAAGGTGGGGGCCCATTAGGGTGCACCATCGACCGATCCTGATGTGTTC  1250
               |||||||||||| |||||||||||| |  ||||||||||||||||||||||||||| |||
Sbjct  400141  TGAAAGTGAACGTAGGTGGGGGCCCGTATGGGTGCACCATCGACCGATCCTGATGTCTTC  400200

Query  1251    GGATGGATTTGAGTAAGAGCATAGCTGTTGGGACCCGAAAGATGGTGAACTATGCCTGAA  1310
               ||||||||||||||||||||||||||||||||||||||||||||||||||||||||||||
Sbjct  400201  GGATGGATTTGAGTAAGAGCATAGCTGTTGGGACCCGAAAGATGGTGAACTATGCCTGAA  400260

Query  1311    TAGGGTGAAGCCAGAGGAAACTCTGGTGGAGGCTCGTAGCGGTTCTGACGTGCAAATCGA  1370
               ||||||||||||||||||||||||||||||||||||||||||||||||||||||||||||
Sbjct  400261  TAGGGTGAAGCCAGAGGAAACTCTGGTGGAGGCTCGTAGCGGTTCTGACGTGCAAATCGA  400320

Query  1371    TCGTCGAATTTGGGTATAGGGGCGAAAGACTAATCGAACCATCTAGTAGCTGGTTCCTGC  1430
               ||||||||||||||||||||||||||||||||||||||||||||||||||||||||||||
Sbjct  400321  TCGTCGAATTTGGGTATAGGGGCGAAAGACTAATCGAACCATCTAGTAGCTGGTTCCTGC  400380

Query  1431    CGAAGTTTCCCTCAGGATAGCAGAAGCTCGTATCAGTTTTATGAGGTAAAGCGAATGATT  1490
               ||||||||||||||||||||||||||||||||||||||||||||||||||||||||||||
Sbjct  400381  CGAAGTTTCCCTCAGGATAGCAGAAGCTCGTATCAGTTTTATGAGGTAAAGCGAATGATT  400440

Query  1491    AGAAGTCTTGGGGTTGAAATGACCTTAACTTATTCTCAAACTTTAAATATGTAAGAAGTC  1550
               |||||| |||||||||||||||||||||||||||||||||||||||||||||||||||||
Sbjct  400441  AGAAGTATTGGGGTTGAAATGACCTTAACTTATTCTCAAACTTTAAATATGTAAGAAGTC  400500

Query  1551    CTTGTTGCTTAATTGAACGTGGACAATTGAATGAAGAGCTTTTAGTGGGCCATTTTTGGT  1610
               ||||||||||||||||||||||||||||||||||||||||||||||||||||||||||||
Sbjct  400501  CTTGTTGCTTAATTGAACGTGGACAATTGAATGAAGAGCTTTTAGTGGGCCATTTTTGGT  400560

Query  1611    AAGCAGAACTGGCGATGCGGGATGAACCGAACGTGAAGTTAAAGTGCCGGAATGCACGCT  1670
               ||||||||||||||||||||||||||||||||||||||||||||||||||||||||||||
Sbjct  400561  AAGCAGAACTGGCGATGCGGGATGAACCGAACGTGAAGTTAAAGTGCCGGAATGCACGCT  400620

Query  1671    CATCAGACACCACAAAAGGTGTTAGTTCATCTAGACAGCCGGACGGTGGCCATGGAAGTC  1730
               ||||||||||||||||||||||||||||||||||||||||||||||||||||||||||||
Sbjct  400621  CATCAGACACCACAAAAGGTGTTAGTTCATCTAGACAGCCGGACGGTGGCCATGGAAGTC  400680

Query  1731    GGAATCCGCTAAGGAGTGTGTAACAACTCACCGGCCGAATGAACTAGCCCTGAAAATGGA  1790
               ||||||||||||||||||||||||||||||||||||||||||||||||||||||||||||
Sbjct  400681  GGAATCCGCTAAGGAGTGTGTAACAACTCACCGGCCGAATGAACTAGCCCTGAAAATGGA  400740

Query  1791    TGGCGCTCAAGCGTGCTACTTATACTTCACCGTGATTGCTG-TTT-TGACGCTTTCACGA  1848
               ||||||||||||||||||||||||||||||||||||||||  ||| ||| ||||||||||
Sbjct  400741  TGGCGCTCAAGCGTGCTACTTATACTTCACCGTGATTGCTAATTTATGATGCTTTCACGA  400800

Query  1849    GTAGGCAGGCGTGGAGGTCAGTGACGAAGCCTTTGCTGTAAAGCTGGGTCGAACGGCCTC  1908
               |||||||||||||||||||||||| |||||||||||||||||||||||||||||||||||
Sbjct  400801  GTAGGCAGGCGTGGAGGTCAGTGAAGAAGCCTTTGCTGTAAAGCTGGGTCGAACGGCCTC  400860

Query  1909    TAGTGC  1914
               ||||||
Sbjct  400861  TAGTGC  400866


 Score = 2826 bits (1530),  Expect = 0.0
 Identities = 1800/1926 (93%), Gaps = 36/1926 (2%)
 Strand=Plus/Plus

Query  1       CAAGGTTTCCGTAGGTGAACCTGCGGAAGGATCATTACTGATTTGCTTAATTGCACCACA  60
               ||||||||||||||||||||||||||||||||||||||||||||||||||||||||||||
Sbjct  408819  CAAGGTTTCCGTAGGTGAACCTGCGGAAGGATCATTACTGATTTGCTTAATTGCACCACA  408878

Query  61      TGTGTTTTTCTTTGAAACAAACTTGCTTTGGCGGTGGG-CCCAGCCTGCCGCCAGAGGTC  119
               |||||||||  ||| |||||| || |||||| || |||  | | ||| ||||||||||| 
Sbjct  408879  TGTGTTTTTTATTG-AACAAA-TTTCTTTGGTGGCGGGAGCAATCCTACCGCCAGAGGT-  408935

Query  120     TA-AACTTACAACC-AATTTTTTATTAACTTGTCACACCAGATT-ATTACTA-AATAGTC  175
               || ||| || |||| || |||||||| ||  |||| ||  |||| |||| || |||||||
Sbjct  408936  TATAAC-TA-AACCAAACTTTTTATTTAC-AGTCAAACTTGATTTATTATTACAATAGTC  408992

Query  176     AAAACTTTCAACAACGGATCTCTTGGTTCTCGCATCGATGAAGAACGCAGCGAAATGCGA  235
               ||||||||||||||||||||||||||||||||||||||||||||||||||||||||||||
Sbjct  408993  AAAACTTTCAACAACGGATCTCTTGGTTCTCGCATCGATGAAGAACGCAGCGAAATGCGA  409052

Query  236     TACGTAATATGAATTGCAGATATTCGTGAATCATCGAATCTTTGAACGCACATTGCGCCC  295
               ||||||||||||||||||||||||||||||||||||||||||||||||||||||||||||
Sbjct  409053  TACGTAATATGAATTGCAGATATTCGTGAATCATCGAATCTTTGAACGCACATTGCGCCC  409112

Query  296     TCTGGTATTCCGGAGGGCATGCCTGTTTGAGCGTCGTTTCTCCCTCAAACCGCTGGGTTT  355
               | |||||||||  |||||||||||||||||||||| ||||||||||||||| | ||||||
Sbjct  409113  TTTGGTATTCCAAAGGGCATGCCTGTTTGAGCGTCATTTCTCCCTCAAACCCCCGGGTTT  409172

Query  356     GGTGTTGAGCAATACGACTTGGGTTTGCTTGAAAGACGGTAGTGGTAAGGCGGGATC-GC  414
               |||||||||||||||| | | |||||| ||||||||    | |  ||| | || | |   
Sbjct  409173  GGTGTTGAGCAATACG-C-TAGGTTTGTTTGAAAGA----A-T-TTAACGTGGAAACTTA  409224

Query  415     TTTGACAATGGCTTAGGTCTAACCAAAAACATTGCTTGCGGCGGTAACGTCCACCAC-GT  473
               ||| | |  | ||||||| || |||||| |   ||||     | ||  | |||||||  |
Sbjct  409225  TTTTA-AGCGACTTAGGTTTATCCAAAA-C---GCTTATTTTGCTAGTGGCCACCACAAT  409279

Query  474     ATATCTTCA-AACTTTGACCTCAAATCAGGTAGGACTACCCGCTGAACTTAAGCATATCA  532
                ||| |||| ||||||||||||||||||||||||||||||||||||||||||||||||||
Sbjct  409280  TTAT-TTCATAACTTTGACCTCAAATCAGGTAGGACTACCCGCTGAACTTAAGCATATCA  409338

Query  533     ATAAGCGGAGGAAAAGAAACCAACAGGGATTGCCTCAGTAGCGGCGAGTGAAGCGGCAAA  592
               ||||||||||||||||||||||||||||||||||| ||||||||||||||||||||||||
Sbjct  409339  ATAAGCGGAGGAAAAGAAACCAACAGGGATTGCCTTAGTAGCGGCGAGTGAAGCGGCAAA  409398

Query  593     AGCTCAAATTTGAAATCTGGCGTCTTT-GGCGTCCGAGTTGTAATTTGAAGAAGGTATCT  651
               ||||||||||||||||||||| |||||  | |||||||||||||||||||||||||||||
Sbjct  409399  AGCTCAAATTTGAAATCTGGC-TCTTTCAGAGTCCGAGTTGTAATTTGAAGAAGGTATCT  409457

Query  652     TTGGGCCCGGCTCTTGTCTATGTTCCTTGGAACAGGACGTCACAGAGGGTGAGAATCCCG  711
               ||||| | |||||||||||||||| |||||||||| ||||||||||||||||||||||||
Sbjct  409458  TTGGGTCTGGCTCTTGTCTATGTTTCTTGGAACAGAACGTCACAGAGGGTGAGAATCCCG  409517

Query  712     TGCGATGAGATGACCCGGGTCTGTGTAAAGTTCCTTCGACGAGTCGAGTTGTTTGGGAAT  771
               ||||||||||||| || || || |||||||||||||||| ||||||||||||||||||||
Sbjct  409518  TGCGATGAGATGATCCAGGCCTATGTAAAGTTCCTTCGAAGAGTCGAGTTGTTTGGGAAT  409577

Query  772     GCAGCTCTAAGTGGGTGGTAAATTCCATCTAAAGCTAAATATTGGCGAGAGACCGATAGC  831
               ||||||||||||||||||||||||||||||||||||||||||||||||||||||||||||
Sbjct  409578  GCAGCTCTAAGTGGGTGGTAAATTCCATCTAAAGCTAAATATTGGCGAGAGACCGATAGC  409637

Query  832     GAACAAGTACAGTGATGGAAAGATGAAAAGAACTTTGAAAAGAGAGTGAAAAAGTACGTG  891
               ||||||||||||||||||||||||||||||||||||||||||||||||||||||||||||
Sbjct  409638  GAACAAGTACAGTGATGGAAAGATGAAAAGAACTTTGAAAAGAGAGTGAAAAAGTACGTG  409697

Query  892     AAATTGTTGAAAGGGAAGGGCTTGAGATCAGACTTGGTATTTTGCATGCTGCT-CTCTCG  950
               |||||||||||||||||||||||||||||||||||||||||||| ||| | || || |||
Sbjct  409698  AAATTGTTGAAAGGGAAGGGCTTGAGATCAGACTTGGTATTTTGTATGTTACTTCT-TCG  409756

Query  951     GGGGCGGCCGCTGCGGTTTACCGGGCCAGCATCGGTTTGGAGCGGCAGGATAATGGCGGA  1010
               |||| |||| || | ||||| |||||||||||| |||||| |||| |||| ||| |||  
Sbjct  409757  GGGGTGGCCTCTACAGTTTATCGGGCCAGCATCAGTTTGG-GCGGTAGGAGAATTGCGTT  409815

Query  1011    GGAATGTGGCACGGCTTCTGCTGTGTGTTATAGCCTCTGACGATACTGCCAGCCTAGACC  1070
               |||||||||||||||||| | |||||||||||||||  | ||||||||||||||||||| 
Sbjct  409816  GGAATGTGGCACGGCTTCGGTTGTGTGTTATAGCCTTCGTCGATACTGCCAGCCTAGACT  409875

Query  1071    GAGGACTGCGGTCTTTTACCTAGGATGTTGGCATAATGATCTTAAGTCGCCCGTCTTGAA  1130
               |||||||||||| || ||||||||||||||||||||||||||||||||||||||||||||
Sbjct  409876  GAGGACTGCGGT-TTATACCTAGGATGTTGGCATAATGATCTTAAGTCGCCCGTCTTGAA  409934

Query  1131    ACACGGACCAAGGAGTCTAACGTCTATGCGAGTGTTTGGGTGTAAAACCCGTACGCGTAA  1190
               ||||||||||||||||||||||||||||||||||||||||||||||||||||||||||||
Sbjct  409935  ACACGGACCAAGGAGTCTAACGTCTATGCGAGTGTTTGGGTGTAAAACCCGTACGCGTAA  409994

Query  1191    TGAAAGTGAACGAAGGTGGGGGCCCATTAGGGTGCACCATCGACCGATCCTGATGTGTTC  1250
               |||||||||||| |||||||||||| |  ||||||||||||||||||||||||||| |||
Sbjct  409995  TGAAAGTGAACGTAGGTGGGGGCCCGTATGGGTGCACCATCGACCGATCCTGATGTCTTC  410054

Query  1251    GGATGGATTTGAGTAAGAGCATAGCTGTTGGGACCCGAAAGATGGTGAACTATGCCTGAA  1310
               ||||||||||||||||||||||||||||||||||||||||||||||||||||||||||||
Sbjct  410055  GGATGGATTTGAGTAAGAGCATAGCTGTTGGGACCCGAAAGATGGTGAACTATGCCTGAA  410114

Query  1311    TAGGGTGAAGCCAGAGGAAACTCTGGTGGAGGCTCGTAGCGGTTCTGACGTGCAAATCGA  1370
               ||||||||||||||||||||||||||||||||||||||||||||||||||||||||||||
Sbjct  410115  TAGGGTGAAGCCAGAGGAAACTCTGGTGGAGGCTCGTAGCGGTTCTGACGTGCAAATCGA  410174

Query  1371    TCGTCGAATTTGGGTATAGGGGCGAAAGACTAATCGAACCATCTAGTAGCTGGTTCCTGC  1430
               ||||||||||||||||||||||||||||||||||||||||||||||||||||||||||||
Sbjct  410175  TCGTCGAATTTGGGTATAGGGGCGAAAGACTAATCGAACCATCTAGTAGCTGGTTCCTGC  410234

Query  1431    CGAAGTTTCCCTCAGGATAGCAGAAGCTCGTATCAGTTTTATGAGGTAAAGCGAATGATT  1490
               ||||||||||||||||||||||||||||||||||||||||||||||||||||||||||||
Sbjct  410235  CGAAGTTTCCCTCAGGATAGCAGAAGCTCGTATCAGTTTTATGAGGTAAAGCGAATGATT  410294

Query  1491    AGAAGTCTTGGGGTTGAAATGACCTTAACTTATTCTCAAACTTTAAATATGTAAGAAGTC  1550
               |||||| |||||||||||||||||||||||||||||||||||||||||||||||||||||
Sbjct  410295  AGAAGTATTGGGGTTGAAATGACCTTAACTTATTCTCAAACTTTAAATATGTAAGAAGTC  410354

Query  1551    CTTGTTGCTTAATTGAACGTGGACAATTGAATGAAGAGCTTTTAGTGGGCCATTTTTGGT  1610
               ||||||||||||||||||||||||||||||||||||||||||||||||||||||||||||
Sbjct  410355  CTTGTTGCTTAATTGAACGTGGACAATTGAATGAAGAGCTTTTAGTGGGCCATTTTTGGT  410414

Query  1611    AAGCAGAACTGGCGATGCGGGATGAACCGAACGTGAAGTTAAAGTGCCGGAATGCACGCT  1670
               ||||||||||||||||||||||||||||||||||||||||||||||||||||||||||||
Sbjct  410415  AAGCAGAACTGGCGATGCGGGATGAACCGAACGTGAAGTTAAAGTGCCGGAATGCACGCT  410474

Query  1671    CATCAGACACCACAAAAGGTGTTAGTTCATCTAGACAGCCGGACGGTGGCCATGGAAGTC  1730
               ||||||||||||||||||||||||||||||||||||||||||||||||||||||||||||
Sbjct  410475  CATCAGACACCACAAAAGGTGTTAGTTCATCTAGACAGCCGGACGGTGGCCATGGAAGTC  410534

Query  1731    GGAATCCGCTAAGGAGTGTGTAACAACTCACCGGCCGAATGAACTAGCCCTGAAAATGGA  1790
               ||||||||||||||||||||||||||||||||||||||||||||||||||||||||||||
Sbjct  410535  GGAATCCGCTAAGGAGTGTGTAACAACTCACCGGCCGAATGAACTAGCCCTGAAAATGGA  410594

Query  1791    TGGCGCTCAAGCGTGCTACTTATACTTCACCGTGATTGCTG-TTT-TGACGCTTTCACGA  1848
               ||||||||||||||||||||||||||||||||||||||||  ||| ||| ||||||||||
Sbjct  410595  TGGCGCTCAAGCGTGCTACTTATACTTCACCGTGATTGCTAATTTATGATGCTTTCACGA  410654

Query  1849    GTAGGCAGGCGTGGAGGTCAGTGACGAAGCCTTTGCTGTAAAGCTGGGTCGAACGGCCTC  1908
               |||||||||||||||||||||||| |||||||||||||||||||||||||||||||||||
Sbjct  410655  GTAGGCAGGCGTGGAGGTCAGTGAAGAAGCCTTTGCTGTAAAGCTGGGTCGAACGGCCTC  410714

Query  1909    TAGTGC  1914
               ||||||
Sbjct  410715  TAGTGC  410720


 Score = 2826 bits (1530),  Expect = 0.0
 Identities = 1800/1926 (93%), Gaps = 36/1926 (2%)
 Strand=Plus/Plus

Query  1       CAAGGTTTCCGTAGGTGAACCTGCGGAAGGATCATTACTGATTTGCTTAATTGCACCACA  60
               ||||||||||||||||||||||||||||||||||||||||||||||||||||||||||||
Sbjct  419555  CAAGGTTTCCGTAGGTGAACCTGCGGAAGGATCATTACTGATTTGCTTAATTGCACCACA  419614

Query  61      TGTGTTTTTCTTTGAAACAAACTTGCTTTGGCGGTGGG-CCCAGCCTGCCGCCAGAGGTC  119
               |||||||||  ||| |||||| || |||||| || |||  | | ||| ||||||||||| 
Sbjct  419615  TGTGTTTTTTATTG-AACAAA-TTTCTTTGGTGGCGGGAGCAATCCTACCGCCAGAGGT-  419671

Query  120     TA-AACTTACAACC-AATTTTTTATTAACTTGTCACACCAGATT-ATTACTA-AATAGTC  175
               || ||| || |||| || |||||||| ||  |||| ||  |||| |||| || |||||||
Sbjct  419672  TATAAC-TA-AACCAAACTTTTTATTTAC-AGTCAAACTTGATTTATTATTACAATAGTC  419728

Query  176     AAAACTTTCAACAACGGATCTCTTGGTTCTCGCATCGATGAAGAACGCAGCGAAATGCGA  235
               ||||||||||||||||||||||||||||||||||||||||||||||||||||||||||||
Sbjct  419729  AAAACTTTCAACAACGGATCTCTTGGTTCTCGCATCGATGAAGAACGCAGCGAAATGCGA  419788

Query  236     TACGTAATATGAATTGCAGATATTCGTGAATCATCGAATCTTTGAACGCACATTGCGCCC  295
               ||||||||||||||||||||||||||||||||||||||||||||||||||||||||||||
Sbjct  419789  TACGTAATATGAATTGCAGATATTCGTGAATCATCGAATCTTTGAACGCACATTGCGCCC  419848

Query  296     TCTGGTATTCCGGAGGGCATGCCTGTTTGAGCGTCGTTTCTCCCTCAAACCGCTGGGTTT  355
               | |||||||||  |||||||||||||||||||||| ||||||||||||||| | ||||||
Sbjct  419849  TTTGGTATTCCAAAGGGCATGCCTGTTTGAGCGTCATTTCTCCCTCAAACCCCCGGGTTT  419908

Query  356     GGTGTTGAGCAATACGACTTGGGTTTGCTTGAAAGACGGTAGTGGTAAGGCGGGATC-GC  414
               |||||||||||||||| | | |||||| ||||||||    | |  ||| | || | |   
Sbjct  419909  GGTGTTGAGCAATACG-C-TAGGTTTGTTTGAAAGA----A-T-TTAACGTGGAAACTTA  419960

Query  415     TTTGACAATGGCTTAGGTCTAACCAAAAACATTGCTTGCGGCGGTAACGTCCACCAC-GT  473
               ||| | |  | ||||||| || |||||| |   ||||     | ||  | |||||||  |
Sbjct  419961  TTTTA-AGCGACTTAGGTTTATCCAAAA-C---GCTTATTTTGCTAGTGGCCACCACAAT  420015

Query  474     ATATCTTCA-AACTTTGACCTCAAATCAGGTAGGACTACCCGCTGAACTTAAGCATATCA  532
                ||| |||| ||||||||||||||||||||||||||||||||||||||||||||||||||
Sbjct  420016  TTAT-TTCATAACTTTGACCTCAAATCAGGTAGGACTACCCGCTGAACTTAAGCATATCA  420074

Query  533     ATAAGCGGAGGAAAAGAAACCAACAGGGATTGCCTCAGTAGCGGCGAGTGAAGCGGCAAA  592
               ||||||||||||||||||||||||||||||||||| ||||||||||||||||||||||||
Sbjct  420075  ATAAGCGGAGGAAAAGAAACCAACAGGGATTGCCTTAGTAGCGGCGAGTGAAGCGGCAAA  420134

Query  593     AGCTCAAATTTGAAATCTGGCGTCTTT-GGCGTCCGAGTTGTAATTTGAAGAAGGTATCT  651
               ||||||||||||||||||||| |||||  | |||||||||||||||||||||||||||||
Sbjct  420135  AGCTCAAATTTGAAATCTGGC-TCTTTCAGAGTCCGAGTTGTAATTTGAAGAAGGTATCT  420193

Query  652     TTGGGCCCGGCTCTTGTCTATGTTCCTTGGAACAGGACGTCACAGAGGGTGAGAATCCCG  711
               ||||| | |||||||||||||||| |||||||||| ||||||||||||||||||||||||
Sbjct  420194  TTGGGTCTGGCTCTTGTCTATGTTTCTTGGAACAGAACGTCACAGAGGGTGAGAATCCCG  420253

Query  712     TGCGATGAGATGACCCGGGTCTGTGTAAAGTTCCTTCGACGAGTCGAGTTGTTTGGGAAT  771
               ||||||||||||| || || || |||||||||||||||| ||||||||||||||||||||
Sbjct  420254  TGCGATGAGATGATCCAGGCCTATGTAAAGTTCCTTCGAAGAGTCGAGTTGTTTGGGAAT  420313

Query  772     GCAGCTCTAAGTGGGTGGTAAATTCCATCTAAAGCTAAATATTGGCGAGAGACCGATAGC  831
               ||||||||||||||||||||||||||||||||||||||||||||||||||||||||||||
Sbjct  420314  GCAGCTCTAAGTGGGTGGTAAATTCCATCTAAAGCTAAATATTGGCGAGAGACCGATAGC  420373

Query  832     GAACAAGTACAGTGATGGAAAGATGAAAAGAACTTTGAAAAGAGAGTGAAAAAGTACGTG  891
               ||||||||||||||||||||||||||||||||||||||||||||||||||||||||||||
Sbjct  420374  GAACAAGTACAGTGATGGAAAGATGAAAAGAACTTTGAAAAGAGAGTGAAAAAGTACGTG  420433

Query  892     AAATTGTTGAAAGGGAAGGGCTTGAGATCAGACTTGGTATTTTGCATGCTGCT-CTCTCG  950
               |||||||||||||||||||||||||||||||||||||||||||| ||| | || || |||
Sbjct  420434  AAATTGTTGAAAGGGAAGGGCTTGAGATCAGACTTGGTATTTTGTATGTTACTTCT-TCG  420492

Query  951     GGGGCGGCCGCTGCGGTTTACCGGGCCAGCATCGGTTTGGAGCGGCAGGATAATGGCGGA  1010
               |||| |||| || | ||||| |||||||||||| |||||| |||| |||| ||| |||  
Sbjct  420493  GGGGTGGCCTCTACAGTTTATCGGGCCAGCATCAGTTTGG-GCGGTAGGAGAATTGCGTT  420551

Query  1011    GGAATGTGGCACGGCTTCTGCTGTGTGTTATAGCCTCTGACGATACTGCCAGCCTAGACC  1070
               |||||||||||||||||| | |||||||||||||||  | ||||||||||||||||||| 
Sbjct  420552  GGAATGTGGCACGGCTTCGGTTGTGTGTTATAGCCTTCGTCGATACTGCCAGCCTAGACT  420611

Query  1071    GAGGACTGCGGTCTTTTACCTAGGATGTTGGCATAATGATCTTAAGTCGCCCGTCTTGAA  1130
               |||||||||||| || ||||||||||||||||||||||||||||||||||||||||||||
Sbjct  420612  GAGGACTGCGGT-TTATACCTAGGATGTTGGCATAATGATCTTAAGTCGCCCGTCTTGAA  420670

Query  1131    ACACGGACCAAGGAGTCTAACGTCTATGCGAGTGTTTGGGTGTAAAACCCGTACGCGTAA  1190
               ||||||||||||||||||||||||||||||||||||||||||||||||||||||||||||
Sbjct  420671  ACACGGACCAAGGAGTCTAACGTCTATGCGAGTGTTTGGGTGTAAAACCCGTACGCGTAA  420730

Query  1191    TGAAAGTGAACGAAGGTGGGGGCCCATTAGGGTGCACCATCGACCGATCCTGATGTGTTC  1250
               |||||||||||| |||||||||||| |  ||||||||||||||||||||||||||| |||
Sbjct  420731  TGAAAGTGAACGTAGGTGGGGGCCCGTATGGGTGCACCATCGACCGATCCTGATGTCTTC  420790

Query  1251    GGATGGATTTGAGTAAGAGCATAGCTGTTGGGACCCGAAAGATGGTGAACTATGCCTGAA  1310
               ||||||||||||||||||||||||||||||||||||||||||||||||||||||||||||
Sbjct  420791  GGATGGATTTGAGTAAGAGCATAGCTGTTGGGACCCGAAAGATGGTGAACTATGCCTGAA  420850

Query  1311    TAGGGTGAAGCCAGAGGAAACTCTGGTGGAGGCTCGTAGCGGTTCTGACGTGCAAATCGA  1370
               ||||||||||||||||||||||||||||||||||||||||||||||||||||||||||||
Sbjct  420851  TAGGGTGAAGCCAGAGGAAACTCTGGTGGAGGCTCGTAGCGGTTCTGACGTGCAAATCGA  420910

Query  1371    TCGTCGAATTTGGGTATAGGGGCGAAAGACTAATCGAACCATCTAGTAGCTGGTTCCTGC  1430
               ||||||||||||||||||||||||||||||||||||||||||||||||||||||||||||
Sbjct  420911  TCGTCGAATTTGGGTATAGGGGCGAAAGACTAATCGAACCATCTAGTAGCTGGTTCCTGC  420970

Query  1431    CGAAGTTTCCCTCAGGATAGCAGAAGCTCGTATCAGTTTTATGAGGTAAAGCGAATGATT  1490
               ||||||||||||||||||||||||||||||||||||||||||||||||||||||||||||
Sbjct  420971  CGAAGTTTCCCTCAGGATAGCAGAAGCTCGTATCAGTTTTATGAGGTAAAGCGAATGATT  421030

Query  1491    AGAAGTCTTGGGGTTGAAATGACCTTAACTTATTCTCAAACTTTAAATATGTAAGAAGTC  1550
               |||||| |||||||||||||||||||||||||||||||||||||||||||||||||||||
Sbjct  421031  AGAAGTATTGGGGTTGAAATGACCTTAACTTATTCTCAAACTTTAAATATGTAAGAAGTC  421090

Query  1551    CTTGTTGCTTAATTGAACGTGGACAATTGAATGAAGAGCTTTTAGTGGGCCATTTTTGGT  1610
               ||||||||||||||||||||||||||||||||||||||||||||||||||||||||||||
Sbjct  421091  CTTGTTGCTTAATTGAACGTGGACAATTGAATGAAGAGCTTTTAGTGGGCCATTTTTGGT  421150

Query  1611    AAGCAGAACTGGCGATGCGGGATGAACCGAACGTGAAGTTAAAGTGCCGGAATGCACGCT  1670
               ||||||||||||||||||||||||||||||||||||||||||||||||||||||||||||
Sbjct  421151  AAGCAGAACTGGCGATGCGGGATGAACCGAACGTGAAGTTAAAGTGCCGGAATGCACGCT  421210

Query  1671    CATCAGACACCACAAAAGGTGTTAGTTCATCTAGACAGCCGGACGGTGGCCATGGAAGTC  1730
               ||||||||||||||||||||||||||||||||||||||||||||||||||||||||||||
Sbjct  421211  CATCAGACACCACAAAAGGTGTTAGTTCATCTAGACAGCCGGACGGTGGCCATGGAAGTC  421270

Query  1731    GGAATCCGCTAAGGAGTGTGTAACAACTCACCGGCCGAATGAACTAGCCCTGAAAATGGA  1790
               ||||||||||||||||||||||||||||||||||||||||||||||||||||||||||||
Sbjct  421271  GGAATCCGCTAAGGAGTGTGTAACAACTCACCGGCCGAATGAACTAGCCCTGAAAATGGA  421330

Query  1791    TGGCGCTCAAGCGTGCTACTTATACTTCACCGTGATTGCTG-TTT-TGACGCTTTCACGA  1848
               ||||||||||||||||||||||||||||||||||||||||  ||| ||| ||||||||||
Sbjct  421331  TGGCGCTCAAGCGTGCTACTTATACTTCACCGTGATTGCTAATTTATGATGCTTTCACGA  421390

Query  1849    GTAGGCAGGCGTGGAGGTCAGTGACGAAGCCTTTGCTGTAAAGCTGGGTCGAACGGCCTC  1908
               |||||||||||||||||||||||| |||||||||||||||||||||||||||||||||||
Sbjct  421391  GTAGGCAGGCGTGGAGGTCAGTGAAGAAGCCTTTGCTGTAAAGCTGGGTCGAACGGCCTC  421450

Query  1909    TAGTGC  1914
               ||||||
Sbjct  421451  TAGTGC  421456


>NW_003020045.1 Candida tropicalis MYA-3404 genomic scaffold supercont3.16, whole 
genome shotgun sequence
Length=11104

 Score = 2826 bits (1530),  Expect = 0.0
 Identities = 1800/1926 (93%), Gaps = 36/1926 (2%)
 Strand=Plus/Plus

Query  1     CAAGGTTTCCGTAGGTGAACCTGCGGAAGGATCATTACTGATTTGCTTAATTGCACCACA  60
             ||||||||||||||||||||||||||||||||||||||||||||||||||||||||||||
Sbjct  6001  CAAGGTTTCCGTAGGTGAACCTGCGGAAGGATCATTACTGATTTGCTTAATTGCACCACA  6060

Query  61    TGTGTTTTTCTTTGAAACAAACTTGCTTTGGCGGTGGG-CCCAGCCTGCCGCCAGAGGTC  119
             |||||||||  ||| |||||| || |||||| || |||  | | ||| ||||||||||| 
Sbjct  6061  TGTGTTTTTTATTG-AACAAA-TTTCTTTGGTGGCGGGAGCAATCCTACCGCCAGAGGT-  6117

Query  120   TA-AACTTACAACC-AATTTTTTATTAACTTGTCACACCAGATT-ATTACTA-AATAGTC  175
             || ||| || |||| || |||||||| ||  |||| ||  |||| |||| || |||||||
Sbjct  6118  TATAAC-TA-AACCAAACTTTTTATTTAC-AGTCAAACTTGATTTATTATTACAATAGTC  6174

Query  176   AAAACTTTCAACAACGGATCTCTTGGTTCTCGCATCGATGAAGAACGCAGCGAAATGCGA  235
             ||||||||||||||||||||||||||||||||||||||||||||||||||||||||||||
Sbjct  6175  AAAACTTTCAACAACGGATCTCTTGGTTCTCGCATCGATGAAGAACGCAGCGAAATGCGA  6234

Query  236   TACGTAATATGAATTGCAGATATTCGTGAATCATCGAATCTTTGAACGCACATTGCGCCC  295
             ||||||||||||||||||||||||||||||||||||||||||||||||||||||||||||
Sbjct  6235  TACGTAATATGAATTGCAGATATTCGTGAATCATCGAATCTTTGAACGCACATTGCGCCC  6294

Query  296   TCTGGTATTCCGGAGGGCATGCCTGTTTGAGCGTCGTTTCTCCCTCAAACCGCTGGGTTT  355
             | |||||||||  |||||||||||||||||||||| ||||||||||||||| | ||||||
Sbjct  6295  TTTGGTATTCCAAAGGGCATGCCTGTTTGAGCGTCATTTCTCCCTCAAACCCCCGGGTTT  6354

Query  356   GGTGTTGAGCAATACGACTTGGGTTTGCTTGAAAGACGGTAGTGGTAAGGCGGGATC-GC  414
             |||||||||||||||| | | |||||| ||||||||    | |  ||| | || | |   
Sbjct  6355  GGTGTTGAGCAATACG-C-TAGGTTTGTTTGAAAGA----A-T-TTAACGTGGAAACTTA  6406

Query  415   TTTGACAATGGCTTAGGTCTAACCAAAAACATTGCTTGCGGCGGTAACGTCCACCAC-GT  473
             ||| | |  | ||||||| || |||||| |   ||||     | ||  | |||||||  |
Sbjct  6407  TTTTA-AGCGACTTAGGTTTATCCAAAA-C---GCTTATTTTGCTAGTGGCCACCACAAT  6461

Query  474   ATATCTTCA-AACTTTGACCTCAAATCAGGTAGGACTACCCGCTGAACTTAAGCATATCA  532
              ||| |||| ||||||||||||||||||||||||||||||||||||||||||||||||||
Sbjct  6462  TTAT-TTCATAACTTTGACCTCAAATCAGGTAGGACTACCCGCTGAACTTAAGCATATCA  6520

Query  533   ATAAGCGGAGGAAAAGAAACCAACAGGGATTGCCTCAGTAGCGGCGAGTGAAGCGGCAAA  592
             ||||||||||||||||||||||||||||||||||| ||||||||||||||||||||||||
Sbjct  6521  ATAAGCGGAGGAAAAGAAACCAACAGGGATTGCCTTAGTAGCGGCGAGTGAAGCGGCAAA  6580

Query  593   AGCTCAAATTTGAAATCTGGCGTCTTT-GGCGTCCGAGTTGTAATTTGAAGAAGGTATCT  651
             ||||||||||||||||||||| |||||  | |||||||||||||||||||||||||||||
Sbjct  6581  AGCTCAAATTTGAAATCTGGC-TCTTTCAGAGTCCGAGTTGTAATTTGAAGAAGGTATCT  6639

Query  652   TTGGGCCCGGCTCTTGTCTATGTTCCTTGGAACAGGACGTCACAGAGGGTGAGAATCCCG  711
             ||||| | |||||||||||||||| |||||||||| ||||||||||||||||||||||||
Sbjct  6640  TTGGGTCTGGCTCTTGTCTATGTTTCTTGGAACAGAACGTCACAGAGGGTGAGAATCCCG  6699

Query  712   TGCGATGAGATGACCCGGGTCTGTGTAAAGTTCCTTCGACGAGTCGAGTTGTTTGGGAAT  771
             ||||||||||||| || || || |||||||||||||||| ||||||||||||||||||||
Sbjct  6700  TGCGATGAGATGATCCAGGCCTATGTAAAGTTCCTTCGAAGAGTCGAGTTGTTTGGGAAT  6759

Query  772   GCAGCTCTAAGTGGGTGGTAAATTCCATCTAAAGCTAAATATTGGCGAGAGACCGATAGC  831
             ||||||||||||||||||||||||||||||||||||||||||||||||||||||||||||
Sbjct  6760  GCAGCTCTAAGTGGGTGGTAAATTCCATCTAAAGCTAAATATTGGCGAGAGACCGATAGC  6819

Query  832   GAACAAGTACAGTGATGGAAAGATGAAAAGAACTTTGAAAAGAGAGTGAAAAAGTACGTG  891
             ||||||||||||||||||||||||||||||||||||||||||||||||||||||||||||
Sbjct  6820  GAACAAGTACAGTGATGGAAAGATGAAAAGAACTTTGAAAAGAGAGTGAAAAAGTACGTG  6879

Query  892   AAATTGTTGAAAGGGAAGGGCTTGAGATCAGACTTGGTATTTTGCATGCTGCT-CTCTCG  950
             |||||||||||||||||||||||||||||||||||||||||||| ||| | || || |||
Sbjct  6880  AAATTGTTGAAAGGGAAGGGCTTGAGATCAGACTTGGTATTTTGTATGTTACTTCT-TCG  6938

Query  951   GGGGCGGCCGCTGCGGTTTACCGGGCCAGCATCGGTTTGGAGCGGCAGGATAATGGCGGA  1010
             |||| |||| || | ||||| |||||||||||| |||||| |||| |||| ||| |||  
Sbjct  6939  GGGGTGGCCTCTACAGTTTATCGGGCCAGCATCAGTTTGG-GCGGTAGGAGAATTGCGTT  6997

Query  1011  GGAATGTGGCACGGCTTCTGCTGTGTGTTATAGCCTCTGACGATACTGCCAGCCTAGACC  1070
             |||||||||||||||||| | |||||||||||||||  | ||||||||||||||||||| 
Sbjct  6998  GGAATGTGGCACGGCTTCGGTTGTGTGTTATAGCCTTCGTCGATACTGCCAGCCTAGACT  7057

Query  1071  GAGGACTGCGGTCTTTTACCTAGGATGTTGGCATAATGATCTTAAGTCGCCCGTCTTGAA  1130
             |||||||||||| || ||||||||||||||||||||||||||||||||||||||||||||
Sbjct  7058  GAGGACTGCGGT-TTATACCTAGGATGTTGGCATAATGATCTTAAGTCGCCCGTCTTGAA  7116

Query  1131  ACACGGACCAAGGAGTCTAACGTCTATGCGAGTGTTTGGGTGTAAAACCCGTACGCGTAA  1190
             ||||||||||||||||||||||||||||||||||||||||||||||||||||||||||||
Sbjct  7117  ACACGGACCAAGGAGTCTAACGTCTATGCGAGTGTTTGGGTGTAAAACCCGTACGCGTAA  7176

Query  1191  TGAAAGTGAACGAAGGTGGGGGCCCATTAGGGTGCACCATCGACCGATCCTGATGTGTTC  1250
             |||||||||||| |||||||||||| |  ||||||||||||||||||||||||||| |||
Sbjct  7177  TGAAAGTGAACGTAGGTGGGGGCCCGTATGGGTGCACCATCGACCGATCCTGATGTCTTC  7236

Query  1251  GGATGGATTTGAGTAAGAGCATAGCTGTTGGGACCCGAAAGATGGTGAACTATGCCTGAA  1310
             ||||||||||||||||||||||||||||||||||||||||||||||||||||||||||||
Sbjct  7237  GGATGGATTTGAGTAAGAGCATAGCTGTTGGGACCCGAAAGATGGTGAACTATGCCTGAA  7296

Query  1311  TAGGGTGAAGCCAGAGGAAACTCTGGTGGAGGCTCGTAGCGGTTCTGACGTGCAAATCGA  1370
             ||||||||||||||||||||||||||||||||||||||||||||||||||||||||||||
Sbjct  7297  TAGGGTGAAGCCAGAGGAAACTCTGGTGGAGGCTCGTAGCGGTTCTGACGTGCAAATCGA  7356

Query  1371  TCGTCGAATTTGGGTATAGGGGCGAAAGACTAATCGAACCATCTAGTAGCTGGTTCCTGC  1430
             ||||||||||||||||||||||||||||||||||||||||||||||||||||||||||||
Sbjct  7357  TCGTCGAATTTGGGTATAGGGGCGAAAGACTAATCGAACCATCTAGTAGCTGGTTCCTGC  7416

Query  1431  CGAAGTTTCCCTCAGGATAGCAGAAGCTCGTATCAGTTTTATGAGGTAAAGCGAATGATT  1490
             ||||||||||||||||||||||||||||||||||||||||||||||||||||||||||||
Sbjct  7417  CGAAGTTTCCCTCAGGATAGCAGAAGCTCGTATCAGTTTTATGAGGTAAAGCGAATGATT  7476

Query  1491  AGAAGTCTTGGGGTTGAAATGACCTTAACTTATTCTCAAACTTTAAATATGTAAGAAGTC  1550
             |||||| |||||||||||||||||||||||||||||||||||||||||||||||||||||
Sbjct  7477  AGAAGTATTGGGGTTGAAATGACCTTAACTTATTCTCAAACTTTAAATATGTAAGAAGTC  7536

Query  1551  CTTGTTGCTTAATTGAACGTGGACAATTGAATGAAGAGCTTTTAGTGGGCCATTTTTGGT  1610
             ||||||||||||||||||||||||||||||||||||||||||||||||||||||||||||
Sbjct  7537  CTTGTTGCTTAATTGAACGTGGACAATTGAATGAAGAGCTTTTAGTGGGCCATTTTTGGT  7596

Query  1611  AAGCAGAACTGGCGATGCGGGATGAACCGAACGTGAAGTTAAAGTGCCGGAATGCACGCT  1670
             ||||||||||||||||||||||||||||||||||||||||||||||||||||||||||||
Sbjct  7597  AAGCAGAACTGGCGATGCGGGATGAACCGAACGTGAAGTTAAAGTGCCGGAATGCACGCT  7656

Query  1671  CATCAGACACCACAAAAGGTGTTAGTTCATCTAGACAGCCGGACGGTGGCCATGGAAGTC  1730
             ||||||||||||||||||||||||||||||||||||||||||||||||||||||||||||
Sbjct  7657  CATCAGACACCACAAAAGGTGTTAGTTCATCTAGACAGCCGGACGGTGGCCATGGAAGTC  7716

Query  1731  GGAATCCGCTAAGGAGTGTGTAACAACTCACCGGCCGAATGAACTAGCCCTGAAAATGGA  1790
             ||||||||||||||||||||||||||||||||||||||||||||||||||||||||||||
Sbjct  7717  GGAATCCGCTAAGGAGTGTGTAACAACTCACCGGCCGAATGAACTAGCCCTGAAAATGGA  7776

Query  1791  TGGCGCTCAAGCGTGCTACTTATACTTCACCGTGATTGCTG-TTT-TGACGCTTTCACGA  1848
             ||||||||||||||||||||||||||||||||||||||||  ||| ||| ||||||||||
Sbjct  7777  TGGCGCTCAAGCGTGCTACTTATACTTCACCGTGATTGCTAATTTATGATGCTTTCACGA  7836

Query  1849  GTAGGCAGGCGTGGAGGTCAGTGACGAAGCCTTTGCTGTAAAGCTGGGTCGAACGGCCTC  1908
             |||||||||||||||||||||||| |||||||||||||||||||||||||||||||||||
Sbjct  7837  GTAGGCAGGCGTGGAGGTCAGTGAAGAAGCCTTTGCTGTAAAGCTGGGTCGAACGGCCTC  7896

Query  1909  TAGTGC  1914
             ||||||
Sbjct  7897  TAGTGC  7902


>NW_003020039.1 Candida tropicalis MYA-3404 genomic scaffold supercont3.10, whole 
genome shotgun sequence
Length=430102

 Score = 2826 bits (1530),  Expect = 0.0
 Identities = 1800/1926 (93%), Gaps = 36/1926 (2%)
 Strand=Plus/Plus

Query  1       CAAGGTTTCCGTAGGTGAACCTGCGGAAGGATCATTACTGATTTGCTTAATTGCACCACA  60
               ||||||||||||||||||||||||||||||||||||||||||||||||||||||||||||
Sbjct  398965  CAAGGTTTCCGTAGGTGAACCTGCGGAAGGATCATTACTGATTTGCTTAATTGCACCACA  399024

Query  61      TGTGTTTTTCTTTGAAACAAACTTGCTTTGGCGGTGGG-CCCAGCCTGCCGCCAGAGGTC  119
               |||||||||  ||| |||||| || |||||| || |||  | | ||| ||||||||||| 
Sbjct  399025  TGTGTTTTTTATTG-AACAAA-TTTCTTTGGTGGCGGGAGCAATCCTACCGCCAGAGGT-  399081

Query  120     TA-AACTTACAACC-AATTTTTTATTAACTTGTCACACCAGATT-ATTACTA-AATAGTC  175
               || ||| || |||| || |||||||| ||  |||| ||  |||| |||| || |||||||
Sbjct  399082  TATAAC-TA-AACCAAACTTTTTATTTAC-AGTCAAACTTGATTTATTATTACAATAGTC  399138

Query  176     AAAACTTTCAACAACGGATCTCTTGGTTCTCGCATCGATGAAGAACGCAGCGAAATGCGA  235
               ||||||||||||||||||||||||||||||||||||||||||||||||||||||||||||
Sbjct  399139  AAAACTTTCAACAACGGATCTCTTGGTTCTCGCATCGATGAAGAACGCAGCGAAATGCGA  399198

Query  236     TACGTAATATGAATTGCAGATATTCGTGAATCATCGAATCTTTGAACGCACATTGCGCCC  295
               ||||||||||||||||||||||||||||||||||||||||||||||||||||||||||||
Sbjct  399199  TACGTAATATGAATTGCAGATATTCGTGAATCATCGAATCTTTGAACGCACATTGCGCCC  399258

Query  296     TCTGGTATTCCGGAGGGCATGCCTGTTTGAGCGTCGTTTCTCCCTCAAACCGCTGGGTTT  355
               | |||||||||  |||||||||||||||||||||| ||||||||||||||| | ||||||
Sbjct  399259  TTTGGTATTCCAAAGGGCATGCCTGTTTGAGCGTCATTTCTCCCTCAAACCCCCGGGTTT  399318

Query  356     GGTGTTGAGCAATACGACTTGGGTTTGCTTGAAAGACGGTAGTGGTAAGGCGGGATC-GC  414
               |||||||||||||||| | | |||||| ||||||||    | |  ||| | || | |   
Sbjct  399319  GGTGTTGAGCAATACG-C-TAGGTTTGTTTGAAAGA----A-T-TTAACGTGGAAACTTA  399370

Query  415     TTTGACAATGGCTTAGGTCTAACCAAAAACATTGCTTGCGGCGGTAACGTCCACCAC-GT  473
               ||| | |  | ||||||| || |||||| |   ||||     | ||  | |||||||  |
Sbjct  399371  TTTTA-AGCGACTTAGGTTTATCCAAAA-C---GCTTATTTTGCTAGTGGCCACCACAAT  399425

Query  474     ATATCTTCA-AACTTTGACCTCAAATCAGGTAGGACTACCCGCTGAACTTAAGCATATCA  532
                ||| |||| ||||||||||||||||||||||||||||||||||||||||||||||||||
Sbjct  399426  TTAT-TTCATAACTTTGACCTCAAATCAGGTAGGACTACCCGCTGAACTTAAGCATATCA  399484

Query  533     ATAAGCGGAGGAAAAGAAACCAACAGGGATTGCCTCAGTAGCGGCGAGTGAAGCGGCAAA  592
               ||||||||||||||||||||||||||||||||||| ||||||||||||||||||||||||
Sbjct  399485  ATAAGCGGAGGAAAAGAAACCAACAGGGATTGCCTTAGTAGCGGCGAGTGAAGCGGCAAA  399544

Query  593     AGCTCAAATTTGAAATCTGGCGTCTTT-GGCGTCCGAGTTGTAATTTGAAGAAGGTATCT  651
               ||||||||||||||||||||| |||||  | |||||||||||||||||||||||||||||
Sbjct  399545  AGCTCAAATTTGAAATCTGGC-TCTTTCAGAGTCCGAGTTGTAATTTGAAGAAGGTATCT  399603

Query  652     TTGGGCCCGGCTCTTGTCTATGTTCCTTGGAACAGGACGTCACAGAGGGTGAGAATCCCG  711
               ||||| | |||||||||||||||| |||||||||| ||||||||||||||||||||||||
Sbjct  399604  TTGGGTCTGGCTCTTGTCTATGTTTCTTGGAACAGAACGTCACAGAGGGTGAGAATCCCG  399663

Query  712     TGCGATGAGATGACCCGGGTCTGTGTAAAGTTCCTTCGACGAGTCGAGTTGTTTGGGAAT  771
               ||||||||||||| || || || |||||||||||||||| ||||||||||||||||||||
Sbjct  399664  TGCGATGAGATGATCCAGGCCTATGTAAAGTTCCTTCGAAGAGTCGAGTTGTTTGGGAAT  399723

Query  772     GCAGCTCTAAGTGGGTGGTAAATTCCATCTAAAGCTAAATATTGGCGAGAGACCGATAGC  831
               ||||||||||||||||||||||||||||||||||||||||||||||||||||||||||||
Sbjct  399724  GCAGCTCTAAGTGGGTGGTAAATTCCATCTAAAGCTAAATATTGGCGAGAGACCGATAGC  399783

Query  832     GAACAAGTACAGTGATGGAAAGATGAAAAGAACTTTGAAAAGAGAGTGAAAAAGTACGTG  891
               ||||||||||||||||||||||||||||||||||||||||||||||||||||||||||||
Sbjct  399784  GAACAAGTACAGTGATGGAAAGATGAAAAGAACTTTGAAAAGAGAGTGAAAAAGTACGTG  399843

Query  892     AAATTGTTGAAAGGGAAGGGCTTGAGATCAGACTTGGTATTTTGCATGCTGCT-CTCTCG  950
               |||||||||||||||||||||||||||||||||||||||||||| ||| | || || |||
Sbjct  399844  AAATTGTTGAAAGGGAAGGGCTTGAGATCAGACTTGGTATTTTGTATGTTACTTCT-TCG  399902

Query  951     GGGGCGGCCGCTGCGGTTTACCGGGCCAGCATCGGTTTGGAGCGGCAGGATAATGGCGGA  1010
               |||| |||| || | ||||| |||||||||||| |||||| |||| |||| ||| |||  
Sbjct  399903  GGGGTGGCCTCTACAGTTTATCGGGCCAGCATCAGTTTGG-GCGGTAGGAGAATTGCGTT  399961

Query  1011    GGAATGTGGCACGGCTTCTGCTGTGTGTTATAGCCTCTGACGATACTGCCAGCCTAGACC  1070
               |||||||||||||||||| | |||||||||||||||  | ||||||||||||||||||| 
Sbjct  399962  GGAATGTGGCACGGCTTCGGTTGTGTGTTATAGCCTTCGTCGATACTGCCAGCCTAGACT  400021

Query  1071    GAGGACTGCGGTCTTTTACCTAGGATGTTGGCATAATGATCTTAAGTCGCCCGTCTTGAA  1130
               |||||||||||| || ||||||||||||||||||||||||||||||||||||||||||||
Sbjct  400022  GAGGACTGCGGT-TTATACCTAGGATGTTGGCATAATGATCTTAAGTCGCCCGTCTTGAA  400080

Query  1131    ACACGGACCAAGGAGTCTAACGTCTATGCGAGTGTTTGGGTGTAAAACCCGTACGCGTAA  1190
               ||||||||||||||||||||||||||||||||||||||||||||||||||||||||||||
Sbjct  400081  ACACGGACCAAGGAGTCTAACGTCTATGCGAGTGTTTGGGTGTAAAACCCGTACGCGTAA  400140

Query  1191    TGAAAGTGAACGAAGGTGGGGGCCCATTAGGGTGCACCATCGACCGATCCTGATGTGTTC  1250
               |||||||||||| |||||||||||| |  ||||||||||||||||||||||||||| |||
Sbjct  400141  TGAAAGTGAACGTAGGTGGGGGCCCGTATGGGTGCACCATCGACCGATCCTGATGTCTTC  400200

Query  1251    GGATGGATTTGAGTAAGAGCATAGCTGTTGGGACCCGAAAGATGGTGAACTATGCCTGAA  1310
               ||||||||||||||||||||||||||||||||||||||||||||||||||||||||||||
Sbjct  400201  GGATGGATTTGAGTAAGAGCATAGCTGTTGGGACCCGAAAGATGGTGAACTATGCCTGAA  400260

Query  1311    TAGGGTGAAGCCAGAGGAAACTCTGGTGGAGGCTCGTAGCGGTTCTGACGTGCAAATCGA  1370
               ||||||||||||||||||||||||||||||||||||||||||||||||||||||||||||
Sbjct  400261  TAGGGTGAAGCCAGAGGAAACTCTGGTGGAGGCTCGTAGCGGTTCTGACGTGCAAATCGA  400320

Query  1371    TCGTCGAATTTGGGTATAGGGGCGAAAGACTAATCGAACCATCTAGTAGCTGGTTCCTGC  1430
               ||||||||||||||||||||||||||||||||||||||||||||||||||||||||||||
Sbjct  400321  TCGTCGAATTTGGGTATAGGGGCGAAAGACTAATCGAACCATCTAGTAGCTGGTTCCTGC  400380

Query  1431    CGAAGTTTCCCTCAGGATAGCAGAAGCTCGTATCAGTTTTATGAGGTAAAGCGAATGATT  1490
               ||||||||||||||||||||||||||||||||||||||||||||||||||||||||||||
Sbjct  400381  CGAAGTTTCCCTCAGGATAGCAGAAGCTCGTATCAGTTTTATGAGGTAAAGCGAATGATT  400440

Query  1491    AGAAGTCTTGGGGTTGAAATGACCTTAACTTATTCTCAAACTTTAAATATGTAAGAAGTC  1550
               |||||| |||||||||||||||||||||||||||||||||||||||||||||||||||||
Sbjct  400441  AGAAGTATTGGGGTTGAAATGACCTTAACTTATTCTCAAACTTTAAATATGTAAGAAGTC  400500

Query  1551    CTTGTTGCTTAATTGAACGTGGACAATTGAATGAAGAGCTTTTAGTGGGCCATTTTTGGT  1610
               ||||||||||||||||||||||||||||||||||||||||||||||||||||||||||||
Sbjct  400501  CTTGTTGCTTAATTGAACGTGGACAATTGAATGAAGAGCTTTTAGTGGGCCATTTTTGGT  400560

Query  1611    AAGCAGAACTGGCGATGCGGGATGAACCGAACGTGAAGTTAAAGTGCCGGAATGCACGCT  1670
               ||||||||||||||||||||||||||||||||||||||||||||||||||||||||||||
Sbjct  400561  AAGCAGAACTGGCGATGCGGGATGAACCGAACGTGAAGTTAAAGTGCCGGAATGCACGCT  400620

Query  1671    CATCAGACACCACAAAAGGTGTTAGTTCATCTAGACAGCCGGACGGTGGCCATGGAAGTC  1730
               ||||||||||||||||||||||||||||||||||||||||||||||||||||||||||||
Sbjct  400621  CATCAGACACCACAAAAGGTGTTAGTTCATCTAGACAGCCGGACGGTGGCCATGGAAGTC  400680

Query  1731    GGAATCCGCTAAGGAGTGTGTAACAACTCACCGGCCGAATGAACTAGCCCTGAAAATGGA  1790
               ||||||||||||||||||||||||||||||||||||||||||||||||||||||||||||
Sbjct  400681  GGAATCCGCTAAGGAGTGTGTAACAACTCACCGGCCGAATGAACTAGCCCTGAAAATGGA  400740

Query  1791    TGGCGCTCAAGCGTGCTACTTATACTTCACCGTGATTGCTG-TTT-TGACGCTTTCACGA  1848
               ||||||||||||||||||||||||||||||||||||||||  ||| ||| ||||||||||
Sbjct  400741  TGGCGCTCAAGCGTGCTACTTATACTTCACCGTGATTGCTAATTTATGATGCTTTCACGA  400800

Query  1849    GTAGGCAGGCGTGGAGGTCAGTGACGAAGCCTTTGCTGTAAAGCTGGGTCGAACGGCCTC  1908
               |||||||||||||||||||||||| |||||||||||||||||||||||||||||||||||
Sbjct  400801  GTAGGCAGGCGTGGAGGTCAGTGAAGAAGCCTTTGCTGTAAAGCTGGGTCGAACGGCCTC  400860

Query  1909    TAGTGC  1914
               ||||||
Sbjct  400861  TAGTGC  400866


 Score = 2826 bits (1530),  Expect = 0.0
 Identities = 1800/1926 (93%), Gaps = 36/1926 (2%)
 Strand=Plus/Plus

Query  1       CAAGGTTTCCGTAGGTGAACCTGCGGAAGGATCATTACTGATTTGCTTAATTGCACCACA  60
               ||||||||||||||||||||||||||||||||||||||||||||||||||||||||||||
Sbjct  408819  CAAGGTTTCCGTAGGTGAACCTGCGGAAGGATCATTACTGATTTGCTTAATTGCACCACA  408878

Query  61      TGTGTTTTTCTTTGAAACAAACTTGCTTTGGCGGTGGG-CCCAGCCTGCCGCCAGAGGTC  119
               |||||||||  ||| |||||| || |||||| || |||  | | ||| ||||||||||| 
Sbjct  408879  TGTGTTTTTTATTG-AACAAA-TTTCTTTGGTGGCGGGAGCAATCCTACCGCCAGAGGT-  408935

Query  120     TA-AACTTACAACC-AATTTTTTATTAACTTGTCACACCAGATT-ATTACTA-AATAGTC  175
               || ||| || |||| || |||||||| ||  |||| ||  |||| |||| || |||||||
Sbjct  408936  TATAAC-TA-AACCAAACTTTTTATTTAC-AGTCAAACTTGATTTATTATTACAATAGTC  408992

Query  176     AAAACTTTCAACAACGGATCTCTTGGTTCTCGCATCGATGAAGAACGCAGCGAAATGCGA  235
               ||||||||||||||||||||||||||||||||||||||||||||||||||||||||||||
Sbjct  408993  AAAACTTTCAACAACGGATCTCTTGGTTCTCGCATCGATGAAGAACGCAGCGAAATGCGA  409052

Query  236     TACGTAATATGAATTGCAGATATTCGTGAATCATCGAATCTTTGAACGCACATTGCGCCC  295
               ||||||||||||||||||||||||||||||||||||||||||||||||||||||||||||
Sbjct  409053  TACGTAATATGAATTGCAGATATTCGTGAATCATCGAATCTTTGAACGCACATTGCGCCC  409112

Query  296     TCTGGTATTCCGGAGGGCATGCCTGTTTGAGCGTCGTTTCTCCCTCAAACCGCTGGGTTT  355
               | |||||||||  |||||||||||||||||||||| ||||||||||||||| | ||||||
Sbjct  409113  TTTGGTATTCCAAAGGGCATGCCTGTTTGAGCGTCATTTCTCCCTCAAACCCCCGGGTTT  409172

Query  356     GGTGTTGAGCAATACGACTTGGGTTTGCTTGAAAGACGGTAGTGGTAAGGCGGGATC-GC  414
               |||||||||||||||| | | |||||| ||||||||    | |  ||| | || | |   
Sbjct  409173  GGTGTTGAGCAATACG-C-TAGGTTTGTTTGAAAGA----A-T-TTAACGTGGAAACTTA  409224

Query  415     TTTGACAATGGCTTAGGTCTAACCAAAAACATTGCTTGCGGCGGTAACGTCCACCAC-GT  473
               ||| | |  | ||||||| || |||||| |   ||||     | ||  | |||||||  |
Sbjct  409225  TTTTA-AGCGACTTAGGTTTATCCAAAA-C---GCTTATTTTGCTAGTGGCCACCACAAT  409279

Query  474     ATATCTTCA-AACTTTGACCTCAAATCAGGTAGGACTACCCGCTGAACTTAAGCATATCA  532
                ||| |||| ||||||||||||||||||||||||||||||||||||||||||||||||||
Sbjct  409280  TTAT-TTCATAACTTTGACCTCAAATCAGGTAGGACTACCCGCTGAACTTAAGCATATCA  409338

Query  533     ATAAGCGGAGGAAAAGAAACCAACAGGGATTGCCTCAGTAGCGGCGAGTGAAGCGGCAAA  592
               ||||||||||||||||||||||||||||||||||| ||||||||||||||||||||||||
Sbjct  409339  ATAAGCGGAGGAAAAGAAACCAACAGGGATTGCCTTAGTAGCGGCGAGTGAAGCGGCAAA  409398

Query  593     AGCTCAAATTTGAAATCTGGCGTCTTT-GGCGTCCGAGTTGTAATTTGAAGAAGGTATCT  651
               ||||||||||||||||||||| |||||  | |||||||||||||||||||||||||||||
Sbjct  409399  AGCTCAAATTTGAAATCTGGC-TCTTTCAGAGTCCGAGTTGTAATTTGAAGAAGGTATCT  409457

Query  652     TTGGGCCCGGCTCTTGTCTATGTTCCTTGGAACAGGACGTCACAGAGGGTGAGAATCCCG  711
               ||||| | |||||||||||||||| |||||||||| ||||||||||||||||||||||||
Sbjct  409458  TTGGGTCTGGCTCTTGTCTATGTTTCTTGGAACAGAACGTCACAGAGGGTGAGAATCCCG  409517

Query  712     TGCGATGAGATGACCCGGGTCTGTGTAAAGTTCCTTCGACGAGTCGAGTTGTTTGGGAAT  771
               ||||||||||||| || || || |||||||||||||||| ||||||||||||||||||||
Sbjct  409518  TGCGATGAGATGATCCAGGCCTATGTAAAGTTCCTTCGAAGAGTCGAGTTGTTTGGGAAT  409577

Query  772     GCAGCTCTAAGTGGGTGGTAAATTCCATCTAAAGCTAAATATTGGCGAGAGACCGATAGC  831
               ||||||||||||||||||||||||||||||||||||||||||||||||||||||||||||
Sbjct  409578  GCAGCTCTAAGTGGGTGGTAAATTCCATCTAAAGCTAAATATTGGCGAGAGACCGATAGC  409637

Query  832     GAACAAGTACAGTGATGGAAAGATGAAAAGAACTTTGAAAAGAGAGTGAAAAAGTACGTG  891
               ||||||||||||||||||||||||||||||||||||||||||||||||||||||||||||
Sbjct  409638  GAACAAGTACAGTGATGGAAAGATGAAAAGAACTTTGAAAAGAGAGTGAAAAAGTACGTG  409697

Query  892     AAATTGTTGAAAGGGAAGGGCTTGAGATCAGACTTGGTATTTTGCATGCTGCT-CTCTCG  950
               |||||||||||||||||||||||||||||||||||||||||||| ||| | || || |||
Sbjct  409698  AAATTGTTGAAAGGGAAGGGCTTGAGATCAGACTTGGTATTTTGTATGTTACTTCT-TCG  409756

Query  951     GGGGCGGCCGCTGCGGTTTACCGGGCCAGCATCGGTTTGGAGCGGCAGGATAATGGCGGA  1010
               |||| |||| || | ||||| |||||||||||| |||||| |||| |||| ||| |||  
Sbjct  409757  GGGGTGGCCTCTACAGTTTATCGGGCCAGCATCAGTTTGG-GCGGTAGGAGAATTGCGTT  409815

Query  1011    GGAATGTGGCACGGCTTCTGCTGTGTGTTATAGCCTCTGACGATACTGCCAGCCTAGACC  1070
               |||||||||||||||||| | |||||||||||||||  | ||||||||||||||||||| 
Sbjct  409816  GGAATGTGGCACGGCTTCGGTTGTGTGTTATAGCCTTCGTCGATACTGCCAGCCTAGACT  409875

Query  1071    GAGGACTGCGGTCTTTTACCTAGGATGTTGGCATAATGATCTTAAGTCGCCCGTCTTGAA  1130
               |||||||||||| || ||||||||||||||||||||||||||||||||||||||||||||
Sbjct  409876  GAGGACTGCGGT-TTATACCTAGGATGTTGGCATAATGATCTTAAGTCGCCCGTCTTGAA  409934

Query  1131    ACACGGACCAAGGAGTCTAACGTCTATGCGAGTGTTTGGGTGTAAAACCCGTACGCGTAA  1190
               ||||||||||||||||||||||||||||||||||||||||||||||||||||||||||||
Sbjct  409935  ACACGGACCAAGGAGTCTAACGTCTATGCGAGTGTTTGGGTGTAAAACCCGTACGCGTAA  409994

Query  1191    TGAAAGTGAACGAAGGTGGGGGCCCATTAGGGTGCACCATCGACCGATCCTGATGTGTTC  1250
               |||||||||||| |||||||||||| |  ||||||||||||||||||||||||||| |||
Sbjct  409995  TGAAAGTGAACGTAGGTGGGGGCCCGTATGGGTGCACCATCGACCGATCCTGATGTCTTC  410054

Query  1251    GGATGGATTTGAGTAAGAGCATAGCTGTTGGGACCCGAAAGATGGTGAACTATGCCTGAA  1310
               ||||||||||||||||||||||||||||||||||||||||||||||||||||||||||||
Sbjct  410055  GGATGGATTTGAGTAAGAGCATAGCTGTTGGGACCCGAAAGATGGTGAACTATGCCTGAA  410114

Query  1311    TAGGGTGAAGCCAGAGGAAACTCTGGTGGAGGCTCGTAGCGGTTCTGACGTGCAAATCGA  1370
               ||||||||||||||||||||||||||||||||||||||||||||||||||||||||||||
Sbjct  410115  TAGGGTGAAGCCAGAGGAAACTCTGGTGGAGGCTCGTAGCGGTTCTGACGTGCAAATCGA  410174

Query  1371    TCGTCGAATTTGGGTATAGGGGCGAAAGACTAATCGAACCATCTAGTAGCTGGTTCCTGC  1430
               ||||||||||||||||||||||||||||||||||||||||||||||||||||||||||||
Sbjct  410175  TCGTCGAATTTGGGTATAGGGGCGAAAGACTAATCGAACCATCTAGTAGCTGGTTCCTGC  410234

Query  1431    CGAAGTTTCCCTCAGGATAGCAGAAGCTCGTATCAGTTTTATGAGGTAAAGCGAATGATT  1490
               ||||||||||||||||||||||||||||||||||||||||||||||||||||||||||||
Sbjct  410235  CGAAGTTTCCCTCAGGATAGCAGAAGCTCGTATCAGTTTTATGAGGTAAAGCGAATGATT  410294

Query  1491    AGAAGTCTTGGGGTTGAAATGACCTTAACTTATTCTCAAACTTTAAATATGTAAGAAGTC  1550
               |||||| |||||||||||||||||||||||||||||||||||||||||||||||||||||
Sbjct  410295  AGAAGTATTGGGGTTGAAATGACCTTAACTTATTCTCAAACTTTAAATATGTAAGAAGTC  410354

Query  1551    CTTGTTGCTTAATTGAACGTGGACAATTGAATGAAGAGCTTTTAGTGGGCCATTTTTGGT  1610
               ||||||||||||||||||||||||||||||||||||||||||||||||||||||||||||
Sbjct  410355  CTTGTTGCTTAATTGAACGTGGACAATTGAATGAAGAGCTTTTAGTGGGCCATTTTTGGT  410414

Query  1611    AAGCAGAACTGGCGATGCGGGATGAACCGAACGTGAAGTTAAAGTGCCGGAATGCACGCT  1670
               ||||||||||||||||||||||||||||||||||||||||||||||||||||||||||||
Sbjct  410415  AAGCAGAACTGGCGATGCGGGATGAACCGAACGTGAAGTTAAAGTGCCGGAATGCACGCT  410474

Query  1671    CATCAGACACCACAAAAGGTGTTAGTTCATCTAGACAGCCGGACGGTGGCCATGGAAGTC  1730
               ||||||||||||||||||||||||||||||||||||||||||||||||||||||||||||
Sbjct  410475  CATCAGACACCACAAAAGGTGTTAGTTCATCTAGACAGCCGGACGGTGGCCATGGAAGTC  410534

Query  1731    GGAATCCGCTAAGGAGTGTGTAACAACTCACCGGCCGAATGAACTAGCCCTGAAAATGGA  1790
               ||||||||||||||||||||||||||||||||||||||||||||||||||||||||||||
Sbjct  410535  GGAATCCGCTAAGGAGTGTGTAACAACTCACCGGCCGAATGAACTAGCCCTGAAAATGGA  410594

Query  1791    TGGCGCTCAAGCGTGCTACTTATACTTCACCGTGATTGCTG-TTT-TGACGCTTTCACGA  1848
               ||||||||||||||||||||||||||||||||||||||||  ||| ||| ||||||||||
Sbjct  410595  TGGCGCTCAAGCGTGCTACTTATACTTCACCGTGATTGCTAATTTATGATGCTTTCACGA  410654

Query  1849    GTAGGCAGGCGTGGAGGTCAGTGACGAAGCCTTTGCTGTAAAGCTGGGTCGAACGGCCTC  1908
               |||||||||||||||||||||||| |||||||||||||||||||||||||||||||||||
Sbjct  410655  GTAGGCAGGCGTGGAGGTCAGTGAAGAAGCCTTTGCTGTAAAGCTGGGTCGAACGGCCTC  410714

Query  1909    TAGTGC  1914
               ||||||
Sbjct  410715  TAGTGC  410720


 Score = 2826 bits (1530),  Expect = 0.0
 Identities = 1800/1926 (93%), Gaps = 36/1926 (2%)
 Strand=Plus/Plus

Query  1       CAAGGTTTCCGTAGGTGAACCTGCGGAAGGATCATTACTGATTTGCTTAATTGCACCACA  60
               ||||||||||||||||||||||||||||||||||||||||||||||||||||||||||||
Sbjct  419555  CAAGGTTTCCGTAGGTGAACCTGCGGAAGGATCATTACTGATTTGCTTAATTGCACCACA  419614

Query  61      TGTGTTTTTCTTTGAAACAAACTTGCTTTGGCGGTGGG-CCCAGCCTGCCGCCAGAGGTC  119
               |||||||||  ||| |||||| || |||||| || |||  | | ||| ||||||||||| 
Sbjct  419615  TGTGTTTTTTATTG-AACAAA-TTTCTTTGGTGGCGGGAGCAATCCTACCGCCAGAGGT-  419671

Query  120     TA-AACTTACAACC-AATTTTTTATTAACTTGTCACACCAGATT-ATTACTA-AATAGTC  175
               || ||| || |||| || |||||||| ||  |||| ||  |||| |||| || |||||||
Sbjct  419672  TATAAC-TA-AACCAAACTTTTTATTTAC-AGTCAAACTTGATTTATTATTACAATAGTC  419728

Query  176     AAAACTTTCAACAACGGATCTCTTGGTTCTCGCATCGATGAAGAACGCAGCGAAATGCGA  235
               ||||||||||||||||||||||||||||||||||||||||||||||||||||||||||||
Sbjct  419729  AAAACTTTCAACAACGGATCTCTTGGTTCTCGCATCGATGAAGAACGCAGCGAAATGCGA  419788

Query  236     TACGTAATATGAATTGCAGATATTCGTGAATCATCGAATCTTTGAACGCACATTGCGCCC  295
               ||||||||||||||||||||||||||||||||||||||||||||||||||||||||||||
Sbjct  419789  TACGTAATATGAATTGCAGATATTCGTGAATCATCGAATCTTTGAACGCACATTGCGCCC  419848

Query  296     TCTGGTATTCCGGAGGGCATGCCTGTTTGAGCGTCGTTTCTCCCTCAAACCGCTGGGTTT  355
               | |||||||||  |||||||||||||||||||||| ||||||||||||||| | ||||||
Sbjct  419849  TTTGGTATTCCAAAGGGCATGCCTGTTTGAGCGTCATTTCTCCCTCAAACCCCCGGGTTT  419908

Query  356     GGTGTTGAGCAATACGACTTGGGTTTGCTTGAAAGACGGTAGTGGTAAGGCGGGATC-GC  414
               |||||||||||||||| | | |||||| ||||||||    | |  ||| | || | |   
Sbjct  419909  GGTGTTGAGCAATACG-C-TAGGTTTGTTTGAAAGA----A-T-TTAACGTGGAAACTTA  419960

Query  415     TTTGACAATGGCTTAGGTCTAACCAAAAACATTGCTTGCGGCGGTAACGTCCACCAC-GT  473
               ||| | |  | ||||||| || |||||| |   ||||     | ||  | |||||||  |
Sbjct  419961  TTTTA-AGCGACTTAGGTTTATCCAAAA-C---GCTTATTTTGCTAGTGGCCACCACAAT  420015

Query  474     ATATCTTCA-AACTTTGACCTCAAATCAGGTAGGACTACCCGCTGAACTTAAGCATATCA  532
                ||| |||| ||||||||||||||||||||||||||||||||||||||||||||||||||
Sbjct  420016  TTAT-TTCATAACTTTGACCTCAAATCAGGTAGGACTACCCGCTGAACTTAAGCATATCA  420074

Query  533     ATAAGCGGAGGAAAAGAAACCAACAGGGATTGCCTCAGTAGCGGCGAGTGAAGCGGCAAA  592
               ||||||||||||||||||||||||||||||||||| ||||||||||||||||||||||||
Sbjct  420075  ATAAGCGGAGGAAAAGAAACCAACAGGGATTGCCTTAGTAGCGGCGAGTGAAGCGGCAAA  420134

Query  593     AGCTCAAATTTGAAATCTGGCGTCTTT-GGCGTCCGAGTTGTAATTTGAAGAAGGTATCT  651
               ||||||||||||||||||||| |||||  | |||||||||||||||||||||||||||||
Sbjct  420135  AGCTCAAATTTGAAATCTGGC-TCTTTCAGAGTCCGAGTTGTAATTTGAAGAAGGTATCT  420193

Query  652     TTGGGCCCGGCTCTTGTCTATGTTCCTTGGAACAGGACGTCACAGAGGGTGAGAATCCCG  711
               ||||| | |||||||||||||||| |||||||||| ||||||||||||||||||||||||
Sbjct  420194  TTGGGTCTGGCTCTTGTCTATGTTTCTTGGAACAGAACGTCACAGAGGGTGAGAATCCCG  420253

Query  712     TGCGATGAGATGACCCGGGTCTGTGTAAAGTTCCTTCGACGAGTCGAGTTGTTTGGGAAT  771
               ||||||||||||| || || || |||||||||||||||| ||||||||||||||||||||
Sbjct  420254  TGCGATGAGATGATCCAGGCCTATGTAAAGTTCCTTCGAAGAGTCGAGTTGTTTGGGAAT  420313

Query  772     GCAGCTCTAAGTGGGTGGTAAATTCCATCTAAAGCTAAATATTGGCGAGAGACCGATAGC  831
               ||||||||||||||||||||||||||||||||||||||||||||||||||||||||||||
Sbjct  420314  GCAGCTCTAAGTGGGTGGTAAATTCCATCTAAAGCTAAATATTGGCGAGAGACCGATAGC  420373

Query  832     GAACAAGTACAGTGATGGAAAGATGAAAAGAACTTTGAAAAGAGAGTGAAAAAGTACGTG  891
               ||||||||||||||||||||||||||||||||||||||||||||||||||||||||||||
Sbjct  420374  GAACAAGTACAGTGATGGAAAGATGAAAAGAACTTTGAAAAGAGAGTGAAAAAGTACGTG  420433

Query  892     AAATTGTTGAAAGGGAAGGGCTTGAGATCAGACTTGGTATTTTGCATGCTGCT-CTCTCG  950
               |||||||||||||||||||||||||||||||||||||||||||| ||| | || || |||
Sbjct  420434  AAATTGTTGAAAGGGAAGGGCTTGAGATCAGACTTGGTATTTTGTATGTTACTTCT-TCG  420492

Query  951     GGGGCGGCCGCTGCGGTTTACCGGGCCAGCATCGGTTTGGAGCGGCAGGATAATGGCGGA  1010
               |||| |||| || | ||||| |||||||||||| |||||| |||| |||| ||| |||  
Sbjct  420493  GGGGTGGCCTCTACAGTTTATCGGGCCAGCATCAGTTTGG-GCGGTAGGAGAATTGCGTT  420551

Query  1011    GGAATGTGGCACGGCTTCTGCTGTGTGTTATAGCCTCTGACGATACTGCCAGCCTAGACC  1070
               |||||||||||||||||| | |||||||||||||||  | ||||||||||||||||||| 
Sbjct  420552  GGAATGTGGCACGGCTTCGGTTGTGTGTTATAGCCTTCGTCGATACTGCCAGCCTAGACT  420611

Query  1071    GAGGACTGCGGTCTTTTACCTAGGATGTTGGCATAATGATCTTAAGTCGCCCGTCTTGAA  1130
               |||||||||||| || ||||||||||||||||||||||||||||||||||||||||||||
Sbjct  420612  GAGGACTGCGGT-TTATACCTAGGATGTTGGCATAATGATCTTAAGTCGCCCGTCTTGAA  420670

Query  1131    ACACGGACCAAGGAGTCTAACGTCTATGCGAGTGTTTGGGTGTAAAACCCGTACGCGTAA  1190
               ||||||||||||||||||||||||||||||||||||||||||||||||||||||||||||
Sbjct  420671  ACACGGACCAAGGAGTCTAACGTCTATGCGAGTGTTTGGGTGTAAAACCCGTACGCGTAA  420730

Query  1191    TGAAAGTGAACGAAGGTGGGGGCCCATTAGGGTGCACCATCGACCGATCCTGATGTGTTC  1250
               |||||||||||| |||||||||||| |  ||||||||||||||||||||||||||| |||
Sbjct  420731  TGAAAGTGAACGTAGGTGGGGGCCCGTATGGGTGCACCATCGACCGATCCTGATGTCTTC  420790

Query  1251    GGATGGATTTGAGTAAGAGCATAGCTGTTGGGACCCGAAAGATGGTGAACTATGCCTGAA  1310
               ||||||||||||||||||||||||||||||||||||||||||||||||||||||||||||
Sbjct  420791  GGATGGATTTGAGTAAGAGCATAGCTGTTGGGACCCGAAAGATGGTGAACTATGCCTGAA  420850

Query  1311    TAGGGTGAAGCCAGAGGAAACTCTGGTGGAGGCTCGTAGCGGTTCTGACGTGCAAATCGA  1370
               ||||||||||||||||||||||||||||||||||||||||||||||||||||||||||||
Sbjct  420851  TAGGGTGAAGCCAGAGGAAACTCTGGTGGAGGCTCGTAGCGGTTCTGACGTGCAAATCGA  420910

Query  1371    TCGTCGAATTTGGGTATAGGGGCGAAAGACTAATCGAACCATCTAGTAGCTGGTTCCTGC  1430
               ||||||||||||||||||||||||||||||||||||||||||||||||||||||||||||
Sbjct  420911  TCGTCGAATTTGGGTATAGGGGCGAAAGACTAATCGAACCATCTAGTAGCTGGTTCCTGC  420970

Query  1431    CGAAGTTTCCCTCAGGATAGCAGAAGCTCGTATCAGTTTTATGAGGTAAAGCGAATGATT  1490
               ||||||||||||||||||||||||||||||||||||||||||||||||||||||||||||
Sbjct  420971  CGAAGTTTCCCTCAGGATAGCAGAAGCTCGTATCAGTTTTATGAGGTAAAGCGAATGATT  421030

Query  1491    AGAAGTCTTGGGGTTGAAATGACCTTAACTTATTCTCAAACTTTAAATATGTAAGAAGTC  1550
               |||||| |||||||||||||||||||||||||||||||||||||||||||||||||||||
Sbjct  421031  AGAAGTATTGGGGTTGAAATGACCTTAACTTATTCTCAAACTTTAAATATGTAAGAAGTC  421090

Query  1551    CTTGTTGCTTAATTGAACGTGGACAATTGAATGAAGAGCTTTTAGTGGGCCATTTTTGGT  1610
               ||||||||||||||||||||||||||||||||||||||||||||||||||||||||||||
Sbjct  421091  CTTGTTGCTTAATTGAACGTGGACAATTGAATGAAGAGCTTTTAGTGGGCCATTTTTGGT  421150

Query  1611    AAGCAGAACTGGCGATGCGGGATGAACCGAACGTGAAGTTAAAGTGCCGGAATGCACGCT  1670
               ||||||||||||||||||||||||||||||||||||||||||||||||||||||||||||
Sbjct  421151  AAGCAGAACTGGCGATGCGGGATGAACCGAACGTGAAGTTAAAGTGCCGGAATGCACGCT  421210

Query  1671    CATCAGACACCACAAAAGGTGTTAGTTCATCTAGACAGCCGGACGGTGGCCATGGAAGTC  1730
               ||||||||||||||||||||||||||||||||||||||||||||||||||||||||||||
Sbjct  421211  CATCAGACACCACAAAAGGTGTTAGTTCATCTAGACAGCCGGACGGTGGCCATGGAAGTC  421270

Query  1731    GGAATCCGCTAAGGAGTGTGTAACAACTCACCGGCCGAATGAACTAGCCCTGAAAATGGA  1790
               ||||||||||||||||||||||||||||||||||||||||||||||||||||||||||||
Sbjct  421271  GGAATCCGCTAAGGAGTGTGTAACAACTCACCGGCCGAATGAACTAGCCCTGAAAATGGA  421330

Query  1791    TGGCGCTCAAGCGTGCTACTTATACTTCACCGTGATTGCTG-TTT-TGACGCTTTCACGA  1848
               ||||||||||||||||||||||||||||||||||||||||  ||| ||| ||||||||||
Sbjct  421331  TGGCGCTCAAGCGTGCTACTTATACTTCACCGTGATTGCTAATTTATGATGCTTTCACGA  421390

Query  1849    GTAGGCAGGCGTGGAGGTCAGTGACGAAGCCTTTGCTGTAAAGCTGGGTCGAACGGCCTC  1908
               |||||||||||||||||||||||| |||||||||||||||||||||||||||||||||||
Sbjct  421391  GTAGGCAGGCGTGGAGGTCAGTGAAGAAGCCTTTGCTGTAAAGCTGGGTCGAACGGCCTC  421450

Query  1909    TAGTGC  1914
               ||||||
Sbjct  421451  TAGTGC  421456


>LBNG01000280.1 Candida sp. LDI48194 Contig_74_mapping, whole genome shotgun 
sequence
Length=19946

 Score = 2822 bits (1528),  Expect = 0.0
 Identities = 1801/1928 (93%), Gaps = 37/1928 (2%)
 Strand=Plus/Plus

Query  1     CAAGGTTTCCGTAGGTGAACCTGCGGAAGGATCATTACTGATTTGCTTAATTGCACCACA  60
             ||||||||||||||||||||||||||||||||||||||||||||||||||||||||||||
Sbjct  3510  CAAGGTTTCCGTAGGTGAACCTGCGGAAGGATCATTACTGATTTGCTTAATTGCACCACA  3569

Query  61    TGTGTTTTTCTTTGAAACAAACTTGCTTTGGCGGTGGG-CCCAGCCTGCCGCCAGAGGTC  119
             |||||||||  ||| |||||| || |||||| || |||  | | ||| ||||||||||| 
Sbjct  3570  TGTGTTTTTTATTG-AACAAA-TTTCTTTGGTGGCGGGAGCAATCCTACCGCCAGAGGT-  3626

Query  120   TA-AACTTACAACC-AATTTTTTATTAACTTGTCACACCAGATT-ATTACTA-AATAGTC  175
             || ||| || |||| || |||||||| ||  |||| ||  |||| |||| || |||||||
Sbjct  3627  TATAAC-TA-AACCAAACTTTTTATTTAC-AGTCAAACTTGATTTATTATTACAATAGTC  3683

Query  176   AAAACTTTCAACAACGGATCTCTTGGTTCTCGCATCGATGAAGAACGCAGCGAAATGCGA  235
             ||||||||||||||||||||||||||||||||||||||||||||||||||||||||||||
Sbjct  3684  AAAACTTTCAACAACGGATCTCTTGGTTCTCGCATCGATGAAGAACGCAGCGAAATGCGA  3743

Query  236   TACGTAATATGAATTGCAGATATTCGTGAATCATCGAATCTTTGAACGCACATTGCGCCC  295
             ||||||||||||||||||||||||||||||||||||||||||||||||||||||||||||
Sbjct  3744  TACGTAATATGAATTGCAGATATTCGTGAATCATCGAATCTTTGAACGCACATTGCGCCC  3803

Query  296   TCTGGTATTCCGGAGGGCATGCCTGTTTGAGCGTCGTTTCTCCCTCAAACCGCTGGGTTT  355
             | |||||||||  |||||||||||||||||||||| ||||||||||||||| | ||||||
Sbjct  3804  TTTGGTATTCCAAAGGGCATGCCTGTTTGAGCGTCATTTCTCCCTCAAACCCCCGGGTTT  3863

Query  356   GGTGTTGAGCAATACGACTTGGGTTTGCTTGAAAGACGGTAGTGGTAA-GGCGGGATC-G  413
             |||||||||||||||| | | |||||| ||||||||    | |  ||| |  || | |  
Sbjct  3864  GGTGTTGAGCAATACG-C-TAGGTTTGTTTGAAAGA----A-T-TTAACGTTGGAAACTT  3915

Query  414   CTTTGACAATGGCTTAGGTCTAACCAAAAACATTGCTTGCGGCGGTAACGTCCACCAC-G  472
              ||| | |  | ||||||| || ||||||||   ||||     | ||  | |||||||  
Sbjct  3916  ATTTTA-AGCGACTTAGGTTTATCCAAAAAC---GCTTATTTTGCTAGTGGCCACCACAA  3971

Query  473   TATATCTTCA-AACTTTGACCTCAAATCAGGTAGGACTACCCGCTGAACTTAAGCATATC  531
             | ||| |||| |||||||||||||||||||||||||||||||||||||||||||||||||
Sbjct  3972  TTTAT-TTCATAACTTTGACCTCAAATCAGGTAGGACTACCCGCTGAACTTAAGCATATC  4030

Query  532   AATAAGCGGAGGAAAAGAAACCAACAGGGATTGCCTCAGTAGCGGCGAGTGAAGCGGCAA  591
             |||||||||||||||||||||||||||||||||||| |||||||||||||||||||||||
Sbjct  4031  AATAAGCGGAGGAAAAGAAACCAACAGGGATTGCCTTAGTAGCGGCGAGTGAAGCGGCAA  4090

Query  592   AAGCTCAAATTTGAAATCTGGCGTCTTT-GGCGTCCGAGTTGTAATTTGAAGAAGGTATC  650
             |||||||||||||||||||||| |||||  | ||||||||||||||||||||||||||||
Sbjct  4091  AAGCTCAAATTTGAAATCTGGC-TCTTTCAGAGTCCGAGTTGTAATTTGAAGAAGGTATC  4149

Query  651   TTTGGGCCCGGCTCTTGTCTATGTTCCTTGGAACAGGACGTCACAGAGGGTGAGAATCCC  710
             |||||| | |||||||||||||||| |||||||||| |||||||||||||||||||||||
Sbjct  4150  TTTGGGTCTGGCTCTTGTCTATGTTTCTTGGAACAGAACGTCACAGAGGGTGAGAATCCC  4209

Query  711   GTGCGATGAGATGACCCGGGTCTGTGTAAAGTTCCTTCGACGAGTCGAGTTGTTTGGGAA  770
             |||||||||||||| || || || |||||||||||||||| |||||||||||||||||||
Sbjct  4210  GTGCGATGAGATGATCCAGGCCTATGTAAAGTTCCTTCGAAGAGTCGAGTTGTTTGGGAA  4269

Query  771   TGCAGCTCTAAGTGGGTGGTAAATTCCATCTAAAGCTAAATATTGGCGAGAGACCGATAG  830
             ||||||||||||||||||||||||||||||||||||||||||||||||||||||||||||
Sbjct  4270  TGCAGCTCTAAGTGGGTGGTAAATTCCATCTAAAGCTAAATATTGGCGAGAGACCGATAG  4329

Query  831   CGAACAAGTACAGTGATGGAAAGATGAAAAGAACTTTGAAAAGAGAGTGAAAAAGTACGT  890
             ||||||||||||||||||||||||||||||||||||||||||||||||||||||||||||
Sbjct  4330  CGAACAAGTACAGTGATGGAAAGATGAAAAGAACTTTGAAAAGAGAGTGAAAAAGTACGT  4389

Query  891   GAAATTGTTGAAAGGGAAGGGCTTGAGATCAGACTTGGTATTTTGCATGCTGCTCTC-TC  949
             ||||||||||||||||||||||||||||||||||||||||||||| ||| | || || ||
Sbjct  4390  GAAATTGTTGAAAGGGAAGGGCTTGAGATCAGACTTGGTATTTTGTATGTTACT-TCTTC  4448

Query  950   GGGGGCGGCCGCTGCGGTTTACCGGGCCAGCATCGGTTTGGAGCGGCAGGATAATGGCGG  1009
             ||||| |||| || | ||||| |||||||||||| |||||| |||| |||| ||| ||| 
Sbjct  4449  GGGGGTGGCCTCTACAGTTTATCGGGCCAGCATCAGTTTGG-GCGGTAGGAGAATTGCGT  4507

Query  1010  AGGAATGTGGCACGGCTTCTGCTGTGTGTTATAGCCTCTGACGATACTGCCAGCCTAGAC  1069
              |||||||||||||||||| | |||||||||||||||  | |||||||||||||||||||
Sbjct  4508  TGGAATGTGGCACGGCTTCGGTTGTGTGTTATAGCCTTCGTCGATACTGCCAGCCTAGAC  4567

Query  1070  CGAGGACTGCGGTCTTTTACCTAGGATGTTGGCATAATGATCTTAAGTCGCCCGTCTTGA  1129
              |||||||||||| || |||||||||||||||||||||||||||||||||||||||||||
Sbjct  4568  TGAGGACTGCGGT-TTATACCTAGGATGTTGGCATAATGATCTTAAGTCGCCCGTCTTGA  4626

Query  1130  AACACGGACCAAGGAGTCTAACGTCTATGCGAGTGTTTGGGTGTAAAACCCGTACGCGTA  1189
             ||||||||||||||||||||||||||||||||||||||||||||||||||||||||||||
Sbjct  4627  AACACGGACCAAGGAGTCTAACGTCTATGCGAGTGTTTGGGTGTAAAACCCGTACGCGTA  4686

Query  1190  ATGAAAGTGAACGAAGGTGGGGGCCCATTAGGGTGCACCATCGACCGATCCTGATGTGTT  1249
             ||||||||||||| |||||||||||| |  ||||||||||||||||||||||||||| ||
Sbjct  4687  ATGAAAGTGAACGTAGGTGGGGGCCCGTATGGGTGCACCATCGACCGATCCTGATGTCTT  4746

Query  1250  CGGATGGATTTGAGTAAGAGCATAGCTGTTGGGACCCGAAAGATGGTGAACTATGCCTGA  1309
             ||||||||||||||||||||||||||||||||||||||||||||||||||||||||||||
Sbjct  4747  CGGATGGATTTGAGTAAGAGCATAGCTGTTGGGACCCGAAAGATGGTGAACTATGCCTGA  4806

Query  1310  ATAGGGTGAAGCCAGAGGAAACTCTGGTGGAGGCTCGTAGCGGTTCTGACGTGCAAATCG  1369
             ||||||||||||||||||||||||||||||||||||||||||||||||||||||||||||
Sbjct  4807  ATAGGGTGAAGCCAGAGGAAACTCTGGTGGAGGCTCGTAGCGGTTCTGACGTGCAAATCG  4866

Query  1370  ATCGTCGAATTTGGGTATAGGGGCGAAAGACTAATCGAACCATCTAGTAGCTGGTTCCTG  1429
             ||||||||||||||||||||||||||||||||||||||||||||||||||||||||||||
Sbjct  4867  ATCGTCGAATTTGGGTATAGGGGCGAAAGACTAATCGAACCATCTAGTAGCTGGTTCCTG  4926

Query  1430  CCGAAGTTTCCCTCAGGATAGCAGAAGCTCGTATCAGTTTTATGAGGTAAAGCGAATGAT  1489
             ||||||||||||||||||||||||||||||||||||||||||||||||||||||||||||
Sbjct  4927  CCGAAGTTTCCCTCAGGATAGCAGAAGCTCGTATCAGTTTTATGAGGTAAAGCGAATGAT  4986

Query  1490  TAGAAGTCTTGGGGTTGAAATGACCTTAACTTATTCTCAAACTTTAAATATGTAAGAAGT  1549
             ||||||| ||||||||||||||||||||||||||||||||||||||||||||||||||||
Sbjct  4987  TAGAAGTATTGGGGTTGAAATGACCTTAACTTATTCTCAAACTTTAAATATGTAAGAAGT  5046

Query  1550  CCTTGTTGCTTAATTGAACGTGGACAATTGAATGAAGAGCTTTTAGTGGGCCATTTTTGG  1609
             ||||||||||||||||||||||||||||||||||||||||||||||||||||||||||||
Sbjct  5047  CCTTGTTGCTTAATTGAACGTGGACAATTGAATGAAGAGCTTTTAGTGGGCCATTTTTGG  5106

Query  1610  TAAGCAGAACTGGCGATGCGGGATGAACCGAACGTGAAGTTAAAGTGCCGGAATGCACGC  1669
             ||||||||||||||||||||||||||||||||||||||||||||||||||||||||||||
Sbjct  5107  TAAGCAGAACTGGCGATGCGGGATGAACCGAACGTGAAGTTAAAGTGCCGGAATGCACGC  5166

Query  1670  TCATCAG-ACACCACAAAAGGTGTTAGTTCATCTAGACAGCCGGACGGTGGCCATGGAAG  1728
             ||||||| ||||||||||||||||||||||||||||||||||||||||||||||||||||
Sbjct  5167  TCATCAGAACACCACAAAAGGTGTTAGTTCATCTAGACAGCCGGACGGTGGCCATGGAAG  5226

Query  1729  TCGGAATCCGCTAAGGAGTGTGTAACAACTCACCGGCCGAATGAACTAGCCCTGAAAATG  1788
             ||||||||||||||||||||||||||||||||||||||||||||||||||||||||||||
Sbjct  5227  TCGGAATCCGCTAAGGAGTGTGTAACAACTCACCGGCCGAATGAACTAGCCCTGAAAATG  5286

Query  1789  GATGGCGCTCAAGCGTGCTACTTATACTTCACCGTGATTGCTG-TTT-TGACGCTTTCAC  1846
             ||||||||||||||||||||||||||||||||||||||||||  ||| ||| ||||||||
Sbjct  5287  GATGGCGCTCAAGCGTGCTACTTATACTTCACCGTGATTGCTAATTTATGATGCTTTCAC  5346

Query  1847  GAGTAGGCAGGCGTGGAGGTCAGTGACGAAGCCTTTGCTGTAAAGCTGGGTCGAACGGCC  1906
             |||||||||||||||||||||||||| |||||||||||||||||||||||||||||||||
Sbjct  5347  GAGTAGGCAGGCGTGGAGGTCAGTGAAGAAGCCTTTGCTGTAAAGCTGGGTCGAACGGCC  5406

Query  1907  TCTAGTGC  1914
             ||||||||
Sbjct  5407  TCTAGTGC  5414


 Score = 2813 bits (1523),  Expect = 0.0
 Identities = 1801/1930 (93%), Gaps = 39/1930 (2%)
 Strand=Plus/Plus

Query  1      CAAGGTTTCCGTAGGTGAACCTGCGGAAGGATCATTACTGATTTGCTTAATTGCACCACA  60
              ||||||||||||||||||||||||||||||||||||||||||||||||||||||||||||
Sbjct  14189  CAAGGTTTCCGTAGGTGAACCTGCGGAAGGATCATTACTGATTTGCTTAATTGCACCACA  14248

Query  61     TGTGTTTTTCTTTGAAACAAACTTGCTTTGGCGGTGGG-CCCAGCCTGCCGCCAGAGGTC  119
              |||||||||  ||| |||||| || |||||| || |||  | | ||| ||||||||||| 
Sbjct  14249  TGTGTTTTTTATTG-AACAAA-TTTCTTTGGTGGCGGGAGCAATCCTACCGCCAGAGGT-  14305

Query  120    TA-AACTTACAACC-AATTTTTTATTAACTTGTCACACCAGATT-ATTACTA-AATAGTC  175
              || ||| || |||| || |||||||| ||  |||| ||  |||| |||| || |||||||
Sbjct  14306  TATAAC-TA-AACCAAACTTTTTATTTAC-AGTCAAACTTGATTTATTATTACAATAGTC  14362

Query  176    AAAACTTTCAACAACGGATCTCTTGGTTCTCGCATCGATGAAGAACGCAGCGAAATGCGA  235
              ||||||||||||||||||||||||||||||||||||||||||||||||||||||||||||
Sbjct  14363  AAAACTTTCAACAACGGATCTCTTGGTTCTCGCATCGATGAAGAACGCAGCGAAATGCGA  14422

Query  236    TACGTAATATGAATTGCAGATATTCGTGAATCATCGAATCTTTGAACGCACATTGCGCCC  295
              ||||||||||||||||||||||||||||||||||||||||||||||||||||||||||||
Sbjct  14423  TACGTAATATGAATTGCAGATATTCGTGAATCATCGAATCTTTGAACGCACATTGCGCCC  14482

Query  296    TCTGGTATTCCGGAGGGCATGCCTGTTTGAGCGTCGTTTCTCCCTCAAACCGCTGGGTTT  355
              | |||||||||  |||||||||||||||||||||| ||||||||||||||| | ||||||
Sbjct  14483  TTTGGTATTCCAAAGGGCATGCCTGTTTGAGCGTCATTTCTCCCTCAAACCCCCGGGTTT  14542

Query  356    GGTGTTGAGCAATACGACTTGGGTTTGCTTGAAAGACGGTAGTGGTAAGGCGGGATC-GC  414
              |||||||||||||||| | | |||||| ||||||||    | |  ||| | || | |   
Sbjct  14543  GGTGTTGAGCAATACG-C-TAGGTTTGTTTGAAAGA----A-T-TTAACGTGGAAACTTA  14594

Query  415    TTTGACAATGGCTTAGGTCTAACCAAAAACATTGCTTGCGGCGGTAACGTCCACCAC-GT  473
              ||| | |  | ||||||| || ||||||||   ||||     | ||  | |||||||  |
Sbjct  14595  TTTTA-AGCGACTTAGGTTTATCCAAAAAC---GCTTATTTTGCTAGTGGCCACCACAAT  14650

Query  474    ATATCTTCA-AACTTTGACCTCAAATCAGGTAGGACTACCCGCTGAACTTAAGCATATCA  532
               ||| |||| ||||||||||||||||||||||||||||||||||||||||||||||||||
Sbjct  14651  TTAT-TTCATAACTTTGACCTCAAATCAGGTAGGACTACCCGCTGAACTTAAGCATATCA  14709

Query  533    ATAAGCGGAGGAAAAGAAACCAACAGGGATTGCCTCAGTAGCGGCGAGTGAAGCGGCAAA  592
              ||||||||||||||||||||||||||||||||||| ||||||||||||||||||||||||
Sbjct  14710  ATAAGCGGAGGAAAAGAAACCAACAGGGATTGCCTTAGTAGCGGCGAGTGAAGCGGCAAA  14769

Query  593    AGCTCAAATTTGAAATCTGGCGTCTTT-GGCGTCCGAGTTGTAATTTGAAGAAGGTATCT  651
              ||||||||||||||||||||| |||||  | |||||||||||||||||||||||||||||
Sbjct  14770  AGCTCAAATTTGAAATCTGGC-TCTTTCAGAGTCCGAGTTGTAATTTGAAGAAGGTATCT  14828

Query  652    TTGGGCCCGGCTCTTGTCTATGTTCCTTGGAACAGGACGTCACAGAGGGTGAGAATCCCG  711
              ||||| | |||||||||||||||| |||||||||| ||||||||||||||||||||||||
Sbjct  14829  TTGGGTCTGGCTCTTGTCTATGTTTCTTGGAACAGAACGTCACAGAGGGTGAGAATCCCG  14888

Query  712    TGCGATGAGATGACCCGGGTCTGTGTAAAGTTCCTTCGACGAGTCGAGTTGTTTGGGAAT  771
              ||||||||||||| || || || |||||||||||||||| ||||||||||||||||||||
Sbjct  14889  TGCGATGAGATGATCCAGGCCTATGTAAAGTTCCTTCGAAGAGTCGAGTTGTTTGGGAAT  14948

Query  772    GCAGCTCTAAGTGGGTGGTAAATTCCATCTAAAGCTAAATATTGGCGAGAGACCGATAGC  831
              ||||||||||||||||||||||||||||||||||||||||||||||||||||||||||||
Sbjct  14949  GCAGCTCTAAGTGGGTGGTAAATTCCATCTAAAGCTAAATATTGGCGAGAGACCGATAGC  15008

Query  832    GAACAAGTACAGTGATGGAAAGATGAAAAGAACTTTGAAAAGAGAGTGAAAAAGTACGTG  891
              ||||||||||||||||||||||||||||||||||||||||||||||||||||||||||||
Sbjct  15009  GAACAAGTACAGTGATGGAAAGATGAAAAGAACTTTGAAAAGAGAGTGAAAAAGTACGTG  15068

Query  892    AAATTGTTGAAAGGGAAGGGCTTGAGATCAGACTTGGTATTTTGCATGCTGCT-CTCTCG  950
              |||||||||||||||||||||||||||||||||||||||||||| ||| | || || |||
Sbjct  15069  AAATTGTTGAAAGGGAAGGGCTTGAGATCAGACTTGGTATTTTGTATGTTACTTCT-TCG  15127

Query  951    GGGGCGGCCGCTGCGGTTTACCGGGCCAGCATCGGTTTGGAGCGGCAGGATAATGGCGGA  1010
              |||| |||| || | ||||| |||||||||||| |||||| |||| |||| ||| |||  
Sbjct  15128  GGGGTGGCCTCTACAGTTTATCGGGCCAGCATCAGTTTGG-GCGGTAGGAGAATTGCGTT  15186

Query  1011   GGAATGTGGCACGGCTTCTGCTGTGTGTTATAGCCTCTGACGATACTGCCAGCCTAGACC  1070
              |||||||||||||||||| | |||||||||||||||  | ||||||||||||||||||| 
Sbjct  15187  GGAATGTGGCACGGCTTCGGTTGTGTGTTATAGCCTTCGTCGATACTGCCAGCCTAGACT  15246

Query  1071   GAGGACTGCGGTCTTTTACCTAGGATGTTGGCATAATGATCTTAAGTCGCCCGTCTTGAA  1130
              |||||||||||| || ||||||||||||||||||||||||||||||||||||||||||||
Sbjct  15247  GAGGACTGCGGT-TTATACCTAGGATGTTGGCATAATGATCTTAAGTCGCCCGTCTTGAA  15305

Query  1131   ACACGGACCAAGGAGTCTAACGTCTATGCGAGTGTTTGGGTGT-AAAACCCGTACGCGTA  1189
              ||||||||||||||||||||||||||||||||||||||||||| ||||||||||||||||
Sbjct  15306  ACACGGACCAAGGAGTCTAACGTCTATGCGAGTGTTTGGGTGTAAAAACCCGTACGCGTA  15365

Query  1190   ATG-AAAGTGAACGAAGGTGGGGGCCCATTA-GGGTGCACCATCGACCGATCCTGATGTG  1247
              ||| |||||||||| ||||||||| ||  || ||||||||||||||||||||||||||| 
Sbjct  15366  ATGAAAAGTGAACGTAGGTGGGGGGCCCGTATGGGTGCACCATCGACCGATCCTGATGTC  15425

Query  1248   TTCGGATGGATTTGAGTAAGAGCATAGCTGTTGGGACCCG-AAAGATGGTGAACTATGCC  1306
              |||||||||||||||||||||||||||||||||||||||| |||||||||||||||||||
Sbjct  15426  TTCGGATGGATTTGAGTAAGAGCATAGCTGTTGGGACCCGAAAAGATGGTGAACTATGCC  15485

Query  1307   TGAATAGGGTGAAGCCAGAGGAAACTCTGGTGGAGGCTCGTAGCGGTTCTGACGTGCAAA  1366
              ||||||||||||||||||||||||||||||||||||||||||||||||||||||||||||
Sbjct  15486  TGAATAGGGTGAAGCCAGAGGAAACTCTGGTGGAGGCTCGTAGCGGTTCTGACGTGCAAA  15545

Query  1367   TCGATCGTCGAATTTGGGTATAGGGGCGAAAGACTAATCGAACCATCTAGTAGCTGGTTC  1426
              ||||||||||||||||||||||||||||||||||||||||||||||||||||||||||||
Sbjct  15546  TCGATCGTCGAATTTGGGTATAGGGGCGAAAGACTAATCGAACCATCTAGTAGCTGGTTC  15605

Query  1427   CTGCCGAAGTTTCCCTCAGGATAGCAGAAGCTCGTATCAGTTTTATGAGGTAAAGCGAAT  1486
              ||||||||||||||||||||||||||||||||||||||||||||||||||||||||||||
Sbjct  15606  CTGCCGAAGTTTCCCTCAGGATAGCAGAAGCTCGTATCAGTTTTATGAGGTAAAGCGAAT  15665

Query  1487   GATTAGAAGTCTTGGGGTTGAAATGACCTTAACTTATTCTCAAACTTTAAATATGTAAGA  1546
              |||||||||| |||||||||||||||||||||||||||||||||||||||||||||||||
Sbjct  15666  GATTAGAAGTATTGGGGTTGAAATGACCTTAACTTATTCTCAAACTTTAAATATGTAAGA  15725

Query  1547   AGTCCTTGTTGCTTAATTGAACGTGGACAATTGAATGAAGAGCTTTTAGTGGGCCATTTT  1606
              ||||||||||||||||||||||||||||||||||||||||||||||||||||||||||||
Sbjct  15726  AGTCCTTGTTGCTTAATTGAACGTGGACAATTGAATGAAGAGCTTTTAGTGGGCCATTTT  15785

Query  1607   TGGTAAGCAGAACTGGCGATGCGGGATGAACCGAACGTGAAGTTAAAGTGCCGGAATGCA  1666
              ||||||||||||||||||||||||||||||||||||||||||||||||||||||||||||
Sbjct  15786  TGGTAAGCAGAACTGGCGATGCGGGATGAACCGAACGTGAAGTTAAAGTGCCGGAATGCA  15845

Query  1667   CGCTCATCAGACACCACAAAAGGTGTTAGTTCATCTAGACAGCCGGACGGTGGCCATGGA  1726
              ||||||||||||||||||||||||||||||||||||||||||||||||||||||||||||
Sbjct  15846  CGCTCATCAGACACCACAAAAGGTGTTAGTTCATCTAGACAGCCGGACGGTGGCCATGGA  15905

Query  1727   AGTCGGAATCCGCTAAGGAGTGTGTAACAACTCACCGGCCGAATGAACTAGCCCTGAAAA  1786
              ||||||||||||||||||||||||||||||||||||||||||||||||||||||||||||
Sbjct  15906  AGTCGGAATCCGCTAAGGAGTGTGTAACAACTCACCGGCCGAATGAACTAGCCCTGAAAA  15965

Query  1787   TGGATGGCGCTCAAGCGTGCTACTTATACTTCACCGTGATTGCTG-TTT-TGACGCTTTC  1844
              ||||||||||||||||||||||||||||||||||||||||||||  ||| ||| ||||||
Sbjct  15966  TGGATGGCGCTCAAGCGTGCTACTTATACTTCACCGTGATTGCTAATTTATGATGCTTTC  16025

Query  1845   ACGAGTAGGCAGGCGTGGAGGTCAGTGACGAAGCCTTTGCTGTAAAGCTGGGTCGAACGG  1904
              |||||||||||||||||||||||||||| |||||||||||||||||||||||||||||||
Sbjct  16026  ACGAGTAGGCAGGCGTGGAGGTCAGTGAAGAAGCCTTTGCTGTAAAGCTGGGTCGAACGG  16085

Query  1905   CCTCTAGTGC  1914
              ||||||||||
Sbjct  16086  CCTCTAGTGC  16095


>QLNQ01000018.1 Candida viswanathii strain ATCC 20962 contig14, whole genome 
shotgun sequence
Length=388342

 Score = 2804 bits (1518),  Expect = 0.0
 Identities = 1799/1927 (93%), Gaps = 50/1927 (3%)
 Strand=Plus/Plus

Query  1       CAAGGTTTCCGTAGGTGAACCTGCGGAAGGATCATTACTGATTTGCTTAATTGCACCACA  60
               ||||||||||||||||||||||||||||||||||||||||||||||||||||||||||||
Sbjct  384347  CAAGGTTTCCGTAGGTGAACCTGCGGAAGGATCATTACTGATTTGCTTAATTGCACCACA  384406

Query  61      TGTGTTTTTCTTTGAAACAAACTTGCTTTGGCGGTGGG--C-CCAGCCTGCCGCCAGAGG  117
               |||||||||   ||  || | | |||||||||||||||  | |    | |||||||||||
Sbjct  384407  TGTGTTTTTTACTG-GAC-AGC-TGCTTTGGCGGTGGGGACTCGTTTCCGCCGCCAGAGG  384463

Query  118     TCTAAACTTACAACC-AATTTTTTATTAACTTGTCACACCAGATTATTACTAAATAGTCA  176
               ||  ||| || |||| || |||||||| ||  |||| |||| |   ||  | ||||||||
Sbjct  384464  TCACAAC-TA-AACCAAACTTTTTATT-ACCAGTCA-ACCATA-CGTT--TTAATAGTCA  384516

Query  177     AAACTTTCAACAACGGATCTCTTGGTTCTCGCATCGATGAAGAACGCAGCGAAATGCGAT  236
               ||||||||||||||||||||||||||||||||||||||||||||||||||||||||||||
Sbjct  384517  AAACTTTCAACAACGGATCTCTTGGTTCTCGCATCGATGAAGAACGCAGCGAAATGCGAT  384576

Query  237     ACGTAATATGAATTGCAGATATTCGTGAATCATCGAATCTTTGAACGCACATTGCGCCCT  296
               ||||| ||||||||||||||||||||||||||||||||||||||||||||||||||||||
Sbjct  384577  ACGTAGTATGAATTGCAGATATTCGTGAATCATCGAATCTTTGAACGCACATTGCGCCCT  384636

Query  297     CTGGTATTCCGGAGGGCATGCCTGTTTGAGCGTCGTTTCTCCCTCAA-ACCGCTGGGTTT  355
                |||||||||  |||||||||||||||||||||| ||||||||||||  |||| ||||||
Sbjct  384637  TTGGTATTCCAAAGGGCATGCCTGTTTGAGCGTCATTTCTCCCTCAAGCCCGC-GGGTTT  384695

Query  356     GGTGTTGAGCAATACGACTTGGGTTTGCTTGAAAGACGGTA-GTGGTAAGGCGGGATCGC  414
               |||||||||||||||| |   |||||| |||||||||| || ||||  || |   ||   
Sbjct  384696  GGTGTTGAGCAATACG-C-CAGGTTTGTTTGAAAGACG-TACGTGG--AGAC--TAT--A  384746

Query  415     TTTGACAATGGCTTAGG-TCTAACCAAAAACATTGCTTGCGGCGGTAACGTCCACCACGT  473
               || | |   | |||||| ||| ||| |||||   |||||  || ||   | |||||||  
Sbjct  384747  TTAG-C---GACTTAGGTTCT-ACC-AAAAC---GCTTG-TGCAGT-CGGCCCACCAC--  384793

Query  474     ATATCTTCAAAC-TTTGACCTCAAATCAGGTAGGACTACCCGCTGAACTTAAGCATATCA  532
               |  | ||| ||| |||||||||||||||||||||||||||||||||||||||||||||||
Sbjct  384794  AGCTTTTCTAACTTTTGACCTCAAATCAGGTAGGACTACCCGCTGAACTTAAGCATATCA  384853

Query  533     ATAAGCGGAGGAAAAGAAACCAACAGGGATTGCCTCAGTAGCGGCGAGTGAAGCGGCAAA  592
               ||||||||||||||||||||||||||||||||||| ||||||||||||||||||||||||
Sbjct  384854  ATAAGCGGAGGAAAAGAAACCAACAGGGATTGCCTTAGTAGCGGCGAGTGAAGCGGCAAA  384913

Query  593     AGCTCAAATTTGAAATCTGGCGTCTTT-GGCGTCCGAGTTGTAATTTGAAGAAGGTATCT  651
               ||||||||||||||||||||| |||||  | |||||||||||||||||||||||||||||
Sbjct  384914  AGCTCAAATTTGAAATCTGGC-TCTTTCAGAGTCCGAGTTGTAATTTGAAGAAGGTATCT  384972

Query  652     TTGGGCCCGGCTCTTGTCTATGTTCCTTGGAACAGGACGTCACAGAGGGTGAGAATCCCG  711
               ||||||| |||||||||||||||| |||||||||| ||||||||||||||||||||||||
Sbjct  384973  TTGGGCCTGGCTCTTGTCTATGTTTCTTGGAACAGAACGTCACAGAGGGTGAGAATCCCG  385032

Query  712     TGCGATGAGATGACCCGGGTCTGTGTAAAGTTCCTTCGACGAGTCGAGTTGTTTGGGAAT  771
               |||||||||||||||| |||| ||||||||||||||||||||||||||||||||||||||
Sbjct  385033  TGCGATGAGATGACCCAGGTCCGTGTAAAGTTCCTTCGACGAGTCGAGTTGTTTGGGAAT  385092

Query  772     GCAGCTCTAAGTGGGTGGTAAATTCCATCTAAAGCTAAATATTGGCGAGAGACCGATAGC  831
               ||||||||||||||||||||||||||||||||||||||||||||||||||||||||||||
Sbjct  385093  GCAGCTCTAAGTGGGTGGTAAATTCCATCTAAAGCTAAATATTGGCGAGAGACCGATAGC  385152

Query  832     GAACAAGTACAGTGATGGAAAGATGAAAAGAACTTTGAAAAGAGAGTGAAAAAGTACGTG  891
               ||||||||||||||||||||||||||||||||||||||||||||||||||||||||||||
Sbjct  385153  GAACAAGTACAGTGATGGAAAGATGAAAAGAACTTTGAAAAGAGAGTGAAAAAGTACGTG  385212

Query  892     AAATTGTTGAAAGGGAAGGGCTTGAGATCAGACTTGGTATTTTGCATGCTGCT-CTCTCG  950
               ||||||||||||||||||||||||||||||||||||| |||||||||| |||| || |||
Sbjct  385213  AAATTGTTGAAAGGGAAGGGCTTGAGATCAGACTTGGCATTTTGCATGTTGCTTCT-TCG  385271

Query  951     GGGGCGGCCGCTGCGGTTTACCGGGCCAGCATCGGTTTGGAGCGGCAGGATAATGGCGGA  1010
               ||||||||| |||||||||  |||||||||||| |||||| ||||||||| ||| |||  
Sbjct  385272  GGGGCGGCCTCTGCGGTTTGTCGGGCCAGCATCAGTTTGG-GCGGCAGGACAATCGCGTG  385330

Query  1011    GGAATGTGGCACGGCTTCTGCTGTGTGTTATAGCCTCTGACGATACTGCCAGCCTAGACC  1070
               ||||||||||||||| || ||||||||||||||||   |  |||||||||||||||||| 
Sbjct  385331  GGAATGTGGCACGGCCTCGGCTGTGTGTTATAGCCCGCGTGGATACTGCCAGCCTAGACT  385390

Query  1071    GAGGACTGCGGTCTTTTACCTAGGATGTTGGCATAATGATCTTAAGTCGCCCGTCTTGAA  1130
               |||||||||||| || ||||||||||||||||||||||||||||||||||||||||||||
Sbjct  385391  GAGGACTGCGGT-TTATACCTAGGATGTTGGCATAATGATCTTAAGTCGCCCGTCTTGAA  385449

Query  1131    ACACGGACCAAGGAGTCTAACGTCTATGCGAGTGTTTGGGTGTAAAACCCGTACGCGTAA  1190
               ||||||||||||||||||||||||||||||||||||||||||||||||||||||||||||
Sbjct  385450  ACACGGACCAAGGAGTCTAACGTCTATGCGAGTGTTTGGGTGTAAAACCCGTACGCGTAA  385509

Query  1191    TGAAAGTGAACGAAGGTGGGGGCCCATT--AGGGTGCACCATCGACCGATCCTGATGTGT  1248
               |||||||||||| ||||||||||||  |   ||||||||||||||||||||||||||| |
Sbjct  385510  TGAAAGTGAACGTAGGTGGGGGCCCTCTCGGGGGTGCACCATCGACCGATCCTGATGTCT  385569

Query  1249    TCGGATGGATTTGAGTAAGAGCATAGCTGTTGGGACCCGAAAGATGGTGAACTATGCCTG  1308
               ||||||||||||||||||||||||||||||||||||||||||||||||||||||||||||
Sbjct  385570  TCGGATGGATTTGAGTAAGAGCATAGCTGTTGGGACCCGAAAGATGGTGAACTATGCCTG  385629

Query  1309    AATAGGGTGAAGCCAGAGGAAACTCTGGTGGAGGCTCGTAGCGGTTCTGACGTGCAAATC  1368
               ||||||||||||||||||||||||||||||||||||||||||||||||||||||||||||
Sbjct  385630  AATAGGGTGAAGCCAGAGGAAACTCTGGTGGAGGCTCGTAGCGGTTCTGACGTGCAAATC  385689

Query  1369    GATCGTCGAATTTGGGTATAGGGGCGAAAGACTAATCGAACCATCTAGTAGCTGGTTCCT  1428
               ||||||||||||||||||||||||||||||||||||||||||||||||||||||||||||
Sbjct  385690  GATCGTCGAATTTGGGTATAGGGGCGAAAGACTAATCGAACCATCTAGTAGCTGGTTCCT  385749

Query  1429    GCCGAAGTTTCCCTCAGGATAGCAGAAGCTCGTATCAGTTTTATGAGGTAAAGCGAATGA  1488
               ||||||||||||||||||||||||||||||||||||||||||||||||||||||||||||
Sbjct  385750  GCCGAAGTTTCCCTCAGGATAGCAGAAGCTCGTATCAGTTTTATGAGGTAAAGCGAATGA  385809

Query  1489    TTAGAAGTCTTGGGGTTGAAATGACCTTAACTTATTCTCAAACTTTAAATATGTAAGAAG  1548
               |||||||| |||||||||||||||||||||||||||||||||||||||||||||||||||
Sbjct  385810  TTAGAAGTATTGGGGTTGAAATGACCTTAACTTATTCTCAAACTTTAAATATGTAAGAAG  385869

Query  1549    TCCTTGTTGCTTAATTGAACGTGGACAATTGAATGAAGAGCTTTTAGTGGGCCATTTTTG  1608
               ||||||||||||||||||||||||||||||||||||||||||||||||||||||||||||
Sbjct  385870  TCCTTGTTGCTTAATTGAACGTGGACAATTGAATGAAGAGCTTTTAGTGGGCCATTTTTG  385929

Query  1609    GTAAGCAGAACTGGCGATGCGGGATGAACCGAACGTGAAGTTAAAGTGCCGGAATGCACG  1668
               ||||||||||||||||||||||||||||||||||||||||||||||||||||||||||||
Sbjct  385930  GTAAGCAGAACTGGCGATGCGGGATGAACCGAACGTGAAGTTAAAGTGCCGGAATGCACG  385989

Query  1669    CTCATCAGACACCACAAAAGGTGTTAGTTCATCTAGACAGCCGGACGGTGGCCATGGAAG  1728
               ||||||||||||||||||||||||||||||||||||||||||||||||||||||||||||
Sbjct  385990  CTCATCAGACACCACAAAAGGTGTTAGTTCATCTAGACAGCCGGACGGTGGCCATGGAAG  386049

Query  1729    TCGGAATCCGCTAAGGAGTGTGTAACAACTCACCGGCCGAATGAACTAGCCCTGAAAATG  1788
               ||||||||||||||||||||||||||||||||||||||||||||||||||||||||||||
Sbjct  386050  TCGGAATCCGCTAAGGAGTGTGTAACAACTCACCGGCCGAATGAACTAGCCCTGAAAATG  386109

Query  1789    GATGGCGCTCAAGCGTGCTACTTATACTTCACCGTGATTGCTGTTT-TGACGCTTTCACG  1847
               ||||||||||||||||||||||||||||||||||||||||||| || ||| |||||||||
Sbjct  386110  GATGGCGCTCAAGCGTGCTACTTATACTTCACCGTGATTGCTGATTATGATGCTTTCACG  386169

Query  1848    AGTAGGCAGGCGTGGAGGTCAGTGACGAAGCCTTTGCTGTAAAGCTGGGTCGAACGGCCT  1907
               ||||||||||||||||||||||||| ||||||||||||||||||||||||||||||||||
Sbjct  386170  AGTAGGCAGGCGTGGAGGTCAGTGAAGAAGCCTTTGCTGTAAAGCTGGGTCGAACGGCCT  386229

Query  1908    CTAGTGC  1914
               |||||||
Sbjct  386230  CTAGTGC  386236


>QLNQ01000013.1 Candida viswanathii strain ATCC 20962 contig19, whole genome 
shotgun sequence
Length=55378

 Score = 2802 bits (1517),  Expect = 0.0
 Identities = 1798/1926 (93%), Gaps = 49/1926 (3%)
 Strand=Plus/Plus

Query  1      CAAGGTTTCCGTAGGTGAACCTGCGGAAGGATCATTACTGATTTGCTTAATTGCACCACA  60
              ||||||||||||||||||||||||||||||||||||||||||||||||||||||||||||
Sbjct  10518  CAAGGTTTCCGTAGGTGAACCTGCGGAAGGATCATTACTGATTTGCTTAATTGCACCACA  10577

Query  61     TGTGTTTTTCTTTGAAACAAACTTGCTTTGGCGGTGGG-C-CCAGCCTGCCGCCAGAGGT  118
              ||||||||||  ||  || | | ||||||||||| ||| | |    | ||||||||||||
Sbjct  10578  TGTGTTTTTCACTG-GAC-AGC-TGCTTTGGCGGGGGGACTCGTTTCCGCCGCCAGAGGT  10634

Query  119    CTAAACTTACAACC-AATTTTTTATTAACTTGTCACACCAGATTATTACTAAATAGTCAA  177
              |  ||| || |||| || |||||||| ||  |||| |||| |   ||  | |||||||||
Sbjct  10635  CACAAC-TA-AACCAAACTTTTTATT-ACCAGTCA-ACCATA-CGTT--TTAATAGTCAA  10687

Query  178    AACTTTCAACAACGGATCTCTTGGTTCTCGCATCGATGAAGAACGCAGCGAAATGCGATA  237
              ||||||||||||||||||||||||||||||||||||||||||||||||||||||||||||
Sbjct  10688  AACTTTCAACAACGGATCTCTTGGTTCTCGCATCGATGAAGAACGCAGCGAAATGCGATA  10747

Query  238    CGTAATATGAATTGCAGATATTCGTGAATCATCGAATCTTTGAACGCACATTGCGCCCTC  297
              |||| |||||||||||||||||||||||||||||||||||||||||||||||||||||| 
Sbjct  10748  CGTAGTATGAATTGCAGATATTCGTGAATCATCGAATCTTTGAACGCACATTGCGCCCTT  10807

Query  298    TGGTATTCCGGAGGGCATGCCTGTTTGAGCGTCGTTTCTCCCTCAA-ACCGCTGGGTTTG  356
              |||||||||  |||||||||||||||||||||| ||||||||||||  |||| |||||||
Sbjct  10808  TGGTATTCCAAAGGGCATGCCTGTTTGAGCGTCATTTCTCCCTCAAGCCCGC-GGGTTTG  10866

Query  357    GTGTTGAGCAATACGACTTGGGTTTGCTTGAAAGACGGTA-GTGGTAAGGCGGGATCGCT  415
              ||||||||||||||| |   |||||| |||||||||| || ||||  || |   ||   |
Sbjct  10867  GTGTTGAGCAATACG-C-CAGGTTTGTTTGAAAGACG-TACGTGG--AGAC--TAT--AT  10917

Query  416    TTGACAATGGCTTAGG-TCTAACCAAAAACATTGCTTGCGGCGGTAACGTCCACCACGTA  474
              | | |   | |||||| ||| ||| |||||   |||||  || ||   | |||||||  |
Sbjct  10918  TAG-C---GACTTAGGTTCT-ACC-AAAAC---GCTTG-TGCAGT-CGGCCCACCAC--A  10964

Query  475    TATCTTCAAAC-TTTGACCTCAAATCAGGTAGGACTACCCGCTGAACTTAAGCATATCAA  533
                | ||| ||| ||||||||||||||||||||||||||||||||||||||||||||||||
Sbjct  10965  GCTTTTCTAACTTTTGACCTCAAATCAGGTAGGACTACCCGCTGAACTTAAGCATATCAA  11024

Query  534    TAAGCGGAGGAAAAGAAACCAACAGGGATTGCCTCAGTAGCGGCGAGTGAAGCGGCAAAA  593
              |||||||||||||||||||||||||||||||||| |||||||||||||||||||||||||
Sbjct  11025  TAAGCGGAGGAAAAGAAACCAACAGGGATTGCCTTAGTAGCGGCGAGTGAAGCGGCAAAA  11084

Query  594    GCTCAAATTTGAAATCTGGCGTCTTT-GGCGTCCGAGTTGTAATTTGAAGAAGGTATCTT  652
              |||||||||||||||||||| |||||  | ||||||||||||||||||||||||||||||
Sbjct  11085  GCTCAAATTTGAAATCTGGC-TCTTTCAGAGTCCGAGTTGTAATTTGAAGAAGGTATCTT  11143

Query  653    TGGGCCCGGCTCTTGTCTATGTTCCTTGGAACAGGACGTCACAGAGGGTGAGAATCCCGT  712
              |||||| |||||||||||||||| |||||||||| |||||||||||||||||||||||||
Sbjct  11144  TGGGCCTGGCTCTTGTCTATGTTTCTTGGAACAGAACGTCACAGAGGGTGAGAATCCCGT  11203

Query  713    GCGATGAGATGACCCGGGTCTGTGTAAAGTTCCTTCGACGAGTCGAGTTGTTTGGGAATG  772
              ||||||||||||||| |||| |||||||||||||||||||||||||||||||||||||||
Sbjct  11204  GCGATGAGATGACCCAGGTCCGTGTAAAGTTCCTTCGACGAGTCGAGTTGTTTGGGAATG  11263

Query  773    CAGCTCTAAGTGGGTGGTAAATTCCATCTAAAGCTAAATATTGGCGAGAGACCGATAGCG  832
              ||||||||||||||||||||||||||||||||||||||||||||||||||||||||||||
Sbjct  11264  CAGCTCTAAGTGGGTGGTAAATTCCATCTAAAGCTAAATATTGGCGAGAGACCGATAGCG  11323

Query  833    AACAAGTACAGTGATGGAAAGATGAAAAGAACTTTGAAAAGAGAGTGAAAAAGTACGTGA  892
              ||||||||||||||||||||||||||||||||||||||||||||||||||||||||||||
Sbjct  11324  AACAAGTACAGTGATGGAAAGATGAAAAGAACTTTGAAAAGAGAGTGAAAAAGTACGTGA  11383

Query  893    AATTGTTGAAAGGGAAGGGCTTGAGATCAGACTTGGTATTTTGCATGCTGCT-CTCTCGG  951
              |||||||||||||||||||||||||||||||||||| |||||||||| |||| || ||||
Sbjct  11384  AATTGTTGAAAGGGAAGGGCTTGAGATCAGACTTGGCATTTTGCATGTTGCTTCT-TCGG  11442

Query  952    GGGCGGCCGCTGCGGTTTACCGGGCCAGCATCGGTTTGGAGCGGCAGGATAATGGCGGAG  1011
              |||||||| |||||||||  |||||||||||| |||||| |||| |||| ||| |||  |
Sbjct  11443  GGGCGGCCTCTGCGGTTTGTCGGGCCAGCATCAGTTTGG-GCGGTAGGACAATCGCGCGG  11501

Query  1012   GAATGTGGCACGGCTTCTGCTGTGTGTTATAGCCTCTGACGATACTGCCAGCCTAGACCG  1071
              |||||||||||||| || ||||||||||||||||   |  |||||||||||||||||| |
Sbjct  11502  GAATGTGGCACGGCCTCGGCTGTGTGTTATAGCCCGCGTGGATACTGCCAGCCTAGACTG  11561

Query  1072   AGGACTGCGGTCTTTTACCTAGGATGTTGGCATAATGATCTTAAGTCGCCCGTCTTGAAA  1131
              ||||||||||| || |||||||||||||||||||||||||||||||||||||||||||||
Sbjct  11562  AGGACTGCGGT-TTATACCTAGGATGTTGGCATAATGATCTTAAGTCGCCCGTCTTGAAA  11620

Query  1132   CACGGACCAAGGAGTCTAACGTCTATGCGAGTGTTTGGGTGTAAAACCCGTACGCGTAAT  1191
              ||||||||||||||||||||||||||||||||||||||||||||||||||||||||||||
Sbjct  11621  CACGGACCAAGGAGTCTAACGTCTATGCGAGTGTTTGGGTGTAAAACCCGTACGCGTAAT  11680

Query  1192   GAAAGTGAACGAAGGTGGGGGCCCATT--AGGGTGCACCATCGACCGATCCTGATGTGTT  1249
              ||||||||||| ||||||||||||  |   ||||||||||||||||||||||||||| ||
Sbjct  11681  GAAAGTGAACGTAGGTGGGGGCCCTCTCGGGGGTGCACCATCGACCGATCCTGATGTCTT  11740

Query  1250   CGGATGGATTTGAGTAAGAGCATAGCTGTTGGGACCCGAAAGATGGTGAACTATGCCTGA  1309
              ||||||||||||||||||||||||||||||||||||||||||||||||||||||||||||
Sbjct  11741  CGGATGGATTTGAGTAAGAGCATAGCTGTTGGGACCCGAAAGATGGTGAACTATGCCTGA  11800

Query  1310   ATAGGGTGAAGCCAGAGGAAACTCTGGTGGAGGCTCGTAGCGGTTCTGACGTGCAAATCG  1369
              ||||||||||||||||||||||||||||||||||||||||||||||||||||||||||||
Sbjct  11801  ATAGGGTGAAGCCAGAGGAAACTCTGGTGGAGGCTCGTAGCGGTTCTGACGTGCAAATCG  11860

Query  1370   ATCGTCGAATTTGGGTATAGGGGCGAAAGACTAATCGAACCATCTAGTAGCTGGTTCCTG  1429
              ||||||||||||||||||||||||||||||||||||||||||||||||||||||||||||
Sbjct  11861  ATCGTCGAATTTGGGTATAGGGGCGAAAGACTAATCGAACCATCTAGTAGCTGGTTCCTG  11920

Query  1430   CCGAAGTTTCCCTCAGGATAGCAGAAGCTCGTATCAGTTTTATGAGGTAAAGCGAATGAT  1489
              ||||||||||||||||||||||||||||||||||||||||||||||||||||||||||||
Sbjct  11921  CCGAAGTTTCCCTCAGGATAGCAGAAGCTCGTATCAGTTTTATGAGGTAAAGCGAATGAT  11980

Query  1490   TAGAAGTCTTGGGGTTGAAATGACCTTAACTTATTCTCAAACTTTAAATATGTAAGAAGT  1549
              ||||||| ||||||||||||||||||||||||||||||||||||||||||||||||||||
Sbjct  11981  TAGAAGTATTGGGGTTGAAATGACCTTAACTTATTCTCAAACTTTAAATATGTAAGAAGT  12040

Query  1550   CCTTGTTGCTTAATTGAACGTGGACAATTGAATGAAGAGCTTTTAGTGGGCCATTTTTGG  1609
              ||||||||||||||||||||||||||||||||||||||||||||||||||||||||||||
Sbjct  12041  CCTTGTTGCTTAATTGAACGTGGACAATTGAATGAAGAGCTTTTAGTGGGCCATTTTTGG  12100

Query  1610   TAAGCAGAACTGGCGATGCGGGATGAACCGAACGTGAAGTTAAAGTGCCGGAATGCACGC  1669
              ||||||||||||||||||||||||||||||||||||||||||||||||||||||||||||
Sbjct  12101  TAAGCAGAACTGGCGATGCGGGATGAACCGAACGTGAAGTTAAAGTGCCGGAATGCACGC  12160

Query  1670   TCATCAGACACCACAAAAGGTGTTAGTTCATCTAGACAGCCGGACGGTGGCCATGGAAGT  1729
              ||||||||||||||||||||||||||||||||||||||||||||||||||||||||||||
Sbjct  12161  TCATCAGACACCACAAAAGGTGTTAGTTCATCTAGACAGCCGGACGGTGGCCATGGAAGT  12220

Query  1730   CGGAATCCGCTAAGGAGTGTGTAACAACTCACCGGCCGAATGAACTAGCCCTGAAAATGG  1789
              ||||||||||||||||||||||||||||||||||||||||||||||||||||||||||||
Sbjct  12221  CGGAATCCGCTAAGGAGTGTGTAACAACTCACCGGCCGAATGAACTAGCCCTGAAAATGG  12280

Query  1790   ATGGCGCTCAAGCGTGCTACTTATACTTCACCGTGATTGCTGTTT-TGACGCTTTCACGA  1848
              |||||||||||||||||||||||||||||||||||||||||| || ||| ||||||||||
Sbjct  12281  ATGGCGCTCAAGCGTGCTACTTATACTTCACCGTGATTGCTGATTATGATGCTTTCACGA  12340

Query  1849   GTAGGCAGGCGTGGAGGTCAGTGACGAAGCCTTTGCTGTAAAGCTGGGTCGAACGGCCTC  1908
              |||||||||||||||||||||||| |||||||||||||||||||||||||||||||||||
Sbjct  12341  GTAGGCAGGCGTGGAGGTCAGTGAAGAAGCCTTTGCTGTAAAGCTGGGTCGAACGGCCTC  12400

Query  1909   TAGTGC  1914
              ||||||
Sbjct  12401  TAGTGC  12406


 Score = 2802 bits (1517),  Expect = 0.0
 Identities = 1798/1926 (93%), Gaps = 49/1926 (3%)
 Strand=Plus/Plus

Query  1      CAAGGTTTCCGTAGGTGAACCTGCGGAAGGATCATTACTGATTTGCTTAATTGCACCACA  60
              ||||||||||||||||||||||||||||||||||||||||||||||||||||||||||||
Sbjct  20985  CAAGGTTTCCGTAGGTGAACCTGCGGAAGGATCATTACTGATTTGCTTAATTGCACCACA  21044

Query  61     TGTGTTTTTCTTTGAAACAAACTTGCTTTGGCGGTGGG-C-CCAGCCTGCCGCCAGAGGT  118
              ||||||||||  ||  || | | ||||||||||| ||| | |    | ||||||||||||
Sbjct  21045  TGTGTTTTTCACTG-GAC-AGC-TGCTTTGGCGGGGGGACTCGTTTCCGCCGCCAGAGGT  21101

Query  119    CTAAACTTACAACC-AATTTTTTATTAACTTGTCACACCAGATTATTACTAAATAGTCAA  177
              |  ||| || |||| || |||||||| ||  |||| |||| |   ||  | |||||||||
Sbjct  21102  CACAAC-TA-AACCAAACTTTTTATT-ACCAGTCA-ACCATA-CGTT--TTAATAGTCAA  21154

Query  178    AACTTTCAACAACGGATCTCTTGGTTCTCGCATCGATGAAGAACGCAGCGAAATGCGATA  237
              ||||||||||||||||||||||||||||||||||||||||||||||||||||||||||||
Sbjct  21155  AACTTTCAACAACGGATCTCTTGGTTCTCGCATCGATGAAGAACGCAGCGAAATGCGATA  21214

Query  238    CGTAATATGAATTGCAGATATTCGTGAATCATCGAATCTTTGAACGCACATTGCGCCCTC  297
              |||| |||||||||||||||||||||||||||||||||||||||||||||||||||||| 
Sbjct  21215  CGTAGTATGAATTGCAGATATTCGTGAATCATCGAATCTTTGAACGCACATTGCGCCCTT  21274

Query  298    TGGTATTCCGGAGGGCATGCCTGTTTGAGCGTCGTTTCTCCCTCAA-ACCGCTGGGTTTG  356
              |||||||||  |||||||||||||||||||||| ||||||||||||  |||| |||||||
Sbjct  21275  TGGTATTCCAAAGGGCATGCCTGTTTGAGCGTCATTTCTCCCTCAAGCCCGC-GGGTTTG  21333

Query  357    GTGTTGAGCAATACGACTTGGGTTTGCTTGAAAGACGGTA-GTGGTAAGGCGGGATCGCT  415
              ||||||||||||||| |   |||||| |||||||||| || ||||  || |   ||   |
Sbjct  21334  GTGTTGAGCAATACG-C-CAGGTTTGTTTGAAAGACG-TACGTGG--AGAC--TAT--AT  21384

Query  416    TTGACAATGGCTTAGG-TCTAACCAAAAACATTGCTTGCGGCGGTAACGTCCACCACGTA  474
              | | |   | |||||| ||| ||| |||||   |||||  || ||   | |||||||  |
Sbjct  21385  TAG-C---GACTTAGGTTCT-ACC-AAAAC---GCTTG-TGCAGT-CGGCCCACCAC--A  21431

Query  475    TATCTTCAAAC-TTTGACCTCAAATCAGGTAGGACTACCCGCTGAACTTAAGCATATCAA  533
                | ||| ||| ||||||||||||||||||||||||||||||||||||||||||||||||
Sbjct  21432  GCTTTTCTAACTTTTGACCTCAAATCAGGTAGGACTACCCGCTGAACTTAAGCATATCAA  21491

Query  534    TAAGCGGAGGAAAAGAAACCAACAGGGATTGCCTCAGTAGCGGCGAGTGAAGCGGCAAAA  593
              |||||||||||||||||||||||||||||||||| |||||||||||||||||||||||||
Sbjct  21492  TAAGCGGAGGAAAAGAAACCAACAGGGATTGCCTTAGTAGCGGCGAGTGAAGCGGCAAAA  21551

Query  594    GCTCAAATTTGAAATCTGGCGTCTTT-GGCGTCCGAGTTGTAATTTGAAGAAGGTATCTT  652
              |||||||||||||||||||| |||||  | ||||||||||||||||||||||||||||||
Sbjct  21552  GCTCAAATTTGAAATCTGGC-TCTTTCAGAGTCCGAGTTGTAATTTGAAGAAGGTATCTT  21610

Query  653    TGGGCCCGGCTCTTGTCTATGTTCCTTGGAACAGGACGTCACAGAGGGTGAGAATCCCGT  712
              |||||| |||||||||||||||| |||||||||| |||||||||||||||||||||||||
Sbjct  21611  TGGGCCTGGCTCTTGTCTATGTTTCTTGGAACAGAACGTCACAGAGGGTGAGAATCCCGT  21670

Query  713    GCGATGAGATGACCCGGGTCTGTGTAAAGTTCCTTCGACGAGTCGAGTTGTTTGGGAATG  772
              ||||||||||||||| |||| |||||||||||||||||||||||||||||||||||||||
Sbjct  21671  GCGATGAGATGACCCAGGTCCGTGTAAAGTTCCTTCGACGAGTCGAGTTGTTTGGGAATG  21730

Query  773    CAGCTCTAAGTGGGTGGTAAATTCCATCTAAAGCTAAATATTGGCGAGAGACCGATAGCG  832
              ||||||||||||||||||||||||||||||||||||||||||||||||||||||||||||
Sbjct  21731  CAGCTCTAAGTGGGTGGTAAATTCCATCTAAAGCTAAATATTGGCGAGAGACCGATAGCG  21790

Query  833    AACAAGTACAGTGATGGAAAGATGAAAAGAACTTTGAAAAGAGAGTGAAAAAGTACGTGA  892
              ||||||||||||||||||||||||||||||||||||||||||||||||||||||||||||
Sbjct  21791  AACAAGTACAGTGATGGAAAGATGAAAAGAACTTTGAAAAGAGAGTGAAAAAGTACGTGA  21850

Query  893    AATTGTTGAAAGGGAAGGGCTTGAGATCAGACTTGGTATTTTGCATGCTGCT-CTCTCGG  951
              |||||||||||||||||||||||||||||||||||| |||||||||| |||| || ||||
Sbjct  21851  AATTGTTGAAAGGGAAGGGCTTGAGATCAGACTTGGCATTTTGCATGTTGCTTCT-TCGG  21909

Query  952    GGGCGGCCGCTGCGGTTTACCGGGCCAGCATCGGTTTGGAGCGGCAGGATAATGGCGGAG  1011
              |||||||| |||||||||  |||||||||||| |||||| |||| |||| ||| |||  |
Sbjct  21910  GGGCGGCCTCTGCGGTTTGTCGGGCCAGCATCAGTTTGG-GCGGTAGGACAATCGCGCGG  21968

Query  1012   GAATGTGGCACGGCTTCTGCTGTGTGTTATAGCCTCTGACGATACTGCCAGCCTAGACCG  1071
              |||||||||||||| || ||||||||||||||||   |  |||||||||||||||||| |
Sbjct  21969  GAATGTGGCACGGCCTCGGCTGTGTGTTATAGCCCGCGTGGATACTGCCAGCCTAGACTG  22028

Query  1072   AGGACTGCGGTCTTTTACCTAGGATGTTGGCATAATGATCTTAAGTCGCCCGTCTTGAAA  1131
              ||||||||||| || |||||||||||||||||||||||||||||||||||||||||||||
Sbjct  22029  AGGACTGCGGT-TTATACCTAGGATGTTGGCATAATGATCTTAAGTCGCCCGTCTTGAAA  22087

Query  1132   CACGGACCAAGGAGTCTAACGTCTATGCGAGTGTTTGGGTGTAAAACCCGTACGCGTAAT  1191
              ||||||||||||||||||||||||||||||||||||||||||||||||||||||||||||
Sbjct  22088  CACGGACCAAGGAGTCTAACGTCTATGCGAGTGTTTGGGTGTAAAACCCGTACGCGTAAT  22147

Query  1192   GAAAGTGAACGAAGGTGGGGGCCCATT--AGGGTGCACCATCGACCGATCCTGATGTGTT  1249
              ||||||||||| ||||||||||||  |   ||||||||||||||||||||||||||| ||
Sbjct  22148  GAAAGTGAACGTAGGTGGGGGCCCTCTCGGGGGTGCACCATCGACCGATCCTGATGTCTT  22207

Query  1250   CGGATGGATTTGAGTAAGAGCATAGCTGTTGGGACCCGAAAGATGGTGAACTATGCCTGA  1309
              ||||||||||||||||||||||||||||||||||||||||||||||||||||||||||||
Sbjct  22208  CGGATGGATTTGAGTAAGAGCATAGCTGTTGGGACCCGAAAGATGGTGAACTATGCCTGA  22267

Query  1310   ATAGGGTGAAGCCAGAGGAAACTCTGGTGGAGGCTCGTAGCGGTTCTGACGTGCAAATCG  1369
              ||||||||||||||||||||||||||||||||||||||||||||||||||||||||||||
Sbjct  22268  ATAGGGTGAAGCCAGAGGAAACTCTGGTGGAGGCTCGTAGCGGTTCTGACGTGCAAATCG  22327

Query  1370   ATCGTCGAATTTGGGTATAGGGGCGAAAGACTAATCGAACCATCTAGTAGCTGGTTCCTG  1429
              ||||||||||||||||||||||||||||||||||||||||||||||||||||||||||||
Sbjct  22328  ATCGTCGAATTTGGGTATAGGGGCGAAAGACTAATCGAACCATCTAGTAGCTGGTTCCTG  22387

Query  1430   CCGAAGTTTCCCTCAGGATAGCAGAAGCTCGTATCAGTTTTATGAGGTAAAGCGAATGAT  1489
              ||||||||||||||||||||||||||||||||||||||||||||||||||||||||||||
Sbjct  22388  CCGAAGTTTCCCTCAGGATAGCAGAAGCTCGTATCAGTTTTATGAGGTAAAGCGAATGAT  22447

Query  1490   TAGAAGTCTTGGGGTTGAAATGACCTTAACTTATTCTCAAACTTTAAATATGTAAGAAGT  1549
              ||||||| ||||||||||||||||||||||||||||||||||||||||||||||||||||
Sbjct  22448  TAGAAGTATTGGGGTTGAAATGACCTTAACTTATTCTCAAACTTTAAATATGTAAGAAGT  22507

Query  1550   CCTTGTTGCTTAATTGAACGTGGACAATTGAATGAAGAGCTTTTAGTGGGCCATTTTTGG  1609
              ||||||||||||||||||||||||||||||||||||||||||||||||||||||||||||
Sbjct  22508  CCTTGTTGCTTAATTGAACGTGGACAATTGAATGAAGAGCTTTTAGTGGGCCATTTTTGG  22567

Query  1610   TAAGCAGAACTGGCGATGCGGGATGAACCGAACGTGAAGTTAAAGTGCCGGAATGCACGC  1669
              ||||||||||||||||||||||||||||||||||||||||||||||||||||||||||||
Sbjct  22568  TAAGCAGAACTGGCGATGCGGGATGAACCGAACGTGAAGTTAAAGTGCCGGAATGCACGC  22627

Query  1670   TCATCAGACACCACAAAAGGTGTTAGTTCATCTAGACAGCCGGACGGTGGCCATGGAAGT  1729
              ||||||||||||||||||||||||||||||||||||||||||||||||||||||||||||
Sbjct  22628  TCATCAGACACCACAAAAGGTGTTAGTTCATCTAGACAGCCGGACGGTGGCCATGGAAGT  22687

Query  1730   CGGAATCCGCTAAGGAGTGTGTAACAACTCACCGGCCGAATGAACTAGCCCTGAAAATGG  1789
              ||||||||||||||||||||||||||||||||||||||||||||||||||||||||||||
Sbjct  22688  CGGAATCCGCTAAGGAGTGTGTAACAACTCACCGGCCGAATGAACTAGCCCTGAAAATGG  22747

Query  1790   ATGGCGCTCAAGCGTGCTACTTATACTTCACCGTGATTGCTGTTT-TGACGCTTTCACGA  1848
              |||||||||||||||||||||||||||||||||||||||||| || ||| ||||||||||
Sbjct  22748  ATGGCGCTCAAGCGTGCTACTTATACTTCACCGTGATTGCTGATTATGATGCTTTCACGA  22807

Query  1849   GTAGGCAGGCGTGGAGGTCAGTGACGAAGCCTTTGCTGTAAAGCTGGGTCGAACGGCCTC  1908
              |||||||||||||||||||||||| |||||||||||||||||||||||||||||||||||
Sbjct  22808  GTAGGCAGGCGTGGAGGTCAGTGAAGAAGCCTTTGCTGTAAAGCTGGGTCGAACGGCCTC  22867

Query  1909   TAGTGC  1914
              ||||||
Sbjct  22868  TAGTGC  22873


 Score = 2802 bits (1517),  Expect = 0.0
 Identities = 1798/1926 (93%), Gaps = 49/1926 (3%)
 Strand=Plus/Plus

Query  1      CAAGGTTTCCGTAGGTGAACCTGCGGAAGGATCATTACTGATTTGCTTAATTGCACCACA  60
              ||||||||||||||||||||||||||||||||||||||||||||||||||||||||||||
Sbjct  31414  CAAGGTTTCCGTAGGTGAACCTGCGGAAGGATCATTACTGATTTGCTTAATTGCACCACA  31473

Query  61     TGTGTTTTTCTTTGAAACAAACTTGCTTTGGCGGTGGG-C-CCAGCCTGCCGCCAGAGGT  118
              ||||||||||  ||  || | | ||||||||||| ||| | |    | ||||||||||||
Sbjct  31474  TGTGTTTTTCACTG-GAC-AGC-TGCTTTGGCGGGGGGACTCGTTTCCGCCGCCAGAGGT  31530

Query  119    CTAAACTTACAACC-AATTTTTTATTAACTTGTCACACCAGATTATTACTAAATAGTCAA  177
              |  ||| || |||| || |||||||| ||  |||| |||| |   ||  | |||||||||
Sbjct  31531  CACAAC-TA-AACCAAACTTTTTATT-ACCAGTCA-ACCATA-CGTT--TTAATAGTCAA  31583

Query  178    AACTTTCAACAACGGATCTCTTGGTTCTCGCATCGATGAAGAACGCAGCGAAATGCGATA  237
              ||||||||||||||||||||||||||||||||||||||||||||||||||||||||||||
Sbjct  31584  AACTTTCAACAACGGATCTCTTGGTTCTCGCATCGATGAAGAACGCAGCGAAATGCGATA  31643

Query  238    CGTAATATGAATTGCAGATATTCGTGAATCATCGAATCTTTGAACGCACATTGCGCCCTC  297
              |||| |||||||||||||||||||||||||||||||||||||||||||||||||||||| 
Sbjct  31644  CGTAGTATGAATTGCAGATATTCGTGAATCATCGAATCTTTGAACGCACATTGCGCCCTT  31703

Query  298    TGGTATTCCGGAGGGCATGCCTGTTTGAGCGTCGTTTCTCCCTCAA-ACCGCTGGGTTTG  356
              |||||||||  |||||||||||||||||||||| ||||||||||||  |||| |||||||
Sbjct  31704  TGGTATTCCAAAGGGCATGCCTGTTTGAGCGTCATTTCTCCCTCAAGCCCGC-GGGTTTG  31762

Query  357    GTGTTGAGCAATACGACTTGGGTTTGCTTGAAAGACGGTA-GTGGTAAGGCGGGATCGCT  415
              ||||||||||||||| |   |||||| |||||||||| || ||||  || |   ||   |
Sbjct  31763  GTGTTGAGCAATACG-C-CAGGTTTGTTTGAAAGACG-TACGTGG--AGAC--TAT--AT  31813

Query  416    TTGACAATGGCTTAGG-TCTAACCAAAAACATTGCTTGCGGCGGTAACGTCCACCACGTA  474
              | | |   | |||||| ||| ||| |||||   |||||  || ||   | |||||||  |
Sbjct  31814  TAG-C---GACTTAGGTTCT-ACC-AAAAC---GCTTG-TGCAGT-CGGCCCACCAC--A  31860

Query  475    TATCTTCAAAC-TTTGACCTCAAATCAGGTAGGACTACCCGCTGAACTTAAGCATATCAA  533
                | ||| ||| ||||||||||||||||||||||||||||||||||||||||||||||||
Sbjct  31861  GCTTTTCTAACTTTTGACCTCAAATCAGGTAGGACTACCCGCTGAACTTAAGCATATCAA  31920

Query  534    TAAGCGGAGGAAAAGAAACCAACAGGGATTGCCTCAGTAGCGGCGAGTGAAGCGGCAAAA  593
              |||||||||||||||||||||||||||||||||| |||||||||||||||||||||||||
Sbjct  31921  TAAGCGGAGGAAAAGAAACCAACAGGGATTGCCTTAGTAGCGGCGAGTGAAGCGGCAAAA  31980

Query  594    GCTCAAATTTGAAATCTGGCGTCTTT-GGCGTCCGAGTTGTAATTTGAAGAAGGTATCTT  652
              |||||||||||||||||||| |||||  | ||||||||||||||||||||||||||||||
Sbjct  31981  GCTCAAATTTGAAATCTGGC-TCTTTCAGAGTCCGAGTTGTAATTTGAAGAAGGTATCTT  32039

Query  653    TGGGCCCGGCTCTTGTCTATGTTCCTTGGAACAGGACGTCACAGAGGGTGAGAATCCCGT  712
              |||||| |||||||||||||||| |||||||||| |||||||||||||||||||||||||
Sbjct  32040  TGGGCCTGGCTCTTGTCTATGTTTCTTGGAACAGAACGTCACAGAGGGTGAGAATCCCGT  32099

Query  713    GCGATGAGATGACCCGGGTCTGTGTAAAGTTCCTTCGACGAGTCGAGTTGTTTGGGAATG  772
              ||||||||||||||| |||| |||||||||||||||||||||||||||||||||||||||
Sbjct  32100  GCGATGAGATGACCCAGGTCCGTGTAAAGTTCCTTCGACGAGTCGAGTTGTTTGGGAATG  32159

Query  773    CAGCTCTAAGTGGGTGGTAAATTCCATCTAAAGCTAAATATTGGCGAGAGACCGATAGCG  832
              ||||||||||||||||||||||||||||||||||||||||||||||||||||||||||||
Sbjct  32160  CAGCTCTAAGTGGGTGGTAAATTCCATCTAAAGCTAAATATTGGCGAGAGACCGATAGCG  32219

Query  833    AACAAGTACAGTGATGGAAAGATGAAAAGAACTTTGAAAAGAGAGTGAAAAAGTACGTGA  892
              ||||||||||||||||||||||||||||||||||||||||||||||||||||||||||||
Sbjct  32220  AACAAGTACAGTGATGGAAAGATGAAAAGAACTTTGAAAAGAGAGTGAAAAAGTACGTGA  32279

Query  893    AATTGTTGAAAGGGAAGGGCTTGAGATCAGACTTGGTATTTTGCATGCTGCT-CTCTCGG  951
              |||||||||||||||||||||||||||||||||||| |||||||||| |||| || ||||
Sbjct  32280  AATTGTTGAAAGGGAAGGGCTTGAGATCAGACTTGGCATTTTGCATGTTGCTTCT-TCGG  32338

Query  952    GGGCGGCCGCTGCGGTTTACCGGGCCAGCATCGGTTTGGAGCGGCAGGATAATGGCGGAG  1011
              |||||||| |||||||||  |||||||||||| |||||| |||| |||| ||| |||  |
Sbjct  32339  GGGCGGCCTCTGCGGTTTGTCGGGCCAGCATCAGTTTGG-GCGGTAGGACAATCGCGCGG  32397

Query  1012   GAATGTGGCACGGCTTCTGCTGTGTGTTATAGCCTCTGACGATACTGCCAGCCTAGACCG  1071
              |||||||||||||| || ||||||||||||||||   |  |||||||||||||||||| |
Sbjct  32398  GAATGTGGCACGGCCTCGGCTGTGTGTTATAGCCCGCGTGGATACTGCCAGCCTAGACTG  32457

Query  1072   AGGACTGCGGTCTTTTACCTAGGATGTTGGCATAATGATCTTAAGTCGCCCGTCTTGAAA  1131
              ||||||||||| || |||||||||||||||||||||||||||||||||||||||||||||
Sbjct  32458  AGGACTGCGGT-TTATACCTAGGATGTTGGCATAATGATCTTAAGTCGCCCGTCTTGAAA  32516

Query  1132   CACGGACCAAGGAGTCTAACGTCTATGCGAGTGTTTGGGTGTAAAACCCGTACGCGTAAT  1191
              ||||||||||||||||||||||||||||||||||||||||||||||||||||||||||||
Sbjct  32517  CACGGACCAAGGAGTCTAACGTCTATGCGAGTGTTTGGGTGTAAAACCCGTACGCGTAAT  32576

Query  1192   GAAAGTGAACGAAGGTGGGGGCCCATT--AGGGTGCACCATCGACCGATCCTGATGTGTT  1249
              ||||||||||| ||||||||||||  |   ||||||||||||||||||||||||||| ||
Sbjct  32577  GAAAGTGAACGTAGGTGGGGGCCCTCTCGGGGGTGCACCATCGACCGATCCTGATGTCTT  32636

Query  1250   CGGATGGATTTGAGTAAGAGCATAGCTGTTGGGACCCGAAAGATGGTGAACTATGCCTGA  1309
              ||||||||||||||||||||||||||||||||||||||||||||||||||||||||||||
Sbjct  32637  CGGATGGATTTGAGTAAGAGCATAGCTGTTGGGACCCGAAAGATGGTGAACTATGCCTGA  32696

Query  1310   ATAGGGTGAAGCCAGAGGAAACTCTGGTGGAGGCTCGTAGCGGTTCTGACGTGCAAATCG  1369
              ||||||||||||||||||||||||||||||||||||||||||||||||||||||||||||
Sbjct  32697  ATAGGGTGAAGCCAGAGGAAACTCTGGTGGAGGCTCGTAGCGGTTCTGACGTGCAAATCG  32756

Query  1370   ATCGTCGAATTTGGGTATAGGGGCGAAAGACTAATCGAACCATCTAGTAGCTGGTTCCTG  1429
              ||||||||||||||||||||||||||||||||||||||||||||||||||||||||||||
Sbjct  32757  ATCGTCGAATTTGGGTATAGGGGCGAAAGACTAATCGAACCATCTAGTAGCTGGTTCCTG  32816

Query  1430   CCGAAGTTTCCCTCAGGATAGCAGAAGCTCGTATCAGTTTTATGAGGTAAAGCGAATGAT  1489
              ||||||||||||||||||||||||||||||||||||||||||||||||||||||||||||
Sbjct  32817  CCGAAGTTTCCCTCAGGATAGCAGAAGCTCGTATCAGTTTTATGAGGTAAAGCGAATGAT  32876

Query  1490   TAGAAGTCTTGGGGTTGAAATGACCTTAACTTATTCTCAAACTTTAAATATGTAAGAAGT  1549
              ||||||| ||||||||||||||||||||||||||||||||||||||||||||||||||||
Sbjct  32877  TAGAAGTATTGGGGTTGAAATGACCTTAACTTATTCTCAAACTTTAAATATGTAAGAAGT  32936

Query  1550   CCTTGTTGCTTAATTGAACGTGGACAATTGAATGAAGAGCTTTTAGTGGGCCATTTTTGG  1609
              ||||||||||||||||||||||||||||||||||||||||||||||||||||||||||||
Sbjct  32937  CCTTGTTGCTTAATTGAACGTGGACAATTGAATGAAGAGCTTTTAGTGGGCCATTTTTGG  32996

Query  1610   TAAGCAGAACTGGCGATGCGGGATGAACCGAACGTGAAGTTAAAGTGCCGGAATGCACGC  1669
              ||||||||||||||||||||||||||||||||||||||||||||||||||||||||||||
Sbjct  32997  TAAGCAGAACTGGCGATGCGGGATGAACCGAACGTGAAGTTAAAGTGCCGGAATGCACGC  33056

Query  1670   TCATCAGACACCACAAAAGGTGTTAGTTCATCTAGACAGCCGGACGGTGGCCATGGAAGT  1729
              ||||||||||||||||||||||||||||||||||||||||||||||||||||||||||||
Sbjct  33057  TCATCAGACACCACAAAAGGTGTTAGTTCATCTAGACAGCCGGACGGTGGCCATGGAAGT  33116

Query  1730   CGGAATCCGCTAAGGAGTGTGTAACAACTCACCGGCCGAATGAACTAGCCCTGAAAATGG  1789
              ||||||||||||||||||||||||||||||||||||||||||||||||||||||||||||
Sbjct  33117  CGGAATCCGCTAAGGAGTGTGTAACAACTCACCGGCCGAATGAACTAGCCCTGAAAATGG  33176

Query  1790   ATGGCGCTCAAGCGTGCTACTTATACTTCACCGTGATTGCTGTTT-TGACGCTTTCACGA  1848
              |||||||||||||||||||||||||||||||||||||||||| || ||| ||||||||||
Sbjct  33177  ATGGCGCTCAAGCGTGCTACTTATACTTCACCGTGATTGCTGATTATGATGCTTTCACGA  33236

Query  1849   GTAGGCAGGCGTGGAGGTCAGTGACGAAGCCTTTGCTGTAAAGCTGGGTCGAACGGCCTC  1908
              |||||||||||||||||||||||| |||||||||||||||||||||||||||||||||||
Sbjct  33237  GTAGGCAGGCGTGGAGGTCAGTGAAGAAGCCTTTGCTGTAAAGCTGGGTCGAACGGCCTC  33296

Query  1909   TAGTGC  1914
              ||||||
Sbjct  33297  TAGTGC  33302


 Score = 2802 bits (1517),  Expect = 0.0
 Identities = 1798/1926 (93%), Gaps = 49/1926 (3%)
 Strand=Plus/Plus

Query  1      CAAGGTTTCCGTAGGTGAACCTGCGGAAGGATCATTACTGATTTGCTTAATTGCACCACA  60
              ||||||||||||||||||||||||||||||||||||||||||||||||||||||||||||
Sbjct  41900  CAAGGTTTCCGTAGGTGAACCTGCGGAAGGATCATTACTGATTTGCTTAATTGCACCACA  41959

Query  61     TGTGTTTTTCTTTGAAACAAACTTGCTTTGGCGGTGGG-C-CCAGCCTGCCGCCAGAGGT  118
              ||||||||||  ||  || | | ||||||||||| ||| | |    | ||||||||||||
Sbjct  41960  TGTGTTTTTCACTG-GAC-AGC-TGCTTTGGCGGGGGGACTCGTTTCCGCCGCCAGAGGT  42016

Query  119    CTAAACTTACAACC-AATTTTTTATTAACTTGTCACACCAGATTATTACTAAATAGTCAA  177
              |  ||| || |||| || |||||||| ||  |||| |||| |   ||  | |||||||||
Sbjct  42017  CACAAC-TA-AACCAAACTTTTTATT-ACCAGTCA-ACCATA-CGTT--TTAATAGTCAA  42069

Query  178    AACTTTCAACAACGGATCTCTTGGTTCTCGCATCGATGAAGAACGCAGCGAAATGCGATA  237
              ||||||||||||||||||||||||||||||||||||||||||||||||||||||||||||
Sbjct  42070  AACTTTCAACAACGGATCTCTTGGTTCTCGCATCGATGAAGAACGCAGCGAAATGCGATA  42129

Query  238    CGTAATATGAATTGCAGATATTCGTGAATCATCGAATCTTTGAACGCACATTGCGCCCTC  297
              |||| |||||||||||||||||||||||||||||||||||||||||||||||||||||| 
Sbjct  42130  CGTAGTATGAATTGCAGATATTCGTGAATCATCGAATCTTTGAACGCACATTGCGCCCTT  42189

Query  298    TGGTATTCCGGAGGGCATGCCTGTTTGAGCGTCGTTTCTCCCTCAA-ACCGCTGGGTTTG  356
              |||||||||  |||||||||||||||||||||| ||||||||||||  |||| |||||||
Sbjct  42190  TGGTATTCCAAAGGGCATGCCTGTTTGAGCGTCATTTCTCCCTCAAGCCCGC-GGGTTTG  42248

Query  357    GTGTTGAGCAATACGACTTGGGTTTGCTTGAAAGACGGTA-GTGGTAAGGCGGGATCGCT  415
              ||||||||||||||| |   |||||| |||||||||| || ||||  || |   ||   |
Sbjct  42249  GTGTTGAGCAATACG-C-CAGGTTTGTTTGAAAGACG-TACGTGG--AGAC--TAT--AT  42299

Query  416    TTGACAATGGCTTAGG-TCTAACCAAAAACATTGCTTGCGGCGGTAACGTCCACCACGTA  474
              | | |   | |||||| ||| ||| |||||   |||||  || ||   | |||||||  |
Sbjct  42300  TAG-C---GACTTAGGTTCT-ACC-AAAAC---GCTTG-TGCAGT-CGGCCCACCAC--A  42346

Query  475    TATCTTCAAAC-TTTGACCTCAAATCAGGTAGGACTACCCGCTGAACTTAAGCATATCAA  533
                | ||| ||| ||||||||||||||||||||||||||||||||||||||||||||||||
Sbjct  42347  GCTTTTCTAACTTTTGACCTCAAATCAGGTAGGACTACCCGCTGAACTTAAGCATATCAA  42406

Query  534    TAAGCGGAGGAAAAGAAACCAACAGGGATTGCCTCAGTAGCGGCGAGTGAAGCGGCAAAA  593
              |||||||||||||||||||||||||||||||||| |||||||||||||||||||||||||
Sbjct  42407  TAAGCGGAGGAAAAGAAACCAACAGGGATTGCCTTAGTAGCGGCGAGTGAAGCGGCAAAA  42466

Query  594    GCTCAAATTTGAAATCTGGCGTCTTT-GGCGTCCGAGTTGTAATTTGAAGAAGGTATCTT  652
              |||||||||||||||||||| |||||  | ||||||||||||||||||||||||||||||
Sbjct  42467  GCTCAAATTTGAAATCTGGC-TCTTTCAGAGTCCGAGTTGTAATTTGAAGAAGGTATCTT  42525

Query  653    TGGGCCCGGCTCTTGTCTATGTTCCTTGGAACAGGACGTCACAGAGGGTGAGAATCCCGT  712
              |||||| |||||||||||||||| |||||||||| |||||||||||||||||||||||||
Sbjct  42526  TGGGCCTGGCTCTTGTCTATGTTTCTTGGAACAGAACGTCACAGAGGGTGAGAATCCCGT  42585

Query  713    GCGATGAGATGACCCGGGTCTGTGTAAAGTTCCTTCGACGAGTCGAGTTGTTTGGGAATG  772
              ||||||||||||||| |||| |||||||||||||||||||||||||||||||||||||||
Sbjct  42586  GCGATGAGATGACCCAGGTCCGTGTAAAGTTCCTTCGACGAGTCGAGTTGTTTGGGAATG  42645

Query  773    CAGCTCTAAGTGGGTGGTAAATTCCATCTAAAGCTAAATATTGGCGAGAGACCGATAGCG  832
              ||||||||||||||||||||||||||||||||||||||||||||||||||||||||||||
Sbjct  42646  CAGCTCTAAGTGGGTGGTAAATTCCATCTAAAGCTAAATATTGGCGAGAGACCGATAGCG  42705

Query  833    AACAAGTACAGTGATGGAAAGATGAAAAGAACTTTGAAAAGAGAGTGAAAAAGTACGTGA  892
              ||||||||||||||||||||||||||||||||||||||||||||||||||||||||||||
Sbjct  42706  AACAAGTACAGTGATGGAAAGATGAAAAGAACTTTGAAAAGAGAGTGAAAAAGTACGTGA  42765

Query  893    AATTGTTGAAAGGGAAGGGCTTGAGATCAGACTTGGTATTTTGCATGCTGCT-CTCTCGG  951
              |||||||||||||||||||||||||||||||||||| |||||||||| |||| || ||||
Sbjct  42766  AATTGTTGAAAGGGAAGGGCTTGAGATCAGACTTGGCATTTTGCATGTTGCTTCT-TCGG  42824

Query  952    GGGCGGCCGCTGCGGTTTACCGGGCCAGCATCGGTTTGGAGCGGCAGGATAATGGCGGAG  1011
              |||||||| |||||||||  |||||||||||| |||||| |||| |||| ||| |||  |
Sbjct  42825  GGGCGGCCTCTGCGGTTTGTCGGGCCAGCATCAGTTTGG-GCGGTAGGACAATCGCGCGG  42883

Query  1012   GAATGTGGCACGGCTTCTGCTGTGTGTTATAGCCTCTGACGATACTGCCAGCCTAGACCG  1071
              |||||||||||||| || ||||||||||||||||   |  |||||||||||||||||| |
Sbjct  42884  GAATGTGGCACGGCCTCGGCTGTGTGTTATAGCCCGCGTGGATACTGCCAGCCTAGACTG  42943

Query  1072   AGGACTGCGGTCTTTTACCTAGGATGTTGGCATAATGATCTTAAGTCGCCCGTCTTGAAA  1131
              ||||||||||| || |||||||||||||||||||||||||||||||||||||||||||||
Sbjct  42944  AGGACTGCGGT-TTATACCTAGGATGTTGGCATAATGATCTTAAGTCGCCCGTCTTGAAA  43002

Query  1132   CACGGACCAAGGAGTCTAACGTCTATGCGAGTGTTTGGGTGTAAAACCCGTACGCGTAAT  1191
              ||||||||||||||||||||||||||||||||||||||||||||||||||||||||||||
Sbjct  43003  CACGGACCAAGGAGTCTAACGTCTATGCGAGTGTTTGGGTGTAAAACCCGTACGCGTAAT  43062

Query  1192   GAAAGTGAACGAAGGTGGGGGCCCATT--AGGGTGCACCATCGACCGATCCTGATGTGTT  1249
              ||||||||||| ||||||||||||  |   ||||||||||||||||||||||||||| ||
Sbjct  43063  GAAAGTGAACGTAGGTGGGGGCCCTCTCGGGGGTGCACCATCGACCGATCCTGATGTCTT  43122

Query  1250   CGGATGGATTTGAGTAAGAGCATAGCTGTTGGGACCCGAAAGATGGTGAACTATGCCTGA  1309
              ||||||||||||||||||||||||||||||||||||||||||||||||||||||||||||
Sbjct  43123  CGGATGGATTTGAGTAAGAGCATAGCTGTTGGGACCCGAAAGATGGTGAACTATGCCTGA  43182

Query  1310   ATAGGGTGAAGCCAGAGGAAACTCTGGTGGAGGCTCGTAGCGGTTCTGACGTGCAAATCG  1369
              ||||||||||||||||||||||||||||||||||||||||||||||||||||||||||||
Sbjct  43183  ATAGGGTGAAGCCAGAGGAAACTCTGGTGGAGGCTCGTAGCGGTTCTGACGTGCAAATCG  43242

Query  1370   ATCGTCGAATTTGGGTATAGGGGCGAAAGACTAATCGAACCATCTAGTAGCTGGTTCCTG  1429
              ||||||||||||||||||||||||||||||||||||||||||||||||||||||||||||
Sbjct  43243  ATCGTCGAATTTGGGTATAGGGGCGAAAGACTAATCGAACCATCTAGTAGCTGGTTCCTG  43302

Query  1430   CCGAAGTTTCCCTCAGGATAGCAGAAGCTCGTATCAGTTTTATGAGGTAAAGCGAATGAT  1489
              ||||||||||||||||||||||||||||||||||||||||||||||||||||||||||||
Sbjct  43303  CCGAAGTTTCCCTCAGGATAGCAGAAGCTCGTATCAGTTTTATGAGGTAAAGCGAATGAT  43362

Query  1490   TAGAAGTCTTGGGGTTGAAATGACCTTAACTTATTCTCAAACTTTAAATATGTAAGAAGT  1549
              ||||||| ||||||||||||||||||||||||||||||||||||||||||||||||||||
Sbjct  43363  TAGAAGTATTGGGGTTGAAATGACCTTAACTTATTCTCAAACTTTAAATATGTAAGAAGT  43422

Query  1550   CCTTGTTGCTTAATTGAACGTGGACAATTGAATGAAGAGCTTTTAGTGGGCCATTTTTGG  1609
              ||||||||||||||||||||||||||||||||||||||||||||||||||||||||||||
Sbjct  43423  CCTTGTTGCTTAATTGAACGTGGACAATTGAATGAAGAGCTTTTAGTGGGCCATTTTTGG  43482

Query  1610   TAAGCAGAACTGGCGATGCGGGATGAACCGAACGTGAAGTTAAAGTGCCGGAATGCACGC  1669
              ||||||||||||||||||||||||||||||||||||||||||||||||||||||||||||
Sbjct  43483  TAAGCAGAACTGGCGATGCGGGATGAACCGAACGTGAAGTTAAAGTGCCGGAATGCACGC  43542

Query  1670   TCATCAGACACCACAAAAGGTGTTAGTTCATCTAGACAGCCGGACGGTGGCCATGGAAGT  1729
              ||||||||||||||||||||||||||||||||||||||||||||||||||||||||||||
Sbjct  43543  TCATCAGACACCACAAAAGGTGTTAGTTCATCTAGACAGCCGGACGGTGGCCATGGAAGT  43602

Query  1730   CGGAATCCGCTAAGGAGTGTGTAACAACTCACCGGCCGAATGAACTAGCCCTGAAAATGG  1789
              ||||||||||||||||||||||||||||||||||||||||||||||||||||||||||||
Sbjct  43603  CGGAATCCGCTAAGGAGTGTGTAACAACTCACCGGCCGAATGAACTAGCCCTGAAAATGG  43662

Query  1790   ATGGCGCTCAAGCGTGCTACTTATACTTCACCGTGATTGCTGTTT-TGACGCTTTCACGA  1848
              |||||||||||||||||||||||||||||||||||||||||| || ||| ||||||||||
Sbjct  43663  ATGGCGCTCAAGCGTGCTACTTATACTTCACCGTGATTGCTGATTATGATGCTTTCACGA  43722

Query  1849   GTAGGCAGGCGTGGAGGTCAGTGACGAAGCCTTTGCTGTAAAGCTGGGTCGAACGGCCTC  1908
              |||||||||||||||||||||||| |||||||||||||||||||||||||||||||||||
Sbjct  43723  GTAGGCAGGCGTGGAGGTCAGTGAAGAAGCCTTTGCTGTAAAGCTGGGTCGAACGGCCTC  43782

Query  1909   TAGTGC  1914
              ||||||
Sbjct  43783  TAGTGC  43788


 Score = 2802 bits (1517),  Expect = 0.0
 Identities = 1798/1926 (93%), Gaps = 49/1926 (3%)
 Strand=Plus/Plus

Query  1      CAAGGTTTCCGTAGGTGAACCTGCGGAAGGATCATTACTGATTTGCTTAATTGCACCACA  60
              ||||||||||||||||||||||||||||||||||||||||||||||||||||||||||||
Sbjct  52366  CAAGGTTTCCGTAGGTGAACCTGCGGAAGGATCATTACTGATTTGCTTAATTGCACCACA  52425

Query  61     TGTGTTTTTCTTTGAAACAAACTTGCTTTGGCGGTGGG-C-CCAGCCTGCCGCCAGAGGT  118
              ||||||||||  ||  || | | ||||||||||| ||| | |    | ||||||||||||
Sbjct  52426  TGTGTTTTTCACTG-GAC-AGC-TGCTTTGGCGGGGGGACTCGTTTCCGCCGCCAGAGGT  52482

Query  119    CTAAACTTACAACC-AATTTTTTATTAACTTGTCACACCAGATTATTACTAAATAGTCAA  177
              |  ||| || |||| || |||||||| ||  |||| |||| |   ||  | |||||||||
Sbjct  52483  CACAAC-TA-AACCAAACTTTTTATT-ACCAGTCA-ACCATA-CGTT--TTAATAGTCAA  52535

Query  178    AACTTTCAACAACGGATCTCTTGGTTCTCGCATCGATGAAGAACGCAGCGAAATGCGATA  237
              ||||||||||||||||||||||||||||||||||||||||||||||||||||||||||||
Sbjct  52536  AACTTTCAACAACGGATCTCTTGGTTCTCGCATCGATGAAGAACGCAGCGAAATGCGATA  52595

Query  238    CGTAATATGAATTGCAGATATTCGTGAATCATCGAATCTTTGAACGCACATTGCGCCCTC  297
              |||| |||||||||||||||||||||||||||||||||||||||||||||||||||||| 
Sbjct  52596  CGTAGTATGAATTGCAGATATTCGTGAATCATCGAATCTTTGAACGCACATTGCGCCCTT  52655

Query  298    TGGTATTCCGGAGGGCATGCCTGTTTGAGCGTCGTTTCTCCCTCAA-ACCGCTGGGTTTG  356
              |||||||||  |||||||||||||||||||||| ||||||||||||  |||| |||||||
Sbjct  52656  TGGTATTCCAAAGGGCATGCCTGTTTGAGCGTCATTTCTCCCTCAAGCCCGC-GGGTTTG  52714

Query  357    GTGTTGAGCAATACGACTTGGGTTTGCTTGAAAGACGGTA-GTGGTAAGGCGGGATCGCT  415
              ||||||||||||||| |   |||||| |||||||||| || ||||  || |   ||   |
Sbjct  52715  GTGTTGAGCAATACG-C-CAGGTTTGTTTGAAAGACG-TACGTGG--AGAC--TAT--AT  52765

Query  416    TTGACAATGGCTTAGG-TCTAACCAAAAACATTGCTTGCGGCGGTAACGTCCACCACGTA  474
              | | |   | |||||| ||| ||| |||||   |||||  || ||   | |||||||  |
Sbjct  52766  TAG-C---GACTTAGGTTCT-ACC-AAAAC---GCTTG-TGCAGT-CGGCCCACCAC--A  52812

Query  475    TATCTTCAAAC-TTTGACCTCAAATCAGGTAGGACTACCCGCTGAACTTAAGCATATCAA  533
                | ||| ||| ||||||||||||||||||||||||||||||||||||||||||||||||
Sbjct  52813  GCTTTTCTAACTTTTGACCTCAAATCAGGTAGGACTACCCGCTGAACTTAAGCATATCAA  52872

Query  534    TAAGCGGAGGAAAAGAAACCAACAGGGATTGCCTCAGTAGCGGCGAGTGAAGCGGCAAAA  593
              |||||||||||||||||||||||||||||||||| |||||||||||||||||||||||||
Sbjct  52873  TAAGCGGAGGAAAAGAAACCAACAGGGATTGCCTTAGTAGCGGCGAGTGAAGCGGCAAAA  52932

Query  594    GCTCAAATTTGAAATCTGGCGTCTTT-GGCGTCCGAGTTGTAATTTGAAGAAGGTATCTT  652
              |||||||||||||||||||| |||||  | ||||||||||||||||||||||||||||||
Sbjct  52933  GCTCAAATTTGAAATCTGGC-TCTTTCAGAGTCCGAGTTGTAATTTGAAGAAGGTATCTT  52991

Query  653    TGGGCCCGGCTCTTGTCTATGTTCCTTGGAACAGGACGTCACAGAGGGTGAGAATCCCGT  712
              |||||| |||||||||||||||| |||||||||| |||||||||||||||||||||||||
Sbjct  52992  TGGGCCTGGCTCTTGTCTATGTTTCTTGGAACAGAACGTCACAGAGGGTGAGAATCCCGT  53051

Query  713    GCGATGAGATGACCCGGGTCTGTGTAAAGTTCCTTCGACGAGTCGAGTTGTTTGGGAATG  772
              ||||||||||||||| |||| |||||||||||||||||||||||||||||||||||||||
Sbjct  53052  GCGATGAGATGACCCAGGTCCGTGTAAAGTTCCTTCGACGAGTCGAGTTGTTTGGGAATG  53111

Query  773    CAGCTCTAAGTGGGTGGTAAATTCCATCTAAAGCTAAATATTGGCGAGAGACCGATAGCG  832
              ||||||||||||||||||||||||||||||||||||||||||||||||||||||||||||
Sbjct  53112  CAGCTCTAAGTGGGTGGTAAATTCCATCTAAAGCTAAATATTGGCGAGAGACCGATAGCG  53171

Query  833    AACAAGTACAGTGATGGAAAGATGAAAAGAACTTTGAAAAGAGAGTGAAAAAGTACGTGA  892
              ||||||||||||||||||||||||||||||||||||||||||||||||||||||||||||
Sbjct  53172  AACAAGTACAGTGATGGAAAGATGAAAAGAACTTTGAAAAGAGAGTGAAAAAGTACGTGA  53231

Query  893    AATTGTTGAAAGGGAAGGGCTTGAGATCAGACTTGGTATTTTGCATGCTGCT-CTCTCGG  951
              |||||||||||||||||||||||||||||||||||| |||||||||| |||| || ||||
Sbjct  53232  AATTGTTGAAAGGGAAGGGCTTGAGATCAGACTTGGCATTTTGCATGTTGCTTCT-TCGG  53290

Query  952    GGGCGGCCGCTGCGGTTTACCGGGCCAGCATCGGTTTGGAGCGGCAGGATAATGGCGGAG  1011
              |||||||| |||||||||  |||||||||||| |||||| |||| |||| ||| |||  |
Sbjct  53291  GGGCGGCCTCTGCGGTTTGTCGGGCCAGCATCAGTTTGG-GCGGTAGGACAATCGCGCGG  53349

Query  1012   GAATGTGGCACGGCTTCTGCTGTGTGTTATAGCCTCTGACGATACTGCCAGCCTAGACCG  1071
              |||||||||||||| || ||||||||||||||||   |  |||||||||||||||||| |
Sbjct  53350  GAATGTGGCACGGCCTCGGCTGTGTGTTATAGCCCGCGTGGATACTGCCAGCCTAGACTG  53409

Query  1072   AGGACTGCGGTCTTTTACCTAGGATGTTGGCATAATGATCTTAAGTCGCCCGTCTTGAAA  1131
              ||||||||||| || |||||||||||||||||||||||||||||||||||||||||||||
Sbjct  53410  AGGACTGCGGT-TTATACCTAGGATGTTGGCATAATGATCTTAAGTCGCCCGTCTTGAAA  53468

Query  1132   CACGGACCAAGGAGTCTAACGTCTATGCGAGTGTTTGGGTGTAAAACCCGTACGCGTAAT  1191
              ||||||||||||||||||||||||||||||||||||||||||||||||||||||||||||
Sbjct  53469  CACGGACCAAGGAGTCTAACGTCTATGCGAGTGTTTGGGTGTAAAACCCGTACGCGTAAT  53528

Query  1192   GAAAGTGAACGAAGGTGGGGGCCCATT--AGGGTGCACCATCGACCGATCCTGATGTGTT  1249
              ||||||||||| ||||||||||||  |   ||||||||||||||||||||||||||| ||
Sbjct  53529  GAAAGTGAACGTAGGTGGGGGCCCTCTCGGGGGTGCACCATCGACCGATCCTGATGTCTT  53588

Query  1250   CGGATGGATTTGAGTAAGAGCATAGCTGTTGGGACCCGAAAGATGGTGAACTATGCCTGA  1309
              ||||||||||||||||||||||||||||||||||||||||||||||||||||||||||||
Sbjct  53589  CGGATGGATTTGAGTAAGAGCATAGCTGTTGGGACCCGAAAGATGGTGAACTATGCCTGA  53648

Query  1310   ATAGGGTGAAGCCAGAGGAAACTCTGGTGGAGGCTCGTAGCGGTTCTGACGTGCAAATCG  1369
              ||||||||||||||||||||||||||||||||||||||||||||||||||||||||||||
Sbjct  53649  ATAGGGTGAAGCCAGAGGAAACTCTGGTGGAGGCTCGTAGCGGTTCTGACGTGCAAATCG  53708

Query  1370   ATCGTCGAATTTGGGTATAGGGGCGAAAGACTAATCGAACCATCTAGTAGCTGGTTCCTG  1429
              ||||||||||||||||||||||||||||||||||||||||||||||||||||||||||||
Sbjct  53709  ATCGTCGAATTTGGGTATAGGGGCGAAAGACTAATCGAACCATCTAGTAGCTGGTTCCTG  53768

Query  1430   CCGAAGTTTCCCTCAGGATAGCAGAAGCTCGTATCAGTTTTATGAGGTAAAGCGAATGAT  1489
              ||||||||||||||||||||||||||||||||||||||||||||||||||||||||||||
Sbjct  53769  CCGAAGTTTCCCTCAGGATAGCAGAAGCTCGTATCAGTTTTATGAGGTAAAGCGAATGAT  53828

Query  1490   TAGAAGTCTTGGGGTTGAAATGACCTTAACTTATTCTCAAACTTTAAATATGTAAGAAGT  1549
              ||||||| ||||||||||||||||||||||||||||||||||||||||||||||||||||
Sbjct  53829  TAGAAGTATTGGGGTTGAAATGACCTTAACTTATTCTCAAACTTTAAATATGTAAGAAGT  53888

Query  1550   CCTTGTTGCTTAATTGAACGTGGACAATTGAATGAAGAGCTTTTAGTGGGCCATTTTTGG  1609
              ||||||||||||||||||||||||||||||||||||||||||||||||||||||||||||
Sbjct  53889  CCTTGTTGCTTAATTGAACGTGGACAATTGAATGAAGAGCTTTTAGTGGGCCATTTTTGG  53948

Query  1610   TAAGCAGAACTGGCGATGCGGGATGAACCGAACGTGAAGTTAAAGTGCCGGAATGCACGC  1669
              ||||||||||||||||||||||||||||||||||||||||||||||||||||||||||||
Sbjct  53949  TAAGCAGAACTGGCGATGCGGGATGAACCGAACGTGAAGTTAAAGTGCCGGAATGCACGC  54008

Query  1670   TCATCAGACACCACAAAAGGTGTTAGTTCATCTAGACAGCCGGACGGTGGCCATGGAAGT  1729
              ||||||||||||||||||||||||||||||||||||||||||||||||||||||||||||
Sbjct  54009  TCATCAGACACCACAAAAGGTGTTAGTTCATCTAGACAGCCGGACGGTGGCCATGGAAGT  54068

Query  1730   CGGAATCCGCTAAGGAGTGTGTAACAACTCACCGGCCGAATGAACTAGCCCTGAAAATGG  1789
              ||||||||||||||||||||||||||||||||||||||||||||||||||||||||||||
Sbjct  54069  CGGAATCCGCTAAGGAGTGTGTAACAACTCACCGGCCGAATGAACTAGCCCTGAAAATGG  54128

Query  1790   ATGGCGCTCAAGCGTGCTACTTATACTTCACCGTGATTGCTGTTT-TGACGCTTTCACGA  1848
              |||||||||||||||||||||||||||||||||||||||||| || ||| ||||||||||
Sbjct  54129  ATGGCGCTCAAGCGTGCTACTTATACTTCACCGTGATTGCTGATTATGATGCTTTCACGA  54188

Query  1849   GTAGGCAGGCGTGGAGGTCAGTGACGAAGCCTTTGCTGTAAAGCTGGGTCGAACGGCCTC  1908
              |||||||||||||||||||||||| |||||||||||||||||||||||||||||||||||
Sbjct  54189  GTAGGCAGGCGTGGAGGTCAGTGAAGAAGCCTTTGCTGTAAAGCTGGGTCGAACGGCCTC  54248

Query  1909   TAGTGC  1914
              ||||||
Sbjct  54249  TAGTGC  54254


 Score = 2791 bits (1511),  Expect = 0.0
 Identities = 1797/1927 (93%), Gaps = 51/1927 (3%)
 Strand=Plus/Plus

Query  1     CAAGGTTTCCGTAGGTGAACCTGCGGAAGGATCATTACTGATTTGCTTAATTGCACCACA  60
             ||||||||||||||||||||||||||||||||||||||||||||||||||||||||||||
Sbjct  51    CAAGGTTTCCGTAGGTGAACCTGCGGAAGGATCATTACTGATTTGCTTAATTGCACCACA  110

Query  61    TGTGTTTTTCTTTGAAACAAACTTGCTTTGGCGGTGGG-C-CCAGCCTGCCGCCAGAGGT  118
             ||||||||||  ||  || | | ||||||||||| ||| | |    | ||||||||||||
Sbjct  111   TGTGTTTTTCACTG-GAC-AGC-TGCTTTGGCGGGGGGACTCGTTTCCGCCGCCAGAGGT  167

Query  119   CTAAACTTACAACC-AATTTTTTATTAACTTGTCACACCAGATTATTACTAAATAGTCAA  177
             |  ||| || |||| || |||||||| ||  ||  ||||| |   ||  | |||||||||
Sbjct  168   CACAAC-TA-AACCAAACTTTTTATT-ACCAGT--CACCATA-CGTT--TTAATAGTCAA  219

Query  178   AACTTTCAACAAC-GGATCTCTTGGTTCTCGCATCGATGAAGAACGCAGCGAAATGCGAT  236
             ||||||||||||| ||||||||||||||||||||||||||||||||||||||||||||||
Sbjct  220   AACTTTCAACAACGGGATCTCTTGGTTCTCGCATCGATGAAGAACGCAGCGAAATGCGAT  279

Query  237   ACGTAATATGAATTGCAGATATTCGTGAATCATCGAATCTTTGAACGCACATTGCGCCCT  296
             ||||| ||||||||||||||||||||||||||||||||||||||||||||||||||||||
Sbjct  280   ACGTAGTATGAATTGCAGATATTCGTGAATCATCGAATCTTTGAACGCACATTGCGCCCT  339

Query  297   CTGGTATTCCGGAGGGCATGCCTGTTTGAGCGTCGTTTCTCCCTCAA-ACCGCTGGGTTT  355
              |||||||||  |||||||||||||||||||||| ||||||||||||  |||| ||||||
Sbjct  340   TTGGTATTCCAAAGGGCATGCCTGTTTGAGCGTCATTTCTCCCTCAAGCCCGC-GGGTTT  398

Query  356   GGTGTTGAGCAATACGACTTGGGTTTGCTTGAAAGACGGTA-GTGGTAAGGCGGGATCGC  414
             |||||||||||||||| |   |||||| |||||||||| || ||||  || |   ||   
Sbjct  399   GGTGTTGAGCAATACG-C-CAGGTTTGTTTGAAAGACG-TACGTGG--AGAC--TAT--A  449

Query  415   TTTGACAATGGCTTAGG-TCTAACCAAAAACATTGCTTGCGGCGGTAACGTCCACCACGT  473
             || | |   | |||||| ||| ||| |||||   |||||  || ||   | |||||||  
Sbjct  450   TTAG-C---GACTTAGGTTCT-ACC-AAAAC---GCTTG-TGCAGT-CGGCCCACCAC--  496

Query  474   ATATCTTCAAAC-TTTGACCTCAAATCAGGTAGGACTACCCGCTGAACTTAAGCATATCA  532
             |  | ||| ||| |||||||||||||||||||||||||||||||||||||||||||||||
Sbjct  497   AGCTTTTCTAACTTTTGACCTCAAATCAGGTAGGACTACCCGCTGAACTTAAGCATATCA  556

Query  533   ATAAGCGGAGGAAAAGAAACCAACAGGGATTGCCTCAGTAGCGGCGAGTGAAGCGGCAAA  592
             ||||||||||||||||||||||||||||||||||| ||||||||||||||||||||||||
Sbjct  557   ATAAGCGGAGGAAAAGAAACCAACAGGGATTGCCTTAGTAGCGGCGAGTGAAGCGGCAAA  616

Query  593   AGCTCAAATTTGAAATCTGGCGTCTTT-GGCGTCCGAGTTGTAATTTGAAGAAGGTATCT  651
             ||||||||||||||||||||| |||||  | |||||||||||||||||||||||||||||
Sbjct  617   AGCTCAAATTTGAAATCTGGC-TCTTTCAGAGTCCGAGTTGTAATTTGAAGAAGGTATCT  675

Query  652   TTGGGCCCGGCTCTTGTCTATGTTCCTTGGAACAGGACGTCACAGAGGGTGAGAATCCCG  711
             ||||||| |||||||||||||||| |||||||||| ||||||||||||||||||||||||
Sbjct  676   TTGGGCCTGGCTCTTGTCTATGTTTCTTGGAACAGAACGTCACAGAGGGTGAGAATCCCG  735

Query  712   TGCGATGAGATGACCCGGGTCTGTGTAAAGTTCCTTCGACGAGTCGAGTTGTTTGGGAAT  771
             |||||||||||||||| |||| ||||||||||||||||||||||||||||||||||||||
Sbjct  736   TGCGATGAGATGACCCAGGTCCGTGTAAAGTTCCTTCGACGAGTCGAGTTGTTTGGGAAT  795

Query  772   GCAGCTCTAAGTGGGTGGTAAATTCCATCTAAAGCTAAATATTGGCGAGAGACCGATAGC  831
             ||||||||||||||||||||||||||||||||||||||||||||||||||||||||||||
Sbjct  796   GCAGCTCTAAGTGGGTGGTAAATTCCATCTAAAGCTAAATATTGGCGAGAGACCGATAGC  855

Query  832   GAACAAGTACAGTGATGGAAAGATGAAAAGAACTTTGAAAAGAGAGTGAAAAAGTACGTG  891
             ||||||||||||||||||||||||||||||||||||||||||||||||||||||||||||
Sbjct  856   GAACAAGTACAGTGATGGAAAGATGAAAAGAACTTTGAAAAGAGAGTGAAAAAGTACGTG  915

Query  892   AAATTGTTGAAAGGGAAGGGCTTGAGATCAGACTTGGTATTTTGCATGCTGCT-CTCTCG  950
             ||||||||||||||||||||||||||||||||||||| |||||||||| |||| || |||
Sbjct  916   AAATTGTTGAAAGGGAAGGGCTTGAGATCAGACTTGGCATTTTGCATGTTGCTTCT-TCG  974

Query  951   GGGGCGGCCGCTGCGGTTTACCGGGCCAGCATCGGTTTGGAGCGGCAGGATAATGGCGGA  1010
             ||||||||| |||||||||  |||||||||||| |||||| |||| |||| ||| |||  
Sbjct  975   GGGGCGGCCTCTGCGGTTTGTCGGGCCAGCATCAGTTTGG-GCGGTAGGACAATCGCGCG  1033

Query  1011  GGAATGTGGCACGGCTTCTGCTGTGTGTTATAGCCTCTGACGATACTGCCAGCCTAGACC  1070
             ||||||||||||||| || ||||||||||||||||   |  |||||||||||||||||| 
Sbjct  1034  GGAATGTGGCACGGCCTCGGCTGTGTGTTATAGCCCGCGTGGATACTGCCAGCCTAGACT  1093

Query  1071  GAGGACTGCGGTCTTTTACCTAGGATGTTGGCATAATGATCTTAAGTCGCCCGTCTTGAA  1130
             |||||||||||| || ||||||||||||||||||||||||||||||||||||||||||||
Sbjct  1094  GAGGACTGCGGT-TTATACCTAGGATGTTGGCATAATGATCTTAAGTCGCCCGTCTTGAA  1152

Query  1131  ACACGGACCAAGGAGTCTAACGTCTATGCGAGTGTTTGGGTGTAAAACCCGTACGCGTAA  1190
             ||||||||||||||||||||||||||||||||||||||||||||||||||||||||||||
Sbjct  1153  ACACGGACCAAGGAGTCTAACGTCTATGCGAGTGTTTGGGTGTAAAACCCGTACGCGTAA  1212

Query  1191  TGAAAGTGAACGAAGGTGGGGGCCCATT--AGGGTGCACCATCGACCGATCCTGATGTGT  1248
             |||||||||||| ||||||||||||  |   ||||||||||||||||||||||||||| |
Sbjct  1213  TGAAAGTGAACGTAGGTGGGGGCCCTCTCGGGGGTGCACCATCGACCGATCCTGATGTCT  1272

Query  1249  TCGGATGGATTTGAGTAAGAGCATAGCTGTTGGGACCCGAAAGATGGTGAACTATGCCTG  1308
             ||||||||||||||||||||||||||||||||||||||||||||||||||||||||||||
Sbjct  1273  TCGGATGGATTTGAGTAAGAGCATAGCTGTTGGGACCCGAAAGATGGTGAACTATGCCTG  1332

Query  1309  AATAGGGTGAAGCCAGAGGAAACTCTGGTGGAGGCTCGTAGCGGTTCTGACGTGCAAATC  1368
             ||||||||||||||||||||||||||||||||||||||||||||||||||||||||||||
Sbjct  1333  AATAGGGTGAAGCCAGAGGAAACTCTGGTGGAGGCTCGTAGCGGTTCTGACGTGCAAATC  1392

Query  1369  GATCGTCGAATTTGGGTATAGGGGCGAAAGACTAATCGAACCATCTAGTAGCTGGTTCCT  1428
             ||||||||||||||||||||||||||||||||||||||||||||||||||||||||||||
Sbjct  1393  GATCGTCGAATTTGGGTATAGGGGCGAAAGACTAATCGAACCATCTAGTAGCTGGTTCCT  1452

Query  1429  GCCGAAGTTTCCCTCAGGATAGCAGAAGCTCGTATCAGTTTTATGAGGTAAAGCGAATGA  1488
             ||||||||||||||||||||||||||||||||||||||||||||||||||||||||||||
Sbjct  1453  GCCGAAGTTTCCCTCAGGATAGCAGAAGCTCGTATCAGTTTTATGAGGTAAAGCGAATGA  1512

Query  1489  TTAGAAGTCTTGGGGTTGAAATGACCTTAACTTATTCTCAAACTTTAAATATGTAAGAAG  1548
             |||||||| |||||||||||||||||||||||||||||||||||||||||||||||||||
Sbjct  1513  TTAGAAGTATTGGGGTTGAAATGACCTTAACTTATTCTCAAACTTTAAATATGTAAGAAG  1572

Query  1549  TCCTTGTTGCTTAATTGAACGTGGACAATTGAATGAAGAGCTTTTAGTGGGCCATTTTTG  1608
             ||||||||||||||||||||||||||||||||||||||||||||||||||||||||||||
Sbjct  1573  TCCTTGTTGCTTAATTGAACGTGGACAATTGAATGAAGAGCTTTTAGTGGGCCATTTTTG  1632

Query  1609  GTAAGCAGAACTGGCGATGCGGGATGAACCGAACGTGAAGTTAAAGTGCCGGAATGCACG  1668
             ||||||||||||||||||||||||||||||||||||||||||||||||||||||||||||
Sbjct  1633  GTAAGCAGAACTGGCGATGCGGGATGAACCGAACGTGAAGTTAAAGTGCCGGAATGCACG  1692

Query  1669  CTCATCAGACACCACAAAAGGTGTTAGTTCATCTAGACAGCCGGACGGTGGCCATGGAAG  1728
             ||||||||||||||||||||||||||||||||||||||||||||||||||||||||||||
Sbjct  1693  CTCATCAGACACCACAAAAGGTGTTAGTTCATCTAGACAGCCGGACGGTGGCCATGGAAG  1752

Query  1729  TCGGAATCCGCTAAGGAGTGTGTAACAACTCACCGGCCGAATGAACTAGCCCTGAAAATG  1788
             ||||||||||||||||||||||||||||||||||||||||||||||||||||||||||||
Sbjct  1753  TCGGAATCCGCTAAGGAGTGTGTAACAACTCACCGGCCGAATGAACTAGCCCTGAAAATG  1812

Query  1789  GATGGCGCTCAAGCGTGCTACTTATACTTCACCGTGATTGCTGTTT-TGACGCTTTCACG  1847
             ||||||||||||||||||||||||||||||||||||||||||| || ||| |||||||||
Sbjct  1813  GATGGCGCTCAAGCGTGCTACTTATACTTCACCGTGATTGCTGATTATGATGCTTTCACG  1872

Query  1848  AGTAGGCAGGCGTGGAGGTCAGTGACGAAGCCTTTGCTGTAAAGCTGGGTCGAACGGCCT  1907
             ||||||||||||||||||||||||| ||||||||||||||||||||||||||||||||||
Sbjct  1873  AGTAGGCAGGCGTGGAGGTCAGTGAAGAAGCCTTTGCTGTAAAGCTGGGTCGAACGGCCT  1932

Query  1908  CTAGTGC  1914
             |||||||
Sbjct  1933  CTAGTGC  1939


>CAJVQF010000008.1 Candida sanyaensis strain UCD423 genome assembly, contig: scaffold8, 
whole genome shotgun sequence
Length=521259

 Score = 2793 bits (1512),  Expect = 0.0
 Identities = 1797/1930 (93%), Gaps = 38/1930 (2%)
 Strand=Plus/Minus

Query  1      CAAGGTTTCCGTAGGTGAACCTGCGGAAGGATCATTACTGATTTGCTTAATTGCACCACA  60
              ||||||||||||||||||||||||||||||||||||||||||||||||||||||||||||
Sbjct  54186  CAAGGTTTCCGTAGGTGAACCTGCGGAAGGATCATTACTGATTTGCTTAATTGCACCACA  54127

Query  61     TGTGTTTTTCTTTGAAACAAAC-TTGCTTTGGCGG-TGG-G-CCCAGCCTGCCGCCAGAG  116
              |||||||||  ||||   |||| ||||||||||||  || |    |  || |||||||||
Sbjct  54126  TGTGTTTTTTATTGATTAAAACTTTGCTTTGGCGGCAGGAGTAAAATTCTACCGCCAGAG  54067

Query  117    GTCTA-AACTTACAACC-AATTTTTTATTAACTTGTCACACCAGATT-ATTA--CT-AAA  170
              || || ||| || |||| || |||||||| ||  |||| ||  |||| ||||   | |||
Sbjct  54066  GT-TATAAC-TA-AACCAAACTTTTTATTTAC-AGTCAAACTTGATTTATTATTATAAAA  54011

Query  171    TAGTCAAAACTTTCAACAACGGATCTCTTGGTTCTCGCATCGATGAAGAACGCAGCGAAA  230
              ||||||||||||||||||||||||||||||||||||||||||||||||||||||||||||
Sbjct  54010  TAGTCAAAACTTTCAACAACGGATCTCTTGGTTCTCGCATCGATGAAGAACGCAGCGAAA  53951

Query  231    TGCGATACGTAATATGAATTGCAGATATTCGTGAATCATCGAATCTTTGAACGCACATTG  290
              ||||||||||||||||||||||||||||||||||||||||||||||||||||||||||||
Sbjct  53950  TGCGATACGTAATATGAATTGCAGATATTCGTGAATCATCGAATCTTTGAACGCACATTG  53891

Query  291    CGCCCTCTGGTATTCCGGAGGGCATGCCTGTTTGAGCGTCGTTTCTCCCTCAAACCGCTG  350
              |||||| |||||||||  |||||||||||||||||||||| |||||||||||||||  ||
Sbjct  53890  CGCCCTTTGGTATTCCAAAGGGCATGCCTGTTTGAGCGTCATTTCTCCCTCAAACCCTTG  53831

Query  351    GGTTTGGTGTTGAGCAATACGACTTGGGTTTGCTTGAAAGACGGTA-GTGGTAAGGCGGG  409
              ||||||||||||||||||||| | | |||||| |||||||| | || |||| ||  |   
Sbjct  53830  GGTTTGGTGTTGAGCAATACG-C-TAGGTTTGTTTGAAAGATGTTACGTGG-AA-AC---  53778

Query  410    ATCGCTTTGACAATGGCTTAGGTCTAACCAAAAACATTGCTTGCGGCGGTAACGTCCACC  469
               |  | || | |  | ||||||| || ||||||| |  ||||||     ||  | |||| 
Sbjct  53777  -TTTC-TT-A-AGCGACTTAGGTTTATCCAAAAA-A-CGCTTGC--TATTAGTGGCCACA  53726

Query  470    ACGTATATCTTCAAAC-TTTGACCTCAAATCAGGTAGGACTACCCGCTGAACTTAAGCAT  528
              ||   | | || |||| |||||||||||||||||||||||||||||||||||||||||||
Sbjct  53725  ACAACTTTTTTTAAACTTTTGACCTCAAATCAGGTAGGACTACCCGCTGAACTTAAGCAT  53666

Query  529    ATCAATAAGCGGAGGAAAAGAAACCAACAGGGATTGCCTCAGTAGCGGCGAGTGAAGCGG  588
              ||||||||||||||||||||||||||||||||||||||| ||||||||||||||||||||
Sbjct  53665  ATCAATAAGCGGAGGAAAAGAAACCAACAGGGATTGCCTTAGTAGCGGCGAGTGAAGCGG  53606

Query  589    CAAAAGCTCAAATTTGAAATCTGGCGTCTTT-GGCGTCCGAGTTGTAATTTGAAGAAGGT  647
              ||||||||||||||||||||||||| |||||  | |||||||||||||||||||||||||
Sbjct  53605  CAAAAGCTCAAATTTGAAATCTGGC-TCTTTCAGAGTCCGAGTTGTAATTTGAAGAAGGT  53547

Query  648    ATCTTTGGGCCCGGCTCTTGTCTATGTTCCTTGGAACAGGACGTCACAGAGGGTGAGAAT  707
              ||||||||| | |||||||||||||||| |||||||||| ||||||||||||||||||||
Sbjct  53546  ATCTTTGGGTCTGGCTCTTGTCTATGTTTCTTGGAACAGAACGTCACAGAGGGTGAGAAT  53487

Query  708    CCCGTGCGATGAGATGACCCGGGTCTGTGTAAAGTTCCTTCGACGAGTCGAGTTGTTTGG  767
              ||||||||||||||||| || || || |||||||||||||||| ||||||||||||||||
Sbjct  53486  CCCGTGCGATGAGATGATCCAGGCCTATGTAAAGTTCCTTCGAAGAGTCGAGTTGTTTGG  53427

Query  768    GAATGCAGCTCTAAGTGGGTGGTAAATTCCATCTAAAGCTAAATATTGGCGAGAGACCGA  827
              ||||||||||||||||||||||||||||||||||||||||||||||||||||||||||||
Sbjct  53426  GAATGCAGCTCTAAGTGGGTGGTAAATTCCATCTAAAGCTAAATATTGGCGAGAGACCGA  53367

Query  828    TAGCGAACAAGTACAGTGATGGAAAGATGAAAAGAACTTTGAAAAGAGAGTGAAAAAGTA  887
              ||||||||||||||||||||||||||||||||||||||||||||||||||||||||||||
Sbjct  53366  TAGCGAACAAGTACAGTGATGGAAAGATGAAAAGAACTTTGAAAAGAGAGTGAAAAAGTA  53307

Query  888    CGTGAAATTGTTGAAAGGGAAGGGCTTGAGATCAGACTTGGTATTTTGCATGCTGCT-CT  946
              |||||||||||||||||||||||||||||||||||||||||||||||| ||| | || ||
Sbjct  53306  CGTGAAATTGTTGAAAGGGAAGGGCTTGAGATCAGACTTGGTATTTTGTATGTTACTTCT  53247

Query  947    CTCGGGGGCGGCCGCTGCGGTTTACCGGGCCAGCATCGGTTTGGAGCGGCAGGATAATGG  1006
               ||||||| |||| || | |||||||||||||||||| |||||| |||| |||| ||| |
Sbjct  53246  -TCGGGGGTGGCCTCTACAGTTTACCGGGCCAGCATCAGTTTGG-GCGGTAGGAGAATTG  53189

Query  1007   CGGAGGAATGTGGCACGGCTTCTGCTGTGTGTTATAGCCTCTGACGATACTGCCAGCCTA  1066
              ||  ||||||||||||| |||| | |||||||||||||||  |  |||||||||||||||
Sbjct  53188  CGATGGAATGTGGCACGACTTCGGTTGTGTGTTATAGCCTTCGTAGATACTGCCAGCCTA  53129

Query  1067   GACCGAGGACTGCGGTCTTTTACCTAGGATGTTGGCATAATGATCTTAAGTCGCCCGTCT  1126
              ||| |||||||||||| || ||||||||||||||||||||||||||||||||||||||||
Sbjct  53128  GACTGAGGACTGCGGTTTTATACCTAGGATGTTGGCATAATGATCTTAAGTCGCCCGTCT  53069

Query  1127   TGAAACACGGACCAAGGAGTCTAACGTCTATGCGAGTGTTTGGGTGTAAAACCCGTACGC  1186
              ||||||||||||||||||||||||||||||||||||||||||||||| ||||||||||||
Sbjct  53068  TGAAACACGGACCAAGGAGTCTAACGTCTATGCGAGTGTTTGGGTGTTAAACCCGTACGC  53009

Query  1187   GTAATGAAAGTGAACGAAGGTGGGGGCCCATTAGGGTGCACCATCGACCGATCCTGATGT  1246
              |||||||||||||||| |||||||||||| |  |||||||||||||||||||||||||||
Sbjct  53008  GTAATGAAAGTGAACGTAGGTGGGGGCCCGTATGGGTGCACCATCGACCGATCCTGATGT  52949

Query  1247   GTTCGGATGGATTTGAGTAAGAGCATAGCTGTTGGGACCCGAAAGATGGTGAACTATGCC  1306
               |||||||||||||||||||||||||||||||||||||||||||||||||||||||||||
Sbjct  52948  CTTCGGATGGATTTGAGTAAGAGCATAGCTGTTGGGACCCGAAAGATGGTGAACTATGCC  52889

Query  1307   TGAATAGGGTGAAGCCAGAGGAAACTCTGGTGGAGGCTCGTAGCGGTTCTGACGTGCAAA  1366
              ||||||||||||||||||||||||||||||||||||||||||||||||||||||||||||
Sbjct  52888  TGAATAGGGTGAAGCCAGAGGAAACTCTGGTGGAGGCTCGTAGCGGTTCTGACGTGCAAA  52829

Query  1367   TCGATCGTCGAATTTGGGTATAGGGGCGAAAGACTAATCGAACCATCTAGTAGCTGGTTC  1426
              ||||||||||||||||||||||||||||||||||||||||||||||||||||||||||||
Sbjct  52828  TCGATCGTCGAATTTGGGTATAGGGGCGAAAGACTAATCGAACCATCTAGTAGCTGGTTC  52769

Query  1427   CTGCCGAAGTTTCCCTCAGGATAGCAGAAGCTCGTATCAGTTTTATGAGGTAAAGCGAAT  1486
              ||||||||||||||||||||||||||||||||||||||||||||||||||||||||||||
Sbjct  52768  CTGCCGAAGTTTCCCTCAGGATAGCAGAAGCTCGTATCAGTTTTATGAGGTAAAGCGAAT  52709

Query  1487   GATTAGAAGTCTTGGGGTTGAAATGACCTTAACTTATTCTCAAACTTTAAATATGTAAGA  1546
              ||||||||||||||||||||||||||||||||||||||||||||||||||||||||||||
Sbjct  52708  GATTAGAAGTCTTGGGGTTGAAATGACCTTAACTTATTCTCAAACTTTAAATATGTAAGA  52649

Query  1547   AGTCCTTGTTGCTTAATTGAACGTGGACAATTGAATGAAGAGCTTTTAGTGGGCCATTTT  1606
              ||||||||||||||||||||||||||||||||||||||||||||||||||||||||||||
Sbjct  52648  AGTCCTTGTTGCTTAATTGAACGTGGACAATTGAATGAAGAGCTTTTAGTGGGCCATTTT  52589

Query  1607   TGGTAAGCAGAACTGGCGATGCGGGATGAACCGAACGTGAAGTTAAAGTGCCGGAATGCA  1666
              ||||||||||||||||||||||||||||||||||||||||||||||||||||||||||||
Sbjct  52588  TGGTAAGCAGAACTGGCGATGCGGGATGAACCGAACGTGAAGTTAAAGTGCCGGAATGCA  52529

Query  1667   CGCTCATCAGACACCACAAAAGGTGTTAGTTCATCTAGACAGCCGGACGGTGGCCATGGA  1726
              ||||||||||||||||||||||||||||||||||||||||||||||||||||||||||||
Sbjct  52528  CGCTCATCAGACACCACAAAAGGTGTTAGTTCATCTAGACAGCCGGACGGTGGCCATGGA  52469

Query  1727   AGTCGGAATCCGCTAAGGAGTGTGTAACAACTCACCGGCCGAATGAACTAGCCCTGAAAA  1786
              ||||||||||||||||||||||||||||||||||||||||||||||||||||||||||||
Sbjct  52468  AGTCGGAATCCGCTAAGGAGTGTGTAACAACTCACCGGCCGAATGAACTAGCCCTGAAAA  52409

Query  1787   TGGATGGCGCTCAAGCGTGCTACTTATACTTCACCGTGATTGCTG-TTT-TGACGCTTTC  1844
              ||||||||||||||||||||||||||||||||||||||||||||  ||| ||| ||||||
Sbjct  52408  TGGATGGCGCTCAAGCGTGCTACTTATACTTCACCGTGATTGCTAATTTATGATGCTTTC  52349

Query  1845   ACGAGTAGGCAGGCGTGGAGGTCAGTGACGAAGCCTTTGCTGTAAAGCTGGGTCGAACGG  1904
              |||||||||||||||||||||||||||| |||||||||||||||||||||||||||||||
Sbjct  52348  ACGAGTAGGCAGGCGTGGAGGTCAGTGAAGAAGCCTTTGCTGTAAAGCTGGGTCGAACGG  52289

Query  1905   CCTCTAGTGC  1914
              ||||||||||
Sbjct  52288  CCTCTAGTGC  52279


 Score = 2789 bits (1510),  Expect = 0.0
 Identities = 1799/1933 (93%), Gaps = 42/1933 (2%)
 Strand=Plus/Minus

Query  1      CAAGGTTTCCGTAGGTGAACCTGCGGAAGGATCATTACTGATTTGCTTAATTGCACCACA  60
              ||||||||||||||||||||||||||||||||||||||||||||||||||||||||||||
Sbjct  64447  CAAGGTTTCCGTAGGTGAACCTGCGGAAGGATCATTACTGATTTGCTTAATTGCACCACA  64388

Query  61     TGTGTTTTT-CT-TTGAAACAAAC-TTGCTTTGGCGG-TGG-G-CCCAGCCTGCCGCCAG  114
              |||||||||  | ||||   |||| ||||||||||||  || |    |  || |||||||
Sbjct  64387  TGTGTTTTTTTTATTGATTAAAACTTTGCTTTGGCGGCAGGAGTAAAATTCTACCGCCAG  64328

Query  115    AGGTCTA-AACTTACAACC-AATTTTTTATTAACTTGTCACACCAGATT-ATTA--CT-A  168
              |||| || ||| || |||| || |||||||| ||  |||| ||  |||| ||||   | |
Sbjct  64327  AGGT-TATAAC-TA-AACCAAACTTTTTATTTAC-AGTCAAACTTGATTTATTATTATAA  64272

Query  169    AATAGTCAAAACTTTCAACAACGGATCTCTTGGTTCTCGCATCGATGAAGAACGCAGCGA  228
              ||||||||||||||||||||||||||||||||||||||||||||||||||||||||||||
Sbjct  64271  AATAGTCAAAACTTTCAACAACGGATCTCTTGGTTCTCGCATCGATGAAGAACGCAGCGA  64212

Query  229    AATGCGATACGTAATATGAATTGCAGATATTCGTGAATCATCGAATCTTTGAACGCACAT  288
              ||||||||||||||||||||||||||||||||||||||||||||||||||||||||||||
Sbjct  64211  AATGCGATACGTAATATGAATTGCAGATATTCGTGAATCATCGAATCTTTGAACGCACAT  64152

Query  289    TGCGCCCTCTGGTATTCCGGAGGGCATGCCTGTTTGAGCGTCGTTTCTCCCTCAAACCGC  348
              |||||||| |||||||||  |||||||||||||||||||||| |||||||||||||||  
Sbjct  64151  TGCGCCCTTTGGTATTCCAAAGGGCATGCCTGTTTGAGCGTCATTTCTCCCTCAAACCCT  64092

Query  349    TGGGTTTGGTGTTGAGCAATACGACTTGGGTTTGCTTGAAAGACGGTA-GTGGTAAGGCG  407
              ||||||||||||||||||||||| ||  |||||| |||||||| | || |||| ||  | 
Sbjct  64091  TGGGTTTGGTGTTGAGCAATACG-CTA-GGTTTGTTTGAAAGATGTTACGTGGAAA--CT  64036

Query  408    GGATCGCTTTGACAATGGCTTAGGTCTAACCAAAAACATTGCTTGCGGCGGTAACGTCCA  467
                 ||  ||  | |  | ||||||| || ||||||| |  ||||||     ||  | |||
Sbjct  64035  T--TC--TT--A-AGCGACTTAGGTTTATCCAAAAA-AC-GCTTGCTAT--TAGTGGCCA  63987

Query  468    CCACGTATATCTTCAAAC-TTTGACCTCAAATCAGGTAGGACTACCCGCTGAACTTAAGC  526
              | ||   | | || |||| |||||||||||||||||||||||||||||||||||||||||
Sbjct  63986  CAACAACTTTTTTTAAACTTTTGACCTCAAATCAGGTAGGACTACCCGCTGAACTTAAGC  63927

Query  527    ATATCAATAAGCGGAGGAAAAGAAACCAACAGGGATTGCCTCAGTAGCGGCGAGTGAAGC  586
              ||||||||||||||||||||||||||||||||||||||||| ||||||||||||||||||
Sbjct  63926  ATATCAATAAGCGGAGGAAAAGAAACCAACAGGGATTGCCTTAGTAGCGGCGAGTGAAGC  63867

Query  587    GGCAAAAGCTCAAATTTGAAATCTGGCGTCTTTG-GCGTCCGAGTTGTAATTTGAAGAAG  645
              ||||||||||||||||||||||||||| |||||  | |||||||||||||||||||||||
Sbjct  63866  GGCAAAAGCTCAAATTTGAAATCTGGC-TCTTTCAGAGTCCGAGTTGTAATTTGAAGAAG  63808

Query  646    GTATCTTTGGGCCCGGCTCTTGTCTATGTTCCTTGGAACAGGACGTCACAGAGGGTGAGA  705
              ||||||||||| | |||||||||||||||| |||||||||| ||||||||||||||||||
Sbjct  63807  GTATCTTTGGGTCTGGCTCTTGTCTATGTTTCTTGGAACAGAACGTCACAGAGGGTGAGA  63748

Query  706    ATCCCGTGCGATGAGATGACCCGGGTCTGTGTAAAGTTCCTTCGACGAGTCGAGTTGTTT  765
              ||||||||||||||||||| || || || |||||||||||||||| ||||||||||||||
Sbjct  63747  ATCCCGTGCGATGAGATGATCCAGGCCTATGTAAAGTTCCTTCGAAGAGTCGAGTTGTTT  63688

Query  766    GGGAATGCAGCTCTAAGTGGGTGGTAAATTCCATCTAAAGCTAAATATTGGCGAGAGACC  825
              ||||||||||||||||||||||||||||||||||||||||||||||||||||||||||||
Sbjct  63687  GGGAATGCAGCTCTAAGTGGGTGGTAAATTCCATCTAAAGCTAAATATTGGCGAGAGACC  63628

Query  826    GATAGCGAACAAGTACAGTGATGGAAAGATGAAAAGAACTTTGAAAAGAGAGTGAAAAAG  885
              ||||||||||||||||||||||||||||||||||||||||||||||||||||||||||||
Sbjct  63627  GATAGCGAACAAGTACAGTGATGGAAAGATGAAAAGAACTTTGAAAAGAGAGTGAAAAAG  63568

Query  886    TACGTGAAATTGTTGAAAGGGAAGGGCTTGAGATCAGACTTGGTATTTTGCATGCTGCTC  945
              |||||||||||||||||||||||||||||||||||||||||||||||||| ||| | || 
Sbjct  63567  TACGTGAAATTGTTGAAAGGGAAGGGCTTGAGATCAGACTTGGTATTTTGTATGTTACT-  63509

Query  946    TC-TCGGGGGCGGCCGCTGCGGTTTACCGGGCCAGCATCGGTTTGGAGCGGCAGGATAAT  1004
              || ||||||| |||| || | |||||||||||||||||| |||||| |||| |||| |||
Sbjct  63508  TCTTCGGGGGTGGCCTCTACAGTTTACCGGGCCAGCATCAGTTTGG-GCGGTAGGAGAAT  63450

Query  1005   GGCGGAGGAATGTGGCACGGCTTCTGCTGTGTGTTATAGCCT-CTGACGATACTGCCAGC  1063
               |||  ||||||||||||| |||| | ||||||||||||||| |  | ||||||||||||
Sbjct  63449  TGCGATGGAATGTGGCACGACTTCGGTTGTGTGTTATAGCCTTCGTA-GATACTGCCAGC  63391

Query  1064   CTAGACCGAGGACTGCGGTCTTTTACCTAGGATGTTGGCATAATGATCTTAAGTCGCCCG  1123
              |||||| |||||||||||| || |||||||||||||||||||||||||||||||||||||
Sbjct  63390  CTAGACTGAGGACTGCGGTTTTATACCTAGGATGTTGGCATAATGATCTTAAGTCGCCCG  63331

Query  1124   TCTTGAAACACGGACCAAGGAGTCTAACGTCTATGCGAGTGTTTGGGTGTAAAACCCGTA  1183
              |||||||||||||||||||||||||||||||||||||||||||||||||| |||||||||
Sbjct  63330  TCTTGAAACACGGACCAAGGAGTCTAACGTCTATGCGAGTGTTTGGGTGTTAAACCCGTA  63271

Query  1184   CGCGTAATGAAAGTGAACGAAGGTGGGGGCCCATTAGGGTGCACCATCGACCGATCCTGA  1243
              ||||||||||||||||||| |||||||||||| |  ||||||||||||||||||||||||
Sbjct  63270  CGCGTAATGAAAGTGAACGTAGGTGGGGGCCCGTATGGGTGCACCATCGACCGATCCTGA  63211

Query  1244   TGTGTTCGGATGGATTTGAGTAAGAGCATAGCTGTTGGGACCCGAAAGATGGTGAACTAT  1303
              ||| ||||||||||||||||||||||||||||||||||||||||||||||||||||||||
Sbjct  63210  TGTCTTCGGATGGATTTGAGTAAGAGCATAGCTGTTGGGACCCGAAAGATGGTGAACTAT  63151

Query  1304   GCCTGAATAGGGTGAAGCCAGAGGAAACTCTGGTGGAGGCTCGTAGCGGTTCTGACGTGC  1363
              ||||||||||||||||||||||||||||||||||||||||||||||||||||||||||||
Sbjct  63150  GCCTGAATAGGGTGAAGCCAGAGGAAACTCTGGTGGAGGCTCGTAGCGGTTCTGACGTGC  63091

Query  1364   AAATCGATCGTCGAATTTGGGTATAGGGGCGAAAGACTAATCGAACCATCTAGTAGCTGG  1423
              ||||||||||||||||||||||||||||||||||||||||||||||||||||||||||||
Sbjct  63090  AAATCGATCGTCGAATTTGGGTATAGGGGCGAAAGACTAATCGAACCATCTAGTAGCTGG  63031

Query  1424   TTCCTGCCGAAGTTTCCCTCAGGATAGCAGAAGCTCGTATCAGTTTTATGAGGTAAAGCG  1483
              ||||||||||||||||||||||||||||||||||||||||||||||||||||||||||||
Sbjct  63030  TTCCTGCCGAAGTTTCCCTCAGGATAGCAGAAGCTCGTATCAGTTTTATGAGGTAAAGCG  62971

Query  1484   AATGATTAGAAGTCTTGGGGTTGAAATGACCTTAACTTATTCTCAAACTTTAAATATGTA  1543
              ||||||||||||||||||||||||||||||||||||||||||||||||||||||||||||
Sbjct  62970  AATGATTAGAAGTCTTGGGGTTGAAATGACCTTAACTTATTCTCAAACTTTAAATATGTA  62911

Query  1544   AGAAGTCCTTGTTGCTTAATTGAACGTGGACAATTGAATGAAGAGCTTTTAGTGGGCCAT  1603
              ||||||||||||||||||||||||||||||||||||||||||||||||||||||||||||
Sbjct  62910  AGAAGTCCTTGTTGCTTAATTGAACGTGGACAATTGAATGAAGAGCTTTTAGTGGGCCAT  62851

Query  1604   TTTTGGTAAGCAGAACTGGCGATGCGGGATGAACCGAACGTGAAGTTAAAGTGCCGGAAT  1663
              ||||||||||||||||||||||||||||||||||||||||||||||||||||||||||||
Sbjct  62850  TTTTGGTAAGCAGAACTGGCGATGCGGGATGAACCGAACGTGAAGTTAAAGTGCCGGAAT  62791

Query  1664   GCACGCTCATCAGACACCACAAAAGGTGTTAGTTCATCTAGACAGCCGGACGGTGGCCAT  1723
              ||||||||||||||||||||||||||||||||||||||||||||||||||||||||||||
Sbjct  62790  GCACGCTCATCAGACACCACAAAAGGTGTTAGTTCATCTAGACAGCCGGACGGTGGCCAT  62731

Query  1724   GGAAGTCGGAATCCGCTAAGGAGTGTGTAACAACTCACCGGCCGAATGAACTAGCCCTGA  1783
              ||||||||||||||||||||||||||||||||||||||||||||||||||||||||||||
Sbjct  62730  GGAAGTCGGAATCCGCTAAGGAGTGTGTAACAACTCACCGGCCGAATGAACTAGCCCTGA  62671

Query  1784   AAATGGATGGCGCTCAAGCGTGCTACTTATACTTCACCGTGATTGCTG-TTT-TGACGCT  1841
              |||||||||||||||||||||||||||||||||||||||||||||||  ||| ||| |||
Sbjct  62670  AAATGGATGGCGCTCAAGCGTGCTACTTATACTTCACCGTGATTGCTAATTTATGATGCT  62611

Query  1842   TTCACGAGTAGGCAGGCGTGGAGGTCAGTGACGAAGCCTTTGCTGTAAAGCTGGGTCGAA  1901
              ||||||||||||||||||||||||||||||| ||||||||||||||||||||||||||||
Sbjct  62610  TTCACGAGTAGGCAGGCGTGGAGGTCAGTGAAGAAGCCTTTGCTGTAAAGCTGGGTCGAA  62551

Query  1902   CGGCCTCTAGTGC  1914
              |||||||||||||
Sbjct  62550  CGGCCTCTAGTGC  62538


 Score = 2787 bits (1509),  Expect = 0.0
 Identities = 1798/1932 (93%), Gaps = 41/1932 (2%)
 Strand=Plus/Minus

Query  1      CAAGGTTTCCGTAGGTGAACCTGCGGAAGGATCATTACTGATTTGCTTAATTGCACCACA  60
              ||||||||||||||||||||||||||||||||||||||||||||||||||||||||||||
Sbjct  84992  CAAGGTTTCCGTAGGTGAACCTGCGGAAGGATCATTACTGATTTGCTTAATTGCACCACA  84933

Query  61     TGTGTTTTTCT-TTGAAACAAAC-TTGCTTTGGCGG-TGG-G-CCCAGCCTGCCGCCAGA  115
              ||||||||| | ||||   |||| ||||||||||||  || |    |  || ||||||||
Sbjct  84932  TGTGTTTTTTTATTGATTAAAACTTTGCTTTGGCGGCAGGAGTAAAATTCTACCGCCAGA  84873

Query  116    GGTCTA-AACTTACAACC-AATTTTTTA-TTAACTTGTCACACCAGATT-ATTA--CT-A  168
              ||| || ||| || |||| || |||||| || ||  |||| ||  |||| ||||   | |
Sbjct  84872  GGT-TATAAC-TA-AACCAAACTTTTTATTTTAC-AGTCAAACTTGATTTATTATTATAA  84817

Query  169    AATAGTCAAAACTTTCAACAACGGATCTCTTGGTTCTCGCATCGATGAAGAACGCAGCGA  228
              ||||||||||||||||||||||||||||||||||||||||||||||||||||||||||||
Sbjct  84816  AATAGTCAAAACTTTCAACAACGGATCTCTTGGTTCTCGCATCGATGAAGAACGCAGCGA  84757

Query  229    AATGCGATACGTAATATGAATTGCAGATATTCGTGAATCATCGAATCTTTGAACGCACAT  288
              ||||||||||||||||||||||||||||||||||||||||||||||||||||||||||||
Sbjct  84756  AATGCGATACGTAATATGAATTGCAGATATTCGTGAATCATCGAATCTTTGAACGCACAT  84697

Query  289    TGCGCCCTCTGGTATTCCGGAGGGCATGCCTGTTTGAGCGTCGTTTCTCCCTCAAACCGC  348
              |||||||| |||||||||  |||||||||||||||||||||| ||||||||||||||| |
Sbjct  84696  TGCGCCCTTTGGTATTCCAAAGGGCATGCCTGTTTGAGCGTCATTTCTCCCTCAAACCCC  84637

Query  349    TGGGTTTGGTGTTGAGCAATACGACTTGGGTTTGCTTGAAAGACGGTA-GTGGTAAGGCG  407
              ||||||||||||||||||||||| | | |||||| |||||||| | || |||| ||  | 
Sbjct  84636  TGGGTTTGGTGTTGAGCAATACG-C-TAGGTTTGTTTGAAAGATGTTACGTGG-AA-AC-  84582

Query  408    GGATCGCTTTGACAATGGCTTAGGTCTAACCAAAAACATTGCTTGCGGCGGTAACGTCCA  467
                 |  | || | |  | ||||||| || ||||||| |  ||||||     ||  | |||
Sbjct  84581  ---TTTC-TT-A-AGCGACTTAGGTTTATCCAAAAA-A-CGCTTGC--TATTAGTGGCCA  84532

Query  468    CCAC-GTATATCTTCAAACTTT-GACCTCAAATCAGGTAGGACTACCCGCTGAACTTAAG  525
              | ||  ||| | || ||||||| |||||||||||||||||||||||||||||||||||||
Sbjct  84531  CAACAATATTTTTTTAAACTTTTGACCTCAAATCAGGTAGGACTACCCGCTGAACTTAAG  84472

Query  526    CATATCAATAAGCGGAGGAAAAGAAACCAACAGGGATTGCCTCAGTAGCGGCGAGTGAAG  585
              |||||||||||||||||||||||||||||||||||||||||| |||||||||||||||||
Sbjct  84471  CATATCAATAAGCGGAGGAAAAGAAACCAACAGGGATTGCCTTAGTAGCGGCGAGTGAAG  84412

Query  586    CGGCAAAAGCTCAAATTTGAAATCTGGCGTCTTT-GGCGTCCGAGTTGTAATTTGAAGAA  644
              |||||||||||||||||||||||||||| |||||  | ||||||||||||||||||||||
Sbjct  84411  CGGCAAAAGCTCAAATTTGAAATCTGGC-TCTTTCAGAGTCCGAGTTGTAATTTGAAGAA  84353

Query  645    GGTATCTTTGGGCCCGGCTCTTGTCTATGTTCCTTGGAACAGGACGTCACAGAGGGTGAG  704
              |||||||||||| | |||||||||||||||| |||||||||| |||||||||||||||||
Sbjct  84352  GGTATCTTTGGGTCTGGCTCTTGTCTATGTTTCTTGGAACAGAACGTCACAGAGGGTGAG  84293

Query  705    AATCCCGTGCGATGAGATGACCCGGGTCTGTGTAAAGTTCCTTCGACGAGTCGAGTTGTT  764
              |||||||||||||||||||| || || || |||||||||||||||| |||||||||||||
Sbjct  84292  AATCCCGTGCGATGAGATGATCCAGGCCTATGTAAAGTTCCTTCGAAGAGTCGAGTTGTT  84233

Query  765    TGGGAATGCAGCTCTAAGTGGGTGGTAAATTCCATCTAAAGCTAAATATTGGCGAGAGAC  824
              ||||||||||||||||||||||||||||||||||||||||||||||||||||||||||||
Sbjct  84232  TGGGAATGCAGCTCTAAGTGGGTGGTAAATTCCATCTAAAGCTAAATATTGGCGAGAGAC  84173

Query  825    CGATAGCGAACAAGTACAGTGATGGAAAGATGAAAAGAACTTTGAAAAGAGAGTGAAAAA  884
              ||||||||||||||||||||||||||||||||||||||||||||||||||||||||||| 
Sbjct  84172  CGATAGCGAACAAGTACAGTGATGGAAAGATGAAAAGAACTTTGAAAAGAGAGTGAAAA-  84114

Query  885    GTACGTGAAATTGTTGAAAGGGAAGGGCTTGAGATCAGACTTGGTATTTTGCATGCTGCT  944
              ||||||||||||||||||||||||||||||||||||||||||||||||||| ||| | ||
Sbjct  84113  GTACGTGAAATTGTTGAAAGGGAAGGGCTTGAGATCAGACTTGGTATTTTGTATGTTACT  84054

Query  945    CTCTCGGGGGCGGCCGCTGCGGTTTACCGGGCCAGCATCGGTTTGGAGCGGCAGGATAAT  1004
               |||  |||| |||| || | |||||||||||||||||| |||||| |||| |||| |||
Sbjct  84053  -TCTTTGGGGTGGCCTCTACAGTTTACCGGGCCAGCATCAGTTTGG-GCGGTAGGAGAAT  83996

Query  1005   GGCGGAGGAATGTGGCACGGCTTCTGCTGTGTGTTATAGCCTCTGACGATACTGCCAGCC  1064
               |||  ||||||||||||| |||| | |||||||||||||||  |  |||||||||||||
Sbjct  83995  TGCGATGGAATGTGGCACGACTTCGGTTGTGTGTTATAGCCTTCGTAGATACTGCCAGCC  83936

Query  1065   TAGACCGAGGACTGCGGTCTTTTACCTAGGATGTTGGCATAATGATCTTAAGTCGCCCGT  1124
              ||||| |||||||||||| || ||||||||||||||||||||||||||||||||||||||
Sbjct  83935  TAGACTGAGGACTGCGGTTTTATACCTAGGATGTTGGCATAATGATCTTAAGTCGCCCGT  83876

Query  1125   CTTGAAACACGGACCAAGGAGTCTAACGTCTATGCGAGTGTTTGGGTGTAAAACCCGTAC  1184
              ||||||||||||||||||||||||||||||||||||||||||||||||| ||||||||||
Sbjct  83875  CTTGAAACACGGACCAAGGAGTCTAACGTCTATGCGAGTGTTTGGGTGTTAAACCCGTAC  83816

Query  1185   GCGTAATGAAAGTGAACGAAGGTGGGGGCCCATTAGGGTGCACCATCGACCGATCCTGAT  1244
              |||||||||||||||||| |||||||||||| |  |||||||||||||||||||||||||
Sbjct  83815  GCGTAATGAAAGTGAACGTAGGTGGGGGCCCGTATGGGTGCACCATCGACCGATCCTGAT  83756

Query  1245   GTGTTCGGATGGATTTGAGTAAGAGCATAGCTGTTGGGACCCGAAAGATGGTGAACTATG  1304
              || |||||||||||||||||||||||||||||||||||||||||||||||||||||||||
Sbjct  83755  GTCTTCGGATGGATTTGAGTAAGAGCATAGCTGTTGGGACCCGAAAGATGGTGAACTATG  83696

Query  1305   CCTGAATAGGGTGAAGCCAGAGGAAACTCTGGTGGAGGCTCGTAGCGGTTCTGACGTGCA  1364
              ||||||||||||||||||||||||||||||||||||||||||||||||||||||||||||
Sbjct  83695  CCTGAATAGGGTGAAGCCAGAGGAAACTCTGGTGGAGGCTCGTAGCGGTTCTGACGTGCA  83636

Query  1365   AATCGATCGTCGAATTTGGGTATAGGGGCGAAAGACTAATCGAACCATCTAGTAGCTGGT  1424
              ||||||||||||||||||||||||||||||||||||||||||||||||||||||||||||
Sbjct  83635  AATCGATCGTCGAATTTGGGTATAGGGGCGAAAGACTAATCGAACCATCTAGTAGCTGGT  83576

Query  1425   TCCTGCCGAAGTTTCCCTCAGGATAGCAGAAGCTCGTATCAGTTTTATGAGGTAAAGCGA  1484
              ||||||||||||||||||||||||||||||||||||||||||||||||||||||||||||
Sbjct  83575  TCCTGCCGAAGTTTCCCTCAGGATAGCAGAAGCTCGTATCAGTTTTATGAGGTAAAGCGA  83516

Query  1485   ATGATTAGAAGTCTTGGGGTTGAAATGACCTTAACTTATTCTCAAACTTTAAATATGTAA  1544
              ||||||||||||||||||||||||||||||||||||||||||||||||||||||||||||
Sbjct  83515  ATGATTAGAAGTCTTGGGGTTGAAATGACCTTAACTTATTCTCAAACTTTAAATATGTAA  83456

Query  1545   GAAGTCCTTGTTGCTTAATTGAACGTGGACAATTGAATGAAGAGCTTTTAGTGGGCCATT  1604
              ||||||||||||||||||||||||||||||||||||||||||||||||||||||||||||
Sbjct  83455  GAAGTCCTTGTTGCTTAATTGAACGTGGACAATTGAATGAAGAGCTTTTAGTGGGCCATT  83396

Query  1605   TTTGGTAAGCAGAACTGGCGATGCGGGATGAACCGAACGTGAAGTTAAAGTGCCGGAATG  1664
              ||||||||||||||||||||||||||||||||||||||||||||||||||||||||||||
Sbjct  83395  TTTGGTAAGCAGAACTGGCGATGCGGGATGAACCGAACGTGAAGTTAAAGTGCCGGAATG  83336

Query  1665   CACGCTCATCAGACACCACAAAAGGTGTTAGTTCATCTAGACAGCCGGACGGTGGCCATG  1724
              ||||||||||||||||||||||||||||||||||||||||||||||||||||||||||||
Sbjct  83335  CACGCTCATCAGACACCACAAAAGGTGTTAGTTCATCTAGACAGCCGGACGGTGGCCATG  83276

Query  1725   GAAGTCGGAATCCGCTAAGGAGTGTGTAACAACTCACCGGCCGAATGAACTAGCCCTGAA  1784
              ||||||||||||||||||||||||||||||||||||||||||||||||||||||||||||
Sbjct  83275  GAAGTCGGAATCCGCTAAGGAGTGTGTAACAACTCACCGGCCGAATGAACTAGCCCTGAA  83216

Query  1785   AATGGATGGCGCTCAAGCGTGCTACTTATACTTCACCGTGATTGCTG-TTT-TGACGCTT  1842
              ||||||||||||||||||||||||||||||||||||||||||||||  ||| ||| ||||
Sbjct  83215  AATGGATGGCGCTCAAGCGTGCTACTTATACTTCACCGTGATTGCTAATTTATGATGCTT  83156

Query  1843   TCACGAGTAGGCAGGCGTGGAGGTCAGTGACGAAGCCTTTGCTGTAAAGCTGGGTCGAAC  1902
              |||||||||||||||||||||||||||||| |||||||||||||||||||||||||||||
Sbjct  83155  TCACGAGTAGGCAGGCGTGGAGGTCAGTGAAGAAGCCTTTGCTGTAAAGCTGGGTCGAAC  83096

Query  1903   GGCCTCTAGTGC  1914
              ||||||||||||
Sbjct  83095  GGCCTCTAGTGC  83084


 Score = 2785 bits (1508),  Expect = 0.0
 Identities = 1800/1935 (93%), Gaps = 44/1935 (2%)
 Strand=Plus/Minus

Query  1      CAAGGTTTCCGTAGGTGAACCTGCGGAAGGATCATTACTGATTTGCTTAATTGCACCACA  60
              ||||||||||||||||||||||||||||||||||||||||||||||||||||||||||||
Sbjct  74699  CAAGGTTTCCGTAGGTGAACCTGCGGAAGGATCATTACTGATTTGCTTAATTGCACCACA  74640

Query  61     TGTGTTTTT-CT-TTGAAACAAAC-TTGCTTTGGCGG-TGG-G-CCCAGCCTGCCGCCAG  114
              |||||||||  | ||||   |||| ||||||||||||  || |    |  || |||||||
Sbjct  74639  TGTGTTTTTTTTATTGATTAAAACTTTGCTTTGGCGGCAGGAGTAAAATTCTACCGCCAG  74580

Query  115    AGGTCTA-AACTTACAACC-AATTTTTTATTAACTTGTCACACCAGATT-ATTA--CT-A  168
              |||| || ||| || |||| || |||||||| ||  |||| ||  |||| ||||   | |
Sbjct  74579  AGGT-TATAAC-TA-AACCAAACTTTTTATTTAC-AGTCAAACTTGATTTATTATTATAA  74524

Query  169    AATAGTCAAAACTTTCAACAACGGATCTCTTGGTTCTCGCATCGATGAAGAACGCAGCGA  228
              ||||||||||||||||||||||||||||||||||||||||||||||||||||||||||||
Sbjct  74523  AATAGTCAAAACTTTCAACAACGGATCTCTTGGTTCTCGCATCGATGAAGAACGCAGCGA  74464

Query  229    AATGCGATACGTAATATGAATTGCAGATATTCGTGAATCATCGAATCTTTGAACGCACAT  288
              ||||||||||||||||||||||||||||||||||||||||||||||||||||||||||||
Sbjct  74463  AATGCGATACGTAATATGAATTGCAGATATTCGTGAATCATCGAATCTTTGAACGCACAT  74404

Query  289    TGCGCCCTCTGGTATTCCGGAGGGCATGCCTGTTTGAGCGTCGTTTCTCCCTCAAACCGC  348
              |||||||| |||||||||  |||||||||||||||||||||| |||||||||||||||  
Sbjct  74403  TGCGCCCTTTGGTATTCCAAAGGGCATGCCTGTTTGAGCGTCATTTCTCCCTCAAACCCT  74344

Query  349    TGGGTTTGGTGTTGAGCAATACGACTTGGGTTTGCTTGAAAGACGGTA-GTGGTAAGGCG  407
              ||||||||||||||||||||||| ||  |||||| |||||||| | || |||| ||  | 
Sbjct  74343  TGGGTTTGGTGTTGAGCAATACG-CTA-GGTTTGTTTGAAAGATGTTACGTGGAAA--CT  74288

Query  408    GGATCGCTTTGACAATGGCTTAGGTCTAACCAAAAACATTGCTTGCGGCGGTAACGTCCA  467
                 ||  ||  | |  | ||||||| || ||||||| |  ||||||     ||  | |||
Sbjct  74287  T--TC--TT--A-AGCGACTTAGGTTTATCCAAAAAAAC-GCTTGCTAT--TAGTGGCCA  74238

Query  468    C--CACGTATATCTTCAAAC-TTTGACCTCAAATCAGGTAGGACTACCCGCTGAACTTAA  524
              |  ||  | | | || |||| |||||||||||||||||||||||||||||||||||||||
Sbjct  74237  CAACAACTTTTTTTT-AAACTTTTGACCTCAAATCAGGTAGGACTACCCGCTGAACTTAA  74179

Query  525    GCATATCAATAAGCGGAGGAAAAGAAACCAACAGGGATTGCCTCAGTAGCGGCGAGTGAA  584
              ||||||||||||||||||||||||||||||||||||||||||| ||||||||||||||||
Sbjct  74178  GCATATCAATAAGCGGAGGAAAAGAAACCAACAGGGATTGCCTTAGTAGCGGCGAGTGAA  74119

Query  585    GCGGCAAAAGCTCAAATTTGAAATCTGGCGTCTTTG-GCGTCCGAGTTGTAATTTGAAGA  643
              ||||||||||||||||||||||||||||| |||||  | |||||||||||||||||||||
Sbjct  74118  GCGGCAAAAGCTCAAATTTGAAATCTGGC-TCTTTCAGAGTCCGAGTTGTAATTTGAAGA  74060

Query  644    AGGTATCTTTGGGCCCGGCTCTTGTCTATGTTCCTTGGAACAGGACGTCACAGAGGGTGA  703
              ||||||||||||| | |||||||||||||||| |||||||||| ||||||||||||||||
Sbjct  74059  AGGTATCTTTGGGTCTGGCTCTTGTCTATGTTTCTTGGAACAGAACGTCACAGAGGGTGA  74000

Query  704    GAATCCCGTGCGATGAGATGACCCGGGTCTGTGTAAAGTTCCTTCGACGAGTCGAGTTGT  763
              ||||||||||||||||||||| || || || |||||||||||||||| ||||||||||||
Sbjct  73999  GAATCCCGTGCGATGAGATGATCCAGGCCTATGTAAAGTTCCTTCGAAGAGTCGAGTTGT  73940

Query  764    TTGGGAATGCAGCTCTAAGTGGGTGGTAAATTCCATCTAAAGCTAAATATTGGCGAGAGA  823
              ||||||||||||||||||||||||||||||||||||||||||||||||||||||||||||
Sbjct  73939  TTGGGAATGCAGCTCTAAGTGGGTGGTAAATTCCATCTAAAGCTAAATATTGGCGAGAGA  73880

Query  824    CCGATAGCGAACAAGTACAGTGATGGAAAGATGAAAAGAACTTTGAAAAGAGAGTGAAAA  883
              ||||||||||||||||||||||||||||||||||||||||||||||||||||||||||||
Sbjct  73879  CCGATAGCGAACAAGTACAGTGATGGAAAGATGAAAAGAACTTTGAAAAGAGAGTGAAAA  73820

Query  884    AGTACGTGAAATTGTTGAAAGGGAAGGGCTTGAGATCAGACTTGGTATTTTGCATGCTGC  943
              |||||||||||||||||||||||||||||||||||||||||||||||||||| ||| | |
Sbjct  73819  AGTACGTGAAATTGTTGAAAGGGAAGGGCTTGAGATCAGACTTGGTATTTTGTATGTTAC  73760

Query  944    TCTC-TCGGGGGCGGCCGCTGCGGTTTACCGGGCCAGCATCGGTTTGGAGCGGCAGGATA  1002
              | || ||||||| |||| || | |||||||||||||||||| |||||| |||| |||| |
Sbjct  73759  T-TCTTCGGGGGTGGCCTCTACAGTTTACCGGGCCAGCATCAGTTTGG-GCGGTAGGAGA  73702

Query  1003   ATGGCGGAGGAATGTGGCACGGCTTCTGCTGTGTGTTATAGCCT-CTGACGATACTGCCA  1061
              || |||  ||||||||||||| |||| | ||||||||||||||| |  | ||||||||||
Sbjct  73701  ATTGCGATGGAATGTGGCACGACTTCGGTTGTGTGTTATAGCCTTCGTA-GATACTGCCA  73643

Query  1062   GCCTAGACCGAGGACTGCGGTCTTTTACCTAGGATGTTGGCATAATGATCTTAAGTCGCC  1121
              |||||||| |||||||||||| || |||||||||||||||||||||||||||||||||||
Sbjct  73642  GCCTAGACTGAGGACTGCGGTTTTATACCTAGGATGTTGGCATAATGATCTTAAGTCGCC  73583

Query  1122   CGTCTTGAAACACGGACCAAGGAGTCTAACGTCTATGCGAGTGTTTGGGTGTAAAACCCG  1181
              |||||||||||||||||||||||||||||||||||||||||||||||||||| |||||||
Sbjct  73582  CGTCTTGAAACACGGACCAAGGAGTCTAACGTCTATGCGAGTGTTTGGGTGTTAAACCCG  73523

Query  1182   TACGCGTAATGAAAGTGAACGAAGGTGGGGGCCCATTAGGGTGCACCATCGACCGATCCT  1241
              ||||||||||||||||||||| |||||||||||| |  ||||||||||||||||||||||
Sbjct  73522  TACGCGTAATGAAAGTGAACGTAGGTGGGGGCCCGTATGGGTGCACCATCGACCGATCCT  73463

Query  1242   GATGTGTTCGGATGGATTTGAGTAAGAGCATAGCTGTTGGGACCCGAAAGATGGTGAACT  1301
              ||||| ||||||||||||||||||||||||||||||||||||||||||||||||||||||
Sbjct  73462  GATGTCTTCGGATGGATTTGAGTAAGAGCATAGCTGTTGGGACCCGAAAGATGGTGAACT  73403

Query  1302   ATGCCTGAATAGGGTGAAGCCAGAGGAAACTCTGGTGGAGGCTCGTAGCGGTTCTGACGT  1361
              ||||||||||||||||||||||||||||||||||||||||||||||||||||||||||||
Sbjct  73402  ATGCCTGAATAGGGTGAAGCCAGAGGAAACTCTGGTGGAGGCTCGTAGCGGTTCTGACGT  73343

Query  1362   GCAAATCGATCGTCGAATTTGGGTATAGGGGCGAAAGACTAATCGAACCATCTAGTAGCT  1421
              ||||||||||||||||||||||||||||||||||||||||||||||||||||||||||||
Sbjct  73342  GCAAATCGATCGTCGAATTTGGGTATAGGGGCGAAAGACTAATCGAACCATCTAGTAGCT  73283

Query  1422   GGTTCCTGCCGAAGTTTCCCTCAGGATAGCAGAAGCTCGTATCAGTTTTATGAGGTAAAG  1481
              ||||||||||||||||||||||||||||||||||||||||||||||||||||||||||||
Sbjct  73282  GGTTCCTGCCGAAGTTTCCCTCAGGATAGCAGAAGCTCGTATCAGTTTTATGAGGTAAAG  73223

Query  1482   CGAATGATTAGAAGTCTTGGGGTTGAAATGACCTTAACTTATTCTCAAACTTTAAATATG  1541
              ||||||||||||||||||||||||||||||||||||||||||||||||||||||||||||
Sbjct  73222  CGAATGATTAGAAGTCTTGGGGTTGAAATGACCTTAACTTATTCTCAAACTTTAAATATG  73163

Query  1542   TAAGAAGTCCTTGTTGCTTAATTGAACGTGGACAATTGAATGAAGAGCTTTTAGTGGGCC  1601
              ||||||||||||||||||||||||||||||||||||||||||||||||||||||||||||
Sbjct  73162  TAAGAAGTCCTTGTTGCTTAATTGAACGTGGACAATTGAATGAAGAGCTTTTAGTGGGCC  73103

Query  1602   ATTTTTGGTAAGCAGAACTGGCGATGCGGGATGAACCGAACGTGAAGTTAAAGTGCCGGA  1661
              ||||||||||||||||||||||||||||||||||||||||||||||||||||||||||||
Sbjct  73102  ATTTTTGGTAAGCAGAACTGGCGATGCGGGATGAACCGAACGTGAAGTTAAAGTGCCGGA  73043

Query  1662   ATGCACGCTCATCAGACACCACAAAAGGTGTTAGTTCATCTAGACAGCCGGACGGTGGCC  1721
              ||||||||||||||||||||||||||||||||||||||||||||||||||||||||||||
Sbjct  73042  ATGCACGCTCATCAGACACCACAAAAGGTGTTAGTTCATCTAGACAGCCGGACGGTGGCC  72983

Query  1722   ATGGAAGTCGGAATCCGCTAAGGAGTGTGTAACAACTCACCGGCCGAATGAACTAGCCCT  1781
              ||||||||||||||||||||||||||||||||||||||||||||||||||||||||||||
Sbjct  72982  ATGGAAGTCGGAATCCGCTAAGGAGTGTGTAACAACTCACCGGCCGAATGAACTAGCCCT  72923

Query  1782   GAAAATGGATGGCGCTCAAGCGTGCTACTTATACTTCACCGTGATTGCTG-TTT-TGACG  1839
              |||||||||||||||||||||||||||||||||||||||||||||||||  ||| ||| |
Sbjct  72922  GAAAATGGATGGCGCTCAAGCGTGCTACTTATACTTCACCGTGATTGCTAATTTATGATG  72863

Query  1840   CTTTCACGAGTAGGCAGGCGTGGAGGTCAGTGACGAAGCCTTTGCTGTAAAGCTGGGTCG  1899
              ||||||||||||||||||||||||||||||||| ||||||||||||||||||||||||||
Sbjct  72862  CTTTCACGAGTAGGCAGGCGTGGAGGTCAGTGAAGAAGCCTTTGCTGTAAAGCTGGGTCG  72803

Query  1900   AACGGCCTCTAGTGC  1914
              |||||||||||||||
Sbjct  72802  AACGGCCTCTAGTGC  72788


 Score = 2782 bits (1506),  Expect = 0.0
 Identities = 1798/1933 (93%), Gaps = 43/1933 (2%)
 Strand=Plus/Minus

Query  1      CAAGGTTTCCGTAGGTGAACCTGCGGAAGGATCATTACTGATTTGCTTAATTGCACCACA  60
              ||||||||||||||||||||||||||||||||||||||||||||||||||||||||||||
Sbjct  43948  CAAGGTTTCCGTAGGTGAACCTGCGGAAGGATCATTACTGATTTGCTTAATTGCACCACA  43889

Query  61     TGTGTTTTT-CT-TTGAAACAAAC-TTGCTTTGGCGG-TGG-G-CCCAGCCTGCCGCCAG  114
              |||||||||  | ||||   |||| ||||||||||||  || |    |  || |||||||
Sbjct  43888  TGTGTTTTTTTTATTGATTAAAACTTTGCTTTGGCGGCAGGAGTAAAATTCTACCGCCAG  43829

Query  115    AGGTCTA-AACTTACAACC-AATTTTTTATTAACTTGTCACACCAGATT-ATTA--CT-A  168
              |||| || ||| || |||| || |||||||| ||  |||| ||  |||| ||||   | |
Sbjct  43828  AGGT-TATAAC-TA-AACCAAACTTTTTATTTAC-AGTCAAACTTGATTTATTATTATAA  43773

Query  169    AATAGTCAAAACTTTCAACAACGGATCTCTTGGTTCTCGCATCGATGAAGAACGCAGCGA  228
              ||||||||||||||||||||||||||||||||||||||||||||||||||||||||||||
Sbjct  43772  AATAGTCAAAACTTTCAACAACGGATCTCTTGGTTCTCGCATCGATGAAGAACGCAGCGA  43713

Query  229    AATGCGATACGTAATATGAATTGCAGATATTCGTGAATCATCGAATCTTTGAACGCACAT  288
              ||||||||||||||||||||||||||||||||||||||||||||||||||||||||||||
Sbjct  43712  AATGCGATACGTAATATGAATTGCAGATATTCGTGAATCATCGAATCTTTGAACGCACAT  43653

Query  289    TGCGCCCTCTGGTATTCCGGAGGGCATGCCTGTTTGAGCGTCGTTTCTCCCTCAAACCGC  348
              |||||||| |||||||||  |||||||||||||||||||||| |||||||||||||||  
Sbjct  43652  TGCGCCCTTTGGTATTCCAAAGGGCATGCCTGTTTGAGCGTCATTTCTCCCTCAAACCCT  43593

Query  349    TGGGTTTGGTGTTGAGCAATACGACTTGGGTTTGCTTGAAAGACGGTA-GTGGTAAGGCG  407
              ||||||||||||||||||||||| ||  |||||| |||||||| | || |||| ||  | 
Sbjct  43592  TGGGTTTGGTGTTGAGCAATACG-CTA-GGTTTGTTTGAAAGATGTTACGTGGAAA--CT  43537

Query  408    GGATCGCTTTGACAATGGCTTAGGTCTAACCAAAAACATTGCTTGCGGCGGTAACGTCCA  467
                 ||  ||  | |  | ||||||| || ||||||| |  ||||||     ||  | |||
Sbjct  43536  T--TC--TT--A-AGCGACTTAGGTTTATCCAAAAA-AC-GCTTGCTAT--TAGTGGCCA  43488

Query  468    CCACGTATATCTTCAAAC-TTTGACCTCAAATCAGGTAGGACTACCCGCTGAACTTAAGC  526
              | ||   | | || |||| |||||||||||||||||||||||||||||||||||||||||
Sbjct  43487  CAACAACTTTTTTTAAACTTTTGACCTCAAATCAGGTAGGACTACCCGCTGAACTTAAGC  43428

Query  527    ATATCAATAAGCGGAGGAAAAGAAACCAACAGGGATTGCCTCAGTAGCGGCGAGTGAAGC  586
              ||||||||||||||||||||||||||||||||||||||||| ||||||||||||||||||
Sbjct  43427  ATATCAATAAGCGGAGGAAAAGAAACCAACAGGGATTGCCTTAGTAGCGGCGAGTGAAGC  43368

Query  587    GGCAAAAGCTCAAATTTGAAATCTGGCGTCTTTG-GCGTCCGAGTTGTAATTTGAAGAAG  645
              ||||||||||||||||||||||||||| |||||  | |||||||||||||||||||||||
Sbjct  43367  GGCAAAAGCTCAAATTTGAAATCTGGC-TCTTTCAGAGTCCGAGTTGTAATTTGAAGAAG  43309

Query  646    GTATCTTTGGGCCCGGCTCTTGTCTATGTTCCTTGGAACAGGACGTCACAGAGGGTGAGA  705
              ||||||||||| | |||||||||||||||| |||||||||| ||||||||||||||||||
Sbjct  43308  GTATCTTTGGGTCTGGCTCTTGTCTATGTTTCTTGGAACAGAACGTCACAGAGGGTGAGA  43249

Query  706    ATCCCGTGCGATGAGATGACCCGGGTCTGTGTAAAGTTCCTTCGACGAGTCGAGTTGTTT  765
              ||||||||||||||||||| || || || |||||||||||||||| ||||||||||||||
Sbjct  43248  ATCCCGTGCGATGAGATGATCCAGGCCTATGTAAAGTTCCTTCGAAGAGTCGAGTTGTTT  43189

Query  766    GGGAATGCAGCTCTAAGTGGGTGGTAAATTCCATCTAAAGCTAAATATTGGCGAGAGACC  825
              ||||||||||||||||||||||||||||||||||||||||||||||||||||||||||||
Sbjct  43188  GGGAATGCAGCTCTAAGTGGGTGGTAAATTCCATCTAAAGCTAAATATTGGCGAGAGACC  43129

Query  826    GATAGCGAACAAGTACAGTGATGGAAAGATGAAAAGAACTTTGAAAAGAGAGTGAAAAAG  885
              |||||||||||||||||||||||||||||||||||||||||||||||||||||||||| |
Sbjct  43128  GATAGCGAACAAGTACAGTGATGGAAAGATGAAAAGAACTTTGAAAAGAGAGTGAAAA-G  43070

Query  886    TACGTGAAATTGTTGAAAGGGAAGGGCTTGAGATCAGACTTGGTATTTTGCATGCTGCTC  945
              |||||||||||||||||||||||||||||||||||||||||||||||||| ||| | || 
Sbjct  43069  TACGTGAAATTGTTGAAAGGGAAGGGCTTGAGATCAGACTTGGTATTTTGTATGTTACT-  43011

Query  946    TC-TCGGGGGCGGCCGCTGCGGTTTACCGGGCCAGCATCGGTTTGGAGCGGCAGGATAAT  1004
              || ||||||| |||| || | |||||||||||||||||| |||||| |||| |||| |||
Sbjct  43010  TCTTCGGGGGTGGCCTCTACAGTTTACCGGGCCAGCATCAGTTTGG-GCGGTAGGAGAAT  42952

Query  1005   GGCGGAGGAATGTGGCACGGCTTCTGCTGTGTGTTATAGCCT-CTGACGATACTGCCAGC  1063
               |||  ||||||||||||| |||| | ||||||||||||||| |  | ||||||||||||
Sbjct  42951  TGCGATGGAATGTGGCACGACTTCGGTTGTGTGTTATAGCCTTCGTA-GATACTGCCAGC  42893

Query  1064   CTAGACCGAGGACTGCGGTCTTTTACCTAGGATGTTGGCATAATGATCTTAAGTCGCCCG  1123
              |||||| |||||||||||| || |||||||||||||||||||||||||||||||||||||
Sbjct  42892  CTAGACTGAGGACTGCGGTTTTATACCTAGGATGTTGGCATAATGATCTTAAGTCGCCCG  42833

Query  1124   TCTTGAAACACGGACCAAGGAGTCTAACGTCTATGCGAGTGTTTGGGTGTAAAACCCGTA  1183
              |||||||||||||||||||||||||||||||||||||||||||||||||| |||||||||
Sbjct  42832  TCTTGAAACACGGACCAAGGAGTCTAACGTCTATGCGAGTGTTTGGGTGTTAAACCCGTA  42773

Query  1184   CGCGTAATGAAAGTGAACGAAGGTGGGGGCCCATTAGGGTGCACCATCGACCGATCCTGA  1243
              ||||||||||||||||||| |||||||||||| |  ||||||||||||||||||||||||
Sbjct  42772  CGCGTAATGAAAGTGAACGTAGGTGGGGGCCCGTATGGGTGCACCATCGACCGATCCTGA  42713

Query  1244   TGTGTTCGGATGGATTTGAGTAAGAGCATAGCTGTTGGGACCCGAAAGATGGTGAACTAT  1303
              ||| ||||||||||||||||||||||||||||||||||||||||||||||||||||||||
Sbjct  42712  TGTCTTCGGATGGATTTGAGTAAGAGCATAGCTGTTGGGACCCGAAAGATGGTGAACTAT  42653

Query  1304   GCCTGAATAGGGTGAAGCCAGAGGAAACTCTGGTGGAGGCTCGTAGCGGTTCTGACGTGC  1363
              ||||||||||||||||||||||||||||||||||||||||||||||||||||||||||||
Sbjct  42652  GCCTGAATAGGGTGAAGCCAGAGGAAACTCTGGTGGAGGCTCGTAGCGGTTCTGACGTGC  42593

Query  1364   AAATCGATCGTCGAATTTGGGTATAGGGGCGAAAGACTAATCGAACCATCTAGTAGCTGG  1423
              ||||||||||||||||||||||||||||||||||||||||||||||||||||||||||||
Sbjct  42592  AAATCGATCGTCGAATTTGGGTATAGGGGCGAAAGACTAATCGAACCATCTAGTAGCTGG  42533

Query  1424   TTCCTGCCGAAGTTTCCCTCAGGATAGCAGAAGCTCGTATCAGTTTTATGAGGTAAAGCG  1483
              ||||||||||||||||||||||||||||||||||||||||||||||||||||||||||||
Sbjct  42532  TTCCTGCCGAAGTTTCCCTCAGGATAGCAGAAGCTCGTATCAGTTTTATGAGGTAAAGCG  42473

Query  1484   AATGATTAGAAGTCTTGGGGTTGAAATGACCTTAACTTATTCTCAAACTTTAAATATGTA  1543
              ||||||||||||||||||||||||||||||||||||||||||||||||||||||||||||
Sbjct  42472  AATGATTAGAAGTCTTGGGGTTGAAATGACCTTAACTTATTCTCAAACTTTAAATATGTA  42413

Query  1544   AGAAGTCCTTGTTGCTTAATTGAACGTGGACAATTGAATGAAGAGCTTTTAGTGGGCCAT  1603
              ||||||||||||||||||||||||||||||||||||||||||||||||||||||||||||
Sbjct  42412  AGAAGTCCTTGTTGCTTAATTGAACGTGGACAATTGAATGAAGAGCTTTTAGTGGGCCAT  42353

Query  1604   TTTTGGTAAGCAGAACTGGCGATGCGGGATGAACCGAACGTGAAGTTAAAGTGCCGGAAT  1663
              ||||||||||||||||||||||||||||||||||||||||||||||||||||||||||||
Sbjct  42352  TTTTGGTAAGCAGAACTGGCGATGCGGGATGAACCGAACGTGAAGTTAAAGTGCCGGAAT  42293

Query  1664   GCACGCTCATCAGACACCACAAAAGGTGTTAGTTCATCTAGACAGCCGGACGGTGGCCAT  1723
              ||||||||||||||||||||||||||||||||||||||||||||||||||||||||||||
Sbjct  42292  GCACGCTCATCAGACACCACAAAAGGTGTTAGTTCATCTAGACAGCCGGACGGTGGCCAT  42233

Query  1724   GGAAGTCGGAATCCGCTAAGGAGTGTGTAACAACTCACCGGCCGAATGAACTAGCCCTGA  1783
              ||||||||||||||||||||||||||||||||||||||||||||||||||||||||||||
Sbjct  42232  GGAAGTCGGAATCCGCTAAGGAGTGTGTAACAACTCACCGGCCGAATGAACTAGCCCTGA  42173

Query  1784   AAATGGATGGCGCTCAAGCGTGCTACTTATACTTCACCGTGATTGCTG-TTT-TGACGCT  1841
              |||||||||||||||||||||||||||||||||||||||||||||||  ||| ||| |||
Sbjct  42172  AAATGGATGGCGCTCAAGCGTGCTACTTATACTTCACCGTGATTGCTAATTTATGATGCT  42113

Query  1842   TTCACGAGTAGGCAGGCGTGGAGGTCAGTGACGAAGCCTTTGCTGTAAAGCTGGGTCGAA  1901
              ||||||||||||||||||||||||||||||| ||||||||||||||||||||||||||||
Sbjct  42112  TTCACGAGTAGGCAGGCGTGGAGGTCAGTGAAGAAGCCTTTGCTGTAAAGCTGGGTCGAA  42053

Query  1902   CGGCCTCTAGTGC  1914
              |||||||||||||
Sbjct  42052  CGGCCTCTAGTGC  42040


>CAJVQF010000056.1 Candida sanyaensis strain UCD423 genome assembly, contig: scaffold56, 
whole genome shotgun sequence
Length=117626

 Score = 2785 bits (1508),  Expect = 0.0
 Identities = 1800/1935 (93%), Gaps = 44/1935 (2%)
 Strand=Plus/Minus

Query  1      CAAGGTTTCCGTAGGTGAACCTGCGGAAGGATCATTACTGATTTGCTTAATTGCACCACA  60
              ||||||||||||||||||||||||||||||||||||||||||||||||||||||||||||
Sbjct  47282  CAAGGTTTCCGTAGGTGAACCTGCGGAAGGATCATTACTGATTTGCTTAATTGCACCACA  47223

Query  61     TGTGTTTTT-CT-TTGAAACAAAC-TTGCTTTGGCGG-TGG-G-CCCAGCCTGCCGCCAG  114
              |||||||||  | ||||   |||| ||||||||||||  || |    |  || |||||||
Sbjct  47222  TGTGTTTTTTTTATTGATTAAAACTTTGCTTTGGCGGCAGGAGTAAAATTCTACCGCCAG  47163

Query  115    AGGTCTA-AACTTACAACC-AATTTTTTATTAACTTGTCACACCAGATT-ATTA---CT-  167
              |||| || ||| || |||| || |||||||| ||  |||| ||  |||| ||||    | 
Sbjct  47162  AGGT-TATAAC-TA-AACCAAACTTTTTATTTAC-AGTCAAACTTGATTTATTATTTATA  47107

Query  168    AAATAGTCAAAACTTTCAACAACGGATCTCTTGGTTCTCGCATCGATGAAGAACGCAGCG  227
              ||||||||||||||||||||||||||||||||||||||||||||||||||||||||||||
Sbjct  47106  AAATAGTCAAAACTTTCAACAACGGATCTCTTGGTTCTCGCATCGATGAAGAACGCAGCG  47047

Query  228    AAATGCGATACGTAATATGAATTGCAGATATTCGTGAATCATCGAATCTTTGAACGCACA  287
              ||||||||||||||||||||||||||||||||||||||||||||||||||||||||||||
Sbjct  47046  AAATGCGATACGTAATATGAATTGCAGATATTCGTGAATCATCGAATCTTTGAACGCACA  46987

Query  288    TTGCGCCCTCTGGTATTCCGGAGGGCATGCCTGTTTGAGCGTCGTTTCTCCCTCAAACCG  347
              ||||||||| |||||||||  |||||||||||||||||||||| ||||||||||||||| 
Sbjct  46986  TTGCGCCCTTTGGTATTCCAAAGGGCATGCCTGTTTGAGCGTCATTTCTCCCTCAAACCC  46927

Query  348    CTGGGTTTGGTGTTGAGCAATACGACTTGGGTTTGCTTGAAAGACGGTA-GTGGTAAGGC  406
              |||||||||||||||||||||||| ||  |||||| |||||||| | || |||| ||  |
Sbjct  46926  CTGGGTTTGGTGTTGAGCAATACG-CTA-GGTTTGTTTGAAAGATGTTACGTGGAAA--C  46871

Query  407    GGGATCGCTTTGACAATGGCTTAGGTCTAACCAAAAACATTGCTTGCGGCGGTAACGTCC  466
                  ||  ||  | |  | ||||||| || ||||||| |  ||||||     ||  | ||
Sbjct  46870  TT--TC--TT--A-AGCGACTTAGGTTTATCCAAAAA-AC-GCTTGCTAT--TAGTGGCC  46822

Query  467    ACCACG-TATATCTTCAAACTTT-GACCTCAAATCAGGTAGGACTACCCGCTGAACTTAA  524
              || ||  ||| | || ||||||| ||||||||||||||||||||||||||||||||||||
Sbjct  46821  ACAACAATATTTTTTTAAACTTTTGACCTCAAATCAGGTAGGACTACCCGCTGAACTTAA  46762

Query  525    GCATATCAATAAGCGGAGGAAAAGAAACCAACAGGGATTGCCTCAGTAGCGGCGAGTGAA  584
              ||||||||||||||||||||||||||||||||||||||||||| ||||||||||||||||
Sbjct  46761  GCATATCAATAAGCGGAGGAAAAGAAACCAACAGGGATTGCCTTAGTAGCGGCGAGTGAA  46702

Query  585    GCGGCAAAAGCTCAAATTTGAAATCTGGCGTCTTTG-GCGTCCGAGTTGTAATTTGAAGA  643
              ||||||||||||||||||||||||||||| |||||  | |||||||||||||||||||||
Sbjct  46701  GCGGCAAAAGCTCAAATTTGAAATCTGGC-TCTTTCAGAGTCCGAGTTGTAATTTGAAGA  46643

Query  644    AGGTATCTTTGGGCCCGGCTCTTGTCTATGTTCCTTGGAACAGGACGTCACAGAGGGTGA  703
              ||||||||||||| | |||||||||||||||| |||||||||| ||||||||||||||||
Sbjct  46642  AGGTATCTTTGGGTCTGGCTCTTGTCTATGTTTCTTGGAACAGAACGTCACAGAGGGTGA  46583

Query  704    GAATCCCGTGCGATGAGATGACCCGGGTCTGTGTAAAGTTCCTTCGACGAGTCGAGTTGT  763
              ||||||||||||||||||||| || || || |||||||||||||||| ||||||||||||
Sbjct  46582  GAATCCCGTGCGATGAGATGATCCAGGCCTATGTAAAGTTCCTTCGAAGAGTCGAGTTGT  46523

Query  764    TTGGGAATGCAGCTCTAAGTGGGTGGTAAATTCCATCTAAAGCTAAATATTGGCGAGAGA  823
              ||||||||||||||||||||||||||||||||||||||||||||||||||||||||||||
Sbjct  46522  TTGGGAATGCAGCTCTAAGTGGGTGGTAAATTCCATCTAAAGCTAAATATTGGCGAGAGA  46463

Query  824    CCGATAGCGAACAAGTACAGTGATGGAAAGATGAAAAGAACTTTGAAAAGAGAGTGAAAA  883
              ||||||||||||||||||||||||||||||||||||||||||||||||||||||||||||
Sbjct  46462  CCGATAGCGAACAAGTACAGTGATGGAAAGATGAAAAGAACTTTGAAAAGAGAGTGAAAA  46403

Query  884    AGTACGTGAAATTGTTGAAAGGGAAGGGCTTGAGATCAGACTTGGTATTTTGCATGCTGC  943
              |||||||||||||||||||||||||||||||||||||||||||||||||||| ||| | |
Sbjct  46402  AGTACGTGAAATTGTTGAAAGGGAAGGGCTTGAGATCAGACTTGGTATTTTGTATGTTAC  46343

Query  944    T-CTCTCGGGGGCGGCCGCTGCGGTTTACCGGGCCAGCATCGGTTTGGAGCGGCAGGATA  1002
              | || | ||||| |||| || | |||||||||||||||||| |||||| |||| |||| |
Sbjct  46342  TTCTTT-GGGGGTGGCCTCTACAGTTTACCGGGCCAGCATCAGTTTGG-GCGGTAGGAGA  46285

Query  1003   ATGGCGGAGGAATGTGGCACGGCTTCTGCTGTGTGTTATAGCCT-CTGACGATACTGCCA  1061
              || |||  ||||||||||||| | || | ||||||||||||||| |  | ||||||||||
Sbjct  46284  ATTGCGATGGAATGTGGCACGACCTCGGTTGTGTGTTATAGCCTTCGTA-GATACTGCCA  46226

Query  1062   GCCTAGACCGAGGACTGCGGTCTTTTACCTAGGATGTTGGCATAATGATCTTAAGTCGCC  1121
              |||||||| |||||||||||| || |||||||||||||||||||||||||||||||||||
Sbjct  46225  GCCTAGACTGAGGACTGCGGTTTTATACCTAGGATGTTGGCATAATGATCTTAAGTCGCC  46166

Query  1122   CGTCTTGAAACACGGACCAAGGAGTCTAACGTCTATGCGAGTGTTTGGGTGTAAAACCCG  1181
              |||||||||||||||||||||||||||||||||||||||||||||||||||| |||||||
Sbjct  46165  CGTCTTGAAACACGGACCAAGGAGTCTAACGTCTATGCGAGTGTTTGGGTGTTAAACCCG  46106

Query  1182   TACGCGTAATGAAAGTGAACGAAGGTGGGGGCCCATTAGGGTGCACCATCGACCGATCCT  1241
              ||||||||||||||||||||| |||||||||||| |  ||||||||||||||||||||||
Sbjct  46105  TACGCGTAATGAAAGTGAACGTAGGTGGGGGCCCGTATGGGTGCACCATCGACCGATCCT  46046

Query  1242   GATGTGTTCGGATGGATTTGAGTAAGAGCATAGCTGTTGGGACCCGAAAGATGGTGAACT  1301
              ||||| ||||||||||||||||||||||||||||||||||||||||||||||||||||||
Sbjct  46045  GATGTCTTCGGATGGATTTGAGTAAGAGCATAGCTGTTGGGACCCGAAAGATGGTGAACT  45986

Query  1302   ATGCCTGAATAGGGTGAAGCCAGAGGAAACTCTGGTGGAGGCTCGTAGCGGTTCTGACGT  1361
              ||||||||||||||||||||||||||||||||||||||||||||||||||||||||||||
Sbjct  45985  ATGCCTGAATAGGGTGAAGCCAGAGGAAACTCTGGTGGAGGCTCGTAGCGGTTCTGACGT  45926

Query  1362   GCAAATCGATCGTCGAATTTGGGTATAGGGGCGAAAGACTAATCGAACCATCTAGTAGCT  1421
              ||||||||||||||||||||||||||||||||||||||||||||||||||||||||||||
Sbjct  45925  GCAAATCGATCGTCGAATTTGGGTATAGGGGCGAAAGACTAATCGAACCATCTAGTAGCT  45866

Query  1422   GGTTCCTGCCGAAGTTTCCCTCAGGATAGCAGAAGCTCGTATCAGTTTTATGAGGTAAAG  1481
              ||||||||||||||||||||||||||||||||||||||||||||||||||||||||||||
Sbjct  45865  GGTTCCTGCCGAAGTTTCCCTCAGGATAGCAGAAGCTCGTATCAGTTTTATGAGGTAAAG  45806

Query  1482   CGAATGATTAGAAGTCTTGGGGTTGAAATGACCTTAACTTATTCTCAAACTTTAAATATG  1541
              ||||||||||||||||||||||||||||||||||||||||||||||||||||||||||||
Sbjct  45805  CGAATGATTAGAAGTCTTGGGGTTGAAATGACCTTAACTTATTCTCAAACTTTAAATATG  45746

Query  1542   TAAGAAGTCCTTGTTGCTTAATTGAACGTGGACAATTGAATGAAGAGCTTTTAGTGGGCC  1601
              ||||||||||||||||||||||||||||||||||||||||||||||||||||||||||||
Sbjct  45745  TAAGAAGTCCTTGTTGCTTAATTGAACGTGGACAATTGAATGAAGAGCTTTTAGTGGGCC  45686

Query  1602   ATTTTTGGTAAGCAGAACTGGCGATGCGGGATGAACCGAACGTGAAGTTAAAGTGCCGGA  1661
              ||||||||||||||||||||||||||||||||||||||||||||||||||||||||||||
Sbjct  45685  ATTTTTGGTAAGCAGAACTGGCGATGCGGGATGAACCGAACGTGAAGTTAAAGTGCCGGA  45626

Query  1662   ATGCACGCTCATCAGACACCACAAAAGGTGTTAGTTCATCTAGACAGCCGGACGGTGGCC  1721
              ||||||||||||||||||||||||||||||||||||||||||||||||||||||||||||
Sbjct  45625  ATGCACGCTCATCAGACACCACAAAAGGTGTTAGTTCATCTAGACAGCCGGACGGTGGCC  45566

Query  1722   ATGGAAGTCGGAATCCGCTAAGGAGTGTGTAACAACTCACCGGCCGAATGAACTAGCCCT  1781
              ||||||||||||||||||||||||||||||||||||||||||||||||||||||||||||
Sbjct  45565  ATGGAAGTCGGAATCCGCTAAGGAGTGTGTAACAACTCACCGGCCGAATGAACTAGCCCT  45506

Query  1782   GAAAATGGATGGCGCTCAAGCGTGCTACTTATACTTCACCGTGATTGCTG-TTT-TGACG  1839
              |||||||||||||||||||||||||||||||||||||||||||||||||  ||| ||| |
Sbjct  45505  GAAAATGGATGGCGCTCAAGCGTGCTACTTATACTTCACCGTGATTGCTAATTTATGATG  45446

Query  1840   CTTTCACGAGTAGGCAGGCGTGGAGGTCAGTGACGAAGCCTTTGCTGTAAAGCTGGGTCG  1899
              ||||||||||||||||||||||||||||||||| ||||||||||||||||||||||||||
Sbjct  45445  CTTTCACGAGTAGGCAGGCGTGGAGGTCAGTGAAGAAGCCTTTGCTGTAAAGCTGGGTCG  45386

Query  1900   AACGGCCTCTAGTGC  1914
              |||||||||||||||
Sbjct  45385  AACGGCCTCTAGTGC  45371


 Score = 2785 bits (1508),  Expect = 0.0
 Identities = 1799/1934 (93%), Gaps = 42/1934 (2%)
 Strand=Plus/Minus

Query  1      CAAGGTTTCCGTAGGTGAACCTGCGGAAGGATCATTACTGATTTGCTTAATTGCACCACA  60
              ||||||||||||||||||||||||||||||||||||||||||||||||||||||||||||
Sbjct  57606  CAAGGTTTCCGTAGGTGAACCTGCGGAAGGATCATTACTGATTTGCTTAATTGCACCACA  57547

Query  61     TGTGTTTTTCT-TTGAAACAAAC-TTGCTTTGGCGG-TGG-G-CCCAGCCTGCCGCCAGA  115
              ||||||||| | ||||   |||| ||||||||||||  || |    |  || ||||||||
Sbjct  57546  TGTGTTTTTTTATTGATTAAAACTTTGCTTTGGCGGCAGGAGTAAAATTCTACCGCCAGA  57487

Query  116    GGTCTA-AACTTACAACC-AATTTTTTA-TTAACTTGTCACACCAGATT-ATTA---CT-  167
              ||| || ||| || |||| || |||||| || ||  |||| ||  |||| ||||    | 
Sbjct  57486  GGT-TATAAC-TA-AACCAAACTTTTTATTTTAC-AGTCAAACTTGATTTATTATTTATA  57431

Query  168    AAATAGTCAAAACTTTCAACAACGGATCTCTTGGTTCTCGCATCGATGAAGAACGCAGCG  227
              ||||||||||||||||||||||||||||||||||||||||||||||||||||||||||||
Sbjct  57430  AAATAGTCAAAACTTTCAACAACGGATCTCTTGGTTCTCGCATCGATGAAGAACGCAGCG  57371

Query  228    AAATGCGATACGTAATATGAATTGCAGATATTCGTGAATCATCGAATCTTTGAACGCACA  287
              ||||||||||||||||||||||||||||||||||||||||||||||||||||||||||||
Sbjct  57370  AAATGCGATACGTAATATGAATTGCAGATATTCGTGAATCATCGAATCTTTGAACGCACA  57311

Query  288    TTGCGCCCTCTGGTATTCCGGAGGGCATGCCTGTTTGAGCGTCGTTTCTCCCTCAAACCG  347
              ||||||||| |||||||||  |||||||||||||||||||||| ||||||||||||||| 
Sbjct  57310  TTGCGCCCTTTGGTATTCCAAAGGGCATGCCTGTTTGAGCGTCATTTCTCCCTCAAACCC  57251

Query  348    CTGGGTTTGGTGTTGAGCAATACGACTTGGGTTTGCTTGAAAGACGGTA-GTGGTAAGGC  406
              |||||||||||||||||||||||| | | |||||| |||||||| | || |||| ||  |
Sbjct  57250  CTGGGTTTGGTGTTGAGCAATACG-C-TAGGTTTGTTTGAAAGATGTTACGTGG-AA-AC  57195

Query  407    GGGATCGCTTTGACAATGGCTTAGGTCTAACCAAAAACATTGCTTGCGGCGGTAACGTCC  466
                  |  | || | |  | ||||||| || ||||||| |  ||||||     ||  | ||
Sbjct  57194  ----TTTC-TT-A-AGCGACTTAGGTTTATCCAAAAA-A-CGCTTGC--TATTAGTGGCC  57146

Query  467    ACCAC-GTATATCTTCAAACTTT-GACCTCAAATCAGGTAGGACTACCCGCTGAACTTAA  524
              || ||  ||| | || ||||||| ||||||||||||||||||||||||||||||||||||
Sbjct  57145  ACAACAATATTTTTTTAAACTTTTGACCTCAAATCAGGTAGGACTACCCGCTGAACTTAA  57086

Query  525    GCATATCAATAAGCGGAGGAAAAGAAACCAACAGGGATTGCCTCAGTAGCGGCGAGTGAA  584
              ||||||||||||||||||||||||||||||||||||||||||| ||||||||||||||||
Sbjct  57085  GCATATCAATAAGCGGAGGAAAAGAAACCAACAGGGATTGCCTTAGTAGCGGCGAGTGAA  57026

Query  585    GCGGCAAAAGCTCAAATTTGAAATCTGGCGTCTTT-GGCGTCCGAGTTGTAATTTGAAGA  643
              ||||||||||||||||||||||||||||| |||||  | |||||||||||||||||||||
Sbjct  57025  GCGGCAAAAGCTCAAATTTGAAATCTGGC-TCTTTCAGAGTCCGAGTTGTAATTTGAAGA  56967

Query  644    AGGTATCTTTGGGCCCGGCTCTTGTCTATGTTCCTTGGAACAGGACGTCACAGAGGGTGA  703
              ||||||||||||| | |||||||||||||||| |||||||||| ||||||||||||||||
Sbjct  56966  AGGTATCTTTGGGTCTGGCTCTTGTCTATGTTTCTTGGAACAGAACGTCACAGAGGGTGA  56907

Query  704    GAATCCCGTGCGATGAGATGACCCGGGTCTGTGTAAAGTTCCTTCGACGAGTCGAGTTGT  763
              ||||||||||||||||||||| || || || |||||||||||||||| ||||||||||||
Sbjct  56906  GAATCCCGTGCGATGAGATGATCCAGGCCTATGTAAAGTTCCTTCGAAGAGTCGAGTTGT  56847

Query  764    TTGGGAATGCAGCTCTAAGTGGGTGGTAAATTCCATCTAAAGCTAAATATTGGCGAGAGA  823
              ||||||||||||||||||||||||||||||||||||||||||||||||||||||||||||
Sbjct  56846  TTGGGAATGCAGCTCTAAGTGGGTGGTAAATTCCATCTAAAGCTAAATATTGGCGAGAGA  56787

Query  824    CCGATAGCGAACAAGTACAGTGATGGAAAGATGAAAAGAACTTTGAAAAGAGAGTGAAAA  883
              ||||||||||||||||||||||||||||||||||||||||||||||||||||||||||||
Sbjct  56786  CCGATAGCGAACAAGTACAGTGATGGAAAGATGAAAAGAACTTTGAAAAGAGAGTGAAAA  56727

Query  884    AGTACGTGAAATTGTTGAAAGGGAAGGGCTTGAGATCAGACTTGGTATTTTGCATGCTGC  943
              |||||||||||||||||||||||||||||||||||||||||||||||||||| ||| | |
Sbjct  56726  AGTACGTGAAATTGTTGAAAGGGAAGGGCTTGAGATCAGACTTGGTATTTTGTATGTTAC  56667

Query  944    T-CTCTCGGGGGCGGCCGCTGCGGTTTACCGGGCCAGCATCGGTTTGGAGCGGCAGGATA  1002
              | || | ||||| |||| || | |||||||||||||||||| |||||| |||| |||| |
Sbjct  56666  TTCT-TTGGGGGTGGCCTCTACAGTTTACCGGGCCAGCATCAGTTTGG-GCGGTAGGAGA  56609

Query  1003   ATGGCGGAGGAATGTGGCACGGCTTCTGCTGTGTGTTATAGCCTCTGACGATACTGCCAG  1062
              || |||  ||||||||||||| | || | |||||||||||||||  |  |||||||||||
Sbjct  56608  ATTGCGATGGAATGTGGCACGACCTCGGTTGTGTGTTATAGCCTTCGTAGATACTGCCAG  56549

Query  1063   CCTAGACCGAGGACTGCGGTCTTTTACCTAGGATGTTGGCATAATGATCTTAAGTCGCCC  1122
              ||||||| |||||||||||| || ||||||||||||||||||||||||||||||||||||
Sbjct  56548  CCTAGACTGAGGACTGCGGTTTTATACCTAGGATGTTGGCATAATGATCTTAAGTCGCCC  56489

Query  1123   GTCTTGAAACACGGACCAAGGAGTCTAACGTCTATGCGAGTGTTTGGGTGTAAAACCCGT  1182
              ||||||||||||||||||||||||||||||||||||||||||||||||||| ||||||||
Sbjct  56488  GTCTTGAAACACGGACCAAGGAGTCTAACGTCTATGCGAGTGTTTGGGTGTTAAACCCGT  56429

Query  1183   ACGCGTAATGAAAGTGAACGAAGGTGGGGGCCCATTAGGGTGCACCATCGACCGATCCTG  1242
              |||||||||||||||||||| |||||||||||| |  |||||||||||||||||||||||
Sbjct  56428  ACGCGTAATGAAAGTGAACGTAGGTGGGGGCCCGTATGGGTGCACCATCGACCGATCCTG  56369

Query  1243   ATGTGTTCGGATGGATTTGAGTAAGAGCATAGCTGTTGGGACCCGAAAGATGGTGAACTA  1302
              |||| |||||||||||||||||||||||||||||||||||||||||||||||||||||||
Sbjct  56368  ATGTCTTCGGATGGATTTGAGTAAGAGCATAGCTGTTGGGACCCGAAAGATGGTGAACTA  56309

Query  1303   TGCCTGAATAGGGTGAAGCCAGAGGAAACTCTGGTGGAGGCTCGTAGCGGTTCTGACGTG  1362
              ||||||||||||||||||||||||||||||||||||||||||||||||||||||||||||
Sbjct  56308  TGCCTGAATAGGGTGAAGCCAGAGGAAACTCTGGTGGAGGCTCGTAGCGGTTCTGACGTG  56249

Query  1363   CAAATCGATCGTCGAATTTGGGTATAGGGGCGAAAGACTAATCGAACCATCTAGTAGCTG  1422
              ||||||||||||||||||||||||||||||||||||||||||||||||||||||||||||
Sbjct  56248  CAAATCGATCGTCGAATTTGGGTATAGGGGCGAAAGACTAATCGAACCATCTAGTAGCTG  56189

Query  1423   GTTCCTGCCGAAGTTTCCCTCAGGATAGCAGAAGCTCGTATCAGTTTTATGAGGTAAAGC  1482
              ||||||||||||||||||||||||||||||||||||||||||||||||||||||||||||
Sbjct  56188  GTTCCTGCCGAAGTTTCCCTCAGGATAGCAGAAGCTCGTATCAGTTTTATGAGGTAAAGC  56129

Query  1483   GAATGATTAGAAGTCTTGGGGTTGAAATGACCTTAACTTATTCTCAAACTTTAAATATGT  1542
              ||||||||||||||||||||||||||||||||||||||||||||||||||||||||||||
Sbjct  56128  GAATGATTAGAAGTCTTGGGGTTGAAATGACCTTAACTTATTCTCAAACTTTAAATATGT  56069

Query  1543   AAGAAGTCCTTGTTGCTTAATTGAACGTGGACAATTGAATGAAGAGCTTTTAGTGGGCCA  1602
              ||||||||||||||||||||||||||||||||||||||||||||||||||||||||||||
Sbjct  56068  AAGAAGTCCTTGTTGCTTAATTGAACGTGGACAATTGAATGAAGAGCTTTTAGTGGGCCA  56009

Query  1603   TTTTTGGTAAGCAGAACTGGCGATGCGGGATGAACCGAACGTGAAGTTAAAGTGCCGGAA  1662
              ||||||||||||||||||||||||||||||||||||||||||||||||||||||||||||
Sbjct  56008  TTTTTGGTAAGCAGAACTGGCGATGCGGGATGAACCGAACGTGAAGTTAAAGTGCCGGAA  55949

Query  1663   TGCACGCTCATCAGACACCACAAAAGGTGTTAGTTCATCTAGACAGCCGGACGGTGGCCA  1722
              ||||||||||||||||||||||||||||||||||||||||||||||||||||||||||||
Sbjct  55948  TGCACGCTCATCAGACACCACAAAAGGTGTTAGTTCATCTAGACAGCCGGACGGTGGCCA  55889

Query  1723   TGGAAGTCGGAATCCGCTAAGGAGTGTGTAACAACTCACCGGCCGAATGAACTAGCCCTG  1782
              ||||||||||||||||||||||||||||||||||||||||||||||||||||||||||||
Sbjct  55888  TGGAAGTCGGAATCCGCTAAGGAGTGTGTAACAACTCACCGGCCGAATGAACTAGCCCTG  55829

Query  1783   AAAATGGATGGCGCTCAAGCGTGCTACTTATACTTCACCGTGATTGCTG-TTT-TGACGC  1840
              ||||||||||||||||||||||||||||||||||||||||||||||||  ||| ||| ||
Sbjct  55828  AAAATGGATGGCGCTCAAGCGTGCTACTTATACTTCACCGTGATTGCTAATTTATGATGC  55769

Query  1841   TTTCACGAGTAGGCAGGCGTGGAGGTCAGTGACGAAGCCTTTGCTGTAAAGCTGGGTCGA  1900
              |||||||||||||||||||||||||||||||| |||||||||||||||||||||||||||
Sbjct  55768  TTTCACGAGTAGGCAGGCGTGGAGGTCAGTGAAGAAGCCTTTGCTGTAAAGCTGGGTCGA  55709

Query  1901   ACGGCCTCTAGTGC  1914
              ||||||||||||||
Sbjct  55708  ACGGCCTCTAGTGC  55695


 Score = 2785 bits (1508),  Expect = 0.0
 Identities = 1799/1934 (93%), Gaps = 42/1934 (2%)
 Strand=Plus/Minus

Query  1       CAAGGTTTCCGTAGGTGAACCTGCGGAAGGATCATTACTGATTTGCTTAATTGCACCACA  60
               ||||||||||||||||||||||||||||||||||||||||||||||||||||||||||||
Sbjct  109206  CAAGGTTTCCGTAGGTGAACCTGCGGAAGGATCATTACTGATTTGCTTAATTGCACCACA  109147

Query  61      TGTGTTTTTCT-TTGAAACAAAC-TTGCTTTGGCGG-TGG-G-CCCAGCCTGCCGCCAGA  115
               ||||||||| | ||||   |||| ||||||||||||  || |    |  || ||||||||
Sbjct  109146  TGTGTTTTTTTATTGATTAAAACTTTGCTTTGGCGGCAGGAGTAAAATTCTACCGCCAGA  109087

Query  116     GGTCTA-AACTTACAACC-AATTTTTTA-TTAACTTGTCACACCAGATT-ATTA---CT-  167
               ||| || ||| || |||| || |||||| || ||  |||| ||  |||| ||||    | 
Sbjct  109086  GGT-TATAAC-TA-AACCAAACTTTTTATTTTAC-AGTCAAACTTGATTTATTATTTATA  109031

Query  168     AAATAGTCAAAACTTTCAACAACGGATCTCTTGGTTCTCGCATCGATGAAGAACGCAGCG  227
               ||||||||||||||||||||||||||||||||||||||||||||||||||||||||||||
Sbjct  109030  AAATAGTCAAAACTTTCAACAACGGATCTCTTGGTTCTCGCATCGATGAAGAACGCAGCG  108971

Query  228     AAATGCGATACGTAATATGAATTGCAGATATTCGTGAATCATCGAATCTTTGAACGCACA  287
               ||||||||||||||||||||||||||||||||||||||||||||||||||||||||||||
Sbjct  108970  AAATGCGATACGTAATATGAATTGCAGATATTCGTGAATCATCGAATCTTTGAACGCACA  108911

Query  288     TTGCGCCCTCTGGTATTCCGGAGGGCATGCCTGTTTGAGCGTCGTTTCTCCCTCAAACCG  347
               ||||||||| |||||||||  |||||||||||||||||||||| ||||||||||||||| 
Sbjct  108910  TTGCGCCCTTTGGTATTCCAAAGGGCATGCCTGTTTGAGCGTCATTTCTCCCTCAAACCC  108851

Query  348     CTGGGTTTGGTGTTGAGCAATACGACTTGGGTTTGCTTGAAAGACGGTA-GTGGTAAGGC  406
               |||||||||||||||||||||||| | | |||||| |||||||| | || |||| ||  |
Sbjct  108850  CTGGGTTTGGTGTTGAGCAATACG-C-TAGGTTTGTTTGAAAGATGTTACGTGG-AA-AC  108795

Query  407     GGGATCGCTTTGACAATGGCTTAGGTCTAACCAAAAACATTGCTTGCGGCGGTAACGTCC  466
                   |  | || | |  | ||||||| || ||||||| |  ||||||     ||  | ||
Sbjct  108794  ----TTTC-TT-A-AGCGACTTAGGTTTATCCAAAAA-A-CGCTTGC--TATTAGTGGCC  108746

Query  467     ACCAC-GTATATCTTCAAACTTT-GACCTCAAATCAGGTAGGACTACCCGCTGAACTTAA  524
               || ||  ||| | || ||||||| ||||||||||||||||||||||||||||||||||||
Sbjct  108745  ACAACAATATTTTTTTAAACTTTTGACCTCAAATCAGGTAGGACTACCCGCTGAACTTAA  108686

Query  525     GCATATCAATAAGCGGAGGAAAAGAAACCAACAGGGATTGCCTCAGTAGCGGCGAGTGAA  584
               ||||||||||||||||||||||||||||||||||||||||||| ||||||||||||||||
Sbjct  108685  GCATATCAATAAGCGGAGGAAAAGAAACCAACAGGGATTGCCTTAGTAGCGGCGAGTGAA  108626

Query  585     GCGGCAAAAGCTCAAATTTGAAATCTGGCGTCTTT-GGCGTCCGAGTTGTAATTTGAAGA  643
               ||||||||||||||||||||||||||||| |||||  | |||||||||||||||||||||
Sbjct  108625  GCGGCAAAAGCTCAAATTTGAAATCTGGC-TCTTTCAGAGTCCGAGTTGTAATTTGAAGA  108567

Query  644     AGGTATCTTTGGGCCCGGCTCTTGTCTATGTTCCTTGGAACAGGACGTCACAGAGGGTGA  703
               ||||||||||||| | |||||||||||||||| |||||||||| ||||||||||||||||
Sbjct  108566  AGGTATCTTTGGGTCTGGCTCTTGTCTATGTTTCTTGGAACAGAACGTCACAGAGGGTGA  108507

Query  704     GAATCCCGTGCGATGAGATGACCCGGGTCTGTGTAAAGTTCCTTCGACGAGTCGAGTTGT  763
               ||||||||||||||||||||| || || || |||||||||||||||| ||||||||||||
Sbjct  108506  GAATCCCGTGCGATGAGATGATCCAGGCCTATGTAAAGTTCCTTCGAAGAGTCGAGTTGT  108447

Query  764     TTGGGAATGCAGCTCTAAGTGGGTGGTAAATTCCATCTAAAGCTAAATATTGGCGAGAGA  823
               ||||||||||||||||||||||||||||||||||||||||||||||||||||||||||||
Sbjct  108446  TTGGGAATGCAGCTCTAAGTGGGTGGTAAATTCCATCTAAAGCTAAATATTGGCGAGAGA  108387

Query  824     CCGATAGCGAACAAGTACAGTGATGGAAAGATGAAAAGAACTTTGAAAAGAGAGTGAAAA  883
               ||||||||||||||||||||||||||||||||||||||||||||||||||||||||||||
Sbjct  108386  CCGATAGCGAACAAGTACAGTGATGGAAAGATGAAAAGAACTTTGAAAAGAGAGTGAAAA  108327

Query  884     AGTACGTGAAATTGTTGAAAGGGAAGGGCTTGAGATCAGACTTGGTATTTTGCATGCTGC  943
               |||||||||||||||||||||||||||||||||||||||||||||||||||| ||| | |
Sbjct  108326  AGTACGTGAAATTGTTGAAAGGGAAGGGCTTGAGATCAGACTTGGTATTTTGTATGTTAC  108267

Query  944     T-CTCTCGGGGGCGGCCGCTGCGGTTTACCGGGCCAGCATCGGTTTGGAGCGGCAGGATA  1002
               | || | ||||| |||| || | |||||||||||||||||| |||||| |||| |||| |
Sbjct  108266  TTCT-TTGGGGGTGGCCTCTACAGTTTACCGGGCCAGCATCAGTTTGG-GCGGTAGGAGA  108209

Query  1003    ATGGCGGAGGAATGTGGCACGGCTTCTGCTGTGTGTTATAGCCTCTGACGATACTGCCAG  1062
               || |||  ||||||||||||| | || | |||||||||||||||  |  |||||||||||
Sbjct  108208  ATTGCGATGGAATGTGGCACGACCTCGGTTGTGTGTTATAGCCTTCGTAGATACTGCCAG  108149

Query  1063    CCTAGACCGAGGACTGCGGTCTTTTACCTAGGATGTTGGCATAATGATCTTAAGTCGCCC  1122
               ||||||| |||||||||||| || ||||||||||||||||||||||||||||||||||||
Sbjct  108148  CCTAGACTGAGGACTGCGGTTTTATACCTAGGATGTTGGCATAATGATCTTAAGTCGCCC  108089

Query  1123    GTCTTGAAACACGGACCAAGGAGTCTAACGTCTATGCGAGTGTTTGGGTGTAAAACCCGT  1182
               ||||||||||||||||||||||||||||||||||||||||||||||||||| ||||||||
Sbjct  108088  GTCTTGAAACACGGACCAAGGAGTCTAACGTCTATGCGAGTGTTTGGGTGTTAAACCCGT  108029

Query  1183    ACGCGTAATGAAAGTGAACGAAGGTGGGGGCCCATTAGGGTGCACCATCGACCGATCCTG  1242
               |||||||||||||||||||| |||||||||||| |  |||||||||||||||||||||||
Sbjct  108028  ACGCGTAATGAAAGTGAACGTAGGTGGGGGCCCGTATGGGTGCACCATCGACCGATCCTG  107969

Query  1243    ATGTGTTCGGATGGATTTGAGTAAGAGCATAGCTGTTGGGACCCGAAAGATGGTGAACTA  1302
               |||| |||||||||||||||||||||||||||||||||||||||||||||||||||||||
Sbjct  107968  ATGTCTTCGGATGGATTTGAGTAAGAGCATAGCTGTTGGGACCCGAAAGATGGTGAACTA  107909

Query  1303    TGCCTGAATAGGGTGAAGCCAGAGGAAACTCTGGTGGAGGCTCGTAGCGGTTCTGACGTG  1362
               ||||||||||||||||||||||||||||||||||||||||||||||||||||||||||||
Sbjct  107908  TGCCTGAATAGGGTGAAGCCAGAGGAAACTCTGGTGGAGGCTCGTAGCGGTTCTGACGTG  107849

Query  1363    CAAATCGATCGTCGAATTTGGGTATAGGGGCGAAAGACTAATCGAACCATCTAGTAGCTG  1422
               ||||||||||||||||||||||||||||||||||||||||||||||||||||||||||||
Sbjct  107848  CAAATCGATCGTCGAATTTGGGTATAGGGGCGAAAGACTAATCGAACCATCTAGTAGCTG  107789

Query  1423    GTTCCTGCCGAAGTTTCCCTCAGGATAGCAGAAGCTCGTATCAGTTTTATGAGGTAAAGC  1482
               ||||||||||||||||||||||||||||||||||||||||||||||||||||||||||||
Sbjct  107788  GTTCCTGCCGAAGTTTCCCTCAGGATAGCAGAAGCTCGTATCAGTTTTATGAGGTAAAGC  107729

Query  1483    GAATGATTAGAAGTCTTGGGGTTGAAATGACCTTAACTTATTCTCAAACTTTAAATATGT  1542
               ||||||||||||||||||||||||||||||||||||||||||||||||||||||||||||
Sbjct  107728  GAATGATTAGAAGTCTTGGGGTTGAAATGACCTTAACTTATTCTCAAACTTTAAATATGT  107669

Query  1543    AAGAAGTCCTTGTTGCTTAATTGAACGTGGACAATTGAATGAAGAGCTTTTAGTGGGCCA  1602
               ||||||||||||||||||||||||||||||||||||||||||||||||||||||||||||
Sbjct  107668  AAGAAGTCCTTGTTGCTTAATTGAACGTGGACAATTGAATGAAGAGCTTTTAGTGGGCCA  107609

Query  1603    TTTTTGGTAAGCAGAACTGGCGATGCGGGATGAACCGAACGTGAAGTTAAAGTGCCGGAA  1662
               ||||||||||||||||||||||||||||||||||||||||||||||||||||||||||||
Sbjct  107608  TTTTTGGTAAGCAGAACTGGCGATGCGGGATGAACCGAACGTGAAGTTAAAGTGCCGGAA  107549

Query  1663    TGCACGCTCATCAGACACCACAAAAGGTGTTAGTTCATCTAGACAGCCGGACGGTGGCCA  1722
               ||||||||||||||||||||||||||||||||||||||||||||||||||||||||||||
Sbjct  107548  TGCACGCTCATCAGACACCACAAAAGGTGTTAGTTCATCTAGACAGCCGGACGGTGGCCA  107489

Query  1723    TGGAAGTCGGAATCCGCTAAGGAGTGTGTAACAACTCACCGGCCGAATGAACTAGCCCTG  1782
               ||||||||||||||||||||||||||||||||||||||||||||||||||||||||||||
Sbjct  107488  TGGAAGTCGGAATCCGCTAAGGAGTGTGTAACAACTCACCGGCCGAATGAACTAGCCCTG  107429

Query  1783    AAAATGGATGGCGCTCAAGCGTGCTACTTATACTTCACCGTGATTGCTG-TTT-TGACGC  1840
               ||||||||||||||||||||||||||||||||||||||||||||||||  ||| ||| ||
Sbjct  107428  AAAATGGATGGCGCTCAAGCGTGCTACTTATACTTCACCGTGATTGCTAATTTATGATGC  107369

Query  1841    TTTCACGAGTAGGCAGGCGTGGAGGTCAGTGACGAAGCCTTTGCTGTAAAGCTGGGTCGA  1900
               |||||||||||||||||||||||||||||||| |||||||||||||||||||||||||||
Sbjct  107368  TTTCACGAGTAGGCAGGCGTGGAGGTCAGTGAAGAAGCCTTTGCTGTAAAGCTGGGTCGA  107309

Query  1901    ACGGCCTCTAGTGC  1914
               ||||||||||||||
Sbjct  107308  ACGGCCTCTAGTGC  107295


 Score = 2784 bits (1507),  Expect = 0.0
 Identities = 1798/1933 (93%), Gaps = 41/1933 (2%)
 Strand=Plus/Minus

Query  1      CAAGGTTTCCGTAGGTGAACCTGCGGAAGGATCATTACTGATTTGCTTAATTGCACCACA  60
              ||||||||||||||||||||||||||||||||||||||||||||||||||||||||||||
Sbjct  67923  CAAGGTTTCCGTAGGTGAACCTGCGGAAGGATCATTACTGATTTGCTTAATTGCACCACA  67864

Query  61     TGTGTTTTTCTTTGAAACAAAC-TTGCTTTGGCGG-TGG-G-CCCAGCCTGCCGCCAGAG  116
              |||||||||  ||||   |||| ||||||||||||  || |    |  || |||||||||
Sbjct  67863  TGTGTTTTTTATTGATTAAAACTTTGCTTTGGCGGCAGGAGTAAAATTCTACCGCCAGAG  67804

Query  117    GTCTA-AACTTACAACC-AATTTTTTA-TTAACTTGTCACACCAGATT-ATTA---CT-A  168
              || || ||| || |||| || |||||| || ||  |||| ||  |||| ||||    | |
Sbjct  67803  GT-TATAAC-TA-AACCAAACTTTTTATTTTAC-AGTCAAACTTGATTTATTATTTATAA  67748

Query  169    AATAGTCAAAACTTTCAACAACGGATCTCTTGGTTCTCGCATCGATGAAGAACGCAGCGA  228
              ||||||||||||||||||||||||||||||||||||||||||||||||||||||||||||
Sbjct  67747  AATAGTCAAAACTTTCAACAACGGATCTCTTGGTTCTCGCATCGATGAAGAACGCAGCGA  67688

Query  229    AATGCGATACGTAATATGAATTGCAGATATTCGTGAATCATCGAATCTTTGAACGCACAT  288
              ||||||||||||||||||||||||||||||||||||||||||||||||||||||||||||
Sbjct  67687  AATGCGATACGTAATATGAATTGCAGATATTCGTGAATCATCGAATCTTTGAACGCACAT  67628

Query  289    TGCGCCCTCTGGTATTCCGGAGGGCATGCCTGTTTGAGCGTCGTTTCTCCCTCAAACCGC  348
              |||||||| |||||||||  |||||||||||||||||||||| ||||||||||||||| |
Sbjct  67627  TGCGCCCTTTGGTATTCCAAAGGGCATGCCTGTTTGAGCGTCATTTCTCCCTCAAACCCC  67568

Query  349    TGGGTTTGGTGTTGAGCAATACGACTTGGGTTTGCTTGAAAGACGGTA-GTGGTAAGGCG  407
              ||||||||||||||||||||||| | | |||||| |||||||| | || |||| ||  | 
Sbjct  67567  TGGGTTTGGTGTTGAGCAATACG-C-TAGGTTTGTTTGAAAGATGTTACGTGG-AA-AC-  67513

Query  408    GGATCGCTTTGACAATGGCTTAGGTCTAACCAAAAACATTGCTTGCGGCGGTAACGTCCA  467
                 |  | || | |  | ||||||| || ||||||| |  ||||||     ||  | |||
Sbjct  67512  ---TTTC-TT-A-AGCGACTTAGGTTTATCCAAAAA-A-CGCTTGC--TATTAGTGGCCA  67463

Query  468    CCAC-GTATATCTTCAAACTTT-GACCTCAAATCAGGTAGGACTACCCGCTGAACTTAAG  525
              | ||  ||| | || ||||||| |||||||||||||||||||||||||||||||||||||
Sbjct  67462  CAACAATATTTTTTTAAACTTTTGACCTCAAATCAGGTAGGACTACCCGCTGAACTTAAG  67403

Query  526    CATATCAATAAGCGGAGGAAAAGAAACCAACAGGGATTGCCTCAGTAGCGGCGAGTGAAG  585
              |||||||||||||||||||||||||||||||||||||||||| |||||||||||||||||
Sbjct  67402  CATATCAATAAGCGGAGGAAAAGAAACCAACAGGGATTGCCTTAGTAGCGGCGAGTGAAG  67343

Query  586    CGGCAAAAGCTCAAATTTGAAATCTGGCGTCTTT-GGCGTCCGAGTTGTAATTTGAAGAA  644
              |||||||||||||||||||||||||||| |||||  | ||||||||||||||||||||||
Sbjct  67342  CGGCAAAAGCTCAAATTTGAAATCTGGC-TCTTTCAGAGTCCGAGTTGTAATTTGAAGAA  67284

Query  645    GGTATCTTTGGGCCCGGCTCTTGTCTATGTTCCTTGGAACAGGACGTCACAGAGGGTGAG  704
              |||||||||||| | |||||||||||||||| |||||||||| |||||||||||||||||
Sbjct  67283  GGTATCTTTGGGTCTGGCTCTTGTCTATGTTTCTTGGAACAGAACGTCACAGAGGGTGAG  67224

Query  705    AATCCCGTGCGATGAGATGACCCGGGTCTGTGTAAAGTTCCTTCGACGAGTCGAGTTGTT  764
              |||||||||||||||||||| || || || |||||||||||||||| |||||||||||||
Sbjct  67223  AATCCCGTGCGATGAGATGATCCAGGCCTATGTAAAGTTCCTTCGAAGAGTCGAGTTGTT  67164

Query  765    TGGGAATGCAGCTCTAAGTGGGTGGTAAATTCCATCTAAAGCTAAATATTGGCGAGAGAC  824
              ||||||||||||||||||||||||||||||||||||||||||||||||||||||||||||
Sbjct  67163  TGGGAATGCAGCTCTAAGTGGGTGGTAAATTCCATCTAAAGCTAAATATTGGCGAGAGAC  67104

Query  825    CGATAGCGAACAAGTACAGTGATGGAAAGATGAAAAGAACTTTGAAAAGAGAGTGAAAAA  884
              ||||||||||||||||||||||||||||||||||||||||||||||||||||||||||||
Sbjct  67103  CGATAGCGAACAAGTACAGTGATGGAAAGATGAAAAGAACTTTGAAAAGAGAGTGAAAAA  67044

Query  885    GTACGTGAAATTGTTGAAAGGGAAGGGCTTGAGATCAGACTTGGTATTTTGCATGCTGCT  944
              ||||||||||||||||||||||||||||||||||||||||||||||||||| ||| | ||
Sbjct  67043  GTACGTGAAATTGTTGAAAGGGAAGGGCTTGAGATCAGACTTGGTATTTTGTATGTTACT  66984

Query  945    -CTCTCGGGGGCGGCCGCTGCGGTTTACCGGGCCAGCATCGGTTTGGAGCGGCAGGATAA  1003
               || | ||||| |||| || | |||||||||||||||||| |||||| |||| |||| ||
Sbjct  66983  TCT-TTGGGGGTGGCCTCTACAGTTTACCGGGCCAGCATCAGTTTGG-GCGGTAGGAGAA  66926

Query  1004   TGGCGGAGGAATGTGGCACGGCTTCTGCTGTGTGTTATAGCCTCTGACGATACTGCCAGC  1063
              | |||  ||||||||||||| | || | |||||||||||||||  |  ||||||||||||
Sbjct  66925  TTGCGATGGAATGTGGCACGACCTCGGTTGTGTGTTATAGCCTTCGTAGATACTGCCAGC  66866

Query  1064   CTAGACCGAGGACTGCGGTCTTTTACCTAGGATGTTGGCATAATGATCTTAAGTCGCCCG  1123
              |||||| |||||||||||| || |||||||||||||||||||||||||||||||||||||
Sbjct  66865  CTAGACTGAGGACTGCGGTTTTATACCTAGGATGTTGGCATAATGATCTTAAGTCGCCCG  66806

Query  1124   TCTTGAAACACGGACCAAGGAGTCTAACGTCTATGCGAGTGTTTGGGTGTAAAACCCGTA  1183
              |||||||||||||||||||||||||||||||||||||||||||||||||| |||||||||
Sbjct  66805  TCTTGAAACACGGACCAAGGAGTCTAACGTCTATGCGAGTGTTTGGGTGTTAAACCCGTA  66746

Query  1184   CGCGTAATGAAAGTGAACGAAGGTGGGGGCCCATTAGGGTGCACCATCGACCGATCCTGA  1243
              ||||||||||||||||||| |||||||||||| |  ||||||||||||||||||||||||
Sbjct  66745  CGCGTAATGAAAGTGAACGTAGGTGGGGGCCCGTATGGGTGCACCATCGACCGATCCTGA  66686

Query  1244   TGTGTTCGGATGGATTTGAGTAAGAGCATAGCTGTTGGGACCCGAAAGATGGTGAACTAT  1303
              ||| ||||||||||||||||||||||||||||||||||||||||||||||||||||||||
Sbjct  66685  TGTCTTCGGATGGATTTGAGTAAGAGCATAGCTGTTGGGACCCGAAAGATGGTGAACTAT  66626

Query  1304   GCCTGAATAGGGTGAAGCCAGAGGAAACTCTGGTGGAGGCTCGTAGCGGTTCTGACGTGC  1363
              ||||||||||||||||||||||||||||||||||||||||||||||||||||||||||||
Sbjct  66625  GCCTGAATAGGGTGAAGCCAGAGGAAACTCTGGTGGAGGCTCGTAGCGGTTCTGACGTGC  66566

Query  1364   AAATCGATCGTCGAATTTGGGTATAGGGGCGAAAGACTAATCGAACCATCTAGTAGCTGG  1423
              ||||||||||||||||||||||||||||||||||||||||||||||||||||||||||||
Sbjct  66565  AAATCGATCGTCGAATTTGGGTATAGGGGCGAAAGACTAATCGAACCATCTAGTAGCTGG  66506

Query  1424   TTCCTGCCGAAGTTTCCCTCAGGATAGCAGAAGCTCGTATCAGTTTTATGAGGTAAAGCG  1483
              ||||||||||||||||||||||||||||||||||||||||||||||||||||||||||||
Sbjct  66505  TTCCTGCCGAAGTTTCCCTCAGGATAGCAGAAGCTCGTATCAGTTTTATGAGGTAAAGCG  66446

Query  1484   AATGATTAGAAGTCTTGGGGTTGAAATGACCTTAACTTATTCTCAAACTTTAAATATGTA  1543
              ||||||||||||||||||||||||||||||||||||||||||||||||||||||||||||
Sbjct  66445  AATGATTAGAAGTCTTGGGGTTGAAATGACCTTAACTTATTCTCAAACTTTAAATATGTA  66386

Query  1544   AGAAGTCCTTGTTGCTTAATTGAACGTGGACAATTGAATGAAGAGCTTTTAGTGGGCCAT  1603
              ||||||||||||||||||||||||||||||||||||||||||||||||||||||||||||
Sbjct  66385  AGAAGTCCTTGTTGCTTAATTGAACGTGGACAATTGAATGAAGAGCTTTTAGTGGGCCAT  66326

Query  1604   TTTTGGTAAGCAGAACTGGCGATGCGGGATGAACCGAACGTGAAGTTAAAGTGCCGGAAT  1663
              ||||||||||||||||||||||||||||||||||||||||||||||||||||||||||||
Sbjct  66325  TTTTGGTAAGCAGAACTGGCGATGCGGGATGAACCGAACGTGAAGTTAAAGTGCCGGAAT  66266

Query  1664   GCACGCTCATCAGACACCACAAAAGGTGTTAGTTCATCTAGACAGCCGGACGGTGGCCAT  1723
              ||||||||||||||||||||||||||||||||||||||||||||||||||||||||||||
Sbjct  66265  GCACGCTCATCAGACACCACAAAAGGTGTTAGTTCATCTAGACAGCCGGACGGTGGCCAT  66206

Query  1724   GGAAGTCGGAATCCGCTAAGGAGTGTGTAACAACTCACCGGCCGAATGAACTAGCCCTGA  1783
              ||||||||||||||||||||||||||||||||||||||||||||||||||||||||||||
Sbjct  66205  GGAAGTCGGAATCCGCTAAGGAGTGTGTAACAACTCACCGGCCGAATGAACTAGCCCTGA  66146

Query  1784   AAATGGATGGCGCTCAAGCGTGCTACTTATACTTCACCGTGATTGCTG-TTT-TGACGCT  1841
              |||||||||||||||||||||||||||||||||||||||||||||||  ||| ||| |||
Sbjct  66145  AAATGGATGGCGCTCAAGCGTGCTACTTATACTTCACCGTGATTGCTAATTTATGATGCT  66086

Query  1842   TTCACGAGTAGGCAGGCGTGGAGGTCAGTGACGAAGCCTTTGCTGTAAAGCTGGGTCGAA  1901
              ||||||||||||||||||||||||||||||| ||||||||||||||||||||||||||||
Sbjct  66085  TTCACGAGTAGGCAGGCGTGGAGGTCAGTGAAGAAGCCTTTGCTGTAAAGCTGGGTCGAA  66026

Query  1902   CGGCCTCTAGTGC  1914
              |||||||||||||
Sbjct  66025  CGGCCTCTAGTGC  66013


 Score = 2784 bits (1507),  Expect = 0.0
 Identities = 1798/1933 (93%), Gaps = 41/1933 (2%)
 Strand=Plus/Minus

Query  1      CAAGGTTTCCGTAGGTGAACCTGCGGAAGGATCATTACTGATTTGCTTAATTGCACCACA  60
              ||||||||||||||||||||||||||||||||||||||||||||||||||||||||||||
Sbjct  78234  CAAGGTTTCCGTAGGTGAACCTGCGGAAGGATCATTACTGATTTGCTTAATTGCACCACA  78175

Query  61     TGTGTTTTTCTTTGAAACAAAC-TTGCTTTGGCGG-TGG-G-CCCAGCCTGCCGCCAGAG  116
              |||||||||  ||||   |||| ||||||||||||  || |    |  || |||||||||
Sbjct  78174  TGTGTTTTTTATTGATTAAAACTTTGCTTTGGCGGCAGGAGTAAAATTCTACCGCCAGAG  78115

Query  117    GTCTA-AACTTACAACC-AATTTTTTA-TTAACTTGTCACACCAGATT-ATTA---CT-A  168
              || || ||| || |||| || |||||| || ||  |||| ||  |||| ||||    | |
Sbjct  78114  GT-TATAAC-TA-AACCAAACTTTTTATTTTAC-AGTCAAACTTGATTTATTATTTATAA  78059

Query  169    AATAGTCAAAACTTTCAACAACGGATCTCTTGGTTCTCGCATCGATGAAGAACGCAGCGA  228
              ||||||||||||||||||||||||||||||||||||||||||||||||||||||||||||
Sbjct  78058  AATAGTCAAAACTTTCAACAACGGATCTCTTGGTTCTCGCATCGATGAAGAACGCAGCGA  77999

Query  229    AATGCGATACGTAATATGAATTGCAGATATTCGTGAATCATCGAATCTTTGAACGCACAT  288
              ||||||||||||||||||||||||||||||||||||||||||||||||||||||||||||
Sbjct  77998  AATGCGATACGTAATATGAATTGCAGATATTCGTGAATCATCGAATCTTTGAACGCACAT  77939

Query  289    TGCGCCCTCTGGTATTCCGGAGGGCATGCCTGTTTGAGCGTCGTTTCTCCCTCAAACCGC  348
              |||||||| |||||||||  |||||||||||||||||||||| ||||||||||||||| |
Sbjct  77938  TGCGCCCTTTGGTATTCCAAAGGGCATGCCTGTTTGAGCGTCATTTCTCCCTCAAACCCC  77879

Query  349    TGGGTTTGGTGTTGAGCAATACGACTTGGGTTTGCTTGAAAGACGGTA-GTGGTAAGGCG  407
              ||||||||||||||||||||||| | | |||||| |||||||| | || |||| ||  | 
Sbjct  77878  TGGGTTTGGTGTTGAGCAATACG-C-TAGGTTTGTTTGAAAGATGTTACGTGG-AA-AC-  77824

Query  408    GGATCGCTTTGACAATGGCTTAGGTCTAACCAAAAACATTGCTTGCGGCGGTAACGTCCA  467
                 |  | || | |  | ||||||| || ||||||| |  ||||||     ||  | |||
Sbjct  77823  ---TTTC-TT-A-AGCGACTTAGGTTTATCCAAAAA-A-CGCTTGC--TATTAGTGGCCA  77774

Query  468    CCAC-GTATATCTTCAAACTTT-GACCTCAAATCAGGTAGGACTACCCGCTGAACTTAAG  525
              | ||  ||| | || ||||||| |||||||||||||||||||||||||||||||||||||
Sbjct  77773  CAACAATATTTTTTTAAACTTTTGACCTCAAATCAGGTAGGACTACCCGCTGAACTTAAG  77714

Query  526    CATATCAATAAGCGGAGGAAAAGAAACCAACAGGGATTGCCTCAGTAGCGGCGAGTGAAG  585
              |||||||||||||||||||||||||||||||||||||||||| |||||||||||||||||
Sbjct  77713  CATATCAATAAGCGGAGGAAAAGAAACCAACAGGGATTGCCTTAGTAGCGGCGAGTGAAG  77654

Query  586    CGGCAAAAGCTCAAATTTGAAATCTGGCGTCTTT-GGCGTCCGAGTTGTAATTTGAAGAA  644
              |||||||||||||||||||||||||||| |||||  | ||||||||||||||||||||||
Sbjct  77653  CGGCAAAAGCTCAAATTTGAAATCTGGC-TCTTTCAGAGTCCGAGTTGTAATTTGAAGAA  77595

Query  645    GGTATCTTTGGGCCCGGCTCTTGTCTATGTTCCTTGGAACAGGACGTCACAGAGGGTGAG  704
              |||||||||||| | |||||||||||||||| |||||||||| |||||||||||||||||
Sbjct  77594  GGTATCTTTGGGTCTGGCTCTTGTCTATGTTTCTTGGAACAGAACGTCACAGAGGGTGAG  77535

Query  705    AATCCCGTGCGATGAGATGACCCGGGTCTGTGTAAAGTTCCTTCGACGAGTCGAGTTGTT  764
              |||||||||||||||||||| || || || |||||||||||||||| |||||||||||||
Sbjct  77534  AATCCCGTGCGATGAGATGATCCAGGCCTATGTAAAGTTCCTTCGAAGAGTCGAGTTGTT  77475

Query  765    TGGGAATGCAGCTCTAAGTGGGTGGTAAATTCCATCTAAAGCTAAATATTGGCGAGAGAC  824
              ||||||||||||||||||||||||||||||||||||||||||||||||||||||||||||
Sbjct  77474  TGGGAATGCAGCTCTAAGTGGGTGGTAAATTCCATCTAAAGCTAAATATTGGCGAGAGAC  77415

Query  825    CGATAGCGAACAAGTACAGTGATGGAAAGATGAAAAGAACTTTGAAAAGAGAGTGAAAAA  884
              ||||||||||||||||||||||||||||||||||||||||||||||||||||||||||||
Sbjct  77414  CGATAGCGAACAAGTACAGTGATGGAAAGATGAAAAGAACTTTGAAAAGAGAGTGAAAAA  77355

Query  885    GTACGTGAAATTGTTGAAAGGGAAGGGCTTGAGATCAGACTTGGTATTTTGCATGCTGCT  944
              ||||||||||||||||||||||||||||||||||||||||||||||||||| ||| | ||
Sbjct  77354  GTACGTGAAATTGTTGAAAGGGAAGGGCTTGAGATCAGACTTGGTATTTTGTATGTTACT  77295

Query  945    -CTCTCGGGGGCGGCCGCTGCGGTTTACCGGGCCAGCATCGGTTTGGAGCGGCAGGATAA  1003
               || | ||||| |||| || | |||||||||||||||||| |||||| |||| |||| ||
Sbjct  77294  TCT-TTGGGGGTGGCCTCTACAGTTTACCGGGCCAGCATCAGTTTGG-GCGGTAGGAGAA  77237

Query  1004   TGGCGGAGGAATGTGGCACGGCTTCTGCTGTGTGTTATAGCCTCTGACGATACTGCCAGC  1063
              | |||  ||||||||||||| | || | |||||||||||||||  |  ||||||||||||
Sbjct  77236  TTGCGATGGAATGTGGCACGACCTCGGTTGTGTGTTATAGCCTTCGTAGATACTGCCAGC  77177

Query  1064   CTAGACCGAGGACTGCGGTCTTTTACCTAGGATGTTGGCATAATGATCTTAAGTCGCCCG  1123
              |||||| |||||||||||| || |||||||||||||||||||||||||||||||||||||
Sbjct  77176  CTAGACTGAGGACTGCGGTTTTATACCTAGGATGTTGGCATAATGATCTTAAGTCGCCCG  77117

Query  1124   TCTTGAAACACGGACCAAGGAGTCTAACGTCTATGCGAGTGTTTGGGTGTAAAACCCGTA  1183
              |||||||||||||||||||||||||||||||||||||||||||||||||| |||||||||
Sbjct  77116  TCTTGAAACACGGACCAAGGAGTCTAACGTCTATGCGAGTGTTTGGGTGTTAAACCCGTA  77057

Query  1184   CGCGTAATGAAAGTGAACGAAGGTGGGGGCCCATTAGGGTGCACCATCGACCGATCCTGA  1243
              ||||||||||||||||||| |||||||||||| |  ||||||||||||||||||||||||
Sbjct  77056  CGCGTAATGAAAGTGAACGTAGGTGGGGGCCCGTATGGGTGCACCATCGACCGATCCTGA  76997

Query  1244   TGTGTTCGGATGGATTTGAGTAAGAGCATAGCTGTTGGGACCCGAAAGATGGTGAACTAT  1303
              ||| ||||||||||||||||||||||||||||||||||||||||||||||||||||||||
Sbjct  76996  TGTCTTCGGATGGATTTGAGTAAGAGCATAGCTGTTGGGACCCGAAAGATGGTGAACTAT  76937

Query  1304   GCCTGAATAGGGTGAAGCCAGAGGAAACTCTGGTGGAGGCTCGTAGCGGTTCTGACGTGC  1363
              ||||||||||||||||||||||||||||||||||||||||||||||||||||||||||||
Sbjct  76936  GCCTGAATAGGGTGAAGCCAGAGGAAACTCTGGTGGAGGCTCGTAGCGGTTCTGACGTGC  76877

Query  1364   AAATCGATCGTCGAATTTGGGTATAGGGGCGAAAGACTAATCGAACCATCTAGTAGCTGG  1423
              ||||||||||||||||||||||||||||||||||||||||||||||||||||||||||||
Sbjct  76876  AAATCGATCGTCGAATTTGGGTATAGGGGCGAAAGACTAATCGAACCATCTAGTAGCTGG  76817

Query  1424   TTCCTGCCGAAGTTTCCCTCAGGATAGCAGAAGCTCGTATCAGTTTTATGAGGTAAAGCG  1483
              ||||||||||||||||||||||||||||||||||||||||||||||||||||||||||||
Sbjct  76816  TTCCTGCCGAAGTTTCCCTCAGGATAGCAGAAGCTCGTATCAGTTTTATGAGGTAAAGCG  76757

Query  1484   AATGATTAGAAGTCTTGGGGTTGAAATGACCTTAACTTATTCTCAAACTTTAAATATGTA  1543
              ||||||||||||||||||||||||||||||||||||||||||||||||||||||||||||
Sbjct  76756  AATGATTAGAAGTCTTGGGGTTGAAATGACCTTAACTTATTCTCAAACTTTAAATATGTA  76697

Query  1544   AGAAGTCCTTGTTGCTTAATTGAACGTGGACAATTGAATGAAGAGCTTTTAGTGGGCCAT  1603
              ||||||||||||||||||||||||||||||||||||||||||||||||||||||||||||
Sbjct  76696  AGAAGTCCTTGTTGCTTAATTGAACGTGGACAATTGAATGAAGAGCTTTTAGTGGGCCAT  76637

Query  1604   TTTTGGTAAGCAGAACTGGCGATGCGGGATGAACCGAACGTGAAGTTAAAGTGCCGGAAT  1663
              ||||||||||||||||||||||||||||||||||||||||||||||||||||||||||||
Sbjct  76636  TTTTGGTAAGCAGAACTGGCGATGCGGGATGAACCGAACGTGAAGTTAAAGTGCCGGAAT  76577

Query  1664   GCACGCTCATCAGACACCACAAAAGGTGTTAGTTCATCTAGACAGCCGGACGGTGGCCAT  1723
              ||||||||||||||||||||||||||||||||||||||||||||||||||||||||||||
Sbjct  76576  GCACGCTCATCAGACACCACAAAAGGTGTTAGTTCATCTAGACAGCCGGACGGTGGCCAT  76517

Query  1724   GGAAGTCGGAATCCGCTAAGGAGTGTGTAACAACTCACCGGCCGAATGAACTAGCCCTGA  1783
              ||||||||||||||||||||||||||||||||||||||||||||||||||||||||||||
Sbjct  76516  GGAAGTCGGAATCCGCTAAGGAGTGTGTAACAACTCACCGGCCGAATGAACTAGCCCTGA  76457

Query  1784   AAATGGATGGCGCTCAAGCGTGCTACTTATACTTCACCGTGATTGCTG-TTT-TGACGCT  1841
              |||||||||||||||||||||||||||||||||||||||||||||||  ||| ||| |||
Sbjct  76456  AAATGGATGGCGCTCAAGCGTGCTACTTATACTTCACCGTGATTGCTAATTTATGATGCT  76397

Query  1842   TTCACGAGTAGGCAGGCGTGGAGGTCAGTGACGAAGCCTTTGCTGTAAAGCTGGGTCGAA  1901
              ||||||||||||||||||||||||||||||| ||||||||||||||||||||||||||||
Sbjct  76396  TTCACGAGTAGGCAGGCGTGGAGGTCAGTGAAGAAGCCTTTGCTGTAAAGCTGGGTCGAA  76337

Query  1902   CGGCCTCTAGTGC  1914
              |||||||||||||
Sbjct  76336  CGGCCTCTAGTGC  76324


 Score = 2784 bits (1507),  Expect = 0.0
 Identities = 1798/1933 (93%), Gaps = 41/1933 (2%)
 Strand=Plus/Minus

Query  1      CAAGGTTTCCGTAGGTGAACCTGCGGAAGGATCATTACTGATTTGCTTAATTGCACCACA  60
              ||||||||||||||||||||||||||||||||||||||||||||||||||||||||||||
Sbjct  88553  CAAGGTTTCCGTAGGTGAACCTGCGGAAGGATCATTACTGATTTGCTTAATTGCACCACA  88494

Query  61     TGTGTTTTTCTTTGAAACAAAC-TTGCTTTGGCGG-TGG-G-CCCAGCCTGCCGCCAGAG  116
              |||||||||  ||||   |||| ||||||||||||  || |    |  || |||||||||
Sbjct  88493  TGTGTTTTTTATTGATTAAAACTTTGCTTTGGCGGCAGGAGTAAAATTCTACCGCCAGAG  88434

Query  117    GTCTA-AACTTACAACC-AATTTTTTA-TTAACTTGTCACACCAGATT-ATTA---CT-A  168
              || || ||| || |||| || |||||| || ||  |||| ||  |||| ||||    | |
Sbjct  88433  GT-TATAAC-TA-AACCAAACTTTTTATTTTAC-AGTCAAACTTGATTTATTATTTATAA  88378

Query  169    AATAGTCAAAACTTTCAACAACGGATCTCTTGGTTCTCGCATCGATGAAGAACGCAGCGA  228
              ||||||||||||||||||||||||||||||||||||||||||||||||||||||||||||
Sbjct  88377  AATAGTCAAAACTTTCAACAACGGATCTCTTGGTTCTCGCATCGATGAAGAACGCAGCGA  88318

Query  229    AATGCGATACGTAATATGAATTGCAGATATTCGTGAATCATCGAATCTTTGAACGCACAT  288
              ||||||||||||||||||||||||||||||||||||||||||||||||||||||||||||
Sbjct  88317  AATGCGATACGTAATATGAATTGCAGATATTCGTGAATCATCGAATCTTTGAACGCACAT  88258

Query  289    TGCGCCCTCTGGTATTCCGGAGGGCATGCCTGTTTGAGCGTCGTTTCTCCCTCAAACCGC  348
              |||||||| |||||||||  |||||||||||||||||||||| ||||||||||||||| |
Sbjct  88257  TGCGCCCTTTGGTATTCCAAAGGGCATGCCTGTTTGAGCGTCATTTCTCCCTCAAACCCC  88198

Query  349    TGGGTTTGGTGTTGAGCAATACGACTTGGGTTTGCTTGAAAGACGGTA-GTGGTAAGGCG  407
              ||||||||||||||||||||||| | | |||||| |||||||| | || |||| ||  | 
Sbjct  88197  TGGGTTTGGTGTTGAGCAATACG-C-TAGGTTTGTTTGAAAGATGTTACGTGG-AA-AC-  88143

Query  408    GGATCGCTTTGACAATGGCTTAGGTCTAACCAAAAACATTGCTTGCGGCGGTAACGTCCA  467
                 |  | || | |  | ||||||| || ||||||| |  ||||||     ||  | |||
Sbjct  88142  ---TTTC-TT-A-AGCGACTTAGGTTTATCCAAAAA-A-CGCTTGC--TATTAGTGGCCA  88093

Query  468    CCAC-GTATATCTTCAAACTTT-GACCTCAAATCAGGTAGGACTACCCGCTGAACTTAAG  525
              | ||  ||| | || ||||||| |||||||||||||||||||||||||||||||||||||
Sbjct  88092  CAACAATATTTTTTTAAACTTTTGACCTCAAATCAGGTAGGACTACCCGCTGAACTTAAG  88033

Query  526    CATATCAATAAGCGGAGGAAAAGAAACCAACAGGGATTGCCTCAGTAGCGGCGAGTGAAG  585
              |||||||||||||||||||||||||||||||||||||||||| |||||||||||||||||
Sbjct  88032  CATATCAATAAGCGGAGGAAAAGAAACCAACAGGGATTGCCTTAGTAGCGGCGAGTGAAG  87973

Query  586    CGGCAAAAGCTCAAATTTGAAATCTGGCGTCTTT-GGCGTCCGAGTTGTAATTTGAAGAA  644
              |||||||||||||||||||||||||||| |||||  | ||||||||||||||||||||||
Sbjct  87972  CGGCAAAAGCTCAAATTTGAAATCTGGC-TCTTTCAGAGTCCGAGTTGTAATTTGAAGAA  87914

Query  645    GGTATCTTTGGGCCCGGCTCTTGTCTATGTTCCTTGGAACAGGACGTCACAGAGGGTGAG  704
              |||||||||||| | |||||||||||||||| |||||||||| |||||||||||||||||
Sbjct  87913  GGTATCTTTGGGTCTGGCTCTTGTCTATGTTTCTTGGAACAGAACGTCACAGAGGGTGAG  87854

Query  705    AATCCCGTGCGATGAGATGACCCGGGTCTGTGTAAAGTTCCTTCGACGAGTCGAGTTGTT  764
              |||||||||||||||||||| || || || |||||||||||||||| |||||||||||||
Sbjct  87853  AATCCCGTGCGATGAGATGATCCAGGCCTATGTAAAGTTCCTTCGAAGAGTCGAGTTGTT  87794

Query  765    TGGGAATGCAGCTCTAAGTGGGTGGTAAATTCCATCTAAAGCTAAATATTGGCGAGAGAC  824
              ||||||||||||||||||||||||||||||||||||||||||||||||||||||||||||
Sbjct  87793  TGGGAATGCAGCTCTAAGTGGGTGGTAAATTCCATCTAAAGCTAAATATTGGCGAGAGAC  87734

Query  825    CGATAGCGAACAAGTACAGTGATGGAAAGATGAAAAGAACTTTGAAAAGAGAGTGAAAAA  884
              ||||||||||||||||||||||||||||||||||||||||||||||||||||||||||||
Sbjct  87733  CGATAGCGAACAAGTACAGTGATGGAAAGATGAAAAGAACTTTGAAAAGAGAGTGAAAAA  87674

Query  885    GTACGTGAAATTGTTGAAAGGGAAGGGCTTGAGATCAGACTTGGTATTTTGCATGCTGCT  944
              ||||||||||||||||||||||||||||||||||||||||||||||||||| ||| | ||
Sbjct  87673  GTACGTGAAATTGTTGAAAGGGAAGGGCTTGAGATCAGACTTGGTATTTTGTATGTTACT  87614

Query  945    -CTCTCGGGGGCGGCCGCTGCGGTTTACCGGGCCAGCATCGGTTTGGAGCGGCAGGATAA  1003
               || | ||||| |||| || | |||||||||||||||||| |||||| |||| |||| ||
Sbjct  87613  TCT-TTGGGGGTGGCCTCTACAGTTTACCGGGCCAGCATCAGTTTGG-GCGGTAGGAGAA  87556

Query  1004   TGGCGGAGGAATGTGGCACGGCTTCTGCTGTGTGTTATAGCCTCTGACGATACTGCCAGC  1063
              | |||  ||||||||||||| | || | |||||||||||||||  |  ||||||||||||
Sbjct  87555  TTGCGATGGAATGTGGCACGACCTCGGTTGTGTGTTATAGCCTTCGTAGATACTGCCAGC  87496

Query  1064   CTAGACCGAGGACTGCGGTCTTTTACCTAGGATGTTGGCATAATGATCTTAAGTCGCCCG  1123
              |||||| |||||||||||| || |||||||||||||||||||||||||||||||||||||
Sbjct  87495  CTAGACTGAGGACTGCGGTTTTATACCTAGGATGTTGGCATAATGATCTTAAGTCGCCCG  87436

Query  1124   TCTTGAAACACGGACCAAGGAGTCTAACGTCTATGCGAGTGTTTGGGTGTAAAACCCGTA  1183
              |||||||||||||||||||||||||||||||||||||||||||||||||| |||||||||
Sbjct  87435  TCTTGAAACACGGACCAAGGAGTCTAACGTCTATGCGAGTGTTTGGGTGTTAAACCCGTA  87376

Query  1184   CGCGTAATGAAAGTGAACGAAGGTGGGGGCCCATTAGGGTGCACCATCGACCGATCCTGA  1243
              ||||||||||||||||||| |||||||||||| |  ||||||||||||||||||||||||
Sbjct  87375  CGCGTAATGAAAGTGAACGTAGGTGGGGGCCCGTATGGGTGCACCATCGACCGATCCTGA  87316

Query  1244   TGTGTTCGGATGGATTTGAGTAAGAGCATAGCTGTTGGGACCCGAAAGATGGTGAACTAT  1303
              ||| ||||||||||||||||||||||||||||||||||||||||||||||||||||||||
Sbjct  87315  TGTCTTCGGATGGATTTGAGTAAGAGCATAGCTGTTGGGACCCGAAAGATGGTGAACTAT  87256

Query  1304   GCCTGAATAGGGTGAAGCCAGAGGAAACTCTGGTGGAGGCTCGTAGCGGTTCTGACGTGC  1363
              ||||||||||||||||||||||||||||||||||||||||||||||||||||||||||||
Sbjct  87255  GCCTGAATAGGGTGAAGCCAGAGGAAACTCTGGTGGAGGCTCGTAGCGGTTCTGACGTGC  87196

Query  1364   AAATCGATCGTCGAATTTGGGTATAGGGGCGAAAGACTAATCGAACCATCTAGTAGCTGG  1423
              ||||||||||||||||||||||||||||||||||||||||||||||||||||||||||||
Sbjct  87195  AAATCGATCGTCGAATTTGGGTATAGGGGCGAAAGACTAATCGAACCATCTAGTAGCTGG  87136

Query  1424   TTCCTGCCGAAGTTTCCCTCAGGATAGCAGAAGCTCGTATCAGTTTTATGAGGTAAAGCG  1483
              ||||||||||||||||||||||||||||||||||||||||||||||||||||||||||||
Sbjct  87135  TTCCTGCCGAAGTTTCCCTCAGGATAGCAGAAGCTCGTATCAGTTTTATGAGGTAAAGCG  87076

Query  1484   AATGATTAGAAGTCTTGGGGTTGAAATGACCTTAACTTATTCTCAAACTTTAAATATGTA  1543
              ||||||||||||||||||||||||||||||||||||||||||||||||||||||||||||
Sbjct  87075  AATGATTAGAAGTCTTGGGGTTGAAATGACCTTAACTTATTCTCAAACTTTAAATATGTA  87016

Query  1544   AGAAGTCCTTGTTGCTTAATTGAACGTGGACAATTGAATGAAGAGCTTTTAGTGGGCCAT  1603
              ||||||||||||||||||||||||||||||||||||||||||||||||||||||||||||
Sbjct  87015  AGAAGTCCTTGTTGCTTAATTGAACGTGGACAATTGAATGAAGAGCTTTTAGTGGGCCAT  86956

Query  1604   TTTTGGTAAGCAGAACTGGCGATGCGGGATGAACCGAACGTGAAGTTAAAGTGCCGGAAT  1663
              ||||||||||||||||||||||||||||||||||||||||||||||||||||||||||||
Sbjct  86955  TTTTGGTAAGCAGAACTGGCGATGCGGGATGAACCGAACGTGAAGTTAAAGTGCCGGAAT  86896

Query  1664   GCACGCTCATCAGACACCACAAAAGGTGTTAGTTCATCTAGACAGCCGGACGGTGGCCAT  1723
              ||||||||||||||||||||||||||||||||||||||||||||||||||||||||||||
Sbjct  86895  GCACGCTCATCAGACACCACAAAAGGTGTTAGTTCATCTAGACAGCCGGACGGTGGCCAT  86836

Query  1724   GGAAGTCGGAATCCGCTAAGGAGTGTGTAACAACTCACCGGCCGAATGAACTAGCCCTGA  1783
              ||||||||||||||||||||||||||||||||||||||||||||||||||||||||||||
Sbjct  86835  GGAAGTCGGAATCCGCTAAGGAGTGTGTAACAACTCACCGGCCGAATGAACTAGCCCTGA  86776

Query  1784   AAATGGATGGCGCTCAAGCGTGCTACTTATACTTCACCGTGATTGCTG-TTT-TGACGCT  1841
              |||||||||||||||||||||||||||||||||||||||||||||||  ||| ||| |||
Sbjct  86775  AAATGGATGGCGCTCAAGCGTGCTACTTATACTTCACCGTGATTGCTAATTTATGATGCT  86716

Query  1842   TTCACGAGTAGGCAGGCGTGGAGGTCAGTGACGAAGCCTTTGCTGTAAAGCTGGGTCGAA  1901
              ||||||||||||||||||||||||||||||| ||||||||||||||||||||||||||||
Sbjct  86715  TTCACGAGTAGGCAGGCGTGGAGGTCAGTGAAGAAGCCTTTGCTGTAAAGCTGGGTCGAA  86656

Query  1902   CGGCCTCTAGTGC  1914
              |||||||||||||
Sbjct  86655  CGGCCTCTAGTGC  86643


 Score = 2778 bits (1504),  Expect = 0.0
 Identities = 1798/1934 (93%), Gaps = 43/1934 (2%)
 Strand=Plus/Minus

Query  1      CAAGGTTTCCGTAGGTGAACCTGCGGAAGGATCATTACTGATTTGCTTAATTGCACCACA  60
              ||||||||||||||||||||||||||||||||||||||||||||||||||||||||||||
Sbjct  36983  CAAGGTTTCCGTAGGTGAACCTGCGGAAGGATCATTACTGATTTGCTTAATTGCACCACA  36924

Query  61     TGTGTTTTTCT-TTGAAACAAAC-TTGCTTTGGCGG-TGG-G-CCCAGCCTGCCGCCAGA  115
              ||||||||| | ||||   |||| ||||||||||||  || |    |  || ||||||||
Sbjct  36923  TGTGTTTTTTTATTGATTAAAACTTTGCTTTGGCGGCAGGAGTAAAATTCTACCGCCAGA  36864

Query  116    GGTCTA-AACTTACAACC-AATTTTTTA-TTAACTTGTCACACCAGATT-ATTA---CT-  167
              ||| || ||| || |||| || |||||| || ||  |||| ||  |||| ||||    | 
Sbjct  36863  GGT-TATAAC-TA-AACCAAACTTTTTATTTTAC-AGTCAAACTTGATTTATTATTTATA  36808

Query  168    AAATAGTCAAAACTTTCAACAACGGATCTCTTGGTTCTCGCATCGATGAAGAACGCAGCG  227
              ||||||||||||||||||||||||||||||||||||||||||||||||||||||||||||
Sbjct  36807  AAATAGTCAAAACTTTCAACAACGGATCTCTTGGTTCTCGCATCGATGAAGAACGCAGCG  36748

Query  228    AAATGCGATACGTAATATGAATTGCAGATATTCGTGAATCATCGAATCTTTGAACGCACA  287
              ||||||||||||||||||||||||||||||||||||||||||||||||||||||||||||
Sbjct  36747  AAATGCGATACGTAATATGAATTGCAGATATTCGTGAATCATCGAATCTTTGAACGCACA  36688

Query  288    TTGCGCCCTCTGGTATTCCGGAGGGCATGCCTGTTTGAGCGTCGTTTCTCCCTCAAACCG  347
              ||||||||| |||||||||  |||||||||||||||||||||| ||||||||||||||| 
Sbjct  36687  TTGCGCCCTTTGGTATTCCAAAGGGCATGCCTGTTTGAGCGTCATTTCTCCCTCAAACCC  36628

Query  348    CTGGGTTTGGTGTTGAGCAATACGACTTGGGTTTGCTTGAAAGACGGTA-GTGGTAAGGC  406
              |||||||||||||||||||||||| | | |||||| |||||||| | || |||| ||  |
Sbjct  36627  CTGGGTTTGGTGTTGAGCAATACG-C-TAGGTTTGTTTGAAAGATGTTACGTGG-AA-AC  36572

Query  407    GGGATCGCTTTGACAATGGCTTAGGTCTAACCAAAAACATTGCTTGCGGCGGTAACGTCC  466
                  |  | || | |  | ||||||| || ||||||| |  ||||||     ||  | ||
Sbjct  36571  ----TTTC-TT-A-AGCGACTTAGGTTTATCCAAAAA-A-CGCTTGC--TATTAGTGGCC  36523

Query  467    ACCAC-GTATATCTTCAAACTTT-GACCTCAAATCAGGTAGGACTACCCGCTGAACTTAA  524
              || ||  ||| | || ||||||| ||||||||||||||||||||||||||||||||||||
Sbjct  36522  ACAACAATATTTTTTTAAACTTTTGACCTCAAATCAGGTAGGACTACCCGCTGAACTTAA  36463

Query  525    GCATATCAATAAGCGGAGGAAAAGAAACCAACAGGGATTGCCTCAGTAGCGGCGAGTGAA  584
              ||||||||||||||||||||||||||||||||||||||||||| ||||||||||||||||
Sbjct  36462  GCATATCAATAAGCGGAGGAAAAGAAACCAACAGGGATTGCCTTAGTAGCGGCGAGTGAA  36403

Query  585    GCGGCAAAAGCTCAAATTTGAAATCTGGCGTCTTT-GGCGTCCGAGTTGTAATTTGAAGA  643
              ||||||||||||||||||||||||||||| |||||  | |||||||||||||||||||||
Sbjct  36402  GCGGCAAAAGCTCAAATTTGAAATCTGGC-TCTTTCAGAGTCCGAGTTGTAATTTGAAGA  36344

Query  644    AGGTATCTTTGGGCCCGGCTCTTGTCTATGTTCCTTGGAACAGGACGTCACAGAGGGTGA  703
              ||||||||||||| | |||||||||||||||| |||||||||| ||||||||||||||||
Sbjct  36343  AGGTATCTTTGGGTCTGGCTCTTGTCTATGTTTCTTGGAACAGAACGTCACAGAGGGTGA  36284

Query  704    GAATCCCGTGCGATGAGATGACCCGGGTCTGTGTAAAGTTCCTTCGACGAGTCGAGTTGT  763
              ||||||||||||||||||||| || || || |||||||||||||||| ||||||||||||
Sbjct  36283  GAATCCCGTGCGATGAGATGATCCAGGCCTATGTAAAGTTCCTTCGAAGAGTCGAGTTGT  36224

Query  764    TTGGGAATGCAGCTCTAAGTGGGTGGTAAATTCCATCTAAAGCTAAATATTGGCGAGAGA  823
              ||||||||||||||||||||||||||||||||||||||||||||||||||||||||||||
Sbjct  36223  TTGGGAATGCAGCTCTAAGTGGGTGGTAAATTCCATCTAAAGCTAAATATTGGCGAGAGA  36164

Query  824    CCGATAGCGAACAAGTACAGTGATGGAAAGATGAAAAGAACTTTGAAAAGAGAGTGAAAA  883
              ||||||||||||||||||||||||||||||||||||||||||||||||||||||||||||
Sbjct  36163  CCGATAGCGAACAAGTACAGTGATGGAAAGATGAAAAGAACTTTGAAAAGAGAGTGAAAA  36104

Query  884    AGTACGTGAAATTGTTGAAAGGGAAGGGCTTGAGATCAGACTTGGTATTTTGCATGCTGC  943
              |||||||||||||||||||||||||||||||||||||||||||||||||||| ||| | |
Sbjct  36103  AGTACGTGAAATTGTTGAAAGGGAAGGGCTTGAGATCAGACTTGGTATTTTGTATGTTAC  36044

Query  944    T-CTCTCGGGGGCGGCCGCTGCGGTTTACCGGGCCAGCATCGGTTTGGAGCGGCAGGATA  1002
              | || | ||||| |||| || | |||||||||||||||||| |||||| |||| |||| |
Sbjct  36043  TTCT-TTGGGGGTGGCCTCTACAGTTTACCGGGCCAGCATCAGTTTGG-GCGGTAGGAGA  35986

Query  1003   ATGGCGGAGGAATGTGGCACGGCTTCTGCTGTGTGTTATAGCCTCTGACGATACTGCCAG  1062
              || |||  ||||||||||||| | || | |||||||||||||||  |  |||||||||||
Sbjct  35985  ATTGCGATGGAATGTGGCACGACCTCGGTTGTGTGTTATAGCCTTCGTAGATACTGCCAG  35926

Query  1063   CCTAGACCGAGGACTGCGGTCTTTTACCTAGGATGTTGGCATAATGATCTTAAGTCGCCC  1122
              ||||||| |||||||||||| || ||||||||||||||||||||||||||||||||||||
Sbjct  35925  CCTAGACTGAGGACTGCGGTTTTATACCTAGGATGTTGGCATAATGATCTTAAGTCGCCC  35866

Query  1123   GTCTTGAAACACGGACCAAGGAGTCTAACGTCTATGCGAGTGTTTGGGTGTAAAACCCGT  1182
              ||||||||||||||||||||||||||||||||||||||||||||||||||| ||||||||
Sbjct  35865  GTCTTGAAACACGGACCAAGGAGTCTAACGTCTATGCGAGTGTTTGGGTGTTAAACCCGT  35806

Query  1183   ACGCGTAATGAAAGTGAACGAAGGTGGGGGCCCATTAGGGTGCACCATCGACCGATCCTG  1242
              |||||||||||||||||||| |||||||||||| |  |||||||||||||||||||||||
Sbjct  35805  ACGCGTAATGAAAGTGAACGTAGGTGGGGGCCCGTATGGGTGCACCATCGACCGATCCTG  35746

Query  1243   ATGTGTTCGGATGGATTTGAGTAAGAGCATAGCTGTTGGGACCCGAAAGATGGTGAACTA  1302
              |||| |||||||||||||||||||||||||||||||||||||||||||||||||||||||
Sbjct  35745  ATGTCTTCGGATGGATTTGAGTAAGAGCATAGCTGTTGGGACCCGAAAGATGGTGAACTA  35686

Query  1303   TGCCTGAATAGGGTGAAGCCAGAGGAAACTCTGGTGGAGGCTCGTAGCGGTTCTGACGTG  1362
              ||||||||||||||||||||||||||||||||||||||||||||||||||||||||||||
Sbjct  35685  TGCCTGAATAGGGTGAAGCCAGAGGAAACTCTGGTGGAGGCTCGTAGCGGTTCTGACGTG  35626

Query  1363   CAAATCGATCGTCGAATTTGGGTATAGGGGCGAAAGACTAATCGAACCATCTAGTAGCTG  1422
              ||||||||||||||||||||||||||||||||||||||||||||||||||||||||||||
Sbjct  35625  CAAATCGATCGTCGAATTTGGGTATAGGGGCGAAAGACTAATCGAACCATCTAGTAGCTG  35566

Query  1423   GTTCCTGCCGAAGTTTCCCTCAGGATAGCAGAAGCTCGTATCAGTTTTATGAGGTAAAGC  1482
              ||||||||||||||||||||||||||||||||||||||||||||||||||||||||||||
Sbjct  35565  GTTCCTGCCGAAGTTTCCCTCAGGATAGCAGAAGCTCGTATCAGTTTTATGAGGTAAAGC  35506

Query  1483   GAATGATTAGAAGTCTTGGGGTTGAAATGACCTTAACTTATTCTCAAACTTTAAATATGT  1542
              ||||||||||||||||||||||||||||||||||||||||||||||||||||||||||||
Sbjct  35505  GAATGATTAGAAGTCTTGGGGTTGAAATGACCTTAACTTATTCTCAAACTTTAAATATGT  35446

Query  1543   AAGAAGTCCTTGTTGCTTAATTGAACGTGGACAATTGAATGAAGAGCTTTTAGTGGGCCA  1602
              ||||||||||||||||||||||||||||||||||||||||||||||||||||||||||||
Sbjct  35445  AAGAAGTCCTTGTTGCTTAATTGAACGTGGACAATTGAATGAAGAGCTTTTAGTGGGCCA  35386

Query  1603   TTTTTGGTAAGCAGAACTGGCGATGCGGGATGAACCGAACGTGAAGTTAAAGTGCCGGAA  1662
              ||||||||||||||||||||||||||||||||||||||||||||||||||||||||||||
Sbjct  35385  TTTTTGGTAAGCAGAACTGGCGATGCGGGATGAACCGAACGTGAAGTTAAAGTGCCGGAA  35326

Query  1663   TGCACGCTCATCAGACACCACAAAAGGTGTTAGTTCATCTAGACAGCCGGACGGTGGCCA  1722
              |||||||||||||||||||||||| |||||||||||||||||||||||||||||||||||
Sbjct  35325  TGCACGCTCATCAGACACCACAAA-GGTGTTAGTTCATCTAGACAGCCGGACGGTGGCCA  35267

Query  1723   TGGAAGTCGGAATCCGCTAAGGAGTGTGTAACAACTCACCGGCCGAATGAACTAGCCCTG  1782
              ||||||||||||||||||||||||||||||||||||||||||||||||||||||||||||
Sbjct  35266  TGGAAGTCGGAATCCGCTAAGGAGTGTGTAACAACTCACCGGCCGAATGAACTAGCCCTG  35207

Query  1783   AAAATGGATGGCGCTCAAGCGTGCTACTTATACTTCACCGTGATTGCTG-TTT-TGACGC  1840
              ||||||||||||||||||||||||||||||||||||||||||||||||  ||| ||| ||
Sbjct  35206  AAAATGGATGGCGCTCAAGCGTGCTACTTATACTTCACCGTGATTGCTAATTTATGATGC  35147

Query  1841   TTTCACGAGTAGGCAGGCGTGGAGGTCAGTGACGAAGCCTTTGCTGTAAAGCTGGGTCGA  1900
              |||||||||||||||||||||||||||||||| |||||||||||||||||||||||||||
Sbjct  35146  TTTCACGAGTAGGCAGGCGTGGAGGTCAGTGAAGAAGCCTTTGCTGTAAAGCTGGGTCGA  35087

Query  1901   ACGGCCTCTAGTGC  1914
              ||||||||||||||
Sbjct  35086  ACGGCCTCTAGTGC  35073


 Score = 2771 bits (1500),  Expect = 0.0
 Identities = 1800/1938 (93%), Gaps = 47/1938 (2%)
 Strand=Plus/Minus

Query  1      CAAGGTTTCCGTAGGTGAACCTGCGGAAGGATCATTACTGATTTGCTTAATTGCACCACA  60
              ||||||||||||||||||||||||||||||||||||||||||||||||||||||||||||
Sbjct  98875  CAAGGTTTCCGTAGGTGAACCTGCGGAAGGATCATTACTGATTTGCTTAATTGCACCACA  98816

Query  61     TGTGTTTTT---CT-TTGAAACAAAC-TTGCTTTGGCGG-TGG-G-CCCAGCCTGCCGCC  112
              |||||||||    | ||||   |||| ||||||||||||  || |    |  || |||||
Sbjct  98815  TGTGTTTTTTTTTTATTGATTAAAACTTTGCTTTGGCGGCAGGAGTAAAATTCTACCGCC  98756

Query  113    AGAGGTCTA-AACTTACAACC-AATTTTTTA-TTAACTTGTCACACCAGATT-ATTA---  165
              |||||| || ||| || |||| || |||||| || ||  |||| ||  |||| ||||   
Sbjct  98755  AGAGGT-TATAAC-TA-AACCAAACTTTTTATTTTAC-AGTCAAACTTGATTTATTATTT  98700

Query  166    CT-AAATAGTCAAAACTTTCAACAACGGATCTCTTGGTTCTCGCATCGATGAAGAACGCA  224
               | |||||||||||||||||||||||||||||||||||||||||||||||||||||||||
Sbjct  98699  ATAAAATAGTCAAAACTTTCAACAACGGATCTCTTGGTTCTCGCATCGATGAAGAACGCA  98640

Query  225    GCGAAATGCGATACGTAATATGAATTGCAGATATTCGTGAATCATCGAATCTTTGAACGC  284
              ||||||||||||||||||||||||||||||||||||||||||||||||||||||||||||
Sbjct  98639  GCGAAATGCGATACGTAATATGAATTGCAGATATTCGTGAATCATCGAATCTTTGAACGC  98580

Query  285    ACATTGCGCCCTCTGGTATTCCGGAGGGCATGCCTGTTTGAGCGTCGTTTCTCCCTCAAA  344
              |||||||||||| |||||||||  |||||||||||||||||||||| |||||||||||||
Sbjct  98579  ACATTGCGCCCTTTGGTATTCCAAAGGGCATGCCTGTTTGAGCGTCATTTCTCCCTCAAA  98520

Query  345    CCGCTGGGTTTGGTGTTGAGCAATACGACTTGGGTTTGCTTGAAAGACGGTA-GTGGTAA  403
              || |||||||||||||||||||||||| ||  |||||| |||||||| | || |||| ||
Sbjct  98519  CCCCTGGGTTTGGTGTTGAGCAATACG-CTA-GGTTTGTTTGAAAGATGTTACGTGGAAA  98462

Query  404    GGCGGGATCGCTTTGACAATGGCTTAGGTCTAACCAAAAACATTGCTTGCGGCGGTAACG  463
                |    ||  ||  | |  | ||||||| || ||||||| |  ||||||     ||  |
Sbjct  98461  --CTT--TC--TT--A-AGCGACTTAGGTTTATCCAAAAA-AC-GCTTGCTAT--TAGTG  98415

Query  464    TCCACCACG-TATATCTTCAAACTTT-GACCTCAAATCAGGTAGGACTACCCGCTGAACT  521
               |||| ||  ||| | || ||||||| |||||||||||||||||||||||||||||||||
Sbjct  98414  GCCACAACAATATTTTTTTAAACTTTTGACCTCAAATCAGGTAGGACTACCCGCTGAACT  98355

Query  522    TAAGCATATCAATAAGCGGAGGAAAAGAAACCAACAGGGATTGCCTCAGTAGCGGCGAGT  581
              |||||||||||||||||||||||||||||||||||||||||||||| |||||||||||||
Sbjct  98354  TAAGCATATCAATAAGCGGAGGAAAAGAAACCAACAGGGATTGCCTTAGTAGCGGCGAGT  98295

Query  582    GAAGCGGCAAAAGCTCAAATTTGAAATCTGGCGTCTTTG-GCGTCCGAGTTGTAATTTGA  640
              |||||||||||||||||||||||||||||||| |||||  | ||||||||||||||||||
Sbjct  98294  GAAGCGGCAAAAGCTCAAATTTGAAATCTGGC-TCTTTCAGAGTCCGAGTTGTAATTTGA  98236

Query  641    AGAAGGTATCTTTGGGCCCGGCTCTTGTCTATGTTCCTTGGAACAGGACGTCACAGAGGG  700
              |||||||||||||||| | |||||||||||||||| |||||||||| |||||||||||||
Sbjct  98235  AGAAGGTATCTTTGGGTCTGGCTCTTGTCTATGTTTCTTGGAACAGAACGTCACAGAGGG  98176

Query  701    TGAGAATCCCGTGCGATGAGATGACCCGGGTCTGTGTAAAGTTCCTTCGACGAGTCGAGT  760
              |||||||||||||||||||||||| || || || |||||||||||||||| |||||||||
Sbjct  98175  TGAGAATCCCGTGCGATGAGATGATCCAGGCCTATGTAAAGTTCCTTCGAAGAGTCGAGT  98116

Query  761    TGTTTGGGAATGCAGCTCTAAGTGGGTGGTAAATTCCATCTAAAGCTAAATATTGGCGAG  820
              ||||||||||||||||||||||||||||||||||||||||||||||||||||||||||||
Sbjct  98115  TGTTTGGGAATGCAGCTCTAAGTGGGTGGTAAATTCCATCTAAAGCTAAATATTGGCGAG  98056

Query  821    AGACCGATAGCGAACAAGTACAGTGATGGAAAGATGAAAAGAACTTTGAAAAGAGAGTGA  880
              ||||||||||||||||||||||||||||||||||||||||||||||||||||||||||||
Sbjct  98055  AGACCGATAGCGAACAAGTACAGTGATGGAAAGATGAAAAGAACTTTGAAAAGAGAGTGA  97996

Query  881    AAAAGTACGTGAAATTGTTGAAAGGGAAGGGCTTGAGATCAGACTTGGTATTTTGCATGC  940
              ||||||||||||||||||||||||||||||||||||||||||||||||||||||| ||| 
Sbjct  97995  AAAAGTACGTGAAATTGTTGAAAGGGAAGGGCTTGAGATCAGACTTGGTATTTTGTATGT  97936

Query  941    TGCT-CTCTCGGGGGCGGCCGCTGCGGTTTACCGGGCCAGCATCGGTTTGGAGCGGCAGG  999
              | || || | ||||| |||| || | |||||||||||||||||| |||||| |||| |||
Sbjct  97935  TACTTCTTT-GGGGGTGGCCTCTACAGTTTACCGGGCCAGCATCAGTTTGG-GCGGTAGG  97878

Query  1000   ATAATGGCGGAGGAATGTGGCACGGCTTCTGCTGTGTGTTATAGCCT-CTGACGATACTG  1058
              | ||| |||  ||||||||||||| | || | ||||||||||||||| |  | |||||||
Sbjct  97877  AGAATTGCGATGGAATGTGGCACGACCTCGGTTGTGTGTTATAGCCTTCGTA-GATACTG  97819

Query  1059   CCAGCCTAGACCGAGGACTGCGGTCTTTTACCTAGGATGTTGGCATAATGATCTTAAGTC  1118
              ||||||||||| |||||||||||| || ||||||||||||||||||||||||||||||||
Sbjct  97818  CCAGCCTAGACTGAGGACTGCGGTTTTATACCTAGGATGTTGGCATAATGATCTTAAGTC  97759

Query  1119   GCCCGTCTTGAAACACGGACCAAGGAGTCTAACGTCTATGCGAGTGTTTGGGTGTAAAAC  1178
              ||||||||||||||||||||||||||||||||||||||||||||||||||||||| ||||
Sbjct  97758  GCCCGTCTTGAAACACGGACCAAGGAGTCTAACGTCTATGCGAGTGTTTGGGTGTTAAAC  97699

Query  1179   CCGTACGCGTAATGAAAGTGAACGAAGGTGGGGGCCCATTAGGGTGCACCATCGACCGAT  1238
              |||||||||||||||||||||||| |||||||||||| |  |||||||||||||||||||
Sbjct  97698  CCGTACGCGTAATGAAAGTGAACGTAGGTGGGGGCCCGTATGGGTGCACCATCGACCGAT  97639

Query  1239   CCTGATGTGTTCGGATGGATTTGAGTAAGAGCATAGCTGTTGGGACCCGAAAGATGGTGA  1298
              |||||||| |||||||||||||||||||||||||||||||||||||||||||||||||||
Sbjct  97638  CCTGATGTCTTCGGATGGATTTGAGTAAGAGCATAGCTGTTGGGACCCGAAAGATGGTGA  97579

Query  1299   ACTATGCCTGAATAGGGTGAAGCCAGAGGAAACTCTGGTGGAGGCTCGTAGCGGTTCTGA  1358
              ||||||||||||||||||||||||||||||||||||||||||||||||||||||||||||
Sbjct  97578  ACTATGCCTGAATAGGGTGAAGCCAGAGGAAACTCTGGTGGAGGCTCGTAGCGGTTCTGA  97519

Query  1359   CGTGCAAATCGATCGTCGAATTTGGGTATAGGGGCGAAAGACTAATCGAACCATCTAGTA  1418
              ||||||||||||||||||||||||||||||||||||||||||||||||||||||||||||
Sbjct  97518  CGTGCAAATCGATCGTCGAATTTGGGTATAGGGGCGAAAGACTAATCGAACCATCTAGTA  97459

Query  1419   GCTGGTTCCTGCCGAAGTTTCCCTCAGGATAGCAGAAGCTCGTATCAGTTTTATGAGGTA  1478
              ||||||||||||||||||||||||||||||||||||||||||||||||||||||||||||
Sbjct  97458  GCTGGTTCCTGCCGAAGTTTCCCTCAGGATAGCAGAAGCTCGTATCAGTTTTATGAGGTA  97399

Query  1479   AAGCGAATGATTAGAAGTCTTGGGGTTGAAATGACCTTAACTTATTCTCAAACTTTAAAT  1538
              ||||||||||||||||||||||||||||||||||||||||||||||||||||||||||||
Sbjct  97398  AAGCGAATGATTAGAAGTCTTGGGGTTGAAATGACCTTAACTTATTCTCAAACTTTAAAT  97339

Query  1539   ATGTAAGAAGTCCTTGTTGCTTAATTGAACGTGGACAATTGAATGAAGAGCTTTTAGTGG  1598
              ||||||||||||||||||||||||||||||||||||||||||||||||||||||||||||
Sbjct  97338  ATGTAAGAAGTCCTTGTTGCTTAATTGAACGTGGACAATTGAATGAAGAGCTTTTAGTGG  97279

Query  1599   GCCATTTTTGGTAAGCAGAACTGGCGATGCGGGATGAACCGAACGTGAAGTTAAAGTGCC  1658
              ||||||||||||||||||||||||||||||||||||||||||||||||||||||||||||
Sbjct  97278  GCCATTTTTGGTAAGCAGAACTGGCGATGCGGGATGAACCGAACGTGAAGTTAAAGTGCC  97219

Query  1659   GGAATGCACGCTCATCAGACACCACAAAAGGTGTTAGTTCATCTAGACAGCCGGACGGTG  1718
              ||||||||||||||||||||||||||||||||||||||||||||||||||||||||||||
Sbjct  97218  GGAATGCACGCTCATCAGACACCACAAAAGGTGTTAGTTCATCTAGACAGCCGGACGGTG  97159

Query  1719   GCCATGGAAGTCGGAATCCGCTAAGGAGTGTGTAACAACTCACCGGCCGAATGAACTAGC  1778
              ||||||||||||||||||||||||||||||||||||||||||||||||||||||||||||
Sbjct  97158  GCCATGGAAGTCGGAATCCGCTAAGGAGTGTGTAACAACTCACCGGCCGAATGAACTAGC  97099

Query  1779   CCTGAAAATGGATGGCGCTCAAGCGTGCTACTTATACTTCACCGTGATTGCTG-TTT-TG  1836
              ||||||||||||||||||||||||||||||||||||||||||||||||||||  ||| ||
Sbjct  97098  CCTGAAAATGGATGGCGCTCAAGCGTGCTACTTATACTTCACCGTGATTGCTAATTTATG  97039

Query  1837   ACGCTTTCACGAGTAGGCAGGCGTGGAGGTCAGTGACGAAGCCTTTGCTGTAAAGCTGGG  1896
              | |||||||||||||||||||||||||||||||||| |||||||||||||||||||||||
Sbjct  97038  ATGCTTTCACGAGTAGGCAGGCGTGGAGGTCAGTGAAGAAGCCTTTGCTGTAAAGCTGGG  96979

Query  1897   TCGAACGGCCTCTAGTGC  1914
              ||||||||||||||||||
Sbjct  96978  TCGAACGGCCTCTAGTGC  96961


>CAJVQF010000101.1 Candida sanyaensis strain UCD423 genome assembly, contig: scaffold101, 
whole genome shotgun sequence
Length=67953

 Score = 2782 bits (1506),  Expect = 0.0
 Identities = 1797/1932 (93%), Gaps = 41/1932 (2%)
 Strand=Plus/Plus

Query  1      CAAGGTTTCCGTAGGTGAACCTGCGGAAGGATCATTACTGATTTGCTTAATTGCACCACA  60
              ||||||||||||||||||||||||||||||||||||||||||||||||||||||||||||
Sbjct  11539  CAAGGTTTCCGTAGGTGAACCTGCGGAAGGATCATTACTGATTTGCTTAATTGCACCACA  11598

Query  61     TGTGTTTTTCTTTGAAACAAAC-TTGCTTTGGCGG-TGG-G-CCCAGCCTGCCGCCAGAG  116
              ||||||||| |||||   |||| ||||||||||||  || |    |  || |||||||||
Sbjct  11599  TGTGTTTTTTTTTGATTAAAACTTTGCTTTGGCGGCAGGAGTAAAATTCTACCGCCAGAG  11658

Query  117    GTCTA-AACTTACAACC-AATTTTTTA-TTAACTTGTCACACCAGATT-ATTA---CT-A  168
              || || ||| || |||| || |||||| || ||  |||| ||  |||| ||||    | |
Sbjct  11659  GT-TATAAC-TA-AACCAAACTTTTTATTTTAC-AGTCAAACTTGATTTATTATTTATAA  11714

Query  169    AATAGTCAAAACTTTCAACAACGGATCTCTTGGTTCTCGCATCGATGAAGAACGCAGCGA  228
              ||||||||||||||||||||||||||||||||||||||||||||||||||||||||||||
Sbjct  11715  AATAGTCAAAACTTTCAACAACGGATCTCTTGGTTCTCGCATCGATGAAGAACGCAGCGA  11774

Query  229    AATGCGATACGTAATATGAATTGCAGATATTCGTGAATCATCGAATCTTTGAACGCACAT  288
              ||||||||||||||||||||||||||||||||||||||||||||||||||||||||||||
Sbjct  11775  AATGCGATACGTAATATGAATTGCAGATATTCGTGAATCATCGAATCTTTGAACGCACAT  11834

Query  289    TGCGCCCTCTGGTATTCCGGAGGGCATGCCTGTTTGAGCGTCGTTTCTCCCTCAAACCGC  348
              |||||||| |||||||||  |||||||||||||||||||||| ||||||||||||||| |
Sbjct  11835  TGCGCCCTTTGGTATTCCAAAGGGCATGCCTGTTTGAGCGTCATTTCTCCCTCAAACCCC  11894

Query  349    TGGGTTTGGTGTTGAGCAATACGACTTGGGTTTGCTTGAAAGACGGTA-GTGGTAAGGCG  407
              ||||||||||||||||||||||| | | |||||| |||||||| | || |||| ||  | 
Sbjct  11895  TGGGTTTGGTGTTGAGCAATACG-C-TAGGTTTGTTTGAAAGATGTTACGTGG-AA-AC-  11949

Query  408    GGATCGCTTTGACAATGGCTTAGGTCTAACCAAAAACATTGCTTGCGGCGGTAACGTCCA  467
                 |  | || | |  | ||||||| || ||||||| |  ||||||     ||  | |||
Sbjct  11950  ---TTTC-TT-A-AGCGACTTAGGTTTATCCAAAAA-A-CGCTTGC--TATTAGTGGCCA  11999

Query  468    CCAC-GTATATCTTCAAAC-TTTGACCTCAAATCAGGTAGGACTACCCGCTGAACTTAAG  525
              | ||  ||| | || |||| ||||||||||||||||||||||||||||||||||||||||
Sbjct  12000  CAACAATATTTTTTTAAACTTTTGACCTCAAATCAGGTAGGACTACCCGCTGAACTTAAG  12059

Query  526    CATATCAATAAGCGGAGGAAAAGAAACCAACAGGGATTGCCTCAGTAGCGGCGAGTGAAG  585
              |||||||||||||||||||||||||||||||||||||||||| |||||||||||||||||
Sbjct  12060  CATATCAATAAGCGGAGGAAAAGAAACCAACAGGGATTGCCTTAGTAGCGGCGAGTGAAG  12119

Query  586    CGGCAAAAGCTCAAATTTGAAATCTGGCGTCTTT-GGCGTCCGAGTTGTAATTTGAAGAA  644
              |||||||||||||||||||||||||||| |||||  | ||||||||||||||||||||||
Sbjct  12120  CGGCAAAAGCTCAAATTTGAAATCTGGC-TCTTTCAGAGTCCGAGTTGTAATTTGAAGAA  12178

Query  645    GGTATCTTTGGGCCCGGCTCTTGTCTATGTTCCTTGGAACAGGACGTCACAGAGGGTGAG  704
              |||||||||||| | |||||||||||||||| |||||||||| |||||||||||||||||
Sbjct  12179  GGTATCTTTGGGTCTGGCTCTTGTCTATGTTTCTTGGAACAGAACGTCACAGAGGGTGAG  12238

Query  705    AATCCCGTGCGATGAGATGACCCGGGTCTGTGTAAAGTTCCTTCGACGAGTCGAGTTGTT  764
              |||||||||||||||||||| || || || |||||||||||||||| |||||||||||||
Sbjct  12239  AATCCCGTGCGATGAGATGATCCAGGCCTATGTAAAGTTCCTTCGAAGAGTCGAGTTGTT  12298

Query  765    TGGGAATGCAGCTCTAAGTGGGTGGTAAATTCCATCTAAAGCTAAATATTGGCGAGAGAC  824
              ||||||||||||||||||||||||||||||||||||||||||||||||||||||||||||
Sbjct  12299  TGGGAATGCAGCTCTAAGTGGGTGGTAAATTCCATCTAAAGCTAAATATTGGCGAGAGAC  12358

Query  825    CGATAGCGAACAAGTACAGTGATGGAAAGATGAAAAGAACTTTGAAAAGAGAGTGAAAAA  884
              ||||||||||||||||||||||||||||||||||||||||||||||||||||||| ||||
Sbjct  12359  CGATAGCGAACAAGTACAGTGATGGAAAGATGAAAAGAACTTTGAAAAGAGAGTG-AAAA  12417

Query  885    GTACGTGAAATTGTTGAAAGGGAAGGGCTTGAGATCAGACTTGGTATTTTGCATGCTGCT  944
              ||||||||||||||||||||||||||||||||||||||||||||||||||| ||| | ||
Sbjct  12418  GTACGTGAAATTGTTGAAAGGGAAGGGCTTGAGATCAGACTTGGTATTTTGTATGTTACT  12477

Query  945    CTCTCGGGGGCGGCCGCTGCGGTTTACCGGGCCAGCATCGGTTTGGAGCGGCAGGATAAT  1004
               |||  |||| |||| || | |||||||||||||||||| |||||| |||| |||| |||
Sbjct  12478  -TCTTTGGGGTGGCCTCTACAGTTTACCGGGCCAGCATCAGTTTGG-GCGGTAGGAGAAT  12535

Query  1005   GGCGGAGGAATGTGGCACGGCTTCTGCTGTGTGTTATAGCCTCTGACGATACTGCCAGCC  1064
               |||  ||||||||||||| | || | |||||||||||||||  |  |||||||||||||
Sbjct  12536  TGCGATGGAATGTGGCACGACCTCGGTTGTGTGTTATAGCCTTCGTAGATACTGCCAGCC  12595

Query  1065   TAGACCGAGGACTGCGGTCTTTTACCTAGGATGTTGGCATAATGATCTTAAGTCGCCCGT  1124
              ||||| |||||||||||| || ||||||||||||||||||||||||||||||||||||||
Sbjct  12596  TAGACTGAGGACTGCGGTTTTATACCTAGGATGTTGGCATAATGATCTTAAGTCGCCCGT  12655

Query  1125   CTTGAAACACGGACCAAGGAGTCTAACGTCTATGCGAGTGTTTGGGTGTAAAACCCGTAC  1184
              ||||||||||||||||||||||||||||||||||||||||||||||||| ||||||||||
Sbjct  12656  CTTGAAACACGGACCAAGGAGTCTAACGTCTATGCGAGTGTTTGGGTGTTAAACCCGTAC  12715

Query  1185   GCGTAATGAAAGTGAACGAAGGTGGGGGCCCATTAGGGTGCACCATCGACCGATCCTGAT  1244
              |||||||||||||||||| |||||||||||| |  |||||||||||||||||||||||||
Sbjct  12716  GCGTAATGAAAGTGAACGTAGGTGGGGGCCCGTATGGGTGCACCATCGACCGATCCTGAT  12775

Query  1245   GTGTTCGGATGGATTTGAGTAAGAGCATAGCTGTTGGGACCCGAAAGATGGTGAACTATG  1304
              || |||||||||||||||||||||||||||||||||||||||||||||||||||||||||
Sbjct  12776  GTCTTCGGATGGATTTGAGTAAGAGCATAGCTGTTGGGACCCGAAAGATGGTGAACTATG  12835

Query  1305   CCTGAATAGGGTGAAGCCAGAGGAAACTCTGGTGGAGGCTCGTAGCGGTTCTGACGTGCA  1364
              ||||||||||||||||||||||||||||||||||||||||||||||||||||||||||||
Sbjct  12836  CCTGAATAGGGTGAAGCCAGAGGAAACTCTGGTGGAGGCTCGTAGCGGTTCTGACGTGCA  12895

Query  1365   AATCGATCGTCGAATTTGGGTATAGGGGCGAAAGACTAATCGAACCATCTAGTAGCTGGT  1424
              ||||||||||||||||||||||||||||||||||||||||||||||||||||||||||||
Sbjct  12896  AATCGATCGTCGAATTTGGGTATAGGGGCGAAAGACTAATCGAACCATCTAGTAGCTGGT  12955

Query  1425   TCCTGCCGAAGTTTCCCTCAGGATAGCAGAAGCTCGTATCAGTTTTATGAGGTAAAGCGA  1484
              ||||||||||||||||||||||||||||||||||||||||||||||||||||||||||||
Sbjct  12956  TCCTGCCGAAGTTTCCCTCAGGATAGCAGAAGCTCGTATCAGTTTTATGAGGTAAAGCGA  13015

Query  1485   ATGATTAGAAGTCTTGGGGTTGAAATGACCTTAACTTATTCTCAAACTTTAAATATGTAA  1544
              ||||||||||||||||||||||||||||||||||||||||||||||||||||||||||||
Sbjct  13016  ATGATTAGAAGTCTTGGGGTTGAAATGACCTTAACTTATTCTCAAACTTTAAATATGTAA  13075

Query  1545   GAAGTCCTTGTTGCTTAATTGAACGTGGACAATTGAATGAAGAGCTTTTAGTGGGCCATT  1604
              ||||||||||||||||||||||||||||||||||||||||||||||||||||||||||||
Sbjct  13076  GAAGTCCTTGTTGCTTAATTGAACGTGGACAATTGAATGAAGAGCTTTTAGTGGGCCATT  13135

Query  1605   TTTGGTAAGCAGAACTGGCGATGCGGGATGAACCGAACGTGAAGTTAAAGTGCCGGAATG  1664
              ||||||||||||||||||||||||||||||||||||||||||||||||||||||||||||
Sbjct  13136  TTTGGTAAGCAGAACTGGCGATGCGGGATGAACCGAACGTGAAGTTAAAGTGCCGGAATG  13195

Query  1665   CACGCTCATCAGACACCACAAAAGGTGTTAGTTCATCTAGACAGCCGGACGGTGGCCATG  1724
              ||||||||||||||||||||||||||||||||||||||||||||||||||||||||||||
Sbjct  13196  CACGCTCATCAGACACCACAAAAGGTGTTAGTTCATCTAGACAGCCGGACGGTGGCCATG  13255

Query  1725   GAAGTCGGAATCCGCTAAGGAGTGTGTAACAACTCACCGGCCGAATGAACTAGCCCTGAA  1784
              ||||||||||||||||||||||||||||||||||||||||||||||||||||||||||||
Sbjct  13256  GAAGTCGGAATCCGCTAAGGAGTGTGTAACAACTCACCGGCCGAATGAACTAGCCCTGAA  13315

Query  1785   AATGGATGGCGCTCAAGCGTGCTACTTATACTTCACCGTGATTGCTG-TTT-TGACGCTT  1842
              ||||||||||||||||||||||||||||||||||||||||||||||  ||| ||| ||||
Sbjct  13316  AATGGATGGCGCTCAAGCGTGCTACTTATACTTCACCGTGATTGCTAATTTATGATGCTT  13375

Query  1843   TCACGAGTAGGCAGGCGTGGAGGTCAGTGACGAAGCCTTTGCTGTAAAGCTGGGTCGAAC  1902
              |||||||||||||||||||||||||||||| |||||||||||||||||||||||||||||
Sbjct  13376  TCACGAGTAGGCAGGCGTGGAGGTCAGTGAAGAAGCCTTTGCTGTAAAGCTGGGTCGAAC  13435

Query  1903   GGCCTCTAGTGC  1914
              ||||||||||||
Sbjct  13436  GGCCTCTAGTGC  13447


 Score = 2758 bits (1493),  Expect = 0.0
 Identities = 1796/1936 (93%), Gaps = 46/1936 (2%)
 Strand=Plus/Plus

Query  1      CAAGGTTTCCGTAGGTGAACCTGCGGAAGGATCATTACTGATTTGCTTAATTGCACCACA  60
              ||||||||||||||||||||||||||||||||||||||||||||||||||||||||||||
Sbjct  21059  CAAGGTTTCCGTAGGTGAACCTGCGGAAGGATCATTACTGATTTGCTTAATTGCACCACA  21118

Query  61     TGTGTTTTT---CT-TTGAAACAAAC-TTGCTTTGGCGG-TGG-G-CCCAGCCTGCCGCC  112
              |||||||||    | ||||   |||| ||||||||||||  || |    |  || |||||
Sbjct  21119  TGTGTTTTTTTTTTATTGATTAAAACTTTGCTTTGGCGGCAGGAGTAAAATTCTACCGCC  21178

Query  113    AGAGGTCTA-AACTTACAACC-AATTTTTTA-TTAACTTGTCACACCAGATT-ATTA---  165
              |||||| || ||| || |||| || |||||| || ||  |||| ||  |||| ||||   
Sbjct  21179  AGAGGT-TATAAC-TA-AACCAAACTTTTTATTTTAC-AGTCAAACTTGATTTATTATTT  21234

Query  166    CT-AAATAGTCAAAACTTTCAACAACGGATCTCTTGGTTCTCGCATCGATGAAGAACGCA  224
               | |||||||||||||||||||||||||||||||||||||||||||||||||||||||||
Sbjct  21235  ATAAAATAGTCAAAACTTTCAACAACGGATCTCTTGGTTCTCGCATCGATGAAGAACGCA  21294

Query  225    GCGAAATGCGATACGTAATATGAATTGCAGATATTCGTGAATCATCGAATCTTTGAACGC  284
              ||||||||||||||||||||||||||||||||||||||||||||||||||||||||||||
Sbjct  21295  GCGAAATGCGATACGTAATATGAATTGCAGATATTCGTGAATCATCGAATCTTTGAACGC  21354

Query  285    ACATTGCGCCCTCTGGTATTCCGGAGGGCATGCCTGTTTGAGCGTCGTTTCTCCCTCAAA  344
              |||||||||||| |||||||||  |||||||||||||||||||||| |||||||||||||
Sbjct  21355  ACATTGCGCCCTTTGGTATTCCAAAGGGCATGCCTGTTTGAGCGTCATTTCTCCCTCAAA  21414

Query  345    CCGCTGGGTTTGGTGTTGAGCAATACGACTTGGGTTTGCTTGAAAGACGGTA-GTGGTAA  403
              || |||||||||||||||||||||||| | | |||||| |||||||| | || |||| ||
Sbjct  21415  CCCCTGGGTTTGGTGTTGAGCAATACG-C-TAGGTTTGTTTGAAAGATGTTACGTGG-AA  21471

Query  404    GGCGGGATCGCTTTGACAATGGCTTAGGTCTAACCAAAAACATTGCTTGCGGCGGTAACG  463
                |    |  | || | |  | ||||||| || ||||||| |  ||||||     ||  |
Sbjct  21472  -AC----TTTC-TT-A-AGCGACTTAGGTTTATCCAAAAA-A-CGCTTGC--TATTAGTG  21519

Query  464    TCCACCAC-GTATATCTTCAAAC-TTTGACCTCAAATCAGGTAGGACTACCCGCTGAACT  521
               |||| ||  ||| | || |||| ||||||||||||||||||||||||||||||||||||
Sbjct  21520  GCCACAACAATATTTTTTTAAACTTTTGACCTCAAATCAGGTAGGACTACCCGCTGAACT  21579

Query  522    TAAGCATATCAATAAGCGGAGGAAAAGAAACCAACAGGGATTGCCTCAGTAGCGGCGAGT  581
              |||||||||||||||||||||||||||||||||||||||||||||| |||||||||||||
Sbjct  21580  TAAGCATATCAATAAGCGGAGGAAAAGAAACCAACAGGGATTGCCTTAGTAGCGGCGAGT  21639

Query  582    GAAGCGGCAAAAGCTCAAATTTGAAATCTGGCGTCTTT-GGCGTCCGAGTTGTAATTTGA  640
              |||||||||||||||||||||||||||||||| |||||  | ||||||||||||||||||
Sbjct  21640  GAAGCGGCAAAAGCTCAAATTTGAAATCTGGC-TCTTTCAGAGTCCGAGTTGTAATTTGA  21698

Query  641    AGAAGGTATCTTTGGGCCCGGCTCTTGTCTATGTTCCTTGGAACAGGACGTCACAGAGGG  700
              |||||||||||||||| | |||||||||||||||| |||||||||| |||||||||||||
Sbjct  21699  AGAAGGTATCTTTGGGTCTGGCTCTTGTCTATGTTTCTTGGAACAGAACGTCACAGAGGG  21758

Query  701    TGAGAATCCCGTGCGATGAGATGACCCGGGTCTGTGTAAAGTTCCTTCGACGAGTCGAGT  760
              |||||||||||||||||||||||| || || || |||||||||||||||| |||||||||
Sbjct  21759  TGAGAATCCCGTGCGATGAGATGATCCAGGCCTATGTAAAGTTCCTTCGAAGAGTCGAGT  21818

Query  761    TGTTTGGGAATGCAGCTCTAAGTGGGTGGTAAATTCCATCTAAAGCTAAATATTGGCGAG  820
              ||||||||||||||||||||||||||||||||||||||||||||||||||||||||||||
Sbjct  21819  TGTTTGGGAATGCAGCTCTAAGTGGGTGGTAAATTCCATCTAAAGCTAAATATTGGCGAG  21878

Query  821    AGACCGATAGCGAACAAGTACAGTGATGGAAAGATGAAAAGAACTTTGAAAAGAGAGTGA  880
              ||||||||||||||||||||||||||||||||||||||||||||||||||||||||||| 
Sbjct  21879  AGACCGATAGCGAACAAGTACAGTGATGGAAAGATGAAAAGAACTTTGAAAAGAGAGTG-  21937

Query  881    AAAAGTACGTGAAATTGTTGAAAGGGAAGGGCTTGAGATCAGACTTGGTATTTTGCATGC  940
              ||||||||||||||||||||||||||||||||||||||||||||||||||||||| ||| 
Sbjct  21938  AAAAGTACGTGAAATTGTTGAAAGGGAAGGGCTTGAGATCAGACTTGGTATTTTGTATGT  21997

Query  941    TGCTCTCTCGGGGGCGGCCGCTGCGGTTTACCGGGCCAGCATCGGTTTGGAGCGGCAGGA  1000
              | || |||  |||| |||| || | |||||||||||||||||| |||||| |||| ||||
Sbjct  21998  TACT-TCTTTGGGGTGGCCTCTACAGTTTACCGGGCCAGCATCAGTTTGG-GCGGTAGGA  22055

Query  1001   TAATGGCGGAGGAATGTGGCACGGCTTCTGCTGTGTGTTATAGCCTCTGACGATACTGCC  1060
               ||| |||  ||||||||||||| | || | |||||||||||||||  |  |||||||||
Sbjct  22056  GAATTGCGATGGAATGTGGCACGACCTCGGTTGTGTGTTATAGCCTTCGTAGATACTGCC  22115

Query  1061   AGCCTAGACCGAGGACTGCGGTCTTTTACCTAGGATGTTGGCATAATGATCTTAAGTCGC  1120
              ||||||||| |||||||||||| || ||||||||||||||||||||||||||||||||||
Sbjct  22116  AGCCTAGACTGAGGACTGCGGTTTTATACCTAGGATGTTGGCATAATGATCTTAAGTCGC  22175

Query  1121   CCGTCTTGAAACACGGACCAAGGAGTCTAACGTCTATGCGAGTGTTTGGGTGTAAAACCC  1180
              ||||||||||||||||||||||||||||||||||||||||||||||||||||| ||||||
Sbjct  22176  CCGTCTTGAAACACGGACCAAGGAGTCTAACGTCTATGCGAGTGTTTGGGTGTTAAACCC  22235

Query  1181   GTACGCGTAATGAAAGTGAACGAAGGTGGGGGCCCATTAGGGTGCACCATCGACCGATCC  1240
              |||||||||||||||||||||| |||||||||||| |  |||||||||||||||||||||
Sbjct  22236  GTACGCGTAATGAAAGTGAACGTAGGTGGGGGCCCGTATGGGTGCACCATCGACCGATCC  22295

Query  1241   TGATGTGTTCGGATGGATTTGAGTAAGAGCATAGCTGTTGGGACCCGAAAGATGGTGAAC  1300
              |||||| |||||||||||||||||||||||||||||||||||||||||||||||||||||
Sbjct  22296  TGATGTCTTCGGATGGATTTGAGTAAGAGCATAGCTGTTGGGACCCGAAAGATGGTGAAC  22355

Query  1301   TATGCCTGAATAGGGTGAAGCCAGAGGAAACTCTGGTGGAGGCTCGTAGCGGTTCTGACG  1360
              ||||||||||||||||||||||||||||||||||||||||||||||||||||||||||||
Sbjct  22356  TATGCCTGAATAGGGTGAAGCCAGAGGAAACTCTGGTGGAGGCTCGTAGCGGTTCTGACG  22415

Query  1361   TGCAAATCGATCGTCGAATTTGGGTATAGGGGCGAAAGACTAATCGAACCATCTAGTAGC  1420
              ||||||||||||||||||||||||||||||||||||||||||||||||||||||||||||
Sbjct  22416  TGCAAATCGATCGTCGAATTTGGGTATAGGGGCGAAAGACTAATCGAACCATCTAGTAGC  22475

Query  1421   TGGTTCCTGCCGAAGTTTCCCTCAGGATAGCAGAAGCTCGTATCAGTTTTATGAGGTAAA  1480
              |||||||||||||||||| |||||||||||||||||||||||||||||||||||||||||
Sbjct  22476  TGGTTCCTGCCGAAGTTT-CCTCAGGATAGCAGAAGCTCGTATCAGTTTTATGAGGTAAA  22534

Query  1481   GCGAATGATTAGAAGTCTTGGGGTTGAAATGACCTTAACTTATTCTCAAACTTTAAATAT  1540
              ||||||||||||||||||||||||||||||||||||||||||||||||||||||||||||
Sbjct  22535  GCGAATGATTAGAAGTCTTGGGGTTGAAATGACCTTAACTTATTCTCAAACTTTAAATAT  22594

Query  1541   GTAAGAAGTCCTTGTTGCTTAATTGAACGTGGACAATTGAATGAAGAGCTTTTAGTGGGC  1600
              ||||||||||||||||||||||||||||||||||||||||||||||||||||||||||||
Sbjct  22595  GTAAGAAGTCCTTGTTGCTTAATTGAACGTGGACAATTGAATGAAGAGCTTTTAGTGGGC  22654

Query  1601   CATTTTTGGTAAGCAGAACTGGCGATGCGGGATGAACCGAACGTGAAGTTAAAGTGCCGG  1660
              ||||||||||||||||||||||||||||||||||||||||||||||||||||||||||||
Sbjct  22655  CATTTTTGGTAAGCAGAACTGGCGATGCGGGATGAACCGAACGTGAAGTTAAAGTGCCGG  22714

Query  1661   AATGCACGCTCATCAGACACCACAAAAGGTGTTAGTTCATCTAGACAGCCGGACGGTGGC  1720
              ||||||||||||||||||||||||||||||||||||||||||||||||||||||||||||
Sbjct  22715  AATGCACGCTCATCAGACACCACAAAAGGTGTTAGTTCATCTAGACAGCCGGACGGTGGC  22774

Query  1721   CATGGAAGTCGGAATCCGCTAAGGAGTGTGTAACAACTCACCGGCCGAATGAACTAGCCC  1780
              ||||||||||||||||||||||||||||||||||||||||||||||||||||||||||||
Sbjct  22775  CATGGAAGTCGGAATCCGCTAAGGAGTGTGTAACAACTCACCGGCCGAATGAACTAGCCC  22834

Query  1781   TGAAAATGGATGGCGCTCAAGCGTGCTACTTATACTTCACCGTGATTGCTG-TTT-TGAC  1838
              ||||||||||||||||||||||||||||||||||||||||||||||||||  ||| ||| 
Sbjct  22835  TGAAAATGGATGGCGCTCAAGCGTGCTACTTATACTTCACCGTGATTGCTAATTTATGAT  22894

Query  1839   GCTTTCACGAGTAGGCAGGCGTGGAGGTCAGTGACGAAGCCTTTGCTGTAAAGCTGGGTC  1898
              |||||||||||||||||||||||||||||||||| |||||||||||||||||||||||||
Sbjct  22895  GCTTTCACGAGTAGGCAGGCGTGGAGGTCAGTGAAGAAGCCTTTGCTGTAAAGCTGGGTC  22954

Query  1899   GAACGGCCTCTAGTGC  1914
              ||||||||||||||||
Sbjct  22955  GAACGGCCTCTAGTGC  22970


 Score = 2758 bits (1493),  Expect = 0.0
 Identities = 1797/1937 (93%), Gaps = 48/1937 (2%)
 Strand=Plus/Plus

Query  1      CAAGGTTTCCGTAGGTGAACCTGCGGAAGGATCATTACTGATTTGCTTAATTGCACCACA  60
              ||||||||||||||||||||||||||||||||||||||||||||||||||||||||||||
Sbjct  41673  CAAGGTTTCCGTAGGTGAACCTGCGGAAGGATCATTACTGATTTGCTTAATTGCACCACA  41732

Query  61     TGTGTTTTT---CT-TTGAAACAAAC-TTGCTTTGGCGG-TGG-G-CCCAGCCTGCCGCC  112
              |||||||||    | ||||   |||| ||||||||||||  || |    |  || |||||
Sbjct  41733  TGTGTTTTTTTTTTATTGATTAAAACTTTGCTTTGGCGGCAGGAGTAAAATTCTACCGCC  41792

Query  113    AGAGGTCTA-AACTTACAACC-AATTTTTTA-TTAACTTGTCACACCAGATT-ATTA---  165
              |||||| || ||| || |||| || |||||| || ||  |||| ||  |||| ||||   
Sbjct  41793  AGAGGT-TATAAC-TA-AACCAAACTTTTTATTTTAC-AGTCAAACTTGATTTATTATTT  41848

Query  166    CT-AAATAGTCAAAACTTTCAACAACGGATCTCTTGGTTCTCGCATCGATGAAGAACGCA  224
               | |||||||||||||||||||||||||||||||||||||||||||||||||||||||||
Sbjct  41849  ATAAAATAGTCAAAACTTTCAACAACGGATCTCTTGGTTCTCGCATCGATGAAGAACGCA  41908

Query  225    GCGAAATGCGATACGTAATATGAATTGCAGATATTCGTGAATCATCGAATCTTTGAACGC  284
              ||||||||||||||||||||||||||||||||||||||||||||||||||||||||||||
Sbjct  41909  GCGAAATGCGATACGTAATATGAATTGCAGATATTCGTGAATCATCGAATCTTTGAACGC  41968

Query  285    ACATTGCGCCCTCTGGTATTCCGGAGGGCATGCCTGTTTGAGCGTCGTTTCTCCCTCAAA  344
              |||||||||||| |||||||||  |||||||||||||||||||||| |||||||||||||
Sbjct  41969  ACATTGCGCCCTTTGGTATTCCAAAGGGCATGCCTGTTTGAGCGTCATTTCTCCCTCAAA  42028

Query  345    CCGCTGGGTTTGGTGTTGAGCAATACGACTTGGGTTTGCTTGAAAGACGGTA-GTGGTAA  403
              || |||||||||||||||||||||||| ||  |||||| |||||||| | || |||| ||
Sbjct  42029  CCCCTGGGTTTGGTGTTGAGCAATACG-CTA-GGTTTGTTTGAAAGATGTTACGTGGAAA  42086

Query  404    GGCGGGATCGCTTTGACAATGGCTTAGGTCTAACCAAAAACATTGCTTGCGGCGGTAACG  463
                |    ||  ||  | |  | ||||||| || ||||||| |  ||||||     ||  |
Sbjct  42087  --CTT--TC--TT--A-AGCGACTTAGGTTTATCCAAAAA-AC-GCTTGCTAT--TAGTG  42133

Query  464    TCCACCACG-TATATCTTCAAAC-TTTGACCTCAAATCAGGTAGGACTACCCGCTGAACT  521
               |||| ||  ||| | || |||| ||||||||||||||||||||||||||||||||||||
Sbjct  42134  GCCACAACAATATTTTTTTAAACTTTTGACCTCAAATCAGGTAGGACTACCCGCTGAACT  42193

Query  522    TAAGCATATCAATAAGCGGAGGAAAAGAAACCAACAGGGATTGCCTCAGTAGCGGCGAGT  581
              |||||||||||||||||||||||||||||||||||||||||||||| |||||||||||||
Sbjct  42194  TAAGCATATCAATAAGCGGAGGAAAAGAAACCAACAGGGATTGCCTTAGTAGCGGCGAGT  42253

Query  582    GAAGCGGCAAAAGCTCAAATTTGAAATCTGGCGTCTTTG-GCGTCCGAGTTGTAATTTGA  640
              |||||||||||||||||||||||||||||||| |||||  | ||||||||||||||||||
Sbjct  42254  GAAGCGGCAAAAGCTCAAATTTGAAATCTGGC-TCTTTCAGAGTCCGAGTTGTAATTTGA  42312

Query  641    AGAAGGTATCTTTGGGCCCGGCTCTTGTCTATGTTCCTTGGAACAGGACGTCACAGAGGG  700
              |||||||||||||||| | |||||||||||||||| |||||||||| |||||||||||||
Sbjct  42313  AGAAGGTATCTTTGGGTCTGGCTCTTGTCTATGTTTCTTGGAACAGAACGTCACAGAGGG  42372

Query  701    TGAGAATCCCGTGCGATGAGATGACCCGGGTCTGTGTAAAGTTCCTTCGACGAGTCGAGT  760
              |||||||||||||||||||||||| || || || |||||||||||||||| |||||||||
Sbjct  42373  TGAGAATCCCGTGCGATGAGATGATCCAGGCCTATGTAAAGTTCCTTCGAAGAGTCGAGT  42432

Query  761    TGTTTGGGAATGCAGCTCTAAGTGGGTGGTAAATTCCATCTAAAGCTAAATATTGGCGAG  820
              ||||||||||||||||||||||||||||||||||||||||||||||||||||||||||||
Sbjct  42433  TGTTTGGGAATGCAGCTCTAAGTGGGTGGTAAATTCCATCTAAAGCTAAATATTGGCGAG  42492

Query  821    AGACCGATAGCGAACAAGTACAGTGATGGAAAGATGAAAAGAACTTTGAAAAGAGAGTGA  880
              ||||||||||||||||||||||||||||||||||||||||||||||||||||||||||| 
Sbjct  42493  AGACCGATAGCGAACAAGTACAGTGATGGAAAGATGAAAAGAACTTTGAAAAGAGAGTG-  42551

Query  881    AAAAGTACGTGAAATTGTTGAAAGGGAAGGGCTTGAGATCAGACTTGGTATTTTGCATGC  940
              ||||||||||||||||||||||||||||||||||||||||||||||||||||||| ||| 
Sbjct  42552  AAAAGTACGTGAAATTGTTGAAAGGGAAGGGCTTGAGATCAGACTTGGTATTTTGTATGT  42611

Query  941    TGCTCTCTCGGGGGCGGCCGCTGCGGTTTACCGGGCCAGCATCGGTTTGGAGCGGCAGGA  1000
              | || |||  |||| |||| || | |||||||||||||||||| |||||| |||| ||||
Sbjct  42612  TACT-TCTTTGGGGTGGCCTCTACAGTTTACCGGGCCAGCATCAGTTTGG-GCGGTAGGA  42669

Query  1001   TAATGGCGGAGGAATGTGGCACGGCTTCTGCTGTGTGTTATAGCCT-CTGACGATACTGC  1059
               ||| |||  ||||||||||||| | || | ||||||||||||||| |  | ||||||||
Sbjct  42670  GAATTGCGATGGAATGTGGCACGACCTCGGTTGTGTGTTATAGCCTTCGTA-GATACTGC  42728

Query  1060   CAGCCTAGACCGAGGACTGCGGTCTTTTACCTAGGATGTTGGCATAATGATCTTAAGTCG  1119
              |||||||||| |||||||||||| || |||||||||||||||||||||||||||||||||
Sbjct  42729  CAGCCTAGACTGAGGACTGCGGTTTTATACCTAGGATGTTGGCATAATGATCTTAAGTCG  42788

Query  1120   CCCGTCTTGAAACACGGACCAAGGAGTCTAACGTCTATGCGAGTGTTTGGGTGTAAAACC  1179
              |||||||||||||||||||||||||||||||||||||||||||||||||||||| |||||
Sbjct  42789  CCCGTCTTGAAACACGGACCAAGGAGTCTAACGTCTATGCGAGTGTTTGGGTGTTAAACC  42848

Query  1180   CGTACGCGTAATGAAAGTGAACGAAGGTGGGGGCCCATTAGGGTGCACCATCGACCGATC  1239
              ||||||||||||||||||||||| |||||||||||| |  ||||||||||||||||||||
Sbjct  42849  CGTACGCGTAATGAAAGTGAACGTAGGTGGGGGCCCGTATGGGTGCACCATCGACCGATC  42908

Query  1240   CTGATGTGTTCGGATGGATTTGAGTAAGAGCATAGCTGTTGGGACCCGAAAGATGGTGAA  1299
              ||||||| ||||||||||||||||||||||||||||||||||||||||||||||||||||
Sbjct  42909  CTGATGTCTTCGGATGGATTTGAGTAAGAGCATAGCTGTTGGGACCCGAAAGATGGTGAA  42968

Query  1300   CTATGCCTGAATAGGGTGAAGCCAGAGGAAACTCTGGTGGAGGCTCGTAGCGGTTCTGAC  1359
              ||||||||||||||||||||||||||||||||||||||||||||||||||||||||||||
Sbjct  42969  CTATGCCTGAATAGGGTGAAGCCAGAGGAAACTCTGGTGGAGGCTCGTAGCGGTTCTGAC  43028

Query  1360   GTGCAAATCGATCGTCGAATTTGGGTATAGGGGCGAAAGACTAATCGAACCATCTAGTAG  1419
              ||||||||||||||||||||||||||||||||||||||||||||||||||||||||||||
Sbjct  43029  GTGCAAATCGATCGTCGAATTTGGGTATAGGGGCGAAAGACTAATCGAACCATCTAGTAG  43088

Query  1420   CTGGTTCCTGCCGAAGTTTCCCTCAGGATAGCAGAAGCTCGTATCAGTTTTATGAGGTAA  1479
              ||||||||||||||||||| ||||||||||||||||||||||||||||||||||||||||
Sbjct  43089  CTGGTTCCTGCCGAAGTTT-CCTCAGGATAGCAGAAGCTCGTATCAGTTTTATGAGGTAA  43147

Query  1480   AGCGAATGATTAGAAGTCTTGGGGTTGAAATGACCTTAACTTATTCTCAAACTTTAAATA  1539
              ||||||||||||||||||||||||||||||||||||||||||||||||||||||||||||
Sbjct  43148  AGCGAATGATTAGAAGTCTTGGGGTTGAAATGACCTTAACTTATTCTCAAACTTTAAATA  43207

Query  1540   TGTAAGAAGTCCTTGTTGCTTAATTGAACGTGGACAATTGAATGAAGAGCTTTTAGTGGG  1599
              ||||||||||||||||||||||||||||||||||||||||||||||||||||||||||||
Sbjct  43208  TGTAAGAAGTCCTTGTTGCTTAATTGAACGTGGACAATTGAATGAAGAGCTTTTAGTGGG  43267

Query  1600   CCATTTTTGGTAAGCAGAACTGGCGATGCGGGATGAACCGAACGTGAAGTTAAAGTGCCG  1659
              ||||||||||||||||||||||||||||||||||||||||||||||||||||||||||||
Sbjct  43268  CCATTTTTGGTAAGCAGAACTGGCGATGCGGGATGAACCGAACGTGAAGTTAAAGTGCCG  43327

Query  1660   GAATGCACGCTCATCAGACACCACAAAAGGTGTTAGTTCATCTAGACAGCCGGACGGTGG  1719
              ||||||||||||||||||||||||||||||||||||||||||||||||||||||||||||
Sbjct  43328  GAATGCACGCTCATCAGACACCACAAAAGGTGTTAGTTCATCTAGACAGCCGGACGGTGG  43387

Query  1720   CCATGGAAGTCGGAATCCGCTAAGGAGTGTGTAACAACTCACCGGCCGAATGAACTAGCC  1779
              ||||||||||||||||||||||||||||||||||||||||||||||||||||||||||||
Sbjct  43388  CCATGGAAGTCGGAATCCGCTAAGGAGTGTGTAACAACTCACCGGCCGAATGAACTAGCC  43447

Query  1780   CTGAAAATGGATGGCGCTCAAGCGTGCTACTTATACTTCACCGTGATTGCTG-TTT-TGA  1837
              |||||||||||||||||||||||||||||||||||||||||||||||||||  ||| |||
Sbjct  43448  CTGAAAATGGATGGCGCTCAAGCGTGCTACTTATACTTCACCGTGATTGCTAATTTATGA  43507

Query  1838   CGCTTTCACGAGTAGGCAGGCGTGGAGGTCAGTGACGAAGCCTTTGCTGTAAAGCTGGGT  1897
               |||||||||||||||||||||||||||||||||| ||||||||||||||||||||||||
Sbjct  43508  TGCTTTCACGAGTAGGCAGGCGTGGAGGTCAGTGAAGAAGCCTTTGCTGTAAAGCTGGGT  43567

Query  1898   CGAACGGCCTCTAGTGC  1914
              |||||||||||||||||
Sbjct  43568  CGAACGGCCTCTAGTGC  43584


 Score = 2758 bits (1493),  Expect = 0.0
 Identities = 1796/1936 (93%), Gaps = 46/1936 (2%)
 Strand=Plus/Plus

Query  1      CAAGGTTTCCGTAGGTGAACCTGCGGAAGGATCATTACTGATTTGCTTAATTGCACCACA  60
              ||||||||||||||||||||||||||||||||||||||||||||||||||||||||||||
Sbjct  51984  CAAGGTTTCCGTAGGTGAACCTGCGGAAGGATCATTACTGATTTGCTTAATTGCACCACA  52043

Query  61     TGTGTTTTT---CT-TTGAAACAAAC-TTGCTTTGGCGG-TGG-G-CCCAGCCTGCCGCC  112
              |||||||||    | ||||   |||| ||||||||||||  || |    |  || |||||
Sbjct  52044  TGTGTTTTTTTTTTATTGATTAAAACTTTGCTTTGGCGGCAGGAGTAAAATTCTACCGCC  52103

Query  113    AGAGGTCTA-AACTTACAACC-AATTTTTTA-TTAACTTGTCACACCAGATT-ATTA---  165
              |||||| || ||| || |||| || |||||| || ||  |||| ||  |||| ||||   
Sbjct  52104  AGAGGT-TATAAC-TA-AACCAAACTTTTTATTTTAC-AGTCAAACTTGATTTATTATTT  52159

Query  166    CT-AAATAGTCAAAACTTTCAACAACGGATCTCTTGGTTCTCGCATCGATGAAGAACGCA  224
               | |||||||||||||||||||||||||||||||||||||||||||||||||||||||||
Sbjct  52160  ATAAAATAGTCAAAACTTTCAACAACGGATCTCTTGGTTCTCGCATCGATGAAGAACGCA  52219

Query  225    GCGAAATGCGATACGTAATATGAATTGCAGATATTCGTGAATCATCGAATCTTTGAACGC  284
              ||||||||||||||||||||||||||||||||||||||||||||||||||||||||||||
Sbjct  52220  GCGAAATGCGATACGTAATATGAATTGCAGATATTCGTGAATCATCGAATCTTTGAACGC  52279

Query  285    ACATTGCGCCCTCTGGTATTCCGGAGGGCATGCCTGTTTGAGCGTCGTTTCTCCCTCAAA  344
              |||||||||||| |||||||||  |||||||||||||||||||||| |||||||||||||
Sbjct  52280  ACATTGCGCCCTTTGGTATTCCAAAGGGCATGCCTGTTTGAGCGTCATTTCTCCCTCAAA  52339

Query  345    CCGCTGGGTTTGGTGTTGAGCAATACGACTTGGGTTTGCTTGAAAGACGGTA-GTGGTAA  403
              || |||||||||||||||||||||||| | | |||||| |||||||| | || |||| ||
Sbjct  52340  CCCCTGGGTTTGGTGTTGAGCAATACG-C-TAGGTTTGTTTGAAAGATGTTACGTGG-AA  52396

Query  404    GGCGGGATCGCTTTGACAATGGCTTAGGTCTAACCAAAAACATTGCTTGCGGCGGTAACG  463
                |    |  | || | |  | ||||||| || ||||||| |  ||||||     ||  |
Sbjct  52397  -AC----TTTC-TT-A-AGCGACTTAGGTTTATCCAAAAA-A-CGCTTGC--TATTAGTG  52444

Query  464    TCCACCAC-GTATATCTTCAAAC-TTTGACCTCAAATCAGGTAGGACTACCCGCTGAACT  521
               |||| ||  ||| | || |||| ||||||||||||||||||||||||||||||||||||
Sbjct  52445  GCCACAACAATATTTTTTTAAACTTTTGACCTCAAATCAGGTAGGACTACCCGCTGAACT  52504

Query  522    TAAGCATATCAATAAGCGGAGGAAAAGAAACCAACAGGGATTGCCTCAGTAGCGGCGAGT  581
              |||||||||||||||||||||||||||||||||||||||||||||| |||||||||||||
Sbjct  52505  TAAGCATATCAATAAGCGGAGGAAAAGAAACCAACAGGGATTGCCTTAGTAGCGGCGAGT  52564

Query  582    GAAGCGGCAAAAGCTCAAATTTGAAATCTGGCGTCTTT-GGCGTCCGAGTTGTAATTTGA  640
              |||||||||||||||||||||||||||||||| |||||  | ||||||||||||||||||
Sbjct  52565  GAAGCGGCAAAAGCTCAAATTTGAAATCTGGC-TCTTTCAGAGTCCGAGTTGTAATTTGA  52623

Query  641    AGAAGGTATCTTTGGGCCCGGCTCTTGTCTATGTTCCTTGGAACAGGACGTCACAGAGGG  700
              |||||||||||||||| | |||||||||||||||| |||||||||| |||||||||||||
Sbjct  52624  AGAAGGTATCTTTGGGTCTGGCTCTTGTCTATGTTTCTTGGAACAGAACGTCACAGAGGG  52683

Query  701    TGAGAATCCCGTGCGATGAGATGACCCGGGTCTGTGTAAAGTTCCTTCGACGAGTCGAGT  760
              |||||||||||||||||||||||| || || || |||||||||||||||| |||||||||
Sbjct  52684  TGAGAATCCCGTGCGATGAGATGATCCAGGCCTATGTAAAGTTCCTTCGAAGAGTCGAGT  52743

Query  761    TGTTTGGGAATGCAGCTCTAAGTGGGTGGTAAATTCCATCTAAAGCTAAATATTGGCGAG  820
              ||||||||||||||||||||||||||||||||||||||||||||||||||||||||||||
Sbjct  52744  TGTTTGGGAATGCAGCTCTAAGTGGGTGGTAAATTCCATCTAAAGCTAAATATTGGCGAG  52803

Query  821    AGACCGATAGCGAACAAGTACAGTGATGGAAAGATGAAAAGAACTTTGAAAAGAGAGTGA  880
              ||||||||||||||||||||||||||||||||||||||||||||||||||||||||||| 
Sbjct  52804  AGACCGATAGCGAACAAGTACAGTGATGGAAAGATGAAAAGAACTTTGAAAAGAGAGTG-  52862

Query  881    AAAAGTACGTGAAATTGTTGAAAGGGAAGGGCTTGAGATCAGACTTGGTATTTTGCATGC  940
              ||||||||||||||||||||||||||||||||||||||||||||||||||||||| ||| 
Sbjct  52863  AAAAGTACGTGAAATTGTTGAAAGGGAAGGGCTTGAGATCAGACTTGGTATTTTGTATGT  52922

Query  941    TGCTCTCTCGGGGGCGGCCGCTGCGGTTTACCGGGCCAGCATCGGTTTGGAGCGGCAGGA  1000
              | || |||  |||| |||| || | |||||||||||||||||| |||||| |||| ||||
Sbjct  52923  TACT-TCTTTGGGGTGGCCTCTACAGTTTACCGGGCCAGCATCAGTTTGG-GCGGTAGGA  52980

Query  1001   TAATGGCGGAGGAATGTGGCACGGCTTCTGCTGTGTGTTATAGCCTCTGACGATACTGCC  1060
               ||| |||  ||||||||||||| | || | |||||||||||||||  |  |||||||||
Sbjct  52981  GAATTGCGATGGAATGTGGCACGACCTCGGTTGTGTGTTATAGCCTTCGTAGATACTGCC  53040

Query  1061   AGCCTAGACCGAGGACTGCGGTCTTTTACCTAGGATGTTGGCATAATGATCTTAAGTCGC  1120
              ||||||||| |||||||||||| || ||||||||||||||||||||||||||||||||||
Sbjct  53041  AGCCTAGACTGAGGACTGCGGTTTTATACCTAGGATGTTGGCATAATGATCTTAAGTCGC  53100

Query  1121   CCGTCTTGAAACACGGACCAAGGAGTCTAACGTCTATGCGAGTGTTTGGGTGTAAAACCC  1180
              ||||||||||||||||||||||||||||||||||||||||||||||||||||| ||||||
Sbjct  53101  CCGTCTTGAAACACGGACCAAGGAGTCTAACGTCTATGCGAGTGTTTGGGTGTTAAACCC  53160

Query  1181   GTACGCGTAATGAAAGTGAACGAAGGTGGGGGCCCATTAGGGTGCACCATCGACCGATCC  1240
              |||||||||||||||||||||| |||||||||||| |  |||||||||||||||||||||
Sbjct  53161  GTACGCGTAATGAAAGTGAACGTAGGTGGGGGCCCGTATGGGTGCACCATCGACCGATCC  53220

Query  1241   TGATGTGTTCGGATGGATTTGAGTAAGAGCATAGCTGTTGGGACCCGAAAGATGGTGAAC  1300
              |||||| |||||||||||||||||||||||||||||||||||||||||||||||||||||
Sbjct  53221  TGATGTCTTCGGATGGATTTGAGTAAGAGCATAGCTGTTGGGACCCGAAAGATGGTGAAC  53280

Query  1301   TATGCCTGAATAGGGTGAAGCCAGAGGAAACTCTGGTGGAGGCTCGTAGCGGTTCTGACG  1360
              ||||||||||||||||||||||||||||||||||||||||||||||||||||||||||||
Sbjct  53281  TATGCCTGAATAGGGTGAAGCCAGAGGAAACTCTGGTGGAGGCTCGTAGCGGTTCTGACG  53340

Query  1361   TGCAAATCGATCGTCGAATTTGGGTATAGGGGCGAAAGACTAATCGAACCATCTAGTAGC  1420
              ||||||||||||||||||||||||||||||||||||||||||||||||||||||||||||
Sbjct  53341  TGCAAATCGATCGTCGAATTTGGGTATAGGGGCGAAAGACTAATCGAACCATCTAGTAGC  53400

Query  1421   TGGTTCCTGCCGAAGTTTCCCTCAGGATAGCAGAAGCTCGTATCAGTTTTATGAGGTAAA  1480
              |||||||||||||||||| |||||||||||||||||||||||||||||||||||||||||
Sbjct  53401  TGGTTCCTGCCGAAGTTT-CCTCAGGATAGCAGAAGCTCGTATCAGTTTTATGAGGTAAA  53459

Query  1481   GCGAATGATTAGAAGTCTTGGGGTTGAAATGACCTTAACTTATTCTCAAACTTTAAATAT  1540
              ||||||||||||||||||||||||||||||||||||||||||||||||||||||||||||
Sbjct  53460  GCGAATGATTAGAAGTCTTGGGGTTGAAATGACCTTAACTTATTCTCAAACTTTAAATAT  53519

Query  1541   GTAAGAAGTCCTTGTTGCTTAATTGAACGTGGACAATTGAATGAAGAGCTTTTAGTGGGC  1600
              ||||||||||||||||||||||||||||||||||||||||||||||||||||||||||||
Sbjct  53520  GTAAGAAGTCCTTGTTGCTTAATTGAACGTGGACAATTGAATGAAGAGCTTTTAGTGGGC  53579

Query  1601   CATTTTTGGTAAGCAGAACTGGCGATGCGGGATGAACCGAACGTGAAGTTAAAGTGCCGG  1660
              ||||||||||||||||||||||||||||||||||||||||||||||||||||||||||||
Sbjct  53580  CATTTTTGGTAAGCAGAACTGGCGATGCGGGATGAACCGAACGTGAAGTTAAAGTGCCGG  53639

Query  1661   AATGCACGCTCATCAGACACCACAAAAGGTGTTAGTTCATCTAGACAGCCGGACGGTGGC  1720
              ||||||||||||||||||||||||||||||||||||||||||||||||||||||||||||
Sbjct  53640  AATGCACGCTCATCAGACACCACAAAAGGTGTTAGTTCATCTAGACAGCCGGACGGTGGC  53699

Query  1721   CATGGAAGTCGGAATCCGCTAAGGAGTGTGTAACAACTCACCGGCCGAATGAACTAGCCC  1780
              ||||||||||||||||||||||||||||||||||||||||||||||||||||||||||||
Sbjct  53700  CATGGAAGTCGGAATCCGCTAAGGAGTGTGTAACAACTCACCGGCCGAATGAACTAGCCC  53759

Query  1781   TGAAAATGGATGGCGCTCAAGCGTGCTACTTATACTTCACCGTGATTGCTG-TTT-TGAC  1838
              ||||||||||||||||||||||||||||||||||||||||||||||||||  ||| ||| 
Sbjct  53760  TGAAAATGGATGGCGCTCAAGCGTGCTACTTATACTTCACCGTGATTGCTAATTTATGAT  53819

Query  1839   GCTTTCACGAGTAGGCAGGCGTGGAGGTCAGTGACGAAGCCTTTGCTGTAAAGCTGGGTC  1898
              |||||||||||||||||||||||||||||||||| |||||||||||||||||||||||||
Sbjct  53820  GCTTTCACGAGTAGGCAGGCGTGGAGGTCAGTGAAGAAGCCTTTGCTGTAAAGCTGGGTC  53879

Query  1899   GAACGGCCTCTAGTGC  1914
              ||||||||||||||||
Sbjct  53880  GAACGGCCTCTAGTGC  53895


 Score = 2750 bits (1489),  Expect = 0.0
 Identities = 1796/1937 (93%), Gaps = 49/1937 (3%)
 Strand=Plus/Plus

Query  1      CAAGGTTTCCGTAGGTGAACCTGCGGAAGGATCATTACTGATTTGCTTAATTGCACCACA  60
              ||||||||||||||||||||||||||||||||||||||||||||||||||||||||||||
Sbjct  31366  CAAGGTTTCCGTAGGTGAACCTGCGGAAGGATCATTACTGATTTGCTTAATTGCACCACA  31425

Query  61     TGTGTTTTT---CT-TTGAAACAAAC-TTGCTTTGGCGG-TGG-G-CCCAGCCTGCCGCC  112
              |||||||||    | ||||   |||| ||||||||||||  || |    |  || |||||
Sbjct  31426  TGTGTTTTTTTTTTATTGATTAAAACTTTGCTTTGGCGGCAGGAGTAAAATTCTACCGCC  31485

Query  113    AGAGGTCTA-AACTTACAACC-AATTTTTTA-TTAACTTGTCACACCAGATT-ATTA---  165
              |||||| || ||| || |||| || |||||| || ||  |||| ||  |||| ||||   
Sbjct  31486  AGAGGT-TATAAC-TA-AACCAAACTTTTTATTTTAC-AGTCAAACTTGATTTATTATTT  31541

Query  166    CT-AAATAGTCAAAACTTTCAACAACGGATCTCTTGGTTCTCGCATCGATGAAGAACGCA  224
               | |||||||||||||||||||||||||||||||||||||||||||||||||||||||||
Sbjct  31542  ATAAAATAGTCAAAACTTTCAACAACGGATCTCTTGGTTCTCGCATCGATGAAGAACGCA  31601

Query  225    GCGAAATGCGATACGTAATATGAATTGCAGATATTCGTGAATCATCGAATCTTTGAACGC  284
              ||||||||||||||||||||||||||||||||||||||||||||||||||||||||||||
Sbjct  31602  GCGAAATGCGATACGTAATATGAATTGCAGATATTCGTGAATCATCGAATCTTTGAACGC  31661

Query  285    ACATTGCGCCCTCTGGTATTCCGGAGGGCATGCCTGTTTGAGCGTCGTTTCTCCCTCAAA  344
              |||||||||||| |||||||||  |||||||||||||||||||||| |||||||||||||
Sbjct  31662  ACATTGCGCCCTTTGGTATTCCAAAGGGCATGCCTGTTTGAGCGTCATTTCTCCCTCAAA  31721

Query  345    CCGCTGGGTTTGGTGTTGAGCAATACGACTTGGGTTTGCTTGAAAGACGGTA-GTGGTAA  403
              || |||||||||||||||||||||||| ||  |||||| |||||||| | || |||| ||
Sbjct  31722  CCCCTGGGTTTGGTGTTGAGCAATACG-CTA-GGTTTGTTTGAAAGATGTTACGTGGAAA  31779

Query  404    GGCGGGATCGCTTTGACAATGGCTTAGGTCTAACCAAAAACATTGCTTGCGGCGGTAACG  463
                |    ||  ||  | |  | ||||||| || ||||||| |  ||||||     ||  |
Sbjct  31780  --CTT--TC--TT--A-AGCGACTTAGGTTTATCCAAAAA-AC-GCTTGCTAT--TAGTG  31826

Query  464    TCCACCACG-TATATCTTCAAAC-TTTGACCTCAAATCAGGTAGGACTACCCGCTGAACT  521
               |||| ||  ||| | || |||| ||||||||||||||||||||||||||||||||||||
Sbjct  31827  GCCACAACAATATTTTTTTAAACTTTTGACCTCAAATCAGGTAGGACTACCCGCTGAACT  31886

Query  522    TAAGCATATCAATAAGCGGAGGAAAAGAAACCAACAGGGATTGCCTCAGTAGCGGCGAGT  581
              |||||||||||||||||||||||||||||||||||||||||||||| |||||||||||||
Sbjct  31887  TAAGCATATCAATAAGCGGAGGAAAAGAAACCAACAGGGATTGCCTTAGTAGCGGCGAGT  31946

Query  582    GAAGCGGCAAAAGCTCAAATTTGAAATCTGGCGTCTTTG-GCGTCCGAGTTGTAATTTGA  640
              |||||||||||||||||||||||||||||||| |||||  | ||||||||||||||||||
Sbjct  31947  GAAGCGGCAAAAGCTCAAATTTGAAATCTGGC-TCTTTCAGAGTCCGAGTTGTAATTTGA  32005

Query  641    AGAAGGTATCTTTGGGCCCGGCTCTTGTCTATGTTCCTTGGAACAGGACGTCACAGAGGG  700
              |||||||||||||||| | |||||||||||||||| |||||||||| |||||||||||||
Sbjct  32006  AGAAGGTATCTTTGGGTCTGGCTCTTGTCTATGTTTCTTGGAACAGAACGTCACAGAGGG  32065

Query  701    TGAGAATCCCGTGCGATGAGATGACCCGGGTCTGTGTAAAGTTCCTTCGACGAGTCGAGT  760
              |||||||||||||||||||||||| || || || |||||||||||||||| |||||||||
Sbjct  32066  TGAGAATCCCGTGCGATGAGATGATCCAGGCCTATGTAAAGTTCCTTCGAAGAGTCGAGT  32125

Query  761    TGTTTGGGAATGCAGCTCTAAGTGGGTGGTAAATTCCATCTAAAGCTAAATATTGGCGAG  820
              ||||||||||||||||||||||||||||||||||||||||||||||||||||||||||||
Sbjct  32126  TGTTTGGGAATGCAGCTCTAAGTGGGTGGTAAATTCCATCTAAAGCTAAATATTGGCGAG  32185

Query  821    AGACCGATAGCGAACAAGTACAGTGATGGAAAGATGAAAAGAACTTTGAAAAGAGAGTGA  880
              ||||||||||||||||||||||||||||||||||||||||||||||||||||||||||| 
Sbjct  32186  AGACCGATAGCGAACAAGTACAGTGATGGAAAGATGAAAAGAACTTTGAAAAGAGAGTG-  32244

Query  881    AAAAGTACGTGAAATTGTTGAAAGGGAAGGGCTTGAGATCAGACTTGGTATTTTGCATGC  940
              ||||||||||||||||||||||||||||||||||||||||||||||||||||||| ||| 
Sbjct  32245  AAAAGTACGTGAAATTGTTGAAAGGGAAGGGCTTGAGATCAGACTTGGTATTTTGTATGT  32304

Query  941    TGCTCTCTCGGGGGCGGCCGCTGCGGTTTACCGGGCCAGCATCGGTTTGGAGCGGCAGGA  1000
              | || | | ||||  |||| || | |||||||||||||||||| |||||| |||| ||||
Sbjct  32305  TACTTTTT-GGGGT-GGCCTCTACAGTTTACCGGGCCAGCATCAGTTTGG-GCGGTAGGA  32361

Query  1001   TAATGGCGGAGGAATGTGGCACGGCTTCTGCTGTGTGTTATAGCCT-CTGACGATACTGC  1059
               ||| |||  ||||||||||||| | || | ||||||||||||||| |  | ||||||||
Sbjct  32362  GAATTGCGATGGAATGTGGCACGACCTCGGTTGTGTGTTATAGCCTTCGTA-GATACTGC  32420

Query  1060   CAGCCTAGACCGAGGACTGCGGTCTTTTACCTAGGATGTTGGCATAATGATCTTAAGTCG  1119
              |||||||||| |||||||||||| || |||||||||||||||||||||||||||||||||
Sbjct  32421  CAGCCTAGACTGAGGACTGCGGTTTTATACCTAGGATGTTGGCATAATGATCTTAAGTCG  32480

Query  1120   CCCGTCTTGAAACACGGACCAAGGAGTCTAACGTCTATGCGAGTGTTTGGGTGTAAAACC  1179
              |||||||||||||||||||||||||||||||||||||||||||||||||||||| |||||
Sbjct  32481  CCCGTCTTGAAACACGGACCAAGGAGTCTAACGTCTATGCGAGTGTTTGGGTGTTAAACC  32540

Query  1180   CGTACGCGTAATGAAAGTGAACGAAGGTGGGGGCCCATTAGGGTGCACCATCGACCGATC  1239
              ||||||||||||||||||||||| |||||||||||| |  ||||||||||||||||||||
Sbjct  32541  CGTACGCGTAATGAAAGTGAACGTAGGTGGGGGCCCGTATGGGTGCACCATCGACCGATC  32600

Query  1240   CTGATGTGTTCGGATGGATTTGAGTAAGAGCATAGCTGTTGGGACCCGAAAGATGGTGAA  1299
              ||||||| ||||||||||||||||||||||||||||||||||||||||||||||||||||
Sbjct  32601  CTGATGTCTTCGGATGGATTTGAGTAAGAGCATAGCTGTTGGGACCCGAAAGATGGTGAA  32660

Query  1300   CTATGCCTGAATAGGGTGAAGCCAGAGGAAACTCTGGTGGAGGCTCGTAGCGGTTCTGAC  1359
              ||||||||||||||||||||||||||||||||||||||||||||||||||||||||||||
Sbjct  32661  CTATGCCTGAATAGGGTGAAGCCAGAGGAAACTCTGGTGGAGGCTCGTAGCGGTTCTGAC  32720

Query  1360   GTGCAAATCGATCGTCGAATTTGGGTATAGGGGCGAAAGACTAATCGAACCATCTAGTAG  1419
              ||||||||||||||||||||||||||||||||||||||||||||||||||||||||||||
Sbjct  32721  GTGCAAATCGATCGTCGAATTTGGGTATAGGGGCGAAAGACTAATCGAACCATCTAGTAG  32780

Query  1420   CTGGTTCCTGCCGAAGTTTCCCTCAGGATAGCAGAAGCTCGTATCAGTTTTATGAGGTAA  1479
              ||||||||||||||||||| ||||||||||||||||||||||||||||||||||||||||
Sbjct  32781  CTGGTTCCTGCCGAAGTTT-CCTCAGGATAGCAGAAGCTCGTATCAGTTTTATGAGGTAA  32839

Query  1480   AGCGAATGATTAGAAGTCTTGGGGTTGAAATGACCTTAACTTATTCTCAAACTTTAAATA  1539
              ||||||||||||||||||||||||||||||||||||||||||||||||||||||||||||
Sbjct  32840  AGCGAATGATTAGAAGTCTTGGGGTTGAAATGACCTTAACTTATTCTCAAACTTTAAATA  32899

Query  1540   TGTAAGAAGTCCTTGTTGCTTAATTGAACGTGGACAATTGAATGAAGAGCTTTTAGTGGG  1599
              ||||||||||||||||||||||||||||||||||||||||||||||||||||||||||||
Sbjct  32900  TGTAAGAAGTCCTTGTTGCTTAATTGAACGTGGACAATTGAATGAAGAGCTTTTAGTGGG  32959

Query  1600   CCATTTTTGGTAAGCAGAACTGGCGATGCGGGATGAACCGAACGTGAAGTTAAAGTGCCG  1659
              ||||||||||||||||||||||||||||||||||||||||||||||||||||||||||||
Sbjct  32960  CCATTTTTGGTAAGCAGAACTGGCGATGCGGGATGAACCGAACGTGAAGTTAAAGTGCCG  33019

Query  1660   GAATGCACGCTCATCAGACACCACAAAAGGTGTTAGTTCATCTAGACAGCCGGACGGTGG  1719
              ||||||||||||||||||||||||||||||||||||||||||||||||||||||||||||
Sbjct  33020  GAATGCACGCTCATCAGACACCACAAAAGGTGTTAGTTCATCTAGACAGCCGGACGGTGG  33079

Query  1720   CCATGGAAGTCGGAATCCGCTAAGGAGTGTGTAACAACTCACCGGCCGAATGAACTAGCC  1779
              ||||||||||||||||||||||||||||||||||||||||||||||||||||||||||||
Sbjct  33080  CCATGGAAGTCGGAATCCGCTAAGGAGTGTGTAACAACTCACCGGCCGAATGAACTAGCC  33139

Query  1780   CTGAAAATGGATGGCGCTCAAGCGTGCTACTTATACTTCACCGTGATTGCTG-TTT-TGA  1837
              |||||||||||||||||||||||||||||||||||||||||||||||||||  ||| |||
Sbjct  33140  CTGAAAATGGATGGCGCTCAAGCGTGCTACTTATACTTCACCGTGATTGCTAATTTATGA  33199

Query  1838   CGCTTTCACGAGTAGGCAGGCGTGGAGGTCAGTGACGAAGCCTTTGCTGTAAAGCTGGGT  1897
               |||||||||||||||||||||||||||||||||| ||||||||||||||||||||||||
Sbjct  33200  TGCTTTCACGAGTAGGCAGGCGTGGAGGTCAGTGAAGAAGCCTTTGCTGTAAAGCTGGGT  33259

Query  1898   CGAACGGCCTCTAGTGC  1914
              |||||||||||||||||
Sbjct  33260  CGAACGGCCTCTAGTGC  33276


 Score = 2736 bits (1481),  Expect = 0.0
 Identities = 1795/1939 (93%), Gaps = 52/1939 (3%)
 Strand=Plus/Plus

Query  1      CAAGGTTTCCGTAGGTGAACCTGCGGAAGGATCATTACTGATTTGCTTAATTGCACCACA  60
              ||||||||||||||||||||||||||||||||||||||||||||||||||||||||||||
Sbjct  62281  CAAGGTTTCCGTAGGTGAACCTGCGGAAGGATCATTACTGATTTGCTTAATTGCACCACA  62340

Query  61     TGTGTTTTT---CT-TTGAAACAAAC-TTGCTTTGGCGG-TGG-G-CCCAGCCTGCCGCC  112
              |||||||||    | ||||   |||| ||||||||||||  || |    |  || |||||
Sbjct  62341  TGTGTTTTTTTTTTATTGATTAAAACTTTGCTTTGGCGGCAGGAGTAAAATTCTACCGCC  62400

Query  113    AGAGGTCTA-AACTTACAACC-AATTTTTTA-TTAACTTGTCACACCAGATT-ATTA---  165
              |||||| || ||| || |||| || |||||| || ||  |||| ||  |||| ||||   
Sbjct  62401  AGAGGT-TATAAC-TA-AACCAAACTTTTTATTTTAC-AGTCAAACTTGATTTATTATTT  62456
[truncated: 3,422,685 more chars]
