# Supplementary material for: Using nanopore sequencing to identify fungi from clinical samples with high phylogenetic resolution
Source: Sci Rep. 2023 Jun 16;13:9785. doi: 10.1038/s41598-023-37016-0 (PMC10275880; doi:10.1038/s41598-023-37016-0)
Supplement: Supplementary file 1 — Supplementary Information. [file 41598_2023_37016_MOESM1_ESM.zip › Supplementary_Information/Supplementary_Data/Data_S6_Clin_blast/results/Clin_RGN5_fmt0.txt]

BLASTN 2.13.0+


Reference: Zheng Zhang, Scott Schwartz, Lukas Wagner, and Webb
Miller (2000), "A greedy algorithm for aligning DNA sequences", J
Comput Biol 2000; 7(1-2):203-14.


Database: all.fna
           16,976,359 sequences; 173,045,930,078 total letters


Query= 02722110-ac65-4fdf-a3c6-857d8e743b17

Length=2591
                                                                      Score     E
Sequences producing significant alignments:                          (Bits)  Value

CP017630.1 Candida albicans SC5314 chromosome R sequence              4767    0.0  
NC_032096.1 Candida albicans SC5314 chromosome R, complete sequence   4767    0.0  
FM992695.1 Candida dubliniensis CD36 chromosome R, complete sequence  4383    0.0  
NC_012867.1 Candida dubliniensis CD36 chromosome R, complete sequ...  4383    0.0  
QLNQ01000024.1 Candida viswanathii strain ATCC 20962 contig8, who...  3989    0.0  
QLNQ01000018.1 Candida viswanathii strain ATCC 20962 contig14, wh...  3943    0.0  
QLNQ01000013.1 Candida viswanathii strain ATCC 20962 contig19, wh...  3941    0.0  
WUJJ01000645.1 Candida sp. LN1 LN_645, whole genome shotgun sequence  3936    0.0  
GG692404.1 Candida tropicalis MYA-3404 genomic scaffold supercont...  3932    0.0  
NW_003020039.1 Candida tropicalis MYA-3404 genomic scaffold super...  3932    0.0  
GG692410.1 Candida tropicalis MYA-3404 genomic scaffold supercont...  3927    0.0  
NW_003020045.1 Candida tropicalis MYA-3404 genomic scaffold super...  3927    0.0  
LBNG01000280.1 Candida sp. LDI48194 Contig_74_mapping, whole geno...  3925    0.0  
CAJVQF010000008.1 Candida sanyaensis strain UCD423 genome assembl...  3910    0.0  
CAJVQF010000056.1 Candida sanyaensis strain UCD423 genome assembl...  3897    0.0  
CAJVQF010000101.1 Candida sanyaensis strain UCD423 genome assembl...  3893    0.0  
WWPN01000002.1 Candida sojae strain NCYC-2607 tig00000002, whole ...  3864    0.0  
CH981532.1 Lodderomyces elongisporus NRRL YB-4239 supercont1.9 ge...  3602    0.0  
NW_001813677.1 Lodderomyces elongisporus NRRL YB-4239 supercont1....  3602    0.0  
JAIHNE010000018.1 Candida pseudojiufengensis strain CBS 10847 sca...  3587    0.0  
GL996500.1 Spathaspora passalidarum NRRL Y-27907 unplaced genomic...  3524    0.0  
NW_006767426.1 Spathaspora passalidarum NRRL Y-27907 unplaced gen...  3524    0.0  
MXQC01000182.1 Spathaspora boniae strain UFMG-CM-Y306 NODE_182_le...  3498    0.0  
JAGSYN010000329.1 [Candida] subhashii strain CBS 10753 scaffold22...  3402    0.0  
NW_026057492.1 [Candida] subhashii strain CBS 10753 chromosome Un...  3402    0.0  
JAIHNG010000152.1 Candida theae strain CBS 12239 scaffold69, whol...  3380    0.0  
JAEOAQ010000005.1 Candida metapsilosis strain BP57 scaffold5, who...  3369    0.0  
HE681725.1 Candida orthopsilosis Co 90-125, chromosome 7 draft se...  3352    0.0  
NC_018301.1 Candida orthopsilosis Co 90-125, chromosome 7 draft s...  3352    0.0  
HE605209.1 Candida parapsilosis strain CDC317 annotated contig 00...  3341    0.0  
NW_023503284.1 Candida parapsilosis strain CDC317 annotated conti...  3341    0.0  
JAMALC010000343.1 Rhodotorula sp. M30-05A-2 ctg_343, whole genome...  3330    0.0  
JAIHNF010000004.1 Candida jiufengensis strain CBS 10846 scaffold9...  3308    0.0  
CH445386.1 Parastagonospora nodorum SN15 scaffold_66, whole genom...  3284    0.0  
NW_001884610.1 Parastagonospora nodorum SN15 chromosome Unknown s...  3284    0.0  
PPLL02000039.1 Candida corydali strain NRRL Y-27910 flattened_lin...  3271    0.0  
NREI01000028.1 Wickerhamiella infanticola strain NRRL Y-17858 NOD...  3247    0.0  
JAHUZD010000048.1 Candida oxycetoniae strain CBS 10844 scaffold94...  3229    0.0  
NW_026055390.1 Candida oxycetoniae strain CBS 10844 chromosome Un...  3229    0.0  
NBZC01000158.1 Scheffersomyces stambukii strain UFMG-CM-Y427 NODE...  3206    0.0  
NDXA01000178.1 Spathaspora xylofermentans strain UFMG-HMD23.3 Spa...  3162    0.0  
CP000497.1 Scheffersomyces stipitis CBS 6054 chromosome 3, comple...  3129    0.0  
NC_009043.1 Scheffersomyces stipitis CBS 6054 chromosome 3, compl...  3129    0.0  
JAGSID010000072.1 Scheffersomyces segobiensis strain DSM 27193 sc...  3123    0.0  
PPOW01000036.1 Debaryomyces subglobosus strain NRRL Y-6666 NODE_3...  3101    0.0  
PPIU01000004.1 Meyerozyma athensensis strain NRRL Y-27644 NODE_4_...  3099    0.0  
FYBW01000192.1 Candida psychrophila genome assembly, contig: rDNA...  3096    0.0  
PPOQ01000062.1 Debaryomyces prosopidis strain NRRL Y-27369 flatte...  3096    0.0  
PPOR01000001.1 Debaryomyces nepalensis strain NRRL Y-7108 NODE_1_...  3094    0.0  
PPOS02000018.1 Debaryomyces maramus strain NRRL Y-2171 NODE_18_le...  3090    0.0  
DS995909.1 Penicillium marneffei ATCC 18224 scf_1105668340730 gen...  3090    0.0  
NW_002196671.1 Talaromyces marneffei ATCC 18224 scf_1105668340730...  3090    0.0  
PPPA02000022.1 [Candida] ascalaphidarum strain NRRL Y-27908 NODE_...  3085    0.0  
BADS01000001.1 Meyerozyma caribbica MG20W DNA, contig: contig1, w...  3085    0.0  
CAKXYY010000043.1 [Candida] railenensis strain CLIB 1423 genome a...  3064    0.0  
JAMAFN010000082.1 Debaryomycetaceae sp. 2NP930A strain NP9010 ctg...  3062    0.0  
JAMAFL010000022.1 Penicillium sp. R2202 strain 2NP930A ctg_22, wh...  3062    0.0  
NBND01000012.1 Millerozyma farinosa strain KCTC 27753 contig12, w...  3062    0.0  
JAMAFR010000013.1 Debaryomycetaceae sp. 2NR913A strain Y9007B-2 c...  3062    0.0  
JAMAFM010000023.1 Aspergillus sp. PG3605 strain 2NP920 ctg_23, wh...  3062    0.0  
JAMAFQ010000012.1 Debaryomycetaceae sp. Y9007B strain 2NR914 ctg_...  3062    0.0  
JAMAFP010000020.1 Debaryomycetaceae sp. NP9010 strain 2NR913A ctg...  3062    0.0  
JAMAFO010000022.1 Debaryomycetaceae sp. 2NP920 strain Y9007B ctg_...  3062    0.0  
CH408159.1 Pichia guilliermondii ATCC 6260 scaffold_5 genomic sca...  3061    0.0  
NW_001809796.1 Meyerozyma guilliermondii ATCC 6260 scaffold_5 gen...  3061    0.0  
JAFIDH010000010.1 Kurtzmaniella quercitrusa var. filamentosus (no...  3053    0.0  
JACWFX010000010.1 [Candida] anglica strain VS III C KN 3 VS-III-C...  3051    0.0  
JAFIDI010000015.1 Kurtzmaniella quercitrusa var. comoensis (nom. ...  3048    0.0  
JAFIDI010000023.1 Kurtzmaniella quercitrusa var. comoensis (nom. ...  3048    0.0  
JAFIDI010000019.1 Kurtzmaniella quercitrusa var. comoensis (nom. ...  3048    0.0  
PPMM02000033.1 Priceomyces carsonii strain NRRL YB-4275 NODE_33_l...  3044    0.0  
PPIY01000089.1 [Candida] schatavii strain NRRL Y-17078 flattened_...  3040    0.0  
PPLO02000025.1 Suhomyces pyralidae strain NRRL Y-27085 NODE_25_le...  3022    0.0  
JAHMUF010000032.1 Scheffersomyces spartinae strain ARV_011 scaffo...  3016    0.0  
NW_025065079.1 Scheffersomyces spartinae strain ARV_011 chromosom...  3016    0.0  
JANXEX010000021.1 [Candida] palmioleophila strain CBS 18098 conti...  3007    0.0  
QELA01000006.1 [Candida] sake strain CBA6005 contig6, whole genom...  3003    0.0  
PPMN02000062.1 Priceomyces castillae strain NRRL Y-7501 NODE_62_l...  3001    0.0  
CALSDN010000028.1 [Candida] jaroonii strain CLIB 1444 genome asse...  2998    0.0  
QELA01000012.1 [Candida] sake strain CBA6005 contig12, whole geno...  2990    0.0  
PPLN02000030.1 Cephaloascus fragrans strain NRRL Y-6742 NODE_30_l...  2987    0.0  
QELA01000016.1 [Candida] sake strain CBA6005 contig16, whole geno...  2985    0.0  
PPPC02000005.1 [Candida] gorgasii strain NRRL Y-27707 NODE_5_leng...  2983    0.0  
PPKV02000051.1 Kuraishia ogatae strain NRRL Y-48474 NODE_51_lengt...  2983    0.0  
JAKQXL010000035.1 [Candida] membranifaciens subsp. flavinogenes s...  2981    0.0  
PPIF01000029.1 Priceomyces medius strain NRRL Y-7122 flattened_li...  2981    0.0  
PPNG01000187.1 Kurtzmaniella cleridarum strain NRRL Y-48386 flatt...  2976    0.0  
PPLM01000288.1 Cephaloascus albidus strain NRRL Y-7343 flattened_...  2974    0.0  
JADIOQ010000139.1 [Candida] chilensis strain NRRL Y-17141 NODE_17...  2942    0.0  
PPMP01000092.1 Kurtzmaniella fragi strain NRRL Y-17910 flattened_...  2937    0.0  
LJCY02000024.1 Chrysoporthe cubensis strain CMW 10028 tig25, whol...  2900    0.0  
QELA01000014.1 [Candida] sake strain CBA6005 contig14, whole geno...  2900    0.0  
PPML02000044.1 Wickerhamomyces sp. NRRL YB-2243 NODE_44_length_94...  2898    0.0  
JANBXG010000012.1 Nakazawaea ambrosiae strain VH60_CP 12, whole g...  2896    0.0  
PPMU02000064.1 Wickerhamomyces canadensis strain NRRL Y-1888 NODE...  2896    0.0  
PPNR02000093.1 Cyberlindnera saturnus strain NRRL Y-17396 flatten...  2889    0.0  
PPLH02000088.1 Cyberlindnera mrakii strain NRRL Y-1364 NODE_88_le...  2883    0.0  
PPNS02000133.1 Cyberlindnera suaveolens strain NRRL Y-17391 NODE_...  2883    0.0  
CP083469.1 Cyberlindnera sargentensis strain SHA 17.2 chromosome VI   2872    0.0  
JACVEX010000009.1 Cyberlindnera subsufficiens strain NG8.2 NODE_2...  2867    0.0  
UICF01000026.1 [Candida] vartiovaarae genome assembly, contig: Co...  2863    0.0  
UICF01000022.1 [Candida] vartiovaarae genome assembly, contig: Co...  2859    0.0  
PPIW01000121.1 Ogataea nitratoaversa strain NRRL Y-48449 flattene...  2859    0.0  
JAFLRI010000008.1 Nakazawaea ishiwadae strain GDMCC 60786 Contig8...  2859    0.0  
JAFLRI010000017.1 Nakazawaea ishiwadae strain GDMCC 60786 Contig1...  2859    0.0  
PPKM01000147.1 Ogataea pilisensis strain NRRL Y-27598 NODE_147_le...  2859    0.0  
JAEUBE010000199.1 Ogataea philodendri strain CBS6075 scaffold16, ...  2856    0.0  
NW_025763930.1 Ogataea philodendri strain CBS6075 chromosome Unkn...  2856    0.0  
PPKU01000182.1 Nakazawaea holstii strain NRRL Y-2155 flattened_li...  2854    0.0  
JAHLUX010000021.1 Ogataea angusta isolate 61-244 61-244_NODE_21_l...  2850    0.0  
PPHT01000081.1 Ogataea henricii strain NRRL YB-2194 flattened_lin...  2850    0.0  
NW_025065235.1 Ogataea angusta isolate 61-244 chromosome Unknown ...  2850    0.0  
JAHKSL010000469.1 Ogataea polymorpha x Ogataea parapolymorpha iso...  2848    0.0  
AECK01000007.1 Ogataea polymorpha strain NCYC 495 leu1.1 OGAPOsca...  2848    0.0  
NW_017264704.1 Ogataea polymorpha strain NCYC 495 leu1.1 chromoso...  2848    0.0  
LT598468.1 Lachancea mirantina genome assembly, chromosome: H, wh...  2846    0.0  
CM000694.1 Saccharomyces kluyveri NRRL Y-12651 chromosome H, whol...  2846    0.0  
HG793131.1 Kuraishia capsulata CBS 1993 genomic scaffold, Kuraish...  2844    0.0  
NW_019172956.1 Kuraishia capsulata CBS 1993 genomic scaffold, Kur...  2844    0.0  
JAHKSL010001523.1 Ogataea polymorpha x Ogataea parapolymorpha iso...  2843    0.0  
CM002300.1 Ogataea parapolymorpha DL-1 chromosome I, whole genome...  2843    0.0  
CP048731.1 Cyberlindnera fabianii isolate JOY008 chromosome 16        2843    0.0  
PPNU02000031.1 Cyberlindnera mycetangii strain NRRL Y-6843 NODE_3...  2843    0.0  
JAEUBD010001227.1 Ogataea thermophila strain NCAIM Y.01608 scaffo...  2843    0.0  
NC_027866.1 Ogataea parapolymorpha DL-1 chromosome I, whole genom...  2843    0.0  
PPOA02000039.1 Cyberlindnera americana strain NRRL Y-2156 NODE_39...  2841    0.0  
PPMI02000096.1 Wickerhamomyces alni strain NRRL Y-11625 NODE_96_l...  2837    0.0  
PPLV01000009.1 Ambrosiozyma maleeae (nom. inval.) strain NRRL Y-6...  2837    0.0  
JAHKSL010001524.1 Ogataea polymorpha x Ogataea parapolymorpha iso...  2835    0.0  
PPKT01000023.1 Ogataea nonfermentans strain NRRL YB-2203 flattene...  2835    0.0  
NHAO01000032.1 Nakazawaea wickerhamii strain NRRL Y-2563 flattene...  2835    0.0  
JAHKSL010001529.1 Ogataea polymorpha x Ogataea parapolymorpha iso...  2833    0.0  
LT598491.1 Lachancea fermentati strain CBS 6772 genome assembly, ...  2832    0.0  
JAHLUL010000027.1 Ogataea haglerorum isolate 81-453-3 81-453-3_NO...  2832    0.0  
NW_025065177.1 Ogataea haglerorum isolate 81-453-3 chromosome Unk...  2832    0.0  
PPXL02000001.1 Wickerhamomyces hampshirensis strain NRRL YB-4128 ...  2830    0.0  
KV454011.1 Pachysolen tannophilus NRRL Y-2460 unplaced genomic sc...  2830    0.0  
PPKR01000012.1 Ogataea minuta strain NRRL Y-411 NODE_12_length_83...  2830    0.0  
LT598481.1 Lachancea meyersii CBS 8951 genome assembly, chromosom...  2830    0.0  
JAHKSL010001528.1 Ogataea polymorpha x Ogataea parapolymorpha iso...  2828    0.0  
LN890542.1 Lachancea quebecensis genome assembly LAQU0, scaffold ...  2824    0.0  
PPKG01000060.1 Peterozyma toletana strain NRRL YB-4247 flattened_...  2822    0.0  
PPKF01000034.1 Peterozyma xylosa strain NRRL Y-12939 flattened_li...  2822    0.0  
PPIX02000046.1 Ogataea populi-albae strain NRRL Y-48632 NODE_46_l...  2820    0.0  
PPLI01000098.1 Cyberlindnera misumaiensis strain NRRL Y-17389 fla...  2820    0.0  
LT598453.1 Lachancea nothofagi CBS 11611 genome assembly, chromos...  2820    0.0  
CU928180.1 Lachancea thermotolerans CBS 6340 chromosome H complet...  2819    0.0  
NC_013084.1 Lachancea thermotolerans CBS 6340 chromosome H comple...  2819    0.0  
JAHKSL010001527.1 Ogataea polymorpha x Ogataea parapolymorpha iso...  2817    0.0  
LT598461.1 Lachancea dasiensis CBS 10888 genome assembly, chromos...  2815    0.0  
JANBXE010000085.1 Wickerhamomyces bisporus strain VH7_F 85, whole...  2811    0.0  
AADM01000465.1 Lachancea waltii NCYC 2644 cont464, whole genome s...  2809    0.0  
JANBXH010000027.1 Kuraishia molischiana strain VH39_BB 27, whole ...  2804    0.0  
LT598476.1 Lachancea sp. CBS 6924 genome assembly, chromosome: G,...  2802    0.0  
LN736364.1 Lachancea lanzarotensis genome assembly LALA0, scaffol...  2802    0.0  
NW_019212883.1 Lachancea lanzarotensis genome assembly LALA0, sca...  2802    0.0  
PPNT01000111.1 Cyberlindnera xylosilytica strain NRRL YB-2097 fla...  2800    0.0  
JADIOR010000171.1 Limtongozyma cylindracea strain NRRL Y-17506 fl...  2791    0.0  
PPKJ01000009.1 Ogataea trehaloabstinens strain NRRL Y-27595 NODE_...  2789    0.0  
PPKP02000043.1 Ogataea kodamae strain NRRL Y-17234 NODE_43_length...  2787    0.0  
PPKS01000031.1 Ogataea naganishii strain NRRL Y-7654 NODE_31_leng...  2785    0.0  
PPLW02000029.1 Ambrosiozyma pseudovanderkliftii strain NRRL Y-636...  2784    0.0  
JAFIIU010000017.1 Barnettozyma botsteinii strain 1118 scaffold000...  2782    0.0  
PPHW01000174.1 Ambrosiozyma vanderkliftii strain NRRL Y-63633 fla...  2778    0.0  
PPKI01000113.1 Ogataea trehalophila strain NRRL Y-6781 NODE_113_l...  2778    0.0  
AE016820.4 Ashbya gossypii ATCC 10895 chromosome VII, complete se...  2769    0.0  
PPKO01000094.1 Ogataea glucozyma strain NRRL YB-2185 flattened_li...  2769    0.0  
NC_005788.4 Eremothecium gossypii ATCC 10895 chromosome VII, comp...  2769    0.0  
FYBL01000016.1 Torulaspora microellipsoides genome assembly, cont...  2763    0.0  
PPKZ02000081.1 Ambrosiozyma philentoma strain NRRL Y-7523 NODE_81...  2761    0.0  
PPHU01000073.1 Ambrosiozyma ambrosiae strain NRRL Y-7524 flattene...  2760    0.0  
CP006026.1 Saccharomycetaceae sp. 'Ashbya aceri' chromosome VII, ...  2758    0.0  
JAEUBG010005620.1 Wickerhamomyces pijperi strain CBS2887 scaffold...  2752    0.0  
QELA01000017.1 [Candida] sake strain CBA6005 contig17, whole geno...  2750    0.0  
HE580273.2 Naumovozyma dairenensis CBS 421 chromosome 7, complete...  2748    0.0  
NC_016485.2 Naumovozyma dairenensis CBS 421 chromosome 7, complet...  2748    0.0  
PPMH02000093.1 Wickerhamomyces bovis strain NRRL YB-4184 NODE_93_...  2743    0.0  
CP002500.1 Eremothecium cymbalariae DBVPG#7215 chromosome 4, comp...  2737    0.0  
NC_016452.1 Eremothecium cymbalariae DBVPG#7215 chromosome 4, com...  2737    0.0  
PPMG02000138.1 [Candida] ponderosae strain NRRL YB-2307 NODE_138_...  2734    0.0  
PPKY02000093.1 Ambrosiozyma oregonensis (nom. inval.) strain NRRL...  2732    0.0  
PPJO01000042.1 Kluyveromyces aestuarii strain NRRL YB-4510 NODE_4...  2721    0.0  
PPJO01000013.1 Kluyveromyces aestuarii strain NRRL YB-4510 NODE_1...  2721    0.0  
QYLQ01000035.1 Kluyveromyces nonfermentans strain NRRL Y-27343 fl...  2719    0.0  
JFAV03000033.1 Hanseniaspora vineae strain T02/19AF xfSc0000000, ...  2713    0.0  
LPNM01000013.1 Hanseniaspora osmophila strain AWRI3579 Hanseniasp...  2708    0.0  
HE576754.1 Naumovozyma castellii CBS 4309 chromosome 3, complete ...  2706    0.0  
NC_016493.1 Naumovozyma castellii CBS 4309 chromosome 3, complete...  2706    0.0  
PPIB01000070.1 Starmera quercuum strain NRRL YB-4281 flattened_li...  2700    0.0  
VZVN01000183.1 Saccharomyces cerevisiae x Saccharomyces kudriavze...  2699    0.0  
VZVB01000255.1 Saccharomyces cerevisiae x Saccharomyces eubayanus...  2699    0.0  
JANLBP010000030.1 Alternaria dauci isolate CALB1 scaffold30, whol...  2699    0.0  
CM003566.1 Saccharomyces sp. 'boulardii' strain unique28 chromoso...  2699    0.0  
MVPU01000017.1 Saccharomyces sp. M14 scaffold15, whole genome sho...  2699    0.0  
AP012217.1 Kluyveromyces marxianus DMKU3-1042 DNA, complete genom...  2699    0.0  
BK006945.2 TPA: Saccharomyces cerevisiae S288C chromosome XII, co...  2699    0.0  
NC_001144.5 Saccharomyces cerevisiae S288C chromosome XII, comple...  2699    0.0  
NC_036029.1 Kluyveromyces marxianus DMKU3-1042 DNA, complete geno...  2699    0.0  
JAGEVD010000506.1 Kluyveromyces sp. PCH397 tig00000581, whole gen...  2693    0.0  
JAGEVD010000505.1 Kluyveromyces sp. PCH397 tig00000580, whole gen...  2693    0.0  
CR382124.1 Kluyveromyces lactis strain NRRL Y-1140 chromosome D c...  2693    0.0  
LT986474.1 Saccharomyces jurei genome assembly, chromosome: XII.1     2693    0.0  
NC_006040.1 Kluyveromyces lactis strain NRRL Y-1140 chromosome D ...  2693    0.0  
PPNC01000139.1 Starmera amethionina strain NRRL Y-10978 flattened...  2691    0.0  
CP080215.1 Saccharomyces bayanus strain FM677 chromosome XII          2689    0.0  
QBLK01000090.1 Nadsonia starkeyi-henricii strain UCD142 NODE_90_l...  2689    0.0  
CR380958.2 Candida glabrata strain CBS138 chromosome L complete s...  2689    0.0  
NC_006035.2 [Candida] glabrata strain CBS138 chromosome L complet...  2689    0.0  
PPJG01000111.1 Blastobotrys serpentis strain NRRL Y-48249 flatten...  2687    0.0  
VZWP01000066.1 Saccharomyces eubayanus x Saccharomyces uvarum str...  2687    0.0  
JANLBP010000028.1 Alternaria dauci isolate CALB1 scaffold28, whol...  2687    0.0  
VZWS01000247.1 Saccharomyces cerevisiae x Saccharomyces kudriavze...  2687    0.0  
CM034489.1 Saccharomyces uvarum strain CBS 7001 chromosome XII, w...  2687    0.0  
WACN01000021.1 Kluyveromyces starmeri strain UFMG-CM-Y3682 NODE_2...  2687    0.0  
JAGEVD010000295.1 Kluyveromyces sp. PCH397 tig00000367, whole gen...  2686    0.0  
PPNF02000006.1 Middelhovenomyces tepae strain NRRL Y-17670 NODE_6...  2682    0.0  
PPKH02000077.1 Ogataea zsoltii strain NRRL Y-27601 NODE_77_length...  2676    0.0  
PPJP02000040.1 Kluyveromyces dobzhanskii strain NRRL Y-1974 NODE_...  2676    0.0  
JAEVGP010000015.1 [Candida] nivariensis strain CBS 9983 tig24, wh...  2675    0.0  
PPIC01000081.1 Starmera stellimalicola strain NRRL Y-17912 flatte...  2673    0.0  
PPJL02000119.1 Blastobotrys muscicola strain NRRL Y-7993 NODE_119...  2671    0.0  
PPJL02000117.1 Blastobotrys muscicola strain NRRL Y-7993 NODE_117...  2671    0.0  
AEAV01000475.1 Kluyveromyces wickerhamii UCD 54-210 contig00897, ...  2671    0.0  
PPOY01000027.1 [Candida] tammaniensis strain NRRL Y-8257 NODE_27_...  2669    0.0  
CP014503.1 Sugiyamaella lignohabitans strain CBS 10342 chromosome...  2667    0.0  
CP030973.1 Saccharomyces kudriavzevii strain CR85 chromosome XII,...  2667    0.0  
NC_031674.1 Sugiyamaella lignohabitans strain CBS 10342 chromosom...  2667    0.0  
JAEVGP010000005.1 [Candida] nivariensis strain CBS 9983 tig05, wh...  2665    0.0  
AABZ01000315.1 Saccharomyces mikatae IFO 1815 contig_884, whole g...  2662    0.0  
JANLBP010000035.1 Alternaria dauci isolate CALB1 scaffold35, whol...  2660    0.0  
CM036081.1 Saccharomycodes ludwigii strain NBRC 1722 chromosome I...  2652    0.0  
NC_060201.1 Saccharomycodes ludwigii strain NBRC 1722 chromosome ...  2652    0.0  
SRHL01000186.1 Hanseniaspora occidentalis var. citrica strain CBS...  2649    0.0  
PPMT01000013.1 Yueomyces sinensis strain NRRL Y-17406 NODE_13_len...  2647    0.0  
PPLU02000035.1 [Candida] montana strain NRRL Y-17326 NODE_35_leng...  2647    0.0  
HE650828.1 Kazachstania africana CBS 2517 chromosome 8, complete ...  2641    0.0  
NC_018947.1 Kazachstania africana CBS 2517 chromosome 8, complete...  2641    0.0  
JAMAIF010000949.1 Wickerhamomyces sp. M8010 ctg_949, whole genome...  2639    0.0  
PPOK01000135.1 Kazachstania taianensis strain NRRL Y-48846 NODE_1...  2639    0.0  
PPOL02000167.1 Kazachstania siamensis strain NRRL Y-48842 NODE_16...  2638    0.0  
MQSX02000078.1 Sugiyamaella xylanicola (nom. inval.) strain UFMG-...  2636    0.0  
JAMAIG010000885.1 Wickerhamomyces sp. PG4208 ctg_885, whole genom...  2634    0.0  
CAPW01000003.1 Candida castellii CBS 4332 WGS project CAPW0000000...  2634    0.0  
NJIJ01000034.1 Kazachstania servazzii strain SRCM102023 contig000...  2623    0.0  
NJIJ01000040.1 Kazachstania servazzii strain SRCM102023 contig000...  2623    0.0  
NJIJ01000052.1 Kazachstania servazzii strain SRCM102023 contig000...  2623    0.0  
NJIJ01000053.1 Kazachstania servazzii strain SRCM102023 contig000...  2623    0.0  
NJIJ01000054.1 Kazachstania servazzii strain SRCM102023 contig000...  2623    0.0  
NJIJ01000059.1 Kazachstania servazzii strain SRCM102023 contig000...  2623    0.0  
NJIJ01000060.1 Kazachstania servazzii strain SRCM102023 contig000...  2623    0.0  
NJIJ01000061.1 Kazachstania servazzii strain SRCM102023 contig000...  2623    0.0  
NJIJ01000063.1 Kazachstania servazzii strain SRCM102023 contig000...  2623    0.0  
NJIJ01000064.1 Kazachstania servazzii strain SRCM102023 contig000...  2623    0.0  
NJIJ01000066.1 Kazachstania servazzii strain SRCM102023 contig000...  2623    0.0  
NJIJ01000069.1 Kazachstania servazzii strain SRCM102023 contig000...  2623    0.0  
NJIJ01000071.1 Kazachstania servazzii strain SRCM102023 contig000...  2623    0.0  
NJIJ01000073.1 Kazachstania servazzii strain SRCM102023 contig000...  2623    0.0  
NJIJ01000074.1 Kazachstania servazzii strain SRCM102023 contig000...  2623    0.0  
NJIJ01000075.1 Kazachstania servazzii strain SRCM102023 contig000...  2623    0.0  
NJIJ01000085.1 Kazachstania servazzii strain SRCM102023 contig000...  2623    0.0  
NJIJ01000032.1 Kazachstania servazzii strain SRCM102023 contig000...  2615    0.0  
NJIJ01000033.1 Kazachstania servazzii strain SRCM102023 contig000...  2615    0.0  
NJIJ01000062.1 Kazachstania servazzii strain SRCM102023 contig000...  2615    0.0  
NJIJ01000043.1 Kazachstania servazzii strain SRCM102023 contig000...  2612    0.0  
PPMK02000045.1 Trigonopsis vinaria strain NRRL Y-5715 NODE_45_len...  2612    0.0  
NJIJ01000045.1 Kazachstania servazzii strain SRCM102023 contig000...  2610    0.0  
CP049009.1 Saccharomyces pastorianus strain CBS 1483 chromosome S...  2610    0.0  
NJIJ01000049.1 Kazachstania servazzii strain SRCM102023 contig000...  2608    0.0  
PPJN02000062.1 Blastobotrys americana strain NRRL Y-6844 flattene...  2603    0.0  
HE978314.1 Kazachstania naganishii CBS 8797 chromosome 1, complet...  2601    0.0  
NC_035922.1 Kazachstania naganishii CBS 8797 chromosome 1, comple...  2601    0.0  
NJIJ01000055.1 Kazachstania servazzii strain SRCM102023 contig000...  2597    0.0  
JAMALA010000109.1 Cystobasidiaceae sp. 2NF920 ctg_109, whole geno...  2595    0.0  
PPXN02000161.1 Grigorovia transvaalensis strain NRRL Y-17245 NODE...  2593    0.0  
PPLF01000030.1 Danielozyma ontarioensis strain NRRL YB-1246 NODE_...  2586    0.0  
CP012823.1 Saccharomycopsis fibuligera strain KPH12 chromosome 1,...  2582    0.0  
CP012809.1 Saccharomycopsis fibuligera x Saccharomycopsis cf. fib...  2582    0.0  
PPOJ02000117.1 Kazachstania intestinalis strain NRRL Y-48847 NODE...  2582    0.0  
NJIJ01000036.1 Kazachstania servazzii strain SRCM102023 contig000...  2580    0.0  
CP025324.1 Saccharomycopsis malanga strain KCN26 chromosome 4         2580    0.0  
CP012816.1 Saccharomycopsis fibuligera x Saccharomycopsis cf. fib...  2577    0.0  
CP048993.1 Saccharomyces pastorianus strain CBS 1483 chromosome S...  2575    0.0  
CAPT01000119.1 Nakaseomyces delphensis CBS 2170 WGS project CAPT0...  2571    0.0  
PPJK02000354.1 Blastobotrys niveus strain NRRL Y-17581 NODE_354_l...  2569    0.0  
JAMAJS010000004.1 Saccharomycetales sp. PK3305 ctg_4, whole genom...  2567    0.0  
JAGJTG010000017.1 Lipomyces starkeyi strain AS 2.1560 Contig17, w...  2562    0.0  
JAGJTG010000012.1 Lipomyces starkeyi strain AS 2.1560 Contig12, w...  2562    0.0  
JNFV01000008.1 Saccharomycopsis fodiens strain CBS 8332 scaffold_...  2558    0.0  
JNFV01000007.1 Saccharomycopsis fodiens strain CBS 8332 scaffold_...  2558    0.0  
PPJM02000016.1 Blastobotrys mokoenaii strain NRRL Y-27120 NODE_16...  2551    0.0  
PPJI02000140.1 Blastobotrys proliferans strain NRRL Y-17577 NODE_...  2549    0.0  
JNFW01000011.1 Saccharomycopsis fermentans strain CBS 7830 scaffo...  2547    0.0  
CAPU01000149.1 Candida bracarensis CBS 10154 WGS project CAPU0000...  2536    0.0  
JNFU01000008.1 Saccharomycopsis schoenii strain CBS 7425 scaffold...  2534    0.0  
JAFNJT010000233.1 Hanseniaspora lindneri strain CBS 285 NODE_233_...  2519    0.0  
PPJV01000150.1 Lipomyces japonicus strain NRRL Y-17848 flattened_...  2519    0.0  
OX291660.1 Blastobotrys aristata strain UCD613 genome assembly, c...  2518    0.0  
HE806320.1 Tetrapisispora blattae CBS 6284 chromosome 5, complete...  2510    0.0  
HE806319.1 Tetrapisispora blattae CBS 6284 chromosome 4, complete...  2510    0.0  
NC_020189.1 Tetrapisispora blattae CBS 6284 chromosome 5, complet...  2510    0.0  
NC_020188.1 Tetrapisispora blattae CBS 6284 chromosome 4, complet...  2510    0.0  
PPXM02000005.1 Trigonopsis variabilis strain NRRL Y-1579 NODE_5_l...  2503    0.0  
SRHF01000095.1 Hanseniaspora sp. CRUB 1602 flattened_line_186, wh...  2499    0.0  
PPKC01000049.1 Tetrapisispora iriomotensis strain NRRL Y-27309 fl...  2497    0.0  
PPNY01000097.1 Hanseniaspora singularis (nom. inval.) strain ZIM2...  2495    0.0  
PPNQ01000118.1 Hanseniaspora hatyaiensis (nom. inval.) strain ZIM...  2486    0.0  
PPJU01000051.1 Lipomyces doorenjongii strain NRRL Y-27504 NODE_51...  2484    0.0  
JABFEO010000007.1 Hanseniaspora mollemarum strain CBS 15034 NODE_...  2481    0.0  
PPUV01000166.1 Spathaspora sp. UFMG-CM-Y6060 NODE_166_length_5646...  2481    0.0  
PPKD01000049.1 Tetrapisispora namnaoensis strain NRRL Y-27982 NOD...  2471    0.0  
PPKB01000052.1 Tetrapisispora fleetii strain NRRL Y-27350 NODE_52...  2466    0.0  
PPKL01000026.1 Ogataea pini strain NRRL Y-11528 NODE_26_length_13...  2457    0.0  
PPJQ02000060.1 Kockiozyma suomiensis strain NRRL Y-17356 NODE_60_...  2438    0.0  
KV454217.1 Wickerhamomyces anomalus NRRL Y-366-8 unplaced genomic...  2431    0.0  
NW_017567119.1 Wickerhamomyces anomalus NRRL Y-366-8 unplaced gen...  2431    0.0  
PPIS01000088.1 Pichia exigua strain NRRL Y-10920 flattened_line_1...  2422    0.0  
PPMD02000032.1 Zygoascus meyerae strain NRRL Y-17319 NODE_32_leng...  2412    0.0  
PPIN02000114.1 Pichia occidentalis strain NRRL Y-7552 NODE_114_le...  2410    0.0  
PPJR02000002.1 Lipomyces oligophaga strain NRRL Y-17247 NODE_2_le...  2409    0.0  
NJIJ01000041.1 Kazachstania servazzii strain SRCM102023 contig000...  2396    0.0  
CAIF01000346.1 Wickerhamomyces ciferrii WGS project CAIF00000000 ...  2394    0.0  
NW_011887394.1 Wickerhamomyces ciferrii WGS project CAIF00000000 ...  2394    0.0  
AADM01000467.1 Lachancea waltii NCYC 2644 cont466, whole genome s...  2392    0.0  
PPJL02000080.1 Blastobotrys muscicola strain NRRL Y-7993 NODE_80_...  2390    0.0  
PPJL02000148.1 Blastobotrys muscicola strain NRRL Y-7993 NODE_148...  2390    0.0  
PPJL02000141.1 Blastobotrys muscicola strain NRRL Y-7993 NODE_141...  2390    0.0  
PPJL02000129.1 Blastobotrys muscicola strain NRRL Y-7993 NODE_129...  2390    0.0  
PPJL02000127.1 Blastobotrys muscicola strain NRRL Y-7993 NODE_127...  2390    0.0  
PPJL02000121.1 Blastobotrys muscicola strain NRRL Y-7993 NODE_121...  2390    0.0  
PPJL02000116.1 Blastobotrys muscicola strain NRRL Y-7993 NODE_116...  2390    0.0  
MVNT01000028.1 Yamadazyma laniorum strain yHMH7 NODE_28_length_81...  2388    0.0  
PPMW01000057.1 Yamadazyma scolyti strain NRRL Y-5512 NODE_57_leng...  2386    0.0  
LQMS01001918.1 Spathaspora girioi strain UFMG-CM-Y302 NODE_460_le...  2385    0.0  
PPMV02000005.1 Yamadazyma philogaea strain NRRL Y-7813 NODE_5_len...  2377    0.0  
PPMF01000095.1 Yamadazyma nakazawae strain NRRL Y-7903 NODE_95_le...  2372    0.0  
JAMACU010000014.1 [Candida] aaseri strain B8007 ctg_14, whole gen...  2372    0.0  
JAGUCV010000001.1 Pichia kluyveri strain X31-10 Scaffold1, whole ...  2359    0.0  
JAMAJE010000137.1 Candida sp. PB3310 ctg_137, whole genome shotgu...  2353    0.0  
AADM01000434.1 Lachancea waltii NCYC 2644 cont433, whole genome s...  2351    0.0  
PPIP01000054.1 Pichia nakasei strain NRRL Y-7686 NODE_54_length_5...  2344    0.0  
JAGUCV010000002.1 Pichia kluyveri strain X31-10 Scaffold2, whole ...  2344    0.0  
JACYCB010000058.1 [Candida] oceani strain 2020i151 scaffold_58, w...  2331    0.0  
PPNZ02000154.1 Cyberlindnera maclurae strain NRRL Y-5377 NODE_154...  2329    0.0  
QGOD01000262.1 Sarcodon sp. MG97 scaffold289_cov1430, whole genom...  2326    0.0  
PPLP01000045.1 Suhomyces canberraensis strain NRRL YB-2417 NODE_4...  2314    0.0  
PPLR01000085.1 Teunomyces kruisii strain NRRL Y-17087 flattened_l...  2313    0.0  
PPLS02000040.1 Teunomyces gatunensis strain NRRL Y-48064 NODE_40_...  2303    0.0  
CP024757.1 Hyphopichia pseudoburtonii isolate makgeolli chromosom...  2198    0.0  
CP024756.1 Hyphopichia pseudoburtonii isolate makgeolli chromosom...  2198    0.0  
CP024753.1 Hyphopichia pseudoburtonii isolate makgeolli chromosom...  2198    0.0  
PPIO01000101.1 Pichia norvegensis strain NRRL Y-7687 flattened_li...  2191    0.0  
PPJW01000181.1 Lipomyces sp. NRRL Y-11553 NODE_181_length_5280_co...  2185    0.0  
AADM01000445.1 Lachancea waltii NCYC 2644 cont444, whole genome s...  2178    0.0  
PPNO02000030.1 Hyphopichia rhagii strain NRRL Y-2594 NODE_30_leng...  2154    0.0  
LQMS01001866.1 Spathaspora girioi strain UFMG-CM-Y302 NODE_503_le...  2148    0.0  
PPMJ02000061.1 Tortispora starmeri strain NRRL Y-63665 NODE_61_le...  2067    0.0  
QVTG01000589.1 Galactomyces reessii strain LMA-1148 Scaffold589, ...  2049    0.0  
LQMS01001847.1 Spathaspora girioi strain UFMG-CM-Y302 NODE_519_le...  2045    0.0  
PPJJ02000170.1 Blastobotrys peoriensis strain NRRL YB-2290 NODE_1...  2002    0.0  
BCGM01000001.1 Wickerhamiella domercqiae DNA, scaffold: scaffold_...  1995    0.0  
JAHZQW010000108.1 Candida margitis strain CBS 14175 scaffold189, ...  1964    0.0  
LQMS01001967.1 Spathaspora girioi strain UFMG-CM-Y302 NODE_415_le...  1945    0.0  
LQMS01001966.1 Spathaspora girioi strain UFMG-CM-Y302 NODE_414_le...  1940    0.0  
PPMR02000138.1 Cyberlindnera petersonii strain NRRL YB-3808 NODE_...  1932    0.0  
CAJHJB010000637.1 Tilletia controversa strain OR genome assembly,...  1917    0.0  
JNNM01000016.1 Saccharomycopsis sp. UWO(PS) 91-127.1 scaffold_13,...  1892    0.0  
NJIJ01000022.1 Kazachstania servazzii strain SRCM102023 contig000...  1879    0.0  
CAJHJB010000773.1 Tilletia controversa strain OR genome assembly,...  1864    0.0  
QLPE01001381.1 Hygrophorus russula strain MG78 scaffold2005_cov53...  1842    0.0  
AMGY01000013.1 Capronia epimyces CBS 606.96 aczIQ-supercont1.13, ...  1799    0.0  
NW_006912916.1 Capronia epimyces CBS 606.96 aczIQ-supercont1.13, ...  1799    0.0  
KI547142.1 Spathaspora arborariae UFMG-19.1A unplaced genomic sca...  1797    0.0  
QXEA01000295.1 Geotrichum bryndzae strain LMA-1146 Scaffold295, w...  1775    0.0  
QQZM01000144.1 Geotrichum candidum strain LMA-244 Scaffold144, wh...  1775    0.0  
NSGQ01000175.1 Spathaspora sp. JA1 scaffold_175, whole genome sho...  1759    0.0  
QELA01000010.1 [Candida] sake strain CBA6005 contig10, whole geno...  1711    0.0  
PPKQ01000084.1 Ogataea methylovora strain NRRL Y-17250 flattened_...  1698    0.0  
LQMS01001762.1 Spathaspora girioi strain UFMG-CM-Y302 NODE_588_le...  1683    0.0  
CP024752.1 Hyphopichia pseudoburtonii isolate makgeolli chromosom...  1661    0.0  
PPIG01000155.1 Saccharomycopsis capsularis strain NRRL Y-17639 fl...  1620    0.0  
JTLS01001059.1 Basidioascus undulatus strain DAOM 241956 scaffold...  1620    0.0  
KE651168.1 Schizosaccharomyces japonicus yFS275 unplaced genomic ...  1604    0.0  
NW_011627862.1 Schizosaccharomyces japonicus yFS275 unplaced geno...  1604    0.0  
MAPW01000073.1 Tilletia indica strain PSWKBGH_1 scaffold73_size19...  1602    0.0  
MAPW01000327.1 Tilletia indica strain PSWKBGH_1 scaffold328_size1...  1602    0.0  
MAPW01000312.1 Tilletia indica strain PSWKBGH_1 scaffold313_size1...  1602    0.0  
MAPW01000285.1 Tilletia indica strain PSWKBGH_1 scaffold286_size2...  1602    0.0  
RDSH01000014.1 Tilletia walkeri strain DAOMC 238049 scaffold_14, ...  1602    0.0  
LAXH01000427.1 Tilletia horrida strain QB-1 smut0427, whole genom...  1591    0.0  
JAMALP010000010.1 Cutaneotrichosporon sp. PT3311B ctg_10, whole g...  1587    0.0  
JAMALO010000017.1 Cutaneotrichosporon sp. PA3318 ctg_17, whole ge...  1587    0.0  
JAMJXE010000001.1 Tilletia setariae strain WJ-1 Scaffold1, whole ...  1585    0.0  
PPNP01000058.1 Hyphopichia gotoi strain NRRL Y-27225 NODE_58_leng...  1585    0.0  
BEDW01000020.1 Cutaneotrichosporon arboriformis DNA, scaffold: sc...  1578    0.0  
CP046235.1 Malassezia furfur isolate CBS14141 chromosome 2            1578    0.0  
BEDX01000012.1 Cutaneotrichosporon daszewskae DNA, scaffold: scaf...  1574    0.0  
CAJHJB010000698.1 Tilletia controversa strain OR genome assembly,...  1574    0.0  
CAJHJB010000060.1 Tilletia controversa strain OR genome assembly,...  1574    0.0  
CAJHJB010000973.1 Tilletia controversa strain OR genome assembly,...  1570    0.0  
CAJHJB010000927.1 Tilletia controversa strain OR genome assembly,...  1570    0.0  
CAJHJB010000918.1 Tilletia controversa strain OR genome assembly,...  1570    0.0  
CAJHJB010000914.1 Tilletia controversa strain OR genome assembly,...  1570    0.0  
CAJHJB010000911.1 Tilletia controversa strain OR genome assembly,...  1570    0.0  
CAJHJB010000907.1 Tilletia controversa strain OR genome assembly,...  1570    0.0  
CAJHJB010000898.1 Tilletia controversa strain OR genome assembly,...  1570    0.0  
CAJHJB010000897.1 Tilletia controversa strain OR genome assembly,...  1570    0.0  
CAJHJB010000894.1 Tilletia controversa strain OR genome assembly,...  1570    0.0  
CAJHJB010000893.1 Tilletia controversa strain OR genome assembly,...  1570    0.0  
CAJHJB010000889.1 Tilletia controversa strain OR genome assembly,...  1570    0.0  
CAJHJB010000883.1 Tilletia controversa strain OR genome assembly,...  1570    0.0  
CAJHJB010000876.1 Tilletia controversa strain OR genome assembly,...  1570    0.0  
CAJHJB010000872.1 Tilletia controversa strain OR genome assembly,...  1570    0.0  
CAJHJB010000871.1 Tilletia controversa strain OR genome assembly,...  1570    0.0  
CAJHJB010000866.1 Tilletia controversa strain OR genome assembly,...  1570    0.0  
CAJHJB010000862.1 Tilletia controversa strain OR genome assembly,...  1570    0.0  
CAJHJB010000861.1 Tilletia controversa strain OR genome assembly,...  1570    0.0  
CAJHJB010000859.1 Tilletia controversa strain OR genome assembly,...  1570    0.0  
CAJHJB010000858.1 Tilletia controversa strain OR genome assembly,...  1570    0.0  
CAJHJB010000852.1 Tilletia controversa strain OR genome assembly,...  1570    0.0  
CAJHJB010000850.1 Tilletia controversa strain OR genome assembly,...  1570    0.0  
CAJHJB010000843.1 Tilletia controversa strain OR genome assembly,...  1570    0.0  
CAJHJB010000831.1 Tilletia controversa strain OR genome assembly,...  1570    0.0  
CAJHJB010000826.1 Tilletia controversa strain OR genome assembly,...  1570    0.0  
CAJHJB010000808.1 Tilletia controversa strain OR genome assembly,...  1570    0.0  
CAJHJB010000804.1 Tilletia controversa strain OR genome assembly,...  1570    0.0  
CAJHJB010000800.1 Tilletia controversa strain OR genome assembly,...  1570    0.0  
CAJHJB010000799.1 Tilletia controversa strain OR genome assembly,...  1570    0.0  
CAJHJB010000787.1 Tilletia controversa strain OR genome assembly,...  1570    0.0  
CAJHJB010000783.1 Tilletia controversa strain OR genome assembly,...  1570    0.0  
CAJHJB010000774.1 Tilletia controversa strain OR genome assembly,...  1570    0.0  
CAJHJB010000760.1 Tilletia controversa strain OR genome assembly,...  1570    0.0  
CAJHJB010000746.1 Tilletia controversa strain OR genome assembly,...  1570    0.0  
CAJHJB010000741.1 Tilletia controversa strain OR genome assembly,...  1570    0.0  
CAJHJB010000732.1 Tilletia controversa strain OR genome assembly,...  1570    0.0  
CAJHJB010000726.1 Tilletia controversa strain OR genome assembly,...  1570    0.0  
CAJHJB010000714.1 Tilletia controversa strain OR genome assembly,...  1570    0.0  
CAJHJB010000708.1 Tilletia controversa strain OR genome assembly,...  1570    0.0  
CAJHJB010000699.1 Tilletia controversa strain OR genome assembly,...  1570    0.0  
CAJHJB010000697.1 Tilletia controversa strain OR genome assembly,...  1570    0.0  
CAJHJB010000687.1 Tilletia controversa strain OR genome assembly,...  1570    0.0  
CAJHJB010000684.1 Tilletia controversa strain OR genome assembly,...  1570    0.0  
CAJHJB010000682.1 Tilletia controversa strain OR genome assembly,...  1570    0.0  
CAJHJB010000672.1 Tilletia controversa strain OR genome assembly,...  1570    0.0  
CAJHJB010000671.1 Tilletia controversa strain OR genome assembly,...  1570    0.0  
CAJHJB010000666.1 Tilletia controversa strain OR genome assembly,...  1570    0.0  
CAJHJB010000655.1 Tilletia controversa strain OR genome assembly,...  1570    0.0  
CAJHJB010000648.1 Tilletia controversa strain OR genome assembly,...  1570    0.0  
CAJHJB010000646.1 Tilletia controversa strain OR genome assembly,...  1570    0.0  
CAJHJB010000643.1 Tilletia controversa strain OR genome assembly,...  1570    0.0  
CAJHJB010000638.1 Tilletia controversa strain OR genome assembly,...  1570    0.0  
CAJHJB010000633.1 Tilletia controversa strain OR genome assembly,...  1570    0.0  
CAJHJB010000622.1 Tilletia controversa strain OR genome assembly,...  1570    0.0  
CAJHJB010000621.1 Tilletia controversa strain OR genome assembly,...  1570    0.0  
CAJHJB010000619.1 Tilletia controversa strain OR genome assembly,...  1570    0.0  
CAJHJB010000618.1 Tilletia controversa strain OR genome assembly,...  1570    0.0  
CAJHJB010000617.1 Tilletia controversa strain OR genome assembly,...  1570    0.0  
CAJHJB010000610.1 Tilletia controversa strain OR genome assembly,...  1570    0.0  
CAJHJB010000605.1 Tilletia controversa strain OR genome assembly,...  1570    0.0  
CAJHJB010000602.1 Tilletia controversa strain OR genome assembly,...  1570    0.0  
CAJHJB010000596.1 Tilletia controversa strain OR genome assembly,...  1570    0.0  
CAJHJB010000595.1 Tilletia controversa strain OR genome assembly,...  1570    0.0  
CAJHJB010000594.1 Tilletia controversa strain OR genome assembly,...  1570    0.0  
CAJHJB010000576.1 Tilletia controversa strain OR genome assembly,...  1570    0.0  
CAJHJB010000572.1 Tilletia controversa strain OR genome assembly,...  1570    0.0  
CAJHJB010000570.1 Tilletia controversa strain OR genome assembly,...  1570    0.0  
CAJHJB010000555.1 Tilletia controversa strain OR genome assembly,...  1570    0.0  
CAJHJB010000551.1 Tilletia controversa strain OR genome assembly,...  1570    0.0  
CAJHJB010000548.1 Tilletia controversa strain OR genome assembly,...  1570    0.0  
CAJHJB010000542.1 Tilletia controversa strain OR genome assembly,...  1570    0.0  
CAJHJB010000541.1 Tilletia controversa strain OR genome assembly,...  1570    0.0  
CAJHJB010000539.1 Tilletia controversa strain OR genome assembly,...  1570    0.0  
CAJHJB010000538.1 Tilletia controversa strain OR genome assembly,...  1570    0.0  
CAJHJB010000532.1 Tilletia controversa strain OR genome assembly,...  1570    0.0  
CAJHJB010000531.1 Tilletia controversa strain OR genome assembly,...  1570    0.0  
CAJHJB010000529.1 Tilletia controversa strain OR genome assembly,...  1570    0.0  
CAJHJB010000527.1 Tilletia controversa strain OR genome assembly,...  1570    0.0  
CAJHJB010000518.1 Tilletia controversa strain OR genome assembly,...  1570    0.0  
CAJHJB010000516.1 Tilletia controversa strain OR genome assembly,...  1570    0.0  
CAJHJB010000511.1 Tilletia controversa strain OR genome assembly,...  1570    0.0  
CAJHJB010000508.1 Tilletia controversa strain OR genome assembly,...  1570    0.0  
CAJHJB010000505.1 Tilletia controversa strain OR genome assembly,...  1570    0.0  
CAJHJB010000496.1 Tilletia controversa strain OR genome assembly,...  1570    0.0  
CAJHJB010000486.1 Tilletia controversa strain OR genome assembly,...  1570    0.0  
CAJHJB010000483.1 Tilletia controversa strain OR genome assembly,...  1570    0.0  
CAJHJB010000481.1 Tilletia controversa strain OR genome assembly,...  1570    0.0  
CAJHJB010000475.1 Tilletia controversa strain OR genome assembly,...  1570    0.0  
CAJHJB010000472.1 Tilletia controversa strain OR genome assembly,...  1570    0.0  
CAJHJB010000462.1 Tilletia controversa strain OR genome assembly,...  1570    0.0  
CAJHJB010000461.1 Tilletia controversa strain OR genome assembly,...  1570    0.0  
CAJHJB010000460.1 Tilletia controversa strain OR genome assembly,...  1570    0.0  
CAJHJB010000458.1 Tilletia controversa strain OR genome assembly,...  1570    0.0  
CAJHJB010000456.1 Tilletia controversa strain OR genome assembly,...  1570    0.0  
CAJHJB010000454.1 Tilletia controversa strain OR genome assembly,...  1570    0.0  
CAJHJB010000447.1 Tilletia controversa strain OR genome assembly,...  1570    0.0  
CAJHJB010000442.1 Tilletia controversa strain OR genome assembly,...  1570    0.0  
CAJHJB010000422.1 Tilletia controversa strain OR genome assembly,...  1570    0.0  
CAJHJB010000414.1 Tilletia controversa strain OR genome assembly,...  1570    0.0  
CAJHJB010000407.1 Tilletia controversa strain OR genome assembly,...  1570    0.0  
CAJHJB010000404.1 Tilletia controversa strain OR genome assembly,...  1570    0.0  
CAJHJB010000398.1 Tilletia controversa strain OR genome assembly,...  1570    0.0  


>CP017630.1 Candida albicans SC5314 chromosome R sequence
Length=2286237

 Score = 4767 bits (2581),  Expect = 0.0
 Identities = 2588/2591 (99%), Gaps = 2/2591 (0%)
 Strand=Plus/Plus

Query  1        CAAGGTTTCCGTAGGTGAACCTGCGGAAGGATCATTACTGATTTGCTTAATTGCACCACA  60
                ||||||||||||||||||||||||||||||||||||||||||||||||||||||||||||
Sbjct  1892986  CAAGGTTTCCGTAGGTGAACCTGCGGAAGGATCATTACTGATTTGCTTAATTGCACCACA  1893045

Query  61       TGTGTTTTTCTTTGAAACAAACTTGCTTTGGCGGTGGGCCCAGCCTGCCGCCAGAGGTCT  120
                ||||||||||||||||||||||||||||||||||||||||||||||||||||||||||||
Sbjct  1893046  TGTGTTTTTCTTTGAAACAAACTTGCTTTGGCGGTGGGCCCAGCCTGCCGCCAGAGGTCT  1893105

Query  121      AAACTTACAACCAATTTTTTATTAACTTGTCACACCAGATTATTACTTAATAGTCAAAAC  180
                |||||||||||||||||||||| ||||||||||||||||||||||| |||||||||||||
Sbjct  1893106  AAACTTACAACCAATTTTTTATCAACTTGTCACACCAGATTATTAC-TAATAGTCAAAAC  1893164

Query  181      TTTCAACAACGGATCTCTTGGTTCTCGCATCGATGAAGAACGCAGCGAAATGCGATACGT  240
                ||||||||||||||||||||||||||||||||||||||||||||||||||||||||||||
Sbjct  1893165  TTTCAACAACGGATCTCTTGGTTCTCGCATCGATGAAGAACGCAGCGAAATGCGATACGT  1893224

Query  241      AATATGAATTGCAGATATTCGTGAATCATCGAATCTTTGAACGCACATTGCGCCCTCTGG  300
                ||||||||||||||||||||||||||||||||||||||||||||||||||||||||||||
Sbjct  1893225  AATATGAATTGCAGATATTCGTGAATCATCGAATCTTTGAACGCACATTGCGCCCTCTGG  1893284

Query  301      TATTCCGGAGGGCATGCCTGTTTGAGCGTCGTTTCTCCCTCAAACCGCTGGGTTTGGTGT  360
                ||||||||||||||||||||||||||||||||||||||||||||||||||||||||||||
Sbjct  1893285  TATTCCGGAGGGCATGCCTGTTTGAGCGTCGTTTCTCCCTCAAACCGCTGGGTTTGGTGT  1893344

Query  361      TGAGCAATACGACTTGGGTTTGCTTGAAAGACGGTAGTGGTAAGGCGGGATCGCTTTGAC  420
                ||||||||||||||||||||||||||||||||||||||||||||||||||||||||||||
Sbjct  1893345  TGAGCAATACGACTTGGGTTTGCTTGAAAGACGGTAGTGGTAAGGCGGGATCGCTTTGAC  1893404

Query  421      AATGGCTTAGGTCTAACCAAAAACATTGCTTGCGGCGGTAACGTCCACCACGTATATCTT  480
                ||||||||||||||||||||||||||||||||||||||||||||||||||||||||||||
Sbjct  1893405  AATGGCTTAGGTCTAACCAAAAACATTGCTTGCGGCGGTAACGTCCACCACGTATATCTT  1893464

Query  481      CAAACTTTGACCTCAAATCAGGTAGGACTACCCGCTGAACTTAAGCATATCAATAAGCGG  540
                ||||||||||||||||||||||||||||||||||||||||||||||||||||||||||||
Sbjct  1893465  CAAACTTTGACCTCAAATCAGGTAGGACTACCCGCTGAACTTAAGCATATCAATAAGCGG  1893524

Query  541      AGGAAAAGAAACCAACAGGGATTGCCTCAGTAGCGGCGAGTGAAGCGGCAAAAGCTCAAA  600
                ||||||||||||||||||||||||||||||||||||||||||||||||||||||||||||
Sbjct  1893525  AGGAAAAGAAACCAACAGGGATTGCCTCAGTAGCGGCGAGTGAAGCGGCAAAAGCTCAAA  1893584

Query  601      TTTGAAATCTGGCGTCTTTGGCGTCCGAGTTGTAATTTGAAGAAGGTATCTTTGGGCCCG  660
                ||||||||||||||||||||||||||||||||||||||||||||||||||||||||||||
Sbjct  1893585  TTTGAAATCTGGCGTCTTTGGCGTCCGAGTTGTAATTTGAAGAAGGTATCTTTGGGCCCG  1893644

Query  661      GCTCTTGTCTATGTTCCTTGGAACAGGACGTCACAGAGGGTGAGAATCCCGTGCGATGAG  720
                ||||||||||||||||||||||||||||||||||||||||||||||||||||||||||||
Sbjct  1893645  GCTCTTGTCTATGTTCCTTGGAACAGGACGTCACAGAGGGTGAGAATCCCGTGCGATGAG  1893704

Query  721      ATGACCCGGGTCTGTGTAAAGTTCCTTCGACGAGTCGAGTTGTTTGGGAATGCAGCTCTA  780
                ||||||||||||||||||||||||||||||||||||||||||||||||||||||||||||
Sbjct  1893705  ATGACCCGGGTCTGTGTAAAGTTCCTTCGACGAGTCGAGTTGTTTGGGAATGCAGCTCTA  1893764

Query  781      AGTGGGTGGTAAATTCCATCTAAAGCTAAATATTGGCGAGAGACCGATAGCGAACAAGTA  840
                ||||||||||||||||||||||||||||||||||||||||||||||||||||||||||||
Sbjct  1893765  AGTGGGTGGTAAATTCCATCTAAAGCTAAATATTGGCGAGAGACCGATAGCGAACAAGTA  1893824

Query  841      CAGTGATGGAAAGATGAAAAGAACTTTGAAAAGAGAGTGAAAAAGTACGTGAAATTGTTG  900
                ||||||||||||||||||||||||||||||||||||||||||||||||||||||||||||
Sbjct  1893825  CAGTGATGGAAAGATGAAAAGAACTTTGAAAAGAGAGTGAAAAAGTACGTGAAATTGTTG  1893884

Query  901      AAAGGGAAGGGCTTGAGATCAGACTTGGTATTTTGCATGCTGCTCTCTCGGGGGCGGCCG  960
                ||||||||||||||||||||||||||||||||||||||||||||||||||||||||||||
Sbjct  1893885  AAAGGGAAGGGCTTGAGATCAGACTTGGTATTTTGCATGCTGCTCTCTCGGGGGCGGCCG  1893944

Query  961      CTGCGGTTTACCGGGCCAGCATCGGTTTGGAGCGGCAGGATAATGGCGGAGGAATGTGGC  1020
                ||||||||||||||||||||||||||||||||||||||||||||||||||||||||||||
Sbjct  1893945  CTGCGGTTTACCGGGCCAGCATCGGTTTGGAGCGGCAGGATAATGGCGGAGGAATGTGGC  1894004

Query  1021     ACGGCTTCTGCTGTGTGTTATAGCCTCTGACGATACTGCCAGCCTAGACCGAGGACTGCG  1080
                ||||||||||||||||||||||||||||||||||||||||||||||||||||||||||||
Sbjct  1894005  ACGGCTTCTGCTGTGTGTTATAGCCTCTGACGATACTGCCAGCCTAGACCGAGGACTGCG  1894064

Query  1081     GTTTTTACCTAGGATGTTGGCATAATGATCTTAAGTCGCCCGTCTTGAAACACGGACCAA  1140
                ||||||||||||||||||||||||||||||||||||||||||||||||||||||||||||
Sbjct  1894065  GTTTTTACCTAGGATGTTGGCATAATGATCTTAAGTCGCCCGTCTTGAAACACGGACCAA  1894124

Query  1141     GGAGTCTAACGTCTATGCGAGTGTTTGGGTGTAAAACCCGTACGCGTAATGAAAGTGAAC  1200
                ||||||||||||||||||||||||||||||||||||||||||||||||||||||||||||
Sbjct  1894125  GGAGTCTAACGTCTATGCGAGTGTTTGGGTGTAAAACCCGTACGCGTAATGAAAGTGAAC  1894184

Query  1201     GAAGGGTGGGGGCCCATTAGGGTGCACCATCGACCGATCCTGATGTGTTCGGATGGATTT  1260
                ||| ||||||||||||||||||||||||||||||||||||||||||||||||||||||||
Sbjct  1894185  GAA-GGTGGGGGCCCATTAGGGTGCACCATCGACCGATCCTGATGTGTTCGGATGGATTT  1894243

Query  1261     GAGTAAGAGCATAGCTGTTGGGACCCGAAAGATGGTGAACTATGCCTGAATAGGGTGAAG  1320
                ||||||||||||||||||||||||||||||||||||||||||||||||||||||||||||
Sbjct  1894244  GAGTAAGAGCATAGCTGTTGGGACCCGAAAGATGGTGAACTATGCCTGAATAGGGTGAAG  1894303

Query  1321     CCAGAGGAAACTCTGGTGGAGGCTCGTAGCGGTTCTGACGTGCAAATCGATCGTCGAATT  1380
                ||||||||||||||||||||||||||||||||||||||||||||||||||||||||||||
Sbjct  1894304  CCAGAGGAAACTCTGGTGGAGGCTCGTAGCGGTTCTGACGTGCAAATCGATCGTCGAATT  1894363

Query  1381     TGGGTATAGGGGCGAAAGACTAATCGAACCATCTAGTAGCTGGTTCCTGCCGAAGTTTCC  1440
                ||||||||||||||||||||||||||||||||||||||||||||||||||||||||||||
Sbjct  1894364  TGGGTATAGGGGCGAAAGACTAATCGAACCATCTAGTAGCTGGTTCCTGCCGAAGTTTCC  1894423

Query  1441     CTCAGGATAGCAGAAGCTCGTATCAGTTTTATGAGGTAAAGCGAATGATTAGAAGTCTTG  1500
                ||||||||||||||||||||||||||||||||||||||||||||||||||||||||||||
Sbjct  1894424  CTCAGGATAGCAGAAGCTCGTATCAGTTTTATGAGGTAAAGCGAATGATTAGAAGTCTTG  1894483

Query  1501     GGGTTGAAATGACCTTAACTTATTCTCAAACTTTAAATATGTAAGAAGTCCTTGTTGCTT  1560
                ||||||||||||||||||||||||||||||||||||||||||||||||||||||||||||
Sbjct  1894484  GGGTTGAAATGACCTTAACTTATTCTCAAACTTTAAATATGTAAGAAGTCCTTGTTGCTT  1894543

Query  1561     AATTGAACGTGGACAATTGAATGAAGAGCTTTTAGTGGGCCATTTTTGGTAAGCAGAACT  1620
                ||||||||||||||||||||||||||||||||||||||||||||||||||||||||||||
Sbjct  1894544  AATTGAACGTGGACAATTGAATGAAGAGCTTTTAGTGGGCCATTTTTGGTAAGCAGAACT  1894603

Query  1621     GGCGATGCGGGATGAACCGAACGTGAAGTTAAAGTGCCGGAATGCACGCTCATCAGACAC  1680
                ||||||||||||||||||||||||||||||||||||||||||||||||||||||||||||
Sbjct  1894604  GGCGATGCGGGATGAACCGAACGTGAAGTTAAAGTGCCGGAATGCACGCTCATCAGACAC  1894663

Query  1681     CACAAAAGGTGTTAGTTCATCTAGACAGCCGGACGGTGGCCATGGAAGTCGGAATCCGCT  1740
                ||||||||||||||||||||||||||||||||||||||||||||||||||||||||||||
Sbjct  1894664  CACAAAAGGTGTTAGTTCATCTAGACAGCCGGACGGTGGCCATGGAAGTCGGAATCCGCT  1894723

Query  1741     AAGGAGTGTGTAACAACTCACCGGCCGAATGAACTAGCCCTGAAAATGGATGGCGCTCAA  1800
                ||||||||||||||||||||||||||||||||||||||||||||||||||||||||||||
Sbjct  1894724  AAGGAGTGTGTAACAACTCACCGGCCGAATGAACTAGCCCTGAAAATGGATGGCGCTCAA  1894783

Query  1801     GCGTGCTACTTATACTTCACCGTGATTGCTGTTTTGACGCTTTCACGAGTAGGCAGGCGT  1860
                ||||||||||||||||||||||||||||||||||||||||||||||||||||||||||||
Sbjct  1894784  GCGTGCTACTTATACTTCACCGTGATTGCTGTTTTGACGCTTTCACGAGTAGGCAGGCGT  1894843

Query  1861     GGAGGTCAGTGACGAAGCCTTTGCTGTAAAGCTGGGTCGAACGGCCTCTAGTGCAGATCT  1920
                ||||||||||||||||||||||||||||||||||||||||||||||||||||||||||||
Sbjct  1894844  GGAGGTCAGTGACGAAGCCTTTGCTGTAAAGCTGGGTCGAACGGCCTCTAGTGCAGATCT  1894903

Query  1921     TGGTGGTAGTAGCAAATATTCAAATGAGAACTTTGAAGACTGAAGTGGGGAAAGGTTCCA  1980
                ||||||||||||||||||||||||||||||||||||||||||||||||||||||||||||
Sbjct  1894904  TGGTGGTAGTAGCAAATATTCAAATGAGAACTTTGAAGACTGAAGTGGGGAAAGGTTCCA  1894963

Query  1981     TGTCAACAGCAGTTGGACATGGGTTAGTCGATCCTAAGAGATGGGGAAGCTCCGTTTCAA  2040
                ||||||||||||||||||||||||||||||||||||||||||||||||||||||||||||
Sbjct  1894964  TGTCAACAGCAGTTGGACATGGGTTAGTCGATCCTAAGAGATGGGGAAGCTCCGTTTCAA  1895023

Query  2041     CGTGCTTGATTTTTCAGGCCAACCATCGAAAGGGAATCCGGTTAAAATTCCGGAACTTGG  2100
                ||||||||||||||||||||||||||||||||||||||||||||||||||||||||||||
Sbjct  1895024  CGTGCTTGATTTTTCAGGCCAACCATCGAAAGGGAATCCGGTTAAAATTCCGGAACTTGG  1895083

Query  2101     ATATGGATTCTTCACGGCAACGTAACTGAATGTGGAGACGTCGGCGTGAGCCCTGGGAGG  2160
                ||||||||||||||||||||||||||||||||||||||||||||||||||||||||||||
Sbjct  1895084  ATATGGATTCTTCACGGCAACGTAACTGAATGTGGAGACGTCGGCGTGAGCCCTGGGAGG  1895143

Query  2161     AGTTATCTTTTCTTCTTAACAGCTTATCACCCTGGAATTGGTTTATCCGGAGATGGGGTC  2220
                ||||||||||||||||||||||||||||||||||||||||||||||||||||||||||||
Sbjct  1895144  AGTTATCTTTTCTTCTTAACAGCTTATCACCCTGGAATTGGTTTATCCGGAGATGGGGTC  1895203

Query  2221     TTATGGCTGGAAGAGCGCGGTAATTTTGCCGCGTCCGGTGCGCTTACGACGGTCCTTGAA  2280
                ||||||||||||||||||||||||||||||||||||||||||||||||||||||||||||
Sbjct  1895204  TTATGGCTGGAAGAGCGCGGTAATTTTGCCGCGTCCGGTGCGCTTACGACGGTCCTTGAA  1895263

Query  2281     AATCCACAGGAAGGAATAGTTTTCATGCCAAGTCGTACTCATAACCGCAGCAGGTCTCCA  2340
                ||||||||||||||||||||||||||||||||||||||||||||||||||||||||||||
Sbjct  1895264  AATCCACAGGAAGGAATAGTTTTCATGCCAAGTCGTACTCATAACCGCAGCAGGTCTCCA  1895323

Query  2341     AGGTTAACAGCCTCTAGTTGATAGAATAATGTAGATAAGGGAAGTCGGCAAAATAGATCC  2400
                ||||||||||||||||||||||||||||||||||||||||||||||||||||||||||||
Sbjct  1895324  AGGTTAACAGCCTCTAGTTGATAGAATAATGTAGATAAGGGAAGTCGGCAAAATAGATCC  1895383

Query  2401     GTAACTTCGGGATAAGGATTGGCTCTAAGGATCGGGTGTCTTGGGCCTTGTGTAGACGCG  2460
                ||||||||||||||||||||||||||||||||||||||||||||||||||||||||||||
Sbjct  1895384  GTAACTTCGGGATAAGGATTGGCTCTAAGGATCGGGTGTCTTGGGCCTTGTGTAGACGCG  1895443

Query  2461     GCGGTGACTGTTGGCGGGCTGTTTTACGACGGACTGCTGGTGGATGCTGCTGTAGACACG  2520
                ||||||||||||||||||||||||||||||||||||||||||||||||||||||||||||
Sbjct  1895444  GCGGTGACTGTTGGCGGGCTGTTTTACGACGGACTGCTGGTGGATGCTGCTGTAGACACG  1895503

Query  2521     CTTGGTAGGTCTTTATGGCCGTCCGGGGCACGTTTAACGATCAACTTAGAACTGGTACGG  2580
                ||||||||||||||||||||||||||||||||||||||||||||||||||||||||||||
Sbjct  1895504  CTTGGTAGGTCTTTATGGCCGTCCGGGGCACGTTTAACGATCAACTTAGAACTGGTACGG  1895563

Query  2581     ACAAGGGGAAT  2591
                |||||||||||
Sbjct  1895564  ACAAGGGGAAT  1895574


>NC_032096.1 Candida albicans SC5314 chromosome R, complete sequence
Length=2286237

 Score = 4767 bits (2581),  Expect = 0.0
 Identities = 2588/2591 (99%), Gaps = 2/2591 (0%)
 Strand=Plus/Plus

Query  1        CAAGGTTTCCGTAGGTGAACCTGCGGAAGGATCATTACTGATTTGCTTAATTGCACCACA  60
                ||||||||||||||||||||||||||||||||||||||||||||||||||||||||||||
Sbjct  1892986  CAAGGTTTCCGTAGGTGAACCTGCGGAAGGATCATTACTGATTTGCTTAATTGCACCACA  1893045

Query  61       TGTGTTTTTCTTTGAAACAAACTTGCTTTGGCGGTGGGCCCAGCCTGCCGCCAGAGGTCT  120
                ||||||||||||||||||||||||||||||||||||||||||||||||||||||||||||
Sbjct  1893046  TGTGTTTTTCTTTGAAACAAACTTGCTTTGGCGGTGGGCCCAGCCTGCCGCCAGAGGTCT  1893105

Query  121      AAACTTACAACCAATTTTTTATTAACTTGTCACACCAGATTATTACTTAATAGTCAAAAC  180
                |||||||||||||||||||||| ||||||||||||||||||||||| |||||||||||||
Sbjct  1893106  AAACTTACAACCAATTTTTTATCAACTTGTCACACCAGATTATTAC-TAATAGTCAAAAC  1893164

Query  181      TTTCAACAACGGATCTCTTGGTTCTCGCATCGATGAAGAACGCAGCGAAATGCGATACGT  240
                ||||||||||||||||||||||||||||||||||||||||||||||||||||||||||||
Sbjct  1893165  TTTCAACAACGGATCTCTTGGTTCTCGCATCGATGAAGAACGCAGCGAAATGCGATACGT  1893224

Query  241      AATATGAATTGCAGATATTCGTGAATCATCGAATCTTTGAACGCACATTGCGCCCTCTGG  300
                ||||||||||||||||||||||||||||||||||||||||||||||||||||||||||||
Sbjct  1893225  AATATGAATTGCAGATATTCGTGAATCATCGAATCTTTGAACGCACATTGCGCCCTCTGG  1893284

Query  301      TATTCCGGAGGGCATGCCTGTTTGAGCGTCGTTTCTCCCTCAAACCGCTGGGTTTGGTGT  360
                ||||||||||||||||||||||||||||||||||||||||||||||||||||||||||||
Sbjct  1893285  TATTCCGGAGGGCATGCCTGTTTGAGCGTCGTTTCTCCCTCAAACCGCTGGGTTTGGTGT  1893344

Query  361      TGAGCAATACGACTTGGGTTTGCTTGAAAGACGGTAGTGGTAAGGCGGGATCGCTTTGAC  420
                ||||||||||||||||||||||||||||||||||||||||||||||||||||||||||||
Sbjct  1893345  TGAGCAATACGACTTGGGTTTGCTTGAAAGACGGTAGTGGTAAGGCGGGATCGCTTTGAC  1893404

Query  421      AATGGCTTAGGTCTAACCAAAAACATTGCTTGCGGCGGTAACGTCCACCACGTATATCTT  480
                ||||||||||||||||||||||||||||||||||||||||||||||||||||||||||||
Sbjct  1893405  AATGGCTTAGGTCTAACCAAAAACATTGCTTGCGGCGGTAACGTCCACCACGTATATCTT  1893464

Query  481      CAAACTTTGACCTCAAATCAGGTAGGACTACCCGCTGAACTTAAGCATATCAATAAGCGG  540
                ||||||||||||||||||||||||||||||||||||||||||||||||||||||||||||
Sbjct  1893465  CAAACTTTGACCTCAAATCAGGTAGGACTACCCGCTGAACTTAAGCATATCAATAAGCGG  1893524

Query  541      AGGAAAAGAAACCAACAGGGATTGCCTCAGTAGCGGCGAGTGAAGCGGCAAAAGCTCAAA  600
                ||||||||||||||||||||||||||||||||||||||||||||||||||||||||||||
Sbjct  1893525  AGGAAAAGAAACCAACAGGGATTGCCTCAGTAGCGGCGAGTGAAGCGGCAAAAGCTCAAA  1893584

Query  601      TTTGAAATCTGGCGTCTTTGGCGTCCGAGTTGTAATTTGAAGAAGGTATCTTTGGGCCCG  660
                ||||||||||||||||||||||||||||||||||||||||||||||||||||||||||||
Sbjct  1893585  TTTGAAATCTGGCGTCTTTGGCGTCCGAGTTGTAATTTGAAGAAGGTATCTTTGGGCCCG  1893644

Query  661      GCTCTTGTCTATGTTCCTTGGAACAGGACGTCACAGAGGGTGAGAATCCCGTGCGATGAG  720
                ||||||||||||||||||||||||||||||||||||||||||||||||||||||||||||
Sbjct  1893645  GCTCTTGTCTATGTTCCTTGGAACAGGACGTCACAGAGGGTGAGAATCCCGTGCGATGAG  1893704

Query  721      ATGACCCGGGTCTGTGTAAAGTTCCTTCGACGAGTCGAGTTGTTTGGGAATGCAGCTCTA  780
                ||||||||||||||||||||||||||||||||||||||||||||||||||||||||||||
Sbjct  1893705  ATGACCCGGGTCTGTGTAAAGTTCCTTCGACGAGTCGAGTTGTTTGGGAATGCAGCTCTA  1893764

Query  781      AGTGGGTGGTAAATTCCATCTAAAGCTAAATATTGGCGAGAGACCGATAGCGAACAAGTA  840
                ||||||||||||||||||||||||||||||||||||||||||||||||||||||||||||
Sbjct  1893765  AGTGGGTGGTAAATTCCATCTAAAGCTAAATATTGGCGAGAGACCGATAGCGAACAAGTA  1893824

Query  841      CAGTGATGGAAAGATGAAAAGAACTTTGAAAAGAGAGTGAAAAAGTACGTGAAATTGTTG  900
                ||||||||||||||||||||||||||||||||||||||||||||||||||||||||||||
Sbjct  1893825  CAGTGATGGAAAGATGAAAAGAACTTTGAAAAGAGAGTGAAAAAGTACGTGAAATTGTTG  1893884

Query  901      AAAGGGAAGGGCTTGAGATCAGACTTGGTATTTTGCATGCTGCTCTCTCGGGGGCGGCCG  960
                ||||||||||||||||||||||||||||||||||||||||||||||||||||||||||||
Sbjct  1893885  AAAGGGAAGGGCTTGAGATCAGACTTGGTATTTTGCATGCTGCTCTCTCGGGGGCGGCCG  1893944

Query  961      CTGCGGTTTACCGGGCCAGCATCGGTTTGGAGCGGCAGGATAATGGCGGAGGAATGTGGC  1020
                ||||||||||||||||||||||||||||||||||||||||||||||||||||||||||||
Sbjct  1893945  CTGCGGTTTACCGGGCCAGCATCGGTTTGGAGCGGCAGGATAATGGCGGAGGAATGTGGC  1894004

Query  1021     ACGGCTTCTGCTGTGTGTTATAGCCTCTGACGATACTGCCAGCCTAGACCGAGGACTGCG  1080
                ||||||||||||||||||||||||||||||||||||||||||||||||||||||||||||
Sbjct  1894005  ACGGCTTCTGCTGTGTGTTATAGCCTCTGACGATACTGCCAGCCTAGACCGAGGACTGCG  1894064

Query  1081     GTTTTTACCTAGGATGTTGGCATAATGATCTTAAGTCGCCCGTCTTGAAACACGGACCAA  1140
                ||||||||||||||||||||||||||||||||||||||||||||||||||||||||||||
Sbjct  1894065  GTTTTTACCTAGGATGTTGGCATAATGATCTTAAGTCGCCCGTCTTGAAACACGGACCAA  1894124

Query  1141     GGAGTCTAACGTCTATGCGAGTGTTTGGGTGTAAAACCCGTACGCGTAATGAAAGTGAAC  1200
                ||||||||||||||||||||||||||||||||||||||||||||||||||||||||||||
Sbjct  1894125  GGAGTCTAACGTCTATGCGAGTGTTTGGGTGTAAAACCCGTACGCGTAATGAAAGTGAAC  1894184

Query  1201     GAAGGGTGGGGGCCCATTAGGGTGCACCATCGACCGATCCTGATGTGTTCGGATGGATTT  1260
                ||| ||||||||||||||||||||||||||||||||||||||||||||||||||||||||
Sbjct  1894185  GAA-GGTGGGGGCCCATTAGGGTGCACCATCGACCGATCCTGATGTGTTCGGATGGATTT  1894243

Query  1261     GAGTAAGAGCATAGCTGTTGGGACCCGAAAGATGGTGAACTATGCCTGAATAGGGTGAAG  1320
                ||||||||||||||||||||||||||||||||||||||||||||||||||||||||||||
Sbjct  1894244  GAGTAAGAGCATAGCTGTTGGGACCCGAAAGATGGTGAACTATGCCTGAATAGGGTGAAG  1894303

Query  1321     CCAGAGGAAACTCTGGTGGAGGCTCGTAGCGGTTCTGACGTGCAAATCGATCGTCGAATT  1380
                ||||||||||||||||||||||||||||||||||||||||||||||||||||||||||||
Sbjct  1894304  CCAGAGGAAACTCTGGTGGAGGCTCGTAGCGGTTCTGACGTGCAAATCGATCGTCGAATT  1894363

Query  1381     TGGGTATAGGGGCGAAAGACTAATCGAACCATCTAGTAGCTGGTTCCTGCCGAAGTTTCC  1440
                ||||||||||||||||||||||||||||||||||||||||||||||||||||||||||||
Sbjct  1894364  TGGGTATAGGGGCGAAAGACTAATCGAACCATCTAGTAGCTGGTTCCTGCCGAAGTTTCC  1894423

Query  1441     CTCAGGATAGCAGAAGCTCGTATCAGTTTTATGAGGTAAAGCGAATGATTAGAAGTCTTG  1500
                ||||||||||||||||||||||||||||||||||||||||||||||||||||||||||||
Sbjct  1894424  CTCAGGATAGCAGAAGCTCGTATCAGTTTTATGAGGTAAAGCGAATGATTAGAAGTCTTG  1894483

Query  1501     GGGTTGAAATGACCTTAACTTATTCTCAAACTTTAAATATGTAAGAAGTCCTTGTTGCTT  1560
                ||||||||||||||||||||||||||||||||||||||||||||||||||||||||||||
Sbjct  1894484  GGGTTGAAATGACCTTAACTTATTCTCAAACTTTAAATATGTAAGAAGTCCTTGTTGCTT  1894543

Query  1561     AATTGAACGTGGACAATTGAATGAAGAGCTTTTAGTGGGCCATTTTTGGTAAGCAGAACT  1620
                ||||||||||||||||||||||||||||||||||||||||||||||||||||||||||||
Sbjct  1894544  AATTGAACGTGGACAATTGAATGAAGAGCTTTTAGTGGGCCATTTTTGGTAAGCAGAACT  1894603

Query  1621     GGCGATGCGGGATGAACCGAACGTGAAGTTAAAGTGCCGGAATGCACGCTCATCAGACAC  1680
                ||||||||||||||||||||||||||||||||||||||||||||||||||||||||||||
Sbjct  1894604  GGCGATGCGGGATGAACCGAACGTGAAGTTAAAGTGCCGGAATGCACGCTCATCAGACAC  1894663

Query  1681     CACAAAAGGTGTTAGTTCATCTAGACAGCCGGACGGTGGCCATGGAAGTCGGAATCCGCT  1740
                ||||||||||||||||||||||||||||||||||||||||||||||||||||||||||||
Sbjct  1894664  CACAAAAGGTGTTAGTTCATCTAGACAGCCGGACGGTGGCCATGGAAGTCGGAATCCGCT  1894723

Query  1741     AAGGAGTGTGTAACAACTCACCGGCCGAATGAACTAGCCCTGAAAATGGATGGCGCTCAA  1800
                ||||||||||||||||||||||||||||||||||||||||||||||||||||||||||||
Sbjct  1894724  AAGGAGTGTGTAACAACTCACCGGCCGAATGAACTAGCCCTGAAAATGGATGGCGCTCAA  1894783

Query  1801     GCGTGCTACTTATACTTCACCGTGATTGCTGTTTTGACGCTTTCACGAGTAGGCAGGCGT  1860
                ||||||||||||||||||||||||||||||||||||||||||||||||||||||||||||
Sbjct  1894784  GCGTGCTACTTATACTTCACCGTGATTGCTGTTTTGACGCTTTCACGAGTAGGCAGGCGT  1894843

Query  1861     GGAGGTCAGTGACGAAGCCTTTGCTGTAAAGCTGGGTCGAACGGCCTCTAGTGCAGATCT  1920
                ||||||||||||||||||||||||||||||||||||||||||||||||||||||||||||
Sbjct  1894844  GGAGGTCAGTGACGAAGCCTTTGCTGTAAAGCTGGGTCGAACGGCCTCTAGTGCAGATCT  1894903

Query  1921     TGGTGGTAGTAGCAAATATTCAAATGAGAACTTTGAAGACTGAAGTGGGGAAAGGTTCCA  1980
                ||||||||||||||||||||||||||||||||||||||||||||||||||||||||||||
Sbjct  1894904  TGGTGGTAGTAGCAAATATTCAAATGAGAACTTTGAAGACTGAAGTGGGGAAAGGTTCCA  1894963

Query  1981     TGTCAACAGCAGTTGGACATGGGTTAGTCGATCCTAAGAGATGGGGAAGCTCCGTTTCAA  2040
                ||||||||||||||||||||||||||||||||||||||||||||||||||||||||||||
Sbjct  1894964  TGTCAACAGCAGTTGGACATGGGTTAGTCGATCCTAAGAGATGGGGAAGCTCCGTTTCAA  1895023

Query  2041     CGTGCTTGATTTTTCAGGCCAACCATCGAAAGGGAATCCGGTTAAAATTCCGGAACTTGG  2100
                ||||||||||||||||||||||||||||||||||||||||||||||||||||||||||||
Sbjct  1895024  CGTGCTTGATTTTTCAGGCCAACCATCGAAAGGGAATCCGGTTAAAATTCCGGAACTTGG  1895083

Query  2101     ATATGGATTCTTCACGGCAACGTAACTGAATGTGGAGACGTCGGCGTGAGCCCTGGGAGG  2160
                ||||||||||||||||||||||||||||||||||||||||||||||||||||||||||||
Sbjct  1895084  ATATGGATTCTTCACGGCAACGTAACTGAATGTGGAGACGTCGGCGTGAGCCCTGGGAGG  1895143

Query  2161     AGTTATCTTTTCTTCTTAACAGCTTATCACCCTGGAATTGGTTTATCCGGAGATGGGGTC  2220
                ||||||||||||||||||||||||||||||||||||||||||||||||||||||||||||
Sbjct  1895144  AGTTATCTTTTCTTCTTAACAGCTTATCACCCTGGAATTGGTTTATCCGGAGATGGGGTC  1895203

Query  2221     TTATGGCTGGAAGAGCGCGGTAATTTTGCCGCGTCCGGTGCGCTTACGACGGTCCTTGAA  2280
                ||||||||||||||||||||||||||||||||||||||||||||||||||||||||||||
Sbjct  1895204  TTATGGCTGGAAGAGCGCGGTAATTTTGCCGCGTCCGGTGCGCTTACGACGGTCCTTGAA  1895263

Query  2281     AATCCACAGGAAGGAATAGTTTTCATGCCAAGTCGTACTCATAACCGCAGCAGGTCTCCA  2340
                ||||||||||||||||||||||||||||||||||||||||||||||||||||||||||||
Sbjct  1895264  AATCCACAGGAAGGAATAGTTTTCATGCCAAGTCGTACTCATAACCGCAGCAGGTCTCCA  1895323

Query  2341     AGGTTAACAGCCTCTAGTTGATAGAATAATGTAGATAAGGGAAGTCGGCAAAATAGATCC  2400
                ||||||||||||||||||||||||||||||||||||||||||||||||||||||||||||
Sbjct  1895324  AGGTTAACAGCCTCTAGTTGATAGAATAATGTAGATAAGGGAAGTCGGCAAAATAGATCC  1895383

Query  2401     GTAACTTCGGGATAAGGATTGGCTCTAAGGATCGGGTGTCTTGGGCCTTGTGTAGACGCG  2460
                ||||||||||||||||||||||||||||||||||||||||||||||||||||||||||||
Sbjct  1895384  GTAACTTCGGGATAAGGATTGGCTCTAAGGATCGGGTGTCTTGGGCCTTGTGTAGACGCG  1895443

Query  2461     GCGGTGACTGTTGGCGGGCTGTTTTACGACGGACTGCTGGTGGATGCTGCTGTAGACACG  2520
                ||||||||||||||||||||||||||||||||||||||||||||||||||||||||||||
Sbjct  1895444  GCGGTGACTGTTGGCGGGCTGTTTTACGACGGACTGCTGGTGGATGCTGCTGTAGACACG  1895503

Query  2521     CTTGGTAGGTCTTTATGGCCGTCCGGGGCACGTTTAACGATCAACTTAGAACTGGTACGG  2580
                ||||||||||||||||||||||||||||||||||||||||||||||||||||||||||||
Sbjct  1895504  CTTGGTAGGTCTTTATGGCCGTCCGGGGCACGTTTAACGATCAACTTAGAACTGGTACGG  1895563

Query  2581     ACAAGGGGAAT  2591
                |||||||||||
Sbjct  1895564  ACAAGGGGAAT  1895574


>FM992695.1 Candida dubliniensis CD36 chromosome R, complete sequence
Length=2267510

 Score = 4383 bits (2373),  Expect = 0.0
 Identities = 2532/2605 (97%), Gaps = 25/2605 (1%)
 Strand=Plus/Plus

Query  1        CAAGGTTTCCGTAGGTGAACCTGCGGAAGGATCATTACTGATTTGCTTAATTGCACCACA  60
                ||||||||||||||||||||||||||||||||||||||||||||||||||||||||||||
Sbjct  1865118  CAAGGTTTCCGTAGGTGAACCTGCGGAAGGATCATTACTGATTTGCTTAATTGCACCACA  1865177

Query  61       TGTGTTTTTCTTTGAAACAAACTTGCTTTGGCGGTGGG-CCCAGCCTGCCGCCAGAGGTC  119
                ||||||||  | ||  |||||||||||||||||||||| ||| ||||||||||||||| |
Sbjct  1865178  TGTGTTTTGTTCTG-GACAAACTTGCTTTGGCGGTGGGCCCCTGCCTGCCGCCAGAGGAC  1865236

Query  120      -TAAACTTACAACC-AATTTTTTATTAACTTGTCACACCAGATTATTACTTAATAGTCAA  177
                 ||||||||||||| |||||||||| ||||||||||   ||||||||  |||||||||||
Sbjct  1865237  ATAAACTTACAACCAAATTTTTTATAAACTTGTCAC--GAGATTATT-TTTAATAGTCAA  1865293

Query  178      AACTTTCAACAACGGATCTCTTGGTTCTCGCATCGATGAAGAACGCAGCGAAATGCGATA  237
                ||||||||||||||||||||||||||||||||||||||||||||||||||||||||||||
Sbjct  1865294  AACTTTCAACAACGGATCTCTTGGTTCTCGCATCGATGAAGAACGCAGCGAAATGCGATA  1865353

Query  238      CGTAATATGAATTGCAGATATTCGTGAATCATCGAATCTTTGAACGCACATTGCGCCCTC  297
                ||||||||||||||||||||||||||||||||||||||||||||||||||||||||||||
Sbjct  1865354  CGTAATATGAATTGCAGATATTCGTGAATCATCGAATCTTTGAACGCACATTGCGCCCTC  1865413

Query  298      TGGTATTCCGGAGGGCATGCCTGTTTGAGCGTCGTTTCTCCCTCAAACCGCT-GGGTTTG  356
                ||||||||||||||||||||||||||||||||||||||||||||||||| || |||||||
Sbjct  1865414  TGGTATTCCGGAGGGCATGCCTGTTTGAGCGTCGTTTCTCCCTCAAACCCCTAGGGTTTG  1865473

Query  357      GTGTTGAGCAATACGACTTGGGTTTGCTTGAAAGACGGTAGTGGTA--AGGCGG-GATCG  413
                ||||||||||||||||||||||||||||||||||| | ||||||||  |||||| ||| |
Sbjct  1865474  GTGTTGAGCAATACGACTTGGGTTTGCTTGAAAGATGATAGTGGTATAAGGCGGAGAT-G  1865532

Query  414      CTTTGACAATGGCTTAGGTCTAACCAAAAACATTGCT--TGCGG-CGGTAACGTCCACCA  470
                | ||||||||||||||||| |||||||||||||||||   |||| |  |  ||||  |||
Sbjct  1865533  C-TTGACAATGGCTTAGGTGTAACCAAAAACATTGCTAAGGCGGTCTCTGGCGTCGCCCA  1865591

Query  471      CGTATA-TCTTCAAACTTTGACCTCAAATCAGGTAGGACTACCCGCTGAACTTAAGCATA  529
                  | || |||||||||||||||||||||||||||||||||||||||||||||||||||||
Sbjct  1865592  -TTTTATTCTTCAAACTTTGACCTCAAATCAGGTAGGACTACCCGCTGAACTTAAGCATA  1865650

Query  530      TCAATAAGCGGAGGAAAAGAAACCAACAGGGATTGCCTCAGTAGCGGCGAGTGAAGCGGC  589
                ||||||||||||||||||||||||||||||||||||||||||||||||||||||||||||
Sbjct  1865651  TCAATAAGCGGAGGAAAAGAAACCAACAGGGATTGCCTCAGTAGCGGCGAGTGAAGCGGC  1865710

Query  590      AAAAGCTCAAATTTGAAATCTGGCGTCTTTGGCGTCCGAGTTGTAATTTGAAGAAGGTAT  649
                ||||||||||||||||||||||||||||||||||||||||||||||||||||||||||||
Sbjct  1865711  AAAAGCTCAAATTTGAAATCTGGCGTCTTTGGCGTCCGAGTTGTAATTTGAAGAAGGTAT  1865770

Query  650      CTTTGGGCCCGGCTCTTGTCTATGTTCCTTGGAACAGGACGTCACAGAGGGTGAGAATCC  709
                ||||||||||||||||||||||||||||||||||||||||||||||||||||||||||||
Sbjct  1865771  CTTTGGGCCCGGCTCTTGTCTATGTTCCTTGGAACAGGACGTCACAGAGGGTGAGAATCC  1865830

Query  710      CGTGCGATGAGATGACCCGGGTCTGTGTAAAGTTCCTTCGACGAGTCGAGTTGTTTGGGA  769
                |||||||||||||| ||||||||| |||||||||||||||||||||||||||||||||||
Sbjct  1865831  CGTGCGATGAGATGGCCCGGGTCTATGTAAAGTTCCTTCGACGAGTCGAGTTGTTTGGGA  1865890

Query  770      ATGCAGCTCTAAGTGGGTGGTAAATTCCATCTAAAGCTAAATATTGGCGAGAGACCGATA  829
                ||||||||||||||||||||||||||||||||||||||||||||||||||||||||||||
Sbjct  1865891  ATGCAGCTCTAAGTGGGTGGTAAATTCCATCTAAAGCTAAATATTGGCGAGAGACCGATA  1865950

Query  830      GCGAACAAGTACAGTGATGGAAAGATGAAAAGAACTTTGAAAAGAGAGTGAAAAAGTACG  889
                ||||||||||||||||||||||||||||||||||||||||||||||||||||||||||||
Sbjct  1865951  GCGAACAAGTACAGTGATGGAAAGATGAAAAGAACTTTGAAAAGAGAGTGAAAAAGTACG  1866010

Query  890      TGAAATTGTTGAAAGGGAAGGGCTTGAGATCAGACTTGGTATTTTGCATGCTGCTCTCTC  949
                |||||||||||||||||||||||||||||||||||||||||||||||| | | |||| ||
Sbjct  1866011  TGAAATTGTTGAAAGGGAAGGGCTTGAGATCAGACTTGGTATTTTGCAAGTTACTCTTTC  1866070

Query  950      GGGGGCGGCCGCTGCGGTTTACCGGGCCAGCATCGGTTTGGAGCGGCAGGATAATGGCGG  1009
                ||||| |||| ||||||||||||||||||||||||||||||||||| |||||||||||||
Sbjct  1866071  GGGGGTGGCCTCTGCGGTTTACCGGGCCAGCATCGGTTTGGAGCGGTAGGATAATGGCGG  1866130

Query  1010     AGGAATGTGGCACGGCTTCTGCTGTGTGTTATAGCCTCTGACGATACTGCCAGCCTAGAC  1069
                 ||||||||||||| |||  | ||||||||||||||||||||||||||||||||||||||
Sbjct  1866131  GGGAATGTGGCACGACTTTGGTTGTGTGTTATAGCCTCTGACGATACTGCCAGCCTAGAC  1866190

Query  1070     CGAGGACTGCGGTTTTTACCTAGGATGTTGGCATAATGATCTTAAGTCGCCCGTCTTGAA  1129
                ||||||||||||||||||||||||||||||||||||||||||||||||||||||||||||
Sbjct  1866191  CGAGGACTGCGGTTTTTACCTAGGATGTTGGCATAATGATCTTAAGTCGCCCGTCTTGAA  1866250

Query  1130     ACACGGACCAAGGAGTCTAACGTCTATGCGAGTGTTTGGGTGTAAAACCCGTACGCGTAA  1189
                ||||||||||||||||||||||||||||||||||||||||||||||||||||||||||||
Sbjct  1866251  ACACGGACCAAGGAGTCTAACGTCTATGCGAGTGTTTGGGTGTAAAACCCGTACGCGTAA  1866310

Query  1190     TGAAAGTGAACGAAGGGTGGGGGCCCATTA-GGGTGCACCATCGACCGATCCTGATGTGT  1248
                |||||||||||||||  |||||| ||  || |||||||||||||||||||||||||||||
Sbjct  1866311  TGAAAGTGAACGAAG-ATGGGGG-CCTGTATGGGTGCACCATCGACCGATCCTGATGTGT  1866368

Query  1249     TCGGATGGATTTGAGTAAGAGCATAGCTGTTGGGACCCGAAAGATGGTGAACTATGCCTG  1308
                ||||||||||||||||||||||||||||||||||||||||||||||||||||||||||||
Sbjct  1866369  TCGGATGGATTTGAGTAAGAGCATAGCTGTTGGGACCCGAAAGATGGTGAACTATGCCTG  1866428

Query  1309     AATAGGGTGAAGCCAGAGGAAACTCTGGTGGAGGCTCGTAGCGGTTCTGACGTGCAAATC  1368
                ||||||||||||||||||||||||||||||||||||||||||||||||||||||||||||
Sbjct  1866429  AATAGGGTGAAGCCAGAGGAAACTCTGGTGGAGGCTCGTAGCGGTTCTGACGTGCAAATC  1866488

Query  1369     GATCGTCGAATTTGGGTATAGGGGCGAAAGACTAATCGAACCATCTAGTAGCTGGTTCCT  1428
                ||||||||||||||||||||||||||||||||||||||||||||||||||||||||||||
Sbjct  1866489  GATCGTCGAATTTGGGTATAGGGGCGAAAGACTAATCGAACCATCTAGTAGCTGGTTCCT  1866548

Query  1429     GCCGAAGTTTCCCTCAGGATAGCAGAAGCTCGTATCAGTTTTATGAGGTAAAGCGAATGA  1488
                ||||||||||||||||||||||||||||||||||||||||||||||||||||||||||||
Sbjct  1866549  GCCGAAGTTTCCCTCAGGATAGCAGAAGCTCGTATCAGTTTTATGAGGTAAAGCGAATGA  1866608

Query  1489     TTAGAAGTCTTGGGGTTGAAATGACCTTAACTTATTCTCAAACTTTAAATATGTAAGAAG  1548
                ||||||||||||||||||||||||||||||||||||||||||||||||||||||||||||
Sbjct  1866609  TTAGAAGTCTTGGGGTTGAAATGACCTTAACTTATTCTCAAACTTTAAATATGTAAGAAG  1866668

Query  1549     TCCTTGTTGCTTAATTGAACGTGGACAATTGAATGAAGAGCTTTTAGTGGGCCATTTTTG  1608
                ||||||||||||||||||||||||||||||||||||||||||||||||||||||||||||
Sbjct  1866669  TCCTTGTTGCTTAATTGAACGTGGACAATTGAATGAAGAGCTTTTAGTGGGCCATTTTTG  1866728

Query  1609     GTAAGCAGAACTGGCGATGCGGGATGAACCGAACGTGAAGTTAAAGTGCCGGAATGCACG  1668
                ||||||||||||||||||||||||||||||||||||||||||||||||||||||||||||
Sbjct  1866729  GTAAGCAGAACTGGCGATGCGGGATGAACCGAACGTGAAGTTAAAGTGCCGGAATGCACG  1866788

Query  1669     CTCATCAGACACCACAAAAGGTGTTAGTTCATCTAGACAGCCGGACGGTGGCCATGGAAG  1728
                ||||||||||||||||||||||||||||||||||||||||||||||||||||||||||||
Sbjct  1866789  CTCATCAGACACCACAAAAGGTGTTAGTTCATCTAGACAGCCGGACGGTGGCCATGGAAG  1866848

Query  1729     TCGGAATCCGCTAAGGAGTGTGTAACAACTCACCGGCCGAATGAACTAGCCCTGAAAATG  1788
                ||||||||||||||||||||||||||||||||||||||||||||||||||||||||||||
Sbjct  1866849  TCGGAATCCGCTAAGGAGTGTGTAACAACTCACCGGCCGAATGAACTAGCCCTGAAAATG  1866908

Query  1789     GATGGCGCTCAAGCGTGCTACTTATACTTCACCGTGATTGCTGTTTTGACGCTTTCACGA  1848
                |||||||||||||||||||||||||||||||||||||||||| |||||||||||||||||
Sbjct  1866909  GATGGCGCTCAAGCGTGCTACTTATACTTCACCGTGATTGCTTTTTTGACGCTTTCACGA  1866968

Query  1849     GTAGGCAGGCGTGGAGGTCAGTGACGAAGCCTTTGCTGTAAAGCTGGGTCGAACGGCCTC  1908
                ||||||||||||||||||||||||||||||||||||||||||||||||||||||||||||
Sbjct  1866969  GTAGGCAGGCGTGGAGGTCAGTGACGAAGCCTTTGCTGTAAAGCTGGGTCGAACGGCCTC  1867028

Query  1909     TAGTGCAGATCTTGGTGGTAGTAGCAAATATTCAAATGAGAACTTTGAAGACTGAAGTGG  1968
                ||||||||||||||||||||||||||||||||||||||||||||||||||||||||||||
Sbjct  1867029  TAGTGCAGATCTTGGTGGTAGTAGCAAATATTCAAATGAGAACTTTGAAGACTGAAGTGG  1867088

Query  1969     GGAAAGGTTCCATGTCAACAGCAGTTGGACATGGGTTAGTCGATCCTAAGAGATGGGGAA  2028
                ||||||||||||||||||||||||||||||||||||||||||||||||||||||||||||
Sbjct  1867089  GGAAAGGTTCCATGTCAACAGCAGTTGGACATGGGTTAGTCGATCCTAAGAGATGGGGAA  1867148

Query  2029     GCTCCGTTTCAACGTGCTTGATTTTTCAGGCCAACCATCGAAAGGGAATCCGGTTAAAAT  2088
                |||||||||||||| |||||||||||||||||||||||||||||||||||||||||||||
Sbjct  1867149  GCTCCGTTTCAACGCGCTTGATTTTTCAGGCCAACCATCGAAAGGGAATCCGGTTAAAAT  1867208

Query  2089     TCCGGAACTTGGATATGGATTCTTCACGGCAACGTAACTGAATGTGGAGACGTCGGCGTG  2148
                ||||||||||||||||||||||||||||||||||||||||||||||||||||||||||||
Sbjct  1867209  TCCGGAACTTGGATATGGATTCTTCACGGCAACGTAACTGAATGTGGAGACGTCGGCGTG  1867268

Query  2149     AGCCCTGGGAGGAGTTATCTTTTCTTCTTAACAGCTTATCACCCTGGAATTGGTTTATCC  2208
                ||||||||||||||||||||||||||||||||||||||||||||||||||||||||||||
Sbjct  1867269  AGCCCTGGGAGGAGTTATCTTTTCTTCTTAACAGCTTATCACCCTGGAATTGGTTTATCC  1867328

Query  2209     GGAGATGGGGTCTTATGGCTGGAAGAGCGCGGTAATTTTGCCGCGTCCGGTGCGCTTACG  2268
                ||||||||||||||||||||||||||||||||||||||||||||||||||||||||||||
Sbjct  1867329  GGAGATGGGGTCTTATGGCTGGAAGAGCGCGGTAATTTTGCCGCGTCCGGTGCGCTTACG  1867388

Query  2269     ACGGTCCTTGAAAATCCACAGGAAGGAATAGTTTTCATGCCAAGTCGTACTCATAACCGC  2328
                ||||||||||||||||||||||||||||||||||||||||||||||||||||||||||||
Sbjct  1867389  ACGGTCCTTGAAAATCCACAGGAAGGAATAGTTTTCATGCCAAGTCGTACTCATAACCGC  1867448

Query  2329     AGCAGGTCTCCAAGGTTAACAGCCTCTAGTTGATAGAATAATGTAGATAAGGGAAGTCGG  2388
                ||||||||||||||||||||||||||||||||||||||||||||||||||||||||||||
Sbjct  1867449  AGCAGGTCTCCAAGGTTAACAGCCTCTAGTTGATAGAATAATGTAGATAAGGGAAGTCGG  1867508

Query  2389     CAAAATAGATCCGTAACTTCGGGATAAGGATTGGCTCTAAGGATCGGGTGTCTTGGGCCT  2448
                ||||||||||||||||||||||||||||||||||||||||||||||||||| ||||||||
Sbjct  1867509  CAAAATAGATCCGTAACTTCGGGATAAGGATTGGCTCTAAGGATCGGGTGTTTTGGGCCT  1867568

Query  2449     TGTGTAGACGCGGCGGTGACTGTTGGCGGGCTGTTTTACGACGGACTGCTGGTGGATGCT  2508
                ||||||||||||| |||||||| ||||||||||||| |||||||||||||| |||| |||
Sbjct  1867569  TGTGTAGACGCGGTGGTGACTGGTGGCGGGCTGTTTCACGACGGACTGCTGTTGGACGCT  1867628

Query  2509     GCTGTAGACACGCTTGGTAGG-TCTT-TATGGCCGTCCGGGGCACGTTTAACGATCAACT  2566
                ||||||||||||||||||||| |||| ||  ||||||||||||||| |||||||||||||
Sbjct  1867629  GCTGTAGACACGCTTGGTAGGCTCTTGTA--GCCGTCCGGGGCACGCTTAACGATCAACT  1867686

Query  2567     TAGAACTGGTACGGACAAGGGGAAT  2591
                |||||||||||||||||||||||||
Sbjct  1867687  TAGAACTGGTACGGACAAGGGGAAT  1867711


>NC_012867.1 Candida dubliniensis CD36 chromosome R, complete sequence
Length=2267510

 Score = 4383 bits (2373),  Expect = 0.0
 Identities = 2532/2605 (97%), Gaps = 25/2605 (1%)
 Strand=Plus/Plus

Query  1        CAAGGTTTCCGTAGGTGAACCTGCGGAAGGATCATTACTGATTTGCTTAATTGCACCACA  60
                ||||||||||||||||||||||||||||||||||||||||||||||||||||||||||||
Sbjct  1865118  CAAGGTTTCCGTAGGTGAACCTGCGGAAGGATCATTACTGATTTGCTTAATTGCACCACA  1865177

Query  61       TGTGTTTTTCTTTGAAACAAACTTGCTTTGGCGGTGGG-CCCAGCCTGCCGCCAGAGGTC  119
                ||||||||  | ||  |||||||||||||||||||||| ||| ||||||||||||||| |
Sbjct  1865178  TGTGTTTTGTTCTG-GACAAACTTGCTTTGGCGGTGGGCCCCTGCCTGCCGCCAGAGGAC  1865236

Query  120      -TAAACTTACAACC-AATTTTTTATTAACTTGTCACACCAGATTATTACTTAATAGTCAA  177
                 ||||||||||||| |||||||||| ||||||||||   ||||||||  |||||||||||
Sbjct  1865237  ATAAACTTACAACCAAATTTTTTATAAACTTGTCAC--GAGATTATT-TTTAATAGTCAA  1865293

Query  178      AACTTTCAACAACGGATCTCTTGGTTCTCGCATCGATGAAGAACGCAGCGAAATGCGATA  237
                ||||||||||||||||||||||||||||||||||||||||||||||||||||||||||||
Sbjct  1865294  AACTTTCAACAACGGATCTCTTGGTTCTCGCATCGATGAAGAACGCAGCGAAATGCGATA  1865353

Query  238      CGTAATATGAATTGCAGATATTCGTGAATCATCGAATCTTTGAACGCACATTGCGCCCTC  297
                ||||||||||||||||||||||||||||||||||||||||||||||||||||||||||||
Sbjct  1865354  CGTAATATGAATTGCAGATATTCGTGAATCATCGAATCTTTGAACGCACATTGCGCCCTC  1865413

Query  298      TGGTATTCCGGAGGGCATGCCTGTTTGAGCGTCGTTTCTCCCTCAAACCGCT-GGGTTTG  356
                ||||||||||||||||||||||||||||||||||||||||||||||||| || |||||||
Sbjct  1865414  TGGTATTCCGGAGGGCATGCCTGTTTGAGCGTCGTTTCTCCCTCAAACCCCTAGGGTTTG  1865473

Query  357      GTGTTGAGCAATACGACTTGGGTTTGCTTGAAAGACGGTAGTGGTA--AGGCGG-GATCG  413
                ||||||||||||||||||||||||||||||||||| | ||||||||  |||||| ||| |
Sbjct  1865474  GTGTTGAGCAATACGACTTGGGTTTGCTTGAAAGATGATAGTGGTATAAGGCGGAGAT-G  1865532

Query  414      CTTTGACAATGGCTTAGGTCTAACCAAAAACATTGCT--TGCGG-CGGTAACGTCCACCA  470
                | ||||||||||||||||| |||||||||||||||||   |||| |  |  ||||  |||
Sbjct  1865533  C-TTGACAATGGCTTAGGTGTAACCAAAAACATTGCTAAGGCGGTCTCTGGCGTCGCCCA  1865591

Query  471      CGTATA-TCTTCAAACTTTGACCTCAAATCAGGTAGGACTACCCGCTGAACTTAAGCATA  529
                  | || |||||||||||||||||||||||||||||||||||||||||||||||||||||
Sbjct  1865592  -TTTTATTCTTCAAACTTTGACCTCAAATCAGGTAGGACTACCCGCTGAACTTAAGCATA  1865650

Query  530      TCAATAAGCGGAGGAAAAGAAACCAACAGGGATTGCCTCAGTAGCGGCGAGTGAAGCGGC  589
                ||||||||||||||||||||||||||||||||||||||||||||||||||||||||||||
Sbjct  1865651  TCAATAAGCGGAGGAAAAGAAACCAACAGGGATTGCCTCAGTAGCGGCGAGTGAAGCGGC  1865710

Query  590      AAAAGCTCAAATTTGAAATCTGGCGTCTTTGGCGTCCGAGTTGTAATTTGAAGAAGGTAT  649
                ||||||||||||||||||||||||||||||||||||||||||||||||||||||||||||
Sbjct  1865711  AAAAGCTCAAATTTGAAATCTGGCGTCTTTGGCGTCCGAGTTGTAATTTGAAGAAGGTAT  1865770

Query  650      CTTTGGGCCCGGCTCTTGTCTATGTTCCTTGGAACAGGACGTCACAGAGGGTGAGAATCC  709
                ||||||||||||||||||||||||||||||||||||||||||||||||||||||||||||
Sbjct  1865771  CTTTGGGCCCGGCTCTTGTCTATGTTCCTTGGAACAGGACGTCACAGAGGGTGAGAATCC  1865830

Query  710      CGTGCGATGAGATGACCCGGGTCTGTGTAAAGTTCCTTCGACGAGTCGAGTTGTTTGGGA  769
                |||||||||||||| ||||||||| |||||||||||||||||||||||||||||||||||
Sbjct  1865831  CGTGCGATGAGATGGCCCGGGTCTATGTAAAGTTCCTTCGACGAGTCGAGTTGTTTGGGA  1865890

Query  770      ATGCAGCTCTAAGTGGGTGGTAAATTCCATCTAAAGCTAAATATTGGCGAGAGACCGATA  829
                ||||||||||||||||||||||||||||||||||||||||||||||||||||||||||||
Sbjct  1865891  ATGCAGCTCTAAGTGGGTGGTAAATTCCATCTAAAGCTAAATATTGGCGAGAGACCGATA  1865950

Query  830      GCGAACAAGTACAGTGATGGAAAGATGAAAAGAACTTTGAAAAGAGAGTGAAAAAGTACG  889
                ||||||||||||||||||||||||||||||||||||||||||||||||||||||||||||
Sbjct  1865951  GCGAACAAGTACAGTGATGGAAAGATGAAAAGAACTTTGAAAAGAGAGTGAAAAAGTACG  1866010

Query  890      TGAAATTGTTGAAAGGGAAGGGCTTGAGATCAGACTTGGTATTTTGCATGCTGCTCTCTC  949
                |||||||||||||||||||||||||||||||||||||||||||||||| | | |||| ||
Sbjct  1866011  TGAAATTGTTGAAAGGGAAGGGCTTGAGATCAGACTTGGTATTTTGCAAGTTACTCTTTC  1866070

Query  950      GGGGGCGGCCGCTGCGGTTTACCGGGCCAGCATCGGTTTGGAGCGGCAGGATAATGGCGG  1009
                ||||| |||| ||||||||||||||||||||||||||||||||||| |||||||||||||
Sbjct  1866071  GGGGGTGGCCTCTGCGGTTTACCGGGCCAGCATCGGTTTGGAGCGGTAGGATAATGGCGG  1866130

Query  1010     AGGAATGTGGCACGGCTTCTGCTGTGTGTTATAGCCTCTGACGATACTGCCAGCCTAGAC  1069
                 ||||||||||||| |||  | ||||||||||||||||||||||||||||||||||||||
Sbjct  1866131  GGGAATGTGGCACGACTTTGGTTGTGTGTTATAGCCTCTGACGATACTGCCAGCCTAGAC  1866190

Query  1070     CGAGGACTGCGGTTTTTACCTAGGATGTTGGCATAATGATCTTAAGTCGCCCGTCTTGAA  1129
                ||||||||||||||||||||||||||||||||||||||||||||||||||||||||||||
Sbjct  1866191  CGAGGACTGCGGTTTTTACCTAGGATGTTGGCATAATGATCTTAAGTCGCCCGTCTTGAA  1866250

Query  1130     ACACGGACCAAGGAGTCTAACGTCTATGCGAGTGTTTGGGTGTAAAACCCGTACGCGTAA  1189
                ||||||||||||||||||||||||||||||||||||||||||||||||||||||||||||
Sbjct  1866251  ACACGGACCAAGGAGTCTAACGTCTATGCGAGTGTTTGGGTGTAAAACCCGTACGCGTAA  1866310

Query  1190     TGAAAGTGAACGAAGGGTGGGGGCCCATTA-GGGTGCACCATCGACCGATCCTGATGTGT  1248
                |||||||||||||||  |||||| ||  || |||||||||||||||||||||||||||||
Sbjct  1866311  TGAAAGTGAACGAAG-ATGGGGG-CCTGTATGGGTGCACCATCGACCGATCCTGATGTGT  1866368

Query  1249     TCGGATGGATTTGAGTAAGAGCATAGCTGTTGGGACCCGAAAGATGGTGAACTATGCCTG  1308
                ||||||||||||||||||||||||||||||||||||||||||||||||||||||||||||
Sbjct  1866369  TCGGATGGATTTGAGTAAGAGCATAGCTGTTGGGACCCGAAAGATGGTGAACTATGCCTG  1866428

Query  1309     AATAGGGTGAAGCCAGAGGAAACTCTGGTGGAGGCTCGTAGCGGTTCTGACGTGCAAATC  1368
                ||||||||||||||||||||||||||||||||||||||||||||||||||||||||||||
Sbjct  1866429  AATAGGGTGAAGCCAGAGGAAACTCTGGTGGAGGCTCGTAGCGGTTCTGACGTGCAAATC  1866488

Query  1369     GATCGTCGAATTTGGGTATAGGGGCGAAAGACTAATCGAACCATCTAGTAGCTGGTTCCT  1428
                ||||||||||||||||||||||||||||||||||||||||||||||||||||||||||||
Sbjct  1866489  GATCGTCGAATTTGGGTATAGGGGCGAAAGACTAATCGAACCATCTAGTAGCTGGTTCCT  1866548

Query  1429     GCCGAAGTTTCCCTCAGGATAGCAGAAGCTCGTATCAGTTTTATGAGGTAAAGCGAATGA  1488
                ||||||||||||||||||||||||||||||||||||||||||||||||||||||||||||
Sbjct  1866549  GCCGAAGTTTCCCTCAGGATAGCAGAAGCTCGTATCAGTTTTATGAGGTAAAGCGAATGA  1866608

Query  1489     TTAGAAGTCTTGGGGTTGAAATGACCTTAACTTATTCTCAAACTTTAAATATGTAAGAAG  1548
                ||||||||||||||||||||||||||||||||||||||||||||||||||||||||||||
Sbjct  1866609  TTAGAAGTCTTGGGGTTGAAATGACCTTAACTTATTCTCAAACTTTAAATATGTAAGAAG  1866668

Query  1549     TCCTTGTTGCTTAATTGAACGTGGACAATTGAATGAAGAGCTTTTAGTGGGCCATTTTTG  1608
                ||||||||||||||||||||||||||||||||||||||||||||||||||||||||||||
Sbjct  1866669  TCCTTGTTGCTTAATTGAACGTGGACAATTGAATGAAGAGCTTTTAGTGGGCCATTTTTG  1866728

Query  1609     GTAAGCAGAACTGGCGATGCGGGATGAACCGAACGTGAAGTTAAAGTGCCGGAATGCACG  1668
                ||||||||||||||||||||||||||||||||||||||||||||||||||||||||||||
Sbjct  1866729  GTAAGCAGAACTGGCGATGCGGGATGAACCGAACGTGAAGTTAAAGTGCCGGAATGCACG  1866788

Query  1669     CTCATCAGACACCACAAAAGGTGTTAGTTCATCTAGACAGCCGGACGGTGGCCATGGAAG  1728
                ||||||||||||||||||||||||||||||||||||||||||||||||||||||||||||
Sbjct  1866789  CTCATCAGACACCACAAAAGGTGTTAGTTCATCTAGACAGCCGGACGGTGGCCATGGAAG  1866848

Query  1729     TCGGAATCCGCTAAGGAGTGTGTAACAACTCACCGGCCGAATGAACTAGCCCTGAAAATG  1788
                ||||||||||||||||||||||||||||||||||||||||||||||||||||||||||||
Sbjct  1866849  TCGGAATCCGCTAAGGAGTGTGTAACAACTCACCGGCCGAATGAACTAGCCCTGAAAATG  1866908

Query  1789     GATGGCGCTCAAGCGTGCTACTTATACTTCACCGTGATTGCTGTTTTGACGCTTTCACGA  1848
                |||||||||||||||||||||||||||||||||||||||||| |||||||||||||||||
Sbjct  1866909  GATGGCGCTCAAGCGTGCTACTTATACTTCACCGTGATTGCTTTTTTGACGCTTTCACGA  1866968

Query  1849     GTAGGCAGGCGTGGAGGTCAGTGACGAAGCCTTTGCTGTAAAGCTGGGTCGAACGGCCTC  1908
                ||||||||||||||||||||||||||||||||||||||||||||||||||||||||||||
Sbjct  1866969  GTAGGCAGGCGTGGAGGTCAGTGACGAAGCCTTTGCTGTAAAGCTGGGTCGAACGGCCTC  1867028

Query  1909     TAGTGCAGATCTTGGTGGTAGTAGCAAATATTCAAATGAGAACTTTGAAGACTGAAGTGG  1968
                ||||||||||||||||||||||||||||||||||||||||||||||||||||||||||||
Sbjct  1867029  TAGTGCAGATCTTGGTGGTAGTAGCAAATATTCAAATGAGAACTTTGAAGACTGAAGTGG  1867088

Query  1969     GGAAAGGTTCCATGTCAACAGCAGTTGGACATGGGTTAGTCGATCCTAAGAGATGGGGAA  2028
                ||||||||||||||||||||||||||||||||||||||||||||||||||||||||||||
Sbjct  1867089  GGAAAGGTTCCATGTCAACAGCAGTTGGACATGGGTTAGTCGATCCTAAGAGATGGGGAA  1867148

Query  2029     GCTCCGTTTCAACGTGCTTGATTTTTCAGGCCAACCATCGAAAGGGAATCCGGTTAAAAT  2088
                |||||||||||||| |||||||||||||||||||||||||||||||||||||||||||||
Sbjct  1867149  GCTCCGTTTCAACGCGCTTGATTTTTCAGGCCAACCATCGAAAGGGAATCCGGTTAAAAT  1867208

Query  2089     TCCGGAACTTGGATATGGATTCTTCACGGCAACGTAACTGAATGTGGAGACGTCGGCGTG  2148
                ||||||||||||||||||||||||||||||||||||||||||||||||||||||||||||
Sbjct  1867209  TCCGGAACTTGGATATGGATTCTTCACGGCAACGTAACTGAATGTGGAGACGTCGGCGTG  1867268

Query  2149     AGCCCTGGGAGGAGTTATCTTTTCTTCTTAACAGCTTATCACCCTGGAATTGGTTTATCC  2208
                ||||||||||||||||||||||||||||||||||||||||||||||||||||||||||||
Sbjct  1867269  AGCCCTGGGAGGAGTTATCTTTTCTTCTTAACAGCTTATCACCCTGGAATTGGTTTATCC  1867328

Query  2209     GGAGATGGGGTCTTATGGCTGGAAGAGCGCGGTAATTTTGCCGCGTCCGGTGCGCTTACG  2268
                ||||||||||||||||||||||||||||||||||||||||||||||||||||||||||||
Sbjct  1867329  GGAGATGGGGTCTTATGGCTGGAAGAGCGCGGTAATTTTGCCGCGTCCGGTGCGCTTACG  1867388

Query  2269     ACGGTCCTTGAAAATCCACAGGAAGGAATAGTTTTCATGCCAAGTCGTACTCATAACCGC  2328
                ||||||||||||||||||||||||||||||||||||||||||||||||||||||||||||
Sbjct  1867389  ACGGTCCTTGAAAATCCACAGGAAGGAATAGTTTTCATGCCAAGTCGTACTCATAACCGC  1867448

Query  2329     AGCAGGTCTCCAAGGTTAACAGCCTCTAGTTGATAGAATAATGTAGATAAGGGAAGTCGG  2388
                ||||||||||||||||||||||||||||||||||||||||||||||||||||||||||||
Sbjct  1867449  AGCAGGTCTCCAAGGTTAACAGCCTCTAGTTGATAGAATAATGTAGATAAGGGAAGTCGG  1867508

Query  2389     CAAAATAGATCCGTAACTTCGGGATAAGGATTGGCTCTAAGGATCGGGTGTCTTGGGCCT  2448
                ||||||||||||||||||||||||||||||||||||||||||||||||||| ||||||||
Sbjct  1867509  CAAAATAGATCCGTAACTTCGGGATAAGGATTGGCTCTAAGGATCGGGTGTTTTGGGCCT  1867568

Query  2449     TGTGTAGACGCGGCGGTGACTGTTGGCGGGCTGTTTTACGACGGACTGCTGGTGGATGCT  2508
                ||||||||||||| |||||||| ||||||||||||| |||||||||||||| |||| |||
Sbjct  1867569  TGTGTAGACGCGGTGGTGACTGGTGGCGGGCTGTTTCACGACGGACTGCTGTTGGACGCT  1867628

Query  2509     GCTGTAGACACGCTTGGTAGG-TCTT-TATGGCCGTCCGGGGCACGTTTAACGATCAACT  2566
                ||||||||||||||||||||| |||| ||  ||||||||||||||| |||||||||||||
Sbjct  1867629  GCTGTAGACACGCTTGGTAGGCTCTTGTA--GCCGTCCGGGGCACGCTTAACGATCAACT  1867686

Query  2567     TAGAACTGGTACGGACAAGGGGAAT  2591
                |||||||||||||||||||||||||
Sbjct  1867687  TAGAACTGGTACGGACAAGGGGAAT  1867711


>QLNQ01000024.1 Candida viswanathii strain ATCC 20962 contig8, whole genome shotgun 
sequence
Length=1708484

 Score = 3989 bits (2160),  Expect = 0.0
 Identities = 2464/2604 (95%), Gaps = 47/2604 (2%)
 Strand=Plus/Minus

Query  1        CAAGGTTTCCGTAGGTGAACCTGCGGAAGGATCATTACTGATTTGCTTAATTGCACCACA  60
                ||||||||||||||||||||||||||||||||||||||||||||||||||||||||||||
Sbjct  1687772  CAAGGTTTCCGTAGGTGAACCTGCGGAAGGATCATTACTGATTTGCTTAATTGCACCACA  1687713

Query  61       TGTGTTTTTCTTTGAAACAAACTTGCTTTGGCGGTGGG---CCC-AGCCT-GCCGCCAGA  115
                |||||||||| ||||| | ||| ||||||||||| |||   ||| || || |||||||||
Sbjct  1687712  TGTGTTTTTCATTGAA-C-AAC-TGCTTTGGCGGGGGGACACCCTAGTCTCGCCGCCAGA  1687656

Query  116      GGTCTAAACTTACAAC-CAATTTTTTATTAACTTGTCACACCAGATTATTACTTAATAGT  174
                ||||  ||| || |||  || ||||||||| |  |||| | | ||||| ||| |||||||
Sbjct  1687655  GGTCACAAC-TA-AACAAAACTTTTTATTA-CCAGTCA-AAC-GATTA-TAC-TAATAGT  1687603

Query  175      CAAAACTTTCAACAACGGATCTCTTGGTTCTCGCATCGATGAAGAACGCAGCGAAATGCG  234
                ||||||||||||||||||||||||||||||||||||||||||||||||||||||||||||
Sbjct  1687602  CAAAACTTTCAACAACGGATCTCTTGGTTCTCGCATCGATGAAGAACGCAGCGAAATGCG  1687543

Query  235      ATACGTAATATGAATTGCAGATATTCGTGAATCATCGAATCTTTGAACGCACATTGCGCC  294
                ||||||||||||||||||||||||||||||||||||||||||||||||||||||||||||
Sbjct  1687542  ATACGTAATATGAATTGCAGATATTCGTGAATCATCGAATCTTTGAACGCACATTGCGCC  1687483

Query  295      CTCTGGTATTCCGGAGGGCATGCCTGTTTGAGCGTCGTTTCTCCCTCAAACCGCTGGGTT  354
                || |||||||||  |||||||||||||||||||||| |||||||||||| || | |||||
Sbjct  1687482  CTTTGGTATTCCAAAGGGCATGCCTGTTTGAGCGTCATTTCTCCCTCAAGCCCCCGGGTT  1687423

Query  355      TGGTGTTGAGCAATACGACTTGGGTTTGCTTGAAAGACGGTA-GTGGTAAGGCGGGATCG  413
                ||||||||||||||||| ||| |||||| |||||||||| || ||||  || |   ||  
Sbjct  1687422  TGGTGTTGAGCAATACG-CTTCGGTTTGTTTGAAAGACG-TACGTGG--AGAC--TAT--  1687371

Query  414      CTTTGACAATGGCTTAGG-TCTAACCAAAAACATTGCTTGCGGCGGTAACGTCCACCACG  472
                 || | |   | |||||| ||| |||||||||   |||||  || ||   | ||||||| 
Sbjct  1687370  ATTAG-C---GACTTAGGTTCT-ACCAAAAAC---GCTTG-TGCAGT-CGGCCCACCAC-  1687322

Query  473      TATATCTTCAAACTTT-GACCTCAAATCAGGTAGGACTACCCGCTGAACTTAAGCATATC  531
                 |  | ||| |||||| |||||||||||||||||||||||||||||||||||||||||||
Sbjct  1687321  -AGCTTTTCTAACTTTTGACCTCAAATCAGGTAGGACTACCCGCTGAACTTAAGCATATC  1687263

Query  532      AATAAGCGGAGGAAAAGAAACCAACAGGGATTGCCTCAGTAGCGGCGAGTGAAGCGGCAA  591
                |||||||||||||||||||||||||||||||||||| |||||||||||||||||||||||
Sbjct  1687262  AATAAGCGGAGGAAAAGAAACCAACAGGGATTGCCTTAGTAGCGGCGAGTGAAGCGGCAA  1687203

Query  592      AAGCTCAAATTTGAAATCTGGCGTCTTT-GGCGTCCGAGTTGTAATTTGAAGAAGGTATC  650
                |||||||||||||||||||||| |||||  | ||||||||||||||||||||||||||||
Sbjct  1687202  AAGCTCAAATTTGAAATCTGGC-TCTTTCAGAGTCCGAGTTGTAATTTGAAGAAGGTATC  1687144

Query  651      TTTGGGCCCGGCTCTTGTCTATGTTCCTTGGAACAGGACGTCACAGAGGGTGAGAATCCC  710
                |||||||| |||||||||||||||| |||||||||| |||||||||||||||||||||||
Sbjct  1687143  TTTGGGCCTGGCTCTTGTCTATGTTTCTTGGAACAGAACGTCACAGAGGGTGAGAATCCC  1687084

Query  711      GTGCGATGAGATGACCCGGGTCTGTGTAAAGTTCCTTCGACGAGTCGAGTTGTTTGGGAA  770
                ||||||||||||||||| |||| |||||||||||||||||||||||||||||||||||||
Sbjct  1687083  GTGCGATGAGATGACCCAGGTCCGTGTAAAGTTCCTTCGACGAGTCGAGTTGTTTGGGAA  1687024

Query  771      TGCAGCTCTAAGTGGGTGGTAAATTCCATCTAAAGCTAAATATTGGCGAGAGACCGATAG  830
                ||||||||||||||||||||||||||||||||||||||||||||||||||||||||||||
Sbjct  1687023  TGCAGCTCTAAGTGGGTGGTAAATTCCATCTAAAGCTAAATATTGGCGAGAGACCGATAG  1686964

Query  831      CGAACAAGTACAGTGATGGAAAGATGAAAAGAACTTTGAAAAGAGAGTGAAAAAGTACGT  890
                ||||||||||||||||||||||||||||||||||||||||||||||||||||||||||||
Sbjct  1686963  CGAACAAGTACAGTGATGGAAAGATGAAAAGAACTTTGAAAAGAGAGTGAAAAAGTACGT  1686904

Query  891      GAAATTGTTGAAAGGGAAGGGCTTGAGATCAGACTTGGTATTTTGCATGCTGCT-CTCTC  949
                |||||||||||||||||||||||||||||||||||||| |||||||||| |||| || ||
Sbjct  1686903  GAAATTGTTGAAAGGGAAGGGCTTGAGATCAGACTTGGCATTTTGCATGTTGCTTCT-TC  1686845

Query  950      GGGGGCGGCCGCTGCGGTTTACCGGGCCAGCATCGGTTTGGAGCGGCAGGATAATGGCGG  1009
                |||||||||| |||||||||  |||||||||||| |||||| |||| |||| ||| ||| 
Sbjct  1686844  GGGGGCGGCCTCTGCGGTTTGTCGGGCCAGCATCAGTTTGG-GCGGTAGGACAATCGCGC  1686786

Query  1010     AGGAATGTGGCACGGCTTCTGCTGTGTGTTATAGCCTCTGACGATACTGCCAGCCTAGAC  1069
                 |||| |||||||||| || | ||||||||||||||  ||  ||||||||||||||||||
Sbjct  1686785  GGGAACGTGGCACGGCCTCGGTTGTGTGTTATAGCCCGTGTGGATACTGCCAGCCTAGAC  1686726

Query  1070     CGAGGACTGCGGTTTTTACCTAGGATGTTGGCATAATGATCTTAAGTCGCCCGTCTTGAA  1129
                 |||||||||||||| ||||||||||||||||||||||||||||||||||||||||||||
Sbjct  1686725  TGAGGACTGCGGTTTATACCTAGGATGTTGGCATAATGATCTTAAGTCGCCCGTCTTGAA  1686666

Query  1130     ACACGGACCAAGGAGTCTAACGTCTATGCGAGTGTTTGGGTGTAAAACCCGTACGCGTAA  1189
                ||||||||||||||||||||||||||||||||||||||||||||||||||||||||||||
Sbjct  1686665  ACACGGACCAAGGAGTCTAACGTCTATGCGAGTGTTTGGGTGTAAAACCCGTACGCGTAA  1686606

Query  1190     TGAAAGTGAACGAAGGGTGGGGGCCCATT-AGGGTGCACCATCGACCGATCCTGATGTGT  1248
                |||||||||||| ||| |||||||||  |  ||||||||||||||||||||||||||| |
Sbjct  1686605  TGAAAGTGAACGTAGG-TGGGGGCCCTCTCGGGGTGCACCATCGACCGATCCTGATGTCT  1686547

Query  1249     TCGGATGGATTTGAGTAAGAGCATAGCTGTTGGGACCCGAAAGATGGTGAACTATGCCTG  1308
                ||||||||||||||||||||||||||||||||||||||||||||||||||||||||||||
Sbjct  1686546  TCGGATGGATTTGAGTAAGAGCATAGCTGTTGGGACCCGAAAGATGGTGAACTATGCCTG  1686487

Query  1309     AATAGGGTGAAGCCAGAGGAAACTCTGGTGGAGGCTCGTAGCGGTTCTGACGTGCAAATC  1368
                ||||||||||||||||||||||||||||||||||||||||||||||||||||||||||||
Sbjct  1686486  AATAGGGTGAAGCCAGAGGAAACTCTGGTGGAGGCTCGTAGCGGTTCTGACGTGCAAATC  1686427

Query  1369     GATCGTCGAATTTGGGTATAGGGGCGAAAGACTAATCGAACCATCTAGTAGCTGGTTCCT  1428
                ||||||||||||||||||||||||||||||||||||||||||||||||||||||||||||
Sbjct  1686426  GATCGTCGAATTTGGGTATAGGGGCGAAAGACTAATCGAACCATCTAGTAGCTGGTTCCT  1686367

Query  1429     GCCGAAGTTTCCCTCAGGATAGCAGAAGCTCGTATCAGTTTTATGAGGTAAAGCGAATGA  1488
                ||||||||||||||||||||||||||||||||||||||||||||||||||||||||||||
Sbjct  1686366  GCCGAAGTTTCCCTCAGGATAGCAGAAGCTCGTATCAGTTTTATGAGGTAAAGCGAATGA  1686307

Query  1489     TTAGAAGTCTTGGGGTTGAAATGACCTTAACTTATTCTCAAACTTTAAATATGTAAGAAG  1548
                |||||||| |||||||||||||||||||||||||||||||||||||||||||||||||||
Sbjct  1686306  TTAGAAGTATTGGGGTTGAAATGACCTTAACTTATTCTCAAACTTTAAATATGTAAGAAG  1686247

Query  1549     TCCTTGTTGCTTAATTGAACGTGGACAATTGAATGAAGAGCTTTTAGTGGGCCATTTTTG  1608
                ||||||||||||||||||||||||||||||||||||||||||||||||||||||||||||
Sbjct  1686246  TCCTTGTTGCTTAATTGAACGTGGACAATTGAATGAAGAGCTTTTAGTGGGCCATTTTTG  1686187

Query  1609     GTAAGCAGAACTGGCGATGCGGGATGAACCGAACGTGAAGTTAAAGTGCCGGAATGCACG  1668
                ||||||||||||||||||||||||||||||||||||||||||||||||||||||||||||
Sbjct  1686186  GTAAGCAGAACTGGCGATGCGGGATGAACCGAACGTGAAGTTAAAGTGCCGGAATGCACG  1686127

Query  1669     CTCATCAGACACCACAAAAGGTGTTAGTTCATCTAGACAGCCGGACGGTGGCCATGGAAG  1728
                ||||||||||||||||||||||||||||||||||||||||||||||||||||||||||||
Sbjct  1686126  CTCATCAGACACCACAAAAGGTGTTAGTTCATCTAGACAGCCGGACGGTGGCCATGGAAG  1686067

Query  1729     TCGGAATCCGCTAAGGAGTGTGTAACAACTCACCGGCCGAATGAACTAGCCCTGAAAATG  1788
                ||||||||||||||||||||||||||||||||||||||||||||||||||||||||||||
Sbjct  1686066  TCGGAATCCGCTAAGGAGTGTGTAACAACTCACCGGCCGAATGAACTAGCCCTGAAAATG  1686007

Query  1789     GATGGCGCTCAAGCGTGCTACTTATACTTCACCGTGATTGCTGTTT-TGACGCTTTCACG  1847
                ||||||||||||||||||||||||||||||||||||||||||  || ||| |||||||||
Sbjct  1686006  GATGGCGCTCAAGCGTGCTACTTATACTTCACCGTGATTGCTAATTATGATGCTTTCACG  1685947

Query  1848     AGTAGGCAGGCGTGGAGGTCAGTGACGAAGCCTTTGCTGTAAAGCTGGGTCGAACGGCCT  1907
                ||||||||||||||||||||||||| ||||||||||||||||||||||||||||||||||
Sbjct  1685946  AGTAGGCAGGCGTGGAGGTCAGTGAAGAAGCCTTTGCTGTAAAGCTGGGTCGAACGGCCT  1685887

Query  1908     CTAGTGCAGATCTTGGTGGTAGTAGCAAATATTCAAATGAGAACTTTGAAGACTGAAGTG  1967
                ||||||||||||||||||||||||||||||||||||||||||||||||||||||||||||
Sbjct  1685886  CTAGTGCAGATCTTGGTGGTAGTAGCAAATATTCAAATGAGAACTTTGAAGACTGAAGTG  1685827

Query  1968     GGGAAAGGTTCCATGTCAACAGCAGTTGGACATGGGTTAGTCGATCCTAAGAGATGGGGA  2027
                ||||||||||||||||||||||||||||||||||||||||||||||||||||||||||||
Sbjct  1685826  GGGAAAGGTTCCATGTCAACAGCAGTTGGACATGGGTTAGTCGATCCTAAGAGATGGGGA  1685767

Query  2028     AGCTCCGTTTCAACGTGCTTGATTTTTCAGGCCAACCATCGAAAGGGAATCCGGTTAAAA  2087
                ||||||||||||| | || |||||||||||||| ||||||||||||||||||||||||||
Sbjct  1685766  AGCTCCGTTTCAAAGCGCCTGATTTTTCAGGCCTACCATCGAAAGGGAATCCGGTTAAAA  1685707

Query  2088     TTCCGGAACTTGGATATGGATTCTTCACGGCAACGTAACTGAATGTGGAGACGTCGGCGT  2147
                ||||||||||||||||||||||||||||||||||||||||||||||||||||||||||||
Sbjct  1685706  TTCCGGAACTTGGATATGGATTCTTCACGGCAACGTAACTGAATGTGGAGACGTCGGCGT  1685647

Query  2148     GAGCCCTGGGAGGAGTTATCTTTTCTTCTTAACAGCTTATCACCCTGGAATTGGTTTATC  2207
                ||||||||||||||||||||||||||||||||||||||||||||||||||||||||||||
Sbjct  1685646  GAGCCCTGGGAGGAGTTATCTTTTCTTCTTAACAGCTTATCACCCTGGAATTGGTTTATC  1685587

Query  2208     CGGAGATGGGGTCTTATGGCTGGAAGAGCGCGGTAATTTTGCCGCGTCCGGTGCGCTTAC  2267
                ||||||||||||||||||||||||||||||||||||||||||||||||||||||||| ||
Sbjct  1685586  CGGAGATGGGGTCTTATGGCTGGAAGAGCGCGGTAATTTTGCCGCGTCCGGTGCGCTCAC  1685527

Query  2268     GACGGTCCTTGAAAATCCACAGGAAGGAATAGTTTTCATGCCAAGTCGTACTCATAACCG  2327
                ||||||||||||||||||||||||||||||||||||||||||||||||||||||||||||
Sbjct  1685526  GACGGTCCTTGAAAATCCACAGGAAGGAATAGTTTTCATGCCAAGTCGTACTCATAACCG  1685467

Query  2328     CAGCAGGTCTCCAAGGTTAACAGCCTCTAGTTGATAGAATAATGTAGATAAGGGAAGTCG  2387
                |||||||||||| |||||||||||||||||||||||||||||||||||||||||||||||
Sbjct  1685466  CAGCAGGTCTCCTAGGTTAACAGCCTCTAGTTGATAGAATAATGTAGATAAGGGAAGTCG  1685407

Query  2388     GCAAAATAGATCCGTAACTTCGGGATAAGGATTGGCTCTAAGGATCGGGTGTCTTGGGCC  2447
                ||||||||||||||||||||||||||||||||||||||||||||||||||||||||||||
Sbjct  1685406  GCAAAATAGATCCGTAACTTCGGGATAAGGATTGGCTCTAAGGATCGGGTGTCTTGGGCC  1685347

Query  2448     TTGTGTAGACGCGGCGGTGACTGTTGGCGGGCTGTTTTACGACGGACTGCTGGTGGATGC  2507
                ||| |||||||||| || ||||| ||||||||||||||  ||||||||||||  ||| ||
Sbjct  1685346  TTGCGTAGACGCGGTGGCGACTGGTGGCGGGCTGTTTTCGGACGGACTGCTGCCGGACGC  1685287

Query  2508     TGCTGTAGACACGCTTGGTAGGTCTTTATGGCCGTCCGGGGCACGTTTAACGATCAACTT  2567
                 ||||||||||||||||||||||  || || |||||||||||||| ||||||||||||||
Sbjct  1685286  CGCTGTAGACACGCTTGGTAGGTACTTGTGACCGTCCGGGGCACGCTTAACGATCAACTT  1685227

Query  2568     AGAACTGGTACGGACAAGGGGAAT  2591
                ||||||||||||||||||||||||
Sbjct  1685226  AGAACTGGTACGGACAAGGGGAAT  1685203


 Score = 3986 bits (2158),  Expect = 0.0
 Identities = 2464/2605 (95%), Gaps = 48/2605 (2%)
 Strand=Plus/Minus

Query  1        CAAGGTTTCCGTAGGTGAACCTGCGGAAGGATCATTACTGATTTGCTTAATTGCACCACA  60
                ||||||||||||||||||||||||||||||||||||||||||||||||||||||||||||
Sbjct  1677656  CAAGGTTTCCGTAGGTGAACCTGCGGAAGGATCATTACTGATTTGCTTAATTGCACCACA  1677597

Query  61       TGTGTTTTTCTTTGAAACAAACTTGCTTTGGCGGTGGG---CCC-AGCCT-GCCGCCAGA  115
                |||||||||| ||||| | ||| ||||||||||| |||   ||| || || |||||||||
Sbjct  1677596  TGTGTTTTTCATTGAA-C-AAC-TGCTTTGGCGGGGGGACACCCTAGTCTCGCCGCCAGA  1677540

Query  116      GGTCTAAACTTACAAC-CAATTTTTTATTAACTTGTCACACCAGATTATTACTTAATAGT  174
                ||||  ||| || |||  || ||||||||| |  |||| | | ||||| ||| |||||||
Sbjct  1677539  GGTCACAAC-TA-AACAAAACTTTTTATTA-CCAGTCA-AAC-GATTA-TAC-TAATAGT  1677487

Query  175      CAAAACTTTCAACAACGGATCTCTTGGTTCTCGCATCGATGAAGAACGCAGCGAAATGCG  234
                ||||||||||||||||||||||||||||||||||||||||||||||||||||||||||||
Sbjct  1677486  CAAAACTTTCAACAACGGATCTCTTGGTTCTCGCATCGATGAAGAACGCAGCGAAATGCG  1677427

Query  235      ATACGTAATATGAATTGCAGATATTCGTGAATCATCGAATCTTTGAACGCACATTGCGCC  294
                ||||||||||||||||||||||||||||||||||||||||||||||||||||||||||||
Sbjct  1677426  ATACGTAATATGAATTGCAGATATTCGTGAATCATCGAATCTTTGAACGCACATTGCGCC  1677367

Query  295      CTCTGGTATTCCGGAGGGCATGCCTGTTTGAGCGTCGTTTCTCCCTCAAACCGCTGGGTT  354
                || |||||||||  |||||||||||||||||||||| |||||||||||| || | |||||
Sbjct  1677366  CTTTGGTATTCCAAAGGGCATGCCTGTTTGAGCGTCATTTCTCCCTCAAGCCCCCGGGTT  1677307

Query  355      TGGTGTTGAGCAATACGACTTGGGTTTGCTTGAAAGACGGTA-GTGGTAAGGCGGGATCG  413
                ||||||||||||||||| ||| |||||| |||||||||| || ||||  || |   ||  
Sbjct  1677306  TGGTGTTGAGCAATACG-CTTCGGTTTGTTTGAAAGACG-TACGTGG--AGAC--TAT--  1677255

Query  414      CTTTGACAATGGCTTAGG-TCTAACCAAAAACATTGCTTGCGGCGGTAACGTCCACCACG  472
                 || | |   | |||||| ||| |||||||||   |||||  || ||   | ||||||| 
Sbjct  1677254  ATTAG-C---GACTTAGGTTCT-ACCAAAAAC---GCTTG-TGCAGT-CGGCCCACCAC-  1677206

Query  473      TATATCTTCAAACTTT-GACCTCAAATCAGGTAGGACTACCCGCTGAACTTAAGCATATC  531
                 |  | ||| |||||| |||||||||||||||||||||||||||||||||||||||||||
Sbjct  1677205  -AGCTTTTCTAACTTTTGACCTCAAATCAGGTAGGACTACCCGCTGAACTTAAGCATATC  1677147

Query  532      AATAAGCGGAGGAAAAGAAACCAACAGGGATTGCCTCAGTAGCGGCGAGTGAAGCGGCAA  591
                |||||||||||||||||||||||||||||||||||| |||||||||||||||||||||||
Sbjct  1677146  AATAAGCGGAGGAAAAGAAACCAACAGGGATTGCCTTAGTAGCGGCGAGTGAAGCGGCAA  1677087

Query  592      AAGCTCAAATTTGAAATCTGGCGTCTTT-GGCGTCCGAGTTGTAATTTGAAGAAGGTATC  650
                |||||||||||||||||||||| |||||  | ||||||||||||||||||||||||||||
Sbjct  1677086  AAGCTCAAATTTGAAATCTGGC-TCTTTCAGAGTCCGAGTTGTAATTTGAAGAAGGTATC  1677028

Query  651      TTTGGGCCCGGCTCTTGTCTATGTTCCTTGGAACAGGACGTCACAGAGGGTGAGAATCCC  710
                |||||||| |||||||||||||||| |||||||||| |||||||||||||||||||||||
Sbjct  1677027  TTTGGGCCTGGCTCTTGTCTATGTTTCTTGGAACAGAACGTCACAGAGGGTGAGAATCCC  1676968

Query  711      GTGCGATGAGATGACCCGGGTCTGTGTAAAGTTCCTTCGACGAGTCGAGTTGTTTGGGAA  770
                ||||||||||||||||| |||| |||||||||||||||||||||||||||||||||||||
Sbjct  1676967  GTGCGATGAGATGACCCAGGTCCGTGTAAAGTTCCTTCGACGAGTCGAGTTGTTTGGGAA  1676908

Query  771      TGCAGCTCTAAGTGGGTGGTAAATTCCATCTAAAGCTAAATATTGGCGAGAGACCGATAG  830
                ||||||||||||||||||||||||||||||||||||||||||||||||||||||||||||
Sbjct  1676907  TGCAGCTCTAAGTGGGTGGTAAATTCCATCTAAAGCTAAATATTGGCGAGAGACCGATAG  1676848

Query  831      CGAACAAGTACAGTGATGGAAAGATGAAAAGAACTTTGAAAAGAGAGTGAAAAAGTACGT  890
                ||||||||||||||||||||||||||||||||||||||||||||||||||||||||||||
Sbjct  1676847  CGAACAAGTACAGTGATGGAAAGATGAAAAGAACTTTGAAAAGAGAGTGAAAAAGTACGT  1676788

Query  891      GAAATTGTTGAAAGGGAAGGGCTTGAGATCAGACTTGGTATTTTGCATGCTGCT-CTCTC  949
                |||||||||||||||||||||||||||||||||||||| |||||||||| |||| || ||
Sbjct  1676787  GAAATTGTTGAAAGGGAAGGGCTTGAGATCAGACTTGGCATTTTGCATGTTGCTTCT-TC  1676729

Query  950      GGGGGCGGCCGCTGCGGTTTACCGGGCCAGCATCGGTTTGGAGCGGCAGGATAATGGCGG  1009
                |||||||||| |||||||||  |||||||||||| |||||| |||| |||| ||| ||| 
Sbjct  1676728  GGGGGCGGCCTCTGCGGTTTGTCGGGCCAGCATCAGTTTGG-GCGGTAGGACAATCGCGC  1676670

Query  1010     AGGAATGTGGCACGGCTTCTGCTGTGTGTTATAGCCTCTGACGATACTGCCAGCCTAGAC  1069
                 |||| |||||||||| || | ||||||||||||||  ||  ||||||||||||||||||
Sbjct  1676669  GGGAACGTGGCACGGCCTCGGTTGTGTGTTATAGCCCGTGTGGATACTGCCAGCCTAGAC  1676610

Query  1070     CGAGGACTGCGGTTTTTACCTAGGATGTTGGCATAATGATCTTAAGTCGCCCGTCTTGAA  1129
                 |||||||||||||| ||||||||||||||||||||||||||||||||||||||||||||
Sbjct  1676609  TGAGGACTGCGGTTTATACCTAGGATGTTGGCATAATGATCTTAAGTCGCCCGTCTTGAA  1676550

Query  1130     ACACGGACCAAGGAGTCTAACGTCTATGCGAGTGTTTGGGTGTAAAACCCGTACGCGTAA  1189
                ||||||||||||||||||||||||||||||||||||||||||||||||||||||||||||
Sbjct  1676549  ACACGGACCAAGGAGTCTAACGTCTATGCGAGTGTTTGGGTGTAAAACCCGTACGCGTAA  1676490

Query  1190     TGAAAGTGAACGAAGGGTGGGGGCCCATT--AGGGTGCACCATCGACCGATCCTGATGTG  1247
                |||||||||||| ||| |||||||||  |   ||||||||||||||||||||||||||| 
Sbjct  1676489  TGAAAGTGAACGTAGG-TGGGGGCCCTCTCGGGGGTGCACCATCGACCGATCCTGATGTC  1676431

Query  1248     TTCGGATGGATTTGAGTAAGAGCATAGCTGTTGGGACCCGAAAGATGGTGAACTATGCCT  1307
                ||||||||||||||||||||||||||||||||||||||||||||||||||||||||||||
Sbjct  1676430  TTCGGATGGATTTGAGTAAGAGCATAGCTGTTGGGACCCGAAAGATGGTGAACTATGCCT  1676371

Query  1308     GAATAGGGTGAAGCCAGAGGAAACTCTGGTGGAGGCTCGTAGCGGTTCTGACGTGCAAAT  1367
                ||||||||||||||||||||||||||||||||||||||||||||||||||||||||||||
Sbjct  1676370  GAATAGGGTGAAGCCAGAGGAAACTCTGGTGGAGGCTCGTAGCGGTTCTGACGTGCAAAT  1676311

Query  1368     CGATCGTCGAATTTGGGTATAGGGGCGAAAGACTAATCGAACCATCTAGTAGCTGGTTCC  1427
                ||||||||||||||||||||||||||||||||||||||||||||||||||||||||||||
Sbjct  1676310  CGATCGTCGAATTTGGGTATAGGGGCGAAAGACTAATCGAACCATCTAGTAGCTGGTTCC  1676251

Query  1428     TGCCGAAGTTTCCCTCAGGATAGCAGAAGCTCGTATCAGTTTTATGAGGTAAAGCGAATG  1487
                ||||||||||||||||||||||||||||||||||||||||||||||||||||||||||||
Sbjct  1676250  TGCCGAAGTTTCCCTCAGGATAGCAGAAGCTCGTATCAGTTTTATGAGGTAAAGCGAATG  1676191

Query  1488     ATTAGAAGTCTTGGGGTTGAAATGACCTTAACTTATTCTCAAACTTTAAATATGTAAGAA  1547
                ||||||||| ||||||||||||||||||||||||||||||||||||||||||||||||||
Sbjct  1676190  ATTAGAAGTATTGGGGTTGAAATGACCTTAACTTATTCTCAAACTTTAAATATGTAAGAA  1676131

Query  1548     GTCCTTGTTGCTTAATTGAACGTGGACAATTGAATGAAGAGCTTTTAGTGGGCCATTTTT  1607
                ||||||||||||||||||||||||||||||||||||||||||||||||||||||||||||
Sbjct  1676130  GTCCTTGTTGCTTAATTGAACGTGGACAATTGAATGAAGAGCTTTTAGTGGGCCATTTTT  1676071

Query  1608     GGTAAGCAGAACTGGCGATGCGGGATGAACCGAACGTGAAGTTAAAGTGCCGGAATGCAC  1667
                ||||||||||||||||||||||||||||||||||||||||||||||||||||||||||||
Sbjct  1676070  GGTAAGCAGAACTGGCGATGCGGGATGAACCGAACGTGAAGTTAAAGTGCCGGAATGCAC  1676011

Query  1668     GCTCATCAGACACCACAAAAGGTGTTAGTTCATCTAGACAGCCGGACGGTGGCCATGGAA  1727
                ||||||||||||||||||||||||||||||||||||||||||||||||||||||||||||
Sbjct  1676010  GCTCATCAGACACCACAAAAGGTGTTAGTTCATCTAGACAGCCGGACGGTGGCCATGGAA  1675951

Query  1728     GTCGGAATCCGCTAAGGAGTGTGTAACAACTCACCGGCCGAATGAACTAGCCCTGAAAAT  1787
                ||||||||||||||||||||||||||||||||||||||||||||||||||||||||||||
Sbjct  1675950  GTCGGAATCCGCTAAGGAGTGTGTAACAACTCACCGGCCGAATGAACTAGCCCTGAAAAT  1675891

Query  1788     GGATGGCGCTCAAGCGTGCTACTTATACTTCACCGTGATTGCTGTTT-TGACGCTTTCAC  1846
                |||||||||||||||||||||||||||||||||||||||||||  || ||| ||||||||
Sbjct  1675890  GGATGGCGCTCAAGCGTGCTACTTATACTTCACCGTGATTGCTAATTATGATGCTTTCAC  1675831

Query  1847     GAGTAGGCAGGCGTGGAGGTCAGTGACGAAGCCTTTGCTGTAAAGCTGGGTCGAACGGCC  1906
                |||||||||||||||||||||||||| |||||||||||||||||||||||||||||||||
Sbjct  1675830  GAGTAGGCAGGCGTGGAGGTCAGTGAAGAAGCCTTTGCTGTAAAGCTGGGTCGAACGGCC  1675771

Query  1907     TCTAGTGCAGATCTTGGTGGTAGTAGCAAATATTCAAATGAGAACTTTGAAGACTGAAGT  1966
                ||||||||||||||||||||||||||||||||||||||||||||||||||||||||||||
Sbjct  1675770  TCTAGTGCAGATCTTGGTGGTAGTAGCAAATATTCAAATGAGAACTTTGAAGACTGAAGT  1675711

Query  1967     GGGGAAAGGTTCCATGTCAACAGCAGTTGGACATGGGTTAGTCGATCCTAAGAGATGGGG  2026
                ||||||||||||||||||||||||||||||||||||||||||||||||||||||||||||
Sbjct  1675710  GGGGAAAGGTTCCATGTCAACAGCAGTTGGACATGGGTTAGTCGATCCTAAGAGATGGGG  1675651

Query  2027     AAGCTCCGTTTCAACGTGCTTGATTTTTCAGGCCAACCATCGAAAGGGAATCCGGTTAAA  2086
                |||||||||||||| | || |||||||||||||| |||||||||||||||||||||||||
Sbjct  1675650  AAGCTCCGTTTCAAAGCGCCTGATTTTTCAGGCCTACCATCGAAAGGGAATCCGGTTAAA  1675591

Query  2087     ATTCCGGAACTTGGATATGGATTCTTCACGGCAACGTAACTGAATGTGGAGACGTCGGCG  2146
                ||||||||||||||||||||||||||||||||||||||||||||||||||||||||||||
Sbjct  1675590  ATTCCGGAACTTGGATATGGATTCTTCACGGCAACGTAACTGAATGTGGAGACGTCGGCG  1675531

Query  2147     TGAGCCCTGGGAGGAGTTATCTTTTCTTCTTAACAGCTTATCACCCTGGAATTGGTTTAT  2206
                ||||||||||||||||||||||||||||||||||||||||||||||||||||||||||||
Sbjct  1675530  TGAGCCCTGGGAGGAGTTATCTTTTCTTCTTAACAGCTTATCACCCTGGAATTGGTTTAT  1675471

Query  2207     CCGGAGATGGGGTCTTATGGCTGGAAGAGCGCGGTAATTTTGCCGCGTCCGGTGCGCTTA  2266
                |||||||||||||||||||||||||||||||||||||||||||||||||||||||||| |
Sbjct  1675470  CCGGAGATGGGGTCTTATGGCTGGAAGAGCGCGGTAATTTTGCCGCGTCCGGTGCGCTCA  1675411

Query  2267     CGACGGTCCTTGAAAATCCACAGGAAGGAATAGTTTTCATGCCAAGTCGTACTCATAACC  2326
                ||||||||||||||||||||||||||||||||||||||||||||||||||||||||||||
Sbjct  1675410  CGACGGTCCTTGAAAATCCACAGGAAGGAATAGTTTTCATGCCAAGTCGTACTCATAACC  1675351

Query  2327     GCAGCAGGTCTCCAAGGTTAACAGCCTCTAGTTGATAGAATAATGTAGATAAGGGAAGTC  2386
                ||||||||||||| ||||||||||||||||||||||||||||||||||||||||||||||
Sbjct  1675350  GCAGCAGGTCTCCTAGGTTAACAGCCTCTAGTTGATAGAATAATGTAGATAAGGGAAGTC  1675291

Query  2387     GGCAAAATAGATCCGTAACTTCGGGATAAGGATTGGCTCTAAGGATCGGGTGTCTTGGGC  2446
                ||||||||||||||||||||||||||||||||||||||||||||||||||||||||||||
Sbjct  1675290  GGCAAAATAGATCCGTAACTTCGGGATAAGGATTGGCTCTAAGGATCGGGTGTCTTGGGC  1675231

Query  2447     CTTGTGTAGACGCGGCGGTGACTGTTGGCGGGCTGTTTTACGACGGACTGCTGGTGGATG  2506
                |||| |||||||||| || ||||| ||||||||||||||  ||||||||||||  ||| |
Sbjct  1675230  CTTGCGTAGACGCGGTGGCGACTGGTGGCGGGCTGTTTTCGGACGGACTGCTGCCGGACG  1675171

Query  2507     CTGCTGTAGACACGCTTGGTAGGTCTTTATGGCCGTCCGGGGCACGTTTAACGATCAACT  2566
                | ||||||||||||||||||||||  || || |||||||||||||| |||||||||||||
Sbjct  1675170  CCGCTGTAGACACGCTTGGTAGGTACTTGTGACCGTCCGGGGCACGCTTAACGATCAACT  1675111

Query  2567     TAGAACTGGTACGGACAAGGGGAAT  2591
                |||||||||||||||||||||||||
Sbjct  1675110  TAGAACTGGTACGGACAAGGGGAAT  1675086


 Score = 3986 bits (2158),  Expect = 0.0
 Identities = 2464/2605 (95%), Gaps = 48/2605 (2%)
 Strand=Plus/Minus

Query  1        CAAGGTTTCCGTAGGTGAACCTGCGGAAGGATCATTACTGATTTGCTTAATTGCACCACA  60
                ||||||||||||||||||||||||||||||||||||||||||||||||||||||||||||
Sbjct  1697875  CAAGGTTTCCGTAGGTGAACCTGCGGAAGGATCATTACTGATTTGCTTAATTGCACCACA  1697816

Query  61       TGTGTTTTTCTTTGAAACAAACTTGCTTTGGCGGTGGG---CCC-AGCCT-GCCGCCAGA  115
                |||||||||| ||||| | ||| ||||||||||| |||   ||| || || |||||||||
Sbjct  1697815  TGTGTTTTTCATTGAA-C-AAC-TGCTTTGGCGGGGGGACACCCTAGTCTCGCCGCCAGA  1697759

Query  116      GGTCTAAACTTACAAC-CAATTTTTTATTAACTTGTCACACCAGATTATTACTTAATAGT  174
                ||||  ||| || |||  || ||||||||| |  |||| | | ||||| ||| |||||||
Sbjct  1697758  GGTCACAAC-TA-AACAAAACTTTTTATTA-CCAGTCA-AAC-GATTA-TAC-TAATAGT  1697706

Query  175      CAAAACTTTCAACAACGGATCTCTTGGTTCTCGCATCGATGAAGAACGCAGCGAAATGCG  234
                ||||||||||||||||||||||||||||||||||||||||||||||||||||||||||||
Sbjct  1697705  CAAAACTTTCAACAACGGATCTCTTGGTTCTCGCATCGATGAAGAACGCAGCGAAATGCG  1697646

Query  235      ATACGTAATATGAATTGCAGATATTCGTGAATCATCGAATCTTTGAACGCACATTGCGCC  294
                ||||||||||||||||||||||||||||||||||||||||||||||||||||||||||||
Sbjct  1697645  ATACGTAATATGAATTGCAGATATTCGTGAATCATCGAATCTTTGAACGCACATTGCGCC  1697586

Query  295      CTCTGGTATTCCGGAGGGCATGCCTGTTTGAGCGTCGTTTCTCCCTCAAACCGCTGGGTT  354
                || |||||||||  |||||||||||||||||||||| |||||||||||| || | |||||
Sbjct  1697585  CTTTGGTATTCCAAAGGGCATGCCTGTTTGAGCGTCATTTCTCCCTCAAGCCCCCGGGTT  1697526

Query  355      TGGTGTTGAGCAATACGACTTGGGTTTGCTTGAAAGACGGTA-GTGGTAAGGCGGGATCG  413
                ||||||||||||||||| ||| |||||| |||||||||| || ||||  || |   ||  
Sbjct  1697525  TGGTGTTGAGCAATACG-CTTCGGTTTGTTTGAAAGACG-TACGTGG--AGAC--TAT--  1697474

Query  414      CTTTGACAATGGCTTAGG-TCTAACCAAAAACATTGCTTGCGGCGGTAACGTCCACCACG  472
                 || | |   | |||||| ||| |||||||||   |||||  || ||   | ||||||| 
Sbjct  1697473  ATTAG-C---GACTTAGGTTCT-ACCAAAAAC---GCTTG-TGCAGT-CGGCCCACCAC-  1697425

Query  473      TATATCTTCAAACTTT-GACCTCAAATCAGGTAGGACTACCCGCTGAACTTAAGCATATC  531
                 |  | ||| |||||| |||||||||||||||||||||||||||||||||||||||||||
Sbjct  1697424  -AGCTTTTCTAACTTTTGACCTCAAATCAGGTAGGACTACCCGCTGAACTTAAGCATATC  1697366

Query  532      AATAAGCGGAGGAAAAGAAACCAACAGGGATTGCCTCAGTAGCGGCGAGTGAAGCGGCAA  591
                |||||||||||||||||||||||||||||||||||| |||||||||||||||||||||||
Sbjct  1697365  AATAAGCGGAGGAAAAGAAACCAACAGGGATTGCCTTAGTAGCGGCGAGTGAAGCGGCAA  1697306

Query  592      AAGCTCAAATTTGAAATCTGGCGTCTTT-GGCGTCCGAGTTGTAATTTGAAGAAGGTATC  650
                |||||||||||||||||||||| |||||  | ||||||||||||||||||||||||||||
Sbjct  1697305  AAGCTCAAATTTGAAATCTGGC-TCTTTCAGAGTCCGAGTTGTAATTTGAAGAAGGTATC  1697247

Query  651      TTTGGGCCCGGCTCTTGTCTATGTTCCTTGGAACAGGACGTCACAGAGGGTGAGAATCCC  710
                |||||||| |||||||||||||||| |||||||||| |||||||||||||||||||||||
Sbjct  1697246  TTTGGGCCTGGCTCTTGTCTATGTTTCTTGGAACAGAACGTCACAGAGGGTGAGAATCCC  1697187

Query  711      GTGCGATGAGATGACCCGGGTCTGTGTAAAGTTCCTTCGACGAGTCGAGTTGTTTGGGAA  770
                ||||||||||||||||| |||| |||||||||||||||||||||||||||||||||||||
Sbjct  1697186  GTGCGATGAGATGACCCAGGTCCGTGTAAAGTTCCTTCGACGAGTCGAGTTGTTTGGGAA  1697127

Query  771      TGCAGCTCTAAGTGGGTGGTAAATTCCATCTAAAGCTAAATATTGGCGAGAGACCGATAG  830
                ||||||||||||||||||||||||||||||||||||||||||||||||||||||||||||
Sbjct  1697126  TGCAGCTCTAAGTGGGTGGTAAATTCCATCTAAAGCTAAATATTGGCGAGAGACCGATAG  1697067

Query  831      CGAACAAGTACAGTGATGGAAAGATGAAAAGAACTTTGAAAAGAGAGTGAAAAAGTACGT  890
                ||||||||||||||||||||||||||||||||||||||||||||||||||||||||||||
Sbjct  1697066  CGAACAAGTACAGTGATGGAAAGATGAAAAGAACTTTGAAAAGAGAGTGAAAAAGTACGT  1697007

Query  891      GAAATTGTTGAAAGGGAAGGGCTTGAGATCAGACTTGGTATTTTGCATGCTGCT-CTCTC  949
                |||||||||||||||||||||||||||||||||||||| |||||||||| |||| || ||
Sbjct  1697006  GAAATTGTTGAAAGGGAAGGGCTTGAGATCAGACTTGGCATTTTGCATGTTGCTTCT-TC  1696948

Query  950      GGGGGCGGCCGCTGCGGTTTACCGGGCCAGCATCGGTTTGGAGCGGCAGGATAATGGCGG  1009
                |||||||||| |||||||||  |||||||||||| |||||| |||| |||| ||| ||| 
Sbjct  1696947  GGGGGCGGCCTCTGCGGTTTGTCGGGCCAGCATCAGTTTGG-GCGGTAGGACAATCGCGC  1696889

Query  1010     AGGAATGTGGCACGGCTTCTGCTGTGTGTTATAGCCTCTGACGATACTGCCAGCCTAGAC  1069
                 |||| |||||||||| || | ||||||||||||||  ||  ||||||||||||||||||
Sbjct  1696888  GGGAACGTGGCACGGCCTCGGTTGTGTGTTATAGCCCGTGTGGATACTGCCAGCCTAGAC  1696829

Query  1070     CGAGGACTGCGGTTTTTACCTAGGATGTTGGCATAATGATCTTAAGTCGCCCGTCTTGAA  1129
                 |||||||||||||| ||||||||||||||||||||||||||||||||||||||||||||
Sbjct  1696828  TGAGGACTGCGGTTTATACCTAGGATGTTGGCATAATGATCTTAAGTCGCCCGTCTTGAA  1696769

Query  1130     ACACGGACCAAGGAGTCTAACGTCTATGCGAGTGTTTGGGTGTAAAACCCGTACGCGTAA  1189
                ||||||||||||||||||||||||||||||||||||||||||||||||||||||||||||
Sbjct  1696768  ACACGGACCAAGGAGTCTAACGTCTATGCGAGTGTTTGGGTGTAAAACCCGTACGCGTAA  1696709

Query  1190     TGAAAGTGAACGAAGGGTGGGGGCCCATT--AGGGTGCACCATCGACCGATCCTGATGTG  1247
                |||||||||||| ||| |||||||||  |   ||||||||||||||||||||||||||| 
Sbjct  1696708  TGAAAGTGAACGTAGG-TGGGGGCCCTCTCGGGGGTGCACCATCGACCGATCCTGATGTC  1696650

Query  1248     TTCGGATGGATTTGAGTAAGAGCATAGCTGTTGGGACCCGAAAGATGGTGAACTATGCCT  1307
                ||||||||||||||||||||||||||||||||||||||||||||||||||||||||||||
Sbjct  1696649  TTCGGATGGATTTGAGTAAGAGCATAGCTGTTGGGACCCGAAAGATGGTGAACTATGCCT  1696590

Query  1308     GAATAGGGTGAAGCCAGAGGAAACTCTGGTGGAGGCTCGTAGCGGTTCTGACGTGCAAAT  1367
                ||||||||||||||||||||||||||||||||||||||||||||||||||||||||||||
Sbjct  1696589  GAATAGGGTGAAGCCAGAGGAAACTCTGGTGGAGGCTCGTAGCGGTTCTGACGTGCAAAT  1696530

Query  1368     CGATCGTCGAATTTGGGTATAGGGGCGAAAGACTAATCGAACCATCTAGTAGCTGGTTCC  1427
                ||||||||||||||||||||||||||||||||||||||||||||||||||||||||||||
Sbjct  1696529  CGATCGTCGAATTTGGGTATAGGGGCGAAAGACTAATCGAACCATCTAGTAGCTGGTTCC  1696470

Query  1428     TGCCGAAGTTTCCCTCAGGATAGCAGAAGCTCGTATCAGTTTTATGAGGTAAAGCGAATG  1487
                ||||||||||||||||||||||||||||||||||||||||||||||||||||||||||||
Sbjct  1696469  TGCCGAAGTTTCCCTCAGGATAGCAGAAGCTCGTATCAGTTTTATGAGGTAAAGCGAATG  1696410

Query  1488     ATTAGAAGTCTTGGGGTTGAAATGACCTTAACTTATTCTCAAACTTTAAATATGTAAGAA  1547
                ||||||||| ||||||||||||||||||||||||||||||||||||||||||||||||||
Sbjct  1696409  ATTAGAAGTATTGGGGTTGAAATGACCTTAACTTATTCTCAAACTTTAAATATGTAAGAA  1696350

Query  1548     GTCCTTGTTGCTTAATTGAACGTGGACAATTGAATGAAGAGCTTTTAGTGGGCCATTTTT  1607
                ||||||||||||||||||||||||||||||||||||||||||||||||||||||||||||
Sbjct  1696349  GTCCTTGTTGCTTAATTGAACGTGGACAATTGAATGAAGAGCTTTTAGTGGGCCATTTTT  1696290

Query  1608     GGTAAGCAGAACTGGCGATGCGGGATGAACCGAACGTGAAGTTAAAGTGCCGGAATGCAC  1667
                ||||||||||||||||||||||||||||||||||||||||||||||||||||||||||||
Sbjct  1696289  GGTAAGCAGAACTGGCGATGCGGGATGAACCGAACGTGAAGTTAAAGTGCCGGAATGCAC  1696230

Query  1668     GCTCATCAGACACCACAAAAGGTGTTAGTTCATCTAGACAGCCGGACGGTGGCCATGGAA  1727
                ||||||||||||||||||||||||||||||||||||||||||||||||||||||||||||
Sbjct  1696229  GCTCATCAGACACCACAAAAGGTGTTAGTTCATCTAGACAGCCGGACGGTGGCCATGGAA  1696170

Query  1728     GTCGGAATCCGCTAAGGAGTGTGTAACAACTCACCGGCCGAATGAACTAGCCCTGAAAAT  1787
                ||||||||||||||||||||||||||||||||||||||||||||||||||||||||||||
Sbjct  1696169  GTCGGAATCCGCTAAGGAGTGTGTAACAACTCACCGGCCGAATGAACTAGCCCTGAAAAT  1696110

Query  1788     GGATGGCGCTCAAGCGTGCTACTTATACTTCACCGTGATTGCTGTTT-TGACGCTTTCAC  1846
                |||||||||||||||||||||||||||||||||||||||||||  || ||| ||||||||
Sbjct  1696109  GGATGGCGCTCAAGCGTGCTACTTATACTTCACCGTGATTGCTAATTATGATGCTTTCAC  1696050

Query  1847     GAGTAGGCAGGCGTGGAGGTCAGTGACGAAGCCTTTGCTGTAAAGCTGGGTCGAACGGCC  1906
                |||||||||||||||||||||||||| |||||||||||||||||||||||||||||||||
Sbjct  1696049  GAGTAGGCAGGCGTGGAGGTCAGTGAAGAAGCCTTTGCTGTAAAGCTGGGTCGAACGGCC  1695990

Query  1907     TCTAGTGCAGATCTTGGTGGTAGTAGCAAATATTCAAATGAGAACTTTGAAGACTGAAGT  1966
                ||||||||||||||||||||||||||||||||||||||||||||||||||||||||||||
Sbjct  1695989  TCTAGTGCAGATCTTGGTGGTAGTAGCAAATATTCAAATGAGAACTTTGAAGACTGAAGT  1695930

Query  1967     GGGGAAAGGTTCCATGTCAACAGCAGTTGGACATGGGTTAGTCGATCCTAAGAGATGGGG  2026
                ||||||||||||||||||||||||||||||||||||||||||||||||||||||||||||
Sbjct  1695929  GGGGAAAGGTTCCATGTCAACAGCAGTTGGACATGGGTTAGTCGATCCTAAGAGATGGGG  1695870

Query  2027     AAGCTCCGTTTCAACGTGCTTGATTTTTCAGGCCAACCATCGAAAGGGAATCCGGTTAAA  2086
                |||||||||||||| | || |||||||||||||| |||||||||||||||||||||||||
Sbjct  1695869  AAGCTCCGTTTCAAAGCGCCTGATTTTTCAGGCCTACCATCGAAAGGGAATCCGGTTAAA  1695810

Query  2087     ATTCCGGAACTTGGATATGGATTCTTCACGGCAACGTAACTGAATGTGGAGACGTCGGCG  2146
                ||||||||||||||||||||||||||||||||||||||||||||||||||||||||||||
Sbjct  1695809  ATTCCGGAACTTGGATATGGATTCTTCACGGCAACGTAACTGAATGTGGAGACGTCGGCG  1695750

Query  2147     TGAGCCCTGGGAGGAGTTATCTTTTCTTCTTAACAGCTTATCACCCTGGAATTGGTTTAT  2206
                ||||||||||||||||||||||||||||||||||||||||||||||||||||||||||||
Sbjct  1695749  TGAGCCCTGGGAGGAGTTATCTTTTCTTCTTAACAGCTTATCACCCTGGAATTGGTTTAT  1695690

Query  2207     CCGGAGATGGGGTCTTATGGCTGGAAGAGCGCGGTAATTTTGCCGCGTCCGGTGCGCTTA  2266
                |||||||||||||||||||||||||||||||||||||||||||||||||||||||||| |
Sbjct  1695689  CCGGAGATGGGGTCTTATGGCTGGAAGAGCGCGGTAATTTTGCCGCGTCCGGTGCGCTCA  1695630

Query  2267     CGACGGTCCTTGAAAATCCACAGGAAGGAATAGTTTTCATGCCAAGTCGTACTCATAACC  2326
                ||||||||||||||||||||||||||||||||||||||||||||||||||||||||||||
Sbjct  1695629  CGACGGTCCTTGAAAATCCACAGGAAGGAATAGTTTTCATGCCAAGTCGTACTCATAACC  1695570

Query  2327     GCAGCAGGTCTCCAAGGTTAACAGCCTCTAGTTGATAGAATAATGTAGATAAGGGAAGTC  2386
                ||||||||||||| ||||||||||||||||||||||||||||||||||||||||||||||
Sbjct  1695569  GCAGCAGGTCTCCTAGGTTAACAGCCTCTAGTTGATAGAATAATGTAGATAAGGGAAGTC  1695510

Query  2387     GGCAAAATAGATCCGTAACTTCGGGATAAGGATTGGCTCTAAGGATCGGGTGTCTTGGGC  2446
                ||||||||||||||||||||||||||||||||||||||||||||||||||||||||||||
Sbjct  1695509  GGCAAAATAGATCCGTAACTTCGGGATAAGGATTGGCTCTAAGGATCGGGTGTCTTGGGC  1695450

Query  2447     CTTGTGTAGACGCGGCGGTGACTGTTGGCGGGCTGTTTTACGACGGACTGCTGGTGGATG  2506
                |||| |||||||||| || ||||| ||||||||||||||  ||||||||||||  ||| |
Sbjct  1695449  CTTGCGTAGACGCGGTGGCGACTGGTGGCGGGCTGTTTTCGGACGGACTGCTGCCGGACG  1695390

Query  2507     CTGCTGTAGACACGCTTGGTAGGTCTTTATGGCCGTCCGGGGCACGTTTAACGATCAACT  2566
                | ||||||||||||||||||||||  || || |||||||||||||| |||||||||||||
Sbjct  1695389  CCGCTGTAGACACGCTTGGTAGGTACTTGTGACCGTCCGGGGCACGCTTAACGATCAACT  1695330

Query  2567     TAGAACTGGTACGGACAAGGGGAAT  2591
                |||||||||||||||||||||||||
Sbjct  1695329  TAGAACTGGTACGGACAAGGGGAAT  1695305


 Score = 3986 bits (2158),  Expect = 0.0
 Identities = 2464/2605 (95%), Gaps = 48/2605 (2%)
 Strand=Plus/Minus

Query  1        CAAGGTTTCCGTAGGTGAACCTGCGGAAGGATCATTACTGATTTGCTTAATTGCACCACA  60
                ||||||||||||||||||||||||||||||||||||||||||||||||||||||||||||
Sbjct  1707998  CAAGGTTTCCGTAGGTGAACCTGCGGAAGGATCATTACTGATTTGCTTAATTGCACCACA  1707939

Query  61       TGTGTTTTTCTTTGAAACAAACTTGCTTTGGCGGTGGG---CCC-AGCCT-GCCGCCAGA  115
                |||||||||| ||||| | ||| ||||||||||| |||   ||| || || |||||||||
Sbjct  1707938  TGTGTTTTTCATTGAA-C-AAC-TGCTTTGGCGGGGGGACACCCTAGTCTCGCCGCCAGA  1707882

Query  116      GGTCTAAACTTACAAC-CAATTTTTTATTAACTTGTCACACCAGATTATTACTTAATAGT  174
                ||||  ||| || |||  || ||||||||| |  |||| | | ||||| ||| |||||||
Sbjct  1707881  GGTCACAAC-TA-AACAAAACTTTTTATTA-CCAGTCA-AAC-GATTA-TAC-TAATAGT  1707829

Query  175      CAAAACTTTCAACAACGGATCTCTTGGTTCTCGCATCGATGAAGAACGCAGCGAAATGCG  234
                ||||||||||||||||||||||||||||||||||||||||||||||||||||||||||||
Sbjct  1707828  CAAAACTTTCAACAACGGATCTCTTGGTTCTCGCATCGATGAAGAACGCAGCGAAATGCG  1707769

Query  235      ATACGTAATATGAATTGCAGATATTCGTGAATCATCGAATCTTTGAACGCACATTGCGCC  294
                ||||||||||||||||||||||||||||||||||||||||||||||||||||||||||||
Sbjct  1707768  ATACGTAATATGAATTGCAGATATTCGTGAATCATCGAATCTTTGAACGCACATTGCGCC  1707709

Query  295      CTCTGGTATTCCGGAGGGCATGCCTGTTTGAGCGTCGTTTCTCCCTCAAACCGCTGGGTT  354
                || |||||||||  |||||||||||||||||||||| |||||||||||| || | |||||
Sbjct  1707708  CTTTGGTATTCCAAAGGGCATGCCTGTTTGAGCGTCATTTCTCCCTCAAGCCCCCGGGTT  1707649

Query  355      TGGTGTTGAGCAATACGACTTGGGTTTGCTTGAAAGACGGTA-GTGGTAAGGCGGGATCG  413
                ||||||||||||||||| ||| |||||| |||||||||| || ||||  || |   ||  
Sbjct  1707648  TGGTGTTGAGCAATACG-CTTCGGTTTGTTTGAAAGACG-TACGTGG--AGAC--TAT--  1707597

Query  414      CTTTGACAATGGCTTAGG-TCTAACCAAAAACATTGCTTGCGGCGGTAACGTCCACCACG  472
                 || | |   | |||||| ||| |||||||||   |||||  || ||   | ||||||| 
Sbjct  1707596  ATTAG-C---GACTTAGGTTCT-ACCAAAAAC---GCTTG-TGCAGT-CGGCCCACCAC-  1707548

Query  473      TATATCTTCAAACTTT-GACCTCAAATCAGGTAGGACTACCCGCTGAACTTAAGCATATC  531
                 |  | ||| |||||| |||||||||||||||||||||||||||||||||||||||||||
Sbjct  1707547  -AGCTTTTCTAACTTTTGACCTCAAATCAGGTAGGACTACCCGCTGAACTTAAGCATATC  1707489

Query  532      AATAAGCGGAGGAAAAGAAACCAACAGGGATTGCCTCAGTAGCGGCGAGTGAAGCGGCAA  591
                |||||||||||||||||||||||||||||||||||| |||||||||||||||||||||||
Sbjct  1707488  AATAAGCGGAGGAAAAGAAACCAACAGGGATTGCCTTAGTAGCGGCGAGTGAAGCGGCAA  1707429

Query  592      AAGCTCAAATTTGAAATCTGGCGTCTTT-GGCGTCCGAGTTGTAATTTGAAGAAGGTATC  650
                |||||||||||||||||||||| |||||  | ||||||||||||||||||||||||||||
Sbjct  1707428  AAGCTCAAATTTGAAATCTGGC-TCTTTCAGAGTCCGAGTTGTAATTTGAAGAAGGTATC  1707370

Query  651      TTTGGGCCCGGCTCTTGTCTATGTTCCTTGGAACAGGACGTCACAGAGGGTGAGAATCCC  710
                |||||||| |||||||||||||||| |||||||||| |||||||||||||||||||||||
Sbjct  1707369  TTTGGGCCTGGCTCTTGTCTATGTTTCTTGGAACAGAACGTCACAGAGGGTGAGAATCCC  1707310

Query  711      GTGCGATGAGATGACCCGGGTCTGTGTAAAGTTCCTTCGACGAGTCGAGTTGTTTGGGAA  770
                ||||||||||||||||| |||| |||||||||||||||||||||||||||||||||||||
Sbjct  1707309  GTGCGATGAGATGACCCAGGTCCGTGTAAAGTTCCTTCGACGAGTCGAGTTGTTTGGGAA  1707250

Query  771      TGCAGCTCTAAGTGGGTGGTAAATTCCATCTAAAGCTAAATATTGGCGAGAGACCGATAG  830
                ||||||||||||||||||||||||||||||||||||||||||||||||||||||||||||
Sbjct  1707249  TGCAGCTCTAAGTGGGTGGTAAATTCCATCTAAAGCTAAATATTGGCGAGAGACCGATAG  1707190

Query  831      CGAACAAGTACAGTGATGGAAAGATGAAAAGAACTTTGAAAAGAGAGTGAAAAAGTACGT  890
                ||||||||||||||||||||||||||||||||||||||||||||||||||||||||||||
Sbjct  1707189  CGAACAAGTACAGTGATGGAAAGATGAAAAGAACTTTGAAAAGAGAGTGAAAAAGTACGT  1707130

Query  891      GAAATTGTTGAAAGGGAAGGGCTTGAGATCAGACTTGGTATTTTGCATGCTGCT-CTCTC  949
                |||||||||||||||||||||||||||||||||||||| |||||||||| |||| || ||
Sbjct  1707129  GAAATTGTTGAAAGGGAAGGGCTTGAGATCAGACTTGGCATTTTGCATGTTGCTTCT-TC  1707071

Query  950      GGGGGCGGCCGCTGCGGTTTACCGGGCCAGCATCGGTTTGGAGCGGCAGGATAATGGCGG  1009
                |||||||||| |||||||||  |||||||||||| |||||| |||| |||| ||| ||| 
Sbjct  1707070  GGGGGCGGCCTCTGCGGTTTGTCGGGCCAGCATCAGTTTGG-GCGGTAGGACAATCGCGC  1707012

Query  1010     AGGAATGTGGCACGGCTTCTGCTGTGTGTTATAGCCTCTGACGATACTGCCAGCCTAGAC  1069
                 |||| |||||||||| || | ||||||||||||||  ||  ||||||||||||||||||
Sbjct  1707011  GGGAACGTGGCACGGCCTCGGTTGTGTGTTATAGCCCGTGTGGATACTGCCAGCCTAGAC  1706952

Query  1070     CGAGGACTGCGGTTTTTACCTAGGATGTTGGCATAATGATCTTAAGTCGCCCGTCTTGAA  1129
                 |||||||||||||| ||||||||||||||||||||||||||||||||||||||||||||
Sbjct  1706951  TGAGGACTGCGGTTTATACCTAGGATGTTGGCATAATGATCTTAAGTCGCCCGTCTTGAA  1706892

Query  1130     ACACGGACCAAGGAGTCTAACGTCTATGCGAGTGTTTGGGTGTAAAACCCGTACGCGTAA  1189
                ||||||||||||||||||||||||||||||||||||||||||||||||||||||||||||
Sbjct  1706891  ACACGGACCAAGGAGTCTAACGTCTATGCGAGTGTTTGGGTGTAAAACCCGTACGCGTAA  1706832

Query  1190     TGAAAGTGAACGAAGGGTGGGGGCCCATT--AGGGTGCACCATCGACCGATCCTGATGTG  1247
                |||||||||||| ||| |||||||||  |   ||||||||||||||||||||||||||| 
Sbjct  1706831  TGAAAGTGAACGTAGG-TGGGGGCCCTCTCGGGGGTGCACCATCGACCGATCCTGATGTC  1706773

Query  1248     TTCGGATGGATTTGAGTAAGAGCATAGCTGTTGGGACCCGAAAGATGGTGAACTATGCCT  1307
                ||||||||||||||||||||||||||||||||||||||||||||||||||||||||||||
Sbjct  1706772  TTCGGATGGATTTGAGTAAGAGCATAGCTGTTGGGACCCGAAAGATGGTGAACTATGCCT  1706713

Query  1308     GAATAGGGTGAAGCCAGAGGAAACTCTGGTGGAGGCTCGTAGCGGTTCTGACGTGCAAAT  1367
                ||||||||||||||||||||||||||||||||||||||||||||||||||||||||||||
Sbjct  1706712  GAATAGGGTGAAGCCAGAGGAAACTCTGGTGGAGGCTCGTAGCGGTTCTGACGTGCAAAT  1706653

Query  1368     CGATCGTCGAATTTGGGTATAGGGGCGAAAGACTAATCGAACCATCTAGTAGCTGGTTCC  1427
                ||||||||||||||||||||||||||||||||||||||||||||||||||||||||||||
Sbjct  1706652  CGATCGTCGAATTTGGGTATAGGGGCGAAAGACTAATCGAACCATCTAGTAGCTGGTTCC  1706593

Query  1428     TGCCGAAGTTTCCCTCAGGATAGCAGAAGCTCGTATCAGTTTTATGAGGTAAAGCGAATG  1487
                ||||||||||||||||||||||||||||||||||||||||||||||||||||||||||||
Sbjct  1706592  TGCCGAAGTTTCCCTCAGGATAGCAGAAGCTCGTATCAGTTTTATGAGGTAAAGCGAATG  1706533

Query  1488     ATTAGAAGTCTTGGGGTTGAAATGACCTTAACTTATTCTCAAACTTTAAATATGTAAGAA  1547
                ||||||||| ||||||||||||||||||||||||||||||||||||||||||||||||||
Sbjct  1706532  ATTAGAAGTATTGGGGTTGAAATGACCTTAACTTATTCTCAAACTTTAAATATGTAAGAA  1706473

Query  1548     GTCCTTGTTGCTTAATTGAACGTGGACAATTGAATGAAGAGCTTTTAGTGGGCCATTTTT  1607
                ||||||||||||||||||||||||||||||||||||||||||||||||||||||||||||
Sbjct  1706472  GTCCTTGTTGCTTAATTGAACGTGGACAATTGAATGAAGAGCTTTTAGTGGGCCATTTTT  1706413

Query  1608     GGTAAGCAGAACTGGCGATGCGGGATGAACCGAACGTGAAGTTAAAGTGCCGGAATGCAC  1667
                ||||||||||||||||||||||||||||||||||||||||||||||||||||||||||||
Sbjct  1706412  GGTAAGCAGAACTGGCGATGCGGGATGAACCGAACGTGAAGTTAAAGTGCCGGAATGCAC  1706353

Query  1668     GCTCATCAGACACCACAAAAGGTGTTAGTTCATCTAGACAGCCGGACGGTGGCCATGGAA  1727
                ||||||||||||||||||||||||||||||||||||||||||||||||||||||||||||
Sbjct  1706352  GCTCATCAGACACCACAAAAGGTGTTAGTTCATCTAGACAGCCGGACGGTGGCCATGGAA  1706293

Query  1728     GTCGGAATCCGCTAAGGAGTGTGTAACAACTCACCGGCCGAATGAACTAGCCCTGAAAAT  1787
                ||||||||||||||||||||||||||||||||||||||||||||||||||||||||||||
Sbjct  1706292  GTCGGAATCCGCTAAGGAGTGTGTAACAACTCACCGGCCGAATGAACTAGCCCTGAAAAT  1706233

Query  1788     GGATGGCGCTCAAGCGTGCTACTTATACTTCACCGTGATTGCTGTTT-TGACGCTTTCAC  1846
                |||||||||||||||||||||||||||||||||||||||||||  || ||| ||||||||
Sbjct  1706232  GGATGGCGCTCAAGCGTGCTACTTATACTTCACCGTGATTGCTAATTATGATGCTTTCAC  1706173

Query  1847     GAGTAGGCAGGCGTGGAGGTCAGTGACGAAGCCTTTGCTGTAAAGCTGGGTCGAACGGCC  1906
                |||||||||||||||||||||||||| |||||||||||||||||||||||||||||||||
Sbjct  1706172  GAGTAGGCAGGCGTGGAGGTCAGTGAAGAAGCCTTTGCTGTAAAGCTGGGTCGAACGGCC  1706113

Query  1907     TCTAGTGCAGATCTTGGTGGTAGTAGCAAATATTCAAATGAGAACTTTGAAGACTGAAGT  1966
                ||||||||||||||||||||||||||||||||||||||||||||||||||||||||||||
Sbjct  1706112  TCTAGTGCAGATCTTGGTGGTAGTAGCAAATATTCAAATGAGAACTTTGAAGACTGAAGT  1706053

Query  1967     GGGGAAAGGTTCCATGTCAACAGCAGTTGGACATGGGTTAGTCGATCCTAAGAGATGGGG  2026
                ||||||||||||||||||||||||||||||||||||||||||||||||||||||||||||
Sbjct  1706052  GGGGAAAGGTTCCATGTCAACAGCAGTTGGACATGGGTTAGTCGATCCTAAGAGATGGGG  1705993

Query  2027     AAGCTCCGTTTCAACGTGCTTGATTTTTCAGGCCAACCATCGAAAGGGAATCCGGTTAAA  2086
                |||||||||||||| | || |||||||||||||| |||||||||||||||||||||||||
Sbjct  1705992  AAGCTCCGTTTCAAAGCGCCTGATTTTTCAGGCCTACCATCGAAAGGGAATCCGGTTAAA  1705933

Query  2087     ATTCCGGAACTTGGATATGGATTCTTCACGGCAACGTAACTGAATGTGGAGACGTCGGCG  2146
                ||||||||||||||||||||||||||||||||||||||||||||||||||||||||||||
Sbjct  1705932  ATTCCGGAACTTGGATATGGATTCTTCACGGCAACGTAACTGAATGTGGAGACGTCGGCG  1705873

Query  2147     TGAGCCCTGGGAGGAGTTATCTTTTCTTCTTAACAGCTTATCACCCTGGAATTGGTTTAT  2206
                ||||||||||||||||||||||||||||||||||||||||||||||||||||||||||||
Sbjct  1705872  TGAGCCCTGGGAGGAGTTATCTTTTCTTCTTAACAGCTTATCACCCTGGAATTGGTTTAT  1705813

Query  2207     CCGGAGATGGGGTCTTATGGCTGGAAGAGCGCGGTAATTTTGCCGCGTCCGGTGCGCTTA  2266
                |||||||||||||||||||||||||||||||||||||||||||||||||||||||||| |
Sbjct  1705812  CCGGAGATGGGGTCTTATGGCTGGAAGAGCGCGGTAATTTTGCCGCGTCCGGTGCGCTCA  1705753

Query  2267     CGACGGTCCTTGAAAATCCACAGGAAGGAATAGTTTTCATGCCAAGTCGTACTCATAACC  2326
                ||||||||||||||||||||||||||||||||||||||||||||||||||||||||||||
Sbjct  1705752  CGACGGTCCTTGAAAATCCACAGGAAGGAATAGTTTTCATGCCAAGTCGTACTCATAACC  1705693

Query  2327     GCAGCAGGTCTCCAAGGTTAACAGCCTCTAGTTGATAGAATAATGTAGATAAGGGAAGTC  2386
                ||||||||||||| ||||||||||||||||||||||||||||||||||||||||||||||
Sbjct  1705692  GCAGCAGGTCTCCTAGGTTAACAGCCTCTAGTTGATAGAATAATGTAGATAAGGGAAGTC  1705633

Query  2387     GGCAAAATAGATCCGTAACTTCGGGATAAGGATTGGCTCTAAGGATCGGGTGTCTTGGGC  2446
                ||||||||||||||||||||||||||||||||||||||||||||||||||||||||||||
Sbjct  1705632  GGCAAAATAGATCCGTAACTTCGGGATAAGGATTGGCTCTAAGGATCGGGTGTCTTGGGC  1705573

Query  2447     CTTGTGTAGACGCGGCGGTGACTGTTGGCGGGCTGTTTTACGACGGACTGCTGGTGGATG  2506
                |||| |||||||||| || ||||| ||||||||||||||  ||||||||||||  ||| |
Sbjct  1705572  CTTGCGTAGACGCGGTGGCGACTGGTGGCGGGCTGTTTTCGGACGGACTGCTGCCGGACG  1705513

Query  2507     CTGCTGTAGACACGCTTGGTAGGTCTTTATGGCCGTCCGGGGCACGTTTAACGATCAACT  2566
                | ||||||||||||||||||||||  || || |||||||||||||| |||||||||||||
Sbjct  1705512  CCGCTGTAGACACGCTTGGTAGGTACTTGTGACCGTCCGGGGCACGCTTAACGATCAACT  1705453

Query  2567     TAGAACTGGTACGGACAAGGGGAAT  2591
                |||||||||||||||||||||||||
Sbjct  1705452  TAGAACTGGTACGGACAAGGGGAAT  1705428


 Score = 3973 bits (2151),  Expect = 0.0
 Identities = 2460/2602 (95%), Gaps = 49/2602 (2%)
 Strand=Plus/Minus

Query  1        CAAGGTTTCCGTAGGTGAACCTGCGGAAGGATCATTACTGATTTGCTTAATTGCACCACA  60
                ||||||||||||||||||||||||||||||||||||||||||||||||||||||||||||
Sbjct  1667533  CAAGGTTTCCGTAGGTGAACCTGCGGAAGGATCATTACTGATTTGCTTAATTGCACCACA  1667474

Query  61       TGTGTTTTTCTTTGAAACAAACTTGCTTTGGCGGTGGG-CCCAGCCT-GCCGCCAGAGGT  118
                ||||||||||  |||| | | | ||||||||||| ||| ||||| || ||||||||||||
Sbjct  1667473  TGTGTTTTTCACTGAA-C-AGC-TGCTTTGGCGGGGGGACCCAGTCTCGCCGCCAGAGGT  1667417

Query  119      CTAAACTTACAACC-AATTTTTTATTAACTTGTCACACCAGATTATTACTTAATAGTCAA  177
                |  ||| || |||| || |||||||| ||  |||| | | ||||| ||| ||||||||||
Sbjct  1667416  CACAAC-TA-AACCAAACTTTTTATT-ACCAGTCA-AAC-GATTA-TAC-TAATAGTCAA  1667364

Query  178      AACTTTCAACAACGGATCTCTTGGTTCTCGCATCGATGAAGAACGCAGCGAAATGCGATA  237
                ||||||||||||||||||||||||||||||||||||||||||||||||||||||||||||
Sbjct  1667363  AACTTTCAACAACGGATCTCTTGGTTCTCGCATCGATGAAGAACGCAGCGAAATGCGATA  1667304

Query  238      CGTAATATGAATTGCAGATATTCGTGAATCATCGAATCTTTGAACGCACATTGCGCCCTC  297
                ||||||||||||||||||||||||||||||||||||||||||||||||||||||||||| 
Sbjct  1667303  CGTAATATGAATTGCAGATATTCGTGAATCATCGAATCTTTGAACGCACATTGCGCCCTT  1667244

Query  298      TGGTATTCCGGAGGGCATGCCTGTTTGAGCGTCGTTTCTCCCTCAAACCGCTGGGTTTGG  357
                |||||||||  |||||||||||||||||||||| |||||||||||| || | ||||||||
Sbjct  1667243  TGGTATTCCAAAGGGCATGCCTGTTTGAGCGTCATTTCTCCCTCAAGCC-CCGGGTTTGG  1667185

Query  358      TGTTGAGCAATACGACTTGGGTTTGCTTGAAAGACGGTA-GTGGTAAGGCGGGATCGCTT  416
                |||||||||||||| |   |||||| |||||||||| || ||||  || |   ||   ||
Sbjct  1667184  TGTTGAGCAATACG-C--CGGTTTGTTTGAAAGACG-TACGTGG--AGAC--TAT--ATT  1667135

Query  417      TGACAATGGCTTAGG-TCTAACCAAAAACATTGCTTGCGGCGGTAACGTCCACCACGTAT  475
                 | |   | |||||| ||| ||| |||||   |||||  || ||   | |||||||  | 
Sbjct  1667134  AG-C---GACTTAGGTTCT-ACC-AAAAC---GCTTG-TGCAGT-CGGCCCACCAC--AG  1667088

Query  476      ATCTTCAAACTTT-GACCTCAAATCAGGTAGGACTACCCGCTGAACTTAAGCATATCAAT  534
                 | ||| |||||| ||||||||||||||||||||||||||||||||||||||||||||||
Sbjct  1667087  CTTTTCTAACTTTTGACCTCAAATCAGGTAGGACTACCCGCTGAACTTAAGCATATCAAT  1667028

Query  535      AAGCGGAGGAAAAGAAACCAACAGGGATTGCCTCAGTAGCGGCGAGTGAAGCGGCAAAAG  594
                ||||||||||||||||||||||||||||||||| ||||||||||||||||||||||||||
Sbjct  1667027  AAGCGGAGGAAAAGAAACCAACAGGGATTGCCTTAGTAGCGGCGAGTGAAGCGGCAAAAG  1666968

Query  595      CTCAAATTTGAAATCTGGCGTCTTT-GGCGTCCGAGTTGTAATTTGAAGAAGGTATCTTT  653
                ||||||||||||||||||| |||||  | |||||||||||||||||||||||||||||||
Sbjct  1666967  CTCAAATTTGAAATCTGGC-TCTTTCAGAGTCCGAGTTGTAATTTGAAGAAGGTATCTTT  1666909

Query  654      GGGCCCGGCTCTTGTCTATGTTCCTTGGAACAGGACGTCACAGAGGGTGAGAATCCCGTG  713
                ||||| |||||||||||||||| |||||||||| ||||||||||||||||||||||||||
Sbjct  1666908  GGGCCTGGCTCTTGTCTATGTTTCTTGGAACAGAACGTCACAGAGGGTGAGAATCCCGTG  1666849

Query  714      CGATGAGATGACCCGGGTCTGTGTAAAGTTCCTTCGACGAGTCGAGTTGTTTGGGAATGC  773
                |||||||||||||| |||| ||||||||||||||||||||||||||||||||||||||||
Sbjct  1666848  CGATGAGATGACCCAGGTCCGTGTAAAGTTCCTTCGACGAGTCGAGTTGTTTGGGAATGC  1666789

Query  774      AGCTCTAAGTGGGTGGTAAATTCCATCTAAAGCTAAATATTGGCGAGAGACCGATAGCGA  833
                ||||||||||||||||||||||||||||||||||||||||||||||||||||||||||||
Sbjct  1666788  AGCTCTAAGTGGGTGGTAAATTCCATCTAAAGCTAAATATTGGCGAGAGACCGATAGCGA  1666729

Query  834      ACAAGTACAGTGATGGAAAGATGAAAAGAACTTTGAAAAGAGAGTGAAAAAGTACGTGAA  893
                ||||||||||||||||||||||||||||||||||||||||||||||||||||||||||||
Sbjct  1666728  ACAAGTACAGTGATGGAAAGATGAAAAGAACTTTGAAAAGAGAGTGAAAAAGTACGTGAA  1666669

Query  894      ATTGTTGAAAGGGAAGGGCTTGAGATCAGACTTGGTATTTTGCATGCTGCT-CTCTCGGG  952
                ||||||||||||||||||||||||||||||||||| |||||||||| |||| || |||||
Sbjct  1666668  ATTGTTGAAAGGGAAGGGCTTGAGATCAGACTTGGCATTTTGCATGTTGCTTCT-TCGGG  1666610

Query  953      GGCGGCCGCTGCGGTTTACCGGGCCAGCATCGGTTTGGAGCGGCAGGATAATGGCGGAGG  1012
                ||||||| |||||||||  |||||||||||| |||||| |||| |||| ||| |||  ||
Sbjct  1666609  GGCGGCCTCTGCGGTTTGTCGGGCCAGCATCAGTTTGG-GCGGTAGGACAATCGCGCGGG  1666551

Query  1013     AATGTGGCACGGCTTCTGCTGTGTGTTATAGCCTCTGACGATACTGCCAGCCTAGACCGA  1072
                || |||||||||| || | ||||||||||||||  ||  |||||||||||||||||| ||
Sbjct  1666550  AACGTGGCACGGCCTCGGTTGTGTGTTATAGCCCGTGTGGATACTGCCAGCCTAGACTGA  1666491

Query  1073     GGACTGCGGTTTTTACCTAGGATGTTGGCATAATGATCTTAAGTCGCCCGTCTTGAAACA  1132
                |||||||||||| |||||||||||||||||||||||||||||||||||||||||||||||
Sbjct  1666490  GGACTGCGGTTTATACCTAGGATGTTGGCATAATGATCTTAAGTCGCCCGTCTTGAAACA  1666431

Query  1133     CGGACCAAGGAGTCTAACGTCTATGCGAGTGTTTGGGTGTAAAACCCGTACGCGTAATGA  1192
                ||||||||||||||||||||||||||||||||||||||||||||||||||||||||||||
Sbjct  1666430  CGGACCAAGGAGTCTAACGTCTATGCGAGTGTTTGGGTGTAAAACCCGTACGCGTAATGA  1666371

Query  1193     AAGTGAACGAAGGGTGGGGGCCCATT--AGGGTGCACCATCGACCGATCCTGATGTGTTC  1250
                ||||||||| ||| |||||||||  |   ||||||||||||||||||||||||||| |||
Sbjct  1666370  AAGTGAACGTAGG-TGGGGGCCCTCTCGGGGGTGCACCATCGACCGATCCTGATGTCTTC  1666312

Query  1251     GGATGGATTTGAGTAAGAGCATAGCTGTTGGGACCCGAAAGATGGTGAACTATGCCTGAA  1310
                ||||||||||||||||||||||||||||||||||||||||||||||||||||||||||||
Sbjct  1666311  GGATGGATTTGAGTAAGAGCATAGCTGTTGGGACCCGAAAGATGGTGAACTATGCCTGAA  1666252

Query  1311     TAGGGTGAAGCCAGAGGAAACTCTGGTGGAGGCTCGTAGCGGTTCTGACGTGCAAATCGA  1370
                ||||||||||||||||||||||||||||||||||||||||||||||||||||||||||||
Sbjct  1666251  TAGGGTGAAGCCAGAGGAAACTCTGGTGGAGGCTCGTAGCGGTTCTGACGTGCAAATCGA  1666192

Query  1371     TCGTCGAATTTGGGTATAGGGGCGAAAGACTAATCGAACCATCTAGTAGCTGGTTCCTGC  1430
                ||||||||||||||||||||||||||||||||||||||||||||||||||||||||||||
Sbjct  1666191  TCGTCGAATTTGGGTATAGGGGCGAAAGACTAATCGAACCATCTAGTAGCTGGTTCCTGC  1666132

Query  1431     CGAAGTTTCCCTCAGGATAGCAGAAGCTCGTATCAGTTTTATGAGGTAAAGCGAATGATT  1490
                ||||||||||||||||||||||||||||||||||||||||||||||||||||||||||||
Sbjct  1666131  CGAAGTTTCCCTCAGGATAGCAGAAGCTCGTATCAGTTTTATGAGGTAAAGCGAATGATT  1666072

Query  1491     AGAAGTCTTGGGGTTGAAATGACCTTAACTTATTCTCAAACTTTAAATATGTAAGAAGTC  1550
                |||||| |||||||||||||||||||||||||||||||||||||||||||||||||||||
Sbjct  1666071  AGAAGTATTGGGGTTGAAATGACCTTAACTTATTCTCAAACTTTAAATATGTAAGAAGTC  1666012

Query  1551     CTTGTTGCTTAATTGAACGTGGACAATTGAATGAAGAGCTTTTAGTGGGCCATTTTTGGT  1610
                ||||||||||||||||||||||||||||||||||||||||||||||||||||||||||||
Sbjct  1666011  CTTGTTGCTTAATTGAACGTGGACAATTGAATGAAGAGCTTTTAGTGGGCCATTTTTGGT  1665952

Query  1611     AAGCAGAACTGGCGATGCGGGATGAACCGAACGTGAAGTTAAAGTGCCGGAATGCACGCT  1670
                ||||||||||||||||||||||||||||||||||||||||||||||||||||||||||||
Sbjct  1665951  AAGCAGAACTGGCGATGCGGGATGAACCGAACGTGAAGTTAAAGTGCCGGAATGCACGCT  1665892

Query  1671     CATCAGACACCACAAAAGGTGTTAGTTCATCTAGACAGCCGGACGGTGGCCATGGAAGTC  1730
                ||||||||||||||||||||||||||||||||||||||||||||||||||||||||||||
Sbjct  1665891  CATCAGACACCACAAAAGGTGTTAGTTCATCTAGACAGCCGGACGGTGGCCATGGAAGTC  1665832

Query  1731     GGAATCCGCTAAGGAGTGTGTAACAACTCACCGGCCGAATGAACTAGCCCTGAAAATGGA  1790
                ||||||||||||||||||||||||||||||||||||||||||||||||||||||||||||
Sbjct  1665831  GGAATCCGCTAAGGAGTGTGTAACAACTCACCGGCCGAATGAACTAGCCCTGAAAATGGA  1665772

Query  1791     TGGCGCTCAAGCGTGCTACTTATACTTCACCGTGATTGCTGTTT-TGACGCTTTCACGAG  1849
                ||||||||||||||||||||||||||||||||||||||||  || ||| |||||||||||
Sbjct  1665771  TGGCGCTCAAGCGTGCTACTTATACTTCACCGTGATTGCTAATTATGATGCTTTCACGAG  1665712

Query  1850     TAGGCAGGCGTGGAGGTCAGTGACGAAGCCTTTGCTGTAAAGCTGGGTCGAACGGCCTCT  1909
                ||||||||||||||||||||||| ||||||||||||||||||||||||||||||||||||
Sbjct  1665711  TAGGCAGGCGTGGAGGTCAGTGAAGAAGCCTTTGCTGTAAAGCTGGGTCGAACGGCCTCT  1665652

Query  1910     AGTGCAGATCTTGGTGGTAGTAGCAAATATTCAAATGAGAACTTTGAAGACTGAAGTGGG  1969
                ||||||||||||||||||||||||||||||||||||||||||||||||||||||||||||
Sbjct  1665651  AGTGCAGATCTTGGTGGTAGTAGCAAATATTCAAATGAGAACTTTGAAGACTGAAGTGGG  1665592

Query  1970     GAAAGGTTCCATGTCAACAGCAGTTGGACATGGGTTAGTCGATCCTAAGAGATGGGGAAG  2029
                ||||||||||||||||||||||||||||||||||||||||||||||||||||||||||||
Sbjct  1665591  GAAAGGTTCCATGTCAACAGCAGTTGGACATGGGTTAGTCGATCCTAAGAGATGGGGAAG  1665532

Query  2030     CTCCGTTTCAACGTGCTTGATTTTTCAGGCCAACCATCGAAAGGGAATCCGGTTAAAATT  2089
                ||||||||||| | || |||||||||||||| ||||||||||||||||||||||||||||
Sbjct  1665531  CTCCGTTTCAAAGCGCCTGATTTTTCAGGCCTACCATCGAAAGGGAATCCGGTTAAAATT  1665472

Query  2090     CCGGAACTTGGATATGGATTCTTCACGGCAACGTAACTGAATGTGGAGACGTCGGCGTGA  2149
                ||||||||||||||||||||||||||||||||||||||||||||||||||||||||||||
Sbjct  1665471  CCGGAACTTGGATATGGATTCTTCACGGCAACGTAACTGAATGTGGAGACGTCGGCGTGA  1665412

Query  2150     GCCCTGGGAGGAGTTATCTTTTCTTCTTAACAGCTTATCACCCTGGAATTGGTTTATCCG  2209
                ||||||||||||||||||||||||||||||||||||||||||||||||||||||||||||
Sbjct  1665411  GCCCTGGGAGGAGTTATCTTTTCTTCTTAACAGCTTATCACCCTGGAATTGGTTTATCCG  1665352

Query  2210     GAGATGGGGTCTTATGGCTGGAAGAGCGCGGTAATTTTGCCGCGTCCGGTGCGCTTACGA  2269
                ||||||||||||||||||||||||||||||||||||||||||||||||||||||| ||||
Sbjct  1665351  GAGATGGGGTCTTATGGCTGGAAGAGCGCGGTAATTTTGCCGCGTCCGGTGCGCTCACGA  1665292

Query  2270     CGGTCCTTGAAAATCCACAGGAAGGAATAGTTTTCATGCCAAGTCGTACTCATAACCGCA  2329
                ||||||||||||||||||||||||||||||||||||||||||||||||||||||||||||
Sbjct  1665291  CGGTCCTTGAAAATCCACAGGAAGGAATAGTTTTCATGCCAAGTCGTACTCATAACCGCA  1665232

Query  2330     GCAGGTCTCCAAGGTTAACAGCCTCTAGTTGATAGAATAATGTAGATAAGGGAAGTCGGC  2389
                |||||||||| |||||||||||||||||||||||||||||||||||||||||||||||||
Sbjct  1665231  GCAGGTCTCCTAGGTTAACAGCCTCTAGTTGATAGAATAATGTAGATAAGGGAAGTCGGC  1665172

Query  2390     AAAATAGATCCGTAACTTCGGGATAAGGATTGGCTCTAAGGATCGGGTGTCTTGGGCCTT  2449
                ||||||||||||||||||||||||||||||||||||||||||||||||||||||||||||
Sbjct  1665171  AAAATAGATCCGTAACTTCGGGATAAGGATTGGCTCTAAGGATCGGGTGTCTTGGGCCTT  1665112

Query  2450     GTGTAGACGCGGCGGTGACTGTTGGCGGGCTGTTTTACGACGGACTGCTGGTGGATGCTG  2509
                | |||||||||| || ||||| ||||||||||||||  ||||||||||||  ||| || |
Sbjct  1665111  GCGTAGACGCGGTGGCGACTGGTGGCGGGCTGTTTTCGGACGGACTGCTGCCGGACGCCG  1665052

Query  2510     CTGTAGACACGCTTGGTAGGTCTTTATGGCCGTCCGGGGCACGTTTAACGATCAACTTAG  2569
                |||||||||||||||||||||  || || |||||||||||||| ||||||||||||||||
Sbjct  1665051  CTGTAGACACGCTTGGTAGGTACTTGTGACCGTCCGGGGCACGCTTAACGATCAACTTAG  1664992

Query  2570     AACTGGTACGGACAAGGGGAAT  2591
                ||||||||||||||||||||||
Sbjct  1664991  AACTGGTACGGACAAGGGGAAT  1664970


>QLNQ01000018.1 Candida viswanathii strain ATCC 20962 contig14, whole genome 
shotgun sequence
Length=388342

 Score = 3943 bits (2135),  Expect = 0.0
 Identities = 2456/2604 (94%), Gaps = 50/2604 (2%)
 Strand=Plus/Plus

Query  1       CAAGGTTTCCGTAGGTGAACCTGCGGAAGGATCATTACTGATTTGCTTAATTGCACCACA  60
               ||||||||||||||||||||||||||||||||||||||||||||||||||||||||||||
Sbjct  384347  CAAGGTTTCCGTAGGTGAACCTGCGGAAGGATCATTACTGATTTGCTTAATTGCACCACA  384406

Query  61      TGTGTTTTTCTTTGAAACAAACTTGCTTTGGCGGTGGG--C-CCAGCCTGCCGCCAGAGG  117
               |||||||||   ||  || | | |||||||||||||||  | |    | |||||||||||
Sbjct  384407  TGTGTTTTTTACTG-GAC-AGC-TGCTTTGGCGGTGGGGACTCGTTTCCGCCGCCAGAGG  384463

Query  118     TCTAAACTTACAACC-AATTTTTTATTAACTTGTCACACCAGATTATTACTTAATAGTCA  176
               ||  ||| || |||| || |||||||| ||  |||| |||| |   ||  ||||||||||
Sbjct  384464  TCACAAC-TA-AACCAAACTTTTTATT-ACCAGTCA-ACCATA-CGTT--TTAATAGTCA  384516

Query  177     AAACTTTCAACAACGGATCTCTTGGTTCTCGCATCGATGAAGAACGCAGCGAAATGCGAT  236
               ||||||||||||||||||||||||||||||||||||||||||||||||||||||||||||
Sbjct  384517  AAACTTTCAACAACGGATCTCTTGGTTCTCGCATCGATGAAGAACGCAGCGAAATGCGAT  384576

Query  237     ACGTAATATGAATTGCAGATATTCGTGAATCATCGAATCTTTGAACGCACATTGCGCCCT  296
               ||||| ||||||||||||||||||||||||||||||||||||||||||||||||||||||
Sbjct  384577  ACGTAGTATGAATTGCAGATATTCGTGAATCATCGAATCTTTGAACGCACATTGCGCCCT  384636

Query  297     CTGGTATTCCGGAGGGCATGCCTGTTTGAGCGTCGTTTCTCCCTCAA-ACCGCTGGGTTT  355
                |||||||||  |||||||||||||||||||||| ||||||||||||  |||| ||||||
Sbjct  384637  TTGGTATTCCAAAGGGCATGCCTGTTTGAGCGTCATTTCTCCCTCAAGCCCGC-GGGTTT  384695

Query  356     GGTGTTGAGCAATACGACTTGGGTTTGCTTGAAAGACGGTA-GTGGTAAGGCGGGATCGC  414
               |||||||||||||||| |   |||||| |||||||||| || ||||  || |   ||   
Sbjct  384696  GGTGTTGAGCAATACG-C-CAGGTTTGTTTGAAAGACG-TACGTGG--AGAC--TAT--A  384746

Query  415     TTTGACAATGGCTTAGG-TCTAACCAAAAACATTGCTTGCGGCGGTAACGTCCACCACGT  473
               || | |   | |||||| ||| ||| |||||   |||||  || ||   | |||||||  
Sbjct  384747  TTAG-C---GACTTAGGTTCT-ACC-AAAAC---GCTTG-TGCAGT-CGGCCCACCAC--  384793

Query  474     ATATCTTCAAAC-TTTGACCTCAAATCAGGTAGGACTACCCGCTGAACTTAAGCATATCA  532
               |  | ||| ||| |||||||||||||||||||||||||||||||||||||||||||||||
Sbjct  384794  AGCTTTTCTAACTTTTGACCTCAAATCAGGTAGGACTACCCGCTGAACTTAAGCATATCA  384853

Query  533     ATAAGCGGAGGAAAAGAAACCAACAGGGATTGCCTCAGTAGCGGCGAGTGAAGCGGCAAA  592
               ||||||||||||||||||||||||||||||||||| ||||||||||||||||||||||||
Sbjct  384854  ATAAGCGGAGGAAAAGAAACCAACAGGGATTGCCTTAGTAGCGGCGAGTGAAGCGGCAAA  384913

Query  593     AGCTCAAATTTGAAATCTGGCGTCTTT-GGCGTCCGAGTTGTAATTTGAAGAAGGTATCT  651
               ||||||||||||||||||||| |||||  | |||||||||||||||||||||||||||||
Sbjct  384914  AGCTCAAATTTGAAATCTGGC-TCTTTCAGAGTCCGAGTTGTAATTTGAAGAAGGTATCT  384972

Query  652     TTGGGCCCGGCTCTTGTCTATGTTCCTTGGAACAGGACGTCACAGAGGGTGAGAATCCCG  711
               ||||||| |||||||||||||||| |||||||||| ||||||||||||||||||||||||
Sbjct  384973  TTGGGCCTGGCTCTTGTCTATGTTTCTTGGAACAGAACGTCACAGAGGGTGAGAATCCCG  385032

Query  712     TGCGATGAGATGACCCGGGTCTGTGTAAAGTTCCTTCGACGAGTCGAGTTGTTTGGGAAT  771
               |||||||||||||||| |||| ||||||||||||||||||||||||||||||||||||||
Sbjct  385033  TGCGATGAGATGACCCAGGTCCGTGTAAAGTTCCTTCGACGAGTCGAGTTGTTTGGGAAT  385092

Query  772     GCAGCTCTAAGTGGGTGGTAAATTCCATCTAAAGCTAAATATTGGCGAGAGACCGATAGC  831
               ||||||||||||||||||||||||||||||||||||||||||||||||||||||||||||
Sbjct  385093  GCAGCTCTAAGTGGGTGGTAAATTCCATCTAAAGCTAAATATTGGCGAGAGACCGATAGC  385152

Query  832     GAACAAGTACAGTGATGGAAAGATGAAAAGAACTTTGAAAAGAGAGTGAAAAAGTACGTG  891
               ||||||||||||||||||||||||||||||||||||||||||||||||||||||||||||
Sbjct  385153  GAACAAGTACAGTGATGGAAAGATGAAAAGAACTTTGAAAAGAGAGTGAAAAAGTACGTG  385212

Query  892     AAATTGTTGAAAGGGAAGGGCTTGAGATCAGACTTGGTATTTTGCATGCTGCT-CTCTCG  950
               ||||||||||||||||||||||||||||||||||||| |||||||||| |||| || |||
Sbjct  385213  AAATTGTTGAAAGGGAAGGGCTTGAGATCAGACTTGGCATTTTGCATGTTGCTTCT-TCG  385271

Query  951     GGGGCGGCCGCTGCGGTTTACCGGGCCAGCATCGGTTTGGAGCGGCAGGATAATGGCGGA  1010
               ||||||||| |||||||||  |||||||||||| |||||| ||||||||| ||| |||  
Sbjct  385272  GGGGCGGCCTCTGCGGTTTGTCGGGCCAGCATCAGTTTGG-GCGGCAGGACAATCGCGTG  385330

Query  1011    GGAATGTGGCACGGCTTCTGCTGTGTGTTATAGCCTCTGACGATACTGCCAGCCTAGACC  1070
               ||||||||||||||| || ||||||||||||||||   |  |||||||||||||||||| 
Sbjct  385331  GGAATGTGGCACGGCCTCGGCTGTGTGTTATAGCCCGCGTGGATACTGCCAGCCTAGACT  385390

Query  1071    GAGGACTGCGGTTTTTACCTAGGATGTTGGCATAATGATCTTAAGTCGCCCGTCTTGAAA  1130
               |||||||||||||| |||||||||||||||||||||||||||||||||||||||||||||
Sbjct  385391  GAGGACTGCGGTTTATACCTAGGATGTTGGCATAATGATCTTAAGTCGCCCGTCTTGAAA  385450

Query  1131    CACGGACCAAGGAGTCTAACGTCTATGCGAGTGTTTGGGTGTAAAACCCGTACGCGTAAT  1190
               ||||||||||||||||||||||||||||||||||||||||||||||||||||||||||||
Sbjct  385451  CACGGACCAAGGAGTCTAACGTCTATGCGAGTGTTTGGGTGTAAAACCCGTACGCGTAAT  385510

Query  1191    GAAAGTGAACGAAGGGTGGGGGCCCATT--AGGGTGCACCATCGACCGATCCTGATGTGT  1248
               ||||||||||| ||| |||||||||  |   ||||||||||||||||||||||||||| |
Sbjct  385511  GAAAGTGAACGTAGG-TGGGGGCCCTCTCGGGGGTGCACCATCGACCGATCCTGATGTCT  385569

Query  1249    TCGGATGGATTTGAGTAAGAGCATAGCTGTTGGGACCCGAAAGATGGTGAACTATGCCTG  1308
               ||||||||||||||||||||||||||||||||||||||||||||||||||||||||||||
Sbjct  385570  TCGGATGGATTTGAGTAAGAGCATAGCTGTTGGGACCCGAAAGATGGTGAACTATGCCTG  385629

Query  1309    AATAGGGTGAAGCCAGAGGAAACTCTGGTGGAGGCTCGTAGCGGTTCTGACGTGCAAATC  1368
               ||||||||||||||||||||||||||||||||||||||||||||||||||||||||||||
Sbjct  385630  AATAGGGTGAAGCCAGAGGAAACTCTGGTGGAGGCTCGTAGCGGTTCTGACGTGCAAATC  385689

Query  1369    GATCGTCGAATTTGGGTATAGGGGCGAAAGACTAATCGAACCATCTAGTAGCTGGTTCCT  1428
               ||||||||||||||||||||||||||||||||||||||||||||||||||||||||||||
Sbjct  385690  GATCGTCGAATTTGGGTATAGGGGCGAAAGACTAATCGAACCATCTAGTAGCTGGTTCCT  385749

Query  1429    GCCGAAGTTTCCCTCAGGATAGCAGAAGCTCGTATCAGTTTTATGAGGTAAAGCGAATGA  1488
               ||||||||||||||||||||||||||||||||||||||||||||||||||||||||||||
Sbjct  385750  GCCGAAGTTTCCCTCAGGATAGCAGAAGCTCGTATCAGTTTTATGAGGTAAAGCGAATGA  385809

Query  1489    TTAGAAGTCTTGGGGTTGAAATGACCTTAACTTATTCTCAAACTTTAAATATGTAAGAAG  1548
               |||||||| |||||||||||||||||||||||||||||||||||||||||||||||||||
Sbjct  385810  TTAGAAGTATTGGGGTTGAAATGACCTTAACTTATTCTCAAACTTTAAATATGTAAGAAG  385869

Query  1549    TCCTTGTTGCTTAATTGAACGTGGACAATTGAATGAAGAGCTTTTAGTGGGCCATTTTTG  1608
               ||||||||||||||||||||||||||||||||||||||||||||||||||||||||||||
Sbjct  385870  TCCTTGTTGCTTAATTGAACGTGGACAATTGAATGAAGAGCTTTTAGTGGGCCATTTTTG  385929

Query  1609    GTAAGCAGAACTGGCGATGCGGGATGAACCGAACGTGAAGTTAAAGTGCCGGAATGCACG  1668
               ||||||||||||||||||||||||||||||||||||||||||||||||||||||||||||
Sbjct  385930  GTAAGCAGAACTGGCGATGCGGGATGAACCGAACGTGAAGTTAAAGTGCCGGAATGCACG  385989

Query  1669    CTCATCAGACACCACAAAAGGTGTTAGTTCATCTAGACAGCCGGACGGTGGCCATGGAAG  1728
               ||||||||||||||||||||||||||||||||||||||||||||||||||||||||||||
Sbjct  385990  CTCATCAGACACCACAAAAGGTGTTAGTTCATCTAGACAGCCGGACGGTGGCCATGGAAG  386049

Query  1729    TCGGAATCCGCTAAGGAGTGTGTAACAACTCACCGGCCGAATGAACTAGCCCTGAAAATG  1788
               ||||||||||||||||||||||||||||||||||||||||||||||||||||||||||||
Sbjct  386050  TCGGAATCCGCTAAGGAGTGTGTAACAACTCACCGGCCGAATGAACTAGCCCTGAAAATG  386109

Query  1789    GATGGCGCTCAAGCGTGCTACTTATACTTCACCGTGATTGCTGTTT-TGACGCTTTCACG  1847
               ||||||||||||||||||||||||||||||||||||||||||| || ||| |||||||||
Sbjct  386110  GATGGCGCTCAAGCGTGCTACTTATACTTCACCGTGATTGCTGATTATGATGCTTTCACG  386169

Query  1848    AGTAGGCAGGCGTGGAGGTCAGTGACGAAGCCTTTGCTGTAAAGCTGGGTCGAACGGCCT  1907
               ||||||||||||||||||||||||| ||||||||||||||||||||||||||||||||||
Sbjct  386170  AGTAGGCAGGCGTGGAGGTCAGTGAAGAAGCCTTTGCTGTAAAGCTGGGTCGAACGGCCT  386229

Query  1908    CTAGTGCAGATCTTGGTGGTAGTAGCAAATATTCAAATGAGAACTTTGAAGACTGAAGTG  1967
               ||||||||||||||||||||||||||||||||||||||||||||||||||||||||||||
Sbjct  386230  CTAGTGCAGATCTTGGTGGTAGTAGCAAATATTCAAATGAGAACTTTGAAGACTGAAGTG  386289

Query  1968    GGGAAAGGTTCCATGTCAACAGCAGTTGGACATGGGTTAGTCGATCCTAAGAGATGGGGA  2027
               ||||||||||||||||||||||||||||||||||||||||||||||||||||||||||||
Sbjct  386290  GGGAAAGGTTCCATGTCAACAGCAGTTGGACATGGGTTAGTCGATCCTAAGAGATGGGGA  386349

Query  2028    AGCTCCGTTTCAACGTGCTTGATTTTTCAGGCCAACCATCGAAAGGGAATCCGGTTAAAA  2087
               ||||||||||||| | || |||||||||||||| ||||||||||||||||||||||||||
Sbjct  386350  AGCTCCGTTTCAAAGCGCCTGATTTTTCAGGCCTACCATCGAAAGGGAATCCGGTTAAAA  386409

Query  2088    TTCCGGAACTTGGATATGGATTCTTCACGGCAACGTAACTGAATGTGGAGACGTCGGCGT  2147
               ||||||||||||||||||||||||||||||||||||||||||||||||||||||||||||
Sbjct  386410  TTCCGGAACTTGGATATGGATTCTTCACGGCAACGTAACTGAATGTGGAGACGTCGGCGT  386469

Query  2148    GAGCCCTGGGAGGAGTTATCTTTTCTTCTTAACAGCTTATCACCCTGGAATTGGTTTATC  2207
               ||||||||||||||||||||||||||||||||||||||||||||||||||||||||||||
Sbjct  386470  GAGCCCTGGGAGGAGTTATCTTTTCTTCTTAACAGCTTATCACCCTGGAATTGGTTTATC  386529

Query  2208    CGGAGATGGGGTCTTATGGCTGGAAGAGCGCGGTAATTTTGCCGCGTCCGGTGCGCTTAC  2267
               ||||||||||||||||||||||||||||||||||||||||||||||||||||||||| ||
Sbjct  386530  CGGAGATGGGGTCTTATGGCTGGAAGAGCGCGGTAATTTTGCCGCGTCCGGTGCGCTCAC  386589

Query  2268    GACGGTCCTTGAAAATCCACAGGAAGGAATAGTTTTCATGCCAAGTCGTACTCATAACCG  2327
               ||||||||||||||||||||||||||||||||||||||||||||||||||||||||||||
Sbjct  386590  GACGGTCCTTGAAAATCCACAGGAAGGAATAGTTTTCATGCCAAGTCGTACTCATAACCG  386649

Query  2328    CAGCAGGTCTCCAAGGTTAACAGCCTCTAGTTGATAGAATAATGTAGATAAGGGAAGTCG  2387
               |||||||||||| |||||||||||||||||||||||||||||||||||||||||||||||
Sbjct  386650  CAGCAGGTCTCCTAGGTTAACAGCCTCTAGTTGATAGAATAATGTAGATAAGGGAAGTCG  386709

Query  2388    GCAAAATAGATCCGTAACTTCGGGATAAGGATTGGCTCTAAGGATCGGGTGTCTTGGGCC  2447
               ||||||||||||||||||||||||||||||||||||||||||||||||||||||||||||
Sbjct  386710  GCAAAATAGATCCGTAACTTCGGGATAAGGATTGGCTCTAAGGATCGGGTGTCTTGGGCC  386769

Query  2448    TTGTGTAGACGCGGCGGTGACTGTTGGCGGGCTGTTTTACGACGGACTGCTGGTGGATGC  2507
               ||| |||||||||| || ||||| ||||||||||||||  ||||||||||||  ||| ||
Sbjct  386770  TTGCGTAGACGCGGTGGCGACTGGTGGCGGGCTGTTTTCGGACGGACTGCTGCCGGACGC  386829

Query  2508    TGCTGTAGACACGCTTGGTAGGTCTTTATGGCCGTCCGGGGCACGTTTAACGATCAACTT  2567
                ||||||||||||||||||||||  || || |||||||||||||| ||||||||||||||
Sbjct  386830  CGCTGTAGACACGCTTGGTAGGTACTTGTGACCGTCCGGGGCACGCTTAACGATCAACTT  386889

Query  2568    AGAACTGGTACGGACAAGGGGAAT  2591
               ||||||||||||||||||||||||
Sbjct  386890  AGAACTGGTACGGACAAGGGGAAT  386913


>QLNQ01000013.1 Candida viswanathii strain ATCC 20962 contig19, whole genome 
shotgun sequence
Length=55378

 Score = 3941 bits (2134),  Expect = 0.0
 Identities = 2455/2603 (94%), Gaps = 49/2603 (2%)
 Strand=Plus/Plus

Query  1      CAAGGTTTCCGTAGGTGAACCTGCGGAAGGATCATTACTGATTTGCTTAATTGCACCACA  60
              ||||||||||||||||||||||||||||||||||||||||||||||||||||||||||||
Sbjct  10518  CAAGGTTTCCGTAGGTGAACCTGCGGAAGGATCATTACTGATTTGCTTAATTGCACCACA  10577

Query  61     TGTGTTTTTCTTTGAAACAAACTTGCTTTGGCGGTGGG-C-CCAGCCTGCCGCCAGAGGT  118
              ||||||||||  ||  || | | ||||||||||| ||| | |    | ||||||||||||
Sbjct  10578  TGTGTTTTTCACTG-GAC-AGC-TGCTTTGGCGGGGGGACTCGTTTCCGCCGCCAGAGGT  10634

Query  119    CTAAACTTACAACC-AATTTTTTATTAACTTGTCACACCAGATTATTACTTAATAGTCAA  177
              |  ||| || |||| || |||||||| ||  |||| |||| |   ||  |||||||||||
Sbjct  10635  CACAAC-TA-AACCAAACTTTTTATT-ACCAGTCA-ACCATA-CGTT--TTAATAGTCAA  10687

Query  178    AACTTTCAACAACGGATCTCTTGGTTCTCGCATCGATGAAGAACGCAGCGAAATGCGATA  237
              ||||||||||||||||||||||||||||||||||||||||||||||||||||||||||||
Sbjct  10688  AACTTTCAACAACGGATCTCTTGGTTCTCGCATCGATGAAGAACGCAGCGAAATGCGATA  10747

Query  238    CGTAATATGAATTGCAGATATTCGTGAATCATCGAATCTTTGAACGCACATTGCGCCCTC  297
              |||| |||||||||||||||||||||||||||||||||||||||||||||||||||||| 
Sbjct  10748  CGTAGTATGAATTGCAGATATTCGTGAATCATCGAATCTTTGAACGCACATTGCGCCCTT  10807

Query  298    TGGTATTCCGGAGGGCATGCCTGTTTGAGCGTCGTTTCTCCCTCAA-ACCGCTGGGTTTG  356
              |||||||||  |||||||||||||||||||||| ||||||||||||  |||| |||||||
Sbjct  10808  TGGTATTCCAAAGGGCATGCCTGTTTGAGCGTCATTTCTCCCTCAAGCCCGC-GGGTTTG  10866

Query  357    GTGTTGAGCAATACGACTTGGGTTTGCTTGAAAGACGGTA-GTGGTAAGGCGGGATCGCT  415
              ||||||||||||||| |   |||||| |||||||||| || ||||  || |   ||   |
Sbjct  10867  GTGTTGAGCAATACG-C-CAGGTTTGTTTGAAAGACG-TACGTGG--AGAC--TAT--AT  10917

Query  416    TTGACAATGGCTTAGG-TCTAACCAAAAACATTGCTTGCGGCGGTAACGTCCACCACGTA  474
              | | |   | |||||| ||| ||| |||||   |||||  || ||   | |||||||  |
Sbjct  10918  TAG-C---GACTTAGGTTCT-ACC-AAAAC---GCTTG-TGCAGT-CGGCCCACCAC--A  10964

Query  475    TATCTTCAAAC-TTTGACCTCAAATCAGGTAGGACTACCCGCTGAACTTAAGCATATCAA  533
                | ||| ||| ||||||||||||||||||||||||||||||||||||||||||||||||
Sbjct  10965  GCTTTTCTAACTTTTGACCTCAAATCAGGTAGGACTACCCGCTGAACTTAAGCATATCAA  11024

Query  534    TAAGCGGAGGAAAAGAAACCAACAGGGATTGCCTCAGTAGCGGCGAGTGAAGCGGCAAAA  593
              |||||||||||||||||||||||||||||||||| |||||||||||||||||||||||||
Sbjct  11025  TAAGCGGAGGAAAAGAAACCAACAGGGATTGCCTTAGTAGCGGCGAGTGAAGCGGCAAAA  11084

Query  594    GCTCAAATTTGAAATCTGGCGTCTTT-GGCGTCCGAGTTGTAATTTGAAGAAGGTATCTT  652
              |||||||||||||||||||| |||||  | ||||||||||||||||||||||||||||||
Sbjct  11085  GCTCAAATTTGAAATCTGGC-TCTTTCAGAGTCCGAGTTGTAATTTGAAGAAGGTATCTT  11143

Query  653    TGGGCCCGGCTCTTGTCTATGTTCCTTGGAACAGGACGTCACAGAGGGTGAGAATCCCGT  712
              |||||| |||||||||||||||| |||||||||| |||||||||||||||||||||||||
Sbjct  11144  TGGGCCTGGCTCTTGTCTATGTTTCTTGGAACAGAACGTCACAGAGGGTGAGAATCCCGT  11203

Query  713    GCGATGAGATGACCCGGGTCTGTGTAAAGTTCCTTCGACGAGTCGAGTTGTTTGGGAATG  772
              ||||||||||||||| |||| |||||||||||||||||||||||||||||||||||||||
Sbjct  11204  GCGATGAGATGACCCAGGTCCGTGTAAAGTTCCTTCGACGAGTCGAGTTGTTTGGGAATG  11263

Query  773    CAGCTCTAAGTGGGTGGTAAATTCCATCTAAAGCTAAATATTGGCGAGAGACCGATAGCG  832
              ||||||||||||||||||||||||||||||||||||||||||||||||||||||||||||
Sbjct  11264  CAGCTCTAAGTGGGTGGTAAATTCCATCTAAAGCTAAATATTGGCGAGAGACCGATAGCG  11323

Query  833    AACAAGTACAGTGATGGAAAGATGAAAAGAACTTTGAAAAGAGAGTGAAAAAGTACGTGA  892
              ||||||||||||||||||||||||||||||||||||||||||||||||||||||||||||
Sbjct  11324  AACAAGTACAGTGATGGAAAGATGAAAAGAACTTTGAAAAGAGAGTGAAAAAGTACGTGA  11383

Query  893    AATTGTTGAAAGGGAAGGGCTTGAGATCAGACTTGGTATTTTGCATGCTGCT-CTCTCGG  951
              |||||||||||||||||||||||||||||||||||| |||||||||| |||| || ||||
Sbjct  11384  AATTGTTGAAAGGGAAGGGCTTGAGATCAGACTTGGCATTTTGCATGTTGCTTCT-TCGG  11442

Query  952    GGGCGGCCGCTGCGGTTTACCGGGCCAGCATCGGTTTGGAGCGGCAGGATAATGGCGGAG  1011
              |||||||| |||||||||  |||||||||||| |||||| |||| |||| ||| |||  |
Sbjct  11443  GGGCGGCCTCTGCGGTTTGTCGGGCCAGCATCAGTTTGG-GCGGTAGGACAATCGCGCGG  11501

Query  1012   GAATGTGGCACGGCTTCTGCTGTGTGTTATAGCCTCTGACGATACTGCCAGCCTAGACCG  1071
              |||||||||||||| || ||||||||||||||||   |  |||||||||||||||||| |
Sbjct  11502  GAATGTGGCACGGCCTCGGCTGTGTGTTATAGCCCGCGTGGATACTGCCAGCCTAGACTG  11561

Query  1072   AGGACTGCGGTTTTTACCTAGGATGTTGGCATAATGATCTTAAGTCGCCCGTCTTGAAAC  1131
              ||||||||||||| ||||||||||||||||||||||||||||||||||||||||||||||
Sbjct  11562  AGGACTGCGGTTTATACCTAGGATGTTGGCATAATGATCTTAAGTCGCCCGTCTTGAAAC  11621

Query  1132   ACGGACCAAGGAGTCTAACGTCTATGCGAGTGTTTGGGTGTAAAACCCGTACGCGTAATG  1191
              ||||||||||||||||||||||||||||||||||||||||||||||||||||||||||||
Sbjct  11622  ACGGACCAAGGAGTCTAACGTCTATGCGAGTGTTTGGGTGTAAAACCCGTACGCGTAATG  11681

Query  1192   AAAGTGAACGAAGGGTGGGGGCCCATT--AGGGTGCACCATCGACCGATCCTGATGTGTT  1249
              |||||||||| ||| |||||||||  |   ||||||||||||||||||||||||||| ||
Sbjct  11682  AAAGTGAACGTAGG-TGGGGGCCCTCTCGGGGGTGCACCATCGACCGATCCTGATGTCTT  11740

Query  1250   CGGATGGATTTGAGTAAGAGCATAGCTGTTGGGACCCGAAAGATGGTGAACTATGCCTGA  1309
              ||||||||||||||||||||||||||||||||||||||||||||||||||||||||||||
Sbjct  11741  CGGATGGATTTGAGTAAGAGCATAGCTGTTGGGACCCGAAAGATGGTGAACTATGCCTGA  11800

Query  1310   ATAGGGTGAAGCCAGAGGAAACTCTGGTGGAGGCTCGTAGCGGTTCTGACGTGCAAATCG  1369
              ||||||||||||||||||||||||||||||||||||||||||||||||||||||||||||
Sbjct  11801  ATAGGGTGAAGCCAGAGGAAACTCTGGTGGAGGCTCGTAGCGGTTCTGACGTGCAAATCG  11860

Query  1370   ATCGTCGAATTTGGGTATAGGGGCGAAAGACTAATCGAACCATCTAGTAGCTGGTTCCTG  1429
              ||||||||||||||||||||||||||||||||||||||||||||||||||||||||||||
Sbjct  11861  ATCGTCGAATTTGGGTATAGGGGCGAAAGACTAATCGAACCATCTAGTAGCTGGTTCCTG  11920

Query  1430   CCGAAGTTTCCCTCAGGATAGCAGAAGCTCGTATCAGTTTTATGAGGTAAAGCGAATGAT  1489
              ||||||||||||||||||||||||||||||||||||||||||||||||||||||||||||
Sbjct  11921  CCGAAGTTTCCCTCAGGATAGCAGAAGCTCGTATCAGTTTTATGAGGTAAAGCGAATGAT  11980

Query  1490   TAGAAGTCTTGGGGTTGAAATGACCTTAACTTATTCTCAAACTTTAAATATGTAAGAAGT  1549
              ||||||| ||||||||||||||||||||||||||||||||||||||||||||||||||||
Sbjct  11981  TAGAAGTATTGGGGTTGAAATGACCTTAACTTATTCTCAAACTTTAAATATGTAAGAAGT  12040

Query  1550   CCTTGTTGCTTAATTGAACGTGGACAATTGAATGAAGAGCTTTTAGTGGGCCATTTTTGG  1609
              ||||||||||||||||||||||||||||||||||||||||||||||||||||||||||||
Sbjct  12041  CCTTGTTGCTTAATTGAACGTGGACAATTGAATGAAGAGCTTTTAGTGGGCCATTTTTGG  12100

Query  1610   TAAGCAGAACTGGCGATGCGGGATGAACCGAACGTGAAGTTAAAGTGCCGGAATGCACGC  1669
              ||||||||||||||||||||||||||||||||||||||||||||||||||||||||||||
Sbjct  12101  TAAGCAGAACTGGCGATGCGGGATGAACCGAACGTGAAGTTAAAGTGCCGGAATGCACGC  12160

Query  1670   TCATCAGACACCACAAAAGGTGTTAGTTCATCTAGACAGCCGGACGGTGGCCATGGAAGT  1729
              ||||||||||||||||||||||||||||||||||||||||||||||||||||||||||||
Sbjct  12161  TCATCAGACACCACAAAAGGTGTTAGTTCATCTAGACAGCCGGACGGTGGCCATGGAAGT  12220

Query  1730   CGGAATCCGCTAAGGAGTGTGTAACAACTCACCGGCCGAATGAACTAGCCCTGAAAATGG  1789
              ||||||||||||||||||||||||||||||||||||||||||||||||||||||||||||
Sbjct  12221  CGGAATCCGCTAAGGAGTGTGTAACAACTCACCGGCCGAATGAACTAGCCCTGAAAATGG  12280

Query  1790   ATGGCGCTCAAGCGTGCTACTTATACTTCACCGTGATTGCTGTTT-TGACGCTTTCACGA  1848
              |||||||||||||||||||||||||||||||||||||||||| || ||| ||||||||||
Sbjct  12281  ATGGCGCTCAAGCGTGCTACTTATACTTCACCGTGATTGCTGATTATGATGCTTTCACGA  12340

Query  1849   GTAGGCAGGCGTGGAGGTCAGTGACGAAGCCTTTGCTGTAAAGCTGGGTCGAACGGCCTC  1908
              |||||||||||||||||||||||| |||||||||||||||||||||||||||||||||||
Sbjct  12341  GTAGGCAGGCGTGGAGGTCAGTGAAGAAGCCTTTGCTGTAAAGCTGGGTCGAACGGCCTC  12400

Query  1909   TAGTGCAGATCTTGGTGGTAGTAGCAAATATTCAAATGAGAACTTTGAAGACTGAAGTGG  1968
              ||||||||||||||||||||||||||||||||||||||||||||||||||||||||||||
Sbjct  12401  TAGTGCAGATCTTGGTGGTAGTAGCAAATATTCAAATGAGAACTTTGAAGACTGAAGTGG  12460

Query  1969   GGAAAGGTTCCATGTCAACAGCAGTTGGACATGGGTTAGTCGATCCTAAGAGATGGGGAA  2028
              ||||||||||||||||||||||||||||||||||||||||||||||||||||||||||||
Sbjct  12461  GGAAAGGTTCCATGTCAACAGCAGTTGGACATGGGTTAGTCGATCCTAAGAGATGGGGAA  12520

Query  2029   GCTCCGTTTCAACGTGCTTGATTTTTCAGGCCAACCATCGAAAGGGAATCCGGTTAAAAT  2088
              |||||||||||| | || ||||| |||||||| |||||||||||||||||||||||||||
Sbjct  12521  GCTCCGTTTCAAAGCGCCTGATTCTTCAGGCCTACCATCGAAAGGGAATCCGGTTAAAAT  12580

Query  2089   TCCGGAACTTGGATATGGATTCTTCACGGCAACGTAACTGAATGTGGAGACGTCGGCGTG  2148
              ||||||||||||||||||||||||||||||||||||||||||||||||||||||||||||
Sbjct  12581  TCCGGAACTTGGATATGGATTCTTCACGGCAACGTAACTGAATGTGGAGACGTCGGCGTG  12640

Query  2149   AGCCCTGGGAGGAGTTATCTTTTCTTCTTAACAGCTTATCACCCTGGAATTGGTTTATCC  2208
              ||||||||||||||||||||||||||||||||||||||||||||||||||||||||||||
Sbjct  12641  AGCCCTGGGAGGAGTTATCTTTTCTTCTTAACAGCTTATCACCCTGGAATTGGTTTATCC  12700

Query  2209   GGAGATGGGGTCTTATGGCTGGAAGAGCGCGGTAATTTTGCCGCGTCCGGTGCGCTTACG  2268
              |||||||||||||||||||||||||||||||||||||||||||||||||||||||| |||
Sbjct  12701  GGAGATGGGGTCTTATGGCTGGAAGAGCGCGGTAATTTTGCCGCGTCCGGTGCGCTCACG  12760

Query  2269   ACGGTCCTTGAAAATCCACAGGAAGGAATAGTTTTCATGCCAAGTCGTACTCATAACCGC  2328
              ||||||||||||||||||||||||||||||||||||||||||||||||||||||||||||
Sbjct  12761  ACGGTCCTTGAAAATCCACAGGAAGGAATAGTTTTCATGCCAAGTCGTACTCATAACCGC  12820

Query  2329   AGCAGGTCTCCAAGGTTAACAGCCTCTAGTTGATAGAATAATGTAGATAAGGGAAGTCGG  2388
              ||||||||||| ||||||||||||||||||||||||||||||||||||||||||||||||
Sbjct  12821  AGCAGGTCTCCTAGGTTAACAGCCTCTAGTTGATAGAATAATGTAGATAAGGGAAGTCGG  12880

Query  2389   CAAAATAGATCCGTAACTTCGGGATAAGGATTGGCTCTAAGGATCGGGTGTCTTGGGCCT  2448
              ||||||||||||||||||||||||||||||||||||||||||||||||||||||||||||
Sbjct  12881  CAAAATAGATCCGTAACTTCGGGATAAGGATTGGCTCTAAGGATCGGGTGTCTTGGGCCT  12940

Query  2449   TGTGTAGACGCGGCGGTGACTGTTGGCGGGCTGTTTTACGACGGACTGCTGGTGGATGCT  2508
              ||||||||||||| || ||||| ||||||||||||||  ||||||||||||  ||| || 
Sbjct  12941  TGTGTAGACGCGGTGGCGACTGGTGGCGGGCTGTTTTCGGACGGACTGCTGCCGGACGCC  13000

Query  2509   GCTGTAGACACGCTTGGTAGGTCTTTATGGCCGTCCGGGGCACGTTTAACGATCAACTTA  2568
              ||||||||||||||||||||||  || || |||||||||||||| |||||||||||||||
Sbjct  13001  GCTGTAGACACGCTTGGTAGGTACTTGTGACCGTCCGGGGCACGCTTAACGATCAACTTA  13060

Query  2569   GAACTGGTACGGACAAGGGGAAT  2591
              |||||||||||||||||||||||
Sbjct  13061  GAACTGGTACGGACAAGGGGAAT  13083


 Score = 3941 bits (2134),  Expect = 0.0
 Identities = 2455/2603 (94%), Gaps = 49/2603 (2%)
 Strand=Plus/Plus

Query  1      CAAGGTTTCCGTAGGTGAACCTGCGGAAGGATCATTACTGATTTGCTTAATTGCACCACA  60
              ||||||||||||||||||||||||||||||||||||||||||||||||||||||||||||
Sbjct  20985  CAAGGTTTCCGTAGGTGAACCTGCGGAAGGATCATTACTGATTTGCTTAATTGCACCACA  21044

Query  61     TGTGTTTTTCTTTGAAACAAACTTGCTTTGGCGGTGGG-C-CCAGCCTGCCGCCAGAGGT  118
              ||||||||||  ||  || | | ||||||||||| ||| | |    | ||||||||||||
Sbjct  21045  TGTGTTTTTCACTG-GAC-AGC-TGCTTTGGCGGGGGGACTCGTTTCCGCCGCCAGAGGT  21101

Query  119    CTAAACTTACAACC-AATTTTTTATTAACTTGTCACACCAGATTATTACTTAATAGTCAA  177
              |  ||| || |||| || |||||||| ||  |||| |||| |   ||  |||||||||||
Sbjct  21102  CACAAC-TA-AACCAAACTTTTTATT-ACCAGTCA-ACCATA-CGTT--TTAATAGTCAA  21154

Query  178    AACTTTCAACAACGGATCTCTTGGTTCTCGCATCGATGAAGAACGCAGCGAAATGCGATA  237
              ||||||||||||||||||||||||||||||||||||||||||||||||||||||||||||
Sbjct  21155  AACTTTCAACAACGGATCTCTTGGTTCTCGCATCGATGAAGAACGCAGCGAAATGCGATA  21214

Query  238    CGTAATATGAATTGCAGATATTCGTGAATCATCGAATCTTTGAACGCACATTGCGCCCTC  297
              |||| |||||||||||||||||||||||||||||||||||||||||||||||||||||| 
Sbjct  21215  CGTAGTATGAATTGCAGATATTCGTGAATCATCGAATCTTTGAACGCACATTGCGCCCTT  21274

Query  298    TGGTATTCCGGAGGGCATGCCTGTTTGAGCGTCGTTTCTCCCTCAA-ACCGCTGGGTTTG  356
              |||||||||  |||||||||||||||||||||| ||||||||||||  |||| |||||||
Sbjct  21275  TGGTATTCCAAAGGGCATGCCTGTTTGAGCGTCATTTCTCCCTCAAGCCCGC-GGGTTTG  21333

Query  357    GTGTTGAGCAATACGACTTGGGTTTGCTTGAAAGACGGTA-GTGGTAAGGCGGGATCGCT  415
              ||||||||||||||| |   |||||| |||||||||| || ||||  || |   ||   |
Sbjct  21334  GTGTTGAGCAATACG-C-CAGGTTTGTTTGAAAGACG-TACGTGG--AGAC--TAT--AT  21384

Query  416    TTGACAATGGCTTAGG-TCTAACCAAAAACATTGCTTGCGGCGGTAACGTCCACCACGTA  474
              | | |   | |||||| ||| ||| |||||   |||||  || ||   | |||||||  |
Sbjct  21385  TAG-C---GACTTAGGTTCT-ACC-AAAAC---GCTTG-TGCAGT-CGGCCCACCAC--A  21431

Query  475    TATCTTCAAAC-TTTGACCTCAAATCAGGTAGGACTACCCGCTGAACTTAAGCATATCAA  533
                | ||| ||| ||||||||||||||||||||||||||||||||||||||||||||||||
Sbjct  21432  GCTTTTCTAACTTTTGACCTCAAATCAGGTAGGACTACCCGCTGAACTTAAGCATATCAA  21491

Query  534    TAAGCGGAGGAAAAGAAACCAACAGGGATTGCCTCAGTAGCGGCGAGTGAAGCGGCAAAA  593
              |||||||||||||||||||||||||||||||||| |||||||||||||||||||||||||
Sbjct  21492  TAAGCGGAGGAAAAGAAACCAACAGGGATTGCCTTAGTAGCGGCGAGTGAAGCGGCAAAA  21551

Query  594    GCTCAAATTTGAAATCTGGCGTCTTT-GGCGTCCGAGTTGTAATTTGAAGAAGGTATCTT  652
              |||||||||||||||||||| |||||  | ||||||||||||||||||||||||||||||
Sbjct  21552  GCTCAAATTTGAAATCTGGC-TCTTTCAGAGTCCGAGTTGTAATTTGAAGAAGGTATCTT  21610

Query  653    TGGGCCCGGCTCTTGTCTATGTTCCTTGGAACAGGACGTCACAGAGGGTGAGAATCCCGT  712
              |||||| |||||||||||||||| |||||||||| |||||||||||||||||||||||||
Sbjct  21611  TGGGCCTGGCTCTTGTCTATGTTTCTTGGAACAGAACGTCACAGAGGGTGAGAATCCCGT  21670

Query  713    GCGATGAGATGACCCGGGTCTGTGTAAAGTTCCTTCGACGAGTCGAGTTGTTTGGGAATG  772
              ||||||||||||||| |||| |||||||||||||||||||||||||||||||||||||||
Sbjct  21671  GCGATGAGATGACCCAGGTCCGTGTAAAGTTCCTTCGACGAGTCGAGTTGTTTGGGAATG  21730

Query  773    CAGCTCTAAGTGGGTGGTAAATTCCATCTAAAGCTAAATATTGGCGAGAGACCGATAGCG  832
              ||||||||||||||||||||||||||||||||||||||||||||||||||||||||||||
Sbjct  21731  CAGCTCTAAGTGGGTGGTAAATTCCATCTAAAGCTAAATATTGGCGAGAGACCGATAGCG  21790

Query  833    AACAAGTACAGTGATGGAAAGATGAAAAGAACTTTGAAAAGAGAGTGAAAAAGTACGTGA  892
              ||||||||||||||||||||||||||||||||||||||||||||||||||||||||||||
Sbjct  21791  AACAAGTACAGTGATGGAAAGATGAAAAGAACTTTGAAAAGAGAGTGAAAAAGTACGTGA  21850

Query  893    AATTGTTGAAAGGGAAGGGCTTGAGATCAGACTTGGTATTTTGCATGCTGCT-CTCTCGG  951
              |||||||||||||||||||||||||||||||||||| |||||||||| |||| || ||||
Sbjct  21851  AATTGTTGAAAGGGAAGGGCTTGAGATCAGACTTGGCATTTTGCATGTTGCTTCT-TCGG  21909

Query  952    GGGCGGCCGCTGCGGTTTACCGGGCCAGCATCGGTTTGGAGCGGCAGGATAATGGCGGAG  1011
              |||||||| |||||||||  |||||||||||| |||||| |||| |||| ||| |||  |
Sbjct  21910  GGGCGGCCTCTGCGGTTTGTCGGGCCAGCATCAGTTTGG-GCGGTAGGACAATCGCGCGG  21968

Query  1012   GAATGTGGCACGGCTTCTGCTGTGTGTTATAGCCTCTGACGATACTGCCAGCCTAGACCG  1071
              |||||||||||||| || ||||||||||||||||   |  |||||||||||||||||| |
Sbjct  21969  GAATGTGGCACGGCCTCGGCTGTGTGTTATAGCCCGCGTGGATACTGCCAGCCTAGACTG  22028

Query  1072   AGGACTGCGGTTTTTACCTAGGATGTTGGCATAATGATCTTAAGTCGCCCGTCTTGAAAC  1131
              ||||||||||||| ||||||||||||||||||||||||||||||||||||||||||||||
Sbjct  22029  AGGACTGCGGTTTATACCTAGGATGTTGGCATAATGATCTTAAGTCGCCCGTCTTGAAAC  22088

Query  1132   ACGGACCAAGGAGTCTAACGTCTATGCGAGTGTTTGGGTGTAAAACCCGTACGCGTAATG  1191
              ||||||||||||||||||||||||||||||||||||||||||||||||||||||||||||
Sbjct  22089  ACGGACCAAGGAGTCTAACGTCTATGCGAGTGTTTGGGTGTAAAACCCGTACGCGTAATG  22148

Query  1192   AAAGTGAACGAAGGGTGGGGGCCCATT--AGGGTGCACCATCGACCGATCCTGATGTGTT  1249
              |||||||||| ||| |||||||||  |   ||||||||||||||||||||||||||| ||
Sbjct  22149  AAAGTGAACGTAGG-TGGGGGCCCTCTCGGGGGTGCACCATCGACCGATCCTGATGTCTT  22207

Query  1250   CGGATGGATTTGAGTAAGAGCATAGCTGTTGGGACCCGAAAGATGGTGAACTATGCCTGA  1309
              ||||||||||||||||||||||||||||||||||||||||||||||||||||||||||||
Sbjct  22208  CGGATGGATTTGAGTAAGAGCATAGCTGTTGGGACCCGAAAGATGGTGAACTATGCCTGA  22267

Query  1310   ATAGGGTGAAGCCAGAGGAAACTCTGGTGGAGGCTCGTAGCGGTTCTGACGTGCAAATCG  1369
              ||||||||||||||||||||||||||||||||||||||||||||||||||||||||||||
Sbjct  22268  ATAGGGTGAAGCCAGAGGAAACTCTGGTGGAGGCTCGTAGCGGTTCTGACGTGCAAATCG  22327

Query  1370   ATCGTCGAATTTGGGTATAGGGGCGAAAGACTAATCGAACCATCTAGTAGCTGGTTCCTG  1429
              ||||||||||||||||||||||||||||||||||||||||||||||||||||||||||||
Sbjct  22328  ATCGTCGAATTTGGGTATAGGGGCGAAAGACTAATCGAACCATCTAGTAGCTGGTTCCTG  22387

Query  1430   CCGAAGTTTCCCTCAGGATAGCAGAAGCTCGTATCAGTTTTATGAGGTAAAGCGAATGAT  1489
              ||||||||||||||||||||||||||||||||||||||||||||||||||||||||||||
Sbjct  22388  CCGAAGTTTCCCTCAGGATAGCAGAAGCTCGTATCAGTTTTATGAGGTAAAGCGAATGAT  22447

Query  1490   TAGAAGTCTTGGGGTTGAAATGACCTTAACTTATTCTCAAACTTTAAATATGTAAGAAGT  1549
              ||||||| ||||||||||||||||||||||||||||||||||||||||||||||||||||
Sbjct  22448  TAGAAGTATTGGGGTTGAAATGACCTTAACTTATTCTCAAACTTTAAATATGTAAGAAGT  22507

Query  1550   CCTTGTTGCTTAATTGAACGTGGACAATTGAATGAAGAGCTTTTAGTGGGCCATTTTTGG  1609
              ||||||||||||||||||||||||||||||||||||||||||||||||||||||||||||
Sbjct  22508  CCTTGTTGCTTAATTGAACGTGGACAATTGAATGAAGAGCTTTTAGTGGGCCATTTTTGG  22567

Query  1610   TAAGCAGAACTGGCGATGCGGGATGAACCGAACGTGAAGTTAAAGTGCCGGAATGCACGC  1669
              ||||||||||||||||||||||||||||||||||||||||||||||||||||||||||||
Sbjct  22568  TAAGCAGAACTGGCGATGCGGGATGAACCGAACGTGAAGTTAAAGTGCCGGAATGCACGC  22627

Query  1670   TCATCAGACACCACAAAAGGTGTTAGTTCATCTAGACAGCCGGACGGTGGCCATGGAAGT  1729
              ||||||||||||||||||||||||||||||||||||||||||||||||||||||||||||
Sbjct  22628  TCATCAGACACCACAAAAGGTGTTAGTTCATCTAGACAGCCGGACGGTGGCCATGGAAGT  22687

Query  1730   CGGAATCCGCTAAGGAGTGTGTAACAACTCACCGGCCGAATGAACTAGCCCTGAAAATGG  1789
              ||||||||||||||||||||||||||||||||||||||||||||||||||||||||||||
Sbjct  22688  CGGAATCCGCTAAGGAGTGTGTAACAACTCACCGGCCGAATGAACTAGCCCTGAAAATGG  22747

Query  1790   ATGGCGCTCAAGCGTGCTACTTATACTTCACCGTGATTGCTGTTT-TGACGCTTTCACGA  1848
              |||||||||||||||||||||||||||||||||||||||||| || ||| ||||||||||
Sbjct  22748  ATGGCGCTCAAGCGTGCTACTTATACTTCACCGTGATTGCTGATTATGATGCTTTCACGA  22807

Query  1849   GTAGGCAGGCGTGGAGGTCAGTGACGAAGCCTTTGCTGTAAAGCTGGGTCGAACGGCCTC  1908
              |||||||||||||||||||||||| |||||||||||||||||||||||||||||||||||
Sbjct  22808  GTAGGCAGGCGTGGAGGTCAGTGAAGAAGCCTTTGCTGTAAAGCTGGGTCGAACGGCCTC  22867

Query  1909   TAGTGCAGATCTTGGTGGTAGTAGCAAATATTCAAATGAGAACTTTGAAGACTGAAGTGG  1968
              ||||||||||||||||||||||||||||||||||||||||||||||||||||||||||||
Sbjct  22868  TAGTGCAGATCTTGGTGGTAGTAGCAAATATTCAAATGAGAACTTTGAAGACTGAAGTGG  22927

Query  1969   GGAAAGGTTCCATGTCAACAGCAGTTGGACATGGGTTAGTCGATCCTAAGAGATGGGGAA  2028
              ||||||||||||||||||||||||||||||||||||||||||||||||||||||||||||
Sbjct  22928  GGAAAGGTTCCATGTCAACAGCAGTTGGACATGGGTTAGTCGATCCTAAGAGATGGGGAA  22987

Query  2029   GCTCCGTTTCAACGTGCTTGATTTTTCAGGCCAACCATCGAAAGGGAATCCGGTTAAAAT  2088
              |||||||||||| | || ||||| |||||||| |||||||||||||||||||||||||||
Sbjct  22988  GCTCCGTTTCAAAGCGCCTGATTCTTCAGGCCTACCATCGAAAGGGAATCCGGTTAAAAT  23047

Query  2089   TCCGGAACTTGGATATGGATTCTTCACGGCAACGTAACTGAATGTGGAGACGTCGGCGTG  2148
              ||||||||||||||||||||||||||||||||||||||||||||||||||||||||||||
Sbjct  23048  TCCGGAACTTGGATATGGATTCTTCACGGCAACGTAACTGAATGTGGAGACGTCGGCGTG  23107

Query  2149   AGCCCTGGGAGGAGTTATCTTTTCTTCTTAACAGCTTATCACCCTGGAATTGGTTTATCC  2208
              ||||||||||||||||||||||||||||||||||||||||||||||||||||||||||||
Sbjct  23108  AGCCCTGGGAGGAGTTATCTTTTCTTCTTAACAGCTTATCACCCTGGAATTGGTTTATCC  23167

Query  2209   GGAGATGGGGTCTTATGGCTGGAAGAGCGCGGTAATTTTGCCGCGTCCGGTGCGCTTACG  2268
              |||||||||||||||||||||||||||||||||||||||||||||||||||||||| |||
Sbjct  23168  GGAGATGGGGTCTTATGGCTGGAAGAGCGCGGTAATTTTGCCGCGTCCGGTGCGCTCACG  23227

Query  2269   ACGGTCCTTGAAAATCCACAGGAAGGAATAGTTTTCATGCCAAGTCGTACTCATAACCGC  2328
              ||||||||||||||||||||||||||||||||||||||||||||||||||||||||||||
Sbjct  23228  ACGGTCCTTGAAAATCCACAGGAAGGAATAGTTTTCATGCCAAGTCGTACTCATAACCGC  23287

Query  2329   AGCAGGTCTCCAAGGTTAACAGCCTCTAGTTGATAGAATAATGTAGATAAGGGAAGTCGG  2388
              ||||||||||| ||||||||||||||||||||||||||||||||||||||||||||||||
Sbjct  23288  AGCAGGTCTCCTAGGTTAACAGCCTCTAGTTGATAGAATAATGTAGATAAGGGAAGTCGG  23347

Query  2389   CAAAATAGATCCGTAACTTCGGGATAAGGATTGGCTCTAAGGATCGGGTGTCTTGGGCCT  2448
              ||||||||||||||||||||||||||||||||||||||||||||||||||||||||||||
Sbjct  23348  CAAAATAGATCCGTAACTTCGGGATAAGGATTGGCTCTAAGGATCGGGTGTCTTGGGCCT  23407

Query  2449   TGTGTAGACGCGGCGGTGACTGTTGGCGGGCTGTTTTACGACGGACTGCTGGTGGATGCT  2508
              ||||||||||||| || ||||| ||||||||||||||  ||||||||||||  ||| || 
Sbjct  23408  TGTGTAGACGCGGTGGCGACTGGTGGCGGGCTGTTTTCGGACGGACTGCTGCCGGACGCC  23467

Query  2509   GCTGTAGACACGCTTGGTAGGTCTTTATGGCCGTCCGGGGCACGTTTAACGATCAACTTA  2568
              ||||||||||||||||||||||  || || |||||||||||||| |||||||||||||||
Sbjct  23468  GCTGTAGACACGCTTGGTAGGTACTTGTGACCGTCCGGGGCACGCTTAACGATCAACTTA  23527

Query  2569   GAACTGGTACGGACAAGGGGAAT  2591
              |||||||||||||||||||||||
Sbjct  23528  GAACTGGTACGGACAAGGGGAAT  23550


 Score = 3941 bits (2134),  Expect = 0.0
 Identities = 2455/2603 (94%), Gaps = 49/2603 (2%)
 Strand=Plus/Plus

Query  1      CAAGGTTTCCGTAGGTGAACCTGCGGAAGGATCATTACTGATTTGCTTAATTGCACCACA  60
              ||||||||||||||||||||||||||||||||||||||||||||||||||||||||||||
Sbjct  31414  CAAGGTTTCCGTAGGTGAACCTGCGGAAGGATCATTACTGATTTGCTTAATTGCACCACA  31473

Query  61     TGTGTTTTTCTTTGAAACAAACTTGCTTTGGCGGTGGG-C-CCAGCCTGCCGCCAGAGGT  118
              ||||||||||  ||  || | | ||||||||||| ||| | |    | ||||||||||||
Sbjct  31474  TGTGTTTTTCACTG-GAC-AGC-TGCTTTGGCGGGGGGACTCGTTTCCGCCGCCAGAGGT  31530

Query  119    CTAAACTTACAACC-AATTTTTTATTAACTTGTCACACCAGATTATTACTTAATAGTCAA  177
              |  ||| || |||| || |||||||| ||  |||| |||| |   ||  |||||||||||
Sbjct  31531  CACAAC-TA-AACCAAACTTTTTATT-ACCAGTCA-ACCATA-CGTT--TTAATAGTCAA  31583

Query  178    AACTTTCAACAACGGATCTCTTGGTTCTCGCATCGATGAAGAACGCAGCGAAATGCGATA  237
              ||||||||||||||||||||||||||||||||||||||||||||||||||||||||||||
Sbjct  31584  AACTTTCAACAACGGATCTCTTGGTTCTCGCATCGATGAAGAACGCAGCGAAATGCGATA  31643

Query  238    CGTAATATGAATTGCAGATATTCGTGAATCATCGAATCTTTGAACGCACATTGCGCCCTC  297
              |||| |||||||||||||||||||||||||||||||||||||||||||||||||||||| 
Sbjct  31644  CGTAGTATGAATTGCAGATATTCGTGAATCATCGAATCTTTGAACGCACATTGCGCCCTT  31703

Query  298    TGGTATTCCGGAGGGCATGCCTGTTTGAGCGTCGTTTCTCCCTCAA-ACCGCTGGGTTTG  356
              |||||||||  |||||||||||||||||||||| ||||||||||||  |||| |||||||
Sbjct  31704  TGGTATTCCAAAGGGCATGCCTGTTTGAGCGTCATTTCTCCCTCAAGCCCGC-GGGTTTG  31762

Query  357    GTGTTGAGCAATACGACTTGGGTTTGCTTGAAAGACGGTA-GTGGTAAGGCGGGATCGCT  415
              ||||||||||||||| |   |||||| |||||||||| || ||||  || |   ||   |
Sbjct  31763  GTGTTGAGCAATACG-C-CAGGTTTGTTTGAAAGACG-TACGTGG--AGAC--TAT--AT  31813

Query  416    TTGACAATGGCTTAGG-TCTAACCAAAAACATTGCTTGCGGCGGTAACGTCCACCACGTA  474
              | | |   | |||||| ||| ||| |||||   |||||  || ||   | |||||||  |
Sbjct  31814  TAG-C---GACTTAGGTTCT-ACC-AAAAC---GCTTG-TGCAGT-CGGCCCACCAC--A  31860

Query  475    TATCTTCAAAC-TTTGACCTCAAATCAGGTAGGACTACCCGCTGAACTTAAGCATATCAA  533
                | ||| ||| ||||||||||||||||||||||||||||||||||||||||||||||||
Sbjct  31861  GCTTTTCTAACTTTTGACCTCAAATCAGGTAGGACTACCCGCTGAACTTAAGCATATCAA  31920

Query  534    TAAGCGGAGGAAAAGAAACCAACAGGGATTGCCTCAGTAGCGGCGAGTGAAGCGGCAAAA  593
              |||||||||||||||||||||||||||||||||| |||||||||||||||||||||||||
Sbjct  31921  TAAGCGGAGGAAAAGAAACCAACAGGGATTGCCTTAGTAGCGGCGAGTGAAGCGGCAAAA  31980

Query  594    GCTCAAATTTGAAATCTGGCGTCTTT-GGCGTCCGAGTTGTAATTTGAAGAAGGTATCTT  652
              |||||||||||||||||||| |||||  | ||||||||||||||||||||||||||||||
Sbjct  31981  GCTCAAATTTGAAATCTGGC-TCTTTCAGAGTCCGAGTTGTAATTTGAAGAAGGTATCTT  32039

Query  653    TGGGCCCGGCTCTTGTCTATGTTCCTTGGAACAGGACGTCACAGAGGGTGAGAATCCCGT  712
              |||||| |||||||||||||||| |||||||||| |||||||||||||||||||||||||
Sbjct  32040  TGGGCCTGGCTCTTGTCTATGTTTCTTGGAACAGAACGTCACAGAGGGTGAGAATCCCGT  32099

Query  713    GCGATGAGATGACCCGGGTCTGTGTAAAGTTCCTTCGACGAGTCGAGTTGTTTGGGAATG  772
              ||||||||||||||| |||| |||||||||||||||||||||||||||||||||||||||
Sbjct  32100  GCGATGAGATGACCCAGGTCCGTGTAAAGTTCCTTCGACGAGTCGAGTTGTTTGGGAATG  32159

Query  773    CAGCTCTAAGTGGGTGGTAAATTCCATCTAAAGCTAAATATTGGCGAGAGACCGATAGCG  832
              ||||||||||||||||||||||||||||||||||||||||||||||||||||||||||||
Sbjct  32160  CAGCTCTAAGTGGGTGGTAAATTCCATCTAAAGCTAAATATTGGCGAGAGACCGATAGCG  32219

Query  833    AACAAGTACAGTGATGGAAAGATGAAAAGAACTTTGAAAAGAGAGTGAAAAAGTACGTGA  892
              ||||||||||||||||||||||||||||||||||||||||||||||||||||||||||||
Sbjct  32220  AACAAGTACAGTGATGGAAAGATGAAAAGAACTTTGAAAAGAGAGTGAAAAAGTACGTGA  32279

Query  893    AATTGTTGAAAGGGAAGGGCTTGAGATCAGACTTGGTATTTTGCATGCTGCT-CTCTCGG  951
              |||||||||||||||||||||||||||||||||||| |||||||||| |||| || ||||
Sbjct  32280  AATTGTTGAAAGGGAAGGGCTTGAGATCAGACTTGGCATTTTGCATGTTGCTTCT-TCGG  32338

Query  952    GGGCGGCCGCTGCGGTTTACCGGGCCAGCATCGGTTTGGAGCGGCAGGATAATGGCGGAG  1011
              |||||||| |||||||||  |||||||||||| |||||| |||| |||| ||| |||  |
Sbjct  32339  GGGCGGCCTCTGCGGTTTGTCGGGCCAGCATCAGTTTGG-GCGGTAGGACAATCGCGCGG  32397

Query  1012   GAATGTGGCACGGCTTCTGCTGTGTGTTATAGCCTCTGACGATACTGCCAGCCTAGACCG  1071
              |||||||||||||| || ||||||||||||||||   |  |||||||||||||||||| |
Sbjct  32398  GAATGTGGCACGGCCTCGGCTGTGTGTTATAGCCCGCGTGGATACTGCCAGCCTAGACTG  32457

Query  1072   AGGACTGCGGTTTTTACCTAGGATGTTGGCATAATGATCTTAAGTCGCCCGTCTTGAAAC  1131
              ||||||||||||| ||||||||||||||||||||||||||||||||||||||||||||||
Sbjct  32458  AGGACTGCGGTTTATACCTAGGATGTTGGCATAATGATCTTAAGTCGCCCGTCTTGAAAC  32517

Query  1132   ACGGACCAAGGAGTCTAACGTCTATGCGAGTGTTTGGGTGTAAAACCCGTACGCGTAATG  1191
              ||||||||||||||||||||||||||||||||||||||||||||||||||||||||||||
Sbjct  32518  ACGGACCAAGGAGTCTAACGTCTATGCGAGTGTTTGGGTGTAAAACCCGTACGCGTAATG  32577

Query  1192   AAAGTGAACGAAGGGTGGGGGCCCATT--AGGGTGCACCATCGACCGATCCTGATGTGTT  1249
              |||||||||| ||| |||||||||  |   ||||||||||||||||||||||||||| ||
Sbjct  32578  AAAGTGAACGTAGG-TGGGGGCCCTCTCGGGGGTGCACCATCGACCGATCCTGATGTCTT  32636

Query  1250   CGGATGGATTTGAGTAAGAGCATAGCTGTTGGGACCCGAAAGATGGTGAACTATGCCTGA  1309
              ||||||||||||||||||||||||||||||||||||||||||||||||||||||||||||
Sbjct  32637  CGGATGGATTTGAGTAAGAGCATAGCTGTTGGGACCCGAAAGATGGTGAACTATGCCTGA  32696

Query  1310   ATAGGGTGAAGCCAGAGGAAACTCTGGTGGAGGCTCGTAGCGGTTCTGACGTGCAAATCG  1369
              ||||||||||||||||||||||||||||||||||||||||||||||||||||||||||||
Sbjct  32697  ATAGGGTGAAGCCAGAGGAAACTCTGGTGGAGGCTCGTAGCGGTTCTGACGTGCAAATCG  32756

Query  1370   ATCGTCGAATTTGGGTATAGGGGCGAAAGACTAATCGAACCATCTAGTAGCTGGTTCCTG  1429
              ||||||||||||||||||||||||||||||||||||||||||||||||||||||||||||
Sbjct  32757  ATCGTCGAATTTGGGTATAGGGGCGAAAGACTAATCGAACCATCTAGTAGCTGGTTCCTG  32816

Query  1430   CCGAAGTTTCCCTCAGGATAGCAGAAGCTCGTATCAGTTTTATGAGGTAAAGCGAATGAT  1489
              ||||||||||||||||||||||||||||||||||||||||||||||||||||||||||||
Sbjct  32817  CCGAAGTTTCCCTCAGGATAGCAGAAGCTCGTATCAGTTTTATGAGGTAAAGCGAATGAT  32876

Query  1490   TAGAAGTCTTGGGGTTGAAATGACCTTAACTTATTCTCAAACTTTAAATATGTAAGAAGT  1549
              ||||||| ||||||||||||||||||||||||||||||||||||||||||||||||||||
Sbjct  32877  TAGAAGTATTGGGGTTGAAATGACCTTAACTTATTCTCAAACTTTAAATATGTAAGAAGT  32936

Query  1550   CCTTGTTGCTTAATTGAACGTGGACAATTGAATGAAGAGCTTTTAGTGGGCCATTTTTGG  1609
              ||||||||||||||||||||||||||||||||||||||||||||||||||||||||||||
Sbjct  32937  CCTTGTTGCTTAATTGAACGTGGACAATTGAATGAAGAGCTTTTAGTGGGCCATTTTTGG  32996

Query  1610   TAAGCAGAACTGGCGATGCGGGATGAACCGAACGTGAAGTTAAAGTGCCGGAATGCACGC  1669
              ||||||||||||||||||||||||||||||||||||||||||||||||||||||||||||
Sbjct  32997  TAAGCAGAACTGGCGATGCGGGATGAACCGAACGTGAAGTTAAAGTGCCGGAATGCACGC  33056

Query  1670   TCATCAGACACCACAAAAGGTGTTAGTTCATCTAGACAGCCGGACGGTGGCCATGGAAGT  1729
              ||||||||||||||||||||||||||||||||||||||||||||||||||||||||||||
Sbjct  33057  TCATCAGACACCACAAAAGGTGTTAGTTCATCTAGACAGCCGGACGGTGGCCATGGAAGT  33116

Query  1730   CGGAATCCGCTAAGGAGTGTGTAACAACTCACCGGCCGAATGAACTAGCCCTGAAAATGG  1789
              ||||||||||||||||||||||||||||||||||||||||||||||||||||||||||||
Sbjct  33117  CGGAATCCGCTAAGGAGTGTGTAACAACTCACCGGCCGAATGAACTAGCCCTGAAAATGG  33176

Query  1790   ATGGCGCTCAAGCGTGCTACTTATACTTCACCGTGATTGCTGTTT-TGACGCTTTCACGA  1848
              |||||||||||||||||||||||||||||||||||||||||| || ||| ||||||||||
Sbjct  33177  ATGGCGCTCAAGCGTGCTACTTATACTTCACCGTGATTGCTGATTATGATGCTTTCACGA  33236

Query  1849   GTAGGCAGGCGTGGAGGTCAGTGACGAAGCCTTTGCTGTAAAGCTGGGTCGAACGGCCTC  1908
              |||||||||||||||||||||||| |||||||||||||||||||||||||||||||||||
Sbjct  33237  GTAGGCAGGCGTGGAGGTCAGTGAAGAAGCCTTTGCTGTAAAGCTGGGTCGAACGGCCTC  33296

Query  1909   TAGTGCAGATCTTGGTGGTAGTAGCAAATATTCAAATGAGAACTTTGAAGACTGAAGTGG  1968
              ||||||||||||||||||||||||||||||||||||||||||||||||||||||||||||
Sbjct  33297  TAGTGCAGATCTTGGTGGTAGTAGCAAATATTCAAATGAGAACTTTGAAGACTGAAGTGG  33356

Query  1969   GGAAAGGTTCCATGTCAACAGCAGTTGGACATGGGTTAGTCGATCCTAAGAGATGGGGAA  2028
              ||||||||||||||||||||||||||||||||||||||||||||||||||||||||||||
Sbjct  33357  GGAAAGGTTCCATGTCAACAGCAGTTGGACATGGGTTAGTCGATCCTAAGAGATGGGGAA  33416

Query  2029   GCTCCGTTTCAACGTGCTTGATTTTTCAGGCCAACCATCGAAAGGGAATCCGGTTAAAAT  2088
              |||||||||||| | || ||||| |||||||| |||||||||||||||||||||||||||
Sbjct  33417  GCTCCGTTTCAAAGCGCCTGATTCTTCAGGCCTACCATCGAAAGGGAATCCGGTTAAAAT  33476

Query  2089   TCCGGAACTTGGATATGGATTCTTCACGGCAACGTAACTGAATGTGGAGACGTCGGCGTG  2148
              ||||||||||||||||||||||||||||||||||||||||||||||||||||||||||||
Sbjct  33477  TCCGGAACTTGGATATGGATTCTTCACGGCAACGTAACTGAATGTGGAGACGTCGGCGTG  33536

Query  2149   AGCCCTGGGAGGAGTTATCTTTTCTTCTTAACAGCTTATCACCCTGGAATTGGTTTATCC  2208
              ||||||||||||||||||||||||||||||||||||||||||||||||||||||||||||
Sbjct  33537  AGCCCTGGGAGGAGTTATCTTTTCTTCTTAACAGCTTATCACCCTGGAATTGGTTTATCC  33596

Query  2209   GGAGATGGGGTCTTATGGCTGGAAGAGCGCGGTAATTTTGCCGCGTCCGGTGCGCTTACG  2268
              |||||||||||||||||||||||||||||||||||||||||||||||||||||||| |||
Sbjct  33597  GGAGATGGGGTCTTATGGCTGGAAGAGCGCGGTAATTTTGCCGCGTCCGGTGCGCTCACG  33656

Query  2269   ACGGTCCTTGAAAATCCACAGGAAGGAATAGTTTTCATGCCAAGTCGTACTCATAACCGC  2328
              ||||||||||||||||||||||||||||||||||||||||||||||||||||||||||||
Sbjct  33657  ACGGTCCTTGAAAATCCACAGGAAGGAATAGTTTTCATGCCAAGTCGTACTCATAACCGC  33716

Query  2329   AGCAGGTCTCCAAGGTTAACAGCCTCTAGTTGATAGAATAATGTAGATAAGGGAAGTCGG  2388
              ||||||||||| ||||||||||||||||||||||||||||||||||||||||||||||||
Sbjct  33717  AGCAGGTCTCCTAGGTTAACAGCCTCTAGTTGATAGAATAATGTAGATAAGGGAAGTCGG  33776

Query  2389   CAAAATAGATCCGTAACTTCGGGATAAGGATTGGCTCTAAGGATCGGGTGTCTTGGGCCT  2448
              ||||||||||||||||||||||||||||||||||||||||||||||||||||||||||||
Sbjct  33777  CAAAATAGATCCGTAACTTCGGGATAAGGATTGGCTCTAAGGATCGGGTGTCTTGGGCCT  33836

Query  2449   TGTGTAGACGCGGCGGTGACTGTTGGCGGGCTGTTTTACGACGGACTGCTGGTGGATGCT  2508
              ||||||||||||| || ||||| ||||||||||||||  ||||||||||||  ||| || 
Sbjct  33837  TGTGTAGACGCGGTGGCGACTGGTGGCGGGCTGTTTTCGGACGGACTGCTGCCGGACGCC  33896

Query  2509   GCTGTAGACACGCTTGGTAGGTCTTTATGGCCGTCCGGGGCACGTTTAACGATCAACTTA  2568
              ||||||||||||||||||||||  || || |||||||||||||| |||||||||||||||
Sbjct  33897  GCTGTAGACACGCTTGGTAGGTACTTGTGACCGTCCGGGGCACGCTTAACGATCAACTTA  33956

Query  2569   GAACTGGTACGGACAAGGGGAAT  2591
              |||||||||||||||||||||||
Sbjct  33957  GAACTGGTACGGACAAGGGGAAT  33979


 Score = 3941 bits (2134),  Expect = 0.0
 Identities = 2455/2603 (94%), Gaps = 49/2603 (2%)
 Strand=Plus/Plus

Query  1      CAAGGTTTCCGTAGGTGAACCTGCGGAAGGATCATTACTGATTTGCTTAATTGCACCACA  60
              ||||||||||||||||||||||||||||||||||||||||||||||||||||||||||||
Sbjct  41900  CAAGGTTTCCGTAGGTGAACCTGCGGAAGGATCATTACTGATTTGCTTAATTGCACCACA  41959

Query  61     TGTGTTTTTCTTTGAAACAAACTTGCTTTGGCGGTGGG-C-CCAGCCTGCCGCCAGAGGT  118
              ||||||||||  ||  || | | ||||||||||| ||| | |    | ||||||||||||
Sbjct  41960  TGTGTTTTTCACTG-GAC-AGC-TGCTTTGGCGGGGGGACTCGTTTCCGCCGCCAGAGGT  42016

Query  119    CTAAACTTACAACC-AATTTTTTATTAACTTGTCACACCAGATTATTACTTAATAGTCAA  177
              |  ||| || |||| || |||||||| ||  |||| |||| |   ||  |||||||||||
Sbjct  42017  CACAAC-TA-AACCAAACTTTTTATT-ACCAGTCA-ACCATA-CGTT--TTAATAGTCAA  42069

Query  178    AACTTTCAACAACGGATCTCTTGGTTCTCGCATCGATGAAGAACGCAGCGAAATGCGATA  237
              ||||||||||||||||||||||||||||||||||||||||||||||||||||||||||||
Sbjct  42070  AACTTTCAACAACGGATCTCTTGGTTCTCGCATCGATGAAGAACGCAGCGAAATGCGATA  42129

Query  238    CGTAATATGAATTGCAGATATTCGTGAATCATCGAATCTTTGAACGCACATTGCGCCCTC  297
              |||| |||||||||||||||||||||||||||||||||||||||||||||||||||||| 
Sbjct  42130  CGTAGTATGAATTGCAGATATTCGTGAATCATCGAATCTTTGAACGCACATTGCGCCCTT  42189

Query  298    TGGTATTCCGGAGGGCATGCCTGTTTGAGCGTCGTTTCTCCCTCAA-ACCGCTGGGTTTG  356
              |||||||||  |||||||||||||||||||||| ||||||||||||  |||| |||||||
Sbjct  42190  TGGTATTCCAAAGGGCATGCCTGTTTGAGCGTCATTTCTCCCTCAAGCCCGC-GGGTTTG  42248

Query  357    GTGTTGAGCAATACGACTTGGGTTTGCTTGAAAGACGGTA-GTGGTAAGGCGGGATCGCT  415
              ||||||||||||||| |   |||||| |||||||||| || ||||  || |   ||   |
Sbjct  42249  GTGTTGAGCAATACG-C-CAGGTTTGTTTGAAAGACG-TACGTGG--AGAC--TAT--AT  42299

Query  416    TTGACAATGGCTTAGG-TCTAACCAAAAACATTGCTTGCGGCGGTAACGTCCACCACGTA  474
              | | |   | |||||| ||| ||| |||||   |||||  || ||   | |||||||  |
Sbjct  42300  TAG-C---GACTTAGGTTCT-ACC-AAAAC---GCTTG-TGCAGT-CGGCCCACCAC--A  42346

Query  475    TATCTTCAAAC-TTTGACCTCAAATCAGGTAGGACTACCCGCTGAACTTAAGCATATCAA  533
                | ||| ||| ||||||||||||||||||||||||||||||||||||||||||||||||
Sbjct  42347  GCTTTTCTAACTTTTGACCTCAAATCAGGTAGGACTACCCGCTGAACTTAAGCATATCAA  42406

Query  534    TAAGCGGAGGAAAAGAAACCAACAGGGATTGCCTCAGTAGCGGCGAGTGAAGCGGCAAAA  593
              |||||||||||||||||||||||||||||||||| |||||||||||||||||||||||||
Sbjct  42407  TAAGCGGAGGAAAAGAAACCAACAGGGATTGCCTTAGTAGCGGCGAGTGAAGCGGCAAAA  42466

Query  594    GCTCAAATTTGAAATCTGGCGTCTTT-GGCGTCCGAGTTGTAATTTGAAGAAGGTATCTT  652
              |||||||||||||||||||| |||||  | ||||||||||||||||||||||||||||||
Sbjct  42467  GCTCAAATTTGAAATCTGGC-TCTTTCAGAGTCCGAGTTGTAATTTGAAGAAGGTATCTT  42525

Query  653    TGGGCCCGGCTCTTGTCTATGTTCCTTGGAACAGGACGTCACAGAGGGTGAGAATCCCGT  712
              |||||| |||||||||||||||| |||||||||| |||||||||||||||||||||||||
Sbjct  42526  TGGGCCTGGCTCTTGTCTATGTTTCTTGGAACAGAACGTCACAGAGGGTGAGAATCCCGT  42585

Query  713    GCGATGAGATGACCCGGGTCTGTGTAAAGTTCCTTCGACGAGTCGAGTTGTTTGGGAATG  772
              ||||||||||||||| |||| |||||||||||||||||||||||||||||||||||||||
Sbjct  42586  GCGATGAGATGACCCAGGTCCGTGTAAAGTTCCTTCGACGAGTCGAGTTGTTTGGGAATG  42645

Query  773    CAGCTCTAAGTGGGTGGTAAATTCCATCTAAAGCTAAATATTGGCGAGAGACCGATAGCG  832
              ||||||||||||||||||||||||||||||||||||||||||||||||||||||||||||
Sbjct  42646  CAGCTCTAAGTGGGTGGTAAATTCCATCTAAAGCTAAATATTGGCGAGAGACCGATAGCG  42705

Query  833    AACAAGTACAGTGATGGAAAGATGAAAAGAACTTTGAAAAGAGAGTGAAAAAGTACGTGA  892
              ||||||||||||||||||||||||||||||||||||||||||||||||||||||||||||
Sbjct  42706  AACAAGTACAGTGATGGAAAGATGAAAAGAACTTTGAAAAGAGAGTGAAAAAGTACGTGA  42765

Query  893    AATTGTTGAAAGGGAAGGGCTTGAGATCAGACTTGGTATTTTGCATGCTGCT-CTCTCGG  951
              |||||||||||||||||||||||||||||||||||| |||||||||| |||| || ||||
Sbjct  42766  AATTGTTGAAAGGGAAGGGCTTGAGATCAGACTTGGCATTTTGCATGTTGCTTCT-TCGG  42824

Query  952    GGGCGGCCGCTGCGGTTTACCGGGCCAGCATCGGTTTGGAGCGGCAGGATAATGGCGGAG  1011
              |||||||| |||||||||  |||||||||||| |||||| |||| |||| ||| |||  |
Sbjct  42825  GGGCGGCCTCTGCGGTTTGTCGGGCCAGCATCAGTTTGG-GCGGTAGGACAATCGCGCGG  42883

Query  1012   GAATGTGGCACGGCTTCTGCTGTGTGTTATAGCCTCTGACGATACTGCCAGCCTAGACCG  1071
              |||||||||||||| || ||||||||||||||||   |  |||||||||||||||||| |
Sbjct  42884  GAATGTGGCACGGCCTCGGCTGTGTGTTATAGCCCGCGTGGATACTGCCAGCCTAGACTG  42943

Query  1072   AGGACTGCGGTTTTTACCTAGGATGTTGGCATAATGATCTTAAGTCGCCCGTCTTGAAAC  1131
              ||||||||||||| ||||||||||||||||||||||||||||||||||||||||||||||
Sbjct  42944  AGGACTGCGGTTTATACCTAGGATGTTGGCATAATGATCTTAAGTCGCCCGTCTTGAAAC  43003

Query  1132   ACGGACCAAGGAGTCTAACGTCTATGCGAGTGTTTGGGTGTAAAACCCGTACGCGTAATG  1191
              ||||||||||||||||||||||||||||||||||||||||||||||||||||||||||||
Sbjct  43004  ACGGACCAAGGAGTCTAACGTCTATGCGAGTGTTTGGGTGTAAAACCCGTACGCGTAATG  43063

Query  1192   AAAGTGAACGAAGGGTGGGGGCCCATT--AGGGTGCACCATCGACCGATCCTGATGTGTT  1249
              |||||||||| ||| |||||||||  |   ||||||||||||||||||||||||||| ||
Sbjct  43064  AAAGTGAACGTAGG-TGGGGGCCCTCTCGGGGGTGCACCATCGACCGATCCTGATGTCTT  43122

Query  1250   CGGATGGATTTGAGTAAGAGCATAGCTGTTGGGACCCGAAAGATGGTGAACTATGCCTGA  1309
              ||||||||||||||||||||||||||||||||||||||||||||||||||||||||||||
Sbjct  43123  CGGATGGATTTGAGTAAGAGCATAGCTGTTGGGACCCGAAAGATGGTGAACTATGCCTGA  43182

Query  1310   ATAGGGTGAAGCCAGAGGAAACTCTGGTGGAGGCTCGTAGCGGTTCTGACGTGCAAATCG  1369
              ||||||||||||||||||||||||||||||||||||||||||||||||||||||||||||
Sbjct  43183  ATAGGGTGAAGCCAGAGGAAACTCTGGTGGAGGCTCGTAGCGGTTCTGACGTGCAAATCG  43242

Query  1370   ATCGTCGAATTTGGGTATAGGGGCGAAAGACTAATCGAACCATCTAGTAGCTGGTTCCTG  1429
              ||||||||||||||||||||||||||||||||||||||||||||||||||||||||||||
Sbjct  43243  ATCGTCGAATTTGGGTATAGGGGCGAAAGACTAATCGAACCATCTAGTAGCTGGTTCCTG  43302

Query  1430   CCGAAGTTTCCCTCAGGATAGCAGAAGCTCGTATCAGTTTTATGAGGTAAAGCGAATGAT  1489
              ||||||||||||||||||||||||||||||||||||||||||||||||||||||||||||
Sbjct  43303  CCGAAGTTTCCCTCAGGATAGCAGAAGCTCGTATCAGTTTTATGAGGTAAAGCGAATGAT  43362

Query  1490   TAGAAGTCTTGGGGTTGAAATGACCTTAACTTATTCTCAAACTTTAAATATGTAAGAAGT  1549
              ||||||| ||||||||||||||||||||||||||||||||||||||||||||||||||||
Sbjct  43363  TAGAAGTATTGGGGTTGAAATGACCTTAACTTATTCTCAAACTTTAAATATGTAAGAAGT  43422

Query  1550   CCTTGTTGCTTAATTGAACGTGGACAATTGAATGAAGAGCTTTTAGTGGGCCATTTTTGG  1609
              ||||||||||||||||||||||||||||||||||||||||||||||||||||||||||||
Sbjct  43423  CCTTGTTGCTTAATTGAACGTGGACAATTGAATGAAGAGCTTTTAGTGGGCCATTTTTGG  43482

Query  1610   TAAGCAGAACTGGCGATGCGGGATGAACCGAACGTGAAGTTAAAGTGCCGGAATGCACGC  1669
              ||||||||||||||||||||||||||||||||||||||||||||||||||||||||||||
Sbjct  43483  TAAGCAGAACTGGCGATGCGGGATGAACCGAACGTGAAGTTAAAGTGCCGGAATGCACGC  43542

Query  1670   TCATCAGACACCACAAAAGGTGTTAGTTCATCTAGACAGCCGGACGGTGGCCATGGAAGT  1729
              ||||||||||||||||||||||||||||||||||||||||||||||||||||||||||||
Sbjct  43543  TCATCAGACACCACAAAAGGTGTTAGTTCATCTAGACAGCCGGACGGTGGCCATGGAAGT  43602

Query  1730   CGGAATCCGCTAAGGAGTGTGTAACAACTCACCGGCCGAATGAACTAGCCCTGAAAATGG  1789
              ||||||||||||||||||||||||||||||||||||||||||||||||||||||||||||
Sbjct  43603  CGGAATCCGCTAAGGAGTGTGTAACAACTCACCGGCCGAATGAACTAGCCCTGAAAATGG  43662

Query  1790   ATGGCGCTCAAGCGTGCTACTTATACTTCACCGTGATTGCTGTTT-TGACGCTTTCACGA  1848
              |||||||||||||||||||||||||||||||||||||||||| || ||| ||||||||||
Sbjct  43663  ATGGCGCTCAAGCGTGCTACTTATACTTCACCGTGATTGCTGATTATGATGCTTTCACGA  43722

Query  1849   GTAGGCAGGCGTGGAGGTCAGTGACGAAGCCTTTGCTGTAAAGCTGGGTCGAACGGCCTC  1908
              |||||||||||||||||||||||| |||||||||||||||||||||||||||||||||||
Sbjct  43723  GTAGGCAGGCGTGGAGGTCAGTGAAGAAGCCTTTGCTGTAAAGCTGGGTCGAACGGCCTC  43782

Query  1909   TAGTGCAGATCTTGGTGGTAGTAGCAAATATTCAAATGAGAACTTTGAAGACTGAAGTGG  1968
              ||||||||||||||||||||||||||||||||||||||||||||||||||||||||||||
Sbjct  43783  TAGTGCAGATCTTGGTGGTAGTAGCAAATATTCAAATGAGAACTTTGAAGACTGAAGTGG  43842

Query  1969   GGAAAGGTTCCATGTCAACAGCAGTTGGACATGGGTTAGTCGATCCTAAGAGATGGGGAA  2028
              ||||||||||||||||||||||||||||||||||||||||||||||||||||||||||||
Sbjct  43843  GGAAAGGTTCCATGTCAACAGCAGTTGGACATGGGTTAGTCGATCCTAAGAGATGGGGAA  43902

Query  2029   GCTCCGTTTCAACGTGCTTGATTTTTCAGGCCAACCATCGAAAGGGAATCCGGTTAAAAT  2088
              |||||||||||| | || ||||| |||||||| |||||||||||||||||||||||||||
Sbjct  43903  GCTCCGTTTCAAAGCGCCTGATTCTTCAGGCCTACCATCGAAAGGGAATCCGGTTAAAAT  43962

Query  2089   TCCGGAACTTGGATATGGATTCTTCACGGCAACGTAACTGAATGTGGAGACGTCGGCGTG  2148
              ||||||||||||||||||||||||||||||||||||||||||||||||||||||||||||
Sbjct  43963  TCCGGAACTTGGATATGGATTCTTCACGGCAACGTAACTGAATGTGGAGACGTCGGCGTG  44022

Query  2149   AGCCCTGGGAGGAGTTATCTTTTCTTCTTAACAGCTTATCACCCTGGAATTGGTTTATCC  2208
              ||||||||||||||||||||||||||||||||||||||||||||||||||||||||||||
Sbjct  44023  AGCCCTGGGAGGAGTTATCTTTTCTTCTTAACAGCTTATCACCCTGGAATTGGTTTATCC  44082

Query  2209   GGAGATGGGGTCTTATGGCTGGAAGAGCGCGGTAATTTTGCCGCGTCCGGTGCGCTTACG  2268
              |||||||||||||||||||||||||||||||||||||||||||||||||||||||| |||
Sbjct  44083  GGAGATGGGGTCTTATGGCTGGAAGAGCGCGGTAATTTTGCCGCGTCCGGTGCGCTCACG  44142

Query  2269   ACGGTCCTTGAAAATCCACAGGAAGGAATAGTTTTCATGCCAAGTCGTACTCATAACCGC  2328
              ||||||||||||||||||||||||||||||||||||||||||||||||||||||||||||
Sbjct  44143  ACGGTCCTTGAAAATCCACAGGAAGGAATAGTTTTCATGCCAAGTCGTACTCATAACCGC  44202

Query  2329   AGCAGGTCTCCAAGGTTAACAGCCTCTAGTTGATAGAATAATGTAGATAAGGGAAGTCGG  2388
              ||||||||||| ||||||||||||||||||||||||||||||||||||||||||||||||
Sbjct  44203  AGCAGGTCTCCTAGGTTAACAGCCTCTAGTTGATAGAATAATGTAGATAAGGGAAGTCGG  44262

Query  2389   CAAAATAGATCCGTAACTTCGGGATAAGGATTGGCTCTAAGGATCGGGTGTCTTGGGCCT  2448
              ||||||||||||||||||||||||||||||||||||||||||||||||||||||||||||
Sbjct  44263  CAAAATAGATCCGTAACTTCGGGATAAGGATTGGCTCTAAGGATCGGGTGTCTTGGGCCT  44322

Query  2449   TGTGTAGACGCGGCGGTGACTGTTGGCGGGCTGTTTTACGACGGACTGCTGGTGGATGCT  2508
              ||||||||||||| || ||||| ||||||||||||||  ||||||||||||  ||| || 
Sbjct  44323  TGTGTAGACGCGGTGGCGACTGGTGGCGGGCTGTTTTCGGACGGACTGCTGCCGGACGCC  44382

Query  2509   GCTGTAGACACGCTTGGTAGGTCTTTATGGCCGTCCGGGGCACGTTTAACGATCAACTTA  2568
              ||||||||||||||||||||||  || || |||||||||||||| |||||||||||||||
Sbjct  44383  GCTGTAGACACGCTTGGTAGGTACTTGTGACCGTCCGGGGCACGCTTAACGATCAACTTA  44442

Query  2569   GAACTGGTACGGACAAGGGGAAT  2591
              |||||||||||||||||||||||
Sbjct  44443  GAACTGGTACGGACAAGGGGAAT  44465


 Score = 3941 bits (2134),  Expect = 0.0
 Identities = 2455/2603 (94%), Gaps = 49/2603 (2%)
 Strand=Plus/Plus

Query  1      CAAGGTTTCCGTAGGTGAACCTGCGGAAGGATCATTACTGATTTGCTTAATTGCACCACA  60
              ||||||||||||||||||||||||||||||||||||||||||||||||||||||||||||
Sbjct  52366  CAAGGTTTCCGTAGGTGAACCTGCGGAAGGATCATTACTGATTTGCTTAATTGCACCACA  52425

Query  61     TGTGTTTTTCTTTGAAACAAACTTGCTTTGGCGGTGGG-C-CCAGCCTGCCGCCAGAGGT  118
              ||||||||||  ||  || | | ||||||||||| ||| | |    | ||||||||||||
Sbjct  52426  TGTGTTTTTCACTG-GAC-AGC-TGCTTTGGCGGGGGGACTCGTTTCCGCCGCCAGAGGT  52482

Query  119    CTAAACTTACAACC-AATTTTTTATTAACTTGTCACACCAGATTATTACTTAATAGTCAA  177
              |  ||| || |||| || |||||||| ||  |||| |||| |   ||  |||||||||||
Sbjct  52483  CACAAC-TA-AACCAAACTTTTTATT-ACCAGTCA-ACCATA-CGTT--TTAATAGTCAA  52535

Query  178    AACTTTCAACAACGGATCTCTTGGTTCTCGCATCGATGAAGAACGCAGCGAAATGCGATA  237
              ||||||||||||||||||||||||||||||||||||||||||||||||||||||||||||
Sbjct  52536  AACTTTCAACAACGGATCTCTTGGTTCTCGCATCGATGAAGAACGCAGCGAAATGCGATA  52595

Query  238    CGTAATATGAATTGCAGATATTCGTGAATCATCGAATCTTTGAACGCACATTGCGCCCTC  297
              |||| |||||||||||||||||||||||||||||||||||||||||||||||||||||| 
Sbjct  52596  CGTAGTATGAATTGCAGATATTCGTGAATCATCGAATCTTTGAACGCACATTGCGCCCTT  52655

Query  298    TGGTATTCCGGAGGGCATGCCTGTTTGAGCGTCGTTTCTCCCTCAA-ACCGCTGGGTTTG  356
              |||||||||  |||||||||||||||||||||| ||||||||||||  |||| |||||||
Sbjct  52656  TGGTATTCCAAAGGGCATGCCTGTTTGAGCGTCATTTCTCCCTCAAGCCCGC-GGGTTTG  52714

Query  357    GTGTTGAGCAATACGACTTGGGTTTGCTTGAAAGACGGTA-GTGGTAAGGCGGGATCGCT  415
              ||||||||||||||| |   |||||| |||||||||| || ||||  || |   ||   |
Sbjct  52715  GTGTTGAGCAATACG-C-CAGGTTTGTTTGAAAGACG-TACGTGG--AGAC--TAT--AT  52765

Query  416    TTGACAATGGCTTAGG-TCTAACCAAAAACATTGCTTGCGGCGGTAACGTCCACCACGTA  474
              | | |   | |||||| ||| ||| |||||   |||||  || ||   | |||||||  |
Sbjct  52766  TAG-C---GACTTAGGTTCT-ACC-AAAAC---GCTTG-TGCAGT-CGGCCCACCAC--A  52812

Query  475    TATCTTCAAAC-TTTGACCTCAAATCAGGTAGGACTACCCGCTGAACTTAAGCATATCAA  533
                | ||| ||| ||||||||||||||||||||||||||||||||||||||||||||||||
Sbjct  52813  GCTTTTCTAACTTTTGACCTCAAATCAGGTAGGACTACCCGCTGAACTTAAGCATATCAA  52872

Query  534    TAAGCGGAGGAAAAGAAACCAACAGGGATTGCCTCAGTAGCGGCGAGTGAAGCGGCAAAA  593
              |||||||||||||||||||||||||||||||||| |||||||||||||||||||||||||
Sbjct  52873  TAAGCGGAGGAAAAGAAACCAACAGGGATTGCCTTAGTAGCGGCGAGTGAAGCGGCAAAA  52932

Query  594    GCTCAAATTTGAAATCTGGCGTCTTT-GGCGTCCGAGTTGTAATTTGAAGAAGGTATCTT  652
              |||||||||||||||||||| |||||  | ||||||||||||||||||||||||||||||
Sbjct  52933  GCTCAAATTTGAAATCTGGC-TCTTTCAGAGTCCGAGTTGTAATTTGAAGAAGGTATCTT  52991

Query  653    TGGGCCCGGCTCTTGTCTATGTTCCTTGGAACAGGACGTCACAGAGGGTGAGAATCCCGT  712
              |||||| |||||||||||||||| |||||||||| |||||||||||||||||||||||||
Sbjct  52992  TGGGCCTGGCTCTTGTCTATGTTTCTTGGAACAGAACGTCACAGAGGGTGAGAATCCCGT  53051

Query  713    GCGATGAGATGACCCGGGTCTGTGTAAAGTTCCTTCGACGAGTCGAGTTGTTTGGGAATG  772
              ||||||||||||||| |||| |||||||||||||||||||||||||||||||||||||||
Sbjct  53052  GCGATGAGATGACCCAGGTCCGTGTAAAGTTCCTTCGACGAGTCGAGTTGTTTGGGAATG  53111

Query  773    CAGCTCTAAGTGGGTGGTAAATTCCATCTAAAGCTAAATATTGGCGAGAGACCGATAGCG  832
              ||||||||||||||||||||||||||||||||||||||||||||||||||||||||||||
Sbjct  53112  CAGCTCTAAGTGGGTGGTAAATTCCATCTAAAGCTAAATATTGGCGAGAGACCGATAGCG  53171

Query  833    AACAAGTACAGTGATGGAAAGATGAAAAGAACTTTGAAAAGAGAGTGAAAAAGTACGTGA  892
              ||||||||||||||||||||||||||||||||||||||||||||||||||||||||||||
Sbjct  53172  AACAAGTACAGTGATGGAAAGATGAAAAGAACTTTGAAAAGAGAGTGAAAAAGTACGTGA  53231

Query  893    AATTGTTGAAAGGGAAGGGCTTGAGATCAGACTTGGTATTTTGCATGCTGCT-CTCTCGG  951
              |||||||||||||||||||||||||||||||||||| |||||||||| |||| || ||||
Sbjct  53232  AATTGTTGAAAGGGAAGGGCTTGAGATCAGACTTGGCATTTTGCATGTTGCTTCT-TCGG  53290

Query  952    GGGCGGCCGCTGCGGTTTACCGGGCCAGCATCGGTTTGGAGCGGCAGGATAATGGCGGAG  1011
              |||||||| |||||||||  |||||||||||| |||||| |||| |||| ||| |||  |
Sbjct  53291  GGGCGGCCTCTGCGGTTTGTCGGGCCAGCATCAGTTTGG-GCGGTAGGACAATCGCGCGG  53349

Query  1012   GAATGTGGCACGGCTTCTGCTGTGTGTTATAGCCTCTGACGATACTGCCAGCCTAGACCG  1071
              |||||||||||||| || ||||||||||||||||   |  |||||||||||||||||| |
Sbjct  53350  GAATGTGGCACGGCCTCGGCTGTGTGTTATAGCCCGCGTGGATACTGCCAGCCTAGACTG  53409

Query  1072   AGGACTGCGGTTTTTACCTAGGATGTTGGCATAATGATCTTAAGTCGCCCGTCTTGAAAC  1131
              ||||||||||||| ||||||||||||||||||||||||||||||||||||||||||||||
Sbjct  53410  AGGACTGCGGTTTATACCTAGGATGTTGGCATAATGATCTTAAGTCGCCCGTCTTGAAAC  53469

Query  1132   ACGGACCAAGGAGTCTAACGTCTATGCGAGTGTTTGGGTGTAAAACCCGTACGCGTAATG  1191
              ||||||||||||||||||||||||||||||||||||||||||||||||||||||||||||
Sbjct  53470  ACGGACCAAGGAGTCTAACGTCTATGCGAGTGTTTGGGTGTAAAACCCGTACGCGTAATG  53529

Query  1192   AAAGTGAACGAAGGGTGGGGGCCCATT--AGGGTGCACCATCGACCGATCCTGATGTGTT  1249
              |||||||||| ||| |||||||||  |   ||||||||||||||||||||||||||| ||
Sbjct  53530  AAAGTGAACGTAGG-TGGGGGCCCTCTCGGGGGTGCACCATCGACCGATCCTGATGTCTT  53588

Query  1250   CGGATGGATTTGAGTAAGAGCATAGCTGTTGGGACCCGAAAGATGGTGAACTATGCCTGA  1309
              ||||||||||||||||||||||||||||||||||||||||||||||||||||||||||||
Sbjct  53589  CGGATGGATTTGAGTAAGAGCATAGCTGTTGGGACCCGAAAGATGGTGAACTATGCCTGA  53648

Query  1310   ATAGGGTGAAGCCAGAGGAAACTCTGGTGGAGGCTCGTAGCGGTTCTGACGTGCAAATCG  1369
              ||||||||||||||||||||||||||||||||||||||||||||||||||||||||||||
Sbjct  53649  ATAGGGTGAAGCCAGAGGAAACTCTGGTGGAGGCTCGTAGCGGTTCTGACGTGCAAATCG  53708

Query  1370   ATCGTCGAATTTGGGTATAGGGGCGAAAGACTAATCGAACCATCTAGTAGCTGGTTCCTG  1429
              ||||||||||||||||||||||||||||||||||||||||||||||||||||||||||||
Sbjct  53709  ATCGTCGAATTTGGGTATAGGGGCGAAAGACTAATCGAACCATCTAGTAGCTGGTTCCTG  53768

Query  1430   CCGAAGTTTCCCTCAGGATAGCAGAAGCTCGTATCAGTTTTATGAGGTAAAGCGAATGAT  1489
              ||||||||||||||||||||||||||||||||||||||||||||||||||||||||||||
Sbjct  53769  CCGAAGTTTCCCTCAGGATAGCAGAAGCTCGTATCAGTTTTATGAGGTAAAGCGAATGAT  53828

Query  1490   TAGAAGTCTTGGGGTTGAAATGACCTTAACTTATTCTCAAACTTTAAATATGTAAGAAGT  1549
              ||||||| ||||||||||||||||||||||||||||||||||||||||||||||||||||
Sbjct  53829  TAGAAGTATTGGGGTTGAAATGACCTTAACTTATTCTCAAACTTTAAATATGTAAGAAGT  53888

Query  1550   CCTTGTTGCTTAATTGAACGTGGACAATTGAATGAAGAGCTTTTAGTGGGCCATTTTTGG  1609
              ||||||||||||||||||||||||||||||||||||||||||||||||||||||||||||
Sbjct  53889  CCTTGTTGCTTAATTGAACGTGGACAATTGAATGAAGAGCTTTTAGTGGGCCATTTTTGG  53948

Query  1610   TAAGCAGAACTGGCGATGCGGGATGAACCGAACGTGAAGTTAAAGTGCCGGAATGCACGC  1669
              ||||||||||||||||||||||||||||||||||||||||||||||||||||||||||||
Sbjct  53949  TAAGCAGAACTGGCGATGCGGGATGAACCGAACGTGAAGTTAAAGTGCCGGAATGCACGC  54008

Query  1670   TCATCAGACACCACAAAAGGTGTTAGTTCATCTAGACAGCCGGACGGTGGCCATGGAAGT  1729
              ||||||||||||||||||||||||||||||||||||||||||||||||||||||||||||
Sbjct  54009  TCATCAGACACCACAAAAGGTGTTAGTTCATCTAGACAGCCGGACGGTGGCCATGGAAGT  54068

Query  1730   CGGAATCCGCTAAGGAGTGTGTAACAACTCACCGGCCGAATGAACTAGCCCTGAAAATGG  1789
              ||||||||||||||||||||||||||||||||||||||||||||||||||||||||||||
Sbjct  54069  CGGAATCCGCTAAGGAGTGTGTAACAACTCACCGGCCGAATGAACTAGCCCTGAAAATGG  54128

Query  1790   ATGGCGCTCAAGCGTGCTACTTATACTTCACCGTGATTGCTGTTT-TGACGCTTTCACGA  1848
              |||||||||||||||||||||||||||||||||||||||||| || ||| ||||||||||
Sbjct  54129  ATGGCGCTCAAGCGTGCTACTTATACTTCACCGTGATTGCTGATTATGATGCTTTCACGA  54188

Query  1849   GTAGGCAGGCGTGGAGGTCAGTGACGAAGCCTTTGCTGTAAAGCTGGGTCGAACGGCCTC  1908
              |||||||||||||||||||||||| |||||||||||||||||||||||||||||||||||
Sbjct  54189  GTAGGCAGGCGTGGAGGTCAGTGAAGAAGCCTTTGCTGTAAAGCTGGGTCGAACGGCCTC  54248

Query  1909   TAGTGCAGATCTTGGTGGTAGTAGCAAATATTCAAATGAGAACTTTGAAGACTGAAGTGG  1968
              ||||||||||||||||||||||||||||||||||||||||||||||||||||||||||||
Sbjct  54249  TAGTGCAGATCTTGGTGGTAGTAGCAAATATTCAAATGAGAACTTTGAAGACTGAAGTGG  54308

Query  1969   GGAAAGGTTCCATGTCAACAGCAGTTGGACATGGGTTAGTCGATCCTAAGAGATGGGGAA  2028
              ||||||||||||||||||||||||||||||||||||||||||||||||||||||||||||
Sbjct  54309  GGAAAGGTTCCATGTCAACAGCAGTTGGACATGGGTTAGTCGATCCTAAGAGATGGGGAA  54368

Query  2029   GCTCCGTTTCAACGTGCTTGATTTTTCAGGCCAACCATCGAAAGGGAATCCGGTTAAAAT  2088
              |||||||||||| | || ||||| |||||||| |||||||||||||||||||||||||||
Sbjct  54369  GCTCCGTTTCAAAGCGCCTGATTCTTCAGGCCTACCATCGAAAGGGAATCCGGTTAAAAT  54428

Query  2089   TCCGGAACTTGGATATGGATTCTTCACGGCAACGTAACTGAATGTGGAGACGTCGGCGTG  2148
              ||||||||||||||||||||||||||||||||||||||||||||||||||||||||||||
Sbjct  54429  TCCGGAACTTGGATATGGATTCTTCACGGCAACGTAACTGAATGTGGAGACGTCGGCGTG  54488

Query  2149   AGCCCTGGGAGGAGTTATCTTTTCTTCTTAACAGCTTATCACCCTGGAATTGGTTTATCC  2208
              ||||||||||||||||||||||||||||||||||||||||||||||||||||||||||||
Sbjct  54489  AGCCCTGGGAGGAGTTATCTTTTCTTCTTAACAGCTTATCACCCTGGAATTGGTTTATCC  54548

Query  2209   GGAGATGGGGTCTTATGGCTGGAAGAGCGCGGTAATTTTGCCGCGTCCGGTGCGCTTACG  2268
              |||||||||||||||||||||||||||||||||||||||||||||||||||||||| |||
Sbjct  54549  GGAGATGGGGTCTTATGGCTGGAAGAGCGCGGTAATTTTGCCGCGTCCGGTGCGCTCACG  54608

Query  2269   ACGGTCCTTGAAAATCCACAGGAAGGAATAGTTTTCATGCCAAGTCGTACTCATAACCGC  2328
              ||||||||||||||||||||||||||||||||||||||||||||||||||||||||||||
Sbjct  54609  ACGGTCCTTGAAAATCCACAGGAAGGAATAGTTTTCATGCCAAGTCGTACTCATAACCGC  54668

Query  2329   AGCAGGTCTCCAAGGTTAACAGCCTCTAGTTGATAGAATAATGTAGATAAGGGAAGTCGG  2388
              ||||||||||| ||||||||||||||||||||||||||||||||||||||||||||||||
Sbjct  54669  AGCAGGTCTCCTAGGTTAACAGCCTCTAGTTGATAGAATAATGTAGATAAGGGAAGTCGG  54728

Query  2389   CAAAATAGATCCGTAACTTCGGGATAAGGATTGGCTCTAAGGATCGGGTGTCTTGGGCCT  2448
              ||||||||||||||||||||||||||||||||||||||||||||||||||||||||||||
Sbjct  54729  CAAAATAGATCCGTAACTTCGGGATAAGGATTGGCTCTAAGGATCGGGTGTCTTGGGCCT  54788

Query  2449   TGTGTAGACGCGGCGGTGACTGTTGGCGGGCTGTTTTACGACGGACTGCTGGTGGATGCT  2508
              ||||||||||||| || ||||| ||||||||||||||  ||||||||||||  ||| || 
Sbjct  54789  TGTGTAGACGCGGTGGCGACTGGTGGCGGGCTGTTTTCGGACGGACTGCTGCCGGACGCC  54848

Query  2509   GCTGTAGACACGCTTGGTAGGTCTTTATGGCCGTCCGGGGCACGTTTAACGATCAACTTA  2568
              ||||||||||||||||||||||  || || |||||||||||||| |||||||||||||||
Sbjct  54849  GCTGTAGACACGCTTGGTAGGTACTTGTGACCGTCCGGGGCACGCTTAACGATCAACTTA  54908

Query  2569   GAACTGGTACGGACAAGGGGAAT  2591
              |||||||||||||||||||||||
Sbjct  54909  GAACTGGTACGGACAAGGGGAAT  54931


 Score = 3930 bits (2128),  Expect = 0.0
 Identities = 2454/2604 (94%), Gaps = 51/2604 (2%)
 Strand=Plus/Plus

Query  1     CAAGGTTTCCGTAGGTGAACCTGCGGAAGGATCATTACTGATTTGCTTAATTGCACCACA  60
             ||||||||||||||||||||||||||||||||||||||||||||||||||||||||||||
Sbjct  51    CAAGGTTTCCGTAGGTGAACCTGCGGAAGGATCATTACTGATTTGCTTAATTGCACCACA  110

Query  61    TGTGTTTTTCTTTGAAACAAACTTGCTTTGGCGGTGGG-C-CCAGCCTGCCGCCAGAGGT  118
             ||||||||||  ||  || | | ||||||||||| ||| | |    | ||||||||||||
Sbjct  111   TGTGTTTTTCACTG-GAC-AGC-TGCTTTGGCGGGGGGACTCGTTTCCGCCGCCAGAGGT  167

Query  119   CTAAACTTACAACC-AATTTTTTATTAACTTGTCACACCAGATTATTACTTAATAGTCAA  177
             |  ||| || |||| || |||||||| ||  ||  ||||| |   ||  |||||||||||
Sbjct  168   CACAAC-TA-AACCAAACTTTTTATT-ACCAGT--CACCATA-CGTT--TTAATAGTCAA  219

Query  178   AACTTTCAACAAC-GGATCTCTTGGTTCTCGCATCGATGAAGAACGCAGCGAAATGCGAT  236
             ||||||||||||| ||||||||||||||||||||||||||||||||||||||||||||||
Sbjct  220   AACTTTCAACAACGGGATCTCTTGGTTCTCGCATCGATGAAGAACGCAGCGAAATGCGAT  279

Query  237   ACGTAATATGAATTGCAGATATTCGTGAATCATCGAATCTTTGAACGCACATTGCGCCCT  296
             ||||| ||||||||||||||||||||||||||||||||||||||||||||||||||||||
Sbjct  280   ACGTAGTATGAATTGCAGATATTCGTGAATCATCGAATCTTTGAACGCACATTGCGCCCT  339

Query  297   CTGGTATTCCGGAGGGCATGCCTGTTTGAGCGTCGTTTCTCCCTCAA-ACCGCTGGGTTT  355
              |||||||||  |||||||||||||||||||||| ||||||||||||  |||| ||||||
Sbjct  340   TTGGTATTCCAAAGGGCATGCCTGTTTGAGCGTCATTTCTCCCTCAAGCCCGC-GGGTTT  398

Query  356   GGTGTTGAGCAATACGACTTGGGTTTGCTTGAAAGACGGTA-GTGGTAAGGCGGGATCGC  414
             |||||||||||||||| |   |||||| |||||||||| || ||||  || |   ||   
Sbjct  399   GGTGTTGAGCAATACG-C-CAGGTTTGTTTGAAAGACG-TACGTGG--AGAC--TAT--A  449

Query  415   TTTGACAATGGCTTAGG-TCTAACCAAAAACATTGCTTGCGGCGGTAACGTCCACCACGT  473
             || | |   | |||||| ||| ||| |||||   |||||  || ||   | |||||||  
Sbjct  450   TTAG-C---GACTTAGGTTCT-ACC-AAAAC---GCTTG-TGCAGT-CGGCCCACCAC--  496

Query  474   ATATCTTCAAAC-TTTGACCTCAAATCAGGTAGGACTACCCGCTGAACTTAAGCATATCA  532
             |  | ||| ||| |||||||||||||||||||||||||||||||||||||||||||||||
Sbjct  497   AGCTTTTCTAACTTTTGACCTCAAATCAGGTAGGACTACCCGCTGAACTTAAGCATATCA  556

Query  533   ATAAGCGGAGGAAAAGAAACCAACAGGGATTGCCTCAGTAGCGGCGAGTGAAGCGGCAAA  592
             ||||||||||||||||||||||||||||||||||| ||||||||||||||||||||||||
Sbjct  557   ATAAGCGGAGGAAAAGAAACCAACAGGGATTGCCTTAGTAGCGGCGAGTGAAGCGGCAAA  616

Query  593   AGCTCAAATTTGAAATCTGGCGTCTTT-GGCGTCCGAGTTGTAATTTGAAGAAGGTATCT  651
             ||||||||||||||||||||| |||||  | |||||||||||||||||||||||||||||
Sbjct  617   AGCTCAAATTTGAAATCTGGC-TCTTTCAGAGTCCGAGTTGTAATTTGAAGAAGGTATCT  675

Query  652   TTGGGCCCGGCTCTTGTCTATGTTCCTTGGAACAGGACGTCACAGAGGGTGAGAATCCCG  711
             ||||||| |||||||||||||||| |||||||||| ||||||||||||||||||||||||
Sbjct  676   TTGGGCCTGGCTCTTGTCTATGTTTCTTGGAACAGAACGTCACAGAGGGTGAGAATCCCG  735

Query  712   TGCGATGAGATGACCCGGGTCTGTGTAAAGTTCCTTCGACGAGTCGAGTTGTTTGGGAAT  771
             |||||||||||||||| |||| ||||||||||||||||||||||||||||||||||||||
Sbjct  736   TGCGATGAGATGACCCAGGTCCGTGTAAAGTTCCTTCGACGAGTCGAGTTGTTTGGGAAT  795

Query  772   GCAGCTCTAAGTGGGTGGTAAATTCCATCTAAAGCTAAATATTGGCGAGAGACCGATAGC  831
             ||||||||||||||||||||||||||||||||||||||||||||||||||||||||||||
Sbjct  796   GCAGCTCTAAGTGGGTGGTAAATTCCATCTAAAGCTAAATATTGGCGAGAGACCGATAGC  855

Query  832   GAACAAGTACAGTGATGGAAAGATGAAAAGAACTTTGAAAAGAGAGTGAAAAAGTACGTG  891
             ||||||||||||||||||||||||||||||||||||||||||||||||||||||||||||
Sbjct  856   GAACAAGTACAGTGATGGAAAGATGAAAAGAACTTTGAAAAGAGAGTGAAAAAGTACGTG  915

Query  892   AAATTGTTGAAAGGGAAGGGCTTGAGATCAGACTTGGTATTTTGCATGCTGCT-CTCTCG  950
             ||||||||||||||||||||||||||||||||||||| |||||||||| |||| || |||
Sbjct  916   AAATTGTTGAAAGGGAAGGGCTTGAGATCAGACTTGGCATTTTGCATGTTGCTTCT-TCG  974

Query  951   GGGGCGGCCGCTGCGGTTTACCGGGCCAGCATCGGTTTGGAGCGGCAGGATAATGGCGGA  1010
             ||||||||| |||||||||  |||||||||||| |||||| |||| |||| ||| |||  
Sbjct  975   GGGGCGGCCTCTGCGGTTTGTCGGGCCAGCATCAGTTTGG-GCGGTAGGACAATCGCGCG  1033

Query  1011  GGAATGTGGCACGGCTTCTGCTGTGTGTTATAGCCTCTGACGATACTGCCAGCCTAGACC  1070
             ||||||||||||||| || ||||||||||||||||   |  |||||||||||||||||| 
Sbjct  1034  GGAATGTGGCACGGCCTCGGCTGTGTGTTATAGCCCGCGTGGATACTGCCAGCCTAGACT  1093

Query  1071  GAGGACTGCGGTTTTTACCTAGGATGTTGGCATAATGATCTTAAGTCGCCCGTCTTGAAA  1130
             |||||||||||||| |||||||||||||||||||||||||||||||||||||||||||||
Sbjct  1094  GAGGACTGCGGTTTATACCTAGGATGTTGGCATAATGATCTTAAGTCGCCCGTCTTGAAA  1153

Query  1131  CACGGACCAAGGAGTCTAACGTCTATGCGAGTGTTTGGGTGTAAAACCCGTACGCGTAAT  1190
             ||||||||||||||||||||||||||||||||||||||||||||||||||||||||||||
Sbjct  1154  CACGGACCAAGGAGTCTAACGTCTATGCGAGTGTTTGGGTGTAAAACCCGTACGCGTAAT  1213

Query  1191  GAAAGTGAACGAAGGGTGGGGGCCCATT--AGGGTGCACCATCGACCGATCCTGATGTGT  1248
             ||||||||||| ||| |||||||||  |   ||||||||||||||||||||||||||| |
Sbjct  1214  GAAAGTGAACGTAGG-TGGGGGCCCTCTCGGGGGTGCACCATCGACCGATCCTGATGTCT  1272

Query  1249  TCGGATGGATTTGAGTAAGAGCATAGCTGTTGGGACCCGAAAGATGGTGAACTATGCCTG  1308
             ||||||||||||||||||||||||||||||||||||||||||||||||||||||||||||
Sbjct  1273  TCGGATGGATTTGAGTAAGAGCATAGCTGTTGGGACCCGAAAGATGGTGAACTATGCCTG  1332

Query  1309  AATAGGGTGAAGCCAGAGGAAACTCTGGTGGAGGCTCGTAGCGGTTCTGACGTGCAAATC  1368
             ||||||||||||||||||||||||||||||||||||||||||||||||||||||||||||
Sbjct  1333  AATAGGGTGAAGCCAGAGGAAACTCTGGTGGAGGCTCGTAGCGGTTCTGACGTGCAAATC  1392

Query  1369  GATCGTCGAATTTGGGTATAGGGGCGAAAGACTAATCGAACCATCTAGTAGCTGGTTCCT  1428
             ||||||||||||||||||||||||||||||||||||||||||||||||||||||||||||
Sbjct  1393  GATCGTCGAATTTGGGTATAGGGGCGAAAGACTAATCGAACCATCTAGTAGCTGGTTCCT  1452

Query  1429  GCCGAAGTTTCCCTCAGGATAGCAGAAGCTCGTATCAGTTTTATGAGGTAAAGCGAATGA  1488
             ||||||||||||||||||||||||||||||||||||||||||||||||||||||||||||
Sbjct  1453  GCCGAAGTTTCCCTCAGGATAGCAGAAGCTCGTATCAGTTTTATGAGGTAAAGCGAATGA  1512

Query  1489  TTAGAAGTCTTGGGGTTGAAATGACCTTAACTTATTCTCAAACTTTAAATATGTAAGAAG  1548
             |||||||| |||||||||||||||||||||||||||||||||||||||||||||||||||
Sbjct  1513  TTAGAAGTATTGGGGTTGAAATGACCTTAACTTATTCTCAAACTTTAAATATGTAAGAAG  1572

Query  1549  TCCTTGTTGCTTAATTGAACGTGGACAATTGAATGAAGAGCTTTTAGTGGGCCATTTTTG  1608
             ||||||||||||||||||||||||||||||||||||||||||||||||||||||||||||
Sbjct  1573  TCCTTGTTGCTTAATTGAACGTGGACAATTGAATGAAGAGCTTTTAGTGGGCCATTTTTG  1632

Query  1609  GTAAGCAGAACTGGCGATGCGGGATGAACCGAACGTGAAGTTAAAGTGCCGGAATGCACG  1668
             ||||||||||||||||||||||||||||||||||||||||||||||||||||||||||||
Sbjct  1633  GTAAGCAGAACTGGCGATGCGGGATGAACCGAACGTGAAGTTAAAGTGCCGGAATGCACG  1692

Query  1669  CTCATCAGACACCACAAAAGGTGTTAGTTCATCTAGACAGCCGGACGGTGGCCATGGAAG  1728
             ||||||||||||||||||||||||||||||||||||||||||||||||||||||||||||
Sbjct  1693  CTCATCAGACACCACAAAAGGTGTTAGTTCATCTAGACAGCCGGACGGTGGCCATGGAAG  1752

Query  1729  TCGGAATCCGCTAAGGAGTGTGTAACAACTCACCGGCCGAATGAACTAGCCCTGAAAATG  1788
             ||||||||||||||||||||||||||||||||||||||||||||||||||||||||||||
Sbjct  1753  TCGGAATCCGCTAAGGAGTGTGTAACAACTCACCGGCCGAATGAACTAGCCCTGAAAATG  1812

Query  1789  GATGGCGCTCAAGCGTGCTACTTATACTTCACCGTGATTGCTGTTT-TGACGCTTTCACG  1847
             ||||||||||||||||||||||||||||||||||||||||||| || ||| |||||||||
Sbjct  1813  GATGGCGCTCAAGCGTGCTACTTATACTTCACCGTGATTGCTGATTATGATGCTTTCACG  1872

Query  1848  AGTAGGCAGGCGTGGAGGTCAGTGACGAAGCCTTTGCTGTAAAGCTGGGTCGAACGGCCT  1907
             ||||||||||||||||||||||||| ||||||||||||||||||||||||||||||||||
Sbjct  1873  AGTAGGCAGGCGTGGAGGTCAGTGAAGAAGCCTTTGCTGTAAAGCTGGGTCGAACGGCCT  1932

Query  1908  CTAGTGCAGATCTTGGTGGTAGTAGCAAATATTCAAATGAGAACTTTGAAGACTGAAGTG  1967
             ||||||||||||||||||||||||||||||||||||||||||||||||||||||||||||
Sbjct  1933  CTAGTGCAGATCTTGGTGGTAGTAGCAAATATTCAAATGAGAACTTTGAAGACTGAAGTG  1992

Query  1968  GGGAAAGGTTCCATGTCAACAGCAGTTGGACATGGGTTAGTCGATCCTAAGAGATGGGGA  2027
             ||||||||||||||||||||||||||||||||||||||||||||||||||||||||||||
Sbjct  1993  GGGAAAGGTTCCATGTCAACAGCAGTTGGACATGGGTTAGTCGATCCTAAGAGATGGGGA  2052

Query  2028  AGCTCCGTTTCAACGTGCTTGATTTTTCAGGCCAACCATCGAAAGGGAATCCGGTTAAAA  2087
             ||||||||||||| | || ||||| |||||||| ||||||||||||||||||||||||||
Sbjct  2053  AGCTCCGTTTCAAAGCGCCTGATTCTTCAGGCCTACCATCGAAAGGGAATCCGGTTAAAA  2112

Query  2088  TTCCGGAACTTGGATATGGATTCTTCACGGCAACGTAACTGAATGTGGAGACGTCGGCGT  2147
             ||||||||||||||||||||||||||||||||||||||||||||||||||||||||||||
Sbjct  2113  TTCCGGAACTTGGATATGGATTCTTCACGGCAACGTAACTGAATGTGGAGACGTCGGCGT  2172

Query  2148  GAGCCCTGGGAGGAGTTATCTTTTCTTCTTAACAGCTTATCACCCTGGAATTGGTTTATC  2207
             ||||||||||||||||||||||||||||||||||||||||||||||||||||||||||||
Sbjct  2173  GAGCCCTGGGAGGAGTTATCTTTTCTTCTTAACAGCTTATCACCCTGGAATTGGTTTATC  2232

Query  2208  CGGAGATGGGGTCTTATGGCTGGAAGAGCGCGGTAATTTTGCCGCGTCCGGTGCGCTTAC  2267
             ||||||||||||||||||||||||||||||||||||||||||||||||||||||||| ||
Sbjct  2233  CGGAGATGGGGTCTTATGGCTGGAAGAGCGCGGTAATTTTGCCGCGTCCGGTGCGCTCAC  2292

Query  2268  GACGGTCCTTGAAAATCCACAGGAAGGAATAGTTTTCATGCCAAGTCGTACTCATAACCG  2327
             ||||||||||||||||||||||||||||||||||||||||||||||||||||||||||||
Sbjct  2293  GACGGTCCTTGAAAATCCACAGGAAGGAATAGTTTTCATGCCAAGTCGTACTCATAACCG  2352

Query  2328  CAGCAGGTCTCCAAGGTTAACAGCCTCTAGTTGATAGAATAATGTAGATAAGGGAAGTCG  2387
             |||||||||||| |||||||||||||||||||||||||||||||||||||||||||||||
Sbjct  2353  CAGCAGGTCTCCTAGGTTAACAGCCTCTAGTTGATAGAATAATGTAGATAAGGGAAGTCG  2412

Query  2388  GCAAAATAGATCCGTAACTTCGGGATAAGGATTGGCTCTAAGGATCGGGTGTCTTGGGCC  2447
             ||||||||||||||||||||||||||||||||||||||||||||||||||||||||||||
Sbjct  2413  GCAAAATAGATCCGTAACTTCGGGATAAGGATTGGCTCTAAGGATCGGGTGTCTTGGGCC  2472

Query  2448  TTGTGTAGACGCGGCGGTGACTGTTGGCGGGCTGTTTTACGACGGACTGCTGGTGGATGC  2507
             |||||||||||||| || ||||| ||||||||||||||  ||||||||||||  ||| ||
Sbjct  2473  TTGTGTAGACGCGGTGGCGACTGGTGGCGGGCTGTTTTCGGACGGACTGCTGCCGGACGC  2532

Query  2508  TGCTGTAGACACGCTTGGTAGGTCTTTATGGCCGTCCGGGGCACGTTTAACGATCAACTT  2567
              ||||||||||||||||||||||  || || |||||||||||||| ||||||||||||||
Sbjct  2533  CGCTGTAGACACGCTTGGTAGGTACTTGTGACCGTCCGGGGCACGCTTAACGATCAACTT  2592

Query  2568  AGAACTGGTACGGACAAGGGGAAT  2591
             ||||||||||||||||||||||||
Sbjct  2593  AGAACTGGTACGGACAAGGGGAAT  2616


>WUJJ01000645.1 Candida sp. LN1 LN_645, whole genome shotgun sequence
Length=9991

 Score = 3936 bits (2131),  Expect = 0.0
 Identities = 2454/2605 (94%), Gaps = 41/2605 (2%)
 Strand=Plus/Minus

Query  1     CAAGGTTTCCGTAGGTGAACCTGCGGAAGGATCATTACTGATTTGCTTAATTGCACCACA  60
             ||||||||||||||||||||||||||||||||||||||||||||||||||||||||||||
Sbjct  6023  CAAGGTTTCCGTAGGTGAACCTGCGGAAGGATCATTACTGATTTGCTTAATTGCACCACA  5964

Query  61    TGTGTTTTTCTTTGAAACAAACTTGCTTTGGCGGTGGG-CCCAGCCTGCCGCCAGAGGTC  119
             |||||||||  ||| |||||| || |||||| || |||  | | ||| ||||||||||| 
Sbjct  5963  TGTGTTTTTTATTG-AACAAA-TTTCTTTGGTGGCGGGAGCAATCCTACCGCCAGAGGT-  5907

Query  120   TA-AACTTACAACC-AATTTTTTATTAACTTGTCACACCAGATT-ATTACTT-AATAGTC  175
             || ||| || |||| || |||||||| ||  |||| ||  |||| |||| |  |||||||
Sbjct  5906  TATAAC-TA-AACCAAACTTTTTATTTAC-AGTCAAACTTGATTTATTATTACAATAGTC  5850

Query  176   AAAACTTTCAACAACGGATCTCTTGGTTCTCGCATCGATGAAGAACGCAGCGAAATGCGA  235
             ||||||||||||||||||||||||||||||||||||||||||||||||||||||||||||
Sbjct  5849  AAAACTTTCAACAACGGATCTCTTGGTTCTCGCATCGATGAAGAACGCAGCGAAATGCGA  5790

Query  236   TACGTAATATGAATTGCAGATATTCGTGAATCATCGAATCTTTGAACGCACATTGCGCCC  295
             ||||||||||||||||||||||||||||||||||||||||||||||||||||||||||||
Sbjct  5789  TACGTAATATGAATTGCAGATATTCGTGAATCATCGAATCTTTGAACGCACATTGCGCCC  5730

Query  296   TCTGGTATTCCGGAGGGCATGCCTGTTTGAGCGTCGTTTCTCCCTCAAACCGCTGGGTTT  355
             | |||||||||  |||||||||||||||||||||| ||||||||||||||| | ||||||
Sbjct  5729  TTTGGTATTCCAAAGGGCATGCCTGTTTGAGCGTCATTTCTCCCTCAAACCCCCGGGTTT  5670

Query  356   GGTGTTGAGCAATACGACTTGGGTTTGCTTGAAAGACGGTA-GTGGTAAGGCGGGATCGC  414
             |||||||||||||||| | | |||||| ||||||||   || |||| ||  |   ||   
Sbjct  5669  GGTGTTGAGCAATACG-C-TAGGTTTGTTTGAAAGAATTTACGTGG-AA-AC-TTAT---  5618

Query  415   TTTGACAATGGCTTAGGTCTAACCAAAAACATTGCTTGCGGCGGTAACGTCCACCAC-GT  473
             ||| | |  | ||||||| || |||||| |   ||||     | ||  | |||||||  |
Sbjct  5617  TTT-A-AGCGACTTAGGTTTATCCAAAA-C---GCTTATTTTGCTAGTGGCCACCACAAT  5564

Query  474   ATATCTTCA-AACTTTGACCTCAAATCAGGTAGGACTACCCGCTGAACTTAAGCATATCA  532
              ||| |||| ||||||||||||||||||||||||||||||||||||||||||||||||||
Sbjct  5563  TTAT-TTCATAACTTTGACCTCAAATCAGGTAGGACTACCCGCTGAACTTAAGCATATCA  5505

Query  533   ATAAGCGGAGGAAAAGAAACCAACAGGGATTGCCTCAGTAGCGGCGAGTGAAGCGGCAAA  592
             ||||||||||||||||||||||||||||||||||| ||||||||||||||||||||||||
Sbjct  5504  ATAAGCGGAGGAAAAGAAACCAACAGGGATTGCCTTAGTAGCGGCGAGTGAAGCGGCAAA  5445

Query  593   AGCTCAAATTTGAAATCTGGCGTCTTT-GGCGTCCGAGTTGTAATTTGAAGAAGGTATCT  651
             ||||||||||||||||||||| |||||  | |||||||||||||||||||||||||||||
Sbjct  5444  AGCTCAAATTTGAAATCTGGC-TCTTTCAGAGTCCGAGTTGTAATTTGAAGAAGGTATCT  5386

Query  652   TTGGGCCCGGCTCTTGTCTATGTTCCTTGGAACAGGACGTCACAGAGGGTGAGAATCCCG  711
             ||||| | |||||||||||||||| |||||||||| ||||||||||||||||||||||||
Sbjct  5385  TTGGGTCTGGCTCTTGTCTATGTTTCTTGGAACAGAACGTCACAGAGGGTGAGAATCCCG  5326

Query  712   TGCGATGAGATGACCCGGGTCTGTGTAAAGTTCCTTCGACGAGTCGAGTTGTTTGGGAAT  771
             ||||||||||||| || || || |||||||||||||||| ||||||||||||||||||||
Sbjct  5325  TGCGATGAGATGATCCAGGCCTATGTAAAGTTCCTTCGAAGAGTCGAGTTGTTTGGGAAT  5266

Query  772   GCAGCTCTAAGTGGGTGGTAAATTCCATCTAAAGCTAAATATTGGCGAGAGACCGATAGC  831
             ||||||||||||||||||||||||||||||||||||||||||||||||||||||||||||
Sbjct  5265  GCAGCTCTAAGTGGGTGGTAAATTCCATCTAAAGCTAAATATTGGCGAGAGACCGATAGC  5206

Query  832   GAACAAGTACAGTGATGGAAAGATGAAAAGAACTTTGAAAAGAGAGTGAAAAAGTACGTG  891
             ||||||||||||||||||||||||||||||||||||||||||||||||||||||||||||
Sbjct  5205  GAACAAGTACAGTGATGGAAAGATGAAAAGAACTTTGAAAAGAGAGTGAAAAAGTACGTG  5146

Query  892   AAATTGTTGAAAGGGAAGGGCTTGAGATCAGACTTGGTATTTTGCATGCTGCT-CTCTCG  950
             |||||||||||||||||||||||||||||||||||||||||||| ||| | || || |||
Sbjct  5145  AAATTGTTGAAAGGGAAGGGCTTGAGATCAGACTTGGTATTTTGTATGTTACTTCT-TCG  5087

Query  951   GGGGCGGCCGCTGCGGTTTACCGGGCCAGCATCGGTTTGGAGCGGCAGGATAATGGCGGA  1010
             |||| |||| || | ||||| |||||||||||| |||||| |||| |||| ||| |||  
Sbjct  5086  GGGGTGGCCTCTACAGTTTATCGGGCCAGCATCAGTTTGG-GCGGTAGGAGAATTGCGTT  5028

Query  1011  GGAATGTGGCACGGCTTCTGCTGTGTGTTATAGCCTCTGACGATACTGCCAGCCTAGACC  1070
             |||||||||||||||||| | |||||||||||||||  | ||||||||||||||||||| 
Sbjct  5027  GGAATGTGGCACGGCTTCGGTTGTGTGTTATAGCCTTCGTCGATACTGCCAGCCTAGACT  4968

Query  1071  GAGGACTGCGGTTTTTACCTAGGATGTTGGCATAATGATCTTAAGTCGCCCGTCTTGAAA  1130
             |||||||||||||| |||||||||||||||||||||||||||||||||||||||||||||
Sbjct  4967  GAGGACTGCGGTTTATACCTAGGATGTTGGCATAATGATCTTAAGTCGCCCGTCTTGAAA  4908

Query  1131  CACGGACCAAGGAGTCTAACGTCTATGCGAGTGTTTGGGTGTAAAACCCGTACGCGTAAT  1190
             ||||||||||||||||||||||||||||||||||||||||||||||||||||||||||||
Sbjct  4907  CACGGACCAAGGAGTCTAACGTCTATGCGAGTGTTTGGGTGTAAAACCCGTACGCGTAAT  4848

Query  1191  GAAAGTGAACGAAGGGTGGGGGCCCATTAGGGTGCACCATCGACCGATCCTGATGTGTTC  1250
             ||||||||||| ||| ||||||||| |  ||||||||||||||||||||||||||| |||
Sbjct  4847  GAAAGTGAACGTAGG-TGGGGGCCCGTATGGGTGCACCATCGACCGATCCTGATGTCTTC  4789

Query  1251  GGATGGATTTGAGTAAGAGCATAGCTGTTGGGACCCGAAAGATGGTGAACTATGCCTGAA  1310
             ||||||||||||||||||||||||||||||||||||||||||||||||||||||||||||
Sbjct  4788  GGATGGATTTGAGTAAGAGCATAGCTGTTGGGACCCGAAAGATGGTGAACTATGCCTGAA  4729

Query  1311  TAGGGTGAAGCCAGAGGAAACTCTGGTGGAGGCTCGTAGCGGTTCTGACGTGCAAATCGA  1370
             ||||||||||||||||||||||||||||||||||||||||||||||||||||||||||||
Sbjct  4728  TAGGGTGAAGCCAGAGGAAACTCTGGTGGAGGCTCGTAGCGGTTCTGACGTGCAAATCGA  4669

Query  1371  TCGTCGAATTTGGGTATAGGGGCGAAAGACTAATCGAACCATCTAGTAGCTGGTTCCTGC  1430
             ||||||||||||||||||||||||||||||||||||||||||||||||||||||||||||
Sbjct  4668  TCGTCGAATTTGGGTATAGGGGCGAAAGACTAATCGAACCATCTAGTAGCTGGTTCCTGC  4609

Query  1431  CGAAGTTTCCCTCAGGATAGCAGAAGCTCGTATCAGTTTTATGAGGTAAAGCGAATGATT  1490
             ||||||||||||||||||||||||||||||||||||||||||||||||||||||||||||
Sbjct  4608  CGAAGTTTCCCTCAGGATAGCAGAAGCTCGTATCAGTTTTATGAGGTAAAGCGAATGATT  4549

Query  1491  AGAAGTCTTGGGGTTGAAATGACCTTAACTTATTCTCAAACTTTAAATATGTAAGAAGTC  1550
             |||||| |||||||||||||||||||||||||||||||||||||||||||||||||||||
Sbjct  4548  AGAAGTATTGGGGTTGAAATGACCTTAACTTATTCTCAAACTTTAAATATGTAAGAAGTC  4489

Query  1551  CTTGTTGCTTAATTGAACGTGGACAATTGAATGAAGAGCTTTTAGTGGGCCATTTTTGGT  1610
             ||||||||||||||||||||||||||||||||||||||||||||||||||||||||||||
Sbjct  4488  CTTGTTGCTTAATTGAACGTGGACAATTGAATGAAGAGCTTTTAGTGGGCCATTTTTGGT  4429

Query  1611  AAGCAGAACTGGCGATGCGGGATGAACCGAACGTGAAGTTAAAGTGCCGGAATGCACGCT  1670
             ||||||||||||||||||||||||||||||||||||||||||||||||||||||||||||
Sbjct  4428  AAGCAGAACTGGCGATGCGGGATGAACCGAACGTGAAGTTAAAGTGCCGGAATGCACGCT  4369

Query  1671  CATCAGACACCACAAAAGGTGTTAGTTCATCTAGACAGCCGGACGGTGGCCATGGAAGTC  1730
             ||||||||||||||||||||||||||||||||||||||||||||||||||||||||||||
Sbjct  4368  CATCAGACACCACAAAAGGTGTTAGTTCATCTAGACAGCCGGACGGTGGCCATGGAAGTC  4309

Query  1731  GGAATCCGCTAAGGAGTGTGTAACAACTCACCGGCCGAATGAACTAGCCCTGAAAATGGA  1790
             ||||||||||||||||||||||||||||||||||||||||||||||||||||||||||||
Sbjct  4308  GGAATCCGCTAAGGAGTGTGTAACAACTCACCGGCCGAATGAACTAGCCCTGAAAATGGA  4249

Query  1791  TGGCGCTCAAGCGTGCTACTTATACTTCACCGTGATTGCTG-TTT-TGACGCTTTCACGA  1848
             ||||||||||||||||||||||||||||||||||||||||  ||| ||| ||||||||||
Sbjct  4248  TGGCGCTCAAGCGTGCTACTTATACTTCACCGTGATTGCTAATTTATGATGCTTTCACGA  4189

Query  1849  GTAGGCAGGCGTGGAGGTCAGTGACGAAGCCTTTGCTGTAAAGCTGGGTCGAACGGCCTC  1908
             |||||||||||||||||||||||| |||||||||||||||||||||||||||||||||||
Sbjct  4188  GTAGGCAGGCGTGGAGGTCAGTGAAGAAGCCTTTGCTGTAAAGCTGGGTCGAACGGCCTC  4129

Query  1909  TAGTGCAGATCTTGGTGGTAGTAGCAAATATTCAAATGAGAACTTTGAAGACTGAAGTGG  1968
             ||||||||||||||||||||||||||||||||||||||||||||||||||||||||||||
Sbjct  4128  TAGTGCAGATCTTGGTGGTAGTAGCAAATATTCAAATGAGAACTTTGAAGACTGAAGTGG  4069

Query  1969  GGAAAGGTTCCATGTCAACAGCAGTTGGACATGGGTTAGTCGATCCTAAGAGATGGGGAA  2028
             ||||||||||||||||||||||||||||||||||||||||||||||||||||||||||||
Sbjct  4068  GGAAAGGTTCCATGTCAACAGCAGTTGGACATGGGTTAGTCGATCCTAAGAGATGGGGAA  4009

Query  2029  GCTCCGTTTCAACGTGCTTGATTTTTCAGGCCAACCATCGAAAGGGAATCCGGTTAAAAT  2088
             |||||||||||| | ||||||||||||| ||| |||||||||||||||||||||||||||
Sbjct  4008  GCTCCGTTTCAAAGCGCTTGATTTTTCAAGCCTACCATCGAAAGGGAATCCGGTTAAAAT  3949

Query  2089  TCCGGAACTTGGATATGGATTCTTCACGGCAACGTAACTGAATGTGGAGACGTCGGCGTG  2148
             ||||||||||||||||||||||||||||| ||||||||||||||||||||||||||| ||
Sbjct  3948  TCCGGAACTTGGATATGGATTCTTCACGGTAACGTAACTGAATGTGGAGACGTCGGCATG  3889

Query  2149  AGCCCTGGGAGGAGTTATCTTTTCTTCTTAACAGCTTATCACCCTGGAATTGGTTTATCC  2208
             |||||| |||||||||||||||||||||||||||||||||||||||||||||||||||||
Sbjct  3888  AGCCCTAGGAGGAGTTATCTTTTCTTCTTAACAGCTTATCACCCTGGAATTGGTTTATCC  3829

Query  2209  GGAGATGGGGTCTTATGGCTGGAAGAGCGCGGTAATTTTGCCGCGTCCGGTGCGCTTACG  2268
             ||||||||||||||||||||||||||||||||||||||||||||||| |||||||| | |
Sbjct  3828  GGAGATGGGGTCTTATGGCTGGAAGAGCGCGGTAATTTTGCCGCGTCTGGTGCGCTCATG  3769

Query  2269  ACGGTCCTTGAAAATCCACAGGAAGGAATAGTTTTCATGCCAAGTCGTACTCATAACCGC  2328
             ||||||||||||||||||||||||||||||||||||||||||||||||||||||||||||
Sbjct  3768  ACGGTCCTTGAAAATCCACAGGAAGGAATAGTTTTCATGCCAAGTCGTACTCATAACCGC  3709

Query  2329  AGCAGGTCTCCAAGGTTAACAGCCTCTAGTTGATAGAATAATGTAGATAAGGGAAGTCGG  2388
             ||||||||||| ||||||||||||||||||||||||||||||||||||||||||||||||
Sbjct  3708  AGCAGGTCTCCTAGGTTAACAGCCTCTAGTTGATAGAATAATGTAGATAAGGGAAGTCGG  3649

Query  2389  CAAAATAGATCCGTAACTTCGGGATAAGGATTGGCTCTAAGGATCGGGTGTCTTGGGCCT  2448
             ||||||||||||||||||||||||||||||||||||||||||||||||||||||||||||
Sbjct  3648  CAAAATAGATCCGTAACTTCGGGATAAGGATTGGCTCTAAGGATCGGGTGTCTTGGGCCT  3589

Query  2449  TGTGTAGACGCGGCGGTGACTGTTGGCGGGCTGTTTTACGACGGACTGCTGGTGGATGCT  2508
             ||||||||||||| |||||||| ||||||||||| ||  ||||||||||||  ||| |||
Sbjct  3588  TGTGTAGACGCGGTGGTGACTGATGGCGGGCTGTCTTCGGACGGACTGCTGCCGGACGCT  3529

Query  2509  GCTGTAGACACGCTTGGTAGGT-CTT-TATGGCCGTCCGGGGCACGTTTAACGATCAACT  2566
             |||||||||||||||||||||| ||| ||   |||||||||||||| |||||||||||||
Sbjct  3528  GCTGTAGACACGCTTGGTAGGTTCTTGTAA--CCGTCCGGGGCACGCTTAACGATCAACT  3471

Query  2567  TAGAACTGGTACGGACAAGGGGAAT  2591
             |||||||||||||||||||||||||
Sbjct  3470  TAGAACTGGTACGGACAAGGGGAAT  3446


>GG692404.1 Candida tropicalis MYA-3404 genomic scaffold supercont3.10, whole 
genome shotgun sequence
Length=430102

 Score = 3932 bits (2129),  Expect = 0.0
 Identities = 2453/2605 (94%), Gaps = 40/2605 (2%)
 Strand=Plus/Plus

Query  1       CAAGGTTTCCGTAGGTGAACCTGCGGAAGGATCATTACTGATTTGCTTAATTGCACCACA  60
               ||||||||||||||||||||||||||||||||||||||||||||||||||||||||||||
Sbjct  408819  CAAGGTTTCCGTAGGTGAACCTGCGGAAGGATCATTACTGATTTGCTTAATTGCACCACA  408878

Query  61      TGTGTTTTTCTTTGAAACAAACTTGCTTTGGCGGTGGG-CCCAGCCTGCCGCCAGAGGTC  119
               |||||||||  ||| |||||| || |||||| || |||  | | ||| ||||||||||| 
Sbjct  408879  TGTGTTTTTTATTG-AACAAA-TTTCTTTGGTGGCGGGAGCAATCCTACCGCCAGAGGT-  408935

Query  120     TA-AACTTACAACC-AATTTTTTATTAACTTGTCACACCAGATT-ATTACTT-AATAGTC  175
               || ||| || |||| || |||||||| ||  |||| ||  |||| |||| |  |||||||
Sbjct  408936  TATAAC-TA-AACCAAACTTTTTATTTAC-AGTCAAACTTGATTTATTATTACAATAGTC  408992

Query  176     AAAACTTTCAACAACGGATCTCTTGGTTCTCGCATCGATGAAGAACGCAGCGAAATGCGA  235
               ||||||||||||||||||||||||||||||||||||||||||||||||||||||||||||
Sbjct  408993  AAAACTTTCAACAACGGATCTCTTGGTTCTCGCATCGATGAAGAACGCAGCGAAATGCGA  409052

Query  236     TACGTAATATGAATTGCAGATATTCGTGAATCATCGAATCTTTGAACGCACATTGCGCCC  295
               ||||||||||||||||||||||||||||||||||||||||||||||||||||||||||||
Sbjct  409053  TACGTAATATGAATTGCAGATATTCGTGAATCATCGAATCTTTGAACGCACATTGCGCCC  409112

Query  296     TCTGGTATTCCGGAGGGCATGCCTGTTTGAGCGTCGTTTCTCCCTCAAACCGCTGGGTTT  355
               | |||||||||  |||||||||||||||||||||| ||||||||||||||| | ||||||
Sbjct  409113  TTTGGTATTCCAAAGGGCATGCCTGTTTGAGCGTCATTTCTCCCTCAAACCCCCGGGTTT  409172

Query  356     GGTGTTGAGCAATACGACTTGGGTTTGCTTGAAAGACGGTAGTGGTAAGGCGGGATC-GC  414
               |||||||||||||||| | | |||||| ||||||||    | |  ||| | || | |   
Sbjct  409173  GGTGTTGAGCAATACG-C-TAGGTTTGTTTGAAAGA----A-T-TTAACGTGGAAACTTA  409224

Query  415     TTTGACAATGGCTTAGGTCTAACCAAAAACATTGCTTGCGGCGGTAACGTCCACCAC-GT  473
               ||| | |  | ||||||| || |||||| |   ||||     | ||  | |||||||  |
Sbjct  409225  TTTTA-AGCGACTTAGGTTTATCCAAAA-C---GCTTATTTTGCTAGTGGCCACCACAAT  409279

Query  474     ATATCTTCA-AACTTTGACCTCAAATCAGGTAGGACTACCCGCTGAACTTAAGCATATCA  532
                ||| |||| ||||||||||||||||||||||||||||||||||||||||||||||||||
Sbjct  409280  TTAT-TTCATAACTTTGACCTCAAATCAGGTAGGACTACCCGCTGAACTTAAGCATATCA  409338

Query  533     ATAAGCGGAGGAAAAGAAACCAACAGGGATTGCCTCAGTAGCGGCGAGTGAAGCGGCAAA  592
               ||||||||||||||||||||||||||||||||||| ||||||||||||||||||||||||
Sbjct  409339  ATAAGCGGAGGAAAAGAAACCAACAGGGATTGCCTTAGTAGCGGCGAGTGAAGCGGCAAA  409398

Query  593     AGCTCAAATTTGAAATCTGGCGTCTTT-GGCGTCCGAGTTGTAATTTGAAGAAGGTATCT  651
               ||||||||||||||||||||| |||||  | |||||||||||||||||||||||||||||
Sbjct  409399  AGCTCAAATTTGAAATCTGGC-TCTTTCAGAGTCCGAGTTGTAATTTGAAGAAGGTATCT  409457

Query  652     TTGGGCCCGGCTCTTGTCTATGTTCCTTGGAACAGGACGTCACAGAGGGTGAGAATCCCG  711
               ||||| | |||||||||||||||| |||||||||| ||||||||||||||||||||||||
Sbjct  409458  TTGGGTCTGGCTCTTGTCTATGTTTCTTGGAACAGAACGTCACAGAGGGTGAGAATCCCG  409517

Query  712     TGCGATGAGATGACCCGGGTCTGTGTAAAGTTCCTTCGACGAGTCGAGTTGTTTGGGAAT  771
               ||||||||||||| || || || |||||||||||||||| ||||||||||||||||||||
Sbjct  409518  TGCGATGAGATGATCCAGGCCTATGTAAAGTTCCTTCGAAGAGTCGAGTTGTTTGGGAAT  409577

Query  772     GCAGCTCTAAGTGGGTGGTAAATTCCATCTAAAGCTAAATATTGGCGAGAGACCGATAGC  831
               ||||||||||||||||||||||||||||||||||||||||||||||||||||||||||||
Sbjct  409578  GCAGCTCTAAGTGGGTGGTAAATTCCATCTAAAGCTAAATATTGGCGAGAGACCGATAGC  409637

Query  832     GAACAAGTACAGTGATGGAAAGATGAAAAGAACTTTGAAAAGAGAGTGAAAAAGTACGTG  891
               ||||||||||||||||||||||||||||||||||||||||||||||||||||||||||||
Sbjct  409638  GAACAAGTACAGTGATGGAAAGATGAAAAGAACTTTGAAAAGAGAGTGAAAAAGTACGTG  409697

Query  892     AAATTGTTGAAAGGGAAGGGCTTGAGATCAGACTTGGTATTTTGCATGCTGCT-CTCTCG  950
               |||||||||||||||||||||||||||||||||||||||||||| ||| | || || |||
Sbjct  409698  AAATTGTTGAAAGGGAAGGGCTTGAGATCAGACTTGGTATTTTGTATGTTACTTCT-TCG  409756

Query  951     GGGGCGGCCGCTGCGGTTTACCGGGCCAGCATCGGTTTGGAGCGGCAGGATAATGGCGGA  1010
               |||| |||| || | ||||| |||||||||||| |||||| |||| |||| ||| |||  
Sbjct  409757  GGGGTGGCCTCTACAGTTTATCGGGCCAGCATCAGTTTGG-GCGGTAGGAGAATTGCGTT  409815

Query  1011    GGAATGTGGCACGGCTTCTGCTGTGTGTTATAGCCTCTGACGATACTGCCAGCCTAGACC  1070
               |||||||||||||||||| | |||||||||||||||  | ||||||||||||||||||| 
Sbjct  409816  GGAATGTGGCACGGCTTCGGTTGTGTGTTATAGCCTTCGTCGATACTGCCAGCCTAGACT  409875

Query  1071    GAGGACTGCGGTTTTTACCTAGGATGTTGGCATAATGATCTTAAGTCGCCCGTCTTGAAA  1130
               |||||||||||||| |||||||||||||||||||||||||||||||||||||||||||||
Sbjct  409876  GAGGACTGCGGTTTATACCTAGGATGTTGGCATAATGATCTTAAGTCGCCCGTCTTGAAA  409935

Query  1131    CACGGACCAAGGAGTCTAACGTCTATGCGAGTGTTTGGGTGTAAAACCCGTACGCGTAAT  1190
               ||||||||||||||||||||||||||||||||||||||||||||||||||||||||||||
Sbjct  409936  CACGGACCAAGGAGTCTAACGTCTATGCGAGTGTTTGGGTGTAAAACCCGTACGCGTAAT  409995

Query  1191    GAAAGTGAACGAAGGGTGGGGGCCCATTAGGGTGCACCATCGACCGATCCTGATGTGTTC  1250
               ||||||||||| ||| ||||||||| |  ||||||||||||||||||||||||||| |||
Sbjct  409996  GAAAGTGAACGTAGG-TGGGGGCCCGTATGGGTGCACCATCGACCGATCCTGATGTCTTC  410054

Query  1251    GGATGGATTTGAGTAAGAGCATAGCTGTTGGGACCCGAAAGATGGTGAACTATGCCTGAA  1310
               ||||||||||||||||||||||||||||||||||||||||||||||||||||||||||||
Sbjct  410055  GGATGGATTTGAGTAAGAGCATAGCTGTTGGGACCCGAAAGATGGTGAACTATGCCTGAA  410114

Query  1311    TAGGGTGAAGCCAGAGGAAACTCTGGTGGAGGCTCGTAGCGGTTCTGACGTGCAAATCGA  1370
               ||||||||||||||||||||||||||||||||||||||||||||||||||||||||||||
Sbjct  410115  TAGGGTGAAGCCAGAGGAAACTCTGGTGGAGGCTCGTAGCGGTTCTGACGTGCAAATCGA  410174

Query  1371    TCGTCGAATTTGGGTATAGGGGCGAAAGACTAATCGAACCATCTAGTAGCTGGTTCCTGC  1430
               ||||||||||||||||||||||||||||||||||||||||||||||||||||||||||||
Sbjct  410175  TCGTCGAATTTGGGTATAGGGGCGAAAGACTAATCGAACCATCTAGTAGCTGGTTCCTGC  410234

Query  1431    CGAAGTTTCCCTCAGGATAGCAGAAGCTCGTATCAGTTTTATGAGGTAAAGCGAATGATT  1490
               ||||||||||||||||||||||||||||||||||||||||||||||||||||||||||||
Sbjct  410235  CGAAGTTTCCCTCAGGATAGCAGAAGCTCGTATCAGTTTTATGAGGTAAAGCGAATGATT  410294

Query  1491    AGAAGTCTTGGGGTTGAAATGACCTTAACTTATTCTCAAACTTTAAATATGTAAGAAGTC  1550
               |||||| |||||||||||||||||||||||||||||||||||||||||||||||||||||
Sbjct  410295  AGAAGTATTGGGGTTGAAATGACCTTAACTTATTCTCAAACTTTAAATATGTAAGAAGTC  410354

Query  1551    CTTGTTGCTTAATTGAACGTGGACAATTGAATGAAGAGCTTTTAGTGGGCCATTTTTGGT  1610
               ||||||||||||||||||||||||||||||||||||||||||||||||||||||||||||
Sbjct  410355  CTTGTTGCTTAATTGAACGTGGACAATTGAATGAAGAGCTTTTAGTGGGCCATTTTTGGT  410414

Query  1611    AAGCAGAACTGGCGATGCGGGATGAACCGAACGTGAAGTTAAAGTGCCGGAATGCACGCT  1670
               ||||||||||||||||||||||||||||||||||||||||||||||||||||||||||||
Sbjct  410415  AAGCAGAACTGGCGATGCGGGATGAACCGAACGTGAAGTTAAAGTGCCGGAATGCACGCT  410474

Query  1671    CATCAGACACCACAAAAGGTGTTAGTTCATCTAGACAGCCGGACGGTGGCCATGGAAGTC  1730
               ||||||||||||||||||||||||||||||||||||||||||||||||||||||||||||
Sbjct  410475  CATCAGACACCACAAAAGGTGTTAGTTCATCTAGACAGCCGGACGGTGGCCATGGAAGTC  410534

Query  1731    GGAATCCGCTAAGGAGTGTGTAACAACTCACCGGCCGAATGAACTAGCCCTGAAAATGGA  1790
               ||||||||||||||||||||||||||||||||||||||||||||||||||||||||||||
Sbjct  410535  GGAATCCGCTAAGGAGTGTGTAACAACTCACCGGCCGAATGAACTAGCCCTGAAAATGGA  410594

Query  1791    TGGCGCTCAAGCGTGCTACTTATACTTCACCGTGATTGCTG-TTT-TGACGCTTTCACGA  1848
               ||||||||||||||||||||||||||||||||||||||||  ||| ||| ||||||||||
Sbjct  410595  TGGCGCTCAAGCGTGCTACTTATACTTCACCGTGATTGCTAATTTATGATGCTTTCACGA  410654

Query  1849    GTAGGCAGGCGTGGAGGTCAGTGACGAAGCCTTTGCTGTAAAGCTGGGTCGAACGGCCTC  1908
               |||||||||||||||||||||||| |||||||||||||||||||||||||||||||||||
Sbjct  410655  GTAGGCAGGCGTGGAGGTCAGTGAAGAAGCCTTTGCTGTAAAGCTGGGTCGAACGGCCTC  410714

Query  1909    TAGTGCAGATCTTGGTGGTAGTAGCAAATATTCAAATGAGAACTTTGAAGACTGAAGTGG  1968
               ||||||||||||||||||||||||||||||||||||||||||||||||||||||||||||
Sbjct  410715  TAGTGCAGATCTTGGTGGTAGTAGCAAATATTCAAATGAGAACTTTGAAGACTGAAGTGG  410774

Query  1969    GGAAAGGTTCCATGTCAACAGCAGTTGGACATGGGTTAGTCGATCCTAAGAGATGGGGAA  2028
               ||||||||||||||||||||||||||||||||||||||||||||||||||||||||||||
Sbjct  410775  GGAAAGGTTCCATGTCAACAGCAGTTGGACATGGGTTAGTCGATCCTAAGAGATGGGGAA  410834

Query  2029    GCTCCGTTTCAACGTGCTTGATTTTTCAGGCCAACCATCGAAAGGGAATCCGGTTAAAAT  2088
               |||||||||||| | ||||||||||||| ||| |||||||||||||||||||||||||||
Sbjct  410835  GCTCCGTTTCAAAGCGCTTGATTTTTCAAGCCTACCATCGAAAGGGAATCCGGTTAAAAT  410894

Query  2089    TCCGGAACTTGGATATGGATTCTTCACGGCAACGTAACTGAATGTGGAGACGTCGGCGTG  2148
               ||||||||||||||||||||||||||||| ||||||||||||||||||||||||||| ||
Sbjct  410895  TCCGGAACTTGGATATGGATTCTTCACGGTAACGTAACTGAATGTGGAGACGTCGGCATG  410954

Query  2149    AGCCCTGGGAGGAGTTATCTTTTCTTCTTAACAGCTTATCACCCTGGAATTGGTTTATCC  2208
               |||||| |||||||||||||||||||||||||||||||||||||||||||||||||||||
Sbjct  410955  AGCCCTAGGAGGAGTTATCTTTTCTTCTTAACAGCTTATCACCCTGGAATTGGTTTATCC  411014

Query  2209    GGAGATGGGGTCTTATGGCTGGAAGAGCGCGGTAATTTTGCCGCGTCCGGTGCGCTTACG  2268
               ||||||||||||||||||||||||||||||||||||||||||||||| |||||||| | |
Sbjct  411015  GGAGATGGGGTCTTATGGCTGGAAGAGCGCGGTAATTTTGCCGCGTCTGGTGCGCTCATG  411074

Query  2269    ACGGTCCTTGAAAATCCACAGGAAGGAATAGTTTTCATGCCAAGTCGTACTCATAACCGC  2328
               ||||||||||||||||||||||||||||||||||||||||||||||||||||||||||||
Sbjct  411075  ACGGTCCTTGAAAATCCACAGGAAGGAATAGTTTTCATGCCAAGTCGTACTCATAACCGC  411134

Query  2329    AGCAGGTCTCCAAGGTTAACAGCCTCTAGTTGATAGAATAATGTAGATAAGGGAAGTCGG  2388
               ||||||||||| ||||||||||||||||||||||||||||||||||||||||||||||||
Sbjct  411135  AGCAGGTCTCCTAGGTTAACAGCCTCTAGTTGATAGAATAATGTAGATAAGGGAAGTCGG  411194

Query  2389    CAAAATAGATCCGTAACTTCGGGATAAGGATTGGCTCTAAGGATCGGGTGTCTTGGGCCT  2448
               ||||||||||||||||||||||||||||||||||||||||||||||||||||||||||||
Sbjct  411195  CAAAATAGATCCGTAACTTCGGGATAAGGATTGGCTCTAAGGATCGGGTGTCTTGGGCCT  411254

Query  2449    TGTGTAGACGCGGCGGTGACTGTTGGCGGGCTGTTTTACGACGGACTGCTGGTGGATGCT  2508
               ||||||||||||| |||||||| ||||||||||| ||  ||||||||||||  ||| |||
Sbjct  411255  TGTGTAGACGCGGTGGTGACTGATGGCGGGCTGTCTTCGGACGGACTGCTGCCGGACGCT  411314

Query  2509    GCTGTAGACACGCTTGGTAGGT-CTT-TATGGCCGTCCGGGGCACGTTTAACGATCAACT  2566
               |||||||||||||||||||||| ||| ||   |||||||||||||| |||||||||||||
Sbjct  411315  GCTGTAGACACGCTTGGTAGGTTCTTGTAA--CCGTCCGGGGCACGCTTAACGATCAACT  411372

Query  2567    TAGAACTGGTACGGACAAGGGGAAT  2591
               |||||||||||||||||||||||||
Sbjct  411373  TAGAACTGGTACGGACAAGGGGAAT  411397


 Score = 3932 bits (2129),  Expect = 0.0
 Identities = 2453/2605 (94%), Gaps = 40/2605 (2%)
 Strand=Plus/Plus

Query  1       CAAGGTTTCCGTAGGTGAACCTGCGGAAGGATCATTACTGATTTGCTTAATTGCACCACA  60
               ||||||||||||||||||||||||||||||||||||||||||||||||||||||||||||
Sbjct  419555  CAAGGTTTCCGTAGGTGAACCTGCGGAAGGATCATTACTGATTTGCTTAATTGCACCACA  419614

Query  61      TGTGTTTTTCTTTGAAACAAACTTGCTTTGGCGGTGGG-CCCAGCCTGCCGCCAGAGGTC  119
               |||||||||  ||| |||||| || |||||| || |||  | | ||| ||||||||||| 
Sbjct  419615  TGTGTTTTTTATTG-AACAAA-TTTCTTTGGTGGCGGGAGCAATCCTACCGCCAGAGGT-  419671

Query  120     TA-AACTTACAACC-AATTTTTTATTAACTTGTCACACCAGATT-ATTACTT-AATAGTC  175
               || ||| || |||| || |||||||| ||  |||| ||  |||| |||| |  |||||||
Sbjct  419672  TATAAC-TA-AACCAAACTTTTTATTTAC-AGTCAAACTTGATTTATTATTACAATAGTC  419728

Query  176     AAAACTTTCAACAACGGATCTCTTGGTTCTCGCATCGATGAAGAACGCAGCGAAATGCGA  235
               ||||||||||||||||||||||||||||||||||||||||||||||||||||||||||||
Sbjct  419729  AAAACTTTCAACAACGGATCTCTTGGTTCTCGCATCGATGAAGAACGCAGCGAAATGCGA  419788

Query  236     TACGTAATATGAATTGCAGATATTCGTGAATCATCGAATCTTTGAACGCACATTGCGCCC  295
               ||||||||||||||||||||||||||||||||||||||||||||||||||||||||||||
Sbjct  419789  TACGTAATATGAATTGCAGATATTCGTGAATCATCGAATCTTTGAACGCACATTGCGCCC  419848

Query  296     TCTGGTATTCCGGAGGGCATGCCTGTTTGAGCGTCGTTTCTCCCTCAAACCGCTGGGTTT  355
               | |||||||||  |||||||||||||||||||||| ||||||||||||||| | ||||||
Sbjct  419849  TTTGGTATTCCAAAGGGCATGCCTGTTTGAGCGTCATTTCTCCCTCAAACCCCCGGGTTT  419908

Query  356     GGTGTTGAGCAATACGACTTGGGTTTGCTTGAAAGACGGTAGTGGTAAGGCGGGATC-GC  414
               |||||||||||||||| | | |||||| ||||||||    | |  ||| | || | |   
Sbjct  419909  GGTGTTGAGCAATACG-C-TAGGTTTGTTTGAAAGA----A-T-TTAACGTGGAAACTTA  419960

Query  415     TTTGACAATGGCTTAGGTCTAACCAAAAACATTGCTTGCGGCGGTAACGTCCACCAC-GT  473
               ||| | |  | ||||||| || |||||| |   ||||     | ||  | |||||||  |
Sbjct  419961  TTTTA-AGCGACTTAGGTTTATCCAAAA-C---GCTTATTTTGCTAGTGGCCACCACAAT  420015

Query  474     ATATCTTCA-AACTTTGACCTCAAATCAGGTAGGACTACCCGCTGAACTTAAGCATATCA  532
                ||| |||| ||||||||||||||||||||||||||||||||||||||||||||||||||
Sbjct  420016  TTAT-TTCATAACTTTGACCTCAAATCAGGTAGGACTACCCGCTGAACTTAAGCATATCA  420074

Query  533     ATAAGCGGAGGAAAAGAAACCAACAGGGATTGCCTCAGTAGCGGCGAGTGAAGCGGCAAA  592
               ||||||||||||||||||||||||||||||||||| ||||||||||||||||||||||||
Sbjct  420075  ATAAGCGGAGGAAAAGAAACCAACAGGGATTGCCTTAGTAGCGGCGAGTGAAGCGGCAAA  420134

Query  593     AGCTCAAATTTGAAATCTGGCGTCTTT-GGCGTCCGAGTTGTAATTTGAAGAAGGTATCT  651
               ||||||||||||||||||||| |||||  | |||||||||||||||||||||||||||||
Sbjct  420135  AGCTCAAATTTGAAATCTGGC-TCTTTCAGAGTCCGAGTTGTAATTTGAAGAAGGTATCT  420193

Query  652     TTGGGCCCGGCTCTTGTCTATGTTCCTTGGAACAGGACGTCACAGAGGGTGAGAATCCCG  711
               ||||| | |||||||||||||||| |||||||||| ||||||||||||||||||||||||
Sbjct  420194  TTGGGTCTGGCTCTTGTCTATGTTTCTTGGAACAGAACGTCACAGAGGGTGAGAATCCCG  420253

Query  712     TGCGATGAGATGACCCGGGTCTGTGTAAAGTTCCTTCGACGAGTCGAGTTGTTTGGGAAT  771
               ||||||||||||| || || || |||||||||||||||| ||||||||||||||||||||
Sbjct  420254  TGCGATGAGATGATCCAGGCCTATGTAAAGTTCCTTCGAAGAGTCGAGTTGTTTGGGAAT  420313

Query  772     GCAGCTCTAAGTGGGTGGTAAATTCCATCTAAAGCTAAATATTGGCGAGAGACCGATAGC  831
               ||||||||||||||||||||||||||||||||||||||||||||||||||||||||||||
Sbjct  420314  GCAGCTCTAAGTGGGTGGTAAATTCCATCTAAAGCTAAATATTGGCGAGAGACCGATAGC  420373

Query  832     GAACAAGTACAGTGATGGAAAGATGAAAAGAACTTTGAAAAGAGAGTGAAAAAGTACGTG  891
               ||||||||||||||||||||||||||||||||||||||||||||||||||||||||||||
Sbjct  420374  GAACAAGTACAGTGATGGAAAGATGAAAAGAACTTTGAAAAGAGAGTGAAAAAGTACGTG  420433

Query  892     AAATTGTTGAAAGGGAAGGGCTTGAGATCAGACTTGGTATTTTGCATGCTGCT-CTCTCG  950
               |||||||||||||||||||||||||||||||||||||||||||| ||| | || || |||
Sbjct  420434  AAATTGTTGAAAGGGAAGGGCTTGAGATCAGACTTGGTATTTTGTATGTTACTTCT-TCG  420492

Query  951     GGGGCGGCCGCTGCGGTTTACCGGGCCAGCATCGGTTTGGAGCGGCAGGATAATGGCGGA  1010
               |||| |||| || | ||||| |||||||||||| |||||| |||| |||| ||| |||  
Sbjct  420493  GGGGTGGCCTCTACAGTTTATCGGGCCAGCATCAGTTTGG-GCGGTAGGAGAATTGCGTT  420551

Query  1011    GGAATGTGGCACGGCTTCTGCTGTGTGTTATAGCCTCTGACGATACTGCCAGCCTAGACC  1070
               |||||||||||||||||| | |||||||||||||||  | ||||||||||||||||||| 
Sbjct  420552  GGAATGTGGCACGGCTTCGGTTGTGTGTTATAGCCTTCGTCGATACTGCCAGCCTAGACT  420611

Query  1071    GAGGACTGCGGTTTTTACCTAGGATGTTGGCATAATGATCTTAAGTCGCCCGTCTTGAAA  1130
               |||||||||||||| |||||||||||||||||||||||||||||||||||||||||||||
Sbjct  420612  GAGGACTGCGGTTTATACCTAGGATGTTGGCATAATGATCTTAAGTCGCCCGTCTTGAAA  420671

Query  1131    CACGGACCAAGGAGTCTAACGTCTATGCGAGTGTTTGGGTGTAAAACCCGTACGCGTAAT  1190
               ||||||||||||||||||||||||||||||||||||||||||||||||||||||||||||
Sbjct  420672  CACGGACCAAGGAGTCTAACGTCTATGCGAGTGTTTGGGTGTAAAACCCGTACGCGTAAT  420731

Query  1191    GAAAGTGAACGAAGGGTGGGGGCCCATTAGGGTGCACCATCGACCGATCCTGATGTGTTC  1250
               ||||||||||| ||| ||||||||| |  ||||||||||||||||||||||||||| |||
Sbjct  420732  GAAAGTGAACGTAGG-TGGGGGCCCGTATGGGTGCACCATCGACCGATCCTGATGTCTTC  420790

Query  1251    GGATGGATTTGAGTAAGAGCATAGCTGTTGGGACCCGAAAGATGGTGAACTATGCCTGAA  1310
               ||||||||||||||||||||||||||||||||||||||||||||||||||||||||||||
Sbjct  420791  GGATGGATTTGAGTAAGAGCATAGCTGTTGGGACCCGAAAGATGGTGAACTATGCCTGAA  420850

Query  1311    TAGGGTGAAGCCAGAGGAAACTCTGGTGGAGGCTCGTAGCGGTTCTGACGTGCAAATCGA  1370
               ||||||||||||||||||||||||||||||||||||||||||||||||||||||||||||
Sbjct  420851  TAGGGTGAAGCCAGAGGAAACTCTGGTGGAGGCTCGTAGCGGTTCTGACGTGCAAATCGA  420910

Query  1371    TCGTCGAATTTGGGTATAGGGGCGAAAGACTAATCGAACCATCTAGTAGCTGGTTCCTGC  1430
               ||||||||||||||||||||||||||||||||||||||||||||||||||||||||||||
Sbjct  420911  TCGTCGAATTTGGGTATAGGGGCGAAAGACTAATCGAACCATCTAGTAGCTGGTTCCTGC  420970

Query  1431    CGAAGTTTCCCTCAGGATAGCAGAAGCTCGTATCAGTTTTATGAGGTAAAGCGAATGATT  1490
               ||||||||||||||||||||||||||||||||||||||||||||||||||||||||||||
Sbjct  420971  CGAAGTTTCCCTCAGGATAGCAGAAGCTCGTATCAGTTTTATGAGGTAAAGCGAATGATT  421030

Query  1491    AGAAGTCTTGGGGTTGAAATGACCTTAACTTATTCTCAAACTTTAAATATGTAAGAAGTC  1550
               |||||| |||||||||||||||||||||||||||||||||||||||||||||||||||||
Sbjct  421031  AGAAGTATTGGGGTTGAAATGACCTTAACTTATTCTCAAACTTTAAATATGTAAGAAGTC  421090

Query  1551    CTTGTTGCTTAATTGAACGTGGACAATTGAATGAAGAGCTTTTAGTGGGCCATTTTTGGT  1610
               ||||||||||||||||||||||||||||||||||||||||||||||||||||||||||||
Sbjct  421091  CTTGTTGCTTAATTGAACGTGGACAATTGAATGAAGAGCTTTTAGTGGGCCATTTTTGGT  421150

Query  1611    AAGCAGAACTGGCGATGCGGGATGAACCGAACGTGAAGTTAAAGTGCCGGAATGCACGCT  1670
               ||||||||||||||||||||||||||||||||||||||||||||||||||||||||||||
Sbjct  421151  AAGCAGAACTGGCGATGCGGGATGAACCGAACGTGAAGTTAAAGTGCCGGAATGCACGCT  421210

Query  1671    CATCAGACACCACAAAAGGTGTTAGTTCATCTAGACAGCCGGACGGTGGCCATGGAAGTC  1730
               ||||||||||||||||||||||||||||||||||||||||||||||||||||||||||||
Sbjct  421211  CATCAGACACCACAAAAGGTGTTAGTTCATCTAGACAGCCGGACGGTGGCCATGGAAGTC  421270

Query  1731    GGAATCCGCTAAGGAGTGTGTAACAACTCACCGGCCGAATGAACTAGCCCTGAAAATGGA  1790
               ||||||||||||||||||||||||||||||||||||||||||||||||||||||||||||
Sbjct  421271  GGAATCCGCTAAGGAGTGTGTAACAACTCACCGGCCGAATGAACTAGCCCTGAAAATGGA  421330

Query  1791    TGGCGCTCAAGCGTGCTACTTATACTTCACCGTGATTGCTG-TTT-TGACGCTTTCACGA  1848
               ||||||||||||||||||||||||||||||||||||||||  ||| ||| ||||||||||
Sbjct  421331  TGGCGCTCAAGCGTGCTACTTATACTTCACCGTGATTGCTAATTTATGATGCTTTCACGA  421390

Query  1849    GTAGGCAGGCGTGGAGGTCAGTGACGAAGCCTTTGCTGTAAAGCTGGGTCGAACGGCCTC  1908
               |||||||||||||||||||||||| |||||||||||||||||||||||||||||||||||
Sbjct  421391  GTAGGCAGGCGTGGAGGTCAGTGAAGAAGCCTTTGCTGTAAAGCTGGGTCGAACGGCCTC  421450

Query  1909    TAGTGCAGATCTTGGTGGTAGTAGCAAATATTCAAATGAGAACTTTGAAGACTGAAGTGG  1968
               ||||||||||||||||||||||||||||||||||||||||||||||||||||||||||||
Sbjct  421451  TAGTGCAGATCTTGGTGGTAGTAGCAAATATTCAAATGAGAACTTTGAAGACTGAAGTGG  421510

Query  1969    GGAAAGGTTCCATGTCAACAGCAGTTGGACATGGGTTAGTCGATCCTAAGAGATGGGGAA  2028
               ||||||||||||||||||||||||||||||||||||||||||||||||||||||||||||
Sbjct  421511  GGAAAGGTTCCATGTCAACAGCAGTTGGACATGGGTTAGTCGATCCTAAGAGATGGGGAA  421570

Query  2029    GCTCCGTTTCAACGTGCTTGATTTTTCAGGCCAACCATCGAAAGGGAATCCGGTTAAAAT  2088
               |||||||||||| | ||||||||||||| ||| |||||||||||||||||||||||||||
Sbjct  421571  GCTCCGTTTCAAAGCGCTTGATTTTTCAAGCCTACCATCGAAAGGGAATCCGGTTAAAAT  421630

Query  2089    TCCGGAACTTGGATATGGATTCTTCACGGCAACGTAACTGAATGTGGAGACGTCGGCGTG  2148
               ||||||||||||||||||||||||||||| ||||||||||||||||||||||||||| ||
Sbjct  421631  TCCGGAACTTGGATATGGATTCTTCACGGTAACGTAACTGAATGTGGAGACGTCGGCATG  421690

Query  2149    AGCCCTGGGAGGAGTTATCTTTTCTTCTTAACAGCTTATCACCCTGGAATTGGTTTATCC  2208
               |||||| |||||||||||||||||||||||||||||||||||||||||||||||||||||
Sbjct  421691  AGCCCTAGGAGGAGTTATCTTTTCTTCTTAACAGCTTATCACCCTGGAATTGGTTTATCC  421750

Query  2209    GGAGATGGGGTCTTATGGCTGGAAGAGCGCGGTAATTTTGCCGCGTCCGGTGCGCTTACG  2268
               ||||||||||||||||||||||||||||||||||||||||||||||| |||||||| | |
Sbjct  421751  GGAGATGGGGTCTTATGGCTGGAAGAGCGCGGTAATTTTGCCGCGTCTGGTGCGCTCATG  421810

Query  2269    ACGGTCCTTGAAAATCCACAGGAAGGAATAGTTTTCATGCCAAGTCGTACTCATAACCGC  2328
               ||||||||||||||||||||||||||||||||||||||||||||||||||||||||||||
Sbjct  421811  ACGGTCCTTGAAAATCCACAGGAAGGAATAGTTTTCATGCCAAGTCGTACTCATAACCGC  421870

Query  2329    AGCAGGTCTCCAAGGTTAACAGCCTCTAGTTGATAGAATAATGTAGATAAGGGAAGTCGG  2388
               ||||||||||| ||||||||||||||||||||||||||||||||||||||||||||||||
Sbjct  421871  AGCAGGTCTCCTAGGTTAACAGCCTCTAGTTGATAGAATAATGTAGATAAGGGAAGTCGG  421930

Query  2389    CAAAATAGATCCGTAACTTCGGGATAAGGATTGGCTCTAAGGATCGGGTGTCTTGGGCCT  2448
               ||||||||||||||||||||||||||||||||||||||||||||||||||||||||||||
Sbjct  421931  CAAAATAGATCCGTAACTTCGGGATAAGGATTGGCTCTAAGGATCGGGTGTCTTGGGCCT  421990

Query  2449    TGTGTAGACGCGGCGGTGACTGTTGGCGGGCTGTTTTACGACGGACTGCTGGTGGATGCT  2508
               ||||||||||||| |||||||| ||||||||||| ||  ||||||||||||  ||| |||
Sbjct  421991  TGTGTAGACGCGGTGGTGACTGATGGCGGGCTGTCTTCGGACGGACTGCTGCCGGACGCT  422050

Query  2509    GCTGTAGACACGCTTGGTAGGT-CTT-TATGGCCGTCCGGGGCACGTTTAACGATCAACT  2566
               |||||||||||||||||||||| ||| ||   |||||||||||||| |||||||||||||
Sbjct  422051  GCTGTAGACACGCTTGGTAGGTTCTTGTAA--CCGTCCGGGGCACGCTTAACGATCAACT  422108

Query  2567    TAGAACTGGTACGGACAAGGGGAAT  2591
               |||||||||||||||||||||||||
Sbjct  422109  TAGAACTGGTACGGACAAGGGGAAT  422133


 Score = 3799 bits (2057),  Expect = 0.0
 Identities = 2403/2565 (94%), Gaps = 43/2565 (2%)
 Strand=Plus/Plus

Query  1       CAAGGTTTCCGTAGGTGAACCTGCGGAAGGATCATTACTGATTTGCTTAATTGCACCACA  60
               ||||||||||||||||||||||||||||||||||||||||||||||||||||||||||||
Sbjct  398965  CAAGGTTTCCGTAGGTGAACCTGCGGAAGGATCATTACTGATTTGCTTAATTGCACCACA  399024

Query  61      TGTGTTTTTCTTTGAAACAAACTTGCTTTGGCGGTGGG-CCCAGCCTGCCGCCAGAGGTC  119
               |||||||||  ||| |||||| || |||||| || |||  | | ||| ||||||||||| 
Sbjct  399025  TGTGTTTTTTATTG-AACAAA-TTTCTTTGGTGGCGGGAGCAATCCTACCGCCAGAGGT-  399081

Query  120     TA-AACTTACAACC-AATTTTTTATTAACTTGTCACACCAGATT-ATTACTT-AATAGTC  175
               || ||| || |||| || |||||||| ||  |||| ||  |||| |||| |  |||||||
Sbjct  399082  TATAAC-TA-AACCAAACTTTTTATTTAC-AGTCAAACTTGATTTATTATTACAATAGTC  399138

Query  176     AAAACTTTCAACAACGGATCTCTTGGTTCTCGCATCGATGAAGAACGCAGCGAAATGCGA  235
               ||||||||||||||||||||||||||||||||||||||||||||||||||||||||||||
Sbjct  399139  AAAACTTTCAACAACGGATCTCTTGGTTCTCGCATCGATGAAGAACGCAGCGAAATGCGA  399198

Query  236     TACGTAATATGAATTGCAGATATTCGTGAATCATCGAATCTTTGAACGCACATTGCGCCC  295
               ||||||||||||||||||||||||||||||||||||||||||||||||||||||||||||
Sbjct  399199  TACGTAATATGAATTGCAGATATTCGTGAATCATCGAATCTTTGAACGCACATTGCGCCC  399258

Query  296     TCTGGTATTCCGGAGGGCATGCCTGTTTGAGCGTCGTTTCTCCCTCAAACCGCTGGGTTT  355
               | |||||||||  |||||||||||||||||||||| ||||||||||||||| | ||||||
Sbjct  399259  TTTGGTATTCCAAAGGGCATGCCTGTTTGAGCGTCATTTCTCCCTCAAACCCCCGGGTTT  399318

Query  356     GGTGTTGAGCAATACGACTTGGGTTTGCTTGAAAGACGGTAGTGGTAAGGCGGGATC-GC  414
               |||||||||||||||| | | |||||| ||||||||    | |  ||| | || | |   
Sbjct  399319  GGTGTTGAGCAATACG-C-TAGGTTTGTTTGAAAGA----A-T-TTAACGTGGAAACTTA  399370

Query  415     TTTGACAATGGCTTAGGTCTAACCAAAAACATTGCTTGCGGCGGTAACGTCCACCAC-GT  473
               ||| | |  | ||||||| || |||||| |   ||||     | ||  | |||||||  |
Sbjct  399371  TTTTA-AGCGACTTAGGTTTATCCAAAA-C---GCTTATTTTGCTAGTGGCCACCACAAT  399425

Query  474     ATATCTTCA-AACTTTGACCTCAAATCAGGTAGGACTACCCGCTGAACTTAAGCATATCA  532
                ||| |||| ||||||||||||||||||||||||||||||||||||||||||||||||||
Sbjct  399426  TTAT-TTCATAACTTTGACCTCAAATCAGGTAGGACTACCCGCTGAACTTAAGCATATCA  399484

Query  533     ATAAGCGGAGGAAAAGAAACCAACAGGGATTGCCTCAGTAGCGGCGAGTGAAGCGGCAAA  592
               ||||||||||||||||||||||||||||||||||| ||||||||||||||||||||||||
Sbjct  399485  ATAAGCGGAGGAAAAGAAACCAACAGGGATTGCCTTAGTAGCGGCGAGTGAAGCGGCAAA  399544

Query  593     AGCTCAAATTTGAAATCTGGCGTCTTT-GGCGTCCGAGTTGTAATTTGAAGAAGGTATCT  651
               ||||||||||||||||||||| |||||  | |||||||||||||||||||||||||||||
Sbjct  399545  AGCTCAAATTTGAAATCTGGC-TCTTTCAGAGTCCGAGTTGTAATTTGAAGAAGGTATCT  399603

Query  652     TTGGGCCCGGCTCTTGTCTATGTTCCTTGGAACAGGACGTCACAGAGGGTGAGAATCCCG  711
               ||||| | |||||||||||||||| |||||||||| ||||||||||||||||||||||||
Sbjct  399604  TTGGGTCTGGCTCTTGTCTATGTTTCTTGGAACAGAACGTCACAGAGGGTGAGAATCCCG  399663

Query  712     TGCGATGAGATGACCCGGGTCTGTGTAAAGTTCCTTCGACGAGTCGAGTTGTTTGGGAAT  771
               ||||||||||||| || || || |||||||||||||||| ||||||||||||||||||||
Sbjct  399664  TGCGATGAGATGATCCAGGCCTATGTAAAGTTCCTTCGAAGAGTCGAGTTGTTTGGGAAT  399723

Query  772     GCAGCTCTAAGTGGGTGGTAAATTCCATCTAAAGCTAAATATTGGCGAGAGACCGATAGC  831
               ||||||||||||||||||||||||||||||||||||||||||||||||||||||||||||
Sbjct  399724  GCAGCTCTAAGTGGGTGGTAAATTCCATCTAAAGCTAAATATTGGCGAGAGACCGATAGC  399783

Query  832     GAACAAGTACAGTGATGGAAAGATGAAAAGAACTTTGAAAAGAGAGTGAAAAAGTACGTG  891
               ||||||||||||||||||||||||||||||||||||||||||||||||||||||||||||
Sbjct  399784  GAACAAGTACAGTGATGGAAAGATGAAAAGAACTTTGAAAAGAGAGTGAAAAAGTACGTG  399843

Query  892     AAATTGTTGAAAGGGAAGGGCTTGAGATCAGACTTGGTATTTTGCATGCTGCT-CTCTCG  950
               |||||||||||||||||||||||||||||||||||||||||||| ||| | || || |||
Sbjct  399844  AAATTGTTGAAAGGGAAGGGCTTGAGATCAGACTTGGTATTTTGTATGTTACTTCT-TCG  399902

Query  951     GGGGCGGCCGCTGCGGTTTACCGGGCCAGCATCGGTTTGGAGCGGCAGGATAATGGCGGA  1010
               |||| |||| || | ||||| |||||||||||| |||||| |||| |||| ||| |||  
Sbjct  399903  GGGGTGGCCTCTACAGTTTATCGGGCCAGCATCAGTTTGG-GCGGTAGGAGAATTGCGTT  399961

Query  1011    GGAATGTGGCACGGCTTCTGCTGTGTGTTATAGCCTCTGACGATACTGCCAGCCTAGACC  1070
               |||||||||||||||||| | |||||||||||||||  | ||||||||||||||||||| 
Sbjct  399962  GGAATGTGGCACGGCTTCGGTTGTGTGTTATAGCCTTCGTCGATACTGCCAGCCTAGACT  400021

Query  1071    GAGGACTGCGGTTTTTACCTAGGATGTTGGCATAATGATCTTAAGTCGCCCGTCTTGAAA  1130
               |||||||||||||| |||||||||||||||||||||||||||||||||||||||||||||
Sbjct  400022  GAGGACTGCGGTTTATACCTAGGATGTTGGCATAATGATCTTAAGTCGCCCGTCTTGAAA  400081

Query  1131    CACGGACCAAGGAGTCTAACGTCTATGCGAGTGTTTGGGTGTAAAACCCGTACGCGTAAT  1190
               ||||||||||||||||||||||||||||||||||||||||||||||||||||||||||||
Sbjct  400082  CACGGACCAAGGAGTCTAACGTCTATGCGAGTGTTTGGGTGTAAAACCCGTACGCGTAAT  400141

Query  1191    GAAAGTGAACGAAGGGTGGGGGCCCATTAGGGTGCACCATCGACCGATCCTGATGTGTTC  1250
               ||||||||||| ||| ||||||||| |  ||||||||||||||||||||||||||| |||
Sbjct  400142  GAAAGTGAACGTAGG-TGGGGGCCCGTATGGGTGCACCATCGACCGATCCTGATGTCTTC  400200

Query  1251    GGATGGATTTGAGTAAGAGCATAGCTGTTGGGACCCGAAAGATGGTGAACTATGCCTGAA  1310
               ||||||||||||||||||||||||||||||||||||||||||||||||||||||||||||
Sbjct  400201  GGATGGATTTGAGTAAGAGCATAGCTGTTGGGACCCGAAAGATGGTGAACTATGCCTGAA  400260

Query  1311    TAGGGTGAAGCCAGAGGAAACTCTGGTGGAGGCTCGTAGCGGTTCTGACGTGCAAATCGA  1370
               ||||||||||||||||||||||||||||||||||||||||||||||||||||||||||||
Sbjct  400261  TAGGGTGAAGCCAGAGGAAACTCTGGTGGAGGCTCGTAGCGGTTCTGACGTGCAAATCGA  400320

Query  1371    TCGTCGAATTTGGGTATAGGGGCGAAAGACTAATCGAACCATCTAGTAGCTGGTTCCTGC  1430
               ||||||||||||||||||||||||||||||||||||||||||||||||||||||||||||
Sbjct  400321  TCGTCGAATTTGGGTATAGGGGCGAAAGACTAATCGAACCATCTAGTAGCTGGTTCCTGC  400380

Query  1431    CGAAGTTTCCCTCAGGATAGCAGAAGCTCGTATCAGTTTTATGAGGTAAAGCGAATGATT  1490
               ||||||||||||||||||||||||||||||||||||||||||||||||||||||||||||
Sbjct  400381  CGAAGTTTCCCTCAGGATAGCAGAAGCTCGTATCAGTTTTATGAGGTAAAGCGAATGATT  400440

Query  1491    AGAAGTCTTGGGGTTGAAATGACCTTAACTTATTCTCAAACTTTAAATATGTAAGAAGTC  1550
               |||||| |||||||||||||||||||||||||||||||||||||||||||||||||||||
Sbjct  400441  AGAAGTATTGGGGTTGAAATGACCTTAACTTATTCTCAAACTTTAAATATGTAAGAAGTC  400500

Query  1551    CTTGTTGCTTAATTGAACGTGGACAATTGAATGAAGAGCTTTTAGTGGGCCATTTTTGGT  1610
               ||||||||||||||||||||||||||||||||||||||||||||||||||||||||||||
Sbjct  400501  CTTGTTGCTTAATTGAACGTGGACAATTGAATGAAGAGCTTTTAGTGGGCCATTTTTGGT  400560

Query  1611    AAGCAGAACTGGCGATGCGGGATGAACCGAACGTGAAGTTAAAGTGCCGGAATGCACGCT  1670
               ||||||||||||||||||||||||||||||||||||||||||||||||||||||||||||
Sbjct  400561  AAGCAGAACTGGCGATGCGGGATGAACCGAACGTGAAGTTAAAGTGCCGGAATGCACGCT  400620

Query  1671    CATCAGACACCACAAAAGGTGTTAGTTCATCTAGACAGCCGGACGGTGGCCATGGAAGTC  1730
               ||||||||||||||||||||||||||||||||||||||||||||||||||||||||||||
Sbjct  400621  CATCAGACACCACAAAAGGTGTTAGTTCATCTAGACAGCCGGACGGTGGCCATGGAAGTC  400680

Query  1731    GGAATCCGCTAAGGAGTGTGTAACAACTCACCGGCCGAATGAACTAGCCCTGAAAATGGA  1790
               ||||||||||||||||||||||||||||||||||||||||||||||||||||||||||||
Sbjct  400681  GGAATCCGCTAAGGAGTGTGTAACAACTCACCGGCCGAATGAACTAGCCCTGAAAATGGA  400740

Query  1791    TGGCGCTCAAGCGTGCTACTTATACTTCACCGTGATTGCTG-TTT-TGACGCTTTCACGA  1848
               ||||||||||||||||||||||||||||||||||||||||  ||| ||| ||||||||||
Sbjct  400741  TGGCGCTCAAGCGTGCTACTTATACTTCACCGTGATTGCTAATTTATGATGCTTTCACGA  400800

Query  1849    GTAGGCAGGCGTGGAGGTCAGTGACGAAGCCTTTGCTGTAAAGCTGGGTCGAACGGCCTC  1908
               |||||||||||||||||||||||| |||||||||||||||||||||||||||||||||||
Sbjct  400801  GTAGGCAGGCGTGGAGGTCAGTGAAGAAGCCTTTGCTGTAAAGCTGGGTCGAACGGCCTC  400860

Query  1909    TAGTGCAGATCTTGGTGGTAGTAGCAAATATTCAAATGAGAACTTTGAAGACTGAAGTGG  1968
               ||||||||||||||||||||||||||||||||||||||||||||||||||||||||||||
Sbjct  400861  TAGTGCAGATCTTGGTGGTAGTAGCAAATATTCAAATGAGAACTTTGAAGACTGAAGTGG  400920

Query  1969    GGAAAGGTTCCATGTCAACAGCAGTTGGACATGGGTTAGTCGATCCTAAGAGATGGGGAA  2028
               ||||||||||||||||||||||||||||||||||||||||||||||||||||||||||||
Sbjct  400921  GGAAAGGTTCCATGTCAACAGCAGTTGGACATGGGTTAGTCGATCCTAAGAGATGGGGAA  400980

Query  2029    GCTCCGTTTCAACGTGCTTGATTTTTCAGGCCAACCATCGAAAGGGAATCCGGTTAAAAT  2088
               |||||||||||| | ||||||||||||| ||| |||||||||||||||||||||||||||
Sbjct  400981  GCTCCGTTTCAAAGCGCTTGATTTTTCAAGCCTACCATCGAAAGGGAATCCGGTTAAAAT  401040

Query  2089    TCCGGAACTTGGATATGGATTCTTCACGGCAACGTAACTGAATGTGGAGACGTCGGCGTG  2148
               ||||||||||||||||||||||||||||| ||||||||||||||||||||||||||| ||
Sbjct  401041  TCCGGAACTTGGATATGGATTCTTCACGGTAACGTAACTGAATGTGGAGACGTCGGCATG  401100

Query  2149    AGCCCTGGGAGGAGTTATCTTTTCTTCTTAACAGCTTATCACCCTGGAATTGGTTTATCC  2208
               |||||| |||||||||||||||||||||||||||||||||||||||||||||||||||||
Sbjct  401101  AGCCCTAGGAGGAGTTATCTTTTCTTCTTAACAGCTTATCACCCTGGAATTGGTTTATCC  401160

Query  2209    GGAGATGGGGTCTTATGGCTGGAAGAGCGCGGTAATTTTGCCGCGTCCGGTGCGCTTACG  2268
               ||||||||||||||||||||||||||||||||||||||||||||||| |||||||| | |
Sbjct  401161  GGAGATGGGGTCTTATGGCTGGAAGAGCGCGGTAATTTTGCCGCGTCTGGTGCGCTCATG  401220

Query  2269    ACGGTCCTTGAAAATCCACAGGAAGGAATAGTTTTCATGCCAAGTCGTACTCATAACCGC  2328
               ||||||||||||||||||||||||||||||||||||||||||||||||||||||||||||
Sbjct  401221  ACGGTCCTTGAAAATCCACAGGAAGGAATAGTTTTCATGCCAAGTCGTACTCATAACCGC  401280

Query  2329    AGCAGGTCTCCAAGGTTAACAGCCTCTAGTTGATAGAATAATGTAGATAAGGGAAGTCGG  2388
               ||||||||||| ||||||||||||||||||||||||||||||||||||||||||||||||
Sbjct  401281  AGCAGGTCTCCTAGGTTAACAGCCTCTAGTTGATAGAATAATGTAGATAAGGGAAGTCGG  401340

Query  2389    CAAAATAGATCCGTAACTTCGGGATAAGGATTGGCTCTAAGGATCGGGTGTCTTGGGCCT  2448
               ||||||||||||||||||||||||||||||||||||||||||||||||||||||||||||
Sbjct  401341  CAAAATAGATCCGTAACTTCGGGATAAGGATTGGCTCTAAGGATCGGGTGTCTTGGGCCT  401400

Query  2449    TGTGTAGACGCGGCGGTGACTGTTGGCGGGCTG-T-TTTACGACGGACTGCTGGTGGATG  2506
               ||||||||||||| ||||| || ||||||| || | |||  ||||||||| || |   | 
Sbjct  401401  TGTGTAGACGCGGTGGTGATTGATGGCGGGTTGCTCTTTTTGACGGACTGATG-TCTTTA  401459

Query  2507    CT--GC-TGTAGACACGCTTGG-TAGGTCTTTATGGCCGTCCGGG  2547
               ||  |  ||||||||| ||||| ||||| ||| |  |||||||||
Sbjct  401460  CTTTGTTTGTAGACACACTTGGTTAGGTTTTTGTTCCCGTCCGGG  401504


>NW_003020039.1 Candida tropicalis MYA-3404 genomic scaffold supercont3.10, whole 
genome shotgun sequence
Length=430102

 Score = 3932 bits (2129),  Expect = 0.0
 Identities = 2453/2605 (94%), Gaps = 40/2605 (2%)
 Strand=Plus/Plus

Query  1       CAAGGTTTCCGTAGGTGAACCTGCGGAAGGATCATTACTGATTTGCTTAATTGCACCACA  60
               ||||||||||||||||||||||||||||||||||||||||||||||||||||||||||||
Sbjct  408819  CAAGGTTTCCGTAGGTGAACCTGCGGAAGGATCATTACTGATTTGCTTAATTGCACCACA  408878

Query  61      TGTGTTTTTCTTTGAAACAAACTTGCTTTGGCGGTGGG-CCCAGCCTGCCGCCAGAGGTC  119
               |||||||||  ||| |||||| || |||||| || |||  | | ||| ||||||||||| 
Sbjct  408879  TGTGTTTTTTATTG-AACAAA-TTTCTTTGGTGGCGGGAGCAATCCTACCGCCAGAGGT-  408935

Query  120     TA-AACTTACAACC-AATTTTTTATTAACTTGTCACACCAGATT-ATTACTT-AATAGTC  175
               || ||| || |||| || |||||||| ||  |||| ||  |||| |||| |  |||||||
Sbjct  408936  TATAAC-TA-AACCAAACTTTTTATTTAC-AGTCAAACTTGATTTATTATTACAATAGTC  408992

Query  176     AAAACTTTCAACAACGGATCTCTTGGTTCTCGCATCGATGAAGAACGCAGCGAAATGCGA  235
               ||||||||||||||||||||||||||||||||||||||||||||||||||||||||||||
Sbjct  408993  AAAACTTTCAACAACGGATCTCTTGGTTCTCGCATCGATGAAGAACGCAGCGAAATGCGA  409052

Query  236     TACGTAATATGAATTGCAGATATTCGTGAATCATCGAATCTTTGAACGCACATTGCGCCC  295
               ||||||||||||||||||||||||||||||||||||||||||||||||||||||||||||
Sbjct  409053  TACGTAATATGAATTGCAGATATTCGTGAATCATCGAATCTTTGAACGCACATTGCGCCC  409112

Query  296     TCTGGTATTCCGGAGGGCATGCCTGTTTGAGCGTCGTTTCTCCCTCAAACCGCTGGGTTT  355
               | |||||||||  |||||||||||||||||||||| ||||||||||||||| | ||||||
Sbjct  409113  TTTGGTATTCCAAAGGGCATGCCTGTTTGAGCGTCATTTCTCCCTCAAACCCCCGGGTTT  409172

Query  356     GGTGTTGAGCAATACGACTTGGGTTTGCTTGAAAGACGGTAGTGGTAAGGCGGGATC-GC  414
               |||||||||||||||| | | |||||| ||||||||    | |  ||| | || | |   
Sbjct  409173  GGTGTTGAGCAATACG-C-TAGGTTTGTTTGAAAGA----A-T-TTAACGTGGAAACTTA  409224

Query  415     TTTGACAATGGCTTAGGTCTAACCAAAAACATTGCTTGCGGCGGTAACGTCCACCAC-GT  473
               ||| | |  | ||||||| || |||||| |   ||||     | ||  | |||||||  |
Sbjct  409225  TTTTA-AGCGACTTAGGTTTATCCAAAA-C---GCTTATTTTGCTAGTGGCCACCACAAT  409279

Query  474     ATATCTTCA-AACTTTGACCTCAAATCAGGTAGGACTACCCGCTGAACTTAAGCATATCA  532
                ||| |||| ||||||||||||||||||||||||||||||||||||||||||||||||||
Sbjct  409280  TTAT-TTCATAACTTTGACCTCAAATCAGGTAGGACTACCCGCTGAACTTAAGCATATCA  409338

Query  533     ATAAGCGGAGGAAAAGAAACCAACAGGGATTGCCTCAGTAGCGGCGAGTGAAGCGGCAAA  592
               ||||||||||||||||||||||||||||||||||| ||||||||||||||||||||||||
Sbjct  409339  ATAAGCGGAGGAAAAGAAACCAACAGGGATTGCCTTAGTAGCGGCGAGTGAAGCGGCAAA  409398

Query  593     AGCTCAAATTTGAAATCTGGCGTCTTT-GGCGTCCGAGTTGTAATTTGAAGAAGGTATCT  651
               ||||||||||||||||||||| |||||  | |||||||||||||||||||||||||||||
Sbjct  409399  AGCTCAAATTTGAAATCTGGC-TCTTTCAGAGTCCGAGTTGTAATTTGAAGAAGGTATCT  409457

Query  652     TTGGGCCCGGCTCTTGTCTATGTTCCTTGGAACAGGACGTCACAGAGGGTGAGAATCCCG  711
               ||||| | |||||||||||||||| |||||||||| ||||||||||||||||||||||||
Sbjct  409458  TTGGGTCTGGCTCTTGTCTATGTTTCTTGGAACAGAACGTCACAGAGGGTGAGAATCCCG  409517

Query  712     TGCGATGAGATGACCCGGGTCTGTGTAAAGTTCCTTCGACGAGTCGAGTTGTTTGGGAAT  771
               ||||||||||||| || || || |||||||||||||||| ||||||||||||||||||||
Sbjct  409518  TGCGATGAGATGATCCAGGCCTATGTAAAGTTCCTTCGAAGAGTCGAGTTGTTTGGGAAT  409577

Query  772     GCAGCTCTAAGTGGGTGGTAAATTCCATCTAAAGCTAAATATTGGCGAGAGACCGATAGC  831
               ||||||||||||||||||||||||||||||||||||||||||||||||||||||||||||
Sbjct  409578  GCAGCTCTAAGTGGGTGGTAAATTCCATCTAAAGCTAAATATTGGCGAGAGACCGATAGC  409637

Query  832     GAACAAGTACAGTGATGGAAAGATGAAAAGAACTTTGAAAAGAGAGTGAAAAAGTACGTG  891
               ||||||||||||||||||||||||||||||||||||||||||||||||||||||||||||
Sbjct  409638  GAACAAGTACAGTGATGGAAAGATGAAAAGAACTTTGAAAAGAGAGTGAAAAAGTACGTG  409697

Query  892     AAATTGTTGAAAGGGAAGGGCTTGAGATCAGACTTGGTATTTTGCATGCTGCT-CTCTCG  950
               |||||||||||||||||||||||||||||||||||||||||||| ||| | || || |||
Sbjct  409698  AAATTGTTGAAAGGGAAGGGCTTGAGATCAGACTTGGTATTTTGTATGTTACTTCT-TCG  409756

Query  951     GGGGCGGCCGCTGCGGTTTACCGGGCCAGCATCGGTTTGGAGCGGCAGGATAATGGCGGA  1010
               |||| |||| || | ||||| |||||||||||| |||||| |||| |||| ||| |||  
Sbjct  409757  GGGGTGGCCTCTACAGTTTATCGGGCCAGCATCAGTTTGG-GCGGTAGGAGAATTGCGTT  409815

Query  1011    GGAATGTGGCACGGCTTCTGCTGTGTGTTATAGCCTCTGACGATACTGCCAGCCTAGACC  1070
               |||||||||||||||||| | |||||||||||||||  | ||||||||||||||||||| 
Sbjct  409816  GGAATGTGGCACGGCTTCGGTTGTGTGTTATAGCCTTCGTCGATACTGCCAGCCTAGACT  409875

Query  1071    GAGGACTGCGGTTTTTACCTAGGATGTTGGCATAATGATCTTAAGTCGCCCGTCTTGAAA  1130
               |||||||||||||| |||||||||||||||||||||||||||||||||||||||||||||
Sbjct  409876  GAGGACTGCGGTTTATACCTAGGATGTTGGCATAATGATCTTAAGTCGCCCGTCTTGAAA  409935

Query  1131    CACGGACCAAGGAGTCTAACGTCTATGCGAGTGTTTGGGTGTAAAACCCGTACGCGTAAT  1190
               ||||||||||||||||||||||||||||||||||||||||||||||||||||||||||||
Sbjct  409936  CACGGACCAAGGAGTCTAACGTCTATGCGAGTGTTTGGGTGTAAAACCCGTACGCGTAAT  409995

Query  1191    GAAAGTGAACGAAGGGTGGGGGCCCATTAGGGTGCACCATCGACCGATCCTGATGTGTTC  1250
               ||||||||||| ||| ||||||||| |  ||||||||||||||||||||||||||| |||
Sbjct  409996  GAAAGTGAACGTAGG-TGGGGGCCCGTATGGGTGCACCATCGACCGATCCTGATGTCTTC  410054

Query  1251    GGATGGATTTGAGTAAGAGCATAGCTGTTGGGACCCGAAAGATGGTGAACTATGCCTGAA  1310
               ||||||||||||||||||||||||||||||||||||||||||||||||||||||||||||
Sbjct  410055  GGATGGATTTGAGTAAGAGCATAGCTGTTGGGACCCGAAAGATGGTGAACTATGCCTGAA  410114

Query  1311    TAGGGTGAAGCCAGAGGAAACTCTGGTGGAGGCTCGTAGCGGTTCTGACGTGCAAATCGA  1370
               ||||||||||||||||||||||||||||||||||||||||||||||||||||||||||||
Sbjct  410115  TAGGGTGAAGCCAGAGGAAACTCTGGTGGAGGCTCGTAGCGGTTCTGACGTGCAAATCGA  410174

Query  1371    TCGTCGAATTTGGGTATAGGGGCGAAAGACTAATCGAACCATCTAGTAGCTGGTTCCTGC  1430
               ||||||||||||||||||||||||||||||||||||||||||||||||||||||||||||
Sbjct  410175  TCGTCGAATTTGGGTATAGGGGCGAAAGACTAATCGAACCATCTAGTAGCTGGTTCCTGC  410234

Query  1431    CGAAGTTTCCCTCAGGATAGCAGAAGCTCGTATCAGTTTTATGAGGTAAAGCGAATGATT  1490
               ||||||||||||||||||||||||||||||||||||||||||||||||||||||||||||
Sbjct  410235  CGAAGTTTCCCTCAGGATAGCAGAAGCTCGTATCAGTTTTATGAGGTAAAGCGAATGATT  410294

Query  1491    AGAAGTCTTGGGGTTGAAATGACCTTAACTTATTCTCAAACTTTAAATATGTAAGAAGTC  1550
               |||||| |||||||||||||||||||||||||||||||||||||||||||||||||||||
Sbjct  410295  AGAAGTATTGGGGTTGAAATGACCTTAACTTATTCTCAAACTTTAAATATGTAAGAAGTC  410354

Query  1551    CTTGTTGCTTAATTGAACGTGGACAATTGAATGAAGAGCTTTTAGTGGGCCATTTTTGGT  1610
               ||||||||||||||||||||||||||||||||||||||||||||||||||||||||||||
Sbjct  410355  CTTGTTGCTTAATTGAACGTGGACAATTGAATGAAGAGCTTTTAGTGGGCCATTTTTGGT  410414

Query  1611    AAGCAGAACTGGCGATGCGGGATGAACCGAACGTGAAGTTAAAGTGCCGGAATGCACGCT  1670
               ||||||||||||||||||||||||||||||||||||||||||||||||||||||||||||
Sbjct  410415  AAGCAGAACTGGCGATGCGGGATGAACCGAACGTGAAGTTAAAGTGCCGGAATGCACGCT  410474

Query  1671    CATCAGACACCACAAAAGGTGTTAGTTCATCTAGACAGCCGGACGGTGGCCATGGAAGTC  1730
               ||||||||||||||||||||||||||||||||||||||||||||||||||||||||||||
Sbjct  410475  CATCAGACACCACAAAAGGTGTTAGTTCATCTAGACAGCCGGACGGTGGCCATGGAAGTC  410534

Query  1731    GGAATCCGCTAAGGAGTGTGTAACAACTCACCGGCCGAATGAACTAGCCCTGAAAATGGA  1790
               ||||||||||||||||||||||||||||||||||||||||||||||||||||||||||||
Sbjct  410535  GGAATCCGCTAAGGAGTGTGTAACAACTCACCGGCCGAATGAACTAGCCCTGAAAATGGA  410594

Query  1791    TGGCGCTCAAGCGTGCTACTTATACTTCACCGTGATTGCTG-TTT-TGACGCTTTCACGA  1848
               ||||||||||||||||||||||||||||||||||||||||  ||| ||| ||||||||||
Sbjct  410595  TGGCGCTCAAGCGTGCTACTTATACTTCACCGTGATTGCTAATTTATGATGCTTTCACGA  410654

Query  1849    GTAGGCAGGCGTGGAGGTCAGTGACGAAGCCTTTGCTGTAAAGCTGGGTCGAACGGCCTC  1908
               |||||||||||||||||||||||| |||||||||||||||||||||||||||||||||||
Sbjct  410655  GTAGGCAGGCGTGGAGGTCAGTGAAGAAGCCTTTGCTGTAAAGCTGGGTCGAACGGCCTC  410714

Query  1909    TAGTGCAGATCTTGGTGGTAGTAGCAAATATTCAAATGAGAACTTTGAAGACTGAAGTGG  1968
               ||||||||||||||||||||||||||||||||||||||||||||||||||||||||||||
Sbjct  410715  TAGTGCAGATCTTGGTGGTAGTAGCAAATATTCAAATGAGAACTTTGAAGACTGAAGTGG  410774

Query  1969    GGAAAGGTTCCATGTCAACAGCAGTTGGACATGGGTTAGTCGATCCTAAGAGATGGGGAA  2028
               ||||||||||||||||||||||||||||||||||||||||||||||||||||||||||||
Sbjct  410775  GGAAAGGTTCCATGTCAACAGCAGTTGGACATGGGTTAGTCGATCCTAAGAGATGGGGAA  410834

Query  2029    GCTCCGTTTCAACGTGCTTGATTTTTCAGGCCAACCATCGAAAGGGAATCCGGTTAAAAT  2088
               |||||||||||| | ||||||||||||| ||| |||||||||||||||||||||||||||
Sbjct  410835  GCTCCGTTTCAAAGCGCTTGATTTTTCAAGCCTACCATCGAAAGGGAATCCGGTTAAAAT  410894

Query  2089    TCCGGAACTTGGATATGGATTCTTCACGGCAACGTAACTGAATGTGGAGACGTCGGCGTG  2148
               ||||||||||||||||||||||||||||| ||||||||||||||||||||||||||| ||
Sbjct  410895  TCCGGAACTTGGATATGGATTCTTCACGGTAACGTAACTGAATGTGGAGACGTCGGCATG  410954

Query  2149    AGCCCTGGGAGGAGTTATCTTTTCTTCTTAACAGCTTATCACCCTGGAATTGGTTTATCC  2208
               |||||| |||||||||||||||||||||||||||||||||||||||||||||||||||||
Sbjct  410955  AGCCCTAGGAGGAGTTATCTTTTCTTCTTAACAGCTTATCACCCTGGAATTGGTTTATCC  411014

Query  2209    GGAGATGGGGTCTTATGGCTGGAAGAGCGCGGTAATTTTGCCGCGTCCGGTGCGCTTACG  2268
               ||||||||||||||||||||||||||||||||||||||||||||||| |||||||| | |
Sbjct  411015  GGAGATGGGGTCTTATGGCTGGAAGAGCGCGGTAATTTTGCCGCGTCTGGTGCGCTCATG  411074

Query  2269    ACGGTCCTTGAAAATCCACAGGAAGGAATAGTTTTCATGCCAAGTCGTACTCATAACCGC  2328
               ||||||||||||||||||||||||||||||||||||||||||||||||||||||||||||
Sbjct  411075  ACGGTCCTTGAAAATCCACAGGAAGGAATAGTTTTCATGCCAAGTCGTACTCATAACCGC  411134

Query  2329    AGCAGGTCTCCAAGGTTAACAGCCTCTAGTTGATAGAATAATGTAGATAAGGGAAGTCGG  2388
               ||||||||||| ||||||||||||||||||||||||||||||||||||||||||||||||
Sbjct  411135  AGCAGGTCTCCTAGGTTAACAGCCTCTAGTTGATAGAATAATGTAGATAAGGGAAGTCGG  411194

Query  2389    CAAAATAGATCCGTAACTTCGGGATAAGGATTGGCTCTAAGGATCGGGTGTCTTGGGCCT  2448
               ||||||||||||||||||||||||||||||||||||||||||||||||||||||||||||
Sbjct  411195  CAAAATAGATCCGTAACTTCGGGATAAGGATTGGCTCTAAGGATCGGGTGTCTTGGGCCT  411254

Query  2449    TGTGTAGACGCGGCGGTGACTGTTGGCGGGCTGTTTTACGACGGACTGCTGGTGGATGCT  2508
               ||||||||||||| |||||||| ||||||||||| ||  ||||||||||||  ||| |||
Sbjct  411255  TGTGTAGACGCGGTGGTGACTGATGGCGGGCTGTCTTCGGACGGACTGCTGCCGGACGCT  411314

Query  2509    GCTGTAGACACGCTTGGTAGGT-CTT-TATGGCCGTCCGGGGCACGTTTAACGATCAACT  2566
               |||||||||||||||||||||| ||| ||   |||||||||||||| |||||||||||||
Sbjct  411315  GCTGTAGACACGCTTGGTAGGTTCTTGTAA--CCGTCCGGGGCACGCTTAACGATCAACT  411372

Query  2567    TAGAACTGGTACGGACAAGGGGAAT  2591
               |||||||||||||||||||||||||
Sbjct  411373  TAGAACTGGTACGGACAAGGGGAAT  411397


 Score = 3932 bits (2129),  Expect = 0.0
 Identities = 2453/2605 (94%), Gaps = 40/2605 (2%)
 Strand=Plus/Plus

Query  1       CAAGGTTTCCGTAGGTGAACCTGCGGAAGGATCATTACTGATTTGCTTAATTGCACCACA  60
               ||||||||||||||||||||||||||||||||||||||||||||||||||||||||||||
Sbjct  419555  CAAGGTTTCCGTAGGTGAACCTGCGGAAGGATCATTACTGATTTGCTTAATTGCACCACA  419614

Query  61      TGTGTTTTTCTTTGAAACAAACTTGCTTTGGCGGTGGG-CCCAGCCTGCCGCCAGAGGTC  119
               |||||||||  ||| |||||| || |||||| || |||  | | ||| ||||||||||| 
Sbjct  419615  TGTGTTTTTTATTG-AACAAA-TTTCTTTGGTGGCGGGAGCAATCCTACCGCCAGAGGT-  419671

Query  120     TA-AACTTACAACC-AATTTTTTATTAACTTGTCACACCAGATT-ATTACTT-AATAGTC  175
               || ||| || |||| || |||||||| ||  |||| ||  |||| |||| |  |||||||
Sbjct  419672  TATAAC-TA-AACCAAACTTTTTATTTAC-AGTCAAACTTGATTTATTATTACAATAGTC  419728

Query  176     AAAACTTTCAACAACGGATCTCTTGGTTCTCGCATCGATGAAGAACGCAGCGAAATGCGA  235
               ||||||||||||||||||||||||||||||||||||||||||||||||||||||||||||
Sbjct  419729  AAAACTTTCAACAACGGATCTCTTGGTTCTCGCATCGATGAAGAACGCAGCGAAATGCGA  419788

Query  236     TACGTAATATGAATTGCAGATATTCGTGAATCATCGAATCTTTGAACGCACATTGCGCCC  295
               ||||||||||||||||||||||||||||||||||||||||||||||||||||||||||||
Sbjct  419789  TACGTAATATGAATTGCAGATATTCGTGAATCATCGAATCTTTGAACGCACATTGCGCCC  419848

Query  296     TCTGGTATTCCGGAGGGCATGCCTGTTTGAGCGTCGTTTCTCCCTCAAACCGCTGGGTTT  355
               | |||||||||  |||||||||||||||||||||| ||||||||||||||| | ||||||
Sbjct  419849  TTTGGTATTCCAAAGGGCATGCCTGTTTGAGCGTCATTTCTCCCTCAAACCCCCGGGTTT  419908

Query  356     GGTGTTGAGCAATACGACTTGGGTTTGCTTGAAAGACGGTAGTGGTAAGGCGGGATC-GC  414
               |||||||||||||||| | | |||||| ||||||||    | |  ||| | || | |   
Sbjct  419909  GGTGTTGAGCAATACG-C-TAGGTTTGTTTGAAAGA----A-T-TTAACGTGGAAACTTA  419960

Query  415     TTTGACAATGGCTTAGGTCTAACCAAAAACATTGCTTGCGGCGGTAACGTCCACCAC-GT  473
               ||| | |  | ||||||| || |||||| |   ||||     | ||  | |||||||  |
Sbjct  419961  TTTTA-AGCGACTTAGGTTTATCCAAAA-C---GCTTATTTTGCTAGTGGCCACCACAAT  420015

Query  474     ATATCTTCA-AACTTTGACCTCAAATCAGGTAGGACTACCCGCTGAACTTAAGCATATCA  532
                ||| |||| ||||||||||||||||||||||||||||||||||||||||||||||||||
Sbjct  420016  TTAT-TTCATAACTTTGACCTCAAATCAGGTAGGACTACCCGCTGAACTTAAGCATATCA  420074

Query  533     ATAAGCGGAGGAAAAGAAACCAACAGGGATTGCCTCAGTAGCGGCGAGTGAAGCGGCAAA  592
               ||||||||||||||||||||||||||||||||||| ||||||||||||||||||||||||
Sbjct  420075  ATAAGCGGAGGAAAAGAAACCAACAGGGATTGCCTTAGTAGCGGCGAGTGAAGCGGCAAA  420134

Query  593     AGCTCAAATTTGAAATCTGGCGTCTTT-GGCGTCCGAGTTGTAATTTGAAGAAGGTATCT  651
               ||||||||||||||||||||| |||||  | |||||||||||||||||||||||||||||
Sbjct  420135  AGCTCAAATTTGAAATCTGGC-TCTTTCAGAGTCCGAGTTGTAATTTGAAGAAGGTATCT  420193

Query  652     TTGGGCCCGGCTCTTGTCTATGTTCCTTGGAACAGGACGTCACAGAGGGTGAGAATCCCG  711
               ||||| | |||||||||||||||| |||||||||| ||||||||||||||||||||||||
Sbjct  420194  TTGGGTCTGGCTCTTGTCTATGTTTCTTGGAACAGAACGTCACAGAGGGTGAGAATCCCG  420253

Query  712     TGCGATGAGATGACCCGGGTCTGTGTAAAGTTCCTTCGACGAGTCGAGTTGTTTGGGAAT  771
               ||||||||||||| || || || |||||||||||||||| ||||||||||||||||||||
Sbjct  420254  TGCGATGAGATGATCCAGGCCTATGTAAAGTTCCTTCGAAGAGTCGAGTTGTTTGGGAAT  420313

Query  772     GCAGCTCTAAGTGGGTGGTAAATTCCATCTAAAGCTAAATATTGGCGAGAGACCGATAGC  831
               ||||||||||||||||||||||||||||||||||||||||||||||||||||||||||||
Sbjct  420314  GCAGCTCTAAGTGGGTGGTAAATTCCATCTAAAGCTAAATATTGGCGAGAGACCGATAGC  420373

Query  832     GAACAAGTACAGTGATGGAAAGATGAAAAGAACTTTGAAAAGAGAGTGAAAAAGTACGTG  891
               ||||||||||||||||||||||||||||||||||||||||||||||||||||||||||||
Sbjct  420374  GAACAAGTACAGTGATGGAAAGATGAAAAGAACTTTGAAAAGAGAGTGAAAAAGTACGTG  420433

Query  892     AAATTGTTGAAAGGGAAGGGCTTGAGATCAGACTTGGTATTTTGCATGCTGCT-CTCTCG  950
               |||||||||||||||||||||||||||||||||||||||||||| ||| | || || |||
Sbjct  420434  AAATTGTTGAAAGGGAAGGGCTTGAGATCAGACTTGGTATTTTGTATGTTACTTCT-TCG  420492

Query  951     GGGGCGGCCGCTGCGGTTTACCGGGCCAGCATCGGTTTGGAGCGGCAGGATAATGGCGGA  1010
               |||| |||| || | ||||| |||||||||||| |||||| |||| |||| ||| |||  
Sbjct  420493  GGGGTGGCCTCTACAGTTTATCGGGCCAGCATCAGTTTGG-GCGGTAGGAGAATTGCGTT  420551

Query  1011    GGAATGTGGCACGGCTTCTGCTGTGTGTTATAGCCTCTGACGATACTGCCAGCCTAGACC  1070
               |||||||||||||||||| | |||||||||||||||  | ||||||||||||||||||| 
Sbjct  420552  GGAATGTGGCACGGCTTCGGTTGTGTGTTATAGCCTTCGTCGATACTGCCAGCCTAGACT  420611

Query  1071    GAGGACTGCGGTTTTTACCTAGGATGTTGGCATAATGATCTTAAGTCGCCCGTCTTGAAA  1130
               |||||||||||||| |||||||||||||||||||||||||||||||||||||||||||||
Sbjct  420612  GAGGACTGCGGTTTATACCTAGGATGTTGGCATAATGATCTTAAGTCGCCCGTCTTGAAA  420671

Query  1131    CACGGACCAAGGAGTCTAACGTCTATGCGAGTGTTTGGGTGTAAAACCCGTACGCGTAAT  1190
               ||||||||||||||||||||||||||||||||||||||||||||||||||||||||||||
Sbjct  420672  CACGGACCAAGGAGTCTAACGTCTATGCGAGTGTTTGGGTGTAAAACCCGTACGCGTAAT  420731

Query  1191    GAAAGTGAACGAAGGGTGGGGGCCCATTAGGGTGCACCATCGACCGATCCTGATGTGTTC  1250
               ||||||||||| ||| ||||||||| |  ||||||||||||||||||||||||||| |||
Sbjct  420732  GAAAGTGAACGTAGG-TGGGGGCCCGTATGGGTGCACCATCGACCGATCCTGATGTCTTC  420790

Query  1251    GGATGGATTTGAGTAAGAGCATAGCTGTTGGGACCCGAAAGATGGTGAACTATGCCTGAA  1310
               ||||||||||||||||||||||||||||||||||||||||||||||||||||||||||||
Sbjct  420791  GGATGGATTTGAGTAAGAGCATAGCTGTTGGGACCCGAAAGATGGTGAACTATGCCTGAA  420850

Query  1311    TAGGGTGAAGCCAGAGGAAACTCTGGTGGAGGCTCGTAGCGGTTCTGACGTGCAAATCGA  1370
               ||||||||||||||||||||||||||||||||||||||||||||||||||||||||||||
Sbjct  420851  TAGGGTGAAGCCAGAGGAAACTCTGGTGGAGGCTCGTAGCGGTTCTGACGTGCAAATCGA  420910

Query  1371    TCGTCGAATTTGGGTATAGGGGCGAAAGACTAATCGAACCATCTAGTAGCTGGTTCCTGC  1430
               ||||||||||||||||||||||||||||||||||||||||||||||||||||||||||||
Sbjct  420911  TCGTCGAATTTGGGTATAGGGGCGAAAGACTAATCGAACCATCTAGTAGCTGGTTCCTGC  420970

Query  1431    CGAAGTTTCCCTCAGGATAGCAGAAGCTCGTATCAGTTTTATGAGGTAAAGCGAATGATT  1490
               ||||||||||||||||||||||||||||||||||||||||||||||||||||||||||||
Sbjct  420971  CGAAGTTTCCCTCAGGATAGCAGAAGCTCGTATCAGTTTTATGAGGTAAAGCGAATGATT  421030

Query  1491    AGAAGTCTTGGGGTTGAAATGACCTTAACTTATTCTCAAACTTTAAATATGTAAGAAGTC  1550
               |||||| |||||||||||||||||||||||||||||||||||||||||||||||||||||
Sbjct  421031  AGAAGTATTGGGGTTGAAATGACCTTAACTTATTCTCAAACTTTAAATATGTAAGAAGTC  421090

Query  1551    CTTGTTGCTTAATTGAACGTGGACAATTGAATGAAGAGCTTTTAGTGGGCCATTTTTGGT  1610
               ||||||||||||||||||||||||||||||||||||||||||||||||||||||||||||
Sbjct  421091  CTTGTTGCTTAATTGAACGTGGACAATTGAATGAAGAGCTTTTAGTGGGCCATTTTTGGT  421150

Query  1611    AAGCAGAACTGGCGATGCGGGATGAACCGAACGTGAAGTTAAAGTGCCGGAATGCACGCT  1670
               ||||||||||||||||||||||||||||||||||||||||||||||||||||||||||||
Sbjct  421151  AAGCAGAACTGGCGATGCGGGATGAACCGAACGTGAAGTTAAAGTGCCGGAATGCACGCT  421210

Query  1671    CATCAGACACCACAAAAGGTGTTAGTTCATCTAGACAGCCGGACGGTGGCCATGGAAGTC  1730
               ||||||||||||||||||||||||||||||||||||||||||||||||||||||||||||
Sbjct  421211  CATCAGACACCACAAAAGGTGTTAGTTCATCTAGACAGCCGGACGGTGGCCATGGAAGTC  421270

Query  1731    GGAATCCGCTAAGGAGTGTGTAACAACTCACCGGCCGAATGAACTAGCCCTGAAAATGGA  1790
               ||||||||||||||||||||||||||||||||||||||||||||||||||||||||||||
Sbjct  421271  GGAATCCGCTAAGGAGTGTGTAACAACTCACCGGCCGAATGAACTAGCCCTGAAAATGGA  421330

Query  1791    TGGCGCTCAAGCGTGCTACTTATACTTCACCGTGATTGCTG-TTT-TGACGCTTTCACGA  1848
               ||||||||||||||||||||||||||||||||||||||||  ||| ||| ||||||||||
Sbjct  421331  TGGCGCTCAAGCGTGCTACTTATACTTCACCGTGATTGCTAATTTATGATGCTTTCACGA  421390

Query  1849    GTAGGCAGGCGTGGAGGTCAGTGACGAAGCCTTTGCTGTAAAGCTGGGTCGAACGGCCTC  1908
               |||||||||||||||||||||||| |||||||||||||||||||||||||||||||||||
Sbjct  421391  GTAGGCAGGCGTGGAGGTCAGTGAAGAAGCCTTTGCTGTAAAGCTGGGTCGAACGGCCTC  421450

Query  1909    TAGTGCAGATCTTGGTGGTAGTAGCAAATATTCAAATGAGAACTTTGAAGACTGAAGTGG  1968
               ||||||||||||||||||||||||||||||||||||||||||||||||||||||||||||
Sbjct  421451  TAGTGCAGATCTTGGTGGTAGTAGCAAATATTCAAATGAGAACTTTGAAGACTGAAGTGG  421510

Query  1969    GGAAAGGTTCCATGTCAACAGCAGTTGGACATGGGTTAGTCGATCCTAAGAGATGGGGAA  2028
               ||||||||||||||||||||||||||||||||||||||||||||||||||||||||||||
Sbjct  421511  GGAAAGGTTCCATGTCAACAGCAGTTGGACATGGGTTAGTCGATCCTAAGAGATGGGGAA  421570

Query  2029    GCTCCGTTTCAACGTGCTTGATTTTTCAGGCCAACCATCGAAAGGGAATCCGGTTAAAAT  2088
               |||||||||||| | ||||||||||||| ||| |||||||||||||||||||||||||||
Sbjct  421571  GCTCCGTTTCAAAGCGCTTGATTTTTCAAGCCTACCATCGAAAGGGAATCCGGTTAAAAT  421630

Query  2089    TCCGGAACTTGGATATGGATTCTTCACGGCAACGTAACTGAATGTGGAGACGTCGGCGTG  2148
               ||||||||||||||||||||||||||||| ||||||||||||||||||||||||||| ||
Sbjct  421631  TCCGGAACTTGGATATGGATTCTTCACGGTAACGTAACTGAATGTGGAGACGTCGGCATG  421690

Query  2149    AGCCCTGGGAGGAGTTATCTTTTCTTCTTAACAGCTTATCACCCTGGAATTGGTTTATCC  2208
               |||||| |||||||||||||||||||||||||||||||||||||||||||||||||||||
Sbjct  421691  AGCCCTAGGAGGAGTTATCTTTTCTTCTTAACAGCTTATCACCCTGGAATTGGTTTATCC  421750

Query  2209    GGAGATGGGGTCTTATGGCTGGAAGAGCGCGGTAATTTTGCCGCGTCCGGTGCGCTTACG  2268
               ||||||||||||||||||||||||||||||||||||||||||||||| |||||||| | |
Sbjct  421751  GGAGATGGGGTCTTATGGCTGGAAGAGCGCGGTAATTTTGCCGCGTCTGGTGCGCTCATG  421810

Query  2269    ACGGTCCTTGAAAATCCACAGGAAGGAATAGTTTTCATGCCAAGTCGTACTCATAACCGC  2328
               ||||||||||||||||||||||||||||||||||||||||||||||||||||||||||||
Sbjct  421811  ACGGTCCTTGAAAATCCACAGGAAGGAATAGTTTTCATGCCAAGTCGTACTCATAACCGC  421870

Query  2329    AGCAGGTCTCCAAGGTTAACAGCCTCTAGTTGATAGAATAATGTAGATAAGGGAAGTCGG  2388
               ||||||||||| ||||||||||||||||||||||||||||||||||||||||||||||||
Sbjct  421871  AGCAGGTCTCCTAGGTTAACAGCCTCTAGTTGATAGAATAATGTAGATAAGGGAAGTCGG  421930

Query  2389    CAAAATAGATCCGTAACTTCGGGATAAGGATTGGCTCTAAGGATCGGGTGTCTTGGGCCT  2448
               ||||||||||||||||||||||||||||||||||||||||||||||||||||||||||||
Sbjct  421931  CAAAATAGATCCGTAACTTCGGGATAAGGATTGGCTCTAAGGATCGGGTGTCTTGGGCCT  421990

Query  2449    TGTGTAGACGCGGCGGTGACTGTTGGCGGGCTGTTTTACGACGGACTGCTGGTGGATGCT  2508
               ||||||||||||| |||||||| ||||||||||| ||  ||||||||||||  ||| |||
Sbjct  421991  TGTGTAGACGCGGTGGTGACTGATGGCGGGCTGTCTTCGGACGGACTGCTGCCGGACGCT  422050

Query  2509    GCTGTAGACACGCTTGGTAGGT-CTT-TATGGCCGTCCGGGGCACGTTTAACGATCAACT  2566
               |||||||||||||||||||||| ||| ||   |||||||||||||| |||||||||||||
Sbjct  422051  GCTGTAGACACGCTTGGTAGGTTCTTGTAA--CCGTCCGGGGCACGCTTAACGATCAACT  422108

Query  2567    TAGAACTGGTACGGACAAGGGGAAT  2591
               |||||||||||||||||||||||||
Sbjct  422109  TAGAACTGGTACGGACAAGGGGAAT  422133


 Score = 3799 bits (2057),  Expect = 0.0
 Identities = 2403/2565 (94%), Gaps = 43/2565 (2%)
 Strand=Plus/Plus

Query  1       CAAGGTTTCCGTAGGTGAACCTGCGGAAGGATCATTACTGATTTGCTTAATTGCACCACA  60
               ||||||||||||||||||||||||||||||||||||||||||||||||||||||||||||
Sbjct  398965  CAAGGTTTCCGTAGGTGAACCTGCGGAAGGATCATTACTGATTTGCTTAATTGCACCACA  399024

Query  61      TGTGTTTTTCTTTGAAACAAACTTGCTTTGGCGGTGGG-CCCAGCCTGCCGCCAGAGGTC  119
               |||||||||  ||| |||||| || |||||| || |||  | | ||| ||||||||||| 
Sbjct  399025  TGTGTTTTTTATTG-AACAAA-TTTCTTTGGTGGCGGGAGCAATCCTACCGCCAGAGGT-  399081

Query  120     TA-AACTTACAACC-AATTTTTTATTAACTTGTCACACCAGATT-ATTACTT-AATAGTC  175
               || ||| || |||| || |||||||| ||  |||| ||  |||| |||| |  |||||||
Sbjct  399082  TATAAC-TA-AACCAAACTTTTTATTTAC-AGTCAAACTTGATTTATTATTACAATAGTC  399138

Query  176     AAAACTTTCAACAACGGATCTCTTGGTTCTCGCATCGATGAAGAACGCAGCGAAATGCGA  235
               ||||||||||||||||||||||||||||||||||||||||||||||||||||||||||||
Sbjct  399139  AAAACTTTCAACAACGGATCTCTTGGTTCTCGCATCGATGAAGAACGCAGCGAAATGCGA  399198

Query  236     TACGTAATATGAATTGCAGATATTCGTGAATCATCGAATCTTTGAACGCACATTGCGCCC  295
               ||||||||||||||||||||||||||||||||||||||||||||||||||||||||||||
Sbjct  399199  TACGTAATATGAATTGCAGATATTCGTGAATCATCGAATCTTTGAACGCACATTGCGCCC  399258

Query  296     TCTGGTATTCCGGAGGGCATGCCTGTTTGAGCGTCGTTTCTCCCTCAAACCGCTGGGTTT  355
               | |||||||||  |||||||||||||||||||||| ||||||||||||||| | ||||||
Sbjct  399259  TTTGGTATTCCAAAGGGCATGCCTGTTTGAGCGTCATTTCTCCCTCAAACCCCCGGGTTT  399318

Query  356     GGTGTTGAGCAATACGACTTGGGTTTGCTTGAAAGACGGTAGTGGTAAGGCGGGATC-GC  414
               |||||||||||||||| | | |||||| ||||||||    | |  ||| | || | |   
Sbjct  399319  GGTGTTGAGCAATACG-C-TAGGTTTGTTTGAAAGA----A-T-TTAACGTGGAAACTTA  399370

Query  415     TTTGACAATGGCTTAGGTCTAACCAAAAACATTGCTTGCGGCGGTAACGTCCACCAC-GT  473
               ||| | |  | ||||||| || |||||| |   ||||     | ||  | |||||||  |
Sbjct  399371  TTTTA-AGCGACTTAGGTTTATCCAAAA-C---GCTTATTTTGCTAGTGGCCACCACAAT  399425

Query  474     ATATCTTCA-AACTTTGACCTCAAATCAGGTAGGACTACCCGCTGAACTTAAGCATATCA  532
                ||| |||| ||||||||||||||||||||||||||||||||||||||||||||||||||
Sbjct  399426  TTAT-TTCATAACTTTGACCTCAAATCAGGTAGGACTACCCGCTGAACTTAAGCATATCA  399484

Query  533     ATAAGCGGAGGAAAAGAAACCAACAGGGATTGCCTCAGTAGCGGCGAGTGAAGCGGCAAA  592
               ||||||||||||||||||||||||||||||||||| ||||||||||||||||||||||||
Sbjct  399485  ATAAGCGGAGGAAAAGAAACCAACAGGGATTGCCTTAGTAGCGGCGAGTGAAGCGGCAAA  399544

Query  593     AGCTCAAATTTGAAATCTGGCGTCTTT-GGCGTCCGAGTTGTAATTTGAAGAAGGTATCT  651
               ||||||||||||||||||||| |||||  | |||||||||||||||||||||||||||||
Sbjct  399545  AGCTCAAATTTGAAATCTGGC-TCTTTCAGAGTCCGAGTTGTAATTTGAAGAAGGTATCT  399603

Query  652     TTGGGCCCGGCTCTTGTCTATGTTCCTTGGAACAGGACGTCACAGAGGGTGAGAATCCCG  711
               ||||| | |||||||||||||||| |||||||||| ||||||||||||||||||||||||
Sbjct  399604  TTGGGTCTGGCTCTTGTCTATGTTTCTTGGAACAGAACGTCACAGAGGGTGAGAATCCCG  399663

Query  712     TGCGATGAGATGACCCGGGTCTGTGTAAAGTTCCTTCGACGAGTCGAGTTGTTTGGGAAT  771
               ||||||||||||| || || || |||||||||||||||| ||||||||||||||||||||
Sbjct  399664  TGCGATGAGATGATCCAGGCCTATGTAAAGTTCCTTCGAAGAGTCGAGTTGTTTGGGAAT  399723

Query  772     GCAGCTCTAAGTGGGTGGTAAATTCCATCTAAAGCTAAATATTGGCGAGAGACCGATAGC  831
               ||||||||||||||||||||||||||||||||||||||||||||||||||||||||||||
Sbjct  399724  GCAGCTCTAAGTGGGTGGTAAATTCCATCTAAAGCTAAATATTGGCGAGAGACCGATAGC  399783

Query  832     GAACAAGTACAGTGATGGAAAGATGAAAAGAACTTTGAAAAGAGAGTGAAAAAGTACGTG  891
               ||||||||||||||||||||||||||||||||||||||||||||||||||||||||||||
Sbjct  399784  GAACAAGTACAGTGATGGAAAGATGAAAAGAACTTTGAAAAGAGAGTGAAAAAGTACGTG  399843

Query  892     AAATTGTTGAAAGGGAAGGGCTTGAGATCAGACTTGGTATTTTGCATGCTGCT-CTCTCG  950
               |||||||||||||||||||||||||||||||||||||||||||| ||| | || || |||
Sbjct  399844  AAATTGTTGAAAGGGAAGGGCTTGAGATCAGACTTGGTATTTTGTATGTTACTTCT-TCG  399902

Query  951     GGGGCGGCCGCTGCGGTTTACCGGGCCAGCATCGGTTTGGAGCGGCAGGATAATGGCGGA  1010
               |||| |||| || | ||||| |||||||||||| |||||| |||| |||| ||| |||  
Sbjct  399903  GGGGTGGCCTCTACAGTTTATCGGGCCAGCATCAGTTTGG-GCGGTAGGAGAATTGCGTT  399961

Query  1011    GGAATGTGGCACGGCTTCTGCTGTGTGTTATAGCCTCTGACGATACTGCCAGCCTAGACC  1070
               |||||||||||||||||| | |||||||||||||||  | ||||||||||||||||||| 
Sbjct  399962  GGAATGTGGCACGGCTTCGGTTGTGTGTTATAGCCTTCGTCGATACTGCCAGCCTAGACT  400021

Query  1071    GAGGACTGCGGTTTTTACCTAGGATGTTGGCATAATGATCTTAAGTCGCCCGTCTTGAAA  1130
               |||||||||||||| |||||||||||||||||||||||||||||||||||||||||||||
Sbjct  400022  GAGGACTGCGGTTTATACCTAGGATGTTGGCATAATGATCTTAAGTCGCCCGTCTTGAAA  400081

Query  1131    CACGGACCAAGGAGTCTAACGTCTATGCGAGTGTTTGGGTGTAAAACCCGTACGCGTAAT  1190
               ||||||||||||||||||||||||||||||||||||||||||||||||||||||||||||
Sbjct  400082  CACGGACCAAGGAGTCTAACGTCTATGCGAGTGTTTGGGTGTAAAACCCGTACGCGTAAT  400141

Query  1191    GAAAGTGAACGAAGGGTGGGGGCCCATTAGGGTGCACCATCGACCGATCCTGATGTGTTC  1250
               ||||||||||| ||| ||||||||| |  ||||||||||||||||||||||||||| |||
Sbjct  400142  GAAAGTGAACGTAGG-TGGGGGCCCGTATGGGTGCACCATCGACCGATCCTGATGTCTTC  400200

Query  1251    GGATGGATTTGAGTAAGAGCATAGCTGTTGGGACCCGAAAGATGGTGAACTATGCCTGAA  1310
               ||||||||||||||||||||||||||||||||||||||||||||||||||||||||||||
Sbjct  400201  GGATGGATTTGAGTAAGAGCATAGCTGTTGGGACCCGAAAGATGGTGAACTATGCCTGAA  400260

Query  1311    TAGGGTGAAGCCAGAGGAAACTCTGGTGGAGGCTCGTAGCGGTTCTGACGTGCAAATCGA  1370
               ||||||||||||||||||||||||||||||||||||||||||||||||||||||||||||
Sbjct  400261  TAGGGTGAAGCCAGAGGAAACTCTGGTGGAGGCTCGTAGCGGTTCTGACGTGCAAATCGA  400320

Query  1371    TCGTCGAATTTGGGTATAGGGGCGAAAGACTAATCGAACCATCTAGTAGCTGGTTCCTGC  1430
               ||||||||||||||||||||||||||||||||||||||||||||||||||||||||||||
Sbjct  400321  TCGTCGAATTTGGGTATAGGGGCGAAAGACTAATCGAACCATCTAGTAGCTGGTTCCTGC  400380

Query  1431    CGAAGTTTCCCTCAGGATAGCAGAAGCTCGTATCAGTTTTATGAGGTAAAGCGAATGATT  1490
               ||||||||||||||||||||||||||||||||||||||||||||||||||||||||||||
Sbjct  400381  CGAAGTTTCCCTCAGGATAGCAGAAGCTCGTATCAGTTTTATGAGGTAAAGCGAATGATT  400440

Query  1491    AGAAGTCTTGGGGTTGAAATGACCTTAACTTATTCTCAAACTTTAAATATGTAAGAAGTC  1550
               |||||| |||||||||||||||||||||||||||||||||||||||||||||||||||||
Sbjct  400441  AGAAGTATTGGGGTTGAAATGACCTTAACTTATTCTCAAACTTTAAATATGTAAGAAGTC  400500

Query  1551    CTTGTTGCTTAATTGAACGTGGACAATTGAATGAAGAGCTTTTAGTGGGCCATTTTTGGT  1610
               ||||||||||||||||||||||||||||||||||||||||||||||||||||||||||||
Sbjct  400501  CTTGTTGCTTAATTGAACGTGGACAATTGAATGAAGAGCTTTTAGTGGGCCATTTTTGGT  400560

Query  1611    AAGCAGAACTGGCGATGCGGGATGAACCGAACGTGAAGTTAAAGTGCCGGAATGCACGCT  1670
               ||||||||||||||||||||||||||||||||||||||||||||||||||||||||||||
Sbjct  400561  AAGCAGAACTGGCGATGCGGGATGAACCGAACGTGAAGTTAAAGTGCCGGAATGCACGCT  400620

Query  1671    CATCAGACACCACAAAAGGTGTTAGTTCATCTAGACAGCCGGACGGTGGCCATGGAAGTC  1730
               ||||||||||||||||||||||||||||||||||||||||||||||||||||||||||||
Sbjct  400621  CATCAGACACCACAAAAGGTGTTAGTTCATCTAGACAGCCGGACGGTGGCCATGGAAGTC  400680

Query  1731    GGAATCCGCTAAGGAGTGTGTAACAACTCACCGGCCGAATGAACTAGCCCTGAAAATGGA  1790
               ||||||||||||||||||||||||||||||||||||||||||||||||||||||||||||
Sbjct  400681  GGAATCCGCTAAGGAGTGTGTAACAACTCACCGGCCGAATGAACTAGCCCTGAAAATGGA  400740

Query  1791    TGGCGCTCAAGCGTGCTACTTATACTTCACCGTGATTGCTG-TTT-TGACGCTTTCACGA  1848
               ||||||||||||||||||||||||||||||||||||||||  ||| ||| ||||||||||
Sbjct  400741  TGGCGCTCAAGCGTGCTACTTATACTTCACCGTGATTGCTAATTTATGATGCTTTCACGA  400800

Query  1849    GTAGGCAGGCGTGGAGGTCAGTGACGAAGCCTTTGCTGTAAAGCTGGGTCGAACGGCCTC  1908
               |||||||||||||||||||||||| |||||||||||||||||||||||||||||||||||
Sbjct  400801  GTAGGCAGGCGTGGAGGTCAGTGAAGAAGCCTTTGCTGTAAAGCTGGGTCGAACGGCCTC  400860

Query  1909    TAGTGCAGATCTTGGTGGTAGTAGCAAATATTCAAATGAGAACTTTGAAGACTGAAGTGG  1968
               ||||||||||||||||||||||||||||||||||||||||||||||||||||||||||||
Sbjct  400861  TAGTGCAGATCTTGGTGGTAGTAGCAAATATTCAAATGAGAACTTTGAAGACTGAAGTGG  400920

Query  1969    GGAAAGGTTCCATGTCAACAGCAGTTGGACATGGGTTAGTCGATCCTAAGAGATGGGGAA  2028
               ||||||||||||||||||||||||||||||||||||||||||||||||||||||||||||
Sbjct  400921  GGAAAGGTTCCATGTCAACAGCAGTTGGACATGGGTTAGTCGATCCTAAGAGATGGGGAA  400980

Query  2029    GCTCCGTTTCAACGTGCTTGATTTTTCAGGCCAACCATCGAAAGGGAATCCGGTTAAAAT  2088
               |||||||||||| | ||||||||||||| ||| |||||||||||||||||||||||||||
Sbjct  400981  GCTCCGTTTCAAAGCGCTTGATTTTTCAAGCCTACCATCGAAAGGGAATCCGGTTAAAAT  401040

Query  2089    TCCGGAACTTGGATATGGATTCTTCACGGCAACGTAACTGAATGTGGAGACGTCGGCGTG  2148
               ||||||||||||||||||||||||||||| ||||||||||||||||||||||||||| ||
Sbjct  401041  TCCGGAACTTGGATATGGATTCTTCACGGTAACGTAACTGAATGTGGAGACGTCGGCATG  401100

Query  2149    AGCCCTGGGAGGAGTTATCTTTTCTTCTTAACAGCTTATCACCCTGGAATTGGTTTATCC  2208
               |||||| |||||||||||||||||||||||||||||||||||||||||||||||||||||
Sbjct  401101  AGCCCTAGGAGGAGTTATCTTTTCTTCTTAACAGCTTATCACCCTGGAATTGGTTTATCC  401160

Query  2209    GGAGATGGGGTCTTATGGCTGGAAGAGCGCGGTAATTTTGCCGCGTCCGGTGCGCTTACG  2268
               ||||||||||||||||||||||||||||||||||||||||||||||| |||||||| | |
Sbjct  401161  GGAGATGGGGTCTTATGGCTGGAAGAGCGCGGTAATTTTGCCGCGTCTGGTGCGCTCATG  401220

Query  2269    ACGGTCCTTGAAAATCCACAGGAAGGAATAGTTTTCATGCCAAGTCGTACTCATAACCGC  2328
               ||||||||||||||||||||||||||||||||||||||||||||||||||||||||||||
Sbjct  401221  ACGGTCCTTGAAAATCCACAGGAAGGAATAGTTTTCATGCCAAGTCGTACTCATAACCGC  401280

Query  2329    AGCAGGTCTCCAAGGTTAACAGCCTCTAGTTGATAGAATAATGTAGATAAGGGAAGTCGG  2388
               ||||||||||| ||||||||||||||||||||||||||||||||||||||||||||||||
Sbjct  401281  AGCAGGTCTCCTAGGTTAACAGCCTCTAGTTGATAGAATAATGTAGATAAGGGAAGTCGG  401340

Query  2389    CAAAATAGATCCGTAACTTCGGGATAAGGATTGGCTCTAAGGATCGGGTGTCTTGGGCCT  2448
               ||||||||||||||||||||||||||||||||||||||||||||||||||||||||||||
Sbjct  401341  CAAAATAGATCCGTAACTTCGGGATAAGGATTGGCTCTAAGGATCGGGTGTCTTGGGCCT  401400

Query  2449    TGTGTAGACGCGGCGGTGACTGTTGGCGGGCTG-T-TTTACGACGGACTGCTGGTGGATG  2506
               ||||||||||||| ||||| || ||||||| || | |||  ||||||||| || |   | 
Sbjct  401401  TGTGTAGACGCGGTGGTGATTGATGGCGGGTTGCTCTTTTTGACGGACTGATG-TCTTTA  401459

Query  2507    CT--GC-TGTAGACACGCTTGG-TAGGTCTTTATGGCCGTCCGGG  2547
               ||  |  ||||||||| ||||| ||||| ||| |  |||||||||
Sbjct  401460  CTTTGTTTGTAGACACACTTGGTTAGGTTTTTGTTCCCGTCCGGG  401504


>GG692410.1 Candida tropicalis MYA-3404 genomic scaffold supercont3.16, whole 
genome shotgun sequence
Length=11104

 Score = 3927 bits (2126),  Expect = 0.0
 Identities = 2453/2606 (94%), Gaps = 41/2606 (2%)
 Strand=Plus/Plus

Query  1     CAAGGTTTCCGTAGGTGAACCTGCGGAAGGATCATTACTGATTTGCTTAATTGCACCACA  60
             ||||||||||||||||||||||||||||||||||||||||||||||||||||||||||||
Sbjct  6001  CAAGGTTTCCGTAGGTGAACCTGCGGAAGGATCATTACTGATTTGCTTAATTGCACCACA  6060

Query  61    TGTGTTTTTCTTTGAAACAAACTTGCTTTGGCGGTGGG-CCCAGCCTGCCGCCAGAGGTC  119
             |||||||||  ||| |||||| || |||||| || |||  | | ||| ||||||||||| 
Sbjct  6061  TGTGTTTTTTATTG-AACAAA-TTTCTTTGGTGGCGGGAGCAATCCTACCGCCAGAGGT-  6117

Query  120   TA-AACTTACAACC-AATTTTTTATTAACTTGTCACACCAGATT-ATTACTT-AATAGTC  175
             || ||| || |||| || |||||||| ||  |||| ||  |||| |||| |  |||||||
Sbjct  6118  TATAAC-TA-AACCAAACTTTTTATTTAC-AGTCAAACTTGATTTATTATTACAATAGTC  6174

Query  176   AAAACTTTCAACAACGGATCTCTTGGTTCTCGCATCGATGAAGAACGCAGCGAAATGCGA  235
             ||||||||||||||||||||||||||||||||||||||||||||||||||||||||||||
Sbjct  6175  AAAACTTTCAACAACGGATCTCTTGGTTCTCGCATCGATGAAGAACGCAGCGAAATGCGA  6234

Query  236   TACGTAATATGAATTGCAGATATTCGTGAATCATCGAATCTTTGAACGCACATTGCGCCC  295
             ||||||||||||||||||||||||||||||||||||||||||||||||||||||||||||
Sbjct  6235  TACGTAATATGAATTGCAGATATTCGTGAATCATCGAATCTTTGAACGCACATTGCGCCC  6294

Query  296   TCTGGTATTCCGGAGGGCATGCCTGTTTGAGCGTCGTTTCTCCCTCAAACCGCTGGGTTT  355
             | |||||||||  |||||||||||||||||||||| ||||||||||||||| | ||||||
Sbjct  6295  TTTGGTATTCCAAAGGGCATGCCTGTTTGAGCGTCATTTCTCCCTCAAACCCCCGGGTTT  6354

Query  356   GGTGTTGAGCAATACGACTTGGGTTTGCTTGAAAGACGGTAGTGGTAAGGCGGGATC-GC  414
             |||||||||||||||| | | |||||| ||||||||    | |  ||| | || | |   
Sbjct  6355  GGTGTTGAGCAATACG-C-TAGGTTTGTTTGAAAGA----A-T-TTAACGTGGAAACTTA  6406

Query  415   TTTGACAATGGCTTAGGTCTAACCAAAAACATTGCTTGCGGCGGTAACGTCCACCAC-GT  473
             ||| | |  | ||||||| || |||||| |   ||||     | ||  | |||||||  |
Sbjct  6407  TTTTA-AGCGACTTAGGTTTATCCAAAA-C---GCTTATTTTGCTAGTGGCCACCACAAT  6461

Query  474   ATATCTTCA-AACTTTGACCTCAAATCAGGTAGGACTACCCGCTGAACTTAAGCATATCA  532
              ||| |||| ||||||||||||||||||||||||||||||||||||||||||||||||||
Sbjct  6462  TTAT-TTCATAACTTTGACCTCAAATCAGGTAGGACTACCCGCTGAACTTAAGCATATCA  6520

Query  533   ATAAGCGGAGGAAAAGAAACCAACAGGGATTGCCTCAGTAGCGGCGAGTGAAGCGGCAAA  592
             ||||||||||||||||||||||||||||||||||| ||||||||||||||||||||||||
Sbjct  6521  ATAAGCGGAGGAAAAGAAACCAACAGGGATTGCCTTAGTAGCGGCGAGTGAAGCGGCAAA  6580

Query  593   AGCTCAAATTTGAAATCTGGCGTCTTT-GGCGTCCGAGTTGTAATTTGAAGAAGGTATCT  651
             ||||||||||||||||||||| |||||  | |||||||||||||||||||||||||||||
Sbjct  6581  AGCTCAAATTTGAAATCTGGC-TCTTTCAGAGTCCGAGTTGTAATTTGAAGAAGGTATCT  6639

Query  652   TTGGGCCCGGCTCTTGTCTATGTTCCTTGGAACAGGACGTCACAGAGGGTGAGAATCCCG  711
             ||||| | |||||||||||||||| |||||||||| ||||||||||||||||||||||||
Sbjct  6640  TTGGGTCTGGCTCTTGTCTATGTTTCTTGGAACAGAACGTCACAGAGGGTGAGAATCCCG  6699

Query  712   TGCGATGAGATGACCCGGGTCTGTGTAAAGTTCCTTCGACGAGTCGAGTTGTTTGGGAAT  771
             ||||||||||||| || || || |||||||||||||||| ||||||||||||||||||||
Sbjct  6700  TGCGATGAGATGATCCAGGCCTATGTAAAGTTCCTTCGAAGAGTCGAGTTGTTTGGGAAT  6759

Query  772   GCAGCTCTAAGTGGGTGGTAAATTCCATCTAAAGCTAAATATTGGCGAGAGACCGATAGC  831
             ||||||||||||||||||||||||||||||||||||||||||||||||||||||||||||
Sbjct  6760  GCAGCTCTAAGTGGGTGGTAAATTCCATCTAAAGCTAAATATTGGCGAGAGACCGATAGC  6819

Query  832   GAACAAGTACAGTGATGGAAAGATGAAAAGAACTTTGAAAAGAGAGTGAAAAAGTACGTG  891
             ||||||||||||||||||||||||||||||||||||||||||||||||||||||||||||
Sbjct  6820  GAACAAGTACAGTGATGGAAAGATGAAAAGAACTTTGAAAAGAGAGTGAAAAAGTACGTG  6879

Query  892   AAATTGTTGAAAGGGAAGGGCTTGAGATCAGACTTGGTATTTTGCATGCTGCT-CTCTCG  950
             |||||||||||||||||||||||||||||||||||||||||||| ||| | || || |||
Sbjct  6880  AAATTGTTGAAAGGGAAGGGCTTGAGATCAGACTTGGTATTTTGTATGTTACTTCT-TCG  6938

Query  951   GGGGCGGCCGCTGCGGTTTACCGGGCCAGCATCGGTTTGGAGCGGCAGGATAATGGCGGA  1010
             |||| |||| || | ||||| |||||||||||| |||||| |||| |||| ||| |||  
Sbjct  6939  GGGGTGGCCTCTACAGTTTATCGGGCCAGCATCAGTTTGG-GCGGTAGGAGAATTGCGTT  6997

Query  1011  GGAATGTGGCACGGCTTCTGCTGTGTGTTATAGCCTCTGACGATACTGCCAGCCTAGACC  1070
             |||||||||||||||||| | |||||||||||||||  | ||||||||||||||||||| 
Sbjct  6998  GGAATGTGGCACGGCTTCGGTTGTGTGTTATAGCCTTCGTCGATACTGCCAGCCTAGACT  7057

Query  1071  GAGGACTGCGGTTTTTACCTAGGATGTTGGCATAATGATCTTAAGTCGCCCGTCTTGAAA  1130
             |||||||||||||| |||||||||||||||||||||||||||||||||||||||||||||
Sbjct  7058  GAGGACTGCGGTTTATACCTAGGATGTTGGCATAATGATCTTAAGTCGCCCGTCTTGAAA  7117

Query  1131  CACGGACCAAGGAGTCTAACGTCTATGCGAGTGTTTGGGTGTAAAACCCGTACGCGTAAT  1190
             ||||||||||||||||||||||||||||||||||||||||||||||||||||||||||||
Sbjct  7118  CACGGACCAAGGAGTCTAACGTCTATGCGAGTGTTTGGGTGTAAAACCCGTACGCGTAAT  7177

Query  1191  GAAAGTGAACGAAGGGTGGGGGCCCATTAGGGTGCACCATCGACCGATCCTGATGTGTTC  1250
             ||||||||||| ||| ||||||||| |  ||||||||||||||||||||||||||| |||
Sbjct  7178  GAAAGTGAACGTAGG-TGGGGGCCCGTATGGGTGCACCATCGACCGATCCTGATGTCTTC  7236

Query  1251  GGATGGATTTGAGTAAGAGCATAGCTGTTGGGACCCGAAAGATGGTGAACTATGCCTGAA  1310
             ||||||||||||||||||||||||||||||||||||||||||||||||||||||||||||
Sbjct  7237  GGATGGATTTGAGTAAGAGCATAGCTGTTGGGACCCGAAAGATGGTGAACTATGCCTGAA  7296

Query  1311  TAGGGTGAAGCCAGAGGAAACTCTGGTGGAGGCTCGTAGCGGTTCTGACGTGCAAATCGA  1370
             ||||||||||||||||||||||||||||||||||||||||||||||||||||||||||||
Sbjct  7297  TAGGGTGAAGCCAGAGGAAACTCTGGTGGAGGCTCGTAGCGGTTCTGACGTGCAAATCGA  7356

Query  1371  TCGTCGAATTTGGGTATAGGGGCGAAAGACTAATCGAACCATCTAGTAGCTGGTTCCTGC  1430
             ||||||||||||||||||||||||||||||||||||||||||||||||||||||||||||
Sbjct  7357  TCGTCGAATTTGGGTATAGGGGCGAAAGACTAATCGAACCATCTAGTAGCTGGTTCCTGC  7416

Query  1431  CGAAGTTTCCCTCAGGATAGCAGAAGCTCGTATCAGTTTTATGAGGTAAAGCGAATGATT  1490
             ||||||||||||||||||||||||||||||||||||||||||||||||||||||||||||
Sbjct  7417  CGAAGTTTCCCTCAGGATAGCAGAAGCTCGTATCAGTTTTATGAGGTAAAGCGAATGATT  7476

Query  1491  AGAAGTCTTGGGGTTGAAATGACCTTAACTTATTCTCAAACTTTAAATATGTAAGAAGTC  1550
             |||||| |||||||||||||||||||||||||||||||||||||||||||||||||||||
Sbjct  7477  AGAAGTATTGGGGTTGAAATGACCTTAACTTATTCTCAAACTTTAAATATGTAAGAAGTC  7536

Query  1551  CTTGTTGCTTAATTGAACGTGGACAATTGAATGAAGAGCTTTTAGTGGGCCATTTTTGGT  1610
             ||||||||||||||||||||||||||||||||||||||||||||||||||||||||||||
Sbjct  7537  CTTGTTGCTTAATTGAACGTGGACAATTGAATGAAGAGCTTTTAGTGGGCCATTTTTGGT  7596

Query  1611  AAGCAGAACTGGCGATGCGGGATGAACCGAACGTGAAGTTAAAGTGCCGGAATGCACGCT  1670
             ||||||||||||||||||||||||||||||||||||||||||||||||||||||||||||
Sbjct  7597  AAGCAGAACTGGCGATGCGGGATGAACCGAACGTGAAGTTAAAGTGCCGGAATGCACGCT  7656

Query  1671  CATCAGACACCACAAAAGGTGTTAGTTCATCTAGACAGCCGGACGGTGGCCATGGAAGTC  1730
             ||||||||||||||||||||||||||||||||||||||||||||||||||||||||||||
Sbjct  7657  CATCAGACACCACAAAAGGTGTTAGTTCATCTAGACAGCCGGACGGTGGCCATGGAAGTC  7716

Query  1731  GGAATCCGCTAAGGAGTGTGTAACAACTCACCGGCCGAATGAACTAGCCCTGAAAATGGA  1790
             ||||||||||||||||||||||||||||||||||||||||||||||||||||||||||||
Sbjct  7717  GGAATCCGCTAAGGAGTGTGTAACAACTCACCGGCCGAATGAACTAGCCCTGAAAATGGA  7776

Query  1791  TGGCGCTCAAGCGTGCTACTTATACTTCACCGTGATTGCTG-TTT-TGACGCTTTCACGA  1848
             ||||||||||||||||||||||||||||||||||||||||  ||| ||| ||||||||||
Sbjct  7777  TGGCGCTCAAGCGTGCTACTTATACTTCACCGTGATTGCTAATTTATGATGCTTTCACGA  7836

Query  1849  GTAGGCAGGCGTGGAGGTCAGTGACGAAGCCTTTGCTGTAAAGCTGGGTCGAACGGCCTC  1908
             |||||||||||||||||||||||| |||||||||||||||||||||||||||||||||||
Sbjct  7837  GTAGGCAGGCGTGGAGGTCAGTGAAGAAGCCTTTGCTGTAAAGCTGGGTCGAACGGCCTC  7896

Query  1909  TAGTGCAGATCTTGGTGGTAGTAGCAAATATTCAAATGAGAACTTTGAAGACTGAAGTGG  1968
             ||||||||||||||||||||||||||||||||||||||||||||||||||||||||||||
Sbjct  7897  TAGTGCAGATCTTGGTGGTAGTAGCAAATATTCAAATGAGAACTTTGAAGACTGAAGTGG  7956

Query  1969  GGAAAGGTTCCATGTCAACAGCAGTTGGACATGGGTTAGTCGATCCTAAGAGATGGGGAA  2028
             ||||||||||||||||||||||||||||||||||||||||||||||||||||||||||||
Sbjct  7957  GGAAAGGTTCCATGTCAACAGCAGTTGGACATGGGTTAGTCGATCCTAAGAGATGGGGAA  8016

Query  2029  GCTCCGTTTCAACGTGCTTGATTTTTCAGGCCAACCATCGAAAGGGAATCCGGTTAAAAT  2088
             |||||||||||| | ||||||||||||| ||| |||||||||||||||||||||||||||
Sbjct  8017  GCTCCGTTTCAAAGCGCTTGATTTTTCAAGCCTACCATCGAAAGGGAATCCGGTTAAAAT  8076

Query  2089  TCCGGAACTTGGATATGGATTCTTCACGGCAACGTAACTGAATGTGGAGACGTCGGCGTG  2148
             ||||||||||||||||||||||||||||| ||||||||||||||||||||||||||| ||
Sbjct  8077  TCCGGAACTTGGATATGGATTCTTCACGGTAACGTAACTGAATGTGGAGACGTCGGCATG  8136

Query  2149  AGCCCTGGGAGGAGTTATCTTTTCTTCTTAACAGCTTATCACCCTGGAATTGGTTTATCC  2208
             |||||| |||||||||||||||||||||||||||||||||||||||||||||||||||||
Sbjct  8137  AGCCCTAGGAGGAGTTATCTTTTCTTCTTAACAGCTTATCACCCTGGAATTGGTTTATCC  8196

Query  2209  GGAGATGGGGTCTTATGGCTGGAAGAGCGCGGTAATTTTGCCGCGTCCGGTGCGCTTACG  2268
             ||||||||||||||||||||||||||||||||||||||||||||||| |||||||| | |
Sbjct  8197  GGAGATGGGGTCTTATGGCTGGAAGAGCGCGGTAATTTTGCCGCGTCTGGTGCGCTCATG  8256

Query  2269  ACGGTCCTTGAAAATCCACAGGAAGGAATAGTTTTCATGCCAAGTCGTACTCATAACCGC  2328
             ||||||||||||||||||||||||||||||||||||||||||||||||||||||||||||
Sbjct  8257  ACGGTCCTTGAAAATCCACAGGAAGGAATAGTTTTCATGCCAAGTCGTACTCATAACCGC  8316

Query  2329  AGCAGGTCTCCAAGGTTAACAGCCTCTAGTTGATAGAATAATGTAGATAAGGGAAGTCGG  2388
             ||||||||||| ||||||||||||||||||||||||||||||||||||||||||||||||
Sbjct  8317  AGCAGGTCTCCTAGGTTAACAGCCTCTAGTTGATAGAATAATGTAGATAAGGGAAGTCGG  8376

Query  2389  CAAAATAGATCCGTAAC-TTCGGGATAAGGATTGGCTCTAAGGATCGGGTGTCTTGGGCC  2447
             ||||||||||||||||| ||||||||||||||||||||||||||||||||||||||||||
Sbjct  8377  CAAAATAGATCCGTAACTTTCGGGATAAGGATTGGCTCTAAGGATCGGGTGTCTTGGGCC  8436

Query  2448  TTGTGTAGACGCGGCGGTGACTGTTGGCGGGCTGTTTTACGACGGACTGCTGGTGGATGC  2507
             |||||||||||||| |||||||| ||||||||||| ||  ||||||||||||  ||| ||
Sbjct  8437  TTGTGTAGACGCGGTGGTGACTGATGGCGGGCTGTCTTCGGACGGACTGCTGCCGGACGC  8496

Query  2508  TGCTGTAGACACGCTTGGTAGGT-CTT-TATGGCCGTCCGGGGCACGTTTAACGATCAAC  2565
             ||||||||||||||||||||||| ||| ||   |||||||||||||| ||||||||||||
Sbjct  8497  TGCTGTAGACACGCTTGGTAGGTTCTTGTAA--CCGTCCGGGGCACGCTTAACGATCAAC  8554

Query  2566  TTAGAACTGGTACGGACAAGGGGAAT  2591
             ||||||||||||||||||||||||||
Sbjct  8555  TTAGAACTGGTACGGACAAGGGGAAT  8580


>NW_003020045.1 Candida tropicalis MYA-3404 genomic scaffold supercont3.16, whole 
genome shotgun sequence
Length=11104

 Score = 3927 bits (2126),  Expect = 0.0
 Identities = 2453/2606 (94%), Gaps = 41/2606 (2%)
 Strand=Plus/Plus

Query  1     CAAGGTTTCCGTAGGTGAACCTGCGGAAGGATCATTACTGATTTGCTTAATTGCACCACA  60
             ||||||||||||||||||||||||||||||||||||||||||||||||||||||||||||
Sbjct  6001  CAAGGTTTCCGTAGGTGAACCTGCGGAAGGATCATTACTGATTTGCTTAATTGCACCACA  6060

Query  61    TGTGTTTTTCTTTGAAACAAACTTGCTTTGGCGGTGGG-CCCAGCCTGCCGCCAGAGGTC  119
             |||||||||  ||| |||||| || |||||| || |||  | | ||| ||||||||||| 
Sbjct  6061  TGTGTTTTTTATTG-AACAAA-TTTCTTTGGTGGCGGGAGCAATCCTACCGCCAGAGGT-  6117

Query  120   TA-AACTTACAACC-AATTTTTTATTAACTTGTCACACCAGATT-ATTACTT-AATAGTC  175
             || ||| || |||| || |||||||| ||  |||| ||  |||| |||| |  |||||||
Sbjct  6118  TATAAC-TA-AACCAAACTTTTTATTTAC-AGTCAAACTTGATTTATTATTACAATAGTC  6174

Query  176   AAAACTTTCAACAACGGATCTCTTGGTTCTCGCATCGATGAAGAACGCAGCGAAATGCGA  235
             ||||||||||||||||||||||||||||||||||||||||||||||||||||||||||||
Sbjct  6175  AAAACTTTCAACAACGGATCTCTTGGTTCTCGCATCGATGAAGAACGCAGCGAAATGCGA  6234

Query  236   TACGTAATATGAATTGCAGATATTCGTGAATCATCGAATCTTTGAACGCACATTGCGCCC  295
             ||||||||||||||||||||||||||||||||||||||||||||||||||||||||||||
Sbjct  6235  TACGTAATATGAATTGCAGATATTCGTGAATCATCGAATCTTTGAACGCACATTGCGCCC  6294

Query  296   TCTGGTATTCCGGAGGGCATGCCTGTTTGAGCGTCGTTTCTCCCTCAAACCGCTGGGTTT  355
             | |||||||||  |||||||||||||||||||||| ||||||||||||||| | ||||||
Sbjct  6295  TTTGGTATTCCAAAGGGCATGCCTGTTTGAGCGTCATTTCTCCCTCAAACCCCCGGGTTT  6354

Query  356   GGTGTTGAGCAATACGACTTGGGTTTGCTTGAAAGACGGTAGTGGTAAGGCGGGATC-GC  414
             |||||||||||||||| | | |||||| ||||||||    | |  ||| | || | |   
Sbjct  6355  GGTGTTGAGCAATACG-C-TAGGTTTGTTTGAAAGA----A-T-TTAACGTGGAAACTTA  6406

Query  415   TTTGACAATGGCTTAGGTCTAACCAAAAACATTGCTTGCGGCGGTAACGTCCACCAC-GT  473
             ||| | |  | ||||||| || |||||| |   ||||     | ||  | |||||||  |
Sbjct  6407  TTTTA-AGCGACTTAGGTTTATCCAAAA-C---GCTTATTTTGCTAGTGGCCACCACAAT  6461

Query  474   ATATCTTCA-AACTTTGACCTCAAATCAGGTAGGACTACCCGCTGAACTTAAGCATATCA  532
              ||| |||| ||||||||||||||||||||||||||||||||||||||||||||||||||
Sbjct  6462  TTAT-TTCATAACTTTGACCTCAAATCAGGTAGGACTACCCGCTGAACTTAAGCATATCA  6520

Query  533   ATAAGCGGAGGAAAAGAAACCAACAGGGATTGCCTCAGTAGCGGCGAGTGAAGCGGCAAA  592
             ||||||||||||||||||||||||||||||||||| ||||||||||||||||||||||||
Sbjct  6521  ATAAGCGGAGGAAAAGAAACCAACAGGGATTGCCTTAGTAGCGGCGAGTGAAGCGGCAAA  6580

Query  593   AGCTCAAATTTGAAATCTGGCGTCTTT-GGCGTCCGAGTTGTAATTTGAAGAAGGTATCT  651
             ||||||||||||||||||||| |||||  | |||||||||||||||||||||||||||||
Sbjct  6581  AGCTCAAATTTGAAATCTGGC-TCTTTCAGAGTCCGAGTTGTAATTTGAAGAAGGTATCT  6639

Query  652   TTGGGCCCGGCTCTTGTCTATGTTCCTTGGAACAGGACGTCACAGAGGGTGAGAATCCCG  711
             ||||| | |||||||||||||||| |||||||||| ||||||||||||||||||||||||
Sbjct  6640  TTGGGTCTGGCTCTTGTCTATGTTTCTTGGAACAGAACGTCACAGAGGGTGAGAATCCCG  6699

Query  712   TGCGATGAGATGACCCGGGTCTGTGTAAAGTTCCTTCGACGAGTCGAGTTGTTTGGGAAT  771
             ||||||||||||| || || || |||||||||||||||| ||||||||||||||||||||
Sbjct  6700  TGCGATGAGATGATCCAGGCCTATGTAAAGTTCCTTCGAAGAGTCGAGTTGTTTGGGAAT  6759

Query  772   GCAGCTCTAAGTGGGTGGTAAATTCCATCTAAAGCTAAATATTGGCGAGAGACCGATAGC  831
             ||||||||||||||||||||||||||||||||||||||||||||||||||||||||||||
Sbjct  6760  GCAGCTCTAAGTGGGTGGTAAATTCCATCTAAAGCTAAATATTGGCGAGAGACCGATAGC  6819

Query  832   GAACAAGTACAGTGATGGAAAGATGAAAAGAACTTTGAAAAGAGAGTGAAAAAGTACGTG  891
             ||||||||||||||||||||||||||||||||||||||||||||||||||||||||||||
Sbjct  6820  GAACAAGTACAGTGATGGAAAGATGAAAAGAACTTTGAAAAGAGAGTGAAAAAGTACGTG  6879

Query  892   AAATTGTTGAAAGGGAAGGGCTTGAGATCAGACTTGGTATTTTGCATGCTGCT-CTCTCG  950
             |||||||||||||||||||||||||||||||||||||||||||| ||| | || || |||
Sbjct  6880  AAATTGTTGAAAGGGAAGGGCTTGAGATCAGACTTGGTATTTTGTATGTTACTTCT-TCG  6938

Query  951   GGGGCGGCCGCTGCGGTTTACCGGGCCAGCATCGGTTTGGAGCGGCAGGATAATGGCGGA  1010
             |||| |||| || | ||||| |||||||||||| |||||| |||| |||| ||| |||  
Sbjct  6939  GGGGTGGCCTCTACAGTTTATCGGGCCAGCATCAGTTTGG-GCGGTAGGAGAATTGCGTT  6997

Query  1011  GGAATGTGGCACGGCTTCTGCTGTGTGTTATAGCCTCTGACGATACTGCCAGCCTAGACC  1070
             |||||||||||||||||| | |||||||||||||||  | ||||||||||||||||||| 
Sbjct  6998  GGAATGTGGCACGGCTTCGGTTGTGTGTTATAGCCTTCGTCGATACTGCCAGCCTAGACT  7057

Query  1071  GAGGACTGCGGTTTTTACCTAGGATGTTGGCATAATGATCTTAAGTCGCCCGTCTTGAAA  1130
             |||||||||||||| |||||||||||||||||||||||||||||||||||||||||||||
Sbjct  7058  GAGGACTGCGGTTTATACCTAGGATGTTGGCATAATGATCTTAAGTCGCCCGTCTTGAAA  7117

Query  1131  CACGGACCAAGGAGTCTAACGTCTATGCGAGTGTTTGGGTGTAAAACCCGTACGCGTAAT  1190
             ||||||||||||||||||||||||||||||||||||||||||||||||||||||||||||
Sbjct  7118  CACGGACCAAGGAGTCTAACGTCTATGCGAGTGTTTGGGTGTAAAACCCGTACGCGTAAT  7177

Query  1191  GAAAGTGAACGAAGGGTGGGGGCCCATTAGGGTGCACCATCGACCGATCCTGATGTGTTC  1250
             ||||||||||| ||| ||||||||| |  ||||||||||||||||||||||||||| |||
Sbjct  7178  GAAAGTGAACGTAGG-TGGGGGCCCGTATGGGTGCACCATCGACCGATCCTGATGTCTTC  7236

Query  1251  GGATGGATTTGAGTAAGAGCATAGCTGTTGGGACCCGAAAGATGGTGAACTATGCCTGAA  1310
             ||||||||||||||||||||||||||||||||||||||||||||||||||||||||||||
Sbjct  7237  GGATGGATTTGAGTAAGAGCATAGCTGTTGGGACCCGAAAGATGGTGAACTATGCCTGAA  7296

Query  1311  TAGGGTGAAGCCAGAGGAAACTCTGGTGGAGGCTCGTAGCGGTTCTGACGTGCAAATCGA  1370
             ||||||||||||||||||||||||||||||||||||||||||||||||||||||||||||
Sbjct  7297  TAGGGTGAAGCCAGAGGAAACTCTGGTGGAGGCTCGTAGCGGTTCTGACGTGCAAATCGA  7356

Query  1371  TCGTCGAATTTGGGTATAGGGGCGAAAGACTAATCGAACCATCTAGTAGCTGGTTCCTGC  1430
             ||||||||||||||||||||||||||||||||||||||||||||||||||||||||||||
Sbjct  7357  TCGTCGAATTTGGGTATAGGGGCGAAAGACTAATCGAACCATCTAGTAGCTGGTTCCTGC  7416

Query  1431  CGAAGTTTCCCTCAGGATAGCAGAAGCTCGTATCAGTTTTATGAGGTAAAGCGAATGATT  1490
             ||||||||||||||||||||||||||||||||||||||||||||||||||||||||||||
Sbjct  7417  CGAAGTTTCCCTCAGGATAGCAGAAGCTCGTATCAGTTTTATGAGGTAAAGCGAATGATT  7476

Query  1491  AGAAGTCTTGGGGTTGAAATGACCTTAACTTATTCTCAAACTTTAAATATGTAAGAAGTC  1550
             |||||| |||||||||||||||||||||||||||||||||||||||||||||||||||||
Sbjct  7477  AGAAGTATTGGGGTTGAAATGACCTTAACTTATTCTCAAACTTTAAATATGTAAGAAGTC  7536

Query  1551  CTTGTTGCTTAATTGAACGTGGACAATTGAATGAAGAGCTTTTAGTGGGCCATTTTTGGT  1610
             ||||||||||||||||||||||||||||||||||||||||||||||||||||||||||||
Sbjct  7537  CTTGTTGCTTAATTGAACGTGGACAATTGAATGAAGAGCTTTTAGTGGGCCATTTTTGGT  7596

Query  1611  AAGCAGAACTGGCGATGCGGGATGAACCGAACGTGAAGTTAAAGTGCCGGAATGCACGCT  1670
             ||||||||||||||||||||||||||||||||||||||||||||||||||||||||||||
Sbjct  7597  AAGCAGAACTGGCGATGCGGGATGAACCGAACGTGAAGTTAAAGTGCCGGAATGCACGCT  7656

Query  1671  CATCAGACACCACAAAAGGTGTTAGTTCATCTAGACAGCCGGACGGTGGCCATGGAAGTC  1730
             ||||||||||||||||||||||||||||||||||||||||||||||||||||||||||||
Sbjct  7657  CATCAGACACCACAAAAGGTGTTAGTTCATCTAGACAGCCGGACGGTGGCCATGGAAGTC  7716

Query  1731  GGAATCCGCTAAGGAGTGTGTAACAACTCACCGGCCGAATGAACTAGCCCTGAAAATGGA  1790
             ||||||||||||||||||||||||||||||||||||||||||||||||||||||||||||
Sbjct  7717  GGAATCCGCTAAGGAGTGTGTAACAACTCACCGGCCGAATGAACTAGCCCTGAAAATGGA  7776

Query  1791  TGGCGCTCAAGCGTGCTACTTATACTTCACCGTGATTGCTG-TTT-TGACGCTTTCACGA  1848
             ||||||||||||||||||||||||||||||||||||||||  ||| ||| ||||||||||
Sbjct  7777  TGGCGCTCAAGCGTGCTACTTATACTTCACCGTGATTGCTAATTTATGATGCTTTCACGA  7836

Query  1849  GTAGGCAGGCGTGGAGGTCAGTGACGAAGCCTTTGCTGTAAAGCTGGGTCGAACGGCCTC  1908
             |||||||||||||||||||||||| |||||||||||||||||||||||||||||||||||
Sbjct  7837  GTAGGCAGGCGTGGAGGTCAGTGAAGAAGCCTTTGCTGTAAAGCTGGGTCGAACGGCCTC  7896

Query  1909  TAGTGCAGATCTTGGTGGTAGTAGCAAATATTCAAATGAGAACTTTGAAGACTGAAGTGG  1968
             ||||||||||||||||||||||||||||||||||||||||||||||||||||||||||||
Sbjct  7897  TAGTGCAGATCTTGGTGGTAGTAGCAAATATTCAAATGAGAACTTTGAAGACTGAAGTGG  7956

Query  1969  GGAAAGGTTCCATGTCAACAGCAGTTGGACATGGGTTAGTCGATCCTAAGAGATGGGGAA  2028
             ||||||||||||||||||||||||||||||||||||||||||||||||||||||||||||
Sbjct  7957  GGAAAGGTTCCATGTCAACAGCAGTTGGACATGGGTTAGTCGATCCTAAGAGATGGGGAA  8016

Query  2029  GCTCCGTTTCAACGTGCTTGATTTTTCAGGCCAACCATCGAAAGGGAATCCGGTTAAAAT  2088
             |||||||||||| | ||||||||||||| ||| |||||||||||||||||||||||||||
Sbjct  8017  GCTCCGTTTCAAAGCGCTTGATTTTTCAAGCCTACCATCGAAAGGGAATCCGGTTAAAAT  8076

Query  2089  TCCGGAACTTGGATATGGATTCTTCACGGCAACGTAACTGAATGTGGAGACGTCGGCGTG  2148
             ||||||||||||||||||||||||||||| ||||||||||||||||||||||||||| ||
Sbjct  8077  TCCGGAACTTGGATATGGATTCTTCACGGTAACGTAACTGAATGTGGAGACGTCGGCATG  8136

Query  2149  AGCCCTGGGAGGAGTTATCTTTTCTTCTTAACAGCTTATCACCCTGGAATTGGTTTATCC  2208
             |||||| |||||||||||||||||||||||||||||||||||||||||||||||||||||
Sbjct  8137  AGCCCTAGGAGGAGTTATCTTTTCTTCTTAACAGCTTATCACCCTGGAATTGGTTTATCC  8196

Query  2209  GGAGATGGGGTCTTATGGCTGGAAGAGCGCGGTAATTTTGCCGCGTCCGGTGCGCTTACG  2268
             ||||||||||||||||||||||||||||||||||||||||||||||| |||||||| | |
Sbjct  8197  GGAGATGGGGTCTTATGGCTGGAAGAGCGCGGTAATTTTGCCGCGTCTGGTGCGCTCATG  8256

Query  2269  ACGGTCCTTGAAAATCCACAGGAAGGAATAGTTTTCATGCCAAGTCGTACTCATAACCGC  2328
             ||||||||||||||||||||||||||||||||||||||||||||||||||||||||||||
Sbjct  8257  ACGGTCCTTGAAAATCCACAGGAAGGAATAGTTTTCATGCCAAGTCGTACTCATAACCGC  8316

Query  2329  AGCAGGTCTCCAAGGTTAACAGCCTCTAGTTGATAGAATAATGTAGATAAGGGAAGTCGG  2388
             ||||||||||| ||||||||||||||||||||||||||||||||||||||||||||||||
Sbjct  8317  AGCAGGTCTCCTAGGTTAACAGCCTCTAGTTGATAGAATAATGTAGATAAGGGAAGTCGG  8376

Query  2389  CAAAATAGATCCGTAAC-TTCGGGATAAGGATTGGCTCTAAGGATCGGGTGTCTTGGGCC  2447
             ||||||||||||||||| ||||||||||||||||||||||||||||||||||||||||||
Sbjct  8377  CAAAATAGATCCGTAACTTTCGGGATAAGGATTGGCTCTAAGGATCGGGTGTCTTGGGCC  8436

Query  2448  TTGTGTAGACGCGGCGGTGACTGTTGGCGGGCTGTTTTACGACGGACTGCTGGTGGATGC  2507
             |||||||||||||| |||||||| ||||||||||| ||  ||||||||||||  ||| ||
Sbjct  8437  TTGTGTAGACGCGGTGGTGACTGATGGCGGGCTGTCTTCGGACGGACTGCTGCCGGACGC  8496

Query  2508  TGCTGTAGACACGCTTGGTAGGT-CTT-TATGGCCGTCCGGGGCACGTTTAACGATCAAC  2565
             ||||||||||||||||||||||| ||| ||   |||||||||||||| ||||||||||||
Sbjct  8497  TGCTGTAGACACGCTTGGTAGGTTCTTGTAA--CCGTCCGGGGCACGCTTAACGATCAAC  8554

Query  2566  TTAGAACTGGTACGGACAAGGGGAAT  2591
             ||||||||||||||||||||||||||
Sbjct  8555  TTAGAACTGGTACGGACAAGGGGAAT  8580


>LBNG01000280.1 Candida sp. LDI48194 Contig_74_mapping, whole genome shotgun 
sequence
Length=19946

 Score = 3925 bits (2125),  Expect = 0.0
 Identities = 2454/2608 (94%), Gaps = 42/2608 (2%)
 Strand=Plus/Plus

Query  1     CAAGGTTTCCGTAGGTGAACCTGCGGAAGGATCATTACTGATTTGCTTAATTGCACCACA  60
             ||||||||||||||||||||||||||||||||||||||||||||||||||||||||||||
Sbjct  3510  CAAGGTTTCCGTAGGTGAACCTGCGGAAGGATCATTACTGATTTGCTTAATTGCACCACA  3569

Query  61    TGTGTTTTTCTTTGAAACAAACTTGCTTTGGCGGTGGG-CCCAGCCTGCCGCCAGAGGTC  119
             |||||||||  ||| |||||| || |||||| || |||  | | ||| ||||||||||| 
Sbjct  3570  TGTGTTTTTTATTG-AACAAA-TTTCTTTGGTGGCGGGAGCAATCCTACCGCCAGAGGT-  3626

Query  120   TA-AACTTACAACC-AATTTTTTATTAACTTGTCACACCAGATT-ATTACTT-AATAGTC  175
             || ||| || |||| || |||||||| ||  |||| ||  |||| |||| |  |||||||
Sbjct  3627  TATAAC-TA-AACCAAACTTTTTATTTAC-AGTCAAACTTGATTTATTATTACAATAGTC  3683

Query  176   AAAACTTTCAACAACGGATCTCTTGGTTCTCGCATCGATGAAGAACGCAGCGAAATGCGA  235
             ||||||||||||||||||||||||||||||||||||||||||||||||||||||||||||
Sbjct  3684  AAAACTTTCAACAACGGATCTCTTGGTTCTCGCATCGATGAAGAACGCAGCGAAATGCGA  3743

Query  236   TACGTAATATGAATTGCAGATATTCGTGAATCATCGAATCTTTGAACGCACATTGCGCCC  295
             ||||||||||||||||||||||||||||||||||||||||||||||||||||||||||||
Sbjct  3744  TACGTAATATGAATTGCAGATATTCGTGAATCATCGAATCTTTGAACGCACATTGCGCCC  3803

Query  296   TCTGGTATTCCGGAGGGCATGCCTGTTTGAGCGTCGTTTCTCCCTCAAACCGCTGGGTTT  355
             | |||||||||  |||||||||||||||||||||| ||||||||||||||| | ||||||
Sbjct  3804  TTTGGTATTCCAAAGGGCATGCCTGTTTGAGCGTCATTTCTCCCTCAAACCCCCGGGTTT  3863

Query  356   GGTGTTGAGCAATACGACTTGGGTTTGCTTGAAAGACGGTAGTGGTAA-GGCGGGATC-G  413
             |||||||||||||||| | | |||||| ||||||||    | |  ||| |  || | |  
Sbjct  3864  GGTGTTGAGCAATACG-C-TAGGTTTGTTTGAAAGA----A-T-TTAACGTTGGAAACTT  3915

Query  414   CTTTGACAATGGCTTAGGTCTAACCAAAAACATTGCTTGCGGCGGTAACGTCCACCAC-G  472
              ||| | |  | ||||||| || ||||||||   ||||     | ||  | |||||||  
Sbjct  3916  ATTTTA-AGCGACTTAGGTTTATCCAAAAAC---GCTTATTTTGCTAGTGGCCACCACAA  3971

Query  473   TATATCTTCA-AACTTTGACCTCAAATCAGGTAGGACTACCCGCTGAACTTAAGCATATC  531
             | ||| |||| |||||||||||||||||||||||||||||||||||||||||||||||||
Sbjct  3972  TTTAT-TTCATAACTTTGACCTCAAATCAGGTAGGACTACCCGCTGAACTTAAGCATATC  4030

Query  532   AATAAGCGGAGGAAAAGAAACCAACAGGGATTGCCTCAGTAGCGGCGAGTGAAGCGGCAA  591
             |||||||||||||||||||||||||||||||||||| |||||||||||||||||||||||
Sbjct  4031  AATAAGCGGAGGAAAAGAAACCAACAGGGATTGCCTTAGTAGCGGCGAGTGAAGCGGCAA  4090

Query  592   AAGCTCAAATTTGAAATCTGGCGTCTTT-GGCGTCCGAGTTGTAATTTGAAGAAGGTATC  650
             |||||||||||||||||||||| |||||  | ||||||||||||||||||||||||||||
Sbjct  4091  AAGCTCAAATTTGAAATCTGGC-TCTTTCAGAGTCCGAGTTGTAATTTGAAGAAGGTATC  4149

Query  651   TTTGGGCCCGGCTCTTGTCTATGTTCCTTGGAACAGGACGTCACAGAGGGTGAGAATCCC  710
             |||||| | |||||||||||||||| |||||||||| |||||||||||||||||||||||
Sbjct  4150  TTTGGGTCTGGCTCTTGTCTATGTTTCTTGGAACAGAACGTCACAGAGGGTGAGAATCCC  4209

Query  711   GTGCGATGAGATGACCCGGGTCTGTGTAAAGTTCCTTCGACGAGTCGAGTTGTTTGGGAA  770
             |||||||||||||| || || || |||||||||||||||| |||||||||||||||||||
Sbjct  4210  GTGCGATGAGATGATCCAGGCCTATGTAAAGTTCCTTCGAAGAGTCGAGTTGTTTGGGAA  4269

Query  771   TGCAGCTCTAAGTGGGTGGTAAATTCCATCTAAAGCTAAATATTGGCGAGAGACCGATAG  830
             ||||||||||||||||||||||||||||||||||||||||||||||||||||||||||||
Sbjct  4270  TGCAGCTCTAAGTGGGTGGTAAATTCCATCTAAAGCTAAATATTGGCGAGAGACCGATAG  4329

Query  831   CGAACAAGTACAGTGATGGAAAGATGAAAAGAACTTTGAAAAGAGAGTGAAAAAGTACGT  890
             ||||||||||||||||||||||||||||||||||||||||||||||||||||||||||||
Sbjct  4330  CGAACAAGTACAGTGATGGAAAGATGAAAAGAACTTTGAAAAGAGAGTGAAAAAGTACGT  4389

Query  891   GAAATTGTTGAAAGGGAAGGGCTTGAGATCAGACTTGGTATTTTGCATGCTGCT-CTCTC  949
             ||||||||||||||||||||||||||||||||||||||||||||| ||| | || || ||
Sbjct  4390  GAAATTGTTGAAAGGGAAGGGCTTGAGATCAGACTTGGTATTTTGTATGTTACTTCT-TC  4448

Query  950   GGGGGCGGCCGCTGCGGTTTACCGGGCCAGCATCGGTTTGGAGCGGCAGGATAATGGCGG  1009
             ||||| |||| || | ||||| |||||||||||| |||||| |||| |||| ||| ||| 
Sbjct  4449  GGGGGTGGCCTCTACAGTTTATCGGGCCAGCATCAGTTTGG-GCGGTAGGAGAATTGCGT  4507

Query  1010  AGGAATGTGGCACGGCTTCTGCTGTGTGTTATAGCCTCTGACGATACTGCCAGCCTAGAC  1069
              |||||||||||||||||| | |||||||||||||||  | |||||||||||||||||||
Sbjct  4508  TGGAATGTGGCACGGCTTCGGTTGTGTGTTATAGCCTTCGTCGATACTGCCAGCCTAGAC  4567

Query  1070  CGAGGACTGCGGTTTTTACCTAGGATGTTGGCATAATGATCTTAAGTCGCCCGTCTTGAA  1129
              |||||||||||||| ||||||||||||||||||||||||||||||||||||||||||||
Sbjct  4568  TGAGGACTGCGGTTTATACCTAGGATGTTGGCATAATGATCTTAAGTCGCCCGTCTTGAA  4627

Query  1130  ACACGGACCAAGGAGTCTAACGTCTATGCGAGTGTTTGGGTGTAAAACCCGTACGCGTAA  1189
             ||||||||||||||||||||||||||||||||||||||||||||||||||||||||||||
Sbjct  4628  ACACGGACCAAGGAGTCTAACGTCTATGCGAGTGTTTGGGTGTAAAACCCGTACGCGTAA  4687

Query  1190  TGAAAGTGAACGAAGGGTGGGGGCCCATTAGGGTGCACCATCGACCGATCCTGATGTGTT  1249
             |||||||||||| ||| ||||||||| |  ||||||||||||||||||||||||||| ||
Sbjct  4688  TGAAAGTGAACGTAGG-TGGGGGCCCGTATGGGTGCACCATCGACCGATCCTGATGTCTT  4746

Query  1250  CGGATGGATTTGAGTAAGAGCATAGCTGTTGGGACCCGAAAGATGGTGAACTATGCCTGA  1309
             ||||||||||||||||||||||||||||||||||||||||||||||||||||||||||||
Sbjct  4747  CGGATGGATTTGAGTAAGAGCATAGCTGTTGGGACCCGAAAGATGGTGAACTATGCCTGA  4806

Query  1310  ATAGGGTGAAGCCAGAGGAAACTCTGGTGGAGGCTCGTAGCGGTTCTGACGTGCAAATCG  1369
             ||||||||||||||||||||||||||||||||||||||||||||||||||||||||||||
Sbjct  4807  ATAGGGTGAAGCCAGAGGAAACTCTGGTGGAGGCTCGTAGCGGTTCTGACGTGCAAATCG  4866

Query  1370  ATCGTCGAATTTGGGTATAGGGGCGAAAGACTAATCGAACCATCTAGTAGCTGGTTCCTG  1429
             ||||||||||||||||||||||||||||||||||||||||||||||||||||||||||||
Sbjct  4867  ATCGTCGAATTTGGGTATAGGGGCGAAAGACTAATCGAACCATCTAGTAGCTGGTTCCTG  4926

Query  1430  CCGAAGTTTCCCTCAGGATAGCAGAAGCTCGTATCAGTTTTATGAGGTAAAGCGAATGAT  1489
             ||||||||||||||||||||||||||||||||||||||||||||||||||||||||||||
Sbjct  4927  CCGAAGTTTCCCTCAGGATAGCAGAAGCTCGTATCAGTTTTATGAGGTAAAGCGAATGAT  4986

Query  1490  TAGAAGTCTTGGGGTTGAAATGACCTTAACTTATTCTCAAACTTTAAATATGTAAGAAGT  1549
             ||||||| ||||||||||||||||||||||||||||||||||||||||||||||||||||
Sbjct  4987  TAGAAGTATTGGGGTTGAAATGACCTTAACTTATTCTCAAACTTTAAATATGTAAGAAGT  5046

Query  1550  CCTTGTTGCTTAATTGAACGTGGACAATTGAATGAAGAGCTTTTAGTGGGCCATTTTTGG  1609
             ||||||||||||||||||||||||||||||||||||||||||||||||||||||||||||
Sbjct  5047  CCTTGTTGCTTAATTGAACGTGGACAATTGAATGAAGAGCTTTTAGTGGGCCATTTTTGG  5106

Query  1610  TAAGCAGAACTGGCGATGCGGGATGAACCGAACGTGAAGTTAAAGTGCCGGAATGCACGC  1669
             ||||||||||||||||||||||||||||||||||||||||||||||||||||||||||||
Sbjct  5107  TAAGCAGAACTGGCGATGCGGGATGAACCGAACGTGAAGTTAAAGTGCCGGAATGCACGC  5166

Query  1670  TCATCAG-ACACCACAAAAGGTGTTAGTTCATCTAGACAGCCGGACGGTGGCCATGGAAG  1728
             ||||||| ||||||||||||||||||||||||||||||||||||||||||||||||||||
Sbjct  5167  TCATCAGAACACCACAAAAGGTGTTAGTTCATCTAGACAGCCGGACGGTGGCCATGGAAG  5226

Query  1729  TCGGAATCCGCTAAGGAGTGTGTAACAACTCACCGGCCGAATGAACTAGCCCTGAAAATG  1788
             ||||||||||||||||||||||||||||||||||||||||||||||||||||||||||||
Sbjct  5227  TCGGAATCCGCTAAGGAGTGTGTAACAACTCACCGGCCGAATGAACTAGCCCTGAAAATG  5286

Query  1789  GATGGCGCTCAAGCGTGCTACTTATACTTCACCGTGATTGCTG-TTT-TGACGCTTTCAC  1846
             ||||||||||||||||||||||||||||||||||||||||||  ||| ||| ||||||||
Sbjct  5287  GATGGCGCTCAAGCGTGCTACTTATACTTCACCGTGATTGCTAATTTATGATGCTTTCAC  5346

Query  1847  GAGTAGGCAGGCGTGGAGGTCAGTGACGAAGCCTTTGCTGTAAAGCTGGGTCGAACGGCC  1906
             |||||||||||||||||||||||||| |||||||||||||||||||||||||||||||||
Sbjct  5347  GAGTAGGCAGGCGTGGAGGTCAGTGAAGAAGCCTTTGCTGTAAAGCTGGGTCGAACGGCC  5406

Query  1907  TCTAGTGCAGATCTTGGTGGTAGTAGCAAATATTCAAATGAGAACTTTGAAGACTGAAGT  1966
             ||||||||||||||||||||||||||||||||||||||||||||||||||||||||||||
Sbjct  5407  TCTAGTGCAGATCTTGGTGGTAGTAGCAAATATTCAAATGAGAACTTTGAAGACTGAAGT  5466

Query  1967  GGGGAAAGGTTCCATGTCAACAGCAGTTGGACATGGGTTAGTCGATCCTAAGAGATGGGG  2026
             ||||||||||||||||||||||||||||||||||||||||||||||||||||||||||||
Sbjct  5467  GGGGAAAGGTTCCATGTCAACAGCAGTTGGACATGGGTTAGTCGATCCTAAGAGATGGGG  5526

Query  2027  AAGCTCCGTTTCAACGTGCTTGATTTTTCAGGCCAACCATCGAAAGGGAATCCGGTTAAA  2086
             |||||||||||||| | ||||||||||||| ||| |||||||||||||||||||||||||
Sbjct  5527  AAGCTCCGTTTCAAAGCGCTTGATTTTTCAAGCCTACCATCGAAAGGGAATCCGGTTAAA  5586

Query  2087  ATTCCGGAACTTGGATATGGATTCTTCACGGCAACGTAACTGAATGTGGAGACGTCGGCG  2146
             ||||||||||||||||||||||||||||||| ||||||||||||||||||||||||||| 
Sbjct  5587  ATTCCGGAACTTGGATATGGATTCTTCACGGTAACGTAACTGAATGTGGAGACGTCGGCA  5646

Query  2147  TGAGCCCTGGGAGGAGTTATCTTTTCTTCTTAACAGCTTATCACCCTGGAATTGGTTTAT  2206
             |||||||| |||||||||||||||||||||||||||||||||||||||||||||||||||
Sbjct  5647  TGAGCCCTAGGAGGAGTTATCTTTTCTTCTTAACAGCTTATCACCCTGGAATTGGTTTAT  5706

Query  2207  CCGGAGATGGGGTCTTATGGCTGGAAGAGCGCGGTAATTTTGCCGCGTCCGGTGCGCTTA  2266
             ||||||||||||||||||||||||||||||||||||||||||||||||| |||||||| |
Sbjct  5707  CCGGAGATGGGGTCTTATGGCTGGAAGAGCGCGGTAATTTTGCCGCGTCTGGTGCGCTCA  5766

Query  2267  CGACGGTCCTTGAAAATCCACAGGAAGGAATAGTTTTCATGCCAAGTCGTACTCATAACC  2326
              |||||||||||||||||||||||||||||||||||||||||||||||||||||||||||
Sbjct  5767  TGACGGTCCTTGAAAATCCACAGGAAGGAATAGTTTTCATGCCAAGTCGTACTCATAACC  5826

Query  2327  GCAGCAGGTCTCCAAGGTTAACAGCCTCTAGTTGATAGAATAATGTAGATAAGGGAAGTC  2386
             ||||||||||||| ||||||||||||||||||||||||||||||||||||||||||||||
Sbjct  5827  GCAGCAGGTCTCCTAGGTTAACAGCCTCTAGTTGATAGAATAATGTAGATAAGGGAAGTC  5886

Query  2387  GGC-AAAATAGATCCGTAACTTCGGGATAAGGATTGGCTCTAAGGATCGGGTGTCTTGGG  2445
             ||| ||||||||||||||||||||||||||||||||||||||||||||||||||||||||
Sbjct  5887  GGCAAAAATAGATCCGTAACTTCGGGATAAGGATTGGCTCTAAGGATCGGGTGTCTTGGG  5946

Query  2446  CCTTGTGTAGACGCGGCGGTGACTGTTGGCGGGCTGTTTTACGACGGACTGCTGGTGGAT  2505
             |||||||||||||||| |||||||| ||||||||||| ||  ||||||||||||  ||| 
Sbjct  5947  CCTTGTGTAGACGCGGTGGTGACTGATGGCGGGCTGTCTTCGGACGGACTGCTGCCGGAC  6006

Query  2506  GCTGCTGTAGACACGCTTGGTAGGT-CTT-TATGGCCGTCCGGGGCACGTTTAACGATCA  2563
             ||||||||||||||||||||||||| ||| ||   |||||||||||||| ||||||||||
Sbjct  6007  GCTGCTGTAGACACGCTTGGTAGGTTCTTGTAA--CCGTCCGGGGCACGCTTAACGATCA  6064

Query  2564  ACTTAGAACTGGTACGGACAAGGGGAAT  2591
             ||||||||||||||||||||||||||||
Sbjct  6065  ACTTAGAACTGGTACGGACAAGGGGAAT  6092


 Score = 3914 bits (2119),  Expect = 0.0
 Identities = 2452/2608 (94%), Gaps = 42/2608 (2%)
 Strand=Plus/Plus

Query  1      CAAGGTTTCCGTAGGTGAACCTGCGGAAGGATCATTACTGATTTGCTTAATTGCACCACA  60
              ||||||||||||||||||||||||||||||||||||||||||||||||||||||||||||
Sbjct  14189  CAAGGTTTCCGTAGGTGAACCTGCGGAAGGATCATTACTGATTTGCTTAATTGCACCACA  14248

Query  61     TGTGTTTTTCTTTGAAACAAACTTGCTTTGGCGGTGGG-CCCAGCCTGCCGCCAGAGGTC  119
              |||||||||  ||| |||||| || |||||| || |||  | | ||| ||||||||||| 
Sbjct  14249  TGTGTTTTTTATTG-AACAAA-TTTCTTTGGTGGCGGGAGCAATCCTACCGCCAGAGGT-  14305

Query  120    TA-AACTTACAACC-AATTTTTTATTAACTTGTCACACCAGATT-ATTACTT-AATAGTC  175
              || ||| || |||| || |||||||| ||  |||| ||  |||| |||| |  |||||||
Sbjct  14306  TATAAC-TA-AACCAAACTTTTTATTTAC-AGTCAAACTTGATTTATTATTACAATAGTC  14362

Query  176    AAAACTTTCAACAACGGATCTCTTGGTTCTCGCATCGATGAAGAACGCAGCGAAATGCGA  235
              ||||||||||||||||||||||||||||||||||||||||||||||||||||||||||||
Sbjct  14363  AAAACTTTCAACAACGGATCTCTTGGTTCTCGCATCGATGAAGAACGCAGCGAAATGCGA  14422

Query  236    TACGTAATATGAATTGCAGATATTCGTGAATCATCGAATCTTTGAACGCACATTGCGCCC  295
              ||||||||||||||||||||||||||||||||||||||||||||||||||||||||||||
Sbjct  14423  TACGTAATATGAATTGCAGATATTCGTGAATCATCGAATCTTTGAACGCACATTGCGCCC  14482

Query  296    TCTGGTATTCCGGAGGGCATGCCTGTTTGAGCGTCGTTTCTCCCTCAAACCGCTGGGTTT  355
              | |||||||||  |||||||||||||||||||||| ||||||||||||||| | ||||||
Sbjct  14483  TTTGGTATTCCAAAGGGCATGCCTGTTTGAGCGTCATTTCTCCCTCAAACCCCCGGGTTT  14542

Query  356    GGTGTTGAGCAATACGACTTGGGTTTGCTTGAAAGACGGTAGTGGTAAGGCGGGATC-GC  414
              |||||||||||||||| | | |||||| ||||||||    | |  ||| | || | |   
Sbjct  14543  GGTGTTGAGCAATACG-C-TAGGTTTGTTTGAAAGA----A-T-TTAACGTGGAAACTTA  14594

Query  415    TTTGACAATGGCTTAGGTCTAACCAAAAACATTGCTTGCGGCGGTAACGTCCACCAC-GT  473
              ||| | |  | ||||||| || ||||||||   ||||     | ||  | |||||||  |
Sbjct  14595  TTTTA-AGCGACTTAGGTTTATCCAAAAAC---GCTTATTTTGCTAGTGGCCACCACAAT  14650

Query  474    ATATCTTCA-AACTTTGACCTCAAATCAGGTAGGACTACCCGCTGAACTTAAGCATATCA  532
               ||| |||| ||||||||||||||||||||||||||||||||||||||||||||||||||
Sbjct  14651  TTAT-TTCATAACTTTGACCTCAAATCAGGTAGGACTACCCGCTGAACTTAAGCATATCA  14709

Query  533    ATAAGCGGAGGAAAAGAAACCAACAGGGATTGCCTCAGTAGCGGCGAGTGAAGCGGCAAA  592
              ||||||||||||||||||||||||||||||||||| ||||||||||||||||||||||||
Sbjct  14710  ATAAGCGGAGGAAAAGAAACCAACAGGGATTGCCTTAGTAGCGGCGAGTGAAGCGGCAAA  14769

Query  593    AGCTCAAATTTGAAATCTGGCGTCTTT-GGCGTCCGAGTTGTAATTTGAAGAAGGTATCT  651
              ||||||||||||||||||||| |||||  | |||||||||||||||||||||||||||||
Sbjct  14770  AGCTCAAATTTGAAATCTGGC-TCTTTCAGAGTCCGAGTTGTAATTTGAAGAAGGTATCT  14828

Query  652    TTGGGCCCGGCTCTTGTCTATGTTCCTTGGAACAGGACGTCACAGAGGGTGAGAATCCCG  711
              ||||| | |||||||||||||||| |||||||||| ||||||||||||||||||||||||
Sbjct  14829  TTGGGTCTGGCTCTTGTCTATGTTTCTTGGAACAGAACGTCACAGAGGGTGAGAATCCCG  14888

Query  712    TGCGATGAGATGACCCGGGTCTGTGTAAAGTTCCTTCGACGAGTCGAGTTGTTTGGGAAT  771
              ||||||||||||| || || || |||||||||||||||| ||||||||||||||||||||
Sbjct  14889  TGCGATGAGATGATCCAGGCCTATGTAAAGTTCCTTCGAAGAGTCGAGTTGTTTGGGAAT  14948

Query  772    GCAGCTCTAAGTGGGTGGTAAATTCCATCTAAAGCTAAATATTGGCGAGAGACCGATAGC  831
              ||||||||||||||||||||||||||||||||||||||||||||||||||||||||||||
Sbjct  14949  GCAGCTCTAAGTGGGTGGTAAATTCCATCTAAAGCTAAATATTGGCGAGAGACCGATAGC  15008

Query  832    GAACAAGTACAGTGATGGAAAGATGAAAAGAACTTTGAAAAGAGAGTGAAAAAGTACGTG  891
              ||||||||||||||||||||||||||||||||||||||||||||||||||||||||||||
Sbjct  15009  GAACAAGTACAGTGATGGAAAGATGAAAAGAACTTTGAAAAGAGAGTGAAAAAGTACGTG  15068

Query  892    AAATTGTTGAAAGGGAAGGGCTTGAGATCAGACTTGGTATTTTGCATGCTGCT-CTCTCG  950
              |||||||||||||||||||||||||||||||||||||||||||| ||| | || || |||
Sbjct  15069  AAATTGTTGAAAGGGAAGGGCTTGAGATCAGACTTGGTATTTTGTATGTTACTTCT-TCG  15127

Query  951    GGGGCGGCCGCTGCGGTTTACCGGGCCAGCATCGGTTTGGAGCGGCAGGATAATGGCGGA  1010
              |||| |||| || | ||||| |||||||||||| |||||| |||| |||| ||| |||  
Sbjct  15128  GGGGTGGCCTCTACAGTTTATCGGGCCAGCATCAGTTTGG-GCGGTAGGAGAATTGCGTT  15186

Query  1011   GGAATGTGGCACGGCTTCTGCTGTGTGTTATAGCCTCTGACGATACTGCCAGCCTAGACC  1070
              |||||||||||||||||| | |||||||||||||||  | ||||||||||||||||||| 
Sbjct  15187  GGAATGTGGCACGGCTTCGGTTGTGTGTTATAGCCTTCGTCGATACTGCCAGCCTAGACT  15246

Query  1071   GAGGACTGCGGTTTTTACCTAGGATGTTGGCATAATGATCTTAAGTCGCCCGTCTTGAAA  1130
              |||||||||||||| |||||||||||||||||||||||||||||||||||||||||||||
Sbjct  15247  GAGGACTGCGGTTTATACCTAGGATGTTGGCATAATGATCTTAAGTCGCCCGTCTTGAAA  15306

Query  1131   CACGGACCAAGGAGTCTAACGTCTATGCGAGTGTTTGGGTGT-AAAACCCGTACGCGTAA  1189
              |||||||||||||||||||||||||||||||||||||||||| |||||||||||||||||
Sbjct  15307  CACGGACCAAGGAGTCTAACGTCTATGCGAGTGTTTGGGTGTAAAAACCCGTACGCGTAA  15366

Query  1190   TGAAA-GTGAACGAAGGGTGGGGGCCCATTAGGGTGCACCATCGACCGATCCTGATGTGT  1248
              ||||| ||||||| |||  |||||||| |  ||||||||||||||||||||||||||| |
Sbjct  15367  TGAAAAGTGAACGTAGGTGGGGGGCCCGTATGGGTGCACCATCGACCGATCCTGATGTCT  15426

Query  1249   TCGGATGGATTTGAGTAAGAGCATAGCTGTTGGGACCCG-AAAGATGGTGAACTATGCCT  1307
              ||||||||||||||||||||||||||||||||||||||| ||||||||||||||||||||
Sbjct  15427  TCGGATGGATTTGAGTAAGAGCATAGCTGTTGGGACCCGAAAAGATGGTGAACTATGCCT  15486

Query  1308   GAATAGGGTGAAGCCAGAGGAAACTCTGGTGGAGGCTCGTAGCGGTTCTGACGTGCAAAT  1367
              ||||||||||||||||||||||||||||||||||||||||||||||||||||||||||||
Sbjct  15487  GAATAGGGTGAAGCCAGAGGAAACTCTGGTGGAGGCTCGTAGCGGTTCTGACGTGCAAAT  15546

Query  1368   CGATCGTCGAATTTGGGTATAGGGGCGAAAGACTAATCGAACCATCTAGTAGCTGGTTCC  1427
              ||||||||||||||||||||||||||||||||||||||||||||||||||||||||||||
Sbjct  15547  CGATCGTCGAATTTGGGTATAGGGGCGAAAGACTAATCGAACCATCTAGTAGCTGGTTCC  15606

Query  1428   TGCCGAAGTTTCCCTCAGGATAGCAGAAGCTCGTATCAGTTTTATGAGGTAAAGCGAATG  1487
              ||||||||||||||||||||||||||||||||||||||||||||||||||||||||||||
Sbjct  15607  TGCCGAAGTTTCCCTCAGGATAGCAGAAGCTCGTATCAGTTTTATGAGGTAAAGCGAATG  15666

Query  1488   ATTAGAAGTCTTGGGGTTGAAATGACCTTAACTTATTCTCAAACTTTAAATATGTAAGAA  1547
              ||||||||| ||||||||||||||||||||||||||||||||||||||||||||||||||
Sbjct  15667  ATTAGAAGTATTGGGGTTGAAATGACCTTAACTTATTCTCAAACTTTAAATATGTAAGAA  15726

Query  1548   GTCCTTGTTGCTTAATTGAACGTGGACAATTGAATGAAGAGCTTTTAGTGGGCCATTTTT  1607
              ||||||||||||||||||||||||||||||||||||||||||||||||||||||||||||
Sbjct  15727  GTCCTTGTTGCTTAATTGAACGTGGACAATTGAATGAAGAGCTTTTAGTGGGCCATTTTT  15786

Query  1608   GGTAAGCAGAACTGGCGATGCGGGATGAACCGAACGTGAAGTTAAAGTGCCGGAATGCAC  1667
              ||||||||||||||||||||||||||||||||||||||||||||||||||||||||||||
Sbjct  15787  GGTAAGCAGAACTGGCGATGCGGGATGAACCGAACGTGAAGTTAAAGTGCCGGAATGCAC  15846

Query  1668   GCTCATCAGACACCACAAAAGGTGTTAGTTCATCTAGACAGCCGGACGGTGGCCATGGAA  1727
              ||||||||||||||||||||||||||||||||||||||||||||||||||||||||||||
Sbjct  15847  GCTCATCAGACACCACAAAAGGTGTTAGTTCATCTAGACAGCCGGACGGTGGCCATGGAA  15906

Query  1728   GTCGGAATCCGCTAAGGAGTGTGTAACAACTCACCGGCCGAATGAACTAGCCCTGAAAAT  1787
              ||||||||||||||||||||||||||||||||||||||||||||||||||||||||||||
Sbjct  15907  GTCGGAATCCGCTAAGGAGTGTGTAACAACTCACCGGCCGAATGAACTAGCCCTGAAAAT  15966

Query  1788   GGATGGCGCTCAAGCGTGCTACTTATACTTCACCGTGATTGCTG-TTT-TGACGCTTTCA  1845
              |||||||||||||||||||||||||||||||||||||||||||  ||| ||| |||||||
Sbjct  15967  GGATGGCGCTCAAGCGTGCTACTTATACTTCACCGTGATTGCTAATTTATGATGCTTTCA  16026

Query  1846   CGAGTAGGCAGGCGTGGAGGTCAGTGACGAAGCCTTTGCTGTAAAGCTGGGTCGAACGGC  1905
              ||||||||||||||||||||||||||| ||||||||||||||||||||||||||||||||
Sbjct  16027  CGAGTAGGCAGGCGTGGAGGTCAGTGAAGAAGCCTTTGCTGTAAAGCTGGGTCGAACGGC  16086

Query  1906   CTCTAGTGCAGATCTTGGTGGTAGTAGCAAATATTCAAATGAGAACTTTGAAGACTGAAG  1965
              ||||||||||||||||||||||||||||||||||||||||||||||||||||||||||||
Sbjct  16087  CTCTAGTGCAGATCTTGGTGGTAGTAGCAAATATTCAAATGAGAACTTTGAAGACTGAAG  16146

Query  1966   TGGGGAAAGGTTCCATGTCAACAGCAGTTGGACATGGGTTAGTCGATCCTAAGAGATGGG  2025
              ||||||||||||||||||||||||||||||||||||||||||||||||||||||||||||
Sbjct  16147  TGGGGAAAGGTTCCATGTCAACAGCAGTTGGACATGGGTTAGTCGATCCTAAGAGATGGG  16206

Query  2026   GAAGCTCCGTTTCAACGTGCTTGATTTTTCAGGCCAACCATCGAAAGGGAATCCGGTTAA  2085
              ||||||||||||||| | ||||||||||||| ||| ||||||||||||||||||||||||
Sbjct  16207  GAAGCTCCGTTTCAAAGCGCTTGATTTTTCAAGCCTACCATCGAAAGGGAATCCGGTTAA  16266

Query  2086   AATTCCGGAACTTGGATATGGATTCTTCACGGCAACGTAACTGAATGTGGAGACGTCGGC  2145
              |||||||||||||||||||||||||||||||| |||||||||||||||||||||||||||
Sbjct  16267  AATTCCGGAACTTGGATATGGATTCTTCACGGTAACGTAACTGAATGTGGAGACGTCGGC  16326

Query  2146   GTGAGCCCTGGGAGGAGTTATCTTTTCTTCTTAACAGCTTATCACCCTGGAATTGGTTTA  2205
               |||||||| ||||||||||||||||||||||||||||||||||||||||||||||||||
Sbjct  16327  ATGAGCCCTAGGAGGAGTTATCTTTTCTTCTTAACAGCTTATCACCCTGGAATTGGTTTA  16386

Query  2206   TCCGGAGATGGGGTCTTATGGCTGGAAGAGCGCGGTAATTTTGCCGCGTCCGGTGCGCTT  2265
              ||||||||| |||||||||||||||||||||||||||||||||||||||| |||||||| 
Sbjct  16387  TCCGGAGAT-GGGTCTTATGGCTGGAAGAGCGCGGTAATTTTGCCGCGTCTGGTGCGCTC  16445

Query  2266   ACGACGGTCCTTGAAAATCCACAGGAAGGAATAGTTTTCATGCCAAGTCGTACTCATAAC  2325
              | ||||||||||||||||||||||||||||||||||||||||||||||||||||||||||
Sbjct  16446  ATGACGGTCCTTGAAAATCCACAGGAAGGAATAGTTTTCATGCCAAGTCGTACTCATAAC  16505

Query  2326   CGCAGCAGGTCTCCAAGGTTAACAGCCTCTAGTTGATAGAATAATGTAGATAAGGGAAGT  2385
              |||||||||||||| |||||||||||||||||||||||||||||||||||||||||||||
Sbjct  16506  CGCAGCAGGTCTCCTAGGTTAACAGCCTCTAGTTGATAGAATAATGTAGATAAGGGAAGT  16565

Query  2386   CGGCAAAATAGATCCGTAACTTCGGGATAAGGATTGGCTCTAAGGATCGGGTGTCTTGGG  2445
              ||||||||||||||||||||||||||||||||||||||||||||||||||||||||||||
Sbjct  16566  CGGCAAAATAGATCCGTAACTTCGGGATAAGGATTGGCTCTAAGGATCGGGTGTCTTGGG  16625

Query  2446   CCTTGTGTAGACGCGGCGGTGACTGTTGGCGGGCTGTTTTACGACGGACTGCTGGTGGAT  2505
              |||||||||||||||| |||||||| ||||||||||| ||  ||||||||||||  ||| 
Sbjct  16626  CCTTGTGTAGACGCGGTGGTGACTGATGGCGGGCTGTCTTCGGACGGACTGCTGCCGGAC  16685

Query  2506   GCTGCTGTAGACACGCTTGGTAGGT-CTT-TATGGCCGTCCGGGGCACGTTTAACGATCA  2563
              ||||||||||||||||||||||||| ||| ||   |||||||||||||| ||||||||||
Sbjct  16686  GCTGCTGTAGACACGCTTGGTAGGTTCTTGTAA--CCGTCCGGGGCACGCTTAACGATCA  16743

Query  2564   ACTTAGAACTGGTACGGACAAGGGGAAT  2591
              ||||||||||||||||||||||||||||
Sbjct  16744  ACTTAGAACTGGTACGGACAAGGGGAAT  16771


>CAJVQF010000008.1 Candida sanyaensis strain UCD423 genome assembly, contig: scaffold8, 
whole genome shotgun sequence
Length=521259

 Score = 3910 bits (2117),  Expect = 0.0
 Identities = 2451/2608 (94%), Gaps = 40/2608 (2%)
 Strand=Plus/Minus

Query  1      CAAGGTTTCCGTAGGTGAACCTGCGGAAGGATCATTACTGATTTGCTTAATTGCACCACA  60
              ||||||||||||||||||||||||||||||||||||||||||||||||||||||||||||
Sbjct  54186  CAAGGTTTCCGTAGGTGAACCTGCGGAAGGATCATTACTGATTTGCTTAATTGCACCACA  54127

Query  61     TGTGTTTTTCTTTGAAACAAAC-TTGCTTTGGCGG-TGG-G-CCCAGCCTGCCGCCAGAG  116
              |||||||||  ||||   |||| ||||||||||||  || |    |  || |||||||||
Sbjct  54126  TGTGTTTTTTATTGATTAAAACTTTGCTTTGGCGGCAGGAGTAAAATTCTACCGCCAGAG  54067

Query  117    GTCTA-AACTTACAACC-AATTTTTTATTAACTTGTCACACCAGATT-ATTACT-T--AA  170
              || || ||| || |||| || |||||||| ||  |||| ||  |||| |||| | |  ||
Sbjct  54066  GT-TATAAC-TA-AACCAAACTTTTTATTTAC-AGTCAAACTTGATTTATTATTATAAAA  54011

Query  171    TAGTCAAAACTTTCAACAACGGATCTCTTGGTTCTCGCATCGATGAAGAACGCAGCGAAA  230
              ||||||||||||||||||||||||||||||||||||||||||||||||||||||||||||
Sbjct  54010  TAGTCAAAACTTTCAACAACGGATCTCTTGGTTCTCGCATCGATGAAGAACGCAGCGAAA  53951

Query  231    TGCGATACGTAATATGAATTGCAGATATTCGTGAATCATCGAATCTTTGAACGCACATTG  290
              ||||||||||||||||||||||||||||||||||||||||||||||||||||||||||||
Sbjct  53950  TGCGATACGTAATATGAATTGCAGATATTCGTGAATCATCGAATCTTTGAACGCACATTG  53891

Query  291    CGCCCTCTGGTATTCCGGAGGGCATGCCTGTTTGAGCGTCGTTTCTCCCTCAAACCGCTG  350
              |||||| |||||||||  |||||||||||||||||||||| |||||||||||||||  ||
Sbjct  53890  CGCCCTTTGGTATTCCAAAGGGCATGCCTGTTTGAGCGTCATTTCTCCCTCAAACCCTTG  53831

Query  351    GGTTTGGTGTTGAGCAATACGACTTGGGTTTGCTTGAAAGACGGTA-GTGGTAAGGCGGG  409
              ||||||||||||||||||||| | | |||||| |||||||| | || |||| ||  |   
Sbjct  53830  GGTTTGGTGTTGAGCAATACG-C-TAGGTTTGTTTGAAAGATGTTACGTGG-AA-AC---  53778

Query  410    ATCGCTTTGACAATGGCTTAGGTCTAACCAAAAACATTGCTTGCGGCGGTAACGTCCACC  469
               |  | || | |  | ||||||| || ||||||| |  ||||||     ||  | |||| 
Sbjct  53777  -TTTC-TT-A-AGCGACTTAGGTTTATCCAAAAA-A-CGCTTGC--TATTAGTGGCCACA  53726

Query  470    ACGTATATCTTCAAAC-TTTGACCTCAAATCAGGTAGGACTACCCGCTGAACTTAAGCAT  528
              ||   | | || |||| |||||||||||||||||||||||||||||||||||||||||||
Sbjct  53725  ACAACTTTTTTTAAACTTTTGACCTCAAATCAGGTAGGACTACCCGCTGAACTTAAGCAT  53666

Query  529    ATCAATAAGCGGAGGAAAAGAAACCAACAGGGATTGCCTCAGTAGCGGCGAGTGAAGCGG  588
              ||||||||||||||||||||||||||||||||||||||| ||||||||||||||||||||
Sbjct  53665  ATCAATAAGCGGAGGAAAAGAAACCAACAGGGATTGCCTTAGTAGCGGCGAGTGAAGCGG  53606

Query  589    CAAAAGCTCAAATTTGAAATCTGGCGTCTTT-GGCGTCCGAGTTGTAATTTGAAGAAGGT  647
              ||||||||||||||||||||||||| |||||  | |||||||||||||||||||||||||
Sbjct  53605  CAAAAGCTCAAATTTGAAATCTGGC-TCTTTCAGAGTCCGAGTTGTAATTTGAAGAAGGT  53547

Query  648    ATCTTTGGGCCCGGCTCTTGTCTATGTTCCTTGGAACAGGACGTCACAGAGGGTGAGAAT  707
              ||||||||| | |||||||||||||||| |||||||||| ||||||||||||||||||||
Sbjct  53546  ATCTTTGGGTCTGGCTCTTGTCTATGTTTCTTGGAACAGAACGTCACAGAGGGTGAGAAT  53487

Query  708    CCCGTGCGATGAGATGACCCGGGTCTGTGTAAAGTTCCTTCGACGAGTCGAGTTGTTTGG  767
              ||||||||||||||||| || || || |||||||||||||||| ||||||||||||||||
Sbjct  53486  CCCGTGCGATGAGATGATCCAGGCCTATGTAAAGTTCCTTCGAAGAGTCGAGTTGTTTGG  53427

Query  768    GAATGCAGCTCTAAGTGGGTGGTAAATTCCATCTAAAGCTAAATATTGGCGAGAGACCGA  827
              ||||||||||||||||||||||||||||||||||||||||||||||||||||||||||||
Sbjct  53426  GAATGCAGCTCTAAGTGGGTGGTAAATTCCATCTAAAGCTAAATATTGGCGAGAGACCGA  53367

Query  828    TAGCGAACAAGTACAGTGATGGAAAGATGAAAAGAACTTTGAAAAGAGAGTGAAAAAGTA  887
              ||||||||||||||||||||||||||||||||||||||||||||||||||||||||||||
Sbjct  53366  TAGCGAACAAGTACAGTGATGGAAAGATGAAAAGAACTTTGAAAAGAGAGTGAAAAAGTA  53307

Query  888    CGTGAAATTGTTGAAAGGGAAGGGCTTGAGATCAGACTTGGTATTTTGCATGCTGCT-CT  946
              |||||||||||||||||||||||||||||||||||||||||||||||| ||| | || ||
Sbjct  53306  CGTGAAATTGTTGAAAGGGAAGGGCTTGAGATCAGACTTGGTATTTTGTATGTTACTTCT  53247

Query  947    CTCGGGGGCGGCCGCTGCGGTTTACCGGGCCAGCATCGGTTTGGAGCGGCAGGATAATGG  1006
               ||||||| |||| || | |||||||||||||||||| |||||| |||| |||| ||| |
Sbjct  53246  -TCGGGGGTGGCCTCTACAGTTTACCGGGCCAGCATCAGTTTGG-GCGGTAGGAGAATTG  53189

Query  1007   CGGAGGAATGTGGCACGGCTTCTGCTGTGTGTTATAGCCTCTGACGATACTGCCAGCCTA  1066
              ||  ||||||||||||| |||| | |||||||||||||||  |  |||||||||||||||
Sbjct  53188  CGATGGAATGTGGCACGACTTCGGTTGTGTGTTATAGCCTTCGTAGATACTGCCAGCCTA  53129

Query  1067   GACCGAGGACTGCGGTTTT-TACCTAGGATGTTGGCATAATGATCTTAAGTCGCCCGTCT  1125
              ||| ||||||||||||||| ||||||||||||||||||||||||||||||||||||||||
Sbjct  53128  GACTGAGGACTGCGGTTTTATACCTAGGATGTTGGCATAATGATCTTAAGTCGCCCGTCT  53069

Query  1126   TGAAACACGGACCAAGGAGTCTAACGTCTATGCGAGTGTTTGGGTGTAAAACCCGTACGC  1185
              ||||||||||||||||||||||||||||||||||||||||||||||| ||||||||||||
Sbjct  53068  TGAAACACGGACCAAGGAGTCTAACGTCTATGCGAGTGTTTGGGTGTTAAACCCGTACGC  53009

Query  1186   GTAATGAAAGTGAACGAAGGGTGGGGGCCCATTAGGGTGCACCATCGACCGATCCTGATG  1245
              |||||||||||||||| ||| ||||||||| |  ||||||||||||||||||||||||||
Sbjct  53008  GTAATGAAAGTGAACGTAGG-TGGGGGCCCGTATGGGTGCACCATCGACCGATCCTGATG  52950

Query  1246   TGTTCGGATGGATTTGAGTAAGAGCATAGCTGTTGGGACCCGAAAGATGGTGAACTATGC  1305
              | ||||||||||||||||||||||||||||||||||||||||||||||||||||||||||
Sbjct  52949  TCTTCGGATGGATTTGAGTAAGAGCATAGCTGTTGGGACCCGAAAGATGGTGAACTATGC  52890

Query  1306   CTGAATAGGGTGAAGCCAGAGGAAACTCTGGTGGAGGCTCGTAGCGGTTCTGACGTGCAA  1365
              ||||||||||||||||||||||||||||||||||||||||||||||||||||||||||||
Sbjct  52889  CTGAATAGGGTGAAGCCAGAGGAAACTCTGGTGGAGGCTCGTAGCGGTTCTGACGTGCAA  52830

Query  1366   ATCGATCGTCGAATTTGGGTATAGGGGCGAAAGACTAATCGAACCATCTAGTAGCTGGTT  1425
              ||||||||||||||||||||||||||||||||||||||||||||||||||||||||||||
Sbjct  52829  ATCGATCGTCGAATTTGGGTATAGGGGCGAAAGACTAATCGAACCATCTAGTAGCTGGTT  52770

Query  1426   CCTGCCGAAGTTTCCCTCAGGATAGCAGAAGCTCGTATCAGTTTTATGAGGTAAAGCGAA  1485
              ||||||||||||||||||||||||||||||||||||||||||||||||||||||||||||
Sbjct  52769  CCTGCCGAAGTTTCCCTCAGGATAGCAGAAGCTCGTATCAGTTTTATGAGGTAAAGCGAA  52710

Query  1486   TGATTAGAAGTCTTGGGGTTGAAATGACCTTAACTTATTCTCAAACTTTAAATATGTAAG  1545
              ||||||||||||||||||||||||||||||||||||||||||||||||||||||||||||
Sbjct  52709  TGATTAGAAGTCTTGGGGTTGAAATGACCTTAACTTATTCTCAAACTTTAAATATGTAAG  52650

Query  1546   AAGTCCTTGTTGCTTAATTGAACGTGGACAATTGAATGAAGAGCTTTTAGTGGGCCATTT  1605
              ||||||||||||||||||||||||||||||||||||||||||||||||||||||||||||
Sbjct  52649  AAGTCCTTGTTGCTTAATTGAACGTGGACAATTGAATGAAGAGCTTTTAGTGGGCCATTT  52590

Query  1606   TTGGTAAGCAGAACTGGCGATGCGGGATGAACCGAACGTGAAGTTAAAGTGCCGGAATGC  1665
              ||||||||||||||||||||||||||||||||||||||||||||||||||||||||||||
Sbjct  52589  TTGGTAAGCAGAACTGGCGATGCGGGATGAACCGAACGTGAAGTTAAAGTGCCGGAATGC  52530

Query  1666   ACGCTCATCAGACACCACAAAAGGTGTTAGTTCATCTAGACAGCCGGACGGTGGCCATGG  1725
              ||||||||||||||||||||||||||||||||||||||||||||||||||||||||||||
Sbjct  52529  ACGCTCATCAGACACCACAAAAGGTGTTAGTTCATCTAGACAGCCGGACGGTGGCCATGG  52470

Query  1726   AAGTCGGAATCCGCTAAGGAGTGTGTAACAACTCACCGGCCGAATGAACTAGCCCTGAAA  1785
              ||||||||||||||||||||||||||||||||||||||||||||||||||||||||||||
Sbjct  52469  AAGTCGGAATCCGCTAAGGAGTGTGTAACAACTCACCGGCCGAATGAACTAGCCCTGAAA  52410

Query  1786   ATGGATGGCGCTCAAGCGTGCTACTTATACTTCACCGTGATTGCTG-TTT-TGACGCTTT  1843
              |||||||||||||||||||||||||||||||||||||||||||||  ||| ||| |||||
Sbjct  52409  ATGGATGGCGCTCAAGCGTGCTACTTATACTTCACCGTGATTGCTAATTTATGATGCTTT  52350

Query  1844   CACGAGTAGGCAGGCGTGGAGGTCAGTGACGAAGCCTTTGCTGTAAAGCTGGGTCGAACG  1903
              ||||||||||||||||||||||||||||| ||||||||||||||||||||||||||||||
Sbjct  52349  CACGAGTAGGCAGGCGTGGAGGTCAGTGAAGAAGCCTTTGCTGTAAAGCTGGGTCGAACG  52290

Query  1904   GCCTCTAGTGCAGATCTTGGTGGTAGTAGCAAATATTCAAATGAGAACTTTGAAGACTGA  1963
              ||||||||||||||||||||||||||||||||||||||||||||||||||||||||||||
Sbjct  52289  GCCTCTAGTGCAGATCTTGGTGGTAGTAGCAAATATTCAAATGAGAACTTTGAAGACTGA  52230

Query  1964   AGTGGGGAAAGGTTCCATGTCAACAGCAGTTGGACATGGGTTAGTCGATCCTAAGAGATG  2023
              ||||||||||||||||||||||||||||||||||||||||||||||||||||||||||||
Sbjct  52229  AGTGGGGAAAGGTTCCATGTCAACAGCAGTTGGACATGGGTTAGTCGATCCTAAGAGATG  52170

Query  2024   GGGAAGCTCCGTTTCAACGTGCTTGATTTTTCAGGCCAACCATCGAAAGGGAATCCGGTT  2083
              ||||||||||||||||| ||||||||||||||| ||| ||||||||||||||||||||||
Sbjct  52169  GGGAAGCTCCGTTTCAAAGTGCTTGATTTTTCAAGCCTACCATCGAAAGGGAATCCGGTT  52110

Query  2084   AAAATTCCGGAACTTGGATATGGATTCTTCACGGCAACGTAACTGAATGTGGAGACGTCG  2143
              |||||||||||||||||||||||||||||||||| |||||||||||||||||||||||||
Sbjct  52109  AAAATTCCGGAACTTGGATATGGATTCTTCACGGTAACGTAACTGAATGTGGAGACGTCG  52050

Query  2144   GCGTGAGCCCTGGGAGGAGTTATCTTTTCTTCTTAACAGCTTATCACCCTGGAATTGGTT  2203
              || |||||||| ||||||||||||||||||||||||||||||||||||||||||||||||
Sbjct  52049  GCATGAGCCCTAGGAGGAGTTATCTTTTCTTCTTAACAGCTTATCACCCTGGAATTGGTT  51990

Query  2204   TATCCGGAGATGGGGTCTTATGGCTGGAAGAGCGCGGTAATTTTGCCGCGTCCGGTGCGC  2263
              |||||||||||||||||||||||||||||||||||||||||||||||||||| |||||||
Sbjct  51989  TATCCGGAGATGGGGTCTTATGGCTGGAAGAGCGCGGTAATTTTGCCGCGTCTGGTGCGC  51930

Query  2264   TTACGACGGTCCTTGAAAATCCACAGGAAGGAATAGTTTTCATGCCAAGTCGTACTCATA  2323
              | | ||||||||||||||||||||||||||||||||||||||||||||||||||||||||
Sbjct  51929  TCATGACGGTCCTTGAAAATCCACAGGAAGGAATAGTTTTCATGCCAAGTCGTACTCATA  51870

Query  2324   ACCGCAGCAGGTCTCCAAGGTTAACAGCCTCTAGTTGATAGAATAATGTAGATAAGGGAA  2383
              |||||||||||||||| |||||||||||||||||||||||||||||||||||||||||||
Sbjct  51869  ACCGCAGCAGGTCTCCTAGGTTAACAGCCTCTAGTTGATAGAATAATGTAGATAAGGGAA  51810

Query  2384   GTCGGCAAAATAGATCCGTAACTTCGGGATAAGGATTGGCTCTAAGGATCGGGTGTCTTG  2443
              |||||||||||||||||||||||||||||||||||||||||||||||||||||||| |||
Sbjct  51809  GTCGGCAAAATAGATCCGTAACTTCGGGATAAGGATTGGCTCTAAGGATCGGGTGTTTTG  51750

Query  2444   GGCCTTGTGTAGACGCGGCGGTGACTGTTGGCGGGCTGTTTTACGACGGACTGCTGGTGG  2503
              |||||||||||||||||| |||||||| ||||||||||||||  ||||||||||||  ||
Sbjct  51749  GGCCTTGTGTAGACGCGGTGGTGACTGATGGCGGGCTGTTTTCGGACGGACTGCTGCCGG  51690

Query  2504   ATGCTGCTGTAGACACGCTTGGTAGGTCTTTATGGCCGTCCGGGGCACGTTTAACGATCA  2563
              | || ||||||||||||||||||||||  || || |||||||||||||| ||||||||||
Sbjct  51689  ACGCCGCTGTAGACACGCTTGGTAGGTTCTTGTGACCGTCCGGGGCACGCTTAACGATCA  51630

Query  2564   ACTTAGAACTGGTACGGACAAGGGGAAT  2591
              ||||||||||||||||||||||||||||
Sbjct  51629  ACTTAGAACTGGTACGGACAAGGGGAAT  51602


 Score = 3906 bits (2115),  Expect = 0.0
 Identities = 2453/2611 (94%), Gaps = 44/2611 (2%)
 Strand=Plus/Minus

Query  1      CAAGGTTTCCGTAGGTGAACCTGCGGAAGGATCATTACTGATTTGCTTAATTGCACCACA  60
              ||||||||||||||||||||||||||||||||||||||||||||||||||||||||||||
Sbjct  64447  CAAGGTTTCCGTAGGTGAACCTGCGGAAGGATCATTACTGATTTGCTTAATTGCACCACA  64388

Query  61     TGTGTTTTT-CT-TTGAAACAAAC-TTGCTTTGGCGG-TGG-G-CCCAGCCTGCCGCCAG  114
              |||||||||  | ||||   |||| ||||||||||||  || |    |  || |||||||
Sbjct  64387  TGTGTTTTTTTTATTGATTAAAACTTTGCTTTGGCGGCAGGAGTAAAATTCTACCGCCAG  64328

Query  115    AGGTCTA-AACTTACAACC-AATTTTTTATTAACTTGTCACACCAGATT-ATTACT-T--  168
              |||| || ||| || |||| || |||||||| ||  |||| ||  |||| |||| | |  
Sbjct  64327  AGGT-TATAAC-TA-AACCAAACTTTTTATTTAC-AGTCAAACTTGATTTATTATTATAA  64272

Query  169    AATAGTCAAAACTTTCAACAACGGATCTCTTGGTTCTCGCATCGATGAAGAACGCAGCGA  228
              ||||||||||||||||||||||||||||||||||||||||||||||||||||||||||||
Sbjct  64271  AATAGTCAAAACTTTCAACAACGGATCTCTTGGTTCTCGCATCGATGAAGAACGCAGCGA  64212

Query  229    AATGCGATACGTAATATGAATTGCAGATATTCGTGAATCATCGAATCTTTGAACGCACAT  288
              ||||||||||||||||||||||||||||||||||||||||||||||||||||||||||||
Sbjct  64211  AATGCGATACGTAATATGAATTGCAGATATTCGTGAATCATCGAATCTTTGAACGCACAT  64152

Query  289    TGCGCCCTCTGGTATTCCGGAGGGCATGCCTGTTTGAGCGTCGTTTCTCCCTCAAACCGC  348
              |||||||| |||||||||  |||||||||||||||||||||| |||||||||||||||  
Sbjct  64151  TGCGCCCTTTGGTATTCCAAAGGGCATGCCTGTTTGAGCGTCATTTCTCCCTCAAACCCT  64092

Query  349    TGGGTTTGGTGTTGAGCAATACGACTTGGGTTTGCTTGAAAGACGGTA-GTGGTAAGGCG  407
              ||||||||||||||||||||||| ||  |||||| |||||||| | || |||| ||  | 
Sbjct  64091  TGGGTTTGGTGTTGAGCAATACG-CTA-GGTTTGTTTGAAAGATGTTACGTGGAAA--CT  64036

Query  408    GGATCGCTTTGACAATGGCTTAGGTCTAACCAAAAACATTGCTTGCGGCGGTAACGTCCA  467
                 ||  ||  | |  | ||||||| || ||||||| |  ||||||     ||  | |||
Sbjct  64035  T--TC--TT--A-AGCGACTTAGGTTTATCCAAAAA-AC-GCTTGCTAT--TAGTGGCCA  63987

Query  468    CCACGTATATCTTCAAAC-TTTGACCTCAAATCAGGTAGGACTACCCGCTGAACTTAAGC  526
              | ||   | | || |||| |||||||||||||||||||||||||||||||||||||||||
Sbjct  63986  CAACAACTTTTTTTAAACTTTTGACCTCAAATCAGGTAGGACTACCCGCTGAACTTAAGC  63927

Query  527    ATATCAATAAGCGGAGGAAAAGAAACCAACAGGGATTGCCTCAGTAGCGGCGAGTGAAGC  586
              ||||||||||||||||||||||||||||||||||||||||| ||||||||||||||||||
Sbjct  63926  ATATCAATAAGCGGAGGAAAAGAAACCAACAGGGATTGCCTTAGTAGCGGCGAGTGAAGC  63867

Query  587    GGCAAAAGCTCAAATTTGAAATCTGGCGTCTTTG-GCGTCCGAGTTGTAATTTGAAGAAG  645
              ||||||||||||||||||||||||||| |||||  | |||||||||||||||||||||||
Sbjct  63866  GGCAAAAGCTCAAATTTGAAATCTGGC-TCTTTCAGAGTCCGAGTTGTAATTTGAAGAAG  63808

Query  646    GTATCTTTGGGCCCGGCTCTTGTCTATGTTCCTTGGAACAGGACGTCACAGAGGGTGAGA  705
              ||||||||||| | |||||||||||||||| |||||||||| ||||||||||||||||||
Sbjct  63807  GTATCTTTGGGTCTGGCTCTTGTCTATGTTTCTTGGAACAGAACGTCACAGAGGGTGAGA  63748

Query  706    ATCCCGTGCGATGAGATGACCCGGGTCTGTGTAAAGTTCCTTCGACGAGTCGAGTTGTTT  765
              ||||||||||||||||||| || || || |||||||||||||||| ||||||||||||||
Sbjct  63747  ATCCCGTGCGATGAGATGATCCAGGCCTATGTAAAGTTCCTTCGAAGAGTCGAGTTGTTT  63688

Query  766    GGGAATGCAGCTCTAAGTGGGTGGTAAATTCCATCTAAAGCTAAATATTGGCGAGAGACC  825
              ||||||||||||||||||||||||||||||||||||||||||||||||||||||||||||
Sbjct  63687  GGGAATGCAGCTCTAAGTGGGTGGTAAATTCCATCTAAAGCTAAATATTGGCGAGAGACC  63628

Query  826    GATAGCGAACAAGTACAGTGATGGAAAGATGAAAAGAACTTTGAAAAGAGAGTGAAAAAG  885
              ||||||||||||||||||||||||||||||||||||||||||||||||||||||||||||
Sbjct  63627  GATAGCGAACAAGTACAGTGATGGAAAGATGAAAAGAACTTTGAAAAGAGAGTGAAAAAG  63568

Query  886    TACGTGAAATTGTTGAAAGGGAAGGGCTTGAGATCAGACTTGGTATTTTGCATGCTGCTC  945
              |||||||||||||||||||||||||||||||||||||||||||||||||| ||| | || 
Sbjct  63567  TACGTGAAATTGTTGAAAGGGAAGGGCTTGAGATCAGACTTGGTATTTTGTATGTTACT-  63509

Query  946    TC-TCGGGGGCGGCCGCTGCGGTTTACCGGGCCAGCATCGGTTTGGAGCGGCAGGATAAT  1004
              || ||||||| |||| || | |||||||||||||||||| |||||| |||| |||| |||
Sbjct  63508  TCTTCGGGGGTGGCCTCTACAGTTTACCGGGCCAGCATCAGTTTGG-GCGGTAGGAGAAT  63450

Query  1005   GGCGGAGGAATGTGGCACGGCTTCTGCTGTGTGTTATAGCCT-CTGACGATACTGCCAGC  1063
               |||  ||||||||||||| |||| | ||||||||||||||| |  | ||||||||||||
Sbjct  63449  TGCGATGGAATGTGGCACGACTTCGGTTGTGTGTTATAGCCTTCGTA-GATACTGCCAGC  63391

Query  1064   CTAGACCGAGGACTGCGGTTTT-TACCTAGGATGTTGGCATAATGATCTTAAGTCGCCCG  1122
              |||||| ||||||||||||||| |||||||||||||||||||||||||||||||||||||
Sbjct  63390  CTAGACTGAGGACTGCGGTTTTATACCTAGGATGTTGGCATAATGATCTTAAGTCGCCCG  63331

Query  1123   TCTTGAAACACGGACCAAGGAGTCTAACGTCTATGCGAGTGTTTGGGTGTAAAACCCGTA  1182
              |||||||||||||||||||||||||||||||||||||||||||||||||| |||||||||
Sbjct  63330  TCTTGAAACACGGACCAAGGAGTCTAACGTCTATGCGAGTGTTTGGGTGTTAAACCCGTA  63271

Query  1183   CGCGTAATGAAAGTGAACGAAGGGTGGGGGCCCATTAGGGTGCACCATCGACCGATCCTG  1242
              ||||||||||||||||||| ||| ||||||||| |  |||||||||||||||||||||||
Sbjct  63270  CGCGTAATGAAAGTGAACGTAGG-TGGGGGCCCGTATGGGTGCACCATCGACCGATCCTG  63212

Query  1243   ATGTGTTCGGATGGATTTGAGTAAGAGCATAGCTGTTGGGACCCGAAAGATGGTGAACTA  1302
              |||| |||||||||||||||||||||||||||||||||||||||||||||||||||||||
Sbjct  63211  ATGTCTTCGGATGGATTTGAGTAAGAGCATAGCTGTTGGGACCCGAAAGATGGTGAACTA  63152

Query  1303   TGCCTGAATAGGGTGAAGCCAGAGGAAACTCTGGTGGAGGCTCGTAGCGGTTCTGACGTG  1362
              ||||||||||||||||||||||||||||||||||||||||||||||||||||||||||||
Sbjct  63151  TGCCTGAATAGGGTGAAGCCAGAGGAAACTCTGGTGGAGGCTCGTAGCGGTTCTGACGTG  63092

Query  1363   CAAATCGATCGTCGAATTTGGGTATAGGGGCGAAAGACTAATCGAACCATCTAGTAGCTG  1422
              ||||||||||||||||||||||||||||||||||||||||||||||||||||||||||||
Sbjct  63091  CAAATCGATCGTCGAATTTGGGTATAGGGGCGAAAGACTAATCGAACCATCTAGTAGCTG  63032

Query  1423   GTTCCTGCCGAAGTTTCCCTCAGGATAGCAGAAGCTCGTATCAGTTTTATGAGGTAAAGC  1482
              ||||||||||||||||||||||||||||||||||||||||||||||||||||||||||||
Sbjct  63031  GTTCCTGCCGAAGTTTCCCTCAGGATAGCAGAAGCTCGTATCAGTTTTATGAGGTAAAGC  62972

Query  1483   GAATGATTAGAAGTCTTGGGGTTGAAATGACCTTAACTTATTCTCAAACTTTAAATATGT  1542
              ||||||||||||||||||||||||||||||||||||||||||||||||||||||||||||
Sbjct  62971  GAATGATTAGAAGTCTTGGGGTTGAAATGACCTTAACTTATTCTCAAACTTTAAATATGT  62912

Query  1543   AAGAAGTCCTTGTTGCTTAATTGAACGTGGACAATTGAATGAAGAGCTTTTAGTGGGCCA  1602
              ||||||||||||||||||||||||||||||||||||||||||||||||||||||||||||
Sbjct  62911  AAGAAGTCCTTGTTGCTTAATTGAACGTGGACAATTGAATGAAGAGCTTTTAGTGGGCCA  62852

Query  1603   TTTTTGGTAAGCAGAACTGGCGATGCGGGATGAACCGAACGTGAAGTTAAAGTGCCGGAA  1662
              ||||||||||||||||||||||||||||||||||||||||||||||||||||||||||||
Sbjct  62851  TTTTTGGTAAGCAGAACTGGCGATGCGGGATGAACCGAACGTGAAGTTAAAGTGCCGGAA  62792

Query  1663   TGCACGCTCATCAGACACCACAAAAGGTGTTAGTTCATCTAGACAGCCGGACGGTGGCCA  1722
              ||||||||||||||||||||||||||||||||||||||||||||||||||||||||||||
Sbjct  62791  TGCACGCTCATCAGACACCACAAAAGGTGTTAGTTCATCTAGACAGCCGGACGGTGGCCA  62732

Query  1723   TGGAAGTCGGAATCCGCTAAGGAGTGTGTAACAACTCACCGGCCGAATGAACTAGCCCTG  1782
              ||||||||||||||||||||||||||||||||||||||||||||||||||||||||||||
Sbjct  62731  TGGAAGTCGGAATCCGCTAAGGAGTGTGTAACAACTCACCGGCCGAATGAACTAGCCCTG  62672

Query  1783   AAAATGGATGGCGCTCAAGCGTGCTACTTATACTTCACCGTGATTGCTG-TTT-TGACGC  1840
              ||||||||||||||||||||||||||||||||||||||||||||||||  ||| ||| ||
Sbjct  62671  AAAATGGATGGCGCTCAAGCGTGCTACTTATACTTCACCGTGATTGCTAATTTATGATGC  62612

Query  1841   TTTCACGAGTAGGCAGGCGTGGAGGTCAGTGACGAAGCCTTTGCTGTAAAGCTGGGTCGA  1900
              |||||||||||||||||||||||||||||||| |||||||||||||||||||||||||||
Sbjct  62611  TTTCACGAGTAGGCAGGCGTGGAGGTCAGTGAAGAAGCCTTTGCTGTAAAGCTGGGTCGA  62552

Query  1901   ACGGCCTCTAGTGCAGATCTTGGTGGTAGTAGCAAATATTCAAATGAGAACTTTGAAGAC  1960
              ||||||||||||||||||||||||||||||||||||||||||||||||||||||||||||
Sbjct  62551  ACGGCCTCTAGTGCAGATCTTGGTGGTAGTAGCAAATATTCAAATGAGAACTTTGAAGAC  62492

Query  1961   TGAAGTGGGGAAAGGTTCCATGTCAACAGCAGTTGGACATGGGTTAGTCGATCCTAAGAG  2020
              ||||||||||||||||||||||||||||||||||||||||||||||||||||||||||||
Sbjct  62491  TGAAGTGGGGAAAGGTTCCATGTCAACAGCAGTTGGACATGGGTTAGTCGATCCTAAGAG  62432

Query  2021   ATGGGGAAGCTCCGTTTCAACGTGCTTGATTTTTCAGGCCAACCATCGAAAGGGAATCCG  2080
              |||||||||||||||||||| ||||||||||||||| ||| |||||||||||||||||||
Sbjct  62431  ATGGGGAAGCTCCGTTTCAAAGTGCTTGATTTTTCAAGCCTACCATCGAAAGGGAATCCG  62372

Query  2081   GTTAAAATTCCGGAACTTGGATATGGATTCTTCACGGCAACGTAACTGAATGTGGAGACG  2140
              ||||||||||||||||||||||||||||||||||||| ||||||||||||||||||||||
Sbjct  62371  GTTAAAATTCCGGAACTTGGATATGGATTCTTCACGGTAACGTAACTGAATGTGGAGACG  62312

Query  2141   TCGGCGTGAGCCCTGGGAGGAGTTATCTTTTCTTCTTAACAGCTTATCACCCTGGAATTG  2200
              ||||| |||||||| |||||||||||||||||||||||||||||||||||||||||||||
Sbjct  62311  TCGGCATGAGCCCTAGGAGGAGTTATCTTTTCTTCTTAACAGCTTATCACCCTGGAATTG  62252

Query  2201   GTTTATCCGGAGATGGGGTCTTATGGCTGGAAGAGCGCGGTAATTTTGCCGCGTCCGGTG  2260
              ||||||||||||||||||||||||||||||||||||||||||||||||||||||| ||||
Sbjct  62251  GTTTATCCGGAGATGGGGTCTTATGGCTGGAAGAGCGCGGTAATTTTGCCGCGTCTGGTG  62192

Query  2261   CGCTTACGACGGTCCTTGAAAATCCACAGGAAGGAATAGTTTTCATGCCAAGTCGTACTC  2320
              |||| | |||||||||||||||||||||||||||||||||||||||||||||||||||||
Sbjct  62191  CGCTCATGACGGTCCTTGAAAATCCACAGGAAGGAATAGTTTTCATGCCAAGTCGTACTC  62132

Query  2321   ATAACCGCAGCAGGTCTCCAAGGTTAACAGCCTCTAGTTGATAGAATAATGTAGATAAGG  2380
              ||||||||||||||||||| ||||||||||||||||||||||||||||||||||||||||
Sbjct  62131  ATAACCGCAGCAGGTCTCCTAGGTTAACAGCCTCTAGTTGATAGAATAATGTAGATAAGG  62072

Query  2381   GAAGTCGGCAAAATAGATCCGTAACTTCGGGATAAGGATTGGCTCTAAGGATCGGGTGTC  2440
              ||||||||||||||||||||||||||||||||||||||||||||||||||||||||||| 
Sbjct  62071  GAAGTCGGCAAAATAGATCCGTAACTTCGGGATAAGGATTGGCTCTAAGGATCGGGTGTT  62012

Query  2441   TTGGGCCTTGTGTAGACGCGGCGGTGACTGTTGGCGGGCTGTTTTACGACGGACTGCTGG  2500
              ||||||||||||||||||||| |||||||| ||||||||||||||  |||||||||||| 
Sbjct  62011  TTGGGCCTTGTGTAGACGCGGTGGTGACTGATGGCGGGCTGTTTTCGGACGGACTGCTGC  61952

Query  2501   TGGATGCTGCTGTAGACACGCTTGGTAGGTCTTTATGGCCGTCCGGGGCACGTTTAACGA  2560
               ||| || ||||||||||||||||||||||  || || |||||||||||||| |||||||
Sbjct  61951  CGGACGCCGCTGTAGACACGCTTGGTAGGTTCTTGTGACCGTCCGGGGCACGCTTAACGA  61892

Query  2561   TCAACTTAGAACTGGTACGGACAAGGGGAAT  2591
              |||||||||||||||||||||||||||||||
Sbjct  61891  TCAACTTAGAACTGGTACGGACAAGGGGAAT  61861


 Score = 3899 bits (2111),  Expect = 0.0
 Identities = 2452/2611 (94%), Gaps = 45/2611 (2%)
 Strand=Plus/Minus

Query  1      CAAGGTTTCCGTAGGTGAACCTGCGGAAGGATCATTACTGATTTGCTTAATTGCACCACA  60
              ||||||||||||||||||||||||||||||||||||||||||||||||||||||||||||
Sbjct  43948  CAAGGTTTCCGTAGGTGAACCTGCGGAAGGATCATTACTGATTTGCTTAATTGCACCACA  43889

Query  61     TGTGTTTTT-CT-TTGAAACAAAC-TTGCTTTGGCGG-TGG-G-CCCAGCCTGCCGCCAG  114
              |||||||||  | ||||   |||| ||||||||||||  || |    |  || |||||||
Sbjct  43888  TGTGTTTTTTTTATTGATTAAAACTTTGCTTTGGCGGCAGGAGTAAAATTCTACCGCCAG  43829

Query  115    AGGTCTA-AACTTACAACC-AATTTTTTATTAACTTGTCACACCAGATT-ATTACT-T--  168
              |||| || ||| || |||| || |||||||| ||  |||| ||  |||| |||| | |  
Sbjct  43828  AGGT-TATAAC-TA-AACCAAACTTTTTATTTAC-AGTCAAACTTGATTTATTATTATAA  43773

Query  169    AATAGTCAAAACTTTCAACAACGGATCTCTTGGTTCTCGCATCGATGAAGAACGCAGCGA  228
              ||||||||||||||||||||||||||||||||||||||||||||||||||||||||||||
Sbjct  43772  AATAGTCAAAACTTTCAACAACGGATCTCTTGGTTCTCGCATCGATGAAGAACGCAGCGA  43713

Query  229    AATGCGATACGTAATATGAATTGCAGATATTCGTGAATCATCGAATCTTTGAACGCACAT  288
              ||||||||||||||||||||||||||||||||||||||||||||||||||||||||||||
Sbjct  43712  AATGCGATACGTAATATGAATTGCAGATATTCGTGAATCATCGAATCTTTGAACGCACAT  43653

Query  289    TGCGCCCTCTGGTATTCCGGAGGGCATGCCTGTTTGAGCGTCGTTTCTCCCTCAAACCGC  348
              |||||||| |||||||||  |||||||||||||||||||||| |||||||||||||||  
Sbjct  43652  TGCGCCCTTTGGTATTCCAAAGGGCATGCCTGTTTGAGCGTCATTTCTCCCTCAAACCCT  43593

Query  349    TGGGTTTGGTGTTGAGCAATACGACTTGGGTTTGCTTGAAAGACGGTA-GTGGTAAGGCG  407
              ||||||||||||||||||||||| ||  |||||| |||||||| | || |||| ||  | 
Sbjct  43592  TGGGTTTGGTGTTGAGCAATACG-CTA-GGTTTGTTTGAAAGATGTTACGTGGAAA--CT  43537

Query  408    GGATCGCTTTGACAATGGCTTAGGTCTAACCAAAAACATTGCTTGCGGCGGTAACGTCCA  467
                 ||  ||  | |  | ||||||| || ||||||| |  ||||||     ||  | |||
Sbjct  43536  T--TC--TT--A-AGCGACTTAGGTTTATCCAAAAA-AC-GCTTGCTAT--TAGTGGCCA  43488

Query  468    CCACGTATATCTTCAAAC-TTTGACCTCAAATCAGGTAGGACTACCCGCTGAACTTAAGC  526
              | ||   | | || |||| |||||||||||||||||||||||||||||||||||||||||
Sbjct  43487  CAACAACTTTTTTTAAACTTTTGACCTCAAATCAGGTAGGACTACCCGCTGAACTTAAGC  43428

Query  527    ATATCAATAAGCGGAGGAAAAGAAACCAACAGGGATTGCCTCAGTAGCGGCGAGTGAAGC  586
              ||||||||||||||||||||||||||||||||||||||||| ||||||||||||||||||
Sbjct  43427  ATATCAATAAGCGGAGGAAAAGAAACCAACAGGGATTGCCTTAGTAGCGGCGAGTGAAGC  43368

Query  587    GGCAAAAGCTCAAATTTGAAATCTGGCGTCTTTG-GCGTCCGAGTTGTAATTTGAAGAAG  645
              ||||||||||||||||||||||||||| |||||  | |||||||||||||||||||||||
Sbjct  43367  GGCAAAAGCTCAAATTTGAAATCTGGC-TCTTTCAGAGTCCGAGTTGTAATTTGAAGAAG  43309

Query  646    GTATCTTTGGGCCCGGCTCTTGTCTATGTTCCTTGGAACAGGACGTCACAGAGGGTGAGA  705
              ||||||||||| | |||||||||||||||| |||||||||| ||||||||||||||||||
Sbjct  43308  GTATCTTTGGGTCTGGCTCTTGTCTATGTTTCTTGGAACAGAACGTCACAGAGGGTGAGA  43249

Query  706    ATCCCGTGCGATGAGATGACCCGGGTCTGTGTAAAGTTCCTTCGACGAGTCGAGTTGTTT  765
              ||||||||||||||||||| || || || |||||||||||||||| ||||||||||||||
Sbjct  43248  ATCCCGTGCGATGAGATGATCCAGGCCTATGTAAAGTTCCTTCGAAGAGTCGAGTTGTTT  43189

Query  766    GGGAATGCAGCTCTAAGTGGGTGGTAAATTCCATCTAAAGCTAAATATTGGCGAGAGACC  825
              ||||||||||||||||||||||||||||||||||||||||||||||||||||||||||||
Sbjct  43188  GGGAATGCAGCTCTAAGTGGGTGGTAAATTCCATCTAAAGCTAAATATTGGCGAGAGACC  43129

Query  826    GATAGCGAACAAGTACAGTGATGGAAAGATGAAAAGAACTTTGAAAAGAGAGTGAAAAAG  885
              |||||||||||||||||||||||||||||||||||||||||||||||||||||||||| |
Sbjct  43128  GATAGCGAACAAGTACAGTGATGGAAAGATGAAAAGAACTTTGAAAAGAGAGTGAAAA-G  43070

Query  886    TACGTGAAATTGTTGAAAGGGAAGGGCTTGAGATCAGACTTGGTATTTTGCATGCTGCTC  945
              |||||||||||||||||||||||||||||||||||||||||||||||||| ||| | || 
Sbjct  43069  TACGTGAAATTGTTGAAAGGGAAGGGCTTGAGATCAGACTTGGTATTTTGTATGTTACT-  43011

Query  946    TC-TCGGGGGCGGCCGCTGCGGTTTACCGGGCCAGCATCGGTTTGGAGCGGCAGGATAAT  1004
              || ||||||| |||| || | |||||||||||||||||| |||||| |||| |||| |||
Sbjct  43010  TCTTCGGGGGTGGCCTCTACAGTTTACCGGGCCAGCATCAGTTTGG-GCGGTAGGAGAAT  42952

Query  1005   GGCGGAGGAATGTGGCACGGCTTCTGCTGTGTGTTATAGCCT-CTGACGATACTGCCAGC  1063
               |||  ||||||||||||| |||| | ||||||||||||||| |  | ||||||||||||
Sbjct  42951  TGCGATGGAATGTGGCACGACTTCGGTTGTGTGTTATAGCCTTCGTA-GATACTGCCAGC  42893

Query  1064   CTAGACCGAGGACTGCGGTTTT-TACCTAGGATGTTGGCATAATGATCTTAAGTCGCCCG  1122
              |||||| ||||||||||||||| |||||||||||||||||||||||||||||||||||||
Sbjct  42892  CTAGACTGAGGACTGCGGTTTTATACCTAGGATGTTGGCATAATGATCTTAAGTCGCCCG  42833

Query  1123   TCTTGAAACACGGACCAAGGAGTCTAACGTCTATGCGAGTGTTTGGGTGTAAAACCCGTA  1182
              |||||||||||||||||||||||||||||||||||||||||||||||||| |||||||||
Sbjct  42832  TCTTGAAACACGGACCAAGGAGTCTAACGTCTATGCGAGTGTTTGGGTGTTAAACCCGTA  42773

Query  1183   CGCGTAATGAAAGTGAACGAAGGGTGGGGGCCCATTAGGGTGCACCATCGACCGATCCTG  1242
              ||||||||||||||||||| ||| ||||||||| |  |||||||||||||||||||||||
Sbjct  42772  CGCGTAATGAAAGTGAACGTAGG-TGGGGGCCCGTATGGGTGCACCATCGACCGATCCTG  42714

Query  1243   ATGTGTTCGGATGGATTTGAGTAAGAGCATAGCTGTTGGGACCCGAAAGATGGTGAACTA  1302
              |||| |||||||||||||||||||||||||||||||||||||||||||||||||||||||
Sbjct  42713  ATGTCTTCGGATGGATTTGAGTAAGAGCATAGCTGTTGGGACCCGAAAGATGGTGAACTA  42654

Query  1303   TGCCTGAATAGGGTGAAGCCAGAGGAAACTCTGGTGGAGGCTCGTAGCGGTTCTGACGTG  1362
              ||||||||||||||||||||||||||||||||||||||||||||||||||||||||||||
Sbjct  42653  TGCCTGAATAGGGTGAAGCCAGAGGAAACTCTGGTGGAGGCTCGTAGCGGTTCTGACGTG  42594

Query  1363   CAAATCGATCGTCGAATTTGGGTATAGGGGCGAAAGACTAATCGAACCATCTAGTAGCTG  1422
              ||||||||||||||||||||||||||||||||||||||||||||||||||||||||||||
Sbjct  42593  CAAATCGATCGTCGAATTTGGGTATAGGGGCGAAAGACTAATCGAACCATCTAGTAGCTG  42534

Query  1423   GTTCCTGCCGAAGTTTCCCTCAGGATAGCAGAAGCTCGTATCAGTTTTATGAGGTAAAGC  1482
              ||||||||||||||||||||||||||||||||||||||||||||||||||||||||||||
Sbjct  42533  GTTCCTGCCGAAGTTTCCCTCAGGATAGCAGAAGCTCGTATCAGTTTTATGAGGTAAAGC  42474

Query  1483   GAATGATTAGAAGTCTTGGGGTTGAAATGACCTTAACTTATTCTCAAACTTTAAATATGT  1542
              ||||||||||||||||||||||||||||||||||||||||||||||||||||||||||||
Sbjct  42473  GAATGATTAGAAGTCTTGGGGTTGAAATGACCTTAACTTATTCTCAAACTTTAAATATGT  42414

Query  1543   AAGAAGTCCTTGTTGCTTAATTGAACGTGGACAATTGAATGAAGAGCTTTTAGTGGGCCA  1602
              ||||||||||||||||||||||||||||||||||||||||||||||||||||||||||||
Sbjct  42413  AAGAAGTCCTTGTTGCTTAATTGAACGTGGACAATTGAATGAAGAGCTTTTAGTGGGCCA  42354

Query  1603   TTTTTGGTAAGCAGAACTGGCGATGCGGGATGAACCGAACGTGAAGTTAAAGTGCCGGAA  1662
              ||||||||||||||||||||||||||||||||||||||||||||||||||||||||||||
Sbjct  42353  TTTTTGGTAAGCAGAACTGGCGATGCGGGATGAACCGAACGTGAAGTTAAAGTGCCGGAA  42294

Query  1663   TGCACGCTCATCAGACACCACAAAAGGTGTTAGTTCATCTAGACAGCCGGACGGTGGCCA  1722
              ||||||||||||||||||||||||||||||||||||||||||||||||||||||||||||
Sbjct  42293  TGCACGCTCATCAGACACCACAAAAGGTGTTAGTTCATCTAGACAGCCGGACGGTGGCCA  42234

Query  1723   TGGAAGTCGGAATCCGCTAAGGAGTGTGTAACAACTCACCGGCCGAATGAACTAGCCCTG  1782
              ||||||||||||||||||||||||||||||||||||||||||||||||||||||||||||
Sbjct  42233  TGGAAGTCGGAATCCGCTAAGGAGTGTGTAACAACTCACCGGCCGAATGAACTAGCCCTG  42174

Query  1783   AAAATGGATGGCGCTCAAGCGTGCTACTTATACTTCACCGTGATTGCTG-TTT-TGACGC  1840
              ||||||||||||||||||||||||||||||||||||||||||||||||  ||| ||| ||
Sbjct  42173  AAAATGGATGGCGCTCAAGCGTGCTACTTATACTTCACCGTGATTGCTAATTTATGATGC  42114

Query  1841   TTTCACGAGTAGGCAGGCGTGGAGGTCAGTGACGAAGCCTTTGCTGTAAAGCTGGGTCGA  1900
              |||||||||||||||||||||||||||||||| |||||||||||||||||||||||||||
Sbjct  42113  TTTCACGAGTAGGCAGGCGTGGAGGTCAGTGAAGAAGCCTTTGCTGTAAAGCTGGGTCGA  42054

Query  1901   ACGGCCTCTAGTGCAGATCTTGGTGGTAGTAGCAAATATTCAAATGAGAACTTTGAAGAC  1960
              ||||||||||||||||||||||||||||||||||||||||||||||||||||||||||||
Sbjct  42053  ACGGCCTCTAGTGCAGATCTTGGTGGTAGTAGCAAATATTCAAATGAGAACTTTGAAGAC  41994

Query  1961   TGAAGTGGGGAAAGGTTCCATGTCAACAGCAGTTGGACATGGGTTAGTCGATCCTAAGAG  2020
              ||||||||||||||||||||||||||||||||||||||||||||||||||||||||||||
Sbjct  41993  TGAAGTGGGGAAAGGTTCCATGTCAACAGCAGTTGGACATGGGTTAGTCGATCCTAAGAG  41934

Query  2021   ATGGGGAAGCTCCGTTTCAACGTGCTTGATTTTTCAGGCCAACCATCGAAAGGGAATCCG  2080
              |||||||||||||||||||| ||||||||||||||| ||| |||||||||||||||||||
Sbjct  41933  ATGGGGAAGCTCCGTTTCAAAGTGCTTGATTTTTCAAGCCTACCATCGAAAGGGAATCCG  41874

Query  2081   GTTAAAATTCCGGAACTTGGATATGGATTCTTCACGGCAACGTAACTGAATGTGGAGACG  2140
              ||||||||||||||||||||||||||||||||||||| ||||||||||||||||||||||
Sbjct  41873  GTTAAAATTCCGGAACTTGGATATGGATTCTTCACGGTAACGTAACTGAATGTGGAGACG  41814

Query  2141   TCGGCGTGAGCCCTGGGAGGAGTTATCTTTTCTTCTTAACAGCTTATCACCCTGGAATTG  2200
              ||||| |||||||| |||||||||||||||||||||||||||||||||||||||||||||
Sbjct  41813  TCGGCATGAGCCCTAGGAGGAGTTATCTTTTCTTCTTAACAGCTTATCACCCTGGAATTG  41754

Query  2201   GTTTATCCGGAGATGGGGTCTTATGGCTGGAAGAGCGCGGTAATTTTGCCGCGTCCGGTG  2260
              ||||||||||||||||||||||||||||||||||||||||||||||||||||||| ||||
Sbjct  41753  GTTTATCCGGAGATGGGGTCTTATGGCTGGAAGAGCGCGGTAATTTTGCCGCGTCTGGTG  41694

Query  2261   CGCTTACGACGGTCCTTGAAAATCCACAGGAAGGAATAGTTTTCATGCCAAGTCGTACTC  2320
              |||| | |||||||||||||||||||||||||||||||||||||||||||||||||||||
Sbjct  41693  CGCTCATGACGGTCCTTGAAAATCCACAGGAAGGAATAGTTTTCATGCCAAGTCGTACTC  41634

Query  2321   ATAACCGCAGCAGGTCTCCAAGGTTAACAGCCTCTAGTTGATAGAATAATGTAGATAAGG  2380
              ||||||||||||||||||| ||||||||||||||||||||||||||||||||||||||||
Sbjct  41633  ATAACCGCAGCAGGTCTCCTAGGTTAACAGCCTCTAGTTGATAGAATAATGTAGATAAGG  41574

Query  2381   GAAGTCGGCAAAATAGATCCGTAACTTCGGGATAAGGATTGGCTCTAAGGATCGGGTGTC  2440
              ||||||||||||||||||||||||||||||||||||||||||||||||||||||||||| 
Sbjct  41573  GAAGTCGGCAAAATAGATCCGTAACTTCGGGATAAGGATTGGCTCTAAGGATCGGGTGTT  41514

Query  2441   TTGGGCCTTGTGTAGACGCGGCGGTGACTGTTGGCGGGCTGTTTTACGACGGACTGCTGG  2500
              ||||||||||||||||||||| |||||||| ||||||||||||||  |||||||||||| 
Sbjct  41513  TTGGGCCTTGTGTAGACGCGGTGGTGACTGATGGCGGGCTGTTTTCGGACGGACTGCTGC  41454

Query  2501   TGGATGCTGCTGTAGACACGCTTGGTAGGTCTTTATGGCCGTCCGGGGCACGTTTAACGA  2560
               ||| || ||||||||||||||||||||||  || || |||||||||||||| |||||||
Sbjct  41453  CGGACGCCGCTGTAGACACGCTTGGTAGGTTCTTGTGACCGTCCGGGGCACGCTTAACGA  41394

Query  2561   TCAACTTAGAACTGGTACGGACAAGGGGAAT  2591
              |||||||||||||||||||||||||||||||
Sbjct  41393  TCAACTTAGAACTGGTACGGACAAGGGGAAT  41363


 Score = 3895 bits (2109),  Expect = 0.0
 Identities = 2453/2613 (94%), Gaps = 47/2613 (2%)
 Strand=Plus/Minus

Query  1      CAAGGTTTCCGTAGGTGAACCTGCGGAAGGATCATTACTGATTTGCTTAATTGCACCACA  60
              ||||||||||||||||||||||||||||||||||||||||||||||||||||||||||||
Sbjct  74699  CAAGGTTTCCGTAGGTGAACCTGCGGAAGGATCATTACTGATTTGCTTAATTGCACCACA  74640

Query  61     TGTGTTTTT-CT-TTGAAACAAAC-TTGCTTTGGCGG-TGG-G-CCCAGCCTGCCGCCAG  114
              |||||||||  | ||||   |||| ||||||||||||  || |    |  || |||||||
Sbjct  74639  TGTGTTTTTTTTATTGATTAAAACTTTGCTTTGGCGGCAGGAGTAAAATTCTACCGCCAG  74580

Query  115    AGGTCTA-AACTTACAACC-AATTTTTTATTAACTTGTCACACCAGATT-ATTACT-T--  168
              |||| || ||| || |||| || |||||||| ||  |||| ||  |||| |||| | |  
Sbjct  74579  AGGT-TATAAC-TA-AACCAAACTTTTTATTTAC-AGTCAAACTTGATTTATTATTATAA  74524

Query  169    AATAGTCAAAACTTTCAACAACGGATCTCTTGGTTCTCGCATCGATGAAGAACGCAGCGA  228
              ||||||||||||||||||||||||||||||||||||||||||||||||||||||||||||
Sbjct  74523  AATAGTCAAAACTTTCAACAACGGATCTCTTGGTTCTCGCATCGATGAAGAACGCAGCGA  74464

Query  229    AATGCGATACGTAATATGAATTGCAGATATTCGTGAATCATCGAATCTTTGAACGCACAT  288
              ||||||||||||||||||||||||||||||||||||||||||||||||||||||||||||
Sbjct  74463  AATGCGATACGTAATATGAATTGCAGATATTCGTGAATCATCGAATCTTTGAACGCACAT  74404

Query  289    TGCGCCCTCTGGTATTCCGGAGGGCATGCCTGTTTGAGCGTCGTTTCTCCCTCAAACCGC  348
              |||||||| |||||||||  |||||||||||||||||||||| |||||||||||||||  
Sbjct  74403  TGCGCCCTTTGGTATTCCAAAGGGCATGCCTGTTTGAGCGTCATTTCTCCCTCAAACCCT  74344

Query  349    TGGGTTTGGTGTTGAGCAATACGACTTGGGTTTGCTTGAAAGACGGTA-GTGGTAAGGCG  407
              ||||||||||||||||||||||| ||  |||||| |||||||| | || |||| ||  | 
Sbjct  74343  TGGGTTTGGTGTTGAGCAATACG-CTA-GGTTTGTTTGAAAGATGTTACGTGGAAA--CT  74288

Query  408    GGATCGCTTTGACAATGGCTTAGGTCTAACCAAAAACATTGCTTGCGGCGGTAACGTCCA  467
                 ||  ||  | |  | ||||||| || ||||||| |  ||||||     ||  | |||
Sbjct  74287  T--TC--TT--A-AGCGACTTAGGTTTATCCAAAAAAAC-GCTTGCTAT--TAGTGGCCA  74238

Query  468    C--CACGTATATCTTCAAAC-TTTGACCTCAAATCAGGTAGGACTACCCGCTGAACTTAA  524
              |  ||  | | | || |||| |||||||||||||||||||||||||||||||||||||||
Sbjct  74237  CAACAACTTTTTTTT-AAACTTTTGACCTCAAATCAGGTAGGACTACCCGCTGAACTTAA  74179

Query  525    GCATATCAATAAGCGGAGGAAAAGAAACCAACAGGGATTGCCTCAGTAGCGGCGAGTGAA  584
              ||||||||||||||||||||||||||||||||||||||||||| ||||||||||||||||
Sbjct  74178  GCATATCAATAAGCGGAGGAAAAGAAACCAACAGGGATTGCCTTAGTAGCGGCGAGTGAA  74119

Query  585    GCGGCAAAAGCTCAAATTTGAAATCTGGCGTCTTTG-GCGTCCGAGTTGTAATTTGAAGA  643
              ||||||||||||||||||||||||||||| |||||  | |||||||||||||||||||||
Sbjct  74118  GCGGCAAAAGCTCAAATTTGAAATCTGGC-TCTTTCAGAGTCCGAGTTGTAATTTGAAGA  74060

Query  644    AGGTATCTTTGGGCCCGGCTCTTGTCTATGTTCCTTGGAACAGGACGTCACAGAGGGTGA  703
              ||||||||||||| | |||||||||||||||| |||||||||| ||||||||||||||||
Sbjct  74059  AGGTATCTTTGGGTCTGGCTCTTGTCTATGTTTCTTGGAACAGAACGTCACAGAGGGTGA  74000

Query  704    GAATCCCGTGCGATGAGATGACCCGGGTCTGTGTAAAGTTCCTTCGACGAGTCGAGTTGT  763
              ||||||||||||||||||||| || || || |||||||||||||||| ||||||||||||
Sbjct  73999  GAATCCCGTGCGATGAGATGATCCAGGCCTATGTAAAGTTCCTTCGAAGAGTCGAGTTGT  73940

Query  764    TTGGGAATGCAGCTCTAAGTGGGTGGTAAATTCCATCTAAAGCTAAATATTGGCGAGAGA  823
              ||||||||||||||||||||||||||||||||||||||||||||||||||||||||||||
Sbjct  73939  TTGGGAATGCAGCTCTAAGTGGGTGGTAAATTCCATCTAAAGCTAAATATTGGCGAGAGA  73880

Query  824    CCGATAGCGAACAAGTACAGTGATGGAAAGATGAAAAGAACTTTGAAAAGAGAGTGAAAA  883
              ||||||||||||||||||||||||||||||||||||||||||||||||||||||||||||
Sbjct  73879  CCGATAGCGAACAAGTACAGTGATGGAAAGATGAAAAGAACTTTGAAAAGAGAGTGAAAA  73820

Query  884    AGTACGTGAAATTGTTGAAAGGGAAGGGCTTGAGATCAGACTTGGTATTTTGCATGCTGC  943
              |||||||||||||||||||||||||||||||||||||||||||||||||||| ||| | |
Sbjct  73819  AGTACGTGAAATTGTTGAAAGGGAAGGGCTTGAGATCAGACTTGGTATTTTGTATGTTAC  73760

Query  944    TCTC-TCGGGGGCGGCCGCTGCGGTTTACCGGGCCAGCATCGGTTTGGAGCGGCAGGATA  1002
              | || ||||||| |||| || | |||||||||||||||||| |||||| |||| |||| |
Sbjct  73759  T-TCTTCGGGGGTGGCCTCTACAGTTTACCGGGCCAGCATCAGTTTGG-GCGGTAGGAGA  73702

Query  1003   ATGGCGGAGGAATGTGGCACGGCTTCTGCTGTGTGTTATAGCCT-CTGACGATACTGCCA  1061
              || |||  ||||||||||||| |||| | ||||||||||||||| |  | ||||||||||
Sbjct  73701  ATTGCGATGGAATGTGGCACGACTTCGGTTGTGTGTTATAGCCTTCGTA-GATACTGCCA  73643

Query  1062   GCCTAGACCGAGGACTGCGGTTTT-TACCTAGGATGTTGGCATAATGATCTTAAGTCGCC  1120
              |||||||| ||||||||||||||| |||||||||||||||||||||||||||||||||||
Sbjct  73642  GCCTAGACTGAGGACTGCGGTTTTATACCTAGGATGTTGGCATAATGATCTTAAGTCGCC  73583

Query  1121   CGTCTTGAAACACGGACCAAGGAGTCTAACGTCTATGCGAGTGTTTGGGTGTAAAACCCG  1180
              |||||||||||||||||||||||||||||||||||||||||||||||||||| |||||||
Sbjct  73582  CGTCTTGAAACACGGACCAAGGAGTCTAACGTCTATGCGAGTGTTTGGGTGTTAAACCCG  73523

Query  1181   TACGCGTAATGAAAGTGAACGAAGGGTGGGGGCCCATTAGGGTGCACCATCGACCGATCC  1240
              ||||||||||||||||||||| ||| ||||||||| |  |||||||||||||||||||||
Sbjct  73522  TACGCGTAATGAAAGTGAACGTAGG-TGGGGGCCCGTATGGGTGCACCATCGACCGATCC  73464

Query  1241   TGATGTGTTCGGATGGATTTGAGTAAGAGCATAGCTGTTGGGACCCGAAAGATGGTGAAC  1300
              |||||| |||||||||||||||||||||||||||||||||||||||||||||||||||||
Sbjct  73463  TGATGTCTTCGGATGGATTTGAGTAAGAGCATAGCTGTTGGGACCCGAAAGATGGTGAAC  73404

Query  1301   TATGCCTGAATAGGGTGAAGCCAGAGGAAACTCTGGTGGAGGCTCGTAGCGGTTCTGACG  1360
              ||||||||||||||||||||||||||||||||||||||||||||||||||||||||||||
Sbjct  73403  TATGCCTGAATAGGGTGAAGCCAGAGGAAACTCTGGTGGAGGCTCGTAGCGGTTCTGACG  73344

Query  1361   TGCAAATCGATCGTCGAATTTGGGTATAGGGGCGAAAGACTAATCGAACCATCTAGTAGC  1420
              ||||||||||||||||||||||||||||||||||||||||||||||||||||||||||||
Sbjct  73343  TGCAAATCGATCGTCGAATTTGGGTATAGGGGCGAAAGACTAATCGAACCATCTAGTAGC  73284

Query  1421   TGGTTCCTGCCGAAGTTTCCCTCAGGATAGCAGAAGCTCGTATCAGTTTTATGAGGTAAA  1480
              ||||||||||||||||||||||||||||||||||||||||||||||||||||||||||||
Sbjct  73283  TGGTTCCTGCCGAAGTTTCCCTCAGGATAGCAGAAGCTCGTATCAGTTTTATGAGGTAAA  73224

Query  1481   GCGAATGATTAGAAGTCTTGGGGTTGAAATGACCTTAACTTATTCTCAAACTTTAAATAT  1540
              ||||||||||||||||||||||||||||||||||||||||||||||||||||||||||||
Sbjct  73223  GCGAATGATTAGAAGTCTTGGGGTTGAAATGACCTTAACTTATTCTCAAACTTTAAATAT  73164

Query  1541   GTAAGAAGTCCTTGTTGCTTAATTGAACGTGGACAATTGAATGAAGAGCTTTTAGTGGGC  1600
              ||||||||||||||||||||||||||||||||||||||||||||||||||||||||||||
Sbjct  73163  GTAAGAAGTCCTTGTTGCTTAATTGAACGTGGACAATTGAATGAAGAGCTTTTAGTGGGC  73104

Query  1601   CATTTTTGGTAAGCAGAACTGGCGATGCGGGATGAACCGAACGTGAAGTTAAAGTGCCGG  1660
              ||||||||||||||||||||||||||||||||||||||||||||||||||||||||||||
Sbjct  73103  CATTTTTGGTAAGCAGAACTGGCGATGCGGGATGAACCGAACGTGAAGTTAAAGTGCCGG  73044

Query  1661   AATGCACGCTCATCAGACACCACAAAAGGTGTTAGTTCATCTAGACAGCCGGACGGTGGC  1720
              ||||||||||||||||||||||||||||||||||||||||||||||||||||||||||||
Sbjct  73043  AATGCACGCTCATCAGACACCACAAAAGGTGTTAGTTCATCTAGACAGCCGGACGGTGGC  72984

Query  1721   CATGGAAGTCGGAATCCGCTAAGGAGTGTGTAACAACTCACCGGCCGAATGAACTAGCCC  1780
              ||||||||||||||||||||||||||||||||||||||||||||||||||||||||||||
Sbjct  72983  CATGGAAGTCGGAATCCGCTAAGGAGTGTGTAACAACTCACCGGCCGAATGAACTAGCCC  72924

Query  1781   TGAAAATGGATGGCGCTCAAGCGTGCTACTTATACTTCACCGTGATTGCTG-TTT-TGAC  1838
              ||||||||||||||||||||||||||||||||||||||||||||||||||  ||| ||| 
Sbjct  72923  TGAAAATGGATGGCGCTCAAGCGTGCTACTTATACTTCACCGTGATTGCTAATTTATGAT  72864

Query  1839   GCTTTCACGAGTAGGCAGGCGTGGAGGTCAGTGACGAAGCCTTTGCTGTAAAGCTGGGTC  1898
              |||||||||||||||||||||||||||||||||| |||||||||||||||||||||||||
Sbjct  72863  GCTTTCACGAGTAGGCAGGCGTGGAGGTCAGTGAAGAAGCCTTTGCTGTAAAGCTGGGTC  72804

Query  1899   GAACGGCCTCTAGTGCAGATCTTGGTGGTAGTAGCAAATATTCAAATGAGAACTTTGAAG  1958
              ||||||||||||||||||||||||||||||||||||||||||||||||||||||||||||
Sbjct  72803  GAACGGCCTCTAGTGCAGATCTTGGTGGTAGTAGCAAATATTCAAATGAGAACTTTGAAG  72744

Query  1959   ACTGAAGTGGGGAAAGGTTCCATGTCAACAGCAGTTGGACATGGGTTAGTCGATCCTAAG  2018
              ||||||||||||||||||||||||||||||||||||||||||||||||||||||||||||
Sbjct  72743  ACTGAAGTGGGGAAAGGTTCCATGTCAACAGCAGTTGGACATGGGTTAGTCGATCCTAAG  72684

Query  2019   AGATGGGGAAGCTCCGTTTCAACGTGCTTGATTTTTCAGGCCAACCATCGAAAGGGAATC  2078
              ||||||| |||||||||||||| ||||||||||||||| ||| |||||||||||||||||
Sbjct  72683  AGATGGG-AAGCTCCGTTTCAAAGTGCTTGATTTTTCAAGCCTACCATCGAAAGGGAATC  72625

Query  2079   CGGTTAAAATTCCGGAACTTGGATATGGATTCTTCACGGCAACGTAACTGAATGTGGAGA  2138
              ||||||||||||||||||||||||||||||||||||||| ||||||||||||||||||||
Sbjct  72624  CGGTTAAAATTCCGGAACTTGGATATGGATTCTTCACGGTAACGTAACTGAATGTGGAGA  72565

Query  2139   CGTCGGCGTGAGCCCTGGGAGGAGTTATCTTTTCTTCTTAACAGCTTATCACCCTGGAAT  2198
              ||||||| |||||||| |||||||||||||||||||||||||||||||||||||||||||
Sbjct  72564  CGTCGGCATGAGCCCTAGGAGGAGTTATCTTTTCTTCTTAACAGCTTATCACCCTGGAAT  72505

Query  2199   TGGTTTATCCGGAGATGGGGTCTTATGGCTGGAAGAGCGCGGTAATTTTGCCGCGTCCGG  2258
              ||||||||||||||||||||||||||||||||||||||||||||||||||||||||| ||
Sbjct  72504  TGGTTTATCCGGAGATGGGGTCTTATGGCTGGAAGAGCGCGGTAATTTTGCCGCGTCTGG  72445

Query  2259   TGCGCTTACGACGGTCCTTGAAAATCCACAGGAAGGAATAGTTTTCATGCCAAGTCGTAC  2318
              |||||| | |||||||||||||||||||||||||||||||||||||||||||||||||||
Sbjct  72444  TGCGCTCATGACGGTCCTTGAAAATCCACAGGAAGGAATAGTTTTCATGCCAAGTCGTAC  72385

Query  2319   TCATAACCGCAGCAGGTCTCCAAGGTTAACAGCCTCTAGTTGATAGAATAATGTAGATAA  2378
              ||||||||||||||||||||| ||||||||||||||||||||||||||||||||||||||
Sbjct  72384  TCATAACCGCAGCAGGTCTCCTAGGTTAACAGCCTCTAGTTGATAGAATAATGTAGATAA  72325

Query  2379   GGGAAGTCGGCAAAATAGATCCGTAACTTCGGGATAAGGATTGGCTCTAAGGATCGGGTG  2438
              ||||||||||||||||||||||||||||||||||||||||||||||||||||||||||||
Sbjct  72324  GGGAAGTCGGCAAAATAGATCCGTAACTTCGGGATAAGGATTGGCTCTAAGGATCGGGTG  72265

Query  2439   TCTTGGGCCTTGTGTAGACGCGGCGGTGACTGTTGGCGGGCTGTTTTACGACGGACTGCT  2498
              | ||||||||||||||||||||| |||||||| ||||||||||||||  |||||||||||
Sbjct  72264  TTTTGGGCCTTGTGTAGACGCGGTGGTGACTGATGGCGGGCTGTTTTCGGACGGACTGCT  72205

Query  2499   GGTGGATGCTGCTGTAGACACGCTTGGTAGGTCTTTATGGCCGTCCGGGGCACGTTTAAC  2558
              |  ||| || ||||||||||||||||||||||  || || |||||||||||||| |||||
Sbjct  72204  GCCGGACGCCGCTGTAGACACGCTTGGTAGGTTCTTGTGACCGTCCGGGGCACGCTTAAC  72145

Query  2559   GATCAACTTAGAACTGGTACGGACAAGGGGAAT  2591
              |||||||||||||||||||||||||||||||||
Sbjct  72144  GATCAACTTAGAACTGGTACGGACAAGGGGAAT  72112


 Score = 3893 bits (2108),  Expect = 0.0
 Identities = 2450/2610 (94%), Gaps = 44/2610 (2%)
 Strand=Plus/Minus

Query  1      CAAGGTTTCCGTAGGTGAACCTGCGGAAGGATCATTACTGATTTGCTTAATTGCACCACA  60
              ||||||||||||||||||||||||||||||||||||||||||||||||||||||||||||
Sbjct  84992  CAAGGTTTCCGTAGGTGAACCTGCGGAAGGATCATTACTGATTTGCTTAATTGCACCACA  84933

Query  61     TGTGTTTTTCT-TTGAAACAAAC-TTGCTTTGGCGG-TGG-G-CCCAGCCTGCCGCCAGA  115
              ||||||||| | ||||   |||| ||||||||||||  || |    |  || ||||||||
Sbjct  84932  TGTGTTTTTTTATTGATTAAAACTTTGCTTTGGCGGCAGGAGTAAAATTCTACCGCCAGA  84873

Query  116    GGTCTA-AACTTACAACC-AATTTTTTA-TTAACTTGTCACACCAGATT-ATTACT-T--  168
              ||| || ||| || |||| || |||||| || ||  |||| ||  |||| |||| | |  
Sbjct  84872  GGT-TATAAC-TA-AACCAAACTTTTTATTTTAC-AGTCAAACTTGATTTATTATTATAA  84817

Query  169    AATAGTCAAAACTTTCAACAACGGATCTCTTGGTTCTCGCATCGATGAAGAACGCAGCGA  228
              ||||||||||||||||||||||||||||||||||||||||||||||||||||||||||||
Sbjct  84816  AATAGTCAAAACTTTCAACAACGGATCTCTTGGTTCTCGCATCGATGAAGAACGCAGCGA  84757

Query  229    AATGCGATACGTAATATGAATTGCAGATATTCGTGAATCATCGAATCTTTGAACGCACAT  288
              ||||||||||||||||||||||||||||||||||||||||||||||||||||||||||||
Sbjct  84756  AATGCGATACGTAATATGAATTGCAGATATTCGTGAATCATCGAATCTTTGAACGCACAT  84697

Query  289    TGCGCCCTCTGGTATTCCGGAGGGCATGCCTGTTTGAGCGTCGTTTCTCCCTCAAACCGC  348
              |||||||| |||||||||  |||||||||||||||||||||| ||||||||||||||| |
Sbjct  84696  TGCGCCCTTTGGTATTCCAAAGGGCATGCCTGTTTGAGCGTCATTTCTCCCTCAAACCCC  84637

Query  349    TGGGTTTGGTGTTGAGCAATACGACTTGGGTTTGCTTGAAAGACGGTA-GTGGTAAGGCG  407
              ||||||||||||||||||||||| | | |||||| |||||||| | || |||| ||  | 
Sbjct  84636  TGGGTTTGGTGTTGAGCAATACG-C-TAGGTTTGTTTGAAAGATGTTACGTGG-AA-AC-  84582

Query  408    GGATCGCTTTGACAATGGCTTAGGTCTAACCAAAAACATTGCTTGCGGCGGTAACGTCCA  467
                 |  | || | |  | ||||||| || ||||||| |  ||||||     ||  | |||
Sbjct  84581  ---TTTC-TT-A-AGCGACTTAGGTTTATCCAAAAA-A-CGCTTGC--TATTAGTGGCCA  84532

Query  468    CCAC-GTATATCTTCAAACTTT-GACCTCAAATCAGGTAGGACTACCCGCTGAACTTAAG  525
              | ||  ||| | || ||||||| |||||||||||||||||||||||||||||||||||||
Sbjct  84531  CAACAATATTTTTTTAAACTTTTGACCTCAAATCAGGTAGGACTACCCGCTGAACTTAAG  84472

Query  526    CATATCAATAAGCGGAGGAAAAGAAACCAACAGGGATTGCCTCAGTAGCGGCGAGTGAAG  585
              |||||||||||||||||||||||||||||||||||||||||| |||||||||||||||||
Sbjct  84471  CATATCAATAAGCGGAGGAAAAGAAACCAACAGGGATTGCCTTAGTAGCGGCGAGTGAAG  84412

Query  586    CGGCAAAAGCTCAAATTTGAAATCTGGCGTCTTT-GGCGTCCGAGTTGTAATTTGAAGAA  644
              |||||||||||||||||||||||||||| |||||  | ||||||||||||||||||||||
Sbjct  84411  CGGCAAAAGCTCAAATTTGAAATCTGGC-TCTTTCAGAGTCCGAGTTGTAATTTGAAGAA  84353

Query  645    GGTATCTTTGGGCCCGGCTCTTGTCTATGTTCCTTGGAACAGGACGTCACAGAGGGTGAG  704
              |||||||||||| | |||||||||||||||| |||||||||| |||||||||||||||||
Sbjct  84352  GGTATCTTTGGGTCTGGCTCTTGTCTATGTTTCTTGGAACAGAACGTCACAGAGGGTGAG  84293

Query  705    AATCCCGTGCGATGAGATGACCCGGGTCTGTGTAAAGTTCCTTCGACGAGTCGAGTTGTT  764
              |||||||||||||||||||| || || || |||||||||||||||| |||||||||||||
Sbjct  84292  AATCCCGTGCGATGAGATGATCCAGGCCTATGTAAAGTTCCTTCGAAGAGTCGAGTTGTT  84233

Query  765    TGGGAATGCAGCTCTAAGTGGGTGGTAAATTCCATCTAAAGCTAAATATTGGCGAGAGAC  824
              ||||||||||||||||||||||||||||||||||||||||||||||||||||||||||||
Sbjct  84232  TGGGAATGCAGCTCTAAGTGGGTGGTAAATTCCATCTAAAGCTAAATATTGGCGAGAGAC  84173

Query  825    CGATAGCGAACAAGTACAGTGATGGAAAGATGAAAAGAACTTTGAAAAGAGAGTGAAAAA  884
              ||||||||||||||||||||||||||||||||||||||||||||||||||||||||||| 
Sbjct  84172  CGATAGCGAACAAGTACAGTGATGGAAAGATGAAAAGAACTTTGAAAAGAGAGTGAAAA-  84114

Query  885    GTACGTGAAATTGTTGAAAGGGAAGGGCTTGAGATCAGACTTGGTATTTTGCATGCTGCT  944
              ||||||||||||||||||||||||||||||||||||||||||||||||||| ||| | ||
Sbjct  84113  GTACGTGAAATTGTTGAAAGGGAAGGGCTTGAGATCAGACTTGGTATTTTGTATGTTACT  84054

Query  945    CTCTCGGGGGCGGCCGCTGCGGTTTACCGGGCCAGCATCGGTTTGGAGCGGCAGGATAAT  1004
               |||  |||| |||| || | |||||||||||||||||| |||||| |||| |||| |||
Sbjct  84053  -TCTTTGGGGTGGCCTCTACAGTTTACCGGGCCAGCATCAGTTTGG-GCGGTAGGAGAAT  83996

Query  1005   GGCGGAGGAATGTGGCACGGCTTCTGCTGTGTGTTATAGCCTCTGACGATACTGCCAGCC  1064
               |||  ||||||||||||| |||| | |||||||||||||||  |  |||||||||||||
Sbjct  83995  TGCGATGGAATGTGGCACGACTTCGGTTGTGTGTTATAGCCTTCGTAGATACTGCCAGCC  83936

Query  1065   TAGACCGAGGACTGCGGTTTT-TACCTAGGATGTTGGCATAATGATCTTAAGTCGCCCGT  1123
              ||||| ||||||||||||||| ||||||||||||||||||||||||||||||||||||||
Sbjct  83935  TAGACTGAGGACTGCGGTTTTATACCTAGGATGTTGGCATAATGATCTTAAGTCGCCCGT  83876

Query  1124   CTTGAAACACGGACCAAGGAGTCTAACGTCTATGCGAGTGTTTGGGTGTAAAACCCGTAC  1183
              ||||||||||||||||||||||||||||||||||||||||||||||||| ||||||||||
Sbjct  83875  CTTGAAACACGGACCAAGGAGTCTAACGTCTATGCGAGTGTTTGGGTGTTAAACCCGTAC  83816

Query  1184   GCGTAATGAAAGTGAACGAAGGGTGGGGGCCCATTAGGGTGCACCATCGACCGATCCTGA  1243
              |||||||||||||||||| ||| ||||||||| |  ||||||||||||||||||||||||
Sbjct  83815  GCGTAATGAAAGTGAACGTAGG-TGGGGGCCCGTATGGGTGCACCATCGACCGATCCTGA  83757

Query  1244   TGTGTTCGGATGGATTTGAGTAAGAGCATAGCTGTTGGGACCCGAAAGATGGTGAACTAT  1303
              ||| ||||||||||||||||||||||||||||||||||||||||||||||||||||||||
Sbjct  83756  TGTCTTCGGATGGATTTGAGTAAGAGCATAGCTGTTGGGACCCGAAAGATGGTGAACTAT  83697

Query  1304   GCCTGAATAGGGTGAAGCCAGAGGAAACTCTGGTGGAGGCTCGTAGCGGTTCTGACGTGC  1363
              ||||||||||||||||||||||||||||||||||||||||||||||||||||||||||||
Sbjct  83696  GCCTGAATAGGGTGAAGCCAGAGGAAACTCTGGTGGAGGCTCGTAGCGGTTCTGACGTGC  83637

Query  1364   AAATCGATCGTCGAATTTGGGTATAGGGGCGAAAGACTAATCGAACCATCTAGTAGCTGG  1423
              ||||||||||||||||||||||||||||||||||||||||||||||||||||||||||||
Sbjct  83636  AAATCGATCGTCGAATTTGGGTATAGGGGCGAAAGACTAATCGAACCATCTAGTAGCTGG  83577

Query  1424   TTCCTGCCGAAGTTTCCCTCAGGATAGCAGAAGCTCGTATCAGTTTTATGAGGTAAAGCG  1483
              ||||||||||||||||||||||||||||||||||||||||||||||||||||||||||||
Sbjct  83576  TTCCTGCCGAAGTTTCCCTCAGGATAGCAGAAGCTCGTATCAGTTTTATGAGGTAAAGCG  83517

Query  1484   AATGATTAGAAGTCTTGGGGTTGAAATGACCTTAACTTATTCTCAAACTTTAAATATGTA  1543
              ||||||||||||||||||||||||||||||||||||||||||||||||||||||||||||
Sbjct  83516  AATGATTAGAAGTCTTGGGGTTGAAATGACCTTAACTTATTCTCAAACTTTAAATATGTA  83457

Query  1544   AGAAGTCCTTGTTGCTTAATTGAACGTGGACAATTGAATGAAGAGCTTTTAGTGGGCCAT  1603
              ||||||||||||||||||||||||||||||||||||||||||||||||||||||||||||
Sbjct  83456  AGAAGTCCTTGTTGCTTAATTGAACGTGGACAATTGAATGAAGAGCTTTTAGTGGGCCAT  83397

Query  1604   TTTTGGTAAGCAGAACTGGCGATGCGGGATGAACCGAACGTGAAGTTAAAGTGCCGGAAT  1663
              ||||||||||||||||||||||||||||||||||||||||||||||||||||||||||||
Sbjct  83396  TTTTGGTAAGCAGAACTGGCGATGCGGGATGAACCGAACGTGAAGTTAAAGTGCCGGAAT  83337

Query  1664   GCACGCTCATCAGACACCACAAAAGGTGTTAGTTCATCTAGACAGCCGGACGGTGGCCAT  1723
              ||||||||||||||||||||||||||||||||||||||||||||||||||||||||||||
Sbjct  83336  GCACGCTCATCAGACACCACAAAAGGTGTTAGTTCATCTAGACAGCCGGACGGTGGCCAT  83277

Query  1724   GGAAGTCGGAATCCGCTAAGGAGTGTGTAACAACTCACCGGCCGAATGAACTAGCCCTGA  1783
              ||||||||||||||||||||||||||||||||||||||||||||||||||||||||||||
Sbjct  83276  GGAAGTCGGAATCCGCTAAGGAGTGTGTAACAACTCACCGGCCGAATGAACTAGCCCTGA  83217

Query  1784   AAATGGATGGCGCTCAAGCGTGCTACTTATACTTCACCGTGATTGCTG-TTT-TGACGCT  1841
              |||||||||||||||||||||||||||||||||||||||||||||||  ||| ||| |||
Sbjct  83216  AAATGGATGGCGCTCAAGCGTGCTACTTATACTTCACCGTGATTGCTAATTTATGATGCT  83157

Query  1842   TTCACGAGTAGGCAGGCGTGGAGGTCAGTGACGAAGCCTTTGCTGTAAAGCTGGGTCGAA  1901
              ||||||||||||||||||||||||||||||| ||||||||||||||||||||||||||||
Sbjct  83156  TTCACGAGTAGGCAGGCGTGGAGGTCAGTGAAGAAGCCTTTGCTGTAAAGCTGGGTCGAA  83097

Query  1902   CGGCCTCTAGTGCAGATCTTGGTGGTAGTAGCAAATATTCAAATGAGAACTTTGAAGACT  1961
              ||||||||||||||||||||||||||||||||||||||||||||||||||||||||||||
Sbjct  83096  CGGCCTCTAGTGCAGATCTTGGTGGTAGTAGCAAATATTCAAATGAGAACTTTGAAGACT  83037

Query  1962   GAAGTGGGGAAAGGTTCCATGTCAACAGCAGTTGGACATGGGTTAGTCGATCCTAAGAGA  2021
              ||||||||||||||||||||||||||||||||||||||||||||||||||||||||||||
Sbjct  83036  GAAGTGGGGAAAGGTTCCATGTCAACAGCAGTTGGACATGGGTTAGTCGATCCTAAGAGA  82977

Query  2022   TGGGGAAGCTCCGTTTCAACGTGCTTGATTTTTCAGGCCAACCATCGAAAGGGAATCCGG  2081
              |||| |||||||||||||| | ||||||||||||| ||| ||||||||||||||||||||
Sbjct  82976  TGGG-AAGCTCCGTTTCAAAGCGCTTGATTTTTCAAGCCTACCATCGAAAGGGAATCCGG  82918

Query  2082   TTAAAATTCCGGAACTTGGATATGGATTCTTCACGGCAACGTAACTGAATGTGGAGACGT  2141
              |||||||||||||||||||||||||||||||||||| |||||||||||||||||||||||
Sbjct  82917  TTAAAATTCCGGAACTTGGATATGGATTCTTCACGGTAACGTAACTGAATGTGGAGACGT  82858

Query  2142   CGGCGTGAGCCCTGGGAGGAGTTATCTTTTCTTCTTAACAGCTTATCACCCTGGAATTGG  2201
              |||| |||||||| ||||||||||||||||||||||||||||||||||||||||||||||
Sbjct  82857  CGGCATGAGCCCTAGGAGGAGTTATCTTTTCTTCTTAACAGCTTATCACCCTGGAATTGG  82798

Query  2202   TTTATCCGGAGATGGGGTCTTATGGCTGGAAGAGCGCGGTAATTTTGCCGCGTCCGGTGC  2261
              |||||||||||||||||||||||||||||||||||||||||||||||||||||| |||||
Sbjct  82797  TTTATCCGGAGATGGGGTCTTATGGCTGGAAGAGCGCGGTAATTTTGCCGCGTCTGGTGC  82738

Query  2262   GCTTACGACGGTCCTTGAAAATCCACAGGAAGGAATAGTTTTCATGCCAAGTCGTACTCA  2321
              ||| | ||||||||||||||||||||||||||||||||||||||||||||||||||||||
Sbjct  82737  GCTCATGACGGTCCTTGAAAATCCACAGGAAGGAATAGTTTTCATGCCAAGTCGTACTCA  82678

Query  2322   TAACCGCAGCAGGTCTCCAAGGTTAACAGCCTCTAGTTGATAGAATAATGTAGATAAGGG  2381
              |||||||||||||||||| |||||||||||||||||||||||||||||||||||||||||
Sbjct  82677  TAACCGCAGCAGGTCTCCTAGGTTAACAGCCTCTAGTTGATAGAATAATGTAGATAAGGG  82618

Query  2382   AAGTCGGCAAAATAGATCCGTAACTTCGGGATAAGGATTGGCTCTAAGGATCGGGTGTCT  2441
              |||||||||||||||||||||||||||||||||||||||||||||||||||||||||| |
Sbjct  82617  AAGTCGGCAAAATAGATCCGTAACTTCGGGATAAGGATTGGCTCTAAGGATCGGGTGTTT  82558

Query  2442   TGGGCCTTGTGTAGACGCGGCGGTGACTGTTGGCGGGCTGTTTTACGACGGACTGCTGGT  2501
              |||||||||||||||||||| |||||||| ||||||||||||||  ||||||||||||  
Sbjct  82557  TGGGCCTTGTGTAGACGCGGTGGTGACTGATGGCGGGCTGTTTTCGGACGGACTGCTGCC  82498

Query  2502   GGATGCTGCTGTAGACACGCTTGGTAGGTCTTTATGGCCGTCCGGGGCACGTTTAACGAT  2561
              ||| || ||||||||||||||||||||||  || || |||||||||||||| ||||||||
Sbjct  82497  GGACGCCGCTGTAGACACGCTTGGTAGGTTCTTGTGACCGTCCGGGGCACGCTTAACGAT  82438

Query  2562   CAACTTAGAACTGGTACGGACAAGGGGAAT  2591
              ||||||||||||||||||||||||||||||
Sbjct  82437  CAACTTAGAACTGGTACGGACAAGGGGAAT  82408


>CAJVQF010000056.1 Candida sanyaensis strain UCD423 genome assembly, contig: scaffold56, 
whole genome shotgun sequence
Length=117626

 Score = 3897 bits (2110),  Expect = 0.0
 Identities = 2452/2612 (94%), Gaps = 44/2612 (2%)
 Strand=Plus/Minus

Query  1      CAAGGTTTCCGTAGGTGAACCTGCGGAAGGATCATTACTGATTTGCTTAATTGCACCACA  60
              ||||||||||||||||||||||||||||||||||||||||||||||||||||||||||||
Sbjct  57606  CAAGGTTTCCGTAGGTGAACCTGCGGAAGGATCATTACTGATTTGCTTAATTGCACCACA  57547

Query  61     TGTGTTTTTCT-TTGAAACAAAC-TTGCTTTGGCGG-TGG-G-CCCAGCCTGCCGCCAGA  115
              ||||||||| | ||||   |||| ||||||||||||  || |    |  || ||||||||
Sbjct  57546  TGTGTTTTTTTATTGATTAAAACTTTGCTTTGGCGGCAGGAGTAAAATTCTACCGCCAGA  57487

Query  116    GGTCTA-AACTTACAACC-AATTTTTTA-TTAACTTGTCACACCAGATT-ATTA-CT-T-  168
              ||| || ||| || |||| || |||||| || ||  |||| ||  |||| ||||  | | 
Sbjct  57486  GGT-TATAAC-TA-AACCAAACTTTTTATTTTAC-AGTCAAACTTGATTTATTATTTATA  57431

Query  169    -AATAGTCAAAACTTTCAACAACGGATCTCTTGGTTCTCGCATCGATGAAGAACGCAGCG  227
               |||||||||||||||||||||||||||||||||||||||||||||||||||||||||||
Sbjct  57430  AAATAGTCAAAACTTTCAACAACGGATCTCTTGGTTCTCGCATCGATGAAGAACGCAGCG  57371

Query  228    AAATGCGATACGTAATATGAATTGCAGATATTCGTGAATCATCGAATCTTTGAACGCACA  287
              ||||||||||||||||||||||||||||||||||||||||||||||||||||||||||||
Sbjct  57370  AAATGCGATACGTAATATGAATTGCAGATATTCGTGAATCATCGAATCTTTGAACGCACA  57311

Query  288    TTGCGCCCTCTGGTATTCCGGAGGGCATGCCTGTTTGAGCGTCGTTTCTCCCTCAAACCG  347
              ||||||||| |||||||||  |||||||||||||||||||||| ||||||||||||||| 
Sbjct  57310  TTGCGCCCTTTGGTATTCCAAAGGGCATGCCTGTTTGAGCGTCATTTCTCCCTCAAACCC  57251

Query  348    CTGGGTTTGGTGTTGAGCAATACGACTTGGGTTTGCTTGAAAGACGGTA-GTGGTAAGGC  406
              |||||||||||||||||||||||| | | |||||| |||||||| | || |||| ||  |
Sbjct  57250  CTGGGTTTGGTGTTGAGCAATACG-C-TAGGTTTGTTTGAAAGATGTTACGTGG-AA-AC  57195

Query  407    GGGATCGCTTTGACAATGGCTTAGGTCTAACCAAAAACATTGCTTGCGGCGGTAACGTCC  466
                  |  | || | |  | ||||||| || ||||||| |  ||||||     ||  | ||
Sbjct  57194  ----TTTC-TT-A-AGCGACTTAGGTTTATCCAAAAA-A-CGCTTGC--TATTAGTGGCC  57146

Query  467    ACCAC-GTATATCTTCAAACTTT-GACCTCAAATCAGGTAGGACTACCCGCTGAACTTAA  524
              || ||  ||| | || ||||||| ||||||||||||||||||||||||||||||||||||
Sbjct  57145  ACAACAATATTTTTTTAAACTTTTGACCTCAAATCAGGTAGGACTACCCGCTGAACTTAA  57086

Query  525    GCATATCAATAAGCGGAGGAAAAGAAACCAACAGGGATTGCCTCAGTAGCGGCGAGTGAA  584
              ||||||||||||||||||||||||||||||||||||||||||| ||||||||||||||||
Sbjct  57085  GCATATCAATAAGCGGAGGAAAAGAAACCAACAGGGATTGCCTTAGTAGCGGCGAGTGAA  57026

Query  585    GCGGCAAAAGCTCAAATTTGAAATCTGGCGTCTTT-GGCGTCCGAGTTGTAATTTGAAGA  643
              ||||||||||||||||||||||||||||| |||||  | |||||||||||||||||||||
Sbjct  57025  GCGGCAAAAGCTCAAATTTGAAATCTGGC-TCTTTCAGAGTCCGAGTTGTAATTTGAAGA  56967

Query  644    AGGTATCTTTGGGCCCGGCTCTTGTCTATGTTCCTTGGAACAGGACGTCACAGAGGGTGA  703
              ||||||||||||| | |||||||||||||||| |||||||||| ||||||||||||||||
Sbjct  56966  AGGTATCTTTGGGTCTGGCTCTTGTCTATGTTTCTTGGAACAGAACGTCACAGAGGGTGA  56907

Query  704    GAATCCCGTGCGATGAGATGACCCGGGTCTGTGTAAAGTTCCTTCGACGAGTCGAGTTGT  763
              ||||||||||||||||||||| || || || |||||||||||||||| ||||||||||||
Sbjct  56906  GAATCCCGTGCGATGAGATGATCCAGGCCTATGTAAAGTTCCTTCGAAGAGTCGAGTTGT  56847

Query  764    TTGGGAATGCAGCTCTAAGTGGGTGGTAAATTCCATCTAAAGCTAAATATTGGCGAGAGA  823
              ||||||||||||||||||||||||||||||||||||||||||||||||||||||||||||
Sbjct  56846  TTGGGAATGCAGCTCTAAGTGGGTGGTAAATTCCATCTAAAGCTAAATATTGGCGAGAGA  56787

Query  824    CCGATAGCGAACAAGTACAGTGATGGAAAGATGAAAAGAACTTTGAAAAGAGAGTGAAAA  883
              ||||||||||||||||||||||||||||||||||||||||||||||||||||||||||||
Sbjct  56786  CCGATAGCGAACAAGTACAGTGATGGAAAGATGAAAAGAACTTTGAAAAGAGAGTGAAAA  56727

Query  884    AGTACGTGAAATTGTTGAAAGGGAAGGGCTTGAGATCAGACTTGGTATTTTGCATGCTGC  943
              |||||||||||||||||||||||||||||||||||||||||||||||||||| ||| | |
Sbjct  56726  AGTACGTGAAATTGTTGAAAGGGAAGGGCTTGAGATCAGACTTGGTATTTTGTATGTTAC  56667

Query  944    T-CTCTCGGGGGCGGCCGCTGCGGTTTACCGGGCCAGCATCGGTTTGGAGCGGCAGGATA  1002
              | || | ||||| |||| || | |||||||||||||||||| |||||| |||| |||| |
Sbjct  56666  TTCT-TTGGGGGTGGCCTCTACAGTTTACCGGGCCAGCATCAGTTTGG-GCGGTAGGAGA  56609

Query  1003   ATGGCGGAGGAATGTGGCACGGCTTCTGCTGTGTGTTATAGCCTCTGACGATACTGCCAG  1062
              || |||  ||||||||||||| | || | |||||||||||||||  |  |||||||||||
Sbjct  56608  ATTGCGATGGAATGTGGCACGACCTCGGTTGTGTGTTATAGCCTTCGTAGATACTGCCAG  56549

Query  1063   CCTAGACCGAGGACTGCGGTTTT-TACCTAGGATGTTGGCATAATGATCTTAAGTCGCCC  1121
              ||||||| ||||||||||||||| ||||||||||||||||||||||||||||||||||||
Sbjct  56548  CCTAGACTGAGGACTGCGGTTTTATACCTAGGATGTTGGCATAATGATCTTAAGTCGCCC  56489

Query  1122   GTCTTGAAACACGGACCAAGGAGTCTAACGTCTATGCGAGTGTTTGGGTGTAAAACCCGT  1181
              ||||||||||||||||||||||||||||||||||||||||||||||||||| ||||||||
Sbjct  56488  GTCTTGAAACACGGACCAAGGAGTCTAACGTCTATGCGAGTGTTTGGGTGTTAAACCCGT  56429

Query  1182   ACGCGTAATGAAAGTGAACGAAGGGTGGGGGCCCATTAGGGTGCACCATCGACCGATCCT  1241
              |||||||||||||||||||| ||| ||||||||| |  ||||||||||||||||||||||
Sbjct  56428  ACGCGTAATGAAAGTGAACGTAGG-TGGGGGCCCGTATGGGTGCACCATCGACCGATCCT  56370

Query  1242   GATGTGTTCGGATGGATTTGAGTAAGAGCATAGCTGTTGGGACCCGAAAGATGGTGAACT  1301
              ||||| ||||||||||||||||||||||||||||||||||||||||||||||||||||||
Sbjct  56369  GATGTCTTCGGATGGATTTGAGTAAGAGCATAGCTGTTGGGACCCGAAAGATGGTGAACT  56310

Query  1302   ATGCCTGAATAGGGTGAAGCCAGAGGAAACTCTGGTGGAGGCTCGTAGCGGTTCTGACGT  1361
              ||||||||||||||||||||||||||||||||||||||||||||||||||||||||||||
Sbjct  56309  ATGCCTGAATAGGGTGAAGCCAGAGGAAACTCTGGTGGAGGCTCGTAGCGGTTCTGACGT  56250

Query  1362   GCAAATCGATCGTCGAATTTGGGTATAGGGGCGAAAGACTAATCGAACCATCTAGTAGCT  1421
              ||||||||||||||||||||||||||||||||||||||||||||||||||||||||||||
Sbjct  56249  GCAAATCGATCGTCGAATTTGGGTATAGGGGCGAAAGACTAATCGAACCATCTAGTAGCT  56190

Query  1422   GGTTCCTGCCGAAGTTTCCCTCAGGATAGCAGAAGCTCGTATCAGTTTTATGAGGTAAAG  1481
              ||||||||||||||||||||||||||||||||||||||||||||||||||||||||||||
Sbjct  56189  GGTTCCTGCCGAAGTTTCCCTCAGGATAGCAGAAGCTCGTATCAGTTTTATGAGGTAAAG  56130

Query  1482   CGAATGATTAGAAGTCTTGGGGTTGAAATGACCTTAACTTATTCTCAAACTTTAAATATG  1541
              ||||||||||||||||||||||||||||||||||||||||||||||||||||||||||||
Sbjct  56129  CGAATGATTAGAAGTCTTGGGGTTGAAATGACCTTAACTTATTCTCAAACTTTAAATATG  56070

Query  1542   TAAGAAGTCCTTGTTGCTTAATTGAACGTGGACAATTGAATGAAGAGCTTTTAGTGGGCC  1601
              ||||||||||||||||||||||||||||||||||||||||||||||||||||||||||||
Sbjct  56069  TAAGAAGTCCTTGTTGCTTAATTGAACGTGGACAATTGAATGAAGAGCTTTTAGTGGGCC  56010

Query  1602   ATTTTTGGTAAGCAGAACTGGCGATGCGGGATGAACCGAACGTGAAGTTAAAGTGCCGGA  1661
              ||||||||||||||||||||||||||||||||||||||||||||||||||||||||||||
Sbjct  56009  ATTTTTGGTAAGCAGAACTGGCGATGCGGGATGAACCGAACGTGAAGTTAAAGTGCCGGA  55950

Query  1662   ATGCACGCTCATCAGACACCACAAAAGGTGTTAGTTCATCTAGACAGCCGGACGGTGGCC  1721
              ||||||||||||||||||||||||||||||||||||||||||||||||||||||||||||
Sbjct  55949  ATGCACGCTCATCAGACACCACAAAAGGTGTTAGTTCATCTAGACAGCCGGACGGTGGCC  55890

Query  1722   ATGGAAGTCGGAATCCGCTAAGGAGTGTGTAACAACTCACCGGCCGAATGAACTAGCCCT  1781
              ||||||||||||||||||||||||||||||||||||||||||||||||||||||||||||
Sbjct  55889  ATGGAAGTCGGAATCCGCTAAGGAGTGTGTAACAACTCACCGGCCGAATGAACTAGCCCT  55830

Query  1782   GAAAATGGATGGCGCTCAAGCGTGCTACTTATACTTCACCGTGATTGCTG-TTT-TGACG  1839
              |||||||||||||||||||||||||||||||||||||||||||||||||  ||| ||| |
Sbjct  55829  GAAAATGGATGGCGCTCAAGCGTGCTACTTATACTTCACCGTGATTGCTAATTTATGATG  55770

Query  1840   CTTTCACGAGTAGGCAGGCGTGGAGGTCAGTGACGAAGCCTTTGCTGTAAAGCTGGGTCG  1899
              ||||||||||||||||||||||||||||||||| ||||||||||||||||||||||||||
Sbjct  55769  CTTTCACGAGTAGGCAGGCGTGGAGGTCAGTGAAGAAGCCTTTGCTGTAAAGCTGGGTCG  55710

Query  1900   AACGGCCTCTAGTGCAGATCTTGGTGGTAGTAGCAAATATTCAAATGAGAACTTTGAAGA  1959
              ||||||||||||||||||||||||||||||||||||||||||||||||||||||||||||
Sbjct  55709  AACGGCCTCTAGTGCAGATCTTGGTGGTAGTAGCAAATATTCAAATGAGAACTTTGAAGA  55650

Query  1960   CTGAAGTGGGGAAAGGTTCCATGTCAACAGCAGTTGGACATGGGTTAGTCGATCCTAAGA  2019
              ||||||||||||||||||||||||||||||||||||||||||||||||||||||||||||
Sbjct  55649  CTGAAGTGGGGAAAGGTTCCATGTCAACAGCAGTTGGACATGGGTTAGTCGATCCTAAGA  55590

Query  2020   GATGGGGAAGCTCCGTTTCAACGTGCTTGATTTTTCAGGCCAACCATCGAAAGGGAATCC  2079
              ||||||||||||||||||||| | ||||||||||||| ||| ||||||||||||||||||
Sbjct  55589  GATGGGGAAGCTCCGTTTCAAAGCGCTTGATTTTTCAAGCCTACCATCGAAAGGGAATCC  55530

Query  2080   GGTTAAAATTCCGGAACTTGGATATGGATTCTTCACGGCAACGTAACTGAATGTGGAGAC  2139
              |||||||||||||||||||||||||||||||||||||| |||||||||||||||||||||
Sbjct  55529  GGTTAAAATTCCGGAACTTGGATATGGATTCTTCACGGTAACGTAACTGAATGTGGAGAC  55470

Query  2140   GTCGGCGTGAGCCCTGGGAGGAGTTATCTTTTCTTCTTAACAGCTTATCACCCTGGAATT  2199
              |||||| |||||||| ||||||||||||||||||||||||||||||||||||||||||||
Sbjct  55469  GTCGGCATGAGCCCTAGGAGGAGTTATCTTTTCTTCTTAACAGCTTATCACCCTGGAATT  55410

Query  2200   GGTTTATCCGGAGATGGGGTCTTATGGCTGGAAGAGCGCGGTAATTTTGCCGCGTCCGGT  2259
              |||||||||||||||||||||||||||||||||||||||||||||||||||||||| |||
Sbjct  55409  GGTTTATCCGGAGATGGGGTCTTATGGCTGGAAGAGCGCGGTAATTTTGCCGCGTCTGGT  55350

Query  2260   GCGCTTACGACGGTCCTTGAAAATCCACAGGAAGGAATAGTTTTCATGCCAAGTCGTACT  2319
              ||||| | ||||||||||||||||||||||||||||||||||||||||||||||||||||
Sbjct  55349  GCGCTCATGACGGTCCTTGAAAATCCACAGGAAGGAATAGTTTTCATGCCAAGTCGTACT  55290

Query  2320   CATAACCGCAGCAGGTCTCCAAGGTTAACAGCCTCTAGTTGATAGAATAATGTAGATAAG  2379
              |||||||||||||||||||| |||||||||||||||||||||||||||||||||||||||
Sbjct  55289  CATAACCGCAGCAGGTCTCCTAGGTTAACAGCCTCTAGTTGATAGAATAATGTAGATAAG  55230

Query  2380   GGAAGTCGGCAAAATAGATCCGTAACTTCGGGATAAGGATTGGCTCTAAGGATCGGGTGT  2439
              ||||||||||||||||||||||||||||||||||||||||||||||||||||||||||||
Sbjct  55229  GGAAGTCGGCAAAATAGATCCGTAACTTCGGGATAAGGATTGGCTCTAAGGATCGGGTGT  55170

Query  2440   CTTGGGCCTTGTGTAGACGCGGCGGTGACTGTTGGCGGGCTGTTTTACGACGGACTGCTG  2499
               ||||||||||||||||||||| |||||||| ||||||||||||||  ||||||||||||
Sbjct  55169  TTTGGGCCTTGTGTAGACGCGGTGGTGACTGATGGCGGGCTGTTTTCGGACGGACTGCTG  55110

Query  2500   GTGGATGCTGCTGTAGACACGCTTGGTAGGTCTTTATGGCCGTCCGGGGCACGTTTAACG  2559
                ||| || ||||||||||||||||||||||  || || |||||||||||||| ||||||
Sbjct  55109  CCGGACGCCGCTGTAGACACGCTTGGTAGGTTCTTGTGACCGTCCGGGGCACGCTTAACG  55050

Query  2560   ATCAACTTAGAACTGGTACGGACAAGGGGAAT  2591
              ||||||||||||||||||||||||||||||||
Sbjct  55049  ATCAACTTAGAACTGGTACGGACAAGGGGAAT  55018


 Score = 3897 bits (2110),  Expect = 0.0
 Identities = 2452/2612 (94%), Gaps = 44/2612 (2%)
 Strand=Plus/Minus

Query  1       CAAGGTTTCCGTAGGTGAACCTGCGGAAGGATCATTACTGATTTGCTTAATTGCACCACA  60
               ||||||||||||||||||||||||||||||||||||||||||||||||||||||||||||
Sbjct  109206  CAAGGTTTCCGTAGGTGAACCTGCGGAAGGATCATTACTGATTTGCTTAATTGCACCACA  109147

Query  61      TGTGTTTTTCT-TTGAAACAAAC-TTGCTTTGGCGG-TGG-G-CCCAGCCTGCCGCCAGA  115
               ||||||||| | ||||   |||| ||||||||||||  || |    |  || ||||||||
Sbjct  109146  TGTGTTTTTTTATTGATTAAAACTTTGCTTTGGCGGCAGGAGTAAAATTCTACCGCCAGA  109087

Query  116     GGTCTA-AACTTACAACC-AATTTTTTA-TTAACTTGTCACACCAGATT-ATTA-CT-T-  168
               ||| || ||| || |||| || |||||| || ||  |||| ||  |||| ||||  | | 
Sbjct  109086  GGT-TATAAC-TA-AACCAAACTTTTTATTTTAC-AGTCAAACTTGATTTATTATTTATA  109031

Query  169     -AATAGTCAAAACTTTCAACAACGGATCTCTTGGTTCTCGCATCGATGAAGAACGCAGCG  227
                |||||||||||||||||||||||||||||||||||||||||||||||||||||||||||
Sbjct  109030  AAATAGTCAAAACTTTCAACAACGGATCTCTTGGTTCTCGCATCGATGAAGAACGCAGCG  108971

Query  228     AAATGCGATACGTAATATGAATTGCAGATATTCGTGAATCATCGAATCTTTGAACGCACA  287
               ||||||||||||||||||||||||||||||||||||||||||||||||||||||||||||
Sbjct  108970  AAATGCGATACGTAATATGAATTGCAGATATTCGTGAATCATCGAATCTTTGAACGCACA  108911

Query  288     TTGCGCCCTCTGGTATTCCGGAGGGCATGCCTGTTTGAGCGTCGTTTCTCCCTCAAACCG  347
               ||||||||| |||||||||  |||||||||||||||||||||| ||||||||||||||| 
Sbjct  108910  TTGCGCCCTTTGGTATTCCAAAGGGCATGCCTGTTTGAGCGTCATTTCTCCCTCAAACCC  108851

Query  348     CTGGGTTTGGTGTTGAGCAATACGACTTGGGTTTGCTTGAAAGACGGTA-GTGGTAAGGC  406
               |||||||||||||||||||||||| | | |||||| |||||||| | || |||| ||  |
Sbjct  108850  CTGGGTTTGGTGTTGAGCAATACG-C-TAGGTTTGTTTGAAAGATGTTACGTGG-AA-AC  108795

Query  407     GGGATCGCTTTGACAATGGCTTAGGTCTAACCAAAAACATTGCTTGCGGCGGTAACGTCC  466
                   |  | || | |  | ||||||| || ||||||| |  ||||||     ||  | ||
Sbjct  108794  ----TTTC-TT-A-AGCGACTTAGGTTTATCCAAAAA-A-CGCTTGC--TATTAGTGGCC  108746

Query  467     ACCAC-GTATATCTTCAAACTTT-GACCTCAAATCAGGTAGGACTACCCGCTGAACTTAA  524
               || ||  ||| | || ||||||| ||||||||||||||||||||||||||||||||||||
Sbjct  108745  ACAACAATATTTTTTTAAACTTTTGACCTCAAATCAGGTAGGACTACCCGCTGAACTTAA  108686

Query  525     GCATATCAATAAGCGGAGGAAAAGAAACCAACAGGGATTGCCTCAGTAGCGGCGAGTGAA  584
               ||||||||||||||||||||||||||||||||||||||||||| ||||||||||||||||
Sbjct  108685  GCATATCAATAAGCGGAGGAAAAGAAACCAACAGGGATTGCCTTAGTAGCGGCGAGTGAA  108626

Query  585     GCGGCAAAAGCTCAAATTTGAAATCTGGCGTCTTT-GGCGTCCGAGTTGTAATTTGAAGA  643
               ||||||||||||||||||||||||||||| |||||  | |||||||||||||||||||||
Sbjct  108625  GCGGCAAAAGCTCAAATTTGAAATCTGGC-TCTTTCAGAGTCCGAGTTGTAATTTGAAGA  108567

Query  644     AGGTATCTTTGGGCCCGGCTCTTGTCTATGTTCCTTGGAACAGGACGTCACAGAGGGTGA  703
               ||||||||||||| | |||||||||||||||| |||||||||| ||||||||||||||||
Sbjct  108566  AGGTATCTTTGGGTCTGGCTCTTGTCTATGTTTCTTGGAACAGAACGTCACAGAGGGTGA  108507

Query  704     GAATCCCGTGCGATGAGATGACCCGGGTCTGTGTAAAGTTCCTTCGACGAGTCGAGTTGT  763
               ||||||||||||||||||||| || || || |||||||||||||||| ||||||||||||
Sbjct  108506  GAATCCCGTGCGATGAGATGATCCAGGCCTATGTAAAGTTCCTTCGAAGAGTCGAGTTGT  108447

Query  764     TTGGGAATGCAGCTCTAAGTGGGTGGTAAATTCCATCTAAAGCTAAATATTGGCGAGAGA  823
               ||||||||||||||||||||||||||||||||||||||||||||||||||||||||||||
Sbjct  108446  TTGGGAATGCAGCTCTAAGTGGGTGGTAAATTCCATCTAAAGCTAAATATTGGCGAGAGA  108387

Query  824     CCGATAGCGAACAAGTACAGTGATGGAAAGATGAAAAGAACTTTGAAAAGAGAGTGAAAA  883
               ||||||||||||||||||||||||||||||||||||||||||||||||||||||||||||
Sbjct  108386  CCGATAGCGAACAAGTACAGTGATGGAAAGATGAAAAGAACTTTGAAAAGAGAGTGAAAA  108327

Query  884     AGTACGTGAAATTGTTGAAAGGGAAGGGCTTGAGATCAGACTTGGTATTTTGCATGCTGC  943
               |||||||||||||||||||||||||||||||||||||||||||||||||||| ||| | |
Sbjct  108326  AGTACGTGAAATTGTTGAAAGGGAAGGGCTTGAGATCAGACTTGGTATTTTGTATGTTAC  108267

Query  944     T-CTCTCGGGGGCGGCCGCTGCGGTTTACCGGGCCAGCATCGGTTTGGAGCGGCAGGATA  1002
               | || | ||||| |||| || | |||||||||||||||||| |||||| |||| |||| |
Sbjct  108266  TTCT-TTGGGGGTGGCCTCTACAGTTTACCGGGCCAGCATCAGTTTGG-GCGGTAGGAGA  108209

Query  1003    ATGGCGGAGGAATGTGGCACGGCTTCTGCTGTGTGTTATAGCCTCTGACGATACTGCCAG  1062
               || |||  ||||||||||||| | || | |||||||||||||||  |  |||||||||||
Sbjct  108208  ATTGCGATGGAATGTGGCACGACCTCGGTTGTGTGTTATAGCCTTCGTAGATACTGCCAG  108149

Query  1063    CCTAGACCGAGGACTGCGGTTTT-TACCTAGGATGTTGGCATAATGATCTTAAGTCGCCC  1121
               ||||||| ||||||||||||||| ||||||||||||||||||||||||||||||||||||
Sbjct  108148  CCTAGACTGAGGACTGCGGTTTTATACCTAGGATGTTGGCATAATGATCTTAAGTCGCCC  108089

Query  1122    GTCTTGAAACACGGACCAAGGAGTCTAACGTCTATGCGAGTGTTTGGGTGTAAAACCCGT  1181
               ||||||||||||||||||||||||||||||||||||||||||||||||||| ||||||||
Sbjct  108088  GTCTTGAAACACGGACCAAGGAGTCTAACGTCTATGCGAGTGTTTGGGTGTTAAACCCGT  108029

Query  1182    ACGCGTAATGAAAGTGAACGAAGGGTGGGGGCCCATTAGGGTGCACCATCGACCGATCCT  1241
               |||||||||||||||||||| ||| ||||||||| |  ||||||||||||||||||||||
Sbjct  108028  ACGCGTAATGAAAGTGAACGTAGG-TGGGGGCCCGTATGGGTGCACCATCGACCGATCCT  107970

Query  1242    GATGTGTTCGGATGGATTTGAGTAAGAGCATAGCTGTTGGGACCCGAAAGATGGTGAACT  1301
               ||||| ||||||||||||||||||||||||||||||||||||||||||||||||||||||
Sbjct  107969  GATGTCTTCGGATGGATTTGAGTAAGAGCATAGCTGTTGGGACCCGAAAGATGGTGAACT  107910

Query  1302    ATGCCTGAATAGGGTGAAGCCAGAGGAAACTCTGGTGGAGGCTCGTAGCGGTTCTGACGT  1361
               ||||||||||||||||||||||||||||||||||||||||||||||||||||||||||||
Sbjct  107909  ATGCCTGAATAGGGTGAAGCCAGAGGAAACTCTGGTGGAGGCTCGTAGCGGTTCTGACGT  107850

Query  1362    GCAAATCGATCGTCGAATTTGGGTATAGGGGCGAAAGACTAATCGAACCATCTAGTAGCT  1421
               ||||||||||||||||||||||||||||||||||||||||||||||||||||||||||||
Sbjct  107849  GCAAATCGATCGTCGAATTTGGGTATAGGGGCGAAAGACTAATCGAACCATCTAGTAGCT  107790

Query  1422    GGTTCCTGCCGAAGTTTCCCTCAGGATAGCAGAAGCTCGTATCAGTTTTATGAGGTAAAG  1481
[truncated: 4,885,214 more chars]
