# Supplementary material for: Using nanopore sequencing to identify fungi from clinical samples with high phylogenetic resolution
Source: Sci Rep. 2023 Jun 16;13:9785. doi: 10.1038/s41598-023-37016-0 (PMC10275880; doi:10.1038/s41598-023-37016-0)
Supplement: Supplementary file 1 — Supplementary Information. [file 41598_2023_37016_MOESM1_ESM.zip › Supplementary_Information/Supplementary_Data/Data_S6_Clin_blast/results/Clin_RGN5_fmt6.txt]

CP017630.1	100	4767	2588	1	2	99.884	0.0
NC_032096.1	100	4767	2588	1	2	99.884	0.0
FM992695.1	100	4383	2532	48	25	97.198	0.0
NC_012867.1	100	4383	2532	48	25	97.198	0.0
QLNQ01000024.1	100	3989	2464	93	47	94.624	0.0
QLNQ01000024.1	100	3986	2464	93	48	94.587	0.0
QLNQ01000024.1	100	3986	2464	93	48	94.587	0.0
QLNQ01000024.1	100	3986	2464	93	48	94.587	0.0
QLNQ01000024.1	100	3973	2460	93	49	94.543	0.0
QLNQ01000018.1	100	3943	2456	98	50	94.316	0.0
QLNQ01000013.1	100	3941	2455	99	49	94.314	0.0
QLNQ01000013.1	100	3941	2455	99	49	94.314	0.0
QLNQ01000013.1	100	3941	2455	99	49	94.314	0.0
QLNQ01000013.1	100	3941	2455	99	49	94.314	0.0
QLNQ01000013.1	100	3941	2455	99	49	94.314	0.0
QLNQ01000013.1	100	3930	2454	99	51	94.240	0.0
WUJJ01000645.1	100	3936	2454	110	41	94.203	0.0
GG692404.1	100	3932	2453	112	40	94.165	0.0
GG692404.1	100	3932	2453	112	40	94.165	0.0
GG692404.1	100	3799	2403	119	43	93.684	0.0
NW_003020039.1	100	3932	2453	112	40	94.165	0.0
NW_003020039.1	100	3932	2453	112	40	94.165	0.0
NW_003020039.1	100	3799	2403	119	43	93.684	0.0
GG692410.1	100	3927	2453	112	41	94.129	0.0
NW_003020045.1	100	3927	2453	112	41	94.129	0.0
LBNG01000280.1	100	3925	2454	112	42	94.095	0.0
LBNG01000280.1	100	3914	2452	114	42	94.018	0.0
CAJVQF010000008.1	100	3910	2451	117	40	93.980	0.0
CAJVQF010000008.1	100	3906	2453	114	44	93.949	0.0
CAJVQF010000008.1	100	3899	2452	114	45	93.910	0.0
CAJVQF010000008.1	100	3895	2453	113	47	93.877	0.0
CAJVQF010000008.1	100	3893	2450	116	44	93.870	0.0
CAJVQF010000056.1	100	3897	2452	116	44	93.874	0.0
CAJVQF010000056.1	100	3897	2452	116	44	93.874	0.0
CAJVQF010000056.1	100	3895	2451	117	43	93.872	0.0
CAJVQF010000056.1	100	3890	2451	116	45	93.836	0.0
CAJVQF010000056.1	100	3890	2452	114	47	93.838	0.0
CAJVQF010000056.1	100	3890	2450	117	44	93.834	0.0
CAJVQF010000056.1	100	3890	2450	117	44	93.834	0.0
CAJVQF010000056.1	100	3882	2452	116	47	93.767	0.0
CAJVQF010000056.1	100	1127	665	25	2	96.098	0.0
CAJVQF010000101.1	100	3893	2450	117	43	93.870	0.0
CAJVQF010000101.1	100	3869	2449	117	48	93.688	0.0
CAJVQF010000101.1	100	3869	2450	115	50	93.690	0.0
CAJVQF010000101.1	100	3869	2449	117	48	93.688	0.0
CAJVQF010000101.1	100	3862	2449	115	51	93.652	0.0
CAJVQF010000101.1	100	3840	2447	115	55	93.504	0.0
WWPN01000002.1	100	3864	2449	117	49	93.652	0.0
WWPN01000002.1	100	3845	2446	117	52	93.537	0.0
WWPN01000002.1	100	3783	2437	117	62	93.157	0.0
CH981532.1	98	3602	2346	138	48	92.654	0.0
CH981532.1	98	3596	2345	139	48	92.615	0.0
CH981532.1	98	3596	2346	138	49	92.617	0.0
CH981532.1	98	3592	2346	139	49	92.581	0.0
CH981532.1	98	3591	2345	138	50	92.578	0.0
CH981532.1	98	1892	1261	91	22	91.776	0.0
CH981532.1	98	326	239	24	6	88.848	2.94e-84
CH981532.1	98	71.3	38	0	0	100.000	1.52e-07
CH981532.1	98	71.3	38	0	0	100.000	1.52e-07
CH981532.1	98	71.3	38	0	0	100.000	1.52e-07
CH981532.1	98	71.3	38	0	0	100.000	1.52e-07
CH981532.1	98	71.3	38	0	0	100.000	1.52e-07
NW_001813677.1	98	3602	2346	138	48	92.654	0.0
NW_001813677.1	98	3596	2345	139	48	92.615	0.0
NW_001813677.1	98	3596	2346	138	49	92.617	0.0
NW_001813677.1	98	3592	2346	139	49	92.581	0.0
NW_001813677.1	98	3591	2345	138	50	92.578	0.0
NW_001813677.1	98	1892	1261	91	22	91.776	0.0
NW_001813677.1	98	326	239	24	6	88.848	2.94e-84
NW_001813677.1	98	71.3	38	0	0	100.000	1.52e-07
NW_001813677.1	98	71.3	38	0	0	100.000	1.52e-07
NW_001813677.1	98	71.3	38	0	0	100.000	1.52e-07
NW_001813677.1	98	71.3	38	0	0	100.000	1.52e-07
NW_001813677.1	98	71.3	38	0	0	100.000	1.52e-07
JAIHNE010000018.1	100	3587	2396	153	59	91.871	0.0
GL996500.1	100	3524	2398	151	75	91.387	0.0
NW_006767426.1	100	3524	2398	151	75	91.387	0.0
MXQC01000182.1	95	3498	2259	126	45	92.963	0.0
MXQC01000182.1	95	71.3	38	0	0	100.000	1.52e-07
JAGSYN010000329.1	95	3402	2276	138	63	91.885	0.0
JAGSYN010000329.1	95	71.3	38	0	0	100.000	1.52e-07
NW_026057492.1	95	3402	2276	138	63	91.885	0.0
NW_026057492.1	95	71.3	38	0	0	100.000	1.52e-07
JAIHNG010000152.1	95	3380	2024	87	8	95.517	0.0
JAIHNG010000152.1	95	342	316	18	38	84.946	2.92e-89
JAEOAQ010000005.1	96	3369	2022	89	8	95.422	0.0
JAEOAQ010000005.1	96	3369	2022	89	8	95.422	0.0
JAEOAQ010000005.1	96	3369	2022	89	8	95.422	0.0
JAEOAQ010000005.1	96	3363	2021	90	8	95.375	0.0
JAEOAQ010000005.1	96	3363	2021	90	8	95.375	0.0
JAEOAQ010000005.1	96	394	300	21	18	88.496	7.96e-105
JAEOAQ010000005.1	96	394	300	21	18	88.496	7.96e-105
JAEOAQ010000005.1	96	394	300	21	18	88.496	7.96e-105
JAEOAQ010000005.1	96	394	300	21	18	88.496	7.96e-105
JAEOAQ010000005.1	96	394	300	21	18	88.496	7.96e-105
JAEOAQ010000005.1	96	71.3	40	1	0	97.561	1.52e-07
JAEOAQ010000005.1	96	71.3	40	1	0	97.561	1.52e-07
JAEOAQ010000005.1	96	71.3	40	1	0	97.561	1.52e-07
JAEOAQ010000005.1	96	71.3	40	1	0	97.561	1.52e-07
JAEOAQ010000005.1	96	71.3	40	1	0	97.561	1.52e-07
HE681725.1	97	3352	2019	92	8	95.281	0.0
HE681725.1	97	396	349	25	34	85.539	2.21e-105
NC_018301.1	97	3352	2019	92	8	95.281	0.0
NC_018301.1	97	396	349	25	34	85.539	2.21e-105
HE605209.1	97	3341	2017	94	8	95.186	0.0
HE605209.1	97	381	352	23	40	84.819	6.19e-101
NW_023503284.1	97	3341	2017	94	8	95.186	0.0
NW_023503284.1	97	381	352	23	40	84.819	6.19e-101
JAMALC010000343.1	96	3330	2015	96	8	95.092	0.0
JAMALC010000343.1	96	399	302	18	20	88.824	1.71e-106
JAMALC010000343.1	96	71.3	40	1	0	97.561	1.52e-07
JAIHNF010000004.1	97	3308	2007	99	7	94.983	0.0
JAIHNF010000004.1	97	420	350	34	22	86.207	1.31e-112
CH445386.1	98	3284	2010	102	11	94.677	0.0
CH445386.1	98	2907	1920	113	48	92.263	0.0
CH445386.1	98	592	506	43	40	85.908	2.63e-164
CH445386.1	98	71.3	38	0	0	100.000	1.52e-07
CH445386.1	98	71.3	38	0	0	100.000	1.52e-07
NW_001884610.1	98	3284	2010	102	11	94.677	0.0
NW_001884610.1	98	2907	1920	113	48	92.263	0.0
NW_001884610.1	98	592	506	43	40	85.908	2.63e-164
NW_001884610.1	98	71.3	38	0	0	100.000	1.52e-07
NW_001884610.1	98	71.3	38	0	0	100.000	1.52e-07
PPLL02000039.1	96	3271	2005	97	16	94.665	0.0
PPLL02000039.1	96	340	343	37	34	82.850	1.05e-88
NREI01000028.1	95	3247	2235	146	74	91.039	0.0
NREI01000028.1	95	62.1	35	1	0	97.222	9.17e-05
JAHUZD010000048.1	90	3229	1994	104	15	94.368	0.0
JAHUZD010000048.1	90	276	183	13	3	91.960	3.01e-69
JAHUZD010000048.1	90	69.4	37	0	0	100.000	5.48e-07
NW_026055390.1	90	3229	1994	104	15	94.368	0.0
NW_026055390.1	90	276	183	13	3	91.960	3.01e-69
NW_026055390.1	90	69.4	37	0	0	100.000	5.48e-07
NBZC01000158.1	92	3206	1999	94	30	94.159	0.0
NBZC01000158.1	92	320	208	15	2	92.444	1.37e-82
NBZC01000158.1	92	71.3	38	0	0	100.000	1.52e-07
NDXA01000178.1	95	3162	1986	103	27	93.856	0.0
NDXA01000178.1	95	298	311	30	36	82.493	6.42e-76
CP000497.1	90	3129	1981	112	25	93.532	0.0
CP000497.1	90	298	186	10	2	93.939	6.42e-76
CP000497.1	90	71.3	38	0	0	100.000	1.52e-07
NC_009043.1	90	3129	1981	112	25	93.532	0.0
NC_009043.1	90	298	186	10	2	93.939	6.42e-76
NC_009043.1	90	71.3	38	0	0	100.000	1.52e-07
JAGSID010000072.1	90	3123	1980	112	26	93.484	0.0
JAGSID010000072.1	90	298	186	10	2	93.939	6.42e-76
JAGSID010000072.1	90	71.3	38	0	0	100.000	1.52e-07
PPOW01000036.1	90	3101	1978	122	22	93.214	0.0
PPOW01000036.1	90	303	182	9	0	95.288	1.38e-77
PPOW01000036.1	90	71.3	38	0	0	100.000	1.52e-07
PPIU01000004.1	91	3099	1978	116	27	93.258	0.0
PPIU01000004.1	91	300	190	14	0	93.137	1.78e-76
PPIU01000004.1	91	71.3	38	0	0	100.000	1.52e-07
FYBW01000192.1	90	3096	1977	123	22	93.167	0.0
FYBW01000192.1	90	303	182	9	0	95.288	1.38e-77
FYBW01000192.1	90	71.3	38	0	0	100.000	1.52e-07
PPOQ01000062.1	90	3096	1977	123	22	93.167	0.0
PPOQ01000062.1	90	303	182	9	0	95.288	1.38e-77
PPOQ01000062.1	90	71.3	38	0	0	100.000	1.52e-07
PPOR01000001.1	90	3094	1974	123	21	93.201	0.0
PPOR01000001.1	90	292	184	13	0	93.401	2.99e-74
PPOR01000001.1	90	71.3	38	0	0	100.000	1.52e-07
PPOS02000018.1	90	3090	1973	125	20	93.154	0.0
PPOS02000018.1	90	303	186	11	0	94.416	1.38e-77
PPOS02000018.1	90	71.3	38	0	0	100.000	1.52e-07
DS995909.1	90	3090	1974	123	22	93.157	0.0
DS995909.1	90	303	186	11	0	94.416	1.38e-77
DS995909.1	90	71.3	38	0	0	100.000	1.52e-07
NW_002196671.1	90	3090	1974	123	22	93.157	0.0
NW_002196671.1	90	303	186	11	0	94.416	1.38e-77
NW_002196671.1	90	71.3	38	0	0	100.000	1.52e-07
PPPA02000022.1	90	3085	1972	122	23	93.151	0.0
PPPA02000022.1	90	303	186	11	0	94.416	1.38e-77
PPPA02000022.1	90	71.3	38	0	0	100.000	1.52e-07
BADS01000001.1	91	3085	1978	119	28	93.082	0.0
BADS01000001.1	91	311	188	10	0	94.949	8.24e-80
BADS01000001.1	91	71.3	38	0	0	100.000	1.52e-07
CAKXYY010000043.1	90	3064	1977	120	31	92.904	0.0
CAKXYY010000043.1	90	281	178	13	0	93.194	6.46e-71
CAKXYY010000043.1	90	71.3	38	0	0	100.000	1.52e-07
JAMAFN010000082.1	90	3062	1975	122	29	92.897	0.0
JAMAFN010000082.1	90	281	178	13	0	93.194	6.46e-71
JAMAFN010000082.1	90	71.3	38	0	0	100.000	1.52e-07
JAMAFL010000022.1	90	3062	1975	122	29	92.897	0.0
JAMAFL010000022.1	90	281	178	13	0	93.194	6.46e-71
JAMAFL010000022.1	90	71.3	38	0	0	100.000	1.52e-07
NBND01000012.1	91	3062	1979	128	26	92.780	0.0
NBND01000012.1	91	307	186	10	0	94.898	1.07e-78
NBND01000012.1	91	307	186	10	0	94.898	1.07e-78
NBND01000012.1	91	130	76	3	0	96.203	2.48e-25
NBND01000012.1	91	73.1	44	1	1	95.652	4.23e-08
NBND01000012.1	91	73.1	44	1	1	95.652	4.23e-08
JAMAFR010000013.1	90	3062	1974	124	27	92.894	0.0
JAMAFR010000013.1	90	281	178	13	0	93.194	6.46e-71
JAMAFR010000013.1	90	71.3	38	0	0	100.000	1.52e-07
JAMAFM010000023.1	91	3062	1974	124	27	92.894	0.0
JAMAFM010000023.1	91	281	182	15	0	92.386	6.46e-71
JAMAFM010000023.1	91	71.3	38	0	0	100.000	1.52e-07
JAMAFQ010000012.1	91	3062	1974	124	27	92.894	0.0
JAMAFQ010000012.1	91	281	182	15	0	92.386	6.46e-71
JAMAFQ010000012.1	91	71.3	38	0	0	100.000	1.52e-07
JAMAFP010000020.1	91	3062	1974	124	27	92.894	0.0
JAMAFP010000020.1	91	281	182	15	0	92.386	6.46e-71
JAMAFP010000020.1	91	71.3	38	0	0	100.000	1.52e-07
JAMAFO010000022.1	91	3062	1974	124	27	92.894	0.0
JAMAFO010000022.1	91	281	182	15	0	92.386	6.46e-71
JAMAFO010000022.1	91	71.3	38	0	0	100.000	1.52e-07
CH408159.1	91	3061	1976	117	34	92.901	0.0
CH408159.1	91	3027	1976	117	41	92.596	0.0
CH408159.1	91	311	192	12	0	94.118	8.24e-80
CH408159.1	91	302	192	12	2	93.204	4.96e-77
CH408159.1	91	71.3	38	0	0	100.000	1.52e-07
CH408159.1	91	71.3	38	0	0	100.000	1.52e-07
NW_001809796.1	91	3061	1976	117	34	92.901	0.0
NW_001809796.1	91	3027	1976	117	41	92.596	0.0
NW_001809796.1	91	311	192	12	0	94.118	8.24e-80
NW_001809796.1	91	302	192	12	2	93.204	4.96e-77
NW_001809796.1	91	71.3	38	0	0	100.000	1.52e-07
NW_001809796.1	91	71.3	38	0	0	100.000	1.52e-07
JAFIDH010000010.1	91	3053	1975	117	35	92.854	0.0
JAFIDH010000010.1	91	3053	1975	117	35	92.854	0.0
JAFIDH010000010.1	91	276	181	16	0	91.878	3.01e-69
JAFIDH010000010.1	91	276	181	16	0	91.878	3.01e-69
JAFIDH010000010.1	91	71.3	38	0	0	100.000	1.52e-07
JAFIDH010000010.1	91	71.3	38	0	0	100.000	1.52e-07
JACWFX010000010.1	90	3051	1973	123	30	92.803	0.0
JACWFX010000010.1	90	281	178	13	0	93.194	6.46e-71
JACWFX010000010.1	90	71.3	38	0	0	100.000	1.52e-07
JAFIDI010000015.1	90	3048	1973	120	33	92.803	0.0
JAFIDI010000015.1	90	3048	1973	120	33	92.803	0.0
JAFIDI010000015.1	90	3048	1973	120	33	92.803	0.0
JAFIDI010000015.1	90	3048	1973	120	33	92.803	0.0
JAFIDI010000015.1	90	276	177	14	0	92.670	3.01e-69
JAFIDI010000015.1	90	276	177	14	0	92.670	3.01e-69
JAFIDI010000015.1	90	276	177	14	0	92.670	3.01e-69
JAFIDI010000015.1	90	276	177	14	0	92.670	3.01e-69
JAFIDI010000015.1	90	71.3	38	0	0	100.000	1.52e-07
JAFIDI010000015.1	90	71.3	38	0	0	100.000	1.52e-07
JAFIDI010000015.1	90	71.3	38	0	0	100.000	1.52e-07
JAFIDI010000015.1	90	71.3	38	0	0	100.000	1.52e-07
JAFIDI010000023.1	90	3048	1973	120	33	92.803	0.0
JAFIDI010000023.1	90	2553	1900	160	79	88.827	0.0
JAFIDI010000023.1	90	276	177	14	0	92.670	3.01e-69
JAFIDI010000023.1	90	246	175	11	8	90.206	2.36e-60
JAFIDI010000023.1	90	71.3	38	0	0	100.000	1.52e-07
JAFIDI010000019.1	90	3048	1973	120	33	92.803	0.0
JAFIDI010000019.1	90	3048	1973	120	33	92.803	0.0
JAFIDI010000019.1	90	1415	936	65	16	92.035	0.0
JAFIDI010000019.1	90	276	177	14	0	92.670	3.01e-69
JAFIDI010000019.1	90	276	177	14	0	92.670	3.01e-69
JAFIDI010000019.1	90	276	177	14	0	92.670	3.01e-69
JAFIDI010000019.1	90	71.3	38	0	0	100.000	1.52e-07
JAFIDI010000019.1	90	71.3	38	0	0	100.000	1.52e-07
JAFIDI010000019.1	90	71.3	38	0	0	100.000	1.52e-07
PPMM02000033.1	90	3044	1967	132	22	92.739	0.0
PPMM02000033.1	90	292	180	11	0	94.241	2.99e-74
PPMM02000033.1	90	71.3	38	0	0	100.000	1.52e-07
PPIY01000089.1	91	3040	1970	128	27	92.706	0.0
PPIY01000089.1	91	281	182	15	0	92.386	6.46e-71
PPIY01000089.1	91	71.3	38	0	0	100.000	1.52e-07
PPLO02000025.1	90	3022	1967	123	34	92.608	0.0
PPLO02000025.1	90	254	175	14	4	90.674	1.41e-62
PPLO02000025.1	90	69.4	37	0	0	100.000	5.48e-07
JAHMUF010000032.1	91	3016	1960	132	25	92.584	0.0
JAHMUF010000032.1	91	276	182	15	1	91.919	3.01e-69
JAHMUF010000032.1	91	71.3	43	1	1	95.556	1.52e-07
NW_025065079.1	91	3016	1960	132	25	92.584	0.0
NW_025065079.1	91	276	182	15	1	91.919	3.01e-69
NW_025065079.1	91	71.3	43	1	1	95.556	1.52e-07
JANXEX010000021.1	91	3007	1958	135	24	92.489	0.0
JANXEX010000021.1	91	309	187	10	0	94.924	2.96e-79
JANXEX010000021.1	91	76.8	50	2	2	92.593	3.27e-09
QELA01000006.1	92	3003	1967	108	50	92.565	0.0
QELA01000006.1	92	3003	1967	108	50	92.565	0.0
QELA01000006.1	92	3003	1967	108	50	92.565	0.0
QELA01000006.1	92	3001	1966	109	49	92.561	0.0
QELA01000006.1	92	311	187	7	2	95.408	8.24e-80
QELA01000006.1	92	311	187	7	2	95.408	8.24e-80
QELA01000006.1	92	311	187	7	2	95.408	8.24e-80
QELA01000006.1	92	311	187	7	2	95.408	8.24e-80
QELA01000006.1	92	89.8	64	4	3	90.141	4.20e-13
QELA01000006.1	92	89.8	64	4	3	90.141	4.20e-13
QELA01000006.1	92	89.8	64	4	3	90.141	4.20e-13
QELA01000006.1	92	89.8	64	4	3	90.141	4.20e-13
PPMN02000062.1	90	3001	1960	130	30	92.453	0.0
PPMN02000062.1	90	292	180	11	0	94.241	2.99e-74
PPMN02000062.1	90	71.3	38	0	0	100.000	1.52e-07
CALSDN010000028.1	90	2998	1960	112	45	92.584	0.0
CALSDN010000028.1	90	315	188	9	0	95.431	6.37e-81
CALSDN010000028.1	90	75.0	40	0	0	100.000	1.18e-08
QELA01000012.1	92	2990	1965	108	52	92.471	0.0
QELA01000012.1	92	2940	1957	106	61	92.137	0.0
QELA01000012.1	92	2907	1952	105	67	91.902	0.0
QELA01000012.1	92	311	191	9	2	94.554	8.24e-80
QELA01000012.1	92	311	191	9	2	94.554	8.24e-80
QELA01000012.1	92	311	191	9	2	94.554	8.24e-80
QELA01000012.1	92	89.8	64	4	3	90.141	4.20e-13
QELA01000012.1	92	89.8	64	3	4	90.141	4.20e-13
QELA01000012.1	92	89.8	64	3	4	90.141	4.20e-13
PPLN02000030.1	90	2987	1961	133	31	92.282	0.0
PPLN02000030.1	90	305	187	11	0	94.444	3.84e-78
PPLN02000030.1	90	71.3	38	0	0	100.000	1.52e-07
QELA01000016.1	88	2985	1853	91	22	94.252	0.0
QELA01000016.1	88	2464	1776	81	112	90.198	0.0
QELA01000016.1	88	311	191	9	2	94.554	8.24e-80
QELA01000016.1	88	278	186	9	7	92.079	8.36e-70
QELA01000016.1	88	89.8	64	4	3	90.141	4.20e-13
QELA01000016.1	88	89.8	64	4	3	90.141	4.20e-13
QELA01000016.1	88	67.6	41	1	1	95.349	1.97e-06
PPPC02000005.1	90	2983	1955	115	44	92.479	0.0
PPPC02000005.1	90	315	188	9	0	95.431	6.37e-81
PPPC02000005.1	90	71.3	38	0	0	100.000	1.52e-07
PPKV02000051.1	90	2983	1956	144	21	92.221	0.0
PPKV02000051.1	90	294	180	8	2	94.737	8.30e-75
PPKV02000051.1	90	71.3	38	0	0	100.000	1.52e-07
JAKQXL010000035.1	91	2981	1957	115	45	92.442	0.0
JAKQXL010000035.1	91	2981	1957	115	45	92.442	0.0
JAKQXL010000035.1	91	303	186	11	0	94.416	1.38e-77
JAKQXL010000035.1	91	303	186	11	0	94.416	1.38e-77
JAKQXL010000035.1	91	78.7	42	0	0	100.000	9.10e-10
JAKQXL010000035.1	91	78.7	42	0	0	100.000	9.10e-10
PPIF01000029.1	90	2981	1954	135	28	92.300	0.0
PPIF01000029.1	90	292	184	13	0	93.401	2.99e-74
PPIF01000029.1	90	71.3	38	0	0	100.000	1.52e-07
PPNG01000187.1	91	2976	1965	123	43	92.210	0.0
PPNG01000187.1	91	276	181	16	0	91.878	3.01e-69
PPNG01000187.1	91	71.3	38	0	0	100.000	1.52e-07
PPLM01000288.1	90	2974	1960	136	31	92.149	0.0
PPLM01000288.1	90	303	186	11	0	94.416	1.38e-77
PPLM01000288.1	90	71.3	38	0	0	100.000	1.52e-07
JADIOQ010000139.1	90	2942	1955	137	35	91.913	0.0
JADIOQ010000139.1	90	303	186	11	0	94.416	1.38e-77
JADIOQ010000139.1	90	71.3	38	0	0	100.000	1.52e-07
PPMP01000092.1	91	2937	1959	128	45	91.886	0.0
PPMP01000092.1	91	276	186	17	1	91.176	3.01e-69
PPMP01000092.1	91	71.3	38	0	0	100.000	1.52e-07
LJCY02000024.1	91	2900	1946	148	32	91.533	0.0
LJCY02000024.1	91	2889	1946	146	36	91.447	0.0
LJCY02000024.1	91	289	185	12	2	92.965	3.86e-73
LJCY02000024.1	91	272	182	10	6	91.919	3.89e-68
LJCY02000024.1	91	272	171	7	4	93.956	3.89e-68
LJCY02000024.1	91	71.3	38	0	0	100.000	1.52e-07
LJCY02000024.1	91	71.3	38	0	0	100.000	1.52e-07
LJCY02000024.1	91	58.4	36	0	2	94.737	0.001
QELA01000014.1	88	2900	1840	91	35	93.591	0.0
QELA01000014.1	88	2632	1800	85	82	91.510	0.0
QELA01000014.1	88	2364	1751	84	121	89.519	0.0
QELA01000014.1	88	298	185	7	4	94.388	6.42e-76
QELA01000014.1	88	278	182	7	7	92.857	8.36e-70
QELA01000014.1	88	265	180	7	9	91.837	6.51e-66
QELA01000014.1	88	76.8	62	3	6	87.324	3.27e-09
QELA01000014.1	88	75.0	42	1	0	97.674	1.18e-08
QELA01000014.1	88	67.6	41	1	1	95.349	1.97e-06
PPML02000044.1	91	2898	1965	139	47	91.353	0.0
PPML02000044.1	91	272	184	12	5	91.542	3.89e-68
PPML02000044.1	91	69.4	39	1	0	97.500	5.48e-07
JANBXG010000012.1	90	2896	1952	142	40	91.471	0.0
JANBXG010000012.1	90	248	162	14	0	92.045	6.56e-61
JANBXG010000012.1	90	71.3	38	0	0	100.000	1.52e-07
PPMU02000064.1	90	2896	1963	140	46	91.345	0.0
PPMU02000064.1	90	265	182	13	5	91.000	6.51e-66
PPMU02000064.1	90	69.4	37	0	0	100.000	5.48e-07
PPNR02000093.1	91	2889	1951	152	33	91.339	0.0
PPNR02000093.1	91	291	194	17	1	91.509	1.07e-73
PPNR02000093.1	91	69.4	37	0	0	100.000	5.48e-07
PPLH02000088.1	91	2883	1950	153	33	91.292	0.0
PPLH02000088.1	91	291	190	15	1	92.233	1.07e-73
PPLH02000088.1	91	69.4	37	0	0	100.000	5.48e-07
PPNS02000133.1	91	2883	1950	153	33	91.292	0.0
PPNS02000133.1	91	291	194	17	1	91.509	1.07e-73
PPNS02000133.1	91	69.4	37	0	0	100.000	5.48e-07
CP083469.1	91	2872	1948	150	37	91.241	0.0
CP083469.1	91	2872	1948	150	37	91.241	0.0
CP083469.1	91	289	187	14	1	92.574	3.86e-73
CP083469.1	91	289	187	14	1	92.574	3.86e-73
CP083469.1	91	69.4	37	0	0	100.000	5.48e-07
CP083469.1	91	69.4	37	0	0	100.000	5.48e-07
JACVEX010000009.1	91	2867	1947	156	33	91.152	0.0
JACVEX010000009.1	91	291	190	15	1	92.233	1.07e-73
JACVEX010000009.1	91	69.4	37	0	0	100.000	5.48e-07
UICF01000026.1	92	2863	1947	151	38	91.152	0.0
UICF01000026.1	92	2837	1943	151	42	90.964	0.0
UICF01000026.1	92	2543	1830	150	61	89.662	0.0
UICF01000026.1	92	292	205	21	2	89.912	2.99e-74
UICF01000026.1	92	267	188	17	4	89.952	1.81e-66
UICF01000026.1	92	265	189	14	7	90.000	6.51e-66
UICF01000026.1	92	161	100	4	2	94.340	8.78e-35
UICF01000026.1	92	69.4	37	0	0	100.000	5.48e-07
UICF01000026.1	92	69.4	37	0	0	100.000	5.48e-07
UICF01000026.1	92	67.6	36	0	0	100.000	1.97e-06
UICF01000022.1	91	2859	1949	149	41	91.117	0.0
UICF01000022.1	91	2846	1946	151	41	91.020	0.0
UICF01000022.1	91	2839	1946	152	42	90.935	0.0
UICF01000022.1	91	1653	1780	215	182	81.764	0.0
UICF01000022.1	91	289	187	14	1	92.574	3.86e-73
UICF01000022.1	91	289	187	14	1	92.574	3.86e-73
UICF01000022.1	91	276	185	14	3	91.584	3.01e-69
UICF01000022.1	91	69.4	37	0	0	100.000	5.48e-07
UICF01000022.1	91	69.4	37	0	0	100.000	5.48e-07
UICF01000022.1	91	62.1	36	0	1	97.297	9.17e-05
PPIW01000121.1	90	2859	1941	150	37	91.212	0.0
PPIW01000121.1	90	267	162	9	0	94.737	1.81e-66
PPIW01000121.1	90	71.3	38	0	0	100.000	1.52e-07
JAFLRI010000008.1	88	2859	1845	121	22	92.807	0.0
JAFLRI010000008.1	88	2852	1844	121	23	92.757	0.0
JAFLRI010000008.1	88	252	181	21	1	89.163	5.07e-62
JAFLRI010000008.1	88	252	181	21	1	89.163	5.07e-62
JAFLRI010000008.1	88	73.1	61	7	3	85.915	4.23e-08
JAFLRI010000008.1	88	73.1	61	7	3	85.915	4.23e-08
JAFLRI010000008.1	88	71.3	38	0	0	100.000	1.52e-07
JAFLRI010000008.1	88	71.3	38	0	0	100.000	1.52e-07
JAFLRI010000017.1	88	2859	1845	121	22	92.807	0.0
JAFLRI010000017.1	88	2859	1845	121	22	92.807	0.0
JAFLRI010000017.1	88	2841	1843	120	26	92.660	0.0
JAFLRI010000017.1	88	252	181	21	1	89.163	5.07e-62
JAFLRI010000017.1	88	252	181	21	1	89.163	5.07e-62
JAFLRI010000017.1	88	252	181	21	1	89.163	5.07e-62
JAFLRI010000017.1	88	73.1	61	7	3	85.915	4.23e-08
JAFLRI010000017.1	88	73.1	61	7	3	85.915	4.23e-08
JAFLRI010000017.1	88	73.1	61	7	3	85.915	4.23e-08
JAFLRI010000017.1	88	71.3	38	0	0	100.000	1.52e-07
JAFLRI010000017.1	88	71.3	38	0	0	100.000	1.52e-07
JAFLRI010000017.1	88	71.3	38	0	0	100.000	1.52e-07
PPKM01000147.1	91	2859	1940	152	35	91.208	0.0
PPKM01000147.1	91	276	183	12	4	91.960	3.01e-69
PPKM01000147.1	91	71.3	38	0	0	100.000	1.52e-07
JAEUBE010000199.1	91	2856	1937	158	30	91.153	0.0
JAEUBE010000199.1	91	294	183	12	0	93.846	8.30e-75
JAEUBE010000199.1	91	71.3	38	0	0	100.000	1.52e-07
NW_025763930.1	91	2856	1937	158	30	91.153	0.0
NW_025763930.1	91	294	183	12	0	93.846	8.30e-75
NW_025763930.1	91	71.3	38	0	0	100.000	1.52e-07
PPKU01000182.1	87	2854	1845	120	24	92.760	0.0
PPKU01000182.1	87	246	179	23	0	88.614	2.36e-60
PPKU01000182.1	87	73.1	41	1	0	97.619	4.23e-08
PPKU01000182.1	87	71.3	38	0	0	100.000	1.52e-07
JAHLUX010000021.1	91	2850	1935	161	28	91.102	0.0
JAHLUX010000021.1	91	300	184	11	0	94.359	1.78e-76
JAHLUX010000021.1	91	71.3	38	0	0	100.000	1.52e-07
PPHT01000081.1	91	2850	1940	151	38	91.123	0.0
PPHT01000081.1	91	283	181	14	0	92.821	1.80e-71
PPHT01000081.1	91	71.3	38	0	0	100.000	1.52e-07
NW_025065235.1	91	2850	1935	161	28	91.102	0.0
NW_025065235.1	91	300	184	11	0	94.359	1.78e-76
NW_025065235.1	91	71.3	38	0	0	100.000	1.52e-07
JAHKSL010000469.1	91	2848	1930	160	27	91.167	0.0
JAHKSL010000469.1	91	303	187	9	2	94.444	1.38e-77
JAHKSL010000469.1	91	71.3	38	0	0	100.000	1.52e-07
AECK01000007.1	91	2848	1930	160	27	91.167	0.0
AECK01000007.1	91	2848	1930	160	27	91.167	0.0
AECK01000007.1	91	2848	1930	160	27	91.167	0.0
AECK01000007.1	91	2848	1930	160	27	91.167	0.0
AECK01000007.1	91	2848	1930	160	27	91.167	0.0
AECK01000007.1	91	2843	1929	160	28	91.120	0.0
AECK01000007.1	91	303	187	9	2	94.444	1.38e-77
AECK01000007.1	91	303	187	9	2	94.444	1.38e-77
AECK01000007.1	91	303	187	9	2	94.444	1.38e-77
AECK01000007.1	91	303	187	9	2	94.444	1.38e-77
AECK01000007.1	91	303	187	9	2	94.444	1.38e-77
AECK01000007.1	91	303	187	9	2	94.444	1.38e-77
AECK01000007.1	91	71.3	38	0	0	100.000	1.52e-07
AECK01000007.1	91	71.3	38	0	0	100.000	1.52e-07
AECK01000007.1	91	71.3	38	0	0	100.000	1.52e-07
AECK01000007.1	91	71.3	38	0	0	100.000	1.52e-07
AECK01000007.1	91	71.3	38	0	0	100.000	1.52e-07
AECK01000007.1	91	67.6	36	0	0	100.000	1.97e-06
NW_017264704.1	91	2848	1930	160	27	91.167	0.0
NW_017264704.1	91	2848	1930	160	27	91.167	0.0
NW_017264704.1	91	2848	1930	160	27	91.167	0.0
NW_017264704.1	91	2848	1930	160	27	91.167	0.0
NW_017264704.1	91	2848	1930	160	27	91.167	0.0
NW_017264704.1	91	2843	1929	160	28	91.120	0.0
NW_017264704.1	91	303	187	9	2	94.444	1.38e-77
NW_017264704.1	91	303	187	9	2	94.444	1.38e-77
NW_017264704.1	91	303	187	9	2	94.444	1.38e-77
NW_017264704.1	91	303	187	9	2	94.444	1.38e-77
NW_017264704.1	91	303	187	9	2	94.444	1.38e-77
NW_017264704.1	91	303	187	9	2	94.444	1.38e-77
NW_017264704.1	91	71.3	38	0	0	100.000	1.52e-07
NW_017264704.1	91	71.3	38	0	0	100.000	1.52e-07
NW_017264704.1	91	71.3	38	0	0	100.000	1.52e-07
NW_017264704.1	91	71.3	38	0	0	100.000	1.52e-07
NW_017264704.1	91	71.3	38	0	0	100.000	1.52e-07
NW_017264704.1	91	67.6	36	0	0	100.000	1.97e-06
LT598468.1	91	2846	1955	147	48	90.930	0.0
LT598468.1	91	2846	1955	147	48	90.930	0.0
LT598468.1	91	257	174	15	2	91.099	1.09e-63
LT598468.1	91	257	174	15	2	91.099	1.09e-63
LT598468.1	91	71.3	42	2	0	95.455	1.52e-07
LT598468.1	91	71.3	42	2	0	95.455	1.52e-07
CM000694.1	91	2846	1953	152	43	90.922	0.0
CM000694.1	91	2846	1953	152	43	90.922	0.0
CM000694.1	91	279	177	13	0	93.158	2.32e-70
CM000694.1	91	279	177	13	0	93.158	2.32e-70
CM000694.1	91	71.3	42	2	0	95.455	1.52e-07
CM000694.1	91	71.3	42	2	0	95.455	1.52e-07
CM000694.1	91	65.8	61	9	3	83.562	7.09e-06
HG793131.1	91	2844	1940	155	36	91.037	0.0
HG793131.1	91	274	182	12	4	91.919	1.08e-68
HG793131.1	91	69.4	42	1	1	95.455	5.48e-07
NW_019172956.1	91	2844	1940	155	36	91.037	0.0
NW_019172956.1	91	274	182	12	4	91.919	1.08e-68
NW_019172956.1	91	69.4	42	1	1	95.455	5.48e-07
JAHKSL010001523.1	91	2843	1929	160	28	91.120	0.0
JAHKSL010001523.1	91	2835	1928	160	29	91.072	0.0
JAHKSL010001523.1	91	2835	1928	159	30	91.072	0.0
JAHKSL010001523.1	91	2835	1928	160	29	91.072	0.0
JAHKSL010001523.1	91	2835	1928	160	29	91.072	0.0
JAHKSL010001523.1	91	2820	1926	158	33	90.978	0.0
JAHKSL010001523.1	91	2647	1902	152	66	89.717	0.0
JAHKSL010001523.1	91	303	187	9	2	94.444	1.38e-77
JAHKSL010001523.1	91	303	187	9	2	94.444	1.38e-77
JAHKSL010001523.1	91	303	187	9	2	94.444	1.38e-77
JAHKSL010001523.1	91	303	187	9	2	94.444	1.38e-77
JAHKSL010001523.1	91	303	187	9	2	94.444	1.38e-77
JAHKSL010001523.1	91	302	186	9	2	94.416	4.96e-77
JAHKSL010001523.1	91	300	186	8	3	94.416	1.78e-76
JAHKSL010001523.1	91	71.3	38	0	0	100.000	1.52e-07
JAHKSL010001523.1	91	71.3	38	0	0	100.000	1.52e-07
JAHKSL010001523.1	91	71.3	38	0	0	100.000	1.52e-07
JAHKSL010001523.1	91	71.3	38	0	0	100.000	1.52e-07
JAHKSL010001523.1	91	71.3	38	0	0	100.000	1.52e-07
JAHKSL010001523.1	91	71.3	38	0	0	100.000	1.52e-07
JAHKSL010001523.1	91	71.3	38	0	0	100.000	1.52e-07
CM002300.1	91	2843	1930	159	29	91.124	0.0
CM002300.1	91	300	201	13	5	91.781	1.78e-76
CM002300.1	91	71.3	38	0	0	100.000	1.52e-07
CP048731.1	90	2843	1948	152	42	90.943	0.0
CP048731.1	90	270	174	14	0	92.553	1.40e-67
CP048731.1	90	67.6	36	0	0	100.000	1.97e-06
PPNU02000031.1	91	2843	1947	154	40	90.939	0.0
PPNU02000031.1	91	298	182	9	1	94.792	6.42e-76
PPNU02000031.1	91	69.4	37	0	0	100.000	5.48e-07
JAEUBD010001227.1	91	2843	1929	161	27	91.120	0.0
JAEUBD010001227.1	91	303	187	9	2	94.444	1.38e-77
JAEUBD010001227.1	91	71.3	38	0	0	100.000	1.52e-07
NC_027866.1	91	2843	1930	159	29	91.124	0.0
NC_027866.1	91	300	201	13	5	91.781	1.78e-76
NC_027866.1	91	71.3	38	0	0	100.000	1.52e-07
PPOA02000039.1	91	2841	1943	160	34	90.922	0.0
PPOA02000039.1	91	298	185	12	0	93.909	6.42e-76
PPOA02000039.1	91	69.4	37	0	0	100.000	5.48e-07
PPMI02000096.1	91	2837	1941	156	37	90.956	0.0
PPMI02000096.1	91	263	183	18	2	90.148	2.34e-65
PPMI02000096.1	91	75.0	40	0	0	100.000	1.18e-08
PPLV01000009.1	90	2837	1936	155	36	91.020	0.0
PPLV01000009.1	90	296	178	9	0	95.187	2.31e-75
PPLV01000009.1	90	71.3	38	0	0	100.000	1.52e-07
JAHKSL010001524.1	91	2835	1928	159	30	91.072	0.0
JAHKSL010001524.1	91	2830	1927	160	30	91.025	0.0
JAHKSL010001524.1	91	2822	1926	160	31	90.978	0.0
JAHKSL010001524.1	91	2820	1926	157	34	90.978	0.0
JAHKSL010001524.1	91	2802	1923	158	36	90.836	0.0
JAHKSL010001524.1	91	2791	1921	160	36	90.742	0.0
JAHKSL010001524.1	91	2787	1921	156	40	90.742	0.0
JAHKSL010001524.1	91	2787	1921	157	39	90.742	0.0
JAHKSL010001524.1	91	2564	1828	151	55	89.872	0.0
JAHKSL010001524.1	91	303	187	9	2	94.444	1.38e-77
JAHKSL010001524.1	91	303	187	9	2	94.444	1.38e-77
JAHKSL010001524.1	91	303	187	9	2	94.444	1.38e-77
JAHKSL010001524.1	91	303	187	9	2	94.444	1.38e-77
JAHKSL010001524.1	91	303	187	9	2	94.444	1.38e-77
JAHKSL010001524.1	91	302	187	8	3	94.444	4.96e-77
JAHKSL010001524.1	91	296	186	8	4	93.939	2.31e-75
JAHKSL010001524.1	91	296	186	9	3	93.939	2.31e-75
JAHKSL010001524.1	91	71.3	38	0	0	100.000	1.52e-07
JAHKSL010001524.1	91	71.3	38	0	0	100.000	1.52e-07
JAHKSL010001524.1	91	71.3	38	0	0	100.000	1.52e-07
JAHKSL010001524.1	91	71.3	38	0	0	100.000	1.52e-07
JAHKSL010001524.1	91	71.3	38	0	0	100.000	1.52e-07
JAHKSL010001524.1	91	71.3	38	0	0	100.000	1.52e-07
JAHKSL010001524.1	91	71.3	38	0	0	100.000	1.52e-07
JAHKSL010001524.1	91	71.3	38	0	0	100.000	1.52e-07
PPKT01000023.1	91	2835	1936	159	33	90.977	0.0
PPKT01000023.1	91	294	183	12	0	93.846	8.30e-75
PPKT01000023.1	91	71.3	38	0	0	100.000	1.52e-07
NHAO01000032.1	88	2835	1841	124	23	92.606	0.0
NHAO01000032.1	88	252	180	22	0	89.109	5.07e-62
NHAO01000032.1	88	73.1	61	7	3	85.915	4.23e-08
NHAO01000032.1	88	71.3	38	0	0	100.000	1.52e-07
JAHKSL010001529.1	91	2833	1929	155	34	91.076	0.0
JAHKSL010001529.1	91	2828	1928	156	34	91.029	0.0
JAHKSL010001529.1	91	2826	1928	155	35	91.029	0.0
JAHKSL010001529.1	91	2826	1928	155	35	91.029	0.0
JAHKSL010001529.1	91	2820	1927	155	36	90.982	0.0
JAHKSL010001529.1	91	2819	1927	154	37	90.982	0.0
JAHKSL010001529.1	91	2819	1927	154	37	90.982	0.0
JAHKSL010001529.1	91	303	187	9	2	94.444	1.38e-77
JAHKSL010001529.1	91	303	203	13	5	91.855	1.38e-77
JAHKSL010001529.1	91	303	187	9	2	94.444	1.38e-77
JAHKSL010001529.1	91	300	186	8	3	94.416	1.78e-76
JAHKSL010001529.1	91	300	186	8	3	94.416	1.78e-76
JAHKSL010001529.1	91	300	186	8	3	94.416	1.78e-76
JAHKSL010001529.1	91	294	185	9	3	93.909	8.30e-75
JAHKSL010001529.1	91	71.3	38	0	0	100.000	1.52e-07
JAHKSL010001529.1	91	71.3	38	0	0	100.000	1.52e-07
JAHKSL010001529.1	91	71.3	38	0	0	100.000	1.52e-07
JAHKSL010001529.1	91	71.3	38	0	0	100.000	1.52e-07
JAHKSL010001529.1	91	71.3	38	0	0	100.000	1.52e-07
JAHKSL010001529.1	91	71.3	38	0	0	100.000	1.52e-07
JAHKSL010001529.1	91	71.3	38	0	0	100.000	1.52e-07
LT598491.1	90	2832	1941	154	40	90.913	0.0
LT598491.1	90	2832	1941	154	40	90.913	0.0
LT598491.1	90	274	176	14	0	92.632	1.08e-68
LT598491.1	90	274	176	14	0	92.632	1.08e-68
LT598491.1	90	69.4	37	0	0	100.000	5.48e-07
LT598491.1	90	69.4	37	0	0	100.000	5.48e-07
JAHLUL010000027.1	91	2832	1927	163	27	91.025	0.0
JAHLUL010000027.1	91	302	202	12	6	91.818	4.96e-77
JAHLUL010000027.1	91	71.3	38	0	0	100.000	1.52e-07
NW_025065177.1	91	2832	1927	163	27	91.025	0.0
NW_025065177.1	91	302	202	12	6	91.818	4.96e-77
NW_025065177.1	91	71.3	38	0	0	100.000	1.52e-07
PPXL02000001.1	92	2830	1940	154	40	90.909	0.0
PPXL02000001.1	92	846	592	43	19	90.520	0.0
PPXL02000001.1	92	303	212	20	3	90.213	1.38e-77
PPXL02000001.1	92	69.4	37	0	0	100.000	5.48e-07
KV454011.1	86	2830	1819	132	9	92.806	0.0
KV454011.1	86	243	161	15	0	91.477	3.05e-59
KV454011.1	86	108	66	4	0	94.286	1.16e-18
KV454011.1	86	102	59	2	0	96.721	5.40e-17
KV454011.1	86	69.4	37	0	0	100.000	5.48e-07
KV454011.1	86	69.4	37	0	0	100.000	5.48e-07
PPKR01000012.1	91	2830	1935	159	34	90.930	0.0
PPKR01000012.1	91	272	179	16	0	91.795	3.89e-68
PPKR01000012.1	91	71.3	38	0	0	100.000	1.52e-07
LT598481.1	91	2830	1947	145	50	90.896	0.0
LT598481.1	91	2830	1947	145	50	90.896	0.0
LT598481.1	91	274	180	16	0	91.837	1.08e-68
LT598481.1	91	274	180	16	0	91.837	1.08e-68
LT598481.1	91	69.4	46	2	2	92.000	5.48e-07
LT598481.1	91	69.4	46	2	2	92.000	5.48e-07
LT598481.1	91	69.4	37	0	0	100.000	5.48e-07
JAHKSL010001528.1	91	2828	1927	159	31	91.025	0.0
JAHKSL010001528.1	91	2787	1921	157	39	90.742	0.0
JAHKSL010001528.1	91	2787	1921	156	40	90.742	0.0
JAHKSL010001528.1	91	303	187	9	2	94.444	1.38e-77
JAHKSL010001528.1	91	303	187	9	2	94.444	1.38e-77
JAHKSL010001528.1	91	291	185	9	4	93.434	1.07e-73
JAHKSL010001528.1	91	71.3	38	0	0	100.000	1.52e-07
JAHKSL010001528.1	91	71.3	38	0	0	100.000	1.52e-07
JAHKSL010001528.1	91	71.3	38	0	0	100.000	1.52e-07
LN890542.1	91	2824	1953	147	52	90.753	0.0
LN890542.1	91	2824	1953	147	52	90.753	0.0
LN890542.1	91	279	178	11	2	93.194	2.32e-70
LN890542.1	91	279	178	11	2	93.194	2.32e-70
LN890542.1	91	69.4	37	0	0	100.000	5.48e-07
LN890542.1	91	69.4	37	0	0	100.000	5.48e-07
PPKG01000060.1	90	2822	1931	170	25	90.828	0.0
PPKG01000060.1	90	254	163	13	0	92.614	1.41e-62
PPKG01000060.1	90	71.3	38	0	0	100.000	1.52e-07
PPKF01000034.1	90	2822	1931	170	25	90.828	0.0
PPKF01000034.1	90	254	163	13	0	92.614	1.41e-62
PPKF01000034.1	90	71.3	38	0	0	100.000	1.52e-07
PPIX02000046.1	90	2820	1932	161	33	90.875	0.0
PPIX02000046.1	90	283	173	10	0	94.536	1.80e-71
PPIX02000046.1	90	71.3	38	0	0	100.000	1.52e-07
PPLI01000098.1	92	2820	1939	151	44	90.862	0.0
PPLI01000098.1	92	285	208	23	3	88.889	5.00e-72
PPLI01000098.1	92	69.4	37	0	0	100.000	5.48e-07
LT598453.1	90	2820	1943	153	44	90.794	0.0
LT598453.1	90	2820	1943	153	44	90.794	0.0
LT598453.1	90	268	179	17	0	91.327	5.03e-67
LT598453.1	90	268	179	17	0	91.327	5.03e-67
LT598453.1	90	265	173	15	0	92.021	6.51e-66
LT598453.1	90	69.4	37	0	0	100.000	5.48e-07
LT598453.1	90	69.4	37	0	0	100.000	5.48e-07
CU928180.1	90	2819	1945	147	50	90.803	0.0
CU928180.1	90	2819	1945	147	50	90.803	0.0
CU928180.1	90	2819	1945	147	50	90.803	0.0
CU928180.1	90	1312	940	86	23	89.609	0.0
CU928180.1	90	279	182	13	2	92.386	2.32e-70
CU928180.1	90	279	182	13	2	92.386	2.32e-70
CU928180.1	90	279	182	13	2	92.386	2.32e-70
CU928180.1	90	279	182	13	2	92.386	2.32e-70
CU928180.1	90	69.4	37	0	0	100.000	5.48e-07
CU928180.1	90	69.4	37	0	0	100.000	5.48e-07
CU928180.1	90	69.4	37	0	0	100.000	5.48e-07
NC_013084.1	90	2819	1945	147	50	90.803	0.0
NC_013084.1	90	2819	1945	147	50	90.803	0.0
NC_013084.1	90	2819	1945	147	50	90.803	0.0
NC_013084.1	90	1312	940	86	23	89.609	0.0
NC_013084.1	90	279	182	13	2	92.386	2.32e-70
NC_013084.1	90	279	182	13	2	92.386	2.32e-70
NC_013084.1	90	279	182	13	2	92.386	2.32e-70
NC_013084.1	90	279	182	13	2	92.386	2.32e-70
NC_013084.1	90	69.4	37	0	0	100.000	5.48e-07
NC_013084.1	90	69.4	37	0	0	100.000	5.48e-07
NC_013084.1	90	69.4	37	0	0	100.000	5.48e-07
JAHKSL010001527.1	91	2817	1926	158	34	90.935	0.0
JAHKSL010001527.1	91	2809	1925	157	36	90.888	0.0
JAHKSL010001527.1	91	2798	1924	153	41	90.840	0.0
JAHKSL010001527.1	91	303	187	9	2	94.444	1.38e-77
JAHKSL010001527.1	91	303	188	8	3	94.472	1.38e-77
JAHKSL010001527.1	91	291	185	9	4	93.434	1.07e-73
JAHKSL010001527.1	91	71.3	38	0	0	100.000	1.52e-07
JAHKSL010001527.1	91	71.3	38	0	0	100.000	1.52e-07
JAHKSL010001527.1	91	71.3	38	0	0	100.000	1.52e-07
LT598461.1	90	2815	1943	152	46	90.752	0.0
LT598461.1	90	2815	1943	152	46	90.752	0.0
LT598461.1	90	268	179	17	0	91.327	5.03e-67
LT598461.1	90	268	179	17	0	91.327	5.03e-67
LT598461.1	90	69.4	37	0	0	100.000	5.48e-07
LT598461.1	90	69.4	37	0	0	100.000	5.48e-07
JANBXE010000085.1	91	2811	1939	161	38	90.692	0.0
JANBXE010000085.1	91	267	174	15	0	92.063	1.81e-66
JANBXE010000085.1	91	69.4	44	2	1	93.617	5.48e-07
AADM01000465.1	90	2809	1946	150	50	90.680	0.0
AADM01000465.1	90	279	181	15	0	92.347	2.32e-70
AADM01000465.1	90	69.4	37	0	0	100.000	5.48e-07
JANBXH010000027.1	91	2804	1926	155	39	90.849	0.0
JANBXH010000027.1	91	278	183	14	2	91.960	8.36e-70
JANBXH010000027.1	91	69.4	39	1	0	97.500	5.48e-07
LT598476.1	90	2802	1937	160	40	90.641	0.0
LT598476.1	90	2802	1937	160	40	90.641	0.0
LT598476.1	90	274	180	16	0	91.837	1.08e-68
LT598476.1	90	274	180	16	0	91.837	1.08e-68
LT598476.1	90	69.4	37	0	0	100.000	5.48e-07
LT598476.1	90	69.4	37	0	0	100.000	5.48e-07
LT598476.1	90	69.4	37	0	0	100.000	5.48e-07
LN736364.1	90	2802	1939	156	44	90.650	0.0
LN736364.1	90	2802	1939	156	44	90.650	0.0
LN736364.1	90	274	180	16	0	91.837	1.08e-68
LN736364.1	90	274	180	16	0	91.837	1.08e-68
LN736364.1	90	69.4	37	0	0	100.000	5.48e-07
LN736364.1	90	69.4	37	0	0	100.000	5.48e-07
NW_019212883.1	90	2802	1939	156	44	90.650	0.0
NW_019212883.1	90	2802	1939	156	44	90.650	0.0
NW_019212883.1	90	274	180	16	0	91.837	1.08e-68
NW_019212883.1	90	274	180	16	0	91.837	1.08e-68
NW_019212883.1	90	69.4	37	0	0	100.000	5.48e-07
NW_019212883.1	90	69.4	37	0	0	100.000	5.48e-07
PPNT01000111.1	90	2800	1932	154	43	90.747	0.0
PPNT01000111.1	90	298	186	10	2	93.939	6.42e-76
PPNT01000111.1	90	69.4	37	0	0	100.000	5.48e-07
JADIOR010000171.1	90	2791	1929	154	44	90.691	0.0
JADIOR010000171.1	90	281	182	15	0	92.386	6.46e-71
JADIOR010000171.1	90	71.3	38	0	0	100.000	1.52e-07
PPKJ01000009.1	90	2789	1921	164	33	90.699	0.0
PPKJ01000009.1	90	289	180	12	0	93.750	3.86e-73
PPKJ01000009.1	90	71.3	38	0	0	100.000	1.52e-07
PPKP02000043.1	82	2787	1927	165	35	90.597	0.0
PPKS01000031.1	91	2785	1928	165	36	90.559	0.0
PPKS01000031.1	91	272	180	15	1	91.837	3.89e-68
PPKS01000031.1	91	71.3	38	0	0	100.000	1.52e-07
PPLW02000029.1	90	2784	1920	159	38	90.694	0.0
PPLW02000029.1	90	272	173	13	0	93.011	3.89e-68
PPLW02000029.1	90	71.3	38	0	0	100.000	1.52e-07
JAFIIU010000017.1	90	2782	1937	109	85	90.896	0.0
JAFIIU010000017.1	90	257	176	16	2	90.722	1.09e-63
JAFIIU010000017.1	90	71.3	38	0	0	100.000	1.52e-07
PPHW01000174.1	90	2778	1927	160	41	90.555	0.0
PPHW01000174.1	90	294	179	10	0	94.709	8.30e-75
PPHW01000174.1	90	71.3	38	0	0	100.000	1.52e-07
PPKI01000113.1	87	2778	1831	131	26	92.103	0.0
PPKI01000113.1	87	270	173	11	2	93.011	1.40e-67
PPKI01000113.1	87	71.3	38	0	0	100.000	1.52e-07
PPKI01000113.1	87	69.4	45	4	0	91.837	5.48e-07
AE016820.4	91	2769	1937	160	47	90.345	0.0
AE016820.4	91	2769	1937	160	47	90.345	0.0
AE016820.4	91	2769	1937	160	47	90.345	0.0
AE016820.4	91	2769	1937	160	47	90.345	0.0
AE016820.4	91	2769	1937	160	47	90.345	0.0
AE016820.4	91	2769	1937	160	47	90.345	0.0
AE016820.4	91	2769	1937	160	47	90.345	0.0
AE016820.4	91	2769	1937	160	47	90.345	0.0
AE016820.4	91	2769	1937	160	47	90.345	0.0
AE016820.4	91	2769	1937	160	47	90.345	0.0
AE016820.4	91	2769	1937	160	47	90.345	0.0
AE016820.4	91	2769	1937	160	47	90.345	0.0
AE016820.4	91	2769	1937	160	47	90.345	0.0
AE016820.4	91	2769	1937	160	47	90.345	0.0
AE016820.4	91	2769	1937	160	47	90.345	0.0
AE016820.4	91	2769	1937	160	47	90.345	0.0
AE016820.4	91	2769	1937	160	47	90.345	0.0
AE016820.4	91	2769	1937	160	47	90.345	0.0
AE016820.4	91	2769	1937	160	47	90.345	0.0
AE016820.4	91	2769	1937	160	47	90.345	0.0
AE016820.4	91	2769	1937	160	47	90.345	0.0
AE016820.4	91	2769	1937	160	47	90.345	0.0
AE016820.4	91	2769	1937	160	47	90.345	0.0
AE016820.4	91	2769	1937	160	47	90.345	0.0
AE016820.4	91	2769	1937	160	47	90.345	0.0
AE016820.4	91	2769	1937	160	47	90.345	0.0
AE016820.4	91	2769	1937	160	47	90.345	0.0
AE016820.4	91	2769	1937	160	47	90.345	0.0
AE016820.4	91	2769	1937	160	47	90.345	0.0
AE016820.4	91	2769	1937	160	47	90.345	0.0
AE016820.4	91	2769	1937	160	47	90.345	0.0
AE016820.4	91	2769	1937	160	47	90.345	0.0
AE016820.4	91	2769	1937	160	47	90.345	0.0
AE016820.4	91	2769	1937	160	47	90.345	0.0
AE016820.4	91	2769	1937	160	47	90.345	0.0
AE016820.4	91	2769	1937	160	47	90.345	0.0
AE016820.4	91	2769	1937	160	47	90.345	0.0
AE016820.4	91	2769	1937	160	47	90.345	0.0
AE016820.4	91	2769	1937	160	47	90.345	0.0
AE016820.4	91	265	180	16	2	90.909	6.51e-66
AE016820.4	91	265	180	16	2	90.909	6.51e-66
AE016820.4	91	265	180	16	2	90.909	6.51e-66
AE016820.4	91	265	180	16	2	90.909	6.51e-66
AE016820.4	91	265	180	16	2	90.909	6.51e-66
AE016820.4	91	265	180	16	2	90.909	6.51e-66
AE016820.4	91	265	180	16	2	90.909	6.51e-66
AE016820.4	91	265	180	16	2	90.909	6.51e-66
AE016820.4	91	265	180	16	2	90.909	6.51e-66
AE016820.4	91	265	180	16	2	90.909	6.51e-66
AE016820.4	91	265	180	16	2	90.909	6.51e-66
AE016820.4	91	265	180	16	2	90.909	6.51e-66
AE016820.4	91	265	180	16	2	90.909	6.51e-66
AE016820.4	91	265	180	16	2	90.909	6.51e-66
AE016820.4	91	265	180	16	2	90.909	6.51e-66
AE016820.4	91	265	180	16	2	90.909	6.51e-66
AE016820.4	91	265	180	16	2	90.909	6.51e-66
AE016820.4	91	265	180	16	2	90.909	6.51e-66
AE016820.4	91	265	180	16	2	90.909	6.51e-66
AE016820.4	91	265	180	16	2	90.909	6.51e-66
AE016820.4	91	265	180	16	2	90.909	6.51e-66
AE016820.4	91	265	180	16	2	90.909	6.51e-66
AE016820.4	91	265	180	16	2	90.909	6.51e-66
AE016820.4	91	265	180	16	2	90.909	6.51e-66
AE016820.4	91	265	180	16	2	90.909	6.51e-66
AE016820.4	91	265	180	16	2	90.909	6.51e-66
AE016820.4	91	265	180	16	2	90.909	6.51e-66
AE016820.4	91	265	180	16	2	90.909	6.51e-66
AE016820.4	91	265	180	16	2	90.909	6.51e-66
AE016820.4	91	265	180	16	2	90.909	6.51e-66
AE016820.4	91	265	180	16	2	90.909	6.51e-66
AE016820.4	91	265	180	16	2	90.909	6.51e-66
AE016820.4	91	265	180	16	2	90.909	6.51e-66
AE016820.4	91	265	180	16	2	90.909	6.51e-66
AE016820.4	91	265	180	16	2	90.909	6.51e-66
AE016820.4	91	265	180	16	2	90.909	6.51e-66
AE016820.4	91	265	180	16	2	90.909	6.51e-66
AE016820.4	91	265	180	16	2	90.909	6.51e-66
AE016820.4	91	265	180	16	2	90.909	6.51e-66
AE016820.4	91	69.4	37	0	0	100.000	5.48e-07
AE016820.4	91	69.4	37	0	0	100.000	5.48e-07
AE016820.4	91	69.4	37	0	0	100.000	5.48e-07
AE016820.4	91	69.4	37	0	0	100.000	5.48e-07
AE016820.4	91	69.4	37	0	0	100.000	5.48e-07
AE016820.4	91	69.4	37	0	0	100.000	5.48e-07
AE016820.4	91	69.4	37	0	0	100.000	5.48e-07
AE016820.4	91	69.4	37	0	0	100.000	5.48e-07
AE016820.4	91	69.4	37	0	0	100.000	5.48e-07
AE016820.4	91	69.4	37	0	0	100.000	5.48e-07
AE016820.4	91	69.4	37	0	0	100.000	5.48e-07
AE016820.4	91	69.4	37	0	0	100.000	5.48e-07
AE016820.4	91	69.4	37	0	0	100.000	5.48e-07
AE016820.4	91	69.4	37	0	0	100.000	5.48e-07
AE016820.4	91	69.4	37	0	0	100.000	5.48e-07
AE016820.4	91	69.4	37	0	0	100.000	5.48e-07
AE016820.4	91	69.4	37	0	0	100.000	5.48e-07
AE016820.4	91	69.4	37	0	0	100.000	5.48e-07
AE016820.4	91	69.4	37	0	0	100.000	5.48e-07
AE016820.4	91	69.4	37	0	0	100.000	5.48e-07
AE016820.4	91	69.4	37	0	0	100.000	5.48e-07
AE016820.4	91	69.4	37	0	0	100.000	5.48e-07
AE016820.4	91	69.4	37	0	0	100.000	5.48e-07
AE016820.4	91	69.4	37	0	0	100.000	5.48e-07
AE016820.4	91	69.4	37	0	0	100.000	5.48e-07
AE016820.4	91	69.4	37	0	0	100.000	5.48e-07
AE016820.4	91	69.4	37	0	0	100.000	5.48e-07
AE016820.4	91	69.4	37	0	0	100.000	5.48e-07
AE016820.4	91	69.4	37	0	0	100.000	5.48e-07
AE016820.4	91	69.4	37	0	0	100.000	5.48e-07
AE016820.4	91	69.4	37	0	0	100.000	5.48e-07
AE016820.4	91	69.4	37	0	0	100.000	5.48e-07
AE016820.4	91	69.4	37	0	0	100.000	5.48e-07
AE016820.4	91	69.4	37	0	0	100.000	5.48e-07
AE016820.4	91	69.4	37	0	0	100.000	5.48e-07
AE016820.4	91	69.4	37	0	0	100.000	5.48e-07
AE016820.4	91	69.4	37	0	0	100.000	5.48e-07
AE016820.4	91	69.4	37	0	0	100.000	5.48e-07
AE016820.4	91	69.4	37	0	0	100.000	5.48e-07
PPKO01000094.1	86	2769	1833	137	24	91.926	0.0
PPKO01000094.1	86	283	181	14	0	92.821	1.80e-71
PPKO01000094.1	86	71.3	38	0	0	100.000	1.52e-07
NC_005788.4	91	2769	1937	160	47	90.345	0.0
NC_005788.4	91	2769	1937	160	47	90.345	0.0
NC_005788.4	91	2769	1937	160	47	90.345	0.0
NC_005788.4	91	2769	1937	160	47	90.345	0.0
NC_005788.4	91	2769	1937	160	47	90.345	0.0
NC_005788.4	91	2769	1937	160	47	90.345	0.0
NC_005788.4	91	2769	1937	160	47	90.345	0.0
NC_005788.4	91	2769	1937	160	47	90.345	0.0
NC_005788.4	91	2769	1937	160	47	90.345	0.0
NC_005788.4	91	2769	1937	160	47	90.345	0.0
NC_005788.4	91	2769	1937	160	47	90.345	0.0
NC_005788.4	91	2769	1937	160	47	90.345	0.0
NC_005788.4	91	2769	1937	160	47	90.345	0.0
NC_005788.4	91	2769	1937	160	47	90.345	0.0
NC_005788.4	91	2769	1937	160	47	90.345	0.0
NC_005788.4	91	2769	1937	160	47	90.345	0.0
NC_005788.4	91	2769	1937	160	47	90.345	0.0
NC_005788.4	91	2769	1937	160	47	90.345	0.0
NC_005788.4	91	2769	1937	160	47	90.345	0.0
NC_005788.4	91	2769	1937	160	47	90.345	0.0
NC_005788.4	91	2769	1937	160	47	90.345	0.0
NC_005788.4	91	2769	1937	160	47	90.345	0.0
NC_005788.4	91	2769	1937	160	47	90.345	0.0
NC_005788.4	91	2769	1937	160	47	90.345	0.0
NC_005788.4	91	2769	1937	160	47	90.345	0.0
NC_005788.4	91	2769	1937	160	47	90.345	0.0
NC_005788.4	91	2769	1937	160	47	90.345	0.0
NC_005788.4	91	2769	1937	160	47	90.345	0.0
NC_005788.4	91	2769	1937	160	47	90.345	0.0
NC_005788.4	91	2769	1937	160	47	90.345	0.0
NC_005788.4	91	2769	1937	160	47	90.345	0.0
NC_005788.4	91	2769	1937	160	47	90.345	0.0
NC_005788.4	91	2769	1937	160	47	90.345	0.0
NC_005788.4	91	2769	1937	160	47	90.345	0.0
NC_005788.4	91	2769	1937	160	47	90.345	0.0
NC_005788.4	91	2769	1937	160	47	90.345	0.0
NC_005788.4	91	2769	1937	160	47	90.345	0.0
NC_005788.4	91	2769	1937	160	47	90.345	0.0
NC_005788.4	91	2769	1937	160	47	90.345	0.0
NC_005788.4	91	265	180	16	2	90.909	6.51e-66
NC_005788.4	91	265	180	16	2	90.909	6.51e-66
NC_005788.4	91	265	180	16	2	90.909	6.51e-66
NC_005788.4	91	265	180	16	2	90.909	6.51e-66
NC_005788.4	91	265	180	16	2	90.909	6.51e-66
NC_005788.4	91	265	180	16	2	90.909	6.51e-66
NC_005788.4	91	265	180	16	2	90.909	6.51e-66
NC_005788.4	91	265	180	16	2	90.909	6.51e-66
NC_005788.4	91	265	180	16	2	90.909	6.51e-66
NC_005788.4	91	265	180	16	2	90.909	6.51e-66
NC_005788.4	91	265	180	16	2	90.909	6.51e-66
NC_005788.4	91	265	180	16	2	90.909	6.51e-66
NC_005788.4	91	265	180	16	2	90.909	6.51e-66
NC_005788.4	91	265	180	16	2	90.909	6.51e-66
NC_005788.4	91	265	180	16	2	90.909	6.51e-66
NC_005788.4	91	265	180	16	2	90.909	6.51e-66
NC_005788.4	91	265	180	16	2	90.909	6.51e-66
NC_005788.4	91	265	180	16	2	90.909	6.51e-66
NC_005788.4	91	265	180	16	2	90.909	6.51e-66
NC_005788.4	91	265	180	16	2	90.909	6.51e-66
NC_005788.4	91	265	180	16	2	90.909	6.51e-66
NC_005788.4	91	265	180	16	2	90.909	6.51e-66
NC_005788.4	91	265	180	16	2	90.909	6.51e-66
NC_005788.4	91	265	180	16	2	90.909	6.51e-66
NC_005788.4	91	265	180	16	2	90.909	6.51e-66
NC_005788.4	91	265	180	16	2	90.909	6.51e-66
NC_005788.4	91	265	180	16	2	90.909	6.51e-66
NC_005788.4	91	265	180	16	2	90.909	6.51e-66
NC_005788.4	91	265	180	16	2	90.909	6.51e-66
NC_005788.4	91	265	180	16	2	90.909	6.51e-66
NC_005788.4	91	265	180	16	2	90.909	6.51e-66
NC_005788.4	91	265	180	16	2	90.909	6.51e-66
NC_005788.4	91	265	180	16	2	90.909	6.51e-66
NC_005788.4	91	265	180	16	2	90.909	6.51e-66
NC_005788.4	91	265	180	16	2	90.909	6.51e-66
NC_005788.4	91	265	180	16	2	90.909	6.51e-66
NC_005788.4	91	265	180	16	2	90.909	6.51e-66
NC_005788.4	91	265	180	16	2	90.909	6.51e-66
NC_005788.4	91	265	180	16	2	90.909	6.51e-66
NC_005788.4	91	69.4	37	0	0	100.000	5.48e-07
NC_005788.4	91	69.4	37	0	0	100.000	5.48e-07
NC_005788.4	91	69.4	37	0	0	100.000	5.48e-07
NC_005788.4	91	69.4	37	0	0	100.000	5.48e-07
NC_005788.4	91	69.4	37	0	0	100.000	5.48e-07
NC_005788.4	91	69.4	37	0	0	100.000	5.48e-07
NC_005788.4	91	69.4	37	0	0	100.000	5.48e-07
NC_005788.4	91	69.4	37	0	0	100.000	5.48e-07
NC_005788.4	91	69.4	37	0	0	100.000	5.48e-07
NC_005788.4	91	69.4	37	0	0	100.000	5.48e-07
NC_005788.4	91	69.4	37	0	0	100.000	5.48e-07
NC_005788.4	91	69.4	37	0	0	100.000	5.48e-07
NC_005788.4	91	69.4	37	0	0	100.000	5.48e-07
NC_005788.4	91	69.4	37	0	0	100.000	5.48e-07
NC_005788.4	91	69.4	37	0	0	100.000	5.48e-07
NC_005788.4	91	69.4	37	0	0	100.000	5.48e-07
NC_005788.4	91	69.4	37	0	0	100.000	5.48e-07
NC_005788.4	91	69.4	37	0	0	100.000	5.48e-07
NC_005788.4	91	69.4	37	0	0	100.000	5.48e-07
NC_005788.4	91	69.4	37	0	0	100.000	5.48e-07
NC_005788.4	91	69.4	37	0	0	100.000	5.48e-07
NC_005788.4	91	69.4	37	0	0	100.000	5.48e-07
NC_005788.4	91	69.4	37	0	0	100.000	5.48e-07
NC_005788.4	91	69.4	37	0	0	100.000	5.48e-07
NC_005788.4	91	69.4	37	0	0	100.000	5.48e-07
NC_005788.4	91	69.4	37	0	0	100.000	5.48e-07
NC_005788.4	91	69.4	37	0	0	100.000	5.48e-07
NC_005788.4	91	69.4	37	0	0	100.000	5.48e-07
NC_005788.4	91	69.4	37	0	0	100.000	5.48e-07
NC_005788.4	91	69.4	37	0	0	100.000	5.48e-07
NC_005788.4	91	69.4	37	0	0	100.000	5.48e-07
NC_005788.4	91	69.4	37	0	0	100.000	5.48e-07
NC_005788.4	91	69.4	37	0	0	100.000	5.48e-07
NC_005788.4	91	69.4	37	0	0	100.000	5.48e-07
NC_005788.4	91	69.4	37	0	0	100.000	5.48e-07
NC_005788.4	91	69.4	37	0	0	100.000	5.48e-07
NC_005788.4	91	69.4	37	0	0	100.000	5.48e-07
NC_005788.4	91	69.4	37	0	0	100.000	5.48e-07
NC_005788.4	91	69.4	37	0	0	100.000	5.48e-07
FYBL01000016.1	90	2763	1945	157	54	90.213	0.0
FYBL01000016.1	90	2675	1921	162	60	89.641	0.0
FYBL01000016.1	90	255	165	11	2	92.697	3.92e-63
FYBL01000016.1	90	255	165	11	2	92.697	3.92e-63
FYBL01000016.1	90	69.4	37	0	0	100.000	5.48e-07
FYBL01000016.1	90	69.4	37	0	0	100.000	5.48e-07
PPKZ02000081.1	90	2761	1924	167	38	90.371	0.0
PPKZ02000081.1	90	291	177	10	0	94.652	1.07e-73
PPKZ02000081.1	90	71.3	38	0	0	100.000	1.52e-07
PPHU01000073.1	90	2760	1924	166	39	90.371	0.0
PPHU01000073.1	90	291	177	10	0	94.652	1.07e-73
PPHU01000073.1	90	71.3	38	0	0	100.000	1.52e-07
CP006026.1	87	2758	1830	141	22	91.821	0.0
CP006026.1	87	259	178	19	0	90.355	3.03e-64
CP006026.1	87	71.3	38	0	0	100.000	1.52e-07
CP006026.1	87	69.4	37	0	0	100.000	5.48e-07
JAEUBG010005620.1	90	2752	1936	158	52	90.214	0.0
JAEUBG010005620.1	90	261	159	9	0	94.643	8.42e-65
JAEUBG010005620.1	90	67.6	36	0	0	100.000	1.97e-06
QELA01000017.1	87	2750	1809	86	59	92.579	0.0
QELA01000017.1	87	1956	1685	78	188	86.366	0.0
QELA01000017.1	87	270	185	8	9	91.584	1.40e-67
QELA01000017.1	87	252	182	8	12	90.099	5.07e-62
QELA01000017.1	87	76.8	62	3	6	87.324	3.27e-09
QELA01000017.1	87	76.8	62	3	6	87.324	3.27e-09
QELA01000017.1	87	67.6	41	1	1	95.349	1.97e-06
QELA01000017.1	87	62.1	36	0	1	97.297	9.17e-05
HE580273.2	89	2748	1930	167	43	90.187	0.0
HE580273.2	89	248	159	10	2	92.982	6.56e-61
HE580273.2	89	69.4	37	0	0	100.000	5.48e-07
NC_016485.2	89	2748	1930	167	43	90.187	0.0
NC_016485.2	89	248	159	10	2	92.982	6.56e-61
NC_016485.2	89	69.4	37	0	0	100.000	5.48e-07
PPMH02000093.1	86	2743	1835	126	39	91.750	0.0
PPMH02000093.1	86	252	166	11	3	92.222	5.07e-62
PPMH02000093.1	86	86.1	48	1	0	97.959	5.44e-12
PPMH02000093.1	86	69.4	37	0	0	100.000	5.48e-07
CP002500.1	87	2737	1830	140	27	91.637	0.0
CP002500.1	87	2737	1830	140	27	91.637	0.0
CP002500.1	87	274	176	14	0	92.632	1.08e-68
CP002500.1	87	274	176	14	0	92.632	1.08e-68
CP002500.1	87	71.3	38	0	0	100.000	1.52e-07
CP002500.1	87	71.3	38	0	0	100.000	1.52e-07
CP002500.1	87	69.4	37	0	0	100.000	5.48e-07
CP002500.1	87	69.4	37	0	0	100.000	5.48e-07
NC_016452.1	87	2737	1830	140	27	91.637	0.0
NC_016452.1	87	2737	1830	140	27	91.637	0.0
NC_016452.1	87	274	176	14	0	92.632	1.08e-68
NC_016452.1	87	274	176	14	0	92.632	1.08e-68
NC_016452.1	87	71.3	38	0	0	100.000	1.52e-07
NC_016452.1	87	71.3	38	0	0	100.000	1.52e-07
NC_016452.1	87	69.4	37	0	0	100.000	5.48e-07
NC_016452.1	87	69.4	37	0	0	100.000	5.48e-07
PPMG02000138.1	91	2734	1926	178	36	90.000	0.0
PPMG02000138.1	91	281	178	13	0	93.194	6.46e-71
PPMG02000138.1	91	69.4	42	1	1	95.455	5.48e-07
PPKY02000093.1	87	2732	1827	140	27	91.625	0.0
PPKY02000093.1	87	291	175	9	0	95.109	1.07e-73
PPKY02000093.1	87	71.3	38	0	0	100.000	1.52e-07
PPKY02000093.1	87	71.3	38	0	0	100.000	1.52e-07
PPJO01000042.1	92	2721	1925	151	60	90.122	0.0
PPJO01000042.1	92	278	202	22	3	88.987	8.36e-70
PPJO01000042.1	92	69.4	37	0	0	100.000	5.48e-07
PPJO01000013.1	92	2721	1925	151	60	90.122	0.0
PPJO01000013.1	92	278	202	22	3	88.987	8.36e-70
PPJO01000013.1	92	69.4	37	0	0	100.000	5.48e-07
QYLQ01000035.1	92	2719	1923	154	57	90.112	0.0
QYLQ01000035.1	92	289	204	20	3	89.868	3.86e-73
QYLQ01000035.1	92	69.4	37	0	0	100.000	5.48e-07
JFAV03000033.1	86	2713	1825	129	39	91.570	0.0
JFAV03000033.1	86	241	156	13	0	92.308	1.10e-58
JFAV03000033.1	86	71.3	38	0	0	100.000	1.52e-07
JFAV03000033.1	86	67.6	36	0	0	100.000	1.97e-06
LPNM01000013.1	86	2708	1822	134	35	91.512	0.0
LPNM01000013.1	86	2693	1819	137	35	91.361	0.0
LPNM01000013.1	86	2680	1817	138	37	91.215	0.0
LPNM01000013.1	86	2514	1769	174	30	89.660	0.0
LPNM01000013.1	86	1722	1074	68	4	93.717	0.0
LPNM01000013.1	86	241	156	13	0	92.308	1.10e-58
LPNM01000013.1	86	241	156	13	0	92.308	1.10e-58
LPNM01000013.1	86	241	150	10	0	93.750	1.10e-58
LPNM01000013.1	86	241	150	10	0	93.750	1.10e-58
LPNM01000013.1	86	71.3	38	0	0	100.000	1.52e-07
LPNM01000013.1	86	71.3	38	0	0	100.000	1.52e-07
LPNM01000013.1	86	71.3	38	0	0	100.000	1.52e-07
LPNM01000013.1	86	71.3	38	0	0	100.000	1.52e-07
LPNM01000013.1	86	67.6	36	0	0	100.000	1.97e-06
LPNM01000013.1	86	67.6	36	0	0	100.000	1.97e-06
LPNM01000013.1	86	67.6	36	0	0	100.000	1.97e-06
LPNM01000013.1	86	67.6	36	0	0	100.000	1.97e-06
LPNM01000013.1	86	65.8	37	1	0	97.368	7.09e-06
HE576754.1	89	2706	1935	171	51	89.708	0.0
HE576754.1	89	2706	1935	171	51	89.708	0.0
HE576754.1	89	252	153	6	2	95.031	5.07e-62
HE576754.1	89	252	153	6	2	95.031	5.07e-62
HE576754.1	89	69.4	37	0	0	100.000	5.48e-07
HE576754.1	89	69.4	37	0	0	100.000	5.48e-07
NC_016493.1	89	2706	1935	171	51	89.708	0.0
NC_016493.1	89	2706	1935	171	51	89.708	0.0
NC_016493.1	89	252	153	6	2	95.031	5.07e-62
NC_016493.1	89	252	153	6	2	95.031	5.07e-62
NC_016493.1	89	69.4	37	0	0	100.000	5.48e-07
NC_016493.1	89	69.4	37	0	0	100.000	5.48e-07
PPIB01000070.1	89	2700	1924	167	51	89.823	0.0
PPIB01000070.1	89	226	144	11	0	92.903	3.07e-54
PPIB01000070.1	89	69.4	42	1	1	95.455	5.48e-07
VZVN01000183.1	90	2699	1930	168	53	89.726	0.0
VZVN01000183.1	90	255	165	11	2	92.697	3.92e-63
VZVN01000183.1	90	69.4	37	0	0	100.000	5.48e-07
VZVB01000255.1	90	2699	1930	168	53	89.726	0.0
VZVB01000255.1	90	250	164	12	2	92.135	1.82e-61
VZVB01000255.1	90	69.4	37	0	0	100.000	5.48e-07
JANLBP010000030.1	90	2699	1930	168	53	89.726	0.0
JANLBP010000030.1	90	255	165	11	2	92.697	3.92e-63
JANLBP010000030.1	90	69.4	37	0	0	100.000	5.48e-07
CM003566.1	90	2699	1930	168	53	89.726	0.0
CM003566.1	90	2699	1930	168	53	89.726	0.0
CM003566.1	90	2699	1930	168	53	89.726	0.0
CM003566.1	90	2699	1930	168	53	89.726	0.0
CM003566.1	90	2680	1927	168	56	89.586	0.0
CM003566.1	90	255	165	11	2	92.697	3.92e-63
CM003566.1	90	255	165	11	2	92.697	3.92e-63
CM003566.1	90	255	165	11	2	92.697	3.92e-63
CM003566.1	90	255	165	11	2	92.697	3.92e-63
CM003566.1	90	255	165	11	2	92.697	3.92e-63
CM003566.1	90	69.4	37	0	0	100.000	5.48e-07
CM003566.1	90	69.4	37	0	0	100.000	5.48e-07
CM003566.1	90	69.4	37	0	0	100.000	5.48e-07
CM003566.1	90	69.4	37	0	0	100.000	5.48e-07
CM003566.1	90	69.4	37	0	0	100.000	5.48e-07
MVPU01000017.1	90	2699	1930	168	53	89.726	0.0
MVPU01000017.1	90	254	160	9	2	93.567	1.41e-62
MVPU01000017.1	90	69.4	37	0	0	100.000	5.48e-07
AP012217.1	92	2699	1921	156	59	89.934	0.0
AP012217.1	92	2699	1921	156	59	89.934	0.0
AP012217.1	92	289	203	21	2	89.823	3.86e-73
AP012217.1	92	289	203	21	2	89.823	3.86e-73
AP012217.1	92	69.4	41	2	0	95.349	5.48e-07
AP012217.1	92	69.4	41	2	0	95.349	5.48e-07
BK006945.2	90	2699	1930	168	53	89.726	0.0
BK006945.2	90	2699	1930	168	53	89.726	0.0
BK006945.2	90	255	165	11	2	92.697	3.92e-63
BK006945.2	90	255	165	11	2	92.697	3.92e-63
BK006945.2	90	69.4	37	0	0	100.000	5.48e-07
BK006945.2	90	69.4	37	0	0	100.000	5.48e-07
NC_001144.5	90	2699	1930	168	53	89.726	0.0
NC_001144.5	90	2699	1930	168	53	89.726	0.0
NC_001144.5	90	255	165	11	2	92.697	3.92e-63
NC_001144.5	90	255	165	11	2	92.697	3.92e-63
NC_001144.5	90	69.4	37	0	0	100.000	5.48e-07
NC_001144.5	90	69.4	37	0	0	100.000	5.48e-07
NC_036029.1	92	2699	1921	156	59	89.934	0.0
NC_036029.1	92	2699	1921	156	59	89.934	0.0
NC_036029.1	92	289	203	21	2	89.823	3.86e-73
NC_036029.1	92	289	203	21	2	89.823	3.86e-73
NC_036029.1	92	69.4	41	2	0	95.349	5.48e-07
NC_036029.1	92	69.4	41	2	0	95.349	5.48e-07
JAGEVD010000506.1	92	2693	1920	157	59	89.888	0.0
JAGEVD010000506.1	92	2693	1920	156	60	89.888	0.0
JAGEVD010000506.1	92	289	203	21	2	89.823	3.86e-73
JAGEVD010000506.1	92	289	203	21	2	89.823	3.86e-73
JAGEVD010000506.1	92	69.4	41	2	0	95.349	5.48e-07
JAGEVD010000506.1	92	69.4	41	2	0	95.349	5.48e-07
JAGEVD010000505.1	92	2693	1920	156	60	89.888	0.0
JAGEVD010000505.1	92	2693	1920	156	60	89.888	0.0
JAGEVD010000505.1	92	289	203	21	2	89.823	3.86e-73
JAGEVD010000505.1	92	289	203	21	2	89.823	3.86e-73
JAGEVD010000505.1	92	69.4	41	2	0	95.349	5.48e-07
JAGEVD010000505.1	92	69.4	41	2	0	95.349	5.48e-07
CR382124.1	91	2693	1920	157	59	89.888	0.0
CR382124.1	91	2687	1919	158	59	89.841	0.0
CR382124.1	91	2564	1883	194	60	88.114	0.0
CR382124.1	91	283	187	17	0	91.667	1.80e-71
CR382124.1	91	283	188	16	1	91.707	1.80e-71
CR382124.1	91	283	187	17	0	91.667	1.80e-71
CR382124.1	91	69.4	41	2	0	95.349	5.48e-07
LT986474.1	90	2693	1930	167	55	89.684	0.0
LT986474.1	90	255	165	11	2	92.697	3.92e-63
LT986474.1	90	69.4	37	0	0	100.000	5.48e-07
NC_006040.1	91	2693	1920	157	59	89.888	0.0
NC_006040.1	91	2687	1919	158	59	89.841	0.0
NC_006040.1	91	2564	1883	194	60	88.114	0.0
NC_006040.1	91	283	187	17	0	91.667	1.80e-71
NC_006040.1	91	283	188	16	1	91.707	1.80e-71
NC_006040.1	91	283	187	17	0	91.667	1.80e-71
NC_006040.1	91	69.4	41	2	0	95.349	5.48e-07
PPNC01000139.1	89	2691	1927	160	60	89.753	0.0
PPNC01000139.1	89	268	160	6	1	95.808	5.03e-67
PPNC01000139.1	89	69.4	37	0	0	100.000	5.48e-07
CP080215.1	90	2689	1928	171	52	89.633	0.0
CP080215.1	90	2687	1927	172	51	89.628	0.0
CP080215.1	90	2687	1927	172	51	89.628	0.0
CP080215.1	90	2687	1927	172	51	89.628	0.0
CP080215.1	90	2687	1927	172	51	89.628	0.0
CP080215.1	90	2687	1927	172	51	89.628	0.0
CP080215.1	90	2687	1927	172	51	89.628	0.0
CP080215.1	90	2687	1927	172	51	89.628	0.0
CP080215.1	90	2687	1927	172	51	89.628	0.0
CP080215.1	90	2687	1927	172	51	89.628	0.0
CP080215.1	90	2687	1927	172	51	89.628	0.0
CP080215.1	90	2687	1927	172	51	89.628	0.0
CP080215.1	90	2687	1927	172	51	89.628	0.0
CP080215.1	90	254	160	9	2	93.567	1.41e-62
CP080215.1	90	254	160	9	2	93.567	1.41e-62
CP080215.1	90	254	160	9	2	93.567	1.41e-62
CP080215.1	90	254	160	9	2	93.567	1.41e-62
CP080215.1	90	254	160	9	2	93.567	1.41e-62
CP080215.1	90	254	160	9	2	93.567	1.41e-62
CP080215.1	90	254	160	9	2	93.567	1.41e-62
CP080215.1	90	254	160	9	2	93.567	1.41e-62
CP080215.1	90	254	160	9	2	93.567	1.41e-62
CP080215.1	90	254	160	9	2	93.567	1.41e-62
CP080215.1	90	254	160	9	2	93.567	1.41e-62
CP080215.1	90	254	160	9	2	93.567	1.41e-62
CP080215.1	90	254	160	9	2	93.567	1.41e-62
CP080215.1	90	73.1	63	8	3	85.135	4.23e-08
CP080215.1	90	69.4	37	0	0	100.000	5.48e-07
CP080215.1	90	69.4	37	0	0	100.000	5.48e-07
CP080215.1	90	69.4	37	0	0	100.000	5.48e-07
CP080215.1	90	69.4	37	0	0	100.000	5.48e-07
CP080215.1	90	69.4	37	0	0	100.000	5.48e-07
CP080215.1	90	69.4	37	0	0	100.000	5.48e-07
CP080215.1	90	69.4	37	0	0	100.000	5.48e-07
CP080215.1	90	69.4	37	0	0	100.000	5.48e-07
CP080215.1	90	69.4	37	0	0	100.000	5.48e-07
CP080215.1	90	69.4	37	0	0	100.000	5.48e-07
CP080215.1	90	69.4	37	0	0	100.000	5.48e-07
CP080215.1	90	69.4	37	0	0	100.000	5.48e-07
CP080215.1	90	69.4	37	0	0	100.000	5.48e-07
QBLK01000090.1	90	2689	1912	179	39	89.765	0.0
QBLK01000090.1	90	268	182	12	5	91.457	5.03e-67
QBLK01000090.1	90	69.4	37	0	0	100.000	5.48e-07
CR380958.2	90	2689	1933	156	66	89.698	0.0
CR380958.2	90	270	182	14	3	91.457	1.40e-67
CR380958.2	90	69.4	37	0	0	100.000	5.48e-07
NC_006035.2	90	2689	1933	156	66	89.698	0.0
NC_006035.2	90	270	182	14	3	91.457	1.40e-67
NC_006035.2	90	69.4	37	0	0	100.000	5.48e-07
PPJG01000111.1	90	2687	1919	177	44	89.673	0.0
PPJG01000111.1	90	254	179	17	3	89.950	1.41e-62
PPJG01000111.1	90	69.4	37	0	0	100.000	5.48e-07
VZWP01000066.1	90	2687	1927	172	51	89.628	0.0
VZWP01000066.1	90	254	160	9	2	93.567	1.41e-62
VZWP01000066.1	90	69.4	37	0	0	100.000	5.48e-07
JANLBP010000028.1	90	2687	1932	156	66	89.694	0.0
JANLBP010000028.1	90	270	182	13	4	91.457	1.40e-67
JANLBP010000028.1	90	69.4	37	0	0	100.000	5.48e-07
VZWS01000247.1	90	2687	1928	170	53	89.633	0.0
VZWS01000247.1	90	255	165	11	2	92.697	3.92e-63
VZWS01000247.1	90	69.4	37	0	0	100.000	5.48e-07
CM034489.1	90	2687	1927	172	51	89.628	0.0
CM034489.1	90	2687	1927	172	51	89.628	0.0
CM034489.1	90	2687	1927	172	51	89.628	0.0
CM034489.1	90	2687	1927	172	51	89.628	0.0
CM034489.1	90	2687	1927	172	51	89.628	0.0
CM034489.1	90	2675	1920	166	56	89.636	0.0
CM034489.1	90	2593	1916	172	67	88.910	0.0
CM034489.1	90	2579	1920	168	75	88.766	0.0
CM034489.1	90	1081	816	83	26	88.216	0.0
CM034489.1	90	257	161	7	3	94.152	1.09e-63
CM034489.1	90	255	165	11	2	92.697	3.92e-63
CM034489.1	90	254	160	9	2	93.567	1.41e-62
CM034489.1	90	254	160	9	2	93.567	1.41e-62
CM034489.1	90	254	160	9	2	93.567	1.41e-62
CM034489.1	90	254	160	9	2	93.567	1.41e-62
CM034489.1	90	254	160	9	2	93.567	1.41e-62
CM034489.1	90	254	160	9	2	93.567	1.41e-62
CM034489.1	90	241	158	9	4	92.398	1.10e-58
CM034489.1	90	73.1	63	8	3	85.135	4.23e-08
CM034489.1	90	69.4	37	0	0	100.000	5.48e-07
CM034489.1	90	69.4	37	0	0	100.000	5.48e-07
CM034489.1	90	69.4	37	0	0	100.000	5.48e-07
CM034489.1	90	69.4	37	0	0	100.000	5.48e-07
CM034489.1	90	69.4	37	0	0	100.000	5.48e-07
CM034489.1	90	69.4	37	0	0	100.000	5.48e-07
CM034489.1	90	69.4	37	0	0	100.000	5.48e-07
CM034489.1	90	69.4	37	0	0	100.000	5.48e-07
CM034489.1	90	69.4	37	0	0	100.000	5.48e-07
WACN01000021.1	91	2687	1919	157	60	89.841	0.0
WACN01000021.1	91	276	182	15	1	91.919	3.01e-69
WACN01000021.1	91	69.4	37	0	0	100.000	5.48e-07
JAGEVD010000295.1	92	2686	1919	156	61	89.841	0.0
JAGEVD010000295.1	92	287	203	20	3	89.823	1.39e-72
JAGEVD010000295.1	92	69.4	41	2	0	95.349	5.48e-07
PPNF02000006.1	85	2682	1807	151	21	91.309	0.0
PPNF02000006.1	85	252	158	11	0	93.491	5.07e-62
PPNF02000006.1	85	69.4	37	0	0	100.000	5.48e-07
PPNF02000006.1	85	62.1	35	1	0	97.222	9.17e-05
PPKH02000077.1	83	2676	1772	130	25	91.956	0.0
PPKH02000077.1	83	283	181	14	0	92.821	1.80e-71
PPKH02000077.1	83	71.3	38	0	0	100.000	1.52e-07
PPJP02000040.1	91	2676	1918	158	61	89.752	0.0
PPJP02000040.1	91	278	186	18	0	91.176	8.36e-70
PPJP02000040.1	91	69.4	41	2	0	95.349	5.48e-07
JAEVGP010000015.1	91	2675	1929	163	62	89.554	0.0
JAEVGP010000015.1	91	2675	1929	164	61	89.554	0.0
JAEVGP010000015.1	91	2675	1928	165	60	89.549	0.0
JAEVGP010000015.1	91	278	198	14	8	90.000	8.36e-70
JAEVGP010000015.1	91	278	198	14	8	90.000	8.36e-70
JAEVGP010000015.1	91	278	198	15	7	90.000	8.36e-70
JAEVGP010000015.1	91	69.4	37	0	0	100.000	5.48e-07
JAEVGP010000015.1	91	69.4	37	0	0	100.000	5.48e-07
JAEVGP010000015.1	91	69.4	37	0	0	100.000	5.48e-07
PPIC01000081.1	90	2673	1920	164	58	89.636	0.0
PPIC01000081.1	90	257	171	16	0	91.444	1.09e-63
PPIC01000081.1	90	78.7	44	1	0	97.778	9.10e-10
PPJL02000119.1	86	2671	1807	149	25	91.217	0.0
PPJL02000119.1	86	255	178	15	4	90.355	3.92e-63
PPJL02000119.1	86	69.4	37	0	0	100.000	5.48e-07
PPJL02000119.1	86	69.4	37	0	0	100.000	5.48e-07
PPJL02000119.1	86	62.1	35	1	0	97.222	9.17e-05
PPJL02000117.1	86	2671	1807	149	25	91.217	0.0
PPJL02000117.1	86	255	178	15	4	90.355	3.92e-63
PPJL02000117.1	86	69.4	37	0	0	100.000	5.48e-07
PPJL02000117.1	86	62.1	35	1	0	97.222	9.17e-05
AEAV01000475.1	92	2671	1915	163	57	89.696	0.0
AEAV01000475.1	92	274	200	22	3	88.889	1.08e-68
AEAV01000475.1	92	69.4	37	0	0	100.000	5.48e-07
PPOY01000027.1	72	2669	1734	92	42	92.827	0.0
CP014503.1	86	2667	1802	154	20	91.194	0.0
CP014503.1	86	2667	1802	154	20	91.194	0.0
CP014503.1	86	2667	1802	154	20	91.194	0.0
CP014503.1	86	2667	1802	154	20	91.194	0.0
CP014503.1	86	2667	1802	154	20	91.194	0.0
CP014503.1	86	2667	1802	154	20	91.194	0.0
CP014503.1	86	2667	1802	154	20	91.194	0.0
CP014503.1	86	263	179	17	1	90.863	2.34e-65
CP014503.1	86	263	179	17	1	90.863	2.34e-65
CP014503.1	86	263	179	17	1	90.863	2.34e-65
CP014503.1	86	263	179	17	1	90.863	2.34e-65
CP014503.1	86	263	179	17	1	90.863	2.34e-65
CP014503.1	86	263	179	17	1	90.863	2.34e-65
CP014503.1	86	255	173	15	2	91.053	3.92e-63
CP014503.1	86	252	177	19	1	89.848	5.07e-62
CP014503.1	86	69.4	37	0	0	100.000	5.48e-07
CP014503.1	86	69.4	37	0	0	100.000	5.48e-07
CP014503.1	86	69.4	37	0	0	100.000	5.48e-07
CP014503.1	86	69.4	37	0	0	100.000	5.48e-07
CP014503.1	86	69.4	37	0	0	100.000	5.48e-07
CP014503.1	86	69.4	37	0	0	100.000	5.48e-07
CP014503.1	86	69.4	37	0	0	100.000	5.48e-07
CP014503.1	86	69.4	37	0	0	100.000	5.48e-07
CP014503.1	86	56.5	34	2	0	94.444	0.004
CP014503.1	86	56.5	34	2	0	94.444	0.004
CP014503.1	86	56.5	34	2	0	94.444	0.004
CP014503.1	86	56.5	34	2	0	94.444	0.004
CP014503.1	86	56.5	34	2	0	94.444	0.004
CP014503.1	86	56.5	34	2	0	94.444	0.004
CP014503.1	86	56.5	34	2	0	94.444	0.004
CP030973.1	90	2667	1928	173	55	89.425	0.0
CP030973.1	90	255	165	11	2	92.697	3.92e-63
CP030973.1	90	75.0	70	11	3	83.333	1.18e-08
CP030973.1	90	69.4	37	0	0	100.000	5.48e-07
NC_031674.1	86	2667	1802	154	20	91.194	0.0
NC_031674.1	86	2667	1802	154	20	91.194	0.0
NC_031674.1	86	2667	1802	154	20	91.194	0.0
NC_031674.1	86	2667	1802	154	20	91.194	0.0
NC_031674.1	86	2667	1802	154	20	91.194	0.0
NC_031674.1	86	2667	1802	154	20	91.194	0.0
NC_031674.1	86	2667	1802	154	20	91.194	0.0
NC_031674.1	86	263	179	17	1	90.863	2.34e-65
NC_031674.1	86	263	179	17	1	90.863	2.34e-65
NC_031674.1	86	263	179	17	1	90.863	2.34e-65
NC_031674.1	86	263	179	17	1	90.863	2.34e-65
NC_031674.1	86	263	179	17	1	90.863	2.34e-65
NC_031674.1	86	263	179	17	1	90.863	2.34e-65
NC_031674.1	86	255	173	15	2	91.053	3.92e-63
NC_031674.1	86	252	177	19	1	89.848	5.07e-62
NC_031674.1	86	69.4	37	0	0	100.000	5.48e-07
NC_031674.1	86	69.4	37	0	0	100.000	5.48e-07
NC_031674.1	86	69.4	37	0	0	100.000	5.48e-07
NC_031674.1	86	69.4	37	0	0	100.000	5.48e-07
NC_031674.1	86	69.4	37	0	0	100.000	5.48e-07
NC_031674.1	86	69.4	37	0	0	100.000	5.48e-07
NC_031674.1	86	69.4	37	0	0	100.000	5.48e-07
NC_031674.1	86	69.4	37	0	0	100.000	5.48e-07
NC_031674.1	86	56.5	34	2	0	94.444	0.004
NC_031674.1	86	56.5	34	2	0	94.444	0.004
NC_031674.1	86	56.5	34	2	0	94.444	0.004
NC_031674.1	86	56.5	34	2	0	94.444	0.004
NC_031674.1	86	56.5	34	2	0	94.444	0.004
NC_031674.1	86	56.5	34	2	0	94.444	0.004
NC_031674.1	86	56.5	34	2	0	94.444	0.004
JAEVGP010000005.1	91	2665	1924	164	61	89.530	0.0
JAEVGP010000005.1	91	278	198	15	7	90.000	8.36e-70
JAEVGP010000005.1	91	69.4	37	0	0	100.000	5.48e-07
AABZ01000315.1	90	2662	1926	171	57	89.415	0.0
AABZ01000315.1	90	255	165	11	2	92.697	3.92e-63
AABZ01000315.1	90	69.4	37	0	0	100.000	5.48e-07
JANLBP010000035.1	90	2660	1927	171	58	89.378	0.0
JANLBP010000035.1	90	255	165	11	2	92.697	3.92e-63
JANLBP010000035.1	90	69.4	37	0	0	100.000	5.48e-07
CM036081.1	86	2652	1813	152	29	90.923	0.0
CM036081.1	86	2652	1813	152	29	90.923	0.0
CM036081.1	86	2652	1813	152	29	90.923	0.0
CM036081.1	86	2652	1813	152	29	90.923	0.0
CM036081.1	86	2651	1812	152	29	90.918	0.0
CM036081.1	86	2647	1811	154	28	90.868	0.0
CM036081.1	86	2647	1812	152	30	90.873	0.0
CM036081.1	86	235	155	14	0	91.716	5.10e-57
CM036081.1	86	235	155	14	0	91.716	5.10e-57
CM036081.1	86	235	155	14	0	91.716	5.10e-57
CM036081.1	86	235	155	14	0	91.716	5.10e-57
CM036081.1	86	235	155	14	0	91.716	5.10e-57
CM036081.1	86	235	155	14	0	91.716	5.10e-57
CM036081.1	86	228	154	14	1	91.124	8.54e-55
CM036081.1	86	71.3	38	0	0	100.000	1.52e-07
CM036081.1	86	71.3	38	0	0	100.000	1.52e-07
CM036081.1	86	71.3	38	0	0	100.000	1.52e-07
CM036081.1	86	71.3	38	0	0	100.000	1.52e-07
CM036081.1	86	71.3	38	0	0	100.000	1.52e-07
CM036081.1	86	71.3	38	0	0	100.000	1.52e-07
CM036081.1	86	71.3	38	0	0	100.000	1.52e-07
CM036081.1	86	67.6	36	0	0	100.000	1.97e-06
CM036081.1	86	67.6	36	0	0	100.000	1.97e-06
CM036081.1	86	67.6	36	0	0	100.000	1.97e-06
CM036081.1	86	67.6	36	0	0	100.000	1.97e-06
CM036081.1	86	67.6	36	0	0	100.000	1.97e-06
CM036081.1	86	67.6	36	0	0	100.000	1.97e-06
CM036081.1	86	67.6	36	0	0	100.000	1.97e-06
NC_060201.1	86	2652	1813	152	29	90.923	0.0
NC_060201.1	86	2652	1813	152	29	90.923	0.0
NC_060201.1	86	2652	1813	152	29	90.923	0.0
NC_060201.1	86	2652	1813	152	29	90.923	0.0
NC_060201.1	86	2651	1812	152	29	90.918	0.0
NC_060201.1	86	2647	1811	154	28	90.868	0.0
NC_060201.1	86	2647	1812	152	30	90.873	0.0
NC_060201.1	86	235	155	14	0	91.716	5.10e-57
NC_060201.1	86	235	155	14	0	91.716	5.10e-57
NC_060201.1	86	235	155	14	0	91.716	5.10e-57
NC_060201.1	86	235	155	14	0	91.716	5.10e-57
NC_060201.1	86	235	155	14	0	91.716	5.10e-57
NC_060201.1	86	235	155	14	0	91.716	5.10e-57
NC_060201.1	86	228	154	14	1	91.124	8.54e-55
NC_060201.1	86	71.3	38	0	0	100.000	1.52e-07
NC_060201.1	86	71.3	38	0	0	100.000	1.52e-07
NC_060201.1	86	71.3	38	0	0	100.000	1.52e-07
NC_060201.1	86	71.3	38	0	0	100.000	1.52e-07
NC_060201.1	86	71.3	38	0	0	100.000	1.52e-07
NC_060201.1	86	71.3	38	0	0	100.000	1.52e-07
NC_060201.1	86	71.3	38	0	0	100.000	1.52e-07
NC_060201.1	86	67.6	36	0	0	100.000	1.97e-06
NC_060201.1	86	67.6	36	0	0	100.000	1.97e-06
NC_060201.1	86	67.6	36	0	0	100.000	1.97e-06
NC_060201.1	86	67.6	36	0	0	100.000	1.97e-06
NC_060201.1	86	67.6	36	0	0	100.000	1.97e-06
NC_060201.1	86	67.6	36	0	0	100.000	1.97e-06
NC_060201.1	86	67.6	36	0	0	100.000	1.97e-06
SRHL01000186.1	85	2649	1799	150	26	91.089	0.0
SRHL01000186.1	85	235	149	11	0	93.125	5.10e-57
SRHL01000186.1	85	71.3	38	0	0	100.000	1.52e-07
SRHL01000186.1	85	67.6	36	0	0	100.000	1.97e-06
PPMT01000013.1	90	2647	1918	180	50	89.292	0.0
PPMT01000013.1	90	2647	1918	180	50	89.292	0.0
PPMT01000013.1	90	261	171	10	4	92.432	8.42e-65
PPMT01000013.1	90	261	171	10	4	92.432	8.42e-65
PPMT01000013.1	90	69.4	37	0	0	100.000	5.48e-07
PPMT01000013.1	90	69.4	37	0	0	100.000	5.48e-07
PPLU02000035.1	86	2647	1797	142	32	91.172	0.0
PPLU02000035.1	86	268	185	20	0	90.244	5.03e-67
PPLU02000035.1	86	71.3	38	0	0	100.000	1.52e-07
PPLU02000035.1	86	69.4	41	2	0	95.349	5.48e-07
HE650828.1	90	2641	1922	171	60	89.271	0.0
HE650828.1	90	255	165	11	2	92.697	3.92e-63
HE650828.1	90	69.4	37	0	0	100.000	5.48e-07
NC_018947.1	90	2641	1922	171	60	89.271	0.0
NC_018947.1	90	255	165	11	2	92.697	3.92e-63
NC_018947.1	90	69.4	37	0	0	100.000	5.48e-07
JAMAIF010000949.1	80	2639	1806	142	37	90.982	0.0
JAMAIF010000949.1	80	80.5	45	1	0	97.826	2.53e-10
JAMAIF010000949.1	80	75.0	42	1	0	97.674	1.18e-08
JAMAIF010000949.1	80	69.4	37	0	0	100.000	5.48e-07
PPOK01000135.1	91	2639	1919	176	55	89.256	0.0
PPOK01000135.1	91	259	192	21	4	88.479	3.03e-64
PPOK01000135.1	91	69.4	37	0	0	100.000	5.48e-07
PPOL02000167.1	86	2638	1795	157	21	90.978	0.0
PPOL02000167.1	86	250	169	12	4	91.351	1.82e-61
PPOL02000167.1	86	71.3	38	0	0	100.000	1.52e-07
PPOL02000167.1	86	69.4	37	0	0	100.000	5.48e-07
MQSX02000078.1	77	2636	1798	159	21	90.900	0.0
MQSX02000078.1	77	56.5	34	2	0	94.444	0.004
JAMAIG010000885.1	85	2634	1810	137	44	90.909	0.0
JAMAIG010000885.1	85	244	156	12	0	92.857	8.48e-60
JAMAIG010000885.1	85	75.0	42	1	0	97.674	1.18e-08
JAMAIG010000885.1	85	69.4	37	0	0	100.000	5.48e-07
CAPW01000003.1	90	2634	1914	180	51	89.231	0.0
CAPW01000003.1	90	257	176	12	5	91.192	1.09e-63
CAPW01000003.1	90	71.3	40	1	0	97.561	1.52e-07
NJIJ01000034.1	92	2623	1918	179	56	89.085	0.0
NJIJ01000034.1	92	270	199	20	5	88.839	1.40e-67
NJIJ01000034.1	92	69.4	37	0	0	100.000	5.48e-07
NJIJ01000040.1	92	2623	1918	179	56	89.085	0.0
NJIJ01000040.1	92	270	199	20	5	88.839	1.40e-67
NJIJ01000040.1	92	69.4	37	0	0	100.000	5.48e-07
NJIJ01000052.1	92	2623	1918	179	56	89.085	0.0
NJIJ01000052.1	92	2121	1580	151	52	88.615	0.0
NJIJ01000052.1	92	270	199	20	5	88.839	1.40e-67
NJIJ01000052.1	92	69.4	37	0	0	100.000	5.48e-07
NJIJ01000053.1	92	2623	1918	179	56	89.085	0.0
NJIJ01000053.1	92	2623	1918	179	56	89.085	0.0
NJIJ01000053.1	92	270	199	20	5	88.839	1.40e-67
NJIJ01000053.1	92	235	197	21	11	86.026	5.10e-57
NJIJ01000053.1	92	69.4	37	0	0	100.000	5.48e-07
NJIJ01000054.1	91	2623	1912	176	56	89.179	0.0
NJIJ01000054.1	91	270	182	9	7	91.919	1.40e-67
NJIJ01000054.1	91	270	199	20	5	88.839	1.40e-67
NJIJ01000054.1	91	69.4	37	0	0	100.000	5.48e-07
NJIJ01000054.1	91	69.4	37	0	0	100.000	5.48e-07
NJIJ01000059.1	91	2623	1912	176	56	89.179	0.0
NJIJ01000059.1	91	2623	1912	176	56	89.179	0.0
NJIJ01000059.1	91	270	199	20	5	88.839	1.40e-67
NJIJ01000059.1	91	270	199	20	5	88.839	1.40e-67
NJIJ01000059.1	91	69.4	37	0	0	100.000	5.48e-07
NJIJ01000059.1	91	69.4	37	0	0	100.000	5.48e-07
NJIJ01000060.1	91	2623	1912	176	56	89.179	0.0
NJIJ01000060.1	91	811	528	33	9	92.632	0.0
NJIJ01000060.1	91	270	199	20	5	88.839	1.40e-67
NJIJ01000060.1	91	71.3	38	0	0	100.000	1.52e-07
NJIJ01000060.1	91	69.4	37	0	0	100.000	5.48e-07
NJIJ01000061.1	91	2623	1912	176	56	89.179	0.0
NJIJ01000061.1	91	1533	1119	92	42	89.306	0.0
NJIJ01000061.1	91	270	199	20	5	88.839	1.40e-67
NJIJ01000061.1	91	69.4	37	0	0	100.000	5.48e-07
NJIJ01000063.1	92	2623	1918	179	56	89.085	0.0
NJIJ01000063.1	92	2623	1918	179	56	89.085	0.0
NJIJ01000063.1	92	270	199	20	5	88.839	1.40e-67
NJIJ01000063.1	92	270	199	20	5	88.839	1.40e-67
NJIJ01000063.1	92	69.4	37	0	0	100.000	5.48e-07
NJIJ01000063.1	92	69.4	37	0	0	100.000	5.48e-07
NJIJ01000064.1	92	2623	1918	179	56	89.085	0.0
NJIJ01000064.1	92	2623	1918	179	56	89.085	0.0
NJIJ01000064.1	92	270	199	20	5	88.839	1.40e-67
NJIJ01000064.1	92	270	199	20	5	88.839	1.40e-67
NJIJ01000064.1	92	69.4	37	0	0	100.000	5.48e-07
NJIJ01000064.1	92	69.4	37	0	0	100.000	5.48e-07
NJIJ01000066.1	92	2623	1918	179	56	89.085	0.0
NJIJ01000066.1	92	2623	1918	179	56	89.085	0.0
NJIJ01000066.1	92	270	199	20	5	88.839	1.40e-67
NJIJ01000066.1	92	270	199	20	5	88.839	1.40e-67
NJIJ01000066.1	92	69.4	37	0	0	100.000	5.48e-07
NJIJ01000066.1	92	69.4	37	0	0	100.000	5.48e-07
NJIJ01000069.1	92	2623	1918	179	56	89.085	0.0
NJIJ01000069.1	92	270	199	20	5	88.839	1.40e-67
NJIJ01000069.1	92	69.4	37	0	0	100.000	5.48e-07
NJIJ01000071.1	92	2623	1918	179	56	89.085	0.0
NJIJ01000071.1	92	2617	1918	179	57	89.044	0.0
NJIJ01000071.1	92	270	199	20	5	88.839	1.40e-67
NJIJ01000071.1	92	270	199	20	5	88.839	1.40e-67
NJIJ01000071.1	92	97.1	64	2	3	92.754	2.51e-15
NJIJ01000071.1	92	69.4	37	0	0	100.000	5.48e-07
NJIJ01000071.1	92	69.4	37	0	0	100.000	5.48e-07
NJIJ01000071.1	92	69.4	37	0	0	100.000	5.48e-07
NJIJ01000073.1	92	2623	1918	179	56	89.085	0.0
NJIJ01000073.1	92	2623	1918	179	56	89.085	0.0
NJIJ01000073.1	92	1262	917	88	23	89.202	0.0
NJIJ01000073.1	92	270	199	20	5	88.839	1.40e-67
NJIJ01000073.1	92	270	199	20	5	88.839	1.40e-67
NJIJ01000073.1	92	244	197	20	10	86.784	8.48e-60
NJIJ01000073.1	92	69.4	37	0	0	100.000	5.48e-07
NJIJ01000073.1	92	69.4	37	0	0	100.000	5.48e-07
NJIJ01000073.1	92	65.8	35	0	0	100.000	7.09e-06
NJIJ01000074.1	92	2623	1918	179	56	89.085	0.0
NJIJ01000074.1	92	2623	1918	179	56	89.085	0.0
NJIJ01000074.1	92	270	199	20	5	88.839	1.40e-67
NJIJ01000074.1	92	270	199	20	5	88.839	1.40e-67
NJIJ01000074.1	92	71.3	38	0	0	100.000	1.52e-07
NJIJ01000074.1	92	69.4	37	0	0	100.000	5.48e-07
NJIJ01000074.1	92	69.4	37	0	0	100.000	5.48e-07
NJIJ01000075.1	92	2623	1918	179	56	89.085	0.0
NJIJ01000075.1	92	2623	1918	179	56	89.085	0.0
NJIJ01000075.1	92	2623	1918	179	56	89.085	0.0
NJIJ01000075.1	92	2623	1918	179	56	89.085	0.0
NJIJ01000075.1	92	270	199	20	5	88.839	1.40e-67
NJIJ01000075.1	92	270	199	20	5	88.839	1.40e-67
NJIJ01000075.1	92	270	199	20	5	88.839	1.40e-67
NJIJ01000075.1	92	270	199	20	5	88.839	1.40e-67
NJIJ01000075.1	92	69.4	37	0	0	100.000	5.48e-07
NJIJ01000075.1	92	69.4	37	0	0	100.000	5.48e-07
NJIJ01000075.1	92	69.4	37	0	0	100.000	5.48e-07
NJIJ01000075.1	92	69.4	37	0	0	100.000	5.48e-07
NJIJ01000085.1	92	2623	1918	179	56	89.085	0.0
NJIJ01000085.1	92	270	199	20	5	88.839	1.40e-67
NJIJ01000085.1	92	69.4	37	0	0	100.000	5.48e-07
NJIJ01000032.1	89	2615	1911	176	57	89.132	0.0
NJIJ01000032.1	89	215	159	9	10	89.326	6.65e-51
NJIJ01000032.1	89	69.4	37	0	0	100.000	5.48e-07
NJIJ01000033.1	91	2615	1911	176	57	89.132	0.0
NJIJ01000033.1	91	270	199	20	5	88.839	1.40e-67
NJIJ01000033.1	91	69.4	37	0	0	100.000	5.48e-07
NJIJ01000062.1	92	2615	1917	179	57	89.039	0.0
NJIJ01000062.1	92	2601	1916	180	59	88.910	0.0
NJIJ01000062.1	92	270	199	20	5	88.839	1.40e-67
NJIJ01000062.1	92	270	199	20	5	88.839	1.40e-67
NJIJ01000062.1	92	69.4	37	0	0	100.000	5.48e-07
NJIJ01000062.1	92	69.4	37	0	0	100.000	5.48e-07
NJIJ01000043.1	91	2612	1911	176	58	89.091	0.0
NJIJ01000043.1	91	261	198	21	6	88.000	8.42e-65
NJIJ01000043.1	91	69.4	37	0	0	100.000	5.48e-07
PPMK02000045.1	91	2612	1897	160	65	89.397	0.0
PPMK02000045.1	91	257	179	16	3	90.404	1.09e-63
PPMK02000045.1	91	76.8	43	1	0	97.727	3.27e-09
NJIJ01000045.1	92	2610	1916	179	58	88.992	0.0
NJIJ01000045.1	92	270	199	20	5	88.839	1.40e-67
NJIJ01000045.1	92	69.4	37	0	0	100.000	5.48e-07
CP049009.1	90	2610	1916	170	65	89.075	0.0
CP049009.1	90	254	160	9	2	93.567	1.41e-62
CP049009.1	90	69.4	37	0	0	100.000	5.48e-07
NJIJ01000049.1	86	2608	1809	157	33	90.495	0.0
NJIJ01000049.1	86	2187	1537	135	33	90.147	0.0
NJIJ01000049.1	86	270	199	20	5	88.839	1.40e-67
NJIJ01000049.1	86	270	199	20	5	88.839	1.40e-67
NJIJ01000049.1	86	69.4	37	0	0	100.000	5.48e-07
NJIJ01000049.1	86	69.4	37	0	0	100.000	5.48e-07
PPJN02000062.1	86	2603	1795	159	27	90.611	0.0
PPJN02000062.1	86	239	174	16	5	89.231	3.95e-58
PPJN02000062.1	86	69.4	37	0	0	100.000	5.48e-07
PPJN02000062.1	86	56.5	34	2	0	94.444	0.004
HE978314.1	88	2601	1806	164	28	90.390	0.0
HE978314.1	88	2601	1806	164	28	90.390	0.0
HE978314.1	88	276	195	18	4	89.862	3.01e-69
HE978314.1	88	276	195	18	4	89.862	3.01e-69
HE978314.1	88	71.3	40	1	0	97.561	1.52e-07
HE978314.1	88	71.3	40	1	0	97.561	1.52e-07
HE978314.1	88	69.4	37	0	0	100.000	5.48e-07
HE978314.1	88	69.4	37	0	0	100.000	5.48e-07
NC_035922.1	88	2601	1806	164	28	90.390	0.0
NC_035922.1	88	2601	1806	164	28	90.390	0.0
NC_035922.1	88	276	195	18	4	89.862	3.01e-69
NC_035922.1	88	276	195	18	4	89.862	3.01e-69
NC_035922.1	88	71.3	40	1	0	97.561	1.52e-07
NC_035922.1	88	71.3	40	1	0	97.561	1.52e-07
NC_035922.1	88	69.4	37	0	0	100.000	5.48e-07
NC_035922.1	88	69.4	37	0	0	100.000	5.48e-07
NJIJ01000055.1	91	2597	1911	176	61	88.966	0.0
NJIJ01000055.1	91	1179	865	86	22	88.900	0.0
NJIJ01000055.1	91	270	199	20	5	88.839	1.40e-67
NJIJ01000055.1	91	270	199	20	5	88.839	1.40e-67
NJIJ01000055.1	91	69.4	37	0	0	100.000	5.48e-07
NJIJ01000055.1	91	69.4	37	0	0	100.000	5.48e-07
JAMALA010000109.1	85	2595	1798	150	37	90.579	0.0
JAMALA010000109.1	85	246	157	12	0	92.899	2.36e-60
JAMALA010000109.1	85	75.0	42	1	0	97.674	1.18e-08
JAMALA010000109.1	85	69.4	37	0	0	100.000	5.48e-07
PPXN02000161.1	90	2593	1905	184	53	88.936	0.0
PPXN02000161.1	90	265	180	16	2	90.909	6.51e-66
PPXN02000161.1	90	69.4	37	0	0	100.000	5.48e-07
PPLF01000030.1	89	2586	1894	158	71	89.213	0.0
PPLF01000030.1	89	243	160	8	5	92.486	3.05e-59
PPLF01000030.1	89	69.4	37	0	0	100.000	5.48e-07
CP012823.1	90	2582	1893	191	45	88.915	0.0
CP012823.1	90	2582	1893	191	45	88.915	0.0
CP012823.1	90	2582	1893	191	45	88.915	0.0
CP012823.1	90	2582	1893	191	45	88.915	0.0
CP012823.1	90	2582	1893	191	45	88.915	0.0
CP012823.1	90	2582	1893	191	45	88.915	0.0
CP012823.1	90	2582	1893	191	45	88.915	0.0
CP012823.1	90	2582	1893	191	45	88.915	0.0
CP012823.1	90	2582	1893	191	45	88.915	0.0
CP012823.1	90	2582	1893	191	45	88.915	0.0
CP012823.1	90	2582	1893	191	45	88.915	0.0
CP012823.1	90	2582	1893	191	45	88.915	0.0
CP012823.1	90	2582	1893	191	45	88.915	0.0
CP012823.1	90	2582	1893	191	45	88.915	0.0
CP012823.1	90	2582	1893	191	45	88.915	0.0
CP012823.1	90	2582	1893	191	45	88.915	0.0
CP012823.1	90	2582	1893	191	45	88.915	0.0
CP012823.1	90	2582	1893	191	45	88.915	0.0
CP012823.1	90	2582	1893	191	45	88.915	0.0
CP012823.1	90	2582	1893	191	45	88.915	0.0
CP012823.1	90	2582	1893	191	45	88.915	0.0
CP012823.1	90	2582	1893	191	45	88.915	0.0
CP012823.1	90	2582	1893	191	45	88.915	0.0
CP012823.1	90	2582	1893	191	45	88.915	0.0
CP012823.1	90	2582	1893	191	45	88.915	0.0
CP012823.1	90	2582	1893	191	45	88.915	0.0
CP012823.1	90	2582	1893	191	45	88.915	0.0
CP012823.1	90	2582	1893	191	45	88.915	0.0
CP012823.1	90	2582	1893	191	45	88.915	0.0
CP012823.1	90	2582	1893	191	45	88.915	0.0
CP012823.1	90	2582	1893	191	45	88.915	0.0
CP012823.1	90	2582	1893	191	45	88.915	0.0
CP012823.1	90	2582	1893	191	45	88.915	0.0
CP012823.1	90	2582	1893	191	45	88.915	0.0
CP012823.1	90	2582	1893	191	45	88.915	0.0
CP012823.1	90	2582	1893	191	45	88.915	0.0
CP012823.1	90	2582	1893	191	45	88.915	0.0
CP012823.1	90	2582	1893	191	45	88.915	0.0
CP012823.1	90	2582	1893	191	45	88.915	0.0
CP012823.1	90	2582	1893	191	45	88.915	0.0
CP012823.1	90	2582	1893	191	45	88.915	0.0
CP012823.1	90	2582	1893	191	45	88.915	0.0
CP012823.1	90	2582	1893	191	45	88.915	0.0
CP012823.1	90	2582	1893	191	45	88.915	0.0
CP012823.1	90	2582	1893	191	45	88.915	0.0
CP012823.1	90	2582	1893	191	45	88.915	0.0
CP012823.1	90	2582	1893	191	45	88.915	0.0
CP012823.1	90	2582	1893	191	45	88.915	0.0
CP012823.1	90	2580	1893	189	47	88.915	0.0
CP012823.1	90	2579	1893	191	46	88.873	0.0
CP012823.1	90	237	168	20	0	89.362	1.42e-57
CP012823.1	90	237	168	20	0	89.362	1.42e-57
CP012823.1	90	237	168	20	0	89.362	1.42e-57
CP012823.1	90	237	168	20	0	89.362	1.42e-57
CP012823.1	90	237	168	20	0	89.362	1.42e-57
CP012823.1	90	237	168	20	0	89.362	1.42e-57
CP012823.1	90	237	168	20	0	89.362	1.42e-57
CP012823.1	90	237	168	20	0	89.362	1.42e-57
CP012823.1	90	237	168	20	0	89.362	1.42e-57
CP012823.1	90	237	168	20	0	89.362	1.42e-57
CP012823.1	90	237	168	20	0	89.362	1.42e-57
CP012823.1	90	237	168	20	0	89.362	1.42e-57
CP012823.1	90	237	168	20	0	89.362	1.42e-57
CP012823.1	90	237	168	20	0	89.362	1.42e-57
CP012823.1	90	237	168	20	0	89.362	1.42e-57
CP012823.1	90	237	168	20	0	89.362	1.42e-57
CP012823.1	90	237	168	20	0	89.362	1.42e-57
CP012823.1	90	237	168	20	0	89.362	1.42e-57
CP012823.1	90	237	168	20	0	89.362	1.42e-57
CP012823.1	90	237	168	20	0	89.362	1.42e-57
CP012823.1	90	237	168	20	0	89.362	1.42e-57
CP012823.1	90	237	168	20	0	89.362	1.42e-57
CP012823.1	90	237	168	20	0	89.362	1.42e-57
CP012823.1	90	237	168	20	0	89.362	1.42e-57
CP012823.1	90	237	168	20	0	89.362	1.42e-57
CP012823.1	90	237	168	20	0	89.362	1.42e-57
CP012823.1	90	237	168	20	0	89.362	1.42e-57
CP012823.1	90	237	168	20	0	89.362	1.42e-57
CP012823.1	90	237	168	20	0	89.362	1.42e-57
CP012823.1	90	237	168	20	0	89.362	1.42e-57
CP012823.1	90	237	168	20	0	89.362	1.42e-57
CP012823.1	90	237	168	20	0	89.362	1.42e-57
CP012823.1	90	237	168	20	0	89.362	1.42e-57
CP012823.1	90	237	168	20	0	89.362	1.42e-57
CP012823.1	90	237	168	20	0	89.362	1.42e-57
CP012823.1	90	237	168	20	0	89.362	1.42e-57
CP012823.1	90	237	168	20	0	89.362	1.42e-57
CP012823.1	90	237	168	20	0	89.362	1.42e-57
CP012823.1	90	237	168	20	0	89.362	1.42e-57
CP012823.1	90	237	168	20	0	89.362	1.42e-57
CP012823.1	90	237	168	20	0	89.362	1.42e-57
CP012823.1	90	237	168	20	0	89.362	1.42e-57
CP012823.1	90	237	168	20	0	89.362	1.42e-57
CP012823.1	90	237	168	20	0	89.362	1.42e-57
CP012823.1	90	237	168	20	0	89.362	1.42e-57
CP012823.1	90	237	168	20	0	89.362	1.42e-57
CP012823.1	90	237	168	20	0	89.362	1.42e-57
CP012823.1	90	237	168	20	0	89.362	1.42e-57
CP012823.1	90	237	168	20	0	89.362	1.42e-57
CP012823.1	90	224	166	20	2	88.298	1.10e-53
CP012823.1	90	69.4	46	2	2	92.000	5.48e-07
CP012823.1	90	69.4	46	2	2	92.000	5.48e-07
CP012823.1	90	69.4	46	2	2	92.000	5.48e-07
CP012823.1	90	69.4	46	2	2	92.000	5.48e-07
CP012823.1	90	69.4	46	2	2	92.000	5.48e-07
CP012823.1	90	69.4	46	2	2	92.000	5.48e-07
CP012823.1	90	69.4	46	2	2	92.000	5.48e-07
CP012823.1	90	69.4	46	2	2	92.000	5.48e-07
CP012823.1	90	69.4	46	2	2	92.000	5.48e-07
CP012823.1	90	69.4	46	2	2	92.000	5.48e-07
CP012823.1	90	69.4	46	2	2	92.000	5.48e-07
CP012823.1	90	69.4	46	2	2	92.000	5.48e-07
CP012823.1	90	69.4	46	2	2	92.000	5.48e-07
CP012823.1	90	69.4	46	2	2	92.000	5.48e-07
CP012823.1	90	69.4	46	2	2	92.000	5.48e-07
CP012823.1	90	69.4	46	2	2	92.000	5.48e-07
CP012823.1	90	69.4	46	2	2	92.000	5.48e-07
CP012823.1	90	69.4	46	2	2	92.000	5.48e-07
CP012823.1	90	69.4	46	2	2	92.000	5.48e-07
CP012823.1	90	69.4	46	2	2	92.000	5.48e-07
CP012823.1	90	69.4	46	2	2	92.000	5.48e-07
CP012823.1	90	69.4	46	2	2	92.000	5.48e-07
CP012823.1	90	69.4	46	2	2	92.000	5.48e-07
CP012823.1	90	69.4	46	2	2	92.000	5.48e-07
CP012823.1	90	69.4	46	2	2	92.000	5.48e-07
CP012823.1	90	69.4	46	2	2	92.000	5.48e-07
CP012823.1	90	69.4	46	2	2	92.000	5.48e-07
CP012823.1	90	69.4	46	2	2	92.000	5.48e-07
CP012823.1	90	69.4	46	2	2	92.000	5.48e-07
CP012823.1	90	69.4	46	2	2	92.000	5.48e-07
CP012823.1	90	69.4	46	2	2	92.000	5.48e-07
CP012823.1	90	69.4	46	2	2	92.000	5.48e-07
CP012823.1	90	69.4	46	2	2	92.000	5.48e-07
CP012823.1	90	69.4	46	2	2	92.000	5.48e-07
CP012823.1	90	69.4	46	2	2	92.000	5.48e-07
CP012823.1	90	69.4	46	2	2	92.000	5.48e-07
CP012823.1	90	69.4	46	2	2	92.000	5.48e-07
CP012823.1	90	69.4	46	2	2	92.000	5.48e-07
CP012823.1	90	69.4	46	2	2	92.000	5.48e-07
CP012823.1	90	69.4	46	2	2	92.000	5.48e-07
CP012823.1	90	69.4	46	2	2	92.000	5.48e-07
CP012823.1	90	69.4	46	2	2	92.000	5.48e-07
CP012823.1	90	69.4	46	2	2	92.000	5.48e-07
CP012823.1	90	69.4	46	2	2	92.000	5.48e-07
CP012823.1	90	69.4	46	2	2	92.000	5.48e-07
CP012823.1	90	69.4	46	2	2	92.000	5.48e-07
CP012823.1	90	69.4	46	2	2	92.000	5.48e-07
CP012823.1	90	69.4	46	2	2	92.000	5.48e-07
CP012823.1	90	69.4	46	2	2	92.000	5.48e-07
CP012823.1	90	60.2	44	2	3	89.796	3.30e-04
CP012809.1	90	2582	1893	191	45	88.915	0.0
CP012809.1	90	2582	1893	191	45	88.915	0.0
CP012809.1	90	2582	1893	191	45	88.915	0.0
CP012809.1	90	2582	1893	191	45	88.915	0.0
CP012809.1	90	2582	1893	191	45	88.915	0.0
CP012809.1	90	2582	1893	191	45	88.915	0.0
CP012809.1	90	2582	1893	191	45	88.915	0.0
CP012809.1	90	2582	1893	191	45	88.915	0.0
CP012809.1	90	2582	1893	191	45	88.915	0.0
CP012809.1	90	2582	1893	191	45	88.915	0.0
CP012809.1	90	2582	1893	191	45	88.915	0.0
CP012809.1	90	2582	1893	191	45	88.915	0.0
CP012809.1	90	2582	1893	191	45	88.915	0.0
CP012809.1	90	2582	1893	191	45	88.915	0.0
CP012809.1	90	2582	1893	191	45	88.915	0.0
CP012809.1	90	2582	1893	191	45	88.915	0.0
CP012809.1	90	2582	1893	191	45	88.915	0.0
CP012809.1	90	2582	1893	191	45	88.915	0.0
CP012809.1	90	2582	1893	191	45	88.915	0.0
CP012809.1	90	2582	1893	191	45	88.915	0.0
CP012809.1	90	2582	1893	191	45	88.915	0.0
CP012809.1	90	2582	1893	191	45	88.915	0.0
CP012809.1	90	2582	1893	191	45	88.915	0.0
CP012809.1	90	2582	1893	191	45	88.915	0.0
CP012809.1	90	2582	1893	191	45	88.915	0.0
CP012809.1	90	2582	1893	191	45	88.915	0.0
CP012809.1	90	2582	1893	191	45	88.915	0.0
CP012809.1	90	2582	1893	191	45	88.915	0.0
CP012809.1	90	2582	1893	191	45	88.915	0.0
CP012809.1	90	2582	1893	191	45	88.915	0.0
CP012809.1	90	2582	1893	191	45	88.915	0.0
CP012809.1	90	2582	1893	191	45	88.915	0.0
CP012809.1	90	2582	1893	191	45	88.915	0.0
CP012809.1	90	2582	1893	191	45	88.915	0.0
CP012809.1	90	2582	1893	191	45	88.915	0.0
CP012809.1	90	2582	1893	191	45	88.915	0.0
CP012809.1	90	2582	1893	191	45	88.915	0.0
CP012809.1	90	2582	1893	191	45	88.915	0.0
CP012809.1	90	2582	1893	191	45	88.915	0.0
CP012809.1	90	2582	1893	191	45	88.915	0.0
CP012809.1	90	2582	1893	191	45	88.915	0.0
CP012809.1	90	2582	1893	191	45	88.915	0.0
CP012809.1	90	2582	1893	191	45	88.915	0.0
CP012809.1	90	2582	1893	191	45	88.915	0.0
CP012809.1	90	2582	1893	191	45	88.915	0.0
CP012809.1	90	2582	1893	191	45	88.915	0.0
CP012809.1	90	2582	1893	191	45	88.915	0.0
CP012809.1	90	2582	1893	191	45	88.915	0.0
CP012809.1	90	2582	1893	191	45	88.915	0.0
CP012809.1	90	2582	1893	191	45	88.915	0.0
CP012809.1	90	237	168	20	0	89.362	1.42e-57
CP012809.1	90	237	168	20	0	89.362	1.42e-57
CP012809.1	90	237	168	20	0	89.362	1.42e-57
CP012809.1	90	237	168	20	0	89.362	1.42e-57
CP012809.1	90	237	168	20	0	89.362	1.42e-57
CP012809.1	90	237	168	20	0	89.362	1.42e-57
CP012809.1	90	237	168	20	0	89.362	1.42e-57
CP012809.1	90	237	168	20	0	89.362	1.42e-57
CP012809.1	90	237	168	20	0	89.362	1.42e-57
CP012809.1	90	237	168	20	0	89.362	1.42e-57
CP012809.1	90	237	168	20	0	89.362	1.42e-57
CP012809.1	90	237	168	20	0	89.362	1.42e-57
CP012809.1	90	237	168	20	0	89.362	1.42e-57
CP012809.1	90	237	168	20	0	89.362	1.42e-57
CP012809.1	90	237	168	20	0	89.362	1.42e-57
CP012809.1	90	237	168	20	0	89.362	1.42e-57
CP012809.1	90	237	168	20	0	89.362	1.42e-57
CP012809.1	90	237	168	20	0	89.362	1.42e-57
CP012809.1	90	237	168	20	0	89.362	1.42e-57
CP012809.1	90	237	168	20	0	89.362	1.42e-57
CP012809.1	90	237	168	20	0	89.362	1.42e-57
CP012809.1	90	237	168	20	0	89.362	1.42e-57
CP012809.1	90	237	168	20	0	89.362	1.42e-57
CP012809.1	90	237	168	20	0	89.362	1.42e-57
CP012809.1	90	237	168	20	0	89.362	1.42e-57
CP012809.1	90	237	168	20	0	89.362	1.42e-57
CP012809.1	90	237	168	20	0	89.362	1.42e-57
CP012809.1	90	237	168	20	0	89.362	1.42e-57
CP012809.1	90	237	168	20	0	89.362	1.42e-57
CP012809.1	90	237	168	20	0	89.362	1.42e-57
CP012809.1	90	237	168	20	0	89.362	1.42e-57
CP012809.1	90	237	168	20	0	89.362	1.42e-57
CP012809.1	90	237	168	20	0	89.362	1.42e-57
CP012809.1	90	237	168	20	0	89.362	1.42e-57
CP012809.1	90	237	168	20	0	89.362	1.42e-57
CP012809.1	90	237	168	20	0	89.362	1.42e-57
CP012809.1	90	237	168	20	0	89.362	1.42e-57
CP012809.1	90	237	168	20	0	89.362	1.42e-57
CP012809.1	90	237	168	20	0	89.362	1.42e-57
CP012809.1	90	237	168	20	0	89.362	1.42e-57
CP012809.1	90	237	168	20	0	89.362	1.42e-57
CP012809.1	90	237	168	20	0	89.362	1.42e-57
CP012809.1	90	237	168	20	0	89.362	1.42e-57
CP012809.1	90	237	168	20	0	89.362	1.42e-57
CP012809.1	90	237	168	20	0	89.362	1.42e-57
CP012809.1	90	237	168	20	0	89.362	1.42e-57
CP012809.1	90	237	168	20	0	89.362	1.42e-57
CP012809.1	90	237	168	20	0	89.362	1.42e-57
CP012809.1	90	237	168	20	0	89.362	1.42e-57
CP012809.1	90	237	168	20	0	89.362	1.42e-57
CP012809.1	90	69.4	46	2	2	92.000	5.48e-07
CP012809.1	90	69.4	46	2	2	92.000	5.48e-07
CP012809.1	90	69.4	46	2	2	92.000	5.48e-07
CP012809.1	90	69.4	46	2	2	92.000	5.48e-07
CP012809.1	90	69.4	46	2	2	92.000	5.48e-07
CP012809.1	90	69.4	46	2	2	92.000	5.48e-07
CP012809.1	90	69.4	46	2	2	92.000	5.48e-07
CP012809.1	90	69.4	46	2	2	92.000	5.48e-07
CP012809.1	90	69.4	46	2	2	92.000	5.48e-07
CP012809.1	90	69.4	46	2	2	92.000	5.48e-07
CP012809.1	90	69.4	46	2	2	92.000	5.48e-07
CP012809.1	90	69.4	46	2	2	92.000	5.48e-07
CP012809.1	90	69.4	46	2	2	92.000	5.48e-07
CP012809.1	90	69.4	46	2	2	92.000	5.48e-07
CP012809.1	90	69.4	46	2	2	92.000	5.48e-07
CP012809.1	90	69.4	46	2	2	92.000	5.48e-07
CP012809.1	90	69.4	46	2	2	92.000	5.48e-07
CP012809.1	90	69.4	46	2	2	92.000	5.48e-07
CP012809.1	90	69.4	46	2	2	92.000	5.48e-07
CP012809.1	90	69.4	46	2	2	92.000	5.48e-07
CP012809.1	90	69.4	46	2	2	92.000	5.48e-07
CP012809.1	90	69.4	46	2	2	92.000	5.48e-07
CP012809.1	90	69.4	46	2	2	92.000	5.48e-07
CP012809.1	90	69.4	46	2	2	92.000	5.48e-07
CP012809.1	90	69.4	46	2	2	92.000	5.48e-07
CP012809.1	90	69.4	46	2	2	92.000	5.48e-07
CP012809.1	90	69.4	46	2	2	92.000	5.48e-07
CP012809.1	90	69.4	46	2	2	92.000	5.48e-07
CP012809.1	90	69.4	46	2	2	92.000	5.48e-07
CP012809.1	90	69.4	46	2	2	92.000	5.48e-07
CP012809.1	90	69.4	46	2	2	92.000	5.48e-07
CP012809.1	90	69.4	46	2	2	92.000	5.48e-07
CP012809.1	90	69.4	46	2	2	92.000	5.48e-07
CP012809.1	90	69.4	46	2	2	92.000	5.48e-07
CP012809.1	90	69.4	46	2	2	92.000	5.48e-07
CP012809.1	90	69.4	46	2	2	92.000	5.48e-07
CP012809.1	90	69.4	46	2	2	92.000	5.48e-07
CP012809.1	90	69.4	46	2	2	92.000	5.48e-07
CP012809.1	90	69.4	46	2	2	92.000	5.48e-07
CP012809.1	90	69.4	46	2	2	92.000	5.48e-07
CP012809.1	90	69.4	46	2	2	92.000	5.48e-07
CP012809.1	90	69.4	46	2	2	92.000	5.48e-07
CP012809.1	90	69.4	46	2	2	92.000	5.48e-07
CP012809.1	90	69.4	46	2	2	92.000	5.48e-07
CP012809.1	90	69.4	46	2	2	92.000	5.48e-07
CP012809.1	90	69.4	46	2	2	92.000	5.48e-07
CP012809.1	90	69.4	46	2	2	92.000	5.48e-07
CP012809.1	90	69.4	46	2	2	92.000	5.48e-07
CP012809.1	90	69.4	46	2	2	92.000	5.48e-07
CP012809.1	90	69.4	46	2	2	92.000	5.48e-07
PPOJ02000117.1	90	2582	1916	185	59	88.704	0.0
PPOJ02000117.1	90	267	172	9	4	92.973	1.81e-66
PPOJ02000117.1	90	69.4	37	0	0	100.000	5.48e-07
NJIJ01000036.1	85	2580	1775	154	28	90.700	0.0
NJIJ01000036.1	85	270	199	20	5	88.839	1.40e-67
NJIJ01000036.1	85	69.4	37	0	0	100.000	5.48e-07
CP025324.1	90	2580	1899	176	60	88.946	0.0
CP025324.1	90	2580	1899	176	60	88.946	0.0
CP025324.1	90	2580	1899	176	60	88.946	0.0
CP025324.1	90	224	165	22	0	88.235	1.10e-53
CP025324.1	90	224	165	22	0	88.235	1.10e-53
CP025324.1	90	224	165	22	0	88.235	1.10e-53
CP025324.1	90	69.4	39	1	0	97.500	5.48e-07
CP025324.1	90	69.4	39	1	0	97.500	5.48e-07
CP025324.1	90	69.4	39	1	0	97.500	5.48e-07
CP012816.1	90	2577	1892	192	45	88.868	0.0
CP012816.1	90	243	169	19	0	89.894	3.05e-59
CP012816.1	90	69.4	46	2	2	92.000	5.48e-07
CP048993.1	92	2575	1911	167	73	88.842	0.0
CP048993.1	92	2566	1909	166	75	88.791	0.0
CP048993.1	92	2558	1907	167	75	88.739	0.0
CP048993.1	92	2529	1903	167	80	88.512	0.0
CP048993.1	92	2523	1897	173	74	88.479	0.0
CP048993.1	92	2497	1896	167	84	88.309	0.0
CP048993.1	92	2495	1895	162	88	88.345	0.0
CP048993.1	92	2466	1890	176	81	88.030	0.0
CP048993.1	92	2444	1888	166	93	87.937	0.0
CP048993.1	92	2348	1871	156	115	87.348	0.0
CP048993.1	92	484	365	24	22	88.808	4.59e-132
CP048993.1	92	298	398	41	62	79.441	6.42e-76
CP048993.1	92	255	165	11	2	92.697	3.92e-63
CP048993.1	92	254	160	4	6	94.118	1.41e-62
CP048993.1	92	254	160	5	5	94.118	1.41e-62
CP048993.1	92	254	160	4	6	94.118	1.41e-62
CP048993.1	92	250	159	8	3	93.529	1.82e-61
CP048993.1	92	244	164	7	7	92.135	8.48e-60
CP048993.1	92	235	193	19	11	86.547	5.10e-57
CP048993.1	92	230	156	6	8	91.765	2.37e-55
CP048993.1	92	219	160	6	12	89.888	5.14e-52
CP048993.1	92	215	154	5	11	90.588	6.65e-51
CP048993.1	92	195	156	8	14	87.640	8.66e-45
CP048993.1	92	69.4	37	0	0	100.000	5.48e-07
CP048993.1	92	69.4	37	0	0	100.000	5.48e-07
CP048993.1	92	69.4	37	0	0	100.000	5.48e-07
CP048993.1	92	69.4	37	0	0	100.000	5.48e-07
CP048993.1	92	69.4	37	0	0	100.000	5.48e-07
CP048993.1	92	69.4	37	0	0	100.000	5.48e-07
CP048993.1	92	69.4	37	0	0	100.000	5.48e-07
CP048993.1	92	69.4	37	0	0	100.000	5.48e-07
CP048993.1	92	69.4	37	0	0	100.000	5.48e-07
CP048993.1	92	60.2	32	0	0	100.000	3.30e-04
CAPT01000119.1	85	2571	1793	143	46	90.464	0.0
CAPT01000119.1	85	257	160	8	2	94.118	1.09e-63
CAPT01000119.1	85	71.3	38	0	0	100.000	1.52e-07
CAPT01000119.1	85	69.4	37	0	0	100.000	5.48e-07
PPJK02000354.1	84	2569	1786	170	22	90.293	0.0
[truncated: 1,068 more rows]
