# Supplementary material for: Using nanopore sequencing to identify fungi from clinical samples with high phylogenetic resolution
Source: Sci Rep. 2023 Jun 16;13:9785. doi: 10.1038/s41598-023-37016-0 (PMC10275880; doi:10.1038/s41598-023-37016-0)
Supplement: Supplementary file 1 — Supplementary Information. [file 41598_2023_37016_MOESM1_ESM.zip › Supplementary_Information/Supplementary_Data/Data_S6_Clin_blast/results/Clin_RGN4_fmt6.txt]

CP017630.1	100	3517	1911	1	2	99.843	0.0
NC_032096.1	100	3517	1911	1	2	99.843	0.0
FM992695.1	100	3193	1864	41	21	96.781	0.0
NC_012867.1	100	3193	1864	41	21	96.781	0.0
QLNQ01000024.1	100	2856	1808	72	47	93.825	0.0
QLNQ01000024.1	100	2852	1808	72	48	93.776	0.0
QLNQ01000024.1	100	2852	1808	72	48	93.776	0.0
QLNQ01000024.1	100	2852	1808	72	48	93.776	0.0
QLNQ01000024.1	100	2839	1804	72	49	93.714	0.0
WUJJ01000645.1	100	2830	1801	88	37	93.510	0.0
GG692410.1	100	2826	1800	90	36	93.458	0.0
GG692404.1	100	2826	1800	90	36	93.458	0.0
GG692404.1	100	2826	1800	90	36	93.458	0.0
GG692404.1	100	2826	1800	90	36	93.458	0.0
NW_003020045.1	100	2826	1800	90	36	93.458	0.0
NW_003020039.1	100	2826	1800	90	36	93.458	0.0
NW_003020039.1	100	2826	1800	90	36	93.458	0.0
NW_003020039.1	100	2826	1800	90	36	93.458	0.0
LBNG01000280.1	100	2822	1801	90	37	93.413	0.0
LBNG01000280.1	100	2813	1801	90	39	93.316	0.0
QLNQ01000018.1	100	2804	1799	78	50	93.358	0.0
QLNQ01000013.1	100	2802	1798	79	49	93.354	0.0
QLNQ01000013.1	100	2802	1798	79	49	93.354	0.0
QLNQ01000013.1	100	2802	1798	79	49	93.354	0.0
QLNQ01000013.1	100	2802	1798	79	49	93.354	0.0
QLNQ01000013.1	100	2802	1798	79	49	93.354	0.0
QLNQ01000013.1	100	2791	1797	79	51	93.254	0.0
CAJVQF010000008.1	100	2793	1797	95	38	93.109	0.0
CAJVQF010000008.1	100	2789	1799	92	42	93.068	0.0
CAJVQF010000008.1	100	2787	1798	93	41	93.064	0.0
CAJVQF010000008.1	100	2785	1800	91	44	93.023	0.0
CAJVQF010000008.1	100	2782	1798	92	43	93.016	0.0
CAJVQF010000056.1	100	2785	1800	91	44	93.023	0.0
CAJVQF010000056.1	100	2785	1799	93	42	93.020	0.0
CAJVQF010000056.1	100	2785	1799	93	42	93.020	0.0
CAJVQF010000056.1	100	2784	1798	94	41	93.016	0.0
CAJVQF010000056.1	100	2784	1798	94	41	93.016	0.0
CAJVQF010000056.1	100	2784	1798	94	41	93.016	0.0
CAJVQF010000056.1	100	2778	1798	93	43	92.968	0.0
CAJVQF010000056.1	100	2771	1800	91	47	92.879	0.0
CAJVQF010000101.1	100	2782	1797	94	41	93.012	0.0
CAJVQF010000101.1	100	2758	1796	94	46	92.769	0.0
CAJVQF010000101.1	100	2758	1797	92	48	92.772	0.0
CAJVQF010000101.1	100	2758	1796	94	46	92.769	0.0
CAJVQF010000101.1	100	2750	1796	92	49	92.721	0.0
CAJVQF010000101.1	100	2736	1795	92	52	92.573	0.0
WWPN01000002.1	100	2758	1797	93	47	92.772	0.0
WWPN01000002.1	100	2752	1796	93	48	92.721	0.0
WWPN01000002.1	100	2728	1793	94	51	92.518	0.0
CH981532.1	98	2536	1702	107	46	91.752	0.0
CH981532.1	98	2531	1701	108	46	91.698	0.0
CH981532.1	98	2531	1702	107	47	91.703	0.0
CH981532.1	98	2527	1702	107	48	91.653	0.0
CH981532.1	98	2525	1701	107	48	91.649	0.0
CH981532.1	98	1897	1262	90	22	91.849	0.0
CH981532.1	98	71.3	38	0	0	100.000	1.12e-07
CH981532.1	98	71.3	38	0	0	100.000	1.12e-07
CH981532.1	98	71.3	38	0	0	100.000	1.12e-07
CH981532.1	98	71.3	38	0	0	100.000	1.12e-07
CH981532.1	98	71.3	38	0	0	100.000	1.12e-07
NW_001813677.1	98	2536	1702	107	46	91.752	0.0
NW_001813677.1	98	2531	1701	108	46	91.698	0.0
NW_001813677.1	98	2531	1702	107	47	91.703	0.0
NW_001813677.1	98	2527	1702	107	48	91.653	0.0
NW_001813677.1	98	2525	1701	107	48	91.649	0.0
NW_001813677.1	98	1897	1262	90	22	91.849	0.0
NW_001813677.1	98	71.3	38	0	0	100.000	1.12e-07
NW_001813677.1	98	71.3	38	0	0	100.000	1.12e-07
NW_001813677.1	98	71.3	38	0	0	100.000	1.12e-07
NW_001813677.1	98	71.3	38	0	0	100.000	1.12e-07
NW_001813677.1	98	71.3	38	0	0	100.000	1.12e-07
CH445386.1	98	2531	1702	107	47	91.703	0.0
CH445386.1	98	2224	1367	70	9	94.537	0.0
CH445386.1	98	586	505	44	40	85.739	8.99e-163
CH445386.1	98	71.3	38	0	0	100.000	1.12e-07
CH445386.1	98	71.3	38	0	0	100.000	1.12e-07
GL996500.1	100	2531	1758	120	59	90.759	0.0
NW_006767426.1	100	2531	1758	120	59	90.759	0.0
NW_001884610.1	98	2531	1702	107	47	91.703	0.0
NW_001884610.1	98	2224	1367	70	9	94.537	0.0
NW_001884610.1	98	586	505	44	40	85.739	8.99e-163
NW_001884610.1	98	71.3	38	0	0	100.000	1.12e-07
NW_001884610.1	98	71.3	38	0	0	100.000	1.12e-07
JAIHNE010000018.1	100	2521	1752	121	58	90.730	0.0
PPUV01000166.1	100	2481	1750	117	69	90.393	0.0
MXQC01000182.1	93	2459	1616	96	37	92.396	0.0
MXQC01000182.1	93	71.3	38	0	0	100.000	1.12e-07
JAGSYN010000329.1	93	2431	1639	104	46	91.615	0.0
JAGSYN010000329.1	93	71.3	38	0	0	100.000	1.12e-07
NW_026057492.1	93	2431	1639	104	46	91.615	0.0
NW_026057492.1	93	71.3	38	0	0	100.000	1.12e-07
NREI01000028.1	100	2361	1725	136	70	89.332	0.0
JAIHNG010000152.1	93	2296	1377	58	7	95.492	0.0
JAIHNG010000152.1	93	342	316	18	38	84.946	2.15e-89
JAEOAQ010000005.1	95	2263	1371	64	7	95.076	0.0
JAEOAQ010000005.1	95	2263	1371	64	7	95.076	0.0
JAEOAQ010000005.1	95	2263	1371	64	7	95.076	0.0
JAEOAQ010000005.1	95	2257	1370	65	7	95.007	0.0
JAEOAQ010000005.1	95	2257	1370	65	7	95.007	0.0
JAEOAQ010000005.1	95	394	300	21	18	88.496	5.85e-105
JAEOAQ010000005.1	95	394	300	21	18	88.496	5.85e-105
JAEOAQ010000005.1	95	394	300	21	18	88.496	5.85e-105
JAEOAQ010000005.1	95	394	300	21	18	88.496	5.85e-105
JAEOAQ010000005.1	95	394	300	21	18	88.496	5.85e-105
JAEOAQ010000005.1	95	71.3	40	1	0	97.561	1.12e-07
JAEOAQ010000005.1	95	71.3	40	1	0	97.561	1.12e-07
JAEOAQ010000005.1	95	71.3	40	1	0	97.561	1.12e-07
JAEOAQ010000005.1	95	71.3	40	1	0	97.561	1.12e-07
JAEOAQ010000005.1	95	71.3	40	1	0	97.561	1.12e-07
HE681725.1	96	2263	1371	64	7	95.076	0.0
HE681725.1	96	396	349	25	34	85.539	1.63e-105
NC_018301.1	96	2263	1371	64	7	95.076	0.0
NC_018301.1	96	396	349	25	34	85.539	1.63e-105
HE605209.1	96	2257	1370	65	7	95.007	0.0
HE605209.1	96	381	352	23	40	84.819	4.55e-101
NW_023503284.1	96	2257	1370	65	7	95.007	0.0
NW_023503284.1	96	381	352	23	40	84.819	4.55e-101
NBZC01000158.1	88	2235	1362	61	12	94.913	0.0
NBZC01000158.1	88	320	204	13	2	93.151	1.01e-82
NBZC01000158.1	88	71.3	38	0	0	100.000	1.12e-07
JAIHNF010000004.1	95	2220	1359	71	6	94.638	0.0
JAIHNF010000004.1	95	420	350	34	22	86.207	9.65e-113
JAMALC010000343.1	95	2218	1363	72	7	94.521	0.0
JAMALC010000343.1	95	399	302	18	20	88.824	1.26e-106
JAMALC010000343.1	95	71.3	40	1	0	97.561	1.12e-07
NDXA01000178.1	94	2206	1358	63	15	94.568	0.0
NDXA01000178.1	94	292	310	31	36	82.228	2.19e-74
PPLL02000039.1	95	2189	1357	71	12	94.236	0.0
PPLL02000039.1	95	340	343	37	34	82.850	7.73e-89
CP000497.1	87	2176	1348	75	8	94.200	0.0
CP000497.1	87	298	186	10	2	93.939	4.72e-76
CP000497.1	87	71.3	38	0	0	100.000	1.12e-07
NC_009043.1	87	2176	1348	75	8	94.200	0.0
NC_009043.1	87	298	186	10	2	93.939	4.72e-76
NC_009043.1	87	71.3	38	0	0	100.000	1.12e-07
JAGSID010000072.1	87	2169	1347	75	9	94.130	0.0
JAGSID010000072.1	87	298	186	10	2	93.939	4.72e-76
JAGSID010000072.1	87	71.3	38	0	0	100.000	1.12e-07
JAHUZD010000048.1	87	2152	1348	74	14	93.872	0.0
JAHUZD010000048.1	87	276	183	13	3	91.960	2.21e-69
JAHUZD010000048.1	87	69.4	37	0	0	100.000	4.03e-07
NW_026055390.1	87	2152	1348	74	14	93.872	0.0
NW_026055390.1	87	276	183	13	3	91.960	2.21e-69
NW_026055390.1	87	69.4	37	0	0	100.000	4.03e-07
PPOS02000018.1	87	2150	1343	83	5	93.850	0.0
PPOS02000018.1	87	303	186	11	0	94.416	1.01e-77
PPOS02000018.1	87	71.3	38	0	0	100.000	1.12e-07
PPOR01000001.1	87	2150	1343	82	6	93.850	0.0
PPOR01000001.1	87	292	184	13	0	93.401	2.19e-74
PPOR01000001.1	87	71.3	38	0	0	100.000	1.12e-07
PPOW01000036.1	87	2150	1346	81	8	93.798	0.0
PPOW01000036.1	87	303	186	11	0	94.416	1.01e-77
PPOW01000036.1	87	71.3	38	0	0	100.000	1.12e-07
DS995909.1	87	2150	1344	81	7	93.855	0.0
DS995909.1	87	303	186	11	0	94.416	1.01e-77
DS995909.1	87	71.3	38	0	0	100.000	1.12e-07
NW_002196671.1	87	2150	1344	81	7	93.855	0.0
NW_002196671.1	87	303	186	11	0	94.416	1.01e-77
NW_002196671.1	87	71.3	38	0	0	100.000	1.12e-07
FYBW01000192.1	87	2145	1345	83	7	93.728	0.0
FYBW01000192.1	87	303	186	11	0	94.416	1.01e-77
FYBW01000192.1	87	71.3	38	0	0	100.000	1.12e-07
PPOQ01000062.1	87	2145	1345	82	8	93.728	0.0
PPOQ01000062.1	87	303	186	11	0	94.416	1.01e-77
PPOQ01000062.1	87	71.3	38	0	0	100.000	1.12e-07
PPIU01000004.1	87	2139	1344	78	12	93.724	0.0
PPIU01000004.1	87	298	185	12	0	93.909	4.72e-76
PPIU01000004.1	87	71.3	38	0	0	100.000	1.12e-07
JAHMUF010000032.1	87	2132	1340	83	8	93.641	0.0
JAHMUF010000032.1	87	276	177	14	0	92.670	2.21e-69
JAHMUF010000032.1	87	71.3	43	1	1	95.556	1.12e-07
NW_025065079.1	87	2132	1340	83	8	93.641	0.0
NW_025065079.1	87	276	177	14	0	92.670	2.21e-69
NW_025065079.1	87	71.3	43	1	1	95.556	1.12e-07
PPPA02000022.1	87	2130	1338	86	5	93.632	0.0
PPPA02000022.1	87	303	186	11	0	94.416	1.01e-77
PPPA02000022.1	87	71.3	38	0	0	100.000	1.12e-07
NBND01000012.1	88	2121	1349	84	13	93.292	0.0
NBND01000012.1	88	307	186	10	0	94.898	7.84e-79
NBND01000012.1	88	307	186	10	0	94.898	7.84e-79
NBND01000012.1	88	130	76	3	0	96.203	1.82e-25
NBND01000012.1	88	73.1	44	1	1	95.652	3.11e-08
NBND01000012.1	88	73.1	44	1	1	95.652	3.11e-08
CAKXYY010000043.1	87	2109	1344	82	15	93.269	0.0
CAKXYY010000043.1	87	281	182	15	0	92.386	4.75e-71
CAKXYY010000043.1	87	71.3	38	0	0	100.000	1.12e-07
QELA01000006.1	89	2109	1345	79	18	93.273	0.0
QELA01000006.1	89	2109	1345	79	18	93.273	0.0
QELA01000006.1	89	2109	1345	79	18	93.273	0.0
QELA01000006.1	89	2109	1345	79	18	93.273	0.0
QELA01000006.1	89	313	188	7	2	95.431	1.68e-80
QELA01000006.1	89	313	188	7	2	95.431	1.68e-80
QELA01000006.1	89	313	188	7	2	95.431	1.68e-80
QELA01000006.1	89	313	188	7	2	95.431	1.68e-80
QELA01000006.1	89	89.8	64	4	3	90.141	3.09e-13
QELA01000006.1	89	89.8	64	4	3	90.141	3.09e-13
QELA01000006.1	89	89.8	64	4	3	90.141	3.09e-13
QELA01000006.1	89	89.8	64	4	3	90.141	3.09e-13
QELA01000012.1	89	2109	1345	79	18	93.273	0.0
QELA01000012.1	89	2087	1342	76	24	93.065	0.0
QELA01000012.1	89	2069	1339	77	26	92.857	0.0
QELA01000012.1	89	313	192	9	2	94.581	1.68e-80
QELA01000012.1	89	313	192	9	2	94.581	1.68e-80
QELA01000012.1	89	313	192	9	2	94.581	1.68e-80
QELA01000012.1	89	89.8	64	4	3	90.141	3.09e-13
QELA01000012.1	89	89.8	64	3	4	90.141	3.09e-13
QELA01000012.1	89	89.8	64	3	4	90.141	3.09e-13
JAMAFN010000082.1	87	2108	1342	84	13	93.259	0.0
JAMAFN010000082.1	87	281	182	15	0	92.386	4.75e-71
JAMAFN010000082.1	87	71.3	38	0	0	100.000	1.12e-07
JAMAFL010000022.1	87	2108	1342	84	13	93.259	0.0
JAMAFL010000022.1	87	281	182	15	0	92.386	4.75e-71
JAMAFL010000022.1	87	71.3	38	0	0	100.000	1.12e-07
JAMAFR010000013.1	87	2108	1341	86	11	93.255	0.0
JAMAFR010000013.1	87	281	182	15	0	92.386	4.75e-71
JAMAFR010000013.1	87	71.3	38	0	0	100.000	1.12e-07
JAMAFM010000023.1	87	2108	1341	86	11	93.255	0.0
JAMAFM010000023.1	87	281	182	15	0	92.386	4.75e-71
JAMAFM010000023.1	87	71.3	38	0	0	100.000	1.12e-07
JAMAFQ010000012.1	87	2108	1341	86	11	93.255	0.0
JAMAFQ010000012.1	87	281	182	15	0	92.386	4.75e-71
JAMAFQ010000012.1	87	71.3	38	0	0	100.000	1.12e-07
JAMAFP010000020.1	87	2108	1341	86	11	93.255	0.0
JAMAFP010000020.1	87	281	182	15	0	92.386	4.75e-71
JAMAFP010000020.1	87	71.3	38	0	0	100.000	1.12e-07
JAMAFO010000022.1	87	2108	1341	86	11	93.255	0.0
JAMAFO010000022.1	87	281	182	15	0	92.386	4.75e-71
JAMAFO010000022.1	87	71.3	38	0	0	100.000	1.12e-07
PPMM02000033.1	87	2104	1337	90	7	93.236	0.0
PPMM02000033.1	87	292	184	13	0	93.401	2.19e-74
PPMM02000033.1	87	71.3	38	0	0	100.000	1.12e-07
QELA01000016.1	89	2102	1344	79	19	93.204	0.0
QELA01000016.1	89	1807	1301	69	74	90.097	0.0
QELA01000016.1	89	313	192	9	2	94.581	1.68e-80
QELA01000016.1	89	279	187	9	7	92.118	1.71e-70
QELA01000016.1	89	89.8	64	4	3	90.141	3.09e-13
QELA01000016.1	89	89.8	64	4	3	90.141	3.09e-13
BADS01000001.1	87	2100	1339	86	12	93.180	0.0
BADS01000001.1	87	309	183	8	0	95.812	2.18e-79
BADS01000001.1	87	71.3	38	0	0	100.000	1.12e-07
JAFIDI010000015.1	87	2098	1340	83	15	93.185	0.0
JAFIDI010000015.1	87	2098	1340	83	15	93.185	0.0
JAFIDI010000015.1	87	2098	1340	83	15	93.185	0.0
JAFIDI010000015.1	87	2098	1340	83	15	93.185	0.0
JAFIDI010000015.1	87	276	181	16	0	91.878	2.21e-69
JAFIDI010000015.1	87	276	181	16	0	91.878	2.21e-69
JAFIDI010000015.1	87	276	181	16	0	91.878	2.21e-69
JAFIDI010000015.1	87	276	181	16	0	91.878	2.21e-69
JAFIDI010000015.1	87	71.3	38	0	0	100.000	1.12e-07
JAFIDI010000015.1	87	71.3	38	0	0	100.000	1.12e-07
JAFIDI010000015.1	87	71.3	38	0	0	100.000	1.12e-07
JAFIDI010000015.1	87	71.3	38	0	0	100.000	1.12e-07
JAFIDI010000023.1	87	2098	1340	83	15	93.185	0.0
JAFIDI010000023.1	87	1668	1278	115	58	88.077	0.0
JAFIDI010000023.1	87	276	181	16	0	91.878	2.21e-69
JAFIDI010000023.1	87	246	179	13	8	89.500	1.73e-60
JAFIDI010000023.1	87	71.3	38	0	0	100.000	1.12e-07
JAFIDI010000019.1	87	2098	1340	83	15	93.185	0.0
JAFIDI010000019.1	87	2098	1340	83	15	93.185	0.0
JAFIDI010000019.1	87	1426	938	63	16	92.232	0.0
JAFIDI010000019.1	87	276	181	16	0	91.878	2.21e-69
JAFIDI010000019.1	87	276	181	16	0	91.878	2.21e-69
JAFIDI010000019.1	87	276	181	16	0	91.878	2.21e-69
JAFIDI010000019.1	87	71.3	38	0	0	100.000	1.12e-07
JAFIDI010000019.1	87	71.3	38	0	0	100.000	1.12e-07
JAFIDI010000019.1	87	71.3	38	0	0	100.000	1.12e-07
JACWFX010000010.1	87	2097	1340	85	14	93.120	0.0
JACWFX010000010.1	87	281	182	15	0	92.386	4.75e-71
JACWFX010000010.1	87	71.3	38	0	0	100.000	1.12e-07
JAFIDH010000010.1	87	2093	1340	82	17	93.120	0.0
JAFIDH010000010.1	87	2093	1340	82	17	93.120	0.0
JAFIDH010000010.1	87	276	181	16	0	91.878	2.21e-69
JAFIDH010000010.1	87	276	181	16	0	91.878	2.21e-69
JAFIDH010000010.1	87	71.3	38	0	0	100.000	1.12e-07
JAFIDH010000010.1	87	71.3	38	0	0	100.000	1.12e-07
PPPC02000005.1	87	2089	1336	70	26	93.296	0.0
PPPC02000005.1	87	315	184	7	0	96.335	4.68e-81
PPPC02000005.1	87	71.3	38	0	0	100.000	1.12e-07
CH408159.1	87	2085	1337	84	16	93.041	0.0
CH408159.1	87	2052	1337	84	23	92.590	0.0
CH408159.1	87	309	187	10	0	94.924	2.18e-79
CH408159.1	87	300	187	10	2	93.970	1.31e-76
CH408159.1	87	71.3	38	0	0	100.000	1.12e-07
CH408159.1	87	71.3	38	0	0	100.000	1.12e-07
NW_001809796.1	87	2085	1337	84	16	93.041	0.0
NW_001809796.1	87	2052	1337	84	23	92.590	0.0
NW_001809796.1	87	309	187	10	0	94.924	2.18e-79
NW_001809796.1	87	300	187	10	2	93.970	1.31e-76
NW_001809796.1	87	71.3	38	0	0	100.000	1.12e-07
NW_001809796.1	87	71.3	38	0	0	100.000	1.12e-07
JANXEX010000021.1	88	2080	1329	94	6	93.002	0.0
JANXEX010000021.1	88	309	187	10	0	94.924	2.18e-79
JANXEX010000021.1	88	76.8	50	2	2	92.593	2.41e-09
PPIY01000089.1	87	2074	1335	92	11	92.837	0.0
PPIY01000089.1	87	281	182	15	0	92.386	4.75e-71
PPIY01000089.1	87	71.3	38	0	0	100.000	1.12e-07
CALSDN010000028.1	87	2073	1331	72	26	93.142	0.0
CALSDN010000028.1	87	315	188	9	0	95.431	4.68e-81
CALSDN010000028.1	87	75.0	40	0	0	100.000	8.65e-09
PPLM01000288.1	87	2071	1335	88	15	92.837	0.0
PPLM01000288.1	87	303	186	11	0	94.416	1.01e-77
PPLM01000288.1	87	71.3	38	0	0	100.000	1.12e-07
JAKQXL010000035.1	87	2067	1330	73	26	93.072	0.0
JAKQXL010000035.1	87	2067	1330	73	26	93.072	0.0
JAKQXL010000035.1	87	303	186	11	0	94.416	1.01e-77
JAKQXL010000035.1	87	303	186	11	0	94.416	1.01e-77
JAKQXL010000035.1	87	78.7	42	0	0	100.000	6.69e-10
JAKQXL010000035.1	87	78.7	42	0	0	100.000	6.69e-10
PPNG01000187.1	87	2065	1339	79	25	92.793	0.0
PPNG01000187.1	87	276	181	16	0	91.878	2.21e-69
PPNG01000187.1	87	71.3	38	0	0	100.000	1.12e-07
PPLN02000030.1	87	2063	1333	89	15	92.763	0.0
PPLN02000030.1	87	307	192	13	0	93.659	7.84e-79
PPLN02000030.1	87	71.3	38	0	0	100.000	1.12e-07
PPKV02000051.1	87	2061	1333	96	10	92.634	0.0
PPKV02000051.1	87	294	189	11	3	93.103	6.10e-75
PPKV02000051.1	87	71.3	38	0	0	100.000	1.12e-07
JAFLRI010000008.1	88	2061	1335	92	14	92.644	0.0
JAFLRI010000008.1	88	2054	1334	92	15	92.575	0.0
JAFLRI010000008.1	88	255	185	21	2	88.942	2.88e-63
JAFLRI010000008.1	88	255	185	21	2	88.942	2.88e-63
JAFLRI010000008.1	88	71.3	38	0	0	100.000	1.12e-07
JAFLRI010000008.1	88	71.3	38	0	0	100.000	1.12e-07
JAFLRI010000017.1	88	2061	1335	92	14	92.644	0.0
JAFLRI010000017.1	88	2061	1335	92	14	92.644	0.0
JAFLRI010000017.1	88	2043	1333	91	18	92.441	0.0
JAFLRI010000017.1	88	255	185	21	2	88.942	2.88e-63
JAFLRI010000017.1	88	255	185	21	2	88.942	2.88e-63
JAFLRI010000017.1	88	255	185	21	2	88.942	2.88e-63
JAFLRI010000017.1	88	71.3	38	0	0	100.000	1.12e-07
JAFLRI010000017.1	88	71.3	38	0	0	100.000	1.12e-07
JAFLRI010000017.1	88	71.3	38	0	0	100.000	1.12e-07
PPMN02000062.1	87	2056	1329	89	15	92.742	0.0
PPMN02000062.1	87	292	184	13	0	93.401	2.19e-74
PPMN02000062.1	87	71.3	38	0	0	100.000	1.12e-07
PPLO02000025.1	87	2054	1335	90	17	92.580	0.0
PPLO02000025.1	87	248	172	14	4	90.526	4.82e-61
PPLO02000025.1	87	69.4	37	0	0	100.000	4.03e-07
JANBXG010000012.1	86	2043	1332	94	15	92.436	0.0
JANBXG010000012.1	86	250	163	14	0	92.090	1.34e-61
JANBXG010000012.1	86	71.3	38	0	0	100.000	1.12e-07
JADIOQ010000139.1	87	2039	1330	89	19	92.490	0.0
JADIOQ010000139.1	87	303	186	11	0	94.416	1.01e-77
JADIOQ010000139.1	87	71.3	38	0	0	100.000	1.12e-07
PPIF01000029.1	87	2036	1323	94	13	92.517	0.0
PPIF01000029.1	87	292	184	13	0	93.401	2.19e-74
PPIF01000029.1	87	71.3	38	0	0	100.000	1.12e-07
PPMP01000092.1	88	2032	1333	85	25	92.377	0.0
PPMP01000092.1	88	276	186	17	1	91.176	2.21e-69
PPMP01000092.1	88	71.3	38	0	0	100.000	1.12e-07
QELA01000014.1	89	2032	1333	79	30	92.441	0.0
QELA01000014.1	89	1821	1302	74	67	90.229	0.0
QELA01000014.1	89	1718	1278	74	80	89.246	0.0
QELA01000014.1	89	300	186	7	4	94.416	1.31e-76
QELA01000014.1	89	279	183	7	7	92.893	1.71e-70
QELA01000014.1	89	267	181	7	9	91.878	1.33e-66
QELA01000014.1	89	76.8	62	3	6	87.324	2.41e-09
PPKU01000182.1	88	2028	1330	96	16	92.233	0.0
PPKU01000182.1	88	248	180	23	0	88.670	4.82e-61
PPKU01000182.1	88	71.3	38	0	0	100.000	1.12e-07
PPLQ02000038.1	86	2021	1327	85	25	92.345	0.0
PPLQ02000038.1	86	241	166	13	4	90.710	8.06e-59
PPLQ02000038.1	86	69.4	37	0	0	100.000	4.03e-07
PPKG01000060.1	86	2017	1324	106	8	92.072	0.0
PPKG01000060.1	86	255	167	13	1	92.265	2.88e-63
PPKG01000060.1	86	71.3	38	0	0	100.000	1.12e-07
PPKF01000034.1	86	2017	1324	106	8	92.072	0.0
PPKF01000034.1	86	255	167	13	1	92.265	2.88e-63
PPKF01000034.1	86	71.3	38	0	0	100.000	1.12e-07
NHAO01000032.1	88	2015	1327	99	15	92.089	0.0
NHAO01000032.1	88	255	184	23	0	88.889	2.88e-63
NHAO01000032.1	88	71.3	38	0	0	100.000	1.12e-07
PPML02000044.1	87	2013	1335	95	22	91.942	0.0
PPML02000044.1	87	270	178	11	4	92.228	1.03e-67
PPML02000044.1	87	69.4	39	1	0	97.500	4.03e-07
PPMU02000064.1	87	2012	1334	95	22	91.937	0.0
PPMU02000064.1	87	265	183	15	4	90.594	4.78e-66
PPMU02000064.1	87	69.4	37	0	0	100.000	4.03e-07
KV454011.1	86	2001	1321	109	8	91.864	0.0
KV454011.1	86	244	165	15	1	91.160	6.23e-60
KV454011.1	86	104	63	2	1	95.455	1.10e-17
KV454011.1	86	69.4	37	0	0	100.000	4.03e-07
KV454011.1	86	69.4	37	0	0	100.000	4.03e-07
LJCY02000024.1	87	1999	1322	100	16	91.933	0.0
LJCY02000024.1	87	1991	1321	100	17	91.864	0.0
LJCY02000024.1	87	287	180	10	2	93.750	1.02e-72
LJCY02000024.1	87	270	177	8	6	92.670	1.03e-67
LJCY02000024.1	87	270	166	5	4	94.857	1.03e-67
LJCY02000024.1	87	71.3	38	0	0	100.000	1.12e-07
LJCY02000024.1	87	71.3	38	0	0	100.000	1.12e-07
LJCY02000024.1	87	58.4	36	0	2	94.737	8.72e-04
PPNR02000093.1	88	1980	1324	107	15	91.563	0.0
PPNR02000093.1	88	291	194	17	1	91.509	7.89e-74
PPNR02000093.1	88	69.4	37	0	0	100.000	4.03e-07
PPMG02000138.1	88	1980	1328	104	19	91.523	0.0
PPMG02000138.1	88	281	182	15	0	92.386	4.75e-71
PPMG02000138.1	88	69.4	42	1	1	95.455	4.03e-07
PPLH02000088.1	88	1975	1323	108	15	91.494	0.0
PPLH02000088.1	88	291	190	15	1	92.233	7.89e-74
PPLH02000088.1	88	69.4	37	0	0	100.000	4.03e-07
PPNS02000133.1	88	1975	1323	108	15	91.494	0.0
PPNS02000133.1	88	291	194	17	1	91.509	7.89e-74
PPNS02000133.1	88	69.4	37	0	0	100.000	4.03e-07
JAHZQW010000108.1	85	1969	1185	52	6	95.334	0.0
JAHZQW010000108.1	85	396	349	25	34	85.539	1.63e-105
PPIW01000121.1	86	1965	1324	101	23	91.436	0.0
PPIW01000121.1	86	267	162	9	0	94.737	1.33e-66
PPIW01000121.1	86	71.3	38	0	0	100.000	1.12e-07
CP083469.1	87	1964	1320	107	17	91.413	0.0
CP083469.1	87	1964	1320	107	17	91.413	0.0
CP083469.1	87	289	187	14	1	92.574	2.84e-73
CP083469.1	87	289	187	14	1	92.574	2.84e-73
CP083469.1	87	69.4	37	0	0	100.000	4.03e-07
CP083469.1	87	69.4	37	0	0	100.000	4.03e-07
UICF01000026.1	89	1964	1321	105	19	91.419	0.0
UICF01000026.1	89	1947	1318	108	19	91.211	0.0
UICF01000026.1	89	1663	1205	106	37	89.392	0.0
UICF01000026.1	89	292	205	21	2	89.912	2.19e-74
UICF01000026.1	89	267	188	17	4	89.952	1.33e-66
UICF01000026.1	89	265	189	14	7	90.000	4.78e-66
UICF01000026.1	89	161	100	4	2	94.340	6.46e-35
UICF01000026.1	89	69.4	37	0	0	100.000	4.03e-07
UICF01000026.1	89	69.4	37	0	0	100.000	4.03e-07
UICF01000026.1	89	67.6	36	0	0	100.000	1.45e-06
UICF01000022.1	87	1962	1322	105	20	91.361	0.0
UICF01000022.1	87	1954	1321	105	21	91.292	0.0
UICF01000022.1	87	1943	1320	105	23	91.160	0.0
UICF01000022.1	87	1188	1213	151	107	82.461	0.0
UICF01000022.1	87	289	187	14	1	92.574	2.84e-73
UICF01000022.1	87	289	187	14	1	92.574	2.84e-73
UICF01000022.1	87	276	185	14	3	91.584	2.21e-69
UICF01000022.1	87	69.4	37	0	0	100.000	4.03e-07
UICF01000022.1	87	69.4	37	0	0	100.000	4.03e-07
UICF01000022.1	87	62.1	36	0	1	97.297	6.74e-05
CP059272.1	86	1962	1321	107	18	91.355	0.0
CP059272.1	86	1962	1321	107	18	91.355	0.0
CP059272.1	86	263	167	10	2	93.296	1.72e-65
CP059272.1	86	263	167	10	2	93.296	1.72e-65
CP059272.1	86	69.4	37	0	0	100.000	4.03e-07
CP059272.1	86	69.4	37	0	0	100.000	4.03e-07
CAKNUP010000036.1	87	1962	1321	107	18	91.355	0.0
CAKNUP010000036.1	87	263	171	12	2	92.432	1.72e-65
CAKNUP010000036.1	87	69.4	37	0	0	100.000	4.03e-07
LT598468.1	88	1960	1326	105	22	91.259	0.0
LT598468.1	88	1960	1326	105	22	91.259	0.0
LT598468.1	88	259	175	15	2	91.146	2.23e-64
LT598468.1	88	259	175	15	2	91.146	2.23e-64
LT598468.1	88	71.3	42	2	0	95.455	1.12e-07
LT598468.1	88	71.3	42	2	0	95.455	1.12e-07
CM000694.1	88	1960	1324	110	17	91.247	0.0
CM000694.1	88	1960	1324	110	17	91.247	0.0
CM000694.1	88	281	178	13	0	93.194	4.75e-71
CM000694.1	88	281	178	13	0	93.194	4.75e-71
CM000694.1	88	71.3	42	2	0	95.455	1.12e-07
CM000694.1	88	71.3	42	2	0	95.455	1.12e-07
JACVEX010000009.1	88	1958	1320	111	15	91.286	0.0
JACVEX010000009.1	88	291	190	15	1	92.233	7.89e-74
JACVEX010000009.1	88	69.4	37	0	0	100.000	4.03e-07
LQMS01001967.1	82	1956	1431	101	68	89.438	0.0
JAHKSL010000469.1	87	1954	1315	106	18	91.383	0.0
JAHKSL010000469.1	87	303	187	9	2	94.444	1.01e-77
JAHKSL010000469.1	87	71.3	38	0	0	100.000	1.12e-07
AECK01000007.1	87	1954	1315	106	18	91.383	0.0
AECK01000007.1	87	1954	1315	106	18	91.383	0.0
AECK01000007.1	87	1954	1315	106	18	91.383	0.0
AECK01000007.1	87	1954	1315	106	18	91.383	0.0
AECK01000007.1	87	1954	1315	106	18	91.383	0.0
AECK01000007.1	87	1947	1314	106	19	91.313	0.0
AECK01000007.1	87	303	187	9	2	94.444	1.01e-77
AECK01000007.1	87	303	187	9	2	94.444	1.01e-77
AECK01000007.1	87	303	187	9	2	94.444	1.01e-77
AECK01000007.1	87	303	187	9	2	94.444	1.01e-77
AECK01000007.1	87	303	187	9	2	94.444	1.01e-77
AECK01000007.1	87	303	187	9	2	94.444	1.01e-77
AECK01000007.1	87	71.3	38	0	0	100.000	1.12e-07
AECK01000007.1	87	71.3	38	0	0	100.000	1.12e-07
AECK01000007.1	87	71.3	38	0	0	100.000	1.12e-07
AECK01000007.1	87	71.3	38	0	0	100.000	1.12e-07
AECK01000007.1	87	71.3	38	0	0	100.000	1.12e-07
AECK01000007.1	87	67.6	36	0	0	100.000	1.45e-06
PPLV01000009.1	87	1954	1322	103	23	91.298	0.0
PPLV01000009.1	87	296	178	9	0	95.187	1.70e-75
PPLV01000009.1	87	71.3	38	0	0	100.000	1.12e-07
HG793131.1	88	1954	1322	102	24	91.298	0.0
HG793131.1	88	272	186	13	5	91.176	2.86e-68
HG793131.1	88	69.4	42	1	1	95.455	4.03e-07
PPKM01000147.1	87	1954	1322	103	23	91.298	0.0
PPKM01000147.1	87	276	183	12	4	91.960	2.21e-69
PPKM01000147.1	87	71.3	38	0	0	100.000	1.12e-07
NW_019172956.1	88	1954	1322	102	24	91.298	0.0
NW_019172956.1	88	272	186	13	5	91.176	2.86e-68
NW_019172956.1	88	69.4	42	1	1	95.455	4.03e-07
NW_017264704.1	87	1954	1315	106	18	91.383	0.0
NW_017264704.1	87	1954	1315	106	18	91.383	0.0
NW_017264704.1	87	1954	1315	106	18	91.383	0.0
NW_017264704.1	87	1954	1315	106	18	91.383	0.0
NW_017264704.1	87	1954	1315	106	18	91.383	0.0
NW_017264704.1	87	1947	1314	106	19	91.313	0.0
NW_017264704.1	87	303	187	9	2	94.444	1.01e-77
NW_017264704.1	87	303	187	9	2	94.444	1.01e-77
NW_017264704.1	87	303	187	9	2	94.444	1.01e-77
NW_017264704.1	87	303	187	9	2	94.444	1.01e-77
NW_017264704.1	87	303	187	9	2	94.444	1.01e-77
NW_017264704.1	87	303	187	9	2	94.444	1.01e-77
NW_017264704.1	87	71.3	38	0	0	100.000	1.12e-07
NW_017264704.1	87	71.3	38	0	0	100.000	1.12e-07
NW_017264704.1	87	71.3	38	0	0	100.000	1.12e-07
NW_017264704.1	87	71.3	38	0	0	100.000	1.12e-07
NW_017264704.1	87	71.3	38	0	0	100.000	1.12e-07
NW_017264704.1	87	67.6	36	0	0	100.000	1.45e-06
JAHKSL010001524.1	87	1953	1315	105	19	91.383	0.0
JAHKSL010001524.1	87	1945	1314	104	21	91.313	0.0
JAHKSL010001524.1	87	1941	1313	106	20	91.244	0.0
JAHKSL010001524.1	87	1941	1313	106	20	91.244	0.0
JAHKSL010001524.1	87	1927	1311	104	24	91.105	0.0
JAHKSL010001524.1	87	1925	1311	103	25	91.105	0.0
JAHKSL010001524.1	87	1919	1310	103	26	91.035	0.0
JAHKSL010001524.1	87	1908	1308	106	25	90.896	0.0
JAHKSL010001524.1	87	1709	1219	98	39	89.897	0.0
JAHKSL010001524.1	87	303	187	9	2	94.444	1.01e-77
JAHKSL010001524.1	87	303	187	9	2	94.444	1.01e-77
JAHKSL010001524.1	87	303	187	9	2	94.444	1.01e-77
JAHKSL010001524.1	87	303	187	9	2	94.444	1.01e-77
JAHKSL010001524.1	87	303	187	9	2	94.444	1.01e-77
JAHKSL010001524.1	87	302	187	8	3	94.444	3.65e-77
JAHKSL010001524.1	87	296	186	8	4	93.939	1.70e-75
JAHKSL010001524.1	87	296	186	9	3	93.939	1.70e-75
JAHKSL010001524.1	87	71.3	38	0	0	100.000	1.12e-07
JAHKSL010001524.1	87	71.3	38	0	0	100.000	1.12e-07
JAHKSL010001524.1	87	71.3	38	0	0	100.000	1.12e-07
JAHKSL010001524.1	87	71.3	38	0	0	100.000	1.12e-07
JAHKSL010001524.1	87	71.3	38	0	0	100.000	1.12e-07
JAHKSL010001524.1	87	71.3	38	0	0	100.000	1.12e-07
JAHKSL010001524.1	87	71.3	38	0	0	100.000	1.12e-07
JAHKSL010001524.1	87	71.3	38	0	0	100.000	1.12e-07
LT598491.1	87	1951	1313	111	14	91.307	0.0
LT598491.1	87	1951	1313	111	14	91.307	0.0
LT598491.1	87	276	177	14	0	92.670	2.21e-69
LT598491.1	87	276	177	14	0	92.670	2.21e-69
LT598491.1	87	69.4	37	0	0	100.000	4.03e-07
LT598491.1	87	69.4	37	0	0	100.000	4.03e-07
PPKI01000113.1	87	1951	1318	101	24	91.337	0.0
PPKI01000113.1	87	272	181	13	3	91.878	2.86e-68
PPKI01000113.1	87	71.3	38	0	0	100.000	1.12e-07
LQMS01001966.1	82	1951	1429	99	70	89.424	0.0
CM002300.1	88	1949	1314	107	18	91.313	0.0
CM002300.1	88	300	201	13	5	91.781	1.31e-76
CM002300.1	88	71.3	38	0	0	100.000	1.12e-07
JAHLUX010000021.1	87	1949	1319	108	19	91.217	0.0
JAHLUX010000021.1	87	300	184	11	0	94.359	1.31e-76
JAHLUX010000021.1	87	71.3	38	0	0	100.000	1.12e-07
JAEUBD010001227.1	87	1949	1314	107	18	91.313	0.0
JAEUBD010001227.1	87	303	187	9	2	94.444	1.01e-77
JAEUBD010001227.1	87	71.3	38	0	0	100.000	1.12e-07
NC_027866.1	88	1949	1314	107	18	91.313	0.0
NC_027866.1	88	300	201	13	5	91.781	1.31e-76
NC_027866.1	88	71.3	38	0	0	100.000	1.12e-07
NW_025065235.1	87	1949	1319	108	19	91.217	0.0
NW_025065235.1	87	300	184	11	0	94.359	1.31e-76
NW_025065235.1	87	71.3	38	0	0	100.000	1.12e-07
JAHKSL010001528.1	87	1947	1314	105	20	91.313	0.0
JAHKSL010001528.1	87	1925	1311	103	25	91.105	0.0
JAHKSL010001528.1	87	1919	1310	104	25	91.035	0.0
JAHKSL010001528.1	87	303	187	9	2	94.444	1.01e-77
JAHKSL010001528.1	87	303	187	9	2	94.444	1.01e-77
JAHKSL010001528.1	87	291	185	9	4	93.434	7.89e-74
JAHKSL010001528.1	87	71.3	38	0	0	100.000	1.12e-07
JAHKSL010001528.1	87	71.3	38	0	0	100.000	1.12e-07
JAHKSL010001528.1	87	71.3	38	0	0	100.000	1.12e-07
JAHKSL010001523.1	87	1947	1314	106	19	91.313	0.0
JAHKSL010001523.1	87	1947	1314	106	19	91.313	0.0
JAHKSL010001523.1	87	1947	1314	106	19	91.313	0.0
JAHKSL010001523.1	87	1947	1314	106	19	91.313	0.0
JAHKSL010001523.1	87	1947	1314	106	19	91.313	0.0
JAHKSL010001523.1	87	1941	1313	106	20	91.244	0.0
JAHKSL010001523.1	87	1853	1303	101	39	90.298	0.0
JAHKSL010001523.1	87	303	187	9	2	94.444	1.01e-77
JAHKSL010001523.1	87	303	187	9	2	94.444	1.01e-77
JAHKSL010001523.1	87	303	187	9	2	94.444	1.01e-77
JAHKSL010001523.1	87	303	187	9	2	94.444	1.01e-77
JAHKSL010001523.1	87	303	187	9	2	94.444	1.01e-77
JAHKSL010001523.1	87	302	186	9	2	94.416	3.65e-77
JAHKSL010001523.1	87	300	186	8	3	94.416	1.31e-76
JAHKSL010001523.1	87	71.3	38	0	0	100.000	1.12e-07
JAHKSL010001523.1	87	71.3	38	0	0	100.000	1.12e-07
JAHKSL010001523.1	87	71.3	38	0	0	100.000	1.12e-07
JAHKSL010001523.1	87	71.3	38	0	0	100.000	1.12e-07
JAHKSL010001523.1	87	71.3	38	0	0	100.000	1.12e-07
JAHKSL010001523.1	87	71.3	38	0	0	100.000	1.12e-07
JAHKSL010001523.1	87	71.3	38	0	0	100.000	1.12e-07
PPNF02000006.1	85	1947	1315	108	18	91.256	0.0
PPNF02000006.1	85	252	158	11	0	93.491	3.72e-62
PPNF02000006.1	85	69.4	37	0	0	100.000	4.03e-07
JAHDIT010000291.1	87	1945	1319	99	27	91.280	0.0
JAHDIT010000291.1	87	268	176	13	2	92.147	3.70e-67
JAHDIT010000291.1	87	71.3	38	0	0	100.000	1.12e-07
CP059251.1	86	1945	1318	110	18	91.148	0.0
CP059251.1	86	1945	1318	110	18	91.148	0.0
CP059251.1	86	263	167	10	2	93.296	1.72e-65
CP059251.1	86	263	167	10	2	93.296	1.72e-65
CP059251.1	86	69.4	37	0	0	100.000	4.03e-07
CP059251.1	86	69.4	37	0	0	100.000	4.03e-07
NC_050732.1	86	1945	1318	110	18	91.148	0.0
NC_050732.1	86	1945	1318	110	18	91.148	0.0
NC_050732.1	86	263	167	10	2	93.296	1.72e-65
NC_050732.1	86	263	167	10	2	93.296	1.72e-65
NC_050732.1	86	69.4	37	0	0	100.000	4.03e-07
NC_050732.1	86	69.4	37	0	0	100.000	4.03e-07
JAEUBE010000199.1	87	1943	1319	107	21	91.154	0.0
JAEUBE010000199.1	87	294	183	12	0	93.846	6.10e-75
JAEUBE010000199.1	87	71.3	38	0	0	100.000	1.12e-07
LT598481.1	88	1943	1317	105	22	91.205	0.0
LT598481.1	88	1943	1317	105	22	91.205	0.0
LT598481.1	88	276	181	16	0	91.878	2.21e-69
LT598481.1	88	276	181	16	0	91.878	2.21e-69
LT598481.1	88	69.4	46	2	2	92.000	4.03e-07
LT598481.1	88	69.4	46	2	2	92.000	4.03e-07
LT598481.1	88	69.4	37	0	0	100.000	4.03e-07
NW_025763930.1	87	1943	1319	107	21	91.154	0.0
NW_025763930.1	87	294	183	12	0	93.846	6.10e-75
NW_025763930.1	87	71.3	38	0	0	100.000	1.12e-07
JAHKSL010001529.1	88	1941	1313	106	20	91.244	0.0
JAHKSL010001529.1	88	1940	1313	105	21	91.244	0.0
JAHKSL010001529.1	88	1934	1312	105	22	91.174	0.0
JAHKSL010001529.1	88	1934	1312	106	21	91.174	0.0
JAHKSL010001529.1	88	1934	1312	106	21	91.174	0.0
JAHKSL010001529.1	88	1934	1312	105	22	91.174	0.0
JAHKSL010001529.1	88	1927	1311	105	23	91.105	0.0
JAHKSL010001529.1	88	303	187	9	2	94.444	1.01e-77
JAHKSL010001529.1	88	303	203	13	5	91.855	1.01e-77
JAHKSL010001529.1	88	303	187	9	2	94.444	1.01e-77
JAHKSL010001529.1	88	300	186	8	3	94.416	1.31e-76
JAHKSL010001529.1	88	300	186	8	3	94.416	1.31e-76
JAHKSL010001529.1	88	300	186	8	3	94.416	1.31e-76
JAHKSL010001529.1	88	294	185	9	3	93.909	6.10e-75
JAHKSL010001529.1	88	71.3	38	0	0	100.000	1.12e-07
JAHKSL010001529.1	88	71.3	38	0	0	100.000	1.12e-07
JAHKSL010001529.1	88	71.3	38	0	0	100.000	1.12e-07
JAHKSL010001529.1	88	71.3	38	0	0	100.000	1.12e-07
JAHKSL010001529.1	88	71.3	38	0	0	100.000	1.12e-07
JAHKSL010001529.1	88	71.3	38	0	0	100.000	1.12e-07
JAHKSL010001529.1	88	71.3	38	0	0	100.000	1.12e-07
JAHKSL010001527.1	87	1941	1313	106	20	91.244	0.0
JAHKSL010001527.1	87	1934	1312	106	21	91.174	0.0
JAHKSL010001527.1	87	1927	1311	104	24	91.105	0.0
JAHKSL010001527.1	87	303	187	9	2	94.444	1.01e-77
JAHKSL010001527.1	87	303	188	8	3	94.472	1.01e-77
JAHKSL010001527.1	87	291	185	9	4	93.434	7.89e-74
JAHKSL010001527.1	87	71.3	38	0	0	100.000	1.12e-07
JAHKSL010001527.1	87	71.3	38	0	0	100.000	1.12e-07
JAHKSL010001527.1	87	71.3	38	0	0	100.000	1.12e-07
PPMI02000096.1	87	1941	1312	114	13	91.174	0.0
PPMI02000096.1	87	265	184	18	2	90.196	4.78e-66
PPMI02000096.1	87	75.0	40	0	0	100.000	8.65e-09
CP048731.1	87	1940	1322	107	23	91.047	0.0
CP048731.1	87	270	174	14	0	92.553	1.03e-67
CP048731.1	87	67.6	36	0	0	100.000	1.45e-06
PPNU02000031.1	88	1940	1320	110	20	91.034	0.0
PPNU02000031.1	88	298	186	11	1	93.939	4.72e-76
PPNU02000031.1	88	69.4	37	0	0	100.000	4.03e-07
JABBEO010000012.1	85	1940	1322	111	20	90.984	0.0
JABBEO010000012.1	85	257	166	11	2	92.737	8.01e-64
LN890542.1	87	1938	1323	107	24	90.990	0.0
LN890542.1	87	1938	1323	107	24	90.990	0.0
LN890542.1	87	281	179	11	2	93.229	4.75e-71
LN890542.1	87	281	179	11	2	93.229	4.75e-71
LN890542.1	87	69.4	37	0	0	100.000	4.03e-07
LN890542.1	87	69.4	37	0	0	100.000	4.03e-07
HE580273.2	86	1938	1313	112	16	91.117	0.0
HE580273.2	86	248	159	10	2	92.982	4.82e-61
HE580273.2	86	69.4	37	0	0	100.000	4.03e-07
JAHLUL010000027.1	89	1938	1312	109	18	91.174	0.0
JAHLUL010000027.1	89	302	216	15	9	90.000	3.65e-77
JAHLUL010000027.1	89	71.3	38	0	0	100.000	1.12e-07
PPOA02000039.1	88	1938	1319	111	19	91.028	0.0
PPOA02000039.1	88	298	185	12	0	93.909	4.72e-76
PPOA02000039.1	88	69.4	37	0	0	100.000	4.03e-07
NW_025065177.1	89	1938	1312	109	18	91.174	0.0
NW_025065177.1	89	302	216	15	9	90.000	3.65e-77
NW_025065177.1	89	71.3	38	0	0	100.000	1.12e-07
NC_016485.2	86	1938	1313	112	16	91.117	0.0
NC_016485.2	86	248	159	10	2	92.982	4.82e-61
NC_016485.2	86	69.4	37	0	0	100.000	4.03e-07
JAEUBG010005620.1	86	1936	1319	108	22	91.028	0.0
JAEUBG010005620.1	86	263	160	9	0	94.675	1.72e-65
JAEUBG010005620.1	86	67.6	36	0	0	100.000	1.45e-06
JADIOR010000171.1	87	1936	1311	100	25	91.295	0.0
JADIOR010000171.1	87	287	190	15	2	91.787	1.02e-72
JADIOR010000171.1	87	71.3	38	0	0	100.000	1.12e-07
QELA01000017.1	89	1934	1310	75	45	91.608	0.0
QELA01000017.1	89	1513	1246	67	117	87.133	0.0
QELA01000017.1	89	272	186	8	9	91.626	2.86e-68
QELA01000017.1	89	254	183	8	12	90.148	1.04e-62
QELA01000017.1	89	76.8	62	3	6	87.324	2.41e-09
QELA01000017.1	89	76.8	62	3	6	87.324	2.41e-09
CU928180.1	87	1932	1315	107	22	91.066	0.0
CU928180.1	87	1932	1315	107	22	91.066	0.0
CU928180.1	87	1932	1315	107	22	91.066	0.0
CU928180.1	87	1317	941	85	23	89.704	0.0
CU928180.1	87	281	183	13	2	92.424	4.75e-71
CU928180.1	87	281	183	13	2	92.424	4.75e-71
CU928180.1	87	281	183	13	2	92.424	4.75e-71
CU928180.1	87	281	183	13	2	92.424	4.75e-71
CU928180.1	87	69.4	37	0	0	100.000	4.03e-07
CU928180.1	87	69.4	37	0	0	100.000	4.03e-07
CU928180.1	87	69.4	37	0	0	100.000	4.03e-07
NC_013084.1	87	1932	1315	107	22	91.066	0.0
NC_013084.1	87	1932	1315	107	22	91.066	0.0
NC_013084.1	87	1932	1315	107	22	91.066	0.0
NC_013084.1	87	1317	941	85	23	89.704	0.0
NC_013084.1	87	281	183	13	2	92.424	4.75e-71
NC_013084.1	87	281	183	13	2	92.424	4.75e-71
NC_013084.1	87	281	183	13	2	92.424	4.75e-71
NC_013084.1	87	281	183	13	2	92.424	4.75e-71
NC_013084.1	87	69.4	37	0	0	100.000	4.03e-07
NC_013084.1	87	69.4	37	0	0	100.000	4.03e-07
NC_013084.1	87	69.4	37	0	0	100.000	4.03e-07
PPJG01000111.1	87	1930	1316	108	22	91.010	0.0
PPJG01000111.1	87	252	173	16	2	90.576	3.72e-62
PPJG01000111.1	87	69.4	37	0	0	100.000	4.03e-07
PPJL02000080.1	87	1930	1314	108	21	91.060	0.0
PPJL02000080.1	87	252	172	14	3	91.005	3.72e-62
PPJL02000080.1	87	69.4	37	0	0	100.000	4.03e-07
PPJL02000148.1	87	1930	1314	108	21	91.060	0.0
PPJL02000148.1	87	252	172	14	3	91.005	3.72e-62
PPJL02000148.1	87	69.4	37	0	0	100.000	4.03e-07
PPJL02000141.1	87	1930	1314	108	21	91.060	0.0
PPJL02000141.1	87	252	172	14	3	91.005	3.72e-62
PPJL02000141.1	87	69.4	37	0	0	100.000	4.03e-07
PPJL02000129.1	87	1930	1314	108	21	91.060	0.0
PPJL02000129.1	87	252	172	14	3	91.005	3.72e-62
PPJL02000129.1	87	69.4	37	0	0	100.000	4.03e-07
PPJL02000127.1	87	1930	1314	108	21	91.060	0.0
PPJL02000127.1	87	252	172	14	3	91.005	3.72e-62
PPJL02000127.1	87	69.4	37	0	0	100.000	4.03e-07
PPJL02000121.1	87	1930	1314	108	21	91.060	0.0
PPJL02000121.1	87	252	172	14	3	91.005	3.72e-62
PPJL02000121.1	87	69.4	37	0	0	100.000	4.03e-07
PPJL02000119.1	87	1930	1314	108	21	91.060	0.0
PPJL02000119.1	87	252	172	14	3	91.005	3.72e-62
PPJL02000119.1	87	69.4	37	0	0	100.000	4.03e-07
PPJL02000119.1	87	69.4	37	0	0	100.000	4.03e-07
PPJL02000117.1	87	1930	1314	108	21	91.060	0.0
PPJL02000117.1	87	252	172	14	3	91.005	3.72e-62
PPJL02000117.1	87	69.4	37	0	0	100.000	4.03e-07
PPJL02000116.1	87	1930	1314	108	21	91.060	0.0
PPJL02000116.1	87	252	172	14	3	91.005	3.72e-62
PPJL02000116.1	87	69.4	37	0	0	100.000	4.03e-07
CP014503.1	87	1930	1311	109	19	91.105	0.0
CP014503.1	87	1930	1311	109	19	91.105	0.0
CP014503.1	87	1930	1311	109	19	91.105	0.0
CP014503.1	87	1930	1311	109	19	91.105	0.0
CP014503.1	87	1930	1311	109	19	91.105	0.0
CP014503.1	87	1930	1311	109	19	91.105	0.0
CP014503.1	87	1930	1311	109	19	91.105	0.0
CP014503.1	87	263	179	16	2	90.863	1.72e-65
CP014503.1	87	263	179	16	2	90.863	1.72e-65
CP014503.1	87	263	179	16	2	90.863	1.72e-65
CP014503.1	87	263	179	16	2	90.863	1.72e-65
CP014503.1	87	263	179	16	2	90.863	1.72e-65
CP014503.1	87	263	179	16	2	90.863	1.72e-65
CP014503.1	87	257	178	17	2	90.355	8.01e-64
CP014503.1	87	252	179	19	2	89.500	3.72e-62
CP014503.1	87	69.4	37	0	0	100.000	4.03e-07
CP014503.1	87	69.4	37	0	0	100.000	4.03e-07
CP014503.1	87	69.4	37	0	0	100.000	4.03e-07
CP014503.1	87	69.4	37	0	0	100.000	4.03e-07
CP014503.1	87	69.4	37	0	0	100.000	4.03e-07
CP014503.1	87	69.4	37	0	0	100.000	4.03e-07
CP014503.1	87	69.4	37	0	0	100.000	4.03e-07
CP014503.1	87	69.4	37	0	0	100.000	4.03e-07
NC_031674.1	87	1930	1311	109	19	91.105	0.0
NC_031674.1	87	1930	1311	109	19	91.105	0.0
NC_031674.1	87	1930	1311	109	19	91.105	0.0
NC_031674.1	87	1930	1311	109	19	91.105	0.0
NC_031674.1	87	1930	1311	109	19	91.105	0.0
NC_031674.1	87	1930	1311	109	19	91.105	0.0
NC_031674.1	87	1930	1311	109	19	91.105	0.0
NC_031674.1	87	263	179	16	2	90.863	1.72e-65
NC_031674.1	87	263	179	16	2	90.863	1.72e-65
NC_031674.1	87	263	179	16	2	90.863	1.72e-65
NC_031674.1	87	263	179	16	2	90.863	1.72e-65
NC_031674.1	87	263	179	16	2	90.863	1.72e-65
NC_031674.1	87	263	179	16	2	90.863	1.72e-65
NC_031674.1	87	257	178	17	2	90.355	8.01e-64
NC_031674.1	87	252	179	19	2	89.500	3.72e-62
NC_031674.1	87	69.4	37	0	0	100.000	4.03e-07
NC_031674.1	87	69.4	37	0	0	100.000	4.03e-07
NC_031674.1	87	69.4	37	0	0	100.000	4.03e-07
NC_031674.1	87	69.4	37	0	0	100.000	4.03e-07
NC_031674.1	87	69.4	37	0	0	100.000	4.03e-07
NC_031674.1	87	69.4	37	0	0	100.000	4.03e-07
NC_031674.1	87	69.4	37	0	0	100.000	4.03e-07
NC_031674.1	87	69.4	37	0	0	100.000	4.03e-07
OX291442.1	86	1929	1316	111	20	90.947	0.0
OX291442.1	86	1929	1316	111	20	90.947	0.0
OX291442.1	86	1927	1316	110	21	90.947	0.0
OX291442.1	86	1927	1316	110	21	90.947	0.0
OX291442.1	86	1921	1315	110	22	90.878	0.0
OX291442.1	86	1921	1315	110	22	90.878	0.0
OX291442.1	86	257	166	11	2	92.737	8.01e-64
OX291442.1	86	257	166	11	2	92.737	8.01e-64
OX291442.1	86	257	166	11	2	92.737	8.01e-64
OX291442.1	86	257	166	11	2	92.737	8.01e-64
OX291442.1	86	257	166	11	2	92.737	8.01e-64
OX291442.1	86	252	165	12	2	92.179	3.72e-62
OX291442.1	86	69.4	37	0	0	100.000	4.03e-07
OX291442.1	86	69.4	37	0	0	100.000	4.03e-07
OX291442.1	86	69.4	37	0	0	100.000	4.03e-07
OX291442.1	86	69.4	37	0	0	100.000	4.03e-07
OX291442.1	86	69.4	37	0	0	100.000	4.03e-07
OX291442.1	86	69.4	37	0	0	100.000	4.03e-07
PPLW02000029.1	86	1929	1312	100	27	91.174	0.0
PPLW02000029.1	86	272	173	13	0	93.011	2.86e-68
PPLW02000029.1	86	71.3	38	0	0	100.000	1.12e-07
LT598453.1	87	1929	1312	114	16	90.985	0.0
LT598453.1	87	1929	1312	114	16	90.985	0.0
LT598453.1	87	270	180	17	0	91.371	1.03e-67
LT598453.1	87	270	180	17	0	91.371	1.03e-67
LT598453.1	87	265	173	15	0	92.021	4.78e-66
LT598453.1	87	69.4	37	0	0	100.000	4.03e-07
LT598453.1	87	69.4	37	0	0	100.000	4.03e-07
PPHX02000037.1	87	1929	1320	113	20	90.847	0.0
PPHX02000037.1	87	257	166	11	2	92.737	8.01e-64
PPHX02000037.1	87	69.4	37	0	0	100.000	4.03e-07
PPKH02000077.1	88	1927	1317	108	23	90.953	0.0
PPKH02000077.1	88	283	188	16	1	91.707	1.32e-71
PPKH02000077.1	88	71.3	38	0	0	100.000	1.12e-07
PPXL02000001.1	89	1927	1314	109	21	90.997	0.0
PPXL02000001.1	89	309	213	19	3	90.638	2.18e-79
PPXL02000001.1	89	69.4	37	0	0	100.000	4.03e-07
PPKT01000023.1	88	1925	1318	108	24	90.897	0.0
PPKT01000023.1	88	294	183	12	0	93.846	6.10e-75
PPKT01000023.1	88	71.3	38	0	0	100.000	1.12e-07
PPNA02000031.1	86	1923	1318	112	21	90.834	0.0
PPNA02000031.1	86	257	166	11	2	92.737	8.01e-64
PPNA02000031.1	86	69.4	37	0	0	100.000	4.03e-07
LT598461.1	87	1923	1312	113	18	90.922	0.0
LT598461.1	87	1923	1312	113	18	90.922	0.0
LT598461.1	87	270	180	17	0	91.371	1.03e-67
LT598461.1	87	270	180	17	0	91.371	1.03e-67
LT598461.1	87	69.4	37	0	0	100.000	4.03e-07
LT598461.1	87	69.4	37	0	0	100.000	4.03e-07
HE576754.1	86	1923	1320	113	21	90.784	0.0
HE576754.1	86	1923	1320	113	21	90.784	0.0
HE576754.1	86	252	162	8	4	93.103	3.72e-62
HE576754.1	86	252	162	8	4	93.103	3.72e-62
HE576754.1	86	69.4	37	0	0	100.000	4.03e-07
HE576754.1	86	69.4	37	0	0	100.000	4.03e-07
NC_016493.1	86	1923	1320	113	21	90.784	0.0
NC_016493.1	86	1923	1320	113	21	90.784	0.0
NC_016493.1	86	252	162	8	4	93.103	3.72e-62
NC_016493.1	86	252	162	8	4	93.103	3.72e-62
NC_016493.1	86	69.4	37	0	0	100.000	4.03e-07
NC_016493.1	86	69.4	37	0	0	100.000	4.03e-07
PPIX02000046.1	88	1921	1315	110	22	90.878	0.0
PPIX02000046.1	88	285	187	15	1	92.118	3.67e-72
PPIX02000046.1	88	71.3	38	0	0	100.000	1.12e-07
AE016820.4	87	1921	1313	114	18	90.865	0.0
AE016820.4	87	1921	1313	114	18	90.865	0.0
AE016820.4	87	1921	1313	114	18	90.865	0.0
AE016820.4	87	1921	1313	114	18	90.865	0.0
AE016820.4	87	1921	1313	114	18	90.865	0.0
AE016820.4	87	1921	1313	114	18	90.865	0.0
AE016820.4	87	1921	1313	114	18	90.865	0.0
AE016820.4	87	1921	1313	114	18	90.865	0.0
AE016820.4	87	1921	1313	114	18	90.865	0.0
AE016820.4	87	1921	1313	114	18	90.865	0.0
AE016820.4	87	1921	1313	114	18	90.865	0.0
AE016820.4	87	1921	1313	114	18	90.865	0.0
AE016820.4	87	1921	1313	114	18	90.865	0.0
AE016820.4	87	1921	1313	114	18	90.865	0.0
AE016820.4	87	1921	1313	114	18	90.865	0.0
AE016820.4	87	1921	1313	114	18	90.865	0.0
AE016820.4	87	1921	1313	114	18	90.865	0.0
AE016820.4	87	1921	1313	114	18	90.865	0.0
AE016820.4	87	1921	1313	114	18	90.865	0.0
AE016820.4	87	1921	1313	114	18	90.865	0.0
AE016820.4	87	1921	1313	114	18	90.865	0.0
AE016820.4	87	1921	1313	114	18	90.865	0.0
AE016820.4	87	1921	1313	114	18	90.865	0.0
AE016820.4	87	1921	1313	114	18	90.865	0.0
AE016820.4	87	1921	1313	114	18	90.865	0.0
AE016820.4	87	1921	1313	114	18	90.865	0.0
AE016820.4	87	1921	1313	114	18	90.865	0.0
AE016820.4	87	1921	1313	114	18	90.865	0.0
AE016820.4	87	1921	1313	114	18	90.865	0.0
AE016820.4	87	1921	1313	114	18	90.865	0.0
AE016820.4	87	1921	1313	114	18	90.865	0.0
AE016820.4	87	1921	1313	114	18	90.865	0.0
AE016820.4	87	1921	1313	114	18	90.865	0.0
AE016820.4	87	1921	1313	114	18	90.865	0.0
AE016820.4	87	1921	1313	114	18	90.865	0.0
AE016820.4	87	1921	1313	114	18	90.865	0.0
AE016820.4	87	1921	1313	114	18	90.865	0.0
AE016820.4	87	1921	1313	114	18	90.865	0.0
AE016820.4	87	1921	1313	114	18	90.865	0.0
AE016820.4	87	265	180	16	2	90.909	4.78e-66
AE016820.4	87	265	180	16	2	90.909	4.78e-66
AE016820.4	87	265	180	16	2	90.909	4.78e-66
AE016820.4	87	265	180	16	2	90.909	4.78e-66
AE016820.4	87	265	180	16	2	90.909	4.78e-66
AE016820.4	87	265	180	16	2	90.909	4.78e-66
AE016820.4	87	265	180	16	2	90.909	4.78e-66
AE016820.4	87	265	180	16	2	90.909	4.78e-66
AE016820.4	87	265	180	16	2	90.909	4.78e-66
AE016820.4	87	265	180	16	2	90.909	4.78e-66
AE016820.4	87	265	180	16	2	90.909	4.78e-66
AE016820.4	87	265	180	16	2	90.909	4.78e-66
AE016820.4	87	265	180	16	2	90.909	4.78e-66
AE016820.4	87	265	180	16	2	90.909	4.78e-66
AE016820.4	87	265	180	16	2	90.909	4.78e-66
AE016820.4	87	265	180	16	2	90.909	4.78e-66
AE016820.4	87	265	180	16	2	90.909	4.78e-66
AE016820.4	87	265	180	16	2	90.909	4.78e-66
AE016820.4	87	265	180	16	2	90.909	4.78e-66
AE016820.4	87	265	180	16	2	90.909	4.78e-66
AE016820.4	87	265	180	16	2	90.909	4.78e-66
AE016820.4	87	265	180	16	2	90.909	4.78e-66
AE016820.4	87	265	180	16	2	90.909	4.78e-66
AE016820.4	87	265	180	16	2	90.909	4.78e-66
AE016820.4	87	265	180	16	2	90.909	4.78e-66
AE016820.4	87	265	180	16	2	90.909	4.78e-66
AE016820.4	87	265	180	16	2	90.909	4.78e-66
AE016820.4	87	265	180	16	2	90.909	4.78e-66
AE016820.4	87	265	180	16	2	90.909	4.78e-66
AE016820.4	87	265	180	16	2	90.909	4.78e-66
AE016820.4	87	265	180	16	2	90.909	4.78e-66
AE016820.4	87	265	180	16	2	90.909	4.78e-66
AE016820.4	87	265	180	16	2	90.909	4.78e-66
AE016820.4	87	265	180	16	2	90.909	4.78e-66
AE016820.4	87	265	180	16	2	90.909	4.78e-66
AE016820.4	87	265	180	16	2	90.909	4.78e-66
AE016820.4	87	265	180	16	2	90.909	4.78e-66
AE016820.4	87	265	180	16	2	90.909	4.78e-66
AE016820.4	87	265	180	16	2	90.909	4.78e-66
AE016820.4	87	69.4	37	0	0	100.000	4.03e-07
AE016820.4	87	69.4	37	0	0	100.000	4.03e-07
AE016820.4	87	69.4	37	0	0	100.000	4.03e-07
AE016820.4	87	69.4	37	0	0	100.000	4.03e-07
AE016820.4	87	69.4	37	0	0	100.000	4.03e-07
AE016820.4	87	69.4	37	0	0	100.000	4.03e-07
AE016820.4	87	69.4	37	0	0	100.000	4.03e-07
AE016820.4	87	69.4	37	0	0	100.000	4.03e-07
AE016820.4	87	69.4	37	0	0	100.000	4.03e-07
AE016820.4	87	69.4	37	0	0	100.000	4.03e-07
AE016820.4	87	69.4	37	0	0	100.000	4.03e-07
AE016820.4	87	69.4	37	0	0	100.000	4.03e-07
AE016820.4	87	69.4	37	0	0	100.000	4.03e-07
AE016820.4	87	69.4	37	0	0	100.000	4.03e-07
AE016820.4	87	69.4	37	0	0	100.000	4.03e-07
AE016820.4	87	69.4	37	0	0	100.000	4.03e-07
AE016820.4	87	69.4	37	0	0	100.000	4.03e-07
AE016820.4	87	69.4	37	0	0	100.000	4.03e-07
AE016820.4	87	69.4	37	0	0	100.000	4.03e-07
AE016820.4	87	69.4	37	0	0	100.000	4.03e-07
AE016820.4	87	69.4	37	0	0	100.000	4.03e-07
AE016820.4	87	69.4	37	0	0	100.000	4.03e-07
AE016820.4	87	69.4	37	0	0	100.000	4.03e-07
AE016820.4	87	69.4	37	0	0	100.000	4.03e-07
AE016820.4	87	69.4	37	0	0	100.000	4.03e-07
AE016820.4	87	69.4	37	0	0	100.000	4.03e-07
AE016820.4	87	69.4	37	0	0	100.000	4.03e-07
AE016820.4	87	69.4	37	0	0	100.000	4.03e-07
AE016820.4	87	69.4	37	0	0	100.000	4.03e-07
AE016820.4	87	69.4	37	0	0	100.000	4.03e-07
AE016820.4	87	69.4	37	0	0	100.000	4.03e-07
AE016820.4	87	69.4	37	0	0	100.000	4.03e-07
AE016820.4	87	69.4	37	0	0	100.000	4.03e-07
AE016820.4	87	69.4	37	0	0	100.000	4.03e-07
AE016820.4	87	69.4	37	0	0	100.000	4.03e-07
AE016820.4	87	69.4	37	0	0	100.000	4.03e-07
AE016820.4	87	69.4	37	0	0	100.000	4.03e-07
AE016820.4	87	69.4	37	0	0	100.000	4.03e-07
AE016820.4	87	69.4	37	0	0	100.000	4.03e-07
LN736364.1	87	1921	1313	109	22	90.928	0.0
LN736364.1	87	1921	1313	109	22	90.928	0.0
LN736364.1	87	276	181	16	0	91.878	2.21e-69
LN736364.1	87	276	181	16	0	91.878	2.21e-69
LN736364.1	87	69.4	37	0	0	100.000	4.03e-07
LN736364.1	87	69.4	37	0	0	100.000	4.03e-07
PPHT01000081.1	88	1921	1318	105	27	90.897	0.0
PPHT01000081.1	88	283	190	17	1	91.346	1.32e-71
PPHT01000081.1	88	71.3	38	0	0	100.000	1.12e-07
NW_019212883.1	87	1921	1313	109	22	90.928	0.0
NW_019212883.1	87	1921	1313	109	22	90.928	0.0
NW_019212883.1	87	276	181	16	0	91.878	2.21e-69
NW_019212883.1	87	276	181	16	0	91.878	2.21e-69
NW_019212883.1	87	69.4	37	0	0	100.000	4.03e-07
NW_019212883.1	87	69.4	37	0	0	100.000	4.03e-07
NC_005788.4	87	1921	1313	114	18	90.865	0.0
NC_005788.4	87	1921	1313	114	18	90.865	0.0
NC_005788.4	87	1921	1313	114	18	90.865	0.0
NC_005788.4	87	1921	1313	114	18	90.865	0.0
NC_005788.4	87	1921	1313	114	18	90.865	0.0
NC_005788.4	87	1921	1313	114	18	90.865	0.0
NC_005788.4	87	1921	1313	114	18	90.865	0.0
NC_005788.4	87	1921	1313	114	18	90.865	0.0
NC_005788.4	87	1921	1313	114	18	90.865	0.0
NC_005788.4	87	1921	1313	114	18	90.865	0.0
NC_005788.4	87	1921	1313	114	18	90.865	0.0
NC_005788.4	87	1921	1313	114	18	90.865	0.0
NC_005788.4	87	1921	1313	114	18	90.865	0.0
NC_005788.4	87	1921	1313	114	18	90.865	0.0
NC_005788.4	87	1921	1313	114	18	90.865	0.0
NC_005788.4	87	1921	1313	114	18	90.865	0.0
NC_005788.4	87	1921	1313	114	18	90.865	0.0
NC_005788.4	87	1921	1313	114	18	90.865	0.0
NC_005788.4	87	1921	1313	114	18	90.865	0.0
NC_005788.4	87	1921	1313	114	18	90.865	0.0
NC_005788.4	87	1921	1313	114	18	90.865	0.0
NC_005788.4	87	1921	1313	114	18	90.865	0.0
NC_005788.4	87	1921	1313	114	18	90.865	0.0
NC_005788.4	87	1921	1313	114	18	90.865	0.0
NC_005788.4	87	1921	1313	114	18	90.865	0.0
NC_005788.4	87	1921	1313	114	18	90.865	0.0
NC_005788.4	87	1921	1313	114	18	90.865	0.0
NC_005788.4	87	1921	1313	114	18	90.865	0.0
NC_005788.4	87	1921	1313	114	18	90.865	0.0
NC_005788.4	87	1921	1313	114	18	90.865	0.0
NC_005788.4	87	1921	1313	114	18	90.865	0.0
NC_005788.4	87	1921	1313	114	18	90.865	0.0
NC_005788.4	87	1921	1313	114	18	90.865	0.0
NC_005788.4	87	1921	1313	114	18	90.865	0.0
NC_005788.4	87	1921	1313	114	18	90.865	0.0
NC_005788.4	87	1921	1313	114	18	90.865	0.0
NC_005788.4	87	1921	1313	114	18	90.865	0.0
NC_005788.4	87	1921	1313	114	18	90.865	0.0
NC_005788.4	87	1921	1313	114	18	90.865	0.0
NC_005788.4	87	265	180	16	2	90.909	4.78e-66
NC_005788.4	87	265	180	16	2	90.909	4.78e-66
NC_005788.4	87	265	180	16	2	90.909	4.78e-66
NC_005788.4	87	265	180	16	2	90.909	4.78e-66
NC_005788.4	87	265	180	16	2	90.909	4.78e-66
NC_005788.4	87	265	180	16	2	90.909	4.78e-66
NC_005788.4	87	265	180	16	2	90.909	4.78e-66
NC_005788.4	87	265	180	16	2	90.909	4.78e-66
NC_005788.4	87	265	180	16	2	90.909	4.78e-66
NC_005788.4	87	265	180	16	2	90.909	4.78e-66
NC_005788.4	87	265	180	16	2	90.909	4.78e-66
NC_005788.4	87	265	180	16	2	90.909	4.78e-66
NC_005788.4	87	265	180	16	2	90.909	4.78e-66
NC_005788.4	87	265	180	16	2	90.909	4.78e-66
NC_005788.4	87	265	180	16	2	90.909	4.78e-66
NC_005788.4	87	265	180	16	2	90.909	4.78e-66
NC_005788.4	87	265	180	16	2	90.909	4.78e-66
NC_005788.4	87	265	180	16	2	90.909	4.78e-66
NC_005788.4	87	265	180	16	2	90.909	4.78e-66
NC_005788.4	87	265	180	16	2	90.909	4.78e-66
NC_005788.4	87	265	180	16	2	90.909	4.78e-66
NC_005788.4	87	265	180	16	2	90.909	4.78e-66
NC_005788.4	87	265	180	16	2	90.909	4.78e-66
NC_005788.4	87	265	180	16	2	90.909	4.78e-66
NC_005788.4	87	265	180	16	2	90.909	4.78e-66
NC_005788.4	87	265	180	16	2	90.909	4.78e-66
NC_005788.4	87	265	180	16	2	90.909	4.78e-66
NC_005788.4	87	265	180	16	2	90.909	4.78e-66
NC_005788.4	87	265	180	16	2	90.909	4.78e-66
NC_005788.4	87	265	180	16	2	90.909	4.78e-66
NC_005788.4	87	265	180	16	2	90.909	4.78e-66
NC_005788.4	87	265	180	16	2	90.909	4.78e-66
NC_005788.4	87	265	180	16	2	90.909	4.78e-66
NC_005788.4	87	265	180	16	2	90.909	4.78e-66
NC_005788.4	87	265	180	16	2	90.909	4.78e-66
NC_005788.4	87	265	180	16	2	90.909	4.78e-66
NC_005788.4	87	265	180	16	2	90.909	4.78e-66
NC_005788.4	87	265	180	16	2	90.909	4.78e-66
NC_005788.4	87	265	180	16	2	90.909	4.78e-66
NC_005788.4	87	69.4	37	0	0	100.000	4.03e-07
NC_005788.4	87	69.4	37	0	0	100.000	4.03e-07
NC_005788.4	87	69.4	37	0	0	100.000	4.03e-07
NC_005788.4	87	69.4	37	0	0	100.000	4.03e-07
NC_005788.4	87	69.4	37	0	0	100.000	4.03e-07
NC_005788.4	87	69.4	37	0	0	100.000	4.03e-07
NC_005788.4	87	69.4	37	0	0	100.000	4.03e-07
NC_005788.4	87	69.4	37	0	0	100.000	4.03e-07
NC_005788.4	87	69.4	37	0	0	100.000	4.03e-07
NC_005788.4	87	69.4	37	0	0	100.000	4.03e-07
NC_005788.4	87	69.4	37	0	0	100.000	4.03e-07
NC_005788.4	87	69.4	37	0	0	100.000	4.03e-07
NC_005788.4	87	69.4	37	0	0	100.000	4.03e-07
NC_005788.4	87	69.4	37	0	0	100.000	4.03e-07
NC_005788.4	87	69.4	37	0	0	100.000	4.03e-07
NC_005788.4	87	69.4	37	0	0	100.000	4.03e-07
NC_005788.4	87	69.4	37	0	0	100.000	4.03e-07
NC_005788.4	87	69.4	37	0	0	100.000	4.03e-07
NC_005788.4	87	69.4	37	0	0	100.000	4.03e-07
NC_005788.4	87	69.4	37	0	0	100.000	4.03e-07
NC_005788.4	87	69.4	37	0	0	100.000	4.03e-07
NC_005788.4	87	69.4	37	0	0	100.000	4.03e-07
NC_005788.4	87	69.4	37	0	0	100.000	4.03e-07
NC_005788.4	87	69.4	37	0	0	100.000	4.03e-07
NC_005788.4	87	69.4	37	0	0	100.000	4.03e-07
NC_005788.4	87	69.4	37	0	0	100.000	4.03e-07
NC_005788.4	87	69.4	37	0	0	100.000	4.03e-07
NC_005788.4	87	69.4	37	0	0	100.000	4.03e-07
NC_005788.4	87	69.4	37	0	0	100.000	4.03e-07
NC_005788.4	87	69.4	37	0	0	100.000	4.03e-07
NC_005788.4	87	69.4	37	0	0	100.000	4.03e-07
NC_005788.4	87	69.4	37	0	0	100.000	4.03e-07
NC_005788.4	87	69.4	37	0	0	100.000	4.03e-07
NC_005788.4	87	69.4	37	0	0	100.000	4.03e-07
NC_005788.4	87	69.4	37	0	0	100.000	4.03e-07
NC_005788.4	87	69.4	37	0	0	100.000	4.03e-07
NC_005788.4	87	69.4	37	0	0	100.000	4.03e-07
NC_005788.4	87	69.4	37	0	0	100.000	4.03e-07
NC_005788.4	87	69.4	37	0	0	100.000	4.03e-07
CP006026.1	87	1919	1311	116	16	90.852	0.0
CP006026.1	87	259	178	19	0	90.355	2.23e-64
CP006026.1	87	69.4	37	0	0	100.000	4.03e-07
FYBL01000016.1	87	1917	1320	111	24	90.722	0.0
FYBL01000016.1	87	1836	1299	113	32	89.958	0.0
FYBL01000016.1	87	257	166	11	2	92.737	8.01e-64
FYBL01000016.1	87	257	166	11	2	92.737	8.01e-64
FYBL01000016.1	87	69.4	37	0	0	100.000	4.03e-07
FYBL01000016.1	87	69.4	37	0	0	100.000	4.03e-07
JANBXE010000085.1	87	1917	1313	115	18	90.802	0.0
JANBXE010000085.1	87	267	174	15	0	92.063	1.33e-66
JANBXE010000085.1	87	69.4	44	2	1	93.617	4.03e-07
LT598476.1	87	1916	1310	114	18	90.846	0.0
LT598476.1	87	1916	1310	114	18	90.846	0.0
LT598476.1	87	276	181	16	0	91.878	2.21e-69
LT598476.1	87	276	181	16	0	91.878	2.21e-69
LT598476.1	87	69.4	37	0	0	100.000	4.03e-07
LT598476.1	87	69.4	37	0	0	100.000	4.03e-07
LT598476.1	87	69.4	37	0	0	100.000	4.03e-07
PPMH02000093.1	86	1912	1328	99	38	90.648	0.0
PPMH02000093.1	86	252	166	11	3	92.222	3.72e-62
PPMH02000093.1	86	69.4	37	0	0	100.000	4.03e-07
PPKO01000094.1	88	1912	1315	111	23	90.752	0.0
PPKO01000094.1	88	283	188	16	1	91.707	1.32e-71
PPKO01000094.1	88	71.3	38	0	0	100.000	1.12e-07
AADM01000465.1	87	1912	1315	110	24	90.752	0.0
AADM01000465.1	87	281	182	15	0	92.386	4.75e-71
AADM01000465.1	87	69.4	37	0	0	100.000	4.03e-07
HE616749.1	86	1912	1313	114	20	90.739	0.0
HE616749.1	86	1912	1313	114	20	90.739	0.0
HE616749.1	86	1912	1313	114	20	90.739	0.0
HE616749.1	86	257	166	11	2	92.737	8.01e-64
HE616749.1	86	257	166	11	2	92.737	8.01e-64
HE616749.1	86	257	166	11	2	92.737	8.01e-64
HE616749.1	86	69.4	37	0	0	100.000	4.03e-07
HE616749.1	86	69.4	37	0	0	100.000	4.03e-07
HE616749.1	86	69.4	37	0	0	100.000	4.03e-07
PPKR01000012.1	88	1912	1316	109	25	90.759	0.0
PPKR01000012.1	88	272	179	16	0	91.795	2.86e-68
PPKR01000012.1	88	71.3	38	0	0	100.000	1.12e-07
NC_016508.1	86	1912	1313	114	20	90.739	0.0
NC_016508.1	86	1912	1313	114	20	90.739	0.0
NC_016508.1	86	1912	1313	114	20	90.739	0.0
NC_016508.1	86	257	166	11	2	92.737	8.01e-64
NC_016508.1	86	257	166	11	2	92.737	8.01e-64
NC_016508.1	86	257	166	11	2	92.737	8.01e-64
NC_016508.1	86	69.4	37	0	0	100.000	4.03e-07
NC_016508.1	86	69.4	37	0	0	100.000	4.03e-07
NC_016508.1	86	69.4	37	0	0	100.000	4.03e-07
PPJO01000042.1	89	1910	1309	95	34	91.029	0.0
PPJO01000042.1	89	274	200	22	3	88.889	7.95e-69
PPJO01000042.1	89	69.4	37	0	0	100.000	4.03e-07
PPJO01000013.1	89	1910	1309	95	34	91.029	0.0
PPJO01000013.1	89	274	200	22	3	88.889	7.95e-69
PPJO01000013.1	89	69.4	37	0	0	100.000	4.03e-07
JFAV03000033.1	86	1910	1327	105	33	90.580	0.0
JFAV03000033.1	86	241	156	13	0	92.308	8.06e-59
JFAV03000033.1	86	67.6	36	0	0	100.000	1.45e-06
PPKS01000031.1	88	1910	1316	107	27	90.759	0.0
PPKS01000031.1	88	272	186	18	1	90.732	2.86e-68
PPKS01000031.1	88	71.3	38	0	0	100.000	1.12e-07
JANBXH010000027.1	88	1910	1309	101	29	90.966	0.0
JANBXH010000027.1	88	276	187	15	3	91.220	2.21e-69
JANBXH010000027.1	88	69.4	39	1	0	97.500	4.03e-07
PPHU01000073.1	87	1908	1315	111	24	90.690	0.0
PPHU01000073.1	87	291	177	10	0	94.652	7.89e-74
PPHU01000073.1	87	71.3	38	0	0	100.000	1.12e-07
QYLQ01000035.1	89	1908	1307	98	31	91.017	0.0
QYLQ01000035.1	89	285	202	20	3	89.778	3.67e-72
QYLQ01000035.1	89	69.4	37	0	0	100.000	4.03e-07
MQSX02000078.1	75	1906	1308	113	20	90.770	0.0
PPNT01000111.1	87	1905	1309	104	28	90.840	0.0
PPNT01000111.1	87	298	186	10	2	93.939	4.72e-76
PPNT01000111.1	87	69.4	37	0	0	100.000	4.03e-07
PPLI01000098.1	89	1905	1310	107	26	90.783	0.0
PPLI01000098.1	89	285	208	23	3	88.889	3.67e-72
PPLI01000098.1	89	69.4	37	0	0	100.000	4.03e-07
JAFIIU010000017.1	88	1905	1314	74	54	91.123	0.0
JAFIIU010000017.1	88	261	187	18	4	89.474	6.19e-65
JAFIIU010000017.1	88	71.3	38	0	0	100.000	1.12e-07
PPKZ02000081.1	87	1903	1314	113	23	90.621	0.0
PPKZ02000081.1	87	291	177	10	0	94.652	7.89e-74
PPKZ02000081.1	87	71.3	38	0	0	100.000	1.12e-07
CP002500.1	87	1903	1311	114	21	90.664	0.0
CP002500.1	87	1903	1311	114	21	90.664	0.0
CP002500.1	87	276	177	14	0	92.670	2.21e-69
CP002500.1	87	276	177	14	0	92.670	2.21e-69
CP002500.1	87	69.4	37	0	0	100.000	4.03e-07
CP002500.1	87	69.4	37	0	0	100.000	4.03e-07
NC_016452.1	87	1903	1311	114	21	90.664	0.0
NC_016452.1	87	1903	1311	114	21	90.664	0.0
NC_016452.1	87	276	177	14	0	92.670	2.21e-69
NC_016452.1	87	276	177	14	0	92.670	2.21e-69
NC_016452.1	87	69.4	37	0	0	100.000	4.03e-07
NC_016452.1	87	69.4	37	0	0	100.000	4.03e-07
LPNM01000013.1	86	1899	1324	109	31	90.437	0.0
LPNM01000013.1	86	1890	1323	109	33	90.307	0.0
LPNM01000013.1	86	1890	1322	111	31	90.301	0.0
LPNM01000013.1	86	1711	1273	146	28	87.975	0.0
LPNM01000013.1	86	913	577	42	0	93.215	0.0
LPNM01000013.1	86	241	156	13	0	92.308	8.06e-59
LPNM01000013.1	86	241	156	13	0	92.308	8.06e-59
LPNM01000013.1	86	241	150	10	0	93.750	8.06e-59
LPNM01000013.1	86	241	150	10	0	93.750	8.06e-59
LPNM01000013.1	86	67.6	36	0	0	100.000	1.45e-06
LPNM01000013.1	86	67.6	36	0	0	100.000	1.45e-06
LPNM01000013.1	86	67.6	36	0	0	100.000	1.45e-06
LPNM01000013.1	86	67.6	36	0	0	100.000	1.45e-06
PPHW01000174.1	87	1899	1313	110	26	90.614	0.0
PPHW01000174.1	87	294	179	10	0	94.709	6.10e-75
PPHW01000174.1	87	71.3	38	0	0	100.000	1.12e-07
PPKJ01000009.1	87	1895	1305	112	22	90.688	0.0
PPKJ01000009.1	87	289	180	12	0	93.750	2.84e-73
PPKJ01000009.1	87	71.3	38	0	0	100.000	1.12e-07
PPKP02000043.1	75	1888	1311	112	26	90.476	0.0
QBLK01000090.1	87	1888	1302	121	15	90.542	0.0
QBLK01000090.1	87	268	181	13	4	91.414	3.70e-67
QBLK01000090.1	87	69.4	37	0	0	100.000	4.03e-07
JAMAJS010000004.1	87	1888	1305	109	26	90.625	0.0
JAMAJS010000004.1	87	237	162	12	4	91.011	1.04e-57
JAMAJS010000004.1	87	78.7	57	5	2	89.062	6.69e-10
CR382124.1	88	1882	1303	103	31	90.675	0.0
CR382124.1	88	1882	1303	103	31	90.675	0.0
CR382124.1	88	1882	1303	103	31	90.675	0.0
CR382124.1	88	279	185	17	0	91.584	1.71e-70
CR382124.1	88	279	186	16	1	91.626	1.71e-70
CR382124.1	88	279	185	17	0	91.584	1.71e-70
CR382124.1	88	69.4	41	2	0	95.349	4.03e-07
PPKY02000093.1	87	1882	1310	114	25	90.407	0.0
PPKY02000093.1	87	291	175	9	0	95.109	7.89e-74
PPKY02000093.1	87	71.3	38	0	0	100.000	1.12e-07
NC_006040.1	88	1882	1303	103	31	90.675	0.0
NC_006040.1	88	1882	1303	103	31	90.675	0.0
NC_006040.1	88	1882	1303	103	31	90.675	0.0
NC_006040.1	88	279	185	17	0	91.584	1.71e-70
NC_006040.1	88	279	186	16	1	91.626	1.71e-70
NC_006040.1	88	279	185	17	0	91.584	1.71e-70
NC_006040.1	88	69.4	41	2	0	95.349	4.03e-07
PPNC01000139.1	86	1879	1313	104	35	90.427	0.0
PPNC01000139.1	86	265	158	6	1	95.758	4.78e-66
PPNC01000139.1	86	69.4	37	0	0	100.000	4.03e-07
AP012217.1	89	1877	1302	104	31	90.605	0.0
AP012217.1	89	1877	1302	104	31	90.605	0.0
AP012217.1	89	285	201	21	2	89.732	3.67e-72
AP012217.1	89	285	201	21	2	89.732	3.67e-72
AP012217.1	89	69.4	41	2	0	95.349	4.03e-07
AP012217.1	89	69.4	41	2	0	95.349	4.03e-07
NC_036029.1	89	1877	1302	104	31	90.605	0.0
NC_036029.1	89	1877	1302	104	31	90.605	0.0
NC_036029.1	89	285	201	21	2	89.732	3.67e-72
NC_036029.1	89	285	201	21	2	89.732	3.67e-72
NC_036029.1	89	69.4	41	2	0	95.349	4.03e-07
NC_036029.1	89	69.4	41	2	0	95.349	4.03e-07
PPLU02000035.1	87	1875	1305	110	28	90.437	0.0
PPLU02000035.1	87	268	182	17	1	91.000	3.70e-67
PPLU02000035.1	87	71.3	38	0	0	100.000	1.12e-07
JAGEVD010000506.1	89	1871	1301	105	31	90.536	0.0
JAGEVD010000506.1	89	1871	1301	105	31	90.536	0.0
JAGEVD010000506.1	89	285	201	21	2	89.732	3.67e-72
JAGEVD010000506.1	89	285	201	21	2	89.732	3.67e-72
JAGEVD010000506.1	89	69.4	41	2	0	95.349	4.03e-07
JAGEVD010000506.1	89	69.4	41	2	0	95.349	4.03e-07
JAGEVD010000505.1	89	1871	1301	105	31	90.536	0.0
JAGEVD010000505.1	89	1871	1301	105	31	90.536	0.0
JAGEVD010000505.1	89	285	201	21	2	89.732	3.67e-72
JAGEVD010000505.1	89	285	201	21	2	89.732	3.67e-72
JAGEVD010000505.1	89	69.4	41	2	0	95.349	4.03e-07
JAGEVD010000505.1	89	69.4	41	2	0	95.349	4.03e-07
JAGEVD010000295.1	89	1871	1301	105	31	90.536	0.0
JAGEVD010000295.1	89	283	201	20	3	89.732	1.32e-71
JAGEVD010000295.1	89	69.4	41	2	0	95.349	4.03e-07
WACN01000021.1	87	1871	1301	104	32	90.536	0.0
WACN01000021.1	87	272	180	15	1	91.837	2.86e-68
WACN01000021.1	87	69.4	37	0	0	100.000	4.03e-07
VZWP01000066.1	86	1869	1307	121	21	90.200	0.0
VZWP01000066.1	86	254	160	9	2	93.567	1.04e-62
VZWP01000066.1	86	69.4	37	0	0	100.000	4.03e-07
VZVN01000183.1	86	1869	1308	119	23	90.207	0.0
VZVN01000183.1	86	257	166	11	2	92.737	8.01e-64
VZVN01000183.1	86	69.4	37	0	0	100.000	4.03e-07
VZVB01000255.1	86	1869	1308	119	23	90.207	0.0
VZVB01000255.1	86	252	165	12	2	92.179	3.72e-62
VZVB01000255.1	86	69.4	37	0	0	100.000	4.03e-07
PPIB01000070.1	85	1869	1305	114	26	90.311	0.0
PPIB01000070.1	85	226	144	11	0	92.903	2.26e-54
PPIB01000070.1	85	69.4	42	1	1	95.455	4.03e-07
JANLBP010000030.1	86	1869	1308	119	23	90.207	0.0
JANLBP010000030.1	86	257	166	11	2	92.737	8.01e-64
JANLBP010000030.1	86	69.4	37	0	0	100.000	4.03e-07
CM003566.1	86	1869	1308	119	23	90.207	0.0
CM003566.1	86	1869	1308	119	23	90.207	0.0
CM003566.1	86	1869	1308	119	23	90.207	0.0
CM003566.1	86	1869	1308	119	23	90.207	0.0
CM003566.1	86	1851	1305	119	26	90.000	0.0
CM003566.1	86	257	166	11	2	92.737	8.01e-64
CM003566.1	86	257	166	11	2	92.737	8.01e-64
CM003566.1	86	257	166	11	2	92.737	8.01e-64
CM003566.1	86	257	166	11	2	92.737	8.01e-64
CM003566.1	86	257	166	11	2	92.737	8.01e-64
CM003566.1	86	69.4	37	0	0	100.000	4.03e-07
CM003566.1	86	69.4	37	0	0	100.000	4.03e-07
CM003566.1	86	69.4	37	0	0	100.000	4.03e-07
CM003566.1	86	69.4	37	0	0	100.000	4.03e-07
CM003566.1	86	69.4	37	0	0	100.000	4.03e-07
MVPU01000017.1	86	1869	1308	119	23	90.207	0.0
MVPU01000017.1	86	254	160	9	2	93.567	1.04e-62
MVPU01000017.1	86	69.4	37	0	0	100.000	4.03e-07
LT986474.1	86	1869	1309	117	25	90.214	0.0
LT986474.1	86	257	166	11	2	92.737	8.01e-64
LT986474.1	86	69.4	37	0	0	100.000	4.03e-07
CM034489.1	86	1869	1307	121	21	90.200	0.0
CM034489.1	86	1869	1307	121	21	90.200	0.0
CM034489.1	86	1869	1307	121	21	90.200	0.0
CM034489.1	86	1869	1307	121	21	90.200	0.0
CM034489.1	86	1869	1307	121	21	90.200	0.0
CM034489.1	86	1857	1299	117	24	90.208	0.0
CM034489.1	86	1801	1303	119	36	89.369	0.0
CM034489.1	86	1788	1298	121	35	89.271	0.0
CM034489.1	86	1086	815	86	22	88.299	0.0
CM034489.1	86	257	166	11	2	92.737	8.01e-64
CM034489.1	86	257	161	7	3	94.152	8.01e-64
CM034489.1	86	254	160	9	2	93.567	1.04e-62
CM034489.1	86	254	160	9	2	93.567	1.04e-62
CM034489.1	86	254	160	9	2	93.567	1.04e-62
CM034489.1	86	254	160	9	2	93.567	1.04e-62
CM034489.1	86	254	160	9	2	93.567	1.04e-62
CM034489.1	86	254	160	9	2	93.567	1.04e-62
CM034489.1	86	241	158	9	4	92.398	8.06e-59
CM034489.1	86	69.4	37	0	0	100.000	4.03e-07
CM034489.1	86	69.4	37	0	0	100.000	4.03e-07
CM034489.1	86	69.4	37	0	0	100.000	4.03e-07
CM034489.1	86	69.4	37	0	0	100.000	4.03e-07
CM034489.1	86	69.4	37	0	0	100.000	4.03e-07
CM034489.1	86	69.4	37	0	0	100.000	4.03e-07
CM034489.1	86	69.4	37	0	0	100.000	4.03e-07
CM034489.1	86	69.4	37	0	0	100.000	4.03e-07
CM034489.1	86	69.4	37	0	0	100.000	4.03e-07
BK006945.2	86	1869	1308	119	23	90.207	0.0
BK006945.2	86	1869	1308	119	23	90.207	0.0
BK006945.2	86	257	166	11	2	92.737	8.01e-64
BK006945.2	86	257	166	11	2	92.737	8.01e-64
BK006945.2	86	69.4	37	0	0	100.000	4.03e-07
BK006945.2	86	69.4	37	0	0	100.000	4.03e-07
NC_001144.5	86	1869	1308	119	23	90.207	0.0
NC_001144.5	86	1869	1308	119	23	90.207	0.0
NC_001144.5	86	257	166	11	2	92.737	8.01e-64
NC_001144.5	86	257	166	11	2	92.737	8.01e-64
NC_001144.5	86	69.4	37	0	0	100.000	4.03e-07
NC_001144.5	86	69.4	37	0	0	100.000	4.03e-07
CP080215.1	86	1866	1307	121	22	90.138	0.0
CP080215.1	86	1864	1306	122	21	90.131	0.0
CP080215.1	86	1864	1306	122	21	90.131	0.0
CP080215.1	86	1864	1306	122	21	90.131	0.0
CP080215.1	86	1864	1306	122	21	90.131	0.0
CP080215.1	86	1864	1306	122	21	90.131	0.0
CP080215.1	86	1864	1306	122	21	90.131	0.0
CP080215.1	86	1864	1306	122	21	90.131	0.0
CP080215.1	86	1864	1306	122	21	90.131	0.0
CP080215.1	86	1864	1306	122	21	90.131	0.0
CP080215.1	86	1864	1306	122	21	90.131	0.0
CP080215.1	86	1864	1306	122	21	90.131	0.0
CP080215.1	86	1864	1306	122	21	90.131	0.0
CP080215.1	86	254	160	9	2	93.567	1.04e-62
CP080215.1	86	254	160	9	2	93.567	1.04e-62
CP080215.1	86	254	160	9	2	93.567	1.04e-62
CP080215.1	86	254	160	9	2	93.567	1.04e-62
CP080215.1	86	254	160	9	2	93.567	1.04e-62
CP080215.1	86	254	160	9	2	93.567	1.04e-62
CP080215.1	86	254	160	9	2	93.567	1.04e-62
CP080215.1	86	254	160	9	2	93.567	1.04e-62
CP080215.1	86	254	160	9	2	93.567	1.04e-62
CP080215.1	86	254	160	9	2	93.567	1.04e-62
CP080215.1	86	254	160	9	2	93.567	1.04e-62
CP080215.1	86	254	160	9	2	93.567	1.04e-62
CP080215.1	86	254	160	9	2	93.567	1.04e-62
CP080215.1	86	69.4	37	0	0	100.000	4.03e-07
CP080215.1	86	69.4	37	0	0	100.000	4.03e-07
CP080215.1	86	69.4	37	0	0	100.000	4.03e-07
CP080215.1	86	69.4	37	0	0	100.000	4.03e-07
CP080215.1	86	69.4	37	0	0	100.000	4.03e-07
CP080215.1	86	69.4	37	0	0	100.000	4.03e-07
CP080215.1	86	69.4	37	0	0	100.000	4.03e-07
CP080215.1	86	69.4	37	0	0	100.000	4.03e-07
CP080215.1	86	69.4	37	0	0	100.000	4.03e-07
CP080215.1	86	69.4	37	0	0	100.000	4.03e-07
CP080215.1	86	69.4	37	0	0	100.000	4.03e-07
CP080215.1	86	69.4	37	0	0	100.000	4.03e-07
CP080215.1	86	69.4	37	0	0	100.000	4.03e-07
VZWS01000247.1	86	1864	1307	120	23	90.138	0.0
VZWS01000247.1	86	257	166	11	2	92.737	8.01e-64
VZWS01000247.1	86	69.4	37	0	0	100.000	4.03e-07
PPOK01000135.1	89	1864	1304	121	21	90.180	0.0
PPOK01000135.1	89	259	201	24	5	87.391	2.23e-64
PPOK01000135.1	89	69.4	37	0	0	100.000	4.03e-07
PPOL02000167.1	87	1864	1307	124	20	90.076	0.0
PPOL02000167.1	87	250	169	12	4	91.351	1.34e-61
PPOL02000167.1	87	69.4	37	0	0	100.000	4.03e-07
HE650828.1	86	1862	1309	114	29	90.152	0.0
HE650828.1	86	257	166	11	2	92.737	8.01e-64
HE650828.1	86	69.4	37	0	0	100.000	4.03e-07
DS480635.1	75	1862	1306	120	23	90.131	0.0
NW_001834437.1	75	1862	1306	120	23	90.131	0.0
NC_018947.1	86	1862	1309	114	29	90.152	0.0
NC_018947.1	86	257	166	11	2	92.737	8.01e-64
NC_018947.1	86	69.4	37	0	0	100.000	4.03e-07
PPIC01000081.1	87	1860	1304	111	30	90.242	0.0
PPIC01000081.1	87	257	171	16	0	91.444	8.01e-64
PPIC01000081.1	87	78.7	44	1	0	97.778	6.69e-10
PPJP02000040.1	88	1860	1300	105	33	90.403	0.0
PPJP02000040.1	88	274	184	18	0	91.089	7.95e-69
PPJP02000040.1	88	69.4	41	2	0	95.349	4.03e-07
AEAV01000475.1	89	1860	1299	107	31	90.397	0.0
AEAV01000475.1	89	274	200	22	3	88.889	7.95e-69
AEAV01000475.1	89	69.4	37	0	0	100.000	4.03e-07
JACADK010000001.1	87	1858	1302	123	20	90.104	0.0
JACADK010000001.1	87	244	171	17	2	90.000	6.23e-60
JACADK010000001.1	87	226	160	19	0	89.385	2.26e-54
JACADK010000001.1	87	69.4	37	0	0	100.000	4.03e-07
PPJH01000031.1	87	1858	1302	123	20	90.104	0.0
PPJH01000031.1	87	244	171	17	2	90.000	6.23e-60
PPJH01000031.1	87	69.4	37	0	0	100.000	4.03e-07
JAMAIE010000059.1	86	1858	1314	115	31	90.000	0.0
JAMAIE010000059.1	86	263	167	11	1	93.296	1.72e-65
JAMAIE010000059.1	86	71.3	38	0	0	100.000	1.12e-07
SRHL01000186.1	86	1857	1306	124	21	90.007	0.0
SRHL01000186.1	86	235	156	13	1	91.765	3.75e-57
SRHL01000186.1	86	67.6	36	0	0	100.000	1.45e-06
PTXO01000010.1	86	1857	1316	118	30	89.891	0.0
PTXO01000010.1	86	230	154	15	0	91.124	1.75e-55
PTXO01000010.1	86	67.6	36	0	0	100.000	1.45e-06
CP058611.1	87	1857	1310	110	34	90.096	0.0
CP058611.1	87	257	179	16	3	90.404	8.01e-64
CP058611.1	87	69.4	37	0	0	100.000	4.03e-07
CP058607.1	86	1857	1310	110	34	90.096	0.0
CP058607.1	86	1857	1310	110	34	90.096	0.0
CP058607.1	86	1857	1310	110	34	90.096	0.0
CP058607.1	86	1857	1310	110	34	90.096	0.0
CP058607.1	86	1857	1310	110	34	90.096	0.0
CP058607.1	86	257	175	14	3	91.146	8.01e-64
CP058607.1	86	257	175	14	3	91.146	8.01e-64
CP058607.1	86	257	175	14	3	91.146	8.01e-64
CP058607.1	86	257	175	14	3	91.146	8.01e-64
CP058607.1	86	257	175	13	4	91.146	8.01e-64
CP058607.1	86	69.4	37	0	0	100.000	4.03e-07
CP058607.1	86	69.4	37	0	0	100.000	4.03e-07
CP058607.1	86	69.4	37	0	0	100.000	4.03e-07
CP058607.1	86	69.4	37	0	0	100.000	4.03e-07
CP058607.1	86	69.4	37	0	0	100.000	4.03e-07
PPOP02000110.1	87	1857	1303	119	24	90.111	0.0
PPOP02000110.1	87	270	179	14	2	91.795	1.03e-67
PPOP02000110.1	87	69.4	37	0	0	100.000	4.03e-07
NC_050726.1	87	1857	1310	110	34	90.096	0.0
NC_050726.1	87	257	179	16	3	90.404	8.01e-64
NC_050726.1	87	69.4	37	0	0	100.000	4.03e-07
NC_050722.1	86	1857	1310	110	34	90.096	0.0
NC_050722.1	86	1857	1310	110	34	90.096	0.0
NC_050722.1	86	1857	1310	110	34	90.096	0.0
NC_050722.1	86	1857	1310	110	34	90.096	0.0
NC_050722.1	86	1857	1310	110	34	90.096	0.0
NC_050722.1	86	257	175	14	3	91.146	8.01e-64
NC_050722.1	86	257	175	14	3	91.146	8.01e-64
NC_050722.1	86	257	175	14	3	91.146	8.01e-64
NC_050722.1	86	257	175	14	3	91.146	8.01e-64
NC_050722.1	86	257	175	13	4	91.146	8.01e-64
NC_050722.1	86	69.4	37	0	0	100.000	4.03e-07
NC_050722.1	86	69.4	37	0	0	100.000	4.03e-07
NC_050722.1	86	69.4	37	0	0	100.000	4.03e-07
NC_050722.1	86	69.4	37	0	0	100.000	4.03e-07
NC_050722.1	86	69.4	37	0	0	100.000	4.03e-07
NJIJ01000033.1	88	1855	1299	120	22	90.146	0.0
NJIJ01000033.1	88	272	200	20	5	88.889	2.86e-68
NJIJ01000033.1	88	69.4	37	0	0	100.000	4.03e-07
NJIJ01000034.1	89	1855	1305	123	22	90.000	0.0
NJIJ01000034.1	89	272	200	20	5	88.889	2.86e-68
NJIJ01000034.1	89	69.4	37	0	0	100.000	4.03e-07
NJIJ01000036.1	89	1855	1305	123	22	90.000	0.0
NJIJ01000036.1	89	272	200	20	5	88.889	2.86e-68
NJIJ01000036.1	89	69.4	37	0	0	100.000	4.03e-07
NJIJ01000040.1	89	1855	1305	123	22	90.000	0.0
NJIJ01000040.1	89	272	200	20	5	88.889	2.86e-68
NJIJ01000040.1	89	69.4	37	0	0	100.000	4.03e-07
NJIJ01000049.1	89	1855	1305	123	22	90.000	0.0
NJIJ01000049.1	89	1853	1305	121	24	90.000	0.0
NJIJ01000049.1	89	272	200	20	5	88.889	2.86e-68
NJIJ01000049.1	89	272	200	20	5	88.889	2.86e-68
NJIJ01000049.1	89	69.4	37	0	0	100.000	4.03e-07
NJIJ01000049.1	89	69.4	37	0	0	100.000	4.03e-07
NJIJ01000052.1	89	1855	1305	123	22	90.000	0.0
NJIJ01000052.1	89	1376	970	96	13	89.898	0.0
NJIJ01000052.1	89	272	200	20	5	88.889	2.86e-68
NJIJ01000052.1	89	69.4	37	0	0	100.000	4.03e-07
NJIJ01000053.1	89	1855	1305	123	22	90.000	0.0
NJIJ01000053.1	89	1855	1305	123	22	90.000	0.0
NJIJ01000053.1	89	272	200	20	5	88.889	2.86e-68
NJIJ01000053.1	89	237	198	21	11	86.087	1.04e-57
NJIJ01000053.1	89	69.4	37	0	0	100.000	4.03e-07
NJIJ01000054.1	88	1855	1299	120	22	90.146	0.0
NJIJ01000054.1	88	272	183	9	7	91.960	2.86e-68
NJIJ01000054.1	88	272	200	20	5	88.889	2.86e-68
NJIJ01000054.1	88	69.4	37	0	0	100.000	4.03e-07
NJIJ01000054.1	88	69.4	37	0	0	100.000	4.03e-07
NJIJ01000059.1	88	1855	1299	120	22	90.146	0.0
NJIJ01000059.1	88	1855	1299	120	22	90.146	0.0
NJIJ01000059.1	88	272	200	20	5	88.889	2.86e-68
NJIJ01000059.1	88	272	200	20	5	88.889	2.86e-68
NJIJ01000059.1	88	69.4	37	0	0	100.000	4.03e-07
NJIJ01000059.1	88	69.4	37	0	0	100.000	4.03e-07
NJIJ01000060.1	88	1855	1299	120	22	90.146	0.0
NJIJ01000060.1	88	272	200	20	5	88.889	2.86e-68
NJIJ01000060.1	88	69.4	37	0	0	100.000	4.03e-07
NJIJ01000061.1	88	1855	1299	120	22	90.146	0.0
NJIJ01000061.1	88	760	505	37	8	91.818	0.0
NJIJ01000061.1	88	272	200	20	5	88.889	2.86e-68
NJIJ01000061.1	88	69.4	37	0	0	100.000	4.03e-07
NJIJ01000063.1	89	1855	1305	123	22	90.000	0.0
NJIJ01000063.1	89	1855	1305	123	22	90.000	0.0
NJIJ01000063.1	89	272	200	20	5	88.889	2.86e-68
NJIJ01000063.1	89	272	200	20	5	88.889	2.86e-68
NJIJ01000063.1	89	69.4	37	0	0	100.000	4.03e-07
NJIJ01000063.1	89	69.4	37	0	0	100.000	4.03e-07
NJIJ01000064.1	89	1855	1305	123	22	90.000	0.0
NJIJ01000064.1	89	1855	1305	123	22	90.000	0.0
NJIJ01000064.1	89	272	200	20	5	88.889	2.86e-68
NJIJ01000064.1	89	272	200	20	5	88.889	2.86e-68
NJIJ01000064.1	89	69.4	37	0	0	100.000	4.03e-07
NJIJ01000064.1	89	69.4	37	0	0	100.000	4.03e-07
NJIJ01000066.1	89	1855	1305	123	22	90.000	0.0
NJIJ01000066.1	89	1855	1305	123	22	90.000	0.0
NJIJ01000066.1	89	272	200	20	5	88.889	2.86e-68
NJIJ01000066.1	89	272	200	20	5	88.889	2.86e-68
NJIJ01000066.1	89	69.4	37	0	0	100.000	4.03e-07
NJIJ01000066.1	89	69.4	37	0	0	100.000	4.03e-07
NJIJ01000069.1	89	1855	1305	123	22	90.000	0.0
NJIJ01000069.1	89	272	200	20	5	88.889	2.86e-68
NJIJ01000069.1	89	69.4	37	0	0	100.000	4.03e-07
NJIJ01000071.1	89	1855	1305	123	22	90.000	0.0
NJIJ01000071.1	89	1845	1305	123	24	89.876	0.0
NJIJ01000071.1	89	272	200	20	5	88.889	2.86e-68
NJIJ01000071.1	89	272	200	20	5	88.889	2.86e-68
NJIJ01000071.1	89	99.0	65	2	3	92.857	5.14e-16
NJIJ01000071.1	89	69.4	37	0	0	100.000	4.03e-07
NJIJ01000071.1	89	69.4	37	0	0	100.000	4.03e-07
NJIJ01000071.1	89	69.4	37	0	0	100.000	4.03e-07
NJIJ01000073.1	89	1855	1305	123	22	90.000	0.0
NJIJ01000073.1	89	1855	1305	123	22	90.000	0.0
NJIJ01000073.1	89	1267	918	87	23	89.300	0.0
NJIJ01000073.1	89	272	200	20	5	88.889	2.86e-68
NJIJ01000073.1	89	272	200	20	5	88.889	2.86e-68
NJIJ01000073.1	89	244	197	20	10	86.784	6.23e-60
NJIJ01000073.1	89	69.4	37	0	0	100.000	4.03e-07
NJIJ01000073.1	89	69.4	37	0	0	100.000	4.03e-07
NJIJ01000073.1	89	65.8	35	0	0	100.000	5.21e-06
NJIJ01000074.1	89	1855	1305	123	22	90.000	0.0
NJIJ01000074.1	89	1855	1305	123	22	90.000	0.0
NJIJ01000074.1	89	272	200	20	5	88.889	2.86e-68
NJIJ01000074.1	89	272	200	20	5	88.889	2.86e-68
NJIJ01000074.1	89	69.4	37	0	0	100.000	4.03e-07
NJIJ01000074.1	89	69.4	37	0	0	100.000	4.03e-07
NJIJ01000075.1	89	1855	1305	123	22	90.000	0.0
NJIJ01000075.1	89	1855	1305	123	22	90.000	0.0
NJIJ01000075.1	89	1855	1305	123	22	90.000	0.0
NJIJ01000075.1	89	1855	1305	123	22	90.000	0.0
NJIJ01000075.1	89	272	200	20	5	88.889	2.86e-68
NJIJ01000075.1	89	272	200	20	5	88.889	2.86e-68
NJIJ01000075.1	89	272	200	20	5	88.889	2.86e-68
NJIJ01000075.1	89	272	200	20	5	88.889	2.86e-68
NJIJ01000075.1	89	69.4	37	0	0	100.000	4.03e-07
NJIJ01000075.1	89	69.4	37	0	0	100.000	4.03e-07
NJIJ01000075.1	89	69.4	37	0	0	100.000	4.03e-07
NJIJ01000075.1	89	69.4	37	0	0	100.000	4.03e-07
NJIJ01000085.1	89	1855	1305	123	22	90.000	0.0
NJIJ01000085.1	89	272	200	20	5	88.889	2.86e-68
NJIJ01000085.1	89	69.4	37	0	0	100.000	4.03e-07
PPJM02000016.1	87	1849	1299	124	20	90.021	0.0
PPJM02000016.1	87	1849	1299	124	20	90.021	0.0
PPJM02000016.1	87	235	175	19	4	88.384	3.75e-57
PPJM02000016.1	87	235	175	19	4	88.384	3.75e-57
PPJM02000016.1	87	69.4	37	0	0	100.000	4.03e-07
PPJM02000016.1	87	69.4	37	0	0	100.000	4.03e-07
NJIJ01000032.1	86	1847	1298	120	23	90.076	0.0
NJIJ01000032.1	86	215	159	9	10	89.326	4.89e-51
NJIJ01000032.1	86	69.4	37	0	0	100.000	4.03e-07
NJIJ01000062.1	89	1847	1304	123	23	89.931	0.0
NJIJ01000062.1	89	1838	1304	123	25	89.807	0.0
NJIJ01000062.1	89	272	200	20	5	88.889	2.86e-68
NJIJ01000062.1	89	272	200	20	5	88.889	2.86e-68
NJIJ01000062.1	89	69.4	37	0	0	100.000	4.03e-07
NJIJ01000062.1	89	69.4	37	0	0	100.000	4.03e-07
CM036081.1	85	1847	1301	119	25	90.035	0.0
CM036081.1	85	1847	1301	119	25	90.035	0.0
CM036081.1	85	1847	1301	119	25	90.035	0.0
CM036081.1	85	1847	1301	119	25	90.035	0.0
CM036081.1	85	1845	1300	119	25	90.028	0.0
CM036081.1	85	1842	1299	121	24	89.958	0.0
CM036081.1	85	1842	1300	119	26	89.965	0.0
CM036081.1	85	235	155	14	0	91.716	3.75e-57
CM036081.1	85	235	155	14	0	91.716	3.75e-57
CM036081.1	85	235	155	14	0	91.716	3.75e-57
CM036081.1	85	235	155	14	0	91.716	3.75e-57
CM036081.1	85	235	155	14	0	91.716	3.75e-57
CM036081.1	85	235	155	14	0	91.716	3.75e-57
CM036081.1	85	228	154	14	1	91.124	6.28e-55
CM036081.1	85	67.6	36	0	0	100.000	1.45e-06
CM036081.1	85	67.6	36	0	0	100.000	1.45e-06
CM036081.1	85	67.6	36	0	0	100.000	1.45e-06
CM036081.1	85	67.6	36	0	0	100.000	1.45e-06
CM036081.1	85	67.6	36	0	0	100.000	1.45e-06
CM036081.1	85	67.6	36	0	0	100.000	1.45e-06
CM036081.1	85	67.6	36	0	0	100.000	1.45e-06
JAGJTG010000017.1	85	1847	1303	115	29	90.048	0.0
JAGJTG010000017.1	85	226	149	11	2	91.975	2.26e-54
JAGJTG010000017.1	85	65.8	35	0	0	100.000	5.21e-06
JAGJTG010000012.1	86	1847	1303	115	29	90.048	0.0
JAGJTG010000012.1	86	761	474	26	4	94.048	0.0
JAGJTG010000012.1	86	568	397	31	11	90.433	3.26e-157
JAGJTG010000012.1	86	226	153	13	2	91.071	2.26e-54
JAGJTG010000012.1	86	65.8	35	0	0	100.000	5.21e-06
PPJI02000140.1	86	1847	1295	125	18	90.056	0.0
PPJI02000140.1	86	237	167	17	2	89.785	1.04e-57
PPJI02000140.1	86	69.4	37	0	0	100.000	4.03e-07
NC_060201.1	85	1847	1301	119	25	90.035	0.0
NC_060201.1	85	1847	1301	119	25	90.035	0.0
NC_060201.1	85	1847	1301	119	25	90.035	0.0
NC_060201.1	85	1847	1301	119	25	90.035	0.0
NC_060201.1	85	1845	1300	119	25	90.028	0.0
NC_060201.1	85	1842	1299	121	24	89.958	0.0
NC_060201.1	85	1842	1300	119	26	89.965	0.0
NC_060201.1	85	235	155	14	0	91.716	3.75e-57
NC_060201.1	85	235	155	14	0	91.716	3.75e-57
NC_060201.1	85	235	155	14	0	91.716	3.75e-57
NC_060201.1	85	235	155	14	0	91.716	3.75e-57
NC_060201.1	85	235	155	14	0	91.716	3.75e-57
NC_060201.1	85	235	155	14	0	91.716	3.75e-57
NC_060201.1	85	228	154	14	1	91.124	6.28e-55
NC_060201.1	85	67.6	36	0	0	100.000	1.45e-06
NC_060201.1	85	67.6	36	0	0	100.000	1.45e-06
NC_060201.1	85	67.6	36	0	0	100.000	1.45e-06
NC_060201.1	85	67.6	36	0	0	100.000	1.45e-06
NC_060201.1	85	67.6	36	0	0	100.000	1.45e-06
NC_060201.1	85	67.6	36	0	0	100.000	1.45e-06
NC_060201.1	85	67.6	36	0	0	100.000	1.45e-06
SWFT01000003.1	85	1845	1269	110	20	90.708	0.0
SWFT01000003.1	85	616	385	26	0	93.674	1.15e-171
SWFT01000003.1	85	222	147	12	1	91.875	2.92e-53
SWFT01000003.1	85	183	111	6	0	94.872	1.38e-41
SWFT01000003.1	85	75.0	40	0	0	100.000	8.65e-09
SWFT01000003.1	85	71.3	38	0	0	100.000	1.12e-07
PPJN02000062.1	87	1845	1299	120	24	90.021	0.0
PPJN02000062.1	87	243	180	17	6	88.670	2.24e-59
PPJN02000062.1	87	69.4	37	0	0	100.000	4.03e-07
NW_022995053.1	85	1845	1269	110	20	90.708	0.0
NW_022995053.1	85	616	385	26	0	93.674	1.15e-171
NW_022995053.1	85	222	147	12	1	91.875	2.92e-53
NW_022995053.1	85	183	111	6	0	94.872	1.38e-41
NW_022995053.1	85	75.0	40	0	0	100.000	8.65e-09
NW_022995053.1	85	71.3	38	0	0	100.000	1.12e-07
NJIJ01000043.1	88	1844	1298	120	24	90.014	0.0
NJIJ01000043.1	88	263	199	21	6	88.053	1.72e-65
NJIJ01000043.1	88	69.4	37	0	0	100.000	4.03e-07
JANLBP010000028.1	87	1844	1307	112	34	89.952	0.0
JANLBP010000028.1	87	270	182	13	4	91.457	1.03e-67
JANLBP010000028.1	87	69.4	37	0	0	100.000	4.03e-07
NJIJ01000045.1	89	1842	1303	123	24	89.862	0.0
NJIJ01000045.1	89	272	200	20	5	88.889	2.86e-68
NJIJ01000045.1	89	69.4	37	0	0	100.000	4.03e-07
CR380958.2	87	1838	1307	112	35	89.890	0.0
CR380958.2	87	270	182	14	3	91.457	1.03e-67
CR380958.2	87	69.4	37	0	0	100.000	4.03e-07
CP030973.1	87	1838	1306	124	25	89.759	0.0
CP030973.1	87	257	166	11	2	92.737	8.01e-64
CP030973.1	87	69.4	37	0	0	100.000	4.03e-07
AADM01000401.1	85	1836	1276	111	24	90.432	0.0
AADM01000401.1	85	281	178	13	0	93.194	4.75e-71
AADM01000401.1	85	69.4	37	0	0	100.000	4.03e-07
PPMA01000079.1	87	1834	1299	114	31	89.958	0.0
PPMA01000079.1	87	272	182	16	1	91.457	2.86e-68
PPMA01000079.1	87	71.3	38	0	0	100.000	1.12e-07
AABZ01000315.1	86	1832	1304	122	27	89.745	0.0
AABZ01000315.1	86	257	166	11	2	92.737	8.01e-64
AABZ01000315.1	86	69.4	37	0	0	100.000	4.03e-07
PPKA01000099.1	87	1832	1298	123	24	89.827	0.0
PPKA01000099.1	87	263	180	14	4	90.909	1.72e-65
PPKA01000099.1	87	69.4	37	0	0	100.000	4.03e-07
CP049009.1	86	1831	1302	119	29	89.793	0.0
CP049009.1	86	254	160	9	2	93.567	1.04e-62
CP049009.1	86	69.4	37	0	0	100.000	4.03e-07
JANLBP010000035.1	86	1831	1305	122	28	89.691	0.0
JANLBP010000035.1	86	257	166	11	2	92.737	8.01e-64
JANLBP010000035.1	86	69.4	37	0	0	100.000	4.03e-07
NJIJ01000055.1	88	1829	1298	120	27	89.827	0.0
NJIJ01000055.1	88	1184	866	85	22	89.003	0.0
NJIJ01000055.1	88	272	200	20	5	88.889	2.86e-68
NJIJ01000055.1	88	272	200	20	5	88.889	2.86e-68
NJIJ01000055.1	88	69.4	37	0	0	100.000	4.03e-07
NJIJ01000055.1	88	69.4	37	0	0	100.000	4.03e-07
PPIE02000061.1	88	1829	1299	122	26	89.772	0.0
PPIE02000061.1	88	243	183	21	4	87.981	2.24e-59
PPIE02000061.1	88	69.4	37	0	0	100.000	4.03e-07
PPMK02000045.1	87	1829	1298	105	39	90.014	0.0
PPMK02000045.1	87	255	173	15	2	91.053	2.88e-63
PPMK02000045.1	87	76.8	43	1	0	97.727	2.41e-09
PPJY02000051.1	87	1829	1303	115	33	89.800	0.0
PPJY02000051.1	87	257	177	15	3	90.769	8.01e-64
PPJY02000051.1	87	76.8	41	0	0	100.000	2.41e-09
PPJK02000354.1	84	1827	1293	128	19	89.792	0.0
PPJK02000354.1	84	237	164	14	3	90.608	1.04e-57
OX291660.1	88	1827	1291	131	16	89.777	0.0
OX291660.1	88	1816	1289	133	16	89.638	0.0
OX291660.1	88	1814	1289	131	18	89.638	0.0
OX291660.1	88	1808	1288	132	18	89.569	0.0
OX291660.1	88	231	174	22	2	87.879	4.85e-56
OX291660.1	88	231	174	22	2	87.879	4.85e-56
OX291660.1	88	231	174	22	2	87.879	4.85e-56
OX291660.1	88	224	173	21	4	87.374	8.12e-54
OX291660.1	88	71.3	47	3	1	92.157	1.12e-07
OX291660.1	88	71.3	47	3	1	92.157	1.12e-07
OX291660.1	88	71.3	47	3	1	92.157	1.12e-07
OX291660.1	88	71.3	47	3	1	92.157	1.12e-07
PPXN02000161.1	87	1825	1293	126	21	89.792	0.0
PPXN02000161.1	87	265	180	16	2	90.909	4.78e-66
PPXN02000161.1	87	69.4	37	0	0	100.000	4.03e-07
PPJW01000181.1	86	1825	1298	121	27	89.765	0.0
PPJW01000181.1	86	233	161	15	2	90.449	1.35e-56
PPJW01000181.1	86	76.8	41	0	0	100.000	2.41e-09
JAEVGP010000015.1	88	1825	1302	122	28	89.669	0.0
JAEVGP010000015.1	88	1825	1302	122	28	89.669	0.0
JAEVGP010000015.1	88	1823	1302	121	29	89.669	0.0
JAEVGP010000015.1	88	278	198	14	8	90.000	6.15e-70
JAEVGP010000015.1	88	278	198	14	8	90.000	6.15e-70
JAEVGP010000015.1	88	278	198	15	7	90.000	6.15e-70
JAEVGP010000015.1	88	69.4	37	0	0	100.000	4.03e-07
JAEVGP010000015.1	88	69.4	37	0	0	100.000	4.03e-07
JAEVGP010000015.1	88	69.4	37	0	0	100.000	4.03e-07
JAEVGP010000005.1	88	1825	1300	121	28	89.717	0.0
JAEVGP010000005.1	88	278	198	15	7	90.000	6.15e-70
JAEVGP010000005.1	88	69.4	37	0	0	100.000	4.03e-07
FXLY01000006.1	86	1825	1298	120	28	89.765	0.0
FXLY01000006.1	86	1825	1298	120	28	89.765	0.0
FXLY01000006.1	86	261	160	7	2	94.675	6.19e-65
FXLY01000006.1	86	261	160	7	2	94.675	6.19e-65
FXLY01000006.1	86	69.4	37	0	0	100.000	4.03e-07
FXLY01000006.1	86	69.4	37	0	0	100.000	4.03e-07
PUHR01000350.1	86	1820	1294	122	26	89.736	0.0
PUHR01000350.1	86	261	166	10	2	93.258	6.19e-65
PUHR01000350.1	86	69.4	37	0	0	100.000	4.03e-07
CAKOGT010000019.1	86	1820	1297	121	28	89.696	0.0
CAKOGT010000019.1	86	1820	1297	121	28	89.696	0.0
CAKOGT010000019.1	86	616	419	29	11	91.285	1.15e-171
CAKOGT010000019.1	86	261	160	7	2	94.675	6.19e-65
CAKOGT010000019.1	86	261	160	7	2	94.675	6.19e-65
CAKOGT010000019.1	86	261	160	7	2	94.675	6.19e-65
CAKOGT010000019.1	86	69.4	37	0	0	100.000	4.03e-07
CAKOGT010000019.1	86	69.4	37	0	0	100.000	4.03e-07
CAKOGT010000019.1	86	69.4	37	0	0	100.000	4.03e-07
VAPW01000078.1	87	1816	1289	133	16	89.638	0.0
VAPW01000078.1	87	254	178	18	2	89.899	1.04e-62
VAPW01000078.1	87	69.4	37	0	0	100.000	4.03e-07
JAMAIF010000949.1	79	1814	1304	122	31	89.499	0.0
JAMAIF010000949.1	79	80.5	45	1	0	97.826	1.86e-10
JAMAIF010000949.1	79	69.4	37	0	0	100.000	4.03e-07
PPJV01000150.1	86	1812	1301	120	32	89.539	0.0
PPJV01000150.1	86	217	146	12	2	91.250	1.36e-51
PPJV01000150.1	86	76.8	41	0	0	100.000	2.41e-09
HE978314.1	88	1812	1294	129	22	89.550	0.0
HE978314.1	88	1812	1294	129	22	89.550	0.0
HE978314.1	88	276	195	18	4	89.862	2.21e-69
HE978314.1	88	276	195	18	4	89.862	2.21e-69
HE978314.1	88	69.4	37	0	0	100.000	4.03e-07
HE978314.1	88	69.4	37	0	0	100.000	4.03e-07
NC_035922.1	88	1812	1294	129	22	89.550	0.0
NC_035922.1	88	1812	1294	129	22	89.550	0.0
NC_035922.1	88	276	195	18	4	89.862	2.21e-69
NC_035922.1	88	276	195	18	4	89.862	2.21e-69
NC_035922.1	88	69.4	37	0	0	100.000	4.03e-07
NC_035922.1	88	69.4	37	0	0	100.000	4.03e-07
PPMT01000013.1	87	1810	1296	133	20	89.441	0.0
PPMT01000013.1	87	1810	1296	133	20	89.441	0.0
PPMT01000013.1	87	261	171	10	4	92.432	6.19e-65
PPMT01000013.1	87	261	171	10	4	92.432	6.19e-65
PPMT01000013.1	87	69.4	37	0	0	100.000	4.03e-07
PPMT01000013.1	87	69.4	37	0	0	100.000	4.03e-07
KI547142.1	79	1808	1094	45	10	95.213	0.0
KI547142.1	79	361	323	34	24	84.777	5.93e-95
JAMAIG010000885.1	85	1808	1308	117	38	89.405	0.0
JAMAIG010000885.1	85	244	156	12	0	92.857	6.23e-60
JAMAIG010000885.1	85	69.4	37	0	0	100.000	4.03e-07
CAEFZW010000005.1	86	1808	1295	123	28	89.557	0.0
CAEFZW010000005.1	86	1808	1295	123	28	89.557	0.0
CAEFZW010000005.1	86	261	160	7	2	94.675	6.19e-65
CAEFZW010000005.1	86	261	160	7	2	94.675	6.19e-65
CAEFZW010000005.1	86	69.4	37	0	0	100.000	4.03e-07
CAEFZW010000005.1	86	69.4	37	0	0	100.000	4.03e-07
NW_024545242.1	86	1808	1295	123	28	89.557	0.0
NW_024545242.1	86	1808	1295	123	28	89.557	0.0
NW_024545242.1	86	261	160	7	2	94.675	6.19e-65
NW_024545242.1	86	261	160	7	2	94.675	6.19e-65
NW_024545242.1	86	69.4	37	0	0	100.000	4.03e-07
NW_024545242.1	86	69.4	37	0	0	100.000	4.03e-07
CP019493.1	86	1807	1304	124	31	89.376	0.0
CP019493.1	86	263	167	10	2	93.296	1.72e-65
CP019493.1	86	69.4	37	0	0	100.000	4.03e-07
CP019493.1	86	69.4	37	0	0	100.000	4.03e-07
CP048993.1	89	1805	1298	118	34	89.517	0.0
CP048993.1	89	1777	1294	117	39	89.241	0.0
CP048993.1	89	1762	1290	118	40	89.088	0.0
CP048993.1	89	1753	1290	118	42	88.966	0.0
CP048993.1	89	1729	1285	118	45	88.743	0.0
CP048993.1	89	1725	1280	124	39	88.704	0.0
CP048993.1	89	1720	1282	113	50	88.720	0.0
CP048993.1	89	1696	1277	127	42	88.313	0.0
CP048993.1	89	1694	1279	117	51	88.390	0.0
CP048993.1	89	1631	1269	108	68	87.820	0.0
CP048993.1	89	484	365	24	22	88.808	3.37e-132
CP048993.1	89	257	166	11	2	92.737	8.01e-64
CP048993.1	89	255	161	4	6	94.152	2.88e-63
CP048993.1	89	255	161	5	5	94.152	2.88e-63
CP048993.1	89	255	161	4	6	94.152	2.88e-63
CP048993.1	89	252	160	8	3	93.567	3.72e-62
CP048993.1	89	246	165	7	7	92.179	1.73e-60
CP048993.1	89	237	194	19	11	86.607	1.04e-57
CP048993.1	89	231	157	6	8	91.813	4.85e-56
CP048993.1	89	220	161	6	12	89.944	1.05e-52
CP048993.1	89	215	154	5	11	90.588	4.89e-51
CP048993.1	89	196	157	8	14	87.709	1.77e-45
CP048993.1	89	69.4	37	0	0	100.000	4.03e-07
CP048993.1	89	69.4	37	0	0	100.000	4.03e-07
CP048993.1	89	69.4	37	0	0	100.000	4.03e-07
CP048993.1	89	69.4	37	0	0	100.000	4.03e-07
CP048993.1	89	69.4	37	0	0	100.000	4.03e-07
CP048993.1	89	69.4	37	0	0	100.000	4.03e-07
CP048993.1	89	69.4	37	0	0	100.000	4.03e-07
CP048993.1	89	69.4	37	0	0	100.000	4.03e-07
CP048993.1	89	69.4	37	0	0	100.000	4.03e-07
CP048993.1	89	60.2	32	0	0	100.000	2.42e-04
CAPW01000003.1	87	1803	1292	133	20	89.412	0.0
CAPW01000003.1	87	259	177	12	5	91.237	2.23e-64
CAPW01000003.1	87	71.3	40	1	0	97.561	1.12e-07
PPOJ02000117.1	87	1799	1302	129	28	89.239	0.0
PPOJ02000117.1	87	267	172	9	4	92.973	1.33e-66
PPOJ02000117.1	87	69.4	37	0	0	100.000	4.03e-07
CP019500.1	86	1797	1303	125	32	89.247	0.0
CP019500.1	86	263	167	10	2	93.296	1.72e-65
CP019500.1	86	69.4	37	0	0	100.000	4.03e-07
JAIWYV020000017.1	86	1797	1294	123	30	89.426	0.0
JAIWYV020000017.1	86	499	344	23	11	91.005	1.20e-136
JAIWYV020000017.1	86	261	160	7	2	94.675	6.19e-65
JAIWYV020000017.1	86	261	160	7	2	94.675	6.19e-65
JAIWYV020000017.1	86	69.4	37	0	0	100.000	4.03e-07
JAIWYV020000017.1	86	69.4	37	0	0	100.000	4.03e-07
JAIWYV020000005.1	86	1797	1294	123	30	89.426	0.0
JAIWYV020000005.1	86	996	617	39	0	94.055	0.0
JAIWYV020000005.1	86	261	160	7	2	94.675	6.19e-65
JAIWYV020000005.1	86	69.4	37	0	0	100.000	4.03e-07
AMGY01000013.1	73	1796	996	8	3	98.908	0.0
AMGY01000013.1	73	599	346	11	0	96.919	1.15e-166
AMGY01000013.1	73	71.3	38	0	0	100.000	1.12e-07
NW_006912916.1	73	1796	996	8	3	98.908	0.0
NW_006912916.1	73	599	346	11	0	96.919	1.15e-166
NW_006912916.1	73	71.3	38	0	0	100.000	1.12e-07
JAKZLQ010000155.1	87	1794	1286	135	18	89.368	0.0
JAKZLQ010000155.1	87	259	183	19	2	89.706	2.23e-64
JAKZLQ010000155.1	87	69.4	37	0	0	100.000	4.03e-07
JAMAJF010000066.1	87	1781	1288	142	16	89.073	0.0
JAMAJF010000066.1	87	254	178	18	2	89.899	1.04e-62
JAMAJF010000066.1	87	69.4	37	0	0	100.000	4.03e-07
JAFNJT010000233.1	86	1779	1292	117	38	89.288	0.0
JAFNJT010000233.1	86	230	161	17	1	89.944	1.75e-55
JAFNJT010000233.1	86	69.4	37	0	0	100.000	4.03e-07
HE806320.1	86	1777	1295	130	29	89.065	0.0
HE806320.1	86	896	567	41	0	93.257	0.0
HE806320.1	86	263	159	7	1	95.210	1.72e-65
HE806320.1	86	69.4	37	0	0	100.000	4.03e-07
HE806319.1	86	1777	1295	130	29	89.065	0.0
HE806319.1	86	896	567	41	0	93.257	0.0
HE806319.1	86	263	159	7	1	95.210	1.72e-65
HE806319.1	86	69.4	37	0	0	100.000	4.03e-07
UEGL01000052.1	89	1777	1295	134	26	89.003	0.0
UEGL01000052.1	89	1775	1297	134	27	88.957	0.0
UEGL01000052.1	89	1753	1295	133	32	88.699	0.0
UEGL01000052.1	89	1731	1288	134	33	88.522	0.0
UEGL01000052.1	89	279	205	18	7	89.130	1.71e-70
UEGL01000052.1	89	279	205	18	7	89.130	1.71e-70
UEGL01000052.1	89	279	206	15	10	89.177	1.71e-70
UEGL01000052.1	89	272	204	17	9	88.696	2.86e-68
UEGL01000052.1	89	69.4	37	0	0	100.000	4.03e-07
UEGL01000052.1	89	69.4	37	0	0	100.000	4.03e-07
UEGL01000052.1	89	69.4	37	0	0	100.000	4.03e-07
NC_020189.1	86	1777	1295	130	29	89.065	0.0
NC_020189.1	86	896	567	41	0	93.257	0.0
NC_020189.1	86	263	159	7	1	95.210	1.72e-65
NC_020189.1	86	69.4	37	0	0	100.000	4.03e-07
NC_020188.1	86	1777	1295	130	29	89.065	0.0
NC_020188.1	86	896	567	41	0	93.257	0.0
NC_020188.1	86	263	159	7	1	95.210	1.72e-65
NC_020188.1	86	69.4	37	0	0	100.000	4.03e-07
PPJU01000051.1	86	1775	1288	127	29	89.197	0.0
PPJU01000051.1	86	1775	1288	127	29	89.197	0.0
PPJU01000051.1	86	228	157	13	3	90.751	6.28e-55
PPJU01000051.1	86	228	157	13	3	90.751	6.28e-55
PPJU01000051.1	86	71.3	40	1	0	97.561	1.12e-07
PPJU01000051.1	86	71.3	40	1	0	97.561	1.12e-07
JAMALA010000109.1	85	1770	1296	130	31	88.950	0.0
JAMALA010000109.1	85	246	157	12	0	92.899	1.73e-60
JAMALA010000109.1	85	69.4	37	0	0	100.000	4.03e-07
JAFMZF010000001.1	86	1768	1295	120	39	89.065	0.0
JAFMZF010000001.1	86	1764	1295	120	40	89.003	0.0
JAFMZF010000001.1	86	1762	1294	121	39	88.996	0.0
JAFMZF010000001.1	86	1759	1294	121	40	88.935	0.0
JAFMZF010000001.1	86	1757	1293	122	39	88.927	0.0
JAFMZF010000001.1	86	1749	1292	121	41	88.858	0.0
JAFMZF010000001.1	86	1746	1293	120	43	88.805	0.0
JAFMZF010000001.1	86	1738	1294	119	46	88.691	0.0
JAFMZF010000001.1	86	1724	1290	121	46	88.538	0.0
JAFMZF010000001.1	86	1722	1288	124	43	88.522	0.0
JAFMZF010000001.1	86	243	153	11	0	93.293	2.24e-59
JAFMZF010000001.1	86	243	153	11	0	93.293	2.24e-59
JAFMZF010000001.1	86	243	153	11	0	93.293	2.24e-59
JAFMZF010000001.1	86	243	153	11	0	93.293	2.24e-59
JAFMZF010000001.1	86	243	153	11	0	93.293	2.24e-59
JAFMZF010000001.1	86	241	150	10	0	93.750	8.06e-59
JAFMZF010000001.1	86	241	150	10	0	93.750	8.06e-59
JAFMZF010000001.1	86	241	150	10	0	93.750	8.06e-59
JAFMZF010000001.1	86	241	150	10	0	93.750	8.06e-59
JAFMZF010000001.1	86	241	150	10	0	93.750	8.06e-59
JAFMZF010000001.1	86	80.5	43	0	0	100.000	1.86e-10
JAFMZF010000001.1	86	80.5	43	0	0	100.000	1.86e-10
JAFMZF010000001.1	86	80.5	43	0	0	100.000	1.86e-10
JAFMZF010000001.1	86	80.5	43	0	0	100.000	1.86e-10
JAFMZF010000001.1	86	80.5	43	0	0	100.000	1.86e-10
JAFMZF010000001.1	86	80.5	43	0	0	100.000	1.86e-10
JAFMZF010000001.1	86	80.5	43	0	0	100.000	1.86e-10
JAFMZF010000001.1	86	80.5	43	0	0	100.000	1.86e-10
JAFMZF010000001.1	86	80.5	43	0	0	100.000	1.86e-10
JAFMZF010000001.1	86	80.5	43	0	0	100.000	1.86e-10
PPJC01000195.1	86	1766	1288	127	31	89.073	0.0
PPJC01000195.1	86	246	158	10	2	92.941	1.73e-60
PPJC01000195.1	86	73.1	45	3	0	93.750	3.11e-08
PPJC01000194.1	86	1766	1288	127	31	89.073	0.0
PPJC01000194.1	86	246	158	10	2	92.941	1.73e-60
PPJC01000194.1	86	73.1	45	3	0	93.750	3.11e-08
PPJC01000192.1	86	1766	1288	127	31	89.073	0.0
PPJC01000192.1	86	246	158	10	2	92.941	1.73e-60
PPJC01000192.1	86	73.1	45	3	0	93.750	3.11e-08
PPJC01000188.1	86	1766	1288	127	31	89.073	0.0
PPJC01000188.1	86	246	158	10	2	92.941	1.73e-60
PPJC01000188.1	86	73.1	45	3	0	93.750	3.11e-08
PPJC01000184.1	86	1766	1288	127	31	89.073	0.0
PPJC01000184.1	86	246	158	10	2	92.941	1.73e-60
PPJC01000184.1	86	73.1	45	3	0	93.750	3.11e-08
PPJC01000183.1	86	1766	1288	127	31	89.073	0.0
PPJC01000183.1	86	246	158	10	2	92.941	1.73e-60
PPJC01000183.1	86	73.1	45	3	0	93.750	3.11e-08
PPJC01000182.1	86	1766	1288	127	31	89.073	0.0
PPJC01000182.1	86	246	158	10	2	92.941	1.73e-60
PPJC01000182.1	86	73.1	45	3	0	93.750	3.11e-08
PPJC01000180.1	86	1766	1288	127	31	89.073	0.0
PPJC01000180.1	86	246	158	10	2	92.941	1.73e-60
PPJC01000180.1	86	73.1	45	3	0	93.750	3.11e-08
PPJC01000179.1	86	1766	1288	127	31	89.073	0.0
PPJC01000179.1	86	246	158	10	2	92.941	1.73e-60
PPJC01000179.1	86	73.1	45	3	0	93.750	3.11e-08
PPJC01000178.1	86	1766	1288	127	31	89.073	0.0
PPJC01000178.1	86	246	158	10	2	92.941	1.73e-60
PPJC01000178.1	86	73.1	45	3	0	93.750	3.11e-08
PPJC01000143.1	86	1766	1288	127	31	89.073	0.0
PPJC01000143.1	86	246	158	10	2	92.941	1.73e-60
PPJC01000143.1	86	73.1	45	3	0	93.750	3.11e-08
PPJC01000142.1	86	1766	1288	127	31	89.073	0.0
PPJC01000142.1	86	246	158	10	2	92.941	1.73e-60
PPJC01000142.1	86	73.1	45	3	0	93.750	3.11e-08
UEGL01000028.1	89	1764	1295	135	28	88.820	0.0
UEGL01000028.1	89	1762	1295	134	29	88.820	0.0
UEGL01000028.1	89	1755	1295	135	30	88.699	0.0
UEGL01000028.1	89	1755	1289	138	25	88.774	0.0
UEGL01000028.1	89	270	203	16	10	88.646	1.03e-67
UEGL01000028.1	89	267	202	19	8	88.210	1.33e-66
UEGL01000028.1	89	263	167	10	2	93.296	1.72e-65
UEGL01000028.1	89	263	167	10	2	93.296	1.72e-65
UEGL01000028.1	89	69.4	37	0	0	100.000	4.03e-07
UEGL01000028.1	89	69.4	37	0	0	100.000	4.03e-07
UEGL01000028.1	89	69.4	37	0	0	100.000	4.03e-07
UEGL01000028.1	89	69.4	37	0	0	100.000	4.03e-07
PPLF01000030.1	86	1764	1285	96	55	89.485	0.0
PPLF01000030.1	86	243	160	8	5	92.486	2.24e-59
PPLF01000030.1	86	69.4	37	0	0	100.000	4.03e-07
PPNM02000126.1	86	1760	1294	119	41	88.996	0.0
PPNM02000126.1	86	237	152	12	0	92.683	1.04e-57
PPNM02000126.1	86	80.5	43	0	0	100.000	1.86e-10
PPJZ01000145.1	88	1760	1299	129	35	88.790	0.0
PPJZ01000145.1	88	270	185	17	2	90.686	1.03e-67
PPJZ01000145.1	88	69.4	37	0	0	100.000	4.03e-07
PPNY01000097.1	85	1760	1288	120	38	89.073	0.0
PPNY01000097.1	85	230	155	14	1	91.176	1.75e-55
[truncated: 1,040 more rows]
