# Supplementary material for: Using nanopore sequencing to identify fungi from clinical samples with high phylogenetic resolution
Source: Sci Rep. 2023 Jun 16;13:9785. doi: 10.1038/s41598-023-37016-0 (PMC10275880; doi:10.1038/s41598-023-37016-0)
Supplement: Supplementary file 1 — Supplementary Information. [file 41598_2023_37016_MOESM1_ESM.zip › Supplementary_Information/Supplementary_Data/Data_S5_Mock_blast/results/Mock_RGN2_2_fmt6.txt]

JANGXZ010000016.1	100	1022	555	1	0	99.820	0.0
JANGXZ010000016.1	100	1016	555	1	1	99.641	0.0
JANGXZ010000016.1	100	1013	555	1	2	99.462	0.0
JANGXZ010000016.1	100	1003	555	1	4	99.107	0.0
JANGXZ010000016.1	100	998	554	2	4	98.929	0.0
JANGXZ010000016.1	100	994	555	1	6	98.754	0.0
JANGXZ010000016.1	100	994	555	1	6	98.754	0.0
JANGXZ010000016.1	100	992	554	2	5	98.752	0.0
JANGXZ010000016.1	100	989	552	2	5	98.748	0.0
JANGXZ010000016.1	100	981	553	2	7	98.399	0.0
JANGXZ010000016.1	100	968	552	4	8	97.872	0.0
JANGXZ010000016.1	100	883	542	2	24	95.423	0.0
JANGXZ010000016.1	100	521	491	28	61	84.655	7.15e-144
JANGXZ010000016.1	100	327	400	45	53	80.321	1.67e-85
CM046507.1	100	1022	555	1	0	99.820	0.0
CM046507.1	100	1022	555	1	0	99.820	0.0
CM046507.1	100	1016	555	1	1	99.641	0.0
CM046507.1	100	1013	555	1	2	99.462	0.0
CM046507.1	100	990	553	1	6	98.750	0.0
CM046507.1	100	747	447	4	14	96.129	0.0
CM046507.1	100	121	68	0	1	98.551	3.05e-23
JAMOFW010000560.1	100	981	549	5	3	98.564	0.0
JAALXM010002223.1	100	979	549	3	5	98.564	0.0
JABCKC010000044.1	100	979	548	5	3	98.561	0.0
NKUJ01000970.1	100	979	549	3	5	98.564	0.0
JABEEN010000028.1	100	979	548	4	4	98.561	0.0
NHTE02000129.1	100	979	549	3	5	98.564	0.0
NKCJ01001051.1	100	974	547	5	4	98.381	0.0
JABCKE020000005.1	100	974	547	5	4	98.381	0.0
JAALXN010000035.1	100	974	547	5	4	98.381	0.0
JANGYC010000023.1	100	974	547	5	4	98.381	0.0
JANGYC010000023.1	100	974	547	5	4	98.381	0.0
JANGYC010000023.1	100	974	547	5	4	98.381	0.0
JANGYC010000023.1	100	974	547	5	4	98.381	0.0
JANGYC010000023.1	100	974	547	5	4	98.381	0.0
JANGYC010000023.1	100	974	547	5	4	98.381	0.0
JANGYC010000023.1	100	974	547	5	4	98.381	0.0
JANGYC010000023.1	100	974	547	5	4	98.381	0.0
JANGYC010000023.1	100	974	547	5	4	98.381	0.0
JANGYC010000023.1	100	966	546	5	5	98.201	0.0
JANGYC010000023.1	100	966	546	5	5	98.201	0.0
JANGYC010000023.1	100	961	545	5	6	98.022	0.0
CM046520.1	100	974	547	5	4	98.381	0.0
CM046520.1	100	974	547	5	4	98.381	0.0
CM046520.1	100	974	547	5	4	98.381	0.0
CM046520.1	100	974	547	5	4	98.381	0.0
CM046520.1	100	974	547	5	4	98.381	0.0
CP090038.1	100	965	546	7	4	98.025	0.0
CP090038.1	100	965	546	7	4	98.025	0.0
CP090038.1	100	965	546	7	4	98.025	0.0
CP090038.1	100	965	546	7	4	98.025	0.0
CP090038.1	100	965	546	7	4	98.025	0.0
CP090038.1	100	959	545	8	4	97.846	0.0
CP090038.1	100	255	142	2	0	98.611	8.01e-64
JAGTJS010000006.1	100	952	544	8	5	97.666	0.0
NW_025764822.1	100	952	544	8	5	97.666	0.0
SSHR01000396.1	100	941	542	9	6	97.307	0.0
JABCKD010000014.1	100	926	542	8	10	96.786	0.0
JALLKD010000807.1	100	924	540	11	7	96.774	0.0
CM046478.1	100	915	539	12	8	96.422	0.0
CM046478.1	100	915	539	12	8	96.422	0.0
CM046478.1	100	915	539	12	8	96.422	0.0
CM046478.1	100	915	539	12	8	96.422	0.0
CM046478.1	100	915	539	12	8	96.422	0.0
CM046478.1	100	915	539	12	8	96.422	0.0
JAANQP010000010.1	100	832	525	21	13	93.918	0.0
JAJHJD010000037.1	100	828	524	28	8	93.571	0.0
JAJHJD010000037.1	100	828	524	28	8	93.571	0.0
JAJHJD010000037.1	100	808	521	28	11	93.036	0.0
JABFEX010000024.1	100	828	524	28	8	93.571	0.0
MAEB01000001.1	100	826	523	29	7	93.560	0.0
JAJOOV010000089.1	100	826	523	29	7	93.560	0.0
MAEA01000003.1	100	821	522	30	7	93.381	0.0
JAAVVH010000110.1	100	817	522	26	11	93.381	0.0
MAEG01000005.1	100	760	497	29	11	92.551	0.0
MAEG01000005.1	100	303	199	11	5	92.558	2.82e-78
JABCKW010000047.1	100	710	510	38	20	89.789	0.0
JABEYC010000211.1	100	704	503	41	16	89.821	0.0
JAAQPG010000089.1	100	689	501	39	20	89.464	0.0
SRZU01000329.1	100	689	501	40	19	89.464	0.0
HF679024.1	100	684	500	41	19	89.286	0.0
JAAQPF010000070.1	100	684	500	41	19	89.286	0.0
JAAOAQ010000060.1	100	684	500	41	19	89.286	0.0
JABSTL010000213.1	100	684	500	40	20	89.286	0.0
JADAQZ010000048.1	100	684	500	41	19	89.286	0.0
JAHAPR010000097.1	100	684	500	41	19	89.286	0.0
JAAOAN010000111.1	100	684	500	41	19	89.286	0.0
JABEET010000155.1	100	684	500	46	15	89.127	0.0
WETZ01000218.1	100	684	500	31	27	89.606	0.0
NC_036623.1	100	684	500	41	19	89.286	0.0
JAAVUK010000044.1	100	682	505	44	19	88.908	0.0
LBNR01000212.1	100	678	499	41	20	89.107	0.0
JABEES010000096.1	100	678	499	42	19	89.107	0.0
JAAOAY010000100.1	100	678	499	42	19	89.107	0.0
JACDIX010000202.1	100	678	499	42	19	89.107	0.0
JABCKB010000044.1	100	675	500	46	17	88.810	0.0
JAADJF010000089.1	100	675	498	44	18	88.929	0.0
JABFFE010000135.1	100	675	501	48	16	88.673	0.0
JAJODA010000065.1	100	675	497	47	15	88.909	0.0
NJCR01000385.1	100	675	498	44	18	88.929	0.0
JAHBOG010000005.1	100	673	498	43	19	88.929	0.0
JAHBOG010000005.1	100	673	498	43	19	88.929	0.0
JAJTCY010000048.1	100	673	498	43	19	88.929	0.0
JAJTCY010000047.1	100	673	498	43	19	88.929	0.0
JAJTCY010000047.1	100	673	498	43	19	88.929	0.0
JAJTCY010000047.1	100	673	498	43	19	88.929	0.0
JAJTCY010000047.1	100	673	498	43	19	88.929	0.0
JAJTCY010000046.1	100	673	498	43	19	88.929	0.0
JAJTCY010000045.1	100	673	498	43	19	88.929	0.0
JAJTCY010000045.1	100	665	497	41	22	88.750	0.0
JACTAS010000038.1	100	669	497	45	18	88.750	0.0
JAGMUX010000056.1	100	669	497	45	18	88.750	0.0
JAGMUX010000056.1	100	669	497	45	18	88.750	0.0
JAGMUX010000056.1	100	669	497	45	18	88.750	0.0
JAAIJJ010000313.1	100	669	497	45	18	88.750	0.0
NW_025763719.1	100	669	497	45	18	88.750	0.0
NW_025763719.1	100	669	497	45	18	88.750	0.0
NW_025763719.1	100	669	497	45	18	88.750	0.0
JAGPXF010000020.1	100	667	498	46	18	88.612	0.0
JAGPXF010000016.1	100	667	498	46	18	88.612	0.0
JAGFMC010000005.1	100	667	498	46	18	88.612	0.0
JAGFMC010000005.1	100	667	498	46	18	88.612	0.0
JAGFMC010000005.1	100	667	498	46	18	88.612	0.0
JAGFMC010000005.1	100	667	498	46	18	88.612	0.0
JAGFMC010000023.1	100	667	498	46	18	88.612	0.0
JAGFMC010000023.1	100	667	498	46	18	88.612	0.0
JAGFMC010000023.1	100	246	192	23	5	87.273	4.82e-61
JAGFMC010000018.1	100	667	498	46	18	88.612	0.0
JAGFMC010000018.1	100	667	498	46	18	88.612	0.0
JAGFMC010000018.1	100	667	498	46	18	88.612	0.0
JAGFMC010000018.1	100	667	498	46	18	88.612	0.0
JAGFMC010000018.1	100	667	498	46	18	88.612	0.0
JAGFMC010000018.1	100	667	498	46	18	88.612	0.0
JAGFMC010000015.1	100	667	498	46	18	88.612	0.0
JAGFMC010000015.1	100	667	498	46	18	88.612	0.0
JAGFMC010000015.1	100	667	498	46	18	88.612	0.0
JAGFMC010000015.1	100	667	498	46	18	88.612	0.0
JAGFMC010000015.1	100	667	498	46	18	88.612	0.0
JAGFMC010000015.1	100	667	498	46	18	88.612	0.0
JAGFMC010000015.1	100	667	498	46	18	88.612	0.0
JAGFMC010000015.1	100	667	498	46	18	88.612	0.0
JAGFMC010000015.1	100	667	498	46	18	88.612	0.0
JAGFMC010000015.1	100	667	498	46	18	88.612	0.0
JAGFMC010000015.1	100	667	498	46	18	88.612	0.0
JAGFMC010000015.1	100	667	498	46	18	88.612	0.0
JAGFMC010000015.1	100	667	498	46	18	88.612	0.0
JAGFMC010000015.1	100	667	498	46	18	88.612	0.0
JAGFMC010000015.1	100	667	498	46	18	88.612	0.0
JAGFMC010000015.1	100	667	498	46	18	88.612	0.0
JAGFMC010000015.1	100	667	498	46	18	88.612	0.0
JAGFMC010000015.1	100	667	498	46	18	88.612	0.0
JABEEU010000010.1	100	667	498	46	18	88.612	0.0
JAJTCY010000044.1	100	667	497	43	20	88.750	0.0
JAJTCY010000044.1	100	296	232	21	12	87.547	4.72e-76
JAJTCY010000044.1	100	52.8	28	0	0	100.000	0.011
JAATHB010000075.1	100	665	497	46	18	88.592	0.0
JABFFA010000104.1	100	665	500	45	20	88.496	0.0
JAJJWN010000076.1	100	665	497	46	18	88.592	0.0
JABEEM010000056.1	100	662	496	44	20	88.571	0.0
PVPY01000077.1	100	662	495	47	17	88.551	0.0
JABFAK010000045.1	100	660	496	47	18	88.414	0.0
JAHMRZ010000026.1	100	660	498	44	21	88.455	0.0
JAHMRZ010000026.1	100	658	497	44	21	88.434	0.0
JAHMRZ010000026.1	100	658	497	44	21	88.434	0.0
JAHMRZ010000026.1	100	658	497	44	21	88.434	0.0
JAHMRZ010000026.1	100	658	497	44	21	88.434	0.0
JAHMRZ010000026.1	100	654	497	44	22	88.277	0.0
JACYFE010000629.1	100	658	495	47	18	88.393	0.0
JABFEP010000142.1	100	658	498	46	20	88.298	0.0
JAJTCY010000039.1	100	656	495	45	20	88.393	0.0
JAGMVH010000004.1	100	654	497	44	22	88.277	0.0
JAGMVH010000004.1	100	654	497	44	22	88.277	0.0
JAHMRZ010000010.1	100	654	497	44	22	88.277	0.0
PVQB02000020.1	100	652	494	44	21	88.372	0.0
JABCJZ010000040.1	100	651	494	46	20	88.214	0.0
JAAVTZ010000151.1	100	651	495	45	21	88.235	0.0
JAALXI010000067.1	100	651	495	50	17	88.078	0.0
JAALXL010000058.1	100	651	494	46	20	88.214	0.0
JABFFL010000030.1	100	649	498	46	22	87.986	0.0
JABFFF010000091.1	100	647	495	51	17	87.922	0.0
JAASAY010000001.1	100	645	495	44	23	88.078	0.0
JAAVUC010000042.1	100	643	493	51	17	87.879	1.46e-180
JAJJWO010000007.1	100	638	496	49	21	87.633	6.80e-179
JAAVUD010000014.1	100	638	494	48	21	87.744	6.80e-179
JABFEY010000025.1	100	630	490	48	21	87.657	1.14e-176
JABFFI010000124.1	100	621	494	50	23	87.125	6.85e-174
JAADYS010000048.1	100	619	498	39	34	87.215	2.46e-173
JADBHU010000057.1	100	617	499	51	25	86.783	8.86e-173
JAAGWO010000111.1	100	617	496	41	32	87.170	8.86e-173
JABFFG010000089.1	100	616	489	48	24	87.166	3.19e-172
JAAGWQ010000076.1	100	614	489	51	22	87.011	1.15e-171
JABGLY010000216.1	100	612	493	47	27	86.949	4.12e-171
WPDF01000116.1	100	612	488	42	29	87.299	4.12e-171
JABFET010000023.1	100	610	490	46	27	87.034	1.48e-170
QGQA01000156.1	100	606	487	43	29	87.120	1.92e-169
JABSTD010000069.1	100	601	486	43	30	86.941	8.93e-168
WPDD01000053.1	100	601	486	44	29	86.941	8.93e-168
RQWH01000024.1	100	599	486	42	31	86.941	3.21e-167
RQWH01000011.1	100	599	486	42	31	86.941	3.21e-167
RQWH01000011.1	100	599	486	42	31	86.941	3.21e-167
WPDH01000015.1	100	599	487	44	30	86.809	3.21e-167
JAAGWP010000136.1	100	597	486	55	21	86.477	1.15e-166
QGQB01000193.1	100	597	490	41	34	86.726	1.15e-166
JAJJWM010000088.1	100	595	487	50	26	86.501	4.15e-166
JABSTB010000155.1	100	593	485	43	31	86.762	1.49e-165
JABFEV010000079.1	100	593	486	55	22	86.323	1.49e-165
JABFFJ010000033.1	100	592	486	53	24	86.323	5.37e-165
JAAAXZ010000975.1	100	592	486	43	32	86.631	5.37e-165
JAAAXZ010000975.1	100	534	475	54	31	84.821	9.18e-148
JAAAXZ010000975.1	100	518	473	54	34	84.314	9.25e-143
JABEEJ010000006.1	100	590	485	44	31	86.607	1.93e-164
JABFFC010000021.1	100	588	488	50	28	86.219	6.95e-164
JABEEO010000008.1	100	582	483	49	28	86.250	3.23e-162
JAMAKE010000445.1	100	580	488	48	31	86.067	1.16e-161
JADANP010000007.1	100	579	483	46	31	86.250	4.18e-161
JADANP010000007.1	100	579	483	46	31	86.250	4.18e-161
JADANP010000007.1	100	459	483	45	58	82.423	5.68e-125
JADANP010000007.1	100	62.1	33	0	0	100.000	1.87e-05
JABEXW010000036.1	100	579	483	56	23	85.943	4.18e-161
JAGQDI010000028.1	100	579	483	46	31	86.250	4.18e-161
JAGQDI010000028.1	100	573	482	46	32	86.071	1.95e-159
OU830638.1	100	579	484	44	33	86.275	4.18e-161
OU830638.1	100	579	484	44	33	86.275	4.18e-161
OU830638.1	100	579	484	44	33	86.275	4.18e-161
JAAOAG010000101.1	100	579	483	46	31	86.250	4.18e-161
WOFQ01000223.1	100	579	486	55	25	85.866	4.18e-161
VYWZ01000226.1	100	575	483	46	32	86.096	5.41e-160
JAAOAT010000016.1	100	573	482	47	31	86.071	1.95e-159
JAJFAS010000217.1	100	573	482	47	31	86.071	1.95e-159
JABSTN010000015.1	100	573	482	47	31	86.071	1.95e-159
JAAQRH010000157.1	100	573	482	47	31	86.071	1.95e-159
JAJEQZ010000045.1	100	573	482	47	31	86.071	1.95e-159
JAAQRL010000068.1	100	573	482	47	31	86.071	1.95e-159
JAAOAS010000041.1	100	573	482	47	31	86.071	1.95e-159
JAMFRD010000174.1	100	573	482	47	31	86.071	1.95e-159
JAAOAK010000002.1	100	573	482	47	31	86.071	1.95e-159
JANFOG010000029.1	100	573	487	51	30	85.739	1.95e-159
SWCP01000299.1	100	573	482	47	31	86.071	1.95e-159
JAAOAO010000139.1	100	573	482	47	31	86.071	1.95e-159
JAHBCI010000013.1	100	573	482	47	31	86.071	1.95e-159
JAHBCI010000013.1	100	573	482	47	31	86.071	1.95e-159
JAHBCI010000013.1	100	573	482	47	31	86.071	1.95e-159
JAHBCI010000013.1	100	573	482	47	31	86.071	1.95e-159
JAHBCI010000013.1	100	573	482	47	31	86.071	1.95e-159
JAHBCI010000013.1	100	573	482	47	31	86.071	1.95e-159
JAHBCI010000013.1	100	573	482	47	31	86.071	1.95e-159
JAHBCI010000013.1	100	252	242	24	23	83.737	1.04e-62
JAHBCI010000013.1	100	156	132	14	8	85.714	8.35e-34
DS022269.1	100	573	482	47	31	86.071	1.95e-159
DS022269.1	100	573	482	47	31	86.071	1.95e-159
DS022269.1	100	573	482	47	31	86.071	1.95e-159
DS022269.1	100	573	482	47	31	86.071	1.95e-159
DS022269.1	100	573	482	47	31	86.071	1.95e-159
DS022269.1	100	573	482	47	31	86.071	1.95e-159
CM000580.1	100	573	482	47	31	86.071	1.95e-159
CM000580.1	100	573	482	47	31	86.071	1.95e-159
JAAOAM010000103.1	100	573	482	47	31	86.071	1.95e-159
JABSTM010000049.1	100	573	482	47	31	86.071	1.95e-159
JAAOAJ010000012.1	100	573	482	47	31	86.071	1.95e-159
JACWFA010000008.1	100	573	482	47	31	86.071	1.95e-159
JACWFA010000008.1	100	108	69	3	2	93.243	2.37e-19
JACWFA010000008.1	100	60.2	32	0	0	100.000	6.74e-05
LJGR01000025.1	100	573	482	47	31	86.071	1.95e-159
NW_017387867.1	100	573	482	47	31	86.071	1.95e-159
NW_017387867.1	100	573	482	47	31	86.071	1.95e-159
NW_017387867.1	100	573	482	47	31	86.071	1.95e-159
NW_017387867.1	100	573	482	47	31	86.071	1.95e-159
NW_017387867.1	100	573	482	47	31	86.071	1.95e-159
NW_017387867.1	100	573	482	47	31	86.071	1.95e-159
NC_031677.1	100	573	482	47	31	86.071	1.95e-159
NC_031677.1	100	573	482	47	31	86.071	1.95e-159
NW_025408615.1	100	573	482	47	31	86.071	1.95e-159
NW_025408615.1	100	573	482	47	31	86.071	1.95e-159
NW_025408615.1	100	573	482	47	31	86.071	1.95e-159
NW_025408615.1	100	573	482	47	31	86.071	1.95e-159
NW_025408615.1	100	573	482	47	31	86.071	1.95e-159
NW_025408615.1	100	573	482	47	31	86.071	1.95e-159
NW_025408615.1	100	573	482	47	31	86.071	1.95e-159
NW_025408615.1	100	252	242	24	23	83.737	1.04e-62
NW_025408615.1	100	156	132	14	8	85.714	8.35e-34
PYIU01000001.1	100	571	484	51	29	85.816	7.00e-159
PYIU01000001.1	100	562	484	51	31	85.512	4.21e-156
PYIU01000001.1	100	562	484	51	31	85.512	4.21e-156
PYIU01000001.1	100	562	484	51	31	85.512	4.21e-156
PYIU01000001.1	100	562	484	51	31	85.512	4.21e-156
PYIU01000001.1	100	562	483	52	30	85.487	4.21e-156
PYIU01000001.1	100	547	483	52	33	85.035	1.18e-151
LTDI01000199.1	100	568	481	48	31	85.893	9.05e-158
NJCS01000061.1	100	568	481	48	31	85.893	9.05e-158
JABCJY010000092.1	100	568	481	48	31	85.893	9.05e-158
CM043919.1	100	568	481	48	31	85.893	9.05e-158
CM043919.1	100	568	481	48	31	85.893	9.05e-158
CM043919.1	100	568	481	48	31	85.893	9.05e-158
CM043919.1	100	568	481	48	31	85.893	9.05e-158
CM043919.1	100	54.7	29	0	0	100.000	0.003
JAAOAU010000166.1	100	568	481	48	31	85.893	9.05e-158
WEWL01000356.1	58	568	316	3	1	98.750	9.05e-158
JAGMUU010000097.1	100	566	481	45	34	85.893	3.26e-157
JAGMUU010000097.1	100	566	481	45	34	85.893	3.26e-157
JAGXTR010000017.1	100	562	480	48	32	85.714	4.21e-156
QKXC01000042.1	100	562	481	47	33	85.740	4.21e-156
QGDY01000031.1	100	562	481	47	33	85.740	4.21e-156
JAADJG010000015.1	100	562	480	48	32	85.714	4.21e-156
PYIU01000012.1	100	562	484	51	31	85.512	4.21e-156
PYIU01000012.1	100	562	484	51	31	85.512	4.21e-156
PYIU01000012.1	100	560	482	53	29	85.461	1.51e-155
JAAOAI010000148.1	100	562	480	49	31	85.714	4.21e-156
JABCJW010000060.1	100	562	480	49	31	85.714	4.21e-156
JABEVY010000058.1	100	562	480	49	31	85.714	4.21e-156
NW_022157841.1	100	562	481	47	33	85.740	4.21e-156
JABFAI010000051.1	100	560	480	47	33	85.714	1.51e-155
QGEA01000123.1	100	556	480	48	33	85.561	1.96e-154
QHHH01000096.1	100	556	480	47	34	85.561	1.96e-154
JAHKNZ010000034.1	100	556	480	47	34	85.561	1.96e-154
JAGMUV010000014.1	100	556	479	49	32	85.536	1.96e-154
QGEC01000048.1	100	556	480	48	33	85.561	1.96e-154
QHHG01000076.1	100	556	480	48	33	85.561	1.96e-154
QUZF01000077.1	100	556	486	46	37	85.413	1.96e-154
JABCJV010000024.1	100	556	480	48	33	85.561	1.96e-154
JABSSZ010000023.1	100	556	479	50	31	85.536	1.96e-154
JAALXH010000042.1	100	556	480	48	33	85.561	1.96e-154
QUZG01000137.1	100	553	487	55	31	84.991	2.53e-153
JAALXK010000102.1	100	551	478	51	31	85.357	9.12e-153
JABKKP010000069.1	100	551	479	48	34	85.383	9.12e-153
VYKG01000515.1	100	551	478	50	32	85.357	9.12e-153
QGED01000021.1	100	551	479	48	34	85.383	9.12e-153
JABFEW010000041.1	100	551	479	48	34	85.383	9.12e-153
QGDZ01000070.1	100	551	479	48	34	85.383	9.12e-153
CAKNEU010000599.1	100	551	483	55	30	85.035	9.12e-153
JAHEWK010000019.1	100	549	477	51	31	85.331	3.28e-152
JAHARR010000407.1	100	549	478	49	33	85.357	3.28e-152
JAHREO010000004.1	100	549	478	49	33	85.357	3.28e-152
JAHREO010000004.1	100	549	478	49	33	85.357	3.28e-152
QHHJ01000088.1	100	545	478	49	34	85.205	4.24e-151
JABCQV010000022.1	100	545	490	55	34	84.629	4.24e-151
CP088260.1	100	545	477	51	32	85.179	4.24e-151
CP088260.1	100	545	477	51	32	85.179	4.24e-151
CP088260.1	100	545	477	51	32	85.179	4.24e-151
CP088260.1	100	545	477	51	32	85.179	4.24e-151
CP088260.1	100	545	477	51	32	85.179	4.24e-151
CP088260.1	100	545	477	51	32	85.179	4.24e-151
CP088260.1	100	545	477	51	32	85.179	4.24e-151
CP088260.1	100	545	477	51	32	85.179	4.24e-151
CP088260.1	100	545	477	51	32	85.179	4.24e-151
CP088260.1	100	545	477	51	32	85.179	4.24e-151
CP088260.1	100	545	477	51	32	85.179	4.24e-151
CP088260.1	100	545	477	51	32	85.179	4.24e-151
CP088260.1	100	545	477	51	32	85.179	4.24e-151
CP088260.1	100	545	477	51	32	85.179	4.24e-151
CP088260.1	100	545	477	51	32	85.179	4.24e-151
CP088260.1	100	545	477	51	32	85.179	4.24e-151
CP088260.1	100	545	477	51	32	85.179	4.24e-151
CP088260.1	100	545	477	51	32	85.179	4.24e-151
CP088260.1	100	545	477	51	32	85.179	4.24e-151
CP088260.1	100	545	477	51	32	85.179	4.24e-151
CP088260.1	100	545	477	51	32	85.179	4.24e-151
CP088260.1	100	545	477	51	32	85.179	4.24e-151
CP088260.1	100	545	477	51	32	85.179	4.24e-151
CP088260.1	100	545	477	51	32	85.179	4.24e-151
CP088260.1	100	545	477	51	32	85.179	4.24e-151
CP088260.1	100	545	477	51	32	85.179	4.24e-151
CP088260.1	100	545	477	51	32	85.179	4.24e-151
CP088260.1	100	545	477	51	32	85.179	4.24e-151
CP088260.1	100	545	477	51	32	85.179	4.24e-151
CP088260.1	100	545	477	51	32	85.179	4.24e-151
CP088260.1	100	545	477	51	32	85.179	4.24e-151
CP088260.1	100	545	477	51	32	85.179	4.24e-151
CP088260.1	100	545	477	51	32	85.179	4.24e-151
CP088260.1	100	545	477	51	32	85.179	4.24e-151
CP088260.1	100	545	477	51	32	85.179	4.24e-151
CP088260.1	100	545	477	51	32	85.179	4.24e-151
CP088260.1	100	545	477	51	32	85.179	4.24e-151
CP088260.1	100	545	477	51	32	85.179	4.24e-151
CP088260.1	100	545	477	51	32	85.179	4.24e-151
CP088260.1	100	545	477	51	32	85.179	4.24e-151
CP088260.1	100	545	477	51	32	85.179	4.24e-151
CP088260.1	100	545	477	51	32	85.179	4.24e-151
CP088260.1	100	545	477	51	32	85.179	4.24e-151
CP088260.1	100	545	477	51	32	85.179	4.24e-151
CP088260.1	100	545	477	51	32	85.179	4.24e-151
CP088260.1	100	545	477	51	32	85.179	4.24e-151
CP088260.1	100	545	477	51	32	85.179	4.24e-151
CP088260.1	100	545	477	51	32	85.179	4.24e-151
CP088260.1	100	545	477	51	32	85.179	4.24e-151
CP088260.1	100	545	477	51	32	85.179	4.24e-151
CP088260.1	100	545	477	51	32	85.179	4.24e-151
CP088260.1	100	545	477	51	32	85.179	4.24e-151
CP088260.1	100	545	477	51	32	85.179	4.24e-151
CP088260.1	100	545	477	51	32	85.179	4.24e-151
CP088260.1	100	545	477	51	32	85.179	4.24e-151
CP088260.1	100	545	477	51	32	85.179	4.24e-151
CP088260.1	100	545	477	51	32	85.179	4.24e-151
CP088260.1	100	545	477	51	32	85.179	4.24e-151
CP088260.1	100	545	477	51	32	85.179	4.24e-151
CP088260.1	100	545	477	51	32	85.179	4.24e-151
CP088260.1	100	545	477	51	32	85.179	4.24e-151
CP088260.1	100	545	477	51	32	85.179	4.24e-151
CP088260.1	100	545	477	51	32	85.179	4.24e-151
CP088260.1	100	545	477	51	32	85.179	4.24e-151
CP088260.1	100	545	477	51	32	85.179	4.24e-151
CP088260.1	100	545	477	51	32	85.179	4.24e-151
CP088260.1	100	545	477	51	32	85.179	4.24e-151
CP088260.1	100	545	477	51	32	85.179	4.24e-151
CP088260.1	100	545	477	51	32	85.179	4.24e-151
CP088260.1	100	545	477	51	32	85.179	4.24e-151
CP088260.1	100	545	477	51	32	85.179	4.24e-151
CP088260.1	100	545	477	51	32	85.179	4.24e-151
CP088260.1	100	545	477	51	32	85.179	4.24e-151
CP088260.1	100	545	477	51	32	85.179	4.24e-151
CP088260.1	100	545	477	51	32	85.179	4.24e-151
CP088260.1	100	545	477	51	32	85.179	4.24e-151
CP088260.1	100	545	477	51	32	85.179	4.24e-151
CP088260.1	100	545	477	51	32	85.179	4.24e-151
CP088260.1	100	545	477	51	32	85.179	4.24e-151
CP088260.1	100	545	477	51	32	85.179	4.24e-151
CP088260.1	100	545	477	51	32	85.179	4.24e-151
CP088260.1	100	545	477	51	32	85.179	4.24e-151
CP088260.1	100	545	477	51	32	85.179	4.24e-151
CP088260.1	100	545	477	51	32	85.179	4.24e-151
CP088260.1	100	545	477	51	32	85.179	4.24e-151
CP088260.1	100	545	477	51	32	85.179	4.24e-151
CP088260.1	100	545	477	51	32	85.179	4.24e-151
CP088260.1	100	545	477	51	32	85.179	4.24e-151
CP088260.1	100	545	477	51	32	85.179	4.24e-151
CP088260.1	100	545	477	51	32	85.179	4.24e-151
CP088260.1	100	545	477	51	32	85.179	4.24e-151
CP088260.1	100	545	477	51	32	85.179	4.24e-151
CP088260.1	100	545	477	51	32	85.179	4.24e-151
CP088260.1	100	545	477	51	32	85.179	4.24e-151
CP088260.1	100	545	477	51	32	85.179	4.24e-151
CP088260.1	100	545	477	51	32	85.179	4.24e-151
CP088260.1	100	545	477	51	32	85.179	4.24e-151
CP088260.1	100	545	477	51	32	85.179	4.24e-151
CP088260.1	100	545	477	51	32	85.179	4.24e-151
CP088260.1	100	545	477	51	32	85.179	4.24e-151
CP088260.1	100	545	477	51	32	85.179	4.24e-151
CP088260.1	100	545	477	51	32	85.179	4.24e-151
CP088260.1	100	545	477	51	32	85.179	4.24e-151
CP088260.1	100	545	477	51	32	85.179	4.24e-151
CP088260.1	100	545	477	51	32	85.179	4.24e-151
CP088260.1	100	545	477	51	32	85.179	4.24e-151
CP088260.1	100	545	477	51	32	85.179	4.24e-151
CP088260.1	100	545	477	51	32	85.179	4.24e-151
CP088260.1	100	545	477	51	32	85.179	4.24e-151
CP088260.1	100	545	477	51	32	85.179	4.24e-151
CP088260.1	100	545	477	51	32	85.179	4.24e-151
CP088260.1	100	545	477	51	32	85.179	4.24e-151
CP088260.1	100	545	477	51	32	85.179	4.24e-151
CP088260.1	100	545	477	51	32	85.179	4.24e-151
CP088260.1	100	545	477	51	32	85.179	4.24e-151
CP088260.1	100	545	477	51	32	85.179	4.24e-151
CP088260.1	100	545	477	51	32	85.179	4.24e-151
CP088260.1	100	545	477	51	32	85.179	4.24e-151
CP088260.1	100	545	477	51	32	85.179	4.24e-151
CP088260.1	100	545	477	51	32	85.179	4.24e-151
CP088260.1	100	545	477	51	32	85.179	4.24e-151
CP088260.1	100	545	477	51	32	85.179	4.24e-151
CP088260.1	100	545	477	51	32	85.179	4.24e-151
CP088260.1	100	545	477	51	32	85.179	4.24e-151
CP088260.1	100	545	477	51	32	85.179	4.24e-151
CP088260.1	100	545	477	51	32	85.179	4.24e-151
CP088260.1	100	545	477	51	32	85.179	4.24e-151
CP088260.1	100	545	477	51	32	85.179	4.24e-151
CP088260.1	100	545	477	51	32	85.179	4.24e-151
CP088260.1	100	545	477	51	32	85.179	4.24e-151
CP088260.1	100	545	477	51	32	85.179	4.24e-151
CP088260.1	100	545	477	51	32	85.179	4.24e-151
CP088260.1	100	545	477	51	32	85.179	4.24e-151
CP088260.1	100	545	477	51	32	85.179	4.24e-151
CP088260.1	100	545	477	51	32	85.179	4.24e-151
CP088260.1	100	545	477	51	32	85.179	4.24e-151
CP088260.1	100	545	477	51	32	85.179	4.24e-151
CP088260.1	100	545	477	51	32	85.179	4.24e-151
CP088260.1	100	545	477	51	32	85.179	4.24e-151
CP088260.1	100	545	477	51	32	85.179	4.24e-151
CP088260.1	100	545	477	51	32	85.179	4.24e-151
CP088260.1	100	545	477	51	32	85.179	4.24e-151
CP088260.1	100	545	477	51	32	85.179	4.24e-151
CP088260.1	100	545	477	51	32	85.179	4.24e-151
CP088260.1	100	545	477	51	32	85.179	4.24e-151
CP088260.1	100	545	477	51	32	85.179	4.24e-151
CP088260.1	100	545	477	51	32	85.179	4.24e-151
CP088260.1	100	545	477	51	32	85.179	4.24e-151
CP088260.1	100	545	477	51	32	85.179	4.24e-151
CP088260.1	100	545	477	51	32	85.179	4.24e-151
CP088260.1	100	545	477	51	32	85.179	4.24e-151
CP088260.1	100	545	477	51	32	85.179	4.24e-151
CP088260.1	100	545	477	51	32	85.179	4.24e-151
CP088260.1	100	545	477	51	32	85.179	4.24e-151
CP088260.1	100	545	477	51	32	85.179	4.24e-151
CP088260.1	100	545	477	51	32	85.179	4.24e-151
CP088260.1	100	545	477	51	32	85.179	4.24e-151
CP088260.1	100	545	477	51	32	85.179	4.24e-151
CP088260.1	100	545	477	51	32	85.179	4.24e-151
CP088260.1	100	545	477	51	32	85.179	4.24e-151
CP088260.1	100	545	477	51	32	85.179	4.24e-151
CP088260.1	100	545	477	51	32	85.179	4.24e-151
CP088260.1	100	545	477	51	32	85.179	4.24e-151
CP088260.1	100	545	477	51	32	85.179	4.24e-151
CP088260.1	100	545	477	51	32	85.179	4.24e-151
CP088260.1	100	545	477	51	32	85.179	4.24e-151
CP088260.1	100	545	477	51	32	85.179	4.24e-151
CP088260.1	100	545	477	51	32	85.179	4.24e-151
CP088260.1	100	545	477	51	32	85.179	4.24e-151
CP088260.1	100	545	477	51	32	85.179	4.24e-151
CP088260.1	100	545	477	51	32	85.179	4.24e-151
CP088260.1	100	545	477	51	32	85.179	4.24e-151
CP088260.1	100	545	477	51	32	85.179	4.24e-151
CP088260.1	100	545	477	51	32	85.179	4.24e-151
CP088260.1	100	545	477	51	32	85.179	4.24e-151
CP088260.1	100	545	477	51	32	85.179	4.24e-151
CP088260.1	100	545	477	51	32	85.179	4.24e-151
CP088260.1	100	545	477	51	32	85.179	4.24e-151
CP088260.1	100	545	477	51	32	85.179	4.24e-151
CP088260.1	100	545	477	51	32	85.179	4.24e-151
JAGDVF010000026.1	100	545	477	51	32	85.179	4.24e-151
QHKN01000102.1	100	545	478	49	34	85.205	4.24e-151
JAGPNQ010000002.1	100	545	477	51	32	85.179	4.24e-151
JAGDVJ010000033.1	100	545	477	51	32	85.179	4.24e-151
JAGDUS010000087.1	100	545	477	51	32	85.179	4.24e-151
CP064749.1	100	545	477	51	32	85.179	4.24e-151
CP064749.1	100	545	477	51	32	85.179	4.24e-151
JAGDUV010000066.1	100	545	477	51	32	85.179	4.24e-151
JAHKOA010000011.1	100	545	478	49	34	85.205	4.24e-151
JAGDVB010000022.1	100	545	477	51	32	85.179	4.24e-151
DS231680.1	100	545	477	51	32	85.179	4.24e-151
DS231682.1	100	545	477	51	32	85.179	4.24e-151
DS231683.1	100	545	477	51	32	85.179	4.24e-151
CM000577.1	100	545	477	51	32	85.179	4.24e-151
CM000577.1	100	545	477	51	32	85.179	4.24e-151
CM000577.1	100	545	477	51	32	85.179	4.24e-151
CM000577.1	100	545	477	51	32	85.179	4.24e-151
CM000577.1	100	545	477	51	32	85.179	4.24e-151
CM000577.1	100	545	477	51	32	85.179	4.24e-151
CM000577.1	100	545	477	51	32	85.179	4.24e-151
CM000577.1	100	488	449	50	34	84.240	7.25e-134
CM000577.1	100	183	176	26	10	83.019	3.83e-42
JAHBOO010000003.1	100	545	478	49	34	85.205	4.24e-151
JAHBOO010000003.1	100	545	478	49	34	85.205	4.24e-151
JAHBOO010000003.1	100	545	478	49	34	85.205	4.24e-151
JAHBOO010000003.1	100	545	478	49	34	85.205	4.24e-151
JAHBOO010000003.1	100	545	478	49	34	85.205	4.24e-151
JAHBOO010000003.1	100	545	478	49	34	85.205	4.24e-151
JAHBOO010000003.1	100	545	478	49	34	85.205	4.24e-151
NW_025763505.1	100	545	478	49	34	85.205	4.24e-151
NW_025763505.1	100	545	478	49	34	85.205	4.24e-151
NW_025763505.1	100	545	478	49	34	85.205	4.24e-151
NW_025763505.1	100	545	478	49	34	85.205	4.24e-151
NW_025763505.1	100	545	478	49	34	85.205	4.24e-151
NW_025763505.1	100	545	478	49	34	85.205	4.24e-151
NW_025763505.1	100	545	478	49	34	85.205	4.24e-151
NW_001837910.1	100	545	477	51	32	85.179	4.24e-151
NW_001837908.1	100	545	477	51	32	85.179	4.24e-151
NW_001837907.1	100	545	477	51	32	85.179	4.24e-151
NC_026477.1	100	545	477	51	32	85.179	4.24e-151
NC_026477.1	100	545	477	51	32	85.179	4.24e-151
NC_026477.1	100	545	477	51	32	85.179	4.24e-151
NC_026477.1	100	545	477	51	32	85.179	4.24e-151
NC_026477.1	100	545	477	51	32	85.179	4.24e-151
NC_026477.1	100	545	477	51	32	85.179	4.24e-151
NC_026477.1	100	545	477	51	32	85.179	4.24e-151
NC_026477.1	100	488	449	50	34	84.240	7.25e-134
NC_026477.1	100	183	176	26	10	83.019	3.83e-42
PPHJ01000046.1	100	544	476	51	32	85.152	1.53e-150
PPHJ01000046.1	100	544	476	51	32	85.152	1.53e-150
JAAVUA010000034.1	100	544	477	49	34	85.179	1.53e-150
JABFFB010000030.1	100	544	477	49	34	85.179	1.53e-150
JABFMM010000004.1	100	544	477	50	33	85.179	1.53e-150
JALHBW010000173.1	100	544	488	57	32	84.575	1.53e-150
JALAIL010000532.1	100	542	482	57	30	84.710	5.49e-150
LXHY01000078.1	100	542	477	48	35	85.179	5.49e-150
JAHKOV010000143.1	100	540	476	52	32	85.000	1.97e-149
JAJTIX010000175.1	100	540	476	52	32	85.000	1.97e-149
JAJTIX010000175.1	100	540	476	52	32	85.000	1.97e-149
NW_025764609.1	100	540	476	52	32	85.000	1.97e-149
NW_025764609.1	100	540	476	52	32	85.000	1.97e-149
JAHVYB010000441.1	100	536	481	48	38	84.832	2.55e-148
JAHXZK010000037.1	100	532	478	50	36	84.752	3.30e-147
JAIZZI010000005.1	100	532	481	50	37	84.683	3.30e-147
JAACIZ010000019.1	100	531	477	50	36	84.725	1.19e-146
JAHVYC010000325.1	100	531	479	52	35	84.629	1.19e-146
JAAVUE010000028.1	100	529	475	53	33	84.670	4.27e-146
JAHKNS010000003.1	100	529	475	53	33	84.670	4.27e-146
JAAVUF010000002.1	100	529	475	53	33	84.670	4.27e-146
JAFFKB010000121.1	100	529	475	53	33	84.670	4.27e-146
JAFFKB010000042.1	100	529	475	53	33	84.670	4.27e-146
JAFFKB010000042.1	100	529	475	53	33	84.670	4.27e-146
JAHREC010000062.1	100	529	488	56	36	84.138	4.27e-146
JAHREC010000062.1	100	529	488	56	36	84.138	4.27e-146
JAHREC010000062.1	100	523	488	56	37	83.993	1.99e-144
JAHREC010000062.1	100	521	487	56	37	83.966	7.15e-144
JAHREC010000062.1	100	516	486	57	37	83.793	3.33e-142
JAHREC010000062.1	100	516	486	57	37	83.793	3.33e-142
JAKZGU010000338.1	100	527	477	51	36	84.574	1.54e-145
VTGD01000096.1	100	527	478	50	37	84.602	1.54e-145
VTGD01000279.1	100	527	478	50	37	84.602	1.54e-145
QUZD01000067.1	100	527	483	59	32	84.146	1.54e-145
NAJI01000053.1	100	525	476	52	35	84.547	5.53e-145
JAAVUH010000037.1	100	523	474	54	33	84.492	1.99e-144
JABCJU010000095.1	100	521	473	54	33	84.464	7.15e-144
JAJFPB010000002.1	100	521	499	47	49	83.866	7.15e-144
JAJFPB010000002.1	100	518	499	47	50	83.725	9.25e-143
JAJFPB010000002.1	100	479	497	50	55	82.558	4.36e-131
JAACJA010000003.1	100	521	479	52	37	84.331	7.15e-144
NAGG01000016.1	100	521	479	52	37	84.331	7.15e-144
JAAVUI010000148.1	100	520	476	51	37	84.397	2.57e-143
VTGC01000106.1	100	520	475	53	35	84.369	2.57e-143
VTGC01000106.1	100	520	475	53	35	84.369	2.57e-143
JAANBB010000831.1	100	520	472	54	33	84.436	2.57e-143
JALHCB010000118.1	100	518	480	51	39	84.211	9.25e-143
JPHH03000067.1	100	518	480	51	39	84.211	9.25e-143
JPHH03000067.1	100	518	480	51	39	84.211	9.25e-143
JPHH03000067.1	100	518	480	51	39	84.211	9.25e-143
JPHH03000067.1	100	518	480	51	39	84.211	9.25e-143
JALHAH010000005.1	100	516	497	50	47	83.670	3.33e-142
JALHAH010000005.1	100	516	497	50	47	83.670	3.33e-142
CP097977.1	100	516	491	57	39	83.646	3.33e-142
CP097977.1	100	499	491	54	45	83.220	3.35e-137
CP097977.1	100	497	491	57	43	83.080	1.20e-136
VTGA01000089.1	100	516	477	54	36	84.127	3.33e-142
WBSA01000020.1	100	516	480	59	33	83.916	3.33e-142
PXOD01000347.1	100	516	497	50	47	83.670	3.33e-142
JALHCE010000233.1	100	516	482	50	41	84.119	3.33e-142
JAANBC010000817.1	100	514	487	48	45	83.966	1.20e-141
VTGB01000077.1	100	514	474	54	35	84.192	1.20e-141
VTGB01000077.1	100	514	474	54	35	84.192	1.20e-141
VTGE01000112.1	100	514	474	54	35	84.192	1.20e-141
VTGE01000112.1	100	514	474	54	35	84.192	1.20e-141
CP085827.1	100	514	480	52	39	84.063	1.20e-141
CP085827.1	100	453	340	31	13	88.542	2.64e-123
JAATNT010000122.1	100	512	472	56	33	84.135	4.30e-141
QEPE01000006.1	100	512	480	50	41	84.063	4.30e-141
QEPE01000006.1	100	512	480	50	41	84.063	4.30e-141
QEPE01000006.1	100	512	480	50	41	84.063	4.30e-141
QEPE01000006.1	100	512	480	50	41	84.063	4.30e-141
QEPE01000006.1	100	512	480	50	41	84.063	4.30e-141
QEPE01000006.1	100	507	479	50	42	83.888	2.00e-139
QEPE01000006.1	100	507	479	50	42	83.888	2.00e-139
JPIJ02000044.1	100	512	480	50	41	84.063	4.30e-141
JPIJ02000044.1	100	512	480	50	41	84.063	4.30e-141
JPIJ02000043.1	100	512	480	50	41	84.063	4.30e-141
JPIJ02000043.1	100	512	480	50	41	84.063	4.30e-141
JPIJ02000043.1	100	503	477	51	41	83.831	2.59e-138
JPIJ02000042.1	100	512	480	50	41	84.063	4.30e-141
JPIJ02000042.1	100	512	480	50	41	84.063	4.30e-141
JPIJ02000041.1	100	512	480	50	41	84.063	4.30e-141
JPIJ02000041.1	100	512	480	50	41	84.063	4.30e-141
JPIJ02000041.1	100	512	480	50	41	84.063	4.30e-141
JABFER010000084.1	100	512	472	56	33	84.135	4.30e-141
WBSA01000029.1	100	510	479	59	34	83.741	1.55e-140
JAMYIC010000017.1	100	510	482	58	36	83.681	1.55e-140
LSRD01000333.1	100	507	470	49	39	84.229	2.00e-139
JALHBX010000025.1	100	505	479	54	39	83.741	7.20e-139
JALHCC010000088.1	100	505	479	54	39	83.741	7.20e-139
JAGPNK010000007.1	96	501	386	36	17	87.927	9.31e-138
JAGPNK010000007.1	96	126	89	4	5	90.816	6.55e-25
RZGP01000015.1	100	499	493	54	46	83.137	3.35e-137
RZGP01000015.1	100	486	493	55	48	82.718	2.61e-133
RZGP01000015.1	100	438	485	59	52	81.376	7.41e-119
RZGP01000015.1	100	183	156	12	13	86.188	3.83e-42
JALHCA010000986.1	100	499	478	55	39	83.566	3.35e-137
JALHBZ010000003.1	100	496	483	56	41	83.276	4.33e-136
LN649232.1	100	496	467	57	34	83.692	4.33e-136
LN649232.1	100	496	467	57	34	83.692	4.33e-136
LN649232.1	100	496	467	57	34	83.692	4.33e-136
LN649232.1	100	496	467	57	34	83.692	4.33e-136
LN649232.1	100	496	467	57	34	83.692	4.33e-136
LN649232.1	100	496	467	57	34	83.692	4.33e-136
LN649232.1	100	496	467	57	34	83.692	4.33e-136
LN649232.1	100	496	467	57	34	83.692	4.33e-136
LN649232.1	100	496	467	57	34	83.692	4.33e-136
LN649232.1	100	496	467	57	34	83.692	4.33e-136
LN649232.1	100	496	467	57	34	83.692	4.33e-136
LN649232.1	100	496	467	57	34	83.692	4.33e-136
LN649232.1	100	496	467	57	34	83.692	4.33e-136
LN649232.1	100	496	467	57	34	83.692	4.33e-136
LN649232.1	100	496	467	57	34	83.692	4.33e-136
LN649232.1	100	496	467	57	34	83.692	4.33e-136
LN649232.1	100	496	467	57	34	83.692	4.33e-136
LN649232.1	100	496	467	57	34	83.692	4.33e-136
LN649232.1	100	496	467	57	34	83.692	4.33e-136
LN649232.1	100	496	467	57	34	83.692	4.33e-136
LN649232.1	100	496	467	57	34	83.692	4.33e-136
LN649232.1	100	496	467	57	34	83.692	4.33e-136
LN649232.1	100	496	467	57	34	83.692	4.33e-136
LN649232.1	100	496	467	57	34	83.692	4.33e-136
LN649232.1	100	496	467	57	34	83.692	4.33e-136
LN649232.1	100	496	467	57	34	83.692	4.33e-136
LN649232.1	100	496	467	57	34	83.692	4.33e-136
LN649232.1	100	496	467	57	34	83.692	4.33e-136
LN649232.1	100	496	467	57	34	83.692	4.33e-136
LN649232.1	100	496	467	57	34	83.692	4.33e-136
LN649232.1	100	496	467	57	34	83.692	4.33e-136
LN649232.1	100	496	467	57	34	83.692	4.33e-136
LN649232.1	100	496	467	57	34	83.692	4.33e-136
LN649232.1	100	496	467	57	34	83.692	4.33e-136
LN649232.1	100	496	467	57	34	83.692	4.33e-136
LN649232.1	100	496	467	57	34	83.692	4.33e-136
LN649232.1	100	496	467	57	34	83.692	4.33e-136
LN649232.1	100	496	467	57	34	83.692	4.33e-136
LN649232.1	100	496	467	57	34	83.692	4.33e-136
LN649232.1	100	496	467	57	34	83.692	4.33e-136
LN649232.1	100	496	467	57	34	83.692	4.33e-136
LN649232.1	100	496	467	57	34	83.692	4.33e-136
LN649232.1	100	496	467	57	34	83.692	4.33e-136
LN649232.1	100	496	467	57	34	83.692	4.33e-136
LN649232.1	100	496	467	57	34	83.692	4.33e-136
LN649232.1	100	496	467	57	34	83.692	4.33e-136
LN649232.1	100	496	467	57	34	83.692	4.33e-136
LN649232.1	100	496	467	57	34	83.692	4.33e-136
LN649232.1	100	496	467	57	34	83.692	4.33e-136
LN649232.1	100	496	467	57	34	83.692	4.33e-136
LN649232.1	100	496	467	57	34	83.692	4.33e-136
LN649232.1	100	496	467	57	34	83.692	4.33e-136
LN649232.1	100	496	467	57	34	83.692	4.33e-136
LN649232.1	100	496	467	57	34	83.692	4.33e-136
LN649232.1	100	496	467	57	34	83.692	4.33e-136
LN649232.1	100	496	467	57	34	83.692	4.33e-136
LN649232.1	100	496	467	57	34	83.692	4.33e-136
LN649232.1	100	496	467	57	34	83.692	4.33e-136
LN649232.1	100	496	467	57	34	83.692	4.33e-136
LN649232.1	100	496	467	57	34	83.692	4.33e-136
LN649232.1	100	496	467	57	34	83.692	4.33e-136
LN649232.1	100	496	467	57	34	83.692	4.33e-136
LN649232.1	100	496	467	57	34	83.692	4.33e-136
LN649232.1	100	496	467	57	34	83.692	4.33e-136
LN649232.1	100	496	467	57	34	83.692	4.33e-136
LN649232.1	100	496	467	57	34	83.692	4.33e-136
LN649232.1	100	496	467	57	34	83.692	4.33e-136
LN649232.1	100	496	467	57	34	83.692	4.33e-136
LN649232.1	100	496	467	57	34	83.692	4.33e-136
LN649232.1	100	496	467	57	34	83.692	4.33e-136
LN649232.1	100	496	467	57	34	83.692	4.33e-136
LN649232.1	100	496	467	57	34	83.692	4.33e-136
LN649232.1	100	496	467	57	34	83.692	4.33e-136
LN649232.1	100	496	467	57	34	83.692	4.33e-136
LN649232.1	100	496	467	57	34	83.692	4.33e-136
LN649232.1	100	496	467	57	34	83.692	4.33e-136
LN649232.1	100	496	467	57	34	83.692	4.33e-136
LN649232.1	100	496	467	57	34	83.692	4.33e-136
LN649232.1	100	496	467	57	34	83.692	4.33e-136
LN649232.1	100	496	467	57	34	83.692	4.33e-136
LN649232.1	100	496	467	57	34	83.692	4.33e-136
LN649232.1	100	496	467	57	34	83.692	4.33e-136
LN649232.1	100	496	467	57	34	83.692	4.33e-136
LN649232.1	100	496	467	57	34	83.692	4.33e-136
LN649232.1	100	496	467	57	34	83.692	4.33e-136
LN649232.1	100	496	467	57	34	83.692	4.33e-136
LN649232.1	100	496	467	57	34	83.692	4.33e-136
LN649232.1	100	496	467	57	34	83.692	4.33e-136
LN649232.1	100	496	467	57	34	83.692	4.33e-136
LN649232.1	100	496	467	57	34	83.692	4.33e-136
LN649232.1	100	496	467	57	34	83.692	4.33e-136
LN649232.1	100	496	467	57	34	83.692	4.33e-136
LN649232.1	100	496	467	57	34	83.692	4.33e-136
LN649232.1	100	496	467	57	34	83.692	4.33e-136
LN649232.1	100	496	467	57	34	83.692	4.33e-136
LN649232.1	100	496	467	57	34	83.692	4.33e-136
LN649232.1	100	496	467	57	34	83.692	4.33e-136
LN649232.1	100	496	467	57	34	83.692	4.33e-136
LN649232.1	100	496	467	57	34	83.692	4.33e-136
LN649232.1	100	496	467	57	34	83.692	4.33e-136
LN649232.1	100	496	467	57	34	83.692	4.33e-136
LN649232.1	100	496	467	57	34	83.692	4.33e-136
LN649232.1	100	496	467	57	34	83.692	4.33e-136
LN649232.1	100	496	467	57	34	83.692	4.33e-136
LN649232.1	100	496	467	57	34	83.692	4.33e-136
LN649232.1	100	496	467	57	34	83.692	4.33e-136
LN649232.1	100	496	467	57	34	83.692	4.33e-136
LN649232.1	100	496	467	57	34	83.692	4.33e-136
LN649232.1	100	496	467	57	34	83.692	4.33e-136
LN649232.1	100	496	467	57	34	83.692	4.33e-136
LN649232.1	100	496	467	57	34	83.692	4.33e-136
LN649232.1	100	496	467	57	34	83.692	4.33e-136
LN649232.1	100	496	467	57	34	83.692	4.33e-136
LN649232.1	100	496	467	57	34	83.692	4.33e-136
LN649232.1	100	496	467	57	34	83.692	4.33e-136
LN649232.1	100	496	467	57	34	83.692	4.33e-136
LN649232.1	100	496	467	57	34	83.692	4.33e-136
LN649232.1	100	496	467	57	34	83.692	4.33e-136
LN649232.1	100	496	467	57	34	83.692	4.33e-136
LN649232.1	100	496	467	57	34	83.692	4.33e-136
LN649232.1	100	496	467	57	34	83.692	4.33e-136
LN649232.1	100	496	467	57	34	83.692	4.33e-136
LN649232.1	100	496	467	57	34	83.692	4.33e-136
LN649232.1	100	496	467	57	34	83.692	4.33e-136
LN649232.1	100	496	467	57	34	83.692	4.33e-136
LN649232.1	100	496	467	57	34	83.692	4.33e-136
LN649232.1	100	496	467	57	34	83.692	4.33e-136
LN649232.1	100	496	467	57	34	83.692	4.33e-136
LN649232.1	100	496	467	57	34	83.692	4.33e-136
LN649232.1	100	496	467	57	34	83.692	4.33e-136
LN649232.1	100	496	467	57	34	83.692	4.33e-136
LN649232.1	100	496	467	57	34	83.692	4.33e-136
LN649232.1	100	496	467	57	34	83.692	4.33e-136
LN649232.1	100	496	467	57	34	83.692	4.33e-136
LN649232.1	100	496	467	57	34	83.692	4.33e-136
LN649232.1	100	496	467	57	34	83.692	4.33e-136
LN649232.1	100	496	467	57	34	83.692	4.33e-136
LN649232.1	100	496	467	57	34	83.692	4.33e-136
LN649232.1	100	496	467	57	34	83.692	4.33e-136
NC_038015.1	100	496	467	57	34	83.692	4.33e-136
NC_038015.1	100	496	467	57	34	83.692	4.33e-136
NC_038015.1	100	496	467	57	34	83.692	4.33e-136
NC_038015.1	100	496	467	57	34	83.692	4.33e-136
NC_038015.1	100	496	467	57	34	83.692	4.33e-136
NC_038015.1	100	496	467	57	34	83.692	4.33e-136
NC_038015.1	100	496	467	57	34	83.692	4.33e-136
NC_038015.1	100	496	467	57	34	83.692	4.33e-136
NC_038015.1	100	496	467	57	34	83.692	4.33e-136
NC_038015.1	100	496	467	57	34	83.692	4.33e-136
NC_038015.1	100	496	467	57	34	83.692	4.33e-136
NC_038015.1	100	496	467	57	34	83.692	4.33e-136
NC_038015.1	100	496	467	57	34	83.692	4.33e-136
NC_038015.1	100	496	467	57	34	83.692	4.33e-136
NC_038015.1	100	496	467	57	34	83.692	4.33e-136
NC_038015.1	100	496	467	57	34	83.692	4.33e-136
NC_038015.1	100	496	467	57	34	83.692	4.33e-136
NC_038015.1	100	496	467	57	34	83.692	4.33e-136
NC_038015.1	100	496	467	57	34	83.692	4.33e-136
NC_038015.1	100	496	467	57	34	83.692	4.33e-136
NC_038015.1	100	496	467	57	34	83.692	4.33e-136
NC_038015.1	100	496	467	57	34	83.692	4.33e-136
NC_038015.1	100	496	467	57	34	83.692	4.33e-136
NC_038015.1	100	496	467	57	34	83.692	4.33e-136
NC_038015.1	100	496	467	57	34	83.692	4.33e-136
NC_038015.1	100	496	467	57	34	83.692	4.33e-136
NC_038015.1	100	496	467	57	34	83.692	4.33e-136
NC_038015.1	100	496	467	57	34	83.692	4.33e-136
NC_038015.1	100	496	467	57	34	83.692	4.33e-136
NC_038015.1	100	496	467	57	34	83.692	4.33e-136
NC_038015.1	100	496	467	57	34	83.692	4.33e-136
NC_038015.1	100	496	467	57	34	83.692	4.33e-136
NC_038015.1	100	496	467	57	34	83.692	4.33e-136
NC_038015.1	100	496	467	57	34	83.692	4.33e-136
NC_038015.1	100	496	467	57	34	83.692	4.33e-136
NC_038015.1	100	496	467	57	34	83.692	4.33e-136
NC_038015.1	100	496	467	57	34	83.692	4.33e-136
NC_038015.1	100	496	467	57	34	83.692	4.33e-136
NC_038015.1	100	496	467	57	34	83.692	4.33e-136
NC_038015.1	100	496	467	57	34	83.692	4.33e-136
NC_038015.1	100	496	467	57	34	83.692	4.33e-136
NC_038015.1	100	496	467	57	34	83.692	4.33e-136
NC_038015.1	100	496	467	57	34	83.692	4.33e-136
NC_038015.1	100	496	467	57	34	83.692	4.33e-136
NC_038015.1	100	496	467	57	34	83.692	4.33e-136
NC_038015.1	100	496	467	57	34	83.692	4.33e-136
NC_038015.1	100	496	467	57	34	83.692	4.33e-136
NC_038015.1	100	496	467	57	34	83.692	4.33e-136
NC_038015.1	100	496	467	57	34	83.692	4.33e-136
NC_038015.1	100	496	467	57	34	83.692	4.33e-136
NC_038015.1	100	496	467	57	34	83.692	4.33e-136
NC_038015.1	100	496	467	57	34	83.692	4.33e-136
NC_038015.1	100	496	467	57	34	83.692	4.33e-136
NC_038015.1	100	496	467	57	34	83.692	4.33e-136
NC_038015.1	100	496	467	57	34	83.692	4.33e-136
NC_038015.1	100	496	467	57	34	83.692	4.33e-136
NC_038015.1	100	496	467	57	34	83.692	4.33e-136
NC_038015.1	100	496	467	57	34	83.692	4.33e-136
NC_038015.1	100	496	467	57	34	83.692	4.33e-136
NC_038015.1	100	496	467	57	34	83.692	4.33e-136
NC_038015.1	100	496	467	57	34	83.692	4.33e-136
NC_038015.1	100	496	467	57	34	83.692	4.33e-136
NC_038015.1	100	496	467	57	34	83.692	4.33e-136
NC_038015.1	100	496	467	57	34	83.692	4.33e-136
NC_038015.1	100	496	467	57	34	83.692	4.33e-136
NC_038015.1	100	496	467	57	34	83.692	4.33e-136
NC_038015.1	100	496	467	57	34	83.692	4.33e-136
NC_038015.1	100	496	467	57	34	83.692	4.33e-136
NC_038015.1	100	496	467	57	34	83.692	4.33e-136
NC_038015.1	100	496	467	57	34	83.692	4.33e-136
NC_038015.1	100	496	467	57	34	83.692	4.33e-136
NC_038015.1	100	496	467	57	34	83.692	4.33e-136
NC_038015.1	100	496	467	57	34	83.692	4.33e-136
NC_038015.1	100	496	467	57	34	83.692	4.33e-136
NC_038015.1	100	496	467	57	34	83.692	4.33e-136
NC_038015.1	100	496	467	57	34	83.692	4.33e-136
NC_038015.1	100	496	467	57	34	83.692	4.33e-136
NC_038015.1	100	496	467	57	34	83.692	4.33e-136
NC_038015.1	100	496	467	57	34	83.692	4.33e-136
NC_038015.1	100	496	467	57	34	83.692	4.33e-136
NC_038015.1	100	496	467	57	34	83.692	4.33e-136
NC_038015.1	100	496	467	57	34	83.692	4.33e-136
NC_038015.1	100	496	467	57	34	83.692	4.33e-136
NC_038015.1	100	496	467	57	34	83.692	4.33e-136
NC_038015.1	100	496	467	57	34	83.692	4.33e-136
NC_038015.1	100	496	467	57	34	83.692	4.33e-136
NC_038015.1	100	496	467	57	34	83.692	4.33e-136
NC_038015.1	100	496	467	57	34	83.692	4.33e-136
NC_038015.1	100	496	467	57	34	83.692	4.33e-136
NC_038015.1	100	496	467	57	34	83.692	4.33e-136
NC_038015.1	100	496	467	57	34	83.692	4.33e-136
NC_038015.1	100	496	467	57	34	83.692	4.33e-136
NC_038015.1	100	496	467	57	34	83.692	4.33e-136
NC_038015.1	100	496	467	57	34	83.692	4.33e-136
NC_038015.1	100	496	467	57	34	83.692	4.33e-136
NC_038015.1	100	496	467	57	34	83.692	4.33e-136
NC_038015.1	100	496	467	57	34	83.692	4.33e-136
NC_038015.1	100	496	467	57	34	83.692	4.33e-136
NC_038015.1	100	496	467	57	34	83.692	4.33e-136
NC_038015.1	100	496	467	57	34	83.692	4.33e-136
NC_038015.1	100	496	467	57	34	83.692	4.33e-136
NC_038015.1	100	496	467	57	34	83.692	4.33e-136
NC_038015.1	100	496	467	57	34	83.692	4.33e-136
NC_038015.1	100	496	467	57	34	83.692	4.33e-136
NC_038015.1	100	496	467	57	34	83.692	4.33e-136
NC_038015.1	100	496	467	57	34	83.692	4.33e-136
NC_038015.1	100	496	467	57	34	83.692	4.33e-136
NC_038015.1	100	496	467	57	34	83.692	4.33e-136
NC_038015.1	100	496	467	57	34	83.692	4.33e-136
NC_038015.1	100	496	467	57	34	83.692	4.33e-136
NC_038015.1	100	496	467	57	34	83.692	4.33e-136
NC_038015.1	100	496	467	57	34	83.692	4.33e-136
NC_038015.1	100	496	467	57	34	83.692	4.33e-136
NC_038015.1	100	496	467	57	34	83.692	4.33e-136
NC_038015.1	100	496	467	57	34	83.692	4.33e-136
NC_038015.1	100	496	467	57	34	83.692	4.33e-136
NC_038015.1	100	496	467	57	34	83.692	4.33e-136
NC_038015.1	100	496	467	57	34	83.692	4.33e-136
NC_038015.1	100	496	467	57	34	83.692	4.33e-136
NC_038015.1	100	496	467	57	34	83.692	4.33e-136
NC_038015.1	100	496	467	57	34	83.692	4.33e-136
NC_038015.1	100	496	467	57	34	83.692	4.33e-136
NC_038015.1	100	496	467	57	34	83.692	4.33e-136
NC_038015.1	100	496	467	57	34	83.692	4.33e-136
NC_038015.1	100	496	467	57	34	83.692	4.33e-136
NC_038015.1	100	496	467	57	34	83.692	4.33e-136
NC_038015.1	100	496	467	57	34	83.692	4.33e-136
NC_038015.1	100	496	467	57	34	83.692	4.33e-136
NC_038015.1	100	496	467	57	34	83.692	4.33e-136
NC_038015.1	100	496	467	57	34	83.692	4.33e-136
NC_038015.1	100	496	467	57	34	83.692	4.33e-136
NC_038015.1	100	496	467	57	34	83.692	4.33e-136
NC_038015.1	100	496	467	57	34	83.692	4.33e-136
NC_038015.1	100	496	467	57	34	83.692	4.33e-136
NC_038015.1	100	496	467	57	34	83.692	4.33e-136
NC_038015.1	100	496	467	57	34	83.692	4.33e-136
NC_038015.1	100	496	467	57	34	83.692	4.33e-136
NC_038015.1	100	496	467	57	34	83.692	4.33e-136
NC_038015.1	100	496	467	57	34	83.692	4.33e-136
JALNIO010000759.1	100	494	474	57	37	83.451	1.56e-135
JALHBY010000001.1	100	494	485	49	48	83.333	1.56e-135
LCTT01000968.1	100	492	484	65	35	82.877	5.60e-135
JABFMN010000028.1	100	490	386	39	17	87.330	2.02e-134
JABFMN010000028.1	100	187	116	6	1	94.309	2.96e-43
JABUBV010000017.1	100	490	472	61	34	83.245	2.02e-134
JABUBV010000017.1	100	479	472	60	37	82.953	4.36e-131
JABUBV010000017.1	100	479	472	60	37	82.953	4.36e-131
JABUBV010000017.1	100	464	472	58	42	82.517	1.22e-126
CP064809.1	100	488	484	65	36	82.735	7.25e-134
CP064809.1	100	488	484	65	36	82.735	7.25e-134
JAFEKR010000121.1	100	488	484	65	36	82.735	7.25e-134
JAFEKR010000121.1	100	488	484	65	36	82.735	7.25e-134
JAFEKR010000121.1	100	488	484	65	36	82.735	7.25e-134
JAFEKR010000121.1	100	483	483	66	36	82.564	3.37e-132
JAFEKR010000115.1	100	488	484	65	36	82.735	7.25e-134
JAFEKR010000115.1	100	481	483	65	37	82.564	1.21e-131
JAFEKR010000115.1	100	472	481	68	36	82.222	7.30e-129
JAFEKR010000115.1	100	462	344	32	12	88.660	4.39e-126
RZGP01000011.1	100	486	493	55	48	82.718	2.61e-133
RZGP01000011.1	100	486	493	55	48	82.718	2.61e-133
RZGP01000011.1	100	479	492	55	49	82.550	4.36e-131
RZGP01000010.1	100	486	493	55	48	82.718	2.61e-133
RZGP01000010.1	100	479	492	55	49	82.550	4.36e-131
RZGP01000005.1	100	486	493	55	48	82.718	2.61e-133
RZGP01000005.1	100	486	493	55	48	82.718	2.61e-133
RZGP01000005.1	100	388	483	59	62	79.967	7.56e-104
RZGP01000016.1	100	486	493	55	48	82.718	2.61e-133
RZGP01000016.1	100	481	493	55	49	82.580	1.21e-131
RZGP01000016.1	100	333	338	34	36	82.843	3.59e-87
RZGP01000016.1	100	95.3	81	5	8	86.170	1.85e-15
RZGP01000012.1	100	486	493	55	48	82.718	2.61e-133
RZGP01000012.1	100	486	493	55	48	82.718	2.61e-133
RZGP01000012.1	100	486	493	55	48	82.718	2.61e-133
RZGP01000012.1	100	486	493	55	48	82.718	2.61e-133
RZGP01000012.1	100	486	493	55	48	82.718	2.61e-133
RZGP01000012.1	100	486	493	55	48	82.718	2.61e-133
RZGP01000012.1	100	486	493	55	48	82.718	2.61e-133
JABKKQ010000398.1	99	486	426	44	30	85.200	2.61e-133
JABKKQ010000398.1	99	95.3	56	1	1	96.552	1.85e-15
WOUF01000012.1	100	486	466	55	37	83.513	2.61e-133
WOUF01000012.1	100	481	465	55	38	83.333	1.21e-131
WOUF01000012.1	100	481	465	55	38	83.333	1.21e-131
WOUF01000012.1	100	481	465	55	38	83.333	1.21e-131
WOUF01000012.1	100	481	465	55	38	83.333	1.21e-131
WOUF01000012.1	100	481	465	55	38	83.333	1.21e-131
WOUF01000012.1	100	481	465	55	38	83.333	1.21e-131
WOUF01000012.1	100	473	464	54	40	83.154	2.03e-129
WOUF01000012.1	100	473	464	54	40	83.154	2.03e-129
WOUF01000012.1	100	473	464	54	40	83.154	2.03e-129
WOUF01000012.1	100	473	464	54	40	83.154	2.03e-129
WOUF01000012.1	100	473	464	55	39	83.154	2.03e-129
WOUF01000012.1	100	472	463	55	39	83.124	7.30e-129
WOUF01000012.1	100	470	464	55	40	83.005	2.63e-128
WOUF01000012.1	100	466	463	54	41	82.975	3.40e-127
WOUF01000012.1	100	161	207	31	23	79.310	1.80e-35
WOUF01000012.1	100	115	82	5	4	90.110	1.42e-21
LELE01000387.1	100	486	483	66	35	82.705	2.61e-133
NW_025408665.1	100	486	466	55	37	83.513	2.61e-133
NW_025408665.1	100	481	465	55	38	83.333	1.21e-131
NW_025408665.1	100	481	465	55	38	83.333	1.21e-131
NW_025408665.1	100	481	465	55	38	83.333	1.21e-131
NW_025408665.1	100	481	465	55	38	83.333	1.21e-131
NW_025408665.1	100	481	465	55	38	83.333	1.21e-131
NW_025408665.1	100	481	465	55	38	83.333	1.21e-131
NW_025408665.1	100	473	464	54	40	83.154	2.03e-129
NW_025408665.1	100	473	464	54	40	83.154	2.03e-129
NW_025408665.1	100	473	464	54	40	83.154	2.03e-129
NW_025408665.1	100	473	464	54	40	83.154	2.03e-129
NW_025408665.1	100	473	464	55	39	83.154	2.03e-129
NW_025408665.1	100	472	463	55	39	83.124	7.30e-129
NW_025408665.1	100	470	464	55	40	83.005	2.63e-128
NW_025408665.1	100	466	463	54	41	82.975	3.40e-127
NW_025408665.1	100	161	207	31	23	79.310	1.80e-35
NW_025408665.1	100	115	82	5	4	90.110	1.42e-21
JAGPYM010000181.1	100	484	483	64	37	82.705	9.38e-133
CP098270.1	100	484	486	63	39	82.653	9.38e-133
CP098270.1	100	483	485	62	40	82.624	3.37e-132
CP098270.1	100	483	485	62	40	82.624	3.37e-132
CP098270.1	100	344	336	40	28	83.168	1.66e-90
JABUBV010000016.1	100	483	474	59	38	83.012	3.37e-132
JABUBV010000016.1	100	473	471	60	38	82.777	2.03e-129
JABUBV010000016.1	100	449	472	62	42	81.944	3.42e-122
JABUBV010000016.1	100	444	469	63	41	81.850	1.59e-120
JABUBV010000016.1	100	433	469	61	45	81.565	3.45e-117
JABUBV010000006.1	100	481	473	59	38	82.982	1.21e-131
JABUBV010000006.1	100	479	472	60	37	82.953	4.36e-131
JABUBV010000006.1	100	479	472	59	38	82.953	4.36e-131
JABUBV010000006.1	100	479	472	60	37	82.953	4.36e-131
JABUBV010000006.1	100	479	472	60	37	82.953	4.36e-131
JABUBV010000006.1	100	479	472	60	37	82.953	4.36e-131
JABUBV010000006.1	100	479	472	60	37	82.953	4.36e-131
JABUBV010000006.1	100	479	472	60	37	82.953	4.36e-131
JABUBV010000006.1	100	479	472	60	37	82.953	4.36e-131
JABUBV010000006.1	100	479	472	60	37	82.953	4.36e-131
JABUBV010000006.1	100	479	472	60	37	82.953	4.36e-131
JABUBV010000006.1	100	479	472	60	37	82.953	4.36e-131
JABUBV010000006.1	100	473	471	60	38	82.777	2.03e-129
CM033788.1	100	481	465	55	38	83.333	1.21e-131
CM033788.1	100	481	465	55	38	83.333	1.21e-131
CM033788.1	100	481	465	56	37	83.333	1.21e-131
CM033788.1	100	481	465	55	38	83.333	1.21e-131
CM033788.1	100	473	464	54	40	83.154	2.03e-129
CM033788.1	100	442	459	55	44	82.258	5.72e-120
CM033788.1	100	407	453	55	49	81.329	2.09e-109
CM033788.1	100	346	447	61	55	79.396	4.62e-91
NC_058402.1	100	481	465	55	38	83.333	1.21e-131
NC_058402.1	100	481	465	55	38	83.333	1.21e-131
NC_058402.1	100	481	465	56	37	83.333	1.21e-131
NC_058402.1	100	481	465	55	38	83.333	1.21e-131
NC_058402.1	100	473	464	54	40	83.154	2.03e-129
NC_058402.1	100	442	459	55	44	82.258	5.72e-120
NC_058402.1	100	407	453	55	49	81.329	2.09e-109
NC_058402.1	100	346	447	61	55	79.396	4.62e-91
AZNG01000001.1	100	479	472	60	37	82.953	4.36e-131
JAEMHR010000101.1	100	479	485	53	48	82.765	4.36e-131
JABUBV010000003.1	100	479	472	60	37	82.953	4.36e-131
JABUBV010000003.1	100	479	472	60	37	82.953	4.36e-131
JABUBV010000003.1	100	479	472	60	37	82.953	4.36e-131
JABUBV010000003.1	100	479	472	60	37	82.953	4.36e-131
JABUBV010000003.1	100	479	472	60	37	82.953	4.36e-131
JABUBV010000003.1	100	479	472	60	37	82.953	4.36e-131
JABUBV010000003.1	100	479	472	60	37	82.953	4.36e-131
JABUBV010000003.1	100	451	471	57	45	82.199	9.51e-123
JABUBV010000018.1	100	479	472	60	37	82.953	4.36e-131
JABUBV010000015.1	100	479	472	60	37	82.953	4.36e-131
JABUBV010000015.1	100	479	472	60	37	82.953	4.36e-131
JABUBV010000015.1	100	479	472	60	37	82.953	4.36e-131
JABUBV010000015.1	100	479	472	60	37	82.953	4.36e-131
JABUBV010000015.1	100	479	472	60	37	82.953	4.36e-131
JABUBV010000015.1	100	475	471	62	36	82.777	5.64e-130
JABUBV010000015.1	100	409	468	72	41	80.551	5.81e-110
JABUBV010000014.1	100	479	472	60	37	82.953	4.36e-131
JABUBV010000014.1	100	479	472	60	37	82.953	4.36e-131
JABUBV010000014.1	100	479	472	60	37	82.953	4.36e-131
JABUBV010000014.1	100	479	472	60	37	82.953	4.36e-131
JABUBV010000014.1	100	479	472	60	37	82.953	4.36e-131
JABUBV010000014.1	100	479	472	60	37	82.953	4.36e-131
JABUBV010000014.1	100	479	472	60	37	82.953	4.36e-131
JABUBV010000014.1	100	479	472	59	38	82.953	4.36e-131
JABUBV010000014.1	100	442	470	58	46	81.882	5.72e-120
CAJVRK010000006.1	100	479	487	59	44	82.542	4.36e-131
NW_014574716.1	100	479	472	60	37	82.953	4.36e-131
CP098275.1	100	475	481	67	36	82.363	5.64e-130
CP098275.1	100	472	483	65	39	82.283	7.30e-129
CP098284.1	100	475	485	60	43	82.483	5.64e-130
CP098284.1	100	472	485	61	43	82.343	7.30e-129
CP098284.1	100	472	485	61	43	82.343	7.30e-129
CP098284.1	100	472	485	60	44	82.343	7.30e-129
CP098284.1	100	468	485	61	44	82.203	9.45e-128
CABFOC020000098.1	100	473	468	76	24	82.394	2.03e-129
CABFOC020000098.1	100	289	263	32	17	84.295	7.89e-74
CABFOC020000081.1	100	473	468	76	24	82.394	2.03e-129
CABFOC020000080.1	100	473	468	76	24	82.394	2.03e-129
CABFOC020000080.1	100	122	86	5	4	90.526	8.47e-24
CABFOC020000033.1	100	473	468	76	24	82.394	2.03e-129
CABFOC020000033.1	100	453	465	75	28	81.866	2.64e-123
CABFOC020000032.1	100	473	468	76	24	82.394	2.03e-129
CABFOC020000032.1	100	466	467	76	25	82.218	3.40e-127
CABFOC020000030.1	100	473	468	76	24	82.394	2.03e-129
CABFOC020000030.1	100	473	468	76	24	82.394	2.03e-129
CABFOC020000029.1	100	473	468	76	24	82.394	2.03e-129
CABFOC020000028.1	100	473	468	76	24	82.394	2.03e-129
CABFOC020000028.1	100	473	468	76	24	82.394	2.03e-129
CABFOC020000028.1	100	473	468	76	24	82.394	2.03e-129
CABFOC020000028.1	100	473	468	76	24	82.394	2.03e-129
CABFOC020000028.1	100	473	468	76	24	82.394	2.03e-129
CABFOC020000028.1	100	473	468	76	24	82.394	2.03e-129
CABFOC020000028.1	100	473	468	76	24	82.394	2.03e-129
CABFOC020000028.1	100	473	468	76	24	82.394	2.03e-129
CABFOC020000028.1	100	473	468	76	24	82.394	2.03e-129
CABFOC020000027.1	100	473	468	76	24	82.394	2.03e-129
CABFOC020000027.1	100	473	468	76	24	82.394	2.03e-129
CABFOC020000026.1	100	473	468	76	24	82.394	2.03e-129
CABFOC020000025.1	100	473	468	76	24	82.394	2.03e-129
CABFOC020000024.1	100	473	468	76	24	82.394	2.03e-129
CABFOC020000024.1	100	453	465	76	27	81.866	2.64e-123
CABFOC020000023.1	100	473	468	76	24	82.394	2.03e-129
CABFOC020000023.1	100	472	468	75	25	82.394	7.30e-129
CABFOC020000022.1	100	473	468	76	24	82.394	2.03e-129
CABFOC020000022.1	100	473	468	76	24	82.394	2.03e-129
JAFEMN010000028.1	100	472	480	70	34	82.192	7.30e-129
JAFEMN010000028.1	100	457	480	70	37	81.772	2.04e-124
JAFEMN010000028.1	100	455	481	66	41	81.803	7.35e-124
JAFEMN010000028.1	100	449	481	69	40	81.525	3.42e-122
JAFEMN010000028.1	100	449	481	69	40	81.525	3.42e-122
JAFEMN010000028.1	100	449	481	69	40	81.525	3.42e-122
JAFEMN010000028.1	100	449	481	69	40	81.525	3.42e-122
JAFEMN010000028.1	100	449	481	69	40	81.525	3.42e-122
JAFEMN010000028.1	100	449	481	69	40	81.525	3.42e-122
JAFEMN010000028.1	100	449	481	69	40	81.525	3.42e-122
JAFEMN010000028.1	100	449	481	69	40	81.525	3.42e-122
JAFEMN010000028.1	100	449	481	69	40	81.525	3.42e-122
JAFEMN010000028.1	100	449	481	69	40	81.525	3.42e-122
JAFEMN010000028.1	100	449	481	69	40	81.525	3.42e-122
JAFEMN010000028.1	100	449	481	69	40	81.525	3.42e-122
JAFEMN010000028.1	100	449	481	69	40	81.525	3.42e-122
JAFEMN010000028.1	100	449	481	69	40	81.525	3.42e-122
JAFEMN010000028.1	100	449	481	69	40	81.525	3.42e-122
JAFEMN010000028.1	100	448	480	69	40	81.494	1.23e-121
JAFEMN010000028.1	100	438	471	72	36	81.347	7.41e-119
JAFEMN010000028.1	100	436	480	68	43	81.218	2.66e-118
JAFEMN010000028.1	100	433	472	69	40	81.239	3.45e-117
JAFEMN010000028.1	100	433	474	65	44	81.304	3.45e-117
JAFEMN010000028.1	100	433	474	65	44	81.304	3.45e-117
JAFEMN010000028.1	100	416	469	68	43	80.862	3.47e-112
JAFEMN010000028.1	100	416	469	68	43	80.862	3.47e-112
JAFEMN010000028.1	100	387	468	72	46	79.863	2.72e-103
JAFEMN010000028.1	100	387	468	72	46	79.863	2.72e-103
JAFEMN010000028.1	100	387	468	72	46	79.863	2.72e-103
JAFEMN010000028.1	100	387	468	72	46	79.863	2.72e-103
JAFEMN010000028.1	100	387	468	72	46	79.863	2.72e-103
JAFEMN010000028.1	100	385	460	66	48	80.139	9.79e-103
JAFEMN010000028.1	100	385	460	66	48	80.139	9.79e-103
JAFEMN010000028.1	100	385	460	66	48	80.139	9.79e-103
JAFEMN010000028.1	100	366	463	61	57	79.690	3.54e-97
JAFEMN010000028.1	100	359	462	65	55	79.381	5.93e-95
JAFEMN010000028.1	100	359	462	65	55	79.381	5.93e-95
JAFEMN010000028.1	100	359	462	65	55	79.381	5.93e-95
JAFEMN010000028.1	100	359	462	65	55	79.381	5.93e-95
JAFEMN010000028.1	100	351	327	36	26	84.062	9.92e-93
JAFEMN010000028.1	100	351	327	36	26	84.062	9.92e-93
JAFEMN010000028.1	100	351	327	36	26	84.062	9.92e-93
JAFEMN010000028.1	100	86.1	67	4	5	88.158	1.11e-12
JAFEMN010000028.1	100	86.1	67	4	5	88.158	1.11e-12
JAFEMN010000028.1	100	86.1	67	4	5	88.158	1.11e-12
WWCI01000003.1	100	472	490	56	49	82.353	7.30e-129
WWCI01000003.1	100	472	490	56	49	82.353	7.30e-129
WWCI01000003.1	100	472	490	56	49	82.353	7.30e-129
WWCI01000003.1	100	472	490	56	49	82.353	7.30e-129
WWCI01000003.1	100	472	490	56	49	82.353	7.30e-129
WWCI01000003.1	100	472	490	56	49	82.353	7.30e-129
JAAQRI010000051.1	98	470	392	39	24	86.154	2.63e-128
JAAQRI010000051.1	98	113	83	6	4	89.247	5.10e-21
NW_023501247.1	98	470	392	39	24	86.154	2.63e-128
NW_023501247.1	98	113	83	6	4	89.247	5.10e-21
CP098279.1	100	468	483	66	39	82.143	9.45e-128
JADCTT010000013.1	100	468	467	77	24	82.218	9.45e-128
JADCTT010000013.1	100	468	467	77	24	82.218	9.45e-128
JADCTT010000013.1	100	468	467	77	24	82.218	9.45e-128
JADCTT010000013.1	100	468	467	77	24	82.218	9.45e-128
JADCTT010000013.1	100	468	467	77	24	82.218	9.45e-128
JADCTT010000013.1	100	468	467	77	24	82.218	9.45e-128
JADCTT010000013.1	100	455	465	77	26	81.866	7.35e-124
CP083250.1	100	466	483	64	41	82.143	3.40e-127
CP083250.1	100	466	483	64	41	82.143	3.40e-127
CP083250.1	100	466	483	64	41	82.143	3.40e-127
PDNT01000029.1	64	462	323	24	10	90.476	4.39e-126
JFGX01000962.1	100	462	483	69	38	81.864	4.39e-126
JACEFI010000005.1	100	460	467	65	35	82.363	1.58e-125
JALAAE010000006.1	100	457	483	64	43	81.864	2.04e-124
JFZS01000644.1	100	457	491	62	48	81.697	2.04e-124
JAAOZV010000010.1	85	455	348	26	20	88.325	7.35e-124
JAAOZV010000010.1	85	455	348	26	20	88.325	7.35e-124
JAAOZV010000010.1	85	99.0	84	8	6	85.714	1.43e-16
JAAOZV010000010.1	85	99.0	84	8	6	85.714	1.43e-16
JABSTY010000224.1	88	455	357	29	21	87.715	7.35e-124
JABSTY010000224.1	88	111	85	6	5	88.542	1.83e-20
LDPL01000008.1	100	453	374	32	26	86.574	2.64e-123
LDPL01000008.1	100	252	207	23	10	86.250	1.04e-62
LDPL01000039.1	100	451	315	23	10	90.517	9.51e-123
LDPL01000039.1	100	448	342	25	20	88.372	1.23e-121
BCGG01000020.1	88	449	356	30	21	87.469	3.42e-122
BCGG01000020.1	88	111	85	6	5	88.542	1.83e-20
JAFEMN010000033.1	100	449	481	69	40	81.525	3.42e-122
JAFEMN010000033.1	100	449	481	69	40	81.525	3.42e-122
JAFEMN010000033.1	100	449	481	69	40	81.525	3.42e-122
JAFEMN010000033.1	100	449	481	69	40	81.525	3.42e-122
JAFEMN010000033.1	100	449	481	69	40	81.525	3.42e-122
JAFEMN010000159.1	100	449	481	69	40	81.525	3.42e-122
JAFEMN010000159.1	100	449	481	69	40	81.525	3.42e-122
JAFEMN010000151.1	100	449	481	69	40	81.525	3.42e-122
JAFEMN010000151.1	100	449	481	69	40	81.525	3.42e-122
JAFEMN010000146.1	100	449	481	69	40	81.525	3.42e-122
JAFEMN010000146.1	100	337	339	42	29	82.683	2.78e-88
ABDG02000018.1	88	449	356	30	21	87.469	3.42e-122
ABDG02000018.1	88	111	85	6	5	88.542	1.83e-20
NW_014013638.1	88	449	356	30	21	87.469	3.42e-122
NW_014013638.1	88	111	85	6	5	88.542	1.83e-20
SPDT01000006.1	100	448	483	63	46	81.588	1.23e-121
SPDT01000006.1	100	440	486	54	56	81.544	2.06e-119
SRPZ01000616.1	85	440	343	36	13	87.500	2.06e-119
SRPZ01000616.1	85	99.0	84	8	6	85.714	1.43e-16
SPDT01000023.1	100	438	485	59	52	81.376	7.41e-119
SPDT01000023.1	100	438	483	63	48	81.313	7.41e-119
SPDT01000023.1	100	433	485	59	53	81.240	3.45e-117
JAALXM010000119.1	44	438	244	2	1	98.785	7.41e-119
WMHX01000045.1	100	435	483	64	48	81.176	9.58e-118
JFGW01000789.1	68	431	341	34	16	87.212	1.24e-116
WXUD01000039.1	85	427	338	27	21	87.565	1.60e-115
WXUD01000039.1	85	427	338	27	21	87.565	1.60e-115
WXUD01000039.1	85	427	338	27	21	87.565	1.60e-115
WXUD01000039.1	85	427	338	27	21	87.565	1.60e-115
WXUD01000039.1	85	427	338	27	21	87.565	1.60e-115
WXUD01000039.1	85	427	338	27	21	87.565	1.60e-115
WXUD01000039.1	85	427	338	27	21	87.565	1.60e-115
WXUD01000039.1	85	427	338	27	21	87.565	1.60e-115
WXUD01000039.1	85	424	338	27	22	87.339	2.07e-114
WXUD01000039.1	85	422	337	27	22	87.306	7.46e-114
WXUD01000039.1	85	108	85	7	5	87.629	2.37e-19
WXUD01000039.1	85	108	85	7	5	87.629	2.37e-19
WXUD01000039.1	85	108	85	7	5	87.629	2.37e-19
WXUD01000039.1	85	108	85	7	5	87.629	2.37e-19
WXUD01000039.1	85	108	85	7	5	87.629	2.37e-19
WXUD01000039.1	85	108	85	7	5	87.629	2.37e-19
WXUD01000039.1	85	108	85	7	5	87.629	2.37e-19
WXUD01000039.1	85	108	85	7	5	87.629	2.37e-19
WXUD01000039.1	85	108	85	7	5	87.629	2.37e-19
WXUD01000039.1	85	102	84	7	6	86.598	1.10e-17
WESN01001093.1	100	425	299	22	10	90.332	5.77e-115
WESN01001093.1	100	254	253	28	24	82.951	2.88e-63
SRPU01002473.1	85	424	336	41	10	86.822	2.07e-114
SRPU01002473.1	85	110	86	7	5	87.755	6.60e-20
JAAOAR010000018.1	99	420	344	31	22	86.650	2.68e-113
JAAOAR010000018.1	99	159	137	14	9	85.625	6.46e-35
JADCQZ010000027.1	100	418	462	63	44	81.195	9.65e-113
JAKLNE010000136.1	100	418	462	63	44	81.195	9.65e-113
CM008060.1	100	416	487	61	56	80.629	3.47e-112
NC_035795.1	100	416	487	61	56	80.629	3.47e-112
MAEC01000005.1	49	412	259	13	4	93.841	4.49e-111
AZHC01000090.1	85	411	343	34	21	86.181	1.61e-110
AZHC01000090.1	85	248	166	16	0	91.209	1.34e-61
AZHC01000090.1	85	93.5	84	8	7	84.848	6.64e-15
JABNMW010000031.1	88	409	349	30	27	85.961	5.81e-110
JABNMW010000031.1	88	394	346	30	29	85.432	1.63e-105
JABNMW010000031.1	88	231	141	3	4	95.270	1.35e-56
JABNMW010000031.1	88	82.4	78	7	8	83.871	1.44e-11
JABNMW010000031.1	88	82.4	78	7	8	83.871	1.44e-11
JABNMW010000031.1	88	82.4	78	7	8	83.871	1.44e-11
SRPY01001176.1	85	403	344	33	24	85.786	2.70e-108
SRPY01001176.1	85	104	86	6	7	86.869	3.07e-18
SRPT01001355.1	69	403	343	40	18	85.536	2.70e-108
JAJALC010002295.1	56	401	285	20	11	90.190	9.72e-108
QLOO01004436.1	100	399	466	71	43	80.345	3.49e-107
VCMJ01035023.1	100	399	466	71	43	80.345	3.49e-107
JADDUG010000209.1	100	399	466	71	43	80.345	3.49e-107
JAJHHK010000628.1	100	398	472	62	53	80.409	1.26e-106
APKU01000361.1	100	394	466	69	46	80.207	1.63e-105
SRPW01002400.1	85	390	335	42	16	85.242	2.10e-104
SRPW01002400.1	85	115	87	6	5	88.776	1.42e-21
JAELVL010000004.1	100	383	468	63	54	80.000	3.52e-102
JAELVL010000004.1	100	377	468	63	55	79.863	1.64e-100
JAELVL010000004.1	100	375	467	63	55	79.829	5.89e-100
JAELVL010000004.1	100	364	465	65	55	79.487	1.27e-96
JABAEC010000250.1	85	381	340	38	23	84.788	1.27e-101
JABAEC010000250.1	85	113	86	5	6	88.660	5.10e-21
QCWU01000007.1	100	381	461	66	49	80.035	1.27e-101
QCWU01000007.1	100	381	461	66	49	80.035	1.27e-101
QCWU01000007.1	100	377	461	66	50	79.896	1.64e-100
QCWU01000007.1	100	377	461	66	50	79.896	1.64e-100
QCWU01000007.1	100	374	460	67	50	79.723	2.12e-99
QCWU01000007.1	100	91.6	55	3	0	94.828	2.39e-14
KB932833.1	84	381	330	37	20	85.271	1.27e-101
KB932833.1	84	84.2	78	10	5	83.871	4.00e-12
CP077954.1	100	381	461	66	49	80.035	1.27e-101
CP077954.1	100	377	461	66	50	79.896	1.64e-100
CP077954.1	100	377	461	66	50	79.896	1.64e-100
CP077954.1	100	377	461	66	50	79.896	1.64e-100
CP077954.1	100	377	461	66	50	79.896	1.64e-100
CP077954.1	100	91.6	55	3	0	94.828	2.39e-14
NW_006920967.1	84	381	330	37	20	85.271	1.27e-101
NW_006920967.1	84	84.2	78	10	5	83.871	4.00e-12
JABEEQ010000718.1	88	379	272	22	9	89.769	4.55e-101
JABEEQ010000718.1	88	193	163	18	9	85.789	6.37e-45
JAELVL010000002.1	100	377	468	63	55	79.863	1.64e-100
QCWU01000021.1	100	377	461	66	50	79.896	1.64e-100
SRPV01002220.1	68	375	328	50	10	84.536	5.89e-100
LSAX01000017.1	100	374	460	59	56	80.000	2.12e-99
LSAX01000017.1	100	374	460	59	56	80.000	2.12e-99
LSAX01000017.1	100	366	459	58	58	79.826	3.54e-97
LSAX01000031.1	100	374	458	58	56	80.070	2.12e-99
LSAX01000031.1	100	374	460	59	56	80.000	2.12e-99
LSAX01000031.1	100	374	460	59	56	80.000	2.12e-99
LSAX01000036.1	100	374	460	59	56	80.000	2.12e-99
LSAX01000036.1	100	374	460	59	56	80.000	2.12e-99
LSAX01000036.1	100	372	461	56	59	80.035	7.62e-99
LSAX01000015.1	100	374	460	59	56	80.000	2.12e-99
LSAX01000015.1	100	374	460	59	56	80.000	2.12e-99
LSAX01000015.1	100	374	460	59	56	80.000	2.12e-99
LSAX01000015.1	100	374	460	59	56	80.000	2.12e-99
LSAX01000022.1	100	374	460	59	56	80.000	2.12e-99
LSAX01000022.1	100	374	460	59	56	80.000	2.12e-99
LSAX01000029.1	100	374	460	59	56	80.000	2.12e-99
LSAX01000029.1	100	374	460	59	56	80.000	2.12e-99
LSAX01000029.1	100	374	460	59	56	80.000	2.12e-99
LSAX01000029.1	100	374	460	59	56	80.000	2.12e-99
LSAX01000011.1	100	374	460	59	56	80.000	2.12e-99
JAHZMN010000029.1	100	372	466	65	54	79.658	7.62e-99
JAHZMN010000029.1	100	366	465	66	54	79.487	3.54e-97
JAHZMN010000029.1	100	366	465	66	54	79.487	3.54e-97
JAHZMN010000029.1	100	366	467	63	57	79.557	3.54e-97
JAHZMN010000029.1	100	366	467	63	57	79.557	3.54e-97
JAHZMN010000009.1	100	372	466	65	54	79.658	7.62e-99
JAHZMN010000009.1	100	372	466	65	54	79.658	7.62e-99
JAHZMN010000009.1	100	366	465	66	54	79.487	3.54e-97
JADEZT010000015.1	100	372	466	65	54	79.658	7.62e-99
JADEZT010000015.1	100	372	468	61	58	79.727	7.62e-99
JADEZT010000015.1	100	363	466	65	56	79.387	4.58e-96
JADEZT010000015.1	100	363	467	63	58	79.422	4.58e-96
JADEZT010000015.1	100	361	364	52	26	82.353	1.65e-95
JADEZT010000015.1	100	361	364	52	26	82.353	1.65e-95
JADEZT010000015.1	100	361	364	52	26	82.353	1.65e-95
JADEZT010000015.1	100	361	364	52	26	82.353	1.65e-95
JADEZT010000015.1	100	359	364	51	27	82.353	5.93e-95
JADEZT010000015.1	100	294	180	8	2	94.737	1.70e-75
JADEZT010000015.1	100	110	85	4	7	88.542	6.60e-20
JADEZT010000015.1	100	110	85	4	7	88.542	6.60e-20
JADEZT010000015.1	100	110	85	4	7	88.542	6.60e-20
JADEZT010000015.1	100	110	85	4	7	88.542	6.60e-20
JADEZT010000015.1	100	110	85	4	7	88.542	6.60e-20
JADEZT010000015.1	100	73.1	56	6	2	87.500	8.65e-09
JADEZT010000010.1	100	372	467	63	56	79.693	7.62e-99
JADEZT010000010.1	100	366	369	53	26	82.366	3.54e-97
JADEZT010000010.1	100	361	364	52	26	82.353	1.65e-95
JADEZT010000010.1	100	361	364	52	26	82.353	1.65e-95
JADEZT010000010.1	100	361	364	52	26	82.353	1.65e-95
JADEZT010000010.1	100	361	364	52	26	82.353	1.65e-95
JADEZT010000010.1	100	361	364	52	26	82.353	1.65e-95
JADEZT010000010.1	100	361	364	52	26	82.353	1.65e-95
JADEZT010000010.1	100	361	364	53	25	82.353	1.65e-95
JADEZT010000010.1	100	361	364	53	25	82.353	1.65e-95
JADEZT010000010.1	100	361	364	53	25	82.353	1.65e-95
JADEZT010000010.1	100	361	364	52	26	82.353	1.65e-95
JADEZT010000010.1	100	361	364	53	25	82.353	1.65e-95
JADEZT010000010.1	100	110	85	4	7	88.542	6.60e-20
JADEZT010000010.1	100	110	85	4	7	88.542	6.60e-20
JADEZT010000010.1	100	110	85	4	7	88.542	6.60e-20
JADEZT010000010.1	100	110	85	4	7	88.542	6.60e-20
JADEZT010000010.1	100	110	85	4	7	88.542	6.60e-20
JADEZT010000010.1	100	110	85	4	7	88.542	6.60e-20
JADEZT010000010.1	100	110	85	4	7	88.542	6.60e-20
JADEZT010000010.1	100	110	85	4	7	88.542	6.60e-20
JADEZT010000010.1	100	110	85	4	7	88.542	6.60e-20
JADEZT010000010.1	100	110	85	4	7	88.542	6.60e-20
JADEZT010000010.1	100	110	85	4	7	88.542	6.60e-20
JADEZT010000010.1	100	110	85	4	7	88.542	6.60e-20
LSAX01000034.1	100	372	459	59	56	79.965	7.62e-99
LSAX01000034.1	100	372	461	56	59	80.035	7.62e-99
LSAX01000034.1	100	318	454	57	67	78.547	1.01e-82
JAMQMW010000761.1	69	370	339	32	30	84.539	2.74e-98
JAJALE010000809.1	44	370	229	12	2	94.239	2.74e-98
QPNB01000057.1	100	368	467	64	56	79.557	9.85e-98
QPNB01000057.1	100	366	467	63	57	79.557	3.54e-97
JAJALE010000634.1	45	368	233	13	3	93.574	9.85e-98
JAJALE010000530.1	44	368	230	13	2	93.878	9.85e-98
JAJALE010000391.1	45	368	233	13	3	93.574	9.85e-98
JAJALE010000278.1	44	368	228	12	2	94.215	9.85e-98
NW_023500963.1	100	368	467	64	56	79.557	9.85e-98
NW_023500963.1	100	366	467	63	57	79.557	3.54e-97
JAKMWT010000746.1	100	366	465	67	53	79.487	3.54e-97
JAKMWV010000819.1	100	366	465	67	53	79.487	3.54e-97
JAKMWQ010000855.1	100	366	465	67	53	79.487	3.54e-97
JAKMXA010000758.1	100	366	465	67	53	79.487	3.54e-97
JAKMWU010000836.1	100	366	465	67	53	79.487	3.54e-97
QPNB01000065.1	100	366	467	63	57	79.557	3.54e-97
QPNB01000065.1	100	237	260	27	31	81.761	2.90e-58
QPNB01000052.1	100	366	467	63	57	79.557	3.54e-97
QPNB01000052.1	100	366	467	63	57	79.557	3.54e-97
QPNB01000043.1	100	366	467	63	57	79.557	3.54e-97
QPNB01000043.1	100	366	467	63	57	79.557	3.54e-97
QPNB01000043.1	100	366	467	63	57	79.557	3.54e-97
QPNB01000040.1	100	366	467	63	57	79.557	3.54e-97
QPNB01000040.1	100	366	467	63	57	79.557	3.54e-97
QPNB01000040.1	100	108	83	6	5	88.298	2.37e-19
QPNB01000019.1	100	366	467	63	57	79.557	3.54e-97
QPNB01000019.1	100	366	467	63	57	79.557	3.54e-97
QPNB01000019.1	100	366	467	63	57	79.557	3.54e-97
QPNB01000019.1	100	285	458	67	68	77.234	1.02e-72
QPNB01000015.1	100	366	467	63	57	79.557	3.54e-97
QPNB01000015.1	100	366	467	63	57	79.557	3.54e-97
QPNB01000015.1	100	366	467	63	57	79.557	3.54e-97
QPNB01000015.1	100	366	467	63	57	79.557	3.54e-97
QPNB01000015.1	100	366	467	63	57	79.557	3.54e-97
QPNB01000015.1	100	366	467	63	57	79.557	3.54e-97
QPNB01000004.1	100	366	467	63	57	79.557	3.54e-97
QPNB01000004.1	100	366	467	63	57	79.557	3.54e-97
VNWT01000067.1	100	366	467	63	57	79.557	3.54e-97
JAJALE010000041.1	44	366	229	13	2	93.852	3.54e-97
JAKMWS010000924.1	100	366	465	67	53	79.487	3.54e-97
JAKMWR010000784.1	100	366	465	67	53	79.487	3.54e-97
JABGMY010000008.1	100	366	466	65	55	79.522	3.54e-97
NW_023500971.1	100	366	467	63	57	79.557	3.54e-97
NW_023500971.1	100	237	260	27	31	81.761	2.90e-58
NW_023500958.1	100	366	467	63	57	79.557	3.54e-97
NW_023500958.1	100	366	467	63	57	79.557	3.54e-97
NW_023500949.1	100	366	467	63	57	79.557	3.54e-97
NW_023500949.1	100	366	467	63	57	79.557	3.54e-97
NW_023500949.1	100	366	467	63	57	79.557	3.54e-97
NW_023500946.1	100	366	467	63	57	79.557	3.54e-97
NW_023500946.1	100	366	467	63	57	79.557	3.54e-97
NW_023500946.1	100	108	83	6	5	88.298	2.37e-19
NW_023500925.1	100	366	467	63	57	79.557	3.54e-97
NW_023500925.1	100	366	467	63	57	79.557	3.54e-97
NW_023500925.1	100	366	467	63	57	79.557	3.54e-97
NW_023500925.1	100	285	458	67	68	77.234	1.02e-72
NW_023500921.1	100	366	467	63	57	79.557	3.54e-97
NW_023500921.1	100	366	467	63	57	79.557	3.54e-97
NW_023500921.1	100	366	467	63	57	79.557	3.54e-97
NW_023500921.1	100	366	467	63	57	79.557	3.54e-97
NW_023500921.1	100	366	467	63	57	79.557	3.54e-97
NW_023500921.1	100	366	467	63	57	79.557	3.54e-97
NW_023500910.1	100	366	467	63	57	79.557	3.54e-97
NW_023500910.1	100	366	467	63	57	79.557	3.54e-97
JAJALE010000516.1	45	364	232	15	2	93.173	1.27e-96
JAKMWX010000889.1	100	363	466	65	56	79.387	4.58e-96
JAAVUB010000027.1	87	363	265	22	10	89.226	4.58e-96
JAAVUB010000027.1	87	161	129	16	4	86.577	1.80e-35
JAAVUB010000027.1	87	67.6	38	1	0	97.436	4.03e-07
JAKMWY010000790.1	100	363	466	65	56	79.387	4.58e-96
VNWS01000006.1	100	363	465	67	54	79.352	4.58e-96
JAKMXB010000941.1	100	363	466	65	56	79.387	4.58e-96
SSNE01000257.1	100	363	466	65	56	79.387	4.58e-96
NW_022474493.1	100	363	466	65	56	79.387	4.58e-96
QPNB01000058.1	100	361	467	62	59	79.422	1.65e-95
QPNB01000058.1	100	353	464	64	58	79.181	2.76e-93
GG697850.1	95	361	363	54	24	82.313	1.65e-95
GG697850.1	95	110	85	4	7	88.542	6.60e-20
JAJALC010000703.1	46	361	236	14	5	92.549	1.65e-95
NW_007361524.1	95	361	363	54	24	82.313	1.65e-95
NW_007361524.1	95	110	85	4	7	88.542	6.60e-20
NW_023500964.1	100	361	467	62	59	79.422	1.65e-95
NW_023500964.1	100	353	464	64	58	79.181	2.76e-93
PVQA01000083.1	96	357	264	23	10	88.889	2.13e-94
PVQA01000083.1	96	259	208	24	8	86.667	6.19e-65
SWKJ01000109.1	96	355	368	54	27	81.960	7.67e-94
SWKJ01000109.1	96	104	83	7	5	87.368	3.07e-18
SWKJ01000205.1	95	355	361	53	25	82.232	7.67e-94
SWKJ01000205.1	95	355	361	53	25	82.232	7.67e-94
SWKJ01000205.1	95	104	83	7	5	87.368	3.07e-18
SWKJ01000205.1	95	104	83	7	5	87.368	3.07e-18
LECQ01000016.1	97	355	371	52	30	81.898	7.67e-94
LECQ01000016.1	97	104	84	5	7	87.500	3.07e-18
CP064807.1	68	355	323	53	10	83.679	7.67e-94
GG697442.1	96	353	362	53	26	82.086	2.76e-93
GG697442.1	96	331	359	51	31	81.406	1.29e-86
GG697442.1	96	305	360	55	34	80.178	7.84e-79
GG697442.1	96	104	84	4	8	87.500	3.07e-18
CAMGZC010003958.1	64	353	321	30	28	84.697	2.76e-93
JAJALE010000707.1	42	353	220	13	1	94.017	2.76e-93
NWMS01002228.1	64	353	320	32	26	84.656	2.76e-93
NW_007361116.1	96	353	362	53	26	82.086	2.76e-93
NW_007361116.1	96	331	359	51	31	81.406	1.29e-86
NW_007361116.1	96	305	360	55	34	80.178	7.84e-79
NW_007361116.1	96	104	84	4	8	87.500	3.07e-18
JMQE01001835.1	85	351	333	39	26	83.668	9.92e-93
JMQE01001835.1	85	99.0	83	10	4	85.567	1.43e-16
MJBS01000243.1	96	350	363	52	28	81.941	3.57e-92
MJBS01000243.1	96	104	84	5	7	87.500	3.07e-18
AMCV02000100.1	78	350	364	50	30	81.982	3.57e-92
LTAN01000021.1	97	350	362	50	29	82.086	3.57e-92
LTAN01000021.1	97	346	362	50	30	81.900	4.62e-91
LTAN01000021.1	97	309	363	53	36	80.310	6.06e-80
LTAN01000021.1	97	106	83	8	4	87.368	8.53e-19
LTAN01000021.1	97	106	83	8	4	87.368	8.53e-19
LTAN01000021.1	97	104	82	8	4	87.234	3.07e-18
NW_017263926.1	97	350	362	50	29	82.086	3.57e-92
NW_017263926.1	97	346	362	50	30	81.900	4.62e-91
NW_017263926.1	97	309	363	53	36	80.310	6.06e-80
NW_017263926.1	97	106	83	8	4	87.368	8.53e-19
NW_017263926.1	97	106	83	8	4	87.368	8.53e-19
NW_017263926.1	97	104	82	8	4	87.234	3.07e-18
NW_019173199.1	96	350	363	52	28	81.941	3.57e-92
NW_019173199.1	96	104	84	5	7	87.500	3.07e-18
JAHSQG010000053.1	95	348	362	52	28	81.900	1.28e-91
JAHSQG010000053.1	95	346	361	52	28	81.859	4.62e-91
JAHSQG010000053.1	95	346	361	52	28	81.859	4.62e-91
JAHSQG010000053.1	95	104	84	5	7	87.500	3.07e-18
JAHSQG010000053.1	95	104	84	5	7	87.500	3.07e-18
JAHSQG010000053.1	95	100	84	5	8	86.598	3.97e-17
JAHSQG010000053.1	95	52.8	28	0	0	100.000	0.011
JAHSQG010000051.1	95	348	362	52	28	81.900	1.28e-91
JAHSQG010000051.1	95	346	361	52	28	81.859	4.62e-91
JAHSQG010000051.1	95	346	361	52	28	81.859	4.62e-91
JAHSQG010000051.1	95	346	361	52	28	81.859	4.62e-91
JAHSQG010000051.1	95	104	84	5	7	87.500	3.07e-18
JAHSQG010000051.1	95	104	84	5	7	87.500	3.07e-18
JAHSQG010000051.1	95	104	84	5	7	87.500	3.07e-18
JAHSQG010000051.1	95	104	84	5	7	87.500	3.07e-18
PUHP01001576.1	89	348	339	39	29	83.292	1.28e-91
PUHP01001576.1	89	111	84	7	4	88.421	1.83e-20
PUHP01001126.1	89	348	339	39	29	83.292	1.28e-91
PUHP01001126.1	89	348	339	39	29	83.292	1.28e-91
PUHP01001126.1	89	348	339	39	29	83.292	1.28e-91
PUHP01001126.1	89	171	105	5	1	94.595	2.98e-38
PUHP01001126.1	89	111	84	7	4	88.421	1.83e-20
PUHP01001126.1	89	111	84	7	4	88.421	1.83e-20
JAJALC010001839.1	44	348	227	13	5	92.653	1.28e-91
JAJALC010001780.1	42	348	220	11	4	93.617	1.28e-91
JAJALC010001704.1	44	348	227	13	5	92.653	1.28e-91
JAJALC010001096.1	42	348	220	11	4	93.617	1.28e-91
JAHSQG010000066.1	95	346	361	52	28	81.859	4.62e-91
JAHSQG010000066.1	95	346	361	52	28	81.859	4.62e-91
JAHSQG010000066.1	95	339	360	52	29	81.633	7.73e-89
JAHSQG010000066.1	95	335	361	51	31	81.490	1.00e-87
JAHSQG010000066.1	95	104	84	5	7	87.500	3.07e-18
JAHSQG010000066.1	95	104	84	5	7	87.500	3.07e-18
JAHSQG010000066.1	95	104	84	5	7	87.500	3.07e-18
JAHSQG010000064.1	96	346	365	54	28	81.655	4.62e-91
JAHSQG010000064.1	96	346	365	54	28	81.655	4.62e-91
JAHSQG010000064.1	96	346	365	54	28	81.655	4.62e-91
JAHSQG010000064.1	96	340	365	54	29	81.473	2.15e-89
JAHSQG010000064.1	96	339	364	54	29	81.432	7.73e-89
JAHSQG010000064.1	96	104	84	5	7	87.500	3.07e-18
JAHSQG010000064.1	96	104	84	5	7	87.500	3.07e-18
JAHSQG010000064.1	96	104	84	5	7	87.500	3.07e-18
JAHSQG010000064.1	96	104	84	5	7	87.500	3.07e-18
JAHSQG010000064.1	96	100	84	5	8	86.598	3.97e-17
JAHSQG010000063.1	96	346	365	54	28	81.655	4.62e-91
JAHSQG010000063.1	96	346	365	54	28	81.655	4.62e-91
JAHSQG010000063.1	96	346	365	54	28	81.655	4.62e-91
JAHSQG010000063.1	96	346	366	52	30	81.696	4.62e-91
JAHSQG010000063.1	96	104	84	5	7	87.500	3.07e-18
JAHSQG010000063.1	96	104	84	5	7	87.500	3.07e-18
JAHSQG010000063.1	96	104	84	5	7	87.500	3.07e-18
JAHSQG010000063.1	96	104	84	5	7	87.500	3.07e-18
JAHSQG010000062.1	96	346	365	54	28	81.655	4.62e-91
JAHSQG010000062.1	96	346	365	54	28	81.655	4.62e-91
JAHSQG010000062.1	96	346	365	54	28	81.655	4.62e-91
JAHSQG010000062.1	96	344	360	52	28	81.818	1.66e-90
JAHSQG010000062.1	96	104	84	5	7	87.500	3.07e-18
JAHSQG010000062.1	96	104	84	5	7	87.500	3.07e-18
JAHSQG010000062.1	96	104	84	5	7	87.500	3.07e-18
JAHSQG010000062.1	96	104	84	5	7	87.500	3.07e-18
JAHSQG010000060.1	95	346	361	52	28	81.859	4.62e-91
JAHSQG010000060.1	95	346	361	52	28	81.859	4.62e-91
JAHSQG010000060.1	95	340	361	52	29	81.674	2.15e-89
JAHSQG010000060.1	95	331	360	53	30	81.264	1.29e-86
JAHSQG010000060.1	95	104	84	5	7	87.500	3.07e-18
JAHSQG010000060.1	95	104	84	5	7	87.500	3.07e-18
JAHSQG010000060.1	95	104	84	5	7	87.500	3.07e-18
JAHSQG010000060.1	95	104	84	5	7	87.500	3.07e-18
JAHSQG010000059.1	96	346	365	54	28	81.655	4.62e-91
JAHSQG010000059.1	96	346	365	54	28	81.655	4.62e-91
JAHSQG010000059.1	96	346	365	54	28	81.655	4.62e-91
JAHSQG010000059.1	96	346	365	54	28	81.655	4.62e-91
JAHSQG010000059.1	96	346	365	54	28	81.655	4.62e-91
JAHSQG010000059.1	96	346	365	54	28	81.655	4.62e-91
JAHSQG010000059.1	96	344	365	53	29	81.655	1.66e-90
JAHSQG010000059.1	96	104	84	5	7	87.500	3.07e-18
JAHSQG010000059.1	96	104	84	5	7	87.500	3.07e-18
JAHSQG010000059.1	96	104	84	5	7	87.500	3.07e-18
JAHSQG010000059.1	96	104	84	5	7	87.500	3.07e-18
JAHSQG010000059.1	96	104	84	5	7	87.500	3.07e-18
JAHSQG010000059.1	96	104	84	5	7	87.500	3.07e-18
JAHSQG010000059.1	96	104	84	5	7	87.500	3.07e-18
JAHSQG010000058.1	95	346	361	52	28	81.859	4.62e-91
JAHSQG010000058.1	95	346	361	52	28	81.859	4.62e-91
JAHSQG010000058.1	95	346	361	52	28	81.859	4.62e-91
JAHSQG010000058.1	95	104	84	5	7	87.500	3.07e-18
JAHSQG010000058.1	95	104	84	5	7	87.500	3.07e-18
JAHSQG010000058.1	95	104	84	5	7	87.500	3.07e-18
JAHSQG010000057.1	96	346	365	54	28	81.655	4.62e-91
JAHSQG010000057.1	96	346	365	54	28	81.655	4.62e-91
JAHSQG010000057.1	96	346	365	54	28	81.655	4.62e-91
JAHSQG010000057.1	96	346	365	54	28	81.655	4.62e-91
JAHSQG010000057.1	96	339	363	55	28	81.390	7.73e-89
JAHSQG010000057.1	96	335	364	54	30	81.250	1.00e-87
JAHSQG010000057.1	96	104	84	5	7	87.500	3.07e-18
JAHSQG010000057.1	96	104	84	5	7	87.500	3.07e-18
JAHSQG010000057.1	96	104	84	5	7	87.500	3.07e-18
JAHSQG010000057.1	96	104	84	5	7	87.500	3.07e-18
JAHSQG010000057.1	96	104	84	5	7	87.500	3.07e-18
JAHSQG010000057.1	96	104	84	5	7	87.500	3.07e-18
JAHSQG010000056.1	96	346	365	54	28	81.655	4.62e-91
JAHSQG010000056.1	96	346	365	54	28	81.655	4.62e-91
JAHSQG010000056.1	96	346	365	54	28	81.655	4.62e-91
JAHSQG010000056.1	96	346	365	54	28	81.655	4.62e-91
JAHSQG010000056.1	96	346	365	54	28	81.655	4.62e-91
JAHSQG010000056.1	96	207	151	18	1	88.824	2.27e-49
JAHSQG010000056.1	96	104	84	5	7	87.500	3.07e-18
JAHSQG010000056.1	96	104	84	5	7	87.500	3.07e-18
JAHSQG010000056.1	96	104	84	5	7	87.500	3.07e-18
JAHSQG010000056.1	96	104	84	5	7	87.500	3.07e-18
JAHSQG010000056.1	96	104	84	5	7	87.500	3.07e-18
JAHSQG010000056.1	96	95.3	83	6	8	85.567	1.85e-15
JAHSQG010000055.1	95	346	361	52	28	81.859	4.62e-91
JAHSQG010000055.1	95	346	361	52	28	81.859	4.62e-91
JAHSQG010000055.1	95	344	360	53	27	81.818	1.66e-90
JAHSQG010000055.1	95	104	84	5	7	87.500	3.07e-18
JAHSQG010000055.1	95	104	84	5	7	87.500	3.07e-18
JAHSQG010000055.1	95	102	83	5	7	87.368	1.10e-17
JAHSQG010000055.1	95	91.6	70	3	6	88.608	2.39e-14
JAHSQG010000054.1	95	346	361	52	28	81.859	4.62e-91
JAHSQG010000054.1	95	346	361	52	28	81.859	4.62e-91
JAHSQG010000054.1	95	346	361	52	28	81.859	4.62e-91
JAHSQG010000054.1	95	346	361	52	28	81.859	4.62e-91
JAHSQG010000054.1	95	346	361	52	28	81.859	4.62e-91
JAHSQG010000054.1	95	104	84	5	7	87.500	3.07e-18
JAHSQG010000054.1	95	104	84	5	7	87.500	3.07e-18
JAHSQG010000054.1	95	104	84	5	7	87.500	3.07e-18
JAHSQG010000054.1	95	104	84	5	7	87.500	3.07e-18
JAHSQG010000054.1	95	104	84	5	7	87.500	3.07e-18
JAHSQG010000048.1	95	346	361	52	28	81.859	4.62e-91
JAHSQG010000048.1	95	346	361	52	28	81.859	4.62e-91
JAHSQG010000048.1	95	346	361	52	28	81.859	4.62e-91
JAHSQG010000048.1	95	346	361	52	28	81.859	4.62e-91
JAHSQG010000048.1	95	346	361	52	28	81.859	4.62e-91
JAHSQG010000048.1	95	346	361	52	28	81.859	4.62e-91
JAHSQG010000048.1	95	346	361	52	28	81.859	4.62e-91
JAHSQG010000048.1	95	104	84	5	7	87.500	3.07e-18
JAHSQG010000048.1	95	104	84	5	7	87.500	3.07e-18
JAHSQG010000048.1	95	104	84	5	7	87.500	3.07e-18
JAHSQG010000048.1	95	104	84	5	7	87.500	3.07e-18
JAHSQG010000048.1	95	104	84	5	7	87.500	3.07e-18
JAHSQG010000048.1	95	104	84	5	7	87.500	3.07e-18
JAHSQG010000048.1	95	104	84	5	7	87.500	3.07e-18
JAHSQG010000046.1	96	346	365	54	28	81.655	4.62e-91
JAHSQG010000046.1	96	346	365	54	28	81.655	4.62e-91
JAHSQG010000046.1	96	346	365	54	28	81.655	4.62e-91
JAHSQG010000046.1	96	346	365	54	28	81.655	4.62e-91
JAHSQG010000046.1	96	104	84	5	7	87.500	3.07e-18
JAHSQG010000046.1	96	104	84	5	7	87.500	3.07e-18
JAHSQG010000046.1	96	104	84	5	7	87.500	3.07e-18
JAHSQG010000046.1	96	104	84	5	7	87.500	3.07e-18
JAHSQG010000045.1	95	346	361	52	28	81.859	4.62e-91
JAHSQG010000045.1	95	346	361	52	28	81.859	4.62e-91
JAHSQG010000045.1	95	291	299	37	27	82.369	2.19e-74
JAHSQG010000045.1	95	104	84	5	7	87.500	3.07e-18
JAHSQG010000045.1	95	104	84	5	7	87.500	3.07e-18
JAHSQG010000044.1	95	346	361	52	28	81.859	4.62e-91
JAHSQG010000044.1	95	346	361	52	28	81.859	4.62e-91
JAHSQG010000044.1	95	346	361	52	28	81.859	4.62e-91
JAHSQG010000044.1	95	346	361	52	28	81.859	4.62e-91
JAHSQG010000044.1	95	346	361	52	28	81.859	4.62e-91
JAHSQG010000044.1	95	346	361	52	28	81.859	4.62e-91
JAHSQG010000044.1	95	346	361	52	28	81.859	4.62e-91
JAHSQG010000044.1	95	340	361	52	29	81.674	2.15e-89
JAHSQG010000044.1	95	104	84	5	7	87.500	3.07e-18
JAHSQG010000044.1	95	104	84	5	7	87.500	3.07e-18
JAHSQG010000044.1	95	104	84	5	7	87.500	3.07e-18
JAHSQG010000044.1	95	104	84	5	7	87.500	3.07e-18
JAHSQG010000044.1	95	104	84	5	7	87.500	3.07e-18
JAHSQG010000044.1	95	104	84	5	7	87.500	3.07e-18
JAHSQG010000044.1	95	104	84	5	7	87.500	3.07e-18
JAHSQG010000036.1	96	346	365	54	28	81.655	4.62e-91
JAHSQG010000036.1	96	346	365	54	28	81.655	4.62e-91
JAHSQG010000036.1	96	346	365	54	28	81.655	4.62e-91
JAHSQG010000036.1	96	104	84	5	7	87.500	3.07e-18
JAHSQG010000036.1	96	104	84	5	7	87.500	3.07e-18
JAHSQG010000036.1	96	104	84	5	7	87.500	3.07e-18
LTAN01000007.1	95	346	362	50	30	81.900	4.62e-91
LTAN01000007.1	95	346	362	50	30	81.900	4.62e-91
LTAN01000007.1	95	346	362	50	30	81.900	4.62e-91
LTAN01000007.1	95	106	83	8	4	87.368	8.53e-19
LTAN01000007.1	95	106	83	8	4	87.368	8.53e-19
LTAN01000007.1	95	106	83	8	4	87.368	8.53e-19
LTAN01000025.1	95	346	362	50	30	81.900	4.62e-91
LTAN01000025.1	95	346	362	50	30	81.900	4.62e-91
LTAN01000025.1	95	106	83	8	4	87.368	8.53e-19
LTAN01000025.1	95	99.0	82	8	5	86.316	1.43e-16
LTAN01000024.1	97	346	371	52	32	81.538	4.62e-91
LTAN01000024.1	97	346	371	52	32	81.538	4.62e-91
LTAN01000024.1	97	106	83	8	4	87.368	8.53e-19
LTAN01000024.1	97	106	83	8	4	87.368	8.53e-19
LTAN01000023.1	95	346	362	50	30	81.900	4.62e-91
LTAN01000023.1	95	340	362	49	32	81.716	2.15e-89
LTAN01000023.1	95	106	83	8	4	87.368	8.53e-19
LTAN01000023.1	95	99.0	82	8	5	86.316	1.43e-16
LTAN01000022.1	97	346	371	52	32	81.538	4.62e-91
LTAN01000022.1	97	346	371	52	32	81.538	4.62e-91
LTAN01000022.1	97	346	371	52	32	81.538	4.62e-91
LTAN01000022.1	97	106	83	8	4	87.368	8.53e-19
LTAN01000022.1	97	106	83	8	4	87.368	8.53e-19
LTAN01000022.1	97	106	83	8	4	87.368	8.53e-19
LTAN01000020.1	97	346	371	52	32	81.538	4.62e-91
LTAN01000020.1	97	346	371	52	32	81.538	4.62e-91
LTAN01000020.1	97	346	371	52	32	81.538	4.62e-91
LTAN01000020.1	97	106	83	8	4	87.368	8.53e-19
LTAN01000020.1	97	106	83	8	4	87.368	8.53e-19
LTAN01000020.1	97	106	83	8	4	87.368	8.53e-19
LTAN01000019.1	97	346	371	52	32	81.538	4.62e-91
LTAN01000019.1	97	346	371	52	32	81.538	4.62e-91
LTAN01000019.1	97	346	371	52	32	81.538	4.62e-91
LTAN01000019.1	97	106	83	8	4	87.368	8.53e-19
LTAN01000019.1	97	106	83	8	4	87.368	8.53e-19
LTAN01000019.1	97	106	83	8	4	87.368	8.53e-19
LTAN01000018.1	95	346	362	50	30	81.900	4.62e-91
LTAN01000018.1	95	346	362	50	30	81.900	4.62e-91
LTAN01000018.1	95	346	362	50	30	81.900	4.62e-91
LTAN01000018.1	95	106	83	8	4	87.368	8.53e-19
LTAN01000018.1	95	106	83	8	4	87.368	8.53e-19
LTAN01000018.1	95	106	83	8	4	87.368	8.53e-19
LTAN01000017.1	95	346	362	50	30	81.900	4.62e-91
LTAN01000017.1	95	346	362	50	30	81.900	4.62e-91
LTAN01000017.1	95	346	362	50	30	81.900	4.62e-91
LTAN01000017.1	95	344	361	51	29	81.859	1.66e-90
LTAN01000017.1	95	106	83	8	4	87.368	8.53e-19
LTAN01000017.1	95	106	83	8	4	87.368	8.53e-19
LTAN01000017.1	95	106	83	8	4	87.368	8.53e-19
LTAN01000017.1	95	106	83	8	4	87.368	8.53e-19
LTAN01000016.1	95	346	362	50	30	81.900	4.62e-91
LTAN01000016.1	95	346	362	50	30	81.900	4.62e-91
LTAN01000016.1	95	346	362	50	30	81.900	4.62e-91
LTAN01000016.1	95	337	362	50	32	81.532	2.78e-88
LTAN01000016.1	95	106	83	8	4	87.368	8.53e-19
LTAN01000016.1	95	106	83	8	4	87.368	8.53e-19
LTAN01000016.1	95	106	83	8	4	87.368	8.53e-19
LTAN01000016.1	95	102	81	8	4	87.097	1.10e-17
LTAN01000015.1	97	346	371	52	32	81.538	4.62e-91
LTAN01000015.1	97	346	371	52	32	81.538	4.62e-91
LTAN01000015.1	97	346	371	52	32	81.538	4.62e-91
LTAN01000015.1	97	346	371	52	32	81.538	4.62e-91
LTAN01000015.1	97	106	83	8	4	87.368	8.53e-19
LTAN01000015.1	97	106	83	8	4	87.368	8.53e-19
LTAN01000015.1	97	106	83	8	4	87.368	8.53e-19
LTAN01000015.1	97	106	83	8	4	87.368	8.53e-19
LTAN01000014.1	95	346	362	50	30	81.900	4.62e-91
LTAN01000014.1	95	346	362	50	30	81.900	4.62e-91
LTAN01000014.1	95	346	362	50	30	81.900	4.62e-91
LTAN01000014.1	95	106	83	8	4	87.368	8.53e-19
LTAN01000014.1	95	106	83	8	4	87.368	8.53e-19
LTAN01000014.1	95	106	83	8	4	87.368	8.53e-19
LTAN01000013.1	95	346	362	50	30	81.900	4.62e-91
LTAN01000013.1	95	340	362	50	31	81.716	2.15e-89
LTAN01000013.1	95	106	83	8	4	87.368	8.53e-19
LTAN01000013.1	95	106	83	8	4	87.368	8.53e-19
JADEZO010000008.1	96	346	368	53	30	81.596	4.62e-91
JADEZO010000008.1	96	346	368	53	30	81.596	4.62e-91
JADEZO010000008.1	96	346	368	53	30	81.596	4.62e-91
JADEZO010000008.1	96	346	368	53	30	81.596	4.62e-91
JADEZO010000008.1	96	346	368	53	30	81.596	4.62e-91
JADEZO010000008.1	96	344	368	52	31	81.596	1.66e-90
JADEZO010000008.1	96	344	368	52	31	81.596	1.66e-90
JADEZO010000008.1	96	344	368	52	31	81.596	1.66e-90
JADEZO010000008.1	96	268	285	36	27	81.897	1.03e-67
JADEZO010000008.1	96	104	84	5	7	87.500	3.07e-18
JADEZO010000008.1	96	104	84	5	7	87.500	3.07e-18
JADEZO010000008.1	96	104	84	5	7	87.500	3.07e-18
JADEZO010000008.1	96	104	84	5	7	87.500	3.07e-18
JADEZO010000008.1	96	104	84	5	7	87.500	3.07e-18
JADEZO010000008.1	96	104	84	5	7	87.500	3.07e-18
JADEZO010000008.1	96	104	84	5	7	87.500	3.07e-18
JADEZO010000008.1	96	104	84	5	7	87.500	3.07e-18
NW_017263917.1	95	346	362	50	30	81.900	4.62e-91
NW_017263917.1	95	346	362	50	30	81.900	4.62e-91
NW_017263917.1	95	346	362	50	30	81.900	4.62e-91
NW_017263917.1	95	106	83	8	4	87.368	8.53e-19
NW_017263917.1	95	106	83	8	4	87.368	8.53e-19
NW_017263917.1	95	106	83	8	4	87.368	8.53e-19
NW_017263930.1	95	346	362	50	30	81.900	4.62e-91
NW_017263930.1	95	346	362	50	30	81.900	4.62e-91
NW_017263930.1	95	106	83	8	4	87.368	8.53e-19
NW_017263930.1	95	99.0	82	8	5	86.316	1.43e-16
NW_017263929.1	97	346	371	52	32	81.538	4.62e-91
NW_017263929.1	97	346	371	52	32	81.538	4.62e-91
NW_017263929.1	97	106	83	8	4	87.368	8.53e-19
NW_017263929.1	97	106	83	8	4	87.368	8.53e-19
NW_017263928.1	95	346	362	50	30	81.900	4.62e-91
NW_017263928.1	95	340	362	49	32	81.716	2.15e-89
NW_017263928.1	95	106	83	8	4	87.368	8.53e-19
NW_017263928.1	95	99.0	82	8	5	86.316	1.43e-16
NW_017263927.1	97	346	371	52	32	81.538	4.62e-91
NW_017263927.1	97	346	371	52	32	81.538	4.62e-91
NW_017263927.1	97	346	371	52	32	81.538	4.62e-91
NW_017263927.1	97	106	83	8	4	87.368	8.53e-19
NW_017263927.1	97	106	83	8	4	87.368	8.53e-19
NW_017263927.1	97	106	83	8	4	87.368	8.53e-19
NW_017263925.1	97	346	371	52	32	81.538	4.62e-91
NW_017263925.1	97	346	371	52	32	81.538	4.62e-91
NW_017263925.1	97	346	371	52	32	81.538	4.62e-91
NW_017263925.1	97	106	83	8	4	87.368	8.53e-19
NW_017263925.1	97	106	83	8	4	87.368	8.53e-19
NW_017263925.1	97	106	83	8	4	87.368	8.53e-19
NW_017263924.1	97	346	371	52	32	81.538	4.62e-91
NW_017263924.1	97	346	371	52	32	81.538	4.62e-91
NW_017263924.1	97	346	371	52	32	81.538	4.62e-91
NW_017263924.1	97	106	83	8	4	87.368	8.53e-19
NW_017263924.1	97	106	83	8	4	87.368	8.53e-19
NW_017263924.1	97	106	83	8	4	87.368	8.53e-19
NW_017263923.1	95	346	362	50	30	81.900	4.62e-91
NW_017263923.1	95	346	362	50	30	81.900	4.62e-91
NW_017263923.1	95	346	362	50	30	81.900	4.62e-91
NW_017263923.1	95	106	83	8	4	87.368	8.53e-19
NW_017263923.1	95	106	83	8	4	87.368	8.53e-19
NW_017263923.1	95	106	83	8	4	87.368	8.53e-19
NW_017263922.1	95	346	362	50	30	81.900	4.62e-91
NW_017263922.1	95	346	362	50	30	81.900	4.62e-91
NW_017263922.1	95	346	362	50	30	81.900	4.62e-91
NW_017263922.1	95	344	361	51	29	81.859	1.66e-90
NW_017263922.1	95	106	83	8	4	87.368	8.53e-19
NW_017263922.1	95	106	83	8	4	87.368	8.53e-19
NW_017263922.1	95	106	83	8	4	87.368	8.53e-19
NW_017263922.1	95	106	83	8	4	87.368	8.53e-19
