# Supplementary material for: Using nanopore sequencing to identify fungi from clinical samples with high phylogenetic resolution
Source: Sci Rep. 2023 Jun 16;13:9785. doi: 10.1038/s41598-023-37016-0 (PMC10275880; doi:10.1038/s41598-023-37016-0)
Supplement: Supplementary file 1 — Supplementary Information. [file 41598_2023_37016_MOESM1_ESM.zip › Supplementary_Information/Supplementary_Data/Data_S5_Mock_blast/results/Mock_RGN2_3_fmt6.txt]

CP017630.1	100	966	523	0	0	100.000	0.0
NC_032096.1	100	966	523	0	0	100.000	0.0
FM992695.1	100	749	494	23	17	92.509	0.0
NC_012867.1	100	749	494	23	17	92.509	0.0
AMGY01000013.1	76	647	355	1	1	99.440	0.0
AMGY01000013.1	76	71.3	38	0	0	100.000	2.92e-08
NW_006912916.1	76	647	355	1	1	99.440	0.0
NW_006912916.1	76	71.3	38	0	0	100.000	2.92e-08
QLNQ01000024.1	100	549	460	34	38	86.466	3.07e-152
QLNQ01000024.1	100	549	460	34	38	86.466	3.07e-152
QLNQ01000024.1	100	549	460	34	38	86.466	3.07e-152
QLNQ01000024.1	100	549	460	34	38	86.466	3.07e-152
QLNQ01000024.1	100	536	456	34	39	86.200	2.39e-148
LBNG01000280.1	100	531	456	47	30	85.553	1.11e-146
LBNG01000280.1	100	525	455	49	29	85.366	5.18e-145
WUJJ01000645.1	100	529	455	47	30	85.526	4.00e-146
GG692410.1	100	523	455	47	31	85.366	1.86e-144
GG692404.1	100	523	455	47	31	85.366	1.86e-144
GG692404.1	100	523	455	47	31	85.366	1.86e-144
GG692404.1	100	523	455	47	31	85.366	1.86e-144
NW_003020045.1	100	523	455	47	31	85.366	1.86e-144
NW_003020039.1	100	523	455	47	31	85.366	1.86e-144
NW_003020039.1	100	523	455	47	31	85.366	1.86e-144
NW_003020039.1	100	523	455	47	31	85.366	1.86e-144
CAJVQF010000101.1	100	503	456	48	35	84.601	2.43e-138
CAJVQF010000101.1	100	484	456	48	39	83.978	8.79e-133
CAJVQF010000101.1	100	484	456	48	39	83.978	8.79e-133
CAJVQF010000101.1	100	484	456	48	39	83.978	8.79e-133
CAJVQF010000101.1	100	484	456	48	39	83.978	8.79e-133
CAJVQF010000101.1	100	475	456	48	41	83.670	5.29e-130
CAJVQF010000008.1	100	503	456	48	35	84.601	2.43e-138
CAJVQF010000008.1	100	496	452	52	32	84.328	4.06e-136
CAJVQF010000008.1	100	492	453	51	34	84.201	5.25e-135
CAJVQF010000008.1	100	492	453	51	34	84.201	5.25e-135
CAJVQF010000008.1	100	488	454	50	36	84.074	6.79e-134
CAJVQF010000056.1	100	499	456	48	36	84.444	3.14e-137
CAJVQF010000056.1	100	499	456	48	36	84.444	3.14e-137
CAJVQF010000056.1	100	499	456	48	36	84.444	3.14e-137
CAJVQF010000056.1	100	499	456	48	36	84.444	3.14e-137
CAJVQF010000056.1	100	497	455	49	35	84.416	1.13e-136
CAJVQF010000056.1	100	497	455	49	35	84.416	1.13e-136
CAJVQF010000056.1	100	497	455	49	35	84.416	1.13e-136
CAJVQF010000056.1	100	484	456	48	39	83.978	8.79e-133
QLNQ01000013.1	100	488	448	43	39	84.528	6.79e-134
QLNQ01000013.1	100	488	448	43	39	84.528	6.79e-134
QLNQ01000013.1	100	488	448	43	39	84.528	6.79e-134
QLNQ01000013.1	100	488	448	43	39	84.528	6.79e-134
QLNQ01000013.1	100	488	448	43	39	84.528	6.79e-134
QLNQ01000013.1	100	477	447	43	41	84.181	1.47e-130
QLNQ01000018.1	100	484	448	43	40	84.369	8.79e-133
WWPN01000002.1	100	472	452	51	38	83.549	6.84e-129
WWPN01000002.1	100	464	451	51	39	83.364	1.14e-126
WWPN01000002.1	100	457	449	52	39	83.148	1.92e-124
JAIHNE010000018.1	85	424	354	35	22	86.131	1.94e-114
JAIHNE010000018.1	85	69.4	43	3	0	93.478	1.05e-07
JAIHNF010000004.1	83	418	349	35	21	86.173	9.04e-113
JAIHNF010000004.1	83	69.4	42	1	1	95.455	1.05e-07
JAMALC010000343.1	81	398	301	19	19	88.791	1.18e-106
JAMALC010000343.1	81	73.1	45	3	0	93.750	8.11e-09
JAMALC010000343.1	81	71.3	40	1	0	97.561	2.92e-08
JAHZQW010000108.1	84	394	349	24	35	85.539	1.52e-105
JAHZQW010000108.1	84	73.1	45	3	0	93.750	8.11e-09
JAHUZD010000032.1	84	394	358	26	37	85.036	1.52e-105
JAHUZD010000032.1	84	73.1	45	3	0	93.750	8.11e-09
HE681725.1	84	394	348	26	33	85.504	1.52e-105
HE681725.1	84	73.1	45	3	0	93.750	8.11e-09
NC_018301.1	84	394	348	26	33	85.504	1.52e-105
NC_018301.1	84	73.1	45	3	0	93.750	8.11e-09
NW_026055374.1	84	394	358	26	37	85.036	1.52e-105
NW_026055374.1	84	73.1	45	3	0	93.750	8.11e-09
JAEOAQ010000005.1	81	392	299	22	17	88.462	5.48e-105
JAEOAQ010000005.1	81	392	299	22	17	88.462	5.48e-105
JAEOAQ010000005.1	81	392	299	22	17	88.462	5.48e-105
JAEOAQ010000005.1	81	392	299	22	17	88.462	5.48e-105
JAEOAQ010000005.1	81	392	299	22	17	88.462	5.48e-105
JAEOAQ010000005.1	81	73.1	45	3	0	93.750	8.11e-09
JAEOAQ010000005.1	81	73.1	45	3	0	93.750	8.11e-09
JAEOAQ010000005.1	81	73.1	45	3	0	93.750	8.11e-09
JAEOAQ010000005.1	81	73.1	45	3	0	93.750	8.11e-09
JAEOAQ010000005.1	81	73.1	45	3	0	93.750	8.11e-09
JAEOAQ010000005.1	81	71.3	40	1	0	97.561	2.92e-08
JAEOAQ010000005.1	81	71.3	40	1	0	97.561	2.92e-08
JAEOAQ010000005.1	81	71.3	40	1	0	97.561	2.92e-08
JAEOAQ010000005.1	81	71.3	40	1	0	97.561	2.92e-08
JAEOAQ010000005.1	81	71.3	40	1	0	97.561	2.92e-08
CH981532.1	92	388	384	38	39	83.297	7.09e-104
CH981532.1	92	388	384	38	39	83.297	7.09e-104
CH981532.1	92	388	384	38	39	83.297	7.09e-104
CH981532.1	92	388	384	38	39	83.297	7.09e-104
CH981532.1	92	388	384	38	39	83.297	7.09e-104
CH981532.1	92	71.3	38	0	0	100.000	2.92e-08
CH981532.1	92	71.3	38	0	0	100.000	2.92e-08
CH981532.1	92	71.3	38	0	0	100.000	2.92e-08
CH981532.1	92	71.3	38	0	0	100.000	2.92e-08
CH981532.1	92	71.3	38	0	0	100.000	2.92e-08
CH445386.1	92	388	384	38	39	83.297	7.09e-104
CH445386.1	92	388	384	38	39	83.297	7.09e-104
CH445386.1	92	71.3	38	0	0	100.000	2.92e-08
CH445386.1	92	71.3	38	0	0	100.000	2.92e-08
NW_001884610.1	92	388	384	38	39	83.297	7.09e-104
NW_001884610.1	92	388	384	38	39	83.297	7.09e-104
NW_001884610.1	92	71.3	38	0	0	100.000	2.92e-08
NW_001884610.1	92	71.3	38	0	0	100.000	2.92e-08
NW_001813677.1	92	388	384	38	39	83.297	7.09e-104
NW_001813677.1	92	388	384	38	39	83.297	7.09e-104
NW_001813677.1	92	388	384	38	39	83.297	7.09e-104
NW_001813677.1	92	388	384	38	39	83.297	7.09e-104
NW_001813677.1	92	388	384	38	39	83.297	7.09e-104
NW_001813677.1	92	71.3	38	0	0	100.000	2.92e-08
NW_001813677.1	92	71.3	38	0	0	100.000	2.92e-08
NW_001813677.1	92	71.3	38	0	0	100.000	2.92e-08
NW_001813677.1	92	71.3	38	0	0	100.000	2.92e-08
NW_001813677.1	92	71.3	38	0	0	100.000	2.92e-08
HE605209.1	84	379	352	22	41	84.819	4.26e-101
HE605209.1	84	73.1	45	3	0	93.750	8.11e-09
NW_023503284.1	84	379	352	22	41	84.819	4.26e-101
NW_023503284.1	84	73.1	45	3	0	93.750	8.11e-09
GL996500.1	77	377	321	27	25	86.059	1.53e-100
GL996500.1	77	73.1	41	1	0	97.619	8.11e-09
NW_006767426.1	77	377	321	27	25	86.059	1.53e-100
NW_006767426.1	77	73.1	41	1	0	97.619	8.11e-09
PPLL02000039.1	74	350	344	36	33	83.293	3.34e-92
KI547142.1	78	348	321	35	25	84.252	1.20e-91
KI547142.1	78	75.0	42	1	0	97.674	2.25e-09
JAIHNG010000152.1	75	346	316	18	37	85.175	4.33e-91
JAIHNG010000152.1	75	73.1	45	3	0	93.750	8.11e-09
LQMS01001755.1	79	344	321	26	33	84.474	1.56e-90
LQMS01001755.1	79	76.8	43	1	0	97.727	6.27e-10
LQMS01001756.1	79	344	321	26	33	84.474	1.56e-90
LQMS01001756.1	79	76.8	43	1	0	97.727	6.27e-10
LQMS01001862.1	78	344	317	24	33	84.759	1.56e-90
LQMS01001862.1	78	76.8	43	1	0	97.727	6.27e-10
LQMS01001967.1	78	344	317	24	33	84.759	1.56e-90
LQMS01001967.1	78	76.8	43	1	0	97.727	6.27e-10
LQMS01001966.1	79	344	321	26	33	84.474	1.56e-90
LQMS01001966.1	79	76.8	43	1	0	97.727	6.27e-10
PPUV01000166.1	78	327	315	30	31	83.777	1.57e-85
PPUV01000166.1	78	73.1	39	0	0	100.000	8.11e-09
MXQC01000182.1	75	322	300	28	28	84.270	7.29e-84
MXQC01000182.1	75	71.3	38	0	0	100.000	2.92e-08
NBZC01000158.1	58	320	208	15	2	92.444	2.62e-83
NBZC01000158.1	58	73.1	41	1	0	97.619	8.11e-09
NBZC01000158.1	58	71.3	38	0	0	100.000	2.92e-08
JAGSYN010000329.1	45	318	190	9	0	95.477	9.43e-83
JAGSYN010000329.1	45	71.3	38	0	0	100.000	2.92e-08
NSGQ01000174.1	46	318	193	9	1	95.074	9.43e-83
NSGQ01000174.1	46	73.1	39	0	0	100.000	8.11e-09
NW_026057492.1	45	318	190	9	0	95.477	9.43e-83
NW_026057492.1	45	71.3	38	0	0	100.000	2.92e-08
PPPC02000005.1	45	315	188	9	0	95.431	1.22e-81
PPPC02000005.1	45	71.3	38	0	0	100.000	2.92e-08
CALSDN010000028.1	45	315	188	9	0	95.431	1.22e-81
CALSDN010000028.1	45	75.0	40	0	0	100.000	2.25e-09
QELA01000006.1	60	311	187	7	2	95.408	1.58e-80
QELA01000006.1	60	311	187	7	2	95.408	1.58e-80
QELA01000006.1	60	311	187	7	2	95.408	1.58e-80
QELA01000006.1	60	311	187	7	2	95.408	1.58e-80
QELA01000006.1	60	89.8	64	4	3	90.141	8.05e-14
QELA01000006.1	60	89.8	64	4	3	90.141	8.05e-14
QELA01000006.1	60	89.8	64	4	3	90.141	8.05e-14
QELA01000006.1	60	89.8	64	4	3	90.141	8.05e-14
QELA01000006.1	60	73.1	46	2	1	93.878	8.11e-09
QELA01000006.1	60	73.1	46	2	1	93.878	8.11e-09
QELA01000006.1	60	73.1	46	2	1	93.878	8.11e-09
QELA01000006.1	60	73.1	46	2	1	93.878	8.11e-09
QELA01000016.1	61	311	191	9	2	94.554	1.58e-80
QELA01000016.1	61	278	186	9	7	92.079	1.60e-70
QELA01000016.1	61	89.8	64	4	3	90.141	8.05e-14
QELA01000016.1	61	89.8	64	4	3	90.141	8.05e-14
QELA01000016.1	61	73.1	46	2	1	93.878	8.11e-09
QELA01000016.1	61	73.1	46	2	1	93.878	8.11e-09
QELA01000012.1	61	311	191	9	2	94.554	1.58e-80
QELA01000012.1	61	311	191	9	2	94.554	1.58e-80
QELA01000012.1	61	311	191	9	2	94.554	1.58e-80
QELA01000012.1	61	89.8	64	4	3	90.141	8.05e-14
QELA01000012.1	61	89.8	64	3	4	90.141	8.05e-14
QELA01000012.1	61	89.8	64	3	4	90.141	8.05e-14
QELA01000012.1	61	73.1	46	2	1	93.878	8.11e-09
QELA01000012.1	61	73.1	46	2	1	93.878	8.11e-09
QELA01000012.1	61	73.1	46	2	1	93.878	8.11e-09
KV454429.1	46	309	188	8	2	94.949	5.68e-80
KV454429.1	46	73.1	41	1	0	97.619	8.11e-09
CH408159.1	45	309	187	10	0	94.924	5.68e-80
CH408159.1	45	300	187	10	2	93.970	3.42e-77
CH408159.1	45	71.3	38	0	0	100.000	2.92e-08
CH408159.1	45	71.3	38	0	0	100.000	2.92e-08
JANXEX010000021.1	48	309	187	10	0	94.924	5.68e-80
JANXEX010000021.1	48	76.8	50	2	2	92.593	6.27e-10
BADS01000001.1	45	309	187	10	0	94.924	5.68e-80
BADS01000001.1	45	71.3	38	0	0	100.000	2.92e-08
MVNT01000028.1	45	309	187	10	0	94.924	5.68e-80
MVNT01000028.1	45	71.3	38	0	0	100.000	2.92e-08
NW_001809796.1	45	309	187	10	0	94.924	5.68e-80
NW_001809796.1	45	300	187	10	2	93.970	3.42e-77
NW_001809796.1	45	71.3	38	0	0	100.000	2.92e-08
NW_001809796.1	45	71.3	38	0	0	100.000	2.92e-08
NW_017566841.1	46	309	188	8	2	94.949	5.68e-80
NW_017566841.1	46	73.1	41	1	0	97.619	8.11e-09
QGOD01000262.1	52	307	183	7	1	95.812	2.04e-79
QGOD01000262.1	52	73.1	43	2	0	95.556	8.11e-09
QGOD01000262.1	52	69.4	37	0	0	100.000	1.05e-07
NBND01000012.1	46	307	186	10	0	94.898	2.04e-79
NBND01000012.1	46	307	186	10	0	94.898	2.04e-79
NBND01000012.1	46	73.1	44	1	1	95.652	8.11e-09
NBND01000012.1	46	73.1	44	1	1	95.652	8.11e-09
PPLR01000085.1	52	307	183	7	1	95.812	2.04e-79
PPLR01000085.1	52	73.1	43	2	0	95.556	8.11e-09
PPLR01000085.1	52	69.4	37	0	0	100.000	1.05e-07
PPLN02000030.1	52	305	187	11	0	94.444	7.34e-79
PPLN02000030.1	52	71.3	38	0	0	100.000	2.92e-08
PPLN02000030.1	52	71.3	38	0	0	100.000	2.92e-08
PPOS02000018.1	52	303	186	11	0	94.416	2.64e-78
PPOS02000018.1	52	73.1	39	0	0	100.000	8.11e-09
PPOS02000018.1	52	71.3	38	0	0	100.000	2.92e-08
JAHKSL010001529.1	49	303	187	9	2	94.444	2.64e-78
JAHKSL010001529.1	49	303	203	13	5	91.855	2.64e-78
JAHKSL010001529.1	49	303	187	9	2	94.444	2.64e-78
JAHKSL010001529.1	49	300	186	8	3	94.416	3.42e-77
JAHKSL010001529.1	49	300	186	8	3	94.416	3.42e-77
JAHKSL010001529.1	49	300	186	8	3	94.416	3.42e-77
JAHKSL010001529.1	49	294	185	9	3	93.909	1.59e-75
JAHKSL010001529.1	49	71.3	38	0	0	100.000	2.92e-08
JAHKSL010001529.1	49	71.3	38	0	0	100.000	2.92e-08
JAHKSL010001529.1	49	71.3	38	0	0	100.000	2.92e-08
JAHKSL010001529.1	49	71.3	38	0	0	100.000	2.92e-08
JAHKSL010001529.1	49	71.3	38	0	0	100.000	2.92e-08
JAHKSL010001529.1	49	71.3	38	0	0	100.000	2.92e-08
JAHKSL010001529.1	49	71.3	38	0	0	100.000	2.92e-08
JAHKSL010001528.1	45	303	187	9	2	94.444	2.64e-78
JAHKSL010001528.1	45	303	187	9	2	94.444	2.64e-78
JAHKSL010001528.1	45	291	185	9	4	93.434	2.06e-74
JAHKSL010001528.1	45	71.3	38	0	0	100.000	2.92e-08
JAHKSL010001528.1	45	71.3	38	0	0	100.000	2.92e-08
JAHKSL010001528.1	45	71.3	38	0	0	100.000	2.92e-08
JAHKSL010001527.1	45	303	187	9	2	94.444	2.64e-78
JAHKSL010001527.1	45	303	188	8	3	94.472	2.64e-78
JAHKSL010001527.1	45	291	185	9	4	93.434	2.06e-74
JAHKSL010001527.1	45	71.3	38	0	0	100.000	2.92e-08
JAHKSL010001527.1	45	71.3	38	0	0	100.000	2.92e-08
JAHKSL010001527.1	45	71.3	38	0	0	100.000	2.92e-08
JAHKSL010001524.1	45	303	187	9	2	94.444	2.64e-78
JAHKSL010001524.1	45	303	187	9	2	94.444	2.64e-78
JAHKSL010001524.1	45	303	187	9	2	94.444	2.64e-78
JAHKSL010001524.1	45	303	187	9	2	94.444	2.64e-78
JAHKSL010001524.1	45	303	187	9	2	94.444	2.64e-78
JAHKSL010001524.1	45	302	187	8	3	94.444	9.50e-78
JAHKSL010001524.1	45	296	186	8	4	93.939	4.42e-76
JAHKSL010001524.1	45	296	186	9	3	93.939	4.42e-76
JAHKSL010001524.1	45	71.3	38	0	0	100.000	2.92e-08
JAHKSL010001524.1	45	71.3	38	0	0	100.000	2.92e-08
JAHKSL010001524.1	45	71.3	38	0	0	100.000	2.92e-08
JAHKSL010001524.1	45	71.3	38	0	0	100.000	2.92e-08
JAHKSL010001524.1	45	71.3	38	0	0	100.000	2.92e-08
JAHKSL010001524.1	45	71.3	38	0	0	100.000	2.92e-08
JAHKSL010001524.1	45	71.3	38	0	0	100.000	2.92e-08
JAHKSL010001524.1	45	71.3	38	0	0	100.000	2.92e-08
JAHKSL010001523.1	45	303	187	9	2	94.444	2.64e-78
JAHKSL010001523.1	45	303	187	9	2	94.444	2.64e-78
JAHKSL010001523.1	45	303	187	9	2	94.444	2.64e-78
JAHKSL010001523.1	45	303	187	9	2	94.444	2.64e-78
JAHKSL010001523.1	45	303	187	9	2	94.444	2.64e-78
JAHKSL010001523.1	45	302	186	9	2	94.416	9.50e-78
JAHKSL010001523.1	45	300	186	8	3	94.416	3.42e-77
JAHKSL010001523.1	45	71.3	38	0	0	100.000	2.92e-08
JAHKSL010001523.1	45	71.3	38	0	0	100.000	2.92e-08
JAHKSL010001523.1	45	71.3	38	0	0	100.000	2.92e-08
JAHKSL010001523.1	45	71.3	38	0	0	100.000	2.92e-08
JAHKSL010001523.1	45	71.3	38	0	0	100.000	2.92e-08
JAHKSL010001523.1	45	71.3	38	0	0	100.000	2.92e-08
JAHKSL010001523.1	45	71.3	38	0	0	100.000	2.92e-08
JAHKSL010000469.1	45	303	187	9	2	94.444	2.64e-78
JAHKSL010000469.1	45	71.3	38	0	0	100.000	2.92e-08
FYBW01000192.1	52	303	182	9	0	95.288	2.64e-78
FYBW01000192.1	52	73.1	41	1	0	97.619	8.11e-09
FYBW01000192.1	52	71.3	38	0	0	100.000	2.92e-08
PPXL02000001.1	60	303	212	19	4	90.213	2.64e-78
PPXL02000001.1	60	76.8	43	1	0	97.727	6.27e-10
PPXL02000001.1	60	69.4	37	0	0	100.000	1.05e-07
PPPA02000022.1	52	303	186	11	0	94.416	2.64e-78
PPPA02000022.1	52	73.1	39	0	0	100.000	8.11e-09
PPPA02000022.1	52	71.3	38	0	0	100.000	2.92e-08
JAEUBG010003506.1	45	303	186	11	0	94.416	2.64e-78
JAEUBG010003506.1	45	71.3	38	0	0	100.000	2.92e-08
JAKQXL010000035.1	46	303	186	11	0	94.416	2.64e-78
JAKQXL010000035.1	46	303	186	11	0	94.416	2.64e-78
JAKQXL010000035.1	46	78.7	42	0	0	100.000	1.74e-10
JAKQXL010000035.1	46	78.7	42	0	0	100.000	1.74e-10
AECK01000007.1	45	303	187	9	2	94.444	2.64e-78
AECK01000007.1	45	303	187	9	2	94.444	2.64e-78
AECK01000007.1	45	303	187	9	2	94.444	2.64e-78
AECK01000007.1	45	303	187	9	2	94.444	2.64e-78
AECK01000007.1	45	303	187	9	2	94.444	2.64e-78
AECK01000007.1	45	303	187	9	2	94.444	2.64e-78
AECK01000007.1	45	71.3	38	0	0	100.000	2.92e-08
AECK01000007.1	45	71.3	38	0	0	100.000	2.92e-08
AECK01000007.1	45	71.3	38	0	0	100.000	2.92e-08
AECK01000007.1	45	71.3	38	0	0	100.000	2.92e-08
AECK01000007.1	45	71.3	38	0	0	100.000	2.92e-08
AECK01000007.1	45	67.6	36	0	0	100.000	3.77e-07
PPOY01000028.1	45	303	186	11	0	94.416	2.64e-78
PPOY01000028.1	45	71.3	38	0	0	100.000	2.92e-08
PPOQ01000062.1	44	303	182	9	0	95.288	2.64e-78
PPOQ01000062.1	44	71.3	38	0	0	100.000	2.92e-08
PPOW01000036.1	44	303	182	9	0	95.288	2.64e-78
PPOW01000036.1	44	71.3	38	0	0	100.000	2.92e-08
JAMYHY010000223.1	44	303	182	9	0	95.288	2.64e-78
JAMYHY010000223.1	44	71.3	38	0	0	100.000	2.92e-08
JADIOQ010000139.1	52	303	186	11	0	94.416	2.64e-78
JADIOQ010000139.1	52	73.1	39	0	0	100.000	8.11e-09
JADIOQ010000139.1	52	71.3	38	0	0	100.000	2.92e-08
JAEUBD010001227.1	45	303	187	9	2	94.444	2.64e-78
JAEUBD010001227.1	45	71.3	38	0	0	100.000	2.92e-08
DS995909.1	45	303	186	11	0	94.416	2.64e-78
DS995909.1	45	71.3	38	0	0	100.000	2.92e-08
PPLM01000288.1	52	303	186	11	0	94.416	2.64e-78
PPLM01000288.1	52	73.1	39	0	0	100.000	8.11e-09
PPLM01000288.1	52	71.3	38	0	0	100.000	2.92e-08
NW_002196671.1	45	303	186	11	0	94.416	2.64e-78
NW_002196671.1	45	71.3	38	0	0	100.000	2.92e-08
NW_017264704.1	45	303	187	9	2	94.444	2.64e-78
NW_017264704.1	45	303	187	9	2	94.444	2.64e-78
NW_017264704.1	45	303	187	9	2	94.444	2.64e-78
NW_017264704.1	45	303	187	9	2	94.444	2.64e-78
NW_017264704.1	45	303	187	9	2	94.444	2.64e-78
NW_017264704.1	45	303	187	9	2	94.444	2.64e-78
NW_017264704.1	45	71.3	38	0	0	100.000	2.92e-08
NW_017264704.1	45	71.3	38	0	0	100.000	2.92e-08
NW_017264704.1	45	71.3	38	0	0	100.000	2.92e-08
NW_017264704.1	45	71.3	38	0	0	100.000	2.92e-08
NW_017264704.1	45	71.3	38	0	0	100.000	2.92e-08
NW_017264704.1	45	67.6	36	0	0	100.000	3.77e-07
NREI01000028.1	69	302	307	27	36	82.973	9.50e-78
JAHLUL010000027.1	48	302	202	12	6	91.818	9.50e-78
JAHLUL010000027.1	48	71.3	38	0	0	100.000	2.92e-08
NDXA01000178.1	77	302	311	30	35	82.713	9.50e-78
NDXA01000178.1	77	73.1	41	1	0	97.619	8.11e-09
NW_025065177.1	48	302	202	12	6	91.818	9.50e-78
NW_025065177.1	48	71.3	38	0	0	100.000	2.92e-08
CM002300.1	48	300	201	13	5	91.781	3.42e-77
CM002300.1	48	71.3	38	0	0	100.000	2.92e-08
JAHLUX010000021.1	45	300	184	11	0	94.359	3.42e-77
JAHLUX010000021.1	45	71.3	38	0	0	100.000	2.92e-08
PPLT01000015.1	53	300	185	10	1	94.388	3.42e-77
PPLT01000015.1	53	73.1	41	1	0	97.619	8.11e-09
PPLT01000015.1	53	71.3	40	1	0	97.561	2.92e-08
NC_027866.1	48	300	201	13	5	91.781	3.42e-77
NC_027866.1	48	71.3	38	0	0	100.000	2.92e-08
NW_025065235.1	45	300	184	11	0	94.359	3.42e-77
NW_025065235.1	45	71.3	38	0	0	100.000	2.92e-08
CAIF01000345.1	44	298	181	10	0	94.764	1.23e-76
CAIF01000345.1	44	69.4	37	0	0	100.000	1.05e-07
PPNT01000111.1	52	298	186	10	2	93.939	1.23e-76
PPNT01000111.1	52	73.1	39	0	0	100.000	8.11e-09
PPNT01000111.1	52	69.4	37	0	0	100.000	1.05e-07
PPMF01000095.1	45	298	185	12	0	93.909	1.23e-76
PPMF01000095.1	45	71.3	38	0	0	100.000	2.92e-08
BDMO01000007.1	44	298	182	8	2	94.792	1.23e-76
BDMO01000007.1	44	71.3	38	0	0	100.000	2.92e-08
PPIU01000004.1	45	298	185	12	0	93.909	1.23e-76
PPIU01000004.1	45	71.3	38	0	0	100.000	2.92e-08
PPNU02000031.1	44	298	182	9	1	94.792	1.23e-76
PPNU02000031.1	44	69.4	37	0	0	100.000	1.05e-07
JAGSID010000072.1	45	298	186	10	2	93.939	1.23e-76
JAGSID010000072.1	45	71.3	38	0	0	100.000	2.92e-08
PPOA02000039.1	45	298	185	12	0	93.909	1.23e-76
PPOA02000039.1	45	69.4	37	0	0	100.000	1.05e-07
QELA01000014.1	60	298	185	7	4	94.388	1.23e-76
QELA01000014.1	60	278	182	7	7	92.857	1.60e-70
QELA01000014.1	60	265	180	7	9	91.837	1.25e-66
QELA01000014.1	60	76.8	62	3	6	87.324	6.27e-10
QELA01000014.1	60	73.1	46	2	1	93.878	8.11e-09
QELA01000014.1	60	60.2	44	2	3	89.796	6.31e-05
CP000497.1	45	298	186	10	2	93.939	1.23e-76
CP000497.1	45	71.3	38	0	0	100.000	2.92e-08
NC_009043.1	45	298	186	10	2	93.939	1.23e-76
NC_009043.1	45	71.3	38	0	0	100.000	2.92e-08
NW_011887395.1	44	298	181	10	0	94.764	1.23e-76
NW_011887395.1	44	69.4	37	0	0	100.000	1.05e-07
PPLV01000009.1	45	296	185	11	1	93.909	4.42e-76
PPLV01000009.1	45	71.3	38	0	0	100.000	2.92e-08
JAEUBE010000199.1	45	294	183	12	0	93.846	1.59e-75
JAEUBE010000199.1	45	71.3	38	0	0	100.000	2.92e-08
JACYCB010000058.1	45	294	186	11	2	93.467	1.59e-75
JACYCB010000058.1	45	71.3	38	0	0	100.000	2.92e-08
PPHW01000174.1	53	294	179	10	0	94.709	1.59e-75
PPHW01000174.1	53	75.0	47	2	1	94.000	2.25e-09
PPHW01000174.1	53	71.3	38	0	0	100.000	2.92e-08
PPKT01000023.1	45	294	183	12	0	93.846	1.59e-75
PPKT01000023.1	45	71.3	38	0	0	100.000	2.92e-08
PPKV02000051.1	46	294	188	12	2	93.069	1.59e-75
PPKV02000051.1	46	71.3	38	0	0	100.000	2.92e-08
NW_025763930.1	45	294	183	12	0	93.846	1.59e-75
NW_025763930.1	45	71.3	38	0	0	100.000	2.92e-08
PPOR01000001.1	52	292	184	13	0	93.401	5.72e-75
PPOR01000001.1	52	73.1	39	0	0	100.000	8.11e-09
PPOR01000001.1	52	71.3	38	0	0	100.000	2.92e-08
PPMN02000062.1	52	292	180	11	0	94.241	5.72e-75
PPMN02000062.1	52	73.1	41	1	0	97.619	8.11e-09
PPMN02000062.1	52	71.3	38	0	0	100.000	2.92e-08
PPIF01000029.1	45	292	184	13	0	93.401	5.72e-75
PPIF01000029.1	45	71.3	38	0	0	100.000	2.92e-08
PPMW01000057.1	45	292	184	13	0	93.401	5.72e-75
PPMW01000057.1	45	71.3	38	0	0	100.000	2.92e-08
PPMV02000005.1	45	292	184	13	0	93.401	5.72e-75
PPMV02000005.1	45	71.3	38	0	0	100.000	2.92e-08
PPMM02000033.1	44	292	180	11	0	94.241	5.72e-75
PPMM02000033.1	44	71.3	38	0	0	100.000	2.92e-08
PPMR02000150.1	46	291	185	10	3	93.434	2.06e-74
PPMR02000150.1	46	73.1	41	1	0	97.619	8.11e-09
PPKZ02000081.1	43	291	177	10	0	94.652	2.06e-74
PPKZ02000081.1	43	71.3	38	0	0	100.000	2.92e-08
PPHU01000073.1	43	291	177	10	0	94.652	2.06e-74
PPHU01000073.1	43	71.3	38	0	0	100.000	2.92e-08
PPKY02000093.1	42	291	175	9	0	95.109	2.06e-74
PPKY02000093.1	42	71.3	38	0	0	100.000	2.92e-08
UICF01000026.1	48	289	197	19	1	90.783	7.39e-74
UICF01000026.1	48	263	181	12	6	90.955	4.48e-66
UICF01000026.1	48	263	180	15	3	90.909	4.48e-66
UICF01000026.1	48	69.4	37	0	0	100.000	1.05e-07
UICF01000026.1	48	69.4	37	0	0	100.000	1.05e-07
UICF01000026.1	48	67.6	36	0	0	100.000	3.77e-07
PPKJ01000009.1	44	289	180	12	0	93.750	7.39e-74
PPKJ01000009.1	44	71.3	38	0	0	100.000	2.92e-08
PPNR02000093.1	54	287	183	14	0	92.893	2.66e-73
PPNR02000093.1	54	76.8	46	1	1	95.833	6.27e-10
PPNR02000093.1	54	69.4	37	0	0	100.000	1.05e-07
LJCY02000024.1	45	287	184	12	2	92.929	2.66e-73
LJCY02000024.1	45	270	181	10	6	91.878	2.68e-68
LJCY02000024.1	45	270	170	7	4	93.923	2.68e-68
LJCY02000024.1	45	71.3	38	0	0	100.000	2.92e-08
LJCY02000024.1	45	71.3	38	0	0	100.000	2.92e-08
LJCY02000024.1	45	58.4	36	0	2	94.737	2.27e-04
JAGEVD010000506.1	51	287	202	21	2	89.778	2.66e-73
JAGEVD010000506.1	51	287	202	21	2	89.778	2.66e-73
JAGEVD010000506.1	51	69.4	41	2	0	95.349	1.05e-07
JAGEVD010000506.1	51	69.4	41	2	0	95.349	1.05e-07
JAGEVD010000505.1	51	287	202	21	2	89.778	2.66e-73
JAGEVD010000505.1	51	287	202	21	2	89.778	2.66e-73
JAGEVD010000505.1	51	69.4	41	2	0	95.349	1.05e-07
JAGEVD010000505.1	51	69.4	41	2	0	95.349	1.05e-07
CP083469.1	45	287	183	14	0	92.893	2.66e-73
CP083469.1	45	287	183	14	0	92.893	2.66e-73
CP083469.1	45	69.4	37	0	0	100.000	1.05e-07
CP083469.1	45	69.4	37	0	0	100.000	1.05e-07
UICF01000022.1	45	287	183	14	0	92.893	2.66e-73
UICF01000022.1	45	287	183	14	0	92.893	2.66e-73
UICF01000022.1	45	274	181	14	2	91.878	2.07e-69
UICF01000022.1	45	69.4	37	0	0	100.000	1.05e-07
UICF01000022.1	45	69.4	37	0	0	100.000	1.05e-07
UICF01000022.1	45	62.1	36	0	1	97.297	1.75e-05
PPLI01000098.1	61	287	215	25	4	88.115	2.66e-73
PPLI01000098.1	61	73.1	39	0	0	100.000	8.11e-09
PPLI01000098.1	61	69.4	37	0	0	100.000	1.05e-07
AP012217.1	51	287	202	21	2	89.778	2.66e-73
AP012217.1	51	287	202	21	2	89.778	2.66e-73
AP012217.1	51	69.4	41	2	0	95.349	1.05e-07
AP012217.1	51	69.4	41	2	0	95.349	1.05e-07
JACVEX010000009.1	45	287	183	14	0	92.893	2.66e-73
JACVEX010000009.1	45	69.4	37	0	0	100.000	1.05e-07
JAMACU010000014.1	45	287	183	14	0	92.893	2.66e-73
JAMACU010000014.1	45	71.3	38	0	0	100.000	2.92e-08
PPLH02000088.1	54	287	183	14	0	92.893	2.66e-73
PPLH02000088.1	54	76.8	46	1	1	95.833	6.27e-10
PPLH02000088.1	54	69.4	37	0	0	100.000	1.05e-07
QYLQ01000035.1	50	287	203	20	3	89.823	2.66e-73
QYLQ01000035.1	50	69.4	37	0	0	100.000	1.05e-07
PPNS02000133.1	45	287	183	14	0	92.893	2.66e-73
PPNS02000133.1	45	69.4	37	0	0	100.000	1.05e-07
NC_036029.1	51	287	202	21	2	89.778	2.66e-73
NC_036029.1	51	287	202	21	2	89.778	2.66e-73
NC_036029.1	51	69.4	41	2	0	95.349	1.05e-07
NC_036029.1	51	69.4	41	2	0	95.349	1.05e-07
PPIX02000046.1	46	285	186	16	0	92.079	9.56e-73
PPIX02000046.1	46	71.3	38	0	0	100.000	2.92e-08
JAGEVD010000295.1	51	285	202	20	3	89.778	9.56e-73
JAGEVD010000295.1	51	69.4	41	2	0	95.349	1.05e-07
JADIOR010000171.1	54	285	189	16	1	91.748	9.56e-73
JADIOR010000171.1	54	73.1	39	0	0	100.000	8.11e-09
JADIOR010000171.1	54	71.3	38	0	0	100.000	2.92e-08
PPKH02000077.1	54	283	181	14	0	92.821	3.44e-72
PPKH02000077.1	54	75.0	47	2	1	94.000	2.25e-09
PPKH02000077.1	54	71.3	38	0	0	100.000	2.92e-08
PPKP02000046.1	45	283	182	12	2	92.857	3.44e-72
PPKP02000046.1	45	71.3	38	0	0	100.000	2.92e-08
PPMK02000094.1	46	283	191	14	4	91.388	3.44e-72
PPMK02000094.1	46	62.1	33	0	0	100.000	1.75e-05
PPKO01000094.1	54	283	181	14	0	92.821	3.44e-72
PPKO01000094.1	54	75.0	47	2	1	94.000	2.25e-09
PPKO01000094.1	54	71.3	38	0	0	100.000	2.92e-08
CP024757.1	53	283	188	15	2	91.707	3.44e-72
CP024757.1	53	283	188	15	2	91.707	3.44e-72
CP024757.1	53	69.4	37	0	0	100.000	1.05e-07
CP024757.1	53	69.4	37	0	0	100.000	1.05e-07
CP024757.1	53	67.6	36	0	0	100.000	3.77e-07
CP024757.1	53	67.6	36	0	0	100.000	3.77e-07
CP024756.1	53	283	188	15	2	91.707	3.44e-72
CP024756.1	53	283	188	15	2	91.707	3.44e-72
CP024756.1	53	69.4	37	0	0	100.000	1.05e-07
CP024756.1	53	69.4	37	0	0	100.000	1.05e-07
CP024756.1	53	67.6	36	0	0	100.000	3.77e-07
CP024756.1	53	67.6	36	0	0	100.000	3.77e-07
CP024753.1	53	283	188	16	1	91.707	3.44e-72
CP024753.1	53	283	188	15	2	91.707	3.44e-72
CP024753.1	53	283	188	15	2	91.707	3.44e-72
CP024753.1	53	69.4	37	0	0	100.000	1.05e-07
CP024753.1	53	69.4	37	0	0	100.000	1.05e-07
CP024753.1	53	69.4	37	0	0	100.000	1.05e-07
CP024753.1	53	67.6	36	0	0	100.000	3.77e-07
CP024753.1	53	67.6	36	0	0	100.000	3.77e-07
CP024753.1	53	67.6	36	0	0	100.000	3.77e-07
PPKL01000036.1	54	283	181	14	0	92.821	3.44e-72
PPKL01000036.1	54	75.0	47	2	1	94.000	2.25e-09
PPKL01000036.1	54	71.3	38	0	0	100.000	2.92e-08
PPHT01000081.1	56	283	189	18	0	91.304	3.44e-72
PPHT01000081.1	56	75.0	47	2	1	94.000	2.25e-09
PPHT01000081.1	56	71.3	38	0	0	100.000	2.92e-08
JAMAFN010000082.1	52	281	178	13	0	93.194	1.24e-71
JAMAFN010000082.1	52	76.8	43	1	0	97.727	6.27e-10
JAMAFN010000082.1	52	71.3	38	0	0	100.000	2.92e-08
CAKXYY010000043.1	52	281	178	13	0	93.194	1.24e-71
CAKXYY010000043.1	52	76.8	43	1	0	97.727	6.27e-10
CAKXYY010000043.1	52	71.3	38	0	0	100.000	2.92e-08
JAMAFL010000022.1	52	281	178	13	0	93.194	1.24e-71
JAMAFL010000022.1	52	76.8	43	1	0	97.727	6.27e-10
JAMAFL010000022.1	52	71.3	38	0	0	100.000	2.92e-08
JAMAFR010000013.1	52	281	178	13	0	93.194	1.24e-71
JAMAFR010000013.1	52	76.8	43	1	0	97.727	6.27e-10
JAMAFR010000013.1	52	71.3	38	0	0	100.000	2.92e-08
JAMAFM010000023.1	53	281	182	15	0	92.386	1.24e-71
JAMAFM010000023.1	53	76.8	43	1	0	97.727	6.27e-10
JAMAFM010000023.1	53	71.3	38	0	0	100.000	2.92e-08
PPIY01000089.1	53	281	182	15	0	92.386	1.24e-71
PPIY01000089.1	53	76.8	43	1	0	97.727	6.27e-10
PPIY01000089.1	53	71.3	38	0	0	100.000	2.92e-08
NQWY01015076.1	45	281	178	13	0	93.194	1.24e-71
NQWY01015076.1	45	75.0	42	1	0	97.674	2.25e-09
CR382124.1	47	281	186	17	0	91.626	1.24e-71
CR382124.1	47	281	187	16	1	91.667	1.24e-71
CR382124.1	47	281	186	17	0	91.626	1.24e-71
CR382124.1	47	69.4	41	2	0	95.349	1.05e-07
JAMAFQ010000012.1	53	281	182	15	0	92.386	1.24e-71
JAMAFQ010000012.1	53	76.8	43	1	0	97.727	6.27e-10
JAMAFQ010000012.1	53	71.3	38	0	0	100.000	2.92e-08
JANBXH010000027.1	46	281	187	15	2	91.667	1.24e-71
JANBXH010000027.1	46	69.4	39	1	0	97.500	1.05e-07
JAMAFP010000020.1	53	281	182	15	0	92.386	1.24e-71
JAMAFP010000020.1	53	76.8	43	1	0	97.727	6.27e-10
JAMAFP010000020.1	53	71.3	38	0	0	100.000	2.92e-08
JACWFX010000010.1	52	281	178	13	0	93.194	1.24e-71
JACWFX010000010.1	52	76.8	43	1	0	97.727	6.27e-10
JACWFX010000010.1	52	71.3	38	0	0	100.000	2.92e-08
JAMAFO010000022.1	53	281	182	15	0	92.386	1.24e-71
JAMAFO010000022.1	53	76.8	43	1	0	97.727	6.27e-10
JAMAFO010000022.1	53	71.3	38	0	0	100.000	2.92e-08
JANBXF010000023.1	43	281	177	11	1	93.651	1.24e-71
JANBXF010000023.1	43	71.3	38	0	0	100.000	2.92e-08
PPMG02000138.1	54	281	178	13	0	93.194	1.24e-71
PPMG02000138.1	54	80.5	50	1	2	94.340	4.84e-11
PPMG02000138.1	54	69.4	42	1	1	95.455	1.05e-07
KV454217.1	52	281	178	13	0	93.194	1.24e-71
KV454217.1	52	193	128	12	0	91.429	5.96e-45
KV454217.1	52	75.0	42	1	0	97.674	2.25e-09
KV454217.1	52	69.4	37	0	0	100.000	1.05e-07
NC_006040.1	47	281	186	17	0	91.626	1.24e-71
NC_006040.1	47	281	187	16	1	91.667	1.24e-71
NC_006040.1	47	281	186	17	0	91.626	1.24e-71
NC_006040.1	47	69.4	41	2	0	95.349	1.05e-07
NW_017567119.1	52	281	178	13	0	93.194	1.24e-71
NW_017567119.1	52	193	128	12	0	91.429	5.96e-45
NW_017567119.1	52	75.0	42	1	0	97.674	2.25e-09
NW_017567119.1	52	69.4	37	0	0	100.000	1.05e-07
CU928180.1	45	279	182	13	2	92.386	4.45e-71
CU928180.1	45	279	182	13	2	92.386	4.45e-71
CU928180.1	45	279	182	13	2	92.386	4.45e-71
CU928180.1	45	279	182	13	2	92.386	4.45e-71
CU928180.1	45	69.4	37	0	0	100.000	1.05e-07
CU928180.1	45	69.4	37	0	0	100.000	1.05e-07
CU928180.1	45	69.4	37	0	0	100.000	1.05e-07
LN890542.1	43	279	178	11	2	93.194	4.45e-71
LN890542.1	43	279	178	11	2	93.194	4.45e-71
LN890542.1	43	69.4	37	0	0	100.000	1.05e-07
LN890542.1	43	69.4	37	0	0	100.000	1.05e-07
AADM01000401.1	43	279	177	13	0	93.158	4.45e-71
AADM01000401.1	43	69.4	37	0	0	100.000	1.05e-07
AADM01000465.1	45	279	181	15	0	92.347	4.45e-71
AADM01000465.1	45	69.4	37	0	0	100.000	1.05e-07
AADM01000482.1	45	279	181	15	0	92.347	4.45e-71
AADM01000482.1	45	69.4	37	0	0	100.000	1.05e-07
CM000694.1	45	279	177	13	0	93.158	4.45e-71
CM000694.1	45	279	177	13	0	93.158	4.45e-71
CM000694.1	45	71.3	42	2	0	95.455	2.92e-08
CM000694.1	45	71.3	42	2	0	95.455	2.92e-08
NC_013084.1	45	279	182	13	2	92.386	4.45e-71
NC_013084.1	45	279	182	13	2	92.386	4.45e-71
NC_013084.1	45	279	182	13	2	92.386	4.45e-71
NC_013084.1	45	279	182	13	2	92.386	4.45e-71
NC_013084.1	45	69.4	37	0	0	100.000	1.05e-07
NC_013084.1	45	69.4	37	0	0	100.000	1.05e-07
NC_013084.1	45	69.4	37	0	0	100.000	1.05e-07
UEGL01000009.1	49	278	202	17	7	89.381	1.60e-70
UEGL01000009.1	49	278	202	17	7	89.381	1.60e-70
UEGL01000009.1	49	278	202	16	8	89.381	1.60e-70
UEGL01000009.1	49	278	202	17	7	89.381	1.60e-70
UEGL01000009.1	49	69.4	37	0	0	100.000	1.05e-07
UEGL01000009.1	49	69.4	37	0	0	100.000	1.05e-07
UEGL01000009.1	49	69.4	37	0	0	100.000	1.05e-07
UEGL01000009.1	49	69.4	37	0	0	100.000	1.05e-07
UEGL01000010.1	49	278	202	17	7	89.381	1.60e-70
UEGL01000010.1	49	278	202	17	7	89.381	1.60e-70
UEGL01000010.1	49	278	202	17	7	89.381	1.60e-70
UEGL01000010.1	49	278	202	17	7	89.381	1.60e-70
UEGL01000010.1	49	69.4	37	0	0	100.000	1.05e-07
UEGL01000010.1	49	69.4	37	0	0	100.000	1.05e-07
UEGL01000010.1	49	69.4	37	0	0	100.000	1.05e-07
UEGL01000010.1	49	69.4	37	0	0	100.000	1.05e-07
UEGL01000039.1	49	278	202	17	7	89.381	1.60e-70
UEGL01000039.1	49	278	202	17	7	89.381	1.60e-70
UEGL01000039.1	49	278	202	17	7	89.381	1.60e-70
UEGL01000039.1	49	278	202	17	7	89.381	1.60e-70
UEGL01000039.1	49	69.4	37	0	0	100.000	1.05e-07
UEGL01000039.1	49	69.4	37	0	0	100.000	1.05e-07
UEGL01000039.1	49	69.4	37	0	0	100.000	1.05e-07
UEGL01000039.1	49	69.4	37	0	0	100.000	1.05e-07
UEGL01000052.1	49	278	202	17	7	89.381	1.60e-70
UEGL01000052.1	49	278	202	17	7	89.381	1.60e-70
UEGL01000052.1	49	278	203	14	10	89.427	1.60e-70
UEGL01000052.1	49	270	201	16	9	88.938	2.68e-68
UEGL01000052.1	49	69.4	37	0	0	100.000	1.05e-07
UEGL01000052.1	49	69.4	37	0	0	100.000	1.05e-07
UEGL01000052.1	49	69.4	37	0	0	100.000	1.05e-07
CU928181.1	49	278	202	17	7	89.381	1.60e-70
CU928181.1	49	274	202	17	8	88.987	2.07e-69
CU928181.1	49	274	202	17	8	88.987	2.07e-69
CU928181.1	49	69.4	37	0	0	100.000	1.05e-07
CU928181.1	49	69.4	37	0	0	100.000	1.05e-07
CU928181.1	49	69.4	37	0	0	100.000	1.05e-07
JAEVGP010000015.1	48	278	198	14	8	90.000	1.60e-70
JAEVGP010000015.1	48	278	198	14	8	90.000	1.60e-70
JAEVGP010000015.1	48	278	198	15	7	90.000	1.60e-70
JAEVGP010000015.1	48	69.4	37	0	0	100.000	1.05e-07
JAEVGP010000015.1	48	69.4	37	0	0	100.000	1.05e-07
JAEVGP010000015.1	48	69.4	37	0	0	100.000	1.05e-07
JAEVGP010000005.1	48	278	198	15	7	90.000	1.60e-70
JAEVGP010000005.1	48	69.4	37	0	0	100.000	1.05e-07
HG793131.1	47	278	186	13	4	91.626	1.60e-70
HG793131.1	47	69.4	42	1	1	95.455	1.05e-07
NW_019172956.1	47	278	186	13	4	91.626	1.60e-70
NW_019172956.1	47	69.4	42	1	1	95.455	1.05e-07
NC_012994.1	49	278	202	17	7	89.381	1.60e-70
NC_012994.1	49	274	202	17	8	88.987	2.07e-69
NC_012994.1	49	274	202	17	8	88.987	2.07e-69
NC_012994.1	49	69.4	37	0	0	100.000	1.05e-07
NC_012994.1	49	69.4	37	0	0	100.000	1.05e-07
NC_012994.1	49	69.4	37	0	0	100.000	1.05e-07
PPMP01000092.1	46	276	186	17	1	91.176	5.76e-70
PPMP01000092.1	46	71.3	38	0	0	100.000	2.92e-08
JAFIDH010000010.1	45	276	181	16	0	91.878	5.76e-70
JAFIDH010000010.1	45	276	181	16	0	91.878	5.76e-70
JAFIDH010000010.1	45	71.3	38	0	0	100.000	2.92e-08
JAFIDH010000010.1	45	71.3	38	0	0	100.000	2.92e-08
UEGL01000006.1	49	276	202	15	9	89.381	5.76e-70
UEGL01000006.1	49	267	201	16	10	88.546	3.46e-67
UEGL01000006.1	49	69.4	37	0	0	100.000	1.05e-07
UEGL01000006.1	49	69.4	37	0	0	100.000	1.05e-07
JAFIDI010000015.1	44	276	177	14	0	92.670	5.76e-70
JAFIDI010000015.1	44	276	177	14	0	92.670	5.76e-70
JAFIDI010000015.1	44	276	177	14	0	92.670	5.76e-70
JAFIDI010000015.1	44	276	177	14	0	92.670	5.76e-70
JAFIDI010000015.1	44	71.3	38	0	0	100.000	2.92e-08
JAFIDI010000015.1	44	71.3	38	0	0	100.000	2.92e-08
JAFIDI010000015.1	44	71.3	38	0	0	100.000	2.92e-08
JAFIDI010000015.1	44	71.3	38	0	0	100.000	2.92e-08
JAFIDI010000023.1	44	276	177	14	0	92.670	5.76e-70
JAFIDI010000023.1	44	246	175	11	8	90.206	4.51e-61
JAFIDI010000023.1	44	71.3	38	0	0	100.000	2.92e-08
JAFIDI010000019.1	44	276	177	14	0	92.670	5.76e-70
JAFIDI010000019.1	44	276	177	14	0	92.670	5.76e-70
JAFIDI010000019.1	44	276	177	14	0	92.670	5.76e-70
JAFIDI010000019.1	44	71.3	38	0	0	100.000	2.92e-08
JAFIDI010000019.1	44	71.3	38	0	0	100.000	2.92e-08
JAFIDI010000019.1	44	71.3	38	0	0	100.000	2.92e-08
JAHUZD010000048.1	45	276	183	13	3	91.960	5.76e-70
JAHUZD010000048.1	45	69.4	37	0	0	100.000	1.05e-07
PPJO01000042.1	50	276	201	22	3	88.938	5.76e-70
PPJO01000042.1	50	69.4	37	0	0	100.000	1.05e-07
PPJO01000013.1	50	276	201	22	3	88.938	5.76e-70
PPJO01000013.1	50	69.4	37	0	0	100.000	1.05e-07
SWBN01000023.1	48	276	187	10	7	91.667	5.76e-70
SWBN01000023.1	48	272	186	13	5	91.176	7.45e-69
SWBN01000023.1	48	268	190	16	5	90.047	9.63e-68
SWBN01000023.1	48	71.3	38	0	0	100.000	2.92e-08
SWBN01000023.1	48	71.3	38	0	0	100.000	2.92e-08
SWBN01000023.1	48	71.3	40	1	0	97.561	2.92e-08
PPNG01000187.1	45	276	181	16	0	91.878	5.76e-70
PPNG01000187.1	45	71.3	38	0	0	100.000	2.92e-08
JAHMUF010000032.1	52	276	177	14	0	92.670	5.76e-70
JAHMUF010000032.1	52	73.1	39	0	0	100.000	8.11e-09
JAHMUF010000032.1	52	71.3	43	1	1	95.556	2.92e-08
PPJP02000040.1	47	276	185	18	0	91.133	5.76e-70
PPJP02000040.1	47	69.4	41	2	0	95.349	1.05e-07
HE978314.1	48	276	195	18	4	89.862	5.76e-70
HE978314.1	48	276	195	18	4	89.862	5.76e-70
HE978314.1	48	69.4	37	0	0	100.000	1.05e-07
HE978314.1	48	69.4	37	0	0	100.000	1.05e-07
PPKM01000147.1	54	276	183	12	4	91.960	5.76e-70
PPKM01000147.1	54	75.0	47	2	1	94.000	2.25e-09
PPKM01000147.1	54	71.3	38	0	0	100.000	2.92e-08
NC_035922.1	48	276	195	18	4	89.862	5.76e-70
NC_035922.1	48	276	195	18	4	89.862	5.76e-70
NC_035922.1	48	69.4	37	0	0	100.000	1.05e-07
NC_035922.1	48	69.4	37	0	0	100.000	1.05e-07
NW_025065079.1	52	276	177	14	0	92.670	5.76e-70
NW_025065079.1	52	73.1	39	0	0	100.000	8.11e-09
NW_025065079.1	52	71.3	43	1	1	95.556	2.92e-08
NW_026055390.1	45	276	183	13	3	91.960	5.76e-70
NW_026055390.1	45	69.4	37	0	0	100.000	1.05e-07
LT598491.1	43	274	176	14	0	92.632	2.07e-69
LT598491.1	43	274	176	14	0	92.632	2.07e-69
LT598491.1	43	69.4	37	0	0	100.000	1.05e-07
LT598491.1	43	69.4	37	0	0	100.000	1.05e-07
JAEUBF010000039.1	55	274	185	17	1	91.133	2.07e-69
JAEUBF010000039.1	55	80.5	50	1	2	94.340	4.84e-11
JAEUBF010000039.1	55	69.4	37	0	0	100.000	1.05e-07
LT598476.1	45	274	180	16	0	91.837	2.07e-69
LT598476.1	45	274	180	16	0	91.837	2.07e-69
LT598476.1	45	69.4	37	0	0	100.000	1.05e-07
LT598476.1	45	69.4	37	0	0	100.000	1.05e-07
LT598476.1	45	69.4	37	0	0	100.000	1.05e-07
BLZB01000082.1	46	274	186	14	4	91.176	2.07e-69
BLZB01000082.1	46	71.3	38	0	0	100.000	2.92e-08
BCGL01000010.1	45	274	181	14	2	91.878	2.07e-69
BCGL01000010.1	45	67.6	37	1	0	97.368	3.77e-07
SWBN01000017.1	46	274	186	14	4	91.176	2.07e-69
SWBN01000017.1	46	274	186	14	4	91.176	2.07e-69
SWBN01000017.1	46	274	186	14	4	91.176	2.07e-69
SWBN01000017.1	46	274	186	14	4	91.176	2.07e-69
SWBN01000017.1	46	272	186	13	5	91.176	7.45e-69
SWBN01000017.1	46	272	186	13	5	91.176	7.45e-69
SWBN01000017.1	46	272	186	13	5	91.176	7.45e-69
SWBN01000017.1	46	71.3	38	0	0	100.000	2.92e-08
SWBN01000017.1	46	71.3	38	0	0	100.000	2.92e-08
SWBN01000017.1	46	71.3	38	0	0	100.000	2.92e-08
SWBN01000017.1	46	71.3	38	0	0	100.000	2.92e-08
SWBN01000017.1	46	71.3	38	0	0	100.000	2.92e-08
SWBN01000017.1	46	71.3	38	0	0	100.000	2.92e-08
SWBN01000017.1	46	71.3	38	0	0	100.000	2.92e-08
SWBN01000015.1	47	274	191	14	6	90.521	2.07e-69
SWBN01000015.1	47	71.3	38	0	0	100.000	2.92e-08
LN736364.1	45	274	180	16	0	91.837	2.07e-69
LN736364.1	45	274	180	16	0	91.837	2.07e-69
LN736364.1	45	69.4	37	0	0	100.000	1.05e-07
LN736364.1	45	69.4	37	0	0	100.000	1.05e-07
CP002500.1	43	274	176	14	0	92.632	2.07e-69
CP002500.1	43	274	176	14	0	92.632	2.07e-69
CP002500.1	43	69.4	37	0	0	100.000	1.05e-07
CP002500.1	43	69.4	37	0	0	100.000	1.05e-07
AEAV01000475.1	50	274	200	22	3	88.889	2.07e-69
AEAV01000475.1	50	69.4	37	0	0	100.000	1.05e-07
LT598481.1	47	274	180	16	0	91.837	2.07e-69
LT598481.1	47	274	180	16	0	91.837	2.07e-69
LT598481.1	47	69.4	46	2	2	92.000	1.05e-07
LT598481.1	47	69.4	46	2	2	92.000	1.05e-07
LT598481.1	47	69.4	37	0	0	100.000	1.05e-07
WACN01000021.1	45	274	181	15	1	91.878	2.07e-69
WACN01000021.1	45	69.4	37	0	0	100.000	1.05e-07
NC_016452.1	43	274	176	14	0	92.632	2.07e-69
NC_016452.1	43	274	176	14	0	92.632	2.07e-69
NC_016452.1	43	69.4	37	0	0	100.000	1.05e-07
NC_016452.1	43	69.4	37	0	0	100.000	1.05e-07
NW_019212883.1	45	274	180	16	0	91.837	2.07e-69
NW_019212883.1	45	274	180	16	0	91.837	2.07e-69
NW_019212883.1	45	69.4	37	0	0	100.000	1.05e-07
NW_019212883.1	45	69.4	37	0	0	100.000	1.05e-07
PPML02000044.1	54	272	186	12	6	91.176	7.45e-69
PPML02000044.1	54	75.0	42	1	0	97.674	2.25e-09
PPML02000044.1	54	69.4	39	1	0	97.500	1.05e-07
PPSZ01001842.1	36	272	173	13	0	93.011	7.45e-69
PPKI01000113.1	53	272	180	14	2	91.837	7.45e-69
PPKI01000113.1	53	75.0	42	1	0	97.674	2.25e-09
PPKI01000113.1	53	71.3	38	0	0	100.000	2.92e-08
PPKS01000031.1	45	272	180	15	1	91.837	7.45e-69
PPKS01000031.1	45	71.3	38	0	0	100.000	2.92e-08
PPLW02000029.1	43	272	173	13	0	93.011	7.45e-69
PPLW02000029.1	43	71.3	38	0	0	100.000	2.92e-08
PPKR01000012.1	45	272	179	16	0	91.795	7.45e-69
PPKR01000012.1	45	71.3	38	0	0	100.000	2.92e-08
NJIJ01000026.1	49	270	199	20	5	88.839	2.68e-68
NJIJ01000026.1	49	69.4	37	0	0	100.000	1.05e-07
NJIJ01000033.1	49	270	199	20	5	88.839	2.68e-68
NJIJ01000033.1	49	69.4	37	0	0	100.000	1.05e-07
NJIJ01000034.1	51	270	205	23	5	87.983	2.68e-68
NJIJ01000034.1	51	69.4	37	0	0	100.000	1.05e-07
NJIJ01000036.1	51	270	205	23	5	87.983	2.68e-68
NJIJ01000036.1	51	69.4	37	0	0	100.000	1.05e-07
NJIJ01000040.1	51	270	205	23	5	87.983	2.68e-68
NJIJ01000040.1	51	69.4	37	0	0	100.000	1.05e-07
NJIJ01000045.1	51	270	205	23	5	87.983	2.68e-68
NJIJ01000045.1	51	69.4	37	0	0	100.000	1.05e-07
NJIJ01000049.1	51	270	205	23	5	87.983	2.68e-68
NJIJ01000049.1	51	270	205	23	5	87.983	2.68e-68
NJIJ01000049.1	51	69.4	37	0	0	100.000	1.05e-07
NJIJ01000049.1	51	69.4	37	0	0	100.000	1.05e-07
NJIJ01000052.1	51	270	205	23	5	87.983	2.68e-68
NJIJ01000052.1	51	69.4	37	0	0	100.000	1.05e-07
NJIJ01000053.1	51	270	205	23	5	87.983	2.68e-68
NJIJ01000053.1	51	235	203	24	11	85.294	9.77e-58
NJIJ01000053.1	51	69.4	37	0	0	100.000	1.05e-07
NJIJ01000054.1	49	270	182	9	7	91.919	2.68e-68
NJIJ01000054.1	49	270	199	20	5	88.839	2.68e-68
NJIJ01000054.1	49	69.4	37	0	0	100.000	1.05e-07
NJIJ01000054.1	49	69.4	37	0	0	100.000	1.05e-07
NJIJ01000055.1	49	270	199	20	5	88.839	2.68e-68
NJIJ01000055.1	49	270	199	20	5	88.839	2.68e-68
NJIJ01000055.1	49	69.4	37	0	0	100.000	1.05e-07
NJIJ01000055.1	49	69.4	37	0	0	100.000	1.05e-07
NJIJ01000059.1	49	270	199	20	5	88.839	2.68e-68
NJIJ01000059.1	49	270	199	20	5	88.839	2.68e-68
NJIJ01000059.1	49	69.4	37	0	0	100.000	1.05e-07
NJIJ01000059.1	49	69.4	37	0	0	100.000	1.05e-07
NJIJ01000060.1	49	270	199	20	5	88.839	2.68e-68
NJIJ01000060.1	49	69.4	37	0	0	100.000	1.05e-07
NJIJ01000061.1	49	270	199	20	5	88.839	2.68e-68
NJIJ01000061.1	49	69.4	37	0	0	100.000	1.05e-07
NJIJ01000062.1	51	270	205	23	5	87.983	2.68e-68
NJIJ01000062.1	51	270	205	23	5	87.983	2.68e-68
NJIJ01000062.1	51	69.4	37	0	0	100.000	1.05e-07
NJIJ01000062.1	51	69.4	37	0	0	100.000	1.05e-07
NJIJ01000063.1	51	270	205	23	5	87.983	2.68e-68
NJIJ01000063.1	51	270	205	23	5	87.983	2.68e-68
NJIJ01000063.1	51	69.4	37	0	0	100.000	1.05e-07
NJIJ01000063.1	51	69.4	37	0	0	100.000	1.05e-07
NJIJ01000064.1	51	270	205	23	5	87.983	2.68e-68
NJIJ01000064.1	51	270	205	23	5	87.983	2.68e-68
NJIJ01000064.1	51	69.4	37	0	0	100.000	1.05e-07
NJIJ01000064.1	51	69.4	37	0	0	100.000	1.05e-07
NJIJ01000066.1	51	270	205	23	5	87.983	2.68e-68
NJIJ01000066.1	51	270	205	23	5	87.983	2.68e-68
NJIJ01000066.1	51	69.4	37	0	0	100.000	1.05e-07
NJIJ01000066.1	51	69.4	37	0	0	100.000	1.05e-07
NJIJ01000069.1	51	270	205	23	5	87.983	2.68e-68
NJIJ01000069.1	51	69.4	37	0	0	100.000	1.05e-07
NJIJ01000071.1	51	270	205	23	5	87.983	2.68e-68
NJIJ01000071.1	51	270	201	21	5	88.546	2.68e-68
NJIJ01000071.1	51	97.1	70	5	3	89.744	4.81e-16
NJIJ01000071.1	51	69.4	37	0	0	100.000	1.05e-07
NJIJ01000071.1	51	69.4	37	0	0	100.000	1.05e-07
NJIJ01000071.1	51	69.4	37	0	0	100.000	1.05e-07
NJIJ01000073.1	51	270	205	23	5	87.983	2.68e-68
NJIJ01000073.1	51	270	205	23	5	87.983	2.68e-68
NJIJ01000073.1	51	244	197	20	10	86.784	1.62e-60
NJIJ01000073.1	51	69.4	37	0	0	100.000	1.05e-07
NJIJ01000073.1	51	69.4	37	0	0	100.000	1.05e-07
NJIJ01000073.1	51	65.8	35	0	0	100.000	1.36e-06
NJIJ01000074.1	51	270	205	23	5	87.983	2.68e-68
NJIJ01000074.1	51	270	205	23	5	87.983	2.68e-68
NJIJ01000074.1	51	69.4	37	0	0	100.000	1.05e-07
NJIJ01000074.1	51	69.4	37	0	0	100.000	1.05e-07
NJIJ01000075.1	51	270	205	23	5	87.983	2.68e-68
NJIJ01000075.1	51	270	205	23	5	87.983	2.68e-68
NJIJ01000075.1	51	270	205	23	5	87.983	2.68e-68
NJIJ01000075.1	51	270	205	23	5	87.983	2.68e-68
NJIJ01000075.1	51	69.4	37	0	0	100.000	1.05e-07
NJIJ01000075.1	51	69.4	37	0	0	100.000	1.05e-07
NJIJ01000075.1	51	69.4	37	0	0	100.000	1.05e-07
NJIJ01000075.1	51	69.4	37	0	0	100.000	1.05e-07
NJIJ01000085.1	51	270	205	23	5	87.983	2.68e-68
NJIJ01000085.1	51	69.4	37	0	0	100.000	1.05e-07
CP048731.1	43	270	174	14	0	92.553	2.68e-68
CP048731.1	43	67.6	36	0	0	100.000	3.77e-07
PPMS02000047.1	42	270	173	11	2	93.011	2.68e-68
PPMS02000047.1	42	69.4	37	0	0	100.000	1.05e-07
NQMI01000137.1	36	270	177	8	6	92.670	2.68e-68
JANLBP010000028.1	45	270	182	13	4	91.457	2.68e-68
JANLBP010000028.1	45	69.4	37	0	0	100.000	1.05e-07
PPON02000133.1	51	270	204	25	3	87.931	2.68e-68
PPON02000133.1	51	69.4	37	0	0	100.000	1.05e-07
JAMPTR010000007.1	36	270	177	8	6	92.670	2.68e-68
CR380958.2	45	270	182	14	3	91.457	2.68e-68
CR380958.2	45	69.4	37	0	0	100.000	1.05e-07
QELA01000017.1	59	270	185	8	9	91.584	2.68e-68
QELA01000017.1	59	252	182	8	12	90.099	9.70e-63
QELA01000017.1	59	76.8	62	3	6	87.324	6.27e-10
QELA01000017.1	59	76.8	62	3	6	87.324	6.27e-10
QELA01000017.1	59	71.3	38	0	0	100.000	2.92e-08
QELA01000017.1	59	71.3	38	0	0	100.000	2.92e-08
NC_006035.2	45	270	182	14	3	91.457	2.68e-68
NC_006035.2	45	69.4	37	0	0	100.000	1.05e-07
JAHDIT010000291.1	52	268	176	13	2	92.147	9.63e-68
JAHDIT010000291.1	52	75.0	42	1	0	97.674	2.25e-09
JAHDIT010000291.1	52	71.3	38	0	0	100.000	2.92e-08
JH792812.1	36	268	176	8	6	92.632	9.63e-68
LT598461.1	45	268	179	17	0	91.327	9.63e-68
LT598461.1	45	268	179	17	0	91.327	9.63e-68
LT598461.1	45	69.4	37	0	0	100.000	1.05e-07
LT598461.1	45	69.4	37	0	0	100.000	1.05e-07
UEGL01000028.1	50	268	202	16	10	88.596	9.63e-68
UEGL01000028.1	50	265	201	19	8	88.158	1.25e-66
UEGL01000028.1	50	261	166	10	2	93.258	1.61e-65
UEGL01000028.1	50	261	166	10	2	93.258	1.61e-65
UEGL01000028.1	50	69.4	37	0	0	100.000	1.05e-07
UEGL01000028.1	50	69.4	37	0	0	100.000	1.05e-07
UEGL01000028.1	50	69.4	37	0	0	100.000	1.05e-07
UEGL01000028.1	50	69.4	37	0	0	100.000	1.05e-07
KE733585.1	36	268	176	8	6	92.632	9.63e-68
PPJZ01000145.1	46	268	184	17	2	90.640	9.63e-68
PPJZ01000145.1	46	69.4	37	0	0	100.000	1.05e-07
PPLP01000043.1	51	268	176	13	2	92.147	9.63e-68
PPLP01000043.1	51	71.3	41	0	1	97.619	2.92e-08
PPLP01000043.1	51	69.4	37	0	0	100.000	1.05e-07
LT598453.1	45	268	179	17	0	91.327	9.63e-68
LT598453.1	45	268	179	17	0	91.327	9.63e-68
LT598453.1	45	69.4	37	0	0	100.000	1.05e-07
LT598453.1	45	69.4	37	0	0	100.000	1.05e-07
PPLU02000035.1	52	268	181	18	0	90.955	9.63e-68
PPLU02000035.1	52	71.3	38	0	0	100.000	2.92e-08
PPLU02000035.1	52	67.6	36	0	0	100.000	3.77e-07
PPOP02000110.1	43	268	176	13	2	92.147	9.63e-68
PPOP02000110.1	43	69.4	37	0	0	100.000	1.05e-07
PPMU02000064.1	53	268	184	13	5	91.089	9.63e-68
PPMU02000064.1	53	73.1	41	1	0	97.619	8.11e-09
PPMU02000064.1	53	69.4	37	0	0	100.000	1.05e-07
JAAGWQ010000076.1	36	267	176	12	3	92.147	3.46e-67
JAALXI010000067.1	36	267	176	12	3	92.147	3.46e-67
PPNC01000139.1	48	267	159	6	1	95.783	3.46e-67
PPNC01000139.1	48	69.4	37	0	0	100.000	1.05e-07
PPNC01000139.1	48	67.6	43	2	1	93.478	3.77e-07
PPMA01000079.1	52	267	181	16	2	90.955	3.46e-67
PPMA01000079.1	52	71.3	38	0	0	100.000	2.92e-08
PPMA01000079.1	52	71.3	38	0	0	100.000	2.92e-08
JAGMVH010000004.1	36	267	176	12	3	92.147	3.46e-67
JAGMVH010000004.1	36	267	176	12	3	92.147	3.46e-67
JANBXE010000085.1	53	267	174	15	0	92.063	3.46e-67
JANBXE010000085.1	53	75.0	42	1	0	97.674	2.25e-09
JANBXE010000085.1	53	69.4	44	2	1	93.617	1.05e-07
JAJTUP010000206.1	35	267	175	8	6	92.593	3.46e-67
JAGPXF010000020.1	36	267	176	12	3	92.147	3.46e-67
JAGPXF010000016.1	36	267	176	12	3	92.147	3.46e-67
JAAGWP010000136.1	36	267	176	12	3	92.147	3.46e-67
JABFMN010000028.1	36	267	176	12	3	92.147	3.46e-67
QBLK01000090.1	45	267	181	12	5	91.414	3.46e-67
QBLK01000090.1	45	69.4	37	0	0	100.000	1.05e-07
PPIW01000121.1	50	267	162	9	0	94.737	3.46e-67
PPIW01000121.1	50	75.0	47	2	1	94.000	2.25e-09
PPIW01000121.1	50	71.3	38	0	0	100.000	2.92e-08
JAGFMC010000005.1	36	267	176	12	3	92.147	3.46e-67
JAGFMC010000005.1	36	267	176	12	3	92.147	3.46e-67
JAGFMC010000005.1	36	267	176	12	3	92.147	3.46e-67
JAGFMC010000005.1	36	267	176	12	3	92.147	3.46e-67
JAGFMC010000023.1	36	267	176	12	3	92.147	3.46e-67
JAGFMC010000023.1	36	267	176	12	3	92.147	3.46e-67
JAGFMC010000018.1	36	267	176	12	3	92.147	3.46e-67
JAGFMC010000018.1	36	267	176	12	3	92.147	3.46e-67
JAGFMC010000018.1	36	267	176	12	3	92.147	3.46e-67
JAGFMC010000018.1	36	267	176	12	3	92.147	3.46e-67
JAGFMC010000018.1	36	267	176	12	3	92.147	3.46e-67
JAGFMC010000018.1	36	267	176	12	3	92.147	3.46e-67
JAGFMC010000015.1	36	267	176	12	3	92.147	3.46e-67
JAGFMC010000015.1	36	267	176	12	3	92.147	3.46e-67
JAGFMC010000015.1	36	267	176	12	3	92.147	3.46e-67
JAGFMC010000015.1	36	267	176	12	3	92.147	3.46e-67
JAGFMC010000015.1	36	267	176	12	3	92.147	3.46e-67
JAGFMC010000015.1	36	267	176	12	3	92.147	3.46e-67
JAGFMC010000015.1	36	267	176	12	3	92.147	3.46e-67
JAGFMC010000015.1	36	267	176	12	3	92.147	3.46e-67
JAGFMC010000015.1	36	267	176	12	3	92.147	3.46e-67
JAGFMC010000015.1	36	267	176	12	3	92.147	3.46e-67
JAGFMC010000015.1	36	267	176	12	3	92.147	3.46e-67
JAGFMC010000015.1	36	267	176	12	3	92.147	3.46e-67
JAGFMC010000015.1	36	267	176	12	3	92.147	3.46e-67
JAGFMC010000015.1	36	267	176	12	3	92.147	3.46e-67
JAGFMC010000015.1	36	267	176	12	3	92.147	3.46e-67
JAGFMC010000015.1	36	267	176	12	3	92.147	3.46e-67
JAGFMC010000015.1	36	267	176	12	3	92.147	3.46e-67
JAGFMC010000015.1	36	267	176	12	3	92.147	3.46e-67
JABEEU010000010.1	36	267	176	12	3	92.147	3.46e-67
PPKA01000099.1	45	267	180	14	3	91.371	3.46e-67
PPKA01000099.1	45	69.4	37	0	0	100.000	1.05e-07
JAHMRZ010000026.1	36	267	176	12	3	92.147	3.46e-67
JAHMRZ010000026.1	36	267	176	12	3	92.147	3.46e-67
JAHMRZ010000026.1	36	267	176	12	3	92.147	3.46e-67
JAHMRZ010000026.1	36	267	176	12	3	92.147	3.46e-67
JAHMRZ010000026.1	36	267	176	12	3	92.147	3.46e-67
JAHMRZ010000026.1	36	267	176	12	3	92.147	3.46e-67
JAHMRZ010000010.1	36	267	176	12	3	92.147	3.46e-67
PPOJ02000117.1	42	267	172	9	4	92.973	3.46e-67
PPOJ02000117.1	42	69.4	37	0	0	100.000	1.05e-07
MQSX02000071.1	45	265	180	17	1	90.909	1.25e-66
MQSX02000071.1	45	69.4	37	0	0	100.000	1.05e-07
PPLS02000040.1	49	265	166	10	1	93.785	1.25e-66
PPLS02000040.1	49	73.1	41	1	0	97.619	8.11e-09
PPLS02000040.1	49	69.4	37	0	0	100.000	1.05e-07
PPXN02000161.1	45	265	180	16	2	90.909	1.25e-66
PPXN02000161.1	45	69.4	37	0	0	100.000	1.05e-07
JALPVH010000268.1	33	265	163	6	3	94.767	1.25e-66
WNXA01000010.1	33	265	163	6	3	94.767	1.25e-66
AE016820.4	45	265	180	16	2	90.909	1.25e-66
AE016820.4	45	265	180	16	2	90.909	1.25e-66
AE016820.4	45	265	180	16	2	90.909	1.25e-66
AE016820.4	45	265	180	16	2	90.909	1.25e-66
AE016820.4	45	265	180	16	2	90.909	1.25e-66
AE016820.4	45	265	180	16	2	90.909	1.25e-66
AE016820.4	45	265	180	16	2	90.909	1.25e-66
AE016820.4	45	265	180	16	2	90.909	1.25e-66
AE016820.4	45	265	180	16	2	90.909	1.25e-66
AE016820.4	45	265	180	16	2	90.909	1.25e-66
AE016820.4	45	265	180	16	2	90.909	1.25e-66
AE016820.4	45	265	180	16	2	90.909	1.25e-66
AE016820.4	45	265	180	16	2	90.909	1.25e-66
AE016820.4	45	265	180	16	2	90.909	1.25e-66
AE016820.4	45	265	180	16	2	90.909	1.25e-66
AE016820.4	45	265	180	16	2	90.909	1.25e-66
AE016820.4	45	265	180	16	2	90.909	1.25e-66
AE016820.4	45	265	180	16	2	90.909	1.25e-66
AE016820.4	45	265	180	16	2	90.909	1.25e-66
AE016820.4	45	265	180	16	2	90.909	1.25e-66
AE016820.4	45	265	180	16	2	90.909	1.25e-66
AE016820.4	45	265	180	16	2	90.909	1.25e-66
AE016820.4	45	265	180	16	2	90.909	1.25e-66
AE016820.4	45	265	180	16	2	90.909	1.25e-66
AE016820.4	45	265	180	16	2	90.909	1.25e-66
AE016820.4	45	265	180	16	2	90.909	1.25e-66
AE016820.4	45	265	180	16	2	90.909	1.25e-66
AE016820.4	45	265	180	16	2	90.909	1.25e-66
AE016820.4	45	265	180	16	2	90.909	1.25e-66
AE016820.4	45	265	180	16	2	90.909	1.25e-66
AE016820.4	45	265	180	16	2	90.909	1.25e-66
AE016820.4	45	265	180	16	2	90.909	1.25e-66
AE016820.4	45	265	180	16	2	90.909	1.25e-66
AE016820.4	45	265	180	16	2	90.909	1.25e-66
AE016820.4	45	265	180	16	2	90.909	1.25e-66
AE016820.4	45	265	180	16	2	90.909	1.25e-66
AE016820.4	45	265	180	16	2	90.909	1.25e-66
AE016820.4	45	265	180	16	2	90.909	1.25e-66
AE016820.4	45	265	180	16	2	90.909	1.25e-66
AE016820.4	45	69.4	37	0	0	100.000	1.05e-07
AE016820.4	45	69.4	37	0	0	100.000	1.05e-07
AE016820.4	45	69.4	37	0	0	100.000	1.05e-07
AE016820.4	45	69.4	37	0	0	100.000	1.05e-07
AE016820.4	45	69.4	37	0	0	100.000	1.05e-07
AE016820.4	45	69.4	37	0	0	100.000	1.05e-07
AE016820.4	45	69.4	37	0	0	100.000	1.05e-07
AE016820.4	45	69.4	37	0	0	100.000	1.05e-07
AE016820.4	45	69.4	37	0	0	100.000	1.05e-07
AE016820.4	45	69.4	37	0	0	100.000	1.05e-07
AE016820.4	45	69.4	37	0	0	100.000	1.05e-07
AE016820.4	45	69.4	37	0	0	100.000	1.05e-07
AE016820.4	45	69.4	37	0	0	100.000	1.05e-07
AE016820.4	45	69.4	37	0	0	100.000	1.05e-07
AE016820.4	45	69.4	37	0	0	100.000	1.05e-07
AE016820.4	45	69.4	37	0	0	100.000	1.05e-07
AE016820.4	45	69.4	37	0	0	100.000	1.05e-07
AE016820.4	45	69.4	37	0	0	100.000	1.05e-07
AE016820.4	45	69.4	37	0	0	100.000	1.05e-07
AE016820.4	45	69.4	37	0	0	100.000	1.05e-07
AE016820.4	45	69.4	37	0	0	100.000	1.05e-07
AE016820.4	45	69.4	37	0	0	100.000	1.05e-07
AE016820.4	45	69.4	37	0	0	100.000	1.05e-07
AE016820.4	45	69.4	37	0	0	100.000	1.05e-07
AE016820.4	45	69.4	37	0	0	100.000	1.05e-07
AE016820.4	45	69.4	37	0	0	100.000	1.05e-07
AE016820.4	45	69.4	37	0	0	100.000	1.05e-07
AE016820.4	45	69.4	37	0	0	100.000	1.05e-07
AE016820.4	45	69.4	37	0	0	100.000	1.05e-07
AE016820.4	45	69.4	37	0	0	100.000	1.05e-07
AE016820.4	45	69.4	37	0	0	100.000	1.05e-07
AE016820.4	45	69.4	37	0	0	100.000	1.05e-07
AE016820.4	45	69.4	37	0	0	100.000	1.05e-07
AE016820.4	45	69.4	37	0	0	100.000	1.05e-07
AE016820.4	45	69.4	37	0	0	100.000	1.05e-07
AE016820.4	45	69.4	37	0	0	100.000	1.05e-07
AE016820.4	45	69.4	37	0	0	100.000	1.05e-07
AE016820.4	45	69.4	37	0	0	100.000	1.05e-07
AE016820.4	45	69.4	37	0	0	100.000	1.05e-07
JALDND010000060.1	36	265	176	9	6	92.147	1.25e-66
JALDND010000056.1	36	265	176	9	6	92.147	1.25e-66
JALDND010000056.1	36	259	176	9	7	91.667	5.80e-65
JALDND010000056.1	36	152	93	3	2	94.898	1.01e-32
JALDND010000055.1	36	265	176	9	6	92.147	1.25e-66
JALDND010000055.1	36	265	176	9	6	92.147	1.25e-66
JALDND010000055.1	36	265	176	9	6	92.147	1.25e-66
JALDND010000007.1	36	265	176	9	6	92.147	1.25e-66
JALDND010000006.1	36	265	176	9	6	92.147	1.25e-66
JALDND010000006.1	36	265	176	9	6	92.147	1.25e-66
JAKUDP010000035.1	35	265	174	8	6	92.553	1.25e-66
JAKUDP010000035.1	35	265	174	8	6	92.553	1.25e-66
JAKUDP010000034.1	35	265	174	8	6	92.553	1.25e-66
JAKUDP010000034.1	35	265	174	8	6	92.553	1.25e-66
JAKUDP010000033.1	35	265	174	8	6	92.553	1.25e-66
JAKUDP010000033.1	35	265	174	8	6	92.553	1.25e-66
JAKUDP010000032.1	35	265	174	8	6	92.553	1.25e-66
JAKUDP010000032.1	35	265	174	8	6	92.553	1.25e-66
JAKUDP010000032.1	35	261	161	6	3	94.706	1.61e-65
JAKUDP010000031.1	35	265	174	8	6	92.553	1.25e-66
JAKUDP010000031.1	35	265	174	8	6	92.553	1.25e-66
JAKUDP010000031.1	35	265	174	8	6	92.553	1.25e-66
JAKUDP010000030.1	35	265	174	8	6	92.553	1.25e-66
JAKUDP010000030.1	35	265	174	8	6	92.553	1.25e-66
JAKUDP010000030.1	35	265	174	8	6	92.553	1.25e-66
JAKUDP010000029.1	35	265	174	8	6	92.553	1.25e-66
JAKUDP010000029.1	35	265	174	8	6	92.553	1.25e-66
JAKUDP010000029.1	35	265	174	8	6	92.553	1.25e-66
JAKUDP010000025.1	35	265	174	8	6	92.553	1.25e-66
JAKUDP010000025.1	35	265	174	8	6	92.553	1.25e-66
JAKUDP010000024.1	35	265	174	8	6	92.553	1.25e-66
JAKUDP010000024.1	35	265	174	8	6	92.553	1.25e-66
JAKUDP010000024.1	35	265	174	8	6	92.553	1.25e-66
JAKUDP010000024.1	35	265	174	8	6	92.553	1.25e-66
JAKUDP010000024.1	35	265	174	8	6	92.553	1.25e-66
JAKUDP010000023.1	35	265	174	8	6	92.553	1.25e-66
JAKUDP010000023.1	35	265	174	8	6	92.553	1.25e-66
JAKZJT010000015.1	33	265	163	6	3	94.767	1.25e-66
JAMFTM010000368.1	33	265	165	7	3	94.286	1.25e-66
JAMFTM010000368.1	33	265	165	7	3	94.286	1.25e-66
JAMFTM010000367.1	33	265	165	7	3	94.286	1.25e-66
JAMFTM010000366.1	33	265	163	6	3	94.767	1.25e-66
JAMFTM010000365.1	33	265	163	6	3	94.767	1.25e-66
JAMFTM010000365.1	33	265	163	6	3	94.767	1.25e-66
JAMFTM010000364.1	33	265	163	6	3	94.767	1.25e-66
JAMFTM010000364.1	33	265	163	6	3	94.767	1.25e-66
JAMFTM010000363.1	33	265	163	6	3	94.767	1.25e-66
JAMFTM010000363.1	33	135	82	3	1	95.349	1.02e-27
JAMFTM010000362.1	33	265	163	6	3	94.767	1.25e-66
JAMFTM010000362.1	33	265	163	6	3	94.767	1.25e-66
JAMFTM010000188.1	33	265	165	7	3	94.286	1.25e-66
JAMFTM010000188.1	33	265	165	7	3	94.286	1.25e-66
JAMFTM010000188.1	33	265	165	7	3	94.286	1.25e-66
JACDXY010000007.1	33	265	163	6	3	94.767	1.25e-66
JACDXY010000014.1	33	265	163	6	3	94.767	1.25e-66
JACBFG010000076.1	33	265	163	6	3	94.767	1.25e-66
JAKJXM020000033.1	33	265	163	6	3	94.767	1.25e-66
JAKJXM020000033.1	33	265	163	6	3	94.767	1.25e-66
JAKJXM020000032.1	33	265	163	6	3	94.767	1.25e-66
JAKJXM020000032.1	33	265	163	6	3	94.767	1.25e-66
JAKJXM020000031.1	33	265	163	6	3	94.767	1.25e-66
JAKJXM020000031.1	33	265	163	6	3	94.767	1.25e-66
JAKJXM020000030.1	33	265	163	6	3	94.767	1.25e-66
JAKJXM020000030.1	33	233	158	6	8	91.860	3.51e-57
JAKJXM020000029.1	33	265	163	6	3	94.767	1.25e-66
JAKJXM020000029.1	33	265	163	6	3	94.767	1.25e-66
JAKJXM020000028.1	33	265	163	6	3	94.767	1.25e-66
JAKJXM020000028.1	33	265	163	6	3	94.767	1.25e-66
JAKJXM020000027.1	33	265	163	6	3	94.767	1.25e-66
JAKJXM020000027.1	33	265	163	6	3	94.767	1.25e-66
JAKJXM020000026.1	33	265	163	6	3	94.767	1.25e-66
JAKJXM020000026.1	33	265	163	6	3	94.767	1.25e-66
JAKJXM020000025.1	33	265	163	6	3	94.767	1.25e-66
JAKJXM020000025.1	33	265	163	6	3	94.767	1.25e-66
JAKJXM020000025.1	33	259	162	6	4	94.186	5.80e-65
JAKJXM020000024.1	33	265	163	6	3	94.767	1.25e-66
JAKJXM020000024.1	33	265	163	6	3	94.767	1.25e-66
JACTAD010000007.1	33	265	163	6	3	94.767	1.25e-66
JACTAD010000034.1	33	265	165	7	3	94.286	1.25e-66
JACAAM010000022.1	33	265	165	7	3	94.286	1.25e-66
JADAZS010000283.1	33	265	163	6	3	94.767	1.25e-66
JAHWGW010000019.1	33	265	163	6	3	94.767	1.25e-66
JADAZR010000156.1	33	265	163	6	3	94.767	1.25e-66
JANKOA010000009.1	36	265	176	9	6	92.147	1.25e-66
JANKOA010000009.1	36	265	176	9	6	92.147	1.25e-66
JANKOA010000009.1	36	265	176	9	6	92.147	1.25e-66
JANKOA010000006.1	36	265	176	9	6	92.147	1.25e-66
JANKOA010000006.1	36	265	176	9	6	92.147	1.25e-66
JUJX01000536.1	33	265	165	7	3	94.286	1.25e-66
NW_025408566.1	33	265	163	6	3	94.767	1.25e-66
NW_025064852.1	33	265	163	6	3	94.767	1.25e-66
NW_025064879.1	33	265	165	7	3	94.286	1.25e-66
NC_005788.4	45	265	180	16	2	90.909	1.25e-66
NC_005788.4	45	265	180	16	2	90.909	1.25e-66
NC_005788.4	45	265	180	16	2	90.909	1.25e-66
NC_005788.4	45	265	180	16	2	90.909	1.25e-66
NC_005788.4	45	265	180	16	2	90.909	1.25e-66
NC_005788.4	45	265	180	16	2	90.909	1.25e-66
NC_005788.4	45	265	180	16	2	90.909	1.25e-66
NC_005788.4	45	265	180	16	2	90.909	1.25e-66
NC_005788.4	45	265	180	16	2	90.909	1.25e-66
NC_005788.4	45	265	180	16	2	90.909	1.25e-66
NC_005788.4	45	265	180	16	2	90.909	1.25e-66
NC_005788.4	45	265	180	16	2	90.909	1.25e-66
NC_005788.4	45	265	180	16	2	90.909	1.25e-66
NC_005788.4	45	265	180	16	2	90.909	1.25e-66
NC_005788.4	45	265	180	16	2	90.909	1.25e-66
NC_005788.4	45	265	180	16	2	90.909	1.25e-66
NC_005788.4	45	265	180	16	2	90.909	1.25e-66
NC_005788.4	45	265	180	16	2	90.909	1.25e-66
NC_005788.4	45	265	180	16	2	90.909	1.25e-66
NC_005788.4	45	265	180	16	2	90.909	1.25e-66
NC_005788.4	45	265	180	16	2	90.909	1.25e-66
NC_005788.4	45	265	180	16	2	90.909	1.25e-66
NC_005788.4	45	265	180	16	2	90.909	1.25e-66
NC_005788.4	45	265	180	16	2	90.909	1.25e-66
NC_005788.4	45	265	180	16	2	90.909	1.25e-66
NC_005788.4	45	265	180	16	2	90.909	1.25e-66
NC_005788.4	45	265	180	16	2	90.909	1.25e-66
NC_005788.4	45	265	180	16	2	90.909	1.25e-66
NC_005788.4	45	265	180	16	2	90.909	1.25e-66
NC_005788.4	45	265	180	16	2	90.909	1.25e-66
NC_005788.4	45	265	180	16	2	90.909	1.25e-66
NC_005788.4	45	265	180	16	2	90.909	1.25e-66
NC_005788.4	45	265	180	16	2	90.909	1.25e-66
NC_005788.4	45	265	180	16	2	90.909	1.25e-66
NC_005788.4	45	265	180	16	2	90.909	1.25e-66
NC_005788.4	45	265	180	16	2	90.909	1.25e-66
NC_005788.4	45	265	180	16	2	90.909	1.25e-66
NC_005788.4	45	265	180	16	2	90.909	1.25e-66
NC_005788.4	45	265	180	16	2	90.909	1.25e-66
NC_005788.4	45	69.4	37	0	0	100.000	1.05e-07
NC_005788.4	45	69.4	37	0	0	100.000	1.05e-07
NC_005788.4	45	69.4	37	0	0	100.000	1.05e-07
NC_005788.4	45	69.4	37	0	0	100.000	1.05e-07
NC_005788.4	45	69.4	37	0	0	100.000	1.05e-07
NC_005788.4	45	69.4	37	0	0	100.000	1.05e-07
NC_005788.4	45	69.4	37	0	0	100.000	1.05e-07
NC_005788.4	45	69.4	37	0	0	100.000	1.05e-07
NC_005788.4	45	69.4	37	0	0	100.000	1.05e-07
NC_005788.4	45	69.4	37	0	0	100.000	1.05e-07
NC_005788.4	45	69.4	37	0	0	100.000	1.05e-07
NC_005788.4	45	69.4	37	0	0	100.000	1.05e-07
NC_005788.4	45	69.4	37	0	0	100.000	1.05e-07
NC_005788.4	45	69.4	37	0	0	100.000	1.05e-07
NC_005788.4	45	69.4	37	0	0	100.000	1.05e-07
NC_005788.4	45	69.4	37	0	0	100.000	1.05e-07
NC_005788.4	45	69.4	37	0	0	100.000	1.05e-07
NC_005788.4	45	69.4	37	0	0	100.000	1.05e-07
NC_005788.4	45	69.4	37	0	0	100.000	1.05e-07
NC_005788.4	45	69.4	37	0	0	100.000	1.05e-07
NC_005788.4	45	69.4	37	0	0	100.000	1.05e-07
NC_005788.4	45	69.4	37	0	0	100.000	1.05e-07
NC_005788.4	45	69.4	37	0	0	100.000	1.05e-07
NC_005788.4	45	69.4	37	0	0	100.000	1.05e-07
NC_005788.4	45	69.4	37	0	0	100.000	1.05e-07
NC_005788.4	45	69.4	37	0	0	100.000	1.05e-07
NC_005788.4	45	69.4	37	0	0	100.000	1.05e-07
NC_005788.4	45	69.4	37	0	0	100.000	1.05e-07
NC_005788.4	45	69.4	37	0	0	100.000	1.05e-07
NC_005788.4	45	69.4	37	0	0	100.000	1.05e-07
NC_005788.4	45	69.4	37	0	0	100.000	1.05e-07
NC_005788.4	45	69.4	37	0	0	100.000	1.05e-07
NC_005788.4	45	69.4	37	0	0	100.000	1.05e-07
NC_005788.4	45	69.4	37	0	0	100.000	1.05e-07
NC_005788.4	45	69.4	37	0	0	100.000	1.05e-07
NC_005788.4	45	69.4	37	0	0	100.000	1.05e-07
NC_005788.4	45	69.4	37	0	0	100.000	1.05e-07
NC_005788.4	45	69.4	37	0	0	100.000	1.05e-07
NC_005788.4	45	69.4	37	0	0	100.000	1.05e-07
PPXM02000005.1	47	263	187	16	5	89.904	4.48e-66
PPXM02000005.1	47	76.8	41	0	0	100.000	6.27e-10
HE806320.1	49	263	159	7	1	95.210	4.48e-66
HE806320.1	49	82.4	51	2	1	94.444	1.35e-11
HE806320.1	49	69.4	37	0	0	100.000	1.05e-07
HE806319.1	49	263	159	7	1	95.210	4.48e-66
HE806319.1	49	82.4	51	2	1	94.444	1.35e-11
HE806319.1	49	69.4	37	0	0	100.000	1.05e-07
UEGL01000008.1	50	263	201	17	10	88.158	4.48e-66
UEGL01000008.1	50	261	166	10	2	93.258	1.61e-65
UEGL01000008.1	50	261	201	20	8	87.773	1.61e-65
UEGL01000008.1	50	261	166	10	2	93.258	1.61e-65
UEGL01000008.1	50	261	166	10	2	93.258	1.61e-65
UEGL01000008.1	50	69.4	37	0	0	100.000	1.05e-07
UEGL01000008.1	50	69.4	37	0	0	100.000	1.05e-07
UEGL01000008.1	50	69.4	37	0	0	100.000	1.05e-07
UEGL01000008.1	50	69.4	37	0	0	100.000	1.05e-07
UEGL01000008.1	50	69.4	37	0	0	100.000	1.05e-07
PPJD01000031.1	40	263	167	11	1	93.296	4.48e-66
PPJD01000031.1	40	58.4	31	0	0	100.000	2.27e-04
LOEO01000224.1	43	263	173	8	6	92.513	4.48e-66
LOEO01000224.1	43	76.8	41	0	0	100.000	6.27e-10
JALEAA010000325.1	43	263	182	11	7	91.000	4.48e-66
JALEAA010000325.1	43	58.4	31	0	0	100.000	2.27e-04
PPKQ01000080.1	43	263	173	14	1	92.021	4.48e-66
PPKQ01000080.1	43	71.3	38	0	0	100.000	2.92e-08
PPLY01000082.1	49	263	165	10	1	93.750	4.48e-66
PPLY01000082.1	49	73.1	41	1	0	97.619	8.11e-09
PPLY01000082.1	49	71.3	38	0	0	100.000	2.92e-08
PPMI02000096.1	54	263	183	18	2	90.148	4.48e-66
PPMI02000096.1	54	75.0	40	0	0	100.000	2.25e-09
PPMI02000096.1	54	73.1	39	0	0	100.000	8.11e-09
DS480380.1	42	263	169	11	2	92.857	4.48e-66
DS480380.1	42	69.4	37	0	0	100.000	1.05e-07
DS480545.1	42	263	169	11	2	92.857	4.48e-66
DS480545.1	42	69.4	37	0	0	100.000	1.05e-07
DS480601.1	42	263	169	11	2	92.857	4.48e-66
DS480601.1	42	69.4	37	0	0	100.000	1.05e-07
CP063407.1	45	263	182	10	8	91.000	4.48e-66
CP063407.1	45	263	181	12	6	90.955	4.48e-66
CP063407.1	45	69.4	37	0	0	100.000	1.05e-07
NW_001834692.1	42	263	169	11	2	92.857	4.48e-66
NW_001834692.1	42	69.4	37	0	0	100.000	1.05e-07
NW_001834527.1	42	263	169	11	2	92.857	4.48e-66
NW_001834527.1	42	69.4	37	0	0	100.000	1.05e-07
NW_001834471.1	42	263	169	11	2	92.857	4.48e-66
NW_001834471.1	42	69.4	37	0	0	100.000	1.05e-07
NC_020189.1	49	263	159	7	1	95.210	4.48e-66
NC_020189.1	49	82.4	51	2	1	94.444	1.35e-11
NC_020189.1	49	69.4	37	0	0	100.000	1.05e-07
NC_020188.1	49	263	159	7	1	95.210	4.48e-66
NC_020188.1	49	82.4	51	2	1	94.444	1.35e-11
NC_020188.1	49	69.4	37	0	0	100.000	1.05e-07
VCMR01000023.1	35	261	174	9	6	92.063	1.61e-65
OVGK01000075.1	41	261	166	10	2	93.258	1.61e-65
OVGK01000075.1	41	69.4	37	0	0	100.000	1.05e-07
JAAFKN010000961.1	38	261	183	12	7	90.594	1.61e-65
NJIJ01000043.1	49	261	198	21	6	88.000	1.61e-65
NJIJ01000043.1	49	69.4	37	0	0	100.000	1.05e-07
CP019500.1	41	261	166	10	2	93.258	1.61e-65
CP019500.1	41	69.4	37	0	0	100.000	1.05e-07
CP019493.1	41	261	166	10	2	93.258	1.61e-65
CP019493.1	41	69.4	37	0	0	100.000	1.05e-07
CP019493.1	41	69.4	37	0	0	100.000	1.05e-07
WCAA01000217.1	43	261	178	11	6	91.282	1.61e-65
WCAA01000217.1	43	69.4	37	0	0	100.000	1.05e-07
LLKJ01000156.1	44	261	178	11	6	91.282	1.61e-65
LLKJ01000156.1	44	71.3	38	0	0	100.000	2.92e-08
JAEUBG010005620.1	49	261	159	9	0	94.643	1.61e-65
JAEUBG010005620.1	49	80.5	48	1	1	96.000	4.84e-11
JAEUBG010005620.1	49	67.6	36	0	0	100.000	3.77e-07
JAGKQA010000597.1	38	261	181	15	4	90.500	1.61e-65
PPMT01000013.1	42	261	171	10	4	92.432	1.61e-65
PPMT01000013.1	42	261	171	10	4	92.432	1.61e-65
PPMT01000013.1	42	69.4	37	0	0	100.000	1.05e-07
PPMT01000013.1	42	69.4	37	0	0	100.000	1.05e-07
CP059251.1	41	261	166	10	2	93.258	1.61e-65
CP059251.1	41	261	166	10	2	93.258	1.61e-65
CP059251.1	41	69.4	37	0	0	100.000	1.05e-07
CP059251.1	41	69.4	37	0	0	100.000	1.05e-07
LKEA01000197.1	35	261	174	9	6	92.063	1.61e-65
MU179926.1	35	261	172	9	5	92.473	1.61e-65
MU179926.1	35	257	172	9	6	91.979	2.08e-64
MU179926.1	35	257	172	9	6	91.979	2.08e-64
MU179926.1	35	257	172	9	6	91.979	2.08e-64
JALAIC010001235.1	43	261	175	12	4	91.623	1.61e-65
JALAIC010001235.1	43	71.3	38	0	0	100.000	2.92e-08
JAJSPL010000211.1	37	261	183	11	8	90.594	1.61e-65
JAJSPL010000211.1	37	261	183	11	8	90.594	1.61e-65
JAJSPL010000211.1	37	261	183	11	8	90.594	1.61e-65
JAJSPL010000211.1	37	261	183	11	8	90.594	1.61e-65
JAJSPL010000210.1	37	261	183	11	8	90.594	1.61e-65
JAJSPL010000210.1	37	261	183	11	8	90.594	1.61e-65
JAJSPL010000210.1	37	261	183	11	8	90.594	1.61e-65
GL988029.1	38	261	183	12	7	90.594	1.61e-65
QLPI01022481.1	43	261	178	11	6	91.282	1.61e-65
QLPI01022481.1	43	69.4	37	0	0	100.000	1.05e-07
PPLE01000052.1	48	261	161	10	0	94.152	1.61e-65
PPLE01000052.1	48	73.1	41	1	0	97.619	8.11e-09
PPLE01000052.1	48	69.4	37	0	0	100.000	1.05e-07
PELF01000008.1	37	261	179	14	4	90.863	1.61e-65
PELF01000008.1	37	255	179	14	5	90.404	7.50e-64
PELF01000008.1	37	250	177	16	4	89.848	3.49e-62
PELF01000029.1	37	261	179	14	4	90.863	1.61e-65
PELF01000029.1	37	255	179	14	5	90.404	7.50e-64
PELF01000029.1	37	255	179	14	5	90.404	7.50e-64
PELF01000029.1	37	250	178	14	6	89.899	3.49e-62
PELF01000028.1	37	261	179	14	4	90.863	1.61e-65
PELF01000028.1	37	255	179	14	5	90.404	7.50e-64
PELF01000028.1	37	255	179	14	5	90.404	7.50e-64
PELF01000028.1	37	255	179	14	5	90.404	7.50e-64
PELF01000028.1	37	255	179	14	5	90.404	7.50e-64
PELF01000028.1	37	255	179	14	5	90.404	7.50e-64
PELF01000026.1	38	261	179	14	4	90.863	1.61e-65
PELF01000026.1	38	261	181	15	4	90.500	1.61e-65
PELF01000026.1	38	255	179	14	5	90.404	7.50e-64
PELF01000026.1	38	255	179	14	5	90.404	7.50e-64
PELF01000026.1	38	255	179	14	5	90.404	7.50e-64
PELF01000026.1	38	255	179	14	5	90.404	7.50e-64
PELF01000026.1	38	255	179	14	5	90.404	7.50e-64
CP059272.1	41	261	166	10	2	93.258	1.61e-65
CP059272.1	41	261	166	10	2	93.258	1.61e-65
CP059272.1	41	69.4	37	0	0	100.000	1.05e-07
CP059272.1	41	69.4	37	0	0	100.000	1.05e-07
QYAI01000291.1	38	261	159	5	3	95.210	1.61e-65
QYAI01000291.1	38	58.4	31	0	0	100.000	2.27e-04
JAKLMC010000093.1	43	261	175	12	4	91.623	1.61e-65
JAKLMC010000093.1	43	71.3	38	0	0	100.000	2.92e-08
CP014503.1	45	261	174	15	1	91.579	1.61e-65
CP014503.1	45	261	174	15	1	91.579	1.61e-65
CP014503.1	45	261	174	15	1	91.579	1.61e-65
CP014503.1	45	261	174	15	1	91.579	1.61e-65
CP014503.1	45	261	174	15	1	91.579	1.61e-65
CP014503.1	45	261	174	15	1	91.579	1.61e-65
CP014503.1	45	255	173	15	2	91.053	7.50e-64
CP014503.1	45	250	178	20	1	89.447	3.49e-62
CP014503.1	45	69.4	37	0	0	100.000	1.05e-07
CP014503.1	45	69.4	37	0	0	100.000	1.05e-07
CP014503.1	45	69.4	37	0	0	100.000	1.05e-07
CP014503.1	45	69.4	37	0	0	100.000	1.05e-07
CP014503.1	45	69.4	37	0	0	100.000	1.05e-07
CP014503.1	45	69.4	37	0	0	100.000	1.05e-07
CP014503.1	45	69.4	37	0	0	100.000	1.05e-07
CP014503.1	45	69.4	37	0	0	100.000	1.05e-07
NMUC01000194.1	44	261	175	12	4	91.623	1.61e-65
NMUC01000194.1	44	71.3	42	2	0	95.455	2.92e-08
JADDTR010000012.1	43	261	178	11	6	91.282	1.61e-65
JADDTR010000012.1	43	63.9	36	1	0	97.297	4.88e-06
VCMQ01000060.1	35	261	174	9	6	92.063	1.61e-65
JADMLE010000004.1	35	261	174	9	6	92.063	1.61e-65
JADMLE010000014.1	35	261	174	9	6	92.063	1.61e-65
CAKNUP010000036.1	41	261	166	10	2	93.258	1.61e-65
CAKNUP010000036.1	41	69.4	37	0	0	100.000	1.05e-07
JALQBC010000107.1	35	261	174	9	6	92.063	1.61e-65
NW_006383020.1	38	261	183	12	7	90.594	1.61e-65
NC_050732.1	41	261	166	10	2	93.258	1.61e-65
NC_050732.1	41	261	166	10	2	93.258	1.61e-65
NC_050732.1	41	69.4	37	0	0	100.000	1.05e-07
NC_050732.1	41	69.4	37	0	0	100.000	1.05e-07
NC_031674.1	45	261	174	15	1	91.579	1.61e-65
NC_031674.1	45	261	174	15	1	91.579	1.61e-65
NC_031674.1	45	261	174	15	1	91.579	1.61e-65
NC_031674.1	45	261	174	15	1	91.579	1.61e-65
NC_031674.1	45	261	174	15	1	91.579	1.61e-65
NC_031674.1	45	261	174	15	1	91.579	1.61e-65
NC_031674.1	45	255	173	15	2	91.053	7.50e-64
NC_031674.1	45	250	178	20	1	89.447	3.49e-62
NC_031674.1	45	69.4	37	0	0	100.000	1.05e-07
NC_031674.1	45	69.4	37	0	0	100.000	1.05e-07
NC_031674.1	45	69.4	37	0	0	100.000	1.05e-07
NC_031674.1	45	69.4	37	0	0	100.000	1.05e-07
NC_031674.1	45	69.4	37	0	0	100.000	1.05e-07
NC_031674.1	45	69.4	37	0	0	100.000	1.05e-07
NC_031674.1	45	69.4	37	0	0	100.000	1.05e-07
NC_031674.1	45	69.4	37	0	0	100.000	1.05e-07
CP006026.1	45	259	178	19	0	90.355	5.80e-65
CP006026.1	45	69.4	37	0	0	100.000	1.05e-07
VNFM01000030.1	42	259	166	8	4	93.258	5.80e-65
VNFM01000030.1	42	254	165	10	3	92.697	2.70e-63
VNFM01000030.1	42	71.3	42	2	0	95.455	2.92e-08
VNFM01000030.1	42	71.3	42	2	0	95.455	2.92e-08
JAIWYV020000017.1	39	259	159	7	2	94.643	5.80e-65
JAIWYV020000017.1	39	259	159	7	2	94.643	5.80e-65
JAIWYV020000017.1	39	69.4	37	0	0	100.000	1.05e-07
JAIWYV020000017.1	39	69.4	37	0	0	100.000	1.05e-07
JAIWYV020000005.1	39	259	159	7	2	94.643	5.80e-65
JAIWYV020000005.1	39	69.4	37	0	0	100.000	1.05e-07
PPMA01000028.1	45	259	181	18	2	90.050	5.80e-65
PPMA01000028.1	45	67.6	36	0	0	100.000	3.77e-07
PUHR01000350.1	41	259	165	10	2	93.220	5.80e-65
PUHR01000350.1	41	69.4	37	0	0	100.000	1.05e-07
JAFHAQ020000021.1	48	259	189	22	2	88.732	5.80e-65
JAFHAQ020000021.1	48	259	189	22	2	88.732	5.80e-65
JAFHAQ020000021.1	48	259	189	22	2	88.732	5.80e-65
JAFHAQ020000021.1	48	259	189	22	2	88.732	5.80e-65
JAFHAQ020000021.1	48	259	189	22	2	88.732	5.80e-65
JAFHAQ020000021.1	48	259	189	22	2	88.732	5.80e-65
JAFHAQ020000021.1	48	257	182	19	2	89.655	2.08e-64
JAFHAQ020000021.1	48	69.4	37	0	0	100.000	1.05e-07
JAFHAQ020000021.1	48	69.4	37	0	0	100.000	1.05e-07
JAFHAQ020000021.1	48	69.4	37	0	0	100.000	1.05e-07
JAFHAQ020000021.1	48	69.4	37	0	0	100.000	1.05e-07
JAFHAQ020000021.1	48	69.4	37	0	0	100.000	1.05e-07
JAFHAQ020000021.1	48	69.4	37	0	0	100.000	1.05e-07
JAFHAQ020000021.1	48	69.4	37	0	0	100.000	1.05e-07
PPOK01000135.1	48	259	192	21	4	88.479	5.80e-65
PPOK01000135.1	48	69.4	37	0	0	100.000	1.05e-07
LKEB01000301.1	35	259	171	9	5	92.432	5.80e-65
FXLY01000006.1	39	259	159	7	2	94.643	5.80e-65
FXLY01000006.1	39	259	159	7	2	94.643	5.80e-65
FXLY01000006.1	39	69.4	37	0	0	100.000	1.05e-07
FXLY01000006.1	39	69.4	37	0	0	100.000	1.05e-07
CAEFZW010000005.1	39	259	159	7	2	94.643	5.80e-65
CAEFZW010000005.1	39	259	159	7	2	94.643	5.80e-65
CAEFZW010000005.1	39	69.4	37	0	0	100.000	1.05e-07
CAEFZW010000005.1	39	69.4	37	0	0	100.000	1.05e-07
CAKOGT010000019.1	39	259	159	7	2	94.643	5.80e-65
CAKOGT010000019.1	39	259	159	7	2	94.643	5.80e-65
CAKOGT010000019.1	39	259	159	7	2	94.643	5.80e-65
CAKOGT010000019.1	39	69.4	37	0	0	100.000	1.05e-07
CAKOGT010000019.1	39	69.4	37	0	0	100.000	1.05e-07
CAKOGT010000019.1	39	69.4	37	0	0	100.000	1.05e-07
JAMAIE010000059.1	50	259	165	11	1	93.220	5.80e-65
JAMAIE010000059.1	50	75.0	43	0	1	97.727	2.25e-09
JAMAIE010000059.1	50	71.3	38	0	0	100.000	2.92e-08
NW_024545242.1	39	259	159	7	2	94.643	5.80e-65
NW_024545242.1	39	259	159	7	2	94.643	5.80e-65
NW_024545242.1	39	69.4	37	0	0	100.000	1.05e-07
NW_024545242.1	39	69.4	37	0	0	100.000	1.05e-07
NJIJ01000044.1	51	257	203	23	7	87.124	2.08e-64
NJIJ01000044.1	51	69.4	37	0	0	100.000	1.05e-07
PPNZ02000254.1	47	257	178	17	2	90.355	2.08e-64
PPNZ02000254.1	47	71.3	45	2	1	93.750	2.92e-08
VNFM01000023.1	34	257	166	7	5	93.258	2.08e-64
VNFM01000023.1	34	246	163	11	3	92.090	4.51e-61
PPMH02000093.1	49	257	166	11	2	92.737	2.08e-64
PPMH02000093.1	49	73.1	41	1	0	97.619	8.11e-09
PPMH02000093.1	49	69.4	37	0	0	100.000	1.05e-07
JAFJYH010000620.1	39	257	156	6	2	95.122	2.08e-64
JAFJYH010000620.1	39	73.1	39	0	0	100.000	8.11e-09
JAEQMF010000013.1	35	257	172	9	6	91.979	2.08e-64
JAGMVK010000035.1	39	257	158	7	2	94.611	2.08e-64
JAGMVK010000035.1	39	257	158	7	2	94.611	2.08e-64
JAGMVK010000035.1	39	257	158	7	2	94.611	2.08e-64
JAGMVK010000035.1	39	143	90	4	2	93.750	6.09e-30
JAGMVK010000035.1	39	73.1	39	0	0	100.000	8.11e-09
JAGMVK010000035.1	39	73.1	39	0	0	100.000	8.11e-09
JAGMVK010000035.1	39	73.1	39	0	0	100.000	8.11e-09
JAGMVK010000033.1	39	257	156	6	2	95.122	2.08e-64
JAGMVK010000033.1	39	257	156	6	2	95.122	2.08e-64
JAGMVK010000033.1	39	257	156	6	2	95.122	2.08e-64
JAGMVK010000033.1	39	252	156	6	3	94.545	9.70e-63
JAGMVK010000033.1	39	73.1	39	0	0	100.000	8.11e-09
JAGMVK010000033.1	39	73.1	39	0	0	100.000	8.11e-09
JAGMVK010000033.1	39	73.1	39	0	0	100.000	8.11e-09
JAGMVK010000033.1	39	73.1	39	0	0	100.000	8.11e-09
JAGMVK010000032.1	39	257	156	6	2	95.122	2.08e-64
JAGMVK010000032.1	39	257	156	6	2	95.122	2.08e-64
JAGMVK010000032.1	39	257	156	6	2	95.122	2.08e-64
JAGMVK010000032.1	39	241	154	8	3	93.333	2.10e-59
JAGMVK010000032.1	39	73.1	39	0	0	100.000	8.11e-09
JAGMVK010000032.1	39	73.1	39	0	0	100.000	8.11e-09
JAGMVK010000032.1	39	73.1	39	0	0	100.000	8.11e-09
JAGMVK010000032.1	39	73.1	39	0	0	100.000	8.11e-09
JACBAH010001707.1	31	257	156	6	2	95.122	2.08e-64
KZ804922.1	39	257	158	7	2	94.611	2.08e-64
KZ804922.1	39	73.1	39	0	0	100.000	8.11e-09
JAHTMY010000026.1	38	257	180	14	5	90.452	2.08e-64
JAHTMY010000039.1	38	257	180	14	5	90.452	2.08e-64
JAHTMY010000039.1	38	257	180	14	5	90.452	2.08e-64
JAHTMY010000040.1	38	257	180	13	6	90.452	2.08e-64
JAHTMY010000040.1	38	257	180	14	5	90.452	2.08e-64
JAHTMY010000041.1	38	257	180	14	5	90.452	2.08e-64
JAHTMY010000041.1	38	257	180	14	5	90.452	2.08e-64
JAHTMY010000037.1	37	257	178	13	5	90.816	2.08e-64
JAHTMY010000037.1	37	257	178	13	5	90.816	2.08e-64
JAHTMY010000018.1	37	257	178	13	5	90.816	2.08e-64
JAHTMY010000018.1	37	257	178	13	5	90.816	2.08e-64
JAHTMY010000018.1	37	257	178	13	5	90.816	2.08e-64
JAHTMY010000018.1	37	257	178	13	5	90.816	2.08e-64
JAHTMY010000018.1	37	257	178	13	5	90.816	2.08e-64
JAHTMY010000018.1	37	252	177	14	5	90.306	9.70e-63
JAHTMY010000022.1	37	257	178	13	5	90.816	2.08e-64
JAHTMY010000038.1	37	257	178	13	5	90.816	2.08e-64
JAHTMY010000038.1	37	257	178	13	5	90.816	2.08e-64
JAHTMY010000038.1	37	248	175	13	6	90.206	1.25e-61
LNTN01001233.1	37	257	178	13	5	90.816	2.08e-64
PPIC01000081.1	51	257	171	16	0	91.444	2.08e-64
PPIC01000081.1	51	78.7	44	1	0	97.778	1.74e-10
PPIC01000081.1	51	67.6	36	0	0	100.000	3.77e-07
JAGTJL010000063.1	31	257	156	6	2	95.122	2.08e-64
PPLB01008366.1	32	257	160	9	1	94.118	2.08e-64
JAJJWM010000088.1	36	257	175	13	4	91.146	2.08e-64
JAKZLQ010000155.1	46	257	182	19	2	89.655	2.08e-64
JAKZLQ010000155.1	46	69.4	37	0	0	100.000	1.05e-07
JAKZLQ010000113.1	46	257	182	19	2	89.655	2.08e-64
JAKZLQ010000113.1	46	69.4	37	0	0	100.000	1.05e-07
CAPT01000119.1	39	257	160	8	2	94.118	2.08e-64
CAPT01000119.1	39	69.4	37	0	0	100.000	1.05e-07
CP058611.1	45	257	179	16	3	90.404	2.08e-64
CP058611.1	45	69.4	37	0	0	100.000	1.05e-07
CP058607.1	43	257	175	14	3	91.146	2.08e-64
CP058607.1	43	257	175	14	3	91.146	2.08e-64
CP058607.1	43	257	175	14	3	91.146	2.08e-64
CP058607.1	43	257	175	14	3	91.146	2.08e-64
CP058607.1	43	257	175	13	4	91.146	2.08e-64
CP058607.1	43	69.4	37	0	0	100.000	1.05e-07
CP058607.1	43	69.4	37	0	0	100.000	1.05e-07
CP058607.1	43	69.4	37	0	0	100.000	1.05e-07
CP058607.1	43	69.4	37	0	0	100.000	1.05e-07
CP058607.1	43	69.4	37	0	0	100.000	1.05e-07
PPJY02000051.1	43	257	170	13	2	91.892	2.08e-64
PPJY02000051.1	43	76.8	41	0	0	100.000	6.27e-10
JAHLEZ010000069.1	39	257	156	6	2	95.122	2.08e-64
JAHLEZ010000069.1	39	73.1	39	0	0	100.000	8.11e-09
JAHLEZ010000068.1	39	257	156	6	2	95.122	2.08e-64
JAHLEZ010000068.1	39	73.1	39	0	0	100.000	8.11e-09
JAHLEZ010000067.1	39	257	156	6	2	95.122	2.08e-64
JAHLEZ010000067.1	39	73.1	39	0	0	100.000	8.11e-09
JAHLEZ010000066.1	39	257	158	7	2	94.611	2.08e-64
JAHLEZ010000066.1	39	73.1	39	0	0	100.000	8.11e-09
JAHLEZ010000063.1	39	257	156	6	2	95.122	2.08e-64
JAHLEZ010000063.1	39	257	156	6	2	95.122	2.08e-64
JAHLEZ010000063.1	39	73.1	39	0	0	100.000	8.11e-09
JAHLEZ010000063.1	39	73.1	39	0	0	100.000	8.11e-09
JAHLEZ010000061.1	39	257	156	6	2	95.122	2.08e-64
JAHLEZ010000061.1	39	257	156	6	2	95.122	2.08e-64
JAHLEZ010000061.1	39	73.1	39	0	0	100.000	8.11e-09
JAHLEZ010000061.1	39	73.1	39	0	0	100.000	8.11e-09
JAHLEZ010000060.1	39	257	156	6	2	95.122	2.08e-64
JAHLEZ010000060.1	39	257	156	6	2	95.122	2.08e-64
JAHLEZ010000060.1	39	73.1	39	0	0	100.000	8.11e-09
JAHLEZ010000060.1	39	73.1	39	0	0	100.000	8.11e-09
JAIFKG010000789.1	43	257	172	9	6	91.979	2.08e-64
JAIFKG010000789.1	43	76.8	41	0	0	100.000	6.27e-10
LT598468.1	55	257	174	15	2	91.099	2.08e-64
LT598468.1	55	257	174	15	2	91.099	2.08e-64
LT598468.1	55	80.5	50	1	2	94.340	4.84e-11
LT598468.1	55	80.5	50	1	2	94.340	4.84e-11
LT598468.1	55	71.3	42	2	0	95.455	2.92e-08
LT598468.1	55	71.3	42	2	0	95.455	2.92e-08
CM034489.1	41	257	161	7	3	94.152	2.08e-64
CM034489.1	41	255	165	11	2	92.697	7.50e-64
CM034489.1	41	254	160	9	2	93.567	2.70e-63
CM034489.1	41	254	160	9	2	93.567	2.70e-63
CM034489.1	41	254	160	9	2	93.567	2.70e-63
CM034489.1	41	254	160	9	2	93.567	2.70e-63
CM034489.1	41	254	160	9	2	93.567	2.70e-63
CM034489.1	41	254	160	9	2	93.567	2.70e-63
CM034489.1	41	241	158	9	4	92.398	2.10e-59
CM034489.1	41	69.4	37	0	0	100.000	1.05e-07
CM034489.1	41	69.4	37	0	0	100.000	1.05e-07
CM034489.1	41	69.4	37	0	0	100.000	1.05e-07
CM034489.1	41	69.4	37	0	0	100.000	1.05e-07
CM034489.1	41	69.4	37	0	0	100.000	1.05e-07
CM034489.1	41	69.4	37	0	0	100.000	1.05e-07
CM034489.1	41	69.4	37	0	0	100.000	1.05e-07
CM034489.1	41	69.4	37	0	0	100.000	1.05e-07
CM034489.1	41	69.4	37	0	0	100.000	1.05e-07
JAFJYG010000969.1	38	257	156	6	2	95.122	2.08e-64
JAFJYG010000969.1	38	71.3	38	0	0	100.000	2.92e-08
JAFIIU010000017.1	44	257	176	16	2	90.722	2.08e-64
JAFIIU010000017.1	44	71.3	38	0	0	100.000	2.92e-08
MXAW01000031.1	38	257	158	7	2	94.611	2.08e-64
MXAW01000031.1	38	257	158	7	2	94.611	2.08e-64
MXAW01000031.1	38	60.2	32	0	0	100.000	6.31e-05
MXAW01000031.1	38	60.2	32	0	0	100.000	6.31e-05
MXAW01000024.1	38	257	158	7	2	94.611	2.08e-64
MXAW01000024.1	38	257	158	7	2	94.611	2.08e-64
MXAW01000024.1	38	60.2	32	0	0	100.000	6.31e-05
MXAW01000024.1	38	60.2	32	0	0	100.000	6.31e-05
MXAW01000022.1	37	257	156	6	2	95.122	2.08e-64
MXAW01000022.1	37	257	156	6	2	95.122	2.08e-64
MXAW01000022.1	37	257	156	6	2	95.122	2.08e-64
MXAW01000022.1	37	60.2	32	0	0	100.000	6.31e-05
MXAW01000022.1	37	60.2	32	0	0	100.000	6.31e-05
MXAW01000022.1	37	60.2	32	0	0	100.000	6.31e-05
MXAW01000020.1	37	257	156	6	2	95.122	2.08e-64
MXAW01000020.1	37	250	155	6	3	94.512	3.49e-62
MXAW01000020.1	37	60.2	32	0	0	100.000	6.31e-05
MXAW01000020.1	37	60.2	32	0	0	100.000	6.31e-05
MXAW01000001.1	38	257	158	7	2	94.611	2.08e-64
MXAW01000001.1	38	241	156	9	3	92.857	2.10e-59
MXAW01000001.1	38	60.2	32	0	0	100.000	6.31e-05
MXAW01000001.1	38	60.2	32	0	0	100.000	6.31e-05
LLKG01000113.1	45	257	178	12	6	90.816	2.08e-64
LLKG01000113.1	45	71.3	42	2	0	95.455	2.92e-08
NC_050726.1	45	257	179	16	3	90.404	2.08e-64
NC_050726.1	45	69.4	37	0	0	100.000	1.05e-07
NC_050722.1	43	257	175	14	3	91.146	2.08e-64
NC_050722.1	43	257	175	14	3	91.146	2.08e-64
NC_050722.1	43	257	175	14	3	91.146	2.08e-64
NC_050722.1	43	257	175	14	3	91.146	2.08e-64
NC_050722.1	43	257	175	13	4	91.146	2.08e-64
NC_050722.1	43	69.4	37	0	0	100.000	1.05e-07
NC_050722.1	43	69.4	37	0	0	100.000	1.05e-07
NC_050722.1	43	69.4	37	0	0	100.000	1.05e-07
NC_050722.1	43	69.4	37	0	0	100.000	1.05e-07
NC_050722.1	43	69.4	37	0	0	100.000	1.05e-07
JALEAB010000417.1	43	255	177	12	6	90.769	7.50e-64
JALEAB010000417.1	43	69.4	37	0	0	100.000	1.05e-07
JAAVTZ010000151.1	36	255	174	14	3	91.099	7.50e-64
PPMK02000045.1	53	255	178	16	3	90.355	7.50e-64
PPMK02000045.1	53	76.8	43	1	0	97.727	6.27e-10
PPMK02000045.1	53	73.1	39	0	0	100.000	8.11e-09
JABCKB010000044.1	36	255	174	14	3	91.099	7.50e-64
NJPS01000004.1	45	255	177	12	6	90.769	7.50e-64
NJPS01000004.1	45	71.3	42	2	0	95.455	2.92e-08
FJOG01000205.1	39	255	159	8	2	94.083	7.50e-64
FJOG01000205.1	39	71.3	38	0	0	100.000	2.92e-08
LLKF01000155.1	42	255	166	10	3	92.737	7.50e-64
LLKF01000155.1	42	71.3	42	2	0	95.455	2.92e-08
LNKV01000098.1	41	255	166	10	3	92.737	7.50e-64
LNKV01000098.1	41	71.3	38	0	0	100.000	2.92e-08
LNKV01000042.1	42	255	166	10	3	92.737	7.50e-64
LNKV01000042.1	42	71.3	42	2	0	95.455	2.92e-08
PYIV01000014.1	39	255	159	8	2	94.083	7.50e-64
PYIV01000014.1	39	255	159	8	2	94.083	7.50e-64
PYIV01000014.1	39	255	159	8	2	94.083	7.50e-64
PYIV01000014.1	39	255	159	8	2	94.083	7.50e-64
PYIV01000014.1	39	255	159	8	2	94.083	7.50e-64
PYIV01000014.1	39	71.3	38	0	0	100.000	2.92e-08
PYIV01000014.1	39	71.3	38	0	0	100.000	2.92e-08
PYIV01000014.1	39	71.3	38	0	0	100.000	2.92e-08
PYIV01000014.1	39	71.3	38	0	0	100.000	2.92e-08
PYIV01000014.1	39	71.3	38	0	0	100.000	2.92e-08
CP103004.1	44	255	177	12	6	90.769	7.50e-64
CP103004.1	44	255	177	12	6	90.769	7.50e-64
CP103004.1	44	255	177	12	6	90.769	7.50e-64
CP103004.1	44	255	177	12	6	90.769	7.50e-64
CP103004.1	44	255	177	12	6	90.769	7.50e-64
CP103004.1	44	255	177	12	6	90.769	7.50e-64
CP103004.1	44	255	177	12	6	90.769	7.50e-64
CP103004.1	44	254	177	10	8	90.769	2.70e-63
CP103004.1	44	254	177	10	8	90.769	2.70e-63
CP103004.1	44	250	176	13	6	90.256	3.49e-62
CP103004.1	44	71.3	40	1	0	97.561	2.92e-08
CP103004.1	44	71.3	40	1	0	97.561	2.92e-08
CP103004.1	44	71.3	40	1	0	97.561	2.92e-08
CP103004.1	44	71.3	40	1	0	97.561	2.92e-08
CP103004.1	44	71.3	40	1	0	97.561	2.92e-08
CP103004.1	44	71.3	40	1	0	97.561	2.92e-08
CP103004.1	44	71.3	40	1	0	97.561	2.92e-08
CP103004.1	44	71.3	40	1	0	97.561	2.92e-08
CP103004.1	44	71.3	40	1	0	97.561	2.92e-08
CP103004.1	44	71.3	40	1	0	97.561	2.92e-08
JAASAY010000001.1	36	255	174	14	3	91.099	7.50e-64
PPKG01000060.1	42	255	166	14	0	92.222	7.50e-64
PPKG01000060.1	42	71.3	38	0	0	100.000	2.92e-08
JNFV01000008.1	44	255	172	17	0	91.005	7.50e-64
JNFV01000008.1	44	69.4	39	1	0	97.500	1.05e-07
JNFV01000007.1	44	255	172	17	0	91.005	7.50e-64
JNFV01000007.1	44	69.4	39	1	0	97.500	1.05e-07
VXCB01000296.1	38	255	159	8	2	94.083	7.50e-64
VXCB01000296.1	38	56.5	30	0	0	100.000	8.16e-04
JABFFL010000030.1	36	255	174	14	3	91.099	7.50e-64
JALAHZ010002598.1	42	255	173	10	6	91.534	7.50e-64
JALAHZ010002598.1	42	60.2	34	1	0	97.143	6.31e-05
JALDZY010000199.1	44	255	180	12	7	90.452	7.50e-64
JALDZY010000199.1	44	69.4	37	0	0	100.000	1.05e-07
CP103031.1	45	255	182	12	8	90.099	7.50e-64
CP103031.1	45	255	182	12	8	90.099	7.50e-64
CP103031.1	45	254	182	11	9	90.099	2.70e-63
CP103031.1	45	254	182	10	10	90.099	2.70e-63
CP103031.1	45	254	182	10	10	90.099	2.70e-63
CP103031.1	45	250	181	13	8	89.604	3.49e-62
CP103031.1	45	241	182	12	11	88.780	2.10e-59
CP103031.1	45	71.3	40	1	0	97.561	2.92e-08
CP103031.1	45	71.3	40	1	0	97.561	2.92e-08
CP103031.1	45	71.3	40	1	0	97.561	2.92e-08
CP103031.1	45	71.3	40	1	0	97.561	2.92e-08
CP103031.1	45	71.3	40	1	0	97.561	2.92e-08
CP103031.1	45	71.3	40	1	0	97.561	2.92e-08
KB456278.1	30	255	151	4	2	96.178	7.50e-64
JAKLMK010000264.1	36	255	174	13	4	91.099	7.50e-64
JAGMUU010000097.1	36	255	174	14	3	91.099	7.50e-64
JAGMUU010000097.1	36	255	174	14	3	91.099	7.50e-64
PPKF01000034.1	42	255	166	14	0	92.222	7.50e-64
PPKF01000034.1	42	71.3	38	0	0	100.000	2.92e-08
PELF01000048.1	37	255	179	14	5	90.404	7.50e-64
PELF01000045.1	37	255	179	14	5	90.404	7.50e-64
PELF01000044.1	37	255	179	14	5	90.404	7.50e-64
PELF01000043.1	37	255	179	14	5	90.404	7.50e-64
PELF01000041.1	37	255	179	14	5	90.404	7.50e-64
