# Supplementary material for: Using nanopore sequencing to identify fungi from clinical samples with high phylogenetic resolution
Source: Sci Rep. 2023 Jun 16;13:9785. doi: 10.1038/s41598-023-37016-0 (PMC10275880; doi:10.1038/s41598-023-37016-0)
Supplement: Supplementary file 1 — Supplementary Information. [file 41598_2023_37016_MOESM1_ESM.zip › Supplementary_Information/Supplementary_Data/Data_S5_Mock_blast/results/Mock_RGN2_10_fmt6.txt]

CR380958.2	100	1600	866	0	0	100.000	0.0
NC_006035.2	100	1600	866	0	0	100.000	0.0
JAHUZD010000048.1	100	1580	864	2	2	99.539	0.0
JANLBP010000028.1	100	1580	863	0	3	99.654	0.0
NW_026055390.1	100	1580	864	2	2	99.539	0.0
PPMS02000047.1	49	422	291	25	5	90.654	1.19e-113
PPMS02000047.1	49	82.4	54	5	0	91.525	2.29e-11
PPMS02000047.1	49	80.5	43	0	0	100.000	8.23e-11
JAEVGP010000015.1	45	381	273	22	9	89.803	2.01e-101
JAEVGP010000015.1	45	375	272	22	10	89.474	9.37e-100
JAEVGP010000015.1	45	375	272	22	10	89.474	9.37e-100
JAEVGP010000015.1	45	80.5	43	0	0	100.000	8.23e-11
JAEVGP010000015.1	45	80.5	45	1	0	97.826	8.23e-11
JAEVGP010000015.1	45	80.5	43	0	0	100.000	8.23e-11
JAEVGP010000015.1	45	80.5	45	1	0	97.826	8.23e-11
JAEVGP010000015.1	45	80.5	43	0	0	100.000	8.23e-11
JAEVGP010000015.1	45	80.5	45	1	0	97.826	8.23e-11
JAEVGP010000005.1	45	381	271	21	9	90.033	2.01e-101
JAEVGP010000005.1	45	80.5	45	1	0	97.826	8.23e-11
JAEVGP010000005.1	45	80.5	43	0	0	100.000	8.23e-11
PPOP02000110.1	38	368	217	5	3	96.444	1.57e-97
PPOP02000110.1	38	82.4	55	3	2	91.667	2.29e-11
PPOP02000110.1	38	80.5	47	2	0	95.918	8.23e-11
PPNA02000031.1	49	364	329	36	24	84.576	2.03e-96
PPNA02000031.1	49	76.8	45	2	0	95.745	1.06e-09
DS480380.1	40	364	270	19	14	89.109	2.03e-96
DS480380.1	40	76.8	45	2	0	95.745	1.06e-09
DS480545.1	40	364	274	21	14	88.673	2.03e-96
DS480545.1	40	76.8	43	1	0	97.727	1.06e-09
DS480601.1	40	364	270	19	14	89.109	2.03e-96
DS480601.1	40	76.8	45	2	0	95.745	1.06e-09
NW_001834692.1	40	364	270	19	14	89.109	2.03e-96
NW_001834692.1	40	76.8	45	2	0	95.745	1.06e-09
NW_001834527.1	40	364	274	21	14	88.673	2.03e-96
NW_001834527.1	40	76.8	43	1	0	97.727	1.06e-09
NW_001834471.1	40	364	270	19	14	89.109	2.03e-96
NW_001834471.1	40	76.8	45	2	0	95.745	1.06e-09
CP059251.1	41	363	277	28	10	87.937	7.30e-96
CP059251.1	41	363	277	28	10	87.937	7.30e-96
CP059251.1	41	76.8	45	2	0	95.745	1.06e-09
CP059251.1	41	76.8	45	2	0	95.745	1.06e-09
NC_050732.1	41	363	277	28	10	87.937	7.30e-96
NC_050732.1	41	363	277	28	10	87.937	7.30e-96
NC_050732.1	41	76.8	45	2	0	95.745	1.06e-09
NC_050732.1	41	76.8	45	2	0	95.745	1.06e-09
FYBL01000016.1	42	361	278	24	14	87.975	2.62e-95
FYBL01000016.1	42	350	213	7	4	95.089	5.68e-92
FYBL01000016.1	42	91.6	49	0	0	100.000	3.80e-14
FYBL01000016.1	42	80.5	49	3	0	94.231	8.23e-11
CAPT01000119.1	44	361	276	14	21	88.746	2.62e-95
CAPT01000119.1	44	80.5	45	1	0	97.826	8.23e-11
CAPT01000119.1	44	80.5	43	0	0	100.000	8.23e-11
PPXN02000161.1	33	359	231	12	5	93.145	9.44e-95
PPXN02000161.1	33	73.1	41	1	0	97.619	1.38e-08
PPOJ02000117.1	33	359	227	10	5	93.802	9.44e-95
PPOJ02000117.1	33	82.4	44	0	0	100.000	2.29e-11
PPMT01000013.1	40	357	263	20	12	89.153	3.40e-94
PPMT01000013.1	40	357	263	20	12	89.153	3.40e-94
PPMT01000013.1	40	78.7	49	2	1	94.231	2.96e-10
PPMT01000013.1	40	78.7	49	2	1	94.231	2.96e-10
OX291442.1	41	357	278	25	14	87.697	3.40e-94
OX291442.1	41	357	278	25	14	87.697	3.40e-94
OX291442.1	41	355	278	24	15	87.697	1.22e-93
OX291442.1	41	355	278	24	15	87.697	1.22e-93
OX291442.1	41	355	278	24	15	87.697	1.22e-93
OX291442.1	41	351	277	26	14	87.382	1.58e-92
OX291442.1	41	76.8	45	2	0	95.745	1.06e-09
OX291442.1	41	76.8	45	2	0	95.745	1.06e-09
OX291442.1	41	76.8	45	2	0	95.745	1.06e-09
OX291442.1	41	76.8	45	2	0	95.745	1.06e-09
OX291442.1	41	76.8	45	2	0	95.745	1.06e-09
OX291442.1	41	76.8	45	2	0	95.745	1.06e-09
CP059272.1	41	355	277	30	10	87.382	1.22e-93
CP059272.1	41	355	277	30	10	87.382	1.22e-93
CP059272.1	41	76.8	45	2	0	95.745	1.06e-09
CP059272.1	41	76.8	45	2	0	95.745	1.06e-09
FXLY01000006.1	39	355	220	9	4	94.421	1.22e-93
FXLY01000006.1	39	355	220	9	4	94.421	1.22e-93
FXLY01000006.1	39	84.2	45	0	0	100.000	6.36e-12
FXLY01000006.1	39	84.2	45	0	0	100.000	6.36e-12
FXLY01000006.1	39	82.4	55	3	2	91.667	2.29e-11
FXLY01000006.1	39	82.4	55	3	2	91.667	2.29e-11
NJIJ01000043.1	33	351	224	12	4	93.333	1.58e-92
NJIJ01000043.1	33	75.0	47	2	1	94.000	3.83e-09
MVPU01000017.1	32	351	219	7	6	94.397	1.58e-92
MVPU01000017.1	32	91.6	49	0	0	100.000	3.80e-14
PPOK01000135.1	40	351	221	9	5	94.043	1.58e-92
PPOK01000135.1	40	80.5	52	2	2	92.857	8.23e-11
PPOK01000135.1	40	78.7	51	2	2	92.727	2.96e-10
CM034489.1	34	351	227	11	6	93.033	1.58e-92
CM034489.1	34	346	226	13	5	92.623	7.35e-91
CM034489.1	34	346	226	13	5	92.623	7.35e-91
CM034489.1	34	346	226	13	5	92.623	7.35e-91
CM034489.1	34	346	226	12	6	92.623	7.35e-91
CM034489.1	34	346	226	13	5	92.623	7.35e-91
CM034489.1	34	346	226	13	5	92.623	7.35e-91
CM034489.1	34	346	226	13	5	92.623	7.35e-91
CM034489.1	34	327	223	13	8	91.393	2.66e-85
CM034489.1	34	91.6	49	0	0	100.000	3.80e-14
CM034489.1	34	91.6	49	0	0	100.000	3.80e-14
CM034489.1	34	91.6	49	0	0	100.000	3.80e-14
CM034489.1	34	91.6	49	0	0	100.000	3.80e-14
CM034489.1	34	91.6	49	0	0	100.000	3.80e-14
CM034489.1	34	91.6	49	0	0	100.000	3.80e-14
CM034489.1	34	91.6	49	0	0	100.000	3.80e-14
CM034489.1	34	91.6	49	0	0	100.000	3.80e-14
CM034489.1	34	91.6	49	0	0	100.000	3.80e-14
CAEFZW010000005.1	46	351	267	22	13	88.411	1.58e-92
CAEFZW010000005.1	46	351	267	22	13	88.411	1.58e-92
CAEFZW010000005.1	46	82.4	44	0	0	100.000	2.29e-11
CAEFZW010000005.1	46	82.4	55	3	2	91.667	2.29e-11
CAEFZW010000005.1	46	82.4	44	0	0	100.000	2.29e-11
CAEFZW010000005.1	46	82.4	55	3	2	91.667	2.29e-11
NW_024545242.1	46	351	267	22	13	88.411	1.58e-92
NW_024545242.1	46	351	267	22	13	88.411	1.58e-92
NW_024545242.1	46	82.4	44	0	0	100.000	2.29e-11
NW_024545242.1	46	82.4	55	3	2	91.667	2.29e-11
NW_024545242.1	46	82.4	44	0	0	100.000	2.29e-11
NW_024545242.1	46	82.4	55	3	2	91.667	2.29e-11
NJIJ01000026.1	33	350	224	11	5	93.333	5.68e-92
NJIJ01000026.1	33	82.4	48	2	0	96.000	2.29e-11
NJIJ01000033.1	33	350	224	11	5	93.333	5.68e-92
NJIJ01000033.1	33	82.4	48	2	0	96.000	2.29e-11
NJIJ01000034.1	33	350	220	9	5	94.017	5.68e-92
NJIJ01000034.1	33	82.4	48	2	0	96.000	2.29e-11
NJIJ01000036.1	33	350	220	9	5	94.017	5.68e-92
NJIJ01000036.1	33	82.4	48	2	0	96.000	2.29e-11
NJIJ01000040.1	33	350	220	9	5	94.017	5.68e-92
NJIJ01000040.1	33	82.4	48	2	0	96.000	2.29e-11
NJIJ01000045.1	33	350	220	9	5	94.017	5.68e-92
NJIJ01000045.1	33	82.4	48	2	0	96.000	2.29e-11
NJIJ01000049.1	33	350	220	9	5	94.017	5.68e-92
NJIJ01000049.1	33	350	220	9	5	94.017	5.68e-92
NJIJ01000049.1	33	82.4	48	2	0	96.000	2.29e-11
NJIJ01000049.1	33	76.8	43	1	0	97.727	1.06e-09
NJIJ01000052.1	33	350	220	9	5	94.017	5.68e-92
NJIJ01000052.1	33	82.4	48	2	0	96.000	2.29e-11
NJIJ01000053.1	33	350	220	9	5	94.017	5.68e-92
NJIJ01000053.1	33	309	218	9	13	90.833	9.64e-80
NJIJ01000053.1	33	82.4	48	2	0	96.000	2.29e-11
NJIJ01000054.1	33	350	224	11	5	93.333	5.68e-92
NJIJ01000054.1	33	316	220	12	10	90.909	5.76e-82
NJIJ01000054.1	33	82.4	48	2	0	96.000	2.29e-11
NJIJ01000054.1	33	82.4	48	2	0	96.000	2.29e-11
NJIJ01000055.1	33	350	224	11	5	93.333	5.68e-92
NJIJ01000055.1	33	350	224	11	5	93.333	5.68e-92
NJIJ01000055.1	33	82.4	48	2	0	96.000	2.29e-11
NJIJ01000055.1	33	82.4	48	2	0	96.000	2.29e-11
NJIJ01000059.1	33	350	224	11	5	93.333	5.68e-92
NJIJ01000059.1	33	350	224	11	5	93.333	5.68e-92
NJIJ01000059.1	33	82.4	48	2	0	96.000	2.29e-11
NJIJ01000059.1	33	82.4	48	2	0	96.000	2.29e-11
NJIJ01000060.1	33	350	224	11	5	93.333	5.68e-92
NJIJ01000060.1	33	82.4	48	2	0	96.000	2.29e-11
NJIJ01000061.1	33	350	224	11	5	93.333	5.68e-92
NJIJ01000061.1	33	82.4	48	2	0	96.000	2.29e-11
NJIJ01000062.1	33	350	220	9	5	94.017	5.68e-92
NJIJ01000062.1	33	350	220	9	5	94.017	5.68e-92
NJIJ01000062.1	33	82.4	48	2	0	96.000	2.29e-11
NJIJ01000062.1	33	82.4	48	2	0	96.000	2.29e-11
NJIJ01000063.1	33	350	220	9	5	94.017	5.68e-92
NJIJ01000063.1	33	350	220	9	5	94.017	5.68e-92
NJIJ01000063.1	33	82.4	48	2	0	96.000	2.29e-11
NJIJ01000063.1	33	82.4	48	2	0	96.000	2.29e-11
NJIJ01000064.1	33	350	220	9	5	94.017	5.68e-92
NJIJ01000064.1	33	350	220	9	5	94.017	5.68e-92
NJIJ01000064.1	33	82.4	48	2	0	96.000	2.29e-11
NJIJ01000064.1	33	82.4	48	2	0	96.000	2.29e-11
NJIJ01000066.1	33	350	220	9	5	94.017	5.68e-92
NJIJ01000066.1	33	350	220	9	5	94.017	5.68e-92
NJIJ01000066.1	33	82.4	48	2	0	96.000	2.29e-11
NJIJ01000066.1	33	82.4	48	2	0	96.000	2.29e-11
NJIJ01000069.1	33	350	220	9	5	94.017	5.68e-92
NJIJ01000069.1	33	82.4	48	2	0	96.000	2.29e-11
NJIJ01000071.1	33	350	220	9	5	94.017	5.68e-92
NJIJ01000071.1	33	348	219	9	5	93.991	2.04e-91
NJIJ01000071.1	33	95.3	67	4	3	90.541	2.94e-15
NJIJ01000071.1	33	82.4	48	2	0	96.000	2.29e-11
NJIJ01000071.1	33	82.4	48	2	0	96.000	2.29e-11
NJIJ01000071.1	33	82.4	48	2	0	96.000	2.29e-11
NJIJ01000073.1	33	350	220	9	5	94.017	5.68e-92
NJIJ01000073.1	33	350	220	9	5	94.017	5.68e-92
NJIJ01000073.1	33	322	216	12	7	91.915	1.24e-83
NJIJ01000073.1	33	82.4	48	2	0	96.000	2.29e-11
NJIJ01000073.1	33	82.4	48	2	0	96.000	2.29e-11
NJIJ01000073.1	33	75.0	47	2	1	94.000	3.83e-09
NJIJ01000074.1	33	350	220	9	5	94.017	5.68e-92
NJIJ01000074.1	33	350	220	9	5	94.017	5.68e-92
NJIJ01000074.1	33	82.4	48	2	0	96.000	2.29e-11
NJIJ01000074.1	33	82.4	48	2	0	96.000	2.29e-11
NJIJ01000075.1	33	350	220	9	5	94.017	5.68e-92
NJIJ01000075.1	33	350	220	9	5	94.017	5.68e-92
NJIJ01000075.1	33	350	220	9	5	94.017	5.68e-92
NJIJ01000075.1	33	350	220	9	5	94.017	5.68e-92
NJIJ01000075.1	33	82.4	48	2	0	96.000	2.29e-11
NJIJ01000075.1	33	82.4	48	2	0	96.000	2.29e-11
NJIJ01000075.1	33	82.4	48	2	0	96.000	2.29e-11
NJIJ01000075.1	33	82.4	48	2	0	96.000	2.29e-11
NJIJ01000085.1	33	350	220	9	5	94.017	5.68e-92
NJIJ01000085.1	33	82.4	48	2	0	96.000	2.29e-11
BLYF01000219.1	33	350	219	10	4	93.991	5.68e-92
BLYF01000219.1	33	91.6	49	0	0	100.000	3.80e-14
VZVN01000183.1	32	350	213	7	4	95.089	5.68e-92
VZVN01000183.1	32	91.6	49	0	0	100.000	3.80e-14
JAAIFI010001039.1	32	350	213	7	4	95.089	5.68e-92
JAAIFI010001039.1	32	91.6	49	0	0	100.000	3.80e-14
LFGC01001445.1	33	350	219	10	4	93.991	5.68e-92
LFGC01001445.1	33	91.6	49	0	0	100.000	3.80e-14
VZWC01000182.1	33	350	219	10	4	93.991	5.68e-92
VZWC01000182.1	33	91.6	49	0	0	100.000	3.80e-14
AABZ01000315.1	33	350	219	10	4	93.991	5.68e-92
AABZ01000315.1	33	91.6	49	0	0	100.000	3.80e-14
CP048993.1	33	350	219	10	4	93.991	5.68e-92
CP048993.1	33	335	217	8	8	93.133	1.59e-87
CP048993.1	33	315	210	6	11	92.511	2.07e-81
CP048993.1	33	303	212	10	11	90.987	4.49e-78
CP048993.1	33	302	212	8	13	90.987	1.61e-77
CP048993.1	33	302	217	7	16	90.417	1.61e-77
CP048993.1	33	302	217	7	16	90.417	1.61e-77
CP048993.1	33	302	217	7	16	90.417	1.61e-77
CP048993.1	33	300	211	8	13	90.948	5.80e-77
CP048993.1	33	283	209	8	16	89.700	5.85e-72
CP048993.1	33	278	213	9	18	88.750	2.72e-70
CP048993.1	33	91.6	49	0	0	100.000	3.80e-14
CP048993.1	33	91.6	49	0	0	100.000	3.80e-14
CP048993.1	33	91.6	49	0	0	100.000	3.80e-14
CP048993.1	33	91.6	49	0	0	100.000	3.80e-14
CP048993.1	33	91.6	49	0	0	100.000	3.80e-14
CP048993.1	33	91.6	49	0	0	100.000	3.80e-14
CP048993.1	33	91.6	49	0	0	100.000	3.80e-14
CP048993.1	33	91.6	49	0	0	100.000	3.80e-14
CP048993.1	33	84.2	48	0	1	97.959	6.36e-12
CP048993.1	33	65.8	37	1	0	97.368	2.30e-06
JANLBP010000035.1	33	350	219	10	4	93.991	5.68e-92
JANLBP010000035.1	33	91.6	49	0	0	100.000	3.80e-14
JANLBP010000030.1	33	350	219	10	4	93.991	5.68e-92
JANLBP010000030.1	33	91.6	49	0	0	100.000	3.80e-14
VZWS01000247.1	32	350	213	7	4	95.089	5.68e-92
VZWS01000247.1	32	91.6	49	0	0	100.000	3.80e-14
CM003566.1	33	350	219	10	4	93.991	5.68e-92
CM003566.1	33	350	219	10	4	93.991	5.68e-92
CM003566.1	33	350	219	10	4	93.991	5.68e-92
CM003566.1	33	350	219	10	4	93.991	5.68e-92
CM003566.1	33	350	219	10	4	93.991	5.68e-92
CM003566.1	33	91.6	49	0	0	100.000	3.80e-14
CM003566.1	33	91.6	49	0	0	100.000	3.80e-14
CM003566.1	33	91.6	49	0	0	100.000	3.80e-14
CM003566.1	33	91.6	49	0	0	100.000	3.80e-14
CM003566.1	33	91.6	49	0	0	100.000	3.80e-14
MVPU01000083.1	32	350	213	7	4	95.089	5.68e-92
MVPU01000083.1	32	91.6	49	0	0	100.000	3.80e-14
VZXH01000746.1	27	350	219	10	4	93.991	5.68e-92
LT986474.1	33	350	219	10	4	93.991	5.68e-92
LT986474.1	33	91.6	49	0	0	100.000	3.80e-14
BK006945.2	33	350	219	10	4	93.991	5.68e-92
BK006945.2	33	350	219	10	4	93.991	5.68e-92
BK006945.2	33	91.6	49	0	0	100.000	3.80e-14
BK006945.2	33	91.6	49	0	0	100.000	3.80e-14
QQZM01000164.1	32	350	213	7	4	95.089	5.68e-92
QQZM01000164.1	32	91.6	49	0	0	100.000	3.80e-14
CAKNUP010000036.1	40	350	272	29	10	87.460	5.68e-92
CAKNUP010000036.1	40	76.8	43	1	0	97.727	1.06e-09
CP030973.1	33	350	219	10	4	93.991	5.68e-92
CP030973.1	33	91.6	49	0	0	100.000	3.80e-14
KV907804.1	33	350	219	10	4	93.991	5.68e-92
KV907804.1	33	91.6	49	0	0	100.000	3.80e-14
NC_001144.5	33	350	219	10	4	93.991	5.68e-92
NC_001144.5	33	350	219	10	4	93.991	5.68e-92
NC_001144.5	33	91.6	49	0	0	100.000	3.80e-14
NC_001144.5	33	91.6	49	0	0	100.000	3.80e-14
HE616749.1	41	348	272	28	11	87.460	2.04e-91
HE616749.1	41	348	272	28	11	87.460	2.04e-91
HE616749.1	41	348	272	28	11	87.460	2.04e-91
HE616749.1	41	76.8	45	2	0	95.745	1.06e-09
HE616749.1	41	76.8	45	2	0	95.745	1.06e-09
HE616749.1	41	76.8	45	2	0	95.745	1.06e-09
CAPW01000003.1	31	348	216	14	0	93.913	2.04e-91
CAPW01000003.1	31	69.4	37	0	0	100.000	1.78e-07
NC_016508.1	41	348	272	28	11	87.460	2.04e-91
NC_016508.1	41	348	272	28	11	87.460	2.04e-91
NC_016508.1	41	348	272	28	11	87.460	2.04e-91
NC_016508.1	41	76.8	45	2	0	95.745	1.06e-09
NC_016508.1	41	76.8	45	2	0	95.745	1.06e-09
NC_016508.1	41	76.8	45	2	0	95.745	1.06e-09
VZWP01000066.1	34	346	226	13	5	92.623	7.35e-91
VZWP01000066.1	34	91.6	49	0	0	100.000	3.80e-14
CP080215.1	34	346	226	13	5	92.623	7.35e-91
CP080215.1	34	346	226	13	5	92.623	7.35e-91
CP080215.1	34	346	226	13	5	92.623	7.35e-91
CP080215.1	34	346	226	13	5	92.623	7.35e-91
CP080215.1	34	346	226	13	5	92.623	7.35e-91
CP080215.1	34	346	226	13	5	92.623	7.35e-91
CP080215.1	34	346	226	13	5	92.623	7.35e-91
CP080215.1	34	346	226	13	5	92.623	7.35e-91
CP080215.1	34	346	226	13	5	92.623	7.35e-91
CP080215.1	34	346	226	13	5	92.623	7.35e-91
CP080215.1	34	346	226	13	5	92.623	7.35e-91
CP080215.1	34	346	226	13	5	92.623	7.35e-91
CP080215.1	34	346	226	13	5	92.623	7.35e-91
CP080215.1	34	91.6	49	0	0	100.000	3.80e-14
CP080215.1	34	91.6	49	0	0	100.000	3.80e-14
CP080215.1	34	91.6	49	0	0	100.000	3.80e-14
CP080215.1	34	91.6	49	0	0	100.000	3.80e-14
CP080215.1	34	91.6	49	0	0	100.000	3.80e-14
CP080215.1	34	91.6	49	0	0	100.000	3.80e-14
CP080215.1	34	91.6	49	0	0	100.000	3.80e-14
CP080215.1	34	91.6	49	0	0	100.000	3.80e-14
CP080215.1	34	91.6	49	0	0	100.000	3.80e-14
CP080215.1	34	91.6	49	0	0	100.000	3.80e-14
CP080215.1	34	91.6	49	0	0	100.000	3.80e-14
CP080215.1	34	91.6	49	0	0	100.000	3.80e-14
CP080215.1	34	91.6	49	0	0	100.000	3.80e-14
PPNJ01000122.1	32	346	218	9	5	93.966	7.35e-91
PPNJ01000122.1	32	91.6	49	0	0	100.000	3.80e-14
CP049009.1	34	346	226	13	5	92.623	7.35e-91
CP049009.1	34	91.6	49	0	0	100.000	3.80e-14
JABBEO010000012.1	35	346	272	26	13	87.460	7.35e-91
LT598481.1	40	346	268	19	17	88.158	7.35e-91
LT598481.1	40	346	268	19	17	88.158	7.35e-91
LT598481.1	40	78.7	45	0	1	97.826	2.96e-10
LT598481.1	40	78.7	45	0	1	97.826	2.96e-10
LT598481.1	40	69.4	37	0	0	100.000	1.78e-07
VZVB01000255.1	33	344	218	11	4	93.562	2.64e-90
VZVB01000255.1	33	91.6	49	0	0	100.000	3.80e-14
HE576754.1	46	344	270	23	15	87.662	2.64e-90
HE576754.1	46	344	270	23	15	87.662	2.64e-90
HE576754.1	46	91.6	49	0	0	100.000	3.80e-14
HE576754.1	46	91.6	49	0	0	100.000	3.80e-14
HE576754.1	46	76.8	45	2	0	95.745	1.06e-09
HE576754.1	46	76.8	45	2	0	95.745	1.06e-09
PPKA01000099.1	31	344	215	8	5	94.298	2.64e-90
PPKA01000099.1	31	75.0	42	1	0	97.674	3.83e-09
NC_016493.1	46	344	270	23	15	87.662	2.64e-90
NC_016493.1	46	344	270	23	15	87.662	2.64e-90
NC_016493.1	46	91.6	49	0	0	100.000	3.80e-14
NC_016493.1	46	91.6	49	0	0	100.000	3.80e-14
NC_016493.1	46	76.8	45	2	0	95.745	1.06e-09
NC_016493.1	46	76.8	45	2	0	95.745	1.06e-09
LN890542.1	40	342	266	23	14	87.789	9.51e-90
LN890542.1	40	342	266	23	14	87.789	9.51e-90
LN890542.1	40	80.5	45	1	0	97.826	8.23e-11
LN890542.1	40	80.5	45	1	0	97.826	8.23e-11
CP019500.1	32	340	220	9	7	93.220	3.42e-89
CP019500.1	32	75.0	45	1	1	95.745	3.83e-09
PUHR01000350.1	40	340	222	10	7	92.887	3.42e-89
PUHR01000350.1	40	86.1	64	4	4	88.889	1.77e-12
PUHR01000350.1	40	80.5	43	0	0	100.000	8.23e-11
HE650828.1	32	340	217	10	5	93.534	3.42e-89
HE650828.1	32	82.4	44	0	0	100.000	2.29e-11
AADM01000401.1	41	340	273	27	14	86.943	3.42e-89
AADM01000401.1	41	78.7	42	0	0	100.000	2.96e-10
AADM01000465.1	41	340	273	27	14	86.943	3.42e-89
AADM01000465.1	41	78.7	42	0	0	100.000	2.96e-10
AADM01000482.1	41	340	273	27	14	86.943	3.42e-89
AADM01000482.1	41	78.7	42	0	0	100.000	2.96e-10
VZXH01000410.1	34	340	225	14	5	92.213	3.42e-89
VZXH01000410.1	34	91.6	49	0	0	100.000	3.80e-14
VZXH01001007.1	25	340	208	7	4	94.977	3.42e-89
PPJY02000051.1	30	340	213	8	5	94.248	3.42e-89
PPJY02000051.1	30	69.4	37	0	0	100.000	1.78e-07
CAKOGT010000019.1	40	340	220	9	7	93.220	3.42e-89
CAKOGT010000019.1	40	340	220	9	7	93.220	3.42e-89
CAKOGT010000019.1	40	340	220	9	7	93.220	3.42e-89
CAKOGT010000019.1	40	86.1	64	4	4	88.889	1.77e-12
CAKOGT010000019.1	40	86.1	64	4	4	88.889	1.77e-12
CAKOGT010000019.1	40	86.1	64	4	4	88.889	1.77e-12
CAKOGT010000019.1	40	80.5	43	0	0	100.000	8.23e-11
CAKOGT010000019.1	40	80.5	43	0	0	100.000	8.23e-11
CAKOGT010000019.1	40	80.5	43	0	0	100.000	8.23e-11
PPHX02000037.1	40	340	271	27	13	87.138	3.42e-89
PPHX02000037.1	40	76.8	43	1	0	97.727	1.06e-09
HE978314.1	38	340	217	10	5	93.534	3.42e-89
HE978314.1	38	340	217	10	5	93.534	3.42e-89
HE978314.1	38	78.7	51	2	2	92.727	2.96e-10
HE978314.1	38	78.7	51	2	2	92.727	2.96e-10
HE978314.1	38	76.8	43	1	0	97.727	1.06e-09
HE978314.1	38	76.8	43	1	0	97.727	1.06e-09
NC_035922.1	38	340	217	10	5	93.534	3.42e-89
NC_035922.1	38	340	217	10	5	93.534	3.42e-89
NC_035922.1	38	78.7	51	2	2	92.727	2.96e-10
NC_035922.1	38	78.7	51	2	2	92.727	2.96e-10
NC_035922.1	38	76.8	43	1	0	97.727	1.06e-09
NC_035922.1	38	76.8	43	1	0	97.727	1.06e-09
NC_018947.1	32	340	217	10	5	93.534	3.42e-89
NC_018947.1	32	82.4	44	0	0	100.000	2.29e-11
HE580273.2	39	339	217	12	4	93.133	1.23e-88
HE580273.2	39	91.6	49	0	0	100.000	3.80e-14
HE580273.2	39	78.7	51	2	2	92.727	2.96e-10
PPIM01000086.1	26	339	209	8	4	94.570	1.23e-88
NC_016485.2	39	339	217	12	4	93.133	1.23e-88
NC_016485.2	39	91.6	49	0	0	100.000	3.80e-14
NC_016485.2	39	78.7	51	2	2	92.727	2.96e-10
NJIJ01000044.1	33	337	218	9	7	93.162	4.42e-88
NJIJ01000044.1	33	82.4	48	2	0	96.000	2.29e-11
CU928180.1	40	337	265	24	14	87.459	4.42e-88
CU928180.1	40	337	265	24	14	87.459	4.42e-88
CU928180.1	40	337	265	24	14	87.459	4.42e-88
CU928180.1	40	337	265	24	14	87.459	4.42e-88
CU928180.1	40	80.5	45	1	0	97.826	8.23e-11
CU928180.1	40	80.5	45	1	0	97.826	8.23e-11
CU928180.1	40	80.5	45	1	0	97.826	8.23e-11
CP019493.1	32	337	220	9	8	92.827	4.42e-88
CP019493.1	32	76.8	43	1	0	97.727	1.06e-09
CP019493.1	32	75.0	42	1	0	97.674	3.83e-09
LT598476.1	40	337	264	21	16	87.708	4.42e-88
LT598476.1	40	337	264	21	16	87.708	4.42e-88
LT598476.1	40	80.5	45	1	0	97.826	8.23e-11
LT598476.1	40	80.5	45	1	0	97.826	8.23e-11
LT598476.1	40	69.4	37	0	0	100.000	1.78e-07
PPOH01000013.1	33	337	215	14	2	93.074	4.42e-88
PPOH01000013.1	33	91.6	54	0	2	96.429	3.80e-14
LN736364.1	40	337	265	19	18	87.748	4.42e-88
LN736364.1	40	337	265	19	18	87.748	4.42e-88
LN736364.1	40	80.5	45	1	0	97.826	8.23e-11
LN736364.1	40	80.5	45	1	0	97.826	8.23e-11
PPOL02000167.1	34	337	226	13	7	91.870	4.42e-88
PPOL02000167.1	34	80.5	47	2	0	95.918	8.23e-11
NW_019212883.1	40	337	265	19	18	87.748	4.42e-88
NW_019212883.1	40	337	265	19	18	87.748	4.42e-88
NW_019212883.1	40	80.5	45	1	0	97.826	8.23e-11
NW_019212883.1	40	80.5	45	1	0	97.826	8.23e-11
NC_013084.1	40	337	265	24	14	87.459	4.42e-88
NC_013084.1	40	337	265	24	14	87.459	4.42e-88
NC_013084.1	40	337	265	24	14	87.459	4.42e-88
NC_013084.1	40	337	265	24	14	87.459	4.42e-88
NC_013084.1	40	80.5	45	1	0	97.826	8.23e-11
NC_013084.1	40	80.5	45	1	0	97.826	8.23e-11
NC_013084.1	40	80.5	45	1	0	97.826	8.23e-11
OVGK01000075.1	32	335	219	10	7	92.797	1.59e-87
OVGK01000075.1	32	75.0	42	1	0	97.674	3.83e-09
VZXH01000655.1	27	335	215	12	4	93.074	1.59e-87
CP058611.1	31	335	210	13	1	93.750	1.59e-87
CP058611.1	31	75.0	42	1	0	97.674	3.83e-09
CP058607.1	31	335	210	13	1	93.750	1.59e-87
CP058607.1	31	335	210	13	1	93.750	1.59e-87
CP058607.1	31	335	210	13	1	93.750	1.59e-87
CP058607.1	31	335	210	13	1	93.750	1.59e-87
CP058607.1	31	329	209	13	2	93.304	7.40e-86
CP058607.1	31	75.0	42	1	0	97.674	3.83e-09
CP058607.1	31	75.0	42	1	0	97.674	3.83e-09
CP058607.1	31	75.0	42	1	0	97.674	3.83e-09
CP058607.1	31	75.0	42	1	0	97.674	3.83e-09
CP058607.1	31	75.0	42	1	0	97.674	3.83e-09
NC_050726.1	31	335	210	13	1	93.750	1.59e-87
NC_050726.1	31	75.0	42	1	0	97.674	3.83e-09
NC_050722.1	31	335	210	13	1	93.750	1.59e-87
NC_050722.1	31	335	210	13	1	93.750	1.59e-87
NC_050722.1	31	335	210	13	1	93.750	1.59e-87
NC_050722.1	31	335	210	13	1	93.750	1.59e-87
NC_050722.1	31	329	209	13	2	93.304	7.40e-86
NC_050722.1	31	75.0	42	1	0	97.674	3.83e-09
NC_050722.1	31	75.0	42	1	0	97.674	3.83e-09
NC_050722.1	31	75.0	42	1	0	97.674	3.83e-09
NC_050722.1	31	75.0	42	1	0	97.674	3.83e-09
NC_050722.1	31	75.0	42	1	0	97.674	3.83e-09
UEGL01000008.1	32	333	219	13	5	92.405	5.72e-87
UEGL01000008.1	32	329	219	13	6	92.017	7.40e-86
UEGL01000008.1	32	329	219	13	6	92.017	7.40e-86
UEGL01000008.1	32	329	219	13	6	92.017	7.40e-86
UEGL01000008.1	32	313	216	12	9	91.139	7.45e-81
UEGL01000008.1	32	75.0	42	1	0	97.674	3.83e-09
UEGL01000008.1	32	75.0	42	1	0	97.674	3.83e-09
UEGL01000008.1	32	75.0	42	1	0	97.674	3.83e-09
UEGL01000008.1	32	75.0	42	1	0	97.674	3.83e-09
UEGL01000008.1	32	75.0	42	1	0	97.674	3.83e-09
PPON02000133.1	32	333	211	9	5	93.778	5.72e-87
PPON02000133.1	32	82.4	51	2	1	94.444	2.29e-11
LT598491.1	35	331	233	23	3	89.961	2.06e-86
LT598491.1	35	331	233	23	3	89.961	2.06e-86
LT598491.1	35	84.2	45	0	0	100.000	6.36e-12
LT598491.1	35	84.2	45	0	0	100.000	6.36e-12
LT598461.1	40	329	264	24	15	87.129	7.40e-86
LT598461.1	40	329	264	24	15	87.129	7.40e-86
LT598461.1	40	86.1	46	0	0	100.000	1.77e-12
LT598461.1	40	86.1	46	0	0	100.000	1.77e-12
UEGL01000028.1	32	329	219	13	6	92.017	7.40e-86
UEGL01000028.1	32	329	219	13	6	92.017	7.40e-86
UEGL01000028.1	32	320	217	13	7	91.561	4.46e-83
UEGL01000028.1	32	307	215	13	9	90.717	3.47e-79
UEGL01000028.1	32	75.0	42	1	0	97.674	3.83e-09
UEGL01000028.1	32	75.0	42	1	0	97.674	3.83e-09
UEGL01000028.1	32	75.0	42	1	0	97.674	3.83e-09
UEGL01000028.1	32	75.0	42	1	0	97.674	3.83e-09
PPJZ01000145.1	33	326	218	11	8	91.983	9.58e-85
PPJZ01000145.1	33	78.7	51	2	2	92.727	2.96e-10
CR382124.1	31	326	209	14	2	92.889	9.58e-85
CR382124.1	31	326	210	13	3	92.920	9.58e-85
CR382124.1	31	326	209	14	2	92.889	9.58e-85
CR382124.1	31	76.8	41	0	0	100.000	1.06e-09
VZXH01000447.1	29	326	193	6	2	96.020	9.58e-85
VZXH01000447.1	29	91.6	49	0	0	100.000	3.80e-14
VZXH01001206.1	23	326	191	5	2	96.465	9.58e-85
QYLQ01000035.1	31	326	209	15	1	92.889	9.58e-85
QYLQ01000035.1	31	76.8	41	0	0	100.000	1.06e-09
LT598453.1	35	326	230	18	7	90.196	9.58e-85
LT598453.1	35	326	230	18	7	90.196	9.58e-85
LT598453.1	35	80.5	45	1	0	97.826	8.23e-11
LT598453.1	35	80.5	45	1	0	97.826	8.23e-11
NC_006040.1	31	326	209	14	2	92.889	9.58e-85
NC_006040.1	31	326	210	13	3	92.920	9.58e-85
NC_006040.1	31	326	209	14	2	92.889	9.58e-85
NC_006040.1	31	76.8	41	0	0	100.000	1.06e-09
PPXL02000001.1	30	324	208	14	2	92.857	3.44e-84
PPXL02000001.1	30	69.4	39	1	0	97.500	1.78e-07
HE806320.1	30	322	207	10	5	93.243	1.24e-83
HE806320.1	30	71.3	40	1	0	97.561	4.95e-08
HE806319.1	30	322	207	10	5	93.243	1.24e-83
HE806319.1	30	71.3	40	1	0	97.561	4.95e-08
JAIWYV020000017.1	37	322	208	13	3	92.857	1.24e-83
JAIWYV020000017.1	37	322	208	13	3	92.857	1.24e-83
JAIWYV020000017.1	37	82.4	44	0	0	100.000	2.29e-11
JAIWYV020000017.1	37	82.4	44	0	0	100.000	2.29e-11
JAIWYV020000017.1	37	78.7	51	2	2	92.727	2.96e-10
JAIWYV020000017.1	37	78.7	51	2	2	92.727	2.96e-10
JAIWYV020000005.1	37	322	208	13	3	92.857	1.24e-83
JAIWYV020000005.1	37	82.4	44	0	0	100.000	2.29e-11
JAIWYV020000005.1	37	78.7	51	2	2	92.727	2.96e-10
WACN01000021.1	30	322	206	12	3	93.213	1.24e-83
WACN01000021.1	30	76.8	41	0	0	100.000	1.06e-09
NC_020189.1	30	322	207	10	5	93.243	1.24e-83
NC_020189.1	30	71.3	40	1	0	97.561	4.95e-08
NC_020188.1	30	322	207	10	5	93.243	1.24e-83
NC_020188.1	30	71.3	40	1	0	97.561	4.95e-08
PPNU02000031.1	31	320	213	16	3	91.810	4.46e-83
PPNU02000031.1	31	75.0	40	0	0	100.000	3.83e-09
LT598468.1	33	320	221	20	3	90.574	4.46e-83
LT598468.1	33	320	221	20	3	90.574	4.46e-83
LT598468.1	33	76.8	41	0	0	100.000	1.06e-09
LT598468.1	33	76.8	41	0	0	100.000	1.06e-09
CM000694.1	42	320	268	36	9	85.623	4.46e-83
CM000694.1	42	320	268	36	9	85.623	4.46e-83
CM000694.1	42	78.7	48	3	0	94.118	2.96e-10
CM000694.1	42	78.7	48	3	0	94.118	2.96e-10
PPOA02000039.1	31	318	212	16	3	91.775	1.60e-82
PPOA02000039.1	31	75.0	40	0	0	100.000	3.83e-09
AEAV01000475.1	30	318	205	15	1	92.760	1.60e-82
AEAV01000475.1	30	76.8	41	0	0	100.000	1.06e-09
CAIF01000345.1	32	316	220	17	6	90.535	5.76e-82
CAIF01000345.1	32	69.4	37	0	0	100.000	1.78e-07
SWBN01000023.1	32	316	205	12	4	92.760	5.76e-82
SWBN01000023.1	32	313	191	6	4	95.025	7.45e-81
SWBN01000023.1	32	309	190	9	2	94.527	9.64e-80
SWBN01000023.1	32	73.1	50	4	1	90.909	1.38e-08
SWBN01000023.1	32	71.3	43	1	1	95.556	4.95e-08
SWBN01000023.1	32	71.3	43	1	1	95.556	4.95e-08
NW_011887395.1	32	316	220	17	6	90.535	5.76e-82
NW_011887395.1	32	69.4	37	0	0	100.000	1.78e-07
UEGL01000009.1	41	315	214	17	4	91.064	2.07e-81
UEGL01000009.1	41	315	214	17	4	91.064	2.07e-81
UEGL01000009.1	41	315	214	17	4	91.064	2.07e-81
UEGL01000009.1	41	311	271	29	18	85.220	2.68e-80
UEGL01000009.1	41	75.0	42	1	0	97.674	3.83e-09
UEGL01000009.1	41	75.0	42	1	0	97.674	3.83e-09
UEGL01000009.1	41	75.0	42	1	0	97.674	3.83e-09
UEGL01000009.1	41	75.0	42	1	0	97.674	3.83e-09
UEGL01000010.1	32	315	214	17	4	91.064	2.07e-81
UEGL01000010.1	32	315	214	17	4	91.064	2.07e-81
UEGL01000010.1	32	315	214	17	4	91.064	2.07e-81
UEGL01000010.1	32	315	214	17	4	91.064	2.07e-81
UEGL01000010.1	32	75.0	42	1	0	97.674	3.83e-09
UEGL01000010.1	32	75.0	42	1	0	97.674	3.83e-09
UEGL01000010.1	32	75.0	42	1	0	97.674	3.83e-09
UEGL01000010.1	32	75.0	42	1	0	97.674	3.83e-09
UEGL01000039.1	32	315	214	17	4	91.064	2.07e-81
UEGL01000039.1	32	315	214	17	4	91.064	2.07e-81
UEGL01000039.1	32	315	214	17	4	91.064	2.07e-81
UEGL01000039.1	32	315	214	17	4	91.064	2.07e-81
UEGL01000039.1	32	75.0	42	1	0	97.674	3.83e-09
UEGL01000039.1	32	75.0	42	1	0	97.674	3.83e-09
UEGL01000039.1	32	75.0	42	1	0	97.674	3.83e-09
UEGL01000039.1	32	75.0	42	1	0	97.674	3.83e-09
UEGL01000052.1	32	315	214	17	4	91.064	2.07e-81
UEGL01000052.1	32	315	214	17	4	91.064	2.07e-81
UEGL01000052.1	32	307	214	15	7	90.678	3.47e-79
UEGL01000052.1	32	302	212	17	6	90.213	1.61e-77
UEGL01000052.1	32	75.0	42	1	0	97.674	3.83e-09
UEGL01000052.1	32	75.0	42	1	0	97.674	3.83e-09
UEGL01000052.1	32	75.0	42	1	0	97.674	3.83e-09
CU928181.1	32	315	214	17	4	91.064	2.07e-81
CU928181.1	32	309	214	17	5	90.678	9.64e-80
CU928181.1	32	309	214	17	5	90.678	9.64e-80
CU928181.1	32	75.0	42	1	0	97.674	3.83e-09
CU928181.1	32	75.0	42	1	0	97.674	3.83e-09
CU928181.1	32	75.0	42	1	0	97.674	3.83e-09
BLZB01000082.1	28	315	191	9	1	95.025	2.07e-81
BLZB01000082.1	28	71.3	43	1	1	95.556	4.95e-08
PPJO01000042.1	31	315	207	17	1	92.000	2.07e-81
PPJO01000042.1	31	76.8	41	0	0	100.000	1.06e-09
PPJO01000013.1	31	315	207	17	1	92.000	2.07e-81
PPJO01000013.1	31	76.8	41	0	0	100.000	1.06e-09
SWBN01000017.1	28	315	191	9	1	95.025	2.07e-81
SWBN01000017.1	28	315	191	9	1	95.025	2.07e-81
SWBN01000017.1	28	315	191	9	1	95.025	2.07e-81
SWBN01000017.1	28	315	191	9	1	95.025	2.07e-81
SWBN01000017.1	28	309	190	9	2	94.527	9.64e-80
SWBN01000017.1	28	309	190	9	2	94.527	9.64e-80
SWBN01000017.1	28	309	190	9	2	94.527	9.64e-80
SWBN01000017.1	28	71.3	43	1	1	95.556	4.95e-08
SWBN01000017.1	28	71.3	43	1	1	95.556	4.95e-08
SWBN01000017.1	28	71.3	43	1	1	95.556	4.95e-08
SWBN01000017.1	28	71.3	43	1	1	95.556	4.95e-08
SWBN01000017.1	28	71.3	43	1	1	95.556	4.95e-08
SWBN01000017.1	28	71.3	43	1	1	95.556	4.95e-08
SWBN01000017.1	28	71.3	43	1	1	95.556	4.95e-08
VAPW01000078.1	33	315	222	17	7	90.244	2.07e-81
VAPW01000078.1	33	75.0	42	1	0	97.674	3.83e-09
MVNT01000028.1	30	315	197	11	2	93.810	2.07e-81
MVNT01000028.1	30	69.4	46	3	1	92.000	1.78e-07
NC_012994.1	32	315	214	17	4	91.064	2.07e-81
NC_012994.1	32	309	214	17	5	90.678	9.64e-80
NC_012994.1	32	309	214	17	5	90.678	9.64e-80
NC_012994.1	32	75.0	42	1	0	97.674	3.83e-09
NC_012994.1	32	75.0	42	1	0	97.674	3.83e-09
NC_012994.1	32	75.0	42	1	0	97.674	3.83e-09
JAGEVD010000506.1	31	313	206	16	2	91.964	7.45e-81
JAGEVD010000506.1	31	313	206	16	2	91.964	7.45e-81
JAGEVD010000506.1	31	76.8	41	0	0	100.000	1.06e-09
JAGEVD010000506.1	31	76.8	41	0	0	100.000	1.06e-09
JAGEVD010000505.1	31	313	206	16	2	91.964	7.45e-81
JAGEVD010000505.1	31	313	206	16	2	91.964	7.45e-81
JAGEVD010000505.1	31	76.8	41	0	0	100.000	1.06e-09
JAGEVD010000505.1	31	76.8	41	0	0	100.000	1.06e-09
UEGL01000006.1	32	313	214	15	6	91.064	7.45e-81
UEGL01000006.1	32	296	212	17	7	89.831	7.51e-76
UEGL01000006.1	32	75.0	42	1	0	97.674	3.83e-09
UEGL01000006.1	32	75.0	42	1	0	97.674	3.83e-09
AP012217.1	31	313	206	16	2	91.964	7.45e-81
AP012217.1	31	313	206	16	2	91.964	7.45e-81
AP012217.1	31	76.8	41	0	0	100.000	1.06e-09
AP012217.1	31	76.8	41	0	0	100.000	1.06e-09
PPJP02000040.1	30	313	204	16	1	92.308	7.45e-81
PPJP02000040.1	30	76.8	41	0	0	100.000	1.06e-09
JADIOQ010000139.1	29	313	196	11	2	93.780	7.45e-81
JADIOQ010000139.1	29	69.4	39	1	0	97.500	1.78e-07
NC_036029.1	31	313	206	16	2	91.964	7.45e-81
NC_036029.1	31	313	206	16	2	91.964	7.45e-81
NC_036029.1	31	76.8	41	0	0	100.000	1.06e-09
NC_036029.1	31	76.8	41	0	0	100.000	1.06e-09
CP083469.1	30	311	205	17	1	91.928	2.68e-80
CP083469.1	30	311	205	17	1	91.928	2.68e-80
CP083469.1	30	75.0	40	0	0	100.000	3.83e-09
CP083469.1	30	75.0	40	0	0	100.000	3.83e-09
UICF01000022.1	30	311	205	17	1	91.928	2.68e-80
UICF01000022.1	30	311	205	17	1	91.928	2.68e-80
UICF01000022.1	30	298	203	17	3	91.031	2.09e-76
UICF01000022.1	30	75.0	40	0	0	100.000	3.83e-09
UICF01000022.1	30	75.0	40	0	0	100.000	3.83e-09
UICF01000022.1	30	67.6	39	0	1	97.500	6.41e-07
JAFHAQ020000021.1	32	311	211	15	5	91.342	2.68e-80
JAFHAQ020000021.1	32	311	211	15	5	91.342	2.68e-80
JAFHAQ020000021.1	32	311	211	15	5	91.342	2.68e-80
JAFHAQ020000021.1	32	311	211	15	5	91.342	2.68e-80
JAFHAQ020000021.1	32	311	211	15	5	91.342	2.68e-80
JAFHAQ020000021.1	32	311	211	15	5	91.342	2.68e-80
JAFHAQ020000021.1	32	311	211	15	5	91.342	2.68e-80
JAFHAQ020000021.1	32	75.0	42	1	0	97.674	3.83e-09
JAFHAQ020000021.1	32	75.0	42	1	0	97.674	3.83e-09
JAFHAQ020000021.1	32	75.0	42	1	0	97.674	3.83e-09
JAFHAQ020000021.1	32	75.0	42	1	0	97.674	3.83e-09
JAFHAQ020000021.1	32	75.0	42	1	0	97.674	3.83e-09
JAFHAQ020000021.1	32	75.0	42	1	0	97.674	3.83e-09
JAFHAQ020000021.1	32	75.0	42	1	0	97.674	3.83e-09
JAKZLQ010000155.1	32	311	211	15	5	91.342	2.68e-80
JAKZLQ010000155.1	32	75.0	42	1	0	97.674	3.83e-09
JAKZLQ010000113.1	32	311	211	15	5	91.342	2.68e-80
JAKZLQ010000113.1	32	75.0	42	1	0	97.674	3.83e-09
CP006026.1	30	309	199	12	3	92.991	9.64e-80
CP006026.1	30	76.8	43	1	0	97.727	1.06e-09
UICF01000026.1	31	309	207	16	3	91.593	9.64e-80
UICF01000026.1	31	292	205	17	5	90.308	9.71e-75
UICF01000026.1	31	292	205	17	5	90.308	9.71e-75
UICF01000026.1	31	75.0	40	0	0	100.000	3.83e-09
UICF01000026.1	31	73.1	39	0	0	100.000	1.38e-08
UICF01000026.1	31	73.1	39	0	0	100.000	1.38e-08
PPKB01000052.1	38	309	254	21	18	86.689	9.64e-80
PPKB01000052.1	38	75.0	42	1	0	97.674	3.83e-09
SWBN01000015.1	28	309	190	9	2	94.527	9.64e-80
SWBN01000015.1	28	71.3	43	1	1	95.556	4.95e-08
PPPA02000022.1	29	307	195	12	2	93.301	3.47e-79
PPPA02000022.1	29	69.4	39	1	0	97.500	1.78e-07
PPNT01000111.1	31	307	213	16	6	90.638	3.47e-79
PPNT01000111.1	31	75.0	40	0	0	100.000	3.83e-09
JANXEX010000021.1	28	307	195	12	2	93.301	3.47e-79
JANXEX010000021.1	28	69.4	37	0	0	100.000	1.78e-07
PPLM01000288.1	29	307	195	13	1	93.301	3.47e-79
PPLM01000288.1	29	69.4	39	1	0	97.500	1.78e-07
PPNR02000093.1	31	305	206	19	1	91.150	1.25e-78
PPNR02000093.1	31	75.0	40	0	0	100.000	3.83e-09
LJCY02000024.1	28	305	190	11	1	94.059	1.25e-78
LJCY02000024.1	28	255	164	8	4	93.182	1.27e-63
LJCY02000024.1	28	250	181	14	7	89.604	5.93e-62
LJCY02000024.1	28	69.4	37	0	0	100.000	1.78e-07
LJCY02000024.1	28	69.4	37	0	0	100.000	1.78e-07
LJCY02000024.1	28	56.5	35	0	2	94.595	0.001
JAGEVD010000295.1	31	305	205	16	3	91.518	1.25e-78
JAGEVD010000295.1	31	76.8	41	0	0	100.000	1.06e-09
KV454429.1	23	305	190	11	1	94.059	1.25e-78
AE016820.4	30	305	199	13	3	92.558	1.25e-78
AE016820.4	30	305	199	13	3	92.558	1.25e-78
AE016820.4	30	305	199	13	3	92.558	1.25e-78
AE016820.4	30	305	199	13	3	92.558	1.25e-78
AE016820.4	30	305	199	13	3	92.558	1.25e-78
AE016820.4	30	305	199	13	3	92.558	1.25e-78
AE016820.4	30	305	199	13	3	92.558	1.25e-78
AE016820.4	30	305	199	13	3	92.558	1.25e-78
AE016820.4	30	305	199	13	3	92.558	1.25e-78
AE016820.4	30	305	199	13	3	92.558	1.25e-78
AE016820.4	30	305	199	13	3	92.558	1.25e-78
AE016820.4	30	305	199	13	3	92.558	1.25e-78
AE016820.4	30	305	199	13	3	92.558	1.25e-78
AE016820.4	30	305	199	13	3	92.558	1.25e-78
AE016820.4	30	305	199	13	3	92.558	1.25e-78
AE016820.4	30	305	199	13	3	92.558	1.25e-78
AE016820.4	30	305	199	13	3	92.558	1.25e-78
AE016820.4	30	305	199	13	3	92.558	1.25e-78
AE016820.4	30	305	199	13	3	92.558	1.25e-78
AE016820.4	30	305	199	13	3	92.558	1.25e-78
AE016820.4	30	305	199	13	3	92.558	1.25e-78
AE016820.4	30	305	199	13	3	92.558	1.25e-78
AE016820.4	30	305	199	13	3	92.558	1.25e-78
AE016820.4	30	305	199	13	3	92.558	1.25e-78
AE016820.4	30	305	199	13	3	92.558	1.25e-78
AE016820.4	30	305	199	13	3	92.558	1.25e-78
AE016820.4	30	305	199	13	3	92.558	1.25e-78
AE016820.4	30	305	199	13	3	92.558	1.25e-78
AE016820.4	30	305	199	13	3	92.558	1.25e-78
AE016820.4	30	305	199	13	3	92.558	1.25e-78
AE016820.4	30	305	199	13	3	92.558	1.25e-78
AE016820.4	30	305	199	13	3	92.558	1.25e-78
AE016820.4	30	305	199	13	3	92.558	1.25e-78
AE016820.4	30	305	199	13	3	92.558	1.25e-78
AE016820.4	30	305	199	13	3	92.558	1.25e-78
AE016820.4	30	305	199	13	3	92.558	1.25e-78
AE016820.4	30	305	199	13	3	92.558	1.25e-78
AE016820.4	30	305	199	13	3	92.558	1.25e-78
AE016820.4	30	305	199	13	3	92.558	1.25e-78
AE016820.4	30	76.8	43	1	0	97.727	1.06e-09
AE016820.4	30	76.8	43	1	0	97.727	1.06e-09
AE016820.4	30	76.8	43	1	0	97.727	1.06e-09
AE016820.4	30	76.8	43	1	0	97.727	1.06e-09
AE016820.4	30	76.8	43	1	0	97.727	1.06e-09
AE016820.4	30	76.8	43	1	0	97.727	1.06e-09
AE016820.4	30	76.8	43	1	0	97.727	1.06e-09
AE016820.4	30	76.8	43	1	0	97.727	1.06e-09
AE016820.4	30	76.8	43	1	0	97.727	1.06e-09
AE016820.4	30	76.8	43	1	0	97.727	1.06e-09
AE016820.4	30	76.8	43	1	0	97.727	1.06e-09
AE016820.4	30	76.8	43	1	0	97.727	1.06e-09
AE016820.4	30	76.8	43	1	0	97.727	1.06e-09
AE016820.4	30	76.8	43	1	0	97.727	1.06e-09
AE016820.4	30	76.8	43	1	0	97.727	1.06e-09
AE016820.4	30	76.8	43	1	0	97.727	1.06e-09
AE016820.4	30	76.8	43	1	0	97.727	1.06e-09
AE016820.4	30	76.8	43	1	0	97.727	1.06e-09
AE016820.4	30	76.8	43	1	0	97.727	1.06e-09
AE016820.4	30	76.8	43	1	0	97.727	1.06e-09
AE016820.4	30	76.8	43	1	0	97.727	1.06e-09
AE016820.4	30	76.8	43	1	0	97.727	1.06e-09
AE016820.4	30	76.8	43	1	0	97.727	1.06e-09
AE016820.4	30	76.8	43	1	0	97.727	1.06e-09
AE016820.4	30	76.8	43	1	0	97.727	1.06e-09
AE016820.4	30	76.8	43	1	0	97.727	1.06e-09
AE016820.4	30	76.8	43	1	0	97.727	1.06e-09
AE016820.4	30	76.8	43	1	0	97.727	1.06e-09
AE016820.4	30	76.8	43	1	0	97.727	1.06e-09
AE016820.4	30	76.8	43	1	0	97.727	1.06e-09
AE016820.4	30	76.8	43	1	0	97.727	1.06e-09
AE016820.4	30	76.8	43	1	0	97.727	1.06e-09
AE016820.4	30	76.8	43	1	0	97.727	1.06e-09
AE016820.4	30	76.8	43	1	0	97.727	1.06e-09
AE016820.4	30	76.8	43	1	0	97.727	1.06e-09
AE016820.4	30	76.8	43	1	0	97.727	1.06e-09
AE016820.4	30	76.8	43	1	0	97.727	1.06e-09
AE016820.4	30	76.8	43	1	0	97.727	1.06e-09
AE016820.4	30	76.8	43	1	0	97.727	1.06e-09
JACVEX010000009.1	30	305	204	18	1	91.480	1.25e-78
JACVEX010000009.1	30	75.0	40	0	0	100.000	3.83e-09
PPKC01000049.1	34	305	231	18	12	88.506	1.25e-78
PPKC01000049.1	34	73.1	41	1	0	97.619	1.38e-08
PPLV01000009.1	28	305	192	11	2	93.659	1.25e-78
PPLV01000009.1	28	69.4	39	1	0	97.500	1.78e-07
PPLH02000088.1	30	305	204	18	1	91.480	1.25e-78
PPLH02000088.1	30	75.0	40	0	0	100.000	3.83e-09
PPNS02000133.1	31	305	206	19	1	91.150	1.25e-78
PPNS02000133.1	31	75.0	40	0	0	100.000	3.83e-09
NC_005788.4	30	305	199	13	3	92.558	1.25e-78
NC_005788.4	30	305	199	13	3	92.558	1.25e-78
NC_005788.4	30	305	199	13	3	92.558	1.25e-78
NC_005788.4	30	305	199	13	3	92.558	1.25e-78
NC_005788.4	30	305	199	13	3	92.558	1.25e-78
NC_005788.4	30	305	199	13	3	92.558	1.25e-78
NC_005788.4	30	305	199	13	3	92.558	1.25e-78
NC_005788.4	30	305	199	13	3	92.558	1.25e-78
NC_005788.4	30	305	199	13	3	92.558	1.25e-78
NC_005788.4	30	305	199	13	3	92.558	1.25e-78
NC_005788.4	30	305	199	13	3	92.558	1.25e-78
NC_005788.4	30	305	199	13	3	92.558	1.25e-78
NC_005788.4	30	305	199	13	3	92.558	1.25e-78
NC_005788.4	30	305	199	13	3	92.558	1.25e-78
NC_005788.4	30	305	199	13	3	92.558	1.25e-78
NC_005788.4	30	305	199	13	3	92.558	1.25e-78
NC_005788.4	30	305	199	13	3	92.558	1.25e-78
NC_005788.4	30	305	199	13	3	92.558	1.25e-78
NC_005788.4	30	305	199	13	3	92.558	1.25e-78
NC_005788.4	30	305	199	13	3	92.558	1.25e-78
NC_005788.4	30	305	199	13	3	92.558	1.25e-78
NC_005788.4	30	305	199	13	3	92.558	1.25e-78
NC_005788.4	30	305	199	13	3	92.558	1.25e-78
NC_005788.4	30	305	199	13	3	92.558	1.25e-78
NC_005788.4	30	305	199	13	3	92.558	1.25e-78
NC_005788.4	30	305	199	13	3	92.558	1.25e-78
NC_005788.4	30	305	199	13	3	92.558	1.25e-78
NC_005788.4	30	305	199	13	3	92.558	1.25e-78
NC_005788.4	30	305	199	13	3	92.558	1.25e-78
NC_005788.4	30	305	199	13	3	92.558	1.25e-78
NC_005788.4	30	305	199	13	3	92.558	1.25e-78
NC_005788.4	30	305	199	13	3	92.558	1.25e-78
NC_005788.4	30	305	199	13	3	92.558	1.25e-78
NC_005788.4	30	305	199	13	3	92.558	1.25e-78
NC_005788.4	30	305	199	13	3	92.558	1.25e-78
NC_005788.4	30	305	199	13	3	92.558	1.25e-78
NC_005788.4	30	305	199	13	3	92.558	1.25e-78
NC_005788.4	30	305	199	13	3	92.558	1.25e-78
NC_005788.4	30	305	199	13	3	92.558	1.25e-78
NC_005788.4	30	76.8	43	1	0	97.727	1.06e-09
NC_005788.4	30	76.8	43	1	0	97.727	1.06e-09
NC_005788.4	30	76.8	43	1	0	97.727	1.06e-09
NC_005788.4	30	76.8	43	1	0	97.727	1.06e-09
NC_005788.4	30	76.8	43	1	0	97.727	1.06e-09
NC_005788.4	30	76.8	43	1	0	97.727	1.06e-09
NC_005788.4	30	76.8	43	1	0	97.727	1.06e-09
NC_005788.4	30	76.8	43	1	0	97.727	1.06e-09
NC_005788.4	30	76.8	43	1	0	97.727	1.06e-09
NC_005788.4	30	76.8	43	1	0	97.727	1.06e-09
NC_005788.4	30	76.8	43	1	0	97.727	1.06e-09
NC_005788.4	30	76.8	43	1	0	97.727	1.06e-09
NC_005788.4	30	76.8	43	1	0	97.727	1.06e-09
NC_005788.4	30	76.8	43	1	0	97.727	1.06e-09
NC_005788.4	30	76.8	43	1	0	97.727	1.06e-09
NC_005788.4	30	76.8	43	1	0	97.727	1.06e-09
NC_005788.4	30	76.8	43	1	0	97.727	1.06e-09
NC_005788.4	30	76.8	43	1	0	97.727	1.06e-09
NC_005788.4	30	76.8	43	1	0	97.727	1.06e-09
NC_005788.4	30	76.8	43	1	0	97.727	1.06e-09
NC_005788.4	30	76.8	43	1	0	97.727	1.06e-09
NC_005788.4	30	76.8	43	1	0	97.727	1.06e-09
NC_005788.4	30	76.8	43	1	0	97.727	1.06e-09
NC_005788.4	30	76.8	43	1	0	97.727	1.06e-09
NC_005788.4	30	76.8	43	1	0	97.727	1.06e-09
NC_005788.4	30	76.8	43	1	0	97.727	1.06e-09
NC_005788.4	30	76.8	43	1	0	97.727	1.06e-09
NC_005788.4	30	76.8	43	1	0	97.727	1.06e-09
NC_005788.4	30	76.8	43	1	0	97.727	1.06e-09
NC_005788.4	30	76.8	43	1	0	97.727	1.06e-09
NC_005788.4	30	76.8	43	1	0	97.727	1.06e-09
NC_005788.4	30	76.8	43	1	0	97.727	1.06e-09
NC_005788.4	30	76.8	43	1	0	97.727	1.06e-09
NC_005788.4	30	76.8	43	1	0	97.727	1.06e-09
NC_005788.4	30	76.8	43	1	0	97.727	1.06e-09
NC_005788.4	30	76.8	43	1	0	97.727	1.06e-09
NC_005788.4	30	76.8	43	1	0	97.727	1.06e-09
NC_005788.4	30	76.8	43	1	0	97.727	1.06e-09
NC_005788.4	30	76.8	43	1	0	97.727	1.06e-09
NW_017566841.1	23	305	190	11	1	94.059	1.25e-78
PPHW01000174.1	29	303	193	13	1	93.237	4.49e-78
PPHW01000174.1	29	69.4	39	1	0	97.500	1.78e-07
PPMF01000095.1	28	303	195	13	2	92.857	4.49e-78
PPMF01000095.1	28	69.4	37	0	0	100.000	1.78e-07
PPLI01000098.1	30	303	204	16	3	91.480	4.49e-78
PPLI01000098.1	30	75.0	40	0	0	100.000	3.83e-09
NBZC01000158.1	31	303	214	15	8	90.295	4.49e-78
NBZC01000158.1	31	69.4	37	0	0	100.000	1.78e-07
PPOY01000028.1	29	303	196	11	4	92.891	4.49e-78
PPOY01000028.1	29	69.4	39	1	0	97.500	1.78e-07
PPMV02000005.1	28	303	196	11	4	92.891	4.49e-78
PPMV02000005.1	28	69.4	37	0	0	100.000	1.78e-07
JAMAJF010000066.1	28	302	191	10	3	93.627	1.61e-77
JAMAJF010000066.1	28	75.0	42	1	0	97.674	3.83e-09
FYBW01000192.1	28	296	193	15	1	92.344	7.51e-76
FYBW01000192.1	28	69.4	37	0	0	100.000	1.78e-07
PPOQ01000062.1	28	296	193	15	1	92.344	7.51e-76
PPOQ01000062.1	28	69.4	37	0	0	100.000	1.78e-07
PPOW01000036.1	28	296	193	15	1	92.344	7.51e-76
PPOW01000036.1	28	69.4	37	0	0	100.000	1.78e-07
JAMYHY010000223.1	28	296	193	15	1	92.344	7.51e-76
JAMYHY010000223.1	28	69.4	37	0	0	100.000	1.78e-07
DS995909.1	29	296	193	15	1	92.344	7.51e-76
DS995909.1	29	69.4	39	1	0	97.500	1.78e-07
NW_002196671.1	29	296	193	15	1	92.344	7.51e-76
NW_002196671.1	29	69.4	39	1	0	97.500	1.78e-07
NJIJ01000041.1	33	294	216	12	13	89.627	2.70e-75
NJIJ01000041.1	33	82.4	48	2	0	96.000	2.29e-11
PPIX02000046.1	28	294	190	13	2	92.683	2.70e-75
PPIX02000046.1	28	69.4	37	0	0	100.000	1.78e-07
NJIJ01000032.1	35	292	232	17	16	87.547	9.71e-75
NJIJ01000032.1	35	82.4	48	2	0	96.000	2.29e-11
JAHKSL010001529.1	31	292	205	16	6	90.308	9.71e-75
JAHKSL010001529.1	31	291	206	18	5	89.956	3.49e-74
JAHKSL010001529.1	31	291	206	18	5	89.956	3.49e-74
JAHKSL010001529.1	31	287	169	7	0	96.023	4.52e-73
JAHKSL010001529.1	31	287	205	16	7	89.912	4.52e-73
JAHKSL010001529.1	31	287	205	16	7	89.912	4.52e-73
JAHKSL010001529.1	31	287	204	17	6	89.868	4.52e-73
JAHKSL010001529.1	31	69.4	39	1	0	97.500	1.78e-07
JAHKSL010001529.1	31	69.4	39	1	0	97.500	1.78e-07
JAHKSL010001529.1	31	69.4	39	1	0	97.500	1.78e-07
JAHKSL010001529.1	31	69.4	39	1	0	97.500	1.78e-07
JAHKSL010001529.1	31	69.4	39	1	0	97.500	1.78e-07
JAHKSL010001529.1	31	69.4	39	1	0	97.500	1.78e-07
JAHKSL010001529.1	31	69.4	39	1	0	97.500	1.78e-07
PPHU01000073.1	30	292	204	14	7	90.667	9.71e-75
PPHU01000073.1	30	69.4	39	1	0	97.500	1.78e-07
PPPC02000005.1	28	292	194	13	4	91.943	9.71e-75
PPPC02000005.1	28	69.4	37	0	0	100.000	1.78e-07
PPUV01000166.1	27	292	186	9	4	93.467	9.71e-75
PPUV01000166.1	27	69.4	37	0	0	100.000	1.78e-07
PPKY02000093.1	30	292	199	19	1	90.868	9.71e-75
PPKY02000093.1	30	69.4	37	0	0	100.000	1.78e-07
PPMG02000138.1	30	292	204	18	4	90.265	9.71e-75
PPMG02000138.1	30	69.4	37	0	0	100.000	1.78e-07
CALSDN010000028.1	28	292	194	13	4	91.943	9.71e-75
CALSDN010000028.1	28	69.4	37	0	0	100.000	1.78e-07
PPOS02000018.1	29	291	192	16	1	91.866	3.49e-74
PPOS02000018.1	29	69.4	39	1	0	97.500	1.78e-07
JAHKSL010001528.1	30	291	206	18	5	89.956	3.49e-74
JAHKSL010001528.1	30	291	206	18	5	89.956	3.49e-74
JAHKSL010001528.1	30	278	203	19	6	89.035	2.72e-70
JAHKSL010001528.1	30	69.4	37	0	0	100.000	1.78e-07
JAHKSL010001528.1	30	69.4	37	0	0	100.000	1.78e-07
JAHKSL010001528.1	30	69.4	37	0	0	100.000	1.78e-07
JAHKSL010001527.1	31	291	206	18	5	89.956	3.49e-74
JAHKSL010001527.1	31	287	204	18	5	89.868	4.52e-73
JAHKSL010001527.1	31	285	179	10	2	93.717	1.63e-72
JAHKSL010001527.1	31	69.4	39	1	0	97.500	1.78e-07
JAHKSL010001527.1	31	69.4	39	1	0	97.500	1.78e-07
JAHKSL010001527.1	31	69.4	39	1	0	97.500	1.78e-07
JAHKSL010001524.1	30	291	206	18	5	89.956	3.49e-74
JAHKSL010001524.1	30	291	206	18	5	89.956	3.49e-74
JAHKSL010001524.1	30	291	206	18	5	89.956	3.49e-74
JAHKSL010001524.1	30	291	206	18	5	89.956	3.49e-74
JAHKSL010001524.1	30	291	206	18	5	89.956	3.49e-74
JAHKSL010001524.1	30	291	206	17	6	89.956	3.49e-74
JAHKSL010001524.1	30	283	204	19	5	89.474	5.85e-72
JAHKSL010001524.1	30	279	168	6	2	95.455	7.56e-71
JAHKSL010001524.1	30	69.4	37	0	0	100.000	1.78e-07
JAHKSL010001524.1	30	69.4	37	0	0	100.000	1.78e-07
JAHKSL010001524.1	30	69.4	37	0	0	100.000	1.78e-07
JAHKSL010001524.1	30	69.4	37	0	0	100.000	1.78e-07
JAHKSL010001524.1	30	69.4	37	0	0	100.000	1.78e-07
JAHKSL010001524.1	30	69.4	37	0	0	100.000	1.78e-07
JAHKSL010001524.1	30	69.4	37	0	0	100.000	1.78e-07
JAHKSL010001524.1	30	69.4	37	0	0	100.000	1.78e-07
JAHKSL010001523.1	30	291	206	18	5	89.956	3.49e-74
JAHKSL010001523.1	30	291	206	18	5	89.956	3.49e-74
JAHKSL010001523.1	30	291	206	18	5	89.956	3.49e-74
JAHKSL010001523.1	30	291	206	18	5	89.956	3.49e-74
JAHKSL010001523.1	30	291	206	18	5	89.956	3.49e-74
JAHKSL010001523.1	30	289	205	17	6	89.912	1.26e-73
JAHKSL010001523.1	30	287	205	16	7	89.912	4.52e-73
JAHKSL010001523.1	30	69.4	37	0	0	100.000	1.78e-07
JAHKSL010001523.1	30	69.4	37	0	0	100.000	1.78e-07
JAHKSL010001523.1	30	69.4	37	0	0	100.000	1.78e-07
JAHKSL010001523.1	30	69.4	37	0	0	100.000	1.78e-07
JAHKSL010001523.1	30	69.4	37	0	0	100.000	1.78e-07
JAHKSL010001523.1	30	69.4	37	0	0	100.000	1.78e-07
JAHKSL010001523.1	30	69.4	37	0	0	100.000	1.78e-07
JAHKSL010000469.1	30	291	206	18	5	89.956	3.49e-74
JAHKSL010000469.1	30	69.4	37	0	0	100.000	1.78e-07
PPMK02000094.1	30	291	200	20	1	90.498	3.49e-74
PPMK02000094.1	30	62.1	35	1	0	97.222	2.98e-05
JFAV03000033.1	42	291	255	34	12	84.718	3.49e-74
JFAV03000033.1	42	78.7	57	5	2	89.062	2.96e-10
JAGSYN010000329.1	27	291	187	11	3	93.035	3.49e-74
JAGSYN010000329.1	27	69.4	37	0	0	100.000	1.78e-07
AECK01000007.1	30	291	206	18	5	89.956	3.49e-74
AECK01000007.1	30	291	206	18	5	89.956	3.49e-74
AECK01000007.1	30	291	206	18	5	89.956	3.49e-74
AECK01000007.1	30	291	206	18	5	89.956	3.49e-74
AECK01000007.1	30	291	206	18	5	89.956	3.49e-74
AECK01000007.1	30	291	206	18	5	89.956	3.49e-74
AECK01000007.1	30	69.4	37	0	0	100.000	1.78e-07
AECK01000007.1	30	69.4	37	0	0	100.000	1.78e-07
AECK01000007.1	30	69.4	37	0	0	100.000	1.78e-07
AECK01000007.1	30	69.4	37	0	0	100.000	1.78e-07
AECK01000007.1	30	69.4	37	0	0	100.000	1.78e-07
AECK01000007.1	30	65.8	35	0	0	100.000	2.30e-06
JAEUBD010001227.1	30	291	206	18	5	89.956	3.49e-74
JAEUBD010001227.1	30	69.4	37	0	0	100.000	1.78e-07
PPLN02000030.1	28	291	186	13	1	93.000	3.49e-74
PPLN02000030.1	28	69.4	39	1	0	97.500	1.78e-07
NW_026057492.1	27	291	187	11	3	93.035	3.49e-74
NW_026057492.1	27	69.4	37	0	0	100.000	1.78e-07
NW_017264704.1	30	291	206	18	5	89.956	3.49e-74
NW_017264704.1	30	291	206	18	5	89.956	3.49e-74
NW_017264704.1	30	291	206	18	5	89.956	3.49e-74
NW_017264704.1	30	291	206	18	5	89.956	3.49e-74
NW_017264704.1	30	291	206	18	5	89.956	3.49e-74
NW_017264704.1	30	291	206	18	5	89.956	3.49e-74
NW_017264704.1	30	69.4	37	0	0	100.000	1.78e-07
NW_017264704.1	30	69.4	37	0	0	100.000	1.78e-07
NW_017264704.1	30	69.4	37	0	0	100.000	1.78e-07
NW_017264704.1	30	69.4	37	0	0	100.000	1.78e-07
NW_017264704.1	30	69.4	37	0	0	100.000	1.78e-07
NW_017264704.1	30	65.8	35	0	0	100.000	2.30e-06
LPNM01000013.1	32	289	206	20	4	89.565	1.26e-73
LPNM01000013.1	32	289	206	20	4	89.565	1.26e-73
LPNM01000013.1	32	289	208	21	4	89.270	1.26e-73
LPNM01000013.1	32	289	208	21	4	89.270	1.26e-73
LPNM01000013.1	32	76.8	45	2	0	95.745	1.06e-09
LPNM01000013.1	32	76.8	45	2	0	95.745	1.06e-09
LPNM01000013.1	32	76.8	45	2	0	95.745	1.06e-09
LPNM01000013.1	32	76.8	45	2	0	95.745	1.06e-09
JAHLUX010000021.1	26	289	179	10	1	94.211	1.26e-73
JAHLUX010000021.1	26	69.4	37	0	0	100.000	1.78e-07
CH408159.1	28	289	187	14	1	92.574	1.26e-73
CH408159.1	28	279	187	14	3	91.667	7.56e-71
CH408159.1	28	69.4	39	1	0	97.500	1.78e-07
CH408159.1	28	69.4	39	1	0	97.500	1.78e-07
NQWY01015076.1	26	289	201	21	1	90.135	1.26e-73
BADS01000001.1	28	289	187	14	1	92.574	1.26e-73
BADS01000001.1	28	69.4	37	0	0	100.000	1.78e-07
PPKJ01000009.1	29	289	196	16	3	91.163	1.26e-73
PPKJ01000009.1	29	69.4	37	0	0	100.000	1.78e-07
KV454217.1	30	289	201	21	1	90.135	1.26e-73
KV454217.1	30	202	150	19	1	88.235	1.68e-47
KV454217.1	30	69.4	37	0	0	100.000	1.78e-07
NW_017567119.1	30	289	201	21	1	90.135	1.26e-73
NW_017567119.1	30	202	150	19	1	88.235	1.68e-47
NW_017567119.1	30	69.4	37	0	0	100.000	1.78e-07
NW_001809796.1	28	289	187	14	1	92.574	1.26e-73
NW_001809796.1	28	279	187	14	3	91.667	7.56e-71
NW_001809796.1	28	69.4	39	1	0	97.500	1.78e-07
NW_001809796.1	28	69.4	39	1	0	97.500	1.78e-07
NW_025065235.1	26	289	179	10	1	94.211	1.26e-73
NW_025065235.1	26	69.4	37	0	0	100.000	1.78e-07
PPKZ02000081.1	27	287	182	12	1	93.333	4.52e-73
PPKZ02000081.1	27	69.4	39	1	0	97.500	1.78e-07
CP048731.1	29	287	198	19	2	90.411	4.52e-73
CP048731.1	29	67.6	36	0	0	100.000	6.41e-07
JAEUBG010003506.1	25	287	169	7	0	96.023	4.52e-73
JAEUBG010003506.1	25	69.4	39	1	0	97.500	1.78e-07
SRHL01000186.1	38	287	250	31	13	85.034	4.52e-73
SRHL01000186.1	38	78.7	44	1	0	97.778	2.96e-10
CP002500.1	30	287	199	18	3	90.455	4.52e-73
CP002500.1	30	287	199	18	3	90.455	4.52e-73
CP002500.1	30	75.0	42	1	0	97.674	3.83e-09
CP002500.1	30	75.0	42	1	0	97.674	3.83e-09
JANBXF010000023.1	29	287	191	14	3	91.827	4.52e-73
JANBXF010000023.1	29	69.4	39	1	0	97.500	1.78e-07
NC_016452.1	30	287	199	18	3	90.455	4.52e-73
NC_016452.1	30	287	199	18	3	90.455	4.52e-73
NC_016452.1	30	75.0	42	1	0	97.674	3.83e-09
NC_016452.1	30	75.0	42	1	0	97.674	3.83e-09
PPOR01000001.1	29	285	191	17	1	91.388	1.63e-72
PPOR01000001.1	29	69.4	39	1	0	97.500	1.78e-07
PPMN02000062.1	28	285	191	17	1	91.388	1.63e-72
PPMN02000062.1	28	69.4	37	0	0	100.000	1.78e-07
VZWC01000071.1	21	285	174	5	4	95.082	1.63e-72
BDMO01000007.1	28	285	191	17	1	91.388	1.63e-72
BDMO01000007.1	28	69.4	37	0	0	100.000	1.78e-07
PPIF01000029.1	29	285	191	17	1	91.388	1.63e-72
PPIF01000029.1	29	69.4	39	1	0	97.500	1.78e-07
JAGSID010000072.1	29	285	191	16	2	91.388	1.63e-72
JAGSID010000072.1	29	69.4	39	1	0	97.500	1.78e-07
PPMM02000033.1	28	285	191	17	1	91.388	1.63e-72
PPMM02000033.1	28	69.4	37	0	0	100.000	1.78e-07
CP000497.1	29	285	191	16	2	91.388	1.63e-72
CP000497.1	29	69.4	39	1	0	97.500	1.78e-07
NC_009043.1	29	285	191	16	2	91.388	1.63e-72
NC_009043.1	29	69.4	39	1	0	97.500	1.78e-07
PPKH02000077.1	29	283	190	16	2	91.346	5.85e-72
PPKH02000077.1	29	69.4	39	1	0	97.500	1.78e-07
PPKP02000046.1	27	283	178	11	1	93.684	5.85e-72
PPKP02000046.1	27	69.4	39	1	0	97.500	1.78e-07
KI547142.1	27	283	185	11	4	92.500	5.85e-72
KI547142.1	27	69.4	37	0	0	100.000	1.78e-07
JACYCB010000058.1	29	283	192	17	2	90.995	5.85e-72
JACYCB010000058.1	29	69.4	39	1	0	97.500	1.78e-07
PPKT01000023.1	26	283	178	11	1	93.684	5.85e-72
PPKT01000023.1	26	69.4	37	0	0	100.000	1.78e-07
PPKO01000094.1	29	283	190	16	2	91.346	5.85e-72
PPKO01000094.1	29	69.4	39	1	0	97.500	1.78e-07
PPSZ01001842.1	25	283	194	18	2	90.654	5.85e-72
PPLW02000029.1	29	283	194	18	2	90.654	5.85e-72
PPLW02000029.1	29	69.4	37	0	0	100.000	1.78e-07
PPKL01000036.1	29	283	190	16	2	91.346	5.85e-72
PPKL01000036.1	29	69.4	39	1	0	97.500	1.78e-07
PPHT01000081.1	29	283	194	18	2	90.654	5.85e-72
PPHT01000081.1	29	69.4	37	0	0	100.000	1.78e-07
PPKM01000147.1	26	283	172	7	2	95.028	5.85e-72
PPKM01000147.1	26	69.4	39	1	0	97.500	1.78e-07
CM002300.1	25	281	168	8	0	95.455	2.10e-71
CM002300.1	25	69.4	39	1	0	97.500	1.78e-07
JAKQXL010000035.1	28	281	192	15	4	90.995	2.10e-71
JAKQXL010000035.1	28	281	192	15	4	90.995	2.10e-71
JAKQXL010000035.1	28	69.4	37	0	0	100.000	1.78e-07
JAKQXL010000035.1	28	69.4	37	0	0	100.000	1.78e-07
MXQC01000182.1	29	281	190	15	3	91.346	2.10e-71
MXQC01000182.1	29	69.4	39	1	0	97.500	1.78e-07
JAMACU010000014.1	28	281	191	17	2	90.952	2.10e-71
JAMACU010000014.1	28	69.4	37	0	0	100.000	1.78e-07
LQMS01001755.1	27	281	184	12	3	92.462	2.10e-71
LQMS01001755.1	27	69.4	37	0	0	100.000	1.78e-07
LQMS01001756.1	27	281	184	12	3	92.462	2.10e-71
LQMS01001756.1	27	69.4	37	0	0	100.000	1.78e-07
LQMS01001862.1	27	281	184	12	3	92.462	2.10e-71
LQMS01001862.1	27	69.4	37	0	0	100.000	1.78e-07
LQMS01001967.1	27	281	184	12	3	92.462	2.10e-71
LQMS01001967.1	27	69.4	37	0	0	100.000	1.78e-07
LQMS01001966.1	27	281	184	12	3	92.462	2.10e-71
LQMS01001966.1	27	69.4	37	0	0	100.000	1.78e-07
PPKD01000049.1	31	281	207	16	9	89.224	2.10e-71
PPKD01000049.1	31	75.0	42	1	0	97.674	3.83e-09
PPKR01000012.1	25	281	168	8	0	95.455	2.10e-71
PPKR01000012.1	25	69.4	37	0	0	100.000	1.78e-07
NC_027866.1	25	281	168	8	0	95.455	2.10e-71
NC_027866.1	25	69.4	39	1	0	97.500	1.78e-07
JAEUBF010000039.1	30	279	200	22	2	89.286	7.56e-71
JAEUBF010000039.1	30	69.4	39	1	0	97.500	1.78e-07
JAHLUL010000027.1	26	279	177	13	0	93.158	7.56e-71
JAHLUL010000027.1	26	69.4	37	0	0	100.000	1.78e-07
NW_025065177.1	26	279	177	13	0	93.158	7.56e-71
NW_025065177.1	26	69.4	37	0	0	100.000	1.78e-07
PPMR02000150.1	26	278	198	20	3	89.593	2.72e-70
MQSX02000071.1	26	278	177	11	2	93.158	2.72e-70
MQSX02000071.1	26	71.3	38	0	0	100.000	4.95e-08
BCGL01000010.1	23	278	180	15	0	92.308	2.72e-70
PPIW01000121.1	26	278	171	8	2	94.475	2.72e-70
PPIW01000121.1	26	69.4	39	1	0	97.500	1.78e-07
PPKV02000051.1	29	278	191	19	1	90.521	2.72e-70
PPKV02000051.1	29	69.4	37	0	0	100.000	1.78e-07
PPIU01000004.1	28	278	185	16	1	91.584	2.72e-70
PPIU01000004.1	28	69.4	39	1	0	97.500	1.78e-07
JAEUBE010000199.1	25	276	167	9	0	94.886	9.78e-70
JAEUBE010000199.1	25	69.4	39	1	0	97.500	1.78e-07
PPKI01000113.1	24	276	165	8	0	95.376	9.78e-70
PPKI01000113.1	24	69.4	37	0	0	100.000	1.78e-07
NSGQ01000174.1	23	276	183	13	3	91.960	9.78e-70
PPKU01000182.1	29	276	194	16	5	90.233	9.78e-70
PPKU01000182.1	29	69.4	39	1	0	97.500	1.78e-07
GL996500.1	27	276	183	13	3	91.960	9.78e-70
GL996500.1	27	69.4	37	0	0	100.000	1.78e-07
QELA01000014.1	28	276	187	14	4	91.220	9.78e-70
QELA01000014.1	28	252	181	15	6	89.604	1.65e-62
QELA01000014.1	28	233	178	16	8	88.119	5.97e-57
QELA01000014.1	28	67.6	39	0	1	97.500	6.41e-07
NW_006767426.1	27	276	183	13	3	91.960	9.78e-70
NW_006767426.1	27	69.4	37	0	0	100.000	1.78e-07
NW_025763930.1	25	276	167	9	0	94.886	9.78e-70
NW_025763930.1	25	69.4	39	1	0	97.500	1.78e-07
FM992695.1	26	272	174	11	2	93.048	1.27e-68
FM992695.1	26	69.4	37	0	0	100.000	1.78e-07
PPKS01000031.1	29	272	195	19	4	89.450	1.27e-68
PPKS01000031.1	29	69.4	37	0	0	100.000	1.78e-07
CP014503.1	27	272	174	11	2	93.048	1.27e-68
CP014503.1	27	272	174	11	2	93.048	1.27e-68
CP014503.1	27	272	174	11	2	93.048	1.27e-68
CP014503.1	27	272	174	11	2	93.048	1.27e-68
CP014503.1	27	272	174	11	2	93.048	1.27e-68
CP014503.1	27	272	174	11	2	93.048	1.27e-68
CP014503.1	27	265	173	11	3	92.513	2.12e-66
CP014503.1	27	261	174	14	2	91.579	2.74e-65
CP014503.1	27	71.3	38	0	0	100.000	4.95e-08
CP014503.1	27	71.3	40	1	0	97.561	4.95e-08
CP014503.1	27	71.3	40	1	0	97.561	4.95e-08
CP014503.1	27	71.3	40	1	0	97.561	4.95e-08
CP014503.1	27	71.3	40	1	0	97.561	4.95e-08
CP014503.1	27	71.3	40	1	0	97.561	4.95e-08
CP014503.1	27	71.3	40	1	0	97.561	4.95e-08
CP014503.1	27	71.3	40	1	0	97.561	4.95e-08
QELA01000006.1	28	272	186	17	2	90.732	1.27e-68
QELA01000006.1	28	272	186	17	2	90.732	1.27e-68
QELA01000006.1	28	272	186	17	2	90.732	1.27e-68
QELA01000006.1	28	272	186	17	2	90.732	1.27e-68
QELA01000006.1	28	75.0	40	0	0	100.000	3.83e-09
QELA01000006.1	28	75.0	40	0	0	100.000	3.83e-09
QELA01000006.1	28	75.0	40	0	0	100.000	3.83e-09
QELA01000006.1	28	75.0	40	0	0	100.000	3.83e-09
QELA01000016.1	28	272	186	17	2	90.732	1.27e-68
QELA01000016.1	28	237	180	17	7	88.235	4.62e-58
QELA01000016.1	28	75.0	40	0	0	100.000	3.83e-09
QELA01000016.1	28	75.0	40	0	0	100.000	3.83e-09
QELA01000012.1	28	272	186	17	2	90.732	1.27e-68
QELA01000012.1	28	272	186	17	2	90.732	1.27e-68
QELA01000012.1	28	272	186	17	2	90.732	1.27e-68
QELA01000012.1	28	75.0	40	0	0	100.000	3.83e-09
QELA01000012.1	28	75.0	40	0	0	100.000	3.83e-09
QELA01000012.1	28	75.0	40	0	0	100.000	3.83e-09
NC_031674.1	27	272	174	11	2	93.048	1.27e-68
NC_031674.1	27	272	174	11	2	93.048	1.27e-68
NC_031674.1	27	272	174	11	2	93.048	1.27e-68
NC_031674.1	27	272	174	11	2	93.048	1.27e-68
NC_031674.1	27	272	174	11	2	93.048	1.27e-68
NC_031674.1	27	272	174	11	2	93.048	1.27e-68
NC_031674.1	27	265	173	11	3	92.513	2.12e-66
NC_031674.1	27	261	174	14	2	91.579	2.74e-65
NC_031674.1	27	71.3	38	0	0	100.000	4.95e-08
NC_031674.1	27	71.3	40	1	0	97.561	4.95e-08
NC_031674.1	27	71.3	40	1	0	97.561	4.95e-08
NC_031674.1	27	71.3	40	1	0	97.561	4.95e-08
NC_031674.1	27	71.3	40	1	0	97.561	4.95e-08
NC_031674.1	27	71.3	40	1	0	97.561	4.95e-08
NC_031674.1	27	71.3	40	1	0	97.561	4.95e-08
NC_031674.1	27	71.3	40	1	0	97.561	4.95e-08
NC_012867.1	26	272	174	11	2	93.048	1.27e-68
NC_012867.1	26	69.4	37	0	0	100.000	1.78e-07
JAHDIT010000291.1	27	270	181	16	1	91.414	4.55e-68
JAHDIT010000291.1	27	69.4	39	1	0	97.500	1.78e-07
PPNZ02000254.1	23	270	184	15	3	91.089	4.55e-68
JALEAC010000023.1	26	270	174	10	3	93.048	4.55e-68
JALEAC010000023.1	26	71.3	41	0	1	97.619	4.95e-08
JALEAA010000325.1	24	270	163	7	1	95.322	4.55e-68
JALEAA010000325.1	24	60.2	35	0	1	97.222	1.07e-04
PPKQ01000080.1	27	270	180	17	0	91.371	4.55e-68
PPKQ01000080.1	27	69.4	39	1	0	97.500	1.78e-07
PPMW01000057.1	30	270	190	17	4	90.047	4.55e-68
PPMW01000057.1	30	69.4	46	3	1	92.000	1.78e-07
CP017630.1	26	270	174	10	3	93.048	4.55e-68
CP017630.1	26	69.4	37	0	0	100.000	1.78e-07
JAHMUF010000032.1	28	270	185	18	1	90.686	4.55e-68
JAHMUF010000032.1	28	69.4	37	0	0	100.000	1.78e-07
NW_025065079.1	28	270	185	18	1	90.686	4.55e-68
NW_025065079.1	28	69.4	37	0	0	100.000	1.78e-07
NC_032096.1	26	270	174	10	3	93.048	4.55e-68
NC_032096.1	26	69.4	37	0	0	100.000	1.78e-07
CH981532.1	25	268	164	7	2	94.798	1.64e-67
CH981532.1	25	268	164	7	2	94.798	1.64e-67
CH981532.1	25	268	164	7	2	94.798	1.64e-67
CH981532.1	25	268	164	7	2	94.798	1.64e-67
CH981532.1	25	268	164	7	2	94.798	1.64e-67
CH981532.1	25	75.0	44	2	0	95.652	3.83e-09
CH981532.1	25	75.0	44	2	0	95.652	3.83e-09
CH981532.1	25	75.0	44	2	0	95.652	3.83e-09
CH981532.1	25	75.0	44	2	0	95.652	3.83e-09
CH981532.1	25	75.0	44	2	0	95.652	3.83e-09
ABSU01000048.1	23	268	155	5	0	96.875	1.64e-67
ABSU01000048.1	23	268	155	5	0	96.875	1.64e-67
ABSU01000048.1	23	71.3	38	0	0	100.000	4.95e-08
ABSU01000048.1	23	71.3	38	0	0	100.000	4.95e-08
JAMAFN010000082.1	28	268	188	19	2	89.952	1.64e-67
JAMAFN010000082.1	28	69.4	37	0	0	100.000	1.78e-07
CH445386.1	25	268	164	7	2	94.798	1.64e-67
CH445386.1	25	268	164	7	2	94.798	1.64e-67
CH445386.1	25	75.0	44	2	0	95.652	3.83e-09
CH445386.1	25	75.0	44	2	0	95.652	3.83e-09
ACYE01000405.1	23	268	155	5	0	96.875	1.64e-67
ACYE01000405.1	23	71.3	38	0	0	100.000	4.95e-08
CAKXYY010000043.1	28	268	188	19	2	89.952	1.64e-67
CAKXYY010000043.1	28	69.4	37	0	0	100.000	1.78e-07
JAMAFL010000022.1	28	268	188	19	2	89.952	1.64e-67
JAMAFL010000022.1	28	69.4	37	0	0	100.000	1.78e-07
JAMAFR010000013.1	28	268	188	19	2	89.952	1.64e-67
JAMAFR010000013.1	28	69.4	37	0	0	100.000	1.78e-07
JAMAFM010000023.1	29	268	188	19	2	89.952	1.64e-67
JAMAFM010000023.1	29	69.4	39	1	0	97.500	1.78e-07
PPIY01000089.1	29	268	188	20	1	89.952	1.64e-67
PPIY01000089.1	29	69.4	39	1	0	97.500	1.78e-07
JAMAFQ010000012.1	29	268	188	19	2	89.952	1.64e-67
JAMAFQ010000012.1	29	69.4	39	1	0	97.500	1.78e-07
JAMAFP010000020.1	29	268	188	19	2	89.952	1.64e-67
JAMAFP010000020.1	29	69.4	39	1	0	97.500	1.78e-07
JACWFX010000010.1	28	268	188	19	2	89.952	1.64e-67
JACWFX010000010.1	28	69.4	37	0	0	100.000	1.78e-07
JAMAFO010000022.1	29	268	188	19	2	89.952	1.64e-67
JAMAFO010000022.1	29	69.4	39	1	0	97.500	1.78e-07
AMGY01000013.1	26	268	173	10	3	93.011	1.64e-67
AMGY01000013.1	26	71.3	40	1	0	97.561	4.95e-08
CAJUYU010000019.1	23	268	155	5	0	96.875	1.64e-67
CAJUYU010000019.1	23	71.3	38	0	0	100.000	4.95e-08
DS989826.1	23	268	155	5	0	96.875	1.64e-67
DS989826.1	23	268	155	5	0	96.875	1.64e-67
DS989826.1	23	268	155	5	0	96.875	1.64e-67
DS989826.1	23	268	155	5	0	96.875	1.64e-67
DS989826.1	23	71.3	38	0	0	100.000	4.95e-08
DS989826.1	23	71.3	38	0	0	100.000	4.95e-08
DS989826.1	23	71.3	38	0	0	100.000	4.95e-08
DS989826.1	23	71.3	38	0	0	100.000	4.95e-08
NW_003345197.1	23	268	155	5	0	96.875	1.64e-67
NW_003345197.1	23	268	155	5	0	96.875	1.64e-67
NW_003345197.1	23	268	155	5	0	96.875	1.64e-67
NW_003345197.1	23	268	155	5	0	96.875	1.64e-67
NW_003345197.1	23	71.3	38	0	0	100.000	4.95e-08
NW_003345197.1	23	71.3	38	0	0	100.000	4.95e-08
NW_003345197.1	23	71.3	38	0	0	100.000	4.95e-08
NW_003345197.1	23	71.3	38	0	0	100.000	4.95e-08
NW_006912916.1	26	268	173	10	3	93.011	1.64e-67
NW_006912916.1	26	71.3	40	1	0	97.561	4.95e-08
NW_001884610.1	25	268	164	7	2	94.798	1.64e-67
NW_001884610.1	25	268	164	7	2	94.798	1.64e-67
NW_001884610.1	25	75.0	44	2	0	95.652	3.83e-09
NW_001884610.1	25	75.0	44	2	0	95.652	3.83e-09
NW_003315066.1	23	268	155	5	0	96.875	1.64e-67
NW_003315066.1	23	268	155	5	0	96.875	1.64e-67
NW_003315066.1	23	71.3	38	0	0	100.000	4.95e-08
NW_003315066.1	23	71.3	38	0	0	100.000	4.95e-08
NW_003315232.1	23	268	155	5	0	96.875	1.64e-67
NW_003315232.1	23	71.3	38	0	0	100.000	4.95e-08
NW_001813677.1	25	268	164	7	2	94.798	1.64e-67
NW_001813677.1	25	268	164	7	2	94.798	1.64e-67
NW_001813677.1	25	268	164	7	2	94.798	1.64e-67
NW_001813677.1	25	268	164	7	2	94.798	1.64e-67
NW_001813677.1	25	268	164	7	2	94.798	1.64e-67
NW_001813677.1	25	75.0	44	2	0	95.652	3.83e-09
NW_001813677.1	25	75.0	44	2	0	95.652	3.83e-09
NW_001813677.1	25	75.0	44	2	0	95.652	3.83e-09
NW_001813677.1	25	75.0	44	2	0	95.652	3.83e-09
NW_001813677.1	25	75.0	44	2	0	95.652	3.83e-09
JALEAB010000417.1	24	267	161	7	1	95.266	5.89e-67
JALEAB010000417.1	24	71.3	41	0	1	97.619	4.95e-08
JALDZQ010000340.1	19	267	156	6	0	96.296	5.89e-67
JALPVH010000268.1	19	267	156	6	0	96.296	5.89e-67
WNXA01000010.1	19	267	156	6	0	96.296	5.89e-67
PTXO01000010.1	32	267	185	14	5	90.686	5.89e-67
PTXO01000010.1	32	75.0	64	12	0	84.211	3.83e-09
JALAIC010001226.1	23	267	162	5	3	95.294	5.89e-67
JALAIC010001226.1	23	58.4	31	0	0	100.000	3.86e-04
JANBXE010000085.1	31	267	203	23	5	87.879	5.89e-67
JANBXE010000085.1	31	69.4	37	0	0	100.000	1.78e-07
NQMI01000137.1	19	267	156	6	0	96.296	5.89e-67
JAJTUP010000206.1	19	267	156	6	0	96.296	5.89e-67
JAKZJT010000015.1	19	267	156	6	0	96.296	5.89e-67
JAMFTM010000368.1	19	267	156	6	0	96.296	5.89e-67
JAMFTM010000368.1	19	267	156	6	0	96.296	5.89e-67
JAMFTM010000367.1	19	267	156	6	0	96.296	5.89e-67
JAMFTM010000366.1	19	267	156	6	0	96.296	5.89e-67
JAMFTM010000365.1	19	267	156	6	0	96.296	5.89e-67
JAMFTM010000365.1	19	267	156	6	0	96.296	5.89e-67
JAMFTM010000364.1	19	267	156	6	0	96.296	5.89e-67
JAMFTM010000364.1	19	267	156	6	0	96.296	5.89e-67
JAMFTM010000363.1	19	267	156	6	0	96.296	5.89e-67
JAMFTM010000363.1	19	141	82	3	0	96.471	3.72e-29
JAMFTM010000362.1	19	267	156	6	0	96.296	5.89e-67
JAMFTM010000362.1	19	267	156	6	0	96.296	5.89e-67
JAMFTM010000188.1	19	267	156	6	0	96.296	5.89e-67
JAMFTM010000188.1	19	267	156	6	0	96.296	5.89e-67
JAMFTM010000188.1	19	267	156	6	0	96.296	5.89e-67
CP051140.1	18	267	154	5	0	96.855	5.89e-67
CP051140.1	18	267	154	5	0	96.855	5.89e-67
CP051140.1	18	267	154	5	0	96.855	5.89e-67
CP051140.1	18	254	152	5	2	95.597	4.58e-63
CP051140.1	18	254	152	5	2	95.597	4.58e-63
CP051140.1	18	254	152	5	2	95.597	4.58e-63
CP051140.1	18	254	152	5	2	95.597	4.58e-63
JACDXY010000007.1	19	267	156	6	0	96.296	5.89e-67
JACDXY010000014.1	19	267	156	6	0	96.296	5.89e-67
JALDZY010000199.1	24	267	161	7	1	95.266	5.89e-67
JALDZY010000199.1	24	71.3	41	0	1	97.619	4.95e-08
JACBFG010000076.1	19	267	156	6	0	96.296	5.89e-67
JAKJXM020000033.1	19	267	156	6	0	96.296	5.89e-67
JAKJXM020000033.1	19	267	156	6	0	96.296	5.89e-67
JAKJXM020000032.1	19	267	156	6	0	96.296	5.89e-67
JAKJXM020000032.1	19	267	156	6	0	96.296	5.89e-67
JAKJXM020000031.1	19	267	156	6	0	96.296	5.89e-67
JAKJXM020000031.1	19	267	156	6	0	96.296	5.89e-67
JAKJXM020000030.1	19	267	156	6	0	96.296	5.89e-67
JAKJXM020000030.1	19	233	151	6	5	93.210	5.97e-57
JAKJXM020000029.1	19	267	156	6	0	96.296	5.89e-67
JAKJXM020000029.1	19	267	156	6	0	96.296	5.89e-67
JAKJXM020000028.1	19	267	156	6	0	96.296	5.89e-67
JAKJXM020000028.1	19	267	156	6	0	96.296	5.89e-67
JAKJXM020000027.1	19	267	156	6	0	96.296	5.89e-67
JAKJXM020000027.1	19	267	156	6	0	96.296	5.89e-67
JAKJXM020000026.1	19	267	156	6	0	96.296	5.89e-67
JAKJXM020000026.1	19	267	156	6	0	96.296	5.89e-67
JAKJXM020000025.1	19	267	156	6	0	96.296	5.89e-67
JAKJXM020000025.1	19	267	156	6	0	96.296	5.89e-67
JAKJXM020000025.1	19	259	155	6	1	95.679	9.85e-65
JAKJXM020000024.1	19	267	156	6	0	96.296	5.89e-67
JAKJXM020000024.1	19	267	156	6	0	96.296	5.89e-67
ACFW01000019.1	23	267	154	5	0	96.855	5.89e-67
ACFW01000019.1	23	75.0	40	0	0	100.000	3.83e-09
ACFW01000043.1	23	267	154	5	0	96.855	5.89e-67
ACFW01000043.1	23	75.0	40	0	0	100.000	3.83e-09
ACFW01000053.1	23	267	154	5	0	96.855	5.89e-67
ACFW01000053.1	23	75.0	40	0	0	100.000	3.83e-09
JACTAD010000007.1	19	267	156	6	0	96.296	5.89e-67
JACTAD010000034.1	19	267	156	6	0	96.296	5.89e-67
JACAAM010000022.1	19	267	156	6	0	96.296	5.89e-67
VZXH01000754.1	20	267	166	6	4	94.318	5.89e-67
VZXH01000676.1	22	267	174	10	4	92.553	5.89e-67
JADAZS010000283.1	19	267	156	6	0	96.296	5.89e-67
JAHWGW010000019.1	19	267	156	6	0	96.296	5.89e-67
JALDZZ010000336.1	23	267	161	7	1	95.266	5.89e-67
JALDZZ010000336.1	23	60.2	35	0	1	97.222	1.07e-04
JADAZR010000156.1	19	267	156	6	0	96.296	5.89e-67
JAMPTR010000007.1	19	267	156	6	0	96.296	5.89e-67
GG704915.1	23	267	154	5	0	96.855	5.89e-67
GG704915.1	23	267	154	5	0	96.855	5.89e-67
GG704915.1	23	267	154	5	0	96.855	5.89e-67
GG704915.1	23	267	154	5	0	96.855	5.89e-67
GG704915.1	23	75.0	40	0	0	100.000	3.83e-09
GG704915.1	23	75.0	40	0	0	100.000	3.83e-09
GG704915.1	23	75.0	40	0	0	100.000	3.83e-09
GG704915.1	23	75.0	40	0	0	100.000	3.83e-09
JUJX01000536.1	19	267	156	6	0	96.296	5.89e-67
JALDZC010001136.1	24	267	161	7	1	95.266	5.89e-67
JALDZC010001136.1	24	71.3	42	2	0	95.455	4.95e-08
NHAO01000032.1	28	267	182	15	3	91.000	5.89e-67
NHAO01000032.1	28	69.4	39	1	0	97.500	1.78e-07
NW_004504307.1	23	267	154	5	0	96.855	5.89e-67
NW_004504307.1	23	267	154	5	0	96.855	5.89e-67
NW_004504307.1	23	267	154	5	0	96.855	5.89e-67
NW_004504307.1	23	267	154	5	0	96.855	5.89e-67
NW_004504307.1	23	75.0	40	0	0	100.000	3.83e-09
NW_004504307.1	23	75.0	40	0	0	100.000	3.83e-09
NW_004504307.1	23	75.0	40	0	0	100.000	3.83e-09
NW_004504307.1	23	75.0	40	0	0	100.000	3.83e-09
NW_025408566.1	19	267	156	6	0	96.296	5.89e-67
NW_025064852.1	19	267	156	6	0	96.296	5.89e-67
NW_025064879.1	19	267	156	6	0	96.296	5.89e-67
NW_003316009.1	23	267	154	5	0	96.855	5.89e-67
NW_003316009.1	23	75.0	40	0	0	100.000	3.83e-09
NW_003315985.1	23	267	154	5	0	96.855	5.89e-67
NW_003315985.1	23	75.0	40	0	0	100.000	3.83e-09
NW_003315975.1	23	267	154	5	0	96.855	5.89e-67
NW_003315975.1	23	75.0	40	0	0	100.000	3.83e-09
JH792812.1	19	265	155	6	0	96.273	2.12e-66
WCAA01000217.1	23	265	153	5	0	96.835	2.12e-66
WCAA01000217.1	23	76.8	41	0	0	100.000	1.06e-09
QGOD01000262.1	24	265	161	9	0	94.706	2.12e-66
QGOD01000262.1	24	78.7	42	0	0	100.000	2.96e-10
CAJVQF010000008.1	27	265	181	15	3	90.955	2.12e-66
CAJVQF010000008.1	27	265	181	15	3	90.955	2.12e-66
CAJVQF010000008.1	27	265	181	15	3	90.955	2.12e-66
CAJVQF010000008.1	27	265	181	15	3	90.955	2.12e-66
CAJVQF010000008.1	27	259	180	16	3	90.452	9.85e-65
CAJVQF010000008.1	27	69.4	37	0	0	100.000	1.78e-07
CAJVQF010000008.1	27	69.4	37	0	0	100.000	1.78e-07
CAJVQF010000008.1	27	69.4	37	0	0	100.000	1.78e-07
CAJVQF010000008.1	27	69.4	37	0	0	100.000	1.78e-07
CAJVQF010000008.1	27	69.4	37	0	0	100.000	1.78e-07
JAFJYH010000620.1	23	265	153	5	0	96.835	2.12e-66
JAFJYH010000620.1	23	69.4	37	0	0	100.000	1.78e-07
JAMAFT010000082.1	23	265	153	5	0	96.835	2.12e-66
JAMAFT010000082.1	23	75.0	40	0	0	100.000	3.83e-09
KE733585.1	19	265	155	6	0	96.273	2.12e-66
JAGMVK010000035.1	23	265	153	5	0	96.835	2.12e-66
JAGMVK010000035.1	23	265	153	5	0	96.835	2.12e-66
JAGMVK010000035.1	23	265	153	5	0	96.835	2.12e-66
JAGMVK010000035.1	23	165	93	2	0	97.895	2.21e-36
JAGMVK010000035.1	23	69.4	37	0	0	100.000	1.78e-07
JAGMVK010000035.1	23	69.4	37	0	0	100.000	1.78e-07
JAGMVK010000035.1	23	69.4	37	0	0	100.000	1.78e-07
JAGMVK010000033.1	23	265	153	5	0	96.835	2.12e-66
JAGMVK010000033.1	23	265	153	5	0	96.835	2.12e-66
JAGMVK010000033.1	23	265	153	5	0	96.835	2.12e-66
JAGMVK010000033.1	23	259	153	5	1	96.226	9.85e-65
JAGMVK010000033.1	23	69.4	37	0	0	100.000	1.78e-07
JAGMVK010000033.1	23	69.4	37	0	0	100.000	1.78e-07
JAGMVK010000033.1	23	69.4	37	0	0	100.000	1.78e-07
JAGMVK010000033.1	23	69.4	37	0	0	100.000	1.78e-07
JAGMVK010000032.1	23	265	153	5	0	96.835	2.12e-66
JAGMVK010000032.1	23	265	153	5	0	96.835	2.12e-66
JAGMVK010000032.1	23	265	153	5	0	96.835	2.12e-66
JAGMVK010000032.1	23	254	152	6	1	95.597	4.58e-63
JAGMVK010000032.1	23	69.4	37	0	0	100.000	1.78e-07
JAGMVK010000032.1	23	69.4	37	0	0	100.000	1.78e-07
JAGMVK010000032.1	23	69.4	37	0	0	100.000	1.78e-07
JAGMVK010000032.1	23	69.4	37	0	0	100.000	1.78e-07
QQNG01000082.1	19	265	155	6	0	96.273	2.12e-66
JACBAH010001707.1	18	265	153	5	0	96.835	2.12e-66
JAKUDP010000035.1	19	265	155	6	0	96.273	2.12e-66
JAKUDP010000035.1	19	265	155	6	0	96.273	2.12e-66
JAKUDP010000034.1	19	265	155	6	0	96.273	2.12e-66
JAKUDP010000034.1	19	265	155	6	0	96.273	2.12e-66
JAKUDP010000033.1	19	265	155	6	0	96.273	2.12e-66
JAKUDP010000033.1	19	265	155	6	0	96.273	2.12e-66
JAKUDP010000032.1	19	265	155	6	0	96.273	2.12e-66
JAKUDP010000032.1	19	265	155	6	0	96.273	2.12e-66
JAKUDP010000032.1	19	265	155	6	0	96.273	2.12e-66
JAKUDP010000031.1	19	265	155	6	0	96.273	2.12e-66
JAKUDP010000031.1	19	265	155	6	0	96.273	2.12e-66
JAKUDP010000031.1	19	265	155	6	0	96.273	2.12e-66
JAKUDP010000030.1	19	265	155	6	0	96.273	2.12e-66
JAKUDP010000030.1	19	265	155	6	0	96.273	2.12e-66
JAKUDP010000030.1	19	265	155	6	0	96.273	2.12e-66
JAKUDP010000029.1	19	265	155	6	0	96.273	2.12e-66
JAKUDP010000029.1	19	265	155	6	0	96.273	2.12e-66
JAKUDP010000029.1	19	265	155	6	0	96.273	2.12e-66
JAKUDP010000025.1	19	265	155	6	0	96.273	2.12e-66
JAKUDP010000025.1	19	265	155	6	0	96.273	2.12e-66
JAKUDP010000024.1	19	265	155	6	0	96.273	2.12e-66
JAKUDP010000024.1	19	265	155	6	0	96.273	2.12e-66
JAKUDP010000024.1	19	265	155	6	0	96.273	2.12e-66
JAKUDP010000024.1	19	265	155	6	0	96.273	2.12e-66
JAKUDP010000024.1	19	265	155	6	0	96.273	2.12e-66
JAKUDP010000023.1	19	265	155	6	0	96.273	2.12e-66
JAKUDP010000023.1	19	265	155	6	0	96.273	2.12e-66
KZ804922.1	23	265	153	5	0	96.835	2.12e-66
KZ804922.1	23	69.4	37	0	0	100.000	1.78e-07
QLPI01022481.1	23	265	153	5	0	96.835	2.12e-66
QLPI01022481.1	23	76.8	41	0	0	100.000	1.06e-09
QBLK01000090.1	26	265	173	11	3	92.513	2.12e-66
QBLK01000090.1	26	71.3	38	0	0	100.000	4.95e-08
JALDZT010000247.1	22	265	153	5	0	96.835	2.12e-66
JALDZT010000247.1	22	56.5	30	0	0	100.000	0.001
JAGTJL010000063.1	18	265	153	5	0	96.835	2.12e-66
JADCQY010000035.1	24	265	160	7	1	95.238	2.12e-66
JADCQY010000035.1	24	69.4	37	0	0	100.000	1.78e-07
WWPN01000002.1	26	265	173	11	3	92.513	2.12e-66
WWPN01000002.1	26	263	173	9	5	92.513	7.61e-66
WWPN01000002.1	26	259	172	11	4	91.979	9.85e-65
WWPN01000002.1	26	69.4	37	0	0	100.000	1.78e-07
WWPN01000002.1	26	69.4	37	0	0	100.000	1.78e-07
WWPN01000002.1	26	69.4	37	0	0	100.000	1.78e-07
PPLR01000085.1	24	265	161	9	0	94.706	2.12e-66
PPLR01000085.1	24	78.7	42	0	0	100.000	2.96e-10
JAACJD010000002.1	24	265	162	7	2	94.737	2.12e-66
JAACJD010000002.1	24	265	162	7	2	94.737	2.12e-66
JAACJD010000002.1	24	265	162	7	2	94.737	2.12e-66
JAACJD010000002.1	24	75.0	40	0	0	100.000	3.83e-09
JAACJD010000002.1	24	75.0	40	0	0	100.000	3.83e-09
JAACJD010000002.1	24	75.0	40	0	0	100.000	3.83e-09
JAHLEZ010000069.1	23	265	153	5	0	96.835	2.12e-66
JAHLEZ010000069.1	23	69.4	37	0	0	100.000	1.78e-07
JAHLEZ010000068.1	23	265	153	5	0	96.835	2.12e-66
JAHLEZ010000068.1	23	69.4	37	0	0	100.000	1.78e-07
JAHLEZ010000067.1	23	265	153	5	0	96.835	2.12e-66
JAHLEZ010000067.1	23	69.4	37	0	0	100.000	1.78e-07
JAHLEZ010000066.1	23	265	153	5	0	96.835	2.12e-66
JAHLEZ010000066.1	23	69.4	37	0	0	100.000	1.78e-07
JAHLEZ010000063.1	23	265	153	5	0	96.835	2.12e-66
JAHLEZ010000063.1	23	265	153	5	0	96.835	2.12e-66
JAHLEZ010000063.1	23	69.4	37	0	0	100.000	1.78e-07
JAHLEZ010000063.1	23	69.4	37	0	0	100.000	1.78e-07
JAHLEZ010000061.1	23	265	153	5	0	96.835	2.12e-66
JAHLEZ010000061.1	23	265	153	5	0	96.835	2.12e-66
JAHLEZ010000061.1	23	69.4	37	0	0	100.000	1.78e-07
JAHLEZ010000061.1	23	69.4	37	0	0	100.000	1.78e-07
JAHLEZ010000060.1	23	265	153	5	0	96.835	2.12e-66
JAHLEZ010000060.1	23	265	153	5	0	96.835	2.12e-66
JAHLEZ010000060.1	23	69.4	37	0	0	100.000	1.78e-07
JAHLEZ010000060.1	23	69.4	37	0	0	100.000	1.78e-07
JADDTR010000012.1	23	265	153	5	0	96.835	2.12e-66
JADDTR010000012.1	23	71.3	40	1	0	97.561	4.95e-08
JAGYIA010009117.1	24	265	161	5	3	95.266	2.12e-66
JAGYIA010009117.1	24	69.4	37	0	0	100.000	1.78e-07
JAFJYG010000969.1	23	265	153	5	0	96.835	2.12e-66
JAFJYG010000969.1	23	71.3	41	0	1	97.619	4.95e-08
VWSI01000066.1	24	265	159	8	0	95.210	2.12e-66
VWSI01000066.1	24	73.1	41	1	0	97.619	1.38e-08
NW_022983864.1	24	265	162	7	2	94.737	2.12e-66
NW_022983864.1	24	265	162	7	2	94.737	2.12e-66
NW_022983864.1	24	265	162	7	2	94.737	2.12e-66
NW_022983864.1	24	75.0	40	0	0	100.000	3.83e-09
NW_022983864.1	24	75.0	40	0	0	100.000	3.83e-09
NW_022983864.1	24	75.0	40	0	0	100.000	3.83e-09
VCMR01000023.1	18	263	154	6	0	96.250	7.61e-66
KN275988.1	23	263	155	4	2	96.273	7.61e-66
KN275988.1	23	263	155	4	2	96.273	7.61e-66
KN275988.1	23	263	155	4	2	96.273	7.61e-66
KN275988.1	23	263	155	4	2	96.273	7.61e-66
KN275988.1	23	263	155	4	2	96.273	7.61e-66
KN275988.1	23	263	155	4	2	96.273	7.61e-66
KN275988.1	23	263	155	4	2	96.273	7.61e-66
KN275988.1	23	71.3	38	0	0	100.000	4.95e-08
KN275988.1	23	71.3	38	0	0	100.000	4.95e-08
KN275988.1	23	71.3	38	0	0	100.000	4.95e-08
KN275988.1	23	71.3	38	0	0	100.000	4.95e-08
KN275988.1	23	71.3	38	0	0	100.000	4.95e-08
KN275988.1	23	71.3	38	0	0	100.000	4.95e-08
KN275988.1	23	69.4	37	0	0	100.000	1.78e-07
KN275964.1	23	263	155	4	2	96.273	7.61e-66
KN275964.1	23	263	155	4	2	96.273	7.61e-66
KN275964.1	23	263	155	4	2	96.273	7.61e-66
KN275964.1	23	71.3	38	0	0	100.000	4.95e-08
KN275964.1	23	71.3	38	0	0	100.000	4.95e-08
KN275964.1	23	71.3	38	0	0	100.000	4.95e-08
FQSS02000205.1	23	263	154	6	0	96.250	7.61e-66
FQSS02000205.1	23	69.4	37	0	0	100.000	1.78e-07
JAKLNN010000168.1	18	263	154	6	0	96.250	7.61e-66
FWWN02000412.1	23	263	154	6	0	96.250	7.61e-66
FWWN02000412.1	23	69.4	37	0	0	100.000	1.78e-07
JAJJXG010000074.1	23	263	152	5	0	96.815	7.61e-66
JAJJXG010000074.1	23	263	152	5	0	96.815	7.61e-66
JAJJXG010000074.1	23	263	152	5	0	96.815	7.61e-66
JAJJXG010000074.1	23	73.1	39	0	0	100.000	1.38e-08
JAJJXG010000074.1	23	73.1	39	0	0	100.000	1.38e-08
JAJJXG010000074.1	23	73.1	39	0	0	100.000	1.38e-08
JAJJXG010000006.1	23	263	156	7	0	95.706	7.61e-66
JAJJXG010000006.1	23	263	156	7	0	95.706	7.61e-66
JAJJXG010000006.1	23	73.1	39	0	0	100.000	1.38e-08
JAJJXG010000006.1	23	73.1	39	0	0	100.000	1.38e-08
LLKJ01000156.1	23	263	154	6	0	96.250	7.61e-66
LLKJ01000156.1	23	71.3	40	1	0	97.561	4.95e-08
JALZWQ010000123.1	18	263	154	6	0	96.250	7.61e-66
PPMP01000092.1	29	263	187	20	2	89.474	7.61e-66
PPMP01000092.1	29	69.4	39	1	0	97.500	1.78e-07
JAFIDH010000010.1	29	263	187	20	2	89.474	7.61e-66
JAFIDH010000010.1	29	263	187	20	2	89.474	7.61e-66
JAFIDH010000010.1	29	69.4	39	1	0	97.500	1.78e-07
JAFIDH010000010.1	29	69.4	39	1	0	97.500	1.78e-07
MU032331.1	18	263	154	6	0	96.250	7.61e-66
PPNF02000006.1	24	263	160	9	0	94.675	7.61e-66
PPNF02000006.1	24	73.1	41	1	0	97.619	1.38e-08
JAFIDI010000015.1	28	263	187	20	2	89.474	7.61e-66
JAFIDI010000015.1	28	263	187	20	2	89.474	7.61e-66
JAFIDI010000015.1	28	263	187	20	2	89.474	7.61e-66
JAFIDI010000015.1	28	263	187	20	2	89.474	7.61e-66
JAFIDI010000015.1	28	69.4	37	0	0	100.000	1.78e-07
JAFIDI010000015.1	28	69.4	37	0	0	100.000	1.78e-07
JAFIDI010000015.1	28	69.4	37	0	0	100.000	1.78e-07
JAFIDI010000015.1	28	69.4	37	0	0	100.000	1.78e-07
JAFIDI010000023.1	28	263	187	20	2	89.474	7.61e-66
JAFIDI010000023.1	28	69.4	37	0	0	100.000	1.78e-07
JAFIDI010000019.1	28	263	187	20	2	89.474	7.61e-66
JAFIDI010000019.1	28	263	187	20	2	89.474	7.61e-66
JAFIDI010000019.1	28	263	187	20	2	89.474	7.61e-66
JAFIDI010000019.1	28	69.4	37	0	0	100.000	1.78e-07
JAFIDI010000019.1	28	69.4	37	0	0	100.000	1.78e-07
JAFIDI010000019.1	28	69.4	37	0	0	100.000	1.78e-07
JAHUZD010000032.1	24	263	163	8	2	94.220	7.61e-66
JAHUZD010000032.1	24	69.4	37	0	0	100.000	1.78e-07
PPNC01000139.1	24	263	160	9	0	94.675	7.61e-66
PPNC01000139.1	24	71.3	38	0	0	100.000	4.95e-08
LWDY01000067.1	18	263	154	6	0	96.250	7.61e-66
SGQK01000197.1	18	263	154	6	0	96.250	7.61e-66
PPJD01000031.1	24	263	162	10	0	94.186	7.61e-66
PPJD01000031.1	24	60.2	32	0	0	100.000	1.07e-04
PEDP01005487.1	18	263	154	6	0	96.250	7.61e-66
LOEO01000224.1	24	263	154	6	0	96.250	7.61e-66
LOEO01000224.1	24	73.1	45	3	0	93.750	1.38e-08
JAAAXZ010000913.1	18	263	154	6	0	96.250	7.61e-66
JAAAXZ010000913.1	18	257	153	7	0	95.625	3.54e-64
JAAAXZ010000913.1	18	257	153	7	0	95.625	3.54e-64
HE612864.1	33	263	214	22	11	86.640	7.61e-66
HE612864.1	33	73.1	41	1	0	97.619	1.38e-08
NBND01000012.1	28	263	186	17	4	89.855	7.61e-66
NBND01000012.1	28	263	186	17	4	89.855	7.61e-66
NBND01000012.1	28	69.4	39	1	0	97.500	1.78e-07
NBND01000012.1	28	69.4	39	1	0	97.500	1.78e-07
ML977242.1	18	263	154	6	0	96.250	7.61e-66
QNVK01000065.1	18	263	154	6	0	96.250	7.61e-66
JAKLND010000373.1	18	263	154	6	0	96.250	7.61e-66
WOFF01000004.1	23	263	154	6	0	96.250	7.61e-66
WOFF01000004.1	23	263	154	6	0	96.250	7.61e-66
WOFF01000004.1	23	263	154	6	0	96.250	7.61e-66
WOFF01000004.1	23	261	154	5	1	96.250	2.74e-65
WOFF01000004.1	23	261	156	5	2	95.706	2.74e-65
WOFF01000004.1	23	257	154	6	1	95.652	3.54e-64
WOFF01000004.1	23	255	153	5	2	95.625	1.27e-63
WOFF01000004.1	23	255	155	7	1	95.092	1.27e-63
WOFF01000004.1	23	71.3	38	0	0	100.000	4.95e-08
WOFF01000004.1	23	71.3	38	0	0	100.000	4.95e-08
WOFF01000004.1	23	71.3	38	0	0	100.000	4.95e-08
WOFF01000004.1	23	71.3	38	0	0	100.000	4.95e-08
WOFF01000004.1	23	71.3	38	0	0	100.000	4.95e-08
WOFF01000004.1	23	71.3	38	0	0	100.000	4.95e-08
WOFF01000004.1	23	67.6	36	0	0	100.000	6.41e-07
WOFF01000004.1	23	65.8	38	0	1	97.436	2.30e-06
JALAIK010001471.1	23	263	154	6	0	96.250	7.61e-66
JALAIK010001471.1	23	69.4	37	0	0	100.000	1.78e-07
PPIC01000081.1	24	263	160	9	0	94.675	7.61e-66
PPIC01000081.1	24	69.4	37	0	0	100.000	1.78e-07
JAGYHY010001409.1	26	263	155	4	2	96.273	7.61e-66
JAGYHY010001409.1	26	60.2	36	2	0	94.737	1.07e-04
JAGYHY010001409.1	26	54.7	29	0	0	100.000	0.005
PPMI02000096.1	31	263	202	25	4	87.446	7.61e-66
PPMI02000096.1	31	69.4	37	0	0	100.000	1.78e-07
PPNG01000187.1	29	263	187	20	2	89.474	7.61e-66
PPNG01000187.1	29	69.4	39	1	0	97.500	1.78e-07
JAJADS010000909.1	18	263	154	6	0	96.250	7.61e-66
JAKLLY010000049.1	18	263	154	6	0	96.250	7.61e-66
VCMQ01000060.1	18	263	154	6	0	96.250	7.61e-66
AZGZ01000008.1	27	263	155	4	2	96.273	7.61e-66
AZGZ01000008.1	27	71.3	38	0	0	100.000	4.95e-08
AZGZ01000008.1	27	60.2	36	2	0	94.737	1.07e-04
KN294063.1	23	263	155	4	2	96.273	7.61e-66
KN294063.1	23	263	155	4	2	96.273	7.61e-66
KN294063.1	23	263	155	4	2	96.273	7.61e-66
KN294063.1	23	204	122	2	3	96.063	4.68e-48
KN294063.1	23	71.3	38	0	0	100.000	4.95e-08
KN294063.1	23	71.3	38	0	0	100.000	4.95e-08
KN294063.1	23	71.3	38	0	0	100.000	4.95e-08
KN294063.1	23	71.3	38	0	0	100.000	4.95e-08
KN293998.1	23	263	155	4	2	96.273	7.61e-66
KN293998.1	23	263	155	4	2	96.273	7.61e-66
KN293998.1	23	263	155	4	2	96.273	7.61e-66
KN293998.1	23	71.3	38	0	0	100.000	4.95e-08
KN293998.1	23	71.3	38	0	0	100.000	4.95e-08
KN293998.1	23	71.3	38	0	0	100.000	4.95e-08
JABBMZ010000286.1	18	263	154	6	0	96.250	7.61e-66
JAGYHZ010000864.1	27	263	155	4	2	96.273	7.61e-66
JAGYHZ010000864.1	27	71.3	38	0	0	100.000	4.95e-08
JAGYHZ010000864.1	27	60.2	36	2	0	94.737	1.07e-04
NW_015441018.1	23	263	155	4	2	96.273	7.61e-66
NW_015441018.1	23	263	155	4	2	96.273	7.61e-66
NW_015441018.1	23	263	155	4	2	96.273	7.61e-66
NW_015441018.1	23	204	122	2	3	96.063	4.68e-48
NW_015441018.1	23	71.3	38	0	0	100.000	4.95e-08
NW_015441018.1	23	71.3	38	0	0	100.000	4.95e-08
NW_015441018.1	23	71.3	38	0	0	100.000	4.95e-08
NW_015441018.1	23	71.3	38	0	0	100.000	4.95e-08
NW_015440953.1	23	263	155	4	2	96.273	7.61e-66
NW_015440953.1	23	263	155	4	2	96.273	7.61e-66
NW_015440953.1	23	263	155	4	2	96.273	7.61e-66
NW_015440953.1	23	71.3	38	0	0	100.000	4.95e-08
NW_015440953.1	23	71.3	38	0	0	100.000	4.95e-08
NW_015440953.1	23	71.3	38	0	0	100.000	4.95e-08
NW_011371389.1	23	263	155	4	2	96.273	7.61e-66
NW_011371389.1	23	263	155	4	2	96.273	7.61e-66
NW_011371389.1	23	263	155	4	2	96.273	7.61e-66
NW_011371389.1	23	263	155	4	2	96.273	7.61e-66
NW_011371389.1	23	263	155	4	2	96.273	7.61e-66
NW_011371389.1	23	263	155	4	2	96.273	7.61e-66
NW_011371389.1	23	263	155	4	2	96.273	7.61e-66
NW_011371389.1	23	71.3	38	0	0	100.000	4.95e-08
NW_011371389.1	23	71.3	38	0	0	100.000	4.95e-08
NW_011371389.1	23	71.3	38	0	0	100.000	4.95e-08
NW_011371389.1	23	71.3	38	0	0	100.000	4.95e-08
NW_011371389.1	23	71.3	38	0	0	100.000	4.95e-08
NW_011371389.1	23	71.3	38	0	0	100.000	4.95e-08
NW_011371389.1	23	69.4	37	0	0	100.000	1.78e-07
NW_011371365.1	23	263	155	4	2	96.273	7.61e-66
NW_011371365.1	23	263	155	4	2	96.273	7.61e-66
NW_011371365.1	23	263	155	4	2	96.273	7.61e-66
NW_011371365.1	23	71.3	38	0	0	100.000	4.95e-08
NW_011371365.1	23	71.3	38	0	0	100.000	4.95e-08
NW_011371365.1	23	71.3	38	0	0	100.000	4.95e-08
NC_016528.1	33	263	214	22	11	86.640	7.61e-66
NC_016528.1	33	73.1	41	1	0	97.619	1.38e-08
NW_026055374.1	24	263	163	8	2	94.220	7.61e-66
NW_026055374.1	24	69.4	37	0	0	100.000	1.78e-07
JAAFKN010000961.1	19	261	155	7	0	95.679	2.74e-65
VNFM01000030.1	23	261	154	5	1	96.250	2.74e-65
VNFM01000030.1	23	257	153	7	0	95.625	3.54e-64
VNFM01000030.1	23	71.3	40	1	0	97.561	4.95e-08
VNFM01000030.1	23	71.3	40	1	0	97.561	4.95e-08
CAJVQF010000101.1	26	261	173	11	4	92.021	2.74e-65
CAJVQF010000101.1	26	259	172	12	3	91.979	9.85e-65
CAJVQF010000101.1	26	259	172	12	3	91.979	9.85e-65
CAJVQF010000101.1	26	259	172	12	3	91.979	9.85e-65
CAJVQF010000101.1	26	259	172	12	3	91.979	9.85e-65
CAJVQF010000101.1	26	259	172	12	3	91.979	9.85e-65
CAJVQF010000101.1	26	69.4	37	0	0	100.000	1.78e-07
CAJVQF010000101.1	26	69.4	37	0	0	100.000	1.78e-07
CAJVQF010000101.1	26	69.4	37	0	0	100.000	1.78e-07
CAJVQF010000101.1	26	69.4	37	0	0	100.000	1.78e-07
CAJVQF010000101.1	26	69.4	37	0	0	100.000	1.78e-07
CAJVQF010000101.1	26	69.4	37	0	0	100.000	1.78e-07
LKEA01000197.1	19	261	155	7	0	95.679	2.74e-65
JAMAFS010000167.1	23	261	153	6	0	96.226	2.74e-65
JAMAFS010000167.1	23	69.4	39	1	0	97.500	1.78e-07
JAMAFY010000057.1	23	261	155	7	0	95.679	2.74e-65
JAMAFY010000057.1	23	69.4	37	0	0	100.000	1.78e-07
LFZO01002889.1	19	261	155	7	0	95.679	2.74e-65
CP017345.1	23	261	155	7	0	95.679	2.74e-65
CP017345.1	23	261	155	7	0	95.679	2.74e-65
CP017345.1	23	261	155	7	0	95.679	2.74e-65
CP017345.1	23	261	155	7	0	95.679	2.74e-65
CP017345.1	23	259	155	6	1	95.679	9.85e-65
CP017345.1	23	254	154	7	1	95.062	4.58e-63
CP017345.1	23	69.4	37	0	0	100.000	1.78e-07
CP017345.1	23	69.4	37	0	0	100.000	1.78e-07
CP017345.1	23	69.4	37	0	0	100.000	1.78e-07
CP017345.1	23	69.4	37	0	0	100.000	1.78e-07
CP017345.1	23	69.4	37	0	0	100.000	1.78e-07
CP017345.1	23	69.4	37	0	0	100.000	1.78e-07
JAMAGA010000048.1	23	261	155	7	0	95.679	2.74e-65
JAMAGA010000048.1	23	69.4	37	0	0	100.000	1.78e-07
JALILR010000040.1	24	261	160	8	1	94.675	2.74e-65
JALILR010000040.1	24	261	160	8	1	94.675	2.74e-65
JALILR010000040.1	24	69.4	37	0	0	100.000	1.78e-07
JALILR010000040.1	24	69.4	37	0	0	100.000	1.78e-07
JALDND010000060.1	19	261	155	7	0	95.679	2.74e-65
JALDND010000056.1	19	261	155	7	0	95.679	2.74e-65
JALDND010000056.1	19	255	155	7	1	95.092	1.27e-63
JALDND010000056.1	19	158	93	4	0	95.876	3.70e-34
