# Supplementary material for: Using nanopore sequencing to identify fungi from clinical samples with high phylogenetic resolution
Source: Sci Rep. 2023 Jun 16;13:9785. doi: 10.1038/s41598-023-37016-0 (PMC10275880; doi:10.1038/s41598-023-37016-0)
Supplement: Supplementary file 1 — Supplementary Information. [file 41598_2023_37016_MOESM1_ESM.zip › Supplementary_Information/Supplementary_Data/Data_S5_Mock_blast/results/Mock_RGN4_6_fmt6.txt]

JACSPC010000172.1	100	3624	1962	0	0	100.000	0.0
QAGI01000420.1	100	3618	1961	1	0	99.949	0.0
JACVQR010000011.1	100	3618	1961	1	0	99.949	0.0
SWKU01000089.1	100	3618	1961	1	0	99.949	0.0
CM002801.1	100	3618	1961	1	0	99.949	0.0
CM002801.1	100	3618	1961	1	0	99.949	0.0
PKQL01000996.1	100	3613	1960	2	0	99.898	0.0
CAJVRB010000041.1	100	3613	1960	2	0	99.898	0.0
CAJVRB010000041.1	100	3600	1958	2	2	99.796	0.0
MLQL01000163.1	100	3613	1961	1	1	99.898	0.0
MDDG01000036.1	100	3589	1956	5	1	99.694	0.0
JAMALG010000162.1	100	3585	1956	6	1	99.643	0.0
LHQR01000026.1	100	3583	1955	6	1	99.643	0.0
NW_024467432.1	100	3583	1955	6	1	99.643	0.0
PUHX01000265.1	100	3579	1955	7	1	99.592	0.0
JAKLNB010000448.1	100	3579	1955	7	1	99.592	0.0
JNNR01000513.1	100	3579	1954	8	0	99.592	0.0
JAHAQQ010000405.1	100	3579	1955	7	1	99.592	0.0
MUGJ01000069.1	100	3579	1955	7	1	99.592	0.0
MUGI01000139.1	100	3574	1954	8	1	99.542	0.0
PUXE01000268.1	100	3574	1954	8	1	99.542	0.0
JAETFV010000058.1	100	3574	1954	8	1	99.542	0.0
JACXYV010000042.1	100	3574	1954	8	1	99.542	0.0
JACXYV010000042.1	100	3568	1953	8	2	99.491	0.0
JACXYV010000042.1	100	1977	1116	3	16	98.326	0.0
JACXYV010000031.1	100	3574	1954	8	1	99.542	0.0
JACXYV010000031.1	100	3561	1952	8	3	99.440	0.0
JACXYV010000031.1	100	3542	1949	8	6	99.287	0.0
JACXYV010000031.1	100	3459	1946	9	22	98.432	0.0
JACXYV010000031.1	100	3341	1926	11	38	97.519	0.0
WBOJ01000006.1	100	3568	1952	10	0	99.490	0.0
WBOJ01000006.1	100	3568	1952	10	0	99.490	0.0
WBOJ01000006.1	100	3555	1950	10	2	99.388	0.0
WBOJ01000006.1	100	630	341	0	0	100.000	4.20e-176
WBOJ01000005.1	100	3568	1952	10	0	99.490	0.0
WBOJ01000005.1	100	3568	1952	10	0	99.490	0.0
WBOJ01000005.1	100	3568	1952	10	0	99.490	0.0
WBOJ01000005.1	100	2900	1583	5	1	99.622	0.0
CM024083.1	100	3568	1952	10	0	99.490	0.0
CM024083.1	100	3568	1952	10	0	99.490	0.0
MUGH01000060.1	100	3568	1952	10	0	99.490	0.0
JAFCIW010000005.1	100	3568	1953	9	1	99.491	0.0
JAFCIW010000005.1	100	3565	1953	9	2	99.440	0.0
JAFCIW010000005.1	100	3565	1953	9	2	99.440	0.0
JAFCIW010000005.1	100	3563	1952	9	2	99.440	0.0
JAFCIW010000005.1	100	3548	1952	9	5	99.288	0.0
JAFCIW010000005.1	100	71.3	44	3	0	93.617	1.15e-07
JACXYV010000051.1	100	3568	1953	9	1	99.491	0.0
JACXYV010000051.1	100	3413	1939	8	30	98.078	0.0
JACXYV010000044.1	100	3568	1953	8	2	99.491	0.0
JACXYV010000044.1	100	3563	1953	8	3	99.440	0.0
JACXYV010000044.1	100	1282	725	4	9	98.238	0.0
JACXYV010000039.1	100	3568	1953	8	2	99.491	0.0
JACXYV010000039.1	100	3550	1951	8	5	99.338	0.0
JACXYV010000039.1	100	3535	1948	8	7	99.236	0.0
JACXYV010000016.1	100	3568	1953	8	2	99.491	0.0
JACXYV010000016.1	100	675	406	4	13	95.981	0.0
LLXE01000800.1	100	3563	1951	11	0	99.439	0.0
JACXYV010000047.1	100	3561	1952	8	3	99.440	0.0
JACXYV010000047.1	100	3526	1947	10	7	99.134	0.0
JACXYV010000043.1	100	3561	1952	8	3	99.440	0.0
JACXYV010000043.1	100	3555	1951	8	4	99.389	0.0
JACXYV010000043.1	100	3542	1949	8	6	99.287	0.0
JACXYV010000053.1	100	3555	1951	8	4	99.389	0.0
JACXYV010000053.1	100	3445	1936	8	22	98.474	0.0
JACXYV010000045.1	100	3555	1951	8	4	99.389	0.0
JACXYV010000045.1	100	3517	1948	8	11	99.034	0.0
JACXYV010000045.1	100	1160	653	5	6	98.343	0.0
JACXYV010000040.1	100	3555	1950	10	2	99.388	0.0
JACXYV010000040.1	100	3528	1947	12	5	99.134	0.0
JACXYV010000040.1	100	2148	1248	6	29	97.272	0.0
JACXYV010000030.1	100	3555	1951	8	4	99.389	0.0
JACXYV010000030.1	100	3550	1951	8	5	99.338	0.0
JACXYV010000030.1	100	3539	1949	9	6	99.236	0.0
JACXYV010000030.1	100	3537	1949	8	7	99.236	0.0
JACXYV010000030.1	100	3515	1947	8	11	99.034	0.0
JACXYV010000030.1	100	3504	1944	11	10	98.931	0.0
JACXYV010000030.1	100	3463	1941	8	20	98.578	0.0
JACXYV010000030.1	100	3245	1916	13	53	96.670	0.0
JACXYV010000030.1	100	3221	1902	10	55	96.695	0.0
JACXYV010000030.1	100	2948	1706	6	39	97.430	0.0
JACXYV010000034.1	100	3550	1950	10	3	99.338	0.0
JACXYV010000034.1	100	3541	1949	11	4	99.236	0.0
JACXYV010000034.1	100	3454	1939	8	21	98.526	0.0
JACXYV010000034.1	100	3001	1736	9	37	97.419	0.0
WBOJ01000007.1	100	3542	1948	10	4	99.286	0.0
WBOJ01000007.1	100	3535	1947	9	6	99.235	0.0
WBOJ01000007.1	100	2202	1201	2	2	99.668	0.0
WBOJ01000007.1	100	1916	1148	8	38	96.147	0.0
JACXYV010000033.1	100	3542	1949	8	6	99.287	0.0
JACXYV010000033.1	100	3530	1947	8	8	99.185	0.0
JACXYV010000033.1	100	3522	1946	8	9	99.134	0.0
JACXYV010000033.1	100	3454	1944	8	23	98.430	0.0
JACXYV010000033.1	100	665	378	4	4	97.927	0.0
JAASRZ010000049.1	100	3539	1951	10	6	99.187	0.0
JAASRZ010000049.1	100	3517	1950	8	12	98.985	0.0
JAASRZ010000049.1	100	3341	1828	8	1	99.510	0.0
JAASRZ010000049.1	100	230	137	5	1	95.804	1.79e-55
JAASRZ010000049.1	100	93.5	50	0	0	100.000	2.45e-14
JACXYV010000050.1	100	3539	1949	10	5	99.236	0.0
JACXYV010000050.1	100	3517	1944	10	8	99.083	0.0
JAMAFK010000124.1	100	3528	1945	15	2	99.134	0.0
JACXYV010000046.1	100	3507	1944	10	10	98.982	0.0
JACXYV010000046.1	100	2566	1497	9	36	97.082	0.0
JACXYV010000046.1	100	968	534	0	4	99.257	0.0
JACXYV010000046.1	100	237	131	0	1	99.242	1.07e-57
JACXYV010000041.1	100	3498	1943	8	13	98.931	0.0
JACXYV010000041.1	100	3262	1925	12	54	96.685	0.0
JACXYV010000041.1	100	2148	1256	10	29	96.988	0.0
LHQR01000013.1	97	3482	1896	4	1	99.737	0.0
LHQR01000025.1	97	3482	1896	4	1	99.737	0.0
NW_024467419.1	97	3482	1896	4	1	99.737	0.0
NW_024467431.1	97	3482	1896	4	1	99.737	0.0
JACXYV010000048.1	100	3467	1941	12	16	98.578	0.0
JACXYV010000048.1	100	3415	1937	9	28	98.126	0.0
JACXYV010000038.1	100	3382	1936	16	29	97.728	0.0
JACXYV010000038.1	100	3284	1923	15	46	96.925	0.0
JACXYV010000038.1	100	3284	1924	18	44	96.878	0.0
JPLR01000001.1	100	3376	1920	37	7	97.760	0.0
JPLR01000001.1	100	3371	1919	37	8	97.709	0.0
JPLR01000001.1	100	3363	1918	37	9	97.658	0.0
JPLR01000001.1	100	111	67	2	1	95.714	6.76e-20
LXJU01000204.1	100	3371	1919	38	7	97.709	0.0
NW_019173481.1	100	3371	1919	38	7	97.709	0.0
JPLR01000049.1	100	3369	1918	37	8	97.708	0.0
CAJVOY010000016.1	100	3343	1916	39	11	97.457	0.0
JAMFOT010000209.1	100	3321	1911	49	6	97.202	0.0
JAMFOT010000209.1	100	148	80	0	0	100.000	5.16e-31
CAJVNO010000062.1	100	3317	1911	45	10	97.202	0.0
QAGG01000433.1	100	3299	1907	49	9	97.048	0.0
CACM01000378.1	100	3262	1901	55	10	96.694	0.0
CACM01000378.1	100	1757	1283	146	16	88.789	0.0
CACM01000378.1	100	241	149	8	1	94.304	8.27e-59
CACM01000378.1	100	76.8	43	1	0	97.727	2.47e-09
MDYN01000221.1	100	3251	1898	59	8	96.590	0.0
CDHK01000043.1	100	3234	1900	58	13	96.398	0.0
CDHK01000042.1	100	3229	1899	59	13	96.347	0.0
MNBE01000628.1	100	3225	1894	64	8	96.338	0.0
JAMAHC010000176.1	100	3223	1898	60	13	96.296	0.0
JAMAHE010000381.1	100	3223	1898	60	13	96.296	0.0
JAMAHA010000120.1	100	3223	1898	60	13	96.296	0.0
JAMAHD010000167.1	100	3223	1898	60	13	96.296	0.0
JRVD02000017.1	100	3223	1898	60	13	96.296	0.0
JRVD02000017.1	100	3223	1898	60	13	96.296	0.0
JRVD02000017.1	100	3205	1895	60	16	96.144	0.0
JRVD02000017.1	100	3164	1888	61	21	95.838	0.0
JRVD02000016.1	100	3223	1898	60	13	96.296	0.0
JRVD02000016.1	100	3193	1895	59	19	96.047	0.0
JAMAHB010000149.1	100	3223	1898	60	13	96.296	0.0
NW_026088304.1	100	3223	1898	60	13	96.296	0.0
NW_026088304.1	100	3223	1898	60	13	96.296	0.0
NW_026088304.1	100	3205	1895	60	16	96.144	0.0
NW_026088304.1	100	3164	1888	61	21	95.838	0.0
NW_026088303.1	100	3223	1898	60	13	96.296	0.0
NW_026088303.1	100	3193	1895	59	19	96.047	0.0
JAAVMA010000124.1	100	3214	1892	66	8	96.236	0.0
JAGUQL010000038.1	100	3206	1890	68	7	96.183	0.0
PZKB01000354.1	100	3205	1893	65	11	96.140	0.0
JACSOR010000201.1	88	3188	1726	0	0	100.000	0.0
JAMAGZ010000485.1	99	3186	1883	70	7	96.071	0.0
JACWGB010000032.1	100	3184	1885	73	6	95.978	0.0
JACWGC010000003.1	100	3184	1885	73	6	95.978	0.0
JAMYHO010000160.1	100	3181	1890	70	11	95.890	0.0
JAMZTW010000107.1	99	3177	1884	68	11	95.976	0.0
JAMZTW010000103.1	99	3177	1884	68	11	95.976	0.0
JAMZTW010000103.1	99	3077	1882	68	32	94.955	0.0
JAMZTW010000100.1	99	3177	1884	68	11	95.976	0.0
JAMZTW010000100.1	99	3177	1884	68	11	95.976	0.0
JAMZTW010000099.1	99	3177	1884	68	11	95.976	0.0
JAMZTW010000099.1	99	739	473	30	5	93.110	0.0
JAMZTW010000097.1	99	3177	1884	68	11	95.976	0.0
JAMZTW010000096.1	99	3177	1884	68	11	95.976	0.0
JAMZTW010000096.1	99	1478	922	46	12	94.082	0.0
JAMZTW010000094.1	99	3177	1884	68	11	95.976	0.0
JAMZTW010000094.1	99	3177	1884	68	11	95.976	0.0
JAMZTW010000093.1	99	3177	1884	68	11	95.976	0.0
JAMZTW010000093.1	99	2327	1418	65	11	94.913	0.0
JAMZTW010000089.1	99	3177	1884	68	11	95.976	0.0
JAMZTW010000089.1	99	3105	1876	66	25	95.374	0.0
JAMZTW010000089.1	99	1096	705	42	11	93.008	0.0
JAMZTW010000088.1	99	3177	1884	68	11	95.976	0.0
JAMZTW010000088.1	99	3177	1884	68	11	95.976	0.0
JAMZTW010000087.1	99	3177	1884	68	11	95.976	0.0
JAMZTW010000087.1	99	3166	1884	66	15	95.878	0.0
JAMZTW010000087.1	99	3053	1873	71	31	94.835	0.0
JAMZTW010000086.1	99	3177	1884	68	11	95.976	0.0
JAMZTW010000086.1	99	3177	1884	68	11	95.976	0.0
JAMZTW010000086.1	99	3175	1884	66	13	95.976	0.0
JAMZTW010000086.1	99	3157	1883	68	15	95.778	0.0
JAMZTW010000085.1	99	3177	1884	68	11	95.976	0.0
JAMZTW010000078.1	99	3177	1884	68	11	95.976	0.0
JAMZTW010000098.1	99	3173	1884	68	12	95.927	0.0
JAMZTW010000098.1	99	3171	1883	68	12	95.925	0.0
JAMZTW010000106.1	99	3171	1883	68	12	95.925	0.0
JAMZTW010000106.1	99	544	303	3	1	98.697	5.63e-150
JAMZTW010000091.1	99	3171	1883	68	12	95.925	0.0
JAMZTW010000091.1	99	3005	1867	66	43	94.484	0.0
JAMZTW010000091.1	99	226	153	13	2	91.071	2.32e-54
JAMZTW010000102.1	99	3168	1884	68	13	95.878	0.0
JAMZTW010000102.1	99	3164	1882	68	13	95.874	0.0
WIWV01000274.1	100	3164	1889	69	15	95.743	0.0
JAMZTW010000090.1	99	3164	1883	66	15	95.876	0.0
JAMZTW010000111.1	99	3162	1881	68	13	95.872	0.0
JAMZTW010000111.1	99	3160	1882	68	14	95.825	0.0
JAMZTW010000110.1	99	3160	1882	68	14	95.825	0.0
JAMZTW010000110.1	99	3059	1870	68	31	94.972	0.0
JAMZTW010000101.1	99	3160	1882	68	14	95.825	0.0
JAMZTW010000101.1	99	2905	1698	46	13	96.642	0.0
JAMZTW010000092.1	99	3160	1885	67	16	95.783	0.0
JAMZTW010000092.1	99	1434	811	10	6	98.065	0.0
LXJU01000076.1	90	3134	1745	19	4	98.699	0.0
LXJU01000057.1	90	3134	1745	19	4	98.699	0.0
NW_019173353.1	90	3134	1745	19	4	98.699	0.0
NW_019173334.1	90	3134	1745	19	4	98.699	0.0
AOTG01000575.1	100	3129	1881	72	17	95.482	0.0
JAMAGX010000103.1	100	3116	1880	79	14	95.286	0.0
JAMAGV010000048.1	100	3114	1880	77	16	95.286	0.0
JANFQS010000784.1	86	3101	1691	6	0	99.646	0.0
JAMAGW010000297.1	100	3092	1871	77	17	95.216	0.0
JACWFT010000001.1	100	3090	1871	79	16	95.168	0.0
JAAKEQ010000076.1	100	3075	1878	79	22	94.896	0.0
BLKH01000198.1	100	3073	1878	77	24	94.896	0.0
NW_022984065.1	100	3073	1878	77	24	94.896	0.0
MSZS01000021.1	100	3072	1877	78	23	94.894	0.0
MSZS01000021.1	100	3055	1875	74	29	94.793	0.0
CM000172.1	100	3072	1878	80	22	94.848	0.0
CM000172.1	100	1465	857	27	4	96.509	0.0
JAGXKD010000017.1	100	3072	1878	80	22	94.848	0.0
JAGXKD010000017.1	100	3072	1878	80	22	94.848	0.0
JAGXKD010000017.1	100	3072	1878	80	22	94.848	0.0
JAGXKD010000017.1	100	3072	1878	80	22	94.848	0.0
JAGXKD010000017.1	100	3072	1878	80	22	94.848	0.0
JAGXKD010000017.1	100	3072	1878	80	22	94.848	0.0
JAGXKD010000017.1	100	3072	1878	80	22	94.848	0.0
JAGXKD010000017.1	100	3072	1878	80	22	94.848	0.0
JAGXKD010000017.1	100	3064	1877	80	23	94.798	0.0
JAGXKD010000017.1	100	1465	857	27	4	96.509	0.0
NC_007197.1	100	3072	1878	80	22	94.848	0.0
NC_007197.1	100	1465	857	27	4	96.509	0.0
NW_020194294.1	100	3072	1877	78	23	94.894	0.0
NW_020194294.1	100	3055	1875	74	29	94.793	0.0
JAAAPX010000306.1	100	3068	1877	78	24	94.846	0.0
JAAAPX010000306.1	100	3068	1877	78	24	94.846	0.0
MSZS01000005.1	100	3066	1876	78	24	94.843	0.0
MSZS01000005.1	100	3064	1876	76	26	94.843	0.0
JACBAG010001485.1	100	3066	1878	79	24	94.801	0.0
NW_020194278.1	100	3066	1876	78	24	94.843	0.0
NW_020194278.1	100	3064	1876	76	26	94.843	0.0
MSZS01000019.1	100	3057	1875	76	27	94.793	0.0
MSZS01000019.1	100	3049	1874	74	30	94.742	0.0
CAKMRK010000230.1	86	3057	1676	8	2	99.407	0.0
NW_020194292.1	100	3057	1875	76	27	94.793	0.0
NW_020194292.1	100	3049	1874	74	30	94.742	0.0
NKHU02000428.1	100	3051	1878	79	27	94.657	0.0
NKHU02000428.1	100	3051	1878	79	27	94.657	0.0
NW_020798475.1	100	3051	1878	79	27	94.657	0.0
NW_020798475.1	100	3051	1878	79	27	94.657	0.0
MSZS01000020.1	100	3049	1874	74	30	94.742	0.0
MSZS01000020.1	100	3038	1872	77	29	94.641	0.0
MSZS01000020.1	100	534	371	17	19	91.155	3.39e-147
NW_020194293.1	100	3049	1874	74	30	94.742	0.0
NW_020194293.1	100	3038	1872	77	29	94.641	0.0
NW_020194293.1	100	534	371	17	19	91.155	3.39e-147
MSZS01000050.1	100	3042	1872	76	29	94.689	0.0
MSZS01000029.1	100	3042	1871	73	31	94.734	0.0
MSZS01000029.1	100	2832	1757	68	35	94.462	0.0
NW_020194323.1	100	3042	1872	76	29	94.689	0.0
NW_020194302.1	100	3042	1871	73	31	94.734	0.0
NW_020194302.1	100	2832	1757	68	35	94.462	0.0
JACBAD010001631.1	100	3033	1877	81	29	94.464	0.0
MSFM01000006.1	100	3029	1867	91	18	94.484	0.0
NW_020194341.1	100	3029	1867	91	18	94.484	0.0
JALZYL010000072.1	100	3024	1865	95	15	94.430	0.0
JALZYL010000072.1	100	3024	1865	95	15	94.430	0.0
MSFM01000031.1	100	3024	1866	93	17	94.433	0.0
MSFM01000031.1	100	2981	1859	91	25	94.127	0.0
MSFM01000022.1	100	3024	1866	93	17	94.433	0.0
MSFM01000022.1	100	3024	1866	93	17	94.433	0.0
MSFM01000022.1	100	3024	1866	93	17	94.433	0.0
MSFM01000022.1	100	3022	1865	92	18	94.430	0.0
NKHV02000463.1	100	3024	1876	82	30	94.366	0.0
NW_020194366.1	100	3024	1866	93	17	94.433	0.0
NW_020194366.1	100	2981	1859	91	25	94.127	0.0
NW_020194357.1	100	3024	1866	93	17	94.433	0.0
NW_020194357.1	100	3024	1866	93	17	94.433	0.0
NW_020194357.1	100	3024	1866	93	17	94.433	0.0
NW_020194357.1	100	3022	1865	92	18	94.430	0.0
JAFBMR010000004.1	100	3018	1862	95	15	94.422	0.0
JAFBMR010000004.1	100	3018	1862	95	15	94.422	0.0
JAFBMR010000004.1	100	3016	1861	95	15	94.419	0.0
JAFBMR010000004.1	100	3014	1863	93	18	94.377	0.0
JAFBMR010000004.1	100	2340	1408	63	6	95.328	0.0
MSFM01000024.1	100	3011	1864	93	19	94.332	0.0
MSFM01000024.1	100	2996	1861	92	22	94.228	0.0
MSFM01000024.1	100	2961	1856	90	29	93.975	0.0
NW_020194359.1	100	3011	1864	93	19	94.332	0.0
NW_020194359.1	100	2996	1861	92	22	94.228	0.0
NW_020194359.1	100	2961	1856	90	29	93.975	0.0
SMSW01000009.1	100	3007	1870	82	31	94.302	0.0
SMSW01000009.1	100	3007	1870	82	31	94.302	0.0
SMSW01000009.1	100	2994	1868	82	33	94.201	0.0
SMSW01000009.1	100	137	79	0	2	97.531	1.12e-27
SMSW01000006.1	100	3007	1870	82	31	94.302	0.0
SMSW01000006.1	100	3007	1870	82	31	94.302	0.0
SMSW01000006.1	100	3001	1869	82	32	94.251	0.0
SMSW01000006.1	100	1722	1159	67	37	91.766	0.0
SMSW01000006.1	100	1646	979	35	7	95.886	0.0
SMSW01000012.1	100	3007	1870	82	31	94.302	0.0
SMSW01000012.1	100	3007	1870	82	31	94.302	0.0
SMSW01000012.1	100	3007	1870	82	31	94.302	0.0
SMSW01000012.1	100	3007	1870	82	31	94.302	0.0
SMSW01000012.1	100	3007	1870	81	32	94.302	0.0
SMSW01000012.1	100	2329	1420	58	17	94.983	0.0
SMSW01000011.1	100	3007	1870	82	31	94.302	0.0
SMSW01000011.1	100	3007	1870	82	31	94.302	0.0
SMSW01000011.1	100	3007	1870	82	31	94.302	0.0
SMSW01000011.1	100	3007	1870	82	31	94.302	0.0
SMSW01000011.1	100	3007	1870	82	31	94.302	0.0
SMSW01000011.1	100	3007	1870	82	31	94.302	0.0
SMSW01000011.1	100	3007	1870	82	31	94.302	0.0
SMSW01000011.1	100	1428	837	28	3	96.429	0.0
MSFM01000027.1	100	3001	1862	92	21	94.278	0.0
MSFM01000027.1	100	2981	1860	88	28	94.130	0.0
MSFM01000027.1	100	1559	955	39	13	94.836	0.0
NW_020194362.1	100	3001	1862	92	21	94.278	0.0
NW_020194362.1	100	2981	1860	88	28	94.130	0.0
NW_020194362.1	100	1559	955	39	13	94.836	0.0
MSZS01000011.1	100	2996	1865	74	38	94.335	0.0
NW_020194284.1	100	2996	1865	74	38	94.335	0.0
JSYV01000010.1	100	2983	1860	101	17	94.034	0.0
NVQI01000082.1	100	2964	1861	94	27	93.895	0.0
JALZYI010000115.1	100	2961	1860	97	25	93.845	0.0
JANAXO010000200.1	100	2959	1859	96	26	93.841	0.0
JANAXO010000200.1	100	291	238	23	14	86.545	8.10e-74
CP059872.1	100	2953	1858	98	25	93.791	0.0
CP059872.1	100	2953	1858	98	25	93.791	0.0
CP059872.1	100	2953	1858	98	25	93.791	0.0
CP059872.1	100	2953	1858	98	25	93.791	0.0
CP059872.1	100	2953	1858	98	25	93.791	0.0
CP059872.1	100	2953	1858	98	25	93.791	0.0
CP059872.1	100	2953	1858	98	25	93.791	0.0
CP059872.1	100	2953	1858	98	25	93.791	0.0
CP059872.1	100	1546	1056	68	33	91.271	0.0
MSFM01000039.1	100	2953	1855	89	31	93.924	0.0
QCWU01000014.1	100	2953	1858	98	25	93.791	0.0
SJFF01000027.1	100	2953	1858	98	25	93.791	0.0
BA000055.1	100	2953	1858	98	25	93.791	0.0
BA000055.1	100	1258	835	52	20	92.062	0.0
NC_036441.1	100	2953	1858	98	25	93.791	0.0
NC_036441.1	100	1258	835	52	20	92.062	0.0
NW_020194374.1	100	2953	1855	89	31	93.924	0.0
NC_054697.1	100	2953	1858	98	25	93.791	0.0
NC_054697.1	100	2953	1858	98	25	93.791	0.0
NC_054697.1	100	2953	1858	98	25	93.791	0.0
NC_054697.1	100	2953	1858	98	25	93.791	0.0
NC_054697.1	100	2953	1858	98	25	93.791	0.0
NC_054697.1	100	2953	1858	98	25	93.791	0.0
NC_054697.1	100	2953	1858	98	25	93.791	0.0
NC_054697.1	100	2953	1858	98	25	93.791	0.0
NC_054697.1	100	1546	1056	68	33	91.271	0.0
MSFL01000175.1	100	2950	1853	103	20	93.775	0.0
NW_020290580.1	100	2950	1853	103	20	93.775	0.0
MSFL01000129.1	100	2948	1852	104	19	93.772	0.0
MSFL01000121.1	100	2948	1852	103	20	93.772	0.0
MSFL01000110.1	100	2948	1853	102	21	93.775	0.0
MSFL01000110.1	100	2037	1227	52	8	95.338	0.0
NW_020290534.1	100	2948	1852	104	19	93.772	0.0
NW_020290526.1	100	2948	1852	103	20	93.772	0.0
NW_020290515.1	100	2948	1853	102	21	93.775	0.0
NW_020290515.1	100	2037	1227	52	8	95.338	0.0
MSFL01000164.1	100	2946	1852	106	18	93.725	0.0
MSFL01000146.1	100	2946	1853	104	20	93.728	0.0
MSFL01000134.1	100	2946	1853	105	19	93.728	0.0
MSFL01000103.1	100	2946	1853	104	20	93.728	0.0
MBFL02000846.1	99	2946	1846	94	25	93.944	0.0
NW_020290569.1	100	2946	1852	106	18	93.725	0.0
NW_020290551.1	100	2946	1853	104	20	93.728	0.0
NW_020290539.1	100	2946	1853	105	19	93.728	0.0
NW_020290508.1	100	2946	1853	104	20	93.728	0.0
MSFL01000100.1	100	2944	1853	103	21	93.728	0.0
MSFL01000100.1	100	887	641	53	22	89.525	0.0
NW_020290505.1	100	2944	1853	103	21	93.728	0.0
NW_020290505.1	100	887	641	53	22	89.525	0.0
LYCR01000272.1	100	2942	1856	100	25	93.690	0.0
JAGXKE010000002.1	100	2942	1857	97	28	93.693	0.0
JAGXKE010000002.1	100	2942	1857	97	28	93.693	0.0
JAGXKE010000002.1	100	2920	1853	96	32	93.539	0.0
JAGXKE010000002.1	100	2902	1848	106	26	93.333	0.0
JAGXKE010000002.1	100	2885	1848	99	35	93.239	0.0
JAGXKE010000002.1	100	2868	1843	111	27	93.034	0.0
JAGXKE010000002.1	100	2857	1842	111	29	92.936	0.0
JAGXKE010000002.1	100	2832	1838	106	37	92.781	0.0
JAGXKE010000002.1	100	2811	1835	109	38	92.583	0.0
JAGXKE010000002.1	100	2691	1718	89	33	93.370	0.0
JAGXKE010000002.1	100	141	100	7	4	90.090	8.63e-29
NW_019170274.1	100	2942	1856	100	25	93.690	0.0
MSFL01000127.1	100	2940	1850	105	19	93.718	0.0
NW_020290532.1	100	2940	1850	105	19	93.718	0.0
MSFL01000148.1	100	2939	1851	105	20	93.674	0.0
MSFL01000124.1	100	2939	1851	106	19	93.674	0.0
MSFL01000117.1	100	2939	1851	105	20	93.674	0.0
MSFL01000105.1	100	2939	1851	105	20	93.674	0.0
MSFL01000105.1	100	1978	1211	51	15	94.832	0.0
NW_020290553.1	100	2939	1851	105	20	93.674	0.0
NW_020290529.1	100	2939	1851	106	19	93.674	0.0
NW_020290522.1	100	2939	1851	105	20	93.674	0.0
NW_020290510.1	100	2939	1851	105	20	93.674	0.0
NW_020290510.1	100	1978	1211	51	15	94.832	0.0
MSFL01000137.1	100	2937	1850	105	20	93.671	0.0
MSFL01000135.1	100	2937	1850	105	20	93.671	0.0
MSFL01000126.1	100	2937	1851	104	21	93.674	0.0
MSFL01000113.1	100	2937	1851	104	21	93.674	0.0
VCAU01000267.1	100	2937	1857	101	26	93.599	0.0
NW_020290542.1	100	2937	1850	105	20	93.671	0.0
NW_020290540.1	100	2937	1850	105	20	93.671	0.0
NW_020290531.1	100	2937	1851	104	21	93.674	0.0
NW_020290518.1	100	2937	1851	104	21	93.674	0.0
MSFL01000161.1	100	2935	1850	103	22	93.671	0.0
MSFL01000139.1	100	2935	1850	104	21	93.671	0.0
NW_020290566.1	100	2935	1850	103	22	93.671	0.0
NW_020290544.1	100	2935	1850	104	21	93.671	0.0
MSFL01000185.1	100	2933	1852	103	23	93.630	0.0
MSFL01000177.1	100	2933	1850	101	24	93.671	0.0
BDHI01000009.1	100	2933	1853	106	21	93.586	0.0
BDHI01000009.1	100	2929	1853	106	22	93.539	0.0
BDHI01000009.1	100	2924	1854	104	25	93.495	0.0
BDHI01000009.1	100	2924	1854	104	25	93.495	0.0
BDHI01000009.1	100	2924	1854	104	25	93.495	0.0
BDHI01000009.1	100	2924	1855	101	28	93.498	0.0
NW_020290590.1	100	2933	1852	103	23	93.630	0.0
NW_020290582.1	100	2933	1850	101	24	93.671	0.0
MSFL01000153.1	100	2931	1849	102	23	93.668	0.0
MSFL01000125.1	100	2931	1851	102	24	93.627	0.0
NW_020290558.1	100	2931	1849	102	23	93.668	0.0
NW_020290530.1	100	2931	1851	102	24	93.627	0.0
MSFL01000178.1	100	2929	1849	105	21	93.620	0.0
MSFL01000140.1	100	2929	1849	104	22	93.620	0.0
MSFL01000112.1	100	2929	1850	103	23	93.623	0.0
BDHI01000032.1	100	2929	1854	104	24	93.542	0.0
BDHI01000032.1	100	2924	1854	103	26	93.495	0.0
BDHI01000032.1	100	2924	1855	101	28	93.498	0.0
BDHI01000032.1	100	2015	1219	55	7	95.160	0.0
BDHI01000026.1	100	2929	1854	105	23	93.542	0.0
BDHI01000026.1	100	2918	1851	103	26	93.485	0.0
BDHI01000026.1	100	2916	1852	104	26	93.441	0.0
BDHI01000026.1	100	2913	1853	104	27	93.397	0.0
BDHI01000026.1	100	2900	1848	105	27	93.333	0.0
BDHI01000026.1	100	2885	1849	102	33	93.196	0.0
BDHI01000026.1	100	2881	1845	105	30	93.182	0.0
BDHI01000026.1	100	1393	944	61	27	91.473	0.0
MSFK01000078.1	100	2929	1853	106	22	93.539	0.0
MSFK01000078.1	100	2929	1853	106	22	93.539	0.0
MSFK01000078.1	100	2924	1851	105	23	93.532	0.0
MSFK01000078.1	100	87.9	49	1	0	98.000	1.14e-12
NW_020291068.1	100	2929	1853	106	22	93.539	0.0
NW_020291068.1	100	2929	1853	106	22	93.539	0.0
NW_020291068.1	100	2924	1851	105	23	93.532	0.0
NW_020291068.1	100	87.9	49	1	0	98.000	1.14e-12
NW_020290583.1	100	2929	1849	105	21	93.620	0.0
NW_020290545.1	100	2929	1849	104	22	93.620	0.0
NW_020290517.1	100	2929	1850	103	23	93.623	0.0
MSFL01000157.1	100	2928	1851	99	27	93.627	0.0
MSFL01000136.1	100	2928	1849	107	20	93.573	0.0
BDHI01000013.1	100	2928	1854	102	26	93.542	0.0
BDHI01000013.1	100	2918	1853	104	26	93.444	0.0
BDHI01000013.1	100	2911	1852	104	27	93.394	0.0
BDHI01000013.1	100	2708	1722	93	28	93.435	0.0
NW_020290562.1	100	2928	1851	99	27	93.627	0.0
NW_020290541.1	100	2928	1849	107	20	93.573	0.0
MSFO01000031.1	100	2926	1859	95	34	93.511	0.0
NW_020194428.1	100	2926	1859	95	34	93.511	0.0
AM270982.1	100	2924	1854	104	25	93.495	0.0
AM270982.1	100	2924	1854	104	25	93.495	0.0
AM270982.1	100	2924	1854	104	25	93.495	0.0
AM270982.1	100	1764	1194	88	25	91.354	0.0
AM270982.1	100	1685	1002	41	3	95.793	0.0
JACVQR010000012.1	100	2924	1854	104	25	93.495	0.0
BDHI01000023.1	100	2924	1854	104	25	93.495	0.0
BDHI01000023.1	100	2924	1854	104	25	93.495	0.0
BDHI01000023.1	100	2924	1854	104	25	93.495	0.0
BDHI01000023.1	100	2880	1855	98	40	93.076	0.0
BDHI01000023.1	100	2874	1846	101	35	93.138	0.0
BDHI01000015.1	100	2924	1854	104	25	93.495	0.0
BDHI01000015.1	100	2924	1854	104	25	93.495	0.0
BDHI01000015.1	100	2905	1851	104	28	93.343	0.0
BDHI01000015.1	100	2760	1829	101	53	92.234	0.0
NT_166520.1	100	2924	1854	104	25	93.495	0.0
NT_166520.1	100	2924	1854	104	25	93.495	0.0
NT_166520.1	100	2924	1854	104	25	93.495	0.0
NT_166520.1	100	1764	1194	88	25	91.354	0.0
NT_166520.1	100	1685	1002	41	3	95.793	0.0
MSFL01000143.1	100	2922	1849	106	22	93.526	0.0
NGZO01000001.1	100	2922	1863	93	38	93.430	0.0
NGZO01000001.1	100	2918	1863	94	38	93.383	0.0
NGZO01000001.1	100	2918	1863	94	38	93.383	0.0
NGZO01000001.1	100	2918	1863	94	38	93.383	0.0
NGZO01000001.1	100	2898	1860	94	41	93.233	0.0
NGZO01000001.1	100	2758	1734	78	34	93.933	0.0
MSFO01000016.1	100	2922	1859	96	34	93.464	0.0
MSFO01000016.1	100	2916	1859	95	36	93.417	0.0
MSFO01000016.1	100	2896	1855	97	37	93.263	0.0
MSFO01000014.1	100	2922	1859	96	34	93.464	0.0
MSFO01000014.1	100	2916	1859	95	36	93.417	0.0
MSFO01000014.1	100	1794	1228	81	38	91.166	0.0
MSFO01000014.1	100	1417	834	26	6	96.305	0.0
BDHI01000020.1	100	2922	1852	105	24	93.488	0.0
BDHI01000020.1	100	2891	1849	103	31	93.243	0.0
BDHI01000020.1	100	2833	1840	98	44	92.836	0.0
BDHI01000020.1	100	2782	1830	102	48	92.424	0.0
BDHI01000020.1	100	213	129	3	3	95.556	1.80e-50
QUQM01000005.1	100	2922	1860	89	40	93.514	0.0
NW_022984632.1	100	2922	1860	89	40	93.514	0.0
NW_020194413.1	100	2922	1859	96	34	93.464	0.0
NW_020194413.1	100	2916	1859	95	36	93.417	0.0
NW_020194413.1	100	2896	1855	97	37	93.263	0.0
NW_020194411.1	100	2922	1859	96	34	93.464	0.0
NW_020194411.1	100	2916	1859	95	36	93.417	0.0
NW_020194411.1	100	1794	1228	81	38	91.166	0.0
NW_020194411.1	100	1417	834	26	6	96.305	0.0
NW_020290548.1	100	2922	1849	106	22	93.526	0.0
MSFL01000123.1	100	2920	1846	106	21	93.563	0.0
NW_020290528.1	100	2920	1846	106	21	93.563	0.0
MSFL01000170.1	100	2918	1850	101	27	93.529	0.0
MSFO01000015.1	100	2918	1858	94	36	93.461	0.0
MSFO01000015.1	100	2909	1857	97	35	93.363	0.0
MSFO01000015.1	100	2902	1857	94	39	93.317	0.0
NW_020194412.1	100	2918	1858	94	36	93.461	0.0
NW_020194412.1	100	2909	1857	97	35	93.363	0.0
NW_020194412.1	100	2902	1857	94	39	93.317	0.0
NW_020290575.1	100	2918	1850	101	27	93.529	0.0
MSFO01000033.1	100	2916	1859	96	35	93.417	0.0
MSFO01000033.1	100	2087	1393	84	38	91.947	0.0
MSFO01000027.1	100	2916	1859	95	36	93.417	0.0
MSFO01000025.1	100	2916	1859	96	35	93.417	0.0
MSFO01000025.1	100	2909	1857	96	36	93.363	0.0
MSFO01000023.1	100	2916	1859	96	35	93.417	0.0
MSFO01000023.1	100	2900	1855	95	38	93.310	0.0
MSFO01000019.1	100	2916	1859	95	36	93.417	0.0
MSFO01000019.1	100	2891	1856	93	42	93.219	0.0
MSFO01000018.1	100	2916	1859	96	35	93.417	0.0
MSFO01000018.1	100	2747	1848	94	69	91.895	0.0
MSFO01000018.1	100	601	464	37	26	88.046	3.29e-167
MSFO01000017.1	100	2916	1859	96	35	93.417	0.0
MSFO01000017.1	100	2723	1752	94	36	93.092	0.0
MSFO01000017.1	100	2481	1618	91	37	92.669	0.0
MSFO01000013.1	100	2916	1859	96	35	93.417	0.0
MSFO01000013.1	100	2916	1859	96	35	93.417	0.0
MSFO01000013.1	100	2916	1859	95	36	93.417	0.0
MSFU01000107.1	100	2916	1851	107	23	93.438	0.0
NW_020290381.1	100	2916	1851	107	23	93.438	0.0
NW_020194430.1	100	2916	1859	96	35	93.417	0.0
NW_020194430.1	100	2087	1393	84	38	91.947	0.0
NW_020194424.1	100	2916	1859	95	36	93.417	0.0
NW_020194422.1	100	2916	1859	96	35	93.417	0.0
NW_020194422.1	100	2909	1857	96	36	93.363	0.0
NW_020194420.1	100	2916	1859	96	35	93.417	0.0
NW_020194420.1	100	2900	1855	95	38	93.310	0.0
NW_020194416.1	100	2916	1859	95	36	93.417	0.0
NW_020194416.1	100	2891	1856	93	42	93.219	0.0
NW_020194415.1	100	2916	1859	96	35	93.417	0.0
NW_020194415.1	100	2747	1848	94	69	91.895	0.0
NW_020194415.1	100	601	464	37	26	88.046	3.29e-167
NW_020194414.1	100	2916	1859	96	35	93.417	0.0
NW_020194414.1	100	2723	1752	94	36	93.092	0.0
NW_020194414.1	100	2481	1618	91	37	92.669	0.0
NW_020194410.1	100	2916	1859	96	35	93.417	0.0
NW_020194410.1	100	2916	1859	96	35	93.417	0.0
NW_020194410.1	100	2916	1859	95	36	93.417	0.0
MSFO01000022.1	100	2915	1857	97	34	93.410	0.0
MSFO01000022.1	100	2896	1854	99	35	93.260	0.0
JAGMTT010000008.1	100	2915	1852	108	23	93.394	0.0
NW_020194419.1	100	2915	1857	97	34	93.410	0.0
NW_020194419.1	100	2896	1854	99	35	93.260	0.0
MSFL01000118.1	100	2913	1847	105	24	93.472	0.0
AP024428.1	100	2913	1852	106	25	93.394	0.0
AP024428.1	100	2913	1852	106	25	93.394	0.0
AP024428.1	100	2913	1852	106	25	93.394	0.0
AP024428.1	100	2913	1852	106	25	93.394	0.0
AP024428.1	100	2913	1852	106	25	93.394	0.0
BLWE01000015.1	100	2913	1852	106	25	93.394	0.0
BLWE01000015.1	100	2907	1851	106	26	93.343	0.0
BLWE01000015.1	100	2905	1851	105	27	93.343	0.0
NW_023336289.1	100	2913	1852	106	25	93.394	0.0
NW_023336289.1	100	2907	1851	106	26	93.343	0.0
NW_023336289.1	100	2905	1851	105	27	93.343	0.0
NC_054852.1	100	2913	1852	106	25	93.394	0.0
NC_054852.1	100	2913	1852	106	25	93.394	0.0
NC_054852.1	100	2913	1852	106	25	93.394	0.0
NC_054852.1	100	2913	1852	106	25	93.394	0.0
NC_054852.1	100	2913	1852	106	25	93.394	0.0
NW_020290523.1	100	2913	1847	105	24	93.472	0.0
MSFO01000024.1	100	2911	1858	96	36	93.367	0.0
MSFO01000024.1	100	2885	1851	98	37	93.202	0.0
NW_020194421.1	100	2911	1858	96	36	93.367	0.0
NW_020194421.1	100	2885	1851	98	37	93.202	0.0
MSFO01000020.1	100	2909	1858	95	37	93.367	0.0
MSFO01000020.1	100	2793	1840	94	56	92.462	0.0
BDHI01000033.1	100	2909	1852	101	30	93.394	0.0
BDHI01000033.1	100	2857	1843	103	36	92.987	0.0
BDHI01000033.1	100	2832	1841	100	43	92.792	0.0
MSFU01000100.1	100	2909	1851	104	27	93.391	0.0
MSFU01000100.1	100	2894	1849	107	27	93.243	0.0
NW_020290374.1	100	2909	1851	104	27	93.391	0.0
NW_020290374.1	100	2894	1849	107	27	93.243	0.0
NW_020194417.1	100	2909	1858	95	37	93.367	0.0
NW_020194417.1	100	2793	1840	94	56	92.462	0.0
MSFL01000165.1	100	2907	1847	104	26	93.424	0.0
MSFU01000081.1	100	2907	1851	107	25	93.343	0.0
MSFU01000081.1	100	1341	906	66	19	91.423	0.0
MSFU01000103.1	100	2907	1851	107	25	93.343	0.0
NW_020290355.1	100	2907	1851	107	25	93.343	0.0
NW_020290355.1	100	1341	906	66	19	91.423	0.0
NW_020290377.1	100	2907	1851	107	25	93.343	0.0
NW_020290570.1	100	2907	1847	104	26	93.424	0.0
JAMABY010000049.1	98	2904	1751	68	17	95.370	0.0
JAMABY010000049.1	98	2881	1747	72	17	95.153	0.0
JAMABY010000049.1	98	130	95	10	2	88.785	1.87e-25
JAMABY010000049.1	98	130	95	10	2	88.785	1.87e-25
MSFO01000028.1	100	2902	1855	98	35	93.310	0.0
MSFO01000028.1	100	2154	1444	85	43	91.858	0.0
NW_020194425.1	100	2902	1855	98	35	93.310	0.0
NW_020194425.1	100	2154	1444	85	43	91.858	0.0
CH476599.1	100	2900	1854	107	28	93.213	0.0
BDHI01000006.1	100	2900	1851	99	33	93.343	0.0
BDHI01000006.1	100	2713	1754	101	33	92.903	0.0
BDHI01000006.1	100	2601	1803	100	78	91.015	0.0
RCNU01000051.1	100	2900	1851	103	30	93.296	0.0
RCNU01000051.1	100	322	259	26	13	86.913	2.87e-83
RCNU01000028.1	100	2900	1851	103	30	93.296	0.0
NT_165929.1	100	2900	1854	107	28	93.213	0.0
NW_021167190.1	100	2900	1851	103	30	93.296	0.0
NW_021167190.1	100	322	259	26	13	86.913	2.87e-83
NW_021167167.1	100	2900	1851	103	30	93.296	0.0
MSFL01000115.1	100	2898	1843	107	24	93.364	0.0
JACBKQ010000154.1	100	2898	1853	108	27	93.209	0.0
JAGXNN020000302.1	98	2898	1825	88	32	93.830	0.0
NW_020290520.1	100	2898	1843	107	24	93.364	0.0
MSFL01000173.1	99	2896	1830	106	20	93.558	0.0
MSFO01000021.1	100	2896	1855	97	37	93.263	0.0
MSFO01000021.1	100	2887	1853	95	40	93.209	0.0
NW_020194418.1	100	2896	1855	97	37	93.263	0.0
NW_020194418.1	100	2887	1853	95	40	93.209	0.0
NW_020290578.1	99	2896	1830	106	20	93.558	0.0
MSFL01000194.1	100	2894	1843	104	27	93.364	0.0
NW_020290599.1	100	2894	1843	104	27	93.364	0.0
MSFO01000034.1	100	2885	1855	95	41	93.169	0.0
NW_020194431.1	100	2885	1855	95	41	93.169	0.0
MSFO01000026.1	100	2883	1854	94	42	93.166	0.0
MSFO01000026.1	100	2868	1849	98	40	93.055	0.0
NW_020194423.1	100	2883	1854	94	42	93.166	0.0
NW_020194423.1	100	2868	1849	98	40	93.055	0.0
MSFL01000114.1	100	2870	1839	101	33	93.208	0.0
NW_020290519.1	100	2870	1839	101	33	93.208	0.0
JAMADR010000049.1	100	2850	1850	102	41	92.825	0.0
JAMADP010000070.1	100	2850	1850	102	41	92.825	0.0
JAMADS010000020.1	100	2848	1850	100	43	92.825	0.0
QBDR01000027.1	100	2848	1850	100	43	92.825	0.0
JAMADT010000070.1	100	2848	1850	100	43	92.825	0.0
JAFBMQ010000006.1	100	2839	1843	99	43	92.846	0.0
JAFBMQ010000006.1	100	2837	1842	98	44	92.843	0.0
JAFBMQ010000006.1	100	2833	1842	99	44	92.796	0.0
JAFBMQ010000006.1	100	2833	1842	100	43	92.796	0.0
JAFBMQ010000006.1	100	2833	1842	99	44	92.796	0.0
JAFBMQ010000006.1	100	2832	1842	98	45	92.796	0.0
JAFBMQ010000006.1	100	2822	1842	97	48	92.703	0.0
JABCSE010000029.1	100	2837	1544	4	0	99.742	0.0
JABCSE010000029.1	100	915	528	14	2	97.059	0.0
NW_024067592.1	100	2837	1544	4	0	99.742	0.0
NW_024067592.1	100	915	528	14	2	97.059	0.0
PNEM01000003.1	100	2830	1844	106	40	92.663	0.0
MDYP01000171.1	97	2809	1542	8	2	99.356	0.0
MDYP01000171.1	97	616	342	3	1	98.844	1.18e-171
MSFL01000174.1	98	2784	1801	107	32	92.835	0.0
NW_020290579.1	98	2784	1801	107	32	92.835	0.0
MSFL01000155.1	94	2778	1742	90	23	93.908	0.0
NW_020290560.1	94	2778	1742	90	23	93.908	0.0
JAILXB010000105.1	98	2743	1721	99	15	93.787	0.0
JAILXB010000105.1	98	156	99	5	2	93.396	3.08e-33
LWEC01000617.1	76	2743	1496	4	1	99.667	0.0
JAKLMM010000110.1	98	2743	1721	99	15	93.787	0.0
JAKLMM010000110.1	98	156	99	5	2	93.396	3.08e-33
MSFN02000022.1	98	2739	1729	84	31	93.764	0.0
MSFN02000022.1	98	141	100	8	3	90.090	8.63e-29
NW_024468497.1	98	2739	1729	84	31	93.764	0.0
NW_024468497.1	98	141	100	8	3	90.090	8.63e-29
MSFN02000020.1	98	2737	1730	85	31	93.716	0.0
MSFN02000020.1	98	2737	1730	85	31	93.716	0.0
MSFN02000020.1	98	137	100	8	4	89.286	1.12e-27
MSFN02000020.1	98	137	100	8	4	89.286	1.12e-27
MSFN02000018.1	98	2737	1730	84	32	93.716	0.0
MSFN02000018.1	98	2730	1713	81	29	93.966	0.0
MSFN02000018.1	98	141	100	8	3	90.090	8.63e-29
MSFN02000018.1	98	137	100	8	4	89.286	1.12e-27
MSFN02000016.1	98	2737	1730	85	31	93.716	0.0
MSFN02000016.1	98	2737	1730	85	31	93.716	0.0
MSFN02000016.1	98	137	100	8	4	89.286	1.12e-27
MSFN02000016.1	98	137	100	8	4	89.286	1.12e-27
MSFN02000013.1	98	2737	1730	85	31	93.716	0.0
MSFN02000013.1	98	132	97	9	3	88.991	5.19e-26
NW_024468495.1	98	2737	1730	85	31	93.716	0.0
NW_024468495.1	98	2737	1730	85	31	93.716	0.0
NW_024468495.1	98	137	100	8	4	89.286	1.12e-27
NW_024468495.1	98	137	100	8	4	89.286	1.12e-27
NW_024468493.1	98	2737	1730	84	32	93.716	0.0
NW_024468493.1	98	2730	1713	81	29	93.966	0.0
NW_024468493.1	98	141	100	8	3	90.090	8.63e-29
NW_024468493.1	98	137	100	8	4	89.286	1.12e-27
NW_024468491.1	98	2737	1730	85	31	93.716	0.0
NW_024468491.1	98	2737	1730	85	31	93.716	0.0
NW_024468491.1	98	137	100	8	4	89.286	1.12e-27
NW_024468491.1	98	137	100	8	4	89.286	1.12e-27
NW_024468488.1	98	2737	1730	85	31	93.716	0.0
NW_024468488.1	98	132	97	9	3	88.991	5.19e-26
MSFN02000021.1	98	2726	1728	82	35	93.659	0.0
MSFN02000021.1	98	137	100	8	4	89.286	1.12e-27
NW_024468496.1	98	2726	1728	82	35	93.659	0.0
NW_024468496.1	98	137	100	8	4	89.286	1.12e-27
MSFN02000030.1	98	2724	1728	84	34	93.608	0.0
MSFN02000030.1	98	2043	1224	49	8	95.550	0.0
MSFN02000030.1	98	141	100	8	3	90.090	8.63e-29
NW_024468505.1	98	2724	1728	84	34	93.608	0.0
NW_024468505.1	98	2043	1224	49	8	95.550	0.0
NW_024468505.1	98	141	100	8	3	90.090	8.63e-29
JAMAHH010000222.1	98	2715	1716	104	15	93.515	0.0
JAMAHH010000222.1	98	156	99	5	2	93.396	3.08e-33
JAMAHK010000215.1	98	2715	1716	104	15	93.515	0.0
JAMAHK010000215.1	98	156	99	5	2	93.396	3.08e-33
JAMAHL010000227.1	98	2715	1716	104	15	93.515	0.0
JAMAHL010000227.1	98	156	99	5	2	93.396	3.08e-33
MAQV01000001.1	98	2715	1716	104	15	93.515	0.0
MAQV01000001.1	98	2715	1716	104	15	93.515	0.0
MAQV01000001.1	98	2715	1716	104	15	93.515	0.0
MAQV01000001.1	98	2715	1716	104	15	93.515	0.0
MAQV01000001.1	98	2715	1716	104	15	93.515	0.0
MAQV01000001.1	98	2710	1715	100	19	93.511	0.0
MAQV01000001.1	98	2708	1715	103	17	93.460	0.0
MAQV01000001.1	98	2706	1715	101	19	93.460	0.0
MAQV01000001.1	98	2687	1711	103	20	93.293	0.0
MAQV01000001.1	98	156	99	5	2	93.396	3.08e-33
MAQV01000001.1	98	156	99	5	2	93.396	3.08e-33
MAQV01000001.1	98	156	99	5	2	93.396	3.08e-33
MAQV01000001.1	98	156	99	5	2	93.396	3.08e-33
MAQV01000001.1	98	156	99	5	2	93.396	3.08e-33
MAQV01000001.1	98	156	99	5	2	93.396	3.08e-33
MAQV01000001.1	98	156	99	5	2	93.396	3.08e-33
MAQV01000001.1	98	156	99	5	2	93.396	3.08e-33
MAQV01000001.1	98	156	99	5	2	93.396	3.08e-33
JAMAHI010000081.1	98	2715	1716	104	15	93.515	0.0
JAMAHI010000081.1	98	156	99	5	2	93.396	3.08e-33
JAMAHJ010000127.1	98	2715	1716	104	15	93.515	0.0
JAMAHJ010000127.1	98	156	99	5	2	93.396	3.08e-33
JAMAHG010000262.1	98	2715	1716	104	15	93.515	0.0
JAMAHG010000262.1	98	156	99	5	2	93.396	3.08e-33
JAMAHM010000141.1	98	2715	1716	104	15	93.515	0.0
JAMAHM010000141.1	98	156	99	5	2	93.396	3.08e-33
JAJFZZ010000005.1	98	2715	1716	104	15	93.515	0.0
JAJFZZ010000005.1	98	2710	1696	97	14	93.857	0.0
JAJFZZ010000005.1	98	2710	1715	104	16	93.460	0.0
JAJFZZ010000005.1	98	2687	1716	103	22	93.210	0.0
JAJFZZ010000005.1	98	1797	1190	87	17	91.963	0.0
JAJFZZ010000005.1	98	156	99	5	2	93.396	3.08e-33
JAJFZZ010000005.1	98	156	99	5	2	93.396	3.08e-33
JAJFZZ010000005.1	98	156	99	5	2	93.396	3.08e-33
JAJFZZ010000005.1	98	148	98	5	3	92.453	5.16e-31
JAJFZZ010000005.1	98	145	98	5	4	91.589	6.67e-30
MSFL01000187.1	95	2712	1747	97	34	93.024	0.0
NW_020290592.1	95	2712	1747	97	34	93.024	0.0
MSFN02000029.1	98	2708	1726	86	35	93.449	0.0
MSFN02000029.1	98	2702	1725	82	39	93.445	0.0
MSFN02000029.1	98	141	100	8	3	90.090	8.63e-29
MSFN02000029.1	98	135	98	10	2	89.091	4.01e-27
JNNX01000010.1	100	2708	1816	126	39	91.671	0.0
NW_024468504.1	98	2708	1726	86	35	93.449	0.0
NW_024468504.1	98	2702	1725	82	39	93.445	0.0
NW_024468504.1	98	141	100	8	3	90.090	8.63e-29
NW_024468504.1	98	135	98	10	2	89.091	4.01e-27
MSFL01000192.1	88	2706	1648	74	14	94.931	0.0
PQME02000349.1	99	2706	1756	88	46	92.910	0.0
PQME02000349.1	99	165	102	4	2	94.444	5.12e-36
PQMF01000356.1	99	2706	1755	90	44	92.906	0.0
PQMF01000356.1	99	159	101	5	2	93.519	2.38e-34
NW_020290597.1	88	2706	1648	74	14	94.931	0.0
AP024422.1	98	2702	1717	103	19	93.366	0.0
AP024422.1	98	2702	1717	103	19	93.366	0.0
AP024422.1	98	2702	1717	103	19	93.366	0.0
AP024422.1	98	2702	1717	103	19	93.366	0.0
AP024422.1	98	2702	1717	103	19	93.366	0.0
AP024422.1	98	2702	1717	103	19	93.366	0.0
AP024422.1	98	2702	1717	103	19	93.366	0.0
AP024422.1	98	2702	1717	103	19	93.366	0.0
AP024422.1	98	2702	1717	103	19	93.366	0.0
AP024422.1	98	156	99	5	2	93.396	3.08e-33
AP024422.1	98	156	99	5	2	93.396	3.08e-33
AP024422.1	98	156	99	5	2	93.396	3.08e-33
AP024422.1	98	156	99	5	2	93.396	3.08e-33
AP024422.1	98	156	99	5	2	93.396	3.08e-33
AP024422.1	98	156	99	5	2	93.396	3.08e-33
AP024422.1	98	156	99	5	2	93.396	3.08e-33
AP024422.1	98	156	99	5	2	93.396	3.08e-33
AP024422.1	98	156	99	5	2	93.396	3.08e-33
NC_057368.1	98	2702	1717	103	19	93.366	0.0
NC_057368.1	98	2702	1717	103	19	93.366	0.0
NC_057368.1	98	2702	1717	103	19	93.366	0.0
NC_057368.1	98	2702	1717	103	19	93.366	0.0
NC_057368.1	98	2702	1717	103	19	93.366	0.0
NC_057368.1	98	2702	1717	103	19	93.366	0.0
NC_057368.1	98	2702	1717	103	19	93.366	0.0
NC_057368.1	98	2702	1717	103	19	93.366	0.0
NC_057368.1	98	2702	1717	103	19	93.366	0.0
NC_057368.1	98	156	99	5	2	93.396	3.08e-33
NC_057368.1	98	156	99	5	2	93.396	3.08e-33
NC_057368.1	98	156	99	5	2	93.396	3.08e-33
NC_057368.1	98	156	99	5	2	93.396	3.08e-33
NC_057368.1	98	156	99	5	2	93.396	3.08e-33
NC_057368.1	98	156	99	5	2	93.396	3.08e-33
NC_057368.1	98	156	99	5	2	93.396	3.08e-33
NC_057368.1	98	156	99	5	2	93.396	3.08e-33
NC_057368.1	98	156	99	5	2	93.396	3.08e-33
JAAXYA010000249.1	96	2687	1680	95	14	93.907	0.0
JAAXYA010000249.1	96	115	92	10	4	86.792	5.23e-21
MDYO01000177.1	98	2676	1468	8	1	99.391	0.0
MDYO01000177.1	98	809	438	0	0	100.000	0.0
NW_024469302.1	98	2676	1468	8	1	99.391	0.0
NW_024469302.1	98	809	438	0	0	100.000	0.0
JAMAHF010000253.1	94	2669	1662	86	18	94.111	0.0
JAMAHF010000253.1	94	95.3	91	10	8	83.486	6.81e-15
JAGHLQ010000003.1	98	2669	1712	102	25	93.094	0.0
JAGHLQ010000003.1	98	135	101	4	8	89.381	4.01e-27
JAGHLQ010000011.1	98	2669	1712	102	25	93.094	0.0
JAGHLQ010000011.1	98	569	332	12	0	96.512	9.29e-158
JAGHLQ010000011.1	98	135	103	5	8	88.793	4.01e-27
PSNO01000002.1	98	2669	1712	102	25	93.094	0.0
PSNO01000002.1	98	2651	1709	102	28	92.931	0.0
PSNO01000002.1	98	135	101	4	8	89.381	4.01e-27
PSNO01000002.1	98	135	101	4	8	89.381	4.01e-27
PSNO01000019.1	98	2669	1712	102	25	93.094	0.0
PSNO01000019.1	98	1101	775	53	29	90.432	0.0
PSNO01000019.1	98	135	103	5	8	88.793	4.01e-27
PSNO01000019.1	98	130	100	6	7	88.496	1.87e-25
PSNO01000017.1	98	2669	1712	102	25	93.094	0.0
PSNO01000017.1	98	2213	1362	72	8	94.452	0.0
PSNO01000017.1	98	135	103	5	8	88.793	4.01e-27
PSNO01000017.1	98	134	102	6	7	88.696	1.44e-26
PSNO01000015.1	98	2669	1712	102	25	93.094	0.0
PSNO01000015.1	98	2625	1706	101	33	92.717	0.0
PSNO01000015.1	98	2447	1678	100	61	91.245	0.0
PSNO01000015.1	98	135	101	4	8	89.381	4.01e-27
PSNO01000015.1	98	135	101	4	8	89.381	4.01e-27
PSNO01000015.1	98	134	100	5	7	89.286	1.44e-26
PSNO01000014.1	98	2669	1712	102	25	93.094	0.0
PSNO01000014.1	98	2669	1712	102	25	93.094	0.0
PSNO01000014.1	98	2669	1712	102	25	93.094	0.0
PSNO01000014.1	98	135	101	4	8	89.381	4.01e-27
PSNO01000014.1	98	135	101	4	8	89.381	4.01e-27
PSNO01000014.1	98	135	101	4	8	89.381	4.01e-27
PSNO01000016.1	98	2665	1712	102	26	93.043	0.0
PSNO01000016.1	98	2658	1711	102	27	92.989	0.0
PSNO01000016.1	98	135	103	5	8	88.793	4.01e-27
PSNO01000016.1	98	135	101	4	8	89.381	4.01e-27
PSNO01000024.1	98	2663	1711	102	26	93.040	0.0
PSNO01000024.1	98	135	103	5	8	88.793	4.01e-27
MJVA01000145.1	100	2662	1819	124	52	91.178	0.0
MJVA01000145.1	100	69.4	37	0	0	100.000	4.13e-07
JAMAGK010000163.1	100	2660	1817	127	49	91.169	0.0
JAMAGR010000149.1	100	2656	1805	136	38	91.208	0.0
JAMAGO010000131.1	100	2656	1805	136	38	91.208	0.0
JAMAGS010000128.1	100	2656	1805	136	38	91.208	0.0
JAMAGT010000027.1	100	2656	1805	136	38	91.208	0.0
JAMAGP010000136.1	100	2656	1805	136	38	91.208	0.0
JAMAGQ010000140.1	100	2656	1805	136	38	91.208	0.0
JAKLMW010000142.1	100	2654	1806	132	42	91.212	0.0
JAHXQV010000060.1	100	2652	1810	117	56	91.276	0.0
WXEU01000009.1	98	2652	1709	105	25	92.931	0.0
WXEU01000009.1	98	2652	1709	105	25	92.931	0.0
WXEU01000009.1	98	2647	1708	105	26	92.877	0.0
WXEU01000009.1	98	2490	1683	91	61	91.717	0.0
WXEU01000009.1	98	135	104	4	9	88.889	4.01e-27
WXEU01000009.1	98	135	104	4	9	88.889	4.01e-27
WXEU01000009.1	98	135	104	4	9	88.889	4.01e-27
WXEU01000009.1	98	134	100	4	8	89.286	1.44e-26
CDMC01000060.1	100	2652	1810	118	55	91.276	0.0
JAMAGI010000135.1	100	2651	1816	129	49	91.073	0.0
JAMAGJ010000117.1	100	2651	1816	129	49	91.073	0.0
JAMAGN010000108.1	100	2651	1806	133	42	91.166	0.0
JAMAFY010000057.1	100	2649	1802	140	35	91.148	0.0
JAMAGA010000048.1	100	2649	1802	140	35	91.148	0.0
JAMAFZ010000028.1	100	2649	1802	140	35	91.148	0.0
MIKG01000049.1	100	2649	1804	134	41	91.157	0.0
NW_024468085.1	100	2649	1804	134	41	91.157	0.0
EQ962657.1	100	2647	1799	144	31	91.135	0.0
EQ962657.1	100	159	133	17	5	85.806	2.38e-34
NW_002990118.1	100	2647	1799	144	31	91.135	0.0
NW_002990118.1	100	159	133	17	5	85.806	2.38e-34
QAGH01001328.1	96	2641	1673	100	17	93.464	0.0
QAGH01001328.1	96	115	92	10	4	86.792	5.23e-21
AP024448.1	96	2641	1673	100	17	93.464	0.0
AP024448.1	96	2641	1673	100	17	93.464	0.0
AP024448.1	96	2641	1673	100	17	93.464	0.0
AP024448.1	96	2641	1673	100	17	93.464	0.0
AP024448.1	96	115	92	10	4	86.792	5.23e-21
AP024448.1	96	115	92	10	4	86.792	5.23e-21
AP024448.1	96	115	92	10	4	86.792	5.23e-21
AP024448.1	96	115	92	10	4	86.792	5.23e-21
NC_054862.1	96	2641	1673	100	17	93.464	0.0
NC_054862.1	96	2641	1673	100	17	93.464	0.0
NC_054862.1	96	2641	1673	100	17	93.464	0.0
NC_054862.1	96	2641	1673	100	17	93.464	0.0
NC_054862.1	96	115	92	10	4	86.792	5.23e-21
NC_054862.1	96	115	92	10	4	86.792	5.23e-21
NC_054862.1	96	115	92	10	4	86.792	5.23e-21
NC_054862.1	96	115	92	10	4	86.792	5.23e-21
JAMAGF010000115.1	100	2639	1814	131	49	90.973	0.0
JAMAGG010000200.1	100	2639	1814	131	49	90.973	0.0
JAMAGE010000108.1	100	2639	1814	131	49	90.973	0.0
JAMAGH010000082.1	100	2639	1814	131	49	90.973	0.0
CP055901.1	100	2639	1814	131	49	90.973	0.0
CP055901.1	100	2639	1814	131	49	90.973	0.0
CP055901.1	100	2639	1814	131	49	90.973	0.0
CP055901.1	100	2639	1814	131	49	90.973	0.0
CP055901.1	100	2639	1812	135	45	90.964	0.0
CP055901.1	100	2639	1812	135	45	90.964	0.0
CP055901.1	100	2639	1813	132	48	90.968	0.0
CP055901.1	100	2639	1812	135	45	90.964	0.0
NC_049564.1	100	2639	1814	131	49	90.973	0.0
NC_049564.1	100	2639	1814	131	49	90.973	0.0
NC_049564.1	100	2639	1814	131	49	90.973	0.0
NC_049564.1	100	2639	1814	131	49	90.973	0.0
NC_049564.1	100	2639	1812	135	45	90.964	0.0
NC_049564.1	100	2639	1812	135	45	90.964	0.0
NC_049564.1	100	2639	1813	132	48	90.968	0.0
NC_049564.1	100	2639	1812	135	45	90.964	0.0
JAMAFV010000131.1	100	2638	1810	137	43	90.955	0.0
WOYA01000087.1	96	2638	1673	100	18	93.412	0.0
WOYA01000087.1	96	110	91	11	4	85.849	2.43e-19
JAMAAR010000004.1	96	2636	1671	103	15	93.404	0.0
JAMAAR010000004.1	96	115	92	10	4	86.792	5.23e-21
JAMABB010000099.1	96	2636	1671	103	15	93.404	0.0
JAMABB010000099.1	96	115	92	10	4	86.792	5.23e-21
JAMAAY010000015.1	96	2636	1669	102	15	93.449	0.0
JAMAAY010000015.1	96	115	92	10	4	86.792	5.23e-21
JAJAEC010000074.1	96	2636	1671	103	15	93.404	0.0
JAJAEC010000074.1	96	110	91	11	4	85.849	2.43e-19
JAMAAZ010000099.1	96	2636	1669	102	15	93.449	0.0
JAMAAZ010000099.1	96	115	92	10	4	86.792	5.23e-21
JAJAED010000080.1	96	2636	1669	102	15	93.449	0.0
JAJAED010000080.1	96	115	92	10	4	86.792	5.23e-21
JAMAAW010000014.1	96	2636	1669	102	15	93.449	0.0
JAMAAW010000014.1	96	115	92	10	4	86.792	5.23e-21
JAMAAU010000012.1	96	2636	1671	103	15	93.404	0.0
JAMAAU010000012.1	96	115	92	10	4	86.792	5.23e-21
JAMABE010000109.1	96	2636	1671	103	15	93.404	0.0
JAMABE010000109.1	96	115	92	10	4	86.792	5.23e-21
JAMAAT010000061.1	96	2636	1669	102	15	93.449	0.0
JAMAAT010000061.1	96	115	92	10	4	86.792	5.23e-21
JAMABC010000012.1	96	2636	1671	103	15	93.404	0.0
JAMABC010000012.1	96	115	92	10	4	86.792	5.23e-21
JAMAHQ010000420.1	96	2636	1671	103	15	93.404	0.0
JAMAHQ010000420.1	96	110	91	11	4	85.849	2.43e-19
JAMFNW010000055.1	96	2636	1669	102	15	93.449	0.0
JAMFNW010000055.1	96	2636	1669	102	15	93.449	0.0
JAMFNW010000055.1	96	110	91	11	4	85.849	2.43e-19
JAMFNW010000055.1	96	110	91	11	4	85.849	2.43e-19
JAMAHS010000046.1	96	2636	1669	102	15	93.449	0.0
JAMAHS010000046.1	96	110	91	11	4	85.849	2.43e-19
JAMABK010000015.1	96	2636	1671	103	15	93.404	0.0
JAMABK010000015.1	96	110	91	11	4	85.849	2.43e-19
JAMAAS010000050.1	96	2636	1669	102	15	93.449	0.0
JAMAAS010000050.1	96	115	92	10	4	86.792	5.23e-21
JAMABA010000012.1	96	2636	1669	102	15	93.449	0.0
JAMABA010000012.1	96	115	92	10	4	86.792	5.23e-21
JAMABD010000068.1	96	2636	1671	103	15	93.404	0.0
JAMABD010000068.1	96	115	92	10	4	86.792	5.23e-21
JAMAAV010000011.1	96	2636	1671	103	15	93.404	0.0
JAMAAV010000011.1	96	115	92	10	4	86.792	5.23e-21
JAMAAX010000016.1	96	2636	1671	103	15	93.404	0.0
JAMAAX010000016.1	96	110	89	10	4	86.408	2.43e-19
JAMAHT010000021.1	96	2636	1669	102	15	93.449	0.0
JAMAHT010000021.1	96	110	91	11	4	85.849	2.43e-19
JAMAHR010000016.1	96	2636	1671	103	15	93.404	0.0
JAMAHR010000016.1	96	110	91	11	4	85.849	2.43e-19
JAMAHU010000063.1	96	2636	1669	102	15	93.449	0.0
JAMAHU010000063.1	96	110	91	11	4	85.849	2.43e-19
JAMAFU010000007.1	100	2634	1810	137	44	90.909	0.0
JAMAFW010000152.1	100	2634	1810	137	44	90.909	0.0
JAJAEB010000129.1	96	2632	1670	100	18	93.400	0.0
JAJAEB010000129.1	96	115	92	10	4	86.792	5.23e-21
JAMABJ010000010.1	97	2632	1672	101	18	93.356	0.0
JAMABJ010000010.1	97	117	108	14	7	83.721	1.45e-21
JAMAGL010000087.1	100	2630	1801	137	41	91.006	0.0
JACVQZ010000011.1	99	2630	1795	138	38	91.071	0.0
JAGUQC010000016.1	100	2628	1801	130	47	91.052	0.0
NHZS01000571.1	100	2628	1801	139	40	90.960	0.0
JACVQN010000201.1	100	2628	1801	130	47	91.052	0.0
JACWGA010000006.1	100	2628	1801	130	47	91.052	0.0
JALZZM010000228.1	96	2627	1670	104	16	93.296	0.0
JALZZM010000228.1	96	110	91	11	4	85.849	2.43e-19
JALZZG010000113.1	96	2627	1668	104	15	93.341	0.0
JALZZG010000113.1	96	110	91	11	4	85.849	2.43e-19
KI912132.1	92	2627	1668	103	16	93.341	0.0
KI912132.1	92	69.4	37	0	0	100.000	4.13e-07
JALZYQ010000125.1	96	2627	1668	103	16	93.341	0.0
JALZYQ010000125.1	96	110	91	11	4	85.849	2.43e-19
JALZYP010000043.1	96	2627	1668	103	16	93.341	0.0
JALZYP010000043.1	96	110	91	11	4	85.849	2.43e-19
JALZYW010000096.1	96	2627	1668	104	15	93.341	0.0
JALZYW010000096.1	96	110	91	11	4	85.849	2.43e-19
JALZZJ010000047.1	96	2627	1670	104	16	93.296	0.0
JALZZJ010000047.1	96	110	91	11	4	85.849	2.43e-19
JALZZH010000020.1	96	2627	1670	104	16	93.296	0.0
JALZZH010000020.1	96	110	91	11	4	85.849	2.43e-19
JALZZB010000016.1	96	2627	1670	104	16	93.296	0.0
JALZZB010000016.1	96	110	91	11	4	85.849	2.43e-19
JALZZK010000021.1	96	2627	1668	103	16	93.341	0.0
JALZZK010000021.1	96	110	91	11	4	85.849	2.43e-19
JALZZL010000006.1	96	2627	1670	105	15	93.296	0.0
JALZZL010000006.1	96	110	91	11	4	85.849	2.43e-19
JALZZA010000047.1	96	2627	1670	104	16	93.296	0.0
JALZZA010000047.1	96	110	91	11	4	85.849	2.43e-19
JAMAGD010000134.1	100	2627	1795	149	30	90.932	0.0
JALZZO010000056.1	96	2627	1668	104	15	93.341	0.0
JALZZO010000056.1	96	110	91	11	4	85.849	2.43e-19
JAMAGB010000102.1	100	2627	1795	149	30	90.932	0.0
JABUIS010000056.1	100	2627	1795	149	30	90.932	0.0
JABUIS010000055.1	100	2627	1795	149	30	90.932	0.0
JABUIS010000054.1	100	2627	1795	149	30	90.932	0.0
JABUIS010000052.1	100	2627	1795	149	30	90.932	0.0
JABUIS010000049.1	100	2627	1795	149	30	90.932	0.0
JABUIS010000048.1	100	2627	1795	149	30	90.932	0.0
JABUIS010000045.1	100	2627	1795	149	30	90.932	0.0
JABUIS010000033.1	100	2627	1795	149	30	90.932	0.0
JABUIS010000033.1	100	2621	1795	149	31	90.886	0.0
JABUIS010000033.1	100	2344	1781	152	83	88.343	0.0
JAMAGC010000082.1	100	2627	1795	149	30	90.932	0.0
JALZZN010000013.1	96	2627	1668	103	16	93.341	0.0
JALZZN010000013.1	96	110	91	11	4	85.849	2.43e-19
JALZYR010000113.1	96	2627	1670	105	15	93.296	0.0
JALZYR010000113.1	96	110	91	11	4	85.849	2.43e-19
JALZYY010000065.1	96	2627	1668	103	16	93.341	0.0
JALZYY010000065.1	96	110	91	11	4	85.849	2.43e-19
JALZYV010000007.1	96	2627	1668	103	16	93.341	0.0
JALZYV010000007.1	96	110	91	11	4	85.849	2.43e-19
JALZZF010000098.1	96	2627	1668	103	16	93.341	0.0
JALZZF010000098.1	96	110	91	11	4	85.849	2.43e-19
JALZZR010000073.1	96	2627	1668	104	15	93.341	0.0
JALZZR010000073.1	96	110	91	11	4	85.849	2.43e-19
JALZYT010000051.1	96	2627	1670	104	16	93.296	0.0
JALZYT010000051.1	96	110	91	11	4	85.849	2.43e-19
JALZYO010000011.1	96	2627	1670	104	16	93.296	0.0
JALZYO010000011.1	96	110	91	11	4	85.849	2.43e-19
JALZYS010000038.1	96	2627	1668	103	16	93.341	0.0
JALZYS010000038.1	96	110	91	11	4	85.849	2.43e-19
JALZZI010000243.1	96	2627	1668	103	16	93.341	0.0
JALZZI010000243.1	96	110	91	11	4	85.849	2.43e-19
JALZZI010000243.1	96	65.8	35	0	0	100.000	5.34e-06
JAMFMN010000012.1	96	2627	1670	105	15	93.296	0.0
JAMFMN010000012.1	96	110	91	11	4	85.849	2.43e-19
JALZYZ010000092.1	96	2627	1668	103	16	93.341	0.0
JALZYZ010000092.1	96	110	91	11	4	85.849	2.43e-19
JALZZP010000061.1	96	2627	1670	104	16	93.296	0.0
JALZZP010000061.1	96	110	91	11	4	85.849	2.43e-19
JALZZC010000012.1	96	2627	1670	105	15	93.296	0.0
JALZZC010000012.1	96	110	91	11	4	85.849	2.43e-19
JALZYU010000016.1	96	2627	1670	104	16	93.296	0.0
JALZYU010000016.1	96	110	91	11	4	85.849	2.43e-19
NW_006917114.1	92	2627	1668	103	16	93.341	0.0
NW_006917114.1	92	69.4	37	0	0	100.000	4.13e-07
JALZZD010000127.1	96	2621	1668	103	17	93.289	0.0
JALZZD010000127.1	96	110	91	11	4	85.849	2.43e-19
