# Supplementary material for: Using nanopore sequencing to identify fungi from clinical samples with high phylogenetic resolution
Source: Sci Rep. 2023 Jun 16;13:9785. doi: 10.1038/s41598-023-37016-0 (PMC10275880; doi:10.1038/s41598-023-37016-0)
Supplement: Supplementary file 1 — Supplementary Information. [file 41598_2023_37016_MOESM1_ESM.zip › Supplementary_Information/Supplementary_Data/Data_S5_Mock_blast/results/Mock_RGN4_7_fmt6.txt]

CM000172.1	100	3650	1976	0	0	100.000	0.0
CM000172.1	100	1663	900	0	0	100.000	0.0
JAGXKD010000017.1	100	3650	1976	0	0	100.000	0.0
JAGXKD010000017.1	100	3650	1976	0	0	100.000	0.0
JAGXKD010000017.1	100	3650	1976	0	0	100.000	0.0
JAGXKD010000017.1	100	3650	1976	0	0	100.000	0.0
JAGXKD010000017.1	100	3650	1976	0	0	100.000	0.0
JAGXKD010000017.1	100	3650	1976	0	0	100.000	0.0
JAGXKD010000017.1	100	3650	1976	0	0	100.000	0.0
JAGXKD010000017.1	100	3650	1976	0	0	100.000	0.0
JAGXKD010000017.1	100	3642	1975	0	1	99.949	0.0
JAGXKD010000017.1	100	1663	900	0	0	100.000	0.0
NC_007197.1	100	3650	1976	0	0	100.000	0.0
NC_007197.1	100	1663	900	0	0	100.000	0.0
JAAKEQ010000076.1	100	3603	1968	6	2	99.595	0.0
BLKH01000198.1	100	3579	1964	8	4	99.393	0.0
NW_022984065.1	100	3579	1964	8	4	99.393	0.0
JAAAPX010000306.1	100	3568	1962	10	4	99.291	0.0
JAAAPX010000306.1	100	3568	1962	10	4	99.291	0.0
MSZS01000021.1	100	3561	1961	10	5	99.241	0.0
MSZS01000021.1	100	3522	1955	10	11	98.937	0.0
NW_020194294.1	100	3561	1961	10	5	99.241	0.0
NW_020194294.1	100	3522	1955	10	11	98.937	0.0
MSZS01000005.1	100	3555	1960	10	6	99.190	0.0
MSZS01000005.1	100	3542	1958	10	8	99.089	0.0
NW_020194278.1	100	3555	1960	10	6	99.190	0.0
NW_020194278.1	100	3542	1958	10	8	99.089	0.0
JACBAG010001485.1	100	3539	1958	16	4	98.989	0.0
JACBAD010001631.1	100	3539	1962	14	7	98.941	0.0
MSZS01000019.1	100	3535	1957	10	9	99.038	0.0
MSZS01000019.1	100	3522	1955	9	12	98.937	0.0
NW_020194292.1	100	3535	1957	10	9	99.038	0.0
NW_020194292.1	100	3522	1955	9	12	98.937	0.0
MSZS01000020.1	100	3522	1955	10	11	98.937	0.0
MSZS01000020.1	100	3522	1955	9	12	98.937	0.0
MSZS01000020.1	100	704	398	2	5	98.272	0.0
NW_020194293.1	100	3522	1955	10	11	98.937	0.0
NW_020194293.1	100	3522	1955	9	12	98.937	0.0
NW_020194293.1	100	704	398	2	5	98.272	0.0
NKHU02000428.1	100	3518	1955	21	3	98.787	0.0
NKHU02000428.1	100	3518	1955	21	3	98.787	0.0
NKHV02000463.1	100	3518	1959	17	8	98.740	0.0
NW_020798475.1	100	3518	1955	21	3	98.787	0.0
NW_020798475.1	100	3518	1955	21	3	98.787	0.0
MSZS01000050.1	100	3509	1953	10	13	98.836	0.0
NW_020194323.1	100	3509	1953	10	13	98.836	0.0
MSZS01000029.1	100	3476	1948	9	19	98.583	0.0
MSZS01000029.1	100	3271	1848	7	25	98.298	0.0
NW_020194302.1	100	3476	1948	9	19	98.583	0.0
NW_020194302.1	100	3271	1848	7	25	98.298	0.0
MSZS01000011.1	100	3469	1947	7	22	98.532	0.0
NW_020194284.1	100	3469	1947	7	22	98.532	0.0
SMSW01000009.1	100	3330	1920	52	5	97.117	0.0
SMSW01000009.1	100	3330	1920	52	5	97.117	0.0
SMSW01000009.1	100	3317	1918	52	7	97.016	0.0
SMSW01000009.1	100	132	78	1	2	96.296	5.23e-26
SMSW01000006.1	100	3330	1920	52	5	97.117	0.0
SMSW01000006.1	100	3330	1920	52	5	97.117	0.0
SMSW01000006.1	100	3325	1919	52	6	97.066	0.0
SMSW01000006.1	100	1932	1192	49	19	94.603	0.0
SMSW01000006.1	100	1814	1007	11	1	98.822	0.0
SMSW01000012.1	100	3330	1920	52	5	97.117	0.0
SMSW01000012.1	100	3330	1920	52	5	97.117	0.0
SMSW01000012.1	100	3330	1920	52	5	97.117	0.0
SMSW01000012.1	100	3330	1920	52	5	97.117	0.0
SMSW01000012.1	100	3330	1920	51	6	97.117	0.0
SMSW01000012.1	100	2549	1456	28	8	97.587	0.0
SMSW01000011.1	100	3330	1920	52	5	97.117	0.0
SMSW01000011.1	100	3330	1920	52	5	97.117	0.0
SMSW01000011.1	100	3330	1920	52	5	97.117	0.0
SMSW01000011.1	100	3330	1920	52	5	97.117	0.0
SMSW01000011.1	100	3330	1920	52	5	97.117	0.0
SMSW01000011.1	100	3330	1920	52	5	97.117	0.0
SMSW01000011.1	100	3330	1920	52	5	97.117	0.0
SMSW01000011.1	100	1563	861	6	1	99.194	0.0
JAMYHO010000160.1	100	3315	1920	46	13	97.019	0.0
PZKB01000354.1	100	3190	1898	64	17	95.907	0.0
JAGMTT010000008.1	100	3171	1896	78	9	95.613	0.0
JAMZTW010000107.1	99	3168	1890	66	17	95.793	0.0
JAMZTW010000103.1	99	3168	1890	66	17	95.793	0.0
JAMZTW010000103.1	99	3068	1885	72	32	94.771	0.0
JAMZTW010000100.1	99	3168	1890	66	17	95.793	0.0
JAMZTW010000100.1	99	3168	1890	66	17	95.793	0.0
JAMZTW010000099.1	99	3168	1890	66	17	95.793	0.0
JAMZTW010000099.1	99	761	489	22	13	93.321	0.0
JAMZTW010000097.1	99	3168	1890	66	17	95.793	0.0
JAMZTW010000096.1	99	3168	1890	66	17	95.793	0.0
JAMZTW010000096.1	99	1511	932	37	16	94.619	0.0
JAMZTW010000094.1	99	3168	1890	66	17	95.793	0.0
JAMZTW010000094.1	99	3168	1890	66	17	95.793	0.0
JAMZTW010000093.1	99	3168	1890	66	17	95.793	0.0
JAMZTW010000093.1	99	2353	1430	58	16	95.080	0.0
JAMZTW010000089.1	99	3168	1890	66	17	95.793	0.0
JAMZTW010000089.1	99	3085	1881	64	33	95.096	0.0
JAMZTW010000089.1	99	1140	719	32	15	93.864	0.0
JAMZTW010000088.1	99	3168	1890	66	17	95.793	0.0
JAMZTW010000088.1	99	3168	1890	66	17	95.793	0.0
JAMZTW010000087.1	99	3168	1890	66	17	95.793	0.0
JAMZTW010000087.1	99	3157	1889	66	19	95.694	0.0
JAMZTW010000087.1	99	3049	1880	68	37	94.710	0.0
JAMZTW010000086.1	99	3168	1890	66	17	95.793	0.0
JAMZTW010000086.1	99	3168	1890	66	17	95.793	0.0
JAMZTW010000086.1	99	3160	1889	65	19	95.743	0.0
JAMZTW010000086.1	99	3153	1890	65	21	95.648	0.0
JAMZTW010000085.1	99	3168	1890	66	17	95.793	0.0
JAMZTW010000078.1	99	3168	1890	66	17	95.793	0.0
BDHI01000026.1	100	3164	1897	73	15	95.567	0.0
BDHI01000026.1	100	3151	1895	72	18	95.466	0.0
BDHI01000026.1	100	3147	1896	72	19	95.420	0.0
BDHI01000026.1	100	3118	1888	76	19	95.209	0.0
BDHI01000026.1	100	3114	1889	74	22	95.164	0.0
BDHI01000026.1	100	3109	1890	72	25	95.118	0.0
BDHI01000026.1	100	3099	1886	74	24	95.060	0.0
BDHI01000026.1	100	1531	968	48	17	93.708	0.0
JAMZTW010000098.1	99	3164	1890	66	18	95.745	0.0
JAMZTW010000098.1	99	3162	1889	66	18	95.743	0.0
JAMAGX010000103.1	100	3162	1895	69	18	95.610	0.0
JAMZTW010000106.1	99	3162	1889	66	18	95.743	0.0
JAMZTW010000106.1	99	544	303	3	1	98.697	5.67e-150
JAMZTW010000091.1	99	3162	1889	66	18	95.743	0.0
JAMZTW010000091.1	99	2996	1871	68	45	94.304	0.0
JAMZTW010000091.1	99	226	158	8	8	90.805	2.33e-54
AM270982.1	100	3158	1897	72	17	95.519	0.0
AM270982.1	100	3158	1897	72	17	95.519	0.0
AM270982.1	100	3158	1897	72	17	95.519	0.0
AM270982.1	100	1962	1230	64	16	93.893	0.0
AM270982.1	100	1781	1020	24	3	97.421	0.0
JACVQR010000012.1	100	3158	1897	72	17	95.519	0.0
AP024428.1	100	3158	1896	74	15	95.516	0.0
AP024428.1	100	3158	1896	74	15	95.516	0.0
AP024428.1	100	3158	1896	74	15	95.516	0.0
AP024428.1	100	3158	1896	74	15	95.516	0.0
AP024428.1	100	3158	1896	74	15	95.516	0.0
BLWE01000015.1	100	3158	1896	74	15	95.516	0.0
BLWE01000015.1	100	3147	1894	75	16	95.416	0.0
BLWE01000015.1	100	3140	1893	75	17	95.365	0.0
BDHI01000032.1	100	3158	1897	71	18	95.519	0.0
BDHI01000032.1	100	3153	1896	72	18	95.468	0.0
BDHI01000032.1	100	3153	1896	72	18	95.468	0.0
BDHI01000032.1	100	2139	1242	33	7	96.880	0.0
BDHI01000023.1	100	3158	1897	72	17	95.519	0.0
BDHI01000023.1	100	3158	1897	72	17	95.519	0.0
BDHI01000023.1	100	3158	1897	72	17	95.519	0.0
BDHI01000023.1	100	3114	1897	68	30	95.088	0.0
BDHI01000023.1	100	3070	1884	72	31	94.816	0.0
BDHI01000015.1	100	3158	1897	72	17	95.519	0.0
BDHI01000015.1	100	3158	1897	72	17	95.519	0.0
BDHI01000015.1	100	3140	1894	72	20	95.368	0.0
BDHI01000015.1	100	2944	1864	76	47	93.810	0.0
BDHI01000009.1	100	3158	1895	75	14	95.514	0.0
BDHI01000009.1	100	3158	1897	72	17	95.519	0.0
BDHI01000009.1	100	3158	1897	72	17	95.519	0.0
BDHI01000009.1	100	3158	1897	72	17	95.519	0.0
BDHI01000009.1	100	3158	1897	71	18	95.519	0.0
BDHI01000009.1	100	3157	1895	74	15	95.514	0.0
JAMZTW010000102.1	99	3158	1890	66	19	95.696	0.0
JAMZTW010000102.1	99	3144	1887	66	21	95.593	0.0
NW_023336289.1	100	3158	1896	74	15	95.516	0.0
NW_023336289.1	100	3147	1894	75	16	95.416	0.0
NW_023336289.1	100	3140	1893	75	17	95.365	0.0
NC_054852.1	100	3158	1896	74	15	95.516	0.0
NC_054852.1	100	3158	1896	74	15	95.516	0.0
NC_054852.1	100	3158	1896	74	15	95.516	0.0
NC_054852.1	100	3158	1896	74	15	95.516	0.0
NC_054852.1	100	3158	1896	74	15	95.516	0.0
NT_166520.1	100	3158	1897	72	17	95.519	0.0
NT_166520.1	100	3158	1897	72	17	95.519	0.0
NT_166520.1	100	3158	1897	72	17	95.519	0.0
NT_166520.1	100	1962	1230	64	16	93.893	0.0
NT_166520.1	100	1781	1020	24	3	97.421	0.0
BDHI01000013.1	100	3157	1897	69	20	95.519	0.0
BDHI01000013.1	100	3153	1896	72	18	95.468	0.0
BDHI01000013.1	100	3145	1895	72	19	95.418	0.0
BDHI01000013.1	100	2915	1786	65	31	94.899	0.0
MSFU01000107.1	100	3157	1894	76	13	95.512	0.0
NW_020290381.1	100	3157	1894	76	13	95.512	0.0
JAMZTW010000090.1	99	3155	1889	64	21	95.694	0.0
MSFL01000103.1	100	3153	1892	75	14	95.507	0.0
MSFU01000081.1	100	3153	1895	75	15	95.466	0.0
MSFU01000081.1	100	1465	930	52	13	93.467	0.0
MSFU01000103.1	100	3153	1895	75	15	95.466	0.0
NW_020290355.1	100	3153	1895	75	15	95.466	0.0
NW_020290355.1	100	1465	930	52	13	93.467	0.0
NW_020290377.1	100	3153	1895	75	15	95.466	0.0
NW_020290508.1	100	3153	1892	75	14	95.507	0.0
CH476599.1	100	3151	1899	74	18	95.379	0.0
JAMZTW010000111.1	99	3151	1888	66	20	95.643	0.0
JAMZTW010000111.1	99	3142	1885	68	19	95.588	0.0
JAMZTW010000110.1	99	3151	1888	66	20	95.643	0.0
JAMZTW010000110.1	99	3044	1876	65	39	94.747	0.0
JAMZTW010000101.1	99	3151	1888	66	20	95.643	0.0
JAMZTW010000101.1	99	2900	1697	51	10	96.530	0.0
NT_165929.1	100	3151	1899	74	18	95.379	0.0
JACBKQ010000154.1	100	3149	1898	75	17	95.377	0.0
MSFL01000164.1	100	3147	1891	76	14	95.457	0.0
MSFL01000146.1	100	3147	1892	74	16	95.459	0.0
MSFL01000134.1	100	3147	1892	75	15	95.459	0.0
JALZYL010000072.1	100	3147	1895	69	21	95.466	0.0
JALZYL010000072.1	100	3147	1895	69	21	95.466	0.0
NW_020290569.1	100	3147	1891	76	14	95.457	0.0
NW_020290551.1	100	3147	1892	74	16	95.459	0.0
NW_020290539.1	100	3147	1892	75	15	95.459	0.0
MSFL01000100.1	100	3145	1891	75	15	95.457	0.0
MSFL01000100.1	100	1003	665	36	20	92.233	0.0
BDHI01000020.1	100	3145	1893	75	16	95.413	0.0
BDHI01000020.1	100	3120	1891	72	23	95.217	0.0
BDHI01000020.1	100	3040	1877	73	34	94.607	0.0
BDHI01000020.1	100	3005	1872	70	42	94.355	0.0
BDHI01000020.1	100	224	131	1	3	97.037	8.39e-54
JAMZTW010000092.1	99	3145	1890	66	22	95.551	0.0
JAMZTW010000092.1	99	1391	805	16	8	97.105	0.0
NW_020290505.1	100	3145	1891	75	15	95.457	0.0
NW_020290505.1	100	1003	665	36	20	92.233	0.0
MSFL01000126.1	100	3144	1891	73	17	95.457	0.0
MSFL01000121.1	100	3144	1891	72	18	95.457	0.0
MSFL01000110.1	100	3144	1891	73	17	95.457	0.0
MSFL01000110.1	100	2122	1242	39	6	96.503	0.0
VCAU01000267.1	100	3144	1892	80	12	95.363	0.0
BDHI01000033.1	100	3144	1894	71	20	95.416	0.0
BDHI01000033.1	100	3059	1881	75	30	94.713	0.0
BDHI01000033.1	100	3044	1880	72	35	94.615	0.0
NW_020290531.1	100	3144	1891	73	17	95.457	0.0
NW_020290526.1	100	3144	1891	72	18	95.457	0.0
NW_020290515.1	100	3144	1891	73	17	95.457	0.0
NW_020290515.1	100	2122	1242	39	6	96.503	0.0
CDHK01000043.1	100	3142	1891	71	19	95.457	0.0
JAFBMR010000004.1	100	3142	1887	79	11	95.448	0.0
JAFBMR010000004.1	100	3142	1887	79	11	95.448	0.0
JAFBMR010000004.1	100	3138	1887	79	12	95.399	0.0
JAFBMR010000004.1	100	3134	1886	78	13	95.397	0.0
JAFBMR010000004.1	100	2403	1418	57	1	96.070	0.0
MSFL01000175.1	100	3140	1890	75	16	95.406	0.0
MSFU01000100.1	100	3140	1893	75	17	95.365	0.0
MSFU01000100.1	100	3138	1893	73	19	95.365	0.0
NW_020290374.1	100	3140	1893	75	17	95.365	0.0
NW_020290374.1	100	3138	1893	73	19	95.365	0.0
NW_020290580.1	100	3140	1890	75	16	95.406	0.0
MSFL01000129.1	100	3138	1890	74	17	95.406	0.0
MNBE01000628.1	100	3138	1890	68	22	95.455	0.0
JAAVMA010000124.1	100	3138	1890	68	22	95.455	0.0
NW_020290534.1	100	3138	1890	74	17	95.406	0.0
CDHK01000042.1	100	3136	1890	72	19	95.406	0.0
JAMAHC010000176.1	100	3136	1889	74	17	95.404	0.0
JAMAHE010000381.1	100	3136	1889	74	17	95.404	0.0
JAMAHA010000120.1	100	3136	1889	74	17	95.404	0.0
JAMAHD010000167.1	100	3136	1889	74	17	95.404	0.0
JRVD02000017.1	100	3136	1889	74	17	95.404	0.0
JRVD02000017.1	100	3136	1889	74	17	95.404	0.0
JRVD02000017.1	100	3118	1886	74	20	95.253	0.0
JRVD02000017.1	100	3077	1882	69	31	94.955	0.0
JRVD02000016.1	100	3136	1889	74	17	95.404	0.0
JRVD02000016.1	100	3107	1886	73	23	95.156	0.0
JAMAHB010000149.1	100	3136	1889	74	17	95.404	0.0
NW_026088304.1	100	3136	1889	74	17	95.404	0.0
NW_026088304.1	100	3136	1889	74	17	95.404	0.0
NW_026088304.1	100	3118	1886	74	20	95.253	0.0
NW_026088304.1	100	3077	1882	69	31	94.955	0.0
NW_026088303.1	100	3136	1889	74	17	95.404	0.0
NW_026088303.1	100	3107	1886	73	23	95.156	0.0
MSFL01000185.1	100	3134	1890	75	17	95.358	0.0
MSFL01000148.1	100	3134	1890	74	18	95.358	0.0
MSFL01000124.1	100	3134	1890	75	17	95.358	0.0
MSFL01000117.1	100	3134	1890	74	18	95.358	0.0
MSFL01000105.1	100	3134	1890	74	18	95.358	0.0
MSFL01000105.1	100	2052	1227	39	15	95.785	0.0
NW_020290590.1	100	3134	1890	75	17	95.358	0.0
NW_020290553.1	100	3134	1890	74	18	95.358	0.0
NW_020290529.1	100	3134	1890	75	17	95.358	0.0
NW_020290522.1	100	3134	1890	74	18	95.358	0.0
NW_020290510.1	100	3134	1890	74	18	95.358	0.0
NW_020290510.1	100	2052	1227	39	15	95.785	0.0
MSFL01000113.1	100	3133	1889	75	17	95.356	0.0
NW_020290518.1	100	3133	1889	75	17	95.356	0.0
MSFL01000140.1	100	3131	1888	74	18	95.354	0.0
MSFL01000127.1	100	3131	1889	73	19	95.356	0.0
NW_020290545.1	100	3131	1888	74	18	95.354	0.0
NW_020290532.1	100	3131	1889	73	19	95.356	0.0
MSFL01000136.1	100	3129	1889	75	18	95.308	0.0
JSYV01000010.1	100	3129	1896	67	27	95.276	0.0
NW_020290541.1	100	3129	1889	75	18	95.308	0.0
MSFL01000137.1	100	3127	1888	75	18	95.305	0.0
MSFL01000125.1	100	3127	1888	75	18	95.305	0.0
NW_020290542.1	100	3127	1888	75	18	95.305	0.0
NW_020290530.1	100	3127	1888	75	18	95.305	0.0
MSFL01000178.1	100	3125	1888	74	19	95.305	0.0
MSFL01000139.1	100	3125	1888	74	19	95.305	0.0
NW_020290583.1	100	3125	1888	74	19	95.305	0.0
NW_020290544.1	100	3125	1888	74	19	95.305	0.0
JAMFOT010000209.1	100	3123	1886	75	18	95.301	0.0
JAMFOT010000209.1	100	147	81	1	0	98.780	1.87e-30
BDHI01000006.1	100	3123	1891	71	23	95.264	0.0
BDHI01000006.1	100	2920	1792	74	25	94.765	0.0
BDHI01000006.1	100	2791	1841	70	76	92.652	0.0
MSFL01000135.1	100	3121	1888	74	20	95.257	0.0
NW_020290540.1	100	3121	1888	74	20	95.257	0.0
MSFL01000161.1	100	3120	1887	74	20	95.255	0.0
MSFL01000112.1	100	3120	1887	75	19	95.255	0.0
MSFM01000006.1	100	3120	1889	75	20	95.212	0.0
MSFM01000031.1	100	3120	1890	74	21	95.214	0.0
MSFM01000031.1	100	3066	1882	72	31	94.811	0.0
MSFM01000022.1	100	3120	1890	74	21	95.214	0.0
MSFM01000022.1	100	3120	1890	74	21	95.214	0.0
MSFM01000022.1	100	3120	1890	74	21	95.214	0.0
MSFM01000022.1	100	3107	1887	75	22	95.111	0.0
JACWGB010000032.1	100	3120	1886	71	22	95.301	0.0
JACWGC010000003.1	100	3120	1886	71	22	95.301	0.0
JAGUQL010000038.1	100	3120	1885	74	19	95.298	0.0
NW_020194341.1	100	3120	1889	75	20	95.212	0.0
NW_020194366.1	100	3120	1890	74	21	95.214	0.0
NW_020194366.1	100	3066	1882	72	31	94.811	0.0
NW_020194357.1	100	3120	1890	74	21	95.214	0.0
NW_020194357.1	100	3120	1890	74	21	95.214	0.0
NW_020194357.1	100	3120	1890	74	21	95.214	0.0
NW_020194357.1	100	3107	1887	75	22	95.111	0.0
NW_020290566.1	100	3120	1887	74	20	95.255	0.0
NW_020290517.1	100	3120	1887	75	19	95.255	0.0
MSFL01000157.1	100	3118	1887	73	21	95.255	0.0
MSFL01000143.1	100	3118	1888	75	20	95.209	0.0
NW_020290562.1	100	3118	1887	73	21	95.255	0.0
NW_020290548.1	100	3118	1888	75	20	95.209	0.0
WIWV01000274.1	100	3116	1888	74	21	95.209	0.0
JAMAGZ010000485.1	99	3116	1881	73	19	95.337	0.0
MSFL01000170.1	100	3114	1886	76	19	95.204	0.0
MSFL01000118.1	100	3114	1886	75	20	95.204	0.0
NW_020290575.1	100	3114	1886	76	19	95.204	0.0
NW_020290523.1	100	3114	1886	75	20	95.204	0.0
MSFL01000177.1	100	3112	1886	73	22	95.204	0.0
QUQM01000005.1	100	3112	1895	65	32	95.131	0.0
NW_022984632.1	100	3112	1895	65	32	95.131	0.0
NW_020290582.1	100	3112	1886	73	22	95.204	0.0
MSFM01000024.1	100	3107	1888	74	23	95.113	0.0
MSFM01000024.1	100	3086	1885	72	28	94.962	0.0
MSFM01000024.1	100	3040	1877	74	33	94.607	0.0
NW_020194359.1	100	3107	1888	74	23	95.113	0.0
NW_020194359.1	100	3086	1885	72	28	94.962	0.0
NW_020194359.1	100	3040	1877	74	33	94.607	0.0
MSFL01000153.1	100	3105	1884	75	21	95.152	0.0
NW_020290558.1	100	3105	1884	75	21	95.152	0.0
MSFL01000165.1	100	3103	1885	75	22	95.106	0.0
MSFK01000078.1	100	3103	1885	85	14	95.010	0.0
MSFK01000078.1	100	3103	1885	85	14	95.010	0.0
MSFK01000078.1	100	3081	1882	83	19	94.859	0.0
MSFK01000078.1	100	87.9	49	1	0	98.000	1.15e-12
NW_020291068.1	100	3103	1885	85	14	95.010	0.0
NW_020291068.1	100	3103	1885	85	14	95.010	0.0
NW_020291068.1	100	3081	1882	83	19	94.859	0.0
NW_020291068.1	100	87.9	49	1	0	98.000	1.15e-12
NW_020290570.1	100	3103	1885	75	22	95.106	0.0
MSFO01000016.1	100	3101	1892	74	26	94.980	0.0
MSFO01000016.1	100	3096	1892	73	28	94.932	0.0
MSFO01000016.1	100	3075	1889	73	31	94.782	0.0
MSFO01000014.1	100	3101	1892	74	26	94.980	0.0
MSFO01000014.1	100	3096	1892	73	28	94.932	0.0
MSFO01000014.1	100	1940	1257	62	33	92.973	0.0
MSFO01000014.1	100	1480	844	19	2	97.572	0.0
NW_020194413.1	100	3101	1892	74	26	94.980	0.0
NW_020194413.1	100	3096	1892	73	28	94.932	0.0
NW_020194413.1	100	3075	1889	73	31	94.782	0.0
NW_020194411.1	100	3101	1892	74	26	94.980	0.0
NW_020194411.1	100	3096	1892	73	28	94.932	0.0
NW_020194411.1	100	1940	1257	62	33	92.973	0.0
NW_020194411.1	100	1480	844	19	2	97.572	0.0
MSFL01000123.1	100	3099	1883	76	21	95.101	0.0
MSFL01000115.1	100	3099	1882	77	20	95.099	0.0
NW_020290528.1	100	3099	1883	76	21	95.101	0.0
NW_020290520.1	100	3099	1882	77	20	95.099	0.0
MSFO01000015.1	100	3097	1891	72	28	94.977	0.0
MSFO01000015.1	100	3088	1891	73	29	94.882	0.0
MSFO01000015.1	100	3075	1889	73	31	94.782	0.0
NW_020194412.1	100	3097	1891	72	28	94.977	0.0
NW_020194412.1	100	3088	1891	73	29	94.882	0.0
NW_020194412.1	100	3075	1889	73	31	94.782	0.0
MSFO01000033.1	100	3096	1892	74	27	94.932	0.0
MSFO01000033.1	100	2222	1421	65	35	93.425	0.0
MSFO01000027.1	100	3096	1892	73	28	94.932	0.0
MSFO01000025.1	100	3096	1892	74	27	94.932	0.0
MSFO01000025.1	100	3077	1889	74	30	94.782	0.0
MSFO01000023.1	100	3096	1892	74	27	94.932	0.0
MSFO01000023.1	100	3079	1888	73	30	94.827	0.0
MSFO01000019.1	100	3096	1892	73	28	94.932	0.0
MSFO01000019.1	100	3059	1887	73	34	94.634	0.0
MSFO01000018.1	100	3096	1892	74	27	94.932	0.0
MSFO01000018.1	100	2920	1879	75	59	93.343	0.0
MSFO01000018.1	100	651	475	35	21	89.454	0.0
MSFO01000017.1	100	3096	1892	74	27	94.932	0.0
MSFO01000017.1	100	2904	1786	72	28	94.698	0.0
MSFO01000017.1	100	2654	1650	70	29	94.340	0.0
MSFO01000013.1	100	3096	1892	74	27	94.932	0.0
MSFO01000013.1	100	3096	1892	74	27	94.932	0.0
MSFO01000013.1	100	3096	1892	73	28	94.932	0.0
NW_020194430.1	100	3096	1892	74	27	94.932	0.0
NW_020194430.1	100	2222	1421	65	35	93.425	0.0
NW_020194424.1	100	3096	1892	73	28	94.932	0.0
NW_020194422.1	100	3096	1892	74	27	94.932	0.0
NW_020194422.1	100	3077	1889	74	30	94.782	0.0
NW_020194420.1	100	3096	1892	74	27	94.932	0.0
NW_020194420.1	100	3079	1888	73	30	94.827	0.0
NW_020194416.1	100	3096	1892	73	28	94.932	0.0
NW_020194416.1	100	3059	1887	73	34	94.634	0.0
NW_020194415.1	100	3096	1892	74	27	94.932	0.0
NW_020194415.1	100	2920	1879	75	59	93.343	0.0
NW_020194415.1	100	651	475	35	21	89.454	0.0
NW_020194414.1	100	3096	1892	74	27	94.932	0.0
NW_020194414.1	100	2904	1786	72	28	94.698	0.0
NW_020194414.1	100	2654	1650	70	29	94.340	0.0
NW_020194410.1	100	3096	1892	74	27	94.932	0.0
NW_020194410.1	100	3096	1892	74	27	94.932	0.0
NW_020194410.1	100	3096	1892	73	28	94.932	0.0
MSFO01000022.1	100	3094	1891	73	28	94.930	0.0
MSFO01000022.1	100	3070	1888	74	31	94.732	0.0
NW_020194419.1	100	3094	1891	73	28	94.930	0.0
NW_020194419.1	100	3070	1888	74	31	94.732	0.0
MSFM01000027.1	100	3092	1885	74	25	95.010	0.0
MSFM01000027.1	100	3055	1879	75	30	94.708	0.0
MSFM01000027.1	100	1600	962	34	11	95.531	0.0
NW_020194362.1	100	3092	1885	74	25	95.010	0.0
NW_020194362.1	100	3055	1879	75	30	94.708	0.0
NW_020194362.1	100	1600	962	34	11	95.531	0.0
MSFO01000024.1	100	3090	1891	74	28	94.882	0.0
MSFO01000024.1	100	3053	1884	74	33	94.626	0.0
NW_020194421.1	100	3090	1891	74	28	94.882	0.0
NW_020194421.1	100	3053	1884	74	33	94.626	0.0
MSFO01000031.1	100	3088	1890	74	28	94.880	0.0
NW_020194428.1	100	3088	1890	74	28	94.880	0.0
MSFO01000020.1	100	3083	1890	74	29	94.832	0.0
MSFO01000020.1	100	2966	1873	71	50	93.932	0.0
JAMAGV010000048.1	100	3083	1881	81	20	94.904	0.0
NW_020194417.1	100	3083	1890	74	29	94.832	0.0
NW_020194417.1	100	2966	1873	71	50	93.932	0.0
MSFL01000173.1	99	3081	1867	77	18	95.158	0.0
MSFO01000028.1	100	3081	1889	74	29	94.829	0.0
MSFO01000028.1	100	2327	1476	64	35	93.714	0.0
NW_020194425.1	100	3081	1889	74	29	94.829	0.0
NW_020194425.1	100	2327	1476	64	35	93.714	0.0
NW_020290578.1	99	3081	1867	77	18	95.158	0.0
MSFO01000021.1	100	3075	1889	73	31	94.782	0.0
MSFO01000021.1	100	3061	1886	72	34	94.679	0.0
NW_020194418.1	100	3075	1889	73	31	94.782	0.0
NW_020194418.1	100	3061	1886	72	34	94.679	0.0
MLQL01000163.1	100	3072	1878	81	21	94.848	0.0
JACSPC010000172.1	100	3072	1878	80	22	94.848	0.0
MSFL01000194.1	100	3068	1879	75	27	94.851	0.0
NW_020290599.1	100	3068	1879	75	27	94.851	0.0
QAGI01000420.1	100	3066	1877	81	22	94.798	0.0
JACVQR010000011.1	100	3066	1877	81	22	94.798	0.0
SWKU01000089.1	100	3066	1877	81	22	94.798	0.0
JAGXNN020000302.1	98	3066	1854	72	20	95.272	0.0
CM002801.1	100	3066	1877	81	22	94.798	0.0
CM002801.1	100	3066	1877	81	22	94.798	0.0
MSFO01000026.1	100	3062	1887	72	34	94.681	0.0
MSFO01000026.1	100	3037	1882	74	36	94.478	0.0
NW_020194423.1	100	3062	1887	72	34	94.681	0.0
NW_020194423.1	100	3037	1882	74	36	94.478	0.0
PKQL01000996.1	100	3061	1876	82	22	94.747	0.0
CAJVRB010000041.1	100	3061	1876	82	22	94.747	0.0
CAJVRB010000041.1	100	3053	1875	81	24	94.697	0.0
JAMALG010000162.1	100	3061	1878	79	25	94.753	0.0
AOTG01000575.1	100	3059	1876	81	23	94.747	0.0
MUGH01000060.1	100	3055	1875	83	22	94.697	0.0
JNNR01000513.1	100	3055	1875	83	22	94.697	0.0
MBFL02000846.1	99	3053	1872	73	29	94.833	0.0
MSFO01000034.1	100	3053	1887	73	35	94.586	0.0
NW_020194431.1	100	3053	1887	73	35	94.586	0.0
WBOJ01000006.1	100	3049	1874	84	22	94.646	0.0
WBOJ01000006.1	100	3049	1874	84	22	94.646	0.0
WBOJ01000006.1	100	3037	1872	84	24	94.545	0.0
WBOJ01000006.1	100	592	334	7	0	97.947	2.00e-164
WBOJ01000005.1	100	3049	1874	84	22	94.646	0.0
WBOJ01000005.1	100	3049	1874	84	22	94.646	0.0
WBOJ01000005.1	100	3049	1874	84	22	94.646	0.0
WBOJ01000005.1	100	2527	1522	63	11	95.363	0.0
CM024083.1	100	3049	1874	84	22	94.646	0.0
CM024083.1	100	3049	1874	84	22	94.646	0.0
NGZO01000001.1	100	3048	1890	75	36	94.453	0.0
NGZO01000001.1	100	3048	1890	75	36	94.453	0.0
NGZO01000001.1	100	3048	1889	77	34	94.450	0.0
NGZO01000001.1	100	3040	1889	74	38	94.403	0.0
NGZO01000001.1	100	3022	1885	78	37	94.250	0.0
NGZO01000001.1	100	2878	1758	60	32	95.027	0.0
JAFCIW010000005.1	100	3046	1873	87	20	94.596	0.0
JAFCIW010000005.1	100	3044	1873	86	21	94.596	0.0
JAFCIW010000005.1	100	3040	1873	86	22	94.548	0.0
JAFCIW010000005.1	100	3038	1872	86	22	94.545	0.0
JAFCIW010000005.1	100	3029	1872	87	23	94.450	0.0
JAFCIW010000005.1	100	76.8	45	2	0	95.745	2.49e-09
MSFL01000114.1	100	3044	1874	74	31	94.694	0.0
PUHX01000265.1	100	3044	1875	82	25	94.601	0.0
JANAXO010000200.1	100	3044	1879	83	26	94.517	0.0
JANAXO010000200.1	100	287	242	22	17	86.121	1.05e-72
JAKLNB010000448.1	100	3044	1875	82	25	94.601	0.0
LYCR01000272.1	100	3044	1880	82	27	94.520	0.0
JAHAQQ010000405.1	100	3044	1875	82	25	94.601	0.0
MUGJ01000069.1	100	3044	1875	82	25	94.601	0.0
NW_019170274.1	100	3044	1880	82	27	94.520	0.0
NW_020290519.1	100	3044	1874	74	31	94.694	0.0
MDDG01000036.1	100	3042	1873	84	23	94.596	0.0
MUGI01000139.1	100	3038	1873	85	23	94.548	0.0
PUXE01000268.1	100	3038	1873	85	23	94.548	0.0
JAETFV010000058.1	100	3038	1873	85	23	94.548	0.0
LLXE01000800.1	100	3038	1872	86	22	94.545	0.0
JACXYV010000042.1	100	3038	1874	83	25	94.551	0.0
JACXYV010000042.1	100	3033	1873	83	26	94.501	0.0
JACXYV010000042.1	100	1746	1077	41	20	94.640	0.0
JACXYV010000031.1	100	3038	1874	83	25	94.551	0.0
JACXYV010000031.1	100	3025	1872	83	27	94.450	0.0
JACXYV010000031.1	100	3007	1869	83	30	94.299	0.0
JACXYV010000031.1	100	2935	1868	82	46	93.587	0.0
JACXYV010000031.1	100	2817	1847	86	60	92.674	0.0
LHQR01000026.1	100	3037	1872	85	23	94.545	0.0
JAMAFK010000124.1	100	3037	1872	84	24	94.545	0.0
NW_024467432.1	100	3037	1872	85	23	94.545	0.0
JALZYI010000115.1	100	3035	1879	84	27	94.422	0.0
CP059872.1	100	3033	1878	84	27	94.419	0.0
CP059872.1	100	3033	1878	84	27	94.419	0.0
CP059872.1	100	3033	1878	84	27	94.419	0.0
CP059872.1	100	3033	1878	84	27	94.419	0.0
CP059872.1	100	3033	1878	84	27	94.419	0.0
CP059872.1	100	3033	1878	84	27	94.419	0.0
CP059872.1	100	3033	1878	84	27	94.419	0.0
CP059872.1	100	3033	1878	84	27	94.419	0.0
CP059872.1	100	1552	1062	67	35	91.237	0.0
MSFM01000039.1	100	3033	1876	73	35	94.556	0.0
QCWU01000014.1	100	3033	1878	84	27	94.419	0.0
SJFF01000027.1	100	3033	1878	84	27	94.419	0.0
JACXYV010000051.1	100	3033	1873	84	25	94.501	0.0
JACXYV010000051.1	100	2889	1860	83	52	93.233	0.0
JACXYV010000044.1	100	3033	1873	83	26	94.501	0.0
JACXYV010000044.1	100	3027	1873	83	27	94.453	0.0
JACXYV010000044.1	100	1140	700	25	13	94.851	0.0
JACXYV010000039.1	100	3033	1873	83	26	94.501	0.0
JACXYV010000039.1	100	3014	1871	83	29	94.352	0.0
JACXYV010000039.1	100	3005	1869	82	31	94.299	0.0
JACXYV010000016.1	100	3033	1873	83	26	94.501	0.0
JACXYV010000016.1	100	492	384	24	28	88.073	2.08e-134
BA000055.1	100	3033	1878	84	27	94.419	0.0
BA000055.1	100	1269	843	48	24	92.131	0.0
NC_036441.1	100	3033	1878	84	27	94.419	0.0
NC_036441.1	100	1269	843	48	24	92.131	0.0
NW_020194374.1	100	3033	1876	73	35	94.556	0.0
NC_054697.1	100	3033	1878	84	27	94.419	0.0
NC_054697.1	100	3033	1878	84	27	94.419	0.0
NC_054697.1	100	3033	1878	84	27	94.419	0.0
NC_054697.1	100	3033	1878	84	27	94.419	0.0
NC_054697.1	100	3033	1878	84	27	94.419	0.0
NC_054697.1	100	3033	1878	84	27	94.419	0.0
NC_054697.1	100	3033	1878	84	27	94.419	0.0
NC_054697.1	100	3033	1878	84	27	94.419	0.0
NC_054697.1	100	1552	1062	67	35	91.237	0.0
WBOJ01000007.1	100	3027	1871	81	28	94.495	0.0
WBOJ01000007.1	100	3024	1870	84	26	94.444	0.0
WBOJ01000007.1	100	1951	1157	43	6	95.937	0.0
WBOJ01000007.1	100	1561	1097	56	56	90.736	0.0
JACXYV010000047.1	100	3025	1872	83	27	94.450	0.0
JACXYV010000047.1	100	2996	1869	82	33	94.204	0.0
JACXYV010000043.1	100	3025	1872	83	27	94.450	0.0
JACXYV010000043.1	100	3020	1871	83	28	94.400	0.0
JACXYV010000043.1	100	3007	1869	83	30	94.299	0.0
NVQI01000082.1	100	3022	1878	82	31	94.324	0.0
JAGXKE010000002.1	100	3022	1877	83	30	94.322	0.0
JAGXKE010000002.1	100	3022	1877	83	30	94.322	0.0
JAGXKE010000002.1	100	2994	1872	83	34	94.118	0.0
JAGXKE010000002.1	100	2987	1870	89	30	94.017	0.0
JAGXKE010000002.1	100	2964	1868	85	37	93.869	0.0
JAGXKE010000002.1	100	2959	1867	91	33	93.772	0.0
JAGXKE010000002.1	100	2931	1861	98	31	93.518	0.0
JAGXKE010000002.1	100	2885	1854	96	40	93.166	0.0
JAGXKE010000002.1	100	2872	1853	95	43	93.069	0.0
JAGXKE010000002.1	100	2750	1732	80	33	93.875	0.0
JAGXKE010000002.1	100	135	99	8	4	89.189	4.04e-27
JACXYV010000053.1	100	3020	1871	83	28	94.400	0.0
JACXYV010000053.1	100	2915	1856	84	44	93.548	0.0
JACXYV010000045.1	100	3020	1871	83	28	94.400	0.0
JACXYV010000045.1	100	2992	1868	85	31	94.153	0.0
JACXYV010000045.1	100	911	622	32	26	91.471	0.0
JACXYV010000040.1	100	3020	1871	83	28	94.400	0.0
JACXYV010000040.1	100	2998	1869	84	31	94.204	0.0
JACXYV010000040.1	100	1749	1190	60	49	91.609	0.0
JACXYV010000030.1	100	3020	1871	83	28	94.400	0.0
JACXYV010000030.1	100	3020	1872	82	29	94.402	0.0
JACXYV010000030.1	100	3009	1870	83	30	94.302	0.0
JACXYV010000030.1	100	3007	1870	82	31	94.302	0.0
JACXYV010000030.1	100	2979	1867	83	35	94.055	0.0
JACXYV010000030.1	100	2979	1867	82	36	94.055	0.0
JACXYV010000030.1	100	2933	1861	84	42	93.659	0.0
JACXYV010000030.1	100	2743	1843	80	79	92.058	0.0
JACXYV010000030.1	100	2702	1827	78	83	91.901	0.0
JACXYV010000030.1	100	2577	1646	63	50	93.576	0.0
JACXYV010000034.1	100	3014	1870	85	27	94.349	0.0
JACXYV010000034.1	100	3005	1870	84	30	94.254	0.0
JACXYV010000034.1	100	2935	1861	82	43	93.706	0.0
JACXYV010000034.1	100	2591	1658	65	50	93.514	0.0
JAASRZ010000049.1	100	3009	1871	86	28	94.257	0.0
JAASRZ010000049.1	100	2987	1870	84	34	94.064	0.0
JAASRZ010000049.1	100	2833	1752	80	23	94.447	0.0
JAASRZ010000049.1	100	204	134	8	3	92.414	1.09e-47
JAASRZ010000049.1	100	93.5	50	0	0	100.000	2.47e-14
JACXYV010000033.1	100	3007	1869	83	30	94.299	0.0
JACXYV010000033.1	100	3000	1867	84	30	94.245	0.0
JACXYV010000033.1	100	2992	1867	82	33	94.198	0.0
JACXYV010000033.1	100	2929	1864	85	43	93.574	0.0
JACXYV010000033.1	100	503	358	23	16	90.176	9.62e-138
JACXYV010000050.1	100	3003	1870	83	31	94.254	0.0
JACXYV010000050.1	100	2981	1864	85	32	94.094	0.0
JPLR01000001.1	100	3001	1866	89	25	94.242	0.0
JPLR01000001.1	100	2996	1865	89	26	94.192	0.0
JPLR01000001.1	100	2988	1864	89	27	94.141	0.0
JPLR01000001.1	100	111	62	1	0	98.413	6.81e-20
LXJU01000204.1	100	2996	1865	90	25	94.192	0.0
JAFBMQ010000006.1	100	2996	1873	79	37	94.168	0.0
JAFBMQ010000006.1	100	2996	1873	78	38	94.168	0.0
JAFBMQ010000006.1	100	2996	1873	79	37	94.168	0.0
JAFBMQ010000006.1	100	2996	1873	78	38	94.168	0.0
JAFBMQ010000006.1	100	2988	1872	78	39	94.118	0.0
JAFBMQ010000006.1	100	2985	1872	78	40	94.070	0.0
JAFBMQ010000006.1	100	2983	1871	78	40	94.067	0.0
NW_019173481.1	100	2996	1865	90	25	94.192	0.0
JPLR01000049.1	100	2994	1864	89	26	94.189	0.0
JAMAGW010000297.1	100	2988	1862	88	27	94.183	0.0
JACWFT010000001.1	100	2981	1861	91	26	94.085	0.0
MSFL01000174.1	98	2979	1840	76	30	94.553	0.0
NW_020290579.1	98	2979	1840	76	30	94.553	0.0
JACXYV010000046.1	100	2977	1866	82	36	94.052	0.0
JACXYV010000046.1	100	2097	1430	70	62	91.549	0.0
JACXYV010000046.1	100	894	521	12	5	96.840	0.0
JACXYV010000046.1	100	209	126	5	1	95.455	2.35e-49
MSFU01000116.1	95	2977	1801	73	17	95.241	0.0
NW_020290390.1	95	2977	1801	73	17	95.241	0.0
JACXYV010000041.1	100	2968	1864	82	37	93.999	0.0
JACXYV010000041.1	100	2743	1848	84	78	91.940	0.0
JACXYV010000041.1	100	1712	1194	66	54	90.868	0.0
MSFL01000155.1	94	2955	1775	66	17	95.533	0.0
NW_020290560.1	94	2955	1775	66	17	95.533	0.0
JAMADR010000049.1	100	2952	1870	92	35	93.640	0.0
JAMADP010000070.1	100	2952	1870	92	35	93.640	0.0
CAJVNO010000062.1	100	2948	1857	98	26	93.741	0.0
JAMADS010000020.1	100	2939	1868	92	37	93.540	0.0
QBDR01000027.1	100	2939	1868	92	37	93.540	0.0
JAMADT010000070.1	100	2939	1868	92	37	93.540	0.0
MDYN01000221.1	100	2937	1856	98	28	93.643	0.0
JACXYV010000048.1	100	2937	1862	86	40	93.662	0.0
JACXYV010000048.1	100	2885	1857	85	50	93.223	0.0
LHQR01000013.1	97	2935	1813	83	23	94.476	0.0
LHQR01000025.1	97	2935	1813	83	23	94.476	0.0
RCNU01000051.1	100	2935	1862	99	30	93.521	0.0
RCNU01000051.1	100	326	265	22	18	86.885	2.24e-84
RCNU01000028.1	100	2935	1862	99	30	93.521	0.0
NW_021167190.1	100	2935	1862	99	30	93.521	0.0
NW_021167190.1	100	326	265	22	18	86.885	2.24e-84
NW_021167167.1	100	2935	1862	99	30	93.521	0.0
NW_024467419.1	97	2935	1813	83	23	94.476	0.0
NW_024467431.1	97	2935	1813	83	23	94.476	0.0
CAJVOY010000016.1	100	2929	1855	98	29	93.592	0.0
PNEM01000003.1	100	2920	1867	88	44	93.397	0.0
JAMABY010000049.1	98	2918	1756	69	15	95.435	0.0
JAMABY010000049.1	98	2896	1752	73	15	95.217	0.0
JAMABY010000049.1	98	135	96	9	2	89.720	4.04e-27
JAMABY010000049.1	98	135	96	9	2	89.720	4.04e-27
QAGG01000433.1	100	2902	1850	103	29	93.340	0.0
PQME02000349.1	100	2896	1889	84	61	92.871	0.0
PQMF01000356.1	100	2885	1886	88	59	92.769	0.0
JAAXYA010000249.1	96	2881	1725	61	17	95.674	0.0
JAAXYA010000249.1	96	121	93	9	4	87.736	1.13e-22
CACM01000378.1	100	2881	1845	110	26	93.135	0.0
CACM01000378.1	100	1727	1277	147	19	88.496	0.0
CACM01000378.1	100	254	151	7	0	95.570	1.07e-62
CACM01000378.1	100	76.8	43	1	0	97.727	2.49e-09
JALZZG010000113.1	96	2867	1723	63	18	95.510	0.0
JALZZG010000113.1	96	110	91	11	4	85.849	2.45e-19
JALZYW010000096.1	96	2867	1723	63	18	95.510	0.0
JALZYW010000096.1	96	110	91	11	4	85.849	2.45e-19
JALZZL010000006.1	96	2867	1723	63	18	95.510	0.0
JALZZL010000006.1	96	110	91	11	4	85.849	2.45e-19
JALZZO010000056.1	96	2867	1723	63	18	95.510	0.0
JALZZO010000056.1	96	110	91	11	4	85.849	2.45e-19
JALZYR010000113.1	96	2867	1723	63	18	95.510	0.0
JALZYR010000113.1	96	110	91	11	4	85.849	2.45e-19
JALZZR010000073.1	96	2867	1723	63	18	95.510	0.0
JALZZR010000073.1	96	110	91	11	4	85.849	2.45e-19
JAMFMN010000012.1	96	2867	1723	63	18	95.510	0.0
JAMFMN010000012.1	96	110	91	11	4	85.849	2.45e-19
JALZZC010000012.1	96	2867	1723	63	18	95.510	0.0
JALZZC010000012.1	96	110	91	11	4	85.849	2.45e-19
MSFN02000022.1	98	2865	1752	69	25	94.908	0.0
MSFN02000022.1	98	141	101	6	5	90.179	8.69e-29
NW_024468497.1	98	2865	1752	69	25	94.908	0.0
NW_024468497.1	98	141	101	6	5	90.179	8.69e-29
MSFN02000020.1	98	2863	1752	72	23	94.857	0.0
MSFN02000020.1	98	2863	1752	72	23	94.857	0.0
MSFN02000020.1	98	137	101	6	6	89.381	1.12e-27
MSFN02000020.1	98	137	101	6	6	89.381	1.12e-27
MSFN02000018.1	98	2863	1752	71	24	94.857	0.0
MSFN02000018.1	98	2856	1748	71	24	94.845	0.0
MSFN02000018.1	98	143	102	6	5	90.265	2.42e-29
MSFN02000018.1	98	137	101	6	6	89.381	1.12e-27
MSFN02000016.1	98	2863	1752	72	23	94.857	0.0
MSFN02000016.1	98	2863	1752	72	23	94.857	0.0
MSFN02000016.1	98	137	101	6	6	89.381	1.12e-27
MSFN02000016.1	98	137	101	6	6	89.381	1.12e-27
MSFN02000013.1	98	2863	1752	72	23	94.857	0.0
MSFN02000013.1	98	132	98	7	5	89.091	5.23e-26
NW_024468495.1	98	2863	1752	72	23	94.857	0.0
NW_024468495.1	98	2863	1752	72	23	94.857	0.0
NW_024468495.1	98	137	101	6	6	89.381	1.12e-27
NW_024468495.1	98	137	101	6	6	89.381	1.12e-27
NW_024468493.1	98	2863	1752	71	24	94.857	0.0
NW_024468493.1	98	2856	1748	71	24	94.845	0.0
NW_024468493.1	98	143	102	6	5	90.265	2.42e-29
NW_024468493.1	98	137	101	6	6	89.381	1.12e-27
NW_024468491.1	98	2863	1752	72	23	94.857	0.0
NW_024468491.1	98	2863	1752	72	23	94.857	0.0
NW_024468491.1	98	137	101	6	6	89.381	1.12e-27
NW_024468491.1	98	137	101	6	6	89.381	1.12e-27
NW_024468488.1	98	2863	1752	72	23	94.857	0.0
NW_024468488.1	98	132	98	7	5	89.091	5.23e-26
JALZZD010000127.1	96	2861	1722	64	18	95.455	0.0
JALZZD010000127.1	96	110	91	11	4	85.849	2.45e-19
JALZYX010000138.1	96	2861	1722	64	18	95.455	0.0
JALZYX010000138.1	96	110	91	11	4	85.849	2.45e-19
JALZZM010000228.1	96	2859	1722	63	19	95.455	0.0
JALZZM010000228.1	96	110	91	11	4	85.849	2.45e-19
KI912132.1	93	2859	1722	63	19	95.455	0.0
KI912132.1	93	69.4	37	0	0	100.000	4.16e-07
JALZYQ010000125.1	96	2859	1722	63	19	95.455	0.0
JALZYQ010000125.1	96	110	91	11	4	85.849	2.45e-19
JALZYP010000043.1	96	2859	1722	63	19	95.455	0.0
JALZYP010000043.1	96	110	91	11	4	85.849	2.45e-19
JALZZJ010000047.1	96	2859	1722	63	19	95.455	0.0
JALZZJ010000047.1	96	110	91	11	4	85.849	2.45e-19
JALZZH010000020.1	96	2859	1722	63	19	95.455	0.0
JALZZH010000020.1	96	110	91	11	4	85.849	2.45e-19
JALZZB010000016.1	96	2859	1722	63	19	95.455	0.0
JALZZB010000016.1	96	110	91	11	4	85.849	2.45e-19
JALZZK010000021.1	96	2859	1722	63	19	95.455	0.0
JALZZK010000021.1	96	110	91	11	4	85.849	2.45e-19
JALZZA010000047.1	96	2859	1722	63	19	95.455	0.0
JALZZA010000047.1	96	110	91	11	4	85.849	2.45e-19
JALZZN010000013.1	96	2859	1722	63	19	95.455	0.0
JALZZN010000013.1	96	110	91	11	4	85.849	2.45e-19
JALZZN010000013.1	96	95.3	57	3	0	95.000	6.86e-15
JALZYY010000065.1	96	2859	1722	63	19	95.455	0.0
JALZYY010000065.1	96	110	91	11	4	85.849	2.45e-19
JALZYV010000007.1	96	2859	1722	63	19	95.455	0.0
JALZYV010000007.1	96	110	91	11	4	85.849	2.45e-19
JALZZF010000098.1	96	2859	1722	63	19	95.455	0.0
JALZZF010000098.1	96	110	91	11	4	85.849	2.45e-19
JALZYT010000051.1	96	2859	1722	63	19	95.455	0.0
JALZYT010000051.1	96	110	91	11	4	85.849	2.45e-19
JALZYO010000011.1	96	2859	1722	63	19	95.455	0.0
JALZYO010000011.1	96	110	91	11	4	85.849	2.45e-19
JALZYS010000038.1	96	2859	1722	63	19	95.455	0.0
JALZYS010000038.1	96	110	91	11	4	85.849	2.45e-19
JALZZI010000243.1	96	2859	1722	63	19	95.455	0.0
JALZZI010000243.1	96	110	91	11	4	85.849	2.45e-19
JALZZI010000243.1	96	65.8	35	0	0	100.000	5.38e-06
JALZYZ010000092.1	96	2859	1722	63	19	95.455	0.0
JALZYZ010000092.1	96	110	91	11	4	85.849	2.45e-19
JALZZP010000061.1	96	2859	1722	63	19	95.455	0.0
JALZZP010000061.1	96	110	91	11	4	85.849	2.45e-19
JALZYU010000016.1	96	2859	1722	63	19	95.455	0.0
JALZYU010000016.1	96	110	91	11	4	85.849	2.45e-19
NW_006917114.1	93	2859	1722	63	19	95.455	0.0
NW_006917114.1	93	69.4	37	0	0	100.000	4.16e-07
MSFL01000187.1	95	2852	1780	68	40	94.280	0.0
MSFN02000021.1	98	2852	1751	67	29	94.802	0.0
MSFN02000021.1	98	137	101	6	6	89.381	1.12e-27
JACXYV010000038.1	100	2852	1855	94	49	92.843	0.0
JACXYV010000038.1	100	2776	1847	92	64	92.212	0.0
JACXYV010000038.1	100	2760	1844	90	68	92.108	0.0
NW_024468496.1	98	2852	1751	67	29	94.802	0.0
NW_024468496.1	98	137	101	6	6	89.381	1.12e-27
NW_020290592.1	95	2852	1780	68	40	94.280	0.0
MSFN02000030.1	98	2850	1750	71	26	94.748	0.0
MSFN02000030.1	98	2117	1239	34	10	96.571	0.0
MSFN02000030.1	98	141	101	6	5	90.179	8.69e-29
NW_024468505.1	98	2850	1750	71	26	94.748	0.0
NW_024468505.1	98	2117	1239	34	10	96.571	0.0
NW_024468505.1	98	141	101	6	5	90.179	8.69e-29
JAJAEC010000074.1	96	2848	1719	66	18	95.341	0.0
JAJAEC010000074.1	96	115	92	10	4	86.792	5.27e-21
JAMAHQ010000420.1	96	2848	1719	66	18	95.341	0.0
JAMAHQ010000420.1	96	115	92	10	4	86.792	5.27e-21
JAMFNW010000055.1	96	2848	1719	66	18	95.341	0.0
JAMFNW010000055.1	96	2848	1719	66	18	95.341	0.0
JAMFNW010000055.1	96	115	92	10	4	86.792	5.27e-21
JAMFNW010000055.1	96	115	92	10	4	86.792	5.27e-21
JAMAHS010000046.1	96	2848	1719	66	18	95.341	0.0
JAMAHS010000046.1	96	115	92	10	4	86.792	5.27e-21
JAMABK010000015.1	96	2848	1719	66	18	95.341	0.0
JAMABK010000015.1	96	115	92	10	4	86.792	5.27e-21
JAMAHT010000021.1	96	2848	1719	66	18	95.341	0.0
JAMAHT010000021.1	96	115	92	10	4	86.792	5.27e-21
JAMAHR010000016.1	96	2848	1719	66	18	95.341	0.0
JAMAHR010000016.1	96	115	92	10	4	86.792	5.27e-21
JALZZE010000013.1	96	2848	1720	65	19	95.344	0.0
JALZZE010000013.1	96	110	91	11	4	85.849	2.45e-19
JAMAHU010000063.1	96	2848	1719	66	18	95.341	0.0
JAMAHU010000063.1	96	115	92	10	4	86.792	5.27e-21
QAGH01001328.1	96	2837	1717	68	18	95.230	0.0
QAGH01001328.1	96	121	93	9	4	87.736	1.13e-22
AP024448.1	97	2837	1717	68	18	95.230	0.0
AP024448.1	97	2837	1717	68	18	95.230	0.0
AP024448.1	97	2837	1717	68	18	95.230	0.0
AP024448.1	97	2837	1717	68	18	95.230	0.0
AP024448.1	97	121	114	13	9	83.824	1.13e-22
AP024448.1	97	121	114	13	9	83.824	1.13e-22
AP024448.1	97	121	114	13	9	83.824	1.13e-22
AP024448.1	97	121	114	13	9	83.824	1.13e-22
WOYA01000087.1	96	2837	1717	69	17	95.230	0.0
WOYA01000087.1	96	115	92	10	4	86.792	5.27e-21
NC_054862.1	97	2837	1717	68	18	95.230	0.0
NC_054862.1	97	2837	1717	68	18	95.230	0.0
NC_054862.1	97	2837	1717	68	18	95.230	0.0
NC_054862.1	97	2837	1717	68	18	95.230	0.0
NC_054862.1	97	121	114	13	9	83.824	1.13e-22
NC_054862.1	97	121	114	13	9	83.824	1.13e-22
NC_054862.1	97	121	114	13	9	83.824	1.13e-22
NC_054862.1	97	121	114	13	9	83.824	1.13e-22
JAMAHH010000222.1	98	2835	1745	76	23	94.631	0.0
JAMAHH010000222.1	98	167	101	3	2	95.283	1.43e-36
JAMAHK010000215.1	98	2835	1745	76	23	94.631	0.0
JAMAHK010000215.1	98	167	101	3	2	95.283	1.43e-36
JAMAHL010000227.1	98	2835	1745	76	23	94.631	0.0
JAMAHL010000227.1	98	167	101	3	2	95.283	1.43e-36
JAMAHI010000081.1	98	2835	1745	76	23	94.631	0.0
JAMAHI010000081.1	98	167	101	3	2	95.283	1.43e-36
JAMAHJ010000127.1	98	2835	1745	76	23	94.631	0.0
JAMAHJ010000127.1	98	167	101	3	2	95.283	1.43e-36
JAMAHG010000262.1	98	2835	1745	76	23	94.631	0.0
JAMAHG010000262.1	98	167	101	3	2	95.283	1.43e-36
JAMAHM010000141.1	98	2835	1745	76	23	94.631	0.0
JAMAHM010000141.1	98	167	101	3	2	95.283	1.43e-36
JAJFZZ010000005.1	98	2835	1725	70	20	95.041	0.0
JAJFZZ010000005.1	98	2835	1745	76	23	94.631	0.0
JAJFZZ010000005.1	98	2830	1744	76	24	94.577	0.0
JAJFZZ010000005.1	98	2802	1745	74	32	94.273	0.0
JAJFZZ010000005.1	98	1869	1211	67	26	92.868	0.0
JAJFZZ010000005.1	98	167	101	3	2	95.283	1.43e-36
JAJFZZ010000005.1	98	167	101	3	2	95.283	1.43e-36
JAJFZZ010000005.1	98	167	101	3	2	95.283	1.43e-36
JAJFZZ010000005.1	98	159	100	3	3	94.340	2.40e-34
JAJFZZ010000005.1	98	156	100	3	4	93.458	3.10e-33
JAMAAR010000004.1	96	2832	1716	69	18	95.175	0.0
JAMAAR010000004.1	96	121	93	9	4	87.736	1.13e-22
JAMABB010000099.1	96	2832	1716	69	18	95.175	0.0
JAMABB010000099.1	96	121	93	9	4	87.736	1.13e-22
JAMAAY010000015.1	96	2832	1716	69	18	95.175	0.0
JAMAAY010000015.1	96	121	93	9	4	87.736	1.13e-22
JAMAAZ010000099.1	96	2832	1716	69	18	95.175	0.0
JAMAAZ010000099.1	96	121	93	9	4	87.736	1.13e-22
JAJAED010000080.1	96	2832	1716	69	18	95.175	0.0
JAJAED010000080.1	96	121	93	9	4	87.736	1.13e-22
JAMAAW010000014.1	96	2832	1716	69	18	95.175	0.0
JAMAAW010000014.1	96	121	93	9	4	87.736	1.13e-22
JAMAAU010000012.1	96	2832	1716	69	18	95.175	0.0
JAMAAU010000012.1	96	121	93	9	4	87.736	1.13e-22
JAMABE010000109.1	96	2832	1716	69	18	95.175	0.0
JAMABE010000109.1	96	121	93	9	4	87.736	1.13e-22
JAMAAT010000061.1	96	2832	1716	69	18	95.175	0.0
JAMAAT010000061.1	96	121	93	9	4	87.736	1.13e-22
JAMABC010000012.1	96	2832	1716	69	18	95.175	0.0
JAMABC010000012.1	96	121	93	9	4	87.736	1.13e-22
JAJAEB010000129.1	96	2832	1716	70	17	95.175	0.0
JAJAEB010000129.1	96	121	93	9	4	87.736	1.13e-22
JAMAAS010000050.1	96	2832	1716	69	18	95.175	0.0
JAMAAS010000050.1	96	121	93	9	4	87.736	1.13e-22
JAMABA010000012.1	96	2832	1716	69	18	95.175	0.0
JAMABA010000012.1	96	121	93	9	4	87.736	1.13e-22
JAMABD010000068.1	96	2832	1716	69	18	95.175	0.0
JAMABD010000068.1	96	121	93	9	4	87.736	1.13e-22
JAMAAV010000011.1	96	2832	1716	69	18	95.175	0.0
JAMAAV010000011.1	96	121	93	9	4	87.736	1.13e-22
JAMAAX010000016.1	96	2832	1716	69	18	95.175	0.0
JAMAAX010000016.1	96	115	90	9	4	87.379	5.27e-21
JAMABJ010000010.1	96	2832	1716	70	17	95.175	0.0
JAMABJ010000010.1	96	121	93	9	4	87.736	1.13e-22
JAILXB010000105.1	98	2830	1744	77	23	94.577	0.0
JAILXB010000105.1	98	167	101	3	2	95.283	1.43e-36
MAQV01000001.1	98	2830	1744	77	23	94.577	0.0
MAQV01000001.1	98	2830	1744	77	23	94.577	0.0
MAQV01000001.1	98	2830	1744	77	23	94.577	0.0
MAQV01000001.1	98	2830	1744	77	23	94.577	0.0
MAQV01000001.1	98	2830	1744	77	23	94.577	0.0
MAQV01000001.1	98	2822	1743	76	25	94.523	0.0
MAQV01000001.1	98	2798	1740	76	29	94.309	0.0
MAQV01000001.1	98	2796	1739	76	29	94.306	0.0
MAQV01000001.1	98	2796	1739	75	30	94.306	0.0
MAQV01000001.1	98	167	101	3	2	95.283	1.43e-36
MAQV01000001.1	98	167	101	3	2	95.283	1.43e-36
MAQV01000001.1	98	167	101	3	2	95.283	1.43e-36
MAQV01000001.1	98	167	101	3	2	95.283	1.43e-36
MAQV01000001.1	98	167	101	3	2	95.283	1.43e-36
MAQV01000001.1	98	167	101	3	2	95.283	1.43e-36
MAQV01000001.1	98	167	101	3	2	95.283	1.43e-36
MAQV01000001.1	98	167	101	3	2	95.283	1.43e-36
MAQV01000001.1	98	167	101	3	2	95.283	1.43e-36
JAKLMM010000110.1	98	2830	1744	77	23	94.577	0.0
JAKLMM010000110.1	98	167	101	3	2	95.283	1.43e-36
MSFN02000029.1	98	2828	1749	70	31	94.541	0.0
MSFN02000029.1	98	2828	1747	69	31	94.586	0.0
MSFN02000029.1	98	141	101	6	5	90.179	8.69e-29
MSFN02000029.1	98	135	99	8	4	89.189	4.04e-27
NW_024468504.1	98	2828	1749	70	31	94.541	0.0
NW_024468504.1	98	2828	1747	69	31	94.586	0.0
NW_024468504.1	98	141	101	6	5	90.179	8.69e-29
NW_024468504.1	98	135	99	8	4	89.189	4.04e-27
JAMAHF010000253.1	94	2822	1691	60	17	95.645	0.0
JAMAHF010000253.1	94	95.3	91	10	8	83.486	6.86e-15
JAHXQV010000060.1	94	2820	1689	62	15	95.640	0.0
JAHXQV010000060.1	94	95.3	91	10	8	83.486	6.86e-15
CDMC01000060.1	94	2820	1689	62	15	95.640	0.0
CDMC01000060.1	94	95.3	91	10	8	83.486	6.86e-15
AP024422.1	98	2817	1745	76	27	94.426	0.0
AP024422.1	98	2817	1745	76	27	94.426	0.0
AP024422.1	98	2817	1745	76	27	94.426	0.0
AP024422.1	98	2817	1745	76	27	94.426	0.0
AP024422.1	98	2817	1745	76	27	94.426	0.0
AP024422.1	98	2817	1745	76	27	94.426	0.0
AP024422.1	98	2817	1745	76	27	94.426	0.0
AP024422.1	98	2817	1745	76	27	94.426	0.0
AP024422.1	98	2817	1745	76	27	94.426	0.0
AP024422.1	98	167	101	3	2	95.283	1.43e-36
AP024422.1	98	167	101	3	2	95.283	1.43e-36
AP024422.1	98	167	101	3	2	95.283	1.43e-36
AP024422.1	98	167	101	3	2	95.283	1.43e-36
AP024422.1	98	167	101	3	2	95.283	1.43e-36
AP024422.1	98	167	101	3	2	95.283	1.43e-36
AP024422.1	98	167	101	3	2	95.283	1.43e-36
AP024422.1	98	167	101	3	2	95.283	1.43e-36
AP024422.1	98	167	101	3	2	95.283	1.43e-36
NC_057368.1	98	2817	1745	76	27	94.426	0.0
NC_057368.1	98	2817	1745	76	27	94.426	0.0
NC_057368.1	98	2817	1745	76	27	94.426	0.0
NC_057368.1	98	2817	1745	76	27	94.426	0.0
NC_057368.1	98	2817	1745	76	27	94.426	0.0
NC_057368.1	98	2817	1745	76	27	94.426	0.0
NC_057368.1	98	2817	1745	76	27	94.426	0.0
NC_057368.1	98	2817	1745	76	27	94.426	0.0
NC_057368.1	98	2817	1745	76	27	94.426	0.0
NC_057368.1	98	167	101	3	2	95.283	1.43e-36
NC_057368.1	98	167	101	3	2	95.283	1.43e-36
NC_057368.1	98	167	101	3	2	95.283	1.43e-36
NC_057368.1	98	167	101	3	2	95.283	1.43e-36
NC_057368.1	98	167	101	3	2	95.283	1.43e-36
NC_057368.1	98	167	101	3	2	95.283	1.43e-36
NC_057368.1	98	167	101	3	2	95.283	1.43e-36
NC_057368.1	98	167	101	3	2	95.283	1.43e-36
NC_057368.1	98	167	101	3	2	95.283	1.43e-36
MSFL01000192.1	88	2815	1669	56	13	96.030	0.0
NW_020290597.1	88	2815	1669	56	13	96.030	0.0
LXJU01000076.1	89	2809	1687	69	11	95.473	0.0
LXJU01000057.1	89	2809	1687	69	11	95.473	0.0
NW_019173353.1	89	2809	1687	69	11	95.473	0.0
NW_019173334.1	89	2809	1687	69	11	95.473	0.0
DS027048.1	82	2806	1594	30	6	97.791	0.0
NW_001517105.1	82	2806	1594	30	6	97.791	0.0
JAGUQC010000016.1	96	2793	1713	69	25	94.798	0.0
JAGUQC010000016.1	96	104	91	10	6	85.047	1.14e-17
JACSOR010000201.1	88	2793	1662	61	11	95.848	0.0
JACVQN010000201.1	96	2793	1713	69	25	94.798	0.0
JACVQN010000201.1	96	104	91	10	6	85.047	1.14e-17
JACWGA010000006.1	96	2793	1713	69	25	94.798	0.0
JACWGA010000006.1	96	104	91	10	6	85.047	1.14e-17
JAGHLQ010000003.1	98	2789	1737	82	25	94.197	0.0
JAGHLQ010000003.1	98	132	103	6	8	88.034	5.23e-26
JAGHLQ010000011.1	97	2789	1723	75	25	94.515	0.0
JAGHLQ010000011.1	97	588	332	7	0	97.935	2.58e-163
JAGHLQ010000011.1	97	132	103	6	8	88.034	5.23e-26
PSNO01000002.1	98	2789	1737	82	25	94.197	0.0
PSNO01000002.1	98	2771	1734	82	28	94.035	0.0
PSNO01000002.1	98	132	103	6	8	88.034	5.23e-26
PSNO01000002.1	98	132	103	6	8	88.034	5.23e-26
PSNO01000019.1	98	2789	1723	75	25	94.515	0.0
PSNO01000019.1	98	1175	789	45	25	91.851	0.0
PSNO01000019.1	98	132	103	6	8	88.034	5.23e-26
PSNO01000019.1	98	126	100	7	7	87.719	2.43e-24
PSNO01000017.1	97	2789	1723	75	25	94.515	0.0
PSNO01000017.1	97	2327	1390	50	12	95.730	0.0
PSNO01000017.1	97	132	103	6	8	88.034	5.23e-26
PSNO01000017.1	97	130	102	7	7	87.931	1.88e-25
PSNO01000015.1	98	2789	1737	82	25	94.197	0.0
PSNO01000015.1	98	2750	1732	80	33	93.875	0.0
PSNO01000015.1	98	2551	1700	83	61	92.191	0.0
PSNO01000015.1	98	132	103	6	8	88.034	5.23e-26
PSNO01000015.1	98	130	102	7	7	87.931	1.88e-25
PSNO01000015.1	98	130	103	5	9	88.034	1.88e-25
PSNO01000014.1	98	2789	1737	82	25	94.197	0.0
PSNO01000014.1	98	2789	1737	82	25	94.197	0.0
PSNO01000014.1	98	2789	1737	82	25	94.197	0.0
PSNO01000014.1	98	132	103	6	8	88.034	5.23e-26
PSNO01000014.1	98	132	103	6	8	88.034	5.23e-26
PSNO01000014.1	98	130	103	5	9	88.034	1.88e-25
PSNO01000016.1	97	2785	1723	75	26	94.463	0.0
PSNO01000016.1	97	2778	1722	75	27	94.408	0.0
PSNO01000016.1	97	132	103	6	8	88.034	5.23e-26
PSNO01000016.1	97	130	103	5	9	88.034	1.88e-25
WXEU01000009.1	97	2784	1722	76	25	94.460	0.0
WXEU01000009.1	97	2784	1722	76	25	94.460	0.0
WXEU01000009.1	97	2778	1721	76	26	94.405	0.0
WXEU01000009.1	97	2593	1690	69	59	92.959	0.0
WXEU01000009.1	97	130	100	5	8	88.496	1.88e-25
WXEU01000009.1	97	130	100	5	8	88.496	1.88e-25
WXEU01000009.1	97	130	100	5	8	88.496	1.88e-25
WXEU01000009.1	97	128	99	5	8	88.393	6.77e-25
PSNO01000024.1	97	2784	1722	75	26	94.460	0.0
PSNO01000024.1	97	132	103	6	8	88.034	5.23e-26
JAKLNT010000379.1	77	2741	1509	10	2	99.211	0.0
JAMAHP010000181.1	100	2741	1617	45	17	96.307	0.0
JAMAHP010000181.1	100	394	335	32	23	85.897	6.04e-105
JAMAFV010000131.1	100	2739	1831	125	39	91.779	0.0
JAMAFU010000007.1	100	2736	1831	125	40	91.733	0.0
JAMAFW010000152.1	100	2736	1831	125	40	91.733	0.0
WOFQ01000267.1	99	2736	1810	128	29	92.018	0.0
WXEU01000010.1	98	2730	1727	83	33	93.706	0.0
WXEU01000010.1	98	130	100	5	8	88.496	1.88e-25
JANFQS010000784.1	86	2728	1631	63	11	95.660	0.0
JAMAGR010000149.1	100	2713	1821	126	40	91.646	0.0
JAMAGO010000131.1	100	2713	1821	126	40	91.646	0.0
JAMAGS010000128.1	100	2713	1821	126	40	91.646	0.0
JAMAGT010000027.1	100	2713	1821	126	40	91.646	0.0
JAMAGP010000136.1	100	2713	1821	126	40	91.646	0.0
JAMAGN010000108.1	100	2713	1821	126	40	91.646	0.0
JAMAGQ010000140.1	100	2713	1821	126	40	91.646	0.0
JAKLMW010000142.1	100	2712	1819	128	38	91.637	0.0
NIXA01000127.1	91	2710	1673	83	16	94.413	0.0
NIXA01000127.1	91	73.1	43	2	0	95.556	3.22e-08
EQ962657.1	100	2710	1820	125	41	91.641	0.0
EQ962657.1	100	148	136	13	12	84.472	5.19e-31
JNNX01000010.1	100	2710	1821	128	39	91.600	0.0
MIKG01000049.1	100	2710	1819	127	39	91.637	0.0
NW_024468085.1	100	2710	1819	127	39	91.637	0.0
NW_002990118.1	100	2710	1820	125	41	91.641	0.0
NW_002990118.1	100	148	136	13	12	84.472	5.19e-31
NHZS01000571.1	100	2708	1817	133	34	91.583	0.0
JAMAFY010000057.1	100	2706	1818	130	37	91.587	0.0
JAMAGA010000048.1	100	2706	1818	130	37	91.587	0.0
JAMAGD010000134.1	100	2706	1820	125	42	91.595	0.0
JAMAGB010000102.1	100	2706	1820	125	42	91.595	0.0
JABUIS010000056.1	100	2706	1820	125	42	91.595	0.0
JABUIS010000055.1	100	2706	1820	125	42	91.595	0.0
JABUIS010000054.1	100	2706	1820	125	42	91.595	0.0
JABUIS010000052.1	100	2706	1820	125	42	91.595	0.0
JABUIS010000049.1	100	2706	1820	125	42	91.595	0.0
JABUIS010000048.1	100	2706	1820	125	42	91.595	0.0
JABUIS010000045.1	100	2706	1820	125	42	91.595	0.0
JABUIS010000033.1	100	2706	1820	125	42	91.595	0.0
JABUIS010000033.1	100	2700	1820	125	43	91.549	0.0
JABUIS010000033.1	100	2429	1808	125	97	89.064	0.0
JAMAGC010000082.1	100	2706	1820	125	42	91.595	0.0
JAMAFZ010000028.1	100	2706	1818	130	37	91.587	0.0
JACVQZ010000011.1	99	2699	1813	126	40	91.612	0.0
JAMAGL010000087.1	100	2693	1816	130	39	91.486	0.0
MJVA01000145.1	100	2691	1828	123	50	91.354	0.0
MJVA01000145.1	100	69.4	37	0	0	100.000	4.16e-07
CP017345.1	100	2686	1813	133	37	91.427	0.0
CP017345.1	100	2680	1813	131	40	91.381	0.0
CP017345.1	100	2675	1812	133	39	91.331	0.0
CP017345.1	100	2675	1812	133	39	91.331	0.0
CP017345.1	100	2667	1811	132	41	91.280	0.0
CP017345.1	100	2662	1811	131	43	91.234	0.0
DS027040.1	79	2682	1525	30	5	97.756	0.0
NW_001510402.1	79	2682	1525	30	5	97.756	0.0
JAJTJA010000007.1	100	2645	1830	115	67	90.954	0.0
NW_025764283.1	100	2645	1830	115	67	90.954	0.0
