# Supplementary material for: Using nanopore sequencing to identify fungi from clinical samples with high phylogenetic resolution
Source: Sci Rep. 2023 Jun 16;13:9785. doi: 10.1038/s41598-023-37016-0 (PMC10275880; doi:10.1038/s41598-023-37016-0)
Supplement: Supplementary file 1 — Supplementary Information. [file 41598_2023_37016_MOESM1_ESM.zip › Supplementary_Information/Supplementary_Data/Data_S5_Mock_blast/results/Mock_RGN3_1_fmt6.txt]

JAIGNX010000036.1	100	2663	1442	0	0	100.000	0.0
JAIGNX010000036.1	100	2663	1442	0	0	100.000	0.0
JAIGNX010000006.1	100	2663	1442	0	0	100.000	0.0
JAMAMB010000006.1	100	2451	1408	33	6	97.305	0.0
JAMAMA010000005.1	100	2451	1408	33	6	97.305	0.0
JAMALM010001433.1	100	2429	1401	39	3	97.089	0.0
BEDW01000020.1	100	2348	1396	45	14	95.945	0.0
JAMALP010000010.1	100	2300	1390	51	17	95.336	0.0
JAMALO010000017.1	100	2300	1390	51	17	95.336	0.0
JAMYHH010000682.1	95	2285	1325	40	3	96.857	0.0
BEDX01000012.1	100	2194	1365	71	14	94.138	0.0
JAMYHM010000230.1	100	2178	1368	67	22	93.892	0.0
JAMYHP010000150.1	100	2178	1368	67	22	93.892	0.0
JAMYHS010001152.1	100	2178	1368	67	22	93.892	0.0
JAMYHQ010001361.1	100	2172	1368	67	23	93.827	0.0
JAMYHN010000191.1	100	2172	1368	67	23	93.827	0.0
JAMALS010000003.1	100	2172	1364	70	19	93.875	0.0
JAMFRD010000198.1	100	2172	1364	70	19	93.875	0.0
JAMALR010000011.1	100	2172	1364	70	19	93.875	0.0
JAMALQ010000137.1	100	2172	1364	70	19	93.875	0.0
JAMYHR010000054.1	100	2172	1368	67	23	93.827	0.0
JAMFRE010000187.1	100	2172	1364	70	19	93.875	0.0
JAMYHO010000241.1	100	2172	1368	67	23	93.827	0.0
BEDY01000008.1	100	2167	1361	69	20	93.862	0.0
JALJEG010000101.1	100	2128	1359	77	21	93.274	0.0
PQXP01000239.1	100	2089	1351	81	23	92.852	0.0
PQXP01001050.1	100	2089	1351	81	23	92.852	0.0
PQXP01001035.1	100	2089	1351	81	23	92.852	0.0
JAMALZ010000002.1	100	2026	1349	82	35	92.019	0.0
QKWK01000021.1	100	2026	1343	88	28	92.049	0.0
JAMYHU010000003.1	100	2021	1347	85	33	91.945	0.0
JAMYHV010000178.1	100	2021	1347	85	33	91.945	0.0
JAMYHW010000003.1	100	2021	1347	85	33	91.945	0.0
JH977602.1	100	2015	1347	84	35	91.883	0.0
JH977602.1	100	87.9	55	4	0	93.220	8.33e-13
NW_014040855.1	100	2015	1347	84	35	91.883	0.0
NW_014040855.1	100	87.9	55	4	0	93.220	8.33e-13
RSCE01000026.1	100	2013	1336	94	23	91.948	0.0
RSCE01000026.1	100	2013	1336	94	23	91.948	0.0
RSCE01000026.1	100	2013	1336	94	23	91.948	0.0
RSCE01000022.1	100	2013	1336	94	23	91.948	0.0
NW_021167133.1	100	2013	1336	94	23	91.948	0.0
NW_021167133.1	100	2013	1336	94	23	91.948	0.0
NW_021167133.1	100	2013	1336	94	23	91.948	0.0
NW_021167129.1	100	2013	1336	94	23	91.948	0.0
QPMP01000167.1	100	2010	1346	85	35	91.814	0.0
PQXP01001036.1	100	1921	1311	121	27	89.856	0.0
PQXP01001036.1	100	955	695	68	17	89.103	0.0
PQXP01001036.1	100	564	395	25	16	90.596	3.16e-156
PQXP01001036.1	100	468	324	20	15	90.251	2.55e-127
PQXP01001036.1	100	165	126	6	10	88.732	3.74e-36
PQXP01001036.1	100	147	118	7	10	87.407	1.35e-30
JAMALN010001036.1	97	1836	1041	20	3	97.838	0.0
JAMALN010001036.1	97	508	315	20	0	94.030	1.50e-139
CP086717.1	95	1820	1224	92	22	91.480	0.0
CP086717.1	95	1820	1224	92	22	91.480	0.0
CP086717.1	95	1820	1224	92	22	91.480	0.0
CP086717.1	95	1820	1224	92	22	91.480	0.0
CP086717.1	95	1810	1224	92	24	91.343	0.0
CP086717.1	95	1801	1223	90	27	91.269	0.0
CP086717.1	95	1799	1221	92	25	91.256	0.0
CP086717.1	95	1777	1218	94	27	90.963	0.0
CP086717.1	95	1770	1222	92	32	90.788	0.0
CP086717.1	95	1552	1190	101	59	88.148	0.0
CP086717.1	95	76.8	41	0	0	100.000	1.80e-09
CP086717.1	95	76.8	41	0	0	100.000	1.80e-09
CP086717.1	95	76.8	41	0	0	100.000	1.80e-09
CP086717.1	95	76.8	41	0	0	100.000	1.80e-09
CP086717.1	95	76.8	41	0	0	100.000	1.80e-09
CP086717.1	95	76.8	41	0	0	100.000	1.80e-09
CP086717.1	95	76.8	41	0	0	100.000	1.80e-09
CP086717.1	95	76.8	41	0	0	100.000	1.80e-09
CP086717.1	95	71.3	41	0	1	97.619	8.39e-08
CP086717.1	95	69.4	40	0	1	97.561	3.02e-07
BEDZ01000082.1	81	1714	1096	65	15	93.197	0.0
RSCD01000010.1	100	1711	1288	127	43	88.340	0.0
RSCD01000010.1	100	1711	1288	127	43	88.340	0.0
RSCD01000010.1	100	1711	1288	127	43	88.340	0.0
RSCD01000010.1	100	1711	1288	126	44	88.340	0.0
RSCD01000010.1	100	1705	1287	127	44	88.272	0.0
RSCD01000010.1	100	1692	1285	127	46	88.134	0.0
RSCD01000041.1	100	1698	1286	127	45	88.203	0.0
RSCD01000041.1	100	1692	1285	127	46	88.134	0.0
RSCD01000041.1	100	1487	1251	118	84	86.098	0.0
NBSH01000033.1	100	1604	1277	147	46	86.871	0.0
NBSH01000033.1	100	1604	1277	147	46	86.871	0.0
NBSH01000033.1	100	555	325	10	2	96.439	1.90e-153
NBSH01000032.1	100	1604	1277	147	46	86.871	0.0
NBSH01000032.1	100	1604	1277	147	46	86.871	0.0
NBSH01000032.1	100	512	547	81	43	81.520	1.16e-140
NW_019028973.1	100	1604	1277	147	46	86.871	0.0
NW_019028973.1	100	1604	1277	147	46	86.871	0.0
NW_019028973.1	100	555	325	10	2	96.439	1.90e-153
NW_019028972.1	100	1604	1277	147	46	86.871	0.0
NW_019028972.1	100	1604	1277	147	46	86.871	0.0
NW_019028972.1	100	512	547	81	43	81.520	1.16e-140
MCFC01000139.1	100	1602	1263	153	36	86.983	0.0
JAKFAO010000004.1	100	1587	1261	152	39	86.846	0.0
JAMYHL010000155.1	89	1585	946	40	3	95.652	0.0
JAMYHL010000155.1	89	446	288	7	13	93.506	1.19e-120
JANBXI010000027.1	100	1572	1287	134	67	86.492	0.0
CP025762.1	100	1570	1285	140	62	86.416	0.0
CP025762.1	100	1567	1287	137	66	86.376	0.0
CP025762.1	100	905	862	112	59	83.446	0.0
CP025762.1	100	340	197	5	1	97.044	5.79e-89
NQVO01000100.1	100	1563	1293	137	69	86.258	0.0
NW_022474172.1	100	1563	1293	137	69	86.258	0.0
AE017342.1	100	1555	1284	142	63	86.232	0.0
AE017342.1	100	1555	1284	142	63	86.232	0.0
NC_006684.1	100	1555	1284	142	63	86.232	0.0
NC_006684.1	100	1555	1284	142	63	86.232	0.0
CP000287.1	100	1552	1286	138	68	86.193	0.0
CP000287.1	100	1552	1286	138	68	86.193	0.0
CP000287.1	100	1552	1286	138	68	86.193	0.0
CP000287.1	100	1552	1286	138	68	86.193	0.0
CP000287.1	100	1552	1286	138	68	86.193	0.0
CP000287.1	100	1552	1286	138	68	86.193	0.0
CP000287.1	100	1552	1286	138	68	86.193	0.0
CP000287.1	100	1552	1286	138	68	86.193	0.0
CP000287.1	100	1552	1286	138	68	86.193	0.0
CP000287.1	100	1552	1286	138	68	86.193	0.0
CP000287.1	100	1552	1286	138	68	86.193	0.0
CP000287.1	100	1552	1286	138	68	86.193	0.0
CP000287.1	100	1552	1286	138	68	86.193	0.0
CP000287.1	100	1552	1286	138	68	86.193	0.0
CP000287.1	100	1552	1286	138	68	86.193	0.0
CP000287.1	100	1552	1286	138	68	86.193	0.0
CP000287.1	100	1552	1286	138	68	86.193	0.0
CP000287.1	100	1552	1286	138	68	86.193	0.0
CP000287.1	100	1552	1286	138	68	86.193	0.0
CP000287.1	100	1552	1286	138	68	86.193	0.0
CP000287.1	100	1552	1286	138	68	86.193	0.0
CP000287.1	100	1552	1286	138	68	86.193	0.0
CP000287.1	100	1552	1286	138	68	86.193	0.0
CP000287.1	100	1552	1286	138	68	86.193	0.0
CP000287.1	100	1552	1286	138	68	86.193	0.0
CP000287.1	100	1552	1286	138	68	86.193	0.0
CP000287.1	100	1552	1286	138	68	86.193	0.0
CP000287.1	100	1552	1286	138	68	86.193	0.0
CP000287.1	100	1552	1286	138	68	86.193	0.0
CP000287.1	100	1552	1286	138	68	86.193	0.0
CP000287.1	100	1552	1286	138	68	86.193	0.0
CP000287.1	100	1552	1286	138	68	86.193	0.0
CP000287.1	100	1552	1286	138	68	86.193	0.0
CP000287.1	100	1552	1286	138	68	86.193	0.0
CP000287.1	100	1552	1286	138	68	86.193	0.0
CP000287.1	100	1552	1286	138	68	86.193	0.0
CP000287.1	100	1552	1286	138	68	86.193	0.0
CP000287.1	100	1552	1286	138	68	86.193	0.0
CP000287.1	100	1552	1286	138	68	86.193	0.0
CP000287.1	100	1552	1286	138	68	86.193	0.0
CP000287.1	100	1552	1286	138	68	86.193	0.0
CP000287.1	100	1552	1286	138	68	86.193	0.0
CP000287.1	100	1552	1286	138	68	86.193	0.0
CP000287.1	100	1552	1286	138	68	86.193	0.0
CP000287.1	100	1552	1286	138	68	86.193	0.0
CP000287.1	100	1552	1286	138	68	86.193	0.0
CP000287.1	100	1552	1286	138	68	86.193	0.0
CP000287.1	100	1548	1284	137	69	86.174	0.0
CP000287.1	100	1541	1284	140	68	86.059	0.0
CP000287.1	100	1528	1285	140	71	85.896	0.0
NC_014939.1	100	1552	1286	138	68	86.193	0.0
NC_014939.1	100	1552	1286	138	68	86.193	0.0
NC_014939.1	100	1552	1286	138	68	86.193	0.0
NC_014939.1	100	1552	1286	138	68	86.193	0.0
NC_014939.1	100	1552	1286	138	68	86.193	0.0
NC_014939.1	100	1552	1286	138	68	86.193	0.0
NC_014939.1	100	1552	1286	138	68	86.193	0.0
NC_014939.1	100	1552	1286	138	68	86.193	0.0
NC_014939.1	100	1552	1286	138	68	86.193	0.0
NC_014939.1	100	1552	1286	138	68	86.193	0.0
NC_014939.1	100	1552	1286	138	68	86.193	0.0
NC_014939.1	100	1552	1286	138	68	86.193	0.0
NC_014939.1	100	1552	1286	138	68	86.193	0.0
NC_014939.1	100	1552	1286	138	68	86.193	0.0
NC_014939.1	100	1552	1286	138	68	86.193	0.0
NC_014939.1	100	1552	1286	138	68	86.193	0.0
NC_014939.1	100	1552	1286	138	68	86.193	0.0
NC_014939.1	100	1552	1286	138	68	86.193	0.0
NC_014939.1	100	1552	1286	138	68	86.193	0.0
NC_014939.1	100	1552	1286	138	68	86.193	0.0
NC_014939.1	100	1552	1286	138	68	86.193	0.0
NC_014939.1	100	1552	1286	138	68	86.193	0.0
NC_014939.1	100	1552	1286	138	68	86.193	0.0
NC_014939.1	100	1552	1286	138	68	86.193	0.0
NC_014939.1	100	1552	1286	138	68	86.193	0.0
NC_014939.1	100	1552	1286	138	68	86.193	0.0
NC_014939.1	100	1552	1286	138	68	86.193	0.0
NC_014939.1	100	1552	1286	138	68	86.193	0.0
NC_014939.1	100	1552	1286	138	68	86.193	0.0
NC_014939.1	100	1552	1286	138	68	86.193	0.0
NC_014939.1	100	1552	1286	138	68	86.193	0.0
NC_014939.1	100	1552	1286	138	68	86.193	0.0
NC_014939.1	100	1552	1286	138	68	86.193	0.0
NC_014939.1	100	1552	1286	138	68	86.193	0.0
NC_014939.1	100	1552	1286	138	68	86.193	0.0
NC_014939.1	100	1552	1286	138	68	86.193	0.0
NC_014939.1	100	1552	1286	138	68	86.193	0.0
NC_014939.1	100	1552	1286	138	68	86.193	0.0
NC_014939.1	100	1552	1286	138	68	86.193	0.0
NC_014939.1	100	1552	1286	138	68	86.193	0.0
NC_014939.1	100	1552	1286	138	68	86.193	0.0
NC_014939.1	100	1552	1286	138	68	86.193	0.0
NC_014939.1	100	1552	1286	138	68	86.193	0.0
NC_014939.1	100	1552	1286	138	68	86.193	0.0
NC_014939.1	100	1552	1286	138	68	86.193	0.0
NC_014939.1	100	1552	1286	138	68	86.193	0.0
NC_014939.1	100	1552	1286	138	68	86.193	0.0
NC_014939.1	100	1548	1284	137	69	86.174	0.0
NC_014939.1	100	1541	1284	140	68	86.059	0.0
NC_014939.1	100	1528	1285	140	71	85.896	0.0
SSXJ01000381.1	100	1548	1283	141	65	86.165	0.0
SSXJ01000381.1	100	1543	1282	142	65	86.098	0.0
SSXJ01000371.1	100	1548	1283	141	65	86.165	0.0
SSXJ01000371.1	100	1541	1281	142	65	86.089	0.0
VHDQ01000015.1	100	1546	1284	142	65	86.117	0.0
VHDQ01000015.1	100	1546	1284	142	65	86.117	0.0
VHDQ01000015.1	100	1541	1283	143	65	86.050	0.0
VHDQ01000014.1	100	1533	1282	141	68	85.983	0.0
VHDQ01000014.1	100	1334	1083	113	54	86.640	0.0
VHDQ01000014.1	100	1321	885	71	11	91.520	0.0
VHDQ01000014.1	100	329	281	35	13	85.410	1.25e-85
CM016937.1	100	1526	1279	144	66	85.897	0.0
CM016937.1	100	1526	1279	144	66	85.897	0.0
CM016937.1	100	1526	1279	144	66	85.897	0.0
CM016937.1	100	1526	1279	144	66	85.897	0.0
CM016937.1	100	1526	1279	144	66	85.897	0.0
CM016937.1	100	1526	1279	144	66	85.897	0.0
CM016937.1	100	1526	1279	144	66	85.897	0.0
CM016937.1	100	1526	1279	144	66	85.897	0.0
CM016937.1	100	1526	1279	144	66	85.897	0.0
CM016937.1	100	1502	1276	140	73	85.695	0.0
CM016937.1	100	206	154	10	9	89.017	2.20e-48
JALAIP010002631.1	100	1522	1270	154	55	85.869	0.0
JAAAXZ010000726.1	100	1507	1268	142	67	85.850	0.0
JAAAXZ010000726.1	100	1507	1268	142	67	85.850	0.0
JAAAXZ010000726.1	100	1507	1268	142	67	85.850	0.0
JAAAXZ010000726.1	100	1502	1268	140	70	85.792	0.0
JAAAXZ010000726.1	100	1496	1264	148	63	85.695	0.0
JAHXHD010001605.1	100	1507	1266	145	64	85.831	0.0
JALAIM010001695.1	100	1428	1267	158	71	84.693	0.0
JAKLMH010000020.1	94	1411	1140	118	56	86.758	0.0
JAKLMH010000020.1	94	71.3	47	2	2	92.157	8.39e-08
PQXP01000592.1	99	1376	890	76	8	91.376	0.0
PQXP01000592.1	99	857	589	40	18	91.036	0.0
PQXP01000592.1	99	689	554	64	24	86.293	0.0
PQXP01000592.1	99	501	362	41	6	88.509	2.51e-137
JAMRJJ010000016.1	88	1317	884	73	10	91.417	0.0
JAMRJJ010000016.1	88	1303	884	73	13	91.134	0.0
JAMRJJ010000016.1	88	1299	882	72	14	91.116	0.0
JAMRJJ010000016.1	88	1295	880	73	13	91.097	0.0
JAMRJJ010000016.1	88	279	242	24	17	85.512	1.28e-70
JAMRJJ010000016.1	88	279	242	24	17	85.512	1.28e-70
JAMRJJ010000016.1	88	279	242	24	17	85.512	1.28e-70
JAMRJJ010000016.1	88	276	242	24	18	85.211	1.66e-69
JAMRJJ010000016.1	88	69.4	37	0	0	100.000	3.02e-07
JAMRJJ010000016.1	88	69.4	37	0	0	100.000	3.02e-07
JAMRJJ010000016.1	88	69.4	37	0	0	100.000	3.02e-07
JAMRJJ010000013.1	93	1312	885	70	14	91.331	0.0
JAMRJJ010000013.1	93	1312	885	70	14	91.331	0.0
JAMRJJ010000013.1	93	1312	885	70	14	91.331	0.0
JAMRJJ010000013.1	93	1312	885	70	14	91.331	0.0
JAMRJJ010000013.1	93	1312	885	70	14	91.331	0.0
JAMRJJ010000013.1	93	1312	885	70	14	91.331	0.0
JAMRJJ010000013.1	93	1312	885	70	14	91.331	0.0
JAMRJJ010000013.1	93	1312	885	70	14	91.331	0.0
JAMRJJ010000013.1	93	1291	882	70	17	91.022	0.0
JAMRJJ010000013.1	93	309	324	47	25	81.818	1.63e-79
JAMRJJ010000013.1	93	309	324	47	25	81.818	1.63e-79
JAMRJJ010000013.1	93	309	324	47	25	81.818	1.63e-79
JAMRJJ010000013.1	93	309	324	47	25	81.818	1.63e-79
JAMRJJ010000013.1	93	309	324	47	25	81.818	1.63e-79
JAMRJJ010000013.1	93	309	324	47	25	81.818	1.63e-79
JAMRJJ010000013.1	93	309	324	47	25	81.818	1.63e-79
JAMRJJ010000013.1	93	309	324	47	25	81.818	1.63e-79
JAMRJJ010000013.1	93	305	324	48	25	81.612	2.11e-78
JAMRJJ010000007.1	93	1312	885	70	14	91.331	0.0
JAMRJJ010000007.1	93	1312	885	70	14	91.331	0.0
JAMRJJ010000007.1	93	1312	885	70	14	91.331	0.0
JAMRJJ010000007.1	93	1312	885	70	14	91.331	0.0
JAMRJJ010000007.1	93	309	324	47	25	81.818	1.63e-79
JAMRJJ010000007.1	93	309	324	47	25	81.818	1.63e-79
JAMRJJ010000007.1	93	309	324	47	25	81.818	1.63e-79
JAMRJJ010000007.1	93	309	324	47	25	81.818	1.63e-79
JAMRJJ010000007.1	93	152	82	0	0	100.000	2.91e-32
JAMRJJ010000023.1	93	1312	885	70	14	91.331	0.0
JAMRJJ010000023.1	93	1312	885	70	14	91.331	0.0
JAMRJJ010000023.1	93	1312	885	70	14	91.331	0.0
JAMRJJ010000023.1	93	1304	884	70	15	91.228	0.0
JAMRJJ010000023.1	93	1229	873	69	28	90.000	0.0
JAMRJJ010000023.1	93	309	324	47	25	81.818	1.63e-79
JAMRJJ010000023.1	93	309	324	47	25	81.818	1.63e-79
JAMRJJ010000023.1	93	309	324	47	25	81.818	1.63e-79
JAMRJJ010000023.1	93	309	324	47	25	81.818	1.63e-79
JAMRJJ010000023.1	93	300	322	46	27	81.519	9.83e-77
JAMRJJ010000004.1	93	1312	885	70	14	91.331	0.0
JAMRJJ010000004.1	93	1271	880	71	20	90.628	0.0
JAMRJJ010000004.1	93	309	324	47	25	81.818	1.63e-79
JAMRJJ010000004.1	93	244	196	22	8	86.726	4.67e-60
JAMRJJ010000020.1	93	1310	885	69	15	91.331	0.0
JAMRJJ010000020.1	93	1297	883	69	17	91.125	0.0
JAMRJJ010000020.1	93	1293	883	69	18	91.031	0.0
JAMRJJ010000020.1	93	1291	881	71	16	91.012	0.0
JAMRJJ010000020.1	93	1280	880	71	18	90.815	0.0
JAMRJJ010000020.1	93	309	323	48	24	81.772	1.63e-79
JAMRJJ010000020.1	93	309	324	47	25	81.818	1.63e-79
JAMRJJ010000020.1	93	309	324	47	25	81.818	1.63e-79
JAMRJJ010000020.1	93	309	324	46	26	81.818	1.63e-79
JAMRJJ010000020.1	93	296	322	47	27	81.313	1.27e-75
JAMRJJ010000024.1	93	1306	885	70	15	91.237	0.0
JAMRJJ010000024.1	93	1304	884	70	15	91.228	0.0
JAMRJJ010000024.1	93	1291	882	70	17	91.022	0.0
JAMRJJ010000024.1	93	1280	881	69	20	90.825	0.0
JAMRJJ010000024.1	93	1212	869	79	22	89.588	0.0
JAMRJJ010000024.1	93	802	558	42	16	90.584	0.0
JAMRJJ010000024.1	93	311	323	46	25	81.980	4.54e-80
JAMRJJ010000024.1	93	309	324	47	25	81.818	1.63e-79
JAMRJJ010000024.1	93	309	324	46	26	81.818	1.63e-79
JAMRJJ010000024.1	93	309	324	46	26	81.818	1.63e-79
JAMRJJ010000024.1	93	309	324	47	25	81.818	1.63e-79
JAMRJJ010000019.1	93	1304	884	69	16	91.228	0.0
JAMRJJ010000019.1	93	1290	882	67	20	91.022	0.0
JAMRJJ010000019.1	93	1234	871	70	25	90.166	0.0
JAMRJJ010000019.1	93	1149	859	67	41	88.831	0.0
JAMRJJ010000019.1	93	1074	847	64	55	87.681	0.0
JAMRJJ010000019.1	93	315	324	47	24	82.025	3.51e-81
JAMRJJ010000019.1	93	309	324	46	26	81.818	1.63e-79
JAMRJJ010000019.1	93	281	319	47	29	80.759	3.56e-71
JAMRJJ010000019.1	93	272	318	44	33	80.506	2.14e-68
JAMRJJ010000019.1	93	261	316	45	34	80.000	4.64e-65
JALAIK010002142.1	84	1293	1061	134	37	86.120	0.0
SWKT01000207.1	78	1290	890	81	12	90.539	0.0
SWKT01000207.1	78	230	143	8	1	94.079	1.31e-55
JAIFAB010000018.1	88	1262	880	82	13	90.256	0.0
JAIFAB010000018.1	88	1262	880	82	13	90.256	0.0
JAIFAB010000018.1	88	287	229	23	11	87.072	7.65e-73
JAIFAB010000018.1	88	287	229	23	11	87.072	7.65e-73
JAIFAB010000018.1	88	75.0	42	1	0	97.674	6.48e-09
JAIFAB010000018.1	88	75.0	42	1	0	97.674	6.48e-09
NW_025763639.1	88	1262	880	82	13	90.256	0.0
NW_025763639.1	88	1262	880	82	13	90.256	0.0
NW_025763639.1	88	287	229	23	11	87.072	7.65e-73
NW_025763639.1	88	287	229	23	11	87.072	7.65e-73
NW_025763639.1	88	75.0	42	1	0	97.674	6.48e-09
NW_025763639.1	88	75.0	42	1	0	97.674	6.48e-09
PJQL01004345.1	85	1214	833	73	12	90.741	0.0
PJQL01004345.1	85	329	281	35	13	85.410	1.25e-85
MJGA01000049.1	92	1212	1118	166	52	83.683	0.0
MJGA01000049.1	92	833	827	128	48	82.453	0.0
MJGA01000049.1	92	388	299	38	5	87.427	2.04e-103
MJGA01000049.1	92	69.4	37	0	0	100.000	3.02e-07
MJGA01000049.1	92	69.4	37	0	0	100.000	3.02e-07
MJGA01000126.1	92	1212	1118	166	52	83.683	0.0
MJGA01000126.1	92	1212	1118	166	52	83.683	0.0
MJGA01000126.1	92	69.4	37	0	0	100.000	3.02e-07
MJGA01000126.1	92	69.4	37	0	0	100.000	3.02e-07
MJGA01000030.1	92	1206	1118	166	53	83.620	0.0
MJGA01000030.1	92	69.4	37	0	0	100.000	3.02e-07
MJGA01000125.1	92	1206	1118	166	53	83.620	0.0
MJGA01000125.1	92	1206	1118	166	53	83.620	0.0
MJGA01000125.1	92	69.4	37	0	0	100.000	3.02e-07
MJGA01000125.1	92	69.4	37	0	0	100.000	3.02e-07
JAKOGH010000470.1	92	1203	1110	172	46	83.584	0.0
JAKOGH010000470.1	92	1190	1109	171	49	83.446	0.0
JAKOGH010000470.1	92	69.4	37	0	0	100.000	3.02e-07
JAKOGH010000470.1	92	69.4	37	0	0	100.000	3.02e-07
PEKF01000136.1	92	1190	1107	175	45	83.421	0.0
PEKF01000136.1	92	416	358	59	6	84.634	9.35e-112
PEKF01000136.1	92	239	137	4	0	97.163	2.17e-58
PEKF01000136.1	92	220	140	8	2	93.333	7.87e-53
PEKF01000136.1	92	215	179	25	5	85.646	3.66e-51
PEKF01000136.1	92	69.4	37	0	0	100.000	3.02e-07
JAACJJ010000039.1	92	1179	1114	163	60	83.321	0.0
JAACJJ010000039.1	92	1173	1113	164	60	83.246	0.0
JAACJJ010000039.1	92	75.0	42	1	0	97.674	6.48e-09
JAACJJ010000039.1	92	75.0	42	1	0	97.674	6.48e-09
JADPYG010000089.1	84	1175	850	92	12	89.099	0.0
JADPYG010000089.1	84	268	179	13	3	91.795	2.77e-67
JADPYG010000089.1	84	209	137	7	4	92.568	1.70e-49
JADPYG010000089.1	84	69.4	37	0	0	100.000	3.02e-07
JADPYF010000119.1	84	1175	850	92	12	89.099	0.0
JADPYF010000119.1	84	268	179	13	3	91.795	2.77e-67
JADPYF010000119.1	84	209	137	7	4	92.568	1.70e-49
JADPYF010000119.1	84	69.4	37	0	0	100.000	3.02e-07
JAACJJ010000007.1	92	1173	1113	165	59	83.246	0.0
JAACJJ010000007.1	92	1173	1113	165	59	83.246	0.0
JAACJJ010000007.1	92	1173	1113	165	59	83.246	0.0
JAACJJ010000007.1	92	706	619	96	18	84.447	0.0
JAACJJ010000007.1	92	75.0	42	1	0	97.674	6.48e-09
JAACJJ010000007.1	92	75.0	42	1	0	97.674	6.48e-09
JAACJJ010000007.1	92	75.0	42	1	0	97.674	6.48e-09
JAACJJ010000066.1	92	1173	1113	165	59	83.246	0.0
JAACJJ010000066.1	92	1133	1106	159	70	82.846	0.0
JAACJJ010000066.1	92	75.0	42	1	0	97.674	6.48e-09
JAACJJ010000066.1	92	67.6	41	1	1	95.349	1.09e-06
JAACJJ010000023.1	92	1173	1115	165	60	83.209	0.0
JAACJJ010000023.1	92	1173	1113	165	59	83.246	0.0
JAACJJ010000023.1	92	1094	1106	163	75	82.292	0.0
JAACJJ010000023.1	92	75.0	42	1	0	97.674	6.48e-09
JAACJJ010000023.1	92	75.0	42	1	0	97.674	6.48e-09
JAACJJ010000023.1	92	75.0	42	1	0	97.674	6.48e-09
JAACJJ010000049.1	92	1173	1113	165	59	83.246	0.0
JAACJJ010000049.1	92	1173	1113	165	59	83.246	0.0
JAACJJ010000049.1	92	1173	1113	165	59	83.246	0.0
JAACJJ010000049.1	92	75.0	42	1	0	97.674	6.48e-09
JAACJJ010000049.1	92	75.0	42	1	0	97.674	6.48e-09
JAACJJ010000049.1	92	75.0	42	1	0	97.674	6.48e-09
JAACJJ010000034.1	92	1173	1113	165	59	83.246	0.0
JAACJJ010000034.1	92	1173	1113	165	59	83.246	0.0
JAACJJ010000034.1	92	1173	1113	165	59	83.246	0.0
JAACJJ010000034.1	92	75.0	42	1	0	97.674	6.48e-09
JAACJJ010000034.1	92	75.0	42	1	0	97.674	6.48e-09
JAACJJ010000034.1	92	75.0	42	1	0	97.674	6.48e-09
JAACJJ010000013.1	92	1173	1113	165	59	83.246	0.0
JAACJJ010000013.1	92	1173	1113	165	59	83.246	0.0
JAACJJ010000013.1	92	1107	1102	159	74	82.547	0.0
JAACJJ010000013.1	92	75.0	42	1	0	97.674	6.48e-09
JAACJJ010000013.1	92	75.0	42	1	0	97.674	6.48e-09
JAACJJ010000013.1	92	67.6	41	1	1	95.349	1.09e-06
JAHRBS010000011.1	92	1173	1109	172	52	83.196	0.0
JAHRBS010000011.1	92	1168	1108	173	52	83.121	0.0
JAHRBS010000011.1	92	1168	1108	173	52	83.121	0.0
JAHRBS010000011.1	92	1168	1108	173	52	83.121	0.0
JAHRBS010000011.1	92	1168	1108	173	52	83.121	0.0
JAHRBS010000011.1	92	69.4	37	0	0	100.000	3.02e-07
JAHRBS010000011.1	92	69.4	37	0	0	100.000	3.02e-07
JAHRBS010000011.1	92	69.4	37	0	0	100.000	3.02e-07
JAHRBS010000011.1	92	69.4	37	0	0	100.000	3.02e-07
JAHRBS010000011.1	92	69.4	37	0	0	100.000	3.02e-07
JAHRBS010000018.1	92	1173	1109	172	52	83.196	0.0
JAHRBS010000018.1	92	1173	1109	172	52	83.196	0.0
JAHRBS010000018.1	92	1173	1109	172	52	83.196	0.0
JAHRBS010000018.1	92	1173	1109	172	52	83.196	0.0
JAHRBS010000018.1	92	1173	1109	172	52	83.196	0.0
JAHRBS010000018.1	92	1173	1109	172	52	83.196	0.0
JAHRBS010000018.1	92	1173	1109	172	52	83.196	0.0
JAHRBS010000018.1	92	1173	1109	172	52	83.196	0.0
JAHRBS010000018.1	92	1173	1109	172	52	83.196	0.0
JAHRBS010000018.1	92	1168	1109	172	53	83.133	0.0
JAHRBS010000018.1	92	69.4	37	0	0	100.000	3.02e-07
JAHRBS010000018.1	92	69.4	37	0	0	100.000	3.02e-07
JAHRBS010000018.1	92	69.4	37	0	0	100.000	3.02e-07
JAHRBS010000018.1	92	69.4	37	0	0	100.000	3.02e-07
JAHRBS010000018.1	92	69.4	37	0	0	100.000	3.02e-07
JAHRBS010000018.1	92	69.4	37	0	0	100.000	3.02e-07
JAHRBS010000018.1	92	69.4	37	0	0	100.000	3.02e-07
JAHRBS010000018.1	92	69.4	37	0	0	100.000	3.02e-07
JAHRBS010000018.1	92	69.4	37	0	0	100.000	3.02e-07
JAHRBS010000018.1	92	69.4	37	0	0	100.000	3.02e-07
JAHRBS010000006.1	92	1173	1109	172	52	83.196	0.0
JAHRBS010000006.1	92	69.4	37	0	0	100.000	3.02e-07
JAACJJ010000010.1	92	1171	1111	166	58	83.221	0.0
JAACJJ010000010.1	92	1166	1111	165	60	83.159	0.0
JAACJJ010000010.1	92	1109	1083	165	61	82.735	0.0
JAACJJ010000010.1	92	75.0	42	1	0	97.674	6.48e-09
JAACJJ010000010.1	92	75.0	42	1	0	97.674	6.48e-09
JAACJJ010000010.1	92	75.0	42	1	0	97.674	6.48e-09
BPQB01000026.1	89	1171	1111	172	53	83.159	0.0
JAHKGY010000012.1	92	1171	1107	170	53	83.233	0.0
JAHKGY010000012.1	92	1166	1107	173	52	83.108	0.0
JAHKGY010000012.1	92	1166	1107	174	51	83.108	0.0
JAHKGY010000012.1	92	1166	1107	174	51	83.108	0.0
JAHKGY010000012.1	92	1166	1107	173	52	83.108	0.0
JAHKGY010000012.1	92	1166	1107	174	51	83.108	0.0
JAHKGY010000012.1	92	1166	1107	174	51	83.108	0.0
JAHKGY010000012.1	92	1162	1106	172	53	83.095	0.0
JAHKGY010000012.1	92	1160	1106	174	52	83.033	0.0
JAHKGY010000012.1	92	1155	1104	173	53	83.008	0.0
JAHKGY010000012.1	92	1129	1101	175	56	82.658	0.0
JAHKGY010000012.1	92	950	998	173	55	81.403	0.0
JAHKGY010000012.1	92	69.4	37	0	0	100.000	3.02e-07
JAHKGY010000012.1	92	69.4	37	0	0	100.000	3.02e-07
JAHKGY010000012.1	92	69.4	37	0	0	100.000	3.02e-07
JAHKGY010000012.1	92	69.4	37	0	0	100.000	3.02e-07
JAHKGY010000012.1	92	69.4	37	0	0	100.000	3.02e-07
JAHKGY010000012.1	92	69.4	37	0	0	100.000	3.02e-07
JAHKGY010000012.1	92	69.4	37	0	0	100.000	3.02e-07
JAHKGY010000012.1	92	69.4	37	0	0	100.000	3.02e-07
JAHKGY010000012.1	92	69.4	37	0	0	100.000	3.02e-07
JAHKGY010000012.1	92	69.4	37	0	0	100.000	3.02e-07
JAHKGY010000012.1	92	69.4	37	0	0	100.000	3.02e-07
JAHKGY010000012.1	92	69.4	37	0	0	100.000	3.02e-07
JH711537.1	81	1171	868	103	11	88.391	0.0
JH711537.1	81	1171	868	103	11	88.391	0.0
JH711537.1	81	643	506	69	8	86.792	3.94e-180
JH711537.1	81	213	146	14	1	90.683	1.32e-50
JH711537.1	81	213	146	14	1	90.683	1.32e-50
JH711537.1	81	63.9	34	0	0	100.000	1.40e-05
JH711537.1	81	63.9	34	0	0	100.000	1.40e-05
NW_006711234.1	81	1171	868	103	11	88.391	0.0
NW_006711234.1	81	1171	868	103	11	88.391	0.0
NW_006711234.1	81	643	506	69	8	86.792	3.94e-180
NW_006711234.1	81	213	146	14	1	90.683	1.32e-50
NW_006711234.1	81	213	146	14	1	90.683	1.32e-50
NW_006711234.1	81	63.9	34	0	0	100.000	1.40e-05
NW_006711234.1	81	63.9	34	0	0	100.000	1.40e-05
JABYQO010000029.1	92	1166	1106	176	49	83.095	0.0
JABYQO010000029.1	92	69.4	37	0	0	100.000	3.02e-07
JAHKGY010000035.1	92	1166	1106	170	54	83.158	0.0
JAHKGY010000035.1	92	1166	1107	174	51	83.108	0.0
JAHKGY010000035.1	92	1166	1107	173	52	83.108	0.0
JAHKGY010000035.1	92	1147	1104	174	54	82.883	0.0
JAHKGY010000035.1	92	1140	1103	174	55	82.808	0.0
JAHKGY010000035.1	92	1134	1102	174	56	82.733	0.0
JAHKGY010000035.1	92	1109	1097	181	54	82.357	0.0
JAHKGY010000035.1	92	837	895	152	55	81.216	0.0
JAHKGY010000035.1	92	69.4	37	0	0	100.000	3.02e-07
JAHKGY010000035.1	92	69.4	37	0	0	100.000	3.02e-07
JAHKGY010000035.1	92	69.4	37	0	0	100.000	3.02e-07
JAHKGY010000035.1	92	69.4	37	0	0	100.000	3.02e-07
JAHKGY010000035.1	92	69.4	37	0	0	100.000	3.02e-07
JAHKGY010000035.1	92	69.4	37	0	0	100.000	3.02e-07
JAKLLX010000014.1	86	1162	878	88	29	88.241	0.0
JAKLLX010000014.1	86	281	199	16	6	90.045	3.56e-71
JAKLLX010000014.1	86	71.3	43	1	1	95.556	8.39e-08
PQXP01001049.1	80	1158	759	51	13	92.224	0.0
PQXP01001049.1	80	549	415	50	7	87.924	8.84e-152
PQXP01001049.1	80	145	135	31	1	80.838	4.87e-30
PUDQ02000143.1	92	1158	1100	184	42	82.956	0.0
PUDQ02000143.1	92	69.4	37	0	0	100.000	3.02e-07
FTLJ01000020.1	92	1149	1106	172	56	82.909	0.0
FTLJ01000020.1	92	69.4	37	0	0	100.000	3.02e-07
JAACJJ010000053.1	92	1147	1108	166	62	82.934	0.0
JAACJJ010000053.1	92	1129	1108	157	73	82.810	0.0
JAACJJ010000053.1	92	75.0	42	1	0	97.674	6.48e-09
JAACJJ010000053.1	92	75.0	42	1	0	97.674	6.48e-09
JABYQU010000032.1	92	1146	1102	181	48	82.795	0.0
JABYQU010000032.1	92	1146	1102	181	48	82.795	0.0
JABYQU010000032.1	92	69.4	37	0	0	100.000	3.02e-07
JABYQU010000032.1	92	69.4	37	0	0	100.000	3.02e-07
JAACJJ010000068.1	92	1146	1109	167	62	82.885	0.0
JAACJJ010000068.1	92	1099	1100	160	74	82.459	0.0
JAACJJ010000068.1	92	300	238	33	4	86.545	9.83e-77
JAACJJ010000068.1	92	255	159	8	2	94.083	2.16e-63
JAACJJ010000068.1	92	75.0	42	1	0	97.674	6.48e-09
JAACJJ010000068.1	92	71.3	40	1	0	97.561	8.39e-08
MNAD01001562.1	92	1142	1099	183	46	82.756	0.0
MNAD01001562.1	92	69.4	37	0	0	100.000	3.02e-07
JABYQI010000027.1	92	1136	1099	183	47	82.694	0.0
JABYQI010000027.1	92	1136	1099	183	47	82.694	0.0
JABYQI010000027.1	92	1136	1099	183	47	82.694	0.0
JABYQI010000027.1	92	69.4	37	0	0	100.000	3.02e-07
JABYQI010000027.1	92	69.4	37	0	0	100.000	3.02e-07
JABYQI010000027.1	92	69.4	37	0	0	100.000	3.02e-07
CP019375.1	92	1136	1100	181	49	82.707	0.0
CP019375.1	92	1136	1099	183	47	82.694	0.0
CP019375.1	92	1136	1099	183	47	82.694	0.0
CP019375.1	92	1136	1099	183	47	82.694	0.0
CP019375.1	92	1136	1099	183	47	82.694	0.0
CP019375.1	92	1136	1099	183	47	82.694	0.0
CP019375.1	92	1136	1099	183	47	82.694	0.0
CP019375.1	92	1136	1099	183	47	82.694	0.0
CP019375.1	92	1136	1099	183	47	82.694	0.0
CP019375.1	92	1136	1099	183	47	82.694	0.0
CP019375.1	92	1136	1099	183	47	82.694	0.0
CP019375.1	92	1131	1098	184	47	82.619	0.0
CP019375.1	92	1131	1098	184	47	82.619	0.0
CP019375.1	92	69.4	37	0	0	100.000	3.02e-07
CP019375.1	92	69.4	37	0	0	100.000	3.02e-07
CP019375.1	92	69.4	37	0	0	100.000	3.02e-07
CP019375.1	92	69.4	37	0	0	100.000	3.02e-07
CP019375.1	92	69.4	37	0	0	100.000	3.02e-07
CP019375.1	92	69.4	37	0	0	100.000	3.02e-07
CP019375.1	92	69.4	37	0	0	100.000	3.02e-07
CP019375.1	92	69.4	37	0	0	100.000	3.02e-07
CP019375.1	92	69.4	37	0	0	100.000	3.02e-07
CP019375.1	92	69.4	37	0	0	100.000	3.02e-07
CP019375.1	92	69.4	37	0	0	100.000	3.02e-07
CP019375.1	92	69.4	37	0	0	100.000	3.02e-07
CP019375.1	92	69.4	37	0	0	100.000	3.02e-07
JAMALH010000007.1	86	1136	864	93	25	87.984	0.0
JAMALH010000007.1	86	1136	864	93	25	87.984	0.0
JAMALH010000007.1	86	289	204	15	7	90.265	2.13e-73
JAMALH010000007.1	86	289	204	15	7	90.265	2.13e-73
JAMALH010000007.1	86	71.3	40	1	0	97.561	8.39e-08
JAMALH010000007.1	86	71.3	40	1	0	97.561	8.39e-08
JAMALI010000176.1	86	1136	864	93	25	87.984	0.0
JAMALI010000176.1	86	289	180	7	4	94.241	2.13e-73
JAMALI010000176.1	86	99.0	83	10	4	85.567	3.85e-16
JAMALI010000176.1	86	71.3	40	1	0	97.561	8.39e-08
JABYQG010000024.1	92	1133	1100	181	50	82.645	0.0
JABYQG010000024.1	92	1133	1100	181	50	82.645	0.0
JABYQG010000024.1	92	69.4	37	0	0	100.000	3.02e-07
JABYQG010000024.1	92	69.4	37	0	0	100.000	3.02e-07
CALYLX010000168.1	93	1131	1110	179	56	82.528	0.0
CALYLX010000168.1	93	1077	1102	182	62	81.872	0.0
CALYLX010000168.1	93	985	857	137	20	84.517	0.0
CALYLX010000168.1	93	983	857	136	21	84.517	0.0
CALYLX010000168.1	93	983	856	138	19	84.501	0.0
CALYLX010000168.1	93	977	856	136	22	84.418	0.0
CALYLX010000168.1	93	968	854	136	23	84.304	0.0
CALYLX010000168.1	93	950	851	137	25	84.008	0.0
CALYLX010000168.1	93	856	837	133	43	82.626	0.0
CALYLX010000168.1	93	270	169	9	2	93.889	7.70e-68
CALYLX010000168.1	93	265	168	11	1	93.333	3.58e-66
CALYLX010000168.1	93	265	168	11	1	93.333	3.58e-66
CALYLX010000168.1	93	265	168	11	1	93.333	3.58e-66
CALYLX010000168.1	93	265	168	11	1	93.333	3.58e-66
CALYLX010000168.1	93	265	168	11	1	93.333	3.58e-66
CALYLX010000168.1	93	226	162	11	7	90.000	1.69e-54
CALYLX010000168.1	93	75.0	42	1	0	97.674	6.48e-09
CALYLX010000168.1	93	75.0	42	1	0	97.674	6.48e-09
CALYLX010000168.1	93	75.0	42	1	0	97.674	6.48e-09
CALYLX010000168.1	93	75.0	42	1	0	97.674	6.48e-09
CALYLX010000168.1	93	75.0	42	1	0	97.674	6.48e-09
CALYLX010000168.1	93	75.0	42	1	0	97.674	6.48e-09
CALYLX010000168.1	93	75.0	42	1	0	97.674	6.48e-09
JANEWO010000736.1	88	1129	879	114	16	87.116	0.0
JANEWO010000736.1	88	270	203	22	5	88.261	7.70e-68
JANEWO010000736.1	88	71.3	40	1	0	97.561	8.39e-08
JADCQV010000005.1	85	1129	879	114	16	87.116	0.0
JADCQV010000005.1	85	270	180	13	3	91.837	7.70e-68
JADCQV010000005.1	85	71.3	40	1	0	97.561	8.39e-08
NDFF03000276.1	92	1122	1096	187	46	82.468	0.0
NDFF03000276.1	92	1122	1097	185	48	82.481	0.0
NDFF03000276.1	92	1122	1097	185	48	82.481	0.0
NDFF03000276.1	92	1122	1097	185	48	82.481	0.0
NDFF03000276.1	92	1122	1097	185	48	82.481	0.0
NDFF03000276.1	92	69.4	37	0	0	100.000	3.02e-07
NDFF03000276.1	92	69.4	37	0	0	100.000	3.02e-07
NDFF03000276.1	92	69.4	37	0	0	100.000	3.02e-07
NDFF03000276.1	92	69.4	37	0	0	100.000	3.02e-07
NDFF03000276.1	92	69.4	37	0	0	100.000	3.02e-07
VTPW01000019.1	92	1118	1109	148	83	82.761	0.0
VTPW01000019.1	92	1114	1109	148	84	82.699	0.0
VTPW01000019.1	92	1114	1109	148	84	82.699	0.0
VTPW01000019.1	92	1114	1109	148	84	82.699	0.0
VTPW01000019.1	92	1114	1109	148	84	82.699	0.0
VTPW01000019.1	92	1114	1109	148	84	82.699	0.0
VTPW01000019.1	92	444	503	79	42	80.609	4.29e-120
VTPW01000019.1	92	76.8	43	1	0	97.727	1.80e-09
VTPW01000019.1	92	76.8	43	1	0	97.727	1.80e-09
VTPW01000019.1	92	76.8	43	1	0	97.727	1.80e-09
VTPW01000019.1	92	76.8	43	1	0	97.727	1.80e-09
VTPW01000019.1	92	76.8	43	1	0	97.727	1.80e-09
VTPW01000019.1	92	76.8	43	1	0	97.727	1.80e-09
VTPW01000019.1	92	71.3	40	1	0	97.561	8.39e-08
QCWT01000098.1	93	1114	1110	147	85	82.712	0.0
QCWT01000098.1	93	1114	1110	147	85	82.712	0.0
QCWT01000098.1	93	1114	1110	147	85	82.712	0.0
QCWT01000098.1	93	76.8	46	1	1	95.833	1.80e-09
QCWT01000098.1	93	76.8	46	1	1	95.833	1.80e-09
QCWT01000098.1	93	76.8	46	1	1	95.833	1.80e-09
QCWT01000106.1	93	1114	1110	147	85	82.712	0.0
QCWT01000106.1	93	1114	1110	147	85	82.712	0.0
QCWT01000106.1	93	76.8	46	1	1	95.833	1.80e-09
QCWT01000106.1	93	76.8	46	1	1	95.833	1.80e-09
VTPW01000021.1	92	1114	1109	148	84	82.699	0.0
VTPW01000021.1	92	1114	1109	148	84	82.699	0.0
VTPW01000021.1	92	444	503	79	42	80.609	4.29e-120
VTPW01000021.1	92	76.8	43	1	0	97.727	1.80e-09
VTPW01000021.1	92	76.8	43	1	0	97.727	1.80e-09
VTPW01000021.1	92	76.8	43	1	0	97.727	1.80e-09
VTPW01000013.1	92	1114	1109	148	84	82.699	0.0
VTPW01000013.1	92	1114	1109	148	84	82.699	0.0
VTPW01000013.1	92	1114	1109	148	84	82.699	0.0
VTPW01000013.1	92	1114	1109	148	84	82.699	0.0
VTPW01000013.1	92	1114	1109	148	84	82.699	0.0
VTPW01000013.1	92	1114	1109	148	84	82.699	0.0
VTPW01000013.1	92	1107	1108	148	85	82.625	0.0
VTPW01000013.1	92	418	504	70	55	80.127	2.60e-112
VTPW01000013.1	92	76.8	43	1	0	97.727	1.80e-09
VTPW01000013.1	92	76.8	43	1	0	97.727	1.80e-09
VTPW01000013.1	92	76.8	43	1	0	97.727	1.80e-09
VTPW01000013.1	92	76.8	43	1	0	97.727	1.80e-09
VTPW01000013.1	92	76.8	43	1	0	97.727	1.80e-09
VTPW01000013.1	92	76.8	43	1	0	97.727	1.80e-09
VTPW01000013.1	92	76.8	43	1	0	97.727	1.80e-09
JACETU010000006.1	92	1114	1110	147	85	82.712	0.0
JACETU010000006.1	92	1114	1110	147	85	82.712	0.0
JACETU010000006.1	92	1114	1110	147	85	82.712	0.0
JACETU010000006.1	92	1114	1110	147	85	82.712	0.0
JACETU010000006.1	92	1114	1110	147	85	82.712	0.0
JACETU010000006.1	92	1114	1110	147	85	82.712	0.0
JACETU010000006.1	92	1114	1110	147	85	82.712	0.0
JACETU010000006.1	92	1114	1110	147	85	82.712	0.0
JACETU010000006.1	92	1114	1110	147	85	82.712	0.0
JACETU010000006.1	92	1114	1110	147	85	82.712	0.0
JACETU010000006.1	92	1114	1110	147	85	82.712	0.0
JACETU010000006.1	92	1114	1110	147	85	82.712	0.0
JACETU010000006.1	92	1114	1110	147	85	82.712	0.0
JACETU010000006.1	92	1114	1110	147	85	82.712	0.0
JACETU010000006.1	92	1092	1106	151	85	82.414	0.0
JACETU010000006.1	92	76.8	43	1	0	97.727	1.80e-09
JACETU010000006.1	92	76.8	43	1	0	97.727	1.80e-09
JACETU010000006.1	92	76.8	43	1	0	97.727	1.80e-09
JACETU010000006.1	92	76.8	43	1	0	97.727	1.80e-09
JACETU010000006.1	92	76.8	43	1	0	97.727	1.80e-09
JACETU010000006.1	92	76.8	43	1	0	97.727	1.80e-09
JACETU010000006.1	92	76.8	43	1	0	97.727	1.80e-09
JACETU010000006.1	92	76.8	43	1	0	97.727	1.80e-09
JACETU010000006.1	92	76.8	43	1	0	97.727	1.80e-09
JACETU010000006.1	92	76.8	43	1	0	97.727	1.80e-09
JACETU010000006.1	92	76.8	43	1	0	97.727	1.80e-09
JACETU010000006.1	92	76.8	43	1	0	97.727	1.80e-09
JACETU010000006.1	92	76.8	43	1	0	97.727	1.80e-09
JACETU010000006.1	92	76.8	43	1	0	97.727	1.80e-09
JACETU010000006.1	92	76.8	43	1	0	97.727	1.80e-09
NW_023503161.1	92	1114	1110	147	85	82.712	0.0
NW_023503161.1	92	1114	1110	147	85	82.712	0.0
NW_023503161.1	92	1114	1110	147	85	82.712	0.0
NW_023503161.1	92	1114	1110	147	85	82.712	0.0
NW_023503161.1	92	1114	1110	147	85	82.712	0.0
NW_023503161.1	92	1114	1110	147	85	82.712	0.0
NW_023503161.1	92	1114	1110	147	85	82.712	0.0
NW_023503161.1	92	1114	1110	147	85	82.712	0.0
NW_023503161.1	92	1114	1110	147	85	82.712	0.0
NW_023503161.1	92	1114	1110	147	85	82.712	0.0
NW_023503161.1	92	1114	1110	147	85	82.712	0.0
NW_023503161.1	92	1114	1110	147	85	82.712	0.0
NW_023503161.1	92	1114	1110	147	85	82.712	0.0
NW_023503161.1	92	1114	1110	147	85	82.712	0.0
NW_023503161.1	92	1092	1106	151	85	82.414	0.0
NW_023503161.1	92	76.8	43	1	0	97.727	1.80e-09
NW_023503161.1	92	76.8	43	1	0	97.727	1.80e-09
NW_023503161.1	92	76.8	43	1	0	97.727	1.80e-09
NW_023503161.1	92	76.8	43	1	0	97.727	1.80e-09
NW_023503161.1	92	76.8	43	1	0	97.727	1.80e-09
NW_023503161.1	92	76.8	43	1	0	97.727	1.80e-09
NW_023503161.1	92	76.8	43	1	0	97.727	1.80e-09
NW_023503161.1	92	76.8	43	1	0	97.727	1.80e-09
NW_023503161.1	92	76.8	43	1	0	97.727	1.80e-09
NW_023503161.1	92	76.8	43	1	0	97.727	1.80e-09
NW_023503161.1	92	76.8	43	1	0	97.727	1.80e-09
NW_023503161.1	92	76.8	43	1	0	97.727	1.80e-09
NW_023503161.1	92	76.8	43	1	0	97.727	1.80e-09
NW_023503161.1	92	76.8	43	1	0	97.727	1.80e-09
NW_023503161.1	92	76.8	43	1	0	97.727	1.80e-09
JACGZH010000010.1	82	1109	856	108	16	87.347	0.0
JACGZH010000010.1	82	1103	856	108	17	87.258	0.0
JACGZH010000010.1	82	1085	856	107	22	86.904	0.0
JACGZH010000010.1	82	254	165	9	4	92.697	7.76e-63
JACGZH010000010.1	82	254	165	9	4	92.697	7.76e-63
JACGZH010000010.1	82	254	165	9	4	92.697	7.76e-63
JACGZH010000010.1	82	78.7	42	0	0	100.000	5.01e-10
JACGZH010000010.1	82	78.7	42	0	0	100.000	5.01e-10
JACGZH010000007.1	82	1109	852	106	16	87.474	0.0
JACGZH010000007.1	82	254	165	9	4	92.697	7.76e-63
JACGZH010000007.1	82	78.7	42	0	0	100.000	5.01e-10
JACGZH010000006.1	82	1109	856	108	16	87.347	0.0
JACGZH010000006.1	82	1109	856	108	16	87.347	0.0
JACGZH010000006.1	82	1109	856	108	16	87.347	0.0
JACGZH010000006.1	82	1061	852	105	27	86.585	0.0
JACGZH010000006.1	82	254	165	9	4	92.697	7.76e-63
JACGZH010000006.1	82	254	165	9	4	92.697	7.76e-63
JACGZH010000006.1	82	254	165	9	4	92.697	7.76e-63
JACGZH010000006.1	82	254	165	9	4	92.697	7.76e-63
JACGZH010000006.1	82	78.7	42	0	0	100.000	5.01e-10
JACGZH010000006.1	82	78.7	42	0	0	100.000	5.01e-10
JACGZH010000006.1	82	78.7	42	0	0	100.000	5.01e-10
JACGZH010000006.1	82	78.7	42	0	0	100.000	5.01e-10
JACGZH010000019.1	82	1109	856	108	16	87.347	0.0
JACGZH010000019.1	82	1109	856	108	16	87.347	0.0
JACGZH010000019.1	82	1109	856	108	16	87.347	0.0
JACGZH010000019.1	82	712	577	67	23	86.507	0.0
JACGZH010000019.1	82	254	165	9	4	92.697	7.76e-63
JACGZH010000019.1	82	254	165	9	4	92.697	7.76e-63
JACGZH010000019.1	82	254	165	9	4	92.697	7.76e-63
JACGZH010000019.1	82	78.7	42	0	0	100.000	5.01e-10
JACGZH010000019.1	82	78.7	42	0	0	100.000	5.01e-10
JACGZH010000019.1	82	78.7	42	0	0	100.000	5.01e-10
JACGZH010000018.1	82	1109	852	106	16	87.474	0.0
JACGZH010000018.1	82	1109	852	106	16	87.474	0.0
JACGZH010000018.1	82	1109	852	106	16	87.474	0.0
JACGZH010000018.1	82	254	165	9	4	92.697	7.76e-63
JACGZH010000018.1	82	254	165	9	4	92.697	7.76e-63
JACGZH010000018.1	82	254	165	9	4	92.697	7.76e-63
JACGZH010000018.1	82	78.7	42	0	0	100.000	5.01e-10
JACGZH010000018.1	82	78.7	42	0	0	100.000	5.01e-10
JACGZH010000018.1	82	78.7	42	0	0	100.000	5.01e-10
JACGZH010000015.1	82	1109	852	106	16	87.474	0.0
JACGZH010000015.1	82	1109	852	106	16	87.474	0.0
JACGZH010000015.1	82	1109	852	106	16	87.474	0.0
JACGZH010000015.1	82	1109	852	106	16	87.474	0.0
JACGZH010000015.1	82	254	165	9	4	92.697	7.76e-63
JACGZH010000015.1	82	254	165	9	4	92.697	7.76e-63
JACGZH010000015.1	82	254	165	9	4	92.697	7.76e-63
JACGZH010000015.1	82	254	165	9	4	92.697	7.76e-63
JACGZH010000015.1	82	254	165	9	4	92.697	7.76e-63
JACGZH010000015.1	82	78.7	42	0	0	100.000	5.01e-10
JACGZH010000015.1	82	78.7	42	0	0	100.000	5.01e-10
JACGZH010000015.1	82	78.7	42	0	0	100.000	5.01e-10
JACGZH010000015.1	82	78.7	42	0	0	100.000	5.01e-10
JACGZH010000015.1	82	78.7	42	0	0	100.000	5.01e-10
JACGZH010000014.1	82	1109	856	108	16	87.347	0.0
JACGZH010000014.1	82	1109	856	108	16	87.347	0.0
JACGZH010000014.1	82	1103	855	109	16	87.245	0.0
JACGZH010000014.1	82	1099	856	108	18	87.169	0.0
JACGZH010000014.1	82	1094	844	106	16	87.371	0.0
JACGZH010000014.1	82	254	165	9	4	92.697	7.76e-63
JACGZH010000014.1	82	254	165	9	4	92.697	7.76e-63
JACGZH010000014.1	82	254	165	9	4	92.697	7.76e-63
JACGZH010000014.1	82	254	165	9	4	92.697	7.76e-63
JACGZH010000014.1	82	254	165	9	4	92.697	7.76e-63
JACGZH010000014.1	82	78.7	42	0	0	100.000	5.01e-10
JACGZH010000014.1	82	78.7	42	0	0	100.000	5.01e-10
JACGZH010000014.1	82	78.7	42	0	0	100.000	5.01e-10
JACGZH010000014.1	82	78.7	42	0	0	100.000	5.01e-10
JACGZH010000014.1	82	78.7	42	0	0	100.000	5.01e-10
JACGZH010000013.1	82	1109	852	106	16	87.474	0.0
JACGZH010000013.1	82	1109	852	106	16	87.474	0.0
JACGZH010000013.1	82	1109	852	106	16	87.474	0.0
JACGZH010000013.1	82	1109	852	106	16	87.474	0.0
JACGZH010000013.1	82	1109	852	106	16	87.474	0.0
JACGZH010000013.1	82	1107	852	105	17	87.474	0.0
JACGZH010000013.1	82	254	165	9	4	92.697	7.76e-63
JACGZH010000013.1	82	254	165	9	4	92.697	7.76e-63
JACGZH010000013.1	82	254	165	9	4	92.697	7.76e-63
JACGZH010000013.1	82	254	165	9	4	92.697	7.76e-63
JACGZH010000013.1	82	254	165	9	4	92.697	7.76e-63
JACGZH010000013.1	82	254	165	9	4	92.697	7.76e-63
JACGZH010000013.1	82	78.7	42	0	0	100.000	5.01e-10
JACGZH010000013.1	82	78.7	42	0	0	100.000	5.01e-10
JACGZH010000013.1	82	78.7	42	0	0	100.000	5.01e-10
JACGZH010000013.1	82	78.7	42	0	0	100.000	5.01e-10
JACGZH010000013.1	82	78.7	42	0	0	100.000	5.01e-10
JACGZH010000013.1	82	78.7	42	0	0	100.000	5.01e-10
JACGZH010000001.1	82	1109	856	108	16	87.347	0.0
JACGZH010000001.1	82	1109	856	108	16	87.347	0.0
JACGZH010000001.1	82	1107	856	107	17	87.347	0.0
JACGZH010000001.1	82	1088	855	108	20	86.979	0.0
JACGZH010000001.1	82	1085	856	107	22	86.904	0.0
JACGZH010000001.1	82	254	165	9	4	92.697	7.76e-63
JACGZH010000001.1	82	254	165	9	4	92.697	7.76e-63
JACGZH010000001.1	82	254	165	9	4	92.697	7.76e-63
JACGZH010000001.1	82	254	165	9	4	92.697	7.76e-63
JACGZH010000001.1	82	254	165	9	4	92.697	7.76e-63
JACGZH010000001.1	82	78.7	42	0	0	100.000	5.01e-10
JACGZH010000001.1	82	78.7	42	0	0	100.000	5.01e-10
JACGZH010000001.1	82	78.7	42	0	0	100.000	5.01e-10
JACGZH010000001.1	82	76.8	41	0	0	100.000	1.80e-09
NDFF03000279.1	92	1103	1094	187	49	82.256	0.0
NDFF03000279.1	92	69.4	37	0	0	100.000	3.02e-07
QCWS01000124.1	92	1099	1106	149	85	82.537	0.0
QCWS01000124.1	92	1099	1105	150	84	82.524	0.0
QCWS01000124.1	92	1096	1105	151	84	82.463	0.0
QCWS01000124.1	92	1096	1105	152	83	82.463	0.0
QCWS01000124.1	92	1096	1105	152	83	82.463	0.0
QCWS01000124.1	92	1090	1105	150	86	82.401	0.0
QCWS01000124.1	92	76.8	43	1	0	97.727	1.80e-09
QCWS01000124.1	92	76.8	43	1	0	97.727	1.80e-09
QCWS01000124.1	92	76.8	43	1	0	97.727	1.80e-09
QCWS01000124.1	92	76.8	43	1	0	97.727	1.80e-09
QCWS01000124.1	92	76.8	43	1	0	97.727	1.80e-09
QCWS01000124.1	92	76.8	43	1	0	97.727	1.80e-09
BRDD01000307.1	76	1090	774	77	12	89.687	0.0
BRDD01000307.1	76	257	180	18	2	90.000	6.00e-64
BRDD01000307.1	76	71.3	38	0	0	100.000	8.39e-08
CALYLX010000128.1	93	1090	1106	174	67	82.108	0.0
CALYLX010000128.1	93	1085	1104	176	66	82.021	0.0
CALYLX010000128.1	93	963	853	137	23	84.205	0.0
CALYLX010000128.1	93	957	853	136	25	84.122	0.0
CALYLX010000128.1	93	944	1085	178	87	80.370	0.0
CALYLX010000128.1	93	265	168	11	1	93.333	3.58e-66
CALYLX010000128.1	93	259	167	11	2	92.778	1.67e-64
CALYLX010000128.1	93	75.0	42	1	0	97.674	6.48e-09
CALYLX010000128.1	93	75.0	42	1	0	97.674	6.48e-09
CALYLX010000128.1	93	75.0	42	1	0	97.674	6.48e-09
CALYLX010000128.1	93	75.0	42	1	0	97.674	6.48e-09
CALYLX010000128.1	93	71.3	40	1	0	97.561	8.39e-08
CALYLX010000164.1	93	1085	1102	175	66	82.055	0.0
CALYLX010000164.1	93	985	857	137	20	84.517	0.0
CALYLX010000164.1	93	985	857	137	20	84.517	0.0
CALYLX010000164.1	93	983	857	136	21	84.517	0.0
CALYLX010000164.1	93	983	857	136	21	84.517	0.0
CALYLX010000164.1	93	983	857	136	21	84.517	0.0
CALYLX010000164.1	93	983	857	136	21	84.517	0.0
CALYLX010000164.1	93	983	857	136	21	84.517	0.0
CALYLX010000164.1	93	983	857	136	21	84.517	0.0
CALYLX010000164.1	93	981	858	131	26	84.532	0.0
CALYLX010000164.1	93	976	855	137	21	84.403	0.0
CALYLX010000164.1	93	961	853	134	26	84.205	0.0
CALYLX010000164.1	93	265	168	11	1	93.333	3.58e-66
CALYLX010000164.1	93	265	168	11	1	93.333	3.58e-66
CALYLX010000164.1	93	265	168	11	1	93.333	3.58e-66
CALYLX010000164.1	93	265	168	11	1	93.333	3.58e-66
CALYLX010000164.1	93	265	168	11	1	93.333	3.58e-66
CALYLX010000164.1	93	265	168	11	1	93.333	3.58e-66
CALYLX010000164.1	93	265	168	11	1	93.333	3.58e-66
CALYLX010000164.1	93	265	168	11	1	93.333	3.58e-66
CALYLX010000164.1	93	265	168	11	1	93.333	3.58e-66
CALYLX010000164.1	93	265	168	11	1	93.333	3.58e-66
CALYLX010000164.1	93	265	168	11	1	93.333	3.58e-66
CALYLX010000164.1	93	75.0	42	1	0	97.674	6.48e-09
CALYLX010000164.1	93	75.0	42	1	0	97.674	6.48e-09
CALYLX010000164.1	93	75.0	42	1	0	97.674	6.48e-09
CALYLX010000164.1	93	75.0	42	1	0	97.674	6.48e-09
CALYLX010000164.1	93	75.0	42	1	0	97.674	6.48e-09
CALYLX010000164.1	93	75.0	42	1	0	97.674	6.48e-09
CALYLX010000164.1	93	75.0	42	1	0	97.674	6.48e-09
CALYLX010000164.1	93	75.0	42	1	0	97.674	6.48e-09
CALYLX010000164.1	93	75.0	42	1	0	97.674	6.48e-09
CALYLX010000164.1	93	75.0	42	1	0	97.674	6.48e-09
CALYLX010000164.1	93	75.0	42	1	0	97.674	6.48e-09
CALYLX010000164.1	93	75.0	42	1	0	97.674	6.48e-09
JAAZPX010000111.1	55	1085	729	66	4	91.239	0.0
QCWS01000004.1	92	1079	1103	153	85	82.252	0.0
QCWS01000004.1	92	76.8	43	1	0	97.727	1.80e-09
JAJIRY010000273.1	92	1077	1098	160	78	82.186	0.0
JAJIRY010000273.1	92	985	830	126	18	85.216	0.0
JAJIRY010000273.1	92	985	830	126	18	85.216	0.0
JAJIRY010000273.1	92	985	830	126	18	85.216	0.0
JAJIRY010000273.1	92	985	830	126	18	85.216	0.0
JAJIRY010000273.1	92	983	829	126	18	85.200	0.0
JAJIRY010000273.1	92	983	830	125	19	85.216	0.0
JAJIRY010000273.1	92	983	831	122	22	85.231	0.0
JAJIRY010000273.1	92	983	830	125	19	85.216	0.0
JAJIRY010000273.1	92	983	830	125	19	85.216	0.0
JAJIRY010000273.1	92	983	830	125	19	85.216	0.0
JAJIRY010000273.1	92	983	830	125	19	85.216	0.0
JAJIRY010000273.1	92	983	830	125	19	85.216	0.0
JAJIRY010000273.1	92	983	830	125	19	85.216	0.0
JAJIRY010000273.1	92	983	830	125	19	85.216	0.0
JAJIRY010000273.1	92	983	830	125	19	85.216	0.0
JAJIRY010000273.1	92	981	830	122	22	85.216	0.0
JAJIRY010000273.1	92	977	829	125	20	85.113	0.0
JAJIRY010000273.1	92	977	829	126	19	85.113	0.0
JAJIRY010000273.1	92	977	829	126	19	85.113	0.0
JAJIRY010000273.1	92	977	828	128	17	85.098	0.0
JAJIRY010000273.1	92	977	829	125	20	85.113	0.0
JAJIRY010000273.1	92	977	829	125	20	85.113	0.0
JAJIRY010000273.1	92	976	830	121	24	85.128	0.0
JAJIRY010000273.1	92	957	823	126	21	84.845	0.0
JAJIRY010000273.1	92	957	825	126	22	84.789	0.0
JAJIRY010000273.1	92	905	818	125	31	83.984	0.0
JAJIRY010000273.1	92	898	819	120	37	83.914	0.0
JAJIRY010000273.1	92	881	814	121	38	83.659	0.0
JAJIRY010000273.1	92	872	813	123	38	83.470	0.0
JAJIRY010000273.1	92	848	808	118	45	83.213	0.0
JAJIRY010000273.1	92	839	807	125	41	82.939	0.0
JAJIRY010000273.1	92	822	806	124	45	82.667	0.0
JAJIRY010000273.1	92	802	800	123	48	82.389	0.0
JAJIRY010000273.1	92	721	695	120	26	82.640	0.0
JAJIRY010000273.1	92	265	185	11	8	90.686	3.58e-66
JAJIRY010000273.1	92	265	185	11	8	90.686	3.58e-66
JAJIRY010000273.1	92	265	185	11	8	90.686	3.58e-66
JAJIRY010000273.1	92	265	185	11	8	90.686	3.58e-66
JAJIRY010000273.1	92	265	185	11	8	90.686	3.58e-66
JAJIRY010000273.1	92	265	185	11	8	90.686	3.58e-66
JAJIRY010000273.1	92	265	198	15	10	88.789	3.58e-66
JAJIRY010000273.1	92	265	198	15	10	88.789	3.58e-66
JAJIRY010000273.1	92	265	185	11	8	90.686	3.58e-66
JAJIRY010000273.1	92	265	198	15	10	88.789	3.58e-66
JAJIRY010000273.1	92	265	185	11	8	90.686	3.58e-66
JAJIRY010000273.1	92	265	185	11	8	90.686	3.58e-66
JAJIRY010000273.1	92	265	198	15	10	88.789	3.58e-66
JAJIRY010000273.1	92	265	185	11	8	90.686	3.58e-66
JAJIRY010000273.1	92	265	185	11	8	90.686	3.58e-66
JAJIRY010000273.1	92	265	185	11	8	90.686	3.58e-66
JAJIRY010000273.1	92	265	185	11	8	90.686	3.58e-66
JAJIRY010000273.1	92	265	185	11	8	90.686	3.58e-66
JAJIRY010000273.1	92	265	185	11	8	90.686	3.58e-66
JAJIRY010000273.1	92	265	185	11	8	90.686	3.58e-66
JAJIRY010000273.1	92	265	198	15	10	88.789	3.58e-66
JAJIRY010000273.1	92	261	162	8	2	94.186	4.64e-65
JAJIRY010000273.1	92	261	162	8	2	94.186	4.64e-65
JAJIRY010000273.1	92	257	184	11	9	90.196	6.00e-64
JAJIRY010000273.1	92	252	196	15	12	87.892	2.79e-62
JAJIRY010000273.1	92	252	196	15	12	87.892	2.79e-62
JAJIRY010000273.1	92	250	182	11	10	89.655	1.00e-61
JAJIRY010000273.1	92	241	159	8	5	92.442	6.04e-59
JAJIRY010000273.1	92	239	181	11	12	88.725	2.17e-58
JAJIRY010000273.1	92	237	181	9	14	88.725	7.81e-58
JAJIRY010000273.1	92	237	194	13	16	86.996	7.81e-58
JAJIRY010000273.1	92	226	157	6	9	91.279	1.69e-54
JAJIRY010000273.1	92	198	175	10	19	85.784	3.69e-46
JAJIRY010000273.1	92	75.0	42	1	0	97.674	6.48e-09
JAJIRY010000273.1	92	75.0	42	1	0	97.674	6.48e-09
JAJIRY010000273.1	92	75.0	42	1	0	97.674	6.48e-09
JAJIRY010000273.1	92	75.0	42	1	0	97.674	6.48e-09
JAJIRY010000273.1	92	75.0	42	1	0	97.674	6.48e-09
JAJIRY010000273.1	92	75.0	42	1	0	97.674	6.48e-09
JAJIRY010000273.1	92	75.0	42	1	0	97.674	6.48e-09
JAJIRY010000273.1	92	75.0	42	1	0	97.674	6.48e-09
JAJIRY010000273.1	92	75.0	42	1	0	97.674	6.48e-09
JAJIRY010000273.1	92	75.0	42	1	0	97.674	6.48e-09
JAJIRY010000273.1	92	75.0	42	1	0	97.674	6.48e-09
JAJIRY010000273.1	92	75.0	42	1	0	97.674	6.48e-09
JAJIRY010000273.1	92	75.0	42	1	0	97.674	6.48e-09
JAJIRY010000273.1	92	75.0	42	1	0	97.674	6.48e-09
JAJIRY010000273.1	92	75.0	42	1	0	97.674	6.48e-09
JAJIRY010000273.1	92	75.0	42	1	0	97.674	6.48e-09
JAJIRY010000273.1	92	75.0	42	1	0	97.674	6.48e-09
JAJIRY010000273.1	92	75.0	42	1	0	97.674	6.48e-09
JAJIRY010000273.1	92	75.0	42	1	0	97.674	6.48e-09
JAJIRY010000273.1	92	75.0	42	1	0	97.674	6.48e-09
JAJIRY010000273.1	92	75.0	42	1	0	97.674	6.48e-09
JAJIRY010000273.1	92	75.0	42	1	0	97.674	6.48e-09
JAJIRY010000273.1	92	75.0	42	1	0	97.674	6.48e-09
JAJIRY010000273.1	92	75.0	42	1	0	97.674	6.48e-09
JAJIRY010000273.1	92	75.0	42	1	0	97.674	6.48e-09
JAJIRY010000273.1	92	75.0	42	1	0	97.674	6.48e-09
JAJIRY010000273.1	92	75.0	42	1	0	97.674	6.48e-09
JAJIRY010000273.1	92	75.0	42	1	0	97.674	6.48e-09
JAJIRY010000273.1	92	75.0	42	1	0	97.674	6.48e-09
JAJIRY010000273.1	92	75.0	42	1	0	97.674	6.48e-09
JAJIRY010000273.1	92	75.0	42	1	0	97.674	6.48e-09
JAJIRY010000273.1	92	75.0	42	1	0	97.674	6.48e-09
JAJIRY010000273.1	92	75.0	42	1	0	97.674	6.48e-09
JAJIRY010000273.1	92	67.6	41	1	1	95.349	1.09e-06
RRYC01000010.1	79	1074	852	108	22	86.762	0.0
RRYC01000010.1	79	239	158	13	1	91.860	2.17e-58
PQXP01000980.1	58	1070	690	50	7	92.369	0.0
PQXP01000980.1	58	488	321	26	2	91.977	1.95e-133
PQXP01000980.1	58	435	280	20	2	92.715	2.58e-117
PQXP01000980.1	58	379	205	0	0	100.000	1.23e-100
BRON01000014.1	83	1066	848	113	18	86.619	0.0
BRON01000014.1	83	1066	848	113	18	86.619	0.0
BRON01000014.1	83	1066	848	113	18	86.619	0.0
BRON01000014.1	83	261	171	11	3	92.432	4.64e-65
BRON01000014.1	83	261	171	11	3	92.432	4.64e-65
BRON01000014.1	83	261	171	11	3	92.432	4.64e-65
BRON01000014.1	83	71.3	40	1	0	97.561	8.39e-08
BRON01000014.1	83	71.3	40	1	0	97.561	8.39e-08
BRON01000014.1	83	71.3	40	1	0	97.561	8.39e-08
PQXP01000591.1	76	1061	753	72	14	89.750	0.0
PQXP01000591.1	76	941	677	68	18	88.729	0.0
PQXP01000591.1	76	915	603	50	3	91.921	0.0
PQXP01000591.1	76	488	327	15	13	92.113	1.95e-133
PQXP01000591.1	76	468	308	11	13	92.771	2.55e-127
PQXP01000591.1	76	449	292	22	2	92.405	9.22e-122
PQXP01000591.1	76	357	263	30	4	88.552	5.75e-94
PQXP01000591.1	76	252	176	20	0	89.796	2.79e-62
PQXP01000591.1	76	206	151	11	7	89.349	2.20e-48
LOEC01000834.1	83	1061	847	114	18	86.517	0.0
LOEC01000834.1	83	261	171	11	3	92.432	4.64e-65
LOEC01000834.1	83	71.3	40	1	0	97.561	8.39e-08
BBPU01000016.1	83	1061	847	114	18	86.517	0.0
BBPU01000016.1	83	1061	847	114	18	86.517	0.0
BBPU01000016.1	83	261	171	11	3	92.432	4.64e-65
BBPU01000016.1	83	261	171	11	3	92.432	4.64e-65
BBPU01000016.1	83	71.3	40	1	0	97.561	8.39e-08
BBPU01000016.1	83	71.3	40	1	0	97.561	8.39e-08
BBPU01000017.1	83	1061	847	114	18	86.517	0.0
BBPU01000017.1	83	261	171	11	3	92.432	4.64e-65
BBPU01000017.1	83	71.3	40	1	0	97.561	8.39e-08
BBPU01000018.1	83	1061	847	114	18	86.517	0.0
BBPU01000018.1	83	261	171	11	3	92.432	4.64e-65
BBPU01000018.1	83	71.3	40	1	0	97.561	8.39e-08
BBPU01000019.1	83	1061	847	114	18	86.517	0.0
BBPU01000019.1	83	261	171	11	3	92.432	4.64e-65
BBPU01000019.1	83	71.3	40	1	0	97.561	8.39e-08
BBPU01000022.1	83	1061	847	114	18	86.517	0.0
BBPU01000022.1	83	261	171	11	3	92.432	4.64e-65
BBPU01000022.1	83	261	171	11	3	92.432	4.64e-65
BBPU01000022.1	83	137	78	2	0	97.500	8.15e-28
BBPU01000022.1	83	71.3	40	1	0	97.561	8.39e-08
BBPU01000024.1	83	1061	847	114	18	86.517	0.0
BBPU01000024.1	83	1061	847	114	18	86.517	0.0
BBPU01000024.1	83	261	171	11	3	92.432	4.64e-65
BBPU01000024.1	83	261	171	11	3	92.432	4.64e-65
BBPU01000024.1	83	71.3	40	1	0	97.561	8.39e-08
BBPU01000024.1	83	71.3	40	1	0	97.561	8.39e-08
BBPU01000025.1	83	1061	847	114	18	86.517	0.0
BBPU01000025.1	83	261	171	11	3	92.432	4.64e-65
BBPU01000025.1	83	71.3	40	1	0	97.561	8.39e-08
BBPU01000026.1	83	1061	847	114	18	86.517	0.0
BBPU01000026.1	83	261	171	11	3	92.432	4.64e-65
BBPU01000026.1	83	71.3	40	1	0	97.561	8.39e-08
BBPU01000027.1	83	1061	847	114	18	86.517	0.0
BBPU01000027.1	83	1061	847	114	18	86.517	0.0
BBPU01000027.1	83	261	171	11	3	92.432	4.64e-65
BBPU01000027.1	83	71.3	40	1	0	97.561	8.39e-08
BBPU01000028.1	83	1061	847	114	18	86.517	0.0
BBPU01000028.1	83	1053	846	114	19	86.415	0.0
BBPU01000028.1	83	261	171	11	3	92.432	4.64e-65
BBPU01000028.1	83	250	169	7	8	91.848	1.00e-61
BBPU01000028.1	83	71.3	40	1	0	97.561	8.39e-08
BBPU01000028.1	83	71.3	40	1	0	97.561	8.39e-08
BBPU01000029.1	83	1061	847	114	18	86.517	0.0
BBPU01000029.1	83	261	171	11	3	92.432	4.64e-65
BBPU01000029.1	83	71.3	40	1	0	97.561	8.39e-08
BBPU01000032.1	83	1061	847	114	18	86.517	0.0
BBPU01000032.1	83	261	171	11	3	92.432	4.64e-65
BBPU01000032.1	83	71.3	40	1	0	97.561	8.39e-08
BBPU01000033.1	83	1061	847	114	18	86.517	0.0
BBPU01000033.1	83	261	171	11	3	92.432	4.64e-65
BBPU01000033.1	83	71.3	40	1	0	97.561	8.39e-08
BBPU01000034.1	80	1061	847	114	18	86.517	0.0
BBPU01000034.1	80	1055	847	114	19	86.429	0.0
BBPU01000034.1	80	261	171	11	3	92.432	4.64e-65
BBPU01000035.1	83	1061	847	114	18	86.517	0.0
BBPU01000035.1	83	261	171	11	3	92.432	4.64e-65
BBPU01000035.1	83	71.3	40	1	0	97.561	8.39e-08
BBPU01000037.1	83	1061	847	114	18	86.517	0.0
BBPU01000037.1	83	261	171	11	3	92.432	4.64e-65
BBPU01000037.1	83	71.3	40	1	0	97.561	8.39e-08
BBPU01000038.1	83	1061	847	114	18	86.517	0.0
BBPU01000038.1	83	261	171	11	3	92.432	4.64e-65
BBPU01000038.1	83	71.3	40	1	0	97.561	8.39e-08
BBPU01000040.1	83	1061	847	114	18	86.517	0.0
BBPU01000040.1	83	1053	846	114	19	86.415	0.0
BBPU01000040.1	83	261	171	11	3	92.432	4.64e-65
BBPU01000040.1	83	261	171	11	3	92.432	4.64e-65
BBPU01000040.1	83	71.3	40	1	0	97.561	8.39e-08
BBPU01000040.1	83	71.3	40	1	0	97.561	8.39e-08
BBPU01000041.1	83	1061	847	114	18	86.517	0.0
BBPU01000041.1	83	261	171	11	3	92.432	4.64e-65
BBPU01000041.1	83	71.3	40	1	0	97.561	8.39e-08
BBPU01000042.1	83	1061	847	114	18	86.517	0.0
BBPU01000042.1	83	261	171	11	3	92.432	4.64e-65
BBPU01000042.1	83	71.3	40	1	0	97.561	8.39e-08
BBPU01000045.1	83	1061	847	114	18	86.517	0.0
BBPU01000045.1	83	261	171	11	3	92.432	4.64e-65
BBPU01000045.1	83	71.3	40	1	0	97.561	8.39e-08
BBPU01000048.1	83	1061	847	114	18	86.517	0.0
BBPU01000048.1	83	1053	846	113	20	86.415	0.0
BBPU01000048.1	83	261	171	11	3	92.432	4.64e-65
BBPU01000048.1	83	261	171	11	3	92.432	4.64e-65
BBPU01000048.1	83	71.3	40	1	0	97.561	8.39e-08
BBPU01000048.1	83	71.3	40	1	0	97.561	8.39e-08
BBPU01000021.1	83	1059	847	113	19	86.517	0.0
BBPU01000021.1	83	571	478	73	9	85.357	1.89e-158
BBPU01000021.1	83	261	171	11	3	92.432	4.64e-65
BBPU01000021.1	83	252	167	9	5	92.265	2.79e-62
BBPU01000021.1	83	71.3	40	1	0	97.561	8.39e-08
BBPU01000030.1	83	1059	847	113	19	86.517	0.0
BBPU01000030.1	83	261	171	11	3	92.432	4.64e-65
BBPU01000030.1	83	71.3	40	1	0	97.561	8.39e-08
BRDC01000066.1	80	1055	772	83	14	88.838	0.0
BRDC01000066.1	80	254	224	32	9	84.528	7.76e-63
BRDC01000066.1	80	71.3	38	0	0	100.000	8.39e-08
BBPU01000043.1	83	1053	846	114	19	86.415	0.0
BBPU01000043.1	83	261	171	11	3	92.432	4.64e-65
BBPU01000043.1	83	71.3	40	1	0	97.561	8.39e-08
BBPU01000049.1	83	1053	846	114	19	86.415	0.0
BBPU01000049.1	83	261	171	11	3	92.432	4.64e-65
BBPU01000049.1	83	71.3	40	1	0	97.561	8.39e-08
CM008257.1	82	1050	854	113	24	86.176	0.0
CM008257.1	82	1050	854	113	24	86.176	0.0
CM008257.1	82	1050	854	113	24	86.176	0.0
CM008257.1	82	1050	854	113	24	86.176	0.0
CM008257.1	82	1050	854	113	24	86.176	0.0
CM008257.1	82	250	156	9	1	93.976	1.00e-61
CM008257.1	82	250	156	9	1	93.976	1.00e-61
CM008257.1	82	250	156	9	1	93.976	1.00e-61
CM008257.1	82	250	156	9	1	93.976	1.00e-61
CM008257.1	82	250	156	9	1	93.976	1.00e-61
CM008257.1	82	71.3	42	2	0	95.455	8.39e-08
CM008257.1	82	71.3	42	2	0	95.455	8.39e-08
CM008257.1	82	71.3	42	2	0	95.455	8.39e-08
CM008257.1	82	71.3	42	2	0	95.455	8.39e-08
CM008257.1	82	71.3	42	2	0	95.455	8.39e-08
BBPU01000039.1	83	1050	846	114	20	86.327	0.0
BBPU01000039.1	83	261	171	11	3	92.432	4.64e-65
BBPU01000039.1	83	71.3	40	1	0	97.561	8.39e-08
BBPU01000036.1	83	1048	845	114	20	86.313	0.0
BBPU01000036.1	83	263	172	10	4	92.473	1.29e-65
BBPU01000036.1	83	71.3	40	1	0	97.561	8.39e-08
JACFYU010000049.1	93	1033	866	127	21	85.404	0.0
JACFYU010000049.1	93	1033	866	127	21	85.404	0.0
JACFYU010000049.1	93	1033	866	127	21	85.404	0.0
JACFYU010000049.1	93	1033	866	127	21	85.404	0.0
JACFYU010000049.1	93	739	1057	181	118	77.950	0.0
JACFYU010000049.1	93	254	158	9	1	94.048	7.76e-63
JACFYU010000049.1	93	254	158	9	1	94.048	7.76e-63
JACFYU010000049.1	93	254	158	9	1	94.048	7.76e-63
JACFYU010000049.1	93	254	158	9	1	94.048	7.76e-63
JACFYU010000049.1	93	76.8	48	2	1	94.118	1.80e-09
JACFYU010000049.1	93	76.8	48	2	1	94.118	1.80e-09
JACFYU010000049.1	93	76.8	48	2	1	94.118	1.80e-09
JACFYU010000049.1	93	76.8	48	2	1	94.118	1.80e-09
JSYW01000167.1	84	1031	863	131	17	85.361	0.0
JSYW01000167.1	84	250	156	9	1	93.976	1.00e-61
JSYW01000167.1	84	76.8	43	1	0	97.727	1.80e-09
MLYV02000761.1	83	1029	866	127	22	85.320	0.0
MLYV02000761.1	83	350	290	44	5	85.546	9.62e-92
MLYV02000761.1	83	259	159	8	1	94.643	1.67e-64
MLYV02000761.1	83	259	159	8	1	94.643	1.67e-64
MLYV02000761.1	83	69.4	37	0	0	100.000	3.02e-07
MLYV02000761.1	83	69.4	37	0	0	100.000	3.02e-07
JAEVFJ010000057.1	84	1027	864	130	19	85.291	0.0
JAEVFJ010000057.1	84	741	637	98	16	84.820	0.0
JAEVFJ010000057.1	84	285	230	34	3	86.142	2.75e-72
JAEVFJ010000057.1	84	235	161	12	4	90.960	2.81e-57
JAEVFJ010000057.1	84	235	161	12	4	90.960	2.81e-57
JAEVFJ010000057.1	84	76.8	43	1	0	97.727	1.80e-09
JAEVFJ010000057.1	84	76.8	43	1	0	97.727	1.80e-09
JABYQF010000031.1	83	1027	861	135	14	85.248	0.0
JABYQF010000031.1	83	259	159	8	1	94.643	1.67e-64
JABYQF010000031.1	83	69.4	37	0	0	100.000	3.02e-07
JABYQF010000027.1	83	1027	861	135	14	85.248	0.0
JABYQF010000027.1	83	1027	861	135	14	85.248	0.0
JABYQF010000027.1	83	259	159	8	1	94.643	1.67e-64
JABYQF010000027.1	83	259	159	8	1	94.643	1.67e-64
JABYQF010000027.1	83	69.4	37	0	0	100.000	3.02e-07
JABYQF010000027.1	83	69.4	37	0	0	100.000	3.02e-07
JAAVVI010000020.1	79	1026	840	120	18	85.890	0.0
JAAVVI010000020.1	79	1026	840	120	18	85.890	0.0
JAAVVI010000020.1	79	233	155	12	2	91.716	1.01e-56
JAAVVI010000020.1	79	233	155	12	2	91.716	1.01e-56
JAAVVH010000097.1	79	1026	840	120	18	85.890	0.0
JAAVVH010000097.1	79	233	155	12	2	91.716	1.01e-56
JAGTJP010000468.1	84	1024	869	125	26	85.196	0.0
JAGTJP010000468.1	84	1024	869	125	26	85.196	0.0
JAGTJP010000468.1	84	246	161	10	3	92.529	1.30e-60
JAGTJP010000468.1	84	246	161	10	3	92.529	1.30e-60
JAGTJP010000468.1	84	69.4	37	0	0	100.000	3.02e-07
JAGTJP010000468.1	84	65.8	35	0	0	100.000	3.90e-06
JABWUW010000007.1	83	1022	861	134	16	85.163	0.0
JABWUW010000007.1	83	1016	861	134	17	85.079	0.0
JABWUW010000007.1	83	1011	832	126	13	85.685	0.0
JABWUW010000007.1	83	265	160	7	1	95.238	3.58e-66
JABWUW010000007.1	83	265	160	7	1	95.238	3.58e-66
JABWUW010000007.1	83	265	160	7	1	95.238	3.58e-66
JABWUW010000007.1	83	69.4	37	0	0	100.000	3.02e-07
JABWUW010000007.1	83	69.4	37	0	0	100.000	3.02e-07
JABWUW010000007.1	83	69.4	37	0	0	100.000	3.02e-07
BHFW01000088.1	84	1022	867	122	28	85.251	0.0
BHFW01000088.1	84	1011	864	122	29	85.123	0.0
BHFW01000088.1	84	990	861	126	29	84.744	0.0
BHFW01000088.1	84	250	156	9	1	93.976	1.00e-61
BHFW01000088.1	84	250	156	9	1	93.976	1.00e-61
BHFW01000088.1	84	250	156	9	1	93.976	1.00e-61
BHFW01000088.1	84	82.4	51	1	2	94.444	3.87e-11
BHFW01000088.1	84	82.4	51	1	2	94.444	3.87e-11
BHFW01000088.1	84	80.5	50	2	1	94.340	1.39e-10
BHFW01000058.1	84	1022	867	122	28	85.251	0.0
BHFW01000058.1	84	1011	867	121	31	85.083	0.0
BHFW01000058.1	84	1005	866	122	31	84.985	0.0
BHFW01000058.1	84	604	426	43	5	89.873	1.86e-168
BHFW01000058.1	84	255	157	7	2	94.578	2.16e-63
BHFW01000058.1	84	250	156	9	1	93.976	1.00e-61
BHFW01000058.1	84	250	156	9	1	93.976	1.00e-61
BHFW01000058.1	84	241	156	9	3	92.857	6.04e-59
BHFW01000058.1	84	82.4	51	1	2	94.444	3.87e-11
BHFW01000058.1	84	82.4	51	1	2	94.444	3.87e-11
BHFW01000058.1	84	82.4	51	1	2	94.444	3.87e-11
BHFW01000058.1	84	82.4	51	1	2	94.444	3.87e-11
BHFW01000053.1	84	1022	867	122	28	85.251	0.0
BHFW01000053.1	84	250	156	9	1	93.976	1.00e-61
BHFW01000053.1	84	82.4	51	1	2	94.444	3.87e-11
BHFW01000053.1	84	82.4	51	1	2	94.444	3.87e-11
BHFW01000035.1	84	1022	868	121	29	85.265	0.0
BHFW01000035.1	84	1020	867	120	30	85.251	0.0
BHFW01000035.1	84	1016	867	121	30	85.167	0.0
BHFW01000035.1	84	250	156	9	1	93.976	1.00e-61
BHFW01000035.1	84	250	156	9	1	93.976	1.00e-61
BHFW01000035.1	84	250	156	9	1	93.976	1.00e-61
BHFW01000035.1	84	250	156	9	1	93.976	1.00e-61
BHFW01000035.1	84	145	102	8	3	90.265	4.87e-30
BHFW01000035.1	84	82.4	51	1	2	94.444	3.87e-11
BHFW01000035.1	84	82.4	51	1	2	94.444	3.87e-11
BHFW01000035.1	84	82.4	51	1	2	94.444	3.87e-11
BHFW01000035.1	84	82.4	51	1	2	94.444	3.87e-11
BHFW01000033.1	84	1022	867	122	28	85.251	0.0
BHFW01000033.1	84	1022	867	122	28	85.251	0.0
BHFW01000033.1	84	968	863	122	38	84.360	0.0
BHFW01000033.1	84	250	156	9	1	93.976	1.00e-61
BHFW01000033.1	84	250	156	9	1	93.976	1.00e-61
BHFW01000033.1	84	82.4	51	1	2	94.444	3.87e-11
BHFW01000033.1	84	82.4	51	1	2	94.444	3.87e-11
BHFW01000020.1	84	1022	867	122	28	85.251	0.0
BHFW01000020.1	84	1022	867	122	28	85.251	0.0
BHFW01000020.1	84	1022	867	122	28	85.251	0.0
BHFW01000020.1	84	1022	867	122	28	85.251	0.0
BHFW01000020.1	84	1022	867	122	28	85.251	0.0
BHFW01000020.1	84	1022	867	122	28	85.251	0.0
BHFW01000020.1	84	1013	867	122	30	85.083	0.0
BHFW01000020.1	84	250	156	9	1	93.976	1.00e-61
BHFW01000020.1	84	250	156	9	1	93.976	1.00e-61
BHFW01000020.1	84	250	156	9	1	93.976	1.00e-61
BHFW01000020.1	84	250	156	9	1	93.976	1.00e-61
BHFW01000020.1	84	250	156	9	1	93.976	1.00e-61
BHFW01000020.1	84	250	156	9	1	93.976	1.00e-61
BHFW01000020.1	84	250	156	9	1	93.976	1.00e-61
BHFW01000020.1	84	82.4	51	1	2	94.444	3.87e-11
BHFW01000020.1	84	82.4	51	1	2	94.444	3.87e-11
BHFW01000020.1	84	82.4	51	1	2	94.444	3.87e-11
BHFW01000020.1	84	82.4	51	1	2	94.444	3.87e-11
BHFW01000020.1	84	82.4	51	1	2	94.444	3.87e-11
BHFW01000020.1	84	82.4	51	1	2	94.444	3.87e-11
BHFW01000020.1	84	82.4	51	1	2	94.444	3.87e-11
BHFW01000006.1	84	1022	867	122	28	85.251	0.0
BHFW01000006.1	84	1016	866	123	28	85.152	0.0
BHFW01000006.1	84	946	856	117	44	84.169	0.0
BHFW01000006.1	84	255	157	7	2	94.578	2.16e-63
BHFW01000006.1	84	250	156	9	1	93.976	1.00e-61
BHFW01000006.1	84	239	155	9	3	92.814	2.17e-58
BHFW01000006.1	84	82.4	51	1	2	94.444	3.87e-11
BHFW01000006.1	84	76.8	50	2	2	92.593	1.80e-09
QEYC01000014.1	86	1020	865	125	25	85.222	0.0
QEYC01000014.1	86	752	837	121	75	81.026	0.0
QEYC01000014.1	86	259	183	14	6	90.148	1.67e-64
QEYC01000014.1	86	75.0	42	1	0	97.674	6.48e-09
MJIM01000216.1	86	1014	865	129	23	85.054	0.0
MJIM01000216.1	86	267	183	13	5	91.045	9.97e-67
MJIM01000216.1	86	76.8	43	1	0	97.727	1.80e-09
MJIM01000193.1	86	1014	865	129	23	85.054	0.0
MJIM01000193.1	86	267	183	13	5	91.045	9.97e-67
MJIM01000193.1	86	76.8	43	1	0	97.727	1.80e-09
MJIM01000158.1	86	1014	865	129	23	85.054	0.0
MJIM01000158.1	86	267	183	13	5	91.045	9.97e-67
MJIM01000158.1	86	267	183	13	5	91.045	9.97e-67
MJIM01000158.1	86	76.8	43	1	0	97.727	1.80e-09
MJIM01000158.1	86	76.8	43	1	0	97.727	1.80e-09
MJIM01000133.1	86	1014	865	129	23	85.054	0.0
MJIM01000133.1	86	1014	865	129	23	85.054	0.0
MJIM01000133.1	86	1014	865	129	23	85.054	0.0
MJIM01000133.1	86	267	183	13	5	91.045	9.97e-67
MJIM01000133.1	86	267	183	13	5	91.045	9.97e-67
MJIM01000133.1	86	267	183	13	5	91.045	9.97e-67
MJIM01000133.1	86	76.8	43	1	0	97.727	1.80e-09
MJIM01000133.1	86	76.8	43	1	0	97.727	1.80e-09
MJIM01000133.1	86	76.8	43	1	0	97.727	1.80e-09
JABYQP010000066.1	82	1013	845	121	22	85.526	0.0
JABYQP010000066.1	82	1013	845	121	22	85.526	0.0
JABYQP010000066.1	82	1013	845	121	22	85.526	0.0
JABYQP010000066.1	82	250	156	9	1	93.976	1.00e-61
JABYQP010000066.1	82	250	156	9	1	93.976	1.00e-61
JABYQP010000066.1	82	250	156	9	1	93.976	1.00e-61
JABYQP010000066.1	82	76.8	43	1	0	97.727	1.80e-09
JABYQP010000066.1	82	76.8	43	1	0	97.727	1.80e-09
BHFW01000070.1	84	1013	865	121	30	85.138	0.0
BHFW01000070.1	84	994	863	120	34	84.857	0.0
BHFW01000070.1	84	992	864	117	37	84.872	0.0
BHFW01000070.1	84	255	157	7	2	94.578	2.16e-63
BHFW01000070.1	84	255	159	4	5	94.643	2.16e-63
BHFW01000070.1	84	250	156	9	1	93.976	1.00e-61
BHFW01000070.1	84	82.4	51	1	2	94.444	3.87e-11
BHFW01000070.1	84	82.4	51	1	2	94.444	3.87e-11
BHFW01000070.1	84	82.4	51	1	2	94.444	3.87e-11
LCTX01000245.1	84	1009	868	121	32	85.015	0.0
LCTX01000245.1	84	134	85	5	1	93.407	1.05e-26
LCTX01000245.1	84	108	80	2	7	89.888	6.39e-19
LCTX01000245.1	84	69.4	37	0	0	100.000	3.02e-07
JACBKP010000816.1	86	1009	867	123	30	85.000	0.0
JACBKP010000816.1	86	261	182	14	5	90.547	4.64e-65
JACBKP010000816.1	86	71.3	42	2	0	95.455	8.39e-08
NW_025955776.1	86	1009	867	123	30	85.000	0.0
NW_025955776.1	86	261	182	14	5	90.547	4.64e-65
NW_025955776.1	86	71.3	42	2	0	95.455	8.39e-08
JACBKP010000822.1	86	1007	866	124	29	84.985	0.0
JACBKP010000822.1	86	261	182	14	5	90.547	4.64e-65
JACBKP010000822.1	86	71.3	42	2	0	95.455	8.39e-08
JAIHLT010000026.1	81	1007	849	128	19	85.241	0.0
JAIHLT010000026.1	81	1007	849	128	19	85.241	0.0
JAIHLT010000026.1	81	989	846	129	21	84.940	0.0
JAIHLT010000026.1	81	920	842	117	44	83.948	0.0
JAIHLT010000026.1	81	246	149	8	0	94.904	1.30e-60
JAIHLT010000026.1	81	246	149	8	0	94.904	1.30e-60
JAIHLT010000026.1	81	246	149	8	0	94.904	1.30e-60
JAIHLT010000026.1	81	233	147	8	2	93.631	1.01e-56
JAIHLT010000026.1	81	69.4	37	0	0	100.000	3.02e-07
JAIHLT010000026.1	81	69.4	37	0	0	100.000	3.02e-07
JAIHLT010000026.1	81	69.4	37	0	0	100.000	3.02e-07
JAIHLT010000026.1	81	69.4	37	0	0	100.000	3.02e-07
NW_025955782.1	86	1007	866	124	29	84.985	0.0
NW_025955782.1	86	261	182	14	5	90.547	4.64e-65
NW_025955782.1	86	71.3	42	2	0	95.455	8.39e-08
DS547321.1	88	1003	1053	169	69	81.565	0.0
DS547321.1	88	870	911	143	62	81.631	0.0
DS547321.1	88	75.0	42	1	0	97.674	6.48e-09
JAHLMK010000042.1	81	1003	831	124	16	85.582	0.0
JAHLMK010000042.1	81	1003	831	124	16	85.582	0.0
JAHLMK010000042.1	81	1003	831	124	16	85.582	0.0
JAHLMK010000042.1	81	1003	831	124	16	85.582	0.0
JAHLMK010000042.1	81	1003	831	124	16	85.582	0.0
JAHLMK010000042.1	81	248	157	10	1	93.452	3.61e-61
JAHLMK010000042.1	81	248	157	10	1	93.452	3.61e-61
JAHLMK010000042.1	81	248	157	10	1	93.452	3.61e-61
JAHLMK010000042.1	81	248	157	10	1	93.452	3.61e-61
JAHLMK010000042.1	81	248	157	10	1	93.452	3.61e-61
JAHLMK010000042.1	81	73.1	41	1	0	97.619	2.33e-08
JAHLMK010000042.1	81	73.1	41	1	0	97.619	2.33e-08
JAHLMK010000042.1	81	73.1	41	1	0	97.619	2.33e-08
JAHLMK010000042.1	81	73.1	41	1	0	97.619	2.33e-08
JAHLMK010000042.1	81	73.1	41	1	0	97.619	2.33e-08
JAHLMK010000026.1	81	1003	831	124	16	85.582	0.0
JAHLMK010000026.1	81	1003	831	124	16	85.582	0.0
JAHLMK010000026.1	81	1003	831	124	16	85.582	0.0
JAHLMK010000026.1	81	1003	831	124	16	85.582	0.0
JAHLMK010000026.1	81	1003	831	124	16	85.582	0.0
JAHLMK010000026.1	81	1003	831	124	16	85.582	0.0
JAHLMK010000026.1	81	1003	831	124	16	85.582	0.0
JAHLMK010000026.1	81	1003	831	124	16	85.582	0.0
JAHLMK010000026.1	81	1003	831	124	16	85.582	0.0
JAHLMK010000026.1	81	1003	831	124	16	85.582	0.0
JAHLMK010000026.1	81	248	157	10	1	93.452	3.61e-61
JAHLMK010000026.1	81	248	157	10	1	93.452	3.61e-61
JAHLMK010000026.1	81	248	157	10	1	93.452	3.61e-61
JAHLMK010000026.1	81	248	157	10	1	93.452	3.61e-61
JAHLMK010000026.1	81	248	157	10	1	93.452	3.61e-61
JAHLMK010000026.1	81	248	157	10	1	93.452	3.61e-61
JAHLMK010000026.1	81	248	157	10	1	93.452	3.61e-61
JAHLMK010000026.1	81	248	157	10	1	93.452	3.61e-61
JAHLMK010000026.1	81	248	157	10	1	93.452	3.61e-61
JAHLMK010000026.1	81	248	157	10	1	93.452	3.61e-61
JAHLMK010000026.1	81	73.1	41	1	0	97.619	2.33e-08
JAHLMK010000026.1	81	73.1	41	1	0	97.619	2.33e-08
JAHLMK010000026.1	81	73.1	41	1	0	97.619	2.33e-08
JAHLMK010000026.1	81	73.1	41	1	0	97.619	2.33e-08
JAHLMK010000026.1	81	73.1	41	1	0	97.619	2.33e-08
JAHLMK010000026.1	81	73.1	41	1	0	97.619	2.33e-08
JAHLMK010000026.1	81	73.1	41	1	0	97.619	2.33e-08
JAHLMK010000026.1	81	73.1	41	1	0	97.619	2.33e-08
JAHLMK010000026.1	81	73.1	41	1	0	97.619	2.33e-08
JAHLMK010000026.1	81	73.1	41	1	0	97.619	2.33e-08
HE797234.1	83	1003	861	115	35	85.163	0.0
HE797234.1	83	255	156	9	0	94.545	2.16e-63
HE797234.1	83	76.8	43	1	0	97.727	1.80e-09
SSXJ01000404.1	67	1003	845	72	63	86.224	0.0
JACBKP010000468.1	86	1003	866	124	30	84.902	0.0
JACBKP010000468.1	86	261	182	14	5	90.547	4.64e-65
JACBKP010000468.1	86	71.3	42	2	0	95.455	8.39e-08
JAKLMY010000617.1	82	1003	847	132	16	85.126	0.0
JAKLMY010000617.1	82	263	156	7	0	95.706	1.29e-65
JAKLMY010000617.1	82	69.4	37	0	0	100.000	3.02e-07
NW_025955428.1	86	1003	866	124	30	84.902	0.0
NW_025955428.1	86	261	182	14	5	90.547	4.64e-65
NW_025955428.1	86	71.3	42	2	0	95.455	8.39e-08
NW_012133531.1	83	1003	861	115	35	85.163	0.0
NW_012133531.1	83	255	156	9	0	94.545	2.16e-63
NW_012133531.1	83	76.8	43	1	0	97.727	1.80e-09
NW_001890102.1	88	1003	1053	169	69	81.565	0.0
NW_001890102.1	88	870	911	143	62	81.631	0.0
NW_001890102.1	88	75.0	42	1	0	97.674	6.48e-09
CM039010.1	82	1002	833	124	17	85.524	0.0
CM039010.1	82	1002	833	124	17	85.524	0.0
CM039010.1	82	1002	833	124	17	85.524	0.0
CM039010.1	82	261	171	11	3	92.432	4.64e-65
CM039010.1	82	261	171	11	3	92.432	4.64e-65
CM039010.1	82	261	171	11	3	92.432	4.64e-65
CM039010.1	82	75.0	42	1	0	97.674	6.48e-09
CM039010.1	82	75.0	42	1	0	97.674	6.48e-09
CM039010.1	82	75.0	42	1	0	97.674	6.48e-09
FTRY01000076.1	81	1002	831	123	17	85.582	0.0
FTRY01000076.1	81	1002	831	123	17	85.582	0.0
FTRY01000076.1	81	972	827	114	29	85.258	0.0
FTRY01000076.1	81	254	158	9	1	94.048	7.76e-63
FTRY01000076.1	81	254	158	9	1	94.048	7.76e-63
FTRY01000076.1	81	254	158	8	2	94.048	7.76e-63
FTRY01000076.1	81	73.1	41	1	0	97.619	2.33e-08
FTRY01000076.1	81	73.1	41	1	0	97.619	2.33e-08
FTRY01000076.1	81	62.1	38	1	1	95.000	5.05e-05
FTRY01000008.1	81	1002	831	123	17	85.582	0.0
FTRY01000008.1	81	254	158	9	1	94.048	7.76e-63
FTRY01000008.1	81	73.1	41	1	0	97.619	2.33e-08
CALYLX010000167.1	85	1002	860	134	20	84.813	0.0
CALYLX010000167.1	85	994	859	134	21	84.714	0.0
CALYLX010000167.1	85	994	858	135	20	84.699	0.0
CALYLX010000167.1	85	989	858	134	22	84.615	0.0
CALYLX010000167.1	85	987	858	133	23	84.615	0.0
CALYLX010000167.1	85	987	857	134	22	84.600	0.0
CALYLX010000167.1	85	981	857	133	24	84.517	0.0
CALYLX010000167.1	85	981	857	134	23	84.517	0.0
CALYLX010000167.1	85	265	168	11	1	93.333	3.58e-66
CALYLX010000167.1	85	265	168	11	1	93.333	3.58e-66
CALYLX010000167.1	85	259	167	11	2	92.778	1.67e-64
CALYLX010000167.1	85	259	167	11	2	92.778	1.67e-64
CALYLX010000167.1	85	259	167	11	2	92.778	1.67e-64
CALYLX010000167.1	85	259	167	11	2	92.778	1.67e-64
CALYLX010000167.1	85	259	167	11	2	92.778	1.67e-64
CALYLX010000167.1	85	259	167	11	2	92.778	1.67e-64
CALYLX010000167.1	85	75.0	42	1	0	97.674	6.48e-09
CALYLX010000167.1	85	75.0	42	1	0	97.674	6.48e-09
CALYLX010000167.1	85	75.0	42	1	0	97.674	6.48e-09
CALYLX010000167.1	85	75.0	42	1	0	97.674	6.48e-09
CALYLX010000167.1	85	75.0	42	1	0	97.674	6.48e-09
CALYLX010000167.1	85	75.0	42	1	0	97.674	6.48e-09
CALYLX010000167.1	85	75.0	42	1	0	97.674	6.48e-09
CALYLX010000167.1	85	75.0	42	1	0	97.674	6.48e-09
CALYLX010000166.1	85	1002	860	134	20	84.813	0.0
CALYLX010000166.1	85	1002	860	134	20	84.813	0.0
CALYLX010000166.1	85	1002	860	134	20	84.813	0.0
CALYLX010000166.1	85	1000	860	133	21	84.813	0.0
CALYLX010000166.1	85	1000	860	133	21	84.813	0.0
CALYLX010000166.1	85	1000	860	133	21	84.813	0.0
CALYLX010000166.1	85	1000	860	133	21	84.813	0.0
CALYLX010000166.1	85	1000	860	133	21	84.813	0.0
CALYLX010000166.1	85	977	856	137	21	84.418	0.0
CALYLX010000166.1	85	970	855	136	23	84.320	0.0
CALYLX010000166.1	85	928	849	131	34	83.728	0.0
CALYLX010000166.1	85	265	168	11	1	93.333	3.58e-66
CALYLX010000166.1	85	265	168	11	1	93.333	3.58e-66
CALYLX010000166.1	85	265	168	11	1	93.333	3.58e-66
CALYLX010000166.1	85	265	168	11	1	93.333	3.58e-66
CALYLX010000166.1	85	265	168	11	1	93.333	3.58e-66
CALYLX010000166.1	85	265	168	11	1	93.333	3.58e-66
CALYLX010000166.1	85	265	168	11	1	93.333	3.58e-66
CALYLX010000166.1	85	265	168	11	1	93.333	3.58e-66
CALYLX010000166.1	85	265	168	11	1	93.333	3.58e-66
CALYLX010000166.1	85	259	167	11	2	92.778	1.67e-64
CALYLX010000166.1	85	259	167	11	2	92.778	1.67e-64
CALYLX010000166.1	85	75.0	42	1	0	97.674	6.48e-09
CALYLX010000166.1	85	75.0	42	1	0	97.674	6.48e-09
CALYLX010000166.1	85	75.0	42	1	0	97.674	6.48e-09
CALYLX010000166.1	85	75.0	42	1	0	97.674	6.48e-09
CALYLX010000166.1	85	75.0	42	1	0	97.674	6.48e-09
CALYLX010000166.1	85	75.0	42	1	0	97.674	6.48e-09
CALYLX010000166.1	85	75.0	42	1	0	97.674	6.48e-09
CALYLX010000166.1	85	75.0	42	1	0	97.674	6.48e-09
CALYLX010000166.1	85	75.0	42	1	0	97.674	6.48e-09
CALYLX010000166.1	85	75.0	42	1	0	97.674	6.48e-09
CALYLX010000130.1	85	1002	860	134	20	84.813	0.0
CALYLX010000130.1	85	1002	860	134	20	84.813	0.0
CALYLX010000130.1	85	1002	860	134	20	84.813	0.0
CALYLX010000130.1	85	1000	860	133	21	84.813	0.0
CALYLX010000130.1	85	1000	860	133	21	84.813	0.0
CALYLX010000130.1	85	1000	860	133	21	84.813	0.0
CALYLX010000130.1	85	1000	860	133	21	84.813	0.0
CALYLX010000130.1	85	1000	860	133	21	84.813	0.0
CALYLX010000130.1	85	1000	860	133	21	84.813	0.0
CALYLX010000130.1	85	994	859	134	21	84.714	0.0
CALYLX010000130.1	85	992	857	136	19	84.684	0.0
CALYLX010000130.1	85	989	858	135	21	84.615	0.0
CALYLX010000130.1	85	985	857	137	20	84.517	0.0
CALYLX010000130.1	85	985	857	137	20	84.517	0.0
CALYLX010000130.1	85	983	857	136	21	84.517	0.0
CALYLX010000130.1	85	983	857	136	21	84.517	0.0
CALYLX010000130.1	85	983	857	136	21	84.517	0.0
CALYLX010000130.1	85	983	856	138	19	84.501	0.0
CALYLX010000130.1	85	977	856	137	21	84.418	0.0
CALYLX010000130.1	85	977	855	138	20	84.403	0.0
CALYLX010000130.1	85	265	168	11	1	93.333	3.58e-66
CALYLX010000130.1	85	265	168	11	1	93.333	3.58e-66
CALYLX010000130.1	85	265	168	11	1	93.333	3.58e-66
CALYLX010000130.1	85	265	168	11	1	93.333	3.58e-66
CALYLX010000130.1	85	265	168	11	1	93.333	3.58e-66
CALYLX010000130.1	85	265	168	11	1	93.333	3.58e-66
CALYLX010000130.1	85	265	168	11	1	93.333	3.58e-66
CALYLX010000130.1	85	265	168	11	1	93.333	3.58e-66
CALYLX010000130.1	85	265	168	11	1	93.333	3.58e-66
CALYLX010000130.1	85	265	168	11	1	93.333	3.58e-66
CALYLX010000130.1	85	265	168	11	1	93.333	3.58e-66
CALYLX010000130.1	85	265	168	11	1	93.333	3.58e-66
CALYLX010000130.1	85	265	168	11	1	93.333	3.58e-66
CALYLX010000130.1	85	265	168	11	1	93.333	3.58e-66
CALYLX010000130.1	85	265	168	11	1	93.333	3.58e-66
CALYLX010000130.1	85	265	168	11	1	93.333	3.58e-66
CALYLX010000130.1	85	265	168	11	1	93.333	3.58e-66
CALYLX010000130.1	85	265	168	11	1	93.333	3.58e-66
CALYLX010000130.1	85	265	168	11	1	93.333	3.58e-66
CALYLX010000130.1	85	265	168	11	1	93.333	3.58e-66
CALYLX010000130.1	85	75.0	42	1	0	97.674	6.48e-09
CALYLX010000130.1	85	75.0	42	1	0	97.674	6.48e-09
CALYLX010000130.1	85	75.0	42	1	0	97.674	6.48e-09
CALYLX010000130.1	85	75.0	42	1	0	97.674	6.48e-09
CALYLX010000130.1	85	75.0	42	1	0	97.674	6.48e-09
CALYLX010000130.1	85	75.0	42	1	0	97.674	6.48e-09
CALYLX010000130.1	85	75.0	42	1	0	97.674	6.48e-09
CALYLX010000130.1	85	75.0	42	1	0	97.674	6.48e-09
CALYLX010000130.1	85	75.0	42	1	0	97.674	6.48e-09
CALYLX010000130.1	85	75.0	42	1	0	97.674	6.48e-09
CALYLX010000130.1	85	75.0	42	1	0	97.674	6.48e-09
CALYLX010000130.1	85	75.0	42	1	0	97.674	6.48e-09
CALYLX010000130.1	85	75.0	42	1	0	97.674	6.48e-09
CALYLX010000130.1	85	75.0	42	1	0	97.674	6.48e-09
CALYLX010000130.1	85	75.0	42	1	0	97.674	6.48e-09
CALYLX010000130.1	85	75.0	42	1	0	97.674	6.48e-09
CALYLX010000130.1	85	75.0	42	1	0	97.674	6.48e-09
CALYLX010000130.1	85	75.0	42	1	0	97.674	6.48e-09
CALYLX010000130.1	85	75.0	42	1	0	97.674	6.48e-09
CALYLX010000130.1	85	75.0	42	1	0	97.674	6.48e-09
CALYLX010000129.1	85	1002	860	134	20	84.813	0.0
CALYLX010000129.1	85	1000	860	133	21	84.813	0.0
CALYLX010000129.1	85	1000	860	133	21	84.813	0.0
CALYLX010000129.1	85	1000	860	133	21	84.813	0.0
CALYLX010000129.1	85	1000	860	133	21	84.813	0.0
CALYLX010000129.1	85	1000	860	133	21	84.813	0.0
CALYLX010000129.1	85	1000	860	133	21	84.813	0.0
CALYLX010000129.1	85	992	858	134	21	84.699	0.0
CALYLX010000129.1	85	977	856	136	22	84.418	0.0
CALYLX010000129.1	85	965	854	136	24	84.221	0.0
CALYLX010000129.1	85	265	168	11	1	93.333	3.58e-66
CALYLX010000129.1	85	265	168	11	1	93.333	3.58e-66
CALYLX010000129.1	85	265	168	11	1	93.333	3.58e-66
CALYLX010000129.1	85	265	168	11	1	93.333	3.58e-66
CALYLX010000129.1	85	265	168	11	1	93.333	3.58e-66
CALYLX010000129.1	85	259	167	11	2	92.778	1.67e-64
CALYLX010000129.1	85	259	167	11	2	92.778	1.67e-64
CALYLX010000129.1	85	259	167	11	2	92.778	1.67e-64
CALYLX010000129.1	85	259	167	11	2	92.778	1.67e-64
CALYLX010000129.1	85	259	167	11	2	92.778	1.67e-64
CALYLX010000129.1	85	75.0	42	1	0	97.674	6.48e-09
CALYLX010000129.1	85	75.0	42	1	0	97.674	6.48e-09
CALYLX010000129.1	85	75.0	42	1	0	97.674	6.48e-09
CALYLX010000129.1	85	75.0	42	1	0	97.674	6.48e-09
CALYLX010000129.1	85	75.0	42	1	0	97.674	6.48e-09
CALYLX010000129.1	85	75.0	42	1	0	97.674	6.48e-09
CALYLX010000129.1	85	75.0	42	1	0	97.674	6.48e-09
CALYLX010000129.1	85	75.0	42	1	0	97.674	6.48e-09
CALYLX010000129.1	85	75.0	42	1	0	97.674	6.48e-09
CALYLX010000129.1	85	75.0	42	1	0	97.674	6.48e-09
JAHLMJ010000002.1	81	1002	830	125	15	85.567	0.0
JAHLMJ010000002.1	81	998	830	125	16	85.479	0.0
JAHLMJ010000002.1	81	998	830	125	16	85.479	0.0
JAHLMJ010000002.1	81	998	830	125	16	85.479	0.0
JAHLMJ010000002.1	81	998	830	125	16	85.479	0.0
JAHLMJ010000002.1	81	998	830	125	16	85.479	0.0
JAHLMJ010000002.1	81	998	830	125	16	85.479	0.0
JAHLMJ010000002.1	81	998	830	125	16	85.479	0.0
JAHLMJ010000002.1	81	998	830	125	16	85.479	0.0
JAHLMJ010000002.1	81	998	830	125	16	85.479	0.0
JAHLMJ010000002.1	81	998	830	125	16	85.479	0.0
JAHLMJ010000002.1	81	998	830	125	16	85.479	0.0
JAHLMJ010000002.1	81	998	830	125	16	85.479	0.0
JAHLMJ010000002.1	81	998	830	125	16	85.479	0.0
JAHLMJ010000002.1	81	998	830	125	16	85.479	0.0
JAHLMJ010000002.1	81	998	830	125	16	85.479	0.0
JAHLMJ010000002.1	81	998	830	125	16	85.479	0.0
JAHLMJ010000002.1	81	998	830	125	16	85.479	0.0
JAHLMJ010000002.1	81	996	829	125	16	85.464	0.0
JAHLMJ010000002.1	81	987	830	124	19	85.303	0.0
JAHLMJ010000002.1	81	896	817	126	32	83.795	0.0
JAHLMJ010000002.1	81	719	800	133	58	80.727	0.0
JAHLMJ010000002.1	81	660	793	124	75	79.940	0.0
JAHLMJ010000002.1	81	649	790	127	74	79.717	0.0
JAHLMJ010000002.1	81	248	157	10	1	93.452	3.61e-61
JAHLMJ010000002.1	81	248	157	10	1	93.452	3.61e-61
JAHLMJ010000002.1	81	248	157	10	1	93.452	3.61e-61
JAHLMJ010000002.1	81	248	157	10	1	93.452	3.61e-61
JAHLMJ010000002.1	81	248	157	10	1	93.452	3.61e-61
JAHLMJ010000002.1	81	248	157	10	1	93.452	3.61e-61
JAHLMJ010000002.1	81	248	157	10	1	93.452	3.61e-61
JAHLMJ010000002.1	81	248	157	10	1	93.452	3.61e-61
JAHLMJ010000002.1	81	248	157	10	1	93.452	3.61e-61
JAHLMJ010000002.1	81	248	157	10	1	93.452	3.61e-61
JAHLMJ010000002.1	81	248	157	10	1	93.452	3.61e-61
JAHLMJ010000002.1	81	248	157	10	1	93.452	3.61e-61
JAHLMJ010000002.1	81	248	157	10	1	93.452	3.61e-61
JAHLMJ010000002.1	81	248	157	10	1	93.452	3.61e-61
JAHLMJ010000002.1	81	248	157	10	1	93.452	3.61e-61
JAHLMJ010000002.1	81	248	157	10	1	93.452	3.61e-61
JAHLMJ010000002.1	81	248	157	10	1	93.452	3.61e-61
JAHLMJ010000002.1	81	248	157	10	1	93.452	3.61e-61
JAHLMJ010000002.1	81	248	157	10	1	93.452	3.61e-61
JAHLMJ010000002.1	81	248	157	10	1	93.452	3.61e-61
JAHLMJ010000002.1	81	207	152	10	8	89.412	6.13e-49
JAHLMJ010000002.1	81	206	152	13	6	88.889	2.20e-48
JAHLMJ010000002.1	81	169	145	17	8	85.294	2.89e-37
JAHLMJ010000002.1	81	73.1	41	1	0	97.619	2.33e-08
JAHLMJ010000002.1	81	73.1	41	1	0	97.619	2.33e-08
JAHLMJ010000002.1	81	73.1	41	1	0	97.619	2.33e-08
JAHLMJ010000002.1	81	73.1	41	1	0	97.619	2.33e-08
JAHLMJ010000002.1	81	73.1	41	1	0	97.619	2.33e-08
JAHLMJ010000002.1	81	73.1	41	1	0	97.619	2.33e-08
JAHLMJ010000002.1	81	73.1	41	1	0	97.619	2.33e-08
JAHLMJ010000002.1	81	73.1	41	1	0	97.619	2.33e-08
JAHLMJ010000002.1	81	73.1	41	1	0	97.619	2.33e-08
JAHLMJ010000002.1	81	73.1	41	1	0	97.619	2.33e-08
JAHLMJ010000002.1	81	73.1	41	1	0	97.619	2.33e-08
JAHLMJ010000002.1	81	73.1	41	1	0	97.619	2.33e-08
JAHLMJ010000002.1	81	73.1	41	1	0	97.619	2.33e-08
JAHLMJ010000002.1	81	73.1	41	1	0	97.619	2.33e-08
JAHLMJ010000002.1	81	73.1	41	1	0	97.619	2.33e-08
JAHLMJ010000002.1	81	73.1	41	1	0	97.619	2.33e-08
JAHLMJ010000002.1	81	73.1	41	1	0	97.619	2.33e-08
JAHLMJ010000002.1	81	73.1	41	1	0	97.619	2.33e-08
JAHLMJ010000002.1	81	73.1	41	1	0	97.619	2.33e-08
JAHLMJ010000002.1	81	73.1	41	1	0	97.619	2.33e-08
VSJF01000013.1	84	1002	848	134	15	85.055	0.0
VSJF01000013.1	84	250	166	13	2	91.713	1.00e-61
VSJF01000013.1	84	75.0	42	1	0	97.674	6.48e-09
RZIO01000005.1	81	1002	834	121	20	85.538	0.0
RZIO01000005.1	81	1002	834	121	20	85.538	0.0
RZIO01000005.1	81	1002	834	121	20	85.538	0.0
RZIO01000005.1	81	1002	834	121	20	85.538	0.0
RZIO01000005.1	81	867	759	120	20	84.427	0.0
RZIO01000005.1	81	259	159	8	1	94.643	1.67e-64
RZIO01000005.1	81	259	159	8	1	94.643	1.67e-64
RZIO01000005.1	81	259	159	8	1	94.643	1.67e-64
RZIO01000005.1	81	259	159	8	1	94.643	1.67e-64
RZIO01000005.1	81	75.0	42	1	0	97.674	6.48e-09
RZIO01000005.1	81	75.0	42	1	0	97.674	6.48e-09
RZIO01000005.1	81	75.0	42	1	0	97.674	6.48e-09
RZIO01000005.1	81	75.0	42	1	0	97.674	6.48e-09
NC_063011.1	82	1002	833	124	17	85.524	0.0
NC_063011.1	82	1002	833	124	17	85.524	0.0
NC_063011.1	82	1002	833	124	17	85.524	0.0
NC_063011.1	82	261	171	11	3	92.432	4.64e-65
NC_063011.1	82	261	171	11	3	92.432	4.64e-65
NC_063011.1	82	261	171	11	3	92.432	4.64e-65
NC_063011.1	82	75.0	42	1	0	97.674	6.48e-09
NC_063011.1	82	75.0	42	1	0	97.674	6.48e-09
NC_063011.1	82	75.0	42	1	0	97.674	6.48e-09
JAHLMH010000002.1	81	1000	834	124	18	85.451	0.0
JAHLMH010000002.1	81	1000	834	124	18	85.451	0.0
JAHLMH010000002.1	81	1000	834	124	18	85.451	0.0
JAHLMH010000002.1	81	1000	834	124	18	85.451	0.0
JAHLMH010000002.1	81	994	833	125	18	85.348	0.0
JAHLMH010000002.1	81	994	833	125	18	85.348	0.0
JAHLMH010000002.1	81	994	833	125	18	85.348	0.0
JAHLMH010000002.1	81	994	833	125	18	85.348	0.0
JAHLMH010000002.1	81	994	833	125	18	85.348	0.0
JAHLMH010000002.1	81	259	159	8	1	94.643	1.67e-64
JAHLMH010000002.1	81	259	159	8	1	94.643	1.67e-64
JAHLMH010000002.1	81	259	159	8	1	94.643	1.67e-64
JAHLMH010000002.1	81	259	159	8	1	94.643	1.67e-64
JAHLMH010000002.1	81	255	159	8	2	94.083	2.16e-63
JAHLMH010000002.1	81	255	159	8	2	94.083	2.16e-63
JAHLMH010000002.1	81	255	159	8	2	94.083	2.16e-63
JAHLMH010000002.1	81	255	159	8	2	94.083	2.16e-63
JAHLMH010000002.1	81	255	159	8	2	94.083	2.16e-63
JAHLMH010000002.1	81	69.4	37	0	0	100.000	3.02e-07
JAHLMH010000002.1	81	69.4	37	0	0	100.000	3.02e-07
JAHLMH010000002.1	81	69.4	37	0	0	100.000	3.02e-07
JAHLMH010000002.1	81	69.4	37	0	0	100.000	3.02e-07
JAHLMH010000002.1	81	69.4	37	0	0	100.000	3.02e-07
JAHLMH010000002.1	81	69.4	37	0	0	100.000	3.02e-07
JAHLMH010000002.1	81	69.4	37	0	0	100.000	3.02e-07
JAHLMH010000002.1	81	69.4	37	0	0	100.000	3.02e-07
JAHLMH010000002.1	81	69.4	37	0	0	100.000	3.02e-07
CALYLX010000042.1	85	1000	859	134	20	84.798	0.0
CALYLX010000042.1	85	1000	860	133	21	84.813	0.0
CALYLX010000042.1	85	994	859	133	22	84.714	0.0
CALYLX010000042.1	85	992	858	133	22	84.699	0.0
CALYLX010000042.1	85	981	857	133	24	84.517	0.0
CALYLX010000042.1	85	265	168	11	1	93.333	3.58e-66
CALYLX010000042.1	85	265	168	11	1	93.333	3.58e-66
CALYLX010000042.1	85	265	168	11	1	93.333	3.58e-66
CALYLX010000042.1	85	265	168	11	1	93.333	3.58e-66
CALYLX010000042.1	85	259	167	11	2	92.778	1.67e-64
CALYLX010000042.1	85	75.0	42	1	0	97.674	6.48e-09
CALYLX010000042.1	85	75.0	42	1	0	97.674	6.48e-09
CALYLX010000042.1	85	75.0	42	1	0	97.674	6.48e-09
CALYLX010000042.1	85	75.0	42	1	0	97.674	6.48e-09
CALYLX010000042.1	85	75.0	42	1	0	97.674	6.48e-09
VJXU01000035.1	81	1000	837	133	12	85.234	0.0
VJXU01000035.1	81	265	160	7	1	95.238	3.58e-66
VJXU01000035.1	81	69.4	37	0	0	100.000	3.02e-07
CM035315.1	82	1000	847	133	16	85.040	0.0
CM035315.1	82	265	160	7	1	95.238	3.58e-66
CM035315.1	82	265	160	7	1	95.238	3.58e-66
CM035315.1	82	69.4	37	0	0	100.000	3.02e-07
CM035315.1	82	69.4	37	0	0	100.000	3.02e-07
KZ110649.1	83	998	848	130	19	85.055	0.0
KZ110649.1	83	263	163	9	1	94.220	1.29e-65
KZ110649.1	83	76.8	43	1	0	97.727	1.80e-09
NW_020169890.1	83	998	848	130	19	85.055	0.0
NW_020169890.1	83	263	163	9	1	94.220	1.29e-65
NW_020169890.1	83	76.8	43	1	0	97.727	1.80e-09
SEOQ01000808.1	84	996	861	132	23	84.744	0.0
SEOQ01000808.1	84	246	156	10	1	93.413	1.30e-60
SEOQ01000808.1	84	76.8	43	1	0	97.727	1.80e-09
RJDY01000042.1	81	996	841	131	16	85.121	0.0
RJDY01000042.1	81	990	841	131	17	85.035	0.0
RJDY01000042.1	81	246	149	8	0	94.904	1.30e-60
RJDY01000042.1	81	246	149	8	0	94.904	1.30e-60
RJDY01000042.1	81	224	150	7	6	92.025	6.08e-54
RJDY01000042.1	81	69.4	37	0	0	100.000	3.02e-07
RJDY01000042.1	81	69.4	37	0	0	100.000	3.02e-07
RJDY01000042.1	81	69.4	37	0	0	100.000	3.02e-07
RJDY01000048.1	81	996	841	131	16	85.121	0.0
RJDY01000048.1	81	996	841	131	16	85.121	0.0
RJDY01000048.1	81	987	841	131	18	84.949	0.0
RJDY01000048.1	81	246	149	8	0	94.904	1.30e-60
RJDY01000048.1	81	246	149	8	0	94.904	1.30e-60
RJDY01000048.1	81	246	149	8	0	94.904	1.30e-60
RJDY01000048.1	81	69.4	37	0	0	100.000	3.02e-07
RJDY01000048.1	81	69.4	37	0	0	100.000	3.02e-07
RJDY01000048.1	81	69.4	37	0	0	100.000	3.02e-07
RJDY01000046.1	81	996	841	131	16	85.121	0.0
RJDY01000046.1	81	981	841	131	19	84.864	0.0
RJDY01000046.1	81	246	147	7	0	95.455	1.30e-60
RJDY01000046.1	81	246	147	7	0	95.455	1.30e-60
RJDY01000046.1	81	69.4	37	0	0	100.000	3.02e-07
RJDY01000046.1	81	69.4	37	0	0	100.000	3.02e-07
SGPM01000952.1	84	996	860	133	22	84.729	0.0
SGPM01000952.1	84	254	158	9	1	94.048	7.76e-63
SGPM01000952.1	84	75.0	42	1	0	97.674	6.48e-09
WAHA01000022.1	84	996	858	137	18	84.699	0.0
WAHA01000022.1	84	996	858	137	18	84.699	0.0
WAHA01000022.1	84	259	163	10	1	93.678	1.67e-64
WAHA01000022.1	84	259	163	10	1	93.678	1.67e-64
WAHA01000022.1	84	69.4	37	0	0	100.000	3.02e-07
WAHA01000022.1	84	69.4	37	0	0	100.000	3.02e-07
NCVV01000269.1	81	996	847	130	19	85.040	0.0
NCVV01000269.1	81	246	147	7	0	95.455	1.30e-60
NCVV01000269.1	81	69.4	37	0	0	100.000	3.02e-07
FUEG01000082.1	81	996	829	126	15	85.464	0.0
FUEG01000082.1	81	996	829	126	15	85.464	0.0
FUEG01000082.1	81	996	829	126	15	85.464	0.0
FUEG01000082.1	81	254	158	9	1	94.048	7.76e-63
FUEG01000082.1	81	254	158	9	1	94.048	7.76e-63
FUEG01000082.1	81	254	158	9	1	94.048	7.76e-63
FUEG01000082.1	81	73.1	41	1	0	97.619	2.33e-08
FUEG01000082.1	81	73.1	41	1	0	97.619	2.33e-08
FUEG01000082.1	81	73.1	41	1	0	97.619	2.33e-08
NEKD01000094.1	81	996	847	130	19	85.040	0.0
NEKD01000094.1	81	996	847	130	19	85.040	0.0
NEKD01000094.1	81	996	847	130	19	85.040	0.0
NEKD01000094.1	81	246	147	7	0	95.455	1.30e-60
NEKD01000094.1	81	246	147	7	0	95.455	1.30e-60
NEKD01000094.1	81	246	147	7	0	95.455	1.30e-60
NEKD01000094.1	81	69.4	37	0	0	100.000	3.02e-07
NEKD01000094.1	81	69.4	37	0	0	100.000	3.02e-07
NEKD01000094.1	81	69.4	37	0	0	100.000	3.02e-07
JH930495.1	81	996	831	126	16	85.406	0.0
JH930495.1	81	265	160	7	1	95.238	3.58e-66
JH930495.1	81	69.4	37	0	0	100.000	3.02e-07
JAEDXJ010000012.1	81	996	831	127	15	85.406	0.0
JAEDXJ010000012.1	81	407	308	40	3	87.749	5.63e-109
JAEDXJ010000012.1	81	255	161	9	2	93.605	2.16e-63
JAEDXJ010000012.1	81	75.0	42	1	0	97.674	6.48e-09
VTST01000045.1	81	996	829	126	15	85.464	0.0
VTST01000045.1	81	996	829	126	15	85.464	0.0
VTST01000045.1	81	996	829	126	15	85.464	0.0
VTST01000045.1	81	996	829	126	15	85.464	0.0
VTST01000045.1	81	254	158	9	1	94.048	7.76e-63
VTST01000045.1	81	254	158	9	1	94.048	7.76e-63
VTST01000045.1	81	254	158	9	1	94.048	7.76e-63
VTST01000045.1	81	254	158	9	1	94.048	7.76e-63
VTST01000045.1	81	73.1	41	1	0	97.619	2.33e-08
VTST01000045.1	81	73.1	41	1	0	97.619	2.33e-08
VTST01000045.1	81	73.1	41	1	0	97.619	2.33e-08
VTST01000045.1	81	73.1	41	1	0	97.619	2.33e-08
NW_006767655.1	81	996	831	126	16	85.406	0.0
NW_006767655.1	81	265	160	7	1	95.238	3.58e-66
NW_006767655.1	81	69.4	37	0	0	100.000	3.02e-07
MJVA01001020.1	84	994	857	137	18	84.684	0.0
MJVA01001020.1	84	259	159	8	1	94.643	1.67e-64
MJVA01001020.1	84	69.4	64	7	5	84.211	3.02e-07
MJVA01001020.1	84	69.4	37	0	0	100.000	3.02e-07
CP068001.1	85	994	858	135	20	84.699	0.0
CP068001.1	85	994	858	135	20	84.699	0.0
CP068001.1	85	994	858	135	20	84.699	0.0
CP068001.1	85	994	858	135	20	84.699	0.0
CP068001.1	85	994	858	135	20	84.699	0.0
CP068001.1	85	994	858	135	20	84.699	0.0
CP068001.1	85	270	169	10	1	93.889	7.70e-68
CP068001.1	85	270	169	10	1	93.889	7.70e-68
CP068001.1	85	270	169	10	1	93.889	7.70e-68
CP068001.1	85	270	169	10	1	93.889	7.70e-68
CP068001.1	85	270	169	10	1	93.889	7.70e-68
CP068001.1	85	75.0	42	1	0	97.674	6.48e-09
CP068001.1	85	75.0	42	1	0	97.674	6.48e-09
CP068001.1	85	75.0	42	1	0	97.674	6.48e-09
CP068001.1	85	75.0	42	1	0	97.674	6.48e-09
CP068001.1	85	75.0	42	1	0	97.674	6.48e-09
CM035308.1	82	994	836	134	12	85.132	0.0
CM035308.1	82	992	836	133	13	85.132	0.0
CM035308.1	82	512	779	147	83	77.205	1.16e-140
CM035308.1	82	257	161	6	4	94.152	6.00e-64
CM035308.1	82	220	134	6	1	95.035	7.87e-53
CM035308.1	82	147	145	13	16	83.333	1.35e-30
CM035308.1	82	69.4	37	0	0	100.000	3.02e-07
JAHLMI010000025.1	81	992	828	128	14	85.361	0.0
JAHLMI010000025.1	81	992	828	128	14	85.361	0.0
JAHLMI010000025.1	81	992	828	128	14	85.361	0.0
JAHLMI010000025.1	81	992	828	128	14	85.361	0.0
JAHLMI010000025.1	81	992	828	128	14	85.361	0.0
JAHLMI010000025.1	81	992	828	128	14	85.361	0.0
JAHLMI010000025.1	81	979	826	128	16	85.155	0.0
JAHLMI010000025.1	81	248	157	10	1	93.452	3.61e-61
JAHLMI010000025.1	81	248	157	10	1	93.452	3.61e-61
JAHLMI010000025.1	81	248	157	10	1	93.452	3.61e-61
JAHLMI010000025.1	81	248	157	10	1	93.452	3.61e-61
JAHLMI010000025.1	81	248	157	10	1	93.452	3.61e-61
JAHLMI010000025.1	81	248	157	10	1	93.452	3.61e-61
JAHLMI010000025.1	81	248	157	9	2	93.452	3.61e-61
JAHLMI010000025.1	81	73.1	41	1	0	97.619	2.33e-08
JAHLMI010000025.1	81	73.1	41	1	0	97.619	2.33e-08
JAHLMI010000025.1	81	73.1	41	1	0	97.619	2.33e-08
JAHLMI010000025.1	81	73.1	41	1	0	97.619	2.33e-08
JAHLMI010000025.1	81	73.1	41	1	0	97.619	2.33e-08
JAHLMI010000025.1	81	73.1	41	1	0	97.619	2.33e-08
JAHLMI010000025.1	81	73.1	41	1	0	97.619	2.33e-08
JAHLMI010000002.1	81	992	828	128	14	85.361	0.0
JAHLMI010000002.1	81	992	828	128	14	85.361	0.0
JAHLMI010000002.1	81	992	828	128	14	85.361	0.0
JAHLMI010000002.1	81	992	828	128	14	85.361	0.0
JAHLMI010000002.1	81	992	828	128	14	85.361	0.0
JAHLMI010000002.1	81	992	828	128	14	85.361	0.0
JAHLMI010000002.1	81	992	828	128	14	85.361	0.0
JAHLMI010000002.1	81	992	828	128	14	85.361	0.0
JAHLMI010000002.1	81	992	828	128	14	85.361	0.0
JAHLMI010000002.1	81	987	827	129	14	85.258	0.0
JAHLMI010000002.1	81	248	157	10	1	93.452	3.61e-61
JAHLMI010000002.1	81	248	157	10	1	93.452	3.61e-61
JAHLMI010000002.1	81	248	157	10	1	93.452	3.61e-61
JAHLMI010000002.1	81	248	157	10	1	93.452	3.61e-61
JAHLMI010000002.1	81	248	157	10	1	93.452	3.61e-61
JAHLMI010000002.1	81	248	157	10	1	93.452	3.61e-61
JAHLMI010000002.1	81	248	157	10	1	93.452	3.61e-61
JAHLMI010000002.1	81	248	157	10	1	93.452	3.61e-61
JAHLMI010000002.1	81	248	157	10	1	93.452	3.61e-61
JAHLMI010000002.1	81	248	157	10	1	93.452	3.61e-61
JAHLMI010000002.1	81	73.1	41	1	0	97.619	2.33e-08
JAHLMI010000002.1	81	73.1	41	1	0	97.619	2.33e-08
JAHLMI010000002.1	81	73.1	41	1	0	97.619	2.33e-08
JAHLMI010000002.1	81	73.1	41	1	0	97.619	2.33e-08
JAHLMI010000002.1	81	73.1	41	1	0	97.619	2.33e-08
JAHLMI010000002.1	81	73.1	41	1	0	97.619	2.33e-08
JAHLMI010000002.1	81	73.1	41	1	0	97.619	2.33e-08
JAHLMI010000002.1	81	73.1	41	1	0	97.619	2.33e-08
JAHLMI010000002.1	81	73.1	41	1	0	97.619	2.33e-08
JAHLMI010000002.1	81	73.1	41	1	0	97.619	2.33e-08
JABYQH010000084.1	82	992	846	133	17	84.940	0.0
JABYQH010000084.1	82	992	846	133	17	84.940	0.0
JABYQH010000084.1	82	254	158	9	1	94.048	7.76e-63
JABYQH010000084.1	82	254	158	9	1	94.048	7.76e-63
JABYQH010000084.1	82	69.4	37	0	0	100.000	3.02e-07
JABYQH010000084.1	82	69.4	37	0	0	100.000	3.02e-07
JABYQH010000083.1	83	992	860	135	21	84.646	0.0
JABYQH010000083.1	83	992	860	135	21	84.646	0.0
JABYQH010000083.1	83	254	158	9	1	94.048	7.76e-63
JABYQH010000083.1	83	254	158	9	1	94.048	7.76e-63
JABYQH010000083.1	83	69.4	37	0	0	100.000	3.02e-07
JABYQH010000083.1	83	69.4	37	0	0	100.000	3.02e-07
JADNRZ010000072.1	84	992	857	135	20	84.684	0.0
JADNRZ010000072.1	84	259	159	8	1	94.643	1.67e-64
JADNRZ010000072.1	84	69.4	41	2	0	95.349	3.02e-07
QPFP01000416.1	83	992	861	132	24	84.661	0.0
QPFP01000416.1	83	992	861	132	24	84.661	0.0
QPFP01000416.1	83	992	861	132	24	84.661	0.0
QPFP01000416.1	83	259	159	8	1	94.643	1.67e-64
QPFP01000416.1	83	259	159	8	1	94.643	1.67e-64
QPFP01000416.1	83	259	159	8	1	94.643	1.67e-64
QPFP01000416.1	83	69.4	37	0	0	100.000	3.02e-07
QPFP01000416.1	83	69.4	37	0	0	100.000	3.02e-07
QPFP01000416.1	83	69.4	37	0	0	100.000	3.02e-07
JAHLML010000026.1	81	992	829	126	16	85.376	0.0
JAHLML010000026.1	81	992	829	126	16	85.376	0.0
JAHLML010000026.1	81	992	829	126	16	85.376	0.0
JAHLML010000026.1	81	992	829	126	16	85.376	0.0
JAHLML010000026.1	81	992	829	126	16	85.376	0.0
JAHLML010000026.1	81	992	829	126	16	85.376	0.0
JAHLML010000026.1	81	992	829	126	16	85.376	0.0
JAHLML010000026.1	81	992	829	126	16	85.376	0.0
JAHLML010000026.1	81	248	157	10	1	93.452	3.61e-61
JAHLML010000026.1	81	248	157	10	1	93.452	3.61e-61
JAHLML010000026.1	81	248	157	10	1	93.452	3.61e-61
JAHLML010000026.1	81	248	157	10	1	93.452	3.61e-61
JAHLML010000026.1	81	248	157	10	1	93.452	3.61e-61
JAHLML010000026.1	81	248	157	10	1	93.452	3.61e-61
JAHLML010000026.1	81	248	157	10	1	93.452	3.61e-61
JAHLML010000026.1	81	248	157	10	1	93.452	3.61e-61
JAHLML010000026.1	81	73.1	41	1	0	97.619	2.33e-08
JAHLML010000026.1	81	73.1	41	1	0	97.619	2.33e-08
JAHLML010000026.1	81	73.1	41	1	0	97.619	2.33e-08
JAHLML010000026.1	81	73.1	41	1	0	97.619	2.33e-08
JAHLML010000026.1	81	73.1	41	1	0	97.619	2.33e-08
JAHLML010000026.1	81	73.1	41	1	0	97.619	2.33e-08
JAHLML010000026.1	81	73.1	41	1	0	97.619	2.33e-08
JAHLML010000026.1	81	73.1	41	1	0	97.619	2.33e-08
JAHLML010000023.1	81	992	829	126	16	85.376	0.0
JAHLML010000023.1	81	992	829	126	16	85.376	0.0
JAHLML010000023.1	81	992	829	126	16	85.376	0.0
JAHLML010000023.1	81	992	829	126	16	85.376	0.0
JAHLML010000023.1	81	992	829	126	16	85.376	0.0
JAHLML010000023.1	81	992	829	126	16	85.376	0.0
JAHLML010000023.1	81	992	829	126	16	85.376	0.0
JAHLML010000023.1	81	992	829	126	16	85.376	0.0
JAHLML010000023.1	81	992	829	126	16	85.376	0.0
JAHLML010000023.1	81	966	825	126	20	84.964	0.0
JAHLML010000023.1	81	248	157	10	1	93.452	3.61e-61
JAHLML010000023.1	81	248	157	10	1	93.452	3.61e-61
JAHLML010000023.1	81	248	157	10	1	93.452	3.61e-61
JAHLML010000023.1	81	248	157	10	1	93.452	3.61e-61
JAHLML010000023.1	81	248	157	10	1	93.452	3.61e-61
JAHLML010000023.1	81	248	157	10	1	93.452	3.61e-61
JAHLML010000023.1	81	248	157	10	1	93.452	3.61e-61
JAHLML010000023.1	81	248	157	10	1	93.452	3.61e-61
JAHLML010000023.1	81	248	157	10	1	93.452	3.61e-61
JAHLML010000023.1	81	248	157	10	1	93.452	3.61e-61
JAHLML010000023.1	81	73.1	41	1	0	97.619	2.33e-08
JAHLML010000023.1	81	73.1	41	1	0	97.619	2.33e-08
JAHLML010000023.1	81	73.1	41	1	0	97.619	2.33e-08
JAHLML010000023.1	81	73.1	41	1	0	97.619	2.33e-08
JAHLML010000023.1	81	73.1	41	1	0	97.619	2.33e-08
JAHLML010000023.1	81	73.1	41	1	0	97.619	2.33e-08
JAHLML010000023.1	81	73.1	41	1	0	97.619	2.33e-08
JAHLML010000023.1	81	73.1	41	1	0	97.619	2.33e-08
JAHLML010000023.1	81	73.1	41	1	0	97.619	2.33e-08
PJEW03000061.1	81	992	836	133	13	85.132	0.0
PJEW03000061.1	81	265	160	7	1	95.238	3.58e-66
PJEW03000061.1	81	230	324	56	35	78.072	1.31e-55
PJEW03000061.1	81	69.4	37	0	0	100.000	3.02e-07
JAIWYR010000084.1	81	990	828	127	15	85.361	0.0
JAIWYR010000084.1	81	990	828	127	15	85.361	0.0
JAIWYR010000084.1	81	725	698	124	23	82.604	0.0
JAIWYR010000084.1	81	254	158	9	1	94.048	7.76e-63
JAIWYR010000084.1	81	254	158	9	1	94.048	7.76e-63
JAIWYR010000084.1	81	73.1	41	1	0	97.619	2.33e-08
JAIWYR010000084.1	81	73.1	41	1	0	97.619	2.33e-08
JAIWYR010000062.1	81	990	828	127	15	85.361	0.0
JAIWYR010000062.1	81	990	828	127	15	85.361	0.0
JAIWYR010000062.1	81	278	160	5	0	96.970	4.60e-70
JAIWYR010000062.1	81	254	158	9	1	94.048	7.76e-63
JAIWYR010000062.1	81	254	158	9	1	94.048	7.76e-63
JAIWYR010000062.1	81	73.1	41	1	0	97.619	2.33e-08
JAIWYR010000062.1	81	73.1	41	1	0	97.619	2.33e-08
JAIWYQ010000054.1	81	990	828	127	15	85.361	0.0
JAIWYQ010000054.1	81	990	828	127	15	85.361	0.0
JAIWYQ010000054.1	81	254	158	9	1	94.048	7.76e-63
JAIWYQ010000054.1	81	254	158	9	1	94.048	7.76e-63
JAIWYQ010000054.1	81	73.1	41	1	0	97.619	2.33e-08
JAIWYQ010000054.1	81	73.1	41	1	0	97.619	2.33e-08
JAIWYQ010000052.1	81	990	828	127	15	85.361	0.0
JAIWYQ010000052.1	81	990	828	127	15	85.361	0.0
JAIWYQ010000052.1	81	254	158	9	1	94.048	7.76e-63
JAIWYQ010000052.1	81	254	158	9	1	94.048	7.76e-63
JAIWYQ010000052.1	81	254	158	9	1	94.048	7.76e-63
JAIWYQ010000052.1	81	237	185	26	2	86.854	7.81e-58
JAIWYQ010000052.1	81	73.1	41	1	0	97.619	2.33e-08
JAIWYQ010000052.1	81	73.1	41	1	0	97.619	2.33e-08
JAIWYQ010000052.1	81	73.1	41	1	0	97.619	2.33e-08
JAIWYQ010000020.1	81	990	828	127	15	85.361	0.0
JAIWYQ010000020.1	81	254	158	9	1	94.048	7.76e-63
[truncated: 1,823 more rows]
