# Supplementary material for: Using nanopore sequencing to identify fungi from clinical samples with high phylogenetic resolution
Source: Sci Rep. 2023 Jun 16;13:9785. doi: 10.1038/s41598-023-37016-0 (PMC10275880; doi:10.1038/s41598-023-37016-0)
Supplement: Supplementary file 1 — Supplementary Information. [file 41598_2023_37016_MOESM1_ESM.zip › Supplementary_Information/Supplementary_Data/Data_S5_Mock_blast/results/Mock_RGN2_8_fmt6.txt]

LFGC01001445.1	100	1530	828	0	0	100.000	0.0
CM003566.1	100	1530	828	0	0	100.000	0.0
CM003566.1	100	1524	827	1	0	99.879	0.0
CM003566.1	100	1524	827	1	0	99.879	0.0
CM003566.1	100	1522	827	0	1	99.879	0.0
CM003566.1	100	1498	823	1	4	99.396	0.0
BK006945.2	100	1530	828	0	0	100.000	0.0
BK006945.2	100	1530	828	0	0	100.000	0.0
NC_001144.5	100	1530	828	0	0	100.000	0.0
NC_001144.5	100	1530	828	0	0	100.000	0.0
VZVN01000183.1	100	1524	828	0	1	99.879	0.0
FYBL01000016.1	100	1524	827	1	0	99.879	0.0
FYBL01000016.1	100	407	290	15	16	90.343	3.17e-109
FYBL01000016.1	100	78.7	46	2	0	95.833	2.83e-10
VZWS01000247.1	100	1524	827	1	0	99.879	0.0
VZWC01000182.1	100	1522	827	0	1	99.879	0.0
JAAIFI010001039.1	100	1513	826	1	2	99.638	0.0
JANLBP010000030.1	100	1498	826	1	5	99.279	0.0
JANLBP010000035.1	100	1495	826	1	6	99.160	0.0
QQZM01000164.1	100	1482	827	0	10	98.805	0.0
KV907804.1	100	1480	826	1	9	98.804	0.0
VZVB01000255.1	100	1467	826	1	12	98.451	0.0
MVPU01000083.1	100	1463	825	0	13	98.449	0.0
AABZ01000315.1	100	1437	813	11	5	98.070	0.0
CP030973.1	100	1435	812	15	2	97.949	0.0
CP048993.1	100	1434	818	1	16	97.964	0.0
CP048993.1	100	1369	809	0	27	96.770	0.0
CP048993.1	100	1338	804	1	31	96.172	0.0
CP048993.1	100	1330	798	0	31	96.261	0.0
CP048993.1	100	1330	798	0	31	96.261	0.0
CP048993.1	100	1319	796	1	32	96.019	0.0
CP048993.1	100	1317	796	0	33	96.019	0.0
CP048993.1	100	1293	797	1	38	95.335	0.0
CP048993.1	100	1293	792	1	36	95.537	0.0
CP048993.1	100	1201	778	0	51	93.848	0.0
CP048993.1	100	665	410	0	20	95.349	0.0
CP048993.1	100	65.8	37	1	0	97.368	2.20e-06
LT986474.1	100	1426	811	13	5	97.829	0.0
MVPU01000017.1	100	1404	808	15	7	97.349	0.0
VZWP01000066.1	100	1393	806	17	7	97.108	0.0
CP080215.1	100	1393	806	17	7	97.108	0.0
CP080215.1	100	1393	806	17	7	97.108	0.0
CP080215.1	100	1393	806	17	7	97.108	0.0
CP080215.1	100	1387	805	17	8	96.988	0.0
CP080215.1	100	1387	805	17	8	96.988	0.0
CP080215.1	100	1387	805	17	8	96.988	0.0
CP080215.1	100	1387	805	17	8	96.988	0.0
CP080215.1	100	1380	804	17	9	96.867	0.0
CP080215.1	100	1380	804	17	9	96.867	0.0
CP080215.1	100	1380	804	17	9	96.867	0.0
CP080215.1	100	1380	804	17	9	96.867	0.0
CP080215.1	100	1380	804	17	9	96.867	0.0
CP080215.1	100	1380	804	17	9	96.867	0.0
CM034489.1	100	1393	806	17	7	97.108	0.0
CM034489.1	100	1393	806	17	7	97.108	0.0
CM034489.1	100	1393	806	17	7	97.108	0.0
CM034489.1	100	1393	806	17	7	97.108	0.0
CM034489.1	100	1387	805	17	8	96.988	0.0
CM034489.1	100	1387	805	17	8	96.988	0.0
CM034489.1	100	1367	803	15	13	96.631	0.0
CM034489.1	100	1362	800	19	10	96.502	0.0
CM034489.1	100	1349	799	17	14	96.265	0.0
PPNJ01000122.1	100	1387	805	18	7	96.988	0.0
CP049009.1	100	1380	804	17	9	96.867	0.0
VZXH01000410.1	95	1293	758	20	7	96.561	0.0
BLYF01000219.1	97	1245	674	0	0	100.000	0.0
BLYF01000219.1	97	239	129	0	0	100.000	1.22e-58
VZXH01000447.1	72	1020	581	13	1	97.647	0.0
PPIM01000086.1	63	928	516	7	0	98.662	0.0
LIOO01000008.1	98	715	672	136	5	82.657	0.0
VZWC01000071.1	47	710	392	0	3	99.241	0.0
VZXH01000655.1	48	710	395	4	1	98.750	0.0
VZXH01000676.1	47	686	382	3	2	98.708	0.0
VZXH01000746.1	42	625	343	1	1	99.420	8.05e-175
DUXO01000939.1	40	617	334	0	0	100.000	1.35e-172
VZXH01000754.1	41	606	337	3	1	98.827	2.91e-169
VZXH01000458.1	35	514	285	2	1	98.958	1.82e-141
VZXH01000951.1	31	453	252	2	1	98.824	4.02e-123
VZXH01001007.1	29	442	241	1	0	99.587	8.70e-120
CP059251.1	46	424	304	21	13	89.941	3.15e-114
CP059251.1	46	424	304	21	13	89.941	3.15e-114
CP059251.1	46	76.8	50	2	2	92.593	1.02e-09
CP059251.1	46	76.8	50	2	2	92.593	1.02e-09
NC_050732.1	46	424	304	21	13	89.941	3.15e-114
NC_050732.1	46	424	304	21	13	89.941	3.15e-114
NC_050732.1	46	76.8	50	2	2	92.593	1.02e-09
NC_050732.1	46	76.8	50	2	2	92.593	1.02e-09
HE650828.1	50	416	287	16	12	91.111	5.27e-112
HE650828.1	50	99.0	57	2	0	96.610	2.17e-16
HE650828.1	50	82.4	44	0	0	100.000	2.18e-11
NC_018947.1	50	416	287	16	12	91.111	5.27e-112
NC_018947.1	50	99.0	57	2	0	96.610	2.17e-16
NC_018947.1	50	82.4	44	0	0	100.000	2.18e-11
OX291442.1	46	414	302	20	15	89.614	1.90e-111
OX291442.1	46	414	302	20	15	89.614	1.90e-111
OX291442.1	46	409	301	21	15	89.318	8.82e-110
OX291442.1	46	409	301	20	16	89.318	8.82e-110
OX291442.1	46	409	301	20	16	89.318	8.82e-110
OX291442.1	46	409	301	20	16	89.318	8.82e-110
OX291442.1	46	76.8	50	2	2	92.593	1.02e-09
OX291442.1	46	76.8	50	2	2	92.593	1.02e-09
OX291442.1	46	76.8	50	2	2	92.593	1.02e-09
OX291442.1	46	76.8	50	2	2	92.593	1.02e-09
OX291442.1	46	76.8	50	2	2	92.593	1.02e-09
OX291442.1	46	76.8	45	2	0	95.745	1.02e-09
PPNA02000031.1	46	412	301	20	15	89.583	6.82e-111
PPNA02000031.1	46	76.8	50	2	2	92.593	1.02e-09
CAKNUP010000036.1	45	412	296	24	10	89.697	6.82e-111
CAKNUP010000036.1	45	76.8	43	1	0	97.727	1.02e-09
DS480380.1	54	409	340	28	25	86.514	8.82e-110
DS480380.1	54	76.8	57	3	4	89.062	1.02e-09
DS480545.1	52	409	340	28	25	86.514	8.82e-110
DS480545.1	52	76.8	43	1	0	97.727	1.02e-09
DS480601.1	54	409	340	28	25	86.514	8.82e-110
DS480601.1	54	76.8	57	3	4	89.062	1.02e-09
HE616749.1	46	409	302	19	17	89.349	8.82e-110
HE616749.1	46	409	302	19	17	89.349	8.82e-110
HE616749.1	46	409	302	19	17	89.349	8.82e-110
HE616749.1	46	76.8	50	2	2	92.593	1.02e-09
HE616749.1	46	76.8	50	2	2	92.593	1.02e-09
HE616749.1	46	76.8	50	2	2	92.593	1.02e-09
NW_001834692.1	54	409	340	28	25	86.514	8.82e-110
NW_001834692.1	54	76.8	57	3	4	89.062	1.02e-09
NW_001834527.1	52	409	340	28	25	86.514	8.82e-110
NW_001834527.1	52	76.8	43	1	0	97.727	1.02e-09
NW_001834471.1	54	409	340	28	25	86.514	8.82e-110
NW_001834471.1	54	76.8	57	3	4	89.062	1.02e-09
NC_016508.1	46	409	302	19	17	89.349	8.82e-110
NC_016508.1	46	409	302	19	17	89.349	8.82e-110
NC_016508.1	46	409	302	19	17	89.349	8.82e-110
NC_016508.1	46	76.8	50	2	2	92.593	1.02e-09
NC_016508.1	46	76.8	50	2	2	92.593	1.02e-09
NC_016508.1	46	76.8	50	2	2	92.593	1.02e-09
VZXH01001042.1	28	405	226	2	1	98.690	1.14e-108
CP059272.1	45	405	293	18	15	89.877	1.14e-108
CP059272.1	45	405	293	18	15	89.877	1.14e-108
CP059272.1	45	76.8	50	2	2	92.593	1.02e-09
CP059272.1	45	76.8	50	2	2	92.593	1.02e-09
PPHX02000037.1	45	403	295	22	13	89.394	4.10e-108
PPHX02000037.1	45	76.8	43	1	0	97.727	1.02e-09
JABBEO010000012.1	39	403	297	18	17	89.458	4.10e-108
PPMT01000013.1	44	392	289	16	18	89.474	8.88e-105
PPMT01000013.1	44	392	289	16	18	89.474	8.88e-105
PPMT01000013.1	44	76.8	43	1	0	97.727	1.02e-09
PPMT01000013.1	44	76.8	43	1	0	97.727	1.02e-09
HE580273.2	51	387	328	32	22	85.864	4.13e-103
HE580273.2	51	95.3	51	0	0	100.000	2.81e-15
NC_016485.2	51	387	328	32	22	85.864	4.13e-103
NC_016485.2	51	95.3	51	0	0	100.000	2.81e-15
PPON02000133.1	41	377	223	8	1	96.121	2.49e-100
PPON02000133.1	41	93.5	57	2	1	95.000	1.01e-14
PPON02000133.1	41	82.4	50	3	0	94.340	2.18e-11
DUXO01000435.1	26	375	212	3	1	98.148	8.95e-100
HE576754.1	44	375	283	20	16	88.715	8.95e-100
HE576754.1	44	375	283	20	16	88.715	8.95e-100
HE576754.1	44	99.0	53	0	0	100.000	2.17e-16
HE576754.1	44	99.0	53	0	0	100.000	2.17e-16
PPOK01000135.1	35	375	227	8	3	95.378	8.95e-100
PPOK01000135.1	35	76.8	50	3	1	92.593	1.02e-09
NC_016493.1	44	375	283	20	16	88.715	8.95e-100
NC_016493.1	44	375	283	20	16	88.715	8.95e-100
NC_016493.1	44	99.0	53	0	0	100.000	2.17e-16
NC_016493.1	44	99.0	53	0	0	100.000	2.17e-16
NJIJ01000026.1	34	372	223	7	3	95.708	1.16e-98
NJIJ01000026.1	34	80.5	47	2	0	95.918	7.85e-11
NJIJ01000033.1	34	372	223	7	3	95.708	1.16e-98
NJIJ01000033.1	34	80.5	47	2	0	95.918	7.85e-11
NJIJ01000034.1	34	372	223	7	3	95.708	1.16e-98
NJIJ01000034.1	34	80.5	47	2	0	95.918	7.85e-11
NJIJ01000036.1	34	372	223	7	3	95.708	1.16e-98
NJIJ01000036.1	34	80.5	47	2	0	95.918	7.85e-11
NJIJ01000040.1	34	372	223	7	3	95.708	1.16e-98
NJIJ01000040.1	34	80.5	47	2	0	95.918	7.85e-11
NJIJ01000045.1	34	372	223	7	3	95.708	1.16e-98
NJIJ01000045.1	34	80.5	47	2	0	95.918	7.85e-11
NJIJ01000049.1	34	372	223	7	3	95.708	1.16e-98
NJIJ01000049.1	34	372	223	7	3	95.708	1.16e-98
NJIJ01000049.1	34	80.5	47	2	0	95.918	7.85e-11
NJIJ01000049.1	34	76.8	43	1	0	97.727	1.02e-09
NJIJ01000052.1	34	372	223	7	3	95.708	1.16e-98
NJIJ01000052.1	34	80.5	47	2	0	95.918	7.85e-11
NJIJ01000053.1	34	372	223	7	3	95.708	1.16e-98
NJIJ01000053.1	34	342	222	7	9	93.277	9.07e-90
NJIJ01000053.1	34	80.5	47	2	0	95.918	7.85e-11
NJIJ01000054.1	34	372	223	7	3	95.708	1.16e-98
NJIJ01000054.1	34	333	218	9	8	92.766	5.46e-87
NJIJ01000054.1	34	80.5	47	2	0	95.918	7.85e-11
NJIJ01000054.1	34	80.5	47	2	0	95.918	7.85e-11
NJIJ01000055.1	34	372	223	7	3	95.708	1.16e-98
NJIJ01000055.1	34	372	223	7	3	95.708	1.16e-98
NJIJ01000055.1	34	80.5	47	2	0	95.918	7.85e-11
NJIJ01000055.1	34	80.5	47	2	0	95.918	7.85e-11
NJIJ01000059.1	34	372	223	7	3	95.708	1.16e-98
NJIJ01000059.1	34	372	223	7	3	95.708	1.16e-98
NJIJ01000059.1	34	80.5	47	2	0	95.918	7.85e-11
NJIJ01000059.1	34	80.5	47	2	0	95.918	7.85e-11
NJIJ01000060.1	34	372	223	7	3	95.708	1.16e-98
NJIJ01000060.1	34	80.5	47	2	0	95.918	7.85e-11
NJIJ01000061.1	34	372	223	7	3	95.708	1.16e-98
NJIJ01000061.1	34	80.5	47	2	0	95.918	7.85e-11
NJIJ01000062.1	34	372	223	7	3	95.708	1.16e-98
NJIJ01000062.1	34	372	223	7	3	95.708	1.16e-98
NJIJ01000062.1	34	80.5	47	2	0	95.918	7.85e-11
NJIJ01000062.1	34	80.5	47	2	0	95.918	7.85e-11
NJIJ01000063.1	34	372	223	7	3	95.708	1.16e-98
NJIJ01000063.1	34	372	223	7	3	95.708	1.16e-98
NJIJ01000063.1	34	80.5	47	2	0	95.918	7.85e-11
NJIJ01000063.1	34	80.5	47	2	0	95.918	7.85e-11
NJIJ01000064.1	34	372	223	7	3	95.708	1.16e-98
NJIJ01000064.1	34	372	223	7	3	95.708	1.16e-98
NJIJ01000064.1	34	80.5	47	2	0	95.918	7.85e-11
NJIJ01000064.1	34	80.5	47	2	0	95.918	7.85e-11
NJIJ01000066.1	34	372	223	7	3	95.708	1.16e-98
NJIJ01000066.1	34	372	223	7	3	95.708	1.16e-98
NJIJ01000066.1	34	80.5	47	2	0	95.918	7.85e-11
NJIJ01000066.1	34	80.5	47	2	0	95.918	7.85e-11
NJIJ01000069.1	34	372	223	7	3	95.708	1.16e-98
NJIJ01000069.1	34	80.5	47	2	0	95.918	7.85e-11
NJIJ01000071.1	34	372	223	7	3	95.708	1.16e-98
NJIJ01000071.1	34	372	223	7	3	95.708	1.16e-98
NJIJ01000071.1	34	104	66	1	3	94.286	4.66e-18
NJIJ01000071.1	34	80.5	47	2	0	95.918	7.85e-11
NJIJ01000071.1	34	80.5	47	2	0	95.918	7.85e-11
NJIJ01000071.1	34	80.5	47	2	0	95.918	7.85e-11
NJIJ01000073.1	34	372	223	7	3	95.708	1.16e-98
NJIJ01000073.1	34	372	223	7	3	95.708	1.16e-98
NJIJ01000073.1	34	355	221	7	6	94.444	1.17e-93
NJIJ01000073.1	34	80.5	47	2	0	95.918	7.85e-11
NJIJ01000073.1	34	80.5	47	2	0	95.918	7.85e-11
NJIJ01000073.1	34	73.1	46	2	1	93.878	1.31e-08
NJIJ01000074.1	34	372	223	7	3	95.708	1.16e-98
NJIJ01000074.1	34	372	223	7	3	95.708	1.16e-98
NJIJ01000074.1	34	80.5	47	2	0	95.918	7.85e-11
NJIJ01000074.1	34	80.5	47	2	0	95.918	7.85e-11
NJIJ01000075.1	34	372	223	7	3	95.708	1.16e-98
NJIJ01000075.1	34	372	223	7	3	95.708	1.16e-98
NJIJ01000075.1	34	372	223	7	3	95.708	1.16e-98
NJIJ01000075.1	34	372	223	7	3	95.708	1.16e-98
NJIJ01000075.1	34	80.5	47	2	0	95.918	7.85e-11
NJIJ01000075.1	34	80.5	47	2	0	95.918	7.85e-11
NJIJ01000075.1	34	80.5	47	2	0	95.918	7.85e-11
NJIJ01000075.1	34	80.5	47	2	0	95.918	7.85e-11
NJIJ01000085.1	34	372	223	7	3	95.708	1.16e-98
NJIJ01000085.1	34	80.5	47	2	0	95.918	7.85e-11
CP019500.1	40	372	263	12	15	90.690	1.16e-98
CP019500.1	40	75.0	45	1	1	95.745	3.65e-09
OVGK01000075.1	30	370	205	1	1	99.034	4.16e-98
OVGK01000075.1	30	75.0	42	1	0	97.674	3.65e-09
CP019493.1	30	370	205	1	1	99.034	4.16e-98
CP019493.1	30	76.8	43	1	0	97.727	1.02e-09
CP019493.1	30	75.0	42	1	0	97.674	3.65e-09
VZXH01001206.1	25	370	202	1	0	99.507	4.16e-98
CAEFZW010000005.1	33	370	224	8	3	95.319	4.16e-98
CAEFZW010000005.1	33	370	224	8	3	95.319	4.16e-98
CAEFZW010000005.1	33	82.4	44	0	0	100.000	2.18e-11
CAEFZW010000005.1	33	82.4	44	0	0	100.000	2.18e-11
PPOP02000110.1	43	370	274	22	12	88.961	4.16e-98
PPOP02000110.1	43	84.2	49	2	0	96.078	6.07e-12
NW_024545242.1	33	370	224	8	3	95.319	4.16e-98
NW_024545242.1	33	370	224	8	3	95.319	4.16e-98
NW_024545242.1	33	82.4	44	0	0	100.000	2.18e-11
NW_024545242.1	33	82.4	44	0	0	100.000	2.18e-11
VZXH01001144.1	26	368	208	3	1	98.113	1.50e-97
PPOL02000167.1	42	368	223	8	3	95.299	1.50e-97
PPOL02000167.1	42	93.5	59	3	1	93.651	1.01e-14
PPOL02000167.1	42	87.9	51	2	0	96.226	4.69e-13
NJIJ01000043.1	34	363	222	8	4	94.872	6.96e-96
NJIJ01000043.1	34	73.1	46	2	1	93.878	1.31e-08
JAIWYV020000017.1	33	363	222	9	3	94.872	6.96e-96
JAIWYV020000017.1	33	363	222	9	3	94.872	6.96e-96
JAIWYV020000017.1	33	82.4	44	0	0	100.000	2.18e-11
JAIWYV020000017.1	33	82.4	44	0	0	100.000	2.18e-11
JAIWYV020000005.1	33	363	222	9	3	94.872	6.96e-96
JAIWYV020000005.1	33	82.4	44	0	0	100.000	2.18e-11
PPOH01000013.1	35	363	226	10	4	94.167	6.96e-96
PPOH01000013.1	35	87.9	52	1	1	96.296	4.69e-13
PPKA01000099.1	30	363	205	3	1	98.086	6.96e-96
PPKA01000099.1	30	75.0	42	1	0	97.674	3.65e-09
PPMS02000047.1	33	361	223	9	4	94.492	2.50e-95
PPMS02000047.1	33	80.5	43	0	0	100.000	7.85e-11
NJIJ01000044.1	34	359	221	7	5	94.850	9.01e-95
NJIJ01000044.1	34	80.5	47	2	0	95.918	7.85e-11
PPJZ01000145.1	30	359	205	4	1	97.619	9.01e-95
PPJZ01000145.1	30	75.0	42	1	0	97.674	3.65e-09
VZXH01001205.1	25	359	201	2	1	98.529	9.01e-95
FXLY01000006.1	33	357	224	8	6	94.118	3.24e-94
FXLY01000006.1	33	357	224	8	6	94.118	3.24e-94
FXLY01000006.1	33	84.2	45	0	0	100.000	6.07e-12
FXLY01000006.1	33	84.2	45	0	0	100.000	6.07e-12
PPJY02000051.1	35	357	215	2	7	95.982	3.24e-94
PPJY02000051.1	35	71.3	38	0	0	100.000	4.73e-08
PPJY02000051.1	35	69.4	37	0	0	100.000	1.70e-07
PPOJ02000117.1	43	357	278	25	14	87.697	3.24e-94
PPOJ02000117.1	43	82.4	44	0	0	100.000	2.18e-11
JAFHAQ020000021.1	40	355	219	12	1	94.397	1.17e-93
JAFHAQ020000021.1	40	355	219	12	1	94.397	1.17e-93
JAFHAQ020000021.1	40	355	219	12	1	94.397	1.17e-93
JAFHAQ020000021.1	40	355	219	12	1	94.397	1.17e-93
JAFHAQ020000021.1	40	355	219	12	1	94.397	1.17e-93
JAFHAQ020000021.1	40	355	219	12	1	94.397	1.17e-93
JAFHAQ020000021.1	40	355	219	12	1	94.397	1.17e-93
JAFHAQ020000021.1	40	87.9	56	3	1	93.333	4.69e-13
JAFHAQ020000021.1	40	87.9	56	3	1	93.333	4.69e-13
JAFHAQ020000021.1	40	87.9	56	3	1	93.333	4.69e-13
JAFHAQ020000021.1	40	87.9	56	3	1	93.333	4.69e-13
JAFHAQ020000021.1	40	87.9	56	3	1	93.333	4.69e-13
JAFHAQ020000021.1	40	87.9	56	3	1	93.333	4.69e-13
JAFHAQ020000021.1	40	82.4	49	1	1	96.078	2.18e-11
JAFHAQ020000021.1	40	75.0	42	1	0	97.674	3.65e-09
JAFHAQ020000021.1	40	75.0	42	1	0	97.674	3.65e-09
JAFHAQ020000021.1	40	75.0	42	1	0	97.674	3.65e-09
JAFHAQ020000021.1	40	75.0	42	1	0	97.674	3.65e-09
JAFHAQ020000021.1	40	75.0	42	1	0	97.674	3.65e-09
JAFHAQ020000021.1	40	75.0	42	1	0	97.674	3.65e-09
JAFHAQ020000021.1	40	75.0	42	1	0	97.674	3.65e-09
JAKZLQ010000155.1	40	355	219	12	1	94.397	1.17e-93
JAKZLQ010000155.1	40	93.5	57	2	1	95.000	1.01e-14
JAKZLQ010000155.1	40	75.0	42	1	0	97.674	3.65e-09
JAKZLQ010000113.1	40	355	219	12	1	94.397	1.17e-93
JAKZLQ010000113.1	40	93.5	57	2	1	95.000	1.01e-14
JAKZLQ010000113.1	40	75.0	42	1	0	97.674	3.65e-09
CAPW01000003.1	34	355	228	13	4	93.061	1.17e-93
CAPW01000003.1	34	69.4	37	0	0	100.000	1.70e-07
PPXN02000161.1	32	350	216	7	5	94.737	5.42e-92
PPXN02000161.1	32	73.1	41	1	0	97.619	1.31e-08
LT598476.1	34	350	223	12	4	93.305	5.42e-92
LT598476.1	34	350	223	12	4	93.305	5.42e-92
LT598476.1	34	80.5	45	1	0	97.826	7.85e-11
LT598476.1	34	80.5	45	1	0	97.826	7.85e-11
LT598476.1	34	69.4	37	0	0	100.000	1.70e-07
VAPW01000078.1	40	350	218	13	1	93.966	5.42e-92
VAPW01000078.1	40	93.5	57	2	1	95.000	1.01e-14
VAPW01000078.1	40	75.0	42	1	0	97.674	3.65e-09
JAEVGP010000015.1	34	350	224	10	6	93.333	5.42e-92
JAEVGP010000015.1	34	348	224	9	7	93.333	1.95e-91
JAEVGP010000015.1	34	348	224	9	7	93.333	1.95e-91
JAEVGP010000015.1	34	80.5	43	0	0	100.000	7.85e-11
JAEVGP010000015.1	34	80.5	43	0	0	100.000	7.85e-11
JAEVGP010000015.1	34	80.5	43	0	0	100.000	7.85e-11
JAEVGP010000005.1	33	350	217	9	4	94.348	5.42e-92
JAEVGP010000005.1	33	80.5	43	0	0	100.000	7.85e-11
CR380958.2	34	350	219	10	4	93.991	5.42e-92
CR380958.2	34	91.6	49	0	0	100.000	3.63e-14
LT598453.1	34	350	223	12	4	93.305	5.42e-92
LT598453.1	34	350	223	12	4	93.305	5.42e-92
LT598453.1	34	80.5	45	1	0	97.826	7.85e-11
LT598453.1	34	80.5	45	1	0	97.826	7.85e-11
NC_006035.2	34	350	219	10	4	93.991	5.42e-92
NC_006035.2	34	91.6	49	0	0	100.000	3.63e-14
LT598461.1	34	348	220	11	4	93.617	1.95e-91
LT598461.1	34	348	220	11	4	93.617	1.95e-91
LT598461.1	34	86.1	46	0	0	100.000	1.69e-12
LT598461.1	34	86.1	46	0	0	100.000	1.69e-12
PUHR01000350.1	33	348	225	7	9	93.361	1.95e-91
PUHR01000350.1	33	80.5	43	0	0	100.000	7.85e-11
JANLBP010000028.1	34	348	219	9	5	93.991	1.95e-91
JANLBP010000028.1	34	91.6	49	0	0	100.000	3.63e-14
LN736364.1	34	348	222	12	4	93.277	1.95e-91
LN736364.1	34	348	222	12	4	93.277	1.95e-91
LN736364.1	34	80.5	45	1	0	97.826	7.85e-11
LN736364.1	34	80.5	45	1	0	97.826	7.85e-11
CM000694.1	50	348	323	30	30	84.334	1.95e-91
CM000694.1	50	348	323	30	30	84.334	1.95e-91
CM000694.1	50	76.8	41	0	0	100.000	1.02e-09
CM000694.1	50	76.8	41	0	0	100.000	1.02e-09
CAKOGT010000019.1	33	348	225	7	9	93.361	1.95e-91
CAKOGT010000019.1	33	348	225	7	9	93.361	1.95e-91
CAKOGT010000019.1	33	348	225	7	9	93.361	1.95e-91
CAKOGT010000019.1	33	80.5	43	0	0	100.000	7.85e-11
CAKOGT010000019.1	33	80.5	43	0	0	100.000	7.85e-11
CAKOGT010000019.1	33	80.5	43	0	0	100.000	7.85e-11
NW_019212883.1	34	348	222	12	4	93.277	1.95e-91
NW_019212883.1	34	348	222	12	4	93.277	1.95e-91
NW_019212883.1	34	80.5	45	1	0	97.826	7.85e-11
NW_019212883.1	34	80.5	45	1	0	97.826	7.85e-11
CP058611.1	33	346	223	8	8	93.305	7.01e-91
CP058611.1	33	75.0	42	1	0	97.674	3.65e-09
CP058607.1	32	346	216	7	6	94.323	7.01e-91
CP058607.1	32	346	216	7	6	94.323	7.01e-91
CP058607.1	32	346	216	7	6	94.323	7.01e-91
CP058607.1	32	346	216	7	6	94.323	7.01e-91
CP058607.1	32	339	215	7	7	93.886	1.17e-88
CP058607.1	32	75.0	42	1	0	97.674	3.65e-09
CP058607.1	32	75.0	42	1	0	97.674	3.65e-09
CP058607.1	32	75.0	42	1	0	97.674	3.65e-09
CP058607.1	32	75.0	42	1	0	97.674	3.65e-09
CP058607.1	32	75.0	42	1	0	97.674	3.65e-09
NC_050726.1	33	346	223	8	8	93.305	7.01e-91
NC_050726.1	33	75.0	42	1	0	97.674	3.65e-09
NC_050722.1	32	346	216	7	6	94.323	7.01e-91
NC_050722.1	32	346	216	7	6	94.323	7.01e-91
NC_050722.1	32	346	216	7	6	94.323	7.01e-91
NC_050722.1	32	346	216	7	6	94.323	7.01e-91
NC_050722.1	32	339	215	7	7	93.886	1.17e-88
NC_050722.1	32	75.0	42	1	0	97.674	3.65e-09
NC_050722.1	32	75.0	42	1	0	97.674	3.65e-09
NC_050722.1	32	75.0	42	1	0	97.674	3.65e-09
NC_050722.1	32	75.0	42	1	0	97.674	3.65e-09
NC_050722.1	32	75.0	42	1	0	97.674	3.65e-09
HE978314.1	32	344	212	8	4	94.643	2.52e-90
HE978314.1	32	344	212	8	4	94.643	2.52e-90
HE978314.1	32	76.8	43	1	0	97.727	1.02e-09
HE978314.1	32	76.8	43	1	0	97.727	1.02e-09
NC_035922.1	32	344	212	8	4	94.643	2.52e-90
NC_035922.1	32	344	212	8	4	94.643	2.52e-90
NC_035922.1	32	76.8	43	1	0	97.727	1.02e-09
NC_035922.1	32	76.8	43	1	0	97.727	1.02e-09
CU928180.1	34	342	219	12	4	93.191	9.07e-90
CU928180.1	34	342	219	12	4	93.191	9.07e-90
CU928180.1	34	342	219	12	4	93.191	9.07e-90
CU928180.1	34	342	219	12	4	93.191	9.07e-90
CU928180.1	34	80.5	45	1	0	97.826	7.85e-11
CU928180.1	34	80.5	45	1	0	97.826	7.85e-11
CU928180.1	34	80.5	45	1	0	97.826	7.85e-11
UEGL01000009.1	32	342	215	11	3	93.886	9.07e-90
UEGL01000009.1	32	342	215	11	3	93.886	9.07e-90
UEGL01000009.1	32	342	215	10	4	93.886	9.07e-90
UEGL01000009.1	32	342	215	11	3	93.886	9.07e-90
UEGL01000009.1	32	75.0	42	1	0	97.674	3.65e-09
UEGL01000009.1	32	75.0	42	1	0	97.674	3.65e-09
UEGL01000009.1	32	75.0	42	1	0	97.674	3.65e-09
UEGL01000009.1	32	75.0	42	1	0	97.674	3.65e-09
UEGL01000010.1	32	342	213	10	3	94.248	9.07e-90
UEGL01000010.1	32	342	213	10	3	94.248	9.07e-90
UEGL01000010.1	32	342	213	10	3	94.248	9.07e-90
UEGL01000010.1	32	342	213	10	3	94.248	9.07e-90
UEGL01000010.1	32	75.0	42	1	0	97.674	3.65e-09
UEGL01000010.1	32	75.0	42	1	0	97.674	3.65e-09
UEGL01000010.1	32	75.0	42	1	0	97.674	3.65e-09
UEGL01000010.1	32	75.0	42	1	0	97.674	3.65e-09
UEGL01000039.1	32	342	213	10	3	94.248	9.07e-90
UEGL01000039.1	32	342	213	10	3	94.248	9.07e-90
UEGL01000039.1	32	342	213	10	3	94.248	9.07e-90
UEGL01000039.1	32	342	213	10	3	94.248	9.07e-90
UEGL01000039.1	32	75.0	42	1	0	97.674	3.65e-09
UEGL01000039.1	32	75.0	42	1	0	97.674	3.65e-09
UEGL01000039.1	32	75.0	42	1	0	97.674	3.65e-09
UEGL01000039.1	32	75.0	42	1	0	97.674	3.65e-09
UEGL01000052.1	32	342	213	10	3	94.248	9.07e-90
UEGL01000052.1	32	342	213	10	3	94.248	9.07e-90
UEGL01000052.1	32	337	213	8	6	93.833	4.22e-88
UEGL01000052.1	32	335	212	9	5	93.805	1.52e-87
UEGL01000052.1	32	75.0	42	1	0	97.674	3.65e-09
UEGL01000052.1	32	75.0	42	1	0	97.674	3.65e-09
UEGL01000052.1	32	75.0	42	1	0	97.674	3.65e-09
CU928181.1	32	342	215	11	3	93.886	9.07e-90
CU928181.1	32	339	215	11	4	93.478	1.17e-88
CU928181.1	32	339	215	11	4	93.478	1.17e-88
CU928181.1	32	75.0	42	1	0	97.674	3.65e-09
CU928181.1	32	75.0	42	1	0	97.674	3.65e-09
CU928181.1	32	75.0	42	1	0	97.674	3.65e-09
LN890542.1	34	342	219	12	4	93.191	9.07e-90
LN890542.1	34	342	219	12	4	93.191	9.07e-90
LN890542.1	34	80.5	45	1	0	97.826	7.85e-11
LN890542.1	34	80.5	45	1	0	97.826	7.85e-11
AADM01000401.1	33	342	219	12	4	93.191	9.07e-90
AADM01000401.1	33	78.7	42	0	0	100.000	2.83e-10
AADM01000465.1	33	342	219	12	4	93.191	9.07e-90
AADM01000465.1	33	78.7	42	0	0	100.000	2.83e-10
AADM01000482.1	33	342	219	12	4	93.191	9.07e-90
AADM01000482.1	33	78.7	42	0	0	100.000	2.83e-10
VZXH01000561.1	24	342	192	2	1	98.462	9.07e-90
LT598468.1	39	342	218	14	2	93.162	9.07e-90
LT598468.1	39	342	218	14	2	93.162	9.07e-90
LT598468.1	39	82.4	46	1	0	97.872	2.18e-11
LT598468.1	39	82.4	46	1	0	97.872	2.18e-11
LT598468.1	39	76.8	41	0	0	100.000	1.02e-09
LT598468.1	39	76.8	41	0	0	100.000	1.02e-09
NC_012994.1	32	342	215	11	3	93.886	9.07e-90
NC_012994.1	32	339	215	11	4	93.478	1.17e-88
NC_012994.1	32	339	215	11	4	93.478	1.17e-88
NC_012994.1	32	75.0	42	1	0	97.674	3.65e-09
NC_012994.1	32	75.0	42	1	0	97.674	3.65e-09
NC_012994.1	32	75.0	42	1	0	97.674	3.65e-09
NC_013084.1	34	342	219	12	4	93.191	9.07e-90
NC_013084.1	34	342	219	12	4	93.191	9.07e-90
NC_013084.1	34	342	219	12	4	93.191	9.07e-90
NC_013084.1	34	342	219	12	4	93.191	9.07e-90
NC_013084.1	34	80.5	45	1	0	97.826	7.85e-11
NC_013084.1	34	80.5	45	1	0	97.826	7.85e-11
NC_013084.1	34	80.5	45	1	0	97.826	7.85e-11
UEGL01000008.1	32	340	217	9	6	93.534	3.26e-89
UEGL01000008.1	32	335	217	9	7	93.133	1.52e-87
UEGL01000008.1	32	335	217	9	7	93.133	1.52e-87
UEGL01000008.1	32	335	217	9	7	93.133	1.52e-87
UEGL01000008.1	32	331	215	8	8	93.074	1.96e-86
UEGL01000008.1	32	75.0	42	1	0	97.674	3.65e-09
UEGL01000008.1	32	75.0	42	1	0	97.674	3.65e-09
UEGL01000008.1	32	75.0	42	1	0	97.674	3.65e-09
UEGL01000008.1	32	75.0	42	1	0	97.674	3.65e-09
UEGL01000008.1	32	75.0	42	1	0	97.674	3.65e-09
JAHUZD010000048.1	34	340	219	10	6	93.191	3.26e-89
JAHUZD010000048.1	34	91.6	49	0	0	100.000	3.63e-14
NW_026055390.1	34	340	219	10	6	93.191	3.26e-89
NW_026055390.1	34	91.6	49	0	0	100.000	3.63e-14
UEGL01000028.1	32	339	216	9	6	93.506	1.17e-88
UEGL01000028.1	32	337	216	7	8	93.506	4.22e-88
UEGL01000028.1	32	335	217	9	7	93.133	1.52e-87
UEGL01000028.1	32	335	217	9	7	93.133	1.52e-87
UEGL01000028.1	32	75.0	42	1	0	97.674	3.65e-09
UEGL01000028.1	32	75.0	42	1	0	97.674	3.65e-09
UEGL01000028.1	32	75.0	42	1	0	97.674	3.65e-09
UEGL01000028.1	32	75.0	42	1	0	97.674	3.65e-09
LT598481.1	34	339	221	14	4	92.469	1.17e-88
LT598481.1	34	339	221	14	4	92.469	1.17e-88
LT598481.1	34	78.7	45	0	1	97.826	2.83e-10
LT598481.1	34	78.7	45	0	1	97.826	2.83e-10
LT598481.1	34	69.4	37	0	0	100.000	1.70e-07
JAMAJF010000066.1	40	337	215	15	1	93.074	4.22e-88
JAMAJF010000066.1	40	93.5	57	2	1	95.000	1.01e-14
JAMAJF010000066.1	40	75.0	42	1	0	97.674	3.65e-09
BLZB01000082.1	30	333	197	7	1	96.098	5.46e-87
BLZB01000082.1	30	71.3	43	1	1	95.556	4.73e-08
SWBN01000017.1	30	333	197	7	1	96.098	5.46e-87
SWBN01000017.1	30	333	197	7	1	96.098	5.46e-87
SWBN01000017.1	30	333	197	7	1	96.098	5.46e-87
SWBN01000017.1	30	333	197	7	1	96.098	5.46e-87
SWBN01000017.1	30	327	196	7	2	95.610	2.54e-85
SWBN01000017.1	30	327	196	7	2	95.610	2.54e-85
SWBN01000017.1	30	327	196	7	2	95.610	2.54e-85
SWBN01000017.1	30	71.3	43	1	1	95.556	4.73e-08
SWBN01000017.1	30	71.3	43	1	1	95.556	4.73e-08
SWBN01000017.1	30	71.3	43	1	1	95.556	4.73e-08
SWBN01000017.1	30	71.3	43	1	1	95.556	4.73e-08
SWBN01000017.1	30	71.3	43	1	1	95.556	4.73e-08
SWBN01000017.1	30	71.3	43	1	1	95.556	4.73e-08
SWBN01000017.1	30	71.3	43	1	1	95.556	4.73e-08
LT598491.1	33	331	217	15	3	92.340	1.96e-86
LT598491.1	33	331	217	15	3	92.340	1.96e-86
LT598491.1	33	84.2	45	0	0	100.000	6.07e-12
LT598491.1	33	84.2	45	0	0	100.000	6.07e-12
SWBN01000023.1	31	331	198	8	1	95.652	1.96e-86
SWBN01000023.1	31	327	196	7	2	95.610	2.54e-85
SWBN01000023.1	31	320	195	6	4	95.122	4.25e-83
SWBN01000023.1	31	78.7	51	2	2	92.727	2.83e-10
SWBN01000023.1	31	71.3	43	1	1	95.556	4.73e-08
SWBN01000023.1	31	71.3	43	1	1	95.556	4.73e-08
UEGL01000006.1	32	329	213	11	5	93.013	7.06e-86
UEGL01000006.1	32	326	213	11	6	92.609	9.14e-85
UEGL01000006.1	32	75.0	42	1	0	97.674	3.65e-09
UEGL01000006.1	32	75.0	42	1	0	97.674	3.65e-09
NJIJ01000041.1	34	327	221	8	11	92.083	2.54e-85
NJIJ01000041.1	34	80.5	47	2	0	95.918	7.85e-11
LJCY02000024.1	30	327	205	9	4	94.037	2.54e-85
LJCY02000024.1	30	252	174	10	7	91.099	1.57e-62
LJCY02000024.1	30	250	191	18	8	88.018	5.66e-62
LJCY02000024.1	30	69.4	37	0	0	100.000	1.70e-07
LJCY02000024.1	30	69.4	37	0	0	100.000	1.70e-07
LJCY02000024.1	30	56.5	35	0	2	94.595	0.001
SWBN01000015.1	31	327	196	7	2	95.610	2.54e-85
SWBN01000015.1	31	76.8	50	3	1	92.593	1.02e-09
PPJO01000042.1	32	322	209	11	5	92.889	1.18e-83
PPJO01000042.1	32	76.8	41	0	0	100.000	1.02e-09
PPJO01000013.1	32	322	209	11	5	92.889	1.18e-83
PPJO01000013.1	32	76.8	41	0	0	100.000	1.02e-09
CAPT01000119.1	32	322	216	6	12	92.308	1.18e-83
CAPT01000119.1	32	80.5	43	0	0	100.000	7.85e-11
WACN01000021.1	39	316	212	18	2	91.379	5.50e-82
WACN01000021.1	39	84.2	50	1	1	96.154	6.07e-12
WACN01000021.1	39	76.8	41	0	0	100.000	1.02e-09
HE806320.1	32	313	207	15	3	92.000	7.11e-81
HE806320.1	32	71.3	40	1	0	97.561	4.73e-08
HE806319.1	32	313	207	15	3	92.000	7.11e-81
HE806319.1	32	71.3	40	1	0	97.561	4.73e-08
PTXO01000010.1	40	313	258	18	21	86.869	7.11e-81
PTXO01000010.1	40	73.1	41	1	0	97.619	1.31e-08
NC_020189.1	32	313	207	15	3	92.000	7.11e-81
NC_020189.1	32	71.3	40	1	0	97.561	4.73e-08
NC_020188.1	32	313	207	15	3	92.000	7.11e-81
NC_020188.1	32	71.3	40	1	0	97.561	4.73e-08
QYLQ01000035.1	32	311	207	13	5	92.000	2.56e-80
QYLQ01000035.1	32	76.8	41	0	0	100.000	1.02e-09
NJIJ01000032.1	34	307	216	10	12	90.756	3.31e-79
NJIJ01000032.1	34	80.5	47	2	0	95.918	7.85e-11
JAFNJT010000233.1	42	307	270	27	20	85.174	3.31e-79
JAFNJT010000233.1	42	69.4	37	0	0	100.000	1.70e-07
PPJP02000040.1	33	307	214	19	4	90.295	3.31e-79
PPJP02000040.1	33	76.8	41	0	0	100.000	1.02e-09
AEAV01000475.1	38	307	212	18	4	90.598	3.31e-79
AEAV01000475.1	38	82.4	46	1	0	97.872	2.18e-11
AEAV01000475.1	38	76.8	41	0	0	100.000	1.02e-09
CP006026.1	33	305	218	15	9	90.083	1.19e-78
CP006026.1	33	76.8	43	1	0	97.727	1.02e-09
JAGEVD010000506.1	33	305	213	20	3	90.254	1.19e-78
JAGEVD010000506.1	33	305	213	20	3	90.254	1.19e-78
JAGEVD010000506.1	33	76.8	41	0	0	100.000	1.02e-09
JAGEVD010000506.1	33	76.8	41	0	0	100.000	1.02e-09
JAGEVD010000505.1	33	305	213	20	3	90.254	1.19e-78
JAGEVD010000505.1	33	305	213	20	3	90.254	1.19e-78
JAGEVD010000505.1	33	76.8	41	0	0	100.000	1.02e-09
JAGEVD010000505.1	33	76.8	41	0	0	100.000	1.02e-09
UICF01000026.1	32	305	205	16	3	91.518	1.19e-78
UICF01000026.1	32	289	204	15	7	90.265	1.20e-73
UICF01000026.1	32	278	203	15	9	89.427	2.60e-70
UICF01000026.1	32	75.0	40	0	0	100.000	3.65e-09
UICF01000026.1	32	73.1	39	0	0	100.000	1.31e-08
UICF01000026.1	32	73.1	39	0	0	100.000	1.31e-08
AP012217.1	39	305	213	20	3	90.254	1.19e-78
AP012217.1	39	305	213	20	3	90.254	1.19e-78
AP012217.1	39	82.4	46	1	0	97.872	2.18e-11
AP012217.1	39	82.4	46	1	0	97.872	2.18e-11
AP012217.1	39	76.8	41	0	0	100.000	1.02e-09
AP012217.1	39	76.8	41	0	0	100.000	1.02e-09
NC_036029.1	39	305	213	20	3	90.254	1.19e-78
NC_036029.1	39	305	213	20	3	90.254	1.19e-78
NC_036029.1	39	82.4	46	1	0	97.872	2.18e-11
NC_036029.1	39	82.4	46	1	0	97.872	2.18e-11
NC_036029.1	39	76.8	41	0	0	100.000	1.02e-09
NC_036029.1	39	76.8	41	0	0	100.000	1.02e-09
NBZC01000158.1	32	303	206	16	4	91.150	4.28e-78
NBZC01000158.1	32	69.4	37	0	0	100.000	1.70e-07
PPKY02000093.1	32	303	207	15	5	91.189	4.28e-78
PPKY02000093.1	32	69.4	37	0	0	100.000	1.70e-07
PPMF01000095.1	29	302	192	13	1	93.204	1.54e-77
PPMF01000095.1	29	69.4	37	0	0	100.000	1.70e-07
CR382124.1	33	302	214	19	5	89.916	1.54e-77
CR382124.1	33	302	214	19	5	89.916	1.54e-77
CR382124.1	33	298	214	19	6	89.540	1.99e-76
CR382124.1	33	76.8	41	0	0	100.000	1.02e-09
PPMV02000005.1	29	302	193	11	3	93.237	1.54e-77
PPMV02000005.1	29	69.4	37	0	0	100.000	1.70e-07
NC_006040.1	33	302	214	19	5	89.916	1.54e-77
NC_006040.1	33	302	214	19	5	89.916	1.54e-77
NC_006040.1	33	298	214	19	6	89.540	1.99e-76
NC_006040.1	33	76.8	41	0	0	100.000	1.02e-09
PPOR01000001.1	30	300	193	14	1	92.788	5.54e-77
PPOR01000001.1	30	69.4	39	1	0	97.500	1.70e-07
FYBW01000192.1	29	300	193	14	1	92.788	5.54e-77
FYBW01000192.1	29	69.4	37	0	0	100.000	1.70e-07
PPXL02000001.1	32	300	206	17	4	90.749	5.54e-77
PPXL02000001.1	32	69.4	39	1	0	97.500	1.70e-07
JAGEVD010000295.1	33	300	212	20	4	89.831	5.54e-77
JAGEVD010000295.1	33	76.8	41	0	0	100.000	1.02e-09
PPOQ01000062.1	29	300	193	14	1	92.788	5.54e-77
PPOQ01000062.1	29	69.4	37	0	0	100.000	1.70e-07
PPOW01000036.1	29	300	193	14	1	92.788	5.54e-77
PPOW01000036.1	29	69.4	37	0	0	100.000	1.70e-07
PPKC01000049.1	33	300	210	19	4	90.129	5.54e-77
PPKC01000049.1	33	73.1	41	1	0	97.619	1.31e-08
JAMYHY010000223.1	29	300	193	14	1	92.788	5.54e-77
JAMYHY010000223.1	29	69.4	37	0	0	100.000	1.70e-07
DS995909.1	30	300	193	14	1	92.788	5.54e-77
DS995909.1	30	69.4	39	1	0	97.500	1.70e-07
NW_002196671.1	30	300	193	14	1	92.788	5.54e-77
NW_002196671.1	30	69.4	39	1	0	97.500	1.70e-07
PTQS01000009.1	35	298	228	12	17	88.716	1.99e-76
PTQS01000009.1	35	298	228	12	17	88.716	1.99e-76
PTQS01000009.1	35	298	228	12	17	88.716	1.99e-76
PTQS01000009.1	35	298	228	12	17	88.716	1.99e-76
PTQS01000009.1	35	298	228	12	17	88.716	1.99e-76
PTQS01000009.1	35	298	228	12	17	88.716	1.99e-76
PTQS01000009.1	35	279	225	13	19	87.549	7.22e-71
PTQS01000009.1	35	248	221	16	22	85.328	2.03e-61
PTQS01000009.1	35	69.4	37	0	0	100.000	1.70e-07
PTQS01000009.1	35	69.4	37	0	0	100.000	1.70e-07
PTQS01000009.1	35	69.4	37	0	0	100.000	1.70e-07
PTQS01000009.1	35	69.4	37	0	0	100.000	1.70e-07
PTQS01000009.1	35	69.4	37	0	0	100.000	1.70e-07
PTQS01000009.1	35	69.4	37	0	0	100.000	1.70e-07
PTQS01000009.1	35	69.4	37	0	0	100.000	1.70e-07
PTQS01000009.1	35	58.4	36	0	2	94.737	3.68e-04
PTQS01000008.1	35	298	228	12	17	88.716	1.99e-76
PTQS01000008.1	35	298	228	12	17	88.716	1.99e-76
PTQS01000008.1	35	298	228	12	17	88.716	1.99e-76
PTQS01000008.1	35	298	228	12	17	88.716	1.99e-76
PTQS01000008.1	35	283	225	16	16	87.549	5.58e-72
PTQS01000008.1	35	69.4	37	0	0	100.000	1.70e-07
PTQS01000008.1	35	69.4	37	0	0	100.000	1.70e-07
PTQS01000008.1	35	69.4	37	0	0	100.000	1.70e-07
PTQS01000008.1	35	69.4	37	0	0	100.000	1.70e-07
PTQS01000016.1	35	298	228	11	18	88.716	1.99e-76
PTQS01000016.1	35	69.4	37	0	0	100.000	1.70e-07
PTQS01000014.1	35	298	228	12	17	88.716	1.99e-76
PTQS01000014.1	35	69.4	37	0	0	100.000	1.70e-07
PTQS01000012.1	35	298	228	12	17	88.716	1.99e-76
PTQS01000012.1	35	294	228	12	18	88.372	2.58e-75
PTQS01000012.1	35	69.4	37	0	0	100.000	1.70e-07
PTQS01000012.1	35	69.4	37	0	0	100.000	1.70e-07
PTQS01000011.1	35	298	228	12	17	88.716	1.99e-76
PTQS01000011.1	35	298	228	12	17	88.716	1.99e-76
PTQS01000011.1	35	298	228	12	17	88.716	1.99e-76
PTQS01000011.1	35	298	228	12	17	88.716	1.99e-76
PTQS01000011.1	35	298	228	12	17	88.716	1.99e-76
PTQS01000011.1	35	298	228	12	17	88.716	1.99e-76
PTQS01000011.1	35	239	222	19	22	84.411	1.22e-58
PTQS01000011.1	35	69.4	37	0	0	100.000	1.70e-07
PTQS01000011.1	35	69.4	37	0	0	100.000	1.70e-07
PTQS01000011.1	35	69.4	37	0	0	100.000	1.70e-07
PTQS01000011.1	35	69.4	37	0	0	100.000	1.70e-07
PTQS01000011.1	35	69.4	37	0	0	100.000	1.70e-07
PTQS01000011.1	35	69.4	37	0	0	100.000	1.70e-07
PTQS01000011.1	35	65.8	35	0	0	100.000	2.20e-06
PTQS01000010.1	35	298	228	12	17	88.716	1.99e-76
PTQS01000010.1	35	298	228	12	17	88.716	1.99e-76
PTQS01000010.1	35	298	228	12	17	88.716	1.99e-76
PTQS01000010.1	35	298	228	12	17	88.716	1.99e-76
PTQS01000010.1	35	298	228	12	17	88.716	1.99e-76
PTQS01000010.1	35	298	228	12	17	88.716	1.99e-76
PTQS01000010.1	35	298	228	12	17	88.716	1.99e-76
PTQS01000010.1	35	298	228	11	18	88.716	1.99e-76
PTQS01000010.1	35	252	223	16	22	85.441	1.57e-62
PTQS01000010.1	35	69.4	37	0	0	100.000	1.70e-07
PTQS01000010.1	35	69.4	37	0	0	100.000	1.70e-07
PTQS01000010.1	35	69.4	37	0	0	100.000	1.70e-07
PTQS01000010.1	35	69.4	37	0	0	100.000	1.70e-07
PTQS01000010.1	35	69.4	37	0	0	100.000	1.70e-07
PTQS01000010.1	35	69.4	37	0	0	100.000	1.70e-07
PTQS01000010.1	35	69.4	37	0	0	100.000	1.70e-07
PTQS01000010.1	35	69.4	37	0	0	100.000	1.70e-07
PPMK02000094.1	32	298	207	18	4	90.393	1.99e-76
PPMK02000094.1	32	62.1	35	1	0	97.222	2.85e-05
SRHL01000186.1	36	298	233	17	15	87.925	1.99e-76
SRHL01000186.1	36	78.7	44	1	0	97.778	2.83e-10
PPNQ01000118.1	35	298	227	13	16	88.672	1.99e-76
PPNQ01000118.1	35	69.4	37	0	0	100.000	1.70e-07
AE016820.4	30	298	192	14	1	92.754	1.99e-76
AE016820.4	30	298	192	14	1	92.754	1.99e-76
AE016820.4	30	298	192	14	1	92.754	1.99e-76
AE016820.4	30	298	192	14	1	92.754	1.99e-76
AE016820.4	30	298	192	14	1	92.754	1.99e-76
AE016820.4	30	298	192	14	1	92.754	1.99e-76
AE016820.4	30	298	192	14	1	92.754	1.99e-76
AE016820.4	30	298	192	14	1	92.754	1.99e-76
AE016820.4	30	298	192	14	1	92.754	1.99e-76
AE016820.4	30	298	192	14	1	92.754	1.99e-76
AE016820.4	30	298	192	14	1	92.754	1.99e-76
AE016820.4	30	298	192	14	1	92.754	1.99e-76
AE016820.4	30	298	192	14	1	92.754	1.99e-76
AE016820.4	30	298	192	14	1	92.754	1.99e-76
AE016820.4	30	298	192	14	1	92.754	1.99e-76
AE016820.4	30	298	192	14	1	92.754	1.99e-76
AE016820.4	30	298	192	14	1	92.754	1.99e-76
AE016820.4	30	298	192	14	1	92.754	1.99e-76
AE016820.4	30	298	192	14	1	92.754	1.99e-76
AE016820.4	30	298	192	14	1	92.754	1.99e-76
AE016820.4	30	298	192	14	1	92.754	1.99e-76
AE016820.4	30	298	192	14	1	92.754	1.99e-76
AE016820.4	30	298	192	14	1	92.754	1.99e-76
AE016820.4	30	298	192	14	1	92.754	1.99e-76
AE016820.4	30	298	192	14	1	92.754	1.99e-76
AE016820.4	30	298	192	14	1	92.754	1.99e-76
AE016820.4	30	298	192	14	1	92.754	1.99e-76
AE016820.4	30	298	192	14	1	92.754	1.99e-76
AE016820.4	30	298	192	14	1	92.754	1.99e-76
AE016820.4	30	298	192	14	1	92.754	1.99e-76
AE016820.4	30	298	192	14	1	92.754	1.99e-76
AE016820.4	30	298	192	14	1	92.754	1.99e-76
AE016820.4	30	298	192	14	1	92.754	1.99e-76
AE016820.4	30	298	192	14	1	92.754	1.99e-76
AE016820.4	30	298	192	14	1	92.754	1.99e-76
AE016820.4	30	298	192	14	1	92.754	1.99e-76
AE016820.4	30	298	192	14	1	92.754	1.99e-76
AE016820.4	30	298	192	14	1	92.754	1.99e-76
AE016820.4	30	298	192	14	1	92.754	1.99e-76
AE016820.4	30	76.8	43	1	0	97.727	1.02e-09
AE016820.4	30	76.8	43	1	0	97.727	1.02e-09
AE016820.4	30	76.8	43	1	0	97.727	1.02e-09
AE016820.4	30	76.8	43	1	0	97.727	1.02e-09
AE016820.4	30	76.8	43	1	0	97.727	1.02e-09
AE016820.4	30	76.8	43	1	0	97.727	1.02e-09
AE016820.4	30	76.8	43	1	0	97.727	1.02e-09
AE016820.4	30	76.8	43	1	0	97.727	1.02e-09
AE016820.4	30	76.8	43	1	0	97.727	1.02e-09
AE016820.4	30	76.8	43	1	0	97.727	1.02e-09
AE016820.4	30	76.8	43	1	0	97.727	1.02e-09
AE016820.4	30	76.8	43	1	0	97.727	1.02e-09
AE016820.4	30	76.8	43	1	0	97.727	1.02e-09
AE016820.4	30	76.8	43	1	0	97.727	1.02e-09
AE016820.4	30	76.8	43	1	0	97.727	1.02e-09
AE016820.4	30	76.8	43	1	0	97.727	1.02e-09
AE016820.4	30	76.8	43	1	0	97.727	1.02e-09
AE016820.4	30	76.8	43	1	0	97.727	1.02e-09
AE016820.4	30	76.8	43	1	0	97.727	1.02e-09
AE016820.4	30	76.8	43	1	0	97.727	1.02e-09
AE016820.4	30	76.8	43	1	0	97.727	1.02e-09
AE016820.4	30	76.8	43	1	0	97.727	1.02e-09
AE016820.4	30	76.8	43	1	0	97.727	1.02e-09
AE016820.4	30	76.8	43	1	0	97.727	1.02e-09
AE016820.4	30	76.8	43	1	0	97.727	1.02e-09
AE016820.4	30	76.8	43	1	0	97.727	1.02e-09
AE016820.4	30	76.8	43	1	0	97.727	1.02e-09
AE016820.4	30	76.8	43	1	0	97.727	1.02e-09
AE016820.4	30	76.8	43	1	0	97.727	1.02e-09
AE016820.4	30	76.8	43	1	0	97.727	1.02e-09
AE016820.4	30	76.8	43	1	0	97.727	1.02e-09
AE016820.4	30	76.8	43	1	0	97.727	1.02e-09
AE016820.4	30	76.8	43	1	0	97.727	1.02e-09
AE016820.4	30	76.8	43	1	0	97.727	1.02e-09
AE016820.4	30	76.8	43	1	0	97.727	1.02e-09
AE016820.4	30	76.8	43	1	0	97.727	1.02e-09
AE016820.4	30	76.8	43	1	0	97.727	1.02e-09
AE016820.4	30	76.8	43	1	0	97.727	1.02e-09
AE016820.4	30	76.8	43	1	0	97.727	1.02e-09
SRHJ01000127.1	30	298	228	12	17	88.716	1.99e-76
NQWY01015076.1	27	298	207	19	3	90.393	1.99e-76
SRHK01000294.1	35	298	228	12	17	88.716	1.99e-76
SRHK01000294.1	35	69.4	37	0	0	100.000	1.70e-07
PPLD01000124.1	35	298	228	12	17	88.716	1.99e-76
PPLD01000124.1	35	69.4	37	0	0	100.000	1.70e-07
KV454217.1	32	298	207	19	3	90.393	1.99e-76
KV454217.1	32	204	150	16	3	88.757	4.47e-48
KV454217.1	32	69.4	37	0	0	100.000	1.70e-07
NW_017567119.1	32	298	207	19	3	90.393	1.99e-76
NW_017567119.1	32	204	150	16	3	88.757	4.47e-48
NW_017567119.1	32	69.4	37	0	0	100.000	1.70e-07
NC_005788.4	30	298	192	14	1	92.754	1.99e-76
NC_005788.4	30	298	192	14	1	92.754	1.99e-76
NC_005788.4	30	298	192	14	1	92.754	1.99e-76
NC_005788.4	30	298	192	14	1	92.754	1.99e-76
NC_005788.4	30	298	192	14	1	92.754	1.99e-76
NC_005788.4	30	298	192	14	1	92.754	1.99e-76
NC_005788.4	30	298	192	14	1	92.754	1.99e-76
NC_005788.4	30	298	192	14	1	92.754	1.99e-76
NC_005788.4	30	298	192	14	1	92.754	1.99e-76
NC_005788.4	30	298	192	14	1	92.754	1.99e-76
NC_005788.4	30	298	192	14	1	92.754	1.99e-76
NC_005788.4	30	298	192	14	1	92.754	1.99e-76
NC_005788.4	30	298	192	14	1	92.754	1.99e-76
NC_005788.4	30	298	192	14	1	92.754	1.99e-76
NC_005788.4	30	298	192	14	1	92.754	1.99e-76
NC_005788.4	30	298	192	14	1	92.754	1.99e-76
NC_005788.4	30	298	192	14	1	92.754	1.99e-76
NC_005788.4	30	298	192	14	1	92.754	1.99e-76
NC_005788.4	30	298	192	14	1	92.754	1.99e-76
NC_005788.4	30	298	192	14	1	92.754	1.99e-76
NC_005788.4	30	298	192	14	1	92.754	1.99e-76
NC_005788.4	30	298	192	14	1	92.754	1.99e-76
NC_005788.4	30	298	192	14	1	92.754	1.99e-76
NC_005788.4	30	298	192	14	1	92.754	1.99e-76
NC_005788.4	30	298	192	14	1	92.754	1.99e-76
NC_005788.4	30	298	192	14	1	92.754	1.99e-76
NC_005788.4	30	298	192	14	1	92.754	1.99e-76
NC_005788.4	30	298	192	14	1	92.754	1.99e-76
NC_005788.4	30	298	192	14	1	92.754	1.99e-76
NC_005788.4	30	298	192	14	1	92.754	1.99e-76
NC_005788.4	30	298	192	14	1	92.754	1.99e-76
NC_005788.4	30	298	192	14	1	92.754	1.99e-76
NC_005788.4	30	298	192	14	1	92.754	1.99e-76
NC_005788.4	30	298	192	14	1	92.754	1.99e-76
NC_005788.4	30	298	192	14	1	92.754	1.99e-76
NC_005788.4	30	298	192	14	1	92.754	1.99e-76
NC_005788.4	30	298	192	14	1	92.754	1.99e-76
NC_005788.4	30	298	192	14	1	92.754	1.99e-76
NC_005788.4	30	298	192	14	1	92.754	1.99e-76
NC_005788.4	30	76.8	43	1	0	97.727	1.02e-09
NC_005788.4	30	76.8	43	1	0	97.727	1.02e-09
NC_005788.4	30	76.8	43	1	0	97.727	1.02e-09
NC_005788.4	30	76.8	43	1	0	97.727	1.02e-09
NC_005788.4	30	76.8	43	1	0	97.727	1.02e-09
NC_005788.4	30	76.8	43	1	0	97.727	1.02e-09
NC_005788.4	30	76.8	43	1	0	97.727	1.02e-09
NC_005788.4	30	76.8	43	1	0	97.727	1.02e-09
NC_005788.4	30	76.8	43	1	0	97.727	1.02e-09
NC_005788.4	30	76.8	43	1	0	97.727	1.02e-09
NC_005788.4	30	76.8	43	1	0	97.727	1.02e-09
NC_005788.4	30	76.8	43	1	0	97.727	1.02e-09
NC_005788.4	30	76.8	43	1	0	97.727	1.02e-09
NC_005788.4	30	76.8	43	1	0	97.727	1.02e-09
NC_005788.4	30	76.8	43	1	0	97.727	1.02e-09
NC_005788.4	30	76.8	43	1	0	97.727	1.02e-09
NC_005788.4	30	76.8	43	1	0	97.727	1.02e-09
NC_005788.4	30	76.8	43	1	0	97.727	1.02e-09
NC_005788.4	30	76.8	43	1	0	97.727	1.02e-09
NC_005788.4	30	76.8	43	1	0	97.727	1.02e-09
NC_005788.4	30	76.8	43	1	0	97.727	1.02e-09
NC_005788.4	30	76.8	43	1	0	97.727	1.02e-09
NC_005788.4	30	76.8	43	1	0	97.727	1.02e-09
NC_005788.4	30	76.8	43	1	0	97.727	1.02e-09
NC_005788.4	30	76.8	43	1	0	97.727	1.02e-09
NC_005788.4	30	76.8	43	1	0	97.727	1.02e-09
NC_005788.4	30	76.8	43	1	0	97.727	1.02e-09
NC_005788.4	30	76.8	43	1	0	97.727	1.02e-09
NC_005788.4	30	76.8	43	1	0	97.727	1.02e-09
NC_005788.4	30	76.8	43	1	0	97.727	1.02e-09
NC_005788.4	30	76.8	43	1	0	97.727	1.02e-09
NC_005788.4	30	76.8	43	1	0	97.727	1.02e-09
NC_005788.4	30	76.8	43	1	0	97.727	1.02e-09
NC_005788.4	30	76.8	43	1	0	97.727	1.02e-09
NC_005788.4	30	76.8	43	1	0	97.727	1.02e-09
NC_005788.4	30	76.8	43	1	0	97.727	1.02e-09
NC_005788.4	30	76.8	43	1	0	97.727	1.02e-09
NC_005788.4	30	76.8	43	1	0	97.727	1.02e-09
NC_005788.4	30	76.8	43	1	0	97.727	1.02e-09
PPPA02000022.1	30	296	191	14	1	92.718	7.16e-76
PPPA02000022.1	30	69.4	39	1	0	97.500	1.70e-07
CP083469.1	33	296	210	21	3	89.744	7.16e-76
CP083469.1	33	296	210	21	3	89.744	7.16e-76
CP083469.1	33	75.0	40	0	0	100.000	3.65e-09
CP083469.1	33	75.0	40	0	0	100.000	3.65e-09
SAUG01000248.1	21	296	167	2	1	98.235	7.16e-76
UICF01000022.1	33	296	210	21	3	89.744	7.16e-76
UICF01000022.1	33	296	210	21	3	89.744	7.16e-76
UICF01000022.1	33	283	208	21	5	88.889	5.58e-72
UICF01000022.1	33	75.0	40	0	0	100.000	3.65e-09
UICF01000022.1	33	75.0	40	0	0	100.000	3.65e-09
UICF01000022.1	33	67.6	39	0	1	97.500	6.12e-07
PPLI01000098.1	32	296	205	21	1	90.308	7.16e-76
PPLI01000098.1	32	75.0	40	0	0	100.000	3.65e-09
JABFEO010000007.1	42	296	268	30	19	84.543	7.16e-76
JABFEO010000007.1	42	69.4	37	0	0	100.000	1.70e-07
JAGSID010000072.1	31	296	197	17	1	91.628	7.16e-76
JAGSID010000072.1	31	69.4	39	1	0	97.500	1.70e-07
JAHMUF010000032.1	29	296	191	13	2	92.718	7.16e-76
JAHMUF010000032.1	29	69.4	37	0	0	100.000	1.70e-07
CP000497.1	31	296	197	17	1	91.628	7.16e-76
CP000497.1	31	69.4	39	1	0	97.500	1.70e-07
NC_009043.1	31	296	197	17	1	91.628	7.16e-76
NC_009043.1	31	69.4	39	1	0	97.500	1.70e-07
NW_025065079.1	29	296	191	13	2	92.718	7.16e-76
NW_025065079.1	29	69.4	37	0	0	100.000	1.70e-07
PPOS02000018.1	30	294	192	15	1	92.308	2.58e-75
PPOS02000018.1	30	69.4	39	1	0	97.500	1.70e-07
PPMN02000062.1	29	294	192	15	1	92.308	2.58e-75
PPMN02000062.1	29	69.4	37	0	0	100.000	1.70e-07
PPIX02000046.1	30	294	197	10	7	92.056	2.58e-75
PPIX02000046.1	30	69.4	37	0	0	100.000	1.70e-07
PPKB01000052.1	32	294	205	13	8	90.708	2.58e-75
PPKB01000052.1	32	75.0	42	1	0	97.674	3.65e-09
BDMO01000007.1	29	294	192	15	1	92.308	2.58e-75
BDMO01000007.1	29	69.4	37	0	0	100.000	1.70e-07
PPIF01000029.1	30	294	192	15	1	92.308	2.58e-75
PPIF01000029.1	30	69.4	39	1	0	97.500	1.70e-07
PPMM02000033.1	29	294	192	15	1	92.308	2.58e-75
PPMM02000033.1	29	69.4	37	0	0	100.000	1.70e-07
LPNL01000013.1	35	292	227	13	17	88.327	9.27e-75
LPNL01000013.1	35	292	227	13	17	88.327	9.27e-75
LPNL01000013.1	35	69.4	37	0	0	100.000	1.70e-07
LPNL01000013.1	35	69.4	37	0	0	100.000	1.70e-07
JANXEX010000021.1	30	292	197	17	2	91.204	9.27e-75
JANXEX010000021.1	30	69.4	37	0	0	100.000	1.70e-07
PPNX01000081.1	35	292	227	13	17	88.327	9.27e-75
PPNX01000081.1	35	69.4	37	0	0	100.000	1.70e-07
BCGL01000010.1	26	292	198	15	4	91.244	9.27e-75
SRHJ01000529.1	30	292	227	13	17	88.327	9.27e-75
SRHJ01000271.1	30	292	227	13	17	88.327	9.27e-75
SRHI01000135.1	35	292	227	13	17	88.327	9.27e-75
SRHI01000135.1	35	69.4	37	0	0	100.000	1.70e-07
PPOY01000028.1	31	292	199	13	6	91.284	9.27e-75
PPOY01000028.1	31	69.4	39	1	0	97.500	1.70e-07
SRHN01000130.1	35	292	226	14	16	88.281	9.27e-75
SRHN01000130.1	35	69.4	37	0	0	100.000	1.70e-07
PPOA02000039.1	32	292	204	19	3	90.265	9.27e-75
PPOA02000039.1	32	75.0	40	0	0	100.000	3.65e-09
SRHG01000087.1	35	292	227	13	17	88.327	9.27e-75
SRHG01000087.1	35	69.4	37	0	0	100.000	1.70e-07
MVNT01000028.1	30	292	198	15	4	91.244	9.27e-75
MVNT01000028.1	30	69.4	37	0	0	100.000	1.70e-07
LPNM01000013.1	41	291	211	17	8	89.407	3.33e-74
LPNM01000013.1	41	291	211	17	8	89.407	3.33e-74
LPNM01000013.1	41	291	211	17	8	89.407	3.33e-74
LPNM01000013.1	41	291	211	17	8	89.407	3.33e-74
LPNM01000013.1	41	87.9	55	4	0	93.220	4.69e-13
LPNM01000013.1	41	87.9	57	5	0	91.935	4.69e-13
LPNM01000013.1	41	87.9	57	5	0	91.935	4.69e-13
LPNM01000013.1	41	76.8	45	2	0	95.745	1.02e-09
LPNM01000013.1	41	76.8	45	2	0	95.745	1.02e-09
LPNM01000013.1	41	76.8	45	2	0	95.745	1.02e-09
LPNM01000013.1	41	76.8	45	2	0	95.745	1.02e-09
VZWC01000187.1	20	291	164	2	1	98.204	3.33e-74
JFAV03000033.1	41	291	211	17	8	89.407	3.33e-74
JFAV03000033.1	41	87.9	55	4	0	93.220	4.69e-13
JFAV03000033.1	41	80.5	52	3	1	92.857	7.85e-11
JACWFX010000010.1	30	291	196	18	1	91.163	3.33e-74
JACWFX010000010.1	30	69.4	37	0	0	100.000	1.70e-07
CH408159.1	31	289	198	16	4	90.826	1.20e-73
CH408159.1	31	285	199	15	6	90.455	1.55e-72
CH408159.1	31	69.4	39	1	0	97.500	1.70e-07
CH408159.1	31	69.4	39	1	0	97.500	1.70e-07
CAKXYY010000043.1	29	289	191	16	1	91.827	1.20e-73
CAKXYY010000043.1	29	69.4	37	0	0	100.000	1.70e-07
PPIY01000089.1	30	289	191	16	1	91.827	1.20e-73
PPIY01000089.1	30	69.4	39	1	0	97.500	1.70e-07
BADS01000001.1	30	289	198	16	4	90.826	1.20e-73
BADS01000001.1	30	69.4	37	0	0	100.000	1.70e-07
PPLM01000288.1	30	289	191	16	1	91.827	1.20e-73
PPLM01000288.1	30	69.4	39	1	0	97.500	1.70e-07
NW_001809796.1	31	289	198	16	4	90.826	1.20e-73
NW_001809796.1	31	285	199	15	6	90.455	1.55e-72
NW_001809796.1	31	69.4	39	1	0	97.500	1.70e-07
NW_001809796.1	31	69.4	39	1	0	97.500	1.70e-07
PPHU01000073.1	29	287	189	13	3	92.195	4.31e-73
PPHU01000073.1	29	69.4	39	1	0	97.500	1.70e-07
KV454429.1	25	287	188	15	1	92.157	4.31e-73
PPKQ01000080.1	30	287	196	14	5	91.163	4.31e-73
PPKQ01000080.1	30	69.4	39	1	0	97.500	1.70e-07
NW_017566841.1	25	287	188	15	1	92.157	4.31e-73
PPNR02000093.1	32	285	202	20	3	89.778	1.55e-72
PPNR02000093.1	32	75.0	40	0	0	100.000	3.65e-09
JAEUBF010000039.1	32	285	207	19	6	89.224	1.55e-72
JAEUBF010000039.1	32	69.4	39	1	0	97.500	1.70e-07
CAIF01000345.1	32	285	205	19	5	89.520	1.55e-72
CAIF01000345.1	32	69.4	37	0	0	100.000	1.70e-07
PPMP01000092.1	31	285	195	19	1	90.698	1.55e-72
PPMP01000092.1	31	69.4	39	1	0	97.500	1.70e-07
JAFIDH010000010.1	31	285	195	19	1	90.698	1.55e-72
JAFIDH010000010.1	31	285	195	19	1	90.698	1.55e-72
JAFIDH010000010.1	31	69.4	39	1	0	97.500	1.70e-07
JAFIDH010000010.1	31	69.4	39	1	0	97.500	1.70e-07
JAFIDI010000015.1	30	285	195	19	1	90.698	1.55e-72
JAFIDI010000015.1	30	285	195	19	1	90.698	1.55e-72
JAFIDI010000015.1	30	285	195	19	1	90.698	1.55e-72
JAFIDI010000015.1	30	285	195	19	1	90.698	1.55e-72
JAFIDI010000015.1	30	69.4	37	0	0	100.000	1.70e-07
JAFIDI010000015.1	30	69.4	37	0	0	100.000	1.70e-07
JAFIDI010000015.1	30	69.4	37	0	0	100.000	1.70e-07
JAFIDI010000015.1	30	69.4	37	0	0	100.000	1.70e-07
JAFIDI010000023.1	30	285	195	19	1	90.698	1.55e-72
JAFIDI010000023.1	30	250	192	17	9	88.073	5.66e-62
JAFIDI010000023.1	30	69.4	37	0	0	100.000	1.70e-07
JAFIDI010000019.1	30	285	195	19	1	90.698	1.55e-72
JAFIDI010000019.1	30	285	195	19	1	90.698	1.55e-72
JAFIDI010000019.1	30	285	195	19	1	90.698	1.55e-72
JAFIDI010000019.1	30	69.4	37	0	0	100.000	1.70e-07
JAFIDI010000019.1	30	69.4	37	0	0	100.000	1.70e-07
JAFIDI010000019.1	30	69.4	37	0	0	100.000	1.70e-07
JAMAFN010000082.1	30	285	195	19	1	90.698	1.55e-72
JAMAFN010000082.1	30	69.4	37	0	0	100.000	1.70e-07
JAMAFL010000022.1	30	285	195	19	1	90.698	1.55e-72
JAMAFL010000022.1	30	69.4	37	0	0	100.000	1.70e-07
JAMAFR010000013.1	30	285	195	19	1	90.698	1.55e-72
JAMAFR010000013.1	30	69.4	37	0	0	100.000	1.70e-07
JAMAFM010000023.1	31	285	195	19	1	90.698	1.55e-72
JAMAFM010000023.1	31	69.4	39	1	0	97.500	1.70e-07
JAMAFQ010000012.1	31	285	195	19	1	90.698	1.55e-72
JAMAFQ010000012.1	31	69.4	39	1	0	97.500	1.70e-07
PPIU01000004.1	30	285	189	16	1	91.748	1.55e-72
PPIU01000004.1	30	69.4	39	1	0	97.500	1.70e-07
PPNG01000187.1	31	285	195	19	1	90.698	1.55e-72
PPNG01000187.1	31	69.4	39	1	0	97.500	1.70e-07
JACVEX010000009.1	32	285	204	21	3	89.474	1.55e-72
JACVEX010000009.1	32	75.0	40	0	0	100.000	3.65e-09
JAMAFP010000020.1	31	285	195	19	1	90.698	1.55e-72
JAMAFP010000020.1	31	69.4	39	1	0	97.500	1.70e-07
LXPE01000542.1	35	285	221	21	10	87.698	1.55e-72
LXPE01000542.1	35	69.4	37	0	0	100.000	1.70e-07
JAMAFO010000022.1	31	285	195	19	1	90.698	1.55e-72
JAMAFO010000022.1	31	69.4	39	1	0	97.500	1.70e-07
JADIOQ010000139.1	31	285	195	18	2	90.698	1.55e-72
JADIOQ010000139.1	31	69.4	39	1	0	97.500	1.70e-07
PPLH02000088.1	32	285	204	21	3	89.474	1.55e-72
PPLH02000088.1	32	75.0	40	0	0	100.000	3.65e-09
SRHF01000095.1	35	285	221	22	9	87.698	1.55e-72
SRHF01000095.1	35	69.4	37	0	0	100.000	1.70e-07
PPNS02000133.1	32	285	202	20	3	89.778	1.55e-72
PPNS02000133.1	32	75.0	40	0	0	100.000	3.65e-09
NW_011887395.1	32	285	205	19	5	89.520	1.55e-72
NW_011887395.1	32	69.4	37	0	0	100.000	1.70e-07
JAHKSL010001529.1	31	283	198	15	6	90.411	5.58e-72
JAHKSL010001529.1	31	278	198	14	8	90.000	2.60e-70
JAHKSL010001529.1	31	276	182	15	1	91.919	9.33e-70
JAHKSL010001529.1	31	276	163	7	0	95.882	9.33e-70
JAHKSL010001529.1	31	276	182	15	1	91.919	9.33e-70
JAHKSL010001529.1	31	274	163	6	1	95.882	3.36e-69
JAHKSL010001529.1	31	274	163	6	1	95.882	3.36e-69
JAHKSL010001529.1	31	69.4	39	1	0	97.500	1.70e-07
JAHKSL010001529.1	31	69.4	39	1	0	97.500	1.70e-07
JAHKSL010001529.1	31	69.4	39	1	0	97.500	1.70e-07
JAHKSL010001529.1	31	69.4	39	1	0	97.500	1.70e-07
JAHKSL010001529.1	31	69.4	39	1	0	97.500	1.70e-07
JAHKSL010001529.1	31	69.4	39	1	0	97.500	1.70e-07
JAHKSL010001529.1	31	69.4	39	1	0	97.500	1.70e-07
PPKZ02000081.1	29	283	187	13	3	92.118	5.58e-72
PPKZ02000081.1	29	69.4	39	1	0	97.500	1.70e-07
CP048731.1	30	283	197	17	4	90.367	5.58e-72
CP048731.1	30	67.6	36	0	0	100.000	6.12e-07
PPHW01000174.1	28	283	182	13	1	92.857	5.58e-72
PPHW01000174.1	28	69.4	39	1	0	97.500	1.70e-07
PPNU02000031.1	32	283	204	19	5	89.474	5.58e-72
PPNU02000031.1	32	75.0	40	0	0	100.000	3.65e-09
CP002500.1	30	283	192	13	5	91.429	5.58e-72
CP002500.1	30	283	192	13	5	91.429	5.58e-72
CP002500.1	30	75.0	42	1	0	97.674	3.65e-09
CP002500.1	30	75.0	42	1	0	97.674	3.65e-09
PPKR01000012.1	28	283	183	10	4	92.893	5.58e-72
PPKR01000012.1	28	69.4	37	0	0	100.000	1.70e-07
PPMG02000138.1	30	283	194	18	2	90.654	5.58e-72
PPMG02000138.1	30	69.4	37	0	0	100.000	1.70e-07
NC_016452.1	30	283	192	13	5	91.429	5.58e-72
NC_016452.1	30	283	192	13	5	91.429	5.58e-72
NC_016452.1	30	75.0	42	1	0	97.674	3.65e-09
NC_016452.1	30	75.0	42	1	0	97.674	3.65e-09
PPKH02000077.1	27	281	174	7	3	94.565	2.01e-71
PPKH02000077.1	27	69.4	39	1	0	97.500	1.70e-07
JAKQXL010000035.1	30	281	197	15	6	90.367	2.01e-71
JAKQXL010000035.1	30	281	197	15	6	90.367	2.01e-71
JAKQXL010000035.1	30	69.4	37	0	0	100.000	1.70e-07
JAKQXL010000035.1	30	69.4	37	0	0	100.000	1.70e-07
PPKO01000094.1	27	281	174	7	3	94.565	2.01e-71
PPKO01000094.1	27	69.4	39	1	0	97.500	1.70e-07
HE612864.1	32	281	202	15	8	89.778	2.01e-71
HE612864.1	32	73.1	41	1	0	97.619	1.31e-08
PPNY01000097.1	35	281	222	21	11	87.402	2.01e-71
PPNY01000097.1	35	69.4	37	0	0	100.000	1.70e-07
PPKL01000036.1	27	281	174	7	3	94.565	2.01e-71
PPKL01000036.1	27	69.4	39	1	0	97.500	1.70e-07
PPHT01000081.1	27	281	174	7	3	94.565	2.01e-71
PPHT01000081.1	27	69.4	37	0	0	100.000	1.70e-07
QELA01000014.1	30	281	189	12	5	91.748	2.01e-71
QELA01000014.1	30	259	186	13	8	89.855	9.40e-65
QELA01000014.1	30	246	183	15	8	88.835	7.32e-61
QELA01000014.1	30	67.6	39	0	1	97.500	6.12e-07
NC_016528.1	32	281	202	15	8	89.778	2.01e-71
NC_016528.1	32	73.1	41	1	0	97.619	1.31e-08
JAHKSL010001523.1	27	279	174	10	1	94.054	7.22e-71
JAHKSL010001523.1	27	276	174	11	1	93.548	9.33e-70
JAHKSL010001523.1	27	276	174	11	1	93.548	9.33e-70
JAHKSL010001523.1	27	276	174	11	1	93.548	9.33e-70
JAHKSL010001523.1	27	276	174	11	1	93.548	9.33e-70
JAHKSL010001523.1	27	276	174	11	1	93.548	9.33e-70
JAHKSL010001523.1	27	274	165	7	1	95.376	3.36e-69
JAHKSL010001523.1	27	69.4	37	0	0	100.000	1.70e-07
JAHKSL010001523.1	27	69.4	37	0	0	100.000	1.70e-07
JAHKSL010001523.1	27	69.4	37	0	0	100.000	1.70e-07
JAHKSL010001523.1	27	69.4	37	0	0	100.000	1.70e-07
JAHKSL010001523.1	27	69.4	37	0	0	100.000	1.70e-07
JAHKSL010001523.1	27	69.4	37	0	0	100.000	1.70e-07
JAHKSL010001523.1	27	69.4	37	0	0	100.000	1.70e-07
PPNT01000111.1	30	279	188	17	1	91.262	7.22e-71
PPNT01000111.1	30	75.0	40	0	0	100.000	3.65e-09
JAGSYN010000329.1	29	279	189	15	3	91.304	7.22e-71
JAGSYN010000329.1	29	69.4	37	0	0	100.000	1.70e-07
PPLV01000009.1	29	279	182	14	1	92.386	7.22e-71
PPLV01000009.1	29	69.4	39	1	0	97.500	1.70e-07
PPUV01000166.1	29	279	187	14	3	91.667	7.22e-71
PPUV01000166.1	29	69.4	37	0	0	100.000	1.70e-07
QELA01000012.1	30	279	189	15	3	91.304	7.22e-71
QELA01000012.1	30	278	188	15	3	91.262	2.60e-70
QELA01000012.1	30	278	188	15	3	91.262	2.60e-70
QELA01000012.1	30	75.0	40	0	0	100.000	3.65e-09
QELA01000012.1	30	75.0	40	0	0	100.000	3.65e-09
QELA01000012.1	30	75.0	40	0	0	100.000	3.65e-09
PPKM01000147.1	28	279	178	12	1	93.194	7.22e-71
PPKM01000147.1	28	69.4	39	1	0	97.500	1.70e-07
CALSDN010000028.1	29	279	189	15	3	91.304	7.22e-71
CALSDN010000028.1	29	69.4	37	0	0	100.000	1.70e-07
NW_026057492.1	29	279	189	15	3	91.304	7.22e-71
NW_026057492.1	29	69.4	37	0	0	100.000	1.70e-07
JAHDIT010000291.1	27	278	171	8	2	94.475	2.60e-70
JAHDIT010000291.1	27	69.4	39	1	0	97.500	1.70e-07
PPMR02000150.1	27	278	201	23	2	88.938	2.60e-70
PPNZ02000254.1	26	278	194	17	4	90.233	2.60e-70
PPKP02000046.1	28	278	182	11	4	92.386	2.60e-70
PPKP02000046.1	28	69.4	39	1	0	97.500	1.70e-07
JAHLUX010000021.1	28	278	182	11	4	92.386	2.60e-70
JAHLUX010000021.1	28	69.4	37	0	0	100.000	1.70e-07
SWFT01000043.1	27	278	170	10	0	94.444	2.60e-70
SWFT01000043.1	27	167	132	17	3	86.842	5.86e-37
SWFT01000043.1	27	69.4	37	0	0	100.000	1.70e-07
SWFT01000043.1	27	62.1	35	1	0	97.222	2.85e-05
JAHLUL010000027.1	26	278	169	8	1	94.944	2.60e-70
JAHLUL010000027.1	26	69.4	37	0	0	100.000	1.70e-07
PPKU01000182.1	29	278	187	17	1	91.220	2.60e-70
PPKU01000182.1	29	69.4	39	1	0	97.500	1.70e-07
PPKJ01000009.1	27	278	173	10	1	94.022	2.60e-70
PPKJ01000009.1	27	69.4	37	0	0	100.000	1.70e-07
PPKD01000049.1	29	278	188	9	8	91.707	2.60e-70
PPKD01000049.1	29	75.0	42	1	0	97.674	3.65e-09
QELA01000006.1	30	278	188	15	3	91.262	2.60e-70
QELA01000006.1	30	278	188	15	3	91.262	2.60e-70
QELA01000006.1	30	278	188	15	3	91.262	2.60e-70
QELA01000006.1	30	278	188	15	3	91.262	2.60e-70
QELA01000006.1	30	75.0	40	0	0	100.000	3.65e-09
QELA01000006.1	30	75.0	40	0	0	100.000	3.65e-09
QELA01000006.1	30	75.0	40	0	0	100.000	3.65e-09
QELA01000006.1	30	75.0	40	0	0	100.000	3.65e-09
QELA01000016.1	30	278	188	15	3	91.262	2.60e-70
QELA01000016.1	30	254	184	16	6	89.320	4.37e-63
QELA01000016.1	30	75.0	40	0	0	100.000	3.65e-09
QELA01000016.1	30	75.0	40	0	0	100.000	3.65e-09
NW_025065177.1	26	278	169	8	1	94.944	2.60e-70
NW_025065177.1	26	69.4	37	0	0	100.000	1.70e-07
NW_022995093.1	27	278	170	10	0	94.444	2.60e-70
NW_022995093.1	27	167	132	17	3	86.842	5.86e-37
NW_022995093.1	27	69.4	37	0	0	100.000	1.70e-07
NW_022995093.1	27	62.1	35	1	0	97.222	2.85e-05
NW_025065235.1	28	278	182	11	4	92.386	2.60e-70
NW_025065235.1	28	69.4	37	0	0	100.000	1.70e-07
JAHKSL010001528.1	27	276	174	11	1	93.548	9.33e-70
JAHKSL010001528.1	27	276	174	11	1	93.548	9.33e-70
JAHKSL010001528.1	27	263	172	11	3	92.473	7.27e-66
JAHKSL010001528.1	27	69.4	37	0	0	100.000	1.70e-07
JAHKSL010001528.1	27	69.4	37	0	0	100.000	1.70e-07
JAHKSL010001528.1	27	69.4	37	0	0	100.000	1.70e-07
JAHKSL010001527.1	29	276	182	15	1	91.919	9.33e-70
JAHKSL010001527.1	29	272	182	15	2	91.457	1.21e-68
JAHKSL010001527.1	29	263	180	15	3	90.909	7.27e-66
JAHKSL010001527.1	29	69.4	39	1	0	97.500	1.70e-07
JAHKSL010001527.1	29	69.4	39	1	0	97.500	1.70e-07
JAHKSL010001527.1	29	69.4	39	1	0	97.500	1.70e-07
JAHKSL010001524.1	27	276	174	11	1	93.548	9.33e-70
JAHKSL010001524.1	27	276	174	11	1	93.548	9.33e-70
JAHKSL010001524.1	27	276	174	11	1	93.548	9.33e-70
JAHKSL010001524.1	27	276	174	11	1	93.548	9.33e-70
JAHKSL010001524.1	27	276	174	11	1	93.548	9.33e-70
JAHKSL010001524.1	27	276	174	10	2	93.548	9.33e-70
JAHKSL010001524.1	27	270	173	11	2	93.011	4.34e-68
JAHKSL010001524.1	27	268	173	10	3	93.011	1.56e-67
JAHKSL010001524.1	27	69.4	37	0	0	100.000	1.70e-07
JAHKSL010001524.1	27	69.4	37	0	0	100.000	1.70e-07
JAHKSL010001524.1	27	69.4	37	0	0	100.000	1.70e-07
JAHKSL010001524.1	27	69.4	37	0	0	100.000	1.70e-07
JAHKSL010001524.1	27	69.4	37	0	0	100.000	1.70e-07
JAHKSL010001524.1	27	69.4	37	0	0	100.000	1.70e-07
JAHKSL010001524.1	27	69.4	37	0	0	100.000	1.70e-07
JAHKSL010001524.1	27	69.4	37	0	0	100.000	1.70e-07
JAHKSL010000469.1	27	276	174	11	1	93.548	9.33e-70
JAHKSL010000469.1	27	69.4	37	0	0	100.000	1.70e-07
CM002300.1	27	276	173	8	3	94.022	9.33e-70
CM002300.1	27	69.4	39	1	0	97.500	1.70e-07
JAEUBG010003506.1	25	276	163	7	0	95.882	9.33e-70
JAEUBG010003506.1	25	69.4	39	1	0	97.500	1.70e-07
CAJVQF010000101.1	27	276	175	8	4	93.583	9.33e-70
CAJVQF010000101.1	27	274	174	9	3	93.548	3.36e-69
CAJVQF010000101.1	27	274	174	9	3	93.548	3.36e-69
CAJVQF010000101.1	27	274	174	9	3	93.548	3.36e-69
CAJVQF010000101.1	27	274	174	9	3	93.548	3.36e-69
CAJVQF010000101.1	27	274	174	9	3	93.548	3.36e-69
CAJVQF010000101.1	27	69.4	37	0	0	100.000	1.70e-07
CAJVQF010000101.1	27	69.4	37	0	0	100.000	1.70e-07
CAJVQF010000101.1	27	69.4	37	0	0	100.000	1.70e-07
CAJVQF010000101.1	27	69.4	37	0	0	100.000	1.70e-07
CAJVQF010000101.1	27	69.4	37	0	0	100.000	1.70e-07
CAJVQF010000101.1	27	69.4	37	0	0	100.000	1.70e-07
KI547142.1	29	276	190	14	5	90.909	9.33e-70
KI547142.1	29	69.4	37	0	0	100.000	1.70e-07
AECK01000007.1	27	276	174	11	1	93.548	9.33e-70
AECK01000007.1	27	276	174	11	1	93.548	9.33e-70
AECK01000007.1	27	276	174	11	1	93.548	9.33e-70
AECK01000007.1	27	276	174	11	1	93.548	9.33e-70
AECK01000007.1	27	276	174	11	1	93.548	9.33e-70
AECK01000007.1	27	276	174	11	1	93.548	9.33e-70
AECK01000007.1	27	69.4	37	0	0	100.000	1.70e-07
AECK01000007.1	27	69.4	37	0	0	100.000	1.70e-07
AECK01000007.1	27	69.4	37	0	0	100.000	1.70e-07
AECK01000007.1	27	69.4	37	0	0	100.000	1.70e-07
AECK01000007.1	27	69.4	37	0	0	100.000	1.70e-07
AECK01000007.1	27	65.8	35	0	0	100.000	2.20e-06
PPKS01000031.1	26	276	170	9	1	94.444	9.33e-70
PPKS01000031.1	26	69.4	37	0	0	100.000	1.70e-07
PPMI02000096.1	33	276	212	24	6	87.603	9.33e-70
PPMI02000096.1	33	69.4	37	0	0	100.000	1.70e-07
JAEUBD010001227.1	27	276	174	11	1	93.548	9.33e-70
JAEUBD010001227.1	27	69.4	37	0	0	100.000	1.70e-07
NC_027866.1	27	276	173	8	3	94.022	9.33e-70
NC_027866.1	27	69.4	39	1	0	97.500	1.70e-07
NW_017264704.1	27	276	174	11	1	93.548	9.33e-70
NW_017264704.1	27	276	174	11	1	93.548	9.33e-70
NW_017264704.1	27	276	174	11	1	93.548	9.33e-70
NW_017264704.1	27	276	174	11	1	93.548	9.33e-70
NW_017264704.1	27	276	174	11	1	93.548	9.33e-70
NW_017264704.1	27	276	174	11	1	93.548	9.33e-70
NW_017264704.1	27	69.4	37	0	0	100.000	1.70e-07
NW_017264704.1	27	69.4	37	0	0	100.000	1.70e-07
NW_017264704.1	27	69.4	37	0	0	100.000	1.70e-07
NW_017264704.1	27	69.4	37	0	0	100.000	1.70e-07
NW_017264704.1	27	69.4	37	0	0	100.000	1.70e-07
NW_017264704.1	27	65.8	35	0	0	100.000	2.20e-06
MQSX02000071.1	28	274	181	14	2	91.878	3.36e-69
MQSX02000071.1	28	71.3	38	0	0	100.000	4.73e-08
CAJVQF010000056.1	27	274	174	9	3	93.548	3.36e-69
CAJVQF010000056.1	27	274	174	9	3	93.548	3.36e-69
CAJVQF010000056.1	27	274	174	9	3	93.548	3.36e-69
CAJVQF010000056.1	27	274	174	9	3	93.548	3.36e-69
CAJVQF010000056.1	27	274	174	9	3	93.548	3.36e-69
CAJVQF010000056.1	27	274	174	9	3	93.548	3.36e-69
CAJVQF010000056.1	27	274	174	9	3	93.548	3.36e-69
CAJVQF010000056.1	27	274	174	9	3	93.548	3.36e-69
CAJVQF010000056.1	27	69.4	37	0	0	100.000	1.70e-07
CAJVQF010000056.1	27	69.4	37	0	0	100.000	1.70e-07
CAJVQF010000056.1	27	69.4	37	0	0	100.000	1.70e-07
CAJVQF010000056.1	27	69.4	37	0	0	100.000	1.70e-07
CAJVQF010000056.1	27	69.4	37	0	0	100.000	1.70e-07
CAJVQF010000056.1	27	69.4	37	0	0	100.000	1.70e-07
CAJVQF010000056.1	27	69.4	37	0	0	100.000	1.70e-07
CAJVQF010000056.1	27	69.4	37	0	0	100.000	1.70e-07
CAJVQF010000008.1	30	274	192	18	3	90.141	3.36e-69
CAJVQF010000008.1	30	274	192	18	3	90.141	3.36e-69
CAJVQF010000008.1	30	274	192	18	3	90.141	3.36e-69
CAJVQF010000008.1	30	274	192	18	3	90.141	3.36e-69
CAJVQF010000008.1	30	274	173	10	2	93.514	3.36e-69
CAJVQF010000008.1	30	69.4	37	0	0	100.000	1.70e-07
CAJVQF010000008.1	30	69.4	37	0	0	100.000	1.70e-07
CAJVQF010000008.1	30	69.4	37	0	0	100.000	1.70e-07
CAJVQF010000008.1	30	69.4	37	0	0	100.000	1.70e-07
CAJVQF010000008.1	30	69.4	37	0	0	100.000	1.70e-07
KB445567.1	19	274	156	4	0	97.500	3.36e-69
JAEOAQ010000005.1	32	274	199	18	6	89.238	3.36e-69
JAEOAQ010000005.1	32	274	199	18	6	89.238	3.36e-69
JAEOAQ010000005.1	32	274	199	18	6	89.238	3.36e-69
JAEOAQ010000005.1	32	274	199	18	6	89.238	3.36e-69
JAEOAQ010000005.1	32	274	199	18	6	89.238	3.36e-69
JAEOAQ010000005.1	32	76.8	43	1	0	97.727	1.02e-09
JAEOAQ010000005.1	32	76.8	43	1	0	97.727	1.02e-09
JAEOAQ010000005.1	32	76.8	43	1	0	97.727	1.02e-09
JAEOAQ010000005.1	32	76.8	43	1	0	97.727	1.02e-09
JAEOAQ010000005.1	32	76.8	43	1	0	97.727	1.02e-09
JAMALC010000343.1	32	274	199	18	6	89.238	3.36e-69
JAMALC010000343.1	32	76.8	43	1	0	97.727	1.02e-09
PPMW01000057.1	29	274	188	16	3	90.821	3.36e-69
PPMW01000057.1	29	69.4	37	0	0	100.000	1.70e-07
JAMACU010000014.1	29	274	187	18	1	90.777	3.36e-69
JAMACU010000014.1	29	69.4	37	0	0	100.000	1.70e-07
HE681725.1	32	274	199	18	6	89.238	3.36e-69
HE681725.1	32	73.1	41	1	0	97.619	1.31e-08
NHAO01000032.1	30	274	187	18	1	90.777	3.36e-69
NHAO01000032.1	30	69.4	39	1	0	97.500	1.70e-07
NC_018301.1	32	274	199	18	6	89.238	3.36e-69
NC_018301.1	32	73.1	41	1	0	97.619	1.31e-08
NW_006911274.1	19	274	156	4	0	97.500	3.36e-69
QGMG01002191.1	25	272	161	7	0	95.833	1.21e-68
QGMG01002191.1	25	60.2	34	1	0	97.143	1.02e-04
PPKT01000023.1	28	272	181	12	4	91.878	1.21e-68
PPKT01000023.1	28	69.4	37	0	0	100.000	1.70e-07
PPSZ01001842.1	24	272	182	16	1	91.457	1.21e-68
PPIW01000121.1	27	272	169	11	0	93.889	1.21e-68
PPIW01000121.1	27	69.4	39	1	0	97.500	1.70e-07
PPKV02000051.1	30	272	190	19	2	90.047	1.21e-68
PPKV02000051.1	30	69.4	37	0	0	100.000	1.70e-07
JAADKB010000015.1	29	272	184	12	5	91.542	1.21e-68
JAADKB010000015.1	29	76.8	41	0	0	100.000	1.02e-09
PPLW02000029.1	28	272	182	16	1	91.457	1.21e-68
PPLW02000029.1	28	69.4	37	0	0	100.000	1.70e-07
RCTA01000007.1	25	272	155	4	0	97.484	1.21e-68
RCTA01000007.1	25	270	160	7	0	95.808	4.34e-68
RCTA01000007.1	25	270	160	7	0	95.808	4.34e-68
RCTA01000007.1	25	270	160	7	0	95.808	4.34e-68
RCTA01000007.1	25	71.3	40	1	0	97.561	4.73e-08
RCTA01000007.1	25	71.3	40	1	0	97.561	4.73e-08
RCTA01000007.1	25	71.3	40	1	0	97.561	4.73e-08
RCTA01000007.1	25	71.3	40	1	0	97.561	4.73e-08
QGMK01001175.1	25	272	161	7	0	95.833	1.21e-68
QGMK01001175.1	25	60.2	34	1	0	97.143	1.02e-04
NW_024066081.1	25	272	155	4	0	97.484	1.21e-68
NW_024066081.1	25	270	160	7	0	95.808	4.34e-68
NW_024066081.1	25	270	160	7	0	95.808	4.34e-68
NW_024066081.1	25	270	160	7	0	95.808	4.34e-68
NW_024066081.1	25	71.3	40	1	0	97.561	4.73e-08
NW_024066081.1	25	71.3	40	1	0	97.561	4.73e-08
NW_024066081.1	25	71.3	40	1	0	97.561	4.73e-08
NW_024066081.1	25	71.3	40	1	0	97.561	4.73e-08
RCTD01000018.1	24	270	160	7	0	95.808	4.34e-68
RCTD01000018.1	24	60.2	34	1	0	97.143	1.02e-04
JAHXJL010000039.1	25	270	160	7	0	95.808	4.34e-68
JAHXJL010000039.1	25	71.3	40	1	0	97.561	4.73e-08
JAHXJL010000132.1	25	270	162	8	0	95.294	4.34e-68
JAHXJL010000132.1	25	270	162	8	0	95.294	4.34e-68
JAHXJL010000132.1	25	270	162	8	0	95.294	4.34e-68
JAHXJL010000132.1	25	270	162	8	0	95.294	4.34e-68
JAHXJL010000132.1	25	71.3	40	1	0	97.561	4.73e-08
JAHXJL010000132.1	25	71.3	40	1	0	97.561	4.73e-08
JAHXJL010000132.1	25	71.3	40	1	0	97.561	4.73e-08
JAHXJL010000132.1	25	71.3	40	1	0	97.561	4.73e-08
QKRW01000122.1	25	270	160	7	0	95.808	4.34e-68
QKRW01000122.1	25	270	160	7	0	95.808	4.34e-68
QKRW01000122.1	25	71.3	40	1	0	97.561	4.73e-08
QKRW01000122.1	25	71.3	40	1	0	97.561	4.73e-08
JABFCT010000017.1	25	270	162	8	0	95.294	4.34e-68
JABFCT010000017.1	25	71.3	40	1	0	97.561	4.73e-08
VNFM01000006.1	25	270	160	7	0	95.808	4.34e-68
VNFM01000006.1	25	71.3	40	1	0	97.561	4.73e-08
VNFM01000018.1	25	270	160	7	0	95.808	4.34e-68
VNFM01000018.1	25	270	160	7	0	95.808	4.34e-68
VNFM01000018.1	25	265	160	7	1	95.238	2.02e-66
VNFM01000018.1	25	71.3	40	1	0	97.561	4.73e-08
VNFM01000018.1	25	71.3	40	1	0	97.561	4.73e-08
VNFM01000018.1	25	71.3	40	1	0	97.561	4.73e-08
VNFM01000030.1	25	270	160	7	0	95.808	4.34e-68
VNFM01000030.1	25	263	159	7	1	95.210	7.27e-66
VNFM01000030.1	25	71.3	40	1	0	97.561	4.73e-08
VNFM01000030.1	25	71.3	40	1	0	97.561	4.73e-08
VNFM01000028.1	25	270	162	8	0	95.294	4.34e-68
VNFM01000028.1	25	254	159	7	3	94.083	4.37e-63
VNFM01000028.1	25	71.3	40	1	0	97.561	4.73e-08
VNFM01000028.1	25	63.9	39	1	1	95.122	7.91e-06
VNFM01000024.1	25	270	162	8	0	95.294	4.34e-68
VNFM01000024.1	25	268	162	7	1	95.294	1.56e-67
VNFM01000024.1	25	268	162	7	1	95.294	1.56e-67
VNFM01000024.1	25	71.3	40	1	0	97.561	4.73e-08
VNFM01000024.1	25	71.3	40	1	0	97.561	4.73e-08
VNFM01000024.1	25	71.3	40	1	0	97.561	4.73e-08
VNFM01000027.1	25	270	162	8	0	95.294	4.34e-68
VNFM01000027.1	25	270	162	8	0	95.294	4.34e-68
VNFM01000027.1	25	263	161	8	1	94.706	7.27e-66
VNFM01000027.1	25	71.3	40	1	0	97.561	4.73e-08
VNFM01000027.1	25	71.3	40	1	0	97.561	4.73e-08
VNFM01000027.1	25	71.3	40	1	0	97.561	4.73e-08
VNFM01000019.1	25	270	162	8	0	95.294	4.34e-68
VNFM01000019.1	25	270	162	8	0	95.294	4.34e-68
VNFM01000019.1	25	71.3	40	1	0	97.561	4.73e-08
VNFM01000019.1	25	71.3	40	1	0	97.561	4.73e-08
VNFM01000021.1	25	270	162	8	0	95.294	4.34e-68
VNFM01000021.1	25	270	162	8	0	95.294	4.34e-68
VNFM01000021.1	25	265	162	8	1	94.737	2.02e-66
VNFM01000021.1	25	71.3	40	1	0	97.561	4.73e-08
VNFM01000021.1	25	71.3	40	1	0	97.561	4.73e-08
VNFM01000021.1	25	71.3	40	1	0	97.561	4.73e-08
VNFM01000029.1	25	270	162	8	0	95.294	4.34e-68
VNFM01000029.1	25	255	162	8	3	93.642	1.22e-63
VNFM01000029.1	25	71.3	40	1	0	97.561	4.73e-08
VNFM01000029.1	25	65.8	40	1	1	95.238	2.20e-06
VNFM01000026.1	25	270	160	7	0	95.808	4.34e-68
VNFM01000026.1	25	270	160	7	0	95.808	4.34e-68
VNFM01000026.1	25	71.3	40	1	0	97.561	4.73e-08
VNFM01000026.1	25	71.3	40	1	0	97.561	4.73e-08
VNFM01000020.1	25	270	162	8	0	95.294	4.34e-68
VNFM01000020.1	25	265	162	7	2	94.737	2.02e-66
VNFM01000020.1	25	172	101	4	0	96.190	1.26e-38
VNFM01000020.1	25	71.3	40	1	0	97.561	4.73e-08
VNFM01000020.1	25	71.3	40	1	0	97.561	4.73e-08
VNFM01000025.1	25	270	162	8	0	95.294	4.34e-68
VNFM01000025.1	25	71.3	40	1	0	97.561	4.73e-08
JWJA01000014.1	25	270	162	8	0	95.294	4.34e-68
JWJA01000014.1	25	60.2	34	1	0	97.143	1.02e-04
DS267914.1	25	270	162	8	0	95.294	4.34e-68
DS267914.1	25	270	162	8	0	95.294	4.34e-68
DS267914.1	25	270	162	8	0	95.294	4.34e-68
DS267914.1	25	270	162	8	0	95.294	4.34e-68
DS267914.1	25	71.3	40	1	0	97.561	4.73e-08
DS267914.1	25	71.3	40	1	0	97.561	4.73e-08
DS267914.1	25	71.3	40	1	0	97.561	4.73e-08
DS267914.1	25	71.3	40	1	0	97.561	4.73e-08
PQXK01000505.1	25	270	160	7	0	95.808	4.34e-68
PQXK01000505.1	25	71.3	40	1	0	97.561	4.73e-08
JWJB01000045.1	25	270	162	8	0	95.294	4.34e-68
JWJB01000045.1	25	60.2	34	1	0	97.143	1.02e-04
JAJJID010000923.1	26	270	167	8	2	94.350	4.34e-68
JAJJID010000923.1	26	69.4	37	0	0	100.000	1.70e-07
JAEUBE010000199.1	27	270	172	9	3	93.478	4.34e-68
JAEUBE010000199.1	27	69.4	39	1	0	97.500	1.70e-07
RCTC02000008.1	25	270	162	8	0	95.294	4.34e-68
RCTC02000008.1	25	268	162	7	1	95.294	1.56e-67
RCTC02000008.1	25	71.3	40	1	0	97.561	4.73e-08
RCTC02000008.1	25	71.3	40	1	0	97.561	4.73e-08
PQXI01000594.1	25	270	162	8	0	95.294	4.34e-68
PQXI01000594.1	25	71.3	40	1	0	97.561	4.73e-08
JAHXJK010000189.1	25	270	162	8	0	95.294	4.34e-68
JAHXJK010000189.1	25	270	162	8	0	95.294	4.34e-68
JAHXJK010000189.1	25	71.3	40	1	0	97.561	4.73e-08
JAHXJK010000189.1	25	71.3	40	1	0	97.561	4.73e-08
JAHXJK010000153.1	25	270	162	8	0	95.294	4.34e-68
JAHXJK010000153.1	25	71.3	40	1	0	97.561	4.73e-08
NGKJ01000264.1	25	270	162	8	0	95.294	4.34e-68
NGKJ01000264.1	25	60.2	34	1	0	97.143	1.02e-04
JAEPRB010000686.1	25	270	162	8	0	95.294	4.34e-68
JAEPRB010000686.1	25	71.3	40	1	0	97.561	4.73e-08
NJPS01000004.1	25	270	160	7	0	95.808	4.34e-68
NJPS01000004.1	25	71.3	40	1	0	97.561	4.73e-08
LLKF01000155.1	25	270	160	7	0	95.808	4.34e-68
LLKF01000155.1	25	69.4	37	0	0	100.000	1.70e-07
JAKSGN010000035.1	26	270	167	8	2	94.350	4.34e-68
JAKSGN010000035.1	26	270	167	8	2	94.350	4.34e-68
JAKSGN010000035.1	26	270	167	8	2	94.350	4.34e-68
JAKSGN010000035.1	26	69.4	37	0	0	100.000	1.70e-07
JAKSGN010000035.1	26	69.4	37	0	0	100.000	1.70e-07
JAKSGN010000035.1	26	69.4	37	0	0	100.000	1.70e-07
KI628986.1	25	270	160	7	0	95.808	4.34e-68
KI628986.1	25	71.3	40	1	0	97.561	4.73e-08
LNKV01000098.1	25	270	160	7	0	95.808	4.34e-68
LNKV01000098.1	25	69.4	37	0	0	100.000	1.70e-07
LNKV01000042.1	25	270	160	7	0	95.808	4.34e-68
LNKV01000042.1	25	69.4	37	0	0	100.000	1.70e-07
JACVFG010000889.1	25	270	160	7	0	95.808	4.34e-68
JACVFG010000889.1	25	71.3	40	1	0	97.561	4.73e-08
VICG01000020.1	25	270	162	8	0	95.294	4.34e-68
VICG01000020.1	25	270	162	8	0	95.294	4.34e-68
VICG01000020.1	25	71.3	40	1	0	97.561	4.73e-08
VICG01000020.1	25	71.3	40	1	0	97.561	4.73e-08
CAJHIA010000011.1	25	270	160	7	0	95.808	4.34e-68
CAJHIA010000011.1	25	270	160	7	0	95.808	4.34e-68
CAJHIA010000011.1	25	71.3	40	1	0	97.561	4.73e-08
CAJHIA010000011.1	25	71.3	40	1	0	97.561	4.73e-08
NBND01000012.1	26	270	168	11	0	93.855	4.34e-68
NBND01000012.1	26	270	168	11	0	93.855	4.34e-68
NBND01000012.1	26	69.4	39	1	0	97.500	1.70e-07
NBND01000012.1	26	69.4	39	1	0	97.500	1.70e-07
JAEQDS010000054.1	26	270	167	8	2	94.350	4.34e-68
JAEQDS010000054.1	26	270	167	8	2	94.350	4.34e-68
JAEQDS010000054.1	26	270	167	8	2	94.350	4.34e-68
JAEQDS010000054.1	26	270	167	8	2	94.350	4.34e-68
JAEQDS010000054.1	26	270	167	8	2	94.350	4.34e-68
JAEQDS010000054.1	26	270	167	8	2	94.350	4.34e-68
JAEQDS010000054.1	26	270	167	8	2	94.350	4.34e-68
JAEQDS010000054.1	26	270	167	8	2	94.350	4.34e-68
JAEQDS010000054.1	26	270	167	8	2	94.350	4.34e-68
JAEQDS010000054.1	26	270	167	8	2	94.350	4.34e-68
JAEQDS010000054.1	26	270	167	8	2	94.350	4.34e-68
JAEQDS010000054.1	26	263	166	8	3	93.785	7.27e-66
JAEQDS010000054.1	26	69.4	37	0	0	100.000	1.70e-07
JAEQDS010000054.1	26	69.4	37	0	0	100.000	1.70e-07
JAEQDS010000054.1	26	69.4	37	0	0	100.000	1.70e-07
JAEQDS010000054.1	26	69.4	37	0	0	100.000	1.70e-07
JAEQDS010000054.1	26	69.4	37	0	0	100.000	1.70e-07
JAEQDS010000054.1	26	69.4	37	0	0	100.000	1.70e-07
JAEQDS010000054.1	26	69.4	37	0	0	100.000	1.70e-07
JAEQDS010000054.1	26	69.4	37	0	0	100.000	1.70e-07
JAEQDS010000054.1	26	69.4	37	0	0	100.000	1.70e-07
JAEQDS010000054.1	26	69.4	37	0	0	100.000	1.70e-07
JAEQDS010000054.1	26	69.4	37	0	0	100.000	1.70e-07
JAEQDS010000054.1	26	69.4	37	0	0	100.000	1.70e-07
JAEQDS010000057.1	26	270	167	8	2	94.350	4.34e-68
JAEQDS010000057.1	26	69.4	37	0	0	100.000	1.70e-07
JAEQDS010000057.1	26	69.4	37	0	0	100.000	1.70e-07
JAEQDS010000056.1	26	270	167	8	2	94.350	4.34e-68
JAEQDS010000056.1	26	270	167	8	2	94.350	4.34e-68
JAEQDS010000056.1	26	69.4	37	0	0	100.000	1.70e-07
JAEQDS010000056.1	26	69.4	37	0	0	100.000	1.70e-07
PPKI01000113.1	26	270	167	8	2	94.350	4.34e-68
PPKI01000113.1	26	69.4	37	0	0	100.000	1.70e-07
RCSV01000013.1	25	270	162	8	0	95.294	4.34e-68
RCSV01000013.1	25	270	162	8	0	95.294	4.34e-68
RCSV01000013.1	25	270	162	8	0	95.294	4.34e-68
RCSV01000013.1	25	270	162	8	0	95.294	4.34e-68
RCSV01000013.1	25	71.3	40	1	0	97.561	4.73e-08
RCSV01000013.1	25	71.3	40	1	0	97.561	4.73e-08
RCSV01000013.1	25	71.3	40	1	0	97.561	4.73e-08
RCSV01000013.1	25	71.3	40	1	0	97.561	4.73e-08
NGKG01000367.1	21	270	162	8	0	95.294	4.34e-68
PHWZ01000883.1	25	270	160	7	0	95.808	4.34e-68
PHWZ01000883.1	25	71.3	40	1	0	97.561	4.73e-08
WWPN01000002.1	28	270	178	12	3	92.228	4.34e-68
WWPN01000002.1	28	268	178	10	5	92.228	1.56e-67
WWPN01000002.1	28	265	177	12	4	91.710	2.02e-66
WWPN01000002.1	28	69.4	37	0	0	100.000	1.70e-07
WWPN01000002.1	28	69.4	37	0	0	100.000	1.70e-07
WWPN01000002.1	28	69.4	37	0	0	100.000	1.70e-07
NJPT01000016.1	25	270	160	7	0	95.808	4.34e-68
NJPT01000016.1	25	71.3	40	1	0	97.561	4.73e-08
PDUE01000198.1	25	270	160	7	0	95.808	4.34e-68
PDUE01000198.1	25	71.3	40	1	0	97.561	4.73e-08
VIGI01000011.1	25	270	160	7	0	95.808	4.34e-68
VIGI01000011.1	25	270	160	7	0	95.808	4.34e-68
VIGI01000011.1	25	71.3	40	1	0	97.561	4.73e-08
VIGI01000011.1	25	71.3	40	1	0	97.561	4.73e-08
VIGI01000011.1	25	71.3	40	1	0	97.561	4.73e-08
CP009808.1	25	270	160	7	0	95.808	4.34e-68
CP009808.1	25	71.3	40	1	0	97.561	4.73e-08
PQXL01000781.1	25	270	162	8	0	95.294	4.34e-68
PQXL01000781.1	25	71.3	40	1	0	97.561	4.73e-08
NGKF01000228.1	25	270	162	8	0	95.294	4.34e-68
NGKF01000228.1	25	71.3	40	1	0	97.561	4.73e-08
RCSW01000041.1	25	270	162	8	0	95.294	4.34e-68
RCSW01000041.1	25	270	162	8	0	95.294	4.34e-68
RCSW01000041.1	25	270	162	8	0	95.294	4.34e-68
RCSW01000041.1	25	270	162	8	0	95.294	4.34e-68
RCSW01000041.1	25	270	162	8	0	95.294	4.34e-68
RCSW01000041.1	25	270	162	8	0	95.294	4.34e-68
RCSW01000041.1	25	259	161	9	1	94.152	9.40e-65
RCSW01000041.1	25	219	156	9	8	90.173	1.60e-52
RCSW01000041.1	25	71.3	40	1	0	97.561	4.73e-08
RCSW01000041.1	25	71.3	40	1	0	97.561	4.73e-08
RCSW01000041.1	25	71.3	40	1	0	97.561	4.73e-08
RCSW01000041.1	25	71.3	40	1	0	97.561	4.73e-08
RCSW01000041.1	25	71.3	40	1	0	97.561	4.73e-08
RCSW01000041.1	25	71.3	40	1	0	97.561	4.73e-08
RCSW01000041.1	25	71.3	40	1	0	97.561	4.73e-08
QRFI01000008.1	25	270	162	8	0	95.294	4.34e-68
QRFI01000008.1	25	270	162	8	0	95.294	4.34e-68
QRFI01000008.1	25	270	162	8	0	95.294	4.34e-68
QRFI01000008.1	25	270	162	8	0	95.294	4.34e-68
QRFI01000008.1	25	270	162	8	0	95.294	4.34e-68
QRFI01000008.1	25	265	162	8	1	94.737	2.02e-66
QRFI01000008.1	25	233	141	5	2	95.270	5.70e-57
QRFI01000008.1	25	71.3	40	1	0	97.561	4.73e-08
QRFI01000008.1	25	71.3	40	1	0	97.561	4.73e-08
QRFI01000008.1	25	71.3	40	1	0	97.561	4.73e-08
QRFI01000008.1	25	71.3	40	1	0	97.561	4.73e-08
QRFI01000008.1	25	71.3	40	1	0	97.561	4.73e-08
QRFI01000008.1	25	71.3	40	1	0	97.561	4.73e-08
QRFI01000008.1	25	63.9	39	1	1	95.122	7.91e-06
NGKI01000309.1	20	270	160	7	0	95.808	4.34e-68
PQXN01000660.1	25	270	162	8	0	95.294	4.34e-68
PQXN01000660.1	25	71.3	40	1	0	97.561	4.73e-08
LQMS01001755.1	29	270	186	15	4	90.732	4.34e-68
LQMS01001755.1	29	69.4	37	0	0	100.000	1.70e-07
LQMS01001756.1	29	270	186	15	4	90.732	4.34e-68
LQMS01001756.1	29	69.4	37	0	0	100.000	1.70e-07
LQMS01001862.1	29	270	186	15	4	90.732	4.34e-68
LQMS01001862.1	29	69.4	37	0	0	100.000	1.70e-07
LQMS01001967.1	29	270	186	15	4	90.732	4.34e-68
LQMS01001967.1	29	69.4	37	0	0	100.000	1.70e-07
LQMS01001966.1	29	270	186	15	4	90.732	4.34e-68
LQMS01001966.1	29	69.4	37	0	0	100.000	1.70e-07
NJPR01000061.1	25	270	160	7	0	95.808	4.34e-68
NJPR01000061.1	25	270	160	7	0	95.808	4.34e-68
NJPR01000061.1	25	71.3	40	1	0	97.561	4.73e-08
LGKQ01001007.1	25	270	162	8	0	95.294	4.34e-68
LGKQ01001007.1	25	60.2	34	1	0	97.143	1.02e-04
RCTB01000029.1	25	270	162	8	0	95.294	4.34e-68
RCTB01000029.1	25	270	162	8	0	95.294	4.34e-68
RCTB01000029.1	25	270	162	8	0	95.294	4.34e-68
RCTB01000029.1	25	270	162	8	0	95.294	4.34e-68
RCTB01000029.1	25	270	162	8	0	95.294	4.34e-68
RCTB01000029.1	25	270	162	8	0	95.294	4.34e-68
RCTB01000029.1	25	270	162	8	0	95.294	4.34e-68
RCTB01000029.1	25	71.3	40	1	0	97.561	4.73e-08
RCTB01000029.1	25	71.3	40	1	0	97.561	4.73e-08
RCTB01000029.1	25	71.3	40	1	0	97.561	4.73e-08
RCTB01000029.1	25	71.3	40	1	0	97.561	4.73e-08
RCTB01000029.1	25	71.3	40	1	0	97.561	4.73e-08
RCTB01000029.1	25	71.3	40	1	0	97.561	4.73e-08
RCTB01000029.1	25	71.3	40	1	0	97.561	4.73e-08
QRFH01000007.1	25	270	160	7	0	95.808	4.34e-68
QRFH01000007.1	25	270	160	7	0	95.808	4.34e-68
QRFH01000007.1	25	268	160	6	1	95.808	1.56e-67
QRFH01000007.1	25	268	160	6	1	95.808	1.56e-67
QRFH01000007.1	25	268	160	6	1	95.808	1.56e-67
QRFH01000007.1	25	265	160	7	1	95.238	2.02e-66
QRFH01000007.1	25	71.3	40	1	0	97.561	4.73e-08
QRFH01000007.1	25	71.3	40	1	0	97.561	4.73e-08
QRFH01000007.1	25	71.3	40	1	0	97.561	4.73e-08
QRFH01000007.1	25	71.3	40	1	0	97.561	4.73e-08
QRFH01000007.1	25	71.3	40	1	0	97.561	4.73e-08
QRFH01000007.1	25	71.3	40	1	0	97.561	4.73e-08
CP063407.1	25	270	160	7	0	95.808	4.34e-68
CP063407.1	25	265	159	8	0	95.210	2.02e-66
CP063407.1	25	71.3	40	1	0	97.561	4.73e-08
JANCTG010000008.1	25	270	162	8	0	95.294	4.34e-68
JANCTG010000008.1	25	268	162	7	1	95.294	1.56e-67
JANCTG010000008.1	25	71.3	40	1	0	97.561	4.73e-08
JANCTG010000008.1	25	71.3	40	1	0	97.561	4.73e-08
RCSX01000025.1	25	270	160	7	0	95.808	4.34e-68
RCSX01000025.1	25	270	160	7	0	95.808	4.34e-68
RCSX01000025.1	25	270	160	7	0	95.808	4.34e-68
RCSX01000025.1	25	270	160	7	0	95.808	4.34e-68
RCSX01000025.1	25	71.3	40	1	0	97.561	4.73e-08
RCSX01000025.1	25	71.3	40	1	0	97.561	4.73e-08
RCSX01000025.1	25	71.3	40	1	0	97.561	4.73e-08
RCSX01000025.1	25	71.3	40	1	0	97.561	4.73e-08
PQXJ01000776.1	25	270	160	7	0	95.808	4.34e-68
PQXJ01000776.1	25	71.3	40	1	0	97.561	4.73e-08
JANBXF010000023.1	27	270	169	10	1	93.889	4.34e-68
JANBXF010000023.1	27	69.4	39	1	0	97.500	1.70e-07
PQXH01000455.1	25	270	162	8	0	95.294	4.34e-68
PQXH01000455.1	25	71.3	40	1	0	97.561	4.73e-08
LLKG01000113.1	25	270	160	7	0	95.808	4.34e-68
LLKG01000113.1	25	69.4	37	0	0	100.000	1.70e-07
NW_024066056.1	25	270	162	8	0	95.294	4.34e-68
NW_024066056.1	25	270	162	8	0	95.294	4.34e-68
NW_024066056.1	25	270	162	8	0	95.294	4.34e-68
NW_024066056.1	25	270	162	8	0	95.294	4.34e-68
NW_024066056.1	25	270	162	8	0	95.294	4.34e-68
NW_024066056.1	25	270	162	8	0	95.294	4.34e-68
NW_024066056.1	25	270	162	8	0	95.294	4.34e-68
NW_024066056.1	25	71.3	40	1	0	97.561	4.73e-08
NW_024066056.1	25	71.3	40	1	0	97.561	4.73e-08
NW_024066056.1	25	71.3	40	1	0	97.561	4.73e-08
NW_024066056.1	25	71.3	40	1	0	97.561	4.73e-08
NW_024066056.1	25	71.3	40	1	0	97.561	4.73e-08
NW_024066056.1	25	71.3	40	1	0	97.561	4.73e-08
NW_024066056.1	25	71.3	40	1	0	97.561	4.73e-08
NW_024066232.1	25	270	160	7	0	95.808	4.34e-68
NW_024066232.1	25	270	160	7	0	95.808	4.34e-68
NW_024066232.1	25	270	160	7	0	95.808	4.34e-68
NW_024066232.1	25	270	160	7	0	95.808	4.34e-68
NW_024066232.1	25	71.3	40	1	0	97.561	4.73e-08
NW_024066232.1	25	71.3	40	1	0	97.561	4.73e-08
NW_024066232.1	25	71.3	40	1	0	97.561	4.73e-08
NW_024066232.1	25	71.3	40	1	0	97.561	4.73e-08
NW_024065882.1	25	270	162	8	0	95.294	4.34e-68
NW_024065882.1	25	270	162	8	0	95.294	4.34e-68
NW_024065882.1	25	270	162	8	0	95.294	4.34e-68
NW_024065882.1	25	270	162	8	0	95.294	4.34e-68
NW_024065882.1	25	270	162	8	0	95.294	4.34e-68
NW_024065882.1	25	270	162	8	0	95.294	4.34e-68
NW_024065882.1	25	259	161	9	1	94.152	9.40e-65
NW_024065882.1	25	219	156	9	8	90.173	1.60e-52
NW_024065882.1	25	71.3	40	1	0	97.561	4.73e-08
NW_024065882.1	25	71.3	40	1	0	97.561	4.73e-08
NW_024065882.1	25	71.3	40	1	0	97.561	4.73e-08
NW_024065882.1	25	71.3	40	1	0	97.561	4.73e-08
NW_024065882.1	25	71.3	40	1	0	97.561	4.73e-08
NW_024065882.1	25	71.3	40	1	0	97.561	4.73e-08
NW_024065882.1	25	71.3	40	1	0	97.561	4.73e-08
NC_037313.1	25	270	160	7	0	95.808	4.34e-68
NC_037313.1	25	71.3	40	1	0	97.561	4.73e-08
NW_025763930.1	27	270	172	9	3	93.478	4.34e-68
NW_025763930.1	27	69.4	39	1	0	97.500	1.70e-07
NW_001820801.1	25	270	162	8	0	95.294	4.34e-68
NW_001820801.1	25	270	162	8	0	95.294	4.34e-68
NW_001820801.1	25	270	162	8	0	95.294	4.34e-68
NW_001820801.1	25	270	162	8	0	95.294	4.34e-68
NW_001820801.1	25	71.3	40	1	0	97.561	4.73e-08
NW_001820801.1	25	71.3	40	1	0	97.561	4.73e-08
NW_001820801.1	25	71.3	40	1	0	97.561	4.73e-08
NW_001820801.1	25	71.3	40	1	0	97.561	4.73e-08
NW_023501002.1	25	270	162	8	0	95.294	4.34e-68
NW_023501002.1	25	71.3	40	1	0	97.561	4.73e-08
UNPR01000367.1	25	268	159	7	0	95.783	1.56e-67
UNPR01000367.1	25	71.3	40	1	0	97.561	4.73e-08
VNFM01000022.1	25	268	162	7	1	95.294	1.56e-67
VNFM01000022.1	25	71.3	40	1	0	97.561	4.73e-08
LT855470.1	24	268	159	7	0	95.783	1.56e-67
LT855470.1	24	60.2	34	1	0	97.143	1.02e-04
PPJC01000195.1	27	268	166	9	1	94.318	1.56e-67
PPJC01000195.1	27	76.8	43	1	0	97.727	1.02e-09
PPJC01000194.1	27	268	166	9	1	94.318	1.56e-67
PPJC01000194.1	27	76.8	43	1	0	97.727	1.02e-09
PPJC01000192.1	27	268	166	9	1	94.318	1.56e-67
PPJC01000192.1	27	76.8	43	1	0	97.727	1.02e-09
PPJC01000188.1	27	268	166	9	1	94.318	1.56e-67
PPJC01000188.1	27	76.8	43	1	0	97.727	1.02e-09
PPJC01000184.1	27	268	166	9	1	94.318	1.56e-67
PPJC01000184.1	27	76.8	43	1	0	97.727	1.02e-09
PPJC01000183.1	27	268	166	9	1	94.318	1.56e-67
PPJC01000183.1	27	76.8	43	1	0	97.727	1.02e-09
PPJC01000182.1	27	268	166	9	1	94.318	1.56e-67
PPJC01000182.1	27	76.8	43	1	0	97.727	1.02e-09
PPJC01000180.1	27	268	166	9	1	94.318	1.56e-67
PPJC01000180.1	27	76.8	43	1	0	97.727	1.02e-09
PPJC01000179.1	27	268	166	9	1	94.318	1.56e-67
PPJC01000179.1	27	76.8	43	1	0	97.727	1.02e-09
PPJC01000178.1	27	268	166	9	1	94.318	1.56e-67
PPJC01000178.1	27	76.8	43	1	0	97.727	1.02e-09
PPJC01000143.1	27	268	166	9	1	94.318	1.56e-67
PPJC01000143.1	27	76.8	43	1	0	97.727	1.02e-09
PPJC01000142.1	27	268	166	9	1	94.318	1.56e-67
PPJC01000142.1	27	76.8	43	1	0	97.727	1.02e-09
PPKG01000060.1	29	268	186	18	2	90.291	1.56e-67
PPKG01000060.1	29	69.4	39	1	0	97.500	1.70e-07
PPPC02000005.1	29	268	186	19	1	90.291	1.56e-67
PPPC02000005.1	29	69.4	37	0	0	100.000	1.70e-07
CAJVRM010000479.1	24	268	159	7	0	95.783	1.56e-67
CAJVRM010000479.1	24	60.2	34	1	0	97.143	1.02e-04
CACRVL010000760.1	25	268	159	7	0	95.783	1.56e-67
CACRVL010000760.1	25	71.3	40	1	0	97.561	4.73e-08
WOFF01000004.1	25	268	163	4	4	95.322	1.56e-67
WOFF01000004.1	25	263	161	7	2	94.706	7.27e-66
WOFF01000004.1	25	263	161	8	1	94.706	7.27e-66
WOFF01000004.1	25	263	161	8	1	94.706	7.27e-66
WOFF01000004.1	25	263	161	8	1	94.706	7.27e-66
WOFF01000004.1	25	263	161	7	2	94.706	7.27e-66
WOFF01000004.1	25	261	161	6	3	94.706	2.61e-65
WOFF01000004.1	25	259	161	8	2	94.152	9.40e-65
WOFF01000004.1	25	71.3	38	0	0	100.000	4.73e-08
WOFF01000004.1	25	71.3	38	0	0	100.000	4.73e-08
WOFF01000004.1	25	71.3	38	0	0	100.000	4.73e-08
WOFF01000004.1	25	71.3	38	0	0	100.000	4.73e-08
WOFF01000004.1	25	71.3	38	0	0	100.000	4.73e-08
WOFF01000004.1	25	71.3	38	0	0	100.000	4.73e-08
WOFF01000004.1	25	67.6	36	0	0	100.000	6.12e-07
WOFF01000004.1	25	65.8	38	0	1	97.436	2.20e-06
GG692410.1	27	268	173	10	3	93.011	1.56e-67
GG692410.1	27	69.4	37	0	0	100.000	1.70e-07
GG692404.1	27	268	173	10	3	93.011	1.56e-67
GG692404.1	27	268	173	10	3	93.011	1.56e-67
GG692404.1	27	268	173	10	3	93.011	1.56e-67
GG692404.1	27	69.4	37	0	0	100.000	1.70e-07
GG692404.1	27	69.4	37	0	0	100.000	1.70e-07
GG692404.1	27	69.4	37	0	0	100.000	1.70e-07
JAKSGJ010000128.1	29	268	185	15	4	90.686	1.56e-67
JAKSGJ010000128.1	29	71.3	40	1	0	97.561	4.73e-08
WUJJ01000645.1	27	268	173	10	3	93.011	1.56e-67
WUJJ01000645.1	27	69.4	37	0	0	100.000	1.70e-07
PPKF01000034.1	29	268	186	18	2	90.291	1.56e-67
PPKF01000034.1	29	69.4	37	0	0	100.000	1.70e-07
QYAN01000370.1	25	268	162	7	1	95.294	1.56e-67
QYAN01000370.1	25	71.3	40	1	0	97.561	4.73e-08
CP014503.1	29	268	180	15	2	91.371	1.56e-67
CP014503.1	29	268	180	15	2	91.371	1.56e-67
CP014503.1	29	268	180	15	2	91.371	1.56e-67
CP014503.1	29	268	180	15	2	91.371	1.56e-67
CP014503.1	29	268	180	15	2	91.371	1.56e-67
CP014503.1	29	268	180	15	2	91.371	1.56e-67
CP014503.1	29	268	180	15	2	91.371	1.56e-67
CP014503.1	29	257	178	17	2	90.355	3.38e-64
CP014503.1	29	71.3	38	0	0	100.000	4.73e-08
CP014503.1	29	71.3	40	1	0	97.561	4.73e-08
CP014503.1	29	71.3	40	1	0	97.561	4.73e-08
CP014503.1	29	71.3	40	1	0	97.561	4.73e-08
CP014503.1	29	71.3	40	1	0	97.561	4.73e-08
CP014503.1	29	71.3	40	1	0	97.561	4.73e-08
CP014503.1	29	71.3	40	1	0	97.561	4.73e-08
CP014503.1	29	71.3	40	1	0	97.561	4.73e-08
UNPT01000760.1	25	268	159	7	0	95.783	1.56e-67
UNPT01000760.1	25	71.3	40	1	0	97.561	4.73e-08
JALAIM010003732.1	24	268	160	6	1	95.808	1.56e-67
JALAIM010003732.1	24	58.4	31	0	0	100.000	3.68e-04
JAJJJQ010000026.1	29	268	185	15	4	90.686	1.56e-67
JAJJJQ010000026.1	29	71.3	40	1	0	97.561	4.73e-08
PPLN02000030.1	29	268	184	18	1	90.640	1.56e-67
PPLN02000030.1	29	69.4	39	1	0	97.500	1.70e-07
JAFLRI010000008.1	29	268	187	16	4	90.338	1.56e-67
JAFLRI010000008.1	29	268	187	16	4	90.338	1.56e-67
JAFLRI010000008.1	29	69.4	39	1	0	97.500	1.70e-07
JAFLRI010000008.1	29	69.4	39	1	0	97.500	1.70e-07
JAFLRI010000017.1	29	268	187	16	4	90.338	1.56e-67
JAFLRI010000017.1	29	268	187	16	4	90.338	1.56e-67
JAFLRI010000017.1	29	268	187	16	4	90.338	1.56e-67
JAFLRI010000017.1	29	69.4	39	1	0	97.500	1.70e-07
JAFLRI010000017.1	29	69.4	39	1	0	97.500	1.70e-07
JAFLRI010000017.1	29	69.4	39	1	0	97.500	1.70e-07
LBNG01000280.1	27	268	173	10	3	93.011	1.56e-67
LBNG01000280.1	27	268	173	10	3	93.011	1.56e-67
LBNG01000280.1	27	69.4	37	0	0	100.000	1.70e-07
LBNG01000280.1	27	69.4	37	0	0	100.000	1.70e-07
NDXA01000178.1	33	268	207	22	7	87.712	1.56e-67
NDXA01000178.1	33	71.3	40	1	0	97.561	4.73e-08
JAJMVL010000314.1	23	268	155	5	0	96.875	1.56e-67
JAJMVL010000314.1	23	58.4	31	0	0	100.000	3.68e-04
NW_003020045.1	27	268	173	10	3	93.011	1.56e-67
NW_003020045.1	27	69.4	37	0	0	100.000	1.70e-07
NW_003020039.1	27	268	173	10	3	93.011	1.56e-67
NW_003020039.1	27	268	173	10	3	93.011	1.56e-67
NW_003020039.1	27	268	173	10	3	93.011	1.56e-67
NW_003020039.1	27	69.4	37	0	0	100.000	1.70e-07
NW_003020039.1	27	69.4	37	0	0	100.000	1.70e-07
NW_003020039.1	27	69.4	37	0	0	100.000	1.70e-07
NC_031674.1	29	268	180	15	2	91.371	1.56e-67
NC_031674.1	29	268	180	15	2	91.371	1.56e-67
NC_031674.1	29	268	180	15	2	91.371	1.56e-67
NC_031674.1	29	268	180	15	2	91.371	1.56e-67
NC_031674.1	29	268	180	15	2	91.371	1.56e-67
NC_031674.1	29	268	180	15	2	91.371	1.56e-67
NC_031674.1	29	268	180	15	2	91.371	1.56e-67
NC_031674.1	29	257	178	17	2	90.355	3.38e-64
NC_031674.1	29	71.3	38	0	0	100.000	4.73e-08
NC_031674.1	29	71.3	40	1	0	97.561	4.73e-08
NC_031674.1	29	71.3	40	1	0	97.561	4.73e-08
NC_031674.1	29	71.3	40	1	0	97.561	4.73e-08
NC_031674.1	29	71.3	40	1	0	97.561	4.73e-08
NC_031674.1	29	71.3	40	1	0	97.561	4.73e-08
NC_031674.1	29	71.3	40	1	0	97.561	4.73e-08
NC_031674.1	29	71.3	40	1	0	97.561	4.73e-08
QGML01000608.1	25	267	160	8	0	95.238	5.62e-67
QGML01000608.1	25	60.2	34	1	0	97.143	1.02e-04
CAIJEN010000012.1	26	267	164	10	0	94.253	5.62e-67
CAIJEN010000012.1	26	267	164	10	0	94.253	5.62e-67
CAIJEN010000012.1	26	76.8	41	0	0	100.000	1.02e-09
CAIJEN010000012.1	26	76.8	41	0	0	100.000	1.02e-09
SWBF01000142.1	26	267	164	10	0	94.253	5.62e-67
SWBF01000142.1	26	76.8	41	0	0	100.000	1.02e-09
JAMXIJ010000081.1	26	267	165	8	2	94.286	5.62e-67
JAMXIJ010000081.1	26	267	165	8	2	94.286	5.62e-67
JAMXIJ010000081.1	26	69.4	37	0	0	100.000	1.70e-07
JAMXIJ010000081.1	26	69.4	37	0	0	100.000	1.70e-07
JAEUBG010005620.1	26	267	166	11	0	93.785	5.62e-67
JAEUBG010005620.1	26	67.6	36	0	0	100.000	6.12e-07
JAHFYN010000134.1	26	267	164	10	0	94.253	5.62e-67
JAHFYN010000134.1	26	76.8	41	0	0	100.000	1.02e-09
CAIJEO010000007.1	26	267	164	10	0	94.253	5.62e-67
CAIJEO010000007.1	26	267	164	10	0	94.253	5.62e-67
CAIJEO010000007.1	26	267	164	10	0	94.253	5.62e-67
CAIJEO010000007.1	26	267	164	10	0	94.253	5.62e-67
CAIJEO010000007.1	26	267	164	10	0	94.253	5.62e-67
CAIJEO010000007.1	26	267	164	10	0	94.253	5.62e-67
CAIJEO010000007.1	26	76.8	41	0	0	100.000	1.02e-09
CAIJEO010000007.1	26	76.8	41	0	0	100.000	1.02e-09
CAIJEO010000007.1	26	76.8	41	0	0	100.000	1.02e-09
CAIJEO010000007.1	26	76.8	41	0	0	100.000	1.02e-09
CAIJEO010000007.1	26	76.8	41	0	0	100.000	1.02e-09
CAIJEO010000007.1	26	76.8	41	0	0	100.000	1.02e-09
SWBK01000757.1	26	267	164	10	0	94.253	5.62e-67
SWBK01000757.1	26	76.8	41	0	0	100.000	1.02e-09
JAKLML010000161.1	26	267	164	10	0	94.253	5.62e-67
JAKLML010000161.1	26	76.8	41	0	0	100.000	1.02e-09
QGMJ01001051.1	24	267	158	7	0	95.758	5.62e-67
QGMJ01001051.1	24	60.2	34	1	0	97.143	1.02e-04
MSDY01000012.1	26	267	164	10	0	94.253	5.62e-67
MSDY01000012.1	26	76.8	41	0	0	100.000	1.02e-09
JAAAXZ010000400.1	26	267	159	6	1	95.783	5.62e-67
JAAAXZ010000400.1	26	252	157	9	1	94.012	1.57e-62
JAAAXZ010000400.1	26	248	157	10	1	93.452	2.03e-61
JAAAXZ010000400.1	26	246	149	8	0	94.904	7.32e-61
JAAAXZ010000400.1	26	246	158	10	2	92.941	7.32e-61
JAAAXZ010000400.1	26	246	158	10	2	92.941	7.32e-61
JAAAXZ010000400.1	26	246	158	10	2	92.941	7.32e-61
JAAAXZ010000400.1	26	246	158	10	2	92.941	7.32e-61
JAAAXZ010000400.1	26	246	164	13	2	91.620	7.32e-61
JAAAXZ010000400.1	26	239	156	12	1	92.308	1.22e-58
JAAAXZ010000400.1	26	239	157	10	3	92.353	1.22e-58
JAAAXZ010000400.1	26	239	157	10	3	92.353	1.22e-58
JAAAXZ010000400.1	26	228	158	10	6	90.805	2.65e-55
JAAAXZ010000400.1	26	71.3	38	0	0	100.000	4.73e-08
JAAAXZ010000400.1	26	69.4	37	0	0	100.000	1.70e-07
CAINUL010000014.1	26	267	164	10	0	94.253	5.62e-67
CAINUL010000014.1	26	76.8	41	0	0	100.000	1.02e-09
CAINUL010000014.1	26	76.8	41	0	0	100.000	1.02e-09
CAINUL010000013.1	26	267	164	10	0	94.253	5.62e-67
CAINUL010000013.1	26	267	164	10	0	94.253	5.62e-67
CAINUL010000013.1	26	267	164	10	0	94.253	5.62e-67
CAINUL010000013.1	26	267	164	10	0	94.253	5.62e-67
CAINUL010000013.1	26	267	164	10	0	94.253	5.62e-67
CAINUL010000013.1	26	76.8	41	0	0	100.000	1.02e-09
CAINUL010000013.1	26	76.8	41	0	0	100.000	1.02e-09
CAINUL010000013.1	26	76.8	41	0	0	100.000	1.02e-09
CAINUL010000013.1	26	76.8	41	0	0	100.000	1.02e-09
CAINUL010000013.1	26	76.8	41	0	0	100.000	1.02e-09
CAINUL010000013.1	26	73.1	39	0	0	100.000	1.31e-08
KK106983.1	26	267	161	7	1	95.266	5.62e-67
KK106983.1	26	71.3	42	2	0	95.455	4.73e-08
SWBJ01000807.1	26	267	164	10	0	94.253	5.62e-67
SWBJ01000807.1	26	76.8	41	0	0	100.000	1.02e-09
JAGFJS020000022.1	29	267	184	16	3	90.640	5.62e-67
JAGFJS020000022.1	29	76.8	41	0	0	100.000	1.02e-09
