# Supplementary material for: Using nanopore sequencing to identify fungi from clinical samples with high phylogenetic resolution
Source: Sci Rep. 2023 Jun 16;13:9785. doi: 10.1038/s41598-023-37016-0 (PMC10275880; doi:10.1038/s41598-023-37016-0)
Supplement: Supplementary file 1 — Supplementary Information. [file 41598_2023_37016_MOESM1_ESM.zip › Supplementary_Information/Supplementary_Data/Data_S5_Mock_blast/results/Mock_RGN2_9_fmt6.txt]

AAYY01000016.1	100	1432	775	0	0	100.000	0.0
NW_001849859.1	100	1432	775	0	0	100.000	0.0
JAGYHO010000015.1	100	1303	764	8	17	96.831	0.0
CP030254.1	78	414	373	43	25	84.580	1.77e-111
CP030254.1	78	414	373	43	25	84.580	1.77e-111
CP030254.1	78	414	373	43	25	84.580	1.77e-111
CP030254.1	78	414	373	43	25	84.580	1.77e-111
CP030254.1	78	414	373	43	25	84.580	1.77e-111
CP030254.1	78	414	373	43	25	84.580	1.77e-111
CP030254.1	78	414	373	43	25	84.580	1.77e-111
CP030254.1	78	128	112	10	9	85.496	2.58e-25
CP030254.1	78	128	112	10	9	85.496	2.58e-25
CP030254.1	78	128	112	10	9	85.496	2.58e-25
CP030254.1	78	128	112	10	9	85.496	2.58e-25
CP030254.1	78	128	112	10	9	85.496	2.58e-25
CP030254.1	78	128	112	10	9	85.496	2.58e-25
CP030254.1	78	128	112	10	9	85.496	2.58e-25
CP030254.1	78	80.5	45	1	0	97.826	7.33e-11
CP030254.1	78	80.5	45	1	0	97.826	7.33e-11
CP030254.1	78	80.5	45	1	0	97.826	7.33e-11
CP030254.1	78	80.5	45	1	0	97.826	7.33e-11
CP030254.1	78	80.5	45	1	0	97.826	7.33e-11
CP030254.1	78	80.5	45	1	0	97.826	7.33e-11
CP030254.1	78	80.5	45	1	0	97.826	7.33e-11
NC_040196.1	78	414	373	43	25	84.580	1.77e-111
NC_040196.1	78	414	373	43	25	84.580	1.77e-111
NC_040196.1	78	414	373	43	25	84.580	1.77e-111
NC_040196.1	78	414	373	43	25	84.580	1.77e-111
NC_040196.1	78	414	373	43	25	84.580	1.77e-111
NC_040196.1	78	414	373	43	25	84.580	1.77e-111
NC_040196.1	78	414	373	43	25	84.580	1.77e-111
NC_040196.1	78	128	112	10	9	85.496	2.58e-25
NC_040196.1	78	128	112	10	9	85.496	2.58e-25
NC_040196.1	78	128	112	10	9	85.496	2.58e-25
NC_040196.1	78	128	112	10	9	85.496	2.58e-25
NC_040196.1	78	128	112	10	9	85.496	2.58e-25
NC_040196.1	78	128	112	10	9	85.496	2.58e-25
NC_040196.1	78	128	112	10	9	85.496	2.58e-25
NC_040196.1	78	80.5	45	1	0	97.826	7.33e-11
NC_040196.1	78	80.5	45	1	0	97.826	7.33e-11
NC_040196.1	78	80.5	45	1	0	97.826	7.33e-11
NC_040196.1	78	80.5	45	1	0	97.826	7.33e-11
NC_040196.1	78	80.5	45	1	0	97.826	7.33e-11
NC_040196.1	78	80.5	45	1	0	97.826	7.33e-11
NC_040196.1	78	80.5	45	1	0	97.826	7.33e-11
JAIBAA010000019.1	79	398	374	43	29	83.857	1.78e-106
JAIBAA010000019.1	79	128	112	10	9	85.496	2.58e-25
JAIBAA010000019.1	79	87.9	49	1	0	98.000	4.38e-13
CP046235.1	47	377	237	9	6	94.048	2.32e-100
CP046235.1	47	377	237	9	6	94.048	2.32e-100
CP046235.1	47	377	237	9	6	94.048	2.32e-100
CP046235.1	47	377	237	9	6	94.048	2.32e-100
CP046235.1	47	377	237	9	6	94.048	2.32e-100
CP046235.1	47	377	237	9	6	94.048	2.32e-100
CP046235.1	47	377	237	9	6	94.048	2.32e-100
CP046235.1	47	100	63	2	2	94.030	5.63e-17
CP046235.1	47	100	63	2	2	94.030	5.63e-17
CP046235.1	47	100	63	2	2	94.030	5.63e-17
CP046235.1	47	100	63	2	2	94.030	5.63e-17
CP046235.1	47	100	63	2	2	94.030	5.63e-17
CP046235.1	47	100	63	2	2	94.030	5.63e-17
CP046235.1	47	100	63	2	2	94.030	5.63e-17
CP046235.1	47	86.1	46	0	0	100.000	1.58e-12
CP046235.1	47	86.1	46	0	0	100.000	1.58e-12
CP046235.1	47	86.1	46	0	0	100.000	1.58e-12
CP046235.1	47	86.1	46	0	0	100.000	1.58e-12
CP046235.1	47	86.1	46	0	0	100.000	1.58e-12
CP046235.1	47	86.1	46	0	0	100.000	1.58e-12
CP046235.1	47	78.7	45	0	1	97.826	2.64e-10
LGAV01000016.1	54	359	231	12	5	93.145	8.41e-95
LGAV01000016.1	54	111	106	13	8	83.465	2.60e-20
LGAV01000016.1	54	80.5	45	1	0	97.826	7.33e-11
NW_017253153.1	54	359	231	12	5	93.145	8.41e-95
NW_017253153.1	54	111	106	13	8	83.465	2.60e-20
NW_017253153.1	54	80.5	45	1	0	97.826	7.33e-11
BCKY01000012.1	54	353	231	11	7	92.771	3.91e-93
BCKY01000012.1	54	91.6	107	19	8	79.851	3.39e-14
BCKY01000012.1	54	86.1	46	0	0	100.000	1.58e-12
LFCX01000041.1	38	322	212	10	7	92.576	1.10e-83
LFCX01000041.1	38	86.1	59	4	2	90.769	1.58e-12
SBHY01000001.1	38	303	191	6	6	94.089	4.00e-78
SBHY01000001.1	38	303	191	6	6	94.089	4.00e-78
SBHY01000001.1	38	303	191	6	6	94.089	4.00e-78
SBHY01000001.1	38	303	191	6	6	94.089	4.00e-78
SBHY01000001.1	38	302	189	9	3	94.030	1.44e-77
SBHY01000001.1	38	302	189	9	3	94.030	1.44e-77
SBHY01000001.1	38	78.7	42	0	0	100.000	2.64e-10
SBHY01000001.1	38	78.7	42	0	0	100.000	2.64e-10
SBHY01000001.1	38	78.7	42	0	0	100.000	2.64e-10
SBHY01000001.1	38	78.7	42	0	0	100.000	2.64e-10
SBHY01000001.1	38	78.7	42	0	0	100.000	2.64e-10
SBHY01000001.1	38	78.7	42	0	0	100.000	2.64e-10
SBHY01000001.1	38	76.8	50	3	1	92.593	9.48e-10
SBHY01000001.1	38	76.8	50	3	1	92.593	9.48e-10
SBHY01000001.1	38	76.8	50	3	1	92.593	9.48e-10
SBHY01000001.1	38	76.8	50	3	1	92.593	9.48e-10
SBHY01000001.1	38	76.8	50	3	1	92.593	9.48e-10
SBHY01000001.1	38	76.8	50	3	1	92.593	9.48e-10
LFFY01000031.1	38	302	186	9	2	94.416	1.44e-77
LFFY01000031.1	38	80.5	43	0	0	100.000	7.33e-11
LFFY01000031.1	38	75.0	49	3	1	92.453	3.41e-09
HE999567.1	48	300	180	5	3	95.745	5.17e-77
HE999567.1	48	97.1	108	8	16	81.818	7.28e-16
HE999567.1	48	76.8	49	4	0	92.453	9.48e-10
NW_017387817.1	48	300	180	5	3	95.745	5.17e-77
NW_017387817.1	48	97.1	108	8	16	81.818	7.28e-16
NW_017387817.1	48	76.8	49	4	0	92.453	9.48e-10
PHNK01077531.1	28	261	166	11	1	93.258	2.44e-65
PHNK01077531.1	28	78.7	42	0	0	100.000	2.64e-10
KZ819622.1	28	255	166	9	4	92.737	1.13e-63
KZ819622.1	28	73.1	41	1	0	97.619	1.23e-08
NW_020289963.1	28	255	166	9	4	92.737	1.13e-63
NW_020289963.1	28	73.1	41	1	0	97.619	1.23e-08
RRYC01000010.1	29	250	169	13	3	91.351	5.28e-62
RRYC01000010.1	29	78.7	42	0	0	100.000	2.64e-10
JAMALD010000046.1	22	248	156	11	0	93.413	1.90e-61
QYSD01000090.1	22	248	156	11	0	93.413	1.90e-61
JAIHLT010000016.1	22	248	156	11	0	93.413	1.90e-61
JAIHLT010000016.1	22	213	146	14	1	90.683	6.93e-51
JAIHLT010000016.1	22	213	146	14	1	90.683	6.93e-51
JAIHLT010000016.1	22	213	146	14	1	90.683	6.93e-51
JAIHLT010000016.1	22	213	146	14	1	90.683	6.93e-51
JAIHLT010000016.1	22	213	146	14	1	90.683	6.93e-51
JAIHLT010000016.1	22	213	146	14	1	90.683	6.93e-51
JAIHLT010000016.1	22	213	146	14	1	90.683	6.93e-51
JAIHLT010000016.1	22	213	146	14	1	90.683	6.93e-51
JAIHLT010000016.1	22	213	146	14	1	90.683	6.93e-51
JAIHLT010000016.1	22	213	146	14	1	90.683	6.93e-51
JAIHLT010000016.1	22	213	146	14	1	90.683	6.93e-51
JAIHLT010000016.1	22	213	146	14	1	90.683	6.93e-51
JAIHLT010000016.1	22	93.5	103	10	13	81.746	9.41e-15
JANIBP010000032.1	21	244	152	10	0	93.827	2.46e-60
JANIBP010000032.1	21	239	151	11	0	93.210	1.14e-58
JANIBP010000022.1	22	244	160	9	4	92.486	2.46e-60
JANIBP010000022.1	22	239	159	10	4	91.908	1.14e-58
JANIBP010000022.1	22	239	159	10	4	91.908	1.14e-58
JANIBP010000022.1	22	239	159	10	4	91.908	1.14e-58
JANIBP010000022.1	22	239	159	10	4	91.908	1.14e-58
JANIBP010000022.1	22	239	159	10	4	91.908	1.14e-58
JANIBP010000022.1	22	239	159	10	4	91.908	1.14e-58
JANIBP010000022.1	22	239	159	10	4	91.908	1.14e-58
JANIBP010000022.1	22	239	159	10	4	91.908	1.14e-58
JANIBP010000022.1	22	239	159	10	4	91.908	1.14e-58
JANIBP010000022.1	22	239	159	10	4	91.908	1.14e-58
RRYC01002181.1	24	244	168	14	3	90.811	2.46e-60
CP096880.1	26	241	153	10	1	93.293	3.18e-59
CP096880.1	26	73.1	41	1	0	97.619	1.23e-08
BEDZ01000082.1	21	241	152	11	0	93.252	3.18e-59
JAGYWK010000084.1	21	239	151	11	0	93.210	1.14e-58
JANBVD010000023.1	22	239	159	10	4	91.908	1.14e-58
JANBVD010000023.1	22	239	159	10	4	91.908	1.14e-58
JANBVD010000023.1	22	239	159	10	4	91.908	1.14e-58
JANBVD010000023.1	22	239	159	10	4	91.908	1.14e-58
JANBVD010000022.1	21	239	151	11	0	93.210	1.14e-58
JANBVD010000022.1	21	239	151	11	0	93.210	1.14e-58
JANBVD010000022.1	21	239	151	11	0	93.210	1.14e-58
JANBVD010000022.1	21	239	151	11	0	93.210	1.14e-58
JANBVD010000022.1	21	239	151	11	0	93.210	1.14e-58
JANBVD010000022.1	21	239	151	11	0	93.210	1.14e-58
JANBVD010000022.1	21	239	151	11	0	93.210	1.14e-58
JANBVD010000022.1	21	239	151	11	0	93.210	1.14e-58
JANBVD010000014.1	22	239	159	10	4	91.908	1.14e-58
JANBVD010000014.1	22	239	159	10	4	91.908	1.14e-58
JANBVD010000014.1	22	219	156	10	7	90.173	1.49e-52
JANBVD010000013.1	21	239	151	11	0	93.210	1.14e-58
JANBVD010000013.1	21	239	151	11	0	93.210	1.14e-58
PJQD01000066.1	22	239	159	10	4	91.908	1.14e-58
JANIBP010000029.1	22	239	159	10	4	91.908	1.14e-58
JANIBP010000029.1	22	239	159	10	4	91.908	1.14e-58
JANIBP010000029.1	22	239	159	10	4	91.908	1.14e-58
JANIBP010000011.1	21	239	151	11	0	93.210	1.14e-58
JANIBP010000011.1	21	239	151	11	0	93.210	1.14e-58
JAMAMB010000006.1	21	239	150	9	1	93.750	1.14e-58
JAHBBC010000018.1	22	239	156	12	1	92.308	1.14e-58
JAHBBC010000018.1	22	239	156	12	1	92.308	1.14e-58
JAHBBC010000018.1	22	239	156	12	1	92.308	1.14e-58
JAHBBC010000018.1	22	239	156	12	1	92.308	1.14e-58
JAHBBC010000018.1	22	239	156	12	1	92.308	1.14e-58
JAHBBC010000018.1	22	239	156	12	1	92.308	1.14e-58
JAHBBC010000018.1	22	239	156	12	1	92.308	1.14e-58
JAHBBC010000018.1	22	239	156	12	1	92.308	1.14e-58
JAHBBC010000018.1	22	239	156	12	1	92.308	1.14e-58
JAHBBC010000018.1	22	239	156	12	1	92.308	1.14e-58
JAKEZK010000138.1	21	239	151	11	0	93.210	1.14e-58
JAMAMA010000005.1	21	239	150	9	1	93.750	1.14e-58
JAHLMG010000047.1	21	239	154	11	1	92.771	1.14e-58
JAHLMG010000038.1	22	239	154	11	1	92.771	1.14e-58
JAHLMG010000038.1	22	239	154	11	1	92.771	1.14e-58
JAHLMG010000038.1	22	239	154	11	1	92.771	1.14e-58
JAHLMG010000038.1	22	239	154	11	1	92.771	1.14e-58
JAHLMG010000038.1	22	239	154	11	1	92.771	1.14e-58
JAHLMG010000038.1	22	239	156	12	1	92.308	1.14e-58
JAHLMG010000038.1	22	239	156	12	1	92.308	1.14e-58
JAHLMG010000038.1	22	239	156	12	1	92.308	1.14e-58
JAHLMG010000038.1	22	239	156	12	1	92.308	1.14e-58
JAHLMG010000038.1	22	239	156	12	1	92.308	1.14e-58
JAHLMG010000003.1	22	239	156	12	1	92.308	1.14e-58
JAHLMG010000003.1	22	239	156	12	1	92.308	1.14e-58
QVIE01003276.1	21	239	151	11	0	93.210	1.14e-58
QVIE01003276.1	21	231	150	10	2	92.593	1.91e-56
QVIE01003405.1	21	239	151	11	0	93.210	1.14e-58
QVIE01003140.1	21	239	151	11	0	93.210	1.14e-58
JAAVVI010000020.1	27	237	152	12	0	92.683	4.11e-58
JAAVVI010000020.1	27	237	152	12	0	92.683	4.11e-58
JAAVVI010000020.1	27	73.1	41	1	0	97.619	1.23e-08
JAAVVI010000020.1	27	73.1	41	1	0	97.619	1.23e-08
JAAVVH010000097.1	27	237	152	12	0	92.683	4.11e-58
JAAVVH010000097.1	27	73.1	41	1	0	97.619	1.23e-08
JAAVVG010000034.1	27	237	152	12	0	92.683	4.11e-58
JAAVVG010000034.1	27	73.1	41	1	0	97.619	1.23e-08
JAKRRZ010004275.1	26	237	150	11	0	93.168	4.11e-58
JAKRRZ010004275.1	26	73.1	41	1	0	97.619	1.23e-08
SJRY01000318.1	22	235	160	14	2	90.909	1.48e-57
SJRY01000317.1	22	235	160	14	2	90.909	1.48e-57
SJRY01000317.1	22	235	160	14	2	90.909	1.48e-57
SJRY01000317.1	22	235	160	14	2	90.909	1.48e-57
SJRY01000317.1	22	235	160	14	2	90.909	1.48e-57
SJRY01000317.1	22	235	160	14	2	90.909	1.48e-57
SJRY01000200.1	22	235	160	14	2	90.909	1.48e-57
SJRY01000200.1	22	235	160	14	2	90.909	1.48e-57
BCHO01000048.1	21	235	151	13	0	92.073	1.48e-57
JH687571.1	21	235	153	13	0	92.169	1.48e-57
NW_006767466.1	21	235	153	13	0	92.169	1.48e-57
QLPG01001634.1	21	233	153	12	1	92.169	5.32e-57
QLOL01037500.1	21	233	153	12	1	92.169	5.32e-57
QLOK01048784.1	21	233	153	12	1	92.169	5.32e-57
JADNYI010000904.1	22	233	159	14	2	90.857	5.32e-57
JADNYI010000882.1	22	233	159	14	2	90.857	5.32e-57
JADNYI010000868.1	22	233	159	14	2	90.857	5.32e-57
JADNYI010000676.1	22	233	159	14	2	90.857	5.32e-57
JADNYI010000631.1	22	233	159	14	2	90.857	5.32e-57
JADNYI010000631.1	22	233	159	14	2	90.857	5.32e-57
JADNYI010000559.1	22	233	159	14	2	90.857	5.32e-57
JADNYI010000559.1	22	233	159	14	2	90.857	5.32e-57
JAHLMH010000002.1	22	233	155	13	1	91.716	5.32e-57
JAHLMH010000002.1	22	233	155	13	1	91.716	5.32e-57
JAHLMH010000002.1	22	233	155	13	1	91.716	5.32e-57
JAHLMH010000002.1	22	233	155	13	1	91.716	5.32e-57
JAHLMH010000002.1	22	230	155	13	2	91.176	6.88e-56
JAHLMH010000002.1	22	230	155	13	2	91.176	6.88e-56
JAHLMH010000002.1	22	230	155	13	2	91.176	6.88e-56
JAHLMH010000002.1	22	230	155	13	2	91.176	6.88e-56
JAHLMH010000002.1	22	230	155	13	2	91.176	6.88e-56
JAAXNY010000005.1	22	233	159	14	2	90.857	5.32e-57
JAAXNY010000005.1	22	233	159	14	2	90.857	5.32e-57
JAAXNY010000005.1	22	233	159	14	2	90.857	5.32e-57
JAAXNY010000005.1	22	233	159	14	2	90.857	5.32e-57
BIMQ01000240.1	22	233	159	14	2	90.857	5.32e-57
JANEWO010000736.1	22	233	154	14	0	91.667	5.32e-57
JADCQV010000005.1	21	233	152	13	0	92.121	5.32e-57
JANIBP010000028.1	23	233	150	12	0	92.593	5.32e-57
JANIBP010000028.1	23	193	161	12	13	86.559	9.02e-45
JABYQN010000009.1	22	233	157	14	1	91.279	5.32e-57
JABYQN010000009.1	22	233	157	14	1	91.279	5.32e-57
JABYQN010000009.1	22	233	157	14	1	91.279	5.32e-57
CALYLX010000168.1	22	233	159	14	2	90.857	5.32e-57
CALYLX010000168.1	22	228	158	16	1	90.286	2.47e-55
CALYLX010000168.1	22	228	158	16	1	90.286	2.47e-55
CALYLX010000168.1	22	228	158	16	1	90.286	2.47e-55
CALYLX010000168.1	22	228	158	16	1	90.286	2.47e-55
CALYLX010000168.1	22	228	158	16	1	90.286	2.47e-55
CALYLX010000168.1	22	222	157	17	1	89.714	1.15e-53
CALYLX010000168.1	22	209	155	16	4	88.571	8.96e-50
CALYLX010000168.1	22	200	154	14	7	88.000	5.39e-47
QFEZ01001001.1	21	233	153	12	1	92.169	5.32e-57
JALAHW010000417.1	22	233	155	13	1	91.716	5.32e-57
FTLJ01000020.1	21	233	153	12	1	92.169	5.32e-57
QLOT01009587.1	21	233	153	12	1	92.169	5.32e-57
JAOVFP010000010.1	22	233	157	14	1	91.279	5.32e-57
JAOVFP010000010.1	22	233	157	14	1	91.279	5.32e-57
JAOVFP010000010.1	22	233	157	14	1	91.279	5.32e-57
JAOVFP010000010.1	22	233	157	14	1	91.279	5.32e-57
JAOVFP010000010.1	22	233	157	14	1	91.279	5.32e-57
JAOVFP010000010.1	22	233	157	14	1	91.279	5.32e-57
JAOVFP010000010.1	22	233	157	14	1	91.279	5.32e-57
JAOVFP010000010.1	22	233	157	14	1	91.279	5.32e-57
JAOVFP010000010.1	22	233	157	14	1	91.279	5.32e-57
JAOVFP010000010.1	22	233	157	14	1	91.279	5.32e-57
JAOVFP010000010.1	22	233	157	14	1	91.279	5.32e-57
JAOVFP010000010.1	22	233	157	14	1	91.279	5.32e-57
JAOVFP010000010.1	22	233	157	14	1	91.279	5.32e-57
JAOVFP010000010.1	22	233	157	14	1	91.279	5.32e-57
JAOVFP010000010.1	22	233	157	14	1	91.279	5.32e-57
JAOVFP010000010.1	22	233	157	14	1	91.279	5.32e-57
JAOVFP010000010.1	22	233	157	14	1	91.279	5.32e-57
JAOVFP010000010.1	22	233	157	14	1	91.279	5.32e-57
JAOVFP010000010.1	22	233	157	14	1	91.279	5.32e-57
JAOVFP010000003.1	22	233	157	14	1	91.279	5.32e-57
JAOVFP010000003.1	22	233	157	14	1	91.279	5.32e-57
JAOVFP010000003.1	22	233	157	14	1	91.279	5.32e-57
JAOVFP010000003.1	22	233	157	14	1	91.279	5.32e-57
JAOVFP010000003.1	22	233	157	14	1	91.279	5.32e-57
JAOVFP010000003.1	22	233	157	14	1	91.279	5.32e-57
KQ474094.1	22	231	153	14	0	91.617	1.91e-56
KQ474094.1	22	231	153	14	0	91.617	1.91e-56
KQ474094.1	22	231	153	14	0	91.617	1.91e-56
KQ474094.1	22	231	153	14	0	91.617	1.91e-56
KQ474094.1	22	231	153	14	0	91.617	1.91e-56
KQ474094.1	22	231	153	14	0	91.617	1.91e-56
KQ474094.1	22	231	153	14	0	91.617	1.91e-56
KQ474094.1	22	231	153	14	0	91.617	1.91e-56
KQ474094.1	22	231	153	14	0	91.617	1.91e-56
KQ474094.1	22	231	153	14	0	91.617	1.91e-56
JAABOA010007710.1	21	231	151	13	0	92.073	1.91e-56
JABYQO010000029.1	22	231	156	14	1	91.228	1.91e-56
CAKKSX020000011.1	22	231	153	14	0	91.617	1.91e-56
CAKKSX020000011.1	22	231	153	14	0	91.617	1.91e-56
CAKKSX020000011.1	22	231	153	14	0	91.617	1.91e-56
CAKKSX020000011.1	22	231	153	14	0	91.617	1.91e-56
SOZI01000280.1	22	231	153	14	0	91.617	1.91e-56
JABYQR010000581.1	23	231	161	14	3	90.449	1.91e-56
JABYQR010000581.1	23	231	161	14	3	90.449	1.91e-56
QVIE01003318.1	21	231	150	10	2	92.593	1.91e-56
NW_017264949.1	22	231	153	14	0	91.617	1.91e-56
NW_017264949.1	22	231	153	14	0	91.617	1.91e-56
NW_017264949.1	22	231	153	14	0	91.617	1.91e-56
NW_017264949.1	22	231	153	14	0	91.617	1.91e-56
NW_017264949.1	22	231	153	14	0	91.617	1.91e-56
NW_017264949.1	22	231	153	14	0	91.617	1.91e-56
NW_017264949.1	22	231	153	14	0	91.617	1.91e-56
NW_017264949.1	22	231	153	14	0	91.617	1.91e-56
NW_017264949.1	22	231	153	14	0	91.617	1.91e-56
NW_017264949.1	22	231	153	14	0	91.617	1.91e-56
QLPG01005766.1	20	230	146	11	0	92.994	6.88e-56
CAJSYZ010000007.1	20	230	146	11	0	92.994	6.88e-56
CAJSYZ010000007.1	20	228	143	10	0	93.464	2.47e-55
CAJSYZ010000007.1	20	228	143	10	0	93.464	2.47e-55
CAJSYZ010000007.1	20	228	143	10	0	93.464	2.47e-55
CAJSYZ010000007.1	20	228	143	10	0	93.464	2.47e-55
CAJSYZ010000007.1	20	228	143	10	0	93.464	2.47e-55
CAJSYZ010000007.1	20	228	143	10	0	93.464	2.47e-55
CAJSYZ010000007.1	20	228	143	10	0	93.464	2.47e-55
CAJSYZ010000007.1	20	228	143	10	0	93.464	2.47e-55
CAJSYZ010000007.1	20	228	143	10	0	93.464	2.47e-55
CAJSYZ010000007.1	20	228	145	11	0	92.949	2.47e-55
CAJSYZ010000007.1	20	228	143	10	0	93.464	2.47e-55
CAJSYZ010000007.1	20	228	143	10	0	93.464	2.47e-55
CAJSYZ010000007.1	20	228	143	10	0	93.464	2.47e-55
CAJSYZ010000007.1	20	228	143	10	0	93.464	2.47e-55
CAJSYZ010000007.1	20	228	143	10	0	93.464	2.47e-55
CAJSYZ010000007.1	20	228	143	10	0	93.464	2.47e-55
JABYQU010000032.1	22	230	155	14	1	91.176	6.88e-56
JABYQU010000032.1	22	230	155	14	1	91.176	6.88e-56
MNAD01000754.1	22	230	157	15	1	90.751	6.88e-56
MNAD01001562.1	22	230	157	15	1	90.751	6.88e-56
QLOL01001517.1	20	230	146	11	0	92.994	6.88e-56
CCBP010000698.1	22	230	157	14	2	90.751	6.88e-56
CCBP010000204.1	22	230	157	14	2	90.751	6.88e-56
SGPM01000952.1	22	230	157	15	1	90.751	6.88e-56
QLPN01028249.1	20	230	146	11	0	92.994	6.88e-56
KQ464089.1	22	230	155	14	1	91.176	6.88e-56
JABYQJ010000087.1	22	230	155	14	1	91.176	6.88e-56
JABYQJ010000087.1	22	230	155	14	1	91.176	6.88e-56
LOEC01000834.1	22	230	154	15	0	91.124	6.88e-56
SGPK01000764.1	20	230	146	11	0	92.994	6.88e-56
BEWF01000223.1	22	230	155	14	1	91.176	6.88e-56
MLYV02000761.1	23	230	161	16	2	89.944	6.88e-56
MLYV02000761.1	23	230	161	16	2	89.944	6.88e-56
JABYQF010000031.1	22	230	155	14	1	91.176	6.88e-56
JABYQF010000027.1	22	230	155	14	1	91.176	6.88e-56
JABYQF010000027.1	22	230	155	14	1	91.176	6.88e-56
JABWDW010000015.1	22	230	155	14	1	91.176	6.88e-56
JABWDW010000112.1	22	230	155	14	1	91.176	6.88e-56
JABWDW010000112.1	22	230	155	14	1	91.176	6.88e-56
JABWDW010000112.1	22	230	155	14	1	91.176	6.88e-56
PUDQ02000143.1	22	230	155	14	1	91.176	6.88e-56
NIBX01000019.1	22	230	159	15	2	90.341	6.88e-56
BRON01000014.1	22	230	154	15	0	91.124	6.88e-56
BRON01000014.1	22	230	154	15	0	91.124	6.88e-56
BRON01000014.1	22	230	154	15	0	91.124	6.88e-56
BBPU01000016.1	22	230	154	15	0	91.124	6.88e-56
BBPU01000016.1	22	230	154	15	0	91.124	6.88e-56
BBPU01000017.1	22	230	154	15	0	91.124	6.88e-56
BBPU01000018.1	22	230	154	15	0	91.124	6.88e-56
BBPU01000019.1	22	230	154	15	0	91.124	6.88e-56
BBPU01000021.1	22	230	154	15	0	91.124	6.88e-56
BBPU01000021.1	22	220	155	14	3	90.116	4.14e-53
BBPU01000022.1	22	230	154	15	0	91.124	6.88e-56
BBPU01000022.1	22	230	154	15	0	91.124	6.88e-56
BBPU01000024.1	22	230	154	15	0	91.124	6.88e-56
BBPU01000024.1	22	230	154	15	0	91.124	6.88e-56
BBPU01000025.1	22	230	154	15	0	91.124	6.88e-56
BBPU01000026.1	22	230	154	15	0	91.124	6.88e-56
BBPU01000027.1	22	230	154	15	0	91.124	6.88e-56
BBPU01000028.1	22	230	154	15	0	91.124	6.88e-56
BBPU01000029.1	22	230	154	15	0	91.124	6.88e-56
BBPU01000030.1	22	230	154	15	0	91.124	6.88e-56
BBPU01000032.1	22	230	154	15	0	91.124	6.88e-56
BBPU01000033.1	22	230	154	15	0	91.124	6.88e-56
BBPU01000034.1	22	230	154	15	0	91.124	6.88e-56
BBPU01000035.1	22	230	154	15	0	91.124	6.88e-56
BBPU01000037.1	22	230	154	15	0	91.124	6.88e-56
BBPU01000038.1	22	230	154	15	0	91.124	6.88e-56
BBPU01000039.1	22	230	154	15	0	91.124	6.88e-56
BBPU01000040.1	22	230	154	15	0	91.124	6.88e-56
BBPU01000040.1	22	230	154	15	0	91.124	6.88e-56
BBPU01000041.1	22	230	154	15	0	91.124	6.88e-56
BBPU01000042.1	22	230	154	15	0	91.124	6.88e-56
BBPU01000043.1	22	230	154	15	0	91.124	6.88e-56
BBPU01000044.1	22	230	154	15	0	91.124	6.88e-56
BBPU01000045.1	22	230	154	15	0	91.124	6.88e-56
BBPU01000048.1	22	230	154	15	0	91.124	6.88e-56
BBPU01000048.1	22	230	154	15	0	91.124	6.88e-56
BBPU01000049.1	22	230	154	15	0	91.124	6.88e-56
MU410304.1	20	230	146	11	0	92.994	6.88e-56
JAKOPK010001092.1	20	230	146	11	0	92.994	6.88e-56
NW_026089550.1	20	230	146	11	0	92.994	6.88e-56
NW_025764321.1	22	230	155	14	1	91.176	6.88e-56
NW_025764418.1	22	230	155	14	1	91.176	6.88e-56
NW_025764418.1	22	230	155	14	1	91.176	6.88e-56
NW_025764418.1	22	230	155	14	1	91.176	6.88e-56
JAACJP010000145.1	21	228	152	13	1	91.566	2.47e-55
JAACJP010000122.1	21	228	152	13	1	91.566	2.47e-55
JAACJP010000120.1	21	228	152	13	1	91.566	2.47e-55
JAACJP010000118.1	22	228	154	14	1	91.124	2.47e-55
JAACJP010000109.1	22	228	154	14	1	91.124	2.47e-55
JAACJP010000109.1	22	228	154	14	1	91.124	2.47e-55
JAACJP010000112.1	22	228	154	14	1	91.124	2.47e-55
JAACJP010000103.1	22	228	154	14	1	91.124	2.47e-55
JAACJP010000103.1	22	228	154	14	1	91.124	2.47e-55
JAACJP010000101.1	22	228	154	14	1	91.124	2.47e-55
JAACJP010000101.1	22	228	154	14	1	91.124	2.47e-55
JAACJP010000088.1	22	228	154	14	1	91.124	2.47e-55
JAACJP010000088.1	22	228	154	14	1	91.124	2.47e-55
JAACJP010000088.1	22	228	154	14	1	91.124	2.47e-55
JAACJP010000088.1	22	228	154	14	1	91.124	2.47e-55
JAACJP010000039.1	21	228	152	13	1	91.566	2.47e-55
JAACJP010000039.1	21	228	152	13	1	91.566	2.47e-55
JAACJP010000039.1	21	228	152	13	1	91.566	2.47e-55
CAJTBE010000007.1	20	228	145	11	0	92.949	2.47e-55
CAJTBE010000007.1	20	228	145	11	0	92.949	2.47e-55
CAJTBE010000007.1	20	228	145	11	0	92.949	2.47e-55
CAJTBE010000007.1	20	228	145	11	0	92.949	2.47e-55
CAJTBE010000007.1	20	228	145	11	0	92.949	2.47e-55
CAJTBE010000007.1	20	228	145	11	0	92.949	2.47e-55
CAJTBE010000007.1	20	217	144	11	2	91.720	5.35e-52
CVKZ01000009.1	21	228	152	13	1	91.566	2.47e-55
JABYQS010000793.1	21	228	152	13	1	91.566	2.47e-55
JABYQS010000793.1	21	228	152	13	1	91.566	2.47e-55
JABYQS010001148.1	21	228	152	13	1	91.566	2.47e-55
JAIFAB010000018.1	21	228	151	14	0	91.515	2.47e-55
JAIFAB010000018.1	21	228	151	14	0	91.515	2.47e-55
JADCUA010000030.1	21	228	152	13	1	91.566	2.47e-55
JADCUA010000030.1	21	228	152	13	1	91.566	2.47e-55
LUGG01000101.1	21	228	152	13	1	91.566	2.47e-55
LUGG01000071.1	21	228	152	13	1	91.566	2.47e-55
LUGG01000071.1	21	228	152	13	1	91.566	2.47e-55
JAACJK010000269.1	22	228	158	15	2	90.286	2.47e-55
JAACJK010000269.1	22	222	158	15	3	89.773	1.15e-53
JAACJK010000269.1	22	222	158	15	3	89.773	1.15e-53
JAACJK010000269.1	22	222	158	15	3	89.773	1.15e-53
JAACJK010000048.1	22	228	158	15	2	90.286	2.47e-55
JADNRY010001170.1	21	228	152	13	1	91.566	2.47e-55
JADNRY010001170.1	21	228	152	13	1	91.566	2.47e-55
JAHBOF010000281.1	21	228	152	13	1	91.566	2.47e-55
JAHBOF010000281.1	21	228	152	13	1	91.566	2.47e-55
JAHBOF010000281.1	21	228	152	13	1	91.566	2.47e-55
JAHBOF010000281.1	21	228	152	13	1	91.566	2.47e-55
JAHBOF010000281.1	21	228	152	13	1	91.566	2.47e-55
JAHBOF010000281.1	21	228	152	13	1	91.566	2.47e-55
JAHBOF010000281.1	21	228	152	13	1	91.566	2.47e-55
KI925462.1	21	228	152	13	1	91.566	2.47e-55
JAJOHG010000522.1	20	228	143	10	0	93.464	2.47e-55
JAJOHG010000522.1	20	228	143	10	0	93.464	2.47e-55
KL198222.1	21	228	147	12	0	92.453	2.47e-55
NDFF03000279.1	21	228	152	13	1	91.566	2.47e-55
NDFF03000276.1	21	228	152	13	1	91.566	2.47e-55
NDFF03000276.1	21	228	152	13	1	91.566	2.47e-55
NDFF03000276.1	21	228	152	13	1	91.566	2.47e-55
NDFF03000276.1	21	228	152	13	1	91.566	2.47e-55
NDFF03000276.1	21	228	152	13	1	91.566	2.47e-55
JABYQI010000027.1	21	228	152	13	1	91.566	2.47e-55
JABYQI010000027.1	21	228	152	13	1	91.566	2.47e-55
JABYQI010000027.1	21	228	152	13	1	91.566	2.47e-55
KZ110649.1	22	228	156	15	1	90.698	2.47e-55
VDMD01000335.1	20	228	143	10	0	93.464	2.47e-55
RCHG01003737.1	21	228	152	13	1	91.566	2.47e-55
JABYQM010000012.1	21	228	152	13	1	91.566	2.47e-55
JABYQM010000012.1	21	228	152	13	1	91.566	2.47e-55
JABYQM010000012.1	21	228	152	13	1	91.566	2.47e-55
JABYQM010000012.1	21	228	152	13	1	91.566	2.47e-55
JABYQG010000024.1	21	228	152	13	1	91.566	2.47e-55
JABYQG010000024.1	21	228	152	13	1	91.566	2.47e-55
WAHA01000022.1	22	228	154	14	1	91.124	2.47e-55
WAHA01000022.1	22	228	154	14	1	91.124	2.47e-55
CP019375.1	21	228	152	13	1	91.566	2.47e-55
CP019375.1	21	228	152	13	1	91.566	2.47e-55
CP019375.1	21	228	152	13	1	91.566	2.47e-55
CP019375.1	21	228	152	13	1	91.566	2.47e-55
CP019375.1	21	228	152	13	1	91.566	2.47e-55
CP019375.1	21	228	152	13	1	91.566	2.47e-55
CP019375.1	21	228	152	13	1	91.566	2.47e-55
CP019375.1	21	228	152	13	1	91.566	2.47e-55
CP019375.1	21	228	152	13	1	91.566	2.47e-55
CP019375.1	21	228	152	13	1	91.566	2.47e-55
CP019375.1	21	228	152	13	1	91.566	2.47e-55
CP019375.1	21	228	152	13	1	91.566	2.47e-55
CP019375.1	21	228	152	13	1	91.566	2.47e-55
JAACJJ010000053.1	21	228	151	14	0	91.515	2.47e-55
JAACJJ010000053.1	21	222	151	14	1	90.964	1.15e-53
JAGYZC010000040.1	21	228	151	14	0	91.515	2.47e-55
JAGYZC010000040.1	21	222	151	14	1	90.964	1.15e-53
NCVV01000269.1	20	228	143	10	0	93.464	2.47e-55
JH711806.1	22	228	156	15	1	90.698	2.47e-55
JH711791.1	22	228	156	15	1	90.698	2.47e-55
JAMALH010000007.1	22	228	153	15	0	91.071	2.47e-55
JAMALH010000007.1	22	228	153	15	0	91.071	2.47e-55
JAECYW010000042.1	21	228	151	14	0	91.515	2.47e-55
JAECYW010000042.1	21	222	151	14	1	90.964	1.15e-53
JAECYW010000042.1	21	222	151	14	1	90.964	1.15e-53
JAECYW010000042.1	21	222	151	14	1	90.964	1.15e-53
JAECYW010000042.1	21	222	151	14	1	90.964	1.15e-53
JAECYW010000042.1	21	222	151	14	1	90.964	1.15e-53
QUOL01000013.1	21	228	152	13	1	91.566	2.47e-55
QUOL01000013.1	21	228	152	13	1	91.566	2.47e-55
QUOL01000013.1	21	228	152	13	1	91.566	2.47e-55
QUOL01000013.1	21	228	152	13	1	91.566	2.47e-55
QUOL01000013.1	21	228	152	13	1	91.566	2.47e-55
KN834981.1	21	228	152	13	1	91.566	2.47e-55
NEKD01000094.1	20	228	143	10	0	93.464	2.47e-55
NEKD01000094.1	20	228	143	10	0	93.464	2.47e-55
NEKD01000094.1	20	228	143	10	0	93.464	2.47e-55
MARA01000083.1	21	228	152	13	1	91.566	2.47e-55
MARA01000083.1	21	228	152	13	1	91.566	2.47e-55
MARA01000083.1	21	228	152	13	1	91.566	2.47e-55
MARA01000083.1	21	228	152	13	1	91.566	2.47e-55
MARA01000083.1	21	228	152	13	1	91.566	2.47e-55
MARA01000070.1	21	228	152	13	1	91.566	2.47e-55
MARA01000119.1	21	228	152	13	1	91.566	2.47e-55
MARA01000106.1	21	228	152	13	1	91.566	2.47e-55
MARA01000106.1	21	228	152	13	1	91.566	2.47e-55
MJVA01001020.1	21	228	152	13	1	91.566	2.47e-55
JAEBUT010000013.1	22	228	159	14	3	90.341	2.47e-55
JAKLLX010000014.1	21	228	151	14	0	91.515	2.47e-55
CALYLX010000167.1	22	228	158	16	1	90.286	2.47e-55
CALYLX010000167.1	22	228	158	16	1	90.286	2.47e-55
CALYLX010000167.1	22	222	157	16	2	89.714	1.15e-53
CALYLX010000167.1	22	222	157	16	2	89.714	1.15e-53
CALYLX010000167.1	22	222	157	16	2	89.714	1.15e-53
CALYLX010000167.1	22	222	157	16	2	89.714	1.15e-53
CALYLX010000167.1	22	222	157	16	2	89.714	1.15e-53
CALYLX010000167.1	22	222	157	16	2	89.714	1.15e-53
CALYLX010000166.1	22	228	158	16	1	90.286	2.47e-55
CALYLX010000166.1	22	228	158	16	1	90.286	2.47e-55
CALYLX010000166.1	22	228	158	16	1	90.286	2.47e-55
CALYLX010000166.1	22	228	158	16	1	90.286	2.47e-55
CALYLX010000166.1	22	228	158	16	1	90.286	2.47e-55
CALYLX010000166.1	22	228	158	16	1	90.286	2.47e-55
CALYLX010000166.1	22	228	158	16	1	90.286	2.47e-55
CALYLX010000166.1	22	228	158	16	1	90.286	2.47e-55
CALYLX010000166.1	22	228	158	16	1	90.286	2.47e-55
CALYLX010000166.1	22	222	157	16	2	89.714	1.15e-53
CALYLX010000166.1	22	222	157	16	2	89.714	1.15e-53
CALYLX010000165.1	22	228	158	16	1	90.286	2.47e-55
CALYLX010000165.1	22	228	158	16	1	90.286	2.47e-55
CALYLX010000165.1	22	228	158	16	1	90.286	2.47e-55
CALYLX010000165.1	22	228	158	16	1	90.286	2.47e-55
CALYLX010000165.1	22	228	158	16	1	90.286	2.47e-55
CALYLX010000165.1	22	228	158	16	1	90.286	2.47e-55
CALYLX010000165.1	22	228	158	16	1	90.286	2.47e-55
CALYLX010000165.1	22	228	158	16	1	90.286	2.47e-55
CALYLX010000165.1	22	228	158	16	1	90.286	2.47e-55
CALYLX010000165.1	22	222	157	16	2	89.714	1.15e-53
CALYLX010000164.1	22	228	158	16	1	90.286	2.47e-55
CALYLX010000164.1	22	228	158	16	1	90.286	2.47e-55
CALYLX010000164.1	22	228	158	16	1	90.286	2.47e-55
CALYLX010000164.1	22	228	158	16	1	90.286	2.47e-55
CALYLX010000164.1	22	228	158	16	1	90.286	2.47e-55
CALYLX010000164.1	22	228	158	16	1	90.286	2.47e-55
CALYLX010000164.1	22	228	158	16	1	90.286	2.47e-55
CALYLX010000164.1	22	228	158	16	1	90.286	2.47e-55
CALYLX010000164.1	22	228	158	16	1	90.286	2.47e-55
CALYLX010000164.1	22	228	158	16	1	90.286	2.47e-55
CALYLX010000164.1	22	228	158	16	1	90.286	2.47e-55
CALYLX010000164.1	22	222	157	16	2	89.714	1.15e-53
CALYLX010000163.1	22	228	158	16	1	90.286	2.47e-55
CALYLX010000163.1	22	228	158	16	1	90.286	2.47e-55
CALYLX010000163.1	22	228	158	16	1	90.286	2.47e-55
CALYLX010000163.1	22	228	158	16	1	90.286	2.47e-55
CALYLX010000163.1	22	228	158	16	1	90.286	2.47e-55
CALYLX010000163.1	22	228	158	16	1	90.286	2.47e-55
CALYLX010000163.1	22	222	157	16	2	89.714	1.15e-53
CALYLX010000163.1	22	222	157	16	2	89.714	1.15e-53
CALYLX010000162.1	22	228	158	16	1	90.286	2.47e-55
CALYLX010000161.1	22	228	158	16	1	90.286	2.47e-55
CALYLX010000161.1	22	228	158	16	1	90.286	2.47e-55
CALYLX010000161.1	22	228	158	16	1	90.286	2.47e-55
CALYLX010000161.1	22	228	158	16	1	90.286	2.47e-55
CALYLX010000161.1	22	228	158	16	1	90.286	2.47e-55
CALYLX010000161.1	22	228	158	16	1	90.286	2.47e-55
CALYLX010000161.1	22	228	158	16	1	90.286	2.47e-55
CALYLX010000161.1	22	220	157	15	3	89.714	4.14e-53
CALYLX010000130.1	22	228	158	16	1	90.286	2.47e-55
CALYLX010000130.1	22	228	158	16	1	90.286	2.47e-55
CALYLX010000130.1	22	228	158	16	1	90.286	2.47e-55
CALYLX010000130.1	22	228	158	16	1	90.286	2.47e-55
CALYLX010000130.1	22	228	158	16	1	90.286	2.47e-55
CALYLX010000130.1	22	228	158	16	1	90.286	2.47e-55
CALYLX010000130.1	22	228	158	16	1	90.286	2.47e-55
CALYLX010000130.1	22	228	158	16	1	90.286	2.47e-55
CALYLX010000130.1	22	228	158	16	1	90.286	2.47e-55
CALYLX010000130.1	22	228	158	16	1	90.286	2.47e-55
CALYLX010000130.1	22	228	158	16	1	90.286	2.47e-55
CALYLX010000130.1	22	228	158	16	1	90.286	2.47e-55
CALYLX010000130.1	22	228	158	16	1	90.286	2.47e-55
CALYLX010000130.1	22	228	158	16	1	90.286	2.47e-55
CALYLX010000130.1	22	228	158	16	1	90.286	2.47e-55
CALYLX010000130.1	22	228	158	16	1	90.286	2.47e-55
CALYLX010000130.1	22	228	158	16	1	90.286	2.47e-55
CALYLX010000130.1	22	228	158	16	1	90.286	2.47e-55
CALYLX010000130.1	22	228	158	16	1	90.286	2.47e-55
CALYLX010000130.1	22	228	158	16	1	90.286	2.47e-55
CALYLX010000129.1	22	228	158	16	1	90.286	2.47e-55
CALYLX010000129.1	22	228	158	16	1	90.286	2.47e-55
CALYLX010000129.1	22	228	158	16	1	90.286	2.47e-55
CALYLX010000129.1	22	228	158	16	1	90.286	2.47e-55
CALYLX010000129.1	22	228	158	16	1	90.286	2.47e-55
CALYLX010000129.1	22	222	157	16	2	89.714	1.15e-53
CALYLX010000129.1	22	222	157	16	2	89.714	1.15e-53
CALYLX010000129.1	22	222	157	16	2	89.714	1.15e-53
CALYLX010000129.1	22	222	157	16	2	89.714	1.15e-53
CALYLX010000129.1	22	222	157	16	2	89.714	1.15e-53
CALYLX010000128.1	22	228	158	16	1	90.286	2.47e-55
CALYLX010000128.1	22	228	158	16	1	90.286	2.47e-55
CALYLX010000128.1	22	222	157	16	2	89.714	1.15e-53
CALYLX010000128.1	22	222	157	16	2	89.714	1.15e-53
CALYLX010000107.1	21	228	152	13	1	91.566	2.47e-55
CALYLX010000107.1	21	228	152	13	1	91.566	2.47e-55
CALYLX010000107.1	21	228	152	13	1	91.566	2.47e-55
CALYLX010000107.1	21	228	152	13	1	91.566	2.47e-55
CALYLX010000107.1	21	228	152	13	1	91.566	2.47e-55
CALYLX010000107.1	21	228	152	13	1	91.566	2.47e-55
CALYLX010000107.1	21	228	152	13	1	91.566	2.47e-55
CALYLX010000107.1	21	228	152	13	1	91.566	2.47e-55
CALYLX010000107.1	21	228	152	13	1	91.566	2.47e-55
CALYLX010000107.1	21	228	152	13	1	91.566	2.47e-55
CALYLX010000107.1	21	228	152	13	1	91.566	2.47e-55
CALYLX010000107.1	21	228	152	13	1	91.566	2.47e-55
CALYLX010000107.1	21	220	151	12	3	90.964	4.14e-53
CALYLX010000042.1	22	228	158	16	1	90.286	2.47e-55
CALYLX010000042.1	22	228	158	16	1	90.286	2.47e-55
CALYLX010000042.1	22	228	158	16	1	90.286	2.47e-55
CALYLX010000042.1	22	228	158	16	1	90.286	2.47e-55
CALYLX010000042.1	22	222	157	16	2	89.714	1.15e-53
CP068001.1	22	228	154	14	1	91.124	2.47e-55
CP068001.1	22	228	154	14	1	91.124	2.47e-55
CP068001.1	22	228	154	14	1	91.124	2.47e-55
CP068001.1	22	228	154	14	1	91.124	2.47e-55
CP068001.1	22	228	154	14	1	91.124	2.47e-55
JABYQQ010000032.1	21	228	152	13	1	91.566	2.47e-55
JABYQQ010000003.1	21	228	152	13	1	91.566	2.47e-55
MJIM01000216.1	21	228	152	13	1	91.566	2.47e-55
MJIM01000193.1	21	228	152	13	1	91.566	2.47e-55
MJIM01000158.1	21	228	152	13	1	91.566	2.47e-55
MJIM01000158.1	21	228	152	13	1	91.566	2.47e-55
MJIM01000133.1	21	228	152	13	1	91.566	2.47e-55
MJIM01000133.1	21	228	152	13	1	91.566	2.47e-55
MJIM01000133.1	21	228	152	13	1	91.566	2.47e-55
RZIO01000005.1	22	228	158	16	1	90.286	2.47e-55
RZIO01000005.1	22	228	158	16	1	90.286	2.47e-55
RZIO01000005.1	22	228	158	16	1	90.286	2.47e-55
RZIO01000005.1	22	228	158	16	1	90.286	2.47e-55
JAMALI010000176.1	22	228	153	15	0	91.071	2.47e-55
QLPO01005653.1	20	228	143	10	0	93.464	2.47e-55
JACBKP010000822.1	21	228	152	13	1	91.566	2.47e-55
JACBKP010000816.1	21	228	152	13	1	91.566	2.47e-55
JACBKP010000468.1	21	228	152	13	1	91.566	2.47e-55
RSCD01000041.1	20	228	145	11	0	92.949	2.47e-55
RSCD01000041.1	20	228	145	11	0	92.949	2.47e-55
RSCD01000041.1	20	211	143	8	5	91.667	2.49e-50
RSCD01000010.1	20	228	145	11	0	92.949	2.47e-55
RSCD01000010.1	20	228	145	11	0	92.949	2.47e-55
RSCD01000010.1	20	228	145	11	0	92.949	2.47e-55
RSCD01000010.1	20	228	145	11	0	92.949	2.47e-55
RSCD01000010.1	20	228	145	11	0	92.949	2.47e-55
RSCD01000010.1	20	228	145	11	0	92.949	2.47e-55
JAACJO010000144.1	21	228	152	13	1	91.566	2.47e-55
JAACJO010000144.1	21	228	152	13	1	91.566	2.47e-55
JAACJO010000142.1	21	228	152	13	1	91.566	2.47e-55
JAACJO010000143.1	21	228	152	13	1	91.566	2.47e-55
JAACJO010000134.1	21	228	152	13	1	91.566	2.47e-55
JAACJO010000129.1	21	228	152	13	1	91.566	2.47e-55
JAACJO010000125.1	21	228	152	13	1	91.566	2.47e-55
JAACJO010000122.1	21	228	152	13	1	91.566	2.47e-55
JAACJO010000118.1	21	228	152	13	1	91.566	2.47e-55
JAACJO010000119.1	21	228	152	13	1	91.566	2.47e-55
JAACJO010000116.1	21	228	152	13	1	91.566	2.47e-55
JAACJO010000097.1	21	228	152	13	1	91.566	2.47e-55
JAACJO010000097.1	21	228	152	13	1	91.566	2.47e-55
JAACJO010000090.1	21	228	152	13	1	91.566	2.47e-55
JAACJO010000090.1	21	228	152	13	1	91.566	2.47e-55
JAACJO010000087.1	21	228	152	13	1	91.566	2.47e-55
JAACJO010000087.1	21	228	152	13	1	91.566	2.47e-55
JAACJO010000074.1	21	228	152	13	1	91.566	2.47e-55
JAACJO010000074.1	21	228	152	13	1	91.566	2.47e-55
JAACJO010000074.1	21	228	152	13	1	91.566	2.47e-55
JAACJO010000074.1	21	228	152	13	1	91.566	2.47e-55
JAACJO010000030.1	21	228	152	13	1	91.566	2.47e-55
JAACJO010000012.1	21	228	152	13	1	91.566	2.47e-55
JAACJO010000012.1	21	228	152	13	1	91.566	2.47e-55
JAIHLT010000026.1	20	228	143	10	0	93.464	2.47e-55
JAIHLT010000026.1	20	228	143	10	0	93.464	2.47e-55
JAIHLT010000026.1	20	228	143	10	0	93.464	2.47e-55
JAIHLT010000026.1	20	215	141	10	2	92.157	1.93e-51
MU249562.1	21	228	154	9	5	91.667	2.47e-55
MU249562.1	21	226	144	6	4	93.506	8.90e-55
MU249562.1	21	219	154	9	7	90.588	1.49e-52
CM032187.1	21	228	154	9	5	91.667	2.47e-55
CM032187.1	21	228	154	9	5	91.667	2.47e-55
CM032187.1	21	228	154	9	5	91.667	2.47e-55
CM032187.1	21	228	153	10	4	91.617	2.47e-55
CM032187.1	21	228	154	9	5	91.667	2.47e-55
CM032187.1	21	209	151	9	8	89.881	8.96e-50
JAHYIO010000005.1	21	228	152	13	1	91.566	2.47e-55
JAHYIO010000005.1	21	228	152	13	1	91.566	2.47e-55
JAHYIO010000005.1	21	228	152	13	1	91.566	2.47e-55
JAHYIO010000005.1	21	228	152	13	1	91.566	2.47e-55
JAACJN010000816.1	21	228	152	13	1	91.566	2.47e-55
JAACJN010000707.1	21	228	152	13	1	91.566	2.47e-55
JAACJN010000650.1	21	228	152	13	1	91.566	2.47e-55
JAACJN010000536.1	21	228	152	13	1	91.566	2.47e-55
JAACJN010000536.1	21	228	152	13	1	91.566	2.47e-55
JAKLMY010000617.1	21	228	151	14	0	91.515	2.47e-55
CM024087.1	21	228	152	13	1	91.566	2.47e-55
CM024087.1	21	228	152	13	1	91.566	2.47e-55
CM024087.1	21	228	152	13	1	91.566	2.47e-55
NW_025064835.1	21	228	154	9	5	91.667	2.47e-55
NW_025064835.1	21	226	144	6	4	93.506	8.90e-55
NW_025064835.1	21	219	154	9	7	90.588	1.49e-52
NC_057329.1	21	228	154	9	5	91.667	2.47e-55
NC_057329.1	21	228	154	9	5	91.667	2.47e-55
NC_057329.1	21	228	154	9	5	91.667	2.47e-55
NC_057329.1	21	228	153	10	4	91.617	2.47e-55
NC_057329.1	21	228	154	9	5	91.667	2.47e-55
NC_057329.1	21	209	151	9	8	89.881	8.96e-50
NW_025955782.1	21	228	152	13	1	91.566	2.47e-55
NW_025955776.1	21	228	152	13	1	91.566	2.47e-55
NW_025955428.1	21	228	152	13	1	91.566	2.47e-55
NW_009258205.1	21	228	152	13	1	91.566	2.47e-55
NW_007360344.1	22	228	156	15	1	90.698	2.47e-55
NW_007360329.1	22	228	156	15	1	90.698	2.47e-55
NW_020169890.1	22	228	156	15	1	90.698	2.47e-55
NW_025952986.1	21	228	152	13	1	91.566	2.47e-55
NW_025952986.1	21	228	152	13	1	91.566	2.47e-55
NW_025763639.1	21	228	151	14	0	91.515	2.47e-55
NW_025763639.1	21	228	151	14	0	91.515	2.47e-55
JABWUW010000007.1	23	226	159	17	1	89.831	8.90e-55
JABWUW010000007.1	23	226	159	17	1	89.831	8.90e-55
JABWUW010000007.1	23	226	159	17	1	89.831	8.90e-55
JAEBUS010000073.1	21	226	149	12	1	91.975	8.90e-55
JAEBUS010000073.1	21	226	149	12	1	91.975	8.90e-55
JAEBUS010000073.1	21	226	149	12	1	91.975	8.90e-55
JAEBUS010000073.1	21	226	149	12	1	91.975	8.90e-55
JAEBUS010000013.1	21	226	149	12	1	91.975	8.90e-55
JAEBUS010000013.1	21	226	149	12	1	91.975	8.90e-55
JAEBUS010000013.1	21	226	149	12	1	91.975	8.90e-55
JAEBUS010000013.1	21	226	149	12	1	91.975	8.90e-55
JAEBUS010000013.1	21	226	149	12	1	91.975	8.90e-55
JAEBUS010000013.1	21	226	149	12	1	91.975	8.90e-55
JAEBUS010000013.1	21	226	149	12	1	91.975	8.90e-55
JAACJJ010000068.1	21	226	150	14	0	91.463	8.90e-55
JAACJJ010000068.1	21	222	151	14	1	90.964	1.15e-53
JAACJJ010000068.1	21	219	151	14	2	90.419	1.49e-52
JACGZH010000010.1	20	226	146	12	0	92.405	8.90e-55
JACGZH010000010.1	20	226	146	12	0	92.405	8.90e-55
JACGZH010000010.1	20	226	146	12	0	92.405	8.90e-55
JACGZH010000007.1	20	226	146	12	0	92.405	8.90e-55
JACGZH010000006.1	20	226	146	12	0	92.405	8.90e-55
JACGZH010000006.1	20	226	146	12	0	92.405	8.90e-55
JACGZH010000006.1	20	226	146	12	0	92.405	8.90e-55
JACGZH010000006.1	20	226	146	12	0	92.405	8.90e-55
JACGZH010000019.1	20	226	146	12	0	92.405	8.90e-55
JACGZH010000019.1	20	226	146	12	0	92.405	8.90e-55
JACGZH010000019.1	20	226	146	12	0	92.405	8.90e-55
JACGZH010000018.1	20	226	146	12	0	92.405	8.90e-55
JACGZH010000018.1	20	226	146	12	0	92.405	8.90e-55
JACGZH010000018.1	20	226	146	12	0	92.405	8.90e-55
JACGZH010000015.1	20	226	146	12	0	92.405	8.90e-55
JACGZH010000015.1	20	226	146	12	0	92.405	8.90e-55
JACGZH010000015.1	20	226	146	12	0	92.405	8.90e-55
JACGZH010000015.1	20	226	146	12	0	92.405	8.90e-55
JACGZH010000015.1	20	226	146	12	0	92.405	8.90e-55
JACGZH010000014.1	20	226	146	12	0	92.405	8.90e-55
JACGZH010000014.1	20	226	146	12	0	92.405	8.90e-55
JACGZH010000014.1	20	226	146	12	0	92.405	8.90e-55
JACGZH010000014.1	20	226	146	12	0	92.405	8.90e-55
JACGZH010000014.1	20	226	146	12	0	92.405	8.90e-55
JACGZH010000013.1	20	226	146	12	0	92.405	8.90e-55
JACGZH010000013.1	20	226	146	12	0	92.405	8.90e-55
JACGZH010000013.1	20	226	146	12	0	92.405	8.90e-55
JACGZH010000013.1	20	226	146	12	0	92.405	8.90e-55
JACGZH010000013.1	20	226	146	12	0	92.405	8.90e-55
JACGZH010000013.1	20	226	146	12	0	92.405	8.90e-55
JACGZH010000001.1	20	226	146	12	0	92.405	8.90e-55
JACGZH010000001.1	20	226	146	12	0	92.405	8.90e-55
JACGZH010000001.1	20	226	146	12	0	92.405	8.90e-55
JACGZH010000001.1	20	226	146	12	0	92.405	8.90e-55
JACGZH010000001.1	20	226	146	12	0	92.405	8.90e-55
NBSH01000033.1	23	226	163	14	5	89.560	8.90e-55
NBSH01000033.1	23	226	163	14	5	89.560	8.90e-55
NBSH01000032.1	23	226	163	14	5	89.560	8.90e-55
NBSH01000032.1	23	226	163	14	5	89.560	8.90e-55
NBSH01000032.1	23	226	163	14	5	89.560	8.90e-55
VVIT01000022.1	21	226	150	9	4	92.025	8.90e-55
VVIT01000022.1	21	220	149	11	3	91.411	4.14e-53
VVIT01000022.1	21	217	148	13	2	90.798	5.35e-52
VVIT01000022.1	21	217	148	13	2	90.798	5.35e-52
VVIT01000022.1	21	217	148	13	2	90.798	5.35e-52
VVIT01000022.1	21	217	148	13	2	90.798	5.35e-52
VVIT01000022.1	21	217	148	13	2	90.798	5.35e-52
VVIT01000022.1	21	217	148	13	2	90.798	5.35e-52
VVIT01000022.1	21	217	148	13	2	90.798	5.35e-52
VVIT01000022.1	21	217	148	13	2	90.798	5.35e-52
VVIT01000022.1	21	217	148	13	2	90.798	5.35e-52
VVIT01000022.1	21	217	148	13	2	90.798	5.35e-52
VVIT01000022.1	21	204	146	13	4	89.571	4.17e-48
VUYT01000085.1	22	226	157	16	1	90.230	8.90e-55
JABYQP010000066.1	22	226	155	15	1	90.643	8.90e-55
JABYQP010000066.1	22	226	155	15	1	90.643	8.90e-55
JABYQP010000066.1	22	226	155	15	1	90.643	8.90e-55
JAJOHK020076504.1	21	226	148	13	0	91.925	8.90e-55
PEKF01000136.1	23	226	159	17	1	89.831	8.90e-55
VJXU01000035.1	21	226	150	14	0	91.463	8.90e-55
JAHKGY010000035.1	21	226	150	14	0	91.463	8.90e-55
JAHKGY010000035.1	21	226	150	14	0	91.463	8.90e-55
JAHKGY010000035.1	21	226	150	14	0	91.463	8.90e-55
JAHKGY010000035.1	21	219	149	14	1	90.854	1.49e-52
JAHKGY010000035.1	21	219	149	14	1	90.854	1.49e-52
JAHKGY010000035.1	21	219	149	14	1	90.854	1.49e-52
JAHKGY010000035.1	21	219	149	14	1	90.854	1.49e-52
JAHKGY010000035.1	21	215	149	15	1	90.303	1.93e-51
JAHKGY010000012.1	21	226	150	14	0	91.463	8.90e-55
JAHKGY010000012.1	21	226	150	14	0	91.463	8.90e-55
JAHKGY010000012.1	21	226	150	14	0	91.463	8.90e-55
JAHKGY010000012.1	21	226	150	14	0	91.463	8.90e-55
JAHKGY010000012.1	21	226	150	14	0	91.463	8.90e-55
JAHKGY010000012.1	21	226	150	14	0	91.463	8.90e-55
JAHKGY010000012.1	21	226	150	14	0	91.463	8.90e-55
JAHKGY010000012.1	21	226	150	14	0	91.463	8.90e-55
JAHKGY010000012.1	21	226	150	14	0	91.463	8.90e-55
JAHKGY010000012.1	21	226	150	14	0	91.463	8.90e-55
JAHKGY010000012.1	21	219	149	14	1	90.854	1.49e-52
JAHKGY010000012.1	21	219	149	14	1	90.854	1.49e-52
PJEW03000061.1	21	226	150	14	0	91.463	8.90e-55
PJEW03000052.1	21	226	150	14	0	91.463	8.90e-55
PJEW03000052.1	21	226	150	14	0	91.463	8.90e-55
CM035315.1	21	226	150	14	0	91.463	8.90e-55
CM035315.1	21	226	150	14	0	91.463	8.90e-55
JANFAG010000488.1	22	226	157	15	2	90.230	8.90e-55
BACB01002254.1	21	226	150	14	0	91.463	8.90e-55
BBPU01000036.1	22	226	156	13	3	90.698	8.90e-55
WAEK01000044.1	20	226	142	10	0	93.421	8.90e-55
WAEK01000035.1	21	226	150	14	0	91.463	8.90e-55
WAEK01000025.1	21	226	150	14	0	91.463	8.90e-55
WAEK01000025.1	21	226	150	14	0	91.463	8.90e-55
WAEK01000025.1	21	226	150	14	0	91.463	8.90e-55
WAEK01000025.1	21	226	150	14	0	91.463	8.90e-55
QCWS01000124.1	22	226	155	14	2	90.643	8.90e-55
QCWS01000124.1	22	220	154	16	1	90.058	4.14e-53
QCWS01000124.1	22	220	154	16	1	90.058	4.14e-53
QCWS01000124.1	22	220	154	16	1	90.058	4.14e-53
QCWS01000124.1	22	220	154	16	1	90.058	4.14e-53
QCWS01000124.1	22	220	154	16	1	90.058	4.14e-53
JAHRBS010000011.1	21	226	150	14	0	91.463	8.90e-55
JAHRBS010000011.1	21	226	150	14	0	91.463	8.90e-55
JAHRBS010000011.1	21	226	150	14	0	91.463	8.90e-55
JAHRBS010000011.1	21	226	150	14	0	91.463	8.90e-55
JAHRBS010000011.1	21	226	150	14	0	91.463	8.90e-55
JAHRBS010000018.1	21	226	150	14	0	91.463	8.90e-55
JAHRBS010000018.1	21	226	150	14	0	91.463	8.90e-55
JAHRBS010000018.1	21	226	150	14	0	91.463	8.90e-55
JAHRBS010000018.1	21	226	150	14	0	91.463	8.90e-55
JAHRBS010000018.1	21	226	150	14	0	91.463	8.90e-55
JAHRBS010000018.1	21	226	150	14	0	91.463	8.90e-55
JAHRBS010000018.1	21	226	150	14	0	91.463	8.90e-55
JAHRBS010000018.1	21	226	150	14	0	91.463	8.90e-55
JAHRBS010000018.1	21	226	150	14	0	91.463	8.90e-55
JAHRBS010000018.1	21	226	150	14	0	91.463	8.90e-55
JAHRBS010000006.1	21	226	150	14	0	91.463	8.90e-55
NW_019028973.1	23	226	163	14	5	89.560	8.90e-55
NW_019028973.1	23	226	163	14	5	89.560	8.90e-55
NW_019028972.1	23	226	163	14	5	89.560	8.90e-55
NW_019028972.1	23	226	163	14	5	89.560	8.90e-55
NW_019028972.1	23	226	163	14	5	89.560	8.90e-55
JAACJP010000158.1	22	224	152	13	2	91.018	3.20e-54
JAACJP010000158.1	22	222	158	15	3	89.773	1.15e-53
JAACJP010000158.1	22	222	158	15	3	89.773	1.15e-53
JAEUWQ010001264.1	22	224	154	15	1	90.588	3.20e-54
JACDTU010000005.1	22	224	154	15	1	90.588	3.20e-54
JACDTU010000005.1	22	224	154	15	1	90.588	3.20e-54
LUGG01000126.1	21	224	152	13	2	91.018	3.20e-54
LUGG01000126.1	21	222	149	13	1	91.411	1.15e-53
JAFREE010000465.1	20	224	145	12	0	92.357	3.20e-54
JABYQE010000305.1	20	224	145	12	0	92.357	3.20e-54
JABYQE010000305.1	20	224	145	12	0	92.357	3.20e-54
JADPYG010000089.1	21	224	149	14	0	91.411	3.20e-54
JAEUWJ010000543.1	22	224	154	15	1	90.588	3.20e-54
JADPYF010000119.1	21	224	149	14	0	91.411	3.20e-54
JABYQH010000084.1	22	224	154	15	1	90.588	3.20e-54
JABYQH010000084.1	22	224	154	15	1	90.588	3.20e-54
JABYQH010000083.1	22	224	154	15	1	90.588	3.20e-54
JABYQH010000083.1	22	224	154	15	1	90.588	3.20e-54
JAEBUT010000025.1	22	224	159	15	3	89.831	3.20e-54
QOWL01015747.1	25	224	171	21	3	87.692	3.20e-54
JH719564.1	21	224	147	13	0	91.875	3.20e-54
JH719558.1	21	224	147	13	0	91.875	3.20e-54
LBLO01001191.1	22	224	154	15	1	90.588	3.20e-54
QFED01004345.1	25	224	171	21	3	87.692	3.20e-54
MEHY01000841.1	22	224	159	15	3	89.831	3.20e-54
MEHY01000003.1	22	224	159	15	3	89.831	3.20e-54
KV441925.1	22	224	154	15	1	90.588	3.20e-54
WTXD01000533.1	22	224	155	13	3	90.643	3.20e-54
WTXD01000443.1	22	224	155	13	3	90.643	3.20e-54
BHFW01000070.1	22	224	154	14	2	90.588	3.20e-54
BHFW01000070.1	22	219	153	16	1	90.000	1.49e-52
BHFW01000058.1	22	224	154	14	2	90.588	3.20e-54
BHFW01000058.1	22	219	153	16	1	90.000	1.49e-52
BHFW01000058.1	22	219	153	16	1	90.000	1.49e-52
BHFW01000006.1	22	224	154	14	2	90.588	3.20e-54
BHFW01000006.1	22	219	153	16	1	90.000	1.49e-52
BHFW01000006.1	22	211	143	13	1	91.083	2.49e-50
JH718066.1	23	224	159	14	4	89.831	3.20e-54
QVIE01002415.1	21	224	149	10	3	91.975	3.20e-54
JAEUWL010000493.1	22	224	154	15	1	90.588	3.20e-54
NW_006760485.1	23	224	159	14	4	89.831	3.20e-54
NW_006767050.1	21	224	147	13	0	91.875	3.20e-54
NW_006767044.1	21	224	147	13	0	91.875	3.20e-54
NJIJ01000026.1	21	222	149	12	2	91.411	1.15e-53
NJIJ01000033.1	21	222	149	12	2	91.411	1.15e-53
NJIJ01000034.1	21	222	149	12	2	91.411	1.15e-53
NJIJ01000036.1	21	222	149	12	2	91.411	1.15e-53
NJIJ01000040.1	21	222	149	12	2	91.411	1.15e-53
NJIJ01000045.1	21	222	149	12	2	91.411	1.15e-53
NJIJ01000049.1	21	222	149	12	2	91.411	1.15e-53
NJIJ01000049.1	21	222	149	12	2	91.411	1.15e-53
NJIJ01000052.1	21	222	149	12	2	91.411	1.15e-53
NJIJ01000053.1	21	222	149	12	2	91.411	1.15e-53
NJIJ01000054.1	21	222	149	12	2	91.411	1.15e-53
NJIJ01000054.1	21	222	149	12	2	91.411	1.15e-53
NJIJ01000055.1	21	222	149	12	2	91.411	1.15e-53
NJIJ01000055.1	21	222	149	12	2	91.411	1.15e-53
NJIJ01000059.1	21	222	149	12	2	91.411	1.15e-53
NJIJ01000059.1	21	222	149	12	2	91.411	1.15e-53
NJIJ01000060.1	21	222	149	12	2	91.411	1.15e-53
NJIJ01000061.1	21	222	149	12	2	91.411	1.15e-53
NJIJ01000062.1	21	222	149	12	2	91.411	1.15e-53
NJIJ01000062.1	21	222	149	12	2	91.411	1.15e-53
NJIJ01000063.1	21	222	149	12	2	91.411	1.15e-53
NJIJ01000063.1	21	222	149	12	2	91.411	1.15e-53
NJIJ01000064.1	21	222	149	12	2	91.411	1.15e-53
NJIJ01000064.1	21	222	149	12	2	91.411	1.15e-53
NJIJ01000066.1	21	222	149	12	2	91.411	1.15e-53
NJIJ01000066.1	21	222	149	12	2	91.411	1.15e-53
NJIJ01000069.1	21	222	149	12	2	91.411	1.15e-53
NJIJ01000071.1	21	222	149	12	2	91.411	1.15e-53
NJIJ01000071.1	21	222	149	12	2	91.411	1.15e-53
NJIJ01000073.1	21	222	149	12	2	91.411	1.15e-53
NJIJ01000073.1	21	222	149	12	2	91.411	1.15e-53
NJIJ01000073.1	21	189	146	13	7	87.952	1.17e-43
NJIJ01000074.1	21	222	149	12	2	91.411	1.15e-53
NJIJ01000074.1	21	222	149	12	2	91.411	1.15e-53
NJIJ01000075.1	21	222	149	12	2	91.411	1.15e-53
NJIJ01000075.1	21	222	149	12	2	91.411	1.15e-53
NJIJ01000075.1	21	222	149	12	2	91.411	1.15e-53
NJIJ01000075.1	21	222	149	12	2	91.411	1.15e-53
NJIJ01000085.1	21	222	149	12	2	91.411	1.15e-53
SEOQ01000808.1	21	222	151	14	1	90.964	1.15e-53
DS547248.1	21	222	151	14	1	90.964	1.15e-53
DS547248.1	21	222	151	14	1	90.964	1.15e-53
DS547321.1	21	222	151	14	1	90.964	1.15e-53
DS547321.1	21	222	151	14	1	90.964	1.15e-53
DS547340.1	21	222	151	14	1	90.964	1.15e-53
JSYW01000167.1	21	222	151	14	1	90.964	1.15e-53
JAJIRX010000195.1	23	222	162	17	3	89.011	1.15e-53
JAJIRX010000195.1	23	222	162	17	3	89.011	1.15e-53
JAJIRX010000195.1	23	222	162	17	3	89.011	1.15e-53
JAJIRX010000195.1	23	222	162	17	3	89.011	1.15e-53
JAJIRX010000195.1	23	222	162	17	3	89.011	1.15e-53
JAJIRX010000195.1	23	189	157	20	6	85.792	1.17e-43
ML769845.1	21	222	151	14	1	90.964	1.15e-53
JACTVC010000061.1	21	222	151	14	1	90.964	1.15e-53
JACTVC010000061.1	21	222	151	14	1	90.964	1.15e-53
JACTVC010000061.1	21	222	151	14	1	90.964	1.15e-53
JACTVC010000061.1	21	222	151	14	1	90.964	1.15e-53
JACTVC010000057.1	21	222	151	14	1	90.964	1.15e-53
JACTVC010000057.1	21	222	151	14	1	90.964	1.15e-53
JACTVC010000057.1	21	222	151	14	1	90.964	1.15e-53
JACTVC010000057.1	21	222	151	14	1	90.964	1.15e-53
JACTVC010000057.1	21	222	151	14	1	90.964	1.15e-53
JACTVC010000057.1	21	222	151	14	1	90.964	1.15e-53
JACTVC010000057.1	21	222	151	14	1	90.964	1.15e-53
JACTVC010000057.1	21	222	151	14	1	90.964	1.15e-53
JACTVC010000057.1	21	222	151	14	1	90.964	1.15e-53
JACTVC010000057.1	21	222	151	14	1	90.964	1.15e-53
JACTVC010000057.1	21	222	151	14	1	90.964	1.15e-53
JACTVC010000036.1	21	222	151	14	1	90.964	1.15e-53
JAACJK010000100.1	22	222	158	15	3	89.773	1.15e-53
JAACJK010000100.1	22	222	158	15	3	89.773	1.15e-53
JAACJK010000118.1	22	222	158	15	3	89.773	1.15e-53
JAACJK010000118.1	22	222	158	15	3	89.773	1.15e-53
JAACJK010000118.1	22	222	158	15	3	89.773	1.15e-53
JAACJK010000156.1	22	222	158	15	3	89.773	1.15e-53
JAACJK010000156.1	22	222	158	15	3	89.773	1.15e-53
JAACJK010000156.1	22	222	158	15	3	89.773	1.15e-53
JAACJK010000042.1	22	222	158	15	3	89.773	1.15e-53
JAACJK010000215.1	22	222	158	15	3	89.773	1.15e-53
JAACJK010000181.1	22	222	158	15	3	89.773	1.15e-53
JAACJK010000181.1	22	222	158	15	3	89.773	1.15e-53
JAACJK010000181.1	22	222	158	15	3	89.773	1.15e-53
JAACJK010000181.1	22	222	158	15	3	89.773	1.15e-53
JAACJK010000181.1	22	220	150	13	2	90.909	4.14e-53
JAACJK010000271.1	22	222	158	15	3	89.773	1.15e-53
JAACJK010000271.1	22	222	158	15	3	89.773	1.15e-53
JAACJK010000271.1	22	222	158	15	3	89.773	1.15e-53
JAACJK010000104.1	22	222	158	15	3	89.773	1.15e-53
JAACJK010000104.1	22	215	157	14	5	89.205	1.93e-51
JAACJK010000071.1	22	222	158	15	3	89.773	1.15e-53
JAACJK010000071.1	22	222	158	15	3	89.773	1.15e-53
JAACJK010000071.1	22	222	158	15	3	89.773	1.15e-53
JAACJK010000188.1	22	222	158	15	3	89.773	1.15e-53
JAACJK010000188.1	22	222	158	15	3	89.773	1.15e-53
JAACJK010000188.1	22	222	158	15	3	89.773	1.15e-53
JAACJK010000188.1	22	222	158	15	3	89.773	1.15e-53
JAACJK010000105.1	22	222	158	15	3	89.773	1.15e-53
JAACJK010000105.1	22	222	151	14	1	90.964	1.15e-53
JAACJK010000131.1	22	222	158	15	3	89.773	1.15e-53
JAACJK010000131.1	22	222	158	15	3	89.773	1.15e-53
JAACJK010000024.1	22	222	158	15	3	89.773	1.15e-53
JAACJK010000024.1	22	222	158	15	3	89.773	1.15e-53
JAACJK010000024.1	22	222	158	15	3	89.773	1.15e-53
JAACJK010000212.1	22	222	158	15	3	89.773	1.15e-53
JAACJK010000212.1	22	222	158	15	3	89.773	1.15e-53
JAACJK010000212.1	22	222	158	15	3	89.773	1.15e-53
JAACJK010000218.1	22	222	158	15	3	89.773	1.15e-53
JAACJK010000218.1	22	222	158	15	3	89.773	1.15e-53
JAACJK010000218.1	22	196	145	12	6	88.957	6.98e-46
JAACJK010000056.1	22	222	158	15	3	89.773	1.15e-53
JAACJK010000056.1	22	222	158	15	3	89.773	1.15e-53
JAACJK010000159.1	22	222	158	15	3	89.773	1.15e-53
JAACJK010000159.1	22	222	158	15	3	89.773	1.15e-53
JAACJK010000159.1	22	222	158	15	3	89.773	1.15e-53
JAACJK010000159.1	22	217	157	15	4	89.205	5.35e-52
JAACJK010000133.1	22	222	158	15	3	89.773	1.15e-53
JAACJK010000133.1	22	222	158	15	3	89.773	1.15e-53
JAACJK010000130.1	22	222	158	15	3	89.773	1.15e-53
JAACJK010000130.1	22	222	158	15	3	89.773	1.15e-53
JAACJK010000130.1	22	222	158	15	3	89.773	1.15e-53
JAACJK010000132.1	22	222	158	15	3	89.773	1.15e-53
JAACJK010000132.1	22	222	158	15	3	89.773	1.15e-53
JAACJK010000132.1	22	222	158	15	3	89.773	1.15e-53
JAACJK010000132.1	22	222	158	15	3	89.773	1.15e-53
JAACJK010000239.1	22	222	158	15	3	89.773	1.15e-53
JAACJK010000239.1	22	222	158	15	3	89.773	1.15e-53
JAACJK010000239.1	22	222	158	15	3	89.773	1.15e-53
JAACJK010000239.1	22	217	157	15	4	89.205	5.35e-52
JAACJK010000108.1	22	222	158	15	3	89.773	1.15e-53
JAACJK010000108.1	22	222	158	15	3	89.773	1.15e-53
JAACJK010000108.1	22	217	157	15	4	89.205	5.35e-52
JAACJK010000259.1	21	222	151	14	1	90.964	1.15e-53
JAACJK010000259.1	21	222	151	14	1	90.964	1.15e-53
JAACJK010000259.1	21	222	151	14	1	90.964	1.15e-53
JAACJK010000259.1	21	222	151	14	1	90.964	1.15e-53
BRDC01000066.1	20	222	142	11	0	92.810	1.15e-53
JACGCK010000351.1	23	222	162	17	3	89.011	1.15e-53
JACGCK010000351.1	23	222	162	17	3	89.011	1.15e-53
JACGCK010000351.1	23	222	162	17	3	89.011	1.15e-53
JACGCK010000351.1	23	222	162	17	3	89.011	1.15e-53
JACAZH010000105.1	20	222	142	11	0	92.810	1.15e-53
JACAZH010000105.1	20	222	142	11	0	92.810	1.15e-53
JACAZH010000105.1	20	217	142	11	1	92.208	5.35e-52
JACAZH010000105.1	20	217	142	11	1	92.208	5.35e-52
JACAZH010000078.1	20	222	142	11	0	92.810	1.15e-53
JACAZH010000078.1	20	222	142	11	0	92.810	1.15e-53
JACAZH010000078.1	20	217	142	11	1	92.208	5.35e-52
JACAZH010000078.1	20	215	141	11	1	92.157	1.93e-51
JACAZH010000065.1	20	222	142	11	0	92.810	1.15e-53
JACAZH010000065.1	20	222	142	11	0	92.810	1.15e-53
JACAZH010000065.1	20	222	142	11	0	92.810	1.15e-53
JACAZH010000065.1	20	222	142	11	0	92.810	1.15e-53
JACAZH010000065.1	20	222	142	11	0	92.810	1.15e-53
JACAZH010000065.1	20	222	142	11	0	92.810	1.15e-53
JACAZH010000065.1	20	222	142	11	0	92.810	1.15e-53
JACAZH010000065.1	20	222	142	11	0	92.810	1.15e-53
JACAZH010000065.1	20	222	142	11	0	92.810	1.15e-53
JACAZH010000065.1	20	222	142	11	0	92.810	1.15e-53
JACAZH010000051.1	20	222	142	11	0	92.810	1.15e-53
JACAZH010000051.1	20	222	142	11	0	92.810	1.15e-53
JACAZH010000051.1	20	222	142	11	0	92.810	1.15e-53
JACAZH010000051.1	20	222	142	11	0	92.810	1.15e-53
JACAZH010000051.1	20	222	142	11	0	92.810	1.15e-53
JACAZH010000034.1	20	222	142	11	0	92.810	1.15e-53
JACAZH010000034.1	20	222	142	11	0	92.810	1.15e-53
JACAZH010000034.1	20	222	142	11	0	92.810	1.15e-53
JACAZH010000034.1	20	222	142	11	0	92.810	1.15e-53
JACAZH010000003.1	20	222	142	11	0	92.810	1.15e-53
JACAZH010000003.1	20	222	142	11	0	92.810	1.15e-53
JACAZE010000021.1	21	222	151	14	1	90.964	1.15e-53
JACAZE010000021.1	21	222	151	14	1	90.964	1.15e-53
JACAZE010000021.1	21	222	151	14	1	90.964	1.15e-53
JACAZE010000021.1	21	222	151	14	1	90.964	1.15e-53
JACAZE010000021.1	21	222	151	14	1	90.964	1.15e-53
JACAZE010000021.1	21	222	151	14	1	90.964	1.15e-53
JACAZE010000021.1	21	222	151	14	1	90.964	1.15e-53
JACAZE010000021.1	21	222	151	14	1	90.964	1.15e-53
JACAZE010000021.1	21	222	151	14	1	90.964	1.15e-53
JACAZE010000021.1	21	222	151	14	1	90.964	1.15e-53
JACGCN010000083.1	21	222	151	14	1	90.964	1.15e-53
JACGCN010000083.1	21	222	151	14	1	90.964	1.15e-53
JACGCN010000083.1	21	222	151	14	1	90.964	1.15e-53
JACGCN010000083.1	21	222	151	14	1	90.964	1.15e-53
JACGCN010000083.1	21	222	151	14	1	90.964	1.15e-53
JACGCN010000083.1	21	222	151	14	1	90.964	1.15e-53
JACGCN010000083.1	21	222	151	14	1	90.964	1.15e-53
JACGCN010000083.1	21	222	151	14	1	90.964	1.15e-53
QEYC01000017.1	21	222	151	14	1	90.964	1.15e-53
QEYC01000014.1	21	222	151	14	1	90.964	1.15e-53
LATX02000111.1	21	222	153	10	5	91.071	1.15e-53
JANFAD010000527.1	25	222	173	19	6	87.374	1.15e-53
JANFAD010000464.1	25	222	171	19	5	87.692	1.15e-53
JANFAD010000078.1	25	222	171	19	5	87.692	1.15e-53
QFDT01008869.1	21	222	151	14	1	90.964	1.15e-53
JAAAXZ010000726.1	22	222	152	16	0	90.476	1.15e-53
JAAAXZ010000726.1	22	222	152	16	0	90.476	1.15e-53
JAAAXZ010000726.1	22	222	152	16	0	90.476	1.15e-53
JAAAXZ010000726.1	22	222	152	16	0	90.476	1.15e-53
JAAAXZ010000726.1	22	222	152	16	0	90.476	1.15e-53
JAACJJ010000010.1	21	222	151	14	1	90.964	1.15e-53
JAACJJ010000010.1	21	222	151	14	1	90.964	1.15e-53
JAACJJ010000010.1	21	222	151	14	1	90.964	1.15e-53
JAACJJ010000007.1	21	222	151	14	1	90.964	1.15e-53
JAACJJ010000007.1	21	222	151	14	1	90.964	1.15e-53
JAACJJ010000007.1	21	222	151	14	1	90.964	1.15e-53
JAACJJ010000039.1	21	222	151	14	1	90.964	1.15e-53
JAACJJ010000039.1	21	222	151	14	1	90.964	1.15e-53
JAACJJ010000066.1	21	222	151	14	1	90.964	1.15e-53
JAACJJ010000066.1	21	222	151	14	1	90.964	1.15e-53
JAACJJ010000023.1	21	222	150	15	0	90.909	1.15e-53
JAACJJ010000023.1	21	222	151	14	1	90.964	1.15e-53
JAACJJ010000023.1	21	217	148	14	1	90.798	5.35e-52
JAACJJ010000049.1	21	222	151	14	1	90.964	1.15e-53
JAACJJ010000049.1	21	222	151	14	1	90.964	1.15e-53
JAACJJ010000049.1	21	222	151	14	1	90.964	1.15e-53
JAACJJ010000034.1	21	222	151	14	1	90.964	1.15e-53
JAACJJ010000034.1	21	222	151	14	1	90.964	1.15e-53
JAACJJ010000034.1	21	222	151	14	1	90.964	1.15e-53
JAACJJ010000013.1	21	222	151	14	1	90.964	1.15e-53
JAACJJ010000013.1	21	222	151	14	1	90.964	1.15e-53
CAJHJB010000977.1	25	222	142	11	0	92.810	1.15e-53
CAJHJB010000977.1	25	78.7	42	0	0	100.000	2.64e-10
CAJHJB010000971.1	25	222	142	11	0	92.810	1.15e-53
CAJHJB010000971.1	25	78.7	42	0	0	100.000	2.64e-10
CAJHJB010000963.1	26	222	149	12	2	91.411	1.15e-53
CAJHJB010000963.1	26	78.7	42	0	0	100.000	2.64e-10
CAJHJB010000961.1	25	222	142	11	0	92.810	1.15e-53
CAJHJB010000961.1	25	78.7	42	0	0	100.000	2.64e-10
CAJHJB010000960.1	25	222	142	11	0	92.810	1.15e-53
CAJHJB010000960.1	25	78.7	42	0	0	100.000	2.64e-10
CAJHJB010000953.1	25	222	142	11	0	92.810	1.15e-53
CAJHJB010000953.1	25	78.7	42	0	0	100.000	2.64e-10
CAJHJB010000951.1	25	222	142	11	0	92.810	1.15e-53
CAJHJB010000951.1	25	78.7	42	0	0	100.000	2.64e-10
CAJHJB010000948.1	25	222	142	11	0	92.810	1.15e-53
CAJHJB010000948.1	25	78.7	42	0	0	100.000	2.64e-10
CAJHJB010000943.1	26	222	149	12	2	91.411	1.15e-53
CAJHJB010000943.1	26	78.7	42	0	0	100.000	2.64e-10
CAJHJB010000940.1	25	222	142	11	0	92.810	1.15e-53
CAJHJB010000940.1	25	78.7	42	0	0	100.000	2.64e-10
CAJHJB010000928.1	25	222	142	11	0	92.810	1.15e-53
CAJHJB010000928.1	25	78.7	42	0	0	100.000	2.64e-10
CAJHJB010000924.1	25	222	142	11	0	92.810	1.15e-53
CAJHJB010000924.1	25	78.7	42	0	0	100.000	2.64e-10
CAJHJB010000921.1	25	222	142	11	0	92.810	1.15e-53
CAJHJB010000921.1	25	78.7	42	0	0	100.000	2.64e-10
CAJHJB010000920.1	25	222	142	11	0	92.810	1.15e-53
CAJHJB010000920.1	25	78.7	42	0	0	100.000	2.64e-10
CAJHJB010000919.1	26	222	149	12	2	91.411	1.15e-53
CAJHJB010000919.1	26	78.7	42	0	0	100.000	2.64e-10
CAJHJB010000918.1	26	222	149	12	2	91.411	1.15e-53
CAJHJB010000918.1	26	78.7	42	0	0	100.000	2.64e-10
CAJHJB010000914.1	25	222	142	11	0	92.810	1.15e-53
CAJHJB010000914.1	25	78.7	42	0	0	100.000	2.64e-10
CAJHJB010000913.1	25	222	142	11	0	92.810	1.15e-53
CAJHJB010000913.1	25	78.7	42	0	0	100.000	2.64e-10
CAJHJB010000911.1	25	222	142	11	0	92.810	1.15e-53
CAJHJB010000911.1	25	78.7	42	0	0	100.000	2.64e-10
CAJHJB010000910.1	20	222	142	11	0	92.810	1.15e-53
CAJHJB010000909.1	26	222	149	12	2	91.411	1.15e-53
CAJHJB010000909.1	26	78.7	42	0	0	100.000	2.64e-10
CAJHJB010000908.1	26	222	149	12	2	91.411	1.15e-53
CAJHJB010000908.1	26	78.7	42	0	0	100.000	2.64e-10
CAJHJB010000905.1	25	222	142	11	0	92.810	1.15e-53
CAJHJB010000905.1	25	78.7	42	0	0	100.000	2.64e-10
CAJHJB010000903.1	21	222	149	12	2	91.411	1.15e-53
CAJHJB010000902.1	20	222	142	11	0	92.810	1.15e-53
CAJHJB010000900.1	26	222	149	12	2	91.411	1.15e-53
CAJHJB010000900.1	26	78.7	42	0	0	100.000	2.64e-10
CAJHJB010000897.1	25	222	142	11	0	92.810	1.15e-53
CAJHJB010000897.1	25	78.7	42	0	0	100.000	2.64e-10
CAJHJB010000894.1	21	222	149	12	2	91.411	1.15e-53
CAJHJB010000893.1	26	222	149	12	2	91.411	1.15e-53
CAJHJB010000893.1	26	78.7	42	0	0	100.000	2.64e-10
CAJHJB010000892.1	25	222	142	11	0	92.810	1.15e-53
CAJHJB010000892.1	25	78.7	42	0	0	100.000	2.64e-10
CAJHJB010000889.1	26	222	142	11	0	92.810	1.15e-53
CAJHJB010000889.1	26	222	149	12	2	91.411	1.15e-53
CAJHJB010000889.1	26	78.7	42	0	0	100.000	2.64e-10
CAJHJB010000889.1	26	78.7	42	0	0	100.000	2.64e-10
CAJHJB010000883.1	26	222	149	12	2	91.411	1.15e-53
CAJHJB010000883.1	26	222	142	11	0	92.810	1.15e-53
CAJHJB010000883.1	26	78.7	42	0	0	100.000	2.64e-10
CAJHJB010000883.1	26	78.7	42	0	0	100.000	2.64e-10
CAJHJB010000881.1	25	222	142	11	0	92.810	1.15e-53
CAJHJB010000881.1	25	78.7	42	0	0	100.000	2.64e-10
CAJHJB010000876.1	25	222	142	11	0	92.810	1.15e-53
CAJHJB010000876.1	25	78.7	42	0	0	100.000	2.64e-10
CAJHJB010000873.1	21	222	149	12	2	91.411	1.15e-53
CAJHJB010000871.1	25	222	142	11	0	92.810	1.15e-53
CAJHJB010000871.1	25	78.7	42	0	0	100.000	2.64e-10
CAJHJB010000868.1	25	222	142	11	0	92.810	1.15e-53
CAJHJB010000868.1	25	78.7	42	0	0	100.000	2.64e-10
CAJHJB010000866.1	26	222	149	12	2	91.411	1.15e-53
CAJHJB010000866.1	26	78.7	42	0	0	100.000	2.64e-10
CAJHJB010000864.1	25	222	142	11	0	92.810	1.15e-53
CAJHJB010000864.1	25	222	142	11	0	92.810	1.15e-53
CAJHJB010000864.1	25	78.7	42	0	0	100.000	2.64e-10
CAJHJB010000864.1	25	78.7	42	0	0	100.000	2.64e-10
CAJHJB010000861.1	26	222	149	12	2	91.411	1.15e-53
CAJHJB010000861.1	26	78.7	42	0	0	100.000	2.64e-10
CAJHJB010000859.1	25	222	142	11	0	92.810	1.15e-53
CAJHJB010000859.1	25	78.7	42	0	0	100.000	2.64e-10
CAJHJB010000858.1	25	222	142	11	0	92.810	1.15e-53
CAJHJB010000858.1	25	78.7	42	0	0	100.000	2.64e-10
CAJHJB010000853.1	25	222	142	11	0	92.810	1.15e-53
CAJHJB010000853.1	25	78.7	42	0	0	100.000	2.64e-10
CAJHJB010000851.1	25	222	142	11	0	92.810	1.15e-53
CAJHJB010000851.1	25	78.7	42	0	0	100.000	2.64e-10
CAJHJB010000850.1	25	222	142	11	0	92.810	1.15e-53
CAJHJB010000850.1	25	78.7	42	0	0	100.000	2.64e-10
CAJHJB010000843.1	25	222	142	11	0	92.810	1.15e-53
CAJHJB010000843.1	25	78.7	42	0	0	100.000	2.64e-10
CAJHJB010000840.1	25	222	142	11	0	92.810	1.15e-53
CAJHJB010000840.1	25	78.7	42	0	0	100.000	2.64e-10
CAJHJB010000837.1	25	222	142	11	0	92.810	1.15e-53
CAJHJB010000837.1	25	215	141	11	1	92.157	1.93e-51
CAJHJB010000837.1	25	78.7	42	0	0	100.000	2.64e-10
CAJHJB010000837.1	25	78.7	42	0	0	100.000	2.64e-10
CAJHJB010000835.1	25	222	142	11	0	92.810	1.15e-53
CAJHJB010000835.1	25	78.7	42	0	0	100.000	2.64e-10
CAJHJB010000826.1	26	222	149	12	2	91.411	1.15e-53
CAJHJB010000826.1	26	222	149	12	2	91.411	1.15e-53
CAJHJB010000826.1	26	78.7	42	0	0	100.000	2.64e-10
CAJHJB010000826.1	26	78.7	42	0	0	100.000	2.64e-10
CAJHJB010000821.1	25	222	142	11	0	92.810	1.15e-53
CAJHJB010000821.1	25	78.7	42	0	0	100.000	2.64e-10
CAJHJB010000819.1	25	222	142	11	0	92.810	1.15e-53
CAJHJB010000819.1	25	78.7	42	0	0	100.000	2.64e-10
CAJHJB010000814.1	25	222	142	11	0	92.810	1.15e-53
CAJHJB010000814.1	25	78.7	42	0	0	100.000	2.64e-10
CAJHJB010000808.1	25	222	142	11	0	92.810	1.15e-53
CAJHJB010000808.1	25	78.7	42	0	0	100.000	2.64e-10
CAJHJB010000806.1	25	222	142	11	0	92.810	1.15e-53
CAJHJB010000806.1	25	78.7	42	0	0	100.000	2.64e-10
CAJHJB010000804.1	25	222	142	11	0	92.810	1.15e-53
CAJHJB010000804.1	25	78.7	42	0	0	100.000	2.64e-10
CAJHJB010000800.1	25	222	142	11	0	92.810	1.15e-53
CAJHJB010000800.1	25	78.7	42	0	0	100.000	2.64e-10
CAJHJB010000799.1	25	222	142	11	0	92.810	1.15e-53
CAJHJB010000799.1	25	78.7	42	0	0	100.000	2.64e-10
CAJHJB010000794.1	25	222	142	11	0	92.810	1.15e-53
CAJHJB010000794.1	25	217	141	12	0	92.157	5.35e-52
CAJHJB010000794.1	25	78.7	42	0	0	100.000	2.64e-10
CAJHJB010000794.1	25	78.7	42	0	0	100.000	2.64e-10
CAJHJB010000793.1	25	222	142	11	0	92.810	1.15e-53
CAJHJB010000793.1	25	78.7	42	0	0	100.000	2.64e-10
CAJHJB010000792.1	25	222	142	11	0	92.810	1.15e-53
CAJHJB010000792.1	25	78.7	42	0	0	100.000	2.64e-10
CAJHJB010000791.1	21	222	149	12	2	91.411	1.15e-53
CAJHJB010000788.1	25	222	142	11	0	92.810	1.15e-53
CAJHJB010000788.1	25	78.7	42	0	0	100.000	2.64e-10
CAJHJB010000787.1	25	222	142	11	0	92.810	1.15e-53
CAJHJB010000787.1	25	78.7	42	0	0	100.000	2.64e-10
CAJHJB010000785.1	25	222	142	11	0	92.810	1.15e-53
CAJHJB010000785.1	25	78.7	42	0	0	100.000	2.64e-10
CAJHJB010000784.1	26	222	149	12	2	91.411	1.15e-53
CAJHJB010000784.1	26	78.7	42	0	0	100.000	2.64e-10
CAJHJB010000783.1	25	222	142	11	0	92.810	1.15e-53
CAJHJB010000783.1	25	78.7	42	0	0	100.000	2.64e-10
CAJHJB010000782.1	25	222	142	11	0	92.810	1.15e-53
CAJHJB010000782.1	25	78.7	42	0	0	100.000	2.64e-10
CAJHJB010000781.1	25	222	142	11	0	92.810	1.15e-53
CAJHJB010000781.1	25	78.7	42	0	0	100.000	2.64e-10
CAJHJB010000774.1	25	222	142	11	0	92.810	1.15e-53
CAJHJB010000774.1	25	78.7	42	0	0	100.000	2.64e-10
CAJHJB010000773.1	25	222	142	11	0	92.810	1.15e-53
CAJHJB010000773.1	25	110	68	3	1	94.444	9.35e-20
CAJHJB010000773.1	25	78.7	42	0	0	100.000	2.64e-10
CAJHJB010000773.1	25	75.0	40	0	0	100.000	3.41e-09
CAJHJB010000772.1	25	222	142	11	0	92.810	1.15e-53
CAJHJB010000772.1	25	78.7	42	0	0	100.000	2.64e-10
CAJHJB010000770.1	25	222	142	11	0	92.810	1.15e-53
CAJHJB010000770.1	25	78.7	42	0	0	100.000	2.64e-10
CAJHJB010000768.1	25	222	142	11	0	92.810	1.15e-53
CAJHJB010000768.1	25	78.7	42	0	0	100.000	2.64e-10
CAJHJB010000762.1	25	222	142	11	0	92.810	1.15e-53
CAJHJB010000762.1	25	78.7	42	0	0	100.000	2.64e-10
CAJHJB010000759.1	25	222	142	11	0	92.810	1.15e-53
CAJHJB010000759.1	25	78.7	42	0	0	100.000	2.64e-10
CAJHJB010000754.1	25	222	142	11	0	92.810	1.15e-53
CAJHJB010000754.1	25	78.7	42	0	0	100.000	2.64e-10
CAJHJB010000749.1	26	222	149	12	2	91.411	1.15e-53
CAJHJB010000749.1	26	78.7	42	0	0	100.000	2.64e-10
CAJHJB010000746.1	25	222	142	11	0	92.810	1.15e-53
CAJHJB010000746.1	25	78.7	42	0	0	100.000	2.64e-10
CAJHJB010000744.1	25	222	142	11	0	92.810	1.15e-53
CAJHJB010000744.1	25	78.7	42	0	0	100.000	2.64e-10
CAJHJB010000743.1	25	222	142	11	0	92.810	1.15e-53
CAJHJB010000743.1	25	78.7	42	0	0	100.000	2.64e-10
CAJHJB010000741.1	25	222	142	11	0	92.810	1.15e-53
CAJHJB010000741.1	25	78.7	42	0	0	100.000	2.64e-10
CAJHJB010000738.1	25	222	142	11	0	92.810	1.15e-53
CAJHJB010000738.1	25	78.7	42	0	0	100.000	2.64e-10
CAJHJB010000735.1	25	222	142	11	0	92.810	1.15e-53
CAJHJB010000735.1	25	78.7	42	0	0	100.000	2.64e-10
CAJHJB010000732.1	25	222	142	11	0	92.810	1.15e-53
CAJHJB010000732.1	25	78.7	42	0	0	100.000	2.64e-10
CAJHJB010000728.1	26	222	142	11	0	92.810	1.15e-53
CAJHJB010000728.1	26	217	148	13	2	90.798	5.35e-52
CAJHJB010000728.1	26	78.7	42	0	0	100.000	2.64e-10
CAJHJB010000728.1	26	78.7	42	0	0	100.000	2.64e-10
CAJHJB010000726.1	25	222	142	11	0	92.810	1.15e-53
CAJHJB010000726.1	25	78.7	42	0	0	100.000	2.64e-10
CAJHJB010000725.1	26	222	149	12	2	91.411	1.15e-53
CAJHJB010000725.1	26	73.1	41	1	0	97.619	1.23e-08
CAJHJB010000722.1	26	222	149	12	2	91.411	1.15e-53
CAJHJB010000722.1	26	78.7	42	0	0	100.000	2.64e-10
CAJHJB010000719.1	25	222	142	11	0	92.810	1.15e-53
CAJHJB010000719.1	25	78.7	42	0	0	100.000	2.64e-10
