# Supplementary material for: Using nanopore sequencing to identify fungi from clinical samples with high phylogenetic resolution
Source: Sci Rep. 2023 Jun 16;13:9785. doi: 10.1038/s41598-023-37016-0 (PMC10275880; doi:10.1038/s41598-023-37016-0)
Supplement: Supplementary file 1 — Supplementary Information. [file 41598_2023_37016_MOESM1_ESM.zip › Supplementary_Information/Supplementary_Data/Data_S5_Mock_blast/results/Mock_RGN1_7_fmt0.txt]

BLASTN 2.13.0+


Reference: Zheng Zhang, Scott Schwartz, Lukas Wagner, and Webb
Miller (2000), "A greedy algorithm for aligning DNA sequences", J
Comput Biol 2000; 7(1-2):203-14.


Database: all.fna
           16,976,359 sequences; 173,045,930,078 total letters


Query= ITS2_7

Length=256
                                                                      Score     E
Sequences producing significant alignments:                          (Bits)  Value

CM000172.1 Aspergillus fumigatus Af293 chromosome 4, whole genome...  473     9e-130
JAGXKD010000017.1 Aspergillus sp. GbtcF1 F1_0083, whole genome sh...  473     9e-130
NC_007197.1 Aspergillus fumigatus Af293 chromosome 4, whole genom...  473     9e-130
MSZS01000005.1 Aspergillus novofumigatus IBT 16806 P174scaffold_5...  462     2e-126
MSZS01000021.1 Aspergillus novofumigatus IBT 16806 P174scaffold_2...  462     2e-126
JAAKEQ010000076.1 Aspergillus oerlinghausenensis strain CBS 13918...  462     2e-126
JAAAPX010000306.1 Aspergillus fumigatiaffinis strain CNM-CM6805 N...  462     2e-126
BLKH01000198.1 Aspergillus lentulus IFM 58399 DNA, scaffold_198, ...  462     2e-126
NW_022984065.1 Aspergillus lentulus IFM 58399 DNA, scaffold_198, ...  462     2e-126
NW_020194278.1 Aspergillus novofumigatus IBT 16806 chromosome Unk...  462     2e-126
NW_020194294.1 Aspergillus novofumigatus IBT 16806 chromosome Unk...  462     2e-126
BBXM02000016.1 Aspergillus udagawae IFM 46973 DNA, scaffold_16, w...  457     9e-125
JACBAG010001485.1 Aspergillus felis isolate CNM-CM7691 NODE_443_l...  457     9e-125
NW_025091279.1 Aspergillus udagawae IFM 46973 DNA, scaffold_16, w...  457     9e-125
MSZS01000020.1 Aspergillus novofumigatus IBT 16806 P174scaffold_2...  455     3e-124
MSZS01000019.1 Aspergillus novofumigatus IBT 16806 P174scaffold_1...  455     3e-124
NW_020194293.1 Aspergillus novofumigatus IBT 16806 chromosome Unk...  455     3e-124
NW_020194292.1 Aspergillus novofumigatus IBT 16806 chromosome Unk...  455     3e-124
MSZS01000058.1 Aspergillus novofumigatus IBT 16806 P174scaffold_5...  449     1e-122
MSZS01000050.1 Aspergillus novofumigatus IBT 16806 P174scaffold_5...  449     1e-122
MSZS01000029.1 Aspergillus novofumigatus IBT 16806 P174scaffold_2...  449     1e-122
NW_020194331.1 Aspergillus novofumigatus IBT 16806 chromosome Unk...  449     1e-122
NW_020194323.1 Aspergillus novofumigatus IBT 16806 chromosome Unk...  449     1e-122
NW_020194302.1 Aspergillus novofumigatus IBT 16806 chromosome Unk...  449     1e-122
MSZS01000011.1 Aspergillus novofumigatus IBT 16806 P174scaffold_1...  442     2e-120
NW_020194284.1 Aspergillus novofumigatus IBT 16806 chromosome Unk...  442     2e-120
NKHU02000428.1 Aspergillus thermomutatus strain HMR AF 39 NODE_42...  440     9e-120
NW_020798475.1 Aspergillus thermomutatus strain HMR AF 39 chromos...  440     9e-120
JACBAD010001631.1 Aspergillus hiratsukae isolate CNM-CM5793 NODE_...  433     1e-117
JAKLNT010000355.1 Aspergillus quadricinctus strain FKII-L3-BK-DRA...  427     7e-116
NKHV02000463.1 Aspergillus turcosus strain HMR AF 23 NODE_461, wh...  427     7e-116
JAMYHO010000160.1 Apiotrichum sp. PL3306B ctg_160, whole genome s...  425     2e-115
DS026993.1 Aspergillus clavatus NRRL 1 1099423829739 genomic scaf...  409     2e-110
DS027078.1 Aspergillus clavatus NRRL 1 1099423829824 genomic scaf...  409     2e-110
DS027088.1 Aspergillus clavatus NRRL 1 1099423829834 genomic scaf...  409     2e-110
NW_001510447.1 Aspergillus clavatus NRRL 1 1099423829739 genomic ...  409     2e-110
NW_001510380.1 Aspergillus clavatus NRRL 1 1099423829824 genomic ...  409     2e-110
NW_001510370.1 Aspergillus clavatus NRRL 1 1099423829834 genomic ...  409     2e-110
DS027112.1 Aspergillus clavatus NRRL 1 1099423829858 genomic scaf...  405     3e-109
NW_001510346.1 Aspergillus clavatus NRRL 1 1099423829858 genomic ...  405     3e-109
BHVY01000008.1 Aspergillus pseudoviridinutans IFM 55266 DNA, scaf...  396     2e-106
NW_025091288.1 Aspergillus pseudoviridinutans IFM 55266 DNA, scaf...  396     2e-106
WXTY01000020.1 Spiromastix sp. SCSIO F190 Contig20, whole genome ...  357     9e-95 
SMSW01000009.1 Aspergillus cejpii strain FS110 scaffold9, whole g...  357     9e-95 
SMSW01000006.1 Aspergillus cejpii strain FS110 scaffold6, whole g...  357     9e-95 
SMSW01000012.1 Aspergillus cejpii strain FS110 scaffold12, whole ...  357     9e-95 
SMSW01000011.1 Aspergillus cejpii strain FS110 scaffold11, whole ...  357     9e-95 
VCAU01000267.1 Aspergillus nanangensis strain MST-FP2251 scaffold...  337     1e-88 
JSYV01000010.1 Evansstolkia leycettana strain CBS 398.68 contig01...  335     4e-88 
QUQM01000005.1 Aspergillus tanneri strain NIH1004 AapTan_5_pilon_...  335     4e-88 
NW_022984632.1 Aspergillus tanneri strain NIH1004 chromosome Unkn...  335     4e-88 
MSFL01000185.1 Aspergillus heteromorphus CBS 117.55 BO70scaffold_...  333     2e-87 
MSFL01000184.1 Aspergillus heteromorphus CBS 117.55 BO70scaffold_...  333     2e-87 
MSFL01000182.1 Aspergillus heteromorphus CBS 117.55 BO70scaffold_...  333     2e-87 
MSFL01000175.1 Aspergillus heteromorphus CBS 117.55 BO70scaffold_...  333     2e-87 
MSFL01000170.1 Aspergillus heteromorphus CBS 117.55 BO70scaffold_...  333     2e-87 
MSFL01000165.1 Aspergillus heteromorphus CBS 117.55 BO70scaffold_...  333     2e-87 
MSFL01000157.1 Aspergillus heteromorphus CBS 117.55 BO70scaffold_...  333     2e-87 
MSFL01000150.1 Aspergillus heteromorphus CBS 117.55 BO70scaffold_...  333     2e-87 
MSFL01000146.1 Aspergillus heteromorphus CBS 117.55 BO70scaffold_...  333     2e-87 
MSFL01000139.1 Aspergillus heteromorphus CBS 117.55 BO70scaffold_...  333     2e-87 
MSFL01000134.1 Aspergillus heteromorphus CBS 117.55 BO70scaffold_...  333     2e-87 
MSFL01000126.1 Aspergillus heteromorphus CBS 117.55 BO70scaffold_...  333     2e-87 
MSFL01000125.1 Aspergillus heteromorphus CBS 117.55 BO70scaffold_...  333     2e-87 
MSFL01000116.1 Aspergillus heteromorphus CBS 117.55 BO70scaffold_...  333     2e-87 
MSFL01000103.1 Aspergillus heteromorphus CBS 117.55 BO70scaffold_...  333     2e-87 
MSFL01000102.1 Aspergillus heteromorphus CBS 117.55 BO70scaffold_...  333     2e-87 
MSFL01000100.1 Aspergillus heteromorphus CBS 117.55 BO70scaffold_...  333     2e-87 
NW_020290590.1 Aspergillus heteromorphus CBS 117.55 chromosome Un...  333     2e-87 
NW_020290589.1 Aspergillus heteromorphus CBS 117.55 chromosome Un...  333     2e-87 
NW_020290587.1 Aspergillus heteromorphus CBS 117.55 chromosome Un...  333     2e-87 
NW_020290580.1 Aspergillus heteromorphus CBS 117.55 chromosome Un...  333     2e-87 
NW_020290575.1 Aspergillus heteromorphus CBS 117.55 chromosome Un...  333     2e-87 
NW_020290570.1 Aspergillus heteromorphus CBS 117.55 chromosome Un...  333     2e-87 
NW_020290562.1 Aspergillus heteromorphus CBS 117.55 chromosome Un...  333     2e-87 
NW_020290555.1 Aspergillus heteromorphus CBS 117.55 chromosome Un...  333     2e-87 
NW_020290551.1 Aspergillus heteromorphus CBS 117.55 chromosome Un...  333     2e-87 
NW_020290544.1 Aspergillus heteromorphus CBS 117.55 chromosome Un...  333     2e-87 
NW_020290539.1 Aspergillus heteromorphus CBS 117.55 chromosome Un...  333     2e-87 
NW_020290531.1 Aspergillus heteromorphus CBS 117.55 chromosome Un...  333     2e-87 
NW_020290530.1 Aspergillus heteromorphus CBS 117.55 chromosome Un...  333     2e-87 
NW_020290521.1 Aspergillus heteromorphus CBS 117.55 chromosome Un...  333     2e-87 
NW_020290508.1 Aspergillus heteromorphus CBS 117.55 chromosome Un...  333     2e-87 
NW_020290507.1 Aspergillus heteromorphus CBS 117.55 chromosome Un...  333     2e-87 
NW_020290505.1 Aspergillus heteromorphus CBS 117.55 chromosome Un...  333     2e-87 
MSFL01000186.1 Aspergillus heteromorphus CBS 117.55 BO70scaffold_...  331     6e-87 
MSFL01000164.1 Aspergillus heteromorphus CBS 117.55 BO70scaffold_...  331     6e-87 
NW_020290591.1 Aspergillus heteromorphus CBS 117.55 chromosome Un...  331     6e-87 
NW_020290569.1 Aspergillus heteromorphus CBS 117.55 chromosome Un...  331     6e-87 
JAFBMR010000004.1 Aspergillus sp. 'subgen. Cremei' strain IBT 356...  329     2e-86 
BDHI01000026.1 Aspergillus awamori DNA, contig: Aawm26, strain: I...  329     2e-86 
MSFL01000181.1 Aspergillus heteromorphus CBS 117.55 BO70scaffold_...  327     7e-86 
MSFL01000124.1 Aspergillus heteromorphus CBS 117.55 BO70scaffold_...  327     7e-86 
MSFL01000120.1 Aspergillus heteromorphus CBS 117.55 BO70scaffold_...  327     7e-86 
MSFL01000112.1 Aspergillus heteromorphus CBS 117.55 BO70scaffold_...  327     7e-86 
NW_020290586.1 Aspergillus heteromorphus CBS 117.55 chromosome Un...  327     7e-86 
NW_020290529.1 Aspergillus heteromorphus CBS 117.55 chromosome Un...  327     7e-86 
NW_020290525.1 Aspergillus heteromorphus CBS 117.55 chromosome Un...  327     7e-86 
NW_020290517.1 Aspergillus heteromorphus CBS 117.55 chromosome Un...  327     7e-86 
MSFL01000179.1 Aspergillus heteromorphus CBS 117.55 BO70scaffold_...  326     3e-85 
MSFL01000177.1 Aspergillus heteromorphus CBS 117.55 BO70scaffold_...  326     3e-85 
MSFL01000151.1 Aspergillus heteromorphus CBS 117.55 BO70scaffold_...  326     3e-85 
MSFL01000148.1 Aspergillus heteromorphus CBS 117.55 BO70scaffold_...  326     3e-85 
MSFL01000140.1 Aspergillus heteromorphus CBS 117.55 BO70scaffold_...  326     3e-85 
MSFL01000138.1 Aspergillus heteromorphus CBS 117.55 BO70scaffold_...  326     3e-85 
MSFL01000135.1 Aspergillus heteromorphus CBS 117.55 BO70scaffold_...  326     3e-85 
MSFL01000129.1 Aspergillus heteromorphus CBS 117.55 BO70scaffold_...  326     3e-85 
MSFL01000127.1 Aspergillus heteromorphus CBS 117.55 BO70scaffold_...  326     3e-85 
MSFL01000121.1 Aspergillus heteromorphus CBS 117.55 BO70scaffold_...  326     3e-85 
MSFL01000117.1 Aspergillus heteromorphus CBS 117.55 BO70scaffold_...  326     3e-85 
MSFL01000113.1 Aspergillus heteromorphus CBS 117.55 BO70scaffold_...  326     3e-85 
MSFL01000110.1 Aspergillus heteromorphus CBS 117.55 BO70scaffold_...  326     3e-85 
NW_020290584.1 Aspergillus heteromorphus CBS 117.55 chromosome Un...  326     3e-85 
NW_020290582.1 Aspergillus heteromorphus CBS 117.55 chromosome Un...  326     3e-85 
NW_020290556.1 Aspergillus heteromorphus CBS 117.55 chromosome Un...  326     3e-85 
NW_020290553.1 Aspergillus heteromorphus CBS 117.55 chromosome Un...  326     3e-85 
NW_020290545.1 Aspergillus heteromorphus CBS 117.55 chromosome Un...  326     3e-85 
NW_020290543.1 Aspergillus heteromorphus CBS 117.55 chromosome Un...  326     3e-85 
NW_020290540.1 Aspergillus heteromorphus CBS 117.55 chromosome Un...  326     3e-85 
NW_020290534.1 Aspergillus heteromorphus CBS 117.55 chromosome Un...  326     3e-85 
NW_020290532.1 Aspergillus heteromorphus CBS 117.55 chromosome Un...  326     3e-85 
NW_020290526.1 Aspergillus heteromorphus CBS 117.55 chromosome Un...  326     3e-85 
NW_020290522.1 Aspergillus heteromorphus CBS 117.55 chromosome Un...  326     3e-85 
NW_020290518.1 Aspergillus heteromorphus CBS 117.55 chromosome Un...  326     3e-85 
NW_020290515.1 Aspergillus heteromorphus CBS 117.55 chromosome Un...  326     3e-85 
AM270982.1 Aspergillus niger supercontig An03                         324     9e-85 
MNBE01000628.1 Penicillium subrubescens strain CBS 132785 PENSUBs...  324     9e-85 
JACWGB010000032.1 Penicillium sp. VS AB III KN VS-AB-III-KN_conti...  324     9e-85 
JAMADU010000619.1 Penicillium janthinellum strain PG2902 ctg_619,...  324     9e-85 
JACVQR010000012.1 Penicillium fimorum strain S/N-308-OC-P1 S_N-30...  324     9e-85 
JAMALA010000145.1 Cystobasidiaceae sp. 2NF920 ctg_145, whole geno...  324     9e-85 
JACWGC010000003.1 Penicillium sp. VS AB III KN 1 VS-AB-III-KN-1_c...  324     9e-85 
BDHI01000032.1 Aspergillus awamori DNA, contig: Aawm32, strain: I...  324     9e-85 
BDHI01000023.1 Aspergillus awamori DNA, contig: Aawm23, strain: I...  324     9e-85 
BDHI01000020.1 Aspergillus awamori DNA, contig: Aawm20, strain: I...  324     9e-85 
BDHI01000015.1 Aspergillus awamori DNA, contig: Aawm15, strain: I...  324     9e-85 
BDHI01000013.1 Aspergillus awamori DNA, contig: Aawm13, strain: I...  324     9e-85 
BDHI01000009.1 Aspergillus awamori DNA, contig: Aawm09, strain: I...  324     9e-85 
PZKB01000354.1 Penicillium sp. MT2 MMC-2018 NODE_354, whole genom...  324     9e-85 
MSFU01000098.1 Aspergillus eucalypticola CBS 122712 BO83scaffold_...  324     9e-85 
MSFU01000079.1 Aspergillus eucalypticola CBS 122712 BO83scaffold_...  324     9e-85 
MSFU01000116.1 Aspergillus eucalypticola CBS 122712 BO83scaffold_...  324     9e-85 
NW_020290372.1 Aspergillus eucalypticola CBS 122712 chromosome Un...  324     9e-85 
NW_020290353.1 Aspergillus eucalypticola CBS 122712 chromosome Un...  324     9e-85 
NW_020290390.1 Aspergillus eucalypticola CBS 122712 chromosome Un...  324     9e-85 
NT_166520.1 Aspergillus niger CBS 513.88 supercontig An03             324     9e-85 
JAMAHC010000176.1 Penicillium sp. R1202D strain S1126A ctg_176, w...  322     3e-84 
JAMAHE010000381.1 Penicillium sp. PH3801 strain S1316 ctg_381, wh...  322     3e-84 
JAMAHA010000120.1 Penicillium sp. PF2412A strain R1202D ctg_120, ...  322     3e-84 
JAMAHD010000167.1 Penicillium sp. S1126A strain PH3801 ctg_167, w...  322     3e-84 
BDHI01000033.1 Aspergillus awamori DNA, contig: Aawm33, strain: I...  322     3e-84 
BDHI01000006.1 Aspergillus awamori DNA, contig: Aawm06, strain: I...  322     3e-84 
JRVD02000017.1 Penicillium oxalicum strain HP7-1 unanchor18, whol...  322     3e-84 
JRVD02000016.1 Penicillium oxalicum strain HP7-1 unanchor17, whol...  322     3e-84 
JAMAHB010000149.1 Penicillium sp. PT4103 strain D2Mb ctg_149, who...  322     3e-84 
MSFU01000107.1 Aspergillus eucalypticola CBS 122712 BO83scaffold_...  322     3e-84 
MSFU01000105.1 Aspergillus eucalypticola CBS 122712 BO83scaffold_...  322     3e-84 
NW_020290381.1 Aspergillus eucalypticola CBS 122712 chromosome Un...  322     3e-84 
NW_020290379.1 Aspergillus eucalypticola CBS 122712 chromosome Un...  322     3e-84 
NW_026088304.1 Penicillium oxalicum strain HP7-1 chromosome Unkno...  322     3e-84 
NW_026088303.1 Penicillium oxalicum strain HP7-1 chromosome Unkno...  322     3e-84 
MSFL01000178.1 Aspergillus heteromorphus CBS 117.55 BO70scaffold_...  320     1e-83 
MSFL01000176.1 Aspergillus heteromorphus CBS 117.55 BO70scaffold_...  320     1e-83 
MSFL01000161.1 Aspergillus heteromorphus CBS 117.55 BO70scaffold_...  320     1e-83 
MSFL01000137.1 Aspergillus heteromorphus CBS 117.55 BO70scaffold_...  320     1e-83 
MSFL01000136.1 Aspergillus heteromorphus CBS 117.55 BO70scaffold_...  320     1e-83 
MSFL01000123.1 Aspergillus heteromorphus CBS 117.55 BO70scaffold_...  320     1e-83 
MSFL01000115.1 Aspergillus heteromorphus CBS 117.55 BO70scaffold_...  320     1e-83 
MSFL01000105.1 Aspergillus heteromorphus CBS 117.55 BO70scaffold_...  320     1e-83 
NW_020290583.1 Aspergillus heteromorphus CBS 117.55 chromosome Un...  320     1e-83 
NW_020290581.1 Aspergillus heteromorphus CBS 117.55 chromosome Un...  320     1e-83 
NW_020290566.1 Aspergillus heteromorphus CBS 117.55 chromosome Un...  320     1e-83 
NW_020290542.1 Aspergillus heteromorphus CBS 117.55 chromosome Un...  320     1e-83 
NW_020290541.1 Aspergillus heteromorphus CBS 117.55 chromosome Un...  320     1e-83 
NW_020290528.1 Aspergillus heteromorphus CBS 117.55 chromosome Un...  320     1e-83 
NW_020290520.1 Aspergillus heteromorphus CBS 117.55 chromosome Un...  320     1e-83 
NW_020290510.1 Aspergillus heteromorphus CBS 117.55 chromosome Un...  320     1e-83 
MSFL01000114.1 Aspergillus heteromorphus CBS 117.55 BO70scaffold_...  318     4e-83 
JAMAGZ010000485.1 Aspergillaceae sp. PF1803 strain PT4103 ctg_485...  318     4e-83 
MU158090.1 Crepidotus variabilis strain CBS 506.95 unplaced genom...  318     4e-83 
AP024428.1 Aspergillus luchuensis IFO 4308 DNA, chromosome 4, nea...  318     4e-83 
BLWE01000015.1 Aspergillus tubingensis WU-2223L DNA, scaffold_15,...  318     4e-83 
LGAV01000027.1 Malassezia pachydermatis strain CBS 1879 scaffold2...  318     4e-83 
MSFU01000099.1 Aspergillus eucalypticola CBS 122712 BO83scaffold_...  318     4e-83 
MSFU01000081.1 Aspergillus eucalypticola CBS 122712 BO83scaffold_...  318     4e-83 
MSFU01000103.1 Aspergillus eucalypticola CBS 122712 BO83scaffold_...  318     4e-83 
MSFU01000100.1 Aspergillus eucalypticola CBS 122712 BO83scaffold_...  318     4e-83 
JAAVMA010000124.1 Penicillium ochrochloron strain RLS11 NODE_124_...  318     4e-83 
NW_020290373.1 Aspergillus eucalypticola CBS 122712 chromosome Un...  318     4e-83 
NW_020290355.1 Aspergillus eucalypticola CBS 122712 chromosome Un...  318     4e-83 
NW_020290377.1 Aspergillus eucalypticola CBS 122712 chromosome Un...  318     4e-83 
NW_020290374.1 Aspergillus eucalypticola CBS 122712 chromosome Un...  318     4e-83 
NW_017253164.1 Malassezia pachydermatis strain CBS 1879 chromosom...  318     4e-83 
NW_023336289.1 Aspergillus tubingensis WU-2223L DNA, scaffold_15,...  318     4e-83 
NC_054852.1 Aspergillus luchuensis IFO 4308 DNA, chromosome 4, ne...  318     4e-83 
NW_020290519.1 Aspergillus heteromorphus CBS 117.55 chromosome Un...  318     4e-83 
AOTG01000575.1 Penicillium paxilli ATCC 26601 contig431_0, whole ...  316     2e-82 
MSFU01000113.1 Aspergillus eucalypticola CBS 122712 BO83scaffold_...  316     2e-82 
NW_020290387.1 Aspergillus eucalypticola CBS 122712 chromosome Un...  316     2e-82 
MSFL01000153.1 Aspergillus heteromorphus CBS 117.55 BO70scaffold_...  315     6e-82 
MSFL01000143.1 Aspergillus heteromorphus CBS 117.55 BO70scaffold_...  315     6e-82 
CDHK01000043.1 Penicillium brasilianum genome assembly Pbras_Allp...  315     6e-82 
CDHK01000042.1 Penicillium brasilianum genome assembly Pbras_Allp...  315     6e-82 
PELC01000648.1 Curvularia lunata strain W3 NODE_650_length_764_co...  315     6e-82 
NW_020290558.1 Aspergillus heteromorphus CBS 117.55 chromosome Un...  315     6e-82 
NW_020290548.1 Aspergillus heteromorphus CBS 117.55 chromosome Un...  315     6e-82 
MSFL01000174.1 Aspergillus heteromorphus CBS 117.55 BO70scaffold_...  313     2e-81 
MSFL01000118.1 Aspergillus heteromorphus CBS 117.55 BO70scaffold_...  313     2e-81 
NW_020290579.1 Aspergillus heteromorphus CBS 117.55 chromosome Un...  313     2e-81 
NW_020290523.1 Aspergillus heteromorphus CBS 117.55 chromosome Un...  313     2e-81 
CM041263.1 Penicillium oxalicum strain HP7-1 chromosome VIII, who...  309     3e-80 
NC_064657.1 Penicillium oxalicum strain HP7-1 chromosome VIII, wh...  309     3e-80 
MSFL01000194.1 Aspergillus heteromorphus CBS 117.55 BO70scaffold_...  307     9e-80 
JAMFOT010000209.1 Penicillium sp. D2Mb strain R2202 ctg_209, whol...  307     9e-80 
JAMZTW010000111.1 Penicillium simplicissimum strain A4 tig0000017...  307     9e-80 
JAMZTW010000110.1 Penicillium simplicissimum strain A4 tig0000017...  307     9e-80 
JAMZTW010000107.1 Penicillium simplicissimum strain A4 tig0000017...  307     9e-80 
JAMZTW010000106.1 Penicillium simplicissimum strain A4 tig0000016...  307     9e-80 
JAMZTW010000103.1 Penicillium simplicissimum strain A4 tig0000016...  307     9e-80 
JAMZTW010000102.1 Penicillium simplicissimum strain A4 tig0000016...  307     9e-80 
JAMZTW010000101.1 Penicillium simplicissimum strain A4 tig0000016...  307     9e-80 
JAMZTW010000100.1 Penicillium simplicissimum strain A4 tig0000015...  307     9e-80 
JAMZTW010000099.1 Penicillium simplicissimum strain A4 tig0000015...  307     9e-80 
JAMZTW010000098.1 Penicillium simplicissimum strain A4 tig0000015...  307     9e-80 
JAMZTW010000097.1 Penicillium simplicissimum strain A4 tig0000015...  307     9e-80 
JAMZTW010000096.1 Penicillium simplicissimum strain A4 tig0000015...  307     9e-80 
JAMZTW010000094.1 Penicillium simplicissimum strain A4 tig0000015...  307     9e-80 
JAMZTW010000093.1 Penicillium simplicissimum strain A4 tig0000015...  307     9e-80 
JAMZTW010000092.1 Penicillium simplicissimum strain A4 tig0000015...  307     9e-80 
JAMZTW010000091.1 Penicillium simplicissimum strain A4 tig0000015...  307     9e-80 
JAMZTW010000090.1 Penicillium simplicissimum strain A4 tig0000014...  307     9e-80 
JAMZTW010000089.1 Penicillium simplicissimum strain A4 tig0000014...  307     9e-80 
JAMZTW010000088.1 Penicillium simplicissimum strain A4 tig0000014...  307     9e-80 
JAMZTW010000087.1 Penicillium simplicissimum strain A4 tig0000014...  307     9e-80 
JAMZTW010000086.1 Penicillium simplicissimum strain A4 tig0000014...  307     9e-80 
JAMZTW010000085.1 Penicillium simplicissimum strain A4 tig0000014...  307     9e-80 
JAMZTW010000078.1 Penicillium simplicissimum strain A4 tig0000012...  307     9e-80 
NW_020290599.1 Aspergillus heteromorphus CBS 117.55 chromosome Un...  307     9e-80 
WIWV01000274.1 Penicillium ucsense strain S1M29 PECM_scaffold_274...  305     3e-79 
JAGMTT010000008.1 Aspergillus sp. MEXU 27854 Contig07, whole geno...  305     3e-79 
JAMAGX010000103.1 Aspergillaceae sp. M1327 strain PF1803 ctg_103,...  305     3e-79 
JALZYL010000072.1 Aspergillus tritici strain S2209 ctg_72, whole ...  303     1e-78 
JH993682.1 Penicillium digitatum Pd1 unplaced genomic scaffold Sc...  303     1e-78 
MDYP01000171.1 Penicillium vulpinum strain IBT 29486 PENVUL_conti...  303     1e-78 
JACBKQ010000154.1 Aspergillus sp. A31 154, whole genome shotgun s...  303     1e-78 
CH476599.1 Aspergillus terreus NIH2624 scaffold_6 genomic scaffol...  303     1e-78 
CAKMRK010000230.1 Penicillium sclerotigenum genome assembly, cont...  303     1e-78 
NW_014574576.1 Penicillium digitatum Pd1 unplaced genomic scaffol...  303     1e-78 
NT_165929.1 Aspergillus terreus NIH2624 scaffold_6 genomic scaffo...  303     1e-78 
JAMAGY010000223.1 Aspergillaceae sp. S1701 strain PF2412A ctg_223...  302     4e-78 
JAGUQL010000038.1 Penicillium corylophilum strain F5_1S_1A_F NODE...  302     4e-78 
MSFK01000078.1 Aspergillus sclerotioniger CBS 115572 BO94scaffold...  302     4e-78 
NW_020291068.1 Aspergillus sclerotioniger CBS 115572 chromosome U...  302     4e-78 
SWKV01000528.1 Didymella heteroderae strain 28M1 scaffold_529, wh...  298     6e-77 
JACSOR010000209.1 Penicillium dipodomyicola strain IIF7SW-F2 NODE...  298     6e-77 
QAGI01000420.1 Penicillium sp. MA 6040 contig00420, whole genome ...  298     6e-77 
JACVQR010000011.1 Penicillium fimorum strain S/N-308-OC-P1 S_N-30...  298     6e-77 
JANFQS010000991.1 Penicillium verrucosum strain IFST Pver1 NODE_9...  298     6e-77 
JNNR01000513.1 Penicillium nordicum strain UASWS BFE487 Contig513...  298     6e-77 
JAMALG010000162.1 Filobasidiaceae sp. PT2105A-2 ctg_162, whole ge...  298     6e-77 
SWKU01000089.1 Curvularia kusanoi strain 30M1 scaffold_89, whole ...  298     6e-77 
JAFEVA010000190.1 Neoarthrinium moseri strain CBS 164.80 scaffold...  298     6e-77 
JACSPC010000172.1 Penicillium griseoroseum strain IF3SW-F1 NODE_1...  298     6e-77 
CM002801.1 Penicillium chrysogenum strain P2niaD18 chromosome IV,...  298     6e-77 
CAJVRJ010000003.1 Penicillium sclerotiorum genome assembly, conti...  298     6e-77 
NW_026055304.1 Neoarthrinium moseri strain CBS 164.80 chromosome ...  298     6e-77 
JAMAFK010000124.1 Penicillium paneum strain M1707 ctg_124, whole ...  296     2e-76 
JAMAGU010000120.1 Talaromyces sp. PF30-5 strain S1602 ctg_121, wh...  294     7e-76 
JAFCIW010000005.1 Penicillium aurantiogriseum strain IBT 35659 ut...  294     7e-76 
JAMAGV010000048.1 Talaromyces sp. PT3601 strain M1327 ctg_48, who...  294     7e-76 
WBOJ01000006.1 Penicillium polonicum strain F7 contig.6, whole ge...  292     3e-75 
WBOJ01000005.1 Penicillium polonicum strain F7 contig.5, whole ge...  292     3e-75 
CM024083.1 Penicillium polonicum strain F7 chromosome IV, whole g...  292     3e-75 
MUGI01000139.1 Penicillium sp. BW_12 number12_ATCACG.R1_(paired)_...  292     3e-75 
PUXE01000268.1 Penicillium sp. SPG-F1 NODE_268_length_7477_cov_11...  292     3e-75 
PUHX01000265.1 Penicillium sp. SPG-F15 NODE_265_length_4793_cov_1...  292     3e-75 
RFFF01001586.1 Penicillium sp. CF01 contig_1588, whole genome sho...  292     3e-75 
MUGH01000060.1 Penicillium sp. BW_MB Marcia_B_CGATGT.R1_(paired)_...  292     3e-75 
PKQL01000996.1 Penicillium sp. CF05 scaffold_995, whole genome sh...  292     3e-75 
MSFM01000006.1 Aspergillus campestris IBT 28561 P168scaffold_6, w...  292     3e-75 
MSFM01000031.1 Aspergillus campestris IBT 28561 P168scaffold_31, ...  292     3e-75 
MSFM01000022.1 Aspergillus campestris IBT 28561 P168scaffold_22, ...  292     3e-75 
LHQR01000013.1 Penicillium griseofulvum strain PG3 contig_6, whol...  292     3e-75 
LHQR01000025.1 Penicillium griseofulvum strain PG3 contig_18, who...  292     3e-75 
LHQR01000026.1 Penicillium griseofulvum strain PG3 contig_11, who...  292     3e-75 
CAJVRB010000041.1 Penicillium nalgiovense genome assembly, contig...  292     3e-75 
MDDG01000036.1 Penicillium coprophilum strain IBT 31321 PENCOP_co...  292     3e-75 
JAASRZ010000049.1 Penicillium sp. str. #12 tig00000030_pilon, who...  292     3e-75 
JAKLNB010000448.1 Penicillium caseifulvum strain FKI-L3-CM-P1 NOD...  292     3e-75 
MDYO01000177.1 Penicillium solitum strain IBT 29525 PENSOL_contig...  292     3e-75 
JAHAQQ010000405.1 Penicillium palitans strain F6_7S_1C_F NODE_405...  292     3e-75 
JAETFV010000058.1 Penicillium robsamsonii strain VS III D KN3.2 V...  292     3e-75 
MLQL01000163.1 Penicillium flavigenum strain IBT 14082 PENFLA_con...  292     3e-75 
MUGJ01000069.1 Penicillium sp. BW_162_3FA 162_FA_TTAGGC.R1_(paire...  292     3e-75 
JACXYV010000050.1 Penicillium camemberti strain FM013=LCP06093 Pc...  292     3e-75 
JACXYV010000047.1 Penicillium camemberti strain FM013=LCP06093 Pc...  292     3e-75 
JACXYV010000045.1 Penicillium camemberti strain FM013=LCP06093 Pc...  292     3e-75 
JACXYV010000042.1 Penicillium camemberti strain FM013=LCP06093 Pc...  292     3e-75 
JACXYV010000039.1 Penicillium camemberti strain FM013=LCP06093 Pc...  292     3e-75 
JACXYV010000034.1 Penicillium camemberti strain FM013=LCP06093 Pc...  292     3e-75 
JACXYV010000031.1 Penicillium camemberti strain FM013=LCP06093 Pc...  292     3e-75 
JACXYV010000030.1 Penicillium camemberti strain FM013=LCP06093 Pc...  292     3e-75 
SRQG01000754.1 Claviceps aff. humidiphila group G2b strain LM81 c...  292     3e-75 
NW_024469302.1 Penicillium solitum strain IBT 29525 chromosome Un...  292     3e-75 
NW_020194341.1 Aspergillus campestris IBT 28561 chromosome Unknow...  292     3e-75 
NW_020194366.1 Aspergillus campestris IBT 28561 chromosome Unknow...  292     3e-75 
NW_020194357.1 Aspergillus campestris IBT 28561 chromosome Unknow...  292     3e-75 
NW_024467419.1 Penicillium griseofulvum strain PG3 chromosome Unk...  292     3e-75 
NW_024467431.1 Penicillium griseofulvum strain PG3 chromosome Unk...  292     3e-75 
NW_024467432.1 Penicillium griseofulvum strain PG3 chromosome Unk...  292     3e-75 
RHLO01001006.1 Aspergillus olivimuriae strain NRRL 66783 66783_66...  291     9e-75 
PTJQ01453438.1 Uromyces transversalis strain FL11_1 FL11-1_453438...  291     9e-75 
JACXYV010000044.1 Penicillium camemberti strain FM013=LCP06093 Pc...  289     3e-74 
WBOJ01000007.1 Penicillium polonicum strain F7 contig.7, whole ge...  287     1e-73 
CAJVRC010000095.1 Penicillium egyptiacum genome assembly, contig:...  287     1e-73 
LLXE01000800.1 Penicillium freii strain DAOM 242723 scaffold_800,...  287     1e-73 
JACXYV010000053.1 Penicillium camemberti strain FM013=LCP06093 Pc...  287     1e-73 
JACXYV010000051.1 Penicillium camemberti strain FM013=LCP06093 Pc...  287     1e-73 
JACXYV010000046.1 Penicillium camemberti strain FM013=LCP06093 Pc...  287     1e-73 
JACXYV010000043.1 Penicillium camemberti strain FM013=LCP06093 Pc...  287     1e-73 
JACXYV010000041.1 Penicillium camemberti strain FM013=LCP06093 Pc...  287     1e-73 
JACXYV010000040.1 Penicillium camemberti strain FM013=LCP06093 Pc...  287     1e-73 
JACXYV010000033.1 Penicillium camemberti strain FM013=LCP06093 Pc...  287     1e-73 
JACXYV010000016.1 Penicillium camemberti strain FM013=LCP06093 Pc...  287     1e-73 
MSFO01000015.1 Aspergillus steynii IBT 23096 P170scaffold_15, who...  285     4e-73 
MSFM01000024.1 Aspergillus campestris IBT 28561 P168scaffold_24, ...  285     4e-73 
NW_020194359.1 Aspergillus campestris IBT 28561 chromosome Unknow...  285     4e-73 
NW_020194412.1 Aspergillus steynii IBT 23096 chromosome Unknown P...  285     4e-73 
MSFO01000008.1 Aspergillus steynii IBT 23096 P170scaffold_8, whol...  281     6e-72 
MSFO01000034.1 Aspergillus steynii IBT 23096 P170scaffold_34, who...  281     6e-72 
MSFO01000031.1 Aspergillus steynii IBT 23096 P170scaffold_31, who...  281     6e-72 
MSFO01000028.1 Aspergillus steynii IBT 23096 P170scaffold_28, who...  281     6e-72 
MSFO01000026.1 Aspergillus steynii IBT 23096 P170scaffold_26, who...  281     6e-72 
MSFO01000024.1 Aspergillus steynii IBT 23096 P170scaffold_24, who...  281     6e-72 
MSFO01000022.1 Aspergillus steynii IBT 23096 P170scaffold_22, who...  281     6e-72 
MSFO01000016.1 Aspergillus steynii IBT 23096 P170scaffold_16, who...  281     6e-72 
MSFO01000014.1 Aspergillus steynii IBT 23096 P170scaffold_14, who...  281     6e-72 
JACXYV010000048.1 Penicillium camemberti strain FM013=LCP06093 Pc...  281     6e-72 
NW_020194405.1 Aspergillus steynii IBT 23096 chromosome Unknown P...  281     6e-72 
NW_020194431.1 Aspergillus steynii IBT 23096 chromosome Unknown P...  281     6e-72 
NW_020194428.1 Aspergillus steynii IBT 23096 chromosome Unknown P...  281     6e-72 
NW_020194425.1 Aspergillus steynii IBT 23096 chromosome Unknown P...  281     6e-72 
NW_020194423.1 Aspergillus steynii IBT 23096 chromosome Unknown P...  281     6e-72 
NW_020194421.1 Aspergillus steynii IBT 23096 chromosome Unknown P...  281     6e-72 
NW_020194419.1 Aspergillus steynii IBT 23096 chromosome Unknown P...  281     6e-72 
NW_020194413.1 Aspergillus steynii IBT 23096 chromosome Unknown P...  281     6e-72 
NW_020194411.1 Aspergillus steynii IBT 23096 chromosome Unknown P...  281     6e-72 
MSFO01000019.1 Aspergillus steynii IBT 23096 P170scaffold_19, who...  279     2e-71 
MSFM01000039.1 Aspergillus campestris IBT 28561 P168scaffold_39, ...  279     2e-71 
JABCSE010000029.1 Penicillium roqueforti strain LCP96 04111 scaff...  279     2e-71 
NW_024067592.1 Penicillium roqueforti strain LCP96 04111 chromoso...  279     2e-71 
NW_020194374.1 Aspergillus campestris IBT 28561 chromosome Unknow...  279     2e-71 
NW_020194416.1 Aspergillus steynii IBT 23096 chromosome Unknown P...  279     2e-71 
MSFO01000033.1 Aspergillus steynii IBT 23096 P170scaffold_33, who...  278     7e-71 
MSFO01000025.1 Aspergillus steynii IBT 23096 P170scaffold_25, who...  278     7e-71 
MSFO01000023.1 Aspergillus steynii IBT 23096 P170scaffold_23, who...  278     7e-71 
MSFO01000018.1 Aspergillus steynii IBT 23096 P170scaffold_18, who...  278     7e-71 
MSFO01000017.1 Aspergillus steynii IBT 23096 P170scaffold_17, who...  278     7e-71 
MSFO01000013.1 Aspergillus steynii IBT 23096 P170scaffold_13, who...  278     7e-71 
MSFM01000027.1 Aspergillus campestris IBT 28561 P168scaffold_27, ...  278     7e-71 
CAJVRC010000035.1 Penicillium egyptiacum genome assembly, contig:...  278     7e-71 
JAMAGW010000297.1 Aspergillaceae sp. S1602 strain S1701 ctg_297, ...  278     7e-71 
NW_020194362.1 Aspergillus campestris IBT 28561 chromosome Unknow...  278     7e-71 
NW_020194430.1 Aspergillus steynii IBT 23096 chromosome Unknown P...  278     7e-71 
NW_020194422.1 Aspergillus steynii IBT 23096 chromosome Unknown P...  278     7e-71 
NW_020194420.1 Aspergillus steynii IBT 23096 chromosome Unknown P...  278     7e-71 
NW_020194415.1 Aspergillus steynii IBT 23096 chromosome Unknown P...  278     7e-71 
NW_020194414.1 Aspergillus steynii IBT 23096 chromosome Unknown P...  278     7e-71 
NW_020194410.1 Aspergillus steynii IBT 23096 chromosome Unknown P...  278     7e-71 
MSFO01000027.1 Aspergillus steynii IBT 23096 P170scaffold_27, who...  276     3e-70 
NW_020194424.1 Aspergillus steynii IBT 23096 chromosome Unknown P...  276     3e-70 
MSFO01000021.1 Aspergillus steynii IBT 23096 P170scaffold_21, who...  274     9e-70 
JACWFS010000065.1 Penicillium sp. VS I D KN 3 VS-I-D-KN-3_contig_...  274     9e-70 
JACWFT010000001.1 Penicillium sp. VS I D KN VS-I-D-KN_contig_1, w...  274     9e-70 
NW_020194418.1 Aspergillus steynii IBT 23096 chromosome Unknown P...  274     9e-70 
SPNV01000634.1 Aspergillus burnettii strain FRR 5400 scaffold_634...  272     3e-69 
CAJVRC010000793.1 Penicillium egyptiacum genome assembly, contig:...  272     3e-69 
KV879231.1 Aspergillus aculeatus ATCC 16872 unplaced genomic scaf...  272     3e-69 
KV879183.1 Aspergillus aculeatus ATCC 16872 unplaced genomic scaf...  272     3e-69 
WOUI01001235.1 Aspergillus floridensis strain IHEM 21069 Scaffold...  272     3e-69 
PTJQ01387942.1 Uromyces transversalis strain FL11_1 FL11-1_387942...  272     3e-69 
NW_017963237.1 Aspergillus aculeatus ATCC 16872 unplaced genomic ...  272     3e-69 
NW_017963189.1 Aspergillus aculeatus ATCC 16872 unplaced genomic ...  272     3e-69 
MSFO01000020.1 Aspergillus steynii IBT 23096 P170scaffold_20, who...  270     1e-68 
JAMAGY010000224.1 Aspergillaceae sp. S1701 strain PF2412A ctg_224...  270     1e-68 
JACXYV010000038.1 Penicillium camemberti strain FM013=LCP06093 Pc...  270     1e-68 
NW_020194417.1 Aspergillus steynii IBT 23096 chromosome Unknown P...  270     1e-68 
JAMADR010000049.1 Thermoascaceae sp. PL2402 ctg_49, whole genome ...  267     2e-67 
JAMADS010000020.1 Thermoascaceae sp. M2901 strain PK2413 ctg_20, ...  267     2e-67 
JAGJCD010000014.1 Aspergillus sp. MCCF 102 NODE_42_length_3736_co...  267     2e-67 
QBDR01000027.1 Thermoascaceae sp. COH1141 Aspergillus_niger_strai...  267     2e-67 
JAMADT010000070.1 Thermoascaceae sp. PL2405 strain M2902 ctg_70, ...  267     2e-67 
JAMADP010000070.1 Thermoascaceae sp. M2902 strain PL2405 ctg_70, ...  267     2e-67 
JAMADQ010000038.1 Thermoascaceae sp. PK2413 strain M2901 ctg_38, ...  267     2e-67 
MSFL01000189.1 Aspergillus heteromorphus CBS 117.55 BO70scaffold_...  263     2e-66 
JPLR01000049.1 Penicillium capsulatum strain LiaoWQ-2011 unitig_2...  263     2e-66 
JPLR01000001.1 Penicillium capsulatum strain LiaoWQ-2011 unitig_1...  263     2e-66 
MDYN01000221.1 Penicillium antarcticum strain IBT 31811 PENANT_co...  263     2e-66 
NW_020290594.1 Aspergillus heteromorphus CBS 117.55 chromosome Un...  263     2e-66 
JALZYI010000115.1 Aspergillus tamarii strain PB2201 ctg_115, whol...  261     7e-66 
MSFL01000109.1 Aspergillus heteromorphus CBS 117.55 BO70scaffold_...  259     3e-65 
NGZO01000001.1 Aspergillus persii strain NIBRFGC000004109 scaffol...  259     3e-65 
JANFQX010000575.1 Aspergillus sclerotiorum strain IFST Ascl1 NODE...  259     3e-65 
LYCR01000272.1 Aspergillus bombycis strain NRRL26010 contig00272,...  259     3e-65 
NW_019170274.1 Aspergillus bombycis strain NRRL26010 chromosome U...  259     3e-65 
NW_020290514.1 Aspergillus heteromorphus CBS 117.55 chromosome Un...  259     3e-65 
LXJU01000204.1 Penicillium arizonense strain CBS 141311 PENARI_co...  257     1e-64 
NW_019173481.1 Penicillium arizonense strain CBS 141311 chromosom...  257     1e-64 
CP059872.1 Aspergillus flavus NRRL3357 chromosome 7                   254     1e-63 
JANAXO010000200.1 Aspergillus texensis strain TX-A-6-1-S NODE_200...  254     1e-63 
QCWU01000014.1 Colletotrichum sp. JS-367 scaffold14, whole genome...  254     1e-63 
SJFF01000027.1 Aspergillus parasiticus strain E1365 E1365_(paired...  254     1e-63 
BA000055.1 Aspergillus oryzae RIB40 DNA, chromosome 7                 254     1e-63 
JAGXKE010000002.1 Aspergillus sp. GbtcF2 F2_63, whole genome shot...  254     1e-63 
NC_036441.1 Aspergillus oryzae RIB40 DNA, chromosome 7                254     1e-63 
NC_054697.1 Aspergillus flavus NRRL3357 chromosome 7, complete se...  254     1e-63 
RFFF01000429.1 Penicillium sp. CF01 contig_429, whole genome shot...  252     4e-63 
NVQI01000082.1 Aspergillus sp. ATCC 12892 Aspergillus_oryzae_ATCC...  252     4e-63 
RCNU01000051.1 Paecilomyces variotii strain CBS 101075 C8Q69scaff...  252     4e-63 
RCNU01000028.1 Paecilomyces variotii strain CBS 101075 C8Q69scaff...  252     4e-63 
NW_021167190.1 Paecilomyces variotii strain CBS 101075 chromosome...  252     4e-63 
NW_021167167.1 Paecilomyces variotii strain CBS 101075 chromosome...  252     4e-63 
CAJVNO010000062.1 Penicillium olsonii genome assembly, contig: NO...  246     2e-61 
CAJVRC010000275.1 Penicillium egyptiacum genome assembly, contig:...  246     2e-61 
CACM01000378.1 Erysiphe pisi, MIRA assembly whole genome shotgun ...  246     2e-61 
MBFL02000846.1 Aspergillus hancockii strain FRR 3425 scaffold_846...  237     1e-58 
PNEM01000003.1 Byssochlamys sp. AF001 NODE_3_length_4651098_cov_4...  237     1e-58 
CAJVOY010000016.1 Penicillium salamii genome assembly, contig: NO...  235     4e-58 
QAGG01000433.1 Penicillium sp. MA 6036 contig00433, whole genome ...  235     4e-58 
JACKQL010001928.1 Termitomyces sp. T153 contig_29496, whole genom...  220     1e-53 
BLKH01000052.1 Aspergillus lentulus IFM 58399 DNA, scaffold_52, w...  202     5e-48 
NW_022983919.1 Aspergillus lentulus IFM 58399 DNA, scaffold_52, w...  202     5e-48 
MVGC01005966.1 Aspergillus sclerotialis strain CBS 366.77 Contig0...  200     2e-47 
JANFQY010000812.1 Aspergillus ostianus strain IFST Aos1 NODE_812_...  198     6e-47 
DS027007.1 Aspergillus clavatus NRRL 1 1099423829753 genomic scaf...  193     3e-45 
NW_001510434.1 Aspergillus clavatus NRRL 1 1099423829753 genomic ...  193     3e-45 
MCBS01005928.1 Golovinomyces cichoracearum isolate UMSG1 GcM1_con...  189     4e-44 
CAJVRC010000501.1 Penicillium egyptiacum genome assembly, contig:...  189     4e-44 
PQME02000349.1 Eurotiomycetes sp. MA 6038 contig00349, whole geno...  185     5e-43 
JAMAGR010000149.1 Talaromyces sp. PF30-1D strain PG4302 ctg_149, ...  185     5e-43 
JAMAGO010000131.1 Talaromyces sp. PX2802 strain PF30-10 ctg_131, ...  185     5e-43 
JAMAGS010000128.1 Talaromyces sp. PF30-1C strain PF30-5 ctg_128, ...  185     5e-43 
JAMAGT010000027.1 Talaromyces sp. PG4302 strain PT3601 ctg_27, wh...  185     5e-43 
JAMAGM010000171.1 Talaromyces sp. PX1902 strain PX2802 ctg_171, w...  185     5e-43 
JAMAGP010000136.1 Talaromyces sp. PYS2902 strain PF30-1D ctg_136,...  185     5e-43 
PTJQ01011162.1 Uromyces transversalis strain FL11_1 FL11-1_011162...  185     5e-43 
JAMAGN010000108.1 Talaromyces sp. B14P1 strain PYS2902 ctg_108, w...  185     5e-43 
JAMAGQ010000140.1 Talaromyces sp. PF30-10 strain PF30-1C ctg_140,...  185     5e-43 
DS027059.1 Aspergillus clavatus NRRL 1 1099423829805 genomic scaf...  183     2e-42 
CAJVRC010000428.1 Penicillium egyptiacum genome assembly, contig:...  183     2e-42 
JAMAGD010000134.1 Talaromyces sp. P2101 strain PF2101 ctg_134, wh...  183     2e-42 
JAMAGB010000102.1 Talaromyces sp. PYS2103 strain P2101 ctg_102, w...  183     2e-42 
JABUIS010000056.1 Talaromyces purpureogenus strain Q2 scaffold56,...  183     2e-42 
JABUIS010000055.1 Talaromyces purpureogenus strain Q2 scaffold55,...  183     2e-42 
JABUIS010000054.1 Talaromyces purpureogenus strain Q2 scaffold54,...  183     2e-42 
JABUIS010000052.1 Talaromyces purpureogenus strain Q2 scaffold52,...  183     2e-42 
JABUIS010000049.1 Talaromyces purpureogenus strain Q2 scaffold49,...  183     2e-42 
JABUIS010000048.1 Talaromyces purpureogenus strain Q2 scaffold48,...  183     2e-42 
JABUIS010000045.1 Talaromyces purpureogenus strain Q2 scaffold45,...  183     2e-42 
JABUIS010000042.1 Talaromyces purpureogenus strain Q2 scaffold42,...  183     2e-42 
JABUIS010000033.1 Talaromyces purpureogenus strain Q2 scaffold33,...  183     2e-42 
JAMAGC010000082.1 Talaromyces sp. PT2101 strain PF3502 ctg_82, wh...  183     2e-42 
WTTZ01000243.1 Penicillium sp. OUCMDZ-019 Scaffold244, whole geno...  183     2e-42 
DS995921.1 Penicillium marneffei ATCC 18224 scf_1107713384419 gen...  183     2e-42 
NW_001517094.1 Aspergillus clavatus NRRL 1 1099423829805 genomic ...  183     2e-42 
NW_002196683.1 Talaromyces marneffei ATCC 18224 scf_1107713384419...  183     2e-42 
JAFBMQ010000006.1 Aspergillus westerdijkiae strain IBT 35663 utg0...  182     6e-42 
JAMAFU010000007.1 Onygenales sp. R3503 strain PB3601 ctg_7, whole...  180     2e-41 
JNOM01000861.1 Aspergillus nomiae NRRL 13137 contig00861, whole g...  180     2e-41 
JAKLMW010000142.1 Talaromyces ruber strain FKI-L3-BK-DAB3 NODE_14...  180     2e-41 
JAMAFV010000131.1 Onygenales sp. R13A2 strain PYS4502 ctg_131, wh...  180     2e-41 
JAMAFW010000152.1 Trichocomaceae sp. PB3601 strain PB3603 ctg_152...  180     2e-41 
NW_015378916.1 Aspergillus nomiae NRRL 13137 chromosome Unknown c...  180     2e-41 
LHCL01000415.1 Talaromyces verruculosus strain TS63-9 Scaffold415...  178     8e-41 
NHZS01000571.1 Talaromyces adpressus strain CBS 142503 Contig0000...  178     8e-41 
CP036229.1 Talaromyces funiculosus strain X33 chromosome 7            178     8e-41 
JABUIS010000047.1 Talaromyces purpureogenus strain Q2 scaffold47,...  178     8e-41 
JABCKD010002691.1 Fusarium sp. NRRL 66088 NRRL66088_c0002691, who...  178     8e-41 
MIKG01000049.1 Talaromyces amestolkiae strain CIB scaffold49.1, w...  178     8e-41 
NW_024468085.1 Talaromyces amestolkiae strain CIB chromosome Unkn...  178     8e-41 
JAMADU010000194.1 Penicillium janthinellum strain PG2902 ctg_194,...  174     1e-39 
JANFQT010000544.1 Penicillium glycyrrhizacola strain CGMCC 3.1527...  174     1e-39 
PQMF01000356.1 Eurotiomycetes sp. MA 6039 contig00356, whole geno...  174     1e-39 
JAMAGL010000087.1 Talaromyces sp. PL2406 strain B14P1 ctg_87, who...  172     4e-39 
CACM01029020.1 Erysiphe pisi, MIRA assembly whole genome shotgun ...  172     4e-39 
JAMAFY010000057.1 Trichocomaceae sp. PB3603 strain PH2104 ctg_57,...  169     5e-38 
JAMAGA010000048.1 Talaromyces sp. PH2104 strain PT2101 ctg_48, wh...  169     5e-38 
CAJVRC010000268.1 Penicillium egyptiacum genome assembly, contig:...  169     5e-38 
JANFQT010000568.1 Penicillium glycyrrhizacola strain CGMCC 3.1527...  169     5e-38 
JAMAFZ010000028.1 Talaromyces sp. F3606 strain PYS2103 ctg_28, wh...  169     5e-38 
CP017345.1 Talaromyces pinophilus strain 1-95 chromosome 2, compl...  167     2e-37 
JAILXB010000105.1 Aspergillus brunneus strain CBS 112.26 S/N-302-...  167     2e-37 
JAOYNC010072911.1 Bertia moriformis strain D4H25SX9FM voucher IRG...  167     2e-37 
JAMAHH010000222.1 Aspergillus sp. S1107B strain PYS4201 ctg_222, ...  167     2e-37 
JAMAHK010000215.1 Aspergillus sp. S1801 strain PYS4241 ctg_215, w...  167     2e-37 
JAMAHL010000227.1 Aspergillus sp. PYS4241 strain PYS4240 ctg_227,...  167     2e-37 
MAQV01000001.1 Aspergillus cristatus strain YKY807 scaffold1, who...  167     2e-37 
JAKLMM010000110.1 Aspergillus pseudoglaucus strain FJII-L3-SW-P1 ...  167     2e-37 
NPFK01001417.1 Penicillium occitanis (nom. inval.) strain CL100 c...  167     2e-37 
JAMAHI010000081.1 Aspergillus sp. PYS4201 strain S3505 ctg_81, wh...  167     2e-37 


>CM000172.1 Aspergillus fumigatus Af293 chromosome 4, whole genome shotgun 
sequence
Length=3923705

 Score = 473 bits (256),  Expect = 9e-130
 Identities = 256/256 (100%), Gaps = 0/256 (0%)
 Strand=Plus/Minus

Query  1       CAAGGTTTCCGTAGGTGAACCTGCGGAAGGATCATTACCGAGTGAGGGCCCTCTGGGTCC  60
               ||||||||||||||||||||||||||||||||||||||||||||||||||||||||||||
Sbjct  442681  CAAGGTTTCCGTAGGTGAACCTGCGGAAGGATCATTACCGAGTGAGGGCCCTCTGGGTCC  442622

Query  61      AACCTCCCACCCGTGTCTATCGTACCTTGTTGCTTcggcgggcccgccgtttcgacggcc  120
               ||||||||||||||||||||||||||||||||||||||||||||||||||||||||||||
Sbjct  442621  AACCTCCCACCCGTGTCTATCGTACCTTGTTGCTTCGGCGGGCCCGCCGTTTCGACGGCC  442562

Query  121     gccggggaggccttgcgcccccgggcccgcgcccgccgAAGACCCCAACATGAACGCTGT  180
               ||||||||||||||||||||||||||||||||||||||||||||||||||||||||||||
Sbjct  442561  GCCGGGGAGGCCTTGCGCCCCCGGGCCCGCGCCCGCCGAAGACCCCAACATGAACGCTGT  442502

Query  181     TCTGAAAGTATGCAGTCTGAGTTGATTATCGTAATCAGTTAAAACTTTCAACAACGGATC  240
               ||||||||||||||||||||||||||||||||||||||||||||||||||||||||||||
Sbjct  442501  TCTGAAAGTATGCAGTCTGAGTTGATTATCGTAATCAGTTAAAACTTTCAACAACGGATC  442442

Query  241     TCTTGGTTCCGGCATC  256
               ||||||||||||||||
Sbjct  442441  TCTTGGTTCCGGCATC  442426


>JAGXKD010000017.1 Aspergillus sp. GbtcF1 F1_0083, whole genome shotgun sequence
Length=3663542

 Score = 473 bits (256),  Expect = 9e-130
 Identities = 256/256 (100%), Gaps = 0/256 (0%)
 Strand=Plus/Minus

Query  1       CAAGGTTTCCGTAGGTGAACCTGCGGAAGGATCATTACCGAGTGAGGGCCCTCTGGGTCC  60
               ||||||||||||||||||||||||||||||||||||||||||||||||||||||||||||
Sbjct  432929  CAAGGTTTCCGTAGGTGAACCTGCGGAAGGATCATTACCGAGTGAGGGCCCTCTGGGTCC  432870

Query  61      AACCTCCCACCCGTGTCTATCGTACCTTGTTGCTTcggcgggcccgccgtttcgacggcc  120
               ||||||||||||||||||||||||||||||||||||||||||||||||||||||||||||
Sbjct  432869  AACCTCCCACCCGTGTCTATCGTACCTTGTTGCTTCGGCGGGCCCGCCGTTTCGACGGCC  432810

Query  121     gccggggaggccttgcgcccccgggcccgcgcccgccgAAGACCCCAACATGAACGCTGT  180
               ||||||||||||||||||||||||||||||||||||||||||||||||||||||||||||
Sbjct  432809  GCCGGGGAGGCCTTGCGCCCCCGGGCCCGCGCCCGCCGAAGACCCCAACATGAACGCTGT  432750

Query  181     TCTGAAAGTATGCAGTCTGAGTTGATTATCGTAATCAGTTAAAACTTTCAACAACGGATC  240
               ||||||||||||||||||||||||||||||||||||||||||||||||||||||||||||
Sbjct  432749  TCTGAAAGTATGCAGTCTGAGTTGATTATCGTAATCAGTTAAAACTTTCAACAACGGATC  432690

Query  241     TCTTGGTTCCGGCATC  256
               ||||||||||||||||
Sbjct  432689  TCTTGGTTCCGGCATC  432674


 Score = 473 bits (256),  Expect = 9e-130
 Identities = 256/256 (100%), Gaps = 0/256 (0%)
 Strand=Plus/Minus

Query  1       CAAGGTTTCCGTAGGTGAACCTGCGGAAGGATCATTACCGAGTGAGGGCCCTCTGGGTCC  60
               ||||||||||||||||||||||||||||||||||||||||||||||||||||||||||||
Sbjct  440757  CAAGGTTTCCGTAGGTGAACCTGCGGAAGGATCATTACCGAGTGAGGGCCCTCTGGGTCC  440698

Query  61      AACCTCCCACCCGTGTCTATCGTACCTTGTTGCTTcggcgggcccgccgtttcgacggcc  120
               ||||||||||||||||||||||||||||||||||||||||||||||||||||||||||||
Sbjct  440697  AACCTCCCACCCGTGTCTATCGTACCTTGTTGCTTCGGCGGGCCCGCCGTTTCGACGGCC  440638

Query  121     gccggggaggccttgcgcccccgggcccgcgcccgccgAAGACCCCAACATGAACGCTGT  180
               ||||||||||||||||||||||||||||||||||||||||||||||||||||||||||||
Sbjct  440637  GCCGGGGAGGCCTTGCGCCCCCGGGCCCGCGCCCGCCGAAGACCCCAACATGAACGCTGT  440578

Query  181     TCTGAAAGTATGCAGTCTGAGTTGATTATCGTAATCAGTTAAAACTTTCAACAACGGATC  240
               ||||||||||||||||||||||||||||||||||||||||||||||||||||||||||||
Sbjct  440577  TCTGAAAGTATGCAGTCTGAGTTGATTATCGTAATCAGTTAAAACTTTCAACAACGGATC  440518

Query  241     TCTTGGTTCCGGCATC  256
               ||||||||||||||||
Sbjct  440517  TCTTGGTTCCGGCATC  440502


 Score = 473 bits (256),  Expect = 9e-130
 Identities = 256/256 (100%), Gaps = 0/256 (0%)
 Strand=Plus/Minus

Query  1       CAAGGTTTCCGTAGGTGAACCTGCGGAAGGATCATTACCGAGTGAGGGCCCTCTGGGTCC  60
               ||||||||||||||||||||||||||||||||||||||||||||||||||||||||||||
Sbjct  448585  CAAGGTTTCCGTAGGTGAACCTGCGGAAGGATCATTACCGAGTGAGGGCCCTCTGGGTCC  448526

Query  61      AACCTCCCACCCGTGTCTATCGTACCTTGTTGCTTcggcgggcccgccgtttcgacggcc  120
               ||||||||||||||||||||||||||||||||||||||||||||||||||||||||||||
Sbjct  448525  AACCTCCCACCCGTGTCTATCGTACCTTGTTGCTTCGGCGGGCCCGCCGTTTCGACGGCC  448466

Query  121     gccggggaggccttgcgcccccgggcccgcgcccgccgAAGACCCCAACATGAACGCTGT  180
               ||||||||||||||||||||||||||||||||||||||||||||||||||||||||||||
Sbjct  448465  GCCGGGGAGGCCTTGCGCCCCCGGGCCCGCGCCCGCCGAAGACCCCAACATGAACGCTGT  448406

Query  181     TCTGAAAGTATGCAGTCTGAGTTGATTATCGTAATCAGTTAAAACTTTCAACAACGGATC  240
               ||||||||||||||||||||||||||||||||||||||||||||||||||||||||||||
Sbjct  448405  TCTGAAAGTATGCAGTCTGAGTTGATTATCGTAATCAGTTAAAACTTTCAACAACGGATC  448346

Query  241     TCTTGGTTCCGGCATC  256
               ||||||||||||||||
Sbjct  448345  TCTTGGTTCCGGCATC  448330


 Score = 473 bits (256),  Expect = 9e-130
 Identities = 256/256 (100%), Gaps = 0/256 (0%)
 Strand=Plus/Minus

Query  1       CAAGGTTTCCGTAGGTGAACCTGCGGAAGGATCATTACCGAGTGAGGGCCCTCTGGGTCC  60
               ||||||||||||||||||||||||||||||||||||||||||||||||||||||||||||
Sbjct  456412  CAAGGTTTCCGTAGGTGAACCTGCGGAAGGATCATTACCGAGTGAGGGCCCTCTGGGTCC  456353

Query  61      AACCTCCCACCCGTGTCTATCGTACCTTGTTGCTTcggcgggcccgccgtttcgacggcc  120
               ||||||||||||||||||||||||||||||||||||||||||||||||||||||||||||
Sbjct  456352  AACCTCCCACCCGTGTCTATCGTACCTTGTTGCTTCGGCGGGCCCGCCGTTTCGACGGCC  456293

Query  121     gccggggaggccttgcgcccccgggcccgcgcccgccgAAGACCCCAACATGAACGCTGT  180
               ||||||||||||||||||||||||||||||||||||||||||||||||||||||||||||
Sbjct  456292  GCCGGGGAGGCCTTGCGCCCCCGGGCCCGCGCCCGCCGAAGACCCCAACATGAACGCTGT  456233

Query  181     TCTGAAAGTATGCAGTCTGAGTTGATTATCGTAATCAGTTAAAACTTTCAACAACGGATC  240
               ||||||||||||||||||||||||||||||||||||||||||||||||||||||||||||
Sbjct  456232  TCTGAAAGTATGCAGTCTGAGTTGATTATCGTAATCAGTTAAAACTTTCAACAACGGATC  456173

Query  241     TCTTGGTTCCGGCATC  256
               ||||||||||||||||
Sbjct  456172  TCTTGGTTCCGGCATC  456157


 Score = 473 bits (256),  Expect = 9e-130
 Identities = 256/256 (100%), Gaps = 0/256 (0%)
 Strand=Plus/Minus

Query  1       CAAGGTTTCCGTAGGTGAACCTGCGGAAGGATCATTACCGAGTGAGGGCCCTCTGGGTCC  60
               ||||||||||||||||||||||||||||||||||||||||||||||||||||||||||||
Sbjct  464240  CAAGGTTTCCGTAGGTGAACCTGCGGAAGGATCATTACCGAGTGAGGGCCCTCTGGGTCC  464181

Query  61      AACCTCCCACCCGTGTCTATCGTACCTTGTTGCTTcggcgggcccgccgtttcgacggcc  120
               ||||||||||||||||||||||||||||||||||||||||||||||||||||||||||||
Sbjct  464180  AACCTCCCACCCGTGTCTATCGTACCTTGTTGCTTCGGCGGGCCCGCCGTTTCGACGGCC  464121

Query  121     gccggggaggccttgcgcccccgggcccgcgcccgccgAAGACCCCAACATGAACGCTGT  180
               ||||||||||||||||||||||||||||||||||||||||||||||||||||||||||||
Sbjct  464120  GCCGGGGAGGCCTTGCGCCCCCGGGCCCGCGCCCGCCGAAGACCCCAACATGAACGCTGT  464061

Query  181     TCTGAAAGTATGCAGTCTGAGTTGATTATCGTAATCAGTTAAAACTTTCAACAACGGATC  240
               ||||||||||||||||||||||||||||||||||||||||||||||||||||||||||||
Sbjct  464060  TCTGAAAGTATGCAGTCTGAGTTGATTATCGTAATCAGTTAAAACTTTCAACAACGGATC  464001

Query  241     TCTTGGTTCCGGCATC  256
               ||||||||||||||||
Sbjct  464000  TCTTGGTTCCGGCATC  463985


 Score = 473 bits (256),  Expect = 9e-130
 Identities = 256/256 (100%), Gaps = 0/256 (0%)
 Strand=Plus/Minus

Query  1       CAAGGTTTCCGTAGGTGAACCTGCGGAAGGATCATTACCGAGTGAGGGCCCTCTGGGTCC  60
               ||||||||||||||||||||||||||||||||||||||||||||||||||||||||||||
Sbjct  472068  CAAGGTTTCCGTAGGTGAACCTGCGGAAGGATCATTACCGAGTGAGGGCCCTCTGGGTCC  472009

Query  61      AACCTCCCACCCGTGTCTATCGTACCTTGTTGCTTcggcgggcccgccgtttcgacggcc  120
               ||||||||||||||||||||||||||||||||||||||||||||||||||||||||||||
Sbjct  472008  AACCTCCCACCCGTGTCTATCGTACCTTGTTGCTTCGGCGGGCCCGCCGTTTCGACGGCC  471949

Query  121     gccggggaggccttgcgcccccgggcccgcgcccgccgAAGACCCCAACATGAACGCTGT  180
               ||||||||||||||||||||||||||||||||||||||||||||||||||||||||||||
Sbjct  471948  GCCGGGGAGGCCTTGCGCCCCCGGGCCCGCGCCCGCCGAAGACCCCAACATGAACGCTGT  471889

Query  181     TCTGAAAGTATGCAGTCTGAGTTGATTATCGTAATCAGTTAAAACTTTCAACAACGGATC  240
               ||||||||||||||||||||||||||||||||||||||||||||||||||||||||||||
Sbjct  471888  TCTGAAAGTATGCAGTCTGAGTTGATTATCGTAATCAGTTAAAACTTTCAACAACGGATC  471829

Query  241     TCTTGGTTCCGGCATC  256
               ||||||||||||||||
Sbjct  471828  TCTTGGTTCCGGCATC  471813


 Score = 473 bits (256),  Expect = 9e-130
 Identities = 256/256 (100%), Gaps = 0/256 (0%)
 Strand=Plus/Minus

Query  1       CAAGGTTTCCGTAGGTGAACCTGCGGAAGGATCATTACCGAGTGAGGGCCCTCTGGGTCC  60
               ||||||||||||||||||||||||||||||||||||||||||||||||||||||||||||
Sbjct  479896  CAAGGTTTCCGTAGGTGAACCTGCGGAAGGATCATTACCGAGTGAGGGCCCTCTGGGTCC  479837

Query  61      AACCTCCCACCCGTGTCTATCGTACCTTGTTGCTTcggcgggcccgccgtttcgacggcc  120
               ||||||||||||||||||||||||||||||||||||||||||||||||||||||||||||
Sbjct  479836  AACCTCCCACCCGTGTCTATCGTACCTTGTTGCTTCGGCGGGCCCGCCGTTTCGACGGCC  479777

Query  121     gccggggaggccttgcgcccccgggcccgcgcccgccgAAGACCCCAACATGAACGCTGT  180
               ||||||||||||||||||||||||||||||||||||||||||||||||||||||||||||
Sbjct  479776  GCCGGGGAGGCCTTGCGCCCCCGGGCCCGCGCCCGCCGAAGACCCCAACATGAACGCTGT  479717

Query  181     TCTGAAAGTATGCAGTCTGAGTTGATTATCGTAATCAGTTAAAACTTTCAACAACGGATC  240
               ||||||||||||||||||||||||||||||||||||||||||||||||||||||||||||
Sbjct  479716  TCTGAAAGTATGCAGTCTGAGTTGATTATCGTAATCAGTTAAAACTTTCAACAACGGATC  479657

Query  241     TCTTGGTTCCGGCATC  256
               ||||||||||||||||
Sbjct  479656  TCTTGGTTCCGGCATC  479641


 Score = 473 bits (256),  Expect = 9e-130
 Identities = 256/256 (100%), Gaps = 0/256 (0%)
 Strand=Plus/Minus

Query  1       CAAGGTTTCCGTAGGTGAACCTGCGGAAGGATCATTACCGAGTGAGGGCCCTCTGGGTCC  60
               ||||||||||||||||||||||||||||||||||||||||||||||||||||||||||||
Sbjct  487723  CAAGGTTTCCGTAGGTGAACCTGCGGAAGGATCATTACCGAGTGAGGGCCCTCTGGGTCC  487664

Query  61      AACCTCCCACCCGTGTCTATCGTACCTTGTTGCTTcggcgggcccgccgtttcgacggcc  120
               ||||||||||||||||||||||||||||||||||||||||||||||||||||||||||||
Sbjct  487663  AACCTCCCACCCGTGTCTATCGTACCTTGTTGCTTCGGCGGGCCCGCCGTTTCGACGGCC  487604

Query  121     gccggggaggccttgcgcccccgggcccgcgcccgccgAAGACCCCAACATGAACGCTGT  180
               ||||||||||||||||||||||||||||||||||||||||||||||||||||||||||||
Sbjct  487603  GCCGGGGAGGCCTTGCGCCCCCGGGCCCGCGCCCGCCGAAGACCCCAACATGAACGCTGT  487544

Query  181     TCTGAAAGTATGCAGTCTGAGTTGATTATCGTAATCAGTTAAAACTTTCAACAACGGATC  240
               ||||||||||||||||||||||||||||||||||||||||||||||||||||||||||||
Sbjct  487543  TCTGAAAGTATGCAGTCTGAGTTGATTATCGTAATCAGTTAAAACTTTCAACAACGGATC  487484

Query  241     TCTTGGTTCCGGCATC  256
               ||||||||||||||||
Sbjct  487483  TCTTGGTTCCGGCATC  487468


 Score = 473 bits (256),  Expect = 9e-130
 Identities = 256/256 (100%), Gaps = 0/256 (0%)
 Strand=Plus/Minus

Query  1       CAAGGTTTCCGTAGGTGAACCTGCGGAAGGATCATTACCGAGTGAGGGCCCTCTGGGTCC  60
               ||||||||||||||||||||||||||||||||||||||||||||||||||||||||||||
Sbjct  495551  CAAGGTTTCCGTAGGTGAACCTGCGGAAGGATCATTACCGAGTGAGGGCCCTCTGGGTCC  495492

Query  61      AACCTCCCACCCGTGTCTATCGTACCTTGTTGCTTcggcgggcccgccgtttcgacggcc  120
               ||||||||||||||||||||||||||||||||||||||||||||||||||||||||||||
Sbjct  495491  AACCTCCCACCCGTGTCTATCGTACCTTGTTGCTTCGGCGGGCCCGCCGTTTCGACGGCC  495432

Query  121     gccggggaggccttgcgcccccgggcccgcgcccgccgAAGACCCCAACATGAACGCTGT  180
               ||||||||||||||||||||||||||||||||||||||||||||||||||||||||||||
Sbjct  495431  GCCGGGGAGGCCTTGCGCCCCCGGGCCCGCGCCCGCCGAAGACCCCAACATGAACGCTGT  495372

Query  181     TCTGAAAGTATGCAGTCTGAGTTGATTATCGTAATCAGTTAAAACTTTCAACAACGGATC  240
               ||||||||||||||||||||||||||||||||||||||||||||||||||||||||||||
Sbjct  495371  TCTGAAAGTATGCAGTCTGAGTTGATTATCGTAATCAGTTAAAACTTTCAACAACGGATC  495312

Query  241     TCTTGGTTCCGGCATC  256
               ||||||||||||||||
Sbjct  495311  TCTTGGTTCCGGCATC  495296


>NC_007197.1 Aspergillus fumigatus Af293 chromosome 4, whole genome shotgun 
sequence
Length=3923705

 Score = 473 bits (256),  Expect = 9e-130
 Identities = 256/256 (100%), Gaps = 0/256 (0%)
 Strand=Plus/Minus

Query  1       CAAGGTTTCCGTAGGTGAACCTGCGGAAGGATCATTACCGAGTGAGGGCCCTCTGGGTCC  60
               ||||||||||||||||||||||||||||||||||||||||||||||||||||||||||||
Sbjct  442681  CAAGGTTTCCGTAGGTGAACCTGCGGAAGGATCATTACCGAGTGAGGGCCCTCTGGGTCC  442622

Query  61      AACCTCCCACCCGTGTCTATCGTACCTTGTTGCTTcggcgggcccgccgtttcgacggcc  120
               ||||||||||||||||||||||||||||||||||||||||||||||||||||||||||||
Sbjct  442621  AACCTCCCACCCGTGTCTATCGTACCTTGTTGCTTCGGCGGGCCCGCCGTTTCGACGGCC  442562

Query  121     gccggggaggccttgcgcccccgggcccgcgcccgccgAAGACCCCAACATGAACGCTGT  180
               ||||||||||||||||||||||||||||||||||||||||||||||||||||||||||||
Sbjct  442561  GCCGGGGAGGCCTTGCGCCCCCGGGCCCGCGCCCGCCGAAGACCCCAACATGAACGCTGT  442502

Query  181     TCTGAAAGTATGCAGTCTGAGTTGATTATCGTAATCAGTTAAAACTTTCAACAACGGATC  240
               ||||||||||||||||||||||||||||||||||||||||||||||||||||||||||||
Sbjct  442501  TCTGAAAGTATGCAGTCTGAGTTGATTATCGTAATCAGTTAAAACTTTCAACAACGGATC  442442

Query  241     TCTTGGTTCCGGCATC  256
               ||||||||||||||||
Sbjct  442441  TCTTGGTTCCGGCATC  442426


>MSZS01000005.1 Aspergillus novofumigatus IBT 16806 P174scaffold_5, whole genome 
shotgun sequence
Length=3352756

 Score = 462 bits (250),  Expect = 2e-126
 Identities = 254/256 (99%), Gaps = 0/256 (0%)
 Strand=Plus/Plus

Query  1        CAAGGTTTCCGTAGGTGAACCTGCGGAAGGATCATTACCGAGTGAGGGCCCTCTGGGTCC  60
                ||||||||||||||||||||||||||||||||||||||||||||||||||||||||||||
Sbjct  3345769  CAAGGTTTCCGTAGGTGAACCTGCGGAAGGATCATTACCGAGTGAGGGCCCTCTGGGTCC  3345828

Query  61       AACCTCCCACCCGTGTCTATCGTACCTTGTTGCTTcggcgggcccgccgtttcgacggcc  120
                ||||||||||||||||||||||||||||||||||||||||||||||||||||||||||||
Sbjct  3345829  AACCTCCCACCCGTGTCTATCGTACCTTGTTGCTTCGGCGGGCCCGCCGTTTCGACGGCC  3345888

Query  121      gccggggaggccttgcgcccccgggcccgcgcccgccgAAGACCCCAACATGAACGCTGT  180
                ||||||||||||| ||||||||||||||||||||||||||||||||||||||||||||||
Sbjct  3345889  GCCGGGGAGGCCTCGCGCCCCCGGGCCCGCGCCCGCCGAAGACCCCAACATGAACGCTGT  3345948

Query  181      TCTGAAAGTATGCAGTCTGAGTTGATTATCGTAATCAGTTAAAACTTTCAACAACGGATC  240
                |||||||||||||||||||||||||||||| |||||||||||||||||||||||||||||
Sbjct  3345949  TCTGAAAGTATGCAGTCTGAGTTGATTATCATAATCAGTTAAAACTTTCAACAACGGATC  3346008

Query  241      TCTTGGTTCCGGCATC  256
                ||||||||||||||||
Sbjct  3346009  TCTTGGTTCCGGCATC  3346024


 Score = 455 bits (246),  Expect = 3e-124
 Identities = 253/256 (99%), Gaps = 1/256 (0%)
 Strand=Plus/Plus

Query  1        CAAGGTTTCCGTAGGTGAACCTGCGGAAGGATCATTACCGAGTGAGGGCCCTCTGGGTCC  60
                ||||||||||||||||||||||||||||||||||||||||||||||||||||||||||||
Sbjct  3337688  CAAGGTTTCCGTAGGTGAACCTGCGGAAGGATCATTACCGAGTGAGGGCCCTCTGGGTCC  3337747

Query  61       AACCTCCCACCCGTGTCTATCGTACCTTGTTGCTTcggcgggcccgccgtttcgacggcc  120
                ||||||||||||||||||||||||||||||||||||||||||||||||||||||||||||
Sbjct  3337748  AACCTCCCACCCGTGTCTATCGTACCTTGTTGCTTCGGCGGGCCCGCCGTTTCGACGGCC  3337807

Query  121      gccggggaggccttgcgcccccgggcccgcgcccgccgAAGACCCCAACATGAACGCTGT  180
                ||||||||||||| ||| ||||||||||||||||||||||||||||||||||||||||||
Sbjct  3337808  GCCGGGGAGGCCTCGCG-CCCCGGGCCCGCGCCCGCCGAAGACCCCAACATGAACGCTGT  3337866

Query  181      TCTGAAAGTATGCAGTCTGAGTTGATTATCGTAATCAGTTAAAACTTTCAACAACGGATC  240
                |||||||||||||||||||||||||||||| |||||||||||||||||||||||||||||
Sbjct  3337867  TCTGAAAGTATGCAGTCTGAGTTGATTATCATAATCAGTTAAAACTTTCAACAACGGATC  3337926

Query  241      TCTTGGTTCCGGCATC  256
                ||||||||||||||||
Sbjct  3337927  TCTTGGTTCCGGCATC  3337942


>MSZS01000021.1 Aspergillus novofumigatus IBT 16806 P174scaffold_21, whole genome 
shotgun sequence
Length=17644

 Score = 462 bits (250),  Expect = 2e-126
 Identities = 254/256 (99%), Gaps = 0/256 (0%)
 Strand=Plus/Minus

Query  1      CAAGGTTTCCGTAGGTGAACCTGCGGAAGGATCATTACCGAGTGAGGGCCCTCTGGGTCC  60
              ||||||||||||||||||||||||||||||||||||||||||||||||||||||||||||
Sbjct  12397  CAAGGTTTCCGTAGGTGAACCTGCGGAAGGATCATTACCGAGTGAGGGCCCTCTGGGTCC  12338

Query  61     AACCTCCCACCCGTGTCTATCGTACCTTGTTGCTTcggcgggcccgccgtttcgacggcc  120
              ||||||||||||||||||||||||||||||||||||||||||||||||||||||||||||
Sbjct  12337  AACCTCCCACCCGTGTCTATCGTACCTTGTTGCTTCGGCGGGCCCGCCGTTTCGACGGCC  12278

Query  121    gccggggaggccttgcgcccccgggcccgcgcccgccgAAGACCCCAACATGAACGCTGT  180
              ||||||||||||| ||||||||||||||||||||||||||||||||||||||||||||||
Sbjct  12277  GCCGGGGAGGCCTCGCGCCCCCGGGCCCGCGCCCGCCGAAGACCCCAACATGAACGCTGT  12218

Query  181    TCTGAAAGTATGCAGTCTGAGTTGATTATCGTAATCAGTTAAAACTTTCAACAACGGATC  240
              |||||||||||||||||||||||||||||| |||||||||||||||||||||||||||||
Sbjct  12217  TCTGAAAGTATGCAGTCTGAGTTGATTATCATAATCAGTTAAAACTTTCAACAACGGATC  12158

Query  241    TCTTGGTTCCGGCATC  256
              ||||||||||||||||
Sbjct  12157  TCTTGGTTCCGGCATC  12142


 Score = 455 bits (246),  Expect = 3e-124
 Identities = 253/256 (99%), Gaps = 1/256 (0%)
 Strand=Plus/Minus

Query  1     CAAGGTTTCCGTAGGTGAACCTGCGGAAGGATCATTACCGAGTGAGGGCCCTCTGGGTCC  60
             ||||||||||||||||||||||||||||||||||||||||||||||||||||||||||||
Sbjct  4310  CAAGGTTTCCGTAGGTGAACCTGCGGAAGGATCATTACCGAGTGAGGGCCCTCTGGGTCC  4251

Query  61    AACCTCCCACCCGTGTCTATCGTACCTTGTTGCTTcggcgggcccgccgtttcgacggcc  120
             ||||||||||||||||||||||||||||||||||||||||||||||||||||||||||||
Sbjct  4250  AACCTCCCACCCGTGTCTATCGTACCTTGTTGCTTCGGCGGGCCCGCCGTTTCGACGGCC  4191

Query  121   gccggggaggccttgcgcccccgggcccgcgcccgccgAAGACCCCAACATGAACGCTGT  180
             ||||||||||||| ||||||| ||||||||||||||||||||||||||||||||||||||
Sbjct  4190  GCCGGGGAGGCCTCGCGCCCC-GGGCCCGCGCCCGCCGAAGACCCCAACATGAACGCTGT  4132

Query  181   TCTGAAAGTATGCAGTCTGAGTTGATTATCGTAATCAGTTAAAACTTTCAACAACGGATC  240
             |||||||||||||||||||||||||||||| |||||||||||||||||||||||||||||
Sbjct  4131  TCTGAAAGTATGCAGTCTGAGTTGATTATCATAATCAGTTAAAACTTTCAACAACGGATC  4072

Query  241   TCTTGGTTCCGGCATC  256
             ||||||||||||||||
Sbjct  4071  TCTTGGTTCCGGCATC  4056


>JAAKEQ010000076.1 Aspergillus oerlinghausenensis strain CBS 139183 NODE_76_length_72056_cov_1543.617333, 
whole genome shotgun sequence
Length=72056

 Score = 462 bits (250),  Expect = 2e-126
 Identities = 254/256 (99%), Gaps = 0/256 (0%)
 Strand=Plus/Plus

Query  1      CAAGGTTTCCGTAGGTGAACCTGCGGAAGGATCATTACCGAGTGAGGGCCCTCTGGGTCC  60
              ||||||||||||||||||||||||||||||||||||||||||||||||||||||||||||
Sbjct  62445  CAAGGTTTCCGTAGGTGAACCTGCGGAAGGATCATTACCGAGTGAGGGCCCTCTGGGTCC  62504

Query  61     AACCTCCCACCCGTGTCTATCGTACCTTGTTGCTTcggcgggcccgccgtttcgacggcc  120
              ||||||||||||||||||||||||||||||||||||||||||||||||||||||||||||
Sbjct  62505  AACCTCCCACCCGTGTCTATCGTACCTTGTTGCTTCGGCGGGCCCGCCGTTTCGACGGCC  62564

Query  121    gccggggaggccttgcgcccccgggcccgcgcccgccgAAGACCCCAACATGAACGCTGT  180
              ||||||||||||| ||||||||||||||||||||||||||||||||||||||||||||||
Sbjct  62565  GCCGGGGAGGCCTCGCGCCCCCGGGCCCGCGCCCGCCGAAGACCCCAACATGAACGCTGT  62624

Query  181    TCTGAAAGTATGCAGTCTGAGTTGATTATCGTAATCAGTTAAAACTTTCAACAACGGATC  240
              |||||||||||||||||||||||||||||| |||||||||||||||||||||||||||||
Sbjct  62625  TCTGAAAGTATGCAGTCTGAGTTGATTATCATAATCAGTTAAAACTTTCAACAACGGATC  62684

Query  241    TCTTGGTTCCGGCATC  256
              ||||||||||||||||
Sbjct  62685  TCTTGGTTCCGGCATC  62700


>JAAAPX010000306.1 Aspergillus fumigatiaffinis strain CNM-CM6805 NODE_306_length_12274_cov_1672.242059_pilon, 
whole genome shotgun sequence
Length=12274

 Score = 462 bits (250),  Expect = 2e-126
 Identities = 254/256 (99%), Gaps = 0/256 (0%)
 Strand=Plus/Minus

Query  1     CAAGGTTTCCGTAGGTGAACCTGCGGAAGGATCATTACCGAGTGAGGGCCCTCTGGGTCC  60
             ||||||||||||||||||||||||||||||||||||||||||||||||||||||||||||
Sbjct  2862  CAAGGTTTCCGTAGGTGAACCTGCGGAAGGATCATTACCGAGTGAGGGCCCTCTGGGTCC  2803

Query  61    AACCTCCCACCCGTGTCTATCGTACCTTGTTGCTTcggcgggcccgccgtttcgacggcc  120
             ||||||||||||||||||||||||||||||||||||||||||||||||||||||||||||
Sbjct  2802  AACCTCCCACCCGTGTCTATCGTACCTTGTTGCTTCGGCGGGCCCGCCGTTTCGACGGCC  2743

Query  121   gccggggaggccttgcgcccccgggcccgcgcccgccgAAGACCCCAACATGAACGCTGT  180
             ||||||||||||| ||||||||||||||||||||||||||||||||||||||||||||||
Sbjct  2742  GCCGGGGAGGCCTCGCGCCCCCGGGCCCGCGCCCGCCGAAGACCCCAACATGAACGCTGT  2683

Query  181   TCTGAAAGTATGCAGTCTGAGTTGATTATCGTAATCAGTTAAAACTTTCAACAACGGATC  240
             |||||||||||||||||||||||||||||| |||||||||||||||||||||||||||||
Sbjct  2682  TCTGAAAGTATGCAGTCTGAGTTGATTATCATAATCAGTTAAAACTTTCAACAACGGATC  2623

Query  241   TCTTGGTTCCGGCATC  256
             ||||||||||||||||
Sbjct  2622  TCTTGGTTCCGGCATC  2607


 Score = 462 bits (250),  Expect = 2e-126
 Identities = 254/256 (99%), Gaps = 0/256 (0%)
 Strand=Plus/Plus

Query  1     CAAGGTTTCCGTAGGTGAACCTGCGGAAGGATCATTACCGAGTGAGGGCCCTCTGGGTCC  60
             ||||||||||||||||||||||||||||||||||||||||||||||||||||||||||||
Sbjct  9413  CAAGGTTTCCGTAGGTGAACCTGCGGAAGGATCATTACCGAGTGAGGGCCCTCTGGGTCC  9472

Query  61    AACCTCCCACCCGTGTCTATCGTACCTTGTTGCTTcggcgggcccgccgtttcgacggcc  120
             ||||||||||||||||||||||||||||||||||||||||||||||||||||||||||||
Sbjct  9473  AACCTCCCACCCGTGTCTATCGTACCTTGTTGCTTCGGCGGGCCCGCCGTTTCGACGGCC  9532

Query  121   gccggggaggccttgcgcccccgggcccgcgcccgccgAAGACCCCAACATGAACGCTGT  180
             ||||||||||||| ||||||||||||||||||||||||||||||||||||||||||||||
Sbjct  9533  GCCGGGGAGGCCTCGCGCCCCCGGGCCCGCGCCCGCCGAAGACCCCAACATGAACGCTGT  9592

Query  181   TCTGAAAGTATGCAGTCTGAGTTGATTATCGTAATCAGTTAAAACTTTCAACAACGGATC  240
             |||||||||||||||||||||||||||||| |||||||||||||||||||||||||||||
Sbjct  9593  TCTGAAAGTATGCAGTCTGAGTTGATTATCATAATCAGTTAAAACTTTCAACAACGGATC  9652

Query  241   TCTTGGTTCCGGCATC  256
             ||||||||||||||||
Sbjct  9653  TCTTGGTTCCGGCATC  9668


>BLKH01000198.1 Aspergillus lentulus IFM 58399 DNA, scaffold_198, whole genome 
shotgun sequence
Length=4491

 Score = 462 bits (250),  Expect = 2e-126
 Identities = 254/256 (99%), Gaps = 0/256 (0%)
 Strand=Plus/Plus

Query  1    CAAGGTTTCCGTAGGTGAACCTGCGGAAGGATCATTACCGAGTGAGGGCCCTCTGGGTCC  60
            ||||||||||||||||||||||||||||||||||||||||||||||||||||||||||||
Sbjct  286  CAAGGTTTCCGTAGGTGAACCTGCGGAAGGATCATTACCGAGTGAGGGCCCTCTGGGTCC  345

Query  61   AACCTCCCACCCGTGTCTATCGTACCTTGTTGCTTcggcgggcccgccgtttcgacggcc  120
            ||||||||||||||||||||||||||||||||||||||||||||||||||||||||||||
Sbjct  346  AACCTCCCACCCGTGTCTATCGTACCTTGTTGCTTCGGCGGGCCCGCCGTTTCGACGGCC  405

Query  121  gccggggaggccttgcgcccccgggcccgcgcccgccgAAGACCCCAACATGAACGCTGT  180
            ||||||||||||| ||||||||||||||||||||||||||||||||||||||||||||||
Sbjct  406  GCCGGGGAGGCCTCGCGCCCCCGGGCCCGCGCCCGCCGAAGACCCCAACATGAACGCTGT  465

Query  181  TCTGAAAGTATGCAGTCTGAGTTGATTATCGTAATCAGTTAAAACTTTCAACAACGGATC  240
            |||||||||||||||||||||||||||||| |||||||||||||||||||||||||||||
Sbjct  466  TCTGAAAGTATGCAGTCTGAGTTGATTATCATAATCAGTTAAAACTTTCAACAACGGATC  525

Query  241  TCTTGGTTCCGGCATC  256
            ||||||||||||||||
Sbjct  526  TCTTGGTTCCGGCATC  541


>NW_022984065.1 Aspergillus lentulus IFM 58399 DNA, scaffold_198, whole genome 
shotgun sequence
Length=4491

 Score = 462 bits (250),  Expect = 2e-126
 Identities = 254/256 (99%), Gaps = 0/256 (0%)
 Strand=Plus/Plus

Query  1    CAAGGTTTCCGTAGGTGAACCTGCGGAAGGATCATTACCGAGTGAGGGCCCTCTGGGTCC  60
            ||||||||||||||||||||||||||||||||||||||||||||||||||||||||||||
Sbjct  286  CAAGGTTTCCGTAGGTGAACCTGCGGAAGGATCATTACCGAGTGAGGGCCCTCTGGGTCC  345

Query  61   AACCTCCCACCCGTGTCTATCGTACCTTGTTGCTTcggcgggcccgccgtttcgacggcc  120
            ||||||||||||||||||||||||||||||||||||||||||||||||||||||||||||
Sbjct  346  AACCTCCCACCCGTGTCTATCGTACCTTGTTGCTTCGGCGGGCCCGCCGTTTCGACGGCC  405

Query  121  gccggggaggccttgcgcccccgggcccgcgcccgccgAAGACCCCAACATGAACGCTGT  180
            ||||||||||||| ||||||||||||||||||||||||||||||||||||||||||||||
Sbjct  406  GCCGGGGAGGCCTCGCGCCCCCGGGCCCGCGCCCGCCGAAGACCCCAACATGAACGCTGT  465

Query  181  TCTGAAAGTATGCAGTCTGAGTTGATTATCGTAATCAGTTAAAACTTTCAACAACGGATC  240
            |||||||||||||||||||||||||||||| |||||||||||||||||||||||||||||
Sbjct  466  TCTGAAAGTATGCAGTCTGAGTTGATTATCATAATCAGTTAAAACTTTCAACAACGGATC  525

Query  241  TCTTGGTTCCGGCATC  256
            ||||||||||||||||
Sbjct  526  TCTTGGTTCCGGCATC  541


>NW_020194278.1 Aspergillus novofumigatus IBT 16806 chromosome Unknown P174scaffold_5, 
whole genome shotgun sequence
Length=3352756

 Score = 462 bits (250),  Expect = 2e-126
 Identities = 254/256 (99%), Gaps = 0/256 (0%)
 Strand=Plus/Plus

Query  1        CAAGGTTTCCGTAGGTGAACCTGCGGAAGGATCATTACCGAGTGAGGGCCCTCTGGGTCC  60
                ||||||||||||||||||||||||||||||||||||||||||||||||||||||||||||
Sbjct  3345769  CAAGGTTTCCGTAGGTGAACCTGCGGAAGGATCATTACCGAGTGAGGGCCCTCTGGGTCC  3345828

Query  61       AACCTCCCACCCGTGTCTATCGTACCTTGTTGCTTcggcgggcccgccgtttcgacggcc  120
                ||||||||||||||||||||||||||||||||||||||||||||||||||||||||||||
Sbjct  3345829  AACCTCCCACCCGTGTCTATCGTACCTTGTTGCTTCGGCGGGCCCGCCGTTTCGACGGCC  3345888

Query  121      gccggggaggccttgcgcccccgggcccgcgcccgccgAAGACCCCAACATGAACGCTGT  180
                ||||||||||||| ||||||||||||||||||||||||||||||||||||||||||||||
Sbjct  3345889  GCCGGGGAGGCCTCGCGCCCCCGGGCCCGCGCCCGCCGAAGACCCCAACATGAACGCTGT  3345948

Query  181      TCTGAAAGTATGCAGTCTGAGTTGATTATCGTAATCAGTTAAAACTTTCAACAACGGATC  240
                |||||||||||||||||||||||||||||| |||||||||||||||||||||||||||||
Sbjct  3345949  TCTGAAAGTATGCAGTCTGAGTTGATTATCATAATCAGTTAAAACTTTCAACAACGGATC  3346008

Query  241      TCTTGGTTCCGGCATC  256
                ||||||||||||||||
Sbjct  3346009  TCTTGGTTCCGGCATC  3346024


 Score = 455 bits (246),  Expect = 3e-124
 Identities = 253/256 (99%), Gaps = 1/256 (0%)
 Strand=Plus/Plus

Query  1        CAAGGTTTCCGTAGGTGAACCTGCGGAAGGATCATTACCGAGTGAGGGCCCTCTGGGTCC  60
                ||||||||||||||||||||||||||||||||||||||||||||||||||||||||||||
Sbjct  3337688  CAAGGTTTCCGTAGGTGAACCTGCGGAAGGATCATTACCGAGTGAGGGCCCTCTGGGTCC  3337747

Query  61       AACCTCCCACCCGTGTCTATCGTACCTTGTTGCTTcggcgggcccgccgtttcgacggcc  120
                ||||||||||||||||||||||||||||||||||||||||||||||||||||||||||||
Sbjct  3337748  AACCTCCCACCCGTGTCTATCGTACCTTGTTGCTTCGGCGGGCCCGCCGTTTCGACGGCC  3337807

Query  121      gccggggaggccttgcgcccccgggcccgcgcccgccgAAGACCCCAACATGAACGCTGT  180
                ||||||||||||| ||| ||||||||||||||||||||||||||||||||||||||||||
Sbjct  3337808  GCCGGGGAGGCCTCGCG-CCCCGGGCCCGCGCCCGCCGAAGACCCCAACATGAACGCTGT  3337866

Query  181      TCTGAAAGTATGCAGTCTGAGTTGATTATCGTAATCAGTTAAAACTTTCAACAACGGATC  240
                |||||||||||||||||||||||||||||| |||||||||||||||||||||||||||||
Sbjct  3337867  TCTGAAAGTATGCAGTCTGAGTTGATTATCATAATCAGTTAAAACTTTCAACAACGGATC  3337926

Query  241      TCTTGGTTCCGGCATC  256
                ||||||||||||||||
Sbjct  3337927  TCTTGGTTCCGGCATC  3337942


>NW_020194294.1 Aspergillus novofumigatus IBT 16806 chromosome Unknown P174scaffold_21, 
whole genome shotgun sequence
Length=17644

 Score = 462 bits (250),  Expect = 2e-126
 Identities = 254/256 (99%), Gaps = 0/256 (0%)
 Strand=Plus/Minus

Query  1      CAAGGTTTCCGTAGGTGAACCTGCGGAAGGATCATTACCGAGTGAGGGCCCTCTGGGTCC  60
              ||||||||||||||||||||||||||||||||||||||||||||||||||||||||||||
Sbjct  12397  CAAGGTTTCCGTAGGTGAACCTGCGGAAGGATCATTACCGAGTGAGGGCCCTCTGGGTCC  12338

Query  61     AACCTCCCACCCGTGTCTATCGTACCTTGTTGCTTcggcgggcccgccgtttcgacggcc  120
              ||||||||||||||||||||||||||||||||||||||||||||||||||||||||||||
Sbjct  12337  AACCTCCCACCCGTGTCTATCGTACCTTGTTGCTTCGGCGGGCCCGCCGTTTCGACGGCC  12278

Query  121    gccggggaggccttgcgcccccgggcccgcgcccgccgAAGACCCCAACATGAACGCTGT  180
              ||||||||||||| ||||||||||||||||||||||||||||||||||||||||||||||
Sbjct  12277  GCCGGGGAGGCCTCGCGCCCCCGGGCCCGCGCCCGCCGAAGACCCCAACATGAACGCTGT  12218

Query  181    TCTGAAAGTATGCAGTCTGAGTTGATTATCGTAATCAGTTAAAACTTTCAACAACGGATC  240
              |||||||||||||||||||||||||||||| |||||||||||||||||||||||||||||
Sbjct  12217  TCTGAAAGTATGCAGTCTGAGTTGATTATCATAATCAGTTAAAACTTTCAACAACGGATC  12158

Query  241    TCTTGGTTCCGGCATC  256
              ||||||||||||||||
Sbjct  12157  TCTTGGTTCCGGCATC  12142


 Score = 455 bits (246),  Expect = 3e-124
 Identities = 253/256 (99%), Gaps = 1/256 (0%)
 Strand=Plus/Minus

Query  1     CAAGGTTTCCGTAGGTGAACCTGCGGAAGGATCATTACCGAGTGAGGGCCCTCTGGGTCC  60
             ||||||||||||||||||||||||||||||||||||||||||||||||||||||||||||
Sbjct  4310  CAAGGTTTCCGTAGGTGAACCTGCGGAAGGATCATTACCGAGTGAGGGCCCTCTGGGTCC  4251

Query  61    AACCTCCCACCCGTGTCTATCGTACCTTGTTGCTTcggcgggcccgccgtttcgacggcc  120
             ||||||||||||||||||||||||||||||||||||||||||||||||||||||||||||
Sbjct  4250  AACCTCCCACCCGTGTCTATCGTACCTTGTTGCTTCGGCGGGCCCGCCGTTTCGACGGCC  4191

Query  121   gccggggaggccttgcgcccccgggcccgcgcccgccgAAGACCCCAACATGAACGCTGT  180
             ||||||||||||| ||||||| ||||||||||||||||||||||||||||||||||||||
Sbjct  4190  GCCGGGGAGGCCTCGCGCCCC-GGGCCCGCGCCCGCCGAAGACCCCAACATGAACGCTGT  4132

Query  181   TCTGAAAGTATGCAGTCTGAGTTGATTATCGTAATCAGTTAAAACTTTCAACAACGGATC  240
             |||||||||||||||||||||||||||||| |||||||||||||||||||||||||||||
Sbjct  4131  TCTGAAAGTATGCAGTCTGAGTTGATTATCATAATCAGTTAAAACTTTCAACAACGGATC  4072

Query  241   TCTTGGTTCCGGCATC  256
             ||||||||||||||||
Sbjct  4071  TCTTGGTTCCGGCATC  4056


>BBXM02000016.1 Aspergillus udagawae IFM 46973 DNA, scaffold_16, whole genome 
shotgun sequence
Length=1346

 Score = 457 bits (247),  Expect = 9e-125
 Identities = 253/256 (99%), Gaps = 0/256 (0%)
 Strand=Plus/Plus

Query  1    CAAGGTTTCCGTAGGTGAACCTGCGGAAGGATCATTACCGAGTGAGGGCCCTCTGGGTCC  60
            ||||||||||||||||||||||||||||||||||||||||||||||||||||||||||||
Sbjct  77   CAAGGTTTCCGTAGGTGAACCTGCGGAAGGATCATTACCGAGTGAGGGCCCTCTGGGTCC  136

Query  61   AACCTCCCACCCGTGTCTATCGTACCTTGTTGCTTcggcgggcccgccgtttcgacggcc  120
            ||||||||||||||||||||||||||||||||||||||||||||||||||||||||||||
Sbjct  137  AACCTCCCACCCGTGTCTATCGTACCTTGTTGCTTCGGCGGGCCCGCCGTTTCGACGGCC  196

Query  121  gccggggaggccttgcgcccccgggcccgcgcccgccgAAGACCCCAACATGAACGCTGT  180
            ||||||||||||| ||||||||||||||||||||||||||||||||||||||||| ||||
Sbjct  197  GCCGGGGAGGCCTCGCGCCCCCGGGCCCGCGCCCGCCGAAGACCCCAACATGAACTCTGT  256

Query  181  TCTGAAAGTATGCAGTCTGAGTTGATTATCGTAATCAGTTAAAACTTTCAACAACGGATC  240
            |||||||||||||||||||||||||||||| |||||||||||||||||||||||||||||
Sbjct  257  TCTGAAAGTATGCAGTCTGAGTTGATTATCATAATCAGTTAAAACTTTCAACAACGGATC  316

Query  241  TCTTGGTTCCGGCATC  256
            ||||||||||||||||
Sbjct  317  TCTTGGTTCCGGCATC  332


>JACBAG010001485.1 Aspergillus felis isolate CNM-CM7691 NODE_443_length_3137_cov_1356.505253_pilon, 
whole genome shotgun sequence
Length=3137

 Score = 457 bits (247),  Expect = 9e-125
 Identities = 253/256 (99%), Gaps = 0/256 (0%)
 Strand=Plus/Plus

Query  1    CAAGGTTTCCGTAGGTGAACCTGCGGAAGGATCATTACCGAGTGAGGGCCCTCTGGGTCC  60
            ||||||||||||||||||||||||||||||||||||||||||||||||||||||||||||
Sbjct  521  CAAGGTTTCCGTAGGTGAACCTGCGGAAGGATCATTACCGAGTGAGGGCCCTCTGGGTCC  580

Query  61   AACCTCCCACCCGTGTCTATCGTACCTTGTTGCTTcggcgggcccgccgtttcgacggcc  120
            |||||||||||||||||||| |||||||||||||||||||||||||||||||||||||||
Sbjct  581  AACCTCCCACCCGTGTCTATTGTACCTTGTTGCTTCGGCGGGCCCGCCGTTTCGACGGCC  640

Query  121  gccggggaggccttgcgcccccgggcccgcgcccgccgAAGACCCCAACATGAACGCTGT  180
            ||||||||||||| ||||||||||||||||||||||||||||||||||||||||||||||
Sbjct  641  GCCGGGGAGGCCTCGCGCCCCCGGGCCCGCGCCCGCCGAAGACCCCAACATGAACGCTGT  700

Query  181  TCTGAAAGTATGCAGTCTGAGTTGATTATCGTAATCAGTTAAAACTTTCAACAACGGATC  240
            |||||||||||||||||||||||||||||| |||||||||||||||||||||||||||||
Sbjct  701  TCTGAAAGTATGCAGTCTGAGTTGATTATCATAATCAGTTAAAACTTTCAACAACGGATC  760

Query  241  TCTTGGTTCCGGCATC  256
            ||||||||||||||||
Sbjct  761  TCTTGGTTCCGGCATC  776


>NW_025091279.1 Aspergillus udagawae IFM 46973 DNA, scaffold_16, whole genome 
shotgun sequence
Length=1346

 Score = 457 bits (247),  Expect = 9e-125
 Identities = 253/256 (99%), Gaps = 0/256 (0%)
 Strand=Plus/Plus

Query  1    CAAGGTTTCCGTAGGTGAACCTGCGGAAGGATCATTACCGAGTGAGGGCCCTCTGGGTCC  60
            ||||||||||||||||||||||||||||||||||||||||||||||||||||||||||||
Sbjct  77   CAAGGTTTCCGTAGGTGAACCTGCGGAAGGATCATTACCGAGTGAGGGCCCTCTGGGTCC  136

Query  61   AACCTCCCACCCGTGTCTATCGTACCTTGTTGCTTcggcgggcccgccgtttcgacggcc  120
            ||||||||||||||||||||||||||||||||||||||||||||||||||||||||||||
Sbjct  137  AACCTCCCACCCGTGTCTATCGTACCTTGTTGCTTCGGCGGGCCCGCCGTTTCGACGGCC  196

Query  121  gccggggaggccttgcgcccccgggcccgcgcccgccgAAGACCCCAACATGAACGCTGT  180
            ||||||||||||| ||||||||||||||||||||||||||||||||||||||||| ||||
Sbjct  197  GCCGGGGAGGCCTCGCGCCCCCGGGCCCGCGCCCGCCGAAGACCCCAACATGAACTCTGT  256

Query  181  TCTGAAAGTATGCAGTCTGAGTTGATTATCGTAATCAGTTAAAACTTTCAACAACGGATC  240
            |||||||||||||||||||||||||||||| |||||||||||||||||||||||||||||
Sbjct  257  TCTGAAAGTATGCAGTCTGAGTTGATTATCATAATCAGTTAAAACTTTCAACAACGGATC  316

Query  241  TCTTGGTTCCGGCATC  256
            ||||||||||||||||
Sbjct  317  TCTTGGTTCCGGCATC  332


>MSZS01000020.1 Aspergillus novofumigatus IBT 16806 P174scaffold_20, whole genome 
shotgun sequence
Length=19422

 Score = 455 bits (246),  Expect = 3e-124
 Identities = 253/256 (99%), Gaps = 1/256 (0%)
 Strand=Plus/Plus

Query  1     CAAGGTTTCCGTAGGTGAACCTGCGGAAGGATCATTACCGAGTGAGGGCCCTCTGGGTCC  60
             ||||||||||||||||||||||||||||||||||||||||||||||||||||||||||||
Sbjct  2930  CAAGGTTTCCGTAGGTGAACCTGCGGAAGGATCATTACCGAGTGAGGGCCCTCTGGGTCC  2989

Query  61    AACCTCCCACCCGTGTCTATCGTACCTTGTTGCTTcggcgggcccgccgtttcgacggcc  120
             ||||||||||||||||||||||||||||||||||||||||||||||||||||||||||||
Sbjct  2990  AACCTCCCACCCGTGTCTATCGTACCTTGTTGCTTCGGCGGGCCCGCCGTTTCGACGGCC  3049

Query  121   gccggggaggccttgcgcccccgggcccgcgcccgccgAAGACCCCAACATGAACGCTGT  180
             ||||||||||||| ||| ||||||||||||||||||||||||||||||||||||||||||
Sbjct  3050  GCCGGGGAGGCCTCGCG-CCCCGGGCCCGCGCCCGCCGAAGACCCCAACATGAACGCTGT  3108

Query  181   TCTGAAAGTATGCAGTCTGAGTTGATTATCGTAATCAGTTAAAACTTTCAACAACGGATC  240
             |||||||||||||||||||||||||||||| |||||||||||||||||||||||||||||
Sbjct  3109  TCTGAAAGTATGCAGTCTGAGTTGATTATCATAATCAGTTAAAACTTTCAACAACGGATC  3168

Query  241   TCTTGGTTCCGGCATC  256
             ||||||||||||||||
Sbjct  3169  TCTTGGTTCCGGCATC  3184


 Score = 449 bits (243),  Expect = 1e-122
 Identities = 252/256 (98%), Gaps = 2/256 (1%)
 Strand=Plus/Plus

Query  1      CAAGGTTTCCGTAGGTGAACCTGCGGAAGGATCATTACCGAGTGAGGGCCCTCTGGGTCC  60
              ||||||||||||||||||||||||||||||||||||||||||||||||||||||||||||
Sbjct  10988  CAAGGTTTCCGTAGGTGAACCTGCGGAAGGATCATTACCGAGTGAGGGCCCTCTGGGTCC  11047

Query  61     AACCTCCCACCCGTGTCTATCGTACCTTGTTGCTTcggcgggcccgccgtttcgacggcc  120
              ||||||||||||||||||||||||||||||||||||||| ||||||||||||||||||||
Sbjct  11048  AACCTCCCACCCGTGTCTATCGTACCTTGTTGCTTCGGC-GGCCCGCCGTTTCGACGGCC  11106

Query  121    gccggggaggccttgcgcccccgggcccgcgcccgccgAAGACCCCAACATGAACGCTGT  180
              ||||||||||||| ||| ||||||||||||||||||||||||||||||||||||||||||
Sbjct  11107  GCCGGGGAGGCCTCGCG-CCCCGGGCCCGCGCCCGCCGAAGACCCCAACATGAACGCTGT  11165

Query  181    TCTGAAAGTATGCAGTCTGAGTTGATTATCGTAATCAGTTAAAACTTTCAACAACGGATC  240
              |||||||||||||||||||||||||||||| |||||||||||||||||||||||||||||
Sbjct  11166  TCTGAAAGTATGCAGTCTGAGTTGATTATCATAATCAGTTAAAACTTTCAACAACGGATC  11225

Query  241    TCTTGGTTCCGGCATC  256
              ||||||||||||||||
Sbjct  11226  TCTTGGTTCCGGCATC  11241


 Score = 442 bits (239),  Expect = 2e-120
 Identities = 251/256 (98%), Gaps = 3/256 (1%)
 Strand=Plus/Plus

Query  1      CAAGGTTTCCGTAGGTGAACCTGCGGAAGGATCATTACCGAGTGAGGGCCCTCTGGGTCC  60
              ||||||||||||||||||||||||||||||||||||||||||||||||||||||||||||
Sbjct  19017  CAAGGTTTCCGTAGGTGAACCTGCGGAAGGATCATTACCGAGTGAGGGCCCTCTGGGTCC  19076

Query  61     AACCTCCCACCCGTGTCTATCGTACCTTGTTGCTTcggcgggcccgccgtttcgacggcc  120
              |||||||||||||||||||||||||||||||||||||||||  |||||||||||||||||
Sbjct  19077  AACCTCCCACCCGTGTCTATCGTACCTTGTTGCTTCGGCGG--CCGCCGTTTCGACGGCC  19134

Query  121    gccggggaggccttgcgcccccgggcccgcgcccgccgAAGACCCCAACATGAACGCTGT  180
              ||||||||||||| ||| ||||||||||||||||||||||||||||||||||||||||||
Sbjct  19135  GCCGGGGAGGCCTCGCG-CCCCGGGCCCGCGCCCGCCGAAGACCCCAACATGAACGCTGT  19193

Query  181    TCTGAAAGTATGCAGTCTGAGTTGATTATCGTAATCAGTTAAAACTTTCAACAACGGATC  240
              |||||||||||||||||||||||||||||| |||||||||||||||||||||||||||||
Sbjct  19194  TCTGAAAGTATGCAGTCTGAGTTGATTATCATAATCAGTTAAAACTTTCAACAACGGATC  19253

Query  241    TCTTGGTTCCGGCATC  256
              ||||||||||||||||
Sbjct  19254  TCTTGGTTCCGGCATC  19269


>MSZS01000019.1 Aspergillus novofumigatus IBT 16806 P174scaffold_19, whole genome 
shotgun sequence
Length=19468

 Score = 455 bits (246),  Expect = 3e-124
 Identities = 253/256 (99%), Gaps = 1/256 (0%)
 Strand=Plus/Plus

Query  1     CAAGGTTTCCGTAGGTGAACCTGCGGAAGGATCATTACCGAGTGAGGGCCCTCTGGGTCC  60
             ||||||||||||||||||||||||||||||||||||||||||||||||||||||||||||
Sbjct  5985  CAAGGTTTCCGTAGGTGAACCTGCGGAAGGATCATTACCGAGTGAGGGCCCTCTGGGTCC  6044

Query  61    AACCTCCCACCCGTGTCTATCGTACCTTGTTGCTTcggcgggcccgccgtttcgacggcc  120
             ||||||||||||||||||||||||||||||||||||||||||||||||||||||||||||
Sbjct  6045  AACCTCCCACCCGTGTCTATCGTACCTTGTTGCTTCGGCGGGCCCGCCGTTTCGACGGCC  6104

Query  121   gccggggaggccttgcgcccccgggcccgcgcccgccgAAGACCCCAACATGAACGCTGT  180
             ||||||||||||| ||| ||||||||||||||||||||||||||||||||||||||||||
Sbjct  6105  GCCGGGGAGGCCTCGCG-CCCCGGGCCCGCGCCCGCCGAAGACCCCAACATGAACGCTGT  6163

Query  181   TCTGAAAGTATGCAGTCTGAGTTGATTATCGTAATCAGTTAAAACTTTCAACAACGGATC  240
             |||||||||||||||||||||||||||||| |||||||||||||||||||||||||||||
Sbjct  6164  TCTGAAAGTATGCAGTCTGAGTTGATTATCATAATCAGTTAAAACTTTCAACAACGGATC  6223

Query  241   TCTTGGTTCCGGCATC  256
             ||||||||||||||||
Sbjct  6224  TCTTGGTTCCGGCATC  6239


 Score = 455 bits (246),  Expect = 3e-124
 Identities = 253/256 (99%), Gaps = 1/256 (0%)
 Strand=Plus/Plus

Query  1      CAAGGTTTCCGTAGGTGAACCTGCGGAAGGATCATTACCGAGTGAGGGCCCTCTGGGTCC  60
              ||||||||||||||||||||||||||||||||||||||||||||||||||||||||||||
Sbjct  14050  CAAGGTTTCCGTAGGTGAACCTGCGGAAGGATCATTACCGAGTGAGGGCCCTCTGGGTCC  14109

Query  61     AACCTCCCACCCGTGTCTATCGTACCTTGTTGCTTcggcgggcccgccgtttcgacggcc  120
              ||||||||||||||||||||||||||||||||||||||||||||||||||||||||||||
Sbjct  14110  AACCTCCCACCCGTGTCTATCGTACCTTGTTGCTTCGGCGGGCCCGCCGTTTCGACGGCC  14169

Query  121    gccggggaggccttgcgcccccgggcccgcgcccgccgAAGACCCCAACATGAACGCTGT  180
              ||||||||||||| ||| ||||||||||||||||||||||||||||||||||||||||||
Sbjct  14170  GCCGGGGAGGCCTCGCG-CCCCGGGCCCGCGCCCGCCGAAGACCCCAACATGAACGCTGT  14228

Query  181    TCTGAAAGTATGCAGTCTGAGTTGATTATCGTAATCAGTTAAAACTTTCAACAACGGATC  240
              |||||||||||||||||||||||||||||| |||||||||||||||||||||||||||||
Sbjct  14229  TCTGAAAGTATGCAGTCTGAGTTGATTATCATAATCAGTTAAAACTTTCAACAACGGATC  14288

Query  241    TCTTGGTTCCGGCATC  256
              ||||||||||||||||
Sbjct  14289  TCTTGGTTCCGGCATC  14304


>NW_020194293.1 Aspergillus novofumigatus IBT 16806 chromosome Unknown P174scaffold_20, 
whole genome shotgun sequence
Length=19422

 Score = 455 bits (246),  Expect = 3e-124
 Identities = 253/256 (99%), Gaps = 1/256 (0%)
 Strand=Plus/Plus

Query  1     CAAGGTTTCCGTAGGTGAACCTGCGGAAGGATCATTACCGAGTGAGGGCCCTCTGGGTCC  60
             ||||||||||||||||||||||||||||||||||||||||||||||||||||||||||||
Sbjct  2930  CAAGGTTTCCGTAGGTGAACCTGCGGAAGGATCATTACCGAGTGAGGGCCCTCTGGGTCC  2989

Query  61    AACCTCCCACCCGTGTCTATCGTACCTTGTTGCTTcggcgggcccgccgtttcgacggcc  120
             ||||||||||||||||||||||||||||||||||||||||||||||||||||||||||||
Sbjct  2990  AACCTCCCACCCGTGTCTATCGTACCTTGTTGCTTCGGCGGGCCCGCCGTTTCGACGGCC  3049

Query  121   gccggggaggccttgcgcccccgggcccgcgcccgccgAAGACCCCAACATGAACGCTGT  180
             ||||||||||||| ||| ||||||||||||||||||||||||||||||||||||||||||
Sbjct  3050  GCCGGGGAGGCCTCGCG-CCCCGGGCCCGCGCCCGCCGAAGACCCCAACATGAACGCTGT  3108

Query  181   TCTGAAAGTATGCAGTCTGAGTTGATTATCGTAATCAGTTAAAACTTTCAACAACGGATC  240
             |||||||||||||||||||||||||||||| |||||||||||||||||||||||||||||
Sbjct  3109  TCTGAAAGTATGCAGTCTGAGTTGATTATCATAATCAGTTAAAACTTTCAACAACGGATC  3168

Query  241   TCTTGGTTCCGGCATC  256
             ||||||||||||||||
Sbjct  3169  TCTTGGTTCCGGCATC  3184


 Score = 449 bits (243),  Expect = 1e-122
 Identities = 252/256 (98%), Gaps = 2/256 (1%)
 Strand=Plus/Plus

Query  1      CAAGGTTTCCGTAGGTGAACCTGCGGAAGGATCATTACCGAGTGAGGGCCCTCTGGGTCC  60
              ||||||||||||||||||||||||||||||||||||||||||||||||||||||||||||
Sbjct  10988  CAAGGTTTCCGTAGGTGAACCTGCGGAAGGATCATTACCGAGTGAGGGCCCTCTGGGTCC  11047

Query  61     AACCTCCCACCCGTGTCTATCGTACCTTGTTGCTTcggcgggcccgccgtttcgacggcc  120
              ||||||||||||||||||||||||||||||||||||||| ||||||||||||||||||||
Sbjct  11048  AACCTCCCACCCGTGTCTATCGTACCTTGTTGCTTCGGC-GGCCCGCCGTTTCGACGGCC  11106

Query  121    gccggggaggccttgcgcccccgggcccgcgcccgccgAAGACCCCAACATGAACGCTGT  180
              ||||||||||||| ||| ||||||||||||||||||||||||||||||||||||||||||
Sbjct  11107  GCCGGGGAGGCCTCGCG-CCCCGGGCCCGCGCCCGCCGAAGACCCCAACATGAACGCTGT  11165

Query  181    TCTGAAAGTATGCAGTCTGAGTTGATTATCGTAATCAGTTAAAACTTTCAACAACGGATC  240
              |||||||||||||||||||||||||||||| |||||||||||||||||||||||||||||
Sbjct  11166  TCTGAAAGTATGCAGTCTGAGTTGATTATCATAATCAGTTAAAACTTTCAACAACGGATC  11225

Query  241    TCTTGGTTCCGGCATC  256
              ||||||||||||||||
Sbjct  11226  TCTTGGTTCCGGCATC  11241


 Score = 442 bits (239),  Expect = 2e-120
 Identities = 251/256 (98%), Gaps = 3/256 (1%)
 Strand=Plus/Plus

Query  1      CAAGGTTTCCGTAGGTGAACCTGCGGAAGGATCATTACCGAGTGAGGGCCCTCTGGGTCC  60
              ||||||||||||||||||||||||||||||||||||||||||||||||||||||||||||
Sbjct  19017  CAAGGTTTCCGTAGGTGAACCTGCGGAAGGATCATTACCGAGTGAGGGCCCTCTGGGTCC  19076

Query  61     AACCTCCCACCCGTGTCTATCGTACCTTGTTGCTTcggcgggcccgccgtttcgacggcc  120
              |||||||||||||||||||||||||||||||||||||||||  |||||||||||||||||
Sbjct  19077  AACCTCCCACCCGTGTCTATCGTACCTTGTTGCTTCGGCGG--CCGCCGTTTCGACGGCC  19134

Query  121    gccggggaggccttgcgcccccgggcccgcgcccgccgAAGACCCCAACATGAACGCTGT  180
              ||||||||||||| ||| ||||||||||||||||||||||||||||||||||||||||||
Sbjct  19135  GCCGGGGAGGCCTCGCG-CCCCGGGCCCGCGCCCGCCGAAGACCCCAACATGAACGCTGT  19193

Query  181    TCTGAAAGTATGCAGTCTGAGTTGATTATCGTAATCAGTTAAAACTTTCAACAACGGATC  240
              |||||||||||||||||||||||||||||| |||||||||||||||||||||||||||||
Sbjct  19194  TCTGAAAGTATGCAGTCTGAGTTGATTATCATAATCAGTTAAAACTTTCAACAACGGATC  19253

Query  241    TCTTGGTTCCGGCATC  256
              ||||||||||||||||
Sbjct  19254  TCTTGGTTCCGGCATC  19269


>NW_020194292.1 Aspergillus novofumigatus IBT 16806 chromosome Unknown P174scaffold_19, 
whole genome shotgun sequence
Length=19468

 Score = 455 bits (246),  Expect = 3e-124
 Identities = 253/256 (99%), Gaps = 1/256 (0%)
 Strand=Plus/Plus

Query  1     CAAGGTTTCCGTAGGTGAACCTGCGGAAGGATCATTACCGAGTGAGGGCCCTCTGGGTCC  60
             ||||||||||||||||||||||||||||||||||||||||||||||||||||||||||||
Sbjct  5985  CAAGGTTTCCGTAGGTGAACCTGCGGAAGGATCATTACCGAGTGAGGGCCCTCTGGGTCC  6044

Query  61    AACCTCCCACCCGTGTCTATCGTACCTTGTTGCTTcggcgggcccgccgtttcgacggcc  120
             ||||||||||||||||||||||||||||||||||||||||||||||||||||||||||||
Sbjct  6045  AACCTCCCACCCGTGTCTATCGTACCTTGTTGCTTCGGCGGGCCCGCCGTTTCGACGGCC  6104

Query  121   gccggggaggccttgcgcccccgggcccgcgcccgccgAAGACCCCAACATGAACGCTGT  180
             ||||||||||||| ||| ||||||||||||||||||||||||||||||||||||||||||
Sbjct  6105  GCCGGGGAGGCCTCGCG-CCCCGGGCCCGCGCCCGCCGAAGACCCCAACATGAACGCTGT  6163

Query  181   TCTGAAAGTATGCAGTCTGAGTTGATTATCGTAATCAGTTAAAACTTTCAACAACGGATC  240
             |||||||||||||||||||||||||||||| |||||||||||||||||||||||||||||
Sbjct  6164  TCTGAAAGTATGCAGTCTGAGTTGATTATCATAATCAGTTAAAACTTTCAACAACGGATC  6223

Query  241   TCTTGGTTCCGGCATC  256
             ||||||||||||||||
Sbjct  6224  TCTTGGTTCCGGCATC  6239


 Score = 455 bits (246),  Expect = 3e-124
 Identities = 253/256 (99%), Gaps = 1/256 (0%)
 Strand=Plus/Plus

Query  1      CAAGGTTTCCGTAGGTGAACCTGCGGAAGGATCATTACCGAGTGAGGGCCCTCTGGGTCC  60
              ||||||||||||||||||||||||||||||||||||||||||||||||||||||||||||
Sbjct  14050  CAAGGTTTCCGTAGGTGAACCTGCGGAAGGATCATTACCGAGTGAGGGCCCTCTGGGTCC  14109

Query  61     AACCTCCCACCCGTGTCTATCGTACCTTGTTGCTTcggcgggcccgccgtttcgacggcc  120
              ||||||||||||||||||||||||||||||||||||||||||||||||||||||||||||
Sbjct  14110  AACCTCCCACCCGTGTCTATCGTACCTTGTTGCTTCGGCGGGCCCGCCGTTTCGACGGCC  14169

Query  121    gccggggaggccttgcgcccccgggcccgcgcccgccgAAGACCCCAACATGAACGCTGT  180
              ||||||||||||| ||| ||||||||||||||||||||||||||||||||||||||||||
Sbjct  14170  GCCGGGGAGGCCTCGCG-CCCCGGGCCCGCGCCCGCCGAAGACCCCAACATGAACGCTGT  14228

Query  181    TCTGAAAGTATGCAGTCTGAGTTGATTATCGTAATCAGTTAAAACTTTCAACAACGGATC  240
              |||||||||||||||||||||||||||||| |||||||||||||||||||||||||||||
Sbjct  14229  TCTGAAAGTATGCAGTCTGAGTTGATTATCATAATCAGTTAAAACTTTCAACAACGGATC  14288

Query  241    TCTTGGTTCCGGCATC  256
              ||||||||||||||||
Sbjct  14289  TCTTGGTTCCGGCATC  14304


>MSZS01000058.1 Aspergillus novofumigatus IBT 16806 P174scaffold_58, whole genome 
shotgun sequence
Length=5485

 Score = 449 bits (243),  Expect = 1e-122
 Identities = 252/256 (98%), Gaps = 2/256 (1%)
 Strand=Plus/Minus

Query  1     CAAGGTTTCCGTAGGTGAACCTGCGGAAGGATCATTACCGAGTGAGGGCCCTCTGGGTCC  60
             ||||||||||||||||||||||||||||||||||||||||||||||||||||||||||||
Sbjct  1470  CAAGGTTTCCGTAGGTGAACCTGCGGAAGGATCATTACCGAGTGAGGGCCCTCTGGGTCC  1411

Query  61    AACCTCCCACCCGTGTCTATCGTACCTTGTTGCTTcggcgggcccgccgtttcgacggcc  120
             ||||||||||||||||||||||||||||||||||||||||| ||||||||||||||||||
Sbjct  1410  AACCTCCCACCCGTGTCTATCGTACCTTGTTGCTTCGGCGG-CCCGCCGTTTCGACGGCC  1352

Query  121   gccggggaggccttgcgcccccgggcccgcgcccgccgAAGACCCCAACATGAACGCTGT  180
             ||||||||||||| ||||||| ||||||||||||||||||||||||||||||||||||||
Sbjct  1351  GCCGGGGAGGCCTCGCGCCCC-GGGCCCGCGCCCGCCGAAGACCCCAACATGAACGCTGT  1293

Query  181   TCTGAAAGTATGCAGTCTGAGTTGATTATCGTAATCAGTTAAAACTTTCAACAACGGATC  240
             |||||||||||||||||||||||||||||| |||||||||||||||||||||||||||||
Sbjct  1292  TCTGAAAGTATGCAGTCTGAGTTGATTATCATAATCAGTTAAAACTTTCAACAACGGATC  1233

Query  241   TCTTGGTTCCGGCATC  256
             ||||||||||||||||
Sbjct  1232  TCTTGGTTCCGGCATC  1217


>MSZS01000050.1 Aspergillus novofumigatus IBT 16806 P174scaffold_50, whole genome 
shotgun sequence
Length=9939

 Score = 449 bits (243),  Expect = 1e-122
 Identities = 252/256 (98%), Gaps = 2/256 (1%)
 Strand=Plus/Plus

Query  1     CAAGGTTTCCGTAGGTGAACCTGCGGAAGGATCATTACCGAGTGAGGGCCCTCTGGGTCC  60
             ||||||||||||||||||||||||||||||||||||||||||||||||||||||||||||
Sbjct  4627  CAAGGTTTCCGTAGGTGAACCTGCGGAAGGATCATTACCGAGTGAGGGCCCTCTGGGTCC  4686

Query  61    AACCTCCCACCCGTGTCTATCGTACCTTGTTGCTTcggcgggcccgccgtttcgacggcc  120
             ||||||||||||||||||||||||||||||||||||||||||||||||||||||||||||
Sbjct  4687  AACCTCCCACCCGTGTCTATCGTACCTTGTTGCTTCGGCGGGCCCGCCGTTTCGACGGCC  4746

Query  121   gccggggaggccttgcgcccccgggcccgcgcccgccgAAGACCCCAACATGAACGCTGT  180
             |||||| |||||| ||| ||||||||||||||||||||||||||||||||||||||||||
Sbjct  4747  GCCGGG-AGGCCTCGCG-CCCCGGGCCCGCGCCCGCCGAAGACCCCAACATGAACGCTGT  4804

Query  181   TCTGAAAGTATGCAGTCTGAGTTGATTATCGTAATCAGTTAAAACTTTCAACAACGGATC  240
             |||||||||||||||||||||||||||||| |||||||||||||||||||||||||||||
Sbjct  4805  TCTGAAAGTATGCAGTCTGAGTTGATTATCATAATCAGTTAAAACTTTCAACAACGGATC  4864

Query  241   TCTTGGTTCCGGCATC  256
             ||||||||||||||||
Sbjct  4865  TCTTGGTTCCGGCATC  4880


>MSZS01000029.1 Aspergillus novofumigatus IBT 16806 P174scaffold_29, whole genome 
shotgun sequence
Length=14739

 Score = 449 bits (243),  Expect = 1e-122
 Identities = 252/256 (98%), Gaps = 2/256 (1%)
 Strand=Plus/Minus

Query  1     CAAGGTTTCCGTAGGTGAACCTGCGGAAGGATCATTACCGAGTGAGGGCCCTCTGGGTCC  60
             ||||||||||||||||||||||||||||||||||||||||||||||||||||||||||||
Sbjct  6862  CAAGGTTTCCGTAGGTGAACCTGCGGAAGGATCATTACCGAGTGAGGGCCCTCTGGGTCC  6803

Query  61    AACCTCCCACCCGTGTCTATCGTACCTTGTTGCTTcggcgggcccgccgtttcgacggcc  120
             ||||||||||||||||||||||||||||||||||||||||||||||||||||||||||||
Sbjct  6802  AACCTCCCACCCGTGTCTATCGTACCTTGTTGCTTCGGCGGGCCCGCCGTTTCGACGGCC  6743

Query  121   gccggggaggccttgcgcccccgggcccgcgcccgccgAAGACCCCAACATGAACGCTGT  180
             |||||| |||||| ||||||| ||||||||||||||||||||||||||||||||||||||
Sbjct  6742  GCCGGG-AGGCCTCGCGCCCC-GGGCCCGCGCCCGCCGAAGACCCCAACATGAACGCTGT  6685

Query  181   TCTGAAAGTATGCAGTCTGAGTTGATTATCGTAATCAGTTAAAACTTTCAACAACGGATC  240
             |||||||||||||||||||||||||||||| |||||||||||||||||||||||||||||
Sbjct  6684  TCTGAAAGTATGCAGTCTGAGTTGATTATCATAATCAGTTAAAACTTTCAACAACGGATC  6625

Query  241   TCTTGGTTCCGGCATC  256
             ||||||||||||||||
Sbjct  6624  TCTTGGTTCCGGCATC  6609


 Score = 265 bits (143),  Expect = 6e-67
 Identities = 155/160 (97%), Gaps = 3/160 (2%)
 Strand=Plus/Minus

Query  97     ggcgggcccgccgtttcgacggccgccggggaggccttgcgcccccgggcccgcgcccgc  156
              ||||||  ||||||||||||||||||||||||||||| ||||||||||||||||||| ||
Sbjct  14739  GGCGGG--CGCCGTTTCGACGGCCGCCGGGGAGGCCTCGCGCCCCCGGGCCCGCGCC-GC  14683

Query  157    cgAAGACCCCAACATGAACGCTGTTCTGAAAGTATGCAGTCTGAGTTGATTATCGTAATC  216
              |||||||||||||||||||||||||||||||||||||||||||||||||||||| |||||
Sbjct  14682  CGAAGACCCCAACATGAACGCTGTTCTGAAAGTATGCAGTCTGAGTTGATTATCATAATC  14623

Query  217    AGTTAAAACTTTCAACAACGGATCTCTTGGTTCCGGCATC  256
              ||||||||||||||||||||||||||||||||||||||||
Sbjct  14622  AGTTAAAACTTTCAACAACGGATCTCTTGGTTCCGGCATC  14583


>NW_020194331.1 Aspergillus novofumigatus IBT 16806 chromosome Unknown P174scaffold_58, 
whole genome shotgun sequence
Length=5485

 Score = 449 bits (243),  Expect = 1e-122
 Identities = 252/256 (98%), Gaps = 2/256 (1%)
 Strand=Plus/Minus

Query  1     CAAGGTTTCCGTAGGTGAACCTGCGGAAGGATCATTACCGAGTGAGGGCCCTCTGGGTCC  60
             ||||||||||||||||||||||||||||||||||||||||||||||||||||||||||||
Sbjct  1470  CAAGGTTTCCGTAGGTGAACCTGCGGAAGGATCATTACCGAGTGAGGGCCCTCTGGGTCC  1411

Query  61    AACCTCCCACCCGTGTCTATCGTACCTTGTTGCTTcggcgggcccgccgtttcgacggcc  120
             ||||||||||||||||||||||||||||||||||||||||| ||||||||||||||||||
Sbjct  1410  AACCTCCCACCCGTGTCTATCGTACCTTGTTGCTTCGGCGG-CCCGCCGTTTCGACGGCC  1352

Query  121   gccggggaggccttgcgcccccgggcccgcgcccgccgAAGACCCCAACATGAACGCTGT  180
             ||||||||||||| ||||||| ||||||||||||||||||||||||||||||||||||||
Sbjct  1351  GCCGGGGAGGCCTCGCGCCCC-GGGCCCGCGCCCGCCGAAGACCCCAACATGAACGCTGT  1293

Query  181   TCTGAAAGTATGCAGTCTGAGTTGATTATCGTAATCAGTTAAAACTTTCAACAACGGATC  240
             |||||||||||||||||||||||||||||| |||||||||||||||||||||||||||||
Sbjct  1292  TCTGAAAGTATGCAGTCTGAGTTGATTATCATAATCAGTTAAAACTTTCAACAACGGATC  1233

Query  241   TCTTGGTTCCGGCATC  256
             ||||||||||||||||
Sbjct  1232  TCTTGGTTCCGGCATC  1217


>NW_020194323.1 Aspergillus novofumigatus IBT 16806 chromosome Unknown P174scaffold_50, 
whole genome shotgun sequence
Length=9939

 Score = 449 bits (243),  Expect = 1e-122
 Identities = 252/256 (98%), Gaps = 2/256 (1%)
 Strand=Plus/Plus

Query  1     CAAGGTTTCCGTAGGTGAACCTGCGGAAGGATCATTACCGAGTGAGGGCCCTCTGGGTCC  60
             ||||||||||||||||||||||||||||||||||||||||||||||||||||||||||||
Sbjct  4627  CAAGGTTTCCGTAGGTGAACCTGCGGAAGGATCATTACCGAGTGAGGGCCCTCTGGGTCC  4686

Query  61    AACCTCCCACCCGTGTCTATCGTACCTTGTTGCTTcggcgggcccgccgtttcgacggcc  120
             ||||||||||||||||||||||||||||||||||||||||||||||||||||||||||||
Sbjct  4687  AACCTCCCACCCGTGTCTATCGTACCTTGTTGCTTCGGCGGGCCCGCCGTTTCGACGGCC  4746

Query  121   gccggggaggccttgcgcccccgggcccgcgcccgccgAAGACCCCAACATGAACGCTGT  180
             |||||| |||||| ||| ||||||||||||||||||||||||||||||||||||||||||
Sbjct  4747  GCCGGG-AGGCCTCGCG-CCCCGGGCCCGCGCCCGCCGAAGACCCCAACATGAACGCTGT  4804

Query  181   TCTGAAAGTATGCAGTCTGAGTTGATTATCGTAATCAGTTAAAACTTTCAACAACGGATC  240
             |||||||||||||||||||||||||||||| |||||||||||||||||||||||||||||
Sbjct  4805  TCTGAAAGTATGCAGTCTGAGTTGATTATCATAATCAGTTAAAACTTTCAACAACGGATC  4864

Query  241   TCTTGGTTCCGGCATC  256
             ||||||||||||||||
Sbjct  4865  TCTTGGTTCCGGCATC  4880


>NW_020194302.1 Aspergillus novofumigatus IBT 16806 chromosome Unknown P174scaffold_29, 
whole genome shotgun sequence
Length=14739

 Score = 449 bits (243),  Expect = 1e-122
 Identities = 252/256 (98%), Gaps = 2/256 (1%)
 Strand=Plus/Minus

Query  1     CAAGGTTTCCGTAGGTGAACCTGCGGAAGGATCATTACCGAGTGAGGGCCCTCTGGGTCC  60
             ||||||||||||||||||||||||||||||||||||||||||||||||||||||||||||
Sbjct  6862  CAAGGTTTCCGTAGGTGAACCTGCGGAAGGATCATTACCGAGTGAGGGCCCTCTGGGTCC  6803

Query  61    AACCTCCCACCCGTGTCTATCGTACCTTGTTGCTTcggcgggcccgccgtttcgacggcc  120
             ||||||||||||||||||||||||||||||||||||||||||||||||||||||||||||
Sbjct  6802  AACCTCCCACCCGTGTCTATCGTACCTTGTTGCTTCGGCGGGCCCGCCGTTTCGACGGCC  6743

Query  121   gccggggaggccttgcgcccccgggcccgcgcccgccgAAGACCCCAACATGAACGCTGT  180
             |||||| |||||| ||||||| ||||||||||||||||||||||||||||||||||||||
Sbjct  6742  GCCGGG-AGGCCTCGCGCCCC-GGGCCCGCGCCCGCCGAAGACCCCAACATGAACGCTGT  6685

Query  181   TCTGAAAGTATGCAGTCTGAGTTGATTATCGTAATCAGTTAAAACTTTCAACAACGGATC  240
             |||||||||||||||||||||||||||||| |||||||||||||||||||||||||||||
Sbjct  6684  TCTGAAAGTATGCAGTCTGAGTTGATTATCATAATCAGTTAAAACTTTCAACAACGGATC  6625

Query  241   TCTTGGTTCCGGCATC  256
             ||||||||||||||||
Sbjct  6624  TCTTGGTTCCGGCATC  6609


 Score = 265 bits (143),  Expect = 6e-67
 Identities = 155/160 (97%), Gaps = 3/160 (2%)
 Strand=Plus/Minus

Query  97     ggcgggcccgccgtttcgacggccgccggggaggccttgcgcccccgggcccgcgcccgc  156
              ||||||  ||||||||||||||||||||||||||||| ||||||||||||||||||| ||
Sbjct  14739  GGCGGG--CGCCGTTTCGACGGCCGCCGGGGAGGCCTCGCGCCCCCGGGCCCGCGCC-GC  14683

Query  157    cgAAGACCCCAACATGAACGCTGTTCTGAAAGTATGCAGTCTGAGTTGATTATCGTAATC  216
              |||||||||||||||||||||||||||||||||||||||||||||||||||||| |||||
Sbjct  14682  CGAAGACCCCAACATGAACGCTGTTCTGAAAGTATGCAGTCTGAGTTGATTATCATAATC  14623

Query  217    AGTTAAAACTTTCAACAACGGATCTCTTGGTTCCGGCATC  256
              ||||||||||||||||||||||||||||||||||||||||
Sbjct  14622  AGTTAAAACTTTCAACAACGGATCTCTTGGTTCCGGCATC  14583


>MSZS01000011.1 Aspergillus novofumigatus IBT 16806 P174scaffold_11, whole genome 
shotgun sequence
Length=792184

 Score = 442 bits (239),  Expect = 2e-120
 Identities = 251/256 (98%), Gaps = 3/256 (1%)
 Strand=Plus/Minus

Query  1       CAAGGTTTCCGTAGGTGAACCTGCGGAAGGATCATTACCGAGTGAGGGCCCTCTGGGTCC  60
               ||||||||||||||||||||||||||||||||||||||||||||||||||||||||||||
Sbjct  790288  CAAGGTTTCCGTAGGTGAACCTGCGGAAGGATCATTACCGAGTGAGGGCCCTCTGGGTCC  790229

Query  61      AACCTCCCACCCGTGTCTATCGTACCTTGTTGCTTcggcgggcccgccgtttcgacggcc  120
               ||||||||||||||||||||||||||||||||||||||||||||||||||||||||||||
Sbjct  790228  AACCTCCCACCCGTGTCTATCGTACCTTGTTGCTTCGGCGGGCCCGCCGTTTCGACGGCC  790169

Query  121     gccggggaggccttgcgcccccgggcccgcgcccgccgAAGACCCCAACATGAACGCTGT  180
               |||||| |||||| ||||||| ||||||||| ||||||||||||||||||||||||||||
Sbjct  790168  GCCGGG-AGGCCTCGCGCCCC-GGGCCCGCG-CCGCCGAAGACCCCAACATGAACGCTGT  790112

Query  181     TCTGAAAGTATGCAGTCTGAGTTGATTATCGTAATCAGTTAAAACTTTCAACAACGGATC  240
               |||||||||||||||||||||||||||||| |||||||||||||||||||||||||||||
Sbjct  790111  TCTGAAAGTATGCAGTCTGAGTTGATTATCATAATCAGTTAAAACTTTCAACAACGGATC  790052

Query  241     TCTTGGTTCCGGCATC  256
               ||||||||||||||||
Sbjct  790051  TCTTGGTTCCGGCATC  790036


>NW_020194284.1 Aspergillus novofumigatus IBT 16806 chromosome Unknown P174scaffold_11, 
whole genome shotgun sequence
Length=792184

 Score = 442 bits (239),  Expect = 2e-120
 Identities = 251/256 (98%), Gaps = 3/256 (1%)
 Strand=Plus/Minus

Query  1       CAAGGTTTCCGTAGGTGAACCTGCGGAAGGATCATTACCGAGTGAGGGCCCTCTGGGTCC  60
               ||||||||||||||||||||||||||||||||||||||||||||||||||||||||||||
Sbjct  790288  CAAGGTTTCCGTAGGTGAACCTGCGGAAGGATCATTACCGAGTGAGGGCCCTCTGGGTCC  790229

Query  61      AACCTCCCACCCGTGTCTATCGTACCTTGTTGCTTcggcgggcccgccgtttcgacggcc  120
               ||||||||||||||||||||||||||||||||||||||||||||||||||||||||||||
Sbjct  790228  AACCTCCCACCCGTGTCTATCGTACCTTGTTGCTTCGGCGGGCCCGCCGTTTCGACGGCC  790169

Query  121     gccggggaggccttgcgcccccgggcccgcgcccgccgAAGACCCCAACATGAACGCTGT  180
               |||||| |||||| ||||||| ||||||||| ||||||||||||||||||||||||||||
Sbjct  790168  GCCGGG-AGGCCTCGCGCCCC-GGGCCCGCG-CCGCCGAAGACCCCAACATGAACGCTGT  790112

Query  181     TCTGAAAGTATGCAGTCTGAGTTGATTATCGTAATCAGTTAAAACTTTCAACAACGGATC  240
               |||||||||||||||||||||||||||||| |||||||||||||||||||||||||||||
Sbjct  790111  TCTGAAAGTATGCAGTCTGAGTTGATTATCATAATCAGTTAAAACTTTCAACAACGGATC  790052

Query  241     TCTTGGTTCCGGCATC  256
               ||||||||||||||||
Sbjct  790051  TCTTGGTTCCGGCATC  790036


>NKHU02000428.1 Aspergillus thermomutatus strain HMR AF 39 NODE_425, whole genome 
shotgun sequence
Length=15883

 Score = 440 bits (238),  Expect = 9e-120
 Identities = 250/256 (98%), Gaps = 0/256 (0%)
 Strand=Plus/Plus

Query  1     CAAGGTTTCCGTAGGTGAACCTGCGGAAGGATCATTACCGAGTGAGGGCCCTCTGGGTCC  60
             ||||||||||||||||||||||||||||||||||||||||||||||||||||||||||||
Sbjct  3147  CAAGGTTTCCGTAGGTGAACCTGCGGAAGGATCATTACCGAGTGAGGGCCCTCTGGGTCC  3206

Query  61    AACCTCCCACCCGTGTCTATCGTACCTTGTTGCTTcggcgggcccgccgtttcgacggcc  120
             |||||||||||||||||||| |||||||||||||||||||||||||||||||| ||||||
Sbjct  3207  AACCTCCCACCCGTGTCTATTGTACCTTGTTGCTTCGGCGGGCCCGCCGTTTCTACGGCC  3266

Query  121   gccggggaggccttgcgcccccgggcccgcgcccgccgAAGACCCCAACATGAACGCTGT  180
             ||||||||||||| |||||||||||||||||||||||||||||| |||||||||||||||
Sbjct  3267  GCCGGGGAGGCCTCGCGCCCCCGGGCCCGCGCCCGCCGAAGACCACAACATGAACGCTGT  3326

Query  181   TCTGAAAGTATGCAGTCTGAGTTGATTATCGTAATCAGTTAAAACTTTCAACAACGGATC  240
             |||||||||||||||||||||| ||||||| |||||||||||||||||||||||||||||
Sbjct  3327  TCTGAAAGTATGCAGTCTGAGTCGATTATCATAATCAGTTAAAACTTTCAACAACGGATC  3386

Query  241   TCTTGGTTCCGGCATC  256
             ||||||||||||||||
Sbjct  3387  TCTTGGTTCCGGCATC  3402


 Score = 440 bits (238),  Expect = 9e-120
 Identities = 250/256 (98%), Gaps = 0/256 (0%)
 Strand=Plus/Minus

Query  1      CAAGGTTTCCGTAGGTGAACCTGCGGAAGGATCATTACCGAGTGAGGGCCCTCTGGGTCC  60
              ||||||||||||||||||||||||||||||||||||||||||||||||||||||||||||
Sbjct  11724  CAAGGTTTCCGTAGGTGAACCTGCGGAAGGATCATTACCGAGTGAGGGCCCTCTGGGTCC  11665

Query  61     AACCTCCCACCCGTGTCTATCGTACCTTGTTGCTTcggcgggcccgccgtttcgacggcc  120
              |||||||||||||||||||| |||||||||||||||||||||||||||||||| ||||||
Sbjct  11664  AACCTCCCACCCGTGTCTATTGTACCTTGTTGCTTCGGCGGGCCCGCCGTTTCTACGGCC  11605

Query  121    gccggggaggccttgcgcccccgggcccgcgcccgccgAAGACCCCAACATGAACGCTGT  180
              ||||||||||||| |||||||||||||||||||||||||||||| |||||||||||||||
Sbjct  11604  GCCGGGGAGGCCTCGCGCCCCCGGGCCCGCGCCCGCCGAAGACCACAACATGAACGCTGT  11545

Query  181    TCTGAAAGTATGCAGTCTGAGTTGATTATCGTAATCAGTTAAAACTTTCAACAACGGATC  240
              |||||||||||||||||||||| ||||||| |||||||||||||||||||||||||||||
Sbjct  11544  TCTGAAAGTATGCAGTCTGAGTCGATTATCATAATCAGTTAAAACTTTCAACAACGGATC  11485

Query  241    TCTTGGTTCCGGCATC  256
              ||||||||||||||||
Sbjct  11484  TCTTGGTTCCGGCATC  11469


>NW_020798475.1 Aspergillus thermomutatus strain HMR AF 39 chromosome Unknown 
NODE_425, whole genome shotgun sequence
Length=15883

 Score = 440 bits (238),  Expect = 9e-120
 Identities = 250/256 (98%), Gaps = 0/256 (0%)
 Strand=Plus/Plus

Query  1     CAAGGTTTCCGTAGGTGAACCTGCGGAAGGATCATTACCGAGTGAGGGCCCTCTGGGTCC  60
             ||||||||||||||||||||||||||||||||||||||||||||||||||||||||||||
Sbjct  3147  CAAGGTTTCCGTAGGTGAACCTGCGGAAGGATCATTACCGAGTGAGGGCCCTCTGGGTCC  3206

Query  61    AACCTCCCACCCGTGTCTATCGTACCTTGTTGCTTcggcgggcccgccgtttcgacggcc  120
             |||||||||||||||||||| |||||||||||||||||||||||||||||||| ||||||
Sbjct  3207  AACCTCCCACCCGTGTCTATTGTACCTTGTTGCTTCGGCGGGCCCGCCGTTTCTACGGCC  3266

Query  121   gccggggaggccttgcgcccccgggcccgcgcccgccgAAGACCCCAACATGAACGCTGT  180
             ||||||||||||| |||||||||||||||||||||||||||||| |||||||||||||||
Sbjct  3267  GCCGGGGAGGCCTCGCGCCCCCGGGCCCGCGCCCGCCGAAGACCACAACATGAACGCTGT  3326

Query  181   TCTGAAAGTATGCAGTCTGAGTTGATTATCGTAATCAGTTAAAACTTTCAACAACGGATC  240
             |||||||||||||||||||||| ||||||| |||||||||||||||||||||||||||||
Sbjct  3327  TCTGAAAGTATGCAGTCTGAGTCGATTATCATAATCAGTTAAAACTTTCAACAACGGATC  3386

Query  241   TCTTGGTTCCGGCATC  256
             ||||||||||||||||
Sbjct  3387  TCTTGGTTCCGGCATC  3402


 Score = 440 bits (238),  Expect = 9e-120
 Identities = 250/256 (98%), Gaps = 0/256 (0%)
 Strand=Plus/Minus

Query  1      CAAGGTTTCCGTAGGTGAACCTGCGGAAGGATCATTACCGAGTGAGGGCCCTCTGGGTCC  60
              ||||||||||||||||||||||||||||||||||||||||||||||||||||||||||||
Sbjct  11724  CAAGGTTTCCGTAGGTGAACCTGCGGAAGGATCATTACCGAGTGAGGGCCCTCTGGGTCC  11665

Query  61     AACCTCCCACCCGTGTCTATCGTACCTTGTTGCTTcggcgggcccgccgtttcgacggcc  120
              |||||||||||||||||||| |||||||||||||||||||||||||||||||| ||||||
Sbjct  11664  AACCTCCCACCCGTGTCTATTGTACCTTGTTGCTTCGGCGGGCCCGCCGTTTCTACGGCC  11605

Query  121    gccggggaggccttgcgcccccgggcccgcgcccgccgAAGACCCCAACATGAACGCTGT  180
              ||||||||||||| |||||||||||||||||||||||||||||| |||||||||||||||
Sbjct  11604  GCCGGGGAGGCCTCGCGCCCCCGGGCCCGCGCCCGCCGAAGACCACAACATGAACGCTGT  11545

Query  181    TCTGAAAGTATGCAGTCTGAGTTGATTATCGTAATCAGTTAAAACTTTCAACAACGGATC  240
              |||||||||||||||||||||| ||||||| |||||||||||||||||||||||||||||
Sbjct  11544  TCTGAAAGTATGCAGTCTGAGTCGATTATCATAATCAGTTAAAACTTTCAACAACGGATC  11485

Query  241    TCTTGGTTCCGGCATC  256
              ||||||||||||||||
Sbjct  11484  TCTTGGTTCCGGCATC  11469


>JACBAD010001631.1 Aspergillus hiratsukae isolate CNM-CM5793 NODE_500_length_6896_cov_985.958119_pilon, 
whole genome shotgun sequence
Length=6896

 Score = 433 bits (234),  Expect = 1e-117
 Identities = 252/260 (97%), Gaps = 4/260 (2%)
 Strand=Plus/Minus

Query  1     CAAGGTTTCCGTAGGTGAACCTGCGGAAGGATCATTACCGAGTG-AGGGCCCTCTGGGTC  59
             ||||||||||||||||||||||||||||||||||||||||||||  ||||||||||||||
Sbjct  2706  CAAGGTTTCCGTAGGTGAACCTGCGGAAGGATCATTACCGAGTGCTGGGCCCTCTGGGTC  2647

Query  60    CAACCTCCCACCCGTGTCTATCGTACCTTGTTGCTTcggcgggcccgccgttt-cg-acg  117
             ||||||||||||||||||||| ||||||||||||||||||||||||||||||| || |||
Sbjct  2646  CAACCTCCCACCCGTGTCTATTGTACCTTGTTGCTTCGGCGGGCCCGCCGTTTTCGAACG  2587

Query  118   gccgccggggaggccttgcgcccccgggcccgcgcccgccgAAGACCCCAACATGAACGC  177
             |||||||||||||||| |||||||||||||||||||||||||||||||||||||||||||
Sbjct  2586  GCCGCCGGGGAGGCCTCGCGCCCCCGGGCCCGCGCCCGCCGAAGACCCCAACATGAACGC  2527

Query  178   TGTTCTGAAAGTATGCAGTCTGAGTT-GATTATCGTAATCAGTTAAAACTTTCAACAACG  236
             |||||||||||||||||||||||||| ||||||| |||||||||||||||||||||||||
Sbjct  2526  TGTTCTGAAAGTATGCAGTCTGAGTTTGATTATCATAATCAGTTAAAACTTTCAACAACG  2467

Query  237   GATCTCTTGGTTCCGGCATC  256
             ||||||||||||||||||||
Sbjct  2466  GATCTCTTGGTTCCGGCATC  2447


>JAKLNT010000355.1 Aspergillus quadricinctus strain FKII-L3-BK-DRAB1 NODE_355_length_4472_cov_2547.202730, 
whole genome shotgun sequence
Length=4472

 Score = 427 bits (231),  Expect = 7e-116
 Identities = 251/260 (97%), Gaps = 4/260 (2%)
 Strand=Plus/Minus

Query  1    CAAGGTTTCCGTAGGTGAACCTGCGGAAGGATCATTACCGAGTGAGGGCCCTCTGGGTCC  60
            |||||||||||||||||||||||||||||||||||||||||||| |||||||||||||||
Sbjct  540  CAAGGTTTCCGTAGGTGAACCTGCGGAAGGATCATTACCGAGTGCGGGCCCTCTGGGTCC  481

Query  61   AACCTCCCACCCGTGTCTATCGTACCTTGTTGCTTcggcgggcccgccgtt-tcg-acgg  118
            |||||||||||||||||||| |||||||||||||||||||||||||||||| ||| ||||
Sbjct  480  AACCTCCCACCCGTGTCTATTGTACCTTGTTGCTTCGGCGGGCCCGCCGTTCTCGAACGG  421

Query  119  ccgccggggaggcc-ttgcgcccccgggcccgcgcccgccgAAGACCCCAACATGAACGC  177
            |||||||||||||| | |||||||||||||||||||||||||||||||||||||||||||
Sbjct  420  CCGCCGGGGAGGCCCTCGCGCCCCCGGGCCCGCGCCCGCCGAAGACCCCAACATGAACGC  361

Query  178  TGTTCTGAAAGTATGCAGTCTGAGTT-GATTATCGTAATCAGTTAAAACTTTCAACAACG  236
            |||||||||||||||||||||||||| ||||| | |||||||||||||||||||||||||
Sbjct  360  TGTTCTGAAAGTATGCAGTCTGAGTTTGATTACCATAATCAGTTAAAACTTTCAACAACG  301

Query  237  GATCTCTTGGTTCCGGCATC  256
            ||||||||||||||||||||
Sbjct  300  GATCTCTTGGTTCCGGCATC  281


>NKHV02000463.1 Aspergillus turcosus strain HMR AF 23 NODE_461, whole genome 
shotgun sequence
Length=7288

 Score = 427 bits (231),  Expect = 7e-116
 Identities = 251/260 (97%), Gaps = 4/260 (2%)
 Strand=Plus/Plus

Query  1     CAAGGTTTCCGTAGGTGAACCTGCGGAAGGATCATTACCGAGTGAGGGCCCTCTGGGTCC  60
             |||||||||||||||||||||||||||||||||||||||||||| |||||||||||||||
Sbjct  2648  CAAGGTTTCCGTAGGTGAACCTGCGGAAGGATCATTACCGAGTGCGGGCCCTCTGGGTCC  2707

Query  61    AACCTCCCACCCGTGTCTATCGTACCTTGTTGCTTcggcgggcccgccgtt-tcg-acgg  118
             |||||||||||||||||||| |||||||||||||||||||||||||||||| ||| ||||
Sbjct  2708  AACCTCCCACCCGTGTCTATTGTACCTTGTTGCTTCGGCGGGCCCGCCGTTCTCGAACGG  2767

Query  119   ccgccggggagg-ccttgcgcccccgggcccgcgcccgccgAAGACCCCAACATGAACGC  177
             |||||||||||| ||| |||||||||||||||||||||||||||||||||||||||||||
Sbjct  2768  CCGCCGGGGAGGCCCTCGCGCCCCCGGGCCCGCGCCCGCCGAAGACCCCAACATGAACGC  2827

Query  178   TGTTCTGAAAGTATGCAGTCTGAG-TTGATTATCGTAATCAGTTAAAACTTTCAACAACG  236
             |||||||||||||||||||||||| ||||||| | |||||||||||||||||||||||||
Sbjct  2828  TGTTCTGAAAGTATGCAGTCTGAGTTTGATTACCATAATCAGTTAAAACTTTCAACAACG  2887

Query  237   GATCTCTTGGTTCCGGCATC  256
             ||||||||||||||||||||
Sbjct  2888  GATCTCTTGGTTCCGGCATC  2907


>JAMYHO010000160.1 Apiotrichum sp. PL3306B ctg_160, whole genome shotgun sequence
Length=57361

 Score = 425 bits (230),  Expect = 2e-115
 Identities = 248/256 (97%), Gaps = 4/256 (2%)
 Strand=Plus/Plus

Query  1      CAAGGTTTCCGTAGGTGAACCTGCGGAAGGATCATTACCGAGTGAGGGCCCTCTGGGTCC  60
              ||||||||||||||||||||||||||||||||||||||||||||||||||||||||||||
Sbjct  52626  CAAGGTTTCCGTAGGTGAACCTGCGGAAGGATCATTACCGAGTGAGGGCCCTCTGGGTCC  52685

Query  61     AACCTCCCACCCGTGTCTATCGTACCTTGTTGCTTcggcgggcccgccgtttcgacggcc  120
              |||||||||||||||| |||||||||||||||||||||||||||||||   |||||||||
Sbjct  52686  AACCTCCCACCCGTGTTTATCGTACCTTGTTGCTTCGGCGGGCCCGCC---TCGACGGCC  52742

Query  121    gccggggaggccttgcgcccccgggcccgcgcccgccgAAGACCCCAACATGAACGCTGT  180
              ||||||| ||| |  |||||||||||||||||||||||||||||||||||||||||||||
Sbjct  52743  GCCGGGGGGGCATC-CGCCCCCGGGCCCGCGCCCGCCGAAGACCCCAACATGAACGCTGT  52801

Query  181    TCTGAAAGTATGCAGTCTGAGTTGATTATCGTAATCAGTTAAAACTTTCAACAACGGATC  240
              ||||||||||||||||||||||||||||||||||||||||||||||||||||||||||||
Sbjct  52802  TCTGAAAGTATGCAGTCTGAGTTGATTATCGTAATCAGTTAAAACTTTCAACAACGGATC  52861

Query  241    TCTTGGTTCCGGCATC  256
              ||||||||||||||||
Sbjct  52862  TCTTGGTTCCGGCATC  52877


>DS026993.1 Aspergillus clavatus NRRL 1 1099423829739 genomic scaffold, whole 
genome shotgun sequence
Length=1734

 Score = 409 bits (221),  Expect = 2e-110
 Identities = 247/259 (95%), Gaps = 3/259 (1%)
 Strand=Plus/Plus

Query  1     CAAGGTTTCCGTAGGTGAACCTGCGGAAGGATCATTACCGAGTGAGGGCCCTCTGGGTCC  60
             |||||||||||||||||||||||||||||||||||||||||||| |||||||||||||||
Sbjct  1383  CAAGGTTTCCGTAGGTGAACCTGCGGAAGGATCATTACCGAGTGCGGGCCCTCTGGGTCC  1442

Query  61    AACCTCCCACCCGTGTCTATCGTACCTTGTTGCTTcggcgggcccgccgt-ttc-gacgg  118
             |||||||||||||||| ||||||||||||||||||||||||||||||||| ||| |||||
Sbjct  1443  AACCTCCCACCCGTGTTTATCGTACCTTGTTGCTTCGGCGGGCCCGCCGTCTTCGGACGG  1502

Query  119   ccgccggggaggcctt-gcgcccccgggcccgcgcccgccgAAGACCCCAACATGAACGC  177
             |||||||||||||||  |||||||||||||||||||||||||||||| |||||||||| |
Sbjct  1503  CCGCCGGGGAGGCCTCCGCGCCCCCGGGCCCGCGCCCGCCGAAGACCACAACATGAACTC  1562

Query  178   TGTTCTGAAAGTATGCAGTCTGAGTTGATTATCGTAATCAGTTAAAACTTTCAACAACGG  237
             |||||||||  | |||||||||||||||||||| ||||||||||||||||||||||||||
Sbjct  1563  TGTTCTGAAGTTTTGCAGTCTGAGTTGATTATCATAATCAGTTAAAACTTTCAACAACGG  1622

Query  238   ATCTCTTGGTTCCGGCATC  256
             |||||||||||||||||||
Sbjct  1623  ATCTCTTGGTTCCGGCATC  1641


>DS027078.1 Aspergillus clavatus NRRL 1 1099423829824 genomic scaffold, whole 
genome shotgun sequence
Length=1149

 Score = 409 bits (221),  Expect = 2e-110
 Identities = 247/259 (95%), Gaps = 3/259 (1%)
 Strand=Plus/Plus

Query  1    CAAGGTTTCCGTAGGTGAACCTGCGGAAGGATCATTACCGAGTGAGGGCCCTCTGGGTCC  60
            |||||||||||||||||||||||||||||||||||||||||||| |||||||||||||||
Sbjct  537  CAAGGTTTCCGTAGGTGAACCTGCGGAAGGATCATTACCGAGTGCGGGCCCTCTGGGTCC  596

Query  61   AACCTCCCACCCGTGTCTATCGTACCTTGTTGCTTcggcgggcccgccgt-ttc-gacgg  118
            |||||||||||||||| ||||||||||||||||||||||||||||||||| ||| |||||
Sbjct  597  AACCTCCCACCCGTGTTTATCGTACCTTGTTGCTTCGGCGGGCCCGCCGTCTTCGGACGG  656

Query  119  ccgccggggaggcctt-gcgcccccgggcccgcgcccgccgAAGACCCCAACATGAACGC  177
            |||||||||||||||  |||||||||||||||||||||||||||||| |||||||||| |
Sbjct  657  CCGCCGGGGAGGCCTCCGCGCCCCCGGGCCCGCGCCCGCCGAAGACCACAACATGAACTC  716

Query  178  TGTTCTGAAAGTATGCAGTCTGAGTTGATTATCGTAATCAGTTAAAACTTTCAACAACGG  237
            |||||||||  | |||||||||||||||||||| ||||||||||||||||||||||||||
Sbjct  717  TGTTCTGAAGTTTTGCAGTCTGAGTTGATTATCATAATCAGTTAAAACTTTCAACAACGG  776

Query  238  ATCTCTTGGTTCCGGCATC  256
            |||||||||||||||||||
Sbjct  777  ATCTCTTGGTTCCGGCATC  795


>DS027088.1 Aspergillus clavatus NRRL 1 1099423829834 genomic scaffold, whole 
genome shotgun sequence
Length=1275

 Score = 409 bits (221),  Expect = 2e-110
 Identities = 247/259 (95%), Gaps = 3/259 (1%)
 Strand=Plus/Minus

Query  1    CAAGGTTTCCGTAGGTGAACCTGCGGAAGGATCATTACCGAGTGAGGGCCCTCTGGGTCC  60
            |||||||||||||||||||||||||||||||||||||||||||| |||||||||||||||
Sbjct  589  CAAGGTTTCCGTAGGTGAACCTGCGGAAGGATCATTACCGAGTGCGGGCCCTCTGGGTCC  530

Query  61   AACCTCCCACCCGTGTCTATCGTACCTTGTTGCTTcggcgggcccgccgt-ttc-gacgg  118
            |||||||||||||||| ||||||||||||||||||||||||||||||||| ||| |||||
Sbjct  529  AACCTCCCACCCGTGTTTATCGTACCTTGTTGCTTCGGCGGGCCCGCCGTCTTCGGACGG  470

Query  119  ccgccggggaggcct-tgcgcccccgggcccgcgcccgccgAAGACCCCAACATGAACGC  177
            |||||||||||||||  |||||||||||||||||||||||||||||| |||||||||| |
Sbjct  469  CCGCCGGGGAGGCCTCCGCGCCCCCGGGCCCGCGCCCGCCGAAGACCACAACATGAACTC  410

Query  178  TGTTCTGAAAGTATGCAGTCTGAGTTGATTATCGTAATCAGTTAAAACTTTCAACAACGG  237
            |||||||||  | |||||||||||||||||||| ||||||||||||||||||||||||||
Sbjct  409  TGTTCTGAAGTTTTGCAGTCTGAGTTGATTATCATAATCAGTTAAAACTTTCAACAACGG  350

Query  238  ATCTCTTGGTTCCGGCATC  256
            |||||||||||||||||||
Sbjct  349  ATCTCTTGGTTCCGGCATC  331


>NW_001510447.1 Aspergillus clavatus NRRL 1 1099423829739 genomic scaffold, whole 
genome shotgun sequence
Length=1734

 Score = 409 bits (221),  Expect = 2e-110
 Identities = 247/259 (95%), Gaps = 3/259 (1%)
 Strand=Plus/Plus

Query  1     CAAGGTTTCCGTAGGTGAACCTGCGGAAGGATCATTACCGAGTGAGGGCCCTCTGGGTCC  60
             |||||||||||||||||||||||||||||||||||||||||||| |||||||||||||||
Sbjct  1383  CAAGGTTTCCGTAGGTGAACCTGCGGAAGGATCATTACCGAGTGCGGGCCCTCTGGGTCC  1442

Query  61    AACCTCCCACCCGTGTCTATCGTACCTTGTTGCTTcggcgggcccgccgt-ttc-gacgg  118
             |||||||||||||||| ||||||||||||||||||||||||||||||||| ||| |||||
Sbjct  1443  AACCTCCCACCCGTGTTTATCGTACCTTGTTGCTTCGGCGGGCCCGCCGTCTTCGGACGG  1502

Query  119   ccgccggggaggcctt-gcgcccccgggcccgcgcccgccgAAGACCCCAACATGAACGC  177
             |||||||||||||||  |||||||||||||||||||||||||||||| |||||||||| |
Sbjct  1503  CCGCCGGGGAGGCCTCCGCGCCCCCGGGCCCGCGCCCGCCGAAGACCACAACATGAACTC  1562

Query  178   TGTTCTGAAAGTATGCAGTCTGAGTTGATTATCGTAATCAGTTAAAACTTTCAACAACGG  237
             |||||||||  | |||||||||||||||||||| ||||||||||||||||||||||||||
Sbjct  1563  TGTTCTGAAGTTTTGCAGTCTGAGTTGATTATCATAATCAGTTAAAACTTTCAACAACGG  1622

Query  238   ATCTCTTGGTTCCGGCATC  256
             |||||||||||||||||||
Sbjct  1623  ATCTCTTGGTTCCGGCATC  1641


>NW_001510380.1 Aspergillus clavatus NRRL 1 1099423829824 genomic scaffold, whole 
genome shotgun sequence
Length=1149

 Score = 409 bits (221),  Expect = 2e-110
 Identities = 247/259 (95%), Gaps = 3/259 (1%)
 Strand=Plus/Plus

Query  1    CAAGGTTTCCGTAGGTGAACCTGCGGAAGGATCATTACCGAGTGAGGGCCCTCTGGGTCC  60
            |||||||||||||||||||||||||||||||||||||||||||| |||||||||||||||
Sbjct  537  CAAGGTTTCCGTAGGTGAACCTGCGGAAGGATCATTACCGAGTGCGGGCCCTCTGGGTCC  596

Query  61   AACCTCCCACCCGTGTCTATCGTACCTTGTTGCTTcggcgggcccgccgt-ttc-gacgg  118
            |||||||||||||||| ||||||||||||||||||||||||||||||||| ||| |||||
Sbjct  597  AACCTCCCACCCGTGTTTATCGTACCTTGTTGCTTCGGCGGGCCCGCCGTCTTCGGACGG  656

Query  119  ccgccggggaggcctt-gcgcccccgggcccgcgcccgccgAAGACCCCAACATGAACGC  177
            |||||||||||||||  |||||||||||||||||||||||||||||| |||||||||| |
Sbjct  657  CCGCCGGGGAGGCCTCCGCGCCCCCGGGCCCGCGCCCGCCGAAGACCACAACATGAACTC  716

Query  178  TGTTCTGAAAGTATGCAGTCTGAGTTGATTATCGTAATCAGTTAAAACTTTCAACAACGG  237
            |||||||||  | |||||||||||||||||||| ||||||||||||||||||||||||||
Sbjct  717  TGTTCTGAAGTTTTGCAGTCTGAGTTGATTATCATAATCAGTTAAAACTTTCAACAACGG  776

Query  238  ATCTCTTGGTTCCGGCATC  256
            |||||||||||||||||||
Sbjct  777  ATCTCTTGGTTCCGGCATC  795


>NW_001510370.1 Aspergillus clavatus NRRL 1 1099423829834 genomic scaffold, whole 
genome shotgun sequence
Length=1275

 Score = 409 bits (221),  Expect = 2e-110
 Identities = 247/259 (95%), Gaps = 3/259 (1%)
 Strand=Plus/Minus

Query  1    CAAGGTTTCCGTAGGTGAACCTGCGGAAGGATCATTACCGAGTGAGGGCCCTCTGGGTCC  60
            |||||||||||||||||||||||||||||||||||||||||||| |||||||||||||||
Sbjct  589  CAAGGTTTCCGTAGGTGAACCTGCGGAAGGATCATTACCGAGTGCGGGCCCTCTGGGTCC  530

Query  61   AACCTCCCACCCGTGTCTATCGTACCTTGTTGCTTcggcgggcccgccgt-ttc-gacgg  118
            |||||||||||||||| ||||||||||||||||||||||||||||||||| ||| |||||
Sbjct  529  AACCTCCCACCCGTGTTTATCGTACCTTGTTGCTTCGGCGGGCCCGCCGTCTTCGGACGG  470

Query  119  ccgccggggaggcct-tgcgcccccgggcccgcgcccgccgAAGACCCCAACATGAACGC  177
            |||||||||||||||  |||||||||||||||||||||||||||||| |||||||||| |
Sbjct  469  CCGCCGGGGAGGCCTCCGCGCCCCCGGGCCCGCGCCCGCCGAAGACCACAACATGAACTC  410

Query  178  TGTTCTGAAAGTATGCAGTCTGAGTTGATTATCGTAATCAGTTAAAACTTTCAACAACGG  237
            |||||||||  | |||||||||||||||||||| ||||||||||||||||||||||||||
Sbjct  409  TGTTCTGAAGTTTTGCAGTCTGAGTTGATTATCATAATCAGTTAAAACTTTCAACAACGG  350

Query  238  ATCTCTTGGTTCCGGCATC  256
            |||||||||||||||||||
Sbjct  349  ATCTCTTGGTTCCGGCATC  331


>DS027112.1 Aspergillus clavatus NRRL 1 1099423829858 genomic scaffold, whole 
genome shotgun sequence
Length=1028

 Score = 405 bits (219),  Expect = 3e-109
 Identities = 247/260 (95%), Gaps = 4/260 (2%)
 Strand=Plus/Minus

Query  1    CAAGGTTTCCGTAGGTGAACCTGCGGAAGGATCATTACCGAGTGAGGGCCCTCTGGGTCC  60
            |||||||||||||||||||||||||||||||||||||||||||| |||||||||||||||
Sbjct  709  CAAGGTTTCCGTAGGTGAACCTGCGGAAGGATCATTACCGAGTGCGGGCCCTCTGGGTCC  650

Query  61   AACCTCCC-ACCCGTGTCTATCGTACCTTGTTGCTTcggcgggcccgccgt-ttc-gacg  117
            |||||||| |||||||| ||||||||||||||||||||||||||||||||| ||| ||||
Sbjct  649  AACCTCCCCACCCGTGTTTATCGTACCTTGTTGCTTCGGCGGGCCCGCCGTCTTCGGACG  590

Query  118  gccgccggggaggcct-tgcgcccccgggcccgcgcccgccgAAGACCCCAACATGAACG  176
            ||||||||||||||||  |||||||||||||||||||||||||||||| |||||||||| 
Sbjct  589  GCCGCCGGGGAGGCCTCCGCGCCCCCGGGCCCGCGCCCGCCGAAGACCACAACATGAACT  530

Query  177  CTGTTCTGAAAGTATGCAGTCTGAGTTGATTATCGTAATCAGTTAAAACTTTCAACAACG  236
            ||||||||||  | |||||||||||||||||||| |||||||||||||||||||||||||
Sbjct  529  CTGTTCTGAAGTTTTGCAGTCTGAGTTGATTATCATAATCAGTTAAAACTTTCAACAACG  470

Query  237  GATCTCTTGGTTCCGGCATC  256
            ||||||||||||||||||||
Sbjct  469  GATCTCTTGGTTCCGGCATC  450


>NW_001510346.1 Aspergillus clavatus NRRL 1 1099423829858 genomic scaffold, whole 
genome shotgun sequence
Length=1028

 Score = 405 bits (219),  Expect = 3e-109
 Identities = 247/260 (95%), Gaps = 4/260 (2%)
 Strand=Plus/Minus

Query  1    CAAGGTTTCCGTAGGTGAACCTGCGGAAGGATCATTACCGAGTGAGGGCCCTCTGGGTCC  60
            |||||||||||||||||||||||||||||||||||||||||||| |||||||||||||||
Sbjct  709  CAAGGTTTCCGTAGGTGAACCTGCGGAAGGATCATTACCGAGTGCGGGCCCTCTGGGTCC  650

Query  61   AACCTCCC-ACCCGTGTCTATCGTACCTTGTTGCTTcggcgggcccgccgt-ttc-gacg  117
            |||||||| |||||||| ||||||||||||||||||||||||||||||||| ||| ||||
Sbjct  649  AACCTCCCCACCCGTGTTTATCGTACCTTGTTGCTTCGGCGGGCCCGCCGTCTTCGGACG  590

Query  118  gccgccggggaggcct-tgcgcccccgggcccgcgcccgccgAAGACCCCAACATGAACG  176
            ||||||||||||||||  |||||||||||||||||||||||||||||| |||||||||| 
Sbjct  589  GCCGCCGGGGAGGCCTCCGCGCCCCCGGGCCCGCGCCCGCCGAAGACCACAACATGAACT  530

Query  177  CTGTTCTGAAAGTATGCAGTCTGAGTTGATTATCGTAATCAGTTAAAACTTTCAACAACG  236
            ||||||||||  | |||||||||||||||||||| |||||||||||||||||||||||||
Sbjct  529  CTGTTCTGAAGTTTTGCAGTCTGAGTTGATTATCATAATCAGTTAAAACTTTCAACAACG  470

Query  237  GATCTCTTGGTTCCGGCATC  256
            ||||||||||||||||||||
Sbjct  469  GATCTCTTGGTTCCGGCATC  450


>BHVY01000008.1 Aspergillus pseudoviridinutans IFM 55266 DNA, scaffold_8, whole 
genome shotgun sequence
Length=2138359

 Score = 396 bits (214),  Expect = 2e-106
 Identities = 243/257 (95%), Gaps = 1/257 (0%)
 Strand=Plus/Plus

Query  1      CAAGGTTTCCGTAGGTGAACCTGCGGAAGGATCATTACCGAGTGAGGGCCCTCTGGGTCC  60
              ||||| |||||||||||||| |||||||||||||||||| ||||||||||||||||||||
Sbjct  10823  CAAGGCTTCCGTAGGTGAACTTGCGGAAGGATCATTACCAAGTGAGGGCCCTCTGGGTCC  10882

Query  61     AACCTCCCACCCGTGTCTATCGTACCTTGTTGCTTcggcgggcccgccgtttcgacggcc  120
              |||||| ||||||||||||| ||||||||||||||||||||||||||||||| ||||| |
Sbjct  10883  AACCTCGCACCCGTGTCTATTGTACCTTGTTGCTTCGGCGGGCCCGCCGTTTGGACGGTC  10942

Query  121    gccgggga-ggccttgcgcccccgggcccgcgcccgccgAAGACCCCAACATGAACGCTG  179
              |||||||| |||||  ||||||||| |||||||||||||||||||||||||||||||| |
Sbjct  10943  GCCGGGGATGGCCTGACGCCCCCGGACCCGCGCCCGCCGAAGACCCCAACATGAACGCCG  11002

Query  180    TTCTGAAAGTATGCAGTCTGAGTTGATTATCGTAATCAGTTAAAACTTTCAACAACGGAT  239
              ||||||||||||| ||||||||||||||||| ||||||||||||||||||||||||||||
Sbjct  11003  TTCTGAAAGTATGAAGTCTGAGTTGATTATCATAATCAGTTAAAACTTTCAACAACGGAT  11062

Query  240    CTCTTGGTTCCGGCATC  256
              |||||||||||||||||
Sbjct  11063  CTCTTGGTTCCGGCATC  11079


>NW_025091288.1 Aspergillus pseudoviridinutans IFM 55266 DNA, scaffold_8, whole 
genome shotgun sequence
Length=2138359

 Score = 396 bits (214),  Expect = 2e-106
 Identities = 243/257 (95%), Gaps = 1/257 (0%)
 Strand=Plus/Plus

Query  1      CAAGGTTTCCGTAGGTGAACCTGCGGAAGGATCATTACCGAGTGAGGGCCCTCTGGGTCC  60
              ||||| |||||||||||||| |||||||||||||||||| ||||||||||||||||||||
Sbjct  10823  CAAGGCTTCCGTAGGTGAACTTGCGGAAGGATCATTACCAAGTGAGGGCCCTCTGGGTCC  10882

Query  61     AACCTCCCACCCGTGTCTATCGTACCTTGTTGCTTcggcgggcccgccgtttcgacggcc  120
              |||||| ||||||||||||| ||||||||||||||||||||||||||||||| ||||| |
Sbjct  10883  AACCTCGCACCCGTGTCTATTGTACCTTGTTGCTTCGGCGGGCCCGCCGTTTGGACGGTC  10942

Query  121    gccgggga-ggccttgcgcccccgggcccgcgcccgccgAAGACCCCAACATGAACGCTG  179
              |||||||| |||||  ||||||||| |||||||||||||||||||||||||||||||| |
Sbjct  10943  GCCGGGGATGGCCTGACGCCCCCGGACCCGCGCCCGCCGAAGACCCCAACATGAACGCCG  11002

Query  180    TTCTGAAAGTATGCAGTCTGAGTTGATTATCGTAATCAGTTAAAACTTTCAACAACGGAT  239
              ||||||||||||| ||||||||||||||||| ||||||||||||||||||||||||||||
Sbjct  11003  TTCTGAAAGTATGAAGTCTGAGTTGATTATCATAATCAGTTAAAACTTTCAACAACGGAT  11062

Query  240    CTCTTGGTTCCGGCATC  256
              |||||||||||||||||
Sbjct  11063  CTCTTGGTTCCGGCATC  11079


>WXTY01000020.1 Spiromastix sp. SCSIO F190 Contig20, whole genome shotgun sequence
Length=13083

 Score = 357 bits (193),  Expect = 9e-95
 Identities = 236/257 (92%), Gaps = 2/257 (1%)
 Strand=Plus/Minus

Query  1     CAAGGTTTCCGTAGGTGAACCTGCGGAAGGATCATTACCGAGTGAGGGCCCTCTGGGTCC  60
             |||||||||||||||||||||||||||||||||||||||||||| |||||| ||||| ||
Sbjct  9096  CAAGGTTTCCGTAGGTGAACCTGCGGAAGGATCATTACCGAGTGCGGGCCCCCTGGGCCC  9037

Query  61    AACCTCCCACCCGTGTCTATCGTACCTTGTTGCTTcggcgggcccgccgtttcgacggcc  120
             | ||||||||||||||||| |||||||||||||||||||||||||||||  | |||||||
Sbjct  9036  ACCCTCCCACCCGTGTCTACCGTACCTTGTTGCTTCGGCGGGCCCGCCGCCT-GACGGCC  8978

Query  121   gccggggaggcct-tgcgcccccgggcccgcgcccgccgAAGACCCCAACATGAACGCTG  179
             |||||||||||||  ||||||||||||||||||||||||||||| || || ||||| |||
Sbjct  8977  GCCGGGGAGGCCTCCGCGCCCCCGGGCCCGCGCCCGCCGAAGACGCCCACGTGAACTCTG  8918

Query  180   TTCTGAAAGTATGCAGTCTGAGTTGATTATCGTAATCAGTTAAAACTTTCAACAACGGAT  239
               ||||| |  |||||||||||| ||||||| ||||||||||||||||||||||||||||
Sbjct  8917  CCCTGAAGGATTGCAGTCTGAGTCGATTATCATAATCAGTTAAAACTTTCAACAACGGAT  8858

Query  240   CTCTTGGTTCCGGCATC  256
             |||||||||||||||||
Sbjct  8857  CTCTTGGTTCCGGCATC  8841


 Score = 339 bits (183),  Expect = 3e-89
 Identities = 233/257 (91%), Gaps = 4/257 (2%)
 Strand=Plus/Minus

Query  1    CAAGGTTTCCGTAGGTGAACCTGCGGAAGGATCATTACCGAGTGAGGGCCCTCTGGGTCC  60
            |||||||||||||||||||||||||||||||||||||||||||| |||||| ||||| ||
Sbjct  944  CAAGGTTTCCGTAGGTGAACCTGCGGAAGGATCATTACCGAGTGCGGGCCCCCTGGGCCC  885

Query  61   AACCTCCCACCCGTGTCTATCGTACCTTGTTGCTTcggcgggcccgccgtttcgacggcc  120
            | ||||||||||||||||| |||||||||||||||||||||||||||||  | |||||||
Sbjct  884  ACCCTCCCACCCGTGTCTACCGTACCTTGTTGCTTCGGCGGGCCCGCCGCCT-GACGGCC  826

Query  121  gccggggaggcctt-gcgcccccgggcccgcgcccgccgAAGACCCCAACATGAACGCTG  179
            |||||||||||||  ||||||||||||||||||||||||||||| || || ||||| |||
Sbjct  825  GCCGGGGAGGCCTCCGCGCCCCCGGGCCCGCGCCCGCCGAAGACGCCCACGTGAACTCTG  766

Query  180  TTCTGAAAGTATGCAGTCTGAGTTGATTATCGTAATCAGTTAAAACTTTCAACAACGGAT  239
              ||||| |  |||||||||||| ||||||   |||| ||||||||||||||||||||||
Sbjct  765  CCCTGAAGGATTGCAGTCTGAGTCGATTATAA-AATC-GTTAAAACTTTCAACAACGGAT  708

Query  240  CTCTTGGTTCCGGCATC  256
            |||||||||||||||||
Sbjct  707  CTCTTGGTTCCGGCATC  691


>SMSW01000009.1 Aspergillus cejpii strain FS110 scaffold9, whole genome shotgun 
sequence
Length=182389

 Score = 357 bits (193),  Expect = 9e-95
 Identities = 236/257 (92%), Gaps = 2/257 (1%)
 Strand=Plus/Minus

Query  1       CAAGGTTTCCGTAGGTGAACCTGCGGAAGGATCATTACCGAGTGAGGGCCCTCTGGGTCC  60
               |||||||||||||||||||||||||||||||||||||||||||| |||||| ||||| ||
Sbjct  160269  CAAGGTTTCCGTAGGTGAACCTGCGGAAGGATCATTACCGAGTGCGGGCCCCCTGGGCCC  160210

Query  61      AACCTCCCACCCGTGTCTATCGTACCTTGTTGCTTcggcgggcccgccgtttcgacggcc  120
               | ||||||||||||||||| |||||||||||||||||||||||||||||  | |||||||
Sbjct  160209  ACCCTCCCACCCGTGTCTACCGTACCTTGTTGCTTCGGCGGGCCCGCCGCCT-GACGGCC  160151

Query  121     gccggggaggcct-tgcgcccccgggcccgcgcccgccgAAGACCCCAACATGAACGCTG  179
               |||||||||||||  ||||||||||||||||||||||||||||| || || ||||| |||
Sbjct  160150  GCCGGGGAGGCCTCCGCGCCCCCGGGCCCGCGCCCGCCGAAGACGCCCACGTGAACTCTG  160091

Query  180     TTCTGAAAGTATGCAGTCTGAGTTGATTATCGTAATCAGTTAAAACTTTCAACAACGGAT  239
                 ||||| |  |||||||||||| ||||||| ||||||||||||||||||||||||||||
Sbjct  160090  CCCTGAAGGATTGCAGTCTGAGTCGATTATCATAATCAGTTAAAACTTTCAACAACGGAT  160031

Query  240     CTCTTGGTTCCGGCATC  256
               |||||||||||||||||
Sbjct  160030  CTCTTGGTTCCGGCATC  160014


 Score = 357 bits (193),  Expect = 9e-95
 Identities = 236/257 (92%), Gaps = 2/257 (1%)
 Strand=Plus/Minus

Query  1       CAAGGTTTCCGTAGGTGAACCTGCGGAAGGATCATTACCGAGTGAGGGCCCTCTGGGTCC  60
               |||||||||||||||||||||||||||||||||||||||||||| |||||| ||||| ||
Sbjct  168286  CAAGGTTTCCGTAGGTGAACCTGCGGAAGGATCATTACCGAGTGCGGGCCCCCTGGGCCC  168227

Query  61      AACCTCCCACCCGTGTCTATCGTACCTTGTTGCTTcggcgggcccgccgtttcgacggcc  120
               | ||||||||||||||||| |||||||||||||||||||||||||||||  | |||||||
Sbjct  168226  ACCCTCCCACCCGTGTCTACCGTACCTTGTTGCTTCGGCGGGCCCGCCGCCT-GACGGCC  168168

Query  121     gccggggaggcct-tgcgcccccgggcccgcgcccgccgAAGACCCCAACATGAACGCTG  179
               |||||||||||||  ||||||||||||||||||||||||||||| || || ||||| |||
Sbjct  168167  GCCGGGGAGGCCTCCGCGCCCCCGGGCCCGCGCCCGCCGAAGACGCCCACGTGAACTCTG  168108

Query  180     TTCTGAAAGTATGCAGTCTGAGTTGATTATCGTAATCAGTTAAAACTTTCAACAACGGAT  239
                 ||||| |  |||||||||||| ||||||| ||||||||||||||||||||||||||||
Sbjct  168107  CCCTGAAGGATTGCAGTCTGAGTCGATTATCATAATCAGTTAAAACTTTCAACAACGGAT  168048

Query  240     CTCTTGGTTCCGGCATC  256
               |||||||||||||||||
Sbjct  168047  CTCTTGGTTCCGGCATC  168031


 Score = 350 bits (189),  Expect = 2e-92
 Identities = 235/257 (91%), Gaps = 3/257 (1%)
 Strand=Plus/Minus

Query  1       CAAGGTTTCCGTAGGTGAACCTGCGGAAGGATCATTACCGAGTGAGGGCCCTCTGGGTCC  60
               |||||||||||||||||||||||||||||||||||||||||||| |||||| ||||| ||
Sbjct  176300  CAAGGTTTCCGTAGGTGAACCTGCGGAAGGATCATTACCGAGTGCGGGCCCCCTGGGCCC  176241

Query  61      AACCTCCCACCCGTGTCTATCGTACCTTGTTGCTTcggcgggcccgccgtttcgacggcc  120
               | ||||||||||||||||| |||||||||||||||||||||||||||||  | |||||||
Sbjct  176240  ACCCTCCCACCCGTGTCTACCGTACCTTGTTGCTTCGGCGGGCCCGCCGCCT-GACGGCC  176182

Query  121     gccggggaggcct-tgcgcccccgggcccgcgcccgccgAAGACCCCAACATGAACGCTG  179
               |||||||||||||  |||||||||||||||||||| |||||||| || || ||||| |||
Sbjct  176181  GCCGGGGAGGCCTCCGCGCCCCCGGGCCCGCGCCC-CCGAAGACGCCCACGTGAACTCTG  176123

Query  180     TTCTGAAAGTATGCAGTCTGAGTTGATTATCGTAATCAGTTAAAACTTTCAACAACGGAT  239
                 ||||| |  |||||||||||| ||||||| ||||||||||||||||||||||||||||
Sbjct  176122  CCCTGAAGGATTGCAGTCTGAGTCGATTATCATAATCAGTTAAAACTTTCAACAACGGAT  176063

Query  240     CTCTTGGTTCCGGCATC  256
               |||||||||||||||||
Sbjct  176062  CTCTTGGTTCCGGCATC  176046


>SMSW01000006.1 Aspergillus cejpii strain FS110 scaffold6, whole genome shotgun 
sequence
Length=2212655

 Score = 357 bits (193),  Expect = 9e-95
 Identities = 236/257 (92%), Gaps = 2/257 (1%)
 Strand=Plus/Minus

Query  1     CAAGGTTTCCGTAGGTGAACCTGCGGAAGGATCATTACCGAGTGAGGGCCCTCTGGGTCC  60
             |||||||||||||||||||||||||||||||||||||||||||| |||||| ||||| ||
Sbjct  9224  CAAGGTTTCCGTAGGTGAACCTGCGGAAGGATCATTACCGAGTGCGGGCCCCCTGGGCCC  9165

Query  61    AACCTCCCACCCGTGTCTATCGTACCTTGTTGCTTcggcgggcccgccgtttcgacggcc  120
             | ||||||||||||||||| |||||||||||||||||||||||||||||  | |||||||
Sbjct  9164  ACCCTCCCACCCGTGTCTACCGTACCTTGTTGCTTCGGCGGGCCCGCCGCCT-GACGGCC  9106

Query  121   gccggggaggcct-tgcgcccccgggcccgcgcccgccgAAGACCCCAACATGAACGCTG  179
             |||||||||||||  ||||||||||||||||||||||||||||| || || ||||| |||
Sbjct  9105  GCCGGGGAGGCCTCCGCGCCCCCGGGCCCGCGCCCGCCGAAGACGCCCACGTGAACTCTG  9046

Query  180   TTCTGAAAGTATGCAGTCTGAGTTGATTATCGTAATCAGTTAAAACTTTCAACAACGGAT  239
               ||||| |  |||||||||||| ||||||| ||||||||||||||||||||||||||||
Sbjct  9045  CCCTGAAGGATTGCAGTCTGAGTCGATTATCATAATCAGTTAAAACTTTCAACAACGGAT  8986

Query  240   CTCTTGGTTCCGGCATC  256
             |||||||||||||||||
Sbjct  8985  CTCTTGGTTCCGGCATC  8969


 Score = 357 bits (193),  Expect = 9e-95
 Identities = 236/257 (92%), Gaps = 2/257 (1%)
 Strand=Plus/Minus

Query  1      CAAGGTTTCCGTAGGTGAACCTGCGGAAGGATCATTACCGAGTGAGGGCCCTCTGGGTCC  60
              |||||||||||||||||||||||||||||||||||||||||||| |||||| ||||| ||
Sbjct  17232  CAAGGTTTCCGTAGGTGAACCTGCGGAAGGATCATTACCGAGTGCGGGCCCCCTGGGCCC  17173

Query  61     AACCTCCCACCCGTGTCTATCGTACCTTGTTGCTTcggcgggcccgccgtttcgacggcc  120
              | ||||||||||||||||| |||||||||||||||||||||||||||||  | |||||||
Sbjct  17172  ACCCTCCCACCCGTGTCTACCGTACCTTGTTGCTTCGGCGGGCCCGCCGCCT-GACGGCC  17114

Query  121    gccggggaggcct-tgcgcccccgggcccgcgcccgccgAAGACCCCAACATGAACGCTG  179
              |||||||||||||  ||||||||||||||||||||||||||||| || || ||||| |||
Sbjct  17113  GCCGGGGAGGCCTCCGCGCCCCCGGGCCCGCGCCCGCCGAAGACGCCCACGTGAACTCTG  17054

Query  180    TTCTGAAAGTATGCAGTCTGAGTTGATTATCGTAATCAGTTAAAACTTTCAACAACGGAT  239
                ||||| |  |||||||||||| ||||||| ||||||||||||||||||||||||||||
Sbjct  17053  CCCTGAAGGATTGCAGTCTGAGTCGATTATCATAATCAGTTAAAACTTTCAACAACGGAT  16994

Query  240    CTCTTGGTTCCGGCATC  256
              |||||||||||||||||
Sbjct  16993  CTCTTGGTTCCGGCATC  16977


 Score = 357 bits (193),  Expect = 9e-95
 Identities = 236/257 (92%), Gaps = 2/257 (1%)
 Strand=Plus/Minus

Query  1      CAAGGTTTCCGTAGGTGAACCTGCGGAAGGATCATTACCGAGTGAGGGCCCTCTGGGTCC  60
              |||||||||||||||||||||||||||||||||||||||||||| |||||| ||||| ||
Sbjct  25249  CAAGGTTTCCGTAGGTGAACCTGCGGAAGGATCATTACCGAGTGCGGGCCCCCTGGGCCC  25190

Query  61     AACCTCCCACCCGTGTCTATCGTACCTTGTTGCTTcggcgggcccgccgtttcgacggcc  120
              | ||||||||||||||||| |||||||||||||||||||||||||||||  | |||||||
Sbjct  25189  ACCCTCCCACCCGTGTCTACCGTACCTTGTTGCTTCGGCGGGCCCGCCGCCT-GACGGCC  25131

Query  121    gccggggaggcct-tgcgcccccgggcccgcgcccgccgAAGACCCCAACATGAACGCTG  179
              |||||||||||||  ||||||||||||||||||||||||||||| || || ||||| |||
Sbjct  25130  GCCGGGGAGGCCTCCGCGCCCCCGGGCCCGCGCCCGCCGAAGACGCCCACGTGAACTCTG  25071

Query  180    TTCTGAAAGTATGCAGTCTGAGTTGATTATCGTAATCAGTTAAAACTTTCAACAACGGAT  239
                ||||| |  |||||||||||| ||||||| ||||||||||||||||||||||||||||
Sbjct  25070  CCCTGAAGGATTGCAGTCTGAGTCGATTATCATAATCAGTTAAAACTTTCAACAACGGAT  25011

Query  240    CTCTTGGTTCCGGCATC  256
              |||||||||||||||||
Sbjct  25010  CTCTTGGTTCCGGCATC  24994


 Score = 324 bits (175),  Expect = 9e-85
 Identities = 231/257 (90%), Gaps = 7/257 (3%)
 Strand=Plus/Minus

Query  1     CAAGGTTTCCGTAGGTGAACCTGCGGAAGGATCATTACCGAGTGAGGGCCCTCTGGGTCC  60
             |||||||||||||||||||||||||||||||||||||||||||| |||||| ||||| ||
Sbjct  1242  CAAGGTTTCCGTAGGTGAACCTGCGGAAGGATCATTACCGAGTGCGGGCCCCCTGGGCCC  1183

Query  61    AACCTCCCACCCGTGTCTATCGTACCTTGTTGCTTcggcgggcccgccgtttcgacggcc  120
             | ||||||||||||||||| |||||||||||||||||||||||||||||  | |||||||
Sbjct  1182  ACCCTCCCACCCGTGTCTACCGTACCTTGTTGCTTCGGCGGGCCCGCCGCCT-GACGGCC  1124

Query  121   gccggggaggcctt-gcgcccccgggcccgcgcccgccgAAGACCCCAACATGAACGCTG  179
             |||||||||||||  |||||||||||||||| ||| |||||||| || || ||||| |||
Sbjct  1123  GCCGGGGAGGCCTCCGCGCCCCCGGGCCCGC-CCC-CCGAAGACGCCCACGTGAACTCTG  1066

Query  180   TTCTGAAAGTATGCAGTCTGAGTTGATTATCGTAATCAGTTAAAACTTTCAACAACGGAT  239
               ||||| |  |||||||||||| ||||||| ||  || |||||||||||||||||||||
Sbjct  1065  CCCTGAAGGATTGCAGTCTGAGTCGATTATCATA--CA-TTAAAACTTTCAACAACGGAT  1009

Query  240   CTCTTGGTTCCGGCATC  256
             |||||||||||||||||
Sbjct  1008  CTCTTGGTTCCGGCATC  992


>SMSW01000012.1 Aspergillus cejpii strain FS110 scaffold12, whole genome shotgun 
sequence
Length=46744

 Score = 357 bits (193),  Expect = 9e-95
 Identities = 236/257 (92%), Gaps = 2/257 (1%)
 Strand=Plus/Plus

Query  1     CAAGGTTTCCGTAGGTGAACCTGCGGAAGGATCATTACCGAGTGAGGGCCCTCTGGGTCC  60
             |||||||||||||||||||||||||||||||||||||||||||| |||||| ||||| ||
Sbjct  7529  CAAGGTTTCCGTAGGTGAACCTGCGGAAGGATCATTACCGAGTGCGGGCCCCCTGGGCCC  7588

Query  61    AACCTCCCACCCGTGTCTATCGTACCTTGTTGCTTcggcgggcccgccgtttcgacggcc  120
             | ||||||||||||||||| |||||||||||||||||||||||||||||  | |||||||
Sbjct  7589  ACCCTCCCACCCGTGTCTACCGTACCTTGTTGCTTCGGCGGGCCCGCCGCCT-GACGGCC  7647

Query  121   gccggggaggcctt-gcgcccccgggcccgcgcccgccgAAGACCCCAACATGAACGCTG  179
             |||||||||||||  ||||||||||||||||||||||||||||| || || ||||| |||
Sbjct  7648  GCCGGGGAGGCCTCCGCGCCCCCGGGCCCGCGCCCGCCGAAGACGCCCACGTGAACTCTG  7707

Query  180   TTCTGAAAGTATGCAGTCTGAGTTGATTATCGTAATCAGTTAAAACTTTCAACAACGGAT  239
               ||||| |  |||||||||||| ||||||| ||||||||||||||||||||||||||||
Sbjct  7708  CCCTGAAGGATTGCAGTCTGAGTCGATTATCATAATCAGTTAAAACTTTCAACAACGGAT  7767

Query  240   CTCTTGGTTCCGGCATC  256
             |||||||||||||||||
Sbjct  7768  CTCTTGGTTCCGGCATC  7784


 Score = 357 bits (193),  Expect = 9e-95
 Identities = 236/257 (92%), Gaps = 2/257 (1%)
 Strand=Plus/Plus

Query  1      CAAGGTTTCCGTAGGTGAACCTGCGGAAGGATCATTACCGAGTGAGGGCCCTCTGGGTCC  60
              |||||||||||||||||||||||||||||||||||||||||||| |||||| ||||| ||
Sbjct  15546  CAAGGTTTCCGTAGGTGAACCTGCGGAAGGATCATTACCGAGTGCGGGCCCCCTGGGCCC  15605

Query  61     AACCTCCCACCCGTGTCTATCGTACCTTGTTGCTTcggcgggcccgccgtttcgacggcc  120
              | ||||||||||||||||| |||||||||||||||||||||||||||||  | |||||||
Sbjct  15606  ACCCTCCCACCCGTGTCTACCGTACCTTGTTGCTTCGGCGGGCCCGCCGCCT-GACGGCC  15664

Query  121    gccggggaggcctt-gcgcccccgggcccgcgcccgccgAAGACCCCAACATGAACGCTG  179
              |||||||||||||  ||||||||||||||||||||||||||||| || || ||||| |||
Sbjct  15665  GCCGGGGAGGCCTCCGCGCCCCCGGGCCCGCGCCCGCCGAAGACGCCCACGTGAACTCTG  15724

Query  180    TTCTGAAAGTATGCAGTCTGAGTTGATTATCGTAATCAGTTAAAACTTTCAACAACGGAT  239
                ||||| |  |||||||||||| ||||||| ||||||||||||||||||||||||||||
Sbjct  15725  CCCTGAAGGATTGCAGTCTGAGTCGATTATCATAATCAGTTAAAACTTTCAACAACGGAT  15784

Query  240    CTCTTGGTTCCGGCATC  256
              |||||||||||||||||
Sbjct  15785  CTCTTGGTTCCGGCATC  15801


 Score = 357 bits (193),  Expect = 9e-95
 Identities = 236/257 (92%), Gaps = 2/257 (1%)
 Strand=Plus/Plus

Query  1      CAAGGTTTCCGTAGGTGAACCTGCGGAAGGATCATTACCGAGTGAGGGCCCTCTGGGTCC  60
              |||||||||||||||||||||||||||||||||||||||||||| |||||| ||||| ||
Sbjct  27245  CAAGGTTTCCGTAGGTGAACCTGCGGAAGGATCATTACCGAGTGCGGGCCCCCTGGGCCC  27304

Query  61     AACCTCCCACCCGTGTCTATCGTACCTTGTTGCTTcggcgggcccgccgtttcgacggcc  120
              | ||||||||||||||||| |||||||||||||||||||||||||||||  | |||||||
Sbjct  27305  ACCCTCCCACCCGTGTCTACCGTACCTTGTTGCTTCGGCGGGCCCGCCGCCT-GACGGCC  27363

Query  121    gccggggaggcctt-gcgcccccgggcccgcgcccgccgAAGACCCCAACATGAACGCTG  179
              |||||||||||||  ||||||||||||||||||||||||||||| || || ||||| |||
Sbjct  27364  GCCGGGGAGGCCTCCGCGCCCCCGGGCCCGCGCCCGCCGAAGACGCCCACGTGAACTCTG  27423

Query  180    TTCTGAAAGTATGCAGTCTGAGTTGATTATCGTAATCAGTTAAAACTTTCAACAACGGAT  239
                ||||| |  |||||||||||| ||||||| ||||||||||||||||||||||||||||
Sbjct  27424  CCCTGAAGGATTGCAGTCTGAGTCGATTATCATAATCAGTTAAAACTTTCAACAACGGAT  27483

Query  240    CTCTTGGTTCCGGCATC  256
              |||||||||||||||||
Sbjct  27484  CTCTTGGTTCCGGCATC  27500


 Score = 357 bits (193),  Expect = 9e-95
 Identities = 236/257 (92%), Gaps = 2/257 (1%)
 Strand=Plus/Plus

Query  1      CAAGGTTTCCGTAGGTGAACCTGCGGAAGGATCATTACCGAGTGAGGGCCCTCTGGGTCC  60
              |||||||||||||||||||||||||||||||||||||||||||| |||||| ||||| ||
Sbjct  35262  CAAGGTTTCCGTAGGTGAACCTGCGGAAGGATCATTACCGAGTGCGGGCCCCCTGGGCCC  35321

Query  61     AACCTCCCACCCGTGTCTATCGTACCTTGTTGCTTcggcgggcccgccgtttcgacggcc  120
              | ||||||||||||||||| |||||||||||||||||||||||||||||  | |||||||
Sbjct  35322  ACCCTCCCACCCGTGTCTACCGTACCTTGTTGCTTCGGCGGGCCCGCCGCCT-GACGGCC  35380

Query  121    gccggggaggcctt-gcgcccccgggcccgcgcccgccgAAGACCCCAACATGAACGCTG  179
              |||||||||||||  ||||||||||||||||||||||||||||| || || ||||| |||
Sbjct  35381  GCCGGGGAGGCCTCCGCGCCCCCGGGCCCGCGCCCGCCGAAGACGCCCACGTGAACTCTG  35440

Query  180    TTCTGAAAGTATGCAGTCTGAGTTGATTATCGTAATCAGTTAAAACTTTCAACAACGGAT  239
                ||||| |  |||||||||||| ||||||| ||||||||||||||||||||||||||||
Sbjct  35441  CCCTGAAGGATTGCAGTCTGAGTCGATTATCATAATCAGTTAAAACTTTCAACAACGGAT  35500

Query  240    CTCTTGGTTCCGGCATC  256
              |||||||||||||||||
Sbjct  35501  CTCTTGGTTCCGGCATC  35517


 Score = 357 bits (193),  Expect = 9e-95
 Identities = 236/257 (92%), Gaps = 2/257 (1%)
 Strand=Plus/Plus

Query  1      CAAGGTTTCCGTAGGTGAACCTGCGGAAGGATCATTACCGAGTGAGGGCCCTCTGGGTCC  60
              |||||||||||||||||||||||||||||||||||||||||||| |||||| ||||| ||
Sbjct  43279  CAAGGTTTCCGTAGGTGAACCTGCGGAAGGATCATTACCGAGTGCGGGCCCCCTGGGCCC  43338

Query  61     AACCTCCCACCCGTGTCTATCGTACCTTGTTGCTTcggcgggcccgccgtttcgacggcc  120
              | ||||||||||||||||| |||||||||||||||||||||||||||||  | |||||||
Sbjct  43339  ACCCTCCCACCCGTGTCTACCGTACCTTGTTGCTTCGGCGGGCCCGCCGCCT-GACGGCC  43397

Query  121    gccggggaggcctt-gcgcccccgggcccgcgcccgccgAAGACCCCAACATGAACGCTG  179
              |||||||||||||  ||||||||||||||||||||||||||||| || || ||||| |||
Sbjct  43398  GCCGGGGAGGCCTCCGCGCCCCCGGGCCCGCGCCCGCCGAAGACGCCCACGTGAACTCTG  43457

Query  180    TTCTGAAAGTATGCAGTCTGAGTTGATTATCGTAATCAGTTAAAACTTTCAACAACGGAT  239
                ||||| |  |||||||||||| ||||||| ||||||||||||||||||||||||||||
Sbjct  43458  CCCTGAAGGATTGCAGTCTGAGTCGATTATCATAATCAGTTAAAACTTTCAACAACGGAT  43517

Query  240    CTCTTGGTTCCGGCATC  256
              |||||||||||||||||
Sbjct  43518  CTCTTGGTTCCGGCATC  43534


>SMSW01000011.1 Aspergillus cejpii strain FS110 scaffold11, whole genome shotgun 
sequence
Length=60786

 Score = 357 bits (193),  Expect = 9e-95
 Identities = 236/257 (92%), Gaps = 2/257 (1%)
 Strand=Plus/Minus

Query  1     CAAGGTTTCCGTAGGTGAACCTGCGGAAGGATCATTACCGAGTGAGGGCCCTCTGGGTCC  60
             |||||||||||||||||||||||||||||||||||||||||||| |||||| ||||| ||
Sbjct  5775  CAAGGTTTCCGTAGGTGAACCTGCGGAAGGATCATTACCGAGTGCGGGCCCCCTGGGCCC  5716

Query  61    AACCTCCCACCCGTGTCTATCGTACCTTGTTGCTTcggcgggcccgccgtttcgacggcc  120
             | ||||||||||||||||| |||||||||||||||||||||||||||||  | |||||||
Sbjct  5715  ACCCTCCCACCCGTGTCTACCGTACCTTGTTGCTTCGGCGGGCCCGCCGCCT-GACGGCC  5657

Query  121   gccggggaggcct-tgcgcccccgggcccgcgcccgccgAAGACCCCAACATGAACGCTG  179
             |||||||||||||  ||||||||||||||||||||||||||||| || || ||||| |||
Sbjct  5656  GCCGGGGAGGCCTCCGCGCCCCCGGGCCCGCGCCCGCCGAAGACGCCCACGTGAACTCTG  5597

Query  180   TTCTGAAAGTATGCAGTCTGAGTTGATTATCGTAATCAGTTAAAACTTTCAACAACGGAT  239
               ||||| |  |||||||||||| ||||||| ||||||||||||||||||||||||||||
Sbjct  5596  CCCTGAAGGATTGCAGTCTGAGTCGATTATCATAATCAGTTAAAACTTTCAACAACGGAT  5537

Query  240   CTCTTGGTTCCGGCATC  256
             |||||||||||||||||
Sbjct  5536  CTCTTGGTTCCGGCATC  5520


 Score = 357 bits (193),  Expect = 9e-95
 Identities = 236/257 (92%), Gaps = 2/257 (1%)
 Strand=Plus/Minus

Query  1      CAAGGTTTCCGTAGGTGAACCTGCGGAAGGATCATTACCGAGTGAGGGCCCTCTGGGTCC  60
              |||||||||||||||||||||||||||||||||||||||||||| |||||| ||||| ||
Sbjct  13792  CAAGGTTTCCGTAGGTGAACCTGCGGAAGGATCATTACCGAGTGCGGGCCCCCTGGGCCC  13733

Query  61     AACCTCCCACCCGTGTCTATCGTACCTTGTTGCTTcggcgggcccgccgtttcgacggcc  120
              | ||||||||||||||||| |||||||||||||||||||||||||||||  | |||||||
Sbjct  13732  ACCCTCCCACCCGTGTCTACCGTACCTTGTTGCTTCGGCGGGCCCGCCGCCT-GACGGCC  13674

Query  121    gccggggaggcct-tgcgcccccgggcccgcgcccgccgAAGACCCCAACATGAACGCTG  179
              |||||||||||||  ||||||||||||||||||||||||||||| || || ||||| |||
Sbjct  13673  GCCGGGGAGGCCTCCGCGCCCCCGGGCCCGCGCCCGCCGAAGACGCCCACGTGAACTCTG  13614

Query  180    TTCTGAAAGTATGCAGTCTGAGTTGATTATCGTAATCAGTTAAAACTTTCAACAACGGAT  239
                ||||| |  |||||||||||| ||||||| ||||||||||||||||||||||||||||
Sbjct  13613  CCCTGAAGGATTGCAGTCTGAGTCGATTATCATAATCAGTTAAAACTTTCAACAACGGAT  13554

Query  240    CTCTTGGTTCCGGCATC  256
              |||||||||||||||||
Sbjct  13553  CTCTTGGTTCCGGCATC  13537


 Score = 357 bits (193),  Expect = 9e-95
 Identities = 236/257 (92%), Gaps = 2/257 (1%)
 Strand=Plus/Minus

Query  1      CAAGGTTTCCGTAGGTGAACCTGCGGAAGGATCATTACCGAGTGAGGGCCCTCTGGGTCC  60
              |||||||||||||||||||||||||||||||||||||||||||| |||||| ||||| ||
Sbjct  21809  CAAGGTTTCCGTAGGTGAACCTGCGGAAGGATCATTACCGAGTGCGGGCCCCCTGGGCCC  21750

Query  61     AACCTCCCACCCGTGTCTATCGTACCTTGTTGCTTcggcgggcccgccgtttcgacggcc  120
              | ||||||||||||||||| |||||||||||||||||||||||||||||  | |||||||
Sbjct  21749  ACCCTCCCACCCGTGTCTACCGTACCTTGTTGCTTCGGCGGGCCCGCCGCCT-GACGGCC  21691

Query  121    gccggggaggcct-tgcgcccccgggcccgcgcccgccgAAGACCCCAACATGAACGCTG  179
              |||||||||||||  ||||||||||||||||||||||||||||| || || ||||| |||
Sbjct  21690  GCCGGGGAGGCCTCCGCGCCCCCGGGCCCGCGCCCGCCGAAGACGCCCACGTGAACTCTG  21631

Query  180    TTCTGAAAGTATGCAGTCTGAGTTGATTATCGTAATCAGTTAAAACTTTCAACAACGGAT  239
                ||||| |  |||||||||||| ||||||| ||||||||||||||||||||||||||||
Sbjct  21630  CCCTGAAGGATTGCAGTCTGAGTCGATTATCATAATCAGTTAAAACTTTCAACAACGGAT  21571

Query  240    CTCTTGGTTCCGGCATC  256
              |||||||||||||||||
Sbjct  21570  CTCTTGGTTCCGGCATC  21554


 Score = 357 bits (193),  Expect = 9e-95
 Identities = 236/257 (92%), Gaps = 2/257 (1%)
 Strand=Plus/Minus

Query  1      CAAGGTTTCCGTAGGTGAACCTGCGGAAGGATCATTACCGAGTGAGGGCCCTCTGGGTCC  60
              |||||||||||||||||||||||||||||||||||||||||||| |||||| ||||| ||
Sbjct  29824  CAAGGTTTCCGTAGGTGAACCTGCGGAAGGATCATTACCGAGTGCGGGCCCCCTGGGCCC  29765

Query  61     AACCTCCCACCCGTGTCTATCGTACCTTGTTGCTTcggcgggcccgccgtttcgacggcc  120
              | ||||||||||||||||| |||||||||||||||||||||||||||||  | |||||||
Sbjct  29764  ACCCTCCCACCCGTGTCTACCGTACCTTGTTGCTTCGGCGGGCCCGCCGCCT-GACGGCC  29706

Query  121    gccggggaggcct-tgcgcccccgggcccgcgcccgccgAAGACCCCAACATGAACGCTG  179
              |||||||||||||  ||||||||||||||||||||||||||||| || || ||||| |||
Sbjct  29705  GCCGGGGAGGCCTCCGCGCCCCCGGGCCCGCGCCCGCCGAAGACGCCCACGTGAACTCTG  29646

Query  180    TTCTGAAAGTATGCAGTCTGAGTTGATTATCGTAATCAGTTAAAACTTTCAACAACGGAT  239
                ||||| |  |||||||||||| ||||||| ||||||||||||||||||||||||||||
Sbjct  29645  CCCTGAAGGATTGCAGTCTGAGTCGATTATCATAATCAGTTAAAACTTTCAACAACGGAT  29586

Query  240    CTCTTGGTTCCGGCATC  256
              |||||||||||||||||
Sbjct  29585  CTCTTGGTTCCGGCATC  29569


 Score = 357 bits (193),  Expect = 9e-95
 Identities = 236/257 (92%), Gaps = 2/257 (1%)
 Strand=Plus/Minus

Query  1      CAAGGTTTCCGTAGGTGAACCTGCGGAAGGATCATTACCGAGTGAGGGCCCTCTGGGTCC  60
              |||||||||||||||||||||||||||||||||||||||||||| |||||| ||||| ||
Sbjct  37841  CAAGGTTTCCGTAGGTGAACCTGCGGAAGGATCATTACCGAGTGCGGGCCCCCTGGGCCC  37782

Query  61     AACCTCCCACCCGTGTCTATCGTACCTTGTTGCTTcggcgggcccgccgtttcgacggcc  120
              | ||||||||||||||||| |||||||||||||||||||||||||||||  | |||||||
Sbjct  37781  ACCCTCCCACCCGTGTCTACCGTACCTTGTTGCTTCGGCGGGCCCGCCGCCT-GACGGCC  37723

Query  121    gccggggaggcct-tgcgcccccgggcccgcgcccgccgAAGACCCCAACATGAACGCTG  179
              |||||||||||||  ||||||||||||||||||||||||||||| || || ||||| |||
Sbjct  37722  GCCGGGGAGGCCTCCGCGCCCCCGGGCCCGCGCCCGCCGAAGACGCCCACGTGAACTCTG  37663

Query  180    TTCTGAAAGTATGCAGTCTGAGTTGATTATCGTAATCAGTTAAAACTTTCAACAACGGAT  239
                ||||| |  |||||||||||| ||||||| ||||||||||||||||||||||||||||
Sbjct  37662  CCCTGAAGGATTGCAGTCTGAGTCGATTATCATAATCAGTTAAAACTTTCAACAACGGAT  37603

Query  240    CTCTTGGTTCCGGCATC  256
              |||||||||||||||||
Sbjct  37602  CTCTTGGTTCCGGCATC  37586


 Score = 357 bits (193),  Expect = 9e-95
 Identities = 236/257 (92%), Gaps = 2/257 (1%)
 Strand=Plus/Minus

Query  1      CAAGGTTTCCGTAGGTGAACCTGCGGAAGGATCATTACCGAGTGAGGGCCCTCTGGGTCC  60
              |||||||||||||||||||||||||||||||||||||||||||| |||||| ||||| ||
Sbjct  45858  CAAGGTTTCCGTAGGTGAACCTGCGGAAGGATCATTACCGAGTGCGGGCCCCCTGGGCCC  45799

Query  61     AACCTCCCACCCGTGTCTATCGTACCTTGTTGCTTcggcgggcccgccgtttcgacggcc  120
              | ||||||||||||||||| |||||||||||||||||||||||||||||  | |||||||
Sbjct  45798  ACCCTCCCACCCGTGTCTACCGTACCTTGTTGCTTCGGCGGGCCCGCCGCCT-GACGGCC  45740

Query  121    gccggggaggcct-tgcgcccccgggcccgcgcccgccgAAGACCCCAACATGAACGCTG  179
              |||||||||||||  ||||||||||||||||||||||||||||| || || ||||| |||
Sbjct  45739  GCCGGGGAGGCCTCCGCGCCCCCGGGCCCGCGCCCGCCGAAGACGCCCACGTGAACTCTG  45680

Query  180    TTCTGAAAGTATGCAGTCTGAGTTGATTATCGTAATCAGTTAAAACTTTCAACAACGGAT  239
                ||||| |  |||||||||||| ||||||| ||||||||||||||||||||||||||||
Sbjct  45679  CCCTGAAGGATTGCAGTCTGAGTCGATTATCATAATCAGTTAAAACTTTCAACAACGGAT  45620

Query  240    CTCTTGGTTCCGGCATC  256
              |||||||||||||||||
Sbjct  45619  CTCTTGGTTCCGGCATC  45603


 Score = 357 bits (193),  Expect = 9e-95
 Identities = 236/257 (92%), Gaps = 2/257 (1%)
 Strand=Plus/Minus

Query  1      CAAGGTTTCCGTAGGTGAACCTGCGGAAGGATCATTACCGAGTGAGGGCCCTCTGGGTCC  60
              |||||||||||||||||||||||||||||||||||||||||||| |||||| ||||| ||
Sbjct  53875  CAAGGTTTCCGTAGGTGAACCTGCGGAAGGATCATTACCGAGTGCGGGCCCCCTGGGCCC  53816

Query  61     AACCTCCCACCCGTGTCTATCGTACCTTGTTGCTTcggcgggcccgccgtttcgacggcc  120
              | ||||||||||||||||| |||||||||||||||||||||||||||||  | |||||||
Sbjct  53815  ACCCTCCCACCCGTGTCTACCGTACCTTGTTGCTTCGGCGGGCCCGCCGCCT-GACGGCC  53757

Query  121    gccggggaggcct-tgcgcccccgggcccgcgcccgccgAAGACCCCAACATGAACGCTG  179
              |||||||||||||  ||||||||||||||||||||||||||||| || || ||||| |||
Sbjct  53756  GCCGGGGAGGCCTCCGCGCCCCCGGGCCCGCGCCCGCCGAAGACGCCCACGTGAACTCTG  53697

Query  180    TTCTGAAAGTATGCAGTCTGAGTTGATTATCGTAATCAGTTAAAACTTTCAACAACGGAT  239
                ||||| |  |||||||||||| ||||||| ||||||||||||||||||||||||||||
Sbjct  53696  CCCTGAAGGATTGCAGTCTGAGTCGATTATCATAATCAGTTAAAACTTTCAACAACGGAT  53637

Query  240    CTCTTGGTTCCGGCATC  256
              |||||||||||||||||
Sbjct  53636  CTCTTGGTTCCGGCATC  53620


>VCAU01000267.1 Aspergillus nanangensis strain MST-FP2251 scaffold_267, whole 
genome shotgun sequence
Length=8403

 Score = 337 bits (182),  Expect = 1e-88
 Identities = 235/260 (90%), Gaps = 6/260 (2%)
 Strand=Plus/Plus

Query  1     CAAGGTTTCCGTAGGTGAACCTGCGGAAGGATCATTACCGAGTGAGGGCCCTCTGGGTCC  60
             |||||||||||||||||||||||||||||||||||||||||||||||| ||||  || ||
Sbjct  4221  CAAGGTTTCCGTAGGTGAACCTGCGGAAGGATCATTACCGAGTGAGGGTCCTCGTGGCCC  4280

Query  61    AACCTCCCACCCGTGTCTATC-GTACCTTGTTGCTTcggcgggcccgccgtttcgacggc  119
             ||||||||||||||||||||| ||||| |||||||||||||||||||||| |  | ||||
Sbjct  4281  AACCTCCCACCCGTGTCTATCTGTACCCTGTTGCTTCGGCGGGCCCGCCGCTCAGTCGGC  4340

Query  120   cgccggggaggccttgc-gcccccgggcccgcgcccgccgAAGACCCC-AACATGAACGC  177
             |||||||| ||| || | |||||| |||||| |||||||| ||||||| ||| ||||| |
Sbjct  4341  CGCCGGGG-GGCTTTACAGCCCCCAGGCCCGTGCCCGCCGGAGACCCCCAAC-TGAACCC  4398

Query  178   TGTTCTGAAAGTATGCAGTCTGAGTTGATTATCG-TAATCAGTTAAAACTTTCAACAACG  236
             |||||||||||  ||||||||||||||||||||  ||||||||||||||||||||||| |
Sbjct  4399  TGTTCTGAAAGCTTGCAGTCTGAGTTGATTATCATTAATCAGTTAAAACTTTCAACAATG  4458

Query  237   GATCTCTTGGTTCCGGCATC  256
             ||||||||||||||||||||
Sbjct  4459  GATCTCTTGGTTCCGGCATC  4478


>JSYV01000010.1 Evansstolkia leycettana strain CBS 398.68 contig010, whole genome 
shotgun sequence
Length=4434

 Score = 335 bits (181),  Expect = 4e-88
 Identities = 235/259 (91%), Gaps = 11/259 (4%)
 Strand=Plus/Plus

Query  1    CAAGGTTTCCGTAGGTGAACCTGCGGAAGGATCATTACCGAGTGAGGGCCCTCTGGGTCC  60
            |||||||||||||||||||||||||||||||||||||||||||| |||||| ||||||||
Sbjct  119  CAAGGTTTCCGTAGGTGAACCTGCGGAAGGATCATTACCGAGTGCGGGCCCGCTGGGTCC  178

Query  61   AACCTCCCACCCGTGTCTATCGTACCTTGTTGCTTcggcgggcccgcc-gtttcgacggc  119
            ||||||||||||||||||| |||||||||||||||||||||||||||| || | |  |||
Sbjct  179  AACCTCCCACCCGTGTCTACCGTACCTTGTTGCTTCGGCGGGCCCGCCCGTCT-G--GGC  235

Query  120  cgccggggaggcctt-gcgcccccgggcccgcgcccgccgAAGACCCCAACATGAACGCT  178
            |||||||| |||| | | ||||||||||||||||||||||||||||||  || |||||||
Sbjct  236  CGCCGGGG-GGCCGTCGTGCCCCCGGGCCCGCGCCCGCCGAAGACCCC--CAGGAACGCT  292

Query  179  GTTCTGAAAGTATGCAGTCTGAGTTGATT-ATCGTAATCAGTTAAAACTTTCAACAACGG  237
            |||||||| || ||| |||||||| |||  || | |||| ||||||||||||||||||||
Sbjct  293  GTTCTGAAGGT-TGCCGTCTGAGTCGATAGAT-GCAATCGGTTAAAACTTTCAACAACGG  350

Query  238  ATCTCTTGGTTCCGGCATC  256
            |||||||||||||||||||
Sbjct  351  ATCTCTTGGTTCCGGCATC  369


>QUQM01000005.1 Aspergillus tanneri strain NIH1004 AapTan_5_pilon_pilon_pilon, 
whole genome shotgun sequence
Length=3874555

 Score = 335 bits (181),  Expect = 4e-88
 Identities = 235/260 (90%), Gaps = 7/260 (3%)
 Strand=Plus/Plus

Query  1        CAAGGTTTCCGTAGGTGAACCTGCGGAAGGATCATTACCGAGTGAGGG-CCCTCTGGGTC  59
                |||||||||||||||||||||||||||||||||||||||||||||||| ||| | ||| |
Sbjct  3206626  CAAGGTTTCCGTAGGTGAACCTGCGGAAGGATCATTACCGAGTGAGGGTCCCCCGGGGCC  3206685

Query  60       CAACCTCCCACCCGTGTCTATCGTACCTTGTTGCTTcggcgggcccgccgtttcgacggc  119
                |||||||||||||||||||||||||||||||||||||||||||||||||| ||   ||||
Sbjct  3206686  CAACCTCCCACCCGTGTCTATCGTACCTTGTTGCTTCGGCGGGCCCGCCGCTTGTTCGGC  3206745

Query  120      cgccggggaggccttgcgcccccgggcccgcgcccgccgAAGACCCCAACATGAACGCTG  179
                |||||||| |  ||  ||||||||||||||||||||||| |||||||||||||||| || 
Sbjct  3206746  CGCCGGGG-GCTCT--CGCCCCCGGGCCCGCGCCCGCCGGAGACCCCAACATGAACACTA  3206802

Query  180      T-TCTGAAAGTATGCAGTCTGAGTTGAT--TATCGTAATCAGTTAAAACTTTCAACAACG  236
                | ||||||  | |||||||||||| |||  ||||| |||||||||||||||||||||| |
Sbjct  3206803  TGTCTGAAGCTTTGCAGTCTGAGTCGATTGTATCGCAATCAGTTAAAACTTTCAACAATG  3206862

Query  237      GATCTCTTGGTTCCGGCATC  256
                ||||||||||||||||||||
Sbjct  3206863  GATCTCTTGGTTCCGGCATC  3206882


>NW_022984632.1 Aspergillus tanneri strain NIH1004 chromosome Unknown AapTan_5_pilon_pilon_pilon, 
whole genome shotgun sequence
Length=3874555

 Score = 335 bits (181),  Expect = 4e-88
 Identities = 235/260 (90%), Gaps = 7/260 (3%)
 Strand=Plus/Plus

Query  1        CAAGGTTTCCGTAGGTGAACCTGCGGAAGGATCATTACCGAGTGAGGG-CCCTCTGGGTC  59
                |||||||||||||||||||||||||||||||||||||||||||||||| ||| | ||| |
Sbjct  3206626  CAAGGTTTCCGTAGGTGAACCTGCGGAAGGATCATTACCGAGTGAGGGTCCCCCGGGGCC  3206685

Query  60       CAACCTCCCACCCGTGTCTATCGTACCTTGTTGCTTcggcgggcccgccgtttcgacggc  119
                |||||||||||||||||||||||||||||||||||||||||||||||||| ||   ||||
Sbjct  3206686  CAACCTCCCACCCGTGTCTATCGTACCTTGTTGCTTCGGCGGGCCCGCCGCTTGTTCGGC  3206745

Query  120      cgccggggaggccttgcgcccccgggcccgcgcccgccgAAGACCCCAACATGAACGCTG  179
                |||||||| |  ||  ||||||||||||||||||||||| |||||||||||||||| || 
Sbjct  3206746  CGCCGGGG-GCTCT--CGCCCCCGGGCCCGCGCCCGCCGGAGACCCCAACATGAACACTA  3206802

Query  180      T-TCTGAAAGTATGCAGTCTGAGTTGAT--TATCGTAATCAGTTAAAACTTTCAACAACG  236
                | ||||||  | |||||||||||| |||  ||||| |||||||||||||||||||||| |
Sbjct  3206803  TGTCTGAAGCTTTGCAGTCTGAGTCGATTGTATCGCAATCAGTTAAAACTTTCAACAATG  3206862

Query  237      GATCTCTTGGTTCCGGCATC  256
                ||||||||||||||||||||
Sbjct  3206863  GATCTCTTGGTTCCGGCATC  3206882


>MSFL01000185.1 Aspergillus heteromorphus CBS 117.55 BO70scaffold_185, whole 
genome shotgun sequence
Length=3171

 Score = 333 bits (180),  Expect = 2e-87
 Identities = 233/258 (90%), Gaps = 5/258 (2%)
 Strand=Plus/Plus

Query  1    CAAGGTTTCCGTAGGTGAACCTGCGGAAGGATCATTACCGAGTGAGGGCCC-TCTGGGTC  59
            |||||||||||||||||||||||||||||||||||||||||||| ||| || || ||| |
Sbjct  459  CAAGGTTTCCGTAGGTGAACCTGCGGAAGGATCATTACCGAGTGCGGGTCCTTCGGGGCC  518

Query  60   CAACCTCCCACCCGTGTCTATCGTACCTTGTTGCTTcggcgggcccgccgtttcgacggc  119
            |||||||||||||||||||| |||||| ||||||||||||||||||||||  | | ||||
Sbjct  519  CAACCTCCCACCCGTGTCTACCGTACCATGTTGCTTCGGCGGGCCCGCCGCCT-GTCGGC  577

Query  120  cgccggggaggccttgcgcccccgggcccgcgcccgccgAAGACCCCAACATGAACGCTG  179
            |||||||| |||  ||| |||||||||||| |||||||||||||||||||| |||| |||
Sbjct  578  CGCCGGGGGGGCTCTGC-CCCCCGGGCCCGTGCCCGCCGAAGACCCCAACACGAACACTG  636

Query  180  TTCTGAAAGTATGCAGTCTGAGTTGATTATC-GTAATCAGTTAAAACTTTCAACAACGGA  238
             |||||||| |||||||||||||||||| |  | |||||||||||||||||||||| |||
Sbjct  637  -TCTGAAAGCATGCAGTCTGAGTTGATTCTTTGCAATCAGTTAAAACTTTCAACAATGGA  695

Query  239  TCTCTTGGTTCCGGCATC  256
            ||||||||||||||||||
Sbjct  696  TCTCTTGGTTCCGGCATC  713


>MSFL01000184.1 Aspergillus heteromorphus CBS 117.55 BO70scaffold_184, whole 
genome shotgun sequence
Length=3172

 Score = 333 bits (180),  Expect = 2e-87
 Identities = 233/258 (90%), Gaps = 5/258 (2%)
 Strand=Plus/Minus

Query  1    CAAGGTTTCCGTAGGTGAACCTGCGGAAGGATCATTACCGAGTGAGGGCCCT-CTGGGTC  59
            |||||||||||||||||||||||||||||||||||||||||||| ||| ||| | ||| |
Sbjct  863  CAAGGTTTCCGTAGGTGAACCTGCGGAAGGATCATTACCGAGTGCGGGTCCTTCGGGGCC  804

Query  60   CAACCTCCCACCCGTGTCTATCGTACCTTGTTGCTTcggcgggcccgccgtttcgacggc  119
            |||||||||||||||||||| |||||| ||||||||||||||||||||||  | | ||||
Sbjct  803  CAACCTCCCACCCGTGTCTACCGTACCATGTTGCTTCGGCGGGCCCGCCGCCT-GTCGGC  745

Query  120  cgccggggaggccttgcgcccccgggcccgcgcccgccgAAGACCCCAACATGAACGCTG  179
            |||||||| |||  ||| |||||||||||| |||||||||||||||||||| |||| |||
Sbjct  744  CGCCGGGGGGGCTCTGC-CCCCCGGGCCCGTGCCCGCCGAAGACCCCAACACGAACACTG  686

Query  180  TTCTGAAAGTATGCAGTCTGAGTTGATTATC-GTAATCAGTTAAAACTTTCAACAACGGA  238
            | ||||||| |||||||||||||||||| |  | |||||||||||||||||||||| |||
Sbjct  685  T-CTGAAAGCATGCAGTCTGAGTTGATTCTTTGCAATCAGTTAAAACTTTCAACAATGGA  627

Query  239  TCTCTTGGTTCCGGCATC  256
            ||||||||||||||||||
Sbjct  626  TCTCTTGGTTCCGGCATC  609


>MSFL01000182.1 Aspergillus heteromorphus CBS 117.55 BO70scaffold_182, whole 
genome shotgun sequence
Length=3199

 Score = 333 bits (180),  Expect = 2e-87
 Identities = 233/258 (90%), Gaps = 5/258 (2%)
 Strand=Plus/Plus

Query  1     CAAGGTTTCCGTAGGTGAACCTGCGGAAGGATCATTACCGAGTGAGGGCCC-TCTGGGTC  59
             |||||||||||||||||||||||||||||||||||||||||||| ||| || || ||| |
Sbjct  2453  CAAGGTTTCCGTAGGTGAACCTGCGGAAGGATCATTACCGAGTGCGGGTCCTTCGGGGCC  2512

Query  60    CAACCTCCCACCCGTGTCTATCGTACCTTGTTGCTTcggcgggcccgccgtttcgacggc  119
             |||||||||||||||||||| |||||| ||||||||||||||||||||||  | | ||||
Sbjct  2513  CAACCTCCCACCCGTGTCTACCGTACCATGTTGCTTCGGCGGGCCCGCCGCCT-GTCGGC  2571

Query  120   cgccggggaggccttgcgcccccgggcccgcgcccgccgAAGACCCCAACATGAACGCTG  179
             |||||||| |||  ||| |||||||||||| |||||||||||||||||||| |||| |||
Sbjct  2572  CGCCGGGGGGGCTCTGC-CCCCCGGGCCCGTGCCCGCCGAAGACCCCAACACGAACACTG  2630

Query  180   TTCTGAAAGTATGCAGTCTGAGTTGATTATC-GTAATCAGTTAAAACTTTCAACAACGGA  238
              |||||||| |||||||||||||||||| |  | |||||||||||||||||||||| |||
Sbjct  2631  -TCTGAAAGCATGCAGTCTGAGTTGATTCTTTGCAATCAGTTAAAACTTTCAACAATGGA  2689

Query  239   TCTCTTGGTTCCGGCATC  256
             ||||||||||||||||||
Sbjct  2690  TCTCTTGGTTCCGGCATC  2707


>MSFL01000175.1 Aspergillus heteromorphus CBS 117.55 BO70scaffold_175, whole 
genome shotgun sequence
Length=3323

 Score = 333 bits (180),  Expect = 2e-87
 Identities = 233/258 (90%), Gaps = 6/258 (2%)
 Strand=Plus/Plus

Query  1     CAAGGTTTCCGTAGGTGAACCTGCGGAAGGATCATTACCGAGTGAGGGCCC-TCTGGGTC  59
             |||||||||||||||||||||||||||||||||||||||||||| ||| || || ||| |
Sbjct  1117  CAAGGTTTCCGTAGGTGAACCTGCGGAAGGATCATTACCGAGTGCGGGTCCTTCGGGGCC  1176

Query  60    CAACCTCCCACCCGTGTCTATCGTACCTTGTTGCTTcggcgggcccgccgtttcgacggc  119
             |||||||||||||||||||| |||||| ||||||||||||||||||||||  | | ||||
Sbjct  1177  CAACCTCCCACCCGTGTCTACCGTACCATGTTGCTTCGGCGGGCCCGCCGCCT-GTCGGC  1235

Query  120   cgccggggaggccttgcgcccccgggcccgcgcccgccgAAGACCCCAACATGAACGCTG  179
             |||||||| |||  ||| |||||||||||| |||||||||||||||||||| |||| |||
Sbjct  1236  CGCCGGGG-GGCTCTGC-CCCCCGGGCCCGTGCCCGCCGAAGACCCCAACACGAACACTG  1293

Query  180   TTCTGAAAGTATGCAGTCTGAGTTGATTATC-GTAATCAGTTAAAACTTTCAACAACGGA  238
              |||||||| |||||||||||||||||| |  | |||||||||||||||||||||| |||
Sbjct  1294  -TCTGAAAGCATGCAGTCTGAGTTGATTCTTTGCAATCAGTTAAAACTTTCAACAATGGA  1352

Query  239   TCTCTTGGTTCCGGCATC  256
             ||||||||||||||||||
Sbjct  1353  TCTCTTGGTTCCGGCATC  1370


>MSFL01000170.1 Aspergillus heteromorphus CBS 117.55 BO70scaffold_170, whole 
genome shotgun sequence
Length=3418

 Score = 333 bits (180),  Expect = 2e-87
 Identities = 233/258 (90%), Gaps = 5/258 (2%)
 Strand=Plus/Minus

Query  1     CAAGGTTTCCGTAGGTGAACCTGCGGAAGGATCATTACCGAGTGAGGGCCCT-CTGGGTC  59
             |||||||||||||||||||||||||||||||||||||||||||| ||| ||| | ||| |
Sbjct  3039  CAAGGTTTCCGTAGGTGAACCTGCGGAAGGATCATTACCGAGTGCGGGTCCTTCGGGGCC  2980

Query  60    CAACCTCCCACCCGTGTCTATCGTACCTTGTTGCTTcggcgggcccgccgtttcgacggc  119
             |||||||||||||||||||| |||||| ||||||||||||||||||||||  | | ||||
Sbjct  2979  CAACCTCCCACCCGTGTCTACCGTACCATGTTGCTTCGGCGGGCCCGCCGCCT-GTCGGC  2921

Query  120   cgccggggaggccttgcgcccccgggcccgcgcccgccgAAGACCCCAACATGAACGCTG  179
             |||||||| |||  ||| |||||||||||| |||||||||||||||||||| |||| |||
Sbjct  2920  CGCCGGGGGGGCTCTGC-CCCCCGGGCCCGTGCCCGCCGAAGACCCCAACACGAACACTG  2862

Query  180   TTCTGAAAGTATGCAGTCTGAGTTGATTATC-GTAATCAGTTAAAACTTTCAACAACGGA  238
             | ||||||| |||||||||||||||||| |  | |||||||||||||||||||||| |||
Sbjct  2861  T-CTGAAAGCATGCAGTCTGAGTTGATTCTTTGCAATCAGTTAAAACTTTCAACAATGGA  2803

Query  239   TCTCTTGGTTCCGGCATC  256
             ||||||||||||||||||
Sbjct  2802  TCTCTTGGTTCCGGCATC  2785


>MSFL01000165.1 Aspergillus heteromorphus CBS 117.55 BO70scaffold_165, whole 
genome shotgun sequence
Length=3505

 Score = 333 bits (180),  Expect = 2e-87
 Identities = 233/258 (90%), Gaps = 5/258 (2%)
 Strand=Plus/Minus

Query  1     CAAGGTTTCCGTAGGTGAACCTGCGGAAGGATCATTACCGAGTGAGGGCCCT-CTGGGTC  59
             |||||||||||||||||||||||||||||||||||||||||||| ||| ||| | ||| |
Sbjct  2270  CAAGGTTTCCGTAGGTGAACCTGCGGAAGGATCATTACCGAGTGCGGGTCCTTCGGGGCC  2211

Query  60    CAACCTCCCACCCGTGTCTATCGTACCTTGTTGCTTcggcgggcccgccgtttcgacggc  119
             |||||||||||||||||||| |||||| ||||||||||||||||||||||  | | ||||
Sbjct  2210  CAACCTCCCACCCGTGTCTACCGTACCATGTTGCTTCGGCGGGCCCGCCGCCT-GTCGGC  2152

Query  120   cgccggggaggccttgcgcccccgggcccgcgcccgccgAAGACCCCAACATGAACGCTG  179
             |||||||| |||  ||| |||||||||||| |||||||||||||||||||| |||| |||
Sbjct  2151  CGCCGGGGGGGCTCTGC-CCCCCGGGCCCGTGCCCGCCGAAGACCCCAACACGAACACTG  2093

Query  180   TTCTGAAAGTATGCAGTCTGAGTTGATTATC-GTAATCAGTTAAAACTTTCAACAACGGA  238
             | ||||||| |||||||||||||||||| |  | |||||||||||||||||||||| |||
Sbjct  2092  T-CTGAAAGCATGCAGTCTGAGTTGATTCTTTGCAATCAGTTAAAACTTTCAACAATGGA  2034

Query  239   TCTCTTGGTTCCGGCATC  256
             ||||||||||||||||||
Sbjct  2033  TCTCTTGGTTCCGGCATC  2016


>MSFL01000157.1 Aspergillus heteromorphus CBS 117.55 BO70scaffold_157, whole 
genome shotgun sequence
Length=3781

 Score = 333 bits (180),  Expect = 2e-87
 Identities = 233/258 (90%), Gaps = 6/258 (2%)
 Strand=Plus/Plus

Query  1     CAAGGTTTCCGTAGGTGAACCTGCGGAAGGATCATTACCGAGTGAGGGCCC-TCTGGGTC  59
             |||||||||||||||||||||||||||||||||||||||||||| ||| || || ||| |
Sbjct  1163  CAAGGTTTCCGTAGGTGAACCTGCGGAAGGATCATTACCGAGTGCGGGTCCTTCGGGGCC  1222

Query  60    CAACCTCCCACCCGTGTCTATCGTACCTTGTTGCTTcggcgggcccgccgtttcgacggc  119
             |||||||||||||||||||| |||||| ||||||||||||||||||||||  | | ||||
Sbjct  1223  CAACCTCCCACCCGTGTCTACCGTACCATGTTGCTTCGGCGGGCCCGCCGCCT-GTCGGC  1281

Query  120   cgccggggaggccttgcgcccccgggcccgcgcccgccgAAGACCCCAACATGAACGCTG  179
             |||||||| |||  ||| |||||||||||| |||||||||||||||||||| |||| |||
Sbjct  1282  CGCCGGGG-GGCTCTGC-CCCCCGGGCCCGTGCCCGCCGAAGACCCCAACACGAACACTG  1339

Query  180   TTCTGAAAGTATGCAGTCTGAGTTGATTATC-GTAATCAGTTAAAACTTTCAACAACGGA  238
              |||||||| |||||||||||||||||| |  | |||||||||||||||||||||| |||
Sbjct  1340  -TCTGAAAGCATGCAGTCTGAGTTGATTCTTTGCAATCAGTTAAAACTTTCAACAATGGA  1398

Query  239   TCTCTTGGTTCCGGCATC  256
             ||||||||||||||||||
Sbjct  1399  TCTCTTGGTTCCGGCATC  1416


>MSFL01000150.1 Aspergillus heteromorphus CBS 117.55 BO70scaffold_150, whole 
genome shotgun sequence
Length=4155

 Score = 333 bits (180),  Expect = 2e-87
 Identities = 233/258 (90%), Gaps = 6/258 (2%)
 Strand=Plus/Minus

Query  1    CAAGGTTTCCGTAGGTGAACCTGCGGAAGGATCATTACCGAGTGAGGGCCCT-CTGGGTC  59
            |||||||||||||||||||||||||||||||||||||||||||| ||| ||| | ||| |
Sbjct  800  CAAGGTTTCCGTAGGTGAACCTGCGGAAGGATCATTACCGAGTGCGGGTCCTTCGGGGCC  741

Query  60   CAACCTCCCACCCGTGTCTATCGTACCTTGTTGCTTcggcgggcccgccgtttcgacggc  119
            |||||||||||||||||||| |||||| ||||||||||||||||||||||  | | ||||
Sbjct  740  CAACCTCCCACCCGTGTCTACCGTACCATGTTGCTTCGGCGGGCCCGCCGCCT-GTCGGC  682

Query  120  cgccggggaggccttgcgcccccgggcccgcgcccgccgAAGACCCCAACATGAACGCTG  179
            |||||||| |||  ||| |||||||||||| |||||||||||||||||||| |||| |||
Sbjct  681  CGCCGGGG-GGCTCTGC-CCCCCGGGCCCGTGCCCGCCGAAGACCCCAACACGAACACTG  624

Query  180  TTCTGAAAGTATGCAGTCTGAGTTGATTATC-GTAATCAGTTAAAACTTTCAACAACGGA  238
            | ||||||| |||||||||||||||||| |  | |||||||||||||||||||||| |||
Sbjct  623  T-CTGAAAGCATGCAGTCTGAGTTGATTCTTTGCAATCAGTTAAAACTTTCAACAATGGA  565

Query  239  TCTCTTGGTTCCGGCATC  256
            ||||||||||||||||||
Sbjct  564  TCTCTTGGTTCCGGCATC  547


>MSFL01000146.1 Aspergillus heteromorphus CBS 117.55 BO70scaffold_146, whole 
genome shotgun sequence
Length=4289

 Score = 333 bits (180),  Expect = 2e-87
 Identities = 233/258 (90%), Gaps = 6/258 (2%)
 Strand=Plus/Minus

Query  1     CAAGGTTTCCGTAGGTGAACCTGCGGAAGGATCATTACCGAGTGAGGGCCCT-CTGGGTC  59
             |||||||||||||||||||||||||||||||||||||||||||| ||| ||| | ||| |
Sbjct  2515  CAAGGTTTCCGTAGGTGAACCTGCGGAAGGATCATTACCGAGTGCGGGTCCTTCGGGGCC  2456

Query  60    CAACCTCCCACCCGTGTCTATCGTACCTTGTTGCTTcggcgggcccgccgtttcgacggc  119
             |||||||||||||||||||| |||||| ||||||||||||||||||||||  | | ||||
Sbjct  2455  CAACCTCCCACCCGTGTCTACCGTACCATGTTGCTTCGGCGGGCCCGCCGCCT-GTCGGC  2397

Query  120   cgccggggaggccttgcgcccccgggcccgcgcccgccgAAGACCCCAACATGAACGCTG  179
             |||||||| |||  ||| |||||||||||| |||||||||||||||||||| |||| |||
Sbjct  2396  CGCCGGGG-GGCTCTGC-CCCCCGGGCCCGTGCCCGCCGAAGACCCCAACACGAACACTG  2339

Query  180   TTCTGAAAGTATGCAGTCTGAGTTGATTATC-GTAATCAGTTAAAACTTTCAACAACGGA  238
             | ||||||| |||||||||||||||||| |  | |||||||||||||||||||||| |||
Sbjct  2338  T-CTGAAAGCATGCAGTCTGAGTTGATTCTTTGCAATCAGTTAAAACTTTCAACAATGGA  2280

Query  239   TCTCTTGGTTCCGGCATC  256
             ||||||||||||||||||
Sbjct  2279  TCTCTTGGTTCCGGCATC  2262


>MSFL01000139.1 Aspergillus heteromorphus CBS 117.55 BO70scaffold_139, whole 
genome shotgun sequence
Length=4631

 Score = 333 bits (180),  Expect = 2e-87
 Identities = 233/258 (90%), Gaps = 6/258 (2%)
 Strand=Plus/Minus

Query  1     CAAGGTTTCCGTAGGTGAACCTGCGGAAGGATCATTACCGAGTGAGGGCCCT-CTGGGTC  59
             |||||||||||||||||||||||||||||||||||||||||||| ||| ||| | ||| |
Sbjct  4010  CAAGGTTTCCGTAGGTGAACCTGCGGAAGGATCATTACCGAGTGCGGGTCCTTCGGGGCC  3951

Query  60    CAACCTCCCACCCGTGTCTATCGTACCTTGTTGCTTcggcgggcccgccgtttcgacggc  119
             |||||||||||||||||||| |||||| ||||||||||||||||||||||  | | ||||
Sbjct  3950  CAACCTCCCACCCGTGTCTACCGTACCATGTTGCTTCGGCGGGCCCGCCGCCT-GTCGGC  3892

Query  120   cgccggggaggccttgcgcccccgggcccgcgcccgccgAAGACCCCAACATGAACGCTG  179
             |||||||| |||  ||| |||||||||||| |||||||||||||||||||| |||| |||
Sbjct  3891  CGCCGGGG-GGCTCTGC-CCCCCGGGCCCGTGCCCGCCGAAGACCCCAACACGAACACTG  3834

Query  180   TTCTGAAAGTATGCAGTCTGAGTTGATTATC-GTAATCAGTTAAAACTTTCAACAACGGA  238
             | ||||||| |||||||||||||||||| |  | |||||||||||||||||||||| |||
Sbjct  3833  T-CTGAAAGCATGCAGTCTGAGTTGATTCTTTGCAATCAGTTAAAACTTTCAACAATGGA  3775

Query  239   TCTCTTGGTTCCGGCATC  256
             ||||||||||||||||||
Sbjct  3774  TCTCTTGGTTCCGGCATC  3757


>MSFL01000134.1 Aspergillus heteromorphus CBS 117.55 BO70scaffold_134, whole 
genome shotgun sequence
Length=4936

 Score = 333 bits (180),  Expect = 2e-87
 Identities = 233/258 (90%), Gaps = 6/258 (2%)
 Strand=Plus/Plus

Query  1     CAAGGTTTCCGTAGGTGAACCTGCGGAAGGATCATTACCGAGTGAGGGCCC-TCTGGGTC  59
             |||||||||||||||||||||||||||||||||||||||||||| ||| || || ||| |
Sbjct  1679  CAAGGTTTCCGTAGGTGAACCTGCGGAAGGATCATTACCGAGTGCGGGTCCTTCGGGGCC  1738

Query  60    CAACCTCCCACCCGTGTCTATCGTACCTTGTTGCTTcggcgggcccgccgtttcgacggc  119
             |||||||||||||||||||| |||||| ||||||||||||||||||||||  | | ||||
Sbjct  1739  CAACCTCCCACCCGTGTCTACCGTACCATGTTGCTTCGGCGGGCCCGCCGCCT-GTCGGC  1797

Query  120   cgccggggaggccttgcgcccccgggcccgcgcccgccgAAGACCCCAACATGAACGCTG  179
             |||||||| |||  ||| |||||||||||| |||||||||||||||||||| |||| |||
Sbjct  1798  CGCCGGGG-GGCTCTGC-CCCCCGGGCCCGTGCCCGCCGAAGACCCCAACACGAACACTG  1855

Query  180   TTCTGAAAGTATGCAGTCTGAGTTGATTATC-GTAATCAGTTAAAACTTTCAACAACGGA  238
              |||||||| |||||||||||||||||| |  | |||||||||||||||||||||| |||
Sbjct  1856  -TCTGAAAGCATGCAGTCTGAGTTGATTCTTTGCAATCAGTTAAAACTTTCAACAATGGA  1914

Query  239   TCTCTTGGTTCCGGCATC  256
             ||||||||||||||||||
Sbjct  1915  TCTCTTGGTTCCGGCATC  1932


>MSFL01000126.1 Aspergillus heteromorphus CBS 117.55 BO70scaffold_126, whole 
genome shotgun sequence
Length=5343

 Score = 333 bits (180),  Expect = 2e-87
 Identities = 233/258 (90%), Gaps = 6/258 (2%)
 Strand=Plus/Minus

Query  1     CAAGGTTTCCGTAGGTGAACCTGCGGAAGGATCATTACCGAGTGAGGGCCCT-CTGGGTC  59
             |||||||||||||||||||||||||||||||||||||||||||| ||| ||| | ||| |
Sbjct  4098  CAAGGTTTCCGTAGGTGAACCTGCGGAAGGATCATTACCGAGTGCGGGTCCTTCGGGGCC  4039

Query  60    CAACCTCCCACCCGTGTCTATCGTACCTTGTTGCTTcggcgggcccgccgtttcgacggc  119
             |||||||||||||||||||| |||||| ||||||||||||||||||||||  | | ||||
Sbjct  4038  CAACCTCCCACCCGTGTCTACCGTACCATGTTGCTTCGGCGGGCCCGCCGCCT-GTCGGC  3980

Query  120   cgccggggaggccttgcgcccccgggcccgcgcccgccgAAGACCCCAACATGAACGCTG  179
             |||||||| |||  ||| |||||||||||| |||||||||||||||||||| |||| |||
Sbjct  3979  CGCCGGGG-GGCTCTGC-CCCCCGGGCCCGTGCCCGCCGAAGACCCCAACACGAACACTG  3922

Query  180   TTCTGAAAGTATGCAGTCTGAGTTGATTATC-GTAATCAGTTAAAACTTTCAACAACGGA  238
             | ||||||| |||||||||||||||||| |  | |||||||||||||||||||||| |||
Sbjct  3921  T-CTGAAAGCATGCAGTCTGAGTTGATTCTTTGCAATCAGTTAAAACTTTCAACAATGGA  3863

Query  239   TCTCTTGGTTCCGGCATC  256
             ||||||||||||||||||
Sbjct  3862  TCTCTTGGTTCCGGCATC  3845


>MSFL01000125.1 Aspergillus heteromorphus CBS 117.55 BO70scaffold_125, whole 
genome shotgun sequence
Length=5362

 Score = 333 bits (180),  Expect = 2e-87
 Identities = 233/258 (90%), Gaps = 6/258 (2%)
 Strand=Plus/Plus

Query  1    CAAGGTTTCCGTAGGTGAACCTGCGGAAGGATCATTACCGAGTGAGGGCCC-TCTGGGTC  59
            |||||||||||||||||||||||||||||||||||||||||||| ||| || || ||| |
Sbjct  222  CAAGGTTTCCGTAGGTGAACCTGCGGAAGGATCATTACCGAGTGCGGGTCCTTCGGGGCC  281

Query  60   CAACCTCCCACCCGTGTCTATCGTACCTTGTTGCTTcggcgggcccgccgtttcgacggc  119
            |||||||||||||||||||| |||||| ||||||||||||||||||||||  | | ||||
Sbjct  282  CAACCTCCCACCCGTGTCTACCGTACCATGTTGCTTCGGCGGGCCCGCCGCCT-GTCGGC  340

Query  120  cgccggggaggccttgcgcccccgggcccgcgcccgccgAAGACCCCAACATGAACGCTG  179
            |||||||| |||  ||| |||||||||||| |||||||||||||||||||| |||| |||
Sbjct  341  CGCCGGGG-GGCTCTGC-CCCCCGGGCCCGTGCCCGCCGAAGACCCCAACACGAACACTG  398

Query  180  TTCTGAAAGTATGCAGTCTGAGTTGATTATC-GTAATCAGTTAAAACTTTCAACAACGGA  238
             |||||||| |||||||||||||||||| |  | |||||||||||||||||||||| |||
Sbjct  399  -TCTGAAAGCATGCAGTCTGAGTTGATTCTTTGCAATCAGTTAAAACTTTCAACAATGGA  457

Query  239  TCTCTTGGTTCCGGCATC  256
            ||||||||||||||||||
Sbjct  458  TCTCTTGGTTCCGGCATC  475


>MSFL01000116.1 Aspergillus heteromorphus CBS 117.55 BO70scaffold_116, whole 
genome shotgun sequence
Length=6083

 Score = 333 bits (180),  Expect = 2e-87
 Identities = 233/258 (90%), Gaps = 6/258 (2%)
 Strand=Plus/Minus

Query  1     CAAGGTTTCCGTAGGTGAACCTGCGGAAGGATCATTACCGAGTGAGGGCCCT-CTGGGTC  59
             |||||||||||||||||||||||||||||||||||||||||||| ||| ||| | ||| |
Sbjct  1666  CAAGGTTTCCGTAGGTGAACCTGCGGAAGGATCATTACCGAGTGCGGGTCCTTCGGGGCC  1607

Query  60    CAACCTCCCACCCGTGTCTATCGTACCTTGTTGCTTcggcgggcccgccgtttcgacggc  119
             |||||||||||||||||||| |||||| ||||||||||||||||||||||  | | ||||
Sbjct  1606  CAACCTCCCACCCGTGTCTACCGTACCATGTTGCTTCGGCGGGCCCGCCGCCT-GTCGGC  1548

Query  120   cgccggggaggccttgcgcccccgggcccgcgcccgccgAAGACCCCAACATGAACGCTG  179
             |||||||| |||  ||| |||||||||||| |||||||||||||||||||| |||| |||
Sbjct  1547  CGCCGGGG-GGCTCTGC-CCCCCGGGCCCGTGCCCGCCGAAGACCCCAACACGAACACTG  1490

Query  180   TTCTGAAAGTATGCAGTCTGAGTTGATTATC-GTAATCAGTTAAAACTTTCAACAACGGA  238
             | ||||||| |||||||||||||||||| |  | |||||||||||||||||||||| |||
Sbjct  1489  T-CTGAAAGCATGCAGTCTGAGTTGATTCTTTGCAATCAGTTAAAACTTTCAACAATGGA  1431

Query  239   TCTCTTGGTTCCGGCATC  256
             ||||||||||||||||||
Sbjct  1430  TCTCTTGGTTCCGGCATC  1413


>MSFL01000103.1 Aspergillus heteromorphus CBS 117.55 BO70scaffold_103, whole 
genome shotgun sequence
Length=10327

 Score = 333 bits (180),  Expect = 2e-87
 Identities = 233/258 (90%), Gaps = 5/258 (2%)
 Strand=Plus/Minus

Query  1     CAAGGTTTCCGTAGGTGAACCTGCGGAAGGATCATTACCGAGTGAGGGCCCT-CTGGGTC  59
             |||||||||||||||||||||||||||||||||||||||||||| ||| ||| | ||| |
Sbjct  6187  CAAGGTTTCCGTAGGTGAACCTGCGGAAGGATCATTACCGAGTGCGGGTCCTTCGGGGCC  6128

Query  60    CAACCTCCCACCCGTGTCTATCGTACCTTGTTGCTTcggcgggcccgccgtttcgacggc  119
             |||||||||||||||||||| |||||| ||||||||||||||||||||||  | | ||||
Sbjct  6127  CAACCTCCCACCCGTGTCTACCGTACCATGTTGCTTCGGCGGGCCCGCCGCCT-GTCGGC  6069

Query  120   cgccggggaggccttgcgcccccgggcccgcgcccgccgAAGACCCCAACATGAACGCTG  179
             |||||||| |||  ||| |||||||||||| |||||||||||||||||||| |||| |||
Sbjct  6068  CGCCGGGGGGGCTCTGC-CCCCCGGGCCCGTGCCCGCCGAAGACCCCAACACGAACACTG  6010

Query  180   TTCTGAAAGTATGCAGTCTGAGTTGATTATC-GTAATCAGTTAAAACTTTCAACAACGGA  238
             | ||||||| |||||||||||||||||| |  | |||||||||||||||||||||| |||
Sbjct  6009  T-CTGAAAGCATGCAGTCTGAGTTGATTCTTTGCAATCAGTTAAAACTTTCAACAATGGA  5951

Query  239   TCTCTTGGTTCCGGCATC  256
             ||||||||||||||||||
Sbjct  5950  TCTCTTGGTTCCGGCATC  5933


>MSFL01000102.1 Aspergillus heteromorphus CBS 117.55 BO70scaffold_102, whole 
genome shotgun sequence
Length=10489

 Score = 333 bits (180),  Expect = 2e-87
 Identities = 233/258 (90%), Gaps = 6/258 (2%)
 Strand=Plus/Plus

Query  1      CAAGGTTTCCGTAGGTGAACCTGCGGAAGGATCATTACCGAGTGAGGGCCC-TCTGGGTC  59
              |||||||||||||||||||||||||||||||||||||||||||| ||| || || ||| |
Sbjct  9893   CAAGGTTTCCGTAGGTGAACCTGCGGAAGGATCATTACCGAGTGCGGGTCCTTCGGGGCC  9952

Query  60     CAACCTCCCACCCGTGTCTATCGTACCTTGTTGCTTcggcgggcccgccgtttcgacggc  119
              |||||||||||||||||||| |||||| ||||||||||||||||||||||  | | ||||
Sbjct  9953   CAACCTCCCACCCGTGTCTACCGTACCATGTTGCTTCGGCGGGCCCGCCGCCT-GTCGGC  10011

Query  120    cgccggggaggccttgcgcccccgggcccgcgcccgccgAAGACCCCAACATGAACGCTG  179
              |||||||| |||  ||| |||||||||||| |||||||||||||||||||| |||| |||
Sbjct  10012  CGCCGGGG-GGCTCTGC-CCCCCGGGCCCGTGCCCGCCGAAGACCCCAACACGAACACTG  10069

Query  180    TTCTGAAAGTATGCAGTCTGAGTTGATTATC-GTAATCAGTTAAAACTTTCAACAACGGA  238
               |||||||| |||||||||||||||||| |  | |||||||||||||||||||||| |||
Sbjct  10070  -TCTGAAAGCATGCAGTCTGAGTTGATTCTTTGCAATCAGTTAAAACTTTCAACAATGGA  10128

Query  239    TCTCTTGGTTCCGGCATC  256
              ||||||||||||||||||
Sbjct  10129  TCTCTTGGTTCCGGCATC  10146


>MSFL01000100.1 Aspergillus heteromorphus CBS 117.55 BO70scaffold_100, whole 
genome shotgun sequence
Length=12478

 Score = 333 bits (180),  Expect = 2e-87
 Identities = 233/258 (90%), Gaps = 6/258 (2%)
 Strand=Plus/Minus

Query  1    CAAGGTTTCCGTAGGTGAACCTGCGGAAGGATCATTACCGAGTGAGGGCCCT-CTGGGTC  59
            |||||||||||||||||||||||||||||||||||||||||||| ||| ||| | ||| |
Sbjct  708  CAAGGTTTCCGTAGGTGAACCTGCGGAAGGATCATTACCGAGTGCGGGTCCTTCGGGGCC  649

Query  60   CAACCTCCCACCCGTGTCTATCGTACCTTGTTGCTTcggcgggcccgccgtttcgacggc  119
            |||||||||||||||||||| |||||| ||||||||||||||||||||||  | | ||||
Sbjct  648  CAACCTCCCACCCGTGTCTACCGTACCATGTTGCTTCGGCGGGCCCGCCGCCT-GTCGGC  590

Query  120  cgccggggaggccttgcgcccccgggcccgcgcccgccgAAGACCCCAACATGAACGCTG  179
            |||||||| |||  ||| |||||||||||| |||||||||||||||||||| |||| |||
Sbjct  589  CGCCGGGG-GGCTCTGC-CCCCCGGGCCCGTGCCCGCCGAAGACCCCAACACGAACACTG  532

Query  180  TTCTGAAAGTATGCAGTCTGAGTTGATTATC-GTAATCAGTTAAAACTTTCAACAACGGA  238
            | ||||||| |||||||||||||||||| |  | |||||||||||||||||||||| |||
Sbjct  531  T-CTGAAAGCATGCAGTCTGAGTTGATTCTTTGCAATCAGTTAAAACTTTCAACAATGGA  473

Query  239  TCTCTTGGTTCCGGCATC  256
            ||||||||||||||||||
Sbjct  472  TCTCTTGGTTCCGGCATC  455


 Score = 333 bits (180),  Expect = 2e-87
 Identities = 233/258 (90%), Gaps = 6/258 (2%)
 Strand=Plus/Minus

Query  1     CAAGGTTTCCGTAGGTGAACCTGCGGAAGGATCATTACCGAGTGAGGGCCCT-CTGGGTC  59
             |||||||||||||||||||||||||||||||||||||||||||| ||| ||| | ||| |
Sbjct  8379  CAAGGTTTCCGTAGGTGAACCTGCGGAAGGATCATTACCGAGTGCGGGTCCTTCGGGGCC  8320

Query  60    CAACCTCCCACCCGTGTCTATCGTACCTTGTTGCTTcggcgggcccgccgtttcgacggc  119
             |||||||||||||||||||| |||||| ||||||||||||||||||||||  | | ||||
Sbjct  8319  CAACCTCCCACCCGTGTCTACCGTACCATGTTGCTTCGGCGGGCCCGCCGCCT-GTCGGC  8261

Query  120   cgccggggaggccttgcgcccccgggcccgcgcccgccgAAGACCCCAACATGAACGCTG  179
             |||||||| |||  ||| |||||||||||| |||||||||||||||||||| |||| |||
Sbjct  8260  CGCCGGGG-GGCTCTGC-CCCCCGGGCCCGTGCCCGCCGAAGACCCCAACACGAACACTG  8203

Query  180   TTCTGAAAGTATGCAGTCTGAGTTGATTATC-GTAATCAGTTAAAACTTTCAACAACGGA  238
             | ||||||| |||||||||||||||||| |  | |||||||||||||||||||||| |||
Sbjct  8202  T-CTGAAAGCATGCAGTCTGAGTTGATTCTTTGCAATCAGTTAAAACTTTCAACAATGGA  8144

Query  239   TCTCTTGGTTCCGGCATC  256
             ||||||||||||||||||
Sbjct  8143  TCTCTTGGTTCCGGCATC  8126


>NW_020290590.1 Aspergillus heteromorphus CBS 117.55 chromosome Unknown BO70scaffold_185, 
whole genome shotgun sequence
Length=3171

 Score = 333 bits (180),  Expect = 2e-87
 Identities = 233/258 (90%), Gaps = 5/258 (2%)
 Strand=Plus/Plus

Query  1    CAAGGTTTCCGTAGGTGAACCTGCGGAAGGATCATTACCGAGTGAGGGCCC-TCTGGGTC  59
            |||||||||||||||||||||||||||||||||||||||||||| ||| || || ||| |
Sbjct  459  CAAGGTTTCCGTAGGTGAACCTGCGGAAGGATCATTACCGAGTGCGGGTCCTTCGGGGCC  518

Query  60   CAACCTCCCACCCGTGTCTATCGTACCTTGTTGCTTcggcgggcccgccgtttcgacggc  119
            |||||||||||||||||||| |||||| ||||||||||||||||||||||  | | ||||
Sbjct  519  CAACCTCCCACCCGTGTCTACCGTACCATGTTGCTTCGGCGGGCCCGCCGCCT-GTCGGC  577

Query  120  cgccggggaggccttgcgcccccgggcccgcgcccgccgAAGACCCCAACATGAACGCTG  179
            |||||||| |||  ||| |||||||||||| |||||||||||||||||||| |||| |||
Sbjct  578  CGCCGGGGGGGCTCTGC-CCCCCGGGCCCGTGCCCGCCGAAGACCCCAACACGAACACTG  636

Query  180  TTCTGAAAGTATGCAGTCTGAGTTGATTATC-GTAATCAGTTAAAACTTTCAACAACGGA  238
             |||||||| |||||||||||||||||| |  | |||||||||||||||||||||| |||
Sbjct  637  -TCTGAAAGCATGCAGTCTGAGTTGATTCTTTGCAATCAGTTAAAACTTTCAACAATGGA  695

Query  239  TCTCTTGGTTCCGGCATC  256
            ||||||||||||||||||
Sbjct  696  TCTCTTGGTTCCGGCATC  713


>NW_020290589.1 Aspergillus heteromorphus CBS 117.55 chromosome Unknown BO70scaffold_184, 
whole genome shotgun sequence
Length=3172

 Score = 333 bits (180),  Expect = 2e-87
 Identities = 233/258 (90%), Gaps = 5/258 (2%)
 Strand=Plus/Minus

Query  1    CAAGGTTTCCGTAGGTGAACCTGCGGAAGGATCATTACCGAGTGAGGGCCCT-CTGGGTC  59
            |||||||||||||||||||||||||||||||||||||||||||| ||| ||| | ||| |
Sbjct  863  CAAGGTTTCCGTAGGTGAACCTGCGGAAGGATCATTACCGAGTGCGGGTCCTTCGGGGCC  804

Query  60   CAACCTCCCACCCGTGTCTATCGTACCTTGTTGCTTcggcgggcccgccgtttcgacggc  119
            |||||||||||||||||||| |||||| ||||||||||||||||||||||  | | ||||
Sbjct  803  CAACCTCCCACCCGTGTCTACCGTACCATGTTGCTTCGGCGGGCCCGCCGCCT-GTCGGC  745

Query  120  cgccggggaggccttgcgcccccgggcccgcgcccgccgAAGACCCCAACATGAACGCTG  179
            |||||||| |||  ||| |||||||||||| |||||||||||||||||||| |||| |||
Sbjct  744  CGCCGGGGGGGCTCTGC-CCCCCGGGCCCGTGCCCGCCGAAGACCCCAACACGAACACTG  686

Query  180  TTCTGAAAGTATGCAGTCTGAGTTGATTATC-GTAATCAGTTAAAACTTTCAACAACGGA  238
            | ||||||| |||||||||||||||||| |  | |||||||||||||||||||||| |||
Sbjct  685  T-CTGAAAGCATGCAGTCTGAGTTGATTCTTTGCAATCAGTTAAAACTTTCAACAATGGA  627

Query  239  TCTCTTGGTTCCGGCATC  256
            ||||||||||||||||||
Sbjct  626  TCTCTTGGTTCCGGCATC  609


>NW_020290587.1 Aspergillus heteromorphus CBS 117.55 chromosome Unknown BO70scaffold_182, 
whole genome shotgun sequence
Length=3199

 Score = 333 bits (180),  Expect = 2e-87
 Identities = 233/258 (90%), Gaps = 5/258 (2%)
 Strand=Plus/Plus

Query  1     CAAGGTTTCCGTAGGTGAACCTGCGGAAGGATCATTACCGAGTGAGGGCCC-TCTGGGTC  59
             |||||||||||||||||||||||||||||||||||||||||||| ||| || || ||| |
Sbjct  2453  CAAGGTTTCCGTAGGTGAACCTGCGGAAGGATCATTACCGAGTGCGGGTCCTTCGGGGCC  2512

Query  60    CAACCTCCCACCCGTGTCTATCGTACCTTGTTGCTTcggcgggcccgccgtttcgacggc  119
             |||||||||||||||||||| |||||| ||||||||||||||||||||||  | | ||||
Sbjct  2513  CAACCTCCCACCCGTGTCTACCGTACCATGTTGCTTCGGCGGGCCCGCCGCCT-GTCGGC  2571

Query  120   cgccggggaggccttgcgcccccgggcccgcgcccgccgAAGACCCCAACATGAACGCTG  179
             |||||||| |||  ||| |||||||||||| |||||||||||||||||||| |||| |||
Sbjct  2572  CGCCGGGGGGGCTCTGC-CCCCCGGGCCCGTGCCCGCCGAAGACCCCAACACGAACACTG  2630

Query  180   TTCTGAAAGTATGCAGTCTGAGTTGATTATC-GTAATCAGTTAAAACTTTCAACAACGGA  238
              |||||||| |||||||||||||||||| |  | |||||||||||||||||||||| |||
Sbjct  2631  -TCTGAAAGCATGCAGTCTGAGTTGATTCTTTGCAATCAGTTAAAACTTTCAACAATGGA  2689

Query  239   TCTCTTGGTTCCGGCATC  256
             ||||||||||||||||||
Sbjct  2690  TCTCTTGGTTCCGGCATC  2707


>NW_020290580.1 Aspergillus heteromorphus CBS 117.55 chromosome Unknown BO70scaffold_175, 
whole genome shotgun sequence
Length=3323

 Score = 333 bits (180),  Expect = 2e-87
 Identities = 233/258 (90%), Gaps = 6/258 (2%)
 Strand=Plus/Plus

Query  1     CAAGGTTTCCGTAGGTGAACCTGCGGAAGGATCATTACCGAGTGAGGGCCC-TCTGGGTC  59
             |||||||||||||||||||||||||||||||||||||||||||| ||| || || ||| |
Sbjct  1117  CAAGGTTTCCGTAGGTGAACCTGCGGAAGGATCATTACCGAGTGCGGGTCCTTCGGGGCC  1176

Query  60    CAACCTCCCACCCGTGTCTATCGTACCTTGTTGCTTcggcgggcccgccgtttcgacggc  119
             |||||||||||||||||||| |||||| ||||||||||||||||||||||  | | ||||
Sbjct  1177  CAACCTCCCACCCGTGTCTACCGTACCATGTTGCTTCGGCGGGCCCGCCGCCT-GTCGGC  1235

Query  120   cgccggggaggccttgcgcccccgggcccgcgcccgccgAAGACCCCAACATGAACGCTG  179
             |||||||| |||  ||| |||||||||||| |||||||||||||||||||| |||| |||
Sbjct  1236  CGCCGGGG-GGCTCTGC-CCCCCGGGCCCGTGCCCGCCGAAGACCCCAACACGAACACTG  1293

Query  180   TTCTGAAAGTATGCAGTCTGAGTTGATTATC-GTAATCAGTTAAAACTTTCAACAACGGA  238
              |||||||| |||||||||||||||||| |  | |||||||||||||||||||||| |||
Sbjct  1294  -TCTGAAAGCATGCAGTCTGAGTTGATTCTTTGCAATCAGTTAAAACTTTCAACAATGGA  1352

Query  239   TCTCTTGGTTCCGGCATC  256
             ||||||||||||||||||
Sbjct  1353  TCTCTTGGTTCCGGCATC  1370


>NW_020290575.1 Aspergillus heteromorphus CBS 117.55 chromosome Unknown BO70scaffold_170, 
whole genome shotgun sequence
Length=3418

 Score = 333 bits (180),  Expect = 2e-87
 Identities = 233/258 (90%), Gaps = 5/258 (2%)
 Strand=Plus/Minus

Query  1     CAAGGTTTCCGTAGGTGAACCTGCGGAAGGATCATTACCGAGTGAGGGCCCT-CTGGGTC  59
             |||||||||||||||||||||||||||||||||||||||||||| ||| ||| | ||| |
Sbjct  3039  CAAGGTTTCCGTAGGTGAACCTGCGGAAGGATCATTACCGAGTGCGGGTCCTTCGGGGCC  2980

Query  60    CAACCTCCCACCCGTGTCTATCGTACCTTGTTGCTTcggcgggcccgccgtttcgacggc  119
             |||||||||||||||||||| |||||| ||||||||||||||||||||||  | | ||||
Sbjct  2979  CAACCTCCCACCCGTGTCTACCGTACCATGTTGCTTCGGCGGGCCCGCCGCCT-GTCGGC  2921

Query  120   cgccggggaggccttgcgcccccgggcccgcgcccgccgAAGACCCCAACATGAACGCTG  179
             |||||||| |||  ||| |||||||||||| |||||||||||||||||||| |||| |||
Sbjct  2920  CGCCGGGGGGGCTCTGC-CCCCCGGGCCCGTGCCCGCCGAAGACCCCAACACGAACACTG  2862

Query  180   TTCTGAAAGTATGCAGTCTGAGTTGATTATC-GTAATCAGTTAAAACTTTCAACAACGGA  238
             | ||||||| |||||||||||||||||| |  | |||||||||||||||||||||| |||
Sbjct  2861  T-CTGAAAGCATGCAGTCTGAGTTGATTCTTTGCAATCAGTTAAAACTTTCAACAATGGA  2803

Query  239   TCTCTTGGTTCCGGCATC  256
             ||||||||||||||||||
Sbjct  2802  TCTCTTGGTTCCGGCATC  2785


>NW_020290570.1 Aspergillus heteromorphus CBS 117.55 chromosome Unknown BO70scaffold_165, 
whole genome shotgun sequence
Length=3505

 Score = 333 bits (180),  Expect = 2e-87
 Identities = 233/258 (90%), Gaps = 5/258 (2%)
 Strand=Plus/Minus

Query  1     CAAGGTTTCCGTAGGTGAACCTGCGGAAGGATCATTACCGAGTGAGGGCCCT-CTGGGTC  59
             |||||||||||||||||||||||||||||||||||||||||||| ||| ||| | ||| |
Sbjct  2270  CAAGGTTTCCGTAGGTGAACCTGCGGAAGGATCATTACCGAGTGCGGGTCCTTCGGGGCC  2211

Query  60    CAACCTCCCACCCGTGTCTATCGTACCTTGTTGCTTcggcgggcccgccgtttcgacggc  119
             |||||||||||||||||||| |||||| ||||||||||||||||||||||  | | ||||
Sbjct  2210  CAACCTCCCACCCGTGTCTACCGTACCATGTTGCTTCGGCGGGCCCGCCGCCT-GTCGGC  2152

Query  120   cgccggggaggccttgcgcccccgggcccgcgcccgccgAAGACCCCAACATGAACGCTG  179
             |||||||| |||  ||| |||||||||||| |||||||||||||||||||| |||| |||
Sbjct  2151  CGCCGGGGGGGCTCTGC-CCCCCGGGCCCGTGCCCGCCGAAGACCCCAACACGAACACTG  2093

Query  180   TTCTGAAAGTATGCAGTCTGAGTTGATTATC-GTAATCAGTTAAAACTTTCAACAACGGA  238
             | ||||||| |||||||||||||||||| |  | |||||||||||||||||||||| |||
Sbjct  2092  T-CTGAAAGCATGCAGTCTGAGTTGATTCTTTGCAATCAGTTAAAACTTTCAACAATGGA  2034

Query  239   TCTCTTGGTTCCGGCATC  256
             ||||||||||||||||||
Sbjct  2033  TCTCTTGGTTCCGGCATC  2016


>NW_020290562.1 Aspergillus heteromorphus CBS 117.55 chromosome Unknown BO70scaffold_157, 
whole genome shotgun sequence
Length=3781

 Score = 333 bits (180),  Expect = 2e-87
 Identities = 233/258 (90%), Gaps = 6/258 (2%)
 Strand=Plus/Plus

Query  1     CAAGGTTTCCGTAGGTGAACCTGCGGAAGGATCATTACCGAGTGAGGGCCC-TCTGGGTC  59
             |||||||||||||||||||||||||||||||||||||||||||| ||| || || ||| |
Sbjct  1163  CAAGGTTTCCGTAGGTGAACCTGCGGAAGGATCATTACCGAGTGCGGGTCCTTCGGGGCC  1222

Query  60    CAACCTCCCACCCGTGTCTATCGTACCTTGTTGCTTcggcgggcccgccgtttcgacggc  119
             |||||||||||||||||||| |||||| ||||||||||||||||||||||  | | ||||
Sbjct  1223  CAACCTCCCACCCGTGTCTACCGTACCATGTTGCTTCGGCGGGCCCGCCGCCT-GTCGGC  1281

Query  120   cgccggggaggccttgcgcccccgggcccgcgcccgccgAAGACCCCAACATGAACGCTG  179
             |||||||| |||  ||| |||||||||||| |||||||||||||||||||| |||| |||
Sbjct  1282  CGCCGGGG-GGCTCTGC-CCCCCGGGCCCGTGCCCGCCGAAGACCCCAACACGAACACTG  1339

Query  180   TTCTGAAAGTATGCAGTCTGAGTTGATTATC-GTAATCAGTTAAAACTTTCAACAACGGA  238
              |||||||| |||||||||||||||||| |  | |||||||||||||||||||||| |||
Sbjct  1340  -TCTGAAAGCATGCAGTCTGAGTTGATTCTTTGCAATCAGTTAAAACTTTCAACAATGGA  1398

Query  239   TCTCTTGGTTCCGGCATC  256
             ||||||||||||||||||
Sbjct  1399  TCTCTTGGTTCCGGCATC  1416


>NW_020290555.1 Aspergillus heteromorphus CBS 117.55 chromosome Unknown BO70scaffold_150, 
whole genome shotgun sequence
Length=4155

 Score = 333 bits (180),  Expect = 2e-87
 Identities = 233/258 (90%), Gaps = 6/258 (2%)
 Strand=Plus/Minus

Query  1    CAAGGTTTCCGTAGGTGAACCTGCGGAAGGATCATTACCGAGTGAGGGCCCT-CTGGGTC  59
            |||||||||||||||||||||||||||||||||||||||||||| ||| ||| | ||| |
Sbjct  800  CAAGGTTTCCGTAGGTGAACCTGCGGAAGGATCATTACCGAGTGCGGGTCCTTCGGGGCC  741

Query  60   CAACCTCCCACCCGTGTCTATCGTACCTTGTTGCTTcggcgggcccgccgtttcgacggc  119
            |||||||||||||||||||| |||||| ||||||||||||||||||||||  | | ||||
Sbjct  740  CAACCTCCCACCCGTGTCTACCGTACCATGTTGCTTCGGCGGGCCCGCCGCCT-GTCGGC  682

Query  120  cgccggggaggccttgcgcccccgggcccgcgcccgccgAAGACCCCAACATGAACGCTG  179
            |||||||| |||  ||| |||||||||||| |||||||||||||||||||| |||| |||
Sbjct  681  CGCCGGGG-GGCTCTGC-CCCCCGGGCCCGTGCCCGCCGAAGACCCCAACACGAACACTG  624

Query  180  TTCTGAAAGTATGCAGTCTGAGTTGATTATC-GTAATCAGTTAAAACTTTCAACAACGGA  238
            | ||||||| |||||||||||||||||| |  | |||||||||||||||||||||| |||
Sbjct  623  T-CTGAAAGCATGCAGTCTGAGTTGATTCTTTGCAATCAGTTAAAACTTTCAACAATGGA  565

Query  239  TCTCTTGGTTCCGGCATC  256
            ||||||||||||||||||
Sbjct  564  TCTCTTGGTTCCGGCATC  547


>NW_020290551.1 Aspergillus heteromorphus CBS 117.55 chromosome Unknown BO70scaffold_146, 
whole genome shotgun sequence
Length=4289

 Score = 333 bits (180),  Expect = 2e-87
 Identities = 233/258 (90%), Gaps = 6/258 (2%)
 Strand=Plus/Minus

Query  1     CAAGGTTTCCGTAGGTGAACCTGCGGAAGGATCATTACCGAGTGAGGGCCCT-CTGGGTC  59
             |||||||||||||||||||||||||||||||||||||||||||| ||| ||| | ||| |
Sbjct  2515  CAAGGTTTCCGTAGGTGAACCTGCGGAAGGATCATTACCGAGTGCGGGTCCTTCGGGGCC  2456

Query  60    CAACCTCCCACCCGTGTCTATCGTACCTTGTTGCTTcggcgggcccgccgtttcgacggc  119
             |||||||||||||||||||| |||||| ||||||||||||||||||||||  | | ||||
Sbjct  2455  CAACCTCCCACCCGTGTCTACCGTACCATGTTGCTTCGGCGGGCCCGCCGCCT-GTCGGC  2397

Query  120   cgccggggaggccttgcgcccccgggcccgcgcccgccgAAGACCCCAACATGAACGCTG  179
             |||||||| |||  ||| |||||||||||| |||||||||||||||||||| |||| |||
Sbjct  2396  CGCCGGGG-GGCTCTGC-CCCCCGGGCCCGTGCCCGCCGAAGACCCCAACACGAACACTG  2339

Query  180   TTCTGAAAGTATGCAGTCTGAGTTGATTATC-GTAATCAGTTAAAACTTTCAACAACGGA  238
             | ||||||| |||||||||||||||||| |  | |||||||||||||||||||||| |||
Sbjct  2338  T-CTGAAAGCATGCAGTCTGAGTTGATTCTTTGCAATCAGTTAAAACTTTCAACAATGGA  2280

Query  239   TCTCTTGGTTCCGGCATC  256
             ||||||||||||||||||
Sbjct  2279  TCTCTTGGTTCCGGCATC  2262


>NW_020290544.1 Aspergillus heteromorphus CBS 117.55 chromosome Unknown BO70scaffold_139, 
whole genome shotgun sequence
Length=4631

 Score = 333 bits (180),  Expect = 2e-87
 Identities = 233/258 (90%), Gaps = 6/258 (2%)
 Strand=Plus/Minus

Query  1     CAAGGTTTCCGTAGGTGAACCTGCGGAAGGATCATTACCGAGTGAGGGCCCT-CTGGGTC  59
             |||||||||||||||||||||||||||||||||||||||||||| ||| ||| | ||| |
Sbjct  4010  CAAGGTTTCCGTAGGTGAACCTGCGGAAGGATCATTACCGAGTGCGGGTCCTTCGGGGCC  3951

Query  60    CAACCTCCCACCCGTGTCTATCGTACCTTGTTGCTTcggcgggcccgccgtttcgacggc  119
             |||||||||||||||||||| |||||| ||||||||||||||||||||||  | | ||||
Sbjct  3950  CAACCTCCCACCCGTGTCTACCGTACCATGTTGCTTCGGCGGGCCCGCCGCCT-GTCGGC  3892

Query  120   cgccggggaggccttgcgcccccgggcccgcgcccgccgAAGACCCCAACATGAACGCTG  179
             |||||||| |||  ||| |||||||||||| |||||||||||||||||||| |||| |||
Sbjct  3891  CGCCGGGG-GGCTCTGC-CCCCCGGGCCCGTGCCCGCCGAAGACCCCAACACGAACACTG  3834

Query  180   TTCTGAAAGTATGCAGTCTGAGTTGATTATC-GTAATCAGTTAAAACTTTCAACAACGGA  238
             | ||||||| |||||||||||||||||| |  | |||||||||||||||||||||| |||
Sbjct  3833  T-CTGAAAGCATGCAGTCTGAGTTGATTCTTTGCAATCAGTTAAAACTTTCAACAATGGA  3775

Query  239   TCTCTTGGTTCCGGCATC  256
             ||||||||||||||||||
Sbjct  3774  TCTCTTGGTTCCGGCATC  3757


>NW_020290539.1 Aspergillus heteromorphus CBS 117.55 chromosome Unknown BO70scaffold_134, 
whole genome shotgun sequence
Length=4936

 Score = 333 bits (180),  Expect = 2e-87
 Identities = 233/258 (90%), Gaps = 6/258 (2%)
 Strand=Plus/Plus

Query  1     CAAGGTTTCCGTAGGTGAACCTGCGGAAGGATCATTACCGAGTGAGGGCCC-TCTGGGTC  59
             |||||||||||||||||||||||||||||||||||||||||||| ||| || || ||| |
Sbjct  1679  CAAGGTTTCCGTAGGTGAACCTGCGGAAGGATCATTACCGAGTGCGGGTCCTTCGGGGCC  1738

Query  60    CAACCTCCCACCCGTGTCTATCGTACCTTGTTGCTTcggcgggcccgccgtttcgacggc  119
             |||||||||||||||||||| |||||| ||||||||||||||||||||||  | | ||||
Sbjct  1739  CAACCTCCCACCCGTGTCTACCGTACCATGTTGCTTCGGCGGGCCCGCCGCCT-GTCGGC  1797

Query  120   cgccggggaggccttgcgcccccgggcccgcgcccgccgAAGACCCCAACATGAACGCTG  179
             |||||||| |||  ||| |||||||||||| |||||||||||||||||||| |||| |||
Sbjct  1798  CGCCGGGG-GGCTCTGC-CCCCCGGGCCCGTGCCCGCCGAAGACCCCAACACGAACACTG  1855

Query  180   TTCTGAAAGTATGCAGTCTGAGTTGATTATC-GTAATCAGTTAAAACTTTCAACAACGGA  238
              |||||||| |||||||||||||||||| |  | |||||||||||||||||||||| |||
Sbjct  1856  -TCTGAAAGCATGCAGTCTGAGTTGATTCTTTGCAATCAGTTAAAACTTTCAACAATGGA  1914

Query  239   TCTCTTGGTTCCGGCATC  256
             ||||||||||||||||||
Sbjct  1915  TCTCTTGGTTCCGGCATC  1932


>NW_020290531.1 Aspergillus heteromorphus CBS 117.55 chromosome Unknown BO70scaffold_126, 
whole genome shotgun sequence
Length=5343

 Score = 333 bits (180),  Expect = 2e-87
 Identities = 233/258 (90%), Gaps = 6/258 (2%)
 Strand=Plus/Minus

Query  1     CAAGGTTTCCGTAGGTGAACCTGCGGAAGGATCATTACCGAGTGAGGGCCCT-CTGGGTC  59
             |||||||||||||||||||||||||||||||||||||||||||| ||| ||| | ||| |
Sbjct  4098  CAAGGTTTCCGTAGGTGAACCTGCGGAAGGATCATTACCGAGTGCGGGTCCTTCGGGGCC  4039

Query  60    CAACCTCCCACCCGTGTCTATCGTACCTTGTTGCTTcggcgggcccgccgtttcgacggc  119
             |||||||||||||||||||| |||||| ||||||||||||||||||||||  | | ||||
Sbjct  4038  CAACCTCCCACCCGTGTCTACCGTACCATGTTGCTTCGGCGGGCCCGCCGCCT-GTCGGC  3980

Query  120   cgccggggaggccttgcgcccccgggcccgcgcccgccgAAGACCCCAACATGAACGCTG  179
             |||||||| |||  ||| |||||||||||| |||||||||||||||||||| |||| |||
Sbjct  3979  CGCCGGGG-GGCTCTGC-CCCCCGGGCCCGTGCCCGCCGAAGACCCCAACACGAACACTG  3922

Query  180   TTCTGAAAGTATGCAGTCTGAGTTGATTATC-GTAATCAGTTAAAACTTTCAACAACGGA  238
             | ||||||| |||||||||||||||||| |  | |||||||||||||||||||||| |||
Sbjct  3921  T-CTGAAAGCATGCAGTCTGAGTTGATTCTTTGCAATCAGTTAAAACTTTCAACAATGGA  3863

Query  239   TCTCTTGGTTCCGGCATC  256
             ||||||||||||||||||
Sbjct  3862  TCTCTTGGTTCCGGCATC  3845


>NW_020290530.1 Aspergillus heteromorphus CBS 117.55 chromosome Unknown BO70scaffold_125, 
whole genome shotgun sequence
Length=5362

 Score = 333 bits (180),  Expect = 2e-87
 Identities = 233/258 (90%), Gaps = 6/258 (2%)
 Strand=Plus/Plus

Query  1    CAAGGTTTCCGTAGGTGAACCTGCGGAAGGATCATTACCGAGTGAGGGCCC-TCTGGGTC  59
            |||||||||||||||||||||||||||||||||||||||||||| ||| || || ||| |
Sbjct  222  CAAGGTTTCCGTAGGTGAACCTGCGGAAGGATCATTACCGAGTGCGGGTCCTTCGGGGCC  281

Query  60   CAACCTCCCACCCGTGTCTATCGTACCTTGTTGCTTcggcgggcccgccgtttcgacggc  119
            |||||||||||||||||||| |||||| ||||||||||||||||||||||  | | ||||
Sbjct  282  CAACCTCCCACCCGTGTCTACCGTACCATGTTGCTTCGGCGGGCCCGCCGCCT-GTCGGC  340

Query  120  cgccggggaggccttgcgcccccgggcccgcgcccgccgAAGACCCCAACATGAACGCTG  179
            |||||||| |||  ||| |||||||||||| |||||||||||||||||||| |||| |||
Sbjct  341  CGCCGGGG-GGCTCTGC-CCCCCGGGCCCGTGCCCGCCGAAGACCCCAACACGAACACTG  398

Query  180  TTCTGAAAGTATGCAGTCTGAGTTGATTATC-GTAATCAGTTAAAACTTTCAACAACGGA  238
             |||||||| |||||||||||||||||| |  | |||||||||||||||||||||| |||
Sbjct  399  -TCTGAAAGCATGCAGTCTGAGTTGATTCTTTGCAATCAGTTAAAACTTTCAACAATGGA  457

Query  239  TCTCTTGGTTCCGGCATC  256
            ||||||||||||||||||
Sbjct  458  TCTCTTGGTTCCGGCATC  475


>NW_020290521.1 Aspergillus heteromorphus CBS 117.55 chromosome Unknown BO70scaffold_116, 
whole genome shotgun sequence
Length=6083

 Score = 333 bits (180),  Expect = 2e-87
 Identities = 233/258 (90%), Gaps = 6/258 (2%)
 Strand=Plus/Minus

Query  1     CAAGGTTTCCGTAGGTGAACCTGCGGAAGGATCATTACCGAGTGAGGGCCCT-CTGGGTC  59
             |||||||||||||||||||||||||||||||||||||||||||| ||| ||| | ||| |
Sbjct  1666  CAAGGTTTCCGTAGGTGAACCTGCGGAAGGATCATTACCGAGTGCGGGTCCTTCGGGGCC  1607

Query  60    CAACCTCCCACCCGTGTCTATCGTACCTTGTTGCTTcggcgggcccgccgtttcgacggc  119
             |||||||||||||||||||| |||||| ||||||||||||||||||||||  | | ||||
Sbjct  1606  CAACCTCCCACCCGTGTCTACCGTACCATGTTGCTTCGGCGGGCCCGCCGCCT-GTCGGC  1548

Query  120   cgccggggaggccttgcgcccccgggcccgcgcccgccgAAGACCCCAACATGAACGCTG  179
             |||||||| |||  ||| |||||||||||| |||||||||||||||||||| |||| |||
Sbjct  1547  CGCCGGGG-GGCTCTGC-CCCCCGGGCCCGTGCCCGCCGAAGACCCCAACACGAACACTG  1490

Query  180   TTCTGAAAGTATGCAGTCTGAGTTGATTATC-GTAATCAGTTAAAACTTTCAACAACGGA  238
             | ||||||| |||||||||||||||||| |  | |||||||||||||||||||||| |||
Sbjct  1489  T-CTGAAAGCATGCAGTCTGAGTTGATTCTTTGCAATCAGTTAAAACTTTCAACAATGGA  1431

Query  239   TCTCTTGGTTCCGGCATC  256
             ||||||||||||||||||
Sbjct  1430  TCTCTTGGTTCCGGCATC  1413


>NW_020290508.1 Aspergillus heteromorphus CBS 117.55 chromosome Unknown BO70scaffold_103, 
whole genome shotgun sequence
Length=10327

 Score = 333 bits (180),  Expect = 2e-87
 Identities = 233/258 (90%), Gaps = 5/258 (2%)
 Strand=Plus/Minus

Query  1     CAAGGTTTCCGTAGGTGAACCTGCGGAAGGATCATTACCGAGTGAGGGCCCT-CTGGGTC  59
             |||||||||||||||||||||||||||||||||||||||||||| ||| ||| | ||| |
Sbjct  6187  CAAGGTTTCCGTAGGTGAACCTGCGGAAGGATCATTACCGAGTGCGGGTCCTTCGGGGCC  6128

Query  60    CAACCTCCCACCCGTGTCTATCGTACCTTGTTGCTTcggcgggcccgccgtttcgacggc  119
             |||||||||||||||||||| |||||| ||||||||||||||||||||||  | | ||||
Sbjct  6127  CAACCTCCCACCCGTGTCTACCGTACCATGTTGCTTCGGCGGGCCCGCCGCCT-GTCGGC  6069

Query  120   cgccggggaggccttgcgcccccgggcccgcgcccgccgAAGACCCCAACATGAACGCTG  179
             |||||||| |||  ||| |||||||||||| |||||||||||||||||||| |||| |||
Sbjct  6068  CGCCGGGGGGGCTCTGC-CCCCCGGGCCCGTGCCCGCCGAAGACCCCAACACGAACACTG  6010

Query  180   TTCTGAAAGTATGCAGTCTGAGTTGATTATC-GTAATCAGTTAAAACTTTCAACAACGGA  238
             | ||||||| |||||||||||||||||| |  | |||||||||||||||||||||| |||
Sbjct  6009  T-CTGAAAGCATGCAGTCTGAGTTGATTCTTTGCAATCAGTTAAAACTTTCAACAATGGA  5951

Query  239   TCTCTTGGTTCCGGCATC  256
             ||||||||||||||||||
Sbjct  5950  TCTCTTGGTTCCGGCATC  5933


>NW_020290507.1 Aspergillus heteromorphus CBS 117.55 chromosome Unknown BO70scaffold_102, 
whole genome shotgun sequence
Length=10489

 Score = 333 bits (180),  Expect = 2e-87
 Identities = 233/258 (90%), Gaps = 6/258 (2%)
 Strand=Plus/Plus

Query  1      CAAGGTTTCCGTAGGTGAACCTGCGGAAGGATCATTACCGAGTGAGGGCCC-TCTGGGTC  59
              |||||||||||||||||||||||||||||||||||||||||||| ||| || || ||| |
Sbjct  9893   CAAGGTTTCCGTAGGTGAACCTGCGGAAGGATCATTACCGAGTGCGGGTCCTTCGGGGCC  9952

Query  60     CAACCTCCCACCCGTGTCTATCGTACCTTGTTGCTTcggcgggcccgccgtttcgacggc  119
              |||||||||||||||||||| |||||| ||||||||||||||||||||||  | | ||||
Sbjct  9953   CAACCTCCCACCCGTGTCTACCGTACCATGTTGCTTCGGCGGGCCCGCCGCCT-GTCGGC  10011

Query  120    cgccggggaggccttgcgcccccgggcccgcgcccgccgAAGACCCCAACATGAACGCTG  179
              |||||||| |||  ||| |||||||||||| |||||||||||||||||||| |||| |||
Sbjct  10012  CGCCGGGG-GGCTCTGC-CCCCCGGGCCCGTGCCCGCCGAAGACCCCAACACGAACACTG  10069

Query  180    TTCTGAAAGTATGCAGTCTGAGTTGATTATC-GTAATCAGTTAAAACTTTCAACAACGGA  238
               |||||||| |||||||||||||||||| |  | |||||||||||||||||||||| |||
Sbjct  10070  -TCTGAAAGCATGCAGTCTGAGTTGATTCTTTGCAATCAGTTAAAACTTTCAACAATGGA  10128

Query  239    TCTCTTGGTTCCGGCATC  256
              ||||||||||||||||||
Sbjct  10129  TCTCTTGGTTCCGGCATC  10146


>NW_020290505.1 Aspergillus heteromorphus CBS 117.55 chromosome Unknown BO70scaffold_100, 
whole genome shotgun sequence
Length=12478

 Score = 333 bits (180),  Expect = 2e-87
 Identities = 233/258 (90%), Gaps = 6/258 (2%)
 Strand=Plus/Minus

Query  1    CAAGGTTTCCGTAGGTGAACCTGCGGAAGGATCATTACCGAGTGAGGGCCCT-CTGGGTC  59
            |||||||||||||||||||||||||||||||||||||||||||| ||| ||| | ||| |
Sbjct  708  CAAGGTTTCCGTAGGTGAACCTGCGGAAGGATCATTACCGAGTGCGGGTCCTTCGGGGCC  649

Query  60   CAACCTCCCACCCGTGTCTATCGTACCTTGTTGCTTcggcgggcccgccgtttcgacggc  119
            |||||||||||||||||||| |||||| ||||||||||||||||||||||  | | ||||
Sbjct  648  CAACCTCCCACCCGTGTCTACCGTACCATGTTGCTTCGGCGGGCCCGCCGCCT-GTCGGC  590

Query  120  cgccggggaggccttgcgcccccgggcccgcgcccgccgAAGACCCCAACATGAACGCTG  179
            |||||||| |||  ||| |||||||||||| |||||||||||||||||||| |||| |||
Sbjct  589  CGCCGGGG-GGCTCTGC-CCCCCGGGCCCGTGCCCGCCGAAGACCCCAACACGAACACTG  532

Query  180  TTCTGAAAGTATGCAGTCTGAGTTGATTATC-GTAATCAGTTAAAACTTTCAACAACGGA  238
            | ||||||| |||||||||||||||||| |  | |||||||||||||||||||||| |||
Sbjct  531  T-CTGAAAGCATGCAGTCTGAGTTGATTCTTTGCAATCAGTTAAAACTTTCAACAATGGA  473

Query  239  TCTCTTGGTTCCGGCATC  256
            ||||||||||||||||||
Sbjct  472  TCTCTTGGTTCCGGCATC  455


 Score = 333 bits (180),  Expect = 2e-87
 Identities = 233/258 (90%), Gaps = 6/258 (2%)
 Strand=Plus/Minus

Query  1     CAAGGTTTCCGTAGGTGAACCTGCGGAAGGATCATTACCGAGTGAGGGCCCT-CTGGGTC  59
             |||||||||||||||||||||||||||||||||||||||||||| ||| ||| | ||| |
Sbjct  8379  CAAGGTTTCCGTAGGTGAACCTGCGGAAGGATCATTACCGAGTGCGGGTCCTTCGGGGCC  8320

Query  60    CAACCTCCCACCCGTGTCTATCGTACCTTGTTGCTTcggcgggcccgccgtttcgacggc  119
             |||||||||||||||||||| |||||| ||||||||||||||||||||||  | | ||||
Sbjct  8319  CAACCTCCCACCCGTGTCTACCGTACCATGTTGCTTCGGCGGGCCCGCCGCCT-GTCGGC  8261

Query  120   cgccggggaggccttgcgcccccgggcccgcgcccgccgAAGACCCCAACATGAACGCTG  179
             |||||||| |||  ||| |||||||||||| |||||||||||||||||||| |||| |||
Sbjct  8260  CGCCGGGG-GGCTCTGC-CCCCCGGGCCCGTGCCCGCCGAAGACCCCAACACGAACACTG  8203

Query  180   TTCTGAAAGTATGCAGTCTGAGTTGATTATC-GTAATCAGTTAAAACTTTCAACAACGGA  238
             | ||||||| |||||||||||||||||| |  | |||||||||||||||||||||| |||
Sbjct  8202  T-CTGAAAGCATGCAGTCTGAGTTGATTCTTTGCAATCAGTTAAAACTTTCAACAATGGA  8144

Query  239   TCTCTTGGTTCCGGCATC  256
             ||||||||||||||||||
Sbjct  8143  TCTCTTGGTTCCGGCATC  8126


>MSFL01000186.1 Aspergillus heteromorphus CBS 117.55 BO70scaffold_186, whole 
genome shotgun sequence
Length=2991

 Score = 331 bits (179),  Expect = 6e-87
 Identities = 232/257 (90%), Gaps = 5/257 (2%)
 Strand=Plus/Plus

Query  1     CAAGGTTTCCGTAGGTGAACCTGCGGAAGGATCATTACCGAGTGAGGGCCCTCTGGGTCC  60
             |||||||||||||||||||||||||||||||||||||||||||| ||| |||  ||| ||
Sbjct  1708  CAAGGTTTCCGTAGGTGAACCTGCGGAAGGATCATTACCGAGTGCGGGTCCTTCGGGCCC  1767

Query  61    AACCTCCCACCCGTGTCTATCGTACCTTGTTGCTTcggcgggcccgccgtttcgacggcc  120
             ||||||||||||||||||| |||||| ||||||||||||||||||||||  | | |||||
Sbjct  1768  AACCTCCCACCCGTGTCTACCGTACCATGTTGCTTCGGCGGGCCCGCCGCCT-GTCGGCC  1826

Query  121   gccggggaggccttgcgcccccgggcccgcgcccgccgAAGACCCCAACATGAACGCTGT  180
             ||||||| |||  ||| |||||||||||| |||||||||||||||||||| |||| ||| 
Sbjct  1827  GCCGGGG-GGCTCTGC-CCCCCGGGCCCGTGCCCGCCGAAGACCCCAACACGAACACTG-  1883

Query  181   TCTGAAAGTATGCAGTCTGAGTTGATTATC-GTAATCAGTTAAAACTTTCAACAACGGAT  239
             |||||||| |||||||||||||||||| |  | |||||||||||||||||||||| ||||
Sbjct  1884  TCTGAAAGCATGCAGTCTGAGTTGATTCTTTGCAATCAGTTAAAACTTTCAACAATGGAT  1943

Query  240   CTCTTGGTTCCGGCATC  256
             |||||||||||||||||
Sbjct  1944  CTCTTGGTTCCGGCATC  1960


>MSFL01000164.1 Aspergillus heteromorphus CBS 117.55 BO70scaffold_164, whole 
genome shotgun sequence
Length=3514

 Score = 331 bits (179),  Expect = 6e-87
 Identities = 232/257 (90%), Gaps = 5/257 (2%)
 Strand=Plus/Plus

Query  1     CAAGGTTTCCGTAGGTGAACCTGCGGAAGGATCATTACCGAGTGAGGGCCCTCTGGGTCC  60
             |||||||||||||||||||||||||||||||||||||||||||| ||| |||  ||| ||
Sbjct  1241  CAAGGTTTCCGTAGGTGAACCTGCGGAAGGATCATTACCGAGTGCGGGTCCTTCGGGCCC  1300

Query  61    AACCTCCCACCCGTGTCTATCGTACCTTGTTGCTTcggcgggcccgccgtttcgacggcc  120
             ||||||||||||||||||| |||||| ||||||||||||||||||||||  | | |||||
Sbjct  1301  AACCTCCCACCCGTGTCTACCGTACCATGTTGCTTCGGCGGGCCCGCCGCCT-GTCGGCC  1359

Query  121   gccggggaggccttgcgcccccgggcccgcgcccgccgAAGACCCCAACATGAACGCTGT  180
             ||||||| |||  ||| |||||||||||| |||||||||||||||||||| |||| ||| 
Sbjct  1360  GCCGGGG-GGCTCTGC-CCCCCGGGCCCGTGCCCGCCGAAGACCCCAACACGAACACTG-  1416

Query  181   TCTGAAAGTATGCAGTCTGAGTTGATTATC-GTAATCAGTTAAAACTTTCAACAACGGAT  239
             |||||||| |||||||||||||||||| |  | |||||||||||||||||||||| ||||
Sbjct  1417  TCTGAAAGCATGCAGTCTGAGTTGATTCTTTGCAATCAGTTAAAACTTTCAACAATGGAT  1476

Query  240   CTCTTGGTTCCGGCATC  256
             |||||||||||||||||
Sbjct  1477  CTCTTGGTTCCGGCATC  1493


>NW_020290591.1 Aspergillus heteromorphus CBS 117.55 chromosome Unknown BO70scaffold_186, 
whole genome shotgun sequence
Length=2991

 Score = 331 bits (179),  Expect = 6e-87
 Identities = 232/257 (90%), Gaps = 5/257 (2%)
 Strand=Plus/Plus

Query  1     CAAGGTTTCCGTAGGTGAACCTGCGGAAGGATCATTACCGAGTGAGGGCCCTCTGGGTCC  60
             |||||||||||||||||||||||||||||||||||||||||||| ||| |||  ||| ||
Sbjct  1708  CAAGGTTTCCGTAGGTGAACCTGCGGAAGGATCATTACCGAGTGCGGGTCCTTCGGGCCC  1767

Query  61    AACCTCCCACCCGTGTCTATCGTACCTTGTTGCTTcggcgggcccgccgtttcgacggcc  120
             ||||||||||||||||||| |||||| ||||||||||||||||||||||  | | |||||
Sbjct  1768  AACCTCCCACCCGTGTCTACCGTACCATGTTGCTTCGGCGGGCCCGCCGCCT-GTCGGCC  1826

Query  121   gccggggaggccttgcgcccccgggcccgcgcccgccgAAGACCCCAACATGAACGCTGT  180
             ||||||| |||  ||| |||||||||||| |||||||||||||||||||| |||| ||| 
Sbjct  1827  GCCGGGG-GGCTCTGC-CCCCCGGGCCCGTGCCCGCCGAAGACCCCAACACGAACACTG-  1883

Query  181   TCTGAAAGTATGCAGTCTGAGTTGATTATC-GTAATCAGTTAAAACTTTCAACAACGGAT  239
             |||||||| |||||||||||||||||| |  | |||||||||||||||||||||| ||||
Sbjct  1884  TCTGAAAGCATGCAGTCTGAGTTGATTCTTTGCAATCAGTTAAAACTTTCAACAATGGAT  1943

Query  240   CTCTTGGTTCCGGCATC  256
             |||||||||||||||||
Sbjct  1944  CTCTTGGTTCCGGCATC  1960


>NW_020290569.1 Aspergillus heteromorphus CBS 117.55 chromosome Unknown BO70scaffold_164, 
whole genome shotgun sequence
Length=3514

 Score = 331 bits (179),  Expect = 6e-87
 Identities = 232/257 (90%), Gaps = 5/257 (2%)
 Strand=Plus/Plus

Query  1     CAAGGTTTCCGTAGGTGAACCTGCGGAAGGATCATTACCGAGTGAGGGCCCTCTGGGTCC  60
             |||||||||||||||||||||||||||||||||||||||||||| ||| |||  ||| ||
Sbjct  1241  CAAGGTTTCCGTAGGTGAACCTGCGGAAGGATCATTACCGAGTGCGGGTCCTTCGGGCCC  1300

Query  61    AACCTCCCACCCGTGTCTATCGTACCTTGTTGCTTcggcgggcccgccgtttcgacggcc  120
             ||||||||||||||||||| |||||| ||||||||||||||||||||||  | | |||||
Sbjct  1301  AACCTCCCACCCGTGTCTACCGTACCATGTTGCTTCGGCGGGCCCGCCGCCT-GTCGGCC  1359

Query  121   gccggggaggccttgcgcccccgggcccgcgcccgccgAAGACCCCAACATGAACGCTGT  180
             ||||||| |||  ||| |||||||||||| |||||||||||||||||||| |||| ||| 
Sbjct  1360  GCCGGGG-GGCTCTGC-CCCCCGGGCCCGTGCCCGCCGAAGACCCCAACACGAACACTG-  1416

Query  181   TCTGAAAGTATGCAGTCTGAGTTGATTATC-GTAATCAGTTAAAACTTTCAACAACGGAT  239
             |||||||| |||||||||||||||||| |  | |||||||||||||||||||||| ||||
Sbjct  1417  TCTGAAAGCATGCAGTCTGAGTTGATTCTTTGCAATCAGTTAAAACTTTCAACAATGGAT  1476

Query  240   CTCTTGGTTCCGGCATC  256
             |||||||||||||||||
Sbjct  1477  CTCTTGGTTCCGGCATC  1493


>JAFBMR010000004.1 Aspergillus sp. 'subgen. Cremei' strain IBT 35662 utg000004l_segment0_segment0, 
whole genome shotgun sequence
Length=2864106

 Score = 329 bits (178),  Expect = 2e-86
 Identities = 232/257 (90%), Gaps = 7/257 (3%)
 Strand=Plus/Plus

Query  1        CAAGGTTTCCGTAGGTGAACCTGCGGAAGGATCATTACCGAGTGAGGGCCCTCTGGGTCC  60
                ||||||||||||||||||||||||||||||||||||||||||||||| ||     |||||
Sbjct  2834909  CAAGGTTTCCGTAGGTGAACCTGCGGAAGGATCATTACCGAGTGAGGACCTAACCGGTCC  2834968

Query  61       AACCTCCCACCCGTGTCTATCGTACCTTGTTGCTTcggcgggcccgccgtttcgacggcc  120
                |||||||||||||||||||||||||||||||||||||||||||||||| || ||  ||||
Sbjct  2834969  AACCTCCCACCCGTGTCTATCGTACCTTGTTGCTTCGGCGGGCCCGCCATT-CGT-GGCC  2835026

Query  121      gccggggaggccttgcgcccccgggcccgcgcccgccgAAGACCCCAACATGAACGCTGT  180
                ||||||| ||| || ||||||||||||||||||||||| |||| |||||| |||| ||||
Sbjct  2835027  GCCGGGGGGGCATTTCGCCCCCGGGCCCGCGCCCGCCGGAGACACCAACACGAACACTGT  2835086

Query  181      TCTGAAAGTATGCAGTCTGAGTTGATT-ATCGTAATCAGTTAAAACTTTCAACAACGGAT  239
                 ||||| || |||||||||||| |||| ||  ||||| ||||||||||||||||||||||
Sbjct  2835087  -CTGAAGGT-TGCAGTCTGAGTCGATTTATT-TAATC-GTTAAAACTTTCAACAACGGAT  2835142

Query  240      CTCTTGGTTCCGGCATC  256
                |||||||||||||||||
Sbjct  2835143  CTCTTGGTTCCGGCATC  2835159


 Score = 329 bits (178),  Expect = 2e-86
 Identities = 232/257 (90%), Gaps = 8/257 (3%)
 Strand=Plus/Plus

Query  1        CAAGGTTTCCGTAGGTGAACCTGCGGAAGGATCATTACCGAGTGAGGGCCCTCTGGGTCC  60
                ||||||||||||||||||||||||||||||||||||||||||||||| ||     |||||
Sbjct  2843158  CAAGGTTTCCGTAGGTGAACCTGCGGAAGGATCATTACCGAGTGAGGACCTAACCGGTCC  2843217

Query  61       AACCTCCCACCCGTGTCTATCGTACCTTGTTGCTTcggcgggcccgccgtttcgacggcc  120
                |||||||||||||||||||||||||||||||||||||||||||||||| || ||  ||||
Sbjct  2843218  AACCTCCCACCCGTGTCTATCGTACCTTGTTGCTTCGGCGGGCCCGCCATT-CGT-GGCC  2843275

Query  121      gccggggaggccttgcgcccccgggcccgcgcccgccgAAGACCCCAACATGAACGCTGT  180
                ||||||| ||| || ||||||||||||||||||||||| |||| |||||| |||| ||||
Sbjct  2843276  GCCGGGG-GGCATTTCGCCCCCGGGCCCGCGCCCGCCGGAGACACCAACACGAACACTGT  2843334

Query  181      TCTGAAAGTATGCAGTCTGAGTTGATT-ATCGTAATCAGTTAAAACTTTCAACAACGGAT  239
                 ||||| || |||||||||||| |||| ||  ||||| ||||||||||||||||||||||
Sbjct  2843335  -CTGAAGGT-TGCAGTCTGAGTCGATTTATT-TAATC-GTTAAAACTTTCAACAACGGAT  2843390

Query  240      CTCTTGGTTCCGGCATC  256
                |||||||||||||||||
Sbjct  2843391  CTCTTGGTTCCGGCATC  2843407


 Score = 329 bits (178),  Expect = 2e-86
 Identities = 232/257 (90%), Gaps = 7/257 (3%)
 Strand=Plus/Plus

Query  1        CAAGGTTTCCGTAGGTGAACCTGCGGAAGGATCATTACCGAGTGAGGGCCCTCTGGGTCC  60
                ||||||||||||||||||||||||||||||||||||||||||||||| ||     |||||
Sbjct  2851403  CAAGGTTTCCGTAGGTGAACCTGCGGAAGGATCATTACCGAGTGAGGACCTAACCGGTCC  2851462

Query  61       AACCTCCCACCCGTGTCTATCGTACCTTGTTGCTTcggcgggcccgccgtttcgacggcc  120
                |||||||||||||||||||||||||||||||||||||||||||||||| || ||  ||||
Sbjct  2851463  AACCTCCCACCCGTGTCTATCGTACCTTGTTGCTTCGGCGGGCCCGCCATT-CGT-GGCC  2851520

Query  121      gccggggaggccttgcgcccccgggcccgcgcccgccgAAGACCCCAACATGAACGCTGT  180
                ||||||| ||| || ||||||||||||||||||||||| |||| |||||| |||| ||||
Sbjct  2851521  GCCGGGGGGGCATTTCGCCCCCGGGCCCGCGCCCGCCGGAGACACCAACACGAACACTGT  2851580

Query  181      TCTGAAAGTATGCAGTCTGAGTTGATT-ATCGTAATCAGTTAAAACTTTCAACAACGGAT  239
                 ||||| || |||||||||||| |||| ||  ||||| ||||||||||||||||||||||
Sbjct  2851581  -CTGAAGGT-TGCAGTCTGAGTCGATTTATT-TAATC-GTTAAAACTTTCAACAACGGAT  2851636

Query  240      CTCTTGGTTCCGGCATC  256
                |||||||||||||||||
Sbjct  2851637  CTCTTGGTTCCGGCATC  2851653


 Score = 329 bits (178),  Expect = 2e-86
 Identities = 232/257 (90%), Gaps = 7/257 (3%)
 Strand=Plus/Plus

Query  1        CAAGGTTTCCGTAGGTGAACCTGCGGAAGGATCATTACCGAGTGAGGGCCCTCTGGGTCC  60
                ||||||||||||||||||||||||||||||||||||||||||||||| ||     |||||
Sbjct  2859656  CAAGGTTTCCGTAGGTGAACCTGCGGAAGGATCATTACCGAGTGAGGACCTAACCGGTCC  2859715

Query  61       AACCTCCCACCCGTGTCTATCGTACCTTGTTGCTTcggcgggcccgccgtttcgacggcc  120
                |||||||||||||||||||||||||||||||||||||||||||||||| || ||  ||||
Sbjct  2859716  AACCTCCCACCCGTGTCTATCGTACCTTGTTGCTTCGGCGGGCCCGCCATT-CGT-GGCC  2859773

Query  121      gccggggaggccttgcgcccccgggcccgcgcccgccgAAGACCCCAACATGAACGCTGT  180
                ||||||| ||| || ||||||||||||||||||||||| |||| |||||| |||| ||||
Sbjct  2859774  GCCGGGGGGGCATTTCGCCCCCGGGCCCGCGCCCGCCGGAGACACCAACACGAACACTGT  2859833

Query  181      TCTGAAAGTATGCAGTCTGAGTTGATT-ATCGTAATCAGTTAAAACTTTCAACAACGGAT  239
                 ||||| || |||||||||||| |||| ||  ||||| ||||||||||||||||||||||
Sbjct  2859834  -CTGAAGGT-TGCAGTCTGAGTCGATTTATT-TAATC-GTTAAAACTTTCAACAACGGAT  2859889

Query  240      CTCTTGGTTCCGGCATC  256
                |||||||||||||||||
Sbjct  2859890  CTCTTGGTTCCGGCATC  2859906


>BDHI01000026.1 Aspergillus awamori DNA, contig: Aawm26, strain: IFM 58123, whole 
genome shotgun sequence
Length=57444

 Score = 329 bits (178),  Expect = 2e-86
 Identities = 233/259 (90%), Gaps = 6/259 (2%)
 Strand=Plus/Minus

Query  1     CAAGGTTTCCGTAGGTGAACCTGCGGAAGGATCATTACCGAGTGAGGGCCCTCTGGGTCC  60
             |||||||||||||||||||||||||||||||||||||||||||| ||| ||| |||| ||
Sbjct  1023  CAAGGTTTCCGTAGGTGAACCTGCGGAAGGATCATTACCGAGTGCGGGTCCTTTGGGCCC  964

Query  61    AACCTCCCACCCGTGTCTATCGTACCTTGTTGCTTcggcgggcccgccgtttcgacggcc  120
             ||||||||| |||||||||| ||||| |||||||||||||||||||||| || | |||||
Sbjct  963   AACCTCCCATCCGTGTCTATTGTACCCTGTTGCTTCGGCGGGCCCGCCGCTT-GTCGGCC  905

Query  121   gccggggag-gcct-tgcgcccccgggcccgcgcccgccgAAGACCCCAACATGAACGCT  178
             ||||||| | |||| ||| |||||||||||| |||||||| ||||||||||| |||| ||
Sbjct  904   GCCGGGGGGCGCCTCTGC-CCCCCGGGCCCGTGCCCGCCGGAGACCCCAACACGAACACT  846

Query  179   GTTCTGAAAGTATGCAGTCTGAGTTGATT-ATCGTAATCAGTTAAAACTTTCAACAACGG  237
             || |||||||  ||||||||||||||||| |  | |||||||||||||||||||||| ||
Sbjct  845   GT-CTGAAAGCGTGCAGTCTGAGTTGATTGAATGCAATCAGTTAAAACTTTCAACAATGG  787

Query  238   ATCTCTTGGTTCCGGCATC  256
             |||||||||||||||||||
Sbjct  786   ATCTCTTGGTTCCGGCATC  768


 Score = 329 bits (178),  Expect = 2e-86
 Identities = 233/259 (90%), Gaps = 6/259 (2%)
 Strand=Plus/Minus

Query  1      CAAGGTTTCCGTAGGTGAACCTGCGGAAGGATCATTACCGAGTGAGGGCCCTCTGGGTCC  60
              |||||||||||||||||||||||||||||||||||||||||||| ||| ||| |||| ||
Sbjct  24960  CAAGGTTTCCGTAGGTGAACCTGCGGAAGGATCATTACCGAGTGCGGGTCCTTTGGGCCC  24901

Query  61     AACCTCCCACCCGTGTCTATCGTACCTTGTTGCTTcggcgggcccgccgtttcgacggcc  120
              ||||||||| |||||||||| ||||| |||||||||||||||||||||| || | |||||
Sbjct  24900  AACCTCCCATCCGTGTCTATTGTACCCTGTTGCTTCGGCGGGCCCGCCGCTT-GTCGGCC  24842

Query  121    gccggggag-gcct-tgcgcccccgggcccgcgcccgccgAAGACCCCAACATGAACGCT  178
              ||||||| | |||| ||| |||||||||||| |||||||| ||||||||||| |||| ||
Sbjct  24841  GCCGGGGGGCGCCTCTGC-CCCCCGGGCCCGTGCCCGCCGGAGACCCCAACACGAACACT  24783

Query  179    GTTCTGAAAGTATGCAGTCTGAGTTGATT-ATCGTAATCAGTTAAAACTTTCAACAACGG  237
              || |||||||  ||||||||||||||||| |  | |||||||||||||||||||||| ||
Sbjct  24782  GT-CTGAAAGCGTGCAGTCTGAGTTGATTGAATGCAATCAGTTAAAACTTTCAACAATGG  24724

Query  238    ATCTCTTGGTTCCGGCATC  256
              |||||||||||||||||||
Sbjct  24723  ATCTCTTGGTTCCGGCATC  24705


 Score = 329 bits (178),  Expect = 2e-86
 Identities = 233/259 (90%), Gaps = 5/259 (2%)
 Strand=Plus/Minus

Query  1      CAAGGTTTCCGTAGGTGAACCTGCGGAAGGATCATTACCGAGTGAGGGCCCTCTGGGTCC  60
              |||||||||||||||||||||||||||||||||||||||||||| ||| ||| |||| ||
Sbjct  56882  CAAGGTTTCCGTAGGTGAACCTGCGGAAGGATCATTACCGAGTGCGGGTCCTTTGGGCCC  56823

Query  61     AACCTCCCACCCGTGTCTATCGTACCTTGTTGCTTcggcgggcccgccgtttcgacggcc  120
              ||||||||| |||||||||| ||||| |||||||||||||||||||||| || | |||||
Sbjct  56822  AACCTCCCATCCGTGTCTATTGTACCCTGTTGCTTCGGCGGGCCCGCCGCTT-GTCGGCC  56764

Query  121    gccggggag-gcct-tgcgcccccgggcccgcgcccgccgAAGACCCCAACATGAACGCT  178
              ||||||| | |||| ||| |||||||||||| |||||||| ||||||||||| |||| ||
Sbjct  56763  GCCGGGGGGCGCCTCTGCCCCCCCGGGCCCGTGCCCGCCGGAGACCCCAACACGAACACT  56704

Query  179    GTTCTGAAAGTATGCAGTCTGAGTTGATT-ATCGTAATCAGTTAAAACTTTCAACAACGG  237
              || |||||||  ||||||||||||||||| |  | |||||||||||||||||||||| ||
Sbjct  56703  GT-CTGAAAGCGTGCAGTCTGAGTTGATTGAATGCAATCAGTTAAAACTTTCAACAATGG  56645

Query  238    ATCTCTTGGTTCCGGCATC  256
              |||||||||||||||||||
Sbjct  56644  ATCTCTTGGTTCCGGCATC  56626


 Score = 324 bits (175),  Expect = 9e-85
 Identities = 231/258 (90%), Gaps = 4/258 (2%)
 Strand=Plus/Minus

Query  1     CAAGGTTTCCGTAGGTGAACCTGCGGAAGGATCATTACCGAGTGAGGGCCCTCTGGGTCC  60
             |||||||||||||||||||||||||||||||||||||||||||| ||| ||| |||| ||
Sbjct  8996  CAAGGTTTCCGTAGGTGAACCTGCGGAAGGATCATTACCGAGTGCGGGTCCTTTGGGCCC  8937

Query  61    AACCTCCCACCCGTGTCTATCGTACCTTGTTGCTTcggcgggcccgccgtttcgacggcc  120
             ||||||||| |||||||||| ||||| |||||||||||||||||||||| || | |||||
Sbjct  8936  AACCTCCCATCCGTGTCTATTGTACCCTGTTGCTTCGGCGGGCCCGCCGCTT-GTCGGCC  8878

Query  121   gccggggaggc-cttgcgcccccgggcccgcgcccgccgAAGACCCCAACATGAACGCTG  179
             ||||||| ||| | |  ||||||||||||| |||||||| ||||||||||| |||| |||
Sbjct  8877  GCCGGGGGGGCGCCTCTGCCCCCGGGCCCGTGCCCGCCGGAGACCCCAACACGAACACTG  8818

Query  180   TTCTGAAAGTATGCAGTCTGAGTTGATT-ATCGTAATCAGTTAAAACTTTCAACAACGGA  238
             | |||||||  ||||||||||||||||| |  | |||||||||||||||||||||| |||
Sbjct  8817  T-CTGAAAGCGTGCAGTCTGAGTTGATTGAATGCAATCAGTTAAAACTTTCAACAATGGA  8759

Query  239   TCTCTTGGTTCCGGCATC  256
             ||||||||||||||||||
Sbjct  8758  TCTCTTGGTTCCGGCATC  8741


 Score = 324 bits (175),  Expect = 9e-85
 Identities = 233/260 (90%), Gaps = 7/260 (3%)
 Strand=Plus/Minus

Query  1      CAAGGTTTCCGTAGGTGAACCTGCGGAAGGATCATTACCGAGTGAGGGCCCTCTGGGTCC  60
              |||||||||||||||||||||||||||||||||||||||||||| ||| ||| |||| ||
Sbjct  48888  CAAGGTTTCCGTAGGTGAACCTGCGGAAGGATCATTACCGAGTGCGGGTCCTTTGGGCCC  48829

Query  61     AACCTCCCACCCGTGTCTATCGTACCTTGTTGCTTcggcgggcccgccgtttcgacggcc  120
              ||||||||| |||||||||| ||||| |||||||||||||||||||||| || | |||||
Sbjct  48828  AACCTCCCATCCGTGTCTATTGTACCCTGTTGCTTCGGCGGGCCCGCCGCTT-GTCGGCC  48770

Query  121    gccggggaggc-c-t-tgcgcccccgggcccgcgcccgccgAAGACCCCAACATGAACGC  177
              ||||||| ||| | | ||| |||||||||||| |||||||| ||||||||||| |||| |
Sbjct  48769  GCCGGGGGGGCGCCTCTGC-CCCCCGGGCCCGTGCCCGCCGGAGACCCCAACACGAACAC  48711

Query  178    TGTTCTGAAAGTATGCAGTCTGAGTTGATT-ATCGTAATCAGTTAAAACTTTCAACAACG  236
              ||| |||||||  ||||||||||||||||| |  | |||||||||||||||||||||| |
Sbjct  48710  TGT-CTGAAAGCGTGCAGTCTGAGTTGATTGAATGCAATCAGTTAAAACTTTCAACAATG  48652

Query  237    GATCTCTTGGTTCCGGCATC  256
              ||||||||||||||||||||
Sbjct  48651  GATCTCTTGGTTCCGGCATC  48632


 Score = 322 bits (174),  Expect = 3e-84
 Identities = 231/258 (90%), Gaps = 5/258 (2%)
 Strand=Plus/Minus

Query  1      CAAGGTTTCCGTAGGTGAACCTGCGGAAGGATCATTACCGAGTGAGGGCCCTCTGGGTCC  60
              |||||||||||||||||||||||||||||||||||||||||||| ||| ||| |||| ||
Sbjct  16974  CAAGGTTTCCGTAGGTGAACCTGCGGAAGGATCATTACCGAGTGCGGGTCCTTTGGGCCC  16915

Query  61     AACCTCCCACCCGTGTCTATCGTACCTTGTTGCTTcggcgggcccgccgtttcgacggcc  120
              ||||||||| |||||||||| ||||| |||||||||||||||||||||| || | |||||
Sbjct  16914  AACCTCCCATCCGTGTCTATTGTACCCTGTTGCTTCGGCGGGCCCGCCGCTT-GTCGGCC  16856

Query  121    gccggggaggc-cttgcgcccccgggcccgcgcccgccgAAGACCCCAACATGAACGCTG  179
              ||||||| ||| ||   ||||||||||||| |||||||| ||||||||||| |||| |||
Sbjct  16855  GCCGGGGGGGCGCTCT-GCCCCCGGGCCCGTGCCCGCCGGAGACCCCAACACGAACACTG  16797

Query  180    TTCTGAAAGTATGCAGTCTGAGTTGATT-ATCGTAATCAGTTAAAACTTTCAACAACGGA  238
              | |||||||  ||||||||||||||||| |  | |||||||||||||||||||||| |||
Sbjct  16796  T-CTGAAAGCGTGCAGTCTGAGTTGATTGAATGCAATCAGTTAAAACTTTCAACAATGGA  16738

Query  239    TCTCTTGGTTCCGGCATC  256
              ||||||||||||||||||
Sbjct  16737  TCTCTTGGTTCCGGCATC  16720


 Score = 322 bits (174),  Expect = 3e-84
 Identities = 231/258 (90%), Gaps = 5/258 (2%)
 Strand=Plus/Minus

Query  1      CAAGGTTTCCGTAGGTGAACCTGCGGAAGGATCATTACCGAGTGAGGGCCCTCTGGGTCC  60
              |||||||||||||||||||||||||||||||||||||||||||| ||| ||| |||| ||
Sbjct  40894  CAAGGTTTCCGTAGGTGAACCTGCGGAAGGATCATTACCGAGTGCGGGTCCTTTGGGCCC  40835

Query  61     AACCTCCCACCCGTGTCTATCGTACCTTGTTGCTTcggcgggcccgccgtttcgacggcc  120
              ||||||||| |||||||||| ||||| |||||||||||||||||||||| || | |||||
Sbjct  40834  AACCTCCCATCCGTGTCTATTGTACCCTGTTGCTTCGGCGGGCCCGCCGCTT-GTCGGCC  40776

Query  121    gccggggag-gccttgcgcccccgggcccgcgcccgccgAAGACCCCAACATGAACGCTG  179
              ||||||| | ||||   ||||||||||||| |||||||| ||||||||||| |||| |||
Sbjct  40775  GCCGGGGGGCGCCTCT-GCCCCCGGGCCCGTGCCCGCCGGAGACCCCAACACGAACACTG  40717

Query  180    TTCTGAAAGTATGCAGTCTGAGTTGATT-ATCGTAATCAGTTAAAACTTTCAACAACGGA  238
              | |||||||  ||||||||||||||||| |  | |||||||||||||||||||||| |||
Sbjct  40716  T-CTGAAAGCGTGCAGTCTGAGTTGATTGAATGCAATCAGTTAAAACTTTCAACAATGGA  40658

Query  239    TCTCTTGGTTCCGGCATC  256
              ||||||||||||||||||
Sbjct  40657  TCTCTTGGTTCCGGCATC  40640


>MSFL01000181.1 Aspergillus heteromorphus CBS 117.55 BO70scaffold_181, whole 
genome shotgun sequence
Length=3237

 Score = 327 bits (177),  Expect = 7e-86
 Identities = 232/258 (90%), Gaps = 6/258 (2%)
 Strand=Plus/Plus

Query  1     CAAGGTTTCCGTAGGTGAACCTGCGGAAGGATCATTACCGAGTGAGGGCCC-TCTGGGTC  59
             |||||||||||||||||||||||||||||||||||||||||||| ||| || || ||| |
Sbjct  1723  CAAGGTTTCCGTAGGTGAACCTGCGGAAGGATCATTACCGAGTGCGGGTCCTTCGGGGCC  1782

Query  60    CAACCTCCCACCCGTGTCTATCGTACCTTGTTGCTTcggcgggcccgccgtttcgacggc  119
             |||||||||||||||||||| |||||| ||||||||||||||||||||||  | | ||||
Sbjct  1783  CAACCTCCCACCCGTGTCTACCGTACCATGTTGCTTCGGCGGGCCCGCCGCCT-GTCGGC  1841

Query  120   cgccggggaggccttgcgcccccgggcccgcgcccgccgAAGACCCCAACATGAACGCTG  179
             |||||||| |||  |  ||||||||||||| |||||||||||||||||||| |||| |||
Sbjct  1842  CGCCGGGGGGGCTCT--GCCCCCGGGCCCGTGCCCGCCGAAGACCCCAACACGAACACTG  1899

Query  180   TTCTGAAAGTATGCAGTCTGAGTTGATTATC-GTAATCAGTTAAAACTTTCAACAACGGA  238
              |||||||| |||||||||||||||||| |  | |||||||||||||||||||||| |||
Sbjct  1900  -TCTGAAAGCATGCAGTCTGAGTTGATTCTTTGCAATCAGTTAAAACTTTCAACAATGGA  1958

Query  239   TCTCTTGGTTCCGGCATC  256
             ||||||||||||||||||
Sbjct  1959  TCTCTTGGTTCCGGCATC  1976


>MSFL01000124.1 Aspergillus heteromorphus CBS 117.55 BO70scaffold_124, whole 
genome shotgun sequence
Length=5459

 Score = 327 bits (177),  Expect = 7e-86
 Identities = 232/258 (90%), Gaps = 6/258 (2%)
 Strand=Plus/Minus

Query  1     CAAGGTTTCCGTAGGTGAACCTGCGGAAGGATCATTACCGAGTGAGGGCCCT-CTGGGTC  59
             |||||||||||||||||||||||||||||||||||||||||||| ||| ||| | ||| |
Sbjct  4144  CAAGGTTTCCGTAGGTGAACCTGCGGAAGGATCATTACCGAGTGCGGGTCCTTCGGGGCC  4085

Query  60    CAACCTCCCACCCGTGTCTATCGTACCTTGTTGCTTcggcgggcccgccgtttcgacggc  119
             |||||||||||||||||||| |||||| ||||||||||||||||||||||  | | ||||
Sbjct  4084  CAACCTCCCACCCGTGTCTACCGTACCATGTTGCTTCGGCGGGCCCGCCGCCT-GTCGGC  4026

Query  120   cgccggggaggccttgcgcccccgggcccgcgcccgccgAAGACCCCAACATGAACGCTG  179
             |||||||| |||  |  ||||||||||||| |||||||||||||||||||| |||| |||
Sbjct  4025  CGCCGGGGGGGCTCT--GCCCCCGGGCCCGTGCCCGCCGAAGACCCCAACACGAACACTG  3968

Query  180   TTCTGAAAGTATGCAGTCTGAGTTGATTATC-GTAATCAGTTAAAACTTTCAACAACGGA  238
             | ||||||| |||||||||||||||||| |  | |||||||||||||||||||||| |||
Sbjct  3967  T-CTGAAAGCATGCAGTCTGAGTTGATTCTTTGCAATCAGTTAAAACTTTCAACAATGGA  3909

Query  239   TCTCTTGGTTCCGGCATC  256
             ||||||||||||||||||
Sbjct  3908  TCTCTTGGTTCCGGCATC  3891


>MSFL01000120.1 Aspergillus heteromorphus CBS 117.55 BO70scaffold_120, whole 
genome shotgun sequence
Length=5638

 Score = 327 bits (177),  Expect = 7e-86
 Identities = 232/258 (90%), Gaps = 6/258 (2%)
 Strand=Plus/Minus

Query  1    CAAGGTTTCCGTAGGTGAACCTGCGGAAGGATCATTACCGAGTGAGGGCCCT-CTGGGTC  59
            |||||||||||||||||||||||||||||||||||||||||||| ||| ||| | ||| |
Sbjct  868  CAAGGTTTCCGTAGGTGAACCTGCGGAAGGATCATTACCGAGTGCGGGTCCTTCGGGGCC  809

Query  60   CAACCTCCCACCCGTGTCTATCGTACCTTGTTGCTTcggcgggcccgccgtttcgacggc  119
            |||||||||||||||||||| |||||| ||||||||||||||||||||||  | | ||||
Sbjct  808  CAACCTCCCACCCGTGTCTACCGTACCATGTTGCTTCGGCGGGCCCGCCGCCT-GTCGGC  750

Query  120  cgccggggaggccttgcgcccccgggcccgcgcccgccgAAGACCCCAACATGAACGCTG  179
            |||||||| |||  |  ||||||||||||| |||||||||||||||||||| |||| |||
Sbjct  749  CGCCGGGGGGGCTCT--GCCCCCGGGCCCGTGCCCGCCGAAGACCCCAACACGAACACTG  692

Query  180  TTCTGAAAGTATGCAGTCTGAGTTGATTATC-GTAATCAGTTAAAACTTTCAACAACGGA  238
            | ||||||| |||||||||||||||||| |  | |||||||||||||||||||||| |||
Sbjct  691  T-CTGAAAGCATGCAGTCTGAGTTGATTCTTTGCAATCAGTTAAAACTTTCAACAATGGA  633

Query  239  TCTCTTGGTTCCGGCATC  256
            ||||||||||||||||||
Sbjct  632  TCTCTTGGTTCCGGCATC  615


>MSFL01000112.1 Aspergillus heteromorphus CBS 117.55 BO70scaffold_112, whole 
genome shotgun sequence
Length=6858

 Score = 327 bits (177),  Expect = 7e-86
 Identities = 232/258 (90%), Gaps = 6/258 (2%)
 Strand=Plus/Minus

Query  1     CAAGGTTTCCGTAGGTGAACCTGCGGAAGGATCATTACCGAGTGAGGGCCCT-CTGGGTC  59
             |||||||||||||||||||||||||||||||||||||||||||| ||| ||| | ||| |
Sbjct  6339  CAAGGTTTCCGTAGGTGAACCTGCGGAAGGATCATTACCGAGTGCGGGTCCTTCGGGGCC  6280

Query  60    CAACCTCCCACCCGTGTCTATCGTACCTTGTTGCTTcggcgggcccgccgtttcgacggc  119
             |||||||||||||||||||| |||||| ||||||||||||||||||||||  | | ||||
Sbjct  6279  CAACCTCCCACCCGTGTCTACCGTACCATGTTGCTTCGGCGGGCCCGCCGCCT-GTCGGC  6221

Query  120   cgccggggaggccttgcgcccccgggcccgcgcccgccgAAGACCCCAACATGAACGCTG  179
             |||||||| |||  ||| |||||||||||| ||||||||||||||| |||| |||| |||
Sbjct  6220  CGCCGGGGGGGCTCTGC-CCCCCGGGCCCGTGCCCGCCGAAGACCC-AACACGAACACTG  6163

Query  180   TTCTGAAAGTATGCAGTCTGAGTTGATTATC-GTAATCAGTTAAAACTTTCAACAACGGA  238
             | ||||||| |||||||||||||||||| |  | |||||||||||||||||||||| |||
Sbjct  6162  T-CTGAAAGCATGCAGTCTGAGTTGATTCTTTGCAATCAGTTAAAACTTTCAACAATGGA  6104

Query  239   TCTCTTGGTTCCGGCATC  256
             ||||||||||||||||||
Sbjct  6103  TCTCTTGGTTCCGGCATC  6086


>NW_020290586.1 Aspergillus heteromorphus CBS 117.55 chromosome Unknown BO70scaffold_181, 
whole genome shotgun sequence
Length=3237

 Score = 327 bits (177),  Expect = 7e-86
 Identities = 232/258 (90%), Gaps = 6/258 (2%)
 Strand=Plus/Plus

Query  1     CAAGGTTTCCGTAGGTGAACCTGCGGAAGGATCATTACCGAGTGAGGGCCC-TCTGGGTC  59
             |||||||||||||||||||||||||||||||||||||||||||| ||| || || ||| |
Sbjct  1723  CAAGGTTTCCGTAGGTGAACCTGCGGAAGGATCATTACCGAGTGCGGGTCCTTCGGGGCC  1782

Query  60    CAACCTCCCACCCGTGTCTATCGTACCTTGTTGCTTcggcgggcccgccgtttcgacggc  119
             |||||||||||||||||||| |||||| ||||||||||||||||||||||  | | ||||
Sbjct  1783  CAACCTCCCACCCGTGTCTACCGTACCATGTTGCTTCGGCGGGCCCGCCGCCT-GTCGGC  1841

Query  120   cgccggggaggccttgcgcccccgggcccgcgcccgccgAAGACCCCAACATGAACGCTG  179
             |||||||| |||  |  ||||||||||||| |||||||||||||||||||| |||| |||
Sbjct  1842  CGCCGGGGGGGCTCT--GCCCCCGGGCCCGTGCCCGCCGAAGACCCCAACACGAACACTG  1899

Query  180   TTCTGAAAGTATGCAGTCTGAGTTGATTATC-GTAATCAGTTAAAACTTTCAACAACGGA  238
              |||||||| |||||||||||||||||| |  | |||||||||||||||||||||| |||
Sbjct  1900  -TCTGAAAGCATGCAGTCTGAGTTGATTCTTTGCAATCAGTTAAAACTTTCAACAATGGA  1958

Query  239   TCTCTTGGTTCCGGCATC  256
             ||||||||||||||||||
Sbjct  1959  TCTCTTGGTTCCGGCATC  1976


>NW_020290529.1 Aspergillus heteromorphus CBS 117.55 chromosome Unknown BO70scaffold_124, 
whole genome shotgun sequence
Length=5459

 Score = 327 bits (177),  Expect = 7e-86
 Identities = 232/258 (90%), Gaps = 6/258 (2%)
 Strand=Plus/Minus

Query  1     CAAGGTTTCCGTAGGTGAACCTGCGGAAGGATCATTACCGAGTGAGGGCCCT-CTGGGTC  59
             |||||||||||||||||||||||||||||||||||||||||||| ||| ||| | ||| |
Sbjct  4144  CAAGGTTTCCGTAGGTGAACCTGCGGAAGGATCATTACCGAGTGCGGGTCCTTCGGGGCC  4085

Query  60    CAACCTCCCACCCGTGTCTATCGTACCTTGTTGCTTcggcgggcccgccgtttcgacggc  119
             |||||||||||||||||||| |||||| ||||||||||||||||||||||  | | ||||
Sbjct  4084  CAACCTCCCACCCGTGTCTACCGTACCATGTTGCTTCGGCGGGCCCGCCGCCT-GTCGGC  4026

Query  120   cgccggggaggccttgcgcccccgggcccgcgcccgccgAAGACCCCAACATGAACGCTG  179
             |||||||| |||  |  ||||||||||||| |||||||||||||||||||| |||| |||
Sbjct  4025  CGCCGGGGGGGCTCT--GCCCCCGGGCCCGTGCCCGCCGAAGACCCCAACACGAACACTG  3968

Query  180   TTCTGAAAGTATGCAGTCTGAGTTGATTATC-GTAATCAGTTAAAACTTTCAACAACGGA  238
             | ||||||| |||||||||||||||||| |  | |||||||||||||||||||||| |||
Sbjct  3967  T-CTGAAAGCATGCAGTCTGAGTTGATTCTTTGCAATCAGTTAAAACTTTCAACAATGGA  3909

Query  239   TCTCTTGGTTCCGGCATC  256
             ||||||||||||||||||
Sbjct  3908  TCTCTTGGTTCCGGCATC  3891


>NW_020290525.1 Aspergillus heteromorphus CBS 117.55 chromosome Unknown BO70scaffold_120, 
whole genome shotgun sequence
Length=5638

 Score = 327 bits (177),  Expect = 7e-86
 Identities = 232/258 (90%), Gaps = 6/258 (2%)
 Strand=Plus/Minus

Query  1    CAAGGTTTCCGTAGGTGAACCTGCGGAAGGATCATTACCGAGTGAGGGCCCT-CTGGGTC  59
            |||||||||||||||||||||||||||||||||||||||||||| ||| ||| | ||| |
Sbjct  868  CAAGGTTTCCGTAGGTGAACCTGCGGAAGGATCATTACCGAGTGCGGGTCCTTCGGGGCC  809

Query  60   CAACCTCCCACCCGTGTCTATCGTACCTTGTTGCTTcggcgggcccgccgtttcgacggc  119
            |||||||||||||||||||| |||||| ||||||||||||||||||||||  | | ||||
Sbjct  808  CAACCTCCCACCCGTGTCTACCGTACCATGTTGCTTCGGCGGGCCCGCCGCCT-GTCGGC  750

Query  120  cgccggggaggccttgcgcccccgggcccgcgcccgccgAAGACCCCAACATGAACGCTG  179
            |||||||| |||  |  ||||||||||||| |||||||||||||||||||| |||| |||
Sbjct  749  CGCCGGGGGGGCTCT--GCCCCCGGGCCCGTGCCCGCCGAAGACCCCAACACGAACACTG  692

Query  180  TTCTGAAAGTATGCAGTCTGAGTTGATTATC-GTAATCAGTTAAAACTTTCAACAACGGA  238
            | ||||||| |||||||||||||||||| |  | |||||||||||||||||||||| |||
Sbjct  691  T-CTGAAAGCATGCAGTCTGAGTTGATTCTTTGCAATCAGTTAAAACTTTCAACAATGGA  633

Query  239  TCTCTTGGTTCCGGCATC  256
            ||||||||||||||||||
Sbjct  632  TCTCTTGGTTCCGGCATC  615


>NW_020290517.1 Aspergillus heteromorphus CBS 117.55 chromosome Unknown BO70scaffold_112, 
whole genome shotgun sequence
Length=6858

 Score = 327 bits (177),  Expect = 7e-86
 Identities = 232/258 (90%), Gaps = 6/258 (2%)
 Strand=Plus/Minus

Query  1     CAAGGTTTCCGTAGGTGAACCTGCGGAAGGATCATTACCGAGTGAGGGCCCT-CTGGGTC  59
             |||||||||||||||||||||||||||||||||||||||||||| ||| ||| | ||| |
Sbjct  6339  CAAGGTTTCCGTAGGTGAACCTGCGGAAGGATCATTACCGAGTGCGGGTCCTTCGGGGCC  6280

Query  60    CAACCTCCCACCCGTGTCTATCGTACCTTGTTGCTTcggcgggcccgccgtttcgacggc  119
             |||||||||||||||||||| |||||| ||||||||||||||||||||||  | | ||||
Sbjct  6279  CAACCTCCCACCCGTGTCTACCGTACCATGTTGCTTCGGCGGGCCCGCCGCCT-GTCGGC  6221

Query  120   cgccggggaggccttgcgcccccgggcccgcgcccgccgAAGACCCCAACATGAACGCTG  179
             |||||||| |||  ||| |||||||||||| ||||||||||||||| |||| |||| |||
Sbjct  6220  CGCCGGGGGGGCTCTGC-CCCCCGGGCCCGTGCCCGCCGAAGACCC-AACACGAACACTG  6163

Query  180   TTCTGAAAGTATGCAGTCTGAGTTGATTATC-GTAATCAGTTAAAACTTTCAACAACGGA  238
             | ||||||| |||||||||||||||||| |  | |||||||||||||||||||||| |||
Sbjct  6162  T-CTGAAAGCATGCAGTCTGAGTTGATTCTTTGCAATCAGTTAAAACTTTCAACAATGGA  6104

Query  239   TCTCTTGGTTCCGGCATC  256
             ||||||||||||||||||
Sbjct  6103  TCTCTTGGTTCCGGCATC  6086


>MSFL01000179.1 Aspergillus heteromorphus CBS 117.55 BO70scaffold_179, whole 
genome shotgun sequence
Length=3269

 Score = 326 bits (176),  Expect = 3e-85
 Identities = 232/258 (90%), Gaps = 7/258 (3%)
 Strand=Plus/Minus

Query  1     CAAGGTTTCCGTAGGTGAACCTGCGGAAGGATCATTACCGAGTGAGGGCCCT-CTGGGTC  59
             |||||||||||||||||||||||||||||||||||||||||||| ||| ||| | ||| |
Sbjct  1531  CAAGGTTTCCGTAGGTGAACCTGCGGAAGGATCATTACCGAGTGCGGGTCCTTCGGGGCC  1472

Query  60    CAACCTCCCACCCGTGTCTATCGTACCTTGTTGCTTcggcgggcccgccgtttcgacggc  119
             |||||||||||||||||||| |||||| ||||||||||||||||||||||  | | ||||
Sbjct  1471  CAACCTCCCACCCGTGTCTACCGTACCATGTTGCTTCGGCGGGCCCGCCGCCT-GTCGGC  1413

Query  120   cgccggggaggccttgcgcccccgggcccgcgcccgccgAAGACCCCAACATGAACGCTG  179
             |||||||| |||  |  ||||||||||||| |||||||||||||||||||| |||| |||
Sbjct  1412  CGCCGGGG-GGCTCT--GCCCCCGGGCCCGTGCCCGCCGAAGACCCCAACACGAACACTG  1356

Query  180   TTCTGAAAGTATGCAGTCTGAGTTGATTATC-GTAATCAGTTAAAACTTTCAACAACGGA  238
             | ||||||| |||||||||||||||||| |  | |||||||||||||||||||||| |||
Sbjct  1355  T-CTGAAAGCATGCAGTCTGAGTTGATTCTTTGCAATCAGTTAAAACTTTCAACAATGGA  1297

Query  239   TCTCTTGGTTCCGGCATC  256
             ||||||||||||||||||
Sbjct  1296  TCTCTTGGTTCCGGCATC  1279


>MSFL01000177.1 Aspergillus heteromorphus CBS 117.55 BO70scaffold_177, whole 
genome shotgun sequence
Length=3306

 Score = 326 bits (176),  Expect = 3e-85
 Identities = 232/258 (90%), Gaps = 7/258 (3%)
 Strand=Plus/Minus

Query  1     CAAGGTTTCCGTAGGTGAACCTGCGGAAGGATCATTACCGAGTGAGGG-CCCTCTGGGTC  59
             ||||| |||||||||||||||||||||||||||||||||||||| ||| || || ||| |
Sbjct  3141  CAAGG-TTCCGTAGGTGAACCTGCGGAAGGATCATTACCGAGTGCGGGTCCTTCGGGGCC  3083

Query  60    CAACCTCCCACCCGTGTCTATCGTACCTTGTTGCTTcggcgggcccgccgtttcgacggc  119
             |||||||||||||||||||| |||||| ||||||||||||||||||||||  | | ||||
Sbjct  3082  CAACCTCCCACCCGTGTCTACCGTACCATGTTGCTTCGGCGGGCCCGCCGCCT-GTCGGC  3024

Query  120   cgccggggaggccttgcgcccccgggcccgcgcccgccgAAGACCCCAACATGAACGCTG  179
             |||||||| |||  ||| |||||||||||| |||||||||||||||||||| |||| |||
Sbjct  3023  CGCCGGGG-GGCTCTGC-CCCCCGGGCCCGTGCCCGCCGAAGACCCCAACACGAACACTG  2966

Query  180   TTCTGAAAGTATGCAGTCTGAGTTGATTATC-GTAATCAGTTAAAACTTTCAACAACGGA  238
             | ||||||| |||||||||||||||||| |  | |||||||||||||||||||||| |||
Sbjct  2965  T-CTGAAAGCATGCAGTCTGAGTTGATTCTTTGCAATCAGTTAAAACTTTCAACAATGGA  2907

Query  239   TCTCTTGGTTCCGGCATC  256
             ||||||||||||||||||
Sbjct  2906  TCTCTTGGTTCCGGCATC  2889


>MSFL01000151.1 Aspergillus heteromorphus CBS 117.55 BO70scaffold_151, whole 
genome shotgun sequence
Length=4076

 Score = 326 bits (176),  Expect = 3e-85
 Identities = 232/258 (90%), Gaps = 7/258 (3%)
 Strand=Plus/Minus

Query  1     CAAGGTTTCCGTAGGTGAACCTGCGGAAGGATCATTACCGAGTGAGGGCCCT-CTGGGTC  59
             |||||||||||||||||||||||||||||||||||||||||||| ||| ||| | ||| |
Sbjct  1493  CAAGGTTTCCGTAGGTGAACCTGCGGAAGGATCATTACCGAGTGCGGGTCCTTCGGGGCC  1434

Query  60    CAACCTCCCACCCGTGTCTATCGTACCTTGTTGCTTcggcgggcccgccgtttcgacggc  119
             |||||||||||||||||||| |||||| ||||||||||||||||||||||  | | ||||
Sbjct  1433  CAACCTCCCACCCGTGTCTACCGTACCATGTTGCTTCGGCGGGCCCGCCGCCT-GTCGGC  1375

Query  120   cgccggggaggccttgcgcccccgggcccgcgcccgccgAAGACCCCAACATGAACGCTG  179
             |||||||| |||  |  ||||||||||||| |||||||||||||||||||| |||| |||
Sbjct  1374  CGCCGGGG-GGCTCT--GCCCCCGGGCCCGTGCCCGCCGAAGACCCCAACACGAACACTG  1318

Query  180   TTCTGAAAGTATGCAGTCTGAGTTGATTATC-GTAATCAGTTAAAACTTTCAACAACGGA  238
             | ||||||| |||||||||||||||||| |  | |||||||||||||||||||||| |||
Sbjct  1317  T-CTGAAAGCATGCAGTCTGAGTTGATTCTTTGCAATCAGTTAAAACTTTCAACAATGGA  1259

Query  239   TCTCTTGGTTCCGGCATC  256
             ||||||||||||||||||
Sbjct  1258  TCTCTTGGTTCCGGCATC  1241


>MSFL01000148.1 Aspergillus heteromorphus CBS 117.55 BO70scaffold_148, whole 
genome shotgun sequence
Length=4213

 Score = 326 bits (176),  Expect = 3e-85
 Identities = 232/258 (90%), Gaps = 7/258 (3%)
 Strand=Plus/Minus

Query  1     CAAGGTTTCCGTAGGTGAACCTGCGGAAGGATCATTACCGAGTGAGGGCCCT-CTGGGTC  59
             |||||||||||||||||||||||||||||||||||||||||||| ||| ||| | ||| |
Sbjct  3205  CAAGGTTTCCGTAGGTGAACCTGCGGAAGGATCATTACCGAGTGCGGGTCCTTCGGGGCC  3146

Query  60    CAACCTCCCACCCGTGTCTATCGTACCTTGTTGCTTcggcgggcccgccgtttcgacggc  119
             |||||||||||||||||||| |||||| ||||||||||||||||||||||  | | ||||
Sbjct  3145  CAACCTCCCACCCGTGTCTACCGTACCATGTTGCTTCGGCGGGCCCGCCGCCT-GTCGGC  3087

Query  120   cgccggggaggccttgcgcccccgggcccgcgcccgccgAAGACCCCAACATGAACGCTG  179
             |||||||| |||  |  ||||||||||||| |||||||||||||||||||| |||| |||
Sbjct  3086  CGCCGGGG-GGCTCT--GCCCCCGGGCCCGTGCCCGCCGAAGACCCCAACACGAACACTG  3030

Query  180   TTCTGAAAGTATGCAGTCTGAGTTGATTATC-GTAATCAGTTAAAACTTTCAACAACGGA  238
             | ||||||| |||||||||||||||||| |  | |||||||||||||||||||||| |||
Sbjct  3029  T-CTGAAAGCATGCAGTCTGAGTTGATTCTTTGCAATCAGTTAAAACTTTCAACAATGGA  2971

Query  239   TCTCTTGGTTCCGGCATC  256
             ||||||||||||||||||
Sbjct  2970  TCTCTTGGTTCCGGCATC  2953


>MSFL01000140.1 Aspergillus heteromorphus CBS 117.55 BO70scaffold_140, whole 
genome shotgun sequence
Length=4627

 Score = 326 bits (176),  Expect = 3e-85
 Identities = 231/257 (90%), Gaps = 6/257 (2%)
 Strand=Plus/Plus

Query  1     CAAGGTTTCCGTAGGTGAACCTGCGGAAGGATCATTACCGAGTGAGGGCCCTCTGGGTCC  60
             |||||||||||||||||||||||||||||||||||||||||||| ||| |||  ||| ||
Sbjct  782   CAAGGTTTCCGTAGGTGAACCTGCGGAAGGATCATTACCGAGTGCGGGTCCTTCGGGCCC  841

Query  61    AACCTCCCACCCGTGTCTATCGTACCTTGTTGCTTcggcgggcccgccgtttcgacggcc  120
             ||||||||||||||||||| |||||| |||||||||||||| |||||||  | | |||||
Sbjct  842   AACCTCCCACCCGTGTCTACCGTACCATGTTGCTTCGGCGG-CCCGCCGCCT-GTCGGCC  899

Query  121   gccggggaggccttgcgcccccgggcccgcgcccgccgAAGACCCCAACATGAACGCTGT  180
             ||||||| |||  ||| |||||||||||| |||||||||||||||||||| |||| ||| 
Sbjct  900   GCCGGGG-GGCTCTGC-CCCCCGGGCCCGTGCCCGCCGAAGACCCCAACACGAACACTG-  956

Query  181   TCTGAAAGTATGCAGTCTGAGTTGATTATC-GTAATCAGTTAAAACTTTCAACAACGGAT  239
             |||||||| |||||||||||||||||| |  | |||||||||||||||||||||| ||||
Sbjct  957   TCTGAAAGCATGCAGTCTGAGTTGATTCTTTGCAATCAGTTAAAACTTTCAACAATGGAT  1016

Query  240   CTCTTGGTTCCGGCATC  256
             |||||||||||||||||
Sbjct  1017  CTCTTGGTTCCGGCATC  1033


>MSFL01000138.1 Aspergillus heteromorphus CBS 117.55 BO70scaffold_138, whole 
genome shotgun sequence
Length=4731

 Score = 326 bits (176),  Expect = 3e-85
 Identities = 232/258 (90%), Gaps = 7/258 (3%)
 Strand=Plus/Minus

Query  1    CAAGGTTTCCGTAGGTGAACCTGCGGAAGGATCATTACCGAGTGAGGGCCCT-CTGGGTC  59
            |||||||||||||||||||||||||||||||||||||||||||| ||| ||| | ||| |
Sbjct  401  CAAGGTTTCCGTAGGTGAACCTGCGGAAGGATCATTACCGAGTGCGGGTCCTTCGGGGCC  342

Query  60   CAACCTCCCACCCGTGTCTATCGTACCTTGTTGCTTcggcgggcccgccgtttcgacggc  119
            |||||||||||||||||||| |||||| ||||||||||||||||||||||  | | ||||
Sbjct  341  CAACCTCCCACCCGTGTCTACCGTACCATGTTGCTTCGGCGGGCCCGCCGCCT-GTCGGC  283

Query  120  cgccggggaggccttgcgcccccgggcccgcgcccgccgAAGACCCCAACATGAACGCTG  179
            |||||||| |||  ||| ||||| |||||| |||||||||||||||||||| |||| |||
Sbjct  282  CGCCGGGG-GGCTCTGC-CCCCC-GGCCCGTGCCCGCCGAAGACCCCAACACGAACACTG  226

Query  180  TTCTGAAAGTATGCAGTCTGAGTTGATTATC-GTAATCAGTTAAAACTTTCAACAACGGA  238
            | ||||||| |||||||||||||||||| |  | |||||||||||||||||||||| |||
Sbjct  225  T-CTGAAAGCATGCAGTCTGAGTTGATTCTTTGCAATCAGTTAAAACTTTCAACAATGGA  167

Query  239  TCTCTTGGTTCCGGCATC  256
            ||||||||||||||||||
Sbjct  166  TCTCTTGGTTCCGGCATC  149


>MSFL01000135.1 Aspergillus heteromorphus CBS 117.55 BO70scaffold_135, whole 
genome shotgun sequence
Length=4854

 Score = 326 bits (176),  Expect = 3e-85
 Identities = 232/258 (90%), Gaps = 7/258 (3%)
 Strand=Plus/Minus

Query  1     CAAGGTTTCCGTAGGTGAACCTGCGGAAGGATCATTACCGAGTGAGGGCCCT-CTGGGTC  59
             |||||||||||||||||||||||||||||||||||||||||||| ||| ||| | ||| |
Sbjct  3325  CAAGGTTTCCGTAGGTGAACCTGCGGAAGGATCATTACCGAGTGCGGGTCCTTCGGGGCC  3266

Query  60    CAACCTCCCACCCGTGTCTATCGTACCTTGTTGCTTcggcgggcccgccgtttcgacggc  119
             |||||||||||||||||||| |||||| ||||||||||||||||||||||  | | ||||
Sbjct  3265  CAACCTCCCACCCGTGTCTACCGTACCATGTTGCTTCGGCGGGCCCGCCGCCT-GTCGGC  3207

Query  120   cgccggggaggccttgcgcccccgggcccgcgcccgccgAAGACCCCAACATGAACGCTG  179
             |||||||| |||  |  ||||||||||||| |||||||||||||||||||| |||| |||
Sbjct  3206  CGCCGGGG-GGCTCT--GCCCCCGGGCCCGTGCCCGCCGAAGACCCCAACACGAACACTG  3150

Query  180   TTCTGAAAGTATGCAGTCTGAGTTGATTATC-GTAATCAGTTAAAACTTTCAACAACGGA  238
             | ||||||| |||||||||||||||||| |  | |||||||||||||||||||||| |||
Sbjct  3149  T-CTGAAAGCATGCAGTCTGAGTTGATTCTTTGCAATCAGTTAAAACTTTCAACAATGGA  3091

Query  239   TCTCTTGGTTCCGGCATC  256
             ||||||||||||||||||
Sbjct  3090  TCTCTTGGTTCCGGCATC  3073


>MSFL01000129.1 Aspergillus heteromorphus CBS 117.55 BO70scaffold_129, whole 
genome shotgun sequence
Length=5191

 Score = 326 bits (176),  Expect = 3e-85
 Identities = 232/258 (90%), Gaps = 7/258 (3%)
 Strand=Plus/Minus

Query  1     CAAGGTTTCCGTAGGTGAACCTGCGGAAGGATCATTACCGAGTGAGGGCCCT-CTGGGTC  59
             |||||||||||||||||||||||||||||||||||||||||||| ||| ||| | ||| |
Sbjct  3418  CAAGGTTTCCGTAGGTGAACCTGCGGAAGGATCATTACCGAGTGCGGGTCCTTCGGGGCC  3359

Query  60    CAACCTCCCACCCGTGTCTATCGTACCTTGTTGCTTcggcgggcccgccgtttcgacggc  119
             |||||||||||||||||||| |||||| ||||||||||||||||||||||  | | ||||
Sbjct  3358  CAACCTCCCACCCGTGTCTACCGTACCATGTTGCTTCGGCGGGCCCGCCGCCT-GTCGGC  3300

Query  120   cgccggggaggccttgcgcccccgggcccgcgcccgccgAAGACCCCAACATGAACGCTG  179
             |||||||| |||  |  ||||||||||||| |||||||||||||||||||| |||| |||
Sbjct  3299  CGCCGGGG-GGCTCT--GCCCCCGGGCCCGTGCCCGCCGAAGACCCCAACACGAACACTG  3243

Query  180   TTCTGAAAGTATGCAGTCTGAGTTGATTATC-GTAATCAGTTAAAACTTTCAACAACGGA  238
             | ||||||| |||||||||||||||||| |  | |||||||||||||||||||||| |||
Sbjct  3242  T-CTGAAAGCATGCAGTCTGAGTTGATTCTTTGCAATCAGTTAAAACTTTCAACAATGGA  3184

Query  239   TCTCTTGGTTCCGGCATC  256
             ||||||||||||||||||
Sbjct  3183  TCTCTTGGTTCCGGCATC  3166


>MSFL01000127.1 Aspergillus heteromorphus CBS 117.55 BO70scaffold_127, whole 
genome shotgun sequence
Length=5312

 Score = 326 bits (176),  Expect = 3e-85
 Identities = 232/258 (90%), Gaps = 7/258 (3%)
 Strand=Plus/Minus

Query  1     CAAGGTTTCCGTAGGTGAACCTGCGGAAGGATCATTACCGAGTGAGGGCCCT-CTGGGTC  59
             |||||||||||||||||||||||||||||||||||||||||||| ||| ||| | ||| |
Sbjct  3145  CAAGGTTTCCGTAGGTGAACCTGCGGAAGGATCATTACCGAGTGCGGGTCCTTCGGGGCC  3086

Query  60    CAACCTCCCACCCGTGTCTATCGTACCTTGTTGCTTcggcgggcccgccgtttcgacggc  119
             |||||||||||||||||||| |||||| ||||||||||||||||||||||  | | ||||
Sbjct  3085  CAACCTCCCACCCGTGTCTACCGTACCATGTTGCTTCGGCGGGCCCGCCGCCT-GTCGGC  3027

Query  120   cgccggggaggccttgcgcccccgggcccgcgcccgccgAAGACCCCAACATGAACGCTG  179
             |||||||| |||  |  ||||||||||||| |||||||||||||||||||| |||| |||
Sbjct  3026  CGCCGGGG-GGCTCT--GCCCCCGGGCCCGTGCCCGCCGAAGACCCCAACACGAACACTG  2970

Query  180   TTCTGAAAGTATGCAGTCTGAGTTGATTATC-GTAATCAGTTAAAACTTTCAACAACGGA  238
             | ||||||| |||||||||||||||||| |  | |||||||||||||||||||||| |||
Sbjct  2969  T-CTGAAAGCATGCAGTCTGAGTTGATTCTTTGCAATCAGTTAAAACTTTCAACAATGGA  2911

Query  239   TCTCTTGGTTCCGGCATC  256
             ||||||||||||||||||
Sbjct  2910  TCTCTTGGTTCCGGCATC  2893


>MSFL01000121.1 Aspergillus heteromorphus CBS 117.55 BO70scaffold_121, whole 
genome shotgun sequence
Length=5605

 Score = 326 bits (176),  Expect = 3e-85
 Identities = 232/258 (90%), Gaps = 7/258 (3%)
 Strand=Plus/Plus

Query  1     CAAGGTTTCCGTAGGTGAACCTGCGGAAGGATCATTACCGAGTGAGGGCCC-TCTGGGTC  59
             |||||||||||||||||||||||||||||||||||||||||||| ||| || || ||| |
Sbjct  1571  CAAGGTTTCCGTAGGTGAACCTGCGGAAGGATCATTACCGAGTGCGGGTCCTTCGGGGCC  1630

Query  60    CAACCTCCCACCCGTGTCTATCGTACCTTGTTGCTTcggcgggcccgccgtttcgacggc  119
             |||||||||||||||||||| |||||| ||||||||||||||||||||||  | | ||||
Sbjct  1631  CAACCTCCCACCCGTGTCTACCGTACCATGTTGCTTCGGCGGGCCCGCCGCCT-GTCGGC  1689

Query  120   cgccggggaggccttgcgcccccgggcccgcgcccgccgAAGACCCCAACATGAACGCTG  179
             |||||||| |||  |  ||||||||||||| |||||||||||||||||||| |||| |||
Sbjct  1690  CGCCGGGG-GGCTCT--GCCCCCGGGCCCGTGCCCGCCGAAGACCCCAACACGAACACTG  1746

Query  180   TTCTGAAAGTATGCAGTCTGAGTTGATTATC-GTAATCAGTTAAAACTTTCAACAACGGA  238
              |||||||| |||||||||||||||||| |  | |||||||||||||||||||||| |||
Sbjct  1747  -TCTGAAAGCATGCAGTCTGAGTTGATTCTTTGCAATCAGTTAAAACTTTCAACAATGGA  1805

Query  239   TCTCTTGGTTCCGGCATC  256
             ||||||||||||||||||
Sbjct  1806  TCTCTTGGTTCCGGCATC  1823


>MSFL01000117.1 Aspergillus heteromorphus CBS 117.55 BO70scaffold_117, whole 
genome shotgun sequence
Length=5948

 Score = 326 bits (176),  Expect = 3e-85
 Identities = 232/258 (90%), Gaps = 7/258 (3%)
 Strand=Plus/Plus

Query  1     CAAGGTTTCCGTAGGTGAACCTGCGGAAGGATCATTACCGAGTGAGGGCCC-TCTGGGTC  59
             |||||||||||||||||||||||||||||||||||||||||||| ||| || || ||| |
Sbjct  1279  CAAGGTTTCCGTAGGTGAACCTGCGGAAGGATCATTACCGAGTGCGGGTCCTTCGGGGCC  1338

Query  60    CAACCTCCCACCCGTGTCTATCGTACCTTGTTGCTTcggcgggcccgccgtttcgacggc  119
             |||||||||||||||||||| |||||| ||||||||||||||||||||||  | | ||||
Sbjct  1339  CAACCTCCCACCCGTGTCTACCGTACCATGTTGCTTCGGCGGGCCCGCCGCCT-GTCGGC  1397

Query  120   cgccggggaggccttgcgcccccgggcccgcgcccgccgAAGACCCCAACATGAACGCTG  179
             |||||||| |||  |  ||||||||||||| |||||||||||||||||||| |||| |||
Sbjct  1398  CGCCGGGG-GGCTCT--GCCCCCGGGCCCGTGCCCGCCGAAGACCCCAACACGAACACTG  1454

Query  180   TTCTGAAAGTATGCAGTCTGAGTTGATTATC-GTAATCAGTTAAAACTTTCAACAACGGA  238
              |||||||| |||||||||||||||||| |  | |||||||||||||||||||||| |||
Sbjct  1455  -TCTGAAAGCATGCAGTCTGAGTTGATTCTTTGCAATCAGTTAAAACTTTCAACAATGGA  1513

Query  239   TCTCTTGGTTCCGGCATC  256
             ||||||||||||||||||
Sbjct  1514  TCTCTTGGTTCCGGCATC  1531


>MSFL01000113.1 Aspergillus heteromorphus CBS 117.55 BO70scaffold_113, whole 
genome shotgun sequence
Length=6342

 Score = 326 bits (176),  Expect = 3e-85
 Identities = 232/258 (90%), Gaps = 7/258 (3%)
 Strand=Plus/Plus

Query  1    CAAGGTTTCCGTAGGTGAACCTGCGGAAGGATCATTACCGAGTGAGGGCCC-TCTGGGTC  59
            |||||||||||||||||||||||||||||||||||||||||||| ||| || || ||| |
Sbjct  111  CAAGGTTTCCGTAGGTGAACCTGCGGAAGGATCATTACCGAGTGCGGGTCCTTCGGGGCC  170

Query  60   CAACCTCCCACCCGTGTCTATCGTACCTTGTTGCTTcggcgggcccgccgtttcgacggc  119
            |||||||||||||||||||| |||||| ||||||||||||||||||||||  | | ||||
Sbjct  171  CAACCTCCCACCCGTGTCTACCGTACCATGTTGCTTCGGCGGGCCCGCCGCCT-GTCGGC  229

Query  120  cgccggggaggccttgcgcccccgggcccgcgcccgccgAAGACCCCAACATGAACGCTG  179
            |||||||| |||  |  ||||||||||||| |||||||||||||||||||| |||| |||
Sbjct  230  CGCCGGGG-GGCTCT--GCCCCCGGGCCCGTGCCCGCCGAAGACCCCAACACGAACACTG  286

Query  180  TTCTGAAAGTATGCAGTCTGAGTTGATTATC-GTAATCAGTTAAAACTTTCAACAACGGA  238
             |||||||| |||||||||||||||||| |  | |||||||||||||||||||||| |||
Sbjct  287  -TCTGAAAGCATGCAGTCTGAGTTGATTCTTTGCAATCAGTTAAAACTTTCAACAATGGA  345

Query  239  TCTCTTGGTTCCGGCATC  256
            ||||||||||||||||||
Sbjct  346  TCTCTTGGTTCCGGCATC  363


>MSFL01000110.1 Aspergillus heteromorphus CBS 117.55 BO70scaffold_110, whole 
genome shotgun sequence
Length=7104

 Score = 326 bits (176),  Expect = 3e-85
 Identities = 232/258 (90%), Gaps = 7/258 (3%)
 Strand=Plus/Plus

Query  1    CAAGGTTTCCGTAGGTGAACCTGCGGAAGGATCATTACCGAGTGAGGGCCC-TCTGGGTC  59
            |||||||||||||||||||||||||||||||||||||||||||| ||| || || ||| |
Sbjct  353  CAAGGTTTCCGTAGGTGAACCTGCGGAAGGATCATTACCGAGTGCGGGTCCTTCGGGGCC  412

Query  60   CAACCTCCCACCCGTGTCTATCGTACCTTGTTGCTTcggcgggcccgccgtttcgacggc  119
            |||||||||||||||||||| |||||| ||||||||||||||||| ||||  | | ||||
Sbjct  413  CAACCTCCCACCCGTGTCTACCGTACCATGTTGCTTCGGCGGGCC-GCCGCCT-GTCGGC  470

Query  120  cgccggggaggccttgcgcccccgggcccgcgcccgccgAAGACCCCAACATGAACGCTG  179
            |||||||| |||  ||| |||||||||||| |||||||||||||||||||| |||| |||
Sbjct  471  CGCCGGGG-GGCTCTGC-CCCCCGGGCCCGTGCCCGCCGAAGACCCCAACACGAACACTG  528

Query  180  TTCTGAAAGTATGCAGTCTGAGTTGATTATC-GTAATCAGTTAAAACTTTCAACAACGGA  238
             |||||||| |||||||||||||||||| |  | |||||||||||||||||||||| |||
Sbjct  529  -TCTGAAAGCATGCAGTCTGAGTTGATTCTTTGCAATCAGTTAAAACTTTCAACAATGGA  587

Query  239  TCTCTTGGTTCCGGCATC  256
            ||||||||||||||||||
Sbjct  588  TCTCTTGGTTCCGGCATC  605


>NW_020290584.1 Aspergillus heteromorphus CBS 117.55 chromosome Unknown BO70scaffold_179, 
whole genome shotgun sequence
Length=3269

 Score = 326 bits (176),  Expect = 3e-85
 Identities = 232/258 (90%), Gaps = 7/258 (3%)
 Strand=Plus/Minus

Query  1     CAAGGTTTCCGTAGGTGAACCTGCGGAAGGATCATTACCGAGTGAGGGCCCT-CTGGGTC  59
             |||||||||||||||||||||||||||||||||||||||||||| ||| ||| | ||| |
Sbjct  1531  CAAGGTTTCCGTAGGTGAACCTGCGGAAGGATCATTACCGAGTGCGGGTCCTTCGGGGCC  1472

Query  60    CAACCTCCCACCCGTGTCTATCGTACCTTGTTGCTTcggcgggcccgccgtttcgacggc  119
             |||||||||||||||||||| |||||| ||||||||||||||||||||||  | | ||||
Sbjct  1471  CAACCTCCCACCCGTGTCTACCGTACCATGTTGCTTCGGCGGGCCCGCCGCCT-GTCGGC  1413

Query  120   cgccggggaggccttgcgcccccgggcccgcgcccgccgAAGACCCCAACATGAACGCTG  179
             |||||||| |||  |  ||||||||||||| |||||||||||||||||||| |||| |||
Sbjct  1412  CGCCGGGG-GGCTCT--GCCCCCGGGCCCGTGCCCGCCGAAGACCCCAACACGAACACTG  1356

Query  180   TTCTGAAAGTATGCAGTCTGAGTTGATTATC-GTAATCAGTTAAAACTTTCAACAACGGA  238
             | ||||||| |||||||||||||||||| |  | |||||||||||||||||||||| |||
Sbjct  1355  T-CTGAAAGCATGCAGTCTGAGTTGATTCTTTGCAATCAGTTAAAACTTTCAACAATGGA  1297

Query  239   TCTCTTGGTTCCGGCATC  256
             ||||||||||||||||||
Sbjct  1296  TCTCTTGGTTCCGGCATC  1279


>NW_020290582.1 Aspergillus heteromorphus CBS 117.55 chromosome Unknown BO70scaffold_177, 
whole genome shotgun sequence
Length=3306

 Score = 326 bits (176),  Expect = 3e-85
 Identities = 232/258 (90%), Gaps = 7/258 (3%)
 Strand=Plus/Minus

Query  1     CAAGGTTTCCGTAGGTGAACCTGCGGAAGGATCATTACCGAGTGAGGG-CCCTCTGGGTC  59
             ||||| |||||||||||||||||||||||||||||||||||||| ||| || || ||| |
Sbjct  3141  CAAGG-TTCCGTAGGTGAACCTGCGGAAGGATCATTACCGAGTGCGGGTCCTTCGGGGCC  3083

Query  60    CAACCTCCCACCCGTGTCTATCGTACCTTGTTGCTTcggcgggcccgccgtttcgacggc  119
             |||||||||||||||||||| |||||| ||||||||||||||||||||||  | | ||||
Sbjct  3082  CAACCTCCCACCCGTGTCTACCGTACCATGTTGCTTCGGCGGGCCCGCCGCCT-GTCGGC  3024

Query  120   cgccggggaggccttgcgcccccgggcccgcgcccgccgAAGACCCCAACATGAACGCTG  179
             |||||||| |||  ||| |||||||||||| |||||||||||||||||||| |||| |||
Sbjct  3023  CGCCGGGG-GGCTCTGC-CCCCCGGGCCCGTGCCCGCCGAAGACCCCAACACGAACACTG  2966

Query  180   TTCTGAAAGTATGCAGTCTGAGTTGATTATC-GTAATCAGTTAAAACTTTCAACAACGGA  238
             | ||||||| |||||||||||||||||| |  | |||||||||||||||||||||| |||
Sbjct  2965  T-CTGAAAGCATGCAGTCTGAGTTGATTCTTTGCAATCAGTTAAAACTTTCAACAATGGA  2907

Query  239   TCTCTTGGTTCCGGCATC  256
             ||||||||||||||||||
Sbjct  2906  TCTCTTGGTTCCGGCATC  2889


>NW_020290556.1 Aspergillus heteromorphus CBS 117.55 chromosome Unknown BO70scaffold_151, 
whole genome shotgun sequence
Length=4076

 Score = 326 bits (176),  Expect = 3e-85
 Identities = 232/258 (90%), Gaps = 7/258 (3%)
 Strand=Plus/Minus

Query  1     CAAGGTTTCCGTAGGTGAACCTGCGGAAGGATCATTACCGAGTGAGGGCCCT-CTGGGTC  59
             |||||||||||||||||||||||||||||||||||||||||||| ||| ||| | ||| |
Sbjct  1493  CAAGGTTTCCGTAGGTGAACCTGCGGAAGGATCATTACCGAGTGCGGGTCCTTCGGGGCC  1434

Query  60    CAACCTCCCACCCGTGTCTATCGTACCTTGTTGCTTcggcgggcccgccgtttcgacggc  119
             |||||||||||||||||||| |||||| ||||||||||||||||||||||  | | ||||
Sbjct  1433  CAACCTCCCACCCGTGTCTACCGTACCATGTTGCTTCGGCGGGCCCGCCGCCT-GTCGGC  1375

Query  120   cgccggggaggccttgcgcccccgggcccgcgcccgccgAAGACCCCAACATGAACGCTG  179
             |||||||| |||  |  ||||||||||||| |||||||||||||||||||| |||| |||
Sbjct  1374  CGCCGGGG-GGCTCT--GCCCCCGGGCCCGTGCCCGCCGAAGACCCCAACACGAACACTG  1318

Query  180   TTCTGAAAGTATGCAGTCTGAGTTGATTATC-GTAATCAGTTAAAACTTTCAACAACGGA  238
             | ||||||| |||||||||||||||||| |  | |||||||||||||||||||||| |||
Sbjct  1317  T-CTGAAAGCATGCAGTCTGAGTTGATTCTTTGCAATCAGTTAAAACTTTCAACAATGGA  1259

Query  239   TCTCTTGGTTCCGGCATC  256
             ||||||||||||||||||
Sbjct  1258  TCTCTTGGTTCCGGCATC  1241


>NW_020290553.1 Aspergillus heteromorphus CBS 117.55 chromosome Unknown BO70scaffold_148, 
whole genome shotgun sequence
Length=4213

 Score = 326 bits (176),  Expect = 3e-85
 Identities = 232/258 (90%), Gaps = 7/258 (3%)
 Strand=Plus/Minus

Query  1     CAAGGTTTCCGTAGGTGAACCTGCGGAAGGATCATTACCGAGTGAGGGCCCT-CTGGGTC  59
             |||||||||||||||||||||||||||||||||||||||||||| ||| ||| | ||| |
Sbjct  3205  CAAGGTTTCCGTAGGTGAACCTGCGGAAGGATCATTACCGAGTGCGGGTCCTTCGGGGCC  3146

Query  60    CAACCTCCCACCCGTGTCTATCGTACCTTGTTGCTTcggcgggcccgccgtttcgacggc  119
             |||||||||||||||||||| |||||| ||||||||||||||||||||||  | | ||||
Sbjct  3145  CAACCTCCCACCCGTGTCTACCGTACCATGTTGCTTCGGCGGGCCCGCCGCCT-GTCGGC  3087

Query  120   cgccggggaggccttgcgcccccgggcccgcgcccgccgAAGACCCCAACATGAACGCTG  179
             |||||||| |||  |  ||||||||||||| |||||||||||||||||||| |||| |||
Sbjct  3086  CGCCGGGG-GGCTCT--GCCCCCGGGCCCGTGCCCGCCGAAGACCCCAACACGAACACTG  3030

Query  180   TTCTGAAAGTATGCAGTCTGAGTTGATTATC-GTAATCAGTTAAAACTTTCAACAACGGA  238
             | ||||||| |||||||||||||||||| |  | |||||||||||||||||||||| |||
Sbjct  3029  T-CTGAAAGCATGCAGTCTGAGTTGATTCTTTGCAATCAGTTAAAACTTTCAACAATGGA  2971

Query  239   TCTCTTGGTTCCGGCATC  256
             ||||||||||||||||||
Sbjct  2970  TCTCTTGGTTCCGGCATC  2953


>NW_020290545.1 Aspergillus heteromorphus CBS 117.55 chromosome Unknown BO70scaffold_140, 
whole genome shotgun sequence
Length=4627

 Score = 326 bits (176),  Expect = 3e-85
 Identities = 231/257 (90%), Gaps = 6/257 (2%)
 Strand=Plus/Plus

Query  1     CAAGGTTTCCGTAGGTGAACCTGCGGAAGGATCATTACCGAGTGAGGGCCCTCTGGGTCC  60
             |||||||||||||||||||||||||||||||||||||||||||| ||| |||  ||| ||
Sbjct  782   CAAGGTTTCCGTAGGTGAACCTGCGGAAGGATCATTACCGAGTGCGGGTCCTTCGGGCCC  841

Query  61    AACCTCCCACCCGTGTCTATCGTACCTTGTTGCTTcggcgggcccgccgtttcgacggcc  120
             ||||||||||||||||||| |||||| |||||||||||||| |||||||  | | |||||
Sbjct  842   AACCTCCCACCCGTGTCTACCGTACCATGTTGCTTCGGCGG-CCCGCCGCCT-GTCGGCC  899

Query  121   gccggggaggccttgcgcccccgggcccgcgcccgccgAAGACCCCAACATGAACGCTGT  180
             ||||||| |||  ||| |||||||||||| |||||||||||||||||||| |||| ||| 
Sbjct  900   GCCGGGG-GGCTCTGC-CCCCCGGGCCCGTGCCCGCCGAAGACCCCAACACGAACACTG-  956

Query  181   TCTGAAAGTATGCAGTCTGAGTTGATTATC-GTAATCAGTTAAAACTTTCAACAACGGAT  239
             |||||||| |||||||||||||||||| |  | |||||||||||||||||||||| ||||
Sbjct  957   TCTGAAAGCATGCAGTCTGAGTTGATTCTTTGCAATCAGTTAAAACTTTCAACAATGGAT  1016

Query  240   CTCTTGGTTCCGGCATC  256
             |||||||||||||||||
Sbjct  1017  CTCTTGGTTCCGGCATC  1033


>NW_020290543.1 Aspergillus heteromorphus CBS 117.55 chromosome Unknown BO70scaffold_138, 
whole genome shotgun sequence
Length=4731

 Score = 326 bits (176),  Expect = 3e-85
 Identities = 232/258 (90%), Gaps = 7/258 (3%)
 Strand=Plus/Minus

Query  1    CAAGGTTTCCGTAGGTGAACCTGCGGAAGGATCATTACCGAGTGAGGGCCCT-CTGGGTC  59
            |||||||||||||||||||||||||||||||||||||||||||| ||| ||| | ||| |
Sbjct  401  CAAGGTTTCCGTAGGTGAACCTGCGGAAGGATCATTACCGAGTGCGGGTCCTTCGGGGCC  342

Query  60   CAACCTCCCACCCGTGTCTATCGTACCTTGTTGCTTcggcgggcccgccgtttcgacggc  119
            |||||||||||||||||||| |||||| ||||||||||||||||||||||  | | ||||
Sbjct  341  CAACCTCCCACCCGTGTCTACCGTACCATGTTGCTTCGGCGGGCCCGCCGCCT-GTCGGC  283

Query  120  cgccggggaggccttgcgcccccgggcccgcgcccgccgAAGACCCCAACATGAACGCTG  179
            |||||||| |||  ||| ||||| |||||| |||||||||||||||||||| |||| |||
Sbjct  282  CGCCGGGG-GGCTCTGC-CCCCC-GGCCCGTGCCCGCCGAAGACCCCAACACGAACACTG  226

Query  180  TTCTGAAAGTATGCAGTCTGAGTTGATTATC-GTAATCAGTTAAAACTTTCAACAACGGA  238
            | ||||||| |||||||||||||||||| |  | |||||||||||||||||||||| |||
Sbjct  225  T-CTGAAAGCATGCAGTCTGAGTTGATTCTTTGCAATCAGTTAAAACTTTCAACAATGGA  167

Query  239  TCTCTTGGTTCCGGCATC  256
            ||||||||||||||||||
Sbjct  166  TCTCTTGGTTCCGGCATC  149


>NW_020290540.1 Aspergillus heteromorphus CBS 117.55 chromosome Unknown BO70scaffold_135, 
whole genome shotgun sequence
Length=4854

 Score = 326 bits (176),  Expect = 3e-85
 Identities = 232/258 (90%), Gaps = 7/258 (3%)
 Strand=Plus/Minus

Query  1     CAAGGTTTCCGTAGGTGAACCTGCGGAAGGATCATTACCGAGTGAGGGCCCT-CTGGGTC  59
             |||||||||||||||||||||||||||||||||||||||||||| ||| ||| | ||| |
Sbjct  3325  CAAGGTTTCCGTAGGTGAACCTGCGGAAGGATCATTACCGAGTGCGGGTCCTTCGGGGCC  3266

Query  60    CAACCTCCCACCCGTGTCTATCGTACCTTGTTGCTTcggcgggcccgccgtttcgacggc  119
             |||||||||||||||||||| |||||| ||||||||||||||||||||||  | | ||||
Sbjct  3265  CAACCTCCCACCCGTGTCTACCGTACCATGTTGCTTCGGCGGGCCCGCCGCCT-GTCGGC  3207

Query  120   cgccggggaggccttgcgcccccgggcccgcgcccgccgAAGACCCCAACATGAACGCTG  179
             |||||||| |||  |  ||||||||||||| |||||||||||||||||||| |||| |||
Sbjct  3206  CGCCGGGG-GGCTCT--GCCCCCGGGCCCGTGCCCGCCGAAGACCCCAACACGAACACTG  3150

Query  180   TTCTGAAAGTATGCAGTCTGAGTTGATTATC-GTAATCAGTTAAAACTTTCAACAACGGA  238
             | ||||||| |||||||||||||||||| |  | |||||||||||||||||||||| |||
Sbjct  3149  T-CTGAAAGCATGCAGTCTGAGTTGATTCTTTGCAATCAGTTAAAACTTTCAACAATGGA  3091

Query  239   TCTCTTGGTTCCGGCATC  256
             ||||||||||||||||||
Sbjct  3090  TCTCTTGGTTCCGGCATC  3073


>NW_020290534.1 Aspergillus heteromorphus CBS 117.55 chromosome Unknown BO70scaffold_129, 
whole genome shotgun sequence
Length=5191

 Score = 326 bits (176),  Expect = 3e-85
 Identities = 232/258 (90%), Gaps = 7/258 (3%)
 Strand=Plus/Minus

Query  1     CAAGGTTTCCGTAGGTGAACCTGCGGAAGGATCATTACCGAGTGAGGGCCCT-CTGGGTC  59
             |||||||||||||||||||||||||||||||||||||||||||| ||| ||| | ||| |
Sbjct  3418  CAAGGTTTCCGTAGGTGAACCTGCGGAAGGATCATTACCGAGTGCGGGTCCTTCGGGGCC  3359

Query  60    CAACCTCCCACCCGTGTCTATCGTACCTTGTTGCTTcggcgggcccgccgtttcgacggc  119
             |||||||||||||||||||| |||||| ||||||||||||||||||||||  | | ||||
Sbjct  3358  CAACCTCCCACCCGTGTCTACCGTACCATGTTGCTTCGGCGGGCCCGCCGCCT-GTCGGC  3300

Query  120   cgccggggaggccttgcgcccccgggcccgcgcccgccgAAGACCCCAACATGAACGCTG  179
             |||||||| |||  |  ||||||||||||| |||||||||||||||||||| |||| |||
Sbjct  3299  CGCCGGGG-GGCTCT--GCCCCCGGGCCCGTGCCCGCCGAAGACCCCAACACGAACACTG  3243

Query  180   TTCTGAAAGTATGCAGTCTGAGTTGATTATC-GTAATCAGTTAAAACTTTCAACAACGGA  238
             | ||||||| |||||||||||||||||| |  | |||||||||||||||||||||| |||
Sbjct  3242  T-CTGAAAGCATGCAGTCTGAGTTGATTCTTTGCAATCAGTTAAAACTTTCAACAATGGA  3184

Query  239   TCTCTTGGTTCCGGCATC  256
             ||||||||||||||||||
Sbjct  3183  TCTCTTGGTTCCGGCATC  3166


>NW_020290532.1 Aspergillus heteromorphus CBS 117.55 chromosome Unknown BO70scaffold_127, 
whole genome shotgun sequence
Length=5312

 Score = 326 bits (176),  Expect = 3e-85
 Identities = 232/258 (90%), Gaps = 7/258 (3%)
 Strand=Plus/Minus

Query  1     CAAGGTTTCCGTAGGTGAACCTGCGGAAGGATCATTACCGAGTGAGGGCCCT-CTGGGTC  59
             |||||||||||||||||||||||||||||||||||||||||||| ||| ||| | ||| |
Sbjct  3145  CAAGGTTTCCGTAGGTGAACCTGCGGAAGGATCATTACCGAGTGCGGGTCCTTCGGGGCC  3086

Query  60    CAACCTCCCACCCGTGTCTATCGTACCTTGTTGCTTcggcgggcccgccgtttcgacggc  119
             |||||||||||||||||||| |||||| ||||||||||||||||||||||  | | ||||
Sbjct  3085  CAACCTCCCACCCGTGTCTACCGTACCATGTTGCTTCGGCGGGCCCGCCGCCT-GTCGGC  3027

Query  120   cgccggggaggccttgcgcccccgggcccgcgcccgccgAAGACCCCAACATGAACGCTG  179
             |||||||| |||  |  ||||||||||||| |||||||||||||||||||| |||| |||
Sbjct  3026  CGCCGGGG-GGCTCT--GCCCCCGGGCCCGTGCCCGCCGAAGACCCCAACACGAACACTG  2970

Query  180   TTCTGAAAGTATGCAGTCTGAGTTGATTATC-GTAATCAGTTAAAACTTTCAACAACGGA  238
             | ||||||| |||||||||||||||||| |  | |||||||||||||||||||||| |||
Sbjct  2969  T-CTGAAAGCATGCAGTCTGAGTTGATTCTTTGCAATCAGTTAAAACTTTCAACAATGGA  2911

Query  239   TCTCTTGGTTCCGGCATC  256
             ||||||||||||||||||
Sbjct  2910  TCTCTTGGTTCCGGCATC  2893


>NW_020290526.1 Aspergillus heteromorphus CBS 117.55 chromosome Unknown BO70scaffold_121, 
whole genome shotgun sequence
Length=5605

 Score = 326 bits (176),  Expect = 3e-85
 Identities = 232/258 (90%), Gaps = 7/258 (3%)
 Strand=Plus/Plus

Query  1     CAAGGTTTCCGTAGGTGAACCTGCGGAAGGATCATTACCGAGTGAGGGCCC-TCTGGGTC  59
             |||||||||||||||||||||||||||||||||||||||||||| ||| || || ||| |
Sbjct  1571  CAAGGTTTCCGTAGGTGAACCTGCGGAAGGATCATTACCGAGTGCGGGTCCTTCGGGGCC  1630

Query  60    CAACCTCCCACCCGTGTCTATCGTACCTTGTTGCTTcggcgggcccgccgtttcgacggc  119
             |||||||||||||||||||| |||||| ||||||||||||||||||||||  | | ||||
Sbjct  1631  CAACCTCCCACCCGTGTCTACCGTACCATGTTGCTTCGGCGGGCCCGCCGCCT-GTCGGC  1689

Query  120   cgccggggaggccttgcgcccccgggcccgcgcccgccgAAGACCCCAACATGAACGCTG  179
             |||||||| |||  |  ||||||||||||| |||||||||||||||||||| |||| |||
Sbjct  1690  CGCCGGGG-GGCTCT--GCCCCCGGGCCCGTGCCCGCCGAAGACCCCAACACGAACACTG  1746

Query  180   TTCTGAAAGTATGCAGTCTGAGTTGATTATC-GTAATCAGTTAAAACTTTCAACAACGGA  238
              |||||||| |||||||||||||||||| |  | |||||||||||||||||||||| |||
Sbjct  1747  -TCTGAAAGCATGCAGTCTGAGTTGATTCTTTGCAATCAGTTAAAACTTTCAACAATGGA  1805

Query  239   TCTCTTGGTTCCGGCATC  256
             ||||||||||||||||||
Sbjct  1806  TCTCTTGGTTCCGGCATC  1823


>NW_020290522.1 Aspergillus heteromorphus CBS 117.55 chromosome Unknown BO70scaffold_117, 
whole genome shotgun sequence
Length=5948

 Score = 326 bits (176),  Expect = 3e-85
 Identities = 232/258 (90%), Gaps = 7/258 (3%)
 Strand=Plus/Plus

Query  1     CAAGGTTTCCGTAGGTGAACCTGCGGAAGGATCATTACCGAGTGAGGGCCC-TCTGGGTC  59
             |||||||||||||||||||||||||||||||||||||||||||| ||| || || ||| |
Sbjct  1279  CAAGGTTTCCGTAGGTGAACCTGCGGAAGGATCATTACCGAGTGCGGGTCCTTCGGGGCC  1338

Query  60    CAACCTCCCACCCGTGTCTATCGTACCTTGTTGCTTcggcgggcccgccgtttcgacggc  119
             |||||||||||||||||||| |||||| ||||||||||||||||||||||  | | ||||
Sbjct  1339  CAACCTCCCACCCGTGTCTACCGTACCATGTTGCTTCGGCGGGCCCGCCGCCT-GTCGGC  1397

Query  120   cgccggggaggccttgcgcccccgggcccgcgcccgccgAAGACCCCAACATGAACGCTG  179
             |||||||| |||  |  ||||||||||||| |||||||||||||||||||| |||| |||
Sbjct  1398  CGCCGGGG-GGCTCT--GCCCCCGGGCCCGTGCCCGCCGAAGACCCCAACACGAACACTG  1454

Query  180   TTCTGAAAGTATGCAGTCTGAGTTGATTATC-GTAATCAGTTAAAACTTTCAACAACGGA  238
              |||||||| |||||||||||||||||| |  | |||||||||||||||||||||| |||
Sbjct  1455  -TCTGAAAGCATGCAGTCTGAGTTGATTCTTTGCAATCAGTTAAAACTTTCAACAATGGA  1513

Query  239   TCTCTTGGTTCCGGCATC  256
             ||||||||||||||||||
Sbjct  1514  TCTCTTGGTTCCGGCATC  1531


>NW_020290518.1 Aspergillus heteromorphus CBS 117.55 chromosome Unknown BO70scaffold_113, 
whole genome shotgun sequence
Length=6342

 Score = 326 bits (176),  Expect = 3e-85
 Identities = 232/258 (90%), Gaps = 7/258 (3%)
 Strand=Plus/Plus

Query  1    CAAGGTTTCCGTAGGTGAACCTGCGGAAGGATCATTACCGAGTGAGGGCCC-TCTGGGTC  59
            |||||||||||||||||||||||||||||||||||||||||||| ||| || || ||| |
Sbjct  111  CAAGGTTTCCGTAGGTGAACCTGCGGAAGGATCATTACCGAGTGCGGGTCCTTCGGGGCC  170

Query  60   CAACCTCCCACCCGTGTCTATCGTACCTTGTTGCTTcggcgggcccgccgtttcgacggc  119
            |||||||||||||||||||| |||||| ||||||||||||||||||||||  | | ||||
Sbjct  171  CAACCTCCCACCCGTGTCTACCGTACCATGTTGCTTCGGCGGGCCCGCCGCCT-GTCGGC  229

Query  120  cgccggggaggccttgcgcccccgggcccgcgcccgccgAAGACCCCAACATGAACGCTG  179
            |||||||| |||  |  ||||||||||||| |||||||||||||||||||| |||| |||
Sbjct  230  CGCCGGGG-GGCTCT--GCCCCCGGGCCCGTGCCCGCCGAAGACCCCAACACGAACACTG  286

Query  180  TTCTGAAAGTATGCAGTCTGAGTTGATTATC-GTAATCAGTTAAAACTTTCAACAACGGA  238
             |||||||| |||||||||||||||||| |  | |||||||||||||||||||||| |||
Sbjct  287  -TCTGAAAGCATGCAGTCTGAGTTGATTCTTTGCAATCAGTTAAAACTTTCAACAATGGA  345

Query  239  TCTCTTGGTTCCGGCATC  256
            ||||||||||||||||||
Sbjct  346  TCTCTTGGTTCCGGCATC  363


>NW_020290515.1 Aspergillus heteromorphus CBS 117.55 chromosome Unknown BO70scaffold_110, 
whole genome shotgun sequence
Length=7104

 Score = 326 bits (176),  Expect = 3e-85
 Identities = 232/258 (90%), Gaps = 7/258 (3%)
 Strand=Plus/Plus

Query  1    CAAGGTTTCCGTAGGTGAACCTGCGGAAGGATCATTACCGAGTGAGGGCCC-TCTGGGTC  59
            |||||||||||||||||||||||||||||||||||||||||||| ||| || || ||| |
Sbjct  353  CAAGGTTTCCGTAGGTGAACCTGCGGAAGGATCATTACCGAGTGCGGGTCCTTCGGGGCC  412

Query  60   CAACCTCCCACCCGTGTCTATCGTACCTTGTTGCTTcggcgggcccgccgtttcgacggc  119
            |||||||||||||||||||| |||||| ||||||||||||||||| ||||  | | ||||
Sbjct  413  CAACCTCCCACCCGTGTCTACCGTACCATGTTGCTTCGGCGGGCC-GCCGCCT-GTCGGC  470

Query  120  cgccggggaggccttgcgcccccgggcccgcgcccgccgAAGACCCCAACATGAACGCTG  179
            |||||||| |||  ||| |||||||||||| |||||||||||||||||||| |||| |||
Sbjct  471  CGCCGGGG-GGCTCTGC-CCCCCGGGCCCGTGCCCGCCGAAGACCCCAACACGAACACTG  528

Query  180  TTCTGAAAGTATGCAGTCTGAGTTGATTATC-GTAATCAGTTAAAACTTTCAACAACGGA  238
             |||||||| |||||||||||||||||| |  | |||||||||||||||||||||| |||
Sbjct  529  -TCTGAAAGCATGCAGTCTGAGTTGATTCTTTGCAATCAGTTAAAACTTTCAACAATGGA  587

Query  239  TCTCTTGGTTCCGGCATC  256
            ||||||||||||||||||
Sbjct  588  TCTCTTGGTTCCGGCATC  605


>AM270982.1 Aspergillus niger supercontig An03
Length=1609811

 Score = 324 bits (175),  Expect = 9e-85
 Identities = 233/260 (90%), Gaps = 7/260 (3%)
 Strand=Plus/Minus

Query  1       CAAGGTTTCCGTAGGTGAACCTGCGGAAGGATCATTACCGAGTGAGGGCCCTCTGGGTCC  60
               |||||||||||||||||||||||||||||||||||||||||||| ||| ||| |||| ||
Sbjct  637682  CAAGGTTTCCGTAGGTGAACCTGCGGAAGGATCATTACCGAGTGCGGGTCCTTTGGGCCC  637623

Query  61      AACCTCCCACCCGTGTCTATCGTACCTTGTTGCTTcggcgggcccgccgtttcgacggcc  120
               ||||||||| |||||||||| ||||| |||||||||||||||||||||| || | |||||
Sbjct  637622  AACCTCCCATCCGTGTCTATTGTACCCTGTTGCTTCGGCGGGCCCGCCGCTT-GTCGGCC  637564

Query  121     gccggggaggc-c-t-tgcgcccccgggcccgcgcccgccgAAGACCCCAACATGAACGC  177
               ||||||| ||| | | ||| |||||||||||| |||||||| ||||||||||| |||| |
Sbjct  637563  GCCGGGGGGGCGCCTCTGC-CCCCCGGGCCCGTGCCCGCCGGAGACCCCAACACGAACAC  637505

Query  178     TGTTCTGAAAGTATGCAGTCTGAGTTGATT-ATCGTAATCAGTTAAAACTTTCAACAACG  236
               ||| |||||||  ||||||||||||||||| |  | |||||||||||||||||||||| |
Sbjct  637504  TGT-CTGAAAGCGTGCAGTCTGAGTTGATTGAATGCAATCAGTTAAAACTTTCAACAATG  637446

Query  237     GATCTCTTGGTTCCGGCATC  256
               ||||||||||||||||||||
Sbjct  637445  GATCTCTTGGTTCCGGCATC  637426


 Score = 324 bits (175),  Expect = 9e-85
 Identities = 233/260 (90%), Gaps = 7/260 (3%)
 Strand=Plus/Minus

Query  1       CAAGGTTTCCGTAGGTGAACCTGCGGAAGGATCATTACCGAGTGAGGGCCCTCTGGGTCC  60
               |||||||||||||||||||||||||||||||||||||||||||| ||| ||| |||| ||
Sbjct  646111  CAAGGTTTCCGTAGGTGAACCTGCGGAAGGATCATTACCGAGTGCGGGTCCTTTGGGCCC  646052

Query  61      AACCTCCCACCCGTGTCTATCGTACCTTGTTGCTTcggcgggcccgccgtttcgacggcc  120
               ||||||||| |||||||||| ||||| |||||||||||||||||||||| || | |||||
Sbjct  646051  AACCTCCCATCCGTGTCTATTGTACCCTGTTGCTTCGGCGGGCCCGCCGCTT-GTCGGCC  645993

Query  121     gccggggaggc-c-t-tgcgcccccgggcccgcgcccgccgAAGACCCCAACATGAACGC  177
               ||||||| ||| | | ||| |||||||||||| |||||||| ||||||||||| |||| |
Sbjct  645992  GCCGGGGGGGCGCCTCTGC-CCCCCGGGCCCGTGCCCGCCGGAGACCCCAACACGAACAC  645934

Query  178     TGTTCTGAAAGTATGCAGTCTGAGTTGATT-ATCGTAATCAGTTAAAACTTTCAACAACG  236
               ||| |||||||  ||||||||||||||||| |  | |||||||||||||||||||||| |
Sbjct  645933  TGT-CTGAAAGCGTGCAGTCTGAGTTGATTGAATGCAATCAGTTAAAACTTTCAACAATG  645875

Query  237     GATCTCTTGGTTCCGGCATC  256
               ||||||||||||||||||||
Sbjct  645874  GATCTCTTGGTTCCGGCATC  645855


 Score = 324 bits (175),  Expect = 9e-85
 Identities = 233/260 (90%), Gaps = 7/260 (3%)
 Strand=Plus/Minus

Query  1       CAAGGTTTCCGTAGGTGAACCTGCGGAAGGATCATTACCGAGTGAGGGCCCTCTGGGTCC  60
               |||||||||||||||||||||||||||||||||||||||||||| ||| ||| |||| ||
Sbjct  654070  CAAGGTTTCCGTAGGTGAACCTGCGGAAGGATCATTACCGAGTGCGGGTCCTTTGGGCCC  654011

Query  61      AACCTCCCACCCGTGTCTATCGTACCTTGTTGCTTcggcgggcccgccgtttcgacggcc  120
               ||||||||| |||||||||| ||||| |||||||||||||||||||||| || | |||||
Sbjct  654010  AACCTCCCATCCGTGTCTATTGTACCCTGTTGCTTCGGCGGGCCCGCCGCTT-GTCGGCC  653952

Query  121     gccggggaggc-c-t-tgcgcccccgggcccgcgcccgccgAAGACCCCAACATGAACGC  177
               ||||||| ||| | | ||| |||||||||||| |||||||| ||||||||||| |||| |
Sbjct  653951  GCCGGGGGGGCGCCTCTGC-CCCCCGGGCCCGTGCCCGCCGGAGACCCCAACACGAACAC  653893

Query  178     TGTTCTGAAAGTATGCAGTCTGAGTTGATT-ATCGTAATCAGTTAAAACTTTCAACAACG  236
               ||| |||||||  ||||||||||||||||| |  | |||||||||||||||||||||| |
Sbjct  653892  TGT-CTGAAAGCGTGCAGTCTGAGTTGATTGAATGCAATCAGTTAAAACTTTCAACAATG  653834

Query  237     GATCTCTTGGTTCCGGCATC  256
               ||||||||||||||||||||
Sbjct  653833  GATCTCTTGGTTCCGGCATC  653814


 Score = 324 bits (175),  Expect = 9e-85
 Identities = 233/260 (90%), Gaps = 7/260 (3%)
 Strand=Plus/Minus

Query  1       CAAGGTTTCCGTAGGTGAACCTGCGGAAGGATCATTACCGAGTGAGGGCCCTCTGGGTCC  60
               |||||||||||||||||||||||||||||||||||||||||||| ||| ||| |||| ||
Sbjct  662029  CAAGGTTTCCGTAGGTGAACCTGCGGAAGGATCATTACCGAGTGCGGGTCCTTTGGGCCC  661970

Query  61      AACCTCCCACCCGTGTCTATCGTACCTTGTTGCTTcggcgggcccgccgtttcgacggcc  120
               ||||||||| |||||||||| ||||| |||||||||||||||||||||| || | |||||
Sbjct  661969  AACCTCCCATCCGTGTCTATTGTACCCTGTTGCTTCGGCGGGCCCGCCGCTT-GTCGGCC  661911

Query  121     gccggggaggc-c-t-tgcgcccccgggcccgcgcccgccgAAGACCCCAACATGAACGC  177
               ||||||| ||| | | ||| |||||||||||| |||||||| ||||||||||| |||| |
Sbjct  661910  GCCGGGGGGGCGCCTCTGC-CCCCCGGGCCCGTGCCCGCCGGAGACCCCAACACGAACAC  661852

Query  178     TGTTCTGAAAGTATGCAGTCTGAGTTGATT-ATCGTAATCAGTTAAAACTTTCAACAACG  236
               ||| |||||||  ||||||||||||||||| |  | |||||||||||||||||||||| |
Sbjct  661851  TGT-CTGAAAGCGTGCAGTCTGAGTTGATTGAATGCAATCAGTTAAAACTTTCAACAATG  661793

Query  237     GATCTCTTGGTTCCGGCATC  256
               ||||||||||||||||||||
Sbjct  661792  GATCTCTTGGTTCCGGCATC  661773


>MNBE01000628.1 Penicillium subrubescens strain CBS 132785 PENSUBscaffold_628, 
whole genome shotgun sequence
Length=9833

 Score = 324 bits (175),  Expect = 9e-85
 Identities = 231/256 (90%), Gaps = 12/256 (5%)
 Strand=Plus/Minus

Query  1     CAAGGTTTCCGTAGGTGAACCTGCGGAAGGATCATTACCGAGTGAGGGCCCTCTGGGTCC  60
             |||||||||||||||||||||||||||||||||||||||||||||||||||| |||||||
Sbjct  5834  CAAGGTTTCCGTAGGTGAACCTGCGGAAGGATCATTACCGAGTGAGGGCCCTTTGGGTCC  5775

Query  61    AACCTCCCACCCGTGTCTATCGTACCTTGTTGCTTcggcgggcccgccgtttcgacggcc  120
             |||||||||||||||| |||  ||||||||||||||||||||||||||   || ||||||
Sbjct  5774  AACCTCCCACCCGTGTTTAT-TTACCTTGTTGCTTCGGCGGGCCCGCC---TC-ACGGCC  5720

Query  121   gccggggaggccttgcgcccccgggcccgcgcccgccgAAGACCCCAACATGAACGCTGT  180
             ||||||| ||| || |||||||||||||||||||||||||||| |||   ||||| ||| 
Sbjct  5719  GCCGGGG-GGCATT-CGCCCCCGGGCCCGCGCCCGCCGAAGACACCA--TTGAACTCTG-  5665

Query  181   TCTGAAAGTATGCAGTCTGAGTTGATTATCGTAATCAGTTAAAACTTTCAACAACGGATC  240
             |||| |||  |||||||||||  ||||| |  ||||||||||||||||||||||||||||
Sbjct  5664  TCTG-AAGATTGCAGTCTGAG-CGATTAACTAAATCAGTTAAAACTTTCAACAACGGATC  5607

Query  241   TCTTGGTTCCGGCATC  256
             ||||||||||||||||
Sbjct  5606  TCTTGGTTCCGGCATC  5591


>JACWGB010000032.1 Penicillium sp. VS AB III KN VS-AB-III-KN_contig_32, whole genome 
shotgun sequence
Length=8627

 Score = 324 bits (175),  Expect = 9e-85
 Identities = 231/256 (90%), Gaps = 11/256 (4%)
 Strand=Plus/Plus

Query  1     CAAGGTTTCCGTAGGTGAACCTGCGGAAGGATCATTACCGAGTGAGGGCCCTCTGGGTCC  60
             ||||||||||||||||||||||||||||||||||||||||||||||||||||||||||||
Sbjct  2888  CAAGGTTTCCGTAGGTGAACCTGCGGAAGGATCATTACCGAGTGAGGGCCCTCTGGGTCC  2947

Query  61    AACCTCCCACCCGTGTCTATCGTACCTTGTTGCTTcggcgggcccgccgtttcgacggcc  120
             |||||||||||||||||||| ||||||||||||||||||||||||||||   | | ||||
Sbjct  2948  AACCTCCCACCCGTGTCTATTGTACCTTGTTGCTTCGGCGGGCCCGCCG---CAA-GGCC  3003

Query  121   gccggggaggccttgcgcccccgggcccgcgcccgccgAAGACCCCAACATGAACGCTGT  180
             ||||||| ||| ||  ||||||||||||||||||||||||||| |||   ||||||||||
Sbjct  3004  GCCGGGG-GGC-TTCTGCCCCCGGGCCCGCGCCCGCCGAAGACGCCAT--TGAACGCTGT  3059

Query  181   TCTGAAAGTATGCAGTCTGAGTTGATTATCGTAATCAGTTAAAACTTTCAACAACGGATC  240
              ||||| |  |||||||||||   |||| |  ||| ||||||||||||||||||||||||
Sbjct  3060  -CTGAA-GATTGCAGTCTGAGCA-ATTAGCTAAATAAGTTAAAACTTTCAACAACGGATC  3116

Query  241   TCTTGGTTCCGGCATC  256
             ||||||||||||||||
Sbjct  3117  TCTTGGTTCCGGCATC  3132


>JAMADU010000619.1 Penicillium janthinellum strain PG2902 ctg_619, whole genome 
shotgun sequence
Length=8784

 Score = 324 bits (175),  Expect = 9e-85
 Identities = 232/257 (90%), Gaps = 14/257 (5%)
 Strand=Plus/Plus

Query  1     CAAGGTTTCCGTAGGTGAACCTGCGGAAGGATCATTACCGAGTGAGGGCCCTCTGGGTCC  60
             |||||||||||||||||||||||||||||||||||||||||||| |||||||||||||||
Sbjct  7667  CAAGGTTTCCGTAGGTGAACCTGCGGAAGGATCATTACCGAGTGCGGGCCCTCTGGGTCC  7726

Query  61    AACCTCCCACCCGTGTCTATCGTACCTTGTTGCTTcggcgggcccgccgtttcgacggcc  120
             |||||||||||||||| |||||||||||||||||||||||||||||||||  | | ||||
Sbjct  7727  AACCTCCCACCCGTGTTTATCGTACCTTGTTGCTTCGGCGGGCCCGCCGT--C-A-GGCC  7782

Query  121   gccggggaggccttgcgcccccgggcccgcgcccgccgAAGACCCCAACATGAACGCTGT  180
             ||||||| |||    |||||||||||||||||||||||||||| ||    ||||||||||
Sbjct  7783  GCCGGGG-GGCACC-CGCCCCCGGGCCCGCGCCCGCCGAAGACACCTG--TGAACGCTGT  7838

Query  181   TCTGAAAGTATGCAGTCTGAGTTGATTATCGT-AATCAGTTAAAACTTTCAACAACGGAT  239
              ||||| |  |||||||||||  |||||  || |||||||||||||||||||||||||||
Sbjct  7839  -CTGAA-GATTGCAGTCTGAGC-GATTA--GTAAATCAGTTAAAACTTTCAACAACGGAT  7893

Query  240   CTCTTGGTTCCGGCATC  256
             |||||||||||||||||
Sbjct  7894  CTCTTGGTTCCGGCATC  7910


>JACVQR010000012.1 Penicillium fimorum strain S/N-308-OC-P1 S_N-308-OC-P1_contig_12, 
whole genome shotgun sequence
Length=3238

 Score = 324 bits (175),  Expect = 9e-85
 Identities = 233/260 (90%), Gaps = 7/260 (3%)
 Strand=Plus/Minus

Query  1     CAAGGTTTCCGTAGGTGAACCTGCGGAAGGATCATTACCGAGTGAGGGCCCTCTGGGTCC  60
             |||||||||||||||||||||||||||||||||||||||||||| ||| ||| |||| ||
Sbjct  3109  CAAGGTTTCCGTAGGTGAACCTGCGGAAGGATCATTACCGAGTGCGGGTCCTTTGGGCCC  3050

Query  61    AACCTCCCACCCGTGTCTATCGTACCTTGTTGCTTcggcgggcccgccgtttcgacggcc  120
             ||||||||| |||||||||| ||||| |||||||||||||||||||||| || | |||||
Sbjct  3049  AACCTCCCATCCGTGTCTATTGTACCCTGTTGCTTCGGCGGGCCCGCCGCTT-GTCGGCC  2991

Query  121   gccggggaggc-c-t-tgcgcccccgggcccgcgcccgccgAAGACCCCAACATGAACGC  177
             ||||||| ||| | | ||| |||||||||||| |||||||| ||||||||||| |||| |
Sbjct  2990  GCCGGGGGGGCGCCTCTGC-CCCCCGGGCCCGTGCCCGCCGGAGACCCCAACACGAACAC  2932

Query  178   TGTTCTGAAAGTATGCAGTCTGAGTTGATT-ATCGTAATCAGTTAAAACTTTCAACAACG  236
             ||| |||||||  ||||||||||||||||| |  | |||||||||||||||||||||| |
Sbjct  2931  TGT-CTGAAAGCGTGCAGTCTGAGTTGATTGAATGCAATCAGTTAAAACTTTCAACAATG  2873

Query  237   GATCTCTTGGTTCCGGCATC  256
             ||||||||||||||||||||
Sbjct  2872  GATCTCTTGGTTCCGGCATC  2853


>JAMALA010000145.1 Cystobasidiaceae sp. 2NF920 ctg_145, whole genome shotgun sequence
Length=2692

 Score = 324 bits (175),  Expect = 9e-85
 Identities = 233/260 (90%), Gaps = 7/260 (3%)
 Strand=Plus/Minus

Query  1     CAAGGTTTCCGTAGGTGAACCTGCGGAAGGATCATTACCGAGTGAGGGCCCTCTGGGTCC  60
             |||||||||||||||||||||||||||||||||||||||||||| ||| ||| |||| ||
Sbjct  1488  CAAGGTTTCCGTAGGTGAACCTGCGGAAGGATCATTACCGAGTGCGGGTCCTTTGGGCCC  1429

Query  61    AACCTCCCACCCGTGTCTATCGTACCTTGTTGCTTcggcgggcccgccgtttcgacggcc  120
             ||||||||| |||||||||| ||||| |||||||||||||||||||||| || | |||||
Sbjct  1428  AACCTCCCATCCGTGTCTATTGTACCCTGTTGCTTCGGCGGGCCCGCCGCTT-GTCGGCC  1370

Query  121   gccggggaggc-c-t-tgcgcccccgggcccgcgcccgccgAAGACCCCAACATGAACGC  177
             ||||||| ||| | | ||| |||||||||||| |||||||| ||||||||||| |||| |
Sbjct  1369  GCCGGGGGGGCGCCTCTGC-CCCCCGGGCCCGTGCCCGCCGGAGACCCCAACACGAACAC  1311

Query  178   TGTTCTGAAAGTATGCAGTCTGAGTTGATT-ATCGTAATCAGTTAAAACTTTCAACAACG  236
             ||| |||||||  ||||||||||||||||| |  | |||||||||||||||||||||| |
Sbjct  1310  TGT-CTGAAAGCGTGCAGTCTGAGTTGATTGAATGCAATCAGTTAAAACTTTCAACAATG  1252

Query  237   GATCTCTTGGTTCCGGCATC  256
             ||||||||||||||||||||
Sbjct  1251  GATCTCTTGGTTCCGGCATC  1232


>JACWGC010000003.1 Penicillium sp. VS AB III KN 1 VS-AB-III-KN-1_contig_3, whole 
genome shotgun sequence
Length=8627

 Score = 324 bits (175),  Expect = 9e-85
 Identities = 231/256 (90%), Gaps = 11/256 (4%)
 Strand=Plus/Plus

Query  1     CAAGGTTTCCGTAGGTGAACCTGCGGAAGGATCATTACCGAGTGAGGGCCCTCTGGGTCC  60
             ||||||||||||||||||||||||||||||||||||||||||||||||||||||||||||
Sbjct  2888  CAAGGTTTCCGTAGGTGAACCTGCGGAAGGATCATTACCGAGTGAGGGCCCTCTGGGTCC  2947

Query  61    AACCTCCCACCCGTGTCTATCGTACCTTGTTGCTTcggcgggcccgccgtttcgacggcc  120
             |||||||||||||||||||| ||||||||||||||||||||||||||||   | | ||||
Sbjct  2948  AACCTCCCACCCGTGTCTATTGTACCTTGTTGCTTCGGCGGGCCCGCCG---CAA-GGCC  3003

Query  121   gccggggaggccttgcgcccccgggcccgcgcccgccgAAGACCCCAACATGAACGCTGT  180
             ||||||| ||| ||  ||||||||||||||||||||||||||| |||   ||||||||||
Sbjct  3004  GCCGGGG-GGC-TTCTGCCCCCGGGCCCGCGCCCGCCGAAGACGCCAT--TGAACGCTGT  3059

Query  181   TCTGAAAGTATGCAGTCTGAGTTGATTATCGTAATCAGTTAAAACTTTCAACAACGGATC  240
              ||||| |  |||||||||||   |||| |  ||| ||||||||||||||||||||||||
Sbjct  3060  -CTGAA-GATTGCAGTCTGAGCA-ATTAGCTAAATAAGTTAAAACTTTCAACAACGGATC  3116

Query  241   TCTTGGTTCCGGCATC  256
             ||||||||||||||||
Sbjct  3117  TCTTGGTTCCGGCATC  3132


>BDHI01000032.1 Aspergillus awamori DNA, contig: Aawm32, strain: IFM 58123, whole 
genome shotgun sequence
Length=53460

 Score = 324 bits (175),  Expect = 9e-85
 Identities = 233/260 (90%), Gaps = 7/260 (3%)
 Strand=Plus/Plus

Query  1     CAAGGTTTCCGTAGGTGAACCTGCGGAAGGATCATTACCGAGTGAGGGCCCTCTGGGTCC  60
             |||||||||||||||||||||||||||||||||||||||||||| ||| ||| |||| ||
Sbjct  7298  CAAGGTTTCCGTAGGTGAACCTGCGGAAGGATCATTACCGAGTGCGGGTCCTTTGGGCCC  7357

Query  61    AACCTCCCACCCGTGTCTATCGTACCTTGTTGCTTcggcgggcccgccgtttcgacggcc  120
             ||||||||| |||||||||| ||||| |||||||||||||||||||||| || | |||||
Sbjct  7358  AACCTCCCATCCGTGTCTATTGTACCCTGTTGCTTCGGCGGGCCCGCCGCTT-GTCGGCC  7416

Query  121   gccggggaggc-c-t-tgcgcccccgggcccgcgcccgccgAAGACCCCAACATGAACGC  177
             ||||||| ||| | | ||| |||||||||||| |||||||| ||||||||||| |||| |
Sbjct  7417  GCCGGGGGGGCGCCTCTGC-CCCCCGGGCCCGTGCCCGCCGGAGACCCCAACACGAACAC  7475

Query  178   TGTTCTGAAAGTATGCAGTCTGAGTTGATT-ATCGTAATCAGTTAAAACTTTCAACAACG  236
             || ||||||||  ||||||||||||||||| |  | |||||||||||||||||||||| |
Sbjct  7476  TG-TCTGAAAGCGTGCAGTCTGAGTTGATTGAATGCAATCAGTTAAAACTTTCAACAATG  7534

Query  237   GATCTCTTGGTTCCGGCATC  256
             ||||||||||||||||||||
Sbjct  7535  GATCTCTTGGTTCCGGCATC  7554


 Score = 324 bits (175),  Expect = 9e-85
 Identities = 233/260 (90%), Gaps = 7/260 (3%)
 Strand=Plus/Plus

Query  1      CAAGGTTTCCGTAGGTGAACCTGCGGAAGGATCATTACCGAGTGAGGGCCCTCTGGGTCC  60
              |||||||||||||||||||||||||||||||||||||||||||| ||| ||| |||| ||
Sbjct  15301  CAAGGTTTCCGTAGGTGAACCTGCGGAAGGATCATTACCGAGTGCGGGTCCTTTGGGCCC  15360

Query  61     AACCTCCCACCCGTGTCTATCGTACCTTGTTGCTTcggcgggcccgccgtttcgacggcc  120
              ||||||||| |||||||||| ||||| |||||||||||||||||||||| || | |||||
Sbjct  15361  AACCTCCCATCCGTGTCTATTGTACCCTGTTGCTTCGGCGGGCCCGCCGCTT-GTCGGCC  15419

Query  121    gccggggaggc-c-t-tgcgcccccgggcccgcgcccgccgAAGACCCCAACATGAACGC  177
              ||||||| ||| | | ||| |||||||||||| |||||||| ||||||||||| |||| |
Sbjct  15420  GCCGGGGGGGCGCCTCTGC-CCCCCGGGCCCGTGCCCGCCGGAGACCCCAACACGAACAC  15478

Query  178    TGTTCTGAAAGTATGCAGTCTGAGTTGATT-ATCGTAATCAGTTAAAACTTTCAACAACG  236
              || ||||||||  ||||||||||||||||| |  | |||||||||||||||||||||| |
Sbjct  15479  TG-TCTGAAAGCGTGCAGTCTGAGTTGATTGAATGCAATCAGTTAAAACTTTCAACAATG  15537

Query  237    GATCTCTTGGTTCCGGCATC  256
              ||||||||||||||||||||
Sbjct  15538  GATCTCTTGGTTCCGGCATC  15557


 Score = 324 bits (175),  Expect = 9e-85
 Identities = 233/260 (90%), Gaps = 7/260 (3%)
 Strand=Plus/Plus

Query  1      CAAGGTTTCCGTAGGTGAACCTGCGGAAGGATCATTACCGAGTGAGGGCCCTCTGGGTCC  60
              |||||||||||||||||||||||||||||||||||||||||||| ||| ||| |||| ||
Sbjct  23307  CAAGGTTTCCGTAGGTGAACCTGCGGAAGGATCATTACCGAGTGCGGGTCCTTTGGGCCC  23366

Query  61     AACCTCCCACCCGTGTCTATCGTACCTTGTTGCTTcggcgggcccgccgtttcgacggcc  120
              ||||||||| |||||||||| ||||| |||||||||||||||||||||| || | |||||
Sbjct  23367  AACCTCCCATCCGTGTCTATTGTACCCTGTTGCTTCGGCGGGCCCGCCGCTT-GTCGGCC  23425

Query  121    gccggggaggc-c-t-tgcgcccccgggcccgcgcccgccgAAGACCCCAACATGAACGC  177
              ||||||| ||| | | ||| |||||||||||| |||||||| ||||||||||| |||| |
Sbjct  23426  GCCGGGGGGGCGCCTCTGC-CCCCCGGGCCCGTGCCCGCCGGAGACCCCAACACGAACAC  23484

Query  178    TGTTCTGAAAGTATGCAGTCTGAGTTGATT-ATCGTAATCAGTTAAAACTTTCAACAACG  236
              || ||||||||  ||||||||||||||||| |  | |||||||||||||||||||||| |
Sbjct  23485  TG-TCTGAAAGCGTGCAGTCTGAGTTGATTGAATGCAATCAGTTAAAACTTTCAACAATG  23543

Query  237    GATCTCTTGGTTCCGGCATC  256
              ||||||||||||||||||||
Sbjct  23544  GATCTCTTGGTTCCGGCATC  23563


>BDHI01000023.1 Aspergillus awamori DNA, contig: Aawm23, strain: IFM 58123, whole 
genome shotgun sequence
Length=40403

 Score = 324 bits (175),  Expect = 9e-85
 Identities = 233/260 (90%), Gaps = 7/260 (3%)
 Strand=Plus/Minus

Query  1      CAAGGTTTCCGTAGGTGAACCTGCGGAAGGATCATTACCGAGTGAGGGCCCTCTGGGTCC  60
              |||||||||||||||||||||||||||||||||||||||||||| ||| ||| |||| ||
Sbjct  12281  CAAGGTTTCCGTAGGTGAACCTGCGGAAGGATCATTACCGAGTGCGGGTCCTTTGGGCCC  12222

Query  61     AACCTCCCACCCGTGTCTATCGTACCTTGTTGCTTcggcgggcccgccgtttcgacggcc  120
              ||||||||| |||||||||| ||||| |||||||||||||||||||||| || | |||||
Sbjct  12221  AACCTCCCATCCGTGTCTATTGTACCCTGTTGCTTCGGCGGGCCCGCCGCTT-GTCGGCC  12163

Query  121    gccggggaggc-c-t-tgcgcccccgggcccgcgcccgccgAAGACCCCAACATGAACGC  177
              ||||||| ||| | | ||| |||||||||||| |||||||| ||||||||||| |||| |
Sbjct  12162  GCCGGGGGGGCGCCTCTGC-CCCCCGGGCCCGTGCCCGCCGGAGACCCCAACACGAACAC  12104

Query  178    TGTTCTGAAAGTATGCAGTCTGAGTTGATT-ATCGTAATCAGTTAAAACTTTCAACAACG  236
              ||| |||||||  ||||||||||||||||| |  | |||||||||||||||||||||| |
Sbjct  12103  TGT-CTGAAAGCGTGCAGTCTGAGTTGATTGAATGCAATCAGTTAAAACTTTCAACAATG  12045

Query  237    GATCTCTTGGTTCCGGCATC  256
              ||||||||||||||||||||
Sbjct  12044  GATCTCTTGGTTCCGGCATC  12025


 Score = 324 bits (175),  Expect = 9e-85
 Identities = 233/260 (90%), Gaps = 7/260 (3%)
 Strand=Plus/Minus

Query  1      CAAGGTTTCCGTAGGTGAACCTGCGGAAGGATCATTACCGAGTGAGGGCCCTCTGGGTCC  60
              |||||||||||||||||||||||||||||||||||||||||||| ||| ||| |||| ||
Sbjct  20289  CAAGGTTTCCGTAGGTGAACCTGCGGAAGGATCATTACCGAGTGCGGGTCCTTTGGGCCC  20230

Query  61     AACCTCCCACCCGTGTCTATCGTACCTTGTTGCTTcggcgggcccgccgtttcgacggcc  120
              ||||||||| |||||||||| ||||| |||||||||||||||||||||| || | |||||
Sbjct  20229  AACCTCCCATCCGTGTCTATTGTACCCTGTTGCTTCGGCGGGCCCGCCGCTT-GTCGGCC  20171

Query  121    gccggggaggc-c-t-tgcgcccccgggcccgcgcccgccgAAGACCCCAACATGAACGC  177
              ||||||| ||| | | ||| |||||||||||| |||||||| ||||||||||| |||| |
Sbjct  20170  GCCGGGGGGGCGCCTCTGC-CCCCCGGGCCCGTGCCCGCCGGAGACCCCAACACGAACAC  20112

Query  178    TGTTCTGAAAGTATGCAGTCTGAGTTGATT-ATCGTAATCAGTTAAAACTTTCAACAACG  236
              ||| |||||||  ||||||||||||||||| |  | |||||||||||||||||||||| |
Sbjct  20111  TGT-CTGAAAGCGTGCAGTCTGAGTTGATTGAATGCAATCAGTTAAAACTTTCAACAATG  20053

Query  237    GATCTCTTGGTTCCGGCATC  256
              ||||||||||||||||||||
Sbjct  20052  GATCTCTTGGTTCCGGCATC  20033


 Score = 324 bits (175),  Expect = 9e-85
 Identities = 233/260 (90%), Gaps = 7/260 (3%)
 Strand=Plus/Minus

Query  1      CAAGGTTTCCGTAGGTGAACCTGCGGAAGGATCATTACCGAGTGAGGGCCCTCTGGGTCC  60
              |||||||||||||||||||||||||||||||||||||||||||| ||| ||| |||| ||
Sbjct  28297  CAAGGTTTCCGTAGGTGAACCTGCGGAAGGATCATTACCGAGTGCGGGTCCTTTGGGCCC  28238

Query  61     AACCTCCCACCCGTGTCTATCGTACCTTGTTGCTTcggcgggcccgccgtttcgacggcc  120
              ||||||||| |||||||||| ||||| |||||||||||||||||||||| || | |||||
Sbjct  28237  AACCTCCCATCCGTGTCTATTGTACCCTGTTGCTTCGGCGGGCCCGCCGCTT-GTCGGCC  28179

Query  121    gccggggaggc-c-t-tgcgcccccgggcccgcgcccgccgAAGACCCCAACATGAACGC  177
              ||||||| ||| | | ||| |||||||||||| |||||||| ||||||||||| |||| |
Sbjct  28178  GCCGGGGGGGCGCCTCTGC-CCCCCGGGCCCGTGCCCGCCGGAGACCCCAACACGAACAC  28120

Query  178    TGTTCTGAAAGTATGCAGTCTGAGTTGATT-ATCGTAATCAGTTAAAACTTTCAACAACG  236
              ||| |||||||  ||||||||||||||||| |  | |||||||||||||||||||||| |
Sbjct  28119  TGT-CTGAAAGCGTGCAGTCTGAGTTGATTGAATGCAATCAGTTAAAACTTTCAACAATG  28061

Query  237    GATCTCTTGGTTCCGGCATC  256
              ||||||||||||||||||||
Sbjct  28060  GATCTCTTGGTTCCGGCATC  28041


 Score = 322 bits (174),  Expect = 3e-84
 Identities = 231/258 (90%), Gaps = 5/258 (2%)
 Strand=Plus/Minus

Query  1      CAAGGTTTCCGTAGGTGAACCTGCGGAAGGATCATTACCGAGTGAGGGCCCTCTGGGTCC  60
              |||||||||||||||||||||||||||||||||||||||||||| ||| ||| |||| ||
Sbjct  36289  CAAGGTTTCCGTAGGTGAACCTGCGGAAGGATCATTACCGAGTGCGGGTCCTTTGGGCCC  36230

Query  61     AACCTCCCACCCGTGTCTATCGTACCTTGTTGCTTcggcgggcccgccgtttcgacggcc  120
              ||||||||| |||||||||| ||||| |||||||||||||||||||||| || | |||||
Sbjct  36229  AACCTCCCATCCGTGTCTATTGTACCCTGTTGCTTCGGCGGGCCCGCCGCTT-GTCGGCC  36171

Query  121    gccggggag-gccttgcgcccccgggcccgcgcccgccgAAGACCCCAACATGAACGCTG  179
              ||||||| | ||||   ||||||||||||| |||||||| ||||||||||| |||| |||
Sbjct  36170  GCCGGGGGGCGCCTCT-GCCCCCGGGCCCGTGCCCGCCGGAGACCCCAACACGAACACTG  36112

Query  180    TTCTGAAAGTATGCAGTCTGAGTTGATT-ATCGTAATCAGTTAAAACTTTCAACAACGGA  238
              | |||||||  ||||||||||||||||| |  | |||||||||||||||||||||| |||
Sbjct  36111  T-CTGAAAGCGTGCAGTCTGAGTTGATTGAATGCAATCAGTTAAAACTTTCAACAATGGA  36053

Query  239    TCTCTTGGTTCCGGCATC  256
              ||||||||||||||||||
Sbjct  36052  TCTCTTGGTTCCGGCATC  36035


 Score = 315 bits (170),  Expect = 6e-82
 Identities = 233/262 (89%), Gaps = 9/262 (3%)
 Strand=Plus/Minus

Query  1     CAAGGTTTCCGTAGGTGAACCTGCGGAAGGATCATTACCGAGTGAGGGCCCTCTGGGTCC  60
             |||||||||||||||||||||||||||||||||||||||||||| ||| ||| |||| ||
Sbjct  4276  CAAGGTTTCCGTAGGTGAACCTGCGGAAGGATCATTACCGAGTGCGGGTCCTTTGGGCCC  4217

Query  61    AACCTCCCACCCGTGTCTATCGTACCTTGTTGCTTcggcgggcccgccgtttcgacggcc  120
             ||||||||| |||||||||| ||||| |||||||||||||||||||||| || | |||||
Sbjct  4216  AACCTCCCATCCGTGTCTATTGTACCCTGTTGCTTCGGCGGGCCCGCCGCTT-GTCGGCC  4158

Query  121   gccggggaggc-c-t-tgcgcccccgggcccgcgcccgccgAAGACCCCAACATGAACGC  177
             ||||||| ||| | | ||| |||||||||||| |||||||| ||||||||||| |||| |
Sbjct  4157  GCCGGGGGGGCGCCTCTGC-CCCCCGGGCCCGTGCCCGCCGGAGACCCCAACACGAACAC  4099

Query  178   TGTTCTGAAAGTATGCAGTCTGAGTTGATT-ATCGTAATCAGTT-AAAACTTTCAA-CAA  234
             ||| |||||||  ||||||||||||||||| |  | |||||||| ||||||||||| |||
Sbjct  4098  TGT-CTGAAAGCGTGCAGTCTGAGTTGATTGAATGCAATCAGTTTAAAACTTTCAACCAA  4040

Query  235   CGGATCTCTTGGTTCCGGCATC  256
              |||||||||||||||||||||
Sbjct  4039  TGGATCTCTTGGTTCCGGCATC  4018


>BDHI01000020.1 Aspergillus awamori DNA, contig: Aawm20, strain: IFM 58123, whole 
genome shotgun sequence
Length=34160

 Score = 324 bits (175),  Expect = 9e-85
 Identities = 231/258 (90%), Gaps = 4/258 (2%)
 Strand=Plus/Minus

Query  1      CAAGGTTTCCGTAGGTGAACCTGCGGAAGGATCATTACCGAGTGAGGGCCCTCTGGGTCC  60
              |||||||||||||||||||||||||||||||||||||||||||| ||| ||| |||| ||
Sbjct  20029  CAAGGTTTCCGTAGGTGAACCTGCGGAAGGATCATTACCGAGTGCGGGTCCTTTGGGCCC  19970

Query  61     AACCTCCCACCCGTGTCTATCGTACCTTGTTGCTTcggcgggcccgccgtttcgacggcc  120
              ||||||||| |||||||||| ||||| |||||||||||||||||||||| || | |||||
Sbjct  19969  AACCTCCCATCCGTGTCTATTGTACCCTGTTGCTTCGGCGGGCCCGCCGCTT-GTCGGCC  19911

Query  121    gccggggaggc-cttgcgcccccgggcccgcgcccgccgAAGACCCCAACATGAACGCTG  179
              ||||||| ||| | |  ||||||||||||| |||||||| ||||||||||| |||| |||
Sbjct  19910  GCCGGGGGGGCGCCTCTGCCCCCGGGCCCGTGCCCGCCGGAGACCCCAACACGAACACTG  19851

Query  180    TTCTGAAAGTATGCAGTCTGAGTTGATT-ATCGTAATCAGTTAAAACTTTCAACAACGGA  238
              | |||||||  ||||||||||||||||| |  | |||||||||||||||||||||| |||
Sbjct  19850  T-CTGAAAGCGTGCAGTCTGAGTTGATTGAATGCAATCAGTTAAAACTTTCAACAATGGA  19792

Query  239    TCTCTTGGTTCCGGCATC  256
              ||||||||||||||||||
Sbjct  19791  TCTCTTGGTTCCGGCATC  19774


 Score = 324 bits (175),  Expect = 9e-85
 Identities = 231/258 (90%), Gaps = 4/258 (2%)
 Strand=Plus/Minus

Query  1      CAAGGTTTCCGTAGGTGAACCTGCGGAAGGATCATTACCGAGTGAGGGCCCTCTGGGTCC  60
              |||||||||||||||||||||||||||||||||||||||||||| ||| ||| |||| ||
Sbjct  28020  CAAGGTTTCCGTAGGTGAACCTGCGGAAGGATCATTACCGAGTGCGGGTCCTTTGGGCCC  27961

Query  61     AACCTCCCACCCGTGTCTATCGTACCTTGTTGCTTcggcgggcccgccgtttcgacggcc  120
              ||||||||| |||||||||| ||||| |||||||||||||||||||||| || | |||||
Sbjct  27960  AACCTCCCATCCGTGTCTATTGTACCCTGTTGCTTCGGCGGGCCCGCCGCTT-GTCGGCC  27902

Query  121    gccggggaggc-cttgcgcccccgggcccgcgcccgccgAAGACCCCAACATGAACGCTG  179
              ||||||| ||| | |  ||||||||||||| |||||||| ||||||||||| |||| |||
Sbjct  27901  GCCGGGGGGGCGCCTCTGCCCCCGGGCCCGTGCCCGCCGGAGACCCCAACACGAACACTG  27842

Query  180    TTCTGAAAGTATGCAGTCTGAGTTGATT-ATCGTAATCAGTTAAAACTTTCAACAACGGA  238
              | |||||||  ||||||||||||||||| |  | |||||||||||||||||||||| |||
Sbjct  27841  T-CTGAAAGCGTGCAGTCTGAGTTGATTGAATGCAATCAGTTAAAACTTTCAACAATGGA  27783

Query  239    TCTCTTGGTTCCGGCATC  256
              ||||||||||||||||||
Sbjct  27782  TCTCTTGGTTCCGGCATC  27765


 Score = 316 bits (171),  Expect = 2e-82
 Identities = 231/259 (89%), Gaps = 8/259 (3%)
 Strand=Plus/Minus

Query  1     CAAGGTTTCCGTAGGTGAACCTGCGGAAGGATCATTACCGAGTGAGGGCCCTCTGGGTCC  60
             |||||||||||||||||||||||||||||||||||||||||||| ||| ||| |||  ||
Sbjct  4212  CAAGGTTTCCGTAGGTGAACCTGCGGAAGGATCATTACCGAGTGCGGGTCCTTTGGC-CC  4154

Query  61    AACCTCCCACCCGTGTCTATCGTACCTTGTTGCTTcggcgggcccgccgtttcgacggcc  120
             ||||||||| |||||||||| ||||| |||||||||||||||||||||| || | |||||
Sbjct  4153  AACCTCCCATCCGTGTCTATTGTACCCTGTTGCTTCGGCGGGCCCGCCGCTT-GTCGGCC  4095

Query  121   gccggggag-gcct-tgcgcccccgggcccgcgcccgccgAAGACCCCAACATGAACGCT  178
             ||||||| | |||| ||| |||||||||||| ||| |||| ||||||||||| |||| ||
Sbjct  4094  GCCGGGGGGCGCCTCTGC-CCCCCGGGCCCGTGCC-GCCGGAGACCCCAACACGAACACT  4037

Query  179   GTTCTGAAAGTATGCAGTCTGAGTTGATT-ATCGTAATCAGTTAAAACTTTCAACAACGG  237
             || |||||||  ||||||||||||||||| |  | |||||||||||||||||||||| ||
Sbjct  4036  GT-CTGAAAGCGTGCAGTCTGAGTTGATTGAATGCAATCAGTTAAAACTTTCAACAATGG  3978

Query  238   ATCTCTTGGTTCCGGCATC  256
             |||||||||||||||||||
Sbjct  3977  ATCTCTTGGTTCCGGCATC  3959


 Score = 285 bits (154),  Expect = 4e-73
 Identities = 226/259 (87%), Gaps = 11/259 (4%)
 Strand=Plus/Minus

Query  1      CAAGGTTTCCGTAGGTGAACCTGCGGAAGGATCATTACCGAGTGAGGGCCCTCTGGGTCC  60
              |||||||||||||| ||||||||||||||||||||||||||||| |||  || |||| ||
Sbjct  12089  CAAGGTTTCCGTAG-TGAACCTGCGGAAGGATCATTACCGAGTGCGGG-TCTTTGGGCCC  12032

Query  61     AACCTCCCACCCGTGTCTATCGTACCTTGTTGCTTcggcgggcccgccgtttcgacggcc  120
              ||| ||||| |||||||||| ||||| |||||||||||||||||||||| || | |||||
Sbjct  12031  AAC-TCCCATCCGTGTCTATTGTACCCTGTTGCTTCGGCGGGCCCGCCGCTT-GTCGGCC  11974

Query  121    gccggggag-gccttgcgcccccgggcccgcgcccgccgAAGACCCCAACATGAACGCTG  179
              ||||||| | ||||   ||||||||||||| |||||||| | ||||||||| |||| |||
Sbjct  11973  GCCGGGGGGCGCCTCT-GCCCCCGGGCCCGTGCCCGCCGGA-ACCCCAACACGAACACTG  11916

Query  180    TTCTGAAAGTA-TGCAGTCTGAGTTGATT-ATCGTAATCAGTTAAAACTTTCAACAACGG  237
              | |||||||   |||||||||| |||||| |  | |||||||||||||||||||||| ||
Sbjct  11915  T-CTGAAAGCGGTGCAGTCTGA-TTGATTGAATGCAATCAGTTAAAACTTTCAACAATGG  11858

Query  238    ATCTCTTGGTTCCGGCATC  256
              |||||||||||||||||||
Sbjct  11857  ATCTCTTGGTTCCGGCATC  11839


>BDHI01000015.1 Aspergillus awamori DNA, contig: Aawm15, strain: IFM 58123, whole 
genome shotgun sequence
Length=3531127

 Score = 324 bits (175),  Expect = 9e-85
 Identities = 233/260 (90%), Gaps = 7/260 (3%)
 Strand=Plus/Plus

Query  1        CAAGGTTTCCGTAGGTGAACCTGCGGAAGGATCATTACCGAGTGAGGGCCCTCTGGGTCC  60
                |||||||||||||||||||||||||||||||||||||||||||| ||| ||| |||| ||
Sbjct  3504300  CAAGGTTTCCGTAGGTGAACCTGCGGAAGGATCATTACCGAGTGCGGGTCCTTTGGGCCC  3504359

Query  61       AACCTCCCACCCGTGTCTATCGTACCTTGTTGCTTcggcgggcccgccgtttcgacggcc  120
                ||||||||| |||||||||| ||||| |||||||||||||||||||||| || | |||||
Sbjct  3504360  AACCTCCCATCCGTGTCTATTGTACCCTGTTGCTTCGGCGGGCCCGCCGCTT-GTCGGCC  3504418

Query  121      gccggggaggc-c-t-tgcgcccccgggcccgcgcccgccgAAGACCCCAACATGAACGC  177
                ||||||| ||| | | ||| |||||||||||| |||||||| ||||||||||| |||| |
Sbjct  3504419  GCCGGGGGGGCGCCTCTGC-CCCCCGGGCCCGTGCCCGCCGGAGACCCCAACACGAACAC  3504477

Query  178      TGTTCTGAAAGTATGCAGTCTGAGTTGATT-ATCGTAATCAGTTAAAACTTTCAACAACG  236
                || ||||||||  ||||||||||||||||| |  | |||||||||||||||||||||| |
Sbjct  3504478  TG-TCTGAAAGCGTGCAGTCTGAGTTGATTGAATGCAATCAGTTAAAACTTTCAACAATG  3504536

Query  237      GATCTCTTGGTTCCGGCATC  256
                ||||||||||||||||||||
Sbjct  3504537  GATCTCTTGGTTCCGGCATC  3504556


 Score = 324 bits (175),  Expect = 9e-85
 Identities = 233/260 (90%), Gaps = 7/260 (3%)
 Strand=Plus/Plus

Query  1        CAAGGTTTCCGTAGGTGAACCTGCGGAAGGATCATTACCGAGTGAGGGCCCTCTGGGTCC  60
                |||||||||||||||||||||||||||||||||||||||||||| ||| ||| |||| ||
Sbjct  3512307  CAAGGTTTCCGTAGGTGAACCTGCGGAAGGATCATTACCGAGTGCGGGTCCTTTGGGCCC  3512366

Query  61       AACCTCCCACCCGTGTCTATCGTACCTTGTTGCTTcggcgggcccgccgtttcgacggcc  120
                ||||||||| |||||||||| ||||| |||||||||||||||||||||| || | |||||
Sbjct  3512367  AACCTCCCATCCGTGTCTATTGTACCCTGTTGCTTCGGCGGGCCCGCCGCTT-GTCGGCC  3512425

Query  121      gccggggaggc-c-t-tgcgcccccgggcccgcgcccgccgAAGACCCCAACATGAACGC  177
                ||||||| ||| | | ||| |||||||||||| |||||||| ||||||||||| |||| |
Sbjct  3512426  GCCGGGGGGGCGCCTCTGC-CCCCCGGGCCCGTGCCCGCCGGAGACCCCAACACGAACAC  3512484

Query  178      TGTTCTGAAAGTATGCAGTCTGAGTTGATT-ATCGTAATCAGTTAAAACTTTCAACAACG  236
                || ||||||||  ||||||||||||||||| |  | |||||||||||||||||||||| |
Sbjct  3512485  TG-TCTGAAAGCGTGCAGTCTGAGTTGATTGAATGCAATCAGTTAAAACTTTCAACAATG  3512543

Query  237      GATCTCTTGGTTCCGGCATC  256
                ||||||||||||||||||||
Sbjct  3512544  GATCTCTTGGTTCCGGCATC  3512563


 Score = 324 bits (175),  Expect = 9e-85
 Identities = 233/260 (90%), Gaps = 7/260 (3%)
 Strand=Plus/Plus

Query  1        CAAGGTTTCCGTAGGTGAACCTGCGGAAGGATCATTACCGAGTGAGGGCCCTCTGGGTCC  60
                |||||||||||||||||||||||||||||||||||||||||||| ||| ||| |||| ||
Sbjct  3520312  CAAGGTTTCCGTAGGTGAACCTGCGGAAGGATCATTACCGAGTGCGGGTCCTTTGGGCCC  3520371

Query  61       AACCTCCCACCCGTGTCTATCGTACCTTGTTGCTTcggcgggcccgccgtttcgacggcc  120
                ||||||||| |||||||||| ||||| |||||||||||||||||||||| || | |||||
Sbjct  3520372  AACCTCCCATCCGTGTCTATTGTACCCTGTTGCTTCGGCGGGCCCGCCGCTT-GTCGGCC  3520430

Query  121      gccggggaggc-c-t-tgcgcccccgggcccgcgcccgccgAAGACCCCAACATGAACGC  177
                ||||||| ||| | | ||| |||||||||||| |||||||| ||||||||||| |||| |
Sbjct  3520431  GCCGGGGGGGCGCCTCTGC-CCCCCGGGCCCGTGCCCGCCGGAGACCCCAACACGAACAC  3520489

Query  178      TGTTCTGAAAGTATGCAGTCTGAGTTGATT-ATCGTAATCAGTTAAAACTTTCAACAACG  236
                || ||||||||  ||||||||||||||||| |  | |||||||||||||||||||||| |
Sbjct  3520490  TG-TCTGAAAGCGTGCAGTCTGAGTTGATTGAATGCAATCAGTTAAAACTTTCAACAATG  3520548

Query  237      GATCTCTTGGTTCCGGCATC  256
                ||||||||||||||||||||
Sbjct  3520549  GATCTCTTGGTTCCGGCATC  3520568


>BDHI01000013.1 Aspergillus awamori DNA, contig: Aawm13, strain: IFM 58123, whole 
genome shotgun sequence
Length=27563

 Score = 324 bits (175),  Expect = 9e-85
 Identities = 233/260 (90%), Gaps = 7/260 (3%)
 Strand=Plus/Minus

Query  1      CAAGGTTTCCGTAGGTGAACCTGCGGAAGGATCATTACCGAGTGAGGGCCCTCTGGGTCC  60
              |||||||||||||||||||||||||||||||||||||||||||| ||| ||| |||| ||
Sbjct  19680  CAAGGTTTCCGTAGGTGAACCTGCGGAAGGATCATTACCGAGTGCGGGTCCTTTGGGCCC  19621

Query  61     AACCTCCCACCCGTGTCTATCGTACCTTGTTGCTTcggcgggcccgccgtttcgacggcc  120
              ||||||||| |||||||||| ||||| |||||||||||||||||||||| || | |||||
Sbjct  19620  AACCTCCCATCCGTGTCTATTGTACCCTGTTGCTTCGGCGGGCCCGCCGCTT-GTCGGCC  19562

Query  121    gccggggaggc-c-t-tgcgcccccgggcccgcgcccgccgAAGACCCCAACATGAACGC  177
              ||||||| ||| | | ||| |||||||||||| |||||||| ||||||||||| |||| |
Sbjct  19561  GCCGGGGGGGCGCCTCTGC-CCCCCGGGCCCGTGCCCGCCGGAGACCCCAACACGAACAC  19503

Query  178    TGTTCTGAAAGTATGCAGTCTGAGTTGATT-ATCGTAATCAGTTAAAACTTTCAACAACG  236
              ||| |||||||  ||||||||||||||||| |  | |||||||||||||||||||||| |
Sbjct  19502  TGT-CTGAAAGCGTGCAGTCTGAGTTGATTGAATGCAATCAGTTAAAACTTTCAACAATG  19444

Query  237    GATCTCTTGGTTCCGGCATC  256
              ||||||||||||||||||||
Sbjct  19443  GATCTCTTGGTTCCGGCATC  19424


 Score = 322 bits (174),  Expect = 3e-84
 Identities = 232/259 (90%), Gaps = 7/259 (3%)
 Strand=Plus/Minus

Query  1     CAAGGTTTCCGTAGGTGAACCTGCGGAAGGATCATTACCGAGTGAGGGCCCTCTGGGTCC  60
             ||||||||||||||||||||||||||||||||||||||||| || ||| ||| |||| ||
Sbjct  3688  CAAGGTTTCCGTAGGTGAACCTGCGGAAGGATCATTACCGA-TGCGGGTCCTTTGGGCCC  3630

Query  61    AACCTCCCACCCGTGTCTATCGTACCTTGTTGCTTcggcgggcccgccgtttcgacggcc  120
             ||||||||| |||||||||| ||||| |||||||||||||||||||||| || | |||||
Sbjct  3629  AACCTCCCATCCGTGTCTATTGTACCCTGTTGCTTCGGCGGGCCCGCCGCTT-GTCGGCC  3571

Query  121   gccggggag-gcct-tgcgcccccgggcccgcgcccgccgAAGACCCCAACATGAACGCT  178
             ||||||| | |||| ||| |||||||||||| |||||||| ||||||||||| |||| ||
Sbjct  3570  GCCGGGGGGCGCCTCTGC-CCCCCGGGCCCGTGCCCGCCGGAGACCCCAACACGAACACT  3512

Query  179   GTTCTGAAAGTATGCAGTCTGAGTTGATT-ATCGTAATCAGTTAAAACTTTCAACAACGG  237
             || |||||||  ||||||||||||||||| |  | |||||||||||||||||||||| ||
Sbjct  3511  GT-CTGAAAGCGTGCAGTCTGAGTTGATTGAATGCAATCAGTTAAAACTTTCAACAATGG  3453

Query  238   ATCTCTTGGTTCCGGCATC  256
             |||||||||||||||||||
Sbjct  3452  ATCTCTTGGTTCCGGCATC  3434


 Score = 318 bits (172),  Expect = 4e-83
 Identities = 232/260 (89%), Gaps = 8/260 (3%)
 Strand=Plus/Minus

Query  1      CAAGGTTTCCGTAGGTGAACCTGCGGAAGGATCATTACCGAGTGAGGGCCCTCTGGGTCC  60
              |||||||||||||||||||||||||||||||||||||||||||| ||| ||| |||| ||
Sbjct  11682  CAAGGTTTCCGTAGGTGAACCTGCGGAAGGATCATTACCGAGTGCGGGTCCTTTGGGCCC  11623

Query  61     AACCTCCCACCCGTGTCTATCGTACCTTGTTGCTTcggcgggcccgccgtttcgacggcc  120
              ||||||||| |||||||||| ||||| |||||||||||||||||||||| || | |||||
Sbjct  11622  AACCTCCCATCCGTGTCTATTGTACCCTGTTGCTTCGGCGGGCCCGCCGCTT-GTCGGCC  11564

Query  121    gccggggaggc-c-t-tgcgcccccgggcccgcgcccgccgAAGACCCCAACATGAACGC  177
              ||||||| ||| | | ||| ||||| |||||| |||||||| ||||||||||| |||| |
Sbjct  11563  GCCGGGGGGGCGCCTCTGC-CCCCC-GGCCCGTGCCCGCCGGAGACCCCAACACGAACAC  11506

Query  178    TGTTCTGAAAGTATGCAGTCTGAGTTGATT-ATCGTAATCAGTTAAAACTTTCAACAACG  236
              ||| |||||||  ||||||||||||||||| |  | |||||||||||||||||||||| |
Sbjct  11505  TGT-CTGAAAGCGTGCAGTCTGAGTTGATTGAATGCAATCAGTTAAAACTTTCAACAATG  11447

Query  237    GATCTCTTGGTTCCGGCATC  256
              ||||||||||||||||||||
Sbjct  11446  GATCTCTTGGTTCCGGCATC  11427


>BDHI01000009.1 Aspergillus awamori DNA, contig: Aawm09, strain: IFM 58123, whole 
genome shotgun sequence
Length=49597

 Score = 324 bits (175),  Expect = 9e-85
 Identities = 231/258 (90%), Gaps = 4/258 (2%)
 Strand=Plus/Plus

Query  1     CAAGGTTTCCGTAGGTGAACCTGCGGAAGGATCATTACCGAGTGAGGGCCCTCTGGGTCC  60
             |||||||||||||||||||||||||||||||||||||||||||| ||| ||| |||| ||
Sbjct  5274  CAAGGTTTCCGTAGGTGAACCTGCGGAAGGATCATTACCGAGTGCGGGTCCTTTGGGCCC  5333

Query  61    AACCTCCCACCCGTGTCTATCGTACCTTGTTGCTTcggcgggcccgccgtttcgacggcc  120
             ||||||||| |||||||||| ||||| |||||||||||||||||||||| || | |||||
Sbjct  5334  AACCTCCCATCCGTGTCTATTGTACCCTGTTGCTTCGGCGGGCCCGCCGCTT-GTCGGCC  5392

Query  121   gccggggaggc-cttgcgcccccgggcccgcgcccgccgAAGACCCCAACATGAACGCTG  179
             ||||||| ||| | |  ||||||||||||| |||||||| ||||||||||| |||| |||
Sbjct  5393  GCCGGGGGGGCGCCTCTGCCCCCGGGCCCGTGCCCGCCGGAGACCCCAACACGAACACTG  5452

Query  180   TTCTGAAAGTATGCAGTCTGAGTTGATT-ATCGTAATCAGTTAAAACTTTCAACAACGGA  238
              ||||||||  ||||||||||||||||| |  | |||||||||||||||||||||| |||
Sbjct  5453  -TCTGAAAGCGTGCAGTCTGAGTTGATTGAATGCAATCAGTTAAAACTTTCAACAATGGA  5511

Query  239   TCTCTTGGTTCCGGCATC  256
             ||||||||||||||||||
Sbjct  5512  TCTCTTGGTTCCGGCATC  5529


 Score = 324 bits (175),  Expect = 9e-85
 Identities = 233/260 (90%), Gaps = 7/260 (3%)
 Strand=Plus/Plus

Query  1      CAAGGTTTCCGTAGGTGAACCTGCGGAAGGATCATTACCGAGTGAGGGCCCTCTGGGTCC  60
              |||||||||||||||||||||||||||||||||||||||||||| ||| ||| |||| ||
Sbjct  21287  CAAGGTTTCCGTAGGTGAACCTGCGGAAGGATCATTACCGAGTGCGGGTCCTTTGGGCCC  21346

Query  61     AACCTCCCACCCGTGTCTATCGTACCTTGTTGCTTcggcgggcccgccgtttcgacggcc  120
              ||||||||| |||||||||| ||||| |||||||||||||||||||||| || | |||||
Sbjct  21347  AACCTCCCATCCGTGTCTATTGTACCCTGTTGCTTCGGCGGGCCCGCCGCTT-GTCGGCC  21405

Query  121    gccggggaggc-c-t-tgcgcccccgggcccgcgcccgccgAAGACCCCAACATGAACGC  177
              ||||||| ||| | | ||| |||||||||||| |||||||| ||||||||||| |||| |
Sbjct  21406  GCCGGGGGGGCGCCTCTGC-CCCCCGGGCCCGTGCCCGCCGGAGACCCCAACACGAACAC  21464

Query  178    TGTTCTGAAAGTATGCAGTCTGAGTTGATT-ATCGTAATCAGTTAAAACTTTCAACAACG  236
              || ||||||||  ||||||||||||||||| |  | |||||||||||||||||||||| |
Sbjct  21465  TG-TCTGAAAGCGTGCAGTCTGAGTTGATTGAATGCAATCAGTTAAAACTTTCAACAATG  21523

Query  237    GATCTCTTGGTTCCGGCATC  256
              ||||||||||||||||||||
Sbjct  21524  GATCTCTTGGTTCCGGCATC  21543


 Score = 324 bits (175),  Expect = 9e-85
 Identities = 233/260 (90%), Gaps = 7/260 (3%)
 Strand=Plus/Plus

Query  1      CAAGGTTTCCGTAGGTGAACCTGCGGAAGGATCATTACCGAGTGAGGGCCCTCTGGGTCC  60
              |||||||||||||||||||||||||||||||||||||||||||| ||| ||| |||| ||
Sbjct  29295  CAAGGTTTCCGTAGGTGAACCTGCGGAAGGATCATTACCGAGTGCGGGTCCTTTGGGCCC  29354

Query  61     AACCTCCCACCCGTGTCTATCGTACCTTGTTGCTTcggcgggcccgccgtttcgacggcc  120
              ||||||||| |||||||||| ||||| |||||||||||||||||||||| || | |||||
Sbjct  29355  AACCTCCCATCCGTGTCTATTGTACCCTGTTGCTTCGGCGGGCCCGCCGCTT-GTCGGCC  29413

Query  121    gccggggaggc-c-t-tgcgcccccgggcccgcgcccgccgAAGACCCCAACATGAACGC  177
              ||||||| ||| | | ||| |||||||||||| |||||||| ||||||||||| |||| |
Sbjct  29414  GCCGGGGGGGCGCCTCTGC-CCCCCGGGCCCGTGCCCGCCGGAGACCCCAACACGAACAC  29472

Query  178    TGTTCTGAAAGTATGCAGTCTGAGTTGATT-ATCGTAATCAGTTAAAACTTTCAACAACG  236
              || ||||||||  ||||||||||||||||| |  | |||||||||||||||||||||| |
Sbjct  29473  TG-TCTGAAAGCGTGCAGTCTGAGTTGATTGAATGCAATCAGTTAAAACTTTCAACAATG  29531

Query  237    GATCTCTTGGTTCCGGCATC  256
              ||||||||||||||||||||
Sbjct  29532  GATCTCTTGGTTCCGGCATC  29551


 Score = 324 bits (175),  Expect = 9e-85
 Identities = 233/260 (90%), Gaps = 7/260 (3%)
 Strand=Plus/Plus

Query  1      CAAGGTTTCCGTAGGTGAACCTGCGGAAGGATCATTACCGAGTGAGGGCCCTCTGGGTCC  60
              |||||||||||||||||||||||||||||||||||||||||||| ||| ||| |||| ||
Sbjct  37302  CAAGGTTTCCGTAGGTGAACCTGCGGAAGGATCATTACCGAGTGCGGGTCCTTTGGGCCC  37361

Query  61     AACCTCCCACCCGTGTCTATCGTACCTTGTTGCTTcggcgggcccgccgtttcgacggcc  120
              ||||||||| |||||||||| ||||| |||||||||||||||||||||| || | |||||
Sbjct  37362  AACCTCCCATCCGTGTCTATTGTACCCTGTTGCTTCGGCGGGCCCGCCGCTT-GTCGGCC  37420

Query  121    gccggggaggc-c-t-tgcgcccccgggcccgcgcccgccgAAGACCCCAACATGAACGC  177
              ||||||| ||| | | ||| |||||||||||| |||||||| ||||||||||| |||| |
Sbjct  37421  GCCGGGGGGGCGCCTCTGC-CCCCCGGGCCCGTGCCCGCCGGAGACCCCAACACGAACAC  37479

Query  178    TGTTCTGAAAGTATGCAGTCTGAGTTGATT-ATCGTAATCAGTTAAAACTTTCAACAACG  236
              || ||||||||  ||||||||||||||||| |  | |||||||||||||||||||||| |
Sbjct  37480  TG-TCTGAAAGCGTGCAGTCTGAGTTGATTGAATGCAATCAGTTAAAACTTTCAACAATG  37538

Query  237    GATCTCTTGGTTCCGGCATC  256
              ||||||||||||||||||||
Sbjct  37539  GATCTCTTGGTTCCGGCATC  37558


 Score = 324 bits (175),  Expect = 9e-85
 Identities = 233/260 (90%), Gaps = 7/260 (3%)
 Strand=Plus/Plus

Query  1      CAAGGTTTCCGTAGGTGAACCTGCGGAAGGATCATTACCGAGTGAGGGCCCTCTGGGTCC  60
              |||||||||||||||||||||||||||||||||||||||||||| ||| ||| |||| ||
Sbjct  45310  CAAGGTTTCCGTAGGTGAACCTGCGGAAGGATCATTACCGAGTGCGGGTCCTTTGGGCCC  45369

Query  61     AACCTCCCACCCGTGTCTATCGTACCTTGTTGCTTcggcgggcccgccgtttcgacggcc  120
              ||||||||| |||||||||| ||||| |||||||||||||||||||||| || | |||||
Sbjct  45370  AACCTCCCATCCGTGTCTATTGTACCCTGTTGCTTCGGCGGGCCCGCCGCTT-GTCGGCC  45428

Query  121    gccggggaggc-c-t-tgcgcccccgggcccgcgcccgccgAAGACCCCAACATGAACGC  177
              ||||||| ||| | | ||| |||||||||||| |||||||| ||||||||||| |||| |
Sbjct  45429  GCCGGGGGGGCGCCTCTGC-CCCCCGGGCCCGTGCCCGCCGGAGACCCCAACACGAACAC  45487

Query  178    TGTTCTGAAAGTATGCAGTCTGAGTTGATT-ATCGTAATCAGTTAAAACTTTCAACAACG  236
              || ||||||||  ||||||||||||||||| |  | |||||||||||||||||||||| |
Sbjct  45488  TG-TCTGAAAGCGTGCAGTCTGAGTTGATTGAATGCAATCAGTTAAAACTTTCAACAATG  45546

Query  237    GATCTCTTGGTTCCGGCATC  256
              ||||||||||||||||||||
Sbjct  45547  GATCTCTTGGTTCCGGCATC  45566


 Score = 322 bits (174),  Expect = 3e-84
 Identities = 231/258 (90%), Gaps = 5/258 (2%)
 Strand=Plus/Plus

Query  1      CAAGGTTTCCGTAGGTGAACCTGCGGAAGGATCATTACCGAGTGAGGGCCCTCTGGGTCC  60
              |||||||||||||||||||||||||||||||||||||||||||| ||| ||| |||| ||
Sbjct  13281  CAAGGTTTCCGTAGGTGAACCTGCGGAAGGATCATTACCGAGTGCGGGTCCTTTGGGCCC  13340

Query  61     AACCTCCCACCCGTGTCTATCGTACCTTGTTGCTTcggcgggcccgccgtttcgacggcc  120
              ||||||||| |||||||||| ||||| |||||||||||||||||||||| || | |||||
Sbjct  13341  AACCTCCCATCCGTGTCTATTGTACCCTGTTGCTTCGGCGGGCCCGCCGCTT-GTCGGCC  13399

Query  121    gccggggag-gccttgcgcccccgggcccgcgcccgccgAAGACCCCAACATGAACGCTG  179
              ||||||| | ||||   ||||||||||||| |||||||| ||||||||||| |||| |||
Sbjct  13400  GCCGGGGGGCGCCTCT-GCCCCCGGGCCCGTGCCCGCCGGAGACCCCAACACGAACACTG  13458

Query  180    TTCTGAAAGTATGCAGTCTGAGTTGATT-ATCGTAATCAGTTAAAACTTTCAACAACGGA  238
               ||||||||  ||||||||||||||||| |  | |||||||||||||||||||||| |||
Sbjct  13459  -TCTGAAAGCGTGCAGTCTGAGTTGATTGAATGCAATCAGTTAAAACTTTCAACAATGGA  13517

Query  239    TCTCTTGGTTCCGGCATC  256
              ||||||||||||||||||
Sbjct  13518  TCTCTTGGTTCCGGCATC  13535


>PZKB01000354.1 Penicillium sp. MT2 MMC-2018 NODE_354, whole genome shotgun sequence
Length=8172

 Score = 324 bits (175),  Expect = 9e-85
 Identities = 231/256 (90%), Gaps = 11/256 (4%)
 Strand=Plus/Minus

Query  1     CAAGGTTTCCGTAGGTGAACCTGCGGAAGGATCATTACCGAGTGAGGGCCCTCTGGGTCC  60
             ||||||||||||||||||||||||||||||||||||||||||||||||||||||||||||
Sbjct  4209  CAAGGTTTCCGTAGGTGAACCTGCGGAAGGATCATTACCGAGTGAGGGCCCTCTGGGTCC  4150

Query  61    AACCTCCCACCCGTGTCTATCGTACCTTGTTGCTTcggcgggcccgccgtttcgacggcc  120
             |||||||||||||||| |||| ||||| ||||||||||||||||||||||  | | ||||
Sbjct  4149  AACCTCCCACCCGTGTTTATCTTACCTAGTTGCTTCGGCGGGCCCGCCGT--C-A-GGCC  4094

Query  121   gccggggaggccttgcgcccccgggcccgcgcccgccgAAGACCCCAACATGAACGCTGT  180
             ||||||| |||    |||||||||||||||||||||||||| ||||  | ||||||||||
Sbjct  4093  GCCGGGG-GGCACC-CGCCCCCGGGCCCGCGCCCGCCGAAGCCCCCC-C-TGAACGCTGT  4038

Query  181   TCTGAAAGTATGCAGTCTGAGTTGATTATCGTAATCAGTTAAAACTTTCAACAACGGATC  240
              ||||| |  |||||||||||  ||||| |  ||||||||||||||||||||||||||||
Sbjct  4037  -CTGAA-GATTGCAGTCTGAGC-GATTAGCTAAATCAGTTAAAACTTTCAACAACGGATC  3981

Query  241   TCTTGGTTCCGGCATC  256
             ||||||||||||||||
Sbjct  3980  TCTTGGTTCCGGCATC  3965


>MSFU01000098.1 Aspergillus eucalypticola CBS 122712 BO83scaffold_98, whole genome 
shotgun sequence
Length=6399

 Score = 324 bits (175),  Expect = 9e-85
 Identities = 232/259 (90%), Gaps = 6/259 (2%)
 Strand=Plus/Plus

Query  1     CAAGGTTTCCGTAGGTGAACCTGCGGAAGGATCATTACCGAGTGAGGGCCCTCTGGGTCC  60
             |||||||||||||||||||||||||||||||||||||||||||| ||| ||| |||| ||
Sbjct  4828  CAAGGTTTCCGTAGGTGAACCTGCGGAAGGATCATTACCGAGTGCGGGTCCTTTGGGCCC  4887

Query  61    AACCTCCCACCCGTGTCTATCGTACCTTGTTGCTTcggcgggcccgccgtttcgacggcc  120
             ||||||||| ||||||||||  |||| |||||||||||||||||||||| || | |||||
Sbjct  4888  AACCTCCCATCCGTGTCTATTATACCCTGTTGCTTCGGCGGGCCCGCCGCTT-GTCGGCC  4946

Query  121   gccggggag-gcctt-gcgcccccgggcccgcgcccgccgAAGACCCCAACATGAACGCT  178
             ||||||| | ||||| || |||||||||||| |||||||| ||||||||||| |||| ||
Sbjct  4947  GCCGGGGGGCGCCTTTGC-CCCCCGGGCCCGTGCCCGCCGGAGACCCCAACACGAACACT  5005

Query  179   GTTCTGAAAGTATGCAGTCTGAGTTGATT-ATCGTAATCAGTTAAAACTTTCAACAACGG  237
             | ||||||||  ||||||||||||||||| |  | |||||||||||||||||||||| ||
Sbjct  5006  G-TCTGAAAGCGTGCAGTCTGAGTTGATTGAATGCAATCAGTTAAAACTTTCAACAATGG  5064

Query  238   ATCTCTTGGTTCCGGCATC  256
             |||||||||||||||||||
Sbjct  5065  ATCTCTTGGTTCCGGCATC  5083


 Score = 305 bits (165),  Expect = 3e-79
 Identities = 228/258 (88%), Gaps = 6/258 (2%)
 Strand=Plus/Minus

Query  1    CAAGGTTTCCGTAGGTGAACCTGCGGAAGGATCATTACCGAGTGAGGGCCCTCTGGGTCC  60
            |||||||||||||||||||||||||||||||||||||||||||| ||| ||| |||| ||
Sbjct  554  CAAGGTTTCCGTAGGTGAACCTGCGGAAGGATCATTACCGAGTGCGGGTCCTTTGGGCCC  495

Query  61   AACCTCCCACCCGTGTCTATCGTACCTTGTTGCTTcggcgggcccgccgtttcgacggcc  120
            ||||||||| ||||||||||  |||| ||||||||||||||||| |||| || | |||||
Sbjct  494  AACCTCCCATCCGTGTCTATTATACCCTGTTGCTTCGGCGGGCC-GCCGCTT-GTCGGCC  437

Query  121  gccggggaggc-cttgcgcccccgggcccgcgcccgccgAAGACCCCAACATGAACGCTG  179
            ||||||| ||| | |  ||||||||||||| ||| |||| ||||||||||| |||| |||
Sbjct  436  GCCGGGGGGGCGCCTTTGCCCCCGGGCCCGTGCC-GCCGGAGACCCCAACACGAACACTG  378

Query  180  TTCTGAAAGTATGCAGTCTGAGTTGATT-ATCGTAATCAGTTAAAACTTTCAACAACGGA  238
            | |||||||  ||||||||||||||||| |  | |||||||||||||||||||||| |||
Sbjct  377  T-CTGAAAGCGTGCAGTCTGAGTTGATTGAATGCAATCAGTTAAAACTTTCAACAATGGA  319

Query  239  TCTCTTGGTTCCGGCATC  256
            ||||||||||||||||||
Sbjct  318  TCTCTTGGTTCCGGCATC  301


>MSFU01000079.1 Aspergillus eucalypticola CBS 122712 BO83scaffold_79, whole genome 
shotgun sequence
Length=11399

 Score = 324 bits (175),  Expect = 9e-85
 Identities = 232/259 (90%), Gaps = 6/259 (2%)
 Strand=Plus/Minus

Query  1      CAAGGTTTCCGTAGGTGAACCTGCGGAAGGATCATTACCGAGTGAGGGCCCTCTGGGTCC  60
              |||||||||||||||||||||||||||||||||||||||||||| ||| ||| |||| ||
Sbjct  10457  CAAGGTTTCCGTAGGTGAACCTGCGGAAGGATCATTACCGAGTGCGGGTCCTTTGGGCCC  10398

Query  61     AACCTCCCACCCGTGTCTATCGTACCTTGTTGCTTcggcgggcccgccgtttcgacggcc  120
              ||||||||| ||||||||||  |||| |||||||||||||||||||||| || | |||||
Sbjct  10397  AACCTCCCATCCGTGTCTATTATACCCTGTTGCTTCGGCGGGCCCGCCGCTT-GTCGGCC  10339

Query  121    gccggggag-gcctt-gcgcccccgggcccgcgcccgccgAAGACCCCAACATGAACGCT  178
              ||||||| | ||||| || |||||||||||| |||||||| ||||||||||| |||| ||
Sbjct  10338  GCCGGGGGGCGCCTTTGC-CCCCCGGGCCCGTGCCCGCCGGAGACCCCAACACGAACACT  10280

Query  179    GTTCTGAAAGTATGCAGTCTGAGTTGATT-ATCGTAATCAGTTAAAACTTTCAACAACGG  237
              || |||||||  ||||||||||||||||| |  | |||||||||||||||||||||| ||
Sbjct  10279  GT-CTGAAAGCGTGCAGTCTGAGTTGATTGAATGCAATCAGTTAAAACTTTCAACAATGG  10221

Query  238    ATCTCTTGGTTCCGGCATC  256
              |||||||||||||||||||
Sbjct  10220  ATCTCTTGGTTCCGGCATC  10202


 Score = 318 bits (172),  Expect = 4e-83
 Identities = 230/258 (89%), Gaps = 4/258 (2%)
 Strand=Plus/Plus

Query  1     CAAGGTTTCCGTAGGTGAACCTGCGGAAGGATCATTACCGAGTGAGGGCCCTCTGGGTCC  60
             |||||||||||||||||||||||||||||||||||||||||||| ||| ||| |||| ||
Sbjct  7625  CAAGGTTTCCGTAGGTGAACCTGCGGAAGGATCATTACCGAGTGCGGGTCCTTTGGGCCC  7684

Query  61    AACCTCCCACCCGTGTCTATCGTACCTTGTTGCTTcggcgggcccgccgtttcgacggcc  120
             ||||||||| ||||||||||  |||| |||||||||||||||||||||| || | |||||
Sbjct  7685  AACCTCCCATCCGTGTCTATTATACCCTGTTGCTTCGGCGGGCCCGCCGCTT-GTCGGCC  7743

Query  121   gccggggaggc-cttgcgcccccgggcccgcgcccgccgAAGACCCCAACATGAACGCTG  179
             ||||||| ||| | |  ||||||||||||| |||||||| ||||||||||| |||| |||
Sbjct  7744  GCCGGGGGGGCGCCTTTGCCCCCGGGCCCGTGCCCGCCGGAGACCCCAACACGAACACTG  7803

Query  180   TTCTGAAAGTATGCAGTCTGAGTTGATT-ATCGTAATCAGTTAAAACTTTCAACAACGGA  238
              ||||||||  ||||||||||||||||| |  | |||||||||||||||||||||| |||
Sbjct  7804  -TCTGAAAGCGTGCAGTCTGAGTTGATTGAATGCAATCAGTTAAAACTTTCAACAATGGA  7862

Query  239   TCTCTTGGTTCCGGCATC  256
             ||||||||||||||||||
Sbjct  7863  TCTCTTGGTTCCGGCATC  7880


>MSFU01000116.1 Aspergillus eucalypticola CBS 122712 BO83scaffold_116, whole 
genome shotgun sequence
Length=3611

 Score = 324 bits (175),  Expect = 9e-85
 Identities = 232/259 (90%), Gaps = 6/259 (2%)
 Strand=Plus/Plus

Query  1     CAAGGTTTCCGTAGGTGAACCTGCGGAAGGATCATTACCGAGTGAGGGCCCTCTGGGTCC  60
             |||||||||||||||||||||||||||||||||||||||||||| ||| ||| |||| ||
Sbjct  1730  CAAGGTTTCCGTAGGTGAACCTGCGGAAGGATCATTACCGAGTGCGGGTCCTTTGGGCCC  1789

Query  61    AACCTCCCACCCGTGTCTATCGTACCTTGTTGCTTcggcgggcccgccgtttcgacggcc  120
             ||||||||| ||||||||||  |||| |||||||||||||||||||||| || | |||||
Sbjct  1790  AACCTCCCATCCGTGTCTATTATACCCTGTTGCTTCGGCGGGCCCGCCGCTT-GTCGGCC  1848

Query  121   gccggggag-gcctt-gcgcccccgggcccgcgcccgccgAAGACCCCAACATGAACGCT  178
             ||||||| | ||||| || |||||||||||| |||||||| ||||||||||| |||| ||
Sbjct  1849  GCCGGGGGGCGCCTTTGC-CCCCCGGGCCCGTGCCCGCCGGAGACCCCAACACGAACACT  1907

Query  179   GTTCTGAAAGTATGCAGTCTGAGTTGATT-ATCGTAATCAGTTAAAACTTTCAACAACGG  237
             | ||||||||  ||||||||||||||||| |  | |||||||||||||||||||||| ||
Sbjct  1908  G-TCTGAAAGCGTGCAGTCTGAGTTGATTGAATGCAATCAGTTAAAACTTTCAACAATGG  1966

Query  238   ATCTCTTGGTTCCGGCATC  256
             |||||||||||||||||||
Sbjct  1967  ATCTCTTGGTTCCGGCATC  1985


>NW_020290372.1 Aspergillus eucalypticola CBS 122712 chromosome Unknown BO83scaffold_98, 
whole genome shotgun sequence
Length=6399

 Score = 324 bits (175),  Expect = 9e-85
 Identities = 232/259 (90%), Gaps = 6/259 (2%)
 Strand=Plus/Plus

Query  1     CAAGGTTTCCGTAGGTGAACCTGCGGAAGGATCATTACCGAGTGAGGGCCCTCTGGGTCC  60
             |||||||||||||||||||||||||||||||||||||||||||| ||| ||| |||| ||
Sbjct  4828  CAAGGTTTCCGTAGGTGAACCTGCGGAAGGATCATTACCGAGTGCGGGTCCTTTGGGCCC  4887

Query  61    AACCTCCCACCCGTGTCTATCGTACCTTGTTGCTTcggcgggcccgccgtttcgacggcc  120
             ||||||||| ||||||||||  |||| |||||||||||||||||||||| || | |||||
Sbjct  4888  AACCTCCCATCCGTGTCTATTATACCCTGTTGCTTCGGCGGGCCCGCCGCTT-GTCGGCC  4946

Query  121   gccggggag-gcctt-gcgcccccgggcccgcgcccgccgAAGACCCCAACATGAACGCT  178
             ||||||| | ||||| || |||||||||||| |||||||| ||||||||||| |||| ||
Sbjct  4947  GCCGGGGGGCGCCTTTGC-CCCCCGGGCCCGTGCCCGCCGGAGACCCCAACACGAACACT  5005

Query  179   GTTCTGAAAGTATGCAGTCTGAGTTGATT-ATCGTAATCAGTTAAAACTTTCAACAACGG  237
             | ||||||||  ||||||||||||||||| |  | |||||||||||||||||||||| ||
Sbjct  5006  G-TCTGAAAGCGTGCAGTCTGAGTTGATTGAATGCAATCAGTTAAAACTTTCAACAATGG  5064

Query  238   ATCTCTTGGTTCCGGCATC  256
             |||||||||||||||||||
Sbjct  5065  ATCTCTTGGTTCCGGCATC  5083


 Score = 305 bits (165),  Expect = 3e-79
 Identities = 228/258 (88%), Gaps = 6/258 (2%)
 Strand=Plus/Minus

Query  1    CAAGGTTTCCGTAGGTGAACCTGCGGAAGGATCATTACCGAGTGAGGGCCCTCTGGGTCC  60
            |||||||||||||||||||||||||||||||||||||||||||| ||| ||| |||| ||
Sbjct  554  CAAGGTTTCCGTAGGTGAACCTGCGGAAGGATCATTACCGAGTGCGGGTCCTTTGGGCCC  495

Query  61   AACCTCCCACCCGTGTCTATCGTACCTTGTTGCTTcggcgggcccgccgtttcgacggcc  120
            ||||||||| ||||||||||  |||| ||||||||||||||||| |||| || | |||||
Sbjct  494  AACCTCCCATCCGTGTCTATTATACCCTGTTGCTTCGGCGGGCC-GCCGCTT-GTCGGCC  437

Query  121  gccggggaggc-cttgcgcccccgggcccgcgcccgccgAAGACCCCAACATGAACGCTG  179
            ||||||| ||| | |  ||||||||||||| ||| |||| ||||||||||| |||| |||
Sbjct  436  GCCGGGGGGGCGCCTTTGCCCCCGGGCCCGTGCC-GCCGGAGACCCCAACACGAACACTG  378

Query  180  TTCTGAAAGTATGCAGTCTGAGTTGATT-ATCGTAATCAGTTAAAACTTTCAACAACGGA  238
            | |||||||  ||||||||||||||||| |  | |||||||||||||||||||||| |||
Sbjct  377  T-CTGAAAGCGTGCAGTCTGAGTTGATTGAATGCAATCAGTTAAAACTTTCAACAATGGA  319

Query  239  TCTCTTGGTTCCGGCATC  256
            ||||||||||||||||||
Sbjct  318  TCTCTTGGTTCCGGCATC  301


>NW_020290353.1 Aspergillus eucalypticola CBS 122712 chromosome Unknown BO83scaffold_79, 
whole genome shotgun sequence
Length=11399

 Score = 324 bits (175),  Expect = 9e-85
 Identities = 232/259 (90%), Gaps = 6/259 (2%)
 Strand=Plus/Minus

Query  1      CAAGGTTTCCGTAGGTGAACCTGCGGAAGGATCATTACCGAGTGAGGGCCCTCTGGGTCC  60
              |||||||||||||||||||||||||||||||||||||||||||| ||| ||| |||| ||
Sbjct  10457  CAAGGTTTCCGTAGGTGAACCTGCGGAAGGATCATTACCGAGTGCGGGTCCTTTGGGCCC  10398

Query  61     AACCTCCCACCCGTGTCTATCGTACCTTGTTGCTTcggcgggcccgccgtttcgacggcc  120
              ||||||||| ||||||||||  |||| |||||||||||||||||||||| || | |||||
Sbjct  10397  AACCTCCCATCCGTGTCTATTATACCCTGTTGCTTCGGCGGGCCCGCCGCTT-GTCGGCC  10339

Query  121    gccggggag-gcctt-gcgcccccgggcccgcgcccgccgAAGACCCCAACATGAACGCT  178
              ||||||| | ||||| || |||||||||||| |||||||| ||||||||||| |||| ||
Sbjct  10338  GCCGGGGGGCGCCTTTGC-CCCCCGGGCCCGTGCCCGCCGGAGACCCCAACACGAACACT  10280

Query  179    GTTCTGAAAGTATGCAGTCTGAGTTGATT-ATCGTAATCAGTTAAAACTTTCAACAACGG  237
              || |||||||  ||||||||||||||||| |  | |||||||||||||||||||||| ||
Sbjct  10279  GT-CTGAAAGCGTGCAGTCTGAGTTGATTGAATGCAATCAGTTAAAACTTTCAACAATGG  10221

Query  238    ATCTCTTGGTTCCGGCATC  256
              |||||||||||||||||||
Sbjct  10220  ATCTCTTGGTTCCGGCATC  10202


 Score = 318 bits (172),  Expect = 4e-83
 Identities = 230/258 (89%), Gaps = 4/258 (2%)
 Strand=Plus/Plus

Query  1     CAAGGTTTCCGTAGGTGAACCTGCGGAAGGATCATTACCGAGTGAGGGCCCTCTGGGTCC  60
             |||||||||||||||||||||||||||||||||||||||||||| ||| ||| |||| ||
Sbjct  7625  CAAGGTTTCCGTAGGTGAACCTGCGGAAGGATCATTACCGAGTGCGGGTCCTTTGGGCCC  7684

Query  61    AACCTCCCACCCGTGTCTATCGTACCTTGTTGCTTcggcgggcccgccgtttcgacggcc  120
             ||||||||| ||||||||||  |||| |||||||||||||||||||||| || | |||||
Sbjct  7685  AACCTCCCATCCGTGTCTATTATACCCTGTTGCTTCGGCGGGCCCGCCGCTT-GTCGGCC  7743

Query  121   gccggggaggc-cttgcgcccccgggcccgcgcccgccgAAGACCCCAACATGAACGCTG  179
             ||||||| ||| | |  ||||||||||||| |||||||| ||||||||||| |||| |||
Sbjct  7744  GCCGGGGGGGCGCCTTTGCCCCCGGGCCCGTGCCCGCCGGAGACCCCAACACGAACACTG  7803

Query  180   TTCTGAAAGTATGCAGTCTGAGTTGATT-ATCGTAATCAGTTAAAACTTTCAACAACGGA  238
              ||||||||  ||||||||||||||||| |  | |||||||||||||||||||||| |||
Sbjct  7804  -TCTGAAAGCGTGCAGTCTGAGTTGATTGAATGCAATCAGTTAAAACTTTCAACAATGGA  7862

Query  239   TCTCTTGGTTCCGGCATC  256
             ||||||||||||||||||
Sbjct  7863  TCTCTTGGTTCCGGCATC  7880


>NW_020290390.1 Aspergillus eucalypticola CBS 122712 chromosome Unknown BO83scaffold_116, 
whole genome shotgun sequence
Length=3611

 Score = 324 bits (175),  Expect = 9e-85
 Identities = 232/259 (90%), Gaps = 6/259 (2%)
 Strand=Plus/Plus

Query  1     CAAGGTTTCCGTAGGTGAACCTGCGGAAGGATCATTACCGAGTGAGGGCCCTCTGGGTCC  60
             |||||||||||||||||||||||||||||||||||||||||||| ||| ||| |||| ||
Sbjct  1730  CAAGGTTTCCGTAGGTGAACCTGCGGAAGGATCATTACCGAGTGCGGGTCCTTTGGGCCC  1789

Query  61    AACCTCCCACCCGTGTCTATCGTACCTTGTTGCTTcggcgggcccgccgtttcgacggcc  120
             ||||||||| ||||||||||  |||| |||||||||||||||||||||| || | |||||
Sbjct  1790  AACCTCCCATCCGTGTCTATTATACCCTGTTGCTTCGGCGGGCCCGCCGCTT-GTCGGCC  1848

Query  121   gccggggag-gcctt-gcgcccccgggcccgcgcccgccgAAGACCCCAACATGAACGCT  178
             ||||||| | ||||| || |||||||||||| |||||||| ||||||||||| |||| ||
Sbjct  1849  GCCGGGGGGCGCCTTTGC-CCCCCGGGCCCGTGCCCGCCGGAGACCCCAACACGAACACT  1907

Query  179   GTTCTGAAAGTATGCAGTCTGAGTTGATT-ATCGTAATCAGTTAAAACTTTCAACAACGG  237
             | ||||||||  ||||||||||||||||| |  | |||||||||||||||||||||| ||
Sbjct  1908  G-TCTGAAAGCGTGCAGTCTGAGTTGATTGAATGCAATCAGTTAAAACTTTCAACAATGG  1966

Query  238   ATCTCTTGGTTCCGGCATC  256
             |||||||||||||||||||
Sbjct  1967  ATCTCTTGGTTCCGGCATC  1985


>NT_166520.1 Aspergillus niger CBS 513.88 supercontig An03
Length=1609811

 Score = 324 bits (175),  Expect = 9e-85
 Identities = 233/260 (90%), Gaps = 7/260 (3%)
 Strand=Plus/Minus

Query  1       CAAGGTTTCCGTAGGTGAACCTGCGGAAGGATCATTACCGAGTGAGGGCCCTCTGGGTCC  60
               |||||||||||||||||||||||||||||||||||||||||||| ||| ||| |||| ||
Sbjct  637682  CAAGGTTTCCGTAGGTGAACCTGCGGAAGGATCATTACCGAGTGCGGGTCCTTTGGGCCC  637623

Query  61      AACCTCCCACCCGTGTCTATCGTACCTTGTTGCTTcggcgggcccgccgtttcgacggcc  120
               ||||||||| |||||||||| ||||| |||||||||||||||||||||| || | |||||
Sbjct  637622  AACCTCCCATCCGTGTCTATTGTACCCTGTTGCTTCGGCGGGCCCGCCGCTT-GTCGGCC  637564

Query  121     gccggggaggc-c-t-tgcgcccccgggcccgcgcccgccgAAGACCCCAACATGAACGC  177
               ||||||| ||| | | ||| |||||||||||| |||||||| ||||||||||| |||| |
Sbjct  637563  GCCGGGGGGGCGCCTCTGC-CCCCCGGGCCCGTGCCCGCCGGAGACCCCAACACGAACAC  637505

Query  178     TGTTCTGAAAGTATGCAGTCTGAGTTGATT-ATCGTAATCAGTTAAAACTTTCAACAACG  236
               ||| |||||||  ||||||||||||||||| |  | |||||||||||||||||||||| |
Sbjct  637504  TGT-CTGAAAGCGTGCAGTCTGAGTTGATTGAATGCAATCAGTTAAAACTTTCAACAATG  637446

Query  237     GATCTCTTGGTTCCGGCATC  256
               ||||||||||||||||||||
Sbjct  637445  GATCTCTTGGTTCCGGCATC  637426


 Score = 324 bits (175),  Expect = 9e-85
 Identities = 233/260 (90%), Gaps = 7/260 (3%)
 Strand=Plus/Minus

Query  1       CAAGGTTTCCGTAGGTGAACCTGCGGAAGGATCATTACCGAGTGAGGGCCCTCTGGGTCC  60
               |||||||||||||||||||||||||||||||||||||||||||| ||| ||| |||| ||
Sbjct  646111  CAAGGTTTCCGTAGGTGAACCTGCGGAAGGATCATTACCGAGTGCGGGTCCTTTGGGCCC  646052

Query  61      AACCTCCCACCCGTGTCTATCGTACCTTGTTGCTTcggcgggcccgccgtttcgacggcc  120
               ||||||||| |||||||||| ||||| |||||||||||||||||||||| || | |||||
Sbjct  646051  AACCTCCCATCCGTGTCTATTGTACCCTGTTGCTTCGGCGGGCCCGCCGCTT-GTCGGCC  645993

Query  121     gccggggaggc-c-t-tgcgcccccgggcccgcgcccgccgAAGACCCCAACATGAACGC  177
               ||||||| ||| | | ||| |||||||||||| |||||||| ||||||||||| |||| |
Sbjct  645992  GCCGGGGGGGCGCCTCTGC-CCCCCGGGCCCGTGCCCGCCGGAGACCCCAACACGAACAC  645934

Query  178     TGTTCTGAAAGTATGCAGTCTGAGTTGATT-ATCGTAATCAGTTAAAACTTTCAACAACG  236
               ||| |||||||  ||||||||||||||||| |  | |||||||||||||||||||||| |
Sbjct  645933  TGT-CTGAAAGCGTGCAGTCTGAGTTGATTGAATGCAATCAGTTAAAACTTTCAACAATG  645875

Query  237     GATCTCTTGGTTCCGGCATC  256
               ||||||||||||||||||||
Sbjct  645874  GATCTCTTGGTTCCGGCATC  645855


 Score = 324 bits (175),  Expect = 9e-85
 Identities = 233/260 (90%), Gaps = 7/260 (3%)
 Strand=Plus/Minus

Query  1       CAAGGTTTCCGTAGGTGAACCTGCGGAAGGATCATTACCGAGTGAGGGCCCTCTGGGTCC  60
               |||||||||||||||||||||||||||||||||||||||||||| ||| ||| |||| ||
Sbjct  654070  CAAGGTTTCCGTAGGTGAACCTGCGGAAGGATCATTACCGAGTGCGGGTCCTTTGGGCCC  654011

Query  61      AACCTCCCACCCGTGTCTATCGTACCTTGTTGCTTcggcgggcccgccgtttcgacggcc  120
               ||||||||| |||||||||| ||||| |||||||||||||||||||||| || | |||||
Sbjct  654010  AACCTCCCATCCGTGTCTATTGTACCCTGTTGCTTCGGCGGGCCCGCCGCTT-GTCGGCC  653952

Query  121     gccggggaggc-c-t-tgcgcccccgggcccgcgcccgccgAAGACCCCAACATGAACGC  177
               ||||||| ||| | | ||| |||||||||||| |||||||| ||||||||||| |||| |
Sbjct  653951  GCCGGGGGGGCGCCTCTGC-CCCCCGGGCCCGTGCCCGCCGGAGACCCCAACACGAACAC  653893

Query  178     TGTTCTGAAAGTATGCAGTCTGAGTTGATT-ATCGTAATCAGTTAAAACTTTCAACAACG  236
               ||| |||||||  ||||||||||||||||| |  | |||||||||||||||||||||| |
Sbjct  653892  TGT-CTGAAAGCGTGCAGTCTGAGTTGATTGAATGCAATCAGTTAAAACTTTCAACAATG  653834

Query  237     GATCTCTTGGTTCCGGCATC  256
               ||||||||||||||||||||
Sbjct  653833  GATCTCTTGGTTCCGGCATC  653814


 Score = 324 bits (175),  Expect = 9e-85
 Identities = 233/260 (90%), Gaps = 7/260 (3%)
 Strand=Plus/Minus

Query  1       CAAGGTTTCCGTAGGTGAACCTGCGGAAGGATCATTACCGAGTGAGGGCCCTCTGGGTCC  60
               |||||||||||||||||||||||||||||||||||||||||||| ||| ||| |||| ||
Sbjct  662029  CAAGGTTTCCGTAGGTGAACCTGCGGAAGGATCATTACCGAGTGCGGGTCCTTTGGGCCC  661970

Query  61      AACCTCCCACCCGTGTCTATCGTACCTTGTTGCTTcggcgggcccgccgtttcgacggcc  120
               ||||||||| |||||||||| ||||| |||||||||||||||||||||| || | |||||
Sbjct  661969  AACCTCCCATCCGTGTCTATTGTACCCTGTTGCTTCGGCGGGCCCGCCGCTT-GTCGGCC  661911

Query  121     gccggggaggc-c-t-tgcgcccccgggcccgcgcccgccgAAGACCCCAACATGAACGC  177
               ||||||| ||| | | ||| |||||||||||| |||||||| ||||||||||| |||| |
Sbjct  661910  GCCGGGGGGGCGCCTCTGC-CCCCCGGGCCCGTGCCCGCCGGAGACCCCAACACGAACAC  661852

Query  178     TGTTCTGAAAGTATGCAGTCTGAGTTGATT-ATCGTAATCAGTTAAAACTTTCAACAACG  236
               ||| |||||||  ||||||||||||||||| |  | |||||||||||||||||||||| |
Sbjct  661851  TGT-CTGAAAGCGTGCAGTCTGAGTTGATTGAATGCAATCAGTTAAAACTTTCAACAATG  661793

Query  237     GATCTCTTGGTTCCGGCATC  256
               ||||||||||||||||||||
Sbjct  661792  GATCTCTTGGTTCCGGCATC  661773


>JAMAHC010000176.1 Penicillium sp. R1202D strain S1126A ctg_176, whole genome shotgun 
sequence
Length=7803

 Score = 322 bits (174),  Expect = 3e-84
 Identities = 231/257 (90%), Gaps = 10/257 (4%)
 Strand=Plus/Plus

Query  1     CAAGGTTTCCGTAGGTGAACCTGCGGAAGGATCATTACCGAGTGAGGGCCCTCTGGGTCC  60
             ||||||||||||||||||||||||||||||||||||||||||||||||||||||||||||
Sbjct  2333  CAAGGTTTCCGTAGGTGAACCTGCGGAAGGATCATTACCGAGTGAGGGCCCTCTGGGTCC  2392

Query  61    AACCTCCCACCCGTGTCTATCGTACCTTGTTGCTTcggcgggcccgccgtttcgacggcc  120
             |||||||||||||||| ||||||||||||||||||||||||||||||| |  | ||||||
Sbjct  2393  AACCTCCCACCCGTGTTTATCGTACCTTGTTGCTTCGGCGGGCCCGCC-T--C-ACGGCC  2448

Query  121   gccggggaggccttgcgcccccgggcccgcgcccgccgAAGACCC-CAACATGAACGCTG  179
             ||||||| ||| |  |||||||||||||||||||||||||||| | ||| | |||| || 
Sbjct  2449  GCCGGGG-GGCATC-CGCCCCCGGGCCCGCGCCCGCCGAAGACACACAA-ACGAACTCTT  2505

Query  180   TTCTGAAAGTATGCAGTCTGAGTTGATTATCGTAATCAGTTAAAACTTTCAACAACGGAT  239
              |||||| |  ||||||||||||   | | |  |||||||||||||||||||||||||||
Sbjct  2506  GTCTGAA-GATTGCAGTCTGAGTACTTGA-CTAAATCAGTTAAAACTTTCAACAACGGAT  2563

Query  240   CTCTTGGTTCCGGCATC  256
             |||||||||||||||||
Sbjct  2564  CTCTTGGTTCCGGCATC  2580


>JAMAHE010000381.1 Penicillium sp. PH3801 strain S1316 ctg_381, whole genome shotgun 
sequence
Length=7376

 Score = 322 bits (174),  Expect = 3e-84
 Identities = 231/257 (90%), Gaps = 10/257 (4%)
 Strand=Plus/Minus

Query  1     CAAGGTTTCCGTAGGTGAACCTGCGGAAGGATCATTACCGAGTGAGGGCCCTCTGGGTCC  60
             ||||||||||||||||||||||||||||||||||||||||||||||||||||||||||||
Sbjct  4306  CAAGGTTTCCGTAGGTGAACCTGCGGAAGGATCATTACCGAGTGAGGGCCCTCTGGGTCC  4247

Query  61    AACCTCCCACCCGTGTCTATCGTACCTTGTTGCTTcggcgggcccgccgtttcgacggcc  120
             |||||||||||||||| ||||||||||||||||||||||||||||||| |  | ||||||
Sbjct  4246  AACCTCCCACCCGTGTTTATCGTACCTTGTTGCTTCGGCGGGCCCGCC-T--C-ACGGCC  4191

Query  121   gccggggaggccttgcgcccccgggcccgcgcccgccgAAGACCC-CAACATGAACGCTG  179
             ||||||| ||| |  |||||||||||||||||||||||||||| | ||| | |||| || 
Sbjct  4190  GCCGGGG-GGCATC-CGCCCCCGGGCCCGCGCCCGCCGAAGACACACAA-ACGAACTCTT  4134

Query  180   TTCTGAAAGTATGCAGTCTGAGTTGATTATCGTAATCAGTTAAAACTTTCAACAACGGAT  239
              |||||| |  ||||||||||||   ||  |  |||||||||||||||||||||||||||
Sbjct  4133  GTCTGAA-GATTGCAGTCTGAGTAC-TTGACTAAATCAGTTAAAACTTTCAACAACGGAT  4076

Query  240   CTCTTGGTTCCGGCATC  256
             |||||||||||||||||
Sbjct  4075  CTCTTGGTTCCGGCATC  4059


>JAMAHA010000120.1 Penicillium sp. PF2412A strain R1202D ctg_120, whole genome shotgun 
sequence
Length=40947

 Score = 322 bits (174),  Expect = 3e-84
 Identities = 231/257 (90%), Gaps = 10/257 (4%)
 Strand=Plus/Minus

Query  1     CAAGGTTTCCGTAGGTGAACCTGCGGAAGGATCATTACCGAGTGAGGGCCCTCTGGGTCC  60
             ||||||||||||||||||||||||||||||||||||||||||||||||||||||||||||
Sbjct  4271  CAAGGTTTCCGTAGGTGAACCTGCGGAAGGATCATTACCGAGTGAGGGCCCTCTGGGTCC  4212

Query  61    AACCTCCCACCCGTGTCTATCGTACCTTGTTGCTTcggcgggcccgccgtttcgacggcc  120
             |||||||||||||||| ||||||||||||||||||||||||||||||| |  | ||||||
Sbjct  4211  AACCTCCCACCCGTGTTTATCGTACCTTGTTGCTTCGGCGGGCCCGCC-T--C-ACGGCC  4156

Query  121   gccggggaggccttgcgcccccgggcccgcgcccgccgAAGACCC-CAACATGAACGCTG  179
             ||||||| ||| |  |||||||||||||||||||||||||||| | ||| | |||| || 
Sbjct  4155  GCCGGGG-GGCATC-CGCCCCCGGGCCCGCGCCCGCCGAAGACACACAA-ACGAACTCTT  4099

Query  180   TTCTGAAAGTATGCAGTCTGAGTTGATTATCGTAATCAGTTAAAACTTTCAACAACGGAT  239
              |||||| |  ||||||||||||   ||  |  |||||||||||||||||||||||||||
Sbjct  4098  GTCTGAA-GATTGCAGTCTGAGTAC-TTGACTAAATCAGTTAAAACTTTCAACAACGGAT  4041

Query  240   CTCTTGGTTCCGGCATC  256
             |||||||||||||||||
Sbjct  4040  CTCTTGGTTCCGGCATC  4024


>JAMAHD010000167.1 Penicillium sp. S1126A strain PH3801 ctg_167, whole genome shotgun 
sequence
Length=8167

 Score = 322 bits (174),  Expect = 3e-84
 Identities = 231/257 (90%), Gaps = 10/257 (4%)
 Strand=Plus/Minus

Query  1     CAAGGTTTCCGTAGGTGAACCTGCGGAAGGATCATTACCGAGTGAGGGCCCTCTGGGTCC  60
             ||||||||||||||||||||||||||||||||||||||||||||||||||||||||||||
Sbjct  4289  CAAGGTTTCCGTAGGTGAACCTGCGGAAGGATCATTACCGAGTGAGGGCCCTCTGGGTCC  4230

Query  61    AACCTCCCACCCGTGTCTATCGTACCTTGTTGCTTcggcgggcccgccgtttcgacggcc  120
             |||||||||||||||| ||||||||||||||||||||||||||||||| |  | ||||||
Sbjct  4229  AACCTCCCACCCGTGTTTATCGTACCTTGTTGCTTCGGCGGGCCCGCC-T--C-ACGGCC  4174

Query  121   gccggggaggccttgcgcccccgggcccgcgcccgccgAAGACCC-CAACATGAACGCTG  179
             ||||||| ||| |  |||||||||||||||||||||||||||| | ||| | |||| || 
Sbjct  4173  GCCGGGG-GGCATC-CGCCCCCGGGCCCGCGCCCGCCGAAGACACACAA-ACGAACTCTT  4117

Query  180   TTCTGAAAGTATGCAGTCTGAGTTGATTATCGTAATCAGTTAAAACTTTCAACAACGGAT  239
              |||||| |  ||||||||||||   ||  |  |||||||||||||||||||||||||||
Sbjct  4116  GTCTGAA-GATTGCAGTCTGAGTAC-TTGACTAAATCAGTTAAAACTTTCAACAACGGAT  4059

Query  240   CTCTTGGTTCCGGCATC  256
             |||||||||||||||||
Sbjct  4058  CTCTTGGTTCCGGCATC  4042


>BDHI01000033.1 Aspergillus awamori DNA, contig: Aawm33, strain: IFM 58123, whole 
genome shotgun sequence
Length=25334

 Score = 322 bits (174),  Expect = 3e-84
 Identities = 231/258 (90%), Gaps = 5/258 (2%)
 Strand=Plus/Minus

Query  1     CAAGGTTTCCGTAGGTGAACCTGCGGAAGGATCATTACCGAGTGAGGGCCCTCTGGGTCC  60
             |||||||||||||||||||||||||||||||||||||||||||| ||| ||| |||| ||
Sbjct  6077  CAAGGTTTCCGTAGGTGAACCTGCGGAAGGATCATTACCGAGTGCGGGTCCTTTGGGCCC  6018

Query  61    AACCTCCCACCCGTGTCTATCGTACCTTGTTGCTTcggcgggcccgccgtttcgacggcc  120
             ||||||||| |||||||||| ||||| |||||||||||||||||||||| || | |||||
Sbjct  6017  AACCTCCCATCCGTGTCTATTGTACCCTGTTGCTTCGGCGGGCCCGCCGCTT-GTCGGCC  5959

Query  121   gccggggag-gccttgcgcccccgggcccgcgcccgccgAAGACCCCAACATGAACGCTG  179
             ||||||| | ||||   ||||||||||||| |||||||| ||||||||||| |||| |||
Sbjct  5958  GCCGGGGGGCGCCTCT-GCCCCCGGGCCCGTGCCCGCCGGAGACCCCAACACGAACACTG  5900

Query  180   TTCTGAAAGTATGCAGTCTGAGTTGATT-ATCGTAATCAGTTAAAACTTTCAACAACGGA  238
             | |||||||  ||||||||||||||||| |  | |||||||||||||||||||||| |||
Sbjct  5899  T-CTGAAAGCGTGCAGTCTGAGTTGATTGAATGCAATCAGTTAAAACTTTCAACAATGGA  5841

Query  239   TCTCTTGGTTCCGGCATC  256
             ||||||||||||||||||
Sbjct  5840  TCTCTTGGTTCCGGCATC  5823


 Score = 322 bits (174),  Expect = 3e-84
 Identities = 232/259 (90%), Gaps = 7/259 (3%)
 Strand=Plus/Minus

Query  1      CAAGGTTTCCGTAGGTGAACCTGCGGAAGGATCATTACCGAGTGAGGGCCCTCTGGGTCC  60
              |||||||||||||||||||||||||||||||||||||||||||| ||| ||| |||| ||
Sbjct  14035  CAAGGTTTCCGTAGGTGAACCTGCGGAAGGATCATTACCGAGTGCGGGTCCTTTGGGCCC  13976

Query  61     AACCTCCCACCCGTGTCTATCGTACCTTGTTGCTTcggcgggcccgccgtttcgacggcc  120
              ||||||||| |||||||||| ||||| |||||||||||||||||||||| || | |||||
Sbjct  13975  AACCTCCCATCCGTGTCTATTGTACCCTGTTGCTTCGGCGGGCCCGCCGCTT-GTCGGCC  13917

Query  121    gccggggag-gcct-tgcgcccccgggcccgcgcccgccgAAGACCCCAACATGAACGCT  178
              ||||||| | |||| ||| |||||||||||| |||||||| ||||||||||| |||| ||
Sbjct  13916  GCCGGGGGGCGCCTCTGC-CCCCCGGGCCCGTGCCCGCCGGAGACCCCAACACGAACACT  13858

Query  179    GTTCTGAAAGTATGCAGTCTGAGTTGATT-ATCGTAATCAGTTAAAACTTTCAACAACGG  237
              || |||||||  ||||||||||||||||| |  | ||||||||||||||| |||||| ||
Sbjct  13857  GT-CTGAAAGCGTGCAGTCTGAGTTGATTGAATGCAATCAGTTAAAACTT-CAACAATGG  13800

Query  238    ATCTCTTGGTTCCGGCATC  256
              |||||||||||||||||||
Sbjct  13799  ATCTCTTGGTTCCGGCATC  13781


 Score = 300 bits (162),  Expect = 2e-77
 Identities = 228/259 (88%), Gaps = 8/259 (3%)
 Strand=Plus/Minus

Query  1      CAAGGTTTCCGTAGGTGAACCTGCGGAAGGATCATTACCGAGTGAGGGCCCTCTGGGTCC  60
              |||||||||||||||||||||||||||||||||||||||||||| ||| ||| |||| ||
Sbjct  21996  CAAGGTTTCCGTAGGTGAACCTGCGGAAGGATCATTACCGAGTGCGGGTCCTTTGGGCCC  21937

Query  61     AACCTCCCACCCGTGTCTATCGTACCTTGTTGCTTcggcgggcccgccgtttcgacggcc  120
              ||||||||| |||||||||| ||||| |||||||||||||||||||||| || | |||||
Sbjct  21936  AACCTCCCATCCGTGTCTATTGTACCCTGTTGCTTCGGCGGGCCCGCCGCTT-GTCGGCC  21878

Query  121    gccggggaggc-ct-tgcgcccccgggcccgcgcccgccgAAGACCCCAACATGAACGCT  178
              ||||||| ||| |  |  ||||||||| ||| |||||||| |||||||| || |||| ||
Sbjct  21877  GCCGGGGGGGCGCCCTCTGCCCCCGGG-CCGTGCCCGCCGGAGACCCCA-CACGAACACT  21820

Query  179    GTTCTGAAAGTATGCAGTCTGAGTTGATT-ATCGTAATCAGTTAAAACTTTCAACAACGG  237
              | ||||||||  ||||||||||||||||| |  | |||||||||||||||||||||| ||
Sbjct  21819  G-TCTGAAAGCGTGCAGTCTGAGTTGATTGAATGCAATCAGTTAAAACTTTCAACAATGG  21761

Query  238    ATCTCTTGGTTCCGGCATC  256
              |||| ||||||||||||||
Sbjct  21760  ATCT-TTGGTTCCGGCATC  21743


>BDHI01000006.1 Aspergillus awamori DNA, contig: Aawm06, strain: IFM 58123, whole 
genome shotgun sequence
Length=18606

 Score = 322 bits (174),  Expect = 3e-84
 Identities = 232/259 (90%), Gaps = 7/259 (3%)
 Strand=Plus/Minus

Query  1      CAAGGTTTCCGTAGGTGAACCTGCGGAAGGATCATTACCGAGTGAGGGCCCTCTGGGTCC  60
              |||||||||||||||||||||||||||||||||||||||||||| ||| ||| |||  ||
Sbjct  17556  CAAGGTTTCCGTAGGTGAACCTGCGGAAGGATCATTACCGAGTGCGGGTCCTTTGGC-CC  17498

Query  61     AACCTCCCACCCGTGTCTATCGTACCTTGTTGCTTcggcgggcccgccgtttcgacggcc  120
              ||||||||| |||||||||| ||||| |||||||||||||||||||||| || | |||||
Sbjct  17497  AACCTCCCATCCGTGTCTATTGTACCCTGTTGCTTCGGCGGGCCCGCCGCTT-GTCGGCC  17439

Query  121    gccggggag-gcct-tgcgcccccgggcccgcgcccgccgAAGACCCCAACATGAACGCT  178
              ||||||| | |||| ||| |||||||||||| |||||||| ||||||||||| |||| ||
Sbjct  17438  GCCGGGGGGCGCCTCTGC-CCCCCGGGCCCGTGCCCGCCGGAGACCCCAACACGAACACT  17380

Query  179    GTTCTGAAAGTATGCAGTCTGAGTTGATT-ATCGTAATCAGTTAAAACTTTCAACAACGG  237
              || |||||||  ||||||||||||||||| |  | |||||||||||||||||||||| ||
Sbjct  17379  GT-CTGAAAGCGTGCAGTCTGAGTTGATTGAATGCAATCAGTTAAAACTTTCAACAATGG  17321

Query  238    ATCTCTTGGTTCCGGCATC  256
              |||||||||||||||||||
Sbjct  17320  ATCTCTTGGTTCCGGCATC  17302


 Score = 316 bits (171),  Expect = 2e-82
 Identities = 230/258 (89%), Gaps = 6/258 (2%)
 Strand=Plus/Minus

Query  1     CAAGGTTTCCGTAGGTGAACCTGCGGAAGGATCATTACCGAGTGAGGGCCCTCTGGGTCC  60
             |||||||||||||||||||||||||||||||||||||||||||| ||| ||| |||| ||
Sbjct  1877  CAAGGTTTCCGTAGGTGAACCTGCGGAAGGATCATTACCGAGTGCGGGTCCTTTGGGCCC  1818

Query  61    AACCTCCCACCCGTGTCTATCGTACCTTGTTGCTTcggcgggcccgccgtttcgacggcc  120
             ||||||||| |||||||||| ||||| |||||||||||||||||||||| || | |||||
Sbjct  1817  AACCTCCCATCCGTGTCTATTGTACCCTGTTGCTTCGGCGGGCCCGCCGCTT-GTCGGCC  1759

Query  121   gccggggaggcct-tgcgcccccgggcccgcgcccgccgAAGACCCCAACATGAACGCTG  179
             |  |||| | ||| ||| |||||||||||| |||||||| ||||||||||| |||| |||
Sbjct  1758  GGGGGGGCG-CCTCTGC-CCCCCGGGCCCGTGCCCGCCGGAGACCCCAACACGAACACTG  1701

Query  180   TTCTGAAAGTATGCAGTCTGAGTTGATT-ATCGTAATCAGTTAAAACTTTCAACAACGGA  238
             | |||||||  ||||||||||||||||| |  | |||||||||||||||||||||| |||
Sbjct  1700  T-CTGAAAGCGTGCAGTCTGAGTTGATTGAATGCAATCAGTTAAAACTTTCAACAATGGA  1642

Query  239   TCTCTTGGTTCCGGCATC  256
             ||||||||||||||||||
Sbjct  1641  TCTCTTGGTTCCGGCATC  1624


 Score = 302 bits (163),  Expect = 4e-78
 Identities = 229/259 (88%), Gaps = 11/259 (4%)
 Strand=Plus/Minus

Query  1     CAAGGTTTCCGTAGGTGAACCTGCGGAAGGATCATTACCGAGTGAGGGCCCTCTGGGTCC  60
             ||||| |||||||||||||||||||||||||||||||||||||| ||| ||| |||| ||
Sbjct  9679  CAAGG-TTCCGTAGGTGAACCTGCGGAAGGATCATTACCGAGTGCGGGTCCTTTGGG-CC  9622

Query  61    AACCTCCCACCCGTGTCTATCGTACCTTGTTGCTTcggcgggcccgccgtttcgacggcc  120
             ||||||||| |||||||||| ||||| |||||||||||||| ||||||| || | |||||
Sbjct  9621  AACCTCCCATCCGTGTCTATTGTACCCTGTTGCTTCGGCGG-CCCGCCGCTT-GTCGGCC  9564

Query  121   gccggggag-gcct-tgcgcccccgggcccgcgcccgccgAAGACCCCAACATGAACGCT  178
             ||||||| | |||| ||| ||||  |||||| |||||||| ||||||||||| |||| ||
Sbjct  9563  GCCGGGGGGCGCCTCTGC-CCCC--GGCCCGTGCCCGCCGGAGACCCCAACACGAACACT  9507

Query  179   GTTCTGAAAGTATGCAGTCTGAGTTGATT-ATCGTAATCAGTTAAAACTTTCAACAACGG  237
             || |||||||  ||||||||||||||||| |  | |||||||||||||||||||||| ||
Sbjct  9506  GT-CTGAAAGCGTGCAGTCTGAGTTGATTGAATGCAATCAGTTAAAACTTTCAACAATGG  9448

Query  238   ATCTCTTGGTTCCGGCATC  256
             |||||||||||||||||||
Sbjct  9447  ATCTCTTGGTTCCGGCATC  9429


>JRVD02000017.1 Penicillium oxalicum strain HP7-1 unanchor18, whole genome shotgun 
sequence
Length=32716

 Score = 322 bits (174),  Expect = 3e-84
 Identities = 231/257 (90%), Gaps = 10/257 (4%)
 Strand=Plus/Minus

Query  1      CAAGGTTTCCGTAGGTGAACCTGCGGAAGGATCATTACCGAGTGAGGGCCCTCTGGGTCC  60
              ||||||||||||||||||||||||||||||||||||||||||||||||||||||||||||
Sbjct  11124  CAAGGTTTCCGTAGGTGAACCTGCGGAAGGATCATTACCGAGTGAGGGCCCTCTGGGTCC  11065

Query  61     AACCTCCCACCCGTGTCTATCGTACCTTGTTGCTTcggcgggcccgccgtttcgacggcc  120
              |||||||||||||||| ||||||||||||||||||||||||||||||| |  | ||||||
Sbjct  11064  AACCTCCCACCCGTGTTTATCGTACCTTGTTGCTTCGGCGGGCCCGCC-T--C-ACGGCC  11009

Query  121    gccggggaggccttgcgcccccgggcccgcgcccgccgAAGACCC-CAACATGAACGCTG  179
              ||||||| ||| |  |||||||||||||||||||||||||||| | ||| | |||| || 
Sbjct  11008  GCCGGGG-GGCATC-CGCCCCCGGGCCCGCGCCCGCCGAAGACACACAA-ACGAACTCTT  10952

Query  180    TTCTGAAAGTATGCAGTCTGAGTTGATTATCGTAATCAGTTAAAACTTTCAACAACGGAT  239
               |||||| |  ||||||||||||   ||  |  |||||||||||||||||||||||||||
Sbjct  10951  GTCTGAA-GATTGCAGTCTGAGTAC-TTGACTAAATCAGTTAAAACTTTCAACAACGGAT  10894

Query  240    CTCTTGGTTCCGGCATC  256
              |||||||||||||||||
Sbjct  10893  CTCTTGGTTCCGGCATC  10877


 Score = 322 bits (174),  Expect = 3e-84
 Identities = 231/257 (90%), Gaps = 10/257 (4%)
 Strand=Plus/Minus

Query  1      CAAGGTTTCCGTAGGTGAACCTGCGGAAGGATCATTACCGAGTGAGGGCCCTCTGGGTCC  60
              ||||||||||||||||||||||||||||||||||||||||||||||||||||||||||||
Sbjct  19852  CAAGGTTTCCGTAGGTGAACCTGCGGAAGGATCATTACCGAGTGAGGGCCCTCTGGGTCC  19793

Query  61     AACCTCCCACCCGTGTCTATCGTACCTTGTTGCTTcggcgggcccgccgtttcgacggcc  120
              |||||||||||||||| ||||||||||||||||||||||||||||||| |  | ||||||
Sbjct  19792  AACCTCCCACCCGTGTTTATCGTACCTTGTTGCTTCGGCGGGCCCGCC-T--C-ACGGCC  19737

Query  121    gccggggaggccttgcgcccccgggcccgcgcccgccgAAGACCC-CAACATGAACGCTG  179
              ||||||| ||| |  |||||||||||||||||||||||||||| | ||| | |||| || 
Sbjct  19736  GCCGGGG-GGCATC-CGCCCCCGGGCCCGCGCCCGCCGAAGACACACAA-ACGAACTCTT  19680

Query  180    TTCTGAAAGTATGCAGTCTGAGTTGATTATCGTAATCAGTTAAAACTTTCAACAACGGAT  239
               |||||| |  ||||||||||||   ||  |  |||||||||||||||||||||||||||
Sbjct  19679  GTCTGAA-GATTGCAGTCTGAGTAC-TTGACTAAATCAGTTAAAACTTTCAACAACGGAT  19622

Query  240    CTCTTGGTTCCGGCATC  256
              |||||||||||||||||
Sbjct  19621  CTCTTGGTTCCGGCATC  19605


 Score = 322 bits (174),  Expect = 3e-84
 Identities = 231/257 (90%), Gaps = 10/257 (4%)
 Strand=Plus/Minus

Query  1      CAAGGTTTCCGTAGGTGAACCTGCGGAAGGATCATTACCGAGTGAGGGCCCTCTGGGTCC  60
              ||||||||||||||||||||||||||||||||||||||||||||||||||||||||||||
Sbjct  28588  CAAGGTTTCCGTAGGTGAACCTGCGGAAGGATCATTACCGAGTGAGGGCCCTCTGGGTCC  28529

Query  61     AACCTCCCACCCGTGTCTATCGTACCTTGTTGCTTcggcgggcccgccgtttcgacggcc  120
              |||||||||||||||| ||||||||||||||||||||||||||||||| |  | ||||||
Sbjct  28528  AACCTCCCACCCGTGTTTATCGTACCTTGTTGCTTCGGCGGGCCCGCC-T--C-ACGGCC  28473

Query  121    gccggggaggccttgcgcccccgggcccgcgcccgccgAAGACCC-CAACATGAACGCTG  179
              ||||||| ||| |  |||||||||||||||||||||||||||| | ||| | |||| || 
Sbjct  28472  GCCGGGG-GGCATC-CGCCCCCGGGCCCGCGCCCGCCGAAGACACACAA-ACGAACTCTT  28416

Query  180    TTCTGAAAGTATGCAGTCTGAGTTGATTATCGTAATCAGTTAAAACTTTCAACAACGGAT  239
               |||||| |  ||||||||||||   ||  |  |||||||||||||||||||||||||||
Sbjct  28415  GTCTGAA-GATTGCAGTCTGAGTAC-TTGACTAAATCAGTTAAAACTTTCAACAACGGAT  28358

Query  240    CTCTTGGTTCCGGCATC  256
              |||||||||||||||||
Sbjct  28357  CTCTTGGTTCCGGCATC  28341


 Score = 313 bits (169),  Expect = 2e-81
 Identities = 229/256 (89%), Gaps = 11/256 (4%)
 Strand=Plus/Minus

Query  1     CAAGGTTTCCGTAGGTGAACCTGCGGAAGGATCATTACCGAGTGAGGGCCCTCTGGGTCC  60
             ||||||||||||||||||||||||||||||||||||||||||||||||||||||||||||
Sbjct  2355  CAAGGTTTCCGTAGGTGAACCTGCGGAAGGATCATTACCGAGTGAGGGCCCTCTGGGTCC  2296

Query  61    AACCTCCCACCCGTGTCTATCGTACCTTGTTGCTTcggcgggcccgccgtttcgacggcc  120
             |||||||||||||||| ||||||||||||||||||||||||||||||| |  | ||||||
Sbjct  2295  AACCTCCCACCCGTGTTTATCGTACCTTGTTGCTTCGGCGGGCCCGCC-T--C-ACGGCC  2240

Query  121   gccggggaggccttgcgcccccgggcccgcgcccgccgAAGACCCCAACATGAACGCTGT  180
             ||||||| ||| |  |||||||||||||||||||||||||||| | |||  |||| ||  
Sbjct  2239  GCCGGGG-GGCATC-CGCCCCCGGGCCCGCGCCCGCCGAAGACACAAAC--GAACTCTTG  2184

Query  181   TCTGAAAGTATGCAGTCTGAGTTGATTATCGTAATCAGTTAAAACTTTCAACAACGGATC  240
             |||||| |  |||||||||| |   ||  |  ||||||||||||||||||||||||||||
Sbjct  2183  TCTGAA-GATTGCAGTCTGA-TAC-TTGACTAAATCAGTTAAAACTTTCAACAACGGATC  2127

Query  241   TCTTGGTTCCGGCATC  256
             ||||||||||||||||
Sbjct  2126  TCTTGGTTCCGGCATC  2111


>JRVD02000016.1 Penicillium oxalicum strain HP7-1 unanchor17, whole genome shotgun 
sequence
Length=18172

 Score = 322 bits (174),  Expect = 3e-84
 Identities = 231/257 (90%), Gaps = 10/257 (4%)
 Strand=Plus/Minus

Query  1      CAAGGTTTCCGTAGGTGAACCTGCGGAAGGATCATTACCGAGTGAGGGCCCTCTGGGTCC  60
              ||||||||||||||||||||||||||||||||||||||||||||||||||||||||||||
Sbjct  15170  CAAGGTTTCCGTAGGTGAACCTGCGGAAGGATCATTACCGAGTGAGGGCCCTCTGGGTCC  15111

Query  61     AACCTCCCACCCGTGTCTATCGTACCTTGTTGCTTcggcgggcccgccgtttcgacggcc  120
              |||||||||||||||| ||||||||||||||||||||||||||||||| |  | ||||||
Sbjct  15110  AACCTCCCACCCGTGTTTATCGTACCTTGTTGCTTCGGCGGGCCCGCC-T--C-ACGGCC  15055

Query  121    gccggggaggccttgcgcccccgggcccgcgcccgccgAAGACCC-CAACATGAACGCTG  179
              ||||||| ||| |  |||||||||||||||||||||||||||| | ||| | |||| || 
Sbjct  15054  GCCGGGG-GGCATC-CGCCCCCGGGCCCGCGCCCGCCGAAGACACACAA-ACGAACTCTT  14998

Query  180    TTCTGAAAGTATGCAGTCTGAGTTGATTATCGTAATCAGTTAAAACTTTCAACAACGGAT  239
               |||||| |  ||||||||||||   ||  |  |||||||||||||||||||||||||||
Sbjct  14997  GTCTGAA-GATTGCAGTCTGAGTAC-TTGACTAAATCAGTTAAAACTTTCAACAACGGAT  14940

Query  240    CTCTTGGTTCCGGCATC  256
              |||||||||||||||||
Sbjct  14939  CTCTTGGTTCCGGCATC  14923


 Score = 315 bits (170),  Expect = 6e-82
 Identities = 230/257 (89%), Gaps = 11/257 (4%)
 Strand=Plus/Minus

Query  1     CAAGGTTTCCGTAGGTGAACCTGCGGAAGGATCATTACCGAGTGAGGGCCCTCTGGGTCC  60
             ||||||||||||||||||||||||||||||||||||||||||||||||||||||||||||
Sbjct  6401  CAAGGTTTCCGTAGGTGAACCTGCGGAAGGATCATTACCGAGTGAGGGCCCTCTGGGTCC  6342

Query  61    AACCTCCCACCCGTGTCTATCGTACCTTGTTGCTTcggcgggcccgccgtttcgacggcc  120
             |||||||||||||||| ||||||||||||||||||||||||||||||| |  | ||||||
Sbjct  6341  AACCTCCCACCCGTGTTTATCGTACCTTGTTGCTTCGGCGGGCCCGCC-T--C-ACGGCC  6286

Query  121   gccggggaggccttgcgcccccgggcccgcgcccgccgAAGACCC-CAACATGAACGCTG  179
             ||||||| | | |  |||||||||||||||||||||||||||| | ||| | |||| || 
Sbjct  6285  GCCGGGG-G-CATC-CGCCCCCGGGCCCGCGCCCGCCGAAGACACACAA-ACGAACTCTT  6230

Query  180   TTCTGAAAGTATGCAGTCTGAGTTGATTATCGTAATCAGTTAAAACTTTCAACAACGGAT  239
              |||||| |  ||||||||||||   ||  |  |||||||||||||||||||||||||||
Sbjct  6229  GTCTGAA-GATTGCAGTCTGAGTAC-TTGACTAAATCAGTTAAAACTTTCAACAACGGAT  6172

Query  240   CTCTTGGTTCCGGCATC  256
             |||||||||||||||||
Sbjct  6171  CTCTTGGTTCCGGCATC  6155


>JAMAHB010000149.1 Penicillium sp. PT4103 strain D2Mb ctg_149, whole genome shotgun 
sequence
Length=6771

 Score = 322 bits (174),  Expect = 3e-84
 Identities = 231/257 (90%), Gaps = 10/257 (4%)
 Strand=Plus/Minus

Query  1     CAAGGTTTCCGTAGGTGAACCTGCGGAAGGATCATTACCGAGTGAGGGCCCTCTGGGTCC  60
             ||||||||||||||||||||||||||||||||||||||||||||||||||||||||||||
Sbjct  4306  CAAGGTTTCCGTAGGTGAACCTGCGGAAGGATCATTACCGAGTGAGGGCCCTCTGGGTCC  4247

Query  61    AACCTCCCACCCGTGTCTATCGTACCTTGTTGCTTcggcgggcccgccgtttcgacggcc  120
             |||||||||||||||| ||||||||||||||||||||||||||||||| |  | ||||||
Sbjct  4246  AACCTCCCACCCGTGTTTATCGTACCTTGTTGCTTCGGCGGGCCCGCC-T--C-ACGGCC  4191

Query  121   gccggggaggccttgcgcccccgggcccgcgcccgccgAAGACCC-CAACATGAACGCTG  179
             ||||||| ||| |  |||||||||||||||||||||||||||| | ||| | |||| || 
Sbjct  4190  GCCGGGG-GGCATC-CGCCCCCGGGCCCGCGCCCGCCGAAGACACACAA-ACGAACTCTT  4134

Query  180   TTCTGAAAGTATGCAGTCTGAGTTGATTATCGTAATCAGTTAAAACTTTCAACAACGGAT  239
              |||||| |  ||||||||||||   ||  |  |||||||||||||||||||||||||||
Sbjct  4133  GTCTGAA-GATTGCAGTCTGAGTAC-TTGACTAAATCAGTTAAAACTTTCAACAACGGAT  4076

Query  240   CTCTTGGTTCCGGCATC  256
             |||||||||||||||||
Sbjct  4075  CTCTTGGTTCCGGCATC  4059


>MSFU01000107.1 Aspergillus eucalypticola CBS 122712 BO83scaffold_107, whole 
genome shotgun sequence
Length=5168

 Score = 322 bits (174),  Expect = 3e-84
 Identities = 231/258 (90%), Gaps = 5/258 (2%)
 Strand=Plus/Minus

Query  1     CAAGGTTTCCGTAGGTGAACCTGCGGAAGGATCATTACCGAGTGAGGGCCCTCTGGGTCC  60
             |||||||||||||||||||||||||||||||||||||||||||| ||| ||| |||| ||
Sbjct  1978  CAAGGTTTCCGTAGGTGAACCTGCGGAAGGATCATTACCGAGTGCGGGTCCTTTGGGCCC  1919

Query  61    AACCTCCCACCCGTGTCTATCGTACCTTGTTGCTTcggcgggcccgccgtttcgacggcc  120
             ||||||||| ||||||||||  |||| |||||||||||||||||||||| || | |||||
Sbjct  1918  AACCTCCCATCCGTGTCTATTATACCCTGTTGCTTCGGCGGGCCCGCCGCTT-GTCGGCC  1860

Query  121   gccggggag-gccttgcgcccccgggcccgcgcccgccgAAGACCCCAACATGAACGCTG  179
             ||||||| | |||||  ||||||||||||| |||||||| ||||||||||| |||| |||
Sbjct  1859  GCCGGGGGGCGCCTTT-GCCCCCGGGCCCGTGCCCGCCGGAGACCCCAACACGAACACTG  1801

Query  180   TTCTGAAAGTATGCAGTCTGAGTTGATT-ATCGTAATCAGTTAAAACTTTCAACAACGGA  238
             | |||||||  ||||||||||||||||| |  | |||||||||||||||||||||| |||
Sbjct  1800  T-CTGAAAGCGTGCAGTCTGAGTTGATTGAATGCAATCAGTTAAAACTTTCAACAATGGA  1742

Query  239   TCTCTTGGTTCCGGCATC  256
             ||||||||||||||||||
Sbjct  1741  TCTCTTGGTTCCGGCATC  1724


>MSFU01000105.1 Aspergillus eucalypticola CBS 122712 BO83scaffold_105, whole 
genome shotgun sequence
Length=5473

 Score = 322 bits (174),  Expect = 3e-84
 Identities = 231/258 (90%), Gaps = 5/258 (2%)
 Strand=Plus/Minus

Query  1     CAAGGTTTCCGTAGGTGAACCTGCGGAAGGATCATTACCGAGTGAGGGCCCTCTGGGTCC  60
             |||||||||||||||||||||||||||||||||||||||||||| ||| ||| |||| ||
Sbjct  1154  CAAGGTTTCCGTAGGTGAACCTGCGGAAGGATCATTACCGAGTGCGGGTCCTTTGGGCCC  1095

Query  61    AACCTCCCACCCGTGTCTATCGTACCTTGTTGCTTcggcgggcccgccgtttcgacggcc  120
             ||||||||| ||||||||||  |||| |||||||||||||||||||||| || | |||||
Sbjct  1094  AACCTCCCATCCGTGTCTATTATACCCTGTTGCTTCGGCGGGCCCGCCGCTT-GTCGGCC  1036

Query  121   gccggggag-gccttgcgcccccgggcccgcgcccgccgAAGACCCCAACATGAACGCTG  179
             ||||||| | |||||  ||||||||||||| |||||||| ||||||||||| |||| |||
Sbjct  1035  GCCGGGGGGCGCCTTT-GCCCCCGGGCCCGTGCCCGCCGGAGACCCCAACACGAACACTG  977

Query  180   TTCTGAAAGTATGCAGTCTGAGTTGATT-ATCGTAATCAGTTAAAACTTTCAACAACGGA  238
             | |||||||  ||||||||||||||||| |  | |||||||||||||||||||||| |||
Sbjct  976   T-CTGAAAGCGTGCAGTCTGAGTTGATTGAATGCAATCAGTTAAAACTTTCAACAATGGA  918

Query  239   TCTCTTGGTTCCGGCATC  256
             ||||||||||||||||||
Sbjct  917   TCTCTTGGTTCCGGCATC  900


>NW_020290381.1 Aspergillus eucalypticola CBS 122712 chromosome Unknown BO83scaffold_107, 
whole genome shotgun sequence
Length=5168

 Score = 322 bits (174),  Expect = 3e-84
 Identities = 231/258 (90%), Gaps = 5/258 (2%)
 Strand=Plus/Minus

Query  1     CAAGGTTTCCGTAGGTGAACCTGCGGAAGGATCATTACCGAGTGAGGGCCCTCTGGGTCC  60
             |||||||||||||||||||||||||||||||||||||||||||| ||| ||| |||| ||
Sbjct  1978  CAAGGTTTCCGTAGGTGAACCTGCGGAAGGATCATTACCGAGTGCGGGTCCTTTGGGCCC  1919

Query  61    AACCTCCCACCCGTGTCTATCGTACCTTGTTGCTTcggcgggcccgccgtttcgacggcc  120
             ||||||||| ||||||||||  |||| |||||||||||||||||||||| || | |||||
Sbjct  1918  AACCTCCCATCCGTGTCTATTATACCCTGTTGCTTCGGCGGGCCCGCCGCTT-GTCGGCC  1860

Query  121   gccggggag-gccttgcgcccccgggcccgcgcccgccgAAGACCCCAACATGAACGCTG  179
             ||||||| | |||||  ||||||||||||| |||||||| ||||||||||| |||| |||
Sbjct  1859  GCCGGGGGGCGCCTTT-GCCCCCGGGCCCGTGCCCGCCGGAGACCCCAACACGAACACTG  1801

Query  180   TTCTGAAAGTATGCAGTCTGAGTTGATT-ATCGTAATCAGTTAAAACTTTCAACAACGGA  238
             | |||||||  ||||||||||||||||| |  | |||||||||||||||||||||| |||
Sbjct  1800  T-CTGAAAGCGTGCAGTCTGAGTTGATTGAATGCAATCAGTTAAAACTTTCAACAATGGA  1742

Query  239   TCTCTTGGTTCCGGCATC  256
             ||||||||||||||||||
Sbjct  1741  TCTCTTGGTTCCGGCATC  1724


>NW_020290379.1 Aspergillus eucalypticola CBS 122712 chromosome Unknown BO83scaffold_105, 
whole genome shotgun sequence
Length=5473

 Score = 322 bits (174),  Expect = 3e-84
 Identities = 231/258 (90%), Gaps = 5/258 (2%)
 Strand=Plus/Minus

Query  1     CAAGGTTTCCGTAGGTGAACCTGCGGAAGGATCATTACCGAGTGAGGGCCCTCTGGGTCC  60
             |||||||||||||||||||||||||||||||||||||||||||| ||| ||| |||| ||
Sbjct  1154  CAAGGTTTCCGTAGGTGAACCTGCGGAAGGATCATTACCGAGTGCGGGTCCTTTGGGCCC  1095

Query  61    AACCTCCCACCCGTGTCTATCGTACCTTGTTGCTTcggcgggcccgccgtttcgacggcc  120
             ||||||||| ||||||||||  |||| |||||||||||||||||||||| || | |||||
Sbjct  1094  AACCTCCCATCCGTGTCTATTATACCCTGTTGCTTCGGCGGGCCCGCCGCTT-GTCGGCC  1036

Query  121   gccggggag-gccttgcgcccccgggcccgcgcccgccgAAGACCCCAACATGAACGCTG  179
             ||||||| | |||||  ||||||||||||| |||||||| ||||||||||| |||| |||
Sbjct  1035  GCCGGGGGGCGCCTTT-GCCCCCGGGCCCGTGCCCGCCGGAGACCCCAACACGAACACTG  977

Query  180   TTCTGAAAGTATGCAGTCTGAGTTGATT-ATCGTAATCAGTTAAAACTTTCAACAACGGA  238
             | |||||||  ||||||||||||||||| |  | |||||||||||||||||||||| |||
Sbjct  976   T-CTGAAAGCGTGCAGTCTGAGTTGATTGAATGCAATCAGTTAAAACTTTCAACAATGGA  918

Query  239   TCTCTTGGTTCCGGCATC  256
             ||||||||||||||||||
Sbjct  917   TCTCTTGGTTCCGGCATC  900


>NW_026088304.1 Penicillium oxalicum strain HP7-1 chromosome Unknown unanchor18, 
whole genome shotgun sequence
Length=32716

 Score = 322 bits (174),  Expect = 3e-84
 Identities = 231/257 (90%), Gaps = 10/257 (4%)
 Strand=Plus/Minus

Query  1      CAAGGTTTCCGTAGGTGAACCTGCGGAAGGATCATTACCGAGTGAGGGCCCTCTGGGTCC  60
              ||||||||||||||||||||||||||||||||||||||||||||||||||||||||||||
Sbjct  11124  CAAGGTTTCCGTAGGTGAACCTGCGGAAGGATCATTACCGAGTGAGGGCCCTCTGGGTCC  11065

Query  61     AACCTCCCACCCGTGTCTATCGTACCTTGTTGCTTcggcgggcccgccgtttcgacggcc  120
              |||||||||||||||| ||||||||||||||||||||||||||||||| |  | ||||||
Sbjct  11064  AACCTCCCACCCGTGTTTATCGTACCTTGTTGCTTCGGCGGGCCCGCC-T--C-ACGGCC  11009

Query  121    gccggggaggccttgcgcccccgggcccgcgcccgccgAAGACCC-CAACATGAACGCTG  179
              ||||||| ||| |  |||||||||||||||||||||||||||| | ||| | |||| || 
Sbjct  11008  GCCGGGG-GGCATC-CGCCCCCGGGCCCGCGCCCGCCGAAGACACACAA-ACGAACTCTT  10952

Query  180    TTCTGAAAGTATGCAGTCTGAGTTGATTATCGTAATCAGTTAAAACTTTCAACAACGGAT  239
               |||||| |  ||||||||||||   ||  |  |||||||||||||||||||||||||||
Sbjct  10951  GTCTGAA-GATTGCAGTCTGAGTAC-TTGACTAAATCAGTTAAAACTTTCAACAACGGAT  10894

Query  240    CTCTTGGTTCCGGCATC  256
              |||||||||||||||||
Sbjct  10893  CTCTTGGTTCCGGCATC  10877


 Score = 322 bits (174),  Expect = 3e-84
 Identities = 231/257 (90%), Gaps = 10/257 (4%)
 Strand=Plus/Minus

Query  1      CAAGGTTTCCGTAGGTGAACCTGCGGAAGGATCATTACCGAGTGAGGGCCCTCTGGGTCC  60
              ||||||||||||||||||||||||||||||||||||||||||||||||||||||||||||
Sbjct  19852  CAAGGTTTCCGTAGGTGAACCTGCGGAAGGATCATTACCGAGTGAGGGCCCTCTGGGTCC  19793

Query  61     AACCTCCCACCCGTGTCTATCGTACCTTGTTGCTTcggcgggcccgccgtttcgacggcc  120
              |||||||||||||||| ||||||||||||||||||||||||||||||| |  | ||||||
Sbjct  19792  AACCTCCCACCCGTGTTTATCGTACCTTGTTGCTTCGGCGGGCCCGCC-T--C-ACGGCC  19737

Query  121    gccggggaggccttgcgcccccgggcccgcgcccgccgAAGACCC-CAACATGAACGCTG  179
              ||||||| ||| |  |||||||||||||||||||||||||||| | ||| | |||| || 
Sbjct  19736  GCCGGGG-GGCATC-CGCCCCCGGGCCCGCGCCCGCCGAAGACACACAA-ACGAACTCTT  19680

Query  180    TTCTGAAAGTATGCAGTCTGAGTTGATTATCGTAATCAGTTAAAACTTTCAACAACGGAT  239
               |||||| |  ||||||||||||   ||  |  |||||||||||||||||||||||||||
Sbjct  19679  GTCTGAA-GATTGCAGTCTGAGTAC-TTGACTAAATCAGTTAAAACTTTCAACAACGGAT  19622

Query  240    CTCTTGGTTCCGGCATC  256
              |||||||||||||||||
Sbjct  19621  CTCTTGGTTCCGGCATC  19605


 Score = 322 bits (174),  Expect = 3e-84
 Identities = 231/257 (90%), Gaps = 10/257 (4%)
 Strand=Plus/Minus

Query  1      CAAGGTTTCCGTAGGTGAACCTGCGGAAGGATCATTACCGAGTGAGGGCCCTCTGGGTCC  60
              ||||||||||||||||||||||||||||||||||||||||||||||||||||||||||||
Sbjct  28588  CAAGGTTTCCGTAGGTGAACCTGCGGAAGGATCATTACCGAGTGAGGGCCCTCTGGGTCC  28529

Query  61     AACCTCCCACCCGTGTCTATCGTACCTTGTTGCTTcggcgggcccgccgtttcgacggcc  120
              |||||||||||||||| ||||||||||||||||||||||||||||||| |  | ||||||
Sbjct  28528  AACCTCCCACCCGTGTTTATCGTACCTTGTTGCTTCGGCGGGCCCGCC-T--C-ACGGCC  28473

Query  121    gccggggaggccttgcgcccccgggcccgcgcccgccgAAGACCC-CAACATGAACGCTG  179
              ||||||| ||| |  |||||||||||||||||||||||||||| | ||| | |||| || 
Sbjct  28472  GCCGGGG-GGCATC-CGCCCCCGGGCCCGCGCCCGCCGAAGACACACAA-ACGAACTCTT  28416

Query  180    TTCTGAAAGTATGCAGTCTGAGTTGATTATCGTAATCAGTTAAAACTTTCAACAACGGAT  239
               |||||| |  ||||||||||||   ||  |  |||||||||||||||||||||||||||
Sbjct  28415  GTCTGAA-GATTGCAGTCTGAGTAC-TTGACTAAATCAGTTAAAACTTTCAACAACGGAT  28358

Query  240    CTCTTGGTTCCGGCATC  256
              |||||||||||||||||
Sbjct  28357  CTCTTGGTTCCGGCATC  28341


 Score = 313 bits (169),  Expect = 2e-81
 Identities = 229/256 (89%), Gaps = 11/256 (4%)
 Strand=Plus/Minus

Query  1     CAAGGTTTCCGTAGGTGAACCTGCGGAAGGATCATTACCGAGTGAGGGCCCTCTGGGTCC  60
             ||||||||||||||||||||||||||||||||||||||||||||||||||||||||||||
Sbjct  2355  CAAGGTTTCCGTAGGTGAACCTGCGGAAGGATCATTACCGAGTGAGGGCCCTCTGGGTCC  2296

Query  61    AACCTCCCACCCGTGTCTATCGTACCTTGTTGCTTcggcgggcccgccgtttcgacggcc  120
             |||||||||||||||| ||||||||||||||||||||||||||||||| |  | ||||||
Sbjct  2295  AACCTCCCACCCGTGTTTATCGTACCTTGTTGCTTCGGCGGGCCCGCC-T--C-ACGGCC  2240

Query  121   gccggggaggccttgcgcccccgggcccgcgcccgccgAAGACCCCAACATGAACGCTGT  180
             ||||||| ||| |  |||||||||||||||||||||||||||| | |||  |||| ||  
Sbjct  2239  GCCGGGG-GGCATC-CGCCCCCGGGCCCGCGCCCGCCGAAGACACAAAC--GAACTCTTG  2184

Query  181   TCTGAAAGTATGCAGTCTGAGTTGATTATCGTAATCAGTTAAAACTTTCAACAACGGATC  240
             |||||| |  |||||||||| |   ||  |  ||||||||||||||||||||||||||||
Sbjct  2183  TCTGAA-GATTGCAGTCTGA-TAC-TTGACTAAATCAGTTAAAACTTTCAACAACGGATC  2127

Query  241   TCTTGGTTCCGGCATC  256
             ||||||||||||||||
Sbjct  2126  TCTTGGTTCCGGCATC  2111


>NW_026088303.1 Penicillium oxalicum strain HP7-1 chromosome Unknown unanchor17, 
whole genome shotgun sequence
Length=18172

 Score = 322 bits (174),  Expect = 3e-84
 Identities = 231/257 (90%), Gaps = 10/257 (4%)
 Strand=Plus/Minus

Query  1      CAAGGTTTCCGTAGGTGAACCTGCGGAAGGATCATTACCGAGTGAGGGCCCTCTGGGTCC  60
              ||||||||||||||||||||||||||||||||||||||||||||||||||||||||||||
Sbjct  15170  CAAGGTTTCCGTAGGTGAACCTGCGGAAGGATCATTACCGAGTGAGGGCCCTCTGGGTCC  15111

Query  61     AACCTCCCACCCGTGTCTATCGTACCTTGTTGCTTcggcgggcccgccgtttcgacggcc  120
              |||||||||||||||| ||||||||||||||||||||||||||||||| |  | ||||||
Sbjct  15110  AACCTCCCACCCGTGTTTATCGTACCTTGTTGCTTCGGCGGGCCCGCC-T--C-ACGGCC  15055

Query  121    gccggggaggccttgcgcccccgggcccgcgcccgccgAAGACCC-CAACATGAACGCTG  179
              ||||||| ||| |  |||||||||||||||||||||||||||| | ||| | |||| || 
Sbjct  15054  GCCGGGG-GGCATC-CGCCCCCGGGCCCGCGCCCGCCGAAGACACACAA-ACGAACTCTT  14998

Query  180    TTCTGAAAGTATGCAGTCTGAGTTGATTATCGTAATCAGTTAAAACTTTCAACAACGGAT  239
               |||||| |  ||||||||||||   ||  |  |||||||||||||||||||||||||||
Sbjct  14997  GTCTGAA-GATTGCAGTCTGAGTAC-TTGACTAAATCAGTTAAAACTTTCAACAACGGAT  14940

Query  240    CTCTTGGTTCCGGCATC  256
              |||||||||||||||||
Sbjct  14939  CTCTTGGTTCCGGCATC  14923


 Score = 315 bits (170),  Expect = 6e-82
 Identities = 230/257 (89%), Gaps = 11/257 (4%)
 Strand=Plus/Minus

Query  1     CAAGGTTTCCGTAGGTGAACCTGCGGAAGGATCATTACCGAGTGAGGGCCCTCTGGGTCC  60
             ||||||||||||||||||||||||||||||||||||||||||||||||||||||||||||
Sbjct  6401  CAAGGTTTCCGTAGGTGAACCTGCGGAAGGATCATTACCGAGTGAGGGCCCTCTGGGTCC  6342

Query  61    AACCTCCCACCCGTGTCTATCGTACCTTGTTGCTTcggcgggcccgccgtttcgacggcc  120
             |||||||||||||||| ||||||||||||||||||||||||||||||| |  | ||||||
Sbjct  6341  AACCTCCCACCCGTGTTTATCGTACCTTGTTGCTTCGGCGGGCCCGCC-T--C-ACGGCC  6286

Query  121   gccggggaggccttgcgcccccgggcccgcgcccgccgAAGACCC-CAACATGAACGCTG  179
             ||||||| | | |  |||||||||||||||||||||||||||| | ||| | |||| || 
Sbjct  6285  GCCGGGG-G-CATC-CGCCCCCGGGCCCGCGCCCGCCGAAGACACACAA-ACGAACTCTT  6230

Query  180   TTCTGAAAGTATGCAGTCTGAGTTGATTATCGTAATCAGTTAAAACTTTCAACAACGGAT  239
              |||||| |  ||||||||||||   ||  |  |||||||||||||||||||||||||||
Sbjct  6229  GTCTGAA-GATTGCAGTCTGAGTAC-TTGACTAAATCAGTTAAAACTTTCAACAACGGAT  6172

Query  240   CTCTTGGTTCCGGCATC  256
             |||||||||||||||||
Sbjct  6171  CTCTTGGTTCCGGCATC  6155


>MSFL01000178.1 Aspergillus heteromorphus CBS 117.55 BO70scaffold_178, whole 
genome shotgun sequence
Length=3270

 Score = 320 bits (173),  Expect = 1e-83
 Identities = 231/258 (90%), Gaps = 8/258 (3%)
 Strand=Plus/Plus

Query  1     CAAGGTTTCCGTAGGTGAACCTGCGGAAGGATCATTACCGAGTGAGGGCCC-TCTGGGTC  59
             |||||||||||||||||||||||||||||||||||||||||||| ||| || || ||| |
Sbjct  861   CAAGGTTTCCGTAGGTGAACCTGCGGAAGGATCATTACCGAGTGCGGGTCCTTCGGGGCC  920

Query  60    CAACCTCCCACCCGTGTCTATCGTACCTTGTTGCTTcggcgggcccgccgtttcgacggc  119
             |||||||||||||||||||| |||||| ||||||||||||||||||||||  | | ||||
Sbjct  921   CAACCTCCCACCCGTGTCTACCGTACCATGTTGCTTCGGCGGGCCCGCCGCCT-GTCGGC  979

Query  120   cgccggggaggccttgcgcccccgggcccgcgcccgccgAAGACCCCAACATGAACGCTG  179
             |||||||| |||  ||| ||||  |||||| |||||||||||||||||||| |||| |||
Sbjct  980   CGCCGGGG-GGCTCTGC-CCCC--GGCCCGTGCCCGCCGAAGACCCCAACACGAACACTG  1035

Query  180   TTCTGAAAGTATGCAGTCTGAGTTGATTATC-GTAATCAGTTAAAACTTTCAACAACGGA  238
              |||||||| |||||||||||||||||| |  | |||||||||||||||||||||| |||
Sbjct  1036  -TCTGAAAGCATGCAGTCTGAGTTGATTCTTTGCAATCAGTTAAAACTTTCAACAATGGA  1094

Query  239   TCTCTTGGTTCCGGCATC  256
             ||||||||||||||||||
Sbjct  1095  TCTCTTGGTTCCGGCATC  1112


>MSFL01000176.1 Aspergillus heteromorphus CBS 117.55 BO70scaffold_176, whole 
genome shotgun sequence
Length=3307

 Score = 320 bits (173),  Expect = 1e-83
 Identities = 231/258 (90%), Gaps = 8/258 (3%)
 Strand=Plus/Minus

Query  1     CAAGGTTTCCGTAGGTGAACCTGCGGAAGGATCATTACCGAGTGAGGGCCCT-CTGGGTC  59
             |||||||||||||||||||||||||||||||||||||||||||| ||| ||| | ||| |
Sbjct  1612  CAAGGTTTCCGTAGGTGAACCTGCGGAAGGATCATTACCGAGTGCGGGTCCTTCGGGGCC  1553

Query  60    CAACCTCCCACCCGTGTCTATCGTACCTTGTTGCTTcggcgggcccgccgtttcgacggc  119
             |||||||||||||||||||| |||||| ||||||||||||||||||||||  | | ||||
Sbjct  1552  CAACCTCCCACCCGTGTCTACCGTACCATGTTGCTTCGGCGGGCCCGCCGCCT-GTCGGC  1494

Query  120   cgccggggaggccttgcgcccccgggcccgcgcccgccgAAGACCCCAACATGAACGCTG  179
             |||||||| |||  ||| |||| ||| ||| |||||||||||||||||||| |||| |||
Sbjct  1493  CGCCGGGG-GGCTCTGC-CCCC-GGG-CCGTGCCCGCCGAAGACCCCAACACGAACACTG  1438

Query  180   TTCTGAAAGTATGCAGTCTGAGTTGATTATC-GTAATCAGTTAAAACTTTCAACAACGGA  238
             | ||||||| |||||||||||||||||| |  | |||||||||||||||||||||| |||
Sbjct  1437  T-CTGAAAGCATGCAGTCTGAGTTGATTCTTTGCAATCAGTTAAAACTTTCAACAATGGA  1379

Query  239   TCTCTTGGTTCCGGCATC  256
             ||||||||||||||||||
Sbjct  1378  TCTCTTGGTTCCGGCATC  1361


>MSFL01000161.1 Aspergillus heteromorphus CBS 117.55 BO70scaffold_161, whole 
genome shotgun sequence
Length=3658

 Score = 320 bits (173),  Expect = 1e-83
 Identities = 231/258 (90%), Gaps = 8/258 (3%)
 Strand=Plus/Plus

Query  1    CAAGGTTTCCGTAGGTGAACCTGCGGAAGGATCATTACCGAGTGAGGGCCC-TCTGGGTC  59
            |||||||||||||||||||||||||||||||||||||||||||| ||| || || ||| |
Sbjct  703  CAAGGTTTCCGTAGGTGAACCTGCGGAAGGATCATTACCGAGTGCGGGTCCTTCGGGGCC  762

Query  60   CAACCTCCCACCCGTGTCTATCGTACCTTGTTGCTTcggcgggcccgccgtttcgacggc  119
            |||||||||||||||||||| |||||| ||||||||||||||||| ||||  | | ||||
Sbjct  763  CAACCTCCCACCCGTGTCTACCGTACCATGTTGCTTCGGCGGGCC-GCCGCCT-GTCGGC  820

Query  120  cgccggggaggccttgcgcccccgggcccgcgcccgccgAAGACCCCAACATGAACGCTG  179
            |||||||| |||  |  ||||||||||||| |||||||||||||||||||| |||| |||
Sbjct  821  CGCCGGGG-GGCTCT--GCCCCCGGGCCCGTGCCCGCCGAAGACCCCAACACGAACACTG  877

Query  180  TTCTGAAAGTATGCAGTCTGAGTTGATTATC-GTAATCAGTTAAAACTTTCAACAACGGA  238
             |||||||| |||||||||||||||||| |  | |||||||||||||||||||||| |||
Sbjct  878  -TCTGAAAGCATGCAGTCTGAGTTGATTCTTTGCAATCAGTTAAAACTTTCAACAATGGA  936

Query  239  TCTCTTGGTTCCGGCATC  256
            ||||||||||||||||||
Sbjct  937  TCTCTTGGTTCCGGCATC  954


>MSFL01000137.1 Aspergillus heteromorphus CBS 117.55 BO70scaffold_137, whole 
genome shotgun sequence
Length=4772

 Score = 320 bits (173),  Expect = 1e-83
 Identities = 231/258 (90%), Gaps = 8/258 (3%)
 Strand=Plus/Plus

Query  1     CAAGGTTTCCGTAGGTGAACCTGCGGAAGGATCATTACCGAGTGAGGGCCC-TCTGGGTC  59
             |||||||||||||||||||||||||||||||||||||||||||| ||| || || ||| |
Sbjct  1411  CAAGGTTTCCGTAGGTGAACCTGCGGAAGGATCATTACCGAGTGCGGGTCCTTCGGGGCC  1470

Query  60    CAACCTCCCACCCGTGTCTATCGTACCTTGTTGCTTcggcgggcccgccgtttcgacggc  119
             |||||||||||||||||||| |||||| ||||||||||||||||||||||  | | ||||
Sbjct  1471  CAACCTCCCACCCGTGTCTACCGTACCATGTTGCTTCGGCGGGCCCGCCGCCT-GTCGGC  1529

Query  120   cgccggggaggccttgcgcccccgggcccgcgcccgccgAAGACCCCAACATGAACGCTG  179
             |||||||| |||  |  ||||||||||||| |||||||||||| ||||||| |||| |||
Sbjct  1530  CGCCGGGG-GGCTCT--GCCCCCGGGCCCGTGCCCGCCGAAGA-CCCAACACGAACACTG  1585

Query  180   TTCTGAAAGTATGCAGTCTGAGTTGATTATC-GTAATCAGTTAAAACTTTCAACAACGGA  238
              |||||||| |||||||||||||||||| |  | |||||||||||||||||||||| |||
Sbjct  1586  -TCTGAAAGCATGCAGTCTGAGTTGATTCTTTGCAATCAGTTAAAACTTTCAACAATGGA  1644

Query  239   TCTCTTGGTTCCGGCATC  256
             ||||||||||||||||||
Sbjct  1645  TCTCTTGGTTCCGGCATC  1662


>MSFL01000136.1 Aspergillus heteromorphus CBS 117.55 BO70scaffold_136, whole 
genome shotgun sequence
Length=4852

 Score = 320 bits (173),  Expect = 1e-83
 Identities = 231/258 (90%), Gaps = 7/258 (3%)
 Strand=Plus/Plus

Query  1     CAAGGTTTCCGTAGGTGAACCTGCGGAAGGATCATTACCGAGTGAGGGCCC-TCTGGGTC  59
             |||||||||||||||||||||||||||||||||||||||||||| ||| || || ||| |
Sbjct  1524  CAAGGTTTCCGTAGGTGAACCTGCGGAAGGATCATTACCGAGTGCGGGTCCTTCGGGGCC  1583

Query  60    CAACCTCCCACCCGTGTCTATCGTACCTTGTTGCTTcggcgggcccgccgtttcgacggc  119
             |||||||||||||||||||| |||||| ||||||||||||||||||||||  | | ||||
Sbjct  1584  CAACCTCCCACCCGTGTCTACCGTACCATGTTGCTTCGGCGGGCCCGCCGCCT-GTCGGC  1642

Query  120   cgccggggaggccttgcgcccccgggcccgcgcccgccgAAGACCCCAACATGAACGCTG  179
             |||||||| |||  ||   ||||||||||| |||||||||||||||||||| |||| |||
Sbjct  1643  CGCCGGGGGGGCTCTG---CCCCGGGCCCGTGCCCGCCGAAGACCCCAACACGAACACTG  1699

Query  180   TTCTGAAAGTATGCAGTCTGAGTTGATTATC-GTAATCAGTTAAAACTTTCAACAACGGA  238
              |||||||| |||||||||||||||||| |  | |||||||||||||||||||||| |||
Sbjct  1700  -TCTGAAAGCATGCAGTCTGAGTTGATTCTTTGCAATCAGTTAAAACTTTCAACAATGGA  1758

Query  239   TCTCTTGGTTCCGGCATC  256
             ||||||||||||||||||
Sbjct  1759  TCTCTTGGTTCCGGCATC  1776


>MSFL01000123.1 Aspergillus heteromorphus CBS 117.55 BO70scaffold_123, whole 
genome shotgun sequence
Length=5482

 Score = 320 bits (173),  Expect = 1e-83
 Identities = 230/257 (89%), Gaps = 6/257 (2%)
 Strand=Plus/Minus

Query  1     CAAGGTTTCCGTAGGTGAACCTGCGGAAGGATCATTACCGAGTGAGGGCCCTCTGGGTCC  60
             |||||||||||||||||||||||||||||||||||||||||||| ||| |||  ||| ||
Sbjct  3540  CAAGGTTTCCGTAGGTGAACCTGCGGAAGGATCATTACCGAGTGCGGGTCCTTCGGGGCC  3481

Query  61    AACCTCCCACCCGTGTCTATCGTACCTTGTTGCTTcggcgggcccgccgtttcgacggcc  120
             ||||||||||||||||||| |||||| ||||||||||||||||| ||||  | | |||||
Sbjct  3480  AACCTCCCACCCGTGTCTACCGTACCATGTTGCTTCGGCGGGCC-GCCGCCT-GTCGGCC  3423

Query  121   gccggggaggccttgcgcccccgggcccgcgcccgccgAAGACCCCAACATGAACGCTGT  180
             ||||||| |||  |  ||||||||||||| |||||||||||||||||||| |||| ||||
Sbjct  3422  GCCGGGGGGGCTCT--GCCCCCGGGCCCGTGCCCGCCGAAGACCCCAACACGAACACTGT  3365

Query  181   TCTGAAAGTATGCAGTCTGAGTTGATTATC-GTAATCAGTTAAAACTTTCAACAACGGAT  239
              ||||||| |||||||||||||||||| |  | |||||||||||||||||||||| ||||
Sbjct  3364  -CTGAAAGCATGCAGTCTGAGTTGATTCTTTGCAATCAGTTAAAACTTTCAACAATGGAT  3306

Query  240   CTCTTGGTTCCGGCATC  256
             |||||||||||||||||
Sbjct  3305  CTCTTGGTTCCGGCATC  3289


>MSFL01000115.1 Aspergillus heteromorphus CBS 117.55 BO70scaffold_115, whole 
genome shotgun sequence
Length=6172

 Score = 320 bits (173),  Expect = 1e-83
 Identities = 230/257 (89%), Gaps = 6/257 (2%)
 Strand=Plus/Plus

Query  1     CAAGGTTTCCGTAGGTGAACCTGCGGAAGGATCATTACCGAGTGAGGGCCCTCTGGGTCC  60
             |||||||||||||||||||||||||||||||||||||||||||| ||| |||  ||| ||
Sbjct  1446  CAAGGTTTCCGTAGGTGAACCTGCGGAAGGATCATTACCGAGTGCGGGTCCTTCGGGCCC  1505

Query  61    AACCTCCCACCCGTGTCTATCGTACCTTGTTGCTTcggcgggcccgccgtttcgacggcc  120
             ||||||||||||||||||| |||||| |||||||||||||| |||||||  | | |||||
Sbjct  1506  AACCTCCCACCCGTGTCTACCGTACCATGTTGCTTCGGCGG-CCCGCCGCCT-GTCGGCC  1563

Query  121   gccggggaggccttgcgcccccgggcccgcgcccgccgAAGACCCCAACATGAACGCTGT  180
             ||||||| |||  ||| ||||| |||||| |||||||||||||||||||| |||| ||| 
Sbjct  1564  GCCGGGGGGGCTCTGC-CCCCC-GGCCCGTGCCCGCCGAAGACCCCAACACGAACACTG-  1620

Query  181   TCTGAAAGTATGCAGTCTGAGTTGATTATC-GTAATCAGTTAAAACTTTCAACAACGGAT  239
             |||||||| |||||||||||||||||| |  | |||||||||||||||||||||| ||||
Sbjct  1621  TCTGAAAGCATGCAGTCTGAGTTGATTCTTTGCAATCAGTTAAAACTTTCAACAATGGAT  1680

Query  240   CTCTTGGTTCCGGCATC  256
             |||||||||||||||||
Sbjct  1681  CTCTTGGTTCCGGCATC  1697


>MSFL01000105.1 Aspergillus heteromorphus CBS 117.55 BO70scaffold_105, whole 
genome shotgun sequence
Length=10206

 Score = 320 bits (173),  Expect = 1e-83
 Identities = 231/258 (90%), Gaps = 8/258 (3%)
 Strand=Plus/Minus

Query  1     CAAGGTTTCCGTAGGTGAACCTGCGGAAGGATCATTACCGAGTGAGGGCCCT-CTGGGTC  59
             |||||||||||||||||||||||||||||||||||||||||||| ||| ||| | ||| |
Sbjct  3243  CAAGGTTTCCGTAGGTGAACCTGCGGAAGGATCATTACCGAGTGCGGGTCCTTCGGGGCC  3184

Query  60    CAACCTCCCACCCGTGTCTATCGTACCTTGTTGCTTcggcgggcccgccgtttcgacggc  119
             |||||||||||||||||||| |||||| |||||||||||||| |||||||  | | ||||
Sbjct  3183  CAACCTCCCACCCGTGTCTACCGTACCATGTTGCTTCGGCGG-CCCGCCGCCT-GTCGGC  3126

Query  120   cgccggggaggccttgcgcccccgggcccgcgcccgccgAAGACCCCAACATGAACGCTG  179
             |||||||| |||  |  ||||||||||||| |||||||||||||||||||| |||| |||
Sbjct  3125  CGCCGGGG-GGCTCT--GCCCCCGGGCCCGTGCCCGCCGAAGACCCCAACACGAACACTG  3069

Query  180   TTCTGAAAGTATGCAGTCTGAGTTGATTATC-GTAATCAGTTAAAACTTTCAACAACGGA  238
             | ||||||| |||||||||||||||||| |  | |||||||||||||||||||||| |||
Sbjct  3068  T-CTGAAAGCATGCAGTCTGAGTTGATTCTTTGCAATCAGTTAAAACTTTCAACAATGGA  3010

Query  239   TCTCTTGGTTCCGGCATC  256
             ||||||||||||||||||
Sbjct  3009  TCTCTTGGTTCCGGCATC  2992


>NW_020290583.1 Aspergillus heteromorphus CBS 117.55 chromosome Unknown BO70scaffold_178, 
whole genome shotgun sequence
Length=3270

 Score = 320 bits (173),  Expect = 1e-83
 Identities = 231/258 (90%), Gaps = 8/258 (3%)
 Strand=Plus/Plus

Query  1     CAAGGTTTCCGTAGGTGAACCTGCGGAAGGATCATTACCGAGTGAGGGCCC-TCTGGGTC  59
             |||||||||||||||||||||||||||||||||||||||||||| ||| || || ||| |
Sbjct  861   CAAGGTTTCCGTAGGTGAACCTGCGGAAGGATCATTACCGAGTGCGGGTCCTTCGGGGCC  920

Query  60    CAACCTCCCACCCGTGTCTATCGTACCTTGTTGCTTcggcgggcccgccgtttcgacggc  119
             |||||||||||||||||||| |||||| ||||||||||||||||||||||  | | ||||
Sbjct  921   CAACCTCCCACCCGTGTCTACCGTACCATGTTGCTTCGGCGGGCCCGCCGCCT-GTCGGC  979

Query  120   cgccggggaggccttgcgcccccgggcccgcgcccgccgAAGACCCCAACATGAACGCTG  179
             |||||||| |||  ||| ||||  |||||| |||||||||||||||||||| |||| |||
Sbjct  980   CGCCGGGG-GGCTCTGC-CCCC--GGCCCGTGCCCGCCGAAGACCCCAACACGAACACTG  1035

Query  180   TTCTGAAAGTATGCAGTCTGAGTTGATTATC-GTAATCAGTTAAAACTTTCAACAACGGA  238
              |||||||| |||||||||||||||||| |  | |||||||||||||||||||||| |||
Sbjct  1036  -TCTGAAAGCATGCAGTCTGAGTTGATTCTTTGCAATCAGTTAAAACTTTCAACAATGGA  1094

Query  239   TCTCTTGGTTCCGGCATC  256
             ||||||||||||||||||
Sbjct  1095  TCTCTTGGTTCCGGCATC  1112


>NW_020290581.1 Aspergillus heteromorphus CBS 117.55 chromosome Unknown BO70scaffold_176, 
whole genome shotgun sequence
Length=3307

 Score = 320 bits (173),  Expect = 1e-83
 Identities = 231/258 (90%), Gaps = 8/258 (3%)
 Strand=Plus/Minus

Query  1     CAAGGTTTCCGTAGGTGAACCTGCGGAAGGATCATTACCGAGTGAGGGCCCT-CTGGGTC  59
             |||||||||||||||||||||||||||||||||||||||||||| ||| ||| | ||| |
Sbjct  1612  CAAGGTTTCCGTAGGTGAACCTGCGGAAGGATCATTACCGAGTGCGGGTCCTTCGGGGCC  1553

Query  60    CAACCTCCCACCCGTGTCTATCGTACCTTGTTGCTTcggcgggcccgccgtttcgacggc  119
             |||||||||||||||||||| |||||| ||||||||||||||||||||||  | | ||||
Sbjct  1552  CAACCTCCCACCCGTGTCTACCGTACCATGTTGCTTCGGCGGGCCCGCCGCCT-GTCGGC  1494

Query  120   cgccggggaggccttgcgcccccgggcccgcgcccgccgAAGACCCCAACATGAACGCTG  179
             |||||||| |||  ||| |||| ||| ||| |||||||||||||||||||| |||| |||
Sbjct  1493  CGCCGGGG-GGCTCTGC-CCCC-GGG-CCGTGCCCGCCGAAGACCCCAACACGAACACTG  1438

Query  180   TTCTGAAAGTATGCAGTCTGAGTTGATTATC-GTAATCAGTTAAAACTTTCAACAACGGA  238
             | ||||||| |||||||||||||||||| |  | |||||||||||||||||||||| |||
Sbjct  1437  T-CTGAAAGCATGCAGTCTGAGTTGATTCTTTGCAATCAGTTAAAACTTTCAACAATGGA  1379

Query  239   TCTCTTGGTTCCGGCATC  256
             ||||||||||||||||||
Sbjct  1378  TCTCTTGGTTCCGGCATC  1361


>NW_020290566.1 Aspergillus heteromorphus CBS 117.55 chromosome Unknown BO70scaffold_161, 
whole genome shotgun sequence
Length=3658

 Score = 320 bits (173),  Expect = 1e-83
 Identities = 231/258 (90%), Gaps = 8/258 (3%)
 Strand=Plus/Plus

Query  1    CAAGGTTTCCGTAGGTGAACCTGCGGAAGGATCATTACCGAGTGAGGGCCC-TCTGGGTC  59
            |||||||||||||||||||||||||||||||||||||||||||| ||| || || ||| |
Sbjct  703  CAAGGTTTCCGTAGGTGAACCTGCGGAAGGATCATTACCGAGTGCGGGTCCTTCGGGGCC  762

Query  60   CAACCTCCCACCCGTGTCTATCGTACCTTGTTGCTTcggcgggcccgccgtttcgacggc  119
            |||||||||||||||||||| |||||| ||||||||||||||||| ||||  | | ||||
Sbjct  763  CAACCTCCCACCCGTGTCTACCGTACCATGTTGCTTCGGCGGGCC-GCCGCCT-GTCGGC  820

Query  120  cgccggggaggccttgcgcccccgggcccgcgcccgccgAAGACCCCAACATGAACGCTG  179
            |||||||| |||  |  ||||||||||||| |||||||||||||||||||| |||| |||
Sbjct  821  CGCCGGGG-GGCTCT--GCCCCCGGGCCCGTGCCCGCCGAAGACCCCAACACGAACACTG  877

Query  180  TTCTGAAAGTATGCAGTCTGAGTTGATTATC-GTAATCAGTTAAAACTTTCAACAACGGA  238
             |||||||| |||||||||||||||||| |  | |||||||||||||||||||||| |||
Sbjct  878  -TCTGAAAGCATGCAGTCTGAGTTGATTCTTTGCAATCAGTTAAAACTTTCAACAATGGA  936

Query  239  TCTCTTGGTTCCGGCATC  256
            ||||||||||||||||||
Sbjct  937  TCTCTTGGTTCCGGCATC  954


>NW_020290542.1 Aspergillus heteromorphus CBS 117.55 chromosome Unknown BO70scaffold_137, 
whole genome shotgun sequence
Length=4772

 Score = 320 bits (173),  Expect = 1e-83
 Identities = 231/258 (90%), Gaps = 8/258 (3%)
 Strand=Plus/Plus

Query  1     CAAGGTTTCCGTAGGTGAACCTGCGGAAGGATCATTACCGAGTGAGGGCCC-TCTGGGTC  59
             |||||||||||||||||||||||||||||||||||||||||||| ||| || || ||| |
Sbjct  1411  CAAGGTTTCCGTAGGTGAACCTGCGGAAGGATCATTACCGAGTGCGGGTCCTTCGGGGCC  1470

Query  60    CAACCTCCCACCCGTGTCTATCGTACCTTGTTGCTTcggcgggcccgccgtttcgacggc  119
             |||||||||||||||||||| |||||| ||||||||||||||||||||||  | | ||||
Sbjct  1471  CAACCTCCCACCCGTGTCTACCGTACCATGTTGCTTCGGCGGGCCCGCCGCCT-GTCGGC  1529

Query  120   cgccggggaggccttgcgcccccgggcccgcgcccgccgAAGACCCCAACATGAACGCTG  179
             |||||||| |||  |  ||||||||||||| |||||||||||| ||||||| |||| |||
Sbjct  1530  CGCCGGGG-GGCTCT--GCCCCCGGGCCCGTGCCCGCCGAAGA-CCCAACACGAACACTG  1585

Query  180   TTCTGAAAGTATGCAGTCTGAGTTGATTATC-GTAATCAGTTAAAACTTTCAACAACGGA  238
              |||||||| |||||||||||||||||| |  | |||||||||||||||||||||| |||
Sbjct  1586  -TCTGAAAGCATGCAGTCTGAGTTGATTCTTTGCAATCAGTTAAAACTTTCAACAATGGA  1644

Query  239   TCTCTTGGTTCCGGCATC  256
             ||||||||||||||||||
Sbjct  1645  TCTCTTGGTTCCGGCATC  1662


>NW_020290541.1 Aspergillus heteromorphus CBS 117.55 chromosome Unknown BO70scaffold_136, 
whole genome shotgun sequence
Length=4852

 Score = 320 bits (173),  Expect = 1e-83
 Identities = 231/258 (90%), Gaps = 7/258 (3%)
 Strand=Plus/Plus

Query  1     CAAGGTTTCCGTAGGTGAACCTGCGGAAGGATCATTACCGAGTGAGGGCCC-TCTGGGTC  59
             |||||||||||||||||||||||||||||||||||||||||||| ||| || || ||| |
Sbjct  1524  CAAGGTTTCCGTAGGTGAACCTGCGGAAGGATCATTACCGAGTGCGGGTCCTTCGGGGCC  1583

Query  60    CAACCTCCCACCCGTGTCTATCGTACCTTGTTGCTTcggcgggcccgccgtttcgacggc  119
             |||||||||||||||||||| |||||| ||||||||||||||||||||||  | | ||||
Sbjct  1584  CAACCTCCCACCCGTGTCTACCGTACCATGTTGCTTCGGCGGGCCCGCCGCCT-GTCGGC  1642

Query  120   cgccggggaggccttgcgcccccgggcccgcgcccgccgAAGACCCCAACATGAACGCTG  179
             |||||||| |||  ||   ||||||||||| |||||||||||||||||||| |||| |||
Sbjct  1643  CGCCGGGGGGGCTCTG---CCCCGGGCCCGTGCCCGCCGAAGACCCCAACACGAACACTG  1699

Query  180   TTCTGAAAGTATGCAGTCTGAGTTGATTATC-GTAATCAGTTAAAACTTTCAACAACGGA  238
              |||||||| |||||||||||||||||| |  | |||||||||||||||||||||| |||
Sbjct  1700  -TCTGAAAGCATGCAGTCTGAGTTGATTCTTTGCAATCAGTTAAAACTTTCAACAATGGA  1758

Query  239   TCTCTTGGTTCCGGCATC  256
             ||||||||||||||||||
Sbjct  1759  TCTCTTGGTTCCGGCATC  1776


>NW_020290528.1 Aspergillus heteromorphus CBS 117.55 chromosome Unknown BO70scaffold_123, 
whole genome shotgun sequence
Length=5482

 Score = 320 bits (173),  Expect = 1e-83
 Identities = 230/257 (89%), Gaps = 6/257 (2%)
 Strand=Plus/Minus

Query  1     CAAGGTTTCCGTAGGTGAACCTGCGGAAGGATCATTACCGAGTGAGGGCCCTCTGGGTCC  60
             |||||||||||||||||||||||||||||||||||||||||||| ||| |||  ||| ||
Sbjct  3540  CAAGGTTTCCGTAGGTGAACCTGCGGAAGGATCATTACCGAGTGCGGGTCCTTCGGGGCC  3481

Query  61    AACCTCCCACCCGTGTCTATCGTACCTTGTTGCTTcggcgggcccgccgtttcgacggcc  120
             ||||||||||||||||||| |||||| ||||||||||||||||| ||||  | | |||||
Sbjct  3480  AACCTCCCACCCGTGTCTACCGTACCATGTTGCTTCGGCGGGCC-GCCGCCT-GTCGGCC  3423

Query  121   gccggggaggccttgcgcccccgggcccgcgcccgccgAAGACCCCAACATGAACGCTGT  180
             ||||||| |||  |  ||||||||||||| |||||||||||||||||||| |||| ||||
Sbjct  3422  GCCGGGGGGGCTCT--GCCCCCGGGCCCGTGCCCGCCGAAGACCCCAACACGAACACTGT  3365

Query  181   TCTGAAAGTATGCAGTCTGAGTTGATTATC-GTAATCAGTTAAAACTTTCAACAACGGAT  239
              ||||||| |||||||||||||||||| |  | |||||||||||||||||||||| ||||
Sbjct  3364  -CTGAAAGCATGCAGTCTGAGTTGATTCTTTGCAATCAGTTAAAACTTTCAACAATGGAT  3306

Query  240   CTCTTGGTTCCGGCATC  256
             |||||||||||||||||
Sbjct  3305  CTCTTGGTTCCGGCATC  3289


>NW_020290520.1 Aspergillus heteromorphus CBS 117.55 chromosome Unknown BO70scaffold_115, 
whole genome shotgun sequence
Length=6172

 Score = 320 bits (173),  Expect = 1e-83
 Identities = 230/257 (89%), Gaps = 6/257 (2%)
 Strand=Plus/Plus

Query  1     CAAGGTTTCCGTAGGTGAACCTGCGGAAGGATCATTACCGAGTGAGGGCCCTCTGGGTCC  60
             |||||||||||||||||||||||||||||||||||||||||||| ||| |||  ||| ||
Sbjct  1446  CAAGGTTTCCGTAGGTGAACCTGCGGAAGGATCATTACCGAGTGCGGGTCCTTCGGGCCC  1505

Query  61    AACCTCCCACCCGTGTCTATCGTACCTTGTTGCTTcggcgggcccgccgtttcgacggcc  120
             ||||||||||||||||||| |||||| |||||||||||||| |||||||  | | |||||
Sbjct  1506  AACCTCCCACCCGTGTCTACCGTACCATGTTGCTTCGGCGG-CCCGCCGCCT-GTCGGCC  1563

Query  121   gccggggaggccttgcgcccccgggcccgcgcccgccgAAGACCCCAACATGAACGCTGT  180
             ||||||| |||  ||| ||||| |||||| |||||||||||||||||||| |||| ||| 
Sbjct  1564  GCCGGGGGGGCTCTGC-CCCCC-GGCCCGTGCCCGCCGAAGACCCCAACACGAACACTG-  1620

Query  181   TCTGAAAGTATGCAGTCTGAGTTGATTATC-GTAATCAGTTAAAACTTTCAACAACGGAT  239
             |||||||| |||||||||||||||||| |  | |||||||||||||||||||||| ||||
Sbjct  1621  TCTGAAAGCATGCAGTCTGAGTTGATTCTTTGCAATCAGTTAAAACTTTCAACAATGGAT  1680

Query  240   CTCTTGGTTCCGGCATC  256
             |||||||||||||||||
Sbjct  1681  CTCTTGGTTCCGGCATC  1697


>NW_020290510.1 Aspergillus heteromorphus CBS 117.55 chromosome Unknown BO70scaffold_105, 
whole genome shotgun sequence
Length=10206

 Score = 320 bits (173),  Expect = 1e-83
 Identities = 231/258 (90%), Gaps = 8/258 (3%)
 Strand=Plus/Minus

Query  1     CAAGGTTTCCGTAGGTGAACCTGCGGAAGGATCATTACCGAGTGAGGGCCCT-CTGGGTC  59
             |||||||||||||||||||||||||||||||||||||||||||| ||| ||| | ||| |
Sbjct  3243  CAAGGTTTCCGTAGGTGAACCTGCGGAAGGATCATTACCGAGTGCGGGTCCTTCGGGGCC  3184

Query  60    CAACCTCCCACCCGTGTCTATCGTACCTTGTTGCTTcggcgggcccgccgtttcgacggc  119
             |||||||||||||||||||| |||||| |||||||||||||| |||||||  | | ||||
Sbjct  3183  CAACCTCCCACCCGTGTCTACCGTACCATGTTGCTTCGGCGG-CCCGCCGCCT-GTCGGC  3126

Query  120   cgccggggaggccttgcgcccccgggcccgcgcccgccgAAGACCCCAACATGAACGCTG  179
             |||||||| |||  |  ||||||||||||| |||||||||||||||||||| |||| |||
Sbjct  3125  CGCCGGGG-GGCTCT--GCCCCCGGGCCCGTGCCCGCCGAAGACCCCAACACGAACACTG  3069

Query  180   TTCTGAAAGTATGCAGTCTGAGTTGATTATC-GTAATCAGTTAAAACTTTCAACAACGGA  238
             | ||||||| |||||||||||||||||| |  | |||||||||||||||||||||| |||
Sbjct  3068  T-CTGAAAGCATGCAGTCTGAGTTGATTCTTTGCAATCAGTTAAAACTTTCAACAATGGA  3010

Query  239   TCTCTTGGTTCCGGCATC  256
             ||||||||||||||||||
Sbjct  3009  TCTCTTGGTTCCGGCATC  2992


>MSFL01000114.1 Aspergillus heteromorphus CBS 117.55 BO70scaffold_114, whole 
genome shotgun sequence
Length=6331

 Score = 318 bits (172),  Expect = 4e-83
 Identities = 230/257 (89%), Gaps = 7/257 (3%)
 Strand=Plus/Minus

Query  1     CAAGGTTTCCGTAGGTGAACCTGCGGAAGGATCATTACCGAGTGAGGGCCCTCTGGGTCC  60
             |||||||||||||||||||||||||||||||||||||||||||| ||| |||  ||| ||
Sbjct  4957  CAAGGTTTCCGTAGGTGAACCTGCGGAAGGATCATTACCGAGTGCGGGTCCTTCGGGCCC  4898

Query  61    AACCTCCCACCCGTGTCTATCGTACCTTGTTGCTTcggcgggcccgccgtttcgacggcc  120
             ||||||||||||||||||| |||||| |||||||||||||| |||||||  | | |||||
Sbjct  4897  AACCTCCCACCCGTGTCTACCGTACCATGTTGCTTCGGCGG-CCCGCCGCCT-GTCGGCC  4840

Query  121   gccggggaggccttgcgcccccgggcccgcgcccgccgAAGACCCCAACATGAACGCTGT  180
             ||||||| |||  |  ||||||||||||| |||||||||||||||||||| |||| ||||
Sbjct  4839  GCCGGGG-GGCTCT--GCCCCCGGGCCCGTGCCCGCCGAAGACCCCAACACGAACACTGT  4783

Query  181   TCTGAAAGTATGCAGTCTGAGTTGATTATC-GTAATCAGTTAAAACTTTCAACAACGGAT  239
              ||||||| |||||||||||||||||| |  | |||||||||||||||||||||| ||||
Sbjct  4782  -CTGAAAGCATGCAGTCTGAGTTGATTCTTTGCAATCAGTTAAAACTTTCAACAATGGAT  4724

Query  240   CTCTTGGTTCCGGCATC  256
             |||||||||||||||||
Sbjct  4723  CTCTTGGTTCCGGCATC  4707


>JAMAGZ010000485.1 Aspergillaceae sp. PF1803 strain PT4103 ctg_485, whole genome 
shotgun sequence
Length=8298

 Score = 318 bits (172),  Expect = 4e-83
 Identities = 226/250 (90%), Gaps = 11/250 (4%)
 Strand=Plus/Minus

Query  7     TTCCGTAGGTGAACCTGCGGAAGGATCATTACCGAGTGAGGGCCCTCTGGGTCCAACCTC  66
             ||||||||||||||||||||||||||||||||||||||||||||||||||||||||||||
Sbjct  4393  TTCCGTAGGTGAACCTGCGGAAGGATCATTACCGAGTGAGGGCCCTCTGGGTCCAACCTC  4334

Query  67    CCACCCGTGTCTATCGTACCTTGTTGCTTcggcgggcccgccgtttcgacggccgccggg  126
             |||||||||| ||||||||||||||||||||||||||||||| |  | ||||||||||||
Sbjct  4333  CCACCCGTGTTTATCGTACCTTGTTGCTTCGGCGGGCCCGCC-T--C-ACGGCCGCCGGG  4278

Query  127   gaggccttgcgcccccgggcccgcgcccgccgAAGACCCCAACATGAACGCTGTTCTGAA  186
             | |||    |||||||||||||||||||||||||||| |||   ||||| |||| |||||
Sbjct  4277  G-GGCACC-CGCCCCCGGGCCCGCGCCCGCCGAAGACACCAT--TGAACTCTGT-CTGAA  4223

Query  187   AGTATGCAGTCTGAGTTGATTATCGTAATCAGTTAAAACTTTCAACAACGGATCTCTTGG  246
              |  |||||||||||  ||||| |  ||||||||||||||||||||||||||||||||||
Sbjct  4222  -GATTGCAGTCTGAGC-GATTAGCTAAATCAGTTAAAACTTTCAACAACGGATCTCTTGG  4165

Query  247   TTCCGGCATC  256
             ||||||||||
Sbjct  4164  TTCCGGCATC  4155


>MU158090.1 Crepidotus variabilis strain CBS 506.95 unplaced genomic scaffold 
CPB83scaffold_267, whole genome shotgun sequence
Length=5408

 Score = 318 bits (172),  Expect = 4e-83
 Identities = 231/257 (90%), Gaps = 13/257 (5%)
 Strand=Plus/Minus

Query  1     CAAGGTTTCCGTAGGTGAACCTGCGGAAGGATCATTACCGAGTGAGGGCCCTCTGGGTCC  60
             ||||||||||||||||||||||||||||||||||||||||||||||||||||||||||||
Sbjct  3633  CAAGGTTTCCGTAGGTGAACCTGCGGAAGGATCATTACCGAGTGAGGGCCCTCTGGGTCC  3574

Query  61    AACCTCCCACCCGTGTCTATCGTACCTTGTTGCTTcggcgggcccgccgtttcgacggcc  120
             |||||||||||||||||||||||||||||||||||||||||||||||| |  | ||||||
Sbjct  3573  AACCTCCCACCCGTGTCTATCGTACCTTGTTGCTTCGGCGGGCCCGCC-T--C-ACGGCC  3518

Query  121   gccggggaggccttgcgcccccgggcccgcgcccgccgAAGACCCCAACATGAACGCTGT  180
             ||||||| ||| |   ||||||||||||||||||||||||||| || |  ||||| ||||
Sbjct  3517  GCCGGGG-GGCATCT-GCCCCCGGGCCCGCGCCCGCCGAAGACACCTA--TGAACTCTGT  3462

Query  181   TCTGAAAGTATGCAGTCTGAGTTGATTATCGT-AATCAGTTAAAACTTTCAACAACGGAT  239
              ||||| |  |||||||||||| ||  ||  | ||| | |||||||||||||||||||||
Sbjct  3461  -CTGAA-GATTGCAGTCTGAGT-GAA-ATGATAAATTATTTAAAACTTTCAACAACGGAT  3406

Query  240   CTCTTGGTTCCGGCATC  256
             |||||||||||||||||
Sbjct  3405  CTCTTGGTTCCGGCATC  3389


>AP024428.1 Aspergillus luchuensis IFO 4308 DNA, chromosome 4, nearly complete 
sequence
Length=3788837

 Score = 318 bits (172),  Expect = 4e-83
 Identities = 232/260 (89%), Gaps = 7/260 (3%)
 Strand=Plus/Minus

Query  1       CAAGGTTTCCGTAGGTGAACCTGCGGAAGGATCATTACCGAGTGAGGGCCCTCTGGGTCC  60
               |||||||||||||||||||||||||||||||||||||||||||| ||| ||| |||| ||
Sbjct  735616  CAAGGTTTCCGTAGGTGAACCTGCGGAAGGATCATTACCGAGTGCGGGTCCTTTGGGCCC  735557

Query  61      AACCTCCCACCCGTGTCTATCGTACCTTGTTGCTTcggcgggcccgccgtttcgacggcc  120
               ||||||||| ||||||||||  |||| |||||||||||||||||||||| || | |||||
Sbjct  735556  AACCTCCCATCCGTGTCTATTATACCCTGTTGCTTCGGCGGGCCCGCCGCTT-GTCGGCC  735498

Query  121     gccggggaggc-c-tt-gcgcccccgggcccgcgcccgccgAAGACCCCAACATGAACGC  177
               ||||||| ||| | || || |||||||||||| |||||||| ||||||||||| |||| |
Sbjct  735497  GCCGGGGGGGCGCCTTTGC-CCCCCGGGCCCGTGCCCGCCGGAGACCCCAACACGAACAC  735439

Query  178     TGTTCTGAAAGTATGCAGTCTGAGTTGATT-ATCGTAATCAGTTAAAACTTTCAACAACG  236
               ||| |||||||  ||||||||||||||||| |  | |||||||||||||||||||||| |
Sbjct  735438  TGT-CTGAAAGCGTGCAGTCTGAGTTGATTGAATGCAATCAGTTAAAACTTTCAACAATG  735380

Query  237     GATCTCTTGGTTCCGGCATC  256
               ||||||||||||||||||||
Sbjct  735379  GATCTCTTGGTTCCGGCATC  735360


 Score = 318 bits (172),  Expect = 4e-83
 Identities = 232/260 (89%), Gaps = 7/260 (3%)
 Strand=Plus/Minus

Query  1       CAAGGTTTCCGTAGGTGAACCTGCGGAAGGATCATTACCGAGTGAGGGCCCTCTGGGTCC  60
               |||||||||||||||||||||||||||||||||||||||||||| ||| ||| |||| ||
Sbjct  743668  CAAGGTTTCCGTAGGTGAACCTGCGGAAGGATCATTACCGAGTGCGGGTCCTTTGGGCCC  743609

Query  61      AACCTCCCACCCGTGTCTATCGTACCTTGTTGCTTcggcgggcccgccgtttcgacggcc  120
               ||||||||| ||||||||||  |||| |||||||||||||||||||||| || | |||||
Sbjct  743608  AACCTCCCATCCGTGTCTATTATACCCTGTTGCTTCGGCGGGCCCGCCGCTT-GTCGGCC  743550

Query  121     gccggggaggc-c-tt-gcgcccccgggcccgcgcccgccgAAGACCCCAACATGAACGC  177
               ||||||| ||| | || || |||||||||||| |||||||| ||||||||||| |||| |
Sbjct  743549  GCCGGGGGGGCGCCTTTGC-CCCCCGGGCCCGTGCCCGCCGGAGACCCCAACACGAACAC  743491

Query  178     TGTTCTGAAAGTATGCAGTCTGAGTTGATT-ATCGTAATCAGTTAAAACTTTCAACAACG  236
               ||| |||||||  ||||||||||||||||| |  | |||||||||||||||||||||| |
Sbjct  743490  TGT-CTGAAAGCGTGCAGTCTGAGTTGATTGAATGCAATCAGTTAAAACTTTCAACAATG  743432

Query  237     GATCTCTTGGTTCCGGCATC  256
               ||||||||||||||||||||
Sbjct  743431  GATCTCTTGGTTCCGGCATC  743412


 Score = 318 bits (172),  Expect = 4e-83
 Identities = 232/260 (89%), Gaps = 7/260 (3%)
 Strand=Plus/Minus

Query  1       CAAGGTTTCCGTAGGTGAACCTGCGGAAGGATCATTACCGAGTGAGGGCCCTCTGGGTCC  60
               |||||||||||||||||||||||||||||||||||||||||||| ||| ||| |||| ||
Sbjct  751720  CAAGGTTTCCGTAGGTGAACCTGCGGAAGGATCATTACCGAGTGCGGGTCCTTTGGGCCC  751661

Query  61      AACCTCCCACCCGTGTCTATCGTACCTTGTTGCTTcggcgggcccgccgtttcgacggcc  120
               ||||||||| ||||||||||  |||| |||||||||||||||||||||| || | |||||
Sbjct  751660  AACCTCCCATCCGTGTCTATTATACCCTGTTGCTTCGGCGGGCCCGCCGCTT-GTCGGCC  751602

Query  121     gccggggaggc-c-tt-gcgcccccgggcccgcgcccgccgAAGACCCCAACATGAACGC  177
               ||||||| ||| | || || |||||||||||| |||||||| ||||||||||| |||| |
Sbjct  751601  GCCGGGGGGGCGCCTTTGC-CCCCCGGGCCCGTGCCCGCCGGAGACCCCAACACGAACAC  751543

Query  178     TGTTCTGAAAGTATGCAGTCTGAGTTGATT-ATCGTAATCAGTTAAAACTTTCAACAACG  236
               ||| |||||||  ||||||||||||||||| |  | |||||||||||||||||||||| |
Sbjct  751542  TGT-CTGAAAGCGTGCAGTCTGAGTTGATTGAATGCAATCAGTTAAAACTTTCAACAATG  751484

Query  237     GATCTCTTGGTTCCGGCATC  256
               ||||||||||||||||||||
Sbjct  751483  GATCTCTTGGTTCCGGCATC  751464


 Score = 318 bits (172),  Expect = 4e-83
 Identities = 232/260 (89%), Gaps = 7/260 (3%)
 Strand=Plus/Minus

Query  1       CAAGGTTTCCGTAGGTGAACCTGCGGAAGGATCATTACCGAGTGAGGGCCCTCTGGGTCC  60
               |||||||||||||||||||||||||||||||||||||||||||| ||| ||| |||| ||
Sbjct  759772  CAAGGTTTCCGTAGGTGAACCTGCGGAAGGATCATTACCGAGTGCGGGTCCTTTGGGCCC  759713

Query  61      AACCTCCCACCCGTGTCTATCGTACCTTGTTGCTTcggcgggcccgccgtttcgacggcc  120
               ||||||||| ||||||||||  |||| |||||||||||||||||||||| || | |||||
Sbjct  759712  AACCTCCCATCCGTGTCTATTATACCCTGTTGCTTCGGCGGGCCCGCCGCTT-GTCGGCC  759654

Query  121     gccggggaggc-c-tt-gcgcccccgggcccgcgcccgccgAAGACCCCAACATGAACGC  177
               ||||||| ||| | || || |||||||||||| |||||||| ||||||||||| |||| |
Sbjct  759653  GCCGGGGGGGCGCCTTTGC-CCCCCGGGCCCGTGCCCGCCGGAGACCCCAACACGAACAC  759595

Query  178     TGTTCTGAAAGTATGCAGTCTGAGTTGATT-ATCGTAATCAGTTAAAACTTTCAACAACG  236
               ||| |||||||  ||||||||||||||||| |  | |||||||||||||||||||||| |
Sbjct  759594  TGT-CTGAAAGCGTGCAGTCTGAGTTGATTGAATGCAATCAGTTAAAACTTTCAACAATG  759536

Query  237     GATCTCTTGGTTCCGGCATC  256
               ||||||||||||||||||||
Sbjct  759535  GATCTCTTGGTTCCGGCATC  759516


 Score = 318 bits (172),  Expect = 4e-83
 Identities = 232/260 (89%), Gaps = 7/260 (3%)
 Strand=Plus/Minus

Query  1       CAAGGTTTCCGTAGGTGAACCTGCGGAAGGATCATTACCGAGTGAGGGCCCTCTGGGTCC  60
               |||||||||||||||||||||||||||||||||||||||||||| ||| ||| |||| ||
Sbjct  767824  CAAGGTTTCCGTAGGTGAACCTGCGGAAGGATCATTACCGAGTGCGGGTCCTTTGGGCCC  767765

Query  61      AACCTCCCACCCGTGTCTATCGTACCTTGTTGCTTcggcgggcccgccgtttcgacggcc  120
               ||||||||| ||||||||||  |||| |||||||||||||||||||||| || | |||||
Sbjct  767764  AACCTCCCATCCGTGTCTATTATACCCTGTTGCTTCGGCGGGCCCGCCGCTT-GTCGGCC  767706

Query  121     gccggggaggc-c-tt-gcgcccccgggcccgcgcccgccgAAGACCCCAACATGAACGC  177
               ||||||| ||| | || || |||||||||||| |||||||| ||||||||||| |||| |
Sbjct  767705  GCCGGGGGGGCGCCTTTGC-CCCCCGGGCCCGTGCCCGCCGGAGACCCCAACACGAACAC  767647

Query  178     TGTTCTGAAAGTATGCAGTCTGAGTTGATT-ATCGTAATCAGTTAAAACTTTCAACAACG  236
               ||| |||||||  ||||||||||||||||| |  | |||||||||||||||||||||| |
Sbjct  767646  TGT-CTGAAAGCGTGCAGTCTGAGTTGATTGAATGCAATCAGTTAAAACTTTCAACAATG  767588

Query  237     GATCTCTTGGTTCCGGCATC  256
               ||||||||||||||||||||
Sbjct  767587  GATCTCTTGGTTCCGGCATC  767568


>BLWE01000015.1 Aspergillus tubingensis WU-2223L DNA, scaffold_15, whole genome 
shotgun sequence
Length=1979743

 Score = 318 bits (172),  Expect = 4e-83
 Identities = 232/260 (89%), Gaps = 7/260 (3%)
 Strand=Plus/Plus

Query  1        CAAGGTTTCCGTAGGTGAACCTGCGGAAGGATCATTACCGAGTGAGGGCCCTCTGGGTCC  60
                |||||||||||||||||||||||||||||||||||||||||||| ||| ||| |||| ||
Sbjct  1238846  CAAGGTTTCCGTAGGTGAACCTGCGGAAGGATCATTACCGAGTGCGGGTCCTTTGGGCCC  1238905

Query  61       AACCTCCCACCCGTGTCTATCGTACCTTGTTGCTTcggcgggcccgccgtttcgacggcc  120
                ||||||||| ||||||||||  |||| |||||||||||||||||||||| || | |||||
Sbjct  1238906  AACCTCCCATCCGTGTCTATTATACCCTGTTGCTTCGGCGGGCCCGCCGCTT-GTCGGCC  1238964

Query  121      gccggggaggc-c-tt-gcgcccccgggcccgcgcccgccgAAGACCCCAACATGAACGC  177
                ||||||| ||| | || || |||||||||||| |||||||| ||||||||||| |||| |
Sbjct  1238965  GCCGGGGGGGCGCCTTTGC-CCCCCGGGCCCGTGCCCGCCGGAGACCCCAACACGAACAC  1239023

Query  178      TGTTCTGAAAGTATGCAGTCTGAGTTGATT-ATCGTAATCAGTTAAAACTTTCAACAACG  236
                || ||||||||  ||||||||||||||||| |  | |||||||||||||||||||||| |
Sbjct  1239024  TG-TCTGAAAGCGTGCAGTCTGAGTTGATTGAATGCAATCAGTTAAAACTTTCAACAATG  1239082

Query  237      GATCTCTTGGTTCCGGCATC  256
                ||||||||||||||||||||
Sbjct  1239083  GATCTCTTGGTTCCGGCATC  1239102


 Score = 318 bits (172),  Expect = 4e-83
 Identities = 232/260 (89%), Gaps = 7/260 (3%)
 Strand=Plus/Plus

Query  1        CAAGGTTTCCGTAGGTGAACCTGCGGAAGGATCATTACCGAGTGAGGGCCCTCTGGGTCC  60
                |||||||||||||||||||||||||||||||||||||||||||| ||| ||| |||| ||
Sbjct  1246901  CAAGGTTTCCGTAGGTGAACCTGCGGAAGGATCATTACCGAGTGCGGGTCCTTTGGGCCC  1246960

Query  61       AACCTCCCACCCGTGTCTATCGTACCTTGTTGCTTcggcgggcccgccgtttcgacggcc  120
                ||||||||| ||||||||||  |||| |||||||||||||||||||||| || | |||||
Sbjct  1246961  AACCTCCCATCCGTGTCTATTATACCCTGTTGCTTCGGCGGGCCCGCCGCTT-GTCGGCC  1247019

Query  121      gccggggaggc-c-tt-gcgcccccgggcccgcgcccgccgAAGACCCCAACATGAACGC  177
                ||||||| ||| | || || |||||||||||| |||||||| ||||||||||| |||| |
Sbjct  1247020  GCCGGGGGGGCGCCTTTGC-CCCCCGGGCCCGTGCCCGCCGGAGACCCCAACACGAACAC  1247078

Query  178      TGTTCTGAAAGTATGCAGTCTGAGTTGATT-ATCGTAATCAGTTAAAACTTTCAACAACG  236
                || ||||||||  ||||||||||||||||| |  | |||||||||||||||||||||| |
Sbjct  1247079  TG-TCTGAAAGCGTGCAGTCTGAGTTGATTGAATGCAATCAGTTAAAACTTTCAACAATG  1247137

Query  237      GATCTCTTGGTTCCGGCATC  256
                ||||||||||||||||||||
Sbjct  1247138  GATCTCTTGGTTCCGGCATC  1247157


 Score = 318 bits (172),  Expect = 4e-83
 Identities = 232/260 (89%), Gaps = 7/260 (3%)
 Strand=Plus/Plus

Query  1        CAAGGTTTCCGTAGGTGAACCTGCGGAAGGATCATTACCGAGTGAGGGCCCTCTGGGTCC  60
                |||||||||||||||||||||||||||||||||||||||||||| ||| ||| |||| ||
Sbjct  1254952  CAAGGTTTCCGTAGGTGAACCTGCGGAAGGATCATTACCGAGTGCGGGTCCTTTGGGCCC  1255011

Query  61       AACCTCCCACCCGTGTCTATCGTACCTTGTTGCTTcggcgggcccgccgtttcgacggcc  120
                ||||||||| ||||||||||  |||| |||||||||||||||||||||| || | |||||
Sbjct  1255012  AACCTCCCATCCGTGTCTATTATACCCTGTTGCTTCGGCGGGCCCGCCGCTT-GTCGGCC  1255070

Query  121      gccggggaggc-c-tt-gcgcccccgggcccgcgcccgccgAAGACCCCAACATGAACGC  177
                ||||||| ||| | || || |||||||||||| |||||||| ||||||||||| |||| |
Sbjct  1255071  GCCGGGGGGGCGCCTTTGC-CCCCCGGGCCCGTGCCCGCCGGAGACCCCAACACGAACAC  1255129

Query  178      TGTTCTGAAAGTATGCAGTCTGAGTTGATT-ATCGTAATCAGTTAAAACTTTCAACAACG  236
                || ||||||||  ||||||||||||||||| |  | |||||||||||||||||||||| |
Sbjct  1255130  TG-TCTGAAAGCGTGCAGTCTGAGTTGATTGAATGCAATCAGTTAAAACTTTCAACAATG  1255188

Query  237      GATCTCTTGGTTCCGGCATC  256
                ||||||||||||||||||||
Sbjct  1255189  GATCTCTTGGTTCCGGCATC  1255208


>LGAV01000027.1 Malassezia pachydermatis strain CBS 1879 scaffold28, whole genome 
shotgun sequence
Length=1320

 Score = 318 bits (172),  Expect = 4e-83
 Identities = 232/260 (89%), Gaps = 7/260 (3%)
 Strand=Plus/Plus

Query  1    CAAGGTTTCCGTAGGTGAACCTGCGGAAGGATCATTACCGAGTGAGGGCCCTCTGGGTCC  60
            |||||||||||||||||||||||||||||||||||||||||||| ||| ||| |||| ||
Sbjct  13   CAAGGTTTCCGTAGGTGAACCTGCGGAAGGATCATTACCGAGTGCGGGTCCTTTGGGCCC  72

Query  61   AACCTCCCACCCGTGTCTATCGTACCTTGTTGCTTcggcgggcccgccgtttcgacggcc  120
            ||||||||| ||||||||||  |||| |||||||||||||||||||||| || | |||||
Sbjct  73   AACCTCCCATCCGTGTCTATTATACCCTGTTGCTTCGGCGGGCCCGCCGCTT-GTCGGCC  131

Query  121  gccggggaggc-c-tt-gcgcccccgggcccgcgcccgccgAAGACCCCAACATGAACGC  177
            ||||||| ||| | || || |||||||||||| |||||||| ||||||||||| |||| |
Sbjct  132  GCCGGGGGGGCGCCTTTGC-CCCCCGGGCCCGTGCCCGCCGGAGACCCCAACACGAACAC  190

Query  178  TGTTCTGAAAGTATGCAGTCTGAGTTGATT-ATCGTAATCAGTTAAAACTTTCAACAACG  236
            || ||||||||  ||||||||||||||||| |  | |||||||||||||||||||||| |
Sbjct  191  TG-TCTGAAAGCGTGCAGTCTGAGTTGATTGAATGCAATCAGTTAAAACTTTCAACAATG  249

Query  237  GATCTCTTGGTTCCGGCATC  256
            ||||||||||||||||||||
Sbjct  250  GATCTCTTGGTTCCGGCATC  269


>MSFU01000099.1 Aspergillus eucalypticola CBS 122712 BO83scaffold_99, whole genome 
shotgun sequence
Length=6276

 Score = 318 bits (172),  Expect = 4e-83
 Identities = 230/258 (89%), Gaps = 4/258 (2%)
 Strand=Plus/Minus

Query  1    CAAGGTTTCCGTAGGTGAACCTGCGGAAGGATCATTACCGAGTGAGGGCCCTCTGGGTCC  60
            |||||||||||||||||||||||||||||||||||||||||||| ||| ||| |||| ||
Sbjct  894  CAAGGTTTCCGTAGGTGAACCTGCGGAAGGATCATTACCGAGTGCGGGTCCTTTGGGCCC  835

Query  61   AACCTCCCACCCGTGTCTATCGTACCTTGTTGCTTcggcgggcccgccgtttcgacggcc  120
            ||||||||| ||||||||||  |||| |||||||||||||||||||||| || | |||||
Sbjct  834  AACCTCCCATCCGTGTCTATTATACCCTGTTGCTTCGGCGGGCCCGCCGCTT-GTCGGCC  776

Query  121  gccggggaggc-cttgcgcccccgggcccgcgcccgccgAAGACCCCAACATGAACGCTG  179
            ||||||| ||| | |  ||||||||||||| |||||||| ||||||||||| |||| |||
Sbjct  775  GCCGGGGGGGCGCCTTTGCCCCCGGGCCCGTGCCCGCCGGAGACCCCAACACGAACACTG  716

Query  180  TTCTGAAAGTATGCAGTCTGAGTTGATT-ATCGTAATCAGTTAAAACTTTCAACAACGGA  238
            | |||||||  ||||||||||||||||| |  | |||||||||||||||||||||| |||
Sbjct  715  T-CTGAAAGCGTGCAGTCTGAGTTGATTGAATGCAATCAGTTAAAACTTTCAACAATGGA  657

Query  239  TCTCTTGGTTCCGGCATC  256
            ||||||||||||||||||
Sbjct  656  TCTCTTGGTTCCGGCATC  639


 Score = 305 bits (165),  Expect = 3e-79
 Identities = 228/258 (88%), Gaps = 6/258 (2%)
 Strand=Plus/Plus

Query  1     CAAGGTTTCCGTAGGTGAACCTGCGGAAGGATCATTACCGAGTGAGGGCCCTCTGGGTCC  60
             |||||||||||||||||||||||||||||||||||||||||||| ||| ||| |||| ||
Sbjct  5390  CAAGGTTTCCGTAGGTGAACCTGCGGAAGGATCATTACCGAGTGCGGGTCCTTTGGGCCC  5449

Query  61    AACCTCCCACCCGTGTCTATCGTACCTTGTTGCTTcggcgggcccgccgtttcgacggcc  120
             ||||||||| ||||||||||  |||| |||||||||||||| || |||| || | |||||
Sbjct  5450  AACCTCCCATCCGTGTCTATTATACCCTGTTGCTTCGGCGG-CC-GCCGCTT-GTCGGCC  5506

Query  121   gccggggaggc-cttgcgcccccgggcccgcgcccgccgAAGACCCCAACATGAACGCTG  179
             ||||||| ||| | |  ||||||||||||| |||||||| ||||||||||| |||| |||
Sbjct  5507  GCCGGGGGGGCGCCTTTGCCCCCGGGCCCGTGCCCGCCGGAGACCCCAACACGAACACTG  5566

Query  180   TTCTGAAAGTATGCAGTCTGAGTTGATT-ATCGTAATCAGTTAAAACTTTCAACAACGGA  238
              ||||||||  ||||||||||||||||| |  | |||||||||||||||||||||| |||
Sbjct  5567  -TCTGAAAGCGTGCAGTCTGAGTTGATTGAATGCAATCAGTTAAAACTTTCAACAATGGA  5625

Query  239   TCTCTTGGTTCCGGCATC  256
             ||||||||||||||||||
Sbjct  5626  TCTCTTGGTTCCGGCATC  5643


>MSFU01000081.1 Aspergillus eucalypticola CBS 122712 BO83scaffold_81, whole genome 
shotgun sequence
Length=10487

 Score = 318 bits (172),  Expect = 4e-83
 Identities = 232/260 (89%), Gaps = 7/260 (3%)
 Strand=Plus/Minus

Query  1     CAAGGTTTCCGTAGGTGAACCTGCGGAAGGATCATTACCGAGTGAGGGCCCTCTGGGTCC  60
             |||||||||||||||||||||||||||||||||||||||||||| ||| ||| |||| ||
Sbjct  9019  CAAGGTTTCCGTAGGTGAACCTGCGGAAGGATCATTACCGAGTGCGGGTCCTTTGGGCCC  8960

Query  61    AACCTCCCACCCGTGTCTATCGTACCTTGTTGCTTcggcgggcccgccgtttcgacggcc  120
             ||||||||| ||||||||||  |||| |||||||||||||||||||||| || | |||||
Sbjct  8959  AACCTCCCATCCGTGTCTATTATACCCTGTTGCTTCGGCGGGCCCGCCGCTT-GTCGGCC  8901

Query  121   gccggggaggc-c-tt-gcgcccccgggcccgcgcccgccgAAGACCCCAACATGAACGC  177
             ||||||| ||| | || || |||||||||||| |||||||| ||||||||||| |||| |
Sbjct  8900  GCCGGGGGGGCGCCTTTGC-CCCCCGGGCCCGTGCCCGCCGGAGACCCCAACACGAACAC  8842

Query  178   TGTTCTGAAAGTATGCAGTCTGAGTTGATT-ATCGTAATCAGTTAAAACTTTCAACAACG  236
             ||| |||||||  ||||||||||||||||| |  | |||||||||||||||||||||| |
Sbjct  8841  TGT-CTGAAAGCGTGCAGTCTGAGTTGATTGAATGCAATCAGTTAAAACTTTCAACAATG  8783

Query  237   GATCTCTTGGTTCCGGCATC  256
             ||||||||||||||||||||
Sbjct  8782  GATCTCTTGGTTCCGGCATC  8763


 Score = 316 bits (171),  Expect = 2e-82
 Identities = 230/258 (89%), Gaps = 6/258 (2%)
 Strand=Plus/Minus

Query  1    CAAGGTTTCCGTAGGTGAACCTGCGGAAGGATCATTACCGAGTGAGGGCCCTCTGGGTCC  60
            |||||||||||||||||||||||||||||||||||||||||||| ||| ||| |||| ||
Sbjct  988  CAAGGTTTCCGTAGGTGAACCTGCGGAAGGATCATTACCGAGTGCGGGTCCTTTGGGCCC  929

Query  61   AACCTCCCACCCGTGTCTATCGTACCTTGTTGCTTcggcgggcccgccgtttcgacggcc  120
            ||||||||| ||||||||||  |||| |||||||||||||||||||||| || | |||||
Sbjct  928  AACCTCCCATCCGTGTCTATTATACCCTGTTGCTTCGGCGGGCCCGCCGCTT-GTCGGCC  870

Query  121  gccggggag-gccttgcgcccccgggcccgcgcccgccgAAGACCCCAACATGAACGCTG  179
            ||||||| | |||||  ||||||||||||| |||||||| |||||| |||| |||| |||
Sbjct  869  GCCGGGGGGCGCCTTT-GCCCCCGGGCCCGTGCCCGCCGGAGACCC-AACACGAACACTG  812

Query  180  TTCTGAAAGTATGCAGTCTGAGTTGATT-ATCGTAATCAGTTAAAACTTTCAACAACGGA  238
            | |||||||  ||||||||||||||||| |  | |||||||||||||||||||||| |||
Sbjct  811  T-CTGAAAGCGTGCAGTCTGAGTTGATTGAATGCAATCAGTTAAAACTTTCAACAATGGA  753

Query  239  TCTCTTGGTTCCGGCATC  256
            ||||||||||||||||||
Sbjct  752  TCTCTTGGTTCCGGCATC  735


>MSFU01000103.1 Aspergillus eucalypticola CBS 122712 BO83scaffold_103, whole 
genome shotgun sequence
Length=5896

 Score = 318 bits (172),  Expect = 4e-83
 Identities = 232/260 (89%), Gaps = 7/260 (3%)
 Strand=Plus/Minus

Query  1     CAAGGTTTCCGTAGGTGAACCTGCGGAAGGATCATTACCGAGTGAGGGCCCTCTGGGTCC  60
             |||||||||||||||||||||||||||||||||||||||||||| ||| ||| |||| ||
Sbjct  3053  CAAGGTTTCCGTAGGTGAACCTGCGGAAGGATCATTACCGAGTGCGGGTCCTTTGGGCCC  2994

Query  61    AACCTCCCACCCGTGTCTATCGTACCTTGTTGCTTcggcgggcccgccgtttcgacggcc  120
             ||||||||| ||||||||||  |||| |||||||||||||||||||||| || | |||||
Sbjct  2993  AACCTCCCATCCGTGTCTATTATACCCTGTTGCTTCGGCGGGCCCGCCGCTT-GTCGGCC  2935

Query  121   gccggggaggc-c-tt-gcgcccccgggcccgcgcccgccgAAGACCCCAACATGAACGC  177
             ||||||| ||| | || || |||||||||||| |||||||| ||||||||||| |||| |
Sbjct  2934  GCCGGGGGGGCGCCTTTGC-CCCCCGGGCCCGTGCCCGCCGGAGACCCCAACACGAACAC  2876

Query  178   TGTTCTGAAAGTATGCAGTCTGAGTTGATT-ATCGTAATCAGTTAAAACTTTCAACAACG  236
             ||| |||||||  ||||||||||||||||| |  | |||||||||||||||||||||| |
Sbjct  2875  TGT-CTGAAAGCGTGCAGTCTGAGTTGATTGAATGCAATCAGTTAAAACTTTCAACAATG  2817

Query  237   GATCTCTTGGTTCCGGCATC  256
             ||||||||||||||||||||
Sbjct  2816  GATCTCTTGGTTCCGGCATC  2797


>MSFU01000100.1 Aspergillus eucalypticola CBS 122712 BO83scaffold_100, whole 
genome shotgun sequence
Length=6253

 Score = 318 bits (172),  Expect = 4e-83
 Identities = 232/260 (89%), Gaps = 7/260 (3%)
 Strand=Plus/Plus

Query  1    CAAGGTTTCCGTAGGTGAACCTGCGGAAGGATCATTACCGAGTGAGGGCCCTCTGGGTCC  60
            |||||||||||||||||||||||||||||||||||||||||||| ||| ||| |||| ||
Sbjct  526  CAAGGTTTCCGTAGGTGAACCTGCGGAAGGATCATTACCGAGTGCGGGTCCTTTGGGCCC  585

Query  61   AACCTCCCACCCGTGTCTATCGTACCTTGTTGCTTcggcgggcccgccgtttcgacggcc  120
            ||||||||| ||||||||||  |||| |||||||||||||||||||||| || | |||||
Sbjct  586  AACCTCCCATCCGTGTCTATTATACCCTGTTGCTTCGGCGGGCCCGCCGCTT-GTCGGCC  644

Query  121  gccggggaggc-c-tt-gcgcccccgggcccgcgcccgccgAAGACCCCAACATGAACGC  177
            ||||||| ||| | || || |||||||||||| |||||||| ||||||||||| |||| |
Sbjct  645  GCCGGGGGGGCGCCTTTGC-CCCCCGGGCCCGTGCCCGCCGGAGACCCCAACACGAACAC  703

Query  178  TGTTCTGAAAGTATGCAGTCTGAGTTGATT-ATCGTAATCAGTTAAAACTTTCAACAACG  236
            || ||||||||  ||||||||||||||||| |  | |||||||||||||||||||||| |
Sbjct  704  TG-TCTGAAAGCGTGCAGTCTGAGTTGATTGAATGCAATCAGTTAAAACTTTCAACAATG  762

Query  237  GATCTCTTGGTTCCGGCATC  256
            ||||||||||||||||||||
Sbjct  763  GATCTCTTGGTTCCGGCATC  782


 Score = 318 bits (172),  Expect = 4e-83
 Identities = 232/260 (89%), Gaps = 7/260 (3%)
 Strand=Plus/Minus

Query  1     CAAGGTTTCCGTAGGTGAACCTGCGGAAGGATCATTACCGAGTGAGGGCCCTCTGGGTCC  60
             |||||||||||||||||||||||||||||||||||||||||||| ||| ||| |||| ||
Sbjct  5732  CAAGGTTTCCGTAGGTGAACCTGCGGAAGGATCATTACCGAGTGCGGGTCCTTTGGGCCC  5673

Query  61    AACCTCCCACCCGTGTCTATCGTACCTTGTTGCTTcggcgggcccgccgtttcgacggcc  120
             ||||||||| ||||||||||  |||| |||||||||||||||||||||| || | |||||
Sbjct  5672  AACCTCCCATCCGTGTCTATTATACCCTGTTGCTTCGGCGGGCCCGCCGCTT-GTCGGCC  5614

Query  121   gccggggaggc-c-tt-gcgcccccgggcccgcgcccgccgAAGACCCCAACATGAACGC  177
             ||||||| ||| | || || |||||||||||| |||||||| ||||||||||| |||| |
Sbjct  5613  GCCGGGGGGGCGCCTTTGC-CCCCCGGGCCCGTGCCCGCCGGAGACCCCAACACGAACAC  5555

Query  178   TGTTCTGAAAGTATGCAGTCTGAGTTGATT-ATCGTAATCAGTTAAAACTTTCAACAACG  236
             ||| |||||||  ||||||||||||||||| |  | |||||||||||||||||||||| |
Sbjct  5554  TGT-CTGAAAGCGTGCAGTCTGAGTTGATTGAATGCAATCAGTTAAAACTTTCAACAATG  5496

Query  237   GATCTCTTGGTTCCGGCATC  256
             ||||||||||||||||||||
Sbjct  5495  GATCTCTTGGTTCCGGCATC  5476


>JAAVMA010000124.1 Penicillium ochrochloron strain RLS11 NODE_124_length_5005_cov_1300.47, 
whole genome shotgun sequence
Length=5005

 Score = 318 bits (172),  Expect = 4e-83
 Identities = 230/256 (90%), Gaps = 12/256 (5%)
 Strand=Plus/Minus

Query  1     CAAGGTTTCCGTAGGTGAACCTGCGGAAGGATCATTACCGAGTGAGGGCCCTCTGGGTCC  60
             ||||||||||||||||||||||||||||||||||||||||||||||||||||||||||||
Sbjct  3882  CAAGGTTTCCGTAGGTGAACCTGCGGAAGGATCATTACCGAGTGAGGGCCCTCTGGGTCC  3823

Query  61    AACCTCCCACCCGTGTCTATCGTACCTTGTTGCTTcggcgggcccgccgtttcgacggcc  120
             |||||||||||||||| |||  ||||||||||||||||||||||||||   || ||||||
Sbjct  3822  AACCTCCCACCCGTGTTTAT-TTACCTTGTTGCTTCGGCGGGCCCGCC---TC-ACGGCC  3768

Query  121   gccggggaggccttgcgcccccgggcccgcgcccgccgAAGACCCCAACATGAACGCTGT  180
             ||||||| || | |  ||||||||||||||||||||||||||| |||   ||||| ||| 
Sbjct  3767  GCCGGGG-GG-CATCTGCCCCCGGGCCCGCGCCCGCCGAAGACACCA--TTGAACTCTG-  3713

Query  181   TCTGAAAGTATGCAGTCTGAGTTGATTATCGTAATCAGTTAAAACTTTCAACAACGGATC  240
             |||| |||  |||||||||||  ||||| |  ||||||||||||||||||||||||||||
Sbjct  3712  TCTG-AAGATTGCAGTCTGAG-CGATTAACTAAATCAGTTAAAACTTTCAACAACGGATC  3655

Query  241   TCTTGGTTCCGGCATC  256
             ||||||||||||||||
Sbjct  3654  TCTTGGTTCCGGCATC  3639


>NW_020290373.1 Aspergillus eucalypticola CBS 122712 chromosome Unknown BO83scaffold_99, 
whole genome shotgun sequence
Length=6276

 Score = 318 bits (172),  Expect = 4e-83
 Identities = 230/258 (89%), Gaps = 4/258 (2%)
 Strand=Plus/Minus

Query  1    CAAGGTTTCCGTAGGTGAACCTGCGGAAGGATCATTACCGAGTGAGGGCCCTCTGGGTCC  60
            |||||||||||||||||||||||||||||||||||||||||||| ||| ||| |||| ||
Sbjct  894  CAAGGTTTCCGTAGGTGAACCTGCGGAAGGATCATTACCGAGTGCGGGTCCTTTGGGCCC  835

Query  61   AACCTCCCACCCGTGTCTATCGTACCTTGTTGCTTcggcgggcccgccgtttcgacggcc  120
            ||||||||| ||||||||||  |||| |||||||||||||||||||||| || | |||||
Sbjct  834  AACCTCCCATCCGTGTCTATTATACCCTGTTGCTTCGGCGGGCCCGCCGCTT-GTCGGCC  776

Query  121  gccggggaggc-cttgcgcccccgggcccgcgcccgccgAAGACCCCAACATGAACGCTG  179
            ||||||| ||| | |  ||||||||||||| |||||||| ||||||||||| |||| |||
Sbjct  775  GCCGGGGGGGCGCCTTTGCCCCCGGGCCCGTGCCCGCCGGAGACCCCAACACGAACACTG  716

Query  180  TTCTGAAAGTATGCAGTCTGAGTTGATT-ATCGTAATCAGTTAAAACTTTCAACAACGGA  238
            | |||||||  ||||||||||||||||| |  | |||||||||||||||||||||| |||
Sbjct  715  T-CTGAAAGCGTGCAGTCTGAGTTGATTGAATGCAATCAGTTAAAACTTTCAACAATGGA  657

Query  239  TCTCTTGGTTCCGGCATC  256
            ||||||||||||||||||
Sbjct  656  TCTCTTGGTTCCGGCATC  639


 Score = 305 bits (165),  Expect = 3e-79
 Identities = 228/258 (88%), Gaps = 6/258 (2%)
 Strand=Plus/Plus

Query  1     CAAGGTTTCCGTAGGTGAACCTGCGGAAGGATCATTACCGAGTGAGGGCCCTCTGGGTCC  60
             |||||||||||||||||||||||||||||||||||||||||||| ||| ||| |||| ||
Sbjct  5390  CAAGGTTTCCGTAGGTGAACCTGCGGAAGGATCATTACCGAGTGCGGGTCCTTTGGGCCC  5449

Query  61    AACCTCCCACCCGTGTCTATCGTACCTTGTTGCTTcggcgggcccgccgtttcgacggcc  120
             ||||||||| ||||||||||  |||| |||||||||||||| || |||| || | |||||
Sbjct  5450  AACCTCCCATCCGTGTCTATTATACCCTGTTGCTTCGGCGG-CC-GCCGCTT-GTCGGCC  5506

Query  121   gccggggaggc-cttgcgcccccgggcccgcgcccgccgAAGACCCCAACATGAACGCTG  179
             ||||||| ||| | |  ||||||||||||| |||||||| ||||||||||| |||| |||
[truncated: 114,155 more chars]
