# Supplementary material for: Using nanopore sequencing to identify fungi from clinical samples with high phylogenetic resolution
Source: Sci Rep. 2023 Jun 16;13:9785. doi: 10.1038/s41598-023-37016-0 (PMC10275880; doi:10.1038/s41598-023-37016-0)
Supplement: Supplementary file 1 — Supplementary Information. [file 41598_2023_37016_MOESM1_ESM.zip › Supplementary_Information/Supplementary_Data/Data_S5_Mock_blast/results/Mock_RGN5_4_fmt6.txt]

CP017630.1	100	4765	2587	2	1	99.884	0.0
NC_032096.1	100	4765	2587	2	1	99.884	0.0
FM992695.1	100	4383	2531	49	24	97.197	0.0
NC_012867.1	100	4383	2531	49	24	97.197	0.0
QLNQ01000024.1	100	3978	2461	96	46	94.545	0.0
QLNQ01000024.1	100	3973	2461	96	47	94.508	0.0
QLNQ01000024.1	100	3973	2461	96	47	94.508	0.0
QLNQ01000024.1	100	3973	2461	96	47	94.508	0.0
QLNQ01000024.1	100	3962	2457	96	48	94.464	0.0
WUJJ01000645.1	100	3925	2453	109	44	94.129	0.0
QLNQ01000013.1	100	3925	2451	103	48	94.197	0.0
QLNQ01000013.1	100	3925	2451	103	48	94.197	0.0
QLNQ01000013.1	100	3925	2451	103	48	94.197	0.0
QLNQ01000013.1	100	3925	2451	103	48	94.197	0.0
QLNQ01000013.1	100	3925	2451	103	48	94.197	0.0
QLNQ01000013.1	100	3914	2450	103	50	94.122	0.0
QLNQ01000018.1	100	3925	2452	102	49	94.199	0.0
GG692404.1	100	3919	2452	111	43	94.091	0.0
GG692404.1	100	3919	2452	111	43	94.091	0.0
GG692404.1	100	3783	2400	121	44	93.567	0.0
NW_003020039.1	100	3919	2452	111	43	94.091	0.0
NW_003020039.1	100	3919	2452	111	43	94.091	0.0
NW_003020039.1	100	3783	2400	121	44	93.567	0.0
GG692410.1	100	3916	2452	111	44	94.054	0.0
NW_003020045.1	100	3916	2452	111	44	94.054	0.0
LBNG01000280.1	100	3912	2453	111	45	94.021	0.0
LBNG01000280.1	100	3901	2452	111	47	93.946	0.0
CAJVQF010000008.1	100	3886	2446	122	39	93.824	0.0
CAJVQF010000008.1	100	3882	2447	121	41	93.791	0.0
CAJVQF010000008.1	100	3877	2446	121	42	93.752	0.0
CAJVQF010000008.1	100	3873	2448	118	46	93.721	0.0
CAJVQF010000008.1	100	3869	2446	119	45	93.716	0.0
CAJVQF010000056.1	100	3873	2448	119	45	93.721	0.0
CAJVQF010000056.1	100	3873	2447	120	44	93.719	0.0
CAJVQF010000056.1	100	3873	2448	119	45	93.721	0.0
CAJVQF010000056.1	100	3868	2446	121	44	93.681	0.0
CAJVQF010000056.1	100	3868	2446	121	44	93.681	0.0
CAJVQF010000056.1	100	3866	2445	122	43	93.678	0.0
CAJVQF010000056.1	100	3866	2445	122	43	93.678	0.0
CAJVQF010000056.1	100	3860	2447	121	46	93.611	0.0
CAJVQF010000056.1	100	1116	663	27	2	95.809	0.0
CAJVQF010000101.1	100	3871	2445	122	42	93.714	0.0
CAJVQF010000101.1	100	3845	2444	122	47	93.532	0.0
CAJVQF010000101.1	100	3845	2444	122	47	93.532	0.0
CAJVQF010000101.1	100	3845	2444	122	47	93.532	0.0
CAJVQF010000101.1	100	3840	2443	122	48	93.494	0.0
CAJVQF010000101.1	100	3818	2442	120	54	93.349	0.0
WWPN01000002.1	100	3853	2446	120	48	93.573	0.0
WWPN01000002.1	100	3832	2443	120	51	93.458	0.0
WWPN01000002.1	100	3770	2434	120	61	93.078	0.0
CH981532.1	98	3594	2346	136	51	92.617	0.0
CH981532.1	98	3591	2346	136	52	92.581	0.0
CH981532.1	98	3589	2345	137	51	92.578	0.0
CH981532.1	98	3587	2347	135	54	92.547	0.0
CH981532.1	98	3583	2345	136	53	92.541	0.0
CH981532.1	98	1892	1261	91	22	91.776	0.0
CH981532.1	98	326	240	22	8	88.889	2.94e-84
CH981532.1	98	71.3	38	0	0	100.000	1.52e-07
CH981532.1	98	71.3	38	0	0	100.000	1.52e-07
CH981532.1	98	71.3	38	0	0	100.000	1.52e-07
CH981532.1	98	71.3	38	0	0	100.000	1.52e-07
CH981532.1	98	71.3	38	0	0	100.000	1.52e-07
NW_001813677.1	98	3594	2346	136	51	92.617	0.0
NW_001813677.1	98	3591	2346	136	52	92.581	0.0
NW_001813677.1	98	3589	2345	137	51	92.578	0.0
NW_001813677.1	98	3587	2347	135	54	92.547	0.0
NW_001813677.1	98	3583	2345	136	53	92.541	0.0
NW_001813677.1	98	1892	1261	91	22	91.776	0.0
NW_001813677.1	98	326	240	22	8	88.889	2.94e-84
NW_001813677.1	98	71.3	38	0	0	100.000	1.52e-07
NW_001813677.1	98	71.3	38	0	0	100.000	1.52e-07
NW_001813677.1	98	71.3	38	0	0	100.000	1.52e-07
NW_001813677.1	98	71.3	38	0	0	100.000	1.52e-07
NW_001813677.1	98	71.3	38	0	0	100.000	1.52e-07
JAIHNE010000018.1	100	3587	2395	154	58	91.868	0.0
GL996500.1	100	3535	2399	150	74	91.460	0.0
NW_006767426.1	100	3535	2399	150	74	91.460	0.0
MXQC01000182.1	95	3504	2260	125	45	93.004	0.0
MXQC01000182.1	95	71.3	38	0	0	100.000	1.52e-07
JAGSYN010000329.1	95	3411	2279	137	63	91.932	0.0
JAGSYN010000329.1	95	71.3	38	0	0	100.000	1.52e-07
NW_026057492.1	95	3411	2279	137	63	91.932	0.0
NW_026057492.1	95	71.3	38	0	0	100.000	1.52e-07
JAIHNG010000152.1	95	3374	2024	86	10	95.472	0.0
JAIHNG010000152.1	95	346	316	18	37	85.175	2.26e-90
JAEOAQ010000005.1	96	3363	2022	88	10	95.377	0.0
JAEOAQ010000005.1	96	3363	2022	88	10	95.377	0.0
JAEOAQ010000005.1	96	3363	2022	88	10	95.377	0.0
JAEOAQ010000005.1	96	3358	2021	89	10	95.330	0.0
JAEOAQ010000005.1	96	3358	2021	89	10	95.330	0.0
JAEOAQ010000005.1	96	392	299	22	17	88.462	2.86e-104
JAEOAQ010000005.1	96	392	299	22	17	88.462	2.86e-104
JAEOAQ010000005.1	96	392	299	22	17	88.462	2.86e-104
JAEOAQ010000005.1	96	392	299	22	17	88.462	2.86e-104
JAEOAQ010000005.1	96	392	299	22	17	88.462	2.86e-104
JAEOAQ010000005.1	96	71.3	40	1	0	97.561	1.52e-07
JAEOAQ010000005.1	96	71.3	40	1	0	97.561	1.52e-07
JAEOAQ010000005.1	96	71.3	40	1	0	97.561	1.52e-07
JAEOAQ010000005.1	96	71.3	40	1	0	97.561	1.52e-07
JAEOAQ010000005.1	96	71.3	40	1	0	97.561	1.52e-07
HE681725.1	97	3347	2019	91	10	95.236	0.0
HE681725.1	97	394	348	26	33	85.504	7.95e-105
NC_018301.1	97	3347	2019	91	10	95.236	0.0
NC_018301.1	97	394	348	26	33	85.504	7.95e-105
HE605209.1	97	3336	2017	93	10	95.142	0.0
HE605209.1	97	379	352	22	41	84.819	2.23e-100
NW_023503284.1	97	3336	2017	93	10	95.142	0.0
NW_023503284.1	97	379	352	22	41	84.819	2.23e-100
JAMALC010000343.1	96	3325	2015	95	10	95.047	0.0
JAMALC010000343.1	96	398	301	19	19	88.791	6.15e-106
JAMALC010000343.1	96	71.3	40	1	0	97.561	1.52e-07
JAIHNF010000004.1	97	3308	2007	99	7	94.983	0.0
JAIHNF010000004.1	97	418	349	35	21	86.173	4.72e-112
CH445386.1	98	3284	2011	100	13	94.680	0.0
CH445386.1	98	2900	1919	113	49	92.215	0.0
CH445386.1	98	584	505	43	41	85.739	4.40e-162
CH445386.1	98	71.3	38	0	0	100.000	1.52e-07
CH445386.1	98	71.3	38	0	0	100.000	1.52e-07
NW_001884610.1	98	3284	2011	100	13	94.680	0.0
NW_001884610.1	98	2900	1919	113	49	92.215	0.0
NW_001884610.1	98	584	505	43	41	85.739	4.40e-162
NW_001884610.1	98	71.3	38	0	0	100.000	1.52e-07
NW_001884610.1	98	71.3	38	0	0	100.000	1.52e-07
PPLL02000039.1	96	3277	2005	98	14	94.709	0.0
PPLL02000039.1	96	350	344	36	33	83.293	1.75e-91
NREI01000028.1	95	3251	2235	146	73	91.076	0.0
NREI01000028.1	95	62.1	35	1	0	97.222	9.16e-05
JAHUZD010000048.1	90	3229	1994	104	15	94.368	0.0
JAHUZD010000048.1	90	276	183	13	3	91.960	3.01e-69
JAHUZD010000048.1	90	69.4	37	0	0	100.000	5.48e-07
NW_026055390.1	90	3229	1994	104	15	94.368	0.0
NW_026055390.1	90	276	183	13	3	91.960	3.01e-69
NW_026055390.1	90	69.4	37	0	0	100.000	5.48e-07
NBZC01000158.1	92	3212	2000	93	30	94.206	0.0
NBZC01000158.1	92	320	208	15	2	92.444	1.37e-82
NBZC01000158.1	92	71.3	38	0	0	100.000	1.52e-07
NDXA01000178.1	95	3168	1987	102	27	93.904	0.0
NDXA01000178.1	95	302	311	30	35	82.713	4.96e-77
CP000497.1	90	3129	1981	112	25	93.532	0.0
CP000497.1	90	298	186	10	2	93.939	6.42e-76
CP000497.1	90	71.3	38	0	0	100.000	1.52e-07
NC_009043.1	90	3129	1981	112	25	93.532	0.0
NC_009043.1	90	298	186	10	2	93.939	6.42e-76
NC_009043.1	90	71.3	38	0	0	100.000	1.52e-07
JAGSID010000072.1	90	3123	1980	112	26	93.484	0.0
JAGSID010000072.1	90	298	186	10	2	93.939	6.42e-76
JAGSID010000072.1	90	71.3	38	0	0	100.000	1.52e-07
PPOW01000036.1	90	3112	1980	120	22	93.308	0.0
PPOW01000036.1	90	303	182	9	0	95.288	1.38e-77
PPOW01000036.1	90	71.3	38	0	0	100.000	1.52e-07
FYBW01000192.1	90	3107	1979	121	22	93.261	0.0
FYBW01000192.1	90	303	182	9	0	95.288	1.38e-77
FYBW01000192.1	90	71.3	38	0	0	100.000	1.52e-07
PPOQ01000062.1	90	3107	1979	121	22	93.261	0.0
PPOQ01000062.1	90	303	182	9	0	95.288	1.38e-77
PPOQ01000062.1	90	71.3	38	0	0	100.000	1.52e-07
PPOR01000001.1	90	3105	1976	121	21	93.296	0.0
PPOR01000001.1	90	292	184	13	0	93.401	2.98e-74
PPOR01000001.1	90	71.3	38	0	0	100.000	1.52e-07
PPIU01000004.1	90	3105	1979	115	27	93.305	0.0
PPIU01000004.1	90	298	185	12	0	93.909	6.42e-76
PPIU01000004.1	90	71.3	38	0	0	100.000	1.52e-07
PPOS02000018.1	90	3101	1975	123	20	93.248	0.0
PPOS02000018.1	90	303	186	11	0	94.416	1.38e-77
PPOS02000018.1	90	71.3	38	0	0	100.000	1.52e-07
DS995909.1	90	3101	1976	121	22	93.252	0.0
DS995909.1	90	303	186	11	0	94.416	1.38e-77
DS995909.1	90	71.3	38	0	0	100.000	1.52e-07
NW_002196671.1	90	3101	1976	121	22	93.252	0.0
NW_002196671.1	90	303	186	11	0	94.416	1.38e-77
NW_002196671.1	90	71.3	38	0	0	100.000	1.52e-07
PPPA02000022.1	90	3096	1974	120	23	93.245	0.0
PPPA02000022.1	90	303	186	11	0	94.416	1.38e-77
PPPA02000022.1	90	71.3	38	0	0	100.000	1.52e-07
BADS01000001.1	91	3090	1978	120	26	93.126	0.0
BADS01000001.1	91	309	187	10	0	94.924	2.96e-79
BADS01000001.1	91	71.3	38	0	0	100.000	1.52e-07
NBND01000012.1	91	3079	1982	125	26	92.921	0.0
NBND01000012.1	91	307	186	10	0	94.898	1.07e-78
NBND01000012.1	91	307	186	10	0	94.898	1.07e-78
NBND01000012.1	91	130	76	3	0	96.203	2.48e-25
NBND01000012.1	91	73.1	44	1	1	95.652	4.23e-08
NBND01000012.1	91	73.1	44	1	1	95.652	4.23e-08
CAKXYY010000043.1	90	3075	1979	118	31	92.998	0.0
CAKXYY010000043.1	90	281	178	13	0	93.194	6.46e-71
CAKXYY010000043.1	90	71.3	38	0	0	100.000	1.52e-07
JAMAFN010000082.1	90	3073	1977	120	29	92.992	0.0
JAMAFN010000082.1	90	281	178	13	0	93.194	6.46e-71
JAMAFN010000082.1	90	71.3	38	0	0	100.000	1.52e-07
JAMAFL010000022.1	90	3073	1977	120	29	92.992	0.0
JAMAFL010000022.1	90	281	178	13	0	93.194	6.46e-71
JAMAFL010000022.1	90	71.3	38	0	0	100.000	1.52e-07
JAMAFR010000013.1	90	3073	1976	122	27	92.988	0.0
JAMAFR010000013.1	90	281	178	13	0	93.194	6.46e-71
JAMAFR010000013.1	90	71.3	38	0	0	100.000	1.52e-07
JAMAFM010000023.1	91	3073	1976	122	27	92.988	0.0
JAMAFM010000023.1	91	281	182	15	0	92.386	6.46e-71
JAMAFM010000023.1	91	71.3	38	0	0	100.000	1.52e-07
JAMAFQ010000012.1	91	3073	1976	122	27	92.988	0.0
JAMAFQ010000012.1	91	281	182	15	0	92.386	6.46e-71
JAMAFQ010000012.1	91	71.3	38	0	0	100.000	1.52e-07
JAMAFP010000020.1	91	3073	1976	122	27	92.988	0.0
JAMAFP010000020.1	91	281	182	15	0	92.386	6.46e-71
JAMAFP010000020.1	91	71.3	38	0	0	100.000	1.52e-07
JAMAFO010000022.1	91	3073	1976	122	27	92.988	0.0
JAMAFO010000022.1	91	281	182	15	0	92.386	6.46e-71
JAMAFO010000022.1	91	71.3	38	0	0	100.000	1.52e-07
CH408159.1	90	3066	1976	118	32	92.944	0.0
CH408159.1	90	3033	1976	118	39	92.639	0.0
CH408159.1	90	309	187	10	0	94.924	2.96e-79
CH408159.1	90	300	187	10	2	93.970	1.78e-76
CH408159.1	90	71.3	38	0	0	100.000	1.52e-07
CH408159.1	90	71.3	38	0	0	100.000	1.52e-07
NW_001809796.1	90	3066	1976	118	32	92.944	0.0
NW_001809796.1	90	3033	1976	118	39	92.639	0.0
NW_001809796.1	90	309	187	10	0	94.924	2.96e-79
NW_001809796.1	90	300	187	10	2	93.970	1.78e-76
NW_001809796.1	90	71.3	38	0	0	100.000	1.52e-07
NW_001809796.1	90	71.3	38	0	0	100.000	1.52e-07
JAFIDH010000010.1	91	3064	1977	115	35	92.948	0.0
JAFIDH010000010.1	91	3064	1977	115	35	92.948	0.0
JAFIDH010000010.1	91	276	181	16	0	91.878	3.01e-69
JAFIDH010000010.1	91	276	181	16	0	91.878	3.01e-69
JAFIDH010000010.1	91	71.3	38	0	0	100.000	1.52e-07
JAFIDH010000010.1	91	71.3	38	0	0	100.000	1.52e-07
JACWFX010000010.1	90	3062	1975	121	30	92.897	0.0
JACWFX010000010.1	90	281	178	13	0	93.194	6.46e-71
JACWFX010000010.1	90	71.3	38	0	0	100.000	1.52e-07
JAFIDI010000015.1	90	3053	1975	117	35	92.854	0.0
JAFIDI010000015.1	90	3053	1975	117	35	92.854	0.0
JAFIDI010000015.1	90	3053	1975	117	35	92.854	0.0
JAFIDI010000015.1	90	3053	1975	117	35	92.854	0.0
JAFIDI010000015.1	90	276	177	14	0	92.670	3.01e-69
JAFIDI010000015.1	90	276	177	14	0	92.670	3.01e-69
JAFIDI010000015.1	90	276	177	14	0	92.670	3.01e-69
JAFIDI010000015.1	90	276	177	14	0	92.670	3.01e-69
JAFIDI010000015.1	90	71.3	38	0	0	100.000	1.52e-07
JAFIDI010000015.1	90	71.3	38	0	0	100.000	1.52e-07
JAFIDI010000015.1	90	71.3	38	0	0	100.000	1.52e-07
JAFIDI010000015.1	90	71.3	38	0	0	100.000	1.52e-07
JAFIDI010000023.1	90	3053	1975	117	35	92.854	0.0
JAFIDI010000023.1	90	2558	1902	157	81	88.879	0.0
JAFIDI010000023.1	90	276	177	14	0	92.670	3.01e-69
JAFIDI010000023.1	90	246	175	11	8	90.206	2.36e-60
JAFIDI010000023.1	90	71.3	38	0	0	100.000	1.52e-07
JAFIDI010000019.1	90	3053	1975	117	35	92.854	0.0
JAFIDI010000019.1	90	3053	1975	117	35	92.854	0.0
JAFIDI010000019.1	90	1421	937	64	16	92.134	0.0
JAFIDI010000019.1	90	276	177	14	0	92.670	3.01e-69
JAFIDI010000019.1	90	276	177	14	0	92.670	3.01e-69
JAFIDI010000019.1	90	276	177	14	0	92.670	3.01e-69
JAFIDI010000019.1	90	71.3	38	0	0	100.000	1.52e-07
JAFIDI010000019.1	90	71.3	38	0	0	100.000	1.52e-07
JAFIDI010000019.1	90	71.3	38	0	0	100.000	1.52e-07
PPIY01000089.1	91	3051	1972	126	27	92.800	0.0
PPIY01000089.1	91	281	182	15	0	92.386	6.46e-71
PPIY01000089.1	91	71.3	38	0	0	100.000	1.52e-07
PPMM02000033.1	90	3049	1968	131	22	92.786	0.0
PPMM02000033.1	90	292	180	11	0	94.241	2.98e-74
PPMM02000033.1	90	71.3	38	0	0	100.000	1.52e-07
PPLO02000025.1	90	3027	1968	122	34	92.655	0.0
PPLO02000025.1	90	250	173	14	4	90.576	1.82e-61
PPLO02000025.1	90	69.4	37	0	0	100.000	5.48e-07
JAHMUF010000032.1	90	3016	1960	132	25	92.584	0.0
JAHMUF010000032.1	90	276	177	14	0	92.670	3.01e-69
JAHMUF010000032.1	90	71.3	43	1	1	95.556	1.52e-07
NW_025065079.1	90	3016	1960	132	25	92.584	0.0
NW_025065079.1	90	276	177	14	0	92.670	3.01e-69
NW_025065079.1	90	71.3	43	1	1	95.556	1.52e-07
JANXEX010000021.1	91	3013	1958	136	22	92.533	0.0
JANXEX010000021.1	91	309	187	10	0	94.924	2.96e-79
JANXEX010000021.1	91	76.8	50	2	2	92.593	3.27e-09
PPMN02000062.1	90	3007	1961	129	30	92.500	0.0
PPMN02000062.1	90	292	180	11	0	94.241	2.98e-74
PPMN02000062.1	90	71.3	38	0	0	100.000	1.52e-07
QELA01000006.1	88	3003	1856	90	20	94.405	0.0
QELA01000006.1	88	3003	1856	90	20	94.405	0.0
QELA01000006.1	88	3003	1856	90	20	94.405	0.0
QELA01000006.1	88	3003	1856	90	20	94.405	0.0
QELA01000006.1	88	311	187	7	2	95.408	8.24e-80
QELA01000006.1	88	311	187	7	2	95.408	8.24e-80
QELA01000006.1	88	311	187	7	2	95.408	8.24e-80
QELA01000006.1	88	311	187	7	2	95.408	8.24e-80
QELA01000006.1	88	89.8	64	4	3	90.141	4.20e-13
QELA01000006.1	88	89.8	64	4	3	90.141	4.20e-13
QELA01000006.1	88	89.8	64	4	3	90.141	4.20e-13
QELA01000006.1	88	89.8	64	4	3	90.141	4.20e-13
QELA01000006.1	88	75.0	42	1	0	97.674	1.18e-08
CALSDN010000028.1	90	2998	1959	114	43	92.580	0.0
CALSDN010000028.1	90	315	188	9	0	95.431	6.37e-81
CALSDN010000028.1	90	75.0	40	0	0	100.000	1.18e-08
PPLN02000030.1	90	2992	1962	132	31	92.329	0.0
PPLN02000030.1	90	305	187	11	0	94.444	3.83e-78
PPLN02000030.1	90	71.3	38	0	0	100.000	1.52e-07
QELA01000016.1	88	2990	1854	90	22	94.303	0.0
QELA01000016.1	88	2470	1777	80	112	90.249	0.0
QELA01000016.1	88	311	191	9	2	94.554	8.24e-80
QELA01000016.1	88	278	186	9	7	92.079	8.36e-70
QELA01000016.1	88	89.8	64	4	3	90.141	4.20e-13
QELA01000016.1	88	89.8	64	4	3	90.141	4.20e-13
QELA01000016.1	88	67.6	41	1	1	95.349	1.97e-06
QELA01000012.1	92	2990	1965	108	52	92.471	0.0
QELA01000012.1	92	2942	1847	87	32	93.947	0.0
QELA01000012.1	92	2911	1842	88	36	93.693	0.0
QELA01000012.1	92	311	191	9	2	94.554	8.24e-80
QELA01000012.1	92	311	191	9	2	94.554	8.24e-80
QELA01000012.1	92	311	191	9	2	94.554	8.24e-80
QELA01000012.1	92	89.8	64	4	3	90.141	4.20e-13
QELA01000012.1	92	89.8	64	3	4	90.141	4.20e-13
QELA01000012.1	92	89.8	64	3	4	90.141	4.20e-13
QELA01000012.1	92	75.0	42	1	0	97.674	1.18e-08
QELA01000012.1	92	67.6	41	1	1	95.349	1.97e-06
PPPC02000005.1	91	2988	1956	114	44	92.526	0.0
PPPC02000005.1	91	315	188	9	0	95.431	6.37e-81
PPPC02000005.1	91	71.3	38	0	0	100.000	1.52e-07
PPKV02000051.1	91	2988	1957	143	21	92.268	0.0
PPKV02000051.1	91	294	188	12	2	93.069	8.30e-75
PPKV02000051.1	91	71.3	38	0	0	100.000	1.52e-07
PPIF01000029.1	90	2987	1955	134	28	92.348	0.0
PPIF01000029.1	90	292	184	13	0	93.401	2.98e-74
PPIF01000029.1	90	71.3	38	0	0	100.000	1.52e-07
JAKQXL010000035.1	91	2981	1956	117	43	92.439	0.0
JAKQXL010000035.1	91	2981	1956	117	43	92.439	0.0
JAKQXL010000035.1	91	303	186	11	0	94.416	1.38e-77
JAKQXL010000035.1	91	303	186	11	0	94.416	1.38e-77
JAKQXL010000035.1	91	78.7	42	0	0	100.000	9.10e-10
JAKQXL010000035.1	91	78.7	42	0	0	100.000	9.10e-10
PPNG01000187.1	91	2981	1967	120	45	92.261	0.0
PPNG01000187.1	91	276	181	16	0	91.878	3.01e-69
PPNG01000187.1	91	71.3	38	0	0	100.000	1.52e-07
PPLM01000288.1	90	2979	1961	135	31	92.196	0.0
PPLM01000288.1	90	303	186	11	0	94.416	1.38e-77
PPLM01000288.1	90	71.3	38	0	0	100.000	1.52e-07
JADIOQ010000139.1	90	2948	1956	136	35	91.961	0.0
JADIOQ010000139.1	90	303	186	11	0	94.416	1.38e-77
JADIOQ010000139.1	90	71.3	38	0	0	100.000	1.52e-07
PPMP01000092.1	91	2942	1961	125	47	91.936	0.0
PPMP01000092.1	91	276	186	17	1	91.176	3.01e-69
PPMP01000092.1	91	71.3	38	0	0	100.000	1.52e-07
JANBXG010000012.1	90	2907	1954	140	40	91.565	0.0
JANBXG010000012.1	90	248	162	14	0	92.045	6.55e-61
JANBXG010000012.1	90	71.3	38	0	0	100.000	1.52e-07
LJCY02000024.1	91	2905	1946	149	30	91.576	0.0
LJCY02000024.1	91	2889	1945	148	34	91.443	0.0
LJCY02000024.1	91	287	184	12	2	92.929	1.39e-72
LJCY02000024.1	91	270	181	10	6	91.878	1.40e-67
LJCY02000024.1	91	270	170	7	4	93.923	1.40e-67
LJCY02000024.1	91	71.3	38	0	0	100.000	1.52e-07
LJCY02000024.1	91	71.3	38	0	0	100.000	1.52e-07
LJCY02000024.1	91	58.4	36	0	2	94.737	0.001
QELA01000014.1	88	2905	1841	90	35	93.642	0.0
QELA01000014.1	88	2638	1801	84	82	91.561	0.0
QELA01000014.1	88	2370	1752	83	121	89.571	0.0
QELA01000014.1	88	298	185	7	4	94.388	6.42e-76
QELA01000014.1	88	278	182	7	7	92.857	8.36e-70
QELA01000014.1	88	265	180	7	9	91.837	6.51e-66
QELA01000014.1	88	76.8	62	3	6	87.324	3.27e-09
QELA01000014.1	88	75.0	42	1	0	97.674	1.18e-08
QELA01000014.1	88	67.6	41	1	1	95.349	1.97e-06
QELA01000014.1	88	67.6	41	1	1	95.349	1.97e-06
PPML02000044.1	91	2898	1967	135	51	91.361	0.0
PPML02000044.1	91	272	186	12	6	91.176	3.89e-68
PPML02000044.1	91	69.4	39	1	0	97.500	5.48e-07
PPMU02000064.1	91	2896	1964	138	48	91.349	0.0
PPMU02000064.1	91	268	184	13	5	91.089	5.03e-67
PPMU02000064.1	91	69.4	37	0	0	100.000	5.48e-07
PPNR02000093.1	91	2894	1951	153	31	91.382	0.0
PPNR02000093.1	91	287	183	14	0	92.893	1.39e-72
PPNR02000093.1	91	69.4	37	0	0	100.000	5.48e-07
PPLH02000088.1	91	2889	1950	154	31	91.335	0.0
PPLH02000088.1	91	287	183	14	0	92.893	1.39e-72
PPLH02000088.1	91	69.4	37	0	0	100.000	5.48e-07
PPNS02000133.1	91	2889	1950	154	31	91.335	0.0
PPNS02000133.1	91	287	183	14	0	92.893	1.39e-72
PPNS02000133.1	91	69.4	37	0	0	100.000	5.48e-07
CP083469.1	91	2878	1947	153	33	91.280	0.0
CP083469.1	91	2878	1947	153	33	91.280	0.0
CP083469.1	91	287	183	14	0	92.893	1.39e-72
CP083469.1	91	287	183	14	0	92.893	1.39e-72
CP083469.1	91	69.4	37	0	0	100.000	5.48e-07
CP083469.1	91	69.4	37	0	0	100.000	5.48e-07
JACVEX010000009.1	91	2872	1947	157	31	91.194	0.0
JACVEX010000009.1	91	287	183	14	0	92.893	1.39e-72
JACVEX010000009.1	91	69.4	37	0	0	100.000	5.48e-07
UICF01000026.1	91	2868	1947	152	36	91.194	0.0
UICF01000026.1	91	2843	1942	154	38	91.003	0.0
UICF01000026.1	91	2555	1830	152	57	89.750	0.0
UICF01000026.1	91	289	197	19	1	90.783	3.86e-73
UICF01000026.1	91	263	181	12	6	90.955	2.34e-65
UICF01000026.1	91	263	180	15	3	90.909	2.34e-65
UICF01000026.1	91	161	100	4	2	94.340	8.78e-35
UICF01000026.1	91	69.4	37	0	0	100.000	5.48e-07
UICF01000026.1	91	69.4	37	0	0	100.000	5.48e-07
UICF01000026.1	91	67.6	36	0	0	100.000	1.97e-06
UICF01000022.1	91	2865	1948	152	37	91.156	0.0
UICF01000022.1	91	2852	1946	152	39	91.062	0.0
UICF01000022.1	91	2844	1946	153	40	90.977	0.0
UICF01000022.1	91	1648	1779	216	182	81.718	0.0
UICF01000022.1	91	287	183	14	0	92.893	1.39e-72
UICF01000022.1	91	287	183	14	0	92.893	1.39e-72
UICF01000022.1	91	274	181	14	2	91.878	1.08e-68
UICF01000022.1	91	69.4	37	0	0	100.000	5.48e-07
UICF01000022.1	91	69.4	37	0	0	100.000	5.48e-07
UICF01000022.1	91	62.1	36	0	1	97.297	9.16e-05
JAFLRI010000008.1	88	2865	1846	120	22	92.857	0.0
JAFLRI010000008.1	88	2857	1845	120	23	92.807	0.0
JAFLRI010000008.1	88	254	184	22	1	88.889	1.41e-62
JAFLRI010000008.1	88	254	184	22	1	88.889	1.41e-62
JAFLRI010000008.1	88	73.1	61	7	3	85.915	4.23e-08
JAFLRI010000008.1	88	73.1	61	7	3	85.915	4.23e-08
JAFLRI010000008.1	88	71.3	38	0	0	100.000	1.52e-07
JAFLRI010000008.1	88	71.3	38	0	0	100.000	1.52e-07
JAFLRI010000017.1	88	2865	1846	120	22	92.857	0.0
JAFLRI010000017.1	88	2865	1846	120	22	92.857	0.0
JAFLRI010000017.1	88	2846	1844	119	26	92.710	0.0
JAFLRI010000017.1	88	254	184	22	1	88.889	1.41e-62
JAFLRI010000017.1	88	254	184	22	1	88.889	1.41e-62
JAFLRI010000017.1	88	254	184	22	1	88.889	1.41e-62
JAFLRI010000017.1	88	73.1	61	7	3	85.915	4.23e-08
JAFLRI010000017.1	88	73.1	61	7	3	85.915	4.23e-08
JAFLRI010000017.1	88	73.1	61	7	3	85.915	4.23e-08
JAFLRI010000017.1	88	71.3	38	0	0	100.000	1.52e-07
JAFLRI010000017.1	88	71.3	38	0	0	100.000	1.52e-07
JAFLRI010000017.1	88	71.3	38	0	0	100.000	1.52e-07
PPIW01000121.1	90	2859	1942	148	39	91.217	0.0
PPIW01000121.1	90	267	162	9	0	94.737	1.81e-66
PPIW01000121.1	90	71.3	38	0	0	100.000	1.52e-07
PPKU01000182.1	87	2859	1846	119	24	92.810	0.0
PPKU01000182.1	87	246	179	23	0	88.614	2.36e-60
PPKU01000182.1	87	73.1	41	1	0	97.619	4.23e-08
PPKU01000182.1	87	71.3	38	0	0	100.000	1.52e-07
PPKM01000147.1	91	2859	1941	150	37	91.212	0.0
PPKM01000147.1	91	276	183	12	4	91.960	3.01e-69
PPKM01000147.1	91	71.3	38	0	0	100.000	1.52e-07
JAEUBE010000199.1	91	2856	1937	158	30	91.153	0.0
JAEUBE010000199.1	91	294	183	12	0	93.846	8.30e-75
JAEUBE010000199.1	91	71.3	38	0	0	100.000	1.52e-07
HG793131.1	91	2856	1942	153	36	91.131	0.0
HG793131.1	91	278	186	13	4	91.626	8.36e-70
HG793131.1	91	69.4	42	1	1	95.455	5.48e-07
NW_019172956.1	91	2856	1942	153	36	91.131	0.0
NW_019172956.1	91	278	186	13	4	91.626	8.36e-70
NW_019172956.1	91	69.4	42	1	1	95.455	5.48e-07
NW_025763930.1	91	2856	1937	158	30	91.153	0.0
NW_025763930.1	91	294	183	12	0	93.846	8.30e-75
NW_025763930.1	91	71.3	38	0	0	100.000	1.52e-07
CM000694.1	91	2852	1954	151	43	90.968	0.0
CM000694.1	91	2852	1954	151	43	90.968	0.0
CM000694.1	91	279	177	13	0	93.158	2.32e-70
CM000694.1	91	279	177	13	0	93.158	2.32e-70
CM000694.1	91	71.3	42	2	0	95.455	1.52e-07
CM000694.1	91	71.3	42	2	0	95.455	1.52e-07
CM000694.1	91	65.8	61	9	3	83.562	7.08e-06
JAHLUX010000021.1	91	2850	1935	161	28	91.102	0.0
JAHLUX010000021.1	91	300	184	11	0	94.359	1.78e-76
JAHLUX010000021.1	91	71.3	38	0	0	100.000	1.52e-07
PPHT01000081.1	91	2850	1940	151	38	91.123	0.0
PPHT01000081.1	91	283	189	18	0	91.304	1.80e-71
PPHT01000081.1	91	71.3	38	0	0	100.000	1.52e-07
NW_025065235.1	91	2850	1935	161	28	91.102	0.0
NW_025065235.1	91	300	184	11	0	94.359	1.78e-76
NW_025065235.1	91	71.3	38	0	0	100.000	1.52e-07
JAHKSL010000469.1	91	2848	1931	158	29	91.171	0.0
JAHKSL010000469.1	91	303	187	9	2	94.444	1.38e-77
JAHKSL010000469.1	91	71.3	38	0	0	100.000	1.52e-07
CP048731.1	90	2848	1949	151	42	90.990	0.0
CP048731.1	90	270	174	14	0	92.553	1.40e-67
CP048731.1	90	67.6	36	0	0	100.000	1.97e-06
AECK01000007.1	91	2848	1931	158	29	91.171	0.0
AECK01000007.1	91	2848	1931	158	29	91.171	0.0
AECK01000007.1	91	2848	1931	158	29	91.171	0.0
AECK01000007.1	91	2848	1931	158	29	91.171	0.0
AECK01000007.1	91	2848	1931	158	29	91.171	0.0
AECK01000007.1	91	2843	1930	158	30	91.124	0.0
AECK01000007.1	91	303	187	9	2	94.444	1.38e-77
AECK01000007.1	91	303	187	9	2	94.444	1.38e-77
AECK01000007.1	91	303	187	9	2	94.444	1.38e-77
AECK01000007.1	91	303	187	9	2	94.444	1.38e-77
AECK01000007.1	91	303	187	9	2	94.444	1.38e-77
AECK01000007.1	91	303	187	9	2	94.444	1.38e-77
AECK01000007.1	91	71.3	38	0	0	100.000	1.52e-07
AECK01000007.1	91	71.3	38	0	0	100.000	1.52e-07
AECK01000007.1	91	71.3	38	0	0	100.000	1.52e-07
AECK01000007.1	91	71.3	38	0	0	100.000	1.52e-07
AECK01000007.1	91	71.3	38	0	0	100.000	1.52e-07
AECK01000007.1	91	67.6	36	0	0	100.000	1.97e-06
PPNU02000031.1	91	2848	1948	153	40	90.986	0.0
PPNU02000031.1	91	298	182	9	1	94.792	6.42e-76
PPNU02000031.1	91	69.4	37	0	0	100.000	5.48e-07
NW_017264704.1	91	2848	1931	158	29	91.171	0.0
NW_017264704.1	91	2848	1931	158	29	91.171	0.0
NW_017264704.1	91	2848	1931	158	29	91.171	0.0
NW_017264704.1	91	2848	1931	158	29	91.171	0.0
NW_017264704.1	91	2848	1931	158	29	91.171	0.0
NW_017264704.1	91	2843	1930	158	30	91.124	0.0
NW_017264704.1	91	303	187	9	2	94.444	1.38e-77
NW_017264704.1	91	303	187	9	2	94.444	1.38e-77
NW_017264704.1	91	303	187	9	2	94.444	1.38e-77
NW_017264704.1	91	303	187	9	2	94.444	1.38e-77
NW_017264704.1	91	303	187	9	2	94.444	1.38e-77
NW_017264704.1	91	303	187	9	2	94.444	1.38e-77
NW_017264704.1	91	71.3	38	0	0	100.000	1.52e-07
NW_017264704.1	91	71.3	38	0	0	100.000	1.52e-07
NW_017264704.1	91	71.3	38	0	0	100.000	1.52e-07
NW_017264704.1	91	71.3	38	0	0	100.000	1.52e-07
NW_017264704.1	91	71.3	38	0	0	100.000	1.52e-07
NW_017264704.1	91	67.6	36	0	0	100.000	1.97e-06
PPOA02000039.1	91	2846	1944	159	34	90.969	0.0
PPOA02000039.1	91	298	185	12	0	93.909	6.42e-76
PPOA02000039.1	91	69.4	37	0	0	100.000	5.48e-07
JAHKSL010001523.1	91	2843	1930	158	30	91.124	0.0
JAHKSL010001523.1	91	2835	1929	158	31	91.076	0.0
JAHKSL010001523.1	91	2835	1929	157	32	91.076	0.0
JAHKSL010001523.1	91	2835	1929	158	31	91.076	0.0
JAHKSL010001523.1	91	2835	1929	158	31	91.076	0.0
JAHKSL010001523.1	91	2815	1925	159	33	90.931	0.0
JAHKSL010001523.1	91	2641	1902	151	68	89.675	0.0
JAHKSL010001523.1	91	303	187	9	2	94.444	1.38e-77
JAHKSL010001523.1	91	303	187	9	2	94.444	1.38e-77
JAHKSL010001523.1	91	303	187	9	2	94.444	1.38e-77
JAHKSL010001523.1	91	303	187	9	2	94.444	1.38e-77
JAHKSL010001523.1	91	303	187	9	2	94.444	1.38e-77
JAHKSL010001523.1	91	302	186	9	2	94.416	4.96e-77
JAHKSL010001523.1	91	300	186	8	3	94.416	1.78e-76
JAHKSL010001523.1	91	71.3	38	0	0	100.000	1.52e-07
JAHKSL010001523.1	91	71.3	38	0	0	100.000	1.52e-07
JAHKSL010001523.1	91	71.3	38	0	0	100.000	1.52e-07
JAHKSL010001523.1	91	71.3	38	0	0	100.000	1.52e-07
JAHKSL010001523.1	91	71.3	38	0	0	100.000	1.52e-07
JAHKSL010001523.1	91	71.3	38	0	0	100.000	1.52e-07
JAHKSL010001523.1	91	71.3	38	0	0	100.000	1.52e-07
CM002300.1	91	2843	1930	159	29	91.124	0.0
CM002300.1	91	300	201	13	5	91.781	1.78e-76
CM002300.1	91	71.3	38	0	0	100.000	1.52e-07
PPMI02000096.1	91	2843	1942	155	37	91.003	0.0
PPMI02000096.1	91	263	183	18	2	90.148	2.34e-65
PPMI02000096.1	91	75.0	40	0	0	100.000	1.18e-08
JAEUBD010001227.1	91	2843	1930	159	29	91.124	0.0
JAEUBD010001227.1	91	303	187	9	2	94.444	1.38e-77
JAEUBD010001227.1	91	71.3	38	0	0	100.000	1.52e-07
NC_027866.1	91	2843	1930	159	29	91.124	0.0
NC_027866.1	91	300	201	13	5	91.781	1.78e-76
NC_027866.1	91	71.3	38	0	0	100.000	1.52e-07
LT598468.1	91	2841	1954	148	48	90.884	0.0
LT598468.1	91	2841	1954	148	48	90.884	0.0
LT598468.1	91	257	174	15	2	91.099	1.09e-63
LT598468.1	91	257	174	15	2	91.099	1.09e-63
LT598468.1	91	71.3	42	2	0	95.455	1.52e-07
LT598468.1	91	71.3	42	2	0	95.455	1.52e-07
NHAO01000032.1	88	2841	1842	123	23	92.656	0.0
NHAO01000032.1	88	252	180	22	0	89.109	5.07e-62
NHAO01000032.1	88	73.1	61	7	3	85.915	4.23e-08
NHAO01000032.1	88	71.3	38	0	0	100.000	1.52e-07
JAHKSL010001524.1	91	2835	1929	157	32	91.076	0.0
JAHKSL010001524.1	91	2830	1928	158	32	91.029	0.0
JAHKSL010001524.1	91	2822	1927	158	33	90.982	0.0
JAHKSL010001524.1	91	2820	1927	155	36	90.982	0.0
JAHKSL010001524.1	91	2802	1924	156	38	90.840	0.0
JAHKSL010001524.1	91	2791	1922	158	38	90.746	0.0
JAHKSL010001524.1	91	2787	1922	154	42	90.746	0.0
JAHKSL010001524.1	91	2787	1922	155	41	90.746	0.0
JAHKSL010001524.1	91	2564	1829	149	57	89.877	0.0
JAHKSL010001524.1	91	303	187	9	2	94.444	1.38e-77
JAHKSL010001524.1	91	303	187	9	2	94.444	1.38e-77
JAHKSL010001524.1	91	303	187	9	2	94.444	1.38e-77
JAHKSL010001524.1	91	303	187	9	2	94.444	1.38e-77
JAHKSL010001524.1	91	303	187	9	2	94.444	1.38e-77
JAHKSL010001524.1	91	302	187	8	3	94.444	4.96e-77
JAHKSL010001524.1	91	296	186	8	4	93.939	2.31e-75
JAHKSL010001524.1	91	296	186	9	3	93.939	2.31e-75
JAHKSL010001524.1	91	71.3	38	0	0	100.000	1.52e-07
JAHKSL010001524.1	91	71.3	38	0	0	100.000	1.52e-07
JAHKSL010001524.1	91	71.3	38	0	0	100.000	1.52e-07
JAHKSL010001524.1	91	71.3	38	0	0	100.000	1.52e-07
JAHKSL010001524.1	91	71.3	38	0	0	100.000	1.52e-07
JAHKSL010001524.1	91	71.3	38	0	0	100.000	1.52e-07
JAHKSL010001524.1	91	71.3	38	0	0	100.000	1.52e-07
JAHKSL010001524.1	91	71.3	38	0	0	100.000	1.52e-07
PPXL02000001.1	92	2835	1941	153	40	90.956	0.0
PPXL02000001.1	92	852	593	42	19	90.673	0.0
PPXL02000001.1	92	303	212	19	4	90.213	1.38e-77
PPXL02000001.1	92	69.4	37	0	0	100.000	5.48e-07
PPKT01000023.1	91	2835	1936	159	33	90.977	0.0
PPKT01000023.1	91	294	183	12	0	93.846	8.30e-75
PPKT01000023.1	91	71.3	38	0	0	100.000	1.52e-07
KV454011.1	87	2835	1820	131	9	92.857	0.0
KV454011.1	87	244	164	16	0	91.111	8.48e-60
KV454011.1	87	108	66	4	0	94.286	1.16e-18
KV454011.1	87	104	62	3	0	95.385	1.50e-17
KV454011.1	87	69.4	37	0	0	100.000	5.48e-07
KV454011.1	87	69.4	37	0	0	100.000	5.48e-07
JAHLUL010000027.1	91	2832	1927	163	27	91.025	0.0
JAHLUL010000027.1	91	302	202	12	6	91.818	4.96e-77
JAHLUL010000027.1	91	71.3	38	0	0	100.000	1.52e-07
PPLV01000009.1	91	2832	1936	154	38	90.977	0.0
PPLV01000009.1	91	296	185	11	1	93.909	2.31e-75
PPLV01000009.1	91	71.3	38	0	0	100.000	1.52e-07
NW_025065177.1	91	2832	1927	163	27	91.025	0.0
NW_025065177.1	91	302	202	12	6	91.818	4.96e-77
NW_025065177.1	91	71.3	38	0	0	100.000	1.52e-07
PPKR01000012.1	91	2830	1935	159	34	90.930	0.0
PPKR01000012.1	91	272	179	16	0	91.795	3.89e-68
PPKR01000012.1	91	71.3	38	0	0	100.000	1.52e-07
LT598481.1	91	2830	1946	147	48	90.892	0.0
LT598481.1	91	2830	1946	147	48	90.892	0.0
LT598481.1	91	274	180	16	0	91.837	1.08e-68
LT598481.1	91	274	180	16	0	91.837	1.08e-68
LT598481.1	91	69.4	46	2	2	92.000	5.48e-07
LT598481.1	91	69.4	46	2	2	92.000	5.48e-07
LT598481.1	91	69.4	37	0	0	100.000	5.48e-07
JAHKSL010001529.1	91	2828	1928	156	34	91.029	0.0
JAHKSL010001529.1	91	2822	1927	157	34	90.982	0.0
JAHKSL010001529.1	91	2820	1927	156	35	90.982	0.0
JAHKSL010001529.1	91	2820	1928	154	37	90.986	0.0
JAHKSL010001529.1	91	2815	1926	156	36	90.935	0.0
JAHKSL010001529.1	91	2813	1927	153	39	90.939	0.0
JAHKSL010001529.1	91	2813	1926	155	37	90.935	0.0
JAHKSL010001529.1	91	303	187	9	2	94.444	1.38e-77
JAHKSL010001529.1	91	303	203	13	5	91.855	1.38e-77
JAHKSL010001529.1	91	303	187	9	2	94.444	1.38e-77
JAHKSL010001529.1	91	300	186	8	3	94.416	1.78e-76
JAHKSL010001529.1	91	300	186	8	3	94.416	1.78e-76
JAHKSL010001529.1	91	300	186	8	3	94.416	1.78e-76
JAHKSL010001529.1	91	294	185	9	3	93.909	8.30e-75
JAHKSL010001529.1	91	71.3	38	0	0	100.000	1.52e-07
JAHKSL010001529.1	91	71.3	38	0	0	100.000	1.52e-07
JAHKSL010001529.1	91	71.3	38	0	0	100.000	1.52e-07
JAHKSL010001529.1	91	71.3	38	0	0	100.000	1.52e-07
JAHKSL010001529.1	91	71.3	38	0	0	100.000	1.52e-07
JAHKSL010001529.1	91	71.3	38	0	0	100.000	1.52e-07
JAHKSL010001529.1	91	71.3	38	0	0	100.000	1.52e-07
JAHKSL010001528.1	91	2828	1928	157	33	91.029	0.0
JAHKSL010001528.1	91	2787	1922	155	41	90.746	0.0
JAHKSL010001528.1	91	2787	1922	154	42	90.746	0.0
JAHKSL010001528.1	91	303	187	9	2	94.444	1.38e-77
JAHKSL010001528.1	91	303	187	9	2	94.444	1.38e-77
JAHKSL010001528.1	91	291	185	9	4	93.434	1.07e-73
JAHKSL010001528.1	91	71.3	38	0	0	100.000	1.52e-07
JAHKSL010001528.1	91	71.3	38	0	0	100.000	1.52e-07
JAHKSL010001528.1	91	71.3	38	0	0	100.000	1.52e-07
LT598491.1	90	2826	1940	155	40	90.867	0.0
LT598491.1	90	2826	1940	155	40	90.867	0.0
LT598491.1	90	274	176	14	0	92.632	1.08e-68
LT598491.1	90	274	176	14	0	92.632	1.08e-68
LT598491.1	90	69.4	37	0	0	100.000	5.48e-07
LT598491.1	90	69.4	37	0	0	100.000	5.48e-07
LN890542.1	91	2824	1952	149	50	90.748	0.0
LN890542.1	91	2824	1952	149	50	90.748	0.0
LN890542.1	91	279	178	11	2	93.194	2.32e-70
LN890542.1	91	279	178	11	2	93.194	2.32e-70
LN890542.1	91	69.4	37	0	0	100.000	5.48e-07
LN890542.1	91	69.4	37	0	0	100.000	5.48e-07
PPKG01000060.1	90	2822	1931	170	25	90.828	0.0
PPKG01000060.1	90	255	166	14	0	92.222	3.92e-63
PPKG01000060.1	90	71.3	38	0	0	100.000	1.52e-07
PPKF01000034.1	90	2822	1931	170	25	90.828	0.0
PPKF01000034.1	90	255	166	14	0	92.222	3.92e-63
PPKF01000034.1	90	71.3	38	0	0	100.000	1.52e-07
PPIX02000046.1	91	2820	1933	159	35	90.879	0.0
PPIX02000046.1	91	285	186	16	0	92.079	4.99e-72
PPIX02000046.1	91	71.3	38	0	0	100.000	1.52e-07
PPLI01000098.1	92	2820	1939	151	44	90.862	0.0
PPLI01000098.1	92	287	215	25	4	88.115	1.39e-72
PPLI01000098.1	92	69.4	37	0	0	100.000	5.48e-07
LT598453.1	91	2820	1942	155	42	90.790	0.0
LT598453.1	91	2820	1942	155	42	90.790	0.0
LT598453.1	91	268	179	17	0	91.327	5.03e-67
LT598453.1	91	268	179	17	0	91.327	5.03e-67
LT598453.1	91	265	173	15	0	92.021	6.51e-66
LT598453.1	91	69.4	37	0	0	100.000	5.48e-07
LT598453.1	91	69.4	37	0	0	100.000	5.48e-07
CU928180.1	90	2819	1944	149	48	90.799	0.0
CU928180.1	90	2819	1944	149	48	90.799	0.0
CU928180.1	90	2819	1944	149	48	90.799	0.0
CU928180.1	90	1312	940	86	23	89.609	0.0
CU928180.1	90	279	182	13	2	92.386	2.32e-70
CU928180.1	90	279	182	13	2	92.386	2.32e-70
CU928180.1	90	279	182	13	2	92.386	2.32e-70
CU928180.1	90	279	182	13	2	92.386	2.32e-70
CU928180.1	90	69.4	37	0	0	100.000	5.48e-07
CU928180.1	90	69.4	37	0	0	100.000	5.48e-07
CU928180.1	90	69.4	37	0	0	100.000	5.48e-07
NC_013084.1	90	2819	1944	149	48	90.799	0.0
NC_013084.1	90	2819	1944	149	48	90.799	0.0
NC_013084.1	90	2819	1944	149	48	90.799	0.0
NC_013084.1	90	1312	940	86	23	89.609	0.0
NC_013084.1	90	279	182	13	2	92.386	2.32e-70
NC_013084.1	90	279	182	13	2	92.386	2.32e-70
NC_013084.1	90	279	182	13	2	92.386	2.32e-70
NC_013084.1	90	279	182	13	2	92.386	2.32e-70
NC_013084.1	90	69.4	37	0	0	100.000	5.48e-07
NC_013084.1	90	69.4	37	0	0	100.000	5.48e-07
NC_013084.1	90	69.4	37	0	0	100.000	5.48e-07
JAHKSL010001527.1	91	2817	1927	156	36	90.939	0.0
JAHKSL010001527.1	91	2809	1926	155	38	90.892	0.0
JAHKSL010001527.1	91	2793	1924	152	43	90.798	0.0
JAHKSL010001527.1	91	303	187	9	2	94.444	1.38e-77
JAHKSL010001527.1	91	303	188	8	3	94.472	1.38e-77
JAHKSL010001527.1	91	291	185	9	4	93.434	1.07e-73
JAHKSL010001527.1	91	71.3	38	0	0	100.000	1.52e-07
JAHKSL010001527.1	91	71.3	38	0	0	100.000	1.52e-07
JAHKSL010001527.1	91	71.3	38	0	0	100.000	1.52e-07
LT598461.1	91	2815	1942	154	44	90.748	0.0
LT598461.1	91	2815	1942	154	44	90.748	0.0
LT598461.1	91	268	179	17	0	91.327	5.03e-67
LT598461.1	91	268	179	17	0	91.327	5.03e-67
LT598461.1	91	69.4	37	0	0	100.000	5.48e-07
LT598461.1	91	69.4	37	0	0	100.000	5.48e-07
JANBXE010000085.1	91	2811	1939	161	38	90.692	0.0
JANBXE010000085.1	91	267	174	15	0	92.063	1.81e-66
JANBXE010000085.1	91	69.4	44	2	1	93.617	5.48e-07
JANBXH010000027.1	91	2809	1928	152	41	90.901	0.0
JANBXH010000027.1	91	281	187	15	2	91.667	6.46e-71
JANBXH010000027.1	91	69.4	39	1	0	97.500	5.48e-07
PPNT01000111.1	90	2806	1933	153	43	90.794	0.0
PPNT01000111.1	90	298	186	10	2	93.939	6.42e-76
PPNT01000111.1	90	69.4	37	0	0	100.000	5.48e-07
AADM01000465.1	91	2804	1945	151	50	90.634	0.0
AADM01000465.1	91	279	181	15	0	92.347	2.32e-70
AADM01000465.1	91	69.4	37	0	0	100.000	5.48e-07
LT598476.1	90	2796	1936	161	40	90.594	0.0
LT598476.1	90	2796	1936	161	40	90.594	0.0
LT598476.1	90	274	180	16	0	91.837	1.08e-68
LT598476.1	90	274	180	16	0	91.837	1.08e-68
LT598476.1	90	69.4	37	0	0	100.000	5.48e-07
LT598476.1	90	69.4	37	0	0	100.000	5.48e-07
LT598476.1	90	69.4	37	0	0	100.000	5.48e-07
JADIOR010000171.1	91	2796	1931	151	46	90.742	0.0
JADIOR010000171.1	91	285	189	16	1	91.748	4.99e-72
JADIOR010000171.1	91	71.3	38	0	0	100.000	1.52e-07
LN736364.1	90	2796	1938	157	44	90.603	0.0
LN736364.1	90	2796	1938	157	44	90.603	0.0
LN736364.1	90	274	180	16	0	91.837	1.08e-68
LN736364.1	90	274	180	16	0	91.837	1.08e-68
LN736364.1	90	69.4	37	0	0	100.000	5.48e-07
LN736364.1	90	69.4	37	0	0	100.000	5.48e-07
NW_019212883.1	90	2796	1938	157	44	90.603	0.0
NW_019212883.1	90	2796	1938	157	44	90.603	0.0
NW_019212883.1	90	274	180	16	0	91.837	1.08e-68
NW_019212883.1	90	274	180	16	0	91.837	1.08e-68
NW_019212883.1	90	69.4	37	0	0	100.000	5.48e-07
NW_019212883.1	90	69.4	37	0	0	100.000	5.48e-07
PPKJ01000009.1	90	2789	1922	162	35	90.703	0.0
PPKJ01000009.1	90	289	180	12	0	93.750	3.86e-73
PPKJ01000009.1	90	71.3	38	0	0	100.000	1.52e-07
PPKP02000043.1	82	2787	1927	165	35	90.597	0.0
JAFIIU010000017.1	90	2787	1939	106	87	90.947	0.0
JAFIIU010000017.1	90	257	176	16	2	90.722	1.09e-63
JAFIIU010000017.1	90	71.3	38	0	0	100.000	1.52e-07
PPKS01000031.1	91	2785	1929	163	38	90.563	0.0
PPKS01000031.1	91	272	180	15	1	91.837	3.89e-68
PPKS01000031.1	91	71.3	38	0	0	100.000	1.52e-07
PPLW02000029.1	90	2784	1921	157	40	90.699	0.0
PPLW02000029.1	90	272	173	13	0	93.011	3.89e-68
PPLW02000029.1	90	71.3	38	0	0	100.000	1.52e-07
PPHW01000174.1	91	2778	1927	160	41	90.555	0.0
PPHW01000174.1	91	294	179	10	0	94.709	8.30e-75
PPHW01000174.1	91	71.3	38	0	0	100.000	1.52e-07
PPKI01000113.1	87	2778	1831	131	26	92.103	0.0
PPKI01000113.1	87	272	180	14	2	91.837	3.89e-68
PPKI01000113.1	87	71.3	38	0	0	100.000	1.52e-07
PPKI01000113.1	87	69.4	45	4	0	91.837	5.48e-07
AE016820.4	91	2769	1937	160	47	90.345	0.0
AE016820.4	91	2769	1937	160	47	90.345	0.0
AE016820.4	91	2769	1937	160	47	90.345	0.0
AE016820.4	91	2769	1937	160	47	90.345	0.0
AE016820.4	91	2769	1937	160	47	90.345	0.0
AE016820.4	91	2769	1937	160	47	90.345	0.0
AE016820.4	91	2769	1937	160	47	90.345	0.0
AE016820.4	91	2769	1937	160	47	90.345	0.0
AE016820.4	91	2769	1937	160	47	90.345	0.0
AE016820.4	91	2769	1937	160	47	90.345	0.0
AE016820.4	91	2769	1937	160	47	90.345	0.0
AE016820.4	91	2769	1937	160	47	90.345	0.0
AE016820.4	91	2769	1937	160	47	90.345	0.0
AE016820.4	91	2769	1937	160	47	90.345	0.0
AE016820.4	91	2769	1937	160	47	90.345	0.0
AE016820.4	91	2769	1937	160	47	90.345	0.0
AE016820.4	91	2769	1937	160	47	90.345	0.0
AE016820.4	91	2769	1937	160	47	90.345	0.0
AE016820.4	91	2769	1937	160	47	90.345	0.0
AE016820.4	91	2769	1937	160	47	90.345	0.0
AE016820.4	91	2769	1937	160	47	90.345	0.0
AE016820.4	91	2769	1937	160	47	90.345	0.0
AE016820.4	91	2769	1937	160	47	90.345	0.0
AE016820.4	91	2769	1937	160	47	90.345	0.0
AE016820.4	91	2769	1937	160	47	90.345	0.0
AE016820.4	91	2769	1937	160	47	90.345	0.0
AE016820.4	91	2769	1937	160	47	90.345	0.0
AE016820.4	91	2769	1937	160	47	90.345	0.0
AE016820.4	91	2769	1937	160	47	90.345	0.0
AE016820.4	91	2769	1937	160	47	90.345	0.0
AE016820.4	91	2769	1937	160	47	90.345	0.0
AE016820.4	91	2769	1937	160	47	90.345	0.0
AE016820.4	91	2769	1937	160	47	90.345	0.0
AE016820.4	91	2769	1937	160	47	90.345	0.0
AE016820.4	91	2769	1937	160	47	90.345	0.0
AE016820.4	91	2769	1937	160	47	90.345	0.0
AE016820.4	91	2769	1937	160	47	90.345	0.0
AE016820.4	91	2769	1937	160	47	90.345	0.0
AE016820.4	91	2769	1937	160	47	90.345	0.0
AE016820.4	91	265	180	16	2	90.909	6.51e-66
AE016820.4	91	265	180	16	2	90.909	6.51e-66
AE016820.4	91	265	180	16	2	90.909	6.51e-66
AE016820.4	91	265	180	16	2	90.909	6.51e-66
AE016820.4	91	265	180	16	2	90.909	6.51e-66
AE016820.4	91	265	180	16	2	90.909	6.51e-66
AE016820.4	91	265	180	16	2	90.909	6.51e-66
AE016820.4	91	265	180	16	2	90.909	6.51e-66
AE016820.4	91	265	180	16	2	90.909	6.51e-66
AE016820.4	91	265	180	16	2	90.909	6.51e-66
AE016820.4	91	265	180	16	2	90.909	6.51e-66
AE016820.4	91	265	180	16	2	90.909	6.51e-66
AE016820.4	91	265	180	16	2	90.909	6.51e-66
AE016820.4	91	265	180	16	2	90.909	6.51e-66
AE016820.4	91	265	180	16	2	90.909	6.51e-66
AE016820.4	91	265	180	16	2	90.909	6.51e-66
AE016820.4	91	265	180	16	2	90.909	6.51e-66
AE016820.4	91	265	180	16	2	90.909	6.51e-66
AE016820.4	91	265	180	16	2	90.909	6.51e-66
AE016820.4	91	265	180	16	2	90.909	6.51e-66
AE016820.4	91	265	180	16	2	90.909	6.51e-66
AE016820.4	91	265	180	16	2	90.909	6.51e-66
AE016820.4	91	265	180	16	2	90.909	6.51e-66
AE016820.4	91	265	180	16	2	90.909	6.51e-66
AE016820.4	91	265	180	16	2	90.909	6.51e-66
AE016820.4	91	265	180	16	2	90.909	6.51e-66
AE016820.4	91	265	180	16	2	90.909	6.51e-66
AE016820.4	91	265	180	16	2	90.909	6.51e-66
AE016820.4	91	265	180	16	2	90.909	6.51e-66
AE016820.4	91	265	180	16	2	90.909	6.51e-66
AE016820.4	91	265	180	16	2	90.909	6.51e-66
AE016820.4	91	265	180	16	2	90.909	6.51e-66
AE016820.4	91	265	180	16	2	90.909	6.51e-66
AE016820.4	91	265	180	16	2	90.909	6.51e-66
AE016820.4	91	265	180	16	2	90.909	6.51e-66
AE016820.4	91	265	180	16	2	90.909	6.51e-66
AE016820.4	91	265	180	16	2	90.909	6.51e-66
AE016820.4	91	265	180	16	2	90.909	6.51e-66
AE016820.4	91	265	180	16	2	90.909	6.51e-66
AE016820.4	91	69.4	37	0	0	100.000	5.48e-07
AE016820.4	91	69.4	37	0	0	100.000	5.48e-07
AE016820.4	91	69.4	37	0	0	100.000	5.48e-07
AE016820.4	91	69.4	37	0	0	100.000	5.48e-07
AE016820.4	91	69.4	37	0	0	100.000	5.48e-07
AE016820.4	91	69.4	37	0	0	100.000	5.48e-07
AE016820.4	91	69.4	37	0	0	100.000	5.48e-07
AE016820.4	91	69.4	37	0	0	100.000	5.48e-07
AE016820.4	91	69.4	37	0	0	100.000	5.48e-07
AE016820.4	91	69.4	37	0	0	100.000	5.48e-07
AE016820.4	91	69.4	37	0	0	100.000	5.48e-07
AE016820.4	91	69.4	37	0	0	100.000	5.48e-07
AE016820.4	91	69.4	37	0	0	100.000	5.48e-07
AE016820.4	91	69.4	37	0	0	100.000	5.48e-07
AE016820.4	91	69.4	37	0	0	100.000	5.48e-07
AE016820.4	91	69.4	37	0	0	100.000	5.48e-07
AE016820.4	91	69.4	37	0	0	100.000	5.48e-07
AE016820.4	91	69.4	37	0	0	100.000	5.48e-07
AE016820.4	91	69.4	37	0	0	100.000	5.48e-07
AE016820.4	91	69.4	37	0	0	100.000	5.48e-07
AE016820.4	91	69.4	37	0	0	100.000	5.48e-07
AE016820.4	91	69.4	37	0	0	100.000	5.48e-07
AE016820.4	91	69.4	37	0	0	100.000	5.48e-07
AE016820.4	91	69.4	37	0	0	100.000	5.48e-07
AE016820.4	91	69.4	37	0	0	100.000	5.48e-07
AE016820.4	91	69.4	37	0	0	100.000	5.48e-07
AE016820.4	91	69.4	37	0	0	100.000	5.48e-07
AE016820.4	91	69.4	37	0	0	100.000	5.48e-07
AE016820.4	91	69.4	37	0	0	100.000	5.48e-07
AE016820.4	91	69.4	37	0	0	100.000	5.48e-07
AE016820.4	91	69.4	37	0	0	100.000	5.48e-07
AE016820.4	91	69.4	37	0	0	100.000	5.48e-07
AE016820.4	91	69.4	37	0	0	100.000	5.48e-07
AE016820.4	91	69.4	37	0	0	100.000	5.48e-07
AE016820.4	91	69.4	37	0	0	100.000	5.48e-07
AE016820.4	91	69.4	37	0	0	100.000	5.48e-07
AE016820.4	91	69.4	37	0	0	100.000	5.48e-07
AE016820.4	91	69.4	37	0	0	100.000	5.48e-07
AE016820.4	91	69.4	37	0	0	100.000	5.48e-07
PPKO01000094.1	86	2769	1833	137	24	91.926	0.0
PPKO01000094.1	86	283	181	14	0	92.821	1.80e-71
PPKO01000094.1	86	71.3	38	0	0	100.000	1.52e-07
NC_005788.4	91	2769	1937	160	47	90.345	0.0
NC_005788.4	91	2769	1937	160	47	90.345	0.0
NC_005788.4	91	2769	1937	160	47	90.345	0.0
NC_005788.4	91	2769	1937	160	47	90.345	0.0
NC_005788.4	91	2769	1937	160	47	90.345	0.0
NC_005788.4	91	2769	1937	160	47	90.345	0.0
NC_005788.4	91	2769	1937	160	47	90.345	0.0
NC_005788.4	91	2769	1937	160	47	90.345	0.0
NC_005788.4	91	2769	1937	160	47	90.345	0.0
NC_005788.4	91	2769	1937	160	47	90.345	0.0
NC_005788.4	91	2769	1937	160	47	90.345	0.0
NC_005788.4	91	2769	1937	160	47	90.345	0.0
NC_005788.4	91	2769	1937	160	47	90.345	0.0
NC_005788.4	91	2769	1937	160	47	90.345	0.0
NC_005788.4	91	2769	1937	160	47	90.345	0.0
NC_005788.4	91	2769	1937	160	47	90.345	0.0
NC_005788.4	91	2769	1937	160	47	90.345	0.0
NC_005788.4	91	2769	1937	160	47	90.345	0.0
NC_005788.4	91	2769	1937	160	47	90.345	0.0
NC_005788.4	91	2769	1937	160	47	90.345	0.0
NC_005788.4	91	2769	1937	160	47	90.345	0.0
NC_005788.4	91	2769	1937	160	47	90.345	0.0
NC_005788.4	91	2769	1937	160	47	90.345	0.0
NC_005788.4	91	2769	1937	160	47	90.345	0.0
NC_005788.4	91	2769	1937	160	47	90.345	0.0
NC_005788.4	91	2769	1937	160	47	90.345	0.0
NC_005788.4	91	2769	1937	160	47	90.345	0.0
NC_005788.4	91	2769	1937	160	47	90.345	0.0
NC_005788.4	91	2769	1937	160	47	90.345	0.0
NC_005788.4	91	2769	1937	160	47	90.345	0.0
NC_005788.4	91	2769	1937	160	47	90.345	0.0
NC_005788.4	91	2769	1937	160	47	90.345	0.0
NC_005788.4	91	2769	1937	160	47	90.345	0.0
NC_005788.4	91	2769	1937	160	47	90.345	0.0
NC_005788.4	91	2769	1937	160	47	90.345	0.0
NC_005788.4	91	2769	1937	160	47	90.345	0.0
NC_005788.4	91	2769	1937	160	47	90.345	0.0
NC_005788.4	91	2769	1937	160	47	90.345	0.0
NC_005788.4	91	2769	1937	160	47	90.345	0.0
NC_005788.4	91	265	180	16	2	90.909	6.51e-66
NC_005788.4	91	265	180	16	2	90.909	6.51e-66
NC_005788.4	91	265	180	16	2	90.909	6.51e-66
NC_005788.4	91	265	180	16	2	90.909	6.51e-66
NC_005788.4	91	265	180	16	2	90.909	6.51e-66
NC_005788.4	91	265	180	16	2	90.909	6.51e-66
NC_005788.4	91	265	180	16	2	90.909	6.51e-66
NC_005788.4	91	265	180	16	2	90.909	6.51e-66
NC_005788.4	91	265	180	16	2	90.909	6.51e-66
NC_005788.4	91	265	180	16	2	90.909	6.51e-66
NC_005788.4	91	265	180	16	2	90.909	6.51e-66
NC_005788.4	91	265	180	16	2	90.909	6.51e-66
NC_005788.4	91	265	180	16	2	90.909	6.51e-66
NC_005788.4	91	265	180	16	2	90.909	6.51e-66
NC_005788.4	91	265	180	16	2	90.909	6.51e-66
NC_005788.4	91	265	180	16	2	90.909	6.51e-66
NC_005788.4	91	265	180	16	2	90.909	6.51e-66
NC_005788.4	91	265	180	16	2	90.909	6.51e-66
NC_005788.4	91	265	180	16	2	90.909	6.51e-66
NC_005788.4	91	265	180	16	2	90.909	6.51e-66
NC_005788.4	91	265	180	16	2	90.909	6.51e-66
NC_005788.4	91	265	180	16	2	90.909	6.51e-66
NC_005788.4	91	265	180	16	2	90.909	6.51e-66
NC_005788.4	91	265	180	16	2	90.909	6.51e-66
NC_005788.4	91	265	180	16	2	90.909	6.51e-66
NC_005788.4	91	265	180	16	2	90.909	6.51e-66
NC_005788.4	91	265	180	16	2	90.909	6.51e-66
NC_005788.4	91	265	180	16	2	90.909	6.51e-66
NC_005788.4	91	265	180	16	2	90.909	6.51e-66
NC_005788.4	91	265	180	16	2	90.909	6.51e-66
NC_005788.4	91	265	180	16	2	90.909	6.51e-66
NC_005788.4	91	265	180	16	2	90.909	6.51e-66
NC_005788.4	91	265	180	16	2	90.909	6.51e-66
NC_005788.4	91	265	180	16	2	90.909	6.51e-66
NC_005788.4	91	265	180	16	2	90.909	6.51e-66
NC_005788.4	91	265	180	16	2	90.909	6.51e-66
NC_005788.4	91	265	180	16	2	90.909	6.51e-66
NC_005788.4	91	265	180	16	2	90.909	6.51e-66
NC_005788.4	91	265	180	16	2	90.909	6.51e-66
NC_005788.4	91	69.4	37	0	0	100.000	5.48e-07
NC_005788.4	91	69.4	37	0	0	100.000	5.48e-07
NC_005788.4	91	69.4	37	0	0	100.000	5.48e-07
NC_005788.4	91	69.4	37	0	0	100.000	5.48e-07
NC_005788.4	91	69.4	37	0	0	100.000	5.48e-07
NC_005788.4	91	69.4	37	0	0	100.000	5.48e-07
NC_005788.4	91	69.4	37	0	0	100.000	5.48e-07
NC_005788.4	91	69.4	37	0	0	100.000	5.48e-07
NC_005788.4	91	69.4	37	0	0	100.000	5.48e-07
NC_005788.4	91	69.4	37	0	0	100.000	5.48e-07
NC_005788.4	91	69.4	37	0	0	100.000	5.48e-07
NC_005788.4	91	69.4	37	0	0	100.000	5.48e-07
NC_005788.4	91	69.4	37	0	0	100.000	5.48e-07
NC_005788.4	91	69.4	37	0	0	100.000	5.48e-07
NC_005788.4	91	69.4	37	0	0	100.000	5.48e-07
NC_005788.4	91	69.4	37	0	0	100.000	5.48e-07
NC_005788.4	91	69.4	37	0	0	100.000	5.48e-07
NC_005788.4	91	69.4	37	0	0	100.000	5.48e-07
NC_005788.4	91	69.4	37	0	0	100.000	5.48e-07
NC_005788.4	91	69.4	37	0	0	100.000	5.48e-07
NC_005788.4	91	69.4	37	0	0	100.000	5.48e-07
NC_005788.4	91	69.4	37	0	0	100.000	5.48e-07
NC_005788.4	91	69.4	37	0	0	100.000	5.48e-07
NC_005788.4	91	69.4	37	0	0	100.000	5.48e-07
NC_005788.4	91	69.4	37	0	0	100.000	5.48e-07
NC_005788.4	91	69.4	37	0	0	100.000	5.48e-07
NC_005788.4	91	69.4	37	0	0	100.000	5.48e-07
NC_005788.4	91	69.4	37	0	0	100.000	5.48e-07
NC_005788.4	91	69.4	37	0	0	100.000	5.48e-07
NC_005788.4	91	69.4	37	0	0	100.000	5.48e-07
NC_005788.4	91	69.4	37	0	0	100.000	5.48e-07
NC_005788.4	91	69.4	37	0	0	100.000	5.48e-07
NC_005788.4	91	69.4	37	0	0	100.000	5.48e-07
NC_005788.4	91	69.4	37	0	0	100.000	5.48e-07
NC_005788.4	91	69.4	37	0	0	100.000	5.48e-07
NC_005788.4	91	69.4	37	0	0	100.000	5.48e-07
NC_005788.4	91	69.4	37	0	0	100.000	5.48e-07
NC_005788.4	91	69.4	37	0	0	100.000	5.48e-07
NC_005788.4	91	69.4	37	0	0	100.000	5.48e-07
FYBL01000016.1	90	2763	1944	159	52	90.209	0.0
FYBL01000016.1	90	2680	1922	161	60	89.687	0.0
FYBL01000016.1	90	255	165	11	2	92.697	3.92e-63
FYBL01000016.1	90	255	169	13	2	91.848	3.92e-63
FYBL01000016.1	90	69.4	37	0	0	100.000	5.48e-07
FYBL01000016.1	90	69.4	37	0	0	100.000	5.48e-07
PPKZ02000081.1	91	2761	1925	165	40	90.376	0.0
PPKZ02000081.1	91	291	177	10	0	94.652	1.07e-73
PPKZ02000081.1	91	71.3	38	0	0	100.000	1.52e-07
PPHU01000073.1	91	2760	1925	164	41	90.376	0.0
PPHU01000073.1	91	291	177	10	0	94.652	1.07e-73
PPHU01000073.1	91	71.3	38	0	0	100.000	1.52e-07
CP006026.1	87	2758	1830	141	22	91.821	0.0
CP006026.1	87	259	178	19	0	90.355	3.03e-64
CP006026.1	87	71.3	38	0	0	100.000	1.52e-07
CP006026.1	87	69.4	37	0	0	100.000	5.48e-07
QELA01000017.1	87	2756	1810	85	59	92.631	0.0
QELA01000017.1	87	1962	1686	77	188	86.417	0.0
QELA01000017.1	87	270	185	8	9	91.584	1.40e-67
QELA01000017.1	87	252	182	8	12	90.099	5.07e-62
QELA01000017.1	87	76.8	62	3	6	87.324	3.27e-09
QELA01000017.1	87	76.8	62	3	6	87.324	3.27e-09
QELA01000017.1	87	67.6	41	1	1	95.349	1.97e-06
QELA01000017.1	87	62.1	36	0	1	97.297	9.16e-05
JAEUBG010005620.1	90	2752	1937	156	54	90.219	0.0
JAEUBG010005620.1	90	261	159	9	0	94.643	8.42e-65
JAEUBG010005620.1	90	67.6	36	0	0	100.000	1.97e-06
HE580273.2	89	2748	1931	165	45	90.191	0.0
HE580273.2	89	248	159	10	2	92.982	6.55e-61
HE580273.2	89	69.4	37	0	0	100.000	5.48e-07
NC_016485.2	89	2748	1931	165	45	90.191	0.0
NC_016485.2	89	248	159	10	2	92.982	6.55e-61
NC_016485.2	89	69.4	37	0	0	100.000	5.48e-07
PPMG02000138.1	91	2745	1928	176	36	90.093	0.0
PPMG02000138.1	91	281	178	13	0	93.194	6.46e-71
PPMG02000138.1	91	69.4	42	1	1	95.455	5.48e-07
PPMH02000093.1	86	2743	1834	128	37	91.746	0.0
PPMH02000093.1	86	257	166	11	2	92.737	1.09e-63
PPMH02000093.1	86	86.1	48	1	0	97.959	5.44e-12
PPMH02000093.1	86	69.4	37	0	0	100.000	5.48e-07
CP002500.1	87	2737	1830	140	27	91.637	0.0
CP002500.1	87	2737	1830	140	27	91.637	0.0
CP002500.1	87	274	176	14	0	92.632	1.08e-68
CP002500.1	87	274	176	14	0	92.632	1.08e-68
CP002500.1	87	71.3	38	0	0	100.000	1.52e-07
CP002500.1	87	71.3	38	0	0	100.000	1.52e-07
CP002500.1	87	69.4	37	0	0	100.000	5.48e-07
CP002500.1	87	69.4	37	0	0	100.000	5.48e-07
NC_016452.1	87	2737	1830	140	27	91.637	0.0
NC_016452.1	87	2737	1830	140	27	91.637	0.0
NC_016452.1	87	274	176	14	0	92.632	1.08e-68
NC_016452.1	87	274	176	14	0	92.632	1.08e-68
NC_016452.1	87	71.3	38	0	0	100.000	1.52e-07
NC_016452.1	87	71.3	38	0	0	100.000	1.52e-07
NC_016452.1	87	69.4	37	0	0	100.000	5.48e-07
NC_016452.1	87	69.4	37	0	0	100.000	5.48e-07
PPKY02000093.1	87	2732	1827	140	27	91.625	0.0
PPKY02000093.1	87	291	175	9	0	95.109	1.07e-73
PPKY02000093.1	87	71.3	38	0	0	100.000	1.52e-07
PPKY02000093.1	87	71.3	38	0	0	100.000	1.52e-07
PPJO01000042.1	88	2724	1824	127	38	91.704	0.0
PPJO01000042.1	88	276	201	22	3	88.938	3.01e-69
PPJO01000042.1	88	71.3	38	0	0	100.000	1.52e-07
PPJO01000042.1	88	69.4	37	0	0	100.000	5.48e-07
PPJO01000013.1	88	2724	1824	127	38	91.704	0.0
PPJO01000013.1	88	276	201	22	3	88.938	3.01e-69
PPJO01000013.1	88	71.3	38	0	0	100.000	1.52e-07
PPJO01000013.1	88	69.4	37	0	0	100.000	5.48e-07
JFAV03000033.1	86	2719	1826	128	39	91.621	0.0
JFAV03000033.1	86	241	156	13	0	92.308	1.10e-58
JFAV03000033.1	86	71.3	38	0	0	100.000	1.52e-07
JFAV03000033.1	86	67.6	36	0	0	100.000	1.97e-06
QYLQ01000035.1	88	2717	1822	129	37	91.650	0.0
QYLQ01000035.1	88	287	203	20	3	89.823	1.39e-72
QYLQ01000035.1	88	71.3	38	0	0	100.000	1.52e-07
QYLQ01000035.1	88	69.4	37	0	0	100.000	5.48e-07
LPNM01000013.1	86	2713	1823	133	35	91.562	0.0
LPNM01000013.1	86	2699	1820	136	35	91.411	0.0
LPNM01000013.1	86	2686	1818	137	37	91.265	0.0
LPNM01000013.1	86	2519	1771	171	32	89.716	0.0
LPNM01000013.1	86	1722	1074	68	4	93.717	0.0
LPNM01000013.1	86	241	156	13	0	92.308	1.10e-58
LPNM01000013.1	86	241	156	13	0	92.308	1.10e-58
LPNM01000013.1	86	241	150	10	0	93.750	1.10e-58
LPNM01000013.1	86	241	150	10	0	93.750	1.10e-58
LPNM01000013.1	86	71.3	38	0	0	100.000	1.52e-07
LPNM01000013.1	86	71.3	38	0	0	100.000	1.52e-07
LPNM01000013.1	86	71.3	38	0	0	100.000	1.52e-07
LPNM01000013.1	86	71.3	38	0	0	100.000	1.52e-07
LPNM01000013.1	86	67.6	36	0	0	100.000	1.97e-06
LPNM01000013.1	86	67.6	36	0	0	100.000	1.97e-06
LPNM01000013.1	86	67.6	36	0	0	100.000	1.97e-06
LPNM01000013.1	86	67.6	36	0	0	100.000	1.97e-06
LPNM01000013.1	86	65.8	37	1	0	97.368	7.08e-06
HE576754.1	89	2712	1936	170	51	89.754	0.0
HE576754.1	89	2712	1936	170	51	89.754	0.0
HE576754.1	89	252	153	6	2	95.031	5.07e-62
HE576754.1	89	252	153	6	2	95.031	5.07e-62
HE576754.1	89	69.4	37	0	0	100.000	5.48e-07
HE576754.1	89	69.4	37	0	0	100.000	5.48e-07
NC_016493.1	89	2712	1936	170	51	89.754	0.0
NC_016493.1	89	2712	1936	170	51	89.754	0.0
NC_016493.1	89	252	153	6	2	95.031	5.07e-62
NC_016493.1	89	252	153	6	2	95.031	5.07e-62
NC_016493.1	89	69.4	37	0	0	100.000	5.48e-07
NC_016493.1	89	69.4	37	0	0	100.000	5.48e-07
VZVN01000183.1	90	2704	1931	167	53	89.772	0.0
VZVN01000183.1	90	255	165	11	2	92.697	3.92e-63
VZVN01000183.1	90	69.4	37	0	0	100.000	5.48e-07
VZVB01000255.1	90	2704	1931	167	53	89.772	0.0
VZVB01000255.1	90	250	164	12	2	92.135	1.82e-61
VZVB01000255.1	90	69.4	37	0	0	100.000	5.48e-07
JANLBP010000030.1	90	2704	1931	167	53	89.772	0.0
JANLBP010000030.1	90	255	165	11	2	92.697	3.92e-63
JANLBP010000030.1	90	69.4	37	0	0	100.000	5.48e-07
CM003566.1	90	2704	1931	167	53	89.772	0.0
CM003566.1	90	2704	1931	167	53	89.772	0.0
CM003566.1	90	2704	1931	167	53	89.772	0.0
CM003566.1	90	2704	1931	167	53	89.772	0.0
CM003566.1	90	2686	1928	167	56	89.633	0.0
CM003566.1	90	255	165	11	2	92.697	3.92e-63
CM003566.1	90	255	165	11	2	92.697	3.92e-63
CM003566.1	90	255	165	11	2	92.697	3.92e-63
CM003566.1	90	255	165	11	2	92.697	3.92e-63
CM003566.1	90	255	165	11	2	92.697	3.92e-63
CM003566.1	90	69.4	37	0	0	100.000	5.48e-07
CM003566.1	90	69.4	37	0	0	100.000	5.48e-07
CM003566.1	90	69.4	37	0	0	100.000	5.48e-07
CM003566.1	90	69.4	37	0	0	100.000	5.48e-07
CM003566.1	90	69.4	37	0	0	100.000	5.48e-07
MVPU01000017.1	90	2704	1931	167	53	89.772	0.0
MVPU01000017.1	90	254	160	9	2	93.567	1.41e-62
MVPU01000017.1	90	69.4	37	0	0	100.000	5.48e-07
BK006945.2	90	2704	1931	167	53	89.772	0.0
BK006945.2	90	2704	1931	167	53	89.772	0.0
BK006945.2	90	255	165	11	2	92.697	3.92e-63
BK006945.2	90	255	165	11	2	92.697	3.92e-63
BK006945.2	90	69.4	37	0	0	100.000	5.48e-07
BK006945.2	90	69.4	37	0	0	100.000	5.48e-07
NC_001144.5	90	2704	1931	167	53	89.772	0.0
NC_001144.5	90	2704	1931	167	53	89.772	0.0
NC_001144.5	90	255	165	11	2	92.697	3.92e-63
NC_001144.5	90	255	165	11	2	92.697	3.92e-63
NC_001144.5	90	69.4	37	0	0	100.000	5.48e-07
NC_001144.5	90	69.4	37	0	0	100.000	5.48e-07
LT986474.1	90	2699	1931	166	55	89.730	0.0
LT986474.1	90	255	165	11	2	92.697	3.92e-63
LT986474.1	90	69.4	37	0	0	100.000	5.48e-07
PPNC01000139.1	89	2697	1927	161	58	89.795	0.0
PPNC01000139.1	89	267	159	6	1	95.783	1.81e-66
PPNC01000139.1	89	69.4	37	0	0	100.000	5.48e-07
CP080215.1	90	2695	1929	170	52	89.679	0.0
CP080215.1	90	2693	1928	171	51	89.674	0.0
CP080215.1	90	2693	1928	171	51	89.674	0.0
CP080215.1	90	2693	1928	171	51	89.674	0.0
CP080215.1	90	2693	1928	171	51	89.674	0.0
CP080215.1	90	2693	1928	171	51	89.674	0.0
CP080215.1	90	2693	1928	171	51	89.674	0.0
CP080215.1	90	2693	1928	171	51	89.674	0.0
CP080215.1	90	2693	1928	171	51	89.674	0.0
CP080215.1	90	2693	1928	171	51	89.674	0.0
CP080215.1	90	2693	1928	171	51	89.674	0.0
CP080215.1	90	2693	1928	171	51	89.674	0.0
CP080215.1	90	2693	1928	171	51	89.674	0.0
CP080215.1	90	254	160	9	2	93.567	1.41e-62
CP080215.1	90	254	160	9	2	93.567	1.41e-62
CP080215.1	90	254	160	9	2	93.567	1.41e-62
CP080215.1	90	254	160	9	2	93.567	1.41e-62
CP080215.1	90	254	160	9	2	93.567	1.41e-62
CP080215.1	90	254	160	9	2	93.567	1.41e-62
CP080215.1	90	254	160	9	2	93.567	1.41e-62
CP080215.1	90	254	160	9	2	93.567	1.41e-62
CP080215.1	90	254	160	9	2	93.567	1.41e-62
CP080215.1	90	254	160	9	2	93.567	1.41e-62
CP080215.1	90	254	160	9	2	93.567	1.41e-62
CP080215.1	90	254	160	9	2	93.567	1.41e-62
CP080215.1	90	254	160	9	2	93.567	1.41e-62
CP080215.1	90	73.1	63	8	3	85.135	4.23e-08
CP080215.1	90	69.4	37	0	0	100.000	5.48e-07
CP080215.1	90	69.4	37	0	0	100.000	5.48e-07
CP080215.1	90	69.4	37	0	0	100.000	5.48e-07
CP080215.1	90	69.4	37	0	0	100.000	5.48e-07
CP080215.1	90	69.4	37	0	0	100.000	5.48e-07
CP080215.1	90	69.4	37	0	0	100.000	5.48e-07
CP080215.1	90	69.4	37	0	0	100.000	5.48e-07
CP080215.1	90	69.4	37	0	0	100.000	5.48e-07
CP080215.1	90	69.4	37	0	0	100.000	5.48e-07
CP080215.1	90	69.4	37	0	0	100.000	5.48e-07
CP080215.1	90	69.4	37	0	0	100.000	5.48e-07
CP080215.1	90	69.4	37	0	0	100.000	5.48e-07
CP080215.1	90	69.4	37	0	0	100.000	5.48e-07
PPJG01000111.1	90	2693	1920	176	44	89.720	0.0
PPJG01000111.1	90	252	178	17	3	89.899	5.07e-62
PPJG01000111.1	90	69.4	37	0	0	100.000	5.48e-07
VZWP01000066.1	90	2693	1928	171	51	89.674	0.0
VZWP01000066.1	90	254	160	9	2	93.567	1.41e-62
VZWP01000066.1	90	69.4	37	0	0	100.000	5.48e-07
VZWS01000247.1	90	2693	1929	169	53	89.679	0.0
VZWS01000247.1	90	255	165	11	2	92.697	3.92e-63
VZWS01000247.1	90	69.4	37	0	0	100.000	5.48e-07
AP012217.1	92	2693	1920	157	59	89.888	0.0
AP012217.1	92	2693	1920	157	59	89.888	0.0
AP012217.1	92	287	202	21	2	89.778	1.39e-72
AP012217.1	92	287	202	21	2	89.778	1.39e-72
AP012217.1	92	69.4	41	2	0	95.349	5.48e-07
AP012217.1	92	69.4	41	2	0	95.349	5.48e-07
CM034489.1	90	2693	1928	171	51	89.674	0.0
CM034489.1	90	2693	1928	171	51	89.674	0.0
CM034489.1	90	2693	1928	171	51	89.674	0.0
CM034489.1	90	2693	1928	171	51	89.674	0.0
CM034489.1	90	2693	1928	171	51	89.674	0.0
CM034489.1	90	2680	1920	167	54	89.678	0.0
CM034489.1	90	2593	1916	172	67	88.910	0.0
CM034489.1	90	2579	1920	168	75	88.766	0.0
CM034489.1	90	1086	815	86	22	88.299	0.0
CM034489.1	90	257	161	7	3	94.152	1.09e-63
CM034489.1	90	255	165	11	2	92.697	3.92e-63
CM034489.1	90	254	160	9	2	93.567	1.41e-62
CM034489.1	90	254	160	9	2	93.567	1.41e-62
CM034489.1	90	254	160	9	2	93.567	1.41e-62
CM034489.1	90	254	160	9	2	93.567	1.41e-62
CM034489.1	90	254	160	9	2	93.567	1.41e-62
CM034489.1	90	254	160	9	2	93.567	1.41e-62
CM034489.1	90	241	158	9	4	92.398	1.10e-58
CM034489.1	90	73.1	63	8	3	85.135	4.23e-08
CM034489.1	90	69.4	37	0	0	100.000	5.48e-07
CM034489.1	90	69.4	37	0	0	100.000	5.48e-07
CM034489.1	90	69.4	37	0	0	100.000	5.48e-07
CM034489.1	90	69.4	37	0	0	100.000	5.48e-07
CM034489.1	90	69.4	37	0	0	100.000	5.48e-07
CM034489.1	90	69.4	37	0	0	100.000	5.48e-07
CM034489.1	90	69.4	37	0	0	100.000	5.48e-07
CM034489.1	90	69.4	37	0	0	100.000	5.48e-07
CM034489.1	90	69.4	37	0	0	100.000	5.48e-07
NC_036029.1	92	2693	1920	157	59	89.888	0.0
NC_036029.1	92	2693	1920	157	59	89.888	0.0
NC_036029.1	92	287	202	21	2	89.778	1.39e-72
NC_036029.1	92	287	202	21	2	89.778	1.39e-72
NC_036029.1	92	69.4	41	2	0	95.349	5.48e-07
NC_036029.1	92	69.4	41	2	0	95.349	5.48e-07
JAGEVD010000506.1	92	2687	1919	158	59	89.841	0.0
JAGEVD010000506.1	92	2687	1919	157	60	89.841	0.0
JAGEVD010000506.1	92	287	202	21	2	89.778	1.39e-72
JAGEVD010000506.1	92	287	202	21	2	89.778	1.39e-72
JAGEVD010000506.1	92	69.4	41	2	0	95.349	5.48e-07
JAGEVD010000506.1	92	69.4	41	2	0	95.349	5.48e-07
JAGEVD010000505.1	92	2687	1919	157	60	89.841	0.0
JAGEVD010000505.1	92	2687	1919	157	60	89.841	0.0
JAGEVD010000505.1	92	287	202	21	2	89.778	1.39e-72
JAGEVD010000505.1	92	287	202	21	2	89.778	1.39e-72
JAGEVD010000505.1	92	69.4	41	2	0	95.349	5.48e-07
JAGEVD010000505.1	92	69.4	41	2	0	95.349	5.48e-07
CR382124.1	91	2687	1919	158	59	89.841	0.0
CR382124.1	91	2682	1918	159	59	89.794	0.0
CR382124.1	91	2558	1882	195	60	88.067	0.0
CR382124.1	91	281	186	17	0	91.626	6.46e-71
CR382124.1	91	281	187	16	1	91.667	6.46e-71
CR382124.1	91	281	186	17	0	91.626	6.46e-71
CR382124.1	91	69.4	41	2	0	95.349	5.48e-07
NC_006040.1	91	2687	1919	158	59	89.841	0.0
NC_006040.1	91	2682	1918	159	59	89.794	0.0
NC_006040.1	91	2558	1882	195	60	88.067	0.0
NC_006040.1	91	281	186	17	0	91.626	6.46e-71
NC_006040.1	91	281	187	16	1	91.667	6.46e-71
NC_006040.1	91	281	186	17	0	91.626	6.46e-71
NC_006040.1	91	69.4	41	2	0	95.349	5.48e-07
QBLK01000090.1	90	2684	1911	180	39	89.718	0.0
QBLK01000090.1	90	267	181	12	5	91.414	1.81e-66
QBLK01000090.1	90	69.4	37	0	0	100.000	5.48e-07
CR380958.2	90	2684	1932	157	66	89.652	0.0
CR380958.2	90	270	182	14	3	91.457	1.40e-67
CR380958.2	90	69.4	37	0	0	100.000	5.48e-07
NC_006035.2	90	2684	1932	157	66	89.652	0.0
NC_006035.2	90	270	182	14	3	91.457	1.40e-67
NC_006035.2	90	69.4	37	0	0	100.000	5.48e-07
PPNF02000006.1	85	2682	1807	151	21	91.309	0.0
PPNF02000006.1	85	252	158	11	0	93.491	5.07e-62
PPNF02000006.1	85	69.4	37	0	0	100.000	5.48e-07
PPNF02000006.1	85	62.1	35	1	0	97.222	9.16e-05
JANLBP010000028.1	90	2682	1931	157	66	89.647	0.0
JANLBP010000028.1	90	270	182	13	4	91.457	1.40e-67
JANLBP010000028.1	90	69.4	37	0	0	100.000	5.48e-07
WACN01000021.1	91	2682	1918	158	60	89.794	0.0
WACN01000021.1	91	274	181	15	1	91.878	1.08e-68
WACN01000021.1	91	69.4	37	0	0	100.000	5.48e-07
JAGEVD010000295.1	92	2680	1918	157	61	89.794	0.0
JAGEVD010000295.1	92	285	202	20	3	89.778	4.99e-72
JAGEVD010000295.1	92	69.4	41	2	0	95.349	5.48e-07
PPIC01000081.1	90	2678	1920	165	56	89.678	0.0
PPIC01000081.1	90	257	171	16	0	91.444	1.09e-63
PPIC01000081.1	90	78.7	44	1	0	97.778	9.10e-10
PPKH02000077.1	83	2676	1772	130	25	91.956	0.0
PPKH02000077.1	83	283	181	14	0	92.821	1.80e-71
PPKH02000077.1	83	71.3	38	0	0	100.000	1.52e-07
JAEVGP010000015.1	91	2675	1930	161	64	89.559	0.0
JAEVGP010000015.1	91	2675	1930	162	63	89.559	0.0
JAEVGP010000015.1	91	2675	1929	163	62	89.554	0.0
JAEVGP010000015.1	91	278	198	14	8	90.000	8.36e-70
JAEVGP010000015.1	91	278	198	14	8	90.000	8.36e-70
JAEVGP010000015.1	91	278	198	15	7	90.000	8.36e-70
JAEVGP010000015.1	91	69.4	37	0	0	100.000	5.48e-07
JAEVGP010000015.1	91	69.4	37	0	0	100.000	5.48e-07
JAEVGP010000015.1	91	69.4	37	0	0	100.000	5.48e-07
CP030973.1	90	2673	1929	172	55	89.471	0.0
CP030973.1	90	255	165	11	2	92.697	3.92e-63
CP030973.1	90	75.0	70	11	3	83.333	1.18e-08
CP030973.1	90	69.4	37	0	0	100.000	5.48e-07
PPJL02000119.1	87	2671	1807	149	25	91.217	0.0
PPJL02000119.1	87	254	180	15	5	90.000	1.41e-62
PPJL02000119.1	87	69.4	37	0	0	100.000	5.48e-07
PPJL02000119.1	87	69.4	37	0	0	100.000	5.48e-07
PPJL02000119.1	87	62.1	35	1	0	97.222	9.16e-05
PPJL02000117.1	87	2671	1807	149	25	91.217	0.0
PPJL02000117.1	87	254	180	15	5	90.000	1.41e-62
PPJL02000117.1	87	69.4	37	0	0	100.000	5.48e-07
PPJL02000117.1	87	62.1	35	1	0	97.222	9.16e-05
PPJP02000040.1	91	2671	1917	159	61	89.705	0.0
PPJP02000040.1	91	276	185	18	0	91.133	3.01e-69
PPJP02000040.1	91	69.4	41	2	0	95.349	5.48e-07
PPOY01000027.1	72	2669	1734	92	42	92.827	0.0
AABZ01000315.1	90	2667	1927	170	57	89.461	0.0
AABZ01000315.1	90	255	165	11	2	92.697	3.92e-63
AABZ01000315.1	90	69.4	37	0	0	100.000	5.48e-07
CP014503.1	87	2667	1802	154	20	91.194	0.0
CP014503.1	87	2667	1802	154	20	91.194	0.0
CP014503.1	87	2667	1802	154	20	91.194	0.0
CP014503.1	87	2667	1802	154	20	91.194	0.0
CP014503.1	87	2667	1802	154	20	91.194	0.0
CP014503.1	87	2667	1802	154	20	91.194	0.0
CP014503.1	87	2667	1802	154	20	91.194	0.0
CP014503.1	87	261	174	15	1	91.579	8.42e-65
CP014503.1	87	261	174	15	1	91.579	8.42e-65
CP014503.1	87	261	174	15	1	91.579	8.42e-65
CP014503.1	87	261	174	15	1	91.579	8.42e-65
CP014503.1	87	261	174	15	1	91.579	8.42e-65
CP014503.1	87	261	174	15	1	91.579	8.42e-65
CP014503.1	87	255	173	15	2	91.053	3.92e-63
CP014503.1	87	250	178	20	1	89.447	1.82e-61
CP014503.1	87	69.4	37	0	0	100.000	5.48e-07
CP014503.1	87	69.4	37	0	0	100.000	5.48e-07
CP014503.1	87	69.4	37	0	0	100.000	5.48e-07
CP014503.1	87	69.4	37	0	0	100.000	5.48e-07
CP014503.1	87	69.4	37	0	0	100.000	5.48e-07
CP014503.1	87	69.4	37	0	0	100.000	5.48e-07
CP014503.1	87	69.4	37	0	0	100.000	5.48e-07
CP014503.1	87	69.4	37	0	0	100.000	5.48e-07
CP014503.1	87	56.5	34	2	0	94.444	0.004
CP014503.1	87	56.5	34	2	0	94.444	0.004
CP014503.1	87	56.5	34	2	0	94.444	0.004
CP014503.1	87	56.5	34	2	0	94.444	0.004
CP014503.1	87	56.5	34	2	0	94.444	0.004
CP014503.1	87	56.5	34	2	0	94.444	0.004
CP014503.1	87	56.5	34	2	0	94.444	0.004
NC_031674.1	87	2667	1802	154	20	91.194	0.0
NC_031674.1	87	2667	1802	154	20	91.194	0.0
NC_031674.1	87	2667	1802	154	20	91.194	0.0
NC_031674.1	87	2667	1802	154	20	91.194	0.0
NC_031674.1	87	2667	1802	154	20	91.194	0.0
NC_031674.1	87	2667	1802	154	20	91.194	0.0
NC_031674.1	87	2667	1802	154	20	91.194	0.0
NC_031674.1	87	261	174	15	1	91.579	8.42e-65
NC_031674.1	87	261	174	15	1	91.579	8.42e-65
NC_031674.1	87	261	174	15	1	91.579	8.42e-65
NC_031674.1	87	261	174	15	1	91.579	8.42e-65
NC_031674.1	87	261	174	15	1	91.579	8.42e-65
NC_031674.1	87	261	174	15	1	91.579	8.42e-65
NC_031674.1	87	255	173	15	2	91.053	3.92e-63
NC_031674.1	87	250	178	20	1	89.447	1.82e-61
NC_031674.1	87	69.4	37	0	0	100.000	5.48e-07
NC_031674.1	87	69.4	37	0	0	100.000	5.48e-07
NC_031674.1	87	69.4	37	0	0	100.000	5.48e-07
NC_031674.1	87	69.4	37	0	0	100.000	5.48e-07
NC_031674.1	87	69.4	37	0	0	100.000	5.48e-07
NC_031674.1	87	69.4	37	0	0	100.000	5.48e-07
NC_031674.1	87	69.4	37	0	0	100.000	5.48e-07
NC_031674.1	87	69.4	37	0	0	100.000	5.48e-07
NC_031674.1	87	56.5	34	2	0	94.444	0.004
NC_031674.1	87	56.5	34	2	0	94.444	0.004
NC_031674.1	87	56.5	34	2	0	94.444	0.004
NC_031674.1	87	56.5	34	2	0	94.444	0.004
NC_031674.1	87	56.5	34	2	0	94.444	0.004
NC_031674.1	87	56.5	34	2	0	94.444	0.004
NC_031674.1	87	56.5	34	2	0	94.444	0.004
JANLBP010000035.1	90	2665	1928	170	58	89.425	0.0
JANLBP010000035.1	90	255	165	11	2	92.697	3.92e-63
JANLBP010000035.1	90	69.4	37	0	0	100.000	5.48e-07
JAEVGP010000005.1	91	2665	1925	162	63	89.535	0.0
JAEVGP010000005.1	91	278	198	15	7	90.000	8.36e-70
JAEVGP010000005.1	91	69.4	37	0	0	100.000	5.48e-07
AEAV01000475.1	92	2665	1914	164	57	89.649	0.0
AEAV01000475.1	92	274	200	22	3	88.889	1.08e-68
AEAV01000475.1	92	69.4	37	0	0	100.000	5.48e-07
CM036081.1	86	2658	1814	151	29	90.973	0.0
CM036081.1	86	2658	1814	151	29	90.973	0.0
CM036081.1	86	2658	1814	151	29	90.973	0.0
CM036081.1	86	2658	1814	151	29	90.973	0.0
CM036081.1	86	2656	1813	151	29	90.968	0.0
CM036081.1	86	2652	1812	153	28	90.918	0.0
CM036081.1	86	2652	1813	151	30	90.923	0.0
CM036081.1	86	235	155	14	0	91.716	5.10e-57
CM036081.1	86	235	155	14	0	91.716	5.10e-57
CM036081.1	86	235	155	14	0	91.716	5.10e-57
CM036081.1	86	235	155	14	0	91.716	5.10e-57
CM036081.1	86	235	155	14	0	91.716	5.10e-57
CM036081.1	86	235	155	14	0	91.716	5.10e-57
CM036081.1	86	228	154	14	1	91.124	8.54e-55
CM036081.1	86	71.3	38	0	0	100.000	1.52e-07
CM036081.1	86	71.3	38	0	0	100.000	1.52e-07
CM036081.1	86	71.3	38	0	0	100.000	1.52e-07
CM036081.1	86	71.3	38	0	0	100.000	1.52e-07
CM036081.1	86	71.3	38	0	0	100.000	1.52e-07
CM036081.1	86	71.3	38	0	0	100.000	1.52e-07
CM036081.1	86	71.3	38	0	0	100.000	1.52e-07
CM036081.1	86	67.6	36	0	0	100.000	1.97e-06
CM036081.1	86	67.6	36	0	0	100.000	1.97e-06
CM036081.1	86	67.6	36	0	0	100.000	1.97e-06
CM036081.1	86	67.6	36	0	0	100.000	1.97e-06
CM036081.1	86	67.6	36	0	0	100.000	1.97e-06
CM036081.1	86	67.6	36	0	0	100.000	1.97e-06
CM036081.1	86	67.6	36	0	0	100.000	1.97e-06
NC_060201.1	86	2658	1814	151	29	90.973	0.0
NC_060201.1	86	2658	1814	151	29	90.973	0.0
NC_060201.1	86	2658	1814	151	29	90.973	0.0
NC_060201.1	86	2658	1814	151	29	90.973	0.0
NC_060201.1	86	2656	1813	151	29	90.968	0.0
NC_060201.1	86	2652	1812	153	28	90.918	0.0
NC_060201.1	86	2652	1813	151	30	90.923	0.0
NC_060201.1	86	235	155	14	0	91.716	5.10e-57
NC_060201.1	86	235	155	14	0	91.716	5.10e-57
NC_060201.1	86	235	155	14	0	91.716	5.10e-57
NC_060201.1	86	235	155	14	0	91.716	5.10e-57
NC_060201.1	86	235	155	14	0	91.716	5.10e-57
NC_060201.1	86	235	155	14	0	91.716	5.10e-57
NC_060201.1	86	228	154	14	1	91.124	8.54e-55
NC_060201.1	86	71.3	38	0	0	100.000	1.52e-07
NC_060201.1	86	71.3	38	0	0	100.000	1.52e-07
NC_060201.1	86	71.3	38	0	0	100.000	1.52e-07
NC_060201.1	86	71.3	38	0	0	100.000	1.52e-07
NC_060201.1	86	71.3	38	0	0	100.000	1.52e-07
NC_060201.1	86	71.3	38	0	0	100.000	1.52e-07
NC_060201.1	86	71.3	38	0	0	100.000	1.52e-07
NC_060201.1	86	67.6	36	0	0	100.000	1.97e-06
NC_060201.1	86	67.6	36	0	0	100.000	1.97e-06
NC_060201.1	86	67.6	36	0	0	100.000	1.97e-06
NC_060201.1	86	67.6	36	0	0	100.000	1.97e-06
NC_060201.1	86	67.6	36	0	0	100.000	1.97e-06
NC_060201.1	86	67.6	36	0	0	100.000	1.97e-06
NC_060201.1	86	67.6	36	0	0	100.000	1.97e-06
SRHL01000186.1	85	2654	1800	149	26	91.139	0.0
SRHL01000186.1	85	235	149	11	0	93.125	5.10e-57
SRHL01000186.1	85	71.3	38	0	0	100.000	1.52e-07
SRHL01000186.1	85	67.6	36	0	0	100.000	1.97e-06
PPLU02000035.1	86	2652	1798	141	32	91.223	0.0
PPLU02000035.1	86	268	181	18	0	90.955	5.03e-67
PPLU02000035.1	86	71.3	38	0	0	100.000	1.52e-07
PPLU02000035.1	86	69.4	41	2	0	95.349	5.48e-07
JAMAIF010000949.1	80	2651	1807	142	35	91.079	0.0
JAMAIF010000949.1	80	80.5	45	1	0	97.826	2.53e-10
JAMAIF010000949.1	80	75.0	42	1	0	97.674	1.18e-08
JAMAIF010000949.1	80	69.4	37	0	0	100.000	5.48e-07
JAMAIG010000885.1	85	2645	1811	137	42	91.005	0.0
JAMAIG010000885.1	85	244	156	12	0	92.857	8.48e-60
JAMAIG010000885.1	85	75.0	42	1	0	97.674	1.18e-08
JAMAIG010000885.1	85	69.4	37	0	0	100.000	5.48e-07
PPMT01000013.1	90	2641	1918	179	52	89.251	0.0
PPMT01000013.1	90	2641	1918	179	52	89.251	0.0
PPMT01000013.1	90	261	171	10	4	92.432	8.42e-65
PPMT01000013.1	90	261	171	10	4	92.432	8.42e-65
PPMT01000013.1	90	69.4	37	0	0	100.000	5.48e-07
PPMT01000013.1	90	69.4	37	0	0	100.000	5.48e-07
HE650828.1	90	2641	1923	169	62	89.276	0.0
HE650828.1	90	255	169	13	2	91.848	3.92e-63
HE650828.1	90	69.4	37	0	0	100.000	5.48e-07
NC_018947.1	90	2641	1923	169	62	89.276	0.0
NC_018947.1	90	255	169	13	2	91.848	3.92e-63
NC_018947.1	90	69.4	37	0	0	100.000	5.48e-07
PPOK01000135.1	91	2639	1920	174	57	89.261	0.0
PPOK01000135.1	91	259	192	21	4	88.479	3.03e-64
PPOK01000135.1	91	69.4	37	0	0	100.000	5.48e-07
CAPW01000003.1	90	2639	1915	179	51	89.277	0.0
CAPW01000003.1	90	257	176	12	5	91.192	1.09e-63
CAPW01000003.1	90	71.3	40	1	0	97.561	1.52e-07
PPOL02000167.1	86	2638	1795	157	21	90.978	0.0
PPOL02000167.1	86	250	169	12	4	91.351	1.82e-61
PPOL02000167.1	86	71.3	38	0	0	100.000	1.52e-07
PPOL02000167.1	86	69.4	37	0	0	100.000	5.48e-07
MQSX02000078.1	77	2636	1798	159	21	90.900	0.0
MQSX02000078.1	77	56.5	34	2	0	94.444	0.004
NJIJ01000034.1	88	2621	1811	157	31	90.595	0.0
NJIJ01000034.1	88	270	205	23	5	87.983	1.40e-67
NJIJ01000034.1	88	71.3	38	0	0	100.000	1.52e-07
NJIJ01000034.1	88	69.4	37	0	0	100.000	5.48e-07
NJIJ01000040.1	88	2621	1811	157	31	90.595	0.0
NJIJ01000040.1	88	270	205	23	5	87.983	1.40e-67
NJIJ01000040.1	88	71.3	38	0	0	100.000	1.52e-07
NJIJ01000040.1	88	69.4	37	0	0	100.000	5.48e-07
NJIJ01000052.1	88	2621	1811	157	31	90.595	0.0
NJIJ01000052.1	88	2119	1472	130	26	90.418	0.0
NJIJ01000052.1	88	270	205	23	5	87.983	1.40e-67
NJIJ01000052.1	88	71.3	38	0	0	100.000	1.52e-07
NJIJ01000052.1	88	71.3	38	0	0	100.000	1.52e-07
NJIJ01000052.1	88	69.4	37	0	0	100.000	5.48e-07
NJIJ01000053.1	88	2621	1811	157	31	90.595	0.0
NJIJ01000053.1	88	2621	1811	157	31	90.595	0.0
NJIJ01000053.1	88	270	205	23	5	87.983	1.40e-67
NJIJ01000053.1	88	235	203	24	11	85.294	5.10e-57
NJIJ01000053.1	88	71.3	38	0	0	100.000	1.52e-07
NJIJ01000053.1	88	71.3	38	0	0	100.000	1.52e-07
NJIJ01000053.1	88	69.4	37	0	0	100.000	5.48e-07
NJIJ01000054.1	88	2621	1805	154	31	90.704	0.0
NJIJ01000054.1	88	270	182	9	7	91.919	1.40e-67
NJIJ01000054.1	88	270	199	20	5	88.839	1.40e-67
NJIJ01000054.1	88	71.3	38	0	0	100.000	1.52e-07
NJIJ01000054.1	88	69.4	37	0	0	100.000	5.48e-07
NJIJ01000054.1	88	69.4	37	0	0	100.000	5.48e-07
NJIJ01000059.1	88	2621	1805	154	31	90.704	0.0
NJIJ01000059.1	88	2621	1805	154	31	90.704	0.0
NJIJ01000059.1	88	270	199	20	5	88.839	1.40e-67
NJIJ01000059.1	88	270	199	20	5	88.839	1.40e-67
NJIJ01000059.1	88	71.3	38	0	0	100.000	1.52e-07
NJIJ01000059.1	88	71.3	38	0	0	100.000	1.52e-07
NJIJ01000059.1	88	69.4	37	0	0	100.000	5.48e-07
NJIJ01000059.1	88	69.4	37	0	0	100.000	5.48e-07
NJIJ01000060.1	88	2621	1805	154	31	90.704	0.0
NJIJ01000060.1	88	811	528	33	9	92.632	0.0
NJIJ01000060.1	88	270	199	20	5	88.839	1.40e-67
NJIJ01000060.1	88	71.3	38	0	0	100.000	1.52e-07
NJIJ01000060.1	88	71.3	38	0	0	100.000	1.52e-07
NJIJ01000060.1	88	69.4	37	0	0	100.000	5.48e-07
NJIJ01000061.1	88	2621	1805	154	31	90.704	0.0
NJIJ01000061.1	88	1531	1012	70	17	92.084	0.0
NJIJ01000061.1	88	270	199	20	5	88.839	1.40e-67
NJIJ01000061.1	88	71.3	38	0	0	100.000	1.52e-07
NJIJ01000061.1	88	71.3	38	0	0	100.000	1.52e-07
NJIJ01000061.1	88	69.4	37	0	0	100.000	5.48e-07
NJIJ01000063.1	88	2621	1811	157	31	90.595	0.0
NJIJ01000063.1	88	2621	1811	157	31	90.595	0.0
NJIJ01000063.1	88	270	205	23	5	87.983	1.40e-67
NJIJ01000063.1	88	270	205	23	5	87.983	1.40e-67
NJIJ01000063.1	88	71.3	38	0	0	100.000	1.52e-07
NJIJ01000063.1	88	71.3	38	0	0	100.000	1.52e-07
NJIJ01000063.1	88	69.4	37	0	0	100.000	5.48e-07
NJIJ01000063.1	88	69.4	37	0	0	100.000	5.48e-07
NJIJ01000064.1	88	2621	1811	157	31	90.595	0.0
NJIJ01000064.1	88	2621	1811	157	31	90.595	0.0
NJIJ01000064.1	88	270	205	23	5	87.983	1.40e-67
NJIJ01000064.1	88	270	205	23	5	87.983	1.40e-67
NJIJ01000064.1	88	71.3	38	0	0	100.000	1.52e-07
NJIJ01000064.1	88	71.3	38	0	0	100.000	1.52e-07
NJIJ01000064.1	88	69.4	37	0	0	100.000	5.48e-07
NJIJ01000064.1	88	69.4	37	0	0	100.000	5.48e-07
NJIJ01000066.1	88	2621	1811	157	31	90.595	0.0
NJIJ01000066.1	88	2621	1811	157	31	90.595	0.0
NJIJ01000066.1	88	270	205	23	5	87.983	1.40e-67
NJIJ01000066.1	88	270	205	23	5	87.983	1.40e-67
NJIJ01000066.1	88	71.3	38	0	0	100.000	1.52e-07
NJIJ01000066.1	88	71.3	38	0	0	100.000	1.52e-07
NJIJ01000066.1	88	69.4	37	0	0	100.000	5.48e-07
NJIJ01000066.1	88	69.4	37	0	0	100.000	5.48e-07
NJIJ01000069.1	88	2621	1811	157	31	90.595	0.0
NJIJ01000069.1	88	270	205	23	5	87.983	1.40e-67
NJIJ01000069.1	88	71.3	38	0	0	100.000	1.52e-07
NJIJ01000069.1	88	69.4	37	0	0	100.000	5.48e-07
NJIJ01000071.1	88	2621	1811	157	31	90.595	0.0
NJIJ01000071.1	88	2612	1811	157	33	90.505	0.0
NJIJ01000071.1	88	270	205	23	5	87.983	1.40e-67
NJIJ01000071.1	88	270	201	21	5	88.546	1.40e-67
NJIJ01000071.1	88	97.1	70	5	3	89.744	2.51e-15
NJIJ01000071.1	88	71.3	38	0	0	100.000	1.52e-07
NJIJ01000071.1	88	69.4	37	0	0	100.000	5.48e-07
NJIJ01000071.1	88	69.4	37	0	0	100.000	5.48e-07
NJIJ01000071.1	88	69.4	37	0	0	100.000	5.48e-07
NJIJ01000073.1	88	2621	1811	157	31	90.595	0.0
NJIJ01000073.1	88	2621	1811	157	31	90.595	0.0
NJIJ01000073.1	88	1262	917	88	23	89.202	0.0
NJIJ01000073.1	88	270	205	23	5	87.983	1.40e-67
NJIJ01000073.1	88	270	205	23	5	87.983	1.40e-67
NJIJ01000073.1	88	244	197	20	10	86.784	8.48e-60
NJIJ01000073.1	88	71.3	38	0	0	100.000	1.52e-07
NJIJ01000073.1	88	71.3	38	0	0	100.000	1.52e-07
NJIJ01000073.1	88	69.4	37	0	0	100.000	5.48e-07
NJIJ01000073.1	88	69.4	37	0	0	100.000	5.48e-07
NJIJ01000073.1	88	65.8	35	0	0	100.000	7.08e-06
NJIJ01000074.1	88	2621	1811	157	31	90.595	0.0
NJIJ01000074.1	88	2621	1811	157	31	90.595	0.0
NJIJ01000074.1	88	270	205	23	5	87.983	1.40e-67
NJIJ01000074.1	88	270	205	23	5	87.983	1.40e-67
NJIJ01000074.1	88	71.3	38	0	0	100.000	1.52e-07
NJIJ01000074.1	88	71.3	38	0	0	100.000	1.52e-07
NJIJ01000074.1	88	71.3	38	0	0	100.000	1.52e-07
NJIJ01000074.1	88	69.4	37	0	0	100.000	5.48e-07
NJIJ01000074.1	88	69.4	37	0	0	100.000	5.48e-07
NJIJ01000075.1	88	2621	1811	157	31	90.595	0.0
NJIJ01000075.1	88	2621	1811	157	31	90.595	0.0
NJIJ01000075.1	88	2621	1811	157	31	90.595	0.0
NJIJ01000075.1	88	2621	1811	157	31	90.595	0.0
NJIJ01000075.1	88	270	205	23	5	87.983	1.40e-67
NJIJ01000075.1	88	270	205	23	5	87.983	1.40e-67
NJIJ01000075.1	88	270	205	23	5	87.983	1.40e-67
NJIJ01000075.1	88	270	205	23	5	87.983	1.40e-67
NJIJ01000075.1	88	71.3	38	0	0	100.000	1.52e-07
NJIJ01000075.1	88	71.3	38	0	0	100.000	1.52e-07
NJIJ01000075.1	88	71.3	38	0	0	100.000	1.52e-07
NJIJ01000075.1	88	71.3	38	0	0	100.000	1.52e-07
NJIJ01000075.1	88	69.4	37	0	0	100.000	5.48e-07
NJIJ01000075.1	88	69.4	37	0	0	100.000	5.48e-07
NJIJ01000075.1	88	69.4	37	0	0	100.000	5.48e-07
NJIJ01000075.1	88	69.4	37	0	0	100.000	5.48e-07
NJIJ01000085.1	88	2621	1811	157	31	90.595	0.0
NJIJ01000085.1	88	270	205	23	5	87.983	1.40e-67
NJIJ01000085.1	88	71.3	38	0	0	100.000	1.52e-07
NJIJ01000085.1	88	69.4	37	0	0	100.000	5.48e-07
NJIJ01000032.1	86	2615	1804	154	32	90.653	0.0
NJIJ01000032.1	86	215	159	9	10	89.326	6.65e-51
NJIJ01000032.1	86	71.3	38	0	0	100.000	1.52e-07
NJIJ01000032.1	86	69.4	37	0	0	100.000	5.48e-07
NJIJ01000033.1	88	2615	1804	154	32	90.653	0.0
NJIJ01000033.1	88	270	199	20	5	88.839	1.40e-67
NJIJ01000033.1	88	71.3	38	0	0	100.000	1.52e-07
NJIJ01000033.1	88	69.4	37	0	0	100.000	5.48e-07
NJIJ01000062.1	88	2615	1810	157	32	90.545	0.0
NJIJ01000062.1	88	2601	1809	158	34	90.405	0.0
NJIJ01000062.1	88	270	205	23	5	87.983	1.40e-67
NJIJ01000062.1	88	270	205	23	5	87.983	1.40e-67
NJIJ01000062.1	88	71.3	38	0	0	100.000	1.52e-07
NJIJ01000062.1	88	71.3	38	0	0	100.000	1.52e-07
NJIJ01000062.1	88	69.4	37	0	0	100.000	5.48e-07
NJIJ01000062.1	88	69.4	37	0	0	100.000	5.48e-07
CP049009.1	90	2615	1917	169	65	89.121	0.0
CP049009.1	90	254	160	9	2	93.567	1.41e-62
CP049009.1	90	69.4	37	0	0	100.000	5.48e-07
PPMK02000045.1	91	2612	1898	158	67	89.402	0.0
PPMK02000045.1	91	255	178	16	3	90.355	3.92e-63
PPMK02000045.1	91	76.8	43	1	0	97.727	3.27e-09
NJIJ01000043.1	88	2610	1804	154	33	90.608	0.0
NJIJ01000043.1	88	261	198	21	6	88.000	8.42e-65
NJIJ01000043.1	88	71.3	38	0	0	100.000	1.52e-07
NJIJ01000043.1	88	69.4	37	0	0	100.000	5.48e-07
NJIJ01000045.1	88	2608	1809	157	33	90.495	0.0
NJIJ01000045.1	88	270	205	23	5	87.983	1.40e-67
NJIJ01000045.1	88	71.3	38	0	0	100.000	1.52e-07
NJIJ01000045.1	88	69.4	37	0	0	100.000	5.48e-07
NJIJ01000049.1	87	2608	1809	157	33	90.495	0.0
NJIJ01000049.1	87	2187	1537	135	33	90.147	0.0
NJIJ01000049.1	87	270	205	23	5	87.983	1.40e-67
NJIJ01000049.1	87	270	205	23	5	87.983	1.40e-67
NJIJ01000049.1	87	69.4	37	0	0	100.000	5.48e-07
NJIJ01000049.1	87	69.4	37	0	0	100.000	5.48e-07
JAMALA010000109.1	85	2606	1799	150	35	90.675	0.0
JAMALA010000109.1	85	246	157	12	0	92.899	2.36e-60
JAMALA010000109.1	85	75.0	42	1	0	97.674	1.18e-08
JAMALA010000109.1	85	69.4	37	0	0	100.000	5.48e-07
HE978314.1	88	2606	1806	165	26	90.436	0.0
HE978314.1	88	2606	1806	165	26	90.436	0.0
HE978314.1	88	276	195	18	4	89.862	3.01e-69
HE978314.1	88	276	195	18	4	89.862	3.01e-69
HE978314.1	88	71.3	40	1	0	97.561	1.52e-07
HE978314.1	88	71.3	40	1	0	97.561	1.52e-07
HE978314.1	88	69.4	37	0	0	100.000	5.48e-07
HE978314.1	88	69.4	37	0	0	100.000	5.48e-07
NC_035922.1	88	2606	1806	165	26	90.436	0.0
NC_035922.1	88	2606	1806	165	26	90.436	0.0
NC_035922.1	88	276	195	18	4	89.862	3.01e-69
NC_035922.1	88	276	195	18	4	89.862	3.01e-69
NC_035922.1	88	71.3	40	1	0	97.561	1.52e-07
NC_035922.1	88	71.3	40	1	0	97.561	1.52e-07
NC_035922.1	88	69.4	37	0	0	100.000	5.48e-07
NC_035922.1	88	69.4	37	0	0	100.000	5.48e-07
PPJN02000062.1	86	2603	1795	159	27	90.611	0.0
PPJN02000062.1	86	239	174	16	5	89.231	3.94e-58
PPJN02000062.1	86	69.4	37	0	0	100.000	5.48e-07
PPJN02000062.1	86	56.5	34	2	0	94.444	0.004
NJIJ01000055.1	88	2597	1804	154	36	90.471	0.0
NJIJ01000055.1	88	1179	865	86	22	88.900	0.0
NJIJ01000055.1	88	270	199	20	5	88.839	1.40e-67
NJIJ01000055.1	88	270	199	20	5	88.839	1.40e-67
NJIJ01000055.1	88	71.3	38	0	0	100.000	1.52e-07
NJIJ01000055.1	88	69.4	37	0	0	100.000	5.48e-07
NJIJ01000055.1	88	69.4	37	0	0	100.000	5.48e-07
PPLF01000030.1	89	2597	1895	158	69	89.303	0.0
PPLF01000030.1	89	243	160	8	5	92.486	3.05e-59
PPLF01000030.1	89	69.4	37	0	0	100.000	5.48e-07
PPXN02000161.1	90	2593	1905	184	53	88.936	0.0
PPXN02000161.1	90	265	180	16	2	90.909	6.51e-66
PPXN02000161.1	90	69.4	37	0	0	100.000	5.48e-07
CP012823.1	91	2588	1894	190	45	88.962	0.0
CP012823.1	91	2588	1894	190	45	88.962	0.0
CP012823.1	91	2588	1894	190	45	88.962	0.0
CP012823.1	91	2588	1894	190	45	88.962	0.0
CP012823.1	91	2588	1894	190	45	88.962	0.0
CP012823.1	91	2588	1894	190	45	88.962	0.0
CP012823.1	91	2588	1894	190	45	88.962	0.0
CP012823.1	91	2588	1894	190	45	88.962	0.0
CP012823.1	91	2588	1894	190	45	88.962	0.0
CP012823.1	91	2588	1894	190	45	88.962	0.0
CP012823.1	91	2588	1894	190	45	88.962	0.0
CP012823.1	91	2588	1894	190	45	88.962	0.0
CP012823.1	91	2588	1894	190	45	88.962	0.0
CP012823.1	91	2588	1894	190	45	88.962	0.0
CP012823.1	91	2588	1894	190	45	88.962	0.0
CP012823.1	91	2588	1894	190	45	88.962	0.0
CP012823.1	91	2588	1894	190	45	88.962	0.0
CP012823.1	91	2588	1894	190	45	88.962	0.0
CP012823.1	91	2588	1894	190	45	88.962	0.0
CP012823.1	91	2588	1894	190	45	88.962	0.0
CP012823.1	91	2588	1894	190	45	88.962	0.0
CP012823.1	91	2588	1894	190	45	88.962	0.0
CP012823.1	91	2588	1894	190	45	88.962	0.0
CP012823.1	91	2588	1894	190	45	88.962	0.0
CP012823.1	91	2588	1894	190	45	88.962	0.0
CP012823.1	91	2588	1894	190	45	88.962	0.0
CP012823.1	91	2588	1894	190	45	88.962	0.0
CP012823.1	91	2588	1894	190	45	88.962	0.0
CP012823.1	91	2588	1894	190	45	88.962	0.0
CP012823.1	91	2588	1894	190	45	88.962	0.0
CP012823.1	91	2588	1894	190	45	88.962	0.0
CP012823.1	91	2588	1894	190	45	88.962	0.0
CP012823.1	91	2588	1894	190	45	88.962	0.0
CP012823.1	91	2588	1894	190	45	88.962	0.0
CP012823.1	91	2588	1894	190	45	88.962	0.0
CP012823.1	91	2588	1894	190	45	88.962	0.0
CP012823.1	91	2588	1894	190	45	88.962	0.0
CP012823.1	91	2588	1894	190	45	88.962	0.0
CP012823.1	91	2588	1894	190	45	88.962	0.0
CP012823.1	91	2588	1894	190	45	88.962	0.0
CP012823.1	91	2588	1894	190	45	88.962	0.0
CP012823.1	91	2588	1894	190	45	88.962	0.0
CP012823.1	91	2588	1894	190	45	88.962	0.0
CP012823.1	91	2588	1894	190	45	88.962	0.0
CP012823.1	91	2588	1894	190	45	88.962	0.0
CP012823.1	91	2588	1894	190	45	88.962	0.0
CP012823.1	91	2588	1894	190	45	88.962	0.0
CP012823.1	91	2588	1894	190	45	88.962	0.0
CP012823.1	91	2586	1894	188	47	88.962	0.0
CP012823.1	91	2584	1894	190	46	88.920	0.0
CP012823.1	91	239	176	22	1	88.442	3.94e-58
CP012823.1	91	239	176	22	1	88.442	3.94e-58
CP012823.1	91	239	176	22	1	88.442	3.94e-58
CP012823.1	91	239	176	22	1	88.442	3.94e-58
CP012823.1	91	239	176	22	1	88.442	3.94e-58
CP012823.1	91	239	176	22	1	88.442	3.94e-58
CP012823.1	91	239	176	22	1	88.442	3.94e-58
CP012823.1	91	239	176	22	1	88.442	3.94e-58
CP012823.1	91	239	176	22	1	88.442	3.94e-58
CP012823.1	91	239	176	22	1	88.442	3.94e-58
CP012823.1	91	239	176	22	1	88.442	3.94e-58
CP012823.1	91	239	176	22	1	88.442	3.94e-58
CP012823.1	91	239	176	22	1	88.442	3.94e-58
CP012823.1	91	239	176	22	1	88.442	3.94e-58
CP012823.1	91	239	176	22	1	88.442	3.94e-58
CP012823.1	91	239	176	22	1	88.442	3.94e-58
CP012823.1	91	239	176	22	1	88.442	3.94e-58
CP012823.1	91	239	176	22	1	88.442	3.94e-58
CP012823.1	91	239	176	22	1	88.442	3.94e-58
CP012823.1	91	239	176	22	1	88.442	3.94e-58
CP012823.1	91	239	176	22	1	88.442	3.94e-58
CP012823.1	91	239	176	22	1	88.442	3.94e-58
CP012823.1	91	239	176	22	1	88.442	3.94e-58
CP012823.1	91	239	176	22	1	88.442	3.94e-58
CP012823.1	91	239	176	22	1	88.442	3.94e-58
CP012823.1	91	239	176	22	1	88.442	3.94e-58
CP012823.1	91	239	176	22	1	88.442	3.94e-58
CP012823.1	91	239	176	22	1	88.442	3.94e-58
CP012823.1	91	239	176	22	1	88.442	3.94e-58
CP012823.1	91	239	176	22	1	88.442	3.94e-58
CP012823.1	91	239	176	22	1	88.442	3.94e-58
CP012823.1	91	239	176	22	1	88.442	3.94e-58
CP012823.1	91	239	176	22	1	88.442	3.94e-58
CP012823.1	91	239	176	22	1	88.442	3.94e-58
CP012823.1	91	239	176	22	1	88.442	3.94e-58
CP012823.1	91	239	176	22	1	88.442	3.94e-58
CP012823.1	91	239	176	22	1	88.442	3.94e-58
CP012823.1	91	239	176	22	1	88.442	3.94e-58
CP012823.1	91	239	176	22	1	88.442	3.94e-58
CP012823.1	91	239	176	22	1	88.442	3.94e-58
CP012823.1	91	239	176	22	1	88.442	3.94e-58
CP012823.1	91	239	176	22	1	88.442	3.94e-58
CP012823.1	91	239	176	22	1	88.442	3.94e-58
CP012823.1	91	239	176	22	1	88.442	3.94e-58
CP012823.1	91	239	176	22	1	88.442	3.94e-58
CP012823.1	91	239	176	22	1	88.442	3.94e-58
CP012823.1	91	239	176	22	1	88.442	3.94e-58
CP012823.1	91	239	176	22	1	88.442	3.94e-58
CP012823.1	91	239	176	22	1	88.442	3.94e-58
CP012823.1	91	226	174	22	3	87.437	3.07e-54
CP012823.1	91	69.4	46	2	2	92.000	5.48e-07
CP012823.1	91	69.4	46	2	2	92.000	5.48e-07
CP012823.1	91	69.4	46	2	2	92.000	5.48e-07
CP012823.1	91	69.4	46	2	2	92.000	5.48e-07
CP012823.1	91	69.4	46	2	2	92.000	5.48e-07
CP012823.1	91	69.4	46	2	2	92.000	5.48e-07
CP012823.1	91	69.4	46	2	2	92.000	5.48e-07
CP012823.1	91	69.4	46	2	2	92.000	5.48e-07
CP012823.1	91	69.4	46	2	2	92.000	5.48e-07
CP012823.1	91	69.4	46	2	2	92.000	5.48e-07
CP012823.1	91	69.4	46	2	2	92.000	5.48e-07
CP012823.1	91	69.4	46	2	2	92.000	5.48e-07
CP012823.1	91	69.4	46	2	2	92.000	5.48e-07
CP012823.1	91	69.4	46	2	2	92.000	5.48e-07
CP012823.1	91	69.4	46	2	2	92.000	5.48e-07
CP012823.1	91	69.4	46	2	2	92.000	5.48e-07
CP012823.1	91	69.4	46	2	2	92.000	5.48e-07
CP012823.1	91	69.4	46	2	2	92.000	5.48e-07
CP012823.1	91	69.4	46	2	2	92.000	5.48e-07
CP012823.1	91	69.4	46	2	2	92.000	5.48e-07
CP012823.1	91	69.4	46	2	2	92.000	5.48e-07
CP012823.1	91	69.4	46	2	2	92.000	5.48e-07
CP012823.1	91	69.4	46	2	2	92.000	5.48e-07
CP012823.1	91	69.4	46	2	2	92.000	5.48e-07
CP012823.1	91	69.4	46	2	2	92.000	5.48e-07
CP012823.1	91	69.4	46	2	2	92.000	5.48e-07
CP012823.1	91	69.4	46	2	2	92.000	5.48e-07
CP012823.1	91	69.4	46	2	2	92.000	5.48e-07
CP012823.1	91	69.4	46	2	2	92.000	5.48e-07
CP012823.1	91	69.4	46	2	2	92.000	5.48e-07
CP012823.1	91	69.4	46	2	2	92.000	5.48e-07
CP012823.1	91	69.4	46	2	2	92.000	5.48e-07
CP012823.1	91	69.4	46	2	2	92.000	5.48e-07
CP012823.1	91	69.4	46	2	2	92.000	5.48e-07
CP012823.1	91	69.4	46	2	2	92.000	5.48e-07
CP012823.1	91	69.4	46	2	2	92.000	5.48e-07
CP012823.1	91	69.4	46	2	2	92.000	5.48e-07
CP012823.1	91	69.4	46	2	2	92.000	5.48e-07
CP012823.1	91	69.4	46	2	2	92.000	5.48e-07
CP012823.1	91	69.4	46	2	2	92.000	5.48e-07
CP012823.1	91	69.4	46	2	2	92.000	5.48e-07
CP012823.1	91	69.4	46	2	2	92.000	5.48e-07
CP012823.1	91	69.4	46	2	2	92.000	5.48e-07
CP012823.1	91	69.4	46	2	2	92.000	5.48e-07
CP012823.1	91	69.4	46	2	2	92.000	5.48e-07
CP012823.1	91	69.4	46	2	2	92.000	5.48e-07
CP012823.1	91	69.4	46	2	2	92.000	5.48e-07
CP012823.1	91	69.4	46	2	2	92.000	5.48e-07
CP012823.1	91	69.4	46	2	2	92.000	5.48e-07
CP012823.1	91	60.2	44	2	3	89.796	3.30e-04
CP012809.1	91	2588	1894	190	45	88.962	0.0
CP012809.1	91	2588	1894	190	45	88.962	0.0
CP012809.1	91	2588	1894	190	45	88.962	0.0
CP012809.1	91	2588	1894	190	45	88.962	0.0
CP012809.1	91	2588	1894	190	45	88.962	0.0
CP012809.1	91	2588	1894	190	45	88.962	0.0
CP012809.1	91	2588	1894	190	45	88.962	0.0
CP012809.1	91	2588	1894	190	45	88.962	0.0
CP012809.1	91	2588	1894	190	45	88.962	0.0
CP012809.1	91	2588	1894	190	45	88.962	0.0
CP012809.1	91	2588	1894	190	45	88.962	0.0
CP012809.1	91	2588	1894	190	45	88.962	0.0
CP012809.1	91	2588	1894	190	45	88.962	0.0
CP012809.1	91	2588	1894	190	45	88.962	0.0
CP012809.1	91	2588	1894	190	45	88.962	0.0
CP012809.1	91	2588	1894	190	45	88.962	0.0
CP012809.1	91	2588	1894	190	45	88.962	0.0
CP012809.1	91	2588	1894	190	45	88.962	0.0
CP012809.1	91	2588	1894	190	45	88.962	0.0
CP012809.1	91	2588	1894	190	45	88.962	0.0
CP012809.1	91	2588	1894	190	45	88.962	0.0
CP012809.1	91	2588	1894	190	45	88.962	0.0
CP012809.1	91	2588	1894	190	45	88.962	0.0
CP012809.1	91	2588	1894	190	45	88.962	0.0
CP012809.1	91	2588	1894	190	45	88.962	0.0
CP012809.1	91	2588	1894	190	45	88.962	0.0
CP012809.1	91	2588	1894	190	45	88.962	0.0
CP012809.1	91	2588	1894	190	45	88.962	0.0
CP012809.1	91	2588	1894	190	45	88.962	0.0
CP012809.1	91	2588	1894	190	45	88.962	0.0
CP012809.1	91	2588	1894	190	45	88.962	0.0
CP012809.1	91	2588	1894	190	45	88.962	0.0
CP012809.1	91	2588	1894	190	45	88.962	0.0
CP012809.1	91	2588	1894	190	45	88.962	0.0
CP012809.1	91	2588	1894	190	45	88.962	0.0
CP012809.1	91	2588	1894	190	45	88.962	0.0
CP012809.1	91	2588	1894	190	45	88.962	0.0
CP012809.1	91	2588	1894	190	45	88.962	0.0
CP012809.1	91	2588	1894	190	45	88.962	0.0
CP012809.1	91	2588	1894	190	45	88.962	0.0
CP012809.1	91	2588	1894	190	45	88.962	0.0
CP012809.1	91	2588	1894	190	45	88.962	0.0
CP012809.1	91	2588	1894	190	45	88.962	0.0
CP012809.1	91	2588	1894	190	45	88.962	0.0
CP012809.1	91	2588	1894	190	45	88.962	0.0
CP012809.1	91	2588	1894	190	45	88.962	0.0
CP012809.1	91	2588	1894	190	45	88.962	0.0
CP012809.1	91	2588	1894	190	45	88.962	0.0
CP012809.1	91	2588	1894	190	45	88.962	0.0
CP012809.1	91	2588	1894	190	45	88.962	0.0
CP012809.1	91	239	176	22	1	88.442	3.94e-58
CP012809.1	91	239	176	22	1	88.442	3.94e-58
CP012809.1	91	239	176	22	1	88.442	3.94e-58
CP012809.1	91	239	176	22	1	88.442	3.94e-58
CP012809.1	91	239	176	22	1	88.442	3.94e-58
CP012809.1	91	239	176	22	1	88.442	3.94e-58
CP012809.1	91	239	176	22	1	88.442	3.94e-58
CP012809.1	91	239	176	22	1	88.442	3.94e-58
CP012809.1	91	239	176	22	1	88.442	3.94e-58
CP012809.1	91	239	176	22	1	88.442	3.94e-58
CP012809.1	91	239	176	22	1	88.442	3.94e-58
CP012809.1	91	239	176	22	1	88.442	3.94e-58
CP012809.1	91	239	176	22	1	88.442	3.94e-58
CP012809.1	91	239	176	22	1	88.442	3.94e-58
CP012809.1	91	239	176	22	1	88.442	3.94e-58
CP012809.1	91	239	176	22	1	88.442	3.94e-58
CP012809.1	91	239	176	22	1	88.442	3.94e-58
CP012809.1	91	239	176	22	1	88.442	3.94e-58
CP012809.1	91	239	176	22	1	88.442	3.94e-58
CP012809.1	91	239	176	22	1	88.442	3.94e-58
CP012809.1	91	239	176	22	1	88.442	3.94e-58
CP012809.1	91	239	176	22	1	88.442	3.94e-58
CP012809.1	91	239	176	22	1	88.442	3.94e-58
CP012809.1	91	239	176	22	1	88.442	3.94e-58
CP012809.1	91	239	176	22	1	88.442	3.94e-58
CP012809.1	91	239	176	22	1	88.442	3.94e-58
CP012809.1	91	239	176	22	1	88.442	3.94e-58
CP012809.1	91	239	176	22	1	88.442	3.94e-58
CP012809.1	91	239	176	22	1	88.442	3.94e-58
CP012809.1	91	239	176	22	1	88.442	3.94e-58
CP012809.1	91	239	176	22	1	88.442	3.94e-58
CP012809.1	91	239	176	22	1	88.442	3.94e-58
CP012809.1	91	239	176	22	1	88.442	3.94e-58
CP012809.1	91	239	176	22	1	88.442	3.94e-58
CP012809.1	91	239	176	22	1	88.442	3.94e-58
CP012809.1	91	239	176	22	1	88.442	3.94e-58
CP012809.1	91	239	176	22	1	88.442	3.94e-58
CP012809.1	91	239	176	22	1	88.442	3.94e-58
CP012809.1	91	239	176	22	1	88.442	3.94e-58
CP012809.1	91	239	176	22	1	88.442	3.94e-58
CP012809.1	91	239	176	22	1	88.442	3.94e-58
CP012809.1	91	239	176	22	1	88.442	3.94e-58
CP012809.1	91	239	176	22	1	88.442	3.94e-58
CP012809.1	91	239	176	22	1	88.442	3.94e-58
CP012809.1	91	239	176	22	1	88.442	3.94e-58
CP012809.1	91	239	176	22	1	88.442	3.94e-58
CP012809.1	91	239	176	22	1	88.442	3.94e-58
CP012809.1	91	239	176	22	1	88.442	3.94e-58
CP012809.1	91	239	176	22	1	88.442	3.94e-58
CP012809.1	91	239	176	22	1	88.442	3.94e-58
CP012809.1	91	69.4	46	2	2	92.000	5.48e-07
CP012809.1	91	69.4	46	2	2	92.000	5.48e-07
CP012809.1	91	69.4	46	2	2	92.000	5.48e-07
CP012809.1	91	69.4	46	2	2	92.000	5.48e-07
CP012809.1	91	69.4	46	2	2	92.000	5.48e-07
CP012809.1	91	69.4	46	2	2	92.000	5.48e-07
CP012809.1	91	69.4	46	2	2	92.000	5.48e-07
CP012809.1	91	69.4	46	2	2	92.000	5.48e-07
CP012809.1	91	69.4	46	2	2	92.000	5.48e-07
CP012809.1	91	69.4	46	2	2	92.000	5.48e-07
CP012809.1	91	69.4	46	2	2	92.000	5.48e-07
CP012809.1	91	69.4	46	2	2	92.000	5.48e-07
CP012809.1	91	69.4	46	2	2	92.000	5.48e-07
CP012809.1	91	69.4	46	2	2	92.000	5.48e-07
CP012809.1	91	69.4	46	2	2	92.000	5.48e-07
CP012809.1	91	69.4	46	2	2	92.000	5.48e-07
CP012809.1	91	69.4	46	2	2	92.000	5.48e-07
CP012809.1	91	69.4	46	2	2	92.000	5.48e-07
CP012809.1	91	69.4	46	2	2	92.000	5.48e-07
CP012809.1	91	69.4	46	2	2	92.000	5.48e-07
CP012809.1	91	69.4	46	2	2	92.000	5.48e-07
CP012809.1	91	69.4	46	2	2	92.000	5.48e-07
CP012809.1	91	69.4	46	2	2	92.000	5.48e-07
CP012809.1	91	69.4	46	2	2	92.000	5.48e-07
CP012809.1	91	69.4	46	2	2	92.000	5.48e-07
CP012809.1	91	69.4	46	2	2	92.000	5.48e-07
CP012809.1	91	69.4	46	2	2	92.000	5.48e-07
CP012809.1	91	69.4	46	2	2	92.000	5.48e-07
CP012809.1	91	69.4	46	2	2	92.000	5.48e-07
CP012809.1	91	69.4	46	2	2	92.000	5.48e-07
CP012809.1	91	69.4	46	2	2	92.000	5.48e-07
CP012809.1	91	69.4	46	2	2	92.000	5.48e-07
CP012809.1	91	69.4	46	2	2	92.000	5.48e-07
CP012809.1	91	69.4	46	2	2	92.000	5.48e-07
CP012809.1	91	69.4	46	2	2	92.000	5.48e-07
CP012809.1	91	69.4	46	2	2	92.000	5.48e-07
CP012809.1	91	69.4	46	2	2	92.000	5.48e-07
CP012809.1	91	69.4	46	2	2	92.000	5.48e-07
CP012809.1	91	69.4	46	2	2	92.000	5.48e-07
CP012809.1	91	69.4	46	2	2	92.000	5.48e-07
CP012809.1	91	69.4	46	2	2	92.000	5.48e-07
CP012809.1	91	69.4	46	2	2	92.000	5.48e-07
CP012809.1	91	69.4	46	2	2	92.000	5.48e-07
CP012809.1	91	69.4	46	2	2	92.000	5.48e-07
CP012809.1	91	69.4	46	2	2	92.000	5.48e-07
CP012809.1	91	69.4	46	2	2	92.000	5.48e-07
CP012809.1	91	69.4	46	2	2	92.000	5.48e-07
CP012809.1	91	69.4	46	2	2	92.000	5.48e-07
CP012809.1	91	69.4	46	2	2	92.000	5.48e-07
CP012809.1	91	69.4	46	2	2	92.000	5.48e-07
CP025324.1	90	2586	1900	175	60	88.993	0.0
CP025324.1	90	2586	1900	175	60	88.993	0.0
CP025324.1	90	2586	1900	175	60	88.993	0.0
CP025324.1	90	224	165	22	0	88.235	1.10e-53
CP025324.1	90	224	165	22	0	88.235	1.10e-53
CP025324.1	90	224	165	22	0	88.235	1.10e-53
CP025324.1	90	69.4	39	1	0	97.500	5.48e-07
CP025324.1	90	69.4	39	1	0	97.500	5.48e-07
CP025324.1	90	69.4	39	1	0	97.500	5.48e-07
CP012816.1	91	2582	1893	191	45	88.915	0.0
CP012816.1	91	246	182	22	2	88.350	2.36e-60
CP012816.1	91	69.4	46	2	2	92.000	5.48e-07
NJIJ01000036.1	85	2580	1775	154	28	90.700	0.0
NJIJ01000036.1	85	270	205	23	5	87.983	1.40e-67
NJIJ01000036.1	85	69.4	37	0	0	100.000	5.48e-07
CP048993.1	92	2580	1912	166	73	88.889	0.0
[truncated: 1,014 more rows]
