# Supplementary material for: Using nanopore sequencing to identify fungi from clinical samples with high phylogenetic resolution
Source: Sci Rep. 2023 Jun 16;13:9785. doi: 10.1038/s41598-023-37016-0 (PMC10275880; doi:10.1038/s41598-023-37016-0)
Supplement: Supplementary file 1 — Supplementary Information. [file 41598_2023_37016_MOESM1_ESM.zip › Supplementary_Information/Supplementary_Data/Data_S5_Mock_blast/results/Mock_RGN1_6_fmt0.txt]

BLASTN 2.13.0+


Reference: Zheng Zhang, Scott Schwartz, Lukas Wagner, and Webb
Miller (2000), "A greedy algorithm for aligning DNA sequences", J
Comput Biol 2000; 7(1-2):203-14.


Database: all.fna
           16,976,359 sequences; 173,045,930,078 total letters


Query= ITS2_6

Length=247
                                                                      Score     E
Sequences producing significant alignments:                          (Bits)  Value

SWKV01000528.1 Didymella heteroderae strain 28M1 scaffold_529, wh...  457     8e-125
JACSOR010000209.1 Penicillium dipodomyicola strain IIF7SW-F2 NODE...  457     8e-125
QAGI01000420.1 Penicillium sp. MA 6040 contig00420, whole genome ...  457     8e-125
JACVQR010000011.1 Penicillium fimorum strain S/N-308-OC-P1 S_N-30...  457     8e-125
SWKU01000089.1 Curvularia kusanoi strain 30M1 scaffold_89, whole ...  457     8e-125
JAFEVA010000190.1 Neoarthrinium moseri strain CBS 164.80 scaffold...  457     8e-125
JACSPC010000172.1 Penicillium griseoroseum strain IF3SW-F1 NODE_1...  457     8e-125
CM002801.1 Penicillium chrysogenum strain P2niaD18 chromosome IV,...  457     8e-125
NW_026055304.1 Neoarthrinium moseri strain CBS 164.80 chromosome ...  457     8e-125
RFFF01001586.1 Penicillium sp. CF01 contig_1588, whole genome sho...  451     4e-123
PKQL01000996.1 Penicillium sp. CF05 scaffold_995, whole genome sh...  451     4e-123
CAJVRB010000041.1 Penicillium nalgiovense genome assembly, contig...  451     4e-123
JAMALG010000162.1 Filobasidiaceae sp. PT2105A-2 ctg_162, whole ge...  451     4e-123
MLQL01000163.1 Penicillium flavigenum strain IBT 14082 PENFLA_con...  451     4e-123
MUGI01000139.1 Penicillium sp. BW_12 number12_ATCACG.R1_(paired)_...  446     2e-121
PUXE01000268.1 Penicillium sp. SPG-F1 NODE_268_length_7477_cov_11...  446     2e-121
PUHX01000265.1 Penicillium sp. SPG-F15 NODE_265_length_4793_cov_1...  446     2e-121
JAASRZ010000049.1 Penicillium sp. str. #12 tig00000030_pilon, who...  446     2e-121
JAKLNB010000448.1 Penicillium caseifulvum strain FKI-L3-CM-P1 NOD...  446     2e-121
MDYO01000177.1 Penicillium solitum strain IBT 29525 PENSOL_contig...  446     2e-121
JAHAQQ010000405.1 Penicillium palitans strain F6_7S_1C_F NODE_405...  446     2e-121
JAETFV010000058.1 Penicillium robsamsonii strain VS III D KN3.2 V...  446     2e-121
MUGJ01000069.1 Penicillium sp. BW_162_3FA 162_FA_TTAGGC.R1_(paire...  446     2e-121
JACXYV010000050.1 Penicillium camemberti strain FM013=LCP06093 Pc...  446     2e-121
JACXYV010000047.1 Penicillium camemberti strain FM013=LCP06093 Pc...  446     2e-121
JACXYV010000045.1 Penicillium camemberti strain FM013=LCP06093 Pc...  446     2e-121
JACXYV010000042.1 Penicillium camemberti strain FM013=LCP06093 Pc...  446     2e-121
JACXYV010000039.1 Penicillium camemberti strain FM013=LCP06093 Pc...  446     2e-121
JACXYV010000034.1 Penicillium camemberti strain FM013=LCP06093 Pc...  446     2e-121
JACXYV010000031.1 Penicillium camemberti strain FM013=LCP06093 Pc...  446     2e-121
JACXYV010000030.1 Penicillium camemberti strain FM013=LCP06093 Pc...  446     2e-121
NW_024469302.1 Penicillium solitum strain IBT 29525 chromosome Un...  446     2e-121
LHQR01000013.1 Penicillium griseofulvum strain PG3 contig_6, whol...  444     7e-121
LHQR01000025.1 Penicillium griseofulvum strain PG3 contig_18, who...  444     7e-121
LHQR01000026.1 Penicillium griseofulvum strain PG3 contig_11, who...  444     7e-121
MDDG01000036.1 Penicillium coprophilum strain IBT 31321 PENCOP_co...  444     7e-121
NW_024467419.1 Penicillium griseofulvum strain PG3 chromosome Unk...  444     7e-121
NW_024467431.1 Penicillium griseofulvum strain PG3 chromosome Unk...  444     7e-121
NW_024467432.1 Penicillium griseofulvum strain PG3 chromosome Unk...  444     7e-121
CAJVRC010000095.1 Penicillium egyptiacum genome assembly, contig:...  440     8e-120
JNNR01000513.1 Penicillium nordicum strain UASWS BFE487 Contig513...  440     8e-120
JACXYV010000051.1 Penicillium camemberti strain FM013=LCP06093 Pc...  440     8e-120
JACXYV010000044.1 Penicillium camemberti strain FM013=LCP06093 Pc...  440     8e-120
JAMFOT010000209.1 Penicillium sp. D2Mb strain R2202 ctg_209, whol...  438     3e-119
JACXYV010000053.1 Penicillium camemberti strain FM013=LCP06093 Pc...  438     3e-119
JACXYV010000046.1 Penicillium camemberti strain FM013=LCP06093 Pc...  438     3e-119
JACXYV010000043.1 Penicillium camemberti strain FM013=LCP06093 Pc...  438     3e-119
JACXYV010000041.1 Penicillium camemberti strain FM013=LCP06093 Pc...  438     3e-119
JACXYV010000040.1 Penicillium camemberti strain FM013=LCP06093 Pc...  438     3e-119
JACXYV010000033.1 Penicillium camemberti strain FM013=LCP06093 Pc...  438     3e-119
JACXYV010000016.1 Penicillium camemberti strain FM013=LCP06093 Pc...  438     3e-119
JANFQS010000991.1 Penicillium verrucosum strain IFST Pver1 NODE_9...  435     4e-118
JAFCIW010000005.1 Penicillium aurantiogriseum strain IBT 35659 ut...  435     4e-118
JACXYV010000048.1 Penicillium camemberti strain FM013=LCP06093 Pc...  435     4e-118
MDYP01000171.1 Penicillium vulpinum strain IBT 29486 PENVUL_conti...  433     1e-117
CAKMRK010000230.1 Penicillium sclerotigenum genome assembly, cont...  433     1e-117
CAJVRC010000793.1 Penicillium egyptiacum genome assembly, contig:...  431     5e-117
CAJVRC010000035.1 Penicillium egyptiacum genome assembly, contig:...  431     5e-117
WBOJ01000006.1 Penicillium polonicum strain F7 contig.6, whole ge...  429     2e-116
WBOJ01000005.1 Penicillium polonicum strain F7 contig.5, whole ge...  429     2e-116
CM024083.1 Penicillium polonicum strain F7 chromosome IV, whole g...  429     2e-116
LLXE01000800.1 Penicillium freii strain DAOM 242723 scaffold_800,...  429     2e-116
MUGH01000060.1 Penicillium sp. BW_MB Marcia_B_CGATGT.R1_(paired)_...  424     9e-115
SRQG01000754.1 Claviceps aff. humidiphila group G2b strain LM81 c...  424     9e-115
WBOJ01000007.1 Penicillium polonicum strain F7 contig.7, whole ge...  422     3e-114
JACXYV010000038.1 Penicillium camemberti strain FM013=LCP06093 Pc...  422     3e-114
JAMAGY010000224.1 Aspergillaceae sp. S1701 strain PF2412A ctg_224...  416     1e-112
JAMAFK010000124.1 Penicillium paneum strain M1707 ctg_124, whole ...  416     1e-112
JH993682.1 Penicillium digitatum Pd1 unplaced genomic scaffold Sc...  411     7e-111
NW_014574576.1 Penicillium digitatum Pd1 unplaced genomic scaffol...  411     7e-111
JABCSE010000029.1 Penicillium roqueforti strain LCP96 04111 scaff...  399     1e-107
NW_024067592.1 Penicillium roqueforti strain LCP96 04111 chromoso...  399     1e-107
MU158090.1 Crepidotus variabilis strain CBS 506.95 unplaced genom...  372     3e-99 
CAJVNO010000062.1 Penicillium olsonii genome assembly, contig: NO...  364     5e-97 
CAJVRC010000275.1 Penicillium egyptiacum genome assembly, contig:...  364     5e-97 
CACM01000378.1 Erysiphe pisi, MIRA assembly whole genome shotgun ...  364     5e-97 
MNBE01000628.1 Penicillium subrubescens strain CBS 132785 PENSUBs...  359     2e-95 
CAJVOY010000016.1 Penicillium salamii genome assembly, contig: NO...  359     2e-95 
JAAVMA010000124.1 Penicillium ochrochloron strain RLS11 NODE_124_...  359     2e-95 
RFFF01000429.1 Penicillium sp. CF01 contig_429, whole genome shot...  355     3e-94 
CDHK01000043.1 Penicillium brasilianum genome assembly Pbras_Allp...  346     2e-91 
CDHK01000042.1 Penicillium brasilianum genome assembly Pbras_Allp...  346     2e-91 
JAMAGZ010000485.1 Aspergillaceae sp. PF1803 strain PT4103 ctg_485...  344     7e-91 
JAMAHC010000176.1 Penicillium sp. R1202D strain S1126A ctg_176, w...  340     9e-90 
JAMAHE010000381.1 Penicillium sp. PH3801 strain S1316 ctg_381, wh...  340     9e-90 
JAMAHA010000120.1 Penicillium sp. PF2412A strain R1202D ctg_120, ...  340     9e-90 
JAMAHD010000167.1 Penicillium sp. S1126A strain PH3801 ctg_167, w...  340     9e-90 
JRVD02000017.1 Penicillium oxalicum strain HP7-1 unanchor18, whol...  340     9e-90 
JRVD02000016.1 Penicillium oxalicum strain HP7-1 unanchor17, whol...  340     9e-90 
JAMAHB010000149.1 Penicillium sp. PT4103 strain D2Mb ctg_149, who...  340     9e-90 
NW_026088304.1 Penicillium oxalicum strain HP7-1 chromosome Unkno...  340     9e-90 
NW_026088303.1 Penicillium oxalicum strain HP7-1 chromosome Unkno...  340     9e-90 
JACWGB010000032.1 Penicillium sp. VS AB III KN VS-AB-III-KN_conti...  339     3e-89 
MDYN01000221.1 Penicillium antarcticum strain IBT 31811 PENANT_co...  339     3e-89 
JACWGC010000003.1 Penicillium sp. VS AB III KN 1 VS-AB-III-KN-1_c...  339     3e-89 
JAGUQL010000038.1 Penicillium corylophilum strain F5_1S_1A_F NODE...  339     3e-89 
JAMAGY010000223.1 Aspergillaceae sp. S1701 strain PF2412A ctg_223...  337     1e-88 
JPLR01000049.1 Penicillium capsulatum strain LiaoWQ-2011 unitig_2...  337     1e-88 
JPLR01000001.1 Penicillium capsulatum strain LiaoWQ-2011 unitig_1...  337     1e-88 
AOTG01000575.1 Penicillium paxilli ATCC 26601 contig431_0, whole ...  337     1e-88 
QAGG01000433.1 Penicillium sp. MA 6036 contig00433, whole genome ...  337     1e-88 
JANFQT010000544.1 Penicillium glycyrrhizacola strain CGMCC 3.1527...  333     1e-87 
PZKB01000354.1 Penicillium sp. MT2 MMC-2018 NODE_354, whole genom...  333     1e-87 
LXJU01000204.1 Penicillium arizonense strain CBS 141311 PENARI_co...  331     5e-87 
JAMADU010000619.1 Penicillium janthinellum strain PG2902 ctg_619,...  331     5e-87 
NW_019173481.1 Penicillium arizonense strain CBS 141311 chromosom...  331     5e-87 
CM041263.1 Penicillium oxalicum strain HP7-1 chromosome VIII, who...  327     7e-86 
NC_064657.1 Penicillium oxalicum strain HP7-1 chromosome VIII, wh...  327     7e-86 
JACWFS010000065.1 Penicillium sp. VS I D KN 3 VS-I-D-KN-3_contig_...  326     2e-85 
JACWFT010000001.1 Penicillium sp. VS I D KN VS-I-D-KN_contig_1, w...  326     2e-85 
WIWV01000274.1 Penicillium ucsense strain S1M29 PECM_scaffold_274...  324     9e-85 
JAMAGW010000297.1 Aspergillaceae sp. S1602 strain S1701 ctg_297, ...  320     1e-83 
JAMAGU010000120.1 Talaromyces sp. PF30-5 strain S1602 ctg_121, wh...  318     4e-83 
JAMAGV010000048.1 Talaromyces sp. PT3601 strain M1327 ctg_48, who...  318     4e-83 
JAMZTW010000086.1 Penicillium simplicissimum strain A4 tig0000014...  315     5e-82 
CAJVRJ010000003.1 Penicillium sclerotiorum genome assembly, conti...  311     7e-81 
JAMZTW010000111.1 Penicillium simplicissimum strain A4 tig0000017...  311     7e-81 
JAMZTW010000110.1 Penicillium simplicissimum strain A4 tig0000017...  311     7e-81 
JAMZTW010000107.1 Penicillium simplicissimum strain A4 tig0000017...  311     7e-81 
JAMZTW010000106.1 Penicillium simplicissimum strain A4 tig0000016...  311     7e-81 
JAMZTW010000103.1 Penicillium simplicissimum strain A4 tig0000016...  311     7e-81 
JAMZTW010000102.1 Penicillium simplicissimum strain A4 tig0000016...  311     7e-81 
JAMZTW010000101.1 Penicillium simplicissimum strain A4 tig0000016...  311     7e-81 
JAMZTW010000100.1 Penicillium simplicissimum strain A4 tig0000015...  311     7e-81 
JAMZTW010000099.1 Penicillium simplicissimum strain A4 tig0000015...  311     7e-81 
JAMZTW010000098.1 Penicillium simplicissimum strain A4 tig0000015...  311     7e-81 
JAMZTW010000097.1 Penicillium simplicissimum strain A4 tig0000015...  311     7e-81 
JAMZTW010000096.1 Penicillium simplicissimum strain A4 tig0000015...  311     7e-81 
JAMZTW010000094.1 Penicillium simplicissimum strain A4 tig0000015...  311     7e-81 
JAMZTW010000093.1 Penicillium simplicissimum strain A4 tig0000015...  311     7e-81 
JAMZTW010000092.1 Penicillium simplicissimum strain A4 tig0000015...  311     7e-81 
JAMZTW010000091.1 Penicillium simplicissimum strain A4 tig0000015...  311     7e-81 
JAMZTW010000090.1 Penicillium simplicissimum strain A4 tig0000014...  311     7e-81 
JAMZTW010000089.1 Penicillium simplicissimum strain A4 tig0000014...  311     7e-81 
JAMZTW010000088.1 Penicillium simplicissimum strain A4 tig0000014...  311     7e-81 
JAMZTW010000087.1 Penicillium simplicissimum strain A4 tig0000014...  311     7e-81 
JAMZTW010000085.1 Penicillium simplicissimum strain A4 tig0000014...  311     7e-81 
JAMZTW010000078.1 Penicillium simplicissimum strain A4 tig0000012...  311     7e-81 
JAMYHO010000160.1 Apiotrichum sp. PL3306B ctg_160, whole genome s...  311     7e-81 
PTJQ01453438.1 Uromyces transversalis strain FL11_1 FL11-1_453438...  309     2e-80 
PTJQ01387942.1 Uromyces transversalis strain FL11_1 FL11-1_387942...  309     2e-80 
MCBS01005928.1 Golovinomyces cichoracearum isolate UMSG1 GcM1_con...  307     9e-80 
JAMAGX010000103.1 Aspergillaceae sp. M1327 strain PF1803 ctg_103,...  307     9e-80 
BBXM02000016.1 Aspergillus udagawae IFM 46973 DNA, scaffold_16, w...  303     1e-78 
JACBAG010001485.1 Aspergillus felis isolate CNM-CM7691 NODE_443_l...  303     1e-78 
NKHU02000428.1 Aspergillus thermomutatus strain HMR AF 39 NODE_42...  303     1e-78 
NW_025091279.1 Aspergillus udagawae IFM 46973 DNA, scaffold_16, w...  303     1e-78 
NW_020798475.1 Aspergillus thermomutatus strain HMR AF 39 chromos...  303     1e-78 
MSZS01000005.1 Aspergillus novofumigatus IBT 16806 P174scaffold_5...  298     5e-77 
MSZS01000021.1 Aspergillus novofumigatus IBT 16806 P174scaffold_2...  298     5e-77 
MSZS01000020.1 Aspergillus novofumigatus IBT 16806 P174scaffold_2...  298     5e-77 
MSZS01000019.1 Aspergillus novofumigatus IBT 16806 P174scaffold_1...  298     5e-77 
JAAKEQ010000076.1 Aspergillus oerlinghausenensis strain CBS 13918...  298     5e-77 
JAAAPX010000306.1 Aspergillus fumigatiaffinis strain CNM-CM6805 N...  298     5e-77 
CM000172.1 Aspergillus fumigatus Af293 chromosome 4, whole genome...  298     5e-77 
JAGXKD010000017.1 Aspergillus sp. GbtcF1 F1_0083, whole genome sh...  298     5e-77 
BLKH01000198.1 Aspergillus lentulus IFM 58399 DNA, scaffold_198, ...  298     5e-77 
NW_022984065.1 Aspergillus lentulus IFM 58399 DNA, scaffold_198, ...  298     5e-77 
NC_007197.1 Aspergillus fumigatus Af293 chromosome 4, whole genom...  298     5e-77 
NW_020194278.1 Aspergillus novofumigatus IBT 16806 chromosome Unk...  298     5e-77 
NW_020194294.1 Aspergillus novofumigatus IBT 16806 chromosome Unk...  298     5e-77 
NW_020194293.1 Aspergillus novofumigatus IBT 16806 chromosome Unk...  298     5e-77 
NW_020194292.1 Aspergillus novofumigatus IBT 16806 chromosome Unk...  298     5e-77 
MSZS01000050.1 Aspergillus novofumigatus IBT 16806 P174scaffold_5...  296     2e-76 
MSZS01000029.1 Aspergillus novofumigatus IBT 16806 P174scaffold_2...  296     2e-76 
DS026993.1 Aspergillus clavatus NRRL 1 1099423829739 genomic scaf...  296     2e-76 
DS027078.1 Aspergillus clavatus NRRL 1 1099423829824 genomic scaf...  296     2e-76 
DS027088.1 Aspergillus clavatus NRRL 1 1099423829834 genomic scaf...  296     2e-76 
NW_001510447.1 Aspergillus clavatus NRRL 1 1099423829739 genomic ...  296     2e-76 
NW_001510380.1 Aspergillus clavatus NRRL 1 1099423829824 genomic ...  296     2e-76 
NW_001510370.1 Aspergillus clavatus NRRL 1 1099423829834 genomic ...  296     2e-76 
NW_020194323.1 Aspergillus novofumigatus IBT 16806 chromosome Unk...  296     2e-76 
NW_020194302.1 Aspergillus novofumigatus IBT 16806 chromosome Unk...  296     2e-76 
MSZS01000058.1 Aspergillus novofumigatus IBT 16806 P174scaffold_5...  291     9e-75 
MSZS01000011.1 Aspergillus novofumigatus IBT 16806 P174scaffold_1...  291     9e-75 
DS027112.1 Aspergillus clavatus NRRL 1 1099423829858 genomic scaf...  291     9e-75 
NW_001510346.1 Aspergillus clavatus NRRL 1 1099423829858 genomic ...  291     9e-75 
NW_020194331.1 Aspergillus novofumigatus IBT 16806 chromosome Unk...  291     9e-75 
NW_020194284.1 Aspergillus novofumigatus IBT 16806 chromosome Unk...  291     9e-75 
JAFBMR010000004.1 Aspergillus sp. 'subgen. Cremei' strain IBT 356...  287     1e-73 
JACBAD010001631.1 Aspergillus hiratsukae isolate CNM-CM5793 NODE_...  285     4e-73 
WXTY01000020.1 Spiromastix sp. SCSIO F190 Contig20, whole genome ...  281     5e-72 
SMSW01000009.1 Aspergillus cejpii strain FS110 scaffold9, whole g...  281     5e-72 
SMSW01000006.1 Aspergillus cejpii strain FS110 scaffold6, whole g...  281     5e-72 
SMSW01000012.1 Aspergillus cejpii strain FS110 scaffold12, whole ...  281     5e-72 
SMSW01000011.1 Aspergillus cejpii strain FS110 scaffold11, whole ...  281     5e-72 
JAKLNT010000355.1 Aspergillus quadricinctus strain FKII-L3-BK-DRA...  279     2e-71 
NKHV02000463.1 Aspergillus turcosus strain HMR AF 23 NODE_461, wh...  279     2e-71 
JSYV01000010.1 Evansstolkia leycettana strain CBS 398.68 contig01...  278     7e-71 
SPNV01000634.1 Aspergillus burnettii strain FRR 5400 scaffold_634...  274     9e-70 
VCAU01000267.1 Aspergillus nanangensis strain MST-FP2251 scaffold...  272     3e-69 
PTJQ01002843.1 Uromyces transversalis strain FL11_1 FL11-1_002843...  268     4e-68 
BHVY01000008.1 Aspergillus pseudoviridinutans IFM 55266 DNA, scaf...  267     2e-67 
NW_025091288.1 Aspergillus pseudoviridinutans IFM 55266 DNA, scaf...  267     2e-67 
PTJQ01379983.1 Uromyces transversalis strain FL11_1 FL11-1_379983...  265     5e-67 
JALZYI010000115.1 Aspergillus tamarii strain PB2201 ctg_115, whol...  263     2e-66 
LYCR01000272.1 Aspergillus bombycis strain NRRL26010 contig00272,...  261     7e-66 
NW_019170274.1 Aspergillus bombycis strain NRRL26010 chromosome U...  261     7e-66 
CP059872.1 Aspergillus flavus NRRL3357 chromosome 7                   257     9e-65 
JANAXO010000200.1 Aspergillus texensis strain TX-A-6-1-S NODE_200...  257     9e-65 
QCWU01000014.1 Colletotrichum sp. JS-367 scaffold14, whole genome...  257     9e-65 
SJFF01000027.1 Aspergillus parasiticus strain E1365 E1365_(paired...  257     9e-65 
BA000055.1 Aspergillus oryzae RIB40 DNA, chromosome 7                 257     9e-65 
JAGXKE010000002.1 Aspergillus sp. GbtcF2 F2_63, whole genome shot...  257     9e-65 
NC_036441.1 Aspergillus oryzae RIB40 DNA, chromosome 7                257     9e-65 
NC_054697.1 Aspergillus flavus NRRL3357 chromosome 7, complete se...  257     9e-65 
JALZYL010000072.1 Aspergillus tritici strain S2209 ctg_72, whole ...  255     3e-64 
NVQI01000082.1 Aspergillus sp. ATCC 12892 Aspergillus_oryzae_ATCC...  255     3e-64 
MSFK01000078.1 Aspergillus sclerotioniger CBS 115572 BO94scaffold...  255     3e-64 
QUQM01000005.1 Aspergillus tanneri strain NIH1004 AapTan_5_pilon_...  255     3e-64 
NW_022984632.1 Aspergillus tanneri strain NIH1004 chromosome Unkn...  255     3e-64 
NW_020291068.1 Aspergillus sclerotioniger CBS 115572 chromosome U...  255     3e-64 
RCNU01000051.1 Paecilomyces variotii strain CBS 101075 C8Q69scaff...  254     1e-63 
RCNU01000028.1 Paecilomyces variotii strain CBS 101075 C8Q69scaff...  254     1e-63 
NW_021167190.1 Paecilomyces variotii strain CBS 101075 chromosome...  254     1e-63 
NW_021167167.1 Paecilomyces variotii strain CBS 101075 chromosome...  254     1e-63 
JAMADR010000049.1 Thermoascaceae sp. PL2402 ctg_49, whole genome ...  252     4e-63 
JAMADS010000020.1 Thermoascaceae sp. M2901 strain PK2413 ctg_20, ...  252     4e-63 
JAGJCD010000014.1 Aspergillus sp. MCCF 102 NODE_42_length_3736_co...  252     4e-63 
QBDR01000027.1 Thermoascaceae sp. COH1141 Aspergillus_niger_strai...  252     4e-63 
JAMADT010000070.1 Thermoascaceae sp. PL2405 strain M2902 ctg_70, ...  252     4e-63 
JAMADP010000070.1 Thermoascaceae sp. M2902 strain PL2405 ctg_70, ...  252     4e-63 
JAMADQ010000038.1 Thermoascaceae sp. PK2413 strain M2901 ctg_38, ...  252     4e-63 
BDHI01000033.1 Aspergillus awamori DNA, contig: Aawm33, strain: I...  248     5e-62 
BDHI01000026.1 Aspergillus awamori DNA, contig: Aawm26, strain: I...  248     5e-62 
BDHI01000023.1 Aspergillus awamori DNA, contig: Aawm23, strain: I...  248     5e-62 
BDHI01000009.1 Aspergillus awamori DNA, contig: Aawm09, strain: I...  248     5e-62 
MSFU01000107.1 Aspergillus eucalypticola CBS 122712 BO83scaffold_...  248     5e-62 
MSFU01000105.1 Aspergillus eucalypticola CBS 122712 BO83scaffold_...  248     5e-62 
NW_020290381.1 Aspergillus eucalypticola CBS 122712 chromosome Un...  248     5e-62 
NW_020290379.1 Aspergillus eucalypticola CBS 122712 chromosome Un...  248     5e-62 
MSFL01000186.1 Aspergillus heteromorphus CBS 117.55 BO70scaffold_...  246     2e-61 
MSFL01000179.1 Aspergillus heteromorphus CBS 117.55 BO70scaffold_...  246     2e-61 
MSFL01000175.1 Aspergillus heteromorphus CBS 117.55 BO70scaffold_...  246     2e-61 
MSFL01000164.1 Aspergillus heteromorphus CBS 117.55 BO70scaffold_...  246     2e-61 
MSFL01000157.1 Aspergillus heteromorphus CBS 117.55 BO70scaffold_...  246     2e-61 
MSFL01000151.1 Aspergillus heteromorphus CBS 117.55 BO70scaffold_...  246     2e-61 
MSFL01000150.1 Aspergillus heteromorphus CBS 117.55 BO70scaffold_...  246     2e-61 
MSFL01000148.1 Aspergillus heteromorphus CBS 117.55 BO70scaffold_...  246     2e-61 
MSFL01000146.1 Aspergillus heteromorphus CBS 117.55 BO70scaffold_...  246     2e-61 
MSFL01000139.1 Aspergillus heteromorphus CBS 117.55 BO70scaffold_...  246     2e-61 
MSFL01000135.1 Aspergillus heteromorphus CBS 117.55 BO70scaffold_...  246     2e-61 
MSFL01000134.1 Aspergillus heteromorphus CBS 117.55 BO70scaffold_...  246     2e-61 
MSFL01000129.1 Aspergillus heteromorphus CBS 117.55 BO70scaffold_...  246     2e-61 
MSFL01000127.1 Aspergillus heteromorphus CBS 117.55 BO70scaffold_...  246     2e-61 
MSFL01000126.1 Aspergillus heteromorphus CBS 117.55 BO70scaffold_...  246     2e-61 
MSFL01000125.1 Aspergillus heteromorphus CBS 117.55 BO70scaffold_...  246     2e-61 
MSFL01000121.1 Aspergillus heteromorphus CBS 117.55 BO70scaffold_...  246     2e-61 
MSFL01000117.1 Aspergillus heteromorphus CBS 117.55 BO70scaffold_...  246     2e-61 
MSFL01000116.1 Aspergillus heteromorphus CBS 117.55 BO70scaffold_...  246     2e-61 
MSFL01000113.1 Aspergillus heteromorphus CBS 117.55 BO70scaffold_...  246     2e-61 
MSFL01000110.1 Aspergillus heteromorphus CBS 117.55 BO70scaffold_...  246     2e-61 
MSFL01000102.1 Aspergillus heteromorphus CBS 117.55 BO70scaffold_...  246     2e-61 
MSFL01000100.1 Aspergillus heteromorphus CBS 117.55 BO70scaffold_...  246     2e-61 
PELC01000648.1 Curvularia lunata strain W3 NODE_650_length_764_co...  246     2e-61 
MSFU01000081.1 Aspergillus eucalypticola CBS 122712 BO83scaffold_...  246     2e-61 
NW_020290355.1 Aspergillus eucalypticola CBS 122712 chromosome Un...  246     2e-61 
NW_020290591.1 Aspergillus heteromorphus CBS 117.55 chromosome Un...  246     2e-61 
NW_020290584.1 Aspergillus heteromorphus CBS 117.55 chromosome Un...  246     2e-61 
NW_020290580.1 Aspergillus heteromorphus CBS 117.55 chromosome Un...  246     2e-61 
NW_020290569.1 Aspergillus heteromorphus CBS 117.55 chromosome Un...  246     2e-61 
NW_020290562.1 Aspergillus heteromorphus CBS 117.55 chromosome Un...  246     2e-61 
NW_020290556.1 Aspergillus heteromorphus CBS 117.55 chromosome Un...  246     2e-61 
NW_020290555.1 Aspergillus heteromorphus CBS 117.55 chromosome Un...  246     2e-61 
NW_020290553.1 Aspergillus heteromorphus CBS 117.55 chromosome Un...  246     2e-61 
NW_020290551.1 Aspergillus heteromorphus CBS 117.55 chromosome Un...  246     2e-61 
NW_020290544.1 Aspergillus heteromorphus CBS 117.55 chromosome Un...  246     2e-61 
NW_020290540.1 Aspergillus heteromorphus CBS 117.55 chromosome Un...  246     2e-61 
NW_020290539.1 Aspergillus heteromorphus CBS 117.55 chromosome Un...  246     2e-61 
NW_020290534.1 Aspergillus heteromorphus CBS 117.55 chromosome Un...  246     2e-61 
NW_020290532.1 Aspergillus heteromorphus CBS 117.55 chromosome Un...  246     2e-61 
NW_020290531.1 Aspergillus heteromorphus CBS 117.55 chromosome Un...  246     2e-61 
NW_020290530.1 Aspergillus heteromorphus CBS 117.55 chromosome Un...  246     2e-61 
NW_020290526.1 Aspergillus heteromorphus CBS 117.55 chromosome Un...  246     2e-61 
NW_020290522.1 Aspergillus heteromorphus CBS 117.55 chromosome Un...  246     2e-61 
NW_020290521.1 Aspergillus heteromorphus CBS 117.55 chromosome Un...  246     2e-61 
NW_020290518.1 Aspergillus heteromorphus CBS 117.55 chromosome Un...  246     2e-61 
NW_020290515.1 Aspergillus heteromorphus CBS 117.55 chromosome Un...  246     2e-61 
NW_020290507.1 Aspergillus heteromorphus CBS 117.55 chromosome Un...  246     2e-61 
NW_020290505.1 Aspergillus heteromorphus CBS 117.55 chromosome Un...  246     2e-61 
MSFL01000161.1 Aspergillus heteromorphus CBS 117.55 BO70scaffold_...  244     7e-61 
MSFL01000137.1 Aspergillus heteromorphus CBS 117.55 BO70scaffold_...  244     7e-61 
MSFM01000006.1 Aspergillus campestris IBT 28561 P168scaffold_6, w...  244     7e-61 
MSFM01000031.1 Aspergillus campestris IBT 28561 P168scaffold_31, ...  244     7e-61 
MSFM01000022.1 Aspergillus campestris IBT 28561 P168scaffold_22, ...  244     7e-61 
CAJVRC010000506.1 Penicillium egyptiacum genome assembly, contig:...  244     7e-61 
NW_020194341.1 Aspergillus campestris IBT 28561 chromosome Unknow...  244     7e-61 
NW_020194366.1 Aspergillus campestris IBT 28561 chromosome Unknow...  244     7e-61 
NW_020194357.1 Aspergillus campestris IBT 28561 chromosome Unknow...  244     7e-61 
NW_020290566.1 Aspergillus heteromorphus CBS 117.55 chromosome Un...  244     7e-61 
NW_020290542.1 Aspergillus heteromorphus CBS 117.55 chromosome Un...  244     7e-61 
MSFL01000185.1 Aspergillus heteromorphus CBS 117.55 BO70scaffold_...  243     3e-60 
MSFL01000184.1 Aspergillus heteromorphus CBS 117.55 BO70scaffold_...  243     3e-60 
MSFL01000182.1 Aspergillus heteromorphus CBS 117.55 BO70scaffold_...  243     3e-60 
MSFL01000170.1 Aspergillus heteromorphus CBS 117.55 BO70scaffold_...  243     3e-60 
MSFL01000165.1 Aspergillus heteromorphus CBS 117.55 BO70scaffold_...  243     3e-60 
MSFL01000103.1 Aspergillus heteromorphus CBS 117.55 BO70scaffold_...  243     3e-60 
BDHI01000020.1 Aspergillus awamori DNA, contig: Aawm20, strain: I...  243     3e-60 
MSFU01000099.1 Aspergillus eucalypticola CBS 122712 BO83scaffold_...  243     3e-60 
MSFU01000098.1 Aspergillus eucalypticola CBS 122712 BO83scaffold_...  243     3e-60 
MSFU01000079.1 Aspergillus eucalypticola CBS 122712 BO83scaffold_...  243     3e-60 
MSFU01000116.1 Aspergillus eucalypticola CBS 122712 BO83scaffold_...  243     3e-60 
NW_020290373.1 Aspergillus eucalypticola CBS 122712 chromosome Un...  243     3e-60 
NW_020290372.1 Aspergillus eucalypticola CBS 122712 chromosome Un...  243     3e-60 
NW_020290353.1 Aspergillus eucalypticola CBS 122712 chromosome Un...  243     3e-60 
NW_020290390.1 Aspergillus eucalypticola CBS 122712 chromosome Un...  243     3e-60 
NW_020290590.1 Aspergillus heteromorphus CBS 117.55 chromosome Un...  243     3e-60 
NW_020290589.1 Aspergillus heteromorphus CBS 117.55 chromosome Un...  243     3e-60 
NW_020290587.1 Aspergillus heteromorphus CBS 117.55 chromosome Un...  243     3e-60 
NW_020290575.1 Aspergillus heteromorphus CBS 117.55 chromosome Un...  243     3e-60 
NW_020290570.1 Aspergillus heteromorphus CBS 117.55 chromosome Un...  243     3e-60 
NW_020290508.1 Aspergillus heteromorphus CBS 117.55 chromosome Un...  243     3e-60 
MSFL01000181.1 Aspergillus heteromorphus CBS 117.55 BO70scaffold_...  241     9e-60 
MSFL01000177.1 Aspergillus heteromorphus CBS 117.55 BO70scaffold_...  241     9e-60 
MSFL01000138.1 Aspergillus heteromorphus CBS 117.55 BO70scaffold_...  241     9e-60 
MSFL01000124.1 Aspergillus heteromorphus CBS 117.55 BO70scaffold_...  241     9e-60 
MSFL01000120.1 Aspergillus heteromorphus CBS 117.55 BO70scaffold_...  241     9e-60 
MSFL01000112.1 Aspergillus heteromorphus CBS 117.55 BO70scaffold_...  241     9e-60 
NW_020290586.1 Aspergillus heteromorphus CBS 117.55 chromosome Un...  241     9e-60 
NW_020290582.1 Aspergillus heteromorphus CBS 117.55 chromosome Un...  241     9e-60 
NW_020290543.1 Aspergillus heteromorphus CBS 117.55 chromosome Un...  241     9e-60 
NW_020290529.1 Aspergillus heteromorphus CBS 117.55 chromosome Un...  241     9e-60 
NW_020290525.1 Aspergillus heteromorphus CBS 117.55 chromosome Un...  241     9e-60 
NW_020290517.1 Aspergillus heteromorphus CBS 117.55 chromosome Un...  241     9e-60 
MSFL01000178.1 Aspergillus heteromorphus CBS 117.55 BO70scaffold_...  239     3e-59 
MSFL01000176.1 Aspergillus heteromorphus CBS 117.55 BO70scaffold_...  239     3e-59 
MSFL01000140.1 Aspergillus heteromorphus CBS 117.55 BO70scaffold_...  239     3e-59 
MSFL01000123.1 Aspergillus heteromorphus CBS 117.55 BO70scaffold_...  239     3e-59 
MSFL01000114.1 Aspergillus heteromorphus CBS 117.55 BO70scaffold_...  239     3e-59 
MSFL01000105.1 Aspergillus heteromorphus CBS 117.55 BO70scaffold_...  239     3e-59 
AM270982.1 Aspergillus niger supercontig An03                         239     3e-59 
MSFM01000024.1 Aspergillus campestris IBT 28561 P168scaffold_24, ...  239     3e-59 
CAJVRC010000501.1 Penicillium egyptiacum genome assembly, contig:...  239     3e-59 
JACVQR010000012.1 Penicillium fimorum strain S/N-308-OC-P1 S_N-30...  239     3e-59 
AP024428.1 Aspergillus luchuensis IFO 4308 DNA, chromosome 4, nea...  239     3e-59 
JAMALA010000145.1 Cystobasidiaceae sp. 2NF920 ctg_145, whole geno...  239     3e-59 
JACKQL010001928.1 Termitomyces sp. T153 contig_29496, whole genom...  239     3e-59 
JAMAGK010000163.1 Talaromyces sp. R2412 strain PX1902 ctg_163, wh...  239     3e-59 
BLWE01000015.1 Aspergillus tubingensis WU-2223L DNA, scaffold_15,...  239     3e-59 
BDHI01000032.1 Aspergillus awamori DNA, contig: Aawm32, strain: I...  239     3e-59 
BDHI01000015.1 Aspergillus awamori DNA, contig: Aawm15, strain: I...  239     3e-59 
BDHI01000013.1 Aspergillus awamori DNA, contig: Aawm13, strain: I...  239     3e-59 
LGAV01000027.1 Malassezia pachydermatis strain CBS 1879 scaffold2...  239     3e-59 
MSFU01000103.1 Aspergillus eucalypticola CBS 122712 BO83scaffold_...  239     3e-59 
MSFU01000100.1 Aspergillus eucalypticola CBS 122712 BO83scaffold_...  239     3e-59 
NW_020290377.1 Aspergillus eucalypticola CBS 122712 chromosome Un...  239     3e-59 
NW_020290374.1 Aspergillus eucalypticola CBS 122712 chromosome Un...  239     3e-59 
NW_017253164.1 Malassezia pachydermatis strain CBS 1879 chromosom...  239     3e-59 
NW_023336289.1 Aspergillus tubingensis WU-2223L DNA, scaffold_15,...  239     3e-59 
NC_054852.1 Aspergillus luchuensis IFO 4308 DNA, chromosome 4, ne...  239     3e-59 
NW_020194359.1 Aspergillus campestris IBT 28561 chromosome Unknow...  239     3e-59 
NW_020290583.1 Aspergillus heteromorphus CBS 117.55 chromosome Un...  239     3e-59 
NW_020290581.1 Aspergillus heteromorphus CBS 117.55 chromosome Un...  239     3e-59 
NW_020290545.1 Aspergillus heteromorphus CBS 117.55 chromosome Un...  239     3e-59 
NW_020290528.1 Aspergillus heteromorphus CBS 117.55 chromosome Un...  239     3e-59 
NW_020290519.1 Aspergillus heteromorphus CBS 117.55 chromosome Un...  239     3e-59 
NW_020290510.1 Aspergillus heteromorphus CBS 117.55 chromosome Un...  239     3e-59 
NT_166520.1 Aspergillus niger CBS 513.88 supercontig An03             239     3e-59 
BDHI01000006.1 Aspergillus awamori DNA, contig: Aawm06, strain: I...  237     1e-58 
MSFU01000113.1 Aspergillus eucalypticola CBS 122712 BO83scaffold_...  237     1e-58 
NW_020290387.1 Aspergillus eucalypticola CBS 122712 chromosome Un...  237     1e-58 
MSFL01000136.1 Aspergillus heteromorphus CBS 117.55 BO70scaffold_...  235     4e-58 
KV879231.1 Aspergillus aculeatus ATCC 16872 unplaced genomic scaf...  235     4e-58 
KV879183.1 Aspergillus aculeatus ATCC 16872 unplaced genomic scaf...  235     4e-58 
WOUI01001235.1 Aspergillus floridensis strain IHEM 21069 Scaffold...  235     4e-58 
NW_017963237.1 Aspergillus aculeatus ATCC 16872 unplaced genomic ...  235     4e-58 
NW_017963189.1 Aspergillus aculeatus ATCC 16872 unplaced genomic ...  235     4e-58 
NW_020290541.1 Aspergillus heteromorphus CBS 117.55 chromosome Un...  235     4e-58 
MSFL01000194.1 Aspergillus heteromorphus CBS 117.55 BO70scaffold_...  233     2e-57 
MSFL01000174.1 Aspergillus heteromorphus CBS 117.55 BO70scaffold_...  233     2e-57 
MSFL01000153.1 Aspergillus heteromorphus CBS 117.55 BO70scaffold_...  233     2e-57 
MSFL01000143.1 Aspergillus heteromorphus CBS 117.55 BO70scaffold_...  233     2e-57 
MSFO01000034.1 Aspergillus steynii IBT 23096 P170scaffold_34, who...  233     2e-57 
MSFO01000015.1 Aspergillus steynii IBT 23096 P170scaffold_15, who...  233     2e-57 
NW_020194431.1 Aspergillus steynii IBT 23096 chromosome Unknown P...  233     2e-57 
NW_020194412.1 Aspergillus steynii IBT 23096 chromosome Unknown P...  233     2e-57 
NW_020290599.1 Aspergillus heteromorphus CBS 117.55 chromosome Un...  233     2e-57 
NW_020290579.1 Aspergillus heteromorphus CBS 117.55 chromosome Un...  233     2e-57 
NW_020290558.1 Aspergillus heteromorphus CBS 117.55 chromosome Un...  233     2e-57 
NW_020290548.1 Aspergillus heteromorphus CBS 117.55 chromosome Un...  233     2e-57 
MSFM01000039.1 Aspergillus campestris IBT 28561 P168scaffold_39, ...  231     6e-57 
MSFM01000027.1 Aspergillus campestris IBT 28561 P168scaffold_27, ...  231     6e-57 
NW_020194374.1 Aspergillus campestris IBT 28561 chromosome Unknow...  231     6e-57 
NW_020194362.1 Aspergillus campestris IBT 28561 chromosome Unknow...  231     6e-57 
MSFO01000008.1 Aspergillus steynii IBT 23096 P170scaffold_8, whol...  230     2e-56 
MSFO01000031.1 Aspergillus steynii IBT 23096 P170scaffold_31, who...  230     2e-56 
MSFO01000028.1 Aspergillus steynii IBT 23096 P170scaffold_28, who...  230     2e-56 
MSFO01000016.1 Aspergillus steynii IBT 23096 P170scaffold_16, who...  230     2e-56 
MSFO01000014.1 Aspergillus steynii IBT 23096 P170scaffold_14, who...  230     2e-56 
MJVA01000145.1 Talaromyces wortmannii strain LMB-HP14 scaffold183...  230     2e-56 
PNEM01000003.1 Byssochlamys sp. AF001 NODE_3_length_4651098_cov_4...  230     2e-56 
NW_020194405.1 Aspergillus steynii IBT 23096 chromosome Unknown P...  230     2e-56 
NW_020194428.1 Aspergillus steynii IBT 23096 chromosome Unknown P...  230     2e-56 
NW_020194425.1 Aspergillus steynii IBT 23096 chromosome Unknown P...  230     2e-56 
NW_020194413.1 Aspergillus steynii IBT 23096 chromosome Unknown P...  230     2e-56 
NW_020194411.1 Aspergillus steynii IBT 23096 chromosome Unknown P...  230     2e-56 
MSFL01000118.1 Aspergillus heteromorphus CBS 117.55 BO70scaffold_...  228     7e-56 
MSFL01000115.1 Aspergillus heteromorphus CBS 117.55 BO70scaffold_...  228     7e-56 
MBFL02000846.1 Aspergillus hancockii strain FRR 3425 scaffold_846...  228     7e-56 
MSFO01000026.1 Aspergillus steynii IBT 23096 P170scaffold_26, who...  228     7e-56 
MSFO01000024.1 Aspergillus steynii IBT 23096 P170scaffold_24, who...  228     7e-56 
MSFO01000022.1 Aspergillus steynii IBT 23096 P170scaffold_22, who...  228     7e-56 
MSFO01000019.1 Aspergillus steynii IBT 23096 P170scaffold_19, who...  228     7e-56 
JACBKQ010000154.1 Aspergillus sp. A31 154, whole genome shotgun s...  228     7e-56 
CH476599.1 Aspergillus terreus NIH2624 scaffold_6 genomic scaffol...  228     7e-56 
NT_165929.1 Aspergillus terreus NIH2624 scaffold_6 genomic scaffo...  228     7e-56 
NW_020194423.1 Aspergillus steynii IBT 23096 chromosome Unknown P...  228     7e-56 
NW_020194421.1 Aspergillus steynii IBT 23096 chromosome Unknown P...  228     7e-56 
NW_020194419.1 Aspergillus steynii IBT 23096 chromosome Unknown P...  228     7e-56 
NW_020194416.1 Aspergillus steynii IBT 23096 chromosome Unknown P...  228     7e-56 
NW_020290523.1 Aspergillus heteromorphus CBS 117.55 chromosome Un...  228     7e-56 
NW_020290520.1 Aspergillus heteromorphus CBS 117.55 chromosome Un...  228     7e-56 
JAGMTT010000008.1 Aspergillus sp. MEXU 27854 Contig07, whole geno...  226     3e-55 
MSFO01000033.1 Aspergillus steynii IBT 23096 P170scaffold_33, who...  224     9e-55 
MSFO01000027.1 Aspergillus steynii IBT 23096 P170scaffold_27, who...  224     9e-55 
MSFO01000025.1 Aspergillus steynii IBT 23096 P170scaffold_25, who...  224     9e-55 
MSFO01000023.1 Aspergillus steynii IBT 23096 P170scaffold_23, who...  224     9e-55 
MSFO01000018.1 Aspergillus steynii IBT 23096 P170scaffold_18, who...  224     9e-55 
MSFO01000017.1 Aspergillus steynii IBT 23096 P170scaffold_17, who...  224     9e-55 
MSFO01000013.1 Aspergillus steynii IBT 23096 P170scaffold_13, who...  224     9e-55 
JAMAGI010000135.1 Talaromyces sp. R2405 strain R2412 ctg_135, who...  224     9e-55 
JAMAGJ010000117.1 Talaromyces sp. PX2406 strain PL2406 ctg_117, w...  224     9e-55 
NW_020194430.1 Aspergillus steynii IBT 23096 chromosome Unknown P...  224     9e-55 
NW_020194424.1 Aspergillus steynii IBT 23096 chromosome Unknown P...  224     9e-55 
NW_020194422.1 Aspergillus steynii IBT 23096 chromosome Unknown P...  224     9e-55 
NW_020194420.1 Aspergillus steynii IBT 23096 chromosome Unknown P...  224     9e-55 
NW_020194415.1 Aspergillus steynii IBT 23096 chromosome Unknown P...  224     9e-55 
NW_020194414.1 Aspergillus steynii IBT 23096 chromosome Unknown P...  224     9e-55 
NW_020194410.1 Aspergillus steynii IBT 23096 chromosome Unknown P...  224     9e-55 
MSFO01000021.1 Aspergillus steynii IBT 23096 P170scaffold_21, who...  222     3e-54 
NW_020194418.1 Aspergillus steynii IBT 23096 chromosome Unknown P...  222     3e-54 
MSFO01000020.1 Aspergillus steynii IBT 23096 P170scaffold_20, who...  219     4e-53 
JAMAGF010000115.1 Talaromyces sp. PF2101 strain X2403 ctg_115, wh...  219     4e-53 
JAMAGG010000200.1 Talaromyces sp. PM2405 strain R2405 ctg_200, wh...  219     4e-53 
JAMAGE010000108.1 Talaromyces sp. PF3502 strain PM2405 ctg_108, w...  219     4e-53 
JAMAGH010000082.1 Talaromyces sp. X2403 strain PX2406 ctg_82, who...  219     4e-53 
CP055901.1 Talaromyces rugulosus strain W13939 chromosome IV          219     4e-53 
NC_049564.1 Talaromyces rugulosus chromosome IV, complete sequence    219     4e-53 
NW_020194417.1 Aspergillus steynii IBT 23096 chromosome Unknown P...  219     4e-53 
NGZO01000001.1 Aspergillus persii strain NIBRFGC000004109 scaffol...  217     2e-52 
RHLO01001006.1 Aspergillus olivimuriae strain NRRL 66783 66783_66...  217     2e-52 
CAJVRC010000795.1 Penicillium egyptiacum genome assembly, contig:...  215     6e-52 
CVMT01000004.1 Talaromyces islandicus genome assembly PIS, scaffo...  213     2e-51 
JANFQX010000575.1 Aspergillus sclerotiorum strain IFST Ascl1 NODE...  213     2e-51 
JNNX01000010.1 Talaromyces piceae strain 9-3 scaffold8, whole gen...  213     2e-51 
JNOM01000861.1 Aspergillus nomiae NRRL 13137 contig00861, whole g...  209     3e-50 
NW_015378916.1 Aspergillus nomiae NRRL 13137 chromosome Unknown c...  209     3e-50 
EQ962831.1 Talaromyces stipitatus ATCC 10500 scf_1107713415381 ge...  207     9e-50 
EQ962861.1 Talaromyces stipitatus ATCC 10500 scf_1107713416277 ge...  207     9e-50 
EQ962657.1 Talaromyces stipitatus ATCC 10500 scf_1105507295515 ge...  207     9e-50 
NW_002990292.1 Talaromyces stipitatus ATCC 10500 scf_110771341538...  207     9e-50 
NW_002990322.1 Talaromyces stipitatus ATCC 10500 scf_110771341627...  207     9e-50 
NW_002990118.1 Talaromyces stipitatus ATCC 10500 scf_110550729551...  207     9e-50 
CAJVRC010000428.1 Penicillium egyptiacum genome assembly, contig:...  206     3e-49 
MSFL01000189.1 Aspergillus heteromorphus CBS 117.55 BO70scaffold_...  202     4e-48 
NW_020290594.1 Aspergillus heteromorphus CBS 117.55 chromosome Un...  202     4e-48 
JAKLMW010000142.1 Talaromyces ruber strain FKI-L3-BK-DAB3 NODE_14...  198     6e-47 
MSFL01000109.1 Aspergillus heteromorphus CBS 117.55 BO70scaffold_...  193     3e-45 
CP017345.1 Talaromyces pinophilus strain 1-95 chromosome 2, compl...  193     3e-45 
CACM01029020.1 Erysiphe pisi, MIRA assembly whole genome shotgun ...  193     3e-45 
NW_020290514.1 Aspergillus heteromorphus CBS 117.55 chromosome Un...  193     3e-45 
MVGC01005966.1 Aspergillus sclerotialis strain CBS 366.77 Contig0...  191     9e-45 
JAMAFU010000007.1 Onygenales sp. R3503 strain PB3601 ctg_7, whole...  187     1e-43 
JAMAFV010000131.1 Onygenales sp. R13A2 strain PYS4502 ctg_131, wh...  187     1e-43 
JAMAFW010000152.1 Trichocomaceae sp. PB3601 strain PB3603 ctg_152...  187     1e-43 
WTTZ01000243.1 Penicillium sp. OUCMDZ-019 Scaffold244, whole geno...  187     1e-43 
CAJVRC010000268.1 Penicillium egyptiacum genome assembly, contig:...  185     4e-43 
JANFQT010000568.1 Penicillium glycyrrhizacola strain CGMCC 3.1527...  185     4e-43 
JAMADU010000194.1 Penicillium janthinellum strain PG2902 ctg_194,...  183     2e-42 
DS027059.1 Aspergillus clavatus NRRL 1 1099423829805 genomic scaf...  183     2e-42 
NW_001517094.1 Aspergillus clavatus NRRL 1 1099423829805 genomic ...  183     2e-42 
HG817738.1 Penicillium carneum LCP05634 genomic scaffold, PcarLCP...  176     3e-40 
JANFQY010000812.1 Aspergillus ostianus strain IFST Aos1 NODE_812_...  174     9e-40 
JAJADS010001086.1 Teratosphaeria eucalypti isolate CMW55930 NODE_...  171     1e-38 
MDYL01000085.1 Penicillium decumbens strain IBT 11843 PENDEC_cont...  169     4e-38 
BLKH01000052.1 Aspergillus lentulus IFM 58399 DNA, scaffold_52, w...  167     2e-37 
NW_022983919.1 Aspergillus lentulus IFM 58399 DNA, scaffold_52, w...  167     2e-37 
PQME02000349.1 Eurotiomycetes sp. MA 6038 contig00349, whole geno...  165     6e-37 
JACGXQ010000002.1 Talaromyces trachyspermus strain 4014 Contig-3-...  163     2e-36 
JAOYMO010420514.1 Iodosphaeria phyllophila voucher IRGN:GE5HT45T1...  159     3e-35 
PQMF01000356.1 Eurotiomycetes sp. MA 6039 contig00356, whole geno...  159     3e-35 
JAILXB010000105.1 Aspergillus brunneus strain CBS 112.26 S/N-302-...  156     3e-34 
JAOYNC010072911.1 Bertia moriformis strain D4H25SX9FM voucher IRG...  156     3e-34 
JAMAHH010000222.1 Aspergillus sp. S1107B strain PYS4201 ctg_222, ...  156     3e-34 
JAMAHK010000215.1 Aspergillus sp. S1801 strain PYS4241 ctg_215, w...  156     3e-34 
JAMAHL010000227.1 Aspergillus sp. PYS4241 strain PYS4240 ctg_227,...  156     3e-34 
MAQV01000001.1 Aspergillus cristatus strain YKY807 scaffold1, who...  156     3e-34 
JAKLMM010000110.1 Aspergillus pseudoglaucus strain FJII-L3-SW-P1 ...  156     3e-34 
JAMAHI010000081.1 Aspergillus sp. PYS4201 strain S3505 ctg_81, wh...  156     3e-34 
AP024422.1 Aspergillus chevalieri M1 DNA, chromosome 7, nearly co...  156     3e-34 
JAMAHJ010000127.1 Aspergillus sp. S3505 strain S1801 ctg_127, who...  156     3e-34 
JAFBMQ010000006.1 Aspergillus westerdijkiae strain IBT 35663 utg0...  156     3e-34 
CACM01014255.1 Erysiphe pisi, MIRA assembly whole genome shotgun ...  156     3e-34 
JAMAHG010000262.1 Aspergillus sp. R2504 strain S1107B ctg_262, wh...  156     3e-34 
JAMAHM010000141.1 Aspergillus sp. PYS4240 strain S1802E ctg_141, ...  156     3e-34 
JAJFZZ010000005.1 Aspergillus montevidensis strain ZYD4 Contig5, ...  156     3e-34 
NC_057368.1 Aspergillus chevalieri M1 DNA, chromosome 7, nearly c...  156     3e-34 
JALILX010000032.1 Umbilicaria grisea isolate TBG_2336 Scaffolds_2...  152     4e-33 
JAMAHN010000030.1 Aspergillus sp. S1802E strain R2302 ctg_30, who...  152     4e-33 
JAMAHP010000181.1 Aspergillus sp. R2407 strain R2305 ctg_181, who...  152     4e-33 


>SWKV01000528.1 Didymella heteroderae strain 28M1 scaffold_529, whole genome 
shotgun sequence
Length=1691

 Score = 457 bits (247),  Expect = 8e-125
 Identities = 247/247 (100%), Gaps = 0/247 (0%)
 Strand=Plus/Minus

Query  1    CAAGGTTTCCGTAGGTGAACCTGCGGAAGGATCATTACCGAGTGAGGGCCCTCTGGGTCC  60
            ||||||||||||||||||||||||||||||||||||||||||||||||||||||||||||
Sbjct  996  CAAGGTTTCCGTAGGTGAACCTGCGGAAGGATCATTACCGAGTGAGGGCCCTCTGGGTCC  937

Query  61   AACCTCCCACCCGTGTTTATTTTACCTTGTTGCTTcggcgggcccgccttaactggccgc  120
            ||||||||||||||||||||||||||||||||||||||||||||||||||||||||||||
Sbjct  936  AACCTCCCACCCGTGTTTATTTTACCTTGTTGCTTCGGCGGGCCCGCCTTAACTGGCCGC  877

Query  121  cggggggcttacgcccccgggcccgcgcccgccgAAGACACCCTCGAACTCTGTCTGAAG  180
            ||||||||||||||||||||||||||||||||||||||||||||||||||||||||||||
Sbjct  876  CGGGGGGCTTACGCCCCCGGGCCCGCGCCCGCCGAAGACACCCTCGAACTCTGTCTGAAG  817

Query  181  ATTGTAGTCTGAGTGAAAATATAAATTATTTAAAACTTTCAACAACGGATCTCTTGGTTC  240
            ||||||||||||||||||||||||||||||||||||||||||||||||||||||||||||
Sbjct  816  ATTGTAGTCTGAGTGAAAATATAAATTATTTAAAACTTTCAACAACGGATCTCTTGGTTC  757

Query  241  CGGCATC  247
            |||||||
Sbjct  756  CGGCATC  750


>JACSOR010000209.1 Penicillium dipodomyicola strain IIF7SW-F2 NODE_209_length_3520_cov_5183.219576, 
whole genome shotgun sequence
Length=3520

 Score = 457 bits (247),  Expect = 8e-125
 Identities = 247/247 (100%), Gaps = 0/247 (0%)
 Strand=Plus/Minus

Query  1    CAAGGTTTCCGTAGGTGAACCTGCGGAAGGATCATTACCGAGTGAGGGCCCTCTGGGTCC  60
            ||||||||||||||||||||||||||||||||||||||||||||||||||||||||||||
Sbjct  313  CAAGGTTTCCGTAGGTGAACCTGCGGAAGGATCATTACCGAGTGAGGGCCCTCTGGGTCC  254

Query  61   AACCTCCCACCCGTGTTTATTTTACCTTGTTGCTTcggcgggcccgccttaactggccgc  120
            ||||||||||||||||||||||||||||||||||||||||||||||||||||||||||||
Sbjct  253  AACCTCCCACCCGTGTTTATTTTACCTTGTTGCTTCGGCGGGCCCGCCTTAACTGGCCGC  194

Query  121  cggggggcttacgcccccgggcccgcgcccgccgAAGACACCCTCGAACTCTGTCTGAAG  180
            ||||||||||||||||||||||||||||||||||||||||||||||||||||||||||||
Sbjct  193  CGGGGGGCTTACGCCCCCGGGCCCGCGCCCGCCGAAGACACCCTCGAACTCTGTCTGAAG  134

Query  181  ATTGTAGTCTGAGTGAAAATATAAATTATTTAAAACTTTCAACAACGGATCTCTTGGTTC  240
            ||||||||||||||||||||||||||||||||||||||||||||||||||||||||||||
Sbjct  133  ATTGTAGTCTGAGTGAAAATATAAATTATTTAAAACTTTCAACAACGGATCTCTTGGTTC  74

Query  241  CGGCATC  247
            |||||||
Sbjct  73   CGGCATC  67


>QAGI01000420.1 Penicillium sp. MA 6040 contig00420, whole genome shotgun sequence
Length=7128

 Score = 457 bits (247),  Expect = 8e-125
 Identities = 247/247 (100%), Gaps = 0/247 (0%)
 Strand=Plus/Minus

Query  1     CAAGGTTTCCGTAGGTGAACCTGCGGAAGGATCATTACCGAGTGAGGGCCCTCTGGGTCC  60
             ||||||||||||||||||||||||||||||||||||||||||||||||||||||||||||
Sbjct  4614  CAAGGTTTCCGTAGGTGAACCTGCGGAAGGATCATTACCGAGTGAGGGCCCTCTGGGTCC  4555

Query  61    AACCTCCCACCCGTGTTTATTTTACCTTGTTGCTTcggcgggcccgccttaactggccgc  120
             ||||||||||||||||||||||||||||||||||||||||||||||||||||||||||||
Sbjct  4554  AACCTCCCACCCGTGTTTATTTTACCTTGTTGCTTCGGCGGGCCCGCCTTAACTGGCCGC  4495

Query  121   cggggggcttacgcccccgggcccgcgcccgccgAAGACACCCTCGAACTCTGTCTGAAG  180
             ||||||||||||||||||||||||||||||||||||||||||||||||||||||||||||
Sbjct  4494  CGGGGGGCTTACGCCCCCGGGCCCGCGCCCGCCGAAGACACCCTCGAACTCTGTCTGAAG  4435

Query  181   ATTGTAGTCTGAGTGAAAATATAAATTATTTAAAACTTTCAACAACGGATCTCTTGGTTC  240
             ||||||||||||||||||||||||||||||||||||||||||||||||||||||||||||
Sbjct  4434  ATTGTAGTCTGAGTGAAAATATAAATTATTTAAAACTTTCAACAACGGATCTCTTGGTTC  4375

Query  241   CGGCATC  247
             |||||||
Sbjct  4374  CGGCATC  4368


>JACVQR010000011.1 Penicillium fimorum strain S/N-308-OC-P1 S_N-308-OC-P1_contig_11, 
whole genome shotgun sequence
Length=3215

 Score = 457 bits (247),  Expect = 8e-125
 Identities = 247/247 (100%), Gaps = 0/247 (0%)
 Strand=Plus/Plus

Query  1    CAAGGTTTCCGTAGGTGAACCTGCGGAAGGATCATTACCGAGTGAGGGCCCTCTGGGTCC  60
            ||||||||||||||||||||||||||||||||||||||||||||||||||||||||||||
Sbjct  130  CAAGGTTTCCGTAGGTGAACCTGCGGAAGGATCATTACCGAGTGAGGGCCCTCTGGGTCC  189

Query  61   AACCTCCCACCCGTGTTTATTTTACCTTGTTGCTTcggcgggcccgccttaactggccgc  120
            ||||||||||||||||||||||||||||||||||||||||||||||||||||||||||||
Sbjct  190  AACCTCCCACCCGTGTTTATTTTACCTTGTTGCTTCGGCGGGCCCGCCTTAACTGGCCGC  249

Query  121  cggggggcttacgcccccgggcccgcgcccgccgAAGACACCCTCGAACTCTGTCTGAAG  180
            ||||||||||||||||||||||||||||||||||||||||||||||||||||||||||||
Sbjct  250  CGGGGGGCTTACGCCCCCGGGCCCGCGCCCGCCGAAGACACCCTCGAACTCTGTCTGAAG  309

Query  181  ATTGTAGTCTGAGTGAAAATATAAATTATTTAAAACTTTCAACAACGGATCTCTTGGTTC  240
            ||||||||||||||||||||||||||||||||||||||||||||||||||||||||||||
Sbjct  310  ATTGTAGTCTGAGTGAAAATATAAATTATTTAAAACTTTCAACAACGGATCTCTTGGTTC  369

Query  241  CGGCATC  247
            |||||||
Sbjct  370  CGGCATC  376


>SWKU01000089.1 Curvularia kusanoi strain 30M1 scaffold_89, whole genome shotgun 
sequence
Length=6326

 Score = 457 bits (247),  Expect = 8e-125
 Identities = 247/247 (100%), Gaps = 0/247 (0%)
 Strand=Plus/Plus

Query  1     CAAGGTTTCCGTAGGTGAACCTGCGGAAGGATCATTACCGAGTGAGGGCCCTCTGGGTCC  60
             ||||||||||||||||||||||||||||||||||||||||||||||||||||||||||||
Sbjct  3225  CAAGGTTTCCGTAGGTGAACCTGCGGAAGGATCATTACCGAGTGAGGGCCCTCTGGGTCC  3284

Query  61    AACCTCCCACCCGTGTTTATTTTACCTTGTTGCTTcggcgggcccgccttaactggccgc  120
             ||||||||||||||||||||||||||||||||||||||||||||||||||||||||||||
Sbjct  3285  AACCTCCCACCCGTGTTTATTTTACCTTGTTGCTTCGGCGGGCCCGCCTTAACTGGCCGC  3344

Query  121   cggggggcttacgcccccgggcccgcgcccgccgAAGACACCCTCGAACTCTGTCTGAAG  180
             ||||||||||||||||||||||||||||||||||||||||||||||||||||||||||||
Sbjct  3345  CGGGGGGCTTACGCCCCCGGGCCCGCGCCCGCCGAAGACACCCTCGAACTCTGTCTGAAG  3404

Query  181   ATTGTAGTCTGAGTGAAAATATAAATTATTTAAAACTTTCAACAACGGATCTCTTGGTTC  240
             ||||||||||||||||||||||||||||||||||||||||||||||||||||||||||||
Sbjct  3405  ATTGTAGTCTGAGTGAAAATATAAATTATTTAAAACTTTCAACAACGGATCTCTTGGTTC  3464

Query  241   CGGCATC  247
             |||||||
Sbjct  3465  CGGCATC  3471


>JAFEVA010000190.1 Neoarthrinium moseri strain CBS 164.80 scaffold190_Wmoseri_CBS_16480, 
whole genome shotgun sequence
Length=1293

 Score = 457 bits (247),  Expect = 8e-125
 Identities = 247/247 (100%), Gaps = 0/247 (0%)
 Strand=Plus/Minus

Query  1     CAAGGTTTCCGTAGGTGAACCTGCGGAAGGATCATTACCGAGTGAGGGCCCTCTGGGTCC  60
             ||||||||||||||||||||||||||||||||||||||||||||||||||||||||||||
Sbjct  1262  CAAGGTTTCCGTAGGTGAACCTGCGGAAGGATCATTACCGAGTGAGGGCCCTCTGGGTCC  1203

Query  61    AACCTCCCACCCGTGTTTATTTTACCTTGTTGCTTcggcgggcccgccttaactggccgc  120
             ||||||||||||||||||||||||||||||||||||||||||||||||||||||||||||
Sbjct  1202  AACCTCCCACCCGTGTTTATTTTACCTTGTTGCTTCGGCGGGCCCGCCTTAACTGGCCGC  1143

Query  121   cggggggcttacgcccccgggcccgcgcccgccgAAGACACCCTCGAACTCTGTCTGAAG  180
             ||||||||||||||||||||||||||||||||||||||||||||||||||||||||||||
Sbjct  1142  CGGGGGGCTTACGCCCCCGGGCCCGCGCCCGCCGAAGACACCCTCGAACTCTGTCTGAAG  1083

Query  181   ATTGTAGTCTGAGTGAAAATATAAATTATTTAAAACTTTCAACAACGGATCTCTTGGTTC  240
             ||||||||||||||||||||||||||||||||||||||||||||||||||||||||||||
Sbjct  1082  ATTGTAGTCTGAGTGAAAATATAAATTATTTAAAACTTTCAACAACGGATCTCTTGGTTC  1023

Query  241   CGGCATC  247
             |||||||
Sbjct  1022  CGGCATC  1016


>JACSPC010000172.1 Penicillium griseoroseum strain IF3SW-F1 NODE_172_length_7825_cov_3954.639649, 
whole genome shotgun sequence
Length=7825

 Score = 457 bits (247),  Expect = 8e-125
 Identities = 247/247 (100%), Gaps = 0/247 (0%)
 Strand=Plus/Plus

Query  1     CAAGGTTTCCGTAGGTGAACCTGCGGAAGGATCATTACCGAGTGAGGGCCCTCTGGGTCC  60
             ||||||||||||||||||||||||||||||||||||||||||||||||||||||||||||
Sbjct  4508  CAAGGTTTCCGTAGGTGAACCTGCGGAAGGATCATTACCGAGTGAGGGCCCTCTGGGTCC  4567

Query  61    AACCTCCCACCCGTGTTTATTTTACCTTGTTGCTTcggcgggcccgccttaactggccgc  120
             ||||||||||||||||||||||||||||||||||||||||||||||||||||||||||||
Sbjct  4568  AACCTCCCACCCGTGTTTATTTTACCTTGTTGCTTCGGCGGGCCCGCCTTAACTGGCCGC  4627

Query  121   cggggggcttacgcccccgggcccgcgcccgccgAAGACACCCTCGAACTCTGTCTGAAG  180
             ||||||||||||||||||||||||||||||||||||||||||||||||||||||||||||
Sbjct  4628  CGGGGGGCTTACGCCCCCGGGCCCGCGCCCGCCGAAGACACCCTCGAACTCTGTCTGAAG  4687

Query  181   ATTGTAGTCTGAGTGAAAATATAAATTATTTAAAACTTTCAACAACGGATCTCTTGGTTC  240
             ||||||||||||||||||||||||||||||||||||||||||||||||||||||||||||
Sbjct  4688  ATTGTAGTCTGAGTGAAAATATAAATTATTTAAAACTTTCAACAACGGATCTCTTGGTTC  4747

Query  241   CGGCATC  247
             |||||||
Sbjct  4748  CGGCATC  4754


>CM002801.1 Penicillium chrysogenum strain P2niaD18 chromosome IV, whole 
genome shotgun sequence
Length=3044168

 Score = 457 bits (247),  Expect = 8e-125
 Identities = 247/247 (100%), Gaps = 0/247 (0%)
 Strand=Plus/Minus

Query  1     CAAGGTTTCCGTAGGTGAACCTGCGGAAGGATCATTACCGAGTGAGGGCCCTCTGGGTCC  60
             ||||||||||||||||||||||||||||||||||||||||||||||||||||||||||||
Sbjct  5026  CAAGGTTTCCGTAGGTGAACCTGCGGAAGGATCATTACCGAGTGAGGGCCCTCTGGGTCC  4967

Query  61    AACCTCCCACCCGTGTTTATTTTACCTTGTTGCTTcggcgggcccgccttaactggccgc  120
             ||||||||||||||||||||||||||||||||||||||||||||||||||||||||||||
Sbjct  4966  AACCTCCCACCCGTGTTTATTTTACCTTGTTGCTTCGGCGGGCCCGCCTTAACTGGCCGC  4907

Query  121   cggggggcttacgcccccgggcccgcgcccgccgAAGACACCCTCGAACTCTGTCTGAAG  180
             ||||||||||||||||||||||||||||||||||||||||||||||||||||||||||||
Sbjct  4906  CGGGGGGCTTACGCCCCCGGGCCCGCGCCCGCCGAAGACACCCTCGAACTCTGTCTGAAG  4847

Query  181   ATTGTAGTCTGAGTGAAAATATAAATTATTTAAAACTTTCAACAACGGATCTCTTGGTTC  240
             ||||||||||||||||||||||||||||||||||||||||||||||||||||||||||||
Sbjct  4846  ATTGTAGTCTGAGTGAAAATATAAATTATTTAAAACTTTCAACAACGGATCTCTTGGTTC  4787

Query  241   CGGCATC  247
             |||||||
Sbjct  4786  CGGCATC  4780


 Score = 457 bits (247),  Expect = 8e-125
 Identities = 247/247 (100%), Gaps = 0/247 (0%)
 Strand=Plus/Minus

Query  1      CAAGGTTTCCGTAGGTGAACCTGCGGAAGGATCATTACCGAGTGAGGGCCCTCTGGGTCC  60
              ||||||||||||||||||||||||||||||||||||||||||||||||||||||||||||
Sbjct  13875  CAAGGTTTCCGTAGGTGAACCTGCGGAAGGATCATTACCGAGTGAGGGCCCTCTGGGTCC  13816

Query  61     AACCTCCCACCCGTGTTTATTTTACCTTGTTGCTTcggcgggcccgccttaactggccgc  120
              ||||||||||||||||||||||||||||||||||||||||||||||||||||||||||||
Sbjct  13815  AACCTCCCACCCGTGTTTATTTTACCTTGTTGCTTCGGCGGGCCCGCCTTAACTGGCCGC  13756

Query  121    cggggggcttacgcccccgggcccgcgcccgccgAAGACACCCTCGAACTCTGTCTGAAG  180
              ||||||||||||||||||||||||||||||||||||||||||||||||||||||||||||
Sbjct  13755  CGGGGGGCTTACGCCCCCGGGCCCGCGCCCGCCGAAGACACCCTCGAACTCTGTCTGAAG  13696

Query  181    ATTGTAGTCTGAGTGAAAATATAAATTATTTAAAACTTTCAACAACGGATCTCTTGGTTC  240
              ||||||||||||||||||||||||||||||||||||||||||||||||||||||||||||
Sbjct  13695  ATTGTAGTCTGAGTGAAAATATAAATTATTTAAAACTTTCAACAACGGATCTCTTGGTTC  13636

Query  241    CGGCATC  247
              |||||||
Sbjct  13635  CGGCATC  13629


>NW_026055304.1 Neoarthrinium moseri strain CBS 164.80 chromosome Unknown scaffold190_Wmoseri_CBS_16480, 
whole genome shotgun sequence
Length=1293

 Score = 457 bits (247),  Expect = 8e-125
 Identities = 247/247 (100%), Gaps = 0/247 (0%)
 Strand=Plus/Minus

Query  1     CAAGGTTTCCGTAGGTGAACCTGCGGAAGGATCATTACCGAGTGAGGGCCCTCTGGGTCC  60
             ||||||||||||||||||||||||||||||||||||||||||||||||||||||||||||
Sbjct  1262  CAAGGTTTCCGTAGGTGAACCTGCGGAAGGATCATTACCGAGTGAGGGCCCTCTGGGTCC  1203

Query  61    AACCTCCCACCCGTGTTTATTTTACCTTGTTGCTTcggcgggcccgccttaactggccgc  120
             ||||||||||||||||||||||||||||||||||||||||||||||||||||||||||||
Sbjct  1202  AACCTCCCACCCGTGTTTATTTTACCTTGTTGCTTCGGCGGGCCCGCCTTAACTGGCCGC  1143

Query  121   cggggggcttacgcccccgggcccgcgcccgccgAAGACACCCTCGAACTCTGTCTGAAG  180
             ||||||||||||||||||||||||||||||||||||||||||||||||||||||||||||
Sbjct  1142  CGGGGGGCTTACGCCCCCGGGCCCGCGCCCGCCGAAGACACCCTCGAACTCTGTCTGAAG  1083

Query  181   ATTGTAGTCTGAGTGAAAATATAAATTATTTAAAACTTTCAACAACGGATCTCTTGGTTC  240
             ||||||||||||||||||||||||||||||||||||||||||||||||||||||||||||
Sbjct  1082  ATTGTAGTCTGAGTGAAAATATAAATTATTTAAAACTTTCAACAACGGATCTCTTGGTTC  1023

Query  241   CGGCATC  247
             |||||||
Sbjct  1022  CGGCATC  1016


>RFFF01001586.1 UNVERIFIED_CONTAM: Penicillium sp. CF01 contig_1588, whole genome 
shotgun sequence
Length=1275

 Score = 451 bits (244),  Expect = 4e-123
 Identities = 246/247 (99%), Gaps = 0/247 (0%)
 Strand=Plus/Minus

Query  1    CAAGGTTTCCGTAGGTGAACCTGCGGAAGGATCATTACCGAGTGAGGGCCCTCTGGGTCC  60
            ||||||||||||||||||||||||||||||||||||||||||||||||||||||||||||
Sbjct  937  CAAGGTTTCCGTAGGTGAACCTGCGGAAGGATCATTACCGAGTGAGGGCCCTCTGGGTCC  878

Query  61   AACCTCCCACCCGTGTTTATTTTACCTTGTTGCTTcggcgggcccgccttaactggccgc  120
            ||||||||||||||||||||||||||||||||||||||||||||||||||||||||||||
Sbjct  877  AACCTCCCACCCGTGTTTATTTTACCTTGTTGCTTCGGCGGGCCCGCCTTAACTGGCCGC  818

Query  121  cggggggcttacgcccccgggcccgcgcccgccgAAGACACCCTCGAACTCTGTCTGAAG  180
            ||||||||| ||||||||||||||||||||||||||||||||||||||||||||||||||
Sbjct  817  CGGGGGGCTCACGCCCCCGGGCCCGCGCCCGCCGAAGACACCCTCGAACTCTGTCTGAAG  758

Query  181  ATTGTAGTCTGAGTGAAAATATAAATTATTTAAAACTTTCAACAACGGATCTCTTGGTTC  240
            ||||||||||||||||||||||||||||||||||||||||||||||||||||||||||||
Sbjct  757  ATTGTAGTCTGAGTGAAAATATAAATTATTTAAAACTTTCAACAACGGATCTCTTGGTTC  698

Query  241  CGGCATC  247
            |||||||
Sbjct  697  CGGCATC  691


>PKQL01000996.1 Penicillium sp. CF05 scaffold_995, whole genome shotgun sequence
Length=7174

 Score = 451 bits (244),  Expect = 4e-123
 Identities = 246/247 (99%), Gaps = 0/247 (0%)
 Strand=Plus/Plus

Query  1     CAAGGTTTCCGTAGGTGAACCTGCGGAAGGATCATTACCGAGTGAGGGCCCTCTGGGTCC  60
             ||||||||||||||||||||||||||||||||||||||||||||||||||||||||||||
Sbjct  3100  CAAGGTTTCCGTAGGTGAACCTGCGGAAGGATCATTACCGAGTGAGGGCCCTCTGGGTCC  3159

Query  61    AACCTCCCACCCGTGTTTATTTTACCTTGTTGCTTcggcgggcccgccttaactggccgc  120
             ||||||||||||||||||||||||||||||||||||||||||||||||||||||||||||
Sbjct  3160  AACCTCCCACCCGTGTTTATTTTACCTTGTTGCTTCGGCGGGCCCGCCTTAACTGGCCGC  3219

Query  121   cggggggcttacgcccccgggcccgcgcccgccgAAGACACCCTCGAACTCTGTCTGAAG  180
             ||||||||| ||||||||||||||||||||||||||||||||||||||||||||||||||
Sbjct  3220  CGGGGGGCTCACGCCCCCGGGCCCGCGCCCGCCGAAGACACCCTCGAACTCTGTCTGAAG  3279

Query  181   ATTGTAGTCTGAGTGAAAATATAAATTATTTAAAACTTTCAACAACGGATCTCTTGGTTC  240
             ||||||||||||||||||||||||||||||||||||||||||||||||||||||||||||
Sbjct  3280  ATTGTAGTCTGAGTGAAAATATAAATTATTTAAAACTTTCAACAACGGATCTCTTGGTTC  3339

Query  241   CGGCATC  247
             |||||||
Sbjct  3340  CGGCATC  3346


>CAJVRB010000041.1 Penicillium nalgiovense genome assembly, contig: tig00002941, 
whole genome shotgun sequence
Length=1458249

 Score = 451 bits (244),  Expect = 4e-123
 Identities = 246/247 (99%), Gaps = 0/247 (0%)
 Strand=Plus/Minus

Query  1        CAAGGTTTCCGTAGGTGAACCTGCGGAAGGATCATTACCGAGTGAGGGCCCTCTGGGTCC  60
                ||||||||||||||||||||||||||||||||||||||||||||||||||||||||||||
Sbjct  1444427  CAAGGTTTCCGTAGGTGAACCTGCGGAAGGATCATTACCGAGTGAGGGCCCTCTGGGTCC  1444368

Query  61       AACCTCCCACCCGTGTTTATTTTACCTTGTTGCTTcggcgggcccgccttaactggccgc  120
                ||||||||||||||||||||||||||||||||||||||||||||||||||||||||||||
Sbjct  1444367  AACCTCCCACCCGTGTTTATTTTACCTTGTTGCTTCGGCGGGCCCGCCTTAACTGGCCGC  1444308

Query  121      cggggggcttacgcccccgggcccgcgcccgccgAAGACACCCTCGAACTCTGTCTGAAG  180
                ||||||||| ||||||||||||||||||||||||||||||||||||||||||||||||||
Sbjct  1444307  CGGGGGGCTCACGCCCCCGGGCCCGCGCCCGCCGAAGACACCCTCGAACTCTGTCTGAAG  1444248

Query  181      ATTGTAGTCTGAGTGAAAATATAAATTATTTAAAACTTTCAACAACGGATCTCTTGGTTC  240
                ||||||||||||||||||||||||||||||||||||||||||||||||||||||||||||
Sbjct  1444247  ATTGTAGTCTGAGTGAAAATATAAATTATTTAAAACTTTCAACAACGGATCTCTTGGTTC  1444188

Query  241      CGGCATC  247
                |||||||
Sbjct  1444187  CGGCATC  1444181


 Score = 451 bits (244),  Expect = 4e-123
 Identities = 246/247 (99%), Gaps = 0/247 (0%)
 Strand=Plus/Minus

Query  1        CAAGGTTTCCGTAGGTGAACCTGCGGAAGGATCATTACCGAGTGAGGGCCCTCTGGGTCC  60
                ||||||||||||||||||||||||||||||||||||||||||||||||||||||||||||
Sbjct  1452613  CAAGGTTTCCGTAGGTGAACCTGCGGAAGGATCATTACCGAGTGAGGGCCCTCTGGGTCC  1452554

Query  61       AACCTCCCACCCGTGTTTATTTTACCTTGTTGCTTcggcgggcccgccttaactggccgc  120
                ||||||||||||||||||||||||||||||||||||||||||||||||||||||||||||
Sbjct  1452553  AACCTCCCACCCGTGTTTATTTTACCTTGTTGCTTCGGCGGGCCCGCCTTAACTGGCCGC  1452494

Query  121      cggggggcttacgcccccgggcccgcgcccgccgAAGACACCCTCGAACTCTGTCTGAAG  180
                ||||||||| ||||||||||||||||||||||||||||||||||||||||||||||||||
Sbjct  1452493  CGGGGGGCTCACGCCCCCGGGCCCGCGCCCGCCGAAGACACCCTCGAACTCTGTCTGAAG  1452434

Query  181      ATTGTAGTCTGAGTGAAAATATAAATTATTTAAAACTTTCAACAACGGATCTCTTGGTTC  240
                ||||||||||||||||||||||||||||||||||||||||||||||||||||||||||||
Sbjct  1452433  ATTGTAGTCTGAGTGAAAATATAAATTATTTAAAACTTTCAACAACGGATCTCTTGGTTC  1452374

Query  241      CGGCATC  247
                |||||||
Sbjct  1452373  CGGCATC  1452367


>JAMALG010000162.1 Filobasidiaceae sp. PT2105A-2 ctg_162, whole genome shotgun sequence
Length=8300

 Score = 451 bits (244),  Expect = 4e-123
 Identities = 246/247 (99%), Gaps = 0/247 (0%)
 Strand=Plus/Plus

Query  1     CAAGGTTTCCGTAGGTGAACCTGCGGAAGGATCATTACCGAGTGAGGGCCCTCTGGGTCC  60
             ||||||||||||||||||||||||||||||||||||||||||||||||||||||||||||
Sbjct  4125  CAAGGTTTCCGTAGGTGAACCTGCGGAAGGATCATTACCGAGTGAGGGCCCTCTGGGTCC  4184

Query  61    AACCTCCCACCCGTGTTTATTTTACCTTGTTGCTTcggcgggcccgccttaactggccgc  120
             ||||||||||||||||||||||||||||||||||||||||||||||||||||||||||||
Sbjct  4185  AACCTCCCACCCGTGTTTATTTTACCTTGTTGCTTCGGCGGGCCCGCCTTAACTGGCCGC  4244

Query  121   cggggggcttacgcccccgggcccgcgcccgccgAAGACACCCTCGAACTCTGTCTGAAG  180
             ||||||||||||||||||||||||||||||||||||||||||||||||||||||||||||
Sbjct  4245  CGGGGGGCTTACGCCCCCGGGCCCGCGCCCGCCGAAGACACCCTCGAACTCTGTCTGAAG  4304

Query  181   ATTGTAGTCTGAGTGAAAATATAAATTATTTAAAACTTTCAACAACGGATCTCTTGGTTC  240
             |||| |||||||||||||||||||||||||||||||||||||||||||||||||||||||
Sbjct  4305  ATTGAAGTCTGAGTGAAAATATAAATTATTTAAAACTTTCAACAACGGATCTCTTGGTTC  4364

Query  241   CGGCATC  247
             |||||||
Sbjct  4365  CGGCATC  4371


>MLQL01000163.1 Penicillium flavigenum strain IBT 14082 PENFLA_contig163, whole 
genome shotgun sequence
Length=7713

 Score = 451 bits (244),  Expect = 4e-123
 Identities = 246/247 (99%), Gaps = 0/247 (0%)
 Strand=Plus/Minus

Query  1     CAAGGTTTCCGTAGGTGAACCTGCGGAAGGATCATTACCGAGTGAGGGCCCTCTGGGTCC  60
             ||||||||||||||||||||||||||||||||||||||||||||||||||||||||||||
Sbjct  5102  CAAGGTTTCCGTAGGTGAACCTGCGGAAGGATCATTACCGAGTGAGGGCCCTCTGGGTCC  5043

Query  61    AACCTCCCACCCGTGTTTATTTTACCTTGTTGCTTcggcgggcccgccttaactggccgc  120
             ||||||||||||||||||||||||||||||||||||||||||||||||||||||||||||
Sbjct  5042  AACCTCCCACCCGTGTTTATTTTACCTTGTTGCTTCGGCGGGCCCGCCTTAACTGGCCGC  4983

Query  121   cggggggcttacgcccccgggcccgcgcccgccgAAGACACCCTCGAACTCTGTCTGAAG  180
             ||||||||| ||||||||||||||||||||||||||||||||||||||||||||||||||
Sbjct  4982  CGGGGGGCTCACGCCCCCGGGCCCGCGCCCGCCGAAGACACCCTCGAACTCTGTCTGAAG  4923

Query  181   ATTGTAGTCTGAGTGAAAATATAAATTATTTAAAACTTTCAACAACGGATCTCTTGGTTC  240
             ||||||||||||||||||||||||||||||||||||||||||||||||||||||||||||
Sbjct  4922  ATTGTAGTCTGAGTGAAAATATAAATTATTTAAAACTTTCAACAACGGATCTCTTGGTTC  4863

Query  241   CGGCATC  247
             |||||||
Sbjct  4862  CGGCATC  4856


>MUGI01000139.1 Penicillium sp. BW_12 number12_ATCACG.R1_(paired)_contig_139, 
whole genome shotgun sequence
Length=8029

 Score = 446 bits (241),  Expect = 2e-121
 Identities = 245/247 (99%), Gaps = 0/247 (0%)
 Strand=Plus/Plus

Query  1     CAAGGTTTCCGTAGGTGAACCTGCGGAAGGATCATTACCGAGTGAGGGCCCTCTGGGTCC  60
             ||||||||||||||||||||||||||||||||||||||||||||||||||||||||||||
Sbjct  3691  CAAGGTTTCCGTAGGTGAACCTGCGGAAGGATCATTACCGAGTGAGGGCCCTCTGGGTCC  3750

Query  61    AACCTCCCACCCGTGTTTATTTTACCTTGTTGCTTcggcgggcccgccttaactggccgc  120
             ||||||||||||||||||||||||||||||||||||||||||||||||||||||||||||
Sbjct  3751  AACCTCCCACCCGTGTTTATTTTACCTTGTTGCTTCGGCGGGCCCGCCTTAACTGGCCGC  3810

Query  121   cggggggcttacgcccccgggcccgcgcccgccgAAGACACCCTCGAACTCTGTCTGAAG  180
             ||||||||| ||||||||||||||||||||||||||||||||||||||||||||||||||
Sbjct  3811  CGGGGGGCTCACGCCCCCGGGCCCGCGCCCGCCGAAGACACCCTCGAACTCTGTCTGAAG  3870

Query  181   ATTGTAGTCTGAGTGAAAATATAAATTATTTAAAACTTTCAACAACGGATCTCTTGGTTC  240
             |||| |||||||||||||||||||||||||||||||||||||||||||||||||||||||
Sbjct  3871  ATTGAAGTCTGAGTGAAAATATAAATTATTTAAAACTTTCAACAACGGATCTCTTGGTTC  3930

Query  241   CGGCATC  247
             |||||||
Sbjct  3931  CGGCATC  3937


>PUXE01000268.1 Penicillium sp. SPG-F1 NODE_268_length_7477_cov_11860.234054, 
whole genome shotgun sequence
Length=7477

 Score = 446 bits (241),  Expect = 2e-121
 Identities = 245/247 (99%), Gaps = 0/247 (0%)
 Strand=Plus/Plus

Query  1     CAAGGTTTCCGTAGGTGAACCTGCGGAAGGATCATTACCGAGTGAGGGCCCTCTGGGTCC  60
             ||||||||||||||||||||||||||||||||||||||||||||||||||||||||||||
Sbjct  2898  CAAGGTTTCCGTAGGTGAACCTGCGGAAGGATCATTACCGAGTGAGGGCCCTCTGGGTCC  2957

Query  61    AACCTCCCACCCGTGTTTATTTTACCTTGTTGCTTcggcgggcccgccttaactggccgc  120
             ||||||||||||||||||||||||||||||||||||||||||||||||||||||||||||
Sbjct  2958  AACCTCCCACCCGTGTTTATTTTACCTTGTTGCTTCGGCGGGCCCGCCTTAACTGGCCGC  3017

Query  121   cggggggcttacgcccccgggcccgcgcccgccgAAGACACCCTCGAACTCTGTCTGAAG  180
             ||||||||| ||||||||||||||||||||||||||||||||||||||||||||||||||
Sbjct  3018  CGGGGGGCTCACGCCCCCGGGCCCGCGCCCGCCGAAGACACCCTCGAACTCTGTCTGAAG  3077

Query  181   ATTGTAGTCTGAGTGAAAATATAAATTATTTAAAACTTTCAACAACGGATCTCTTGGTTC  240
             |||| |||||||||||||||||||||||||||||||||||||||||||||||||||||||
Sbjct  3078  ATTGAAGTCTGAGTGAAAATATAAATTATTTAAAACTTTCAACAACGGATCTCTTGGTTC  3137

Query  241   CGGCATC  247
             |||||||
Sbjct  3138  CGGCATC  3144


>PUHX01000265.1 Penicillium sp. SPG-F15 NODE_265_length_4793_cov_11575.896735, 
whole genome shotgun sequence
Length=4793

 Score = 446 bits (241),  Expect = 2e-121
 Identities = 245/247 (99%), Gaps = 0/247 (0%)
 Strand=Plus/Minus

Query  1     CAAGGTTTCCGTAGGTGAACCTGCGGAAGGATCATTACCGAGTGAGGGCCCTCTGGGTCC  60
             ||||||||||||||||||||||||||||||||||||||||||||||||||||||||||||
Sbjct  3955  CAAGGTTTCCGTAGGTGAACCTGCGGAAGGATCATTACCGAGTGAGGGCCCTCTGGGTCC  3896

Query  61    AACCTCCCACCCGTGTTTATTTTACCTTGTTGCTTcggcgggcccgccttaactggccgc  120
             ||||||||||||||||||||||||||||||||||||||||||||||||||||||||||||
Sbjct  3895  AACCTCCCACCCGTGTTTATTTTACCTTGTTGCTTCGGCGGGCCCGCCTTAACTGGCCGC  3836

Query  121   cggggggcttacgcccccgggcccgcgcccgccgAAGACACCCTCGAACTCTGTCTGAAG  180
             ||||||||| ||||||||||||||||||||||||||||||||||||||||||||||||||
Sbjct  3835  CGGGGGGCTCACGCCCCCGGGCCCGCGCCCGCCGAAGACACCCTCGAACTCTGTCTGAAG  3776

Query  181   ATTGTAGTCTGAGTGAAAATATAAATTATTTAAAACTTTCAACAACGGATCTCTTGGTTC  240
             |||| |||||||||||||||||||||||||||||||||||||||||||||||||||||||
Sbjct  3775  ATTGAAGTCTGAGTGAAAATATAAATTATTTAAAACTTTCAACAACGGATCTCTTGGTTC  3716

Query  241   CGGCATC  247
             |||||||
Sbjct  3715  CGGCATC  3709


>JAASRZ010000049.1 Penicillium sp. str. #12 tig00000030_pilon, whole genome shotgun 
sequence
Length=3312846

 Score = 446 bits (241),  Expect = 2e-121
 Identities = 245/247 (99%), Gaps = 0/247 (0%)
 Strand=Plus/Minus

Query  1     CAAGGTTTCCGTAGGTGAACCTGCGGAAGGATCATTACCGAGTGAGGGCCCTCTGGGTCC  60
             ||||||||||||||||||||||||||||||||||||||||||||||||||||||||||||
Sbjct  3166  CAAGGTTTCCGTAGGTGAACCTGCGGAAGGATCATTACCGAGTGAGGGCCCTCTGGGTCC  3107

Query  61    AACCTCCCACCCGTGTTTATTTTACCTTGTTGCTTcggcgggcccgccttaactggccgc  120
             ||||||||||||||||||||||||||||||||||||||||||||||||||||||||||||
Sbjct  3106  AACCTCCCACCCGTGTTTATTTTACCTTGTTGCTTCGGCGGGCCCGCCTTAACTGGCCGC  3047

Query  121   cggggggcttacgcccccgggcccgcgcccgccgAAGACACCCTCGAACTCTGTCTGAAG  180
             ||||||||| ||||||||||||||||||||||||||||||||||||||||||||||||||
Sbjct  3046  CGGGGGGCTCACGCCCCCGGGCCCGCGCCCGCCGAAGACACCCTCGAACTCTGTCTGAAG  2987

Query  181   ATTGTAGTCTGAGTGAAAATATAAATTATTTAAAACTTTCAACAACGGATCTCTTGGTTC  240
             |||| |||||||||||||||||||||||||||||||||||||||||||||||||||||||
Sbjct  2986  ATTGAAGTCTGAGTGAAAATATAAATTATTTAAAACTTTCAACAACGGATCTCTTGGTTC  2927

Query  241   CGGCATC  247
             |||||||
Sbjct  2926  CGGCATC  2920


 Score = 446 bits (241),  Expect = 2e-121
 Identities = 245/247 (99%), Gaps = 0/247 (0%)
 Strand=Plus/Minus

Query  1      CAAGGTTTCCGTAGGTGAACCTGCGGAAGGATCATTACCGAGTGAGGGCCCTCTGGGTCC  60
              ||||||||||||||||||||||||||||||||||||||||||||||||||||||||||||
Sbjct  11018  CAAGGTTTCCGTAGGTGAACCTGCGGAAGGATCATTACCGAGTGAGGGCCCTCTGGGTCC  10959

Query  61     AACCTCCCACCCGTGTTTATTTTACCTTGTTGCTTcggcgggcccgccttaactggccgc  120
              ||||||||||||||||||||||||||||||||||||||||||||||||||||||||||||
Sbjct  10958  AACCTCCCACCCGTGTTTATTTTACCTTGTTGCTTCGGCGGGCCCGCCTTAACTGGCCGC  10899

Query  121    cggggggcttacgcccccgggcccgcgcccgccgAAGACACCCTCGAACTCTGTCTGAAG  180
              ||||||||| ||||||||||||||||||||||||||||||||||||||||||||||||||
Sbjct  10898  CGGGGGGCTCACGCCCCCGGGCCCGCGCCCGCCGAAGACACCCTCGAACTCTGTCTGAAG  10839

Query  181    ATTGTAGTCTGAGTGAAAATATAAATTATTTAAAACTTTCAACAACGGATCTCTTGGTTC  240
              |||| |||||||||||||||||||||||||||||||||||||||||||||||||||||||
Sbjct  10838  ATTGAAGTCTGAGTGAAAATATAAATTATTTAAAACTTTCAACAACGGATCTCTTGGTTC  10779

Query  241    CGGCATC  247
              |||||||
Sbjct  10778  CGGCATC  10772


 Score = 446 bits (241),  Expect = 2e-121
 Identities = 245/247 (99%), Gaps = 0/247 (0%)
 Strand=Plus/Minus

Query  1      CAAGGTTTCCGTAGGTGAACCTGCGGAAGGATCATTACCGAGTGAGGGCCCTCTGGGTCC  60
              ||||||||||||||||||||||||||||||||||||||||||||||||||||||||||||
Sbjct  19141  CAAGGTTTCCGTAGGTGAACCTGCGGAAGGATCATTACCGAGTGAGGGCCCTCTGGGTCC  19082

Query  61     AACCTCCCACCCGTGTTTATTTTACCTTGTTGCTTcggcgggcccgccttaactggccgc  120
              ||||||||||||||||||||||||||||||||||||||||||||||||||||||||||||
Sbjct  19081  AACCTCCCACCCGTGTTTATTTTACCTTGTTGCTTCGGCGGGCCCGCCTTAACTGGCCGC  19022

Query  121    cggggggcttacgcccccgggcccgcgcccgccgAAGACACCCTCGAACTCTGTCTGAAG  180
              ||||||||| ||||||||||||||||||||||||||||||||||||||||||||||||||
Sbjct  19021  CGGGGGGCTCACGCCCCCGGGCCCGCGCCCGCCGAAGACACCCTCGAACTCTGTCTGAAG  18962

Query  181    ATTGTAGTCTGAGTGAAAATATAAATTATTTAAAACTTTCAACAACGGATCTCTTGGTTC  240
              |||| |||||||||||||||||||||||||||||||||||||||||||||||||||||||
Sbjct  18961  ATTGAAGTCTGAGTGAAAATATAAATTATTTAAAACTTTCAACAACGGATCTCTTGGTTC  18902

Query  241    CGGCATC  247
              |||||||
Sbjct  18901  CGGCATC  18895


>JAKLNB010000448.1 Penicillium caseifulvum strain FKI-L3-CM-P1 NODE_448_length_5585_cov_3481.862382, 
whole genome shotgun sequence
Length=5585

 Score = 446 bits (241),  Expect = 2e-121
 Identities = 245/247 (99%), Gaps = 0/247 (0%)
 Strand=Plus/Minus

Query  1     CAAGGTTTCCGTAGGTGAACCTGCGGAAGGATCATTACCGAGTGAGGGCCCTCTGGGTCC  60
             ||||||||||||||||||||||||||||||||||||||||||||||||||||||||||||
Sbjct  2624  CAAGGTTTCCGTAGGTGAACCTGCGGAAGGATCATTACCGAGTGAGGGCCCTCTGGGTCC  2565

Query  61    AACCTCCCACCCGTGTTTATTTTACCTTGTTGCTTcggcgggcccgccttaactggccgc  120
             ||||||||||||||||||||||||||||||||||||||||||||||||||||||||||||
Sbjct  2564  AACCTCCCACCCGTGTTTATTTTACCTTGTTGCTTCGGCGGGCCCGCCTTAACTGGCCGC  2505

Query  121   cggggggcttacgcccccgggcccgcgcccgccgAAGACACCCTCGAACTCTGTCTGAAG  180
             ||||||||| ||||||||||||||||||||||||||||||||||||||||||||||||||
Sbjct  2504  CGGGGGGCTCACGCCCCCGGGCCCGCGCCCGCCGAAGACACCCTCGAACTCTGTCTGAAG  2445

Query  181   ATTGTAGTCTGAGTGAAAATATAAATTATTTAAAACTTTCAACAACGGATCTCTTGGTTC  240
             |||| |||||||||||||||||||||||||||||||||||||||||||||||||||||||
Sbjct  2444  ATTGAAGTCTGAGTGAAAATATAAATTATTTAAAACTTTCAACAACGGATCTCTTGGTTC  2385

Query  241   CGGCATC  247
             |||||||
Sbjct  2384  CGGCATC  2378


>MDYO01000177.1 Penicillium solitum strain IBT 29525 PENSOL_contig178, whole 
genome shotgun sequence
Length=8001

 Score = 446 bits (241),  Expect = 2e-121
 Identities = 245/247 (99%), Gaps = 0/247 (0%)
 Strand=Plus/Plus

Query  1     CAAGGTTTCCGTAGGTGAACCTGCGGAAGGATCATTACCGAGTGAGGGCCCTCTGGGTCC  60
             ||||||||||||||||||||||||||||||||||||||||||||||||||||||||||||
Sbjct  3994  CAAGGTTTCCGTAGGTGAACCTGCGGAAGGATCATTACCGAGTGAGGGCCCTCTGGGTCC  4053

Query  61    AACCTCCCACCCGTGTTTATTTTACCTTGTTGCTTcggcgggcccgccttaactggccgc  120
             ||||||||||||||||||||||||||||||||||||||||||||||||||||||||||||
Sbjct  4054  AACCTCCCACCCGTGTTTATTTTACCTTGTTGCTTCGGCGGGCCCGCCTTAACTGGCCGC  4113

Query  121   cggggggcttacgcccccgggcccgcgcccgccgAAGACACCCTCGAACTCTGTCTGAAG  180
             ||||||||| ||||||||||||||||||||||||||||||||||||||||||||||||||
Sbjct  4114  CGGGGGGCTCACGCCCCCGGGCCCGCGCCCGCCGAAGACACCCTCGAACTCTGTCTGAAG  4173

Query  181   ATTGTAGTCTGAGTGAAAATATAAATTATTTAAAACTTTCAACAACGGATCTCTTGGTTC  240
             |||| |||||||||||||||||||||||||||||||||||||||||||||||||||||||
Sbjct  4174  ATTGAAGTCTGAGTGAAAATATAAATTATTTAAAACTTTCAACAACGGATCTCTTGGTTC  4233

Query  241   CGGCATC  247
             |||||||
Sbjct  4234  CGGCATC  4240


>JAHAQQ010000405.1 Penicillium palitans strain F6_7S_1C_F NODE_405_length_5124_cov_9575.430949, 
whole genome shotgun sequence
Length=5124

 Score = 446 bits (241),  Expect = 2e-121
 Identities = 245/247 (99%), Gaps = 0/247 (0%)
 Strand=Plus/Minus

Query  1     CAAGGTTTCCGTAGGTGAACCTGCGGAAGGATCATTACCGAGTGAGGGCCCTCTGGGTCC  60
             ||||||||||||||||||||||||||||||||||||||||||||||||||||||||||||
Sbjct  2624  CAAGGTTTCCGTAGGTGAACCTGCGGAAGGATCATTACCGAGTGAGGGCCCTCTGGGTCC  2565

Query  61    AACCTCCCACCCGTGTTTATTTTACCTTGTTGCTTcggcgggcccgccttaactggccgc  120
             ||||||||||||||||||||||||||||||||||||||||||||||||||||||||||||
Sbjct  2564  AACCTCCCACCCGTGTTTATTTTACCTTGTTGCTTCGGCGGGCCCGCCTTAACTGGCCGC  2505

Query  121   cggggggcttacgcccccgggcccgcgcccgccgAAGACACCCTCGAACTCTGTCTGAAG  180
             ||||||||| ||||||||||||||||||||||||||||||||||||||||||||||||||
Sbjct  2504  CGGGGGGCTCACGCCCCCGGGCCCGCGCCCGCCGAAGACACCCTCGAACTCTGTCTGAAG  2445

Query  181   ATTGTAGTCTGAGTGAAAATATAAATTATTTAAAACTTTCAACAACGGATCTCTTGGTTC  240
             |||| |||||||||||||||||||||||||||||||||||||||||||||||||||||||
Sbjct  2444  ATTGAAGTCTGAGTGAAAATATAAATTATTTAAAACTTTCAACAACGGATCTCTTGGTTC  2385

Query  241   CGGCATC  247
             |||||||
Sbjct  2384  CGGCATC  2378


>JAETFV010000058.1 Penicillium robsamsonii strain VS III D KN3.2 VS_III_D_KN3.2_contig_59, 
whole genome shotgun sequence
Length=8198

 Score = 446 bits (241),  Expect = 2e-121
 Identities = 245/247 (99%), Gaps = 0/247 (0%)
 Strand=Plus/Minus

Query  1     CAAGGTTTCCGTAGGTGAACCTGCGGAAGGATCATTACCGAGTGAGGGCCCTCTGGGTCC  60
             ||||||||||||||||||||||||||||||||||||||||||||||||||||||||||||
Sbjct  5714  CAAGGTTTCCGTAGGTGAACCTGCGGAAGGATCATTACCGAGTGAGGGCCCTCTGGGTCC  5655

Query  61    AACCTCCCACCCGTGTTTATTTTACCTTGTTGCTTcggcgggcccgccttaactggccgc  120
             ||||||||||||||||||||||||||||||||||||||||||||||||||||||||||||
Sbjct  5654  AACCTCCCACCCGTGTTTATTTTACCTTGTTGCTTCGGCGGGCCCGCCTTAACTGGCCGC  5595

Query  121   cggggggcttacgcccccgggcccgcgcccgccgAAGACACCCTCGAACTCTGTCTGAAG  180
             ||||||||| ||||||||||||||||||||||||||||||||||||||||||||||||||
Sbjct  5594  CGGGGGGCTCACGCCCCCGGGCCCGCGCCCGCCGAAGACACCCTCGAACTCTGTCTGAAG  5535

Query  181   ATTGTAGTCTGAGTGAAAATATAAATTATTTAAAACTTTCAACAACGGATCTCTTGGTTC  240
             |||| |||||||||||||||||||||||||||||||||||||||||||||||||||||||
Sbjct  5534  ATTGAAGTCTGAGTGAAAATATAAATTATTTAAAACTTTCAACAACGGATCTCTTGGTTC  5475

Query  241   CGGCATC  247
             |||||||
Sbjct  5474  CGGCATC  5468


>MUGJ01000069.1 Penicillium sp. BW_162_3FA 162_FA_TTAGGC.R1_(paired)_contig_69, 
whole genome shotgun sequence
Length=8940

 Score = 446 bits (241),  Expect = 2e-121
 Identities = 245/247 (99%), Gaps = 0/247 (0%)
 Strand=Plus/Plus

Query  1     CAAGGTTTCCGTAGGTGAACCTGCGGAAGGATCATTACCGAGTGAGGGCCCTCTGGGTCC  60
             ||||||||||||||||||||||||||||||||||||||||||||||||||||||||||||
Sbjct  4598  CAAGGTTTCCGTAGGTGAACCTGCGGAAGGATCATTACCGAGTGAGGGCCCTCTGGGTCC  4657

Query  61    AACCTCCCACCCGTGTTTATTTTACCTTGTTGCTTcggcgggcccgccttaactggccgc  120
             ||||||||||||||||||||||||||||||||||||||||||||||||||||||||||||
Sbjct  4658  AACCTCCCACCCGTGTTTATTTTACCTTGTTGCTTCGGCGGGCCCGCCTTAACTGGCCGC  4717

Query  121   cggggggcttacgcccccgggcccgcgcccgccgAAGACACCCTCGAACTCTGTCTGAAG  180
             ||||||||| ||||||||||||||||||||||||||||||||||||||||||||||||||
Sbjct  4718  CGGGGGGCTCACGCCCCCGGGCCCGCGCCCGCCGAAGACACCCTCGAACTCTGTCTGAAG  4777

Query  181   ATTGTAGTCTGAGTGAAAATATAAATTATTTAAAACTTTCAACAACGGATCTCTTGGTTC  240
             |||| |||||||||||||||||||||||||||||||||||||||||||||||||||||||
Sbjct  4778  ATTGAAGTCTGAGTGAAAATATAAATTATTTAAAACTTTCAACAACGGATCTCTTGGTTC  4837

Query  241   CGGCATC  247
             |||||||
Sbjct  4838  CGGCATC  4844


>JACXYV010000050.1 Penicillium camemberti strain FM013=LCP06093 Pcam_S50, whole 
genome shotgun sequence
Length=17036

 Score = 446 bits (241),  Expect = 2e-121
 Identities = 245/247 (99%), Gaps = 0/247 (0%)
 Strand=Plus/Minus

Query  1      CAAGGTTTCCGTAGGTGAACCTGCGGAAGGATCATTACCGAGTGAGGGCCCTCTGGGTCC  60
              ||||||||||||||||||||||||||||||||||||||||||||||||||||||||||||
Sbjct  11648  CAAGGTTTCCGTAGGTGAACCTGCGGAAGGATCATTACCGAGTGAGGGCCCTCTGGGTCC  11589

Query  61     AACCTCCCACCCGTGTTTATTTTACCTTGTTGCTTcggcgggcccgccttaactggccgc  120
              ||||||||||||||||||||||||||||||||||||||||||||||||||||||||||||
Sbjct  11588  AACCTCCCACCCGTGTTTATTTTACCTTGTTGCTTCGGCGGGCCCGCCTTAACTGGCCGC  11529

Query  121    cggggggcttacgcccccgggcccgcgcccgccgAAGACACCCTCGAACTCTGTCTGAAG  180
              ||||||||| ||||||||||||||||||||||||||||||||||||||||||||||||||
Sbjct  11528  CGGGGGGCTCACGCCCCCGGGCCCGCGCCCGCCGAAGACACCCTCGAACTCTGTCTGAAG  11469

Query  181    ATTGTAGTCTGAGTGAAAATATAAATTATTTAAAACTTTCAACAACGGATCTCTTGGTTC  240
              |||| |||||||||||||||||||||||||||||||||||||||||||||||||||||||
Sbjct  11468  ATTGAAGTCTGAGTGAAAATATAAATTATTTAAAACTTTCAACAACGGATCTCTTGGTTC  11409

Query  241    CGGCATC  247
              |||||||
Sbjct  11408  CGGCATC  11402


 Score = 440 bits (238),  Expect = 8e-120
 Identities = 242/244 (99%), Gaps = 0/244 (0%)
 Strand=Plus/Minus

Query  4     GGTTTCCGTAGGTGAACCTGCGGAAGGATCATTACCGAGTGAGGGCCCTCTGGGTCCAAC  63
             ||||||||||||||||||||||||||||||||||||||||||||||||||||||||||||
Sbjct  3324  GGTTTCCGTAGGTGAACCTGCGGAAGGATCATTACCGAGTGAGGGCCCTCTGGGTCCAAC  3265

Query  64    CTCCCACCCGTGTTTATTTTACCTTGTTGCTTcggcgggcccgccttaactggccgccgg  123
             ||||||||||||||||||||||||||||||||||||||||||||||||||||||||||||
Sbjct  3264  CTCCCACCCGTGTTTATTTTACCTTGTTGCTTCGGCGGGCCCGCCTTAACTGGCCGCCGG  3205

Query  124   ggggcttacgcccccgggcccgcgcccgccgAAGACACCCTCGAACTCTGTCTGAAGATT  183
             |||||| |||||||||||||||||||||||||||||||||||||||||||||||||||||
Sbjct  3204  GGGGCTCACGCCCCCGGGCCCGCGCCCGCCGAAGACACCCTCGAACTCTGTCTGAAGATT  3145

Query  184   GTAGTCTGAGTGAAAATATAAATTATTTAAAACTTTCAACAACGGATCTCTTGGTTCCGG  243
             | ||||||||||||||||||||||||||||||||||||||||||||||||||||||||||
Sbjct  3144  GAAGTCTGAGTGAAAATATAAATTATTTAAAACTTTCAACAACGGATCTCTTGGTTCCGG  3085

Query  244   CATC  247
             ||||
Sbjct  3084  CATC  3081


>JACXYV010000047.1 Penicillium camemberti strain FM013=LCP06093 Pcam_S47, whole 
genome shotgun sequence
Length=17361

 Score = 446 bits (241),  Expect = 2e-121
 Identities = 245/247 (99%), Gaps = 0/247 (0%)
 Strand=Plus/Minus

Query  1     CAAGGTTTCCGTAGGTGAACCTGCGGAAGGATCATTACCGAGTGAGGGCCCTCTGGGTCC  60
             ||||||||||||||||||||||||||||||||||||||||||||||||||||||||||||
Sbjct  4432  CAAGGTTTCCGTAGGTGAACCTGCGGAAGGATCATTACCGAGTGAGGGCCCTCTGGGTCC  4373

Query  61    AACCTCCCACCCGTGTTTATTTTACCTTGTTGCTTcggcgggcccgccttaactggccgc  120
             ||||||||||||||||||||||||||||||||||||||||||||||||||||||||||||
Sbjct  4372  AACCTCCCACCCGTGTTTATTTTACCTTGTTGCTTCGGCGGGCCCGCCTTAACTGGCCGC  4313

Query  121   cggggggcttacgcccccgggcccgcgcccgccgAAGACACCCTCGAACTCTGTCTGAAG  180
             ||||||||| ||||||||||||||||||||||||||||||||||||||||||||||||||
Sbjct  4312  CGGGGGGCTCACGCCCCCGGGCCCGCGCCCGCCGAAGACACCCTCGAACTCTGTCTGAAG  4253

Query  181   ATTGTAGTCTGAGTGAAAATATAAATTATTTAAAACTTTCAACAACGGATCTCTTGGTTC  240
             |||| |||||||||||||||||||||||||||||||||||||||||||||||||||||||
Sbjct  4252  ATTGAAGTCTGAGTGAAAATATAAATTATTTAAAACTTTCAACAACGGATCTCTTGGTTC  4193

Query  241   CGGCATC  247
             |||||||
Sbjct  4192  CGGCATC  4186


 Score = 435 bits (235),  Expect = 4e-118
 Identities = 244/248 (98%), Gaps = 2/248 (1%)
 Strand=Plus/Minus

Query  1      CAAGGTTTCCGTAGGTGAACCTGCGGAAGGATCATTACCGAGTGAGGGCCCTCTGGGTCC  60
              ||||||||||||||||||||||||||||||||||||||||||||||||||||||||||||
Sbjct  12742  CAAGGTTTCCGTAGGTGAACCTGCGGAAGGATCATTACCGAGTGAGGGCCCTCTGGGTCC  12683

Query  61     AACCTCCCACCCGTGTTTATTTTACCTTGTTGCTTcggcgggcccgccttaactggccgc  120
              ||||||||||||||||||||||||||||||||||||||||||||||||||||||||||||
Sbjct  12682  AACCTCCCACCCGTGTTTATTTTACCTTGTTGCTTCGGCGGGCCCGCCTTAACTGGCCGC  12623

Query  121    cggggggcttacgcccccgggcccgcgcccg-ccgAAGACACCCTCGAACTCTGTCTGAA  179
              |||||| || ||||||||||||||||||||| ||||||||||||||||||||||||||||
Sbjct  12622  CGGGGG-CTCACGCCCCCGGGCCCGCGCCCGGCCGAAGACACCCTCGAACTCTGTCTGAA  12564

Query  180    GATTGTAGTCTGAGTGAAAATATAAATTATTTAAAACTTTCAACAACGGATCTCTTGGTT  239
              ||||| ||||||||||||||||||||||||||||||||||||||||||||||||||||||
Sbjct  12563  GATTGAAGTCTGAGTGAAAATATAAATTATTTAAAACTTTCAACAACGGATCTCTTGGTT  12504

Query  240    CCGGCATC  247
              ||||||||
Sbjct  12503  CCGGCATC  12496


>JACXYV010000045.1 Penicillium camemberti strain FM013=LCP06093 Pcam_S45, whole 
genome shotgun sequence
Length=18790

 Score = 446 bits (241),  Expect = 2e-121
 Identities = 245/247 (99%), Gaps = 0/247 (0%)
 Strand=Plus/Minus

Query  1     CAAGGTTTCCGTAGGTGAACCTGCGGAAGGATCATTACCGAGTGAGGGCCCTCTGGGTCC  60
             ||||||||||||||||||||||||||||||||||||||||||||||||||||||||||||
Sbjct  8959  CAAGGTTTCCGTAGGTGAACCTGCGGAAGGATCATTACCGAGTGAGGGCCCTCTGGGTCC  8900

Query  61    AACCTCCCACCCGTGTTTATTTTACCTTGTTGCTTcggcgggcccgccttaactggccgc  120
             ||||||||||||||||||||||||||||||||||||||||||||||||||||||||||||
Sbjct  8899  AACCTCCCACCCGTGTTTATTTTACCTTGTTGCTTCGGCGGGCCCGCCTTAACTGGCCGC  8840

Query  121   cggggggcttacgcccccgggcccgcgcccgccgAAGACACCCTCGAACTCTGTCTGAAG  180
             ||||||||| ||||||||||||||||||||||||||||||||||||||||||||||||||
Sbjct  8839  CGGGGGGCTCACGCCCCCGGGCCCGCGCCCGCCGAAGACACCCTCGAACTCTGTCTGAAG  8780

Query  181   ATTGTAGTCTGAGTGAAAATATAAATTATTTAAAACTTTCAACAACGGATCTCTTGGTTC  240
             |||| |||||||||||||||||||||||||||||||||||||||||||||||||||||||
Sbjct  8779  ATTGAAGTCTGAGTGAAAATATAAATTATTTAAAACTTTCAACAACGGATCTCTTGGTTC  8720

Query  241   CGGCATC  247
             |||||||
Sbjct  8719  CGGCATC  8713


 Score = 425 bits (230),  Expect = 2e-115
 Identities = 244/250 (98%), Gaps = 3/250 (1%)
 Strand=Plus/Minus

Query  1    CAAGGTTTCCGTAG-GTGAACCTGCGGAAGGATCATTACCGAGTGAGGGCCCTCTGGGTC  59
            |||||||||||||| |||||||||||||||||||||||||||||||||||||||||||||
Sbjct  663  CAAGGTTTCCGTAGCGTGAACCTGCGGAAGGATCATTACCGAGTGAGGGCCCTCTGGGTC  604

Query  60   CAACCTCCCACCCGTGTTTATTTTACCTTGTTGCTTcggcgggcccgccttaactggccg  119
            ||||||||||||||||||||||||||||||||||||||||||||||||||||||||||||
Sbjct  603  CAACCTCCCACCCGTGTTTATTTTACCTTGTTGCTTCGGCGGGCCCGCCTTAACTGGCCG  544

Query  120  ccggggggcttacgcccccgg-g-cccgcgcccgccgAAGACACCCTCGAACTCTGTCTG  177
            |||||||||| |||||||||| | ||||||||||||||||||||||||||||||||||||
Sbjct  543  CCGGGGGGCTCACGCCCCCGGCGCCCCGCGCCCGCCGAAGACACCCTCGAACTCTGTCTG  484

Query  178  AAGATTGTAGTCTGAGTGAAAATATAAATTATTTAAAACTTTCAACAACGGATCTCTTGG  237
            |||||||  |||||||||||||||||||||||||||||||||||||||||||||||||||
Sbjct  483  AAGATTGAGGTCTGAGTGAAAATATAAATTATTTAAAACTTTCAACAACGGATCTCTTGG  424

Query  238  TTCCGGCATC  247
            ||||||||||
Sbjct  423  TTCCGGCATC  414


 Score = 422 bits (228),  Expect = 3e-114
 Identities = 242/248 (98%), Gaps = 4/248 (2%)
 Strand=Plus/Minus

Query  1      CAAGGTTTCCGTAGGTGAACCTGCGGAAGGATCATTACCGAGTGAGGGCCCTCTGGGTCC  60
              ||||||||||||||||||||||||||||||||||||||||||||||||||||||||||||
Sbjct  17266  CAAGGTTTCCGTAGGTGAACCTGCGGAAGGATCATTACCGAGTGAGGGCCCTCTGGGTCC  17207

Query  61     AACCTCCCACCCGTGTTTATTTTACCTTGTTGCTTcggcgggcccgccttaactggccgc  120
              |||||||||||||||||||||||||||||||||||||||||||||||||||||||  |||
Sbjct  17206  AACCTCCCACCCGTGTTTATTTTACCTTGTTGCTTCGGCGGGCCCGCCTTAACTG--CGC  17149

Query  121    cg-gggggcttacgcccccgggcccgcgcccgccgAAGACACCCTCGAACTCTGTCTGAA  179
              || ||||||| |||||||||||||||||||||||||||||||| ||||||||||||||||
Sbjct  17148  CGCGGGGGCTCACGCCCCCGGGCCCGCGCCCGCCGAAGACACC-TCGAACTCTGTCTGAA  17090

Query  180    GATTGTAGTCTGAGTGAAAATATAAATTATTTAAAACTTTCAACAACGGATCTCTTGGTT  239
              ||||| ||||||||||||||||||||||||||||||||||||||||||||||||||||||
Sbjct  17089  GATTGAAGTCTGAGTGAAAATATAAATTATTTAAAACTTTCAACAACGGATCTCTTGGTT  17030

Query  240    CCGGCATC  247
              ||||||||
Sbjct  17029  CCGGCATC  17022


>JACXYV010000042.1 Penicillium camemberti strain FM013=LCP06093 Pcam_S42, whole 
genome shotgun sequence
Length=21301

 Score = 446 bits (241),  Expect = 2e-121
 Identities = 245/247 (99%), Gaps = 0/247 (0%)
 Strand=Plus/Plus

Query  1      CAAGGTTTCCGTAGGTGAACCTGCGGAAGGATCATTACCGAGTGAGGGCCCTCTGGGTCC  60
              ||||||||||||||||||||||||||||||||||||||||||||||||||||||||||||
Sbjct  15796  CAAGGTTTCCGTAGGTGAACCTGCGGAAGGATCATTACCGAGTGAGGGCCCTCTGGGTCC  15855

Query  61     AACCTCCCACCCGTGTTTATTTTACCTTGTTGCTTcggcgggcccgccttaactggccgc  120
              ||||||||||||||||||||||||||||||||||||||||||||||||||||||||||||
Sbjct  15856  AACCTCCCACCCGTGTTTATTTTACCTTGTTGCTTCGGCGGGCCCGCCTTAACTGGCCGC  15915

Query  121    cggggggcttacgcccccgggcccgcgcccgccgAAGACACCCTCGAACTCTGTCTGAAG  180
              ||||||||| ||||||||||||||||||||||||||||||||||||||||||||||||||
Sbjct  15916  CGGGGGGCTCACGCCCCCGGGCCCGCGCCCGCCGAAGACACCCTCGAACTCTGTCTGAAG  15975

Query  181    ATTGTAGTCTGAGTGAAAATATAAATTATTTAAAACTTTCAACAACGGATCTCTTGGTTC  240
              |||| |||||||||||||||||||||||||||||||||||||||||||||||||||||||
Sbjct  15976  ATTGAAGTCTGAGTGAAAATATAAATTATTTAAAACTTTCAACAACGGATCTCTTGGTTC  16035

Query  241    CGGCATC  247
              |||||||
Sbjct  16036  CGGCATC  16042


 Score = 438 bits (237),  Expect = 3e-119
 Identities = 244/247 (99%), Gaps = 1/247 (0%)
 Strand=Plus/Plus

Query  1     CAAGGTTTCCGTAGGTGAACCTGCGGAAGGATCATTACCGAGTGAGGGCCCTCTGGGTCC  60
             ||||||||||||||||||||||||||||||||||||||||||||||||||||||||||||
Sbjct  7478  CAAGGTTTCCGTAGGTGAACCTGCGGAAGGATCATTACCGAGTGAGGGCCCTCTGGGTCC  7537

Query  61    AACCTCCCACCCGTGTTTATTTTACCTTGTTGCTTcggcgggcccgccttaactggccgc  120
             ||||||||||||||||||||||||||||||||||||||||||||||||||||||||||||
Sbjct  7538  AACCTCCCACCCGTGTTTATTTTACCTTGTTGCTTCGGCGGGCCCGCCTTAACTGGCCGC  7597

Query  121   cggggggcttacgcccccgggcccgcgcccgccgAAGACACCCTCGAACTCTGTCTGAAG  180
             ||||||||| ||| ||||||||||||||||||||||||||||||||||||||||||||||
Sbjct  7598  CGGGGGGCTCACG-CCCCGGGCCCGCGCCCGCCGAAGACACCCTCGAACTCTGTCTGAAG  7656

Query  181   ATTGTAGTCTGAGTGAAAATATAAATTATTTAAAACTTTCAACAACGGATCTCTTGGTTC  240
             |||| |||||||||||||||||||||||||||||||||||||||||||||||||||||||
Sbjct  7657  ATTGAAGTCTGAGTGAAAATATAAATTATTTAAAACTTTCAACAACGGATCTCTTGGTTC  7716

Query  241   CGGCATC  247
             |||||||
Sbjct  7717  CGGCATC  7723


>JACXYV010000039.1 Penicillium camemberti strain FM013=LCP06093 Pcam_S39, whole 
genome shotgun sequence
Length=26862

 Score = 446 bits (241),  Expect = 2e-121
 Identities = 245/247 (99%), Gaps = 0/247 (0%)
 Strand=Plus/Minus

Query  1      CAAGGTTTCCGTAGGTGAACCTGCGGAAGGATCATTACCGAGTGAGGGCCCTCTGGGTCC  60
              ||||||||||||||||||||||||||||||||||||||||||||||||||||||||||||
Sbjct  16396  CAAGGTTTCCGTAGGTGAACCTGCGGAAGGATCATTACCGAGTGAGGGCCCTCTGGGTCC  16337

Query  61     AACCTCCCACCCGTGTTTATTTTACCTTGTTGCTTcggcgggcccgccttaactggccgc  120
              ||||||||||||||||||||||||||||||||||||||||||||||||||||||||||||
Sbjct  16336  AACCTCCCACCCGTGTTTATTTTACCTTGTTGCTTCGGCGGGCCCGCCTTAACTGGCCGC  16277

Query  121    cggggggcttacgcccccgggcccgcgcccgccgAAGACACCCTCGAACTCTGTCTGAAG  180
              ||||||||| ||||||||||||||||||||||||||||||||||||||||||||||||||
Sbjct  16276  CGGGGGGCTCACGCCCCCGGGCCCGCGCCCGCCGAAGACACCCTCGAACTCTGTCTGAAG  16217

Query  181    ATTGTAGTCTGAGTGAAAATATAAATTATTTAAAACTTTCAACAACGGATCTCTTGGTTC  240
              |||| |||||||||||||||||||||||||||||||||||||||||||||||||||||||
Sbjct  16216  ATTGAAGTCTGAGTGAAAATATAAATTATTTAAAACTTTCAACAACGGATCTCTTGGTTC  16157

Query  241    CGGCATC  247
              |||||||
Sbjct  16156  CGGCATC  16150


 Score = 438 bits (237),  Expect = 3e-119
 Identities = 244/247 (99%), Gaps = 1/247 (0%)
 Strand=Plus/Minus

Query  1      CAAGGTTTCCGTAGGTGAACCTGCGGAAGGATCATTACCGAGTGAGGGCCCTCTGGGTCC  60
              ||||||||||||||||||||||||||||||||||||||||||||||||||||||||||||
Sbjct  24718  CAAGGTTTCCGTAGGTGAACCTGCGGAAGGATCATTACCGAGTGAGGGCCCTCTGGGTCC  24659

Query  61     AACCTCCCACCCGTGTTTATTTTACCTTGTTGCTTcggcgggcccgccttaactggccgc  120
              ||||||||||||||||||||||||||||||||||||||||||||||||||||||||||||
Sbjct  24658  AACCTCCCACCCGTGTTTATTTTACCTTGTTGCTTCGGCGGGCCCGCCTTAACTGGCCGC  24599

Query  121    cggggggcttacgcccccgggcccgcgcccgccgAAGACACCCTCGAACTCTGTCTGAAG  180
              ||||||||| ||||||||||||||||||| ||||||||||||||||||||||||||||||
Sbjct  24598  CGGGGGGCTCACGCCCCCGGGCCCGCGCC-GCCGAAGACACCCTCGAACTCTGTCTGAAG  24540

Query  181    ATTGTAGTCTGAGTGAAAATATAAATTATTTAAAACTTTCAACAACGGATCTCTTGGTTC  240
              |||| |||||||||||||||||||||||||||||||||||||||||||||||||||||||
Sbjct  24539  ATTGAAGTCTGAGTGAAAATATAAATTATTTAAAACTTTCAACAACGGATCTCTTGGTTC  24480

Query  241    CGGCATC  247
              |||||||
Sbjct  24479  CGGCATC  24473


 Score = 433 bits (234),  Expect = 1e-117
 Identities = 243/247 (98%), Gaps = 2/247 (1%)
 Strand=Plus/Minus

Query  1     CAAGGTTTCCGTAGGTGAACCTGCGGAAGGATCATTACCGAGTGAGGGCCCTCTGGGTCC  60
             ||||||||||||||||||||||||||||||||||||||||||||||||||||||||||||
Sbjct  8090  CAAGGTTTCCGTAGGTGAACCTGCGGAAGGATCATTACCGAGTGAGGGCCCTCTGGGTCC  8031

Query  61    AACCTCCCACCCGTGTTTATTTTACCTTGTTGCTTcggcgggcccgccttaactggccgc  120
             ||||||||||||||||||||||||||||||||||||||||||||||||||||||||||||
Sbjct  8030  AACCTCCCACCCGTGTTTATTTTACCTTGTTGCTTCGGCGGGCCCGCCTTAACTGGCCGC  7971

Query  121   cggggggcttacgcccccgggcccgcgcccgccgAAGACACCCTCGAACTCTGTCTGAAG  180
             |||||| |  ||||||||||||||||||||||||||||||||||||||||||||||||||
Sbjct  7970  CGGGGGTC--ACGCCCCCGGGCCCGCGCCCGCCGAAGACACCCTCGAACTCTGTCTGAAG  7913

Query  181   ATTGTAGTCTGAGTGAAAATATAAATTATTTAAAACTTTCAACAACGGATCTCTTGGTTC  240
             |||| |||||||||||||||||||||||||||||||||||||||||||||||||||||||
Sbjct  7912  ATTGAAGTCTGAGTGAAAATATAAATTATTTAAAACTTTCAACAACGGATCTCTTGGTTC  7853

Query  241   CGGCATC  247
             |||||||
Sbjct  7852  CGGCATC  7846


>JACXYV010000034.1 Penicillium camemberti strain FM013=LCP06093 Pcam_S34, whole 
genome shotgun sequence
Length=32033

 Score = 446 bits (241),  Expect = 2e-121
 Identities = 245/247 (99%), Gaps = 0/247 (0%)
 Strand=Plus/Minus

Query  1      CAAGGTTTCCGTAGGTGAACCTGCGGAAGGATCATTACCGAGTGAGGGCCCTCTGGGTCC  60
              ||||||||||||||||||||||||||||||||||||||||||||||||||||||||||||
Sbjct  23944  CAAGGTTTCCGTAGGTGAACCTGCGGAAGGATCATTACCGAGTGAGGGCCCTCTGGGTCC  23885

Query  61     AACCTCCCACCCGTGTTTATTTTACCTTGTTGCTTcggcgggcccgccttaactggccgc  120
              ||||||||||||||||||||||||||||||||||||||||||||||||||||||||||||
Sbjct  23884  AACCTCCCACCCGTGTTTATTTTACCTTGTTGCTTCGGCGGGCCCGCCTTAACTGGCCGC  23825

Query  121    cggggggcttacgcccccgggcccgcgcccgccgAAGACACCCTCGAACTCTGTCTGAAG  180
              ||||||||| ||||||||||||||||||||||||||||||||||||||||||||||||||
Sbjct  23824  CGGGGGGCTCACGCCCCCGGGCCCGCGCCCGCCGAAGACACCCTCGAACTCTGTCTGAAG  23765

Query  181    ATTGTAGTCTGAGTGAAAATATAAATTATTTAAAACTTTCAACAACGGATCTCTTGGTTC  240
              |||| |||||||||||||||||||||||||||||||||||||||||||||||||||||||
Sbjct  23764  ATTGAAGTCTGAGTGAAAATATAAATTATTTAAAACTTTCAACAACGGATCTCTTGGTTC  23705

Query  241    CGGCATC  247
              |||||||
Sbjct  23704  CGGCATC  23698


 Score = 438 bits (237),  Expect = 3e-119
 Identities = 244/247 (99%), Gaps = 1/247 (0%)
 Strand=Plus/Minus

Query  1     CAAGGTTTCCGTAGGTGAACCTGCGGAAGGATCATTACCGAGTGAGGGCCCTCTGGGTCC  60
             ||||||||||||||||||||||||||||||||||||||||||||||||||||||||||||
Sbjct  7329  CAAGGTTTCCGTAGGTGAACCTGCGGAAGGATCATTACCGAGTGAGGGCCCTCTGGGTCC  7270

Query  61    AACCTCCCACCCGTGTTTATTTTACCTTGTTGCTTcggcgggcccgccttaactggccgc  120
             ||||||||||||||||||||||||||||||||||||||||||||||||||||||||||||
Sbjct  7269  AACCTCCCACCCGTGTTTATTTTACCTTGTTGCTTCGGCGGGCCCGCCTTAACTGGCCGC  7210

Query  121   cggggggcttacgcccccgggcccgcgcccgccgAAGACACCCTCGAACTCTGTCTGAAG  180
             |||||| || ||||||||||||||||||||||||||||||||||||||||||||||||||
Sbjct  7209  CGGGGG-CTCACGCCCCCGGGCCCGCGCCCGCCGAAGACACCCTCGAACTCTGTCTGAAG  7151

Query  181   ATTGTAGTCTGAGTGAAAATATAAATTATTTAAAACTTTCAACAACGGATCTCTTGGTTC  240
             |||| |||||||||||||||||||||||||||||||||||||||||||||||||||||||
Sbjct  7150  ATTGAAGTCTGAGTGAAAATATAAATTATTTAAAACTTTCAACAACGGATCTCTTGGTTC  7091

Query  241   CGGCATC  247
             |||||||
Sbjct  7090  CGGCATC  7084


 Score = 435 bits (235),  Expect = 4e-118
 Identities = 244/248 (98%), Gaps = 2/248 (1%)
 Strand=Plus/Minus

Query  1      CAAGGTTTCCGTAGGTGAACCTGCGGAAGGATCATTACCGAGTGAGGGCCCTCTGGGTCC  60
              ||||||||||||||||||||||||||||||||||||||||||||||||||||||||||||
Sbjct  15636  CAAGGTTTCCGTAGGTGAACCTGCGGAAGGATCATTACCGAGTGAGGGCCCTCTGGGTCC  15577

Query  61     AACCTCCCACCCGTGTTTATTTTACCTTGTTGCTTcggcgggcccgccttaactggccgc  120
              ||||||||||| ||||||||||||||||||||||||||||||||||||||||||||||||
Sbjct  15576  AACCTCCCACC-GTGTTTATTTTACCTTGTTGCTTCGGCGGGCCCGCCTTAACTGGCCGC  15518

Query  121    cggggggcttacgcccccgggcccgcgcccgc-cgAAGACACCCTCGAACTCTGTCTGAA  179
              ||||||||| |||||||||||||||||||||| |||||||||||||||||||||||||||
Sbjct  15517  CGGGGGGCTCACGCCCCCGGGCCCGCGCCCGCGCGAAGACACCCTCGAACTCTGTCTGAA  15458

Query  180    GATTGTAGTCTGAGTGAAAATATAAATTATTTAAAACTTTCAACAACGGATCTCTTGGTT  239
              ||||| ||||||||||||||||||||||||||||||||||||||||||||||||||||||
Sbjct  15457  GATTGAAGTCTGAGTGAAAATATAAATTATTTAAAACTTTCAACAACGGATCTCTTGGTT  15398

Query  240    CCGGCATC  247
              ||||||||
Sbjct  15397  CCGGCATC  15390


 Score = 97.1 bits (52),  Expect = 2e-16
 Identities = 55/56 (98%), Gaps = 1/56 (2%)
 Strand=Plus/Minus

Query  192    AGTGAAAATATAAATTATTTAAAACTTTCAACAACGGATCTCTTGGTTCCGGCATC  247
              |||||||||||||||||||||||||||||||||| |||||||||||||||||||||
Sbjct  32033  AGTGAAAATATAAATTATTTAAAACTTTCAACAA-GGATCTCTTGGTTCCGGCATC  31979


>JACXYV010000031.1 Penicillium camemberti strain FM013=LCP06093 Pcam_S31, whole 
genome shotgun sequence
Length=41088

 Score = 446 bits (241),  Expect = 2e-121
 Identities = 245/247 (99%), Gaps = 0/247 (0%)
 Strand=Plus/Plus

Query  1     CAAGGTTTCCGTAGGTGAACCTGCGGAAGGATCATTACCGAGTGAGGGCCCTCTGGGTCC  60
             ||||||||||||||||||||||||||||||||||||||||||||||||||||||||||||
Sbjct  1399  CAAGGTTTCCGTAGGTGAACCTGCGGAAGGATCATTACCGAGTGAGGGCCCTCTGGGTCC  1458

Query  61    AACCTCCCACCCGTGTTTATTTTACCTTGTTGCTTcggcgggcccgccttaactggccgc  120
             ||||||||||||||||||||||||||||||||||||||||||||||||||||||||||||
Sbjct  1459  AACCTCCCACCCGTGTTTATTTTACCTTGTTGCTTCGGCGGGCCCGCCTTAACTGGCCGC  1518

Query  121   cggggggcttacgcccccgggcccgcgcccgccgAAGACACCCTCGAACTCTGTCTGAAG  180
             ||||||||| ||||||||||||||||||||||||||||||||||||||||||||||||||
Sbjct  1519  CGGGGGGCTCACGCCCCCGGGCCCGCGCCCGCCGAAGACACCCTCGAACTCTGTCTGAAG  1578

Query  181   ATTGTAGTCTGAGTGAAAATATAAATTATTTAAAACTTTCAACAACGGATCTCTTGGTTC  240
             |||| |||||||||||||||||||||||||||||||||||||||||||||||||||||||
Sbjct  1579  ATTGAAGTCTGAGTGAAAATATAAATTATTTAAAACTTTCAACAACGGATCTCTTGGTTC  1638

Query  241   CGGCATC  247
             |||||||
Sbjct  1639  CGGCATC  1645


 Score = 438 bits (237),  Expect = 3e-119
 Identities = 244/247 (99%), Gaps = 1/247 (0%)
 Strand=Plus/Plus

Query  1     CAAGGTTTCCGTAGGTGAACCTGCGGAAGGATCATTACCGAGTGAGGGCCCTCTGGGTCC  60
             ||||||||||||||||||||||||||||||||||||||||||||||||||||||||||||
Sbjct  9709  CAAGGTTTCCGTAGGTGAACCTGCGGAAGGATCATTACCGAGTGAGGGCCCTCTGGGTCC  9768

Query  61    AACCTCCCACCCGTGTTTATTTTACCTTGTTGCTTcggcgggcccgccttaactggccgc  120
             ||||||||||||||||||||||||||||||||||||||||||||||||||||||||||||
Sbjct  9769  AACCTCCCACCCGTGTTTATTTTACCTTGTTGCTTCGGCGGGCCCGCCTTAACTGGCCGC  9828

Query  121   cggggggcttacgcccccgggcccgcgcccgccgAAGACACCCTCGAACTCTGTCTGAAG  180
             | ||||||| ||||||||||||||||||||||||||||||||||||||||||||||||||
Sbjct  9829  C-GGGGGCTCACGCCCCCGGGCCCGCGCCCGCCGAAGACACCCTCGAACTCTGTCTGAAG  9887

Query  181   ATTGTAGTCTGAGTGAAAATATAAATTATTTAAAACTTTCAACAACGGATCTCTTGGTTC  240
             |||| |||||||||||||||||||||||||||||||||||||||||||||||||||||||
Sbjct  9888  ATTGAAGTCTGAGTGAAAATATAAATTATTTAAAACTTTCAACAACGGATCTCTTGGTTC  9947

Query  241   CGGCATC  247
             |||||||
Sbjct  9948  CGGCATC  9954


 Score = 438 bits (237),  Expect = 3e-119
 Identities = 244/247 (99%), Gaps = 1/247 (0%)
 Strand=Plus/Plus

Query  1      CAAGGTTTCCGTAGGTGAACCTGCGGAAGGATCATTACCGAGTGAGGGCCCTCTGGGTCC  60
              ||||||||||||||||||||||||||||||||||||||||||||||||||||||||||||
Sbjct  34616  CAAGGTTTCCGTAGGTGAACCTGCGGAAGGATCATTACCGAGTGAGGGCCCTCTGGGTCC  34675

Query  61     AACCTCCCACCCGTGTTTATTTTACCTTGTTGCTTcggcgggcccgccttaactggccgc  120
              ||||||||||||||||||||||||||||||||||||||||||||||||||||||||||||
Sbjct  34676  AACCTCCCACCCGTGTTTATTTTACCTTGTTGCTTCGGCGGGCCCGCCTTAACTGGCCGC  34735

Query  121    cggggggcttacgcccccgggcccgcgcccgccgAAGACACCCTCGAACTCTGTCTGAAG  180
              ||||||||| ||| ||||||||||||||||||||||||||||||||||||||||||||||
Sbjct  34736  CGGGGGGCTCACG-CCCCGGGCCCGCGCCCGCCGAAGACACCCTCGAACTCTGTCTGAAG  34794

Query  181    ATTGTAGTCTGAGTGAAAATATAAATTATTTAAAACTTTCAACAACGGATCTCTTGGTTC  240
              |||| |||||||||||||||||||||||||||||||||||||||||||||||||||||||
Sbjct  34795  ATTGAAGTCTGAGTGAAAATATAAATTATTTAAAACTTTCAACAACGGATCTCTTGGTTC  34854

Query  241    CGGCATC  247
              |||||||
Sbjct  34855  CGGCATC  34861


 Score = 433 bits (234),  Expect = 1e-117
 Identities = 243/247 (98%), Gaps = 2/247 (1%)
 Strand=Plus/Plus

Query  1      CAAGGTTTCCGTAGGTGAACCTGCGGAAGGATCATTACCGAGTGAGGGCCCTCTGGGTCC  60
              ||||||||||||||||||||||||||||||||||||||||||||||||||||||||||||
Sbjct  26304  CAAGGTTTCCGTAGGTGAACCTGCGGAAGGATCATTACCGAGTGAGGGCCCTCTGGGTCC  26363

Query  61     AACCTCCCACCCGTGTTTATTTTACCTTGTTGCTTcggcgggcccgccttaactggccgc  120
              ||||||||||||||||||||||||||||||||||||||||||||||||||||||||||||
Sbjct  26364  AACCTCCCACCCGTGTTTATTTTACCTTGTTGCTTCGGCGGGCCCGCCTTAACTGGCCGC  26423

Query  121    cggggggcttacgcccccgggcccgcgcccgccgAAGACACCCTCGAACTCTGTCTGAAG  180
              ||||||||| |||||||||||||||||  |||||||||||||||||||||||||||||||
Sbjct  26424  CGGGGGGCTCACGCCCCCGGGCCCGCG--CGCCGAAGACACCCTCGAACTCTGTCTGAAG  26481

Query  181    ATTGTAGTCTGAGTGAAAATATAAATTATTTAAAACTTTCAACAACGGATCTCTTGGTTC  240
              |||| |||||||||||||||||||||||||||||||||||||||||||||||||||||||
Sbjct  26482  ATTGAAGTCTGAGTGAAAATATAAATTATTTAAAACTTTCAACAACGGATCTCTTGGTTC  26541

Query  241    CGGCATC  247
              |||||||
Sbjct  26542  CGGCATC  26548


 Score = 394 bits (213),  Expect = 7e-106
 Identities = 239/250 (96%), Gaps = 8/250 (3%)
 Strand=Plus/Plus

Query  1      CAAGGTTTCCGTAGGTGAACCTGCGGAAGGATCATTACCGAGTGAGGGCCCTCTGGGTCC  60
              |||||||||||||||||||||||||||||||||||||| ||||||||| ||||| |||||
Sbjct  18012  CAAGGTTTCCGTAGGTGAACCTGCGGAAGGATCATTAC-GAGTGAGGG-CCTCT-GGTCC  18068

Query  61     AACCTCCCACCCGTGTTTATTTTACCTTGTTGCTTcggcgggcc-cgccttaactggccg  119
              |||||||||||||||||||||||||||||||||||||||||||| |||||||||||||||
Sbjct  18069  AACCTCCCACCCGTGTTTATTTTACCTTGTTGCTTCGGCGGGCCGCGCCTTAACTGGCCG  18128

Query  120    ccggggggcttacgcccccgggcccgcgcccgccgAAGACACCCTCGAACTCTGTCTGAA  179
              |||||||||| ||||||| ||| |||||||||||||||||||||||||||||||||||||
Sbjct  18129  CCGGGGGGCTCACGCCCC-GGG-CCGCGCCCGCCGAAGACACCCTCGAACTCTGTCTGAA  18186

Query  180    GATTG--TAGTCTGAGTGAAAATATAAATTATTTAAAACTTTCAACAACGGATCTCTTGG  237
              |||    |||||||||||||||||||||||||||||||||||||||||||||||||||||
Sbjct  18187  GATGAATTAGTCTGAGTGAAAATATAAATTATTTAAAACTTTCAACAACGGATCTCTTGG  18246

Query  238    TTCCGGCATC  247
              ||||||||||
Sbjct  18247  TTCCGGCATC  18256


>JACXYV010000030.1 Penicillium camemberti strain FM013=LCP06093 Pcam_S30, whole 
genome shotgun sequence
Length=80904

 Score = 446 bits (241),  Expect = 2e-121
 Identities = 245/247 (99%), Gaps = 0/247 (0%)
 Strand=Plus/Plus

Query  1      CAAGGTTTCCGTAGGTGAACCTGCGGAAGGATCATTACCGAGTGAGGGCCCTCTGGGTCC  60
              ||||||||||||||||||||||||||||||||||||||||||||||||||||||||||||
Sbjct  74298  CAAGGTTTCCGTAGGTGAACCTGCGGAAGGATCATTACCGAGTGAGGGCCCTCTGGGTCC  74357

Query  61     AACCTCCCACCCGTGTTTATTTTACCTTGTTGCTTcggcgggcccgccttaactggccgc  120
              ||||||||||||||||||||||||||||||||||||||||||||||||||||||||||||
Sbjct  74358  AACCTCCCACCCGTGTTTATTTTACCTTGTTGCTTCGGCGGGCCCGCCTTAACTGGCCGC  74417

Query  121    cggggggcttacgcccccgggcccgcgcccgccgAAGACACCCTCGAACTCTGTCTGAAG  180
              ||||||||| ||||||||||||||||||||||||||||||||||||||||||||||||||
Sbjct  74418  CGGGGGGCTCACGCCCCCGGGCCCGCGCCCGCCGAAGACACCCTCGAACTCTGTCTGAAG  74477

Query  181    ATTGTAGTCTGAGTGAAAATATAAATTATTTAAAACTTTCAACAACGGATCTCTTGGTTC  240
              |||| |||||||||||||||||||||||||||||||||||||||||||||||||||||||
Sbjct  74478  ATTGAAGTCTGAGTGAAAATATAAATTATTTAAAACTTTCAACAACGGATCTCTTGGTTC  74537

Query  241    CGGCATC  247
              |||||||
Sbjct  74538  CGGCATC  74544


 Score = 440 bits (238),  Expect = 8e-120
 Identities = 245/248 (99%), Gaps = 1/248 (0%)
 Strand=Plus/Plus

Query  1      CAAGGTTTCCGTAGGTGAACCTGCGGAAGGATCATTACCGAGTGAGGGCCCTCTGG-GTC  59
              |||||||||||||||||||||||||||||||||||||||||||||||||||||||| |||
Sbjct  16224  CAAGGTTTCCGTAGGTGAACCTGCGGAAGGATCATTACCGAGTGAGGGCCCTCTGGCGTC  16283

Query  60     CAACCTCCCACCCGTGTTTATTTTACCTTGTTGCTTcggcgggcccgccttaactggccg  119
              ||||||||||||||||||||||||||||||||||||||||||||||||||||||||||||
Sbjct  16284  CAACCTCCCACCCGTGTTTATTTTACCTTGTTGCTTCGGCGGGCCCGCCTTAACTGGCCG  16343

Query  120    ccggggggcttacgcccccgggcccgcgcccgccgAAGACACCCTCGAACTCTGTCTGAA  179
              |||||||||| |||||||||||||||||||||||||||||||||||||||||||||||||
Sbjct  16344  CCGGGGGGCTCACGCCCCCGGGCCCGCGCCCGCCGAAGACACCCTCGAACTCTGTCTGAA  16403

Query  180    GATTGTAGTCTGAGTGAAAATATAAATTATTTAAAACTTTCAACAACGGATCTCTTGGTT  239
              ||||| ||||||||||||||||||||||||||||||||||||||||||||||||||||||
Sbjct  16404  GATTGAAGTCTGAGTGAAAATATAAATTATTTAAAACTTTCAACAACGGATCTCTTGGTT  16463

Query  240    CCGGCATC  247
              ||||||||
Sbjct  16464  CCGGCATC  16471


 Score = 438 bits (237),  Expect = 3e-119
 Identities = 244/247 (99%), Gaps = 1/247 (0%)
 Strand=Plus/Plus

Query  1      CAAGGTTTCCGTAGGTGAACCTGCGGAAGGATCATTACCGAGTGAGGGCCCTCTGGGTCC  60
              ||||||||||||||||||||||||||||||||||||||||||||||||||||||||||||
Sbjct  41072  CAAGGTTTCCGTAGGTGAACCTGCGGAAGGATCATTACCGAGTGAGGGCCCTCTGGGTCC  41131

Query  61     AACCTCCCACCCGTGTTTATTTTACCTTGTTGCTTcggcgggcccgccttaactggccgc  120
              ||||||||||||||||||||||||||||||||||||||||||||||||||||||||||||
Sbjct  41132  AACCTCCCACCCGTGTTTATTTTACCTTGTTGCTTCGGCGGGCCCGCCTTAACTGGCCGC  41191

Query  121    cggggggcttacgcccccgggcccgcgcccgccgAAGACACCCTCGAACTCTGTCTGAAG  180
              | ||||||| ||||||||||||||||||||||||||||||||||||||||||||||||||
Sbjct  41192  C-GGGGGCTCACGCCCCCGGGCCCGCGCCCGCCGAAGACACCCTCGAACTCTGTCTGAAG  41250

Query  181    ATTGTAGTCTGAGTGAAAATATAAATTATTTAAAACTTTCAACAACGGATCTCTTGGTTC  240
              |||| |||||||||||||||||||||||||||||||||||||||||||||||||||||||
Sbjct  41251  ATTGAAGTCTGAGTGAAAATATAAATTATTTAAAACTTTCAACAACGGATCTCTTGGTTC  41310

Query  241    CGGCATC  247
              |||||||
Sbjct  41311  CGGCATC  41317


 Score = 438 bits (237),  Expect = 3e-119
 Identities = 244/247 (99%), Gaps = 1/247 (0%)
 Strand=Plus/Plus

Query  1      CAAGGTTTCCGTAGGTGAACCTGCGGAAGGATCATTACCGAGTGAGGGCCCTCTGGGTCC  60
              ||||||||||||||||||||||||||||||||||||||||||||||||||||||||||||
Sbjct  57689  CAAGGTTTCCGTAGGTGAACCTGCGGAAGGATCATTACCGAGTGAGGGCCCTCTGGGTCC  57748

Query  61     AACCTCCCACCCGTGTTTATTTTACCTTGTTGCTTcggcgggcccgccttaactggccgc  120
              ||||||||||||||||||||||||||||||||||||||||||||||||||||||||||||
Sbjct  57749  AACCTCCCACCCGTGTTTATTTTACCTTGTTGCTTCGGCGGGCCCGCCTTAACTGGCCGC  57808

Query  121    cggggggcttacgcccccgggcccgcgcccgccgAAGACACCCTCGAACTCTGTCTGAAG  180
              ||||||||| ||| ||||||||||||||||||||||||||||||||||||||||||||||
Sbjct  57809  CGGGGGGCTCACG-CCCCGGGCCCGCGCCCGCCGAAGACACCCTCGAACTCTGTCTGAAG  57867

Query  181    ATTGTAGTCTGAGTGAAAATATAAATTATTTAAAACTTTCAACAACGGATCTCTTGGTTC  240
              |||| |||||||||||||||||||||||||||||||||||||||||||||||||||||||
Sbjct  57868  ATTGAAGTCTGAGTGAAAATATAAATTATTTAAAACTTTCAACAACGGATCTCTTGGTTC  57927

Query  241    CGGCATC  247
              |||||||
Sbjct  57928  CGGCATC  57934


 Score = 438 bits (237),  Expect = 3e-119
 Identities = 244/247 (99%), Gaps = 1/247 (0%)
 Strand=Plus/Plus

Query  1      CAAGGTTTCCGTAGGTGAACCTGCGGAAGGATCATTACCGAGTGAGGGCCCTCTGGGTCC  60
              ||||||||||||||||||||||||||||||||||||||||||||||||||||||||||||
Sbjct  66002  CAAGGTTTCCGTAGGTGAACCTGCGGAAGGATCATTACCGAGTGAGGGCCCTCTGGGTCC  66061

Query  61     AACCTCCCACCCGTGTTTATTTTACCTTGTTGCTTcggcgggcccgccttaactggccgc  120
              ||||||||||||||||||||||||||||||||||||||||||||||||||||||||||||
Sbjct  66062  AACCTCCCACCCGTGTTTATTTTACCTTGTTGCTTCGGCGGGCCCGCCTTAACTGGCCGC  66121

Query  121    cggggggcttacgcccccgggcccgcgcccgccgAAGACACCCTCGAACTCTGTCTGAAG  180
              ||||||||| ||||||||||||||||| ||||||||||||||||||||||||||||||||
Sbjct  66122  CGGGGGGCTCACGCCCCCGGGCCCGCG-CCGCCGAAGACACCCTCGAACTCTGTCTGAAG  66180

Query  181    ATTGTAGTCTGAGTGAAAATATAAATTATTTAAAACTTTCAACAACGGATCTCTTGGTTC  240
              |||| |||||||||||||||||||||||||||||||||||||||||||||||||||||||
Sbjct  66181  ATTGAAGTCTGAGTGAAAATATAAATTATTTAAAACTTTCAACAACGGATCTCTTGGTTC  66240

Query  241    CGGCATC  247
              |||||||
Sbjct  66241  CGGCATC  66247


 Score = 433 bits (234),  Expect = 1e-117
 Identities = 243/247 (98%), Gaps = 2/247 (1%)
 Strand=Plus/Plus

Query  1      CAAGGTTTCCGTAGGTGAACCTGCGGAAGGATCATTACCGAGTGAGGGCCCTCTGGGTCC  60
              ||||||||||||||||||||||||||||||||||||||||||||| ||||||||||||||
Sbjct  24534  CAAGGTTTCCGTAGGTGAACCTGCGGAAGGATCATTACCGAGTGA-GGCCCTCTGGGTCC  24592

Query  61     AACCTCCCACCCGTGTTTATTTTACCTTGTTGCTTcggcgggcccgccttaactggccgc  120
              ||||||||||||||||||||||||||||||||||||||||||||||||||||||||||||
Sbjct  24593  AACCTCCCACCCGTGTTTATTTTACCTTGTTGCTTCGGCGGGCCCGCCTTAACTGGCCGC  24652

Query  121    cggggggcttacgcccccgggcccgcgcccgccgAAGACACCCTCGAACTCTGTCTGAAG  180
              | ||||||| ||||||||||||||||||||||||||||||||||||||||||||||||||
Sbjct  24653  C-GGGGGCTCACGCCCCCGGGCCCGCGCCCGCCGAAGACACCCTCGAACTCTGTCTGAAG  24711

Query  181    ATTGTAGTCTGAGTGAAAATATAAATTATTTAAAACTTTCAACAACGGATCTCTTGGTTC  240
              |||| |||||||||||||||||||||||||||||||||||||||||||||||||||||||
Sbjct  24712  ATTGAAGTCTGAGTGAAAATATAAATTATTTAAAACTTTCAACAACGGATCTCTTGGTTC  24771

Query  241    CGGCATC  247
              |||||||
Sbjct  24772  CGGCATC  24778


 Score = 433 bits (234),  Expect = 1e-117
 Identities = 243/247 (98%), Gaps = 2/247 (1%)
 Strand=Plus/Plus

Query  1      CAAGGTTTCCGTAGGTGAACCTGCGGAAGGATCATTACCGAGTGAGGGCCCTCTGGGTCC  60
              ||||||||||||||||||||||||||||||||||||||||||||||||||||||||||||
Sbjct  49378  CAAGGTTTCCGTAGGTGAACCTGCGGAAGGATCATTACCGAGTGAGGGCCCTCTGGGTCC  49437

Query  61     AACCTCCCACCCGTGTTTATTTTACCTTGTTGCTTcggcgggcccgccttaactggccgc  120
              ||||||||||||||||||||||||||||||||||||||||||||||||||||||||||||
Sbjct  49438  AACCTCCCACCCGTGTTTATTTTACCTTGTTGCTTCGGCGGGCCCGCCTTAACTGGCCGC  49497

Query  121    cggggggcttacgcccccgggcccgcgcccgccgAAGACACCCTCGAACTCTGTCTGAAG  180
              |||||| || ||| ||||||||||||||||||||||||||||||||||||||||||||||
Sbjct  49498  CGGGGG-CTCACG-CCCCGGGCCCGCGCCCGCCGAAGACACCCTCGAACTCTGTCTGAAG  49555

Query  181    ATTGTAGTCTGAGTGAAAATATAAATTATTTAAAACTTTCAACAACGGATCTCTTGGTTC  240
              |||| |||||||||||||||||||||||||||||||||||||||||||||||||||||||
Sbjct  49556  ATTGAAGTCTGAGTGAAAATATAAATTATTTAAAACTTTCAACAACGGATCTCTTGGTTC  49615

Query  241    CGGCATC  247
              |||||||
Sbjct  49616  CGGCATC  49622


 Score = 424 bits (229),  Expect = 9e-115
 Identities = 243/249 (98%), Gaps = 4/249 (2%)
 Strand=Plus/Plus

Query  1      CAAGGTTTCCGTAGGTGAACCTGCGGAAGGATCATTACCGAGTGAGGGCCCTCTGGGTCC  60
              ||||||||||||||||||||||||||||||||||||||||||||||||||||||||||||
Sbjct  32763  CAAGGTTTCCGTAGGTGAACCTGCGGAAGGATCATTACCGAGTGAGGGCCCTCTGGGTCC  32822

Query  61     AACCTCCCACCCGTGTTTATTTTACCTTGTTGCTTcggcgggcccgccttaactggc-cg  119
              ||||||||||||||||||| ||||||||||||||||||||||||||||||||||||| ||
Sbjct  32823  AACCTCCCACCCGTGTTTA-TTTACCTTGTTGCTTCGGCGGGCCCGCCTTAACTGGCGCG  32881

Query  120    ccggggggcttacgcccccgggcccgcgcccgccgAAGACACCCTCGAACTCTGTCTGAA  179
              |||||||||| ||||||||||| |||||||||||||||||||||||||||||||||||||
Sbjct  32882  CCGGGGGGCTCACGCCCCCGGG-CCGCGCCCGCCGAAGACACCCTCGAACTCTGTCTGAA  32940

Query  180    GATTGTAGTCTGAGTGAAAATATAAATTATTTAAAACTTTCAACAACGGATCTCTTGGTT  239
              ||||| ||||||||||||||||||||||||||||||||||||||||||||||||||||||
Sbjct  32941  GATTGAAGTCTGAGTGAAAATATAAATTATTTAAAACTTTCAACAACGGATCTCTTGGTT  33000

Query  240    CCGGC-ATC  247
              ||||| |||
Sbjct  33001  CCGGCCATC  33009


 Score = 390 bits (211),  Expect = 9e-105
 Identities = 238/249 (96%), Gaps = 9/249 (4%)
 Strand=Plus/Plus

Query  1     CAAGGTTTCCGTAGGTGAACCTGCGGAAGGATCATTACC--GAGTGAGGGCCCTCTGGGT  58
             ||||||||||||||||||||||| |||| ||||||||||  |||||| |||||||| |||
Sbjct  8006  CAAGGTTTCCGTAGGTGAACCTG-GGAA-GATCATTACCGAGAGTGA-GGCCCTCT-GGT  8061

Query  59    CCAACCTCCCACCCGTGTTTATTTTACCTTGTTGCTTcggcgggcccgccttaactggcc  118
             |||||||||||||||||||||||||||||||||||||||||||||||||| |||||||||
Sbjct  8062  CCAACCTCCCACCCGTGTTTATTTTACCTTGTTGCTTCGGCGGGCCCGCC-TAACTGGCC  8120

Query  119   gccggggggcttacgcccccgggcccgcgcccgccgAAGACACCCTCGAACTCTGTCTGA  178
             ||| ||||||| ||||||||||||||||||||||||||||||||||||||||||||||||
Sbjct  8121  GCC-GGGGGCTCACGCCCCCGGGCCCGCGCCCGCCGAAGACACCCTCGAACTCTGTCTGA  8179

Query  179   AGATTGTAGTCTGAGTGAAAATATAAATTATTTAAAACTTTCAACAACGGATCTCTTGGT  238
             |||||| ||||||||||||||||||||||||||||||||||||||||||||||||||| |
Sbjct  8180  AGATTGAAGTCTGAGTGAAAATATAAATTATTTAAAACTTTCAACAACGGATCTCTTG-T  8238

Query  239   TCCGGCATC  247
             |||||||||
Sbjct  8239  TCCGGCATC  8247


>NW_024469302.1 Penicillium solitum strain IBT 29525 chromosome Unknown PENSOL_contig178, 
whole genome shotgun sequence
Length=8001

 Score = 446 bits (241),  Expect = 2e-121
 Identities = 245/247 (99%), Gaps = 0/247 (0%)
 Strand=Plus/Plus

Query  1     CAAGGTTTCCGTAGGTGAACCTGCGGAAGGATCATTACCGAGTGAGGGCCCTCTGGGTCC  60
             ||||||||||||||||||||||||||||||||||||||||||||||||||||||||||||
Sbjct  3994  CAAGGTTTCCGTAGGTGAACCTGCGGAAGGATCATTACCGAGTGAGGGCCCTCTGGGTCC  4053

Query  61    AACCTCCCACCCGTGTTTATTTTACCTTGTTGCTTcggcgggcccgccttaactggccgc  120
             ||||||||||||||||||||||||||||||||||||||||||||||||||||||||||||
Sbjct  4054  AACCTCCCACCCGTGTTTATTTTACCTTGTTGCTTCGGCGGGCCCGCCTTAACTGGCCGC  4113

Query  121   cggggggcttacgcccccgggcccgcgcccgccgAAGACACCCTCGAACTCTGTCTGAAG  180
             ||||||||| ||||||||||||||||||||||||||||||||||||||||||||||||||
Sbjct  4114  CGGGGGGCTCACGCCCCCGGGCCCGCGCCCGCCGAAGACACCCTCGAACTCTGTCTGAAG  4173

Query  181   ATTGTAGTCTGAGTGAAAATATAAATTATTTAAAACTTTCAACAACGGATCTCTTGGTTC  240
             |||| |||||||||||||||||||||||||||||||||||||||||||||||||||||||
Sbjct  4174  ATTGAAGTCTGAGTGAAAATATAAATTATTTAAAACTTTCAACAACGGATCTCTTGGTTC  4233

Query  241   CGGCATC  247
             |||||||
Sbjct  4234  CGGCATC  4240


>LHQR01000013.1 Penicillium griseofulvum strain PG3 contig_6, whole genome shotgun 
sequence
Length=2183579

 Score = 444 bits (240),  Expect = 7e-121
 Identities = 245/247 (99%), Gaps = 1/247 (0%)
 Strand=Plus/Minus

Query  1     CAAGGTTTCCGTAGGTGAACCTGCGGAAGGATCATTACCGAGTGAGGGCCCTCTGGGTCC  60
             |||||||||||||||||||||||||||||||||||||| |||||||||||||||||||||
Sbjct  1900  CAAGGTTTCCGTAGGTGAACCTGCGGAAGGATCATTACTGAGTGAGGGCCCTCTGGGTCC  1841

Query  61    AACCTCCCACCCGTGTTTATTTTACCTTGTTGCTTcggcgggcccgccttaactggccgc  120
             |||||||||||||||||||||| |||||||||||||||||||||||||||||||||||||
Sbjct  1840  AACCTCCCACCCGTGTTTATTT-ACCTTGTTGCTTCGGCGGGCCCGCCTTAACTGGCCGC  1782

Query  121   cggggggcttacgcccccgggcccgcgcccgccgAAGACACCCTCGAACTCTGTCTGAAG  180
             ||||||||||||||||||||||||||||||||||||||||||||||||||||||||||||
Sbjct  1781  CGGGGGGCTTACGCCCCCGGGCCCGCGCCCGCCGAAGACACCCTCGAACTCTGTCTGAAG  1722

Query  181   ATTGTAGTCTGAGTGAAAATATAAATTATTTAAAACTTTCAACAACGGATCTCTTGGTTC  240
             ||||||||||||||||||||||||||||||||||||||||||||||||||||||||||||
Sbjct  1721  ATTGTAGTCTGAGTGAAAATATAAATTATTTAAAACTTTCAACAACGGATCTCTTGGTTC  1662

Query  241   CGGCATC  247
             |||||||
Sbjct  1661  CGGCATC  1655


>LHQR01000025.1 Penicillium griseofulvum strain PG3 contig_18, whole genome shotgun 
sequence
Length=45258

 Score = 444 bits (240),  Expect = 7e-121
 Identities = 245/247 (99%), Gaps = 1/247 (0%)
 Strand=Plus/Minus

Query  1     CAAGGTTTCCGTAGGTGAACCTGCGGAAGGATCATTACCGAGTGAGGGCCCTCTGGGTCC  60
             |||||||||||||||||||||||||||||||||||||| |||||||||||||||||||||
Sbjct  1900  CAAGGTTTCCGTAGGTGAACCTGCGGAAGGATCATTACTGAGTGAGGGCCCTCTGGGTCC  1841

Query  61    AACCTCCCACCCGTGTTTATTTTACCTTGTTGCTTcggcgggcccgccttaactggccgc  120
             |||||||||||||||||||||| |||||||||||||||||||||||||||||||||||||
Sbjct  1840  AACCTCCCACCCGTGTTTATTT-ACCTTGTTGCTTCGGCGGGCCCGCCTTAACTGGCCGC  1782

Query  121   cggggggcttacgcccccgggcccgcgcccgccgAAGACACCCTCGAACTCTGTCTGAAG  180
             ||||||||||||||||||||||||||||||||||||||||||||||||||||||||||||
Sbjct  1781  CGGGGGGCTTACGCCCCCGGGCCCGCGCCCGCCGAAGACACCCTCGAACTCTGTCTGAAG  1722

Query  181   ATTGTAGTCTGAGTGAAAATATAAATTATTTAAAACTTTCAACAACGGATCTCTTGGTTC  240
             ||||||||||||||||||||||||||||||||||||||||||||||||||||||||||||
Sbjct  1721  ATTGTAGTCTGAGTGAAAATATAAATTATTTAAAACTTTCAACAACGGATCTCTTGGTTC  1662

Query  241   CGGCATC  247
             |||||||
Sbjct  1661  CGGCATC  1655


>LHQR01000026.1 Penicillium griseofulvum strain PG3 contig_11, whole genome shotgun 
sequence
Length=1012446

 Score = 444 bits (240),  Expect = 7e-121
 Identities = 245/247 (99%), Gaps = 1/247 (0%)
 Strand=Plus/Minus

Query  1        CAAGGTTTCCGTAGGTGAACCTGCGGAAGGATCATTACCGAGTGAGGGCCCTCTGGGTCC  60
                |||||||||||||||||||||||||||||||||||||| |||||||||||||||||||||
Sbjct  1011340  CAAGGTTTCCGTAGGTGAACCTGCGGAAGGATCATTACTGAGTGAGGGCCCTCTGGGTCC  1011281

Query  61       AACCTCCCACCCGTGTTTATTTTACCTTGTTGCTTcggcgggcccgccttaactggccgc  120
                |||||||||||||||||||||| |||||||||||||||||||||||||||||||||||||
Sbjct  1011280  AACCTCCCACCCGTGTTTATTT-ACCTTGTTGCTTCGGCGGGCCCGCCTTAACTGGCCGC  1011222

Query  121      cggggggcttacgcccccgggcccgcgcccgccgAAGACACCCTCGAACTCTGTCTGAAG  180
                ||||||||||||||||||||||||||||||||||||||||||||||||||||||||||||
Sbjct  1011221  CGGGGGGCTTACGCCCCCGGGCCCGCGCCCGCCGAAGACACCCTCGAACTCTGTCTGAAG  1011162

Query  181      ATTGTAGTCTGAGTGAAAATATAAATTATTTAAAACTTTCAACAACGGATCTCTTGGTTC  240
                ||||||||||||||||||||||||||||||||||||||||||||||||||||||||||||
Sbjct  1011161  ATTGTAGTCTGAGTGAAAATATAAATTATTTAAAACTTTCAACAACGGATCTCTTGGTTC  1011102

Query  241      CGGCATC  247
                |||||||
Sbjct  1011101  CGGCATC  1011095


>MDDG01000036.1 Penicillium coprophilum strain IBT 31321 PENCOP_contig036, whole 
genome shotgun sequence
Length=7256

 Score = 444 bits (240),  Expect = 7e-121
 Identities = 245/247 (99%), Gaps = 1/247 (0%)
 Strand=Plus/Plus

Query  1     CAAGGTTTCCGTAGGTGAACCTGCGGAAGGATCATTACCGAGTGAGGGCCCTCTGGGTCC  60
             |||||||||||||||||||||||||||||||||||||||||||||||||||| |||||||
Sbjct  2955  CAAGGTTTCCGTAGGTGAACCTGCGGAAGGATCATTACCGAGTGAGGGCCCTTTGGGTCC  3014

Query  61    AACCTCCCACCCGTGTTTATTTTACCTTGTTGCTTcggcgggcccgccttaactggccgc  120
             ||||||||||||||||||| ||||||||||||||||||||||||||||||||||||||||
Sbjct  3015  AACCTCCCACCCGTGTTTA-TTTACCTTGTTGCTTCGGCGGGCCCGCCTTAACTGGCCGC  3073

Query  121   cggggggcttacgcccccgggcccgcgcccgccgAAGACACCCTCGAACTCTGTCTGAAG  180
             ||||||||||||||||||||||||||||||||||||||||||||||||||||||||||||
Sbjct  3074  CGGGGGGCTTACGCCCCCGGGCCCGCGCCCGCCGAAGACACCCTCGAACTCTGTCTGAAG  3133

Query  181   ATTGTAGTCTGAGTGAAAATATAAATTATTTAAAACTTTCAACAACGGATCTCTTGGTTC  240
             ||||||||||||||||||||||||||||||||||||||||||||||||||||||||||||
Sbjct  3134  ATTGTAGTCTGAGTGAAAATATAAATTATTTAAAACTTTCAACAACGGATCTCTTGGTTC  3193

Query  241   CGGCATC  247
             |||||||
Sbjct  3194  CGGCATC  3200


>NW_024467419.1 Penicillium griseofulvum strain PG3 chromosome Unknown contig_6, 
whole genome shotgun sequence
Length=2183579

 Score = 444 bits (240),  Expect = 7e-121
 Identities = 245/247 (99%), Gaps = 1/247 (0%)
 Strand=Plus/Minus

Query  1     CAAGGTTTCCGTAGGTGAACCTGCGGAAGGATCATTACCGAGTGAGGGCCCTCTGGGTCC  60
             |||||||||||||||||||||||||||||||||||||| |||||||||||||||||||||
Sbjct  1900  CAAGGTTTCCGTAGGTGAACCTGCGGAAGGATCATTACTGAGTGAGGGCCCTCTGGGTCC  1841

Query  61    AACCTCCCACCCGTGTTTATTTTACCTTGTTGCTTcggcgggcccgccttaactggccgc  120
             |||||||||||||||||||||| |||||||||||||||||||||||||||||||||||||
Sbjct  1840  AACCTCCCACCCGTGTTTATTT-ACCTTGTTGCTTCGGCGGGCCCGCCTTAACTGGCCGC  1782

Query  121   cggggggcttacgcccccgggcccgcgcccgccgAAGACACCCTCGAACTCTGTCTGAAG  180
             ||||||||||||||||||||||||||||||||||||||||||||||||||||||||||||
Sbjct  1781  CGGGGGGCTTACGCCCCCGGGCCCGCGCCCGCCGAAGACACCCTCGAACTCTGTCTGAAG  1722

Query  181   ATTGTAGTCTGAGTGAAAATATAAATTATTTAAAACTTTCAACAACGGATCTCTTGGTTC  240
             ||||||||||||||||||||||||||||||||||||||||||||||||||||||||||||
Sbjct  1721  ATTGTAGTCTGAGTGAAAATATAAATTATTTAAAACTTTCAACAACGGATCTCTTGGTTC  1662

Query  241   CGGCATC  247
             |||||||
Sbjct  1661  CGGCATC  1655


>NW_024467431.1 Penicillium griseofulvum strain PG3 chromosome Unknown contig_18, 
whole genome shotgun sequence
Length=45258

 Score = 444 bits (240),  Expect = 7e-121
 Identities = 245/247 (99%), Gaps = 1/247 (0%)
 Strand=Plus/Minus

Query  1     CAAGGTTTCCGTAGGTGAACCTGCGGAAGGATCATTACCGAGTGAGGGCCCTCTGGGTCC  60
             |||||||||||||||||||||||||||||||||||||| |||||||||||||||||||||
Sbjct  1900  CAAGGTTTCCGTAGGTGAACCTGCGGAAGGATCATTACTGAGTGAGGGCCCTCTGGGTCC  1841

Query  61    AACCTCCCACCCGTGTTTATTTTACCTTGTTGCTTcggcgggcccgccttaactggccgc  120
             |||||||||||||||||||||| |||||||||||||||||||||||||||||||||||||
Sbjct  1840  AACCTCCCACCCGTGTTTATTT-ACCTTGTTGCTTCGGCGGGCCCGCCTTAACTGGCCGC  1782

Query  121   cggggggcttacgcccccgggcccgcgcccgccgAAGACACCCTCGAACTCTGTCTGAAG  180
             ||||||||||||||||||||||||||||||||||||||||||||||||||||||||||||
Sbjct  1781  CGGGGGGCTTACGCCCCCGGGCCCGCGCCCGCCGAAGACACCCTCGAACTCTGTCTGAAG  1722

Query  181   ATTGTAGTCTGAGTGAAAATATAAATTATTTAAAACTTTCAACAACGGATCTCTTGGTTC  240
             ||||||||||||||||||||||||||||||||||||||||||||||||||||||||||||
Sbjct  1721  ATTGTAGTCTGAGTGAAAATATAAATTATTTAAAACTTTCAACAACGGATCTCTTGGTTC  1662

Query  241   CGGCATC  247
             |||||||
Sbjct  1661  CGGCATC  1655


>NW_024467432.1 Penicillium griseofulvum strain PG3 chromosome Unknown contig_11, 
whole genome shotgun sequence
Length=1012446

 Score = 444 bits (240),  Expect = 7e-121
 Identities = 245/247 (99%), Gaps = 1/247 (0%)
 Strand=Plus/Minus

Query  1        CAAGGTTTCCGTAGGTGAACCTGCGGAAGGATCATTACCGAGTGAGGGCCCTCTGGGTCC  60
                |||||||||||||||||||||||||||||||||||||| |||||||||||||||||||||
Sbjct  1011340  CAAGGTTTCCGTAGGTGAACCTGCGGAAGGATCATTACTGAGTGAGGGCCCTCTGGGTCC  1011281

Query  61       AACCTCCCACCCGTGTTTATTTTACCTTGTTGCTTcggcgggcccgccttaactggccgc  120
                |||||||||||||||||||||| |||||||||||||||||||||||||||||||||||||
Sbjct  1011280  AACCTCCCACCCGTGTTTATTT-ACCTTGTTGCTTCGGCGGGCCCGCCTTAACTGGCCGC  1011222

Query  121      cggggggcttacgcccccgggcccgcgcccgccgAAGACACCCTCGAACTCTGTCTGAAG  180
                ||||||||||||||||||||||||||||||||||||||||||||||||||||||||||||
Sbjct  1011221  CGGGGGGCTTACGCCCCCGGGCCCGCGCCCGCCGAAGACACCCTCGAACTCTGTCTGAAG  1011162

Query  181      ATTGTAGTCTGAGTGAAAATATAAATTATTTAAAACTTTCAACAACGGATCTCTTGGTTC  240
                ||||||||||||||||||||||||||||||||||||||||||||||||||||||||||||
Sbjct  1011161  ATTGTAGTCTGAGTGAAAATATAAATTATTTAAAACTTTCAACAACGGATCTCTTGGTTC  1011102

Query  241      CGGCATC  247
                |||||||
Sbjct  1011101  CGGCATC  1011095


>CAJVRC010000095.1 Penicillium egyptiacum genome assembly, contig: C1169, whole 
genome shotgun sequence
Length=255

 Score = 440 bits (238),  Expect = 8e-120
 Identities = 242/244 (99%), Gaps = 0/244 (0%)
 Strand=Plus/Minus

Query  4    GGTTTCCGTAGGTGAACCTGCGGAAGGATCATTACCGAGTGAGGGCCCTCTGGGTCCAAC  63
            ||||||||||||||||||||||||||||||||||||||||||||||||||||||||||||
Sbjct  255  GGTTTCCGTAGGTGAACCTGCGGAAGGATCATTACCGAGTGAGGGCCCTCTGGGTCCAAC  196

Query  64   CTCCCACCCGTGTTTATTTTACCTTGTTGCTTcggcgggcccgccttaactggccgccgg  123
            ||||||||||||||||||||||||||||||||||||||||||||||||||||||||||||
Sbjct  195  CTCCCACCCGTGTTTATTTTACCTTGTTGCTTCGGCGGGCCCGCCTTAACTGGCCGCCGG  136

Query  124  ggggcttacgcccccgggcccgcgcccgccgAAGACACCCTCGAACTCTGTCTGAAGATT  183
            ||||||  ||||||||||||||||||||||||||||||||||||||||||||||||||||
Sbjct  135  GGGGCTCCCGCCCCCGGGCCCGCGCCCGCCGAAGACACCCTCGAACTCTGTCTGAAGATT  76

Query  184  GTAGTCTGAGTGAAAATATAAATTATTTAAAACTTTCAACAACGGATCTCTTGGTTCCGG  243
            ||||||||||||||||||||||||||||||||||||||||||||||||||||||||||||
Sbjct  75   GTAGTCTGAGTGAAAATATAAATTATTTAAAACTTTCAACAACGGATCTCTTGGTTCCGG  16

Query  244  CATC  247
            ||||
Sbjct  15   CATC  12


>JNNR01000513.1 Penicillium nordicum strain UASWS BFE487 Contig513, whole genome 
shotgun sequence
Length=8295

 Score = 440 bits (238),  Expect = 8e-120
 Identities = 244/247 (99%), Gaps = 0/247 (0%)
 Strand=Plus/Minus

Query  1     CAAGGTTTCCGTAGGTGAACCTGCGGAAGGATCATTACCGAGTGAGGGCCCTCTGGGTCC  60
             ||||||||||||||||||||||||||||||||||||||||||||||||||||||||||||
Sbjct  5334  CAAGGTTTCCGTAGGTGAACCTGCGGAAGGATCATTACCGAGTGAGGGCCCTCTGGGTCC  5275

Query  61    AACCTCCCACCCGTGTTTATTTTACCTTGTTGCTTcggcgggcccgccttaactggccgc  120
             |||||||||||||||||||||||||||||||||||||||||||||||||| |||||||||
Sbjct  5274  AACCTCCCACCCGTGTTTATTTTACCTTGTTGCTTCGGCGGGCCCGCCTTTACTGGCCGC  5215

Query  121   cggggggcttacgcccccgggcccgcgcccgccgAAGACACCCTCGAACTCTGTCTGAAG  180
             ||||||||| ||||||||||||||||||||||||||||||||||||||||||||||||||
Sbjct  5214  CGGGGGGCTCACGCCCCCGGGCCCGCGCCCGCCGAAGACACCCTCGAACTCTGTCTGAAG  5155

Query  181   ATTGTAGTCTGAGTGAAAATATAAATTATTTAAAACTTTCAACAACGGATCTCTTGGTTC  240
             |||| |||||||||||||||||||||||||||||||||||||||||||||||||||||||
Sbjct  5154  ATTGAAGTCTGAGTGAAAATATAAATTATTTAAAACTTTCAACAACGGATCTCTTGGTTC  5095

Query  241   CGGCATC  247
             |||||||
Sbjct  5094  CGGCATC  5088


>JACXYV010000051.1 Penicillium camemberti strain FM013=LCP06093 Pcam_S51, whole 
genome shotgun sequence
Length=16712

 Score = 440 bits (238),  Expect = 8e-120
 Identities = 244/247 (99%), Gaps = 0/247 (0%)
 Strand=Plus/Minus

Query  1     CAAGGTTTCCGTAGGTGAACCTGCGGAAGGATCATTACCGAGTGAGGGCCCTCTGGGTCC  60
             ||||||||||||||||||||||||||||||||||||||||||||||||||||||||||||
Sbjct  5429  CAAGGTTTCCGTAGGTGAACCTGCGGAAGGATCATTACCGAGTGAGGGCCCTCTGGGTCC  5370

Query  61    AACCTCCCACCCGTGTTTATTTTACCTTGTTGCTTcggcgggcccgccttaactggccgc  120
             ||||||||||||||||||||||||||||||||||||||||||||||||||||||||||||
Sbjct  5369  AACCTCCCACCCGTGTTTATTTTACCTTGTTGCTTCGGCGGGCCCGCCTTAACTGGCCGC  5310

Query  121   cggggggcttacgcccccgggcccgcgcccgccgAAGACACCCTCGAACTCTGTCTGAAG  180
             ||||||||| ||||||||||||||||||| ||||||||||||||||||||||||||||||
Sbjct  5309  CGGGGGGCTCACGCCCCCGGGCCCGCGCCGGCCGAAGACACCCTCGAACTCTGTCTGAAG  5250

Query  181   ATTGTAGTCTGAGTGAAAATATAAATTATTTAAAACTTTCAACAACGGATCTCTTGGTTC  240
             |||| |||||||||||||||||||||||||||||||||||||||||||||||||||||||
Sbjct  5249  ATTGAAGTCTGAGTGAAAATATAAATTATTTAAAACTTTCAACAACGGATCTCTTGGTTC  5190

Query  241   CGGCATC  247
             |||||||
Sbjct  5189  CGGCATC  5183


 Score = 394 bits (213),  Expect = 7e-106
 Identities = 240/251 (96%), Gaps = 9/251 (4%)
 Strand=Plus/Minus

Query  1      CAAGGTTTCCGTAGGTGAACCTGCGGAAGGATCATTACCGAGTGAGGGCC-CTCTGGGTC  59
              |||||||||||||||||||| ||||||||||||||||||||||||||||| |||| ||||
Sbjct  13742  CAAGGTTTCCGTAGGTGAAC-TGCGGAAGGATCATTACCGAGTGAGGGCCGCTCT-GGTC  13685

Query  60     CAACCTCCCACCCGTGTTTATTTTACCTTGTTGCTT-cggcgggcccgccttaactggcc  118
              ||| |||||||||||||||||||||||||||||||| |||||||||||||||||||||||
Sbjct  13684  CAA-CTCCCACCCGTGTTTATTTTACCTTGTTGCTTGCGGCGGGCCCGCCTTAACTGGCC  13626

Query  119    gccggggggcttacgc-ccccgggcccgcgcccgccgAAGACACCCTCGAACTCTGTCTG  177
              |||||||| || | || |||||||||||||||||||||||||||||||||||||||||||
Sbjct  13625  GCCGGGGG-CTCA-GCGCCCCGGGCCCGCGCCCGCCGAAGACACCCTCGAACTCTGTCTG  13568

Query  178    AAGATTGTAGTCTGAGTGAAAATATAAATTATTTAAAACTTTCAACAACGGATCTCTTGG  237
              ||||||| ||||||||||||||||||||||||||||||||||||||||||||||||||||
Sbjct  13567  AAGATTGAAGTCTGAGTGAAAATATAAATTATTTAAAACTTTCAACAACGGATCTCTTGG  13508

Query  238    TT-CCGGCATC  247
              || ||||||||
Sbjct  13507  TTGCCGGCATC  13497


>JACXYV010000044.1 Penicillium camemberti strain FM013=LCP06093 Pcam_S44, whole 
genome shotgun sequence
Length=19411

 Score = 440 bits (238),  Expect = 8e-120
 Identities = 245/248 (99%), Gaps = 1/248 (0%)
 Strand=Plus/Minus

Query  1      CAAGGTTTCCGTAGGTGAACCTGCGGAAGGATCATTACCGAGTGAGGGCCCTCTGGGTCC  60
              ||||||||||||||||||||||||||||||||||||||||||||||||||||||||||||
Sbjct  12299  CAAGGTTTCCGTAGGTGAACCTGCGGAAGGATCATTACCGAGTGAGGGCCCTCTGGGTCC  12240

Query  61     AACCTCCCACCCGTGTTTATTTTACCTTGTTGCTTcggcgggcccgccttaactggccgc  120
              ||||||||||||||||||||||||||||||||||||||||||||||||||||||||||||
Sbjct  12239  AACCTCCCACCCGTGTTTATTTTACCTTGTTGCTTCGGCGGGCCCGCCTTAACTGGCCGC  12180

Query  121    cggggggcttacgcccccgggcccgcgc-ccgccgAAGACACCCTCGAACTCTGTCTGAA  179
              ||||||||| |||||||||||||||||| |||||||||||||||||||||||||||||||
Sbjct  12179  CGGGGGGCTCACGCCCCCGGGCCCGCGCGCCGCCGAAGACACCCTCGAACTCTGTCTGAA  12120

Query  180    GATTGTAGTCTGAGTGAAAATATAAATTATTTAAAACTTTCAACAACGGATCTCTTGGTT  239
              ||||| ||||||||||||||||||||||||||||||||||||||||||||||||||||||
Sbjct  12119  GATTGAAGTCTGAGTGAAAATATAAATTATTTAAAACTTTCAACAACGGATCTCTTGGTT  12060

Query  240    CCGGCATC  247
              ||||||||
Sbjct  12059  CCGGCATC  12052


 Score = 438 bits (237),  Expect = 3e-119
 Identities = 244/247 (99%), Gaps = 1/247 (0%)
 Strand=Plus/Minus

Query  1     CAAGGTTTCCGTAGGTGAACCTGCGGAAGGATCATTACCGAGTGAGGGCCCTCTGGGTCC  60
             ||||||||||||||||||||||||||||||||||||||||||||||||||||||||||||
Sbjct  3983  CAAGGTTTCCGTAGGTGAACCTGCGGAAGGATCATTACCGAGTGAGGGCCCTCTGGGTCC  3924

Query  61    AACCTCCCACCCGTGTTTATTTTACCTTGTTGCTTcggcgggcccgccttaactggccgc  120
             ||||||||||||||||||||||||||||||||||||||||||||||||||||||||||||
Sbjct  3923  AACCTCCCACCCGTGTTTATTTTACCTTGTTGCTTCGGCGGGCCCGCCTTAACTGGCCGC  3864

Query  121   cggggggcttacgcccccgggcccgcgcccgccgAAGACACCCTCGAACTCTGTCTGAAG  180
             |||||| || ||||||||||||||||||||||||||||||||||||||||||||||||||
Sbjct  3863  CGGGGG-CTCACGCCCCCGGGCCCGCGCCCGCCGAAGACACCCTCGAACTCTGTCTGAAG  3805

Query  181   ATTGTAGTCTGAGTGAAAATATAAATTATTTAAAACTTTCAACAACGGATCTCTTGGTTC  240
             |||| |||||||||||||||||||||||||||||||||||||||||||||||||||||||
Sbjct  3804  ATTGAAGTCTGAGTGAAAATATAAATTATTTAAAACTTTCAACAACGGATCTCTTGGTTC  3745

Query  241   CGGCATC  247
             |||||||
Sbjct  3744  CGGCATC  3738


>JAMFOT010000209.1 Penicillium sp. D2Mb strain R2202 ctg_209, whole genome shotgun 
sequence
Length=8007

 Score = 438 bits (237),  Expect = 3e-119
 Identities = 243/246 (99%), Gaps = 0/246 (0%)
 Strand=Plus/Plus

Query  2     AAGGTTTCCGTAGGTGAACCTGCGGAAGGATCATTACCGAGTGAGGGCCCTCTGGGTCCA  61
             ||||||||||||||||||||||||||||||||||||||||||||||||||||||||||||
Sbjct  4557  AAGGTTTCCGTAGGTGAACCTGCGGAAGGATCATTACCGAGTGAGGGCCCTCTGGGTCCA  4616

Query  62    ACCTCCCACCCGTGTTTATTTTACCTTGTTGCTTcggcgggcccgccttaactggccgcc  121
             ||||||||||||||||||||||||||||||||||||||||||||||||||||||||||||
Sbjct  4617  ACCTCCCACCCGTGTTTATTTTACCTTGTTGCTTCGGCGGGCCCGCCTTAACTGGCCGCC  4676

Query  122   ggggggcttacgcccccgggcccgcgcccgccgAAGACACCCTCGAACTCTGTCTGAAGA  181
             ||||||||||||||||||||||||||||||||||||||||||||||||||||||||||||
Sbjct  4677  GGGGGGCTTACGCCCCCGGGCCCGCGCCCGCCGAAGACACCCTCGAACTCTGTCTGAAGA  4736

Query  182   TTGTAGTCTGAGTGAAAATATAAATTATTTAAAACTTTCAACAACGGATCTCTTGGTTCC  241
             ||| ||||||||||||||||||||| | ||||||||||||||||||||||||||||||||
Sbjct  4737  TTGAAGTCTGAGTGAAAATATAAATCAGTTAAAACTTTCAACAACGGATCTCTTGGTTCC  4796

Query  242   GGCATC  247
             ||||||
Sbjct  4797  GGCATC  4802


 Score = 148 bits (80),  Expect = 6e-32
 Identities = 80/80 (100%), Gaps = 0/80 (0%)
 Strand=Plus/Plus

Query  1     CAAGGTTTCCGTAGGTGAACCTGCGGAAGGATCATTACCGAGTGAGGGCCCTCTGGGTCC  60
             ||||||||||||||||||||||||||||||||||||||||||||||||||||||||||||
Sbjct  4379  CAAGGTTTCCGTAGGTGAACCTGCGGAAGGATCATTACCGAGTGAGGGCCCTCTGGGTCC  4438

Query  61    AACCTCCCACCCGTGTTTAT  80
             ||||||||||||||||||||
Sbjct  4439  AACCTCCCACCCGTGTTTAT  4458


>JACXYV010000053.1 Penicillium camemberti strain FM013=LCP06093 Pcam_S53, whole 
genome shotgun sequence
Length=15527

 Score = 438 bits (237),  Expect = 3e-119
 Identities = 244/247 (99%), Gaps = 1/247 (0%)
 Strand=Plus/Minus

Query  1     CAAGGTTTCCGTAGGTGAACCTGCGGAAGGATCATTACCGAGTGAGGGCCCTCTGGGTCC  60
             ||||||||||||||||||||||||||||||||||||||||||||||||||||||||||||
Sbjct  6893  CAAGGTTTCCGTAGGTGAACCTGCGGAAGGATCATTACCGAGTGAGGGCCCTCTGGGTCC  6834

Query  61    AACCTCCCACCCGTGTTTATTTTACCTTGTTGCTTcggcgggcccgccttaactggccgc  120
             ||||||||||||||||||||||||||||||||||||||||||||||||||||||||||||
Sbjct  6833  AACCTCCCACCCGTGTTTATTTTACCTTGTTGCTTCGGCGGGCCCGCCTTAACTGGCCGC  6774

Query  121   cggggggcttacgcccccgggcccgcgcccgccgAAGACACCCTCGAACTCTGTCTGAAG  180
             |||||| || ||||||||||||||||||||||||||||||||||||||||||||||||||
Sbjct  6773  CGGGGG-CTCACGCCCCCGGGCCCGCGCCCGCCGAAGACACCCTCGAACTCTGTCTGAAG  6715

Query  181   ATTGTAGTCTGAGTGAAAATATAAATTATTTAAAACTTTCAACAACGGATCTCTTGGTTC  240
             |||| |||||||||||||||||||||||||||||||||||||||||||||||||||||||
Sbjct  6714  ATTGAAGTCTGAGTGAAAATATAAATTATTTAAAACTTTCAACAACGGATCTCTTGGTTC  6655

Query  241   CGGCATC  247
             |||||||
Sbjct  6654  CGGCATC  6648


 Score = 405 bits (219),  Expect = 3e-109
 Identities = 241/250 (96%), Gaps = 7/250 (3%)
 Strand=Plus/Minus

Query  1      CAAGGTTTCCGTAGGTGAACCTGCGGAAGGATCATTACCGAGTGAGGGCCCTCTG-GGTC  59
              ||| ||||||||||||||||||||||||||||||||||||||||||||||||||| ||||
Sbjct  15192  CAA-GTTTCCGTAGGTGAACCTGCGGAAGGATCATTACCGAGTGAGGGCCCTCTGCGGTC  15134

Query  60     CAACCTCCCACCCGTGTTTATTTTACCTTGTTGCTTcggcgggcccgccttaactggc-c  118
              |||||||||||||||||||||||||||||||||||||||||| ||||||||||||||| |
Sbjct  15133  CAACCTCCCACCCGTGTTTATTTTACCTTGTTGCTTCGGCGG-CCCGCCTTAACTGGCGC  15075

Query  119    gccggggggcttacgcccccgggcccgcgcccgccgAAGACACCCTCGAACTCTG-TCTG  177
              ||||||||||| ||||||||||||| ||||||||||||||||||||||||||||| ||||
Sbjct  15074  GCCGGGGGGCTCACGCCCCCGGGCC-GCGCCCGCCGAAGACACCCTCGAACTCTGCTCTG  15016

Query  178    AAGATTGTAGTCTGAGTGAAAATATAAATTATTTAAAACTTTCAACAACGGATCTCTTGG  237
              ||||||| ||||||||||||||||||||||||||||||||||||||||||||||| ||||
Sbjct  15015  AAGATTGAAGTCTGAGTGAAAATATAAATTATTTAAAACTTTCAACAACGGATCT-TTGG  14957

Query  238    TTCCGGCATC  247
              ||||||||||
Sbjct  14956  TTCCGGCATC  14947


>JACXYV010000046.1 Penicillium camemberti strain FM013=LCP06093 Pcam_S46, whole 
genome shotgun sequence
Length=17753

 Score = 438 bits (237),  Expect = 3e-119
 Identities = 244/247 (99%), Gaps = 1/247 (0%)
 Strand=Plus/Minus

Query  1      CAAGGTTTCCGTAGGTGAACCTGCGGAAGGATCATTACCGAGTGAGGGCCCTCTGGGTCC  60
              ||||||||||||||||||||||||||||||||||||||||||||||||||||||||||||
Sbjct  11310  CAAGGTTTCCGTAGGTGAACCTGCGGAAGGATCATTACCGAGTGAGGGCCCTCTGGGTCC  11251

Query  61     AACCTCCCACCCGTGTTTATTTTACCTTGTTGCTTcggcgggcccgccttaactggccgc  120
              ||||||||||||||||||||||||||||||||||||||||||||||||||||||||||||
Sbjct  11250  AACCTCCCACCCGTGTTTATTTTACCTTGTTGCTTCGGCGGGCCCGCCTTAACTGGCCGC  11191

Query  121    cggggggcttacgcccccgggcccgcgcccgccgAAGACACCCTCGAACTCTGTCTGAAG  180
              |||||| || ||||||||||||||||||||||||||||||||||||||||||||||||||
Sbjct  11190  CGGGGG-CTCACGCCCCCGGGCCCGCGCCCGCCGAAGACACCCTCGAACTCTGTCTGAAG  11132

Query  181    ATTGTAGTCTGAGTGAAAATATAAATTATTTAAAACTTTCAACAACGGATCTCTTGGTTC  240
              |||| |||||||||||||||||||||||||||||||||||||||||||||||||||||||
Sbjct  11131  ATTGAAGTCTGAGTGAAAATATAAATTATTTAAAACTTTCAACAACGGATCTCTTGGTTC  11072

Query  241    CGGCATC  247
              |||||||
Sbjct  11071  CGGCATC  11065


 Score = 412 bits (223),  Expect = 2e-111
 Identities = 240/247 (97%), Gaps = 5/247 (2%)
 Strand=Plus/Minus

Query  1     CAAGGTTTCCGTAGGTGAACCTGCGGAAGGATCATTACCGAGTGAGGGCCCTCTGGGTCC  60
             ||||||||||||||||||||||||||||||||||||||||||||||||||||   |||||
Sbjct  3047  CAAGGTTTCCGTAGGTGAACCTGCGGAAGGATCATTACCGAGTGAGGGCCCT---GGTCC  2991

Query  61    AACCTCCCACCCGTGTTTATTTTACCTTGTTGCTTcggcgggcccgccttaactggccgc  120
             ||||||||||||||||||||||||||||||||||||||||||||||||||||||||||||
Sbjct  2990  AACCTCCCACCCGTGTTTATTTTACCTTGTTGCTTCGGCGGGCCCGCCTTAACTGGCCGC  2931

Query  121   cggggggcttacgcccccgggcccgcgcccgccgAAGACACCCTCGAACTCTGTCTGAAG  180
             |||||| || ||| ||||||||||||||||||||||||||||||||||||||||||||||
Sbjct  2930  CGGGGG-CTCACG-CCCCGGGCCCGCGCCCGCCGAAGACACCCTCGAACTCTGTCTGAAG  2873

Query  181   ATTGTAGTCTGAGTGAAAATATAAATTATTTAAAACTTTCAACAACGGATCTCTTGGTTC  240
             |||| |||||||||||||||||||||||||||||||||||||||||||||||||||||||
Sbjct  2872  ATTGAAGTCTGAGTGAAAATATAAATTATTTAAAACTTTCAACAACGGATCTCTTGGTTC  2813

Query  241   CGGCATC  247
             |||||||
Sbjct  2812  CGGCATC  2806


>JACXYV010000043.1 Penicillium camemberti strain FM013=LCP06093 Pcam_S43, whole 
genome shotgun sequence
Length=20238

 Score = 438 bits (237),  Expect = 3e-119
 Identities = 244/247 (99%), Gaps = 1/247 (0%)
 Strand=Plus/Plus

Query  1     CAAGGTTTCCGTAGGTGAACCTGCGGAAGGATCATTACCGAGTGAGGGCCCTCTGGGTCC  60
             ||||||||||||||||||||||||||||||||||||||||||||||||||||||||||||
Sbjct  9204  CAAGGTTTCCGTAGGTGAACCTGCGGAAGGATCATTACCGAGTGAGGGCCCTCTGGGTCC  9263

Query  61    AACCTCCCACCCGTGTTTATTTTACCTTGTTGCTTcggcgggcccgccttaactggccgc  120
             ||||||||||||||||||||||||||||||||||||||||||||||||||||||||||||
Sbjct  9264  AACCTCCCACCCGTGTTTATTTTACCTTGTTGCTTCGGCGGGCCCGCCTTAACTGGCCGC  9323

Query  121   cggggggcttacgcccccgggcccgcgcccgccgAAGACACCCTCGAACTCTGTCTGAAG  180
             ||||||||| ||| ||||||||||||||||||||||||||||||||||||||||||||||
Sbjct  9324  CGGGGGGCTCACG-CCCCGGGCCCGCGCCCGCCGAAGACACCCTCGAACTCTGTCTGAAG  9382

Query  181   ATTGTAGTCTGAGTGAAAATATAAATTATTTAAAACTTTCAACAACGGATCTCTTGGTTC  240
             |||| |||||||||||||||||||||||||||||||||||||||||||||||||||||||
Sbjct  9383  ATTGAAGTCTGAGTGAAAATATAAATTATTTAAAACTTTCAACAACGGATCTCTTGGTTC  9442

Query  241   CGGCATC  247
             |||||||
Sbjct  9443  CGGCATC  9449


 Score = 433 bits (234),  Expect = 1e-117
 Identities = 243/247 (98%), Gaps = 2/247 (1%)
 Strand=Plus/Plus

Query  1      CAAGGTTTCCGTAGGTGAACCTGCGGAAGGATCATTACCGAGTGAGGGCCCTCTGGGTCC  60
              ||||||||||||||||||||||||||||||||||||||||||||||||||||||||||||
Sbjct  17516  CAAGGTTTCCGTAGGTGAACCTGCGGAAGGATCATTACCGAGTGAGGGCCCTCTGGGTCC  17575

Query  61     AACCTCCCACCCGTGTTTATTTTACCTTGTTGCTTcggcgggcccgccttaactggccgc  120
              ||||||||||||||||||||||||||||||||||||||||||||||||||||||||||||
Sbjct  17576  AACCTCCCACCCGTGTTTATTTTACCTTGTTGCTTCGGCGGGCCCGCCTTAACTGGCCGC  17635

Query  121    cggggggcttacgcccccgggcccgcgcccgccgAAGACACCCTCGAACTCTGTCTGAAG  180
              |||||| || ||| ||||||||||||||||||||||||||||||||||||||||||||||
Sbjct  17636  CGGGGG-CTCACG-CCCCGGGCCCGCGCCCGCCGAAGACACCCTCGAACTCTGTCTGAAG  17693

Query  181    ATTGTAGTCTGAGTGAAAATATAAATTATTTAAAACTTTCAACAACGGATCTCTTGGTTC  240
              |||| |||||||||||||||||||||||||||||||||||||||||||||||||||||||
Sbjct  17694  ATTGAAGTCTGAGTGAAAATATAAATTATTTAAAACTTTCAACAACGGATCTCTTGGTTC  17753

Query  241    CGGCATC  247
              |||||||
Sbjct  17754  CGGCATC  17760


 Score = 420 bits (227),  Expect = 1e-113
 Identities = 241/247 (98%), Gaps = 4/247 (2%)
 Strand=Plus/Plus

Query  1     CAAGGTTTCCGTAGGTGAACCTGCGGAAGGATCATTACCGAGTGAGGGCCCTCTGGGTCC  60
             ||||||||||||||||||||||||||||||||||||||||||||||||||||||||||||
Sbjct  889   CAAGGTTTCCGTAGGTGAACCTGCGGAAGGATCATTACCGAGTGAGGGCCCTCTGGGTCC  948

Query  61    AACCTCCCACCCGTGTTTATTTTACCTTGTTGCTTcggcgggcccgccttaactggccgc  120
             |||||||||||||||||||||||||||||||||||||||||| |||||||||||||||||
Sbjct  949   AACCTCCCACCCGTGTTTATTTTACCTTGTTGCTTCGGCGGG-CCGCCTTAACTGGCCGC  1007

Query  121   cggggggcttacgcccccgggcccgcgcccgccgAAGACACCCTCGAACTCTGTCTGAAG  180
             ||||||||| ||||||| ||| ||||||||||||||||||||||||||||||||||||||
Sbjct  1008  CGGGGGGCTCACGCCCC-GGG-CCGCGCCCGCCGAAGACACCCTCGAACTCTGTCTGAAG  1065

Query  181   ATTGTAGTCTGAGTGAAAATATAAATTATTTAAAACTTTCAACAACGGATCTCTTGGTTC  240
             |||| ||||||||||||||||||||||||||||||||||||||||||||||||||| |||
Sbjct  1066  ATTGAAGTCTGAGTGAAAATATAAATTATTTAAAACTTTCAACAACGGATCTCTTG-TTC  1124

Query  241   CGGCATC  247
             |||||||
Sbjct  1125  CGGCATC  1131


>JACXYV010000041.1 Penicillium camemberti strain FM013=LCP06093 Pcam_S41, whole 
genome shotgun sequence
Length=21859

 Score = 438 bits (237),  Expect = 3e-119
 Identities = 244/247 (99%), Gaps = 1/247 (0%)
 Strand=Plus/Plus

Query  1     CAAGGTTTCCGTAGGTGAACCTGCGGAAGGATCATTACCGAGTGAGGGCCCTCTGGGTCC  60
             |||||||||||||||||||||||||||||||||||||||||||||||||||||| |||||
Sbjct  4149  CAAGGTTTCCGTAGGTGAACCTGCGGAAGGATCATTACCGAGTGAGGGCCCTCT-GGTCC  4207

Query  61    AACCTCCCACCCGTGTTTATTTTACCTTGTTGCTTcggcgggcccgccttaactggccgc  120
             ||||||||||||||||||||||||||||||||||||||||||||||||||||||||||||
Sbjct  4208  AACCTCCCACCCGTGTTTATTTTACCTTGTTGCTTCGGCGGGCCCGCCTTAACTGGCCGC  4267

Query  121   cggggggcttacgcccccgggcccgcgcccgccgAAGACACCCTCGAACTCTGTCTGAAG  180
             ||||||||| ||||||||||||||||||||||||||||||||||||||||||||||||||
Sbjct  4268  CGGGGGGCTCACGCCCCCGGGCCCGCGCCCGCCGAAGACACCCTCGAACTCTGTCTGAAG  4327

Query  181   ATTGTAGTCTGAGTGAAAATATAAATTATTTAAAACTTTCAACAACGGATCTCTTGGTTC  240
             |||| |||||||||||||||||||||||||||||||||||||||||||||||||||||||
Sbjct  4328  ATTGAAGTCTGAGTGAAAATATAAATTATTTAAAACTTTCAACAACGGATCTCTTGGTTC  4387

Query  241   CGGCATC  247
             |||||||
Sbjct  4388  CGGCATC  4394


 Score = 425 bits (230),  Expect = 2e-115
 Identities = 242/247 (98%), Gaps = 3/247 (1%)
 Strand=Plus/Plus

Query  1      CAAGGTTTCCGTAGGTGAACCTGCGGAAGGATCATTACCGAGTGAGGGCCCTCTGGGTCC  60
              |||||||||||||||||||||||||||||||||||||||||||||||||||||| |||||
Sbjct  12342  CAAGGTTTCCGTAGGTGAACCTGCGGAAGGATCATTACCGAGTGAGGGCCCTCT-GGTCC  12400

Query  61     AACCTCCCACCCGTGTTTATTTTACCTTGTTGCTTcggcgggcccgccttaactggccgc  120
              ||||||||||||||||||||||||||||||||||||||||||||||||||||||||||||
Sbjct  12401  AACCTCCCACCCGTGTTTATTTTACCTTGTTGCTTCGGCGGGCCCGCCTTAACTGGCCGC  12460

Query  121    cggggggcttacgcccccgggcccgcgcccgccgAAGACACCCTCGAACTCTGTCTGAAG  180
              ||||||||| |||||||  |||||||||||||||||||||||||||||||||||||||||
Sbjct  12461  CGGGGGGCTCACGCCCC--GGCCCGCGCCCGCCGAAGACACCCTCGAACTCTGTCTGAAG  12518

Query  181    ATTGTAGTCTGAGTGAAAATATAAATTATTTAAAACTTTCAACAACGGATCTCTTGGTTC  240
              |||| |||||||||||||||||||||||||||||||||||||||||||||||||||||||
Sbjct  12519  ATTGAAGTCTGAGTGAAAATATAAATTATTTAAAACTTTCAACAACGGATCTCTTGGTTC  12578

Query  241    CGGCATC  247
              |||||||
Sbjct  12579  CGGCATC  12585


 Score = 425 bits (230),  Expect = 2e-115
 Identities = 242/247 (98%), Gaps = 3/247 (1%)
 Strand=Plus/Plus

Query  1      CAAGGTTTCCGTAGGTGAACCTGCGGAAGGATCATTACCGAGTGAGGGCCCTCTGGGTCC  60
              |||||||||||||||||||||||||||||||||||||||||||||||| |||||||||||
Sbjct  20590  CAAGGTTTCCGTAGGTGAACCTGCGGAAGGATCATTACCGAGTGAGGG-CCTCTGGGTCC  20648

Query  61     AACCTCCCACCCGTGTTTATTTTACCTTGTTGCTTcggcgggcccgccttaactggccgc  120
              |||||||||||||||||||||||||||||||||||||||||| |||||||||||||||||
Sbjct  20649  AACCTCCCACCCGTGTTTATTTTACCTTGTTGCTTCGGCGGG-CCGCCTTAACTGGCCGC  20707

Query  121    cggggggcttacgcccccgggcccgcgcccgccgAAGACACCCTCGAACTCTGTCTGAAG  180
              | ||||||| ||||||||||||||||||||||||||||||||||||||||||||||||||
Sbjct  20708  C-GGGGGCTCACGCCCCCGGGCCCGCGCCCGCCGAAGACACCCTCGAACTCTGTCTGAAG  20766

Query  181    ATTGTAGTCTGAGTGAAAATATAAATTATTTAAAACTTTCAACAACGGATCTCTTGGTTC  240
              |||| |||||||||||||||||||||||||||||||||||||||||||||||||||||||
Sbjct  20767  ATTGAAGTCTGAGTGAAAATATAAATTATTTAAAACTTTCAACAACGGATCTCTTGGTTC  20826

Query  241    CGGCATC  247
              |||||||
Sbjct  20827  CGGCATC  20833


>JACXYV010000040.1 Penicillium camemberti strain FM013=LCP06093 Pcam_S40, whole 
genome shotgun sequence
Length=23312

 Score = 438 bits (237),  Expect = 3e-119
 Identities = 244/247 (99%), Gaps = 1/247 (0%)
 Strand=Plus/Minus

Query  1     CAAGGTTTCCGTAGGTGAACCTGCGGAAGGATCATTACCGAGTGAGGGCCCTCTGGGTCC  60
             ||||||||||||||||||||||||||||||||||||||||||||||||||||||||||||
Sbjct  1281  CAAGGTTTCCGTAGGTGAACCTGCGGAAGGATCATTACCGAGTGAGGGCCCTCTGGGTCC  1222

Query  61    AACCTCCCACCCGTGTTTATTTTACCTTGTTGCTTcggcgggcccgccttaactggccgc  120
             ||||||||||||||||||||||||||||||||||||||||||||||||||||||||||||
Sbjct  1221  AACCTCCCACCCGTGTTTATTTTACCTTGTTGCTTCGGCGGGCCCGCCTTAACTGGCCGC  1162

Query  121   cggggggcttacgcccccgggcccgcgcccgccgAAGACACCCTCGAACTCTGTCTGAAG  180
             |||||| || ||||||||||||||||||||||||||||||||||||||||||||||||||
Sbjct  1161  CGGGGG-CTCACGCCCCCGGGCCCGCGCCCGCCGAAGACACCCTCGAACTCTGTCTGAAG  1103

Query  181   ATTGTAGTCTGAGTGAAAATATAAATTATTTAAAACTTTCAACAACGGATCTCTTGGTTC  240
             |||| |||||||||||||||||||||||||||||||||||||||||||||||||||||||
Sbjct  1102  ATTGAAGTCTGAGTGAAAATATAAATTATTTAAAACTTTCAACAACGGATCTCTTGGTTC  1043

Query  241   CGGCATC  247
             |||||||
Sbjct  1042  CGGCATC  1036


 Score = 438 bits (237),  Expect = 3e-119
 Identities = 244/247 (99%), Gaps = 1/247 (0%)
 Strand=Plus/Minus

Query  1     CAAGGTTTCCGTAGGTGAACCTGCGGAAGGATCATTACCGAGTGAGGGCCCTCTGGGTCC  60
             ||||||||||||||||||||||||||||||||||||||||||||||||||||||||||||
Sbjct  9567  CAAGGTTTCCGTAGGTGAACCTGCGGAAGGATCATTACCGAGTGAGGGCCCTCTGGGTCC  9508

Query  61    AACCTCCCACCCGTGTTTATTTTACCTTGTTGCTTcggcgggcccgccttaactggccgc  120
             ||||||||||||||||||||||||||||||||||||||||||||||||||||||||||||
Sbjct  9507  AACCTCCCACCCGTGTTTATTTTACCTTGTTGCTTCGGCGGGCCCGCCTTAACTGGCCGC  9448

Query  121   cggggggcttacgcccccgggcccgcgcccgccgAAGACACCCTCGAACTCTGTCTGAAG  180
             |||||| || ||||||||||||||||||||||||||||||||||||||||||||||||||
Sbjct  9447  CGGGGG-CTCACGCCCCCGGGCCCGCGCCCGCCGAAGACACCCTCGAACTCTGTCTGAAG  9389

Query  181   ATTGTAGTCTGAGTGAAAATATAAATTATTTAAAACTTTCAACAACGGATCTCTTGGTTC  240
             |||| |||||||||||||||||||||||||||||||||||||||||||||||||||||||
Sbjct  9388  ATTGAAGTCTGAGTGAAAATATAAATTATTTAAAACTTTCAACAACGGATCTCTTGGTTC  9329

Query  241   CGGCATC  247
             |||||||
Sbjct  9328  CGGCATC  9322


 Score = 427 bits (231),  Expect = 7e-116
 Identities = 242/247 (98%), Gaps = 1/247 (0%)
 Strand=Plus/Minus

Query  1      CAAGGTTTCCGTAGGTGAACCTGCGGAAGGATCATTACCGAGTGAGGGCCCTCTGGGTCC  60
              ||||||||||||||||||||||||||||||||||||||||||||||||||||||||||||
Sbjct  17879  CAAGGTTTCCGTAGGTGAACCTGCGGAAGGATCATTACCGAGTGAGGGCCCTCTGGGTCC  17820

Query  61     AACCTCCCACCCGTGTTTATTTTACCTTGTTGCTTcggcgggcccgccttaactggccgc  120
              |||||||||||||||||||||||||||||||||||||||||  |||||||||||||||||
Sbjct  17819  AACCTCCCACCCGTGTTTATTTTACCTTGTTGCTTCGGCGGCGCCGCCTTAACTGGCCGC  17760

Query  121    cggggggcttacgcccccgggcccgcgcccgccgAAGACACCCTCGAACTCTGTCTGAAG  180
              |||||| || ||||||||||||||||||||||||||||||||||||||||||||||||||
Sbjct  17759  CGGGGG-CTCACGCCCCCGGGCCCGCGCCCGCCGAAGACACCCTCGAACTCTGTCTGAAG  17701

Query  181    ATTGTAGTCTGAGTGAAAATATAAATTATTTAAAACTTTCAACAACGGATCTCTTGGTTC  240
              |||| |||||||||||||||||||||||||||||||||||||||||||||||||||||||
Sbjct  17700  ATTGAAGTCTGAGTGAAAATATAAATTATTTAAAACTTTCAACAACGGATCTCTTGGTTC  17641

Query  241    CGGCATC  247
              |||||||
Sbjct  17640  CGGCATC  17634


>JACXYV010000033.1 Penicillium camemberti strain FM013=LCP06093 Pcam_S33, whole 
genome shotgun sequence
Length=33718

 Score = 438 bits (237),  Expect = 3e-119
 Identities = 244/247 (99%), Gaps = 1/247 (0%)
 Strand=Plus/Minus

Query  1      CAAGGTTTCCGTAGGTGAACCTGCGGAAGGATCATTACCGAGTGAGGGCCCTCTGGGTCC  60
              ||||||||||||||||||||||||||||||||||||||||||||||||||||||||||||
Sbjct  17031  CAAGGTTTCCGTAGGTGAACCTGCGGAAGGATCATTACCGAGTGAGGGCCCTCTGGGTCC  16972

Query  61     AACCTCCCACCCGTGTTTATTTTACCTTGTTGCTTcggcgggcccgccttaactggccgc  120
              ||||||||||||||||||||||||||||||||||||||||||||||||||||||||||||
Sbjct  16971  AACCTCCCACCCGTGTTTATTTTACCTTGTTGCTTCGGCGGGCCCGCCTTAACTGGCCGC  16912

Query  121    cggggggcttacgcccccgggcccgcgcccgccgAAGACACCCTCGAACTCTGTCTGAAG  180
              |||||| || ||||||||||||||||||||||||||||||||||||||||||||||||||
Sbjct  16911  CGGGGG-CTCACGCCCCCGGGCCCGCGCCCGCCGAAGACACCCTCGAACTCTGTCTGAAG  16853

Query  181    ATTGTAGTCTGAGTGAAAATATAAATTATTTAAAACTTTCAACAACGGATCTCTTGGTTC  240
              |||| |||||||||||||||||||||||||||||||||||||||||||||||||||||||
Sbjct  16852  ATTGAAGTCTGAGTGAAAATATAAATTATTTAAAACTTTCAACAACGGATCTCTTGGTTC  16793

Query  241    CGGCATC  247
              |||||||
Sbjct  16792  CGGCATC  16786


 Score = 433 bits (234),  Expect = 1e-117
 Identities = 243/247 (98%), Gaps = 2/247 (1%)
 Strand=Plus/Minus

Query  1      CAAGGTTTCCGTAGGTGAACCTGCGGAAGGATCATTACCGAGTGAGGGCCCTCTGGGTCC  60
              ||||||||||||||||||||||||||||||||||||||||||||||||||||||||||||
Sbjct  25340  CAAGGTTTCCGTAGGTGAACCTGCGGAAGGATCATTACCGAGTGAGGGCCCTCTGGGTCC  25281

Query  61     AACCTCCCACCCGTGTTTATTTTACCTTGTTGCTTcggcgggcccgccttaactggccgc  120
              ||||||||||||||||||||||||||||||||||||||||||||||||||||||||||||
Sbjct  25280  AACCTCCCACCCGTGTTTATTTTACCTTGTTGCTTCGGCGGGCCCGCCTTAACTGGCCGC  25221

Query  121    cggggggcttacgcccccgggcccgcgcccgccgAAGACACCCTCGAACTCTGTCTGAAG  180
              |||||| || ||| ||||||||||||||||||||||||||||||||||||||||||||||
Sbjct  25220  CGGGGG-CTCACG-CCCCGGGCCCGCGCCCGCCGAAGACACCCTCGAACTCTGTCTGAAG  25163

Query  181    ATTGTAGTCTGAGTGAAAATATAAATTATTTAAAACTTTCAACAACGGATCTCTTGGTTC  240
              |||| |||||||||||||||||||||||||||||||||||||||||||||||||||||||
Sbjct  25162  ATTGAAGTCTGAGTGAAAATATAAATTATTTAAAACTTTCAACAACGGATCTCTTGGTTC  25103

Query  241    CGGCATC  247
              |||||||
Sbjct  25102  CGGCATC  25096


 Score = 429 bits (232),  Expect = 2e-116
 Identities = 244/249 (98%), Gaps = 3/249 (1%)
 Strand=Plus/Minus

Query  1    CAAGGTTTCCGTAGGTGAACCTGCGGAAGG-ATCATTACCGAGTGAGGGCCCTCTGGGTC  59
            ||||||||||||||||||||||||| |||| |||||||||||||||||||||||||||||
Sbjct  384  CAAGGTTTCCGTAGGTGAACCTGCG-AAGGCATCATTACCGAGTGAGGGCCCTCTGGGTC  326

Query  60   CAACCTCCCACCCGTGTTTATTTTACCTTGTTGCTTcggcgggcccgccttaactggccg  119
            ||||||||||||||||||||||||||||||||||||||||||||||||||||||||||||
Sbjct  325  CAACCTCCCACCCGTGTTTATTTTACCTTGTTGCTTCGGCGGGCCCGCCTTAACTGGCCG  266

Query  120  ccggggggcttacgcccccgggccc-gcgcccgccgAAGACACCCTCGAACTCTGTCTGA  178
            |||||||||| |||||||||||||| ||||||||||||||||||||||||||||||||||
Sbjct  265  CCGGGGGGCTCACGCCCCCGGGCCCCGCGCCCGCCGAAGACACCCTCGAACTCTGTCTGA  206

Query  179  AGATTGTAGTCTGAGTGAAAATATAAATTATTTAAAACTTTCAACAACGGATCTCTTGGT  238
            |||||| |||||||||||||||||||||||||||||||||||||||||||||||||||||
Sbjct  205  AGATTGAAGTCTGAGTGAAAATATAAATTATTTAAAACTTTCAACAACGGATCTCTTGGT  146

Query  239  TCCGGCATC  247
            |||||||||
Sbjct  145  TCCGGCATC  137


 Score = 429 bits (232),  Expect = 2e-116
 Identities = 244/249 (98%), Gaps = 3/249 (1%)
 Strand=Plus/Minus

Query  1     CAAGGTTTCCGTAGGTGAACCTGCGGAAGGATCATTACCGAGTGAGGGCCCTCTGGGTCC  60
             ||||||||||||||||||||||||||||||||||||||||||||||||||||||||||||
Sbjct  8734  CAAGGTTTCCGTAGGTGAACCTGCGGAAGGATCATTACCGAGTGAGGGCCCTCTGGGTCC  8675

Query  61    AACCTCCCACCCGTGTTTATTTTACCTTGTTGCTTcggcg-ggcccgccttaactggccg  119
             |||||||||||||||||||||||||||||||||||||||| |||||||||||||||||||
Sbjct  8674  AACCTCCCACCCGTGTTTATTTTACCTTGTTGCTTCGGCGCGGCCCGCCTTAACTGGCCG  8615

Query  120   ccgg-ggggcttacgcccccgggcccgcgcccgccgAAGACACCCTCGAACTCTGTCTGA  178
             |||| |||||| ||||||||||||||||||||||||||||||||||||||||||||||||
Sbjct  8614  CCGGCGGGGCTCACGCCCCCGGGCCCGCGCCCGCCGAAGACACCCTCGAACTCTGTCTGA  8555

Query  179   AGATTGTAGTCTGAGTGAAAATATAAATTATTTAAAACTTTCAACAACGGATCTCTTGGT  238
             |||||| ||||||||||||||||||||||||||||||||||||||||||||||||||| |
Sbjct  8554  AGATTGAAGTCTGAGTGAAAATATAAATTATTTAAAACTTTCAACAACGGATCTCTTG-T  8496

Query  239   TCCGGCATC  247
             |||||||||
Sbjct  8495  TCCGGCATC  8487


 Score = 425 bits (230),  Expect = 2e-115
 Identities = 242/247 (98%), Gaps = 3/247 (1%)
 Strand=Plus/Minus

Query  1      CAAGGTTTCCGTAGGTGAACCTGCGGAAGGATCATTACCGAGTGAGGGCCCTCTGGGTCC  60
              ||||||||||||||||||||||||||||||||||||||||||||||||||||||||||||
Sbjct  33642  CAAGGTTTCCGTAGGTGAACCTGCGGAAGGATCATTACCGAGTGAGGGCCCTCTGGGTCC  33583

Query  61     AACCTCCCACCCGTGTTTATTTTACCTTGTTGCTTcggcgggcccgccttaactggccgc  120
              ||||||||||||||||||||||||||||||||||||||||||||||||||||||||||||
Sbjct  33582  AACCTCCCACCCGTGTTTATTTTACCTTGTTGCTTCGGCGGGCCCGCCTTAACTGGCCGC  33523

Query  121    cggggggcttacgcccccgggcccgcgcccgccgAAGACACCCTCGAACTCTGTCTGAAG  180
              |||||| || ||| |||||||||||||||||||||||||||| |||||||||||||||||
Sbjct  33522  CGGGGG-CTCACG-CCCCGGGCCCGCGCCCGCCGAAGACACC-TCGAACTCTGTCTGAAG  33466

Query  181    ATTGTAGTCTGAGTGAAAATATAAATTATTTAAAACTTTCAACAACGGATCTCTTGGTTC  240
              |||| |||||||||||||||||||||||||||||||||||||||||||||||||||||||
Sbjct  33465  ATTGAAGTCTGAGTGAAAATATAAATTATTTAAAACTTTCAACAACGGATCTCTTGGTTC  33406

Query  241    CGGCATC  247
              |||||||
Sbjct  33405  CGGCATC  33399


>JACXYV010000016.1 Penicillium camemberti strain FM013=LCP06093 Pcam_S16, whole 
genome shotgun sequence
Length=889848

 Score = 438 bits (237),  Expect = 3e-119
 Identities = 244/247 (99%), Gaps = 1/247 (0%)
 Strand=Plus/Plus

Query  1       CAAGGTTTCCGTAGGTGAACCTGCGGAAGGATCATTACCGAGTGAGGGCCCTCTGGGTCC  60
               ||||||||||||||||||||||||||||||||||||||||||||||||||||||||||||
Sbjct  881159  CAAGGTTTCCGTAGGTGAACCTGCGGAAGGATCATTACCGAGTGAGGGCCCTCTGGGTCC  881218

Query  61      AACCTCCCACCCGTGTTTATTTTACCTTGTTGCTTcggcgggcccgccttaactggccgc  120
               ||||||||||||||||||||||||||||||||||||||||||||||||||||||||||||
Sbjct  881219  AACCTCCCACCCGTGTTTATTTTACCTTGTTGCTTCGGCGGGCCCGCCTTAACTGGCCGC  881278

Query  121     cggggggcttacgcccccgggcccgcgcccgccgAAGACACCCTCGAACTCTGTCTGAAG  180
               ||||||||| ||| ||||||||||||||||||||||||||||||||||||||||||||||
Sbjct  881279  CGGGGGGCTCACG-CCCCGGGCCCGCGCCCGCCGAAGACACCCTCGAACTCTGTCTGAAG  881337

Query  181     ATTGTAGTCTGAGTGAAAATATAAATTATTTAAAACTTTCAACAACGGATCTCTTGGTTC  240
               |||| |||||||||||||||||||||||||||||||||||||||||||||||||||||||
Sbjct  881338  ATTGAAGTCTGAGTGAAAATATAAATTATTTAAAACTTTCAACAACGGATCTCTTGGTTC  881397

Query  241     CGGCATC  247
               |||||||
Sbjct  881398  CGGCATC  881404


 Score = 385 bits (208),  Expect = 4e-103
 Identities = 237/249 (95%), Gaps = 10/249 (4%)
 Strand=Plus/Plus

Query  1       CAAGGTTTCCGTAGGTGAACCTGCGGAAGGATCATTACCGAGTGAGGGCCCTCTGGGTCC  60
               |||||||||||||||||||||||| |||||||||||||||||||||||||||||||||||
Sbjct  889435  CAAGGTTTCCGTAGGTGAACCTGC-GAAGGATCATTACCGAGTGAGGGCCCTCTGGGTCC  889493

Query  61      AACCTCCCACCCGTGTTTATTTTACCTTGTTGCTTcggcgggcccgccttaactggccgc  120
               ||| | |||||||||||| |||||||||||||||||||| ||||||||||||||||||||
Sbjct  889494  AAC-T-CCACCCGTGTTT-TTTTACCTTGTTGCTTCGGC-GGCCCGCCTTAACTGGCCGC  889549

Query  121     cggggggcttacgcccccgggcccgcgcc-cgccgAAGACACCCTCGAACTCTGTCTGAA  179
               ||||||  | ||||||||||||||||||| ||||||||||||||||||||||||||||||
Sbjct  889550  CGGGGG--TCACGCCCCCGGGCCCGCGCCGCGCCGAAGACACCCTCGAACTCTGTCTGAA  889607

Query  180     GATTGTAGTCTGAGTGAAAATATAAATTATTTAAAACTTTCAACA-ACGGATCTCTTGGT  238
               ||||| ||||||||||||||||||||||||||||||||||||||| |||||||||||| |
Sbjct  889608  GATTGAAGTCTGAGTGAAAATATAAATTATTTAAAACTTTCAACACACGGATCTCTTG-T  889666

Query  239     TCCGGCATC  247
               |||||||||
Sbjct  889667  TCCGGCATC  889675


>JANFQS010000991.1 Penicillium verrucosum strain IFST Pver1 NODE_991_length_700_cov_21699.014993, 
whole genome shotgun sequence
Length=700

 Score = 435 bits (235),  Expect = 4e-118
 Identities = 243/247 (98%), Gaps = 0/247 (0%)
 Strand=Plus/Plus

Query  1    CAAGGTTTCCGTAGGTGAACCTGCGGAAGGATCATTACCGAGTGAGGGCCCTCTGGGTCC  60
            ||||||||||||||||||||||||||||||||||||||||||||||||||||||||||||
Sbjct  437  CAAGGTTTCCGTAGGTGAACCTGCGGAAGGATCATTACCGAGTGAGGGCCCTCTGGGTCC  496

Query  61   AACCTCCCACCCGTGTTTATTTTACCTTGTTGCTTcggcgggcccgccttaactggccgc  120
            ||||||||||||||||||||||||||||||||||||||||||||||||||  ||||||||
Sbjct  497  AACCTCCCACCCGTGTTTATTTTACCTTGTTGCTTCGGCGGGCCCGCCTTTGCTGGCCGC  556

Query  121  cggggggcttacgcccccgggcccgcgcccgccgAAGACACCCTCGAACTCTGTCTGAAG  180
            ||||||||| ||||||||||||||||||||||||||||||||||||||||||||||||||
Sbjct  557  CGGGGGGCTCACGCCCCCGGGCCCGCGCCCGCCGAAGACACCCTCGAACTCTGTCTGAAG  616

Query  181  ATTGTAGTCTGAGTGAAAATATAAATTATTTAAAACTTTCAACAACGGATCTCTTGGTTC  240
            |||| |||||||||||||||||||||||||||||||||||||||||||||||||||||||
Sbjct  617  ATTGAAGTCTGAGTGAAAATATAAATTATTTAAAACTTTCAACAACGGATCTCTTGGTTC  676

Query  241  CGGCATC  247
            |||||||
Sbjct  677  CGGCATC  683


>JAFCIW010000005.1 Penicillium aurantiogriseum strain IBT 35659 utg000005l_segment0_segment0, 
whole genome shotgun sequence
Length=4642389

 Score = 435 bits (235),  Expect = 4e-118
 Identities = 244/248 (98%), Gaps = 1/248 (0%)
 Strand=Plus/Minus

Query  1      CAAGGTTTCCGTAGGTGAACCTGCGGAAGGATCATTACCGAGTGAGGGCCCTCTGGGTCC  60
              |||||||||||||||||||||||||||||||||||||||||||||||||||| |||||||
Sbjct  18010  CAAGGTTTCCGTAGGTGAACCTGCGGAAGGATCATTACCGAGTGAGGGCCCTTTGGGTCC  17951

Query  61     AACCTCCCACCCGTGTTTATTTTACCTTGTTGCTTcggcgggcccgccttaactggccgc  120
              |||||||||||||||||||||||||||||||||||||||||||||||||| |||||||||
Sbjct  17950  AACCTCCCACCCGTGTTTATTTTACCTTGTTGCTTCGGCGGGCCCGCCTTTACTGGCCGC  17891

Query  121    cggggggctt-acgcccccgggcccgcgcccgccgAAGACACCCTCGAACTCTGTCTGAA  179
              |||||||||| |||||||||||||||||||||||||||||||||||||||||||||||||
Sbjct  17890  CGGGGGGCTTCACGCCCCCGGGCCCGCGCCCGCCGAAGACACCCTCGAACTCTGTCTGAA  17831

Query  180    GATTGTAGTCTGAGTGAAAATATAAATTATTTAAAACTTTCAACAACGGATCTCTTGGTT  239
              ||||| ||||||||||||||||||||||||||||||||||||||||||||||||||||||
Sbjct  17830  GATTGAAGTCTGAGTGAAAATATAAATTATTTAAAACTTTCAACAACGGATCTCTTGGTT  17771

Query  240    CCGGCATC  247
              ||||||||
Sbjct  17770  CCGGCATC  17763


 Score = 435 bits (235),  Expect = 4e-118
 Identities = 244/248 (98%), Gaps = 1/248 (0%)
 Strand=Plus/Minus

Query  1      CAAGGTTTCCGTAGGTGAACCTGCGGAAGGATCATTACCGAGTGAGGGCCCTCTGGGTCC  60
              |||||||||||||||||||||||||||||||||||||||||||||||||||| |||||||
Sbjct  27554  CAAGGTTTCCGTAGGTGAACCTGCGGAAGGATCATTACCGAGTGAGGGCCCTTTGGGTCC  27495

Query  61     AACCTCCCACCCGTGTTTATTTTACCTTGTTGCTTcggcgggcccgccttaactggccgc  120
              |||||||||||||||||||||||||||||||||||||||||||||||||| |||||||||
Sbjct  27494  AACCTCCCACCCGTGTTTATTTTACCTTGTTGCTTCGGCGGGCCCGCCTTTACTGGCCGC  27435

Query  121    cggggggctt-acgcccccgggcccgcgcccgccgAAGACACCCTCGAACTCTGTCTGAA  179
              |||||||||| |||||||||||||||||||||||||||||||||||||||||||||||||
Sbjct  27434  CGGGGGGCTTCACGCCCCCGGGCCCGCGCCCGCCGAAGACACCCTCGAACTCTGTCTGAA  27375

Query  180    GATTGTAGTCTGAGTGAAAATATAAATTATTTAAAACTTTCAACAACGGATCTCTTGGTT  239
              ||||| ||||||||||||||||||||||||||||||||||||||||||||||||||||||
Sbjct  27374  GATTGAAGTCTGAGTGAAAATATAAATTATTTAAAACTTTCAACAACGGATCTCTTGGTT  27315

Query  240    CCGGCATC  247
              ||||||||
Sbjct  27314  CCGGCATC  27307


 Score = 435 bits (235),  Expect = 4e-118
 Identities = 244/248 (98%), Gaps = 1/248 (0%)
 Strand=Plus/Minus

Query  1      CAAGGTTTCCGTAGGTGAACCTGCGGAAGGATCATTACCGAGTGAGGGCCCTCTGGGTCC  60
              |||||||||||||||||||||||||||||||||||||||||||||||||||| |||||||
Sbjct  37094  CAAGGTTTCCGTAGGTGAACCTGCGGAAGGATCATTACCGAGTGAGGGCCCTTTGGGTCC  37035

Query  61     AACCTCCCACCCGTGTTTATTTTACCTTGTTGCTTcggcgggcccgccttaactggccgc  120
              |||||||||||||||||||||||||||||||||||||||||||||||||| |||||||||
Sbjct  37034  AACCTCCCACCCGTGTTTATTTTACCTTGTTGCTTCGGCGGGCCCGCCTTTACTGGCCGC  36975

Query  121    cggggggctt-acgcccccgggcccgcgcccgccgAAGACACCCTCGAACTCTGTCTGAA  179
              |||||||||| |||||||||||||||||||||||||||||||||||||||||||||||||
Sbjct  36974  CGGGGGGCTTCACGCCCCCGGGCCCGCGCCCGCCGAAGACACCCTCGAACTCTGTCTGAA  36915

Query  180    GATTGTAGTCTGAGTGAAAATATAAATTATTTAAAACTTTCAACAACGGATCTCTTGGTT  239
              ||||| ||||||||||||||||||||||||||||||||||||||||||||||||||||||
Sbjct  36914  GATTGAAGTCTGAGTGAAAATATAAATTATTTAAAACTTTCAACAACGGATCTCTTGGTT  36855

Query  240    CCGGCATC  247
              ||||||||
Sbjct  36854  CCGGCATC  36847


 Score = 431 bits (233),  Expect = 5e-117
 Identities = 244/249 (98%), Gaps = 2/249 (1%)
 Strand=Plus/Minus

Query  1     CAAGGTTTCCGTAGGTGAACCTGCGGAAGGATCATTACCGAGTGAGGGCCCTCTGGGTCC  60
             |||||||||||||||||||||||||||||||||||||||||||||||||||| |||||||
Sbjct  8485  CAAGGTTTCCGTAGGTGAACCTGCGGAAGGATCATTACCGAGTGAGGGCCCTTTGGGTCC  8426

Query  61    AACCTCCCACCCGTGTTTATTTTACCTTGTTGCTTcggcgggcccgccttaactggccgc  120
             |||||||||||||||||||||||||||||||||||||||||||||||||| |||||||||
Sbjct  8425  AACCTCCCACCCGTGTTTATTTTACCTTGTTGCTTCGGCGGGCCCGCCTTTACTGGCCGC  8366

Query  121   cgggggg-ctt-acgcccccgggcccgcgcccgccgAAGACACCCTCGAACTCTGTCTGA  178
             ||||||| ||| ||||||||||||||||||||||||||||||||||||||||||||||||
Sbjct  8365  CGGGGGGGCTTCACGCCCCCGGGCCCGCGCCCGCCGAAGACACCCTCGAACTCTGTCTGA  8306

Query  179   AGATTGTAGTCTGAGTGAAAATATAAATTATTTAAAACTTTCAACAACGGATCTCTTGGT  238
             |||||| |||||||||||||||||||||||||||||||||||||||||||||||||||||
Sbjct  8305  AGATTGAAGTCTGAGTGAAAATATAAATTATTTAAAACTTTCAACAACGGATCTCTTGGT  8246

Query  239   TCCGGCATC  247
             |||||||||
Sbjct  8245  TCCGGCATC  8237


 Score = 431 bits (233),  Expect = 5e-117
 Identities = 244/249 (98%), Gaps = 2/249 (1%)
 Strand=Plus/Minus

Query  1      CAAGGTTTCCGTAGGTGAACCTGCGGAAGGATCATTACCGAGTGAGGGCCCTCTGGGTCC  60
              |||||||||||||||||||||||||||||||||||||||||||||||||||| |||||||
Sbjct  46637  CAAGGTTTCCGTAGGTGAACCTGCGGAAGGATCATTACCGAGTGAGGGCCCTTTGGGTCC  46578

Query  61     AACCTCCCACCCGTGTTTATTTTACCTTGTTGCTTcggcgggcccgccttaactggccgc  120
              |||||||||||||||||||||||||||||||||||||||||||||||||| |||||||||
Sbjct  46577  AACCTCCCACCCGTGTTTATTTTACCTTGTTGCTTCGGCGGGCCCGCCTTTACTGGCCGC  46518

Query  121    cgggggg-ctt-acgcccccgggcccgcgcccgccgAAGACACCCTCGAACTCTGTCTGA  178
              ||||||| ||| ||||||||||||||||||||||||||||||||||||||||||||||||
Sbjct  46517  CGGGGGGGCTTCACGCCCCCGGGCCCGCGCCCGCCGAAGACACCCTCGAACTCTGTCTGA  46458

Query  179    AGATTGTAGTCTGAGTGAAAATATAAATTATTTAAAACTTTCAACAACGGATCTCTTGGT  238
              |||||| |||||||||||||||||||||||||||||||||||||||||||||||||||||
Sbjct  46457  AGATTGAAGTCTGAGTGAAAATATAAATTATTTAAAACTTTCAACAACGGATCTCTTGGT  46398

Query  239    TCCGGCATC  247
              |||||||||
Sbjct  46397  TCCGGCATC  46389


>JACXYV010000048.1 Penicillium camemberti strain FM013=LCP06093 Pcam_S48, whole 
genome shotgun sequence
Length=17242

 Score = 435 bits (235),  Expect = 4e-118
 Identities = 244/248 (98%), Gaps = 2/248 (1%)
 Strand=Plus/Plus

Query  1     CAAGGTTTCCGTAGGTGAACCTGCGGAAGGATCATTACCGAGTGAGGGCCCTCTGGGTCC  60
             ||||||||||||||||||||||||||||||||||||||||||||||||||||||||||||
Sbjct  3584  CAAGGTTTCCGTAGGTGAACCTGCGGAAGGATCATTACCGAGTGAGGGCCCTCTGGGTCC  3643

Query  61    AACCTCCCACCCGTGTTTATTTTACCTTGTTGCTTcg-gcgggcccgccttaactggccg  119
             ||||||||||||||||||||||||||||||||||||| || |||||||||||||||||||
Sbjct  3644  AACCTCCCACCCGTGTTTATTTTACCTTGTTGCTTCGCGC-GGCCCGCCTTAACTGGCCG  3702

Query  120   ccggggggcttacgcccccgggcccgcgcccgccgAAGACACCCTCGAACTCTGTCTGAA  179
             |||||||||| |||||||||||||||||||||||||||||||||||||||||||||||||
Sbjct  3703  CCGGGGGGCTCACGCCCCCGGGCCCGCGCCCGCCGAAGACACCCTCGAACTCTGTCTGAA  3762

Query  180   GATTGTAGTCTGAGTGAAAATATAAATTATTTAAAACTTTCAACAACGGATCTCTTGGTT  239
             ||||| ||||||||||||||||||||||||||||||||||||||||||||||||||||||
Sbjct  3763  GATTGAAGTCTGAGTGAAAATATAAATTATTTAAAACTTTCAACAACGGATCTCTTGGTT  3822

Query  240   CCGGCATC  247
             ||||||||
Sbjct  3823  CCGGCATC  3830


 Score = 424 bits (229),  Expect = 9e-115
 Identities = 243/249 (98%), Gaps = 3/249 (1%)
 Strand=Plus/Plus

Query  2      AAGGTTTC-CGTAGGTGAACCTGCGGAAGGATCATTACCGAGTGAGGGCCCTCTGGGTCC  60
              |||||||| |||||||||||||||||||||||||||||||||||||||||||||||||||
Sbjct  11908  AAGGTTTCGCGTAGGTGAACCTGCGGAAGGATCATTACCGAGTGAGGGCCCTCTGGGTCC  11967

Query  61     AACCTCCCACCCGTGTTTATTTTACCTTGTTGCTTcggcgggcccgccttaactggccgc  120
              |||||||||||||||||||||||||||||||||||||||||||||||||||| |||||||
Sbjct  11968  AACCTCCCACCCGTGTTTATTTTACCTTGTTGCTTCGGCGGGCCCGCCTTAAGTGGCCGC  12027

Query  121    cggggggcttacgcc-cccgggc-ccgcgcccgccgAAGACACCCTCGAACTCTGTCTGA  178
              ||||||||| ||||| ||||||| ||||||||||||||||||||||||||||||||||||
Sbjct  12028  CGGGGGGCTCACGCCGCCCGGGCGCCGCGCCCGCCGAAGACACCCTCGAACTCTGTCTGA  12087

Query  179    AGATTGTAGTCTGAGTGAAAATATAAATTATTTAAAACTTTCAACAACGGATCTCTTGGT  238
              |||||| |||||||||||||||||||||||||||||||||||||||||||||||||||||
Sbjct  12088  AGATTGAAGTCTGAGTGAAAATATAAATTATTTAAAACTTTCAACAACGGATCTCTTGGT  12147

Query  239    TCCGGCATC  247
              |||||||||
Sbjct  12148  TCCGGCATC  12156


>MDYP01000171.1 Penicillium vulpinum strain IBT 29486 PENVUL_contig172, whole 
genome shotgun sequence
Length=5962

 Score = 433 bits (234),  Expect = 1e-117
 Identities = 243/247 (98%), Gaps = 1/247 (0%)
 Strand=Plus/Plus

Query  1     CAAGGTTTCCGTAGGTGAACCTGCGGAAGGATCATTACCGAGTGAGGGCCCTCTGGGTCC  60
             ||||||||||||||||||||||||||||||||||||||||||||||||||||||||||||
Sbjct  2281  CAAGGTTTCCGTAGGTGAACCTGCGGAAGGATCATTACCGAGTGAGGGCCCTCTGGGTCC  2340

Query  61    AACCTCCCACCCGTGTTTATTTTACCTTGTTGCTTcggcgggcccgccttaactggccgc  120
             ||||||||||||||||||| ||||||||||||||||||||||||||||||||||||||||
Sbjct  2341  AACCTCCCACCCGTGTTTA-TTTACCTTGTTGCTTCGGCGGGCCCGCCTTAACTGGCCGC  2399

Query  121   cggggggcttacgcccccgggcccgcgcccgccgAAGACACCCTCGAACTCTGTCTGAAG  180
             |||||||||| |||||||||||||||||||||||||||||||| ||||||||||||||||
Sbjct  2400  CGGGGGGCTTCCGCCCCCGGGCCCGCGCCCGCCGAAGACACCCCCGAACTCTGTCTGAAG  2459

Query  181   ATTGTAGTCTGAGTGAAAATATAAATTATTTAAAACTTTCAACAACGGATCTCTTGGTTC  240
             |||| |||||||||||||||||||||||||||||||||||||||||||||||||||||||
Sbjct  2460  ATTGCAGTCTGAGTGAAAATATAAATTATTTAAAACTTTCAACAACGGATCTCTTGGTTC  2519

Query  241   CGGCATC  247
             |||||||
Sbjct  2520  CGGCATC  2526


>CAKMRK010000230.1 Penicillium sclerotigenum genome assembly, contig: 230, whole 
genome shotgun sequence
Length=3301

 Score = 433 bits (234),  Expect = 1e-117
 Identities = 243/247 (98%), Gaps = 1/247 (0%)
 Strand=Plus/Plus

Query  1     CAAGGTTTCCGTAGGTGAACCTGCGGAAGGATCATTACCGAGTGAGGGCCCTCTGGGTCC  60
             ||||||||||||||||||||||||||||||||||||||||||||||||||||||||||||
Sbjct  1617  CAAGGTTTCCGTAGGTGAACCTGCGGAAGGATCATTACCGAGTGAGGGCCCTCTGGGTCC  1676

Query  61    AACCTCCCACCCGTGTTTATTTTACCTTGTTGCTTcggcgggcccgccttaactggccgc  120
             ||||||||||||||||||| ||||||||||||||||||||||||||||||||||||||||
Sbjct  1677  AACCTCCCACCCGTGTTTA-TTTACCTTGTTGCTTCGGCGGGCCCGCCTTAACTGGCCGC  1735

Query  121   cggggggcttacgcccccgggcccgcgcccgccgAAGACACCCTCGAACTCTGTCTGAAG  180
             ||||||||| ||||||||||||||||||||||||||||||||||||||||||||||||||
Sbjct  1736  CGGGGGGCTCACGCCCCCGGGCCCGCGCCCGCCGAAGACACCCTCGAACTCTGTCTGAAG  1795

Query  181   ATTGTAGTCTGAGTGAAAATATAAATTATTTAAAACTTTCAACAACGGATCTCTTGGTTC  240
             |||| |||||||||||||||| ||||||||||||||||||||||||||||||||||||||
Sbjct  1796  ATTGCAGTCTGAGTGAAAATAGAAATTATTTAAAACTTTCAACAACGGATCTCTTGGTTC  1855

Query  241   CGGCATC  247
             |||||||
Sbjct  1856  CGGCATC  1862


>CAJVRC010000793.1 Penicillium egyptiacum genome assembly, contig: C939, whole genome 
shotgun sequence
Length=236

 Score = 431 bits (233),  Expect = 5e-117
 Identities = 235/236 (99%), Gaps = 0/236 (0%)
 Strand=Plus/Minus

Query  4    GGTTTCCGTAGGTGAACCTGCGGAAGGATCATTACCGAGTGAGGGCCCTCTGGGTCCAAC  63
            ||||||||||||||||||||||||||||||||||||||||||||||||||||||||||||
Sbjct  236  GGTTTCCGTAGGTGAACCTGCGGAAGGATCATTACCGAGTGAGGGCCCTCTGGGTCCAAC  177

Query  64   CTCCCACCCGTGTTTATTTTACCTTGTTGCTTcggcgggcccgccttaactggccgccgg  123
            ||||||||||||||||||||||||||||||||||||||||||||||||||||||||||||
Sbjct  176  CTCCCACCCGTGTTTATTTTACCTTGTTGCTTCGGCGGGCCCGCCTTAACTGGCCGCCGG  117

Query  124  ggggcttacgcccccgggcccgcgcccgccgAAGACACCCTCGAACTCTGTCTGAAGATT  183
            |||||| |||||||||||||||||||||||||||||||||||||||||||||||||||||
Sbjct  116  GGGGCTCACGCCCCCGGGCCCGCGCCCGCCGAAGACACCCTCGAACTCTGTCTGAAGATT  57

Query  184  GTAGTCTGAGTGAAAATATAAATTATTTAAAACTTTCAACAACGGATCTCTTGGTT  239
            ||||||||||||||||||||||||||||||||||||||||||||||||||||||||
Sbjct  56   GTAGTCTGAGTGAAAATATAAATTATTTAAAACTTTCAACAACGGATCTCTTGGTT  1


>CAJVRC010000035.1 Penicillium egyptiacum genome assembly, contig: C1061, whole 
genome shotgun sequence
Length=255

 Score = 431 bits (233),  Expect = 5e-117
 Identities = 237/239 (99%), Gaps = 0/239 (0%)
 Strand=Plus/Minus

Query  1    CAAGGTTTCCGTAGGTGAACCTGCGGAAGGATCATTACCGAGTGAGGGCCCTCTGGGTCC  60
            ||||||||||||||||||||||||||||||||||||||||||||||||||||||||||||
Sbjct  239  CAAGGTTTCCGTAGGTGAACCTGCGGAAGGATCATTACCGAGTGAGGGCCCTCTGGGTCC  180

Query  61   AACCTCCCACCCGTGTTTATTTTACCTTGTTGCTTcggcgggcccgccttaactggccgc  120
            ||||||||||||||||||||||||||||||||||||||||||||||||||| ||||||||
Sbjct  179  AACCTCCCACCCGTGTTTATTTTACCTTGTTGCTTCGGCGGGCCCGCCTTACCTGGCCGC  120

Query  121  cggggggcttacgcccccgggcccgcgcccgccgAAGACACCCTCGAACTCTGTCTGAAG  180
            ||||||||| ||||||||||||||||||||||||||||||||||||||||||||||||||
Sbjct  119  CGGGGGGCTCACGCCCCCGGGCCCGCGCCCGCCGAAGACACCCTCGAACTCTGTCTGAAG  60

Query  181  ATTGTAGTCTGAGTGAAAATATAAATTATTTAAAACTTTCAACAACGGATCTCTTGGTT  239
            |||||||||||||||||||||||||||||||||||||||||||||||||||||||||||
Sbjct  59   ATTGTAGTCTGAGTGAAAATATAAATTATTTAAAACTTTCAACAACGGATCTCTTGGTT  1


>WBOJ01000006.1 Penicillium polonicum strain F7 contig.6, whole genome shotgun 
sequence
Length=29601

 Score = 429 bits (232),  Expect = 2e-116
 Identities = 242/247 (98%), Gaps = 0/247 (0%)
 Strand=Plus/Minus

Query  1     CAAGGTTTCCGTAGGTGAACCTGCGGAAGGATCATTACCGAGTGAGGGCCCTCTGGGTCC  60
             |||||||||||||||||||||||||||||||||||||||||||||||||||| |||||||
Sbjct  5208  CAAGGTTTCCGTAGGTGAACCTGCGGAAGGATCATTACCGAGTGAGGGCCCTTTGGGTCC  5149

Query  61    AACCTCCCACCCGTGTTTATTTTACCTTGTTGCTTcggcgggcccgccttaactggccgc  120
             |||||||||||||||||||||||||||||||||||||||||||||||||| |||||||||
Sbjct  5148  AACCTCCCACCCGTGTTTATTTTACCTTGTTGCTTCGGCGGGCCCGCCTTTACTGGCCGC  5089

Query  121   cggggggcttacgcccccgggcccgcgcccgccgAAGACACCCTCGAACTCTGTCTGAAG  180
             ||||||||| ||||||||||||||||||||||||||||||||| ||||||||||||||||
Sbjct  5088  CGGGGGGCTCACGCCCCCGGGCCCGCGCCCGCCGAAGACACCCCCGAACTCTGTCTGAAG  5029

Query  181   ATTGTAGTCTGAGTGAAAATATAAATTATTTAAAACTTTCAACAACGGATCTCTTGGTTC  240
             |||| |||||||||||||||||||||||||||||||||||||||||||||||||||||||
Sbjct  5028  ATTGAAGTCTGAGTGAAAATATAAATTATTTAAAACTTTCAACAACGGATCTCTTGGTTC  4969

Query  241   CGGCATC  247
             |||||||
Sbjct  4968  CGGCATC  4962


 Score = 429 bits (232),  Expect = 2e-116
 Identities = 242/247 (98%), Gaps = 0/247 (0%)
 Strand=Plus/Minus

Query  1      CAAGGTTTCCGTAGGTGAACCTGCGGAAGGATCATTACCGAGTGAGGGCCCTCTGGGTCC  60
              |||||||||||||||||||||||||||||||||||||||||||||||||||| |||||||
Sbjct  13884  CAAGGTTTCCGTAGGTGAACCTGCGGAAGGATCATTACCGAGTGAGGGCCCTTTGGGTCC  13825

Query  61     AACCTCCCACCCGTGTTTATTTTACCTTGTTGCTTcggcgggcccgccttaactggccgc  120
              |||||||||||||||||||||||||||||||||||||||||||||||||| |||||||||
Sbjct  13824  AACCTCCCACCCGTGTTTATTTTACCTTGTTGCTTCGGCGGGCCCGCCTTTACTGGCCGC  13765

Query  121    cggggggcttacgcccccgggcccgcgcccgccgAAGACACCCTCGAACTCTGTCTGAAG  180
              ||||||||| ||||||||||||||||||||||||||||||||| ||||||||||||||||
Sbjct  13764  CGGGGGGCTCACGCCCCCGGGCCCGCGCCCGCCGAAGACACCCCCGAACTCTGTCTGAAG  13705

Query  181    ATTGTAGTCTGAGTGAAAATATAAATTATTTAAAACTTTCAACAACGGATCTCTTGGTTC  240
              |||| |||||||||||||||||||||||||||||||||||||||||||||||||||||||
Sbjct  13704  ATTGAAGTCTGAGTGAAAATATAAATTATTTAAAACTTTCAACAACGGATCTCTTGGTTC  13645

Query  241    CGGCATC  247
              |||||||
Sbjct  13644  CGGCATC  13638


 Score = 422 bits (228),  Expect = 3e-114
 Identities = 241/247 (98%), Gaps = 1/247 (0%)
 Strand=Plus/Minus

Query  1      CAAGGTTTCCGTAGGTGAACCTGCGGAAGGATCATTACCGAGTGAGGGCCCTCTGGGTCC  60
              |||||||||||||||||||||||||||||||||||||||||||||||||||| |||||||
Sbjct  22558  CAAGGTTTCCGTAGGTGAACCTGCGGAAGGATCATTACCGAGTGAGGGCCCTTTGGGTCC  22499

Query  61     AACCTCCCACCCGTGTTTATTTTACCTTGTTGCTTcggcgggcccgccttaactggccgc  120
              |||||||||||||||||||||||||||||||||||||||||||||||||| |||||||||
Sbjct  22498  AACCTCCCACCCGTGTTTATTTTACCTTGTTGCTTCGGCGGGCCCGCCTTTACTGGCCGC  22439

Query  121    cggggggcttacgcccccgggcccgcgcccgccgAAGACACCCTCGAACTCTGTCTGAAG  180
              |||||| || ||||||||||||||||||||||||||||||||| ||||||||||||||||
Sbjct  22438  CGGGGG-CTCACGCCCCCGGGCCCGCGCCCGCCGAAGACACCCCCGAACTCTGTCTGAAG  22380

Query  181    ATTGTAGTCTGAGTGAAAATATAAATTATTTAAAACTTTCAACAACGGATCTCTTGGTTC  240
              |||| |||||||||||||||||||||||||||||||||||||||||||||||||||||||
Sbjct  22379  ATTGAAGTCTGAGTGAAAATATAAATTATTTAAAACTTTCAACAACGGATCTCTTGGTTC  22320

Query  241    CGGCATC  247
              |||||||
Sbjct  22319  CGGCATC  22313


>WBOJ01000005.1 Penicillium polonicum strain F7 contig.5, whole genome shotgun 
sequence
Length=34128

 Score = 429 bits (232),  Expect = 2e-116
 Identities = 242/247 (98%), Gaps = 0/247 (0%)
 Strand=Plus/Plus

Query  1     CAAGGTTTCCGTAGGTGAACCTGCGGAAGGATCATTACCGAGTGAGGGCCCTCTGGGTCC  60
             |||||||||||||||||||||||||||||||||||||||||||||||||||| |||||||
Sbjct  8310  CAAGGTTTCCGTAGGTGAACCTGCGGAAGGATCATTACCGAGTGAGGGCCCTTTGGGTCC  8369

Query  61    AACCTCCCACCCGTGTTTATTTTACCTTGTTGCTTcggcgggcccgccttaactggccgc  120
             |||||||||||||||||||||||||||||||||||||||||||||||||| |||||||||
Sbjct  8370  AACCTCCCACCCGTGTTTATTTTACCTTGTTGCTTCGGCGGGCCCGCCTTTACTGGCCGC  8429

Query  121   cggggggcttacgcccccgggcccgcgcccgccgAAGACACCCTCGAACTCTGTCTGAAG  180
             ||||||||| ||||||||||||||||||||||||||||||||| ||||||||||||||||
Sbjct  8430  CGGGGGGCTCACGCCCCCGGGCCCGCGCCCGCCGAAGACACCCCCGAACTCTGTCTGAAG  8489

Query  181   ATTGTAGTCTGAGTGAAAATATAAATTATTTAAAACTTTCAACAACGGATCTCTTGGTTC  240
             |||| |||||||||||||||||||||||||||||||||||||||||||||||||||||||
Sbjct  8490  ATTGAAGTCTGAGTGAAAATATAAATTATTTAAAACTTTCAACAACGGATCTCTTGGTTC  8549

Query  241   CGGCATC  247
             |||||||
Sbjct  8550  CGGCATC  8556


 Score = 429 bits (232),  Expect = 2e-116
 Identities = 242/247 (98%), Gaps = 0/247 (0%)
 Strand=Plus/Plus

Query  1      CAAGGTTTCCGTAGGTGAACCTGCGGAAGGATCATTACCGAGTGAGGGCCCTCTGGGTCC  60
              |||||||||||||||||||||||||||||||||||||||||||||||||||| |||||||
Sbjct  16993  CAAGGTTTCCGTAGGTGAACCTGCGGAAGGATCATTACCGAGTGAGGGCCCTTTGGGTCC  17052

Query  61     AACCTCCCACCCGTGTTTATTTTACCTTGTTGCTTcggcgggcccgccttaactggccgc  120
              |||||||||||||||||||||||||||||||||||||||||||||||||| |||||||||
Sbjct  17053  AACCTCCCACCCGTGTTTATTTTACCTTGTTGCTTCGGCGGGCCCGCCTTTACTGGCCGC  17112

Query  121    cggggggcttacgcccccgggcccgcgcccgccgAAGACACCCTCGAACTCTGTCTGAAG  180
              ||||||||| ||||||||||||||||||||||||||||||||| ||||||||||||||||
Sbjct  17113  CGGGGGGCTCACGCCCCCGGGCCCGCGCCCGCCGAAGACACCCCCGAACTCTGTCTGAAG  17172

Query  181    ATTGTAGTCTGAGTGAAAATATAAATTATTTAAAACTTTCAACAACGGATCTCTTGGTTC  240
              |||| |||||||||||||||||||||||||||||||||||||||||||||||||||||||
Sbjct  17173  ATTGAAGTCTGAGTGAAAATATAAATTATTTAAAACTTTCAACAACGGATCTCTTGGTTC  17232

Query  241    CGGCATC  247
              |||||||
Sbjct  17233  CGGCATC  17239


 Score = 429 bits (232),  Expect = 2e-116
 Identities = 242/247 (98%), Gaps = 0/247 (0%)
 Strand=Plus/Plus

Query  1      CAAGGTTTCCGTAGGTGAACCTGCGGAAGGATCATTACCGAGTGAGGGCCCTCTGGGTCC  60
              |||||||||||||||||||||||||||||||||||||||||||||||||||| |||||||
Sbjct  25678  CAAGGTTTCCGTAGGTGAACCTGCGGAAGGATCATTACCGAGTGAGGGCCCTTTGGGTCC  25737

Query  61     AACCTCCCACCCGTGTTTATTTTACCTTGTTGCTTcggcgggcccgccttaactggccgc  120
              |||||||||||||||||||||||||||||||||||||||||||||||||| |||||||||
Sbjct  25738  AACCTCCCACCCGTGTTTATTTTACCTTGTTGCTTCGGCGGGCCCGCCTTTACTGGCCGC  25797

Query  121    cggggggcttacgcccccgggcccgcgcccgccgAAGACACCCTCGAACTCTGTCTGAAG  180
              ||||||||| ||||||||||||||||||||||||||||||||| ||||||||||||||||
Sbjct  25798  CGGGGGGCTCACGCCCCCGGGCCCGCGCCCGCCGAAGACACCCCCGAACTCTGTCTGAAG  25857

Query  181    ATTGTAGTCTGAGTGAAAATATAAATTATTTAAAACTTTCAACAACGGATCTCTTGGTTC  240
              |||| |||||||||||||||||||||||||||||||||||||||||||||||||||||||
Sbjct  25858  ATTGAAGTCTGAGTGAAAATATAAATTATTTAAAACTTTCAACAACGGATCTCTTGGTTC  25917

Query  241    CGGCATC  247
              |||||||
Sbjct  25918  CGGCATC  25924


>CM024083.1 Penicillium polonicum strain F7 chromosome IV, whole genome shotgun 
sequence
Length=4339787

 Score = 429 bits (232),  Expect = 2e-116
 Identities = 242/247 (98%), Gaps = 0/247 (0%)
 Strand=Plus/Plus

Query  1        CAAGGTTTCCGTAGGTGAACCTGCGGAAGGATCATTACCGAGTGAGGGCCCTCTGGGTCC  60
                |||||||||||||||||||||||||||||||||||||||||||||||||||| |||||||
Sbjct  4322723  CAAGGTTTCCGTAGGTGAACCTGCGGAAGGATCATTACCGAGTGAGGGCCCTTTGGGTCC  4322782

Query  61       AACCTCCCACCCGTGTTTATTTTACCTTGTTGCTTcggcgggcccgccttaactggccgc  120
                |||||||||||||||||||||||||||||||||||||||||||||||||| |||||||||
Sbjct  4322783  AACCTCCCACCCGTGTTTATTTTACCTTGTTGCTTCGGCGGGCCCGCCTTTACTGGCCGC  4322842

Query  121      cggggggcttacgcccccgggcccgcgcccgccgAAGACACCCTCGAACTCTGTCTGAAG  180
                ||||||||| ||||||||||||||||||||||||||||||||| ||||||||||||||||
Sbjct  4322843  CGGGGGGCTCACGCCCCCGGGCCCGCGCCCGCCGAAGACACCCCCGAACTCTGTCTGAAG  4322902

Query  181      ATTGTAGTCTGAGTGAAAATATAAATTATTTAAAACTTTCAACAACGGATCTCTTGGTTC  240
                |||| |||||||||||||||||||||||||||||||||||||||||||||||||||||||
Sbjct  4322903  ATTGAAGTCTGAGTGAAAATATAAATTATTTAAAACTTTCAACAACGGATCTCTTGGTTC  4322962

Query  241      CGGCATC  247
                |||||||
Sbjct  4322963  CGGCATC  4322969


 Score = 429 bits (232),  Expect = 2e-116
 Identities = 242/247 (98%), Gaps = 0/247 (0%)
 Strand=Plus/Plus

Query  1        CAAGGTTTCCGTAGGTGAACCTGCGGAAGGATCATTACCGAGTGAGGGCCCTCTGGGTCC  60
                |||||||||||||||||||||||||||||||||||||||||||||||||||| |||||||
Sbjct  4331381  CAAGGTTTCCGTAGGTGAACCTGCGGAAGGATCATTACCGAGTGAGGGCCCTTTGGGTCC  4331440

Query  61       AACCTCCCACCCGTGTTTATTTTACCTTGTTGCTTcggcgggcccgccttaactggccgc  120
                |||||||||||||||||||||||||||||||||||||||||||||||||| |||||||||
Sbjct  4331441  AACCTCCCACCCGTGTTTATTTTACCTTGTTGCTTCGGCGGGCCCGCCTTTACTGGCCGC  4331500

Query  121      cggggggcttacgcccccgggcccgcgcccgccgAAGACACCCTCGAACTCTGTCTGAAG  180
                ||||||||| ||||||||||||||||||||||||||||||||| ||||||||||||||||
Sbjct  4331501  CGGGGGGCTCACGCCCCCGGGCCCGCGCCCGCCGAAGACACCCCCGAACTCTGTCTGAAG  4331560

Query  181      ATTGTAGTCTGAGTGAAAATATAAATTATTTAAAACTTTCAACAACGGATCTCTTGGTTC  240
                |||| |||||||||||||||||||||||||||||||||||||||||||||||||||||||
Sbjct  4331561  ATTGAAGTCTGAGTGAAAATATAAATTATTTAAAACTTTCAACAACGGATCTCTTGGTTC  4331620

Query  241      CGGCATC  247
                |||||||
Sbjct  4331621  CGGCATC  4331627


>LLXE01000800.1 Penicillium freii strain DAOM 242723 scaffold_800, whole genome 
shotgun sequence
Length=5533

 Score = 429 bits (232),  Expect = 2e-116
 Identities = 242/247 (98%), Gaps = 0/247 (0%)
 Strand=Plus/Minus

Query  1     CAAGGTTTCCGTAGGTGAACCTGCGGAAGGATCATTACCGAGTGAGGGCCCTCTGGGTCC  60
             |||||||||||||||||||||||||||||||||||||||||||||||||||| |||||||
Sbjct  2913  CAAGGTTTCCGTAGGTGAACCTGCGGAAGGATCATTACCGAGTGAGGGCCCTTTGGGTCC  2854

Query  61    AACCTCCCACCCGTGTTTATTTTACCTTGTTGCTTcggcgggcccgccttaactggccgc  120
             |||||||||||||||||||||||||||||||||||||||||||||||||| |||||||||
Sbjct  2853  AACCTCCCACCCGTGTTTATTTTACCTTGTTGCTTCGGCGGGCCCGCCTTTACTGGCCGC  2794

Query  121   cggggggcttacgcccccgggcccgcgcccgccgAAGACACCCTCGAACTCTGTCTGAAG  180
             ||||||||| ||||||||||| ||||||||||||||||||||||||||||||||||||||
Sbjct  2793  CGGGGGGCTCACGCCCCCGGGTCCGCGCCCGCCGAAGACACCCTCGAACTCTGTCTGAAG  2734

Query  181   ATTGTAGTCTGAGTGAAAATATAAATTATTTAAAACTTTCAACAACGGATCTCTTGGTTC  240
             |||| |||||||||||||||||||||||||||||||||||||||||||||||||||||||
Sbjct  2733  ATTGAAGTCTGAGTGAAAATATAAATTATTTAAAACTTTCAACAACGGATCTCTTGGTTC  2674

Query  241   CGGCATC  247
             |||||||
Sbjct  2673  CGGCATC  2667


>MUGH01000060.1 Penicillium sp. BW_MB Marcia_B_CGATGT.R1_(paired)_contig_60, 
whole genome shotgun sequence
Length=8485

 Score = 424 bits (229),  Expect = 9e-115
 Identities = 241/247 (98%), Gaps = 0/247 (0%)
 Strand=Plus/Plus

Query  1     CAAGGTTTCCGTAGGTGAACCTGCGGAAGGATCATTACCGAGTGAGGGCCCTCTGGGTCC  60
             |||||||||||||||||||||||||||||||||||||||||||||||||||| |||||||
Sbjct  2924  CAAGGTTTCCGTAGGTGAACCTGCGGAAGGATCATTACCGAGTGAGGGCCCTTTGGGTCC  2983

Query  61    AACCTCCCACCCGTGTTTATTTTACCTTGTTGCTTcggcgggcccgccttaactggccgc  120
             |||||||||||||||||||||||||||||||||||||||||||||||||| |||||||||
Sbjct  2984  AACCTCCCACCCGTGTTTATTTTACCTTGTTGCTTCGGCGGGCCCGCCTTTACTGGCCGC  3043

Query  121   cggggggcttacgcccccgggcccgcgcccgccgAAGACACCCTCGAACTCTGTCTGAAG  180
             ||||||||| ||||||||||||||||||||||||||||||||  ||||||||||||||||
Sbjct  3044  CGGGGGGCTCACGCCCCCGGGCCCGCGCCCGCCGAAGACACCTCCGAACTCTGTCTGAAG  3103

Query  181   ATTGTAGTCTGAGTGAAAATATAAATTATTTAAAACTTTCAACAACGGATCTCTTGGTTC  240
             |||| |||||||||||||||||||||||||||||||||||||||||||||||||||||||
Sbjct  3104  ATTGAAGTCTGAGTGAAAATATAAATTATTTAAAACTTTCAACAACGGATCTCTTGGTTC  3163

Query  241   CGGCATC  247
             |||||||
Sbjct  3164  CGGCATC  3170


>SRQG01000754.1 Claviceps aff. humidiphila group G2b strain LM81 contig_754, 
whole genome shotgun sequence
Length=4253

 Score = 424 bits (229),  Expect = 9e-115
 Identities = 241/247 (98%), Gaps = 0/247 (0%)
 Strand=Plus/Minus

Query  1     CAAGGTTTCCGTAGGTGAACCTGCGGAAGGATCATTACCGAGTGAGGGCCCTCTGGGTCC  60
             |||||||||||||||||||||||||||||||||||||||||||||||||||| |||||||
Sbjct  1146  CAAGGTTTCCGTAGGTGAACCTGCGGAAGGATCATTACCGAGTGAGGGCCCTTTGGGTCC  1087

Query  61    AACCTCCCACCCGTGTTTATTTTACCTTGTTGCTTcggcgggcccgccttaactggccgc  120
             |||||||||||||||||||||||||||||||||||||||||||||||||| |||||||||
Sbjct  1086  AACCTCCCACCCGTGTTTATTTTACCTTGTTGCTTCGGCGGGCCCGCCTTTACTGGCCGC  1027

Query  121   cggggggcttacgcccccgggcccgcgcccgccgAAGACACCCTCGAACTCTGTCTGAAG  180
             ||||||||| ||||||||||||||||||||||||||||||||  ||||||||||||||||
Sbjct  1026  CGGGGGGCTCACGCCCCCGGGCCCGCGCCCGCCGAAGACACCTCCGAACTCTGTCTGAAG  967

Query  181   ATTGTAGTCTGAGTGAAAATATAAATTATTTAAAACTTTCAACAACGGATCTCTTGGTTC  240
             |||| |||||||||||||||||||||||||||||||||||||||||||||||||||||||
Sbjct  966   ATTGAAGTCTGAGTGAAAATATAAATTATTTAAAACTTTCAACAACGGATCTCTTGGTTC  907

Query  241   CGGCATC  247
             |||||||
Sbjct  906   CGGCATC  900


>WBOJ01000007.1 Penicillium polonicum strain F7 contig.7, whole genome shotgun 
sequence
Length=26212

 Score = 422 bits (228),  Expect = 3e-114
 Identities = 241/247 (98%), Gaps = 1/247 (0%)
 Strand=Plus/Minus

Query  1      CAAGGTTTCCGTAGGTGAACCTGCGGAAGGATCATTACCGAGTGAGGGCCCTCTGGGTCC  60
              |||||||||||||||||||||||||||||||||||||||||||||||||||| |||||||
Sbjct  18293  CAAGGTTTCCGTAGGTGAACCTGCGGAAGGATCATTACCGAGTGAGGGCCCTTTGGGTCC  18234

Query  61     AACCTCCCACCCGTGTTTATTTTACCTTGTTGCTTcggcgggcccgccttaactggccgc  120
              |||||||||||||||||||||||||||||||||||||||||||||||||| |||||||||
Sbjct  18233  AACCTCCCACCCGTGTTTATTTTACCTTGTTGCTTCGGCGGGCCCGCCTTTACTGGCCGC  18174

Query  121    cggggggcttacgcccccgggcccgcgcccgccgAAGACACCCTCGAACTCTGTCTGAAG  180
              ||||||||| ||||||| ||||||||||||||||||||||||| ||||||||||||||||
Sbjct  18173  CGGGGGGCTCACGCCCC-GGGCCCGCGCCCGCCGAAGACACCCCCGAACTCTGTCTGAAG  18115

Query  181    ATTGTAGTCTGAGTGAAAATATAAATTATTTAAAACTTTCAACAACGGATCTCTTGGTTC  240
              |||| |||||||||||||||||||||||||||||||||||||||||||||||||||||||
Sbjct  18114  ATTGAAGTCTGAGTGAAAATATAAATTATTTAAAACTTTCAACAACGGATCTCTTGGTTC  18055

Query  241    CGGCATC  247
              |||||||
Sbjct  18054  CGGCATC  18048


 Score = 414 bits (224),  Expect = 5e-112
 Identities = 240/247 (97%), Gaps = 3/247 (1%)
 Strand=Plus/Minus

Query  1     CAAGGTTTCCGTAGGTGAACCTGCGGAAGGATCATTACCGAGTGAGGGCCCTCTGGGTCC  60
             |||||||||||||||||||||||||||||||||||||||||||||||||| | |||||||
Sbjct  9712  CAAGGTTTCCGTAGGTGAACCTGCGGAAGGATCATTACCGAGTGAGGGCC-TTTGGGTCC  9654

Query  61    AACCTCCCACCCGTGTTTATTTTACCTTGTTGCTTcggcgggcccgccttaactggccgc  120
             |||||||||||||||||||||||||||||||||||||||||||||||||| |||||||||
Sbjct  9653  AACCTCCCACCCGTGTTTATTTTACCTTGTTGCTTCGGCGGGCCCGCCTTTACTGGCCGC  9594

Query  121   cggggggcttacgcccccgggcccgcgcccgccgAAGACACCCTCGAACTCTGTCTGAAG  180
             ||||||||| ||||||| ||||||||||||||||||||||||| ||||||||||||||||
Sbjct  9593  CGGGGGGCTCACGCCCC-GGGCCCGCGCCCGCCGAAGACACCC-CGAACTCTGTCTGAAG  9536

Query  181   ATTGTAGTCTGAGTGAAAATATAAATTATTTAAAACTTTCAACAACGGATCTCTTGGTTC  240
             |||| |||||||||||||||||||||||||||||||||||||||||||||||||||||||
Sbjct  9535  ATTGAAGTCTGAGTGAAAATATAAATTATTTAAAACTTTCAACAACGGATCTCTTGGTTC  9476

Query  241   CGGCATC  247
             |||||||
Sbjct  9475  CGGCATC  9469


 Score = 344 bits (186),  Expect = 7e-91
 Identities = 229/247 (93%), Gaps = 14/247 (6%)
 Strand=Plus/Minus

Query  1     CAAGGTTTCCGTAGGTGAACCTGCGGAAGGATCATTACCGAGTGAGGGCCCTCTGGGTCC  60
             |||||||||||||||||||| ||||||||||||||||||||||||||||| | |||||||
Sbjct  1156  CAAGGTTTCCGTAGGTGAAC-TGCGGAAGGATCATTACCGAGTGAGGGCC-TTTGGGTCC  1099

Query  61    AACCTCCCACCCGTGTTTATTTTACCTTGTTGCTTcggcgggcccgccttaactggccgc  120
             ||| | |||||||||||||||||||||||||||||||||||||| || || |||||||||
Sbjct  1098  AAC-T-CCACCCGTGTTTATTTTACCTTGTTGCTTCGGCGGGCC-GCTTT-ACTGGCCGC  1043

Query  121   cggggggcttacgcccccgggcccgcgcccgccgAAGACACCCTCGAACTCTGTCTGAAG  180
             ||||||||| ||||||| ||||| |||||||| |||||||||| |||| ||||| |||||
Sbjct  1042  CGGGGGGCTCACGCCCC-GGGCC-GCGCCCGC-GAAGACACCC-CGAA-TCTGT-TGAAG  989

Query  181   ATTGTAGTCTGAGTGAAAATATAAATTATTTAAAACTTTCAACAACGGATCTCTTGGTTC  240
             |||| ||||||||||||| |||||||||||||||||||||||||||||||||||||||||
Sbjct  988   ATTGAAGTCTGAGTGAAA-TATAAATTATTTAAAACTTTCAACAACGGATCTCTTGGTTC  930

Query  241   CGGCATC  247
              ||||||
Sbjct  929   -GGCATC  924


>JACXYV010000038.1 Penicillium camemberti strain FM013=LCP06093 Pcam_S38, whole 
genome shotgun sequence
Length=27962

 Score = 422 bits (228),  Expect = 3e-114
 Identities = 242/248 (98%), Gaps = 3/248 (1%)
 Strand=Plus/Minus

Query  1     CAAGGTTTCCGTAGGTGAACCTGCGGAAGGATCATTACCGAGTGAGGGCCCTCTGG-GTC  59
             |||||||||||||||||||||||||||||||||||||||||||||||||||||||| |||
Sbjct  7664  CAAGGTTTCCGTAGGTGAACCTGCGGAAGGATCATTACCGAGTGAGGGCCCTCTGGCGTC  7605

Query  60    CAACCTCCCACCCGTGTTTATTTTACCTTGTTGCTTcggcgggcccgccttaactggccg  119
             ||||||||||||||||||||||||||||||||||||||||||||||||||||||||||||
Sbjct  7604  CAACCTCCCACCCGTGTTTATTTTACCTTGTTGCTTCGGCGGGCCCGCCTTAACTGGCCG  7545

Query  120   ccggggggcttacgcccccgggcccgcgcccgccgAAGACACCCTCGAACTCTGTCTGAA  179
             | |  ||||| |||||||||||||||||||||||||||||||||||||||||||||||||
Sbjct  7544  C-GC-GGGCTCACGCCCCCGGGCCCGCGCCCGCCGAAGACACCCTCGAACTCTGTCTGAA  7487

Query  180   GATTGTAGTCTGAGTGAAAATATAAATTATTTAAAACTTTCAACAACGGATCTCTTGGTT  239
             ||||| ||||||||||||||||||||||||||||||||||||||||||||||||||||||
Sbjct  7486  GATTGAAGTCTGAGTGAAAATATAAATTATTTAAAACTTTCAACAACGGATCTCTTGGTT  7427

Query  240   CCGGCATC  247
             ||||||||
Sbjct  7426  CCGGCATC  7419


 Score = 420 bits (227),  Expect = 1e-113
 Identities = 244/251 (97%), Gaps = 5/251 (2%)
 Strand=Plus/Minus

Query  1      CAAGGTTTCCGTAGG-TGAACCTGCGGAAGG-ATCATTACCGAGTGAGGGCCCTCTGGGT  58
              ||||||||||||||| ||||||||| ||||| ||||||||||||||||||||||||||||
Sbjct  15979  CAAGGTTTCCGTAGGCTGAACCTGC-GAAGGCATCATTACCGAGTGAGGGCCCTCTGGGT  15921

Query  59     CCAACCTCCCACCCGTGTTTATTTTACCTTGTTGCTTcggcgg-g-cccgccttaactgg  116
              ||||||||||||||||||||||||||||||||||||||||||| | ||||||||||||||
Sbjct  15920  CCAACCTCCCACCCGTGTTTATTTTACCTTGTTGCTTCGGCGGCGCCCCGCCTTAACTGG  15861

Query  117    ccgccggggggcttacgcccccgggcccgcgcccgccgAAGACACCCTCGAACTCTGTCT  176
              ||||||||||||| ||||||||||||||||||||||||||||||||||||||||||||||
Sbjct  15860  CCGCCGGGGGGCTCACGCCCCCGGGCCCGCGCCCGCCGAAGACACCCTCGAACTCTGTCT  15801

Query  177    GAAGATTGTAGTCTGAGTGAAAATATAAATTATTTAAAACTTTCAACAACGGATCTCTTG  236
              |||||||| |||||||||||||||||||||||||||||||||||||||||||||||||||
Sbjct  15800  GAAGATTGAAGTCTGAGTGAAAATATAAATTATTTAAAACTTTCAACAACGGATCTCTTG  15741

Query  237    GTTCCGGCATC  247
              |||||||||||
Sbjct  15740  GTTCCGGCATC  15730


 Score = 409 bits (221),  Expect = 2e-110
 Identities = 242/251 (96%), Gaps = 5/251 (2%)
 Strand=Plus/Minus

Query  1      CAAGGTTTCCGTAG-GTGAACCTGCGGAAGGATCATTACCGAGTGAGGGCCCTCTG-GGT  58
              |||||||||||||| |||||||||||||||||||||||| |||||||||||||||| |||
Sbjct  24319  CAAGGTTTCCGTAGCGTGAACCTGCGGAAGGATCATTAC-GAGTGAGGGCCCTCTGCGGT  24261

Query  59     CCAACCTCCCACCCGTGTTTATTTTACCTTGTTGCTTcggcgggcccgccttaactggcc  118
              ||||||||||||||||||||||||||||||||||||||||||||||||||||||||||||
Sbjct  24260  CCAACCTCCCACCCGTGTTTATTTTACCTTGTTGCTTCGGCGGGCCCGCCTTAACTGGCC  24201

Query  119    gccg-gggggcttacgcccccgggcccgcgcccgccgAAGACACCCTCGAACTCTGTCTG  177
              |||| ||||||| |||||||  ||||||||||||||||||||||||||||||||||||||
Sbjct  24200  GCCGCGGGGGCTCACGCCCCGCGGCCCGCGCCCGCCGAAGACACCCTCGAACTCTGTCTG  24141

Query  178    AAGATTGTAGTCTGAGTGAAAATATAAATTATTTAAAACTTTCAACAACG-GATCTCTTG  236
              ||||||| |||||||||||||||||||||||||||||||||||||||||| |||||||||
Sbjct  24140  AAGATTGAAGTCTGAGTGAAAATATAAATTATTTAAAACTTTCAACAACGCGATCTCTTG  24081

Query  237    GTTCCGGCATC  247
              |||||||||||
Sbjct  24080  GTTCCGGCATC  24070


>JAMAGY010000224.1 Aspergillaceae sp. S1701 strain PF2412A ctg_224, whole genome 
shotgun sequence
Length=530

 Score = 416 bits (225),  Expect = 1e-112
 Identities = 240/247 (97%), Gaps = 1/247 (0%)
 Strand=Plus/Plus

Query  1    CAAGGTTTCCGTAGGTGAACCTGCGGAAGGATCATTACCGAGTGAGGGCCCTCTGGGTCC  60
            |||||||||||||||||||||||||||||||||||||||||||||||||||| |||||||
Sbjct  40   CAAGGTTTCCGTAGGTGAACCTGCGGAAGGATCATTACCGAGTGAGGGCCCTTTGGGTCC  99

Query  61   AACCTCCCACCCGTGTTTATTTTACCTTGTTGCTTcggcgggcccgccttaactggccgc  120
            ||||||||||||||||||| ||||||| ||||||||||||||||||||||||||||||||
Sbjct  100  AACCTCCCACCCGTGTTTA-TTTACCTCGTTGCTTCGGCGGGCCCGCCTTAACTGGCCGC  158

Query  121  cggggggcttacgcccccgggcccgcgcccgccgAAGACACCCTCGAACTCTGTCTGAAG  180
            ||||||||| ||||||||||||||||||||||||||||||||| ||||||||| ||||||
Sbjct  159  CGGGGGGCTCACGCCCCCGGGCCCGCGCCCGCCGAAGACACCCCCGAACTCTGCCTGAAG  218

Query  181  ATTGTAGTCTGAGTGAAAATATAAATTATTTAAAACTTTCAACAACGGATCTCTTGGTTC  240
            ||||| ||||||||||||||||||||||||||||||||||||||||||||||||||||||
Sbjct  219  ATTGTCGTCTGAGTGAAAATATAAATTATTTAAAACTTTCAACAACGGATCTCTTGGTTC  278

Query  241  CGGCATC  247
            |||||||
Sbjct  279  CGGCATC  285


>JAMAFK010000124.1 Penicillium paneum strain M1707 ctg_124, whole genome shotgun 
sequence
Length=9247

 Score = 416 bits (225),  Expect = 1e-112
 Identities = 240/247 (97%), Gaps = 2/247 (1%)
 Strand=Plus/Minus

Query  1     CAAGGTTTCCGTAGGTGAACCTGCGGAAGGATCATTACCGAGTGAGGGCCCTCTGGGTCC  60
             ||||||||||||||||||||||||||||||||||||||||||||||||||||||||||||
Sbjct  3631  CAAGGTTTCCGTAGGTGAACCTGCGGAAGGATCATTACCGAGTGAGGGCCCTCTGGGTCC  3572

Query  61    AACCTCCCACCCGTGTTTATTTTACCTTGTTGCTTcggcgggcccgccttaactggccgc  120
             |||||||||||||||||||||| ||||| ||||||||||||||||||||| |||||||||
Sbjct  3571  AACCTCCCACCCGTGTTTATTT-ACCTTATTGCTTCGGCGGGCCCGCCTTCACTGGCCGC  3513

Query  121   cggggggcttacgcccccgggcccgcgcccgccgAAGACACCCTCGAACTCTGTCTGAAG  180
             ||||||||| ||||||||||||||||||||||||||||||||| ||||||||||||||||
Sbjct  3512  CGGGGGGCTCACGCCCCCGGGCCCGCGCCCGCCGAAGACACCC-CGAACTCTGTCTGAAG  3454

Query  181   ATTGTAGTCTGAGTGAAAATATAAATTATTTAAAACTTTCAACAACGGATCTCTTGGTTC  240
             | || |||||||||||||||||||||||||||||||||||||||||||||||||||||||
Sbjct  3453  AATGAAGTCTGAGTGAAAATATAAATTATTTAAAACTTTCAACAACGGATCTCTTGGTTC  3394

Query  241   CGGCATC  247
             |||||||
Sbjct  3393  CGGCATC  3387


>JH993682.1 Penicillium digitatum Pd1 unplaced genomic scaffold Scaffold_49, 
whole genome shotgun sequence
Length=20043

 Score = 411 bits (222),  Expect = 7e-111
 Identities = 239/247 (97%), Gaps = 1/247 (0%)
 Strand=Plus/Minus

Query  1      CAAGGTTTCCGTAGGTGAACCTGCGGAAGGATCATTACCGAGTGAGGGCCCTCTGGGTCC  60
              ||||||||||||||||||||||||||||||||||||||||||||||||||||||||||||
Sbjct  17529  CAAGGTTTCCGTAGGTGAACCTGCGGAAGGATCATTACCGAGTGAGGGCCCTCTGGGTCC  17470

Query  61     AACCTCCCACCCGTGTTTATTTTACCTTGTTGCTTcggcgggcccgccttaactggccgc  120
              |||||||||||||||||||||||||||||||||||||||||||||||||| |||||||||
Sbjct  17469  AACCTCCCACCCGTGTTTATTTTACCTTGTTGCTTCGGCGGGCCCGCCTTTACTGGCCGC  17410

Query  121    cggggggcttacgcccccgggcccgcgcccgccgAAGACACCCTCGAACTCTGTCTGAAG  180
              ||||||||| |||| |||||||||||||||||||||||||||| ||||||||||||||||
Sbjct  17409  CGGGGGGCTCACGCTCCCGGGCCCGCGCCCGCCGAAGACACCCCCGAACTCTGTCTGAAG  17350

Query  181    ATTGTAGTCTGAGTGAAAATATAAATTATTTAAAACTTTCAACAACGGATCTCTTGGTTC  240
              |||| ||||||||||||||   ||||||||||||||||||||||||||||||||||||||
Sbjct  17349  ATTGCAGTCTGAGTGAAAACG-AAATTATTTAAAACTTTCAACAACGGATCTCTTGGTTC  17291

Query  241    CGGCATC  247
              |||||||
Sbjct  17290  CGGCATC  17284


>NW_014574576.1 Penicillium digitatum Pd1 unplaced genomic scaffold Scaffold_49, 
whole genome shotgun sequence
Length=20043

 Score = 411 bits (222),  Expect = 7e-111
 Identities = 239/247 (97%), Gaps = 1/247 (0%)
 Strand=Plus/Minus

Query  1      CAAGGTTTCCGTAGGTGAACCTGCGGAAGGATCATTACCGAGTGAGGGCCCTCTGGGTCC  60
              ||||||||||||||||||||||||||||||||||||||||||||||||||||||||||||
Sbjct  17529  CAAGGTTTCCGTAGGTGAACCTGCGGAAGGATCATTACCGAGTGAGGGCCCTCTGGGTCC  17470

Query  61     AACCTCCCACCCGTGTTTATTTTACCTTGTTGCTTcggcgggcccgccttaactggccgc  120
              |||||||||||||||||||||||||||||||||||||||||||||||||| |||||||||
Sbjct  17469  AACCTCCCACCCGTGTTTATTTTACCTTGTTGCTTCGGCGGGCCCGCCTTTACTGGCCGC  17410

Query  121    cggggggcttacgcccccgggcccgcgcccgccgAAGACACCCTCGAACTCTGTCTGAAG  180
              ||||||||| |||| |||||||||||||||||||||||||||| ||||||||||||||||
Sbjct  17409  CGGGGGGCTCACGCTCCCGGGCCCGCGCCCGCCGAAGACACCCCCGAACTCTGTCTGAAG  17350

Query  181    ATTGTAGTCTGAGTGAAAATATAAATTATTTAAAACTTTCAACAACGGATCTCTTGGTTC  240
              |||| ||||||||||||||   ||||||||||||||||||||||||||||||||||||||
Sbjct  17349  ATTGCAGTCTGAGTGAAAACG-AAATTATTTAAAACTTTCAACAACGGATCTCTTGGTTC  17291

Query  241    CGGCATC  247
              |||||||
Sbjct  17290  CGGCATC  17284


>JABCSE010000029.1 Penicillium roqueforti strain LCP96 04111 scaffold_28, whole 
genome shotgun sequence
Length=276709

 Score = 399 bits (216),  Expect = 1e-107
 Identities = 237/247 (96%), Gaps = 2/247 (1%)
 Strand=Plus/Plus

Query  1       CAAGGTTTCCGTAGGTGAACCTGCGGAAGGATCATTACCGAGTGAGGGCCCTCTGGGTCC  60
               ||||||||||||||||||||||||||||||||||||||||||||||||||||||||||||
Sbjct  276168  CAAGGTTTCCGTAGGTGAACCTGCGGAAGGATCATTACCGAGTGAGGGCCCTCTGGGTCC  276227

Query  61      AACCTCCCACCCGTGTTTATTTTACCTTGTTGCTTcggcgggcccgccttaactggccgc  120
               ||||||||||||||||||| |||||||| |||||||||||||||||||||||||||||||
Sbjct  276228  AACCTCCCACCCGTGTTTA-TTTACCTTATTGCTTCGGCGGGCCCGCCTTAACTGGCCGC  276286

Query  121     cggggggcttacgcccccgggcccgcgcccgccgAAGACACCCTCGAACTCTGTCTGAAG  180
               ||||||| |||| |||||||||||||||||||||||||||||| ||||||||||||||||
Sbjct  276287  CGGGGGGTTTACACCCCCGGGCCCGCGCCCGCCGAAGACACCC-CGAACTCTGTCTGAAG  276345

Query  181     ATTGTAGTCTGAGTGAAAATATAAATTATTTAAAACTTTCAACAACGGATCTCTTGGTTC  240
               | || ||||||||   ||||||||||||||||||||||||||||||||||||||||||||
Sbjct  276346  AATGCAGTCTGAGAACAAATATAAATTATTTAAAACTTTCAACAACGGATCTCTTGGTTC  276405

Query  241     CGGCATC  247
               |||||||
Sbjct  276406  CGGCATC  276412


>NW_024067592.1 Penicillium roqueforti strain LCP96 04111 chromosome Unknown 
scaffold_28, whole genome shotgun sequence
Length=276709

 Score = 399 bits (216),  Expect = 1e-107
 Identities = 237/247 (96%), Gaps = 2/247 (1%)
 Strand=Plus/Plus

Query  1       CAAGGTTTCCGTAGGTGAACCTGCGGAAGGATCATTACCGAGTGAGGGCCCTCTGGGTCC  60
               ||||||||||||||||||||||||||||||||||||||||||||||||||||||||||||
Sbjct  276168  CAAGGTTTCCGTAGGTGAACCTGCGGAAGGATCATTACCGAGTGAGGGCCCTCTGGGTCC  276227

Query  61      AACCTCCCACCCGTGTTTATTTTACCTTGTTGCTTcggcgggcccgccttaactggccgc  120
               ||||||||||||||||||| |||||||| |||||||||||||||||||||||||||||||
Sbjct  276228  AACCTCCCACCCGTGTTTA-TTTACCTTATTGCTTCGGCGGGCCCGCCTTAACTGGCCGC  276286

Query  121     cggggggcttacgcccccgggcccgcgcccgccgAAGACACCCTCGAACTCTGTCTGAAG  180
               ||||||| |||| |||||||||||||||||||||||||||||| ||||||||||||||||
Sbjct  276287  CGGGGGGTTTACACCCCCGGGCCCGCGCCCGCCGAAGACACCC-CGAACTCTGTCTGAAG  276345

Query  181     ATTGTAGTCTGAGTGAAAATATAAATTATTTAAAACTTTCAACAACGGATCTCTTGGTTC  240
               | || ||||||||   ||||||||||||||||||||||||||||||||||||||||||||
Sbjct  276346  AATGCAGTCTGAGAACAAATATAAATTATTTAAAACTTTCAACAACGGATCTCTTGGTTC  276405

Query  241     CGGCATC  247
               |||||||
Sbjct  276406  CGGCATC  276412


>MU158090.1 Crepidotus variabilis strain CBS 506.95 unplaced genomic scaffold 
CPB83scaffold_267, whole genome shotgun sequence
Length=5408

 Score = 372 bits (201),  Expect = 3e-99
 Identities = 232/247 (94%), Gaps = 2/247 (1%)
 Strand=Plus/Minus

Query  1     CAAGGTTTCCGTAGGTGAACCTGCGGAAGGATCATTACCGAGTGAGGGCCCTCTGGGTCC  60
             ||||||||||||||||||||||||||||||||||||||||||||||||||||||||||||
Sbjct  3633  CAAGGTTTCCGTAGGTGAACCTGCGGAAGGATCATTACCGAGTGAGGGCCCTCTGGGTCC  3574

Query  61    AACCTCCCACCCGTGTTTATTTTACCTTGTTGCTTcggcgggcccgccttaactggccgc  120
             |||||||||||||||| |||  ||||||||||||||||||||||||||| | | ||||||
Sbjct  3573  AACCTCCCACCCGTGTCTATCGTACCTTGTTGCTTCGGCGGGCCCGCCTCA-C-GGCCGC  3516

Query  121   cggggggcttacgcccccgggcccgcgcccgccgAAGACACCCTCGAACTCTGTCTGAAG  180
             |||||||| |  ||||||||||||||||||||||||||||||   |||||||||||||||
Sbjct  3515  CGGGGGGCATCTGCCCCCGGGCCCGCGCCCGCCGAAGACACCTATGAACTCTGTCTGAAG  3456

Query  181   ATTGTAGTCTGAGTGAAAATATAAATTATTTAAAACTTTCAACAACGGATCTCTTGGTTC  240
             |||| |||||||||||||  ||||||||||||||||||||||||||||||||||||||||
Sbjct  3455  ATTGCAGTCTGAGTGAAATGATAAATTATTTAAAACTTTCAACAACGGATCTCTTGGTTC  3396

Query  241   CGGCATC  247
             |||||||
Sbjct  3395  CGGCATC  3389


>CAJVNO010000062.1 Penicillium olsonii genome assembly, contig: NODE_66_length_6115_cov_10026.295462, 
whole genome shotgun sequence
Length=6115

 Score = 364 bits (197),  Expect = 5e-97
 Identities = 231/247 (94%), Gaps = 3/247 (1%)
 Strand=Plus/Plus

Query  1     CAAGGTTTCCGTAGGTGAACCTGCGGAAGGATCATTACCGAGTGAGGGCCCTCTGGGTCC  60
             ||||||||||||||||||||||||||||||||||||||||||||||||||||||||||||
Sbjct  1765  CAAGGTTTCCGTAGGTGAACCTGCGGAAGGATCATTACCGAGTGAGGGCCCTCTGGGTCC  1824

Query  61    AACCTCCCACCCGTGTTTATTTTACCTTGTTGCTTcggcgggcccgccttaactggccgc  120
             |||||||||||||||||||||||||||||||||||||||| ||| |||||  | ||| ||
Sbjct  1825  AACCTCCCACCCGTGTTTATTTTACCTTGTTGCTTCGGCGAGCCTGCCTT--CGGGCTGC  1882

Query  121   cggggggcttacgcccccgggcccgcgcccgccgAAGACACCCTCGAACTCTGTCTGAAG  180
             |||||||| |  ||||||||| |||||| ||||| ||||||| | |||||||||||||||
Sbjct  1883  CGGGGGGCATCTGCCCCCGGGTCCGCGCTCGCCGGAGACACCTT-GAACTCTGTCTGAAG  1941

Query  181   ATTGTAGTCTGAGTGAAAATATAAATTATTTAAAACTTTCAACAACGGATCTCTTGGTTC  240
             |||||||||||||  |||||||||||||||||||||||||||||||||||||||||||||
Sbjct  1942  ATTGTAGTCTGAGACAAAATATAAATTATTTAAAACTTTCAACAACGGATCTCTTGGTTC  2001

Query  241   CGGCATC  247
             |||||||
Sbjct  2002  CGGCATC  2008


>CAJVRC010000275.1 Penicillium egyptiacum genome assembly, contig: C1635, whole 
genome shotgun sequence
Length=443

 Score = 364 bits (197),  Expect = 5e-97
 Identities = 231/247 (94%), Gaps = 3/247 (1%)
 Strand=Plus/Minus

Query  1    CAAGGTTTCCGTAGGTGAACCTGCGGAAGGATCATTACCGAGTGAGGGCCCTCTGGGTCC  60
            ||||||||||||||||||||||||||||||||||||||||||||||||||||||||||||
Sbjct  416  CAAGGTTTCCGTAGGTGAACCTGCGGAAGGATCATTACCGAGTGAGGGCCCTCTGGGTCC  357

Query  61   AACCTCCCACCCGTGTTTATTTTACCTTGTTGCTTcggcgggcccgccttaactggccgc  120
            |||||||||||||||||||||||||||||||||||||||| ||| |||||  | ||| ||
Sbjct  356  AACCTCCCACCCGTGTTTATTTTACCTTGTTGCTTCGGCGAGCCTGCCTT--CGGGCTGC  299

Query  121  cggggggcttacgcccccgggcccgcgcccgccgAAGACACCCTCGAACTCTGTCTGAAG  180
            |||||||| |  ||||||||| |||||| ||||| ||||||| | |||||||||||||||
Sbjct  298  CGGGGGGCATCTGCCCCCGGGTCCGCGCTCGCCGGAGACACCTT-GAACTCTGTCTGAAG  240

Query  181  ATTGTAGTCTGAGTGAAAATATAAATTATTTAAAACTTTCAACAACGGATCTCTTGGTTC  240
            |||||||||||||  |||||||||||||||||||||||||||||||||||||||||||||
Sbjct  239  ATTGTAGTCTGAGACAAAATATAAATTATTTAAAACTTTCAACAACGGATCTCTTGGTTC  180

Query  241  CGGCATC  247
            |||||||
Sbjct  179  CGGCATC  173


>CACM01000378.1 Erysiphe pisi, MIRA assembly whole genome shotgun sequence, E.pisi_c415
Length=14094

 Score = 364 bits (197),  Expect = 5e-97
 Identities = 231/247 (94%), Gaps = 3/247 (1%)
 Strand=Plus/Plus

Query  1     CAAGGTTTCCGTAGGTGAACCTGCGGAAGGATCATTACCGAGTGAGGGCCCTCTGGGTCC  60
             ||||||||||||||||||||||||||||||||||||||||||||||||||||||||||||
Sbjct  8476  CAAGGTTTCCGTAGGTGAACCTGCGGAAGGATCATTACCGAGTGAGGGCCCTCTGGGTCC  8535

Query  61    AACCTCCCACCCGTGTTTATTTTACCTTGTTGCTTcggcgggcccgccttaactggccgc  120
             |||||||||||||||||||||||||||||||||||||||| ||| |||||  | ||| ||
Sbjct  8536  AACCTCCCACCCGTGTTTATTTTACCTTGTTGCTTCGGCGAGCCTGCCTT--CGGGCTGC  8593

Query  121   cggggggcttacgcccccgggcccgcgcccgccgAAGACACCCTCGAACTCTGTCTGAAG  180
             |||||||| |  ||||||||| |||||| ||||| ||||||| | |||||||||||||||
Sbjct  8594  CGGGGGGCATCTGCCCCCGGGTCCGCGCTCGCCGGAGACACCTT-GAACTCTGTCTGAAG  8652

Query  181   ATTGTAGTCTGAGTGAAAATATAAATTATTTAAAACTTTCAACAACGGATCTCTTGGTTC  240
             |||||||||||||  |||||||||||||||||||||||||||||||||||||||||||||
Sbjct  8653  ATTGTAGTCTGAGACAAAATATAAATTATTTAAAACTTTCAACAACGGATCTCTTGGTTC  8712

Query  241   CGGCATC  247
             |||||||
Sbjct  8713  CGGCATC  8719


 Score = 76.8 bits (41),  Expect = 3e-10
 Identities = 43/44 (98%), Gaps = 0/44 (0%)
 Strand=Plus/Plus

Query  1    CAAGGTTTCCGTAGGTGAACCTGCGGAAGGATCATTACCGAGTG  44
            |||||||||||||||||||||||||||||||||||||| |||||
Sbjct  167  CAAGGTTTCCGTAGGTGAACCTGCGGAAGGATCATTACAGAGTG  210


>MNBE01000628.1 Penicillium subrubescens strain CBS 132785 PENSUBscaffold_628, 
whole genome shotgun sequence
Length=9833

 Score = 359 bits (194),  Expect = 2e-95
 Identities = 230/247 (93%), Gaps = 3/247 (1%)
 Strand=Plus/Minus

Query  1     CAAGGTTTCCGTAGGTGAACCTGCGGAAGGATCATTACCGAGTGAGGGCCCTCTGGGTCC  60
             |||||||||||||||||||||||||||||||||||||||||||||||||||| |||||||
Sbjct  5834  CAAGGTTTCCGTAGGTGAACCTGCGGAAGGATCATTACCGAGTGAGGGCCCTTTGGGTCC  5775

Query  61    AACCTCCCACCCGTGTTTATTTTACCTTGTTGCTTcggcgggcccgccttaactggccgc  120
             |||||||||||||||||||||| |||||||||||||||||||||||||| | | ||||||
Sbjct  5774  AACCTCCCACCCGTGTTTATTT-ACCTTGTTGCTTCGGCGGGCCCGCCTCA-C-GGCCGC  5718

Query  121   cggggggcttacgcccccgggcccgcgcccgccgAAGACACCCTCGAACTCTGTCTGAAG  180
             |||||||| | ||||||||||||||||||||||||||||||| | |||||||||||||||
Sbjct  5717  CGGGGGGCATTCGCCCCCGGGCCCGCGCCCGCCGAAGACACCATTGAACTCTGTCTGAAG  5658

Query  181   ATTGTAGTCTGAGTGAAAATATAAATTATTTAAAACTTTCAACAACGGATCTCTTGGTTC  240
             |||| |||||||| ||  |  ||||| | |||||||||||||||||||||||||||||||
Sbjct  5657  ATTGCAGTCTGAGCGATTAACTAAATCAGTTAAAACTTTCAACAACGGATCTCTTGGTTC  5598

Query  241   CGGCATC  247
             |||||||
Sbjct  5597  CGGCATC  5591


>CAJVOY010000016.1 Penicillium salamii genome assembly, contig: NODE_114_length_8322_cov_1411.601261, 
whole genome shotgun sequence
Length=8322

 Score = 359 bits (194),  Expect = 2e-95
 Identities = 230/247 (93%), Gaps = 3/247 (1%)
 Strand=Plus/Plus

Query  1     CAAGGTTTCCGTAGGTGAACCTGCGGAAGGATCATTACCGAGTGAGGGCCCTCTGGGTCC  60
             ||||||||||||||||||||||||||||||||||||||||||||||||||||||||||||
Sbjct  3686  CAAGGTTTCCGTAGGTGAACCTGCGGAAGGATCATTACCGAGTGAGGGCCCTCTGGGTCC  3745

Query  61    AACCTCCCACCCGTGTTTATTTTACCTTGTTGCTTcggcgggcccgccttaactggccgc  120
             |||||||||||||||||||||| ||||||||||||||||| ||| |||||   |||| ||
Sbjct  3746  AACCTCCCACCCGTGTTTATTTCACCTTGTTGCTTCGGCGAGCCTGCCTTT--TGGCTGC  3803

Query  121   cggggggcttacgcccccgggcccgcgcccgccgAAGACACCCTCGAACTCTGTCTGAAG  180
             |||||||| |  ||||||||| |||||| ||||| ||||||| | |||||||||||||||
Sbjct  3804  CGGGGGGCATCTGCCCCCGGGTCCGCGCTCGCCGGAGACACCTT-GAACTCTGTCTGAAG  3862

Query  181   ATTGTAGTCTGAGTGAAAATATAAATTATTTAAAACTTTCAACAACGGATCTCTTGGTTC  240
             |||||||||||||  |||||||||||||||||||||||||||||||||||||||||||||
Sbjct  3863  ATTGTAGTCTGAGACAAAATATAAATTATTTAAAACTTTCAACAACGGATCTCTTGGTTC  3922

Query  241   CGGCATC  247
             |||||||
Sbjct  3923  CGGCATC  3929


>JAAVMA010000124.1 Penicillium ochrochloron strain RLS11 NODE_124_length_5005_cov_1300.47, 
whole genome shotgun sequence
Length=5005

 Score = 359 bits (194),  Expect = 2e-95
 Identities = 230/247 (93%), Gaps = 3/247 (1%)
 Strand=Plus/Minus

Query  1     CAAGGTTTCCGTAGGTGAACCTGCGGAAGGATCATTACCGAGTGAGGGCCCTCTGGGTCC  60
             ||||||||||||||||||||||||||||||||||||||||||||||||||||||||||||
Sbjct  3882  CAAGGTTTCCGTAGGTGAACCTGCGGAAGGATCATTACCGAGTGAGGGCCCTCTGGGTCC  3823

Query  61    AACCTCCCACCCGTGTTTATTTTACCTTGTTGCTTcggcgggcccgccttaactggccgc  120
             |||||||||||||||||||||| |||||||||||||||||||||||||| | | ||||||
Sbjct  3822  AACCTCCCACCCGTGTTTATTT-ACCTTGTTGCTTCGGCGGGCCCGCCTCA-C-GGCCGC  3766

Query  121   cggggggcttacgcccccgggcccgcgcccgccgAAGACACCCTCGAACTCTGTCTGAAG  180
             |||||||| |  |||||||||||||||||||||||||||||| | |||||||||||||||
Sbjct  3765  CGGGGGGCATCTGCCCCCGGGCCCGCGCCCGCCGAAGACACCATTGAACTCTGTCTGAAG  3706

Query  181   ATTGTAGTCTGAGTGAAAATATAAATTATTTAAAACTTTCAACAACGGATCTCTTGGTTC  240
             |||| |||||||| ||  |  ||||| | |||||||||||||||||||||||||||||||
Sbjct  3705  ATTGCAGTCTGAGCGATTAACTAAATCAGTTAAAACTTTCAACAACGGATCTCTTGGTTC  3646

Query  241   CGGCATC  247
             |||||||
Sbjct  3645  CGGCATC  3639


>RFFF01000429.1 UNVERIFIED_CONTAM: Penicillium sp. CF01 contig_429, whole genome 
shotgun sequence
Length=5298

 Score = 355 bits (192),  Expect = 3e-94
 Identities = 229/247 (93%), Gaps = 2/247 (1%)
 Strand=Plus/Minus

Query  1     CAAGGTTTCCGTAGGTGAACCTGCGGAAGGATCATTACCGAGTGAGGGCCCTCTGGGTCC  60
             ||||||||||||||||||||||||||||||||||||||||||||||||||||||||||||
Sbjct  4110  CAAGGTTTCCGTAGGTGAACCTGCGGAAGGATCATTACCGAGTGAGGGCCCTCTGGGTCC  4051

Query  61    AACCTCCCACCCGTGTTTATTTTACCTTGTTGCTTcggcgggcccgccttaactggccgc  120
             |||||||||||||||||||||||||||||||||||||||| ||| |||||   |||| ||
Sbjct  4050  AACCTCCCACCCGTGTTTATTTTACCTTGTTGCTTCGGCGAGCCTGCCTTT--TGGCTGC  3993

Query  121   cggggggcttacgcccccgggcccgcgcccgccgAAGACACCCTCGAACTCTGTCTGAAG  180
             |||||| | |  | ||||||| |||||| ||||||||||||| | |||||||||||||||
Sbjct  3992  CGGGGGACGTCTGTCCCCGGGTCCGCGCTCGCCGAAGACACCTTAGAACTCTGTCTGAAG  3933

Query  181   ATTGTAGTCTGAGTGAAAATATAAATTATTTAAAACTTTCAACAACGGATCTCTTGGTTC  240
             |||||||||||||   ||||||||||||||||||||||||||||||||||||||||||||
Sbjct  3932  ATTGTAGTCTGAGATTAAATATAAATTATTTAAAACTTTCAACAACGGATCTCTTGGTTC  3873

Query  241   CGGCATC  247
             |||||||
Sbjct  3872  CGGCATC  3866


>CDHK01000043.1 Penicillium brasilianum genome assembly Pbras_Allpaths-LG, scaffold 
SCAF43, whole genome shotgun sequence
Length=4706

 Score = 346 bits (187),  Expect = 2e-91
 Identities = 230/250 (92%), Gaps = 6/250 (2%)
 Strand=Plus/Plus

Query  1     CAAGGTTTCCGTAGGTGAACCTGCGGAAGGATCATTACCGAGTGAGGGCCCTCTGGGTCC  60
             |||||||||||||||||||||||||||||||||||||| |||||||||||||||||||||
Sbjct  1733  CAAGGTTTCCGTAGGTGAACCTGCGGAAGGATCATTACTGAGTGAGGGCCCTCTGGGTCC  1792

Query  61    AACCTCCCACCCGTGTTTATTTTACCTTGTTGCTTcggcgggcccgccttaactggccgc  120
             ||||||||||||||||||||| |||||||||||||||||| |||||||| | | ||||||
Sbjct  1793  AACCTCCCACCCGTGTTTATTGTACCTTGTTGCTTCGGCGCGCCCGCCTCA-C-GGCCGC  1850

Query  121   cggggggcttacgcccccgggcccgcgcccgccgAAGACACCCTCGAACTC-TGTCTGAA  179
             ||||||||   ||||||||||||||||||||||||||||||| | |||||| ||||||||
Sbjct  1851  CGGGGGGCACCCGCCCCCGGGCCCGCGCCCGCCGAAGACACCATTGAACTCTTGTCTGAA  1910

Query  180   GATTGTAGTCTGAGTGAAAATA--TAAATTATTTAAAACTTTCAACAACGGATCTCTTGG  237
             ||||| ||||||||| | | ||  ||||| | ||||||||||||||||||||||||||||
Sbjct  1911  GATTGCAGTCTGAGT-AGATTAGCTAAATCAGTTAAAACTTTCAACAACGGATCTCTTGG  1969

Query  238   TTCCGGCATC  247
             ||||||||||
Sbjct  1970  TTCCGGCATC  1979


>CDHK01000042.1 Penicillium brasilianum genome assembly Pbras_Allpaths-LG, scaffold 
SCAF42, whole genome shotgun sequence
Length=5225

 Score = 346 bits (187),  Expect = 2e-91
 Identities = 230/250 (92%), Gaps = 6/250 (2%)
 Strand=Plus/Plus

Query  1     CAAGGTTTCCGTAGGTGAACCTGCGGAAGGATCATTACCGAGTGAGGGCCCTCTGGGTCC  60
             |||||||||||||||||||||||||||||||||||||| |||||||||||||||||||||
Sbjct  2481  CAAGGTTTCCGTAGGTGAACCTGCGGAAGGATCATTACTGAGTGAGGGCCCTCTGGGTCC  2540

Query  61    AACCTCCCACCCGTGTTTATTTTACCTTGTTGCTTcggcgggcccgccttaactggccgc  120
             ||||||||||||||||||||| |||||||||||||||||| |||||||| | | ||||||
Sbjct  2541  AACCTCCCACCCGTGTTTATTGTACCTTGTTGCTTCGGCGCGCCCGCCTCA-C-GGCCGC  2598

Query  121   cggggggcttacgcccccgggcccgcgcccgccgAAGACACCCTCGAACTC-TGTCTGAA  179
             ||||||||   ||||||||||||||||||||||||||||||| | |||||| ||||||||
Sbjct  2599  CGGGGGGCACCCGCCCCCGGGCCCGCGCCCGCCGAAGACACCATTGAACTCTTGTCTGAA  2658

Query  180   GATTGTAGTCTGAGTGAAAATA--TAAATTATTTAAAACTTTCAACAACGGATCTCTTGG  237
             ||||| ||||||||| | | ||  ||||| | ||||||||||||||||||||||||||||
Sbjct  2659  GATTGCAGTCTGAGT-AGATTAGCTAAATCAGTTAAAACTTTCAACAACGGATCTCTTGG  2717

Query  238   TTCCGGCATC  247
             ||||||||||
Sbjct  2718  TTCCGGCATC  2727


>JAMAGZ010000485.1 Aspergillaceae sp. PF1803 strain PT4103 ctg_485, whole genome 
shotgun sequence
Length=8298

 Score = 344 bits (186),  Expect = 7e-91
 Identities = 223/241 (93%), Gaps = 2/241 (1%)
 Strand=Plus/Minus

Query  7     TTCCGTAGGTGAACCTGCGGAAGGATCATTACCGAGTGAGGGCCCTCTGGGTCCAACCTC  66
             ||||||||||||||||||||||||||||||||||||||||||||||||||||||||||||
Sbjct  4393  TTCCGTAGGTGAACCTGCGGAAGGATCATTACCGAGTGAGGGCCCTCTGGGTCCAACCTC  4334

Query  67    CCACCCGTGTTTATTTTACCTTGTTGCTTcggcgggcccgccttaactggccgccggggg  126
             ||||||||||||||  ||||||||||||||||||||||||||| | | ||||||||||||
Sbjct  4333  CCACCCGTGTTTATCGTACCTTGTTGCTTCGGCGGGCCCGCCTCA-C-GGCCGCCGGGGG  4276

Query  127   gcttacgcccccgggcccgcgcccgccgAAGACACCCTCGAACTCTGTCTGAAGATTGTA  186
             ||   ||||||||||||||||||||||||||||||| | ||||||||||||||||||| |
Sbjct  4275  GCACCCGCCCCCGGGCCCGCGCCCGCCGAAGACACCATTGAACTCTGTCTGAAGATTGCA  4216

Query  187   GTCTGAGTGAAAATATAAATTATTTAAAACTTTCAACAACGGATCTCTTGGTTCCGGCAT  246
             ||||||| ||  |  ||||| | |||||||||||||||||||||||||||||||||||||
Sbjct  4215  GTCTGAGCGATTAGCTAAATCAGTTAAAACTTTCAACAACGGATCTCTTGGTTCCGGCAT  4156

Query  247   C  247
             |
Sbjct  4155  C  4155


>JAMAHC010000176.1 Penicillium sp. R1202D strain S1126A ctg_176, whole genome shotgun 
sequence
Length=7803

 Score = 340 bits (184),  Expect = 9e-90
 Identities = 230/251 (92%), Gaps = 7/251 (3%)
 Strand=Plus/Plus

Query  1     CAAGGTTTCCGTAGGTGAACCTGCGGAAGGATCATTACCGAGTGAGGGCCCTCTGGGTCC  60
             ||||||||||||||||||||||||||||||||||||||||||||||||||||||||||||
Sbjct  2333  CAAGGTTTCCGTAGGTGAACCTGCGGAAGGATCATTACCGAGTGAGGGCCCTCTGGGTCC  2392

Query  61    AACCTCCCACCCGTGTTTATTTTACCTTGTTGCTTcggcgggcccgccttaactggccgc  120
             ||||||||||||||||||||  ||||||||||||||||||||||||||| | | ||||||
Sbjct  2393  AACCTCCCACCCGTGTTTATCGTACCTTGTTGCTTCGGCGGGCCCGCCTCA-C-GGCCGC  2450

Query  121   cggggggcttacgcccccgggcccgcgcccgccgAAGACACCCT--CGAACTC-TGTCTG  177
             |||||||| | |||||||||||||||||||||||||||||| |   ||||||| ||||||
Sbjct  2451  CGGGGGGCATCCGCCCCCGGGCCCGCGCCCGCCGAAGACACACAAACGAACTCTTGTCTG  2510

Query  178   AAGATTGTAGTCTGAGTGAAAATA-TAAATTATTTAAAACTTTCAACAACGGATCTCTTG  236
             ||||||| ||||||||| |    | ||||| | |||||||||||||||||||||||||||
Sbjct  2511  AAGATTGCAGTCTGAGT-ACTTGACTAAATCAGTTAAAACTTTCAACAACGGATCTCTTG  2569

Query  237   GTTCCGGCATC  247
             |||||||||||
Sbjct  2570  GTTCCGGCATC  2580


>JAMAHE010000381.1 Penicillium sp. PH3801 strain S1316 ctg_381, whole genome shotgun 
sequence
Length=7376

 Score = 340 bits (184),  Expect = 9e-90
 Identities = 230/251 (92%), Gaps = 7/251 (3%)
 Strand=Plus/Minus

Query  1     CAAGGTTTCCGTAGGTGAACCTGCGGAAGGATCATTACCGAGTGAGGGCCCTCTGGGTCC  60
             ||||||||||||||||||||||||||||||||||||||||||||||||||||||||||||
Sbjct  4306  CAAGGTTTCCGTAGGTGAACCTGCGGAAGGATCATTACCGAGTGAGGGCCCTCTGGGTCC  4247

Query  61    AACCTCCCACCCGTGTTTATTTTACCTTGTTGCTTcggcgggcccgccttaactggccgc  120
             ||||||||||||||||||||  ||||||||||||||||||||||||||| | | ||||||
Sbjct  4246  AACCTCCCACCCGTGTTTATCGTACCTTGTTGCTTCGGCGGGCCCGCCTCA-C-GGCCGC  4189

Query  121   cggggggcttacgcccccgggcccgcgcccgccgAAGACACCCT--CGAACTC-TGTCTG  177
             |||||||| | |||||||||||||||||||||||||||||| |   ||||||| ||||||
Sbjct  4188  CGGGGGGCATCCGCCCCCGGGCCCGCGCCCGCCGAAGACACACAAACGAACTCTTGTCTG  4129

Query  178   AAGATTGTAGTCTGAGTGAAAATA-TAAATTATTTAAAACTTTCAACAACGGATCTCTTG  236
             ||||||| ||||||||| |    | ||||| | |||||||||||||||||||||||||||
Sbjct  4128  AAGATTGCAGTCTGAGT-ACTTGACTAAATCAGTTAAAACTTTCAACAACGGATCTCTTG  4070

Query  237   GTTCCGGCATC  247
             |||||||||||
Sbjct  4069  GTTCCGGCATC  4059


>JAMAHA010000120.1 Penicillium sp. PF2412A strain R1202D ctg_120, whole genome shotgun 
sequence
Length=40947

 Score = 340 bits (184),  Expect = 9e-90
 Identities = 230/251 (92%), Gaps = 7/251 (3%)
 Strand=Plus/Minus

Query  1     CAAGGTTTCCGTAGGTGAACCTGCGGAAGGATCATTACCGAGTGAGGGCCCTCTGGGTCC  60
             ||||||||||||||||||||||||||||||||||||||||||||||||||||||||||||
Sbjct  4271  CAAGGTTTCCGTAGGTGAACCTGCGGAAGGATCATTACCGAGTGAGGGCCCTCTGGGTCC  4212

Query  61    AACCTCCCACCCGTGTTTATTTTACCTTGTTGCTTcggcgggcccgccttaactggccgc  120
             ||||||||||||||||||||  ||||||||||||||||||||||||||| | | ||||||
Sbjct  4211  AACCTCCCACCCGTGTTTATCGTACCTTGTTGCTTCGGCGGGCCCGCCTCA-C-GGCCGC  4154

Query  121   cggggggcttacgcccccgggcccgcgcccgccgAAGACACCCT--CGAACTC-TGTCTG  177
             |||||||| | |||||||||||||||||||||||||||||| |   ||||||| ||||||
Sbjct  4153  CGGGGGGCATCCGCCCCCGGGCCCGCGCCCGCCGAAGACACACAAACGAACTCTTGTCTG  4094

Query  178   AAGATTGTAGTCTGAGTGAAAATA-TAAATTATTTAAAACTTTCAACAACGGATCTCTTG  236
             ||||||| ||||||||| |    | ||||| | |||||||||||||||||||||||||||
Sbjct  4093  AAGATTGCAGTCTGAGT-ACTTGACTAAATCAGTTAAAACTTTCAACAACGGATCTCTTG  4035

Query  237   GTTCCGGCATC  247
             |||||||||||
Sbjct  4034  GTTCCGGCATC  4024


>JAMAHD010000167.1 Penicillium sp. S1126A strain PH3801 ctg_167, whole genome shotgun 
sequence
Length=8167

 Score = 340 bits (184),  Expect = 9e-90
 Identities = 230/251 (92%), Gaps = 7/251 (3%)
 Strand=Plus/Minus

Query  1     CAAGGTTTCCGTAGGTGAACCTGCGGAAGGATCATTACCGAGTGAGGGCCCTCTGGGTCC  60
             ||||||||||||||||||||||||||||||||||||||||||||||||||||||||||||
Sbjct  4289  CAAGGTTTCCGTAGGTGAACCTGCGGAAGGATCATTACCGAGTGAGGGCCCTCTGGGTCC  4230

Query  61    AACCTCCCACCCGTGTTTATTTTACCTTGTTGCTTcggcgggcccgccttaactggccgc  120
             ||||||||||||||||||||  ||||||||||||||||||||||||||| | | ||||||
Sbjct  4229  AACCTCCCACCCGTGTTTATCGTACCTTGTTGCTTCGGCGGGCCCGCCTCA-C-GGCCGC  4172

Query  121   cggggggcttacgcccccgggcccgcgcccgccgAAGACACCCT--CGAACTC-TGTCTG  177
             |||||||| | |||||||||||||||||||||||||||||| |   ||||||| ||||||
Sbjct  4171  CGGGGGGCATCCGCCCCCGGGCCCGCGCCCGCCGAAGACACACAAACGAACTCTTGTCTG  4112

Query  178   AAGATTGTAGTCTGAGTGAAAATA-TAAATTATTTAAAACTTTCAACAACGGATCTCTTG  236
             ||||||| ||||||||| |    | ||||| | |||||||||||||||||||||||||||
Sbjct  4111  AAGATTGCAGTCTGAGT-ACTTGACTAAATCAGTTAAAACTTTCAACAACGGATCTCTTG  4053

Query  237   GTTCCGGCATC  247
             |||||||||||
Sbjct  4052  GTTCCGGCATC  4042


>JRVD02000017.1 Penicillium oxalicum strain HP7-1 unanchor18, whole genome shotgun 
sequence
Length=32716

 Score = 340 bits (184),  Expect = 9e-90
 Identities = 230/251 (92%), Gaps = 7/251 (3%)
 Strand=Plus/Minus

Query  1      CAAGGTTTCCGTAGGTGAACCTGCGGAAGGATCATTACCGAGTGAGGGCCCTCTGGGTCC  60
              ||||||||||||||||||||||||||||||||||||||||||||||||||||||||||||
Sbjct  11124  CAAGGTTTCCGTAGGTGAACCTGCGGAAGGATCATTACCGAGTGAGGGCCCTCTGGGTCC  11065

Query  61     AACCTCCCACCCGTGTTTATTTTACCTTGTTGCTTcggcgggcccgccttaactggccgc  120
              ||||||||||||||||||||  ||||||||||||||||||||||||||| | | ||||||
Sbjct  11064  AACCTCCCACCCGTGTTTATCGTACCTTGTTGCTTCGGCGGGCCCGCCTCA-C-GGCCGC  11007

Query  121    cggggggcttacgcccccgggcccgcgcccgccgAAGACACCCT--CGAACTC-TGTCTG  177
              |||||||| | |||||||||||||||||||||||||||||| |   ||||||| ||||||
Sbjct  11006  CGGGGGGCATCCGCCCCCGGGCCCGCGCCCGCCGAAGACACACAAACGAACTCTTGTCTG  10947

Query  178    AAGATTGTAGTCTGAGTGAAAATA-TAAATTATTTAAAACTTTCAACAACGGATCTCTTG  236
              ||||||| ||||||||| |    | ||||| | |||||||||||||||||||||||||||
Sbjct  10946  AAGATTGCAGTCTGAGT-ACTTGACTAAATCAGTTAAAACTTTCAACAACGGATCTCTTG  10888

Query  237    GTTCCGGCATC  247
              |||||||||||
Sbjct  10887  GTTCCGGCATC  10877


 Score = 340 bits (184),  Expect = 9e-90
 Identities = 230/251 (92%), Gaps = 7/251 (3%)
 Strand=Plus/Minus

Query  1      CAAGGTTTCCGTAGGTGAACCTGCGGAAGGATCATTACCGAGTGAGGGCCCTCTGGGTCC  60
              ||||||||||||||||||||||||||||||||||||||||||||||||||||||||||||
Sbjct  19852  CAAGGTTTCCGTAGGTGAACCTGCGGAAGGATCATTACCGAGTGAGGGCCCTCTGGGTCC  19793

Query  61     AACCTCCCACCCGTGTTTATTTTACCTTGTTGCTTcggcgggcccgccttaactggccgc  120
              ||||||||||||||||||||  ||||||||||||||||||||||||||| | | ||||||
Sbjct  19792  AACCTCCCACCCGTGTTTATCGTACCTTGTTGCTTCGGCGGGCCCGCCTCA-C-GGCCGC  19735

Query  121    cggggggcttacgcccccgggcccgcgcccgccgAAGACACCCT--CGAACTC-TGTCTG  177
              |||||||| | |||||||||||||||||||||||||||||| |   ||||||| ||||||
Sbjct  19734  CGGGGGGCATCCGCCCCCGGGCCCGCGCCCGCCGAAGACACACAAACGAACTCTTGTCTG  19675

Query  178    AAGATTGTAGTCTGAGTGAAAATA-TAAATTATTTAAAACTTTCAACAACGGATCTCTTG  236
              ||||||| ||||||||| |    | ||||| | |||||||||||||||||||||||||||
Sbjct  19674  AAGATTGCAGTCTGAGT-ACTTGACTAAATCAGTTAAAACTTTCAACAACGGATCTCTTG  19616

Query  237    GTTCCGGCATC  247
              |||||||||||
Sbjct  19615  GTTCCGGCATC  19605


 Score = 340 bits (184),  Expect = 9e-90
 Identities = 230/251 (92%), Gaps = 7/251 (3%)
 Strand=Plus/Minus

Query  1      CAAGGTTTCCGTAGGTGAACCTGCGGAAGGATCATTACCGAGTGAGGGCCCTCTGGGTCC  60
              ||||||||||||||||||||||||||||||||||||||||||||||||||||||||||||
Sbjct  28588  CAAGGTTTCCGTAGGTGAACCTGCGGAAGGATCATTACCGAGTGAGGGCCCTCTGGGTCC  28529

Query  61     AACCTCCCACCCGTGTTTATTTTACCTTGTTGCTTcggcgggcccgccttaactggccgc  120
              ||||||||||||||||||||  ||||||||||||||||||||||||||| | | ||||||
Sbjct  28528  AACCTCCCACCCGTGTTTATCGTACCTTGTTGCTTCGGCGGGCCCGCCTCA-C-GGCCGC  28471

Query  121    cggggggcttacgcccccgggcccgcgcccgccgAAGACACCCT--CGAACTC-TGTCTG  177
              |||||||| | |||||||||||||||||||||||||||||| |   ||||||| ||||||
Sbjct  28470  CGGGGGGCATCCGCCCCCGGGCCCGCGCCCGCCGAAGACACACAAACGAACTCTTGTCTG  28411

Query  178    AAGATTGTAGTCTGAGTGAAAATA-TAAATTATTTAAAACTTTCAACAACGGATCTCTTG  236
              ||||||| ||||||||| |    | ||||| | |||||||||||||||||||||||||||
Sbjct  28410  AAGATTGCAGTCTGAGT-ACTTGACTAAATCAGTTAAAACTTTCAACAACGGATCTCTTG  28352

Query  237    GTTCCGGCATC  247
              |||||||||||
Sbjct  28351  GTTCCGGCATC  28341


 Score = 339 bits (183),  Expect = 3e-89
 Identities = 228/249 (92%), Gaps = 6/249 (2%)
 Strand=Plus/Minus

Query  1     CAAGGTTTCCGTAGGTGAACCTGCGGAAGGATCATTACCGAGTGAGGGCCCTCTGGGTCC  60
             ||||||||||||||||||||||||||||||||||||||||||||||||||||||||||||
Sbjct  2355  CAAGGTTTCCGTAGGTGAACCTGCGGAAGGATCATTACCGAGTGAGGGCCCTCTGGGTCC  2296

Query  61    AACCTCCCACCCGTGTTTATTTTACCTTGTTGCTTcggcgggcccgccttaactggccgc  120
             ||||||||||||||||||||  ||||||||||||||||||||||||||| | | ||||||
Sbjct  2295  AACCTCCCACCCGTGTTTATCGTACCTTGTTGCTTCGGCGGGCCCGCCTCA-C-GGCCGC  2238

Query  121   cggggggcttacgcccccgggcccgcgcccgccgAAGACACCCTCGAACTCT-GTCTGAA  179
             |||||||| | ||||||||||||||||||||||||||||||   |||||||| |||||||
Sbjct  2237  CGGGGGGCATCCGCCCCCGGGCCCGCGCCCGCCGAAGACACAAACGAACTCTTGTCTGAA  2178

Query  180   GATTGTAGTCTGAGTGAAAATA-TAAATTATTTAAAACTTTCAACAACGGATCTCTTGGT  238
             ||||| ||||||| | |    | ||||| | |||||||||||||||||||||||||||||
Sbjct  2177  GATTGCAGTCTGA-T-ACTTGACTAAATCAGTTAAAACTTTCAACAACGGATCTCTTGGT  2120

Query  239   TCCGGCATC  247
             |||||||||
Sbjct  2119  TCCGGCATC  2111


>JRVD02000016.1 Penicillium oxalicum strain HP7-1 unanchor17, whole genome shotgun 
sequence
Length=18172

 Score = 340 bits (184),  Expect = 9e-90
 Identities = 230/251 (92%), Gaps = 7/251 (3%)
 Strand=Plus/Minus

Query  1      CAAGGTTTCCGTAGGTGAACCTGCGGAAGGATCATTACCGAGTGAGGGCCCTCTGGGTCC  60
              ||||||||||||||||||||||||||||||||||||||||||||||||||||||||||||
Sbjct  15170  CAAGGTTTCCGTAGGTGAACCTGCGGAAGGATCATTACCGAGTGAGGGCCCTCTGGGTCC  15111

Query  61     AACCTCCCACCCGTGTTTATTTTACCTTGTTGCTTcggcgggcccgccttaactggccgc  120
              ||||||||||||||||||||  ||||||||||||||||||||||||||| | | ||||||
Sbjct  15110  AACCTCCCACCCGTGTTTATCGTACCTTGTTGCTTCGGCGGGCCCGCCTCA-C-GGCCGC  15053

Query  121    cggggggcttacgcccccgggcccgcgcccgccgAAGACACCCT--CGAACTC-TGTCTG  177
              |||||||| | |||||||||||||||||||||||||||||| |   ||||||| ||||||
Sbjct  15052  CGGGGGGCATCCGCCCCCGGGCCCGCGCCCGCCGAAGACACACAAACGAACTCTTGTCTG  14993

Query  178    AAGATTGTAGTCTGAGTGAAAATA-TAAATTATTTAAAACTTTCAACAACGGATCTCTTG  236
              ||||||| ||||||||| |    | ||||| | |||||||||||||||||||||||||||
Sbjct  14992  AAGATTGCAGTCTGAGT-ACTTGACTAAATCAGTTAAAACTTTCAACAACGGATCTCTTG  14934

Query  237    GTTCCGGCATC  247
              |||||||||||
Sbjct  14933  GTTCCGGCATC  14923


 Score = 335 bits (181),  Expect = 4e-88
 Identities = 229/251 (91%), Gaps = 8/251 (3%)
 Strand=Plus/Minus

Query  1     CAAGGTTTCCGTAGGTGAACCTGCGGAAGGATCATTACCGAGTGAGGGCCCTCTGGGTCC  60
             ||||||||||||||||||||||||||||||||||||||||||||||||||||||||||||
Sbjct  6401  CAAGGTTTCCGTAGGTGAACCTGCGGAAGGATCATTACCGAGTGAGGGCCCTCTGGGTCC  6342

Query  61    AACCTCCCACCCGTGTTTATTTTACCTTGTTGCTTcggcgggcccgccttaactggccgc  120
             ||||||||||||||||||||  ||||||||||||||||||||||||||| | | ||||||
Sbjct  6341  AACCTCCCACCCGTGTTTATCGTACCTTGTTGCTTCGGCGGGCCCGCCTCA-C-GGCCGC  6284

Query  121   cggggggcttacgcccccgggcccgcgcccgccgAAGACACCCT--CGAACTC-TGTCTG  177
             | |||||| | |||||||||||||||||||||||||||||| |   ||||||| ||||||
Sbjct  6283  C-GGGGGCATCCGCCCCCGGGCCCGCGCCCGCCGAAGACACACAAACGAACTCTTGTCTG  6225

Query  178   AAGATTGTAGTCTGAGTGAAAATA-TAAATTATTTAAAACTTTCAACAACGGATCTCTTG  236
             ||||||| ||||||||| |    | ||||| | |||||||||||||||||||||||||||
Sbjct  6224  AAGATTGCAGTCTGAGT-ACTTGACTAAATCAGTTAAAACTTTCAACAACGGATCTCTTG  6166

Query  237   GTTCCGGCATC  247
             |||||||||||
Sbjct  6165  GTTCCGGCATC  6155


>JAMAHB010000149.1 Penicillium sp. PT4103 strain D2Mb ctg_149, whole genome shotgun 
sequence
Length=6771

 Score = 340 bits (184),  Expect = 9e-90
 Identities = 230/251 (92%), Gaps = 7/251 (3%)
 Strand=Plus/Minus

Query  1     CAAGGTTTCCGTAGGTGAACCTGCGGAAGGATCATTACCGAGTGAGGGCCCTCTGGGTCC  60
             ||||||||||||||||||||||||||||||||||||||||||||||||||||||||||||
Sbjct  4306  CAAGGTTTCCGTAGGTGAACCTGCGGAAGGATCATTACCGAGTGAGGGCCCTCTGGGTCC  4247

Query  61    AACCTCCCACCCGTGTTTATTTTACCTTGTTGCTTcggcgggcccgccttaactggccgc  120
             ||||||||||||||||||||  ||||||||||||||||||||||||||| | | ||||||
Sbjct  4246  AACCTCCCACCCGTGTTTATCGTACCTTGTTGCTTCGGCGGGCCCGCCTCA-C-GGCCGC  4189

Query  121   cggggggcttacgcccccgggcccgcgcccgccgAAGACACCCT--CGAACTC-TGTCTG  177
             |||||||| | |||||||||||||||||||||||||||||| |   ||||||| ||||||
Sbjct  4188  CGGGGGGCATCCGCCCCCGGGCCCGCGCCCGCCGAAGACACACAAACGAACTCTTGTCTG  4129

Query  178   AAGATTGTAGTCTGAGTGAAAATA-TAAATTATTTAAAACTTTCAACAACGGATCTCTTG  236
             ||||||| ||||||||| |    | ||||| | |||||||||||||||||||||||||||
Sbjct  4128  AAGATTGCAGTCTGAGT-ACTTGACTAAATCAGTTAAAACTTTCAACAACGGATCTCTTG  4070

Query  237   GTTCCGGCATC  247
             |||||||||||
Sbjct  4069  GTTCCGGCATC  4059


>NW_026088304.1 Penicillium oxalicum strain HP7-1 chromosome Unknown unanchor18, 
whole genome shotgun sequence
Length=32716

 Score = 340 bits (184),  Expect = 9e-90
 Identities = 230/251 (92%), Gaps = 7/251 (3%)
 Strand=Plus/Minus

Query  1      CAAGGTTTCCGTAGGTGAACCTGCGGAAGGATCATTACCGAGTGAGGGCCCTCTGGGTCC  60
              ||||||||||||||||||||||||||||||||||||||||||||||||||||||||||||
Sbjct  11124  CAAGGTTTCCGTAGGTGAACCTGCGGAAGGATCATTACCGAGTGAGGGCCCTCTGGGTCC  11065

Query  61     AACCTCCCACCCGTGTTTATTTTACCTTGTTGCTTcggcgggcccgccttaactggccgc  120
              ||||||||||||||||||||  ||||||||||||||||||||||||||| | | ||||||
Sbjct  11064  AACCTCCCACCCGTGTTTATCGTACCTTGTTGCTTCGGCGGGCCCGCCTCA-C-GGCCGC  11007

Query  121    cggggggcttacgcccccgggcccgcgcccgccgAAGACACCCT--CGAACTC-TGTCTG  177
              |||||||| | |||||||||||||||||||||||||||||| |   ||||||| ||||||
Sbjct  11006  CGGGGGGCATCCGCCCCCGGGCCCGCGCCCGCCGAAGACACACAAACGAACTCTTGTCTG  10947

Query  178    AAGATTGTAGTCTGAGTGAAAATA-TAAATTATTTAAAACTTTCAACAACGGATCTCTTG  236
              ||||||| ||||||||| |    | ||||| | |||||||||||||||||||||||||||
Sbjct  10946  AAGATTGCAGTCTGAGT-ACTTGACTAAATCAGTTAAAACTTTCAACAACGGATCTCTTG  10888

Query  237    GTTCCGGCATC  247
              |||||||||||
Sbjct  10887  GTTCCGGCATC  10877


 Score = 340 bits (184),  Expect = 9e-90
 Identities = 230/251 (92%), Gaps = 7/251 (3%)
 Strand=Plus/Minus

Query  1      CAAGGTTTCCGTAGGTGAACCTGCGGAAGGATCATTACCGAGTGAGGGCCCTCTGGGTCC  60
              ||||||||||||||||||||||||||||||||||||||||||||||||||||||||||||
Sbjct  19852  CAAGGTTTCCGTAGGTGAACCTGCGGAAGGATCATTACCGAGTGAGGGCCCTCTGGGTCC  19793

Query  61     AACCTCCCACCCGTGTTTATTTTACCTTGTTGCTTcggcgggcccgccttaactggccgc  120
              ||||||||||||||||||||  ||||||||||||||||||||||||||| | | ||||||
Sbjct  19792  AACCTCCCACCCGTGTTTATCGTACCTTGTTGCTTCGGCGGGCCCGCCTCA-C-GGCCGC  19735

Query  121    cggggggcttacgcccccgggcccgcgcccgccgAAGACACCCT--CGAACTC-TGTCTG  177
              |||||||| | |||||||||||||||||||||||||||||| |   ||||||| ||||||
Sbjct  19734  CGGGGGGCATCCGCCCCCGGGCCCGCGCCCGCCGAAGACACACAAACGAACTCTTGTCTG  19675

Query  178    AAGATTGTAGTCTGAGTGAAAATA-TAAATTATTTAAAACTTTCAACAACGGATCTCTTG  236
              ||||||| ||||||||| |    | ||||| | |||||||||||||||||||||||||||
Sbjct  19674  AAGATTGCAGTCTGAGT-ACTTGACTAAATCAGTTAAAACTTTCAACAACGGATCTCTTG  19616

Query  237    GTTCCGGCATC  247
              |||||||||||
Sbjct  19615  GTTCCGGCATC  19605


 Score = 340 bits (184),  Expect = 9e-90
 Identities = 230/251 (92%), Gaps = 7/251 (3%)
 Strand=Plus/Minus

Query  1      CAAGGTTTCCGTAGGTGAACCTGCGGAAGGATCATTACCGAGTGAGGGCCCTCTGGGTCC  60
              ||||||||||||||||||||||||||||||||||||||||||||||||||||||||||||
Sbjct  28588  CAAGGTTTCCGTAGGTGAACCTGCGGAAGGATCATTACCGAGTGAGGGCCCTCTGGGTCC  28529

Query  61     AACCTCCCACCCGTGTTTATTTTACCTTGTTGCTTcggcgggcccgccttaactggccgc  120
              ||||||||||||||||||||  ||||||||||||||||||||||||||| | | ||||||
Sbjct  28528  AACCTCCCACCCGTGTTTATCGTACCTTGTTGCTTCGGCGGGCCCGCCTCA-C-GGCCGC  28471

Query  121    cggggggcttacgcccccgggcccgcgcccgccgAAGACACCCT--CGAACTC-TGTCTG  177
              |||||||| | |||||||||||||||||||||||||||||| |   ||||||| ||||||
Sbjct  28470  CGGGGGGCATCCGCCCCCGGGCCCGCGCCCGCCGAAGACACACAAACGAACTCTTGTCTG  28411

Query  178    AAGATTGTAGTCTGAGTGAAAATA-TAAATTATTTAAAACTTTCAACAACGGATCTCTTG  236
              ||||||| ||||||||| |    | ||||| | |||||||||||||||||||||||||||
Sbjct  28410  AAGATTGCAGTCTGAGT-ACTTGACTAAATCAGTTAAAACTTTCAACAACGGATCTCTTG  28352

Query  237    GTTCCGGCATC  247
              |||||||||||
Sbjct  28351  GTTCCGGCATC  28341


 Score = 339 bits (183),  Expect = 3e-89
 Identities = 228/249 (92%), Gaps = 6/249 (2%)
 Strand=Plus/Minus

Query  1     CAAGGTTTCCGTAGGTGAACCTGCGGAAGGATCATTACCGAGTGAGGGCCCTCTGGGTCC  60
             ||||||||||||||||||||||||||||||||||||||||||||||||||||||||||||
Sbjct  2355  CAAGGTTTCCGTAGGTGAACCTGCGGAAGGATCATTACCGAGTGAGGGCCCTCTGGGTCC  2296

Query  61    AACCTCCCACCCGTGTTTATTTTACCTTGTTGCTTcggcgggcccgccttaactggccgc  120
             ||||||||||||||||||||  ||||||||||||||||||||||||||| | | ||||||
Sbjct  2295  AACCTCCCACCCGTGTTTATCGTACCTTGTTGCTTCGGCGGGCCCGCCTCA-C-GGCCGC  2238

Query  121   cggggggcttacgcccccgggcccgcgcccgccgAAGACACCCTCGAACTCT-GTCTGAA  179
             |||||||| | ||||||||||||||||||||||||||||||   |||||||| |||||||
Sbjct  2237  CGGGGGGCATCCGCCCCCGGGCCCGCGCCCGCCGAAGACACAAACGAACTCTTGTCTGAA  2178

Query  180   GATTGTAGTCTGAGTGAAAATA-TAAATTATTTAAAACTTTCAACAACGGATCTCTTGGT  238
             ||||| ||||||| | |    | ||||| | |||||||||||||||||||||||||||||
Sbjct  2177  GATTGCAGTCTGA-T-ACTTGACTAAATCAGTTAAAACTTTCAACAACGGATCTCTTGGT  2120

Query  239   TCCGGCATC  247
             |||||||||
Sbjct  2119  TCCGGCATC  2111


>NW_026088303.1 Penicillium oxalicum strain HP7-1 chromosome Unknown unanchor17, 
whole genome shotgun sequence
Length=18172

 Score = 340 bits (184),  Expect = 9e-90
 Identities = 230/251 (92%), Gaps = 7/251 (3%)
 Strand=Plus/Minus

Query  1      CAAGGTTTCCGTAGGTGAACCTGCGGAAGGATCATTACCGAGTGAGGGCCCTCTGGGTCC  60
              ||||||||||||||||||||||||||||||||||||||||||||||||||||||||||||
Sbjct  15170  CAAGGTTTCCGTAGGTGAACCTGCGGAAGGATCATTACCGAGTGAGGGCCCTCTGGGTCC  15111

Query  61     AACCTCCCACCCGTGTTTATTTTACCTTGTTGCTTcggcgggcccgccttaactggccgc  120
              ||||||||||||||||||||  ||||||||||||||||||||||||||| | | ||||||
Sbjct  15110  AACCTCCCACCCGTGTTTATCGTACCTTGTTGCTTCGGCGGGCCCGCCTCA-C-GGCCGC  15053

Query  121    cggggggcttacgcccccgggcccgcgcccgccgAAGACACCCT--CGAACTC-TGTCTG  177
              |||||||| | |||||||||||||||||||||||||||||| |   ||||||| ||||||
Sbjct  15052  CGGGGGGCATCCGCCCCCGGGCCCGCGCCCGCCGAAGACACACAAACGAACTCTTGTCTG  14993

Query  178    AAGATTGTAGTCTGAGTGAAAATA-TAAATTATTTAAAACTTTCAACAACGGATCTCTTG  236
              ||||||| ||||||||| |    | ||||| | |||||||||||||||||||||||||||
Sbjct  14992  AAGATTGCAGTCTGAGT-ACTTGACTAAATCAGTTAAAACTTTCAACAACGGATCTCTTG  14934

Query  237    GTTCCGGCATC  247
              |||||||||||
Sbjct  14933  GTTCCGGCATC  14923


 Score = 335 bits (181),  Expect = 4e-88
 Identities = 229/251 (91%), Gaps = 8/251 (3%)
 Strand=Plus/Minus

Query  1     CAAGGTTTCCGTAGGTGAACCTGCGGAAGGATCATTACCGAGTGAGGGCCCTCTGGGTCC  60
             ||||||||||||||||||||||||||||||||||||||||||||||||||||||||||||
Sbjct  6401  CAAGGTTTCCGTAGGTGAACCTGCGGAAGGATCATTACCGAGTGAGGGCCCTCTGGGTCC  6342

Query  61    AACCTCCCACCCGTGTTTATTTTACCTTGTTGCTTcggcgggcccgccttaactggccgc  120
             ||||||||||||||||||||  ||||||||||||||||||||||||||| | | ||||||
Sbjct  6341  AACCTCCCACCCGTGTTTATCGTACCTTGTTGCTTCGGCGGGCCCGCCTCA-C-GGCCGC  6284

Query  121   cggggggcttacgcccccgggcccgcgcccgccgAAGACACCCT--CGAACTC-TGTCTG  177
             | |||||| | |||||||||||||||||||||||||||||| |   ||||||| ||||||
Sbjct  6283  C-GGGGGCATCCGCCCCCGGGCCCGCGCCCGCCGAAGACACACAAACGAACTCTTGTCTG  6225

Query  178   AAGATTGTAGTCTGAGTGAAAATA-TAAATTATTTAAAACTTTCAACAACGGATCTCTTG  236
             ||||||| ||||||||| |    | ||||| | |||||||||||||||||||||||||||
Sbjct  6224  AAGATTGCAGTCTGAGT-ACTTGACTAAATCAGTTAAAACTTTCAACAACGGATCTCTTG  6166

Query  237   GTTCCGGCATC  247
             |||||||||||
Sbjct  6165  GTTCCGGCATC  6155


>JACWGB010000032.1 Penicillium sp. VS AB III KN VS-AB-III-KN_contig_32, whole genome 
shotgun sequence
Length=8627

 Score = 339 bits (183),  Expect = 3e-89
 Identities = 228/249 (92%), Gaps = 6/249 (2%)
 Strand=Plus/Plus

Query  1     CAAGGTTTCCGTAGGTGAACCTGCGGAAGGATCATTACCGAGTGAGGGCCCTCTGGGTCC  60
             ||||||||||||||||||||||||||||||||||||||||||||||||||||||||||||
Sbjct  2888  CAAGGTTTCCGTAGGTGAACCTGCGGAAGGATCATTACCGAGTGAGGGCCCTCTGGGTCC  2947

Query  61    AACCTCCCACCCGTGTTTATTTTACCTTGTTGCTTcggcgggcccgccttaactggccgc  120
             |||||||||||||||| |||| ||||||||||||||||||||||||||  ||  ||||||
Sbjct  2948  AACCTCCCACCCGTGTCTATTGTACCTTGTTGCTTCGGCGGGCCCGCCGCAA--GGCCGC  3005

Query  121   cggggggcttacgcccccgggcccgcgcccgccgAAGACACCCTCGAACTCTGTCTGAAG  180
             ||||||||||  ||||||||||||||||||||||||||| || | |||| ||||||||||
Sbjct  3006  CGGGGGGCTTCTGCCCCCGGGCCCGCGCCCGCCGAAGACGCCATTGAACGCTGTCTGAAG  3065

Query  181   ATTGTAGTCTGAGTGAAAATA--TAAATTATTTAAAACTTTCAACAACGGATCTCTTGGT  238
             |||| ||||||||  ||  ||  ||||| | |||||||||||||||||||||||||||||
Sbjct  3066  ATTGCAGTCTGAGC-AAT-TAGCTAAATAAGTTAAAACTTTCAACAACGGATCTCTTGGT  3123

Query  239   TCCGGCATC  247
             |||||||||
Sbjct  3124  TCCGGCATC  3132


>MDYN01000221.1 Penicillium antarcticum strain IBT 31811 PENANT_contig221, whole 
genome shotgun sequence
Length=8115

 Score = 339 bits (183),  Expect = 3e-89
 Identities = 227/248 (92%), Gaps = 4/248 (2%)
 Strand=Plus/Plus

Query  1     CAAGGTTTCCGTAGGTGAACCTGCGGAAGGATCATTACCGAGTGAGGGCCCTCTGGG-TC  59
             |||||||||||||||||||||||||||||||||||||||||| ||||   |||| |  ||
Sbjct  3917  CAAGGTTTCCGTAGGTGAACCTGCGGAAGGATCATTACCGAGCGAGGATTCTCTCGAATC  3976

Query  60    CAACCTCCCACCCGTGTTTATTTTACCTTGTTGCTTcggcgggcccgccttaactggccg  119
             |||||||||||||||||||||| ||||||||||||||||||||||||||| | | |||||
Sbjct  3977  CAACCTCCCACCCGTGTTTATTGTACCTTGTTGCTTCGGCGGGCCCGCCTCA-C-GGCCG  4034

Query  120   ccggggggcttacgcccccgggcccgcgcccgccgAAGACACCCTCGAACTCTGTCTGAA  179
             ||||||||| |  |||||||||||||||||||||||||||||| | ||||||||| ||||
Sbjct  4035  CCGGGGGGCATCTGCCCCCGGGCCCGCGCCCGCCGAAGACACCTT-GAACTCTGTATGAA  4093

Query  180   GATTGTAGTCTGAGTGAAAATATAAATTATTTAAAACTTTCAACAACGGATCTCTTGGTT  239
              |||| |||||||||  |||||||||||||||||||||||||||||||||||||||||||
Sbjct  4094  AATTGCAGTCTGAGTCTAAATATAAATTATTTAAAACTTTCAACAACGGATCTCTTGGTT  4153

Query  240   CCGGCATC  247
             ||||||||
Sbjct  4154  CCGGCATC  4161


>JACWGC010000003.1 Penicillium sp. VS AB III KN 1 VS-AB-III-KN-1_contig_3, whole 
genome shotgun sequence
Length=8627

 Score = 339 bits (183),  Expect = 3e-89
 Identities = 228/249 (92%), Gaps = 6/249 (2%)
 Strand=Plus/Plus

Query  1     CAAGGTTTCCGTAGGTGAACCTGCGGAAGGATCATTACCGAGTGAGGGCCCTCTGGGTCC  60
             ||||||||||||||||||||||||||||||||||||||||||||||||||||||||||||
Sbjct  2888  CAAGGTTTCCGTAGGTGAACCTGCGGAAGGATCATTACCGAGTGAGGGCCCTCTGGGTCC  2947

Query  61    AACCTCCCACCCGTGTTTATTTTACCTTGTTGCTTcggcgggcccgccttaactggccgc  120
             |||||||||||||||| |||| ||||||||||||||||||||||||||  ||  ||||||
Sbjct  2948  AACCTCCCACCCGTGTCTATTGTACCTTGTTGCTTCGGCGGGCCCGCCGCAA--GGCCGC  3005

Query  121   cggggggcttacgcccccgggcccgcgcccgccgAAGACACCCTCGAACTCTGTCTGAAG  180
             ||||||||||  ||||||||||||||||||||||||||| || | |||| ||||||||||
Sbjct  3006  CGGGGGGCTTCTGCCCCCGGGCCCGCGCCCGCCGAAGACGCCATTGAACGCTGTCTGAAG  3065

Query  181   ATTGTAGTCTGAGTGAAAATA--TAAATTATTTAAAACTTTCAACAACGGATCTCTTGGT  238
             |||| ||||||||  ||  ||  ||||| | |||||||||||||||||||||||||||||
Sbjct  3066  ATTGCAGTCTGAGC-AAT-TAGCTAAATAAGTTAAAACTTTCAACAACGGATCTCTTGGT  3123

Query  239   TCCGGCATC  247
             |||||||||
Sbjct  3124  TCCGGCATC  3132


>JAGUQL010000038.1 Penicillium corylophilum strain F5_1S_1A_F NODE_38_length_5643_cov_7165.382681, 
whole genome shotgun sequence
Length=5643

 Score = 339 bits (183),  Expect = 3e-89
 Identities = 228/249 (92%), Gaps = 6/249 (2%)
 Strand=Plus/Plus

Query  1     CAAGGTTTCCGTAGGTGAACCTGCGGAAGGATCATTACCGAGTGAGGGCCCTCTGGGTCC  60
             ||||||||||||||||||||||||||||||||||||||||||||||||||||||||||||
Sbjct  1221  CAAGGTTTCCGTAGGTGAACCTGCGGAAGGATCATTACCGAGTGAGGGCCCTCTGGGTCC  1280

Query  61    AACCTCCCACCCGTGTTTATTTTACCTTGTTGCTTcggcgggcccgccttaactggccgc  120
             |||||||||||| |||||||| ||||||||||||||||||||||||||| | | ||||||
Sbjct  1281  AACCTCCCACCCATGTTTATTGTACCTTGTTGCTTCGGCGGGCCCGCCTCA-C-GGCCGC  1338

Query  121   cggggggcttacgcccccgggcccgcgcccgccgAAGACACCCTCGAACTCTGTCTGAAG  180
             ||||||||||  |||| | ||||||||||||||||||||||| | |||| ||||||||||
Sbjct  1339  CGGGGGGCTTCTGCCCTCTGGCCCGCGCCCGCCGAAGACACCATTGAACACTGTCTGAAG  1398

Query  181   ATTGTAGTCTGAGTGAAAATA--TAAATTATTTAAAACTTTCAACAACGGATCTCTTGGT  238
             |||| ||||||||  ||  ||  ||||| | |||||||||||||||||||||||||||||
Sbjct  1399  ATTGCAGTCTGAGC-AAT-TAGCTAAATAAGTTAAAACTTTCAACAACGGATCTCTTGGT  1456

Query  239   TCCGGCATC  247
             |||||||||
Sbjct  1457  TCCGGCATC  1465


>JAMAGY010000223.1 Aspergillaceae sp. S1701 strain PF2412A ctg_223, whole genome 
shotgun sequence
Length=531

 Score = 337 bits (182),  Expect = 1e-88
 Identities = 226/247 (91%), Gaps = 3/247 (1%)
 Strand=Plus/Minus

Query  1    CAAGGTTTCCGTAGGTGAACCTGCGGAAGGATCATTACCGAGTGAGGGCCCTCTGGGTCC  60
            |||||||||||||||||||||||||||||||||||||| |||||||||||||||||||||
Sbjct  492  CAAGGTTTCCGTAGGTGAACCTGCGGAAGGATCATTACTGAGTGAGGGCCCTCTGGGTCC  433

Query  61   AACCTCCCACCCGTGTTTATTTTACCTTGTTGCTTcggcgggcccgccttaactggccgc  120
            |||||||||||||||||||    ||||||||||||||||||||||||||  || ||||||
Sbjct  432  AACCTCCCACCCGTGTTTAACGAACCTTGTTGCTTCGGCGGGCCCGCCT-CAC-GGCCGC  375

Query  121  cggggggcttacgcccccgggcccgcgcccgccgAAGACACCCTCGAACTCTGTCTGAAG  180
            |||||||| | |||||||||||||||||||||||||||||||   |||||||||||||||
Sbjct  374  CGGGGGGCATCCGCCCCCGGGCCCGCGCCCGCCGAAGACACCTGTGAACTCTGTCTGAAG  315

Query  181  ATTGTAGTCTGAGTGAAAATATAAATTATTTAAAACTTTCAACAACGGATCTCTTGGTTC  240
             ||| ||||||||  |  || ||||||| |||||||||||||||||||||||||||||||
Sbjct  314  -TTGCAGTCTGAGAAACTATTTAAATTAGTTAAAACTTTCAACAACGGATCTCTTGGTTC  256

Query  241  CGGCATC  247
            |||||||
Sbjct  255  CGGCATC  249


>JPLR01000049.1 Penicillium capsulatum strain LiaoWQ-2011 unitig_29, whole genome 
shotgun sequence
Length=13773

 Score = 337 bits (182),  Expect = 1e-88
 Identities = 226/247 (91%), Gaps = 3/247 (1%)
 Strand=Plus/Minus

Query  1     CAAGGTTTCCGTAGGTGAACCTGCGGAAGGATCATTACCGAGTGAGGGCCCTCTGGGTCC  60
             |||||||||||||||||||||||||||||||||||||||||| |||    |||||  | |
Sbjct  5286  CAAGGTTTCCGTAGGTGAACCTGCGGAAGGATCATTACCGAGCGAGAATTCTCTGAATTC  5227

Query  61    AACCTCCCACCCGTGTTTATTTTACCTTGTTGCTTcggcgggcccgccttaactggccgc  120
             ||||||||||||||||||||| |||||||||||||||||||||||||||  || ||||||
Sbjct  5226  AACCTCCCACCCGTGTTTATTGTACCTTGTTGCTTCGGCGGGCCCGCCT-CAC-GGCCGC  5169

Query  121   cggggggcttacgcccccgggcccgcgcccgccgAAGACACCCTCGAACTCTGTCTGAAG  180
             |||||||| | ||||||||||||||||||||||||||||||| | ||||||||| |||| 
Sbjct  5168  CGGGGGGCATCCGCCCCCGGGCCCGCGCCCGCCGAAGACACC-TTGAACTCTGTATGAAA  5110

Query  181   ATTGTAGTCTGAGTGAAAATATAAATTATTTAAAACTTTCAACAACGGATCTCTTGGTTC  240
             |||| |||||||||  ||||||||||||||||||||||||||||||||||||||||||||
Sbjct  5109  ATTGCAGTCTGAGTCTAAATATAAATTATTTAAAACTTTCAACAACGGATCTCTTGGTTC  5050

Query  241   CGGCATC  247
             |||||||
Sbjct  5049  CGGCATC  5043


>JPLR01000001.1 Penicillium capsulatum strain LiaoWQ-2011 unitig_17, whole genome 
shotgun sequence
Length=3304607

 Score = 337 bits (182),  Expect = 1e-88
 Identities = 226/247 (91%), Gaps = 3/247 (1%)
 Strand=Plus/Plus

Query  1      CAAGGTTTCCGTAGGTGAACCTGCGGAAGGATCATTACCGAGTGAGGGCCCTCTGGGTCC  60
              |||||||||||||||||||||||||||||||||||||||||| |||    |||||  | |
Sbjct  19028  CAAGGTTTCCGTAGGTGAACCTGCGGAAGGATCATTACCGAGCGAGAATTCTCTGAATTC  19087

Query  61     AACCTCCCACCCGTGTTTATTTTACCTTGTTGCTTcggcgggcccgccttaactggccgc  120
              ||||||||||||||||||||| |||||||||||||||||||||||||||  || ||||||
Sbjct  19088  AACCTCCCACCCGTGTTTATTGTACCTTGTTGCTTCGGCGGGCCCGCCT-CAC-GGCCGC  19145

Query  121    cggggggcttacgcccccgggcccgcgcccgccgAAGACACCCTCGAACTCTGTCTGAAG  180
              |||||||| | ||||||||||||||||||||||||||||| ||| ||||||||| |||| 
Sbjct  19146  CGGGGGGCATCCGCCCCCGGGCCCGCGCCCGCCGAAGACA-CCTTGAACTCTGTATGAAA  19204

Query  181    ATTGTAGTCTGAGTGAAAATATAAATTATTTAAAACTTTCAACAACGGATCTCTTGGTTC  240
              |||| |||||||||  ||||||||||||||||||||||||||||||||||||||||||||
Sbjct  19205  ATTGCAGTCTGAGTCTAAATATAAATTATTTAAAACTTTCAACAACGGATCTCTTGGTTC  19264

Query  241    CGGCATC  247
              |||||||
Sbjct  19265  CGGCATC  19271


 Score = 331 bits (179),  Expect = 5e-87
 Identities = 225/247 (91%), Gaps = 4/247 (2%)
 Strand=Plus/Plus

Query  1      CAAGGTTTCCGTAGGTGAACCTGCGGAAGGATCATTACCGAGTGAGGGCCCTCTGGGTCC  60
              |||||||||||||||||||||||||||||||||||||||||| |||    |||||  | |
Sbjct  11083  CAAGGTTTCCGTAGGTGAACCTGCGGAAGGATCATTACCGAGCGAGAATTCTCTGAATTC  11142

Query  61     AACCTCCCACCCGTGTTTATTTTACCTTGTTGCTTcggcgggcccgccttaactggccgc  120
              ||||||||||||||||||||| |||||||||||||||||||||||||||  || ||||||
Sbjct  11143  AACCTCCCACCCGTGTTTATTGTACCTTGTTGCTTCGGCGGGCCCGCCT-CAC-GGCCGC  11200

Query  121    cggggggcttacgcccccgggcccgcgcccgccgAAGACACCCTCGAACTCTGTCTGAAG  180
              | |||||| | ||||||||||||||||||||||||||||| ||| ||||||||| |||| 
Sbjct  11201  C-GGGGGCATCCGCCCCCGGGCCCGCGCCCGCCGAAGACA-CCTTGAACTCTGTATGAAA  11258

Query  181    ATTGTAGTCTGAGTGAAAATATAAATTATTTAAAACTTTCAACAACGGATCTCTTGGTTC  240
              |||| |||||||||  ||||||||||||||||||||||||||||||||||||||||||||
Sbjct  11259  ATTGCAGTCTGAGTCTAAATATAAATTATTTAAAACTTTCAACAACGGATCTCTTGGTTC  11318

Query  241    CGGCATC  247
              |||||||
Sbjct  11319  CGGCATC  11325


 Score = 324 bits (175),  Expect = 9e-85
 Identities = 224/247 (91%), Gaps = 5/247 (2%)
 Strand=Plus/Plus

Query  1     CAAGGTTTCCGTAGGTGAACCTGCGGAAGGATCATTACCGAGTGAGGGCCCTCTGGGTCC  60
             |||||||||||||||||||||||||||||||||||||||||| |||    |||||  | |
Sbjct  3138  CAAGGTTTCCGTAGGTGAACCTGCGGAAGGATCATTACCGAGCGAGAATTCTCTGAATTC  3197

Query  61    AACCTCCCACCCGTGTTTATTTTACCTTGTTGCTTcggcgggcccgccttaactggccgc  120
             ||||||||||||||||||||| |||||||||||||||||||||||||||  || ||||||
Sbjct  3198  AACCTCCCACCCGTGTTTATTGTACCTTGTTGCTTCGGCGGGCCCGCCT-CAC-GGCCGC  3255

Query  121   cggggggcttacgcccccgggcccgcgcccgccgAAGACACCCTCGAACTCTGTCTGAAG  180
             | |||||| | || |||||||||||||||||||||||||| ||| ||||||||| |||| 
Sbjct  3256  C-GGGGGCATCCG-CCCCGGGCCCGCGCCCGCCGAAGACA-CCTTGAACTCTGTATGAAA  3312

Query  181   ATTGTAGTCTGAGTGAAAATATAAATTATTTAAAACTTTCAACAACGGATCTCTTGGTTC  240
             |||| |||||||||  ||||||||||||||||||||||||||||||||||||||||||||
Sbjct  3313  ATTGCAGTCTGAGTCTAAATATAAATTATTTAAAACTTTCAACAACGGATCTCTTGGTTC  3372

Query  241   CGGCATC  247
             |||||||
Sbjct  3373  CGGCATC  3379


 Score = 76.8 bits (41),  Expect = 3e-10
 Identities = 48/51 (94%), Gaps = 1/51 (2%)
 Strand=Plus/Plus

Query  197      AAATATAAATTATTTAAAACTTTCAACAACGGATCTCTTGGTTCCGGCATC  247
                |||| | ||| ||||||||||||||||||||||||||||||||||||||||
Sbjct  2509876  AAAT-TGAATCATTTAAAACTTTCAACAACGGATCTCTTGGTTCCGGCATC  2509925


>AOTG01000575.1 Penicillium paxilli ATCC 26601 contig431_0, whole genome shotgun 
sequence
Length=6919

 Score = 337 bits (182),  Expect = 1e-88
 Identities = 230/252 (91%), Gaps = 8/252 (3%)
 Strand=Plus/Plus

Query  1     CAAGGTTTCCGTAGGTGAACCTGCGGAAGGATCATTACCGAGTGAGGGCCCTCTGGGTCC  60
             ||||||||||||||||||||||||||||||||||||||||||||||||||||||||||||
Sbjct  2670  CAAGGTTTCCGTAGGTGAACCTGCGGAAGGATCATTACCGAGTGAGGGCCCTCTGGGTCC  2729

Query  61    AACCTCCCACCCGTGTTTATTT-TACCTTGTTGCTTcggcgggcccgccttaactggccg  119
             |||||||||||||||||||  | ||||||||||||||||||||||||||| | | |||||
Sbjct  2730  AACCTCCCACCCGTGTTTAACTGTACCTTGTTGCTTCGGCGGGCCCGCCTCA-C-GGCCG  2787

Query  120   ccggggggct-tac-gcccccgggcccgcgcccgccgAAGACACCCTCGAACTCTGTCTG  177
             |||||||||| | | ||||||||||||||||||||||||||||||   |||| |||||||
Sbjct  2788  CCGGGGGGCTCTCCTGCCCCCGGGCCCGCGCCCGCCGAAGACACCTGTGAACGCTGTCTG  2847

Query  178   AAGATTGTAGTCTGAGTGAAAATA--TAAATTATTTAAAACTTTCAACAACGGATCTCTT  235
             |||  || ||||||||  ||| ||  ||||||| ||||||||||||||||||||||||||
Sbjct  2848  AAGTATGCAGTCTGAG-AAAACTAGCTAAATTAGTTAAAACTTTCAACAACGGATCTCTT  2906

Query  236   GGTTCCGGCATC  247
             ||||||||||||
Sbjct  2907  GGTTCCGGCATC  2918


>QAGG01000433.1 Penicillium sp. MA 6036 contig00433, whole genome shotgun sequence
Length=6341

 Score = 337 bits (182),  Expect = 1e-88
 Identities = 226/247 (91%), Gaps = 3/247 (1%)
 Strand=Plus/Minus

Query  1     CAAGGTTTCCGTAGGTGAACCTGCGGAAGGATCATTACCGAGTGAGGGCCCTCTGGGTCC  60
             ||||||||||||||||||||||||||||||||||||||||||||||||||||||||||||
Sbjct  2991  CAAGGTTTCCGTAGGTGAACCTGCGGAAGGATCATTACCGAGTGAGGGCCCTCTGGGTCC  2932

Query  61    AACCTCCCACCCGTGTTTATTTTACCTTGTTGCTTcggcgggcccgccttaactggccgc  120
             |||||||||||||||||||||| ||||||||||||||||| ||| |||||   |||| ||
Sbjct  2931  AACCTCCCACCCGTGTTTATTT-ACCTTGTTGCTTCGGCGAGCCTGCCTTT--TGGCTGC  2875

Query  121   cggggggcttacgcccccgggcccgcgcccgccgAAGACACCCTCGAACTCTGTCTGAAG  180
             |||||| | |  | ||||||| ||| || ||||| ||||||| | |||||||||||||||
Sbjct  2874  CGGGGGACGTCAGTCCCCGGGTCCGTGCTCGCCGGAGACACCTTAGAACTCTGTCTGAAG  2815

Query  181   ATTGTAGTCTGAGTGAAAATATAAATTATTTAAAACTTTCAACAACGGATCTCTTGGTTC  240
             |||||||||||||   ||||||||||||||||||||||||||||||||||||||||||||
Sbjct  2814  ATTGTAGTCTGAGATTAAATATAAATTATTTAAAACTTTCAACAACGGATCTCTTGGTTC  2755

Query  241   CGGCATC  247
             |||||||
Sbjct  2754  CGGCATC  2748


>JANFQT010000544.1 Penicillium glycyrrhizacola strain CGMCC 3.15273 NODE_546_length_774_cov_13569.740891, 
whole genome shotgun sequence
Length=774

 Score = 333 bits (180),  Expect = 1e-87
 Identities = 180/180 (100%), Gaps = 0/180 (0%)
 Strand=Plus/Plus

Query  68   CACCCGTGTTTATTTTACCTTGTTGCTTcggcgggcccgccttaactggccgccgggggg  127
            ||||||||||||||||||||||||||||||||||||||||||||||||||||||||||||
Sbjct  1    CACCCGTGTTTATTTTACCTTGTTGCTTCGGCGGGCCCGCCTTAACTGGCCGCCGGGGGG  60

Query  128  cttacgcccccgggcccgcgcccgccgAAGACACCCTCGAACTCTGTCTGAAGATTGTAG  187
            ||||||||||||||||||||||||||||||||||||||||||||||||||||||||||||
Sbjct  61   CTTACGCCCCCGGGCCCGCGCCCGCCGAAGACACCCTCGAACTCTGTCTGAAGATTGTAG  120

Query  188  TCTGAGTGAAAATATAAATTATTTAAAACTTTCAACAACGGATCTCTTGGTTCCGGCATC  247
            ||||||||||||||||||||||||||||||||||||||||||||||||||||||||||||
Sbjct  121  TCTGAGTGAAAATATAAATTATTTAAAACTTTCAACAACGGATCTCTTGGTTCCGGCATC  180


>PZKB01000354.1 Penicillium sp. MT2 MMC-2018 NODE_354, whole genome shotgun sequence
Length=8172

 Score = 333 bits (180),  Expect = 1e-87
 Identities = 225/247 (91%), Gaps = 2/247 (1%)
 Strand=Plus/Minus

Query  1     CAAGGTTTCCGTAGGTGAACCTGCGGAAGGATCATTACCGAGTGAGGGCCCTCTGGGTCC  60
             ||||||||||||||||||||||||||||||||||||||||||||||||||||||||||||
Sbjct  4209  CAAGGTTTCCGTAGGTGAACCTGCGGAAGGATCATTACCGAGTGAGGGCCCTCTGGGTCC  4150

Query  61    AACCTCCCACCCGTGTTTATTTTACCTTGTTGCTTcggcgggcccgccttaactggccgc  120
             |||||||||||||||||||| |||||| |||||||||||||||||||| | |  ||||||
Sbjct  4149  AACCTCCCACCCGTGTTTATCTTACCTAGTTGCTTCGGCGGGCCCGCCGTCA--GGCCGC  4092

Query  121   cggggggcttacgcccccgggcccgcgcccgccgAAGACACCCTCGAACTCTGTCTGAAG  180
             ||||||||   |||||||||||||||||||||||||| | |||  |||| ||||||||||
Sbjct  4091  CGGGGGGCACCCGCCCCCGGGCCCGCGCCCGCCGAAGCCCCCCCTGAACGCTGTCTGAAG  4032

Query  181   ATTGTAGTCTGAGTGAAAATATAAATTATTTAAAACTTTCAACAACGGATCTCTTGGTTC  240
             |||| |||||||| ||  |  ||||| | |||||||||||||||||||||||||||||||
Sbjct  4031  ATTGCAGTCTGAGCGATTAGCTAAATCAGTTAAAACTTTCAACAACGGATCTCTTGGTTC  3972

Query  241   CGGCATC  247
             |||||||
Sbjct  3971  CGGCATC  3965


>LXJU01000204.1 Penicillium arizonense strain CBS 141311 PENARI_contig204, whole 
genome shotgun sequence
Length=4724

 Score = 331 bits (179),  Expect = 5e-87
 Identities = 225/247 (91%), Gaps = 3/247 (1%)
 Strand=Plus/Plus

Query  1     CAAGGTTTCCGTAGGTGAACCTGCGGAAGGATCATTACCGAGTGAGGGCCCTCTGGGTCC  60
             |||||||||||||||||||||||||||||||||||||||||| |||    |||||  | |
Sbjct  2760  CAAGGTTTCCGTAGGTGAACCTGCGGAAGGATCATTACCGAGCGAGAATTCTCTGAATTC  2819

Query  61    AACCTCCCACCCGTGTTTATTTTACCTTGTTGCTTcggcgggcccgccttaactggccgc  120
             ||||||||||||||||||||| |||||||||||||||||||||||||||  || ||||||
Sbjct  2820  AACCTCCCACCCGTGTTTATTGTACCTTGTTGCTTCGGCGGGCCCGCCT-CAC-GGCCGC  2877

Query  121   cggggggcttacgcccccgggcccgcgcccgccgAAGACACCCTCGAACTCTGTCTGAAG  180
             |||||||| |  |||||||||||||||||||||||||||| ||| ||||||||| |||| 
Sbjct  2878  CGGGGGGCATCTGCCCCCGGGCCCGCGCCCGCCGAAGACA-CCTTGAACTCTGTATGAAA  2936

Query  181   ATTGTAGTCTGAGTGAAAATATAAATTATTTAAAACTTTCAACAACGGATCTCTTGGTTC  240
             |||| |||||||||  ||||||||||||||||||||||||||||||||||||||||||||
Sbjct  2937  ATTGCAGTCTGAGTCTAAATATAAATTATTTAAAACTTTCAACAACGGATCTCTTGGTTC  2996

Query  241   CGGCATC  247
             |||||||
Sbjct  2997  CGGCATC  3003


>JAMADU010000619.1 Penicillium janthinellum strain PG2902 ctg_619, whole genome 
shotgun sequence
Length=8784

 Score = 331 bits (179),  Expect = 5e-87
 Identities = 225/247 (91%), Gaps = 3/247 (1%)
 Strand=Plus/Plus

Query  1     CAAGGTTTCCGTAGGTGAACCTGCGGAAGGATCATTACCGAGTGAGGGCCCTCTGGGTCC  60
             |||||||||||||||||||||||||||||||||||||||||||| |||||||||||||||
Sbjct  7667  CAAGGTTTCCGTAGGTGAACCTGCGGAAGGATCATTACCGAGTGCGGGCCCTCTGGGTCC  7726

Query  61    AACCTCCCACCCGTGTTTATTTTACCTTGTTGCTTcggcgggcccgccttaactggccgc  120
             ||||||||||||||||||||  |||||||||||||||||||||||||| | |  ||||||
Sbjct  7727  AACCTCCCACCCGTGTTTATCGTACCTTGTTGCTTCGGCGGGCCCGCCGTCA--GGCCGC  7784

Query  121   cggggggcttacgcccccgggcccgcgcccgccgAAGACACCCTCGAACTCTGTCTGAAG  180
             ||||||||   |||||||||||||||||||||||||||||||   |||| ||||||||||
Sbjct  7785  CGGGGGGCACCCGCCCCCGGGCCCGCGCCCGCCGAAGACACCTGTGAACGCTGTCTGAAG  7844

Query  181   ATTGTAGTCTGAGTGAAAATATAAATTATTTAAAACTTTCAACAACGGATCTCTTGGTTC  240
             |||| |||||||| ||  |  ||||| | |||||||||||||||||||||||||||||||
Sbjct  7845  ATTGCAGTCTGAGCGATTAG-TAAATCAGTTAAAACTTTCAACAACGGATCTCTTGGTTC  7903

Query  241   CGGCATC  247
             |||||||
Sbjct  7904  CGGCATC  7910


>NW_019173481.1 Penicillium arizonense strain CBS 141311 chromosome Unknown PENARI_contig204, 
whole genome shotgun sequence
Length=4724

 Score = 331 bits (179),  Expect = 5e-87
 Identities = 225/247 (91%), Gaps = 3/247 (1%)
 Strand=Plus/Plus

Query  1     CAAGGTTTCCGTAGGTGAACCTGCGGAAGGATCATTACCGAGTGAGGGCCCTCTGGGTCC  60
             |||||||||||||||||||||||||||||||||||||||||| |||    |||||  | |
Sbjct  2760  CAAGGTTTCCGTAGGTGAACCTGCGGAAGGATCATTACCGAGCGAGAATTCTCTGAATTC  2819

Query  61    AACCTCCCACCCGTGTTTATTTTACCTTGTTGCTTcggcgggcccgccttaactggccgc  120
             ||||||||||||||||||||| |||||||||||||||||||||||||||  || ||||||
Sbjct  2820  AACCTCCCACCCGTGTTTATTGTACCTTGTTGCTTCGGCGGGCCCGCCT-CAC-GGCCGC  2877

Query  121   cggggggcttacgcccccgggcccgcgcccgccgAAGACACCCTCGAACTCTGTCTGAAG  180
             |||||||| |  |||||||||||||||||||||||||||| ||| ||||||||| |||| 
Sbjct  2878  CGGGGGGCATCTGCCCCCGGGCCCGCGCCCGCCGAAGACA-CCTTGAACTCTGTATGAAA  2936

Query  181   ATTGTAGTCTGAGTGAAAATATAAATTATTTAAAACTTTCAACAACGGATCTCTTGGTTC  240
             |||| |||||||||  ||||||||||||||||||||||||||||||||||||||||||||
Sbjct  2937  ATTGCAGTCTGAGTCTAAATATAAATTATTTAAAACTTTCAACAACGGATCTCTTGGTTC  2996

Query  241   CGGCATC  247
             |||||||
Sbjct  2997  CGGCATC  3003


>CM041263.1 Penicillium oxalicum strain HP7-1 chromosome VIII, whole genome 
shotgun sequence
Length=1795220

 Score = 327 bits (177),  Expect = 7e-86
 Identities = 228/251 (91%), Gaps = 9/251 (4%)
 Strand=Plus/Plus

Query  1        CAAGGTTTCCGTAGGTGAACCTGCGGAAGGATCATTACCGAGTGAGGGCCCTCTGGGTCC  60
                ||||||||||||||||||||||||||||||||||||||||||||||||||||||||||||
Sbjct  1794036  CAAGGTTTCCGTAGGTGAACCTGCGGAAGGATCATTACCGAGTGAGGGCCCTCTGGGTCC  1794095

Query  61       AACCTCCCACCCGTGTTTATTTTACCTTGTTGCTTcggcgggcccgccttaactggccgc  120
                ||||||||||||||||||||  ||||||||||||||||||||||||||| | | ||||||
Sbjct  1794096  AACCTCCCACCCGTGTTTATCGTACCTTGTTGCTTCGGCGGGCCCGCCTCA-C-GGCCGC  1794153

Query  121      cggggggcttacgcccccgggcccgcgcccgccgAAGACACCCT--CGAACTC-TGTCTG  177
                |||||||| | || ||||||||||||||||||||||||||| |   ||||||| ||||||
Sbjct  1794154  CGGGGGGCATCCG-CCCCGGGCCCGCGCCCGCCGAAGACACACAAACGAACTCTTGTCTG  1794212

Query  178      AAGATTGTAGTCTGAGTGAAAATA-TAAATTATTTAAAACTTTCAACAACGGATCTCTTG  236
                ||||||| ||||||||| |    | ||||| | |||||||||||||||||||||||| ||
Sbjct  1794213  AAGATTGCAGTCTGAGT-ACTTGACTAAATCAGTTAAAACTTTCAACAACGGATCTC-TG  1794270

Query  237      GTTCCGGCATC  247
                |||||||||||
Sbjct  1794271  GTTCCGGCATC  1794281


>NC_064657.1 Penicillium oxalicum strain HP7-1 chromosome VIII, whole genome 
shotgun sequence
Length=1795220

 Score = 327 bits (177),  Expect = 7e-86
 Identities = 228/251 (91%), Gaps = 9/251 (4%)
 Strand=Plus/Plus

Query  1        CAAGGTTTCCGTAGGTGAACCTGCGGAAGGATCATTACCGAGTGAGGGCCCTCTGGGTCC  60
                ||||||||||||||||||||||||||||||||||||||||||||||||||||||||||||
Sbjct  1794036  CAAGGTTTCCGTAGGTGAACCTGCGGAAGGATCATTACCGAGTGAGGGCCCTCTGGGTCC  1794095

Query  61       AACCTCCCACCCGTGTTTATTTTACCTTGTTGCTTcggcgggcccgccttaactggccgc  120
                ||||||||||||||||||||  ||||||||||||||||||||||||||| | | ||||||
Sbjct  1794096  AACCTCCCACCCGTGTTTATCGTACCTTGTTGCTTCGGCGGGCCCGCCTCA-C-GGCCGC  1794153

Query  121      cggggggcttacgcccccgggcccgcgcccgccgAAGACACCCT--CGAACTC-TGTCTG  177
                |||||||| | || ||||||||||||||||||||||||||| |   ||||||| ||||||
Sbjct  1794154  CGGGGGGCATCCG-CCCCGGGCCCGCGCCCGCCGAAGACACACAAACGAACTCTTGTCTG  1794212

Query  178      AAGATTGTAGTCTGAGTGAAAATA-TAAATTATTTAAAACTTTCAACAACGGATCTCTTG  236
                ||||||| ||||||||| |    | ||||| | |||||||||||||||||||||||| ||
Sbjct  1794213  AAGATTGCAGTCTGAGT-ACTTGACTAAATCAGTTAAAACTTTCAACAACGGATCTC-TG  1794270

Query  237      GTTCCGGCATC  247
                |||||||||||
Sbjct  1794271  GTTCCGGCATC  1794281


>JACWFS010000065.1 Penicillium sp. VS I D KN 3 VS-I-D-KN-3_contig_65, whole genome 
shotgun sequence
Length=7861

 Score = 326 bits (176),  Expect = 2e-85
 Identities = 224/247 (91%), Gaps = 3/247 (1%)
 Strand=Plus/Plus

Query  1     CAAGGTTTCCGTAGGTGAACCTGCGGAAGGATCATTACCGAGTGAGGGCCCTCTGGGTCC  60
             |||||||||||||||||||||||||||||||||||||| |||||||||||||||||||||
Sbjct  6826  CAAGGTTTCCGTAGGTGAACCTGCGGAAGGATCATTACTGAGTGAGGGCCCTCTGGGTCC  6885

Query  61    AACCTCCCACCCGTGTTTATTTTACCTTGTTGCTTcggcgggcccgccttaactggccgc  120
             ||||||||||||||||||||| |||||||||||||||| | |||||||| | | ||||||
Sbjct  6886  AACCTCCCACCCGTGTTTATTGTACCTTGTTGCTTCGGTGCGCCCGCCTCA-C-GGCCGC  6943

Query  121   cggggggcttacgcccccgggcccgcgcccgccgAAGACACCCTCGAACTCTGTCTGAAG  180
             ||||||||||  ||||||||| |||||| | ||| ||||||| | |||||||||||||||
Sbjct  6944  CGGGGGGCTTCTGCCCCCGGGTCCGCGCGCACCGGAGACACCATTGAACTCTGTCTGAAG  7003

Query  181   ATTGTAGTCTGAGTGAAAATATAAATTATTTAAAACTTTCAACAACGGATCTCTTGGTTC  240
             |||| ||||||||   |||  ||||| | |||||||||||||||||||||||||||||||
Sbjct  7004  ATTGCAGTCTGAGCATAAAC-TAAATAAGTTAAAACTTTCAACAACGGATCTCTTGGTTC  7062

Query  241   CGGCATC  247
             |||||||
Sbjct  7063  CGGCATC  7069


>JACWFT010000001.1 Penicillium sp. VS I D KN VS-I-D-KN_contig_1, whole genome shotgun 
sequence
Length=7861

 Score = 326 bits (176),  Expect = 2e-85
 Identities = 224/247 (91%), Gaps = 3/247 (1%)
 Strand=Plus/Minus

Query  1     CAAGGTTTCCGTAGGTGAACCTGCGGAAGGATCATTACCGAGTGAGGGCCCTCTGGGTCC  60
             |||||||||||||||||||||||||||||||||||||| |||||||||||||||||||||
Sbjct  7589  CAAGGTTTCCGTAGGTGAACCTGCGGAAGGATCATTACTGAGTGAGGGCCCTCTGGGTCC  7530

Query  61    AACCTCCCACCCGTGTTTATTTTACCTTGTTGCTTcggcgggcccgccttaactggccgc  120
             ||||||||||||||||||||| |||||||||||||||| | ||||||||  || ||||||
Sbjct  7529  AACCTCCCACCCGTGTTTATTGTACCTTGTTGCTTCGGTGCGCCCGCCT-CAC-GGCCGC  7472

Query  121   cggggggcttacgcccccgggcccgcgcccgccgAAGACACCCTCGAACTCTGTCTGAAG  180
             ||||||||||  ||||||||| |||||| | ||| ||||||| | |||||||||||||||
Sbjct  7471  CGGGGGGCTTCTGCCCCCGGGTCCGCGCGCACCGGAGACACCATTGAACTCTGTCTGAAG  7412

Query  181   ATTGTAGTCTGAGTGAAAATATAAATTATTTAAAACTTTCAACAACGGATCTCTTGGTTC  240
             |||| ||||||||  | ||  ||||| | |||||||||||||||||||||||||||||||
Sbjct  7411  ATTGCAGTCTGAG-CATAAACTAAATAAGTTAAAACTTTCAACAACGGATCTCTTGGTTC  7353

Query  241   CGGCATC  247
             |||||||
Sbjct  7352  CGGCATC  7346


>WIWV01000274.1 Penicillium ucsense strain S1M29 PECM_scaffold_274, whole genome 
shotgun sequence
Length=8685

 Score = 324 bits (175),  Expect = 9e-85
 Identities = 227/251 (90%), Gaps = 7/251 (3%)
 Strand=Plus/Plus

Query  1     CAAGGTTTCCGTAGGTGAACCTGCGGAAGGATCATTACCGAGTGAGGGCCCTCTGGGTCC  60
             ||||||||||||||||||||||||||||||||||||||||||||||||||||||||||||
Sbjct  4195  CAAGGTTTCCGTAGGTGAACCTGCGGAAGGATCATTACCGAGTGAGGGCCCTCTGGGTCC  4254

Query  61    AACCTCCCACCCGTGTTTATTTTACCTTGTTGCTTcggcgggcccgccttaactggccgc  120
             ||||||||||||||||||||  |||||||||||||||||| |||||||| | | ||||||
Sbjct  4255  AACCTCCCACCCGTGTTTATCGTACCTTGTTGCTTCGGCGAGCCCGCCTCA-C-GGCCGC  4312

Query  121   cggggggcttacgcccccgggcccgcgcccgccgAAGACACCCT--CGAACTC-TGTCTG  177
             |||||||| |  |||||||||||||||| |||||||||||| |   ||||||| ||||||
Sbjct  4313  CGGGGGGCATCTGCCCCCGGGCCCGCGCTCGCCGAAGACACACAAACGAACTCTTGTCTG  4372

Query  178   AAGATTGTAGTCTGAGTGAAAATA-TAAATTATTTAAAACTTTCAACAACGGATCTCTTG  236
             ||||||| ||||||||| |    | ||||| | |||||||||||||||||||||||||||
Sbjct  4373  AAGATTGCAGTCTGAGT-ACTTGACTAAATCAGTTAAAACTTTCAACAACGGATCTCTTG  4431

Query  237   GTTCCGGCATC  247
             |||||||||||
Sbjct  4432  GTTCCGGCATC  4442


>JAMAGW010000297.1 Aspergillaceae sp. S1602 strain S1701 ctg_297, whole genome shotgun 
sequence
Length=7908

 Score = 320 bits (173),  Expect = 1e-83
 Identities = 223/247 (90%), Gaps = 4/247 (2%)
 Strand=Plus/Plus

Query  1     CAAGGTTTCCGTAGGTGAACCTGCGGAAGGATCATTACCGAGTGAGGGCCCTCTGGGTCC  60
             |||||||||||||||||||||||||||||||||||||| |||||||||||||||||||||
Sbjct  5449  CAAGGTTTCCGTAGGTGAACCTGCGGAAGGATCATTACTGAGTGAGGGCCCTCTGGGTCC  5508

Query  61    AACCTCCCACCCGTGTTTATTTTACCTTGTTGCTTcggcgggcccgccttaactggccgc  120
             ||||||||||||||||||||| |||||||||||||||| | |||||||| | | ||||||
Sbjct  5509  AACCTCCCACCCGTGTTTATTGTACCTTGTTGCTTCGGTGCGCCCGCCTCA-C-GGCCGC  5566

Query  121   cggggggcttacgcccccgggcccgcgcccgccgAAGACACCCTCGAACTCTGTCTGAAG  180
             ||||||||||  ||||||||| |||||| | ||| ||||||| | |||||||||||||||
Sbjct  5567  CGGGGGGCTTCTGCCCCCGGGTCCGCGCGCACCGGAGACACCATTGAACTCTGTCTGAAG  5626

Query  181   ATTGTAGTCTGAGTGAAAATATAAATTATTTAAAACTTTCAACAACGGATCTCTTGGTTC  240
              ||| ||||||||   |||  ||||| | |||||||||||||||||||||||||||||||
Sbjct  5627  -TTGCAGTCTGAGCATAAAC-TAAATAAGTTAAAACTTTCAACAACGGATCTCTTGGTTC  5684

Query  241   CGGCATC  247
             |||||||
Sbjct  5685  CGGCATC  5691


>JAMAGU010000120.1 Talaromyces sp. PF30-5 strain S1602 ctg_121, whole genome shotgun 
sequence
Length=8348

 Score = 318 bits (172),  Expect = 4e-83
 Identities = 224/249 (90%), Gaps = 3/249 (1%)
 Strand=Plus/Plus

Query  1     CAAGGTTTCCGTAGGTGAACCTGCGGAAGGATCATTACCGAGTGAGGGCCCTCTGGGTCC  60
             |||||||||||||||||||||||||||||||||||||| |||||||||||||||||||||
Sbjct  7661  CAAGGTTTCCGTAGGTGAACCTGCGGAAGGATCATTACTGAGTGAGGGCCCTCTGGGTCC  7720

Query  61    AACCTCCCACCCGTGTTTATTTTACCTTGTTGCTTcggcgggcccgccttaactggccgc  120
             |||||||||||||||||||   |||| ||||||||||||| ||||||| |  | ||||||
Sbjct  7721  AACCTCCCACCCGTGTTTACCGTACCCTGTTGCTTCGGCGCGCCCGCCCTCGC-GGCCGC  7779

Query  121   cggggggcttacgcccccgggcccgcgcccgccgAAGACACCCTCGAACTCTGTCTGAAG  180
             |||||||| | |||||||||||||| |||||||||||||||||  |||| ||||||||||
Sbjct  7780  CGGGGGGCCTCCGCCCCCGGGCCCGTGCCCGCCGAAGACACCCCTGAACGCTGTCTGAAG  7839

Query  181   ATTGTAGTCTGAGTGAAAAT--ATAAATTATTTAAAACTTTCAACAACGGATCTCTTGGT  238
             ||||| ||||||| ||| |   | |||| | |||||||||||||||||||||||||||||
Sbjct  7840  ATTGTCGTCTGAGCGAATAGCGAAAAATAAGTTAAAACTTTCAACAACGGATCTCTTGGT  7899

Query  239   TCCGGCATC  247
             |||||||||
Sbjct  7900  TCCGGCATC  7908


>JAMAGV010000048.1 Talaromyces sp. PT3601 strain M1327 ctg_48, whole genome shotgun 
sequence
Length=8315

 Score = 318 bits (172),  Expect = 4e-83
 Identities = 224/249 (90%), Gaps = 3/249 (1%)
 Strand=Plus/Plus

Query  1     CAAGGTTTCCGTAGGTGAACCTGCGGAAGGATCATTACCGAGTGAGGGCCCTCTGGGTCC  60
             |||||||||||||||||||||||||||||||||||||| |||||||||||||||||||||
Sbjct  2793  CAAGGTTTCCGTAGGTGAACCTGCGGAAGGATCATTACTGAGTGAGGGCCCTCTGGGTCC  2852

Query  61    AACCTCCCACCCGTGTTTATTTTACCTTGTTGCTTcggcgggcccgccttaactggccgc  120
             |||||||||||||||||||   |||| ||||||||||||| ||||||| |  | ||||||
Sbjct  2853  AACCTCCCACCCGTGTTTACCGTACCCTGTTGCTTCGGCGCGCCCGCCCTCGC-GGCCGC  2911

Query  121   cggggggcttacgcccccgggcccgcgcccgccgAAGACACCCTCGAACTCTGTCTGAAG  180
             |||||||| | |||||||||||||| |||||||||||||||||  |||| ||||||||||
Sbjct  2912  CGGGGGGCCTCCGCCCCCGGGCCCGTGCCCGCCGAAGACACCCCTGAACGCTGTCTGAAG  2971

Query  181   ATTGTAGTCTGAGTGAAAAT--ATAAATTATTTAAAACTTTCAACAACGGATCTCTTGGT  238
             ||||| ||||||| ||| |   | |||| | |||||||||||||||||||||||||||||
Sbjct  2972  ATTGTCGTCTGAGCGAATAGCGAAAAATAAGTTAAAACTTTCAACAACGGATCTCTTGGT  3031

Query  239   TCCGGCATC  247
             |||||||||
Sbjct  3032  TCCGGCATC  3040


>JAMZTW010000086.1 Penicillium simplicissimum strain A4 tig00000143, whole genome 
shotgun sequence
Length=32119

 Score = 315 bits (170),  Expect = 5e-82
 Identities = 218/241 (90%), Gaps = 3/241 (1%)
 Strand=Plus/Plus

Query  7      TTCCGTAGGTGAACCTGCGGAAGGATCATTACCGAGTGAGGGCCCTCTGGGTCCAACCTC  66
              ||||||||||||||||||||||||||||||||||||||||||||||||||||||||||||
Sbjct  29179  TTCCGTAGGTGAACCTGCGGAAGGATCATTACCGAGTGAGGGCCCTCTGGGTCCAACCTC  29238

Query  67     CCACCCGTGTTTATTTTACCTTGTTGCTTcggcgggcccgccttaactggccgccggggg  126
              ||||||||||||||  ||||| |||||||||||||||||||| | |  ||||||||||||
Sbjct  29239  CCACCCGTGTTTATCATACCTAGTTGCTTCGGCGGGCCCGCCGTTA--GGCCGCCGGGGG  29296

Query  127    gcttacgcccccgggcccgcgcccgccgAAGACACCCTCGAACTCTGTCTGAAGATTGTA  186
              ||   |||||||||||||||||||||||||| | |||| |||| |||||||||||||| |
Sbjct  29297  GCACCCGCCCCCGGGCCCGCGCCCGCCGAAGCCCCCCT-GAACGCTGTCTGAAGATTGCA  29355

Query  187    GTCTGAGTGAAAATATAAATTATTTAAAACTTTCAACAACGGATCTCTTGGTTCCGGCAT  246
              ||||||| ||  |  ||||| | | |||||||||||||||||||||||||||||||||||
Sbjct  29356  GTCTGAGCGATTAGCTAAATCAGTCAAAACTTTCAACAACGGATCTCTTGGTTCCGGCAT  29415

Query  247    C  247
              |
Sbjct  29416  C  29416


 Score = 311 bits (168),  Expect = 7e-81
 Identities = 217/241 (90%), Gaps = 2/241 (1%)
 Strand=Plus/Plus

Query  7     TTCCGTAGGTGAACCTGCGGAAGGATCATTACCGAGTGAGGGCCCTCTGGGTCCAACCTC  66
             ||||||||||||||||||||||||||||||||||||||||||||||||||||||||||||
Sbjct  2503  TTCCGTAGGTGAACCTGCGGAAGGATCATTACCGAGTGAGGGCCCTCTGGGTCCAACCTC  2562

Query  67    CCACCCGTGTTTATTTTACCTTGTTGCTTcggcgggcccgccttaactggccgccggggg  126
             ||||||||||||||  ||||| |||||||||||||||||||| | |  ||||||||||||
Sbjct  2563  CCACCCGTGTTTATCATACCTAGTTGCTTCGGCGGGCCCGCCGTTA--GGCCGCCGGGGG  2620

Query  127   gcttacgcccccgggcccgcgcccgccgAAGACACCCTCGAACTCTGTCTGAAGATTGTA  186
             ||   |||||||||||||||||||||||||| | |||  |||| |||||||||||||| |
Sbjct  2621  GCACCCGCCCCCGGGCCCGCGCCCGCCGAAGCCCCCCCTGAACGCTGTCTGAAGATTGCA  2680

Query  187   GTCTGAGTGAAAATATAAATTATTTAAAACTTTCAACAACGGATCTCTTGGTTCCGGCAT  246
             ||||||| ||  |  ||||| | | |||||||||||||||||||||||||||||||||||
Sbjct  2681  GTCTGAGCGATTAGCTAAATCAGTCAAAACTTTCAACAACGGATCTCTTGGTTCCGGCAT  2740

Query  247   C  247
             |
Sbjct  2741  C  2741


 Score = 311 bits (168),  Expect = 7e-81
 Identities = 217/241 (90%), Gaps = 2/241 (1%)
 Strand=Plus/Plus

Query  7      TTCCGTAGGTGAACCTGCGGAAGGATCATTACCGAGTGAGGGCCCTCTGGGTCCAACCTC  66
              ||||||||||||||||||||||||||||||||||||||||||||||||||||||||||||
Sbjct  11393  TTCCGTAGGTGAACCTGCGGAAGGATCATTACCGAGTGAGGGCCCTCTGGGTCCAACCTC  11452

Query  67     CCACCCGTGTTTATTTTACCTTGTTGCTTcggcgggcccgccttaactggccgccggggg  126
              ||||||||||||||  ||||| |||||||||||||||||||| | |  ||||||||||||
Sbjct  11453  CCACCCGTGTTTATCATACCTAGTTGCTTCGGCGGGCCCGCCGTTA--GGCCGCCGGGGG  11510

Query  127    gcttacgcccccgggcccgcgcccgccgAAGACACCCTCGAACTCTGTCTGAAGATTGTA  186
              ||   |||||||||||||||||||||||||| | |||  |||| |||||||||||||| |
Sbjct  11511  GCACCCGCCCCCGGGCCCGCGCCCGCCGAAGCCCCCCCTGAACGCTGTCTGAAGATTGCA  11570

Query  187    GTCTGAGTGAAAATATAAATTATTTAAAACTTTCAACAACGGATCTCTTGGTTCCGGCAT  246
              ||||||| ||  |  ||||| | | |||||||||||||||||||||||||||||||||||
Sbjct  11571  GTCTGAGCGATTAGCTAAATCAGTCAAAACTTTCAACAACGGATCTCTTGGTTCCGGCAT  11630

Query  247    C  247
              |
Sbjct  11631  C  11631


 Score = 305 bits (165),  Expect = 3e-79
 Identities = 217/242 (90%), Gaps = 3/242 (1%)
 Strand=Plus/Plus

Query  7      TTCCGTAGGTGAACCTGCGGAAGGATCATTACCGAGTGAGGGCCCTCTGGGTCCAACCTC  66
              ||||||||||||||||||||||||||||||||||||||||||||||||||||||||||||
Sbjct  20270  TTCCGTAGGTGAACCTGCGGAAGGATCATTACCGAGTGAGGGCCCTCTGGGTCCAACCTC  20329

Query  67     CCACCCGTGTTTATTTTACCTTGTTGCTTcggcgggcccgccttaactggccgccggggg  126
              ||||||||||||||  ||||| |||||||||||||||||||| | |  ||||||||||||
Sbjct  20330  CCACCCGTGTTTATCATACCTAGTTGCTTCGGCGGGCCCGCCGTTA--GGCCGCCGGGGG  20387

Query  127    gcttacgcccccgggcccgcgcccgccgAAGACACCCTCG-AACTCTGTCTGAAGATTGT  185
              ||   |||||||||||||||||||||||||| | |||  | ||| |||||||||||||| 
Sbjct  20388  GCACCCGCCCCCGGGCCCGCGCCCGCCGAAGCCCCCCCTGAAACGCTGTCTGAAGATTGC  20447

Query  186    AGTCTGAGTGAAAATATAAATTATTTAAAACTTTCAACAACGGATCTCTTGGTTCCGGCA  245
              |||||||| ||  |  ||||| | | ||||||||||||||||||||||||||||||||||
Sbjct  20448  AGTCTGAGCGATTAGCTAAATCAGTCAAAACTTTCAACAACGGATCTCTTGGTTCCGGCA  20507

Query  246    TC  247
              ||
Sbjct  20508  TC  20509


>CAJVRJ010000003.1 Penicillium sclerotiorum genome assembly, contig: WUC178, whole 
genome shotgun sequence
Length=5170

 Score = 311 bits (168),  Expect = 7e-81
 Identities = 223/249 (90%), Gaps = 5/249 (2%)
 Strand=Plus/Minus

Query  1     CAAGGTTTCCGTAGGTGAACCTGCGGAAGGATCATTACCGAGTGAGGGCCCTCTGGGTCC  60
             |||||||||||||||||||||||||||||||||||||| |||||||||||||| ||||||
Sbjct  1365  CAAGGTTTCCGTAGGTGAACCTGCGGAAGGATCATTACTGAGTGAGGGCCCTCCGGGTCC  1306

Query  61    AACCTCCCACCCGTGTTTATT-TTACCTTGTTGCTTcggcgggcccgccttaactggccg  119
             |||||||||||||||||||||  ||||||||||||||||| |||||||||  || |||||
Sbjct  1305  AACCTCCCACCCGTGTTTATTCGTACCTTGTTGCTTCGGCAGGCCCGCCT-CAC-GGCCG  1248

Query  120   ccggggggcttacgcccccgggcccgcgcccgccgAAGACA-CCCTCGAACTCTGTCTGA  178
             |||||||||||  ||||||||||||||||| |||| |||||   || |||| ||||||||
Sbjct  1247  CCGGGGGGCTTCTGCCCCCGGGCCCGCGCCTGCCGGAGACAATTCT-GAACGCTGTCTGA  1189

Query  179   AGATTGTAGTCTGAGTGAAAATATAAATTATTTAAAACTTTCAACAACGGATCTCTTGGT  238
             ||| || |||||||| ||  |   |||||| |||||||||||||||||||||||||||||
Sbjct  1188  AGAATGCAGTCTGAGCGATTAGCAAAATTAGTTAAAACTTTCAACAACGGATCTCTTGGT  1129

Query  239   TCCGGCATC  247
             |||||||||
Sbjct  1128  TCCGGCATC  1120


>JAMZTW010000111.1 Penicillium simplicissimum strain A4 tig00000175, whole genome 
shotgun sequence
Length=11520

 Score = 311 bits (168),  Expect = 7e-81
 Identities = 217/241 (90%), Gaps = 2/241 (1%)
 Strand=Plus/Minus

Query  7     TTCCGTAGGTGAACCTGCGGAAGGATCATTACCGAGTGAGGGCCCTCTGGGTCCAACCTC  66
             ||||||||||||||||||||||||||||||||||||||||||||||||||||||||||||
Sbjct  2571  TTCCGTAGGTGAACCTGCGGAAGGATCATTACCGAGTGAGGGCCCTCTGGGTCCAACCTC  2512

Query  67    CCACCCGTGTTTATTTTACCTTGTTGCTTcggcgggcccgccttaactggccgccggggg  126
             ||||||||||||||  ||||| |||||||||||||||||||| | |  ||||||||||||
Sbjct  2511  CCACCCGTGTTTATCATACCTAGTTGCTTCGGCGGGCCCGCCGTTA--GGCCGCCGGGGG  2454

Query  127   gcttacgcccccgggcccgcgcccgccgAAGACACCCTCGAACTCTGTCTGAAGATTGTA  186
             ||   |||||||||||||||||||||||||| | |||  |||| |||||||||||||| |
Sbjct  2453  GCACCCGCCCCCGGGCCCGCGCCCGCCGAAGCCCCCCCTGAACGCTGTCTGAAGATTGCA  2394

Query  187   GTCTGAGTGAAAATATAAATTATTTAAAACTTTCAACAACGGATCTCTTGGTTCCGGCAT  246
             ||||||| ||  |  ||||| | | |||||||||||||||||||||||||||||||||||
Sbjct  2393  GTCTGAGCGATTAGCTAAATCAGTCAAAACTTTCAACAACGGATCTCTTGGTTCCGGCAT  2334

Query  247   C  247
             |
Sbjct  2333  C  2333


 Score = 298 bits (161),  Expect = 5e-77
 Identities = 215/241 (89%), Gaps = 4/241 (2%)
 Strand=Plus/Minus

Query  7      TTCCGTAGGTGAACCTGCGGAAGGATCATTACCGAGTGAGGGCCCTCTGGGTCCAACCTC  66
              |||||||||||||||||||||||||||||||||||||||||  |||||||||||||||||
Sbjct  11457  TTCCGTAGGTGAACCTGCGGAAGGATCATTACCGAGTGAGG--CCTCTGGGTCCAACCTC  11400

Query  67     CCACCCGTGTTTATTTTACCTTGTTGCTTcggcgggcccgccttaactggccgccggggg  126
              ||||||||||||||  ||||| |||||||||||||||||||| | |  ||||||||||||
Sbjct  11399  CCACCCGTGTTTATCATACCTAGTTGCTTCGGCGGGCCCGCCGTTA--GGCCGCCGGGGG  11342

Query  127    gcttacgcccccgggcccgcgcccgccgAAGACACCCTCGAACTCTGTCTGAAGATTGTA  186
              ||   |||||||||||||||||||||||||| | |||  |||| |||||||||||||| |
Sbjct  11341  GCACCCGCCCCCGGGCCCGCGCCCGCCGAAGCCCCCCCTGAACGCTGTCTGAAGATTGCA  11282

Query  187    GTCTGAGTGAAAATATAAATTATTTAAAACTTTCAACAACGGATCTCTTGGTTCCGGCAT  246
              ||||||| ||  |  ||||| | | |||||||||||||||||||||||||||||||||||
Sbjct  11281  GTCTGAGCGATTAGCTAAATCAGTCAAAACTTTCAACAACGGATCTCTTGGTTCCGGCAT  11222

Query  247    C  247
              |
Sbjct  11221  C  11221


>JAMZTW010000110.1 Penicillium simplicissimum strain A4 tig00000174, whole genome 
shotgun sequence
Length=13686

 Score = 311 bits (168),  Expect = 7e-81
 Identities = 217/241 (90%), Gaps = 2/241 (1%)
 Strand=Plus/Plus

Query  7      TTCCGTAGGTGAACCTGCGGAAGGATCATTACCGAGTGAGGGCCCTCTGGGTCCAACCTC  66
              ||||||||||||||||||||||||||||||||||||||||||||||||||||||||||||
Sbjct  11093  TTCCGTAGGTGAACCTGCGGAAGGATCATTACCGAGTGAGGGCCCTCTGGGTCCAACCTC  11152

Query  67     CCACCCGTGTTTATTTTACCTTGTTGCTTcggcgggcccgccttaactggccgccggggg  126
              ||||||||||||||  ||||| |||||||||||||||||||| | |  ||||||||||||
Sbjct  11153  CCACCCGTGTTTATCATACCTAGTTGCTTCGGCGGGCCCGCCGTTA--GGCCGCCGGGGG  11210

Query  127    gcttacgcccccgggcccgcgcccgccgAAGACACCCTCGAACTCTGTCTGAAGATTGTA  186
              ||   |||||||||||||||||||||||||| | |||  |||| |||||||||||||| |
Sbjct  11211  GCACCCGCCCCCGGGCCCGCGCCCGCCGAAGCCCCCCCTGAACGCTGTCTGAAGATTGCA  11270

Query  187    GTCTGAGTGAAAATATAAATTATTTAAAACTTTCAACAACGGATCTCTTGGTTCCGGCAT  246
              ||||||| ||  |  ||||| | | |||||||||||||||||||||||||||||||||||
Sbjct  11271  GTCTGAGCGATTAGCTAAATCAGTCAAAACTTTCAACAACGGATCTCTTGGTTCCGGCAT  11330

Query  247    C  247
              |
Sbjct  11331  C  11331


 Score = 302 bits (163),  Expect = 4e-78
 Identities = 218/244 (89%), Gaps = 6/244 (2%)
 Strand=Plus/Plus

Query  7     TTCCGTAGGTGAACCTGCGGAAGGATCATT-ACCGAGTGAGGGCCCTCTGGGTCCAACCT  65
             |||||||||||||||||||||||||||||| |||||||||||||||||||||||||||||
Sbjct  2211  TTCCGTAGGTGAACCTGCGGAAGGATCATTAACCGAGTGAGGGCCCTCTGGGTCCAACCT  2270

Query  66    CCCACCCGTGTTTATTTTACCTTGTTGCTTcgg-cgggcccgccttaactggccgccggg  124
             |||||||||||||||  ||||| |||||||||| |||||||||| | |  ||||||||||
Sbjct  2271  CCCACCCGTGTTTATCATACCTAGTTGCTTCGGGCGGGCCCGCCGTTA--GGCCGCCGGG  2328

Query  125   gggcttacgcccccgggcccgcgcccgccgAAGACACCCTCGAACTCTGTCTGAAGATTG  184
             ||||   |||||||||||||||||||||||||| | |||| |||| ||||||||||||||
Sbjct  2329  GGGCACCCGCCCCCGGGCCCGCGCCCGCCGAAGCCCCCCT-GAACGCTGTCTGAAGATTG  2387

Query  185   TAGT-CTGAGTGAAAATATAAATTATTTAAAACTTTCAACAACGGATCTCTTGGTTCCGG  243
              ||| ||||| ||  |  ||||| | | ||||||||||||||||||||||||||||||||
Sbjct  2388  CAGTCCTGAGCGATTAGCTAAATCAGTCAAAACTTTCAACAACGGATCTCTTGGTTCCGG  2447

Query  244   CATC  247
             ||||
Sbjct  2448  CATC  2451


>JAMZTW010000107.1 Penicillium simplicissimum strain A4 tig00000170, whole genome 
shotgun sequence
Length=10830

 Score = 311 bits (168),  Expect = 7e-81
 Identities = 217/241 (90%), Gaps = 2/241 (1%)
 Strand=Plus/Minus

Query  7     TTCCGTAGGTGAACCTGCGGAAGGATCATTACCGAGTGAGGGCCCTCTGGGTCCAACCTC  66
             ||||||||||||||||||||||||||||||||||||||||||||||||||||||||||||
Sbjct  8657  TTCCGTAGGTGAACCTGCGGAAGGATCATTACCGAGTGAGGGCCCTCTGGGTCCAACCTC  8598

Query  67    CCACCCGTGTTTATTTTACCTTGTTGCTTcggcgggcccgccttaactggccgccggggg  126
             ||||||||||||||  ||||| |||||||||||||||||||| | |  ||||||||||||
Sbjct  8597  CCACCCGTGTTTATCATACCTAGTTGCTTCGGCGGGCCCGCCGTTA--GGCCGCCGGGGG  8540

Query  127   gcttacgcccccgggcccgcgcccgccgAAGACACCCTCGAACTCTGTCTGAAGATTGTA  186
             ||   |||||||||||||||||||||||||| | |||  |||| |||||||||||||| |
Sbjct  8539  GCACCCGCCCCCGGGCCCGCGCCCGCCGAAGCCCCCCCTGAACGCTGTCTGAAGATTGCA  8480

Query  187   GTCTGAGTGAAAATATAAATTATTTAAAACTTTCAACAACGGATCTCTTGGTTCCGGCAT  246
             ||||||| ||  |  ||||| | | |||||||||||||||||||||||||||||||||||
Sbjct  8479  GTCTGAGCGATTAGCTAAATCAGTCAAAACTTTCAACAACGGATCTCTTGGTTCCGGCAT  8420

Query  247   C  247
             |
Sbjct  8419  C  8419


>JAMZTW010000106.1 Penicillium simplicissimum strain A4 tig00000169, whole genome 
shotgun sequence
Length=10362

 Score = 311 bits (168),  Expect = 7e-81
 Identities = 217/241 (90%), Gaps = 2/241 (1%)
 Strand=Plus/Minus

Query  7     TTCCGTAGGTGAACCTGCGGAAGGATCATTACCGAGTGAGGGCCCTCTGGGTCCAACCTC  66
             ||||||||||||||||||||||||||||||||||||||||||||||||||||||||||||
Sbjct  3119  TTCCGTAGGTGAACCTGCGGAAGGATCATTACCGAGTGAGGGCCCTCTGGGTCCAACCTC  3060

Query  67    CCACCCGTGTTTATTTTACCTTGTTGCTTcggcgggcccgccttaactggccgccggggg  126
             ||||||||||||||  ||||| |||||||||||||||||||| | |  ||||||||||||
Sbjct  3059  CCACCCGTGTTTATCATACCTAGTTGCTTCGGCGGGCCCGCCGTTA--GGCCGCCGGGGG  3002

Query  127   gcttacgcccccgggcccgcgcccgccgAAGACACCCTCGAACTCTGTCTGAAGATTGTA  186
             ||   |||||||||||||||||||||||||| | |||  |||| |||||||||||||| |
Sbjct  3001  GCACCCGCCCCCGGGCCCGCGCCCGCCGAAGCCCCCCCTGAACGCTGTCTGAAGATTGCA  2942

Query  187   GTCTGAGTGAAAATATAAATTATTTAAAACTTTCAACAACGGATCTCTTGGTTCCGGCAT  246
             ||||||| ||  |  ||||| | | |||||||||||||||||||||||||||||||||||
Sbjct  2941  GTCTGAGCGATTAGCTAAATCAGTCAAAACTTTCAACAACGGATCTCTTGGTTCCGGCAT  2882

Query  247   C  247
             |
Sbjct  2881  C  2881


>JAMZTW010000103.1 Penicillium simplicissimum strain A4 tig00000162, whole genome 
shotgun sequence
Length=17376

 Score = 311 bits (168),  Expect = 7e-81
 Identities = 217/241 (90%), Gaps = 2/241 (1%)
 Strand=Plus/Minus

Query  7     TTCCGTAGGTGAACCTGCGGAAGGATCATTACCGAGTGAGGGCCCTCTGGGTCCAACCTC  66
             ||||||||||||||||||||||||||||||||||||||||||||||||||||||||||||
Sbjct  7808  TTCCGTAGGTGAACCTGCGGAAGGATCATTACCGAGTGAGGGCCCTCTGGGTCCAACCTC  7749

Query  67    CCACCCGTGTTTATTTTACCTTGTTGCTTcggcgggcccgccttaactggccgccggggg  126
             ||||||||||||||  ||||| |||||||||||||||||||| | |  ||||||||||||
Sbjct  7748  CCACCCGTGTTTATCATACCTAGTTGCTTCGGCGGGCCCGCCGTTA--GGCCGCCGGGGG  7691

Query  127   gcttacgcccccgggcccgcgcccgccgAAGACACCCTCGAACTCTGTCTGAAGATTGTA  186
             ||   |||||||||||||||||||||||||| | |||  |||| |||||||||||||| |
Sbjct  7690  GCACCCGCCCCCGGGCCCGCGCCCGCCGAAGCCCCCCCTGAACGCTGTCTGAAGATTGCA  7631

Query  187   GTCTGAGTGAAAATATAAATTATTTAAAACTTTCAACAACGGATCTCTTGGTTCCGGCAT  246
             ||||||| ||  |  ||||| | | |||||||||||||||||||||||||||||||||||
Sbjct  7630  GTCTGAGCGATTAGCTAAATCAGTCAAAACTTTCAACAACGGATCTCTTGGTTCCGGCAT  7571

Query  247   C  247
             |
Sbjct  7570  C  7570


 Score = 281 bits (152),  Expect = 5e-72
 Identities = 216/246 (88%), Gaps = 8/246 (3%)
 Strand=Plus/Minus

Query  7      TTCCGTAGGTGAACCTGCGGAAGGATCATTACCGAGTGAGGGCCCTC-TGGGTCCAACCT  65
              ||||||||||||||||||||||||||||||||||||||||||||||| ||||||||||||
Sbjct  16719  TTCCGTAGGTGAACCTGCGGAAGGATCATTACCGAGTGAGGGCCCTCCTGGGTCCAACCT  16660

Query  66     CCCACCCGTGTTTATTTTACCTTGTTGCTTcggcgggcccgccttaactggccgcc-ggg  124
              |||||| ||||||||  ||||| |||||||||||||||||||| | |  ||||||| |||
Sbjct  16659  CCCACC-GTGTTTATCATACCTAGTTGCTTCGGCGGGCCCGCCGTTA--GGCCGCCGGGG  16603

Query  125    gggcttacgcccccgggcccgcgcccgccgAAGA-CACCCTCGAACTC-T-GTCTGAAGA  181
              ||||   ||||||||||||||||||||||||||  | |||  |||| | | |||||||||
Sbjct  16602  GGGCACCCGCCCCCGGGCCCGCGCCCGCCGAAGCGCCCCCCTGAACGCCTGGTCTGAAGA  16543

Query  182    TTGTAGTCTGAGTGAAAATATAAATTATTTAAAACTTTCAACAACGGATCTCTTGGTTCC  241
              ||| |||||||| ||  |  ||||| | | ||||||||||||||||||||||||||||||
Sbjct  16542  TTGCAGTCTGAGCGATTAGCTAAATCAGTCAAAACTTTCAACAACGGATCTCTTGGTTCC  16483

Query  242    GGCATC  247
              ||||||
Sbjct  16482  GGCATC  16477


>JAMZTW010000102.1 Penicillium simplicissimum strain A4 tig00000161, whole genome 
shotgun sequence
Length=12871

 Score = 311 bits (168),  Expect = 7e-81
 Identities = 217/241 (90%), Gaps = 2/241 (1%)
 Strand=Plus/Minus

Query  7     TTCCGTAGGTGAACCTGCGGAAGGATCATTACCGAGTGAGGGCCCTCTGGGTCCAACCTC  66
             ||||||||||||||||||||||||||||||||||||||||||||||||||||||||||||
Sbjct  3225  TTCCGTAGGTGAACCTGCGGAAGGATCATTACCGAGTGAGGGCCCTCTGGGTCCAACCTC  3166

Query  67    CCACCCGTGTTTATTTTACCTTGTTGCTTcggcgggcccgccttaactggccgccggggg  126
             ||||||||||||||  ||||| |||||||||||||||||||| | |  ||||||||||||
Sbjct  3165  CCACCCGTGTTTATCATACCTAGTTGCTTCGGCGGGCCCGCCGTTA--GGCCGCCGGGGG  3108

Query  127   gcttacgcccccgggcccgcgcccgccgAAGACACCCTCGAACTCTGTCTGAAGATTGTA  186
             ||   |||||||||||||||||||||||||| | |||  |||| |||||||||||||| |
Sbjct  3107  GCACCCGCCCCCGGGCCCGCGCCCGCCGAAGCCCCCCCTGAACGCTGTCTGAAGATTGCA  3048

Query  187   GTCTGAGTGAAAATATAAATTATTTAAAACTTTCAACAACGGATCTCTTGGTTCCGGCAT  246
             ||||||| ||  |  ||||| | | |||||||||||||||||||||||||||||||||||
Sbjct  3047  GTCTGAGCGATTAGCTAAATCAGTCAAAACTTTCAACAACGGATCTCTTGGTTCCGGCAT  2988

Query  247   C  247
             |
Sbjct  2987  C  2987


 Score = 311 bits (168),  Expect = 7e-81
 Identities = 217/241 (90%), Gaps = 2/241 (1%)
 Strand=Plus/Minus

Query  7      TTCCGTAGGTGAACCTGCGGAAGGATCATTACCGAGTGAGGGCCCTCTGGGTCCAACCTC  66
              ||||||||||||||||||||||||||||||||||||||||||||||||||||||||||||
Sbjct  12125  TTCCGTAGGTGAACCTGCGGAAGGATCATTACCGAGTGAGGGCCCTCTGGGTCCAACCTC  12066

Query  67     CCACCCGTGTTTATTTTACCTTGTTGCTTcggcgggcccgccttaactggccgccggggg  126
              ||||||||||||||  ||||| |||||||||||||||||||| | |  ||||||||||||
Sbjct  12065  CCACCCGTGTTTATCATACCTAGTTGCTTCGGCGGGCCCGCCGTTA--GGCCGCCGGGGG  12008

Query  127    gcttacgcccccgggcccgcgcccgccgAAGACACCCTCGAACTCTGTCTGAAGATTGTA  186
              ||   |||||||||||||||||||||||||| | |||  |||| |||||||||||||| |
Sbjct  12007  GCACCCGCCCCCGGGCCCGCGCCCGCCGAAGCCCCCCCTGAACGCTGTCTGAAGATTGCA  11948

Query  187    GTCTGAGTGAAAATATAAATTATTTAAAACTTTCAACAACGGATCTCTTGGTTCCGGCAT  246
              ||||||| ||  |  ||||| | | |||||||||||||||||||||||||||||||||||
Sbjct  11947  GTCTGAGCGATTAGCTAAATCAGTCAAAACTTTCAACAACGGATCTCTTGGTTCCGGCAT  11888

Query  247    C  247
              |
Sbjct  11887  C  11887


>JAMZTW010000101.1 Penicillium simplicissimum strain A4 tig00000160, whole genome 
shotgun sequence
Length=12068

 Score = 311 bits (168),  Expect = 7e-81
 Identities = 217/241 (90%), Gaps = 2/241 (1%)
 Strand=Plus/Minus

Query  7     TTCCGTAGGTGAACCTGCGGAAGGATCATTACCGAGTGAGGGCCCTCTGGGTCCAACCTC  66
             ||||||||||||||||||||||||||||||||||||||||||||||||||||||||||||
Sbjct  3380  TTCCGTAGGTGAACCTGCGGAAGGATCATTACCGAGTGAGGGCCCTCTGGGTCCAACCTC  3321

Query  67    CCACCCGTGTTTATTTTACCTTGTTGCTTcggcgggcccgccttaactggccgccggggg  126
             ||||||||||||||  ||||| |||||||||||||||||||| | |  ||||||||||||
Sbjct  3320  CCACCCGTGTTTATCATACCTAGTTGCTTCGGCGGGCCCGCCGTTA--GGCCGCCGGGGG  3263

Query  127   gcttacgcccccgggcccgcgcccgccgAAGACACCCTCGAACTCTGTCTGAAGATTGTA  186
             ||   |||||||||||||||||||||||||| | |||  |||| |||||||||||||| |
Sbjct  3262  GCACCCGCCCCCGGGCCCGCGCCCGCCGAAGCCCCCCCTGAACGCTGTCTGAAGATTGCA  3203

Query  187   GTCTGAGTGAAAATATAAATTATTTAAAACTTTCAACAACGGATCTCTTGGTTCCGGCAT  246
             ||||||| ||  |  ||||| | | |||||||||||||||||||||||||||||||||||
Sbjct  3202  GTCTGAGCGATTAGCTAAATCAGTCAAAACTTTCAACAACGGATCTCTTGGTTCCGGCAT  3143

Query  247   C  247
             |
Sbjct  3142  C  3142


 Score = 63.9 bits (34),  Expect = 2e-06
 Identities = 34/34 (100%), Gaps = 0/34 (0%)
 Strand=Plus/Minus

Query  214    AACTTTCAACAACGGATCTCTTGGTTCCGGCATC  247
              ||||||||||||||||||||||||||||||||||
Sbjct  12067  AACTTTCAACAACGGATCTCTTGGTTCCGGCATC  12034


>JAMZTW010000100.1 Penicillium simplicissimum strain A4 tig00000159, whole genome 
shotgun sequence
Length=15066

 Score = 311 bits (168),  Expect = 7e-81
 Identities = 217/241 (90%), Gaps = 2/241 (1%)
 Strand=Plus/Minus

Query  7     TTCCGTAGGTGAACCTGCGGAAGGATCATTACCGAGTGAGGGCCCTCTGGGTCCAACCTC  66
             ||||||||||||||||||||||||||||||||||||||||||||||||||||||||||||
Sbjct  3371  TTCCGTAGGTGAACCTGCGGAAGGATCATTACCGAGTGAGGGCCCTCTGGGTCCAACCTC  3312

Query  67    CCACCCGTGTTTATTTTACCTTGTTGCTTcggcgggcccgccttaactggccgccggggg  126
             ||||||||||||||  ||||| |||||||||||||||||||| | |  ||||||||||||
Sbjct  3311  CCACCCGTGTTTATCATACCTAGTTGCTTCGGCGGGCCCGCCGTTA--GGCCGCCGGGGG  3254

Query  127   gcttacgcccccgggcccgcgcccgccgAAGACACCCTCGAACTCTGTCTGAAGATTGTA  186
             ||   |||||||||||||||||||||||||| | |||  |||| |||||||||||||| |
Sbjct  3253  GCACCCGCCCCCGGGCCCGCGCCCGCCGAAGCCCCCCCTGAACGCTGTCTGAAGATTGCA  3194

Query  187   GTCTGAGTGAAAATATAAATTATTTAAAACTTTCAACAACGGATCTCTTGGTTCCGGCAT  246
             ||||||| ||  |  ||||| | | |||||||||||||||||||||||||||||||||||
Sbjct  3193  GTCTGAGCGATTAGCTAAATCAGTCAAAACTTTCAACAACGGATCTCTTGGTTCCGGCAT  3134

Query  247   C  247
             |
Sbjct  3133  C  3133


 Score = 311 bits (168),  Expect = 7e-81
 Identities = 217/241 (90%), Gaps = 2/241 (1%)
 Strand=Plus/Minus

Query  7      TTCCGTAGGTGAACCTGCGGAAGGATCATTACCGAGTGAGGGCCCTCTGGGTCCAACCTC  66
              ||||||||||||||||||||||||||||||||||||||||||||||||||||||||||||
Sbjct  12262  TTCCGTAGGTGAACCTGCGGAAGGATCATTACCGAGTGAGGGCCCTCTGGGTCCAACCTC  12203

Query  67     CCACCCGTGTTTATTTTACCTTGTTGCTTcggcgggcccgccttaactggccgccggggg  126
              ||||||||||||||  ||||| |||||||||||||||||||| | |  ||||||||||||
Sbjct  12202  CCACCCGTGTTTATCATACCTAGTTGCTTCGGCGGGCCCGCCGTTA--GGCCGCCGGGGG  12145

Query  127    gcttacgcccccgggcccgcgcccgccgAAGACACCCTCGAACTCTGTCTGAAGATTGTA  186
              ||   |||||||||||||||||||||||||| | |||  |||| |||||||||||||| |
Sbjct  12144  GCACCCGCCCCCGGGCCCGCGCCCGCCGAAGCCCCCCCTGAACGCTGTCTGAAGATTGCA  12085

Query  187    GTCTGAGTGAAAATATAAATTATTTAAAACTTTCAACAACGGATCTCTTGGTTCCGGCAT  246
              ||||||| ||  |  ||||| | | |||||||||||||||||||||||||||||||||||
Sbjct  12084  GTCTGAGCGATTAGCTAAATCAGTCAAAACTTTCAACAACGGATCTCTTGGTTCCGGCAT  12025

Query  247    C  247
              |
Sbjct  12024  C  12024


>JAMZTW010000099.1 Penicillium simplicissimum strain A4 tig00000158, whole genome 
shotgun sequence
Length=14330

 Score = 311 bits (168),  Expect = 7e-81
 Identities = 217/241 (90%), Gaps = 2/241 (1%)
 Strand=Plus/Minus

Query  7    TTCCGTAGGTGAACCTGCGGAAGGATCATTACCGAGTGAGGGCCCTCTGGGTCCAACCTC  66
            ||||||||||||||||||||||||||||||||||||||||||||||||||||||||||||
Sbjct  525  TTCCGTAGGTGAACCTGCGGAAGGATCATTACCGAGTGAGGGCCCTCTGGGTCCAACCTC  466

Query  67   CCACCCGTGTTTATTTTACCTTGTTGCTTcggcgggcccgccttaactggccgccggggg  126
            ||||||||||||||  ||||| |||||||||||||||||||| | |  ||||||||||||
Sbjct  465  CCACCCGTGTTTATCATACCTAGTTGCTTCGGCGGGCCCGCCGTTA--GGCCGCCGGGGG  408

Query  127  gcttacgcccccgggcccgcgcccgccgAAGACACCCTCGAACTCTGTCTGAAGATTGTA  186
            ||   |||||||||||||||||||||||||| | |||  |||| |||||||||||||| |
Sbjct  407  GCACCCGCCCCCGGGCCCGCGCCCGCCGAAGCCCCCCCTGAACGCTGTCTGAAGATTGCA  348

Query  187  GTCTGAGTGAAAATATAAATTATTTAAAACTTTCAACAACGGATCTCTTGGTTCCGGCAT  246
            ||||||| ||  |  ||||| | | |||||||||||||||||||||||||||||||||||
Sbjct  347  GTCTGAGCGATTAGCTAAATCAGTCAAAACTTTCAACAACGGATCTCTTGGTTCCGGCAT  288

Query  247  C  247
            |
Sbjct  287  C  287


 Score = 311 bits (168),  Expect = 7e-81
 Identities = 217/241 (90%), Gaps = 2/241 (1%)
 Strand=Plus/Minus

Query  7     TTCCGTAGGTGAACCTGCGGAAGGATCATTACCGAGTGAGGGCCCTCTGGGTCCAACCTC  66
             ||||||||||||||||||||||||||||||||||||||||||||||||||||||||||||
Sbjct  9379  TTCCGTAGGTGAACCTGCGGAAGGATCATTACCGAGTGAGGGCCCTCTGGGTCCAACCTC  9320

Query  67    CCACCCGTGTTTATTTTACCTTGTTGCTTcggcgggcccgccttaactggccgccggggg  126
             ||||||||||||||  ||||| |||||||||||||||||||| | |  ||||||||||||
Sbjct  9319  CCACCCGTGTTTATCATACCTAGTTGCTTCGGCGGGCCCGCCGTTA--GGCCGCCGGGGG  9262

Query  127   gcttacgcccccgggcccgcgcccgccgAAGACACCCTCGAACTCTGTCTGAAGATTGTA  186
             ||   |||||||||||||||||||||||||| | |||  |||| |||||||||||||| |
Sbjct  9261  GCACCCGCCCCCGGGCCCGCGCCCGCCGAAGCCCCCCCTGAACGCTGTCTGAAGATTGCA  9202

Query  187   GTCTGAGTGAAAATATAAATTATTTAAAACTTTCAACAACGGATCTCTTGGTTCCGGCAT  246
             ||||||| ||  |  ||||| | | |||||||||||||||||||||||||||||||||||
Sbjct  9201  GTCTGAGCGATTAGCTAAATCAGTCAAAACTTTCAACAACGGATCTCTTGGTTCCGGCAT  9142

Query  247   C  247
             |
Sbjct  9141  C  9141


>JAMZTW010000098.1 Penicillium simplicissimum strain A4 tig00000157, whole genome 
shotgun sequence
Length=12871

 Score = 311 bits (168),  Expect = 7e-81
 Identities = 217/241 (90%), Gaps = 2/241 (1%)
 Strand=Plus/Minus

Query  7     TTCCGTAGGTGAACCTGCGGAAGGATCATTACCGAGTGAGGGCCCTCTGGGTCCAACCTC  66
             ||||||||||||||||||||||||||||||||||||||||||||||||||||||||||||
Sbjct  3328  TTCCGTAGGTGAACCTGCGGAAGGATCATTACCGAGTGAGGGCCCTCTGGGTCCAACCTC  3269

Query  67    CCACCCGTGTTTATTTTACCTTGTTGCTTcggcgggcccgccttaactggccgccggggg  126
             ||||||||||||||  ||||| |||||||||||||||||||| | |  ||||||||||||
Sbjct  3268  CCACCCGTGTTTATCATACCTAGTTGCTTCGGCGGGCCCGCCGTTA--GGCCGCCGGGGG  3211

Query  127   gcttacgcccccgggcccgcgcccgccgAAGACACCCTCGAACTCTGTCTGAAGATTGTA  186
             ||   |||||||||||||||||||||||||| | |||  |||| |||||||||||||| |
Sbjct  3210  GCACCCGCCCCCGGGCCCGCGCCCGCCGAAGCCCCCCCTGAACGCTGTCTGAAGATTGCA  3151

Query  187   GTCTGAGTGAAAATATAAATTATTTAAAACTTTCAACAACGGATCTCTTGGTTCCGGCAT  246
             ||||||| ||  |  ||||| | | |||||||||||||||||||||||||||||||||||
Sbjct  3150  GTCTGAGCGATTAGCTAAATCAGTCAAAACTTTCAACAACGGATCTCTTGGTTCCGGCAT  3091

Query  247   C  247
             |
Sbjct  3090  C  3090


 Score = 311 bits (168),  Expect = 7e-81
 Identities = 217/241 (90%), Gaps = 2/241 (1%)
 Strand=Plus/Minus

Query  7      TTCCGTAGGTGAACCTGCGGAAGGATCATTACCGAGTGAGGGCCCTCTGGGTCCAACCTC  66
              ||||||||||||||||||||||||||||||||||||||||||||||||||||||||||||
Sbjct  12217  TTCCGTAGGTGAACCTGCGGAAGGATCATTACCGAGTGAGGGCCCTCTGGGTCCAACCTC  12158

Query  67     CCACCCGTGTTTATTTTACCTTGTTGCTTcggcgggcccgccttaactggccgccggggg  126
              ||||||||||||||  ||||| |||||||||||||||||||| | |  ||||||||||||
Sbjct  12157  CCACCCGTGTTTATCATACCTAGTTGCTTCGGCGGGCCCGCCGTTA--GGCCGCCGGGGG  12100

Query  127    gcttacgcccccgggcccgcgcccgccgAAGACACCCTCGAACTCTGTCTGAAGATTGTA  186
              ||   |||||||||||||||||||||||||| | |||  |||| |||||||||||||| |
Sbjct  12099  GCACCCGCCCCCGGGCCCGCGCCCGCCGAAGCCCCCCCTGAACGCTGTCTGAAGATTGCA  12040

Query  187    GTCTGAGTGAAAATATAAATTATTTAAAACTTTCAACAACGGATCTCTTGGTTCCGGCAT  246
              ||||||| ||  |  ||||| | | |||||||||||||||||||||||||||||||||||
Sbjct  12039  GTCTGAGCGATTAGCTAAATCAGTCAAAACTTTCAACAACGGATCTCTTGGTTCCGGCAT  11980

Query  247    C  247
              |
Sbjct  11979  C  11979


>JAMZTW010000097.1 Penicillium simplicissimum strain A4 tig00000156, whole genome 
shotgun sequence
Length=9971

 Score = 311 bits (168),  Expect = 7e-81
 Identities = 217/241 (90%), Gaps = 2/241 (1%)
 Strand=Plus/Plus

Query  7     TTCCGTAGGTGAACCTGCGGAAGGATCATTACCGAGTGAGGGCCCTCTGGGTCCAACCTC  66
             ||||||||||||||||||||||||||||||||||||||||||||||||||||||||||||
Sbjct  2198  TTCCGTAGGTGAACCTGCGGAAGGATCATTACCGAGTGAGGGCCCTCTGGGTCCAACCTC  2257

Query  67    CCACCCGTGTTTATTTTACCTTGTTGCTTcggcgggcccgccttaactggccgccggggg  126
             ||||||||||||||  ||||| |||||||||||||||||||| | |  ||||||||||||
Sbjct  2258  CCACCCGTGTTTATCATACCTAGTTGCTTCGGCGGGCCCGCCGTTA--GGCCGCCGGGGG  2315

Query  127   gcttacgcccccgggcccgcgcccgccgAAGACACCCTCGAACTCTGTCTGAAGATTGTA  186
             ||   |||||||||||||||||||||||||| | |||  |||| |||||||||||||| |
Sbjct  2316  GCACCCGCCCCCGGGCCCGCGCCCGCCGAAGCCCCCCCTGAACGCTGTCTGAAGATTGCA  2375

Query  187   GTCTGAGTGAAAATATAAATTATTTAAAACTTTCAACAACGGATCTCTTGGTTCCGGCAT  246
             ||||||| ||  |  ||||| | | |||||||||||||||||||||||||||||||||||
Sbjct  2376  GTCTGAGCGATTAGCTAAATCAGTCAAAACTTTCAACAACGGATCTCTTGGTTCCGGCAT  2435

Query  247   C  247
             |
Sbjct  2436  C  2436


>JAMZTW010000096.1 Penicillium simplicissimum strain A4 tig00000155, whole genome 
shotgun sequence
Length=13138

 Score = 311 bits (168),  Expect = 7e-81
 Identities = 217/241 (90%), Gaps = 2/241 (1%)
 Strand=Plus/Plus

Query  7     TTCCGTAGGTGAACCTGCGGAAGGATCATTACCGAGTGAGGGCCCTCTGGGTCCAACCTC  66
             ||||||||||||||||||||||||||||||||||||||||||||||||||||||||||||
Sbjct  3273  TTCCGTAGGTGAACCTGCGGAAGGATCATTACCGAGTGAGGGCCCTCTGGGTCCAACCTC  3332

Query  67    CCACCCGTGTTTATTTTACCTTGTTGCTTcggcgggcccgccttaactggccgccggggg  126
             ||||||||||||||  ||||| |||||||||||||||||||| | |  ||||||||||||
Sbjct  3333  CCACCCGTGTTTATCATACCTAGTTGCTTCGGCGGGCCCGCCGTTA--GGCCGCCGGGGG  3390

Query  127   gcttacgcccccgggcccgcgcccgccgAAGACACCCTCGAACTCTGTCTGAAGATTGTA  186
             ||   |||||||||||||||||||||||||| | |||  |||| |||||||||||||| |
Sbjct  3391  GCACCCGCCCCCGGGCCCGCGCCCGCCGAAGCCCCCCCTGAACGCTGTCTGAAGATTGCA  3450

Query  187   GTCTGAGTGAAAATATAAATTATTTAAAACTTTCAACAACGGATCTCTTGGTTCCGGCAT  246
             ||||||| ||  |  ||||| | | |||||||||||||||||||||||||||||||||||
Sbjct  3451  GTCTGAGCGATTAGCTAAATCAGTCAAAACTTTCAACAACGGATCTCTTGGTTCCGGCAT  3510

Query  247   C  247
             |
Sbjct  3511  C  3511


 Score = 311 bits (168),  Expect = 7e-81
 Identities = 217/241 (90%), Gaps = 2/241 (1%)
 Strand=Plus/Plus

Query  7      TTCCGTAGGTGAACCTGCGGAAGGATCATTACCGAGTGAGGGCCCTCTGGGTCCAACCTC  66
              ||||||||||||||||||||||||||||||||||||||||||||||||||||||||||||
Sbjct  12164  TTCCGTAGGTGAACCTGCGGAAGGATCATTACCGAGTGAGGGCCCTCTGGGTCCAACCTC  12223

Query  67     CCACCCGTGTTTATTTTACCTTGTTGCTTcggcgggcccgccttaactggccgccggggg  126
              ||||||||||||||  ||||| |||||||||||||||||||| | |  ||||||||||||
Sbjct  12224  CCACCCGTGTTTATCATACCTAGTTGCTTCGGCGGGCCCGCCGTTA--GGCCGCCGGGGG  12281

Query  127    gcttacgcccccgggcccgcgcccgccgAAGACACCCTCGAACTCTGTCTGAAGATTGTA  186
              ||   |||||||||||||||||||||||||| | |||  |||| |||||||||||||| |
Sbjct  12282  GCACCCGCCCCCGGGCCCGCGCCCGCCGAAGCCCCCCCTGAACGCTGTCTGAAGATTGCA  12341

Query  187    GTCTGAGTGAAAATATAAATTATTTAAAACTTTCAACAACGGATCTCTTGGTTCCGGCAT  246
              ||||||| ||  |  ||||| | | |||||||||||||||||||||||||||||||||||
Sbjct  12342  GTCTGAGCGATTAGCTAAATCAGTCAAAACTTTCAACAACGGATCTCTTGGTTCCGGCAT  12401

Query  247    C  247
              |
Sbjct  12402  C  12402


>JAMZTW010000094.1 Penicillium simplicissimum strain A4 tig00000153, whole genome 
shotgun sequence
Length=12468

 Score = 311 bits (168),  Expect = 7e-81
 Identities = 217/241 (90%), Gaps = 2/241 (1%)
 Strand=Plus/Plus

Query  7     TTCCGTAGGTGAACCTGCGGAAGGATCATTACCGAGTGAGGGCCCTCTGGGTCCAACCTC  66
             ||||||||||||||||||||||||||||||||||||||||||||||||||||||||||||
Sbjct  1098  TTCCGTAGGTGAACCTGCGGAAGGATCATTACCGAGTGAGGGCCCTCTGGGTCCAACCTC  1157

Query  67    CCACCCGTGTTTATTTTACCTTGTTGCTTcggcgggcccgccttaactggccgccggggg  126
             ||||||||||||||  ||||| |||||||||||||||||||| | |  ||||||||||||
Sbjct  1158  CCACCCGTGTTTATCATACCTAGTTGCTTCGGCGGGCCCGCCGTTA--GGCCGCCGGGGG  1215

Query  127   gcttacgcccccgggcccgcgcccgccgAAGACACCCTCGAACTCTGTCTGAAGATTGTA  186
             ||   |||||||||||||||||||||||||| | |||  |||| |||||||||||||| |
Sbjct  1216  GCACCCGCCCCCGGGCCCGCGCCCGCCGAAGCCCCCCCTGAACGCTGTCTGAAGATTGCA  1275

Query  187   GTCTGAGTGAAAATATAAATTATTTAAAACTTTCAACAACGGATCTCTTGGTTCCGGCAT  246
             ||||||| ||  |  ||||| | | |||||||||||||||||||||||||||||||||||
Sbjct  1276  GTCTGAGCGATTAGCTAAATCAGTCAAAACTTTCAACAACGGATCTCTTGGTTCCGGCAT  1335

Query  247   C  247
             |
Sbjct  1336  C  1336


 Score = 311 bits (168),  Expect = 7e-81
 Identities = 217/241 (90%), Gaps = 2/241 (1%)
 Strand=Plus/Plus

Query  7      TTCCGTAGGTGAACCTGCGGAAGGATCATTACCGAGTGAGGGCCCTCTGGGTCCAACCTC  66
              ||||||||||||||||||||||||||||||||||||||||||||||||||||||||||||
Sbjct  9988   TTCCGTAGGTGAACCTGCGGAAGGATCATTACCGAGTGAGGGCCCTCTGGGTCCAACCTC  10047

Query  67     CCACCCGTGTTTATTTTACCTTGTTGCTTcggcgggcccgccttaactggccgccggggg  126
              ||||||||||||||  ||||| |||||||||||||||||||| | |  ||||||||||||
Sbjct  10048  CCACCCGTGTTTATCATACCTAGTTGCTTCGGCGGGCCCGCCGTTA--GGCCGCCGGGGG  10105

Query  127    gcttacgcccccgggcccgcgcccgccgAAGACACCCTCGAACTCTGTCTGAAGATTGTA  186
              ||   |||||||||||||||||||||||||| | |||  |||| |||||||||||||| |
Sbjct  10106  GCACCCGCCCCCGGGCCCGCGCCCGCCGAAGCCCCCCCTGAACGCTGTCTGAAGATTGCA  10165

Query  187    GTCTGAGTGAAAATATAAATTATTTAAAACTTTCAACAACGGATCTCTTGGTTCCGGCAT  246
              ||||||| ||  |  ||||| | | |||||||||||||||||||||||||||||||||||
Sbjct  10166  GTCTGAGCGATTAGCTAAATCAGTCAAAACTTTCAACAACGGATCTCTTGGTTCCGGCAT  10225

Query  247    C  247
              |
Sbjct  10226  C  10226


>JAMZTW010000093.1 Penicillium simplicissimum strain A4 tig00000152, whole genome 
shotgun sequence
Length=12502

 Score = 311 bits (168),  Expect = 7e-81
 Identities = 217/241 (90%), Gaps = 2/241 (1%)
 Strand=Plus/Minus

Query  7     TTCCGTAGGTGAACCTGCGGAAGGATCATTACCGAGTGAGGGCCCTCTGGGTCCAACCTC  66
             ||||||||||||||||||||||||||||||||||||||||||||||||||||||||||||
Sbjct  1490  TTCCGTAGGTGAACCTGCGGAAGGATCATTACCGAGTGAGGGCCCTCTGGGTCCAACCTC  1431

Query  67    CCACCCGTGTTTATTTTACCTTGTTGCTTcggcgggcccgccttaactggccgccggggg  126
             ||||||||||||||  ||||| |||||||||||||||||||| | |  ||||||||||||
Sbjct  1430  CCACCCGTGTTTATCATACCTAGTTGCTTCGGCGGGCCCGCCGTTA--GGCCGCCGGGGG  1373

Query  127   gcttacgcccccgggcccgcgcccgccgAAGACACCCTCGAACTCTGTCTGAAGATTGTA  186
             ||   |||||||||||||||||||||||||| | |||  |||| |||||||||||||| |
Sbjct  1372  GCACCCGCCCCCGGGCCCGCGCCCGCCGAAGCCCCCCCTGAACGCTGTCTGAAGATTGCA  1313

Query  187   GTCTGAGTGAAAATATAAATTATTTAAAACTTTCAACAACGGATCTCTTGGTTCCGGCAT  246
             ||||||| ||  |  ||||| | | |||||||||||||||||||||||||||||||||||
Sbjct  1312  GTCTGAGCGATTAGCTAAATCAGTCAAAACTTTCAACAACGGATCTCTTGGTTCCGGCAT  1253

Query  247   C  247
             |
Sbjct  1252  C  1252


 Score = 311 bits (168),  Expect = 7e-81
 Identities = 217/241 (90%), Gaps = 2/241 (1%)
 Strand=Plus/Minus

Query  7      TTCCGTAGGTGAACCTGCGGAAGGATCATTACCGAGTGAGGGCCCTCTGGGTCCAACCTC  66
              ||||||||||||||||||||||||||||||||||||||||||||||||||||||||||||
Sbjct  10383  TTCCGTAGGTGAACCTGCGGAAGGATCATTACCGAGTGAGGGCCCTCTGGGTCCAACCTC  10324

Query  67     CCACCCGTGTTTATTTTACCTTGTTGCTTcggcgggcccgccttaactggccgccggggg  126
              ||||||||||||||  ||||| |||||||||||||||||||| | |  ||||||||||||
Sbjct  10323  CCACCCGTGTTTATCATACCTAGTTGCTTCGGCGGGCCCGCCGTTA--GGCCGCCGGGGG  10266

Query  127    gcttacgcccccgggcccgcgcccgccgAAGACACCCTCGAACTCTGTCTGAAGATTGTA  186
              ||   |||||||||||||||||||||||||| | |||  |||| |||||||||||||| |
Sbjct  10265  GCACCCGCCCCCGGGCCCGCGCCCGCCGAAGCCCCCCCTGAACGCTGTCTGAAGATTGCA  10206

Query  187    GTCTGAGTGAAAATATAAATTATTTAAAACTTTCAACAACGGATCTCTTGGTTCCGGCAT  246
              ||||||| ||  |  ||||| | | |||||||||||||||||||||||||||||||||||
Sbjct  10205  GTCTGAGCGATTAGCTAAATCAGTCAAAACTTTCAACAACGGATCTCTTGGTTCCGGCAT  10146

Query  247    C  247
              |
Sbjct  10145  C  10145


>JAMZTW010000092.1 Penicillium simplicissimum strain A4 tig00000151, whole genome 
shotgun sequence
Length=10450

 Score = 311 bits (168),  Expect = 7e-81
 Identities = 217/241 (90%), Gaps = 2/241 (1%)
 Strand=Plus/Plus

Query  7     TTCCGTAGGTGAACCTGCGGAAGGATCATTACCGAGTGAGGGCCCTCTGGGTCCAACCTC  66
             ||||||||||||||||||||||||||||||||||||||||||||||||||||||||||||
Sbjct  7776  TTCCGTAGGTGAACCTGCGGAAGGATCATTACCGAGTGAGGGCCCTCTGGGTCCAACCTC  7835

Query  67    CCACCCGTGTTTATTTTACCTTGTTGCTTcggcgggcccgccttaactggccgccggggg  126
             ||||||||||||||  ||||| |||||||||||||||||||| | |  ||||||||||||
Sbjct  7836  CCACCCGTGTTTATCATACCTAGTTGCTTCGGCGGGCCCGCCGTTA--GGCCGCCGGGGG  7893

Query  127   gcttacgcccccgggcccgcgcccgccgAAGACACCCTCGAACTCTGTCTGAAGATTGTA  186
             ||   |||||||||||||||||||||||||| | |||  |||| |||||||||||||| |
Sbjct  7894  GCACCCGCCCCCGGGCCCGCGCCCGCCGAAGCCCCCCCTGAACGCTGTCTGAAGATTGCA  7953

Query  187   GTCTGAGTGAAAATATAAATTATTTAAAACTTTCAACAACGGATCTCTTGGTTCCGGCAT  246
             ||||||| ||  |  ||||| | | |||||||||||||||||||||||||||||||||||
Sbjct  7954  GTCTGAGCGATTAGCTAAATCAGTCAAAACTTTCAACAACGGATCTCTTGGTTCCGGCAT  8013

Query  247   C  247
             |
Sbjct  8014  C  8014


>JAMZTW010000091.1 Penicillium simplicissimum strain A4 tig00000150, whole genome 
shotgun sequence
Length=17984

 Score = 311 bits (168),  Expect = 7e-81
 Identities = 217/241 (90%), Gaps = 2/241 (1%)
 Strand=Plus/Plus

Query  7     TTCCGTAGGTGAACCTGCGGAAGGATCATTACCGAGTGAGGGCCCTCTGGGTCCAACCTC  66
             ||||||||||||||||||||||||||||||||||||||||||||||||||||||||||||
Sbjct  8911  TTCCGTAGGTGAACCTGCGGAAGGATCATTACCGAGTGAGGGCCCTCTGGGTCCAACCTC  8970

Query  67    CCACCCGTGTTTATTTTACCTTGTTGCTTcggcgggcccgccttaactggccgccggggg  126
             ||||||||||||||  ||||| |||||||||||||||||||| | |  ||||||||||||
Sbjct  8971  CCACCCGTGTTTATCATACCTAGTTGCTTCGGCGGGCCCGCCGTTA--GGCCGCCGGGGG  9028

Query  127   gcttacgcccccgggcccgcgcccgccgAAGACACCCTCGAACTCTGTCTGAAGATTGTA  186
             ||   |||||||||||||||||||||||||| | |||  |||| |||||||||||||| |
Sbjct  9029  GCACCCGCCCCCGGGCCCGCGCCCGCCGAAGCCCCCCCTGAACGCTGTCTGAAGATTGCA  9088

Query  187   GTCTGAGTGAAAATATAAATTATTTAAAACTTTCAACAACGGATCTCTTGGTTCCGGCAT  246
             ||||||| ||  |  ||||| | | |||||||||||||||||||||||||||||||||||
Sbjct  9089  GTCTGAGCGATTAGCTAAATCAGTCAAAACTTTCAACAACGGATCTCTTGGTTCCGGCAT  9148

Query  247   C  247
             |
Sbjct  9149  C  9149


 Score = 259 bits (140),  Expect = 3e-65
 Identities = 200/228 (88%), Gaps = 7/228 (3%)
 Strand=Plus/Plus

Query  25   GGAAGGATCATTACCGAGTGAGGGCCCTCTGGGTCCAACCTCCCACCCGTGTTTATTTTA  84
            ||||||||||||||||||||||||||||||||||||||||||||||||||||||||  ||
Sbjct  1    GGAAGGATCATTACCGAGTGAGGGCCCTCTGGGTCCAACCTCCCACCCGTGTTTATCATA  60

Query  85   CCTTG-TTGCTTcggcgggcccgccttaactggccgcc-ggggggcttacgcccccgggc  142
            ||| | ||||||||||||||||||| | |  ||||||| |||||||   |||||||||||
Sbjct  61   CCTAGTTTGCTTCGGCGGGCCCGCCGTTA--GGCCGCCGGGGGGGCACCCGCCCCCGGGC  118

Query  143  ccgcgccc-gccgAAGACACCCTC-GAACTCTGTCTGAAGATTGTAGTCTGAGTGAAAAT  200
            |||||||| ||||||| | ||| | |||| |||||||||||||| |||||||| ||  | 
Sbjct  119  CCGCGCCCAGCCGAAGCCCCCCCCTGAACGCTGTCTGAAGATTGCAGTCTGAGCGATTAG  178

Query  201  ATAAATTATTTAAAACTTTCAACAACGGATCTCTTGGTTCCGG-CATC  247
             ||||| | | |||||||||||||||||||||||||||||||| ||||
Sbjct  179  CTAAATCAGTCAAAACTTTCAACAACGGATCTCTTGGTTCCGGGCATC  226


 Score = 226 bits (122),  Expect = 3e-55
 Identities = 153/168 (91%), Gaps = 2/168 (1%)
 Strand=Plus/Plus

Query  7      TTCCGTAGGTGAACCTGCGGAAGGATCATTACCGAGTGAGGGCCCTCTGGGTCCAACCTC  66
              ||||||||||||||||||||||||||||||||||||||||||||||||||||||||||||
Sbjct  17819  TTCCGTAGGTGAACCTGCGGAAGGATCATTACCGAGTGAGGGCCCTCTGGGTCCAACCTC  17878

Query  67     CCACCCGTGTTTATTTTACCTTGTTGCTTcggcgggcccgccttaactggccgccggggg  126
              ||||||||||||||  ||||| |||||||||||||||||||| | |  ||||||||||||
Sbjct  17879  CCACCCGTGTTTATCATACCTAGTTGCTTCGGCGGGCCCGCCGTTA--GGCCGCCGGGGG  17936

Query  127    gcttacgcccccgggcccgcgcccgccgAAGACACCCTCGAACTCTGT  174
              ||   |||||||||||||||||||||||||| | |||  |||| ||||
Sbjct  17937  GCACCCGCCCCCGGGCCCGCGCCCGCCGAAGCCCCCCCTGAACGCTGT  17984


>JAMZTW010000090.1 Penicillium simplicissimum strain A4 tig00000149, whole genome 
shotgun sequence
Length=11798

 Score = 311 bits (168),  Expect = 7e-81
 Identities = 217/241 (90%), Gaps = 2/241 (1%)
 Strand=Plus/Minus

Query  7     TTCCGTAGGTGAACCTGCGGAAGGATCATTACCGAGTGAGGGCCCTCTGGGTCCAACCTC  66
             ||||||||||||||||||||||||||||||||||||||||||||||||||||||||||||
Sbjct  8267  TTCCGTAGGTGAACCTGCGGAAGGATCATTACCGAGTGAGGGCCCTCTGGGTCCAACCTC  8208

Query  67    CCACCCGTGTTTATTTTACCTTGTTGCTTcggcgggcccgccttaactggccgccggggg  126
             ||||||||||||||  ||||| |||||||||||||||||||| | |  ||||||||||||
Sbjct  8207  CCACCCGTGTTTATCATACCTAGTTGCTTCGGCGGGCCCGCCGTTA--GGCCGCCGGGGG  8150

Query  127   gcttacgcccccgggcccgcgcccgccgAAGACACCCTCGAACTCTGTCTGAAGATTGTA  186
             ||   |||||||||||||||||||||||||| | |||  |||| |||||||||||||| |
Sbjct  8149  GCACCCGCCCCCGGGCCCGCGCCCGCCGAAGCCCCCCCTGAACGCTGTCTGAAGATTGCA  8090

Query  187   GTCTGAGTGAAAATATAAATTATTTAAAACTTTCAACAACGGATCTCTTGGTTCCGGCAT  246
             ||||||| ||  |  ||||| | | |||||||||||||||||||||||||||||||||||
Sbjct  8089  GTCTGAGCGATTAGCTAAATCAGTCAAAACTTTCAACAACGGATCTCTTGGTTCCGGCAT  8030

Query  247   C  247
             |
Sbjct  8029  C  8029


>JAMZTW010000089.1 Penicillium simplicissimum strain A4 tig00000147, whole genome 
shotgun sequence
Length=19016

 Score = 311 bits (168),  Expect = 7e-81
 Identities = 217/241 (90%), Gaps = 2/241 (1%)
 Strand=Plus/Minus

Query  7    TTCCGTAGGTGAACCTGCGGAAGGATCATTACCGAGTGAGGGCCCTCTGGGTCCAACCTC  66
            ||||||||||||||||||||||||||||||||||||||||||||||||||||||||||||
Sbjct  754  TTCCGTAGGTGAACCTGCGGAAGGATCATTACCGAGTGAGGGCCCTCTGGGTCCAACCTC  695

Query  67   CCACCCGTGTTTATTTTACCTTGTTGCTTcggcgggcccgccttaactggccgccggggg  126
            ||||||||||||||  ||||| |||||||||||||||||||| | |  ||||||||||||
Sbjct  694  CCACCCGTGTTTATCATACCTAGTTGCTTCGGCGGGCCCGCCGTTA--GGCCGCCGGGGG  637

Query  127  gcttacgcccccgggcccgcgcccgccgAAGACACCCTCGAACTCTGTCTGAAGATTGTA  186
            ||   |||||||||||||||||||||||||| | |||  |||| |||||||||||||| |
Sbjct  636  GCACCCGCCCCCGGGCCCGCGCCCGCCGAAGCCCCCCCTGAACGCTGTCTGAAGATTGCA  577

Query  187  GTCTGAGTGAAAATATAAATTATTTAAAACTTTCAACAACGGATCTCTTGGTTCCGGCAT  246
            ||||||| ||  |  ||||| | | |||||||||||||||||||||||||||||||||||
Sbjct  576  GTCTGAGCGATTAGCTAAATCAGTCAAAACTTTCAACAACGGATCTCTTGGTTCCGGCAT  517

Query  247  C  247
            |
Sbjct  516  C  516


 Score = 311 bits (168),  Expect = 7e-81
 Identities = 217/241 (90%), Gaps = 2/241 (1%)
 Strand=Plus/Minus

Query  7     TTCCGTAGGTGAACCTGCGGAAGGATCATTACCGAGTGAGGGCCCTCTGGGTCCAACCTC  66
             ||||||||||||||||||||||||||||||||||||||||||||||||||||||||||||
Sbjct  9647  TTCCGTAGGTGAACCTGCGGAAGGATCATTACCGAGTGAGGGCCCTCTGGGTCCAACCTC  9588

Query  67    CCACCCGTGTTTATTTTACCTTGTTGCTTcggcgggcccgccttaactggccgccggggg  126
             ||||||||||||||  ||||| |||||||||||||||||||| | |  ||||||||||||
Sbjct  9587  CCACCCGTGTTTATCATACCTAGTTGCTTCGGCGGGCCCGCCGTTA--GGCCGCCGGGGG  9530

Query  127   gcttacgcccccgggcccgcgcccgccgAAGACACCCTCGAACTCTGTCTGAAGATTGTA  186
             ||   |||||||||||||||||||||||||| | |||  |||| |||||||||||||| |
Sbjct  9529  GCACCCGCCCCCGGGCCCGCGCCCGCCGAAGCCCCCCCTGAACGCTGTCTGAAGATTGCA  9470

Query  187   GTCTGAGTGAAAATATAAATTATTTAAAACTTTCAACAACGGATCTCTTGGTTCCGGCAT  246
             ||||||| ||  |  ||||| | | |||||||||||||||||||||||||||||||||||
Sbjct  9469  GTCTGAGCGATTAGCTAAATCAGTCAAAACTTTCAACAACGGATCTCTTGGTTCCGGCAT  9410

Query  247   C  247
             |
Sbjct  9409  C  9409


 Score = 292 bits (158),  Expect = 3e-75
 Identities = 214/241 (89%), Gaps = 3/241 (1%)
 Strand=Plus/Minus

Query  7      TTCCGTAGGTGAACCTGCGGAAGGATCATTACCGAGTGAGGGCCCTCTGGGTCCAACCTC  66
              ||||||||||||||||||||||||||||||||||||||||||||||||||||||||||||
Sbjct  18524  TTCCGTAGGTGAACCTGCGGAAGGATCATTACCGAGTGAGGGCCCTCTGGGTCCAACCTC  18465

Query  67     CCACCCGTGTTTATTTTACCTTGTTGCTTcggcgggcccgccttaactggccgccggggg  126
              ||||||||||||||  ||||| |||||||||||||||||||| | |  ||||||||||||
Sbjct  18464  CCACCCGTGTTTATCATACCTAGTTGCTTCGGCGGGCCCGCCGTTA--GGCCGCCGGGGG  18407

Query  127    gcttacgcccccgggcccgcgcccgccgAAGACACCCTCGAACTCTGTCTGAAGATTGTA  186
              ||   |  ||||||||||||||||||||||| | |||  |||| |||||||||||||| |
Sbjct  18406  GCACCCCGCCCCGGGCCCGCGCCCGCCGAAGCCCCCCCTGAACGCTGTCTGAAGATTGCA  18347

Query  187    GTCTGAGTGAAAATATAAATTATTTAAAACTTTCAACAACGGATCTCTTGGTTCCGGCAT  246
              ||||||| ||  |  ||||| | | ||||||||||||||||||||||| |||||||||||
Sbjct  18346  GTCTGAGCGATTAGCTAAATCAGTCAAAACTTTCAACAACGGATCTCT-GGTTCCGGCAT  18288

Query  247    C  247
              |
Sbjct  18287  C  18287


>JAMZTW010000088.1 Penicillium simplicissimum strain A4 tig00000146, whole genome 
shotgun sequence
Length=16016

 Score = 311 bits (168),  Expect = 7e-81
 Identities = 217/241 (90%), Gaps = 2/241 (1%)
 Strand=Plus/Minus

Query  7     TTCCGTAGGTGAACCTGCGGAAGGATCATTACCGAGTGAGGGCCCTCTGGGTCCAACCTC  66
             ||||||||||||||||||||||||||||||||||||||||||||||||||||||||||||
Sbjct  4981  TTCCGTAGGTGAACCTGCGGAAGGATCATTACCGAGTGAGGGCCCTCTGGGTCCAACCTC  4922

Query  67    CCACCCGTGTTTATTTTACCTTGTTGCTTcggcgggcccgccttaactggccgccggggg  126
             ||||||||||||||  ||||| |||||||||||||||||||| | |  ||||||||||||
Sbjct  4921  CCACCCGTGTTTATCATACCTAGTTGCTTCGGCGGGCCCGCCGTTA--GGCCGCCGGGGG  4864

Query  127   gcttacgcccccgggcccgcgcccgccgAAGACACCCTCGAACTCTGTCTGAAGATTGTA  186
             ||   |||||||||||||||||||||||||| | |||  |||| |||||||||||||| |
Sbjct  4863  GCACCCGCCCCCGGGCCCGCGCCCGCCGAAGCCCCCCCTGAACGCTGTCTGAAGATTGCA  4804

Query  187   GTCTGAGTGAAAATATAAATTATTTAAAACTTTCAACAACGGATCTCTTGGTTCCGGCAT  246
             ||||||| ||  |  ||||| | | |||||||||||||||||||||||||||||||||||
Sbjct  4803  GTCTGAGCGATTAGCTAAATCAGTCAAAACTTTCAACAACGGATCTCTTGGTTCCGGCAT  4744

Query  247   C  247
             |
Sbjct  4743  C  4743


 Score = 311 bits (168),  Expect = 7e-81
 Identities = 217/241 (90%), Gaps = 2/241 (1%)
 Strand=Plus/Minus

Query  7      TTCCGTAGGTGAACCTGCGGAAGGATCATTACCGAGTGAGGGCCCTCTGGGTCCAACCTC  66
              ||||||||||||||||||||||||||||||||||||||||||||||||||||||||||||
Sbjct  13875  TTCCGTAGGTGAACCTGCGGAAGGATCATTACCGAGTGAGGGCCCTCTGGGTCCAACCTC  13816

Query  67     CCACCCGTGTTTATTTTACCTTGTTGCTTcggcgggcccgccttaactggccgccggggg  126
              ||||||||||||||  ||||| |||||||||||||||||||| | |  ||||||||||||
Sbjct  13815  CCACCCGTGTTTATCATACCTAGTTGCTTCGGCGGGCCCGCCGTTA--GGCCGCCGGGGG  13758

Query  127    gcttacgcccccgggcccgcgcccgccgAAGACACCCTCGAACTCTGTCTGAAGATTGTA  186
              ||   |||||||||||||||||||||||||| | |||  |||| |||||||||||||| |
Sbjct  13757  GCACCCGCCCCCGGGCCCGCGCCCGCCGAAGCCCCCCCTGAACGCTGTCTGAAGATTGCA  13698

Query  187    GTCTGAGTGAAAATATAAATTATTTAAAACTTTCAACAACGGATCTCTTGGTTCCGGCAT  246
              ||||||| ||  |  ||||| | | |||||||||||||||||||||||||||||||||||
Sbjct  13697  GTCTGAGCGATTAGCTAAATCAGTCAAAACTTTCAACAACGGATCTCTTGGTTCCGGCAT  13638

Query  247    C  247
              |
Sbjct  13637  C  13637


>JAMZTW010000087.1 Penicillium simplicissimum strain A4 tig00000144, whole genome 
shotgun sequence
Length=22454

 Score = 311 bits (168),  Expect = 7e-81
 Identities = 217/241 (90%), Gaps = 2/241 (1%)
 Strand=Plus/Minus

Query  7      TTCCGTAGGTGAACCTGCGGAAGGATCATTACCGAGTGAGGGCCCTCTGGGTCCAACCTC  66
              ||||||||||||||||||||||||||||||||||||||||||||||||||||||||||||
Sbjct  12068  TTCCGTAGGTGAACCTGCGGAAGGATCATTACCGAGTGAGGGCCCTCTGGGTCCAACCTC  12009

Query  67     CCACCCGTGTTTATTTTACCTTGTTGCTTcggcgggcccgccttaactggccgccggggg  126
              ||||||||||||||  ||||| |||||||||||||||||||| | |  ||||||||||||
Sbjct  12008  CCACCCGTGTTTATCATACCTAGTTGCTTCGGCGGGCCCGCCGTTA--GGCCGCCGGGGG  11951

Query  127    gcttacgcccccgggcccgcgcccgccgAAGACACCCTCGAACTCTGTCTGAAGATTGTA  186
              ||   |||||||||||||||||||||||||| | |||  |||| |||||||||||||| |
Sbjct  11950  GCACCCGCCCCCGGGCCCGCGCCCGCCGAAGCCCCCCCTGAACGCTGTCTGAAGATTGCA  11891

Query  187    GTCTGAGTGAAAATATAAATTATTTAAAACTTTCAACAACGGATCTCTTGGTTCCGGCAT  246
              ||||||| ||  |  ||||| | | |||||||||||||||||||||||||||||||||||
Sbjct  11890  GTCTGAGCGATTAGCTAAATCAGTCAAAACTTTCAACAACGGATCTCTTGGTTCCGGCAT  11831

Query  247    C  247
              |
Sbjct  11830  C  11830


 Score = 303 bits (164),  Expect = 1e-78
 Identities = 216/241 (90%), Gaps = 3/241 (1%)
 Strand=Plus/Minus

Query  7     TTCCGTAGGTGAACCTGCGGAAGGATCATTACCGAGTGAGGGCCCTCTGGGTCCAACCTC  66
             ||||||||||||||||||||||||||||||||||||||||||||||||||||||||||||
Sbjct  3176  TTCCGTAGGTGAACCTGCGGAAGGATCATTACCGAGTGAGGGCCCTCTGGGTCCAACCTC  3117

Query  67    CCACCCGTGTTTATTTTACCTTGTTGCTTcggcgggcccgccttaactggccgccggggg  126
             ||||||||||||||  ||||| |||||||||||||||||||| | |  ||||||||||||
Sbjct  3116  CCACCCGTGTTTATCATACCTAGTTGCTTCGGCGGGCCCGCCGTTA--GGCCGCCGGGGG  3059

Query  127   gcttacgcccccgggcccgcgcccgccgAAGACACCCTCGAACTCTGTCTGAAGATTGTA  186
             ||   |||||||||||||||||||||||||| | |||  |||| |||||||||||||| |
Sbjct  3058  GCACCCGCCCCCGGGCCCGCGCCCGCCGAAGCCCCCCCTGAACGCTGTCTGAAGATTGCA  2999

Query  187   GTCTGAGTGAAAATATAAATTATTTAAAACTTTCAACAACGGATCTCTTGGTTCCGGCAT  246
             ||||||| ||  |  ||||| | | ||| |||||||||||||||||||||||||||||||
Sbjct  2998  GTCTGAGCGATTAGCTAAATCAGTCAAA-CTTTCAACAACGGATCTCTTGGTTCCGGCAT  2940

Query  247   C  247
             |
Sbjct  2939  C  2939


 Score = 300 bits (162),  Expect = 1e-77
 Identities = 216/242 (89%), Gaps = 4/242 (2%)
 Strand=Plus/Minus

Query  7      TTCCGTAGGTGAACCTGCGGAAGGATCATTACCGAGTGAGGGCCCTCTGGGTCCAACCTC  66
              ||||||||||||||||||||||||||||||||||||||||||||||||||||||||||||
Sbjct  20962  TTCCGTAGGTGAACCTGCGGAAGGATCATTACCGAGTGAGGGCCCTCTGGGTCCAACCTC  20903

Query  67     CCACCCGTGTTTATTTTACCTTGTTGCTTcggcgggcccgccttaactggccgccggggg  126
              ||||||||||||||  ||||| |||||||||||||||||||| | |  ||||||||||||
Sbjct  20902  CCACCCGTGTTTATCATACCTAGTTGCTTCGGCGGGCCCGCCGTTA--GGCCGCCGGGGG  20845

Query  127    gcttacgcccccgggcccgcgcccgccgAAGACACCCTCGAACTCTGTCTGAAGATTGTA  186
              ||   |||||| ||||||||||||||||||| | |||  |||| |||||||||||||| |
Sbjct  20844  GCACCCGCCCC-GGGCCCGCGCCCGCCGAAGCCCCCCCTGAACGCTGTCTGAAGATTGCA  20786

Query  187    GTCTGAGTGAAAATATAAATTATTTAAAA-CTTTCAACAACGGATCTCTTGGTTCCGGCA  245
              ||||||| ||  |  ||||| | | |||| ||||||||||||||||||||||||||||||
Sbjct  20785  GTCTGAGCGATTAGCTAAATCAGTCAAAAACTTTCAACAACGGATCTCTTGGTTCCGGCA  20726

Query  246    TC  247
              ||
Sbjct  20725  TC  20724


>JAMZTW010000085.1 Penicillium simplicissimum strain A4 tig00000142, whole genome 
shotgun sequence
Length=17038

 Score = 311 bits (168),  Expect = 7e-81
 Identities = 217/241 (90%), Gaps = 2/241 (1%)
 Strand=Plus/Plus

Query  7     TTCCGTAGGTGAACCTGCGGAAGGATCATTACCGAGTGAGGGCCCTCTGGGTCCAACCTC  66
             ||||||||||||||||||||||||||||||||||||||||||||||||||||||||||||
Sbjct  6382  TTCCGTAGGTGAACCTGCGGAAGGATCATTACCGAGTGAGGGCCCTCTGGGTCCAACCTC  6441

Query  67    CCACCCGTGTTTATTTTACCTTGTTGCTTcggcgggcccgccttaactggccgccggggg  126
             ||||||||||||||  ||||| |||||||||||||||||||| | |  ||||||||||||
Sbjct  6442  CCACCCGTGTTTATCATACCTAGTTGCTTCGGCGGGCCCGCCGTTA--GGCCGCCGGGGG  6499

Query  127   gcttacgcccccgggcccgcgcccgccgAAGACACCCTCGAACTCTGTCTGAAGATTGTA  186
             ||   |||||||||||||||||||||||||| | |||  |||| |||||||||||||| |
Sbjct  6500  GCACCCGCCCCCGGGCCCGCGCCCGCCGAAGCCCCCCCTGAACGCTGTCTGAAGATTGCA  6559

Query  187   GTCTGAGTGAAAATATAAATTATTTAAAACTTTCAACAACGGATCTCTTGGTTCCGGCAT  246
             ||||||| ||  |  ||||| | | |||||||||||||||||||||||||||||||||||
Sbjct  6560  GTCTGAGCGATTAGCTAAATCAGTCAAAACTTTCAACAACGGATCTCTTGGTTCCGGCAT  6619

Query  247   C  247
             |
Sbjct  6620  C  6620


>JAMZTW010000078.1 Penicillium simplicissimum strain A4 tig00000123, whole genome 
shotgun sequence
Length=2199892

 Score = 311 bits (168),  Expect = 7e-81
 Identities = 217/241 (90%), Gaps = 2/241 (1%)
 Strand=Plus/Minus

Query  7     TTCCGTAGGTGAACCTGCGGAAGGATCATTACCGAGTGAGGGCCCTCTGGGTCCAACCTC  66
             ||||||||||||||||||||||||||||||||||||||||||||||||||||||||||||
Sbjct  6357  TTCCGTAGGTGAACCTGCGGAAGGATCATTACCGAGTGAGGGCCCTCTGGGTCCAACCTC  6298

Query  67    CCACCCGTGTTTATTTTACCTTGTTGCTTcggcgggcccgccttaactggccgccggggg  126
             ||||||||||||||  ||||| |||||||||||||||||||| | |  ||||||||||||
Sbjct  6297  CCACCCGTGTTTATCATACCTAGTTGCTTCGGCGGGCCCGCCGTTA--GGCCGCCGGGGG  6240

Query  127   gcttacgcccccgggcccgcgcccgccgAAGACACCCTCGAACTCTGTCTGAAGATTGTA  186
             ||   |||||||||||||||||||||||||| | |||  |||| |||||||||||||| |
Sbjct  6239  GCACCCGCCCCCGGGCCCGCGCCCGCCGAAGCCCCCCCTGAACGCTGTCTGAAGATTGCA  6180

Query  187   GTCTGAGTGAAAATATAAATTATTTAAAACTTTCAACAACGGATCTCTTGGTTCCGGCAT  246
             ||||||| ||  |  ||||| | | |||||||||||||||||||||||||||||||||||
Sbjct  6179  GTCTGAGCGATTAGCTAAATCAGTCAAAACTTTCAACAACGGATCTCTTGGTTCCGGCAT  6120

Query  247   C  247
             |
Sbjct  6119  C  6119


>JAMYHO010000160.1 Apiotrichum sp. PL3306B ctg_160, whole genome shotgun sequence
Length=57361

 Score = 311 bits (168),  Expect = 7e-81
 Identities = 226/253 (89%), Gaps = 7/253 (3%)
 Strand=Plus/Plus

Query  1      CAAGGTTTCCGTAGGTGAACCTGCGGAAGGATCATTACCGAGTGAGGGCCCTCTGGGTCC  60
              ||||||||||||||||||||||||||||||||||||||||||||||||||||||||||||
Sbjct  52626  CAAGGTTTCCGTAGGTGAACCTGCGGAAGGATCATTACCGAGTGAGGGCCCTCTGGGTCC  52685

Query  61     AACCTCCCACCCGTGTTTATTTTACCTTGTTGCTTcggcgggcccgccttaactggccgc  120
              ||||||||||||||||||||  |||||||||||||||||||||||||||  || ||||||
Sbjct  52686  AACCTCCCACCCGTGTTTATCGTACCTTGTTGCTTCGGCGGGCCCGCCTCGAC-GGCCGC  52744

Query  121    c-ggggggcttacgcccccgggcccgcgcccgccgAAGACACC--CTCGAACTCTGT-CT  176
              | ||||||| | |||||||||||||||||||||||||||| ||  |  |||| |||| ||
Sbjct  52745  CGGGGGGGCATCCGCCCCCGGGCCCGCGCCCGCCGAAGACCCCAACATGAACGCTGTTCT  52804

Query  177    GAA-GATTGTAGTCTGAGT-GAAAATATAAATTATTTAAAACTTTCAACAACGGATCTCT  234
              ||| |  || ||||||||| ||  ||   ||| | |||||||||||||||||||||||||
Sbjct  52805  GAAAGTATGCAGTCTGAGTTGATTATCGTAATCAGTTAAAACTTTCAACAACGGATCTCT  52864

Query  235    TGGTTCCGGCATC  247
              |||||||||||||
Sbjct  52865  TGGTTCCGGCATC  52877


>PTJQ01453438.1 Uromyces transversalis strain FL11_1 FL11-1_453438, whole genome 
shotgun sequence
Length=254

 Score = 309 bits (167),  Expect = 2e-80
 Identities = 213/234 (91%), Gaps = 7/234 (3%)
 Strand=Plus/Plus

Query  18   AACCTGCGGAAGGATCATTACCGAGTGAGGGCCCTCTGGGTCCAACCTCCCACCCGTGTT  77
            ||||||||||||||||||||||||||||||||||||||||||||||||||||||||||||
Sbjct  1    AACCTGCGGAAGGATCATTACCGAGTGAGGGCCCTCTGGGTCCAACCTCCCACCCGTGTT  60

Query  78   TATTTTACCTTGTTGCTTcggcgggcccgccttaactggccgccggggggcttacgcccc  137
            |||  ||||||||||||||||||||||||||| | | |||||||||||||| | ||||||
Sbjct  61   TATCGTACCTTGTTGCTTCGGCGGGCCCGCCTCA-C-GGCCGCCGGGGGGCATCCGCCCC  118

Query  138  cgggcccgcgcccgccgAAGACACCCT--CGAACTC-TGTCTGAAGATTGTAGTCTGAGT  194
            |||||||||||||||||||||||| |   ||||||| ||||||||||||| |||||||||
Sbjct  119  CGGGCCCGCGCCCGCCGAAGACACACAAACGAACTCTTGTCTGAAGATTGCAGTCTGAGT  178

Query  195  GAAAATA-TAAATTATTTAAAACTTTCAACAACGGATCTCTTGGTTCCGGCATC  247
             |    | ||||| | ||||||||||||||||||||||||||||||||||||||
Sbjct  179  -ACTTGACTAAATCAGTTAAAACTTTCAACAACGGATCTCTTGGTTCCGGCATC  231


>PTJQ01387942.1 Uromyces transversalis strain FL11_1 FL11-1_387942, whole genome 
shotgun sequence
Length=287

 Score = 309 bits (167),  Expect = 2e-80
 Identities = 222/248 (90%), Gaps = 6/248 (2%)
 Strand=Plus/Minus

Query  1    CAAGGTTTCCGTAGGTGAACCTGCGGAAGGATCATTACCGAGTGAGGGCCCTCTGGGTCC  60
            |||||||||||||||||||||||||||||||||||||| ||||| |||||||||||||||
Sbjct  268  CAAGGTTTCCGTAGGTGAACCTGCGGAAGGATCATTACTGAGTGCGGGCCCTCTGGGTCC  209

Query  61   AACCTCCCACCCGTGTTTATTTTACCTTGTTGCTTcggcgggcccgccttaactggccgc  120
            |||||||||||||||| || || ||| ||||||||||||||||||||||   | ||||||
Sbjct  208  AACCTCCCACCCGTGTATACTT-ACCGTGTTGCTTCGGCGGGCCCGCCTGC-CAGGCCGC  151

Query  121  cggggggcttacgcccccgggcccgcgcccgccgAAGACACCCTCGAACTCTGTCTGAAG  180
            ||||||||   |||||||||||||||||||||||||||| ||| |||||||| ||| |  
Sbjct  150  CGGGGGGCAACCGCCCCCGGGCCCGCGCCCGCCGAAGACCCCCACGAACTCTTTCT-ACC  92

Query  181  ATTGTAGTCTGAGTGAAAAT-ATAAATTATTTAAAACTTTCAACAACGGATCTCTTGGTT  239
             ||| |||||||| || ||  |||||||| ||||||||||||||||||||||||||||||
Sbjct  91   -TTGCAGTCTGAGCGATAAGCATAAATTA-TTAAAACTTTCAACAACGGATCTCTTGGTT  34

Query  240  CCGGCATC  247
            ||||||||
Sbjct  33   CCGGCATC  26


>MCBS01005928.1 Golovinomyces cichoracearum isolate UMSG1 GcM1_contig_38496, 
whole genome shotgun sequence
Length=745

 Score = 307 bits (166),  Expect = 9e-80
 Identities = 200/216 (93%), Gaps = 3/216 (1%)
 Strand=Plus/Minus

Query  16   TGAACCTGCGGAAGGATCATTACCGAGTGAGGGCCCTCTGGGTCCAACCTCCCACCCGTG  75
            ||||||||||||||||||||||||||||||||||||||||||||||||||||||||||||
Sbjct  745  TGAACCTGCGGAAGGATCATTACCGAGTGAGGGCCCTCTGGGTCCAACCTCCCACCCGTG  686

Query  76   TTTATTTTACCTTGTTGCTTcggcgggcccgccttaactggccgccggggggcttacgcc  135
            ||||||||||||||||||||||||| ||| |||||  | ||| |||||||||| |  |||
Sbjct  685  TTTATTTTACCTTGTTGCTTCGGCGAGCCTGCCTT--CGGGCTGCCGGGGGGCATCTGCC  628

Query  136  cccgggcccgcgcccgccgAAGACACCCTCGAACTCTGTCTGAAGATTGTAGTCTGAGTG  195
            |||||| |||||| ||||| ||||||| | ||||||||||||||||||||||||||||  
Sbjct  627  CCCGGGTCCGCGCTCGCCGGAGACACCTT-GAACTCTGTCTGAAGATTGTAGTCTGAGAC  569

Query  196  AAAATATAAATTATTTAAAACTTTCAACAACGGATC  231
            ||||||||||||||||||||||||||||||||||||
Sbjct  568  AAAATATAAATTATTTAAAACTTTCAACAACGGATC  533


>JAMAGX010000103.1 Aspergillaceae sp. M1327 strain PF1803 ctg_103, whole genome 
shotgun sequence
Length=9339

 Score = 307 bits (166),  Expect = 9e-80
 Identities = 223/250 (89%), Gaps = 5/250 (2%)
 Strand=Plus/Minus

Query  1     CAAGGTTTCCGTAGGTGAACCTGCGGAAGGATCATTACCGAGTGAGGGCCCTCTGGGTCC  60
             ||||||||||||||||||||||||||||||||||||||||||||||||||||| ||||||
Sbjct  5294  CAAGGTTTCCGTAGGTGAACCTGCGGAAGGATCATTACCGAGTGAGGGCCCTCCGGGTCC  5235

Query  61    AACCTCCCACCCGTGTTTATTTTACCTTGTTGCTTcggcgggcccgccttaactggccgc  120
             ||||||||||||||||  |   |||| ||||||||||||||||||||| |  ||||||||
Sbjct  5234  AACCTCCCACCCGTGTCGACCGTACCGTGTTGCTTCGGCGGGCCCGCCGT--CTGGCCGC  5177

Query  121   cggggggcttacgcccccgggcccgcgcccgccgAAGACACCC-TC-GAACTCTGTCTGA  178
             |||||||| | |||||||||||||||||||||||||||| ||| |  |||| ||||||||
Sbjct  5176  CGGGGGGCGTTCGCCCCCGGGCCCGCGCCCGCCGAAGACCCCCCTGTGAACGCTGTCTGA  5117

Query  179   AGATTGTAGTCTGAGTGAAAATATA-AATTATTTAAAACTTTCAACAACGGATCTCTTGG  237
             || ||| |||||||| |||||   | ||| | | ||||||||||||||||||||||||||
Sbjct  5116  AGCTTGCAGTCTGAGCGAAAACGCACAATCAGTCAAAACTTTCAACAACGGATCTCTTGG  5057

Query  238   TTCCGGCATC  247
             ||||||||||
Sbjct  5056  TTCCGGCATC  5047


>BBXM02000016.1 Aspergillus udagawae IFM 46973 DNA, scaffold_16, whole genome 
shotgun sequence
Length=1346

 Score = 303 bits (164),  Expect = 1e-78
 Identities = 229/258 (89%), Gaps = 13/258 (5%)
 Strand=Plus/Plus

Query  1    CAAGGTTTCCGTAGGTGAACCTGCGGAAGGATCATTACCGAGTGAGGGCCCTCTGGGTCC  60
            ||||||||||||||||||||||||||||||||||||||||||||||||||||||||||||
Sbjct  77   CAAGGTTTCCGTAGGTGAACCTGCGGAAGGATCATTACCGAGTGAGGGCCCTCTGGGTCC  136

Query  61   AACCTCCCACCCGTGTTTATTTTACCTTGTTGCTTcggcgggcccgcc-tta--actggc  117
            |||||||||||||||| |||  |||||||||||||||||||||||||| ||   || |||
Sbjct  137  AACCTCCCACCCGTGTCTATCGTACCTTGTTGCTTCGGCGGGCCCGCCGTTTCGAC-GGC  195

Query  118  cgccgggg-ggctta-cgcccccgggcccgcgcccgccgAAGACACC--CTCGAACTCTG  173
            |||||||| ||| |  |||||||||||||||||||||||||||| ||  |  ||||||||
Sbjct  196  CGCCGGGGAGGCCTCGCGCCCCCGGGCCCGCGCCCGCCGAAGACCCCAACATGAACTCTG  255

Query  174  T-CTGAA-GATTGTAGTCTGAGT-GAAAAT-ATAAATTATTTAAAACTTTCAACAACGGA  229
            | ||||| |  || ||||||||| ||  || || ||| | ||||||||||||||||||||
Sbjct  256  TTCTGAAAGTATGCAGTCTGAGTTGATTATCAT-AATCAGTTAAAACTTTCAACAACGGA  314

Query  230  TCTCTTGGTTCCGGCATC  247
            ||||||||||||||||||
Sbjct  315  TCTCTTGGTTCCGGCATC  332


>JACBAG010001485.1 Aspergillus felis isolate CNM-CM7691 NODE_443_length_3137_cov_1356.505253_pilon, 
whole genome shotgun sequence
Length=3137

 Score = 303 bits (164),  Expect = 1e-78
 Identities = 229/258 (89%), Gaps = 13/258 (5%)
 Strand=Plus/Plus

Query  1    CAAGGTTTCCGTAGGTGAACCTGCGGAAGGATCATTACCGAGTGAGGGCCCTCTGGGTCC  60
            ||||||||||||||||||||||||||||||||||||||||||||||||||||||||||||
Sbjct  521  CAAGGTTTCCGTAGGTGAACCTGCGGAAGGATCATTACCGAGTGAGGGCCCTCTGGGTCC  580

Query  61   AACCTCCCACCCGTGTTTATTTTACCTTGTTGCTTcggcgggcccgcc-tta--actggc  117
            |||||||||||||||| |||| |||||||||||||||||||||||||| ||   || |||
Sbjct  581  AACCTCCCACCCGTGTCTATTGTACCTTGTTGCTTCGGCGGGCCCGCCGTTTCGAC-GGC  639

Query  118  cgccgggg-ggctta-cgcccccgggcccgcgcccgccgAAGACACC--CTCGAACTCTG  173
            |||||||| ||| |  |||||||||||||||||||||||||||| ||  |  |||| |||
Sbjct  640  CGCCGGGGAGGCCTCGCGCCCCCGGGCCCGCGCCCGCCGAAGACCCCAACATGAACGCTG  699

Query  174  T-CTGAA-GATTGTAGTCTGAGT-GAAAAT-ATAAATTATTTAAAACTTTCAACAACGGA  229
            | ||||| |  || ||||||||| ||  || || ||| | ||||||||||||||||||||
Sbjct  700  TTCTGAAAGTATGCAGTCTGAGTTGATTATCAT-AATCAGTTAAAACTTTCAACAACGGA  758

Query  230  TCTCTTGGTTCCGGCATC  247
            ||||||||||||||||||
Sbjct  759  TCTCTTGGTTCCGGCATC  776


>NKHU02000428.1 Aspergillus thermomutatus strain HMR AF 39 NODE_425, whole genome 
shotgun sequence
Length=15883

 Score = 303 bits (164),  Expect = 1e-78
 Identities = 229/258 (89%), Gaps = 13/258 (5%)
 Strand=Plus/Plus

Query  1     CAAGGTTTCCGTAGGTGAACCTGCGGAAGGATCATTACCGAGTGAGGGCCCTCTGGGTCC  60
             ||||||||||||||||||||||||||||||||||||||||||||||||||||||||||||
Sbjct  3147  CAAGGTTTCCGTAGGTGAACCTGCGGAAGGATCATTACCGAGTGAGGGCCCTCTGGGTCC  3206

Query  61    AACCTCCCACCCGTGTTTATTTTACCTTGTTGCTTcggcgggcccgcc-tta--actggc  117
             |||||||||||||||| |||| |||||||||||||||||||||||||| ||   || |||
Sbjct  3207  AACCTCCCACCCGTGTCTATTGTACCTTGTTGCTTCGGCGGGCCCGCCGTTTCTAC-GGC  3265

Query  118   cgccgggg-ggctta-cgcccccgggcccgcgcccgccgAAGAC-ACC-CTCGAACTCTG  173
             |||||||| ||| |  |||||||||||||||||||||||||||| ||  |  |||| |||
Sbjct  3266  CGCCGGGGAGGCCTCGCGCCCCCGGGCCCGCGCCCGCCGAAGACCACAACATGAACGCTG  3325

Query  174   T-CTGAA-GATTGTAGTCTGAGT-GAAAAT-ATAAATTATTTAAAACTTTCAACAACGGA  229
             | ||||| |  || ||||||||| ||  || || ||| | ||||||||||||||||||||
Sbjct  3326  TTCTGAAAGTATGCAGTCTGAGTCGATTATCAT-AATCAGTTAAAACTTTCAACAACGGA  3384

Query  230   TCTCTTGGTTCCGGCATC  247
             ||||||||||||||||||
Sbjct  3385  TCTCTTGGTTCCGGCATC  3402


 Score = 303 bits (164),  Expect = 1e-78
 Identities = 229/258 (89%), Gaps = 13/258 (5%)
 Strand=Plus/Minus

Query  1      CAAGGTTTCCGTAGGTGAACCTGCGGAAGGATCATTACCGAGTGAGGGCCCTCTGGGTCC  60
              ||||||||||||||||||||||||||||||||||||||||||||||||||||||||||||
Sbjct  11724  CAAGGTTTCCGTAGGTGAACCTGCGGAAGGATCATTACCGAGTGAGGGCCCTCTGGGTCC  11665

Query  61     AACCTCCCACCCGTGTTTATTTTACCTTGTTGCTTcggcgggcccgcc-tta--actggc  117
              |||||||||||||||| |||| |||||||||||||||||||||||||| ||   || |||
Sbjct  11664  AACCTCCCACCCGTGTCTATTGTACCTTGTTGCTTCGGCGGGCCCGCCGTTTCTAC-GGC  11606

Query  118    cgccgggg-ggctta-cgcccccgggcccgcgcccgccgAAGAC-ACC-CTCGAACTCTG  173
              |||||||| ||| |  |||||||||||||||||||||||||||| ||  |  |||| |||
Sbjct  11605  CGCCGGGGAGGCCTCGCGCCCCCGGGCCCGCGCCCGCCGAAGACCACAACATGAACGCTG  11546

Query  174    T-CTGAA-GATTGTAGTCTGAGT-GAAAAT-ATAAATTATTTAAAACTTTCAACAACGGA  229
              | ||||| |  || ||||||||| ||  || || ||| | ||||||||||||||||||||
Sbjct  11545  TTCTGAAAGTATGCAGTCTGAGTCGATTATCAT-AATCAGTTAAAACTTTCAACAACGGA  11487

Query  230    TCTCTTGGTTCCGGCATC  247
              ||||||||||||||||||
Sbjct  11486  TCTCTTGGTTCCGGCATC  11469


>NW_025091279.1 Aspergillus udagawae IFM 46973 DNA, scaffold_16, whole genome 
shotgun sequence
Length=1346

 Score = 303 bits (164),  Expect = 1e-78
 Identities = 229/258 (89%), Gaps = 13/258 (5%)
 Strand=Plus/Plus

Query  1    CAAGGTTTCCGTAGGTGAACCTGCGGAAGGATCATTACCGAGTGAGGGCCCTCTGGGTCC  60
            ||||||||||||||||||||||||||||||||||||||||||||||||||||||||||||
Sbjct  77   CAAGGTTTCCGTAGGTGAACCTGCGGAAGGATCATTACCGAGTGAGGGCCCTCTGGGTCC  136

Query  61   AACCTCCCACCCGTGTTTATTTTACCTTGTTGCTTcggcgggcccgcc-tta--actggc  117
            |||||||||||||||| |||  |||||||||||||||||||||||||| ||   || |||
Sbjct  137  AACCTCCCACCCGTGTCTATCGTACCTTGTTGCTTCGGCGGGCCCGCCGTTTCGAC-GGC  195

Query  118  cgccgggg-ggctta-cgcccccgggcccgcgcccgccgAAGACACC--CTCGAACTCTG  173
            |||||||| ||| |  |||||||||||||||||||||||||||| ||  |  ||||||||
Sbjct  196  CGCCGGGGAGGCCTCGCGCCCCCGGGCCCGCGCCCGCCGAAGACCCCAACATGAACTCTG  255

Query  174  T-CTGAA-GATTGTAGTCTGAGT-GAAAAT-ATAAATTATTTAAAACTTTCAACAACGGA  229
            | ||||| |  || ||||||||| ||  || || ||| | ||||||||||||||||||||
Sbjct  256  TTCTGAAAGTATGCAGTCTGAGTTGATTATCAT-AATCAGTTAAAACTTTCAACAACGGA  314

Query  230  TCTCTTGGTTCCGGCATC  247
            ||||||||||||||||||
Sbjct  315  TCTCTTGGTTCCGGCATC  332


>NW_020798475.1 Aspergillus thermomutatus strain HMR AF 39 chromosome Unknown 
NODE_425, whole genome shotgun sequence
Length=15883

 Score = 303 bits (164),  Expect = 1e-78
 Identities = 229/258 (89%), Gaps = 13/258 (5%)
 Strand=Plus/Plus

Query  1     CAAGGTTTCCGTAGGTGAACCTGCGGAAGGATCATTACCGAGTGAGGGCCCTCTGGGTCC  60
             ||||||||||||||||||||||||||||||||||||||||||||||||||||||||||||
Sbjct  3147  CAAGGTTTCCGTAGGTGAACCTGCGGAAGGATCATTACCGAGTGAGGGCCCTCTGGGTCC  3206

Query  61    AACCTCCCACCCGTGTTTATTTTACCTTGTTGCTTcggcgggcccgcc-tta--actggc  117
             |||||||||||||||| |||| |||||||||||||||||||||||||| ||   || |||
Sbjct  3207  AACCTCCCACCCGTGTCTATTGTACCTTGTTGCTTCGGCGGGCCCGCCGTTTCTAC-GGC  3265

Query  118   cgccgggg-ggctta-cgcccccgggcccgcgcccgccgAAGAC-ACC-CTCGAACTCTG  173
             |||||||| ||| |  |||||||||||||||||||||||||||| ||  |  |||| |||
Sbjct  3266  CGCCGGGGAGGCCTCGCGCCCCCGGGCCCGCGCCCGCCGAAGACCACAACATGAACGCTG  3325

Query  174   T-CTGAA-GATTGTAGTCTGAGT-GAAAAT-ATAAATTATTTAAAACTTTCAACAACGGA  229
             | ||||| |  || ||||||||| ||  || || ||| | ||||||||||||||||||||
Sbjct  3326  TTCTGAAAGTATGCAGTCTGAGTCGATTATCAT-AATCAGTTAAAACTTTCAACAACGGA  3384

Query  230   TCTCTTGGTTCCGGCATC  247
             ||||||||||||||||||
Sbjct  3385  TCTCTTGGTTCCGGCATC  3402


 Score = 303 bits (164),  Expect = 1e-78
 Identities = 229/258 (89%), Gaps = 13/258 (5%)
 Strand=Plus/Minus

Query  1      CAAGGTTTCCGTAGGTGAACCTGCGGAAGGATCATTACCGAGTGAGGGCCCTCTGGGTCC  60
              ||||||||||||||||||||||||||||||||||||||||||||||||||||||||||||
Sbjct  11724  CAAGGTTTCCGTAGGTGAACCTGCGGAAGGATCATTACCGAGTGAGGGCCCTCTGGGTCC  11665

Query  61     AACCTCCCACCCGTGTTTATTTTACCTTGTTGCTTcggcgggcccgcc-tta--actggc  117
              |||||||||||||||| |||| |||||||||||||||||||||||||| ||   || |||
Sbjct  11664  AACCTCCCACCCGTGTCTATTGTACCTTGTTGCTTCGGCGGGCCCGCCGTTTCTAC-GGC  11606

Query  118    cgccgggg-ggctta-cgcccccgggcccgcgcccgccgAAGAC-ACC-CTCGAACTCTG  173
              |||||||| ||| |  |||||||||||||||||||||||||||| ||  |  |||| |||
Sbjct  11605  CGCCGGGGAGGCCTCGCGCCCCCGGGCCCGCGCCCGCCGAAGACCACAACATGAACGCTG  11546

Query  174    T-CTGAA-GATTGTAGTCTGAGT-GAAAAT-ATAAATTATTTAAAACTTTCAACAACGGA  229
              | ||||| |  || ||||||||| ||  || || ||| | ||||||||||||||||||||
Sbjct  11545  TTCTGAAAGTATGCAGTCTGAGTCGATTATCAT-AATCAGTTAAAACTTTCAACAACGGA  11487

Query  230    TCTCTTGGTTCCGGCATC  247
              ||||||||||||||||||
Sbjct  11486  TCTCTTGGTTCCGGCATC  11469


>MSZS01000005.1 Aspergillus novofumigatus IBT 16806 P174scaffold_5, whole genome 
shotgun sequence
Length=3352756

 Score = 298 bits (161),  Expect = 5e-77
 Identities = 228/258 (88%), Gaps = 14/258 (5%)
 Strand=Plus/Plus

Query  1        CAAGGTTTCCGTAGGTGAACCTGCGGAAGGATCATTACCGAGTGAGGGCCCTCTGGGTCC  60
                ||||||||||||||||||||||||||||||||||||||||||||||||||||||||||||
Sbjct  3337688  CAAGGTTTCCGTAGGTGAACCTGCGGAAGGATCATTACCGAGTGAGGGCCCTCTGGGTCC  3337747

Query  61       AACCTCCCACCCGTGTTTATTTTACCTTGTTGCTTcggcgggcccgcc-tta--actggc  117
                |||||||||||||||| |||  |||||||||||||||||||||||||| ||   || |||
Sbjct  3337748  AACCTCCCACCCGTGTCTATCGTACCTTGTTGCTTCGGCGGGCCCGCCGTTTCGAC-GGC  3337806

Query  118      cgccgggg-ggcttacgc-ccccgggcccgcgcccgccgAAGACACC--CTCGAACTCTG  173
                |||||||| ||| | ||| ||||||||||||||||||||||||| ||  |  |||| |||
Sbjct  3337807  CGCCGGGGAGGCCT-CGCGCCCCGGGCCCGCGCCCGCCGAAGACCCCAACATGAACGCTG  3337865

Query  174      T-CTGAA-GATTGTAGTCTGAGT-GAAAAT-ATAAATTATTTAAAACTTTCAACAACGGA  229
                | ||||| |  || ||||||||| ||  || || ||| | ||||||||||||||||||||
Sbjct  3337866  TTCTGAAAGTATGCAGTCTGAGTTGATTATCAT-AATCAGTTAAAACTTTCAACAACGGA  3337924

Query  230      TCTCTTGGTTCCGGCATC  247
                ||||||||||||||||||
Sbjct  3337925  TCTCTTGGTTCCGGCATC  3337942


 Score = 298 bits (161),  Expect = 5e-77
 Identities = 228/258 (88%), Gaps = 13/258 (5%)
 Strand=Plus/Plus

Query  1        CAAGGTTTCCGTAGGTGAACCTGCGGAAGGATCATTACCGAGTGAGGGCCCTCTGGGTCC  60
                ||||||||||||||||||||||||||||||||||||||||||||||||||||||||||||
Sbjct  3345769  CAAGGTTTCCGTAGGTGAACCTGCGGAAGGATCATTACCGAGTGAGGGCCCTCTGGGTCC  3345828

Query  61       AACCTCCCACCCGTGTTTATTTTACCTTGTTGCTTcggcgggcccgcc-tta--actggc  117
                |||||||||||||||| |||  |||||||||||||||||||||||||| ||   || |||
Sbjct  3345829  AACCTCCCACCCGTGTCTATCGTACCTTGTTGCTTCGGCGGGCCCGCCGTTTCGAC-GGC  3345887

Query  118      cgccgggg-ggctta-cgcccccgggcccgcgcccgccgAAGACACC--CTCGAACTCTG  173
                |||||||| ||| |  |||||||||||||||||||||||||||| ||  |  |||| |||
Sbjct  3345888  CGCCGGGGAGGCCTCGCGCCCCCGGGCCCGCGCCCGCCGAAGACCCCAACATGAACGCTG  3345947

Query  174      T-CTGAA-GATTGTAGTCTGAGT-GAAAAT-ATAAATTATTTAAAACTTTCAACAACGGA  229
                | ||||| |  || ||||||||| ||  || || ||| | ||||||||||||||||||||
Sbjct  3345948  TTCTGAAAGTATGCAGTCTGAGTTGATTATCAT-AATCAGTTAAAACTTTCAACAACGGA  3346006

Query  230      TCTCTTGGTTCCGGCATC  247
                ||||||||||||||||||
Sbjct  3346007  TCTCTTGGTTCCGGCATC  3346024


>MSZS01000021.1 Aspergillus novofumigatus IBT 16806 P174scaffold_21, whole genome 
shotgun sequence
Length=17644

 Score = 298 bits (161),  Expect = 5e-77
 Identities = 228/258 (88%), Gaps = 14/258 (5%)
 Strand=Plus/Minus

Query  1     CAAGGTTTCCGTAGGTGAACCTGCGGAAGGATCATTACCGAGTGAGGGCCCTCTGGGTCC  60
             ||||||||||||||||||||||||||||||||||||||||||||||||||||||||||||
Sbjct  4310  CAAGGTTTCCGTAGGTGAACCTGCGGAAGGATCATTACCGAGTGAGGGCCCTCTGGGTCC  4251

Query  61    AACCTCCCACCCGTGTTTATTTTACCTTGTTGCTTcggcgggcccgcc-tta--actggc  117
             |||||||||||||||| |||  |||||||||||||||||||||||||| ||   || |||
Sbjct  4250  AACCTCCCACCCGTGTCTATCGTACCTTGTTGCTTCGGCGGGCCCGCCGTTTCGAC-GGC  4192

Query  118   cgccgggg-ggcttacgc-ccccgggcccgcgcccgccgAAGACACC--CTCGAACTCTG  173
             |||||||| ||| | ||| ||||||||||||||||||||||||| ||  |  |||| |||
Sbjct  4191  CGCCGGGGAGGCCT-CGCGCCCCGGGCCCGCGCCCGCCGAAGACCCCAACATGAACGCTG  4133

Query  174   T-CTGAA-GATTGTAGTCTGAGT-GAAAAT-ATAAATTATTTAAAACTTTCAACAACGGA  229
             | ||||| |  || ||||||||| ||  || || ||| | ||||||||||||||||||||
Sbjct  4132  TTCTGAAAGTATGCAGTCTGAGTTGATTATCAT-AATCAGTTAAAACTTTCAACAACGGA  4074

Query  230   TCTCTTGGTTCCGGCATC  247
             ||||||||||||||||||
Sbjct  4073  TCTCTTGGTTCCGGCATC  4056


 Score = 298 bits (161),  Expect = 5e-77
 Identities = 228/258 (88%), Gaps = 13/258 (5%)
 Strand=Plus/Minus

Query  1      CAAGGTTTCCGTAGGTGAACCTGCGGAAGGATCATTACCGAGTGAGGGCCCTCTGGGTCC  60
              ||||||||||||||||||||||||||||||||||||||||||||||||||||||||||||
Sbjct  12397  CAAGGTTTCCGTAGGTGAACCTGCGGAAGGATCATTACCGAGTGAGGGCCCTCTGGGTCC  12338

Query  61     AACCTCCCACCCGTGTTTATTTTACCTTGTTGCTTcggcgggcccgcc-tta--actggc  117
              |||||||||||||||| |||  |||||||||||||||||||||||||| ||   || |||
Sbjct  12337  AACCTCCCACCCGTGTCTATCGTACCTTGTTGCTTCGGCGGGCCCGCCGTTTCGAC-GGC  12279

Query  118    cgccgggg-ggctta-cgcccccgggcccgcgcccgccgAAGACACC--CTCGAACTCTG  173
              |||||||| ||| |  |||||||||||||||||||||||||||| ||  |  |||| |||
Sbjct  12278  CGCCGGGGAGGCCTCGCGCCCCCGGGCCCGCGCCCGCCGAAGACCCCAACATGAACGCTG  12219

Query  174    T-CTGAA-GATTGTAGTCTGAGT-GAAAAT-ATAAATTATTTAAAACTTTCAACAACGGA  229
              | ||||| |  || ||||||||| ||  || || ||| | ||||||||||||||||||||
Sbjct  12218  TTCTGAAAGTATGCAGTCTGAGTTGATTATCAT-AATCAGTTAAAACTTTCAACAACGGA  12160

Query  230    TCTCTTGGTTCCGGCATC  247
              ||||||||||||||||||
Sbjct  12159  TCTCTTGGTTCCGGCATC  12142


>MSZS01000020.1 Aspergillus novofumigatus IBT 16806 P174scaffold_20, whole genome 
shotgun sequence
Length=19422

 Score = 298 bits (161),  Expect = 5e-77
 Identities = 228/258 (88%), Gaps = 14/258 (5%)
 Strand=Plus/Plus

Query  1     CAAGGTTTCCGTAGGTGAACCTGCGGAAGGATCATTACCGAGTGAGGGCCCTCTGGGTCC  60
             ||||||||||||||||||||||||||||||||||||||||||||||||||||||||||||
Sbjct  2930  CAAGGTTTCCGTAGGTGAACCTGCGGAAGGATCATTACCGAGTGAGGGCCCTCTGGGTCC  2989

Query  61    AACCTCCCACCCGTGTTTATTTTACCTTGTTGCTTcggcgggcccgcc-tta--actggc  117
             |||||||||||||||| |||  |||||||||||||||||||||||||| ||   || |||
Sbjct  2990  AACCTCCCACCCGTGTCTATCGTACCTTGTTGCTTCGGCGGGCCCGCCGTTTCGAC-GGC  3048

Query  118   cgccgggg-ggcttacgc-ccccgggcccgcgcccgccgAAGACACC--CTCGAACTCTG  173
             |||||||| ||| | ||| ||||||||||||||||||||||||| ||  |  |||| |||
Sbjct  3049  CGCCGGGGAGGCCT-CGCGCCCCGGGCCCGCGCCCGCCGAAGACCCCAACATGAACGCTG  3107

Query  174   T-CTGAA-GATTGTAGTCTGAGT-GAAAAT-ATAAATTATTTAAAACTTTCAACAACGGA  229
             | ||||| |  || ||||||||| ||  || || ||| | ||||||||||||||||||||
Sbjct  3108  TTCTGAAAGTATGCAGTCTGAGTTGATTATCAT-AATCAGTTAAAACTTTCAACAACGGA  3166

Query  230   TCTCTTGGTTCCGGCATC  247
             ||||||||||||||||||
Sbjct  3167  TCTCTTGGTTCCGGCATC  3184


 Score = 291 bits (157),  Expect = 9e-75
 Identities = 227/258 (88%), Gaps = 15/258 (6%)
 Strand=Plus/Plus

Query  1      CAAGGTTTCCGTAGGTGAACCTGCGGAAGGATCATTACCGAGTGAGGGCCCTCTGGGTCC  60
              ||||||||||||||||||||||||||||||||||||||||||||||||||||||||||||
Sbjct  10988  CAAGGTTTCCGTAGGTGAACCTGCGGAAGGATCATTACCGAGTGAGGGCCCTCTGGGTCC  11047

Query  61     AACCTCCCACCCGTGTTTATTTTACCTTGTTGCTTcggcgggcccgcc-tta--actggc  117
              |||||||||||||||| |||  ||||||||||||||||||| |||||| ||   || |||
Sbjct  11048  AACCTCCCACCCGTGTCTATCGTACCTTGTTGCTTCGGCGG-CCCGCCGTTTCGAC-GGC  11105

Query  118    cgccgggg-ggcttacgc-ccccgggcccgcgcccgccgAAGACACC--CTCGAACTCTG  173
              |||||||| ||| | ||| ||||||||||||||||||||||||| ||  |  |||| |||
Sbjct  11106  CGCCGGGGAGGCCT-CGCGCCCCGGGCCCGCGCCCGCCGAAGACCCCAACATGAACGCTG  11164

Query  174    T-CTGAA-GATTGTAGTCTGAGT-GAAAAT-ATAAATTATTTAAAACTTTCAACAACGGA  229
              | ||||| |  || ||||||||| ||  || || ||| | ||||||||||||||||||||
Sbjct  11165  TTCTGAAAGTATGCAGTCTGAGTTGATTATCAT-AATCAGTTAAAACTTTCAACAACGGA  11223

Query  230    TCTCTTGGTTCCGGCATC  247
              ||||||||||||||||||
Sbjct  11224  TCTCTTGGTTCCGGCATC  11241


 Score = 285 bits (154),  Expect = 4e-73
 Identities = 226/258 (88%), Gaps = 16/258 (6%)
 Strand=Plus/Plus

Query  1      CAAGGTTTCCGTAGGTGAACCTGCGGAAGGATCATTACCGAGTGAGGGCCCTCTGGGTCC  60
              ||||||||||||||||||||||||||||||||||||||||||||||||||||||||||||
Sbjct  19017  CAAGGTTTCCGTAGGTGAACCTGCGGAAGGATCATTACCGAGTGAGGGCCCTCTGGGTCC  19076

Query  61     AACCTCCCACCCGTGTTTATTTTACCTTGTTGCTTcggcgggcccgcc-tta--actggc  117
              |||||||||||||||| |||  ||||||||||||||||||| || ||| ||   || |||
Sbjct  19077  AACCTCCCACCCGTGTCTATCGTACCTTGTTGCTTCGGCGG-CC-GCCGTTTCGAC-GGC  19133

Query  118    cgccgggg-ggcttacgc-ccccgggcccgcgcccgccgAAGACACC--CTCGAACTCTG  173
              |||||||| ||| | ||| ||||||||||||||||||||||||| ||  |  |||| |||
Sbjct  19134  CGCCGGGGAGGCCT-CGCGCCCCGGGCCCGCGCCCGCCGAAGACCCCAACATGAACGCTG  19192

Query  174    T-CTGAA-GATTGTAGTCTGAGT-GAAAAT-ATAAATTATTTAAAACTTTCAACAACGGA  229
              | ||||| |  || ||||||||| ||  || || ||| | ||||||||||||||||||||
Sbjct  19193  TTCTGAAAGTATGCAGTCTGAGTTGATTATCAT-AATCAGTTAAAACTTTCAACAACGGA  19251

Query  230    TCTCTTGGTTCCGGCATC  247
              ||||||||||||||||||
Sbjct  19252  TCTCTTGGTTCCGGCATC  19269


>MSZS01000019.1 Aspergillus novofumigatus IBT 16806 P174scaffold_19, whole genome 
shotgun sequence
Length=19468

 Score = 298 bits (161),  Expect = 5e-77
 Identities = 228/258 (88%), Gaps = 14/258 (5%)
 Strand=Plus/Plus

Query  1     CAAGGTTTCCGTAGGTGAACCTGCGGAAGGATCATTACCGAGTGAGGGCCCTCTGGGTCC  60
             ||||||||||||||||||||||||||||||||||||||||||||||||||||||||||||
Sbjct  5985  CAAGGTTTCCGTAGGTGAACCTGCGGAAGGATCATTACCGAGTGAGGGCCCTCTGGGTCC  6044

Query  61    AACCTCCCACCCGTGTTTATTTTACCTTGTTGCTTcggcgggcccgcc-tta--actggc  117
             |||||||||||||||| |||  |||||||||||||||||||||||||| ||   || |||
Sbjct  6045  AACCTCCCACCCGTGTCTATCGTACCTTGTTGCTTCGGCGGGCCCGCCGTTTCGAC-GGC  6103

Query  118   cgccgggg-ggcttacgc-ccccgggcccgcgcccgccgAAGACACC--CTCGAACTCTG  173
             |||||||| ||| | ||| ||||||||||||||||||||||||| ||  |  |||| |||
Sbjct  6104  CGCCGGGGAGGCCT-CGCGCCCCGGGCCCGCGCCCGCCGAAGACCCCAACATGAACGCTG  6162

Query  174   T-CTGAA-GATTGTAGTCTGAGT-GAAAAT-ATAAATTATTTAAAACTTTCAACAACGGA  229
             | ||||| |  || ||||||||| ||  || || ||| | ||||||||||||||||||||
Sbjct  6163  TTCTGAAAGTATGCAGTCTGAGTTGATTATCAT-AATCAGTTAAAACTTTCAACAACGGA  6221

Query  230   TCTCTTGGTTCCGGCATC  247
             ||||||||||||||||||
Sbjct  6222  TCTCTTGGTTCCGGCATC  6239


 Score = 298 bits (161),  Expect = 5e-77
 Identities = 228/258 (88%), Gaps = 14/258 (5%)
 Strand=Plus/Plus

Query  1      CAAGGTTTCCGTAGGTGAACCTGCGGAAGGATCATTACCGAGTGAGGGCCCTCTGGGTCC  60
              ||||||||||||||||||||||||||||||||||||||||||||||||||||||||||||
Sbjct  14050  CAAGGTTTCCGTAGGTGAACCTGCGGAAGGATCATTACCGAGTGAGGGCCCTCTGGGTCC  14109

Query  61     AACCTCCCACCCGTGTTTATTTTACCTTGTTGCTTcggcgggcccgcc-tta--actggc  117
              |||||||||||||||| |||  |||||||||||||||||||||||||| ||   || |||
Sbjct  14110  AACCTCCCACCCGTGTCTATCGTACCTTGTTGCTTCGGCGGGCCCGCCGTTTCGAC-GGC  14168

Query  118    cgccgggg-ggcttacgc-ccccgggcccgcgcccgccgAAGACACC--CTCGAACTCTG  173
              |||||||| ||| | ||| ||||||||||||||||||||||||| ||  |  |||| |||
Sbjct  14169  CGCCGGGGAGGCCT-CGCGCCCCGGGCCCGCGCCCGCCGAAGACCCCAACATGAACGCTG  14227

Query  174    T-CTGAA-GATTGTAGTCTGAGT-GAAAAT-ATAAATTATTTAAAACTTTCAACAACGGA  229
              | ||||| |  || ||||||||| ||  || || ||| | ||||||||||||||||||||
Sbjct  14228  TTCTGAAAGTATGCAGTCTGAGTTGATTATCAT-AATCAGTTAAAACTTTCAACAACGGA  14286

Query  230    TCTCTTGGTTCCGGCATC  247
              ||||||||||||||||||
Sbjct  14287  TCTCTTGGTTCCGGCATC  14304


>JAAKEQ010000076.1 Aspergillus oerlinghausenensis strain CBS 139183 NODE_76_length_72056_cov_1543.617333, 
whole genome shotgun sequence
Length=72056

 Score = 298 bits (161),  Expect = 5e-77
 Identities = 228/258 (88%), Gaps = 13/258 (5%)
 Strand=Plus/Plus

Query  1      CAAGGTTTCCGTAGGTGAACCTGCGGAAGGATCATTACCGAGTGAGGGCCCTCTGGGTCC  60
              ||||||||||||||||||||||||||||||||||||||||||||||||||||||||||||
Sbjct  62445  CAAGGTTTCCGTAGGTGAACCTGCGGAAGGATCATTACCGAGTGAGGGCCCTCTGGGTCC  62504

Query  61     AACCTCCCACCCGTGTTTATTTTACCTTGTTGCTTcggcgggcccgcc-tta--actggc  117
              |||||||||||||||| |||  |||||||||||||||||||||||||| ||   || |||
Sbjct  62505  AACCTCCCACCCGTGTCTATCGTACCTTGTTGCTTCGGCGGGCCCGCCGTTTCGAC-GGC  62563

Query  118    cgccgggg-ggctta-cgcccccgggcccgcgcccgccgAAGACACC--CTCGAACTCTG  173
              |||||||| ||| |  |||||||||||||||||||||||||||| ||  |  |||| |||
Sbjct  62564  CGCCGGGGAGGCCTCGCGCCCCCGGGCCCGCGCCCGCCGAAGACCCCAACATGAACGCTG  62623

Query  174    T-CTGAA-GATTGTAGTCTGAGT-GAAAAT-ATAAATTATTTAAAACTTTCAACAACGGA  229
              | ||||| |  || ||||||||| ||  || || ||| | ||||||||||||||||||||
Sbjct  62624  TTCTGAAAGTATGCAGTCTGAGTTGATTATCAT-AATCAGTTAAAACTTTCAACAACGGA  62682

Query  230    TCTCTTGGTTCCGGCATC  247
              ||||||||||||||||||
Sbjct  62683  TCTCTTGGTTCCGGCATC  62700


>JAAAPX010000306.1 Aspergillus fumigatiaffinis strain CNM-CM6805 NODE_306_length_12274_cov_1672.242059_pilon, 
whole genome shotgun sequence
Length=12274

 Score = 298 bits (161),  Expect = 5e-77
 Identities = 228/258 (88%), Gaps = 13/258 (5%)
 Strand=Plus/Minus

Query  1     CAAGGTTTCCGTAGGTGAACCTGCGGAAGGATCATTACCGAGTGAGGGCCCTCTGGGTCC  60
             ||||||||||||||||||||||||||||||||||||||||||||||||||||||||||||
Sbjct  2862  CAAGGTTTCCGTAGGTGAACCTGCGGAAGGATCATTACCGAGTGAGGGCCCTCTGGGTCC  2803

Query  61    AACCTCCCACCCGTGTTTATTTTACCTTGTTGCTTcggcgggcccgcc-tta--actggc  117
             |||||||||||||||| |||  |||||||||||||||||||||||||| ||   || |||
Sbjct  2802  AACCTCCCACCCGTGTCTATCGTACCTTGTTGCTTCGGCGGGCCCGCCGTTTCGAC-GGC  2744

Query  118   cgccgggg-ggctta-cgcccccgggcccgcgcccgccgAAGACACC--CTCGAACTCTG  173
             |||||||| ||| |  |||||||||||||||||||||||||||| ||  |  |||| |||
Sbjct  2743  CGCCGGGGAGGCCTCGCGCCCCCGGGCCCGCGCCCGCCGAAGACCCCAACATGAACGCTG  2684

Query  174   T-CTGAA-GATTGTAGTCTGAGT-GAAAAT-ATAAATTATTTAAAACTTTCAACAACGGA  229
             | ||||| |  || ||||||||| ||  || || ||| | ||||||||||||||||||||
Sbjct  2683  TTCTGAAAGTATGCAGTCTGAGTTGATTATCAT-AATCAGTTAAAACTTTCAACAACGGA  2625

Query  230   TCTCTTGGTTCCGGCATC  247
             ||||||||||||||||||
Sbjct  2624  TCTCTTGGTTCCGGCATC  2607


 Score = 298 bits (161),  Expect = 5e-77
 Identities = 228/258 (88%), Gaps = 13/258 (5%)
 Strand=Plus/Plus

Query  1     CAAGGTTTCCGTAGGTGAACCTGCGGAAGGATCATTACCGAGTGAGGGCCCTCTGGGTCC  60
             ||||||||||||||||||||||||||||||||||||||||||||||||||||||||||||
Sbjct  9413  CAAGGTTTCCGTAGGTGAACCTGCGGAAGGATCATTACCGAGTGAGGGCCCTCTGGGTCC  9472

Query  61    AACCTCCCACCCGTGTTTATTTTACCTTGTTGCTTcggcgggcccgcc-tta--actggc  117
             |||||||||||||||| |||  |||||||||||||||||||||||||| ||   || |||
Sbjct  9473  AACCTCCCACCCGTGTCTATCGTACCTTGTTGCTTCGGCGGGCCCGCCGTTTCGAC-GGC  9531

Query  118   cgccgggg-ggctta-cgcccccgggcccgcgcccgccgAAGACACC--CTCGAACTCTG  173
             |||||||| ||| |  |||||||||||||||||||||||||||| ||  |  |||| |||
Sbjct  9532  CGCCGGGGAGGCCTCGCGCCCCCGGGCCCGCGCCCGCCGAAGACCCCAACATGAACGCTG  9591

Query  174   T-CTGAA-GATTGTAGTCTGAGT-GAAAAT-ATAAATTATTTAAAACTTTCAACAACGGA  229
             | ||||| |  || ||||||||| ||  || || ||| | ||||||||||||||||||||
Sbjct  9592  TTCTGAAAGTATGCAGTCTGAGTTGATTATCAT-AATCAGTTAAAACTTTCAACAACGGA  9650

Query  230   TCTCTTGGTTCCGGCATC  247
             ||||||||||||||||||
Sbjct  9651  TCTCTTGGTTCCGGCATC  9668


>CM000172.1 Aspergillus fumigatus Af293 chromosome 4, whole genome shotgun 
sequence
Length=3923705

 Score = 298 bits (161),  Expect = 5e-77
 Identities = 227/257 (88%), Gaps = 11/257 (4%)
 Strand=Plus/Minus

Query  1       CAAGGTTTCCGTAGGTGAACCTGCGGAAGGATCATTACCGAGTGAGGGCCCTCTGGGTCC  60
               ||||||||||||||||||||||||||||||||||||||||||||||||||||||||||||
Sbjct  442681  CAAGGTTTCCGTAGGTGAACCTGCGGAAGGATCATTACCGAGTGAGGGCCCTCTGGGTCC  442622

Query  61      AACCTCCCACCCGTGTTTATTTTACCTTGTTGCTTcggcgggcccgcc-tta--actggc  117
               |||||||||||||||| |||  |||||||||||||||||||||||||| ||   || |||
Sbjct  442621  AACCTCCCACCCGTGTCTATCGTACCTTGTTGCTTCGGCGGGCCCGCCGTTTCGAC-GGC  442563

Query  118     cgccgggg-gg-cttacgcccccgggcccgcgcccgccgAAGACACC--CTCGAACTCTG  173
               |||||||| || ||| |||||||||||||||||||||||||||| ||  |  |||| |||
Sbjct  442562  CGCCGGGGAGGCCTTGCGCCCCCGGGCCCGCGCCCGCCGAAGACCCCAACATGAACGCTG  442503

Query  174     T-CTGAA-GATTGTAGTCTGAGT-GAAAATATAAATTATTTAAAACTTTCAACAACGGAT  230
               | ||||| |  || ||||||||| ||  ||   ||| | |||||||||||||||||||||
Sbjct  442502  TTCTGAAAGTATGCAGTCTGAGTTGATTATCGTAATCAGTTAAAACTTTCAACAACGGAT  442443

Query  231     CTCTTGGTTCCGGCATC  247
               |||||||||||||||||
Sbjct  442442  CTCTTGGTTCCGGCATC  442426


>JAGXKD010000017.1 Aspergillus sp. GbtcF1 F1_0083, whole genome shotgun sequence
Length=3663542

 Score = 298 bits (161),  Expect = 5e-77
 Identities = 227/257 (88%), Gaps = 11/257 (4%)
 Strand=Plus/Minus

Query  1       CAAGGTTTCCGTAGGTGAACCTGCGGAAGGATCATTACCGAGTGAGGGCCCTCTGGGTCC  60
               ||||||||||||||||||||||||||||||||||||||||||||||||||||||||||||
Sbjct  432929  CAAGGTTTCCGTAGGTGAACCTGCGGAAGGATCATTACCGAGTGAGGGCCCTCTGGGTCC  432870

Query  61      AACCTCCCACCCGTGTTTATTTTACCTTGTTGCTTcggcgggcccgcc-tta--actggc  117
               |||||||||||||||| |||  |||||||||||||||||||||||||| ||   || |||
Sbjct  432869  AACCTCCCACCCGTGTCTATCGTACCTTGTTGCTTCGGCGGGCCCGCCGTTTCGAC-GGC  432811

Query  118     cgccgggg-gg-cttacgcccccgggcccgcgcccgccgAAGACACC--CTCGAACTCTG  173
               |||||||| || ||| |||||||||||||||||||||||||||| ||  |  |||| |||
Sbjct  432810  CGCCGGGGAGGCCTTGCGCCCCCGGGCCCGCGCCCGCCGAAGACCCCAACATGAACGCTG  432751

Query  174     T-CTGAA-GATTGTAGTCTGAGT-GAAAATATAAATTATTTAAAACTTTCAACAACGGAT  230
               | ||||| |  || ||||||||| ||  ||   ||| | |||||||||||||||||||||
Sbjct  432750  TTCTGAAAGTATGCAGTCTGAGTTGATTATCGTAATCAGTTAAAACTTTCAACAACGGAT  432691

Query  231     CTCTTGGTTCCGGCATC  247
               |||||||||||||||||
Sbjct  432690  CTCTTGGTTCCGGCATC  432674


 Score = 298 bits (161),  Expect = 5e-77
 Identities = 227/257 (88%), Gaps = 11/257 (4%)
 Strand=Plus/Minus

Query  1       CAAGGTTTCCGTAGGTGAACCTGCGGAAGGATCATTACCGAGTGAGGGCCCTCTGGGTCC  60
               ||||||||||||||||||||||||||||||||||||||||||||||||||||||||||||
Sbjct  440757  CAAGGTTTCCGTAGGTGAACCTGCGGAAGGATCATTACCGAGTGAGGGCCCTCTGGGTCC  440698

Query  61      AACCTCCCACCCGTGTTTATTTTACCTTGTTGCTTcggcgggcccgcc-tta--actggc  117
               |||||||||||||||| |||  |||||||||||||||||||||||||| ||   || |||
Sbjct  440697  AACCTCCCACCCGTGTCTATCGTACCTTGTTGCTTCGGCGGGCCCGCCGTTTCGAC-GGC  440639

Query  118     cgccgggg-gg-cttacgcccccgggcccgcgcccgccgAAGACACC--CTCGAACTCTG  173
               |||||||| || ||| |||||||||||||||||||||||||||| ||  |  |||| |||
Sbjct  440638  CGCCGGGGAGGCCTTGCGCCCCCGGGCCCGCGCCCGCCGAAGACCCCAACATGAACGCTG  440579

Query  174     T-CTGAA-GATTGTAGTCTGAGT-GAAAATATAAATTATTTAAAACTTTCAACAACGGAT  230
               | ||||| |  || ||||||||| ||  ||   ||| | |||||||||||||||||||||
Sbjct  440578  TTCTGAAAGTATGCAGTCTGAGTTGATTATCGTAATCAGTTAAAACTTTCAACAACGGAT  440519

Query  231     CTCTTGGTTCCGGCATC  247
               |||||||||||||||||
Sbjct  440518  CTCTTGGTTCCGGCATC  440502


 Score = 298 bits (161),  Expect = 5e-77
 Identities = 227/257 (88%), Gaps = 11/257 (4%)
 Strand=Plus/Minus

Query  1       CAAGGTTTCCGTAGGTGAACCTGCGGAAGGATCATTACCGAGTGAGGGCCCTCTGGGTCC  60
               ||||||||||||||||||||||||||||||||||||||||||||||||||||||||||||
Sbjct  448585  CAAGGTTTCCGTAGGTGAACCTGCGGAAGGATCATTACCGAGTGAGGGCCCTCTGGGTCC  448526

Query  61      AACCTCCCACCCGTGTTTATTTTACCTTGTTGCTTcggcgggcccgcc-tta--actggc  117
               |||||||||||||||| |||  |||||||||||||||||||||||||| ||   || |||
Sbjct  448525  AACCTCCCACCCGTGTCTATCGTACCTTGTTGCTTCGGCGGGCCCGCCGTTTCGAC-GGC  448467

Query  118     cgccgggg-gg-cttacgcccccgggcccgcgcccgccgAAGACACC--CTCGAACTCTG  173
               |||||||| || ||| |||||||||||||||||||||||||||| ||  |  |||| |||
Sbjct  448466  CGCCGGGGAGGCCTTGCGCCCCCGGGCCCGCGCCCGCCGAAGACCCCAACATGAACGCTG  448407

Query  174     T-CTGAA-GATTGTAGTCTGAGT-GAAAATATAAATTATTTAAAACTTTCAACAACGGAT  230
               | ||||| |  || ||||||||| ||  ||   ||| | |||||||||||||||||||||
Sbjct  448406  TTCTGAAAGTATGCAGTCTGAGTTGATTATCGTAATCAGTTAAAACTTTCAACAACGGAT  448347

Query  231     CTCTTGGTTCCGGCATC  247
               |||||||||||||||||
Sbjct  448346  CTCTTGGTTCCGGCATC  448330


 Score = 298 bits (161),  Expect = 5e-77
 Identities = 227/257 (88%), Gaps = 11/257 (4%)
 Strand=Plus/Minus

Query  1       CAAGGTTTCCGTAGGTGAACCTGCGGAAGGATCATTACCGAGTGAGGGCCCTCTGGGTCC  60
               ||||||||||||||||||||||||||||||||||||||||||||||||||||||||||||
Sbjct  456412  CAAGGTTTCCGTAGGTGAACCTGCGGAAGGATCATTACCGAGTGAGGGCCCTCTGGGTCC  456353

Query  61      AACCTCCCACCCGTGTTTATTTTACCTTGTTGCTTcggcgggcccgcc-tta--actggc  117
               |||||||||||||||| |||  |||||||||||||||||||||||||| ||   || |||
Sbjct  456352  AACCTCCCACCCGTGTCTATCGTACCTTGTTGCTTCGGCGGGCCCGCCGTTTCGAC-GGC  456294

Query  118     cgccgggg-gg-cttacgcccccgggcccgcgcccgccgAAGACACC--CTCGAACTCTG  173
               |||||||| || ||| |||||||||||||||||||||||||||| ||  |  |||| |||
Sbjct  456293  CGCCGGGGAGGCCTTGCGCCCCCGGGCCCGCGCCCGCCGAAGACCCCAACATGAACGCTG  456234

Query  174     T-CTGAA-GATTGTAGTCTGAGT-GAAAATATAAATTATTTAAAACTTTCAACAACGGAT  230
               | ||||| |  || ||||||||| ||  ||   ||| | |||||||||||||||||||||
Sbjct  456233  TTCTGAAAGTATGCAGTCTGAGTTGATTATCGTAATCAGTTAAAACTTTCAACAACGGAT  456174

Query  231     CTCTTGGTTCCGGCATC  247
               |||||||||||||||||
Sbjct  456173  CTCTTGGTTCCGGCATC  456157


 Score = 298 bits (161),  Expect = 5e-77
 Identities = 227/257 (88%), Gaps = 11/257 (4%)
 Strand=Plus/Minus

Query  1       CAAGGTTTCCGTAGGTGAACCTGCGGAAGGATCATTACCGAGTGAGGGCCCTCTGGGTCC  60
               ||||||||||||||||||||||||||||||||||||||||||||||||||||||||||||
Sbjct  464240  CAAGGTTTCCGTAGGTGAACCTGCGGAAGGATCATTACCGAGTGAGGGCCCTCTGGGTCC  464181

Query  61      AACCTCCCACCCGTGTTTATTTTACCTTGTTGCTTcggcgggcccgcc-tta--actggc  117
               |||||||||||||||| |||  |||||||||||||||||||||||||| ||   || |||
Sbjct  464180  AACCTCCCACCCGTGTCTATCGTACCTTGTTGCTTCGGCGGGCCCGCCGTTTCGAC-GGC  464122

Query  118     cgccgggg-gg-cttacgcccccgggcccgcgcccgccgAAGACACC--CTCGAACTCTG  173
               |||||||| || ||| |||||||||||||||||||||||||||| ||  |  |||| |||
Sbjct  464121  CGCCGGGGAGGCCTTGCGCCCCCGGGCCCGCGCCCGCCGAAGACCCCAACATGAACGCTG  464062

Query  174     T-CTGAA-GATTGTAGTCTGAGT-GAAAATATAAATTATTTAAAACTTTCAACAACGGAT  230
               | ||||| |  || ||||||||| ||  ||   ||| | |||||||||||||||||||||
Sbjct  464061  TTCTGAAAGTATGCAGTCTGAGTTGATTATCGTAATCAGTTAAAACTTTCAACAACGGAT  464002

Query  231     CTCTTGGTTCCGGCATC  247
               |||||||||||||||||
Sbjct  464001  CTCTTGGTTCCGGCATC  463985


 Score = 298 bits (161),  Expect = 5e-77
 Identities = 227/257 (88%), Gaps = 11/257 (4%)
 Strand=Plus/Minus

Query  1       CAAGGTTTCCGTAGGTGAACCTGCGGAAGGATCATTACCGAGTGAGGGCCCTCTGGGTCC  60
               ||||||||||||||||||||||||||||||||||||||||||||||||||||||||||||
Sbjct  472068  CAAGGTTTCCGTAGGTGAACCTGCGGAAGGATCATTACCGAGTGAGGGCCCTCTGGGTCC  472009

Query  61      AACCTCCCACCCGTGTTTATTTTACCTTGTTGCTTcggcgggcccgcc-tta--actggc  117
               |||||||||||||||| |||  |||||||||||||||||||||||||| ||   || |||
Sbjct  472008  AACCTCCCACCCGTGTCTATCGTACCTTGTTGCTTCGGCGGGCCCGCCGTTTCGAC-GGC  471950

Query  118     cgccgggg-gg-cttacgcccccgggcccgcgcccgccgAAGACACC--CTCGAACTCTG  173
               |||||||| || ||| |||||||||||||||||||||||||||| ||  |  |||| |||
Sbjct  471949  CGCCGGGGAGGCCTTGCGCCCCCGGGCCCGCGCCCGCCGAAGACCCCAACATGAACGCTG  471890

Query  174     T-CTGAA-GATTGTAGTCTGAGT-GAAAATATAAATTATTTAAAACTTTCAACAACGGAT  230
               | ||||| |  || ||||||||| ||  ||   ||| | |||||||||||||||||||||
Sbjct  471889  TTCTGAAAGTATGCAGTCTGAGTTGATTATCGTAATCAGTTAAAACTTTCAACAACGGAT  471830

Query  231     CTCTTGGTTCCGGCATC  247
               |||||||||||||||||
Sbjct  471829  CTCTTGGTTCCGGCATC  471813


 Score = 298 bits (161),  Expect = 5e-77
 Identities = 227/257 (88%), Gaps = 11/257 (4%)
 Strand=Plus/Minus

Query  1       CAAGGTTTCCGTAGGTGAACCTGCGGAAGGATCATTACCGAGTGAGGGCCCTCTGGGTCC  60
               ||||||||||||||||||||||||||||||||||||||||||||||||||||||||||||
Sbjct  479896  CAAGGTTTCCGTAGGTGAACCTGCGGAAGGATCATTACCGAGTGAGGGCCCTCTGGGTCC  479837

Query  61      AACCTCCCACCCGTGTTTATTTTACCTTGTTGCTTcggcgggcccgcc-tta--actggc  117
               |||||||||||||||| |||  |||||||||||||||||||||||||| ||   || |||
Sbjct  479836  AACCTCCCACCCGTGTCTATCGTACCTTGTTGCTTCGGCGGGCCCGCCGTTTCGAC-GGC  479778

Query  118     cgccgggg-gg-cttacgcccccgggcccgcgcccgccgAAGACACC--CTCGAACTCTG  173
               |||||||| || ||| |||||||||||||||||||||||||||| ||  |  |||| |||
Sbjct  479777  CGCCGGGGAGGCCTTGCGCCCCCGGGCCCGCGCCCGCCGAAGACCCCAACATGAACGCTG  479718

Query  174     T-CTGAA-GATTGTAGTCTGAGT-GAAAATATAAATTATTTAAAACTTTCAACAACGGAT  230
               | ||||| |  || ||||||||| ||  ||   ||| | |||||||||||||||||||||
Sbjct  479717  TTCTGAAAGTATGCAGTCTGAGTTGATTATCGTAATCAGTTAAAACTTTCAACAACGGAT  479658

Query  231     CTCTTGGTTCCGGCATC  247
               |||||||||||||||||
Sbjct  479657  CTCTTGGTTCCGGCATC  479641


 Score = 298 bits (161),  Expect = 5e-77
 Identities = 227/257 (88%), Gaps = 11/257 (4%)
 Strand=Plus/Minus

Query  1       CAAGGTTTCCGTAGGTGAACCTGCGGAAGGATCATTACCGAGTGAGGGCCCTCTGGGTCC  60
               ||||||||||||||||||||||||||||||||||||||||||||||||||||||||||||
Sbjct  487723  CAAGGTTTCCGTAGGTGAACCTGCGGAAGGATCATTACCGAGTGAGGGCCCTCTGGGTCC  487664

Query  61      AACCTCCCACCCGTGTTTATTTTACCTTGTTGCTTcggcgggcccgcc-tta--actggc  117
               |||||||||||||||| |||  |||||||||||||||||||||||||| ||   || |||
Sbjct  487663  AACCTCCCACCCGTGTCTATCGTACCTTGTTGCTTCGGCGGGCCCGCCGTTTCGAC-GGC  487605

Query  118     cgccgggg-gg-cttacgcccccgggcccgcgcccgccgAAGACACC--CTCGAACTCTG  173
               |||||||| || ||| |||||||||||||||||||||||||||| ||  |  |||| |||
Sbjct  487604  CGCCGGGGAGGCCTTGCGCCCCCGGGCCCGCGCCCGCCGAAGACCCCAACATGAACGCTG  487545

Query  174     T-CTGAA-GATTGTAGTCTGAGT-GAAAATATAAATTATTTAAAACTTTCAACAACGGAT  230
               | ||||| |  || ||||||||| ||  ||   ||| | |||||||||||||||||||||
Sbjct  487544  TTCTGAAAGTATGCAGTCTGAGTTGATTATCGTAATCAGTTAAAACTTTCAACAACGGAT  487485

Query  231     CTCTTGGTTCCGGCATC  247
               |||||||||||||||||
Sbjct  487484  CTCTTGGTTCCGGCATC  487468


 Score = 298 bits (161),  Expect = 5e-77
 Identities = 227/257 (88%), Gaps = 11/257 (4%)
 Strand=Plus/Minus

Query  1       CAAGGTTTCCGTAGGTGAACCTGCGGAAGGATCATTACCGAGTGAGGGCCCTCTGGGTCC  60
               ||||||||||||||||||||||||||||||||||||||||||||||||||||||||||||
Sbjct  495551  CAAGGTTTCCGTAGGTGAACCTGCGGAAGGATCATTACCGAGTGAGGGCCCTCTGGGTCC  495492

Query  61      AACCTCCCACCCGTGTTTATTTTACCTTGTTGCTTcggcgggcccgcc-tta--actggc  117
               |||||||||||||||| |||  |||||||||||||||||||||||||| ||   || |||
Sbjct  495491  AACCTCCCACCCGTGTCTATCGTACCTTGTTGCTTCGGCGGGCCCGCCGTTTCGAC-GGC  495433

Query  118     cgccgggg-gg-cttacgcccccgggcccgcgcccgccgAAGACACC--CTCGAACTCTG  173
               |||||||| || ||| |||||||||||||||||||||||||||| ||  |  |||| |||
Sbjct  495432  CGCCGGGGAGGCCTTGCGCCCCCGGGCCCGCGCCCGCCGAAGACCCCAACATGAACGCTG  495373

Query  174     T-CTGAA-GATTGTAGTCTGAGT-GAAAATATAAATTATTTAAAACTTTCAACAACGGAT  230
               | ||||| |  || ||||||||| ||  ||   ||| | |||||||||||||||||||||
Sbjct  495372  TTCTGAAAGTATGCAGTCTGAGTTGATTATCGTAATCAGTTAAAACTTTCAACAACGGAT  495313

Query  231     CTCTTGGTTCCGGCATC  247
               |||||||||||||||||
Sbjct  495312  CTCTTGGTTCCGGCATC  495296


>BLKH01000198.1 Aspergillus lentulus IFM 58399 DNA, scaffold_198, whole genome 
shotgun sequence
Length=4491

 Score = 298 bits (161),  Expect = 5e-77
 Identities = 228/258 (88%), Gaps = 13/258 (5%)
 Strand=Plus/Plus

Query  1    CAAGGTTTCCGTAGGTGAACCTGCGGAAGGATCATTACCGAGTGAGGGCCCTCTGGGTCC  60
            ||||||||||||||||||||||||||||||||||||||||||||||||||||||||||||
Sbjct  286  CAAGGTTTCCGTAGGTGAACCTGCGGAAGGATCATTACCGAGTGAGGGCCCTCTGGGTCC  345

Query  61   AACCTCCCACCCGTGTTTATTTTACCTTGTTGCTTcggcgggcccgcc-tta--actggc  117
            |||||||||||||||| |||  |||||||||||||||||||||||||| ||   || |||
Sbjct  346  AACCTCCCACCCGTGTCTATCGTACCTTGTTGCTTCGGCGGGCCCGCCGTTTCGAC-GGC  404

Query  118  cgccgggg-ggctta-cgcccccgggcccgcgcccgccgAAGACACC--CTCGAACTCTG  173
            |||||||| ||| |  |||||||||||||||||||||||||||| ||  |  |||| |||
Sbjct  405  CGCCGGGGAGGCCTCGCGCCCCCGGGCCCGCGCCCGCCGAAGACCCCAACATGAACGCTG  464

Query  174  T-CTGAA-GATTGTAGTCTGAGT-GAAAAT-ATAAATTATTTAAAACTTTCAACAACGGA  229
            | ||||| |  || ||||||||| ||  || || ||| | ||||||||||||||||||||
Sbjct  465  TTCTGAAAGTATGCAGTCTGAGTTGATTATCAT-AATCAGTTAAAACTTTCAACAACGGA  523

Query  230  TCTCTTGGTTCCGGCATC  247
            ||||||||||||||||||
Sbjct  524  TCTCTTGGTTCCGGCATC  541


>NW_022984065.1 Aspergillus lentulus IFM 58399 DNA, scaffold_198, whole genome 
shotgun sequence
Length=4491

 Score = 298 bits (161),  Expect = 5e-77
 Identities = 228/258 (88%), Gaps = 13/258 (5%)
 Strand=Plus/Plus

Query  1    CAAGGTTTCCGTAGGTGAACCTGCGGAAGGATCATTACCGAGTGAGGGCCCTCTGGGTCC  60
            ||||||||||||||||||||||||||||||||||||||||||||||||||||||||||||
Sbjct  286  CAAGGTTTCCGTAGGTGAACCTGCGGAAGGATCATTACCGAGTGAGGGCCCTCTGGGTCC  345

Query  61   AACCTCCCACCCGTGTTTATTTTACCTTGTTGCTTcggcgggcccgcc-tta--actggc  117
            |||||||||||||||| |||  |||||||||||||||||||||||||| ||   || |||
Sbjct  346  AACCTCCCACCCGTGTCTATCGTACCTTGTTGCTTCGGCGGGCCCGCCGTTTCGAC-GGC  404

Query  118  cgccgggg-ggctta-cgcccccgggcccgcgcccgccgAAGACACC--CTCGAACTCTG  173
            |||||||| ||| |  |||||||||||||||||||||||||||| ||  |  |||| |||
Sbjct  405  CGCCGGGGAGGCCTCGCGCCCCCGGGCCCGCGCCCGCCGAAGACCCCAACATGAACGCTG  464

Query  174  T-CTGAA-GATTGTAGTCTGAGT-GAAAAT-ATAAATTATTTAAAACTTTCAACAACGGA  229
            | ||||| |  || ||||||||| ||  || || ||| | ||||||||||||||||||||
Sbjct  465  TTCTGAAAGTATGCAGTCTGAGTTGATTATCAT-AATCAGTTAAAACTTTCAACAACGGA  523

Query  230  TCTCTTGGTTCCGGCATC  247
            ||||||||||||||||||
Sbjct  524  TCTCTTGGTTCCGGCATC  541


>NC_007197.1 Aspergillus fumigatus Af293 chromosome 4, whole genome shotgun 
sequence
Length=3923705

 Score = 298 bits (161),  Expect = 5e-77
 Identities = 227/257 (88%), Gaps = 11/257 (4%)
 Strand=Plus/Minus

Query  1       CAAGGTTTCCGTAGGTGAACCTGCGGAAGGATCATTACCGAGTGAGGGCCCTCTGGGTCC  60
               ||||||||||||||||||||||||||||||||||||||||||||||||||||||||||||
Sbjct  442681  CAAGGTTTCCGTAGGTGAACCTGCGGAAGGATCATTACCGAGTGAGGGCCCTCTGGGTCC  442622

Query  61      AACCTCCCACCCGTGTTTATTTTACCTTGTTGCTTcggcgggcccgcc-tta--actggc  117
               |||||||||||||||| |||  |||||||||||||||||||||||||| ||   || |||
Sbjct  442621  AACCTCCCACCCGTGTCTATCGTACCTTGTTGCTTCGGCGGGCCCGCCGTTTCGAC-GGC  442563

Query  118     cgccgggg-gg-cttacgcccccgggcccgcgcccgccgAAGACACC--CTCGAACTCTG  173
               |||||||| || ||| |||||||||||||||||||||||||||| ||  |  |||| |||
Sbjct  442562  CGCCGGGGAGGCCTTGCGCCCCCGGGCCCGCGCCCGCCGAAGACCCCAACATGAACGCTG  442503

Query  174     T-CTGAA-GATTGTAGTCTGAGT-GAAAATATAAATTATTTAAAACTTTCAACAACGGAT  230
               | ||||| |  || ||||||||| ||  ||   ||| | |||||||||||||||||||||
Sbjct  442502  TTCTGAAAGTATGCAGTCTGAGTTGATTATCGTAATCAGTTAAAACTTTCAACAACGGAT  442443

Query  231     CTCTTGGTTCCGGCATC  247
               |||||||||||||||||
Sbjct  442442  CTCTTGGTTCCGGCATC  442426


>NW_020194278.1 Aspergillus novofumigatus IBT 16806 chromosome Unknown P174scaffold_5, 
whole genome shotgun sequence
Length=3352756

 Score = 298 bits (161),  Expect = 5e-77
 Identities = 228/258 (88%), Gaps = 14/258 (5%)
 Strand=Plus/Plus

Query  1        CAAGGTTTCCGTAGGTGAACCTGCGGAAGGATCATTACCGAGTGAGGGCCCTCTGGGTCC  60
                ||||||||||||||||||||||||||||||||||||||||||||||||||||||||||||
Sbjct  3337688  CAAGGTTTCCGTAGGTGAACCTGCGGAAGGATCATTACCGAGTGAGGGCCCTCTGGGTCC  3337747

Query  61       AACCTCCCACCCGTGTTTATTTTACCTTGTTGCTTcggcgggcccgcc-tta--actggc  117
                |||||||||||||||| |||  |||||||||||||||||||||||||| ||   || |||
Sbjct  3337748  AACCTCCCACCCGTGTCTATCGTACCTTGTTGCTTCGGCGGGCCCGCCGTTTCGAC-GGC  3337806

Query  118      cgccgggg-ggcttacgc-ccccgggcccgcgcccgccgAAGACACC--CTCGAACTCTG  173
                |||||||| ||| | ||| ||||||||||||||||||||||||| ||  |  |||| |||
Sbjct  3337807  CGCCGGGGAGGCCT-CGCGCCCCGGGCCCGCGCCCGCCGAAGACCCCAACATGAACGCTG  3337865

Query  174      T-CTGAA-GATTGTAGTCTGAGT-GAAAAT-ATAAATTATTTAAAACTTTCAACAACGGA  229
                | ||||| |  || ||||||||| ||  || || ||| | ||||||||||||||||||||
Sbjct  3337866  TTCTGAAAGTATGCAGTCTGAGTTGATTATCAT-AATCAGTTAAAACTTTCAACAACGGA  3337924

Query  230      TCTCTTGGTTCCGGCATC  247
                ||||||||||||||||||
Sbjct  3337925  TCTCTTGGTTCCGGCATC  3337942


 Score = 298 bits (161),  Expect = 5e-77
 Identities = 228/258 (88%), Gaps = 13/258 (5%)
 Strand=Plus/Plus

Query  1        CAAGGTTTCCGTAGGTGAACCTGCGGAAGGATCATTACCGAGTGAGGGCCCTCTGGGTCC  60
                ||||||||||||||||||||||||||||||||||||||||||||||||||||||||||||
Sbjct  3345769  CAAGGTTTCCGTAGGTGAACCTGCGGAAGGATCATTACCGAGTGAGGGCCCTCTGGGTCC  3345828

Query  61       AACCTCCCACCCGTGTTTATTTTACCTTGTTGCTTcggcgggcccgcc-tta--actggc  117
                |||||||||||||||| |||  |||||||||||||||||||||||||| ||   || |||
Sbjct  3345829  AACCTCCCACCCGTGTCTATCGTACCTTGTTGCTTCGGCGGGCCCGCCGTTTCGAC-GGC  3345887

Query  118      cgccgggg-ggctta-cgcccccgggcccgcgcccgccgAAGACACC--CTCGAACTCTG  173
                |||||||| ||| |  |||||||||||||||||||||||||||| ||  |  |||| |||
Sbjct  3345888  CGCCGGGGAGGCCTCGCGCCCCCGGGCCCGCGCCCGCCGAAGACCCCAACATGAACGCTG  3345947

Query  174      T-CTGAA-GATTGTAGTCTGAGT-GAAAAT-ATAAATTATTTAAAACTTTCAACAACGGA  229
                | ||||| |  || ||||||||| ||  || || ||| | ||||||||||||||||||||
Sbjct  3345948  TTCTGAAAGTATGCAGTCTGAGTTGATTATCAT-AATCAGTTAAAACTTTCAACAACGGA  3346006

Query  230      TCTCTTGGTTCCGGCATC  247
                ||||||||||||||||||
Sbjct  3346007  TCTCTTGGTTCCGGCATC  3346024


>NW_020194294.1 Aspergillus novofumigatus IBT 16806 chromosome Unknown P174scaffold_21, 
whole genome shotgun sequence
Length=17644

 Score = 298 bits (161),  Expect = 5e-77
 Identities = 228/258 (88%), Gaps = 14/258 (5%)
 Strand=Plus/Minus

Query  1     CAAGGTTTCCGTAGGTGAACCTGCGGAAGGATCATTACCGAGTGAGGGCCCTCTGGGTCC  60
             ||||||||||||||||||||||||||||||||||||||||||||||||||||||||||||
Sbjct  4310  CAAGGTTTCCGTAGGTGAACCTGCGGAAGGATCATTACCGAGTGAGGGCCCTCTGGGTCC  4251

Query  61    AACCTCCCACCCGTGTTTATTTTACCTTGTTGCTTcggcgggcccgcc-tta--actggc  117
             |||||||||||||||| |||  |||||||||||||||||||||||||| ||   || |||
Sbjct  4250  AACCTCCCACCCGTGTCTATCGTACCTTGTTGCTTCGGCGGGCCCGCCGTTTCGAC-GGC  4192

Query  118   cgccgggg-ggcttacgc-ccccgggcccgcgcccgccgAAGACACC--CTCGAACTCTG  173
             |||||||| ||| | ||| ||||||||||||||||||||||||| ||  |  |||| |||
Sbjct  4191  CGCCGGGGAGGCCT-CGCGCCCCGGGCCCGCGCCCGCCGAAGACCCCAACATGAACGCTG  4133

Query  174   T-CTGAA-GATTGTAGTCTGAGT-GAAAAT-ATAAATTATTTAAAACTTTCAACAACGGA  229
             | ||||| |  || ||||||||| ||  || || ||| | ||||||||||||||||||||
Sbjct  4132  TTCTGAAAGTATGCAGTCTGAGTTGATTATCAT-AATCAGTTAAAACTTTCAACAACGGA  4074

Query  230   TCTCTTGGTTCCGGCATC  247
             ||||||||||||||||||
Sbjct  4073  TCTCTTGGTTCCGGCATC  4056


 Score = 298 bits (161),  Expect = 5e-77
 Identities = 228/258 (88%), Gaps = 13/258 (5%)
 Strand=Plus/Minus

Query  1      CAAGGTTTCCGTAGGTGAACCTGCGGAAGGATCATTACCGAGTGAGGGCCCTCTGGGTCC  60
              ||||||||||||||||||||||||||||||||||||||||||||||||||||||||||||
Sbjct  12397  CAAGGTTTCCGTAGGTGAACCTGCGGAAGGATCATTACCGAGTGAGGGCCCTCTGGGTCC  12338

Query  61     AACCTCCCACCCGTGTTTATTTTACCTTGTTGCTTcggcgggcccgcc-tta--actggc  117
              |||||||||||||||| |||  |||||||||||||||||||||||||| ||   || |||
Sbjct  12337  AACCTCCCACCCGTGTCTATCGTACCTTGTTGCTTCGGCGGGCCCGCCGTTTCGAC-GGC  12279

Query  118    cgccgggg-ggctta-cgcccccgggcccgcgcccgccgAAGACACC--CTCGAACTCTG  173
              |||||||| ||| |  |||||||||||||||||||||||||||| ||  |  |||| |||
Sbjct  12278  CGCCGGGGAGGCCTCGCGCCCCCGGGCCCGCGCCCGCCGAAGACCCCAACATGAACGCTG  12219

Query  174    T-CTGAA-GATTGTAGTCTGAGT-GAAAAT-ATAAATTATTTAAAACTTTCAACAACGGA  229
              | ||||| |  || ||||||||| ||  || || ||| | ||||||||||||||||||||
Sbjct  12218  TTCTGAAAGTATGCAGTCTGAGTTGATTATCAT-AATCAGTTAAAACTTTCAACAACGGA  12160

Query  230    TCTCTTGGTTCCGGCATC  247
              ||||||||||||||||||
Sbjct  12159  TCTCTTGGTTCCGGCATC  12142


>NW_020194293.1 Aspergillus novofumigatus IBT 16806 chromosome Unknown P174scaffold_20, 
whole genome shotgun sequence
Length=19422

 Score = 298 bits (161),  Expect = 5e-77
 Identities = 228/258 (88%), Gaps = 14/258 (5%)
 Strand=Plus/Plus

Query  1     CAAGGTTTCCGTAGGTGAACCTGCGGAAGGATCATTACCGAGTGAGGGCCCTCTGGGTCC  60
             ||||||||||||||||||||||||||||||||||||||||||||||||||||||||||||
Sbjct  2930  CAAGGTTTCCGTAGGTGAACCTGCGGAAGGATCATTACCGAGTGAGGGCCCTCTGGGTCC  2989

Query  61    AACCTCCCACCCGTGTTTATTTTACCTTGTTGCTTcggcgggcccgcc-tta--actggc  117
             |||||||||||||||| |||  |||||||||||||||||||||||||| ||   || |||
Sbjct  2990  AACCTCCCACCCGTGTCTATCGTACCTTGTTGCTTCGGCGGGCCCGCCGTTTCGAC-GGC  3048

Query  118   cgccgggg-ggcttacgc-ccccgggcccgcgcccgccgAAGACACC--CTCGAACTCTG  173
             |||||||| ||| | ||| ||||||||||||||||||||||||| ||  |  |||| |||
Sbjct  3049  CGCCGGGGAGGCCT-CGCGCCCCGGGCCCGCGCCCGCCGAAGACCCCAACATGAACGCTG  3107

Query  174   T-CTGAA-GATTGTAGTCTGAGT-GAAAAT-ATAAATTATTTAAAACTTTCAACAACGGA  229
             | ||||| |  || ||||||||| ||  || || ||| | ||||||||||||||||||||
Sbjct  3108  TTCTGAAAGTATGCAGTCTGAGTTGATTATCAT-AATCAGTTAAAACTTTCAACAACGGA  3166

Query  230   TCTCTTGGTTCCGGCATC  247
             ||||||||||||||||||
Sbjct  3167  TCTCTTGGTTCCGGCATC  3184


 Score = 291 bits (157),  Expect = 9e-75
 Identities = 227/258 (88%), Gaps = 15/258 (6%)
 Strand=Plus/Plus

Query  1      CAAGGTTTCCGTAGGTGAACCTGCGGAAGGATCATTACCGAGTGAGGGCCCTCTGGGTCC  60
              ||||||||||||||||||||||||||||||||||||||||||||||||||||||||||||
Sbjct  10988  CAAGGTTTCCGTAGGTGAACCTGCGGAAGGATCATTACCGAGTGAGGGCCCTCTGGGTCC  11047

Query  61     AACCTCCCACCCGTGTTTATTTTACCTTGTTGCTTcggcgggcccgcc-tta--actggc  117
              |||||||||||||||| |||  ||||||||||||||||||| |||||| ||   || |||
Sbjct  11048  AACCTCCCACCCGTGTCTATCGTACCTTGTTGCTTCGGCGG-CCCGCCGTTTCGAC-GGC  11105

Query  118    cgccgggg-ggcttacgc-ccccgggcccgcgcccgccgAAGACACC--CTCGAACTCTG  173
              |||||||| ||| | ||| ||||||||||||||||||||||||| ||  |  |||| |||
Sbjct  11106  CGCCGGGGAGGCCT-CGCGCCCCGGGCCCGCGCCCGCCGAAGACCCCAACATGAACGCTG  11164

Query  174    T-CTGAA-GATTGTAGTCTGAGT-GAAAAT-ATAAATTATTTAAAACTTTCAACAACGGA  229
              | ||||| |  || ||||||||| ||  || || ||| | ||||||||||||||||||||
Sbjct  11165  TTCTGAAAGTATGCAGTCTGAGTTGATTATCAT-AATCAGTTAAAACTTTCAACAACGGA  11223

Query  230    TCTCTTGGTTCCGGCATC  247
              ||||||||||||||||||
Sbjct  11224  TCTCTTGGTTCCGGCATC  11241


 Score = 285 bits (154),  Expect = 4e-73
 Identities = 226/258 (88%), Gaps = 16/258 (6%)
 Strand=Plus/Plus

Query  1      CAAGGTTTCCGTAGGTGAACCTGCGGAAGGATCATTACCGAGTGAGGGCCCTCTGGGTCC  60
              ||||||||||||||||||||||||||||||||||||||||||||||||||||||||||||
Sbjct  19017  CAAGGTTTCCGTAGGTGAACCTGCGGAAGGATCATTACCGAGTGAGGGCCCTCTGGGTCC  19076

Query  61     AACCTCCCACCCGTGTTTATTTTACCTTGTTGCTTcggcgggcccgcc-tta--actggc  117
              |||||||||||||||| |||  ||||||||||||||||||| || ||| ||   || |||
Sbjct  19077  AACCTCCCACCCGTGTCTATCGTACCTTGTTGCTTCGGCGG-CC-GCCGTTTCGAC-GGC  19133

Query  118    cgccgggg-ggcttacgc-ccccgggcccgcgcccgccgAAGACACC--CTCGAACTCTG  173
              |||||||| ||| | ||| ||||||||||||||||||||||||| ||  |  |||| |||
Sbjct  19134  CGCCGGGGAGGCCT-CGCGCCCCGGGCCCGCGCCCGCCGAAGACCCCAACATGAACGCTG  19192

Query  174    T-CTGAA-GATTGTAGTCTGAGT-GAAAAT-ATAAATTATTTAAAACTTTCAACAACGGA  229
              | ||||| |  || ||||||||| ||  || || ||| | ||||||||||||||||||||
Sbjct  19193  TTCTGAAAGTATGCAGTCTGAGTTGATTATCAT-AATCAGTTAAAACTTTCAACAACGGA  19251

Query  230    TCTCTTGGTTCCGGCATC  247
              ||||||||||||||||||
Sbjct  19252  TCTCTTGGTTCCGGCATC  19269


>NW_020194292.1 Aspergillus novofumigatus IBT 16806 chromosome Unknown P174scaffold_19, 
whole genome shotgun sequence
Length=19468

 Score = 298 bits (161),  Expect = 5e-77
 Identities = 228/258 (88%), Gaps = 14/258 (5%)
 Strand=Plus/Plus

Query  1     CAAGGTTTCCGTAGGTGAACCTGCGGAAGGATCATTACCGAGTGAGGGCCCTCTGGGTCC  60
             ||||||||||||||||||||||||||||||||||||||||||||||||||||||||||||
Sbjct  5985  CAAGGTTTCCGTAGGTGAACCTGCGGAAGGATCATTACCGAGTGAGGGCCCTCTGGGTCC  6044

Query  61    AACCTCCCACCCGTGTTTATTTTACCTTGTTGCTTcggcgggcccgcc-tta--actggc  117
             |||||||||||||||| |||  |||||||||||||||||||||||||| ||   || |||
Sbjct  6045  AACCTCCCACCCGTGTCTATCGTACCTTGTTGCTTCGGCGGGCCCGCCGTTTCGAC-GGC  6103

Query  118   cgccgggg-ggcttacgc-ccccgggcccgcgcccgccgAAGACACC--CTCGAACTCTG  173
             |||||||| ||| | ||| ||||||||||||||||||||||||| ||  |  |||| |||
Sbjct  6104  CGCCGGGGAGGCCT-CGCGCCCCGGGCCCGCGCCCGCCGAAGACCCCAACATGAACGCTG  6162

Query  174   T-CTGAA-GATTGTAGTCTGAGT-GAAAAT-ATAAATTATTTAAAACTTTCAACAACGGA  229
             | ||||| |  || ||||||||| ||  || || ||| | ||||||||||||||||||||
Sbjct  6163  TTCTGAAAGTATGCAGTCTGAGTTGATTATCAT-AATCAGTTAAAACTTTCAACAACGGA  6221

Query  230   TCTCTTGGTTCCGGCATC  247
             ||||||||||||||||||
Sbjct  6222  TCTCTTGGTTCCGGCATC  6239


 Score = 298 bits (161),  Expect = 5e-77
 Identities = 228/258 (88%), Gaps = 14/258 (5%)
 Strand=Plus/Plus

Query  1      CAAGGTTTCCGTAGGTGAACCTGCGGAAGGATCATTACCGAGTGAGGGCCCTCTGGGTCC  60
              ||||||||||||||||||||||||||||||||||||||||||||||||||||||||||||
Sbjct  14050  CAAGGTTTCCGTAGGTGAACCTGCGGAAGGATCATTACCGAGTGAGGGCCCTCTGGGTCC  14109

Query  61     AACCTCCCACCCGTGTTTATTTTACCTTGTTGCTTcggcgggcccgcc-tta--actggc  117
              |||||||||||||||| |||  |||||||||||||||||||||||||| ||   || |||
Sbjct  14110  AACCTCCCACCCGTGTCTATCGTACCTTGTTGCTTCGGCGGGCCCGCCGTTTCGAC-GGC  14168

Query  118    cgccgggg-ggcttacgc-ccccgggcccgcgcccgccgAAGACACC--CTCGAACTCTG  173
              |||||||| ||| | ||| ||||||||||||||||||||||||| ||  |  |||| |||
Sbjct  14169  CGCCGGGGAGGCCT-CGCGCCCCGGGCCCGCGCCCGCCGAAGACCCCAACATGAACGCTG  14227

Query  174    T-CTGAA-GATTGTAGTCTGAGT-GAAAAT-ATAAATTATTTAAAACTTTCAACAACGGA  229
              | ||||| |  || ||||||||| ||  || || ||| | ||||||||||||||||||||
Sbjct  14228  TTCTGAAAGTATGCAGTCTGAGTTGATTATCAT-AATCAGTTAAAACTTTCAACAACGGA  14286

Query  230    TCTCTTGGTTCCGGCATC  247
              ||||||||||||||||||
Sbjct  14287  TCTCTTGGTTCCGGCATC  14304


>MSZS01000050.1 Aspergillus novofumigatus IBT 16806 P174scaffold_50, whole genome 
shotgun sequence
Length=9939

 Score = 296 bits (160),  Expect = 2e-76
 Identities = 227/257 (88%), Gaps = 13/257 (5%)
 Strand=Plus/Plus

Query  1     CAAGGTTTCCGTAGGTGAACCTGCGGAAGGATCATTACCGAGTGAGGGCCCTCTGGGTCC  60
             ||||||||||||||||||||||||||||||||||||||||||||||||||||||||||||
Sbjct  4627  CAAGGTTTCCGTAGGTGAACCTGCGGAAGGATCATTACCGAGTGAGGGCCCTCTGGGTCC  4686

Query  61    AACCTCCCACCCGTGTTTATTTTACCTTGTTGCTTcggcgggcccgcc-tta--actggc  117
             |||||||||||||||| |||  |||||||||||||||||||||||||| ||   || |||
Sbjct  4687  AACCTCCCACCCGTGTCTATCGTACCTTGTTGCTTCGGCGGGCCCGCCGTTTCGAC-GGC  4745

Query  118   cgccggggggcttacgc-ccccgggcccgcgcccgccgAAGACACC--CTCGAACTCTGT  174
             ||||||| ||| | ||| ||||||||||||||||||||||||| ||  |  |||| ||||
Sbjct  4746  CGCCGGGAGGCCT-CGCGCCCCGGGCCCGCGCCCGCCGAAGACCCCAACATGAACGCTGT  4804

Query  175   -CTGAA-GATTGTAGTCTGAGT-GAAAAT-ATAAATTATTTAAAACTTTCAACAACGGAT  230
              ||||| |  || ||||||||| ||  || || ||| | |||||||||||||||||||||
Sbjct  4805  TCTGAAAGTATGCAGTCTGAGTTGATTATCAT-AATCAGTTAAAACTTTCAACAACGGAT  4863

Query  231   CTCTTGGTTCCGGCATC  247
             |||||||||||||||||
Sbjct  4864  CTCTTGGTTCCGGCATC  4880


>MSZS01000029.1 Aspergillus novofumigatus IBT 16806 P174scaffold_29, whole genome 
shotgun sequence
Length=14739

 Score = 296 bits (160),  Expect = 2e-76
 Identities = 227/257 (88%), Gaps = 13/257 (5%)
 Strand=Plus/Minus

Query  1     CAAGGTTTCCGTAGGTGAACCTGCGGAAGGATCATTACCGAGTGAGGGCCCTCTGGGTCC  60
             ||||||||||||||||||||||||||||||||||||||||||||||||||||||||||||
Sbjct  6862  CAAGGTTTCCGTAGGTGAACCTGCGGAAGGATCATTACCGAGTGAGGGCCCTCTGGGTCC  6803

Query  61    AACCTCCCACCCGTGTTTATTTTACCTTGTTGCTTcggcgggcccgcc-tta--actggc  117
             |||||||||||||||| |||  |||||||||||||||||||||||||| ||   || |||
Sbjct  6802  AACCTCCCACCCGTGTCTATCGTACCTTGTTGCTTCGGCGGGCCCGCCGTTTCGAC-GGC  6744

Query  118   cgccggggggcttacgc-ccccgggcccgcgcccgccgAAGACACC--CTCGAACTCTGT  174
             ||||||| ||| | ||| ||||||||||||||||||||||||| ||  |  |||| ||||
Sbjct  6743  CGCCGGGAGGCCT-CGCGCCCCGGGCCCGCGCCCGCCGAAGACCCCAACATGAACGCTGT  6685

Query  175   -CTGAA-GATTGTAGTCTGAGT-GAAAAT-ATAAATTATTTAAAACTTTCAACAACGGAT  230
              ||||| |  || ||||||||| ||  || || ||| | |||||||||||||||||||||
Sbjct  6684  TCTGAAAGTATGCAGTCTGAGTTGATTATCAT-AATCAGTTAAAACTTTCAACAACGGAT  6626

Query  231   CTCTTGGTTCCGGCATC  247
             |||||||||||||||||
Sbjct  6625  CTCTTGGTTCCGGCATC  6609


 Score = 124 bits (67),  Expect = 1e-24
 Identities = 118/141 (84%), Gaps = 10/141 (7%)
 Strand=Plus/Minus

Query  115    ggccgccgggg-gg-cttacgcccccgggcccgcgcccgccgAAGACACCCTC--GAACT  170
              ||||||||||| || ||  |||||||||||||||||| ||||||||| ||  |  |||| 
Sbjct  14721  GGCCGCCGGGGAGGCCTCGCGCCCCCGGGCCCGCGCC-GCCGAAGACCCCAACATGAACG  14663

Query  171    CTG-TCTG-AAGATTGTAGTCTGAG-TGAAAAT-ATAAATTATTTAAAACTTTCAACAAC  226
              ||| |||| |||  || |||||||| |||  || || ||| | |||||||||||||||||
Sbjct  14662  CTGTTCTGAAAGTATGCAGTCTGAGTTGATTATCAT-AATCAGTTAAAACTTTCAACAAC  14604

Query  227    GGATCTCTTGGTTCCGGCATC  247
              |||||||||||||||||||||
Sbjct  14603  GGATCTCTTGGTTCCGGCATC  14583


>DS026993.1 Aspergillus clavatus NRRL 1 1099423829739 genomic scaffold, whole 
genome shotgun sequence
Length=1734

 Score = 296 bits (160),  Expect = 2e-76
 Identities = 230/261 (88%), Gaps = 16/261 (6%)
 Strand=Plus/Plus

Query  1     CAAGGTTTCCGTAGGTGAACCTGCGGAAGGATCATTACCGAGTGAGGGCCCTCTGGGTCC  60
             |||||||||||||||||||||||||||||||||||||||||||| |||||||||||||||
Sbjct  1383  CAAGGTTTCCGTAGGTGAACCTGCGGAAGGATCATTACCGAGTGCGGGCCCTCTGGGTCC  1442

Query  61    AACCTCCCACCCGTGTTTATTTTACCTTGTTGCTTcggcgggcccgcc-t-ta---actg  115
             ||||||||||||||||||||  |||||||||||||||||||||||||| | |    || |
Sbjct  1443  AACCTCCCACCCGTGTTTATCGTACCTTGTTGCTTCGGCGGGCCCGCCGTCTTCGGAC-G  1501

Query  116   gccgccgggg-ggctta--cgcccccgggcccgcgcccgccgAAGAC-ACC-CTCGAACT  170
             |||||||||| ||| |   |||||||||||||||||||||||||||| ||  |  |||||
Sbjct  1502  GCCGCCGGGGAGGCCTCCGCGCCCCCGGGCCCGCGCCCGCCGAAGACCACAACATGAACT  1561

Query  171   CTGT-CTGAAGATT-GTAGTCTGAGT-GAAAAT-ATAAATTATTTAAAACTTTCAACAAC  226
             |||| |||||| || | ||||||||| ||  || || ||| | |||||||||||||||||
Sbjct  1562  CTGTTCTGAAGTTTTGCAGTCTGAGTTGATTATCAT-AATCAGTTAAAACTTTCAACAAC  1620

Query  227   GGATCTCTTGGTTCCGGCATC  247
             |||||||||||||||||||||
Sbjct  1621  GGATCTCTTGGTTCCGGCATC  1641


>DS027078.1 Aspergillus clavatus NRRL 1 1099423829824 genomic scaffold, whole 
genome shotgun sequence
Length=1149

 Score = 296 bits (160),  Expect = 2e-76
 Identities = 230/261 (88%), Gaps = 16/261 (6%)
 Strand=Plus/Plus

Query  1    CAAGGTTTCCGTAGGTGAACCTGCGGAAGGATCATTACCGAGTGAGGGCCCTCTGGGTCC  60
            |||||||||||||||||||||||||||||||||||||||||||| |||||||||||||||
Sbjct  537  CAAGGTTTCCGTAGGTGAACCTGCGGAAGGATCATTACCGAGTGCGGGCCCTCTGGGTCC  596

Query  61   AACCTCCCACCCGTGTTTATTTTACCTTGTTGCTTcggcgggcccgcc-t-ta---actg  115
            ||||||||||||||||||||  |||||||||||||||||||||||||| | |    || |
Sbjct  597  AACCTCCCACCCGTGTTTATCGTACCTTGTTGCTTCGGCGGGCCCGCCGTCTTCGGAC-G  655

Query  116  gccgccgggg-ggctta--cgcccccgggcccgcgcccgccgAAGAC-ACC-CTCGAACT  170
            |||||||||| ||| |   |||||||||||||||||||||||||||| ||  |  |||||
Sbjct  656  GCCGCCGGGGAGGCCTCCGCGCCCCCGGGCCCGCGCCCGCCGAAGACCACAACATGAACT  715

Query  171  CTGT-CTGAAGATT-GTAGTCTGAGT-GAAAAT-ATAAATTATTTAAAACTTTCAACAAC  226
            |||| |||||| || | ||||||||| ||  || || ||| | |||||||||||||||||
Sbjct  716  CTGTTCTGAAGTTTTGCAGTCTGAGTTGATTATCAT-AATCAGTTAAAACTTTCAACAAC  774

Query  227  GGATCTCTTGGTTCCGGCATC  247
            |||||||||||||||||||||
Sbjct  775  GGATCTCTTGGTTCCGGCATC  795


>DS027088.1 Aspergillus clavatus NRRL 1 1099423829834 genomic scaffold, whole 
genome shotgun sequence
Length=1275

 Score = 296 bits (160),  Expect = 2e-76
 Identities = 230/261 (88%), Gaps = 16/261 (6%)
 Strand=Plus/Minus

Query  1    CAAGGTTTCCGTAGGTGAACCTGCGGAAGGATCATTACCGAGTGAGGGCCCTCTGGGTCC  60
            |||||||||||||||||||||||||||||||||||||||||||| |||||||||||||||
Sbjct  589  CAAGGTTTCCGTAGGTGAACCTGCGGAAGGATCATTACCGAGTGCGGGCCCTCTGGGTCC  530

Query  61   AACCTCCCACCCGTGTTTATTTTACCTTGTTGCTTcggcgggcccgcc-t-ta---actg  115
            ||||||||||||||||||||  |||||||||||||||||||||||||| | |    || |
Sbjct  529  AACCTCCCACCCGTGTTTATCGTACCTTGTTGCTTCGGCGGGCCCGCCGTCTTCGGAC-G  471

Query  116  gccgccgggg-ggctta--cgcccccgggcccgcgcccgccgAAGAC-ACC-CTCGAACT  170
            |||||||||| ||| |   |||||||||||||||||||||||||||| ||  |  |||||
Sbjct  470  GCCGCCGGGGAGGCCTCCGCGCCCCCGGGCCCGCGCCCGCCGAAGACCACAACATGAACT  411

Query  171  CTGT-CTGAAGATT-GTAGTCTGAGT-GAAAAT-ATAAATTATTTAAAACTTTCAACAAC  226
            |||| |||||| || | ||||||||| ||  || || ||| | |||||||||||||||||
Sbjct  410  CTGTTCTGAAGTTTTGCAGTCTGAGTTGATTATCAT-AATCAGTTAAAACTTTCAACAAC  352

Query  227  GGATCTCTTGGTTCCGGCATC  247
            |||||||||||||||||||||
Sbjct  351  GGATCTCTTGGTTCCGGCATC  331


>NW_001510447.1 Aspergillus clavatus NRRL 1 1099423829739 genomic scaffold, whole 
genome shotgun sequence
Length=1734

 Score = 296 bits (160),  Expect = 2e-76
 Identities = 230/261 (88%), Gaps = 16/261 (6%)
 Strand=Plus/Plus

Query  1     CAAGGTTTCCGTAGGTGAACCTGCGGAAGGATCATTACCGAGTGAGGGCCCTCTGGGTCC  60
             |||||||||||||||||||||||||||||||||||||||||||| |||||||||||||||
Sbjct  1383  CAAGGTTTCCGTAGGTGAACCTGCGGAAGGATCATTACCGAGTGCGGGCCCTCTGGGTCC  1442

Query  61    AACCTCCCACCCGTGTTTATTTTACCTTGTTGCTTcggcgggcccgcc-t-ta---actg  115
             ||||||||||||||||||||  |||||||||||||||||||||||||| | |    || |
Sbjct  1443  AACCTCCCACCCGTGTTTATCGTACCTTGTTGCTTCGGCGGGCCCGCCGTCTTCGGAC-G  1501

Query  116   gccgccgggg-ggctta--cgcccccgggcccgcgcccgccgAAGAC-ACC-CTCGAACT  170
             |||||||||| ||| |   |||||||||||||||||||||||||||| ||  |  |||||
Sbjct  1502  GCCGCCGGGGAGGCCTCCGCGCCCCCGGGCCCGCGCCCGCCGAAGACCACAACATGAACT  1561

Query  171   CTGT-CTGAAGATT-GTAGTCTGAGT-GAAAAT-ATAAATTATTTAAAACTTTCAACAAC  226
             |||| |||||| || | ||||||||| ||  || || ||| | |||||||||||||||||
Sbjct  1562  CTGTTCTGAAGTTTTGCAGTCTGAGTTGATTATCAT-AATCAGTTAAAACTTTCAACAAC  1620

Query  227   GGATCTCTTGGTTCCGGCATC  247
             |||||||||||||||||||||
Sbjct  1621  GGATCTCTTGGTTCCGGCATC  1641


>NW_001510380.1 Aspergillus clavatus NRRL 1 1099423829824 genomic scaffold, whole 
genome shotgun sequence
Length=1149

 Score = 296 bits (160),  Expect = 2e-76
 Identities = 230/261 (88%), Gaps = 16/261 (6%)
 Strand=Plus/Plus

Query  1    CAAGGTTTCCGTAGGTGAACCTGCGGAAGGATCATTACCGAGTGAGGGCCCTCTGGGTCC  60
            |||||||||||||||||||||||||||||||||||||||||||| |||||||||||||||
Sbjct  537  CAAGGTTTCCGTAGGTGAACCTGCGGAAGGATCATTACCGAGTGCGGGCCCTCTGGGTCC  596

Query  61   AACCTCCCACCCGTGTTTATTTTACCTTGTTGCTTcggcgggcccgcc-t-ta---actg  115
            ||||||||||||||||||||  |||||||||||||||||||||||||| | |    || |
Sbjct  597  AACCTCCCACCCGTGTTTATCGTACCTTGTTGCTTCGGCGGGCCCGCCGTCTTCGGAC-G  655

Query  116  gccgccgggg-ggctta--cgcccccgggcccgcgcccgccgAAGAC-ACC-CTCGAACT  170
            |||||||||| ||| |   |||||||||||||||||||||||||||| ||  |  |||||
Sbjct  656  GCCGCCGGGGAGGCCTCCGCGCCCCCGGGCCCGCGCCCGCCGAAGACCACAACATGAACT  715

Query  171  CTGT-CTGAAGATT-GTAGTCTGAGT-GAAAAT-ATAAATTATTTAAAACTTTCAACAAC  226
            |||| |||||| || | ||||||||| ||  || || ||| | |||||||||||||||||
Sbjct  716  CTGTTCTGAAGTTTTGCAGTCTGAGTTGATTATCAT-AATCAGTTAAAACTTTCAACAAC  774

Query  227  GGATCTCTTGGTTCCGGCATC  247
            |||||||||||||||||||||
Sbjct  775  GGATCTCTTGGTTCCGGCATC  795


>NW_001510370.1 Aspergillus clavatus NRRL 1 1099423829834 genomic scaffold, whole 
genome shotgun sequence
Length=1275

 Score = 296 bits (160),  Expect = 2e-76
 Identities = 230/261 (88%), Gaps = 16/261 (6%)
 Strand=Plus/Minus

Query  1    CAAGGTTTCCGTAGGTGAACCTGCGGAAGGATCATTACCGAGTGAGGGCCCTCTGGGTCC  60
            |||||||||||||||||||||||||||||||||||||||||||| |||||||||||||||
Sbjct  589  CAAGGTTTCCGTAGGTGAACCTGCGGAAGGATCATTACCGAGTGCGGGCCCTCTGGGTCC  530

Query  61   AACCTCCCACCCGTGTTTATTTTACCTTGTTGCTTcggcgggcccgcc-t-ta---actg  115
            ||||||||||||||||||||  |||||||||||||||||||||||||| | |    || |
Sbjct  529  AACCTCCCACCCGTGTTTATCGTACCTTGTTGCTTCGGCGGGCCCGCCGTCTTCGGAC-G  471

Query  116  gccgccgggg-ggctta--cgcccccgggcccgcgcccgccgAAGAC-ACC-CTCGAACT  170
            |||||||||| ||| |   |||||||||||||||||||||||||||| ||  |  |||||
Sbjct  470  GCCGCCGGGGAGGCCTCCGCGCCCCCGGGCCCGCGCCCGCCGAAGACCACAACATGAACT  411

Query  171  CTGT-CTGAAGATT-GTAGTCTGAGT-GAAAAT-ATAAATTATTTAAAACTTTCAACAAC  226
            |||| |||||| || | ||||||||| ||  || || ||| | |||||||||||||||||
Sbjct  410  CTGTTCTGAAGTTTTGCAGTCTGAGTTGATTATCAT-AATCAGTTAAAACTTTCAACAAC  352

Query  227  GGATCTCTTGGTTCCGGCATC  247
            |||||||||||||||||||||
Sbjct  351  GGATCTCTTGGTTCCGGCATC  331


>NW_020194323.1 Aspergillus novofumigatus IBT 16806 chromosome Unknown P174scaffold_50, 
whole genome shotgun sequence
Length=9939

 Score = 296 bits (160),  Expect = 2e-76
 Identities = 227/257 (88%), Gaps = 13/257 (5%)
 Strand=Plus/Plus

Query  1     CAAGGTTTCCGTAGGTGAACCTGCGGAAGGATCATTACCGAGTGAGGGCCCTCTGGGTCC  60
             ||||||||||||||||||||||||||||||||||||||||||||||||||||||||||||
Sbjct  4627  CAAGGTTTCCGTAGGTGAACCTGCGGAAGGATCATTACCGAGTGAGGGCCCTCTGGGTCC  4686

Query  61    AACCTCCCACCCGTGTTTATTTTACCTTGTTGCTTcggcgggcccgcc-tta--actggc  117
             |||||||||||||||| |||  |||||||||||||||||||||||||| ||   || |||
Sbjct  4687  AACCTCCCACCCGTGTCTATCGTACCTTGTTGCTTCGGCGGGCCCGCCGTTTCGAC-GGC  4745

Query  118   cgccggggggcttacgc-ccccgggcccgcgcccgccgAAGACACC--CTCGAACTCTGT  174
             ||||||| ||| | ||| ||||||||||||||||||||||||| ||  |  |||| ||||
Sbjct  4746  CGCCGGGAGGCCT-CGCGCCCCGGGCCCGCGCCCGCCGAAGACCCCAACATGAACGCTGT  4804

Query  175   -CTGAA-GATTGTAGTCTGAGT-GAAAAT-ATAAATTATTTAAAACTTTCAACAACGGAT  230
              ||||| |  || ||||||||| ||  || || ||| | |||||||||||||||||||||
Sbjct  4805  TCTGAAAGTATGCAGTCTGAGTTGATTATCAT-AATCAGTTAAAACTTTCAACAACGGAT  4863

Query  231   CTCTTGGTTCCGGCATC  247
             |||||||||||||||||
Sbjct  4864  CTCTTGGTTCCGGCATC  4880


>NW_020194302.1 Aspergillus novofumigatus IBT 16806 chromosome Unknown P174scaffold_29, 
whole genome shotgun sequence
Length=14739

 Score = 296 bits (160),  Expect = 2e-76
 Identities = 227/257 (88%), Gaps = 13/257 (5%)
 Strand=Plus/Minus

Query  1     CAAGGTTTCCGTAGGTGAACCTGCGGAAGGATCATTACCGAGTGAGGGCCCTCTGGGTCC  60
             ||||||||||||||||||||||||||||||||||||||||||||||||||||||||||||
Sbjct  6862  CAAGGTTTCCGTAGGTGAACCTGCGGAAGGATCATTACCGAGTGAGGGCCCTCTGGGTCC  6803

Query  61    AACCTCCCACCCGTGTTTATTTTACCTTGTTGCTTcggcgggcccgcc-tta--actggc  117
             |||||||||||||||| |||  |||||||||||||||||||||||||| ||   || |||
Sbjct  6802  AACCTCCCACCCGTGTCTATCGTACCTTGTTGCTTCGGCGGGCCCGCCGTTTCGAC-GGC  6744

Query  118   cgccggggggcttacgc-ccccgggcccgcgcccgccgAAGACACC--CTCGAACTCTGT  174
             ||||||| ||| | ||| ||||||||||||||||||||||||| ||  |  |||| ||||
Sbjct  6743  CGCCGGGAGGCCT-CGCGCCCCGGGCCCGCGCCCGCCGAAGACCCCAACATGAACGCTGT  6685

Query  175   -CTGAA-GATTGTAGTCTGAGT-GAAAAT-ATAAATTATTTAAAACTTTCAACAACGGAT  230
              ||||| |  || ||||||||| ||  || || ||| | |||||||||||||||||||||
Sbjct  6684  TCTGAAAGTATGCAGTCTGAGTTGATTATCAT-AATCAGTTAAAACTTTCAACAACGGAT  6626

Query  231   CTCTTGGTTCCGGCATC  247
             |||||||||||||||||
Sbjct  6625  CTCTTGGTTCCGGCATC  6609


 Score = 124 bits (67),  Expect = 1e-24
 Identities = 118/141 (84%), Gaps = 10/141 (7%)
 Strand=Plus/Minus

Query  115    ggccgccgggg-gg-cttacgcccccgggcccgcgcccgccgAAGACACCCTC--GAACT  170
              ||||||||||| || ||  |||||||||||||||||| ||||||||| ||  |  |||| 
Sbjct  14721  GGCCGCCGGGGAGGCCTCGCGCCCCCGGGCCCGCGCC-GCCGAAGACCCCAACATGAACG  14663

Query  171    CTG-TCTG-AAGATTGTAGTCTGAG-TGAAAAT-ATAAATTATTTAAAACTTTCAACAAC  226
              ||| |||| |||  || |||||||| |||  || || ||| | |||||||||||||||||
Sbjct  14662  CTGTTCTGAAAGTATGCAGTCTGAGTTGATTATCAT-AATCAGTTAAAACTTTCAACAAC  14604

Query  227    GGATCTCTTGGTTCCGGCATC  247
              |||||||||||||||||||||
Sbjct  14603  GGATCTCTTGGTTCCGGCATC  14583


>MSZS01000058.1 Aspergillus novofumigatus IBT 16806 P174scaffold_58, whole genome 
shotgun sequence
Length=5485

 Score = 291 bits (157),  Expect = 9e-75
 Identities = 227/258 (88%), Gaps = 15/258 (6%)
 Strand=Plus/Minus

Query  1     CAAGGTTTCCGTAGGTGAACCTGCGGAAGGATCATTACCGAGTGAGGGCCCTCTGGGTCC  60
             ||||||||||||||||||||||||||||||||||||||||||||||||||||||||||||
Sbjct  1470  CAAGGTTTCCGTAGGTGAACCTGCGGAAGGATCATTACCGAGTGAGGGCCCTCTGGGTCC  1411

Query  61    AACCTCCCACCCGTGTTTATTTTACCTTGTTGCTTcggcgggcccgcc-tta--actggc  117
             |||||||||||||||| |||  ||||||||||||||||||| |||||| ||   || |||
Sbjct  1410  AACCTCCCACCCGTGTCTATCGTACCTTGTTGCTTCGGCGG-CCCGCCGTTTCGAC-GGC  1353

Query  118   cgccgggg-ggcttacgc-ccccgggcccgcgcccgccgAAGACACC--CTCGAACTCTG  173
             |||||||| ||| | ||| ||||||||||||||||||||||||| ||  |  |||| |||
Sbjct  1352  CGCCGGGGAGGCCT-CGCGCCCCGGGCCCGCGCCCGCCGAAGACCCCAACATGAACGCTG  1294

Query  174   T-CTGAA-GATTGTAGTCTGAGT-GAAAAT-ATAAATTATTTAAAACTTTCAACAACGGA  229
             | ||||| |  || ||||||||| ||  || || ||| | ||||||||||||||||||||
Sbjct  1293  TTCTGAAAGTATGCAGTCTGAGTTGATTATCAT-AATCAGTTAAAACTTTCAACAACGGA  1235

Query  230   TCTCTTGGTTCCGGCATC  247
             ||||||||||||||||||
Sbjct  1234  TCTCTTGGTTCCGGCATC  1217


>MSZS01000011.1 Aspergillus novofumigatus IBT 16806 P174scaffold_11, whole genome 
shotgun sequence
Length=792184

 Score = 291 bits (157),  Expect = 9e-75
 Identities = 226/257 (88%), Gaps = 14/257 (5%)
 Strand=Plus/Minus

Query  1       CAAGGTTTCCGTAGGTGAACCTGCGGAAGGATCATTACCGAGTGAGGGCCCTCTGGGTCC  60
               ||||||||||||||||||||||||||||||||||||||||||||||||||||||||||||
Sbjct  790288  CAAGGTTTCCGTAGGTGAACCTGCGGAAGGATCATTACCGAGTGAGGGCCCTCTGGGTCC  790229

Query  61      AACCTCCCACCCGTGTTTATTTTACCTTGTTGCTTcggcgggcccgcc-tta--actggc  117
               |||||||||||||||| |||  |||||||||||||||||||||||||| ||   || |||
Sbjct  790228  AACCTCCCACCCGTGTCTATCGTACCTTGTTGCTTCGGCGGGCCCGCCGTTTCGAC-GGC  790170

Query  118     cgccggggggcttacgc-ccccgggcccgcgcccgccgAAGACACC--CTCGAACTCTGT  174
               ||||||| ||| | ||| ||||||||||||||| ||||||||| ||  |  |||| ||||
Sbjct  790169  CGCCGGGAGGCCT-CGCGCCCCGGGCCCGCGCC-GCCGAAGACCCCAACATGAACGCTGT  790112

Query  175     -CTGAA-GATTGTAGTCTGAGT-GAAAAT-ATAAATTATTTAAAACTTTCAACAACGGAT  230
                ||||| |  || ||||||||| ||  || || ||| | |||||||||||||||||||||
Sbjct  790111  TCTGAAAGTATGCAGTCTGAGTTGATTATCAT-AATCAGTTAAAACTTTCAACAACGGAT  790053

Query  231     CTCTTGGTTCCGGCATC  247
               |||||||||||||||||
Sbjct  790052  CTCTTGGTTCCGGCATC  790036


>DS027112.1 Aspergillus clavatus NRRL 1 1099423829858 genomic scaffold, whole 
genome shotgun sequence
Length=1028

 Score = 291 bits (157),  Expect = 9e-75
 Identities = 230/262 (88%), Gaps = 17/262 (6%)
 Strand=Plus/Minus

Query  1    CAAGGTTTCCGTAGGTGAACCTGCGGAAGGATCATTACCGAGTGAGGGCCCTCTGGGTCC  60
            |||||||||||||||||||||||||||||||||||||||||||| |||||||||||||||
Sbjct  709  CAAGGTTTCCGTAGGTGAACCTGCGGAAGGATCATTACCGAGTGCGGGCCCTCTGGGTCC  650

Query  61   AACCTCCC-ACCCGTGTTTATTTTACCTTGTTGCTTcggcgggcccgcc---tt--aact  114
            |||||||| ||||||||||||  ||||||||||||||||||||||||||   ||   || 
Sbjct  649  AACCTCCCCACCCGTGTTTATCGTACCTTGTTGCTTCGGCGGGCCCGCCGTCTTCGGAC-  591

Query  115  ggccgccgggg-gg-ct-tacgcccccgggcccgcgcccgccgAAGAC-AC-CCTCGAAC  169
            ||||||||||| || ||   |||||||||||||||||||||||||||| ||  |  ||||
Sbjct  590  GGCCGCCGGGGAGGCCTCCGCGCCCCCGGGCCCGCGCCCGCCGAAGACCACAACATGAAC  531

Query  170  TCTG-TCTGAAG-ATTGTAGTCTGAGT-GAAAAT-ATAAATTATTTAAAACTTTCAACAA  225
            |||| |||||||  ||| ||||||||| ||  || || ||| | ||||||||||||||||
Sbjct  530  TCTGTTCTGAAGTTTTGCAGTCTGAGTTGATTATCAT-AATCAGTTAAAACTTTCAACAA  472

Query  226  CGGATCTCTTGGTTCCGGCATC  247
            ||||||||||||||||||||||
Sbjct  471  CGGATCTCTTGGTTCCGGCATC  450


>NW_001510346.1 Aspergillus clavatus NRRL 1 1099423829858 genomic scaffold, whole 
genome shotgun sequence
Length=1028

 Score = 291 bits (157),  Expect = 9e-75
 Identities = 230/262 (88%), Gaps = 17/262 (6%)
 Strand=Plus/Minus

Query  1    CAAGGTTTCCGTAGGTGAACCTGCGGAAGGATCATTACCGAGTGAGGGCCCTCTGGGTCC  60
            |||||||||||||||||||||||||||||||||||||||||||| |||||||||||||||
Sbjct  709  CAAGGTTTCCGTAGGTGAACCTGCGGAAGGATCATTACCGAGTGCGGGCCCTCTGGGTCC  650

Query  61   AACCTCCC-ACCCGTGTTTATTTTACCTTGTTGCTTcggcgggcccgcc---tt--aact  114
            |||||||| ||||||||||||  ||||||||||||||||||||||||||   ||   || 
Sbjct  649  AACCTCCCCACCCGTGTTTATCGTACCTTGTTGCTTCGGCGGGCCCGCCGTCTTCGGAC-  591

Query  115  ggccgccgggg-gg-ct-tacgcccccgggcccgcgcccgccgAAGAC-AC-CCTCGAAC  169
            ||||||||||| || ||   |||||||||||||||||||||||||||| ||  |  ||||
Sbjct  590  GGCCGCCGGGGAGGCCTCCGCGCCCCCGGGCCCGCGCCCGCCGAAGACCACAACATGAAC  531

Query  170  TCTG-TCTGAAG-ATTGTAGTCTGAGT-GAAAAT-ATAAATTATTTAAAACTTTCAACAA  225
            |||| |||||||  ||| ||||||||| ||  || || ||| | ||||||||||||||||
Sbjct  530  TCTGTTCTGAAGTTTTGCAGTCTGAGTTGATTATCAT-AATCAGTTAAAACTTTCAACAA  472

Query  226  CGGATCTCTTGGTTCCGGCATC  247
            ||||||||||||||||||||||
Sbjct  471  CGGATCTCTTGGTTCCGGCATC  450


>NW_020194331.1 Aspergillus novofumigatus IBT 16806 chromosome Unknown P174scaffold_58, 
whole genome shotgun sequence
Length=5485

 Score = 291 bits (157),  Expect = 9e-75
 Identities = 227/258 (88%), Gaps = 15/258 (6%)
 Strand=Plus/Minus

Query  1     CAAGGTTTCCGTAGGTGAACCTGCGGAAGGATCATTACCGAGTGAGGGCCCTCTGGGTCC  60
             ||||||||||||||||||||||||||||||||||||||||||||||||||||||||||||
Sbjct  1470  CAAGGTTTCCGTAGGTGAACCTGCGGAAGGATCATTACCGAGTGAGGGCCCTCTGGGTCC  1411

Query  61    AACCTCCCACCCGTGTTTATTTTACCTTGTTGCTTcggcgggcccgcc-tta--actggc  117
             |||||||||||||||| |||  ||||||||||||||||||| |||||| ||   || |||
Sbjct  1410  AACCTCCCACCCGTGTCTATCGTACCTTGTTGCTTCGGCGG-CCCGCCGTTTCGAC-GGC  1353

Query  118   cgccgggg-ggcttacgc-ccccgggcccgcgcccgccgAAGACACC--CTCGAACTCTG  173
             |||||||| ||| | ||| ||||||||||||||||||||||||| ||  |  |||| |||
Sbjct  1352  CGCCGGGGAGGCCT-CGCGCCCCGGGCCCGCGCCCGCCGAAGACCCCAACATGAACGCTG  1294

Query  174   T-CTGAA-GATTGTAGTCTGAGT-GAAAAT-ATAAATTATTTAAAACTTTCAACAACGGA  229
             | ||||| |  || ||||||||| ||  || || ||| | ||||||||||||||||||||
Sbjct  1293  TTCTGAAAGTATGCAGTCTGAGTTGATTATCAT-AATCAGTTAAAACTTTCAACAACGGA  1235

Query  230   TCTCTTGGTTCCGGCATC  247
             ||||||||||||||||||
Sbjct  1234  TCTCTTGGTTCCGGCATC  1217


>NW_020194284.1 Aspergillus novofumigatus IBT 16806 chromosome Unknown P174scaffold_11, 
whole genome shotgun sequence
Length=792184

 Score = 291 bits (157),  Expect = 9e-75
 Identities = 226/257 (88%), Gaps = 14/257 (5%)
 Strand=Plus/Minus

Query  1       CAAGGTTTCCGTAGGTGAACCTGCGGAAGGATCATTACCGAGTGAGGGCCCTCTGGGTCC  60
               ||||||||||||||||||||||||||||||||||||||||||||||||||||||||||||
Sbjct  790288  CAAGGTTTCCGTAGGTGAACCTGCGGAAGGATCATTACCGAGTGAGGGCCCTCTGGGTCC  790229

Query  61      AACCTCCCACCCGTGTTTATTTTACCTTGTTGCTTcggcgggcccgcc-tta--actggc  117
               |||||||||||||||| |||  |||||||||||||||||||||||||| ||   || |||
Sbjct  790228  AACCTCCCACCCGTGTCTATCGTACCTTGTTGCTTCGGCGGGCCCGCCGTTTCGAC-GGC  790170

Query  118     cgccggggggcttacgc-ccccgggcccgcgcccgccgAAGACACC--CTCGAACTCTGT  174
               ||||||| ||| | ||| ||||||||||||||| ||||||||| ||  |  |||| ||||
Sbjct  790169  CGCCGGGAGGCCT-CGCGCCCCGGGCCCGCGCC-GCCGAAGACCCCAACATGAACGCTGT  790112

Query  175     -CTGAA-GATTGTAGTCTGAGT-GAAAAT-ATAAATTATTTAAAACTTTCAACAACGGAT  230
                ||||| |  || ||||||||| ||  || || ||| | |||||||||||||||||||||
Sbjct  790111  TCTGAAAGTATGCAGTCTGAGTTGATTATCAT-AATCAGTTAAAACTTTCAACAACGGAT  790053

Query  231     CTCTTGGTTCCGGCATC  247
               |||||||||||||||||
Sbjct  790052  CTCTTGGTTCCGGCATC  790036


>JAFBMR010000004.1 Aspergillus sp. 'subgen. Cremei' strain IBT 35662 utg000004l_segment0_segment0, 
whole genome shotgun sequence
Length=2864106

 Score = 287 bits (155),  Expect = 1e-73
 Identities = 221/252 (88%), Gaps = 7/252 (3%)
 Strand=Plus/Plus

Query  1        CAAGGTTTCCGTAGGTGAACCTGCGGAAGGATCATTACCGAGTGAGGGCCCTCTGGGTCC  60
                ||||||||||||||||||||||||||||||||||||||||||||||| ||     |||||
Sbjct  2843158  CAAGGTTTCCGTAGGTGAACCTGCGGAAGGATCATTACCGAGTGAGGACCTAACCGGTCC  2843217

Query  61       AACCTCCCACCCGTGTTTATTTTACCTTGTTGCTTcggcgggcccgccttaactggccgc  120
                |||||||||||||||| |||  |||||||||||||||||||||||||| |   |||||||
Sbjct  2843218  AACCTCCCACCCGTGTCTATCGTACCTTGTTGCTTCGGCGGGCCCGCCATTCGTGGCCGC  2843277

Query  121      cggggggc-ttacgcccccgggcccgcgcccgccgAAGACACC--CTCGAACTCTGTCTG  177
                |||||||| || ||||||||||||||||||||||| |||||||  | ||||| |||||||
Sbjct  2843278  CGGGGGGCATTTCGCCCCCGGGCCCGCGCCCGCCGGAGACACCAACACGAACACTGTCTG  2843337

Query  178      AAGATTGTAGTCTGAGT-GAAA-ATATAAATTATTTAAAACTTTCAACAACGGATCTCTT  235
                ||| ||| ||||||||| ||   || ||| |   ||||||||||||||||||||||||||
Sbjct  2843338  AAGGTTGCAGTCTGAGTCGATTTATTTAA-TCG-TTAAAACTTTCAACAACGGATCTCTT  2843395

Query  236      GGTTCCGGCATC  247
                ||||||||||||
Sbjct  2843396  GGTTCCGGCATC  2843407


 Score = 283 bits (153),  Expect = 2e-72
 Identities = 221/253 (87%), Gaps = 8/253 (3%)
 Strand=Plus/Plus

Query  1        CAAGGTTTCCGTAGGTGAACCTGCGGAAGGATCATTACCGAGTGAGGGCCCTCTGGGTCC  60
                ||||||||||||||||||||||||||||||||||||||||||||||| ||     |||||
Sbjct  2834909  CAAGGTTTCCGTAGGTGAACCTGCGGAAGGATCATTACCGAGTGAGGACCTAACCGGTCC  2834968

Query  61       AACCTCCCACCCGTGTTTATTTTACCTTGTTGCTTcggcgggcccgccttaactggccgc  120
                |||||||||||||||| |||  |||||||||||||||||||||||||| |   |||||||
Sbjct  2834969  AACCTCCCACCCGTGTCTATCGTACCTTGTTGCTTCGGCGGGCCCGCCATTCGTGGCCGC  2835028

Query  121      cgggggg-c-ttacgcccccgggcccgcgcccgccgAAGACACC--CTCGAACTCTGTCT  176
                ||||||| | || ||||||||||||||||||||||| |||||||  | ||||| ||||||
Sbjct  2835029  CGGGGGGGCATTTCGCCCCCGGGCCCGCGCCCGCCGGAGACACCAACACGAACACTGTCT  2835088

Query  177      GAAGATTGTAGTCTGAGT-GAAA-ATATAAATTATTTAAAACTTTCAACAACGGATCTCT  234
                |||| ||| ||||||||| ||   || ||| |   |||||||||||||||||||||||||
Sbjct  2835089  GAAGGTTGCAGTCTGAGTCGATTTATTTAA-TCG-TTAAAACTTTCAACAACGGATCTCT  2835146

Query  235      TGGTTCCGGCATC  247
                |||||||||||||
Sbjct  2835147  TGGTTCCGGCATC  2835159


 Score = 283 bits (153),  Expect = 2e-72
 Identities = 221/253 (87%), Gaps = 8/253 (3%)
 Strand=Plus/Plus

Query  1        CAAGGTTTCCGTAGGTGAACCTGCGGAAGGATCATTACCGAGTGAGGGCCCTCTGGGTCC  60
                ||||||||||||||||||||||||||||||||||||||||||||||| ||     |||||
Sbjct  2851403  CAAGGTTTCCGTAGGTGAACCTGCGGAAGGATCATTACCGAGTGAGGACCTAACCGGTCC  2851462

Query  61       AACCTCCCACCCGTGTTTATTTTACCTTGTTGCTTcggcgggcccgccttaactggccgc  120
                |||||||||||||||| |||  |||||||||||||||||||||||||| |   |||||||
Sbjct  2851463  AACCTCCCACCCGTGTCTATCGTACCTTGTTGCTTCGGCGGGCCCGCCATTCGTGGCCGC  2851522

Query  121      cgggggg-c-ttacgcccccgggcccgcgcccgccgAAGACACC--CTCGAACTCTGTCT  176
                ||||||| | || ||||||||||||||||||||||| |||||||  | ||||| ||||||
Sbjct  2851523  CGGGGGGGCATTTCGCCCCCGGGCCCGCGCCCGCCGGAGACACCAACACGAACACTGTCT  2851582

Query  177      GAAGATTGTAGTCTGAGT-GAAA-ATATAAATTATTTAAAACTTTCAACAACGGATCTCT  234
                |||| ||| ||||||||| ||   || ||| |   |||||||||||||||||||||||||
Sbjct  2851583  GAAGGTTGCAGTCTGAGTCGATTTATTTAA-TCG-TTAAAACTTTCAACAACGGATCTCT  2851640

Query  235      TGGTTCCGGCATC  247
                |||||||||||||
Sbjct  2851641  TGGTTCCGGCATC  2851653


 Score = 283 bits (153),  Expect = 2e-72
 Identities = 221/253 (87%), Gaps = 8/253 (3%)
 Strand=Plus/Plus

Query  1        CAAGGTTTCCGTAGGTGAACCTGCGGAAGGATCATTACCGAGTGAGGGCCCTCTGGGTCC  60
                ||||||||||||||||||||||||||||||||||||||||||||||| ||     |||||
Sbjct  2859656  CAAGGTTTCCGTAGGTGAACCTGCGGAAGGATCATTACCGAGTGAGGACCTAACCGGTCC  2859715

Query  61       AACCTCCCACCCGTGTTTATTTTACCTTGTTGCTTcggcgggcccgccttaactggccgc  120
                |||||||||||||||| |||  |||||||||||||||||||||||||| |   |||||||
Sbjct  2859716  AACCTCCCACCCGTGTCTATCGTACCTTGTTGCTTCGGCGGGCCCGCCATTCGTGGCCGC  2859775

Query  121      cgggggg-c-ttacgcccccgggcccgcgcccgccgAAGACACC--CTCGAACTCTGTCT  176
                ||||||| | || ||||||||||||||||||||||| |||||||  | ||||| ||||||
Sbjct  2859776  CGGGGGGGCATTTCGCCCCCGGGCCCGCGCCCGCCGGAGACACCAACACGAACACTGTCT  2859835

Query  177      GAAGATTGTAGTCTGAGT-GAAA-ATATAAATTATTTAAAACTTTCAACAACGGATCTCT  234
                |||| ||| ||||||||| ||   || ||| |   |||||||||||||||||||||||||
Sbjct  2859836  GAAGGTTGCAGTCTGAGTCGATTTATTTAA-TCG-TTAAAACTTTCAACAACGGATCTCT  2859893

Query  235      TGGTTCCGGCATC  247
                |||||||||||||
Sbjct  2859894  TGGTTCCGGCATC  2859906


>JACBAD010001631.1 Aspergillus hiratsukae isolate CNM-CM5793 NODE_500_length_6896_cov_985.958119_pilon, 
whole genome shotgun sequence
Length=6896

 Score = 285 bits (154),  Expect = 4e-73
 Identities = 229/262 (87%), Gaps = 17/262 (6%)
 Strand=Plus/Minus

Query  1     CAAGGTTTCCGTAGGTGAACCTGCGGAAGGATCATTACCGAGTGA-GGGCCCTCTGGGTC  59
             ||||||||||||||||||||||||||||||||||||||||||||  ||||||||||||||
Sbjct  2706  CAAGGTTTCCGTAGGTGAACCTGCGGAAGGATCATTACCGAGTGCTGGGCCCTCTGGGTC  2647

Query  60    CAACCTCCCACCCGTGTTTATTTTACCTTGTTGCTTcggcgggcccgcc-tt----aact  114
             ||||||||||||||||| |||| |||||||||||||||||||||||||| ||    ||| 
Sbjct  2646  CAACCTCCCACCCGTGTCTATTGTACCTTGTTGCTTCGGCGGGCCCGCCGTTTTCGAAC-  2588

Query  115   ggccgccgggg-ggctta-cgcccccgggcccgcgcccgccgAAGACACC--CTCGAACT  170
             ||||||||||| ||| |  |||||||||||||||||||||||||||| ||  |  |||| 
Sbjct  2587  GGCCGCCGGGGAGGCCTCGCGCCCCCGGGCCCGCGCCCGCCGAAGACCCCAACATGAACG  2528

Query  171   CTGT-CTGAA-GATTGTAGTCTGAGT--GAAAAT-ATAAATTATTTAAAACTTTCAACAA  225
             |||| ||||| |  || |||||||||  ||  || || ||| | ||||||||||||||||
Sbjct  2527  CTGTTCTGAAAGTATGCAGTCTGAGTTTGATTATCAT-AATCAGTTAAAACTTTCAACAA  2469

Query  226   CGGATCTCTTGGTTCCGGCATC  247
             ||||||||||||||||||||||
Sbjct  2468  CGGATCTCTTGGTTCCGGCATC  2447


>WXTY01000020.1 Spiromastix sp. SCSIO F190 Contig20, whole genome shotgun sequence
Length=13083

 Score = 281 bits (152),  Expect = 5e-72
 Identities = 225/258 (87%), Gaps = 13/258 (5%)
 Strand=Plus/Minus

Query  1     CAAGGTTTCCGTAGGTGAACCTGCGGAAGGATCATTACCGAGTGAGGGCCCTCTGGGTCC  60
             |||||||||||||||||||||||||||||||||||||||||||| |||||| ||||| ||
Sbjct  9096  CAAGGTTTCCGTAGGTGAACCTGCGGAAGGATCATTACCGAGTGCGGGCCCCCTGGGCCC  9037

Query  61    AACCTCCCACCCGTGTTTATTTTACCTTGTTGCTTcggcgggcccgcct--taactggcc  118
             | |||||||||||||| ||   ||||||||||||||||||||||||||   | || ||||
Sbjct  9036  ACCCTCCCACCCGTGTCTACCGTACCTTGTTGCTTCGGCGGGCCCGCCGCCTGAC-GGCC  8978

Query  119   gccgggg-ggctta--cgcccccgggcccgcgcccgccgAAGACACCCTCG--AACTCTG  173
             ||||||| ||| |   |||||||||||||||||||||||||||| ||| ||  |||||||
Sbjct  8977  GCCGGGGAGGCCTCCGCGCCCCCGGGCCCGCGCCCGCCGAAGACGCCCACGTGAACTCTG  8918

Query  174   TC-TGAA-GATTGTAGTCTGAGT-GAAAAT-ATAAATTATTTAAAACTTTCAACAACGGA  229
              | |||| ||||| ||||||||| ||  || || ||| | ||||||||||||||||||||
Sbjct  8917  CCCTGAAGGATTGCAGTCTGAGTCGATTATCAT-AATCAGTTAAAACTTTCAACAACGGA  8859

Query  230   TCTCTTGGTTCCGGCATC  247
             ||||||||||||||||||
Sbjct  8858  TCTCTTGGTTCCGGCATC  8841


 Score = 279 bits (151),  Expect = 2e-71
 Identities = 224/257 (87%), Gaps = 13/257 (5%)
 Strand=Plus/Minus

Query  1    CAAGGTTTCCGTAGGTGAACCTGCGGAAGGATCATTACCGAGTGAGGGCCCTCTGGGTCC  60
            |||||||||||||||||||||||||||||||||||||||||||| |||||| ||||| ||
Sbjct  944  CAAGGTTTCCGTAGGTGAACCTGCGGAAGGATCATTACCGAGTGCGGGCCCCCTGGGCCC  885

Query  61   AACCTCCCACCCGTGTTTATTTTACCTTGTTGCTTcggcgggcccgcct--taactggcc  118
            | |||||||||||||| ||   ||||||||||||||||||||||||||   | || ||||
Sbjct  884  ACCCTCCCACCCGTGTCTACCGTACCTTGTTGCTTCGGCGGGCCCGCCGCCTGAC-GGCC  826

Query  119  gccgggg-ggctta--cgcccccgggcccgcgcccgccgAAGACACCCTCG--AACTCTG  173
            ||||||| ||| |   |||||||||||||||||||||||||||| ||| ||  |||||||
Sbjct  825  GCCGGGGAGGCCTCCGCGCCCCCGGGCCCGCGCCCGCCGAAGACGCCCACGTGAACTCTG  766

Query  174  TC-TGAA-GATTGTAGTCTGAGT-GAAAATATAAATTATTTAAAACTTTCAACAACGGAT  230
             | |||| ||||| ||||||||| ||  ||| ||||   |||||||||||||||||||||
Sbjct  765  CCCTGAAGGATTGCAGTCTGAGTCGATTATA-AAATCG-TTAAAACTTTCAACAACGGAT  708

Query  231  CTCTTGGTTCCGGCATC  247
            |||||||||||||||||
Sbjct  707  CTCTTGGTTCCGGCATC  691


>SMSW01000009.1 Aspergillus cejpii strain FS110 scaffold9, whole genome shotgun 
sequence
Length=182389

 Score = 281 bits (152),  Expect = 5e-72
 Identities = 225/258 (87%), Gaps = 13/258 (5%)
 Strand=Plus/Minus

Query  1       CAAGGTTTCCGTAGGTGAACCTGCGGAAGGATCATTACCGAGTGAGGGCCCTCTGGGTCC  60
               |||||||||||||||||||||||||||||||||||||||||||| |||||| ||||| ||
Sbjct  160269  CAAGGTTTCCGTAGGTGAACCTGCGGAAGGATCATTACCGAGTGCGGGCCCCCTGGGCCC  160210

Query  61      AACCTCCCACCCGTGTTTATTTTACCTTGTTGCTTcggcgggcccgcct--taactggcc  118
               | |||||||||||||| ||   ||||||||||||||||||||||||||   | || ||||
Sbjct  160209  ACCCTCCCACCCGTGTCTACCGTACCTTGTTGCTTCGGCGGGCCCGCCGCCTGAC-GGCC  160151

Query  119     gccgggg-ggctta--cgcccccgggcccgcgcccgccgAAGACACCCTCG--AACTCTG  173
               ||||||| ||| |   |||||||||||||||||||||||||||| ||| ||  |||||||
Sbjct  160150  GCCGGGGAGGCCTCCGCGCCCCCGGGCCCGCGCCCGCCGAAGACGCCCACGTGAACTCTG  160091

Query  174     TC-TGAA-GATTGTAGTCTGAGT-GAAAAT-ATAAATTATTTAAAACTTTCAACAACGGA  229
                | |||| ||||| ||||||||| ||  || || ||| | ||||||||||||||||||||
Sbjct  160090  CCCTGAAGGATTGCAGTCTGAGTCGATTATCAT-AATCAGTTAAAACTTTCAACAACGGA  160032

Query  230     TCTCTTGGTTCCGGCATC  247
               ||||||||||||||||||
Sbjct  160031  TCTCTTGGTTCCGGCATC  160014


 Score = 281 bits (152),  Expect = 5e-72
 Identities = 225/258 (87%), Gaps = 13/258 (5%)
 Strand=Plus/Minus

Query  1       CAAGGTTTCCGTAGGTGAACCTGCGGAAGGATCATTACCGAGTGAGGGCCCTCTGGGTCC  60
               |||||||||||||||||||||||||||||||||||||||||||| |||||| ||||| ||
Sbjct  168286  CAAGGTTTCCGTAGGTGAACCTGCGGAAGGATCATTACCGAGTGCGGGCCCCCTGGGCCC  168227

Query  61      AACCTCCCACCCGTGTTTATTTTACCTTGTTGCTTcggcgggcccgcct--taactggcc  118
               | |||||||||||||| ||   ||||||||||||||||||||||||||   | || ||||
Sbjct  168226  ACCCTCCCACCCGTGTCTACCGTACCTTGTTGCTTCGGCGGGCCCGCCGCCTGAC-GGCC  168168

Query  119     gccgggg-ggctta--cgcccccgggcccgcgcccgccgAAGACACCCTCG--AACTCTG  173
               ||||||| ||| |   |||||||||||||||||||||||||||| ||| ||  |||||||
Sbjct  168167  GCCGGGGAGGCCTCCGCGCCCCCGGGCCCGCGCCCGCCGAAGACGCCCACGTGAACTCTG  168108

Query  174     TC-TGAA-GATTGTAGTCTGAGT-GAAAAT-ATAAATTATTTAAAACTTTCAACAACGGA  229
                | |||| ||||| ||||||||| ||  || || ||| | ||||||||||||||||||||
Sbjct  168107  CCCTGAAGGATTGCAGTCTGAGTCGATTATCAT-AATCAGTTAAAACTTTCAACAACGGA  168049

Query  230     TCTCTTGGTTCCGGCATC  247
               ||||||||||||||||||
Sbjct  168048  TCTCTTGGTTCCGGCATC  168031


 Score = 276 bits (149),  Expect = 3e-70
 Identities = 224/258 (87%), Gaps = 14/258 (5%)
 Strand=Plus/Minus

Query  1       CAAGGTTTCCGTAGGTGAACCTGCGGAAGGATCATTACCGAGTGAGGGCCCTCTGGGTCC  60
               |||||||||||||||||||||||||||||||||||||||||||| |||||| ||||| ||
Sbjct  176300  CAAGGTTTCCGTAGGTGAACCTGCGGAAGGATCATTACCGAGTGCGGGCCCCCTGGGCCC  176241

Query  61      AACCTCCCACCCGTGTTTATTTTACCTTGTTGCTTcggcgggcccgcct--taactggcc  118
               | |||||||||||||| ||   ||||||||||||||||||||||||||   | || ||||
Sbjct  176240  ACCCTCCCACCCGTGTCTACCGTACCTTGTTGCTTCGGCGGGCCCGCCGCCTGAC-GGCC  176182

Query  119     gccgggg-ggctta--cgcccccgggcccgcgcccgccgAAGACACCCTCG--AACTCTG  173
               ||||||| ||| |   ||||||||||||||||||| |||||||| ||| ||  |||||||
[truncated: 162,702 more chars]
