# Supplementary material for: Using nanopore sequencing to identify fungi from clinical samples with high phylogenetic resolution
Source: Sci Rep. 2023 Jun 16;13:9785. doi: 10.1038/s41598-023-37016-0 (PMC10275880; doi:10.1038/s41598-023-37016-0)
Supplement: Supplementary file 1 — Supplementary Information. [file 41598_2023_37016_MOESM1_ESM.zip › Supplementary_Information/Supplementary_Data/Data_S5_Mock_blast/results/Mock_RGN5_5_fmt6.txt]

CM003566.1	100	5384	2915	0	0	100.000	0.0
CM003566.1	100	5378	2914	1	0	99.966	0.0
CM003566.1	100	5378	2914	1	0	99.966	0.0
CM003566.1	100	5376	2914	0	1	99.966	0.0
CM003566.1	100	5332	2907	1	7	99.726	0.0
BK006945.2	100	5384	2915	0	0	100.000	0.0
BK006945.2	100	5384	2915	0	0	100.000	0.0
NC_001144.5	100	5384	2915	0	0	100.000	0.0
NC_001144.5	100	5384	2915	0	0	100.000	0.0
VZVN01000183.1	100	5378	2915	0	1	99.966	0.0
JANLBP010000030.1	100	5352	2913	1	5	99.794	0.0
VZWS01000247.1	100	5350	2909	6	0	99.794	0.0
VZVB01000255.1	100	5321	2913	1	12	99.556	0.0
MVPU01000017.1	100	5258	2895	15	7	99.246	0.0
JANLBP010000035.1	100	5252	2900	14	11	99.145	0.0
LT986474.1	100	5236	2890	21	5	99.108	0.0
CP030973.1	100	5212	2886	28	3	98.937	0.0
CP030973.1	100	220	119	0	0	100.000	1.61e-52
AABZ01000315.1	100	5210	2887	24	7	98.938	0.0
VZWP01000066.1	100	5158	2877	33	7	98.629	0.0
CM034489.1	100	5158	2877	33	7	98.629	0.0
CM034489.1	100	5158	2877	33	7	98.629	0.0
CM034489.1	100	5158	2877	33	7	98.629	0.0
CM034489.1	100	5158	2877	33	7	98.629	0.0
CM034489.1	100	5153	2876	33	8	98.594	0.0
CM034489.1	100	5103	2868	35	14	98.320	0.0
CM034489.1	100	5022	2861	32	31	97.845	0.0
CM034489.1	100	4977	2858	34	38	97.543	0.0
CM034489.1	100	2913	1658	29	9	97.759	0.0
CM034489.1	100	135	75	1	0	98.684	6.00e-27
CP080215.1	100	5147	2875	35	7	98.560	0.0
CP080215.1	100	5147	2875	35	7	98.560	0.0
CP080215.1	100	5144	2875	35	8	98.526	0.0
CP080215.1	100	5142	2874	35	8	98.526	0.0
CP080215.1	100	5142	2874	35	8	98.526	0.0
CP080215.1	100	5142	2874	35	8	98.526	0.0
CP080215.1	100	5142	2874	35	8	98.526	0.0
CP080215.1	100	5134	2873	35	9	98.492	0.0
CP080215.1	100	5134	2873	35	9	98.492	0.0
CP080215.1	100	5134	2873	35	9	98.492	0.0
CP080215.1	100	5134	2873	35	9	98.492	0.0
CP080215.1	100	5134	2873	35	9	98.492	0.0
CP080215.1	100	5134	2873	35	9	98.492	0.0
CP080215.1	100	135	75	1	0	98.684	6.00e-27
CP049009.1	100	5079	2865	31	21	98.217	0.0
FYBL01000016.1	100	5048	2859	32	25	98.045	0.0
FYBL01000016.1	100	3705	2101	45	2	97.812	0.0
FYBL01000016.1	100	407	290	15	16	90.343	1.15e-108
FYBL01000016.1	100	78.7	46	2	0	95.833	1.03e-09
CP048993.1	100	5018	2859	1	56	98.045	0.0
CP048993.1	100	5016	2859	0	57	98.045	0.0
CP048993.1	100	5005	2862	6	56	97.880	0.0
CP048993.1	100	5005	2862	1	60	97.913	0.0
CP048993.1	100	4972	2857	0	66	97.742	0.0
CP048993.1	100	4959	2850	0	66	97.737	0.0
CP048993.1	100	4843	2837	1	85	97.058	0.0
CP048993.1	100	4837	2831	1	84	97.085	0.0
CP048993.1	100	4545	2786	0	130	95.542	0.0
CP048993.1	100	4390	2477	0	40	98.411	0.0
CP048993.1	100	2111	1365	2	87	93.879	0.0
CP048993.1	100	508	445	6	63	86.576	3.07e-139
CP048993.1	100	65.8	37	1	0	97.368	7.98e-06
PUHR01000350.1	88	3666	2372	142	41	92.838	0.0
PUHR01000350.1	88	80.5	43	0	0	100.000	2.85e-10
CAKOGT010000019.1	88	3646	2369	146	41	92.684	0.0
CAKOGT010000019.1	88	3646	2369	146	41	92.684	0.0
CAKOGT010000019.1	88	1094	825	74	34	88.424	0.0
CAKOGT010000019.1	88	80.5	43	0	0	100.000	2.85e-10
CAKOGT010000019.1	88	80.5	43	0	0	100.000	2.85e-10
CAKOGT010000019.1	88	80.5	43	0	0	100.000	2.85e-10
HE616749.1	87	3602	2083	60	5	96.974	0.0
HE616749.1	87	3602	2083	60	5	96.974	0.0
HE616749.1	87	3602	2083	60	5	96.974	0.0
HE616749.1	87	409	302	19	17	89.349	3.20e-109
HE616749.1	87	409	302	19	17	89.349	3.20e-109
HE616749.1	87	409	302	19	17	89.349	3.20e-109
HE616749.1	87	76.8	50	2	2	92.593	3.69e-09
HE616749.1	87	76.8	50	2	2	92.593	3.69e-09
HE616749.1	87	76.8	50	2	2	92.593	3.69e-09
NC_016508.1	87	3602	2083	60	5	96.974	0.0
NC_016508.1	87	3602	2083	60	5	96.974	0.0
NC_016508.1	87	3602	2083	60	5	96.974	0.0
NC_016508.1	87	409	302	19	17	89.349	3.20e-109
NC_016508.1	87	409	302	19	17	89.349	3.20e-109
NC_016508.1	87	409	302	19	17	89.349	3.20e-109
NC_016508.1	87	76.8	50	2	2	92.593	3.69e-09
NC_016508.1	87	76.8	50	2	2	92.593	3.69e-09
NC_016508.1	87	76.8	50	2	2	92.593	3.69e-09
CP059251.1	87	3596	2082	61	5	96.927	0.0
CP059251.1	87	3596	2082	61	5	96.927	0.0
CP059251.1	87	424	304	21	13	89.941	1.14e-113
CP059251.1	87	424	304	21	13	89.941	1.14e-113
CP059251.1	87	76.8	50	2	2	92.593	3.69e-09
CP059251.1	87	76.8	50	2	2	92.593	3.69e-09
NC_050732.1	87	3596	2082	61	5	96.927	0.0
NC_050732.1	87	3596	2082	61	5	96.927	0.0
NC_050732.1	87	424	304	21	13	89.941	1.14e-113
NC_050732.1	87	424	304	21	13	89.941	1.14e-113
NC_050732.1	87	76.8	50	2	2	92.593	3.69e-09
NC_050732.1	87	76.8	50	2	2	92.593	3.69e-09
CP059272.1	86	3591	2081	62	5	96.881	0.0
CP059272.1	86	3585	2080	63	5	96.834	0.0
CP059272.1	86	405	293	18	15	89.877	4.14e-108
CP059272.1	86	405	293	18	15	89.877	4.14e-108
CP059272.1	86	76.8	50	2	2	92.593	3.69e-09
CP059272.1	86	76.8	50	2	2	92.593	3.69e-09
CAKNUP010000036.1	86	3591	2081	62	5	96.881	0.0
CAKNUP010000036.1	86	412	296	24	10	89.697	2.48e-110
CAKNUP010000036.1	86	76.8	43	1	0	97.727	3.69e-09
PPHX02000037.1	86	3591	2081	62	5	96.881	0.0
PPHX02000037.1	86	403	295	22	13	89.394	1.49e-107
PPHX02000037.1	86	76.8	43	1	0	97.727	3.69e-09
PPNA02000031.1	87	3579	2080	62	7	96.789	0.0
PPNA02000031.1	87	412	301	20	15	89.583	2.48e-110
PPNA02000031.1	87	76.8	50	2	2	92.593	3.69e-09
OX291442.1	87	3574	2078	65	5	96.741	0.0
OX291442.1	87	3574	2078	65	5	96.741	0.0
OX291442.1	87	3561	2076	65	7	96.648	0.0
OX291442.1	87	3555	2075	65	8	96.601	0.0
OX291442.1	87	3554	2075	64	9	96.601	0.0
OX291442.1	87	3541	2068	64	9	96.590	0.0
OX291442.1	87	414	302	20	15	89.614	6.88e-111
OX291442.1	87	414	302	20	15	89.614	6.88e-111
OX291442.1	87	409	301	21	15	89.318	3.20e-109
OX291442.1	87	409	301	20	16	89.318	3.20e-109
OX291442.1	87	409	301	20	16	89.318	3.20e-109
OX291442.1	87	409	301	20	16	89.318	3.20e-109
OX291442.1	87	76.8	50	2	2	92.593	3.69e-09
OX291442.1	87	76.8	50	2	2	92.593	3.69e-09
OX291442.1	87	76.8	50	2	2	92.593	3.69e-09
OX291442.1	87	76.8	50	2	2	92.593	3.69e-09
OX291442.1	87	76.8	50	2	2	92.593	3.69e-09
OX291442.1	87	76.8	45	2	0	95.745	3.69e-09
HE580273.2	88	3561	2077	72	2	96.560	0.0
HE580273.2	88	387	328	32	22	85.864	1.50e-102
HE580273.2	88	95.3	51	0	0	100.000	1.02e-14
NC_016485.2	88	3561	2077	72	2	96.560	0.0
NC_016485.2	88	387	328	32	22	85.864	1.50e-102
NC_016485.2	88	95.3	51	0	0	100.000	1.02e-14
PPOP02000110.1	86	3522	2071	73	7	96.281	0.0
PPOP02000110.1	86	370	274	22	12	88.961	1.51e-97
PPOP02000110.1	86	84.2	49	2	0	96.078	2.20e-11
HE576754.1	86	3520	2072	74	7	96.238	0.0
HE576754.1	86	3520	2072	74	7	96.238	0.0
HE576754.1	86	375	283	20	16	88.715	3.25e-99
HE576754.1	86	375	283	20	16	88.715	3.25e-99
HE576754.1	86	99.0	53	0	0	100.000	7.87e-16
HE576754.1	86	99.0	53	0	0	100.000	7.87e-16
NC_016493.1	86	3520	2072	74	7	96.238	0.0
NC_016493.1	86	3520	2072	74	7	96.238	0.0
NC_016493.1	86	375	283	20	16	88.715	3.25e-99
NC_016493.1	86	375	283	20	16	88.715	3.25e-99
NC_016493.1	86	99.0	53	0	0	100.000	7.87e-16
NC_016493.1	86	99.0	53	0	0	100.000	7.87e-16
HE650828.1	86	3511	2067	74	7	96.229	0.0
HE650828.1	86	416	287	16	12	91.111	1.91e-111
HE650828.1	86	82.4	44	0	0	100.000	7.93e-11
NC_018947.1	86	3511	2067	74	7	96.229	0.0
NC_018947.1	86	416	287	16	12	91.111	1.91e-111
NC_018947.1	86	82.4	44	0	0	100.000	7.93e-11
PPOJ02000117.1	86	3507	2070	74	9	96.145	0.0
PPOJ02000117.1	86	357	278	25	14	87.697	1.18e-93
PPOJ02000117.1	86	82.4	44	0	0	100.000	7.93e-11
NJIJ01000034.1	83	3454	2060	81	11	95.725	0.0
NJIJ01000034.1	83	372	223	7	3	95.708	4.20e-98
NJIJ01000034.1	83	80.5	47	2	0	95.918	2.85e-10
NJIJ01000040.1	83	3454	2060	81	11	95.725	0.0
NJIJ01000040.1	83	372	223	7	3	95.708	4.20e-98
NJIJ01000040.1	83	80.5	47	2	0	95.918	2.85e-10
NJIJ01000052.1	83	3454	2060	81	11	95.725	0.0
NJIJ01000052.1	83	2776	1687	73	15	95.042	0.0
NJIJ01000052.1	83	372	223	7	3	95.708	4.20e-98
NJIJ01000052.1	83	80.5	47	2	0	95.918	2.85e-10
NJIJ01000053.1	83	3454	2060	81	11	95.725	0.0
NJIJ01000053.1	83	3454	2060	81	11	95.725	0.0
NJIJ01000053.1	83	372	223	7	3	95.708	4.20e-98
NJIJ01000053.1	83	342	222	7	9	93.277	3.29e-89
NJIJ01000053.1	83	80.5	47	2	0	95.918	2.85e-10
NJIJ01000054.1	83	3454	2060	81	11	95.725	0.0
NJIJ01000054.1	83	372	223	7	3	95.708	4.20e-98
NJIJ01000054.1	83	333	218	9	8	92.766	1.98e-86
NJIJ01000054.1	83	279	236	20	18	86.131	2.62e-70
NJIJ01000054.1	83	80.5	47	2	0	95.918	2.85e-10
NJIJ01000054.1	83	80.5	47	2	0	95.918	2.85e-10
NJIJ01000059.1	83	3454	2060	81	11	95.725	0.0
NJIJ01000059.1	83	3454	2060	81	11	95.725	0.0
NJIJ01000059.1	83	372	223	7	3	95.708	4.20e-98
NJIJ01000059.1	83	372	223	7	3	95.708	4.20e-98
NJIJ01000059.1	83	80.5	47	2	0	95.918	2.85e-10
NJIJ01000059.1	83	80.5	47	2	0	95.918	2.85e-10
NJIJ01000060.1	83	3454	2060	81	11	95.725	0.0
NJIJ01000060.1	83	1098	681	31	10	94.321	0.0
NJIJ01000060.1	83	372	223	7	3	95.708	4.20e-98
NJIJ01000060.1	83	80.5	47	2	0	95.918	2.85e-10
NJIJ01000061.1	83	3454	2060	81	11	95.725	0.0
NJIJ01000061.1	83	1932	1184	49	16	94.796	0.0
NJIJ01000061.1	83	372	223	7	3	95.708	4.20e-98
NJIJ01000061.1	83	80.5	47	2	0	95.918	2.85e-10
NJIJ01000063.1	83	3454	2060	81	11	95.725	0.0
NJIJ01000063.1	83	3454	2060	81	11	95.725	0.0
NJIJ01000063.1	83	372	223	7	3	95.708	4.20e-98
NJIJ01000063.1	83	372	223	7	3	95.708	4.20e-98
NJIJ01000063.1	83	80.5	47	2	0	95.918	2.85e-10
NJIJ01000063.1	83	80.5	47	2	0	95.918	2.85e-10
NJIJ01000064.1	83	3454	2060	81	11	95.725	0.0
NJIJ01000064.1	83	3454	2060	81	11	95.725	0.0
NJIJ01000064.1	83	372	223	7	3	95.708	4.20e-98
NJIJ01000064.1	83	372	223	7	3	95.708	4.20e-98
NJIJ01000064.1	83	80.5	47	2	0	95.918	2.85e-10
NJIJ01000064.1	83	80.5	47	2	0	95.918	2.85e-10
NJIJ01000066.1	83	3454	2060	81	11	95.725	0.0
NJIJ01000066.1	83	3454	2060	81	11	95.725	0.0
NJIJ01000066.1	83	372	223	7	3	95.708	4.20e-98
NJIJ01000066.1	83	372	223	7	3	95.708	4.20e-98
NJIJ01000066.1	83	80.5	47	2	0	95.918	2.85e-10
NJIJ01000066.1	83	80.5	47	2	0	95.918	2.85e-10
NJIJ01000069.1	83	3454	2060	81	11	95.725	0.0
NJIJ01000069.1	83	372	223	7	3	95.708	4.20e-98
NJIJ01000069.1	83	80.5	47	2	0	95.918	2.85e-10
NJIJ01000071.1	83	3454	2060	81	11	95.725	0.0
NJIJ01000071.1	83	3445	2059	82	12	95.634	0.0
NJIJ01000071.1	83	372	223	7	3	95.708	4.20e-98
NJIJ01000071.1	83	372	223	7	3	95.708	4.20e-98
NJIJ01000071.1	83	104	66	1	3	94.286	1.69e-17
NJIJ01000071.1	83	80.5	47	2	0	95.918	2.85e-10
NJIJ01000071.1	83	80.5	47	2	0	95.918	2.85e-10
NJIJ01000071.1	83	80.5	47	2	0	95.918	2.85e-10
NJIJ01000073.1	83	3454	2060	81	11	95.725	0.0
NJIJ01000073.1	83	3454	2060	81	11	95.725	0.0
NJIJ01000073.1	83	1698	1005	34	7	96.080	0.0
NJIJ01000073.1	83	372	223	7	3	95.708	4.20e-98
NJIJ01000073.1	83	372	223	7	3	95.708	4.20e-98
NJIJ01000073.1	83	355	221	7	6	94.444	4.23e-93
NJIJ01000073.1	83	80.5	47	2	0	95.918	2.85e-10
NJIJ01000073.1	83	80.5	47	2	0	95.918	2.85e-10
NJIJ01000073.1	83	73.1	46	2	1	93.878	4.77e-08
NJIJ01000074.1	83	3454	2060	81	11	95.725	0.0
NJIJ01000074.1	83	3454	2060	81	11	95.725	0.0
NJIJ01000074.1	83	372	223	7	3	95.708	4.20e-98
NJIJ01000074.1	83	372	223	7	3	95.708	4.20e-98
NJIJ01000074.1	83	243	172	19	1	89.583	3.44e-59
NJIJ01000074.1	83	80.5	47	2	0	95.918	2.85e-10
NJIJ01000074.1	83	80.5	47	2	0	95.918	2.85e-10
NJIJ01000075.1	83	3454	2060	81	11	95.725	0.0
NJIJ01000075.1	83	3454	2060	81	11	95.725	0.0
NJIJ01000075.1	83	3454	2060	81	11	95.725	0.0
NJIJ01000075.1	83	3454	2060	81	11	95.725	0.0
NJIJ01000075.1	83	372	223	7	3	95.708	4.20e-98
NJIJ01000075.1	83	372	223	7	3	95.708	4.20e-98
NJIJ01000075.1	83	372	223	7	3	95.708	4.20e-98
NJIJ01000075.1	83	372	223	7	3	95.708	4.20e-98
NJIJ01000075.1	83	80.5	47	2	0	95.918	2.85e-10
NJIJ01000075.1	83	80.5	47	2	0	95.918	2.85e-10
NJIJ01000075.1	83	80.5	47	2	0	95.918	2.85e-10
NJIJ01000075.1	83	80.5	47	2	0	95.918	2.85e-10
NJIJ01000085.1	83	3454	2060	81	11	95.725	0.0
NJIJ01000085.1	83	372	223	7	3	95.708	4.20e-98
NJIJ01000085.1	83	80.5	47	2	0	95.918	2.85e-10
NJIJ01000032.1	83	3448	2059	81	12	95.678	0.0
NJIJ01000032.1	83	307	216	10	12	90.756	1.20e-78
NJIJ01000032.1	83	80.5	47	2	0	95.918	2.85e-10
NJIJ01000033.1	83	3448	2059	81	12	95.678	0.0
NJIJ01000033.1	83	372	223	7	3	95.708	4.20e-98
NJIJ01000033.1	83	80.5	47	2	0	95.918	2.85e-10
NJIJ01000062.1	83	3448	2059	81	12	95.678	0.0
NJIJ01000062.1	83	3434	2058	82	14	95.543	0.0
NJIJ01000062.1	83	372	223	7	3	95.708	4.20e-98
NJIJ01000062.1	83	372	223	7	3	95.708	4.20e-98
NJIJ01000062.1	83	80.5	47	2	0	95.918	2.85e-10
NJIJ01000062.1	83	80.5	47	2	0	95.918	2.85e-10
DS480635.1	74	3445	2053	85	7	95.711	0.0
NW_001834437.1	74	3445	2053	85	7	95.711	0.0
NJIJ01000043.1	83	3443	2059	81	13	95.634	0.0
NJIJ01000043.1	83	363	222	8	4	94.872	2.53e-95
NJIJ01000043.1	83	73.1	46	2	1	93.878	4.77e-08
NJIJ01000045.1	83	3441	2058	81	13	95.632	0.0
NJIJ01000045.1	83	372	223	7	3	95.708	4.20e-98
NJIJ01000045.1	83	80.5	47	2	0	95.918	2.85e-10
PPOK01000135.1	84	3437	2061	81	15	95.549	0.0
PPOK01000135.1	84	375	227	8	3	95.378	3.25e-99
PPOK01000135.1	84	76.8	50	3	1	92.593	3.69e-09
LT598468.1	83	3437	2048	76	14	95.790	0.0
LT598468.1	83	3437	2048	76	14	95.790	0.0
LT598468.1	83	342	218	14	2	93.162	3.29e-89
LT598468.1	83	342	218	14	2	93.162	3.29e-89
LT598468.1	83	76.8	41	0	0	100.000	3.69e-09
LT598468.1	83	76.8	41	0	0	100.000	3.69e-09
NJIJ01000055.1	83	3435	2059	82	14	95.545	0.0
NJIJ01000055.1	83	1611	948	34	3	96.244	0.0
NJIJ01000055.1	83	372	223	7	3	95.708	4.20e-98
NJIJ01000055.1	83	372	223	7	3	95.708	4.20e-98
NJIJ01000055.1	83	80.5	47	2	0	95.918	2.85e-10
NJIJ01000055.1	83	80.5	47	2	0	95.918	2.85e-10
PPOL02000167.1	83	3430	2058	89	9	95.455	0.0
PPOL02000167.1	83	368	223	8	3	95.299	5.43e-97
PPOL02000167.1	83	87.9	51	2	0	96.226	1.70e-12
CAPW01000003.1	83	3408	2051	94	7	95.307	0.0
CAPW01000003.1	83	355	228	13	4	93.061	4.23e-93
CAPW01000003.1	83	69.4	37	0	0	100.000	6.17e-07
LT598461.1	83	3404	2052	82	18	95.353	0.0
LT598461.1	83	3404	2052	82	18	95.353	0.0
LT598461.1	83	348	220	11	4	93.617	7.08e-91
LT598461.1	83	348	220	11	4	93.617	7.08e-91
LT598461.1	83	86.1	46	0	0	100.000	6.13e-12
LT598461.1	83	86.1	46	0	0	100.000	6.13e-12
PPMT01000013.1	86	3402	2050	90	11	95.305	0.0
PPMT01000013.1	86	3402	2050	90	11	95.305	0.0
PPMT01000013.1	86	392	289	16	18	89.474	3.22e-104
PPMT01000013.1	86	392	289	16	18	89.474	3.22e-104
PPMT01000013.1	86	76.8	43	1	0	97.727	3.69e-09
PPMT01000013.1	86	76.8	43	1	0	97.727	3.69e-09
FXLY01000006.1	83	3397	2046	96	6	95.251	0.0
FXLY01000006.1	83	3397	2046	96	6	95.251	0.0
FXLY01000006.1	83	357	224	8	6	94.118	1.18e-93
FXLY01000006.1	83	357	224	8	6	94.118	1.18e-93
FXLY01000006.1	83	84.2	45	0	0	100.000	2.20e-11
FXLY01000006.1	83	84.2	45	0	0	100.000	2.20e-11
LT598491.1	83	3391	2047	88	14	95.254	0.0
LT598491.1	83	3391	2047	88	14	95.254	0.0
LT598491.1	83	331	217	15	3	92.340	7.13e-86
LT598491.1	83	331	217	15	3	92.340	7.13e-86
LT598491.1	83	84.2	45	0	0	100.000	2.20e-11
LT598491.1	83	84.2	45	0	0	100.000	2.20e-11
LT598476.1	83	3391	2047	83	18	95.298	0.0
LT598476.1	83	3391	2047	83	18	95.298	0.0
LT598476.1	83	350	223	12	4	93.305	1.97e-91
LT598476.1	83	350	223	12	4	93.305	1.97e-91
LT598476.1	83	80.5	45	1	0	97.826	2.85e-10
LT598476.1	83	80.5	45	1	0	97.826	2.85e-10
LT598476.1	83	69.4	37	0	0	100.000	6.17e-07
NJIJ01000049.1	83	3389	2054	83	21	95.181	0.0
NJIJ01000049.1	83	2771	1640	55	12	96.075	0.0
NJIJ01000049.1	83	372	223	7	3	95.708	4.20e-98
NJIJ01000049.1	83	372	223	7	3	95.708	4.20e-98
NJIJ01000049.1	83	80.5	47	2	0	95.918	2.85e-10
NJIJ01000049.1	83	76.8	43	1	0	97.727	3.69e-09
LT598453.1	83	3382	2047	88	16	95.165	0.0
LT598453.1	83	3382	2047	88	16	95.165	0.0
LT598453.1	83	350	223	12	4	93.305	1.97e-91
LT598453.1	83	350	223	12	4	93.305	1.97e-91
LT598453.1	83	287	177	11	0	94.149	1.57e-72
LT598453.1	83	80.5	45	1	0	97.826	2.85e-10
LT598453.1	83	80.5	45	1	0	97.826	2.85e-10
CU928180.1	83	3373	2048	92	15	95.035	0.0
CU928180.1	83	3373	2048	92	15	95.035	0.0
CU928180.1	83	3373	2048	92	15	95.035	0.0
CU928180.1	83	1592	1000	54	12	93.809	0.0
CU928180.1	83	342	219	12	4	93.191	3.29e-89
CU928180.1	83	342	219	12	4	93.191	3.29e-89
CU928180.1	83	342	219	12	4	93.191	3.29e-89
CU928180.1	83	342	219	12	4	93.191	3.29e-89
CU928180.1	83	80.5	45	1	0	97.826	2.85e-10
CU928180.1	83	80.5	45	1	0	97.826	2.85e-10
CU928180.1	83	80.5	45	1	0	97.826	2.85e-10
LT598481.1	83	3373	2040	82	20	95.238	0.0
LT598481.1	83	3373	2040	82	20	95.238	0.0
LT598481.1	83	339	221	14	4	92.469	4.26e-88
LT598481.1	83	339	221	14	4	92.469	4.26e-88
LT598481.1	83	78.7	45	0	1	97.826	1.03e-09
LT598481.1	83	78.7	45	0	1	97.826	1.03e-09
LT598481.1	83	69.4	37	0	0	100.000	6.17e-07
NC_013084.1	83	3373	2048	92	15	95.035	0.0
NC_013084.1	83	3373	2048	92	15	95.035	0.0
NC_013084.1	83	3373	2048	92	15	95.035	0.0
NC_013084.1	83	1592	1000	54	12	93.809	0.0
NC_013084.1	83	342	219	12	4	93.191	3.29e-89
NC_013084.1	83	342	219	12	4	93.191	3.29e-89
NC_013084.1	83	342	219	12	4	93.191	3.29e-89
NC_013084.1	83	342	219	12	4	93.191	3.29e-89
NC_013084.1	83	80.5	45	1	0	97.826	2.85e-10
NC_013084.1	83	80.5	45	1	0	97.826	2.85e-10
NC_013084.1	83	80.5	45	1	0	97.826	2.85e-10
LN736364.1	83	3371	2046	88	18	95.074	0.0
LN736364.1	83	3371	2046	88	18	95.074	0.0
LN736364.1	83	348	222	12	4	93.277	7.08e-91
LN736364.1	83	348	222	12	4	93.277	7.08e-91
LN736364.1	83	80.5	45	1	0	97.826	2.85e-10
LN736364.1	83	80.5	45	1	0	97.826	2.85e-10
CM000694.1	88	3371	2046	89	17	95.074	0.0
CM000694.1	88	3371	2046	89	17	95.074	0.0
CM000694.1	88	348	323	30	30	84.334	7.08e-91
CM000694.1	88	348	323	30	30	84.334	7.08e-91
CM000694.1	88	86.1	66	5	4	88.000	6.13e-12
CM000694.1	88	76.8	41	0	0	100.000	3.69e-09
CM000694.1	88	76.8	41	0	0	100.000	3.69e-09
NW_019212883.1	83	3371	2046	88	18	95.074	0.0
NW_019212883.1	83	3371	2046	88	18	95.074	0.0
NW_019212883.1	83	348	222	12	4	93.277	7.08e-91
NW_019212883.1	83	348	222	12	4	93.277	7.08e-91
NW_019212883.1	83	80.5	45	1	0	97.826	2.85e-10
NW_019212883.1	83	80.5	45	1	0	97.826	2.85e-10
LN890542.1	83	3367	2047	93	15	94.988	0.0
LN890542.1	83	3367	2047	93	15	94.988	0.0
LN890542.1	83	342	219	12	4	93.191	3.29e-89
LN890542.1	83	342	219	12	4	93.191	3.29e-89
LN890542.1	83	80.5	45	1	0	97.826	2.85e-10
LN890542.1	83	80.5	45	1	0	97.826	2.85e-10
JAIWYV020000017.1	83	3352	2039	107	4	94.837	0.0
JAIWYV020000017.1	83	630	376	16	1	95.674	6.28e-176
JAIWYV020000017.1	83	363	222	9	3	94.872	2.53e-95
JAIWYV020000017.1	83	363	222	9	3	94.872	2.53e-95
JAIWYV020000017.1	83	82.4	44	0	0	100.000	7.93e-11
JAIWYV020000017.1	83	82.4	44	0	0	100.000	7.93e-11
JAIWYV020000005.1	83	3352	2039	107	4	94.837	0.0
JAIWYV020000005.1	83	2167	1292	58	1	95.633	0.0
JAIWYV020000005.1	83	363	222	9	3	94.872	2.53e-95
JAIWYV020000005.1	83	82.4	44	0	0	100.000	7.93e-11
CAEFZW010000005.1	83	3352	2041	98	12	94.886	0.0
CAEFZW010000005.1	83	3352	2041	98	12	94.886	0.0
CAEFZW010000005.1	83	370	224	8	3	95.319	1.51e-97
CAEFZW010000005.1	83	370	224	8	3	95.319	1.51e-97
CAEFZW010000005.1	83	82.4	44	0	0	100.000	7.93e-11
CAEFZW010000005.1	83	82.4	44	0	0	100.000	7.93e-11
NW_024545242.1	83	3352	2041	98	12	94.886	0.0
NW_024545242.1	83	3352	2041	98	12	94.886	0.0
NW_024545242.1	83	370	224	8	3	95.319	1.51e-97
NW_024545242.1	83	370	224	8	3	95.319	1.51e-97
NW_024545242.1	83	82.4	44	0	0	100.000	7.93e-11
NW_024545242.1	83	82.4	44	0	0	100.000	7.93e-11
JAEVGP010000015.1	83	3349	2044	78	30	94.981	0.0
JAEVGP010000015.1	83	3349	2044	79	29	94.981	0.0
JAEVGP010000015.1	83	3349	2044	78	30	94.981	0.0
JAEVGP010000015.1	83	350	224	10	6	93.333	1.97e-91
JAEVGP010000015.1	83	348	224	9	7	93.333	7.08e-91
JAEVGP010000015.1	83	348	224	9	7	93.333	7.08e-91
JAEVGP010000015.1	83	80.5	43	0	0	100.000	2.85e-10
JAEVGP010000015.1	83	80.5	43	0	0	100.000	2.85e-10
JAEVGP010000015.1	83	80.5	43	0	0	100.000	2.85e-10
HE978314.1	83	3347	2044	97	15	94.805	0.0
HE978314.1	83	3347	2044	97	15	94.805	0.0
HE978314.1	83	344	212	8	4	94.643	9.16e-90
HE978314.1	83	344	212	8	4	94.643	9.16e-90
HE978314.1	83	130	76	3	0	96.203	2.79e-25
HE978314.1	83	76.8	43	1	0	97.727	3.69e-09
HE978314.1	83	76.8	43	1	0	97.727	3.69e-09
NC_035922.1	83	3347	2044	97	15	94.805	0.0
NC_035922.1	83	3347	2044	97	15	94.805	0.0
NC_035922.1	83	344	212	8	4	94.643	9.16e-90
NC_035922.1	83	344	212	8	4	94.643	9.16e-90
NC_035922.1	83	130	76	3	0	96.203	2.79e-25
NC_035922.1	83	76.8	43	1	0	97.727	3.69e-09
NC_035922.1	83	76.8	43	1	0	97.727	3.69e-09
AADM01000465.1	83	3339	2045	97	17	94.720	0.0
AADM01000465.1	83	342	219	12	4	93.191	3.29e-89
AADM01000465.1	83	78.7	42	0	0	100.000	1.03e-09
JAEVGP010000005.1	82	3328	2041	78	33	94.842	0.0
JAEVGP010000005.1	82	350	217	9	4	94.348	1.97e-91
JAEVGP010000005.1	82	80.5	43	0	0	100.000	2.85e-10
JAFHAQ020000021.1	83	3321	2039	99	17	94.617	0.0
JAFHAQ020000021.1	83	3321	2039	99	17	94.617	0.0
JAFHAQ020000021.1	83	3321	2039	99	17	94.617	0.0
JAFHAQ020000021.1	83	3321	2042	93	23	94.625	0.0
JAFHAQ020000021.1	83	3315	2041	94	23	94.578	0.0
JAFHAQ020000021.1	83	3315	2041	94	23	94.578	0.0
JAFHAQ020000021.1	83	3315	2035	91	23	94.695	0.0
JAFHAQ020000021.1	83	355	219	12	1	94.397	4.23e-93
JAFHAQ020000021.1	83	355	219	12	1	94.397	4.23e-93
JAFHAQ020000021.1	83	355	219	12	1	94.397	4.23e-93
JAFHAQ020000021.1	83	355	219	12	1	94.397	4.23e-93
JAFHAQ020000021.1	83	355	219	12	1	94.397	4.23e-93
JAFHAQ020000021.1	83	355	219	12	1	94.397	4.23e-93
JAFHAQ020000021.1	83	355	219	12	1	94.397	4.23e-93
JAFHAQ020000021.1	83	75.0	42	1	0	97.674	1.33e-08
JAFHAQ020000021.1	83	75.0	42	1	0	97.674	1.33e-08
JAFHAQ020000021.1	83	75.0	42	1	0	97.674	1.33e-08
JAFHAQ020000021.1	83	75.0	42	1	0	97.674	1.33e-08
JAFHAQ020000021.1	83	75.0	42	1	0	97.674	1.33e-08
JAFHAQ020000021.1	83	75.0	42	1	0	97.674	1.33e-08
JAFHAQ020000021.1	83	75.0	42	1	0	97.674	1.33e-08
CR380958.2	83	3321	2040	86	28	94.708	0.0
CR380958.2	83	350	219	10	4	93.991	1.97e-91
CR380958.2	83	91.6	49	0	0	100.000	1.32e-13
NC_006035.2	83	3321	2040	86	28	94.708	0.0
NC_006035.2	83	350	219	10	4	93.991	1.97e-91
NC_006035.2	83	91.6	49	0	0	100.000	1.32e-13
JANLBP010000028.1	83	3319	2039	86	28	94.705	0.0
JANLBP010000028.1	83	348	219	9	5	93.991	7.08e-91
JANLBP010000028.1	83	91.6	49	0	0	100.000	1.32e-13
PPKA01000099.1	82	3310	2048	93	28	94.421	0.0
PPKA01000099.1	82	363	205	3	1	98.086	2.53e-95
PPKA01000099.1	82	75.0	42	1	0	97.674	1.33e-08
CP019500.1	85	3295	2050	93	32	94.253	0.0
CP019500.1	85	372	263	12	15	90.690	4.20e-98
CP019500.1	85	75.0	45	1	1	95.745	1.33e-08
CP019493.1	82	3293	2049	94	31	94.250	0.0
CP019493.1	82	370	205	1	1	99.034	1.51e-97
CP019493.1	82	76.8	43	1	0	97.727	3.69e-09
CP019493.1	82	75.0	42	1	0	97.674	1.33e-08
VAPW01000078.1	83	3271	2028	112	13	94.194	0.0
VAPW01000078.1	83	350	218	13	1	93.966	1.97e-91
VAPW01000078.1	83	75.0	42	1	0	97.674	1.33e-08
PPJZ01000145.1	82	3269	2048	95	35	94.031	0.0
PPJZ01000145.1	82	359	205	4	1	97.619	3.27e-94
PPJZ01000145.1	82	75.0	42	1	0	97.674	1.33e-08
PPXN02000161.1	83	3264	2024	117	9	94.140	0.0
PPXN02000161.1	83	350	216	7	5	94.737	1.97e-91
PPXN02000161.1	83	73.1	41	1	0	97.619	4.77e-08
UEGL01000009.1	83	3256	2045	106	28	93.850	0.0
UEGL01000009.1	83	3251	2052	106	32	93.699	0.0
UEGL01000009.1	83	3238	2050	106	34	93.607	0.0
UEGL01000009.1	83	3230	2051	106	36	93.525	0.0
UEGL01000009.1	83	342	215	11	3	93.886	3.29e-89
UEGL01000009.1	83	342	215	11	3	93.886	3.29e-89
UEGL01000009.1	83	342	215	10	4	93.886	3.29e-89
UEGL01000009.1	83	342	215	11	3	93.886	3.29e-89
UEGL01000009.1	83	75.0	42	1	0	97.674	1.33e-08
UEGL01000009.1	83	75.0	42	1	0	97.674	1.33e-08
UEGL01000009.1	83	75.0	42	1	0	97.674	1.33e-08
UEGL01000009.1	83	75.0	42	1	0	97.674	1.33e-08
UEGL01000052.1	83	3251	2036	103	28	93.955	0.0
UEGL01000052.1	83	3240	2031	106	26	93.897	0.0
UEGL01000052.1	83	3223	2042	106	34	93.584	0.0
UEGL01000052.1	83	3105	2034	114	50	92.539	0.0
UEGL01000052.1	83	342	213	10	3	94.248	3.29e-89
UEGL01000052.1	83	342	213	10	3	94.248	3.29e-89
UEGL01000052.1	83	337	213	8	6	93.833	1.53e-87
UEGL01000052.1	83	335	212	9	5	93.805	5.51e-87
UEGL01000052.1	83	75.0	42	1	0	97.674	1.33e-08
UEGL01000052.1	83	75.0	42	1	0	97.674	1.33e-08
UEGL01000052.1	83	75.0	42	1	0	97.674	1.33e-08
UEGL01000010.1	83	3249	2044	106	29	93.804	0.0
UEGL01000010.1	83	3243	2043	106	30	93.759	0.0
UEGL01000010.1	83	3236	2044	106	32	93.676	0.0
UEGL01000010.1	83	3230	2041	106	32	93.667	0.0
UEGL01000010.1	83	342	213	10	3	94.248	3.29e-89
UEGL01000010.1	83	342	213	10	3	94.248	3.29e-89
UEGL01000010.1	83	342	213	10	3	94.248	3.29e-89
UEGL01000010.1	83	342	213	10	3	94.248	3.29e-89
UEGL01000010.1	83	75.0	42	1	0	97.674	1.33e-08
UEGL01000010.1	83	75.0	42	1	0	97.674	1.33e-08
UEGL01000010.1	83	75.0	42	1	0	97.674	1.33e-08
UEGL01000010.1	83	75.0	42	1	0	97.674	1.33e-08
CU928181.1	83	3243	2053	106	34	93.616	0.0
CU928181.1	83	3238	2053	106	35	93.573	0.0
CU928181.1	83	3238	2053	106	35	93.573	0.0
CU928181.1	83	342	215	11	3	93.886	3.29e-89
CU928181.1	83	339	215	11	4	93.478	4.26e-88
CU928181.1	83	339	215	11	4	93.478	4.26e-88
CU928181.1	83	75.0	42	1	0	97.674	1.33e-08
CU928181.1	83	75.0	42	1	0	97.674	1.33e-08
CU928181.1	83	75.0	42	1	0	97.674	1.33e-08
JAKZLQ010000155.1	83	3243	2023	117	13	93.962	0.0
JAKZLQ010000155.1	83	355	219	12	1	94.397	4.23e-93
JAKZLQ010000155.1	83	75.0	42	1	0	97.674	1.33e-08
NC_012994.1	83	3243	2053	106	34	93.616	0.0
NC_012994.1	83	3238	2053	106	35	93.573	0.0
NC_012994.1	83	3238	2053	106	35	93.573	0.0
NC_012994.1	83	342	215	11	3	93.886	3.29e-89
NC_012994.1	83	339	215	11	4	93.478	4.26e-88
NC_012994.1	83	339	215	11	4	93.478	4.26e-88
NC_012994.1	83	75.0	42	1	0	97.674	1.33e-08
NC_012994.1	83	75.0	42	1	0	97.674	1.33e-08
NC_012994.1	83	75.0	42	1	0	97.674	1.33e-08
UEGL01000039.1	83	3240	2044	106	31	93.718	0.0
UEGL01000039.1	83	3238	2043	105	32	93.716	0.0
UEGL01000039.1	83	3236	2042	105	32	93.713	0.0
UEGL01000039.1	83	3234	2043	107	31	93.673	0.0
UEGL01000039.1	83	342	213	10	3	94.248	3.29e-89
UEGL01000039.1	83	342	213	10	3	94.248	3.29e-89
UEGL01000039.1	83	342	213	10	3	94.248	3.29e-89
UEGL01000039.1	83	342	213	10	3	94.248	3.29e-89
UEGL01000039.1	83	75.0	42	1	0	97.674	1.33e-08
UEGL01000039.1	83	75.0	42	1	0	97.674	1.33e-08
UEGL01000039.1	83	75.0	42	1	0	97.674	1.33e-08
UEGL01000039.1	83	75.0	42	1	0	97.674	1.33e-08
UEGL01000006.1	83	3236	2042	105	32	93.713	0.0
UEGL01000006.1	83	3077	2022	108	56	92.498	0.0
UEGL01000006.1	83	329	213	11	5	93.013	2.56e-85
UEGL01000006.1	83	326	213	11	6	92.609	3.32e-84
UEGL01000006.1	83	75.0	42	1	0	97.674	1.33e-08
UEGL01000006.1	83	75.0	42	1	0	97.674	1.33e-08
UEGL01000028.1	83	3236	2040	109	28	93.707	0.0
UEGL01000028.1	83	3230	2039	110	28	93.661	0.0
UEGL01000028.1	83	3227	2040	110	29	93.621	0.0
UEGL01000028.1	83	3221	2034	111	27	93.646	0.0
UEGL01000028.1	83	339	216	9	6	93.506	4.26e-88
UEGL01000028.1	83	337	216	7	8	93.506	1.53e-87
UEGL01000028.1	83	335	217	9	7	93.133	5.51e-87
UEGL01000028.1	83	335	217	9	7	93.133	5.51e-87
UEGL01000028.1	83	75.0	42	1	0	97.674	1.33e-08
UEGL01000028.1	83	75.0	42	1	0	97.674	1.33e-08
UEGL01000028.1	83	75.0	42	1	0	97.674	1.33e-08
UEGL01000028.1	83	75.0	42	1	0	97.674	1.33e-08
UEGL01000008.1	83	3236	2040	110	27	93.707	0.0
UEGL01000008.1	83	3236	2039	111	26	93.704	0.0
UEGL01000008.1	83	3227	2040	110	29	93.621	0.0
UEGL01000008.1	83	3227	2040	110	29	93.621	0.0
UEGL01000008.1	83	3225	2040	108	31	93.621	0.0
UEGL01000008.1	83	340	217	9	6	93.534	1.18e-88
UEGL01000008.1	83	335	217	9	7	93.133	5.51e-87
UEGL01000008.1	83	335	217	9	7	93.133	5.51e-87
UEGL01000008.1	83	335	217	9	7	93.133	5.51e-87
UEGL01000008.1	83	331	215	8	8	93.074	7.13e-86
UEGL01000008.1	83	75.0	42	1	0	97.674	1.33e-08
UEGL01000008.1	83	75.0	42	1	0	97.674	1.33e-08
UEGL01000008.1	83	75.0	42	1	0	97.674	1.33e-08
UEGL01000008.1	83	75.0	42	1	0	97.674	1.33e-08
UEGL01000008.1	83	75.0	42	1	0	97.674	1.33e-08
CP006026.1	83	3227	2029	106	28	93.805	0.0
CP006026.1	83	305	218	15	9	90.083	4.32e-78
CP006026.1	83	76.8	43	1	0	97.727	3.69e-09
AE016820.4	82	3221	2025	109	25	93.793	0.0
AE016820.4	82	3221	2025	109	25	93.793	0.0
AE016820.4	82	3221	2025	109	25	93.793	0.0
AE016820.4	82	3221	2025	109	25	93.793	0.0
AE016820.4	82	3221	2025	109	25	93.793	0.0
AE016820.4	82	3221	2025	109	25	93.793	0.0
AE016820.4	82	3221	2025	109	25	93.793	0.0
AE016820.4	82	3221	2025	109	25	93.793	0.0
AE016820.4	82	3221	2025	109	25	93.793	0.0
AE016820.4	82	3221	2025	109	25	93.793	0.0
AE016820.4	82	3221	2025	109	25	93.793	0.0
AE016820.4	82	3221	2025	109	25	93.793	0.0
AE016820.4	82	3221	2025	109	25	93.793	0.0
AE016820.4	82	3221	2025	109	25	93.793	0.0
AE016820.4	82	3221	2025	109	25	93.793	0.0
AE016820.4	82	3221	2025	109	25	93.793	0.0
AE016820.4	82	3221	2025	109	25	93.793	0.0
AE016820.4	82	3221	2025	109	25	93.793	0.0
AE016820.4	82	3221	2025	109	25	93.793	0.0
AE016820.4	82	3221	2025	109	25	93.793	0.0
AE016820.4	82	3221	2025	109	25	93.793	0.0
AE016820.4	82	3221	2025	109	25	93.793	0.0
AE016820.4	82	3221	2025	109	25	93.793	0.0
AE016820.4	82	3221	2025	109	25	93.793	0.0
AE016820.4	82	3221	2025	109	25	93.793	0.0
AE016820.4	82	3221	2025	109	25	93.793	0.0
AE016820.4	82	3221	2025	109	25	93.793	0.0
AE016820.4	82	3221	2025	109	25	93.793	0.0
AE016820.4	82	3221	2025	109	25	93.793	0.0
AE016820.4	82	3221	2025	109	25	93.793	0.0
AE016820.4	82	3221	2025	109	25	93.793	0.0
AE016820.4	82	3221	2025	109	25	93.793	0.0
AE016820.4	82	3221	2025	109	25	93.793	0.0
AE016820.4	82	3221	2025	109	25	93.793	0.0
AE016820.4	82	3221	2025	109	25	93.793	0.0
AE016820.4	82	3221	2025	109	25	93.793	0.0
AE016820.4	82	3221	2025	109	25	93.793	0.0
AE016820.4	82	3221	2025	109	25	93.793	0.0
AE016820.4	82	3221	2025	109	25	93.793	0.0
AE016820.4	82	298	192	14	1	92.754	7.23e-76
AE016820.4	82	298	192	14	1	92.754	7.23e-76
AE016820.4	82	298	192	14	1	92.754	7.23e-76
AE016820.4	82	298	192	14	1	92.754	7.23e-76
AE016820.4	82	298	192	14	1	92.754	7.23e-76
AE016820.4	82	298	192	14	1	92.754	7.23e-76
AE016820.4	82	298	192	14	1	92.754	7.23e-76
AE016820.4	82	298	192	14	1	92.754	7.23e-76
AE016820.4	82	298	192	14	1	92.754	7.23e-76
AE016820.4	82	298	192	14	1	92.754	7.23e-76
AE016820.4	82	298	192	14	1	92.754	7.23e-76
AE016820.4	82	298	192	14	1	92.754	7.23e-76
AE016820.4	82	298	192	14	1	92.754	7.23e-76
AE016820.4	82	298	192	14	1	92.754	7.23e-76
AE016820.4	82	298	192	14	1	92.754	7.23e-76
AE016820.4	82	298	192	14	1	92.754	7.23e-76
AE016820.4	82	298	192	14	1	92.754	7.23e-76
AE016820.4	82	298	192	14	1	92.754	7.23e-76
AE016820.4	82	298	192	14	1	92.754	7.23e-76
AE016820.4	82	298	192	14	1	92.754	7.23e-76
AE016820.4	82	298	192	14	1	92.754	7.23e-76
AE016820.4	82	298	192	14	1	92.754	7.23e-76
AE016820.4	82	298	192	14	1	92.754	7.23e-76
AE016820.4	82	298	192	14	1	92.754	7.23e-76
AE016820.4	82	298	192	14	1	92.754	7.23e-76
AE016820.4	82	298	192	14	1	92.754	7.23e-76
AE016820.4	82	298	192	14	1	92.754	7.23e-76
AE016820.4	82	298	192	14	1	92.754	7.23e-76
AE016820.4	82	298	192	14	1	92.754	7.23e-76
AE016820.4	82	298	192	14	1	92.754	7.23e-76
AE016820.4	82	298	192	14	1	92.754	7.23e-76
AE016820.4	82	298	192	14	1	92.754	7.23e-76
AE016820.4	82	298	192	14	1	92.754	7.23e-76
AE016820.4	82	298	192	14	1	92.754	7.23e-76
AE016820.4	82	298	192	14	1	92.754	7.23e-76
AE016820.4	82	298	192	14	1	92.754	7.23e-76
AE016820.4	82	298	192	14	1	92.754	7.23e-76
AE016820.4	82	298	192	14	1	92.754	7.23e-76
AE016820.4	82	298	192	14	1	92.754	7.23e-76
AE016820.4	82	76.8	43	1	0	97.727	3.69e-09
AE016820.4	82	76.8	43	1	0	97.727	3.69e-09
AE016820.4	82	76.8	43	1	0	97.727	3.69e-09
AE016820.4	82	76.8	43	1	0	97.727	3.69e-09
AE016820.4	82	76.8	43	1	0	97.727	3.69e-09
AE016820.4	82	76.8	43	1	0	97.727	3.69e-09
AE016820.4	82	76.8	43	1	0	97.727	3.69e-09
AE016820.4	82	76.8	43	1	0	97.727	3.69e-09
AE016820.4	82	76.8	43	1	0	97.727	3.69e-09
AE016820.4	82	76.8	43	1	0	97.727	3.69e-09
AE016820.4	82	76.8	43	1	0	97.727	3.69e-09
AE016820.4	82	76.8	43	1	0	97.727	3.69e-09
AE016820.4	82	76.8	43	1	0	97.727	3.69e-09
AE016820.4	82	76.8	43	1	0	97.727	3.69e-09
AE016820.4	82	76.8	43	1	0	97.727	3.69e-09
AE016820.4	82	76.8	43	1	0	97.727	3.69e-09
AE016820.4	82	76.8	43	1	0	97.727	3.69e-09
AE016820.4	82	76.8	43	1	0	97.727	3.69e-09
AE016820.4	82	76.8	43	1	0	97.727	3.69e-09
AE016820.4	82	76.8	43	1	0	97.727	3.69e-09
AE016820.4	82	76.8	43	1	0	97.727	3.69e-09
AE016820.4	82	76.8	43	1	0	97.727	3.69e-09
AE016820.4	82	76.8	43	1	0	97.727	3.69e-09
AE016820.4	82	76.8	43	1	0	97.727	3.69e-09
AE016820.4	82	76.8	43	1	0	97.727	3.69e-09
AE016820.4	82	76.8	43	1	0	97.727	3.69e-09
AE016820.4	82	76.8	43	1	0	97.727	3.69e-09
AE016820.4	82	76.8	43	1	0	97.727	3.69e-09
AE016820.4	82	76.8	43	1	0	97.727	3.69e-09
AE016820.4	82	76.8	43	1	0	97.727	3.69e-09
AE016820.4	82	76.8	43	1	0	97.727	3.69e-09
AE016820.4	82	76.8	43	1	0	97.727	3.69e-09
AE016820.4	82	76.8	43	1	0	97.727	3.69e-09
AE016820.4	82	76.8	43	1	0	97.727	3.69e-09
AE016820.4	82	76.8	43	1	0	97.727	3.69e-09
AE016820.4	82	76.8	43	1	0	97.727	3.69e-09
AE016820.4	82	76.8	43	1	0	97.727	3.69e-09
AE016820.4	82	76.8	43	1	0	97.727	3.69e-09
AE016820.4	82	76.8	43	1	0	97.727	3.69e-09
NC_005788.4	82	3221	2025	109	25	93.793	0.0
NC_005788.4	82	3221	2025	109	25	93.793	0.0
NC_005788.4	82	3221	2025	109	25	93.793	0.0
NC_005788.4	82	3221	2025	109	25	93.793	0.0
NC_005788.4	82	3221	2025	109	25	93.793	0.0
NC_005788.4	82	3221	2025	109	25	93.793	0.0
NC_005788.4	82	3221	2025	109	25	93.793	0.0
NC_005788.4	82	3221	2025	109	25	93.793	0.0
NC_005788.4	82	3221	2025	109	25	93.793	0.0
NC_005788.4	82	3221	2025	109	25	93.793	0.0
NC_005788.4	82	3221	2025	109	25	93.793	0.0
NC_005788.4	82	3221	2025	109	25	93.793	0.0
NC_005788.4	82	3221	2025	109	25	93.793	0.0
NC_005788.4	82	3221	2025	109	25	93.793	0.0
NC_005788.4	82	3221	2025	109	25	93.793	0.0
NC_005788.4	82	3221	2025	109	25	93.793	0.0
NC_005788.4	82	3221	2025	109	25	93.793	0.0
NC_005788.4	82	3221	2025	109	25	93.793	0.0
NC_005788.4	82	3221	2025	109	25	93.793	0.0
NC_005788.4	82	3221	2025	109	25	93.793	0.0
NC_005788.4	82	3221	2025	109	25	93.793	0.0
NC_005788.4	82	3221	2025	109	25	93.793	0.0
NC_005788.4	82	3221	2025	109	25	93.793	0.0
NC_005788.4	82	3221	2025	109	25	93.793	0.0
NC_005788.4	82	3221	2025	109	25	93.793	0.0
NC_005788.4	82	3221	2025	109	25	93.793	0.0
NC_005788.4	82	3221	2025	109	25	93.793	0.0
NC_005788.4	82	3221	2025	109	25	93.793	0.0
NC_005788.4	82	3221	2025	109	25	93.793	0.0
NC_005788.4	82	3221	2025	109	25	93.793	0.0
NC_005788.4	82	3221	2025	109	25	93.793	0.0
NC_005788.4	82	3221	2025	109	25	93.793	0.0
NC_005788.4	82	3221	2025	109	25	93.793	0.0
NC_005788.4	82	3221	2025	109	25	93.793	0.0
NC_005788.4	82	3221	2025	109	25	93.793	0.0
NC_005788.4	82	3221	2025	109	25	93.793	0.0
NC_005788.4	82	3221	2025	109	25	93.793	0.0
NC_005788.4	82	3221	2025	109	25	93.793	0.0
NC_005788.4	82	3221	2025	109	25	93.793	0.0
NC_005788.4	82	298	192	14	1	92.754	7.23e-76
NC_005788.4	82	298	192	14	1	92.754	7.23e-76
NC_005788.4	82	298	192	14	1	92.754	7.23e-76
NC_005788.4	82	298	192	14	1	92.754	7.23e-76
NC_005788.4	82	298	192	14	1	92.754	7.23e-76
NC_005788.4	82	298	192	14	1	92.754	7.23e-76
NC_005788.4	82	298	192	14	1	92.754	7.23e-76
NC_005788.4	82	298	192	14	1	92.754	7.23e-76
NC_005788.4	82	298	192	14	1	92.754	7.23e-76
NC_005788.4	82	298	192	14	1	92.754	7.23e-76
NC_005788.4	82	298	192	14	1	92.754	7.23e-76
NC_005788.4	82	298	192	14	1	92.754	7.23e-76
NC_005788.4	82	298	192	14	1	92.754	7.23e-76
NC_005788.4	82	298	192	14	1	92.754	7.23e-76
NC_005788.4	82	298	192	14	1	92.754	7.23e-76
NC_005788.4	82	298	192	14	1	92.754	7.23e-76
NC_005788.4	82	298	192	14	1	92.754	7.23e-76
NC_005788.4	82	298	192	14	1	92.754	7.23e-76
NC_005788.4	82	298	192	14	1	92.754	7.23e-76
NC_005788.4	82	298	192	14	1	92.754	7.23e-76
NC_005788.4	82	298	192	14	1	92.754	7.23e-76
NC_005788.4	82	298	192	14	1	92.754	7.23e-76
NC_005788.4	82	298	192	14	1	92.754	7.23e-76
NC_005788.4	82	298	192	14	1	92.754	7.23e-76
NC_005788.4	82	298	192	14	1	92.754	7.23e-76
NC_005788.4	82	298	192	14	1	92.754	7.23e-76
NC_005788.4	82	298	192	14	1	92.754	7.23e-76
NC_005788.4	82	298	192	14	1	92.754	7.23e-76
NC_005788.4	82	298	192	14	1	92.754	7.23e-76
NC_005788.4	82	298	192	14	1	92.754	7.23e-76
NC_005788.4	82	298	192	14	1	92.754	7.23e-76
NC_005788.4	82	298	192	14	1	92.754	7.23e-76
NC_005788.4	82	298	192	14	1	92.754	7.23e-76
NC_005788.4	82	298	192	14	1	92.754	7.23e-76
NC_005788.4	82	298	192	14	1	92.754	7.23e-76
NC_005788.4	82	298	192	14	1	92.754	7.23e-76
NC_005788.4	82	298	192	14	1	92.754	7.23e-76
NC_005788.4	82	298	192	14	1	92.754	7.23e-76
NC_005788.4	82	298	192	14	1	92.754	7.23e-76
NC_005788.4	82	76.8	43	1	0	97.727	3.69e-09
NC_005788.4	82	76.8	43	1	0	97.727	3.69e-09
NC_005788.4	82	76.8	43	1	0	97.727	3.69e-09
NC_005788.4	82	76.8	43	1	0	97.727	3.69e-09
NC_005788.4	82	76.8	43	1	0	97.727	3.69e-09
NC_005788.4	82	76.8	43	1	0	97.727	3.69e-09
NC_005788.4	82	76.8	43	1	0	97.727	3.69e-09
NC_005788.4	82	76.8	43	1	0	97.727	3.69e-09
NC_005788.4	82	76.8	43	1	0	97.727	3.69e-09
NC_005788.4	82	76.8	43	1	0	97.727	3.69e-09
NC_005788.4	82	76.8	43	1	0	97.727	3.69e-09
NC_005788.4	82	76.8	43	1	0	97.727	3.69e-09
NC_005788.4	82	76.8	43	1	0	97.727	3.69e-09
NC_005788.4	82	76.8	43	1	0	97.727	3.69e-09
NC_005788.4	82	76.8	43	1	0	97.727	3.69e-09
NC_005788.4	82	76.8	43	1	0	97.727	3.69e-09
NC_005788.4	82	76.8	43	1	0	97.727	3.69e-09
NC_005788.4	82	76.8	43	1	0	97.727	3.69e-09
NC_005788.4	82	76.8	43	1	0	97.727	3.69e-09
NC_005788.4	82	76.8	43	1	0	97.727	3.69e-09
NC_005788.4	82	76.8	43	1	0	97.727	3.69e-09
NC_005788.4	82	76.8	43	1	0	97.727	3.69e-09
NC_005788.4	82	76.8	43	1	0	97.727	3.69e-09
NC_005788.4	82	76.8	43	1	0	97.727	3.69e-09
NC_005788.4	82	76.8	43	1	0	97.727	3.69e-09
NC_005788.4	82	76.8	43	1	0	97.727	3.69e-09
NC_005788.4	82	76.8	43	1	0	97.727	3.69e-09
NC_005788.4	82	76.8	43	1	0	97.727	3.69e-09
NC_005788.4	82	76.8	43	1	0	97.727	3.69e-09
NC_005788.4	82	76.8	43	1	0	97.727	3.69e-09
NC_005788.4	82	76.8	43	1	0	97.727	3.69e-09
NC_005788.4	82	76.8	43	1	0	97.727	3.69e-09
NC_005788.4	82	76.8	43	1	0	97.727	3.69e-09
NC_005788.4	82	76.8	43	1	0	97.727	3.69e-09
NC_005788.4	82	76.8	43	1	0	97.727	3.69e-09
NC_005788.4	82	76.8	43	1	0	97.727	3.69e-09
NC_005788.4	82	76.8	43	1	0	97.727	3.69e-09
NC_005788.4	82	76.8	43	1	0	97.727	3.69e-09
NC_005788.4	82	76.8	43	1	0	97.727	3.69e-09
LJCY02000024.1	82	3217	2012	90	36	94.107	0.0
LJCY02000024.1	82	3134	1999	101	40	93.411	0.0
LJCY02000024.1	82	327	205	9	4	94.037	9.22e-85
LJCY02000024.1	82	252	174	10	7	91.099	5.71e-62
LJCY02000024.1	82	250	191	18	8	88.018	2.05e-61
LJCY02000024.1	82	69.4	37	0	0	100.000	6.17e-07
LJCY02000024.1	82	69.4	37	0	0	100.000	6.17e-07
LJCY02000024.1	82	56.5	35	0	2	94.595	0.005
JAMAJF010000066.1	83	3208	2016	123	13	93.680	0.0
JAMAJF010000066.1	83	337	215	15	1	93.074	1.53e-87
JAMAJF010000066.1	83	75.0	42	1	0	97.674	1.33e-08
NJIJ01000036.1	77	3206	1888	62	11	96.277	0.0
NJIJ01000036.1	77	372	223	7	3	95.708	4.20e-98
NJIJ01000036.1	77	80.5	47	2	0	95.918	2.85e-10
NJIJ01000041.1	83	3190	2035	94	48	93.477	0.0
NJIJ01000041.1	83	327	221	8	11	92.083	9.22e-85
NJIJ01000041.1	83	80.5	47	2	0	95.918	2.85e-10
CP002500.1	82	3171	2015	120	23	93.373	0.0
CP002500.1	82	3171	2015	120	23	93.373	0.0
CP002500.1	82	283	192	13	5	91.429	2.02e-71
CP002500.1	82	283	192	13	5	91.429	2.02e-71
CP002500.1	82	75.0	42	1	0	97.674	1.33e-08
CP002500.1	82	75.0	42	1	0	97.674	1.33e-08
NC_016452.1	82	3171	2015	120	23	93.373	0.0
NC_016452.1	82	3171	2015	120	23	93.373	0.0
NC_016452.1	82	283	192	13	5	91.429	2.02e-71
NC_016452.1	82	283	192	13	5	91.429	2.02e-71
NC_016452.1	82	75.0	42	1	0	97.674	1.33e-08
NC_016452.1	82	75.0	42	1	0	97.674	1.33e-08
CAPU01000149.1	70	3169	1956	86	27	94.538	0.0
CAPT01000119.1	82	3151	2020	103	43	93.259	0.0
CAPT01000119.1	82	322	216	6	12	92.308	4.29e-83
CAPT01000119.1	82	80.5	43	0	0	100.000	2.85e-10
PPJY02000051.1	82	3138	2009	111	35	93.225	0.0
PPJY02000051.1	82	357	215	2	7	95.982	1.18e-93
PPJY02000051.1	82	69.4	37	0	0	100.000	6.17e-07
CM036081.1	81	3109	1995	121	28	93.050	0.0
CM036081.1	81	3109	1995	122	27	93.050	0.0
CM036081.1	81	3109	1995	122	27	93.050	0.0
CM036081.1	81	3109	1995	122	27	93.050	0.0
CM036081.1	81	3109	1995	122	27	93.050	0.0
CM036081.1	81	3103	1994	122	28	93.004	0.0
CM036081.1	81	3101	1994	121	29	93.004	0.0
CM036081.1	81	261	166	11	1	93.258	9.49e-65
CM036081.1	81	261	166	11	1	93.258	9.49e-65
CM036081.1	81	261	166	11	1	93.258	9.49e-65
CM036081.1	81	261	166	11	1	93.258	9.49e-65
CM036081.1	81	261	166	11	1	93.258	9.49e-65
CM036081.1	81	261	166	11	1	93.258	9.49e-65
CM036081.1	81	255	165	11	2	92.697	4.41e-63
CM036081.1	81	75.0	42	1	0	97.674	1.33e-08
CM036081.1	81	75.0	42	1	0	97.674	1.33e-08
CM036081.1	81	75.0	42	1	0	97.674	1.33e-08
CM036081.1	81	75.0	42	1	0	97.674	1.33e-08
CM036081.1	81	75.0	42	1	0	97.674	1.33e-08
CM036081.1	81	75.0	42	1	0	97.674	1.33e-08
CM036081.1	81	75.0	42	1	0	97.674	1.33e-08
NC_060201.1	81	3109	1995	121	28	93.050	0.0
NC_060201.1	81	3109	1995	122	27	93.050	0.0
NC_060201.1	81	3109	1995	122	27	93.050	0.0
NC_060201.1	81	3109	1995	122	27	93.050	0.0
NC_060201.1	81	3109	1995	122	27	93.050	0.0
NC_060201.1	81	3103	1994	122	28	93.004	0.0
NC_060201.1	81	3101	1994	121	29	93.004	0.0
NC_060201.1	81	261	166	11	1	93.258	9.49e-65
NC_060201.1	81	261	166	11	1	93.258	9.49e-65
NC_060201.1	81	261	166	11	1	93.258	9.49e-65
NC_060201.1	81	261	166	11	1	93.258	9.49e-65
NC_060201.1	81	261	166	11	1	93.258	9.49e-65
NC_060201.1	81	261	166	11	1	93.258	9.49e-65
NC_060201.1	81	255	165	11	2	92.697	4.41e-63
NC_060201.1	81	75.0	42	1	0	97.674	1.33e-08
NC_060201.1	81	75.0	42	1	0	97.674	1.33e-08
NC_060201.1	81	75.0	42	1	0	97.674	1.33e-08
NC_060201.1	81	75.0	42	1	0	97.674	1.33e-08
NC_060201.1	81	75.0	42	1	0	97.674	1.33e-08
NC_060201.1	81	75.0	42	1	0	97.674	1.33e-08
NC_060201.1	81	75.0	42	1	0	97.674	1.33e-08
CP058611.1	82	3094	2008	110	45	92.834	0.0
CP058611.1	82	346	223	8	8	93.305	2.55e-90
CP058611.1	82	75.0	42	1	0	97.674	1.33e-08
CP058607.1	82	3094	2008	110	45	92.834	0.0
CP058607.1	82	3094	2008	110	45	92.834	0.0
CP058607.1	82	3094	2008	110	45	92.834	0.0
CP058607.1	82	3094	2008	110	45	92.834	0.0
CP058607.1	82	3094	2008	110	45	92.834	0.0
CP058607.1	82	346	216	7	6	94.323	2.55e-90
CP058607.1	82	346	216	7	6	94.323	2.55e-90
CP058607.1	82	346	216	7	6	94.323	2.55e-90
CP058607.1	82	346	216	7	6	94.323	2.55e-90
CP058607.1	82	339	215	7	7	93.886	4.26e-88
CP058607.1	82	75.0	42	1	0	97.674	1.33e-08
CP058607.1	82	75.0	42	1	0	97.674	1.33e-08
CP058607.1	82	75.0	42	1	0	97.674	1.33e-08
CP058607.1	82	75.0	42	1	0	97.674	1.33e-08
CP058607.1	82	75.0	42	1	0	97.674	1.33e-08
NC_050726.1	82	3094	2008	110	45	92.834	0.0
NC_050726.1	82	346	223	8	8	93.305	2.55e-90
NC_050726.1	82	75.0	42	1	0	97.674	1.33e-08
NC_050722.1	82	3094	2008	110	45	92.834	0.0
NC_050722.1	82	3094	2008	110	45	92.834	0.0
NC_050722.1	82	3094	2008	110	45	92.834	0.0
NC_050722.1	82	3094	2008	110	45	92.834	0.0
NC_050722.1	82	3094	2008	110	45	92.834	0.0
NC_050722.1	82	346	216	7	6	94.323	2.55e-90
NC_050722.1	82	346	216	7	6	94.323	2.55e-90
NC_050722.1	82	346	216	7	6	94.323	2.55e-90
NC_050722.1	82	346	216	7	6	94.323	2.55e-90
NC_050722.1	82	339	215	7	7	93.886	4.26e-88
NC_050722.1	82	75.0	42	1	0	97.674	1.33e-08
NC_050722.1	82	75.0	42	1	0	97.674	1.33e-08
NC_050722.1	82	75.0	42	1	0	97.674	1.33e-08
NC_050722.1	82	75.0	42	1	0	97.674	1.33e-08
NC_050722.1	82	75.0	42	1	0	97.674	1.33e-08
BLZB01000046.1	75	3088	2012	120	40	92.634	0.0
BLZB01000046.1	75	71.3	43	1	1	95.556	1.72e-07
SWBN01000023.1	82	3083	2015	114	47	92.601	0.0
SWBN01000023.1	82	3083	2008	118	41	92.663	0.0
SWBN01000023.1	82	3049	2007	113	52	92.403	0.0
SWBN01000023.1	82	1225	834	53	26	91.347	0.0
SWBN01000023.1	82	331	198	8	1	95.652	7.13e-86
SWBN01000023.1	82	327	196	7	2	95.610	9.22e-85
SWBN01000023.1	82	320	195	6	4	95.122	1.54e-82
SWBN01000023.1	82	78.7	51	2	2	92.727	1.03e-09
SWBN01000023.1	82	71.3	43	1	1	95.556	1.72e-07
SWBN01000023.1	82	71.3	43	1	1	95.556	1.72e-07
SWBN01000017.1	82	3079	2013	119	43	92.552	0.0
SWBN01000017.1	82	3079	2013	119	43	92.552	0.0
SWBN01000017.1	82	3079	2013	118	44	92.552	0.0
SWBN01000017.1	82	3079	2013	119	43	92.552	0.0
SWBN01000017.1	82	3070	2011	117	46	92.502	0.0
SWBN01000017.1	82	3068	2010	117	46	92.499	0.0
SWBN01000017.1	82	3066	2011	119	45	92.460	0.0
SWBN01000017.1	82	333	197	7	1	96.098	1.98e-86
SWBN01000017.1	82	333	197	7	1	96.098	1.98e-86
SWBN01000017.1	82	333	197	7	1	96.098	1.98e-86
SWBN01000017.1	82	333	197	7	1	96.098	1.98e-86
SWBN01000017.1	82	327	196	7	2	95.610	9.22e-85
SWBN01000017.1	82	327	196	7	2	95.610	9.22e-85
SWBN01000017.1	82	327	196	7	2	95.610	9.22e-85
SWBN01000017.1	82	202	207	24	20	82.470	5.83e-47
SWBN01000017.1	82	71.3	43	1	1	95.556	1.72e-07
SWBN01000017.1	82	71.3	43	1	1	95.556	1.72e-07
SWBN01000017.1	82	71.3	43	1	1	95.556	1.72e-07
SWBN01000017.1	82	71.3	43	1	1	95.556	1.72e-07
SWBN01000017.1	82	71.3	43	1	1	95.556	1.72e-07
SWBN01000017.1	82	71.3	43	1	1	95.556	1.72e-07
SWBN01000017.1	82	71.3	43	1	1	95.556	1.72e-07
SWBN01000015.1	82	3079	2013	119	43	92.552	0.0
SWBN01000015.1	82	327	196	7	2	95.610	9.22e-85
SWBN01000015.1	82	76.8	50	3	1	92.593	3.69e-09
JFAV03000033.1	83	3072	1989	148	12	92.555	0.0
JFAV03000033.1	83	291	211	17	8	89.407	1.21e-73
JFAV03000033.1	83	80.5	52	3	1	92.857	2.85e-10
LPNM01000013.1	83	3051	1986	150	14	92.372	0.0
LPNM01000013.1	83	3040	1986	153	14	92.243	0.0
LPNM01000013.1	83	3025	1982	157	14	92.058	0.0
LPNM01000013.1	83	2826	1929	192	14	90.351	0.0
LPNM01000013.1	83	1849	1212	95	10	92.027	0.0
LPNM01000013.1	83	291	211	17	8	89.407	1.21e-73
LPNM01000013.1	83	291	211	17	8	89.407	1.21e-73
LPNM01000013.1	83	291	211	17	8	89.407	1.21e-73
LPNM01000013.1	83	291	211	17	8	89.407	1.21e-73
LPNM01000013.1	83	76.8	45	2	0	95.745	3.69e-09
LPNM01000013.1	83	76.8	45	2	0	95.745	3.69e-09
LPNM01000013.1	83	76.8	45	2	0	95.745	3.69e-09
LPNM01000013.1	83	76.8	45	2	0	95.745	3.69e-09
HE806320.1	82	3033	1976	142	20	92.423	0.0
HE806320.1	82	1901	1214	85	6	93.027	0.0
HE806320.1	82	313	207	15	3	92.000	2.58e-80
HE806320.1	82	71.3	40	1	0	97.561	1.72e-07
HE806319.1	82	3033	1976	142	20	92.423	0.0
HE806319.1	82	1901	1214	85	6	93.027	0.0
HE806319.1	82	313	207	15	3	92.000	2.58e-80
HE806319.1	82	71.3	40	1	0	97.561	1.72e-07
NC_020189.1	82	3033	1976	142	20	92.423	0.0
NC_020189.1	82	1901	1214	85	6	93.027	0.0
NC_020189.1	82	313	207	15	3	92.000	2.58e-80
NC_020189.1	82	71.3	40	1	0	97.561	1.72e-07
NC_020188.1	82	3033	1976	142	20	92.423	0.0
NC_020188.1	82	1901	1214	85	6	93.027	0.0
NC_020188.1	82	313	207	15	3	92.000	2.58e-80
NC_020188.1	82	71.3	40	1	0	97.561	1.72e-07
PTXO01000010.1	85	3031	1984	150	17	92.236	0.0
PTXO01000010.1	85	313	258	18	21	86.869	2.58e-80
PTXO01000010.1	85	73.1	41	1	0	97.619	4.77e-08
SRHL01000186.1	84	3027	1979	151	15	92.261	0.0
SRHL01000186.1	84	298	233	17	15	87.925	7.23e-76
SRHL01000186.1	84	78.7	44	1	0	97.778	1.03e-09
LFGC01001445.1	56	2994	1621	0	0	100.000	0.0
PPKB01000052.1	82	2994	1982	124	45	92.143	0.0
PPKB01000052.1	82	294	205	13	8	90.708	9.35e-75
PPKB01000052.1	82	75.0	42	1	0	97.674	1.33e-08
PPKD01000049.1	81	2994	1983	121	48	92.147	0.0
PPKD01000049.1	81	278	188	9	8	91.707	9.42e-70
PPKD01000049.1	81	75.0	42	1	0	97.674	1.33e-08
PPKC01000049.1	82	2964	1970	145	30	91.841	0.0
PPKC01000049.1	82	300	210	19	4	90.129	2.01e-76
PPKC01000049.1	82	73.1	41	1	0	97.619	4.77e-08
JANBXG010000012.1	81	2940	1962	145	32	91.725	0.0
JANBXG010000012.1	81	265	188	16	5	89.952	7.33e-66
JANBXG010000012.1	81	69.4	39	1	0	97.500	6.17e-07
UICF01000026.1	82	2907	1963	152	34	91.345	0.0
UICF01000026.1	82	2870	1957	154	38	91.066	0.0
UICF01000026.1	82	2579	1843	147	61	89.859	0.0
UICF01000026.1	82	305	205	16	3	91.518	4.32e-78
UICF01000026.1	82	289	204	15	7	90.265	4.35e-73
UICF01000026.1	82	278	203	15	9	89.427	9.42e-70
UICF01000026.1	82	161	100	4	2	94.340	9.90e-35
UICF01000026.1	82	75.0	40	0	0	100.000	1.33e-08
UICF01000026.1	82	73.1	39	0	0	100.000	4.77e-08
UICF01000026.1	82	73.1	39	0	0	100.000	4.77e-08
CP083469.1	83	2905	1963	151	35	91.345	0.0
CP083469.1	83	2905	1963	151	35	91.345	0.0
CP083469.1	83	296	210	21	3	89.744	2.60e-75
CP083469.1	83	296	210	21	3	89.744	2.60e-75
CP083469.1	83	75.0	40	0	0	100.000	1.33e-08
CP083469.1	83	75.0	40	0	0	100.000	1.33e-08
JACVEX010000009.1	83	2902	1966	151	37	91.272	0.0
JACVEX010000009.1	83	285	204	21	3	89.474	5.63e-72
JACVEX010000009.1	83	75.0	40	0	0	100.000	1.33e-08
PPLH02000088.1	82	2902	1962	149	37	91.341	0.0
PPLH02000088.1	82	285	204	21	3	89.474	5.63e-72
PPLH02000088.1	82	75.0	40	0	0	100.000	1.33e-08
PPNR02000093.1	82	2896	1961	150	37	91.294	0.0
PPNR02000093.1	82	285	202	20	3	89.778	5.63e-72
PPNR02000093.1	82	75.0	40	0	0	100.000	1.33e-08
PPNS02000133.1	82	2896	1961	150	37	91.294	0.0
PPNS02000133.1	82	285	202	20	3	89.778	5.63e-72
PPNS02000133.1	82	75.0	40	0	0	100.000	1.33e-08
PPKV02000051.1	82	2894	1958	139	45	91.410	0.0
PPKV02000051.1	82	272	190	19	2	90.047	4.38e-68
PPKV02000051.1	82	69.4	37	0	0	100.000	6.17e-07
UICF01000022.1	83	2889	1957	155	33	91.235	0.0
UICF01000022.1	83	2885	1962	151	39	91.171	0.0
UICF01000022.1	83	2872	1961	153	40	91.040	0.0
UICF01000022.1	83	1653	1782	236	166	81.593	0.0
UICF01000022.1	83	296	210	21	3	89.744	2.60e-75
UICF01000022.1	83	296	210	21	3	89.744	2.60e-75
UICF01000022.1	83	283	208	21	5	88.889	2.02e-71
UICF01000022.1	83	75.0	40	0	0	100.000	1.33e-08
UICF01000022.1	83	75.0	40	0	0	100.000	1.33e-08
UICF01000022.1	83	67.6	39	0	1	97.500	2.22e-06
JADIOQ010000139.1	82	2889	1947	165	21	91.280	0.0
JADIOQ010000139.1	82	285	195	18	2	90.698	5.63e-72
JADIOQ010000139.1	82	69.4	39	1	0	97.500	6.17e-07
JAHUZD010000048.1	83	2874	1954	150	39	91.181	0.0
JAHUZD010000048.1	83	340	219	10	6	93.191	1.18e-88
JAHUZD010000048.1	83	91.6	49	0	0	100.000	1.32e-13
NW_026055390.1	83	2874	1954	150	39	91.181	0.0
NW_026055390.1	83	340	219	10	6	93.191	1.18e-88
NW_026055390.1	83	91.6	49	0	0	100.000	1.32e-13
HE612864.1	82	2870	1957	154	38	91.066	0.0
HE612864.1	82	281	202	15	8	89.778	7.28e-71
HE612864.1	82	73.1	41	1	0	97.619	4.77e-08
NC_016528.1	82	2870	1957	154	38	91.066	0.0
NC_016528.1	82	281	202	15	8	89.778	7.28e-71
NC_016528.1	82	73.1	41	1	0	97.619	4.77e-08
PPOQ01000062.1	81	2865	1951	150	40	91.126	0.0
PPOQ01000062.1	81	300	193	14	1	92.788	2.01e-76
PPOQ01000062.1	81	69.4	37	0	0	100.000	6.17e-07
DS995909.1	82	2865	1949	154	36	91.117	0.0
DS995909.1	82	300	193	14	1	92.788	2.01e-76
DS995909.1	82	69.4	39	1	0	97.500	6.17e-07
PPLM01000288.1	82	2865	1948	162	29	91.071	0.0
PPLM01000288.1	82	289	191	16	1	91.827	4.35e-73
PPLM01000288.1	82	69.4	39	1	0	97.500	6.17e-07
NW_002196671.1	82	2865	1949	154	36	91.117	0.0
NW_002196671.1	82	300	193	14	1	92.788	2.01e-76
NW_002196671.1	82	69.4	39	1	0	97.500	6.17e-07
PPOR01000001.1	82	2863	1951	149	41	91.126	0.0
PPOR01000001.1	82	300	193	14	1	92.788	2.01e-76
PPOR01000001.1	82	69.4	39	1	0	97.500	6.17e-07
AADM01000467.1	62	2859	1728	71	15	95.259	0.0
PPOW01000036.1	81	2859	1950	151	40	91.079	0.0
PPOW01000036.1	81	300	193	14	1	92.788	2.01e-76
PPOW01000036.1	81	69.4	37	0	0	100.000	6.17e-07
PPKU01000182.1	81	2857	1947	160	32	91.024	0.0
PPKU01000182.1	81	278	187	17	1	91.220	9.42e-70
PPKU01000182.1	81	69.4	39	1	0	97.500	6.17e-07
PPOS02000018.1	82	2854	1949	152	40	91.032	0.0
PPOS02000018.1	82	294	192	15	1	92.308	9.35e-75
PPOS02000018.1	82	69.4	39	1	0	97.500	6.17e-07
PPMI02000096.1	82	2850	1954	154	41	90.926	0.0
PPMI02000096.1	82	276	212	24	6	87.603	3.39e-69
PPMI02000096.1	82	69.4	37	0	0	100.000	6.17e-07
FYBW01000192.1	81	2843	1947	154	40	90.939	0.0
FYBW01000192.1	81	300	193	14	1	92.788	2.01e-76
FYBW01000192.1	81	69.4	37	0	0	100.000	6.17e-07
JACWFX010000010.1	82	2835	1940	165	30	90.867	0.0
JACWFX010000010.1	82	291	196	18	1	91.163	1.21e-73
JACWFX010000010.1	82	69.4	37	0	0	100.000	6.17e-07
KV454011.1	79	2830	1821	128	13	92.813	0.0
KV454011.1	79	261	188	17	5	89.524	9.49e-65
KV454011.1	79	110	61	1	0	98.387	3.64e-19
KV454011.1	79	84.2	95	16	7	80.508	2.20e-11
KV454011.1	79	69.4	37	0	0	100.000	6.17e-07
KV454011.1	79	69.4	37	0	0	100.000	6.17e-07
PPLI01000098.1	82	2828	1950	152	46	90.782	0.0
PPLI01000098.1	82	296	205	21	1	90.308	2.60e-75
PPLI01000098.1	82	75.0	40	0	0	100.000	1.33e-08
FUGC01000084.1	62	2828	1725	73	19	94.937	0.0
CAKXYY010000043.1	81	2826	1941	164	33	90.786	0.0
CAKXYY010000043.1	81	289	191	16	1	91.827	4.35e-73
CAKXYY010000043.1	81	69.4	37	0	0	100.000	6.17e-07
JAFLRI010000008.1	81	2822	1940	166	32	90.739	0.0
JAFLRI010000008.1	81	2815	1939	166	33	90.692	0.0
JAFLRI010000008.1	81	268	187	16	4	90.338	5.67e-67
JAFLRI010000008.1	81	268	187	16	4	90.338	5.67e-67
JAFLRI010000008.1	81	69.4	39	1	0	97.500	6.17e-07
JAFLRI010000008.1	81	69.4	39	1	0	97.500	6.17e-07
JAFLRI010000017.1	81	2822	1940	166	32	90.739	0.0
JAFLRI010000017.1	81	2822	1940	166	32	90.739	0.0
JAFLRI010000017.1	81	2815	1939	165	34	90.692	0.0
JAFLRI010000017.1	81	268	187	16	4	90.338	5.67e-67
JAFLRI010000017.1	81	268	187	16	4	90.338	5.67e-67
JAFLRI010000017.1	81	268	187	16	4	90.338	5.67e-67
JAFLRI010000017.1	81	69.4	39	1	0	97.500	6.17e-07
JAFLRI010000017.1	81	69.4	39	1	0	97.500	6.17e-07
JAFLRI010000017.1	81	69.4	39	1	0	97.500	6.17e-07
JAFIDH010000010.1	82	2820	1936	168	29	90.764	0.0
JAFIDH010000010.1	82	2820	1936	168	29	90.764	0.0
JAFIDH010000010.1	82	285	195	19	1	90.698	5.63e-72
JAFIDH010000010.1	82	285	195	19	1	90.698	5.63e-72
JAFIDH010000010.1	82	69.4	39	1	0	97.500	6.17e-07
JAFIDH010000010.1	82	69.4	39	1	0	97.500	6.17e-07
JAFIDI010000015.1	82	2820	1936	168	29	90.764	0.0
JAFIDI010000015.1	82	2820	1936	168	29	90.764	0.0
JAFIDI010000015.1	82	2820	1936	168	29	90.764	0.0
JAFIDI010000015.1	82	2820	1936	168	29	90.764	0.0
JAFIDI010000015.1	82	285	195	19	1	90.698	5.63e-72
JAFIDI010000015.1	82	285	195	19	1	90.698	5.63e-72
JAFIDI010000015.1	82	285	195	19	1	90.698	5.63e-72
JAFIDI010000015.1	82	285	195	19	1	90.698	5.63e-72
JAFIDI010000015.1	82	69.4	37	0	0	100.000	6.17e-07
JAFIDI010000015.1	82	69.4	37	0	0	100.000	6.17e-07
JAFIDI010000015.1	82	69.4	37	0	0	100.000	6.17e-07
JAFIDI010000015.1	82	69.4	37	0	0	100.000	6.17e-07
JAFIDI010000023.1	82	2820	1936	168	29	90.764	0.0
JAFIDI010000023.1	82	2342	1866	205	75	86.952	0.0
JAFIDI010000023.1	82	285	195	19	1	90.698	5.63e-72
JAFIDI010000023.1	82	250	192	17	9	88.073	2.05e-61
JAFIDI010000023.1	82	69.4	37	0	0	100.000	6.17e-07
JAFIDI010000019.1	82	2820	1936	168	29	90.764	0.0
JAFIDI010000019.1	82	2820	1936	168	29	90.764	0.0
JAFIDI010000019.1	82	1328	920	83	14	90.462	0.0
JAFIDI010000019.1	82	285	195	19	1	90.698	5.63e-72
JAFIDI010000019.1	82	285	195	19	1	90.698	5.63e-72
JAFIDI010000019.1	82	285	195	19	1	90.698	5.63e-72
JAFIDI010000019.1	82	69.4	37	0	0	100.000	6.17e-07
JAFIDI010000019.1	82	69.4	37	0	0	100.000	6.17e-07
JAFIDI010000019.1	82	69.4	37	0	0	100.000	6.17e-07
PPOA02000039.1	82	2815	1938	167	32	90.688	0.0
PPOA02000039.1	82	292	204	19	3	90.265	3.36e-74
PPOA02000039.1	82	75.0	40	0	0	100.000	1.33e-08
PPXL02000001.1	82	2813	1939	168	32	90.650	0.0
PPXL02000001.1	82	774	585	59	19	88.235	0.0
PPXL02000001.1	82	300	206	17	4	90.749	2.01e-76
PPXL02000001.1	82	69.4	39	1	0	97.500	6.17e-07
CP048731.1	82	2813	1951	164	40	90.534	0.0
CP048731.1	82	283	197	17	4	90.367	2.02e-71
CP048731.1	82	67.6	36	0	0	100.000	2.22e-06
PPPA02000022.1	81	2809	1941	156	43	90.701	0.0
PPPA02000022.1	81	296	191	14	1	92.718	2.60e-75
PPPA02000022.1	81	69.4	39	1	0	97.500	6.17e-07
NBZC01000158.1	82	2809	1939	159	40	90.692	0.0
NBZC01000158.1	82	303	206	16	4	91.150	1.55e-77
NBZC01000158.1	82	69.4	37	0	0	100.000	6.17e-07
JAGSID010000072.1	82	2809	1939	159	40	90.692	0.0
JAGSID010000072.1	82	296	197	17	1	91.628	2.60e-75
JAGSID010000072.1	82	69.4	39	1	0	97.500	6.17e-07
PPLV01000009.1	79	2809	1835	128	23	92.397	0.0
PPLV01000009.1	79	279	182	14	1	92.386	2.62e-70
PPLV01000009.1	79	73.1	67	10	3	83.750	4.77e-08
PPLV01000009.1	79	69.4	39	1	0	97.500	6.17e-07
PPML02000044.1	82	2808	1955	161	45	90.467	0.0
PPML02000044.1	82	259	205	25	6	86.864	3.41e-64
PPML02000044.1	82	69.4	37	0	0	100.000	6.17e-07
JAMAFR010000013.1	82	2808	1939	163	37	90.650	0.0
JAMAFR010000013.1	82	285	195	19	1	90.698	5.63e-72
JAMAFR010000013.1	82	69.4	37	0	0	100.000	6.17e-07
JAMAFM010000023.1	82	2808	1939	163	37	90.650	0.0
JAMAFM010000023.1	82	285	195	19	1	90.698	5.63e-72
JAMAFM010000023.1	82	69.4	39	1	0	97.500	6.17e-07
PPIY01000089.1	82	2808	1940	161	39	90.654	0.0
PPIY01000089.1	82	289	191	16	1	91.827	4.35e-73
PPIY01000089.1	82	69.4	39	1	0	97.500	6.17e-07
JAMAFQ010000012.1	82	2808	1939	163	37	90.650	0.0
JAMAFQ010000012.1	82	285	195	19	1	90.698	5.63e-72
JAMAFQ010000012.1	82	69.4	39	1	0	97.500	6.17e-07
JAMAFP010000020.1	82	2808	1939	163	37	90.650	0.0
JAMAFP010000020.1	82	285	195	19	1	90.698	5.63e-72
JAMAFP010000020.1	82	69.4	39	1	0	97.500	6.17e-07
JAMAFO010000022.1	82	2808	1939	163	37	90.650	0.0
JAMAFO010000022.1	82	285	195	19	1	90.698	5.63e-72
JAMAFO010000022.1	82	69.4	39	1	0	97.500	6.17e-07
PPLN02000030.1	81	2808	1936	174	27	90.594	0.0
PPLN02000030.1	81	268	184	18	1	90.640	5.67e-67
PPLN02000030.1	81	69.4	39	1	0	97.500	6.17e-07
PPKG01000060.1	78	2806	1831	141	12	92.288	0.0
PPKG01000060.1	78	268	186	18	2	90.291	5.67e-67
PPKG01000060.1	78	71.3	38	0	0	100.000	1.72e-07
PPKG01000060.1	78	69.4	39	1	0	97.500	6.17e-07
PPNU02000031.1	78	2806	1836	131	22	92.308	0.0
PPNU02000031.1	78	283	204	19	5	89.474	2.02e-71
PPNU02000031.1	78	75.0	40	0	0	100.000	1.33e-08
PPNU02000031.1	78	71.3	38	0	0	100.000	1.72e-07
GL996500.1	81	2806	1935	169	31	90.632	0.0
GL996500.1	81	263	180	15	3	90.909	2.64e-65
GL996500.1	81	69.4	37	0	0	100.000	6.17e-07
NW_006767426.1	81	2806	1935	169	31	90.632	0.0
NW_006767426.1	81	263	180	15	3	90.909	2.64e-65
NW_006767426.1	81	69.4	37	0	0	100.000	6.17e-07
AADM01000434.1	62	2804	1712	77	16	94.848	0.0
PPMU02000064.1	82	2804	1952	162	44	90.454	0.0
PPMU02000064.1	82	254	202	25	6	86.695	1.59e-62
PPMU02000064.1	82	69.4	37	0	0	100.000	6.17e-07
NHAO01000032.1	81	2804	1939	164	37	90.607	0.0
NHAO01000032.1	81	274	187	18	1	90.777	1.22e-68
NHAO01000032.1	81	69.4	39	1	0	97.500	6.17e-07
CP000497.1	82	2804	1938	161	39	90.645	0.0
CP000497.1	82	296	197	17	1	91.628	2.60e-75
CP000497.1	82	69.4	39	1	0	97.500	6.17e-07
NC_009043.1	82	2804	1938	161	39	90.645	0.0
NC_009043.1	82	296	197	17	1	91.628	2.60e-75
NC_009043.1	82	69.4	39	1	0	97.500	6.17e-07
PPHU01000073.1	77	2802	1819	122	23	92.617	0.0
PPHU01000073.1	77	287	189	13	3	92.195	1.57e-72
PPHU01000073.1	77	76.8	41	0	0	100.000	3.69e-09
PPHU01000073.1	77	69.4	39	1	0	97.500	6.17e-07
JAMAFN010000082.1	82	2802	1938	164	37	90.603	0.0
JAMAFN010000082.1	82	285	195	19	1	90.698	5.63e-72
JAMAFN010000082.1	82	69.4	37	0	0	100.000	6.17e-07
JAMAFL010000022.1	82	2802	1938	164	37	90.603	0.0
JAMAFL010000022.1	82	285	195	19	1	90.698	5.63e-72
JAMAFL010000022.1	82	69.4	37	0	0	100.000	6.17e-07
PPKF01000034.1	81	2800	1937	169	33	90.556	0.0
PPKF01000034.1	81	268	186	18	2	90.291	5.67e-67
PPKF01000034.1	81	69.4	37	0	0	100.000	6.17e-07
JANXEX010000021.1	82	2798	1936	163	38	90.594	0.0
JANXEX010000021.1	82	292	197	17	2	91.204	3.36e-74
JANXEX010000021.1	82	69.4	37	0	0	100.000	6.17e-07
JABFEO010000007.1	81	2798	1817	122	23	92.610	0.0
JABFEO010000007.1	81	296	268	30	19	84.543	2.60e-75
JABFEO010000007.1	81	82.4	50	3	0	94.340	7.93e-11
JABFEO010000007.1	81	69.4	37	0	0	100.000	6.17e-07
BADS01000001.1	82	2798	1939	162	40	90.565	0.0
BADS01000001.1	82	289	198	16	4	90.826	4.35e-73
BADS01000001.1	82	69.4	37	0	0	100.000	6.17e-07
JAHKSL010000469.1	77	2796	1837	130	25	92.219	0.0
JAHKSL010000469.1	77	276	174	11	1	93.548	3.39e-69
JAHKSL010000469.1	77	73.1	41	1	0	97.619	4.77e-08
JAHKSL010000469.1	77	69.4	37	0	0	100.000	6.17e-07
AECK01000007.1	77	2796	1837	130	25	92.219	0.0
AECK01000007.1	77	2796	1837	130	25	92.219	0.0
AECK01000007.1	77	2796	1837	130	25	92.219	0.0
AECK01000007.1	77	2796	1837	130	25	92.219	0.0
AECK01000007.1	77	2796	1837	130	25	92.219	0.0
AECK01000007.1	77	2796	1837	129	26	92.219	0.0
AECK01000007.1	77	276	174	11	1	93.548	3.39e-69
AECK01000007.1	77	276	174	11	1	93.548	3.39e-69
AECK01000007.1	77	276	174	11	1	93.548	3.39e-69
AECK01000007.1	77	276	174	11	1	93.548	3.39e-69
AECK01000007.1	77	276	174	11	1	93.548	3.39e-69
AECK01000007.1	77	276	174	11	1	93.548	3.39e-69
AECK01000007.1	77	73.1	41	1	0	97.619	4.77e-08
AECK01000007.1	77	73.1	41	1	0	97.619	4.77e-08
AECK01000007.1	77	73.1	41	1	0	97.619	4.77e-08
AECK01000007.1	77	73.1	41	1	0	97.619	4.77e-08
AECK01000007.1	77	73.1	41	1	0	97.619	4.77e-08
AECK01000007.1	77	73.1	41	1	0	97.619	4.77e-08
AECK01000007.1	77	69.4	37	0	0	100.000	6.17e-07
AECK01000007.1	77	69.4	37	0	0	100.000	6.17e-07
AECK01000007.1	77	69.4	37	0	0	100.000	6.17e-07
AECK01000007.1	77	69.4	37	0	0	100.000	6.17e-07
AECK01000007.1	77	69.4	37	0	0	100.000	6.17e-07
AECK01000007.1	77	65.8	35	0	0	100.000	7.98e-06
PPIU01000004.1	81	2796	1939	161	41	90.565	0.0
PPIU01000004.1	81	285	189	16	1	91.748	5.63e-72
PPIU01000004.1	81	69.4	39	1	0	97.500	6.17e-07
NW_017264704.1	77	2796	1837	130	25	92.219	0.0
NW_017264704.1	77	2796	1837	130	25	92.219	0.0
NW_017264704.1	77	2796	1837	130	25	92.219	0.0
NW_017264704.1	77	2796	1837	130	25	92.219	0.0
NW_017264704.1	77	2796	1837	130	25	92.219	0.0
NW_017264704.1	77	2796	1837	129	26	92.219	0.0
NW_017264704.1	77	276	174	11	1	93.548	3.39e-69
NW_017264704.1	77	276	174	11	1	93.548	3.39e-69
NW_017264704.1	77	276	174	11	1	93.548	3.39e-69
NW_017264704.1	77	276	174	11	1	93.548	3.39e-69
NW_017264704.1	77	276	174	11	1	93.548	3.39e-69
NW_017264704.1	77	276	174	11	1	93.548	3.39e-69
NW_017264704.1	77	73.1	41	1	0	97.619	4.77e-08
NW_017264704.1	77	73.1	41	1	0	97.619	4.77e-08
NW_017264704.1	77	73.1	41	1	0	97.619	4.77e-08
NW_017264704.1	77	73.1	41	1	0	97.619	4.77e-08
NW_017264704.1	77	73.1	41	1	0	97.619	4.77e-08
NW_017264704.1	77	73.1	41	1	0	97.619	4.77e-08
NW_017264704.1	77	69.4	37	0	0	100.000	6.17e-07
NW_017264704.1	77	69.4	37	0	0	100.000	6.17e-07
NW_017264704.1	77	69.4	37	0	0	100.000	6.17e-07
NW_017264704.1	77	69.4	37	0	0	100.000	6.17e-07
NW_017264704.1	77	69.4	37	0	0	100.000	6.17e-07
NW_017264704.1	77	65.8	35	0	0	100.000	7.98e-06
NDXA01000178.1	78	2795	1816	125	21	92.559	0.0
NDXA01000178.1	78	268	207	22	7	87.712	5.67e-67
NDXA01000178.1	78	71.3	40	1	0	97.561	1.72e-07
NDXA01000178.1	78	71.3	38	0	0	100.000	1.72e-07
PPNG01000187.1	82	2793	1932	171	31	90.534	0.0
PPNG01000187.1	82	285	195	19	1	90.698	5.63e-72
PPNG01000187.1	82	69.4	39	1	0	97.500	6.17e-07
JAHKSL010001523.1	77	2791	1836	130	26	92.169	0.0
JAHKSL010001523.1	77	2791	1836	130	26	92.169	0.0
JAHKSL010001523.1	77	2791	1836	130	26	92.169	0.0
JAHKSL010001523.1	77	2789	1836	129	27	92.169	0.0
JAHKSL010001523.1	77	2784	1835	130	27	92.118	0.0
JAHKSL010001523.1	77	2778	1834	130	28	92.068	0.0
JAHKSL010001523.1	77	2593	1806	131	56	90.617	0.0
JAHKSL010001523.1	77	279	174	10	1	94.054	2.62e-70
JAHKSL010001523.1	77	276	174	11	1	93.548	3.39e-69
JAHKSL010001523.1	77	276	174	11	1	93.548	3.39e-69
JAHKSL010001523.1	77	276	174	11	1	93.548	3.39e-69
JAHKSL010001523.1	77	276	174	11	1	93.548	3.39e-69
JAHKSL010001523.1	77	276	174	11	1	93.548	3.39e-69
JAHKSL010001523.1	77	274	165	7	1	95.376	1.22e-68
JAHKSL010001523.1	77	73.1	41	1	0	97.619	4.77e-08
JAHKSL010001523.1	77	73.1	41	1	0	97.619	4.77e-08
JAHKSL010001523.1	77	73.1	41	1	0	97.619	4.77e-08
JAHKSL010001523.1	77	69.4	37	0	0	100.000	6.17e-07
JAHKSL010001523.1	77	69.4	37	0	0	100.000	6.17e-07
JAHKSL010001523.1	77	69.4	37	0	0	100.000	6.17e-07
JAHKSL010001523.1	77	69.4	37	0	0	100.000	6.17e-07
JAHKSL010001523.1	77	69.4	37	0	0	100.000	6.17e-07
JAHKSL010001523.1	77	69.4	37	0	0	100.000	6.17e-07
JAHKSL010001523.1	77	69.4	37	0	0	100.000	6.17e-07
CM002300.1	78	2791	1834	130	25	92.207	0.0
CM002300.1	78	276	173	8	3	94.022	3.39e-69
CM002300.1	78	76.8	63	7	3	86.301	3.69e-09
CM002300.1	78	69.4	39	1	0	97.500	6.17e-07
JAHLUX010000021.1	76	2791	1838	127	29	92.177	0.0
JAHLUX010000021.1	76	278	182	11	4	92.386	9.42e-70
JAHLUX010000021.1	76	69.4	37	0	0	100.000	6.17e-07
JAFNJT010000233.1	85	2791	1940	162	42	90.485	0.0
JAFNJT010000233.1	85	307	270	27	20	85.174	1.20e-78
JAFNJT010000233.1	85	69.4	37	0	0	100.000	6.17e-07
JAEUBD010001227.1	77	2791	1836	131	25	92.169	0.0
JAEUBD010001227.1	77	276	174	11	1	93.548	3.39e-69
JAEUBD010001227.1	77	73.1	41	1	0	97.619	4.77e-08
JAEUBD010001227.1	77	69.4	37	0	0	100.000	6.17e-07
NC_027866.1	78	2791	1834	130	25	92.207	0.0
NC_027866.1	78	276	173	8	3	94.022	3.39e-69
NC_027866.1	78	76.8	63	7	3	86.301	3.69e-09
NC_027866.1	78	69.4	39	1	0	97.500	6.17e-07
NW_025065235.1	76	2791	1838	127	29	92.177	0.0
NW_025065235.1	76	278	182	11	4	92.386	9.42e-70
NW_025065235.1	76	69.4	37	0	0	100.000	6.17e-07
PPNT01000111.1	82	2787	1946	167	41	90.344	0.0
PPNT01000111.1	82	279	188	17	1	91.262	2.62e-70
PPNT01000111.1	82	75.0	40	0	0	100.000	1.33e-08
NBND01000012.1	81	2787	1937	169	36	90.430	0.0
NBND01000012.1	81	270	168	11	0	93.855	1.58e-67
NBND01000012.1	81	270	168	11	0	93.855	1.58e-67
NBND01000012.1	81	130	72	1	0	98.630	2.79e-25
NBND01000012.1	81	69.4	39	1	0	97.500	6.17e-07
NBND01000012.1	81	69.4	39	1	0	97.500	6.17e-07
PPKY02000093.1	78	2787	1818	127	22	92.425	0.0
PPKY02000093.1	78	303	207	15	5	91.189	1.55e-77
PPKY02000093.1	78	76.8	41	0	0	100.000	3.69e-09
PPKY02000093.1	78	69.4	37	0	0	100.000	6.17e-07
JANBXE010000085.1	82	2785	1945	161	46	90.381	0.0
JANBXE010000085.1	82	259	197	27	1	87.556	3.41e-64
JANBXE010000085.1	82	69.4	37	0	0	100.000	6.17e-07
JAHLUL010000027.1	78	2785	1835	132	25	92.118	0.0
JAHLUL010000027.1	78	278	169	8	1	94.944	9.42e-70
JAHLUL010000027.1	78	76.8	63	7	3	86.301	3.69e-09
JAHLUL010000027.1	78	69.4	37	0	0	100.000	6.17e-07
NW_025065177.1	78	2785	1835	132	25	92.118	0.0
NW_025065177.1	78	278	169	8	1	94.944	9.42e-70
NW_025065177.1	78	76.8	63	7	3	86.301	3.69e-09
NW_025065177.1	78	69.4	37	0	0	100.000	6.17e-07
JAHKSL010001529.1	78	2784	1833	129	27	92.157	0.0
JAHKSL010001529.1	78	2778	1832	129	28	92.107	0.0
JAHKSL010001529.1	78	2778	1832	129	28	92.107	0.0
JAHKSL010001529.1	78	2776	1832	128	29	92.107	0.0
JAHKSL010001529.1	78	2771	1831	128	30	92.056	0.0
JAHKSL010001529.1	78	2771	1831	128	30	92.056	0.0
JAHKSL010001529.1	78	2763	1830	128	31	92.006	0.0
JAHKSL010001529.1	78	283	198	15	6	90.411	2.02e-71
JAHKSL010001529.1	78	278	198	14	8	90.000	9.42e-70
JAHKSL010001529.1	78	276	182	15	1	91.919	3.39e-69
JAHKSL010001529.1	78	276	163	7	0	95.882	3.39e-69
JAHKSL010001529.1	78	276	182	15	1	91.919	3.39e-69
JAHKSL010001529.1	78	274	163	6	1	95.882	1.22e-68
JAHKSL010001529.1	78	274	163	6	1	95.882	1.22e-68
JAHKSL010001529.1	78	73.1	41	1	0	97.619	4.77e-08
JAHKSL010001529.1	78	73.1	41	1	0	97.619	4.77e-08
JAHKSL010001529.1	78	73.1	41	1	0	97.619	4.77e-08
JAHKSL010001529.1	78	73.1	41	1	0	97.619	4.77e-08
JAHKSL010001529.1	78	73.1	41	1	0	97.619	4.77e-08
JAHKSL010001529.1	78	73.1	41	1	0	97.619	4.77e-08
JAHKSL010001529.1	78	69.4	39	1	0	97.500	6.17e-07
JAHKSL010001529.1	78	69.4	39	1	0	97.500	6.17e-07
JAHKSL010001529.1	78	69.4	39	1	0	97.500	6.17e-07
JAHKSL010001529.1	78	69.4	39	1	0	97.500	6.17e-07
JAHKSL010001529.1	78	69.4	39	1	0	97.500	6.17e-07
JAHKSL010001529.1	78	69.4	39	1	0	97.500	6.17e-07
JAHKSL010001529.1	78	69.4	39	1	0	97.500	6.17e-07
PPMP01000092.1	82	2782	1930	173	31	90.440	0.0
PPMP01000092.1	82	285	195	19	1	90.698	5.63e-72
PPMP01000092.1	82	69.4	39	1	0	97.500	6.17e-07
PPIW01000121.1	81	2780	1932	161	42	90.492	0.0
PPIW01000121.1	81	272	169	11	0	93.889	4.38e-68
PPIW01000121.1	81	69.4	39	1	0	97.500	6.17e-07
PPMG02000138.1	82	2780	1930	180	26	90.356	0.0
PPMG02000138.1	82	283	194	18	2	90.654	2.02e-71
PPMG02000138.1	82	69.4	37	0	0	100.000	6.17e-07
PPKM01000147.1	78	2780	1826	143	14	92.083	0.0
PPKM01000147.1	78	279	178	12	1	93.194	2.62e-70
PPKM01000147.1	78	75.0	63	5	5	86.301	1.33e-08
PPKM01000147.1	78	69.4	39	1	0	97.500	6.17e-07
JAHKSL010001524.1	77	2778	1834	130	28	92.068	0.0
JAHKSL010001524.1	77	2778	1834	130	28	92.068	0.0
JAHKSL010001524.1	77	2771	1833	130	29	92.018	0.0
JAHKSL010001524.1	77	2763	1832	128	32	91.968	0.0
JAHKSL010001524.1	77	2750	1830	128	34	91.867	0.0
JAHKSL010001524.1	77	2739	1828	131	33	91.767	0.0
JAHKSL010001524.1	77	2730	1827	127	38	91.717	0.0
JAHKSL010001524.1	77	2730	1827	128	37	91.717	0.0
JAHKSL010001524.1	77	2523	1734	119	52	91.024	0.0
JAHKSL010001524.1	77	276	174	11	1	93.548	3.39e-69
JAHKSL010001524.1	77	276	174	11	1	93.548	3.39e-69
JAHKSL010001524.1	77	276	174	11	1	93.548	3.39e-69
JAHKSL010001524.1	77	276	174	11	1	93.548	3.39e-69
JAHKSL010001524.1	77	276	174	11	1	93.548	3.39e-69
JAHKSL010001524.1	77	276	174	10	2	93.548	3.39e-69
JAHKSL010001524.1	77	270	173	11	2	93.011	1.58e-67
JAHKSL010001524.1	77	268	173	10	3	93.011	5.67e-67
JAHKSL010001524.1	77	73.1	41	1	0	97.619	4.77e-08
JAHKSL010001524.1	77	73.1	41	1	0	97.619	4.77e-08
JAHKSL010001524.1	77	73.1	41	1	0	97.619	4.77e-08
JAHKSL010001524.1	77	73.1	41	1	0	97.619	4.77e-08
JAHKSL010001524.1	77	73.1	41	1	0	97.619	4.77e-08
JAHKSL010001524.1	77	73.1	41	1	0	97.619	4.77e-08
JAHKSL010001524.1	77	73.1	41	1	0	97.619	4.77e-08
JAHKSL010001524.1	77	69.4	37	0	0	100.000	6.17e-07
JAHKSL010001524.1	77	69.4	37	0	0	100.000	6.17e-07
JAHKSL010001524.1	77	69.4	37	0	0	100.000	6.17e-07
JAHKSL010001524.1	77	69.4	37	0	0	100.000	6.17e-07
JAHKSL010001524.1	77	69.4	37	0	0	100.000	6.17e-07
JAHKSL010001524.1	77	69.4	37	0	0	100.000	6.17e-07
JAHKSL010001524.1	77	69.4	37	0	0	100.000	6.17e-07
JAHKSL010001524.1	77	69.4	37	0	0	100.000	6.17e-07
SRHF01000095.1	79	2778	1814	130	20	92.363	0.0
SRHF01000095.1	79	285	221	22	9	87.698	5.63e-72
SRHF01000095.1	79	82.4	50	3	0	94.340	7.93e-11
SRHF01000095.1	79	69.4	37	0	0	100.000	6.17e-07
PPKZ02000081.1	77	2776	1814	128	22	92.363	0.0
PPKZ02000081.1	77	283	187	13	3	92.118	2.02e-71
PPKZ02000081.1	77	76.8	41	0	0	100.000	3.69e-09
PPKZ02000081.1	77	69.4	39	1	0	97.500	6.17e-07
PPNQ01000118.1	83	2776	1943	170	40	90.246	0.0
PPNQ01000118.1	83	298	227	13	16	88.672	7.23e-76
PPNQ01000118.1	83	69.4	37	0	0	100.000	6.17e-07
CH408159.1	82	2776	1939	163	44	90.354	0.0
CH408159.1	82	2737	1941	158	57	90.028	0.0
CH408159.1	82	289	198	16	4	90.826	4.35e-73
CH408159.1	82	285	199	15	6	90.455	5.63e-72
CH408159.1	82	69.4	39	1	0	97.500	6.17e-07
CH408159.1	82	69.4	39	1	0	97.500	6.17e-07
NW_001809796.1	82	2776	1939	163	44	90.354	0.0
NW_001809796.1	82	2737	1941	158	57	90.028	0.0
NW_001809796.1	82	289	198	16	4	90.826	4.35e-73
NW_001809796.1	82	285	199	15	6	90.455	5.63e-72
NW_001809796.1	82	69.4	39	1	0	97.500	6.17e-07
NW_001809796.1	82	69.4	39	1	0	97.500	6.17e-07
PPMM02000033.1	81	2774	1937	160	46	90.387	0.0
PPMM02000033.1	81	294	192	15	1	92.308	9.35e-75
PPMM02000033.1	81	69.4	37	0	0	100.000	6.17e-07
JAHKSL010001528.1	77	2771	1833	130	29	92.018	0.0
JAHKSL010001528.1	77	2730	1827	128	37	91.717	0.0
JAHKSL010001528.1	77	2730	1827	127	38	91.717	0.0
JAHKSL010001528.1	77	276	174	11	1	93.548	3.39e-69
JAHKSL010001528.1	77	276	174	11	1	93.548	3.39e-69
JAHKSL010001528.1	77	263	172	11	3	92.473	2.64e-65
JAHKSL010001528.1	77	73.1	41	1	0	97.619	4.77e-08
JAHKSL010001528.1	77	73.1	41	1	0	97.619	4.77e-08
JAHKSL010001528.1	77	73.1	41	1	0	97.619	4.77e-08
JAHKSL010001528.1	77	69.4	37	0	0	100.000	6.17e-07
JAHKSL010001528.1	77	69.4	37	0	0	100.000	6.17e-07
JAHKSL010001528.1	77	69.4	37	0	0	100.000	6.17e-07
PPIB01000070.1	76	2769	1822	130	25	92.160	0.0
PPIB01000070.1	76	235	161	17	0	90.449	5.75e-57
PPIB01000070.1	76	71.3	38	0	0	100.000	1.72e-07
PPIB01000070.1	76	69.4	37	0	0	100.000	6.17e-07
PPKR01000012.1	79	2767	1831	135	25	91.964	0.0
PPKR01000012.1	79	283	183	10	4	92.893	2.02e-71
PPKR01000012.1	79	76.8	63	7	3	86.301	3.69e-09
PPKR01000012.1	79	69.4	37	0	0	100.000	6.17e-07
JAHKSL010001527.1	78	2765	1830	129	30	92.006	0.0
JAHKSL010001527.1	78	2758	1829	128	32	91.956	0.0
JAHKSL010001527.1	78	2743	1827	127	35	91.855	0.0
JAHKSL010001527.1	78	276	182	15	1	91.919	3.39e-69
JAHKSL010001527.1	78	272	182	15	2	91.457	4.38e-68
JAHKSL010001527.1	78	263	180	15	3	90.909	2.64e-65
JAHKSL010001527.1	78	73.1	41	1	0	97.619	4.77e-08
JAHKSL010001527.1	78	73.1	41	1	0	97.619	4.77e-08
JAHKSL010001527.1	78	69.4	39	1	0	97.500	6.17e-07
JAHKSL010001527.1	78	69.4	39	1	0	97.500	6.17e-07
JAHKSL010001527.1	78	69.4	39	1	0	97.500	6.17e-07
PPKT01000023.1	79	2763	1830	137	24	91.914	0.0
PPKT01000023.1	79	272	181	12	4	91.878	4.38e-68
PPKT01000023.1	79	76.8	63	7	3	86.301	3.69e-09
PPKT01000023.1	79	69.4	37	0	0	100.000	6.17e-07
PPKI01000113.1	76	2763	1809	144	10	92.155	0.0
PPKI01000113.1	76	270	167	8	2	94.350	1.58e-67
PPKI01000113.1	76	75.0	42	1	0	97.674	1.33e-08
PPKI01000113.1	76	69.4	37	0	0	100.000	6.17e-07
PPHW01000174.1	78	2760	1811	131	22	92.210	0.0
PPHW01000174.1	78	283	182	13	1	92.857	2.02e-71
PPHW01000174.1	78	80.5	72	8	5	84.706	2.85e-10
PPHW01000174.1	78	69.4	39	1	0	97.500	6.17e-07
PPNX01000081.1	79	2760	1825	133	26	91.986	0.0
PPNX01000081.1	79	292	227	13	17	88.327	3.36e-74
PPNX01000081.1	79	76.8	49	4	0	92.453	3.69e-09
PPNX01000081.1	79	69.4	37	0	0	100.000	6.17e-07
PPLW02000029.1	77	2760	1812	134	20	92.167	0.0
PPLW02000029.1	77	272	182	16	1	91.457	4.38e-68
PPLW02000029.1	77	73.1	41	1	0	97.619	4.77e-08
PPLW02000029.1	77	69.4	37	0	0	100.000	6.17e-07
SRHG01000087.1	79	2760	1825	133	26	91.986	0.0
SRHG01000087.1	79	292	227	13	17	88.327	3.36e-74
SRHG01000087.1	79	76.8	49	4	0	92.453	3.69e-09
SRHG01000087.1	79	69.4	37	0	0	100.000	6.17e-07
QELA01000006.1	77	2760	1816	126	28	92.183	0.0
QELA01000006.1	77	2760	1816	126	28	92.183	0.0
QELA01000006.1	77	2760	1816	126	28	92.183	0.0
QELA01000006.1	77	2760	1816	126	28	92.183	0.0
QELA01000006.1	77	278	188	15	3	91.262	9.42e-70
QELA01000006.1	77	278	188	15	3	91.262	9.42e-70
QELA01000006.1	77	278	188	15	3	91.262	9.42e-70
QELA01000006.1	77	278	188	15	3	91.262	9.42e-70
QELA01000006.1	77	75.0	40	0	0	100.000	1.33e-08
QELA01000006.1	77	75.0	40	0	0	100.000	1.33e-08
QELA01000006.1	77	75.0	40	0	0	100.000	1.33e-08
QELA01000006.1	77	75.0	40	0	0	100.000	1.33e-08
QELA01000006.1	77	71.3	38	0	0	100.000	1.72e-07
QELA01000006.1	77	71.3	38	0	0	100.000	1.72e-07
QELA01000006.1	77	71.3	38	0	0	100.000	1.72e-07
QELA01000006.1	77	71.3	38	0	0	100.000	1.72e-07
PPKP02000043.1	71	2758	1831	134	28	91.872	0.0
PPKP02000043.1	71	76.8	63	7	3	86.301	3.69e-09
QQZM01000164.1	54	2758	1550	11	14	98.413	0.0
PPHT01000081.1	78	2752	1824	148	15	91.797	0.0
PPHT01000081.1	78	281	174	7	3	94.565	7.28e-71
PPHT01000081.1	78	76.8	63	7	3	86.301	3.69e-09
PPHT01000081.1	78	69.4	37	0	0	100.000	6.17e-07
HE681725.1	82	2750	1936	167	45	90.130	0.0
HE681725.1	82	274	199	18	6	89.238	1.22e-68
HE681725.1	82	73.1	41	1	0	97.619	4.77e-08
HG793131.1	81	2750	1932	165	45	90.196	0.0
HG793131.1	81	257	180	14	5	90.452	1.23e-63
HG793131.1	81	67.6	36	0	0	100.000	2.22e-06
NW_019172956.1	81	2750	1932	165	45	90.196	0.0
NW_019172956.1	81	257	180	14	5	90.452	1.23e-63
NW_019172956.1	81	67.6	36	0	0	100.000	2.22e-06
NC_018301.1	82	2750	1936	167	45	90.130	0.0
NC_018301.1	82	274	199	18	6	89.238	1.22e-68
NC_018301.1	82	73.1	41	1	0	97.619	4.77e-08
LPNL01000013.1	79	2748	1823	135	26	91.885	0.0
LPNL01000013.1	79	2726	1818	140	26	91.633	0.0
LPNL01000013.1	79	292	227	13	17	88.327	3.36e-74
LPNL01000013.1	79	292	227	13	17	88.327	3.36e-74
LPNL01000013.1	79	76.8	49	4	0	92.453	3.69e-09
LPNL01000013.1	79	76.8	49	4	0	92.453	3.69e-09
LPNL01000013.1	79	69.4	37	0	0	100.000	6.17e-07
LPNL01000013.1	79	69.4	37	0	0	100.000	6.17e-07
PPKO01000094.1	76	2748	1825	142	21	91.801	0.0
PPKO01000094.1	76	281	174	7	3	94.565	7.28e-71
PPKO01000094.1	76	69.4	39	1	0	97.500	6.17e-07
PPLD01000124.1	79	2748	1823	135	26	91.885	0.0
PPLD01000124.1	79	298	228	12	17	88.716	7.23e-76
PPLD01000124.1	79	76.8	49	4	0	92.453	3.69e-09
PPLD01000124.1	79	69.4	37	0	0	100.000	6.17e-07
QELA01000012.1	77	2747	1814	126	30	92.081	0.0
QELA01000012.1	77	2693	1806	124	40	91.675	0.0
QELA01000012.1	77	2673	1803	123	44	91.523	0.0
QELA01000012.1	77	279	189	15	3	91.304	2.62e-70
QELA01000012.1	77	278	188	15	3	91.262	9.42e-70
QELA01000012.1	77	278	188	15	3	91.262	9.42e-70
QELA01000012.1	77	75.0	40	0	0	100.000	1.33e-08
QELA01000012.1	77	75.0	40	0	0	100.000	1.33e-08
QELA01000012.1	77	75.0	40	0	0	100.000	1.33e-08
QELA01000012.1	77	71.3	38	0	0	100.000	1.72e-07
QELA01000012.1	77	71.3	38	0	0	100.000	1.72e-07
QELA01000012.1	77	63.9	37	0	1	97.368	2.87e-05
QELA01000016.1	77	2745	1814	125	31	92.081	0.0
QELA01000016.1	77	2237	1739	114	120	88.140	0.0
QELA01000016.1	77	278	188	15	3	91.262	9.42e-70
QELA01000016.1	77	254	184	16	6	89.320	1.59e-62
QELA01000016.1	77	75.0	40	0	0	100.000	1.33e-08
QELA01000016.1	77	75.0	40	0	0	100.000	1.33e-08
QELA01000016.1	77	63.9	37	0	1	97.368	2.87e-05
JAEUBE010000199.1	78	2741	1823	143	21	91.746	0.0
JAEUBE010000199.1	78	270	172	9	3	93.478	1.58e-67
JAEUBE010000199.1	78	76.8	63	7	3	86.301	3.69e-09
JAEUBE010000199.1	78	69.4	39	1	0	97.500	6.17e-07
NW_025763930.1	78	2741	1823	143	21	91.746	0.0
NW_025763930.1	78	270	172	9	3	93.478	1.58e-67
NW_025763930.1	78	76.8	63	7	3	86.301	3.69e-09
NW_025763930.1	78	69.4	39	1	0	97.500	6.17e-07
JAIHNG010000152.1	81	2739	1933	161	51	90.117	0.0
JAIHNG010000152.1	81	261	166	10	2	93.258	9.49e-65
JAIHNG010000152.1	81	73.1	44	1	1	95.652	4.77e-08
JADIOR010000171.1	82	2739	1926	169	42	90.126	0.0
JADIOR010000171.1	82	265	204	23	6	87.554	7.33e-66
JADIOR010000171.1	82	69.4	39	1	0	97.500	6.17e-07
JAEOAQ010000005.1	82	2739	1936	165	49	90.047	0.0
JAEOAQ010000005.1	82	2739	1936	165	49	90.047	0.0
JAEOAQ010000005.1	82	2739	1936	165	49	90.047	0.0
JAEOAQ010000005.1	82	2734	1935	166	49	90.000	0.0
JAEOAQ010000005.1	82	2734	1935	166	49	90.000	0.0
JAEOAQ010000005.1	82	274	199	18	6	89.238	1.22e-68
JAEOAQ010000005.1	82	274	199	18	6	89.238	1.22e-68
JAEOAQ010000005.1	82	274	199	18	6	89.238	1.22e-68
JAEOAQ010000005.1	82	274	199	18	6	89.238	1.22e-68
JAEOAQ010000005.1	82	274	199	18	6	89.238	1.22e-68
JAEOAQ010000005.1	82	76.8	43	1	0	97.727	3.69e-09
JAEOAQ010000005.1	82	76.8	43	1	0	97.727	3.69e-09
JAEOAQ010000005.1	82	76.8	43	1	0	97.727	3.69e-09
JAEOAQ010000005.1	82	76.8	43	1	0	97.727	3.69e-09
JAEOAQ010000005.1	82	76.8	43	1	0	97.727	3.69e-09
PTQS01000009.1	83	2737	1821	137	26	91.784	0.0
PTQS01000009.1	83	2737	1821	137	26	91.784	0.0
PTQS01000009.1	83	2737	1821	137	26	91.784	0.0
PTQS01000009.1	83	2737	1821	137	26	91.784	0.0
PTQS01000009.1	83	2737	1821	137	26	91.784	0.0
PTQS01000009.1	83	2737	1821	137	26	91.784	0.0
PTQS01000009.1	83	2641	1815	140	42	90.886	0.0
PTQS01000009.1	83	2556	1927	174	78	88.435	0.0
PTQS01000009.1	83	2235	1785	146	113	87.329	0.0
PTQS01000009.1	83	298	228	12	17	88.716	7.23e-76
PTQS01000009.1	83	298	228	12	17	88.716	7.23e-76
PTQS01000009.1	83	298	228	12	17	88.716	7.23e-76
PTQS01000009.1	83	298	228	12	17	88.716	7.23e-76
PTQS01000009.1	83	298	228	12	17	88.716	7.23e-76
PTQS01000009.1	83	298	228	12	17	88.716	7.23e-76
PTQS01000009.1	83	279	225	13	19	87.549	2.62e-70
PTQS01000009.1	83	248	221	16	22	85.328	7.39e-61
PTQS01000009.1	83	76.8	49	4	0	92.453	3.69e-09
PTQS01000009.1	83	76.8	49	4	0	92.453	3.69e-09
PTQS01000009.1	83	76.8	49	4	0	92.453	3.69e-09
PTQS01000009.1	83	76.8	49	4	0	92.453	3.69e-09
PTQS01000009.1	83	76.8	49	4	0	92.453	3.69e-09
PTQS01000009.1	83	76.8	49	4	0	92.453	3.69e-09
PTQS01000009.1	83	76.8	49	4	0	92.453	3.69e-09
PTQS01000009.1	83	76.8	49	4	0	92.453	3.69e-09
PTQS01000009.1	83	69.4	37	0	0	100.000	6.17e-07
PTQS01000009.1	83	69.4	37	0	0	100.000	6.17e-07
PTQS01000009.1	83	69.4	37	0	0	100.000	6.17e-07
PTQS01000009.1	83	69.4	37	0	0	100.000	6.17e-07
PTQS01000009.1	83	69.4	37	0	0	100.000	6.17e-07
PTQS01000009.1	83	69.4	37	0	0	100.000	6.17e-07
PTQS01000009.1	83	69.4	37	0	0	100.000	6.17e-07
PTQS01000009.1	83	58.4	36	0	2	94.737	0.001
PTQS01000008.1	83	2737	1821	137	26	91.784	0.0
PTQS01000008.1	83	2737	1821	137	26	91.784	0.0
PTQS01000008.1	83	2730	1820	137	27	91.734	0.0
PTQS01000008.1	83	2390	1920	183	104	86.996	0.0
PTQS01000008.1	83	2182	1582	118	66	89.581	0.0
PTQS01000008.1	83	298	228	12	17	88.716	7.23e-76
PTQS01000008.1	83	298	228	12	17	88.716	7.23e-76
PTQS01000008.1	83	298	228	12	17	88.716	7.23e-76
PTQS01000008.1	83	298	228	12	17	88.716	7.23e-76
PTQS01000008.1	83	283	225	16	16	87.549	2.02e-71
PTQS01000008.1	83	76.8	49	4	0	92.453	3.69e-09
PTQS01000008.1	83	76.8	49	4	0	92.453	3.69e-09
PTQS01000008.1	83	76.8	49	4	0	92.453	3.69e-09
PTQS01000008.1	83	69.4	37	0	0	100.000	6.17e-07
PTQS01000008.1	83	69.4	37	0	0	100.000	6.17e-07
PTQS01000008.1	83	69.4	37	0	0	100.000	6.17e-07
PTQS01000008.1	83	69.4	37	0	0	100.000	6.17e-07
PTQS01000014.1	79	2737	1821	137	26	91.784	0.0
PTQS01000014.1	79	298	228	12	17	88.716	7.23e-76
PTQS01000014.1	79	76.8	49	4	0	92.453	3.69e-09
PTQS01000014.1	79	69.4	37	0	0	100.000	6.17e-07
PTQS01000011.1	79	2737	1821	137	26	91.784	0.0
PTQS01000011.1	79	2737	1821	137	26	91.784	0.0
PTQS01000011.1	79	2737	1821	137	26	91.784	0.0
PTQS01000011.1	79	2737	1821	137	26	91.784	0.0
PTQS01000011.1	79	2737	1821	137	26	91.784	0.0
PTQS01000011.1	79	2736	1821	136	27	91.784	0.0
PTQS01000011.1	79	2623	1812	141	44	90.736	0.0
PTQS01000011.1	79	2532	1792	139	57	90.141	0.0
PTQS01000011.1	79	298	228	12	17	88.716	7.23e-76
PTQS01000011.1	79	298	228	12	17	88.716	7.23e-76
PTQS01000011.1	79	298	228	12	17	88.716	7.23e-76
PTQS01000011.1	79	298	228	12	17	88.716	7.23e-76
PTQS01000011.1	79	298	228	12	17	88.716	7.23e-76
PTQS01000011.1	79	298	228	12	17	88.716	7.23e-76
PTQS01000011.1	79	239	222	19	22	84.411	4.45e-58
PTQS01000011.1	79	76.8	49	4	0	92.453	3.69e-09
PTQS01000011.1	79	76.8	49	4	0	92.453	3.69e-09
PTQS01000011.1	79	76.8	49	4	0	92.453	3.69e-09
PTQS01000011.1	79	76.8	49	4	0	92.453	3.69e-09
PTQS01000011.1	79	76.8	49	4	0	92.453	3.69e-09
PTQS01000011.1	79	76.8	49	4	0	92.453	3.69e-09
PTQS01000011.1	79	76.8	49	4	0	92.453	3.69e-09
PTQS01000011.1	79	76.8	49	4	0	92.453	3.69e-09
PTQS01000011.1	79	69.4	37	0	0	100.000	6.17e-07
PTQS01000011.1	79	69.4	37	0	0	100.000	6.17e-07
PTQS01000011.1	79	69.4	37	0	0	100.000	6.17e-07
PTQS01000011.1	79	69.4	37	0	0	100.000	6.17e-07
PTQS01000011.1	79	69.4	37	0	0	100.000	6.17e-07
PTQS01000011.1	79	69.4	37	0	0	100.000	6.17e-07
PTQS01000011.1	79	65.8	35	0	0	100.000	7.98e-06
PTQS01000010.1	79	2737	1821	137	26	91.784	0.0
PTQS01000010.1	79	2737	1821	137	26	91.784	0.0
PTQS01000010.1	79	2737	1821	137	26	91.784	0.0
PTQS01000010.1	79	2732	1821	137	27	91.738	0.0
PTQS01000010.1	79	2732	1821	137	27	91.738	0.0
PTQS01000010.1	79	2702	1818	136	33	91.495	0.0
PTQS01000010.1	79	2687	1815	140	32	91.344	0.0
PTQS01000010.1	79	2501	1778	142	56	89.980	0.0
PTQS01000010.1	79	298	228	12	17	88.716	7.23e-76
PTQS01000010.1	79	298	228	12	17	88.716	7.23e-76
PTQS01000010.1	79	298	228	12	17	88.716	7.23e-76
PTQS01000010.1	79	298	228	12	17	88.716	7.23e-76
PTQS01000010.1	79	298	228	12	17	88.716	7.23e-76
PTQS01000010.1	79	298	228	12	17	88.716	7.23e-76
PTQS01000010.1	79	298	228	12	17	88.716	7.23e-76
PTQS01000010.1	79	298	228	11	18	88.716	7.23e-76
PTQS01000010.1	79	252	223	16	22	85.441	5.71e-62
PTQS01000010.1	79	76.8	49	4	0	92.453	3.69e-09
PTQS01000010.1	79	76.8	49	4	0	92.453	3.69e-09
PTQS01000010.1	79	76.8	49	4	0	92.453	3.69e-09
PTQS01000010.1	79	76.8	49	4	0	92.453	3.69e-09
PTQS01000010.1	79	76.8	49	4	0	92.453	3.69e-09
PTQS01000010.1	79	76.8	49	4	0	92.453	3.69e-09
PTQS01000010.1	79	75.0	42	1	0	97.674	1.33e-08
PTQS01000010.1	79	69.4	37	0	0	100.000	6.17e-07
PTQS01000010.1	79	69.4	37	0	0	100.000	6.17e-07
PTQS01000010.1	79	69.4	37	0	0	100.000	6.17e-07
PTQS01000010.1	79	69.4	37	0	0	100.000	6.17e-07
PTQS01000010.1	79	69.4	37	0	0	100.000	6.17e-07
PTQS01000010.1	79	69.4	37	0	0	100.000	6.17e-07
PTQS01000010.1	79	69.4	37	0	0	100.000	6.17e-07
PTQS01000010.1	79	69.4	37	0	0	100.000	6.17e-07
PTQS01000012.1	80	2732	1821	137	27	91.738	0.0
PTQS01000012.1	80	2654	1819	136	44	90.995	0.0
PTQS01000012.1	80	1059	749	59	23	90.132	0.0
PTQS01000012.1	80	298	228	12	17	88.716	7.23e-76
PTQS01000012.1	80	294	228	12	18	88.372	9.35e-75
PTQS01000012.1	80	76.8	49	4	0	92.453	3.69e-09
PTQS01000012.1	80	76.8	49	4	0	92.453	3.69e-09
PTQS01000012.1	80	69.4	37	0	0	100.000	6.17e-07
PTQS01000012.1	80	69.4	37	0	0	100.000	6.17e-07
PPNY01000097.1	79	2732	1806	132	25	92.002	0.0
PPNY01000097.1	79	281	222	21	11	87.402	7.28e-71
PPNY01000097.1	79	82.4	50	3	0	94.340	7.93e-11
PPNY01000097.1	79	69.4	37	0	0	100.000	6.17e-07
SRHI01000135.1	79	2732	1820	138	26	91.734	0.0
SRHI01000135.1	79	292	227	13	17	88.327	3.36e-74
SRHI01000135.1	79	76.8	49	4	0	92.453	3.69e-09
SRHI01000135.1	79	69.4	37	0	0	100.000	6.17e-07
JAHMUF010000032.1	81	2732	1923	173	39	90.070	0.0
JAHMUF010000032.1	81	296	191	13	2	92.718	2.60e-75
JAHMUF010000032.1	81	69.4	37	0	0	100.000	6.17e-07
NW_025065079.1	81	2732	1923	173	39	90.070	0.0
NW_025065079.1	81	296	191	13	2	92.718	2.60e-75
NW_025065079.1	81	69.4	37	0	0	100.000	6.17e-07
PPIX02000046.1	78	2730	1825	141	26	91.616	0.0
PPIX02000046.1	78	294	197	10	7	92.056	9.35e-75
PPIX02000046.1	78	69.4	37	0	0	100.000	6.17e-07
PPIX02000046.1	78	69.4	39	1	0	97.500	6.17e-07
HE605209.1	78	2730	1825	146	22	91.570	0.0
HE605209.1	78	268	198	19	6	88.789	5.67e-67
HE605209.1	78	73.1	41	1	0	97.619	4.77e-08
HE605209.1	78	71.3	38	0	0	100.000	1.72e-07
NW_023503284.1	78	2730	1825	146	22	91.570	0.0
NW_023503284.1	78	268	198	19	6	88.789	5.67e-67
NW_023503284.1	78	73.1	41	1	0	97.619	4.77e-08
NW_023503284.1	78	71.3	38	0	0	100.000	1.72e-07
PPMN02000062.1	81	2726	1928	161	52	90.051	0.0
PPMN02000062.1	81	294	192	15	1	92.308	9.35e-75
PPMN02000062.1	81	69.4	37	0	0	100.000	6.17e-07
JANBXH010000027.1	77	2726	1823	131	34	91.700	0.0
JANBXH010000027.1	77	261	178	17	1	90.816	9.49e-65
JANBXH010000027.1	77	71.3	38	0	0	100.000	1.72e-07
JANBXH010000027.1	77	67.6	36	0	0	100.000	2.22e-06
JAGSYN010000329.1	81	2719	1931	168	49	89.898	0.0
JAGSYN010000329.1	81	279	189	15	3	91.304	2.62e-70
JAGSYN010000329.1	81	69.4	37	0	0	100.000	6.17e-07
NW_026057492.1	81	2719	1931	168	49	89.898	0.0
NW_026057492.1	81	279	189	15	3	91.304	2.62e-70
NW_026057492.1	81	69.4	37	0	0	100.000	6.17e-07
JAMALC010000343.1	82	2717	1932	169	49	89.860	0.0
JAMALC010000343.1	82	274	199	18	6	89.238	1.22e-68
JAMALC010000343.1	82	76.8	43	1	0	97.727	3.69e-09
CH981532.1	76	2715	1807	137	25	91.772	0.0
CH981532.1	76	2712	1807	137	26	91.726	0.0
CH981532.1	76	2710	1806	138	25	91.722	0.0
CH981532.1	76	2708	1808	136	28	91.684	0.0
CH981532.1	76	2704	1806	137	27	91.675	0.0
CH981532.1	76	1639	1222	125	34	88.487	0.0
CH981532.1	76	255	165	11	2	92.697	4.41e-63
CH981532.1	76	255	165	11	2	92.697	4.41e-63
CH981532.1	76	255	165	11	2	92.697	4.41e-63
CH981532.1	76	255	165	11	2	92.697	4.41e-63
CH981532.1	76	255	165	11	2	92.697	4.41e-63
CH981532.1	76	163	106	4	4	92.982	2.75e-35
CH981532.1	76	76.8	51	5	0	91.071	3.69e-09
CH981532.1	76	76.8	51	5	0	91.071	3.69e-09
CH981532.1	76	76.8	51	5	0	91.071	3.69e-09
CH981532.1	76	76.8	51	5	0	91.071	3.69e-09
CH981532.1	76	76.8	51	5	0	91.071	3.69e-09
CH981532.1	76	71.3	38	0	0	100.000	1.72e-07
CH981532.1	76	71.3	38	0	0	100.000	1.72e-07
CH981532.1	76	71.3	38	0	0	100.000	1.72e-07
CH981532.1	76	71.3	38	0	0	100.000	1.72e-07
CH981532.1	76	71.3	38	0	0	100.000	1.72e-07
CH981532.1	76	71.3	38	0	0	100.000	1.72e-07
CH445386.1	76	2715	1807	137	25	91.772	0.0
CH445386.1	76	2289	1532	114	26	91.627	0.0
CH445386.1	76	255	165	11	2	92.697	4.41e-63
CH445386.1	76	255	165	11	2	92.697	4.41e-63
CH445386.1	76	239	153	12	0	92.727	4.45e-58
CH445386.1	76	76.8	51	5	0	91.071	3.69e-09
CH445386.1	76	76.8	51	5	0	91.071	3.69e-09
CH445386.1	76	71.3	38	0	0	100.000	1.72e-07
NW_001884610.1	76	2715	1807	137	25	91.772	0.0
NW_001884610.1	76	2289	1532	114	26	91.627	0.0
NW_001884610.1	76	255	165	11	2	92.697	4.41e-63
NW_001884610.1	76	255	165	11	2	92.697	4.41e-63
NW_001884610.1	76	239	153	12	0	92.727	4.45e-58
NW_001884610.1	76	76.8	51	5	0	91.071	3.69e-09
NW_001884610.1	76	76.8	51	5	0	91.071	3.69e-09
NW_001884610.1	76	71.3	38	0	0	100.000	1.72e-07
NW_001813677.1	76	2715	1807	137	25	91.772	0.0
NW_001813677.1	76	2712	1807	137	26	91.726	0.0
NW_001813677.1	76	2710	1806	138	25	91.722	0.0
NW_001813677.1	76	2708	1808	136	28	91.684	0.0
NW_001813677.1	76	2704	1806	137	27	91.675	0.0
NW_001813677.1	76	1639	1222	125	34	88.487	0.0
NW_001813677.1	76	255	165	11	2	92.697	4.41e-63
NW_001813677.1	76	255	165	11	2	92.697	4.41e-63
NW_001813677.1	76	255	165	11	2	92.697	4.41e-63
NW_001813677.1	76	255	165	11	2	92.697	4.41e-63
NW_001813677.1	76	255	165	11	2	92.697	4.41e-63
NW_001813677.1	76	163	106	4	4	92.982	2.75e-35
NW_001813677.1	76	76.8	51	5	0	91.071	3.69e-09
NW_001813677.1	76	76.8	51	5	0	91.071	3.69e-09
NW_001813677.1	76	76.8	51	5	0	91.071	3.69e-09
NW_001813677.1	76	76.8	51	5	0	91.071	3.69e-09
NW_001813677.1	76	76.8	51	5	0	91.071	3.69e-09
NW_001813677.1	76	71.3	38	0	0	100.000	1.72e-07
NW_001813677.1	76	71.3	38	0	0	100.000	1.72e-07
NW_001813677.1	76	71.3	38	0	0	100.000	1.72e-07
NW_001813677.1	76	71.3	38	0	0	100.000	1.72e-07
NW_001813677.1	76	71.3	38	0	0	100.000	1.72e-07
NW_001813677.1	76	71.3	38	0	0	100.000	1.72e-07
CAJVQF010000056.1	81	2708	1926	175	44	89.790	0.0
CAJVQF010000056.1	81	2708	1926	175	44	89.790	0.0
CAJVQF010000056.1	81	2708	1926	175	44	89.790	0.0
CAJVQF010000056.1	81	2708	1926	175	44	89.790	0.0
CAJVQF010000056.1	81	2700	1925	175	45	89.744	0.0
CAJVQF010000056.1	81	2700	1925	175	45	89.744	0.0
CAJVQF010000056.1	81	2700	1925	175	45	89.744	0.0
CAJVQF010000056.1	81	2700	1925	175	45	89.744	0.0
CAJVQF010000056.1	81	833	630	57	26	88.359	0.0
CAJVQF010000056.1	81	274	174	9	3	93.548	1.22e-68
CAJVQF010000056.1	81	274	174	9	3	93.548	1.22e-68
CAJVQF010000056.1	81	274	174	9	3	93.548	1.22e-68
CAJVQF010000056.1	81	274	174	9	3	93.548	1.22e-68
CAJVQF010000056.1	81	274	174	9	3	93.548	1.22e-68
CAJVQF010000056.1	81	274	174	9	3	93.548	1.22e-68
CAJVQF010000056.1	81	274	174	9	3	93.548	1.22e-68
CAJVQF010000056.1	81	274	174	9	3	93.548	1.22e-68
CAJVQF010000056.1	81	69.4	37	0	0	100.000	6.17e-07
CAJVQF010000056.1	81	69.4	37	0	0	100.000	6.17e-07
CAJVQF010000056.1	81	69.4	37	0	0	100.000	6.17e-07
CAJVQF010000056.1	81	69.4	37	0	0	100.000	6.17e-07
CAJVQF010000056.1	81	69.4	37	0	0	100.000	6.17e-07
CAJVQF010000056.1	81	69.4	37	0	0	100.000	6.17e-07
CAJVQF010000056.1	81	69.4	37	0	0	100.000	6.17e-07
CAJVQF010000056.1	81	69.4	37	0	0	100.000	6.17e-07
GG692404.1	81	2706	1923	174	44	89.818	0.0
GG692404.1	81	2706	1923	174	44	89.818	0.0
GG692404.1	81	2667	1813	152	26	91.060	0.0
GG692404.1	81	268	173	10	3	93.011	5.67e-67
GG692404.1	81	268	173	10	3	93.011	5.67e-67
GG692404.1	81	268	173	10	3	93.011	5.67e-67
GG692404.1	81	69.4	37	0	0	100.000	6.17e-07
GG692404.1	81	69.4	37	0	0	100.000	6.17e-07
GG692404.1	81	69.4	37	0	0	100.000	6.17e-07
WUJJ01000645.1	81	2706	1921	173	44	89.850	0.0
WUJJ01000645.1	81	268	173	10	3	93.011	5.67e-67
WUJJ01000645.1	81	69.4	37	0	0	100.000	6.17e-07
QLNQ01000018.1	80	2706	1925	166	51	89.869	0.0
QLNQ01000018.1	80	259	159	7	2	94.643	3.41e-64
QLNQ01000018.1	80	69.4	37	0	0	100.000	6.17e-07
NW_003020039.1	81	2706	1923	174	44	89.818	0.0
NW_003020039.1	81	2706	1923	174	44	89.818	0.0
NW_003020039.1	81	2667	1813	152	26	91.060	0.0
NW_003020039.1	81	268	173	10	3	93.011	5.67e-67
NW_003020039.1	81	268	173	10	3	93.011	5.67e-67
NW_003020039.1	81	268	173	10	3	93.011	5.67e-67
NW_003020039.1	81	69.4	37	0	0	100.000	6.17e-07
NW_003020039.1	81	69.4	37	0	0	100.000	6.17e-07
NW_003020039.1	81	69.4	37	0	0	100.000	6.17e-07
PPNJ01000122.1	54	2704	1544	31	7	97.598	0.0
CP017630.1	81	2704	1929	170	50	89.763	0.0
CP017630.1	81	255	165	11	2	92.697	4.41e-63
CP017630.1	81	69.4	37	0	0	100.000	6.17e-07
NC_032096.1	81	2704	1929	170	50	89.763	0.0
NC_032096.1	81	255	165	11	2	92.697	4.41e-63
NC_032096.1	81	69.4	37	0	0	100.000	6.17e-07
WWPN01000002.1	81	2702	1932	178	45	89.652	0.0
WWPN01000002.1	81	2689	1930	178	47	89.559	0.0
WWPN01000002.1	81	2662	1928	172	57	89.383	0.0
WWPN01000002.1	81	270	178	12	3	92.228	1.58e-67
WWPN01000002.1	81	268	178	10	5	92.228	5.67e-67
WWPN01000002.1	81	265	177	12	4	91.710	7.33e-66
WWPN01000002.1	81	69.4	37	0	0	100.000	6.17e-07
WWPN01000002.1	81	69.4	37	0	0	100.000	6.17e-07
WWPN01000002.1	81	69.4	37	0	0	100.000	6.17e-07
CAJVQF010000101.1	81	2700	1929	176	46	89.679	0.0
CAJVQF010000101.1	81	2693	1928	176	47	89.633	0.0
CAJVQF010000101.1	81	2693	1928	176	47	89.633	0.0
CAJVQF010000101.1	81	2693	1928	176	47	89.633	0.0
CAJVQF010000101.1	81	2687	1927	176	48	89.586	0.0
CAJVQF010000101.1	81	2675	1923	175	50	89.525	0.0
CAJVQF010000101.1	81	276	175	8	4	93.583	3.39e-69
CAJVQF010000101.1	81	274	174	9	3	93.548	1.22e-68
CAJVQF010000101.1	81	274	174	9	3	93.548	1.22e-68
CAJVQF010000101.1	81	274	174	9	3	93.548	1.22e-68
CAJVQF010000101.1	81	274	174	9	3	93.548	1.22e-68
CAJVQF010000101.1	81	274	174	9	3	93.548	1.22e-68
CAJVQF010000101.1	81	69.4	37	0	0	100.000	6.17e-07
CAJVQF010000101.1	81	69.4	37	0	0	100.000	6.17e-07
CAJVQF010000101.1	81	69.4	37	0	0	100.000	6.17e-07
CAJVQF010000101.1	81	69.4	37	0	0	100.000	6.17e-07
CAJVQF010000101.1	81	69.4	37	0	0	100.000	6.17e-07
CAJVQF010000101.1	81	69.4	37	0	0	100.000	6.17e-07
GG692410.1	81	2700	1923	174	45	89.776	0.0
GG692410.1	81	268	173	10	3	93.011	5.67e-67
GG692410.1	81	69.4	37	0	0	100.000	6.17e-07
NW_003020045.1	81	2700	1923	174	45	89.776	0.0
NW_003020045.1	81	268	173	10	3	93.011	5.67e-67
NW_003020045.1	81	69.4	37	0	0	100.000	6.17e-07
CAJVQF010000008.1	82	2699	1932	179	45	89.610	0.0
CAJVQF010000008.1	82	2699	1932	179	45	89.610	0.0
CAJVQF010000008.1	82	2693	1931	179	46	89.564	0.0
CAJVQF010000008.1	82	2689	1923	177	45	89.650	0.0
CAJVQF010000008.1	82	2687	1923	175	47	89.650	0.0
CAJVQF010000008.1	82	274	192	18	3	90.141	1.22e-68
CAJVQF010000008.1	82	274	192	18	3	90.141	1.22e-68
CAJVQF010000008.1	82	274	192	18	3	90.141	1.22e-68
CAJVQF010000008.1	82	274	192	18	3	90.141	1.22e-68
CAJVQF010000008.1	82	274	173	10	2	93.514	1.22e-68
CAJVQF010000008.1	82	69.4	37	0	0	100.000	6.17e-07
CAJVQF010000008.1	82	69.4	37	0	0	100.000	6.17e-07
CAJVQF010000008.1	82	69.4	37	0	0	100.000	6.17e-07
CAJVQF010000008.1	82	69.4	37	0	0	100.000	6.17e-07
CAJVQF010000008.1	82	69.4	37	0	0	100.000	6.17e-07
JAIHNF010000004.1	81	2699	1920	178	41	89.762	0.0
[truncated: 1,239 more rows]
