# Supplementary material for: Using nanopore sequencing to identify fungi from clinical samples with high phylogenetic resolution
Source: Sci Rep. 2023 Jun 16;13:9785. doi: 10.1038/s41598-023-37016-0 (PMC10275880; doi:10.1038/s41598-023-37016-0)
Supplement: Supplementary file 1 — Supplementary Information. [file 41598_2023_37016_MOESM1_ESM.zip › Supplementary_Information/Supplementary_Data/Data_S5_Mock_blast/results/Mock_RGN2_3_fmt0.txt]

BLASTN 2.13.0+


Reference: Zheng Zhang, Scott Schwartz, Lukas Wagner, and Webb
Miller (2000), "A greedy algorithm for aligning DNA sequences", J
Comput Biol 2000; 7(1-2):203-14.


Database: all.fna
           16,976,359 sequences; 173,045,930,078 total letters


Query= ITS4_3

Length=523
                                                                      Score     E
Sequences producing significant alignments:                          (Bits)  Value

CP017630.1 Candida albicans SC5314 chromosome R sequence              966     0.0   
NC_032096.1 Candida albicans SC5314 chromosome R, complete sequence   966     0.0   
FM992695.1 Candida dubliniensis CD36 chromosome R, complete sequence  749     0.0   
NC_012867.1 Candida dubliniensis CD36 chromosome R, complete sequ...  749     0.0   
AMGY01000013.1 Capronia epimyces CBS 606.96 aczIQ-supercont1.13, ...  647     0.0   
NW_006912916.1 Capronia epimyces CBS 606.96 aczIQ-supercont1.13, ...  647     0.0   
QLNQ01000024.1 Candida viswanathii strain ATCC 20962 contig8, who...  549     3e-152
LBNG01000280.1 Candida sp. LDI48194 Contig_74_mapping, whole geno...  531     1e-146
WUJJ01000645.1 Candida sp. LN1 LN_645, whole genome shotgun sequence  529     4e-146
GG692410.1 Candida tropicalis MYA-3404 genomic scaffold supercont...  523     2e-144
GG692404.1 Candida tropicalis MYA-3404 genomic scaffold supercont...  523     2e-144
NW_003020045.1 Candida tropicalis MYA-3404 genomic scaffold super...  523     2e-144
NW_003020039.1 Candida tropicalis MYA-3404 genomic scaffold super...  523     2e-144
CAJVQF010000101.1 Candida sanyaensis strain UCD423 genome assembl...  503     2e-138
CAJVQF010000008.1 Candida sanyaensis strain UCD423 genome assembl...  503     2e-138
CAJVQF010000056.1 Candida sanyaensis strain UCD423 genome assembl...  499     3e-137
QLNQ01000013.1 Candida viswanathii strain ATCC 20962 contig19, wh...  488     7e-134
QLNQ01000018.1 Candida viswanathii strain ATCC 20962 contig14, wh...  484     9e-133
WWPN01000002.1 Candida sojae strain NCYC-2607 tig00000002, whole ...  472     7e-129
JAIHNE010000018.1 Candida pseudojiufengensis strain CBS 10847 sca...  424     2e-114
JAIHNF010000004.1 Candida jiufengensis strain CBS 10846 scaffold9...  418     9e-113
JAMALC010000343.1 Rhodotorula sp. M30-05A-2 ctg_343, whole genome...  398     1e-106
JAHZQW010000108.1 Candida margitis strain CBS 14175 scaffold189, ...  394     2e-105
JAHUZD010000032.1 Candida oxycetoniae strain CBS 10844 scaffold86...  394     2e-105
HE681725.1 Candida orthopsilosis Co 90-125, chromosome 7 draft se...  394     2e-105
NC_018301.1 Candida orthopsilosis Co 90-125, chromosome 7 draft s...  394     2e-105
NW_026055374.1 Candida oxycetoniae strain CBS 10844 chromosome Un...  394     2e-105
JAEOAQ010000005.1 Candida metapsilosis strain BP57 scaffold5, who...  392     5e-105
CH981532.1 Lodderomyces elongisporus NRRL YB-4239 supercont1.9 ge...  388     7e-104
CH445386.1 Parastagonospora nodorum SN15 scaffold_66, whole genom...  388     7e-104
NW_001884610.1 Parastagonospora nodorum SN15 chromosome Unknown s...  388     7e-104
NW_001813677.1 Lodderomyces elongisporus NRRL YB-4239 supercont1....  388     7e-104
HE605209.1 Candida parapsilosis strain CDC317 annotated contig 00...  379     4e-101
NW_023503284.1 Candida parapsilosis strain CDC317 annotated conti...  379     4e-101
GL996500.1 Spathaspora passalidarum NRRL Y-27907 unplaced genomic...  377     2e-100
NW_006767426.1 Spathaspora passalidarum NRRL Y-27907 unplaced gen...  377     2e-100
PPLL02000039.1 Candida corydali strain NRRL Y-27910 flattened_lin...  350     3e-92 
KI547142.1 Spathaspora arborariae UFMG-19.1A unplaced genomic sca...  348     1e-91 
JAIHNG010000152.1 Candida theae strain CBS 12239 scaffold69, whol...  346     4e-91 
LQMS01001755.1 Spathaspora girioi strain UFMG-CM-Y302 NODE_627_le...  344     2e-90 
LQMS01001756.1 Spathaspora girioi strain UFMG-CM-Y302 NODE_614_le...  344     2e-90 
LQMS01001862.1 Spathaspora girioi strain UFMG-CM-Y302 NODE_517_le...  344     2e-90 
LQMS01001967.1 Spathaspora girioi strain UFMG-CM-Y302 NODE_415_le...  344     2e-90 
LQMS01001966.1 Spathaspora girioi strain UFMG-CM-Y302 NODE_414_le...  344     2e-90 
PPUV01000166.1 Spathaspora sp. UFMG-CM-Y6060 NODE_166_length_5646...  327     2e-85 
MXQC01000182.1 Spathaspora boniae strain UFMG-CM-Y306 NODE_182_le...  322     7e-84 
NBZC01000158.1 Scheffersomyces stambukii strain UFMG-CM-Y427 NODE...  320     3e-83 
JAGSYN010000329.1 [Candida] subhashii strain CBS 10753 scaffold22...  318     9e-83 
NSGQ01000174.1 Spathaspora sp. JA1 scaffold_174, whole genome sho...  318     9e-83 
NW_026057492.1 [Candida] subhashii strain CBS 10753 chromosome Un...  318     9e-83 
PPPC02000005.1 [Candida] gorgasii strain NRRL Y-27707 NODE_5_leng...  315     1e-81 
CALSDN010000028.1 [Candida] jaroonii strain CLIB 1444 genome asse...  315     1e-81 
QELA01000006.1 [Candida] sake strain CBA6005 contig6, whole genom...  311     2e-80 
QELA01000016.1 [Candida] sake strain CBA6005 contig16, whole geno...  311     2e-80 
QELA01000012.1 [Candida] sake strain CBA6005 contig12, whole geno...  311     2e-80 
KV454429.1 Babjeviella inositovora NRRL Y-12698 unplaced genomic ...  309     6e-80 
CH408159.1 Pichia guilliermondii ATCC 6260 scaffold_5 genomic sca...  309     6e-80 
JANXEX010000021.1 [Candida] palmioleophila strain CBS 18098 conti...  309     6e-80 
BADS01000001.1 Meyerozyma caribbica MG20W DNA, contig: contig1, w...  309     6e-80 
MVNT01000028.1 Yamadazyma laniorum strain yHMH7 NODE_28_length_81...  309     6e-80 
NW_001809796.1 Meyerozyma guilliermondii ATCC 6260 scaffold_5 gen...  309     6e-80 
NW_017566841.1 Babjeviella inositovora NRRL Y-12698 unplaced geno...  309     6e-80 
QGOD01000262.1 Sarcodon sp. MG97 scaffold289_cov1430, whole genom...  307     2e-79 
NBND01000012.1 Millerozyma farinosa strain KCTC 27753 contig12, w...  307     2e-79 
PPLR01000085.1 Teunomyces kruisii strain NRRL Y-17087 flattened_l...  307     2e-79 
PPLN02000030.1 Cephaloascus fragrans strain NRRL Y-6742 NODE_30_l...  305     7e-79 
PPOS02000018.1 Debaryomyces maramus strain NRRL Y-2171 NODE_18_le...  303     3e-78 
JAHKSL010001529.1 Ogataea polymorpha x Ogataea parapolymorpha iso...  303     3e-78 
JAHKSL010001528.1 Ogataea polymorpha x Ogataea parapolymorpha iso...  303     3e-78 
JAHKSL010001527.1 Ogataea polymorpha x Ogataea parapolymorpha iso...  303     3e-78 
JAHKSL010001524.1 Ogataea polymorpha x Ogataea parapolymorpha iso...  303     3e-78 
JAHKSL010001523.1 Ogataea polymorpha x Ogataea parapolymorpha iso...  303     3e-78 
JAHKSL010000469.1 Ogataea polymorpha x Ogataea parapolymorpha iso...  303     3e-78 
FYBW01000192.1 Candida psychrophila genome assembly, contig: rDNA...  303     3e-78 
PPXL02000001.1 Wickerhamomyces hampshirensis strain NRRL YB-4128 ...  303     3e-78 
PPPA02000022.1 [Candida] ascalaphidarum strain NRRL Y-27908 NODE_...  303     3e-78 
JAEUBG010003506.1 Wickerhamomyces pijperi strain CBS2887 scaffold...  303     3e-78 
JAKQXL010000035.1 [Candida] membranifaciens subsp. flavinogenes s...  303     3e-78 
AECK01000007.1 Ogataea polymorpha strain NCYC 495 leu1.1 OGAPOsca...  303     3e-78 
PPOY01000028.1 [Candida] tammaniensis strain NRRL Y-8257 NODE_28_...  303     3e-78 
PPOQ01000062.1 Debaryomyces prosopidis strain NRRL Y-27369 flatte...  303     3e-78 
PPOW01000036.1 Debaryomyces subglobosus strain NRRL Y-6666 NODE_3...  303     3e-78 
JAMYHY010000223.1 Debaryomyces sp. S3305 ctg_223, whole genome sh...  303     3e-78 
JADIOQ010000139.1 [Candida] chilensis strain NRRL Y-17141 NODE_17...  303     3e-78 
JAEUBD010001227.1 Ogataea thermophila strain NCAIM Y.01608 scaffo...  303     3e-78 
DS995909.1 Penicillium marneffei ATCC 18224 scf_1105668340730 gen...  303     3e-78 
PPLM01000288.1 Cephaloascus albidus strain NRRL Y-7343 flattened_...  303     3e-78 
NW_002196671.1 Talaromyces marneffei ATCC 18224 scf_1105668340730...  303     3e-78 
NW_017264704.1 Ogataea polymorpha strain NCYC 495 leu1.1 chromoso...  303     3e-78 
NREI01000028.1 Wickerhamiella infanticola strain NRRL Y-17858 NOD...  302     9e-78 
JAHLUL010000027.1 Ogataea haglerorum isolate 81-453-3 81-453-3_NO...  302     9e-78 
NDXA01000178.1 Spathaspora xylofermentans strain UFMG-HMD23.3 Spa...  302     9e-78 
NW_025065177.1 Ogataea haglerorum isolate 81-453-3 chromosome Unk...  302     9e-78 
CM002300.1 Ogataea parapolymorpha DL-1 chromosome I, whole genome...  300     3e-77 
JAHLUX010000021.1 Ogataea angusta isolate 61-244 61-244_NODE_21_l...  300     3e-77 
PPLT01000015.1 Teunomyces cretensis strain NRRL Y-27777 NODE_15_l...  300     3e-77 
NC_027866.1 Ogataea parapolymorpha DL-1 chromosome I, whole genom...  300     3e-77 
NW_025065235.1 Ogataea angusta isolate 61-244 chromosome Unknown ...  300     3e-77 
CAIF01000345.1 Wickerhamomyces ciferrii WGS project CAIF00000000 ...  298     1e-76 
PPNT01000111.1 Cyberlindnera xylosilytica strain NRRL YB-2097 fla...  298     1e-76 
PPMF01000095.1 Yamadazyma nakazawae strain NRRL Y-7903 NODE_95_le...  298     1e-76 
BDMO01000007.1 Scheffersomyces shehatae DNA, contig: ATY839_sc07a...  298     1e-76 
PPIU01000004.1 Meyerozyma athensensis strain NRRL Y-27644 NODE_4_...  298     1e-76 
PPNU02000031.1 Cyberlindnera mycetangii strain NRRL Y-6843 NODE_3...  298     1e-76 
JAGSID010000072.1 Scheffersomyces segobiensis strain DSM 27193 sc...  298     1e-76 
PPOA02000039.1 Cyberlindnera americana strain NRRL Y-2156 NODE_39...  298     1e-76 
QELA01000014.1 [Candida] sake strain CBA6005 contig14, whole geno...  298     1e-76 
CP000497.1 Scheffersomyces stipitis CBS 6054 chromosome 3, comple...  298     1e-76 
NC_009043.1 Scheffersomyces stipitis CBS 6054 chromosome 3, compl...  298     1e-76 
NW_011887395.1 Wickerhamomyces ciferrii WGS project CAIF00000000 ...  298     1e-76 
PPLV01000009.1 Ambrosiozyma maleeae (nom. inval.) strain NRRL Y-6...  296     4e-76 
JAEUBE010000199.1 Ogataea philodendri strain CBS6075 scaffold16, ...  294     2e-75 
JACYCB010000058.1 [Candida] oceani strain 2020i151 scaffold_58, w...  294     2e-75 
PPHW01000174.1 Ambrosiozyma vanderkliftii strain NRRL Y-63633 fla...  294     2e-75 
PPKT01000023.1 Ogataea nonfermentans strain NRRL YB-2203 flattene...  294     2e-75 
PPKV02000051.1 Kuraishia ogatae strain NRRL Y-48474 NODE_51_lengt...  294     2e-75 
NW_025763930.1 Ogataea philodendri strain CBS6075 chromosome Unkn...  294     2e-75 
PPOR01000001.1 Debaryomyces nepalensis strain NRRL Y-7108 NODE_1_...  292     6e-75 
PPMN02000062.1 Priceomyces castillae strain NRRL Y-7501 NODE_62_l...  292     6e-75 
PPIF01000029.1 Priceomyces medius strain NRRL Y-7122 flattened_li...  292     6e-75 
PPMW01000057.1 Yamadazyma scolyti strain NRRL Y-5512 NODE_57_leng...  292     6e-75 
PPMV02000005.1 Yamadazyma philogaea strain NRRL Y-7813 NODE_5_len...  292     6e-75 
PPMM02000033.1 Priceomyces carsonii strain NRRL YB-4275 NODE_33_l...  292     6e-75 
PPMR02000150.1 Cyberlindnera petersonii strain NRRL YB-3808 NODE_...  291     2e-74 
PPKZ02000081.1 Ambrosiozyma philentoma strain NRRL Y-7523 NODE_81...  291     2e-74 
PPHU01000073.1 Ambrosiozyma ambrosiae strain NRRL Y-7524 flattene...  291     2e-74 
PPKY02000093.1 Ambrosiozyma oregonensis (nom. inval.) strain NRRL...  291     2e-74 
UICF01000026.1 [Candida] vartiovaarae genome assembly, contig: Co...  289     7e-74 
PPKJ01000009.1 Ogataea trehaloabstinens strain NRRL Y-27595 NODE_...  289     7e-74 
PPNR02000093.1 Cyberlindnera saturnus strain NRRL Y-17396 flatten...  287     3e-73 
LJCY02000024.1 Chrysoporthe cubensis strain CMW 10028 tig25, whol...  287     3e-73 
JAGEVD010000506.1 Kluyveromyces sp. PCH397 tig00000581, whole gen...  287     3e-73 
JAGEVD010000505.1 Kluyveromyces sp. PCH397 tig00000580, whole gen...  287     3e-73 
CP083469.1 Cyberlindnera sargentensis strain SHA 17.2 chromosome VI   287     3e-73 
UICF01000022.1 [Candida] vartiovaarae genome assembly, contig: Co...  287     3e-73 
PPLI01000098.1 Cyberlindnera misumaiensis strain NRRL Y-17389 fla...  287     3e-73 
AP012217.1 Kluyveromyces marxianus DMKU3-1042 DNA, complete genom...  287     3e-73 
JACVEX010000009.1 Cyberlindnera subsufficiens strain NG8.2 NODE_2...  287     3e-73 
JAMACU010000014.1 [Candida] aaseri strain B8007 ctg_14, whole gen...  287     3e-73 
PPLH02000088.1 Cyberlindnera mrakii strain NRRL Y-1364 NODE_88_le...  287     3e-73 
QYLQ01000035.1 Kluyveromyces nonfermentans strain NRRL Y-27343 fl...  287     3e-73 
PPNS02000133.1 Cyberlindnera suaveolens strain NRRL Y-17391 NODE_...  287     3e-73 
NC_036029.1 Kluyveromyces marxianus DMKU3-1042 DNA, complete geno...  287     3e-73 
PPIX02000046.1 Ogataea populi-albae strain NRRL Y-48632 NODE_46_l...  285     1e-72 
JAGEVD010000295.1 Kluyveromyces sp. PCH397 tig00000367, whole gen...  285     1e-72 
JADIOR010000171.1 Limtongozyma cylindracea strain NRRL Y-17506 fl...  285     1e-72 
PPKH02000077.1 Ogataea zsoltii strain NRRL Y-27601 NODE_77_length...  283     3e-72 
PPKP02000046.1 Ogataea kodamae strain NRRL Y-17234 NODE_46_length...  283     3e-72 
PPMK02000094.1 Trigonopsis vinaria strain NRRL Y-5715 NODE_96_len...  283     3e-72 
PPKO01000094.1 Ogataea glucozyma strain NRRL YB-2185 flattened_li...  283     3e-72 
CP024757.1 Hyphopichia pseudoburtonii isolate makgeolli chromosom...  283     3e-72 
CP024756.1 Hyphopichia pseudoburtonii isolate makgeolli chromosom...  283     3e-72 
CP024753.1 Hyphopichia pseudoburtonii isolate makgeolli chromosom...  283     3e-72 
PPKL01000036.1 Ogataea pini strain NRRL Y-11528 NODE_36_length_41...  283     3e-72 
PPHT01000081.1 Ogataea henricii strain NRRL YB-2194 flattened_lin...  283     3e-72 
JAMAFN010000082.1 Debaryomycetaceae sp. 2NP930A strain NP9010 ctg...  281     1e-71 
CAKXYY010000043.1 [Candida] railenensis strain CLIB 1423 genome a...  281     1e-71 
JAMAFL010000022.1 Penicillium sp. R2202 strain 2NP930A ctg_22, wh...  281     1e-71 
JAMAFR010000013.1 Debaryomycetaceae sp. 2NR913A strain Y9007B-2 c...  281     1e-71 
JAMAFM010000023.1 Aspergillus sp. PG3605 strain 2NP920 ctg_23, wh...  281     1e-71 
PPIY01000089.1 [Candida] schatavii strain NRRL Y-17078 flattened_...  281     1e-71 
NQWY01015076.1 Rhizophagus prolifer strain CMCC/AM-1901 jcf718000...  281     1e-71 
CR382124.1 Kluyveromyces lactis strain NRRL Y-1140 chromosome D c...  281     1e-71 
JAMAFQ010000012.1 Debaryomycetaceae sp. Y9007B strain 2NR914 ctg_...  281     1e-71 
JANBXH010000027.1 Kuraishia molischiana strain VH39_BB 27, whole ...  281     1e-71 
JAMAFP010000020.1 Debaryomycetaceae sp. NP9010 strain 2NR913A ctg...  281     1e-71 
JACWFX010000010.1 [Candida] anglica strain VS III C KN 3 VS-III-C...  281     1e-71 
JAMAFO010000022.1 Debaryomycetaceae sp. 2NP920 strain Y9007B ctg_...  281     1e-71 
JANBXF010000023.1 Ogataea ramenticola strain VH64_CZ 23, whole ge...  281     1e-71 
PPMG02000138.1 [Candida] ponderosae strain NRRL YB-2307 NODE_138_...  281     1e-71 
KV454217.1 Wickerhamomyces anomalus NRRL Y-366-8 unplaced genomic...  281     1e-71 
NC_006040.1 Kluyveromyces lactis strain NRRL Y-1140 chromosome D ...  281     1e-71 
NW_017567119.1 Wickerhamomyces anomalus NRRL Y-366-8 unplaced gen...  281     1e-71 
CU928180.1 Lachancea thermotolerans CBS 6340 chromosome H complet...  279     4e-71 
LN890542.1 Lachancea quebecensis genome assembly LAQU0, scaffold ...  279     4e-71 
AADM01000401.1 Lachancea waltii NCYC 2644 cont400, whole genome s...  279     4e-71 
AADM01000465.1 Lachancea waltii NCYC 2644 cont464, whole genome s...  279     4e-71 
AADM01000482.1 Lachancea waltii NCYC 2644 cont481, whole genome s...  279     4e-71 
CM000694.1 Saccharomyces kluyveri NRRL Y-12651 chromosome H, whol...  279     4e-71 
NC_013084.1 Lachancea thermotolerans CBS 6340 chromosome H comple...  279     4e-71 
UEGL01000009.1 Zygosaccharomyces sapae isolate ABT301 genome asse...  278     2e-70 
UEGL01000010.1 Zygosaccharomyces sapae isolate ABT301 genome asse...  278     2e-70 
UEGL01000039.1 Zygosaccharomyces sapae isolate ABT301 genome asse...  278     2e-70 
UEGL01000052.1 Zygosaccharomyces sapae isolate ABT301 genome asse...  278     2e-70 
CU928181.1 Zygosaccharomyces rouxii strain CBS732 chromosome E co...  278     2e-70 
JAEVGP010000015.1 [Candida] nivariensis strain CBS 9983 tig24, wh...  278     2e-70 
JAEVGP010000005.1 [Candida] nivariensis strain CBS 9983 tig05, wh...  278     2e-70 
HG793131.1 Kuraishia capsulata CBS 1993 genomic scaffold, Kuraish...  278     2e-70 
NW_019172956.1 Kuraishia capsulata CBS 1993 genomic scaffold, Kur...  278     2e-70 
NC_012994.1 Zygosaccharomyces rouxii strain CBS732 chromosome E c...  278     2e-70 
PPMP01000092.1 Kurtzmaniella fragi strain NRRL Y-17910 flattened_...  276     6e-70 
JAFIDH010000010.1 Kurtzmaniella quercitrusa var. filamentosus (no...  276     6e-70 
UEGL01000006.1 Zygosaccharomyces sapae isolate ABT301 genome asse...  276     6e-70 
JAFIDI010000015.1 Kurtzmaniella quercitrusa var. comoensis (nom. ...  276     6e-70 
JAFIDI010000023.1 Kurtzmaniella quercitrusa var. comoensis (nom. ...  276     6e-70 
JAFIDI010000019.1 Kurtzmaniella quercitrusa var. comoensis (nom. ...  276     6e-70 
JAHUZD010000048.1 Candida oxycetoniae strain CBS 10844 scaffold94...  276     6e-70 
PPJO01000042.1 Kluyveromyces aestuarii strain NRRL YB-4510 NODE_4...  276     6e-70 
PPJO01000013.1 Kluyveromyces aestuarii strain NRRL YB-4510 NODE_1...  276     6e-70 
SWBN01000023.1 Zygosaccharomyces mellis isolate 6-7431 Contig0002...  276     6e-70 
PPNG01000187.1 Kurtzmaniella cleridarum strain NRRL Y-48386 flatt...  276     6e-70 
JAHMUF010000032.1 Scheffersomyces spartinae strain ARV_011 scaffo...  276     6e-70 
PPJP02000040.1 Kluyveromyces dobzhanskii strain NRRL Y-1974 NODE_...  276     6e-70 
HE978314.1 Kazachstania naganishii CBS 8797 chromosome 1, complet...  276     6e-70 
PPKM01000147.1 Ogataea pilisensis strain NRRL Y-27598 NODE_147_le...  276     6e-70 
NC_035922.1 Kazachstania naganishii CBS 8797 chromosome 1, comple...  276     6e-70 
NW_025065079.1 Scheffersomyces spartinae strain ARV_011 chromosom...  276     6e-70 
NW_026055390.1 Candida oxycetoniae strain CBS 10844 chromosome Un...  276     6e-70 
LT598491.1 Lachancea fermentati strain CBS 6772 genome assembly, ...  274     2e-69 
JAEUBF010000039.1 Wickerhamomyces mucosus strain CBS6341 scaffold...  274     2e-69 
LT598476.1 Lachancea sp. CBS 6924 genome assembly, chromosome: G,...  274     2e-69 
BLZB01000082.1 Zygosaccharomyces siamensis MinabeTanabe DNA, NODE...  274     2e-69 
BCGL01000010.1 [Candida] succiphila DNA, scaffold: scaffold_9, st...  274     2e-69 
SWBN01000017.1 Zygosaccharomyces mellis isolate 6-7431 Contig0001...  274     2e-69 
SWBN01000015.1 Zygosaccharomyces mellis isolate 6-7431 Contig0001...  274     2e-69 
LN736364.1 Lachancea lanzarotensis genome assembly LALA0, scaffol...  274     2e-69 
CP002500.1 Eremothecium cymbalariae DBVPG#7215 chromosome 4, comp...  274     2e-69 
AEAV01000475.1 Kluyveromyces wickerhamii UCD 54-210 contig00897, ...  274     2e-69 
LT598481.1 Lachancea meyersii CBS 8951 genome assembly, chromosom...  274     2e-69 
WACN01000021.1 Kluyveromyces starmeri strain UFMG-CM-Y3682 NODE_2...  274     2e-69 
NC_016452.1 Eremothecium cymbalariae DBVPG#7215 chromosome 4, com...  274     2e-69 
NW_019212883.1 Lachancea lanzarotensis genome assembly LALA0, sca...  274     2e-69 
PPML02000044.1 Wickerhamomyces sp. NRRL YB-2243 NODE_44_length_94...  272     7e-69 
PPSZ01001842.1 Wickerhamiella galacta strain NRRL Y-17645 NODE_29...  272     7e-69 
PPKI01000113.1 Ogataea trehalophila strain NRRL Y-6781 NODE_113_l...  272     7e-69 
PPKS01000031.1 Ogataea naganishii strain NRRL Y-7654 NODE_31_leng...  272     7e-69 
PPLW02000029.1 Ambrosiozyma pseudovanderkliftii strain NRRL Y-636...  272     7e-69 
PPKR01000012.1 Ogataea minuta strain NRRL Y-411 NODE_12_length_83...  272     7e-69 
NJIJ01000026.1 Kazachstania servazzii strain SRCM102023 contig000...  270     3e-68 
NJIJ01000033.1 Kazachstania servazzii strain SRCM102023 contig000...  270     3e-68 
NJIJ01000034.1 Kazachstania servazzii strain SRCM102023 contig000...  270     3e-68 
NJIJ01000036.1 Kazachstania servazzii strain SRCM102023 contig000...  270     3e-68 
NJIJ01000040.1 Kazachstania servazzii strain SRCM102023 contig000...  270     3e-68 
NJIJ01000045.1 Kazachstania servazzii strain SRCM102023 contig000...  270     3e-68 
NJIJ01000049.1 Kazachstania servazzii strain SRCM102023 contig000...  270     3e-68 
NJIJ01000052.1 Kazachstania servazzii strain SRCM102023 contig000...  270     3e-68 
NJIJ01000053.1 Kazachstania servazzii strain SRCM102023 contig000...  270     3e-68 
NJIJ01000054.1 Kazachstania servazzii strain SRCM102023 contig000...  270     3e-68 
NJIJ01000055.1 Kazachstania servazzii strain SRCM102023 contig000...  270     3e-68 
NJIJ01000059.1 Kazachstania servazzii strain SRCM102023 contig000...  270     3e-68 
NJIJ01000060.1 Kazachstania servazzii strain SRCM102023 contig000...  270     3e-68 
NJIJ01000061.1 Kazachstania servazzii strain SRCM102023 contig000...  270     3e-68 
NJIJ01000062.1 Kazachstania servazzii strain SRCM102023 contig000...  270     3e-68 
NJIJ01000063.1 Kazachstania servazzii strain SRCM102023 contig000...  270     3e-68 
NJIJ01000064.1 Kazachstania servazzii strain SRCM102023 contig000...  270     3e-68 
NJIJ01000066.1 Kazachstania servazzii strain SRCM102023 contig000...  270     3e-68 
NJIJ01000069.1 Kazachstania servazzii strain SRCM102023 contig000...  270     3e-68 
NJIJ01000071.1 Kazachstania servazzii strain SRCM102023 contig000...  270     3e-68 
NJIJ01000073.1 Kazachstania servazzii strain SRCM102023 contig000...  270     3e-68 
NJIJ01000074.1 Kazachstania servazzii strain SRCM102023 contig000...  270     3e-68 
NJIJ01000075.1 Kazachstania servazzii strain SRCM102023 contig000...  270     3e-68 
NJIJ01000085.1 Kazachstania servazzii strain SRCM102023 contig000...  270     3e-68 
CP048731.1 Cyberlindnera fabianii isolate JOY008 chromosome 16        270     3e-68 
PPMS02000047.1 [Candida] blattae strain NRRL Y-27698 NODE_51_leng...  270     3e-68 
NQMI01000137.1 Stenocarpella maydis strain A1-1 scaffold137, whol...  270     3e-68 
JANLBP010000028.1 Alternaria dauci isolate CALB1 scaffold28, whol...  270     3e-68 
PPON02000133.1 Kazachstania unispora strain NRRL Y-1556 NODE_149_...  270     3e-68 
JAMPTR010000007.1 Diaporthe caulivora strain D57 contig_6, whole ...  270     3e-68 
CR380958.2 Candida glabrata strain CBS138 chromosome L complete s...  270     3e-68 
QELA01000017.1 [Candida] sake strain CBA6005 contig17, whole geno...  270     3e-68 
NC_006035.2 [Candida] glabrata strain CBS138 chromosome L complet...  270     3e-68 
JAHDIT010000291.1 Ogataea degrootiae strain UCD465 NODE_301_lengt...  268     1e-67 
JH792812.1 Mycosphaerella populicola P02.02b unplaced genomic sca...  268     1e-67 
LT598461.1 Lachancea dasiensis CBS 10888 genome assembly, chromos...  268     1e-67 
UEGL01000028.1 Zygosaccharomyces sapae isolate ABT301 genome asse...  268     1e-67 
KE733585.1 Melampsora pinitorqua Mpini7 unplaced genomic scaffold...  268     1e-67 
PPJZ01000145.1 Zygosaccharomyces kombuchaensis strain NRRL YB-481...  268     1e-67 
PPLP01000043.1 Suhomyces canberraensis strain NRRL YB-2417 NODE_4...  268     1e-67 
LT598453.1 Lachancea nothofagi CBS 11611 genome assembly, chromos...  268     1e-67 
PPLU02000035.1 [Candida] montana strain NRRL Y-17326 NODE_35_leng...  268     1e-67 
PPOP02000110.1 Kazachstania bromeliacearum strain NRRL Y-48836 NO...  268     1e-67 
PPMU02000064.1 Wickerhamomyces canadensis strain NRRL Y-1888 NODE...  268     1e-67 
JAAGWQ010000076.1 Fusarium heterosporum strain NRRL 20693 NRRL206...  267     3e-67 
JAALXI010000067.1 Fusarium nurragi strain NRRL 36452 NRRL36452_c0...  267     3e-67 
PPNC01000139.1 Starmera amethionina strain NRRL Y-10978 flattened...  267     3e-67 
PPMA01000079.1 Barnettozyma pratensis strain NRRL Y-12696 flatten...  267     3e-67 
JAGMVH010000004.1 Fusarium avenaceum strain MPI-SDFR-AT-0044 DER4...  267     3e-67 
JANBXE010000085.1 Wickerhamomyces bisporus strain VH7_F 85, whole...  267     3e-67 
JAJTUP010000206.1 Diaporthaceae sp. PMI_573 F5883scaffold_206, wh...  267     3e-67 
JAGPXF010000020.1 Fusarium tricinctum strain MPI-SDFR-AT-0068 BKA...  267     3e-67 
JAGPXF010000016.1 Fusarium tricinctum strain MPI-SDFR-AT-0068 BKA...  267     3e-67 
JAAGWP010000136.1 Fusarium graminum strain NRRL 20692 NRRL20692_c...  267     3e-67 
JABFMN010000028.1 Fusarium torulosum strain NRRL 22747 NRRL22747_...  267     3e-67 
QBLK01000090.1 Nadsonia starkeyi-henricii strain UCD142 NODE_90_l...  267     3e-67 
PPIW01000121.1 Ogataea nitratoaversa strain NRRL Y-48449 flattene...  267     3e-67 
JAGFMC010000005.1 Fusarium sp. C39 Scaffold5_1, whole genome shot...  267     3e-67 
JAGFMC010000023.1 Fusarium sp. C39 Scaffold23_1, whole genome sho...  267     3e-67 
JAGFMC010000018.1 Fusarium sp. C39 Scaffold18_1, whole genome sho...  267     3e-67 
JAGFMC010000015.1 Fusarium sp. C39 Scaffold15_1, whole genome sho...  267     3e-67 
JABEEU010000010.1 Fusarium acuminatum strain F829 F_acuminatum_F8...  267     3e-67 
PPKA01000099.1 Zygosaccharomyces bisporus strain NRRL Y-12626 fla...  267     3e-67 
JAHMRZ010000026.1 Fusarium sp. PT contig_26, whole genome shotgun...  267     3e-67 
JAHMRZ010000010.1 Fusarium sp. PT contig_10, whole genome shotgun...  267     3e-67 
PPOJ02000117.1 Kazachstania intestinalis strain NRRL Y-48847 NODE...  267     3e-67 
MQSX02000071.1 Sugiyamaella xylanicola (nom. inval.) strain UFMG-...  265     1e-66 
PPLS02000040.1 Teunomyces gatunensis strain NRRL Y-48064 NODE_40_...  265     1e-66 
PPXN02000161.1 Grigorovia transvaalensis strain NRRL Y-17245 NODE...  265     1e-66 
JALPVH010000268.1 Diaporthe ilicicola strain FPH2015-502 scaffold...  265     1e-66 
WNXA01000010.1 Diaporthe capsici strain GY-Z16 Contig10, whole ge...  265     1e-66 
AE016820.4 Ashbya gossypii ATCC 10895 chromosome VII, complete se...  265     1e-66 
JALDND010000060.1 Cytospora mali strain EGI1 Contig00060, whole g...  265     1e-66 
JALDND010000056.1 Cytospora mali strain EGI1 Contig00056, whole g...  265     1e-66 
JALDND010000055.1 Cytospora mali strain EGI1 Contig00055, whole g...  265     1e-66 
JALDND010000007.1 Cytospora mali strain EGI1 Contig00007, whole g...  265     1e-66 
JALDND010000006.1 Cytospora mali strain EGI1 Contig00006, whole g...  265     1e-66 
JAKUDP010000035.1 Sphaerulina vaccinii strain Sph-NS-01 Sph-NS-01...  265     1e-66 
JAKUDP010000034.1 Sphaerulina vaccinii strain Sph-NS-01 Sph-NS-01...  265     1e-66 
JAKUDP010000033.1 Sphaerulina vaccinii strain Sph-NS-01 Sph-NS-01...  265     1e-66 
JAKUDP010000032.1 Sphaerulina vaccinii strain Sph-NS-01 Sph-NS-01...  265     1e-66 
JAKUDP010000031.1 Sphaerulina vaccinii strain Sph-NS-01 Sph-NS-01...  265     1e-66 
JAKUDP010000030.1 Sphaerulina vaccinii strain Sph-NS-01 Sph-NS-01...  265     1e-66 
JAKUDP010000029.1 Sphaerulina vaccinii strain Sph-NS-01 Sph-NS-01...  265     1e-66 
JAKUDP010000025.1 Sphaerulina vaccinii strain Sph-NS-01 Sph-NS-01...  265     1e-66 
JAKUDP010000024.1 Sphaerulina vaccinii strain Sph-NS-01 Sph-NS-01...  265     1e-66 
JAKUDP010000023.1 Sphaerulina vaccinii strain Sph-NS-01 Sph-NS-01...  265     1e-66 
JAKZJT010000015.1 Diaporthe nobilis isolate DJY16A 5-1 Contig0001...  265     1e-66 
JAMFTM010000368.1 Diaporthe ampelina strain I2T2 tig00000388, who...  265     1e-66 
JAMFTM010000367.1 Diaporthe ampelina strain I2T2 tig00000387, who...  265     1e-66 
JAMFTM010000366.1 Diaporthe ampelina strain I2T2 tig00000386, who...  265     1e-66 
JAMFTM010000365.1 Diaporthe ampelina strain I2T2 tig00000385, who...  265     1e-66 
JAMFTM010000364.1 Diaporthe ampelina strain I2T2 tig00000384, who...  265     1e-66 
JAMFTM010000363.1 Diaporthe ampelina strain I2T2 tig00000383, who...  265     1e-66 
JAMFTM010000362.1 Diaporthe ampelina strain I2T2 tig00000382, who...  265     1e-66 
JAMFTM010000188.1 Diaporthe ampelina strain I2T2 tig00000196, who...  265     1e-66 
JACDXY010000007.1 Diaporthe sp. NJD1 Contig7, whole genome shotgu...  265     1e-66 
JACDXY010000014.1 Diaporthe sp. NJD1 Contig14, whole genome shotg...  265     1e-66 
JACBFG010000076.1 Diaporthe sp. HANT25 C5463, whole genome shotgu...  265     1e-66 
JAKJXM020000033.1 Diaporthe eres isolate Phoaprs 18-03 18-03_cont...  265     1e-66 
JAKJXM020000032.1 Diaporthe eres isolate Phoaprs 18-03 18-03_cont...  265     1e-66 
JAKJXM020000031.1 Diaporthe eres isolate Phoaprs 18-03 18-03_cont...  265     1e-66 
JAKJXM020000030.1 Diaporthe eres isolate Phoaprs 18-03 18-03_cont...  265     1e-66 
JAKJXM020000029.1 Diaporthe eres isolate Phoaprs 18-03 18-03_cont...  265     1e-66 
JAKJXM020000028.1 Diaporthe eres isolate Phoaprs 18-03 18-03_cont...  265     1e-66 
JAKJXM020000027.1 Diaporthe eres isolate Phoaprs 18-03 18-03_cont...  265     1e-66 
JAKJXM020000026.1 Diaporthe eres isolate Phoaprs 18-03 18-03_cont...  265     1e-66 
JAKJXM020000025.1 Diaporthe eres isolate Phoaprs 18-03 18-03_cont...  265     1e-66 
JAKJXM020000024.1 Diaporthe eres isolate Phoaprs 18-03 18-03_cont...  265     1e-66 
JACTAD010000007.1 Diaporthe citri strain NFHF-8-4 scaffold_7, who...  265     1e-66 
JACTAD010000034.1 Diaporthe citri strain NFHF-8-4 scaffold_34, wh...  265     1e-66 
JACAAM010000022.1 Diaporthe destruens strain CRI305-2 Contig00022...  265     1e-66 
JADAZS010000283.1 Diaporthe citriasiana strain ZJUD30 Scoffold283...  265     1e-66 
JAHWGW010000019.1 Diaporthe batatas strain CRI 302-4 Contig00019,...  265     1e-66 
JADAZR010000156.1 Diaporthe citrichinensis strain ZJUD34 Scoffold...  265     1e-66 
JANKOA010000009.1 Valsa mali strain Vm263 contig000009, whole gen...  265     1e-66 
JANKOA010000006.1 Valsa mali strain Vm263 contig000006, whole gen...  265     1e-66 
JUJX01000536.1 Diaporthe longicolla strain TWH P74 scaffold_536, ...  265     1e-66 
NW_025408566.1 Diaporthe batatas strain CRI 302-4 chromosome Unkn...  265     1e-66 
NW_025064852.1 Diaporthe citri strain NFHF-8-4 chromosome Unknown...  265     1e-66 
NW_025064879.1 Diaporthe citri strain NFHF-8-4 chromosome Unknown...  265     1e-66 
NC_005788.4 Eremothecium gossypii ATCC 10895 chromosome VII, comp...  265     1e-66 
PPXM02000005.1 Trigonopsis variabilis strain NRRL Y-1579 NODE_5_l...  263     4e-66 
HE806320.1 Tetrapisispora blattae CBS 6284 chromosome 5, complete...  263     4e-66 
HE806319.1 Tetrapisispora blattae CBS 6284 chromosome 4, complete...  263     4e-66 
UEGL01000008.1 Zygosaccharomyces sapae isolate ABT301 genome asse...  263     4e-66 
PPJD01000031.1 Diddensiella caesifluorescens strain NRRL Y-48781 ...  263     4e-66 
LOEO01000224.1 Phyllosticta capitalensis strain Gm33 CONTIG_00224...  263     4e-66 
JALEAA010000325.1 Xylographa soralifera isolate Spribille 41478 x...  263     4e-66 
PPKQ01000080.1 Ogataea methylovora strain NRRL Y-17250 flattened_...  263     4e-66 
PPLY01000082.1 Barnettozyma hawaiiensis strain NRRL Y-27270 flatt...  263     4e-66 
PPMI02000096.1 Wickerhamomyces alni strain NRRL Y-11625 NODE_96_l...  263     4e-66 
DS480380.1 Vanderwaltozyma polyspora DSM 70294 KpolScaffold1036 g...  263     4e-66 
DS480545.1 Vanderwaltozyma polyspora DSM 70294 KpolScaffold544 ge...  263     4e-66 
DS480601.1 Vanderwaltozyma polyspora DSM 70294 KpolScaffold531 ge...  263     4e-66 
CP063407.1 Monilinia vaccinii-corymbosi strain RL-1 chromosome 3      263     4e-66 
NW_001834692.1 Vanderwaltozyma polyspora DSM 70294 KpolScaffold10...  263     4e-66 
NW_001834527.1 Vanderwaltozyma polyspora DSM 70294 KpolScaffold54...  263     4e-66 
NW_001834471.1 Vanderwaltozyma polyspora DSM 70294 KpolScaffold53...  263     4e-66 
NC_020189.1 Tetrapisispora blattae CBS 6284 chromosome 5, complet...  263     4e-66 
NC_020188.1 Tetrapisispora blattae CBS 6284 chromosome 4, complet...  263     4e-66 
VCMR01000023.1 Teratosphaeria gauchensis strain CMW 17545 NODE_23...  261     2e-65 
OVGK01000075.1 Zygosaccharomyces pseudobailii genome assembly, co...  261     2e-65 
JAAFKN010000961.1 Thermochaetoides dissita strain CBS 180.67 NODE...  261     2e-65 
NJIJ01000043.1 Kazachstania servazzii strain SRCM102023 contig000...  261     2e-65 
CP019500.1 Zygosaccharomyces parabailii strain ATCC 60483 chromos...  261     2e-65 
CP019493.1 Zygosaccharomyces parabailii strain ATCC 60483 chromos...  261     2e-65 
WCAA01000217.1 Antarctomyces pellizariae strain UFMG-CB-12416 NOD...  261     2e-65 
LLKJ01000156.1 Clarireedia sp. CPB17 CPB17_contig_206, whole geno...  261     2e-65 
JAEUBG010005620.1 Wickerhamomyces pijperi strain CBS2887 scaffold...  261     2e-65 
JAGKQA010000597.1 Plenodomus libanotidis strain CBS 113795 NODE_5...  261     2e-65 
PPMT01000013.1 Yueomyces sinensis strain NRRL Y-17406 NODE_13_len...  261     2e-65 
CP059251.1 Torulaspora globosa strain CBS764 chromosome 6             261     2e-65 
LKEA01000197.1 Valsa malicola strain 03-1 scaffold199, whole geno...  261     2e-65 
MU179926.1 Valsa sordida strain Cn-1 unplaced genomic scaffold Sc...  261     2e-65 
JALAIC010001235.1 Caloplaca aetnensis isolate LIQ82CAATT scaffold...  261     2e-65 
JAJSPL010000211.1 Cytospora sp. EI-2021a strain FDS-564 tig000004...  261     2e-65 
JAJSPL010000210.1 Cytospora sp. EI-2021a strain FDS-564 tig000004...  261     2e-65 
GL988029.1 Chaetomium thermophilum var. thermophilum DSM 1495 unp...  261     2e-65 
QLPI01022481.1 Chroogomphus rutilus strain MG62 scaffold29387_cov...  261     2e-65 
PPLE01000052.1 [Candida] freyschussii strain NRRL Y-7957A flatten...  261     2e-65 
PELF01000008.1 Magnaporthales sp. P1609 P1609_contig_8, whole gen...  261     2e-65 
PELF01000029.1 Magnaporthales sp. P1609 P1609_contig_29, whole ge...  261     2e-65 
PELF01000028.1 Magnaporthales sp. P1609 P1609_contig_28, whole ge...  261     2e-65 
PELF01000026.1 Magnaporthales sp. P1609 P1609_contig_26, whole ge...  261     2e-65 
CP059272.1 Torulaspora sp. CBS 2947 strain CBS2947 chromosome 6       261     2e-65 
QYAI01000291.1 Arachnopeziza araneosa strain D781 isolate ICMP 21...  261     2e-65 
JAKLMC010000093.1 Phialocephala fluminis strain FJI-L2-BK-P2 NODE...  261     2e-65 
CP014503.1 Sugiyamaella lignohabitans strain CBS 10342 chromosome...  261     2e-65 
NMUC01000194.1 Knufia petricola strain MA 5789 contig00194, whole...  261     2e-65 
JADDTR010000012.1 Aotearoamyces nothofagi strain ICMP 21868 scaff...  261     2e-65 
VCMQ01000060.1 Teratosphaeria zuluensis strain CMW 17320 NODE_60_...  261     2e-65 
JADMLE010000004.1 Cytospora piceae strain CFCC52841 scaffold4, wh...  261     2e-65 
JADMLE010000014.1 Cytospora piceae strain CFCC52841 scaffold14, w...  261     2e-65 
CAKNUP010000036.1 Torulaspora indica genome assembly, contig: NOD...  261     2e-65 
JALQBC010000107.1 Valsa friesii isolate EI-20 EI-20_scaffold_107,...  261     2e-65 
NW_006383020.1 Chaetomium thermophilum var. thermophilum DSM 1495...  261     2e-65 
NC_050732.1 Torulaspora globosa chromosome 6, complete sequence       261     2e-65 
NC_031674.1 Sugiyamaella lignohabitans strain CBS 10342 chromosom...  261     2e-65 
CP006026.1 Saccharomycetaceae sp. 'Ashbya aceri' chromosome VII, ...  259     6e-65 
VNFM01000030.1 Ciboria shiraiana strain LR-318 unitig_69, whole g...  259     6e-65 
JAIWYV020000017.1 Kazachstania humilis strain YMX004033 scaffold1...  259     6e-65 
JAIWYV020000005.1 Kazachstania humilis strain YMX004033 scaffold0...  259     6e-65 
PPMA01000028.1 Barnettozyma pratensis strain NRRL Y-12696 flatten...  259     6e-65 
PUHR01000350.1 Kazachstania exigua strain OG2 scaffold_350, whole...  259     6e-65 
JAFHAQ020000021.1 Kazachstania slooffiae strain ABBL 000022F_arro...  259     6e-65 
PPOK01000135.1 Kazachstania taianensis strain NRRL Y-48846 NODE_1...  259     6e-65 
LKEB01000301.1 Cytospora leucostoma strain SXYLt scaffold302, who...  259     6e-65 
FXLY01000006.1 Kazachstania saulgeensis genome assembly, contig: ...  259     6e-65 
CAEFZW010000005.1 Kazachstania barnettii strain CLIB 1767 genome ...  259     6e-65 
CAKOGT010000019.1 Kazachstania bulderi genome assembly, contig: K...  259     6e-65 
JAMAIE010000059.1 Barnettozyma californica strain PB4207 ctg_59, ...  259     6e-65 
NW_024545242.1 Kazachstania barnettii strain CLIB 1767 genome ass...  259     6e-65 
NJIJ01000044.1 Kazachstania servazzii strain SRCM102023 contig000...  257     2e-64 
PPNZ02000254.1 Cyberlindnera maclurae strain NRRL Y-5377 NODE_254...  257     2e-64 
VNFM01000023.1 Ciboria shiraiana strain LR-318 unitig_4, whole ge...  257     2e-64 
PPMH02000093.1 Wickerhamomyces bovis strain NRRL YB-4184 NODE_93_...  257     2e-64 
JAFJYH010000620.1 Cadophora malorum strain M34 Contig0620, whole ...  257     2e-64 
JAEQMF010000013.1 Valsa sordida strain Cn-1 Scaffold7_1, whole ge...  257     2e-64 
JAGMVK010000035.1 Leotiomycetes sp. MPI-SDFR-AT-0126 BKA64scaffol...  257     2e-64 
JAGMVK010000033.1 Leotiomycetes sp. MPI-SDFR-AT-0126 BKA64scaffol...  257     2e-64 
JAGMVK010000032.1 Leotiomycetes sp. MPI-SDFR-AT-0126 BKA64scaffol...  257     2e-64 
JACBAH010001707.1 Neospermospora avenae strain VPRI 42798 7896, w...  257     2e-64 
KZ804922.1 Cadophora sp. DSE1049 unplaced genomic scaffold DL98sc...  257     2e-64 
JAHTMY010000026.1 Pyricularia sp. 18-2 unitig_44, whole genome sh...  257     2e-64 
JAHTMY010000039.1 Pyricularia sp. 18-2 unitig_43, whole genome sh...  257     2e-64 
JAHTMY010000040.1 Pyricularia sp. 18-2 unitig_42, whole genome sh...  257     2e-64 
JAHTMY010000041.1 Pyricularia sp. 18-2 unitig_41, whole genome sh...  257     2e-64 
JAHTMY010000037.1 Pyricularia sp. 18-2 unitig_40, whole genome sh...  257     2e-64 
JAHTMY010000018.1 Pyricularia sp. 18-2 unitig_39, whole genome sh...  257     2e-64 
JAHTMY010000022.1 Pyricularia sp. 18-2 unitig_38, whole genome sh...  257     2e-64 
JAHTMY010000038.1 Pyricularia sp. 18-2 unitig_15, whole genome sh...  257     2e-64 
LNTN01001233.1 Magnaporthe sp. MG08 MG08_contig_8593, whole genom...  257     2e-64 
PPIC01000081.1 Starmera stellimalicola strain NRRL Y-17912 flatte...  257     2e-64 
JAGTJL010000063.1 Rhexocercosporidium sp. MPI-PUGE-AT-0058 BKA65s...  257     2e-64 
PPLB01008366.1 Citeromyces siamensis strain NRRL Y-27975 scf71800...  257     2e-64 
JAJJWM010000088.1 Fusarium guadeloupense strain NRRL 66743 F_guad...  257     2e-64 
JAKZLQ010000155.1 Kazachstania bovina isolate CBS 16326 contig_77...  257     2e-64 
JAKZLQ010000113.1 Kazachstania bovina isolate CBS 16326 contig_39...  257     2e-64 
CAPT01000119.1 Nakaseomyces delphensis CBS 2170 WGS project CAPT0...  257     2e-64 
CP058611.1 Zygotorulaspora mrakii strain NRRL Y-6702 chromosome 8     257     2e-64 
CP058607.1 Zygotorulaspora mrakii strain NRRL Y-6702 chromosome 4     257     2e-64 
PPJY02000051.1 Zygotorulaspora florentina strain NRRL Y-1560 NODE...  257     2e-64 
JAHLEZ010000069.1 Leptodontidium sp. MPI-SDFR-AT-0119 BKA61scaffo...  257     2e-64 
JAHLEZ010000068.1 Leptodontidium sp. MPI-SDFR-AT-0119 BKA61scaffo...  257     2e-64 
JAHLEZ010000067.1 Leptodontidium sp. MPI-SDFR-AT-0119 BKA61scaffo...  257     2e-64 
JAHLEZ010000066.1 Leptodontidium sp. MPI-SDFR-AT-0119 BKA61scaffo...  257     2e-64 
JAHLEZ010000063.1 Leptodontidium sp. MPI-SDFR-AT-0119 BKA61scaffo...  257     2e-64 
JAHLEZ010000061.1 Leptodontidium sp. MPI-SDFR-AT-0119 BKA61scaffo...  257     2e-64 
JAHLEZ010000060.1 Leptodontidium sp. MPI-SDFR-AT-0119 BKA61scaffo...  257     2e-64 
JAIFKG010000789.1 Phyllosticta ampelicida strain Galicia NODE_144...  257     2e-64 
LT598468.1 Lachancea mirantina genome assembly, chromosome: H, wh...  257     2e-64 
CM034489.1 Saccharomyces uvarum strain CBS 7001 chromosome XII, w...  257     2e-64 
JAFJYG010000969.1 Cadophora sp. M221 Contig0969, whole genome sho...  257     2e-64 
JAFIIU010000017.1 Barnettozyma botsteinii strain 1118 scaffold000...  257     2e-64 
MXAW01000031.1 Helotiales sp. F229 scaffold_31, whole genome shot...  257     2e-64 
MXAW01000024.1 Helotiales sp. F229 scaffold_24, whole genome shot...  257     2e-64 
MXAW01000022.1 Helotiales sp. F229 scaffold_22, whole genome shot...  257     2e-64 
MXAW01000020.1 Helotiales sp. F229 scaffold_20, whole genome shot...  257     2e-64 
MXAW01000001.1 Helotiales sp. F229 scaffold_1, whole genome shotg...  257     2e-64 
LLKG01000113.1 Clarireedia monteithiana strain RB19 RB19_contig_1...  257     2e-64 
NC_050726.1 Zygotorulaspora mrakii chromosome 8, complete sequence    257     2e-64 
NC_050722.1 Zygotorulaspora mrakii chromosome 4, complete sequence    257     2e-64 
JALEAB010000417.1 Xylographa trunciseda isolate Spribille 41477 x...  255     7e-64 
JAAVTZ010000151.1 Fusarium lateritium strain NRRL 13622 F_laterit...  255     7e-64 
PPMK02000045.1 Trigonopsis vinaria strain NRRL Y-5715 NODE_45_len...  255     7e-64 
JABCKB010000044.1 Fusarium continuum strain NRRL 66286 NRRL66286_...  255     7e-64 
NJPS01000004.1 Rutstroemia sp. NJR-2017a BVV2 Contig_4, whole gen...  255     7e-64 
FJOG01000205.1 Phialocephala subalpina strain UAMH 11012 genome a...  255     7e-64 
LLKF01000155.1 Clarireedia sp. SE16F4 SE16F4_contig_187, whole ge...  255     7e-64 
LNKV01000098.1 Clarireedia homoeocarpa strain HRI11 scaffold98, w...  255     7e-64 
LNKV01000042.1 Clarireedia homoeocarpa strain HRI11 scaffold42, w...  255     7e-64 
PYIV01000014.1 Articulospora tetracladia strain NNIBRFG329 Scaffo...  255     7e-64 
CP103004.1 Allantophomopsis lycopodina strain ATCC 66958 chromoso...  255     7e-64 
JAASAY010000001.1 Fusarium stilboides strain NRRL 20429 F_stilboi...  255     7e-64 
PPKG01000060.1 Peterozyma toletana strain NRRL YB-4247 flattened_...  255     7e-64 
JNFV01000008.1 Saccharomycopsis fodiens strain CBS 8332 scaffold_...  255     7e-64 
JNFV01000007.1 Saccharomycopsis fodiens strain CBS 8332 scaffold_...  255     7e-64 
VXCB01000296.1 Helotiales sp. DMI_Dod_QoI vi_ddq_296, whole genom...  255     7e-64 
JABFFL010000030.1 Fusarium zanthoxyli strain NRRL 66285 NRRL66285...  255     7e-64 
JALAHZ010002598.1 Variospora aurantia isolate LIQ74CAUR scaffold_...  255     7e-64 
JALDZY010000199.1 Xylographa pallens isolate Resl 1159 xyl_pal_19...  255     7e-64 
CP103031.1 Allantophomopsis cytisporea strain ATCC 66955 chromoso...  255     7e-64 
KB456278.1 Sphaerulina musiva SO2202 unplaced genomic scaffold SE...  255     7e-64 
JAKLMK010000264.1 Neophaeococcomyces aloes strain FJII-L3-CM-P2 N...  255     7e-64 
JAGMUU010000097.1 Dactylonectria estremocensis strain MPI-CAGE-AT...  255     7e-64 
PPKF01000034.1 Peterozyma xylosa strain NRRL Y-12939 flattened_li...  255     7e-64 
PELF01000048.1 Magnaporthales sp. P1609 P1609_contig_48, whole ge...  255     7e-64 
PELF01000045.1 Magnaporthales sp. P1609 P1609_contig_45, whole ge...  255     7e-64 
PELF01000044.1 Magnaporthales sp. P1609 P1609_contig_44, whole ge...  255     7e-64 
PELF01000043.1 Magnaporthales sp. P1609 P1609_contig_43, whole ge...  255     7e-64 
PELF01000041.1 Magnaporthales sp. P1609 P1609_contig_41, whole ge...  255     7e-64 


>CP017630.1 Candida albicans SC5314 chromosome R sequence
Length=2286237

 Score = 966 bits (523),  Expect = 0.0
 Identities = 523/523 (100%), Gaps = 0/523 (0%)
 Strand=Plus/Plus

Query  1        CAAGGTTTCCGTAGGTGAACCTGCGGAAGGATCATTACTGATTTGCTTAATTGCACCACA  60
                ||||||||||||||||||||||||||||||||||||||||||||||||||||||||||||
Sbjct  1892986  CAAGGTTTCCGTAGGTGAACCTGCGGAAGGATCATTACTGATTTGCTTAATTGCACCACA  1893045

Query  61       TGTGTTTTTCTTTGAAACAAACTTGCTTTGGCGGTGGGCCCAGCCTGCCGCCAGAGGTCT  120
                ||||||||||||||||||||||||||||||||||||||||||||||||||||||||||||
Sbjct  1893046  TGTGTTTTTCTTTGAAACAAACTTGCTTTGGCGGTGGGCCCAGCCTGCCGCCAGAGGTCT  1893105

Query  121      AAACTTACAACCAATTTTTTATCAACTTGTCACACCAGATTATTACTAATAGTCAAAACT  180
                ||||||||||||||||||||||||||||||||||||||||||||||||||||||||||||
Sbjct  1893106  AAACTTACAACCAATTTTTTATCAACTTGTCACACCAGATTATTACTAATAGTCAAAACT  1893165

Query  181      TTCAACAACGGATCTCTTGGTTCTCGCATCGATGAAGAACGCAGCGAAATGCGATACGTA  240
                ||||||||||||||||||||||||||||||||||||||||||||||||||||||||||||
Sbjct  1893166  TTCAACAACGGATCTCTTGGTTCTCGCATCGATGAAGAACGCAGCGAAATGCGATACGTA  1893225

Query  241      ATATGAATTGCAGATATTCGTGAATCATCGAATCTTTGAACGCACATTGCGCCCTCTGGT  300
                ||||||||||||||||||||||||||||||||||||||||||||||||||||||||||||
Sbjct  1893226  ATATGAATTGCAGATATTCGTGAATCATCGAATCTTTGAACGCACATTGCGCCCTCTGGT  1893285

Query  301      ATTCCGGAGGGCATGCCTGTTTGAGCGTCGTTTCTCCCTCAAACCGCTGGGTTTGGTGTT  360
                ||||||||||||||||||||||||||||||||||||||||||||||||||||||||||||
Sbjct  1893286  ATTCCGGAGGGCATGCCTGTTTGAGCGTCGTTTCTCCCTCAAACCGCTGGGTTTGGTGTT  1893345

Query  361      GAGCAATACGACTTGGGTTTGCTTGAAAGACGGTAGTGGTAAGGCGGGATCGCTTTGACA  420
                ||||||||||||||||||||||||||||||||||||||||||||||||||||||||||||
Sbjct  1893346  GAGCAATACGACTTGGGTTTGCTTGAAAGACGGTAGTGGTAAGGCGGGATCGCTTTGACA  1893405

Query  421      ATGGCTTAGGTCTAACCAAAAACATTGCTTGCGGCGGTAACGTCCACCACGTATATCTTC  480
                ||||||||||||||||||||||||||||||||||||||||||||||||||||||||||||
Sbjct  1893406  ATGGCTTAGGTCTAACCAAAAACATTGCTTGCGGCGGTAACGTCCACCACGTATATCTTC  1893465

Query  481      AAACTTTGACCTCAAATCAGGTAGGACTACCCGCTGAACTTAA  523
                |||||||||||||||||||||||||||||||||||||||||||
Sbjct  1893466  AAACTTTGACCTCAAATCAGGTAGGACTACCCGCTGAACTTAA  1893508


>NC_032096.1 Candida albicans SC5314 chromosome R, complete sequence
Length=2286237

 Score = 966 bits (523),  Expect = 0.0
 Identities = 523/523 (100%), Gaps = 0/523 (0%)
 Strand=Plus/Plus

Query  1        CAAGGTTTCCGTAGGTGAACCTGCGGAAGGATCATTACTGATTTGCTTAATTGCACCACA  60
                ||||||||||||||||||||||||||||||||||||||||||||||||||||||||||||
Sbjct  1892986  CAAGGTTTCCGTAGGTGAACCTGCGGAAGGATCATTACTGATTTGCTTAATTGCACCACA  1893045

Query  61       TGTGTTTTTCTTTGAAACAAACTTGCTTTGGCGGTGGGCCCAGCCTGCCGCCAGAGGTCT  120
                ||||||||||||||||||||||||||||||||||||||||||||||||||||||||||||
Sbjct  1893046  TGTGTTTTTCTTTGAAACAAACTTGCTTTGGCGGTGGGCCCAGCCTGCCGCCAGAGGTCT  1893105

Query  121      AAACTTACAACCAATTTTTTATCAACTTGTCACACCAGATTATTACTAATAGTCAAAACT  180
                ||||||||||||||||||||||||||||||||||||||||||||||||||||||||||||
Sbjct  1893106  AAACTTACAACCAATTTTTTATCAACTTGTCACACCAGATTATTACTAATAGTCAAAACT  1893165

Query  181      TTCAACAACGGATCTCTTGGTTCTCGCATCGATGAAGAACGCAGCGAAATGCGATACGTA  240
                ||||||||||||||||||||||||||||||||||||||||||||||||||||||||||||
Sbjct  1893166  TTCAACAACGGATCTCTTGGTTCTCGCATCGATGAAGAACGCAGCGAAATGCGATACGTA  1893225

Query  241      ATATGAATTGCAGATATTCGTGAATCATCGAATCTTTGAACGCACATTGCGCCCTCTGGT  300
                ||||||||||||||||||||||||||||||||||||||||||||||||||||||||||||
Sbjct  1893226  ATATGAATTGCAGATATTCGTGAATCATCGAATCTTTGAACGCACATTGCGCCCTCTGGT  1893285

Query  301      ATTCCGGAGGGCATGCCTGTTTGAGCGTCGTTTCTCCCTCAAACCGCTGGGTTTGGTGTT  360
                ||||||||||||||||||||||||||||||||||||||||||||||||||||||||||||
Sbjct  1893286  ATTCCGGAGGGCATGCCTGTTTGAGCGTCGTTTCTCCCTCAAACCGCTGGGTTTGGTGTT  1893345

Query  361      GAGCAATACGACTTGGGTTTGCTTGAAAGACGGTAGTGGTAAGGCGGGATCGCTTTGACA  420
                ||||||||||||||||||||||||||||||||||||||||||||||||||||||||||||
Sbjct  1893346  GAGCAATACGACTTGGGTTTGCTTGAAAGACGGTAGTGGTAAGGCGGGATCGCTTTGACA  1893405

Query  421      ATGGCTTAGGTCTAACCAAAAACATTGCTTGCGGCGGTAACGTCCACCACGTATATCTTC  480
                ||||||||||||||||||||||||||||||||||||||||||||||||||||||||||||
Sbjct  1893406  ATGGCTTAGGTCTAACCAAAAACATTGCTTGCGGCGGTAACGTCCACCACGTATATCTTC  1893465

Query  481      AAACTTTGACCTCAAATCAGGTAGGACTACCCGCTGAACTTAA  523
                |||||||||||||||||||||||||||||||||||||||||||
Sbjct  1893466  AAACTTTGACCTCAAATCAGGTAGGACTACCCGCTGAACTTAA  1893508


>FM992695.1 Candida dubliniensis CD36 chromosome R, complete sequence
Length=2267510

 Score = 749 bits (405),  Expect = 0.0
 Identities = 494/534 (93%), Gaps = 17/534 (3%)
 Strand=Plus/Plus

Query  1        CAAGGTTTCCGTAGGTGAACCTGCGGAAGGATCATTACTGATTTGCTTAATTGCACCACA  60
                ||||||||||||||||||||||||||||||||||||||||||||||||||||||||||||
Sbjct  1865118  CAAGGTTTCCGTAGGTGAACCTGCGGAAGGATCATTACTGATTTGCTTAATTGCACCACA  1865177

Query  61       TGTGTTTTTCTTTGAAACAAACTTGCTTTGGCGGTGGG-CCCAGCCTGCCGCCAGAGGTC  119
                ||||||||  | ||  |||||||||||||||||||||| ||| ||||||||||||||| |
Sbjct  1865178  TGTGTTTTGTTCTG-GACAAACTTGCTTTGGCGGTGGGCCCCTGCCTGCCGCCAGAGGAC  1865236

Query  120      -TAAACTTACAACC-AATTTTTTATCAACTTGTCACACCAGATTATTACTAATAGTCAAA  177
                 ||||||||||||| |||||||||| |||||||  ||| ||||||||  |||||||||||
Sbjct  1865237  ATAAACTTACAACCAAATTTTTTATAAACTTGT--CACGAGATTATTTTTAATAGTCAAA  1865294

Query  178      ACTTTCAACAACGGATCTCTTGGTTCTCGCATCGATGAAGAACGCAGCGAAATGCGATAC  237
                ||||||||||||||||||||||||||||||||||||||||||||||||||||||||||||
Sbjct  1865295  ACTTTCAACAACGGATCTCTTGGTTCTCGCATCGATGAAGAACGCAGCGAAATGCGATAC  1865354

Query  238      GTAATATGAATTGCAGATATTCGTGAATCATCGAATCTTTGAACGCACATTGCGCCCTCT  297
                ||||||||||||||||||||||||||||||||||||||||||||||||||||||||||||
Sbjct  1865355  GTAATATGAATTGCAGATATTCGTGAATCATCGAATCTTTGAACGCACATTGCGCCCTCT  1865414

Query  298      GGTATTCCGGAGGGCATGCCTGTTTGAGCGTCGTTTCTCCCTCAAACCGCT-GGGTTTGG  356
                |||||||||||||||||||||||||||||||||||||||||||||||| || ||||||||
Sbjct  1865415  GGTATTCCGGAGGGCATGCCTGTTTGAGCGTCGTTTCTCCCTCAAACCCCTAGGGTTTGG  1865474

Query  357      TGTTGAGCAATACGACTTGGGTTTGCTTGAAAGACGGTAGTGGTA-A-GGCGG-GATCGC  413
                |||||||||||||||||||||||||||||||||| | |||||||| | ||||| ||| ||
Sbjct  1865475  TGTTGAGCAATACGACTTGGGTTTGCTTGAAAGATGATAGTGGTATAAGGCGGAGAT-GC  1865533

Query  414      TTTGACAATGGCTTAGGTCTAACCAAAAACATTGCTT-G-CGG-CGGTAACGTCCACCAC  470
                 ||||||||||||||||| |||||||||||||||||  | ||| |  |  ||||  ||| 
Sbjct  1865534  -TTGACAATGGCTTAGGTGTAACCAAAAACATTGCTAAGGCGGTCTCTGGCGTCGCCCAT  1865592

Query  471      GTATA-TCTTCAAACTTTGACCTCAAATCAGGTAGGACTACCCGCTGAACTTAA  523
                 | || ||||||||||||||||||||||||||||||||||||||||||||||||
Sbjct  1865593  TT-TATTCTTCAAACTTTGACCTCAAATCAGGTAGGACTACCCGCTGAACTTAA  1865645


>NC_012867.1 Candida dubliniensis CD36 chromosome R, complete sequence
Length=2267510

 Score = 749 bits (405),  Expect = 0.0
 Identities = 494/534 (93%), Gaps = 17/534 (3%)
 Strand=Plus/Plus

Query  1        CAAGGTTTCCGTAGGTGAACCTGCGGAAGGATCATTACTGATTTGCTTAATTGCACCACA  60
                ||||||||||||||||||||||||||||||||||||||||||||||||||||||||||||
Sbjct  1865118  CAAGGTTTCCGTAGGTGAACCTGCGGAAGGATCATTACTGATTTGCTTAATTGCACCACA  1865177

Query  61       TGTGTTTTTCTTTGAAACAAACTTGCTTTGGCGGTGGG-CCCAGCCTGCCGCCAGAGGTC  119
                ||||||||  | ||  |||||||||||||||||||||| ||| ||||||||||||||| |
Sbjct  1865178  TGTGTTTTGTTCTG-GACAAACTTGCTTTGGCGGTGGGCCCCTGCCTGCCGCCAGAGGAC  1865236

Query  120      -TAAACTTACAACC-AATTTTTTATCAACTTGTCACACCAGATTATTACTAATAGTCAAA  177
                 ||||||||||||| |||||||||| |||||||  ||| ||||||||  |||||||||||
Sbjct  1865237  ATAAACTTACAACCAAATTTTTTATAAACTTGT--CACGAGATTATTTTTAATAGTCAAA  1865294

Query  178      ACTTTCAACAACGGATCTCTTGGTTCTCGCATCGATGAAGAACGCAGCGAAATGCGATAC  237
                ||||||||||||||||||||||||||||||||||||||||||||||||||||||||||||
Sbjct  1865295  ACTTTCAACAACGGATCTCTTGGTTCTCGCATCGATGAAGAACGCAGCGAAATGCGATAC  1865354

Query  238      GTAATATGAATTGCAGATATTCGTGAATCATCGAATCTTTGAACGCACATTGCGCCCTCT  297
                ||||||||||||||||||||||||||||||||||||||||||||||||||||||||||||
Sbjct  1865355  GTAATATGAATTGCAGATATTCGTGAATCATCGAATCTTTGAACGCACATTGCGCCCTCT  1865414

Query  298      GGTATTCCGGAGGGCATGCCTGTTTGAGCGTCGTTTCTCCCTCAAACCGCT-GGGTTTGG  356
                |||||||||||||||||||||||||||||||||||||||||||||||| || ||||||||
Sbjct  1865415  GGTATTCCGGAGGGCATGCCTGTTTGAGCGTCGTTTCTCCCTCAAACCCCTAGGGTTTGG  1865474

Query  357      TGTTGAGCAATACGACTTGGGTTTGCTTGAAAGACGGTAGTGGTA-A-GGCGG-GATCGC  413
                |||||||||||||||||||||||||||||||||| | |||||||| | ||||| ||| ||
Sbjct  1865475  TGTTGAGCAATACGACTTGGGTTTGCTTGAAAGATGATAGTGGTATAAGGCGGAGAT-GC  1865533

Query  414      TTTGACAATGGCTTAGGTCTAACCAAAAACATTGCTT-G-CGG-CGGTAACGTCCACCAC  470
                 ||||||||||||||||| |||||||||||||||||  | ||| |  |  ||||  ||| 
Sbjct  1865534  -TTGACAATGGCTTAGGTGTAACCAAAAACATTGCTAAGGCGGTCTCTGGCGTCGCCCAT  1865592

Query  471      GTATA-TCTTCAAACTTTGACCTCAAATCAGGTAGGACTACCCGCTGAACTTAA  523
                 | || ||||||||||||||||||||||||||||||||||||||||||||||||
Sbjct  1865593  TT-TATTCTTCAAACTTTGACCTCAAATCAGGTAGGACTACCCGCTGAACTTAA  1865645


>AMGY01000013.1 Capronia epimyces CBS 606.96 aczIQ-supercont1.13, whole genome 
shotgun sequence
Length=23758

 Score = 647 bits (350),  Expect = 0.0
 Identities = 355/357 (99%), Gaps = 1/357 (0%)
 Strand=Plus/Plus

Query  167   TAATAGTCAAAACTTTCAACAACGGATCTCTTGGTTCTCGCATCGATGAAGAACGCAGCG  226
             ||| || |||||||||||||||||||||||||||||||||||||||||||||||||||||
Sbjct  6652  TAAAAG-CAAAACTTTCAACAACGGATCTCTTGGTTCTCGCATCGATGAAGAACGCAGCG  6710

Query  227   AAATGCGATACGTAATATGAATTGCAGATATTCGTGAATCATCGAATCTTTGAACGCACA  286
             ||||||||||||||||||||||||||||||||||||||||||||||||||||||||||||
Sbjct  6711  AAATGCGATACGTAATATGAATTGCAGATATTCGTGAATCATCGAATCTTTGAACGCACA  6770

Query  287   TTGCGCCCTCTGGTATTCCGGAGGGCATGCCTGTTTGAGCGTCGTTTCTCCCTCAAACCG  346
             ||||||||||||||||||||||||||||||||||||||||||||||||||||||||||||
Sbjct  6771  TTGCGCCCTCTGGTATTCCGGAGGGCATGCCTGTTTGAGCGTCGTTTCTCCCTCAAACCG  6830

Query  347   CTGGGTTTGGTGTTGAGCAATACGACTTGGGTTTGCTTGAAAGACGGTAGTGGTAAGGCG  406
             ||||||||||||||||||||||||||||||||||||||||||||||||||||||||||||
Sbjct  6831  CTGGGTTTGGTGTTGAGCAATACGACTTGGGTTTGCTTGAAAGACGGTAGTGGTAAGGCG  6890

Query  407   GGATCGCTTTGACAATGGCTTAGGTCTAACCAAAAACATTGCTTGCGGCGGTAACGTCCA  466
             ||||||||||||||||||||||||||||||||||||||||||||||||||||||||||||
Sbjct  6891  GGATCGCTTTGACAATGGCTTAGGTCTAACCAAAAACATTGCTTGCGGCGGTAACGTCCA  6950

Query  467   CCACGTATATCTTCAAACTTTGACCTCAAATCAGGTAGGACTACCCGCTGAACTTAA  523
             |||||||||||||||||||||||||||||||||||||||||||||||||||||||||
Sbjct  6951  CCACGTATATCTTCAAACTTTGACCTCAAATCAGGTAGGACTACCCGCTGAACTTAA  7007


 Score = 71.3 bits (38),  Expect = 3e-08
 Identities = 38/38 (100%), Gaps = 0/38 (0%)
 Strand=Plus/Plus

Query  1     CAAGGTTTCCGTAGGTGAACCTGCGGAAGGATCATTAC  38
             ||||||||||||||||||||||||||||||||||||||
Sbjct  6521  CAAGGTTTCCGTAGGTGAACCTGCGGAAGGATCATTAC  6558


>NW_006912916.1 Capronia epimyces CBS 606.96 aczIQ-supercont1.13, whole genome 
shotgun sequence
Length=23758

 Score = 647 bits (350),  Expect = 0.0
 Identities = 355/357 (99%), Gaps = 1/357 (0%)
 Strand=Plus/Plus

Query  167   TAATAGTCAAAACTTTCAACAACGGATCTCTTGGTTCTCGCATCGATGAAGAACGCAGCG  226
             ||| || |||||||||||||||||||||||||||||||||||||||||||||||||||||
Sbjct  6652  TAAAAG-CAAAACTTTCAACAACGGATCTCTTGGTTCTCGCATCGATGAAGAACGCAGCG  6710

Query  227   AAATGCGATACGTAATATGAATTGCAGATATTCGTGAATCATCGAATCTTTGAACGCACA  286
             ||||||||||||||||||||||||||||||||||||||||||||||||||||||||||||
Sbjct  6711  AAATGCGATACGTAATATGAATTGCAGATATTCGTGAATCATCGAATCTTTGAACGCACA  6770

Query  287   TTGCGCCCTCTGGTATTCCGGAGGGCATGCCTGTTTGAGCGTCGTTTCTCCCTCAAACCG  346
             ||||||||||||||||||||||||||||||||||||||||||||||||||||||||||||
Sbjct  6771  TTGCGCCCTCTGGTATTCCGGAGGGCATGCCTGTTTGAGCGTCGTTTCTCCCTCAAACCG  6830

Query  347   CTGGGTTTGGTGTTGAGCAATACGACTTGGGTTTGCTTGAAAGACGGTAGTGGTAAGGCG  406
             ||||||||||||||||||||||||||||||||||||||||||||||||||||||||||||
Sbjct  6831  CTGGGTTTGGTGTTGAGCAATACGACTTGGGTTTGCTTGAAAGACGGTAGTGGTAAGGCG  6890

Query  407   GGATCGCTTTGACAATGGCTTAGGTCTAACCAAAAACATTGCTTGCGGCGGTAACGTCCA  466
             ||||||||||||||||||||||||||||||||||||||||||||||||||||||||||||
Sbjct  6891  GGATCGCTTTGACAATGGCTTAGGTCTAACCAAAAACATTGCTTGCGGCGGTAACGTCCA  6950

Query  467   CCACGTATATCTTCAAACTTTGACCTCAAATCAGGTAGGACTACCCGCTGAACTTAA  523
             |||||||||||||||||||||||||||||||||||||||||||||||||||||||||
Sbjct  6951  CCACGTATATCTTCAAACTTTGACCTCAAATCAGGTAGGACTACCCGCTGAACTTAA  7007


 Score = 71.3 bits (38),  Expect = 3e-08
 Identities = 38/38 (100%), Gaps = 0/38 (0%)
 Strand=Plus/Plus

Query  1     CAAGGTTTCCGTAGGTGAACCTGCGGAAGGATCATTAC  38
             ||||||||||||||||||||||||||||||||||||||
Sbjct  6521  CAAGGTTTCCGTAGGTGAACCTGCGGAAGGATCATTAC  6558


>QLNQ01000024.1 Candida viswanathii strain ATCC 20962 contig8, whole genome shotgun 
sequence
Length=1708484

 Score = 549 bits (297),  Expect = 3e-152
 Identities = 460/532 (86%), Gaps = 38/532 (7%)
 Strand=Plus/Minus

Query  1        CAAGGTTTCCGTAGGTGAACCTGCGGAAGGATCATTACTGATTTGCTTAATTGCACCACA  60
                ||||||||||||||||||||||||||||||||||||||||||||||||||||||||||||
Sbjct  1677656  CAAGGTTTCCGTAGGTGAACCTGCGGAAGGATCATTACTGATTTGCTTAATTGCACCACA  1677597

Query  61       TGTGTTTTTCTTTGAAACAAACTTGCTTTGGCGGTGGG---CCC-AGCCT-GCCGCCAGA  115
                |||||||||| ||||| | ||| ||||||||||| |||   ||| || || |||||||||
Sbjct  1677596  TGTGTTTTTCATTGAA-C-AAC-TGCTTTGGCGGGGGGACACCCTAGTCTCGCCGCCAGA  1677540

Query  116      GGTCTAAACTTACAAC-CAATTTTTTATCAACTTGTCACACCAGATTATTACTAATAGTC  174
                ||||  ||| || |||  || |||||||  ||  |||| | | ||||| |||||||||||
Sbjct  1677539  GGTCACAAC-TA-AACAAAACTTTTTAT-TACCAGTCA-AAC-GATTA-TACTAATAGTC  1677486

Query  175      AAAACTTTCAACAACGGATCTCTTGGTTCTCGCATCGATGAAGAACGCAGCGAAATGCGA  234
                ||||||||||||||||||||||||||||||||||||||||||||||||||||||||||||
Sbjct  1677485  AAAACTTTCAACAACGGATCTCTTGGTTCTCGCATCGATGAAGAACGCAGCGAAATGCGA  1677426

Query  235      TACGTAATATGAATTGCAGATATTCGTGAATCATCGAATCTTTGAACGCACATTGCGCCC  294
                ||||||||||||||||||||||||||||||||||||||||||||||||||||||||||||
Sbjct  1677425  TACGTAATATGAATTGCAGATATTCGTGAATCATCGAATCTTTGAACGCACATTGCGCCC  1677366

Query  295      TCTGGTATTCCGGAGGGCATGCCTGTTTGAGCGTCGTTTCTCCCTCAAACCGCTGGGTTT  354
                | |||||||||  |||||||||||||||||||||| |||||||||||| || | ||||||
Sbjct  1677365  TTTGGTATTCCAAAGGGCATGCCTGTTTGAGCGTCATTTCTCCCTCAAGCCCCCGGGTTT  1677306

Query  355      GGTGTTGAGCAATACGACTTGGGTTTGCTTGAAAGACGGTA-GTGGTAAGGCGGGATCGC  413
                |||||||||||||||| ||| |||||| |||||||||| || |||| | | |   ||   
Sbjct  1677305  GGTGTTGAGCAATACG-CTTCGGTTTGTTTGAAAGACG-TACGTGG-A-GACT--ATA--  1677254

Query  414      TTTGACAATGGCTTAGGT-CTAACCAAAAACATTGCTTGCGGCGGTAACGTCCACCACGT  472
                || | | |   ||||||| ||| ||||||||   ||||| | | ||   | |||||||  
Sbjct  1677253  TTAG-CGA---CTTAGGTTCTA-CCAAAAAC---GCTTGTG-CAGT-CGGCCCACCACAG  1677204

Query  473      ATATCTTCAAAC-TTTGACCTCAAATCAGGTAGGACTACCCGCTGAACTTAA  523
                 | | ||| ||| |||||||||||||||||||||||||||||||||||||||
Sbjct  1677203  CT-T-TTCTAACTTTTGACCTCAAATCAGGTAGGACTACCCGCTGAACTTAA  1677154


 Score = 549 bits (297),  Expect = 3e-152
 Identities = 460/532 (86%), Gaps = 38/532 (7%)
 Strand=Plus/Minus

Query  1        CAAGGTTTCCGTAGGTGAACCTGCGGAAGGATCATTACTGATTTGCTTAATTGCACCACA  60
                ||||||||||||||||||||||||||||||||||||||||||||||||||||||||||||
Sbjct  1687772  CAAGGTTTCCGTAGGTGAACCTGCGGAAGGATCATTACTGATTTGCTTAATTGCACCACA  1687713

Query  61       TGTGTTTTTCTTTGAAACAAACTTGCTTTGGCGGTGGG---CCC-AGCCT-GCCGCCAGA  115
                |||||||||| ||||| | ||| ||||||||||| |||   ||| || || |||||||||
Sbjct  1687712  TGTGTTTTTCATTGAA-C-AAC-TGCTTTGGCGGGGGGACACCCTAGTCTCGCCGCCAGA  1687656

Query  116      GGTCTAAACTTACAAC-CAATTTTTTATCAACTTGTCACACCAGATTATTACTAATAGTC  174
                ||||  ||| || |||  || |||||||  ||  |||| | | ||||| |||||||||||
Sbjct  1687655  GGTCACAAC-TA-AACAAAACTTTTTAT-TACCAGTCA-AAC-GATTA-TACTAATAGTC  1687602

Query  175      AAAACTTTCAACAACGGATCTCTTGGTTCTCGCATCGATGAAGAACGCAGCGAAATGCGA  234
                ||||||||||||||||||||||||||||||||||||||||||||||||||||||||||||
Sbjct  1687601  AAAACTTTCAACAACGGATCTCTTGGTTCTCGCATCGATGAAGAACGCAGCGAAATGCGA  1687542

Query  235      TACGTAATATGAATTGCAGATATTCGTGAATCATCGAATCTTTGAACGCACATTGCGCCC  294
                ||||||||||||||||||||||||||||||||||||||||||||||||||||||||||||
Sbjct  1687541  TACGTAATATGAATTGCAGATATTCGTGAATCATCGAATCTTTGAACGCACATTGCGCCC  1687482

Query  295      TCTGGTATTCCGGAGGGCATGCCTGTTTGAGCGTCGTTTCTCCCTCAAACCGCTGGGTTT  354
                | |||||||||  |||||||||||||||||||||| |||||||||||| || | ||||||
Sbjct  1687481  TTTGGTATTCCAAAGGGCATGCCTGTTTGAGCGTCATTTCTCCCTCAAGCCCCCGGGTTT  1687422

Query  355      GGTGTTGAGCAATACGACTTGGGTTTGCTTGAAAGACGGTA-GTGGTAAGGCGGGATCGC  413
                |||||||||||||||| ||| |||||| |||||||||| || |||| | | |   ||   
Sbjct  1687421  GGTGTTGAGCAATACG-CTTCGGTTTGTTTGAAAGACG-TACGTGG-A-GACT--ATA--  1687370

Query  414      TTTGACAATGGCTTAGGT-CTAACCAAAAACATTGCTTGCGGCGGTAACGTCCACCACGT  472
                || | | |   ||||||| ||| ||||||||   ||||| | | ||   | |||||||  
Sbjct  1687369  TTAG-CGA---CTTAGGTTCTA-CCAAAAAC---GCTTGTG-CAGT-CGGCCCACCACAG  1687320

Query  473      ATATCTTCAAAC-TTTGACCTCAAATCAGGTAGGACTACCCGCTGAACTTAA  523
                 | | ||| ||| |||||||||||||||||||||||||||||||||||||||
Sbjct  1687319  CT-T-TTCTAACTTTTGACCTCAAATCAGGTAGGACTACCCGCTGAACTTAA  1687270


 Score = 549 bits (297),  Expect = 3e-152
 Identities = 460/532 (86%), Gaps = 38/532 (7%)
 Strand=Plus/Minus

Query  1        CAAGGTTTCCGTAGGTGAACCTGCGGAAGGATCATTACTGATTTGCTTAATTGCACCACA  60
                ||||||||||||||||||||||||||||||||||||||||||||||||||||||||||||
Sbjct  1697875  CAAGGTTTCCGTAGGTGAACCTGCGGAAGGATCATTACTGATTTGCTTAATTGCACCACA  1697816

Query  61       TGTGTTTTTCTTTGAAACAAACTTGCTTTGGCGGTGGG---CCC-AGCCT-GCCGCCAGA  115
                |||||||||| ||||| | ||| ||||||||||| |||   ||| || || |||||||||
Sbjct  1697815  TGTGTTTTTCATTGAA-C-AAC-TGCTTTGGCGGGGGGACACCCTAGTCTCGCCGCCAGA  1697759

Query  116      GGTCTAAACTTACAAC-CAATTTTTTATCAACTTGTCACACCAGATTATTACTAATAGTC  174
                ||||  ||| || |||  || |||||||  ||  |||| | | ||||| |||||||||||
Sbjct  1697758  GGTCACAAC-TA-AACAAAACTTTTTAT-TACCAGTCA-AAC-GATTA-TACTAATAGTC  1697705

Query  175      AAAACTTTCAACAACGGATCTCTTGGTTCTCGCATCGATGAAGAACGCAGCGAAATGCGA  234
                ||||||||||||||||||||||||||||||||||||||||||||||||||||||||||||
Sbjct  1697704  AAAACTTTCAACAACGGATCTCTTGGTTCTCGCATCGATGAAGAACGCAGCGAAATGCGA  1697645

Query  235      TACGTAATATGAATTGCAGATATTCGTGAATCATCGAATCTTTGAACGCACATTGCGCCC  294
                ||||||||||||||||||||||||||||||||||||||||||||||||||||||||||||
Sbjct  1697644  TACGTAATATGAATTGCAGATATTCGTGAATCATCGAATCTTTGAACGCACATTGCGCCC  1697585

Query  295      TCTGGTATTCCGGAGGGCATGCCTGTTTGAGCGTCGTTTCTCCCTCAAACCGCTGGGTTT  354
                | |||||||||  |||||||||||||||||||||| |||||||||||| || | ||||||
Sbjct  1697584  TTTGGTATTCCAAAGGGCATGCCTGTTTGAGCGTCATTTCTCCCTCAAGCCCCCGGGTTT  1697525

Query  355      GGTGTTGAGCAATACGACTTGGGTTTGCTTGAAAGACGGTA-GTGGTAAGGCGGGATCGC  413
                |||||||||||||||| ||| |||||| |||||||||| || |||| | | |   ||   
Sbjct  1697524  GGTGTTGAGCAATACG-CTTCGGTTTGTTTGAAAGACG-TACGTGG-A-GACT--ATA--  1697473

Query  414      TTTGACAATGGCTTAGGT-CTAACCAAAAACATTGCTTGCGGCGGTAACGTCCACCACGT  472
                || | | |   ||||||| ||| ||||||||   ||||| | | ||   | |||||||  
Sbjct  1697472  TTAG-CGA---CTTAGGTTCTA-CCAAAAAC---GCTTGTG-CAGT-CGGCCCACCACAG  1697423

Query  473      ATATCTTCAAAC-TTTGACCTCAAATCAGGTAGGACTACCCGCTGAACTTAA  523
                 | | ||| ||| |||||||||||||||||||||||||||||||||||||||
Sbjct  1697422  CT-T-TTCTAACTTTTGACCTCAAATCAGGTAGGACTACCCGCTGAACTTAA  1697373


 Score = 549 bits (297),  Expect = 3e-152
 Identities = 460/532 (86%), Gaps = 38/532 (7%)
 Strand=Plus/Minus

Query  1        CAAGGTTTCCGTAGGTGAACCTGCGGAAGGATCATTACTGATTTGCTTAATTGCACCACA  60
                ||||||||||||||||||||||||||||||||||||||||||||||||||||||||||||
Sbjct  1707998  CAAGGTTTCCGTAGGTGAACCTGCGGAAGGATCATTACTGATTTGCTTAATTGCACCACA  1707939

Query  61       TGTGTTTTTCTTTGAAACAAACTTGCTTTGGCGGTGGG---CCC-AGCCT-GCCGCCAGA  115
                |||||||||| ||||| | ||| ||||||||||| |||   ||| || || |||||||||
Sbjct  1707938  TGTGTTTTTCATTGAA-C-AAC-TGCTTTGGCGGGGGGACACCCTAGTCTCGCCGCCAGA  1707882

Query  116      GGTCTAAACTTACAAC-CAATTTTTTATCAACTTGTCACACCAGATTATTACTAATAGTC  174
                ||||  ||| || |||  || |||||||  ||  |||| | | ||||| |||||||||||
Sbjct  1707881  GGTCACAAC-TA-AACAAAACTTTTTAT-TACCAGTCA-AAC-GATTA-TACTAATAGTC  1707828

Query  175      AAAACTTTCAACAACGGATCTCTTGGTTCTCGCATCGATGAAGAACGCAGCGAAATGCGA  234
                ||||||||||||||||||||||||||||||||||||||||||||||||||||||||||||
Sbjct  1707827  AAAACTTTCAACAACGGATCTCTTGGTTCTCGCATCGATGAAGAACGCAGCGAAATGCGA  1707768

Query  235      TACGTAATATGAATTGCAGATATTCGTGAATCATCGAATCTTTGAACGCACATTGCGCCC  294
                ||||||||||||||||||||||||||||||||||||||||||||||||||||||||||||
Sbjct  1707767  TACGTAATATGAATTGCAGATATTCGTGAATCATCGAATCTTTGAACGCACATTGCGCCC  1707708

Query  295      TCTGGTATTCCGGAGGGCATGCCTGTTTGAGCGTCGTTTCTCCCTCAAACCGCTGGGTTT  354
                | |||||||||  |||||||||||||||||||||| |||||||||||| || | ||||||
Sbjct  1707707  TTTGGTATTCCAAAGGGCATGCCTGTTTGAGCGTCATTTCTCCCTCAAGCCCCCGGGTTT  1707648

Query  355      GGTGTTGAGCAATACGACTTGGGTTTGCTTGAAAGACGGTA-GTGGTAAGGCGGGATCGC  413
                |||||||||||||||| ||| |||||| |||||||||| || |||| | | |   ||   
Sbjct  1707647  GGTGTTGAGCAATACG-CTTCGGTTTGTTTGAAAGACG-TACGTGG-A-GACT--ATA--  1707596

Query  414      TTTGACAATGGCTTAGGT-CTAACCAAAAACATTGCTTGCGGCGGTAACGTCCACCACGT  472
                || | | |   ||||||| ||| ||||||||   ||||| | | ||   | |||||||  
Sbjct  1707595  TTAG-CGA---CTTAGGTTCTA-CCAAAAAC---GCTTGTG-CAGT-CGGCCCACCACAG  1707546

Query  473      ATATCTTCAAAC-TTTGACCTCAAATCAGGTAGGACTACCCGCTGAACTTAA  523
                 | | ||| ||| |||||||||||||||||||||||||||||||||||||||
Sbjct  1707545  CT-T-TTCTAACTTTTGACCTCAAATCAGGTAGGACTACCCGCTGAACTTAA  1707496


 Score = 536 bits (290),  Expect = 2e-148
 Identities = 456/529 (86%), Gaps = 39/529 (7%)
 Strand=Plus/Minus

Query  1        CAAGGTTTCCGTAGGTGAACCTGCGGAAGGATCATTACTGATTTGCTTAATTGCACCACA  60
                ||||||||||||||||||||||||||||||||||||||||||||||||||||||||||||
Sbjct  1667533  CAAGGTTTCCGTAGGTGAACCTGCGGAAGGATCATTACTGATTTGCTTAATTGCACCACA  1667474

Query  61       TGTGTTTTTCTTTGAAACAAACTTGCTTTGGCGGTGGG-CCCAGCCT-GCCGCCAGAGGT  118
                ||||||||||  |||| | | | ||||||||||| ||| ||||| || ||||||||||||
Sbjct  1667473  TGTGTTTTTCACTGAA-C-AGC-TGCTTTGGCGGGGGGACCCAGTCTCGCCGCCAGAGGT  1667417

Query  119      CTAAACTTACAACC-AATTTTTTATCAACTTGTCACACCAGATTATTACTAATAGTCAAA  177
                |  ||| || |||| || |||||||  ||  |||| | | ||||| ||||||||||||||
Sbjct  1667416  CACAAC-TA-AACCAAACTTTTTAT-TACCAGTCA-AAC-GATTA-TACTAATAGTCAAA  1667363

Query  178      ACTTTCAACAACGGATCTCTTGGTTCTCGCATCGATGAAGAACGCAGCGAAATGCGATAC  237
                ||||||||||||||||||||||||||||||||||||||||||||||||||||||||||||
Sbjct  1667362  ACTTTCAACAACGGATCTCTTGGTTCTCGCATCGATGAAGAACGCAGCGAAATGCGATAC  1667303

Query  238      GTAATATGAATTGCAGATATTCGTGAATCATCGAATCTTTGAACGCACATTGCGCCCTCT  297
                |||||||||||||||||||||||||||||||||||||||||||||||||||||||||| |
Sbjct  1667302  GTAATATGAATTGCAGATATTCGTGAATCATCGAATCTTTGAACGCACATTGCGCCCTTT  1667243

Query  298      GGTATTCCGGAGGGCATGCCTGTTTGAGCGTCGTTTCTCCCTCAAACCGCTGGGTTTGGT  357
                ||||||||  |||||||||||||||||||||| |||||||||||| || | |||||||||
Sbjct  1667242  GGTATTCCAAAGGGCATGCCTGTTTGAGCGTCATTTCTCCCTCAAGCCCC-GGGTTTGGT  1667184

Query  358      GTTGAGCAATACGACTTGGGTTTGCTTGAAAGACGGTA-GTGGTAAGGCGGGATCGCTTT  416
                ||||||||||||| |   |||||| |||||||||| || |||| | | |   ||   || 
Sbjct  1667183  GTTGAGCAATACGCC---GGTTTGTTTGAAAGACG-TACGTGG-A-GACT--ATA--TTA  1667134

Query  417      GACAATGGCTTAGGT-CTAACCAAAAACATTGCTTGCGGCGGTAACGTCCACCACGTATA  475
                | | |   ||||||| ||| |||||| |   ||||| | | ||   | |||||||   | 
Sbjct  1667133  G-CGA---CTTAGGTTCTA-CCAAAA-C---GCTTGTG-CAGT-CGGCCCACCACAGCT-  1667086

Query  476      TCTTCAAAC-TTTGACCTCAAATCAGGTAGGACTACCCGCTGAACTTAA  523
                | ||| ||| |||||||||||||||||||||||||||||||||||||||
Sbjct  1667085  T-TTCTAACTTTTGACCTCAAATCAGGTAGGACTACCCGCTGAACTTAA  1667038


>LBNG01000280.1 Candida sp. LDI48194 Contig_74_mapping, whole genome shotgun 
sequence
Length=19946

 Score = 531 bits (287),  Expect = 1e-146
 Identities = 456/533 (86%), Gaps = 30/533 (6%)
 Strand=Plus/Plus

Query  1      CAAGGTTTCCGTAGGTGAACCTGCGGAAGGATCATTACTGATTTGCTTAATTGCACCACA  60
              ||||||||||||||||||||||||||||||||||||||||||||||||||||||||||||
Sbjct  14189  CAAGGTTTCCGTAGGTGAACCTGCGGAAGGATCATTACTGATTTGCTTAATTGCACCACA  14248

Query  61     TGTGTTTTTCTTTGAAACAAACTTGCTTTGGCGGTGGG-CCCAGCCTGCCGCCAGAGGTC  119
              |||||||||  ||| |||||| || |||||| || |||  | | ||| ||||||||||| 
Sbjct  14249  TGTGTTTTTTATTG-AACAAA-TTTCTTTGGTGGCGGGAGCAATCCTACCGCCAGAGGT-  14305

Query  120    TA-AACTTACAACC-AATTTTTTATCAACTTGTCACACCAGATT-ATTACT--AATAGTC  174
              || ||| || |||| || |||||||  ||  |||| ||  |||| |||| |  |||||||
Sbjct  14306  TATAAC-TA-AACCAAACTTTTTATTTAC-AGTCAAACTTGATTTATTATTACAATAGTC  14362

Query  175    AAAACTTTCAACAACGGATCTCTTGGTTCTCGCATCGATGAAGAACGCAGCGAAATGCGA  234
              ||||||||||||||||||||||||||||||||||||||||||||||||||||||||||||
Sbjct  14363  AAAACTTTCAACAACGGATCTCTTGGTTCTCGCATCGATGAAGAACGCAGCGAAATGCGA  14422

Query  235    TACGTAATATGAATTGCAGATATTCGTGAATCATCGAATCTTTGAACGCACATTGCGCCC  294
              ||||||||||||||||||||||||||||||||||||||||||||||||||||||||||||
Sbjct  14423  TACGTAATATGAATTGCAGATATTCGTGAATCATCGAATCTTTGAACGCACATTGCGCCC  14482

Query  295    TCTGGTATTCCGGAGGGCATGCCTGTTTGAGCGTCGTTTCTCCCTCAAACCGCTGGGTTT  354
              | |||||||||  |||||||||||||||||||||| ||||||||||||||| | ||||||
Sbjct  14483  TTTGGTATTCCAAAGGGCATGCCTGTTTGAGCGTCATTTCTCCCTCAAACCCCCGGGTTT  14542

Query  355    GGTGTTGAGCAATACGACTTGGGTTTGCTTGAAAGACGGTA--GTGGTAAGGCGGGATCG  412
              |||||||||||||||| ||  |||||| ||||||||   ||  |||| ||  |   ||  
Sbjct  14543  GGTGTTGAGCAATACG-CTA-GGTTTGTTTGAAAGAATTTAACGTGGAAA--CTT-AT--  14595

Query  413    CTTTGACAATGGCTTAGGTCTAACCAAAAACATTGCTTGCGGCGGTAACGTCCACCACG-  471
               ||| | |  | ||||||| || ||||||||  |  ||  | |  ||  | |||||||  
Sbjct  14596  -TTT-A-AGCGACTTAGGTTTATCCAAAAACGCTTATTTTG-C--TAGTGGCCACCACAA  14649

Query  472    TATATCTTCA-AACTTTGACCTCAAATCAGGTAGGACTACCCGCTGAACTTAA  523
              | ||| |||| ||||||||||||||||||||||||||||||||||||||||||
Sbjct  14650  TTTAT-TTCATAACTTTGACCTCAAATCAGGTAGGACTACCCGCTGAACTTAA  14701


 Score = 525 bits (284),  Expect = 5e-145
 Identities = 455/533 (85%), Gaps = 29/533 (5%)
 Strand=Plus/Plus

Query  1     CAAGGTTTCCGTAGGTGAACCTGCGGAAGGATCATTACTGATTTGCTTAATTGCACCACA  60
             ||||||||||||||||||||||||||||||||||||||||||||||||||||||||||||
Sbjct  3510  CAAGGTTTCCGTAGGTGAACCTGCGGAAGGATCATTACTGATTTGCTTAATTGCACCACA  3569

Query  61    TGTGTTTTTCTTTGAAACAAACTTGCTTTGGCGGTGGG-CCCAGCCTGCCGCCAGAGGTC  119
             |||||||||  ||| |||||| || |||||| || |||  | | ||| ||||||||||| 
Sbjct  3570  TGTGTTTTTTATTG-AACAAA-TTTCTTTGGTGGCGGGAGCAATCCTACCGCCAGAGGT-  3626

Query  120   TA-AACTTACAACC-AATTTTTTATCAACTTGTCACACCAGATT-ATTACT--AATAGTC  174
             || ||| || |||| || |||||||  ||  |||| ||  |||| |||| |  |||||||
Sbjct  3627  TATAAC-TA-AACCAAACTTTTTATTTAC-AGTCAAACTTGATTTATTATTACAATAGTC  3683

Query  175   AAAACTTTCAACAACGGATCTCTTGGTTCTCGCATCGATGAAGAACGCAGCGAAATGCGA  234
             ||||||||||||||||||||||||||||||||||||||||||||||||||||||||||||
Sbjct  3684  AAAACTTTCAACAACGGATCTCTTGGTTCTCGCATCGATGAAGAACGCAGCGAAATGCGA  3743

Query  235   TACGTAATATGAATTGCAGATATTCGTGAATCATCGAATCTTTGAACGCACATTGCGCCC  294
             ||||||||||||||||||||||||||||||||||||||||||||||||||||||||||||
Sbjct  3744  TACGTAATATGAATTGCAGATATTCGTGAATCATCGAATCTTTGAACGCACATTGCGCCC  3803

Query  295   TCTGGTATTCCGGAGGGCATGCCTGTTTGAGCGTCGTTTCTCCCTCAAACCGCTGGGTTT  354
             | |||||||||  |||||||||||||||||||||| ||||||||||||||| | ||||||
Sbjct  3804  TTTGGTATTCCAAAGGGCATGCCTGTTTGAGCGTCATTTCTCCCTCAAACCCCCGGGTTT  3863

Query  355   GGTGTTGAGCAATACGACTTGGGTTTGCTTGAAAGACGGTAGTGGTAAGGCGGGATCGCT  414
             |||||||||||||||| ||  |||||| ||||||||   |  |  ||| |  |||   ||
Sbjct  3864  GGTGTTGAGCAATACG-CTA-GGTTTGTTTGAAAGAA--T--T--TAACGTTGGAAA-CT  3914

Query  415   T-TGACAATGG-CTTAGGTCTAACCAAAAACATTGCTTGCGGCGGTAACGTCCACCACG-  471
             | |   ||  | ||||||| || ||||||||  |  ||  | |  ||  | |||||||  
Sbjct  3915  TATTTTAAGCGACTTAGGTTTATCCAAAAACGCTTATTTTG-C--TAGTGGCCACCACAA  3971

Query  472   TATATCTTCA-AACTTTGACCTCAAATCAGGTAGGACTACCCGCTGAACTTAA  523
             | ||| |||| ||||||||||||||||||||||||||||||||||||||||||
Sbjct  3972  TTTAT-TTCATAACTTTGACCTCAAATCAGGTAGGACTACCCGCTGAACTTAA  4023


>WUJJ01000645.1 Candida sp. LN1 LN_645, whole genome shotgun sequence
Length=9991

 Score = 529 bits (286),  Expect = 4e-146
 Identities = 455/532 (86%), Gaps = 30/532 (6%)
 Strand=Plus/Minus

Query  1     CAAGGTTTCCGTAGGTGAACCTGCGGAAGGATCATTACTGATTTGCTTAATTGCACCACA  60
             ||||||||||||||||||||||||||||||||||||||||||||||||||||||||||||
Sbjct  6023  CAAGGTTTCCGTAGGTGAACCTGCGGAAGGATCATTACTGATTTGCTTAATTGCACCACA  5964

Query  61    TGTGTTTTTCTTTGAAACAAACTTGCTTTGGCGGTGGG-CCCAGCCTGCCGCCAGAGGTC  119
             |||||||||  ||| |||||| || |||||| || |||  | | ||| ||||||||||| 
Sbjct  5963  TGTGTTTTTTATTG-AACAAA-TTTCTTTGGTGGCGGGAGCAATCCTACCGCCAGAGGT-  5907

Query  120   TA-AACTTACAACC-AATTTTTTATCAACTTGTCACACCAGATT-ATTACT--AATAGTC  174
             || ||| || |||| || |||||||  ||  |||| ||  |||| |||| |  |||||||
Sbjct  5906  TATAAC-TA-AACCAAACTTTTTATTTAC-AGTCAAACTTGATTTATTATTACAATAGTC  5850

Query  175   AAAACTTTCAACAACGGATCTCTTGGTTCTCGCATCGATGAAGAACGCAGCGAAATGCGA  234
             ||||||||||||||||||||||||||||||||||||||||||||||||||||||||||||
Sbjct  5849  AAAACTTTCAACAACGGATCTCTTGGTTCTCGCATCGATGAAGAACGCAGCGAAATGCGA  5790

Query  235   TACGTAATATGAATTGCAGATATTCGTGAATCATCGAATCTTTGAACGCACATTGCGCCC  294
             ||||||||||||||||||||||||||||||||||||||||||||||||||||||||||||
Sbjct  5789  TACGTAATATGAATTGCAGATATTCGTGAATCATCGAATCTTTGAACGCACATTGCGCCC  5730

Query  295   TCTGGTATTCCGGAGGGCATGCCTGTTTGAGCGTCGTTTCTCCCTCAAACCGCTGGGTTT  354
             | |||||||||  |||||||||||||||||||||| ||||||||||||||| | ||||||
Sbjct  5729  TTTGGTATTCCAAAGGGCATGCCTGTTTGAGCGTCATTTCTCCCTCAAACCCCCGGGTTT  5670

Query  355   GGTGTTGAGCAATACGACTTGGGTTTGCTTGAAAGACGGTA-GTGGTAAGGCGGGATCGC  413
             |||||||||||||||| ||  |||||| ||||||||   || |||| ||  |   ||   
Sbjct  5669  GGTGTTGAGCAATACG-CTA-GGTTTGTTTGAAAGAATTTACGTGGAAA--CTT-AT---  5618

Query  414   TTTGACAATGGCTTAGGTCTAACCAAAAACATTGCTTGCGGCGGTAACGTCCACCACG-T  472
             ||| | |  | ||||||| || ||||||   ||  ||  | |  ||  | |||||||  |
Sbjct  5617  TTT-A-AGCGACTTAGGTTTATCCAAAACGCTTATTTT-G-C--TAGTGGCCACCACAAT  5564

Query  473   ATATCTTCA-AACTTTGACCTCAAATCAGGTAGGACTACCCGCTGAACTTAA  523
              ||| |||| ||||||||||||||||||||||||||||||||||||||||||
Sbjct  5563  TTAT-TTCATAACTTTGACCTCAAATCAGGTAGGACTACCCGCTGAACTTAA  5513


>GG692410.1 Candida tropicalis MYA-3404 genomic scaffold supercont3.16, whole 
genome shotgun sequence
Length=11104

 Score = 523 bits (283),  Expect = 2e-144
 Identities = 455/533 (85%), Gaps = 31/533 (6%)
 Strand=Plus/Plus

Query  1     CAAGGTTTCCGTAGGTGAACCTGCGGAAGGATCATTACTGATTTGCTTAATTGCACCACA  60
             ||||||||||||||||||||||||||||||||||||||||||||||||||||||||||||
Sbjct  6001  CAAGGTTTCCGTAGGTGAACCTGCGGAAGGATCATTACTGATTTGCTTAATTGCACCACA  6060

Query  61    TGTGTTTTTCTTTGAAACAAACTTGCTTTGGCGGTGGG-CCCAGCCTGCCGCCAGAGGTC  119
             |||||||||  ||| |||||| || |||||| || |||  | | ||| ||||||||||| 
Sbjct  6061  TGTGTTTTTTATTG-AACAAA-TTTCTTTGGTGGCGGGAGCAATCCTACCGCCAGAGGT-  6117

Query  120   TA-AACTTACAACC-AATTTTTTATCAACTTGTCACACCAGATT-ATTACT--AATAGTC  174
             || ||| || |||| || |||||||  ||  |||| ||  |||| |||| |  |||||||
Sbjct  6118  TATAAC-TA-AACCAAACTTTTTATTTAC-AGTCAAACTTGATTTATTATTACAATAGTC  6174

Query  175   AAAACTTTCAACAACGGATCTCTTGGTTCTCGCATCGATGAAGAACGCAGCGAAATGCGA  234
             ||||||||||||||||||||||||||||||||||||||||||||||||||||||||||||
Sbjct  6175  AAAACTTTCAACAACGGATCTCTTGGTTCTCGCATCGATGAAGAACGCAGCGAAATGCGA  6234

Query  235   TACGTAATATGAATTGCAGATATTCGTGAATCATCGAATCTTTGAACGCACATTGCGCCC  294
             ||||||||||||||||||||||||||||||||||||||||||||||||||||||||||||
Sbjct  6235  TACGTAATATGAATTGCAGATATTCGTGAATCATCGAATCTTTGAACGCACATTGCGCCC  6294

Query  295   TCTGGTATTCCGGAGGGCATGCCTGTTTGAGCGTCGTTTCTCCCTCAAACCGCTGGGTTT  354
             | |||||||||  |||||||||||||||||||||| ||||||||||||||| | ||||||
Sbjct  6295  TTTGGTATTCCAAAGGGCATGCCTGTTTGAGCGTCATTTCTCCCTCAAACCCCCGGGTTT  6354

Query  355   GGTGTTGAGCAATACGACTTGGGTTTGCTTGAAAGACGGTA--GTGGTAAGGCGGGATCG  412
             |||||||||||||||| ||  |||||| ||||||||   ||  |||| ||  |   ||  
Sbjct  6355  GGTGTTGAGCAATACG-CTA-GGTTTGTTTGAAAGAATTTAACGTGGAAA--CTT-AT--  6407

Query  413   CTTTGACAATGGCTTAGGTCTAACCAAAAACATTGCTTGCGGCGGTAACGTCCACCACG-  471
              ||| | |  | ||||||| || ||||||   ||  ||  | |  ||  | |||||||  
Sbjct  6408  -TTT-A-AGCGACTTAGGTTTATCCAAAACGCTTATTTT-G-C--TAGTGGCCACCACAA  6460

Query  472   TATATCTTCA-AACTTTGACCTCAAATCAGGTAGGACTACCCGCTGAACTTAA  523
             | ||| |||| ||||||||||||||||||||||||||||||||||||||||||
Sbjct  6461  TTTAT-TTCATAACTTTGACCTCAAATCAGGTAGGACTACCCGCTGAACTTAA  6512


>GG692404.1 Candida tropicalis MYA-3404 genomic scaffold supercont3.10, whole 
genome shotgun sequence
Length=430102

 Score = 523 bits (283),  Expect = 2e-144
 Identities = 455/533 (85%), Gaps = 31/533 (6%)
 Strand=Plus/Plus

Query  1       CAAGGTTTCCGTAGGTGAACCTGCGGAAGGATCATTACTGATTTGCTTAATTGCACCACA  60
               ||||||||||||||||||||||||||||||||||||||||||||||||||||||||||||
Sbjct  398965  CAAGGTTTCCGTAGGTGAACCTGCGGAAGGATCATTACTGATTTGCTTAATTGCACCACA  399024

Query  61      TGTGTTTTTCTTTGAAACAAACTTGCTTTGGCGGTGGG-CCCAGCCTGCCGCCAGAGGTC  119
               |||||||||  ||| |||||| || |||||| || |||  | | ||| ||||||||||| 
Sbjct  399025  TGTGTTTTTTATTG-AACAAA-TTTCTTTGGTGGCGGGAGCAATCCTACCGCCAGAGGT-  399081

Query  120     TA-AACTTACAACC-AATTTTTTATCAACTTGTCACACCAGATT-ATTACT--AATAGTC  174
               || ||| || |||| || |||||||  ||  |||| ||  |||| |||| |  |||||||
Sbjct  399082  TATAAC-TA-AACCAAACTTTTTATTTAC-AGTCAAACTTGATTTATTATTACAATAGTC  399138

Query  175     AAAACTTTCAACAACGGATCTCTTGGTTCTCGCATCGATGAAGAACGCAGCGAAATGCGA  234
               ||||||||||||||||||||||||||||||||||||||||||||||||||||||||||||
Sbjct  399139  AAAACTTTCAACAACGGATCTCTTGGTTCTCGCATCGATGAAGAACGCAGCGAAATGCGA  399198

Query  235     TACGTAATATGAATTGCAGATATTCGTGAATCATCGAATCTTTGAACGCACATTGCGCCC  294
               ||||||||||||||||||||||||||||||||||||||||||||||||||||||||||||
Sbjct  399199  TACGTAATATGAATTGCAGATATTCGTGAATCATCGAATCTTTGAACGCACATTGCGCCC  399258

Query  295     TCTGGTATTCCGGAGGGCATGCCTGTTTGAGCGTCGTTTCTCCCTCAAACCGCTGGGTTT  354
               | |||||||||  |||||||||||||||||||||| ||||||||||||||| | ||||||
Sbjct  399259  TTTGGTATTCCAAAGGGCATGCCTGTTTGAGCGTCATTTCTCCCTCAAACCCCCGGGTTT  399318

Query  355     GGTGTTGAGCAATACGACTTGGGTTTGCTTGAAAGACGGTA--GTGGTAAGGCGGGATCG  412
               |||||||||||||||| ||  |||||| ||||||||   ||  |||| ||  |   ||  
Sbjct  399319  GGTGTTGAGCAATACG-CTA-GGTTTGTTTGAAAGAATTTAACGTGGAAA--CTT-AT--  399371

Query  413     CTTTGACAATGGCTTAGGTCTAACCAAAAACATTGCTTGCGGCGGTAACGTCCACCACG-  471
                ||| | |  | ||||||| || ||||||   ||  ||  | |  ||  | |||||||  
Sbjct  399372  -TTT-A-AGCGACTTAGGTTTATCCAAAACGCTTATTTT-G-C--TAGTGGCCACCACAA  399424

Query  472     TATATCTTCA-AACTTTGACCTCAAATCAGGTAGGACTACCCGCTGAACTTAA  523
               | ||| |||| ||||||||||||||||||||||||||||||||||||||||||
Sbjct  399425  TTTAT-TTCATAACTTTGACCTCAAATCAGGTAGGACTACCCGCTGAACTTAA  399476


 Score = 523 bits (283),  Expect = 2e-144
 Identities = 455/533 (85%), Gaps = 31/533 (6%)
 Strand=Plus/Plus

Query  1       CAAGGTTTCCGTAGGTGAACCTGCGGAAGGATCATTACTGATTTGCTTAATTGCACCACA  60
               ||||||||||||||||||||||||||||||||||||||||||||||||||||||||||||
Sbjct  408819  CAAGGTTTCCGTAGGTGAACCTGCGGAAGGATCATTACTGATTTGCTTAATTGCACCACA  408878

Query  61      TGTGTTTTTCTTTGAAACAAACTTGCTTTGGCGGTGGG-CCCAGCCTGCCGCCAGAGGTC  119
               |||||||||  ||| |||||| || |||||| || |||  | | ||| ||||||||||| 
Sbjct  408879  TGTGTTTTTTATTG-AACAAA-TTTCTTTGGTGGCGGGAGCAATCCTACCGCCAGAGGT-  408935

Query  120     TA-AACTTACAACC-AATTTTTTATCAACTTGTCACACCAGATT-ATTACT--AATAGTC  174
               || ||| || |||| || |||||||  ||  |||| ||  |||| |||| |  |||||||
Sbjct  408936  TATAAC-TA-AACCAAACTTTTTATTTAC-AGTCAAACTTGATTTATTATTACAATAGTC  408992

Query  175     AAAACTTTCAACAACGGATCTCTTGGTTCTCGCATCGATGAAGAACGCAGCGAAATGCGA  234
               ||||||||||||||||||||||||||||||||||||||||||||||||||||||||||||
Sbjct  408993  AAAACTTTCAACAACGGATCTCTTGGTTCTCGCATCGATGAAGAACGCAGCGAAATGCGA  409052

Query  235     TACGTAATATGAATTGCAGATATTCGTGAATCATCGAATCTTTGAACGCACATTGCGCCC  294
               ||||||||||||||||||||||||||||||||||||||||||||||||||||||||||||
Sbjct  409053  TACGTAATATGAATTGCAGATATTCGTGAATCATCGAATCTTTGAACGCACATTGCGCCC  409112

Query  295     TCTGGTATTCCGGAGGGCATGCCTGTTTGAGCGTCGTTTCTCCCTCAAACCGCTGGGTTT  354
               | |||||||||  |||||||||||||||||||||| ||||||||||||||| | ||||||
Sbjct  409113  TTTGGTATTCCAAAGGGCATGCCTGTTTGAGCGTCATTTCTCCCTCAAACCCCCGGGTTT  409172

Query  355     GGTGTTGAGCAATACGACTTGGGTTTGCTTGAAAGACGGTA--GTGGTAAGGCGGGATCG  412
               |||||||||||||||| ||  |||||| ||||||||   ||  |||| ||  |   ||  
Sbjct  409173  GGTGTTGAGCAATACG-CTA-GGTTTGTTTGAAAGAATTTAACGTGGAAA--CTT-AT--  409225

Query  413     CTTTGACAATGGCTTAGGTCTAACCAAAAACATTGCTTGCGGCGGTAACGTCCACCACG-  471
                ||| | |  | ||||||| || ||||||   ||  ||  | |  ||  | |||||||  
Sbjct  409226  -TTT-A-AGCGACTTAGGTTTATCCAAAACGCTTATTTT-G-C--TAGTGGCCACCACAA  409278

Query  472     TATATCTTCA-AACTTTGACCTCAAATCAGGTAGGACTACCCGCTGAACTTAA  523
               | ||| |||| ||||||||||||||||||||||||||||||||||||||||||
Sbjct  409279  TTTAT-TTCATAACTTTGACCTCAAATCAGGTAGGACTACCCGCTGAACTTAA  409330


 Score = 523 bits (283),  Expect = 2e-144
 Identities = 455/533 (85%), Gaps = 31/533 (6%)
 Strand=Plus/Plus

Query  1       CAAGGTTTCCGTAGGTGAACCTGCGGAAGGATCATTACTGATTTGCTTAATTGCACCACA  60
               ||||||||||||||||||||||||||||||||||||||||||||||||||||||||||||
Sbjct  419555  CAAGGTTTCCGTAGGTGAACCTGCGGAAGGATCATTACTGATTTGCTTAATTGCACCACA  419614

Query  61      TGTGTTTTTCTTTGAAACAAACTTGCTTTGGCGGTGGG-CCCAGCCTGCCGCCAGAGGTC  119
               |||||||||  ||| |||||| || |||||| || |||  | | ||| ||||||||||| 
Sbjct  419615  TGTGTTTTTTATTG-AACAAA-TTTCTTTGGTGGCGGGAGCAATCCTACCGCCAGAGGT-  419671

Query  120     TA-AACTTACAACC-AATTTTTTATCAACTTGTCACACCAGATT-ATTACT--AATAGTC  174
               || ||| || |||| || |||||||  ||  |||| ||  |||| |||| |  |||||||
Sbjct  419672  TATAAC-TA-AACCAAACTTTTTATTTAC-AGTCAAACTTGATTTATTATTACAATAGTC  419728

Query  175     AAAACTTTCAACAACGGATCTCTTGGTTCTCGCATCGATGAAGAACGCAGCGAAATGCGA  234
               ||||||||||||||||||||||||||||||||||||||||||||||||||||||||||||
Sbjct  419729  AAAACTTTCAACAACGGATCTCTTGGTTCTCGCATCGATGAAGAACGCAGCGAAATGCGA  419788

Query  235     TACGTAATATGAATTGCAGATATTCGTGAATCATCGAATCTTTGAACGCACATTGCGCCC  294
               ||||||||||||||||||||||||||||||||||||||||||||||||||||||||||||
Sbjct  419789  TACGTAATATGAATTGCAGATATTCGTGAATCATCGAATCTTTGAACGCACATTGCGCCC  419848

Query  295     TCTGGTATTCCGGAGGGCATGCCTGTTTGAGCGTCGTTTCTCCCTCAAACCGCTGGGTTT  354
               | |||||||||  |||||||||||||||||||||| ||||||||||||||| | ||||||
Sbjct  419849  TTTGGTATTCCAAAGGGCATGCCTGTTTGAGCGTCATTTCTCCCTCAAACCCCCGGGTTT  419908

Query  355     GGTGTTGAGCAATACGACTTGGGTTTGCTTGAAAGACGGTA--GTGGTAAGGCGGGATCG  412
               |||||||||||||||| ||  |||||| ||||||||   ||  |||| ||  |   ||  
Sbjct  419909  GGTGTTGAGCAATACG-CTA-GGTTTGTTTGAAAGAATTTAACGTGGAAA--CTT-AT--  419961

Query  413     CTTTGACAATGGCTTAGGTCTAACCAAAAACATTGCTTGCGGCGGTAACGTCCACCACG-  471
                ||| | |  | ||||||| || ||||||   ||  ||  | |  ||  | |||||||  
Sbjct  419962  -TTT-A-AGCGACTTAGGTTTATCCAAAACGCTTATTTT-G-C--TAGTGGCCACCACAA  420014

Query  472     TATATCTTCA-AACTTTGACCTCAAATCAGGTAGGACTACCCGCTGAACTTAA  523
               | ||| |||| ||||||||||||||||||||||||||||||||||||||||||
Sbjct  420015  TTTAT-TTCATAACTTTGACCTCAAATCAGGTAGGACTACCCGCTGAACTTAA  420066


>NW_003020045.1 Candida tropicalis MYA-3404 genomic scaffold supercont3.16, whole 
genome shotgun sequence
Length=11104

 Score = 523 bits (283),  Expect = 2e-144
 Identities = 455/533 (85%), Gaps = 31/533 (6%)
 Strand=Plus/Plus

Query  1     CAAGGTTTCCGTAGGTGAACCTGCGGAAGGATCATTACTGATTTGCTTAATTGCACCACA  60
             ||||||||||||||||||||||||||||||||||||||||||||||||||||||||||||
Sbjct  6001  CAAGGTTTCCGTAGGTGAACCTGCGGAAGGATCATTACTGATTTGCTTAATTGCACCACA  6060

Query  61    TGTGTTTTTCTTTGAAACAAACTTGCTTTGGCGGTGGG-CCCAGCCTGCCGCCAGAGGTC  119
             |||||||||  ||| |||||| || |||||| || |||  | | ||| ||||||||||| 
Sbjct  6061  TGTGTTTTTTATTG-AACAAA-TTTCTTTGGTGGCGGGAGCAATCCTACCGCCAGAGGT-  6117

Query  120   TA-AACTTACAACC-AATTTTTTATCAACTTGTCACACCAGATT-ATTACT--AATAGTC  174
             || ||| || |||| || |||||||  ||  |||| ||  |||| |||| |  |||||||
Sbjct  6118  TATAAC-TA-AACCAAACTTTTTATTTAC-AGTCAAACTTGATTTATTATTACAATAGTC  6174

Query  175   AAAACTTTCAACAACGGATCTCTTGGTTCTCGCATCGATGAAGAACGCAGCGAAATGCGA  234
             ||||||||||||||||||||||||||||||||||||||||||||||||||||||||||||
Sbjct  6175  AAAACTTTCAACAACGGATCTCTTGGTTCTCGCATCGATGAAGAACGCAGCGAAATGCGA  6234

Query  235   TACGTAATATGAATTGCAGATATTCGTGAATCATCGAATCTTTGAACGCACATTGCGCCC  294
             ||||||||||||||||||||||||||||||||||||||||||||||||||||||||||||
Sbjct  6235  TACGTAATATGAATTGCAGATATTCGTGAATCATCGAATCTTTGAACGCACATTGCGCCC  6294

Query  295   TCTGGTATTCCGGAGGGCATGCCTGTTTGAGCGTCGTTTCTCCCTCAAACCGCTGGGTTT  354
             | |||||||||  |||||||||||||||||||||| ||||||||||||||| | ||||||
Sbjct  6295  TTTGGTATTCCAAAGGGCATGCCTGTTTGAGCGTCATTTCTCCCTCAAACCCCCGGGTTT  6354

Query  355   GGTGTTGAGCAATACGACTTGGGTTTGCTTGAAAGACGGTA--GTGGTAAGGCGGGATCG  412
             |||||||||||||||| ||  |||||| ||||||||   ||  |||| ||  |   ||  
Sbjct  6355  GGTGTTGAGCAATACG-CTA-GGTTTGTTTGAAAGAATTTAACGTGGAAA--CTT-AT--  6407

Query  413   CTTTGACAATGGCTTAGGTCTAACCAAAAACATTGCTTGCGGCGGTAACGTCCACCACG-  471
              ||| | |  | ||||||| || ||||||   ||  ||  | |  ||  | |||||||  
Sbjct  6408  -TTT-A-AGCGACTTAGGTTTATCCAAAACGCTTATTTT-G-C--TAGTGGCCACCACAA  6460

Query  472   TATATCTTCA-AACTTTGACCTCAAATCAGGTAGGACTACCCGCTGAACTTAA  523
             | ||| |||| ||||||||||||||||||||||||||||||||||||||||||
Sbjct  6461  TTTAT-TTCATAACTTTGACCTCAAATCAGGTAGGACTACCCGCTGAACTTAA  6512


>NW_003020039.1 Candida tropicalis MYA-3404 genomic scaffold supercont3.10, whole 
genome shotgun sequence
Length=430102

 Score = 523 bits (283),  Expect = 2e-144
 Identities = 455/533 (85%), Gaps = 31/533 (6%)
 Strand=Plus/Plus

Query  1       CAAGGTTTCCGTAGGTGAACCTGCGGAAGGATCATTACTGATTTGCTTAATTGCACCACA  60
               ||||||||||||||||||||||||||||||||||||||||||||||||||||||||||||
Sbjct  398965  CAAGGTTTCCGTAGGTGAACCTGCGGAAGGATCATTACTGATTTGCTTAATTGCACCACA  399024

Query  61      TGTGTTTTTCTTTGAAACAAACTTGCTTTGGCGGTGGG-CCCAGCCTGCCGCCAGAGGTC  119
               |||||||||  ||| |||||| || |||||| || |||  | | ||| ||||||||||| 
Sbjct  399025  TGTGTTTTTTATTG-AACAAA-TTTCTTTGGTGGCGGGAGCAATCCTACCGCCAGAGGT-  399081

Query  120     TA-AACTTACAACC-AATTTTTTATCAACTTGTCACACCAGATT-ATTACT--AATAGTC  174
               || ||| || |||| || |||||||  ||  |||| ||  |||| |||| |  |||||||
Sbjct  399082  TATAAC-TA-AACCAAACTTTTTATTTAC-AGTCAAACTTGATTTATTATTACAATAGTC  399138

Query  175     AAAACTTTCAACAACGGATCTCTTGGTTCTCGCATCGATGAAGAACGCAGCGAAATGCGA  234
               ||||||||||||||||||||||||||||||||||||||||||||||||||||||||||||
Sbjct  399139  AAAACTTTCAACAACGGATCTCTTGGTTCTCGCATCGATGAAGAACGCAGCGAAATGCGA  399198

Query  235     TACGTAATATGAATTGCAGATATTCGTGAATCATCGAATCTTTGAACGCACATTGCGCCC  294
               ||||||||||||||||||||||||||||||||||||||||||||||||||||||||||||
Sbjct  399199  TACGTAATATGAATTGCAGATATTCGTGAATCATCGAATCTTTGAACGCACATTGCGCCC  399258

Query  295     TCTGGTATTCCGGAGGGCATGCCTGTTTGAGCGTCGTTTCTCCCTCAAACCGCTGGGTTT  354
               | |||||||||  |||||||||||||||||||||| ||||||||||||||| | ||||||
Sbjct  399259  TTTGGTATTCCAAAGGGCATGCCTGTTTGAGCGTCATTTCTCCCTCAAACCCCCGGGTTT  399318

Query  355     GGTGTTGAGCAATACGACTTGGGTTTGCTTGAAAGACGGTA--GTGGTAAGGCGGGATCG  412
               |||||||||||||||| ||  |||||| ||||||||   ||  |||| ||  |   ||  
Sbjct  399319  GGTGTTGAGCAATACG-CTA-GGTTTGTTTGAAAGAATTTAACGTGGAAA--CTT-AT--  399371

Query  413     CTTTGACAATGGCTTAGGTCTAACCAAAAACATTGCTTGCGGCGGTAACGTCCACCACG-  471
                ||| | |  | ||||||| || ||||||   ||  ||  | |  ||  | |||||||  
Sbjct  399372  -TTT-A-AGCGACTTAGGTTTATCCAAAACGCTTATTTT-G-C--TAGTGGCCACCACAA  399424

Query  472     TATATCTTCA-AACTTTGACCTCAAATCAGGTAGGACTACCCGCTGAACTTAA  523
               | ||| |||| ||||||||||||||||||||||||||||||||||||||||||
Sbjct  399425  TTTAT-TTCATAACTTTGACCTCAAATCAGGTAGGACTACCCGCTGAACTTAA  399476


 Score = 523 bits (283),  Expect = 2e-144
 Identities = 455/533 (85%), Gaps = 31/533 (6%)
 Strand=Plus/Plus

Query  1       CAAGGTTTCCGTAGGTGAACCTGCGGAAGGATCATTACTGATTTGCTTAATTGCACCACA  60
               ||||||||||||||||||||||||||||||||||||||||||||||||||||||||||||
Sbjct  408819  CAAGGTTTCCGTAGGTGAACCTGCGGAAGGATCATTACTGATTTGCTTAATTGCACCACA  408878

Query  61      TGTGTTTTTCTTTGAAACAAACTTGCTTTGGCGGTGGG-CCCAGCCTGCCGCCAGAGGTC  119
               |||||||||  ||| |||||| || |||||| || |||  | | ||| ||||||||||| 
Sbjct  408879  TGTGTTTTTTATTG-AACAAA-TTTCTTTGGTGGCGGGAGCAATCCTACCGCCAGAGGT-  408935

Query  120     TA-AACTTACAACC-AATTTTTTATCAACTTGTCACACCAGATT-ATTACT--AATAGTC  174
               || ||| || |||| || |||||||  ||  |||| ||  |||| |||| |  |||||||
Sbjct  408936  TATAAC-TA-AACCAAACTTTTTATTTAC-AGTCAAACTTGATTTATTATTACAATAGTC  408992

Query  175     AAAACTTTCAACAACGGATCTCTTGGTTCTCGCATCGATGAAGAACGCAGCGAAATGCGA  234
               ||||||||||||||||||||||||||||||||||||||||||||||||||||||||||||
Sbjct  408993  AAAACTTTCAACAACGGATCTCTTGGTTCTCGCATCGATGAAGAACGCAGCGAAATGCGA  409052

Query  235     TACGTAATATGAATTGCAGATATTCGTGAATCATCGAATCTTTGAACGCACATTGCGCCC  294
               ||||||||||||||||||||||||||||||||||||||||||||||||||||||||||||
Sbjct  409053  TACGTAATATGAATTGCAGATATTCGTGAATCATCGAATCTTTGAACGCACATTGCGCCC  409112

Query  295     TCTGGTATTCCGGAGGGCATGCCTGTTTGAGCGTCGTTTCTCCCTCAAACCGCTGGGTTT  354
               | |||||||||  |||||||||||||||||||||| ||||||||||||||| | ||||||
Sbjct  409113  TTTGGTATTCCAAAGGGCATGCCTGTTTGAGCGTCATTTCTCCCTCAAACCCCCGGGTTT  409172

Query  355     GGTGTTGAGCAATACGACTTGGGTTTGCTTGAAAGACGGTA--GTGGTAAGGCGGGATCG  412
               |||||||||||||||| ||  |||||| ||||||||   ||  |||| ||  |   ||  
Sbjct  409173  GGTGTTGAGCAATACG-CTA-GGTTTGTTTGAAAGAATTTAACGTGGAAA--CTT-AT--  409225

Query  413     CTTTGACAATGGCTTAGGTCTAACCAAAAACATTGCTTGCGGCGGTAACGTCCACCACG-  471
                ||| | |  | ||||||| || ||||||   ||  ||  | |  ||  | |||||||  
Sbjct  409226  -TTT-A-AGCGACTTAGGTTTATCCAAAACGCTTATTTT-G-C--TAGTGGCCACCACAA  409278

Query  472     TATATCTTCA-AACTTTGACCTCAAATCAGGTAGGACTACCCGCTGAACTTAA  523
               | ||| |||| ||||||||||||||||||||||||||||||||||||||||||
Sbjct  409279  TTTAT-TTCATAACTTTGACCTCAAATCAGGTAGGACTACCCGCTGAACTTAA  409330


 Score = 523 bits (283),  Expect = 2e-144
 Identities = 455/533 (85%), Gaps = 31/533 (6%)
 Strand=Plus/Plus

Query  1       CAAGGTTTCCGTAGGTGAACCTGCGGAAGGATCATTACTGATTTGCTTAATTGCACCACA  60
               ||||||||||||||||||||||||||||||||||||||||||||||||||||||||||||
Sbjct  419555  CAAGGTTTCCGTAGGTGAACCTGCGGAAGGATCATTACTGATTTGCTTAATTGCACCACA  419614

Query  61      TGTGTTTTTCTTTGAAACAAACTTGCTTTGGCGGTGGG-CCCAGCCTGCCGCCAGAGGTC  119
               |||||||||  ||| |||||| || |||||| || |||  | | ||| ||||||||||| 
Sbjct  419615  TGTGTTTTTTATTG-AACAAA-TTTCTTTGGTGGCGGGAGCAATCCTACCGCCAGAGGT-  419671

Query  120     TA-AACTTACAACC-AATTTTTTATCAACTTGTCACACCAGATT-ATTACT--AATAGTC  174
               || ||| || |||| || |||||||  ||  |||| ||  |||| |||| |  |||||||
Sbjct  419672  TATAAC-TA-AACCAAACTTTTTATTTAC-AGTCAAACTTGATTTATTATTACAATAGTC  419728

Query  175     AAAACTTTCAACAACGGATCTCTTGGTTCTCGCATCGATGAAGAACGCAGCGAAATGCGA  234
               ||||||||||||||||||||||||||||||||||||||||||||||||||||||||||||
Sbjct  419729  AAAACTTTCAACAACGGATCTCTTGGTTCTCGCATCGATGAAGAACGCAGCGAAATGCGA  419788

Query  235     TACGTAATATGAATTGCAGATATTCGTGAATCATCGAATCTTTGAACGCACATTGCGCCC  294
               ||||||||||||||||||||||||||||||||||||||||||||||||||||||||||||
Sbjct  419789  TACGTAATATGAATTGCAGATATTCGTGAATCATCGAATCTTTGAACGCACATTGCGCCC  419848

Query  295     TCTGGTATTCCGGAGGGCATGCCTGTTTGAGCGTCGTTTCTCCCTCAAACCGCTGGGTTT  354
               | |||||||||  |||||||||||||||||||||| ||||||||||||||| | ||||||
Sbjct  419849  TTTGGTATTCCAAAGGGCATGCCTGTTTGAGCGTCATTTCTCCCTCAAACCCCCGGGTTT  419908

Query  355     GGTGTTGAGCAATACGACTTGGGTTTGCTTGAAAGACGGTA--GTGGTAAGGCGGGATCG  412
               |||||||||||||||| ||  |||||| ||||||||   ||  |||| ||  |   ||  
Sbjct  419909  GGTGTTGAGCAATACG-CTA-GGTTTGTTTGAAAGAATTTAACGTGGAAA--CTT-AT--  419961

Query  413     CTTTGACAATGGCTTAGGTCTAACCAAAAACATTGCTTGCGGCGGTAACGTCCACCACG-  471
                ||| | |  | ||||||| || ||||||   ||  ||  | |  ||  | |||||||  
Sbjct  419962  -TTT-A-AGCGACTTAGGTTTATCCAAAACGCTTATTTT-G-C--TAGTGGCCACCACAA  420014

Query  472     TATATCTTCA-AACTTTGACCTCAAATCAGGTAGGACTACCCGCTGAACTTAA  523
               | ||| |||| ||||||||||||||||||||||||||||||||||||||||||
Sbjct  420015  TTTAT-TTCATAACTTTGACCTCAAATCAGGTAGGACTACCCGCTGAACTTAA  420066


>CAJVQF010000101.1 Candida sanyaensis strain UCD423 genome assembly, contig: scaffold101, 
whole genome shotgun sequence
Length=67953

 Score = 503 bits (272),  Expect = 2e-138
 Identities = 456/539 (85%), Gaps = 35/539 (6%)
 Strand=Plus/Plus

Query  1      CAAGGTTTCCGTAGGTGAACCTGCGGAAGGATCATTACTGATTTGCTTAATTGCACCACA  60
              ||||||||||||||||||||||||||||||||||||||||||||||||||||||||||||
Sbjct  11539  CAAGGTTTCCGTAGGTGAACCTGCGGAAGGATCATTACTGATTTGCTTAATTGCACCACA  11598

Query  61     TGTGTTTTTCTTTGAAACAAAC-TTGCTTTGGCGG-TGG-G-CCCAGCCTGCCGCCAGAG  116
              ||||||||| |||||   |||| ||||||||||||  || |    |  || |||||||||
Sbjct  11599  TGTGTTTTTTTTTGATTAAAACTTTGCTTTGGCGGCAGGAGTAAAATTCTACCGCCAGAG  11658

Query  117    GTCTA-AACTTACAACC-AATTTTTTA-TCAACTTGTCACACCAGATT-ATTA---CT--  167
              || || ||| || |||| || |||||| |  ||  |||| ||  |||| ||||    |  
Sbjct  11659  GT-TATAAC-TA-AACCAAACTTTTTATTTTAC-AGTCAAACTTGATTTATTATTTATAA  11714

Query  168    AATAGTCAAAACTTTCAACAACGGATCTCTTGGTTCTCGCATCGATGAAGAACGCAGCGA  227
              ||||||||||||||||||||||||||||||||||||||||||||||||||||||||||||
Sbjct  11715  AATAGTCAAAACTTTCAACAACGGATCTCTTGGTTCTCGCATCGATGAAGAACGCAGCGA  11774

Query  228    AATGCGATACGTAATATGAATTGCAGATATTCGTGAATCATCGAATCTTTGAACGCACAT  287
              ||||||||||||||||||||||||||||||||||||||||||||||||||||||||||||
Sbjct  11775  AATGCGATACGTAATATGAATTGCAGATATTCGTGAATCATCGAATCTTTGAACGCACAT  11834

Query  288    TGCGCCCTCTGGTATTCCGGAGGGCATGCCTGTTTGAGCGTCGTTTCTCCCTCAAACCGC  347
              |||||||| |||||||||  |||||||||||||||||||||| ||||||||||||||| |
Sbjct  11835  TGCGCCCTTTGGTATTCCAAAGGGCATGCCTGTTTGAGCGTCATTTCTCCCTCAAACCCC  11894

Query  348    TGGGTTTGGTGTTGAGCAATACGACTTGGGTTTGCTTGAAAGACGGTA-GTGGTAAGGCG  406
              ||||||||||||||||||||||| ||  |||||| |||||||| | || |||| ||  | 
Sbjct  11895  TGGGTTTGGTGTTGAGCAATACG-CTA-GGTTTGTTTGAAAGATGTTACGTGGAAA--CT  11950

Query  407    GGATCGCTTTGACAATGGCTTAGGTCTAACCAAAAACATTGCTTGCGGCGGTAACGTCCA  466
                 ||  ||  | |  | ||||||| || ||||||| |  ||||||     ||  | |||
Sbjct  11951  T--TC--TT--A-AGCGACTTAGGTTTATCCAAAAA-AC-GCTTGCTAT--TAGTGGCCA  11999

Query  467    CCACG-TATATCTTCAAAC-TTTGACCTCAAATCAGGTAGGACTACCCGCTGAACTTAA  523
              | ||  ||| | || |||| |||||||||||||||||||||||||||||||||||||||
Sbjct  12000  CAACAATATTTTTTTAAACTTTTGACCTCAAATCAGGTAGGACTACCCGCTGAACTTAA  12058


 Score = 484 bits (262),  Expect = 9e-133
 Identities = 456/543 (84%), Gaps = 39/543 (7%)
 Strand=Plus/Plus

Query  1      CAAGGTTTCCGTAGGTGAACCTGCGGAAGGATCATTACTGATTTGCTTAATTGCACCACA  60
              ||||||||||||||||||||||||||||||||||||||||||||||||||||||||||||
Sbjct  21059  CAAGGTTTCCGTAGGTGAACCTGCGGAAGGATCATTACTGATTTGCTTAATTGCACCACA  21118

Query  61     TGTGTTTTT---CT-TTGAAACAAAC-TTGCTTTGGCGG-TGG-G-CCCAGCCTGCCGCC  112
              |||||||||    | ||||   |||| ||||||||||||  || |    |  || |||||
Sbjct  21119  TGTGTTTTTTTTTTATTGATTAAAACTTTGCTTTGGCGGCAGGAGTAAAATTCTACCGCC  21178

Query  113    AGAGGTCTA-AACTTACAACC-AATTTTTTA-TCAACTTGTCACACCAGATT-ATTA---  165
              |||||| || ||| || |||| || |||||| |  ||  |||| ||  |||| ||||   
Sbjct  21179  AGAGGT-TATAAC-TA-AACCAAACTTTTTATTTTAC-AGTCAAACTTGATTTATTATTT  21234

Query  166    CT--AATAGTCAAAACTTTCAACAACGGATCTCTTGGTTCTCGCATCGATGAAGAACGCA  223
               |  ||||||||||||||||||||||||||||||||||||||||||||||||||||||||
Sbjct  21235  ATAAAATAGTCAAAACTTTCAACAACGGATCTCTTGGTTCTCGCATCGATGAAGAACGCA  21294

Query  224    GCGAAATGCGATACGTAATATGAATTGCAGATATTCGTGAATCATCGAATCTTTGAACGC  283
              ||||||||||||||||||||||||||||||||||||||||||||||||||||||||||||
Sbjct  21295  GCGAAATGCGATACGTAATATGAATTGCAGATATTCGTGAATCATCGAATCTTTGAACGC  21354

Query  284    ACATTGCGCCCTCTGGTATTCCGGAGGGCATGCCTGTTTGAGCGTCGTTTCTCCCTCAAA  343
              |||||||||||| |||||||||  |||||||||||||||||||||| |||||||||||||
Sbjct  21355  ACATTGCGCCCTTTGGTATTCCAAAGGGCATGCCTGTTTGAGCGTCATTTCTCCCTCAAA  21414

Query  344    CCGCTGGGTTTGGTGTTGAGCAATACGACTTGGGTTTGCTTGAAAGACGGTA-GTGGTAA  402
              || |||||||||||||||||||||||| ||  |||||| |||||||| | || |||| ||
Sbjct  21415  CCCCTGGGTTTGGTGTTGAGCAATACG-CTA-GGTTTGTTTGAAAGATGTTACGTGGAAA  21472

Query  403    GGCGGGATCGCTTTGACAATGGCTTAGGTCTAACCAAAAACATTGCTTGCGGCGGTAACG  462
                |    ||  ||  | |  | ||||||| || ||||||| |  ||||||     ||  |
Sbjct  21473  --CTT--TC--TT--A-AGCGACTTAGGTTTATCCAAAAA-AC-GCTTGCTAT--TAGTG  21519

Query  463    TCCACCACG-TATATCTTCAAAC-TTTGACCTCAAATCAGGTAGGACTACCCGCTGAACT  520
               |||| ||  ||| | || |||| ||||||||||||||||||||||||||||||||||||
Sbjct  21520  GCCACAACAATATTTTTTTAAACTTTTGACCTCAAATCAGGTAGGACTACCCGCTGAACT  21579

Query  521    TAA  523
              |||
Sbjct  21580  TAA  21582


 Score = 484 bits (262),  Expect = 9e-133
 Identities = 456/543 (84%), Gaps = 39/543 (7%)
 Strand=Plus/Plus

Query  1      CAAGGTTTCCGTAGGTGAACCTGCGGAAGGATCATTACTGATTTGCTTAATTGCACCACA  60
              ||||||||||||||||||||||||||||||||||||||||||||||||||||||||||||
Sbjct  31366  CAAGGTTTCCGTAGGTGAACCTGCGGAAGGATCATTACTGATTTGCTTAATTGCACCACA  31425

Query  61     TGTGTTTTT---CT-TTGAAACAAAC-TTGCTTTGGCGG-TGG-G-CCCAGCCTGCCGCC  112
              |||||||||    | ||||   |||| ||||||||||||  || |    |  || |||||
Sbjct  31426  TGTGTTTTTTTTTTATTGATTAAAACTTTGCTTTGGCGGCAGGAGTAAAATTCTACCGCC  31485

Query  113    AGAGGTCTA-AACTTACAACC-AATTTTTTA-TCAACTTGTCACACCAGATT-ATTA---  165
              |||||| || ||| || |||| || |||||| |  ||  |||| ||  |||| ||||   
Sbjct  31486  AGAGGT-TATAAC-TA-AACCAAACTTTTTATTTTAC-AGTCAAACTTGATTTATTATTT  31541

Query  166    CT--AATAGTCAAAACTTTCAACAACGGATCTCTTGGTTCTCGCATCGATGAAGAACGCA  223
               |  ||||||||||||||||||||||||||||||||||||||||||||||||||||||||
Sbjct  31542  ATAAAATAGTCAAAACTTTCAACAACGGATCTCTTGGTTCTCGCATCGATGAAGAACGCA  31601

Query  224    GCGAAATGCGATACGTAATATGAATTGCAGATATTCGTGAATCATCGAATCTTTGAACGC  283
              ||||||||||||||||||||||||||||||||||||||||||||||||||||||||||||
Sbjct  31602  GCGAAATGCGATACGTAATATGAATTGCAGATATTCGTGAATCATCGAATCTTTGAACGC  31661

Query  284    ACATTGCGCCCTCTGGTATTCCGGAGGGCATGCCTGTTTGAGCGTCGTTTCTCCCTCAAA  343
              |||||||||||| |||||||||  |||||||||||||||||||||| |||||||||||||
Sbjct  31662  ACATTGCGCCCTTTGGTATTCCAAAGGGCATGCCTGTTTGAGCGTCATTTCTCCCTCAAA  31721

Query  344    CCGCTGGGTTTGGTGTTGAGCAATACGACTTGGGTTTGCTTGAAAGACGGTA-GTGGTAA  402
              || |||||||||||||||||||||||| ||  |||||| |||||||| | || |||| ||
Sbjct  31722  CCCCTGGGTTTGGTGTTGAGCAATACG-CTA-GGTTTGTTTGAAAGATGTTACGTGGAAA  31779

Query  403    GGCGGGATCGCTTTGACAATGGCTTAGGTCTAACCAAAAACATTGCTTGCGGCGGTAACG  462
                |    ||  ||  | |  | ||||||| || ||||||| |  ||||||     ||  |
Sbjct  31780  --CTT--TC--TT--A-AGCGACTTAGGTTTATCCAAAAA-AC-GCTTGCTAT--TAGTG  31826

Query  463    TCCACCACG-TATATCTTCAAAC-TTTGACCTCAAATCAGGTAGGACTACCCGCTGAACT  520
               |||| ||  ||| | || |||| ||||||||||||||||||||||||||||||||||||
Sbjct  31827  GCCACAACAATATTTTTTTAAACTTTTGACCTCAAATCAGGTAGGACTACCCGCTGAACT  31886

Query  521    TAA  523
              |||
Sbjct  31887  TAA  31889


 Score = 484 bits (262),  Expect = 9e-133
 Identities = 456/543 (84%), Gaps = 39/543 (7%)
 Strand=Plus/Plus

Query  1      CAAGGTTTCCGTAGGTGAACCTGCGGAAGGATCATTACTGATTTGCTTAATTGCACCACA  60
              ||||||||||||||||||||||||||||||||||||||||||||||||||||||||||||
Sbjct  41673  CAAGGTTTCCGTAGGTGAACCTGCGGAAGGATCATTACTGATTTGCTTAATTGCACCACA  41732

Query  61     TGTGTTTTT---CT-TTGAAACAAAC-TTGCTTTGGCGG-TGG-G-CCCAGCCTGCCGCC  112
              |||||||||    | ||||   |||| ||||||||||||  || |    |  || |||||
Sbjct  41733  TGTGTTTTTTTTTTATTGATTAAAACTTTGCTTTGGCGGCAGGAGTAAAATTCTACCGCC  41792

Query  113    AGAGGTCTA-AACTTACAACC-AATTTTTTA-TCAACTTGTCACACCAGATT-ATTA---  165
              |||||| || ||| || |||| || |||||| |  ||  |||| ||  |||| ||||   
Sbjct  41793  AGAGGT-TATAAC-TA-AACCAAACTTTTTATTTTAC-AGTCAAACTTGATTTATTATTT  41848

Query  166    CT--AATAGTCAAAACTTTCAACAACGGATCTCTTGGTTCTCGCATCGATGAAGAACGCA  223
               |  ||||||||||||||||||||||||||||||||||||||||||||||||||||||||
Sbjct  41849  ATAAAATAGTCAAAACTTTCAACAACGGATCTCTTGGTTCTCGCATCGATGAAGAACGCA  41908

Query  224    GCGAAATGCGATACGTAATATGAATTGCAGATATTCGTGAATCATCGAATCTTTGAACGC  283
              ||||||||||||||||||||||||||||||||||||||||||||||||||||||||||||
Sbjct  41909  GCGAAATGCGATACGTAATATGAATTGCAGATATTCGTGAATCATCGAATCTTTGAACGC  41968

Query  284    ACATTGCGCCCTCTGGTATTCCGGAGGGCATGCCTGTTTGAGCGTCGTTTCTCCCTCAAA  343
              |||||||||||| |||||||||  |||||||||||||||||||||| |||||||||||||
Sbjct  41969  ACATTGCGCCCTTTGGTATTCCAAAGGGCATGCCTGTTTGAGCGTCATTTCTCCCTCAAA  42028

Query  344    CCGCTGGGTTTGGTGTTGAGCAATACGACTTGGGTTTGCTTGAAAGACGGTA-GTGGTAA  402
              || |||||||||||||||||||||||| ||  |||||| |||||||| | || |||| ||
Sbjct  42029  CCCCTGGGTTTGGTGTTGAGCAATACG-CTA-GGTTTGTTTGAAAGATGTTACGTGGAAA  42086

Query  403    GGCGGGATCGCTTTGACAATGGCTTAGGTCTAACCAAAAACATTGCTTGCGGCGGTAACG  462
                |    ||  ||  | |  | ||||||| || ||||||| |  ||||||     ||  |
Sbjct  42087  --CTT--TC--TT--A-AGCGACTTAGGTTTATCCAAAAA-AC-GCTTGCTAT--TAGTG  42133

Query  463    TCCACCACG-TATATCTTCAAAC-TTTGACCTCAAATCAGGTAGGACTACCCGCTGAACT  520
               |||| ||  ||| | || |||| ||||||||||||||||||||||||||||||||||||
Sbjct  42134  GCCACAACAATATTTTTTTAAACTTTTGACCTCAAATCAGGTAGGACTACCCGCTGAACT  42193

Query  521    TAA  523
              |||
Sbjct  42194  TAA  42196


 Score = 484 bits (262),  Expect = 9e-133
 Identities = 456/543 (84%), Gaps = 39/543 (7%)
 Strand=Plus/Plus

Query  1      CAAGGTTTCCGTAGGTGAACCTGCGGAAGGATCATTACTGATTTGCTTAATTGCACCACA  60
              ||||||||||||||||||||||||||||||||||||||||||||||||||||||||||||
Sbjct  51984  CAAGGTTTCCGTAGGTGAACCTGCGGAAGGATCATTACTGATTTGCTTAATTGCACCACA  52043

Query  61     TGTGTTTTT---CT-TTGAAACAAAC-TTGCTTTGGCGG-TGG-G-CCCAGCCTGCCGCC  112
              |||||||||    | ||||   |||| ||||||||||||  || |    |  || |||||
Sbjct  52044  TGTGTTTTTTTTTTATTGATTAAAACTTTGCTTTGGCGGCAGGAGTAAAATTCTACCGCC  52103

Query  113    AGAGGTCTA-AACTTACAACC-AATTTTTTA-TCAACTTGTCACACCAGATT-ATTA---  165
              |||||| || ||| || |||| || |||||| |  ||  |||| ||  |||| ||||   
Sbjct  52104  AGAGGT-TATAAC-TA-AACCAAACTTTTTATTTTAC-AGTCAAACTTGATTTATTATTT  52159

Query  166    CT--AATAGTCAAAACTTTCAACAACGGATCTCTTGGTTCTCGCATCGATGAAGAACGCA  223
               |  ||||||||||||||||||||||||||||||||||||||||||||||||||||||||
Sbjct  52160  ATAAAATAGTCAAAACTTTCAACAACGGATCTCTTGGTTCTCGCATCGATGAAGAACGCA  52219

Query  224    GCGAAATGCGATACGTAATATGAATTGCAGATATTCGTGAATCATCGAATCTTTGAACGC  283
              ||||||||||||||||||||||||||||||||||||||||||||||||||||||||||||
Sbjct  52220  GCGAAATGCGATACGTAATATGAATTGCAGATATTCGTGAATCATCGAATCTTTGAACGC  52279

Query  284    ACATTGCGCCCTCTGGTATTCCGGAGGGCATGCCTGTTTGAGCGTCGTTTCTCCCTCAAA  343
              |||||||||||| |||||||||  |||||||||||||||||||||| |||||||||||||
Sbjct  52280  ACATTGCGCCCTTTGGTATTCCAAAGGGCATGCCTGTTTGAGCGTCATTTCTCCCTCAAA  52339

Query  344    CCGCTGGGTTTGGTGTTGAGCAATACGACTTGGGTTTGCTTGAAAGACGGTA-GTGGTAA  402
              || |||||||||||||||||||||||| ||  |||||| |||||||| | || |||| ||
Sbjct  52340  CCCCTGGGTTTGGTGTTGAGCAATACG-CTA-GGTTTGTTTGAAAGATGTTACGTGGAAA  52397

Query  403    GGCGGGATCGCTTTGACAATGGCTTAGGTCTAACCAAAAACATTGCTTGCGGCGGTAACG  462
                |    ||  ||  | |  | ||||||| || ||||||| |  ||||||     ||  |
Sbjct  52398  --CTT--TC--TT--A-AGCGACTTAGGTTTATCCAAAAA-AC-GCTTGCTAT--TAGTG  52444

Query  463    TCCACCACG-TATATCTTCAAAC-TTTGACCTCAAATCAGGTAGGACTACCCGCTGAACT  520
               |||| ||  ||| | || |||| ||||||||||||||||||||||||||||||||||||
Sbjct  52445  GCCACAACAATATTTTTTTAAACTTTTGACCTCAAATCAGGTAGGACTACCCGCTGAACT  52504

Query  521    TAA  523
              |||
Sbjct  52505  TAA  52507


 Score = 475 bits (257),  Expect = 5e-130
 Identities = 456/545 (84%), Gaps = 41/545 (8%)
 Strand=Plus/Plus

Query  1      CAAGGTTTCCGTAGGTGAACCTGCGGAAGGATCATTACTGATTTGCTTAATTGCACCACA  60
              ||||||||||||||||||||||||||||||||||||||||||||||||||||||||||||
Sbjct  62281  CAAGGTTTCCGTAGGTGAACCTGCGGAAGGATCATTACTGATTTGCTTAATTGCACCACA  62340

Query  61     TGTGTTTTT---CT-TTGAAACAAAC-TTGCTTTGGCGG-TGG-G-CCCAGCCTGCCGCC  112
              |||||||||    | ||||   |||| ||||||||||||  || |    |  || |||||
Sbjct  62341  TGTGTTTTTTTTTTATTGATTAAAACTTTGCTTTGGCGGCAGGAGTAAAATTCTACCGCC  62400

Query  113    AGAGGTCTA-AACTTACAACC-AATTTTTTA-TCAACTTGTCACACCAGATT-ATTA---  165
              |||||| || ||| || |||| || |||||| |  ||  |||| ||  |||| ||||   
Sbjct  62401  AGAGGT-TATAAC-TA-AACCAAACTTTTTATTTTAC-AGTCAAACTTGATTTATTATTT  62456

Query  166    CT--AATAGTCAAAACTTTCAACAACGGATCTCTTGGTTCTCGCATCGATGAAGAACGCA  223
               |  ||||||||||||||||||||||||||||||||||||||||||||||||||||||||
Sbjct  62457  ATAAAATAGTCAAAACTTTCAACAACGGATCTCTTGGTTCTCGCATCGATGAAGAACGCA  62516

Query  224    GCGAAATGCGATACGTAATATGAATTGCAGATATTCGTGAATCATCGAATCTTTGAACGC  283
              ||||||||||||||||||||||||||||||||||||||||||||||||||||||||||||
Sbjct  62517  GCGAAATGCGATACGTAATATGAATTGCAGATATTCGTGAATCATCGAATCTTTGAACGC  62576

Query  284    ACATTGCGCCCTCTGGTATTCCGGAGGGCATGCCTGTTTGAGCGTCGTTTCT-CCCTCAA  342
              |||||||||||| |||||||||  |||||||||||||||||||||| ||||| |||||||
Sbjct  62577  ACATTGCGCCCTTTGGTATTCCAAAGGGCATGCCTGTTTGAGCGTCATTTCTCCCCTCAA  62636

Query  343    ACCGCTGGGTTTGGTGTTGAGCAATACGACTTGGGTTTGCTTGAAAGACGGTA-GTGGTA  401
              ||| |||||||||||||||||||||||| ||  |||||| |||||||| | || |||| |
Sbjct  62637  ACCCCTGGGTTTGGTGTTGAGCAATACG-CTA-GGTTTGTTTGAAAGATGTTACGTGGAA  62694

Query  402    AGGCGGGATCGCTTTGACAATGGCTTAGGTCTAACCAAAAACATTGCTTGCGGCGGTAAC  461
              |  |    ||  ||  | |  | ||||||| || ||||||| |  ||||||     ||  
Sbjct  62695  A--CTT--TC--TT--A-AGCGACTTAGGTTTATCCAAAAA-AC-GCTTGCTAT--TAGT  62741

Query  462    GTCCACCACG-TATATCTTC-AAAC-TTTGACCTCAAATCAGGTAGGACTACCCGCTGAA  518
              | |||| ||  ||| | ||  |||| ||||||||||||||||||||||||||||||||||
Sbjct  62742  GGCCACAACAATATTTTTTTTAAACTTTTGACCTCAAATCAGGTAGGACTACCCGCTGAA  62801

Query  519    CTTAA  523
              |||||
Sbjct  62802  CTTAA  62806


>CAJVQF010000008.1 Candida sanyaensis strain UCD423 genome assembly, contig: scaffold8, 
whole genome shotgun sequence
Length=521259

 Score = 503 bits (272),  Expect = 2e-138
 Identities = 456/539 (85%), Gaps = 35/539 (6%)
 Strand=Plus/Minus

Query  1      CAAGGTTTCCGTAGGTGAACCTGCGGAAGGATCATTACTGATTTGCTTAATTGCACCACA  60
              ||||||||||||||||||||||||||||||||||||||||||||||||||||||||||||
Sbjct  84992  CAAGGTTTCCGTAGGTGAACCTGCGGAAGGATCATTACTGATTTGCTTAATTGCACCACA  84933

Query  61     TGTGTTTTTCT-TTGAAACAAAC-TTGCTTTGGCGG-TGG-G-CCCAGCCTGCCGCCAGA  115
              ||||||||| | ||||   |||| ||||||||||||  || |    |  || ||||||||
Sbjct  84932  TGTGTTTTTTTATTGATTAAAACTTTGCTTTGGCGGCAGGAGTAAAATTCTACCGCCAGA  84873

Query  116    GGTCTA-AACTTACAACC-AATTTTTTA-TCAACTTGTCACACCAGATT-ATTA--CT--  167
              ||| || ||| || |||| || |||||| |  ||  |||| ||  |||| ||||   |  
Sbjct  84872  GGT-TATAAC-TA-AACCAAACTTTTTATTTTAC-AGTCAAACTTGATTTATTATTATAA  84817

Query  168    AATAGTCAAAACTTTCAACAACGGATCTCTTGGTTCTCGCATCGATGAAGAACGCAGCGA  227
              ||||||||||||||||||||||||||||||||||||||||||||||||||||||||||||
Sbjct  84816  AATAGTCAAAACTTTCAACAACGGATCTCTTGGTTCTCGCATCGATGAAGAACGCAGCGA  84757

Query  228    AATGCGATACGTAATATGAATTGCAGATATTCGTGAATCATCGAATCTTTGAACGCACAT  287
              ||||||||||||||||||||||||||||||||||||||||||||||||||||||||||||
Sbjct  84756  AATGCGATACGTAATATGAATTGCAGATATTCGTGAATCATCGAATCTTTGAACGCACAT  84697

Query  288    TGCGCCCTCTGGTATTCCGGAGGGCATGCCTGTTTGAGCGTCGTTTCTCCCTCAAACCGC  347
              |||||||| |||||||||  |||||||||||||||||||||| ||||||||||||||| |
Sbjct  84696  TGCGCCCTTTGGTATTCCAAAGGGCATGCCTGTTTGAGCGTCATTTCTCCCTCAAACCCC  84637

Query  348    TGGGTTTGGTGTTGAGCAATACGACTTGGGTTTGCTTGAAAGACGGTA-GTGGTAAGGCG  406
              ||||||||||||||||||||||| ||  |||||| |||||||| | || |||| ||  | 
Sbjct  84636  TGGGTTTGGTGTTGAGCAATACG-CTA-GGTTTGTTTGAAAGATGTTACGTGGAAA--CT  84581

Query  407    GGATCGCTTTGACAATGGCTTAGGTCTAACCAAAAACATTGCTTGCGGCGGTAACGTCCA  466
                 ||  ||  | |  | ||||||| || ||||||| |  ||||||     ||  | |||
Sbjct  84580  T--TC--TT--A-AGCGACTTAGGTTTATCCAAAAA-AC-GCTTGCTAT--TAGTGGCCA  84532

Query  467    CCACG-TATATCTTCAAACTTT-GACCTCAAATCAGGTAGGACTACCCGCTGAACTTAA  523
              | ||  ||| | || ||||||| ||||||||||||||||||||||||||||||||||||
Sbjct  84531  CAACAATATTTTTTTAAACTTTTGACCTCAAATCAGGTAGGACTACCCGCTGAACTTAA  84473


 Score = 496 bits (268),  Expect = 4e-136
 Identities = 452/536 (84%), Gaps = 32/536 (6%)
 Strand=Plus/Minus

Query  1      CAAGGTTTCCGTAGGTGAACCTGCGGAAGGATCATTACTGATTTGCTTAATTGCACCACA  60
              ||||||||||||||||||||||||||||||||||||||||||||||||||||||||||||
Sbjct  54186  CAAGGTTTCCGTAGGTGAACCTGCGGAAGGATCATTACTGATTTGCTTAATTGCACCACA  54127

Query  61     TGTGTTTTTCTTTGAAACAAAC-TTGCTTTGGCGG-TGG-G-CCCAGCCTGCCGCCAGAG  116
              |||||||||  ||||   |||| ||||||||||||  || |    |  || |||||||||
Sbjct  54126  TGTGTTTTTTATTGATTAAAACTTTGCTTTGGCGGCAGGAGTAAAATTCTACCGCCAGAG  54067

Query  117    GTCTA-AACTTACAACC-AATTTTTTATCAACTTGTCACACCAGATT-ATTA--CT--AA  169
              || || ||| || |||| || |||||||  ||  |||| ||  |||| ||||   |  ||
Sbjct  54066  GT-TATAAC-TA-AACCAAACTTTTTATTTAC-AGTCAAACTTGATTTATTATTATAAAA  54011

Query  170    TAGTCAAAACTTTCAACAACGGATCTCTTGGTTCTCGCATCGATGAAGAACGCAGCGAAA  229
              ||||||||||||||||||||||||||||||||||||||||||||||||||||||||||||
Sbjct  54010  TAGTCAAAACTTTCAACAACGGATCTCTTGGTTCTCGCATCGATGAAGAACGCAGCGAAA  53951

Query  230    TGCGATACGTAATATGAATTGCAGATATTCGTGAATCATCGAATCTTTGAACGCACATTG  289
              ||||||||||||||||||||||||||||||||||||||||||||||||||||||||||||
Sbjct  53950  TGCGATACGTAATATGAATTGCAGATATTCGTGAATCATCGAATCTTTGAACGCACATTG  53891

Query  290    CGCCCTCTGGTATTCCGGAGGGCATGCCTGTTTGAGCGTCGTTTCTCCCTCAAACCGCTG  349
              |||||| |||||||||  |||||||||||||||||||||| |||||||||||||||  ||
Sbjct  53890  CGCCCTTTGGTATTCCAAAGGGCATGCCTGTTTGAGCGTCATTTCTCCCTCAAACCCTTG  53831

Query  350    GGTTTGGTGTTGAGCAATACGACTTGGGTTTGCTTGAAAGACGGTA-GTGGTAAGGCGGG  408
              ||||||||||||||||||||| ||  |||||| |||||||| | || |||| ||  |   
Sbjct  53830  GGTTTGGTGTTGAGCAATACG-CTA-GGTTTGTTTGAAAGATGTTACGTGGAAA--CTT-  53776

Query  409    ATCGCTTTGACAATGGCTTAGGTCTAACCAAAAACATTGCTTGCGGCGGTAACGTCCACC  468
               ||  ||  | |  | ||||||| || ||||||| |  ||||||     ||  | |||| 
Sbjct  53775  -TC--TT--A-AGCGACTTAGGTTTATCCAAAAA-AC-GCTTGCTAT--TAGTGGCCACA  53726

Query  469    ACGTATATCTTCAAAC-TTTGACCTCAAATCAGGTAGGACTACCCGCTGAACTTAA  523
              ||   | | || |||| |||||||||||||||||||||||||||||||||||||||
Sbjct  53725  ACAACTTTTTTTAAACTTTTGACCTCAAATCAGGTAGGACTACCCGCTGAACTTAA  53670


 Score = 492 bits (266),  Expect = 5e-135
 Identities = 453/538 (84%), Gaps = 34/538 (6%)
 Strand=Plus/Minus

Query  1      CAAGGTTTCCGTAGGTGAACCTGCGGAAGGATCATTACTGATTTGCTTAATTGCACCACA  60
              ||||||||||||||||||||||||||||||||||||||||||||||||||||||||||||
Sbjct  43948  CAAGGTTTCCGTAGGTGAACCTGCGGAAGGATCATTACTGATTTGCTTAATTGCACCACA  43889

Query  61     TGTGTTTTT-CT-TTGAAACAAAC-TTGCTTTGGCGG-TGG-G-CCCAGCCTGCCGCCAG  114
              |||||||||  | ||||   |||| ||||||||||||  || |    |  || |||||||
Sbjct  43888  TGTGTTTTTTTTATTGATTAAAACTTTGCTTTGGCGGCAGGAGTAAAATTCTACCGCCAG  43829

Query  115    AGGTCTA-AACTTACAACC-AATTTTTTATCAACTTGTCACACCAGATT-ATTA--CT--  167
              |||| || ||| || |||| || |||||||  ||  |||| ||  |||| ||||   |  
Sbjct  43828  AGGT-TATAAC-TA-AACCAAACTTTTTATTTAC-AGTCAAACTTGATTTATTATTATAA  43773

Query  168    AATAGTCAAAACTTTCAACAACGGATCTCTTGGTTCTCGCATCGATGAAGAACGCAGCGA  227
              ||||||||||||||||||||||||||||||||||||||||||||||||||||||||||||
Sbjct  43772  AATAGTCAAAACTTTCAACAACGGATCTCTTGGTTCTCGCATCGATGAAGAACGCAGCGA  43713

Query  228    AATGCGATACGTAATATGAATTGCAGATATTCGTGAATCATCGAATCTTTGAACGCACAT  287
              ||||||||||||||||||||||||||||||||||||||||||||||||||||||||||||
Sbjct  43712  AATGCGATACGTAATATGAATTGCAGATATTCGTGAATCATCGAATCTTTGAACGCACAT  43653

Query  288    TGCGCCCTCTGGTATTCCGGAGGGCATGCCTGTTTGAGCGTCGTTTCTCCCTCAAACCGC  347
              |||||||| |||||||||  |||||||||||||||||||||| |||||||||||||||  
Sbjct  43652  TGCGCCCTTTGGTATTCCAAAGGGCATGCCTGTTTGAGCGTCATTTCTCCCTCAAACCCT  43593

Query  348    TGGGTTTGGTGTTGAGCAATACGACTTGGGTTTGCTTGAAAGACGGTA-GTGGTAAGGCG  406
              ||||||||||||||||||||||| ||  |||||| |||||||| | || |||| ||  | 
Sbjct  43592  TGGGTTTGGTGTTGAGCAATACG-CTA-GGTTTGTTTGAAAGATGTTACGTGGAAA--CT  43537

Query  407    GGATCGCTTTGACAATGGCTTAGGTCTAACCAAAAACATTGCTTGCGGCGGTAACGTCCA  466
                 ||  ||  | |  | ||||||| || ||||||| |  ||||||     ||  | |||
Sbjct  43536  T--TC--TT--A-AGCGACTTAGGTTTATCCAAAAA-AC-GCTTGCTAT--TAGTGGCCA  43488

Query  467    CCACGTATATCTTCAAAC-TTTGACCTCAAATCAGGTAGGACTACCCGCTGAACTTAA  523
              | ||   | | || |||| |||||||||||||||||||||||||||||||||||||||
Sbjct  43487  CAACAACTTTTTTTAAACTTTTGACCTCAAATCAGGTAGGACTACCCGCTGAACTTAA  43430


 Score = 492 bits (266),  Expect = 5e-135
 Identities = 453/538 (84%), Gaps = 34/538 (6%)
 Strand=Plus/Minus

Query  1      CAAGGTTTCCGTAGGTGAACCTGCGGAAGGATCATTACTGATTTGCTTAATTGCACCACA  60
              ||||||||||||||||||||||||||||||||||||||||||||||||||||||||||||
Sbjct  64447  CAAGGTTTCCGTAGGTGAACCTGCGGAAGGATCATTACTGATTTGCTTAATTGCACCACA  64388

Query  61     TGTGTTTTT-CT-TTGAAACAAAC-TTGCTTTGGCGG-TGG-G-CCCAGCCTGCCGCCAG  114
              |||||||||  | ||||   |||| ||||||||||||  || |    |  || |||||||
Sbjct  64387  TGTGTTTTTTTTATTGATTAAAACTTTGCTTTGGCGGCAGGAGTAAAATTCTACCGCCAG  64328

Query  115    AGGTCTA-AACTTACAACC-AATTTTTTATCAACTTGTCACACCAGATT-ATTA--CT--  167
              |||| || ||| || |||| || |||||||  ||  |||| ||  |||| ||||   |  
Sbjct  64327  AGGT-TATAAC-TA-AACCAAACTTTTTATTTAC-AGTCAAACTTGATTTATTATTATAA  64272

Query  168    AATAGTCAAAACTTTCAACAACGGATCTCTTGGTTCTCGCATCGATGAAGAACGCAGCGA  227
              ||||||||||||||||||||||||||||||||||||||||||||||||||||||||||||
Sbjct  64271  AATAGTCAAAACTTTCAACAACGGATCTCTTGGTTCTCGCATCGATGAAGAACGCAGCGA  64212

Query  228    AATGCGATACGTAATATGAATTGCAGATATTCGTGAATCATCGAATCTTTGAACGCACAT  287
              ||||||||||||||||||||||||||||||||||||||||||||||||||||||||||||
Sbjct  64211  AATGCGATACGTAATATGAATTGCAGATATTCGTGAATCATCGAATCTTTGAACGCACAT  64152

Query  288    TGCGCCCTCTGGTATTCCGGAGGGCATGCCTGTTTGAGCGTCGTTTCTCCCTCAAACCGC  347
              |||||||| |||||||||  |||||||||||||||||||||| |||||||||||||||  
Sbjct  64151  TGCGCCCTTTGGTATTCCAAAGGGCATGCCTGTTTGAGCGTCATTTCTCCCTCAAACCCT  64092

Query  348    TGGGTTTGGTGTTGAGCAATACGACTTGGGTTTGCTTGAAAGACGGTA-GTGGTAAGGCG  406
              ||||||||||||||||||||||| ||  |||||| |||||||| | || |||| ||  | 
Sbjct  64091  TGGGTTTGGTGTTGAGCAATACG-CTA-GGTTTGTTTGAAAGATGTTACGTGGAAA--CT  64036

Query  407    GGATCGCTTTGACAATGGCTTAGGTCTAACCAAAAACATTGCTTGCGGCGGTAACGTCCA  466
                 ||  ||  | |  | ||||||| || ||||||| |  ||||||     ||  | |||
Sbjct  64035  T--TC--TT--A-AGCGACTTAGGTTTATCCAAAAA-AC-GCTTGCTAT--TAGTGGCCA  63987

Query  467    CCACGTATATCTTCAAAC-TTTGACCTCAAATCAGGTAGGACTACCCGCTGAACTTAA  523
              | ||   | | || |||| |||||||||||||||||||||||||||||||||||||||
Sbjct  63986  CAACAACTTTTTTTAAACTTTTGACCTCAAATCAGGTAGGACTACCCGCTGAACTTAA  63929


 Score = 488 bits (264),  Expect = 7e-134
 Identities = 454/540 (84%), Gaps = 36/540 (7%)
 Strand=Plus/Minus

Query  1      CAAGGTTTCCGTAGGTGAACCTGCGGAAGGATCATTACTGATTTGCTTAATTGCACCACA  60
              ||||||||||||||||||||||||||||||||||||||||||||||||||||||||||||
Sbjct  74699  CAAGGTTTCCGTAGGTGAACCTGCGGAAGGATCATTACTGATTTGCTTAATTGCACCACA  74640

Query  61     TGTGTTTTT-CT-TTGAAACAAAC-TTGCTTTGGCGG-TGG-G-CCCAGCCTGCCGCCAG  114
              |||||||||  | ||||   |||| ||||||||||||  || |    |  || |||||||
Sbjct  74639  TGTGTTTTTTTTATTGATTAAAACTTTGCTTTGGCGGCAGGAGTAAAATTCTACCGCCAG  74580

Query  115    AGGTCTA-AACTTACAACC-AATTTTTTATCAACTTGTCACACCAGATT-ATTA--CT--  167
              |||| || ||| || |||| || |||||||  ||  |||| ||  |||| ||||   |  
Sbjct  74579  AGGT-TATAAC-TA-AACCAAACTTTTTATTTAC-AGTCAAACTTGATTTATTATTATAA  74524

Query  168    AATAGTCAAAACTTTCAACAACGGATCTCTTGGTTCTCGCATCGATGAAGAACGCAGCGA  227
              ||||||||||||||||||||||||||||||||||||||||||||||||||||||||||||
Sbjct  74523  AATAGTCAAAACTTTCAACAACGGATCTCTTGGTTCTCGCATCGATGAAGAACGCAGCGA  74464

Query  228    AATGCGATACGTAATATGAATTGCAGATATTCGTGAATCATCGAATCTTTGAACGCACAT  287
              ||||||||||||||||||||||||||||||||||||||||||||||||||||||||||||
Sbjct  74463  AATGCGATACGTAATATGAATTGCAGATATTCGTGAATCATCGAATCTTTGAACGCACAT  74404

Query  288    TGCGCCCTCTGGTATTCCGGAGGGCATGCCTGTTTGAGCGTCGTTTCTCCCTCAAACCGC  347
              |||||||| |||||||||  |||||||||||||||||||||| |||||||||||||||  
Sbjct  74403  TGCGCCCTTTGGTATTCCAAAGGGCATGCCTGTTTGAGCGTCATTTCTCCCTCAAACCCT  74344

Query  348    TGGGTTTGGTGTTGAGCAATACGACTTGGGTTTGCTTGAAAGACGGTA-GTGGTAAGGCG  406
              ||||||||||||||||||||||| ||  |||||| |||||||| | || |||| ||  | 
Sbjct  74343  TGGGTTTGGTGTTGAGCAATACG-CTA-GGTTTGTTTGAAAGATGTTACGTGGAAA--CT  74288

Query  407    GGATCGCTTTGACAATGGCTTAGGTCTAACCAAAAACATTGCTTGCGGCGGTAACGTCCA  466
                 ||  ||  | |  | ||||||| || ||||||| |  ||||||     ||  | |||
Sbjct  74287  T--TC--TT--A-AGCGACTTAGGTTTATCCAAAAAAAC-GCTTGCTAT--TAGTGGCCA  74238

Query  467    C--CACGTATATCTTCAAAC-TTTGACCTCAAATCAGGTAGGACTACCCGCTGAACTTAA  523
              |  ||  | | | || |||| |||||||||||||||||||||||||||||||||||||||
Sbjct  74237  CAACAACTTTTTTTT-AAACTTTTGACCTCAAATCAGGTAGGACTACCCGCTGAACTTAA  74179


>CAJVQF010000056.1 Candida sanyaensis strain UCD423 genome assembly, contig: scaffold56, 
whole genome shotgun sequence
Length=117626

 Score = 499 bits (270),  Expect = 3e-137
 Identities = 456/540 (84%), Gaps = 36/540 (7%)
 Strand=Plus/Minus

Query  1      CAAGGTTTCCGTAGGTGAACCTGCGGAAGGATCATTACTGATTTGCTTAATTGCACCACA  60
              ||||||||||||||||||||||||||||||||||||||||||||||||||||||||||||
Sbjct  36983  CAAGGTTTCCGTAGGTGAACCTGCGGAAGGATCATTACTGATTTGCTTAATTGCACCACA  36924

Query  61     TGTGTTTTTCT-TTGAAACAAAC-TTGCTTTGGCGG-TGG-G-CCCAGCCTGCCGCCAGA  115
              ||||||||| | ||||   |||| ||||||||||||  || |    |  || ||||||||
Sbjct  36923  TGTGTTTTTTTATTGATTAAAACTTTGCTTTGGCGGCAGGAGTAAAATTCTACCGCCAGA  36864

Query  116    GGTCTA-AACTTACAACC-AATTTTTTA-TCAACTTGTCACACCAGATT-ATTA---CT-  167
              ||| || ||| || |||| || |||||| |  ||  |||| ||  |||| ||||    | 
Sbjct  36863  GGT-TATAAC-TA-AACCAAACTTTTTATTTTAC-AGTCAAACTTGATTTATTATTTATA  36808

Query  168    -AATAGTCAAAACTTTCAACAACGGATCTCTTGGTTCTCGCATCGATGAAGAACGCAGCG  226
               |||||||||||||||||||||||||||||||||||||||||||||||||||||||||||
Sbjct  36807  AAATAGTCAAAACTTTCAACAACGGATCTCTTGGTTCTCGCATCGATGAAGAACGCAGCG  36748

Query  227    AAATGCGATACGTAATATGAATTGCAGATATTCGTGAATCATCGAATCTTTGAACGCACA  286
              ||||||||||||||||||||||||||||||||||||||||||||||||||||||||||||
Sbjct  36747  AAATGCGATACGTAATATGAATTGCAGATATTCGTGAATCATCGAATCTTTGAACGCACA  36688

Query  287    TTGCGCCCTCTGGTATTCCGGAGGGCATGCCTGTTTGAGCGTCGTTTCTCCCTCAAACCG  346
              ||||||||| |||||||||  |||||||||||||||||||||| ||||||||||||||| 
Sbjct  36687  TTGCGCCCTTTGGTATTCCAAAGGGCATGCCTGTTTGAGCGTCATTTCTCCCTCAAACCC  36628

Query  347    CTGGGTTTGGTGTTGAGCAATACGACTTGGGTTTGCTTGAAAGACGGTA-GTGGTAAGGC  405
              |||||||||||||||||||||||| ||  |||||| |||||||| | || |||| ||  |
Sbjct  36627  CTGGGTTTGGTGTTGAGCAATACG-CTA-GGTTTGTTTGAAAGATGTTACGTGGAAA--C  36572

Query  406    GGGATCGCTTTGACAATGGCTTAGGTCTAACCAAAAACATTGCTTGCGGCGGTAACGTCC  465
                  ||  ||  | |  | ||||||| || ||||||| |  ||||||     ||  | ||
Sbjct  36571  TT--TC--TT--A-AGCGACTTAGGTTTATCCAAAAA-AC-GCTTGCTAT--TAGTGGCC  36523

Query  466    ACCACG-TATATCTTCAAACTTT-GACCTCAAATCAGGTAGGACTACCCGCTGAACTTAA  523
              || ||  ||| | || ||||||| ||||||||||||||||||||||||||||||||||||
Sbjct  36522  ACAACAATATTTTTTTAAACTTTTGACCTCAAATCAGGTAGGACTACCCGCTGAACTTAA  36463


 Score = 499 bits (270),  Expect = 3e-137
 Identities = 456/540 (84%), Gaps = 36/540 (7%)
 Strand=Plus/Minus

Query  1      CAAGGTTTCCGTAGGTGAACCTGCGGAAGGATCATTACTGATTTGCTTAATTGCACCACA  60
              ||||||||||||||||||||||||||||||||||||||||||||||||||||||||||||
Sbjct  47282  CAAGGTTTCCGTAGGTGAACCTGCGGAAGGATCATTACTGATTTGCTTAATTGCACCACA  47223

Query  61     TGTGTTTTT-CT-TTGAAACAAAC-TTGCTTTGGCGG-TGG-G-CCCAGCCTGCCGCCAG  114
              |||||||||  | ||||   |||| ||||||||||||  || |    |  || |||||||
Sbjct  47222  TGTGTTTTTTTTATTGATTAAAACTTTGCTTTGGCGGCAGGAGTAAAATTCTACCGCCAG  47163

Query  115    AGGTCTA-AACTTACAACC-AATTTTTTATCAACTTGTCACACCAGATT-ATTA---CT-  167
              |||| || ||| || |||| || |||||||  ||  |||| ||  |||| ||||    | 
Sbjct  47162  AGGT-TATAAC-TA-AACCAAACTTTTTATTTAC-AGTCAAACTTGATTTATTATTTATA  47107

Query  168    -AATAGTCAAAACTTTCAACAACGGATCTCTTGGTTCTCGCATCGATGAAGAACGCAGCG  226
               |||||||||||||||||||||||||||||||||||||||||||||||||||||||||||
Sbjct  47106  AAATAGTCAAAACTTTCAACAACGGATCTCTTGGTTCTCGCATCGATGAAGAACGCAGCG  47047

Query  227    AAATGCGATACGTAATATGAATTGCAGATATTCGTGAATCATCGAATCTTTGAACGCACA  286
              ||||||||||||||||||||||||||||||||||||||||||||||||||||||||||||
Sbjct  47046  AAATGCGATACGTAATATGAATTGCAGATATTCGTGAATCATCGAATCTTTGAACGCACA  46987

Query  287    TTGCGCCCTCTGGTATTCCGGAGGGCATGCCTGTTTGAGCGTCGTTTCTCCCTCAAACCG  346
              ||||||||| |||||||||  |||||||||||||||||||||| ||||||||||||||| 
Sbjct  46986  TTGCGCCCTTTGGTATTCCAAAGGGCATGCCTGTTTGAGCGTCATTTCTCCCTCAAACCC  46927

Query  347    CTGGGTTTGGTGTTGAGCAATACGACTTGGGTTTGCTTGAAAGACGGTA-GTGGTAAGGC  405
              |||||||||||||||||||||||| ||  |||||| |||||||| | || |||| ||  |
Sbjct  46926  CTGGGTTTGGTGTTGAGCAATACG-CTA-GGTTTGTTTGAAAGATGTTACGTGGAAA--C  46871

Query  406    GGGATCGCTTTGACAATGGCTTAGGTCTAACCAAAAACATTGCTTGCGGCGGTAACGTCC  465
                  ||  ||  | |  | ||||||| || ||||||| |  ||||||     ||  | ||
Sbjct  46870  TT--TC--TT--A-AGCGACTTAGGTTTATCCAAAAA-AC-GCTTGCTAT--TAGTGGCC  46822

Query  466    ACCACG-TATATCTTCAAACTTT-GACCTCAAATCAGGTAGGACTACCCGCTGAACTTAA  523
              || ||  ||| | || ||||||| ||||||||||||||||||||||||||||||||||||
Sbjct  46821  ACAACAATATTTTTTTAAACTTTTGACCTCAAATCAGGTAGGACTACCCGCTGAACTTAA  46762


 Score = 499 bits (270),  Expect = 3e-137
 Identities = 456/540 (84%), Gaps = 36/540 (7%)
 Strand=Plus/Minus

Query  1      CAAGGTTTCCGTAGGTGAACCTGCGGAAGGATCATTACTGATTTGCTTAATTGCACCACA  60
              ||||||||||||||||||||||||||||||||||||||||||||||||||||||||||||
Sbjct  57606  CAAGGTTTCCGTAGGTGAACCTGCGGAAGGATCATTACTGATTTGCTTAATTGCACCACA  57547

Query  61     TGTGTTTTTCT-TTGAAACAAAC-TTGCTTTGGCGG-TGG-G-CCCAGCCTGCCGCCAGA  115
              ||||||||| | ||||   |||| ||||||||||||  || |    |  || ||||||||
Sbjct  57546  TGTGTTTTTTTATTGATTAAAACTTTGCTTTGGCGGCAGGAGTAAAATTCTACCGCCAGA  57487

Query  116    GGTCTA-AACTTACAACC-AATTTTTTA-TCAACTTGTCACACCAGATT-ATTA---CT-  167
              ||| || ||| || |||| || |||||| |  ||  |||| ||  |||| ||||    | 
Sbjct  57486  GGT-TATAAC-TA-AACCAAACTTTTTATTTTAC-AGTCAAACTTGATTTATTATTTATA  57431

Query  168    -AATAGTCAAAACTTTCAACAACGGATCTCTTGGTTCTCGCATCGATGAAGAACGCAGCG  226
               |||||||||||||||||||||||||||||||||||||||||||||||||||||||||||
Sbjct  57430  AAATAGTCAAAACTTTCAACAACGGATCTCTTGGTTCTCGCATCGATGAAGAACGCAGCG  57371

Query  227    AAATGCGATACGTAATATGAATTGCAGATATTCGTGAATCATCGAATCTTTGAACGCACA  286
              ||||||||||||||||||||||||||||||||||||||||||||||||||||||||||||
Sbjct  57370  AAATGCGATACGTAATATGAATTGCAGATATTCGTGAATCATCGAATCTTTGAACGCACA  57311

Query  287    TTGCGCCCTCTGGTATTCCGGAGGGCATGCCTGTTTGAGCGTCGTTTCTCCCTCAAACCG  346
              ||||||||| |||||||||  |||||||||||||||||||||| ||||||||||||||| 
Sbjct  57310  TTGCGCCCTTTGGTATTCCAAAGGGCATGCCTGTTTGAGCGTCATTTCTCCCTCAAACCC  57251

Query  347    CTGGGTTTGGTGTTGAGCAATACGACTTGGGTTTGCTTGAAAGACGGTA-GTGGTAAGGC  405
              |||||||||||||||||||||||| ||  |||||| |||||||| | || |||| ||  |
Sbjct  57250  CTGGGTTTGGTGTTGAGCAATACG-CTA-GGTTTGTTTGAAAGATGTTACGTGGAAA--C  57195

Query  406    GGGATCGCTTTGACAATGGCTTAGGTCTAACCAAAAACATTGCTTGCGGCGGTAACGTCC  465
                  ||  ||  | |  | ||||||| || ||||||| |  ||||||     ||  | ||
Sbjct  57194  TT--TC--TT--A-AGCGACTTAGGTTTATCCAAAAA-AC-GCTTGCTAT--TAGTGGCC  57146

Query  466    ACCACG-TATATCTTCAAACTTT-GACCTCAAATCAGGTAGGACTACCCGCTGAACTTAA  523
              || ||  ||| | || ||||||| ||||||||||||||||||||||||||||||||||||
Sbjct  57145  ACAACAATATTTTTTTAAACTTTTGACCTCAAATCAGGTAGGACTACCCGCTGAACTTAA  57086


 Score = 499 bits (270),  Expect = 3e-137
 Identities = 456/540 (84%), Gaps = 36/540 (7%)
 Strand=Plus/Minus

Query  1       CAAGGTTTCCGTAGGTGAACCTGCGGAAGGATCATTACTGATTTGCTTAATTGCACCACA  60
               ||||||||||||||||||||||||||||||||||||||||||||||||||||||||||||
Sbjct  109206  CAAGGTTTCCGTAGGTGAACCTGCGGAAGGATCATTACTGATTTGCTTAATTGCACCACA  109147

Query  61      TGTGTTTTTCT-TTGAAACAAAC-TTGCTTTGGCGG-TGG-G-CCCAGCCTGCCGCCAGA  115
               ||||||||| | ||||   |||| ||||||||||||  || |    |  || ||||||||
Sbjct  109146  TGTGTTTTTTTATTGATTAAAACTTTGCTTTGGCGGCAGGAGTAAAATTCTACCGCCAGA  109087

Query  116     GGTCTA-AACTTACAACC-AATTTTTTA-TCAACTTGTCACACCAGATT-ATTA---CT-  167
               ||| || ||| || |||| || |||||| |  ||  |||| ||  |||| ||||    | 
Sbjct  109086  GGT-TATAAC-TA-AACCAAACTTTTTATTTTAC-AGTCAAACTTGATTTATTATTTATA  109031

Query  168     -AATAGTCAAAACTTTCAACAACGGATCTCTTGGTTCTCGCATCGATGAAGAACGCAGCG  226
                |||||||||||||||||||||||||||||||||||||||||||||||||||||||||||
Sbjct  109030  AAATAGTCAAAACTTTCAACAACGGATCTCTTGGTTCTCGCATCGATGAAGAACGCAGCG  108971

Query  227     AAATGCGATACGTAATATGAATTGCAGATATTCGTGAATCATCGAATCTTTGAACGCACA  286
               ||||||||||||||||||||||||||||||||||||||||||||||||||||||||||||
Sbjct  108970  AAATGCGATACGTAATATGAATTGCAGATATTCGTGAATCATCGAATCTTTGAACGCACA  108911

Query  287     TTGCGCCCTCTGGTATTCCGGAGGGCATGCCTGTTTGAGCGTCGTTTCTCCCTCAAACCG  346
               ||||||||| |||||||||  |||||||||||||||||||||| ||||||||||||||| 
Sbjct  108910  TTGCGCCCTTTGGTATTCCAAAGGGCATGCCTGTTTGAGCGTCATTTCTCCCTCAAACCC  108851

Query  347     CTGGGTTTGGTGTTGAGCAATACGACTTGGGTTTGCTTGAAAGACGGTA-GTGGTAAGGC  405
               |||||||||||||||||||||||| ||  |||||| |||||||| | || |||| ||  |
Sbjct  108850  CTGGGTTTGGTGTTGAGCAATACG-CTA-GGTTTGTTTGAAAGATGTTACGTGGAAA--C  108795

Query  406     GGGATCGCTTTGACAATGGCTTAGGTCTAACCAAAAACATTGCTTGCGGCGGTAACGTCC  465
                   ||  ||  | |  | ||||||| || ||||||| |  ||||||     ||  | ||
Sbjct  108794  TT--TC--TT--A-AGCGACTTAGGTTTATCCAAAAA-AC-GCTTGCTAT--TAGTGGCC  108746

Query  466     ACCACG-TATATCTTCAAACTTT-GACCTCAAATCAGGTAGGACTACCCGCTGAACTTAA  523
               || ||  ||| | || ||||||| ||||||||||||||||||||||||||||||||||||
Sbjct  108745  ACAACAATATTTTTTTAAACTTTTGACCTCAAATCAGGTAGGACTACCCGCTGAACTTAA  108686


 Score = 497 bits (269),  Expect = 1e-136
 Identities = 455/539 (84%), Gaps = 35/539 (6%)
 Strand=Plus/Minus

Query  1      CAAGGTTTCCGTAGGTGAACCTGCGGAAGGATCATTACTGATTTGCTTAATTGCACCACA  60
              ||||||||||||||||||||||||||||||||||||||||||||||||||||||||||||
Sbjct  67923  CAAGGTTTCCGTAGGTGAACCTGCGGAAGGATCATTACTGATTTGCTTAATTGCACCACA  67864

Query  61     TGTGTTTTTCTTTGAAACAAAC-TTGCTTTGGCGG-TGG-G-CCCAGCCTGCCGCCAGAG  116
              |||||||||  ||||   |||| ||||||||||||  || |    |  || |||||||||
Sbjct  67863  TGTGTTTTTTATTGATTAAAACTTTGCTTTGGCGGCAGGAGTAAAATTCTACCGCCAGAG  67804

Query  117    GTCTA-AACTTACAACC-AATTTTTTA-TCAACTTGTCACACCAGATT-ATTA---CT--  167
              || || ||| || |||| || |||||| |  ||  |||| ||  |||| ||||    |  
Sbjct  67803  GT-TATAAC-TA-AACCAAACTTTTTATTTTAC-AGTCAAACTTGATTTATTATTTATAA  67748

Query  168    AATAGTCAAAACTTTCAACAACGGATCTCTTGGTTCTCGCATCGATGAAGAACGCAGCGA  227
              ||||||||||||||||||||||||||||||||||||||||||||||||||||||||||||
Sbjct  67747  AATAGTCAAAACTTTCAACAACGGATCTCTTGGTTCTCGCATCGATGAAGAACGCAGCGA  67688

Query  228    AATGCGATACGTAATATGAATTGCAGATATTCGTGAATCATCGAATCTTTGAACGCACAT  287
              ||||||||||||||||||||||||||||||||||||||||||||||||||||||||||||
Sbjct  67687  AATGCGATACGTAATATGAATTGCAGATATTCGTGAATCATCGAATCTTTGAACGCACAT  67628

Query  288    TGCGCCCTCTGGTATTCCGGAGGGCATGCCTGTTTGAGCGTCGTTTCTCCCTCAAACCGC  347
              |||||||| |||||||||  |||||||||||||||||||||| ||||||||||||||| |
Sbjct  67627  TGCGCCCTTTGGTATTCCAAAGGGCATGCCTGTTTGAGCGTCATTTCTCCCTCAAACCCC  67568

Query  348    TGGGTTTGGTGTTGAGCAATACGACTTGGGTTTGCTTGAAAGACGGTA-GTGGTAAGGCG  406
              ||||||||||||||||||||||| ||  |||||| |||||||| | || |||| ||  | 
Sbjct  67567  TGGGTTTGGTGTTGAGCAATACG-CTA-GGTTTGTTTGAAAGATGTTACGTGGAAA--CT  67512

Query  407    GGATCGCTTTGACAATGGCTTAGGTCTAACCAAAAACATTGCTTGCGGCGGTAACGTCCA  466
                 ||  ||  | |  | ||||||| || ||||||| |  ||||||     ||  | |||
Sbjct  67511  T--TC--TT--A-AGCGACTTAGGTTTATCCAAAAA-AC-GCTTGCTAT--TAGTGGCCA  67463

Query  467    CCACG-TATATCTTCAAACTTT-GACCTCAAATCAGGTAGGACTACCCGCTGAACTTAA  523
              | ||  ||| | || ||||||| ||||||||||||||||||||||||||||||||||||
Sbjct  67462  CAACAATATTTTTTTAAACTTTTGACCTCAAATCAGGTAGGACTACCCGCTGAACTTAA  67404


 Score = 497 bits (269),  Expect = 1e-136
 Identities = 455/539 (84%), Gaps = 35/539 (6%)
 Strand=Plus/Minus

Query  1      CAAGGTTTCCGTAGGTGAACCTGCGGAAGGATCATTACTGATTTGCTTAATTGCACCACA  60
              ||||||||||||||||||||||||||||||||||||||||||||||||||||||||||||
Sbjct  78234  CAAGGTTTCCGTAGGTGAACCTGCGGAAGGATCATTACTGATTTGCTTAATTGCACCACA  78175

Query  61     TGTGTTTTTCTTTGAAACAAAC-TTGCTTTGGCGG-TGG-G-CCCAGCCTGCCGCCAGAG  116
              |||||||||  ||||   |||| ||||||||||||  || |    |  || |||||||||
Sbjct  78174  TGTGTTTTTTATTGATTAAAACTTTGCTTTGGCGGCAGGAGTAAAATTCTACCGCCAGAG  78115

Query  117    GTCTA-AACTTACAACC-AATTTTTTA-TCAACTTGTCACACCAGATT-ATTA---CT--  167
              || || ||| || |||| || |||||| |  ||  |||| ||  |||| ||||    |  
Sbjct  78114  GT-TATAAC-TA-AACCAAACTTTTTATTTTAC-AGTCAAACTTGATTTATTATTTATAA  78059

Query  168    AATAGTCAAAACTTTCAACAACGGATCTCTTGGTTCTCGCATCGATGAAGAACGCAGCGA  227
              ||||||||||||||||||||||||||||||||||||||||||||||||||||||||||||
Sbjct  78058  AATAGTCAAAACTTTCAACAACGGATCTCTTGGTTCTCGCATCGATGAAGAACGCAGCGA  77999

Query  228    AATGCGATACGTAATATGAATTGCAGATATTCGTGAATCATCGAATCTTTGAACGCACAT  287
              ||||||||||||||||||||||||||||||||||||||||||||||||||||||||||||
Sbjct  77998  AATGCGATACGTAATATGAATTGCAGATATTCGTGAATCATCGAATCTTTGAACGCACAT  77939

Query  288    TGCGCCCTCTGGTATTCCGGAGGGCATGCCTGTTTGAGCGTCGTTTCTCCCTCAAACCGC  347
              |||||||| |||||||||  |||||||||||||||||||||| ||||||||||||||| |
Sbjct  77938  TGCGCCCTTTGGTATTCCAAAGGGCATGCCTGTTTGAGCGTCATTTCTCCCTCAAACCCC  77879

Query  348    TGGGTTTGGTGTTGAGCAATACGACTTGGGTTTGCTTGAAAGACGGTA-GTGGTAAGGCG  406
              ||||||||||||||||||||||| ||  |||||| |||||||| | || |||| ||  | 
Sbjct  77878  TGGGTTTGGTGTTGAGCAATACG-CTA-GGTTTGTTTGAAAGATGTTACGTGGAAA--CT  77823

Query  407    GGATCGCTTTGACAATGGCTTAGGTCTAACCAAAAACATTGCTTGCGGCGGTAACGTCCA  466
                 ||  ||  | |  | ||||||| || ||||||| |  ||||||     ||  | |||
Sbjct  77822  T--TC--TT--A-AGCGACTTAGGTTTATCCAAAAA-AC-GCTTGCTAT--TAGTGGCCA  77774

Query  467    CCACG-TATATCTTCAAACTTT-GACCTCAAATCAGGTAGGACTACCCGCTGAACTTAA  523
              | ||  ||| | || ||||||| ||||||||||||||||||||||||||||||||||||
Sbjct  77773  CAACAATATTTTTTTAAACTTTTGACCTCAAATCAGGTAGGACTACCCGCTGAACTTAA  77715


 Score = 497 bits (269),  Expect = 1e-136
 Identities = 455/539 (84%), Gaps = 35/539 (6%)
 Strand=Plus/Minus

Query  1      CAAGGTTTCCGTAGGTGAACCTGCGGAAGGATCATTACTGATTTGCTTAATTGCACCACA  60
              ||||||||||||||||||||||||||||||||||||||||||||||||||||||||||||
Sbjct  88553  CAAGGTTTCCGTAGGTGAACCTGCGGAAGGATCATTACTGATTTGCTTAATTGCACCACA  88494

Query  61     TGTGTTTTTCTTTGAAACAAAC-TTGCTTTGGCGG-TGG-G-CCCAGCCTGCCGCCAGAG  116
              |||||||||  ||||   |||| ||||||||||||  || |    |  || |||||||||
Sbjct  88493  TGTGTTTTTTATTGATTAAAACTTTGCTTTGGCGGCAGGAGTAAAATTCTACCGCCAGAG  88434

Query  117    GTCTA-AACTTACAACC-AATTTTTTA-TCAACTTGTCACACCAGATT-ATTA---CT--  167
              || || ||| || |||| || |||||| |  ||  |||| ||  |||| ||||    |  
Sbjct  88433  GT-TATAAC-TA-AACCAAACTTTTTATTTTAC-AGTCAAACTTGATTTATTATTTATAA  88378

Query  168    AATAGTCAAAACTTTCAACAACGGATCTCTTGGTTCTCGCATCGATGAAGAACGCAGCGA  227
              ||||||||||||||||||||||||||||||||||||||||||||||||||||||||||||
Sbjct  88377  AATAGTCAAAACTTTCAACAACGGATCTCTTGGTTCTCGCATCGATGAAGAACGCAGCGA  88318

Query  228    AATGCGATACGTAATATGAATTGCAGATATTCGTGAATCATCGAATCTTTGAACGCACAT  287
              ||||||||||||||||||||||||||||||||||||||||||||||||||||||||||||
Sbjct  88317  AATGCGATACGTAATATGAATTGCAGATATTCGTGAATCATCGAATCTTTGAACGCACAT  88258

Query  288    TGCGCCCTCTGGTATTCCGGAGGGCATGCCTGTTTGAGCGTCGTTTCTCCCTCAAACCGC  347
              |||||||| |||||||||  |||||||||||||||||||||| ||||||||||||||| |
Sbjct  88257  TGCGCCCTTTGGTATTCCAAAGGGCATGCCTGTTTGAGCGTCATTTCTCCCTCAAACCCC  88198

Query  348    TGGGTTTGGTGTTGAGCAATACGACTTGGGTTTGCTTGAAAGACGGTA-GTGGTAAGGCG  406
              ||||||||||||||||||||||| ||  |||||| |||||||| | || |||| ||  | 
Sbjct  88197  TGGGTTTGGTGTTGAGCAATACG-CTA-GGTTTGTTTGAAAGATGTTACGTGGAAA--CT  88142

Query  407    GGATCGCTTTGACAATGGCTTAGGTCTAACCAAAAACATTGCTTGCGGCGGTAACGTCCA  466
                 ||  ||  | |  | ||||||| || ||||||| |  ||||||     ||  | |||
Sbjct  88141  T--TC--TT--A-AGCGACTTAGGTTTATCCAAAAA-AC-GCTTGCTAT--TAGTGGCCA  88093

Query  467    CCACG-TATATCTTCAAACTTT-GACCTCAAATCAGGTAGGACTACCCGCTGAACTTAA  523
              | ||  ||| | || ||||||| ||||||||||||||||||||||||||||||||||||
Sbjct  88092  CAACAATATTTTTTTAAACTTTTGACCTCAAATCAGGTAGGACTACCCGCTGAACTTAA  88034


 Score = 484 bits (262),  Expect = 9e-133
 Identities = 456/543 (84%), Gaps = 39/543 (7%)
 Strand=Plus/Minus

Query  1      CAAGGTTTCCGTAGGTGAACCTGCGGAAGGATCATTACTGATTTGCTTAATTGCACCACA  60
              ||||||||||||||||||||||||||||||||||||||||||||||||||||||||||||
Sbjct  98875  CAAGGTTTCCGTAGGTGAACCTGCGGAAGGATCATTACTGATTTGCTTAATTGCACCACA  98816

Query  61     TGTGTTTTT---CT-TTGAAACAAAC-TTGCTTTGGCGG-TGG-G-CCCAGCCTGCCGCC  112
              |||||||||    | ||||   |||| ||||||||||||  || |    |  || |||||
Sbjct  98815  TGTGTTTTTTTTTTATTGATTAAAACTTTGCTTTGGCGGCAGGAGTAAAATTCTACCGCC  98756

Query  113    AGAGGTCTA-AACTTACAACC-AATTTTTTA-TCAACTTGTCACACCAGATT-ATTA---  165
              |||||| || ||| || |||| || |||||| |  ||  |||| ||  |||| ||||   
Sbjct  98755  AGAGGT-TATAAC-TA-AACCAAACTTTTTATTTTAC-AGTCAAACTTGATTTATTATTT  98700

Query  166    CT--AATAGTCAAAACTTTCAACAACGGATCTCTTGGTTCTCGCATCGATGAAGAACGCA  223
               |  ||||||||||||||||||||||||||||||||||||||||||||||||||||||||
Sbjct  98699  ATAAAATAGTCAAAACTTTCAACAACGGATCTCTTGGTTCTCGCATCGATGAAGAACGCA  98640

Query  224    GCGAAATGCGATACGTAATATGAATTGCAGATATTCGTGAATCATCGAATCTTTGAACGC  283
              ||||||||||||||||||||||||||||||||||||||||||||||||||||||||||||
Sbjct  98639  GCGAAATGCGATACGTAATATGAATTGCAGATATTCGTGAATCATCGAATCTTTGAACGC  98580

Query  284    ACATTGCGCCCTCTGGTATTCCGGAGGGCATGCCTGTTTGAGCGTCGTTTCTCCCTCAAA  343
              |||||||||||| |||||||||  |||||||||||||||||||||| |||||||||||||
Sbjct  98579  ACATTGCGCCCTTTGGTATTCCAAAGGGCATGCCTGTTTGAGCGTCATTTCTCCCTCAAA  98520

Query  344    CCGCTGGGTTTGGTGTTGAGCAATACGACTTGGGTTTGCTTGAAAGACGGTA-GTGGTAA  402
              || |||||||||||||||||||||||| ||  |||||| |||||||| | || |||| ||
Sbjct  98519  CCCCTGGGTTTGGTGTTGAGCAATACG-CTA-GGTTTGTTTGAAAGATGTTACGTGGAAA  98462

Query  403    GGCGGGATCGCTTTGACAATGGCTTAGGTCTAACCAAAAACATTGCTTGCGGCGGTAACG  462
                |    ||  ||  | |  | ||||||| || ||||||| |  ||||||     ||  |
Sbjct  98461  --CTT--TC--TT--A-AGCGACTTAGGTTTATCCAAAAA-AC-GCTTGCTAT--TAGTG  98415

Query  463    TCCACCACG-TATATCTTCAAACTTT-GACCTCAAATCAGGTAGGACTACCCGCTGAACT  520
               |||| ||  ||| | || ||||||| |||||||||||||||||||||||||||||||||
Sbjct  98414  GCCACAACAATATTTTTTTAAACTTTTGACCTCAAATCAGGTAGGACTACCCGCTGAACT  98355

Query  521    TAA  523
              |||
Sbjct  98354  TAA  98352


>QLNQ01000013.1 Candida viswanathii strain ATCC 20962 contig19, whole genome 
shotgun sequence
Length=55378

 Score = 488 bits (264),  Expect = 7e-134
 Identities = 448/530 (85%), Gaps = 39/530 (7%)
 Strand=Plus/Plus

Query  1      CAAGGTTTCCGTAGGTGAACCTGCGGAAGGATCATTACTGATTTGCTTAATTGCACCACA  60
              ||||||||||||||||||||||||||||||||||||||||||||||||||||||||||||
Sbjct  10518  CAAGGTTTCCGTAGGTGAACCTGCGGAAGGATCATTACTGATTTGCTTAATTGCACCACA  10577

Query  61     TGTGTTTTTCTTTGAAACAAACTTGCTTTGGCGGTGGG-C-CCAGCCTGCCGCCAGAGGT  118
              ||||||||||  ||  || | | ||||||||||| ||| | |    | ||||||||||||
Sbjct  10578  TGTGTTTTTCACTG-GAC-AGC-TGCTTTGGCGGGGGGACTCGTTTCCGCCGCCAGAGGT  10634

Query  119    CTAAACTTACAACC-AATTTTTTATCAACTTGTCACACCAGATTATTACTAATAGTCAAA  177
              |  ||| || |||| || |||||||  ||  |||| |||| |   ||  |||||||||||
Sbjct  10635  CACAAC-TA-AACCAAACTTTTTAT-TACCAGTCA-ACCATA-CGTT-TTAATAGTCAAA  10688

Query  178    ACTTTCAACAACGGATCTCTTGGTTCTCGCATCGATGAAGAACGCAGCGAAATGCGATAC  237
              ||||||||||||||||||||||||||||||||||||||||||||||||||||||||||||
Sbjct  10689  ACTTTCAACAACGGATCTCTTGGTTCTCGCATCGATGAAGAACGCAGCGAAATGCGATAC  10748

Query  238    GTAATATGAATTGCAGATATTCGTGAATCATCGAATCTTTGAACGCACATTGCGCCCTCT  297
              ||| |||||||||||||||||||||||||||||||||||||||||||||||||||||| |
Sbjct  10749  GTAGTATGAATTGCAGATATTCGTGAATCATCGAATCTTTGAACGCACATTGCGCCCTTT  10808

Query  298    GGTATTCCGGAGGGCATGCCTGTTTGAGCGTCGTTTCTCCCTCAAACC-GCTGGGTTTGG  356
              ||||||||  |||||||||||||||||||||| |||||||||||| || || ||||||||
Sbjct  10809  GGTATTCCAAAGGGCATGCCTGTTTGAGCGTCATTTCTCCCTCAAGCCCGC-GGGTTTGG  10867

Query  357    TGTTGAGCAATACGACTTGGGTTTGCTTGAAAGACGGTA-GTGGTAAGGCGGGATCGCTT  415
              |||||||||||||| |   |||||| |||||||||| || |||| | | |   ||   ||
Sbjct  10868  TGTTGAGCAATACGCCA--GGTTTGTTTGAAAGACG-TACGTGG-A-GACT--ATA--TT  10918

Query  416    TGACAATGGCTTAGGT-CTAACCAAAAACATTGCTTGCGGCGGTAACGTCCACCACGTAT  474
               | | |   ||||||| ||| |||||| |   ||||| | | ||   | |||||||   |
Sbjct  10919  AG-CGA---CTTAGGTTCTA-CCAAAA-C---GCTTGTG-CAGT-CGGCCCACCACAGCT  10967

Query  475    ATCTTCAAAC-TTTGACCTCAAATCAGGTAGGACTACCCGCTGAACTTAA  523
               | ||| ||| |||||||||||||||||||||||||||||||||||||||
Sbjct  10968  -T-TTCTAACTTTTGACCTCAAATCAGGTAGGACTACCCGCTGAACTTAA  11015


 Score = 488 bits (264),  Expect = 7e-134
 Identities = 448/530 (85%), Gaps = 39/530 (7%)
 Strand=Plus/Plus

Query  1      CAAGGTTTCCGTAGGTGAACCTGCGGAAGGATCATTACTGATTTGCTTAATTGCACCACA  60
              ||||||||||||||||||||||||||||||||||||||||||||||||||||||||||||
Sbjct  20985  CAAGGTTTCCGTAGGTGAACCTGCGGAAGGATCATTACTGATTTGCTTAATTGCACCACA  21044

Query  61     TGTGTTTTTCTTTGAAACAAACTTGCTTTGGCGGTGGG-C-CCAGCCTGCCGCCAGAGGT  118
              ||||||||||  ||  || | | ||||||||||| ||| | |    | ||||||||||||
Sbjct  21045  TGTGTTTTTCACTG-GAC-AGC-TGCTTTGGCGGGGGGACTCGTTTCCGCCGCCAGAGGT  21101

Query  119    CTAAACTTACAACC-AATTTTTTATCAACTTGTCACACCAGATTATTACTAATAGTCAAA  177
              |  ||| || |||| || |||||||  ||  |||| |||| |   ||  |||||||||||
Sbjct  21102  CACAAC-TA-AACCAAACTTTTTAT-TACCAGTCA-ACCATA-CGTT-TTAATAGTCAAA  21155

Query  178    ACTTTCAACAACGGATCTCTTGGTTCTCGCATCGATGAAGAACGCAGCGAAATGCGATAC  237
              ||||||||||||||||||||||||||||||||||||||||||||||||||||||||||||
Sbjct  21156  ACTTTCAACAACGGATCTCTTGGTTCTCGCATCGATGAAGAACGCAGCGAAATGCGATAC  21215

Query  238    GTAATATGAATTGCAGATATTCGTGAATCATCGAATCTTTGAACGCACATTGCGCCCTCT  297
              ||| |||||||||||||||||||||||||||||||||||||||||||||||||||||| |
Sbjct  21216  GTAGTATGAATTGCAGATATTCGTGAATCATCGAATCTTTGAACGCACATTGCGCCCTTT  21275

Query  298    GGTATTCCGGAGGGCATGCCTGTTTGAGCGTCGTTTCTCCCTCAAACC-GCTGGGTTTGG  356
              ||||||||  |||||||||||||||||||||| |||||||||||| || || ||||||||
Sbjct  21276  GGTATTCCAAAGGGCATGCCTGTTTGAGCGTCATTTCTCCCTCAAGCCCGC-GGGTTTGG  21334

Query  357    TGTTGAGCAATACGACTTGGGTTTGCTTGAAAGACGGTA-GTGGTAAGGCGGGATCGCTT  415
              |||||||||||||| |   |||||| |||||||||| || |||| | | |   ||   ||
Sbjct  21335  TGTTGAGCAATACGCCA--GGTTTGTTTGAAAGACG-TACGTGG-A-GACT--ATA--TT  21385

Query  416    TGACAATGGCTTAGGT-CTAACCAAAAACATTGCTTGCGGCGGTAACGTCCACCACGTAT  474
               | | |   ||||||| ||| |||||| |   ||||| | | ||   | |||||||   |
Sbjct  21386  AG-CGA---CTTAGGTTCTA-CCAAAA-C---GCTTGTG-CAGT-CGGCCCACCACAGCT  21434

Query  475    ATCTTCAAAC-TTTGACCTCAAATCAGGTAGGACTACCCGCTGAACTTAA  523
               | ||| ||| |||||||||||||||||||||||||||||||||||||||
Sbjct  21435  -T-TTCTAACTTTTGACCTCAAATCAGGTAGGACTACCCGCTGAACTTAA  21482


 Score = 488 bits (264),  Expect = 7e-134
 Identities = 448/530 (85%), Gaps = 39/530 (7%)
 Strand=Plus/Plus

Query  1      CAAGGTTTCCGTAGGTGAACCTGCGGAAGGATCATTACTGATTTGCTTAATTGCACCACA  60
              ||||||||||||||||||||||||||||||||||||||||||||||||||||||||||||
Sbjct  31414  CAAGGTTTCCGTAGGTGAACCTGCGGAAGGATCATTACTGATTTGCTTAATTGCACCACA  31473

Query  61     TGTGTTTTTCTTTGAAACAAACTTGCTTTGGCGGTGGG-C-CCAGCCTGCCGCCAGAGGT  118
              ||||||||||  ||  || | | ||||||||||| ||| | |    | ||||||||||||
Sbjct  31474  TGTGTTTTTCACTG-GAC-AGC-TGCTTTGGCGGGGGGACTCGTTTCCGCCGCCAGAGGT  31530

Query  119    CTAAACTTACAACC-AATTTTTTATCAACTTGTCACACCAGATTATTACTAATAGTCAAA  177
              |  ||| || |||| || |||||||  ||  |||| |||| |   ||  |||||||||||
Sbjct  31531  CACAAC-TA-AACCAAACTTTTTAT-TACCAGTCA-ACCATA-CGTT-TTAATAGTCAAA  31584

Query  178    ACTTTCAACAACGGATCTCTTGGTTCTCGCATCGATGAAGAACGCAGCGAAATGCGATAC  237
              ||||||||||||||||||||||||||||||||||||||||||||||||||||||||||||
Sbjct  31585  ACTTTCAACAACGGATCTCTTGGTTCTCGCATCGATGAAGAACGCAGCGAAATGCGATAC  31644

Query  238    GTAATATGAATTGCAGATATTCGTGAATCATCGAATCTTTGAACGCACATTGCGCCCTCT  297
              ||| |||||||||||||||||||||||||||||||||||||||||||||||||||||| |
Sbjct  31645  GTAGTATGAATTGCAGATATTCGTGAATCATCGAATCTTTGAACGCACATTGCGCCCTTT  31704

Query  298    GGTATTCCGGAGGGCATGCCTGTTTGAGCGTCGTTTCTCCCTCAAACC-GCTGGGTTTGG  356
              ||||||||  |||||||||||||||||||||| |||||||||||| || || ||||||||
Sbjct  31705  GGTATTCCAAAGGGCATGCCTGTTTGAGCGTCATTTCTCCCTCAAGCCCGC-GGGTTTGG  31763

Query  357    TGTTGAGCAATACGACTTGGGTTTGCTTGAAAGACGGTA-GTGGTAAGGCGGGATCGCTT  415
              |||||||||||||| |   |||||| |||||||||| || |||| | | |   ||   ||
Sbjct  31764  TGTTGAGCAATACGCCA--GGTTTGTTTGAAAGACG-TACGTGG-A-GACT--ATA--TT  31814

Query  416    TGACAATGGCTTAGGT-CTAACCAAAAACATTGCTTGCGGCGGTAACGTCCACCACGTAT  474
               | | |   ||||||| ||| |||||| |   ||||| | | ||   | |||||||   |
Sbjct  31815  AG-CGA---CTTAGGTTCTA-CCAAAA-C---GCTTGTG-CAGT-CGGCCCACCACAGCT  31863

Query  475    ATCTTCAAAC-TTTGACCTCAAATCAGGTAGGACTACCCGCTGAACTTAA  523
               | ||| ||| |||||||||||||||||||||||||||||||||||||||
Sbjct  31864  -T-TTCTAACTTTTGACCTCAAATCAGGTAGGACTACCCGCTGAACTTAA  31911


 Score = 488 bits (264),  Expect = 7e-134
 Identities = 448/530 (85%), Gaps = 39/530 (7%)
 Strand=Plus/Plus

Query  1      CAAGGTTTCCGTAGGTGAACCTGCGGAAGGATCATTACTGATTTGCTTAATTGCACCACA  60
              ||||||||||||||||||||||||||||||||||||||||||||||||||||||||||||
Sbjct  41900  CAAGGTTTCCGTAGGTGAACCTGCGGAAGGATCATTACTGATTTGCTTAATTGCACCACA  41959

Query  61     TGTGTTTTTCTTTGAAACAAACTTGCTTTGGCGGTGGG-C-CCAGCCTGCCGCCAGAGGT  118
              ||||||||||  ||  || | | ||||||||||| ||| | |    | ||||||||||||
Sbjct  41960  TGTGTTTTTCACTG-GAC-AGC-TGCTTTGGCGGGGGGACTCGTTTCCGCCGCCAGAGGT  42016

Query  119    CTAAACTTACAACC-AATTTTTTATCAACTTGTCACACCAGATTATTACTAATAGTCAAA  177
              |  ||| || |||| || |||||||  ||  |||| |||| |   ||  |||||||||||
Sbjct  42017  CACAAC-TA-AACCAAACTTTTTAT-TACCAGTCA-ACCATA-CGTT-TTAATAGTCAAA  42070

Query  178    ACTTTCAACAACGGATCTCTTGGTTCTCGCATCGATGAAGAACGCAGCGAAATGCGATAC  237
              ||||||||||||||||||||||||||||||||||||||||||||||||||||||||||||
Sbjct  42071  ACTTTCAACAACGGATCTCTTGGTTCTCGCATCGATGAAGAACGCAGCGAAATGCGATAC  42130

Query  238    GTAATATGAATTGCAGATATTCGTGAATCATCGAATCTTTGAACGCACATTGCGCCCTCT  297
              ||| |||||||||||||||||||||||||||||||||||||||||||||||||||||| |
Sbjct  42131  GTAGTATGAATTGCAGATATTCGTGAATCATCGAATCTTTGAACGCACATTGCGCCCTTT  42190

Query  298    GGTATTCCGGAGGGCATGCCTGTTTGAGCGTCGTTTCTCCCTCAAACC-GCTGGGTTTGG  356
              ||||||||  |||||||||||||||||||||| |||||||||||| || || ||||||||
Sbjct  42191  GGTATTCCAAAGGGCATGCCTGTTTGAGCGTCATTTCTCCCTCAAGCCCGC-GGGTTTGG  42249

Query  357    TGTTGAGCAATACGACTTGGGTTTGCTTGAAAGACGGTA-GTGGTAAGGCGGGATCGCTT  415
              |||||||||||||| |   |||||| |||||||||| || |||| | | |   ||   ||
Sbjct  42250  TGTTGAGCAATACGCCA--GGTTTGTTTGAAAGACG-TACGTGG-A-GACT--ATA--TT  42300

Query  416    TGACAATGGCTTAGGT-CTAACCAAAAACATTGCTTGCGGCGGTAACGTCCACCACGTAT  474
               | | |   ||||||| ||| |||||| |   ||||| | | ||   | |||||||   |
Sbjct  42301  AG-CGA---CTTAGGTTCTA-CCAAAA-C---GCTTGTG-CAGT-CGGCCCACCACAGCT  42349

Query  475    ATCTTCAAAC-TTTGACCTCAAATCAGGTAGGACTACCCGCTGAACTTAA  523
               | ||| ||| |||||||||||||||||||||||||||||||||||||||
Sbjct  42350  -T-TTCTAACTTTTGACCTCAAATCAGGTAGGACTACCCGCTGAACTTAA  42397


 Score = 488 bits (264),  Expect = 7e-134
 Identities = 448/530 (85%), Gaps = 39/530 (7%)
 Strand=Plus/Plus

Query  1      CAAGGTTTCCGTAGGTGAACCTGCGGAAGGATCATTACTGATTTGCTTAATTGCACCACA  60
              ||||||||||||||||||||||||||||||||||||||||||||||||||||||||||||
Sbjct  52366  CAAGGTTTCCGTAGGTGAACCTGCGGAAGGATCATTACTGATTTGCTTAATTGCACCACA  52425

Query  61     TGTGTTTTTCTTTGAAACAAACTTGCTTTGGCGGTGGG-C-CCAGCCTGCCGCCAGAGGT  118
              ||||||||||  ||  || | | ||||||||||| ||| | |    | ||||||||||||
Sbjct  52426  TGTGTTTTTCACTG-GAC-AGC-TGCTTTGGCGGGGGGACTCGTTTCCGCCGCCAGAGGT  52482

Query  119    CTAAACTTACAACC-AATTTTTTATCAACTTGTCACACCAGATTATTACTAATAGTCAAA  177
              |  ||| || |||| || |||||||  ||  |||| |||| |   ||  |||||||||||
Sbjct  52483  CACAAC-TA-AACCAAACTTTTTAT-TACCAGTCA-ACCATA-CGTT-TTAATAGTCAAA  52536

Query  178    ACTTTCAACAACGGATCTCTTGGTTCTCGCATCGATGAAGAACGCAGCGAAATGCGATAC  237
              ||||||||||||||||||||||||||||||||||||||||||||||||||||||||||||
Sbjct  52537  ACTTTCAACAACGGATCTCTTGGTTCTCGCATCGATGAAGAACGCAGCGAAATGCGATAC  52596

Query  238    GTAATATGAATTGCAGATATTCGTGAATCATCGAATCTTTGAACGCACATTGCGCCCTCT  297
              ||| |||||||||||||||||||||||||||||||||||||||||||||||||||||| |
Sbjct  52597  GTAGTATGAATTGCAGATATTCGTGAATCATCGAATCTTTGAACGCACATTGCGCCCTTT  52656

Query  298    GGTATTCCGGAGGGCATGCCTGTTTGAGCGTCGTTTCTCCCTCAAACC-GCTGGGTTTGG  356
              ||||||||  |||||||||||||||||||||| |||||||||||| || || ||||||||
Sbjct  52657  GGTATTCCAAAGGGCATGCCTGTTTGAGCGTCATTTCTCCCTCAAGCCCGC-GGGTTTGG  52715

Query  357    TGTTGAGCAATACGACTTGGGTTTGCTTGAAAGACGGTA-GTGGTAAGGCGGGATCGCTT  415
              |||||||||||||| |   |||||| |||||||||| || |||| | | |   ||   ||
Sbjct  52716  TGTTGAGCAATACGCCA--GGTTTGTTTGAAAGACG-TACGTGG-A-GACT--ATA--TT  52766

Query  416    TGACAATGGCTTAGGT-CTAACCAAAAACATTGCTTGCGGCGGTAACGTCCACCACGTAT  474
               | | |   ||||||| ||| |||||| |   ||||| | | ||   | |||||||   |
Sbjct  52767  AG-CGA---CTTAGGTTCTA-CCAAAA-C---GCTTGTG-CAGT-CGGCCCACCACAGCT  52815

Query  475    ATCTTCAAAC-TTTGACCTCAAATCAGGTAGGACTACCCGCTGAACTTAA  523
               | ||| ||| |||||||||||||||||||||||||||||||||||||||
Sbjct  52816  -T-TTCTAACTTTTGACCTCAAATCAGGTAGGACTACCCGCTGAACTTAA  52863


 Score = 477 bits (258),  Expect = 1e-130
 Identities = 447/531 (84%), Gaps = 41/531 (8%)
 Strand=Plus/Plus

Query  1    CAAGGTTTCCGTAGGTGAACCTGCGGAAGGATCATTACTGATTTGCTTAATTGCACCACA  60
            ||||||||||||||||||||||||||||||||||||||||||||||||||||||||||||
Sbjct  51   CAAGGTTTCCGTAGGTGAACCTGCGGAAGGATCATTACTGATTTGCTTAATTGCACCACA  110

Query  61   TGTGTTTTTCTTTGAAACAAACTTGCTTTGGCGGTGGG-C-CCAGCCTGCCGCCAGAGGT  118
            ||||||||||  ||  || | | ||||||||||| ||| | |    | ||||||||||||
Sbjct  111  TGTGTTTTTCACTG-GAC-AGC-TGCTTTGGCGGGGGGACTCGTTTCCGCCGCCAGAGGT  167

Query  119  CTAAACTTACAACC-AATTTTTTATCAACTTGTCACACCAGATTATTACTAATAGTCAAA  177
            |  ||| || |||| || |||||||  ||  ||  ||||| |   ||  |||||||||||
Sbjct  168  CACAAC-TA-AACCAAACTTTTTAT-TACCAGT--CACCATA-CGTT-TTAATAGTCAAA  220

Query  178  ACTTTCAACAAC-GGATCTCTTGGTTCTCGCATCGATGAAGAACGCAGCGAAATGCGATA  236
            |||||||||||| |||||||||||||||||||||||||||||||||||||||||||||||
Sbjct  221  ACTTTCAACAACGGGATCTCTTGGTTCTCGCATCGATGAAGAACGCAGCGAAATGCGATA  280

Query  237  CGTAATATGAATTGCAGATATTCGTGAATCATCGAATCTTTGAACGCACATTGCGCCCTC  296
            |||| |||||||||||||||||||||||||||||||||||||||||||||||||||||| 
Sbjct  281  CGTAGTATGAATTGCAGATATTCGTGAATCATCGAATCTTTGAACGCACATTGCGCCCTT  340

Query  297  TGGTATTCCGGAGGGCATGCCTGTTTGAGCGTCGTTTCTCCCTCAAACC-GCTGGGTTTG  355
            |||||||||  |||||||||||||||||||||| |||||||||||| || || |||||||
Sbjct  341  TGGTATTCCAAAGGGCATGCCTGTTTGAGCGTCATTTCTCCCTCAAGCCCGC-GGGTTTG  399

Query  356  GTGTTGAGCAATACGACTTGGGTTTGCTTGAAAGACGGTA-GTGGTAAGGCGGGATCGCT  414
            ||||||||||||||| |   |||||| |||||||||| || |||| | | |   ||   |
Sbjct  400  GTGTTGAGCAATACGCCA--GGTTTGTTTGAAAGACG-TACGTGG-A-GACT--ATA--T  450

Query  415  TTGACAATGGCTTAGGT-CTAACCAAAAACATTGCTTGCGGCGGTAACGTCCACCACGTA  473
            | | | |   ||||||| ||| |||||| |   ||||| | | ||   | |||||||   
Sbjct  451  TAG-CGA---CTTAGGTTCTA-CCAAAA-C---GCTTGTG-CAGT-CGGCCCACCACAGC  499

Query  474  TATCTTCAAAC-TTTGACCTCAAATCAGGTAGGACTACCCGCTGAACTTAA  523
            | | ||| ||| |||||||||||||||||||||||||||||||||||||||
Sbjct  500  T-T-TTCTAACTTTTGACCTCAAATCAGGTAGGACTACCCGCTGAACTTAA  548


>QLNQ01000018.1 Candida viswanathii strain ATCC 20962 contig14, whole genome 
shotgun sequence
Length=388342

 Score = 484 bits (262),  Expect = 9e-133
 Identities = 448/531 (84%), Gaps = 40/531 (8%)
 Strand=Plus/Plus

Query  1       CAAGGTTTCCGTAGGTGAACCTGCGGAAGGATCATTACTGATTTGCTTAATTGCACCACA  60
               ||||||||||||||||||||||||||||||||||||||||||||||||||||||||||||
Sbjct  384347  CAAGGTTTCCGTAGGTGAACCTGCGGAAGGATCATTACTGATTTGCTTAATTGCACCACA  384406

Query  61      TGTGTTTTTCTTTGAAACAAACTTGCTTTGGCGGTGGG--C-CCAGCCTGCCGCCAGAGG  117
               |||||||||   ||  || | | |||||||||||||||  | |    | |||||||||||
Sbjct  384407  TGTGTTTTTTACTG-GAC-AGC-TGCTTTGGCGGTGGGGACTCGTTTCCGCCGCCAGAGG  384463

Query  118     TCTAAACTTACAACC-AATTTTTTATCAACTTGTCACACCAGATTATTACTAATAGTCAA  176
               ||  ||| || |||| || |||||||  ||  |||| |||| |   ||  ||||||||||
Sbjct  384464  TCACAAC-TA-AACCAAACTTTTTAT-TACCAGTCA-ACCATA-CGTT-TTAATAGTCAA  384517

Query  177     AACTTTCAACAACGGATCTCTTGGTTCTCGCATCGATGAAGAACGCAGCGAAATGCGATA  236
               ||||||||||||||||||||||||||||||||||||||||||||||||||||||||||||
Sbjct  384518  AACTTTCAACAACGGATCTCTTGGTTCTCGCATCGATGAAGAACGCAGCGAAATGCGATA  384577

Query  237     CGTAATATGAATTGCAGATATTCGTGAATCATCGAATCTTTGAACGCACATTGCGCCCTC  296
               |||| |||||||||||||||||||||||||||||||||||||||||||||||||||||| 
Sbjct  384578  CGTAGTATGAATTGCAGATATTCGTGAATCATCGAATCTTTGAACGCACATTGCGCCCTT  384637

Query  297     TGGTATTCCGGAGGGCATGCCTGTTTGAGCGTCGTTTCTCCCTCAAACC-GCTGGGTTTG  355
               |||||||||  |||||||||||||||||||||| |||||||||||| || || |||||||
Sbjct  384638  TGGTATTCCAAAGGGCATGCCTGTTTGAGCGTCATTTCTCCCTCAAGCCCGC-GGGTTTG  384696

Query  356     GTGTTGAGCAATACGACTTGGGTTTGCTTGAAAGACGGTA-GTGGTAAGGCGGGATCGCT  414
               ||||||||||||||| |   |||||| |||||||||| || |||| | | |   ||   |
Sbjct  384697  GTGTTGAGCAATACGCCA--GGTTTGTTTGAAAGACG-TACGTGG-A-GACT--ATA--T  384747

Query  415     TTGACAATGGCTTAGGT-CTAACCAAAAACATTGCTTGCGGCGGTAACGTCCACCACGTA  473
               | | | |   ||||||| ||| |||||| |   ||||| | | ||   | |||||||   
Sbjct  384748  TAG-CGA---CTTAGGTTCTA-CCAAAA-C---GCTTGTG-CAGT-CGGCCCACCACAGC  384796

Query  474     TATCTTCAAAC-TTTGACCTCAAATCAGGTAGGACTACCCGCTGAACTTAA  523
               | | ||| ||| |||||||||||||||||||||||||||||||||||||||
Sbjct  384797  T-T-TTCTAACTTTTGACCTCAAATCAGGTAGGACTACCCGCTGAACTTAA  384845


>WWPN01000002.1 Candida sojae strain NCYC-2607 tig00000002, whole genome shotgun 
sequence
Length=3035446

 Score = 472 bits (255),  Expect = 7e-129
 Identities = 452/541 (84%), Gaps = 38/541 (7%)
 Strand=Plus/Plus

Query  1       CAAGGTTTCCGTAGGTGAACCTGCGGAAGGATCATTACTGATTTGCTTAATTGCACCACA  60
               ||||||||||||||||||||||||||||||||||||||||||||||||||||||||||||
Sbjct  414088  CAAGGTTTCCGTAGGTGAACCTGCGGAAGGATCATTACTGATTTGCTTAATTGCACCACA  414147

Query  61      TGTGTTTTTCT-TTGA--AACAAACTTGCTTTGGCGG-TGG-G---CCCAGCCTGCCGCC  112
               ||||||||| | || |  || ||| ||||||||||||  || |      |  || |||||
Sbjct  414148  TGTGTTTTTTTATTAATTAAAAAATTTGCTTTGGCGGCAGGAGATAAAAATTCTACCGCC  414207

Query  113     AGAGGTCTA-AACTTACAACC-AATTTTTTA-TCAACTTGTCACAC--CA--GATTATTA  165
               |||||| || ||| || |||| || |||||| |  ||  |||| ||   |   |||||||
Sbjct  414208  AGAGGT-TATAAC-TA-AACCAAACTTTTTATTTTAC-AGTCAAACTTGATTTATTATTA  414263

Query  166     C-TAATAGTCAAAACTTTCAACAACGGATCTCTTGGTTCTCGCATCGATGAAGAACGCAG  224
               |  |||||||||||||||||||||||||||||||||||||||||||||||||||||||||
Sbjct  414264  CAAAATAGTCAAAACTTTCAACAACGGATCTCTTGGTTCTCGCATCGATGAAGAACGCAG  414323

Query  225     CGAAATGCGATACGTAATATGAATTGCAGATATTCGTGAATCATCGAATCTTTGAACGCA  284
               ||||||||||||||||||||||||||||||||||||||||||||||||||||||||||||
Sbjct  414324  CGAAATGCGATACGTAATATGAATTGCAGATATTCGTGAATCATCGAATCTTTGAACGCA  414383

Query  285     CATTGCGCCCTCTGGTATTCCGGAGGGCATGCCTGTTTGAGCGTCGTTTCTCCCTCAAAC  344
               ||||||||||| |||||||||  |||||||||||||||||||||| ||||||||||||||
Sbjct  414384  CATTGCGCCCTTTGGTATTCCAAAGGGCATGCCTGTTTGAGCGTCATTTCTCCCTCAAAC  414443

Query  345     CGCTGGGTTTGGTGTTGAGCAATACGACTTGGGTTTGCTTGAAAGACGGTAGTGGTAAGG  404
               |  ||||||||||||||||||||||| ||  |||||| ||||||||   | ||   || |
Sbjct  414444  CCTTGGGTTTGGTGTTGAGCAATACG-CTA-GGTTTGTTTGAAAGA---T-GT---AACG  414494

Query  405     CGGGATCGCTTTGACAATGG-CTTAGGTCTAACCAAAAACATTGCTTGCGGCGGTAACGT  463
                || | |  |||   ||  | ||||||| || ||||||||   ||||  |    ||  | 
Sbjct  414495  TGGAAAC--TTTCTTAAGCGACTTAGGTTTATCCAAAAAC---GCTTT-GTTTATAGTGG  414548

Query  464     CCACCACGTATATCTTCAAAC-TTTGACCTCAAATCAGGTAGGACTACCCGCTGAACTTA  522
               |||||||   | | || |||| ||||||||||||||||||||||||||||||||||||||
Sbjct  414549  CCACCACAACTTTTTT-AAACTTTTGACCTCAAATCAGGTAGGACTACCCGCTGAACTTA  414607

Query  523     A  523
               |
Sbjct  414608  A  414608


 Score = 464 bits (251),  Expect = 1e-126
 Identities = 451/541 (83%), Gaps = 39/541 (7%)
 Strand=Plus/Plus

Query  1       CAAGGTTTCCGTAGGTGAACCTGCGGAAGGATCATTACTGATTTGCTTAATTGCACCACA  60
               ||||||||||||||||||||||||||||||||||||||||||||||||||||||||||||
Sbjct  424236  CAAGGTTTCCGTAGGTGAACCTGCGGAAGGATCATTACTGATTTGCTTAATTGCACCACA  424295

Query  61      TGTGTTTTTCT-TTGA--AACAAACTTGCTTTGGCGG-TGG-G---CCCAGCCTGCCGCC  112
               ||||||||| | || |  || ||| ||||||||||||  || |      |  || |||||
Sbjct  424296  TGTGTTTTTTTATTAATTAAAAAATTTGCTTTGGCGGCAGGAGATAAAAATTCTACCGCC  424355

Query  113     AGAGGTCTA-AACTTACAACC-AATTTTTTA-TCAACTTGTCACAC--CA--GATTATTA  165
               |||||| || ||| || |||| || |||||| |  ||  |||| ||   |   |||||||
Sbjct  424356  AGAGGT-TATAAC-TA-AACCAAACTTTTTATTTTAC-AGTCAAACTTGATTTATTATTA  424411

Query  166     C-TAATAGTCAAAACTTTCAACAACGGATCTCTTGGTTCTCGCATCGATGAAGAACGCAG  224
               |  |||||||||||||||||||||||||||||||||||||||||||||||||||||||||
Sbjct  424412  CAAAATAGTCAAAACTTTCAACAACGGATCTCTTGGTTCTCGCATCGATGAAGAACGCAG  424471

Query  225     CGAAATGCGATACGTAATATGAATTGCAGATATTCGTGAATCATCGAATCTTTGAACGCA  284
               ||||||||||||||||||||||||||||||||||||||||||||||||||||||||||||
Sbjct  424472  CGAAATGCGATACGTAATATGAATTGCAGATATTCGTGAATCATCGAATCTTTGAACGCA  424531

Query  285     CATTGCGCCCTCTGGTATTCCGGAGGGCATGCCTGTTTGAGCGTCGTTTCTCCCTCAAAC  344
               ||||||||||| |||||||||  |||||||||||| ||||||||| ||||||||||||||
Sbjct  424532  CATTGCGCCCTTTGGTATTCCAAAGGGCATGCCTG-TTGAGCGTCATTTCTCCCTCAAAC  424590

Query  345     CGCTGGGTTTGGTGTTGAGCAATACGACTTGGGTTTGCTTGAAAGACGGTAGTGGTAAGG  404
               |  ||||||||||||||||||||||| ||  |||||| ||||||||   | ||   || |
Sbjct  424591  CCTTGGGTTTGGTGTTGAGCAATACG-CTA-GGTTTGTTTGAAAGA---T-GT---AACG  424641

Query  405     CGGGATCGCTTTGACAATGG-CTTAGGTCTAACCAAAAACATTGCTTGCGGCGGTAACGT  463
                || | |  |||   ||  | ||||||| || ||||||||   ||||  |    ||  | 
Sbjct  424642  TGGAAAC--TTTCTTAAGCGACTTAGGTTTATCCAAAAAC---GCTTT-GTTTATAGTGG  424695

Query  464     CCACCACGTATATCTTCAAAC-TTTGACCTCAAATCAGGTAGGACTACCCGCTGAACTTA  522
               |||||||   | | || |||| ||||||||||||||||||||||||||||||||||||||
Sbjct  424696  CCACCACAACTTTTTT-AAACTTTTGACCTCAAATCAGGTAGGACTACCCGCTGAACTTA  424754

Query  523     A  523
               |
Sbjct  424755  A  424755


 Score = 457 bits (247),  Expect = 2e-124
 Identities = 449/540 (83%), Gaps = 39/540 (7%)
 Strand=Plus/Plus

Query  1       CAAGGTTTCCGTAGGTGAACCTGCGGAAGGATCATTACTGATTTGCTTAATTGCACCACA  60
               ||||||||||||||||||||||||||||||||||||||||||||||||||||||||||||
Sbjct  433572  CAAGGTTTCCGTAGGTGAACCTGCGGAAGGATCATTACTGATTTGCTTAATTGCACCACA  433631

Query  61      TGTGTTTTTCT-TTGA--AACAAACTTGCTTTGGCGG-TGG-G---CCCAGCCTGCCGCC  112
               ||||||||| | || |  || ||| ||||||||||||  || |      |  || |||||
Sbjct  433632  TGTGTTTTTTTATTAATTAAAAAATTTGCTTTGGCGGCAGGAGATAAAAATTCTACCGCC  433691

Query  113     AGAGGTCTA-AACTTACAACCAATTTTTTAT-CAACTTGTCACAC--CA--GATTATTAC  166
               |||||| || ||| || ||||||  ||||||   ||  |||| ||   |   ||||||||
Sbjct  433692  AGAGGT-TATAAC-TA-AACCAAACTTTTATTTTAC-AGTCAAACTTGATTTATTATTAC  433747

Query  167     -TAATAGTCAAAACTTTCAACAACGGATCTCTTGGTTCTCGCATCGATGAAGAACGCAGC  225
                 ||||||||||||||||||||||||||||||||||||||||||||||||||||||||||
Sbjct  433748  AAAATAGTCAAAACTTTCAACAACGGATCTCTTGGTTCTCGCATCGATGAAGAACGCAGC  433807

Query  226     GAAATGCGATACGTAATATGAATTGCAGATATTCGTGAATCATCGAATCTTTGAACGCAC  285
               ||||||||||||||||||||||||||||||||||||||||||||||||||||||||||||
Sbjct  433808  GAAATGCGATACGTAATATGAATTGCAGATATTCGTGAATCATCGAATCTTTGAACGCAC  433867

Query  286     ATTGCGCCCTCTGGTATTCCGGAGGGCATGCCTGTTTGAGCGTCGTTTCTCCCTCAAACC  345
               |||||||||| |||||||||  |||||||||||| ||||||||| ||||||| |||||||
Sbjct  433868  ATTGCGCCCTTTGGTATTCCAAAGGGCATGCCTG-TTGAGCGTCATTTCTCC-TCAAACC  433925

Query  346     GCTGGGTTTGGTGTTGAGCAATACGACTTGGGTTTGCTTGAAAGACGGTAGTGGTAAGGC  405
                 ||||||||||||||||||||||| ||  |||||| ||||||||   | ||   || | 
Sbjct  433926  CTTGGGTTTGGTGTTGAGCAATACG-CTA-GGTTTGTTTGAAAGA---T-GT---AACGT  433976

Query  406     GGGATCGCTTTGACAATGG-CTTAGGTCTAACCAAAAACATTGCTTGCGGCGGTAACGTC  464
               || | |  |||   ||  | ||||||| || ||||||||   ||||  |    ||  | |
Sbjct  433977  GGAAAC--TTTCTTAAGCGACTTAGGTTTATCCAAAAAC---GCTTT-GTTTATAGTGGC  434030

Query  465     CACCACGTATATCTTCAAAC-TTTGACCTCAAATCAGGTAGGACTACCCGCTGAACTTAA  523
               ||||||   | | || |||| |||||||||||||||||||||||||||||||||||||||
Sbjct  434031  CACCACAACTTTTTT-AAACTTTTGACCTCAAATCAGGTAGGACTACCCGCTGAACTTAA  434089


>JAIHNE010000018.1 Candida pseudojiufengensis strain CBS 10847 scaffold40, whole 
genome shotgun sequence
Length=8669

 Score = 424 bits (229),  Expect = 2e-114
 Identities = 354/411 (86%), Gaps = 22/411 (5%)
 Strand=Plus/Minus

Query  1     CAAGGTTTCCGTAGGTGAACCTGCGGAAGGATCATTACTGA--TT---TGCTTAATTGCA  55
             |||||||||||||||||||||||||||||||||||||| ||  ||   ||||||||||||
Sbjct  5264  CAAGGTTTCCGTAGGTGAACCTGCGGAAGGATCATTACAGAATTTAAGTGCTTAATTGCA  5205

Query  56    -----CCACATGTGTTTTTCTTTGAAACAAACTTGCTTTGGCGGTGGGCCCAGCCT-G-C  108
                   |||||||||||||||||   | |||||| ||||||  |||     |   | | |
Sbjct  5204  TTTTTACACATGTGTTTTTCTTTTTTA-AAACTTACTTTGGTAGTGCTATTAATTTAGTC  5146

Query  109   -C-GCCAGAGGTCTAAACTTACAACCAATTTTT-TATCAACTTGTCACACCAGATTATTA  165
              | ||||||| | |||||||| ||| ||||||| | | || |||||| |  ||||||| |
Sbjct  5145  GCTGCCAGAGAT-TAAACTTAAAACAAATTTTTATTTTAA-TTGTCAAATAAGATTAT-A  5089

Query  166   CTAATAGTCAAAACTTTCAACAACGGATCTCTTGGTTCTCGCATCGATGAAGAACGCAGC  225
              |||||||||||||||||||||||||||||||||||||||||||||||||||||||||||
Sbjct  5088  -TAATAGTCAAAACTTTCAACAACGGATCTCTTGGTTCTCGCATCGATGAAGAACGCAGC  5030

Query  226   GAAATGCGATACGTAATATGAATTGCAGATATTCGTGAATCATCGAATCTTTGAACGCAC  285
             ||||||||||| ||||||||||||||||||||||||||||||||||||||||||||||||
Sbjct  5029  GAAATGCGATAAGTAATATGAATTGCAGATATTCGTGAATCATCGAATCTTTGAACGCAC  4970

Query  286   ATTGCGCCCTCTGGTATTCCGGAGGGCATGCCTGTTTGAGCGTCGTTTCTCCCTCAAACC  345
             |||||||||||||||||||| ||||||||||||||||||||||| ||||||||||| |||
Sbjct  4969  ATTGCGCCCTCTGGTATTCCAGAGGGCATGCCTGTTTGAGCGTCATTTCTCCCTCATACC  4910

Query  346   GCTGGGTTTGGTGTTGAGCAATACGACTTGGGTTTGCTTGAAAGACGGTAG  396
                |||||||||||||||||||||| |  | ||||||||||||||  ||||
Sbjct  4909  TTCGGGTTTGGTGTTGAGCAATACG-CA-GAGTTTGCTTGAAAGAAAGTAG  4861


 Score = 69.4 bits (37),  Expect = 1e-07
 Identities = 43/46 (93%), Gaps = 0/46 (0%)
 Strand=Plus/Minus

Query  478   TTCAAACTTTGACCTCAAATCAGGTAGGACTACCCGCTGAACTTAA  523
             ||| || || ||||||||||||||||||||||||||||||||||||
Sbjct  4809  TTCCAAATTCGACCTCAAATCAGGTAGGACTACCCGCTGAACTTAA  4764


>JAIHNF010000004.1 Candida jiufengensis strain CBS 10846 scaffold9, whole genome 
shotgun sequence
Length=706764

 Score = 418 bits (226),  Expect = 9e-113
 Identities = 349/405 (86%), Gaps = 21/405 (5%)
 Strand=Plus/Plus

Query  1       CAAGGTTTCCGTAGGTGAACCTGCGGAAGGATCATTACTGA--TT---TGCTTAATTGCA  55
               |||||||||||||||||||||||||||||||||||||| ||  ||   ||||||||||||
Sbjct  335298  CAAGGTTTCCGTAGGTGAACCTGCGGAAGGATCATTACAGAATTTAAGTGCTTAATTGCA  335357

Query  56      -----CCACATGTGTTTTTCTTTGAAACAAACTTGCTTTGGCGGTGGGCCCAGC---CT-  106
                     |||||||||||||||||     |||||| ||||||  ||||    | |    | 
Sbjct  335358  TTTTTACACATGTGTTTTTCTTTATTTAAAACTTACTTTGGTAGTGGTATTAACTTATTC  335417

Query  107     GCCGCCAGAGGTCTAAACTTACAACCAATTTTT-TATCAACTTGTCACACCAGATTATTA  165
               || ||||||| | |||||||| ||| ||||||| | | || |||||| |  ||||||| |
Sbjct  335418  GCTGCCAGAGAT-TAAACTTAAAACAAATTTTTATTTTAA-TTGTCAAATAAGATTAT-A  335474

Query  166     CTAATAGTCAAAACTTTCAACAACGGATCTCTTGGTTCTCGCATCGATGAAGAACGCAGC  225
                |||||||||||||||||||||||||||||||||||||||||||||||||||||||||||
Sbjct  335475  -TAATAGTCAAAACTTTCAACAACGGATCTCTTGGTTCTCGCATCGATGAAGAACGCAGC  335533

Query  226     GAAATGCGATACGTAATATGAATTGCAGATATTCGTGAATCATCGAATCTTTGAACGCAC  285
               ||||||||||| ||||||||||||||||||||||||||||||||||||||||||||||||
Sbjct  335534  GAAATGCGATAAGTAATATGAATTGCAGATATTCGTGAATCATCGAATCTTTGAACGCAC  335593

Query  286     ATTGCGCCCTCTGGTATTCCGGAGGGCATGCCTGTTTGAGCGTCGTTTCTCCCTCAAACC  345
               |||||||||| |||||||||  |||||||||||||||||||||| ||||||||||| |||
Sbjct  335594  ATTGCGCCCTTTGGTATTCCAAAGGGCATGCCTGTTTGAGCGTCATTTCTCCCTCATACC  335653

Query  346     GCTGGGTTTGGTGTTGAGCAATACGACTTGGGTTTGCTTGAAAGA  390
                  ||||||||||||||||||||||  | ||||||||||||||||
Sbjct  335654  TTCGGGTTTGGTGTTGAGCAATACG--TAGGGTTTGCTTGAAAGA  335696


 Score = 69.4 bits (37),  Expect = 1e-07
 Identities = 42/44 (95%), Gaps = 1/44 (2%)
 Strand=Plus/Plus

Query  480     CAAACTTTGACCTCAAATCAGGTAGGACTACCCGCTGAACTTAA  523
               |||| || ||||||||||||||||||||||||||||||||||||
Sbjct  335757  CAAA-TTCGACCTCAAATCAGGTAGGACTACCCGCTGAACTTAA  335799


>JAMALC010000343.1 Rhodotorula sp. M30-05A-2 ctg_343, whole genome shotgun sequence
Length=7099

 Score = 398 bits (215),  Expect = 1e-106
 Identities = 301/339 (89%), Gaps = 19/339 (6%)
 Strand=Plus/Minus

Query  57    CACATGTGTTTTTCTTT--GAAACAAAC-TTGCTTTGGCGGTGGGCCCAGCCTGCC-GCC  112
             |||||||||||||||||       |||| |||||||   ||||||||||  | ||| |||
Sbjct  2610  CACATGTGTTTTTCTTTTTTTTGAAAACTTTGCTTT---GGTGGGCCCA--CGGCCTGCC  2556

Query  113   AGAGGTCTAAACTTACAACC-AATTTTTTATCAACTTGTCACACCAGATTATTACTAATA  171
             |||| | ||||| | ||||| |||||||||| || |||||| ||  |||||  |||||||
Sbjct  2555  AGAGAT-TAAAC-T-CAACCAAATTTTTTATTAA-TTGTCA-ACTTGATTA--ACTAATA  2503

Query  172   GTCAAAACTTTCAACAACGGATCTCTTGGTTCTCGCATCGATGAAGAACGCAGCGAAATG  231
             ||||||||||||||||||||||||||||||||||||||||||||||||||||||||||||
Sbjct  2502  GTCAAAACTTTCAACAACGGATCTCTTGGTTCTCGCATCGATGAAGAACGCAGCGAAATG  2443

Query  232   CGATACGTAATATGAATTGCAGATATTCGTGAATCATCGAATCTTTGAACGCACATTGCG  291
             ||||| ||||||||||||||||||||||||||||||||||||||||||||||||||||||
Sbjct  2442  CGATAAGTAATATGAATTGCAGATATTCGTGAATCATCGAATCTTTGAACGCACATTGCG  2383

Query  292   CCCTCTGGTATTCCGGAGGGCATGCCTGTTTGAGCGTCGTTTCTCCCTCAAACCGCTGGG  351
             |||| |||||||||  |||||||||||||||||||||| |||||||||||||||   |||
Sbjct  2382  CCCTTTGGTATTCCAAAGGGCATGCCTGTTTGAGCGTCATTTCTCCCTCAAACCTTCGGG  2323

Query  352   TTTGGTGTTGAGCAATACGACTTGGGTTTGCTTGAAAGA  390
             ||||||||||||| ||||| | |||||||||||||||||
Sbjct  2322  TTTGGTGTTGAGCGATACG-C-TGGGTTTGCTTGAAAGA  2286


 Score = 73.1 bits (39),  Expect = 8e-09
 Identities = 45/48 (94%), Gaps = 0/48 (0%)
 Strand=Plus/Minus

Query  476   TCTTCAAACTTTGACCTCAAATCAGGTAGGACTACCCGCTGAACTTAA  523
             ||||| || || ||||||||||||||||||||||||||||||||||||
Sbjct  2221  TCTTCCAAATTCGACCTCAAATCAGGTAGGACTACCCGCTGAACTTAA  2174


 Score = 71.3 bits (38),  Expect = 3e-08
 Identities = 40/41 (98%), Gaps = 0/41 (0%)
 Strand=Plus/Minus

Query  1     CAAGGTTTCCGTAGGTGAACCTGCGGAAGGATCATTACTGA  41
             |||||||||||||||||||||||||||||||||||||| ||
Sbjct  2692  CAAGGTTTCCGTAGGTGAACCTGCGGAAGGATCATTACAGA  2652


>JAHZQW010000108.1 Candida margitis strain CBS 14175 scaffold189, whole genome shotgun 
sequence
Length=1772

 Score = 394 bits (213),  Expect = 2e-105
 Identities = 349/408 (86%), Gaps = 35/408 (9%)
 Strand=Plus/Plus

Query  1    CAAGGTTTCCGTAGGTGAACCTGCGGAAGGATCATTAC----T-G-ATTTGCTTAATTGC  54
            ||||||||||||||||||||||||||||||||||||||    | | | |||||||| |||
Sbjct  82   CAAGGTTTCCGTAGGTGAACCTGCGGAAGGATCATTACAGAATAGAAGTTGCTTAACTGC  141

Query  55   A-C------CACATGTGTTTTTCTTTGAAACAAAC-TTGCTTTGGCGGTGGGCCCAGCCT  106
            | |      |||| |||||||| |||   | |||| ||||||||||   |||  | | | 
Sbjct  142  ATCTTTTTACACACGTGTTTTTATTTTTGA-AAACTTTGCTTTGGC---GGGTTCTG-C-  195

Query  107  GCCGCCAGAGGTCTAAACTTACAACC-AA-TTTTTTATCAACTTGTCACACCAGATTATT  164
             |||||||| | |||||| | ||||| || |||| | | | |  |||| | | ||||| |
Sbjct  196  -CCGCCAGA-GACTAAAC-T-CAACCAAACTTTTATTTTATC-AGTCA-AAC-GATTA-T  247

Query  165  AC-TAATAGTCAAAACTTTCAACAACGGATCTCTTGGTTCTCGCATCGATGAAGAACGCA  223
            || |||||||||||||||||||||||||||||||||||||||||||||||||||||||||
Sbjct  248  ACATAATAGTCAAAACTTTCAACAACGGATCTCTTGGTTCTCGCATCGATGAAGAACGCA  307

Query  224  GCGAAATGCGATACGTAATATGAATTGCAGATATTCGTGAATCATCGAATCTTTGAACGC  283
            ||||||||||||| ||||||||||||||||||||||||||||||||||||||||||||||
Sbjct  308  GCGAAATGCGATAAGTAATATGAATTGCAGATATTCGTGAATCATCGAATCTTTGAACGC  367

Query  284  ACATTGCGCCCTCTGGTATTCCGGAGGGCATGCCTGTTTGAGCGTCGTTTCTCCCTCAAA  343
            |||||||||||| |||||||||  |||||||||||||||||||||| |||||||||||||
Sbjct  368  ACATTGCGCCCTTTGGTATTCCAAAGGGCATGCCTGTTTGAGCGTCATTTCTCCCTCAAA  427

Query  344  CCGCT-GGGTTTGGTGTTGAGCAATACGACTTGGGTTTGCTTGAAAGA  390
            || || |||||||||||||||| ||||| |  ||||||||||||||||
Sbjct  428  CC-CTCGGGTTTGGTGTTGAGCGATACG-CA-GGGTTTGCTTGAAAGA  472


 Score = 73.1 bits (39),  Expect = 8e-09
 Identities = 45/48 (94%), Gaps = 0/48 (0%)
 Strand=Plus/Plus

Query  476  TCTTCAAACTTTGACCTCAAATCAGGTAGGACTACCCGCTGAACTTAA  523
            ||||| || || ||||||||||||||||||||||||||||||||||||
Sbjct  533  TCTTCCAAATTCGACCTCAAATCAGGTAGGACTACCCGCTGAACTTAA  580


>JAHUZD010000032.1 Candida oxycetoniae strain CBS 10844 scaffold86, whole genome 
shotgun sequence
Length=14007

 Score = 394 bits (213),  Expect = 2e-105
 Identities = 358/421 (85%), Gaps = 37/421 (9%)
 Strand=Plus/Plus

Query  1      CAAGGTTTCCGTAGGTGAACCTGCGGAAGGATCATTACTGA---T-T---TGCTTAATTG  53
              |||||||||||||||||||||||||||||||||||||||||   | |   ||||||||||
Sbjct  13202  CAAGGTTTCCGTAGGTGAACCTGCGGAAGGATCATTACTGAAAATGTGAGTGCTTAATTG  13261

Query  54     C----A-CCACATGTGTTTTTC-----TTTGAAACAAAC-TTGCTTTGGCGGTGGGCCCA  102
              |    | |||||||||||||||     |||  || |||| |||||||||||||    | |
Sbjct  13262  CATTTATCCACATGTGTTTTTCCATTTTTTTGAATAAACTTTGCTTTGGCGGT---TCTA  13318

Query  103    GCCTGCCGCCAGAG-GTCT-AAACTTACAACC--A-ATTTTTT--AT-CAACTTGTC-AC  153
                ||||||||||||  | | ||||| | ||||  |  ||||||  ||  |||| ||| ||
Sbjct  13319  AACTGCCGCCAGAGACTTTAAAACTCA-AACCTGATTTTTTTTAAATAAAACTAGTCAAC  13377

Query  154    -ACCAGATTATTACTAATAGTCAAAACTTTCAACAACGGATCTCTTGGTTCTCGCATCGA  212
               |  | ||| ||  ||||||||||||||||||||||||||||||||||||||||||||||
Sbjct  13378  GATTATATT-TT-TTAATAGTCAAAACTTTCAACAACGGATCTCTTGGTTCTCGCATCGA  13435

Query  213    TGAAGAACGCAGCGAAATGCGATACGTAATATGAATTGCAGATATTCGTGAATCATCGAA  272
              |||||||||||||||||||||||| |||||||||||||||||||||||||||||||||||
Sbjct  13436  TGAAGAACGCAGCGAAATGCGATAAGTAATATGAATTGCAGATATTCGTGAATCATCGAA  13495

Query  273    TCTTTGAACGCACATTGCGCCCTCTGGTATTCCGGAGGGCATGCCTGTTTGAGCGTCGTT  332
              ||||||||||||||||||||||||||||||||| ||||||||||||||||||||||| ||
Sbjct  13496  TCTTTGAACGCACATTGCGCCCTCTGGTATTCCAGAGGGCATGCCTGTTTGAGCGTCATT  13555

Query  333    TCTCCCTCAAACCGCTG-GGTTTGGTGTTGAGCAATACGACTTG--GGTTTGCTTGAAAG  389
              ||||||||||||| ||  ||||||||| |||||||||||  ||   ||||||||||||||
Sbjct  13556  TCTCCCTCAAACCTCTAAGGTTTGGTGATGAGCAATACGCTTTTATGGTTTGCTTGAAAG  13615

Query  390    A  390
              |
Sbjct  13616  A  13616


 Score = 73.1 bits (39),  Expect = 8e-09
 Identities = 45/48 (94%), Gaps = 0/48 (0%)
 Strand=Plus/Plus

Query  476    TCTTCAAACTTTGACCTCAAATCAGGTAGGACTACCCGCTGAACTTAA  523
              ||||| || || ||||||||||||||||||||||||||||||||||||
Sbjct  13687  TCTTCCAAATTCGACCTCAAATCAGGTAGGACTACCCGCTGAACTTAA  13734


>HE681725.1 Candida orthopsilosis Co 90-125, chromosome 7 draft sequence
Length=937312

 Score = 394 bits (213),  Expect = 2e-105
 Identities = 348/407 (86%), Gaps = 33/407 (8%)
 Strand=Plus/Minus

Query  1       CAAGGTTTCCGTAGGTGAACCTGCGGAAGGATCATTAC----TG-ATTTGCTTAATTGCA  55
               ||||||||||||||||||||||||||||||||||||||    || |  ||||||| ||||
Sbjct  344584  CAAGGTTTCCGTAGGTGAACCTGCGGAAGGATCATTACAGAATGAAAGTGCTTAACTGCA  344525

Query  56      -------CCACATGTGTTTTTCTTT---GAAACAAAC-TTGCTTTGGCGGTGGGCCCAGC  104
                       |||||||||||||||||        |||| |||||||   ||||||||||  
Sbjct  344524  TTTTTTTACACATGTGTTTTTCTTTTTTTTTGAAAACTTTGCTTT---GGTGGGCCCA--  344470

Query  105     CTGCC-GCCAGAGGTCTAAACTTACAACCAATTTTTTATCAACTTGTCACACCAGATTAT  163
                 ||| ||||||| | ||||| | ||||||| |||||||  |   |||| | | ||||| 
Sbjct  344469  TGGCCTGCCAGAGAT-TAAAC-T-CAACCAAATTTTTATTTAA--GTCA-A-CTGATTA-  344418

Query  164     TACTAATAGTCAAAACTTTCAACAACGGATCTCTTGGTTCTCGCATCGATGAAGAACGCA  223
                |||||||||||||||||||||||||||||||||||||||||||||||||||||||||||
Sbjct  344417  -ACTAATAGTCAAAACTTTCAACAACGGATCTCTTGGTTCTCGCATCGATGAAGAACGCA  344359

Query  224     GCGAAATGCGATACGTAATATGAATTGCAGATATTCGTGAATCATCGAATCTTTGAACGC  283
               ||||||||||||| ||||||||||||||||||||||||||||||||||||||||||||||
Sbjct  344358  GCGAAATGCGATAAGTAATATGAATTGCAGATATTCGTGAATCATCGAATCTTTGAACGC  344299

Query  284     ACATTGCGCCCTCTGGTATTCCGGAGGGCATGCCTGTTTGAGCGTCGTTTCTCCCTCAAA  343
               |||||||||||| |||||||||  |||||||||||||||||||||| |||||||||||||
Sbjct  344298  ACATTGCGCCCTTTGGTATTCCAAAGGGCATGCCTGTTTGAGCGTCATTTCTCCCTCAAA  344239

Query  344     CCGCTGGGTTTGGTGTTGAGCAATACGACTTGGGTTTGCTTGAAAGA  390
               ||   |||||||||||||||| ||||| | |||||||||||||||||
Sbjct  344238  CCTTCGGGTTTGGTGTTGAGCGATACG-C-TGGGTTTGCTTGAAAGA  344194


 Score = 73.1 bits (39),  Expect = 8e-09
 Identities = 45/48 (94%), Gaps = 0/48 (0%)
 Strand=Plus/Minus

Query  476     TCTTCAAACTTTGACCTCAAATCAGGTAGGACTACCCGCTGAACTTAA  523
               ||||| || || ||||||||||||||||||||||||||||||||||||
Sbjct  344133  TCTTCCAAATTCGACCTCAAATCAGGTAGGACTACCCGCTGAACTTAA  344086


>NC_018301.1 Candida orthopsilosis Co 90-125, chromosome 7 draft sequence
Length=937312

 Score = 394 bits (213),  Expect = 2e-105
 Identities = 348/407 (86%), Gaps = 33/407 (8%)
 Strand=Plus/Minus

Query  1       CAAGGTTTCCGTAGGTGAACCTGCGGAAGGATCATTAC----TG-ATTTGCTTAATTGCA  55
               ||||||||||||||||||||||||||||||||||||||    || |  ||||||| ||||
Sbjct  344584  CAAGGTTTCCGTAGGTGAACCTGCGGAAGGATCATTACAGAATGAAAGTGCTTAACTGCA  344525

Query  56      -------CCACATGTGTTTTTCTTT---GAAACAAAC-TTGCTTTGGCGGTGGGCCCAGC  104
                       |||||||||||||||||        |||| |||||||   ||||||||||  
Sbjct  344524  TTTTTTTACACATGTGTTTTTCTTTTTTTTTGAAAACTTTGCTTT---GGTGGGCCCA--  344470

Query  105     CTGCC-GCCAGAGGTCTAAACTTACAACCAATTTTTTATCAACTTGTCACACCAGATTAT  163
                 ||| ||||||| | ||||| | ||||||| |||||||  |   |||| | | ||||| 
Sbjct  344469  TGGCCTGCCAGAGAT-TAAAC-T-CAACCAAATTTTTATTTAA--GTCA-A-CTGATTA-  344418

Query  164     TACTAATAGTCAAAACTTTCAACAACGGATCTCTTGGTTCTCGCATCGATGAAGAACGCA  223
                |||||||||||||||||||||||||||||||||||||||||||||||||||||||||||
Sbjct  344417  -ACTAATAGTCAAAACTTTCAACAACGGATCTCTTGGTTCTCGCATCGATGAAGAACGCA  344359

Query  224     GCGAAATGCGATACGTAATATGAATTGCAGATATTCGTGAATCATCGAATCTTTGAACGC  283
               ||||||||||||| ||||||||||||||||||||||||||||||||||||||||||||||
Sbjct  344358  GCGAAATGCGATAAGTAATATGAATTGCAGATATTCGTGAATCATCGAATCTTTGAACGC  344299

Query  284     ACATTGCGCCCTCTGGTATTCCGGAGGGCATGCCTGTTTGAGCGTCGTTTCTCCCTCAAA  343
               |||||||||||| |||||||||  |||||||||||||||||||||| |||||||||||||
Sbjct  344298  ACATTGCGCCCTTTGGTATTCCAAAGGGCATGCCTGTTTGAGCGTCATTTCTCCCTCAAA  344239

Query  344     CCGCTGGGTTTGGTGTTGAGCAATACGACTTGGGTTTGCTTGAAAGA  390
               ||   |||||||||||||||| ||||| | |||||||||||||||||
Sbjct  344238  CCTTCGGGTTTGGTGTTGAGCGATACG-C-TGGGTTTGCTTGAAAGA  344194


 Score = 73.1 bits (39),  Expect = 8e-09
 Identities = 45/48 (94%), Gaps = 0/48 (0%)
 Strand=Plus/Minus

Query  476     TCTTCAAACTTTGACCTCAAATCAGGTAGGACTACCCGCTGAACTTAA  523
               ||||| || || ||||||||||||||||||||||||||||||||||||
Sbjct  344133  TCTTCCAAATTCGACCTCAAATCAGGTAGGACTACCCGCTGAACTTAA  344086


>NW_026055374.1 Candida oxycetoniae strain CBS 10844 chromosome Unknown scaffold86, 
whole genome shotgun sequence
Length=14007

 Score = 394 bits (213),  Expect = 2e-105
 Identities = 358/421 (85%), Gaps = 37/421 (9%)
 Strand=Plus/Plus

Query  1      CAAGGTTTCCGTAGGTGAACCTGCGGAAGGATCATTACTGA---T-T---TGCTTAATTG  53
              |||||||||||||||||||||||||||||||||||||||||   | |   ||||||||||
Sbjct  13202  CAAGGTTTCCGTAGGTGAACCTGCGGAAGGATCATTACTGAAAATGTGAGTGCTTAATTG  13261

Query  54     C----A-CCACATGTGTTTTTC-----TTTGAAACAAAC-TTGCTTTGGCGGTGGGCCCA  102
              |    | |||||||||||||||     |||  || |||| |||||||||||||    | |
Sbjct  13262  CATTTATCCACATGTGTTTTTCCATTTTTTTGAATAAACTTTGCTTTGGCGGT---TCTA  13318

Query  103    GCCTGCCGCCAGAG-GTCT-AAACTTACAACC--A-ATTTTTT--AT-CAACTTGTC-AC  153
                ||||||||||||  | | ||||| | ||||  |  ||||||  ||  |||| ||| ||
Sbjct  13319  AACTGCCGCCAGAGACTTTAAAACTCA-AACCTGATTTTTTTTAAATAAAACTAGTCAAC  13377

Query  154    -ACCAGATTATTACTAATAGTCAAAACTTTCAACAACGGATCTCTTGGTTCTCGCATCGA  212
               |  | ||| ||  ||||||||||||||||||||||||||||||||||||||||||||||
Sbjct  13378  GATTATATT-TT-TTAATAGTCAAAACTTTCAACAACGGATCTCTTGGTTCTCGCATCGA  13435

Query  213    TGAAGAACGCAGCGAAATGCGATACGTAATATGAATTGCAGATATTCGTGAATCATCGAA  272
              |||||||||||||||||||||||| |||||||||||||||||||||||||||||||||||
Sbjct  13436  TGAAGAACGCAGCGAAATGCGATAAGTAATATGAATTGCAGATATTCGTGAATCATCGAA  13495

Query  273    TCTTTGAACGCACATTGCGCCCTCTGGTATTCCGGAGGGCATGCCTGTTTGAGCGTCGTT  332
              ||||||||||||||||||||||||||||||||| ||||||||||||||||||||||| ||
Sbjct  13496  TCTTTGAACGCACATTGCGCCCTCTGGTATTCCAGAGGGCATGCCTGTTTGAGCGTCATT  13555

Query  333    TCTCCCTCAAACCGCTG-GGTTTGGTGTTGAGCAATACGACTTG--GGTTTGCTTGAAAG  389
              ||||||||||||| ||  ||||||||| |||||||||||  ||   ||||||||||||||
Sbjct  13556  TCTCCCTCAAACCTCTAAGGTTTGGTGATGAGCAATACGCTTTTATGGTTTGCTTGAAAG  13615

Query  390    A  390
              |
Sbjct  13616  A  13616


 Score = 73.1 bits (39),  Expect = 8e-09
 Identities = 45/48 (94%), Gaps = 0/48 (0%)
 Strand=Plus/Plus

Query  476    TCTTCAAACTTTGACCTCAAATCAGGTAGGACTACCCGCTGAACTTAA  523
              ||||| || || ||||||||||||||||||||||||||||||||||||
Sbjct  13687  TCTTCCAAATTCGACCTCAAATCAGGTAGGACTACCCGCTGAACTTAA  13734


>JAEOAQ010000005.1 Candida metapsilosis strain BP57 scaffold5, whole genome shotgun 
sequence
Length=1080804

 Score = 392 bits (212),  Expect = 5e-105
 Identities = 299/338 (88%), Gaps = 17/338 (5%)
 Strand=Plus/Minus

Query  57      CACATGTGTTTTTCTTT--GAAACAAAC-TTGCTTTGGCGGTGGGCCCAGCCTGCC-GCC  112
               |||||||||||||||||       |||| |||||||   ||||||||||  | ||| |||
Sbjct  336891  CACATGTGTTTTTCTTTTTTTTGAAAACTTTGCTTT---GGTGGGCCCA--CGGCCTGCC  336837

Query  113     AGAGGTCTAAACTTACAACCAATTTTTTATCAACTTGTCACACCAGATTATTACTAATAG  172
               |||| | ||||| | ||||||| |||||||  | |||||| ||  |||||  ||||||||
Sbjct  336836  AGAGAT-TAAAC-T-CAACCAAATTTTTATTTAATTGTCA-ACTTGATTA--ACTAATAG  336783

Query  173     TCAAAACTTTCAACAACGGATCTCTTGGTTCTCGCATCGATGAAGAACGCAGCGAAATGC  232
               ||||||||||||||||||||||||||||||||||||||||||||||||||||||||||||
Sbjct  336782  TCAAAACTTTCAACAACGGATCTCTTGGTTCTCGCATCGATGAAGAACGCAGCGAAATGC  336723

Query  233     GATACGTAATATGAATTGCAGATATTCGTGAATCATCGAATCTTTGAACGCACATTGCGC  292
               |||| |||||||||||||||||||||||||||||||||||||||||||||||||||||||
Sbjct  336722  GATAAGTAATATGAATTGCAGATATTCGTGAATCATCGAATCTTTGAACGCACATTGCGC  336663

Query  293     CCTCTGGTATTCCGGAGGGCATGCCTGTTTGAGCGTCGTTTCTCCCTCAAACCGCTGGGT  352
               ||| |||||||||  |||||||||||||||||||||| |||||||||||||||   ||||
Sbjct  336662  CCTTTGGTATTCCAAAGGGCATGCCTGTTTGAGCGTCATTTCTCCCTCAAACCTTCGGGT  336603

Query  353     TTGGTGTTGAGCAATACGACTTGGGTTTGCTTGAAAGA  390
               |||||||||||| ||||| | |||||||||||||||||
Sbjct  336602  TTGGTGTTGAGCGATACG-C-TGGGTTTGCTTGAAAGA  336567


 Score = 392 bits (212),  Expect = 5e-105
 Identities = 299/338 (88%), Gaps = 17/338 (5%)
 Strand=Plus/Minus

Query  57      CACATGTGTTTTTCTTT--GAAACAAAC-TTGCTTTGGCGGTGGGCCCAGCCTGCC-GCC  112
               |||||||||||||||||       |||| |||||||   ||||||||||  | ||| |||
Sbjct  344645  CACATGTGTTTTTCTTTTTTTTGAAAACTTTGCTTT---GGTGGGCCCA--CGGCCTGCC  344591

Query  113     AGAGGTCTAAACTTACAACCAATTTTTTATCAACTTGTCACACCAGATTATTACTAATAG  172
               |||| | ||||| | ||||||| |||||||  | |||||| ||  |||||  ||||||||
Sbjct  344590  AGAGAT-TAAAC-T-CAACCAAATTTTTATTTAATTGTCA-ACTTGATTA--ACTAATAG  344537

Query  173     TCAAAACTTTCAACAACGGATCTCTTGGTTCTCGCATCGATGAAGAACGCAGCGAAATGC  232
               ||||||||||||||||||||||||||||||||||||||||||||||||||||||||||||
Sbjct  344536  TCAAAACTTTCAACAACGGATCTCTTGGTTCTCGCATCGATGAAGAACGCAGCGAAATGC  344477

Query  233     GATACGTAATATGAATTGCAGATATTCGTGAATCATCGAATCTTTGAACGCACATTGCGC  292
               |||| |||||||||||||||||||||||||||||||||||||||||||||||||||||||
Sbjct  344476  GATAAGTAATATGAATTGCAGATATTCGTGAATCATCGAATCTTTGAACGCACATTGCGC  344417

Query  293     CCTCTGGTATTCCGGAGGGCATGCCTGTTTGAGCGTCGTTTCTCCCTCAAACCGCTGGGT  352
               ||| |||||||||  |||||||||||||||||||||| |||||||||||||||   ||||
Sbjct  344416  CCTTTGGTATTCCAAAGGGCATGCCTGTTTGAGCGTCATTTCTCCCTCAAACCTTCGGGT  344357

Query  353     TTGGTGTTGAGCAATACGACTTGGGTTTGCTTGAAAGA  390
               |||||||||||| ||||| | |||||||||||||||||
Sbjct  344356  TTGGTGTTGAGCGATACG-C-TGGGTTTGCTTGAAAGA  344321


 Score = 392 bits (212),  Expect = 5e-105
 Identities = 299/338 (88%), Gaps = 17/338 (5%)
 Strand=Plus/Minus

Query  57      CACATGTGTTTTTCTTT--GAAACAAAC-TTGCTTTGGCGGTGGGCCCAGCCTGCC-GCC  112
               |||||||||||||||||       |||| |||||||   ||||||||||  | ||| |||
Sbjct  352401  CACATGTGTTTTTCTTTTTTTTGAAAACTTTGCTTT---GGTGGGCCCA--CGGCCTGCC  352347

Query  113     AGAGGTCTAAACTTACAACCAATTTTTTATCAACTTGTCACACCAGATTATTACTAATAG  172
               |||| | ||||| | ||||||| |||||||  | |||||| ||  |||||  ||||||||
Sbjct  352346  AGAGAT-TAAAC-T-CAACCAAATTTTTATTTAATTGTCA-ACTTGATTA--ACTAATAG  352293

Query  173     TCAAAACTTTCAACAACGGATCTCTTGGTTCTCGCATCGATGAAGAACGCAGCGAAATGC  232
               ||||||||||||||||||||||||||||||||||||||||||||||||||||||||||||
Sbjct  352292  TCAAAACTTTCAACAACGGATCTCTTGGTTCTCGCATCGATGAAGAACGCAGCGAAATGC  352233

Query  233     GATACGTAATATGAATTGCAGATATTCGTGAATCATCGAATCTTTGAACGCACATTGCGC  292
               |||| |||||||||||||||||||||||||||||||||||||||||||||||||||||||
Sbjct  352232  GATAAGTAATATGAATTGCAGATATTCGTGAATCATCGAATCTTTGAACGCACATTGCGC  352173

Query  293     CCTCTGGTATTCCGGAGGGCATGCCTGTTTGAGCGTCGTTTCTCCCTCAAACCGCTGGGT  352
               ||| |||||||||  |||||||||||||||||||||| |||||||||||||||   ||||
Sbjct  352172  CCTTTGGTATTCCAAAGGGCATGCCTGTTTGAGCGTCATTTCTCCCTCAAACCTTCGGGT  352113

Query  353     TTGGTGTTGAGCAATACGACTTGGGTTTGCTTGAAAGA  390
               |||||||||||| ||||| | |||||||||||||||||
Sbjct  352112  TTGGTGTTGAGCGATACG-C-TGGGTTTGCTTGAAAGA  352077


 Score = 392 bits (212),  Expect = 5e-105
 Identities = 299/338 (88%), Gaps = 17/338 (5%)
 Strand=Plus/Minus

Query  57      CACATGTGTTTTTCTTT--GAAACAAAC-TTGCTTTGGCGGTGGGCCCAGCCTGCC-GCC  112
               |||||||||||||||||       |||| |||||||   ||||||||||  | ||| |||
Sbjct  360157  CACATGTGTTTTTCTTTTTTTTGAAAACTTTGCTTT---GGTGGGCCCA--CGGCCTGCC  360103

Query  113     AGAGGTCTAAACTTACAACCAATTTTTTATCAACTTGTCACACCAGATTATTACTAATAG  172
               |||| | ||||| | ||||||| |||||||  | |||||| ||  |||||  ||||||||
Sbjct  360102  AGAGAT-TAAAC-T-CAACCAAATTTTTATTTAATTGTCA-ACTTGATTA--ACTAATAG  360049

Query  173     TCAAAACTTTCAACAACGGATCTCTTGGTTCTCGCATCGATGAAGAACGCAGCGAAATGC  232
               ||||||||||||||||||||||||||||||||||||||||||||||||||||||||||||
Sbjct  360048  TCAAAACTTTCAACAACGGATCTCTTGGTTCTCGCATCGATGAAGAACGCAGCGAAATGC  359989

Query  233     GATACGTAATATGAATTGCAGATATTCGTGAATCATCGAATCTTTGAACGCACATTGCGC  292
               |||| |||||||||||||||||||||||||||||||||||||||||||||||||||||||
Sbjct  359988  GATAAGTAATATGAATTGCAGATATTCGTGAATCATCGAATCTTTGAACGCACATTGCGC  359929

Query  293     CCTCTGGTATTCCGGAGGGCATGCCTGTTTGAGCGTCGTTTCTCCCTCAAACCGCTGGGT  352
               ||| |||||||||  |||||||||||||||||||||| |||||||||||||||   ||||
Sbjct  359928  CCTTTGGTATTCCAAAGGGCATGCCTGTTTGAGCGTCATTTCTCCCTCAAACCTTCGGGT  359869

Query  353     TTGGTGTTGAGCAATACGACTTGGGTTTGCTTGAAAGA  390
               |||||||||||| ||||| | |||||||||||||||||
Sbjct  359868  TTGGTGTTGAGCGATACG-C-TGGGTTTGCTTGAAAGA  359833


 Score = 392 bits (212),  Expect = 5e-105
 Identities = 299/338 (88%), Gaps = 17/338 (5%)
 Strand=Plus/Minus

Query  57      CACATGTGTTTTTCTTT--GAAACAAAC-TTGCTTTGGCGGTGGGCCCAGCCTGCC-GCC  112
               |||||||||||||||||       |||| |||||||   ||||||||||  | ||| |||
Sbjct  367912  CACATGTGTTTTTCTTTTTTTTGAAAACTTTGCTTT---GGTGGGCCCA--CGGCCTGCC  367858

Query  113     AGAGGTCTAAACTTACAACCAATTTTTTATCAACTTGTCACACCAGATTATTACTAATAG  172
               |||| | ||||| | ||||||| |||||||  | |||||| ||  |||||  ||||||||
Sbjct  367857  AGAGAT-TAAAC-T-CAACCAAATTTTTATTTAATTGTCA-ACTTGATTA--ACTAATAG  367804

Query  173     TCAAAACTTTCAACAACGGATCTCTTGGTTCTCGCATCGATGAAGAACGCAGCGAAATGC  232
               ||||||||||||||||||||||||||||||||||||||||||||||||||||||||||||
Sbjct  367803  TCAAAACTTTCAACAACGGATCTCTTGGTTCTCGCATCGATGAAGAACGCAGCGAAATGC  367744

Query  233     GATACGTAATATGAATTGCAGATATTCGTGAATCATCGAATCTTTGAACGCACATTGCGC  292
               |||| |||||||||||||||||||||||||||||||||||||||||||||||||||||||
Sbjct  367743  GATAAGTAATATGAATTGCAGATATTCGTGAATCATCGAATCTTTGAACGCACATTGCGC  367684

Query  293     CCTCTGGTATTCCGGAGGGCATGCCTGTTTGAGCGTCGTTTCTCCCTCAAACCGCTGGGT  352
               ||| |||||||||  |||||||||||||||||||||| |||||||||||||||   ||||
Sbjct  367683  CCTTTGGTATTCCAAAGGGCATGCCTGTTTGAGCGTCATTTCTCCCTCAAACCTTCGGGT  367624

Query  353     TTGGTGTTGAGCAATACGACTTGGGTTTGCTTGAAAGA  390
               |||||||||||| ||||| | |||||||||||||||||
Sbjct  367623  TTGGTGTTGAGCGATACG-C-TGGGTTTGCTTGAAAGA  367588


 Score = 73.1 bits (39),  Expect = 8e-09
 Identities = 45/48 (94%), Gaps = 0/48 (0%)
 Strand=Plus/Minus

Query  476     TCTTCAAACTTTGACCTCAAATCAGGTAGGACTACCCGCTGAACTTAA  523
               ||||| || || ||||||||||||||||||||||||||||||||||||
Sbjct  336502  TCTTCCAAATTCGACCTCAAATCAGGTAGGACTACCCGCTGAACTTAA  336455


 Score = 73.1 bits (39),  Expect = 8e-09
 Identities = 45/48 (94%), Gaps = 0/48 (0%)
 Strand=Plus/Minus

Query  476     TCTTCAAACTTTGACCTCAAATCAGGTAGGACTACCCGCTGAACTTAA  523
               ||||| || || ||||||||||||||||||||||||||||||||||||
Sbjct  344256  TCTTCCAAATTCGACCTCAAATCAGGTAGGACTACCCGCTGAACTTAA  344209


 Score = 73.1 bits (39),  Expect = 8e-09
 Identities = 45/48 (94%), Gaps = 0/48 (0%)
 Strand=Plus/Minus

Query  476     TCTTCAAACTTTGACCTCAAATCAGGTAGGACTACCCGCTGAACTTAA  523
               ||||| || || ||||||||||||||||||||||||||||||||||||
Sbjct  352012  TCTTCCAAATTCGACCTCAAATCAGGTAGGACTACCCGCTGAACTTAA  351965


 Score = 73.1 bits (39),  Expect = 8e-09
 Identities = 45/48 (94%), Gaps = 0/48 (0%)
 Strand=Plus/Minus

Query  476     TCTTCAAACTTTGACCTCAAATCAGGTAGGACTACCCGCTGAACTTAA  523
               ||||| || || ||||||||||||||||||||||||||||||||||||
Sbjct  359768  TCTTCCAAATTCGACCTCAAATCAGGTAGGACTACCCGCTGAACTTAA  359721


 Score = 73.1 bits (39),  Expect = 8e-09
 Identities = 45/48 (94%), Gaps = 0/48 (0%)
 Strand=Plus/Minus

Query  476     TCTTCAAACTTTGACCTCAAATCAGGTAGGACTACCCGCTGAACTTAA  523
               ||||| || || ||||||||||||||||||||||||||||||||||||
Sbjct  367523  TCTTCCAAATTCGACCTCAAATCAGGTAGGACTACCCGCTGAACTTAA  367476


 Score = 71.3 bits (38),  Expect = 3e-08
 Identities = 40/41 (98%), Gaps = 0/41 (0%)
 Strand=Plus/Minus

Query  1       CAAGGTTTCCGTAGGTGAACCTGCGGAAGGATCATTACTGA  41
               |||||||||||||||||||||||||||||||||||||| ||
Sbjct  336972  CAAGGTTTCCGTAGGTGAACCTGCGGAAGGATCATTACAGA  336932


 Score = 71.3 bits (38),  Expect = 3e-08
 Identities = 40/41 (98%), Gaps = 0/41 (0%)
 Strand=Plus/Minus

Query  1       CAAGGTTTCCGTAGGTGAACCTGCGGAAGGATCATTACTGA  41
               |||||||||||||||||||||||||||||||||||||| ||
Sbjct  344726  CAAGGTTTCCGTAGGTGAACCTGCGGAAGGATCATTACAGA  344686


 Score = 71.3 bits (38),  Expect = 3e-08
 Identities = 40/41 (98%), Gaps = 0/41 (0%)
 Strand=Plus/Minus

Query  1       CAAGGTTTCCGTAGGTGAACCTGCGGAAGGATCATTACTGA  41
               |||||||||||||||||||||||||||||||||||||| ||
Sbjct  352482  CAAGGTTTCCGTAGGTGAACCTGCGGAAGGATCATTACAGA  352442


 Score = 71.3 bits (38),  Expect = 3e-08
 Identities = 40/41 (98%), Gaps = 0/41 (0%)
 Strand=Plus/Minus

Query  1       CAAGGTTTCCGTAGGTGAACCTGCGGAAGGATCATTACTGA  41
               |||||||||||||||||||||||||||||||||||||| ||
Sbjct  360238  CAAGGTTTCCGTAGGTGAACCTGCGGAAGGATCATTACAGA  360198


 Score = 71.3 bits (38),  Expect = 3e-08
 Identities = 40/41 (98%), Gaps = 0/41 (0%)
 Strand=Plus/Minus

Query  1       CAAGGTTTCCGTAGGTGAACCTGCGGAAGGATCATTACTGA  41
               |||||||||||||||||||||||||||||||||||||| ||
Sbjct  367993  CAAGGTTTCCGTAGGTGAACCTGCGGAAGGATCATTACAGA  367953


>CH981532.1 Lodderomyces elongisporus NRRL YB-4239 supercont1.9 genomic scaffold, 
whole genome shotgun sequence
Length=544997

 Score = 388 bits (210),  Expect = 7e-104
 Identities = 384/461 (83%), Gaps = 39/461 (8%)
 Strand=Plus/Minus

Query  79      AAACTTGCTTTGGCGGTGG--GC-CCA--GC-CTGCCGCCAGAGGTCTAAACTTACAACC  132
               |||||||||||||| ||||  ||   |  || |||| ||||||||  ||||| | |||||
Sbjct  383938  AAACTTGCTTTGGCAGTGGCTGCTTAATTGCTCTGCTGCCAGAGG-ATAAAC-T-CAACC  383882

Query  133     --AATTTTTTA---TCAACTTGTCACACCAGA-T-TA-TTACTAATAGTCAAAACTTTCA  184
                 |||||||||   | |||| |||| | | || | || ||| ||||||||||||||||||
Sbjct  383881  TAAATTTTTTATTTTAAACTAGTCA-A-CTGATTATATTTATTAATAGTCAAAACTTTCA  383824

Query  185     ACAACGGATCTCTTGGTTCTCGCATCGATGAAGAACGCAGCGAAATGCGATACGTAATAT  244
               |||||||||||||||||||||||||||||||||||||||||||||||||||| |||||||
Sbjct  383823  ACAACGGATCTCTTGGTTCTCGCATCGATGAAGAACGCAGCGAAATGCGATAAGTAATAT  383764

Query  245     GAATTGCAGATATTCGTGAATCATCGAATCTTTGAACGCACATTGCGCCCTCTGGTATTC  304
               ||||||||||||||||||||||||||||||||||||||||||||||||||||||||||||
Sbjct  383763  GAATTGCAGATATTCGTGAATCATCGAATCTTTGAACGCACATTGCGCCCTCTGGTATTC  383704

Query  305     CGGAGGGCATGCCTGTTTGAGCGTCGTTTCTCCCTCAAACCGCTGGGTTTGGTGTTGAGC  364
               ||||||||||||||||||||||||| ||||||||||||||| | |||||||||| |||||
Sbjct  383703  CGGAGGGCATGCCTGTTTGAGCGTCATTTCTCCCTCAAACCCCCGGGTTTGGTGATGAGC  383644

Query  365     AATACGACTTGGGTTTGCTTGAAAGACGGTAGTGGTAAGGCGGGATCGCTTTGACAATGG  424
               |||||| |   ||||||||||||||    ||| |  | || |  ||   | | |||||| 
Sbjct  383643  AATACGCCA--GGTTTGCTTGAAAGT---TAG-G--A-GGAGT-AT--TTATAACAATGT  383596

Query  425     CTTAGGTCTAACCAAAAACATTGCTTGCGGCGGTAAC-G-TCCACCACGTATATCTTCAA  482
                |||||||||||||    ||||| | ||      ||  | ||||   | ||||| |||||
Sbjct  383595  ATTAGGTCTAACCACTC-CATTG-T-GCTTAATAAAAAGCTCCAAT-C-TATAT-TTCAA  383542

Query  483     ACTTTGACCTCAAATCAGGTAGGACTACCCGCTGAACTTAA  523
               |||| ||||||||||||||||||| ||||||||||||||||
Sbjct  383541  ACTTCGACCTCAAATCAGGTAGGATTACCCGCTGAACTTAA  383501


 Score = 388 bits (210),  Expect = 7e-104
 Identities = 384/461 (83%), Gaps = 39/461 (8%)
 Strand=Plus/Minus

Query  79      AAACTTGCTTTGGCGGTGG--GC-CCA--GC-CTGCCGCCAGAGGTCTAAACTTACAACC  132
               |||||||||||||| ||||  ||   |  || |||| ||||||||  ||||| | |||||
Sbjct  391614  AAACTTGCTTTGGCAGTGGCTGCTTAATTGCTCTGCTGCCAGAGG-ATAAAC-T-CAACC  391558

Query  133     --AATTTTTTA---TCAACTTGTCACACCAGA-T-TA-TTACTAATAGTCAAAACTTTCA  184
                 |||||||||   | |||| |||| | | || | || ||| ||||||||||||||||||
Sbjct  391557  TAAATTTTTTATTTTAAACTAGTCA-A-CTGATTATATTTATTAATAGTCAAAACTTTCA  391500

Query  185     ACAACGGATCTCTTGGTTCTCGCATCGATGAAGAACGCAGCGAAATGCGATACGTAATAT  244
               |||||||||||||||||||||||||||||||||||||||||||||||||||| |||||||
Sbjct  391499  ACAACGGATCTCTTGGTTCTCGCATCGATGAAGAACGCAGCGAAATGCGATAAGTAATAT  391440

Query  245     GAATTGCAGATATTCGTGAATCATCGAATCTTTGAACGCACATTGCGCCCTCTGGTATTC  304
               ||||||||||||||||||||||||||||||||||||||||||||||||||||||||||||
Sbjct  391439  GAATTGCAGATATTCGTGAATCATCGAATCTTTGAACGCACATTGCGCCCTCTGGTATTC  391380

Query  305     CGGAGGGCATGCCTGTTTGAGCGTCGTTTCTCCCTCAAACCGCTGGGTTTGGTGTTGAGC  364
               ||||||||||||||||||||||||| ||||||||||||||| | |||||||||| |||||
Sbjct  391379  CGGAGGGCATGCCTGTTTGAGCGTCATTTCTCCCTCAAACCCCCGGGTTTGGTGATGAGC  391320

Query  365     AATACGACTTGGGTTTGCTTGAAAGACGGTAGTGGTAAGGCGGGATCGCTTTGACAATGG  424
               |||||| |   ||||||||||||||    ||| |  | || |  ||   | | |||||| 
Sbjct  391319  AATACGCCA--GGTTTGCTTGAAAGT---TAG-G--A-GGAGT-AT--TTATAACAATGT  391272

Query  425     CTTAGGTCTAACCAAAAACATTGCTTGCGGCGGTAAC-G-TCCACCACGTATATCTTCAA  482
                |||||||||||||    ||||| | ||      ||  | ||||   | ||||| |||||
Sbjct  391271  ATTAGGTCTAACCACTC-CATTG-T-GCTTAATAAAAAGCTCCAAT-C-TATAT-TTCAA  391218

Query  483     ACTTTGACCTCAAATCAGGTAGGACTACCCGCTGAACTTAA  523
               |||| ||||||||||||||||||| ||||||||||||||||
Sbjct  391217  ACTTCGACCTCAAATCAGGTAGGATTACCCGCTGAACTTAA  391177


 Score = 388 bits (210),  Expect = 7e-104
 Identities = 384/461 (83%), Gaps = 39/461 (8%)
 Strand=Plus/Minus

Query  79      AAACTTGCTTTGGCGGTGG--GC-CCA--GC-CTGCCGCCAGAGGTCTAAACTTACAACC  132
               |||||||||||||| ||||  ||   |  || |||| ||||||||  ||||| | |||||
Sbjct  399344  AAACTTGCTTTGGCAGTGGCTGCTTAATTGCTCTGCTGCCAGAGG-ATAAAC-T-CAACC  399288

Query  133     --AATTTTTTA---TCAACTTGTCACACCAGA-T-TA-TTACTAATAGTCAAAACTTTCA  184
                 |||||||||   | |||| |||| | | || | || ||| ||||||||||||||||||
Sbjct  399287  TAAATTTTTTATTTTAAACTAGTCA-A-CTGATTATATTTATTAATAGTCAAAACTTTCA  399230

Query  185     ACAACGGATCTCTTGGTTCTCGCATCGATGAAGAACGCAGCGAAATGCGATACGTAATAT  244
               |||||||||||||||||||||||||||||||||||||||||||||||||||| |||||||
Sbjct  399229  ACAACGGATCTCTTGGTTCTCGCATCGATGAAGAACGCAGCGAAATGCGATAAGTAATAT  399170

Query  245     GAATTGCAGATATTCGTGAATCATCGAATCTTTGAACGCACATTGCGCCCTCTGGTATTC  304
               ||||||||||||||||||||||||||||||||||||||||||||||||||||||||||||
Sbjct  399169  GAATTGCAGATATTCGTGAATCATCGAATCTTTGAACGCACATTGCGCCCTCTGGTATTC  399110

Query  305     CGGAGGGCATGCCTGTTTGAGCGTCGTTTCTCCCTCAAACCGCTGGGTTTGGTGTTGAGC  364
               ||||||||||||||||||||||||| ||||||||||||||| | |||||||||| |||||
Sbjct  399109  CGGAGGGCATGCCTGTTTGAGCGTCATTTCTCCCTCAAACCCCCGGGTTTGGTGATGAGC  399050

Query  365     AATACGACTTGGGTTTGCTTGAAAGACGGTAGTGGTAAGGCGGGATCGCTTTGACAATGG  424
               |||||| |   ||||||||||||||    ||| |  | || |  ||   | | |||||| 
Sbjct  399049  AATACGCCA--GGTTTGCTTGAAAGT---TAG-G--A-GGAGT-AT--TTATAACAATGT  399002

Query  425     CTTAGGTCTAACCAAAAACATTGCTTGCGGCGGTAAC-G-TCCACCACGTATATCTTCAA  482
                |||||||||||||    ||||| | ||      ||  | ||||   | ||||| |||||
Sbjct  399001  ATTAGGTCTAACCACTC-CATTG-T-GCTTAATAAAAAGCTCCAAT-C-TATAT-TTCAA  398948

Query  483     ACTTTGACCTCAAATCAGGTAGGACTACCCGCTGAACTTAA  523
               |||| ||||||||||||||||||| ||||||||||||||||
Sbjct  398947  ACTTCGACCTCAAATCAGGTAGGATTACCCGCTGAACTTAA  398907


 Score = 388 bits (210),  Expect = 7e-104
 Identities = 384/461 (83%), Gaps = 39/461 (8%)
 Strand=Plus/Minus

Query  79      AAACTTGCTTTGGCGGTGG--GC-CCA--GC-CTGCCGCCAGAGGTCTAAACTTACAACC  132
               |||||||||||||| ||||  ||   |  || |||| ||||||||  ||||| | |||||
Sbjct  407072  AAACTTGCTTTGGCAGTGGCTGCTTAATTGCTCTGCTGCCAGAGG-ATAAAC-T-CAACC  407016

Query  133     --AATTTTTTA---TCAACTTGTCACACCAGA-T-TA-TTACTAATAGTCAAAACTTTCA  184
                 |||||||||   | |||| |||| | | || | || ||| ||||||||||||||||||
Sbjct  407015  TAAATTTTTTATTTTAAACTAGTCA-A-CTGATTATATTTATTAATAGTCAAAACTTTCA  406958

Query  185     ACAACGGATCTCTTGGTTCTCGCATCGATGAAGAACGCAGCGAAATGCGATACGTAATAT  244
               |||||||||||||||||||||||||||||||||||||||||||||||||||| |||||||
Sbjct  406957  ACAACGGATCTCTTGGTTCTCGCATCGATGAAGAACGCAGCGAAATGCGATAAGTAATAT  406898

Query  245     GAATTGCAGATATTCGTGAATCATCGAATCTTTGAACGCACATTGCGCCCTCTGGTATTC  304
               ||||||||||||||||||||||||||||||||||||||||||||||||||||||||||||
Sbjct  406897  GAATTGCAGATATTCGTGAATCATCGAATCTTTGAACGCACATTGCGCCCTCTGGTATTC  406838

Query  305     CGGAGGGCATGCCTGTTTGAGCGTCGTTTCTCCCTCAAACCGCTGGGTTTGGTGTTGAGC  364
               ||||||||||||||||||||||||| ||||||||||||||| | |||||||||| |||||
Sbjct  406837  CGGAGGGCATGCCTGTTTGAGCGTCATTTCTCCCTCAAACCCCCGGGTTTGGTGATGAGC  406778

Query  365     AATACGACTTGGGTTTGCTTGAAAGACGGTAGTGGTAAGGCGGGATCGCTTTGACAATGG  424
               |||||| |   ||||||||||||||    ||| |  | || |  ||   | | |||||| 
Sbjct  406777  AATACGCCA--GGTTTGCTTGAAAGT---TAG-G--A-GGAGT-AT--TTATAACAATGT  406730

Query  425     CTTAGGTCTAACCAAAAACATTGCTTGCGGCGGTAAC-G-TCCACCACGTATATCTTCAA  482
                |||||||||||||    ||||| | ||      ||  | ||||   | ||||| |||||
Sbjct  406729  ATTAGGTCTAACCACTC-CATTG-T-GCTTAATAAAAAGCTCCAAT-C-TATAT-TTCAA  406676

Query  483     ACTTTGACCTCAAATCAGGTAGGACTACCCGCTGAACTTAA  523
               |||| ||||||||||||||||||| ||||||||||||||||
Sbjct  406675  ACTTCGACCTCAAATCAGGTAGGATTACCCGCTGAACTTAA  406635


 Score = 388 bits (210),  Expect = 7e-104
 Identities = 384/461 (83%), Gaps = 39/461 (8%)
 Strand=Plus/Minus

Query  79      AAACTTGCTTTGGCGGTGG--GC-CCA--GC-CTGCCGCCAGAGGTCTAAACTTACAACC  132
               |||||||||||||| ||||  ||   |  || |||| ||||||||  ||||| | |||||
Sbjct  423991  AAACTTGCTTTGGCAGTGGCTGCTTAATTGCTCTGCTGCCAGAGG-ATAAAC-T-CAACC  423935

Query  133     --AATTTTTTA---TCAACTTGTCACACCAGA-T-TA-TTACTAATAGTCAAAACTTTCA  184
                 |||||||||   | |||| |||| | | || | || ||| ||||||||||||||||||
Sbjct  423934  TAAATTTTTTATTTTAAACTAGTCA-A-CTGATTATATTTATTAATAGTCAAAACTTTCA  423877

Query  185     ACAACGGATCTCTTGGTTCTCGCATCGATGAAGAACGCAGCGAAATGCGATACGTAATAT  244
               |||||||||||||||||||||||||||||||||||||||||||||||||||| |||||||
Sbjct  423876  ACAACGGATCTCTTGGTTCTCGCATCGATGAAGAACGCAGCGAAATGCGATAAGTAATAT  423817

Query  245     GAATTGCAGATATTCGTGAATCATCGAATCTTTGAACGCACATTGCGCCCTCTGGTATTC  304
               ||||||||||||||||||||||||||||||||||||||||||||||||||||||||||||
Sbjct  423816  GAATTGCAGATATTCGTGAATCATCGAATCTTTGAACGCACATTGCGCCCTCTGGTATTC  423757

Query  305     CGGAGGGCATGCCTGTTTGAGCGTCGTTTCTCCCTCAAACCGCTGGGTTTGGTGTTGAGC  364
               ||||||||||||||||||||||||| ||||||||||||||| | |||||||||| |||||
Sbjct  423756  CGGAGGGCATGCCTGTTTGAGCGTCATTTCTCCCTCAAACCCCCGGGTTTGGTGATGAGC  423697

Query  365     AATACGACTTGGGTTTGCTTGAAAGACGGTAGTGGTAAGGCGGGATCGCTTTGACAATGG  424
               |||||| |   ||||||||||||||    ||| |  | || |  ||   | | |||||| 
Sbjct  423696  AATACGCCA--GGTTTGCTTGAAAGT---TAG-G--A-GGAGT-AT--TTATAACAATGT  423649

Query  425     CTTAGGTCTAACCAAAAACATTGCTTGCGGCGGTAAC-G-TCCACCACGTATATCTTCAA  482
                |||||||||||||    ||||| | ||      ||  | ||||   | ||||| |||||
Sbjct  423648  ATTAGGTCTAACCACTC-CATTG-T-GCTTAATAAAAAGCTCCAAT-C-TATAT-TTCAA  423595

Query  483     ACTTTGACCTCAAATCAGGTAGGACTACCCGCTGAACTTAA  523
               |||| ||||||||||||||||||| ||||||||||||||||
Sbjct  423594  ACTTCGACCTCAAATCAGGTAGGATTACCCGCTGAACTTAA  423554


 Score = 71.3 bits (38),  Expect = 3e-08
 Identities = 38/38 (100%), Gaps = 0/38 (0%)
 Strand=Plus/Minus

Query  1       CAAGGTTTCCGTAGGTGAACCTGCGGAAGGATCATTAC  38
               ||||||||||||||||||||||||||||||||||||||
Sbjct  384042  CAAGGTTTCCGTAGGTGAACCTGCGGAAGGATCATTAC  384005


 Score = 71.3 bits (38),  Expect = 3e-08
 Identities = 38/38 (100%), Gaps = 0/38 (0%)
 Strand=Plus/Minus

Query  1       CAAGGTTTCCGTAGGTGAACCTGCGGAAGGATCATTAC  38
               ||||||||||||||||||||||||||||||||||||||
Sbjct  391718  CAAGGTTTCCGTAGGTGAACCTGCGGAAGGATCATTAC  391681


 Score = 71.3 bits (38),  Expect = 3e-08
 Identities = 38/38 (100%), Gaps = 0/38 (0%)
 Strand=Plus/Minus

Query  1       CAAGGTTTCCGTAGGTGAACCTGCGGAAGGATCATTAC  38
               ||||||||||||||||||||||||||||||||||||||
Sbjct  399448  CAAGGTTTCCGTAGGTGAACCTGCGGAAGGATCATTAC  399411


 Score = 71.3 bits (38),  Expect = 3e-08
 Identities = 38/38 (100%), Gaps = 0/38 (0%)
 Strand=Plus/Minus

Query  1       CAAGGTTTCCGTAGGTGAACCTGCGGAAGGATCATTAC  38
               ||||||||||||||||||||||||||||||||||||||
Sbjct  407176  CAAGGTTTCCGTAGGTGAACCTGCGGAAGGATCATTAC  407139


 Score = 71.3 bits (38),  Expect = 3e-08
 Identities = 38/38 (100%), Gaps = 0/38 (0%)
 Strand=Plus/Minus

Query  1       CAAGGTTTCCGTAGGTGAACCTGCGGAAGGATCATTAC  38
               ||||||||||||||||||||||||||||||||||||||
Sbjct  424095  CAAGGTTTCCGTAGGTGAACCTGCGGAAGGATCATTAC  424058


>CH445386.1 Parastagonospora nodorum SN15 scaffold_66, whole genome shotgun 
sequence
Length=19742

 Score = 388 bits (210),  Expect = 7e-104
 Identities = 384/461 (83%), Gaps = 39/461 (8%)
 Strand=Plus/Minus

Query  79   AAACTTGCTTTGGCGGTGG--GC-CCA--GC-CTGCCGCCAGAGGTCTAAACTTACAACC  132
            |||||||||||||| ||||  ||   |  || |||| ||||||||  ||||| | |||||
Sbjct  565  AAACTTGCTTTGGCAGTGGCTGCTTAATTGCTCTGCTGCCAGAGG-ATAAAC-T-CAACC  509

Query  133  --AATTTTTTA---TCAACTTGTCACACCAGA-T-TA-TTACTAATAGTCAAAACTTTCA  184
              |||||||||   | |||| |||| | | || | || ||| ||||||||||||||||||
Sbjct  508  TAAATTTTTTATTTTAAACTAGTCA-A-CTGATTATATTTATTAATAGTCAAAACTTTCA  451

Query  185  ACAACGGATCTCTTGGTTCTCGCATCGATGAAGAACGCAGCGAAATGCGATACGTAATAT  244
            |||||||||||||||||||||||||||||||||||||||||||||||||||| |||||||
Sbjct  450  ACAACGGATCTCTTGGTTCTCGCATCGATGAAGAACGCAGCGAAATGCGATAAGTAATAT  391

Query  245  GAATTGCAGATATTCGTGAATCATCGAATCTTTGAACGCACATTGCGCCCTCTGGTATTC  304
            ||||||||||||||||||||||||||||||||||||||||||||||||||||||||||||
Sbjct  390  GAATTGCAGATATTCGTGAATCATCGAATCTTTGAACGCACATTGCGCCCTCTGGTATTC  331

Query  305  CGGAGGGCATGCCTGTTTGAGCGTCGTTTCTCCCTCAAACCGCTGGGTTTGGTGTTGAGC  364
            ||||||||||||||||||||||||| ||||||||||||||| | |||||||||| |||||
Sbjct  330  CGGAGGGCATGCCTGTTTGAGCGTCATTTCTCCCTCAAACCCCCGGGTTTGGTGATGAGC  271

Query  365  AATACGACTTGGGTTTGCTTGAAAGACGGTAGTGGTAAGGCGGGATCGCTTTGACAATGG  424
            |||||| |   ||||||||||||||    ||| |  | || |  ||   | | |||||| 
Sbjct  270  AATACGCCA--GGTTTGCTTGAAAGT---TAG-G--A-GGAGT-AT--TTATAACAATGT  223

Query  425  CTTAGGTCTAACCAAAAACATTGCTTGCGGCGGTAAC-G-TCCACCACGTATATCTTCAA  482
             |||||||||||||    ||||| | ||      ||  | ||||   | ||||| |||||
Sbjct  222  ATTAGGTCTAACCACTC-CATTG-T-GCTTAATAAAAAGCTCCAAT-C-TATAT-TTCAA  169

Query  483  ACTTTGACCTCAAATCAGGTAGGACTACCCGCTGAACTTAA  523
            |||| ||||||||||||||||||| ||||||||||||||||
Sbjct  168  ACTTCGACCTCAAATCAGGTAGGATTACCCGCTGAACTTAA  128


 Score = 388 bits (210),  Expect = 7e-104
 Identities = 384/461 (83%), Gaps = 39/461 (8%)
 Strand=Plus/Minus

Query  79     AAACTTGCTTTGGCGGTGG--GC-CCA--GC-CTGCCGCCAGAGGTCTAAACTTACAACC  132
              |||||||||||||| ||||  ||   |  || |||| ||||||||  ||||| | |||||
Sbjct  16963  AAACTTGCTTTGGCAGTGGCTGCTTAATTGCTCTGCTGCCAGAGG-ATAAAC-T-CAACC  16907

Query  133    --AATTTTTTA---TCAACTTGTCACACCAGA-T-TA-TTACTAATAGTCAAAACTTTCA  184
                |||||||||   | |||| |||| | | || | || ||| ||||||||||||||||||
Sbjct  16906  TAAATTTTTTATTTTAAACTAGTCA-A-CTGATTATATTTATTAATAGTCAAAACTTTCA  16849

Query  185    ACAACGGATCTCTTGGTTCTCGCATCGATGAAGAACGCAGCGAAATGCGATACGTAATAT  244
              |||||||||||||||||||||||||||||||||||||||||||||||||||| |||||||
Sbjct  16848  ACAACGGATCTCTTGGTTCTCGCATCGATGAAGAACGCAGCGAAATGCGATAAGTAATAT  16789

Query  245    GAATTGCAGATATTCGTGAATCATCGAATCTTTGAACGCACATTGCGCCCTCTGGTATTC  304
              ||||||||||||||||||||||||||||||||||||||||||||||||||||||||||||
Sbjct  16788  GAATTGCAGATATTCGTGAATCATCGAATCTTTGAACGCACATTGCGCCCTCTGGTATTC  16729

Query  305    CGGAGGGCATGCCTGTTTGAGCGTCGTTTCTCCCTCAAACCGCTGGGTTTGGTGTTGAGC  364
              ||||||||||||||||||||||||| ||||||||||||||| | |||||||||| |||||
Sbjct  16728  CGGAGGGCATGCCTGTTTGAGCGTCATTTCTCCCTCAAACCCCCGGGTTTGGTGATGAGC  16669

Query  365    AATACGACTTGGGTTTGCTTGAAAGACGGTAGTGGTAAGGCGGGATCGCTTTGACAATGG  424
              |||||| |   ||||||||||||||    ||| |  | || |  ||   | | |||||| 
Sbjct  16668  AATACGCCA--GGTTTGCTTGAAAGT---TAG-G--A-GGAGT-AT--TTATAACAATGT  16621

Query  425    CTTAGGTCTAACCAAAAACATTGCTTGCGGCGGTAAC-G-TCCACCACGTATATCTTCAA  482
               |||||||||||||    ||||| | ||      ||  | ||||   | ||||| |||||
Sbjct  16620  ATTAGGTCTAACCACTC-CATTG-T-GCTTAATAAAAAGCTCCAAT-C-TATAT-TTCAA  16567

Query  483    ACTTTGACCTCAAATCAGGTAGGACTACCCGCTGAACTTAA  523
              |||| ||||||||||||||||||| ||||||||||||||||
Sbjct  16566  ACTTCGACCTCAAATCAGGTAGGATTACCCGCTGAACTTAA  16526


 Score = 71.3 bits (38),  Expect = 3e-08
 Identities = 38/38 (100%), Gaps = 0/38 (0%)
 Strand=Plus/Minus

Query  1    CAAGGTTTCCGTAGGTGAACCTGCGGAAGGATCATTAC  38
            ||||||||||||||||||||||||||||||||||||||
Sbjct  669  CAAGGTTTCCGTAGGTGAACCTGCGGAAGGATCATTAC  632


 Score = 71.3 bits (38),  Expect = 3e-08
 Identities = 38/38 (100%), Gaps = 0/38 (0%)
 Strand=Plus/Minus

Query  1      CAAGGTTTCCGTAGGTGAACCTGCGGAAGGATCATTAC  38
              ||||||||||||||||||||||||||||||||||||||
Sbjct  17067  CAAGGTTTCCGTAGGTGAACCTGCGGAAGGATCATTAC  17030


>NW_001884610.1 Parastagonospora nodorum SN15 chromosome Unknown scaffold_66, 
whole genome shotgun sequence
Length=19742

 Score = 388 bits (210),  Expect = 7e-104
 Identities = 384/461 (83%), Gaps = 39/461 (8%)
 Strand=Plus/Minus

Query  79   AAACTTGCTTTGGCGGTGG--GC-CCA--GC-CTGCCGCCAGAGGTCTAAACTTACAACC  132
            |||||||||||||| ||||  ||   |  || |||| ||||||||  ||||| | |||||
Sbjct  565  AAACTTGCTTTGGCAGTGGCTGCTTAATTGCTCTGCTGCCAGAGG-ATAAAC-T-CAACC  509

Query  133  --AATTTTTTA---TCAACTTGTCACACCAGA-T-TA-TTACTAATAGTCAAAACTTTCA  184
              |||||||||   | |||| |||| | | || | || ||| ||||||||||||||||||
Sbjct  508  TAAATTTTTTATTTTAAACTAGTCA-A-CTGATTATATTTATTAATAGTCAAAACTTTCA  451

Query  185  ACAACGGATCTCTTGGTTCTCGCATCGATGAAGAACGCAGCGAAATGCGATACGTAATAT  244
            |||||||||||||||||||||||||||||||||||||||||||||||||||| |||||||
Sbjct  450  ACAACGGATCTCTTGGTTCTCGCATCGATGAAGAACGCAGCGAAATGCGATAAGTAATAT  391

Query  245  GAATTGCAGATATTCGTGAATCATCGAATCTTTGAACGCACATTGCGCCCTCTGGTATTC  304
            ||||||||||||||||||||||||||||||||||||||||||||||||||||||||||||
Sbjct  390  GAATTGCAGATATTCGTGAATCATCGAATCTTTGAACGCACATTGCGCCCTCTGGTATTC  331

Query  305  CGGAGGGCATGCCTGTTTGAGCGTCGTTTCTCCCTCAAACCGCTGGGTTTGGTGTTGAGC  364
            ||||||||||||||||||||||||| ||||||||||||||| | |||||||||| |||||
Sbjct  330  CGGAGGGCATGCCTGTTTGAGCGTCATTTCTCCCTCAAACCCCCGGGTTTGGTGATGAGC  271

Query  365  AATACGACTTGGGTTTGCTTGAAAGACGGTAGTGGTAAGGCGGGATCGCTTTGACAATGG  424
            |||||| |   ||||||||||||||    ||| |  | || |  ||   | | |||||| 
Sbjct  270  AATACGCCA--GGTTTGCTTGAAAGT---TAG-G--A-GGAGT-AT--TTATAACAATGT  223

Query  425  CTTAGGTCTAACCAAAAACATTGCTTGCGGCGGTAAC-G-TCCACCACGTATATCTTCAA  482
             |||||||||||||    ||||| | ||      ||  | ||||   | ||||| |||||
Sbjct  222  ATTAGGTCTAACCACTC-CATTG-T-GCTTAATAAAAAGCTCCAAT-C-TATAT-TTCAA  169

Query  483  ACTTTGACCTCAAATCAGGTAGGACTACCCGCTGAACTTAA  523
            |||| ||||||||||||||||||| ||||||||||||||||
Sbjct  168  ACTTCGACCTCAAATCAGGTAGGATTACCCGCTGAACTTAA  128


 Score = 388 bits (210),  Expect = 7e-104
 Identities = 384/461 (83%), Gaps = 39/461 (8%)
 Strand=Plus/Minus

Query  79     AAACTTGCTTTGGCGGTGG--GC-CCA--GC-CTGCCGCCAGAGGTCTAAACTTACAACC  132
              |||||||||||||| ||||  ||   |  || |||| ||||||||  ||||| | |||||
Sbjct  16963  AAACTTGCTTTGGCAGTGGCTGCTTAATTGCTCTGCTGCCAGAGG-ATAAAC-T-CAACC  16907

Query  133    --AATTTTTTA---TCAACTTGTCACACCAGA-T-TA-TTACTAATAGTCAAAACTTTCA  184
                |||||||||   | |||| |||| | | || | || ||| ||||||||||||||||||
Sbjct  16906  TAAATTTTTTATTTTAAACTAGTCA-A-CTGATTATATTTATTAATAGTCAAAACTTTCA  16849

Query  185    ACAACGGATCTCTTGGTTCTCGCATCGATGAAGAACGCAGCGAAATGCGATACGTAATAT  244
              |||||||||||||||||||||||||||||||||||||||||||||||||||| |||||||
Sbjct  16848  ACAACGGATCTCTTGGTTCTCGCATCGATGAAGAACGCAGCGAAATGCGATAAGTAATAT  16789

Query  245    GAATTGCAGATATTCGTGAATCATCGAATCTTTGAACGCACATTGCGCCCTCTGGTATTC  304
              ||||||||||||||||||||||||||||||||||||||||||||||||||||||||||||
Sbjct  16788  GAATTGCAGATATTCGTGAATCATCGAATCTTTGAACGCACATTGCGCCCTCTGGTATTC  16729

Query  305    CGGAGGGCATGCCTGTTTGAGCGTCGTTTCTCCCTCAAACCGCTGGGTTTGGTGTTGAGC  364
              ||||||||||||||||||||||||| ||||||||||||||| | |||||||||| |||||
Sbjct  16728  CGGAGGGCATGCCTGTTTGAGCGTCATTTCTCCCTCAAACCCCCGGGTTTGGTGATGAGC  16669

Query  365    AATACGACTTGGGTTTGCTTGAAAGACGGTAGTGGTAAGGCGGGATCGCTTTGACAATGG  424
              |||||| |   ||||||||||||||    ||| |  | || |  ||   | | |||||| 
Sbjct  16668  AATACGCCA--GGTTTGCTTGAAAGT---TAG-G--A-GGAGT-AT--TTATAACAATGT  16621

Query  425    CTTAGGTCTAACCAAAAACATTGCTTGCGGCGGTAAC-G-TCCACCACGTATATCTTCAA  482
               |||||||||||||    ||||| | ||      ||  | ||||   | ||||| |||||
Sbjct  16620  ATTAGGTCTAACCACTC-CATTG-T-GCTTAATAAAAAGCTCCAAT-C-TATAT-TTCAA  16567

Query  483    ACTTTGACCTCAAATCAGGTAGGACTACCCGCTGAACTTAA  523
              |||| ||||||||||||||||||| ||||||||||||||||
Sbjct  16566  ACTTCGACCTCAAATCAGGTAGGATTACCCGCTGAACTTAA  16526


 Score = 71.3 bits (38),  Expect = 3e-08
 Identities = 38/38 (100%), Gaps = 0/38 (0%)
 Strand=Plus/Minus

Query  1    CAAGGTTTCCGTAGGTGAACCTGCGGAAGGATCATTAC  38
            ||||||||||||||||||||||||||||||||||||||
Sbjct  669  CAAGGTTTCCGTAGGTGAACCTGCGGAAGGATCATTAC  632


 Score = 71.3 bits (38),  Expect = 3e-08
 Identities = 38/38 (100%), Gaps = 0/38 (0%)
 Strand=Plus/Minus

Query  1      CAAGGTTTCCGTAGGTGAACCTGCGGAAGGATCATTAC  38
              ||||||||||||||||||||||||||||||||||||||
Sbjct  17067  CAAGGTTTCCGTAGGTGAACCTGCGGAAGGATCATTAC  17030


>NW_001813677.1 Lodderomyces elongisporus NRRL YB-4239 supercont1.9 genomic scaffold, 
whole genome shotgun sequence
Length=544997

 Score = 388 bits (210),  Expect = 7e-104
 Identities = 384/461 (83%), Gaps = 39/461 (8%)
 Strand=Plus/Minus

Query  79      AAACTTGCTTTGGCGGTGG--GC-CCA--GC-CTGCCGCCAGAGGTCTAAACTTACAACC  132
               |||||||||||||| ||||  ||   |  || |||| ||||||||  ||||| | |||||
Sbjct  383938  AAACTTGCTTTGGCAGTGGCTGCTTAATTGCTCTGCTGCCAGAGG-ATAAAC-T-CAACC  383882

Query  133     --AATTTTTTA---TCAACTTGTCACACCAGA-T-TA-TTACTAATAGTCAAAACTTTCA  184
                 |||||||||   | |||| |||| | | || | || ||| ||||||||||||||||||
Sbjct  383881  TAAATTTTTTATTTTAAACTAGTCA-A-CTGATTATATTTATTAATAGTCAAAACTTTCA  383824

Query  185     ACAACGGATCTCTTGGTTCTCGCATCGATGAAGAACGCAGCGAAATGCGATACGTAATAT  244
               |||||||||||||||||||||||||||||||||||||||||||||||||||| |||||||
Sbjct  383823  ACAACGGATCTCTTGGTTCTCGCATCGATGAAGAACGCAGCGAAATGCGATAAGTAATAT  383764

Query  245     GAATTGCAGATATTCGTGAATCATCGAATCTTTGAACGCACATTGCGCCCTCTGGTATTC  304
               ||||||||||||||||||||||||||||||||||||||||||||||||||||||||||||
Sbjct  383763  GAATTGCAGATATTCGTGAATCATCGAATCTTTGAACGCACATTGCGCCCTCTGGTATTC  383704

Query  305     CGGAGGGCATGCCTGTTTGAGCGTCGTTTCTCCCTCAAACCGCTGGGTTTGGTGTTGAGC  364
               ||||||||||||||||||||||||| ||||||||||||||| | |||||||||| |||||
Sbjct  383703  CGGAGGGCATGCCTGTTTGAGCGTCATTTCTCCCTCAAACCCCCGGGTTTGGTGATGAGC  383644

Query  365     AATACGACTTGGGTTTGCTTGAAAGACGGTAGTGGTAAGGCGGGATCGCTTTGACAATGG  424
               |||||| |   ||||||||||||||    ||| |  | || |  ||   | | |||||| 
Sbjct  383643  AATACGCCA--GGTTTGCTTGAAAGT---TAG-G--A-GGAGT-AT--TTATAACAATGT  383596

Query  425     CTTAGGTCTAACCAAAAACATTGCTTGCGGCGGTAAC-G-TCCACCACGTATATCTTCAA  482
                |||||||||||||    ||||| | ||      ||  | ||||   | ||||| |||||
Sbjct  383595  ATTAGGTCTAACCACTC-CATTG-T-GCTTAATAAAAAGCTCCAAT-C-TATAT-TTCAA  383542

Query  483     ACTTTGACCTCAAATCAGGTAGGACTACCCGCTGAACTTAA  523
               |||| ||||||||||||||||||| ||||||||||||||||
Sbjct  383541  ACTTCGACCTCAAATCAGGTAGGATTACCCGCTGAACTTAA  383501


 Score = 388 bits (210),  Expect = 7e-104
 Identities = 384/461 (83%), Gaps = 39/461 (8%)
 Strand=Plus/Minus

Query  79      AAACTTGCTTTGGCGGTGG--GC-CCA--GC-CTGCCGCCAGAGGTCTAAACTTACAACC  132
               |||||||||||||| ||||  ||   |  || |||| ||||||||  ||||| | |||||
Sbjct  391614  AAACTTGCTTTGGCAGTGGCTGCTTAATTGCTCTGCTGCCAGAGG-ATAAAC-T-CAACC  391558

Query  133     --AATTTTTTA---TCAACTTGTCACACCAGA-T-TA-TTACTAATAGTCAAAACTTTCA  184
                 |||||||||   | |||| |||| | | || | || ||| ||||||||||||||||||
Sbjct  391557  TAAATTTTTTATTTTAAACTAGTCA-A-CTGATTATATTTATTAATAGTCAAAACTTTCA  391500

Query  185     ACAACGGATCTCTTGGTTCTCGCATCGATGAAGAACGCAGCGAAATGCGATACGTAATAT  244
               |||||||||||||||||||||||||||||||||||||||||||||||||||| |||||||
Sbjct  391499  ACAACGGATCTCTTGGTTCTCGCATCGATGAAGAACGCAGCGAAATGCGATAAGTAATAT  391440

Query  245     GAATTGCAGATATTCGTGAATCATCGAATCTTTGAACGCACATTGCGCCCTCTGGTATTC  304
               ||||||||||||||||||||||||||||||||||||||||||||||||||||||||||||
Sbjct  391439  GAATTGCAGATATTCGTGAATCATCGAATCTTTGAACGCACATTGCGCCCTCTGGTATTC  391380

Query  305     CGGAGGGCATGCCTGTTTGAGCGTCGTTTCTCCCTCAAACCGCTGGGTTTGGTGTTGAGC  364
               ||||||||||||||||||||||||| ||||||||||||||| | |||||||||| |||||
Sbjct  391379  CGGAGGGCATGCCTGTTTGAGCGTCATTTCTCCCTCAAACCCCCGGGTTTGGTGATGAGC  391320

Query  365     AATACGACTTGGGTTTGCTTGAAAGACGGTAGTGGTAAGGCGGGATCGCTTTGACAATGG  424
               |||||| |   ||||||||||||||    ||| |  | || |  ||   | | |||||| 
Sbjct  391319  AATACGCCA--GGTTTGCTTGAAAGT---TAG-G--A-GGAGT-AT--TTATAACAATGT  391272

Query  425     CTTAGGTCTAACCAAAAACATTGCTTGCGGCGGTAAC-G-TCCACCACGTATATCTTCAA  482
                |||||||||||||    ||||| | ||      ||  | ||||   | ||||| |||||
Sbjct  391271  ATTAGGTCTAACCACTC-CATTG-T-GCTTAATAAAAAGCTCCAAT-C-TATAT-TTCAA  391218

Query  483     ACTTTGACCTCAAATCAGGTAGGACTACCCGCTGAACTTAA  523
               |||| ||||||||||||||||||| ||||||||||||||||
Sbjct  391217  ACTTCGACCTCAAATCAGGTAGGATTACCCGCTGAACTTAA  391177


 Score = 388 bits (210),  Expect = 7e-104
 Identities = 384/461 (83%), Gaps = 39/461 (8%)
 Strand=Plus/Minus

Query  79      AAACTTGCTTTGGCGGTGG--GC-CCA--GC-CTGCCGCCAGAGGTCTAAACTTACAACC  132
               |||||||||||||| ||||  ||   |  || |||| ||||||||  ||||| | |||||
Sbjct  399344  AAACTTGCTTTGGCAGTGGCTGCTTAATTGCTCTGCTGCCAGAGG-ATAAAC-T-CAACC  399288

Query  133     --AATTTTTTA---TCAACTTGTCACACCAGA-T-TA-TTACTAATAGTCAAAACTTTCA  184
                 |||||||||   | |||| |||| | | || | || ||| ||||||||||||||||||
Sbjct  399287  TAAATTTTTTATTTTAAACTAGTCA-A-CTGATTATATTTATTAATAGTCAAAACTTTCA  399230

Query  185     ACAACGGATCTCTTGGTTCTCGCATCGATGAAGAACGCAGCGAAATGCGATACGTAATAT  244
               |||||||||||||||||||||||||||||||||||||||||||||||||||| |||||||
Sbjct  399229  ACAACGGATCTCTTGGTTCTCGCATCGATGAAGAACGCAGCGAAATGCGATAAGTAATAT  399170

Query  245     GAATTGCAGATATTCGTGAATCATCGAATCTTTGAACGCACATTGCGCCCTCTGGTATTC  304
               ||||||||||||||||||||||||||||||||||||||||||||||||||||||||||||
Sbjct  399169  GAATTGCAGATATTCGTGAATCATCGAATCTTTGAACGCACATTGCGCCCTCTGGTATTC  399110

Query  305     CGGAGGGCATGCCTGTTTGAGCGTCGTTTCTCCCTCAAACCGCTGGGTTTGGTGTTGAGC  364
               ||||||||||||||||||||||||| ||||||||||||||| | |||||||||| |||||
Sbjct  399109  CGGAGGGCATGCCTGTTTGAGCGTCATTTCTCCCTCAAACCCCCGGGTTTGGTGATGAGC  399050

Query  365     AATACGACTTGGGTTTGCTTGAAAGACGGTAGTGGTAAGGCGGGATCGCTTTGACAATGG  424
               |||||| |   ||||||||||||||    ||| |  | || |  ||   | | |||||| 
Sbjct  399049  AATACGCCA--GGTTTGCTTGAAAGT---TAG-G--A-GGAGT-AT--TTATAACAATGT  399002

Query  425     CTTAGGTCTAACCAAAAACATTGCTTGCGGCGGTAAC-G-TCCACCACGTATATCTTCAA  482
                |||||||||||||    ||||| | ||      ||  | ||||   | ||||| |||||
Sbjct  399001  ATTAGGTCTAACCACTC-CATTG-T-GCTTAATAAAAAGCTCCAAT-C-TATAT-TTCAA  398948

Query  483     ACTTTGACCTCAAATCAGGTAGGACTACCCGCTGAACTTAA  523
               |||| ||||||||||||||||||| ||||||||||||||||
Sbjct  398947  ACTTCGACCTCAAATCAGGTAGGATTACCCGCTGAACTTAA  398907


 Score = 388 bits (210),  Expect = 7e-104
 Identities = 384/461 (83%), Gaps = 39/461 (8%)
 Strand=Plus/Minus

Query  79      AAACTTGCTTTGGCGGTGG--GC-CCA--GC-CTGCCGCCAGAGGTCTAAACTTACAACC  132
               |||||||||||||| ||||  ||   |  || |||| ||||||||  ||||| | |||||
Sbjct  407072  AAACTTGCTTTGGCAGTGGCTGCTTAATTGCTCTGCTGCCAGAGG-ATAAAC-T-CAACC  407016

Query  133     --AATTTTTTA---TCAACTTGTCACACCAGA-T-TA-TTACTAATAGTCAAAACTTTCA  184
                 |||||||||   | |||| |||| | | || | || ||| ||||||||||||||||||
Sbjct  407015  TAAATTTTTTATTTTAAACTAGTCA-A-CTGATTATATTTATTAATAGTCAAAACTTTCA  406958

Query  185     ACAACGGATCTCTTGGTTCTCGCATCGATGAAGAACGCAGCGAAATGCGATACGTAATAT  244
               |||||||||||||||||||||||||||||||||||||||||||||||||||| |||||||
Sbjct  406957  ACAACGGATCTCTTGGTTCTCGCATCGATGAAGAACGCAGCGAAATGCGATAAGTAATAT  406898

Query  245     GAATTGCAGATATTCGTGAATCATCGAATCTTTGAACGCACATTGCGCCCTCTGGTATTC  304
               ||||||||||||||||||||||||||||||||||||||||||||||||||||||||||||
Sbjct  406897  GAATTGCAGATATTCGTGAATCATCGAATCTTTGAACGCACATTGCGCCCTCTGGTATTC  406838

Query  305     CGGAGGGCATGCCTGTTTGAGCGTCGTTTCTCCCTCAAACCGCTGGGTTTGGTGTTGAGC  364
               ||||||||||||||||||||||||| ||||||||||||||| | |||||||||| |||||
Sbjct  406837  CGGAGGGCATGCCTGTTTGAGCGTCATTTCTCCCTCAAACCCCCGGGTTTGGTGATGAGC  406778

Query  365     AATACGACTTGGGTTTGCTTGAAAGACGGTAGTGGTAAGGCGGGATCGCTTTGACAATGG  424
               |||||| |   ||||||||||||||    ||| |  | || |  ||   | | |||||| 
Sbjct  406777  AATACGCCA--GGTTTGCTTGAAAGT---TAG-G--A-GGAGT-AT--TTATAACAATGT  406730

Query  425     CTTAGGTCTAACCAAAAACATTGCTTGCGGCGGTAAC-G-TCCACCACGTATATCTTCAA  482
                |||||||||||||    ||||| | ||      ||  | ||||   | ||||| |||||
Sbjct  406729  ATTAGGTCTAACCACTC-CATTG-T-GCTTAATAAAAAGCTCCAAT-C-TATAT-TTCAA  406676

Query  483     ACTTTGACCTCAAATCAGGTAGGACTACCCGCTGAACTTAA  523
               |||| ||||||||||||||||||| ||||||||||||||||
Sbjct  406675  ACTTCGACCTCAAATCAGGTAGGATTACCCGCTGAACTTAA  406635


 Score = 388 bits (210),  Expect = 7e-104
 Identities = 384/461 (83%), Gaps = 39/461 (8%)
 Strand=Plus/Minus

Query  79      AAACTTGCTTTGGCGGTGG--GC-CCA--GC-CTGCCGCCAGAGGTCTAAACTTACAACC  132
               |||||||||||||| ||||  ||   |  || |||| ||||||||  ||||| | |||||
Sbjct  423991  AAACTTGCTTTGGCAGTGGCTGCTTAATTGCTCTGCTGCCAGAGG-ATAAAC-T-CAACC  423935

Query  133     --AATTTTTTA---TCAACTTGTCACACCAGA-T-TA-TTACTAATAGTCAAAACTTTCA  184
                 |||||||||   | |||| |||| | | || | || ||| ||||||||||||||||||
Sbjct  423934  TAAATTTTTTATTTTAAACTAGTCA-A-CTGATTATATTTATTAATAGTCAAAACTTTCA  423877

Query  185     ACAACGGATCTCTTGGTTCTCGCATCGATGAAGAACGCAGCGAAATGCGATACGTAATAT  244
               |||||||||||||||||||||||||||||||||||||||||||||||||||| |||||||
Sbjct  423876  ACAACGGATCTCTTGGTTCTCGCATCGATGAAGAACGCAGCGAAATGCGATAAGTAATAT  423817

Query  245     GAATTGCAGATATTCGTGAATCATCGAATCTTTGAACGCACATTGCGCCCTCTGGTATTC  304
               ||||||||||||||||||||||||||||||||||||||||||||||||||||||||||||
Sbjct  423816  GAATTGCAGATATTCGTGAATCATCGAATCTTTGAACGCACATTGCGCCCTCTGGTATTC  423757

Query  305     CGGAGGGCATGCCTGTTTGAGCGTCGTTTCTCCCTCAAACCGCTGGGTTTGGTGTTGAGC  364
               ||||||||||||||||||||||||| ||||||||||||||| | |||||||||| |||||
Sbjct  423756  CGGAGGGCATGCCTGTTTGAGCGTCATTTCTCCCTCAAACCCCCGGGTTTGGTGATGAGC  423697

Query  365     AATACGACTTGGGTTTGCTTGAAAGACGGTAGTGGTAAGGCGGGATCGCTTTGACAATGG  424
               |||||| |   ||||||||||||||    ||| |  | || |  ||   | | |||||| 
Sbjct  423696  AATACGCCA--GGTTTGCTTGAAAGT---TAG-G--A-GGAGT-AT--TTATAACAATGT  423649

Query  425     CTTAGGTCTAACCAAAAACATTGCTTGCGGCGGTAAC-G-TCCACCACGTATATCTTCAA  482
                |||||||||||||    ||||| | ||      ||  | ||||   | ||||| |||||
Sbjct  423648  ATTAGGTCTAACCACTC-CATTG-T-GCTTAATAAAAAGCTCCAAT-C-TATAT-TTCAA  423595

Query  483     ACTTTGACCTCAAATCAGGTAGGACTACCCGCTGAACTTAA  523
               |||| ||||||||||||||||||| ||||||||||||||||
Sbjct  423594  ACTTCGACCTCAAATCAGGTAGGATTACCCGCTGAACTTAA  423554


 Score = 71.3 bits (38),  Expect = 3e-08
 Identities = 38/38 (100%), Gaps = 0/38 (0%)
 Strand=Plus/Minus

Query  1       CAAGGTTTCCGTAGGTGAACCTGCGGAAGGATCATTAC  38
               ||||||||||||||||||||||||||||||||||||||
Sbjct  384042  CAAGGTTTCCGTAGGTGAACCTGCGGAAGGATCATTAC  384005


 Score = 71.3 bits (38),  Expect = 3e-08
 Identities = 38/38 (100%), Gaps = 0/38 (0%)
 Strand=Plus/Minus

Query  1       CAAGGTTTCCGTAGGTGAACCTGCGGAAGGATCATTAC  38
               ||||||||||||||||||||||||||||||||||||||
Sbjct  391718  CAAGGTTTCCGTAGGTGAACCTGCGGAAGGATCATTAC  391681


 Score = 71.3 bits (38),  Expect = 3e-08
 Identities = 38/38 (100%), Gaps = 0/38 (0%)
 Strand=Plus/Minus

Query  1       CAAGGTTTCCGTAGGTGAACCTGCGGAAGGATCATTAC  38
               ||||||||||||||||||||||||||||||||||||||
Sbjct  399448  CAAGGTTTCCGTAGGTGAACCTGCGGAAGGATCATTAC  399411


 Score = 71.3 bits (38),  Expect = 3e-08
 Identities = 38/38 (100%), Gaps = 0/38 (0%)
 Strand=Plus/Minus

Query  1       CAAGGTTTCCGTAGGTGAACCTGCGGAAGGATCATTAC  38
               ||||||||||||||||||||||||||||||||||||||
Sbjct  407176  CAAGGTTTCCGTAGGTGAACCTGCGGAAGGATCATTAC  407139


 Score = 71.3 bits (38),  Expect = 3e-08
 Identities = 38/38 (100%), Gaps = 0/38 (0%)
 Strand=Plus/Minus

Query  1       CAAGGTTTCCGTAGGTGAACCTGCGGAAGGATCATTAC  38
               ||||||||||||||||||||||||||||||||||||||
Sbjct  424095  CAAGGTTTCCGTAGGTGAACCTGCGGAAGGATCATTAC  424058


>HE605209.1 Candida parapsilosis strain CDC317 annotated contig 006110
Length=957321

 Score = 379 bits (205),  Expect = 4e-101
 Identities = 352/415 (85%), Gaps = 41/415 (10%)
 Strand=Plus/Minus

Query  1       CAAGGTTTCCGTAGGTGAACCTGCGGAAGGATCATTAC----TG--ATTTGCTTAATTGC  54
               ||||||||||||||||||||||||||||||||||||||    ||  |  ||||||| |||
Sbjct  326774  CAAGGTTTCCGTAGGTGAACCTGCGGAAGGATCATTACAGAATGAAAAGTGCTTAACTGC  326715

Query  55      A------C---CACATGTGTTTTTCTTT-GAAACAAAC-TTGCTTTGGCGGTGGGCC--C  101
               |      |   |||||||||||||||||      |||| |||||||   ||| ||||  |
Sbjct  326714  ATTTTTTCTTACACATGTGTTTTTCTTTTTTTGAAAACTTTGCTTT---GGTAGGCCTTC  326658

Query  102     ---AGCCTGCC-GCCAGAGGTCTAAACTTACAACC-AATTTTTTATCAACTTGTCACACC  156
                  |    ||| ||||||| | ||||| | ||||| |||||| | | ||  ||||| |||
Sbjct  326657  TATATGGGGCCTGCCAGAGAT-TAAAC-T-CAACCAAATTTTATTT-AA--TGTCA-ACC  326605

Query  157     AGATTATTACTAATAGTCAAAACTTTCAACAACGGATCTCTTGGTTCTCGCATCGATGAA  216
                |||||||  ||||||||||||||||||||||||||||||||||||||||||||||||||
Sbjct  326604  -GATTATT--TAATAGTCAAAACTTTCAACAACGGATCTCTTGGTTCTCGCATCGATGAA  326548

Query  217     GAACGCAGCGAAATGCGATACGTAATATGAATTGCAGATATTCGTGAATCATCGAATCTT  276
               |||||||||||||||||||| |||||||||||||||||||||||||||||||||||||||
Sbjct  326547  GAACGCAGCGAAATGCGATAAGTAATATGAATTGCAGATATTCGTGAATCATCGAATCTT  326488

Query  277     TGAACGCACATTGCGCCCTCTGGTATTCCGGAGGGCATGCCTGTTTGAGCGTCGTTTCTC  336
               ||||||||||||||||||| |||||||||  |||||||||||||||||||||| ||||||
Sbjct  326487  TGAACGCACATTGCGCCCTTTGGTATTCCAAAGGGCATGCCTGTTTGAGCGTCATTTCTC  326428

Query  337     CCTCAAACCGCT-GGGTTTGGTGTTGAGCAATACGACTTGGGTTTGCTTGAAAGA  390
               ||||||||| || |||||||||||||||| ||||| | |||||||||||||||||
Sbjct  326427  CCTCAAACC-CTCGGGTTTGGTGTTGAGCGATACG-C-TGGGTTTGCTTGAAAGA  326376


 Score = 73.1 bits (39),  Expect = 8e-09
 Identities = 45/48 (94%), Gaps = 0/48 (0%)
 Strand=Plus/Minus

Query  476     TCTTCAAACTTTGACCTCAAATCAGGTAGGACTACCCGCTGAACTTAA  523
               ||||| || || ||||||||||||||||||||||||||||||||||||
Sbjct  326315  TCTTCCAAATTCGACCTCAAATCAGGTAGGACTACCCGCTGAACTTAA  326268


>NW_023503284.1 Candida parapsilosis strain CDC317 annotated contig 006110
Length=957321

 Score = 379 bits (205),  Expect = 4e-101
 Identities = 352/415 (85%), Gaps = 41/415 (10%)
 Strand=Plus/Minus

Query  1       CAAGGTTTCCGTAGGTGAACCTGCGGAAGGATCATTAC----TG--ATTTGCTTAATTGC  54
               ||||||||||||||||||||||||||||||||||||||    ||  |  ||||||| |||
Sbjct  326774  CAAGGTTTCCGTAGGTGAACCTGCGGAAGGATCATTACAGAATGAAAAGTGCTTAACTGC  326715

Query  55      A------C---CACATGTGTTTTTCTTT-GAAACAAAC-TTGCTTTGGCGGTGGGCC--C  101
               |      |   |||||||||||||||||      |||| |||||||   ||| ||||  |
Sbjct  326714  ATTTTTTCTTACACATGTGTTTTTCTTTTTTTGAAAACTTTGCTTT---GGTAGGCCTTC  326658

Query  102     ---AGCCTGCC-GCCAGAGGTCTAAACTTACAACC-AATTTTTTATCAACTTGTCACACC  156
                  |    ||| ||||||| | ||||| | ||||| |||||| | | ||  ||||| |||
Sbjct  326657  TATATGGGGCCTGCCAGAGAT-TAAAC-T-CAACCAAATTTTATTT-AA--TGTCA-ACC  326605

Query  157     AGATTATTACTAATAGTCAAAACTTTCAACAACGGATCTCTTGGTTCTCGCATCGATGAA  216
                |||||||  ||||||||||||||||||||||||||||||||||||||||||||||||||
Sbjct  326604  -GATTATT--TAATAGTCAAAACTTTCAACAACGGATCTCTTGGTTCTCGCATCGATGAA  326548

Query  217     GAACGCAGCGAAATGCGATACGTAATATGAATTGCAGATATTCGTGAATCATCGAATCTT  276
               |||||||||||||||||||| |||||||||||||||||||||||||||||||||||||||
Sbjct  326547  GAACGCAGCGAAATGCGATAAGTAATATGAATTGCAGATATTCGTGAATCATCGAATCTT  326488

Query  277     TGAACGCACATTGCGCCCTCTGGTATTCCGGAGGGCATGCCTGTTTGAGCGTCGTTTCTC  336
               ||||||||||||||||||| |||||||||  |||||||||||||||||||||| ||||||
Sbjct  326487  TGAACGCACATTGCGCCCTTTGGTATTCCAAAGGGCATGCCTGTTTGAGCGTCATTTCTC  326428

Query  337     CCTCAAACCGCT-GGGTTTGGTGTTGAGCAATACGACTTGGGTTTGCTTGAAAGA  390
               ||||||||| || |||||||||||||||| ||||| | |||||||||||||||||
Sbjct  326427  CCTCAAACC-CTCGGGTTTGGTGTTGAGCGATACG-C-TGGGTTTGCTTGAAAGA  326376


 Score = 73.1 bits (39),  Expect = 8e-09
 Identities = 45/48 (94%), Gaps = 0/48 (0%)
 Strand=Plus/Minus

Query  476     TCTTCAAACTTTGACCTCAAATCAGGTAGGACTACCCGCTGAACTTAA  523
               ||||| || || ||||||||||||||||||||||||||||||||||||
Sbjct  326315  TCTTCCAAATTCGACCTCAAATCAGGTAGGACTACCCGCTGAACTTAA  326268


>GL996500.1 Spathaspora passalidarum NRRL Y-27907 unplaced genomic scaffold 
SPAPAscaffold_2, whole genome shotgun sequence
Length=2121194

 Score = 377 bits (204),  Expect = 2e-100
 Identities = 321/373 (86%), Gaps = 25/373 (7%)
 Strand=Plus/Plus

Query  1       CAAGGTTTCCGTAGGTGAACCTGCGGAAGGATCATTACTGATT-T--GCTTAATT--GC-  54
               |||||||||||||||||||||||||||||||||||||||| || |  |||| |||  || 
Sbjct  343201  CAAGGTTTCCGTAGGTGAACCTGCGGAAGGATCATTACTGTTTCTGCGCTTCATTGCGCG  343260

Query  55      A-C--CACA-TGTGTTTTTCTTTGAAACAAACTTGCTTTGGCGGTGGGCCCAGCCTGCCG  110
               | |  |||| |||| |||| ||| || | ||||||||||||   |||  | || | |  |
Sbjct  343261  ATCTACACACTGTGATTTTTTTT-AATC-AACTTGCTTTGG-TCTGGCGCGAGTC-G-GG  343315

Query  111     CCAGAGGTCTAAACTTACAACCAATTTTTTATCAACTTGTCACACCAGATTATTACTAAT  170
               |||||||  |||||  |||| || ||| || | || |||||| |  |  || | ||||||
Sbjct  343316  CCAGAGG--TAAACACACAAACATTTTATT-T-AA-TTGTCA-A--A-CTT-TAACTAAT  343365

Query  171     AGTCAAAACTTTCAACAACGGATCTCTTGGTTCTCGCATCGATGAAGAACGCAGCGAAAT  230
                || ||||||||||||||||||||||||||||||||||||||||||||||||||||||||
Sbjct  343366  TGTTAAAACTTTCAACAACGGATCTCTTGGTTCTCGCATCGATGAAGAACGCAGCGAAAT  343425

Query  231     GCGATACGTAATATGAATTGCAGATATTCGTGAATCATCGAATCTTTGAACGCACATTGC  290
               |||||| |||||||||||||||||||||||||||||||||||||||||||||||||||||
Sbjct  343426  GCGATAAGTAATATGAATTGCAGATATTCGTGAATCATCGAATCTTTGAACGCACATTGC  343485

Query  291     GCCCTCTGGTATTCCGGAGGGCATGCCTGTTTGAGCGTCGTTTCTCCCTCAAACCGCTGG  350
               ||||||||||||||||||||||||||||||||||||||| |||||| ||||| || | ||
Sbjct  343486  GCCCTCTGGTATTCCGGAGGGCATGCCTGTTTGAGCGTCATTTCTCTCTCAAGCCCCCGG  343545

Query  351     GTTTGGTGTTGAG  363
               |||||||||||||
Sbjct  343546  GTTTGGTGTTGAG  343558


 Score = 73.1 bits (39),  Expect = 8e-09
 Identities = 41/42 (98%), Gaps = 0/42 (0%)
 Strand=Plus/Plus

Query  482     AACTTTGACCTCAAATCAGGTAGGACTACCCGCTGAACTTAA  523
               || |||||||||||||||||||||||||||||||||||||||
Sbjct  343673  AAGTTTGACCTCAAATCAGGTAGGACTACCCGCTGAACTTAA  343714


>NW_006767426.1 Spathaspora passalidarum NRRL Y-27907 unplaced genomic scaffold 
SPAPAscaffold_2, whole genome shotgun sequence
Length=2121194

 Score = 377 bits (204),  Expect = 2e-100
 Identities = 321/373 (86%), Gaps = 25/373 (7%)
 Strand=Plus/Plus

Query  1       CAAGGTTTCCGTAGGTGAACCTGCGGAAGGATCATTACTGATT-T--GCTTAATT--GC-  54
               |||||||||||||||||||||||||||||||||||||||| || |  |||| |||  || 
Sbjct  343201  CAAGGTTTCCGTAGGTGAACCTGCGGAAGGATCATTACTGTTTCTGCGCTTCATTGCGCG  343260

Query  55      A-C--CACA-TGTGTTTTTCTTTGAAACAAACTTGCTTTGGCGGTGGGCCCAGCCTGCCG  110
               | |  |||| |||| |||| ||| || | ||||||||||||   |||  | || | |  |
Sbjct  343261  ATCTACACACTGTGATTTTTTTT-AATC-AACTTGCTTTGG-TCTGGCGCGAGTC-G-GG  343315

Query  111     CCAGAGGTCTAAACTTACAACCAATTTTTTATCAACTTGTCACACCAGATTATTACTAAT  170
               |||||||  |||||  |||| || ||| || | || |||||| |  |  || | ||||||
Sbjct  343316  CCAGAGG--TAAACACACAAACATTTTATT-T-AA-TTGTCA-A--A-CTT-TAACTAAT  343365

Query  171     AGTCAAAACTTTCAACAACGGATCTCTTGGTTCTCGCATCGATGAAGAACGCAGCGAAAT  230
                || ||||||||||||||||||||||||||||||||||||||||||||||||||||||||
Sbjct  343366  TGTTAAAACTTTCAACAACGGATCTCTTGGTTCTCGCATCGATGAAGAACGCAGCGAAAT  343425

Query  231     GCGATACGTAATATGAATTGCAGATATTCGTGAATCATCGAATCTTTGAACGCACATTGC  290
               |||||| |||||||||||||||||||||||||||||||||||||||||||||||||||||
Sbjct  343426  GCGATAAGTAATATGAATTGCAGATATTCGTGAATCATCGAATCTTTGAACGCACATTGC  343485

Query  291     GCCCTCTGGTATTCCGGAGGGCATGCCTGTTTGAGCGTCGTTTCTCCCTCAAACCGCTGG  350
               ||||||||||||||||||||||||||||||||||||||| |||||| ||||| || | ||
Sbjct  343486  GCCCTCTGGTATTCCGGAGGGCATGCCTGTTTGAGCGTCATTTCTCTCTCAAGCCCCCGG  343545

Query  351     GTTTGGTGTTGAG  363
               |||||||||||||
Sbjct  343546  GTTTGGTGTTGAG  343558


 Score = 73.1 bits (39),  Expect = 8e-09
 Identities = 41/42 (98%), Gaps = 0/42 (0%)
 Strand=Plus/Plus

Query  482     AACTTTGACCTCAAATCAGGTAGGACTACCCGCTGAACTTAA  523
               || |||||||||||||||||||||||||||||||||||||||
Sbjct  343673  AAGTTTGACCTCAAATCAGGTAGGACTACCCGCTGAACTTAA  343714


>PPLL02000039.1 Candida corydali strain NRRL Y-27910 flattened_line_76, whole 
genome shotgun sequence
Length=7328

 Score = 350 bits (189),  Expect = 3e-92
 Identities = 344/413 (83%), Gaps = 33/413 (8%)
 Strand=Plus/Minus

Query  1     CAAGGTTTCCGTAGGTGAACCTGCGGAAGGATCATTACTGATT-----TGCTTAATTGC-  54
             |||||||||||||||||||||||||||||||||||||| ||||      |||||||||| 
Sbjct  5026  CAAGGTTTCCGTAGGTGAACCTGCGGAAGGATCATTACAGATTAGAGAAGCTTAATTGCT  4967

Query  55    ---AC---CACATGTGTTTTTCT-T-TGAAACAAACTTGCTTTGGCGGTGG-GCCCAGC-  104
                 |   ||| ||||||||| | | ||||| ||| |||||||||  ||||     | | 
Sbjct  4966  TTTTCTTACACTTGTGTTTTTTTATATGAAA-AAA-TTGCTTTGGTAGTGGATATTAACT  4909

Query  105   -CT--GCCGCCAGAGGTCTAAACTTACAACCAA---TTTTTT-AT-CAACTT-GTCACAC  155
               |  || ||||||||| ||||  || |   ||   |||||| || |||||| |||| ||
Sbjct  4908  TATACGCTGCCAGAGGT-TAAAACTAAATTAAATTTTTTTTTAATACAACTTAGTCA-AC  4851

Query  156   CAGATTATTACTAATAGTCAAAACTTTCAACAACGGATCTCTTGGTTCTCGCATCGATGA  215
              |||  | | |||||||| |||||||||||||||||||||||||||||||||||||||||
Sbjct  4850  AAGA--AAT-CTAATAGTTAAAACTTTCAACAACGGATCTCTTGGTTCTCGCATCGATGA  4794

Query  216   AGAACGCAGCGAAATGCGATACGTAATATGAATTGCAGATATTCGTGAATCATCGAATCT  275
             ||||||||||||||||||||| ||||||||||||||||||||||||||||||||||||||
Sbjct  4793  AGAACGCAGCGAAATGCGATAAGTAATATGAATTGCAGATATTCGTGAATCATCGAATCT  4734

Query  276   TTGAACGCACATTGCGCCCTCTGGTATTCCGGAGGGCATGCCTGTTTGAGCGTCGTTTCT  335
             |||||||||||||||||| | ||||||||| || ||||||| |||||||||||| |||||
Sbjct  4733  TTGAACGCACATTGCGCCTTTTGGTATTCCAGAAGGCATGCTTGTTTGAGCGTCATTTCT  4674

Query  336   CCCTCAAACCGCTGGGTTTGGTGTTGAGCAATACGACTTGGGTTTGCTTGAAA  388
             ||||||||||  ||||||||||||||||||| |||   || ||||||||||||
Sbjct  4673  CCCTCAAACCTTTGGGTTTGGTGTTGAGCAAGACGTA-TGAGTTTGCTTGAAA  4622


>KI547142.1 Spathaspora arborariae UFMG-19.1A unplaced genomic scaffold scaffold00009, 
whole genome shotgun sequence
Length=573899

 Score = 348 bits (188),  Expect = 1e-91
 Identities = 321/381 (84%), Gaps = 25/381 (7%)
 Strand=Plus/Plus

Query  1       CAAGGTTTCCGTAGGTGAACCTGCGGAAGGATCATTACTG-ATT-T--GCTTAATT--GC  54
               ||||||||||||||||||||||||||||||||||||||||  || |  ||||||||  ||
Sbjct  351260  CAAGGTTTCCGTAGGTGAACCTGCGGAAGGATCATTACTGTTTTCTGCGCTTAATTGCGC  351319

Query  55      -A-C---CACA-TGTGTTTTTCTTTGA-AACAAACTTGCTTTGG-C-GG-TGGGCCCAGC  104
                | |   |||| ||||||||| ||| | ||  ||||| |||||| | || |      |||
Sbjct  351320  GATCTTACACACTGTGTTTTTTTTTCACAATTAACTTTCTTTGGTCTGGCTTATTTAAGC  351379

Query  105     CTGCCGCCAGAGGTCTAAACTTACAACCAATTTTTTATCAACTTGTCACACCAGATTATT  164
               | |  |||||||||  ||||  |  | | ||||| | | || |||||| |  |  |||  
Sbjct  351380  C-G-GGCCAGAGGTAAAAACCCAATAACTATTTTATTTTAATTTGTCA-A-TA-CTTA--  351432

Query  165     ACT-AATAGTCAAAACTTTCAACAACGGATCTCTTGGTTCTCGCATCGATGAAGAACGCA  223
               ||| ||| || |||||||||||||||||||||||||||||||||||||||||||||||||
Sbjct  351433  ACTAAATTGTTAAAACTTTCAACAACGGATCTCTTGGTTCTCGCATCGATGAAGAACGCA  351492

Query  224     GCGAAATGCGATACGTAATATGAATTGCAGATATTCGTGAATCATCGAATCTTTGAACGC  283
               ||||||||||||| ||||||||||||||||||||||||||||||||||||||||||||||
Sbjct  351493  GCGAAATGCGATAAGTAATATGAATTGCAGATATTCGTGAATCATCGAATCTTTGAACGC  351552

Query  284     ACATTGCGCCCTCTGGTATTCCGGAGGGCATGCCTGTTTGAGCGTCGTTTCTCCCTCAAA  343
               |||||||||||||||||||||||||||||||||||||||||||||| |||||| ||||||
Sbjct  351553  ACATTGCGCCCTCTGGTATTCCGGAGGGCATGCCTGTTTGAGCGTCATTTCTCTCTCAAA  351612

Query  344     CCGCTG-GGTTTGGTGTTGAG  363
               ||  |  ||||||||||||||
Sbjct  351613  CCTTTTAGGTTTGGTGTTGAG  351633


 Score = 75.0 bits (40),  Expect = 2e-09
 Identities = 42/43 (98%), Gaps = 0/43 (0%)
 Strand=Plus/Plus

Query  481     AAACTTTGACCTCAAATCAGGTAGGACTACCCGCTGAACTTAA  523
               ||| |||||||||||||||||||||||||||||||||||||||
Sbjct  351752  AAAGTTTGACCTCAAATCAGGTAGGACTACCCGCTGAACTTAA  351794


>JAIHNG010000152.1 Candida theae strain CBS 12239 scaffold69, whole genome shotgun 
sequence
Length=49424

 Score = 346 bits (187),  Expect = 4e-91
 Identities = 316/371 (85%), Gaps = 37/371 (10%)
 Strand=Plus/Minus

Query  1     CAAGGTTTCCGTAGGTGAACCTGCGGAAGGATCATTACTGA--TT-----TGCTTAATTG  53
             |||||||||||||||||||||||||||||||||||||| ||  ||     ||||||| ||
Sbjct  3374  CAAGGTTTCCGTAGGTGAACCTGCGGAAGGATCATTACAGAATTTGAAGGTGCTTAACTG  3315

Query  54    CA-----C---CACATGTGTTTTTCTTT-----GAAACAAACTTGCTTTGGCGGTGGGCC  100
             ||     |   |||| ||||||||||||     |||||||  |||||||   ||||||| 
Sbjct  3314  CATTTTTCTTACACACGTGTTTTTCTTTTTTTTGAAACAACTTTGCTTT---GGTGGGCG  3258

Query  101   CAGC-CT-G-CCGCCAGAGGTCTAAACTTACAACC-AA-TTTTTTATCAACT-TGTCACA  154
             | || || | |||||||| | |||||| | ||||| || ||||||| |  ||  |||| |
Sbjct  3257  C-GCGCTCGCCCGCCAGA-GACTAAAC-T-CAACCAAACTTTTTTA-CTTCTACGTCA-A  3204

Query  155   CCAGATTATTACTAATAGTCAAAACTTTCAACAACGGATCTCTTGGTTCTCGCATCGATG  214
             ||| | ||  || |||||||||||||||||||||||||||||||||||||||||||||||
Sbjct  3203  CCA-AATA-CACCAATAGTCAAAACTTTCAACAACGGATCTCTTGGTTCTCGCATCGATG  3146

Query  215   AAGAACGCAGCGAAATGCGATACGTAATATGAATTGCAGATATTCGTGAATCATCGAATC  274
             |||||||||||||||||||||| |||||||||||||||||||||||||||||||||||||
Sbjct  3145  AAGAACGCAGCGAAATGCGATAAGTAATATGAATTGCAGATATTCGTGAATCATCGAATC  3086

Query  275   TTTGAACGCACATTGCGCCCTCTGGTATTCCGGAGGGCATGCCTGTTTGAGCGTCGTTTC  334
             ||||||||||||||||||||| |||||||||  |||||||||||||||||||||| ||||
Sbjct  3085  TTTGAACGCACATTGCGCCCTTTGGTATTCCAAAGGGCATGCCTGTTTGAGCGTCATTTC  3026

Query  335   TCCCTCAAACC  345
             |||||||||||
Sbjct  3025  TCCCTCAAACC  3015


 Score = 73.1 bits (39),  Expect = 8e-09
 Identities = 45/48 (94%), Gaps = 0/48 (0%)
 Strand=Plus/Minus

Query  476   TCTTCAAACTTTGACCTCAAATCAGGTAGGACTACCCGCTGAACTTAA  523
             ||||| || || ||||||||||||||||||||||||||||||||||||
Sbjct  2894  TCTTCCAAATTCGACCTCAAATCAGGTAGGACTACCCGCTGAACTTAA  2847


>LQMS01001755.1 Spathaspora girioi strain UFMG-CM-Y302 NODE_627_length_990_cov_507.368_ID_1253, 
whole genome shotgun sequence
Length=990

 Score = 344 bits (186),  Expect = 2e-90
 Identities = 321/380 (84%), Gaps = 33/380 (9%)
 Strand=Plus/Minus

Query  1    CAAGGTTTCCGTAGGTGAACCTGCGGAAGGATCATTACTGATT-T--GCTTAATT--GC-  54
            |||||||||||||||||||||||||||||||||||||||| || |  |||| |||  || 
Sbjct  601  CAAGGTTTCCGTAGGTGAACCTGCGGAAGGATCATTACTGTTTCTGCGCTTCATTGCGCG  542

Query  55   A-C--CACATGTGTTTTTCTTTGAAACAAACTTGCTTTGGCGGTGGGCCCAGCCTGCCGC  111
            | |  |||| |  | ||| ||| || | ||||||||||||   |||  | |||| |  ||
Sbjct  541  ATCTACACACG-ATGTTT-TTT-AATC-AACTTGCTTTGG-TCTGGCGCTAGCC-G-GGC  489

Query  112  CAGAGGTCTAAA-CTTACAACCAATTTTTTATCAACTTGTCACACCAGATTATTACTAAT  170
            ||||||  |||| |  | ||||  ||| ||||| |   |||| || | |   ||  ||||
Sbjct  488  CAGAGG--TAAACCCAATAACC-TTTTATTATC-A---GTCA-ACTA-A--CTT--TAAT  442

Query  171  AGTCAAAACTTTCAACAACGGATCTCTTGGTTCTCGCATCGATGAAGAACGCAGCGAAAT  230
             || ||||||||||||||||||||||||||||||||||||||||||||||||||||||||
Sbjct  441  -GTTAAAACTTTCAACAACGGATCTCTTGGTTCTCGCATCGATGAAGAACGCAGCGAAAT  383

Query  231  GCGATACGTAATATGAATTGCAGATATTCGTGAATCATCGAATCTTTGAACGCACATTGC  290
            |||||| |||||||||||||||||||||||||||||||||||||||||||||||||||||
Sbjct  382  GCGATAAGTAATATGAATTGCAGATATTCGTGAATCATCGAATCTTTGAACGCACATTGC  323

Query  291  GCCCTCTGGTATTCCGGAGGGCATGCCTGTTTGAGCGTCGTTTCTCCCTCAAACCGCT-G  349
            ||||||||||||||||||||||||||||||||||||||| |||||| ||||| || || |
Sbjct  322  GCCCTCTGGTATTCCGGAGGGCATGCCTGTTTGAGCGTCATTTCTCTCTCAAGCC-CTCG  264

Query  350  GGTTTGGTGTTGAGCAATAC  369
            ||||||||||||||  ||||
Sbjct  263  GGTTTGGTGTTGAGTGATAC  244


 Score = 76.8 bits (41),  Expect = 6e-10
 Identities = 43/44 (98%), Gaps = 0/44 (0%)
 Strand=Plus/Minus

Query  480  CAAACTTTGACCTCAAATCAGGTAGGACTACCCGCTGAACTTAA  523
            |||| |||||||||||||||||||||||||||||||||||||||
Sbjct  136  CAAAGTTTGACCTCAAATCAGGTAGGACTACCCGCTGAACTTAA  93


>LQMS01001756.1 Spathaspora girioi strain UFMG-CM-Y302 NODE_614_length_1014_cov_498.614_ID_1227, 
whole genome shotgun sequence
Length=1000

 Score = 344 bits (186),  Expect = 2e-90
 Identities = 321/380 (84%), Gaps = 33/380 (9%)
 Strand=Plus/Minus

Query  1    CAAGGTTTCCGTAGGTGAACCTGCGGAAGGATCATTACTGATT-T--GCTTAATT--GC-  54
            |||||||||||||||||||||||||||||||||||||||| || |  |||| |||  || 
Sbjct  601  CAAGGTTTCCGTAGGTGAACCTGCGGAAGGATCATTACTGTTTCTGCGCTTCATTGCGCG  542

Query  55   A-C--CACATGTGTTTTTCTTTGAAACAAACTTGCTTTGGCGGTGGGCCCAGCCTGCCGC  111
            | |  |||| |  | ||| ||| || | ||||||||||||   |||  | |||| |  ||
Sbjct  541  ATCTACACACG-ATGTTT-TTT-AATC-AACTTGCTTTGG-TCTGGCGCTAGCC-G-GGC  489

Query  112  CAGAGGTCTAAA-CTTACAACCAATTTTTTATCAACTTGTCACACCAGATTATTACTAAT  170
            ||||||  |||| |  | ||||  ||| ||||| |   |||| || | |   ||  ||||
Sbjct  488  CAGAGG--TAAACCCAATAACC-TTTTATTATC-A---GTCA-ACTA-A--CTT--TAAT  442

Query  171  AGTCAAAACTTTCAACAACGGATCTCTTGGTTCTCGCATCGATGAAGAACGCAGCGAAAT  230
             || ||||||||||||||||||||||||||||||||||||||||||||||||||||||||
Sbjct  441  -GTTAAAACTTTCAACAACGGATCTCTTGGTTCTCGCATCGATGAAGAACGCAGCGAAAT  383

Query  231  GCGATACGTAATATGAATTGCAGATATTCGTGAATCATCGAATCTTTGAACGCACATTGC  290
            |||||| |||||||||||||||||||||||||||||||||||||||||||||||||||||
Sbjct  382  GCGATAAGTAATATGAATTGCAGATATTCGTGAATCATCGAATCTTTGAACGCACATTGC  323

Query  291  GCCCTCTGGTATTCCGGAGGGCATGCCTGTTTGAGCGTCGTTTCTCCCTCAAACCGCT-G  349
            ||||||||||||||||||||||||||||||||||||||| |||||| ||||| || || |
Sbjct  322  GCCCTCTGGTATTCCGGAGGGCATGCCTGTTTGAGCGTCATTTCTCTCTCAAGCC-CTCG  264

Query  350  GGTTTGGTGTTGAGCAATAC  369
            ||||||||||||||  ||||
Sbjct  263  GGTTTGGTGTTGAGTGATAC  244


 Score = 76.8 bits (41),  Expect = 6e-10
 Identities = 43/44 (98%), Gaps = 0/44 (0%)
 Strand=Plus/Minus

Query  480  CAAACTTTGACCTCAAATCAGGTAGGACTACCCGCTGAACTTAA  523
            |||| |||||||||||||||||||||||||||||||||||||||
Sbjct  136  CAAAGTTTGACCTCAAATCAGGTAGGACTACCCGCTGAACTTAA  93


>LQMS01001862.1 Spathaspora girioi strain UFMG-CM-Y302 NODE_517_length_1268_cov_519.122_ID_1033, 
whole genome shotgun sequence
Length=1254

 Score = 344 bits (186),  Expect = 2e-90
 Identities = 317/374 (85%), Gaps = 33/374 (9%)
 Strand=Plus/Plus

Query  1     CAAGGTTTCCGTAGGTGAACCTGCGGAAGGATCATTACTGATT-T--GCTTAATT--GC-  54
             |||||||||||||||||||||||||||||||||||||||| || |  |||| |||  || 
Sbjct  654   CAAGGTTTCCGTAGGTGAACCTGCGGAAGGATCATTACTGTTTCTGCGCTTCATTGCGCG  713

Query  55    A-C--CACATGTGTTTTTCTTTGAAACAAACTTGCTTTGGCGGTGGGCCCAGCCTGCCGC  111
             | |  |||| |  | ||| ||| || | ||||||||||||   |||  | |||| |  ||
Sbjct  714   ATCTACACACG-ATGTTT-TTT-AATC-AACTTGCTTTGG-TCTGGCGCTAGCC-G-GGC  766

Query  112   CAGAGGTCTAAA-CTTACAACCAATTTTTTATCAACTTGTCACACCAGATTATTACTAAT  170
             ||||||  |||| |  | ||||  ||| ||||| |   |||| || | |   ||  ||||
Sbjct  767   CAGAGG--TAAACCCAATAACC-TTTTATTATC-A---GTCA-ACTA-A--CTT--TAAT  813

Query  171   AGTCAAAACTTTCAACAACGGATCTCTTGGTTCTCGCATCGATGAAGAACGCAGCGAAAT  230
              || ||||||||||||||||||||||||||||||||||||||||||||||||||||||||
Sbjct  814   -GTTAAAACTTTCAACAACGGATCTCTTGGTTCTCGCATCGATGAAGAACGCAGCGAAAT  872

Query  231   GCGATACGTAATATGAATTGCAGATATTCGTGAATCATCGAATCTTTGAACGCACATTGC  290
             |||||| |||||||||||||||||||||||||||||||||||||||||||||||||||||
Sbjct  873   GCGATAAGTAATATGAATTGCAGATATTCGTGAATCATCGAATCTTTGAACGCACATTGC  932

Query  291   GCCCTCTGGTATTCCGGAGGGCATGCCTGTTTGAGCGTCGTTTCTCCCTCAAACCGCT-G  349
             ||||||||||||||||||||||||||||||||||||||| |||||| ||||| || || |
Sbjct  933   GCCCTCTGGTATTCCGGAGGGCATGCCTGTTTGAGCGTCATTTCTCTCTCAAGCC-CTCG  991

Query  350   GGTTTGGTGTTGAG  363
             ||||||||||||||
Sbjct  992   GGTTTGGTGTTGAG  1005


 Score = 76.8 bits (41),  Expect = 6e-10
 Identities = 43/44 (98%), Gaps = 0/44 (0%)
 Strand=Plus/Plus

Query  480   CAAACTTTGACCTCAAATCAGGTAGGACTACCCGCTGAACTTAA  523
             |||| |||||||||||||||||||||||||||||||||||||||
Sbjct  1119  CAAAGTTTGACCTCAAATCAGGTAGGACTACCCGCTGAACTTAA  1162


>LQMS01001967.1 Spathaspora girioi strain UFMG-CM-Y302 NODE_415_length_1946_cov_532.355_ID_829, 
whole genome shotgun sequence
Length=1946

 Score = 344 bits (186),  Expect = 2e-90
 Identities = 317/374 (85%), Gaps = 33/374 (9%)
 Strand=Plus/Plus

Query  1    CAAGGTTTCCGTAGGTGAACCTGCGGAAGGATCATTACTGATT-T--GCTTAATT--GC-  54
            |||||||||||||||||||||||||||||||||||||||| || |  |||| |||  || 
Sbjct  390  CAAGGTTTCCGTAGGTGAACCTGCGGAAGGATCATTACTGTTTCTGCGCTTCATTGCGCG  449

Query  55   A-C--CACATGTGTTTTTCTTTGAAACAAACTTGCTTTGGCGGTGGGCCCAGCCTGCCGC  111
            | |  |||| |  | ||| ||| || | ||||||||||||   |||  | |||| |  ||
Sbjct  450  ATCTACACACG-ATGTTT-TTT-AATC-AACTTGCTTTGG-TCTGGCGCTAGCC-G-GGC  502

Query  112  CAGAGGTCTAAA-CTTACAACCAATTTTTTATCAACTTGTCACACCAGATTATTACTAAT  170
            ||||||  |||| |  | ||||  ||| ||||| |   |||| || | |   ||  ||||
Sbjct  503  CAGAGG--TAAACCCAATAACC-TTTTATTATC-A---GTCA-ACTA-A--CTT--TAAT  549

Query  171  AGTCAAAACTTTCAACAACGGATCTCTTGGTTCTCGCATCGATGAAGAACGCAGCGAAAT  230
             || ||||||||||||||||||||||||||||||||||||||||||||||||||||||||
Sbjct  550  -GTTAAAACTTTCAACAACGGATCTCTTGGTTCTCGCATCGATGAAGAACGCAGCGAAAT  608

Query  231  GCGATACGTAATATGAATTGCAGATATTCGTGAATCATCGAATCTTTGAACGCACATTGC  290
            |||||| |||||||||||||||||||||||||||||||||||||||||||||||||||||
Sbjct  609  GCGATAAGTAATATGAATTGCAGATATTCGTGAATCATCGAATCTTTGAACGCACATTGC  668

Query  291  GCCCTCTGGTATTCCGGAGGGCATGCCTGTTTGAGCGTCGTTTCTCCCTCAAACCGCT-G  349
            ||||||||||||||||||||||||||||||||||||||| |||||| ||||| || || |
Sbjct  669  GCCCTCTGGTATTCCGGAGGGCATGCCTGTTTGAGCGTCATTTCTCTCTCAAGCC-CTCG  727

Query  350  GGTTTGGTGTTGAG  363
            ||||||||||||||
Sbjct  728  GGTTTGGTGTTGAG  741


 Score = 76.8 bits (41),  Expect = 6e-10
 Identities = 43/44 (98%), Gaps = 0/44 (0%)
 Strand=Plus/Plus

Query  480  CAAACTTTGACCTCAAATCAGGTAGGACTACCCGCTGAACTTAA  523
            |||| |||||||||||||||||||||||||||||||||||||||
Sbjct  855  CAAAGTTTGACCTCAAATCAGGTAGGACTACCCGCTGAACTTAA  898


>LQMS01001966.1 Spathaspora girioi strain UFMG-CM-Y302 NODE_414_length_1946_cov_528.831_ID_827, 
whole genome shotgun sequence
Length=1943

 Score = 344 bits (186),  Expect = 2e-90
 Identities = 321/380 (84%), Gaps = 33/380 (9%)
 Strand=Plus/Minus

Query  1     CAAGGTTTCCGTAGGTGAACCTGCGGAAGGATCATTACTGATT-T--GCTTAATT--GC-  54
             |||||||||||||||||||||||||||||||||||||||| || |  |||| |||  || 
Sbjct  1554  CAAGGTTTCCGTAGGTGAACCTGCGGAAGGATCATTACTGTTTCTGCGCTTCATTGCGCG  1495

Query  55    A-C--CACATGTGTTTTTCTTTGAAACAAACTTGCTTTGGCGGTGGGCCCAGCCTGCCGC  111
             | |  |||| |  | ||| ||| || | ||||||||||||   |||  | |||| |  ||
Sbjct  1494  ATCTACACACG-ATGTTT-TTT-AATC-AACTTGCTTTGG-TCTGGCGCTAGCC-G-GGC  1442

Query  112   CAGAGGTCTAAA-CTTACAACCAATTTTTTATCAACTTGTCACACCAGATTATTACTAAT  170
             ||||||  |||| |  | ||||  ||| ||||| |   |||| || | |   ||  ||||
Sbjct  1441  CAGAGG--TAAACCCAATAACC-TTTTATTATC-A---GTCA-ACTA-A--CTT--TAAT  1395

Query  171   AGTCAAAACTTTCAACAACGGATCTCTTGGTTCTCGCATCGATGAAGAACGCAGCGAAAT  230
              || ||||||||||||||||||||||||||||||||||||||||||||||||||||||||
Sbjct  1394  -GTTAAAACTTTCAACAACGGATCTCTTGGTTCTCGCATCGATGAAGAACGCAGCGAAAT  1336

Query  231   GCGATACGTAATATGAATTGCAGATATTCGTGAATCATCGAATCTTTGAACGCACATTGC  290
             |||||| |||||||||||||||||||||||||||||||||||||||||||||||||||||
Sbjct  1335  GCGATAAGTAATATGAATTGCAGATATTCGTGAATCATCGAATCTTTGAACGCACATTGC  1276

Query  291   GCCCTCTGGTATTCCGGAGGGCATGCCTGTTTGAGCGTCGTTTCTCCCTCAAACCGCT-G  349
             ||||||||||||||||||||||||||||||||||||||| |||||| ||||| || || |
Sbjct  1275  GCCCTCTGGTATTCCGGAGGGCATGCCTGTTTGAGCGTCATTTCTCTCTCAAGCC-CTCG  1217

Query  350   GGTTTGGTGTTGAGCAATAC  369
             ||||||||||||||  ||||
Sbjct  1216  GGTTTGGTGTTGAGTGATAC  1197


 Score = 76.8 bits (41),  Expect = 6e-10
 Identities = 43/44 (98%), Gaps = 0/44 (0%)
 Strand=Plus/Minus

Query  480   CAAACTTTGACCTCAAATCAGGTAGGACTACCCGCTGAACTTAA  523
             |||| |||||||||||||||||||||||||||||||||||||||
Sbjct  1089  CAAAGTTTGACCTCAAATCAGGTAGGACTACCCGCTGAACTTAA  1046


>PPUV01000166.1 Spathaspora sp. UFMG-CM-Y6060 NODE_166_length_5646_cov_833.987, 
whole genome shotgun sequence
Length=5646

 Score = 327 bits (177),  Expect = 2e-85
 Identities = 315/376 (84%), Gaps = 31/376 (8%)
 Strand=Plus/Minus

Query  1     CAAGGTTTCCGTAGGTGAACCTGCGGAAGGATCATTACTGATTTGC-T-TAATTGC--A-  55
             |||||||||||||||||||||||||||||||||||||||| | ||| |  ||  ||  | 
Sbjct  1895  CAAGGTTTCCGTAGGTGAACCTGCGGAAGGATCATTACTG-TGTGCGTGAAAACGCAAAT  1837

Query  56    C--CACATGTGTTTTTCTTTGAAACAAACTTGCTTTGGCGGTGGGCCCAGCCTGCCGCCA  113
             |  |||| |||   || ||| |||  ||||| ||||||   | ||   | || |  ||||
Sbjct  1836  CTACACACGTG---TT-TTT-AAATTAACTTTCTTTGG-TCT-GG-TAATCC-G-GGCCA  1787

Query  114   GAGGTCTAAACTTACAACCAATTTTTTATCAACTTGTCACACCAGATTATTACTAATAGT  173
              |||  ||||  |||||  ||  |||||| || | |||| | || |  | || |||| ||
Sbjct  1786  AAGG--TAAA--TACAA-AAAACTTTTAT-AATTAGTCA-A-CA-AACA-TA-TAAT-GT  1739

Query  174   CAAAACTTTCAACAACGGATCTCTTGGTTCTCGCATCGATGAAGAACGCAGCGAAATGCG  233
              |||||||||||||||||||||||||||||||||||||||||||||||||||||||||||
Sbjct  1738  TAAAACTTTCAACAACGGATCTCTTGGTTCTCGCATCGATGAAGAACGCAGCGAAATGCG  1679

Query  234   ATACGTAATATGAATTGCAGATATTCGTGAATCATCGAATCTTTGAACGCACATTGCGCC  293
             ||| ||||||||||||||||||||||||||||||||||||||||||||||||||||||||
Sbjct  1678  ATAAGTAATATGAATTGCAGATATTCGTGAATCATCGAATCTTTGAACGCACATTGCGCC  1619

Query  294   CTCTGGTATTCCGGAGGGCATGCCTGTTTGAGCGTCGTTTCTCCCTCAAACCGCTGGGTT  353
             |||||||||||||||||||||||||||||||||||| |||||| ||||||||  ||| ||
Sbjct  1618  CTCTGGTATTCCGGAGGGCATGCCTGTTTGAGCGTCATTTCTCTCTCAAACCTTTGG-TT  1560

Query  354   TGGTGTTGAGCAATAC  369
             ||||||||||  ||||
Sbjct  1559  TGGTGTTGAGTGATAC  1544


 Score = 73.1 bits (39),  Expect = 8e-09
 Identities = 39/39 (100%), Gaps = 0/39 (0%)
 Strand=Plus/Minus

Query  485   TTTGACCTCAAATCAGGTAGGACTACCCGCTGAACTTAA  523
             |||||||||||||||||||||||||||||||||||||||
Sbjct  1432  TTTGACCTCAAATCAGGTAGGACTACCCGCTGAACTTAA  1394


>MXQC01000182.1 Spathaspora boniae strain UFMG-CM-Y306 NODE_182_length_8065_cov_323.481, 
whole genome shotgun sequence
Length=8065

 Score = 322 bits (174),  Expect = 7e-84
 Identities = 300/356 (84%), Gaps = 28/356 (8%)
 Strand=Plus/Minus

Query  168   AATAGTCAAAACTTTCAACAACGGATCTCTTGGTTCTCGCATCGATGAAGAACGCAGCGA  227
             |||| |||||||||||||||||||||||||||||||||||||||||||||||||||||||
Sbjct  3813  AATAATCAAAACTTTCAACAACGGATCTCTTGGTTCTCGCATCGATGAAGAACGCAGCGA  3754

Query  228   AATGCGATACGTAATATGAATTGCAGATATTCGTGAATCATCGAATCTTTGAACGCACAT  287
             ||||||||| ||||||||||||||||||||||||||||||||||||||||||||||||||
Sbjct  3753  AATGCGATAAGTAATATGAATTGCAGATATTCGTGAATCATCGAATCTTTGAACGCACAT  3694

Query  288   TGCGCCCTCTGGTATTCCGGAGGGCATGCCTGTTTGAGCGTCGTTTCTCCCTCAAACCGC  347
             |||||||||||||||||||||||||||||||||||||||||| |||||||||||| ||  
Sbjct  3693  TGCGCCCTCTGGTATTCCGGAGGGCATGCCTGTTTGAGCGTCATTTCTCCCTCAAGCCCA  3634

Query  348   TGGGTTTGGTGTTGAGCAATACGACTTGGGTTTGCTTGAAAGACGGTAGTGGTAAGGCGG  407
              |||||||||| ||||  ||||  |  | ||||||||||| | |  ||||| |  || | 
Sbjct  3633  CGGGTTTGGTGATGAGTGATACT-C--GCGTTTGCTTGAATG-C--TAGTGTT--GG-GA  3583

Query  408   GATCGCTTTGACAATGGCTTAGGTCTAACCAAAAACATTGCTTGCGGCGGTAACGTCCAC  467
              | |     | |||||| ||||||||||||||   | ||||  ||  |||   |  ||||
Sbjct  3582  -A-CA----G-CAATGGATTAGGTCTAACCAAGT-CGTTGC--GCA-CGGG--C--CCAC  3538

Query  468   CACGTATATCTTCAAACTTTGACCTCAAATCAGGTAGGACTACCCGCTGAACTTAA  523
               |  || ||| ||   || ||||||||||||||||||||||||||||||||||||
Sbjct  3537  TGCACAT-TCTACA---TTCGACCTCAAATCAGGTAGGACTACCCGCTGAACTTAA  3486


 Score = 71.3 bits (38),  Expect = 3e-08
 Identities = 38/38 (100%), Gaps = 0/38 (0%)
 Strand=Plus/Minus

Query  1     CAAGGTTTCCGTAGGTGAACCTGCGGAAGGATCATTAC  38
             ||||||||||||||||||||||||||||||||||||||
Sbjct  3955  CAAGGTTTCCGTAGGTGAACCTGCGGAAGGATCATTAC  3918


>NBZC01000158.1 Scheffersomyces stambukii strain UFMG-CM-Y427 NODE_158_length_10974_cov_675.416, 
whole genome shotgun sequence
Length=10974

 Score = 320 bits (173),  Expect = 3e-83
 Identities = 208/225 (92%), Gaps = 2/225 (1%)
 Strand=Plus/Plus

Query  167   TAATAGTCAAAACTTTCAACAACGGATCTCTTGGTTCTCGCATCGATGAAGAACGCAGCG  226
             ||||  ||||||||||||||||||||||||||||||||||||||||||||||||||||||
Sbjct  3387  TAATCTTCAAAACTTTCAACAACGGATCTCTTGGTTCTCGCATCGATGAAGAACGCAGCG  3446

Query  227   AAATGCGATACGTAATATGAATTGCAGATATTCGTGAATCATCGAATCTTTGAACGCACA  286
             |||||||||| |||||||||||||||||||||||||||||||||||||||||||||||||
Sbjct  3447  AAATGCGATAAGTAATATGAATTGCAGATATTCGTGAATCATCGAATCTTTGAACGCACA  3506

Query  287   TTGCGCCCTCTGGTATTCCGGAGGGCATGCCTGTTTGAGCGTCGTTTCTCCCTCAAACCG  346
             ||||||||||||||||||||||||||||||||||||||||||| |||||| |||||||| 
Sbjct  3507  TTGCGCCCTCTGGTATTCCGGAGGGCATGCCTGTTTGAGCGTCATTTCTCTCTCAAACCT  3566

Query  347   CTGGGTTTGGTGTTGAGCAATACGACTTGG-GTTTGCTTGAAAGA  390
             || |||||||| |||||  | ||   |||| || | |||||||||
Sbjct  3567  CT-GGTTTGGTATTGAGTGACACTCTTTGGAGTATACTTGAAAGA  3610


 Score = 73.1 bits (39),  Expect = 8e-09
 Identities = 41/42 (98%), Gaps = 0/42 (0%)
 Strand=Plus/Plus

Query  482   AACTTTGACCTCAAATCAGGTAGGACTACCCGCTGAACTTAA  523
             || |||||||||||||||||||||||||||||||||||||||
Sbjct  3732  AAGTTTGACCTCAAATCAGGTAGGACTACCCGCTGAACTTAA  3773


 Score = 71.3 bits (38),  Expect = 3e-08
 Identities = 38/38 (100%), Gaps = 0/38 (0%)
 Strand=Plus/Plus

Query  1     CAAGGTTTCCGTAGGTGAACCTGCGGAAGGATCATTAC  38
             ||||||||||||||||||||||||||||||||||||||
Sbjct  3188  CAAGGTTTCCGTAGGTGAACCTGCGGAAGGATCATTAC  3225


>JAGSYN010000329.1 [Candida] subhashii strain CBS 10753 scaffold224, whole genome 
shotgun sequence
Length=7663

 Score = 318 bits (172),  Expect = 9e-83
 Identities = 190/199 (95%), Gaps = 0/199 (0%)
 Strand=Plus/Plus

Query  165   ACTAATAGTCAAAACTTTCAACAACGGATCTCTTGGTTCTCGCATCGATGAAGAACGCAG  224
             ||||||| ||||||||||||||||||||||||||||||||||||||||||||||||||||
Sbjct  2539  ACTAATAATCAAAACTTTCAACAACGGATCTCTTGGTTCTCGCATCGATGAAGAACGCAG  2598

Query  225   CGAAATGCGATACGTAATATGAATTGCAGATATTCGTGAATCATCGAATCTTTGAACGCA  284
             |||||||||||| |||||||||||||||||||||||||||||||||||||||||||||||
Sbjct  2599  CGAAATGCGATAAGTAATATGAATTGCAGATATTCGTGAATCATCGAATCTTTGAACGCA  2658

Query  285   CATTGCGCCCTCTGGTATTCCGGAGGGCATGCCTGTTTGAGCGTCGTTTCTCCCTCAAAC  344
             ||||||||||| |||||||||| |||||||||||||||||||||| |||||| |||||||
Sbjct  2659  CATTGCGCCCTGTGGTATTCCGCAGGGCATGCCTGTTTGAGCGTCATTTCTCTCTCAAAC  2718

Query  345   CGCTGGGTTTGGTGTTGAG  363
             |  |||||||||| |||||
Sbjct  2719  CCTTGGGTTTGGTATTGAG  2737


 Score = 71.3 bits (38),  Expect = 3e-08
 Identities = 38/38 (100%), Gaps = 0/38 (0%)
 Strand=Plus/Plus

Query  1     CAAGGTTTCCGTAGGTGAACCTGCGGAAGGATCATTAC  38
             ||||||||||||||||||||||||||||||||||||||
Sbjct  2379  CAAGGTTTCCGTAGGTGAACCTGCGGAAGGATCATTAC  2416


>NSGQ01000174.1 Spathaspora sp. JA1 scaffold_174, whole genome shotgun sequence
Length=1288

 Score = 318 bits (172),  Expect = 9e-83
 Identities = 193/203 (95%), Gaps = 1/203 (0%)
 Strand=Plus/Minus

Query  167   TAATAGTCAAAACTTTCAACAACGGATCTCTTGGTTCTCGCATCGATGAAGAACGCAGCG  226
             |||| || ||||||||||||||||||||||||||||||||||||||||||||||||||||
Sbjct  1288  TAAT-GTTAAAACTTTCAACAACGGATCTCTTGGTTCTCGCATCGATGAAGAACGCAGCG  1230

Query  227   AAATGCGATACGTAATATGAATTGCAGATATTCGTGAATCATCGAATCTTTGAACGCACA  286
             |||||||||| |||||||||||||||||||||||||||||||||||||||||||||||||
Sbjct  1229  AAATGCGATAAGTAATATGAATTGCAGATATTCGTGAATCATCGAATCTTTGAACGCACA  1170

Query  287   TTGCGCCCTCTGGTATTCCGGAGGGCATGCCTGTTTGAGCGTCGTTTCTCCCTCAAACCG  346
             ||||||||||||||||||||||||||||||||||||||||||| |||||| ||||| || 
Sbjct  1169  TTGCGCCCTCTGGTATTCCGGAGGGCATGCCTGTTTGAGCGTCATTTCTCTCTCAAGCCC  1110

Query  347   CTGGGTTTGGTGTTGAGCAATAC  369
             | |||||||||||||||  ||||
Sbjct  1109  CCGGGTTTGGTGTTGAGTGATAC  1087


 Score = 73.1 bits (39),  Expect = 8e-09
 Identities = 39/39 (100%), Gaps = 0/39 (0%)
 Strand=Plus/Minus

Query  485  TTTGACCTCAAATCAGGTAGGACTACCCGCTGAACTTAA  523
            |||||||||||||||||||||||||||||||||||||||
Sbjct  976  TTTGACCTCAAATCAGGTAGGACTACCCGCTGAACTTAA  938


>NW_026057492.1 [Candida] subhashii strain CBS 10753 chromosome Unknown scaffold224, 
whole genome shotgun sequence
Length=7663

 Score = 318 bits (172),  Expect = 9e-83
 Identities = 190/199 (95%), Gaps = 0/199 (0%)
 Strand=Plus/Plus

Query  165   ACTAATAGTCAAAACTTTCAACAACGGATCTCTTGGTTCTCGCATCGATGAAGAACGCAG  224
             ||||||| ||||||||||||||||||||||||||||||||||||||||||||||||||||
Sbjct  2539  ACTAATAATCAAAACTTTCAACAACGGATCTCTTGGTTCTCGCATCGATGAAGAACGCAG  2598

Query  225   CGAAATGCGATACGTAATATGAATTGCAGATATTCGTGAATCATCGAATCTTTGAACGCA  284
             |||||||||||| |||||||||||||||||||||||||||||||||||||||||||||||
Sbjct  2599  CGAAATGCGATAAGTAATATGAATTGCAGATATTCGTGAATCATCGAATCTTTGAACGCA  2658

Query  285   CATTGCGCCCTCTGGTATTCCGGAGGGCATGCCTGTTTGAGCGTCGTTTCTCCCTCAAAC  344
             ||||||||||| |||||||||| |||||||||||||||||||||| |||||| |||||||
Sbjct  2659  CATTGCGCCCTGTGGTATTCCGCAGGGCATGCCTGTTTGAGCGTCATTTCTCTCTCAAAC  2718

Query  345   CGCTGGGTTTGGTGTTGAG  363
             |  |||||||||| |||||
Sbjct  2719  CCTTGGGTTTGGTATTGAG  2737


 Score = 71.3 bits (38),  Expect = 3e-08
 Identities = 38/38 (100%), Gaps = 0/38 (0%)
 Strand=Plus/Plus

Query  1     CAAGGTTTCCGTAGGTGAACCTGCGGAAGGATCATTAC  38
             ||||||||||||||||||||||||||||||||||||||
Sbjct  2379  CAAGGTTTCCGTAGGTGAACCTGCGGAAGGATCATTAC  2416


>PPPC02000005.1 [Candida] gorgasii strain NRRL Y-27707 NODE_5_length_1279566_cov_24.6861_ID_1815, 
whole genome shotgun sequence
Length=1279566

 Score = 315 bits (170),  Expect = 1e-81
 Identities = 188/197 (95%), Gaps = 0/197 (0%)
 Strand=Plus/Plus

Query  167     TAATAGTCAAAACTTTCAACAACGGATCTCTTGGTTCTCGCATCGATGAAGAACGCAGCG  226
               ||||  ||||||||||||||||||||||||||||||||||||||||||||||||||||||
Sbjct  122912  TAATCTTCAAAACTTTCAACAACGGATCTCTTGGTTCTCGCATCGATGAAGAACGCAGCG  122971

Query  227     AAATGCGATACGTAATATGAATTGCAGATATTCGTGAATCATCGAATCTTTGAACGCACA  286
               |||||||||| |||||||||||||||||| ||||||||||||||||||||||||||||||
Sbjct  122972  AAATGCGATAAGTAATATGAATTGCAGATTTTCGTGAATCATCGAATCTTTGAACGCACA  123031

Query  287     TTGCGCCCTCTGGTATTCCGGAGGGCATGCCTGTTTGAGCGTCGTTTCTCCCTCAAACCG  346
               ||||||||||||||||||||||||||||||||||||||||||| |||||| |||||||||
Sbjct  123032  TTGCGCCCTCTGGTATTCCGGAGGGCATGCCTGTTTGAGCGTCATTTCTCTCTCAAACCG  123091

Query  347     CTGGGTTTGGTGTTGAG  363
               |  |||||||| |||||
Sbjct  123092  CAAGGTTTGGTATTGAG  123108


 Score = 71.3 bits (38),  Expect = 3e-08
 Identities = 38/38 (100%), Gaps = 0/38 (0%)
 Strand=Plus/Plus

Query  1       CAAGGTTTCCGTAGGTGAACCTGCGGAAGGATCATTAC  38
               ||||||||||||||||||||||||||||||||||||||
Sbjct  122681  CAAGGTTTCCGTAGGTGAACCTGCGGAAGGATCATTAC  122718


>CALSDN010000028.1 [Candida] jaroonii strain CLIB 1444 genome assembly, contig: 
CLIB1444_28S, whole genome shotgun sequence
Length=7217

 Score = 315 bits (170),  Expect = 1e-81
 Identities = 188/197 (95%), Gaps = 0/197 (0%)
 Strand=Plus/Minus

Query  173   TCAAAACTTTCAACAACGGATCTCTTGGTTCTCGCATCGATGAAGAACGCAGCGAAATGC  232
             ||||||||||||||||||||||||||||||||||||||||||||||||||||||||||||
Sbjct  4135  TCAAAACTTTCAACAACGGATCTCTTGGTTCTCGCATCGATGAAGAACGCAGCGAAATGC  4076

Query  233   GATACGTAATATGAATTGCAGATATTCGTGAATCATCGAATCTTTGAACGCACATTGCGC  292
             |||| |||||||||||||||||| ||||||||||||||||||||||||||||||||||||
Sbjct  4075  GATAAGTAATATGAATTGCAGATTTTCGTGAATCATCGAATCTTTGAACGCACATTGCGC  4016

Query  293   CCTCTGGTATTCCGGAGGGCATGCCTGTTTGAGCGTCGTTTCTCCCTCAAACCGCTGGGT  352
             ||||||||||||| ||||||||||||||||||||||| ||||||| |||||||  |||||
Sbjct  4015  CCTCTGGTATTCCAGAGGGCATGCCTGTTTGAGCGTCATTTCTCCTTCAAACCTTTGGGT  3956

Query  353   TTGGTGTTGAGCAATAC  369
             |||||||||||  ||||
Sbjct  3955  TTGGTGTTGAGTGATAC  3939


 Score = 75.0 bits (40),  Expect = 2e-09
 Identities = 40/40 (100%), Gaps = 0/40 (0%)
 Strand=Plus/Minus

Query  1     CAAGGTTTCCGTAGGTGAACCTGCGGAAGGATCATTACTG  40
             ||||||||||||||||||||||||||||||||||||||||
Sbjct  4369  CAAGGTTTCCGTAGGTGAACCTGCGGAAGGATCATTACTG  4330


>QELA01000006.1 [Candida] sake strain CBA6005 contig6, whole genome shotgun sequence
Length=1014381

 Score = 311 bits (168),  Expect = 2e-80
 Identities = 187/196 (95%), Gaps = 2/196 (1%)
 Strand=Plus/Plus

Query  168   AATAGTCAAAACTTTCAACAACGGATCTCTTGGTTCTCGCATCGATGAAGAACGCAGCGA  227
             |||| |||||||||||||||||||||||||||||||||||||||||||||||||||||||
Sbjct  1236  AATA-TCAAAACTTTCAACAACGGATCTCTTGGTTCTCGCATCGATGAAGAACGCAGCGA  1294

Query  228   AATGCGATACGTAATATGAATTGCAGATATTCGTGAATCATCGAATCTTTGAACGCACAT  287
             |||||||||||||||||||||||||||| |||||||||||||||||||||||||||||||
Sbjct  1295  AATGCGATACGTAATATGAATTGCAGATTTTCGTGAATCATCGAATCTTTGAACGCACAT  1354

Query  288   TGCGCCCTCTGGTATTCCGGAGGGCATGCCTGTTTGAGCGTCGTTTCTCCCTCAAACCGC  347
             |||||||| |||||||||  |||||||||||||||||||||| ||||||||||||||| |
Sbjct  1355  TGCGCCCTGTGGTATTCCACAGGGCATGCCTGTTTGAGCGTCATTTCTCCCTCAAACCTC  1414

Query  348   TGGGTTTGGTGTTGAG  363
             | ||||||| ||||||
Sbjct  1415  T-GGTTTGGCGTTGAG  1429


 Score = 311 bits (168),  Expect = 2e-80
 Identities = 187/196 (95%), Gaps = 2/196 (1%)
 Strand=Plus/Plus

Query  168   AATAGTCAAAACTTTCAACAACGGATCTCTTGGTTCTCGCATCGATGAAGAACGCAGCGA  227
             |||| |||||||||||||||||||||||||||||||||||||||||||||||||||||||
Sbjct  9757  AATA-TCAAAACTTTCAACAACGGATCTCTTGGTTCTCGCATCGATGAAGAACGCAGCGA  9815

Query  228   AATGCGATACGTAATATGAATTGCAGATATTCGTGAATCATCGAATCTTTGAACGCACAT  287
             |||||||||||||||||||||||||||| |||||||||||||||||||||||||||||||
Sbjct  9816  AATGCGATACGTAATATGAATTGCAGATTTTCGTGAATCATCGAATCTTTGAACGCACAT  9875

Query  288   TGCGCCCTCTGGTATTCCGGAGGGCATGCCTGTTTGAGCGTCGTTTCTCCCTCAAACCGC  347
             |||||||| |||||||||  |||||||||||||||||||||| ||||||||||||||| |
Sbjct  9876  TGCGCCCTGTGGTATTCCACAGGGCATGCCTGTTTGAGCGTCATTTCTCCCTCAAACCTC  9935

Query  348   TGGGTTTGGTGTTGAG  363
             | ||||||| ||||||
Sbjct  9936  T-GGTTTGGCGTTGAG  9950


 Score = 311 bits (168),  Expect = 2e-80
 Identities = 187/196 (95%), Gaps = 2/196 (1%)
 Strand=Plus/Plus

Query  168    AATAGTCAAAACTTTCAACAACGGATCTCTTGGTTCTCGCATCGATGAAGAACGCAGCGA  227
              |||| |||||||||||||||||||||||||||||||||||||||||||||||||||||||
Sbjct  17537  AATA-TCAAAACTTTCAACAACGGATCTCTTGGTTCTCGCATCGATGAAGAACGCAGCGA  17595

Query  228    AATGCGATACGTAATATGAATTGCAGATATTCGTGAATCATCGAATCTTTGAACGCACAT  287
              |||||||||||||||||||||||||||| |||||||||||||||||||||||||||||||
Sbjct  17596  AATGCGATACGTAATATGAATTGCAGATTTTCGTGAATCATCGAATCTTTGAACGCACAT  17655

Query  288    TGCGCCCTCTGGTATTCCGGAGGGCATGCCTGTTTGAGCGTCGTTTCTCCCTCAAACCGC  347
              |||||||| |||||||||  |||||||||||||||||||||| ||||||||||||||| |
Sbjct  17656  TGCGCCCTGTGGTATTCCACAGGGCATGCCTGTTTGAGCGTCATTTCTCCCTCAAACCTC  17715

Query  348    TGGGTTTGGTGTTGAG  363
              | ||||||| ||||||
Sbjct  17716  T-GGTTTGGCGTTGAG  17730


 Score = 311 bits (168),  Expect = 2e-80
 Identities = 187/196 (95%), Gaps = 2/196 (1%)
 Strand=Plus/Plus

Query  168    AATAGTCAAAACTTTCAACAACGGATCTCTTGGTTCTCGCATCGATGAAGAACGCAGCGA  227
              |||| |||||||||||||||||||||||||||||||||||||||||||||||||||||||
Sbjct  25317  AATA-TCAAAACTTTCAACAACGGATCTCTTGGTTCTCGCATCGATGAAGAACGCAGCGA  25375

Query  228    AATGCGATACGTAATATGAATTGCAGATATTCGTGAATCATCGAATCTTTGAACGCACAT  287
              |||||||||||||||||||||||||||| |||||||||||||||||||||||||||||||
Sbjct  25376  AATGCGATACGTAATATGAATTGCAGATTTTCGTGAATCATCGAATCTTTGAACGCACAT  25435

Query  288    TGCGCCCTCTGGTATTCCGGAGGGCATGCCTGTTTGAGCGTCGTTTCTCCCTCAAACCGC  347
              |||||||| |||||||||  |||||||||||||||||||||| ||||||||||||||| |
Sbjct  25436  TGCGCCCTGTGGTATTCCACAGGGCATGCCTGTTTGAGCGTCATTTCTCCCTCAAACCTC  25495

Query  348    TGGGTTTGGTGTTGAG  363
              | ||||||| ||||||
Sbjct  25496  T-GGTTTGGCGTTGAG  25510


 Score = 89.8 bits (48),  Expect = 8e-14
 Identities = 64/71 (90%), Gaps = 3/71 (4%)
 Strand=Plus/Plus

Query  1     CAAGGTTTCCGTAGGTGAACCTGCGGAAGGATCATTACTGATTTGCTTAATTGCAC--CA  58
             |||||||||||||||||||||||||||||||||||||  | ||||||||||||||   ||
Sbjct  1116  CAAGGTTTCCGTAGGTGAACCTGCGGAAGGATCATTAAAG-TTTGCTTAATTGCATTACA  1174

Query  59    CATGTGTTTTT  69
             ||||| |||||
Sbjct  1175  CATGTTTTTTT  1185


 Score = 89.8 bits (48),  Expect = 8e-14
 Identities = 64/71 (90%), Gaps = 3/71 (4%)
 Strand=Plus/Plus

Query  1     CAAGGTTTCCGTAGGTGAACCTGCGGAAGGATCATTACTGATTTGCTTAATTGCAC--CA  58
             |||||||||||||||||||||||||||||||||||||  | ||||||||||||||   ||
Sbjct  9637  CAAGGTTTCCGTAGGTGAACCTGCGGAAGGATCATTAAAG-TTTGCTTAATTGCATTACA  9695

Query  59    CATGTGTTTTT  69
             ||||| |||||
Sbjct  9696  CATGTTTTTTT  9706


 Score = 89.8 bits (48),  Expect = 8e-14
 Identities = 64/71 (90%), Gaps = 3/71 (4%)
 Strand=Plus/Plus

Query  1      CAAGGTTTCCGTAGGTGAACCTGCGGAAGGATCATTACTGATTTGCTTAATTGCAC--CA  58
              |||||||||||||||||||||||||||||||||||||  | ||||||||||||||   ||
Sbjct  17417  CAAGGTTTCCGTAGGTGAACCTGCGGAAGGATCATTAAAG-TTTGCTTAATTGCATTACA  17475

Query  59     CATGTGTTTTT  69
              ||||| |||||
Sbjct  17476  CATGTTTTTTT  17486


 Score = 89.8 bits (48),  Expect = 8e-14
 Identities = 64/71 (90%), Gaps = 3/71 (4%)
 Strand=Plus/Plus

Query  1      CAAGGTTTCCGTAGGTGAACCTGCGGAAGGATCATTACTGATTTGCTTAATTGCAC--CA  58
              |||||||||||||||||||||||||||||||||||||  | ||||||||||||||   ||
Sbjct  25197  CAAGGTTTCCGTAGGTGAACCTGCGGAAGGATCATTAAAG-TTTGCTTAATTGCATTACA  25255

Query  59     CATGTGTTTTT  69
              ||||| |||||
Sbjct  25256  CATGTTTTTTT  25266


 Score = 73.1 bits (39),  Expect = 8e-09
 Identities = 46/49 (94%), Gaps = 1/49 (2%)
 Strand=Plus/Plus

Query  475   ATCTTCAAACTTTGACCTCAAATCAGGTAGGACTACCCGCTGAACTTAA  523
             |||| | || |||||||||||||||||||||||||||||||||||||||
Sbjct  1496  ATCTAC-AAGTTTGACCTCAAATCAGGTAGGACTACCCGCTGAACTTAA  1543


 Score = 73.1 bits (39),  Expect = 8e-09
 Identities = 46/49 (94%), Gaps = 1/49 (2%)
 Strand=Plus/Plus

Query  475    ATCTTCAAACTTTGACCTCAAATCAGGTAGGACTACCCGCTGAACTTAA  523
              |||| | || |||||||||||||||||||||||||||||||||||||||
Sbjct  10017  ATCTAC-AAGTTTGACCTCAAATCAGGTAGGACTACCCGCTGAACTTAA  10064


 Score = 73.1 bits (39),  Expect = 8e-09
 Identities = 46/49 (94%), Gaps = 1/49 (2%)
 Strand=Plus/Plus

Query  475    ATCTTCAAACTTTGACCTCAAATCAGGTAGGACTACCCGCTGAACTTAA  523
              |||| | || |||||||||||||||||||||||||||||||||||||||
Sbjct  17797  ATCTAC-AAGTTTGACCTCAAATCAGGTAGGACTACCCGCTGAACTTAA  17844


 Score = 73.1 bits (39),  Expect = 8e-09
 Identities = 46/49 (94%), Gaps = 1/49 (2%)
 Strand=Plus/Plus

Query  475    ATCTTCAAACTTTGACCTCAAATCAGGTAGGACTACCCGCTGAACTTAA  523
              |||| | || |||||||||||||||||||||||||||||||||||||||
Sbjct  25577  ATCTAC-AAGTTTGACCTCAAATCAGGTAGGACTACCCGCTGAACTTAA  25624


>QELA01000016.1 [Candida] sake strain CBA6005 contig16, whole genome shotgun 
sequence
Length=17504

 Score = 311 bits (168),  Expect = 2e-80
 Identities = 191/202 (95%), Gaps = 2/202 (1%)
 Strand=Plus/Minus

Query  168    AATAGTCAAAACTTTCAACAACGGATCTCTTGGTTCTCGCATCGATGAAGAACGCAGCGA  227
              |||| |||||||||||||||||||||||||||||||||||||||||||||||||||||||
Sbjct  13066  AATA-TCAAAACTTTCAACAACGGATCTCTTGGTTCTCGCATCGATGAAGAACGCAGCGA  13008

Query  228    AATGCGATACGTAATATGAATTGCAGATATTCGTGAATCATCGAATCTTTGAACGCACAT  287
              |||||||||||||||||||||||||||| |||||||||||||||||||||||||||||||
Sbjct  13007  AATGCGATACGTAATATGAATTGCAGATTTTCGTGAATCATCGAATCTTTGAACGCACAT  12948

Query  288    TGCGCCCTCTGGTATTCCGGAGGGCATGCCTGTTTGAGCGTCGTTTCTCCCTCAAACCGC  347
              |||||||| |||||||||  |||||||||||||||||||||| ||||||||||||||| |
Sbjct  12947  TGCGCCCTGTGGTATTCCACAGGGCATGCCTGTTTGAGCGTCATTTCTCCCTCAAACCTC  12888

Query  348    TGGGTTTGGTGTTGAGCAATAC  369
              ||| ||||| ||||||  ||||
Sbjct  12887  TGG-TTTGGCGTTGAGTGATAC  12867


 Score = 278 bits (150),  Expect = 2e-70
 Identities = 186/202 (92%), Gaps = 7/202 (3%)
 Strand=Plus/Minus

Query  168   AATAGTCAAAACTTTCAACAACGGATCTCTTGGTTCTCGCATCGATGAAGAACGCAGCGA  227
             |||| |||||||||||||||||||||||||||||||||||||||||||||||||||||||
Sbjct  4590  AATA-TCAAAACTTTCAACAACGGATCTCTTGGTTCTCGCATCGATGAAGAACGCAGCGA  4532

Query  228   AATGCGATACGTAATATGAATTGCAGATATTCGTGAATCATCGAATCTTTGAACGCACAT  287
             |||||||||||||||||||||||||||| |||||||||||||||||||||||||||||||
Sbjct  4531  AATGCGATACGTAATATGAATTGCAGATTTTCGTGAATCATCGAATCTTTGAACGCACAT  4472

Query  288   TGCGCCCTCTGGTATTCCGGAGGGCATGCCTGTTTGAGCGTCGTTTCTCCCTCAAACCGC  347
             |||||| | |||||| ||  ||| |||||||| ||||||||| ||||||||||||||| |
Sbjct  4471  TGCGCC-TGTGGTAT-CCACAGG-CATGCCTG-TTGAGCGTCATTTCTCCCTCAAACCTC  4416

Query  348   TGGGTTTGGTGTTGAGCAATAC  369
             |||  |||| ||||||  ||||
Sbjct  4415  TGG--TTGGCGTTGAGTGATAC  4396


 Score = 89.8 bits (48),  Expect = 8e-14
 Identities = 64/71 (90%), Gaps = 3/71 (4%)
 Strand=Plus/Minus

Query  1     CAAGGTTTCCGTAGGTGAACCTGCGGAAGGATCATTACTGATTTGCTTAATTGCAC--CA  58
             |||||||||||||||||||||||||||||||||||||  | ||||||||||||||   ||
Sbjct  4708  CAAGGTTTCCGTAGGTGAACCTGCGGAAGGATCATTAAAG-TTTGCTTAATTGCATTACA  4650

Query  59    CATGTGTTTTT  69
             ||||| |||||
Sbjct  4649  CATGTTTTTTT  4639


 Score = 89.8 bits (48),  Expect = 8e-14
 Identities = 64/71 (90%), Gaps = 3/71 (4%)
 Strand=Plus/Minus

Query  1      CAAGGTTTCCGTAGGTGAACCTGCGGAAGGATCATTACTGATTTGCTTAATTGCAC--CA  58
              |||||||||||||||||||||||||||||||||||||  | ||||||||||||||   ||
Sbjct  13186  CAAGGTTTCCGTAGGTGAACCTGCGGAAGGATCATTAAAG-TTTGCTTAATTGCATTACA  13128

Query  59     CATGTGTTTTT  69
              ||||| |||||
Sbjct  13127  CATGTTTTTTT  13117


 Score = 73.1 bits (39),  Expect = 8e-09
 Identities = 46/49 (94%), Gaps = 1/49 (2%)
 Strand=Plus/Minus

Query  475   ATCTTCAAACTTTGACCTCAAATCAGGTAGGACTACCCGCTGAACTTAA  523
             |||| | || |||||||||||||||||||||||||||||||||||||||
Sbjct  4338  ATCTAC-AAGTTTGACCTCAAATCAGGTAGGACTACCCGCTGAACTTAA  4291


 Score = 73.1 bits (39),  Expect = 8e-09
 Identities = 46/49 (94%), Gaps = 1/49 (2%)
 Strand=Plus/Minus

Query  475    ATCTTCAAACTTTGACCTCAAATCAGGTAGGACTACCCGCTGAACTTAA  523
              |||| | || |||||||||||||||||||||||||||||||||||||||
Sbjct  12806  ATCTAC-AAGTTTGACCTCAAATCAGGTAGGACTACCCGCTGAACTTAA  12759


>QELA01000012.1 [Candida] sake strain CBA6005 contig12, whole genome shotgun 
sequence
Length=24652

 Score = 311 bits (168),  Expect = 2e-80
 Identities = 191/202 (95%), Gaps = 2/202 (1%)
 Strand=Plus/Minus

Query  168   AATAGTCAAAACTTTCAACAACGGATCTCTTGGTTCTCGCATCGATGAAGAACGCAGCGA  227
             |||| |||||||||||||||||||||||||||||||||||||||||||||||||||||||
Sbjct  3030  AATA-TCAAAACTTTCAACAACGGATCTCTTGGTTCTCGCATCGATGAAGAACGCAGCGA  2972

Query  228   AATGCGATACGTAATATGAATTGCAGATATTCGTGAATCATCGAATCTTTGAACGCACAT  287
             |||||||||||||||||||||||||||| |||||||||||||||||||||||||||||||
Sbjct  2971  AATGCGATACGTAATATGAATTGCAGATTTTCGTGAATCATCGAATCTTTGAACGCACAT  2912

Query  288   TGCGCCCTCTGGTATTCCGGAGGGCATGCCTGTTTGAGCGTCGTTTCTCCCTCAAACCGC  347
             |||||||| |||||||||  |||||||||||||||||||||| ||||||||||||||| |
Sbjct  2911  TGCGCCCTGTGGTATTCCACAGGGCATGCCTGTTTGAGCGTCATTTCTCCCTCAAACCTC  2852

Query  348   TGGGTTTGGTGTTGAGCAATAC  369
             ||| ||||| ||||||  ||||
Sbjct  2851  TGG-TTTGGCGTTGAGTGATAC  2831


 Score = 311 bits (168),  Expect = 2e-80
 Identities = 191/202 (95%), Gaps = 2/202 (1%)
 Strand=Plus/Minus

Query  168    AATAGTCAAAACTTTCAACAACGGATCTCTTGGTTCTCGCATCGATGAAGAACGCAGCGA  227
              |||| |||||||||||||||||||||||||||||||||||||||||||||||||||||||
Sbjct  11511  AATA-TCAAAACTTTCAACAACGGATCTCTTGGTTCTCGCATCGATGAAGAACGCAGCGA  11453

Query  228    AATGCGATACGTAATATGAATTGCAGATATTCGTGAATCATCGAATCTTTGAACGCACAT  287
              |||||||||||||||||||||||||||| |||||||||||||||||||||||||||||||
Sbjct  11452  AATGCGATACGTAATATGAATTGCAGATTTTCGTGAATCATCGAATCTTTGAACGCACAT  11393

Query  288    TGCGCCCTCTGGTATTCCGGAGGGCATGCCTGTTTGAGCGTCGTTTCTCCCTCAAACCGC  347
              |||||||| |||||||||  |||||||||||||||||||||| ||||||||||||||| |
Sbjct  11392  TGCGCCCTGTGGTATTCCACAGGGCATGCCTGTTTGAGCGTCATTTCTCCCTCAAACCTC  11333

Query  348    TGGGTTTGGTGTTGAGCAATAC  369
              ||| ||||| ||||||  ||||
Sbjct  11332  TGG-TTTGGCGTTGAGTGATAC  11312


 Score = 311 bits (168),  Expect = 2e-80
 Identities = 191/202 (95%), Gaps = 2/202 (1%)
 Strand=Plus/Minus

Query  168    AATAGTCAAAACTTTCAACAACGGATCTCTTGGTTCTCGCATCGATGAAGAACGCAGCGA  227
              |||| |||||||||||||||||||||||||||||||||||||||||||||||||||||||
Sbjct  20005  AATA-TCAAAACTTTCAACAACGGATCTCTTGGTTCTCGCATCGATGAAGAACGCAGCGA  19947

Query  228    AATGCGATACGTAATATGAATTGCAGATATTCGTGAATCATCGAATCTTTGAACGCACAT  287
              |||||||||||||||||||||||||||| |||||||||||||||||||||||||||||||
Sbjct  19946  AATGCGATACGTAATATGAATTGCAGATTTTCGTGAATCATCGAATCTTTGAACGCACAT  19887

Query  288    TGCGCCCTCTGGTATTCCGGAGGGCATGCCTGTTTGAGCGTCGTTTCTCCCTCAAACCGC  347
              |||||||| |||||||||  |||||||||||||||||||||| ||||||||||||||| |
Sbjct  19886  TGCGCCCTGTGGTATTCCACAGGGCATGCCTGTTTGAGCGTCATTTCTCCCTCAAACCTC  19827

Query  348    TGGGTTTGGTGTTGAGCAATAC  369
              ||| ||||| ||||||  ||||
Sbjct  19826  TGG-TTTGGCGTTGAGTGATAC  19806


 Score = 89.8 bits (48),  Expect = 8e-14
 Identities = 64/71 (90%), Gaps = 3/71 (4%)
 Strand=Plus/Minus

Query  1     CAAGGTTTCCGTAGGTGAACCTGCGGAAGGATCATTACTGATTTGCTTAATTGCAC--CA  58
             |||||||||||||||||||||||||||||||||||||  | ||||||||||||||   ||
Sbjct  3150  CAAGGTTTCCGTAGGTGAACCTGCGGAAGGATCATTAAAG-TTTGCTTAATTGCATTACA  3092

Query  59    CATGTGTTTTT  69
             ||||| |||||
Sbjct  3091  CATGTTTTTTT  3081


 Score = 89.8 bits (48),  Expect = 8e-14
 Identities = 64/71 (90%), Gaps = 4/71 (6%)
 Strand=Plus/Minus

Query  1      CAAGGTTTCCGTAGGTGAACCTGCGGAAGGATCATTACTGATTTGCTTAATTGCAC--CA  58
              |||||||||||||||||||||||||||||||||||||  | ||||||||||||||   ||
Sbjct  11629  CAAGGTTTCCGTAGGTGAACCTGCGGAAGGATCATTAAAG-TTTGCTTAATTGCATTACA  11571

Query  59     CATGTGTTTTT  69
              ||||| |||||
Sbjct  11570  CATGT-TTTTT  11561


 Score = 89.8 bits (48),  Expect = 8e-14
 Identities = 64/71 (90%), Gaps = 4/71 (6%)
 Strand=Plus/Minus

Query  1      CAAGGTTTCCGTAGGTGAACCTGCGGAAGGATCATTACTGATTTGCTTAATTGCAC--CA  58
              |||||||||||||||||||||||||||||||||||||  | ||||||||||||||   ||
Sbjct  20124  CAAGGTTTCCGTAGGTGAACCTGCGGAAGGATCATTAAAG-TTTGCTTAATTGCATTACA  20066

Query  59     CATGTGTTTTT  69
              ||||| |||||
Sbjct  20065  CATGT-TTTTT  20056


 Score = 73.1 bits (39),  Expect = 8e-09
 Identities = 46/49 (94%), Gaps = 1/49 (2%)
 Strand=Plus/Minus

Query  475   ATCTTCAAACTTTGACCTCAAATCAGGTAGGACTACCCGCTGAACTTAA  523
             |||| | || |||||||||||||||||||||||||||||||||||||||
Sbjct  2770  ATCTAC-AAGTTTGACCTCAAATCAGGTAGGACTACCCGCTGAACTTAA  2723


 Score = 73.1 bits (39),  Expect = 8e-09
 Identities = 46/49 (94%), Gaps = 1/49 (2%)
 Strand=Plus/Minus

Query  475    ATCTTCAAACTTTGACCTCAAATCAGGTAGGACTACCCGCTGAACTTAA  523
              |||| | || |||||||||||||||||||||||||||||||||||||||
Sbjct  11251  ATCTAC-AAGTTTGACCTCAAATCAGGTAGGACTACCCGCTGAACTTAA  11204


 Score = 73.1 bits (39),  Expect = 8e-09
 Identities = 46/49 (94%), Gaps = 1/49 (2%)
 Strand=Plus/Minus

Query  475    ATCTTCAAACTTTGACCTCAAATCAGGTAGGACTACCCGCTGAACTTAA  523
              |||| | || |||||||||||||||||||||||||||||||||||||||
Sbjct  19745  ATCTAC-AAGTTTGACCTCAAATCAGGTAGGACTACCCGCTGAACTTAA  19698


>KV454429.1 Babjeviella inositovora NRRL Y-12698 unplaced genomic scaffold 
BABINscaffold_4, whole genome shotgun sequence
Length=959320

 Score = 309 bits (167),  Expect = 6e-80
 Identities = 188/198 (95%), Gaps = 2/198 (1%)
 Strand=Plus/Plus

Query  167     TAATAGTCAAAACTTTCAACAACGGATCTCTTGGTTCTCGCATCGATGAAGAACGCAGCG  226
               ||||  ||||||||||||||||||||||||||||||||||||||||||||||||||||||
Sbjct  958805  TAATCTTCAAAACTTTCAACAACGGATCTCTTGGTTCTCGCATCGATGAAGAACGCAGCG  958864

Query  227     AAATGCGATACGTAATATGAATTGCAGATATTCGTGAATCATCGAATCTTTGAACGCACA  286
               |||||||||| |||||||||||||||||| ||||||||||||||||||||||||||||||
Sbjct  958865  AAATGCGATAAGTAATATGAATTGCAGATTTTCGTGAATCATCGAATCTTTGAACGCACA  958924

Query  287     TTGCGCCCTCTGGTATTCCGGAGGGCATGCCTGTTTGAGCGTCGTTTCTCCCTCAAACCG  346
               ||||||||||||||||||||| ||||||||||||||||||||| |||||| |||||||| 
Sbjct  958925  TTGCGCCCTCTGGTATTCCGGGGGGCATGCCTGTTTGAGCGTCATTTCTCTCTCAAACC-  958983

Query  347     CT-GGGTTTGGTGTTGAG  363
               || ||||||||| |||||
Sbjct  958984  CTCGGGTTTGGTATTGAG  959001


 Score = 73.1 bits (39),  Expect = 8e-09
 Identities = 41/42 (98%), Gaps = 0/42 (0%)
 Strand=Plus/Plus

Query  482     AACTTTGACCTCAAATCAGGTAGGACTACCCGCTGAACTTAA  523
               || |||||||||||||||||||||||||||||||||||||||
Sbjct  959172  AAGTTTGACCTCAAATCAGGTAGGACTACCCGCTGAACTTAA  959213


>CH408159.1 Pichia guilliermondii ATCC 6260 scaffold_5 genomic scaffold, 
whole genome shotgun sequence
Length=1224156

 Score = 309 bits (167),  Expect = 6e-80
 Identities = 187/197 (95%), Gaps = 0/197 (0%)
 Strand=Plus/Minus

Query  173      TCAAAACTTTCAACAACGGATCTCTTGGTTCTCGCATCGATGAAGAACGCAGCGAAATGC  232
                ||||||||||||||||||||||||||||||||||||||||||||||||||||||||||||
Sbjct  1008180  TCAAAACTTTCAACAACGGATCTCTTGGTTCTCGCATCGATGAAGAACGCAGCGAAATGC  1008121

Query  233      GATACGTAATATGAATTGCAGATATTCGTGAATCATCGAATCTTTGAACGCACATTGCGC  292
                |||| |||||||||||||||||| ||||||||||||||||||||||||||||||||||||
Sbjct  1008120  GATAAGTAATATGAATTGCAGATTTTCGTGAATCATCGAATCTTTGAACGCACATTGCGC  1008061

Query  293      CCTCTGGTATTCCGGAGGGCATGCCTGTTTGAGCGTCGTTTCTCCCTCAAACCGCTGGGT  352
                ||||||||||||| ||||||||||||||||||||||| |||||| |||||||| | ||||
Sbjct  1008060  CCTCTGGTATTCCAGAGGGCATGCCTGTTTGAGCGTCATTTCTCTCTCAAACCCCCGGGT  1008001

Query  353      TTGGTGTTGAGCAATAC  369
                ||||| |||||  ||||
Sbjct  1008000  TTGGTATTGAGTGATAC  1007984


 Score = 300 bits (162),  Expect = 3e-77
 Identities = 187/199 (94%), Gaps = 2/199 (1%)
 Strand=Plus/Minus

Query  173      TCAAAACTTTCAACAACGGATCTCTTGGTTCTCGCATCGATGAAGAACGCAGCGAAATGC  232
                ||||||||||||||||||||||||||||||||||||||||||||||||||||||||||||
Sbjct  1016534  TCAAAACTTTCAACAACGGATCTCTTGGTTCTCGCATCGATGAAGAACGCAGCGAAATGC  1016475

Query  233      GATACGTAATATGAATTGCAGATATTCGTGAATCATCGAATCTTTGAACGCACATTGCGC  292
                |||| |||||||||||||||||| ||||||||||||||||||||||||||||||||||||
Sbjct  1016474  GATAAGTAATATGAATTGCAGATTTTCGTGAATCATCGAATCTTTGAACGCACATTGCGC  1016415

Query  293      CCTCTGG-TATTCCGGAGGGCATGCCTGTTT-GAGCGTCGTTTCTCCCTCAAACCGCTGG  350
                ||||||| |||||| |||||||||||||||| ||||||| |||||| |||||||| | ||
Sbjct  1016414  CCTCTGGGTATTCCAGAGGGCATGCCTGTTTTGAGCGTCATTTCTCTCTCAAACCCCCGG  1016355

Query  351      GTTTGGTGTTGAGCAATAC  369
                ||||||| |||||  ||||
Sbjct  1016354  GTTTGGTATTGAGTGATAC  1016336


 Score = 71.3 bits (38),  Expect = 3e-08
 Identities = 38/38 (100%), Gaps = 0/38 (0%)
 Strand=Plus/Minus

Query  1        CAAGGTTTCCGTAGGTGAACCTGCGGAAGGATCATTAC  38
                ||||||||||||||||||||||||||||||||||||||
Sbjct  1008383  CAAGGTTTCCGTAGGTGAACCTGCGGAAGGATCATTAC  1008346


 Score = 71.3 bits (38),  Expect = 3e-08
 Identities = 38/38 (100%), Gaps = 0/38 (0%)
 Strand=Plus/Minus

Query  1        CAAGGTTTCCGTAGGTGAACCTGCGGAAGGATCATTAC  38
                ||||||||||||||||||||||||||||||||||||||
Sbjct  1016739  CAAGGTTTCCGTAGGTGAACCTGCGGAAGGATCATTAC  1016702


>JANXEX010000021.1 [Candida] palmioleophila strain CBS 18098 contig_21, whole genome 
shotgun sequence
Length=8095

 Score = 309 bits (167),  Expect = 6e-80
 Identities = 187/197 (95%), Gaps = 0/197 (0%)
 Strand=Plus/Minus

Query  173   TCAAAACTTTCAACAACGGATCTCTTGGTTCTCGCATCGATGAAGAACGCAGCGAAATGC  232
             ||||||||||||||||||||||||||||||||||||||||||||||||||||||||||||
Sbjct  5659  TCAAAACTTTCAACAACGGATCTCTTGGTTCTCGCATCGATGAAGAACGCAGCGAAATGC  5600

Query  233   GATACGTAATATGAATTGCAGATATTCGTGAATCATCGAATCTTTGAACGCACATTGCGC  292
             |||| |||||||||||||||||| ||||||||||||||||||||||||||||||||||||
Sbjct  5599  GATAAGTAATATGAATTGCAGATTTTCGTGAATCATCGAATCTTTGAACGCACATTGCGC  5540

Query  293   CCTCTGGTATTCCGGAGGGCATGCCTGTTTGAGCGTCGTTTCTCCCTCAAACCGCTGGGT  352
             ||||||||||||| ||||||||||||||||||||||| |||||| ||||||||  |||||
Sbjct  5539  CCTCTGGTATTCCAGAGGGCATGCCTGTTTGAGCGTCATTTCTCTCTCAAACCCTTGGGT  5480

Query  353   TTGGTGTTGAGCAATAC  369
             ||||| |||||  ||||
Sbjct  5479  TTGGTATTGAGTGATAC  5463


 Score = 76.8 bits (41),  Expect = 6e-10
 Identities = 50/54 (93%), Gaps = 2/54 (4%)
 Strand=Plus/Minus

Query  1     CAAGGTTTCCGTAGGTGAACCTGCGGAAGGATCATTACTGATTTGCTTAATTGC  54
             ||||||||||||||||||||||||||||||||||||||||  || || ||||||
Sbjct  5884  CAAGGTTTCCGTAGGTGAACCTGCGGAAGGATCATTACTGTATT-CT-AATTGC  5833


>BADS01000001.1 Meyerozyma caribbica MG20W DNA, contig: contig1, whole genome 
shotgun sequence
Length=1241397

 Score = 309 bits (167),  Expect = 6e-80
 Identities = 187/197 (95%), Gaps = 0/197 (0%)
 Strand=Plus/Plus

Query  167     TAATAGTCAAAACTTTCAACAACGGATCTCTTGGTTCTCGCATCGATGAAGAACGCAGCG  226
               ||||  ||||||||||||||||||||||||||||||||||||||||||||||||||||||
Sbjct  224498  TAATCTTCAAAACTTTCAACAACGGATCTCTTGGTTCTCGCATCGATGAAGAACGCAGCG  224557

Query  227     AAATGCGATACGTAATATGAATTGCAGATATTCGTGAATCATCGAATCTTTGAACGCACA  286
               |||||||||| |||||||||||||||||| ||||||||||||||||||||||||||||||
Sbjct  224558  AAATGCGATAAGTAATATGAATTGCAGATTTTCGTGAATCATCGAATCTTTGAACGCACA  224617

Query  287     TTGCGCCCTCTGGTATTCCGGAGGGCATGCCTGTTTGAGCGTCGTTTCTCCCTCAAACCG  346
               ||||||||||||||||||| ||||||||||||||||||||||| |||||| |||||||| 
Sbjct  224618  TTGCGCCCTCTGGTATTCCAGAGGGCATGCCTGTTTGAGCGTCATTTCTCTCTCAAACCC  224677

Query  347     CTGGGTTTGGTGTTGAG  363
               | ||||||||| |||||
Sbjct  224678  CCGGGTTTGGTATTGAG  224694


 Score = 71.3 bits (38),  Expect = 3e-08
 Identities = 38/38 (100%), Gaps = 0/38 (0%)
 Strand=Plus/Plus

Query  1       CAAGGTTTCCGTAGGTGAACCTGCGGAAGGATCATTAC  38
               ||||||||||||||||||||||||||||||||||||||
Sbjct  224302  CAAGGTTTCCGTAGGTGAACCTGCGGAAGGATCATTAC  224339


>MVNT01000028.1 Yamadazyma laniorum strain yHMH7 NODE_28_length_8122_cov_242.701_ID_55, 
whole genome shotgun sequence
Length=8122

 Score = 309 bits (167),  Expect = 6e-80
 Identities = 187/197 (95%), Gaps = 0/197 (0%)
 Strand=Plus/Plus

Query  167   TAATAGTCAAAACTTTCAACAACGGATCTCTTGGTTCTCGCATCGATGAAGAACGCAGCG  226
             ||||  ||||||||||||||||||||||||||||||||||||||||||||||||||||||
Sbjct  3684  TAATCTTCAAAACTTTCAACAACGGATCTCTTGGTTCTCGCATCGATGAAGAACGCAGCG  3743

Query  227   AAATGCGATACGTAATATGAATTGCAGATATTCGTGAATCATCGAATCTTTGAACGCACA  286
             |||||||||| |||||||||||||||||| ||||||||||||||||||||||||||||||
Sbjct  3744  AAATGCGATAAGTAATATGAATTGCAGATTTTCGTGAATCATCGAATCTTTGAACGCACA  3803

Query  287   TTGCGCCCTCTGGTATTCCGGAGGGCATGCCTGTTTGAGCGTCGTTTCTCCCTCAAACCG  346
             ||||||||||||||||||||| ||||||||||||||||||||| |||||| |||||||| 
Sbjct  3804  TTGCGCCCTCTGGTATTCCGGGGGGCATGCCTGTTTGAGCGTCATTTCTCTCTCAAACCT  3863

Query  347   CTGGGTTTGGTGTTGAG  363
              |||||||||| |||||
Sbjct  3864  TTGGGTTTGGTATTGAG  3880


 Score = 71.3 bits (38),  Expect = 3e-08
 Identities = 38/38 (100%), Gaps = 0/38 (0%)
 Strand=Plus/Plus

Query  1     CAAGGTTTCCGTAGGTGAACCTGCGGAAGGATCATTAC  38
             ||||||||||||||||||||||||||||||||||||||
Sbjct  3455  CAAGGTTTCCGTAGGTGAACCTGCGGAAGGATCATTAC  3492


>NW_001809796.1 Meyerozyma guilliermondii ATCC 6260 scaffold_5 genomic scaffold, 
whole genome shotgun sequence
Length=1224156

 Score = 309 bits (167),  Expect = 6e-80
 Identities = 187/197 (95%), Gaps = 0/197 (0%)
 Strand=Plus/Minus

Query  173      TCAAAACTTTCAACAACGGATCTCTTGGTTCTCGCATCGATGAAGAACGCAGCGAAATGC  232
                ||||||||||||||||||||||||||||||||||||||||||||||||||||||||||||
Sbjct  1008180  TCAAAACTTTCAACAACGGATCTCTTGGTTCTCGCATCGATGAAGAACGCAGCGAAATGC  1008121

Query  233      GATACGTAATATGAATTGCAGATATTCGTGAATCATCGAATCTTTGAACGCACATTGCGC  292
                |||| |||||||||||||||||| ||||||||||||||||||||||||||||||||||||
Sbjct  1008120  GATAAGTAATATGAATTGCAGATTTTCGTGAATCATCGAATCTTTGAACGCACATTGCGC  1008061

Query  293      CCTCTGGTATTCCGGAGGGCATGCCTGTTTGAGCGTCGTTTCTCCCTCAAACCGCTGGGT  352
                ||||||||||||| ||||||||||||||||||||||| |||||| |||||||| | ||||
Sbjct  1008060  CCTCTGGTATTCCAGAGGGCATGCCTGTTTGAGCGTCATTTCTCTCTCAAACCCCCGGGT  1008001

Query  353      TTGGTGTTGAGCAATAC  369
                ||||| |||||  ||||
Sbjct  1008000  TTGGTATTGAGTGATAC  1007984


 Score = 300 bits (162),  Expect = 3e-77
 Identities = 187/199 (94%), Gaps = 2/199 (1%)
 Strand=Plus/Minus

Query  173      TCAAAACTTTCAACAACGGATCTCTTGGTTCTCGCATCGATGAAGAACGCAGCGAAATGC  232
                ||||||||||||||||||||||||||||||||||||||||||||||||||||||||||||
Sbjct  1016534  TCAAAACTTTCAACAACGGATCTCTTGGTTCTCGCATCGATGAAGAACGCAGCGAAATGC  1016475

Query  233      GATACGTAATATGAATTGCAGATATTCGTGAATCATCGAATCTTTGAACGCACATTGCGC  292
                |||| |||||||||||||||||| ||||||||||||||||||||||||||||||||||||
Sbjct  1016474  GATAAGTAATATGAATTGCAGATTTTCGTGAATCATCGAATCTTTGAACGCACATTGCGC  1016415

Query  293      CCTCTGG-TATTCCGGAGGGCATGCCTGTTT-GAGCGTCGTTTCTCCCTCAAACCGCTGG  350
                ||||||| |||||| |||||||||||||||| ||||||| |||||| |||||||| | ||
Sbjct  1016414  CCTCTGGGTATTCCAGAGGGCATGCCTGTTTTGAGCGTCATTTCTCTCTCAAACCCCCGG  1016355

Query  351      GTTTGGTGTTGAGCAATAC  369
                ||||||| |||||  ||||
Sbjct  1016354  GTTTGGTATTGAGTGATAC  1016336


 Score = 71.3 bits (38),  Expect = 3e-08
 Identities = 38/38 (100%), Gaps = 0/38 (0%)
 Strand=Plus/Minus

Query  1        CAAGGTTTCCGTAGGTGAACCTGCGGAAGGATCATTAC  38
                ||||||||||||||||||||||||||||||||||||||
Sbjct  1008383  CAAGGTTTCCGTAGGTGAACCTGCGGAAGGATCATTAC  1008346


 Score = 71.3 bits (38),  Expect = 3e-08
 Identities = 38/38 (100%), Gaps = 0/38 (0%)
 Strand=Plus/Minus

Query  1        CAAGGTTTCCGTAGGTGAACCTGCGGAAGGATCATTAC  38
                ||||||||||||||||||||||||||||||||||||||
Sbjct  1016739  CAAGGTTTCCGTAGGTGAACCTGCGGAAGGATCATTAC  1016702


>NW_017566841.1 Babjeviella inositovora NRRL Y-12698 unplaced genomic scaffold 
BABINscaffold_4, whole genome shotgun sequence
Length=959320

 Score = 309 bits (167),  Expect = 6e-80
 Identities = 188/198 (95%), Gaps = 2/198 (1%)
 Strand=Plus/Plus

Query  167     TAATAGTCAAAACTTTCAACAACGGATCTCTTGGTTCTCGCATCGATGAAGAACGCAGCG  226
               ||||  ||||||||||||||||||||||||||||||||||||||||||||||||||||||
Sbjct  958805  TAATCTTCAAAACTTTCAACAACGGATCTCTTGGTTCTCGCATCGATGAAGAACGCAGCG  958864

Query  227     AAATGCGATACGTAATATGAATTGCAGATATTCGTGAATCATCGAATCTTTGAACGCACA  286
               |||||||||| |||||||||||||||||| ||||||||||||||||||||||||||||||
Sbjct  958865  AAATGCGATAAGTAATATGAATTGCAGATTTTCGTGAATCATCGAATCTTTGAACGCACA  958924

Query  287     TTGCGCCCTCTGGTATTCCGGAGGGCATGCCTGTTTGAGCGTCGTTTCTCCCTCAAACCG  346
               ||||||||||||||||||||| ||||||||||||||||||||| |||||| |||||||| 
Sbjct  958925  TTGCGCCCTCTGGTATTCCGGGGGGCATGCCTGTTTGAGCGTCATTTCTCTCTCAAACC-  958983

Query  347     CT-GGGTTTGGTGTTGAG  363
               || ||||||||| |||||
Sbjct  958984  CTCGGGTTTGGTATTGAG  959001


 Score = 73.1 bits (39),  Expect = 8e-09
 Identities = 41/42 (98%), Gaps = 0/42 (0%)
 Strand=Plus/Plus

Query  482     AACTTTGACCTCAAATCAGGTAGGACTACCCGCTGAACTTAA  523
               || |||||||||||||||||||||||||||||||||||||||
Sbjct  959172  AAGTTTGACCTCAAATCAGGTAGGACTACCCGCTGAACTTAA  959213


>QGOD01000262.1 Sarcodon sp. MG97 scaffold289_cov1430, whole genome shotgun sequence
Length=6324

 Score = 307 bits (166),  Expect = 2e-79
 Identities = 183/191 (96%), Gaps = 1/191 (1%)
 Strand=Plus/Plus

Query  173   TCAAAACTTTCAACAACGGATCTCTTGGTTCTCGCATCGATGAAGAACGCAGCGAAATGC  232
             ||||||||||||||||||||||||||||||||||||||||||||||||||||||||||||
Sbjct  2698  TCAAAACTTTCAACAACGGATCTCTTGGTTCTCGCATCGATGAAGAACGCAGCGAAATGC  2757

Query  233   GATACGTAATATGAATTGCAGATATTCGTGAATCATCGAATCTTTGAACGCACATTGCGC  292
             ||||||||||||||||||||||| ||||||||||||||||||||||||||||||||||||
Sbjct  2758  GATACGTAATATGAATTGCAGATTTTCGTGAATCATCGAATCTTTGAACGCACATTGCGC  2817

Query  293   CCTCTGGTATTCCGGAGGGCATGCCTGTTTGAGCGTCGTTTCTCCCTCAAACCGCTGGGT  352
             ||| |||||||||| |||||||||||||||||||||| |||||| ||||| ||||||| |
Sbjct  2818  CCTGTGGTATTCCGCAGGGCATGCCTGTTTGAGCGTCATTTCTCTCTCAAGCCGCTGGCT  2877

Query  353   TTGGTGTTGAG  363
             | |||||||||
Sbjct  2878  T-GGTGTTGAG  2887


 Score = 73.1 bits (39),  Expect = 8e-09
 Identities = 43/45 (96%), Gaps = 0/45 (0%)
 Strand=Plus/Plus

Query  479   TCAAACTTTGACCTCAAATCAGGTAGGACTACCCGCTGAACTTAA  523
             || || |||||||||||||||||||||||||||||||||||||||
Sbjct  2952  TCCAAGTTTGACCTCAAATCAGGTAGGACTACCCGCTGAACTTAA  2996


 Score = 69.4 bits (37),  Expect = 1e-07
 Identities = 37/37 (100%), Gaps = 0/37 (0%)
 Strand=Plus/Plus

Query  1     CAAGGTTTCCGTAGGTGAACCTGCGGAAGGATCATTA  37
             |||||||||||||||||||||||||||||||||||||
Sbjct  2598  CAAGGTTTCCGTAGGTGAACCTGCGGAAGGATCATTA  2634


>NBND01000012.1 Millerozyma farinosa strain KCTC 27753 contig12, whole genome 
shotgun sequence
Length=33375

 Score = 307 bits (166),  Expect = 2e-79
 Identities = 186/196 (95%), Gaps = 0/196 (0%)
 Strand=Plus/Minus

Query  173  TCAAAACTTTCAACAACGGATCTCTTGGTTCTCGCATCGATGAAGAACGCAGCGAAATGC  232
            ||||||||||||||||||||||||||||||||||||||||||||||||||||||||||||
Sbjct  425  TCAAAACTTTCAACAACGGATCTCTTGGTTCTCGCATCGATGAAGAACGCAGCGAAATGC  366

Query  233  GATACGTAATATGAATTGCAGATATTCGTGAATCATCGAATCTTTGAACGCACATTGCGC  292
            |||| |||||||||||||||||| ||||||||||||||||||||||||||||||||||||
Sbjct  365  GATAAGTAATATGAATTGCAGATTTTCGTGAATCATCGAATCTTTGAACGCACATTGCGC  306

Query  293  CCTCTGGTATTCCGGAGGGCATGCCTGTTTGAGCGTCGTTTCTCCCTCAAACCGCTGGGT  352
            ||| |||||||||  |||||||||||||||||||||| |||||| ||||||||||  |||
Sbjct  305  CCTTTGGTATTCCAAAGGGCATGCCTGTTTGAGCGTCATTTCTCTCTCAAACCGCAAGGT  246

Query  353  TTGGTGTTGAGCAATA  368
            |||||||||||| |||
Sbjct  245  TTGGTGTTGAGCGATA  230


 Score = 307 bits (166),  Expect = 2e-79
 Identities = 186/196 (95%), Gaps = 0/196 (0%)
 Strand=Plus/Minus

Query  173   TCAAAACTTTCAACAACGGATCTCTTGGTTCTCGCATCGATGAAGAACGCAGCGAAATGC  232
             ||||||||||||||||||||||||||||||||||||||||||||||||||||||||||||
Sbjct  8580  TCAAAACTTTCAACAACGGATCTCTTGGTTCTCGCATCGATGAAGAACGCAGCGAAATGC  8521

Query  233   GATACGTAATATGAATTGCAGATATTCGTGAATCATCGAATCTTTGAACGCACATTGCGC  292
             |||| |||||||||||||||||| ||||||||||||||||||||||||||||||||||||
Sbjct  8520  GATAAGTAATATGAATTGCAGATTTTCGTGAATCATCGAATCTTTGAACGCACATTGCGC  8461

Query  293   CCTCTGGTATTCCGGAGGGCATGCCTGTTTGAGCGTCGTTTCTCCCTCAAACCGCTGGGT  352
             ||| |||||||||  |||||||||||||||||||||| |||||| ||||||||||  |||
Sbjct  8460  CCTTTGGTATTCCAAAGGGCATGCCTGTTTGAGCGTCATTTCTCTCTCAAACCGCAAGGT  8401

Query  353   TTGGTGTTGAGCAATA  368
             |||||||||||| |||
Sbjct  8400  TTGGTGTTGAGCGATA  8385


 Score = 73.1 bits (39),  Expect = 8e-09
 Identities = 44/46 (96%), Gaps = 1/46 (2%)
 Strand=Plus/Minus

Query  1    CAAGGTTTCCGTAGGTGAACCTGCGGAAGGATCATTACTG-ATTTG  45
            |||||||||||||||||||||||||||||||||||||| | |||||
Sbjct  686  CAAGGTTTCCGTAGGTGAACCTGCGGAAGGATCATTACAGTATTTG  641


 Score = 73.1 bits (39),  Expect = 8e-09
 Identities = 44/46 (96%), Gaps = 1/46 (2%)
 Strand=Plus/Minus

Query  1     CAAGGTTTCCGTAGGTGAACCTGCGGAAGGATCATTACTG-ATTTG  45
             |||||||||||||||||||||||||||||||||||||| | |||||
Sbjct  8841  CAAGGTTTCCGTAGGTGAACCTGCGGAAGGATCATTACAGTATTTG  8796


>PPLR01000085.1 Teunomyces kruisii strain NRRL Y-17087 flattened_line_162, whole 
genome shotgun sequence
Length=6380

 Score = 307 bits (166),  Expect = 2e-79
 Identities = 183/191 (96%), Gaps = 1/191 (1%)
 Strand=Plus/Plus

Query  173   TCAAAACTTTCAACAACGGATCTCTTGGTTCTCGCATCGATGAAGAACGCAGCGAAATGC  232
             ||||||||||||||||||||||||||||||||||||||||||||||||||||||||||||
Sbjct  2314  TCAAAACTTTCAACAACGGATCTCTTGGTTCTCGCATCGATGAAGAACGCAGCGAAATGC  2373

Query  233   GATACGTAATATGAATTGCAGATATTCGTGAATCATCGAATCTTTGAACGCACATTGCGC  292
             ||||||||||||||||||||||| ||||||||||||||||||||||||||||||||||||
Sbjct  2374  GATACGTAATATGAATTGCAGATTTTCGTGAATCATCGAATCTTTGAACGCACATTGCGC  2433

Query  293   CCTCTGGTATTCCGGAGGGCATGCCTGTTTGAGCGTCGTTTCTCCCTCAAACCGCTGGGT  352
             ||| |||||||||| |||||||||||||||||||||| |||||| ||||| ||||||| |
Sbjct  2434  CCTGTGGTATTCCGCAGGGCATGCCTGTTTGAGCGTCATTTCTCTCTCAAGCCGCTGGCT  2493

Query  353   TTGGTGTTGAG  363
             | |||||||||
Sbjct  2494  T-GGTGTTGAG  2503


 Score = 73.1 bits (39),  Expect = 8e-09
 Identities = 43/45 (96%), Gaps = 0/45 (0%)
 Strand=Plus/Plus

Query  479   TCAAACTTTGACCTCAAATCAGGTAGGACTACCCGCTGAACTTAA  523
             || || |||||||||||||||||||||||||||||||||||||||
Sbjct  2568  TCCAAGTTTGACCTCAAATCAGGTAGGACTACCCGCTGAACTTAA  2612


 Score = 69.4 bits (37),  Expect = 1e-07
 Identities = 37/37 (100%), Gaps = 0/37 (0%)
 Strand=Plus/Plus

Query  1     CAAGGTTTCCGTAGGTGAACCTGCGGAAGGATCATTA  37
             |||||||||||||||||||||||||||||||||||||
Sbjct  2208  CAAGGTTTCCGTAGGTGAACCTGCGGAAGGATCATTA  2244


>PPLN02000030.1 Cephaloascus fragrans strain NRRL Y-6742 NODE_30_length_77561_cov_103.49_ID_59, 
whole genome shotgun sequence
Length=77561

 Score = 305 bits (165),  Expect = 7e-79
 Identities = 187/198 (94%), Gaps = 0/198 (0%)
 Strand=Plus/Minus

Query  173   TCAAAACTTTCAACAACGGATCTCTTGGTTCTCGCATCGATGAAGAACGCAGCGAAATGC  232
             ||||||||||||||||||||||||||||||||||||||||||||||||||||||||||||
Sbjct  4033  TCAAAACTTTCAACAACGGATCTCTTGGTTCTCGCATCGATGAAGAACGCAGCGAAATGC  3974

Query  233   GATACGTAATATGAATTGCAGATATTCGTGAATCATCGAATCTTTGAACGCACATTGCGC  292
             |||| ||| | |||||||||||| ||||||||||||||||||||||||||||||||||||
Sbjct  3973  GATAAGTATTGTGAATTGCAGATTTTCGTGAATCATCGAATCTTTGAACGCACATTGCGC  3914

Query  293   CCTCTGGTATTCCGGAGGGCATGCCTGTTTGAGCGTCGTTTCTCCCTCAAACCGCTGGGT  352
             ||||||||||||||||||||||||||||||||||||| |||||| ||||||||  |||||
Sbjct  3913  CCTCTGGTATTCCGGAGGGCATGCCTGTTTGAGCGTCATTTCTCTCTCAAACCTTTGGGT  3854

Query  353   TTGGTGTTGAGCAATACG  370
             ||||| ||||||  ||||
Sbjct  3853  TTGGTATTGAGCGCTACG  3836


 Score = 71.3 bits (38),  Expect = 3e-08
 Identities = 38/38 (100%), Gaps = 0/38 (0%)
 Strand=Plus/Minus

Query  486   TTGACCTCAAATCAGGTAGGACTACCCGCTGAACTTAA  523
             ||||||||||||||||||||||||||||||||||||||
Sbjct  3674  TTGACCTCAAATCAGGTAGGACTACCCGCTGAACTTAA  3637


 Score = 71.3 bits (38),  Expect = 3e-08
 Identities = 38/38 (100%), Gaps = 0/38 (0%)
 Strand=Plus/Minus

Query  1     CAAGGTTTCCGTAGGTGAACCTGCGGAAGGATCATTAC  38
             ||||||||||||||||||||||||||||||||||||||
Sbjct  4263  CAAGGTTTCCGTAGGTGAACCTGCGGAAGGATCATTAC  4226


>PPOS02000018.1 Debaryomyces maramus strain NRRL Y-2171 NODE_18_length_7339_cov_573.431_ID_2605, 
whole genome shotgun sequence
Length=7339

 Score = 303 bits (164),  Expect = 3e-78
 Identities = 186/197 (94%), Gaps = 0/197 (0%)
 Strand=Plus/Minus

Query  173   TCAAAACTTTCAACAACGGATCTCTTGGTTCTCGCATCGATGAAGAACGCAGCGAAATGC  232
             ||||||||||||||||||||||||||||||||||||||||||||||||||||||||||||
Sbjct  4126  TCAAAACTTTCAACAACGGATCTCTTGGTTCTCGCATCGATGAAGAACGCAGCGAAATGC  4067

Query  233   GATACGTAATATGAATTGCAGATATTCGTGAATCATCGAATCTTTGAACGCACATTGCGC  292
             |||| |||||||||||||||||| ||||||||||||||||||||||||||||||||||||
Sbjct  4066  GATAAGTAATATGAATTGCAGATTTTCGTGAATCATCGAATCTTTGAACGCACATTGCGC  4007

Query  293   CCTCTGGTATTCCGGAGGGCATGCCTGTTTGAGCGTCGTTTCTCCCTCAAACCGCTGGGT  352
             ||||||||||||| ||||||||||||||||||||||| |||||| ||||||||   ||||
Sbjct  4006  CCTCTGGTATTCCAGAGGGCATGCCTGTTTGAGCGTCATTTCTCTCTCAAACCTTCGGGT  3947

Query  353   TTGGTGTTGAGCAATAC  369
             ||||| |||||  ||||
Sbjct  3946  TTGGTTTTGAGTGATAC  3930


 Score = 73.1 bits (39),  Expect = 8e-09
 Identities = 39/39 (100%), Gaps = 0/39 (0%)
 Strand=Plus/Minus

Query  485   TTTGACCTCAAATCAGGTAGGACTACCCGCTGAACTTAA  523
             |||||||||||||||||||||||||||||||||||||||
Sbjct  3771  TTTGACCTCAAATCAGGTAGGACTACCCGCTGAACTTAA  3733


 Score = 71.3 bits (38),  Expect = 3e-08
 Identities = 38/38 (100%), Gaps = 0/38 (0%)
 Strand=Plus/Minus

Query  1     CAAGGTTTCCGTAGGTGAACCTGCGGAAGGATCATTAC  38
             ||||||||||||||||||||||||||||||||||||||
Sbjct  4358  CAAGGTTTCCGTAGGTGAACCTGCGGAAGGATCATTAC  4321


>JAHKSL010001529.1 Ogataea polymorpha x Ogataea parapolymorpha isolate CBS 1977 
Opoly_CBS1977_tig00000057, whole genome shotgun sequence
Length=55640

 Score = 303 bits (164),  Expect = 3e-78
 Identities = 187/198 (94%), Gaps = 2/198 (1%)
 Strand=Plus/Minus

Query  173   TCAAAACTTTCAACAACGGATCTCTTGGTTCTCGCATCGATGAAGAACGCAGCGAAATGC  232
             ||||||||||||||||||||||||||||||||||||||||||||||||||||||||||||
Sbjct  6005  TCAAAACTTTCAACAACGGATCTCTTGGTTCTCGCATCGATGAAGAACGCAGCGAAATGC  5946

Query  233   GATACGTAATATGAATTGCAGATATTCGTGAATCATCGAATCTTTGAACGCACATTGCGC  292
             |||||||||| |||||||||||| |||||||||||| |||||||||||||||||||||||
Sbjct  5945  GATACGTAATGTGAATTGCAGATTTTCGTGAATCATTGAATCTTTGAACGCACATTGCGC  5886

Query  293   CCTCTGGTATTCCGGAGGGCATGCCTGTTTGAGCGTCGTTTCTCCCTCAAACCGCT-GGG  351
             ||||||||||||| ||||||||||||||||||||||| |||| | |||||||| || |||
Sbjct  5885  CCTCTGGTATTCCAGAGGGCATGCCTGTTTGAGCGTCATTTCCCTCTCAAACC-CTCGGG  5827

Query  352   TTTGGTGTTGAGCAATAC  369
             ||||||| || |||||||
Sbjct  5826  TTTGGTGATGGGCAATAC  5809


 Score = 303 bits (164),  Expect = 3e-78
 Identities = 203/221 (92%), Gaps = 5/221 (2%)
 Strand=Plus/Minus

Query  173    TCAAAACTTTCAACAACGGATCTCTTGGTTCTCGCATCGATGAAGAACGCAGCGAAATGC  232
              ||||||||||||||||||||||||||||||||||||||||||||||||||||||||||||
Sbjct  14069  TCAAAACTTTCAACAACGGATCTCTTGGTTCTCGCATCGATGAAGAACGCAGCGAAATGC  14010

Query  233    GATACGTAATATGAATTGCAGATATTCGTGAATCATCGAATCTTTGAACGCACATTGCGC  292
              |||||||||| |||||||||||| |||||||||||| |||||||||||||||||||||||
Sbjct  14009  GATACGTAATGTGAATTGCAGATTTTCGTGAATCATTGAATCTTTGAACGCACATTGCGC  13950

Query  293    CCTCTGGTATTCCGGAGGGCATGCCTGTTTGAGCGTCGTTTCTCCCTCAAACCGCTGGGT  352
              ||||||||||||| ||||||||||||||||||||||| |||| | |||||||| | ||||
Sbjct  13949  CCTCTGGTATTCCAGAGGGCATGCCTGTTTGAGCGTCATTTCCCTCTCAAACCCCCGGGT  13890

Query  353    TTGGTGTTGAGCAATACGA-C-T-TG-G-GTTTGCTTGAAA  388
              |||||| || |||||||   | | || | ||||||||||||
Sbjct  13889  TTGGTGATGGGCAATACTCTCGTCTGAGAGTTTGCTTGAAA  13849


 Score = 303 bits (164),  Expect = 3e-78
 Identities = 187/198 (94%), Gaps = 2/198 (1%)
 Strand=Plus/Minus

Query  173    TCAAAACTTTCAACAACGGATCTCTTGGTTCTCGCATCGATGAAGAACGCAGCGAAATGC  232
              ||||||||||||||||||||||||||||||||||||||||||||||||||||||||||||
Sbjct  46396  TCAAAACTTTCAACAACGGATCTCTTGGTTCTCGCATCGATGAAGAACGCAGCGAAATGC  46337

Query  233    GATACGTAATATGAATTGCAGATATTCGTGAATCATCGAATCTTTGAACGCACATTGCGC  292
              |||||||||| |||||||||||| |||||||||||| |||||||||||||||||||||||
Sbjct  46336  GATACGTAATGTGAATTGCAGATTTTCGTGAATCATTGAATCTTTGAACGCACATTGCGC  46277

Query  293    CCTCTGGTATTCCGGAGGGCATGCCTGTTTGAGCGTCGTTTCTCCCTCAAACCGCT-GGG  351
              ||||||||||||| ||||||||||||||||||||||| |||| | |||||||| || |||
Sbjct  46276  CCTCTGGTATTCCAGAGGGCATGCCTGTTTGAGCGTCATTTCCCTCTCAAACC-CTCGGG  46218

Query  352    TTTGGTGTTGAGCAATAC  369
              ||||||| || |||||||
Sbjct  46217  TTTGGTGATGGGCAATAC  46200


 Score = 300 bits (162),  Expect = 3e-77
 Identities = 186/197 (94%), Gaps = 3/197 (2%)
 Strand=Plus/Minus

Query  173    TCAAAACTTTCAACAACGGATCTCTTGGTTCTCGCATCGATGAAGAACGCAGCGAAATGC  232
              ||||||||||||||||||||||||||||||||||||||||||||||||||||||||||||
Sbjct  22134  TCAAAACTTTCAACAACGGATCTCTTGGTTCTCGCATCGATGAAGAACGCAGCGAAATGC  22075

Query  233    GATACGTAATATGAATTGCAGATATTCGTGAATCATCGAATCTTTGAACGCACATTGCGC  292
              |||||||||| |||||||||||| |||||||||||| |||||||||||||||||||||||
Sbjct  22074  GATACGTAATGTGAATTGCAGATTTTCGTGAATCATTGAATCTTTGAACGCACATTGCGC  22015

Query  293    CCTCTGGTATTCCGGAGGGCATGCCTGTTTGAGCGTCGTTTCTCCCTCAAACCGCTGGGT  352
              ||||||||||||| ||||||||||||||||||||||| |||| | |||||||| || |||
Sbjct  22014  CCTCTGGTATTCCAGAGGGCATGCCTGTTTGAGCGTCATTTC-CTCTCAAACC-CT-GGT  21958

Query  353    TTGGTGTTGAGCAATAC  369
              |||||| || |||||||
Sbjct  21957  TTGGTGATGGGCAATAC  21941


 Score = 300 bits (162),  Expect = 3e-77
 Identities = 186/197 (94%), Gaps = 3/197 (2%)
 Strand=Plus/Minus

Query  173    TCAAAACTTTCAACAACGGATCTCTTGGTTCTCGCATCGATGAAGAACGCAGCGAAATGC  232
              ||||||||||||||||||||||||||||||||||||||||||||||||||||||||||||
Sbjct  30216  TCAAAACTTTCAACAACGGATCTCTTGGTTCTCGCATCGATGAAGAACGCAGCGAAATGC  30157

Query  233    GATACGTAATATGAATTGCAGATATTCGTGAATCATCGAATCTTTGAACGCACATTGCGC  292
              |||||||||| |||||||||||| |||||||||||| |||||||||||||||||||||||
Sbjct  30156  GATACGTAATGTGAATTGCAGATTTTCGTGAATCATTGAATCTTTGAACGCACATTGCGC  30097

Query  293    CCTCTGGTATTCCGGAGGGCATGCCTGTTTGAGCGTCGTTTCTCCCTCAAACCGCTGGGT  352
              ||||||||||||| ||||||||||||||||||||||| |||| | |||||||| || |||
Sbjct  30096  CCTCTGGTATTCCAGAGGGCATGCCTGTTTGAGCGTCATTTC-CTCTCAAACC-CT-GGT  30040

Query  353    TTGGTGTTGAGCAATAC  369
              |||||| || |||||||
Sbjct  30039  TTGGTGATGGGCAATAC  30023


 Score = 300 bits (162),  Expect = 3e-77
 Identities = 186/197 (94%), Gaps = 3/197 (2%)
 Strand=Plus/Minus

Query  173    TCAAAACTTTCAACAACGGATCTCTTGGTTCTCGCATCGATGAAGAACGCAGCGAAATGC  232
              ||||||||||||||||||||||||||||||||||||||||||||||||||||||||||||
Sbjct  38306  TCAAAACTTTCAACAACGGATCTCTTGGTTCTCGCATCGATGAAGAACGCAGCGAAATGC  38247

Query  233    GATACGTAATATGAATTGCAGATATTCGTGAATCATCGAATCTTTGAACGCACATTGCGC  292
              |||||||||| |||||||||||| |||||||||||| |||||||||||||||||||||||
Sbjct  38246  GATACGTAATGTGAATTGCAGATTTTCGTGAATCATTGAATCTTTGAACGCACATTGCGC  38187

Query  293    CCTCTGGTATTCCGGAGGGCATGCCTGTTTGAGCGTCGTTTCTCCCTCAAACCGCTGGGT  352
              ||||||||||||| ||||||||||||||||||||||| |||| | |||||||| || |||
Sbjct  38186  CCTCTGGTATTCCAGAGGGCATGCCTGTTTGAGCGTCATTTC-CTCTCAAACC-CT-GGT  38130

Query  353    TTGGTGTTGAGCAATAC  369
              |||||| || |||||||
Sbjct  38129  TTGGTGATGGGCAATAC  38113


 Score = 294 bits (159),  Expect = 2e-75
 Identities = 185/197 (94%), Gaps = 3/197 (2%)
 Strand=Plus/Minus

Query  173    TCAAAACTTTCAACAACGGATCTCTTGGTTCTCGCATCGATGAAGAACGCAGCGAAATGC  232
              ||||||||||||||||||||||||||||||||||||||||||||||||||||||||||||
Sbjct  54498  TCAAAACTTTCAACAACGGATCTCTTGGTTCTCGCATCGATGAAGAACGCAGCGAAATGC  54439

Query  233    GATACGTAATATGAATTGCAGATATTCGTGAATCATCGAATCTTTGAACGCACATTGCGC  292
              |||||||||| |||||||||||| |||||||||||| |||||||||||||||||||||||
Sbjct  54438  GATACGTAATGTGAATTGCAGATTTTCGTGAATCATTGAATCTTTGAACGCACATTGCGC  54379

Query  293    CCTCTGGTATTCCGGAGGGCATGCCTGTTTGAGCGTCGTTTCTCCCTCAAACCGCTGGGT  352
              ||||||||||||| ||||||||||||||||||||||| |||| | |||||||| ||  ||
Sbjct  54378  CCTCTGGTATTCCAGAGGGCATGCCTGTTTGAGCGTCATTTC-CTCTCAAACC-CTC-GT  54322

Query  353    TTGGTGTTGAGCAATAC  369
              |||||| || |||||||
Sbjct  54321  TTGGTGATGGGCAATAC  54305


 Score = 71.3 bits (38),  Expect = 3e-08
 Identities = 38/38 (100%), Gaps = 0/38 (0%)
 Strand=Plus/Minus

Query  1     CAAGGTTTCCGTAGGTGAACCTGCGGAAGGATCATTAC  38
             ||||||||||||||||||||||||||||||||||||||
Sbjct  6337  CAAGGTTTCCGTAGGTGAACCTGCGGAAGGATCATTAC  6300


 Score = 71.3 bits (38),  Expect = 3e-08
 Identities = 38/38 (100%), Gaps = 0/38 (0%)
 Strand=Plus/Minus

Query  1      CAAGGTTTCCGTAGGTGAACCTGCGGAAGGATCATTAC  38
              ||||||||||||||||||||||||||||||||||||||
Sbjct  14406  CAAGGTTTCCGTAGGTGAACCTGCGGAAGGATCATTAC  14369


 Score = 71.3 bits (38),  Expect = 3e-08
 Identities = 38/38 (100%), Gaps = 0/38 (0%)
 Strand=Plus/Minus

Query  1      CAAGGTTTCCGTAGGTGAACCTGCGGAAGGATCATTAC  38
              ||||||||||||||||||||||||||||||||||||||
Sbjct  22471  CAAGGTTTCCGTAGGTGAACCTGCGGAAGGATCATTAC  22434


 Score = 71.3 bits (38),  Expect = 3e-08
 Identities = 38/38 (100%), Gaps = 0/38 (0%)
 Strand=Plus/Minus

Query  1      CAAGGTTTCCGTAGGTGAACCTGCGGAAGGATCATTAC  38
              ||||||||||||||||||||||||||||||||||||||
Sbjct  30553  CAAGGTTTCCGTAGGTGAACCTGCGGAAGGATCATTAC  30516


 Score = 71.3 bits (38),  Expect = 3e-08
 Identities = 38/38 (100%), Gaps = 0/38 (0%)
 Strand=Plus/Minus

Query  1      CAAGGTTTCCGTAGGTGAACCTGCGGAAGGATCATTAC  38
              ||||||||||||||||||||||||||||||||||||||
Sbjct  38643  CAAGGTTTCCGTAGGTGAACCTGCGGAAGGATCATTAC  38606


 Score = 71.3 bits (38),  Expect = 3e-08
 Identities = 38/38 (100%), Gaps = 0/38 (0%)
 Strand=Plus/Minus

Query  1      CAAGGTTTCCGTAGGTGAACCTGCGGAAGGATCATTAC  38
              ||||||||||||||||||||||||||||||||||||||
Sbjct  46731  CAAGGTTTCCGTAGGTGAACCTGCGGAAGGATCATTAC  46694


 Score = 71.3 bits (38),  Expect = 3e-08
 Identities = 38/38 (100%), Gaps = 0/38 (0%)
 Strand=Plus/Minus

Query  1      CAAGGTTTCCGTAGGTGAACCTGCGGAAGGATCATTAC  38
              ||||||||||||||||||||||||||||||||||||||
Sbjct  54830  CAAGGTTTCCGTAGGTGAACCTGCGGAAGGATCATTAC  54793


>JAHKSL010001528.1 Ogataea polymorpha x Ogataea parapolymorpha isolate CBS 1977 
Opoly_CBS1977_tig00000056, whole genome shotgun sequence
Length=181163

 Score = 303 bits (164),  Expect = 3e-78
 Identities = 187/198 (94%), Gaps = 2/198 (1%)
 Strand=Plus/Plus

Query  173    TCAAAACTTTCAACAACGGATCTCTTGGTTCTCGCATCGATGAAGAACGCAGCGAAATGC  232
              ||||||||||||||||||||||||||||||||||||||||||||||||||||||||||||
Sbjct  13457  TCAAAACTTTCAACAACGGATCTCTTGGTTCTCGCATCGATGAAGAACGCAGCGAAATGC  13516

Query  233    GATACGTAATATGAATTGCAGATATTCGTGAATCATCGAATCTTTGAACGCACATTGCGC  292
              |||||||||| |||||||||||| |||||||||||| |||||||||||||||||||||||
Sbjct  13517  GATACGTAATGTGAATTGCAGATTTTCGTGAATCATTGAATCTTTGAACGCACATTGCGC  13576

Query  293    CCTCTGGTATTCCGGAGGGCATGCCTGTTTGAGCGTCGTTTCTCCCTCAAACCGCT-GGG  351
              ||||||||||||| ||||||||||||||||||||||| |||| | |||||||| || |||
Sbjct  13577  CCTCTGGTATTCCAGAGGGCATGCCTGTTTGAGCGTCATTTCCCTCTCAAACC-CTCGGG  13635

Query  352    TTTGGTGTTGAGCAATAC  369
              ||||||| || |||||||
Sbjct  13636  TTTGGTGATGGGCAATAC  13653


 Score = 303 bits (164),  Expect = 3e-78
 Identities = 187/198 (94%), Gaps = 2/198 (1%)
 Strand=Plus/Plus

Query  173    TCAAAACTTTCAACAACGGATCTCTTGGTTCTCGCATCGATGAAGAACGCAGCGAAATGC  232
              ||||||||||||||||||||||||||||||||||||||||||||||||||||||||||||
Sbjct  21563  TCAAAACTTTCAACAACGGATCTCTTGGTTCTCGCATCGATGAAGAACGCAGCGAAATGC  21622

Query  233    GATACGTAATATGAATTGCAGATATTCGTGAATCATCGAATCTTTGAACGCACATTGCGC  292
              |||||||||| |||||||||||| |||||||||||| |||||||||||||||||||||||
Sbjct  21623  GATACGTAATGTGAATTGCAGATTTTCGTGAATCATTGAATCTTTGAACGCACATTGCGC  21682

Query  293    CCTCTGGTATTCCGGAGGGCATGCCTGTTTGAGCGTCGTTTCTCCCTCAAACCGCT-GGG  351
              ||||||||||||| ||||||||||||||||||||||| |||| | |||||||| || |||
Sbjct  21683  CCTCTGGTATTCCAGAGGGCATGCCTGTTTGAGCGTCATTTCCCTCTCAAACC-CTCGGG  21741

Query  352    TTTGGTGTTGAGCAATAC  369
              ||||||| || |||||||
Sbjct  21742  TTTGGTGATGGGCAATAC  21759


 Score = 291 bits (157),  Expect = 2e-74
 Identities = 185/198 (93%), Gaps = 4/198 (2%)
 Strand=Plus/Plus

Query  173   TCAAAACTTTCAACAACGGATCTCTTGGTTCTCGCATCGATGAAGAACGCAGCGAAATGC  232
             ||||||||||||||||||||||||||||||||||||||||||||||||||||||||||||
Sbjct  5334  TCAAAACTTTCAACAACGGATCTCTTGGTTCTCGCATCGATGAAGAACGCAGCGAAATGC  5393

Query  233   GATACGTAATATGAATTGCAGATATTCGTGAATCATCGAATCTTTGAACGCACATTGCGC  292
             |||||||||| |||||||||||| |||||||||||| |||||||||||||||||||||||
Sbjct  5394  GATACGTAATGTGAATTGCAGATTTTCGTGAATCATTGAATCTTTGAACGCACATTGCGC  5453

Query  293   CCTCTGGTATTCCGGAGGGCATGCCTGTTTGAGCGTCGTTTCTCCCTCAAACCGCT-GGG  351
             ||||||||||||  ||||||||||||| ||||||||| |||| | |||||||| || |||
Sbjct  5454  CCTCTGGTATTCA-GAGGGCATGCCTG-TTGAGCGTCATTTCCCTCTCAAACC-CTCGGG  5510

Query  352   TTTGGTGTTGAGCAATAC  369
             ||||||| || |||||||
Sbjct  5511  TTTGGTGATGGGCAATAC  5528


 Score = 71.3 bits (38),  Expect = 3e-08
 Identities = 38/38 (100%), Gaps = 0/38 (0%)
 Strand=Plus/Plus

Query  1     CAAGGTTTCCGTAGGTGAACCTGCGGAAGGATCATTAC  38
             ||||||||||||||||||||||||||||||||||||||
Sbjct  5002  CAAGGTTTCCGTAGGTGAACCTGCGGAAGGATCATTAC  5039


 Score = 71.3 bits (38),  Expect = 3e-08
 Identities = 38/38 (100%), Gaps = 0/38 (0%)
 Strand=Plus/Plus

Query  1      CAAGGTTTCCGTAGGTGAACCTGCGGAAGGATCATTAC  38
              ||||||||||||||||||||||||||||||||||||||
Sbjct  13120  CAAGGTTTCCGTAGGTGAACCTGCGGAAGGATCATTAC  13157


 Score = 71.3 bits (38),  Expect = 3e-08
 Identities = 38/38 (100%), Gaps = 0/38 (0%)
 Strand=Plus/Plus

Query  1      CAAGGTTTCCGTAGGTGAACCTGCGGAAGGATCATTAC  38
              ||||||||||||||||||||||||||||||||||||||
Sbjct  21230  CAAGGTTTCCGTAGGTGAACCTGCGGAAGGATCATTAC  21267


>JAHKSL010001527.1 Ogataea polymorpha x Ogataea parapolymorpha isolate CBS 1977 
Opoly_CBS1977_tig00000055, whole genome shotgun sequence
Length=84998

 Score = 303 bits (164),  Expect = 3e-78
 Identities = 187/198 (94%), Gaps = 2/198 (1%)
 Strand=Plus/Minus

Query  173    TCAAAACTTTCAACAACGGATCTCTTGGTTCTCGCATCGATGAAGAACGCAGCGAAATGC  232
              ||||||||||||||||||||||||||||||||||||||||||||||||||||||||||||
Sbjct  13441  TCAAAACTTTCAACAACGGATCTCTTGGTTCTCGCATCGATGAAGAACGCAGCGAAATGC  13382

Query  233    GATACGTAATATGAATTGCAGATATTCGTGAATCATCGAATCTTTGAACGCACATTGCGC  292
              |||||||||| |||||||||||| |||||||||||| |||||||||||||||||||||||
Sbjct  13381  GATACGTAATGTGAATTGCAGATTTTCGTGAATCATTGAATCTTTGAACGCACATTGCGC  13322

Query  293    CCTCTGGTATTCCGGAGGGCATGCCTGTTTGAGCGTCGTTTCTCCCTCAAACCGCT-GGG  351
              ||||||||||||| ||||||||||||||||||||||| |||| | |||||||| || |||
Sbjct  13321  CCTCTGGTATTCCAGAGGGCATGCCTGTTTGAGCGTCATTTCCCTCTCAAACC-CTCGGG  13263

Query  352    TTTGGTGTTGAGCAATAC  369
              ||||||| || |||||||
Sbjct  13262  TTTGGTGATGGGCAATAC  13245


 Score = 303 bits (164),  Expect = 3e-78
 Identities = 188/199 (94%), Gaps = 3/199 (2%)
 Strand=Plus/Minus

Query  173    TCAAAACTTTCAACAACGGATCTCTTGGTTCTCGCATCGATGAAGAACGCAGCGAAATGC  232
              ||||||||||||||||||||||||||||||||||||||||||||||||||||||||||||
Sbjct  21549  TCAAAACTTTCAACAACGGATCTCTTGGTTCTCGCATCGATGAAGAACGCAGCGAAATGC  21490

Query  233    GATACGTAATATGAATTGCAGATATTCGTGAATCATCGAATCTTTGAACGCACATTGCGC  292
              |||||||||| |||||||||||| |||||||||||| |||||||||||||||||||||||
Sbjct  21489  GATACGTAATGTGAATTGCAGATTTTCGTGAATCATTGAATCTTTGAACGCACATTGCGC  21430

Query  293    CCTCTGGTATTCCGGAGGGCATGCCTGTTTGAGCGTCGTTTCTCC-CTCAAACCGCT-GG  350
              ||||||||||||| ||||||||||||||||||||||| |||| || |||||||| || ||
Sbjct  21429  CCTCTGGTATTCCAGAGGGCATGCCTGTTTGAGCGTCATTTCCCCTCTCAAACC-CTCGG  21371

Query  351    GTTTGGTGTTGAGCAATAC  369
              |||||||| || |||||||
Sbjct  21370  GTTTGGTGATGGGCAATAC  21352


 Score = 291 bits (157),  Expect = 2e-74
 Identities = 185/198 (93%), Gaps = 4/198 (2%)
 Strand=Plus/Minus

Query  173   TCAAAACTTTCAACAACGGATCTCTTGGTTCTCGCATCGATGAAGAACGCAGCGAAATGC  232
             ||||||||||||||||||||||||||||||||||||||||||||||||||||||||||||
Sbjct  5330  TCAAAACTTTCAACAACGGATCTCTTGGTTCTCGCATCGATGAAGAACGCAGCGAAATGC  5271

Query  233   GATACGTAATATGAATTGCAGATATTCGTGAATCATCGAATCTTTGAACGCACATTGCGC  292
             |||||||||| |||||||||||| |||||||||||| |||||||||||||||||||||||
Sbjct  5270  GATACGTAATGTGAATTGCAGATTTTCGTGAATCATTGAATCTTTGAACGCACATTGCGC  5211

Query  293   CCTCTGGTATTCCGGAGGGCATGCCTGTTTGAGCGTCGTTTCTCCCTCAAACCGCT-GGG  351
             |||||||||||| | |||||||||||||| ||||||| |||| | |||||||| || |||
Sbjct  5210  CCTCTGGTATTCAG-AGGGCATGCCTGTT-GAGCGTCATTTCCCTCTCAAACC-CTCGGG  5154

Query  352   TTTGGTGTTGAGCAATAC  369
             ||||||| || |||||||
Sbjct  5153  TTTGGTGATGGGCAATAC  5136


 Score = 71.3 bits (38),  Expect = 3e-08
 Identities = 38/38 (100%), Gaps = 0/38 (0%)
 Strand=Plus/Minus

Query  1     CAAGGTTTCCGTAGGTGAACCTGCGGAAGGATCATTAC  38
             ||||||||||||||||||||||||||||||||||||||
Sbjct  5662  CAAGGTTTCCGTAGGTGAACCTGCGGAAGGATCATTAC  5625


 Score = 71.3 bits (38),  Expect = 3e-08
 Identities = 38/38 (100%), Gaps = 0/38 (0%)
 Strand=Plus/Minus

Query  1      CAAGGTTTCCGTAGGTGAACCTGCGGAAGGATCATTAC  38
              ||||||||||||||||||||||||||||||||||||||
Sbjct  13775  CAAGGTTTCCGTAGGTGAACCTGCGGAAGGATCATTAC  13738


 Score = 71.3 bits (38),  Expect = 3e-08
 Identities = 38/38 (100%), Gaps = 0/38 (0%)
 Strand=Plus/Minus

Query  1      CAAGGTTTCCGTAGGTGAACCTGCGGAAGGATCATTAC  38
              ||||||||||||||||||||||||||||||||||||||
Sbjct  21883  CAAGGTTTCCGTAGGTGAACCTGCGGAAGGATCATTAC  21846


>JAHKSL010001524.1 Ogataea polymorpha x Ogataea parapolymorpha isolate CBS 1977 
Opoly_CBS1977_tig00000050, whole genome shotgun sequence
Length=69696

 Score = 303 bits (164),  Expect = 3e-78
 Identities = 187/198 (94%), Gaps = 2/198 (1%)
 Strand=Plus/Plus

Query  173    TCAAAACTTTCAACAACGGATCTCTTGGTTCTCGCATCGATGAAGAACGCAGCGAAATGC  232
              ||||||||||||||||||||||||||||||||||||||||||||||||||||||||||||
Sbjct  15695  TCAAAACTTTCAACAACGGATCTCTTGGTTCTCGCATCGATGAAGAACGCAGCGAAATGC  15754

Query  233    GATACGTAATATGAATTGCAGATATTCGTGAATCATCGAATCTTTGAACGCACATTGCGC  292
              |||||||||| |||||||||||| |||||||||||| |||||||||||||||||||||||
Sbjct  15755  GATACGTAATGTGAATTGCAGATTTTCGTGAATCATTGAATCTTTGAACGCACATTGCGC  15814

Query  293    CCTCTGGTATTCCGGAGGGCATGCCTGTTTGAGCGTCGTTTCTCCCTCAAACCGCT-GGG  351
              ||||||||||||| ||||||||||||||||||||||| |||| | |||||||| || |||
Sbjct  15815  CCTCTGGTATTCCAGAGGGCATGCCTGTTTGAGCGTCATTTCCCTCTCAAACC-CTCGGG  15873

Query  352    TTTGGTGTTGAGCAATAC  369
              ||||||| || |||||||
Sbjct  15874  TTTGGTGATGGGCAATAC  15891


 Score = 303 bits (164),  Expect = 3e-78
 Identities = 187/198 (94%), Gaps = 2/198 (1%)
 Strand=Plus/Plus

Query  173    TCAAAACTTTCAACAACGGATCTCTTGGTTCTCGCATCGATGAAGAACGCAGCGAAATGC  232
              ||||||||||||||||||||||||||||||||||||||||||||||||||||||||||||
Sbjct  31884  TCAAAACTTTCAACAACGGATCTCTTGGTTCTCGCATCGATGAAGAACGCAGCGAAATGC  31943

Query  233    GATACGTAATATGAATTGCAGATATTCGTGAATCATCGAATCTTTGAACGCACATTGCGC  292
              |||||||||| |||||||||||| |||||||||||| |||||||||||||||||||||||
Sbjct  31944  GATACGTAATGTGAATTGCAGATTTTCGTGAATCATTGAATCTTTGAACGCACATTGCGC  32003

Query  293    CCTCTGGTATTCCGGAGGGCATGCCTGTTTGAGCGTCGTTTCTCCCTCAAACCGCT-GGG  351
              ||||||||||||| ||||||||||||||||||||||| |||| | |||||||| || |||
Sbjct  32004  CCTCTGGTATTCCAGAGGGCATGCCTGTTTGAGCGTCATTTCCCTCTCAAACC-CTCGGG  32062

Query  352    TTTGGTGTTGAGCAATAC  369
              ||||||| || |||||||
Sbjct  32063  TTTGGTGATGGGCAATAC  32080


 Score = 303 bits (164),  Expect = 3e-78
 Identities = 187/198 (94%), Gaps = 2/198 (1%)
 Strand=Plus/Plus

Query  173    TCAAAACTTTCAACAACGGATCTCTTGGTTCTCGCATCGATGAAGAACGCAGCGAAATGC  232
              ||||||||||||||||||||||||||||||||||||||||||||||||||||||||||||
Sbjct  39973  TCAAAACTTTCAACAACGGATCTCTTGGTTCTCGCATCGATGAAGAACGCAGCGAAATGC  40032

Query  233    GATACGTAATATGAATTGCAGATATTCGTGAATCATCGAATCTTTGAACGCACATTGCGC  292
              |||||||||| |||||||||||| |||||||||||| |||||||||||||||||||||||
Sbjct  40033  GATACGTAATGTGAATTGCAGATTTTCGTGAATCATTGAATCTTTGAACGCACATTGCGC  40092

Query  293    CCTCTGGTATTCCGGAGGGCATGCCTGTTTGAGCGTCGTTTCTCCCTCAAACCGCT-GGG  351
              ||||||||||||| ||||||||||||||||||||||| |||| | |||||||| || |||
Sbjct  40093  CCTCTGGTATTCCAGAGGGCATGCCTGTTTGAGCGTCATTTCCCTCTCAAACC-CTCGGG  40151

Query  352    TTTGGTGTTGAGCAATAC  369
              ||||||| || |||||||
Sbjct  40152  TTTGGTGATGGGCAATAC  40169


 Score = 303 bits (164),  Expect = 3e-78
 Identities = 187/198 (94%), Gaps = 2/198 (1%)
 Strand=Plus/Plus

Query  173    TCAAAACTTTCAACAACGGATCTCTTGGTTCTCGCATCGATGAAGAACGCAGCGAAATGC  232
              ||||||||||||||||||||||||||||||||||||||||||||||||||||||||||||
Sbjct  48046  TCAAAACTTTCAACAACGGATCTCTTGGTTCTCGCATCGATGAAGAACGCAGCGAAATGC  48105

Query  233    GATACGTAATATGAATTGCAGATATTCGTGAATCATCGAATCTTTGAACGCACATTGCGC  292
              |||||||||| |||||||||||| |||||||||||| |||||||||||||||||||||||
Sbjct  48106  GATACGTAATGTGAATTGCAGATTTTCGTGAATCATTGAATCTTTGAACGCACATTGCGC  48165

Query  293    CCTCTGGTATTCCGGAGGGCATGCCTGTTTGAGCGTCGTTTCTCCCTCAAACCGCT-GGG  351
              ||||||||||||| ||||||||||||||||||||||| |||| | |||||||| || |||
Sbjct  48166  CCTCTGGTATTCCAGAGGGCATGCCTGTTTGAGCGTCATTTCCCTCTCAAACC-CTCGGG  48224

Query  352    TTTGGTGTTGAGCAATAC  369
              ||||||| || |||||||
Sbjct  48225  TTTGGTGATGGGCAATAC  48242


 Score = 303 bits (164),  Expect = 3e-78
 Identities = 187/198 (94%), Gaps = 2/198 (1%)
 Strand=Plus/Plus

Query  173    TCAAAACTTTCAACAACGGATCTCTTGGTTCTCGCATCGATGAAGAACGCAGCGAAATGC  232
              ||||||||||||||||||||||||||||||||||||||||||||||||||||||||||||
Sbjct  56129  TCAAAACTTTCAACAACGGATCTCTTGGTTCTCGCATCGATGAAGAACGCAGCGAAATGC  56188

Query  233    GATACGTAATATGAATTGCAGATATTCGTGAATCATCGAATCTTTGAACGCACATTGCGC  292
              |||||||||| |||||||||||| |||||||||||| |||||||||||||||||||||||
Sbjct  56189  GATACGTAATGTGAATTGCAGATTTTCGTGAATCATTGAATCTTTGAACGCACATTGCGC  56248

Query  293    CCTCTGGTATTCCGGAGGGCATGCCTGTTTGAGCGTCGTTTCTCCCTCAAACCGCT-GGG  351
              ||||||||||||| ||||||||||||||||||||||| |||| | |||||||| || |||
Sbjct  56249  CCTCTGGTATTCCAGAGGGCATGCCTGTTTGAGCGTCATTTCCCTCTCAAACC-CTCGGG  56307

Query  352    TTTGGTGTTGAGCAATAC  369
              ||||||| || |||||||
Sbjct  56308  TTTGGTGATGGGCAATAC  56325


 Score = 302 bits (163),  Expect = 9e-78
 Identities = 187/198 (94%), Gaps = 3/198 (2%)
 Strand=Plus/Plus

Query  173    TCAAAACTTTCAACAACGGATCTCTTGGTTCTCGCATCGATGAAGAACGCAGCGAAATGC  232
              ||||||||||||||||||||||||||||||||||||||||||||||||||||||||||||
Sbjct  64203  TCAAAACTTTCAACAACGGATCTCTTGGTTCTCGCATCGATGAAGAACGCAGCGAAATGC  64262

Query  233    GATACGTAATATGAATTGCAGATATTCGTGAATCATCGAATCTTTGAACGCACATTGCGC  292
              |||||||||| |||||||||||| |||||||||||| |||||||||||||||||||||||
Sbjct  64263  GATACGTAATGTGAATTGCAGATTTTCGTGAATCATTGAATCTTTGAACGCACATTGCGC  64322

Query  293    CCTCTGGTATTCCGGAGGGCATGCCTGTTTGAGCGTCGTTTCTCCCTCAAACCGCT-GGG  351
              ||||||||||||| ||||||||||||||||||||||| |||| | |||||||| || |||
Sbjct  64323  CCTCTGGTATTCCAGAGGGCATGCCTGTTTGAGCGTCATTTC-CTCTCAAACC-CTCGGG  64380

Query  352    TTTGGTGTTGAGCAATAC  369
              ||||||| || |||||||
Sbjct  64381  TTTGGTGATGGGCAATAC  64398


 Score = 296 bits (160),  Expect = 4e-76
 Identities = 186/198 (94%), Gaps = 4/198 (2%)
 Strand=Plus/Plus

Query  173   TCAAAACTTTCAACAACGGATCTCTTGGTTCTCGCATCGATGAAGAACGCAGCGAAATGC  232
             ||||||||||||||||||||||||||||||||||||||||||||||||||||||||||||
Sbjct  7619  TCAAAACTTTCAACAACGGATCTCTTGGTTCTCGCATCGATGAAGAACGCAGCGAAATGC  7678

Query  233   GATACGTAATATGAATTGCAGATATTCGTGAATCATCGAATCTTTGAACGCACATTGCGC  292
             |||||||||| |||||||||||| |||||||||||| |||||||||||||||||||||||
Sbjct  7679  GATACGTAATGTGAATTGCAGATTTTCGTGAATCATTGAATCTTTGAACGCACATTGCGC  7738

Query  293   CCTCTGGTATTCCGGAGGGCATGCCTGTTTGAGCGTCGTTTCTCCCTCAAACCGCTG-GG  351
             ||||||||||||| ||||||||||||||||||||||| |||| || ||||||| ||  ||
Sbjct  7739  CCTCTGGTATTCCAGAGGGCATGCCTGTTTGAGCGTCATTTC-CC-TCAAACC-CTCAGG  7795

Query  352   TTTGGTGTTGAGCAATAC  369
             ||||||| || |||||||
Sbjct  7796  TTTGGTGATGGGCAATAC  7813


 Score = 296 bits (160),  Expect = 4e-76
 Identities = 186/198 (94%), Gaps = 3/198 (2%)
 Strand=Plus/Plus

Query  173    TCAAAACTTTCAACAACGGATCTCTTGGTTCTCGCATCGATGAAGAACGCAGCGAAATGC  232
              ||||||||||||||||||||||||||||||||||||||||||||||||||||||||||||
Sbjct  23791  TCAAAACTTTCAACAACGGATCTCTTGGTTCTCGCATCGATGAAGAACGCAGCGAAATGC  23850

Query  233    GATACGTAATATGAATTGCAGATATTCGTGAATCATCGAATCTTTGAACGCACATTGCGC  292
              |||||||||| |||||||||||| |||||||||||| |||||||||||||||||||||||
Sbjct  23851  GATACGTAATGTGAATTGCAGATTTTCGTGAATCATTGAATCTTTGAACGCACATTGCGC  23910

Query  293    CCTCTGGTATTCCGGAGGGCATGCCTGTTTGAGCGTCGTTTCTCCCTCAAACCGCT-GGG  351
              ||||||||||||  ||||||||||||||||||||||| |||| | |||||||| || |||
Sbjct  23911  CCTCTGGTATTCA-GAGGGCATGCCTGTTTGAGCGTCATTTCCCTCTCAAACC-CTCGGG  23968

Query  352    TTTGGTGTTGAGCAATAC  369
              ||||||| || |||||||
Sbjct  23969  TTTGGTGATGGGCAATAC  23986


 Score = 71.3 bits (38),  Expect = 3e-08
 Identities = 38/38 (100%), Gaps = 0/38 (0%)
 Strand=Plus/Plus

Query  1     CAAGGTTTCCGTAGGTGAACCTGCGGAAGGATCATTAC  38
             ||||||||||||||||||||||||||||||||||||||
Sbjct  7283  CAAGGTTTCCGTAGGTGAACCTGCGGAAGGATCATTAC  7320


 Score = 71.3 bits (38),  Expect = 3e-08
 Identities = 38/38 (100%), Gaps = 0/38 (0%)
 Strand=Plus/Plus

Query  1      CAAGGTTTCCGTAGGTGAACCTGCGGAAGGATCATTAC  38
              ||||||||||||||||||||||||||||||||||||||
Sbjct  15358  CAAGGTTTCCGTAGGTGAACCTGCGGAAGGATCATTAC  15395


 Score = 71.3 bits (38),  Expect = 3e-08
 Identities = 38/38 (100%), Gaps = 0/38 (0%)
 Strand=Plus/Plus

Query  1      CAAGGTTTCCGTAGGTGAACCTGCGGAAGGATCATTAC  38
              ||||||||||||||||||||||||||||||||||||||
Sbjct  23458  CAAGGTTTCCGTAGGTGAACCTGCGGAAGGATCATTAC  23495


 Score = 71.3 bits (38),  Expect = 3e-08
 Identities = 38/38 (100%), Gaps = 0/38 (0%)
 Strand=Plus/Plus

Query  1      CAAGGTTTCCGTAGGTGAACCTGCGGAAGGATCATTAC  38
              ||||||||||||||||||||||||||||||||||||||
Sbjct  31546  CAAGGTTTCCGTAGGTGAACCTGCGGAAGGATCATTAC  31583


 Score = 71.3 bits (38),  Expect = 3e-08
 Identities = 38/38 (100%), Gaps = 0/38 (0%)
 Strand=Plus/Plus

Query  1      CAAGGTTTCCGTAGGTGAACCTGCGGAAGGATCATTAC  38
              ||||||||||||||||||||||||||||||||||||||
Sbjct  39636  CAAGGTTTCCGTAGGTGAACCTGCGGAAGGATCATTAC  39673


 Score = 71.3 bits (38),  Expect = 3e-08
 Identities = 38/38 (100%), Gaps = 0/38 (0%)
 Strand=Plus/Plus

Query  1      CAAGGTTTCCGTAGGTGAACCTGCGGAAGGATCATTAC  38
              ||||||||||||||||||||||||||||||||||||||
Sbjct  47710  CAAGGTTTCCGTAGGTGAACCTGCGGAAGGATCATTAC  47747


 Score = 71.3 bits (38),  Expect = 3e-08
 Identities = 38/38 (100%), Gaps = 0/38 (0%)
 Strand=Plus/Plus

Query  1      CAAGGTTTCCGTAGGTGAACCTGCGGAAGGATCATTAC  38
              ||||||||||||||||||||||||||||||||||||||
Sbjct  55792  CAAGGTTTCCGTAGGTGAACCTGCGGAAGGATCATTAC  55829


 Score = 71.3 bits (38),  Expect = 3e-08
 Identities = 38/38 (100%), Gaps = 0/38 (0%)
 Strand=Plus/Plus

Query  1      CAAGGTTTCCGTAGGTGAACCTGCGGAAGGATCATTAC  38
              ||||||||||||||||||||||||||||||||||||||
Sbjct  63867  CAAGGTTTCCGTAGGTGAACCTGCGGAAGGATCATTAC  63904


>JAHKSL010001523.1 Ogataea polymorpha x Ogataea parapolymorpha isolate CBS 1977 
Opoly_CBS1977_tig00000047, whole genome shotgun sequence
Length=985695

 Score = 303 bits (164),  Expect = 3e-78
 Identities = 187/198 (94%), Gaps = 2/198 (1%)
 Strand=Plus/Plus

Query  173     TCAAAACTTTCAACAACGGATCTCTTGGTTCTCGCATCGATGAAGAACGCAGCGAAATGC  232
               ||||||||||||||||||||||||||||||||||||||||||||||||||||||||||||
Sbjct  636328  TCAAAACTTTCAACAACGGATCTCTTGGTTCTCGCATCGATGAAGAACGCAGCGAAATGC  636387

Query  233     GATACGTAATATGAATTGCAGATATTCGTGAATCATCGAATCTTTGAACGCACATTGCGC  292
               |||||||||| |||||||||||| |||||||||||| |||||||||||||||||||||||
Sbjct  636388  GATACGTAATGTGAATTGCAGATTTTCGTGAATCATTGAATCTTTGAACGCACATTGCGC  636447

Query  293     CCTCTGGTATTCCGGAGGGCATGCCTGTTTGAGCGTCGTTTCTCCCTCAAACCGCT-GGG  351
               ||||||||||||| ||||||||||||||||||||||| |||| | |||||||| || |||
Sbjct  636448  CCTCTGGTATTCCAGAGGGCATGCCTGTTTGAGCGTCATTTCCCTCTCAAACC-CTCGGG  636506

Query  352     TTTGGTGTTGAGCAATAC  369
               ||||||| || |||||||
Sbjct  636507  TTTGGTGATGGGCAATAC  636524


 Score = 303 bits (164),  Expect = 3e-78
 Identities = 187/198 (94%), Gaps = 2/198 (1%)
 Strand=Plus/Plus

Query  173     TCAAAACTTTCAACAACGGATCTCTTGGTTCTCGCATCGATGAAGAACGCAGCGAAATGC  232
               ||||||||||||||||||||||||||||||||||||||||||||||||||||||||||||
Sbjct  644427  TCAAAACTTTCAACAACGGATCTCTTGGTTCTCGCATCGATGAAGAACGCAGCGAAATGC  644486

Query  233     GATACGTAATATGAATTGCAGATATTCGTGAATCATCGAATCTTTGAACGCACATTGCGC  292
               |||||||||| |||||||||||| |||||||||||| |||||||||||||||||||||||
Sbjct  644487  GATACGTAATGTGAATTGCAGATTTTCGTGAATCATTGAATCTTTGAACGCACATTGCGC  644546

Query  293     CCTCTGGTATTCCGGAGGGCATGCCTGTTTGAGCGTCGTTTCTCCCTCAAACCGCT-GGG  351
               ||||||||||||| ||||||||||||||||||||||| |||| | |||||||| || |||
Sbjct  644547  CCTCTGGTATTCCAGAGGGCATGCCTGTTTGAGCGTCATTTCCCTCTCAAACC-CTCGGG  644605

Query  352     TTTGGTGTTGAGCAATAC  369
               ||||||| || |||||||
Sbjct  644606  TTTGGTGATGGGCAATAC  644623


 Score = 303 bits (164),  Expect = 3e-78
 Identities = 187/198 (94%), Gaps = 2/198 (1%)
 Strand=Plus/Plus

Query  173     TCAAAACTTTCAACAACGGATCTCTTGGTTCTCGCATCGATGAAGAACGCAGCGAAATGC  232
               ||||||||||||||||||||||||||||||||||||||||||||||||||||||||||||
Sbjct  652522  TCAAAACTTTCAACAACGGATCTCTTGGTTCTCGCATCGATGAAGAACGCAGCGAAATGC  652581

Query  233     GATACGTAATATGAATTGCAGATATTCGTGAATCATCGAATCTTTGAACGCACATTGCGC  292
               |||||||||| |||||||||||| |||||||||||| |||||||||||||||||||||||
Sbjct  652582  GATACGTAATGTGAATTGCAGATTTTCGTGAATCATTGAATCTTTGAACGCACATTGCGC  652641

Query  293     CCTCTGGTATTCCGGAGGGCATGCCTGTTTGAGCGTCGTTTCTCCCTCAAACCGCT-GGG  351
               ||||||||||||| ||||||||||||||||||||||| |||| | |||||||| || |||
Sbjct  652642  CCTCTGGTATTCCAGAGGGCATGCCTGTTTGAGCGTCATTTCCCTCTCAAACC-CTCGGG  652700

Query  352     TTTGGTGTTGAGCAATAC  369
               ||||||| || |||||||
Sbjct  652701  TTTGGTGATGGGCAATAC  652718


 Score = 303 bits (164),  Expect = 3e-78
 Identities = 187/198 (94%), Gaps = 2/198 (1%)
 Strand=Plus/Plus

Query  173     TCAAAACTTTCAACAACGGATCTCTTGGTTCTCGCATCGATGAAGAACGCAGCGAAATGC  232
               ||||||||||||||||||||||||||||||||||||||||||||||||||||||||||||
Sbjct  660637  TCAAAACTTTCAACAACGGATCTCTTGGTTCTCGCATCGATGAAGAACGCAGCGAAATGC  660696

Query  233     GATACGTAATATGAATTGCAGATATTCGTGAATCATCGAATCTTTGAACGCACATTGCGC  292
               |||||||||| |||||||||||| |||||||||||| |||||||||||||||||||||||
Sbjct  660697  GATACGTAATGTGAATTGCAGATTTTCGTGAATCATTGAATCTTTGAACGCACATTGCGC  660756

Query  293     CCTCTGGTATTCCGGAGGGCATGCCTGTTTGAGCGTCGTTTCTCCCTCAAACCGCT-GGG  351
               ||||||||||||| ||||||||||||||||||||||| |||| | |||||||| || |||
Sbjct  660757  CCTCTGGTATTCCAGAGGGCATGCCTGTTTGAGCGTCATTTCCCTCTCAAACC-CTCGGG  660815

Query  352     TTTGGTGTTGAGCAATAC  369
               ||||||| || |||||||
Sbjct  660816  TTTGGTGATGGGCAATAC  660833


 Score = 303 bits (164),  Expect = 3e-78
 Identities = 187/198 (94%), Gaps = 2/198 (1%)
 Strand=Plus/Plus

Query  173     TCAAAACTTTCAACAACGGATCTCTTGGTTCTCGCATCGATGAAGAACGCAGCGAAATGC  232
               ||||||||||||||||||||||||||||||||||||||||||||||||||||||||||||
Sbjct  676831  TCAAAACTTTCAACAACGGATCTCTTGGTTCTCGCATCGATGAAGAACGCAGCGAAATGC  676890

Query  233     GATACGTAATATGAATTGCAGATATTCGTGAATCATCGAATCTTTGAACGCACATTGCGC  292
               |||||||||| |||||||||||| |||||||||||| |||||||||||||||||||||||
Sbjct  676891  GATACGTAATGTGAATTGCAGATTTTCGTGAATCATTGAATCTTTGAACGCACATTGCGC  676950

Query  293     CCTCTGGTATTCCGGAGGGCATGCCTGTTTGAGCGTCGTTTCTCCCTCAAACCGCT-GGG  351
               ||||||||||||| ||||||||||||||||||||||| |||| | |||||||| || |||
Sbjct  676951  CCTCTGGTATTCCAGAGGGCATGCCTGTTTGAGCGTCATTTCCCTCTCAAACC-CTCGGG  677009

Query  352     TTTGGTGTTGAGCAATAC  369
               ||||||| || |||||||
Sbjct  677010  TTTGGTGATGGGCAATAC  677027


 Score = 302 bits (163),  Expect = 9e-78
 Identities = 186/197 (94%), Gaps = 2/197 (1%)
 Strand=Plus/Plus

Query  173     TCAAAACTTTCAACAACGGATCTCTTGGTTCTCGCATCGATGAAGAACGCAGCGAAATGC  232
               ||||||||||||||||||||||||||||||||||||||||||||||||||||||||||||
Sbjct  668740  TCAAAACTTTCAACAACGGATCTCTTGGTTCTCGCATCGATGAAGAACGCAGCGAAATGC  668799

Query  233     GATACGTAATATGAATTGCAGATATTCGTGAATCATCGAATCTTTGAACGCACATTGCGC  292
               |||||||||| |||||||||||| |||||||||||| |||||||||||||||||||||||
Sbjct  668800  GATACGTAATGTGAATTGCAGATTTTCGTGAATCATTGAATCTTTGAACGCACATTGCGC  668859

Query  293     CCTCTGGTATTCCGGAGGGCATGCCTGTTTGAGCGTCGTTTCTCCCTCAAACCGCTGGGT  352
               ||||||||||||| ||||||||||||||||||||||| |||| | |||||||| || |||
Sbjct  668860  CCTCTGGTATTCCAGAGGGCATGCCTGTTTGAGCGTCATTTC-CTCTCAAACC-CTCGGT  668917

Query  353     TTGGTGTTGAGCAATAC  369
               |||||| || |||||||
Sbjct  668918  TTGGTGATGGGCAATAC  668934


 Score = 300 bits (162),  Expect = 3e-77
 Identities = 186/197 (94%), Gaps = 3/197 (2%)
 Strand=Plus/Plus

Query  173     TCAAAACTTTCAACAACGGATCTCTTGGTTCTCGCATCGATGAAGAACGCAGCGAAATGC  232
               ||||||||||||||||||||||||||||||||||||||||||||||||||||||||||||
Sbjct  684883  TCAAAACTTTCAACAACGGATCTCTTGGTTCTCGCATCGATGAAGAACGCAGCGAAATGC  684942

Query  233     GATACGTAATATGAATTGCAGATATTCGTGAATCATCGAATCTTTGAACGCACATTGCGC  292
               |||||||||| |||||||||||| |||||||||||| |||||||||||||||||||||||
Sbjct  684943  GATACGTAATGTGAATTGCAGATTTTCGTGAATCATTGAATCTTTGAACGCACATTGCGC  685002

Query  293     CCTCTGGTATTCCGGAGGGCATGCCTGTTTGAGCGTCGTTTCTCCCTCAAACCGCTGGGT  352
               ||||||||||||| ||||||||||||||||||||||| |||| | |||||||| || |||
Sbjct  685003  CCTCTGGTATTCCAGAGGGCATGCCTGTTTGAGCGTCATTTC-CTCTCAAACC-CT-GGT  685059

Query  353     TTGGTGTTGAGCAATAC  369
               |||||| || |||||||
Sbjct  685060  TTGGTGATGGGCAATAC  685076


 Score = 71.3 bits (38),  Expect = 3e-08
 Identities = 38/38 (100%), Gaps = 0/38 (0%)
 Strand=Plus/Plus

Query  1       CAAGGTTTCCGTAGGTGAACCTGCGGAAGGATCATTAC  38
               ||||||||||||||||||||||||||||||||||||||
Sbjct  635992  CAAGGTTTCCGTAGGTGAACCTGCGGAAGGATCATTAC  636029


 Score = 71.3 bits (38),  Expect = 3e-08
 Identities = 38/38 (100%), Gaps = 0/38 (0%)
 Strand=Plus/Plus

Query  1       CAAGGTTTCCGTAGGTGAACCTGCGGAAGGATCATTAC  38
               ||||||||||||||||||||||||||||||||||||||
Sbjct  644094  CAAGGTTTCCGTAGGTGAACCTGCGGAAGGATCATTAC  644131


 Score = 71.3 bits (38),  Expect = 3e-08
 Identities = 38/38 (100%), Gaps = 0/38 (0%)
 Strand=Plus/Plus

Query  1       CAAGGTTTCCGTAGGTGAACCTGCGGAAGGATCATTAC  38
               ||||||||||||||||||||||||||||||||||||||
Sbjct  652189  CAAGGTTTCCGTAGGTGAACCTGCGGAAGGATCATTAC  652226


 Score = 71.3 bits (38),  Expect = 3e-08
 Identities = 38/38 (100%), Gaps = 0/38 (0%)
 Strand=Plus/Plus

Query  1       CAAGGTTTCCGTAGGTGAACCTGCGGAAGGATCATTAC  38
               ||||||||||||||||||||||||||||||||||||||
Sbjct  660298  CAAGGTTTCCGTAGGTGAACCTGCGGAAGGATCATTAC  660335


 Score = 71.3 bits (38),  Expect = 3e-08
 Identities = 38/38 (100%), Gaps = 0/38 (0%)
 Strand=Plus/Plus

Query  1       CAAGGTTTCCGTAGGTGAACCTGCGGAAGGATCATTAC  38
               ||||||||||||||||||||||||||||||||||||||
Sbjct  668401  CAAGGTTTCCGTAGGTGAACCTGCGGAAGGATCATTAC  668438


 Score = 71.3 bits (38),  Expect = 3e-08
 Identities = 38/38 (100%), Gaps = 0/38 (0%)
 Strand=Plus/Plus

Query  1       CAAGGTTTCCGTAGGTGAACCTGCGGAAGGATCATTAC  38
               ||||||||||||||||||||||||||||||||||||||
Sbjct  676497  CAAGGTTTCCGTAGGTGAACCTGCGGAAGGATCATTAC  676534


 Score = 71.3 bits (38),  Expect = 3e-08
 Identities = 38/38 (100%), Gaps = 0/38 (0%)
 Strand=Plus/Plus

Query  1       CAAGGTTTCCGTAGGTGAACCTGCGGAAGGATCATTAC  38
               ||||||||||||||||||||||||||||||||||||||
Sbjct  684550  CAAGGTTTCCGTAGGTGAACCTGCGGAAGGATCATTAC  684587


>JAHKSL010000469.1 Ogataea polymorpha x Ogataea parapolymorpha isolate CBS 1977 
CBS-1977_NODE_471_length_7850_cov_1128.017496, whole genome 
shotgun sequence
Length=7850

 Score = 303 bits (164),  Expect = 3e-78
 Identities = 187/198 (94%), Gaps = 2/198 (1%)
 Strand=Plus/Plus

Query  173   TCAAAACTTTCAACAACGGATCTCTTGGTTCTCGCATCGATGAAGAACGCAGCGAAATGC  232
             ||||||||||||||||||||||||||||||||||||||||||||||||||||||||||||
Sbjct  843   TCAAAACTTTCAACAACGGATCTCTTGGTTCTCGCATCGATGAAGAACGCAGCGAAATGC  902

Query  233   GATACGTAATATGAATTGCAGATATTCGTGAATCATCGAATCTTTGAACGCACATTGCGC  292
             |||||||||| |||||||||||| |||||||||||| |||||||||||||||||||||||
Sbjct  903   GATACGTAATGTGAATTGCAGATTTTCGTGAATCATTGAATCTTTGAACGCACATTGCGC  962

Query  293   CCTCTGGTATTCCGGAGGGCATGCCTGTTTGAGCGTCGTTTCTCCCTCAAACCGCT-GGG  351
             ||||||||||||| ||||||||||||||||||||||| |||| | |||||||| || |||
Sbjct  963   CCTCTGGTATTCCAGAGGGCATGCCTGTTTGAGCGTCATTTCCCTCTCAAACC-CTCGGG  1021

Query  352   TTTGGTGTTGAGCAATAC  369
             ||||||| || |||||||
Sbjct  1022  TTTGGTGATGGGCAATAC  1039


 Score = 71.3 bits (38),  Expect = 3e-08
 Identities = 38/38 (100%), Gaps = 0/38 (0%)
 Strand=Plus/Plus

Query  1    CAAGGTTTCCGTAGGTGAACCTGCGGAAGGATCATTAC  38
            ||||||||||||||||||||||||||||||||||||||
Sbjct  506  CAAGGTTTCCGTAGGTGAACCTGCGGAAGGATCATTAC  543


>FYBW01000192.1 Candida psychrophila genome assembly, contig: rDNA, whole genome 
shotgun sequence
Length=8276

 Score = 303 bits (164),  Expect = 3e-78
 Identities = 182/191 (95%), Gaps = 0/191 (0%)
 Strand=Plus/Plus

Query  173   TCAAAACTTTCAACAACGGATCTCTTGGTTCTCGCATCGATGAAGAACGCAGCGAAATGC  232
             ||||||||||||||||||||||||||||||||||||||||||||||||||||||||||||
Sbjct  4100  TCAAAACTTTCAACAACGGATCTCTTGGTTCTCGCATCGATGAAGAACGCAGCGAAATGC  4159

Query  233   GATACGTAATATGAATTGCAGATATTCGTGAATCATCGAATCTTTGAACGCACATTGCGC  292
             |||| |||||||||||||||||| ||||||||||||||||||||||||||||||||||||
Sbjct  4160  GATAAGTAATATGAATTGCAGATTTTCGTGAATCATCGAATCTTTGAACGCACATTGCGC  4219

Query  293   CCTCTGGTATTCCGGAGGGCATGCCTGTTTGAGCGTCGTTTCTCCCTCAAACCGCTGGGT  352
             ||||||||||||| ||||||||||||||||||||||| |||||| ||||||||   ||||
Sbjct  4220  CCTCTGGTATTCCAGAGGGCATGCCTGTTTGAGCGTCATTTCTCTCTCAAACCTTCGGGT  4279

Query  353   TTGGTGTTGAG  363
             ||||| |||||
Sbjct  4280  TTGGTATTGAG  4290


 Score = 73.1 bits (39),  Expect = 8e-09
 Identities = 41/42 (98%), Gaps = 0/42 (0%)
 Strand=Plus/Plus

Query  482   AACTTTGACCTCAAATCAGGTAGGACTACCCGCTGAACTTAA  523
             || |||||||||||||||||||||||||||||||||||||||
Sbjct  4452  AAGTTTGACCTCAAATCAGGTAGGACTACCCGCTGAACTTAA  4493


 Score = 71.3 bits (38),  Expect = 3e-08
 Identities = 38/38 (100%), Gaps = 0/38 (0%)
 Strand=Plus/Plus

Query  1     CAAGGTTTCCGTAGGTGAACCTGCGGAAGGATCATTAC  38
             ||||||||||||||||||||||||||||||||||||||
Sbjct  3867  CAAGGTTTCCGTAGGTGAACCTGCGGAAGGATCATTAC  3904


>PPXL02000001.1 Wickerhamomyces hampshirensis strain NRRL YB-4128 NODE_1_length_2064379_cov_23.1478_ID_10436, 
whole genome shotgun sequence
Length=2064379

 Score = 303 bits (164),  Expect = 3e-78
 Identities = 212/235 (90%), Gaps = 4/235 (2%)
 Strand=Plus/Minus

Query  137      TTTTATCAACTTGTCACACCAG-ATTATTACT-AATAGTCAAAACTTTCAACAACGGATC  194
                |||||  |||| |||| |  || ||||| ||| |||  ||||||||||||||||||||||
Sbjct  2057848  TTTTA-AAACTAGTCA-AGAAGTATTATAACTAAATCTTCAAAACTTTCAACAACGGATC  2057791

Query  195      TCTTGGTTCTCGCATCGATGAAGAACGCAGCGAAATGCGATACGTAATATGAATTGCAGA  254
                |||||||||||||| ||||||||||||||||||||||||||||||||| |||||||||| 
Sbjct  2057790  TCTTGGTTCTCGCAACGATGAAGAACGCAGCGAAATGCGATACGTAATGTGAATTGCAGG  2057731

Query  255      TATTCGTGAATCATCGAATCTTTGAACGCACATTGCGCCCTCTGGTATTCCGGAGGGCAT  314
                | ||||||||||||||||||||||||||||||||||||||||||||||||| ||||||||
Sbjct  2057730  TTTTCGTGAATCATCGAATCTTTGAACGCACATTGCGCCCTCTGGTATTCCAGAGGGCAT  2057671

Query  315      GCCTGTTTGAGCGTCGTTTCTCCCTCAAACCGCTGGGTTTGGTGTTGAGCAATAC  369
                ||||||||||||||| |||||| ||||||||  |||||||||| |||||  ||||
Sbjct  2057670  GCCTGTTTGAGCGTCATTTCTCTCTCAAACCTTTGGGTTTGGTATTGAGTGATAC  2057616


 Score = 76.8 bits (41),  Expect = 6e-10
 Identities = 43/44 (98%), Gaps = 0/44 (0%)
 Strand=Plus/Minus

Query  480      CAAACTTTGACCTCAAATCAGGTAGGACTACCCGCTGAACTTAA  523
                |||| |||||||||||||||||||||||||||||||||||||||
Sbjct  2057471  CAAAGTTTGACCTCAAATCAGGTAGGACTACCCGCTGAACTTAA  2057428


 Score = 69.4 bits (37),  Expect = 1e-07
 Identities = 37/37 (100%), Gaps = 0/37 (0%)
 Strand=Plus/Minus

Query  1        CAAGGTTTCCGTAGGTGAACCTGCGGAAGGATCATTA  37
                |||||||||||||||||||||||||||||||||||||
Sbjct  2058018  CAAGGTTTCCGTAGGTGAACCTGCGGAAGGATCATTA  2057982


>PPPA02000022.1 [Candida] ascalaphidarum strain NRRL Y-27908 NODE_22_length_183416_cov_90.9836_ID_8445, 
whole genome shotgun sequence
Length=183178

 Score = 303 bits (164),  Expect = 3e-78
 Identities = 186/197 (94%), Gaps = 0/197 (0%)
 Strand=Plus/Minus

Query  173     TCAAAACTTTCAACAACGGATCTCTTGGTTCTCGCATCGATGAAGAACGCAGCGAAATGC  232
               ||||||||||||||||||||||||||||||||||||||||||||||||||||||||||||
Sbjct  109856  TCAAAACTTTCAACAACGGATCTCTTGGTTCTCGCATCGATGAAGAACGCAGCGAAATGC  109797

Query  233     GATACGTAATATGAATTGCAGATATTCGTGAATCATCGAATCTTTGAACGCACATTGCGC  292
               |||| |||||||||||||||||| ||||||||||||||||||||||||||||||||||||
Sbjct  109796  GATAAGTAATATGAATTGCAGATTTTCGTGAATCATCGAATCTTTGAACGCACATTGCGC  109737

Query  293     CCTCTGGTATTCCGGAGGGCATGCCTGTTTGAGCGTCGTTTCTCCCTCAAACCGCTGGGT  352
               ||||||||||||| | ||||||||||||||||||||| |||||| ||||||||  |||||
Sbjct  109736  CCTCTGGTATTCCAGGGGGCATGCCTGTTTGAGCGTCATTTCTCTCTCAAACCTTTGGGT  109677

Query  353     TTGGTGTTGAGCAATAC  369
               ||||| |||||  ||||
Sbjct  109676  TTGGTATTGAGTGATAC  109660


 Score = 73.1 bits (39),  Expect = 8e-09
 Identities = 39/39 (100%), Gaps = 0/39 (0%)
 Strand=Plus/Minus

Query  485     TTTGACCTCAAATCAGGTAGGACTACCCGCTGAACTTAA  523
               |||||||||||||||||||||||||||||||||||||||
Sbjct  109496  TTTGACCTCAAATCAGGTAGGACTACCCGCTGAACTTAA  109458


 Score = 71.3 bits (38),  Expect = 3e-08
 Identities = 38/38 (100%), Gaps = 0/38 (0%)
 Strand=Plus/Minus

Query  1       CAAGGTTTCCGTAGGTGAACCTGCGGAAGGATCATTAC  38
               ||||||||||||||||||||||||||||||||||||||
Sbjct  110085  CAAGGTTTCCGTAGGTGAACCTGCGGAAGGATCATTAC  110048


>JAEUBG010003506.1 Wickerhamomyces pijperi strain CBS2887 scaffold1122, whole genome 
shotgun sequence
Length=716

 Score = 303 bits (164),  Expect = 3e-78
 Identities = 186/197 (94%), Gaps = 0/197 (0%)
 Strand=Plus/Minus

Query  173  TCAAAACTTTCAACAACGGATCTCTTGGTTCTCGCATCGATGAAGAACGCAGCGAAATGC  232
            ||||||||||||||||||||||||||||||||||||||||||||||||||||||||||||
Sbjct  310  TCAAAACTTTCAACAACGGATCTCTTGGTTCTCGCATCGATGAAGAACGCAGCGAAATGC  251

Query  233  GATACGTAATATGAATTGCAGATATTCGTGAATCATCGAATCTTTGAACGCACATTGCGC  292
            |||||||||| |||||||||||| |||||||||||| |||||||||||||||||||||||
Sbjct  250  GATACGTAATGTGAATTGCAGATTTTCGTGAATCATTGAATCTTTGAACGCACATTGCGC  191

Query  293  CCTCTGGTATTCCGGAGGGCATGCCTGTTTGAGCGTCGTTTCTCCCTCAAACCGCTGGGT  352
            ||||||||||||| ||||||||||||||||||||||| |||| | |||||||| | ||||
Sbjct  190  CCTCTGGTATTCCAGAGGGCATGCCTGTTTGAGCGTCATTTCCCTCTCAAACCCCAGGGT  131

Query  353  TTGGTGTTGAGCAATAC  369
            |||||| || |||||||
Sbjct  130  TTGGTGATGGGCAATAC  114


 Score = 71.3 bits (38),  Expect = 3e-08
 Identities = 38/38 (100%), Gaps = 0/38 (0%)
 Strand=Plus/Minus

Query  1    CAAGGTTTCCGTAGGTGAACCTGCGGAAGGATCATTAC  38
            ||||||||||||||||||||||||||||||||||||||
Sbjct  648  CAAGGTTTCCGTAGGTGAACCTGCGGAAGGATCATTAC  611


>JAKQXL010000035.1 [Candida] membranifaciens subsp. flavinogenes strain IST 626 
LMJ61scaffold_35, whole genome shotgun sequence
Length=15573

 Score = 303 bits (164),  Expect = 3e-78
 Identities = 186/197 (94%), Gaps = 0/197 (0%)
 Strand=Plus/Minus

Query  173   TCAAAACTTTCAACAACGGATCTCTTGGTTCTCGCATCGATGAAGAACGCAGCGAAATGC  232
             ||||||||||||||||||||||||||||||||||||||||||||||||||||||||||||
Sbjct  4295  TCAAAACTTTCAACAACGGATCTCTTGGTTCTCGCATCGATGAAGAACGCAGCGAAATGC  4236

Query  233   GATACGTAATATGAATTGCAGATATTCGTGAATCATCGAATCTTTGAACGCACATTGCGC  292
             |||| |||||||||||||||||| ||||||||||||||||||||||||||||||||||||
Sbjct  4235  GATAAGTAATATGAATTGCAGATTTTCGTGAATCATCGAATCTTTGAACGCACATTGCGC  4176

Query  293   CCTCTGGTATTCCGGAGGGCATGCCTGTTTGAGCGTCGTTTCTCCCTCAAACCGCTGGGT  352
             ||| |||||||||  |||||||||||||||||||||| ||||||| |||||||  |||||
Sbjct  4175  CCTTTGGTATTCCAAAGGGCATGCCTGTTTGAGCGTCATTTCTCCTTCAAACCTTTGGGT  4116

Query  353   TTGGTGTTGAGCAATAC  369
             |||||||||||  ||||
Sbjct  4115  TTGGTGTTGAGTGATAC  4099


 Score = 303 bits (164),  Expect = 3e-78
 Identities = 186/197 (94%), Gaps = 0/197 (0%)
 Strand=Plus/Minus

Query  173    TCAAAACTTTCAACAACGGATCTCTTGGTTCTCGCATCGATGAAGAACGCAGCGAAATGC  232
              ||||||||||||||||||||||||||||||||||||||||||||||||||||||||||||
Sbjct  12776  TCAAAACTTTCAACAACGGATCTCTTGGTTCTCGCATCGATGAAGAACGCAGCGAAATGC  12717

Query  233    GATACGTAATATGAATTGCAGATATTCGTGAATCATCGAATCTTTGAACGCACATTGCGC  292
              |||| |||||||||||||||||| ||||||||||||||||||||||||||||||||||||
Sbjct  12716  GATAAGTAATATGAATTGCAGATTTTCGTGAATCATCGAATCTTTGAACGCACATTGCGC  12657

Query  293    CCTCTGGTATTCCGGAGGGCATGCCTGTTTGAGCGTCGTTTCTCCCTCAAACCGCTGGGT  352
              ||| |||||||||  |||||||||||||||||||||| ||||||| |||||||  |||||
Sbjct  12656  CCTTTGGTATTCCAAAGGGCATGCCTGTTTGAGCGTCATTTCTCCTTCAAACCTTTGGGT  12597

Query  353    TTGGTGTTGAGCAATAC  369
              |||||||||||  ||||
Sbjct  12596  TTGGTGTTGAGTGATAC  12580


 Score = 78.7 bits (42),  Expect = 2e-10
 Identities = 42/42 (100%), Gaps = 0/42 (0%)
 Strand=Plus/Minus

Query  1     CAAGGTTTCCGTAGGTGAACCTGCGGAAGGATCATTACTGAT  42
             ||||||||||||||||||||||||||||||||||||||||||
Sbjct  4529  CAAGGTTTCCGTAGGTGAACCTGCGGAAGGATCATTACTGAT  4488


 Score = 78.7 bits (42),  Expect = 2e-10
 Identities = 42/42 (100%), Gaps = 0/42 (0%)
 Strand=Plus/Minus

Query  1      CAAGGTTTCCGTAGGTGAACCTGCGGAAGGATCATTACTGAT  42
              ||||||||||||||||||||||||||||||||||||||||||
Sbjct  13010  CAAGGTTTCCGTAGGTGAACCTGCGGAAGGATCATTACTGAT  12969


>AECK01000007.1 Ogataea polymorpha strain NCYC 495 leu1.1 OGAPOscaffold_7, whole 
genome shotgun sequence
Length=988507

 Score = 303 bits (164),  Expect = 3e-78
 Identities = 187/198 (94%), Gaps = 2/198 (1%)
 Strand=Plus/Plus

Query  173     TCAAAACTTTCAACAACGGATCTCTTGGTTCTCGCATCGATGAAGAACGCAGCGAAATGC  232
               ||||||||||||||||||||||||||||||||||||||||||||||||||||||||||||
Sbjct  642571  TCAAAACTTTCAACAACGGATCTCTTGGTTCTCGCATCGATGAAGAACGCAGCGAAATGC  642630

Query  233     GATACGTAATATGAATTGCAGATATTCGTGAATCATCGAATCTTTGAACGCACATTGCGC  292
               |||||||||| |||||||||||| |||||||||||| |||||||||||||||||||||||
Sbjct  642631  GATACGTAATGTGAATTGCAGATTTTCGTGAATCATTGAATCTTTGAACGCACATTGCGC  642690

Query  293     CCTCTGGTATTCCGGAGGGCATGCCTGTTTGAGCGTCGTTTCTCCCTCAAACCGCT-GGG  351
               ||||||||||||| ||||||||||||||||||||||| |||| | |||||||| || |||
Sbjct  642691  CCTCTGGTATTCCAGAGGGCATGCCTGTTTGAGCGTCATTTCCCTCTCAAACC-CTCGGG  642749

Query  352     TTTGGTGTTGAGCAATAC  369
               ||||||| || |||||||
Sbjct  642750  TTTGGTGATGGGCAATAC  642767


 Score = 303 bits (164),  Expect = 3e-78
 Identities = 187/198 (94%), Gaps = 2/198 (1%)
 Strand=Plus/Plus

Query  173     TCAAAACTTTCAACAACGGATCTCTTGGTTCTCGCATCGATGAAGAACGCAGCGAAATGC  232
               ||||||||||||||||||||||||||||||||||||||||||||||||||||||||||||
Sbjct  650704  TCAAAACTTTCAACAACGGATCTCTTGGTTCTCGCATCGATGAAGAACGCAGCGAAATGC  650763

Query  233     GATACGTAATATGAATTGCAGATATTCGTGAATCATCGAATCTTTGAACGCACATTGCGC  292
               |||||||||| |||||||||||| |||||||||||| |||||||||||||||||||||||
Sbjct  650764  GATACGTAATGTGAATTGCAGATTTTCGTGAATCATTGAATCTTTGAACGCACATTGCGC  650823

Query  293     CCTCTGGTATTCCGGAGGGCATGCCTGTTTGAGCGTCGTTTCTCCCTCAAACCGCT-GGG  351
               ||||||||||||| ||||||||||||||||||||||| |||| | |||||||| || |||
Sbjct  650824  CCTCTGGTATTCCAGAGGGCATGCCTGTTTGAGCGTCATTTCCCTCTCAAACC-CTCGGG  650882

Query  352     TTTGGTGTTGAGCAATAC  369
               ||||||| || |||||||
Sbjct  650883  TTTGGTGATGGGCAATAC  650900


 Score = 303 bits (164),  Expect = 3e-78
 Identities = 187/198 (94%), Gaps = 2/198 (1%)
 Strand=Plus/Plus

Query  173     TCAAAACTTTCAACAACGGATCTCTTGGTTCTCGCATCGATGAAGAACGCAGCGAAATGC  232
               ||||||||||||||||||||||||||||||||||||||||||||||||||||||||||||
Sbjct  658839  TCAAAACTTTCAACAACGGATCTCTTGGTTCTCGCATCGATGAAGAACGCAGCGAAATGC  658898

Query  233     GATACGTAATATGAATTGCAGATATTCGTGAATCATCGAATCTTTGAACGCACATTGCGC  292
               |||||||||| |||||||||||| |||||||||||| |||||||||||||||||||||||
Sbjct  658899  GATACGTAATGTGAATTGCAGATTTTCGTGAATCATTGAATCTTTGAACGCACATTGCGC  658958

Query  293     CCTCTGGTATTCCGGAGGGCATGCCTGTTTGAGCGTCGTTTCTCCCTCAAACCGCT-GGG  351
               ||||||||||||| ||||||||||||||||||||||| |||| | |||||||| || |||
Sbjct  658959  CCTCTGGTATTCCAGAGGGCATGCCTGTTTGAGCGTCATTTCCCTCTCAAACC-CTCGGG  659017

Query  352     TTTGGTGTTGAGCAATAC  369
               ||||||| || |||||||
Sbjct  659018  TTTGGTGATGGGCAATAC  659035


 Score = 303 bits (164),  Expect = 3e-78
 Identities = 187/198 (94%), Gaps = 2/198 (1%)
 Strand=Plus/Plus

Query  173     TCAAAACTTTCAACAACGGATCTCTTGGTTCTCGCATCGATGAAGAACGCAGCGAAATGC  232
               ||||||||||||||||||||||||||||||||||||||||||||||||||||||||||||
Sbjct  666975  TCAAAACTTTCAACAACGGATCTCTTGGTTCTCGCATCGATGAAGAACGCAGCGAAATGC  667034

Query  233     GATACGTAATATGAATTGCAGATATTCGTGAATCATCGAATCTTTGAACGCACATTGCGC  292
               |||||||||| |||||||||||| |||||||||||| |||||||||||||||||||||||
Sbjct  667035  GATACGTAATGTGAATTGCAGATTTTCGTGAATCATTGAATCTTTGAACGCACATTGCGC  667094

Query  293     CCTCTGGTATTCCGGAGGGCATGCCTGTTTGAGCGTCGTTTCTCCCTCAAACCGCT-GGG  351
               ||||||||||||| ||||||||||||||||||||||| |||| | |||||||| || |||
Sbjct  667095  CCTCTGGTATTCCAGAGGGCATGCCTGTTTGAGCGTCATTTCCCTCTCAAACC-CTCGGG  667153

Query  352     TTTGGTGTTGAGCAATAC  369
               ||||||| || |||||||
Sbjct  667154  TTTGGTGATGGGCAATAC  667171


 Score = 303 bits (164),  Expect = 3e-78
 Identities = 187/198 (94%), Gaps = 2/198 (1%)
 Strand=Plus/Plus

Query  173     TCAAAACTTTCAACAACGGATCTCTTGGTTCTCGCATCGATGAAGAACGCAGCGAAATGC  232
               ||||||||||||||||||||||||||||||||||||||||||||||||||||||||||||
Sbjct  675112  TCAAAACTTTCAACAACGGATCTCTTGGTTCTCGCATCGATGAAGAACGCAGCGAAATGC  675171

Query  233     GATACGTAATATGAATTGCAGATATTCGTGAATCATCGAATCTTTGAACGCACATTGCGC  292
               |||||||||| |||||||||||| |||||||||||| |||||||||||||||||||||||
Sbjct  675172  GATACGTAATGTGAATTGCAGATTTTCGTGAATCATTGAATCTTTGAACGCACATTGCGC  675231

Query  293     CCTCTGGTATTCCGGAGGGCATGCCTGTTTGAGCGTCGTTTCTCCCTCAAACCGCT-GGG  351
               ||||||||||||| ||||||||||||||||||||||| |||| | |||||||| || |||
Sbjct  675232  CCTCTGGTATTCCAGAGGGCATGCCTGTTTGAGCGTCATTTCCCTCTCAAACC-CTCGGG  675290

Query  352     TTTGGTGTTGAGCAATAC  369
               ||||||| || |||||||
Sbjct  675291  TTTGGTGATGGGCAATAC  675308


 Score = 303 bits (164),  Expect = 3e-78
 Identities = 187/198 (94%), Gaps = 2/198 (1%)
 Strand=Plus/Plus

Query  173     TCAAAACTTTCAACAACGGATCTCTTGGTTCTCGCATCGATGAAGAACGCAGCGAAATGC  232
               ||||||||||||||||||||||||||||||||||||||||||||||||||||||||||||
Sbjct  683245  TCAAAACTTTCAACAACGGATCTCTTGGTTCTCGCATCGATGAAGAACGCAGCGAAATGC  683304

Query  233     GATACGTAATATGAATTGCAGATATTCGTGAATCATCGAATCTTTGAACGCACATTGCGC  292
               |||||||||| |||||||||||| |||||||||||| |||||||||||||||||||||||
Sbjct  683305  GATACGTAATGTGAATTGCAGATTTTCGTGAATCATTGAATCTTTGAACGCACATTGCGC  683364

Query  293     CCTCTGGTATTCCGGAGGGCATGCCTGTTTGAGCGTCGTTTCTCCCTCAAACCGCT-GGG  351
               ||||||||||||| ||||||||||||||||||||||| |||| | |||||||| || |||
Sbjct  683365  CCTCTGGTATTCCAGAGGGCATGCCTGTTTGAGCGTCATTTCCCTCTCAAACC-CTCGGG  683423

Query  352     TTTGGTGTTGAGCAATAC  369
               ||||||| || |||||||
Sbjct  683424  TTTGGTGATGGGCAATAC  683441


 Score = 71.3 bits (38),  Expect = 3e-08
 Identities = 38/38 (100%), Gaps = 0/38 (0%)
 Strand=Plus/Plus

Query  1       CAAGGTTTCCGTAGGTGAACCTGCGGAAGGATCATTAC  38
               ||||||||||||||||||||||||||||||||||||||
Sbjct  642234  CAAGGTTTCCGTAGGTGAACCTGCGGAAGGATCATTAC  642271


 Score = 71.3 bits (38),  Expect = 3e-08
 Identities = 38/38 (100%), Gaps = 0/38 (0%)
 Strand=Plus/Plus

Query  1       CAAGGTTTCCGTAGGTGAACCTGCGGAAGGATCATTAC  38
               ||||||||||||||||||||||||||||||||||||||
Sbjct  658502  CAAGGTTTCCGTAGGTGAACCTGCGGAAGGATCATTAC  658539


 Score = 71.3 bits (38),  Expect = 3e-08
 Identities = 38/38 (100%), Gaps = 0/38 (0%)
 Strand=Plus/Plus

Query  1       CAAGGTTTCCGTAGGTGAACCTGCGGAAGGATCATTAC  38
               ||||||||||||||||||||||||||||||||||||||
Sbjct  666638  CAAGGTTTCCGTAGGTGAACCTGCGGAAGGATCATTAC  666675


 Score = 71.3 bits (38),  Expect = 3e-08
 Identities = 38/38 (100%), Gaps = 0/38 (0%)
 Strand=Plus/Plus

Query  1       CAAGGTTTCCGTAGGTGAACCTGCGGAAGGATCATTAC  38
               ||||||||||||||||||||||||||||||||||||||
Sbjct  674775  CAAGGTTTCCGTAGGTGAACCTGCGGAAGGATCATTAC  674812


 Score = 71.3 bits (38),  Expect = 3e-08
 Identities = 38/38 (100%), Gaps = 0/38 (0%)
 Strand=Plus/Plus

Query  1       CAAGGTTTCCGTAGGTGAACCTGCGGAAGGATCATTAC  38
               ||||||||||||||||||||||||||||||||||||||
Sbjct  682908  CAAGGTTTCCGTAGGTGAACCTGCGGAAGGATCATTAC  682945


 Score = 67.6 bits (36),  Expect = 4e-07
 Identities = 36/36 (100%), Gaps = 0/36 (0%)
 Strand=Plus/Plus

Query  3       AGGTTTCCGTAGGTGAACCTGCGGAAGGATCATTAC  38
               ||||||||||||||||||||||||||||||||||||
Sbjct  650370  AGGTTTCCGTAGGTGAACCTGCGGAAGGATCATTAC  650405


>PPOY01000028.1 [Candida] tammaniensis strain NRRL Y-8257 NODE_28_length_3648_cov_383.38_ID_4122, 
whole genome shotgun sequence
Length=3648

 Score = 303 bits (164),  Expect = 3e-78
 Identities = 186/197 (94%), Gaps = 0/197 (0%)
 Strand=Plus/Minus

Query  173  TCAAAACTTTCAACAACGGATCTCTTGGTTCTCGCATCGATGAAGAACGCAGCGAAATGC  232
            ||||||||||||||||||||||||||||||||||||||||||||||||||||||||||||
Sbjct  676  TCAAAACTTTCAACAACGGATCTCTTGGTTCTCGCATCGATGAAGAACGCAGCGAAATGC  617

Query  233  GATACGTAATATGAATTGCAGATATTCGTGAATCATCGAATCTTTGAACGCACATTGCGC  292
            |||| |||||||||||||||||| ||||||||||||||||||||||||||||||||||||
Sbjct  616  GATAAGTAATATGAATTGCAGATTTTCGTGAATCATCGAATCTTTGAACGCACATTGCGC  557

Query  293  CCTCTGGTATTCCGGAGGGCATGCCTGTTTGAGCGTCGTTTCTCCCTCAAACCGCTGGGT  352
            ||||||||||||| | ||||||||||||||||||||| ||||||| |||||||  |||||
Sbjct  556  CCTCTGGTATTCCAGGGGGCATGCCTGTTTGAGCGTCATTTCTCCTTCAAACCTTTGGGT  497

Query  353  TTGGTGTTGAGCAATAC  369
            ||||| |||||  ||||
Sbjct  496  TTGGTATTGAGTGATAC  480


 Score = 71.3 bits (38),  Expect = 3e-08
 Identities = 38/38 (100%), Gaps = 0/38 (0%)
 Strand=Plus/Minus

Query  1    CAAGGTTTCCGTAGGTGAACCTGCGGAAGGATCATTAC  38
            ||||||||||||||||||||||||||||||||||||||
Sbjct  915  CAAGGTTTCCGTAGGTGAACCTGCGGAAGGATCATTAC  878


>PPOQ01000062.1 Debaryomyces prosopidis strain NRRL Y-27369 flattened_line_119, 
whole genome shotgun sequence
Length=7920

 Score = 303 bits (164),  Expect = 3e-78
 Identities = 182/191 (95%), Gaps = 0/191 (0%)
 Strand=Plus/Plus

Query  173   TCAAAACTTTCAACAACGGATCTCTTGGTTCTCGCATCGATGAAGAACGCAGCGAAATGC  232
             ||||||||||||||||||||||||||||||||||||||||||||||||||||||||||||
Sbjct  3057  TCAAAACTTTCAACAACGGATCTCTTGGTTCTCGCATCGATGAAGAACGCAGCGAAATGC  3116

Query  233   GATACGTAATATGAATTGCAGATATTCGTGAATCATCGAATCTTTGAACGCACATTGCGC  292
             |||| |||||||||||||||||| ||||||||||||||||||||||||||||||||||||
Sbjct  3117  GATAAGTAATATGAATTGCAGATTTTCGTGAATCATCGAATCTTTGAACGCACATTGCGC  3176

Query  293   CCTCTGGTATTCCGGAGGGCATGCCTGTTTGAGCGTCGTTTCTCCCTCAAACCGCTGGGT  352
             ||||||||||||| ||||||||||||||||||||||| |||||| ||||||||   ||||
Sbjct  3177  CCTCTGGTATTCCAGAGGGCATGCCTGTTTGAGCGTCATTTCTCTCTCAAACCTTCGGGT  3236

Query  353   TTGGTGTTGAG  363
             ||||| |||||
Sbjct  3237  TTGGTATTGAG  3247


 Score = 71.3 bits (38),  Expect = 3e-08
 Identities = 38/38 (100%), Gaps = 0/38 (0%)
 Strand=Plus/Plus

Query  1     CAAGGTTTCCGTAGGTGAACCTGCGGAAGGATCATTAC  38
             ||||||||||||||||||||||||||||||||||||||
Sbjct  2825  CAAGGTTTCCGTAGGTGAACCTGCGGAAGGATCATTAC  2862


>PPOW01000036.1 Debaryomyces subglobosus strain NRRL Y-6666 NODE_36_length_7546_cov_458.234_ID_7664, 
whole genome shotgun sequence
Length=7546

 Score = 303 bits (164),  Expect = 3e-78
 Identities = 182/191 (95%), Gaps = 0/191 (0%)
 Strand=Plus/Plus

Query  173   TCAAAACTTTCAACAACGGATCTCTTGGTTCTCGCATCGATGAAGAACGCAGCGAAATGC  232
             ||||||||||||||||||||||||||||||||||||||||||||||||||||||||||||
Sbjct  3066  TCAAAACTTTCAACAACGGATCTCTTGGTTCTCGCATCGATGAAGAACGCAGCGAAATGC  3125

Query  233   GATACGTAATATGAATTGCAGATATTCGTGAATCATCGAATCTTTGAACGCACATTGCGC  292
             |||| |||||||||||||||||| ||||||||||||||||||||||||||||||||||||
Sbjct  3126  GATAAGTAATATGAATTGCAGATTTTCGTGAATCATCGAATCTTTGAACGCACATTGCGC  3185

Query  293   CCTCTGGTATTCCGGAGGGCATGCCTGTTTGAGCGTCGTTTCTCCCTCAAACCGCTGGGT  352
             ||||||||||||| ||||||||||||||||||||||| |||||| ||||||||   ||||
Sbjct  3186  CCTCTGGTATTCCAGAGGGCATGCCTGTTTGAGCGTCATTTCTCTCTCAAACCTTCGGGT  3245

Query  353   TTGGTGTTGAG  363
             ||||| |||||
Sbjct  3246  TTGGTATTGAG  3256


 Score = 71.3 bits (38),  Expect = 3e-08
 Identities = 38/38 (100%), Gaps = 0/38 (0%)
 Strand=Plus/Plus

Query  1     CAAGGTTTCCGTAGGTGAACCTGCGGAAGGATCATTAC  38
             ||||||||||||||||||||||||||||||||||||||
Sbjct  2834  CAAGGTTTCCGTAGGTGAACCTGCGGAAGGATCATTAC  2871


>JAMYHY010000223.1 Debaryomyces sp. S3305 ctg_223, whole genome shotgun sequence
Length=7931

 Score = 303 bits (164),  Expect = 3e-78
 Identities = 182/191 (95%), Gaps = 0/191 (0%)
 Strand=Plus/Plus

Query  173   TCAAAACTTTCAACAACGGATCTCTTGGTTCTCGCATCGATGAAGAACGCAGCGAAATGC  232
             ||||||||||||||||||||||||||||||||||||||||||||||||||||||||||||
Sbjct  6711  TCAAAACTTTCAACAACGGATCTCTTGGTTCTCGCATCGATGAAGAACGCAGCGAAATGC  6770

Query  233   GATACGTAATATGAATTGCAGATATTCGTGAATCATCGAATCTTTGAACGCACATTGCGC  292
             |||| |||||||||||||||||| ||||||||||||||||||||||||||||||||||||
Sbjct  6771  GATAAGTAATATGAATTGCAGATTTTCGTGAATCATCGAATCTTTGAACGCACATTGCGC  6830

Query  293   CCTCTGGTATTCCGGAGGGCATGCCTGTTTGAGCGTCGTTTCTCCCTCAAACCGCTGGGT  352
             ||||||||||||| ||||||||||||||||||||||| |||||| ||||||||   ||||
Sbjct  6831  CCTCTGGTATTCCAGAGGGCATGCCTGTTTGAGCGTCATTTCTCTCTCAAACCTTCGGGT  6890

Query  353   TTGGTGTTGAG  363
             ||||| |||||
Sbjct  6891  TTGGTATTGAG  6901


 Score = 71.3 bits (38),  Expect = 3e-08
 Identities = 38/38 (100%), Gaps = 0/38 (0%)
 Strand=Plus/Plus

Query  1     CAAGGTTTCCGTAGGTGAACCTGCGGAAGGATCATTAC  38
             ||||||||||||||||||||||||||||||||||||||
Sbjct  6479  CAAGGTTTCCGTAGGTGAACCTGCGGAAGGATCATTAC  6516


>JADIOQ010000139.1 [Candida] chilensis strain NRRL Y-17141 NODE_173_length_7068_cov_3825.854492, 
whole genome shotgun sequence
Length=7182

 Score = 303 bits (164),  Expect = 3e-78
 Identities = 186/197 (94%), Gaps = 0/197 (0%)
 Strand=Plus/Minus

Query  173   TCAAAACTTTCAACAACGGATCTCTTGGTTCTCGCATCGATGAAGAACGCAGCGAAATGC  232
             ||||||||||||||||||||||||||||||||||||||||||||||||||||||||||||
Sbjct  3987  TCAAAACTTTCAACAACGGATCTCTTGGTTCTCGCATCGATGAAGAACGCAGCGAAATGC  3928

Query  233   GATACGTAATATGAATTGCAGATATTCGTGAATCATCGAATCTTTGAACGCACATTGCGC  292
             |||| ||| | |||||||||||| ||||||||||||||||||||||||||||||||||||
Sbjct  3927  GATAAGTATTGTGAATTGCAGATTTTCGTGAATCATCGAATCTTTGAACGCACATTGCGC  3868

Query  293   CCTCTGGTATTCCGGAGGGCATGCCTGTTTGAGCGTCGTTTCTCCCTCAAACCGCTGGGT  352
             ||||||||||||||||||||||||||||||||||||| |||||| ||||||||  |||||
Sbjct  3867  CCTCTGGTATTCCGGAGGGCATGCCTGTTTGAGCGTCATTTCTCTCTCAAACCCTTGGGT  3808

Query  353   TTGGTGTTGAGCAATAC  369
             ||||| |||||  ||||
Sbjct  3807  TTGGTATTGAGTGATAC  3791


 Score = 73.1 bits (39),  Expect = 8e-09
 Identities = 39/39 (100%), Gaps = 0/39 (0%)
 Strand=Plus/Minus

Query  485   TTTGACCTCAAATCAGGTAGGACTACCCGCTGAACTTAA  523
             |||||||||||||||||||||||||||||||||||||||
Sbjct  3630  TTTGACCTCAAATCAGGTAGGACTACCCGCTGAACTTAA  3592


 Score = 71.3 bits (38),  Expect = 3e-08
 Identities = 38/38 (100%), Gaps = 0/38 (0%)
 Strand=Plus/Minus

Query  1     CAAGGTTTCCGTAGGTGAACCTGCGGAAGGATCATTAC  38
             ||||||||||||||||||||||||||||||||||||||
Sbjct  4206  CAAGGTTTCCGTAGGTGAACCTGCGGAAGGATCATTAC  4169


>JAEUBD010001227.1 Ogataea thermophila strain NCAIM Y.01608 scaffold21, whole genome 
shotgun sequence
Length=13332

 Score = 303 bits (164),  Expect = 3e-78
 Identities = 187/198 (94%), Gaps = 2/198 (1%)
 Strand=Plus/Plus

Query  173   TCAAAACTTTCAACAACGGATCTCTTGGTTCTCGCATCGATGAAGAACGCAGCGAAATGC  232
             ||||||||||||||||||||||||||||||||||||||||||||||||||||||||||||
Sbjct  8719  TCAAAACTTTCAACAACGGATCTCTTGGTTCTCGCATCGATGAAGAACGCAGCGAAATGC  8778

Query  233   GATACGTAATATGAATTGCAGATATTCGTGAATCATCGAATCTTTGAACGCACATTGCGC  292
             |||||||||| |||||||||||| |||||||||||| |||||||||||||||||||||||
Sbjct  8779  GATACGTAATGTGAATTGCAGATTTTCGTGAATCATTGAATCTTTGAACGCACATTGCGC  8838

Query  293   CCTCTGGTATTCCGGAGGGCATGCCTGTTTGAGCGTCGTTTCTCCCTCAAACCGCT-GGG  351
             ||||||||||||| ||||||||||||||||||||||| |||| | |||||||| || |||
Sbjct  8839  CCTCTGGTATTCCAGAGGGCATGCCTGTTTGAGCGTCATTTCCCTCTCAAACC-CTCGGG  8897

Query  352   TTTGGTGTTGAGCAATAC  369
             ||||||| || |||||||
Sbjct  8898  TTTGGTGATGGGCAATAC  8915


 Score = 71.3 bits (38),  Expect = 3e-08
 Identities = 38/38 (100%), Gaps = 0/38 (0%)
 Strand=Plus/Plus

Query  1     CAAGGTTTCCGTAGGTGAACCTGCGGAAGGATCATTAC  38
             ||||||||||||||||||||||||||||||||||||||
Sbjct  8382  CAAGGTTTCCGTAGGTGAACCTGCGGAAGGATCATTAC  8419


>DS995909.1 Penicillium marneffei ATCC 18224 scf_1105668340730 genomic scaffold, 
whole genome shotgun sequence
Length=40207

 Score = 303 bits (164),  Expect = 3e-78
 Identities = 186/197 (94%), Gaps = 0/197 (0%)
 Strand=Plus/Minus

Query  173   TCAAAACTTTCAACAACGGATCTCTTGGTTCTCGCATCGATGAAGAACGCAGCGAAATGC  232
             ||||||||||||||||||||||||||||||||||||||||||||||||||||||||||||
Sbjct  6320  TCAAAACTTTCAACAACGGATCTCTTGGTTCTCGCATCGATGAAGAACGCAGCGAAATGC  6261

Query  233   GATACGTAATATGAATTGCAGATATTCGTGAATCATCGAATCTTTGAACGCACATTGCGC  292
             |||| |||||||||||||||||| ||||||||||||||||||||||||||||||||||||
Sbjct  6260  GATAAGTAATATGAATTGCAGATTTTCGTGAATCATCGAATCTTTGAACGCACATTGCGC  6201

Query  293   CCTCTGGTATTCCGGAGGGCATGCCTGTTTGAGCGTCGTTTCTCCCTCAAACCGCTGGGT  352
             ||||||||||||| ||||||||||||||||||||||| |||||| ||||||||   ||||
Sbjct  6200  CCTCTGGTATTCCAGAGGGCATGCCTGTTTGAGCGTCATTTCTCTCTCAAACCTTCGGGT  6141

Query  353   TTGGTGTTGAGCAATAC  369
             ||||| |||||  ||||
Sbjct  6140  TTGGTATTGAGTGATAC  6124


 Score = 71.3 bits (38),  Expect = 3e-08
 Identities = 38/38 (100%), Gaps = 0/38 (0%)
 Strand=Plus/Minus

Query  1     CAAGGTTTCCGTAGGTGAACCTGCGGAAGGATCATTAC  38
             ||||||||||||||||||||||||||||||||||||||
Sbjct  6552  CAAGGTTTCCGTAGGTGAACCTGCGGAAGGATCATTAC  6515


>PPLM01000288.1 Cephaloascus albidus strain NRRL Y-7343 flattened_line_572, whole 
genome shotgun sequence
Length=4779

 Score = 303 bits (164),  Expect = 3e-78
 Identities = 186/197 (94%), Gaps = 0/197 (0%)
 Strand=Plus/Minus

Query  173   TCAAAACTTTCAACAACGGATCTCTTGGTTCTCGCATCGATGAAGAACGCAGCGAAATGC  232
             ||||||||||||||||||||||||||||||||||||||||||||||||||||||||||||
Sbjct  3841  TCAAAACTTTCAACAACGGATCTCTTGGTTCTCGCATCGATGAAGAACGCAGCGAAATGC  3782

Query  233   GATACGTAATATGAATTGCAGATATTCGTGAATCATCGAATCTTTGAACGCACATTGCGC  292
             |||| ||| | |||||||||||| ||||||||||||||||||||||||||||||||||||
Sbjct  3781  GATAAGTATTGTGAATTGCAGATTTTCGTGAATCATCGAATCTTTGAACGCACATTGCGC  3722

Query  293   CCTCTGGTATTCCGGAGGGCATGCCTGTTTGAGCGTCGTTTCTCCCTCAAACCGCTGGGT  352
             ||||||||||||||||||||||||||||||||||||| |||||| ||||||||  |||||
Sbjct  3721  CCTCTGGTATTCCGGAGGGCATGCCTGTTTGAGCGTCATTTCTCTCTCAAACCTTTGGGT  3662

Query  353   TTGGTGTTGAGCAATAC  369
             ||||| |||||  ||||
Sbjct  3661  TTGGTATTGAGTGATAC  3645


 Score = 73.1 bits (39),  Expect = 8e-09
 Identities = 39/39 (100%), Gaps = 0/39 (0%)
 Strand=Plus/Minus

Query  485   TTTGACCTCAAATCAGGTAGGACTACCCGCTGAACTTAA  523
             |||||||||||||||||||||||||||||||||||||||
Sbjct  3485  TTTGACCTCAAATCAGGTAGGACTACCCGCTGAACTTAA  3447


 Score = 71.3 bits (38),  Expect = 3e-08
 Identities = 38/38 (100%), Gaps = 0/38 (0%)
 Strand=Plus/Minus

Query  1     CAAGGTTTCCGTAGGTGAACCTGCGGAAGGATCATTAC  38
             ||||||||||||||||||||||||||||||||||||||
Sbjct  4070  CAAGGTTTCCGTAGGTGAACCTGCGGAAGGATCATTAC  4033


>NW_002196671.1 Talaromyces marneffei ATCC 18224 scf_1105668340730 genomic scaffold, 
whole genome shotgun sequence
Length=40207

 Score = 303 bits (164),  Expect = 3e-78
 Identities = 186/197 (94%), Gaps = 0/197 (0%)
 Strand=Plus/Minus

Query  173   TCAAAACTTTCAACAACGGATCTCTTGGTTCTCGCATCGATGAAGAACGCAGCGAAATGC  232
             ||||||||||||||||||||||||||||||||||||||||||||||||||||||||||||
Sbjct  6320  TCAAAACTTTCAACAACGGATCTCTTGGTTCTCGCATCGATGAAGAACGCAGCGAAATGC  6261

Query  233   GATACGTAATATGAATTGCAGATATTCGTGAATCATCGAATCTTTGAACGCACATTGCGC  292
             |||| |||||||||||||||||| ||||||||||||||||||||||||||||||||||||
Sbjct  6260  GATAAGTAATATGAATTGCAGATTTTCGTGAATCATCGAATCTTTGAACGCACATTGCGC  6201

Query  293   CCTCTGGTATTCCGGAGGGCATGCCTGTTTGAGCGTCGTTTCTCCCTCAAACCGCTGGGT  352
             ||||||||||||| ||||||||||||||||||||||| |||||| ||||||||   ||||
Sbjct  6200  CCTCTGGTATTCCAGAGGGCATGCCTGTTTGAGCGTCATTTCTCTCTCAAACCTTCGGGT  6141

Query  353   TTGGTGTTGAGCAATAC  369
             ||||| |||||  ||||
Sbjct  6140  TTGGTATTGAGTGATAC  6124


 Score = 71.3 bits (38),  Expect = 3e-08
 Identities = 38/38 (100%), Gaps = 0/38 (0%)
 Strand=Plus/Minus

Query  1     CAAGGTTTCCGTAGGTGAACCTGCGGAAGGATCATTAC  38
             ||||||||||||||||||||||||||||||||||||||
Sbjct  6552  CAAGGTTTCCGTAGGTGAACCTGCGGAAGGATCATTAC  6515


>NW_017264704.1 Ogataea polymorpha strain NCYC 495 leu1.1 chromosome Unknown 
OGAPOscaffold_7, whole genome shotgun sequence
Length=988507

 Score = 303 bits (164),  Expect = 3e-78
 Identities = 187/198 (94%), Gaps = 2/198 (1%)
 Strand=Plus/Plus

Query  173     TCAAAACTTTCAACAACGGATCTCTTGGTTCTCGCATCGATGAAGAACGCAGCGAAATGC  232
               ||||||||||||||||||||||||||||||||||||||||||||||||||||||||||||
Sbjct  642571  TCAAAACTTTCAACAACGGATCTCTTGGTTCTCGCATCGATGAAGAACGCAGCGAAATGC  642630

Query  233     GATACGTAATATGAATTGCAGATATTCGTGAATCATCGAATCTTTGAACGCACATTGCGC  292
               |||||||||| |||||||||||| |||||||||||| |||||||||||||||||||||||
Sbjct  642631  GATACGTAATGTGAATTGCAGATTTTCGTGAATCATTGAATCTTTGAACGCACATTGCGC  642690

Query  293     CCTCTGGTATTCCGGAGGGCATGCCTGTTTGAGCGTCGTTTCTCCCTCAAACCGCT-GGG  351
               ||||||||||||| ||||||||||||||||||||||| |||| | |||||||| || |||
Sbjct  642691  CCTCTGGTATTCCAGAGGGCATGCCTGTTTGAGCGTCATTTCCCTCTCAAACC-CTCGGG  642749

Query  352     TTTGGTGTTGAGCAATAC  369
               ||||||| || |||||||
Sbjct  642750  TTTGGTGATGGGCAATAC  642767


 Score = 303 bits (164),  Expect = 3e-78
 Identities = 187/198 (94%), Gaps = 2/198 (1%)
 Strand=Plus/Plus

Query  173     TCAAAACTTTCAACAACGGATCTCTTGGTTCTCGCATCGATGAAGAACGCAGCGAAATGC  232
               ||||||||||||||||||||||||||||||||||||||||||||||||||||||||||||
Sbjct  650704  TCAAAACTTTCAACAACGGATCTCTTGGTTCTCGCATCGATGAAGAACGCAGCGAAATGC  650763

Query  233     GATACGTAATATGAATTGCAGATATTCGTGAATCATCGAATCTTTGAACGCACATTGCGC  292
               |||||||||| |||||||||||| |||||||||||| |||||||||||||||||||||||
Sbjct  650764  GATACGTAATGTGAATTGCAGATTTTCGTGAATCATTGAATCTTTGAACGCACATTGCGC  650823

Query  293     CCTCTGGTATTCCGGAGGGCATGCCTGTTTGAGCGTCGTTTCTCCCTCAAACCGCT-GGG  351
               ||||||||||||| ||||||||||||||||||||||| |||| | |||||||| || |||
Sbjct  650824  CCTCTGGTATTCCAGAGGGCATGCCTGTTTGAGCGTCATTTCCCTCTCAAACC-CTCGGG  650882

Query  352     TTTGGTGTTGAGCAATAC  369
               ||||||| || |||||||
Sbjct  650883  TTTGGTGATGGGCAATAC  650900


 Score = 303 bits (164),  Expect = 3e-78
 Identities = 187/198 (94%), Gaps = 2/198 (1%)
 Strand=Plus/Plus

Query  173     TCAAAACTTTCAACAACGGATCTCTTGGTTCTCGCATCGATGAAGAACGCAGCGAAATGC  232
               ||||||||||||||||||||||||||||||||||||||||||||||||||||||||||||
Sbjct  658839  TCAAAACTTTCAACAACGGATCTCTTGGTTCTCGCATCGATGAAGAACGCAGCGAAATGC  658898

Query  233     GATACGTAATATGAATTGCAGATATTCGTGAATCATCGAATCTTTGAACGCACATTGCGC  292
               |||||||||| |||||||||||| |||||||||||| |||||||||||||||||||||||
Sbjct  658899  GATACGTAATGTGAATTGCAGATTTTCGTGAATCATTGAATCTTTGAACGCACATTGCGC  658958

Query  293     CCTCTGGTATTCCGGAGGGCATGCCTGTTTGAGCGTCGTTTCTCCCTCAAACCGCT-GGG  351
               ||||||||||||| ||||||||||||||||||||||| |||| | |||||||| || |||
Sbjct  658959  CCTCTGGTATTCCAGAGGGCATGCCTGTTTGAGCGTCATTTCCCTCTCAAACC-CTCGGG  659017

Query  352     TTTGGTGTTGAGCAATAC  369
               ||||||| || |||||||
Sbjct  659018  TTTGGTGATGGGCAATAC  659035


 Score = 303 bits (164),  Expect = 3e-78
 Identities = 187/198 (94%), Gaps = 2/198 (1%)
 Strand=Plus/Plus

Query  173     TCAAAACTTTCAACAACGGATCTCTTGGTTCTCGCATCGATGAAGAACGCAGCGAAATGC  232
               ||||||||||||||||||||||||||||||||||||||||||||||||||||||||||||
Sbjct  666975  TCAAAACTTTCAACAACGGATCTCTTGGTTCTCGCATCGATGAAGAACGCAGCGAAATGC  667034

Query  233     GATACGTAATATGAATTGCAGATATTCGTGAATCATCGAATCTTTGAACGCACATTGCGC  292
               |||||||||| |||||||||||| |||||||||||| |||||||||||||||||||||||
Sbjct  667035  GATACGTAATGTGAATTGCAGATTTTCGTGAATCATTGAATCTTTGAACGCACATTGCGC  667094

Query  293     CCTCTGGTATTCCGGAGGGCATGCCTGTTTGAGCGTCGTTTCTCCCTCAAACCGCT-GGG  351
               ||||||||||||| ||||||||||||||||||||||| |||| | |||||||| || |||
Sbjct  667095  CCTCTGGTATTCCAGAGGGCATGCCTGTTTGAGCGTCATTTCCCTCTCAAACC-CTCGGG  667153

Query  352     TTTGGTGTTGAGCAATAC  369
               ||||||| || |||||||
Sbjct  667154  TTTGGTGATGGGCAATAC  667171


 Score = 303 bits (164),  Expect = 3e-78
 Identities = 187/198 (94%), Gaps = 2/198 (1%)
 Strand=Plus/Plus

Query  173     TCAAAACTTTCAACAACGGATCTCTTGGTTCTCGCATCGATGAAGAACGCAGCGAAATGC  232
               ||||||||||||||||||||||||||||||||||||||||||||||||||||||||||||
Sbjct  675112  TCAAAACTTTCAACAACGGATCTCTTGGTTCTCGCATCGATGAAGAACGCAGCGAAATGC  675171

Query  233     GATACGTAATATGAATTGCAGATATTCGTGAATCATCGAATCTTTGAACGCACATTGCGC  292
               |||||||||| |||||||||||| |||||||||||| |||||||||||||||||||||||
Sbjct  675172  GATACGTAATGTGAATTGCAGATTTTCGTGAATCATTGAATCTTTGAACGCACATTGCGC  675231

Query  293     CCTCTGGTATTCCGGAGGGCATGCCTGTTTGAGCGTCGTTTCTCCCTCAAACCGCT-GGG  351
               ||||||||||||| ||||||||||||||||||||||| |||| | |||||||| || |||
Sbjct  675232  CCTCTGGTATTCCAGAGGGCATGCCTGTTTGAGCGTCATTTCCCTCTCAAACC-CTCGGG  675290

Query  352     TTTGGTGTTGAGCAATAC  369
               ||||||| || |||||||
Sbjct  675291  TTTGGTGATGGGCAATAC  675308


 Score = 303 bits (164),  Expect = 3e-78
 Identities = 187/198 (94%), Gaps = 2/198 (1%)
 Strand=Plus/Plus

Query  173     TCAAAACTTTCAACAACGGATCTCTTGGTTCTCGCATCGATGAAGAACGCAGCGAAATGC  232
               ||||||||||||||||||||||||||||||||||||||||||||||||||||||||||||
Sbjct  683245  TCAAAACTTTCAACAACGGATCTCTTGGTTCTCGCATCGATGAAGAACGCAGCGAAATGC  683304

Query  233     GATACGTAATATGAATTGCAGATATTCGTGAATCATCGAATCTTTGAACGCACATTGCGC  292
               |||||||||| |||||||||||| |||||||||||| |||||||||||||||||||||||
Sbjct  683305  GATACGTAATGTGAATTGCAGATTTTCGTGAATCATTGAATCTTTGAACGCACATTGCGC  683364

Query  293     CCTCTGGTATTCCGGAGGGCATGCCTGTTTGAGCGTCGTTTCTCCCTCAAACCGCT-GGG  351
               ||||||||||||| ||||||||||||||||||||||| |||| | |||||||| || |||
Sbjct  683365  CCTCTGGTATTCCAGAGGGCATGCCTGTTTGAGCGTCATTTCCCTCTCAAACC-CTCGGG  683423

Query  352     TTTGGTGTTGAGCAATAC  369
               ||||||| || |||||||
Sbjct  683424  TTTGGTGATGGGCAATAC  683441


 Score = 71.3 bits (38),  Expect = 3e-08
 Identities = 38/38 (100%), Gaps = 0/38 (0%)
 Strand=Plus/Plus

Query  1       CAAGGTTTCCGTAGGTGAACCTGCGGAAGGATCATTAC  38
               ||||||||||||||||||||||||||||||||||||||
Sbjct  642234  CAAGGTTTCCGTAGGTGAACCTGCGGAAGGATCATTAC  642271


 Score = 71.3 bits (38),  Expect = 3e-08
 Identities = 38/38 (100%), Gaps = 0/38 (0%)
 Strand=Plus/Plus

Query  1       CAAGGTTTCCGTAGGTGAACCTGCGGAAGGATCATTAC  38
               ||||||||||||||||||||||||||||||||||||||
Sbjct  658502  CAAGGTTTCCGTAGGTGAACCTGCGGAAGGATCATTAC  658539


 Score = 71.3 bits (38),  Expect = 3e-08
 Identities = 38/38 (100%), Gaps = 0/38 (0%)
 Strand=Plus/Plus

Query  1       CAAGGTTTCCGTAGGTGAACCTGCGGAAGGATCATTAC  38
               ||||||||||||||||||||||||||||||||||||||
Sbjct  666638  CAAGGTTTCCGTAGGTGAACCTGCGGAAGGATCATTAC  666675


 Score = 71.3 bits (38),  Expect = 3e-08
 Identities = 38/38 (100%), Gaps = 0/38 (0%)
 Strand=Plus/Plus

Query  1       CAAGGTTTCCGTAGGTGAACCTGCGGAAGGATCATTAC  38
               ||||||||||||||||||||||||||||||||||||||
Sbjct  674775  CAAGGTTTCCGTAGGTGAACCTGCGGAAGGATCATTAC  674812


 Score = 71.3 bits (38),  Expect = 3e-08
 Identities = 38/38 (100%), Gaps = 0/38 (0%)
 Strand=Plus/Plus

Query  1       CAAGGTTTCCGTAGGTGAACCTGCGGAAGGATCATTAC  38
               ||||||||||||||||||||||||||||||||||||||
Sbjct  682908  CAAGGTTTCCGTAGGTGAACCTGCGGAAGGATCATTAC  682945


 Score = 67.6 bits (36),  Expect = 4e-07
 Identities = 36/36 (100%), Gaps = 0/36 (0%)
 Strand=Plus/Plus

Query  3       AGGTTTCCGTAGGTGAACCTGCGGAAGGATCATTAC  38
               ||||||||||||||||||||||||||||||||||||
Sbjct  650370  AGGTTTCCGTAGGTGAACCTGCGGAAGGATCATTAC  650405


>NREI01000028.1 Wickerhamiella infanticola strain NRRL Y-17858 NODE_28_length_8407_cov_38.3216_ID_7125, 
whole genome shotgun sequence
Length=8407

 Score = 302 bits (163),  Expect = 9e-78
 Identities = 307/370 (83%), Gaps = 36/370 (10%)
 Strand=Plus/Minus

Query  1     CAAGGTTTCCGTAGGTGAACCTGCGGAAGGATCATTACTGAT--TT--GCTTAATT--GC  54
             ||||||||||||||||||||||||||||||||||||||||||  ||  ||||||||  ||
Sbjct  2993  CAAGGTTTCCGTAGGTGAACCTGCGGAAGGATCATTACTGATATTTGCGCTTAATTGCGC  2934

Query  55    --ACCACA-TGTGTTTTTCTTTGAAACAAACTTGCTTTGGCGGTGGGCCCAGCCTGCCGC  111
               |  ||| |||| |||| | ||  | | || ||||||||| | | |   |   | ||||
Sbjct  2933  GAAATACACTGTG-TTTTATATG--A-ATAC-TGCTTTGGC-G-GAG---A-AAT-CCGC  2886

Query  112   CAGAGGTCTAAACTTACAACCAATTTTTTATCAACTTGTCACACCAGATTATTACTAATA  171
             || |     ||| || |||| ||| |||||  |  | |||| |||  ||| ||  |||||
Sbjct  2885  CA-A-----AAA-TT-CAACAAATATTTTAATATTTAGTCA-ACC--ATT-TT--TAATA  2840

Query  172   GTCAAAACTTTCAACAACGGATCTCTTGGTTCTCGCATCGATGAAGAACGCAGCGAAATG  231
              |||||||||||||||||||||||||||||||||||||||||||||||||||||||||||
Sbjct  2839  ATCAAAACTTTCAACAACGGATCTCTTGGTTCTCGCATCGATGAAGAACGCAGCGAAATG  2780

Query  232   CGATACGTAATATGAATTGCAGATATTCGTGAATCATCGAATCTTTGAACGCACATTGCG  291
             ||||| ||||||||||||||||||||||||||||||||||||||||||||||||||||||
Sbjct  2779  CGATAAGTAATATGAATTGCAGATATTCGTGAATCATCGAATCTTTGAACGCACATTGCG  2720

Query  292   CCCTCTGGTATTCCGGAGGGCATGCCTGTTTGAGCGTCGTTTCTCCCTCAAACCGCTGGG  351
             || | |||||||||  | |||||| ||||||||||||| |||||| |||||||| |||| 
Sbjct  2719  CCTTGTGGTATTCCACAAGGCATGTCTGTTTGAGCGTCATTTCTCTCTCAAACCTCTGG-  2661

Query  352   TTTGGTGTTG  361
             |||||| |||
Sbjct  2660  TTTGGTTTTG  2651


>JAHLUL010000027.1 Ogataea haglerorum isolate 81-453-3 81-453-3_NODE_27_length_6453_cov_2090.155583, 
whole genome shotgun sequence
Length=6453

 Score = 302 bits (163),  Expect = 9e-78
 Identities = 202/220 (92%), Gaps = 6/220 (3%)
 Strand=Plus/Plus

Query  175   AAAACTTTCAACAACGGATCTCTTGGTTCTCGCATCGATGAAGAACGCAGCGAAATGCGA  234
             ||||||||||||||||||||||||||||||||||||||||||||||||||||||||||||
Sbjct  2674  AAAACTTTCAACAACGGATCTCTTGGTTCTCGCATCGATGAAGAACGCAGCGAAATGCGA  2733

Query  235   TACGTAATATGAATTGCAGATATTCGTGAATCATCGAATCTTTGAACGCACATTGCGCCC  294
             |||||||| |||||||||||| |||||||||||| |||||||||||||||||||||||||
Sbjct  2734  TACGTAATGTGAATTGCAGATTTTCGTGAATCATTGAATCTTTGAACGCACATTGCGCCC  2793

Query  295   TCTGGTATTCCGGAGGGCATGCCTGTTTGAGCGTCGTTTCTCCCTCAAACCGCT-GGGTT  353
             ||||||||||| ||||||||||||||||||||||| |||| | |||||||| || |||||
Sbjct  2794  TCTGGTATTCCAGAGGGCATGCCTGTTTGAGCGTCATTTCCCTCTCAAACCCCTAGGGTT  2853

Query  354   TGGTGTTGAGCAATACGA-C-T-TG-G-GTTTGCTTGAAA  388
             ||||| || |||||||   | | || | ||||||||||||
Sbjct  2854  TGGTGATGGGCAATACTCTCGTCTGAGAGTTTGCTTGAAA  2893


 Score = 71.3 bits (38),  Expect = 3e-08
 Identities = 38/38 (100%), Gaps = 0/38 (0%)
 Strand=Plus/Plus

Query  1     CAAGGTTTCCGTAGGTGAACCTGCGGAAGGATCATTAC  38
             ||||||||||||||||||||||||||||||||||||||
Sbjct  2337  CAAGGTTTCCGTAGGTGAACCTGCGGAAGGATCATTAC  2374


>NDXA01000178.1 Spathaspora xylofermentans strain UFMG-HMD23.3 Spathaspora_xylofermentans_contig_178, 
whole genome shotgun sequence
Length=8330

 Score = 302 bits (163),  Expect = 9e-78
 Identities = 311/376 (83%), Gaps = 35/376 (9%)
 Strand=Plus/Plus

Query  1     CAAGGTTTCCGTAGGTGAACCTGCGGAAGGATCATTACTGATT---T--GCTTAATT--G  53
             |||||||||||||||||||||||||||||||||||||| ||||   |  ||||||||  |
Sbjct  3454  CAAGGTTTCCGTAGGTGAACCTGCGGAAGGATCATTACAGATTGTCTGCGCTTAATTGCG  3513

Query  54    C-A--CCACATGTGTTTTTCTTTG-AAACAAACTTGCTTTGGCG-GTGGGCCCAGCCTGC  108
             | |   ||||  || | || || | |||| || || |  |  || ||||||  ||   ||
Sbjct  3514  CGATGTCACA-CTG-TGTT-TTAGCAAAC-AA-TTAC-CT--CGAGTGGGCGTAG---GC  3562

Query  109   -CGCCAGAGGTCTAAACTTACAACCAATTTTTTATCAACTTGTCACACCAGATTATTACT  167
              |||  || |   |||||| |||| ||| ||||| |||||||||| |  | | ||||  |
Sbjct  3563  ACGCTCGA-G---AAACTT-CAACAAATGTTTTAACAACTTGTCA-A--A-A-TATTTTT  3612

Query  168   AATAGTCAAAACTTTCAACAACGGATCTCTTGGTTCTCGCATCGATGAAGAACGCAGCGA  227
             |||| | |||||||||||||||||||||||||||||||||||||||||||||||||||||
Sbjct  3613  AATA-TTAAAACTTTCAACAACGGATCTCTTGGTTCTCGCATCGATGAAGAACGCAGCGA  3671

Query  228   AATGCGATACGTAATATGAATTGCAGATATTCGTGAATCATCGAATCTTTGAACGCACAT  287
             ||||||||| ||||||||||||||||||||||||||||||||||||||||||||||||||
Sbjct  3672  AATGCGATAAGTAATATGAATTGCAGATATTCGTGAATCATCGAATCTTTGAACGCACAT  3731

Query  288   TGCGCCCTCTGGTATTCCGGAGGGCATGCCTGTTTGAGCGTCGTTTCTCCCTCAAACCGC  347
             ||| | || |||||||||  || | ||||||||||||||||| |||||| ||||||||  
Sbjct  3732  TGCACTCTGTGGTATTCCACAGAGTATGCCTGTTTGAGCGTCATTTCTCTCTCAAACCCT  3791

Query  348   TGGGTTTGGTGTTGAG  363
             |||||||||| |||||
Sbjct  3792  TGGGTTTGGTATTGAG  3807


 Score = 73.1 bits (39),  Expect = 8e-09
 Identities = 41/42 (98%), Gaps = 0/42 (0%)
 Strand=Plus/Plus

Query  482   AACTTTGACCTCAAATCAGGTAGGACTACCCGCTGAACTTAA  523
             || |||||||||||||||||||||||||||||||||||||||
Sbjct  3946  AAGTTTGACCTCAAATCAGGTAGGACTACCCGCTGAACTTAA  3987


>NW_025065177.1 Ogataea haglerorum isolate 81-453-3 chromosome Unknown 81-453-3_NODE_27_length_6453_cov_2090.155583, 
whole genome shotgun 
sequence
Length=6453

 Score = 302 bits (163),  Expect = 9e-78
 Identities = 202/220 (92%), Gaps = 6/220 (3%)
 Strand=Plus/Plus

Query  175   AAAACTTTCAACAACGGATCTCTTGGTTCTCGCATCGATGAAGAACGCAGCGAAATGCGA  234
             ||||||||||||||||||||||||||||||||||||||||||||||||||||||||||||
Sbjct  2674  AAAACTTTCAACAACGGATCTCTTGGTTCTCGCATCGATGAAGAACGCAGCGAAATGCGA  2733

Query  235   TACGTAATATGAATTGCAGATATTCGTGAATCATCGAATCTTTGAACGCACATTGCGCCC  294
             |||||||| |||||||||||| |||||||||||| |||||||||||||||||||||||||
Sbjct  2734  TACGTAATGTGAATTGCAGATTTTCGTGAATCATTGAATCTTTGAACGCACATTGCGCCC  2793

Query  295   TCTGGTATTCCGGAGGGCATGCCTGTTTGAGCGTCGTTTCTCCCTCAAACCGCT-GGGTT  353
             ||||||||||| ||||||||||||||||||||||| |||| | |||||||| || |||||
Sbjct  2794  TCTGGTATTCCAGAGGGCATGCCTGTTTGAGCGTCATTTCCCTCTCAAACCCCTAGGGTT  2853

Query  354   TGGTGTTGAGCAATACGA-C-T-TG-G-GTTTGCTTGAAA  388
             ||||| || |||||||   | | || | ||||||||||||
Sbjct  2854  TGGTGATGGGCAATACTCTCGTCTGAGAGTTTGCTTGAAA  2893


 Score = 71.3 bits (38),  Expect = 3e-08
 Identities = 38/38 (100%), Gaps = 0/38 (0%)
 Strand=Plus/Plus

Query  1     CAAGGTTTCCGTAGGTGAACCTGCGGAAGGATCATTAC  38
             ||||||||||||||||||||||||||||||||||||||
Sbjct  2337  CAAGGTTTCCGTAGGTGAACCTGCGGAAGGATCATTAC  2374


>CM002300.1 Ogataea parapolymorpha DL-1 chromosome I, whole genome shotgun 
sequence
Length=955766

 Score = 300 bits (162),  Expect = 3e-77
 Identities = 201/219 (92%), Gaps = 5/219 (2%)
 Strand=Plus/Minus

Query  175     AAAACTTTCAACAACGGATCTCTTGGTTCTCGCATCGATGAAGAACGCAGCGAAATGCGA  234
               ||||||||||||||||||||||||||||||||||||||||||||||||||||||||||||
Sbjct  302191  AAAACTTTCAACAACGGATCTCTTGGTTCTCGCATCGATGAAGAACGCAGCGAAATGCGA  302132

Query  235     TACGTAATATGAATTGCAGATATTCGTGAATCATCGAATCTTTGAACGCACATTGCGCCC  294
               |||||||| |||||||||||| |||||||||||| |||||||||||||||||||||||||
Sbjct  302131  TACGTAATGTGAATTGCAGATTTTCGTGAATCATTGAATCTTTGAACGCACATTGCGCCC  302072

Query  295     TCTGGTATTCCGGAGGGCATGCCTGTTTGAGCGTCGTTTCTCCCTCAAACCGCTGGGTTT  354
               ||||||||||| ||||||||||||||||||||||| |||| | |||||||| | ||||||
Sbjct  302071  TCTGGTATTCCAGAGGGCATGCCTGTTTGAGCGTCATTTCCCTCTCAAACCCCCGGGTTT  302012

Query  355     GGTGTTGAGCAATACGA-C-T-TG-G-GTTTGCTTGAAA  388
               |||| || |||||||   | | || | ||||||||||||
Sbjct  302011  GGTGATGGGCAATACTCTCGTCTGAGAGTTTGCTTGAAA  301973


 Score = 71.3 bits (38),  Expect = 3e-08
 Identities = 38/38 (100%), Gaps = 0/38 (0%)
 Strand=Plus/Minus

Query  1       CAAGGTTTCCGTAGGTGAACCTGCGGAAGGATCATTAC  38
               ||||||||||||||||||||||||||||||||||||||
Sbjct  302529  CAAGGTTTCCGTAGGTGAACCTGCGGAAGGATCATTAC  302492


>JAHLUX010000021.1 Ogataea angusta isolate 61-244 61-244_NODE_21_length_6638_cov_1599.433166, 
whole genome shotgun sequence
Length=6638

 Score = 300 bits (162),  Expect = 3e-77
 Identities = 184/195 (94%), Gaps = 0/195 (0%)
 Strand=Plus/Plus

Query  175   AAAACTTTCAACAACGGATCTCTTGGTTCTCGCATCGATGAAGAACGCAGCGAAATGCGA  234
             ||||||||||||||||||||||||||||||||||||||||||||||||||||||||||||
Sbjct  2682  AAAACTTTCAACAACGGATCTCTTGGTTCTCGCATCGATGAAGAACGCAGCGAAATGCGA  2741

Query  235   TACGTAATATGAATTGCAGATATTCGTGAATCATCGAATCTTTGAACGCACATTGCGCCC  294
             |||||||| |||||||||||| |||||||||||| |||||||||||||||||||||||||
Sbjct  2742  TACGTAATGTGAATTGCAGATTTTCGTGAATCATTGAATCTTTGAACGCACATTGCGCCC  2801

Query  295   TCTGGTATTCCGGAGGGCATGCCTGTTTGAGCGTCGTTTCTCCCTCAAACCGCTGGGTTT  354
             ||||||||||| ||||||||||||||||||||||| |||| | ||||||||  |||||||
Sbjct  2802  TCTGGTATTCCAGAGGGCATGCCTGTTTGAGCGTCATTTCCCTCTCAAACCCTTGGGTTT  2861

Query  355   GGTGTTGAGCAATAC  369
             |||| || |||||||
Sbjct  2862  GGTGATGGGCAATAC  2876


 Score = 71.3 bits (38),  Expect = 3e-08
 Identities = 38/38 (100%), Gaps = 0/38 (0%)
 Strand=Plus/Plus

Query  1     CAAGGTTTCCGTAGGTGAACCTGCGGAAGGATCATTAC  38
             ||||||||||||||||||||||||||||||||||||||
Sbjct  2340  CAAGGTTTCCGTAGGTGAACCTGCGGAAGGATCATTAC  2377


>PPLT01000015.1 Teunomyces cretensis strain NRRL Y-27777 NODE_15_length_4542_cov_1305.38_ID_29, 
whole genome shotgun sequence
Length=4542

 Score = 300 bits (162),  Expect = 3e-77
 Identities = 185/196 (94%), Gaps = 1/196 (1%)
 Strand=Plus/Plus

Query  168   AATAGTCAAAACTTTCAACAACGGATCTCTTGGTTCTCGCATCGATGAAGAACGCAGCGA  227
             |||| |||||||||||||||||||||||||||||||||||||||||||||||||||||||
Sbjct  3182  AATAATCAAAACTTTCAACAACGGATCTCTTGGTTCTCGCATCGATGAAGAACGCAGCGA  3241

Query  228   AATGCGATACGTAATATGAATTGCAGATATTCGTGAATCATCGAATCTTTGAACGCACAT  287
             |||||||||||||||||||||||||||| |||||||||||||||||||||||||||||||
Sbjct  3242  AATGCGATACGTAATATGAATTGCAGATTTTCGTGAATCATCGAATCTTTGAACGCACAT  3301

Query  288   TGCGCCCTCTGGTATTCCGGAGGGCATGCCTGTTTGAGCGTCGTTTCTCCCTCAAACCGC  347
             |||||||| |||||||||  |||||||||||||||||||||| |||||| ||||| || |
Sbjct  3302  TGCGCCCTGTGGTATTCCACAGGGCATGCCTGTTTGAGCGTCATTTCTCTCTCAAGCC-C  3360

Query  348   TGGGTTTGGTGTTGAG  363
             | || |||||||||||
Sbjct  3361  TTGGCTTGGTGTTGAG  3376


 Score = 73.1 bits (39),  Expect = 8e-09
 Identities = 41/42 (98%), Gaps = 0/42 (0%)
 Strand=Plus/Plus

Query  482   AACTTTGACCTCAAATCAGGTAGGACTACCCGCTGAACTTAA  523
             || |||||||||||||||||||||||||||||||||||||||
Sbjct  3448  AAGTTTGACCTCAAATCAGGTAGGACTACCCGCTGAACTTAA  3489


 Score = 71.3 bits (38),  Expect = 3e-08
 Identities = 40/41 (98%), Gaps = 0/41 (0%)
 Strand=Plus/Plus

Query  1     CAAGGTTTCCGTAGGTGAACCTGCGGAAGGATCATTACTGA  41
             ||||||||||||||||||||||||||||||||||||| |||
Sbjct  3079  CAAGGTTTCCGTAGGTGAACCTGCGGAAGGATCATTATTGA  3119


>NC_027866.1 Ogataea parapolymorpha DL-1 chromosome I, whole genome shotgun 
sequence
Length=955766

 Score = 300 bits (162),  Expect = 3e-77
 Identities = 201/219 (92%), Gaps = 5/219 (2%)
 Strand=Plus/Minus

Query  175     AAAACTTTCAACAACGGATCTCTTGGTTCTCGCATCGATGAAGAACGCAGCGAAATGCGA  234
               ||||||||||||||||||||||||||||||||||||||||||||||||||||||||||||
Sbjct  302191  AAAACTTTCAACAACGGATCTCTTGGTTCTCGCATCGATGAAGAACGCAGCGAAATGCGA  302132

Query  235     TACGTAATATGAATTGCAGATATTCGTGAATCATCGAATCTTTGAACGCACATTGCGCCC  294
               |||||||| |||||||||||| |||||||||||| |||||||||||||||||||||||||
Sbjct  302131  TACGTAATGTGAATTGCAGATTTTCGTGAATCATTGAATCTTTGAACGCACATTGCGCCC  302072

Query  295     TCTGGTATTCCGGAGGGCATGCCTGTTTGAGCGTCGTTTCTCCCTCAAACCGCTGGGTTT  354
               ||||||||||| ||||||||||||||||||||||| |||| | |||||||| | ||||||
Sbjct  302071  TCTGGTATTCCAGAGGGCATGCCTGTTTGAGCGTCATTTCCCTCTCAAACCCCCGGGTTT  302012

Query  355     GGTGTTGAGCAATACGA-C-T-TG-G-GTTTGCTTGAAA  388
               |||| || |||||||   | | || | ||||||||||||
Sbjct  302011  GGTGATGGGCAATACTCTCGTCTGAGAGTTTGCTTGAAA  301973


 Score = 71.3 bits (38),  Expect = 3e-08
 Identities = 38/38 (100%), Gaps = 0/38 (0%)
 Strand=Plus/Minus

Query  1       CAAGGTTTCCGTAGGTGAACCTGCGGAAGGATCATTAC  38
               ||||||||||||||||||||||||||||||||||||||
Sbjct  302529  CAAGGTTTCCGTAGGTGAACCTGCGGAAGGATCATTAC  302492


>NW_025065235.1 Ogataea angusta isolate 61-244 chromosome Unknown 61-244_NODE_21_length_6638_cov_1599.433166, 
whole genome shotgun sequence
Length=6638

 Score = 300 bits (162),  Expect = 3e-77
 Identities = 184/195 (94%), Gaps = 0/195 (0%)
 Strand=Plus/Plus

Query  175   AAAACTTTCAACAACGGATCTCTTGGTTCTCGCATCGATGAAGAACGCAGCGAAATGCGA  234
             ||||||||||||||||||||||||||||||||||||||||||||||||||||||||||||
Sbjct  2682  AAAACTTTCAACAACGGATCTCTTGGTTCTCGCATCGATGAAGAACGCAGCGAAATGCGA  2741

Query  235   TACGTAATATGAATTGCAGATATTCGTGAATCATCGAATCTTTGAACGCACATTGCGCCC  294
             |||||||| |||||||||||| |||||||||||| |||||||||||||||||||||||||
Sbjct  2742  TACGTAATGTGAATTGCAGATTTTCGTGAATCATTGAATCTTTGAACGCACATTGCGCCC  2801

Query  295   TCTGGTATTCCGGAGGGCATGCCTGTTTGAGCGTCGTTTCTCCCTCAAACCGCTGGGTTT  354
             ||||||||||| ||||||||||||||||||||||| |||| | ||||||||  |||||||
Sbjct  2802  TCTGGTATTCCAGAGGGCATGCCTGTTTGAGCGTCATTTCCCTCTCAAACCCTTGGGTTT  2861

Query  355   GGTGTTGAGCAATAC  369
             |||| || |||||||
Sbjct  2862  GGTGATGGGCAATAC  2876


 Score = 71.3 bits (38),  Expect = 3e-08
 Identities = 38/38 (100%), Gaps = 0/38 (0%)
 Strand=Plus/Plus

Query  1     CAAGGTTTCCGTAGGTGAACCTGCGGAAGGATCATTAC  38
             ||||||||||||||||||||||||||||||||||||||
Sbjct  2340  CAAGGTTTCCGTAGGTGAACCTGCGGAAGGATCATTAC  2377


>CAIF01000345.1 Wickerhamomyces ciferrii WGS project CAIF00000000 data, strain 
NRRL Y-1031 F-60-10, contig 00346, whole genome shotgun sequence
Length=959

 Score = 298 bits (161),  Expect = 1e-76
 Identities = 181/191 (95%), Gaps = 0/191 (0%)
 Strand=Plus/Plus

Query  173  TCAAAACTTTCAACAACGGATCTCTTGGTTCTCGCATCGATGAAGAACGCAGCGAAATGC  232
            |||||||||||||||||||||||||||||||||||| |||||||||||||||||||||||
Sbjct  707  TCAAAACTTTCAACAACGGATCTCTTGGTTCTCGCAACGATGAAGAACGCAGCGAAATGC  766

Query  233  GATACGTAATATGAATTGCAGATATTCGTGAATCATCGAATCTTTGAACGCACATTGCGC  292
            |||| ||| | |||||||||||| ||||||||||||||||||||||||||||||||||||
Sbjct  767  GATATGTATTGTGAATTGCAGATTTTCGTGAATCATCGAATCTTTGAACGCACATTGCGC  826

Query  293  CCTCTGGTATTCCGGAGGGCATGCCTGTTTGAGCGTCGTTTCTCCCTCAAACCGCTGGGT  352
            ||||||||||||||||||||||||||||||||||||| |||||| ||||||||  |||||
Sbjct  827  CCTCTGGTATTCCGGAGGGCATGCCTGTTTGAGCGTCATTTCTCTCTCAAACCTTTGGGT  886

Query  353  TTGGTGTTGAG  363
            ||||| |||||
Sbjct  887  TTGGTATTGAG  897


 Score = 69.4 bits (37),  Expect = 1e-07
 Identities = 37/37 (100%), Gaps = 0/37 (0%)
 Strand=Plus/Plus

Query  1    CAAGGTTTCCGTAGGTGAACCTGCGGAAGGATCATTA  37
            |||||||||||||||||||||||||||||||||||||
Sbjct  491  CAAGGTTTCCGTAGGTGAACCTGCGGAAGGATCATTA  527


>PPNT01000111.1 Cyberlindnera xylosilytica strain NRRL YB-2097 flattened_line_215, 
whole genome shotgun sequence
Length=8522

 Score = 298 bits (161),  Expect = 1e-76
 Identities = 186/198 (94%), Gaps = 2/198 (1%)
 Strand=Plus/Minus

Query  173   TCAAAACTTTCAACAACGGATCTCTTGGTTCTCGCATCGATGAAGAACGCAGCGAAATGC  232
             |||||||||||||||||||||||||||||||||||| |||||||||||||||||||||||
Sbjct  3983  TCAAAACTTTCAACAACGGATCTCTTGGTTCTCGCAACGATGAAGAACGCAGCGAAATGC  3924

Query  233   GATACGTAATATGAATTGCAGATATTCGTGAATCATCGAATCTTTGAACGCACATTGCGC  292
             |||||||||| |||||||||| | |||||||||||||||||||||||||||| |||||||
Sbjct  3923  GATACGTAATGTGAATTGCAGGTTTTCGTGAATCATCGAATCTTTGAACGCATATTGCGC  3864

Query  293   CCTCTGGTATTCCGGAGGGCATGCCTGTTTGAGCGTCGTTTCTCCCTCAAACCGCT-GGG  351
             ||||||||||||||||||||||||||||||||||||| |||||| |||||||| || |||
Sbjct  3863  CCTCTGGTATTCCGGAGGGCATGCCTGTTTGAGCGTCATTTCTCTCTCAAACC-CTCGGG  3805

Query  352   TTTGGTGTTGAGCAATAC  369
             |||||| |||||  ||||
Sbjct  3804  TTTGGTATTGAGTGATAC  3787


 Score = 73.1 bits (39),  Expect = 8e-09
 Identities = 39/39 (100%), Gaps = 0/39 (0%)
 Strand=Plus/Minus

Query  485   TTTGACCTCAAATCAGGTAGGACTACCCGCTGAACTTAA  523
             |||||||||||||||||||||||||||||||||||||||
Sbjct  3633  TTTGACCTCAAATCAGGTAGGACTACCCGCTGAACTTAA  3595


 Score = 69.4 bits (37),  Expect = 1e-07
 Identities = 37/37 (100%), Gaps = 0/37 (0%)
 Strand=Plus/Minus

Query  1     CAAGGTTTCCGTAGGTGAACCTGCGGAAGGATCATTA  37
             |||||||||||||||||||||||||||||||||||||
Sbjct  4208  CAAGGTTTCCGTAGGTGAACCTGCGGAAGGATCATTA  4172


>PPMF01000095.1 Yamadazyma nakazawae strain NRRL Y-7903 NODE_95_length_4576_cov_602.849_ID_14727, 
whole genome shotgun sequence
Length=4576

 Score = 298 bits (161),  Expect = 1e-76
 Identities = 185/197 (94%), Gaps = 0/197 (0%)
 Strand=Plus/Plus

Query  167   TAATAGTCAAAACTTTCAACAACGGATCTCTTGGTTCTCGCATCGATGAAGAACGCAGCG  226
             ||||  ||||||||||||||||||||||||||||||||||||||||||||||||||||||
Sbjct  1400  TAATCTTCAAAACTTTCAACAACGGATCTCTTGGTTCTCGCATCGATGAAGAACGCAGCG  1459

Query  227   AAATGCGATACGTAATATGAATTGCAGATATTCGTGAATCATCGAATCTTTGAACGCACA  286
             |||||||||| |||||||||||||||||| ||||||||||||||||||||||||||||||
Sbjct  1460  AAATGCGATAAGTAATATGAATTGCAGATTTTCGTGAATCATCGAATCTTTGAACGCACA  1519

Query  287   TTGCGCCCTCTGGTATTCCGGAGGGCATGCCTGTTTGAGCGTCGTTTCTCCCTCAAACCG  346
             ||||||||  ||||||||||| ||||||||||||||||||||| |||||| |||||||| 
Sbjct  1520  TTGCGCCCCTTGGTATTCCGGGGGGCATGCCTGTTTGAGCGTCATTTCTCTCTCAAACCC  1579

Query  347   CTGGGTTTGGTGTTGAG  363
              |||||||||| |||||
Sbjct  1580  TTGGGTTTGGTATTGAG  1596


 Score = 71.3 bits (38),  Expect = 3e-08
 Identities = 38/38 (100%), Gaps = 0/38 (0%)
 Strand=Plus/Plus

Query  1     CAAGGTTTCCGTAGGTGAACCTGCGGAAGGATCATTAC  38
             ||||||||||||||||||||||||||||||||||||||
Sbjct  1182  CAAGGTTTCCGTAGGTGAACCTGCGGAAGGATCATTAC  1219


>BDMO01000007.1 Scheffersomyces shehatae DNA, contig: ATY839_sc07a, strain: ATY839, 
whole genome shotgun sequence
Length=1466551

 Score = 298 bits (161),  Expect = 1e-76
 Identities = 182/192 (95%), Gaps = 2/192 (1%)
 Strand=Plus/Plus

Query  173     TCAAAACTTTCAACAACGGATCTCTTGGTTCTCGCATCGATGAAGAACGCAGCGAAATGC  232
               ||||||||||||||||||||||||||||||||||||||||||||||||||||||||||||
Sbjct  338403  TCAAAACTTTCAACAACGGATCTCTTGGTTCTCGCATCGATGAAGAACGCAGCGAAATGC  338462

Query  233     GATACGTAATATGAATTGCAGATATTCGTGAATCATCGAATCTTTGAACGCACATTGCGC  292
               |||| |||||||||||||||||| ||||||||||||||||||||||||||||||||||||
Sbjct  338463  GATAAGTAATATGAATTGCAGATTTTCGTGAATCATCGAATCTTTGAACGCACATTGCGC  338522

Query  293     CCTCTGGTATTCCGGAGGGCATGCCTGTTTGAGCGTCGTTTCTCCCTCAAACCGCT-GGG  351
               ||| ||||||||| ||||||||||||||||||||||| |||||| ||||| || || |||
Sbjct  338523  CCTTTGGTATTCCAGAGGGCATGCCTGTTTGAGCGTCATTTCTCTCTCAAGCC-CTCGGG  338581

Query  352     TTTGGTGTTGAG  363
               |||||| |||||
Sbjct  338582  TTTGGTATTGAG  338593


 Score = 71.3 bits (38),  Expect = 3e-08
 Identities = 38/38 (100%), Gaps = 0/38 (0%)
 Strand=Plus/Plus

Query  1       CAAGGTTTCCGTAGGTGAACCTGCGGAAGGATCATTAC  38
               ||||||||||||||||||||||||||||||||||||||
Sbjct  338177  CAAGGTTTCCGTAGGTGAACCTGCGGAAGGATCATTAC  338214


>PPIU01000004.1 Meyerozyma athensensis strain NRRL Y-27644 NODE_4_length_843707_cov_17.0791_ID_7, 
whole genome shotgun sequence
Length=843707

 Score = 298 bits (161),  Expect = 1e-76
 Identities = 185/197 (94%), Gaps = 0/197 (0%)
 Strand=Plus/Minus

Query  173     TCAAAACTTTCAACAACGGATCTCTTGGTTCTCGCATCGATGAAGAACGCAGCGAAATGC  232
               ||||||||||||||||||||||||||||||||||||||||||||||||||||||||||||
Sbjct  694675  TCAAAACTTTCAACAACGGATCTCTTGGTTCTCGCATCGATGAAGAACGCAGCGAAATGC  694616

Query  233     GATACGTAATATGAATTGCAGATATTCGTGAATCATCGAATCTTTGAACGCACATTGCGC  292
               |||| |||||||||||||||||| ||||||||||||||||||||||||||||||||||||
Sbjct  694615  GATAAGTAATATGAATTGCAGATTTTCGTGAATCATCGAATCTTTGAACGCACATTGCGC  694556

Query  293     CCTCTGGTATTCCGGAGGGCATGCCTGTTTGAGCGTCGTTTCTCCCTCAAACCGCTGGGT  352
               ||| |||||||||  |||||||||||||||||||||| |||||| |||||||| | ||||
Sbjct  694555  CCTTTGGTATTCCAAAGGGCATGCCTGTTTGAGCGTCATTTCTCTCTCAAACCCCCGGGT  694496

Query  353     TTGGTGTTGAGCAATAC  369
               ||||| |||||  ||||
Sbjct  694495  TTGGTATTGAGTGATAC  694479


 Score = 71.3 bits (38),  Expect = 3e-08
 Identities = 38/38 (100%), Gaps = 0/38 (0%)
 Strand=Plus/Minus

Query  1       CAAGGTTTCCGTAGGTGAACCTGCGGAAGGATCATTAC  38
               ||||||||||||||||||||||||||||||||||||||
Sbjct  694879  CAAGGTTTCCGTAGGTGAACCTGCGGAAGGATCATTAC  694842


>PPNU02000031.1 Cyberlindnera mycetangii strain NRRL Y-6843 NODE_31_length_8253_cov_838.606_ID_8024, 
whole genome shotgun sequence
Length=8253

 Score = 298 bits (161),  Expect = 1e-76
 Identities = 182/192 (95%), Gaps = 1/192 (1%)
 Strand=Plus/Plus

Query  173   TCAAAACTTTCAACAACGGATCTCTTGGTTCTCGCATCGATGAAGAACGCAGCGAAATGC  232
             |||||||||||||||||||||||||||||||||||| |||||||||||||||||||||||
Sbjct  3619  TCAAAACTTTCAACAACGGATCTCTTGGTTCTCGCAACGATGAAGAACGCAGCGAAATGC  3678

Query  233   GATACGTAATATGAATTGCAGATATTCGTGAATCATCGAATCTTTGAACGCACATTGCGC  292
             |||||||||| |||||||||| | |||||||||||||||||||||||||||| |||||||
Sbjct  3679  GATACGTAATGTGAATTGCAGGTTTTCGTGAATCATCGAATCTTTGAACGCATATTGCGC  3738

Query  293   CCTCTGGTATTCCGGAGGGCATGCCTGTTTGAGCGTCGTTTCTCCCTCAAACCGC-TGGG  351
             ||||||||||||||||||||||||||||||||||||| |||||| |||||||| | ||||
Sbjct  3739  CCTCTGGTATTCCGGAGGGCATGCCTGTTTGAGCGTCATTTCTCTCTCAAACCCCTTGGG  3798

Query  352   TTTGGTGTTGAG  363
             |||||| |||||
Sbjct  3799  TTTGGTATTGAG  3810


 Score = 69.4 bits (37),  Expect = 1e-07
 Identities = 37/37 (100%), Gaps = 0/37 (0%)
 Strand=Plus/Plus

Query  1     CAAGGTTTCCGTAGGTGAACCTGCGGAAGGATCATTA  37
             |||||||||||||||||||||||||||||||||||||
Sbjct  3403  CAAGGTTTCCGTAGGTGAACCTGCGGAAGGATCATTA  3439


>JAGSID010000072.1 Scheffersomyces segobiensis strain DSM 27193 scaffold72, whole 
genome shotgun sequence
Length=7020

 Score = 298 bits (161),  Expect = 1e-76
 Identities = 186/198 (94%), Gaps = 2/198 (1%)
 Strand=Plus/Minus

Query  173   TCAAAACTTTCAACAACGGATCTCTTGGTTCTCGCATCGATGAAGAACGCAGCGAAATGC  232
             ||||||||||||||||||||||||||||||||||||||||||||||||||||||||||||
Sbjct  4085  TCAAAACTTTCAACAACGGATCTCTTGGTTCTCGCATCGATGAAGAACGCAGCGAAATGC  4026

Query  233   GATACGTAATATGAATTGCAGATATTCGTGAATCATCGAATCTTTGAACGCACATTGCGC  292
             |||| |||||||||||||||||| ||||||||||||||||||||||||||||||||||||
Sbjct  4025  GATAAGTAATATGAATTGCAGATTTTCGTGAATCATCGAATCTTTGAACGCACATTGCGC  3966

Query  293   CCTCTGGTATTCCGGAGGGCATGCCTGTTTGAGCGTCGTTTCTCCCTCAAACCGCT-GGG  351
             ||| |||||||||  |||||||||||||||||||||| |||||| |||||||| || |||
Sbjct  3965  CCTTTGGTATTCCAAAGGGCATGCCTGTTTGAGCGTCATTTCTCTCTCAAACC-CTCGGG  3907

Query  352   TTTGGTGTTGAGCAATAC  369
             |||||| |||||  ||||
Sbjct  3906  TTTGGTATTGAGTGATAC  3889


 Score = 71.3 bits (38),  Expect = 3e-08
 Identities = 38/38 (100%), Gaps = 0/38 (0%)
 Strand=Plus/Minus

Query  1     CAAGGTTTCCGTAGGTGAACCTGCGGAAGGATCATTAC  38
             ||||||||||||||||||||||||||||||||||||||
Sbjct  4306  CAAGGTTTCCGTAGGTGAACCTGCGGAAGGATCATTAC  4269


>PPOA02000039.1 Cyberlindnera americana strain NRRL Y-2156 NODE_39_length_5822_cov_1951.8_ID_11015, 
whole genome shotgun sequence
Length=5822

 Score = 298 bits (161),  Expect = 1e-76
 Identities = 185/197 (94%), Gaps = 0/197 (0%)
 Strand=Plus/Minus

Query  173   TCAAAACTTTCAACAACGGATCTCTTGGTTCTCGCATCGATGAAGAACGCAGCGAAATGC  232
             |||||||||||||||||||||||||||||||||||| |||||||||||||||||||||||
Sbjct  4559  TCAAAACTTTCAACAACGGATCTCTTGGTTCTCGCAACGATGAAGAACGCAGCGAAATGC  4500

Query  233   GATACGTAATATGAATTGCAGATATTCGTGAATCATCGAATCTTTGAACGCACATTGCGC  292
             |||||||||| |||||||||| | |||||||||||||||||||||||||||| |||||||
Sbjct  4499  GATACGTAATGTGAATTGCAGGTTTTCGTGAATCATCGAATCTTTGAACGCATATTGCGC  4440

Query  293   CCTCTGGTATTCCGGAGGGCATGCCTGTTTGAGCGTCGTTTCTCCCTCAAACCGCTGGGT  352
             ||||||||||||||||||||||||||||||||||||| |||||| ||||||||  |||||
Sbjct  4439  CCTCTGGTATTCCGGAGGGCATGCCTGTTTGAGCGTCATTTCTCTCTCAAACCTTTGGGT  4380

Query  353   TTGGTGTTGAGCAATAC  369
             ||||| |||||  ||||
Sbjct  4379  TTGGTATTGAGTGATAC  4363


 Score = 69.4 bits (37),  Expect = 1e-07
 Identities = 37/37 (100%), Gaps = 0/37 (0%)
 Strand=Plus/Minus

Query  1     CAAGGTTTCCGTAGGTGAACCTGCGGAAGGATCATTA  37
             |||||||||||||||||||||||||||||||||||||
Sbjct  4770  CAAGGTTTCCGTAGGTGAACCTGCGGAAGGATCATTA  4734


>QELA01000014.1 [Candida] sake strain CBA6005 contig14, whole genome shotgun 
sequence
Length=23214

 Score = 298 bits (161),  Expect = 1e-76
 Identities = 185/196 (94%), Gaps = 4/196 (2%)
 Strand=Plus/Plus

Query  168  AATAGTCAAAACTTTCAACAACGGATCTCTTGGTTCTCGCATCGATGAAGAACGCAGCGA  227
            |||| |||||||||||||||||||||||||||||||||||||||||||||||||||||||
Sbjct  37   AATA-TCAAAACTTTCAACAACGGATCTCTTGGTTCTCGCATCGATGAAGAACGCAGCGA  95

Query  228  AATGCGATACGTAATATGAATTGCAGATATTCGTGAATCATCGAATCTTTGAACGCACAT  287
            |||||||||||||||||||||||||||| |||||||||||||||||||||||||||||||
Sbjct  96   AATGCGATACGTAATATGAATTGCAGATTTTCGTGAATCATCGAATCTTTGAACGCACAT  155

Query  288  TGCGCCCTCTGGTATTCCGGAGGGCATGCCTGTTTGAGCGTCGTTTCTCCCTCAAACCGC  347
            |||||||| |||||||||  |||||||||||||||||||||| ||||||| ||||||  |
Sbjct  156  TGCGCCCTGTGGTATTCCACAGGGCATGCCTGTTTGAGCGTCATTTCTCC-TCAAACT-C  213

Query  348  TGGGTTTGGTGTTGAG  363
            | ||||||| ||||||
Sbjct  214  T-GGTTTGGCGTTGAG  228


 Score = 278 bits (150),  Expect = 2e-70
 Identities = 182/196 (93%), Gaps = 7/196 (4%)
 Strand=Plus/Plus

Query  168    AATAGTCAAAACTTTCAACAACGGATCTCTTGGTTCTCGCATCGATGAAGAACGCAGCGA  227
              |||| || ||||||||||||||||||||||||||||||||||||||| ||||||||||||
Sbjct  16592  AATA-TC-AAACTTTCAACAACGGATCTCTTGGTTCTCGCATCGATG-AGAACGCAGCGA  16648

Query  228    AATGCGATACGTAATATGAATTGCAGATATTCGTGAATCATCGAATCTTTGAACGCACAT  287
              |||||||||||||||||||||||||||| |||||||||||||||||||||||||||||||
Sbjct  16649  AATGCGATACGTAATATGAATTGCAGATTTTCGTGAATCATCGAATCTTTGAACGCACAT  16708

Query  288    TGCGCCCTCTGGTATTCCGGAGGGCATGCCTGTTTGAGCGTCGTTTCTCCCTCAAACCGC  347
              |||| ||| |||||||||  |||||||||||||||||||||| ||||||| |||| || |
Sbjct  16709  TGCG-CCTGTGGTATTCCACAGGGCATGCCTGTTTGAGCGTCATTTCTCC-TCAA-CCTC  16765

Query  348    TGGGTTTGGTGTTGAG  363
              | ||||||| ||||||
Sbjct  16766  T-GGTTTGGCGTTGAG  16780


 Score = 265 bits (143),  Expect = 1e-66
 Identities = 180/196 (92%), Gaps = 9/196 (5%)
 Strand=Plus/Plus

Query  168   AATAGTCAAAACTTTCAACAACGGATCTCTTGGTTCTCGCATCGATGAAGAACGCAGCGA  227
             |||| || ||||||||||||||||||||||||||||||||||||||| ||||||||||| 
Sbjct  8460  AATA-TC-AAACTTTCAACAACGGATCTCTTGGTTCTCGCATCGATG-AGAACGCAGCG-  8515

Query  228   AATGCGATACGTAATATGAATTGCAGATATTCGTGAATCATCGAATCTTTGAACGCACAT  287
             |||||||||||||||||||||||||||| |||||||||||||||||||||||||||||||
Sbjct  8516  AATGCGATACGTAATATGAATTGCAGATTTTCGTGAATCATCGAATCTTTGAACGCACAT  8575

Query  288   TGCGCCCTCTGGTATTCCGGAGGGCATGCCTGTTTGAGCGTCGTTTCTCCCTCAAACCGC  347
             |||||||| || ||||||  ||| |||||||| ||||||||| ||||||||||||||| |
Sbjct  8576  TGCGCCCTGTG-TATTCCACAGG-CATGCCTG-TTGAGCGTCATTTCTCCCTCAAACCTC  8632

Query  348   TGGGTTTGGTGTTGAG  363
             |  |||||| ||||||
Sbjct  8633  T--GTTTGGCGTTGAG  8646


 Score = 76.8 bits (41),  Expect = 6e-10
 Identities = 62/71 (87%), Gaps = 6/71 (8%)
 Strand=Plus/Plus

Query  1     CAAGGTTTCCGTAGGTGAACCTGCGGAAGGATCATTACTGATTTGCTTAATTGCAC--CA  58
             ||||| |||||||||||||||||||||||||||||||  |  |||||||||||||   ||
Sbjct  8345  CAAGG-TTCCGTAGGTGAACCTGCGGAAGGATCATTAAAG--TTGCTTAATTGCATTACA  8401

Query  59    CATGTGTTTTT  69
             ||||| |||||
Sbjct  8402  CATGT-TTTTT  8411


 Score = 73.1 bits (39),  Expect = 8e-09
 Identities = 46/49 (94%), Gaps = 1/49 (2%)
 Strand=Plus/Plus

Query  475  ATCTTCAAACTTTGACCTCAAATCAGGTAGGACTACCCGCTGAACTTAA  523
            |||| | || |||||||||||||||||||||||||||||||||||||||
Sbjct  294  ATCTAC-AAGTTTGACCTCAAATCAGGTAGGACTACCCGCTGAACTTAA  341


 Score = 60.2 bits (32),  Expect = 6e-05
 Identities = 44/49 (90%), Gaps = 3/49 (6%)
 Strand=Plus/Plus

Query  474    TATCTTCAAACTTTGACCTCAAATCAGGTAGGACTACCCGCTGAACTTA  522
              ||||| | || ||||| ||| ||||||||||||||||||||||||||||
Sbjct  16843  TATCTAC-AAGTTTGA-CTC-AATCAGGTAGGACTACCCGCTGAACTTA  16888


>CP000497.1 Scheffersomyces stipitis CBS 6054 chromosome 3, complete sequence
Length=1841851

 Score = 298 bits (161),  Expect = 1e-76
 Identities = 186/198 (94%), Gaps = 2/198 (1%)
 Strand=Plus/Minus

Query  173      TCAAAACTTTCAACAACGGATCTCTTGGTTCTCGCATCGATGAAGAACGCAGCGAAATGC  232
                ||||||||||||||||||||||||||||||||||||||||||||||||||||||||||||
Sbjct  1709566  TCAAAACTTTCAACAACGGATCTCTTGGTTCTCGCATCGATGAAGAACGCAGCGAAATGC  1709507

Query  233      GATACGTAATATGAATTGCAGATATTCGTGAATCATCGAATCTTTGAACGCACATTGCGC  292
                |||| |||||||||||||||||| ||||||||||||||||||||||||||||||||||||
Sbjct  1709506  GATAAGTAATATGAATTGCAGATTTTCGTGAATCATCGAATCTTTGAACGCACATTGCGC  1709447

Query  293      CCTCTGGTATTCCGGAGGGCATGCCTGTTTGAGCGTCGTTTCTCCCTCAAACCGCT-GGG  351
                ||| |||||||||  |||||||||||||||||||||| |||||| |||||||| || |||
Sbjct  1709446  CCTTTGGTATTCCAAAGGGCATGCCTGTTTGAGCGTCATTTCTCTCTCAAACC-CTCGGG  1709388

Query  352      TTTGGTGTTGAGCAATAC  369
                |||||| |||||  ||||
Sbjct  1709387  TTTGGTATTGAGTGATAC  1709370


 Score = 71.3 bits (38),  Expect = 3e-08
 Identities = 38/38 (100%), Gaps = 0/38 (0%)
 Strand=Plus/Minus

Query  1        CAAGGTTTCCGTAGGTGAACCTGCGGAAGGATCATTAC  38
                ||||||||||||||||||||||||||||||||||||||
Sbjct  1709787  CAAGGTTTCCGTAGGTGAACCTGCGGAAGGATCATTAC  1709750


>NC_009043.1 Scheffersomyces stipitis CBS 6054 chromosome 3, complete sequence
Length=1841851

 Score = 298 bits (161),  Expect = 1e-76
 Identities = 186/198 (94%), Gaps = 2/198 (1%)
 Strand=Plus/Minus

Query  173      TCAAAACTTTCAACAACGGATCTCTTGGTTCTCGCATCGATGAAGAACGCAGCGAAATGC  232
                ||||||||||||||||||||||||||||||||||||||||||||||||||||||||||||
Sbjct  1709566  TCAAAACTTTCAACAACGGATCTCTTGGTTCTCGCATCGATGAAGAACGCAGCGAAATGC  1709507

Query  233      GATACGTAATATGAATTGCAGATATTCGTGAATCATCGAATCTTTGAACGCACATTGCGC  292
                |||| |||||||||||||||||| ||||||||||||||||||||||||||||||||||||
Sbjct  1709506  GATAAGTAATATGAATTGCAGATTTTCGTGAATCATCGAATCTTTGAACGCACATTGCGC  1709447

Query  293      CCTCTGGTATTCCGGAGGGCATGCCTGTTTGAGCGTCGTTTCTCCCTCAAACCGCT-GGG  351
                ||| |||||||||  |||||||||||||||||||||| |||||| |||||||| || |||
Sbjct  1709446  CCTTTGGTATTCCAAAGGGCATGCCTGTTTGAGCGTCATTTCTCTCTCAAACC-CTCGGG  1709388

Query  352      TTTGGTGTTGAGCAATAC  369
                |||||| |||||  ||||
Sbjct  1709387  TTTGGTATTGAGTGATAC  1709370


 Score = 71.3 bits (38),  Expect = 3e-08
 Identities = 38/38 (100%), Gaps = 0/38 (0%)
 Strand=Plus/Minus

Query  1        CAAGGTTTCCGTAGGTGAACCTGCGGAAGGATCATTAC  38
                ||||||||||||||||||||||||||||||||||||||
Sbjct  1709787  CAAGGTTTCCGTAGGTGAACCTGCGGAAGGATCATTAC  1709750


>NW_011887395.1 Wickerhamomyces ciferrii WGS project CAIF00000000 data, strain 
NRRL Y-1031 F-60-10, contig 00346, whole genome shotgun sequence
Length=959

 Score = 298 bits (161),  Expect = 1e-76
 Identities = 181/191 (95%), Gaps = 0/191 (0%)
 Strand=Plus/Plus

Query  173  TCAAAACTTTCAACAACGGATCTCTTGGTTCTCGCATCGATGAAGAACGCAGCGAAATGC  232
            |||||||||||||||||||||||||||||||||||| |||||||||||||||||||||||
Sbjct  707  TCAAAACTTTCAACAACGGATCTCTTGGTTCTCGCAACGATGAAGAACGCAGCGAAATGC  766

Query  233  GATACGTAATATGAATTGCAGATATTCGTGAATCATCGAATCTTTGAACGCACATTGCGC  292
            |||| ||| | |||||||||||| ||||||||||||||||||||||||||||||||||||
Sbjct  767  GATATGTATTGTGAATTGCAGATTTTCGTGAATCATCGAATCTTTGAACGCACATTGCGC  826

Query  293  CCTCTGGTATTCCGGAGGGCATGCCTGTTTGAGCGTCGTTTCTCCCTCAAACCGCTGGGT  352
            ||||||||||||||||||||||||||||||||||||| |||||| ||||||||  |||||
Sbjct  827  CCTCTGGTATTCCGGAGGGCATGCCTGTTTGAGCGTCATTTCTCTCTCAAACCTTTGGGT  886

Query  353  TTGGTGTTGAG  363
            ||||| |||||
Sbjct  887  TTGGTATTGAG  897


 Score = 69.4 bits (37),  Expect = 1e-07
 Identities = 37/37 (100%), Gaps = 0/37 (0%)
 Strand=Plus/Plus

Query  1    CAAGGTTTCCGTAGGTGAACCTGCGGAAGGATCATTA  37
            |||||||||||||||||||||||||||||||||||||
Sbjct  491  CAAGGTTTCCGTAGGTGAACCTGCGGAAGGATCATTA  527


>PPLV01000009.1 Ambrosiozyma maleeae (nom. inval.) strain NRRL Y-63635 NODE_9_length_553621_cov_69.3391_ID_17, 
whole genome shotgun sequence
Length=553621

 Score = 296 bits (160),  Expect = 4e-76
 Identities = 185/197 (94%), Gaps = 1/197 (1%)
 Strand=Plus/Minus

Query  165     ACTAATAGTCAAAACTTTCAACAACGGATCTCTTGGTTCTCGCATCGATGAAGAACGCAG  224
               ||||| | | ||||||||||||||||||||||||||||||||||||||||||||||||||
Sbjct  546485  ACTAA-ACTTAAAACTTTCAACAACGGATCTCTTGGTTCTCGCATCGATGAAGAACGCAG  546427

Query  225     CGAAATGCGATACGTAATATGAATTGCAGATATTCGTGAATCATCGAATCTTTGAACGCA  284
               |||||||||||||||||| |||||||||||| |||||||||||| |||||||||||||||
Sbjct  546426  CGAAATGCGATACGTAATGTGAATTGCAGATTTTCGTGAATCATTGAATCTTTGAACGCA  546367

Query  285     CATTGCGCCCTCTGGTATTCCGGAGGGCATGCCTGTTTGAGCGTCGTTTCTCCCTCAAAC  344
               ||||||||||||||||||||||||||||||||||||||||||||| |||| | |||||||
Sbjct  546366  CATTGCGCCCTCTGGTATTCCGGAGGGCATGCCTGTTTGAGCGTCATTTCCCTCTCAAAC  546307

Query  345     CGCTGGGTTTGGTGTTG  361
               |  ||||||||||| ||
Sbjct  546306  CCTTGGGTTTGGTGATG  546290


 Score = 71.3 bits (38),  Expect = 3e-08
 Identities = 38/38 (100%), Gaps = 0/38 (0%)
 Strand=Plus/Minus

Query  1       CAAGGTTTCCGTAGGTGAACCTGCGGAAGGATCATTAC  38
               ||||||||||||||||||||||||||||||||||||||
Sbjct  546797  CAAGGTTTCCGTAGGTGAACCTGCGGAAGGATCATTAC  546760


>JAEUBE010000199.1 Ogataea philodendri strain CBS6075 scaffold16, whole genome shotgun 
sequence
Length=278797

 Score = 294 bits (159),  Expect = 2e-75
 Identities = 183/195 (94%), Gaps = 0/195 (0%)
 Strand=Plus/Minus

Query  175     AAAACTTTCAACAACGGATCTCTTGGTTCTCGCATCGATGAAGAACGCAGCGAAATGCGA  234
               ||||||||||||||||||||||||||||||||||||||||||||||||||||||||||||
Sbjct  274724  AAAACTTTCAACAACGGATCTCTTGGTTCTCGCATCGATGAAGAACGCAGCGAAATGCGA  274665

Query  235     TACGTAATATGAATTGCAGATATTCGTGAATCATCGAATCTTTGAACGCACATTGCGCCC  294
               || ||||| |||||||||||| |||||||||||| |||||||||||||||||||||||||
Sbjct  274664  TAAGTAATGTGAATTGCAGATTTTCGTGAATCATTGAATCTTTGAACGCACATTGCGCCC  274605

Query  295     TCTGGTATTCCGGAGGGCATGCCTGTTTGAGCGTCGTTTCTCCCTCAAACCGCTGGGTTT  354
               ||||||||||| ||||||||||||||||||||||| |||| | |||||||| | ||||||
Sbjct  274604  TCTGGTATTCCAGAGGGCATGCCTGTTTGAGCGTCATTTCCCTCTCAAACCCCAGGGTTT  274545

Query  355     GGTGTTGAGCAATAC  369
               |||| || |||||||
Sbjct  274544  GGTGATGGGCAATAC  274530
[truncated: 302,546 more chars]
