# Supplementary material for: Using nanopore sequencing to identify fungi from clinical samples with high phylogenetic resolution
Source: Sci Rep. 2023 Jun 16;13:9785. doi: 10.1038/s41598-023-37016-0 (PMC10275880; doi:10.1038/s41598-023-37016-0)
Supplement: Supplementary file 1 — Supplementary Information. [file 41598_2023_37016_MOESM1_ESM.zip › Supplementary_Information/Supplementary_Data/Data_S5_Mock_blast/results/Mock_RGN2_2_fmt0.txt]

BLASTN 2.13.0+


Reference: Zheng Zhang, Scott Schwartz, Lukas Wagner, and Webb
Miller (2000), "A greedy algorithm for aligning DNA sequences", J
Comput Biol 2000; 7(1-2):203-14.


Database: all.fna
           16,976,359 sequences; 173,045,930,078 total letters


Query= ITS4_2

Length=556
                                                                      Score     E
Sequences producing significant alignments:                          (Bits)  Value

JANGXZ010000016.1 Fusarium keratoplasticum isolate Fu6.1 Fu6.scaf...  1022    0.0   
CM046507.1 Fusarium keratoplasticum isolate Fu6.1 chromosome 5, w...  1022    0.0   
JAMOFW010000560.1 Fusarium falciforme strain C5 NODE_560_length_8...  981     0.0   
JAALXM010002223.1 Fusarium sp. NRRL 62957 NRRL62957_c0002223, who...  979     0.0   
JABCKC010000044.1 Fusarium papillatum strain NRRL 62944 NRRL62944...  979     0.0   
NKUJ01000970.1 Fusarium kuroshium isolate UCR3666 scaffold_1023, ...  979     0.0   
JABEEN010000028.1 Fusarium tuaranense strain NRRL 46518 F_tuarane...  979     0.0   
NHTE02000129.1 Fusarium euwallaceae strain HFEW-16-IV-019 Scaffol...  979     0.0   
NKCJ01001051.1 Fusarium sp. AF-6 strain NRRL62590 scaffold_1079, ...  974     0.0   
JABCKE020000005.1 Fusarium sp. NRRL 62610 NRRL62610_c0000005, who...  974     0.0   
JAALXN010000035.1 Fusarium drepaniforme strain NRRL 62941 NRRL629...  974     0.0   
JANGYC010000023.1 Fusarium sp. Ph1 Ph1.scaf16, whole genome shotg...  974     0.0   
CM046520.1 Fusarium sp. Ph1 chromosome 5, whole genome shotgun se...  974     0.0   
CP090038.1 Fusarium solani-melongenae strain CRI 24-3 chromosome 10   965     0.0   
JAGTJS010000006.1 Fusarium solani strain FSSC 5 MPI-SDFR-AT-0091 ...  952     0.0   
NW_025764822.1 Fusarium solani strain FSSC 5 MPI-SDFR-AT-0091 chr...  952     0.0   
SSHR01000396.1 Fusarium neocosmosporiellum strain NRRL 22166 F_ne...  941     0.0   
JABCKD010000014.1 Fusarium sp. NRRL 66088 NRRL66088_c0000014, who...  926     0.0   
JALLKD010000807.1 Fusarium liriodendri strain NRRL 22389 F_liriod...  924     0.0   
CM046478.1 Fusarium sp. LHS14.1 chromosome 2, whole genome shotgu...  915     0.0   
JAANQP010000010.1 Fusarium protoensiforme strain NRRL 22178 NRRL2...  832     0.0   
JAJHJD010000037.1 Fusarium virguliforme strain FV201 000036F, who...  828     0.0   
JABFEX010000024.1 Fusarium illudens strain NRRL 22090 NRRL22090_c...  828     0.0   
MAEB01000001.1 Fusarium phaseoli strain NRRL 31156 Contig0.1, who...  826     0.0   
JAJOOV010000089.1 Fusarium tucumaniae strain NRRL 30196 F_tucuman...  826     0.0   
MAEA01000003.1 Fusarium cuneirostrum strain NRRL 31157 Contig2.1,...  821     0.0   
JAAVVH010000110.1 Golubevia sp. BC0812 NODE_111_length_4693_cov_0...  817     0.0   
MAEG01000005.1 Fusarium azukiicola strain NRRL 54364 Contig4.1, w...  760     0.0   
JABCKW010000047.1 Fusarium cyanostomum strain NRRL 53998 F_cyanos...  710     0.0   
JABEYC010000211.1 Fusarium zealandicum strain NRRL 22465 NRRL2246...  704     0.0   
JAAQPG010000089.1 Fusarium udum strain NRRL 25194 NRRL25194_c0000...  689     0.0   
SRZU01000329.1 Fusarium xylarioides strain KSU18978 scaffold330, ...  689     0.0   
HF679024.1 Fusarium fujikuroi IMI 58289 draft genome, chromosome ...  684     0.0   
JAAQPF010000070.1 Fusarium globosum strain NRRL 26131 NRRL26131_c...  684     0.0   
JAAOAQ010000060.1 Fusarium phyllophilum strain NRRL 13617 NRRL136...  684     0.0   
JABSTL010000213.1 Fusarium sp. NRRL 29148 NRRL29148_c0000213, who...  684     0.0   
JADAQZ010000048.1 Fusarium sp. 'flavolapis' strain MK7 NODE_3, wh...  684     0.0   
JAHAPR010000097.1 Fusarium annulatum strain F8_4S_2B NODE_97_leng...  684     0.0   
JAAOAN010000111.1 Fusarium mundagurra strain NRRL 66235 NRRL66235...  684     0.0   
JABEET010000155.1 Fusarium torreyae strain NRRL 54149 F_torreyae_...  684     0.0   
WETZ01000218.1 Fusarium cf. aywerte strain EtdFoc-240 Contig20, w...  684     0.0   
NC_036623.1 Fusarium fujikuroi IMI 58289 draft genome, chromosome...  684     0.0   
JAAVUK010000044.1 Fusarium buxicola strain NRRL 36148 F_buxicola_...  682     0.0   
LBNR01000212.1 Fusarium nygamai strain MRC8546 scaffold0000212, w...  678     0.0   
JABEES010000096.1 Fusarium concentricum strain NRRL 25181 F_conce...  678     0.0   
JAAOAY010000100.1 Fusarium sp. NRRL 25303 NRRL25303_c0000100, who...  678     0.0   
JACDIX010000202.1 Fusarium siculi strain KOD 1856 F_siculi_KOD185...  678     0.0   
JABCKB010000044.1 Fusarium continuum strain NRRL 66286 NRRL66286_...  675     0.0   
JAADJF010000089.1 Fusarium acutatum strain NRRL 13308 NRRL13308_c...  675     0.0   
JABFFE010000135.1 Fusarium setosum strain NRRL 36526 NRRL36526_c0...  675     0.0   
JAJODA010000065.1 Fusarium cicatricum strain NRRL 54954 F_cicatri...  675     0.0   
NJCR01000385.1 Fusarium hostae strain Hy9 F.hostae_Hy9_contig_385...  675     0.0   
JAHBOG010000005.1 Fusarium sp. MPI-SDFR-AT-0072 DER46scaffold_5, ...  673     0.0   
JAJTCY010000048.1 Fusarium commune strain F23a F23a_Scaffold50, w...  673     0.0   
JAJTCY010000047.1 Fusarium commune strain F23a F23a_Scaffold49, w...  673     0.0   
JAJTCY010000046.1 Fusarium commune strain F23a F23a_Scaffold48, w...  673     0.0   
JAJTCY010000045.1 Fusarium commune strain F23a F23a_Scaffold47, w...  673     0.0   
JACTAS010000038.1 Fusarium sp. 190-020-2 NODE_38_length_367184_co...  669     0.0   
JAGMUX010000056.1 Fusarium redolens strain MPI-CAGE-AT-0023 BKA55...  669     0.0   
JAAIJJ010000313.1 Fusarium sp. Barmshour F-nonpath-Barmshour__con...  669     0.0   
NW_025763719.1 Fusarium redolens strain MPI-CAGE-AT-0023 chromoso...  669     0.0   
JAGPXF010000020.1 Fusarium tricinctum strain MPI-SDFR-AT-0068 BKA...  667     0.0   
JAGPXF010000016.1 Fusarium tricinctum strain MPI-SDFR-AT-0068 BKA...  667     0.0   
JAGFMC010000005.1 Fusarium sp. C39 Scaffold5_1, whole genome shot...  667     0.0   
JAGFMC010000023.1 Fusarium sp. C39 Scaffold23_1, whole genome sho...  667     0.0   
JAGFMC010000018.1 Fusarium sp. C39 Scaffold18_1, whole genome sho...  667     0.0   
JAGFMC010000015.1 Fusarium sp. C39 Scaffold15_1, whole genome sho...  667     0.0   
JABEEU010000010.1 Fusarium acuminatum strain F829 F_acuminatum_F8...  667     0.0   
JAJTCY010000044.1 Fusarium commune strain F23a F23a_Scaffold46, w...  667     0.0   
JAATHB010000075.1 Fusarium buharicum strain NRRL 13371 F_buharicu...  665     0.0   
JABFFA010000104.1 Fusarium nematophilum strain NRRL 54600 NRRL546...  665     0.0   
JAJJWN010000076.1 Fusarium abutilonis strain NRRL 66737 Fusarium_...  665     0.0   
JABEEM010000056.1 Fusarium secorum strain NRRL 62593 F_secorum_62...  662     0.0   
PVPY01000077.1 Fusarium algeriense strain NRRL 66648 Fusarium_sp_...  662     0.0   
JABFAK010000045.1 Fusarium sp. NRRL 66182 NRRL66182_c0000045, who...  660     0.0   
JAHMRZ010000026.1 Fusarium sp. PT contig_26, whole genome shotgun...  660     0.0   
JACYFE010000629.1 Fusarium sp. DS 682 SF-1-001_711, whole genome ...  658     0.0   
JABFEP010000142.1 Fusarium albidum strain NRRL_22152 NRRL22152_c0...  658     0.0   
JAJTCY010000039.1 Fusarium commune strain F23a F23a_Scaffold39, w...  656     0.0   
JAGMVH010000004.1 Fusarium avenaceum strain MPI-SDFR-AT-0044 DER4...  654     0.0   
JAHMRZ010000010.1 Fusarium sp. PT contig_10, whole genome shotgun...  654     0.0   
PVQB02000020.1 Fusarium beomiforme strain NRRL 25174 NRRL25174_c0...  652     0.0   
JABCJZ010000040.1 Fusarium sp. NRRL 53497 NRRL53497_c0000040, who...  651     0.0   
JAAVTZ010000151.1 Fusarium lateritium strain NRRL 13622 F_laterit...  651     0.0   
JAALXI010000067.1 Fusarium nurragi strain NRRL 36452 NRRL36452_c0...  651     0.0   
JAALXL010000058.1 Fusarium babinda strain NRRL 25533 NRRL25533_c0...  651     0.0   
JABFFL010000030.1 Fusarium zanthoxyli strain NRRL 66285 NRRL66285...  649     0.0   
JABFFF010000091.1 Fusarium sublunatum strain NRRL 13384 NRRL13384...  647     0.0   
JAASAY010000001.1 Fusarium stilboides strain NRRL 20429 F_stilboi...  645     0.0   
JAAVUC010000042.1 Fusarium nelsonii strain NRRL 13338 F_nelsonii_...  643     1e-180
JAJJWO010000007.1 Fusarium sp. NRRL 66739 Fusarium_sp_66739_conti...  638     7e-179
JAAVUD010000014.1 Fusarium chlamydosporum strain NRRL 13444 F_chl...  638     7e-179
JABFEY010000025.1 Fusarium longipes strain NRRL 13317 NRRL13317_c...  630     1e-176
JABFFI010000124.1 Fusarium robinianum strain NRRL 25729 NRRL25729...  621     7e-174
JAADYS010000048.1 Fusarium albosuccineum strain NRRL 20459 NRRL20...  619     2e-173
JADBHU010000057.1 Fusarium devonianum strain NRRL 22134 F_rusci_2...  617     9e-173
JAAGWO010000111.1 Fusarium decemcellulare strain NRRL 13412 NRRL1...  617     9e-173
JABFFG010000089.1 Fusarium transvaalense strain NRRL 31008 NRRL31...  616     3e-172
JAAGWQ010000076.1 Fusarium heterosporum strain NRRL 20693 NRRL206...  614     1e-171
JABGLY010000216.1 Fusarium dimerum strain NRRL 20691 NRRL20691_c0...  612     4e-171
WPDF01000116.1 Neonectria coccinea strain CBS 119158 Neonectria_c...  612     4e-171
JABFET010000023.1 Fusarium sp. FSAMSC_23 NRRL13829_c0000023, whol...  610     1e-170
QGQA01000156.1 Neonectria punicea strain CBS 119724 NpuniceaCBS11...  606     2e-169
JABSTD010000069.1 Neonectria galligena strain NRRL 20487 Cylindro...  601     9e-168
WPDD01000053.1 Neonectria faginata strain A.R. 4307 Neonectria_fa...  601     9e-168
RQWH01000024.1 Neonectria sp. DH2 000023F, whole genome shotgun s...  599     3e-167
RQWH01000011.1 Neonectria sp. DH2 000010F, whole genome shotgun s...  599     3e-167
WPDH01000015.1 Corinectria fuckeliana strain CBS 125109 Corinectr...  599     3e-167
JAAGWP010000136.1 Fusarium graminum strain NRRL 20692 NRRL20692_c...  597     1e-166
QGQB01000193.1 Neonectria hederae strain CBS 714.97 NhederaeCBS71...  597     1e-166
JAJJWM010000088.1 Fusarium guadeloupense strain NRRL 66743 F_guad...  595     4e-166
JABSTB010000155.1 Cylindrocarpon cylindroides strain NRRL 22505 C...  593     1e-165
JABFEV010000079.1 Fusarium domesticum strain NRRL 29976 NRRL29976...  593     1e-165
JABFFJ010000033.1 Fusarium verrucosum strain NRRL 22566 NRRL22566...  592     5e-165
JAAAXZ010000975.1 Podosphaera xanthii isolate Wanju2017 POXAN0099...  592     5e-165
JABEEJ010000006.1 Fusarium brevicatenulatum strain NRRL 25447 F_b...  590     2e-164
JABFFC010000021.1 Fusarium penzigii strain NRRL 20711 NRRL20711_c...  588     7e-164
JABEEO010000008.1 Fusarium tupiense strain NRRL 53984 F_tupiense_...  582     3e-162
JAMAKE010000445.1 Nectriaceae sp. PG4201 ctg_445, whole genome sh...  580     1e-161
JADANP010000007.1 Fusarium sacchari strain FS66 utg000007l, whole...  579     4e-161
JABEXW010000036.1 Fusarium sarcochroum strain NRRL 20472 NRRL2047...  579     4e-161
JAGQDI010000028.1 Fusarium pilosicola strain CMWF1183 scaffold000...  579     4e-161
OU830638.1 Neonectria neomacrospora isolate KNNDK1 genome assembl...  579     4e-161
JAAOAG010000101.1 Fusarium begoniae strain NRRL 25300 NRRL25300_c...  579     4e-161
WOFQ01000223.1 Xenoacremonium recifei strain IHEM 4405 Scaffold22...  579     4e-161
VYWZ01000226.1 Fusarium xyrophilum strain NRRL 62721 Fusarium_sp_...  575     5e-160
JAAOAT010000016.1 Fusarium ramigenum strain NRRL 25208 NRRL25208_...  573     2e-159
JAJFAS010000217.1 Fusarium sp. HKF-74 NODE_220_length_3141_cov_43...  573     2e-159
JABSTN010000015.1 Fusarium sp. NRRL 53293 NRRL53293_c0000014, who...  573     2e-159
JAAQRH010000157.1 Fusarium pseudonygamai strain NRRL 13592 NRRL13...  573     2e-159
JAJEQZ010000045.1 Fusarium marasasianum strain CMW 25512 0000045,...  573     2e-159
JAAQRL010000068.1 Fusarium guttiforme strain NRRL 22945 NRRL22945...  573     2e-159
JAAOAS010000041.1 Fusarium pseudocircinatum strain NRRL 36939 NRR...  573     2e-159
JAMFRD010000174.1 Pascua sp. PH4015B ctg_174, whole genome shotgu...  573     2e-159
JAAOAK010000002.1 Fusarium denticulatum strain NRRL 25311 NRRL253...  573     2e-159
JANFOG010000029.1 Mariannaea sp. PMI_226 BGZ63scaffold_29, whole ...  573     2e-159
SWCP01000299.1 Fusarium sp. QHM Scaffold299, whole genome shotgun...  573     2e-159
JAAOAO010000139.1 Fusarium napiforme strain NRRL 25196 NRRL25196_...  573     2e-159
JAHBCI010000013.1 Fusarium musae strain F31 contig_1, whole genom...  573     2e-159
DS022269.1 Fusarium verticillioides 7600 supercont3.31, whole gen...  573     2e-159
CM000580.1 Fusarium verticillioides 7600 chromosome 3, whole geno...  573     2e-159
JAAOAM010000103.1 Fusarium mexicanum strain NRRL 53147 NRRL53147_...  573     2e-159
JABSTM010000049.1 Fusarium sp. NRRL 47473 NRRL47473_c0000049, who...  573     2e-159
JAAOAJ010000012.1 Fusarium coicis strain NRRL 66233 NRRL66233_c00...  573     2e-159
JACWFA010000008.1 Fusarium sororula strain FCC 5425 0000008, whol...  573     2e-159
LJGR01000025.1 Fusarium temperatum strain CMWF389 Scaffold25, who...  573     2e-159
NW_017387867.1 Fusarium verticillioides 7600 chromosome Unknown s...  573     2e-159
NC_031677.1 Fusarium verticillioides 7600 chromosome 3, whole gen...  573     2e-159
NW_025408615.1 Fusarium musae strain F31 chromosome Unknown conti...  573     2e-159
PYIU01000001.1 Aquanectria penicillioides strain NNIBRFG19 Scaffo...  571     7e-159
LTDI01000199.1 Fusarium agapanthi strain NRRL 54464 contig0199, w...  568     9e-158
NJCS01000061.1 Fusarium sp. Na10 Fusarium.sp._Na10_contig_61, who...  568     9e-158
JABCJY010000092.1 Fusarium concolor strain NRRL 13459 NRRL13459_c...  568     9e-158
CM043919.1 Fusarium circinatum strain CMWF1803 chromosome 2, whol...  568     9e-158
JAAOAU010000166.1 Fusarium sterilihyphosum strain NRRL 25623 NRRL...  568     9e-158
WEWL01000356.1 Fusarium cf. verticillioides strain EthFoc-133 sca...  568     9e-158
JAGMUU010000097.1 Dactylonectria estremocensis strain MPI-CAGE-AT...  566     3e-157
JAGXTR010000017.1 Biscogniauxia mediterranea strain Bm01 utg00001...  562     4e-156
QKXC01000042.1 Fusarium coffeatum strain FIESC_28 BRIP53273_conti...  562     4e-156
QGDY01000031.1 Fusarium nanum strain NRRL 66324 (ITEM 6748) FIESC...  562     4e-156
JAADJG010000015.1 Fusarium austroafricanum strain NRRL 53441 NRRL...  562     4e-156
PYIU01000012.1 Aquanectria penicillioides strain NNIBRFG19 Scaffo...  562     4e-156
JAAOAI010000148.1 Fusarium bulbicola strain NRRL 25176 NRRL25176_...  562     4e-156
JABCJW010000060.1 Fusarium newnesense strain NRRL 66241 NRRL66241...  562     4e-156
JABEVY010000058.1 Fusarium anthophilum strain NRRL 25214 NRRL2521...  562     4e-156
NW_022157841.1 Fusarium coffeatum strain FIESC_28 chromosome Unkn...  562     4e-156
JABFAI010000051.1 Fusarium gaditjirri strain NRRL 45417 NRRL45417...  560     2e-155
QGEA01000123.1 Fusarium irregulare strain NRRL 31160 FIESC15_3116...  556     2e-154
QHHH01000096.1 Fusarium citri strain NRRL 66334 (ITEM 10392) FIES...  556     2e-154
JAHKNZ010000034.1 Fusarium sp. S19/10 NODE_34_length_464292_cov_1...  556     2e-154
JAGMUV010000014.1 Dactylonectria macrodidyma strain MPI-CAGE-AT-0...  556     2e-154
QGEC01000048.1 Fusarium clavum strain NRRL 66337 (ITEM 11348) FIE...  556     2e-154
QHHG01000076.1 Fusarium sp. NRRL 66335 FIESC33_66335_contig_00000...  556     2e-154
QUZF01000077.1 Coccinonectria pachysandricola strain JAC16-16 Cpa...  556     2e-154
JABCJV010000024.1 Fusarium luffae strain NRRL 66473 NRRL66473_c00...  556     2e-154
JABSSZ010000023.1 Fusarium sp. NRRL 25184 Fusarium_sp_25184_conti...  556     2e-154
JAALXH010000042.1 Fusarium tanahbumbuense strain NRRL 66471 NRRL6...  556     2e-154
QUZG01000137.1 Pseudonectria buxi strain AR2414 Pbuxi_AR2714_cont...  553     3e-153
JAALXK010000102.1 Fusarium anguioides strain NRRL 25385 NRRL25385...  551     9e-153
JABKKP010000069.1 Fusarium caatingaense strain NRRL 66470 NRRL664...  551     9e-153
VYKG01000515.1 Dactylonectria torresensis isolate BV-666 NODE_540...  551     9e-153
QGED01000021.1 Fusarium camptoceras strain NRRL 13381 F_camptocer...  551     9e-153
JABFEW010000041.1 Fusarium hainanense strain NRRL 66475 NRRL66475...  551     9e-153
QGDZ01000070.1 Fusarium incarnatum strain NRRL 66325 (ITEM 7155) ...  551     9e-153
CAKNEU010000599.1 Mariannaea elegans strain NBRC102301 genome ass...  551     9e-153
JAHEWK010000019.1 Ilyonectria destructans strain MPI-CAGE-AT-0134...  549     3e-152
JAHARR010000407.1 Fusarium veterinarium strain F5_8S_1A_F NODE_40...  549     3e-152
JAHREO010000004.1 Fusarium sp. TH15 scaffold4, whole genome shotg...  549     3e-152
QHHJ01000088.1 Fusarium scirpi strain NRRL 66328 FIESC_9_66328_co...  545     4e-151
JABCQV010000022.1 Fusarium aywerte strain NRRL 25410 NRRL25410_c0...  545     4e-151
CP088260.1 Fusarium asiaticum strain KCTC 16664 chromosome 4          545     4e-151
JAGDVF010000026.1 Fusarium boothii strain CBS 316.73 NODE_25_leng...  545     4e-151
QHKN01000102.1 Fusarium humuli strain NRRL 66339 (ITEM 11401) FIE...  545     4e-151
JAGPNQ010000002.1 Ilyonectria sp. MPI-CAGE-AT-0026 BKA56scaffold_...  545     4e-151
JAGDVJ010000033.1 Fusarium aethiopicum strain CBS 122858 NODE_31_...  545     4e-151
JAGDUS010000087.1 Fusarium mesoamericanum strain CBS 415.86 NODE_...  545     4e-151
CP064749.1 Fusarium culmorum strain Class2-1B chromosome 3            545     4e-151
JAGDUV010000066.1 Fusarium louisianense strain CBS 127525 NODE_67...  545     4e-151
JAHKOA010000011.1 Fusarium sp. S18/39 NODE_11_length_1492770_cov_...  545     4e-151
JAGDVB010000022.1 Fusarium cortaderiae strain CBS 119183 NODE_23_...  545     4e-151
DS231680.1 Fusarium graminearum PH-1 supercont3.18 genomic scaffo...  545     4e-151
DS231682.1 Fusarium graminearum PH-1 supercont3.20 genomic scaffo...  545     4e-151
DS231683.1 Fusarium graminearum PH-1 supercont3.21 genomic scaffo...  545     4e-151
CM000577.1 Fusarium graminearum PH-1 chromosome 4, whole genome s...  545     4e-151
JAHBOO010000003.1 Fusarium flagelliforme strain FIESC 12 MPI-CAGE...  545     4e-151
NW_025763505.1 Fusarium flagelliforme strain FIESC 12 MPI-CAGE-AA...  545     4e-151
NW_001837910.1 Fusarium graminearum PH-1 supercont3.18 genomic sc...  545     4e-151
NW_001837908.1 Fusarium graminearum PH-1 supercont3.20 genomic sc...  545     4e-151
NW_001837907.1 Fusarium graminearum PH-1 supercont3.21 genomic sc...  545     4e-151
NC_026477.1 Fusarium graminearum PH-1 chromosome 4, whole genome ...  545     4e-151
PPHJ01000046.1 Ilyonectria mors-panacis strain g3b Consensus_Cont...  544     2e-150
JAAVUA010000034.1 Fusarium miscanthi strain NRRL 26231 F_miscanth...  544     2e-150
JABFFB010000030.1 Fusarium nisikadoi strain NRRL 25179 NRRL25179_...  544     2e-150
JABFMM010000004.1 Fusarium foetens strain NRRL 38302 NRRL38302_c0...  544     2e-150
JALHBW010000173.1 Tolypocladium endophyticum strain MX560 NODE_18...  544     2e-150
JALAIL010000532.1 Niorma chrysophthalma isolate LIQ78TCHR-2 scaff...  542     5e-150
LXHY01000078.1 Fusarium praegraminearum strain NRRL 39664 39664_c...  542     5e-150
JAHKOV010000143.1 Fusarium cerealis strain S18/34 NODE_144_length...  540     2e-149
JAJTIX010000175.1 Ilyonectria robusta strain PMI_751 BGZ61scaffol...  540     2e-149
NW_025764609.1 Ilyonectria robusta strain PMI_751 chromosome Unkn...  540     2e-149
JAHVYB010000441.1 Calonectria henricotiae strain JAC13-131 scaffo...  536     3e-148
JAHXZK010000037.1 Calonectria hawksworthii strain S6964 scaffold3...  532     3e-147
JAIZZI010000005.1 Calonectria montana isolate PCam007 ctg5, whole...  532     3e-147
JAACIZ010000019.1 Calonectria pauciramosa strain CBS 138824 scaff...  531     1e-146
JAHVYC010000325.1 Calonectria multiphialidica strain CBS 112678 s...  531     1e-146
JAAVUE010000028.1 Fusarium nodosum strain NRRL 36351 Fusarium_sp_...  529     4e-146
JAHKNS010000003.1 Fusarium sporotrichioides strain S17/16 NODE_3_...  529     4e-146
JAAVUF010000002.1 Fusarium sibiricum strain NRRL 53430 F_sibiricu...  529     4e-146
JAFFKB010000121.1 Fusarium langsethiae strain Fe2391 contig_44_pi...  529     4e-146
JAFFKB010000042.1 Fusarium langsethiae strain Fe2391 contig_197_p...  529     4e-146
JAHREC010000062.1 Albifimbria verrucaria strain IMI 368023 scaffo...  529     4e-146
JAKZGU010000338.1 Calonectria pteridis isolate LPF059 scaffold338...  527     2e-145
VTGD01000096.1 Calonectria crousiana strain CMW 27249 scaffold96_...  527     2e-145
VTGD01000279.1 Calonectria crousiana strain CMW 27249 scaffold279...  527     2e-145
QUZD01000067.1 Pseudonectria foliicola strain JAC18-02 Pfoliicola...  527     2e-145
NAJI01000053.1 Calonectria leucothoes strain CBS 109166 Cl1_conti...  525     6e-145
JAAVUH010000037.1 Fusarium palustre strain NRRL 54050 F_palustre_...  523     2e-144
JABCJU010000095.1 Fusarium kyushuense strain NRRL 25348 NRRL25348...  521     7e-144
JAJFPB010000002.1 Paramyrothecium sp. XJ0827 Scaffold2_1, whole g...  521     7e-144
JAACJA010000003.1 Calonectria hongkongensis strain CMW 47271 scaf...  521     7e-144
NAGG01000016.1 Calonectria naviculata strain CBS 101121 contig_19...  521     7e-144
JAAVUI010000148.1 Fusarium goolgardi strain NRRL 66250 F_goolgard...  520     3e-143
VTGC01000106.1 Calonectria fujianensis strain CMW 27257 scaffold1...  520     3e-143
JAANBB010000831.1 Cylindrodendrum hubeiense strain IHI 201604 Con...  520     3e-143
JALHCB010000118.1 Tolypocladium geodes strain CBS 723.70 NODE_120...  518     9e-143
JPHH03000067.1 Tolypocladium sp. Sup5 PDA-1 contig_67, whole geno...  518     9e-143
JALHAH010000005.1 Paramyrothecium foliicola strain TJWQPF1 Scaffo...  516     3e-142
CP097977.1 Epichloe brachyelytri strain E1124 chromosome 3            516     3e-142
VTGA01000089.1 Calonectria pseudoturangicola strain CMW 47496 sca...  516     3e-142
WBSA01000020.1 Calcarisporium arbuscula strain NRRL 3705 Contig20...  516     3e-142
PXOD01000347.1 Paramyrothecium roridum strain NRRL 2183 NRRL2183_...  516     3e-142
JALHCE010000233.1 Tolypocladium amazonense strain LA108 NODE_264_...  516     3e-142
JAANBC010000817.1 Stylonectria norvegica strain IHI 201603 Contig...  514     1e-141
VTGB01000077.1 Calonectria honghensis strain CMW 47669 scaffold77...  514     1e-141
VTGE01000112.1 Calonectria aciculata strain CMW 47645 scaffold112...  514     1e-141
CP085827.1 Calonectria ilicicola strain GDYJ169 chromosome 3          514     1e-141
JAATNT010000122.1 Fusarium chaquense strain NRRL 66748 FCHAQ2_667...  512     4e-141
QEPE01000006.1 Tolypocladium inflatum strain CBS 567.84 unitig_4,...  512     4e-141
JPIJ02000044.1 Tolypocladium sp. Salcha MEA-2 scf7180000000142.qu...  512     4e-141
JPIJ02000043.1 Tolypocladium sp. Salcha MEA-2 scf7180000000141.qu...  512     4e-141
JPIJ02000042.1 Tolypocladium sp. Salcha MEA-2 scf7180000000140.qu...  512     4e-141
JPIJ02000041.1 Tolypocladium sp. Salcha MEA-2 scf7180000000139.qu...  512     4e-141
JABFER010000084.1 Fusarium armeniacum strain NRRL 25141 NRRL25141...  512     4e-141
WBSA01000029.1 Calcarisporium arbuscula strain NRRL 3705 Contig29...  510     2e-140
JAMYIC010000017.1 Microcera coccophila strain CBS 310.34 Microcer...  510     2e-140
LSRD01000333.1 Fusarium sambucinum strain F-4 contig00333, whole ...  507     2e-139
JALHBX010000025.1 Tolypocladium tundrense strain CBS 569.84 NODE_...  505     7e-139
JALHCC010000088.1 Tolypocladium cylindrosporum strain CBS 718.70 ...  505     7e-139
JAGPNK010000007.1 Stachybotrys elegans strain MPI-CAGE-CH-0235 B0...  501     9e-138
RZGP01000015.1 Cladobotryum protrusum strain CCMJ2080 utg1513, wh...  499     3e-137
JALHCA010000986.1 Tolypocladium nubicola strain CBS 568.84 NODE_1...  499     3e-137
JALHBZ010000003.1 Tolypocladium ovalisporum strain CBS 700.92 NOD...  496     4e-136
LN649232.1 Fusarium venenatum strain A3/5 genome assembly, chromo...  496     4e-136
NC_038015.1 Fusarium venenatum strain A3/5 genome assembly, chrom...  496     4e-136
JALNIO010000759.1 Rugonectria rugulosa strain CBS 126565 CBS12656...  494     2e-135
JALHBY010000001.1 Tolypocladium pustulatum strain CBS 110433 NODE...  494     2e-135
LCTT01000968.1 Epichloe sylvatica strain GR10156 Contig00968, who...  492     6e-135
JABFMN010000028.1 Fusarium torulosum strain NRRL 22747 NRRL22747_...  490     2e-134
JABUBV010000017.1 Metarhizium anisopliae strain JEF-290 contig17,...  490     2e-134
CP064809.1 Epichloe typhina subsp. clarkii strain 1605_22 chromos...  488     7e-134
JAFEKR010000121.1 Epichloe hybrida isolate Lp1 Scaffold_121, whol...  488     7e-134
JAFEKR010000115.1 Epichloe hybrida isolate Lp1 Scaffold_115, whol...  488     7e-134
RZGP01000011.1 Cladobotryum protrusum strain CCMJ2080 utg774, who...  486     3e-133
RZGP01000010.1 Cladobotryum protrusum strain CCMJ2080 utg771, who...  486     3e-133
RZGP01000005.1 Cladobotryum protrusum strain CCMJ2080 utg62, whol...  486     3e-133
RZGP01000016.1 Cladobotryum protrusum strain CCMJ2080 utg1956, wh...  486     3e-133
RZGP01000012.1 Cladobotryum protrusum strain CCMJ2080 utg1060, wh...  486     3e-133
JABKKQ010000398.1 Fusarium sp. KOD 1611 KOD116_c0000398, whole ge...  486     3e-133
WOUF01000012.1 Fusarium poae strain DAOMC 252244 contig_8, whole ...  486     3e-133
LELE01000387.1 Epichloe uncinata strain e167 Contig00387, whole g...  486     3e-133
NW_025408665.1 Fusarium poae strain DAOMC 252244 chromosome Unkno...  486     3e-133
JAGPYM010000181.1 Thelonectria olida strain MPI-CAGE-CH-0241 B0T1...  484     9e-133
CP098270.1 Epichloe bromicola strain Nfe1 chromosome 6                484     9e-133
JABUBV010000016.1 Metarhizium anisopliae strain JEF-290 contig16,...  483     3e-132
JABUBV010000006.1 Metarhizium anisopliae strain JEF-290 contig6, ...  481     1e-131
CM033788.1 Fusarium poae strain DAOMC 252244 chromosome 4, whole ...  481     1e-131
NC_058402.1 Fusarium poae strain DAOMC 252244 chromosome 4, whole...  481     1e-131
AZNG01000001.1 Metarhizium brunneum ARSEF 3297 scaffold_1, whole ...  479     4e-131
JAEMHR010000101.1 Beauveria felina strain SYSU-MS7908 NODE_101, w...  479     4e-131
JABUBV010000003.1 Metarhizium anisopliae strain JEF-290 contig3, ...  479     4e-131
JABUBV010000018.1 Metarhizium anisopliae strain JEF-290 contig18,...  479     4e-131
JABUBV010000015.1 Metarhizium anisopliae strain JEF-290 contig15,...  479     4e-131
JABUBV010000014.1 Metarhizium anisopliae strain JEF-290 contig14,...  479     4e-131
CAJVRK010000006.1 Thelonectria discophora genome assembly, contig...  479     4e-131
NW_014574716.1 Metarhizium brunneum ARSEF 3297 chromosome Unknown...  479     4e-131
CP098275.1 Epichloe elymi strain Nfe728 chromosome 3                  475     6e-130
CP098284.1 Epichloe gansuensis strain e7080 chromosome 4              475     6e-130
CABFOC020000098.1 Clonostachys solani genome assembly, contig: un...  473     2e-129
CABFOC020000081.1 Clonostachys solani genome assembly, contig: un...  473     2e-129
CABFOC020000080.1 Clonostachys solani genome assembly, contig: un...  473     2e-129
CABFOC020000033.1 Clonostachys solani genome assembly, contig: un...  473     2e-129
CABFOC020000032.1 Clonostachys solani genome assembly, contig: un...  473     2e-129
CABFOC020000030.1 Clonostachys solani genome assembly, contig: un...  473     2e-129
CABFOC020000029.1 Clonostachys solani genome assembly, contig: un...  473     2e-129
CABFOC020000028.1 Clonostachys solani genome assembly, contig: un...  473     2e-129
CABFOC020000027.1 Clonostachys solani genome assembly, contig: un...  473     2e-129
CABFOC020000026.1 Clonostachys solani genome assembly, contig: un...  473     2e-129
CABFOC020000025.1 Clonostachys solani genome assembly, contig: un...  473     2e-129
CABFOC020000024.1 Clonostachys solani genome assembly, contig: un...  473     2e-129
CABFOC020000023.1 Clonostachys solani genome assembly, contig: un...  473     2e-129
CABFOC020000022.1 Clonostachys solani genome assembly, contig: un...  473     2e-129
JAFEMN010000028.1 Epichloe coenophiala strain ATCC 90664 e19_scaf...  472     7e-129
WWCI01000003.1 Hypomyces rosellus strain CCMJ2808 utg2, whole gen...  472     7e-129
JAAQRI010000051.1 Fusarium tjaetaba strain NRRL 66243 NRRL66243_c...  470     3e-128
NW_023501247.1 Fusarium tjaetaba strain NRRL 66243 chromosome Unk...  470     3e-128
CP098279.1 Epichloe elymi strain Nfe728 chromosome 7                  468     9e-128
JADCTT010000013.1 Clonostachys rosea strain CanS41 contig_13, who...  468     9e-128
CP083250.1 Epichloe scottii strain TT-2021a chromosome 6              466     3e-127
PDNT01000029.1 Fusarium fracticaudum strain CBS 137234 scaffold29...  462     4e-126
JFGX01000962.1 Epichloe aotearoae strain ATCC MYA-1229 contig0096...  462     4e-126
JACEFI010000005.1 Metarhizium humberi strain ESALQ1638 Scaffold_0...  460     2e-125
JALAAE010000006.1 Epichloe sibirici strain T71 ES_Scaffold6, whol...  457     2e-124
JFZS01000644.1 Balansia obtecta B249 contig00647, whole genome sh...  457     2e-124
JAAOZV010000010.1 Trichoderma sp. TAM-2020a strain COAD 3006 NODE...  455     7e-124
JABSTY010000224.1 Trichoderma erinaceum strain CRRI-T2N1 Scaffold...  455     7e-124
LDPL01000008.1 Neonectria ditissima isolate RS 324p N324S8, whole...  453     3e-123
LDPL01000039.1 Neonectria ditissima isolate RS 324p N324S52, whol...  451     1e-122
BCGG01000020.1 Alternaria consortialis DNA, scaffold: scaffold_19...  449     3e-122
JAFEMN010000033.1 Epichloe coenophiala strain ATCC 90664 e19_scaf...  449     3e-122
JAFEMN010000159.1 Epichloe coenophiala strain ATCC 90664 e19_scaf...  449     3e-122
JAFEMN010000151.1 Epichloe coenophiala strain ATCC 90664 e19_scaf...  449     3e-122
JAFEMN010000146.1 Epichloe coenophiala strain ATCC 90664 e19_scaf...  449     3e-122
ABDG02000018.1 Trichoderma atroviride IMI 206040 TRIATcontig_18, ...  449     3e-122
NW_014013638.1 Trichoderma atroviride IMI 206040 chromosome Unkno...  449     3e-122
SPDT01000006.1 Hypomyces perniciosus strain HP10 HP_84, whole gen...  448     1e-121
SRPZ01000616.1 Claviceps maximensis strain CCC 398 contig_616, wh...  440     2e-119
SPDT01000023.1 Hypomyces perniciosus strain HP10 HP_16771, whole ...  438     7e-119
JAALXM010000119.1 Fusarium sp. NRRL 62957 NRRL62957_c0000119, who...  438     7e-119
WMHX01000045.1 Thelonectria rubi strain CBS 177.27 Thelonectriaru...  435     1e-117
JFGW01000789.1 Epichloe sp. AL9924 contig00789, whole genome shot...  431     1e-116
WXUD01000039.1 Trichoderma sp. TW21990_1 Scaffold23_1, whole geno...  427     2e-115
WESN01001093.1 Fusarium cf. solani strain EtdFoc-155 scaffold1693...  425     6e-115
SRPU01002473.1 Claviceps lovelessii strain CCC 647 contig_2473, w...  424     2e-114
JAAOAR010000018.1 Fusarium pseudoanthophilum strain NRRL 25211 NR...  420     3e-113
JADCQZ010000027.1 Acremonium sp. FKII-L8-BK-P5 FKII-L8-BK-P5_cont...  418     1e-112
JAKLNE010000136.1 Acremonium citrinum strain FKII-L8-BK-P5 NODE_1...  418     1e-112
CM008060.1 Pochonia chlamydosporia 170 chromosome 6, whole genome...  416     3e-112
NC_035795.1 Pochonia chlamydosporia 170 chromosome 6, whole genom...  416     3e-112
MAEC01000005.1 Fusarium brasiliense strain NRRL 31757 Contig4.1, ...  412     4e-111
AZHC01000090.1 Metarhizium rileyi RCEF 4871 scaffold_90, whole ge...  411     2e-110
JABNMW010000031.1 Ramularia coccinea strain NJWW scaffold31, whol...  409     6e-110
SRPY01001176.1 Claviceps africana strain CCC 489 contig_1176, who...  403     3e-108
SRPT01001355.1 Claviceps digitariae strain CCC 659 contig_1355, w...  403     3e-108
JAJALC010002295.1 Fusarium sp. FIESC RH6 9274_pilon, whole genome...  401     1e-107
QLOO01004436.1 Suillus sp. MG131 scaffold5893_cov151, whole genom...  399     3e-107
VCMJ01035023.1 Golovinomyces magnicellulatus isolate FPH2017-1 NO...  399     3e-107
JADDUG010000209.1 Penicillium steckii strain P2648 Scaffold212, w...  399     3e-107
JAJHHK010000628.1 Colletotrichum magnum strain WT scaffold_628, w...  398     1e-106
APKU01000361.1 Hirsutella thompsonii MTCC6686 contig270, whole ge...  394     2e-105
SRPW01002400.1 Claviceps pusilla strain CCC 602 contig_2400, whol...  390     2e-104
JAELVL010000004.1 Colletotrichum camelliae strain LS-19 Scoffold4...  383     4e-102
JABAEC010000250.1 Claviceps paspali strain ILB388 NODE_250_length...  381     1e-101
QCWU01000007.1 Colletotrichum sp. JS-367 scaffold7, whole genome ...  381     1e-101
KB932833.1 Togninia minima UCRPA7 unplaced genomic scaffold PA7_0...  381     1e-101
CP077954.1 Colletotrichum gigasporum strain JS-0367 chromosome VIII   381     1e-101
NW_006920967.1 Phaeoacremonium minimum UCRPA7 unplaced genomic sc...  381     1e-101
JABEEQ010000718.1 Fusarium sp. NRRL 66894 F_spartum_66894_contig_...  379     5e-101
JAELVL010000002.1 Colletotrichum camelliae strain LS-19 Scoffold2...  377     2e-100
QCWU01000021.1 Colletotrichum sp. JS-367 scaffold21, whole genome...  377     2e-100
SRPV01002220.1 Claviceps sorghi strain CCC 632 contig_2220, whole...  375     6e-100
LSAX01000017.1 Reticulascus tulasneorum strain NRRL18230 unitig_4...  374     2e-99 
LSAX01000031.1 Reticulascus tulasneorum strain NRRL18230 unitig_4...  374     2e-99 
LSAX01000036.1 Reticulascus tulasneorum strain NRRL18230 unitig_4...  374     2e-99 
LSAX01000015.1 Reticulascus tulasneorum strain NRRL18230 unitig_4...  374     2e-99 
LSAX01000022.1 Reticulascus tulasneorum strain NRRL18230 unitig_4...  374     2e-99 
LSAX01000029.1 Reticulascus tulasneorum strain NRRL18230 unitig_4...  374     2e-99 
LSAX01000011.1 Reticulascus tulasneorum strain NRRL18230 unitig_3...  374     2e-99 
JAHZMN010000029.1 Colletotrichum horii strain FJ-1 Contig00029, w...  372     8e-99 
JAHZMN010000009.1 Colletotrichum horii strain FJ-1 Contig00009, w...  372     8e-99 
JADEZT010000015.1 Colletotrichum echinochloae strain B-48 ctg15, ...  372     8e-99 
JADEZT010000010.1 Colletotrichum echinochloae strain B-48 ctg10, ...  372     8e-99 
LSAX01000034.1 Reticulascus tulasneorum strain NRRL18230 unitig_1...  372     8e-99 
JAMQMW010000761.1 Thelonectria blattea strain CBS 952.68 CBS952_7...  370     3e-98 
JAJALE010000809.1 Fusarium chuoi strain FFSC RH1 3456_pilon, whol...  370     3e-98 
QPNB01000057.1 Colletotrichum aenigma strain Cg56 KSG_Cg56_contig...  368     1e-97 
JAJALE010000634.1 Fusarium chuoi strain FFSC RH1 2752_pilon, whol...  368     1e-97 
JAJALE010000530.1 Fusarium chuoi strain FFSC RH1 2296_pilon, whol...  368     1e-97 
JAJALE010000391.1 Fusarium chuoi strain FFSC RH1 1711_pilon, whol...  368     1e-97 
JAJALE010000278.1 Fusarium chuoi strain FFSC RH1 1227_pilon, whol...  368     1e-97 
NW_023500963.1 Colletotrichum aenigma strain Cg56 chromosome Unkn...  368     1e-97 
JAKMWT010000746.1 Colletotrichum sp. SAR 10_75 NODE_746, whole ge...  366     4e-97 
JAKMWV010000819.1 Colletotrichum sp. SAR 10_77 NODE_819, whole ge...  366     4e-97 
JAKMWQ010000855.1 Colletotrichum sp. SAR 10_65 NODE_855, whole ge...  366     4e-97 
JAKMXA010000758.1 Colletotrichum sp. SAR11_240 NODE_758, whole ge...  366     4e-97 
JAKMWU010000836.1 Colletotrichum sp. SAR 10_76 NODE_836, whole ge...  366     4e-97 
QPNB01000065.1 Colletotrichum aenigma strain Cg56 KSG_Cg56_contig...  366     4e-97 
QPNB01000052.1 Colletotrichum aenigma strain Cg56 KSG_Cg56_contig...  366     4e-97 
QPNB01000043.1 Colletotrichum aenigma strain Cg56 KSG_Cg56_contig...  366     4e-97 
QPNB01000040.1 Colletotrichum aenigma strain Cg56 KSG_Cg56_contig...  366     4e-97 
QPNB01000019.1 Colletotrichum aenigma strain Cg56 KSG_Cg56_contig...  366     4e-97 
QPNB01000015.1 Colletotrichum aenigma strain Cg56 KSG_Cg56_contig...  366     4e-97 
QPNB01000004.1 Colletotrichum aenigma strain Cg56 KSG_Cg56_contig...  366     4e-97 
VNWT01000067.1 Colletotrichum sp. COLG25 Scaffold_7, whole genome...  366     4e-97 
JAJALE010000041.1 Fusarium chuoi strain FFSC RH1 167_pilon, whole...  366     4e-97 
JAKMWS010000924.1 Colletotrichum sp. SAR 10_71 NODE_924, whole ge...  366     4e-97 
JAKMWR010000784.1 Colletotrichum sp. SAR 10_70 NODE_784, whole ge...  366     4e-97 
JABGMY010000008.1 Colletotrichum sp. HC292 5398_S2_HC292_contig13...  366     4e-97 
NW_023500971.1 Colletotrichum aenigma strain Cg56 chromosome Unkn...  366     4e-97 
NW_023500958.1 Colletotrichum aenigma strain Cg56 chromosome Unkn...  366     4e-97 
NW_023500949.1 Colletotrichum aenigma strain Cg56 chromosome Unkn...  366     4e-97 
NW_023500946.1 Colletotrichum aenigma strain Cg56 chromosome Unkn...  366     4e-97 
NW_023500925.1 Colletotrichum aenigma strain Cg56 chromosome Unkn...  366     4e-97 
NW_023500921.1 Colletotrichum aenigma strain Cg56 chromosome Unkn...  366     4e-97 
NW_023500910.1 Colletotrichum aenigma strain Cg56 chromosome Unkn...  366     4e-97 
JAJALE010000516.1 Fusarium chuoi strain FFSC RH1 2221_pilon, whol...  364     1e-96 
JAKMWX010000889.1 Colletotrichum sp. SAR 10_96 NODE_889, whole ge...  363     5e-96 
JAAVUB010000027.1 Fusarium lyarnte (nom. inval.) strain NRRL 5425...  363     5e-96 
JAKMWY010000790.1 Colletotrichum sp. SAR 10_98 NODE_790, whole ge...  363     5e-96 
VNWS01000006.1 Colletotrichum sp. COLG31 Scaffold_6, whole genome...  363     5e-96 
JAKMXB010000941.1 Colletotrichum sp. SAR11_57 NODE_941, whole gen...  363     5e-96 
SSNE01000257.1 Colletotrichum fructicola strain CGMCC3.17371 cont...  363     5e-96 
NW_022474493.1 Colletotrichum fructicola strain CGMCC3.17371 chro...  363     5e-96 
QPNB01000058.1 Colletotrichum aenigma strain Cg56 KSG_Cg56_contig...  361     2e-95 
GG697850.1 Glomerella graminicola M1.001 genomic scaffold superco...  361     2e-95 
JAJALC010000703.1 Fusarium sp. FIESC RH6 2752_pilon, whole genome...  361     2e-95 
NW_007361524.1 Colletotrichum graminicola M1.001 genomic scaffold...  361     2e-95 
NW_023500964.1 Colletotrichum aenigma strain Cg56 chromosome Unkn...  361     2e-95 
PVQA01000083.1 Fusarium burgessii strain NRRL 66654 Fspec_KOD1446...  357     2e-94 
SWKJ01000109.1 Colletotrichum falcatum strain CF08 000000F233, wh...  355     8e-94 
SWKJ01000205.1 Colletotrichum falcatum strain CF08 000000F205, wh...  355     8e-94 
LECQ01000016.1 Colletotrichum coccodes strain NJ-RT1 RT1_contig_1...  355     8e-94 
CP064807.1 Epichloe typhina subsp. clarkii strain 1605_22 chromos...  355     8e-94 
GG697442.1 Glomerella graminicola M1.001 genomic scaffold superco...  353     3e-93 
CAMGZC010003958.1 Colletotrichum noveboracense isolate H1091258 g...  353     3e-93 
JAJALE010000707.1 Fusarium chuoi strain FFSC RH1 3018_pilon, whol...  353     3e-93 
NWMS01002228.1 Colletotrichum musae strain GM20 NODE_3518_length_...  353     3e-93 
NW_007361116.1 Colletotrichum graminicola M1.001 genomic scaffold...  353     3e-93 
JMQE01001835.1 Hypocrella siamensis strain MTCC 10142 NODE_820_le...  351     1e-92 
MJBS01000243.1 Colletotrichum orchidophilum strain IMI 309357 Sca...  350     4e-92 
AMCV02000100.1 Colletotrichum orbiculare MAFF 240422 strain 104-T...  350     4e-92 
LTAN01000021.1 Colletotrichum higginsianum IMI 349063 chromosome ...  350     4e-92 
NW_017263926.1 Colletotrichum higginsianum IMI 349063 chromosome ...  350     4e-92 
NW_019173199.1 Colletotrichum orchidophilum strain IMI 309357 chr...  350     4e-92 
JAHSQG010000053.1 Colletotrichum sublineola strain CsGL1 tig00001...  348     1e-91 
JAHSQG010000051.1 Colletotrichum sublineola strain CsGL1 tig00001...  348     1e-91 
PUHP01001576.1 Colletotrichum shisoi strain PG-2018a scaffold1578...  348     1e-91 
PUHP01001126.1 Colletotrichum shisoi strain PG-2018a scaffold842,...  348     1e-91 
JAJALC010001839.1 Fusarium sp. FIESC RH6 7394_pilon, whole genome...  348     1e-91 
JAJALC010001780.1 Fusarium sp. FIESC RH6 7186_pilon, whole genome...  348     1e-91 
JAJALC010001704.1 Fusarium sp. FIESC RH6 6882_pilon, whole genome...  348     1e-91 
JAJALC010001096.1 Fusarium sp. FIESC RH6 4410_pilon, whole genome...  348     1e-91 
JAHSQG010000066.1 Colletotrichum sublineola strain CsGL1 tig00001...  346     5e-91 
JAHSQG010000064.1 Colletotrichum sublineola strain CsGL1 tig00001...  346     5e-91 
JAHSQG010000063.1 Colletotrichum sublineola strain CsGL1 tig00001...  346     5e-91 
JAHSQG010000062.1 Colletotrichum sublineola strain CsGL1 tig00001...  346     5e-91 
JAHSQG010000060.1 Colletotrichum sublineola strain CsGL1 tig00001...  346     5e-91 
JAHSQG010000059.1 Colletotrichum sublineola strain CsGL1 tig00001...  346     5e-91 
JAHSQG010000058.1 Colletotrichum sublineola strain CsGL1 tig00001...  346     5e-91 
JAHSQG010000057.1 Colletotrichum sublineola strain CsGL1 tig00001...  346     5e-91 
JAHSQG010000056.1 Colletotrichum sublineola strain CsGL1 tig00001...  346     5e-91 
JAHSQG010000055.1 Colletotrichum sublineola strain CsGL1 tig00001...  346     5e-91 
JAHSQG010000054.1 Colletotrichum sublineola strain CsGL1 tig00001...  346     5e-91 
JAHSQG010000048.1 Colletotrichum sublineola strain CsGL1 tig00001...  346     5e-91 
JAHSQG010000046.1 Colletotrichum sublineola strain CsGL1 tig00001...  346     5e-91 
JAHSQG010000045.1 Colletotrichum sublineola strain CsGL1 tig00001...  346     5e-91 
JAHSQG010000044.1 Colletotrichum sublineola strain CsGL1 tig00001...  346     5e-91 
JAHSQG010000036.1 Colletotrichum sublineola strain CsGL1 tig00001...  346     5e-91 
LTAN01000007.1 Colletotrichum higginsianum IMI 349063 chromosome ...  346     5e-91 
LTAN01000025.1 Colletotrichum higginsianum IMI 349063 chromosome ...  346     5e-91 
LTAN01000024.1 Colletotrichum higginsianum IMI 349063 chromosome ...  346     5e-91 
LTAN01000023.1 Colletotrichum higginsianum IMI 349063 chromosome ...  346     5e-91 
LTAN01000022.1 Colletotrichum higginsianum IMI 349063 chromosome ...  346     5e-91 
LTAN01000020.1 Colletotrichum higginsianum IMI 349063 chromosome ...  346     5e-91 
LTAN01000019.1 Colletotrichum higginsianum IMI 349063 chromosome ...  346     5e-91 
LTAN01000018.1 Colletotrichum higginsianum IMI 349063 chromosome ...  346     5e-91 
LTAN01000017.1 Colletotrichum higginsianum IMI 349063 chromosome ...  346     5e-91 
LTAN01000016.1 Colletotrichum higginsianum IMI 349063 chromosome ...  346     5e-91 
LTAN01000015.1 Colletotrichum higginsianum IMI 349063 chromosome ...  346     5e-91 
LTAN01000014.1 Colletotrichum higginsianum IMI 349063 chromosome ...  346     5e-91 
LTAN01000013.1 Colletotrichum higginsianum IMI 349063 chromosome ...  346     5e-91 
JADEZO010000008.1 Colletotrichum eleusines strain NJC-16 ctg8, wh...  346     5e-91 
NW_017263917.1 Colletotrichum higginsianum IMI 349063 chromosome ...  346     5e-91 
NW_017263930.1 Colletotrichum higginsianum IMI 349063 chromosome ...  346     5e-91 
NW_017263929.1 Colletotrichum higginsianum IMI 349063 chromosome ...  346     5e-91 
NW_017263928.1 Colletotrichum higginsianum IMI 349063 chromosome ...  346     5e-91 
NW_017263927.1 Colletotrichum higginsianum IMI 349063 chromosome ...  346     5e-91 
NW_017263925.1 Colletotrichum higginsianum IMI 349063 chromosome ...  346     5e-91 
NW_017263924.1 Colletotrichum higginsianum IMI 349063 chromosome ...  346     5e-91 
NW_017263923.1 Colletotrichum higginsianum IMI 349063 chromosome ...  346     5e-91 
NW_017263922.1 Colletotrichum higginsianum IMI 349063 chromosome ...  346     5e-91 


>JANGXZ010000016.1 Fusarium keratoplasticum isolate Fu6.1 Fu6.scaf16, whole genome 
shotgun sequence
Length=121220

 Score = 1022 bits (553),  Expect = 0.0
 Identities = 555/556 (99%), Gaps = 0/556 (0%)
 Strand=Plus/Minus

Query  1      CAAGGTCTCCGTTGGTGAACCAGCGGAGGGATCATTACCGAGTTATACAACTCATCAACC  60
              ||||||||||||||||||||||||||||||||||||||||||||||||||||||||||||
Sbjct  91860  CAAGGTCTCCGTTGGTGAACCAGCGGAGGGATCATTACCGAGTTATACAACTCATCAACC  91801

Query  61     CTGTGAACATACCTAAAACGTTGCTTCGGCGGGAACAGACGGCCCCGTAACACGGGCCGC  120
              ||||||||||||||||||||||||||||||||||||||||||||||||||||||||||||
Sbjct  91800  CTGTGAACATACCTAAAACGTTGCTTCGGCGGGAACAGACGGCCCCGTAACACGGGCCGC  91741

Query  121    CCCCGCCAGAGGACCCCCTAACTCTGTTTCTATTATGTTTCTTCTGAGTAAAACAAGCAA  180
              ||||||||||||||||||||||||||||||||||||||||||||||||||||||||||||
Sbjct  91740  CCCCGCCAGAGGACCCCCTAACTCTGTTTCTATTATGTTTCTTCTGAGTAAAACAAGCAA  91681

Query  181    ATAAATTAAAACTTTCAACAACGGATCTCTTGGCTCTGGCATCGATGAAGAACGCAGCGA  240
              ||||||||||||||||||||||||||||||||||||||||||||||||||||||||||||
Sbjct  91680  ATAAATTAAAACTTTCAACAACGGATCTCTTGGCTCTGGCATCGATGAAGAACGCAGCGA  91621

Query  241    AATGCGATAAGTAATGTGAATTGCAGAATTCAGTGAATCATCGAATCTTTGAACGCACAT  300
              ||||||||||||||||||||||||||||||||||||||||||||||||||||||||||||
Sbjct  91620  AATGCGATAAGTAATGTGAATTGCAGAATTCAGTGAATCATCGAATCTTTGAACGCACAT  91561

Query  301    TGCGCCCGCCAGTATTCTGGCGGGCATGCCTGTTCGAGCGTCATTACAACCCTCAGGCCC  360
              ||||||||||||||||||||||||||||||||||||||||||||||||||||||||||||
Sbjct  91560  TGCGCCCGCCAGTATTCTGGCGGGCATGCCTGTTCGAGCGTCATTACAACCCTCAGGCCC  91501

Query  361    CCGGGCCTGGCGTTGGGGATCGGCGAGGCGCCCCCTGCGGGCACACGCCGTCCCCCAAAT  420
              ||||||||||||||||||||||||||||||||||||||||||||||||||||||||||||
Sbjct  91500  CCGGGCCTGGCGTTGGGGATCGGCGAGGCGCCCCCTGCGGGCACACGCCGTCCCCCAAAT  91441

Query  421    ACAGTGGCGGTCCCGCCGCAGCTTCCATTGCGTAGTAGCTAACACCTCGCAACTGGAGAG  480
              ||||||||||||||||||||||||||||||||||||||||||||||||||||||||||||
Sbjct  91440  ACAGTGGCGGTCCCGCCGCAGCTTCCATTGCGTAGTAGCTAACACCTCGCAACTGGAGAG  91381

Query  481    CGGCGCGGCCACGCCGTAAAACACCCAACTTCTGAATGTTGACCTCGAATCAGGTAGGAA  540
              ||||||||||| ||||||||||||||||||||||||||||||||||||||||||||||||
Sbjct  91380  CGGCGCGGCCATGCCGTAAAACACCCAACTTCTGAATGTTGACCTCGAATCAGGTAGGAA  91321

Query  541    TACCCGCTGAACTTAA  556
              ||||||||||||||||
Sbjct  91320  TACCCGCTGAACTTAA  91305


 Score = 1016 bits (550),  Expect = 0.0
 Identities = 555/557 (99%), Gaps = 1/557 (0%)
 Strand=Plus/Minus

Query  1      CAAGGTCTCCGTTGGTGAACCAGCGGAGGGATCATTACCGAGTTATACAACTCATCAACC  60
              ||||||||||||||||||||||||||||||||||||||||||||||||||||||||||||
Sbjct  50633  CAAGGTCTCCGTTGGTGAACCAGCGGAGGGATCATTACCGAGTTATACAACTCATCAACC  50574

Query  61     CTGTGAACATACCTAAAACGTTGCTTCGGCGGGAACAGACGGCCCCGTAACACGGGCCGC  120
              ||||||||||||||||||||||||||||||||||||||||||||||||||||||||||||
Sbjct  50573  CTGTGAACATACCTAAAACGTTGCTTCGGCGGGAACAGACGGCCCCGTAACACGGGCCGC  50514

Query  121    CCCCGCCAGAGGACCCCCTAACTCTGTTTCTATTATGTTTCTTCTGAGTAAAACAAGCAA  180
              ||||||||||||||||||||||||||||||||||||||||||||||||||||||||||||
Sbjct  50513  CCCCGCCAGAGGACCCCCTAACTCTGTTTCTATTATGTTTCTTCTGAGTAAAACAAGCAA  50454

Query  181    ATAAATTAAAACTTTCAACAACGGATCTCTTGGCTCTGGCATCGATGAAGAACGCAGCGA  240
              ||||||||||||||||||||||||||||||||||||||||||||||||||||||||||||
Sbjct  50453  ATAAATTAAAACTTTCAACAACGGATCTCTTGGCTCTGGCATCGATGAAGAACGCAGCGA  50394

Query  241    AATGCGATAAGTAATGTGAATTGCAGAATTCAGTGAATCATCGAATCTTTGAACGCACAT  300
              ||||||||||||||||||||||||||||||||||||||||||||||||||||||||||||
Sbjct  50393  AATGCGATAAGTAATGTGAATTGCAGAATTCAGTGAATCATCGAATCTTTGAACGCACAT  50334

Query  301    TGCGCCCGCCAGTATTCTGGCGGGCATGCCTGTTCGAGCGTCATTACAACCC-TCAGGCC  359
              |||||||||||||||||||||||||||||||||||||||||||||||||||| |||||||
Sbjct  50333  TGCGCCCGCCAGTATTCTGGCGGGCATGCCTGTTCGAGCGTCATTACAACCCCTCAGGCC  50274

Query  360    CCCGGGCCTGGCGTTGGGGATCGGCGAGGCGCCCCCTGCGGGCACACGCCGTCCCCCAAA  419
              ||||||||||||||||||||||||||||||||||||||||||||||||||||||||||||
Sbjct  50273  CCCGGGCCTGGCGTTGGGGATCGGCGAGGCGCCCCCTGCGGGCACACGCCGTCCCCCAAA  50214

Query  420    TACAGTGGCGGTCCCGCCGCAGCTTCCATTGCGTAGTAGCTAACACCTCGCAACTGGAGA  479
              ||||||||||||||||||||||||||||||||||||||||||||||||||||||||||||
Sbjct  50213  TACAGTGGCGGTCCCGCCGCAGCTTCCATTGCGTAGTAGCTAACACCTCGCAACTGGAGA  50154

Query  480    GCGGCGCGGCCACGCCGTAAAACACCCAACTTCTGAATGTTGACCTCGAATCAGGTAGGA  539
              |||||||||||| |||||||||||||||||||||||||||||||||||||||||||||||
Sbjct  50153  GCGGCGCGGCCATGCCGTAAAACACCCAACTTCTGAATGTTGACCTCGAATCAGGTAGGA  50094

Query  540    ATACCCGCTGAACTTAA  556
              |||||||||||||||||
Sbjct  50093  ATACCCGCTGAACTTAA  50077


 Score = 1013 bits (548),  Expect = 0.0
 Identities = 555/558 (99%), Gaps = 2/558 (0%)
 Strand=Plus/Minus

Query  1      CAAGGTCTCCGTTGGTGAACCAGCGGAGGGATCATTACCGAGTTATACAACTCATCAACC  60
              ||||||||||||||||||||||||||||||||||||||||||||||||||||||||||||
Sbjct  75374  CAAGGTCTCCGTTGGTGAACCAGCGGAGGGATCATTACCGAGTTATACAACTCATCAACC  75315

Query  61     CTGTGAACATACCTAAAACGTTGCTTCGGCGGGAACAGACGGCCCCGTAACACGGGCCGC  120
              ||||||||||||||||||||||||||||||||||||||||||||||||||||||||||||
Sbjct  75314  CTGTGAACATACCTAAAACGTTGCTTCGGCGGGAACAGACGGCCCCGTAACACGGGCCGC  75255

Query  121    CCCCGCCAGAGGACCCCCTAACTCTGTTTCTATTATGTTTCTTCTGAGTAAAACAAGCAA  180
              ||||||||||||||||||||||||||||||||||||||||||||||||||||||||||||
Sbjct  75254  CCCCGCCAGAGGACCCCCTAACTCTGTTTCTATTATGTTTCTTCTGAGTAAAACAAGCAA  75195

Query  181    ATAAATTAAAACTTTCAACAACGGATCTCTTGGCTCTGGCATCGATGAAGAACGCAGCGA  240
              ||||||||||||||||||||||||||||||||||||||||||||||||||||||||||||
Sbjct  75194  ATAAATTAAAACTTTCAACAACGGATCTCTTGGCTCTGGCATCGATGAAGAACGCAGCGA  75135

Query  241    AATGCGATAAGTAATGTGAATTGCAGAATTCAGTGAATCATCGAATCTTTGAACGCACAT  300
              ||||||||||||||||||||||||||||||||||||||||||||||||||||||||||||
Sbjct  75134  AATGCGATAAGTAATGTGAATTGCAGAATTCAGTGAATCATCGAATCTTTGAACGCACAT  75075

Query  301    TGCGCCCGCCAGTATTCTGGCGGGCATGCCTGTTCGAGCGTCATTACAACCCTCAGGCCC  360
              ||||||||||||||||||||||||||||||||||||||||||||||||||||||||||||
Sbjct  75074  TGCGCCCGCCAGTATTCTGGCGGGCATGCCTGTTCGAGCGTCATTACAACCCTCAGGCCC  75015

Query  361    CCGGGCCTGGCGTTGGGGATCGGCGAGGCGCCCCC-TGCGGGCACACGCCGTCCCCC-AA  418
              ||||||||||||||||||||||||||||||||||| ||||||||||||||||||||| ||
Sbjct  75014  CCGGGCCTGGCGTTGGGGATCGGCGAGGCGCCCCCCTGCGGGCACACGCCGTCCCCCCAA  74955

Query  419    ATACAGTGGCGGTCCCGCCGCAGCTTCCATTGCGTAGTAGCTAACACCTCGCAACTGGAG  478
              ||||||||||||||||||||||||||||||||||||||||||||||||||||||||||||
Sbjct  74954  ATACAGTGGCGGTCCCGCCGCAGCTTCCATTGCGTAGTAGCTAACACCTCGCAACTGGAG  74895

Query  479    AGCGGCGCGGCCACGCCGTAAAACACCCAACTTCTGAATGTTGACCTCGAATCAGGTAGG  538
              ||||||||||||| ||||||||||||||||||||||||||||||||||||||||||||||
Sbjct  74894  AGCGGCGCGGCCATGCCGTAAAACACCCAACTTCTGAATGTTGACCTCGAATCAGGTAGG  74835

Query  539    AATACCCGCTGAACTTAA  556
              ||||||||||||||||||
Sbjct  74834  AATACCCGCTGAACTTAA  74817


 Score = 1003 bits (543),  Expect = 0.0
 Identities = 555/560 (99%), Gaps = 4/560 (1%)
 Strand=Plus/Minus

Query  1      CAAGGTCTCCGTTGGTGAACCAGCGGAGGGATCATTACCGAGTTATACAACTCATCAACC  60
              ||||||||||||||||||||||||||||||||||||||||||||||||||||||||||||
Sbjct  17641  CAAGGTCTCCGTTGGTGAACCAGCGGAGGGATCATTACCGAGTTATACAACTCATCAACC  17582

Query  61     CTGTGAACATACCTAAAACGTTGCTTCGGCGGGAACAGACGGCCCC-GTAACACGGGCCG  119
              |||||||||||||||||||||||||||||||||||||||||||||| |||||||||||||
Sbjct  17581  CTGTGAACATACCTAAAACGTTGCTTCGGCGGGAACAGACGGCCCCCGTAACACGGGCCG  17522

Query  120    CCCCC--GCCAGAGGACCCCC-TAACTCTGTTTCTATTATGTTTCTTCTGAGTAAAACAA  176
              |||||  |||||||||||||| ||||||||||||||||||||||||||||||||||||||
Sbjct  17521  CCCCCCCGCCAGAGGACCCCCCTAACTCTGTTTCTATTATGTTTCTTCTGAGTAAAACAA  17462

Query  177    GCAAATAAATTAAAACTTTCAACAACGGATCTCTTGGCTCTGGCATCGATGAAGAACGCA  236
              ||||||||||||||||||||||||||||||||||||||||||||||||||||||||||||
Sbjct  17461  GCAAATAAATTAAAACTTTCAACAACGGATCTCTTGGCTCTGGCATCGATGAAGAACGCA  17402

Query  237    GCGAAATGCGATAAGTAATGTGAATTGCAGAATTCAGTGAATCATCGAATCTTTGAACGC  296
              ||||||||||||||||||||||||||||||||||||||||||||||||||||||||||||
Sbjct  17401  GCGAAATGCGATAAGTAATGTGAATTGCAGAATTCAGTGAATCATCGAATCTTTGAACGC  17342

Query  297    ACATTGCGCCCGCCAGTATTCTGGCGGGCATGCCTGTTCGAGCGTCATTACAACCCTCAG  356
              ||||||||||||||||||||||||||||||||||||||||||||||||||||||||||||
Sbjct  17341  ACATTGCGCCCGCCAGTATTCTGGCGGGCATGCCTGTTCGAGCGTCATTACAACCCTCAG  17282

Query  357    GCCCCCGGGCCTGGCGTTGGGGATCGGCGAGGCGCCCCCTGCGGGCACACGCCGTCCCCC  416
              ||||||||||||||||||||||||||||||||||||||||||||||||||||||||||||
Sbjct  17281  GCCCCCGGGCCTGGCGTTGGGGATCGGCGAGGCGCCCCCTGCGGGCACACGCCGTCCCCC  17222

Query  417    AAATACAGTGGCGGTCCCGCCGCAGCTTCCATTGCGTAGTAGCTAACACCTCGCAACTGG  476
              ||||||||||||||||||||||||||||||||||||||||||||||||||||||||||||
Sbjct  17221  AAATACAGTGGCGGTCCCGCCGCAGCTTCCATTGCGTAGTAGCTAACACCTCGCAACTGG  17162

Query  477    AGAGCGGCGCGGCCACGCCGTAAAACACCCAACTTCTGAATGTTGACCTCGAATCAGGTA  536
              ||||||||||||||| ||||||||||||||||||||||||||||||||||||||||||||
Sbjct  17161  AGAGCGGCGCGGCCATGCCGTAAAACACCCAACTTCTGAATGTTGACCTCGAATCAGGTA  17102

Query  537    GGAATACCCGCTGAACTTAA  556
              ||||||||||||||||||||
Sbjct  17101  GGAATACCCGCTGAACTTAA  17082


 Score = 998 bits (540),  Expect = 0.0
 Identities = 554/560 (99%), Gaps = 4/560 (1%)
 Strand=Plus/Minus

Query  1      CAAGGTCTCCGTTGGTGAACCAGCGGAGGGATCATTACCGAGTTATACAACTCATCAACC  60
              ||||||||||||||||||||||||||||||||||||||||||||||||||||||||||||
Sbjct  25883  CAAGGTCTCCGTTGGTGAACCAGCGGAGGGATCATTACCGAGTTATACAACTCATCAACC  25824

Query  61     CTGTGAACATACCTAAAACGTTGCTTCGGCGGGAACAGACGGCCCCGTAACACGGGCCGC  120
              ||||||||||||||||||||||||||||||||||||||||||||||||||||||||||||
Sbjct  25823  CTGTGAACATACCTAAAACGTTGCTTCGGCGGGAACAGACGGCCCCGTAACACGGGCCGC  25764

Query  121    CCCCGCCAGAGGACCCCC-TAACTCTGTTTCTATTATGTTTCTTCTGAGTAAAACAAGCA  179
              |||||||||||||||||| |||||||||||||||||||||||||||||||||||||||||
Sbjct  25763  CCCCGCCAGAGGACCCCCCTAACTCTGTTTCTATTATGTTTCTTCTGAGTAAAACAAGCA  25704

Query  180    AATAAATTAAAACTTTCAACAACGGATCTCTTGGCTCTGGCATCGATGAAGAACGCAGCG  239
              ||||||||||||||||||||||||||||||||||||||||||||||||||||||||||||
Sbjct  25703  AATAAATTAAAACTTTCAACAACGGATCTCTTGGCTCTGGCATCGATGAAGAACGCAGCG  25644

Query  240    AAATGCGATAAGTAATGTGAATTGCAGAATTCAGTGAATCATCGAATCTTTGAACGCACA  299
              ||||||||||||||||||||||||||||||||||||||||||||||||||||||||||||
Sbjct  25643  AAATGCGATAAGTAATGTGAATTGCAGAATTCAGTGAATCATCGAATCTTTGAACGCACA  25584

Query  300    TTGCGCCCGCCAGTATTCTGGCGGGCATGCCTGTTCGAGCGTCATTACAACCCTCAGGCC  359
              ||||||||||||||||||||||||||||||||||||||||||||||||||||||||||||
Sbjct  25583  TTGCGCCCGCCAGTATTCTGGCGGGCATGCCTGTTCGAGCGTCATTACAACCCTCAGGCC  25524

Query  360    CCCGGGCCTGGCGTTGGGGATCGGCGAGGCGCCCCCTGCGGGCACACGCCGTCCCCC--A  417
              ||||||||||||||||||||||||||||||||||| |||||||||||||||||||||  |
Sbjct  25523  CCCGGGCCTGGCGTTGGGGATCGGCGAGGCGCCCCTTGCGGGCACACGCCGTCCCCCCCA  25464

Query  418    AATACAGTGGCGGTCCCGCCGCAGCTTCCATTGCGTAGTAGCTAACACCTCGCAACTGGA  477
              ||||||||||||||||||||||||||||||||||||||||||||||||||||||||||||
Sbjct  25463  AATACAGTGGCGGTCCCGCCGCAGCTTCCATTGCGTAGTAGCTAACACCTCGCAACTGGA  25404

Query  478    GAGCGGCGCGGCCACGCCGTAAAA-CACCCAACTTCTGAATGTTGACCTCGAATCAGGTA  536
              |||||||||||||| ||||||||| |||||||||||||||||||||||||||||||||||
Sbjct  25403  GAGCGGCGCGGCCATGCCGTAAAAACACCCAACTTCTGAATGTTGACCTCGAATCAGGTA  25344

Query  537    GGAATACCCGCTGAACTTAA  556
              ||||||||||||||||||||
Sbjct  25343  GGAATACCCGCTGAACTTAA  25324


 Score = 994 bits (538),  Expect = 0.0
 Identities = 555/562 (99%), Gaps = 6/562 (1%)
 Strand=Plus/Minus

Query  1      CAAGGTCTCCGTTGGTGAACCAGCGGAGGGATCATTACCGAGTTATACAACTCATCAACC  60
              ||||||||||||||||||||||||||||||||||||||||||||||||||||||||||||
Sbjct  34133  CAAGGTCTCCGTTGGTGAACCAGCGGAGGGATCATTACCGAGTTATACAACTCATCAACC  34074

Query  61     CTGTGAACATACCTAAAACGTTGCTTCGGCGGGAACAGACGGCCCCGTAACACGGGCCGC  120
              ||||||||||||||||||||||||||||||||||||||||||||||||||||||||||||
Sbjct  34073  CTGTGAACATACCTAAAACGTTGCTTCGGCGGGAACAGACGGCCCCGTAACACGGGCCGC  34014

Query  121    CCCC-GCCAGAGGA-CCCCCTAACTCTGTTTCTATTATGTTTCTTCTGAGTAAAACAAGC  178
              |||| ||||||||| |||||||||||||||||||||||||||||||||||||||||||||
Sbjct  34013  CCCCCGCCAGAGGACCCCCCTAACTCTGTTTCTATTATGTTTCTTCTGAGTAAAACAAGC  33954

Query  179    AAATAAATTAAAACTTTCAACAACGGATCTCTTGGCTCTGGCATCGATGAAGAACGCAGC  238
              ||||||||||||||||||||||||||||||||||||||||||||||||||||||||||||
Sbjct  33953  AAATAAATTAAAACTTTCAACAACGGATCTCTTGGCTCTGGCATCGATGAAGAACGCAGC  33894

Query  239    GAAATGCGATAAGTAATGTGAATTGCAGAATTCAGTGAATCATCGAATCTTTGAACGCAC  298
              ||||||||||||||||||||||||||||||||||||||||||||||||||||||||||||
Sbjct  33893  GAAATGCGATAAGTAATGTGAATTGCAGAATTCAGTGAATCATCGAATCTTTGAACGCAC  33834

Query  299    ATTGCGCCCGCCAGTATTCTGGCGGGCATGCCTGTTCGAGCGTCATTACAACCCTCAGGC  358
              ||||||||||||||||||||||||||||||||||||||||||||||||||||||||||||
Sbjct  33833  ATTGCGCCCGCCAGTATTCTGGCGGGCATGCCTGTTCGAGCGTCATTACAACCCTCAGGC  33774

Query  359    CCCC-GGGCCTGGCGTTGGGGATCGGCGAGGCGCCCCCTGCGGGCACACGCCGTCCCCCA  417
              |||| |||||||||||||||||||||||||||||||||||||||||||||||||||||||
Sbjct  33773  CCCCCGGGCCTGGCGTTGGGGATCGGCGAGGCGCCCCCTGCGGGCACACGCCGTCCCCCA  33714

Query  418    A--ATACAGTGGCGGTCCCGCCGCAGCTTCCATTGCGTAGTAGCTAACACCTCGCAACTG  475
              |  |||||||||||||||||||||||||||||||||||||||||||||||||||||||||
Sbjct  33713  ATAATACAGTGGCGGTCCCGCCGCAGCTTCCATTGCGTAGTAGCTAACACCTCGCAACTG  33654

Query  476    GAGAGCGGCGCGGCCACGCCGTAAAA-CACCCAACTTCTGAATGTTGACCTCGAATCAGG  534
              |||||||||||||||| ||||||||| |||||||||||||||||||||||||||||||||
Sbjct  33653  GAGAGCGGCGCGGCCATGCCGTAAAAACACCCAACTTCTGAATGTTGACCTCGAATCAGG  33594

Query  535    TAGGAATACCCGCTGAACTTAA  556
              ||||||||||||||||||||||
Sbjct  33593  TAGGAATACCCGCTGAACTTAA  33572


 Score = 994 bits (538),  Expect = 0.0
 Identities = 555/562 (99%), Gaps = 6/562 (1%)
 Strand=Plus/Minus

Query  1      CAAGGTCTCCGTTGGTGAACCAGCGGAGGGATCATTACCGAGTTATACAACTCATCAACC  60
              ||||||||||||||||||||||||||||||||||||||||||||||||||||||||||||
Sbjct  83616  CAAGGTCTCCGTTGGTGAACCAGCGGAGGGATCATTACCGAGTTATACAACTCATCAACC  83557

Query  61     CTGTGAACATACCTAAAA-CGTTGCTTCGGCGGGAACAGACGGCCCCGTAACACGGGCCG  119
              |||||||||||||||||| |||||||||||||||||||||||||||||||||||||||||
Sbjct  83556  CTGTGAACATACCTAAAAACGTTGCTTCGGCGGGAACAGACGGCCCCGTAACACGGGCCG  83497

Query  120    CCCCC-GCCAGAGGACCCCC-TAACTCTGTTTCTATTATGTTTCTTCTGAGTAAAACAAG  177
              ||||| |||||||||||||| |||||||||||||||||||||||||||||||||||||||
Sbjct  83496  CCCCCCGCCAGAGGACCCCCCTAACTCTGTTTCTATTATGTTTCTTCTGAGTAAAACAAG  83437

Query  178    CAAATAAATTAAAACTTTCAACAACGGATCTCTTGGCTCTGGCATCGATGAAGAACGCAG  237
              ||||||||||||||||||||||||||||||||||||||||||||||||||||||||||||
Sbjct  83436  CAAATAAATTAAAACTTTCAACAACGGATCTCTTGGCTCTGGCATCGATGAAGAACGCAG  83377

Query  238    CGAAATGCGATAAGTAATGTGAATTGCAGAATTCAGTGAATCATCGAATCTTTGAACGCA  297
              ||||||||||||||||||||||||||||||||||||||||||||||||||||||||||||
Sbjct  83376  CGAAATGCGATAAGTAATGTGAATTGCAGAATTCAGTGAATCATCGAATCTTTGAACGCA  83317

Query  298    CATTGCGCCCGCCAGTATTCTGGCGGGCATGCCTGTTCGAGCGTCATTACAACCCTCAGG  357
              ||||||||||||||||||||||||||||||||||||||||||||||||||||||||||||
Sbjct  83316  CATTGCGCCCGCCAGTATTCTGGCGGGCATGCCTGTTCGAGCGTCATTACAACCCTCAGG  83257

Query  358    CCCCCGGGCCTGGCGTTGGGGATCGGCGAGGCGCCCCC--TGCGGGCACACGCCGTCCCC  415
              ||||||||||||||||||||||||||||||||||||||  ||||||||||||||||||||
Sbjct  83256  CCCCCGGGCCTGGCGTTGGGGATCGGCGAGGCGCCCCCCCTGCGGGCACACGCCGTCCCC  83197

Query  416    C-AAATACAGTGGCGGTCCCGCCGCAGCTTCCATTGCGTAGTAGCTAACACCTCGCAACT  474
              | ||||||||||||||||||||||||||||||||||||||||||||||||||||||||||
Sbjct  83196  CCAAATACAGTGGCGGTCCCGCCGCAGCTTCCATTGCGTAGTAGCTAACACCTCGCAACT  83137

Query  475    GGAGAGCGGCGCGGCCACGCCGTAAAACACCCAACTTCTGAATGTTGACCTCGAATCAGG  534
              ||||||||||||||||| ||||||||||||||||||||||||||||||||||||||||||
Sbjct  83136  GGAGAGCGGCGCGGCCATGCCGTAAAACACCCAACTTCTGAATGTTGACCTCGAATCAGG  83077

Query  535    TAGGAATACCCGCTGAACTTAA  556
              ||||||||||||||||||||||
Sbjct  83076  TAGGAATACCCGCTGAACTTAA  83055


 Score = 992 bits (537),  Expect = 0.0
 Identities = 554/561 (99%), Gaps = 5/561 (1%)
 Strand=Plus/Minus

Query  1      CAAGGTCTCCGTTGGTGAACCAGCGGAGGGATCATTACCGAGTTATACAACTCATCAACC  60
              ||||||||||||||||||||||||||||||||||||||||||||||||||||||||||||
Sbjct  67136  CAAGGTCTCCGTTGGTGAACCAGCGGAGGGATCATTACCGAGTTATACAACTCATCAACC  67077

Query  61     CTGTGAACATACCTAAAACGTTGCTTCGGCGGGAACAGACGGCCCCGTAACACGGGCCGC  120
              ||||||||||||||||||||||||||||||||||||||||||||||||||||||||||||
Sbjct  67076  CTGTGAACATACCTAAAACGTTGCTTCGGCGGGAACAGACGGCCCCGTAACACGGGCCGC  67017

Query  121    CCCCGCCAGAG--GACCCCCTAACTCTGTTTCTATTATGTTTCTTCTGAGTAAAACAAGC  178
              |||||||||||  |||||||||||||||||||||||||||||||||||||||||||||||
Sbjct  67016  CCCCGCCAGAGAGGACCCCCTAACTCTGTTTCTATTATGTTTCTTCTGAGTAAAACAAGC  66957

Query  179    AAATAAATTAAAACTTTCAACAACGGATCTCTTGGCTCTGGCATCGATGAAGAACGCAGC  238
              ||||||||||||||||||||||||||||||||||||||||||||||||||||||||||||
Sbjct  66956  AAATAAATTAAAACTTTCAACAACGGATCTCTTGGCTCTGGCATCGATGAAGAACGCAGC  66897

Query  239    GAAATGCGATAAGTAATGTGAATTGCAGAATTCAGTGAATCATCGAATCTTTGAACGCAC  298
              ||||||||||||||||||||||||||||||||||||||||||||||||||||||||||||
Sbjct  66896  GAAATGCGATAAGTAATGTGAATTGCAGAATTCAGTGAATCATCGAATCTTTGAACGCAC  66837

Query  299    ATTGCGCCCGCCAGTATTCTGGCGGGCATGCCTGTTCGAGCGTCATTACAACCCTCAGGC  358
              ||||||||||||||||||||||||||||||||||||||||||||||||||||||||||||
Sbjct  66836  ATTGCGCCCGCCAGTATTCTGGCGGGCATGCCTGTTCGAGCGTCATTACAACCCTCAGGC  66777

Query  359    CCCCGGGCCTGGCGTTGGGGATCGGCGAGGCGCCCCC-TGCGGGCACACGCCGTCCCCC-  416
              ||||||||||||||||| ||||||||||||||||||| ||||||||||||||||||||| 
Sbjct  66776  CCCCGGGCCTGGCGTTGAGGATCGGCGAGGCGCCCCCCTGCGGGCACACGCCGTCCCCCC  66717

Query  417    -AAATACAGTGGCGGTCCCGCCGCAGCTTCCATTGCGTAGTAGCTAACACCTCGCAACTG  475
               |||||||||||||||||||||||||||||||||||||||||||||||||||||||||||
Sbjct  66716  AAAATACAGTGGCGGTCCCGCCGCAGCTTCCATTGCGTAGTAGCTAACACCTCGCAACTG  66657

Query  476    GAGAGCGGCGCGGCCACGCCGTAAAACACCCAACTTCTGAATGTTGACCTCGAATCAGGT  535
              |||||||||||||||| |||||||||||||||||||||||||||||||||||||||||||
Sbjct  66656  GAGAGCGGCGCGGCCATGCCGTAAAACACCCAACTTCTGAATGTTGACCTCGAATCAGGT  66597

Query  536    AGGAATACCCGCTGAACTTAA  556
              |||||||||||||||||||||
Sbjct  66596  AGGAATACCCGCTGAACTTAA  66576


 Score = 989 bits (535),  Expect = 0.0
 Identities = 552/559 (99%), Gaps = 5/559 (1%)
 Strand=Plus/Minus

Query  1     CAAGGTCTCCGTTGGTGAACCAGCGGAGGGATCATTACCGAGTTATACAACTCATCAACC  60
             ||||||||||||||||||||||||||||||||||||||||||||||||||||||||||||
Sbjct  9418  CAAGGTCTCCGTTGGTGAACCAGCGGAGGGATCATTACCGAGTTATACAACTCATCAACC  9359

Query  61    CTGTGAACATACCTAAAACGTTGCTTCGGCGGGAACAGACGGCCCC-GTAACACGGGCCG  119
             |||||||||||||||||||||||||||||||||||||||||||||| |||||||||||||
Sbjct  9358  CTGTGAACATACCTAAAACGTTGCTTCGGCGGGAACAGACGGCCCCCGTAACACGGGCCG  9299

Query  120   CCCCC-GCCAGAGGACCCCCTAACTCTGTTTCTATTATGTTTCTTCTGAGTAAAACAAGC  178
             ||||| |||||||||||||| |||||||||||||||||||||||||||||||||||||||
Sbjct  9298  CCCCCCGCCAGAGGACCCCCCAACTCTGTTTCTATTATGTTTCTTCTGAGTAAAACAAGC  9239

Query  179   AAATAAATTAAAACTTTCAACAACGGATCTCTTGGCTCTGGCATCGATGAAGAACGCAGC  238
             ||||||||||||||||||||||||||||||||||||||||||||||||||||||||||||
Sbjct  9238  AAATAAATTAAAACTTTCAACAACGGATCTCTTGGCTCTGGCATCGATGAAGAACGCAGC  9179

Query  239   GAAATGCGATAAGTAATGTGAATTGCAGAATTCAGTGAATCATCGAATCTTTGAACGCAC  298
             ||||||||||||||||||||||||||||||||||||||||||||||||||||||||||||
Sbjct  9178  GAAATGCGATAAGTAATGTGAATTGCAGAATTCAGTGAATCATCGAATCTTTGAACGCAC  9119

Query  299   ATTGCGCCCGCCAGTATTCTGGCGGGCATGCCTGTTCGAGCGTCATTACAACCCTCAGGC  358
             ||||||||||||||||||||||||||||||||||||||||||||||||||||||||||||
Sbjct  9118  ATTGCGCCCGCCAGTATTCTGGCGGGCATGCCTGTTCGAGCGTCATTACAACCCTCAGGC  9059

Query  359   CCCCGGGCCTGGCGTTGGGGATCGGCGAGGCGCCCCC-TGCGGGCACACGCCGTCCCCCA  417
             ||||||||||||||||||||||||||||||||||||| ||||||  ||||||||||||||
Sbjct  9058  CCCCGGGCCTGGCGTTGGGGATCGGCGAGGCGCCCCCCTGCGGG--CACGCCGTCCCCCA  9001

Query  418   AATACAGTGGCGGTCCCGCCGCAGCTTCCATTGCGTAGTAGCTAACACCTCGCAACTGGA  477
             ||||||||||||||||||||||||||||||||||||||||||||||||||||||||||||
Sbjct  9000  AATACAGTGGCGGTCCCGCCGCAGCTTCCATTGCGTAGTAGCTAACACCTCGCAACTGGA  8941

Query  478   GAGCGGCGCGGCCACGCCGTAAAACACCCAACTTCTGAATGTTGACCTCGAATCAGGTAG  537
             |||||||||||||| |||||||||||||||||||||||||||||||||||||||||||||
Sbjct  8940  GAGCGGCGCGGCCATGCCGTAAAACACCCAACTTCTGAATGTTGACCTCGAATCAGGTAG  8881

Query  538   GAATACCCGCTGAACTTAA  556
             |||||||||||||||||||
Sbjct  8880  GAATACCCGCTGAACTTAA  8862


 Score = 981 bits (531),  Expect = 0.0
 Identities = 553/562 (98%), Gaps = 7/562 (1%)
 Strand=Plus/Minus

Query  1      CAAGGTCTCCGTTGGTGAACCAGCGGAGGGATCATTACCGAGTTATACAACTCATCAACC  60
              ||||||||||||||||||||||||||||||||||||||||||||||||||||||||||||
Sbjct  42375  CAAGGTCTCCGTTGGTGAACCAGCGGAGGGATCATTACCGAGTTATACAACTCATCAACC  42316

Query  61     CTGTGAACATACCTAAAACGTTGCTTCGGCGGGAACAGACGGCCCCGTAACACGGGCCGC  120
              ||||||||||||||||||||||||||||||||||||||||||||||||||||||||||||
Sbjct  42315  CTGTGAACATACCTAAAACGTTGCTTCGGCGGGAACAGACGGCCCCGTAACACGGGCCGC  42256

Query  121    CCCC--GCCAGAGGACCCCCTAACTCTGTTTCTATTATGTTTCTTCTGAGTAAAA-CAAG  177
              ||||  |||||||||||||| |||||||||||||||||||||||||||||||||| ||||
Sbjct  42255  CCCCCCGCCAGAGGACCCCCCAACTCTGTTTCTATTATGTTTCTTCTGAGTAAAAACAAG  42196

Query  178    CAAATAAATTAAAACTTTCAACAACGGATCTCTTGGCTCTGGCATCGATGAAGAACGCAG  237
              ||||||||||||||||||||||||||||||||||||||||||||||||||||||||||||
Sbjct  42195  CAAATAAATTAAAACTTTCAACAACGGATCTCTTGGCTCTGGCATCGATGAAGAACGCAG  42136

Query  238    CGAAATGCGATAAGTAATGTGAATTGCAGAATTCAGTGAATCATCGAATCTTTGAACGCA  297
              ||||||||||||||||||||||||||||||||||||||||||||||||||||||||||||
Sbjct  42135  CGAAATGCGATAAGTAATGTGAATTGCAGAATTCAGTGAATCATCGAATCTTTGAACGCA  42076

Query  298    CATTGCGCCCGCCAGTATTCTGGCGGGCATGCCTGTTCGAGCGTCATTACAACCC-TCAG  356
              ||||||||||||||||||||||||||||||||||||||||||||||||||||||| ||||
Sbjct  42075  CATTGCGCCCGCCAGTATTCTGGCGGGCATGCCTGTTCGAGCGTCATTACAACCCCTCAG  42016

Query  357    GCCCCCGGGCCTGGCGTTGGGGATCGGCGAGGCGCCCCCTGCGGGCACACGCCGTCCCCC  416
              |||||| |||||||||||||||||||||||||||||||||||||||||||||||||||||
Sbjct  42015  GCCCCC-GGCCTGGCGTTGGGGATCGGCGAGGCGCCCCCTGCGGGCACACGCCGTCCCCC  41957

Query  417    -AAAT-ACAGTGGCGGTCCCGCCGCAGCTTCCATTGCGTAGTAGCTAACACCTCGCAACT  474
               |||| ||||||||||||||||||||||||||||||||||||||||||||||||||||||
Sbjct  41956  CAAATAACAGTGGCGGTCCCGCCGCAGCTTCCATTGCGTAGTAGCTAACACCTCGCAACT  41897

Query  475    GGAGAGCGGCGCGGCCACGCCGTAAAACACCCAACTTCTGAATGTTGACCTCGAATCAGG  534
              ||||||||||||||||| ||||||||||||||||||||||||||||||||||||||||||
Sbjct  41896  GGAGAGCGGCGCGGCCATGCCGTAAAACACCCAACTTCTGAATGTTGACCTCGAATCAGG  41837

Query  535    TAGGAATACCCGCTGAACTTAA  556
              ||||||||||||||||||||||
Sbjct  41836  TAGGAATACCCGCTGAACTTAA  41815


 Score = 968 bits (524),  Expect = 0.0
 Identities = 552/564 (98%), Gaps = 8/564 (1%)
 Strand=Plus/Minus

Query  1      CAAGGTCTCCGTTGGTGAACCAGCGGAGGGATCATTACCGAGTTATACAACTCATCAACC  60
              ||||||||||||||||||||||||||||||||||||||||||||||||||||||||||||
Sbjct  58891  CAAGGTCTCCGTTGGTGAACCAGCGGAGGGATCATTACCGAGTTATACAACTCATCAACC  58832

Query  61     CTGTGAACATACCTAAAACGTTGCTTCGGCGGGAACAGACGGCCCCGTAACACGGGCCGC  120
              ||||||||||||||||||||||||||||||||||||||||||||||||||||||||||||
Sbjct  58831  CTGTGAACATACCTAAAACGTTGCTTCGGCGGGAACAGACGGCCCCGTAACACGGGCCGC  58772

Query  121    CCCCGCCAGAG--GA--CCCCCTAACTCTGTTTCTATTATGTTTCTTCTGAGTAAAACAA  176
              |||||||||||  ||  ||||| |||||||||||||||||||||||||||||||||||||
Sbjct  58771  CCCCGCCAGAGAGGACCCCCCCCAACTCTGTTTCTATTATGTTTCTTCTGAGTAAAACAA  58712

Query  177    GCAAATAAATTAAAACTTTCAACAACGGATCTCTTGGCTCTGGCATCGATGAAGAACGCA  236
              ||||||||||||||||||||||||||||||||||||||||||||||||||||||||||||
Sbjct  58711  GCAAATAAATTAAAACTTTCAACAACGGATCTCTTGGCTCTGGCATCGATGAAGAACGCA  58652

Query  237    GCGAAATGCGATAAGTAATGTGAATTGCAGAATTCAGTGAATCATCGAATCTTTGAACGC  296
              ||||||||||||||||||||||||||||||||||||||||||||||||||||||||||||
Sbjct  58651  GCGAAATGCGATAAGTAATGTGAATTGCAGAATTCAGTGAATCATCGAATCTTTGAACGC  58592

Query  297    ACATTGCGCCCGCCAGTATTCTGGCGGGCATGCCTGTTCGAGCGTCATTACAACCCTCAG  356
              ||||||||||||||||||||||||||||||||||||||||||||||||||||||||||||
Sbjct  58591  ACATTGCGCCCGCCAGTATTCTGGCGGGCATGCCTGTTCGAGCGTCATTACAACCCTCAG  58532

Query  357    GCCCCCGGGCCTGGCGTTGGGGATCGGCGAGGCGCCCCC-TGCGGGCACACGCCGTCCCC  415
              ||||||||||||||||||||||||||||||||||||||| ||||||||||||||||||||
Sbjct  58531  GCCCCCGGGCCTGGCGTTGGGGATCGGCGAGGCGCCCCCCTGCGGGCACACGCCGTCCCC  58472

Query  416    CA--AATACAGTGGCGGTCCCGCCGCAGCTTCCATTGCGTAGTAGCTAACACCTCGCAAC  473
              |   ||||||||||||||||||||||||||||||||||||||||||||||||||||||||
Sbjct  58471  CCCCAATACAGTGGCGGTCCCGCCGCAGCTTCCATTGCGTAGTAGCTAACACCTCGCAAC  58412

Query  474    TGGAGAGCGGCGCGGCCACGCCGTAAAACA-CCCAACTTCTGAATGTTGACCTCGAATCA  532
              |||||||||||||||||| ||||||||| | |||||||||||||||||||||||||||||
Sbjct  58411  TGGAGAGCGGCGCGGCCATGCCGTAAAAAAACCCAACTTCTGAATGTTGACCTCGAATCA  58352

Query  533    GGTAGGAATACCCGCTGAACTTAA  556
              ||||||||||||||||||||||||
Sbjct  58351  GGTAGGAATACCCGCTGAACTTAA  58328


 Score = 883 bits (478),  Expect = 0.0
 Identities = 542/568 (95%), Gaps = 24/568 (4%)
 Strand=Plus/Minus

Query  1       CAAGGTCTCCGTTGGTG-AACCAGCGGAGGGATCATTACCGAG--TTATACAACTCATCA  57
               ||||||||||||||||| |||||||||||||||||||||||||  |||||||||||||||
Sbjct  100084  CAAGGTCTCCGTTGGTGTAACCAGCGGAGGGATCATTACCGAGAGTTATACAACTCATCA  100025

Query  58      ACCCTGTGAACATACCT-AAAA-CGTTGCTTCGGCGGGAACAGACGGCCCCGTAACACGG  115
               ||||||||||||||||| |||| |||||||||||||||||||||||||||||||||||||
Sbjct  100024  ACCCTGTGAACATACCTCAAAACCGTTGCTTCGGCGGGAACAGACGGCCCCGTAACACGG  99965

Query  116     GCCGCCCCC-GCCAGAGGACCCCC-TAACTCTGTTTCT-ATTATG-TTTCTTCTGAGTAA  171
               ||||||||| |||||||||||||| ||||||||||||| |||||| ||||||||||||||
Sbjct  99964   GCCGCCCCCCGCCAGAGGACCCCCCTAACTCTGTTTCTTATTATGTTTTCTTCTGAGTAA  99905

Query  172     AACAAGCAAATAAATTAAAACTTTCAACAACGGATCTCTTGGCTCTGGCATCGATGAAGA  231
               ||||||||||||||||||||||||||||||||||||||||||||||||||||||||||||
Sbjct  99904   AACAAGCAAATAAATTAAAACTTTCAACAACGGATCTCTTGGCTCTGGCATCGATGAAGA  99845

Query  232     ACGCAGCGAAATGCGATAAGTAATGTGAATTGCAGAATTCAGTGAATCATCGAATCTTTG  291
               |||||| |||||||||||||||||||||||||||||||||||||||||||||||||||||
Sbjct  99844   ACGCAG-GAAATGCGATAAGTAATGTGAATTGCAGAATTCAGTGAATCATCGAATCTTTG  99786

Query  292     AACGCACATTGCGCCCGCCAGTATTCTGGCGGGCATGCCTGTTCGAGCGTCATTACAACC  351
               ||||||||||||||||||||||||||||||||||||||||||||||||||||||||||||
Sbjct  99785   AACGCACATTGCGCCCGCCAGTATTCTGGCGGGCATGCCTGTTCGAGCGTCATTACAACC  99726

Query  352     CTCAGGCCCCCGGGCCTGGCGTTGG-GGATCGGCGAGGCGC-CCCCTGCGGGCACACGCC  409
               |||||||||| ||||  |   |||| ||||||||||||||| ||||||||||||||||  
Sbjct  99725   CTCAGGCCCC-GGGC--G---TTGGCGGATCGGCGAGGCGCGCCCCTGCGGGCACACG--  99674

Query  410     GTCCCCCAAATACAGTGGCGGTCCCGCCGCAGCTTCCATTGCGTAGTAGCTAACACCTCG  469
                |||||||||||||||||||||||||||||||||||||||||||||||||||||||||||
Sbjct  99673   -TCCCCCAAATACAGTGGCGGTCCCGCCGCAGCTTCCATTGCGTAGTAGCTAACACCTCG  99615

Query  470     CAACTGGAGAGCGGCGCGGCCACGCCGTAAAACACCCAACTTCTGAATGTTGACCTCGAA  529
               |||||||||||||||||||| | ||||||||||||| |||||||||||||||||||||||
Sbjct  99614   CAACTGGAGAGCGGCGCGGCTATGCCGTAAAACACC-AACTTCTGAATGTTGACCTCGAA  99556

Query  530     TCAGGTAGG-AATACCCGCTGAACTTAA  556
               || |||||| ||||||||||||||||||
Sbjct  99555   TC-GGTAGGTAATACCCGCTGAACTTAA  99529


 Score = 521 bits (282),  Expect = 7e-144
 Identities = 491/580 (85%), Gaps = 61/580 (11%)
 Strand=Plus/Minus

Query  11      GTTGGTGAACCAGCGGAGGGATCATTACCGAGTTA--TACAACTCATCAACCCTGTG-A-  66
               |||| |||||||||||||| ||||||||| |||||   |||||||||| |||||||| | 
Sbjct  116300  GTTGTTGAACCAGCGGAGG-ATCATTACC-AGTTAGCCACAACTCATCTACCCTGTGTAG  116243

Query  67      -ACA--TACCT-AAAACGTTGCTTCGGCGGGAACAGACGGCCCCGTAACACGGGCCGCCC  122
                 ||  ||||| |||||||||||||||||||||| |||||||||||||||||||||||||
Sbjct  116242  TGCAGCTACCTAAAAACGTTGCTTCGGCGGGAACGGACGGCCCCGTAACACGGGCCGCCC  116183

Query  123     CCGCCAGAGGACCCCCTAAC--TCTGTTTCTATTATGTTT-CTTCTGAGTAAAA-C-AAG  177
               ||| ||||   |||  ||||  |||||||||||||||||| ||| || |||||| | |||
Sbjct  116182  CCGTCAGA---CCC--TAACTTTCTGTTTCTATTATGTTTTCTTGTG-GTAAAAACAAAG  116129

Query  178     CAAATAAATTAAAACTTTCAACAACGGATCTCTTGGCTCTGG-CATCGATGAAGAACGCA  236
               ||||||||||||||| ||||||||||||||||||||||| || |||||||||||||||| 
Sbjct  116128  CAAATAAATTAAAACATTCAACAACGGATCTCTTGGCTCGGGGCATCGATGAAGAACGCT  116069

Query  237     GCGA-AATGCGATAAGTAATGTGAATTGCAG-AATTCAGTGAATCATCGAATCTTT-GAA  293
               | || ||| ||||||||||||||  | |||| |||||||||||||||| ||||||| |||
Sbjct  116068  G-GATAATACGATAAGTAATGTGG-T-GCAGAAATTCAGTGAATCATCAAATCTTTTGAA  116012

Query  294     CGCACATTGCGCCC-GCCAGTATTCTGGCGG-G-CATGCC-TGTTCGAGC--GTCATTAC  347
               |||||||||| ||| |||||||||||||||| | |||||| | |||||||  |||||| |
Sbjct  116011  CGCACATTGCCCCCCGCCAGTATTCTGGCGGAGGCATGCCATATTCGAGCACGTCATTGC  115952

Query  348     AACCCTCAGGCCCCCGGGCCTGGCGTTGGGGA-TCGGCGAGGCGCCCCCTGCGGGCACAC  406
                ||||||||||||  |  |   ||||| | || ||||| || | |    ||||||  |||
Sbjct  115951  -ACCCTCAGGCCCA-GA-CACAGCGTTTGAGAATCGGC-AG-C-C----TGCGGG--CAC  115904

Query  407     GCCGTCCCCCAAA--TAC--A--GTGGCGGTCCCGCCGCAGCTTCCATTGCGTAGTAGCT  460
               |||||||||||||  | |  |  |||||||| ||||||||||||||||||  ||||||||
Sbjct  115903  GCCGTCCCCCAAAGCTCCCCAATGTGGCGGT-CCGCCGCAGCTTCCATTG--TAGTAGCT  115847

Query  461     AACACCTCGCAACTGGAGAGCGGCGCGG--CCACGCCGT-AAAACACCCAACTTCTGAAT  517
               |||||||||||||||||| || ||||    ||| ||||| ||||||||||||||||||||
Sbjct  115846  AACACCTCGCAACTGGAG-GCAGCGCCCAACCATGCCGTAAAAACACCCAACTTCTGAAT  115788

Query  518     GTTGACCTCGAATC-AGGTAGGAATACCCGCTGAACTTAA  556
               |||||||||||||| |||||||||||||||||||||||||
Sbjct  115787  GTTGACCTCGAATCCAGGTAGGAATACCCGCTGAACTTAA  115748


 Score = 327 bits (177),  Expect = 2e-85
 Identities = 400/498 (80%), Gaps = 53/498 (11%)
 Strand=Plus/Minus

Query  2       AAGGT-CTCCGTTGGTG--AACCAGCGGAGGGATCATTACCGAGTTATACAACTCATCAA  58
               ||||| |||||||||||  ||||||||||||   | ||||| |||||  || ||||||||
Sbjct  108296  AAGGTACTCCGTTGGTGTTAACCAGCGGAGGTCGCCTTACC-AGTTA-CCACCTCATCAA  108239

Query  59      CCC--TGTGAA-CATACCTAAAACGTTGCTTCGGCGGGAACAGACGGCCCCGTAACACGG  115
               |||  ||| |    ||||||||||||||||||||||||||||||||||||||||||||||
Sbjct  108238  CCCCCTGTAATGGGTACCTAAAACGTTGCTTCGGCGGGAACAGACGGCCCCGTAACACGG  108179

Query  116     GCCGCCCCCGCCAGAGGACCCCCTAACTCTGTTTCTATTATGTTTCTTCT--GA-GTAAA  172
               ||| |||||||||||||||||  ||||||||||||    |||   |  ||   | |||||
Sbjct  108178  GCC-CCCCCGCCAGAGGACCC--TAACTCTGTTTCAGCCATG-AACAGCTACCAGGTAAA  108123

Query  173     ACAAGCAAATA--AATTAAAACTTTCAACAACGGATCTCTTGGCTCTGGCATCGAT-GAA  229
               |||||||||||  ||||||||||||||||||||||||||||||||||||||||||| | |
Sbjct  108122  ACAAGCAAATAGAAATTAAAACTTTCAACAACGGATCTCTTGGCTCTGGCATCGATAGCA  108063

Query  230     GAACGCAGCGAAATGCGATAAGTAATGTG--AATTGCAGAATTCAGTGAATC-ATC----  282
                ||||||||||||||||||||||||||||  ||||||||||||||||||||| |||    
Sbjct  108062  -AACGCAGCGAAATGCGATAAGTAATGTGGTAATTGCAGAATTCAGTGAATCCATCTATT  108004

Query  283     -GAATCTTTGAACGCACATTGCGCCCGCCAGTATTCTGGCGGGCATGCCTGTTCGAGCGT  341
                |||||  |||||||||||||| ||    ||||||||| |   | | ||  |||||||||
Sbjct  108003  TGAATCACTGAACGCACATTGC-CCATA-AGTATTCTGACAC-C-T-CCA-TTCGAGCGT  107950

Query  342     CATTACAACCCTCAGGCCCCCGGGCCTGGCGTTG--GGG-ATCGGCGAGGCGCCCCCTGC  398
               |||||  |   || | ||||| ||||||||||||  ||| || | |||||| ||||||||
Sbjct  107949  CATTATTA---TC-GACCCCCAGGCCTGGCGTTGCTGGGGAT-GACGAGGC-CCCCCTGC  107896

Query  399     GGGCACACGCCGTCCCCCAAATACAGTGGCGGTCCCGCCGCAGCTTCCATTGCGTAGTAG  458
                     || |  | |||||||||||||| |  ||||  ||  ||||||| ||||||||| 
Sbjct  107895  AATTTTAC-C--T-CCCCAAATACAGTGTC--TCCCTGCG--GCTTCCAATGCGTAGTAA  107844

Query  459     CTAACACCTCGCAACTGG  476
               | | | ||||||||||||
Sbjct  107843  C-A-C-CCTCGCAACTGG  107829


>CM046507.1 Fusarium keratoplasticum isolate Fu6.1 chromosome 5, whole genome 
shotgun sequence
Length=4213465

 Score = 1022 bits (553),  Expect = 0.0
 Identities = 555/556 (99%), Gaps = 0/556 (0%)
 Strand=Plus/Minus

Query  1        CAAGGTCTCCGTTGGTGAACCAGCGGAGGGATCATTACCGAGTTATACAACTCATCAACC  60
                ||||||||||||||||||||||||||||||||||||||||||||||||||||||||||||
Sbjct  4181126  CAAGGTCTCCGTTGGTGAACCAGCGGAGGGATCATTACCGAGTTATACAACTCATCAACC  4181067

Query  61       CTGTGAACATACCTAAAACGTTGCTTCGGCGGGAACAGACGGCCCCGTAACACGGGCCGC  120
                ||||||||||||||||||||||||||||||||||||||||||||||||||||||||||||
Sbjct  4181066  CTGTGAACATACCTAAAACGTTGCTTCGGCGGGAACAGACGGCCCCGTAACACGGGCCGC  4181007

Query  121      CCCCGCCAGAGGACCCCCTAACTCTGTTTCTATTATGTTTCTTCTGAGTAAAACAAGCAA  180
                ||||||||||||||||||||||||||||||||||||||||||||||||||||||||||||
Sbjct  4181006  CCCCGCCAGAGGACCCCCTAACTCTGTTTCTATTATGTTTCTTCTGAGTAAAACAAGCAA  4180947

Query  181      ATAAATTAAAACTTTCAACAACGGATCTCTTGGCTCTGGCATCGATGAAGAACGCAGCGA  240
                ||||||||||||||||||||||||||||||||||||||||||||||||||||||||||||
Sbjct  4180946  ATAAATTAAAACTTTCAACAACGGATCTCTTGGCTCTGGCATCGATGAAGAACGCAGCGA  4180887

Query  241      AATGCGATAAGTAATGTGAATTGCAGAATTCAGTGAATCATCGAATCTTTGAACGCACAT  300
                ||||||||||||||||||||||||||||||||||||||||||||||||||||||||||||
Sbjct  4180886  AATGCGATAAGTAATGTGAATTGCAGAATTCAGTGAATCATCGAATCTTTGAACGCACAT  4180827

Query  301      TGCGCCCGCCAGTATTCTGGCGGGCATGCCTGTTCGAGCGTCATTACAACCCTCAGGCCC  360
                ||||||||||||||||||||||||||||||||||||||||||||||||||||||||||||
Sbjct  4180826  TGCGCCCGCCAGTATTCTGGCGGGCATGCCTGTTCGAGCGTCATTACAACCCTCAGGCCC  4180767

Query  361      CCGGGCCTGGCGTTGGGGATCGGCGAGGCGCCCCCTGCGGGCACACGCCGTCCCCCAAAT  420
                ||||||||||||||||||||||||||||||||||||||||||||||||||||||||||||
Sbjct  4180766  CCGGGCCTGGCGTTGGGGATCGGCGAGGCGCCCCCTGCGGGCACACGCCGTCCCCCAAAT  4180707

Query  421      ACAGTGGCGGTCCCGCCGCAGCTTCCATTGCGTAGTAGCTAACACCTCGCAACTGGAGAG  480
                ||||||||||||||||||||||||||||||||||||||||||||||||||||||||||||
Sbjct  4180706  ACAGTGGCGGTCCCGCCGCAGCTTCCATTGCGTAGTAGCTAACACCTCGCAACTGGAGAG  4180647

Query  481      CGGCGCGGCCACGCCGTAAAACACCCAACTTCTGAATGTTGACCTCGAATCAGGTAGGAA  540
                ||||||||||| ||||||||||||||||||||||||||||||||||||||||||||||||
Sbjct  4180646  CGGCGCGGCCATGCCGTAAAACACCCAACTTCTGAATGTTGACCTCGAATCAGGTAGGAA  4180587

Query  541      TACCCGCTGAACTTAA  556
                ||||||||||||||||
Sbjct  4180586  TACCCGCTGAACTTAA  4180571


 Score = 1022 bits (553),  Expect = 0.0
 Identities = 555/556 (99%), Gaps = 0/556 (0%)
 Strand=Plus/Minus

Query  1        CAAGGTCTCCGTTGGTGAACCAGCGGAGGGATCATTACCGAGTTATACAACTCATCAACC  60
                ||||||||||||||||||||||||||||||||||||||||||||||||||||||||||||
Sbjct  4189366  CAAGGTCTCCGTTGGTGAACCAGCGGAGGGATCATTACCGAGTTATACAACTCATCAACC  4189307

Query  61       CTGTGAACATACCTAAAACGTTGCTTCGGCGGGAACAGACGGCCCCGTAACACGGGCCGC  120
                ||||||||||||||||||||||||||||||||||||||||||||||||||||||||||||
Sbjct  4189306  CTGTGAACATACCTAAAACGTTGCTTCGGCGGGAACAGACGGCCCCGTAACACGGGCCGC  4189247

Query  121      CCCCGCCAGAGGACCCCCTAACTCTGTTTCTATTATGTTTCTTCTGAGTAAAACAAGCAA  180
                ||||||||||||||||||||||||||||||||||||||||||||||||||||||||||||
Sbjct  4189246  CCCCGCCAGAGGACCCCCTAACTCTGTTTCTATTATGTTTCTTCTGAGTAAAACAAGCAA  4189187

Query  181      ATAAATTAAAACTTTCAACAACGGATCTCTTGGCTCTGGCATCGATGAAGAACGCAGCGA  240
                ||||||||||||||||||||||||||||||||||||||||||||||||||||||||||||
Sbjct  4189186  ATAAATTAAAACTTTCAACAACGGATCTCTTGGCTCTGGCATCGATGAAGAACGCAGCGA  4189127

Query  241      AATGCGATAAGTAATGTGAATTGCAGAATTCAGTGAATCATCGAATCTTTGAACGCACAT  300
                ||||||||||||||||||||||||||||||||||||||||||||||||||||||||||||
Sbjct  4189126  AATGCGATAAGTAATGTGAATTGCAGAATTCAGTGAATCATCGAATCTTTGAACGCACAT  4189067

Query  301      TGCGCCCGCCAGTATTCTGGCGGGCATGCCTGTTCGAGCGTCATTACAACCCTCAGGCCC  360
                ||||||||||||||||||||||||||||||||||||||||||||||||||||||||||||
Sbjct  4189066  TGCGCCCGCCAGTATTCTGGCGGGCATGCCTGTTCGAGCGTCATTACAACCCTCAGGCCC  4189007

Query  361      CCGGGCCTGGCGTTGGGGATCGGCGAGGCGCCCCCTGCGGGCACACGCCGTCCCCCAAAT  420
                ||||||||||||||||||||||||||||||||||||||||||||||||||||||||||||
Sbjct  4189006  CCGGGCCTGGCGTTGGGGATCGGCGAGGCGCCCCCTGCGGGCACACGCCGTCCCCCAAAT  4188947

Query  421      ACAGTGGCGGTCCCGCCGCAGCTTCCATTGCGTAGTAGCTAACACCTCGCAACTGGAGAG  480
                ||||||||||||||||||||||||||||||||||||||||||||||||||||||||||||
Sbjct  4188946  ACAGTGGCGGTCCCGCCGCAGCTTCCATTGCGTAGTAGCTAACACCTCGCAACTGGAGAG  4188887

Query  481      CGGCGCGGCCACGCCGTAAAACACCCAACTTCTGAATGTTGACCTCGAATCAGGTAGGAA  540
                ||||||||||| ||||||||||||||||||||||||||||||||||||||||||||||||
Sbjct  4188886  CGGCGCGGCCATGCCGTAAAACACCCAACTTCTGAATGTTGACCTCGAATCAGGTAGGAA  4188827

Query  541      TACCCGCTGAACTTAA  556
                ||||||||||||||||
Sbjct  4188826  TACCCGCTGAACTTAA  4188811


 Score = 1016 bits (550),  Expect = 0.0
 Identities = 555/557 (99%), Gaps = 1/557 (0%)
 Strand=Plus/Minus

Query  1        CAAGGTCTCCGTTGGTGAACCAGCGGAGGGATCATTACCGAGTTATACAACTCATCAACC  60
                ||||||||||||||||||||||||||||||||||||||||||||||||||||||||||||
Sbjct  4164635  CAAGGTCTCCGTTGGTGAACCAGCGGAGGGATCATTACCGAGTTATACAACTCATCAACC  4164576

Query  61       CTGTGAACATACCTAAAACGTTGCTTCGGCGGGAACAGACGGCCCCGTAACACGGGCCGC  120
                ||||||||||||||||||||||||||||||||||||||||||||||||||||||||||||
Sbjct  4164575  CTGTGAACATACCTAAAACGTTGCTTCGGCGGGAACAGACGGCCCCGTAACACGGGCCGC  4164516

Query  121      CCCCGCCAGAGGACCCCCTAACTCTGTTTCTATTATGTTTCTTCTGAGTAAAACAAGCAA  180
                ||||||||||||||||||||||||||||||||||||||||||||||||||||||||||||
Sbjct  4164515  CCCCGCCAGAGGACCCCCTAACTCTGTTTCTATTATGTTTCTTCTGAGTAAAACAAGCAA  4164456

Query  181      ATAAATTAAAACTTTCAACAACGGATCTCTTGGCTCTGGCATCGATGAAGAACGCAGCGA  240
                ||||||||||||||||||||||||||||||||||||||||||||||||||||||||||||
Sbjct  4164455  ATAAATTAAAACTTTCAACAACGGATCTCTTGGCTCTGGCATCGATGAAGAACGCAGCGA  4164396

Query  241      AATGCGATAAGTAATGTGAATTGCAGAATTCAGTGAATCATCGAATCTTTGAACGCACAT  300
                ||||||||||||||||||||||||||||||||||||||||||||||||||||||||||||
Sbjct  4164395  AATGCGATAAGTAATGTGAATTGCAGAATTCAGTGAATCATCGAATCTTTGAACGCACAT  4164336

Query  301      TGCGCCCGCCAGTATTCTGGCGGGCATGCCTGTTCGAGCGTCATTACAACCCTCAGGCCC  360
                ||||||||||||||||||||||||||||||||||||||||||||||||||||||||||||
Sbjct  4164335  TGCGCCCGCCAGTATTCTGGCGGGCATGCCTGTTCGAGCGTCATTACAACCCTCAGGCCC  4164276

Query  361      CCGGGCCTGGCGTTGGGGATCGGCGAGGCGCCCCCTGCGGGCACACGCCGTCCCCCAAAT  420
                ||||||||||||||||||||||||||||||||||||||||||||||||||||||||||||
Sbjct  4164275  CCGGGCCTGGCGTTGGGGATCGGCGAGGCGCCCCCTGCGGGCACACGCCGTCCCCCAAAT  4164216

Query  421      ACAGTGGCGGTCCCGCCGCAGCTTCCATTGCGTAGTAGCTAACACCTCGCAACTGGAGAG  480
                ||||||||||||||||||||||||||||||||||||||||||||||||||||||||||||
Sbjct  4164215  ACAGTGGCGGTCCCGCCGCAGCTTCCATTGCGTAGTAGCTAACACCTCGCAACTGGAGAG  4164156

Query  481      CGGCGCGGCCACGCCGTAAAA-CACCCAACTTCTGAATGTTGACCTCGAATCAGGTAGGA  539
                ||||||||||| ||||||||| ||||||||||||||||||||||||||||||||||||||
Sbjct  4164155  CGGCGCGGCCATGCCGTAAAAACACCCAACTTCTGAATGTTGACCTCGAATCAGGTAGGA  4164096

Query  540      ATACCCGCTGAACTTAA  556
                |||||||||||||||||
Sbjct  4164095  ATACCCGCTGAACTTAA  4164079


 Score = 1013 bits (548),  Expect = 0.0
 Identities = 555/558 (99%), Gaps = 2/558 (0%)
 Strand=Plus/Minus

Query  1        CAAGGTCTCCGTTGGTGAACCAGCGGAGGGATCATTACCGAGTTATACAACTCATCAACC  60
                ||||||||||||||||||||||||||||||||||||||||||||||||||||||||||||
Sbjct  4172890  CAAGGTCTCCGTTGGTGAACCAGCGGAGGGATCATTACCGAGTTATACAACTCATCAACC  4172831

Query  61       CTGTGAACATACCTAAAACGTTGCTTCGGCGGGAACAGACGGCCCCGTAACACGGGCCGC  120
                ||||||||||||||||||||||||||||||||||||||||||||||||||||||||||||
Sbjct  4172830  CTGTGAACATACCTAAAACGTTGCTTCGGCGGGAACAGACGGCCCCGTAACACGGGCCGC  4172771

Query  121      CCCCGCCAGAGGACCCCCTAACTCTGTTTCTATTATGTTTCTTCTGAGTAAAACAAGCAA  180
                ||||||||||||||||||||||||||||||||||||||||||||||||||||||||||||
Sbjct  4172770  CCCCGCCAGAGGACCCCCTAACTCTGTTTCTATTATGTTTCTTCTGAGTAAAACAAGCAA  4172711

Query  181      ATAAATTAAAACTTTCAACAACGGATCTCTTGGCTCTGGCATCGATGAAGAACGCAGCGA  240
                ||||||||||||||||||||||||||||||||||||||||||||||||||||||||||||
Sbjct  4172710  ATAAATTAAAACTTTCAACAACGGATCTCTTGGCTCTGGCATCGATGAAGAACGCAGCGA  4172651

Query  241      AATGCGATAAGTAATGTGAATTGCAGAATTCAGTGAATCATCGAATCTTTGAACGCACAT  300
                ||||||||||||||||||||||||||||||||||||||||||||||||||||||||||||
Sbjct  4172650  AATGCGATAAGTAATGTGAATTGCAGAATTCAGTGAATCATCGAATCTTTGAACGCACAT  4172591

Query  301      TGCGCCCGCCAGTATTCTGGCGGGCATGCCTGTTCGAGCGTCATTACAACCCTCAGGCCC  360
                ||||||||||||||||||||||||||||||||||||||||||||||||||||||||||||
Sbjct  4172590  TGCGCCCGCCAGTATTCTGGCGGGCATGCCTGTTCGAGCGTCATTACAACCCTCAGGCCC  4172531

Query  361      CCGGGCCTGGCGTTGGGGATCGGCGAGGCGCCCCCTGCGGGCACACGCCGTCCCCCAAAT  420
                ||||||||||||||||||||||||||||||||||||||||||||||||||||||||||||
Sbjct  4172530  CCGGGCCTGGCGTTGGGGATCGGCGAGGCGCCCCCTGCGGGCACACGCCGTCCCCCAAAT  4172471

Query  421      ACAGTGGCGGTCCCGCCGCAGCTTCCATTGCGTAGTAGCTAACACCTCGCAACTGGAGAG  480
                ||||||||||||||||||||||||||||||||||||||||||||||||||||||||||||
Sbjct  4172470  ACAGTGGCGGTCCCGCCGCAGCTTCCATTGCGTAGTAGCTAACACCTCGCAACTGGAGAG  4172411

Query  481      CGGCGCGGCCACGCCGTAAAA--CACCCAACTTCTGAATGTTGACCTCGAATCAGGTAGG  538
                ||||||||||| |||||||||  |||||||||||||||||||||||||||||||||||||
Sbjct  4172410  CGGCGCGGCCATGCCGTAAAAAACACCCAACTTCTGAATGTTGACCTCGAATCAGGTAGG  4172351

Query  539      AATACCCGCTGAACTTAA  556
                ||||||||||||||||||
Sbjct  4172350  AATACCCGCTGAACTTAA  4172333


 Score = 990 bits (536),  Expect = 0.0
 Identities = 553/560 (99%), Gaps = 6/560 (1%)
 Strand=Plus/Minus

Query  1        CAAGGTCTCCGTTGGTGAACCAGCGGAGGGATCATTACCGAGTTATACAACTCATCAACC  60
                ||||||||||||||||||||||||||||||||||||||||||||||||||||||||||||
Sbjct  4197588  CAAGGTCTCCGTTGGTGAACCAGCGGAGGGATCATTACCGAGTTATACAACTCATCAACC  4197529

Query  61       CTGTGAACATACCTAAAACGTTGCTTCGGCGGG-AACAGACGGCCCCGTAACACGGGCCG  119
                ||||||||||||||||||||||||||||||||| |||||||||||| |||||||||||||
Sbjct  4197528  CTGTGAACATACCTAAAACGTTGCTTCGGCGGGGAACAGACGGCCC-GTAACACGGGCCG  4197470

Query  120      CCCCC--GCCAGAGGACCCCCTAACTCTGTTTCTATTATGTTTCTTCTGAGTAAAACAAG  177
                |||||  |||||||||||||||||||||||||||||||||||||||||||||||||||||
Sbjct  4197469  CCCCCCCGCCAGAGGACCCCCTAACTCTGTTTCTATTATGTTTCTTCTGAGTAAAACAAG  4197410

Query  178      CAAATAAATTAAAACTTTCAACAACGGATCTCTTGGCTCTGGCATCGATGAAGAACGCAG  237
                ||||||||||||||||||||||||||||||||||||||||||||||||||||||||||||
Sbjct  4197409  CAAATAAATTAAAACTTTCAACAACGGATCTCTTGGCTCTGGCATCGATGAAGAACGCAG  4197350

Query  238      CGAAATGCGATAAGTAATGTGAATTGCAGAATTCAGTGAATCATCGAATCTTTGAACGCA  297
                ||||||||||||||||||||||||||||||||||||||||||||||||||||||||||||
Sbjct  4197349  CGAAATGCGATAAGTAATGTGAATTGCAGAATTCAGTGAATCATCGAATCTTTGAACGCA  4197290

Query  298      CATTGCGCCCGCCAGTATTCTGGCGGGCATGCCTGTTCGAGCGTCATTACAACCCTCAGG  357
                ||||||||||||||||||||||||||||||||||||||||||||||||||||||||||||
Sbjct  4197289  CATTGCGCCCGCCAGTATTCTGGCGGGCATGCCTGTTCGAGCGTCATTACAACCCTCAGG  4197230

Query  358      CCCCCGGGCCTGGCGTTGGGGATCGGCGAGGCGCCCCCTGCGGGCACACGCCGTCCCCCA  417
                ||||||||||||||||||||||||||||||||||||||||||||||||||||||||||||
Sbjct  4197229  CCCCCGGGCCTGGCGTTGGGGATCGGCGAGGCGCCCCCTGCGGGCACACGCCGTCCCCCA  4197170

Query  418      AATACAGTGGCGGTCCCGCCGCAGCTTCCATTGCGTAGTAGCTAACACCTCGCAACTGGA  477
                || |||||||||||||||||||||||||||||||||||||||||||||||||||||||||
Sbjct  4197169  AA-ACAGTGGCGGTCCCGCCGCAGCTTCCATTGCGTAGTAGCTAACACCTCGCAACTGGA  4197111

Query  478      GAGCGGCGCGGCCACGCCGTAAAA-CACCCAACTTCTGAATGTTGACCTCGAATCAGGTA  536
                |||||||||||||| ||||||||| |||||||||||||||||||||||||||||||||||
Sbjct  4197110  GAGCGGCGCGGCCATGCCGTAAAAACACCCAACTTCTGAATGTTGACCTCGAATCAGGTA  4197051

Query  537      GGAATACCCGCTGAACTTAA  556
                ||||||||||||||||||||
Sbjct  4197050  GGAATACCCGCTGAACTTAA  4197031


 Score = 747 bits (404),  Expect = 0.0
 Identities = 447/465 (96%), Gaps = 14/465 (3%)
 Strand=Plus/Minus

Query  101      GGCCCCGTAACACGGGCCGCCCCC-GCCAGAGGACCCCCTAACTCTGTTTCTATTATGTT  159
                |||||||||||||||||||||||| |||||||||||||||||||||||||||||||||||
Sbjct  4205713  GGCCCCGTAACACGGGCCGCCCCCCGCCAGAGGACCCCCTAACTCTGTTTCTATTATGTT  4205654

Query  160      TCTTCTGAGTAAAA---CAAGCAAATAAATTAAAACTTTCAACAACGGATCTCTTGGCTC  216
                ||||||||||||||   |||||||||||||||||||||||||||||||||||||||||||
Sbjct  4205653  TCTTCTGAGTAAAAAAACAAGCAAATAAATTAAAACTTTCAACAACGGATCTCTTGGCTC  4205594

Query  217      TGGCATCGATGAAGAACGCAGCGAAATGCGATAAGTAATGTGAATTGCAGAATTCAGTGA  276
                ||||||||||||||||||||||||||||||||||||||||||||||||||||||||||||
Sbjct  4205593  TGGCATCGATGAAGAACGCAGCGAAATGCGATAAGTAATGTGAATTGCAGAATTCAGTGA  4205534

Query  277      ATCATCGAATCTTTGAACGCACATTGCGCCCGCCAGTATTCTGGCGGGCATGCCTGTTCG  336
                ||||||||||||||||||||||||||||||||||||||||||||||||||||||||||||
Sbjct  4205533  ATCATCGAATCTTTGAACGCACATTGCGCCCGCCAGTATTCTGGCGGGCATGCCTGTTCG  4205474

Query  337      AGCGTCATTACAACCCTCAGGCCCCCGGGCCTGGCGTTGGGGATCGGCGAGGCGCCCCCT  396
                |||||||||||||||||||| |||| ||| ||||||||||||||||||||||||| |  |
Sbjct  4205473  AGCGTCATTACAACCCTCAG-CCCC-GGG-CTGGCGTTGGGGATCGGCGAGGCGCTC--T  4205419

Query  397      GCGGGC-ACACGCCGTCCCCCAAATACAGTGGCGGTCCCGCCGCAGCTTCCATTGCGTAG  455
                |||||| ||||||||||||||||||||||||| |||||||||||||||||||||||||||
Sbjct  4205418  GCGGGCAACACGCCGTCCCCCAAATACAGTGGTGGTCCCGCCGCAGCTTCCATTGCGTAG  4205359

Query  456      TAGCTAACACCTCGCAACTGGAGAGCGG-C-GCGGCCACGCCGTAAAA--CACCCAACTT  511
                |||||||||||||||||||||||||||| | || |||| |||||||||  ||||||||||
Sbjct  4205358  TAGCTAACACCTCGCAACTGGAGAGCGGGCGGCTGCCATGCCGTAAAAAACACCCAACTT  4205299

Query  512      CTGAATGTTGACCTCGAATCAGGTAGGAATACCCGCTGAACTTAA  556
                |||||||||||||||||||||||||||||||||||||||||||||
Sbjct  4205298  CTGAATGTTGACCTCGAATCAGGTAGGAATACCCGCTGAACTTAA  4205254


 Score = 121 bits (65),  Expect = 3e-23
 Identities = 68/69 (99%), Gaps = 1/69 (1%)
 Strand=Plus/Minus

Query  1        CAAGGTCTCCGTTGGTGAACCAGCGGAGGGATCATTACCGAGTTATACAACTCATCAACC  60
                ||||||||||||||||||||||||||||||||||||||||||||||||||||||||||||
Sbjct  4205781  CAAGGTCTCCGTTGGTGAACCAGCGGAGGGATCATTACCGAGTTATACAACTCATCAACC  4205722

Query  61       CTGTGAACA  69
                |||| ||||
Sbjct  4205721  CTGT-AACA  4205714


>JAMOFW010000560.1 Fusarium falciforme strain C5 NODE_560_length_8236_cov_4337.098978, 
whole genome shotgun sequence
Length=8236

 Score = 981 bits (531),  Expect = 0.0
 Identities = 549/557 (99%), Gaps = 3/557 (1%)
 Strand=Plus/Plus

Query  1     CAAGGTCTCCGTTGGTGAACCAGCGGAGGGATCATTACCGAGTTATACAACTCATCAACC  60
             ||||||||||||||||||||||||||||||||||||||||||||||||||||||||||||
Sbjct  3753  CAAGGTCTCCGTTGGTGAACCAGCGGAGGGATCATTACCGAGTTATACAACTCATCAACC  3812

Query  61    CTGTGAACATACCTAAAACGTTGCTTCGGCGGGAACAGACGGCCCCGTAACACGGGCCGC  120
             ||||||||||||||| |||||||| |||||||||||||||||||||||||||||||||||
Sbjct  3813  CTGTGAACATACCTATAACGTTGCCTCGGCGGGAACAGACGGCCCCGTAACACGGGCCGC  3872

Query  121   CCCCGCCAGAGGACCCCCTAACTCTGTTTCTATTATGTTTCTTCTGAGTAAAACAAGCAA  180
             ||||||||||||||||||||||||||||||||| ||||||||||||||| ||||||||||
Sbjct  3873  CCCCGCCAGAGGACCCCCTAACTCTGTTTCTATAATGTTTCTTCTGAGT-AAACAAGCAA  3931

Query  181   ATAAATTAAAACTTTCAACAACGGATCTCTTGGCTCTGGCATCGATGAAGAACGCAGCGA  240
             ||||||||||||||||||||||||||||||||||||||||||||||||||||||||||||
Sbjct  3932  ATAAATTAAAACTTTCAACAACGGATCTCTTGGCTCTGGCATCGATGAAGAACGCAGCGA  3991

Query  241   AATGCGATAAGTAATGTGAATTGCAGAATTCAGTGAATCATCGAATCTTTGAACGCACAT  300
             ||||||||||||||||||||||||||||||||||||||||||||||||||||||||||||
Sbjct  3992  AATGCGATAAGTAATGTGAATTGCAGAATTCAGTGAATCATCGAATCTTTGAACGCACAT  4051

Query  301   TGCGCCCGCCAGTATTCTGGCGGGCATGCCTGTTCGAGCGTCATTACAACCCTCAGGCCC  360
             ||||||||||||||||||||||||||||||||||||||||||||||||||||||||||||
Sbjct  4052  TGCGCCCGCCAGTATTCTGGCGGGCATGCCTGTTCGAGCGTCATTACAACCCTCAGGCCC  4111

Query  361   CCGGGCCTGGCGTTGGGGATCGGCGAGGCGCCCCCTGCGGGCAC-ACGCCGTCCCCCAAA  419
             ||||||||||||||||||||||||| |  ||||||||||||||| |||||||||||||||
Sbjct  4112  CCGGGCCTGGCGTTGGGGATCGGCG-GAAGCCCCCTGCGGGCACAACGCCGTCCCCCAAA  4170

Query  420   TACAGTGGCGGTCCCGCCGCAGCTTCCATTGCGTAGTAGCTAACACCTCGCAACTGGAGA  479
             ||||||||||||||||||||||||||||||||||||||||||||||||||||||||||||
Sbjct  4171  TACAGTGGCGGTCCCGCCGCAGCTTCCATTGCGTAGTAGCTAACACCTCGCAACTGGAGA  4230

Query  480   GCGGCGCGGCCACGCCGTAAAACACCCAACTTCTGAATGTTGACCTCGAATCAGGTAGGA  539
             ||||||||||||||||||||||||||||||||||||||||||||||||||||||||||||
Sbjct  4231  GCGGCGCGGCCACGCCGTAAAACACCCAACTTCTGAATGTTGACCTCGAATCAGGTAGGA  4290

Query  540   ATACCCGCTGAACTTAA  556
             |||||||||||||||||
Sbjct  4291  ATACCCGCTGAACTTAA  4307


>JAALXM010002223.1 Fusarium sp. NRRL 62957 NRRL62957_c0002223, whole genome shotgun 
sequence
Length=1008

 Score = 979 bits (530),  Expect = 0.0
 Identities = 549/557 (99%), Gaps = 5/557 (1%)
 Strand=Plus/Plus

Query  1    CAAGGTCTCCGTTGGTGAACCAGCGGAGGGATCATTACCGAGTTATAC-AACTCATCAAC  59
            ||||||||||||||||||||||||||||||||||||| |||||||||| |||||||||||
Sbjct  62   CAAGGTCTCCGTTGGTGAACCAGCGGAGGGATCATTAACGAGTTATACAAACTCATCAAC  121

Query  60   CCTGTGAACATACCTAAAACGTTGCTTCGGCGGGAACAGACGGCCCCGTAACACGGGCCG  119
            ||||||||||||||| ||||||||||||||||||||||||||||||||||||||||||||
Sbjct  122  CCTGTGAACATACCT-AAACGTTGCTTCGGCGGGAACAGACGGCCCCGTAACACGGGCCG  180

Query  120  CCCCCGCCAGAGGACCCCCTAACTCTGTTTCTATTATGTTTCTTCTGAGTAAAACAAGCA  179
            |||||||||||||||||||||||||||||||||| ||||||||||||||| |||||||||
Sbjct  181  CCCCCGCCAGAGGACCCCCTAACTCTGTTTCTATCATGTTTCTTCTGAGT-AAACAAGCA  239

Query  180  AATAAATTAAAACTTTCAACAACGGATCTCTTGGCTCTGGCATCGATGAAGAACGCAGCG  239
            ||||||||||||||||||||||||||||||||||||||||||||||||||||||||||||
Sbjct  240  AATAAATTAAAACTTTCAACAACGGATCTCTTGGCTCTGGCATCGATGAAGAACGCAGCG  299

Query  240  AAATGCGATAAGTAATGTGAATTGCAGAATTCAGTGAATCATCGAATCTTTGAACGCACA  299
            ||||||||||||||||||||||||||||||||||||||||||||||||||||||||||||
Sbjct  300  AAATGCGATAAGTAATGTGAATTGCAGAATTCAGTGAATCATCGAATCTTTGAACGCACA  359

Query  300  TTGCGCCCGCCAGTATTCTGGCGGGCATGCCTGTTCGAGCGTCATTACAACCCTCAGGCC  359
            ||||||||||||||||||||||||||||||||||||||||||||||||||||||||||||
Sbjct  360  TTGCGCCCGCCAGTATTCTGGCGGGCATGCCTGTTCGAGCGTCATTACAACCCTCAGGCC  419

Query  360  CCCGGGCCTGGCGTTGGGGATCGGCGAGGCGCCCCCTGCGGGCACACGCCGTCCCCCAAA  419
            |||||||||||||||||||||||||  || ||||||||||||||||||||||||||||||
Sbjct  420  CCCGGGCCTGGCGTTGGGGATCGGC--GGAGCCCCCTGCGGGCACACGCCGTCCCCCAAA  477

Query  420  TACAGTGGCGGTCCCGCCGCAGCTTCCATTGCGTAGTAGCTAACACCTCGCAACTGGAGA  479
            ||||||||||||||||||||||||||||||||||||||||||||||||||||||||||||
Sbjct  478  TACAGTGGCGGTCCCGCCGCAGCTTCCATTGCGTAGTAGCTAACACCTCGCAACTGGAGA  537

Query  480  GCGGCGCGGCCACGCCGTAAAACACCCAACTTCTGAATGTTGACCTCGAATCAGGTAGGA  539
            ||||||||||||||||||||||||||||||||||||||||||||||||||||||||||||
Sbjct  538  GCGGCGCGGCCACGCCGTAAAACACCCAACTTCTGAATGTTGACCTCGAATCAGGTAGGA  597

Query  540  ATACCCGCTGAACTTAA  556
            |||||||||||||||||
Sbjct  598  ATACCCGCTGAACTTAA  614


>JABCKC010000044.1 Fusarium papillatum strain NRRL 62944 NRRL62944_c0000044, whole 
genome shotgun sequence
Length=9726

 Score = 979 bits (530),  Expect = 0.0
 Identities = 548/556 (99%), Gaps = 3/556 (1%)
 Strand=Plus/Plus

Query  1     CAAGGTCTCCGTTGGTGAACCAGCGGAGGGATCATTACCGAGTTATACAACTCATCAACC  60
             ||||||||||||||||||||||||||||||||||||||||||||||||||||||||||||
Sbjct  3943  CAAGGTCTCCGTTGGTGAACCAGCGGAGGGATCATTACCGAGTTATACAACTCATCAACC  4002

Query  61    CTGTGAACATACCTAAAACGTTGCTTCGGCGGGAACAGACGGCCCCGTAACACGGGCCGC  120
             |||||||||||||| |||||||||||||||||||||||||||||||||||||||||||||
Sbjct  4003  CTGTGAACATACCT-AAACGTTGCTTCGGCGGGAACAGACGGCCCCGTAACACGGGCCGC  4061

Query  121   CCCCGCCAGAGGACCCCCTAACTCTGTTTCTATTATGTTTCTTCTGAGTAAAACAAGCAA  180
             ||||||||||||||||||||||||||||||||| ||||||||||||||| ||||||||||
Sbjct  4062  CCCCGCCAGAGGACCCCCTAACTCTGTTTCTATCATGTTTCTTCTGAGT-AAACAAGCAA  4120

Query  181   ATAAATTAAAACTTTCAACAACGGATCTCTTGGCTCTGGCATCGATGAAGAACGCAGCGA  240
             ||||||||||||||||||||||||||||||||||||||||||||||||||||||||||||
Sbjct  4121  ATAAATTAAAACTTTCAACAACGGATCTCTTGGCTCTGGCATCGATGAAGAACGCAGCGA  4180

Query  241   AATGCGATAAGTAATGTGAATTGCAGAATTCAGTGAATCATCGAATCTTTGAACGCACAT  300
             ||||||||||||||||||||||||||||||||||||||||||||||||||||||||||||
Sbjct  4181  AATGCGATAAGTAATGTGAATTGCAGAATTCAGTGAATCATCGAATCTTTGAACGCACAT  4240

Query  301   TGCGCCCGCCAGTATTCTGGCGGGCATGCCTGTTCGAGCGTCATTACAACCCTCAGGCCC  360
             ||||||||||||||||||||||||||||||||||||||||||||||||||||||||||||
Sbjct  4241  TGCGCCCGCCAGTATTCTGGCGGGCATGCCTGTTCGAGCGTCATTACAACCCTCAGGCCC  4300

Query  361   CCGGGCCTGGCGTTGGGGATCGGCGAGGCGCCCCCTGCGGGCACACGCCGTCCCCCAAAT  420
             |||||||||||||||||||||||||  || ||||| | ||||||||||||||||||||||
Sbjct  4301  CCGGGCCTGGCGTTGGGGATCGGCGGAGC-CCCCCCGAGGGCACACGCCGTCCCCCAAAT  4359

Query  421   ACAGTGGCGGTCCCGCCGCAGCTTCCATTGCGTAGTAGCTAACACCTCGCAACTGGAGAG  480
             ||||||||||||||||||||||||||||||||||||||||||||||||||||||||||||
Sbjct  4360  ACAGTGGCGGTCCCGCCGCAGCTTCCATTGCGTAGTAGCTAACACCTCGCAACTGGAGAG  4419

Query  481   CGGCGCGGCCACGCCGTAAAACACCCAACTTCTGAATGTTGACCTCGAATCAGGTAGGAA  540
             ||||||||||||||||||||||||||||||||||||||||||||||||||||||||||||
Sbjct  4420  CGGCGCGGCCACGCCGTAAAACACCCAACTTCTGAATGTTGACCTCGAATCAGGTAGGAA  4479

Query  541   TACCCGCTGAACTTAA  556
             ||||||||||||||||
Sbjct  4480  TACCCGCTGAACTTAA  4495


>NKUJ01000970.1 Fusarium kuroshium isolate UCR3666 scaffold_1023, whole genome 
shotgun sequence
Length=3350

 Score = 979 bits (530),  Expect = 0.0
 Identities = 549/557 (99%), Gaps = 5/557 (1%)
 Strand=Plus/Plus

Query  1     CAAGGTCTCCGTTGGTGAACCAGCGGAGGGATCATTACCGAGTTATAC-AACTCATCAAC  59
             ||||||||||||||||||||||||||||||||||||| |||||||||| |||||||||||
Sbjct  905   CAAGGTCTCCGTTGGTGAACCAGCGGAGGGATCATTAACGAGTTATACAAACTCATCAAC  964

Query  60    CCTGTGAACATACCTAAAACGTTGCTTCGGCGGGAACAGACGGCCCCGTAACACGGGCCG  119
             ||||||||||||||| ||||||||||||||||||||||||||||||||||||||||||||
Sbjct  965   CCTGTGAACATACCT-AAACGTTGCTTCGGCGGGAACAGACGGCCCCGTAACACGGGCCG  1023

Query  120   CCCCCGCCAGAGGACCCCCTAACTCTGTTTCTATTATGTTTCTTCTGAGTAAAACAAGCA  179
             |||||||||||||||||||||||||||||||||| ||||||||||||||| |||||||||
Sbjct  1024  CCCCCGCCAGAGGACCCCCTAACTCTGTTTCTATCATGTTTCTTCTGAGT-AAACAAGCA  1082

Query  180   AATAAATTAAAACTTTCAACAACGGATCTCTTGGCTCTGGCATCGATGAAGAACGCAGCG  239
             ||||||||||||||||||||||||||||||||||||||||||||||||||||||||||||
Sbjct  1083  AATAAATTAAAACTTTCAACAACGGATCTCTTGGCTCTGGCATCGATGAAGAACGCAGCG  1142

Query  240   AAATGCGATAAGTAATGTGAATTGCAGAATTCAGTGAATCATCGAATCTTTGAACGCACA  299
             ||||||||||||||||||||||||||||||||||||||||||||||||||||||||||||
Sbjct  1143  AAATGCGATAAGTAATGTGAATTGCAGAATTCAGTGAATCATCGAATCTTTGAACGCACA  1202

Query  300   TTGCGCCCGCCAGTATTCTGGCGGGCATGCCTGTTCGAGCGTCATTACAACCCTCAGGCC  359
             ||||||||||||||||||||||||||||||||||||||||||||||||||||||||||||
Sbjct  1203  TTGCGCCCGCCAGTATTCTGGCGGGCATGCCTGTTCGAGCGTCATTACAACCCTCAGGCC  1262

Query  360   CCCGGGCCTGGCGTTGGGGATCGGCGAGGCGCCCCCTGCGGGCACACGCCGTCCCCCAAA  419
             |||||||||||||||||||||||||  || ||||||||||||||||||||||||||||||
Sbjct  1263  CCCGGGCCTGGCGTTGGGGATCGGC--GGAGCCCCCTGCGGGCACACGCCGTCCCCCAAA  1320

Query  420   TACAGTGGCGGTCCCGCCGCAGCTTCCATTGCGTAGTAGCTAACACCTCGCAACTGGAGA  479
             ||||||||||||||||||||||||||||||||||||||||||||||||||||||||||||
Sbjct  1321  TACAGTGGCGGTCCCGCCGCAGCTTCCATTGCGTAGTAGCTAACACCTCGCAACTGGAGA  1380

Query  480   GCGGCGCGGCCACGCCGTAAAACACCCAACTTCTGAATGTTGACCTCGAATCAGGTAGGA  539
             ||||||||||||||||||||||||||||||||||||||||||||||||||||||||||||
Sbjct  1381  GCGGCGCGGCCACGCCGTAAAACACCCAACTTCTGAATGTTGACCTCGAATCAGGTAGGA  1440

Query  540   ATACCCGCTGAACTTAA  556
             |||||||||||||||||
Sbjct  1441  ATACCCGCTGAACTTAA  1457


>JABEEN010000028.1 Fusarium tuaranense strain NRRL 46518 F_tuaranense_46518_contig_0000028, 
whole genome shotgun sequence
Length=11249

 Score = 979 bits (530),  Expect = 0.0
 Identities = 548/556 (99%), Gaps = 4/556 (1%)
 Strand=Plus/Minus

Query  1     CAAGGTCTCCGTTGGTGAACCAGCGGAGGGATCATTACCGAGTTATACAACTCATCAACC  60
             ||||||||||||||||||||||||||||||||||||| ||||||||||||||||||||||
Sbjct  7199  CAAGGTCTCCGTTGGTGAACCAGCGGAGGGATCATTAACGAGTTATACAACTCATCAACC  7140

Query  61    CTGTGAACATACCTAAAACGTTGCTTCGGCGGGAACAGACGGCCCCGTAACACGGGCCGC  120
             ||||||||||||||||| ||||||||||||||||||||||||||||||||||||||||||
Sbjct  7139  CTGTGAACATACCTAAA-CGTTGCTTCGGCGGGAACAGACGGCCCCGTAACACGGGCCGC  7081

Query  121   CCCCGCCAGAGGACCCCCTAACTCTGTTTCTATTATGTTTCTTCTGAGTAAAACAAGCAA  180
             ||||||||||||||||||||||||||||||||| |||||||||||||||||| |||||||
Sbjct  7080  CCCCGCCAGAGGACCCCCTAACTCTGTTTCTATCATGTTTCTTCTGAGTAAA-CAAGCAA  7022

Query  181   ATAAATTAAAACTTTCAACAACGGATCTCTTGGCTCTGGCATCGATGAAGAACGCAGCGA  240
             ||||||||||||||||||||||||||||||||||||||||||||||||||||||||||||
Sbjct  7021  ATAAATTAAAACTTTCAACAACGGATCTCTTGGCTCTGGCATCGATGAAGAACGCAGCGA  6962

Query  241   AATGCGATAAGTAATGTGAATTGCAGAATTCAGTGAATCATCGAATCTTTGAACGCACAT  300
             ||||||||||||||||||||||||||||||||||||||||||||||||||||||||||||
Sbjct  6961  AATGCGATAAGTAATGTGAATTGCAGAATTCAGTGAATCATCGAATCTTTGAACGCACAT  6902

Query  301   TGCGCCCGCCAGTATTCTGGCGGGCATGCCTGTTCGAGCGTCATTACAACCCTCAGGCCC  360
             ||||||||||||||||||||||||||||||||||||||||||||||||||||||||||||
Sbjct  6901  TGCGCCCGCCAGTATTCTGGCGGGCATGCCTGTTCGAGCGTCATTACAACCCTCAGGCCC  6842

Query  361   CCGGGCCTGGCGTTGGGGATCGGCGAGGCGCCCCCTGCGGGCACACGCCGTCCCCCAAAT  420
             |||||||||||||||||||||||||  | |||||| ||||||||||||||||||||||||
Sbjct  6841  CCGGGCCTGGCGTTGGGGATCGGCG--GAGCCCCCCGCGGGCACACGCCGTCCCCCAAAT  6784

Query  421   ACAGTGGCGGTCCCGCCGCAGCTTCCATTGCGTAGTAGCTAACACCTCGCAACTGGAGAG  480
             ||||||||||||||||||||||||||||||||||||||||||||||||||||||||||||
Sbjct  6783  ACAGTGGCGGTCCCGCCGCAGCTTCCATTGCGTAGTAGCTAACACCTCGCAACTGGAGAG  6724

Query  481   CGGCGCGGCCACGCCGTAAAACACCCAACTTCTGAATGTTGACCTCGAATCAGGTAGGAA  540
             ||||||||||||||||||||||||||||||||||||||||||||||||||||||||||||
Sbjct  6723  CGGCGCGGCCACGCCGTAAAACACCCAACTTCTGAATGTTGACCTCGAATCAGGTAGGAA  6664

Query  541   TACCCGCTGAACTTAA  556
             ||||||||||||||||
Sbjct  6663  TACCCGCTGAACTTAA  6648


>NHTE02000129.1 Fusarium euwallaceae strain HFEW-16-IV-019 Scaffold_128, whole 
genome shotgun sequence
Length=4744

 Score = 979 bits (530),  Expect = 0.0
 Identities = 549/557 (99%), Gaps = 5/557 (1%)
 Strand=Plus/Plus

Query  1     CAAGGTCTCCGTTGGTGAACCAGCGGAGGGATCATTACCGAGTTATAC-AACTCATCAAC  59
             ||||||||||||||||||||||||||||||||||||| |||||||||| |||||||||||
Sbjct  866   CAAGGTCTCCGTTGGTGAACCAGCGGAGGGATCATTAACGAGTTATACAAACTCATCAAC  925

Query  60    CCTGTGAACATACCTAAAACGTTGCTTCGGCGGGAACAGACGGCCCCGTAACACGGGCCG  119
             ||||||||||||||| ||||||||||||||||||||||||||||||||||||||||||||
Sbjct  926   CCTGTGAACATACCT-AAACGTTGCTTCGGCGGGAACAGACGGCCCCGTAACACGGGCCG  984

Query  120   CCCCCGCCAGAGGACCCCCTAACTCTGTTTCTATTATGTTTCTTCTGAGTAAAACAAGCA  179
             |||||||||||||||||||||||||||||||||| ||||||||||||||| |||||||||
Sbjct  985   CCCCCGCCAGAGGACCCCCTAACTCTGTTTCTATCATGTTTCTTCTGAGT-AAACAAGCA  1043

Query  180   AATAAATTAAAACTTTCAACAACGGATCTCTTGGCTCTGGCATCGATGAAGAACGCAGCG  239
             ||||||||||||||||||||||||||||||||||||||||||||||||||||||||||||
Sbjct  1044  AATAAATTAAAACTTTCAACAACGGATCTCTTGGCTCTGGCATCGATGAAGAACGCAGCG  1103

Query  240   AAATGCGATAAGTAATGTGAATTGCAGAATTCAGTGAATCATCGAATCTTTGAACGCACA  299
             ||||||||||||||||||||||||||||||||||||||||||||||||||||||||||||
Sbjct  1104  AAATGCGATAAGTAATGTGAATTGCAGAATTCAGTGAATCATCGAATCTTTGAACGCACA  1163

Query  300   TTGCGCCCGCCAGTATTCTGGCGGGCATGCCTGTTCGAGCGTCATTACAACCCTCAGGCC  359
             ||||||||||||||||||||||||||||||||||||||||||||||||||||||||||||
Sbjct  1164  TTGCGCCCGCCAGTATTCTGGCGGGCATGCCTGTTCGAGCGTCATTACAACCCTCAGGCC  1223

Query  360   CCCGGGCCTGGCGTTGGGGATCGGCGAGGCGCCCCCTGCGGGCACACGCCGTCCCCCAAA  419
             |||||||||||||||||||||||||  || ||||||||||||||||||||||||||||||
Sbjct  1224  CCCGGGCCTGGCGTTGGGGATCGGC--GGAGCCCCCTGCGGGCACACGCCGTCCCCCAAA  1281

Query  420   TACAGTGGCGGTCCCGCCGCAGCTTCCATTGCGTAGTAGCTAACACCTCGCAACTGGAGA  479
             ||||||||||||||||||||||||||||||||||||||||||||||||||||||||||||
Sbjct  1282  TACAGTGGCGGTCCCGCCGCAGCTTCCATTGCGTAGTAGCTAACACCTCGCAACTGGAGA  1341

Query  480   GCGGCGCGGCCACGCCGTAAAACACCCAACTTCTGAATGTTGACCTCGAATCAGGTAGGA  539
             ||||||||||||||||||||||||||||||||||||||||||||||||||||||||||||
Sbjct  1342  GCGGCGCGGCCACGCCGTAAAACACCCAACTTCTGAATGTTGACCTCGAATCAGGTAGGA  1401

Query  540   ATACCCGCTGAACTTAA  556
             |||||||||||||||||
Sbjct  1402  ATACCCGCTGAACTTAA  1418


>NKCJ01001051.1 Fusarium sp. AF-6 strain NRRL62590 scaffold_1079, whole genome 
shotgun sequence
Length=2537

 Score = 974 bits (527),  Expect = 0.0
 Identities = 547/556 (98%), Gaps = 4/556 (1%)
 Strand=Plus/Minus

Query  1     CAAGGTCTCCGTTGGTGAACCAGCGGAGGGATCATTACCGAGTTATACAACTCATCAACC  60
             ||||||||||||||||||||||||||||||||||||||||||||||||||||||||||||
Sbjct  2326  CAAGGTCTCCGTTGGTGAACCAGCGGAGGGATCATTACCGAGTTATACAACTCATCAACC  2267

Query  61    CTGTGAACATACCTAAAACGTTGCTTCGGCGGGAACAGACGGCCCCGTAACACGGGCCGC  120
             ||||||||||||||||| ||||||||||||||||||||||||||||||||||||||||||
Sbjct  2266  CTGTGAACATACCTAAA-CGTTGCTTCGGCGGGAACAGACGGCCCCGTAACACGGGCCGC  2208

Query  121   CCCCGCCAGAGGACCCCCTAACTCTGTTTCTATTATGTTTCTTCTGAGTAAAACAAGCAA  180
             ||||||||||||||||||||||||||||| ||| |||||| ||||||||||| |||||||
Sbjct  2207  CCCCGCCAGAGGACCCCCTAACTCTGTTTATATCATGTTTTTTCTGAGTAAA-CAAGCAA  2149

Query  181   ATAAATTAAAACTTTCAACAACGGATCTCTTGGCTCTGGCATCGATGAAGAACGCAGCGA  240
             ||||||||||||||||||||||||||||||||||||||||||||||||||||||||||||
Sbjct  2148  ATAAATTAAAACTTTCAACAACGGATCTCTTGGCTCTGGCATCGATGAAGAACGCAGCGA  2089

Query  241   AATGCGATAAGTAATGTGAATTGCAGAATTCAGTGAATCATCGAATCTTTGAACGCACAT  300
             ||||||||||||||||||||||||||||||||||||||||||||||||||||||||||||
Sbjct  2088  AATGCGATAAGTAATGTGAATTGCAGAATTCAGTGAATCATCGAATCTTTGAACGCACAT  2029

Query  301   TGCGCCCGCCAGTATTCTGGCGGGCATGCCTGTTCGAGCGTCATTACAACCCTCAGGCCC  360
             ||||||||||||||||||||||||||||||||||||||||||||||||||||||||||||
Sbjct  2028  TGCGCCCGCCAGTATTCTGGCGGGCATGCCTGTTCGAGCGTCATTACAACCCTCAGGCCC  1969

Query  361   CCGGGCCTGGCGTTGGGGATCGGCGAGGCGCCCCCTGCGGGCACACGCCGTCCCCCAAAT  420
             |||||||||||||||||||||||||  | |||||| ||||||||||||||||||||||||
Sbjct  1968  CCGGGCCTGGCGTTGGGGATCGGCG--GAGCCCCCCGCGGGCACACGCCGTCCCCCAAAT  1911

Query  421   ACAGTGGCGGTCCCGCCGCAGCTTCCATTGCGTAGTAGCTAACACCTCGCAACTGGAGAG  480
             ||||||||||||||||||||||||||||||||||||||||||||||||||||||||||||
Sbjct  1910  ACAGTGGCGGTCCCGCCGCAGCTTCCATTGCGTAGTAGCTAACACCTCGCAACTGGAGAG  1851

Query  481   CGGCGCGGCCACGCCGTAAAACACCCAACTTCTGAATGTTGACCTCGAATCAGGTAGGAA  540
             ||||||||||||||||||||||||||||||||||||||||||||||||||||||||||||
Sbjct  1850  CGGCGCGGCCACGCCGTAAAACACCCAACTTCTGAATGTTGACCTCGAATCAGGTAGGAA  1791

Query  541   TACCCGCTGAACTTAA  556
             ||||||||||||||||
Sbjct  1790  TACCCGCTGAACTTAA  1775


>JABCKE020000005.1 Fusarium sp. NRRL 62610 NRRL62610_c0000005, whole genome shotgun 
sequence
Length=10880

 Score = 974 bits (527),  Expect = 0.0
 Identities = 547/556 (98%), Gaps = 4/556 (1%)
 Strand=Plus/Minus

Query  1     CAAGGTCTCCGTTGGTGAACCAGCGGAGGGATCATTACCGAGTTATACAACTCATCAACC  60
             ||||||||||||||||||||||||||||||||||||| ||||||||||||||||||||||
Sbjct  5717  CAAGGTCTCCGTTGGTGAACCAGCGGAGGGATCATTAACGAGTTATACAACTCATCAACC  5658

Query  61    CTGTGAACATACCTAAAACGTTGCTTCGGCGGGAACAGACGGCCCCGTAACACGGGCCGC  120
             ||||||||||||||||| ||||||||||||||||||||||||||||||||||||||||||
Sbjct  5657  CTGTGAACATACCTAAA-CGTTGCTTCGGCGGGAACAGACGGCCCCGTAACACGGGCCGC  5599

Query  121   CCCCGCCAGAGGACCCCCTAACTCTGTTTCTATTATGTTTCTTCTGAGTAAAACAAGCAA  180
             ||||||||||||||||||||||||||||||||| |||||| ||||||||||| |||||||
Sbjct  5598  CCCCGCCAGAGGACCCCCTAACTCTGTTTCTATCATGTTTTTTCTGAGTAAA-CAAGCAA  5540

Query  181   ATAAATTAAAACTTTCAACAACGGATCTCTTGGCTCTGGCATCGATGAAGAACGCAGCGA  240
             ||||||||||||||||||||||||||||||||||||||||||||||||||||||||||||
Sbjct  5539  ATAAATTAAAACTTTCAACAACGGATCTCTTGGCTCTGGCATCGATGAAGAACGCAGCGA  5480

Query  241   AATGCGATAAGTAATGTGAATTGCAGAATTCAGTGAATCATCGAATCTTTGAACGCACAT  300
             ||||||||||||||||||||||||||||||||||||||||||||||||||||||||||||
Sbjct  5479  AATGCGATAAGTAATGTGAATTGCAGAATTCAGTGAATCATCGAATCTTTGAACGCACAT  5420

Query  301   TGCGCCCGCCAGTATTCTGGCGGGCATGCCTGTTCGAGCGTCATTACAACCCTCAGGCCC  360
             ||||||||||||||||||||||||||||||||||||||||||||||||||||||||||||
Sbjct  5419  TGCGCCCGCCAGTATTCTGGCGGGCATGCCTGTTCGAGCGTCATTACAACCCTCAGGCCC  5360

Query  361   CCGGGCCTGGCGTTGGGGATCGGCGAGGCGCCCCCTGCGGGCACACGCCGTCCCCCAAAT  420
             |||||||||||||||||||||||||  | |||||| ||||||||||||||||||||||||
Sbjct  5359  CCGGGCCTGGCGTTGGGGATCGGCG--GAGCCCCCCGCGGGCACACGCCGTCCCCCAAAT  5302

Query  421   ACAGTGGCGGTCCCGCCGCAGCTTCCATTGCGTAGTAGCTAACACCTCGCAACTGGAGAG  480
             ||||||||||||||||||||||||||||||||||||||||||||||||||||||||||||
Sbjct  5301  ACAGTGGCGGTCCCGCCGCAGCTTCCATTGCGTAGTAGCTAACACCTCGCAACTGGAGAG  5242

Query  481   CGGCGCGGCCACGCCGTAAAACACCCAACTTCTGAATGTTGACCTCGAATCAGGTAGGAA  540
             ||||||||||||||||||||||||||||||||||||||||||||||||||||||||||||
Sbjct  5241  CGGCGCGGCCACGCCGTAAAACACCCAACTTCTGAATGTTGACCTCGAATCAGGTAGGAA  5182

Query  541   TACCCGCTGAACTTAA  556
             ||||||||||||||||
Sbjct  5181  TACCCGCTGAACTTAA  5166


>JAALXN010000035.1 Fusarium drepaniforme strain NRRL 62941 NRRL62941_c0000035, whole 
genome shotgun sequence
Length=11092

 Score = 974 bits (527),  Expect = 0.0
 Identities = 547/556 (98%), Gaps = 4/556 (1%)
 Strand=Plus/Plus

Query  1     CAAGGTCTCCGTTGGTGAACCAGCGGAGGGATCATTACCGAGTTATACAACTCATCAACC  60
             ||||||||||||||||||||||||||||||||||||| ||||||||||||||||||||||
Sbjct  4291  CAAGGTCTCCGTTGGTGAACCAGCGGAGGGATCATTAACGAGTTATACAACTCATCAACC  4350

Query  61    CTGTGAACATACCTAAAACGTTGCTTCGGCGGGAACAGACGGCCCCGTAACACGGGCCGC  120
             |||||||||||||| |||||||||||||||||||||||||||||||||||||||||||||
Sbjct  4351  CTGTGAACATACCT-AAACGTTGCTTCGGCGGGAACAGACGGCCCCGTAACACGGGCCGC  4409

Query  121   CCCCGCCAGAGGACCCCCTAACTCTGTTTCTATTATGTTTCTTCTGAGTAAAACAAGCAA  180
             ||||||||||||||||||||||||||||||||| |||||| |||||||| ||||||||||
Sbjct  4410  CCCCGCCAGAGGACCCCCTAACTCTGTTTCTATCATGTTTTTTCTGAGT-AAACAAGCAA  4468

Query  181   ATAAATTAAAACTTTCAACAACGGATCTCTTGGCTCTGGCATCGATGAAGAACGCAGCGA  240
             ||||||||||||||||||||||||||||||||||||||||||||||||||||||||||||
Sbjct  4469  ATAAATTAAAACTTTCAACAACGGATCTCTTGGCTCTGGCATCGATGAAGAACGCAGCGA  4528

Query  241   AATGCGATAAGTAATGTGAATTGCAGAATTCAGTGAATCATCGAATCTTTGAACGCACAT  300
             ||||||||||||||||||||||||||||||||||||||||||||||||||||||||||||
Sbjct  4529  AATGCGATAAGTAATGTGAATTGCAGAATTCAGTGAATCATCGAATCTTTGAACGCACAT  4588

Query  301   TGCGCCCGCCAGTATTCTGGCGGGCATGCCTGTTCGAGCGTCATTACAACCCTCAGGCCC  360
             ||||||||||||||||||||||||||||||||||||||||||||||||||||||||||||
Sbjct  4589  TGCGCCCGCCAGTATTCTGGCGGGCATGCCTGTTCGAGCGTCATTACAACCCTCAGGCCC  4648

Query  361   CCGGGCCTGGCGTTGGGGATCGGCGAGGCGCCCCCTGCGGGCACACGCCGTCCCCCAAAT  420
             ||||||||||||||||||||||||  || |||||| ||||||||||||||||||||||||
Sbjct  4649  CCGGGCCTGGCGTTGGGGATCGGC--GGAGCCCCCCGCGGGCACACGCCGTCCCCCAAAT  4706

Query  421   ACAGTGGCGGTCCCGCCGCAGCTTCCATTGCGTAGTAGCTAACACCTCGCAACTGGAGAG  480
             ||||||||||||||||||||||||||||||||||||||||||||||||||||||||||||
Sbjct  4707  ACAGTGGCGGTCCCGCCGCAGCTTCCATTGCGTAGTAGCTAACACCTCGCAACTGGAGAG  4766

Query  481   CGGCGCGGCCACGCCGTAAAACACCCAACTTCTGAATGTTGACCTCGAATCAGGTAGGAA  540
             ||||||||||||||||||||||||||||||||||||||||||||||||||||||||||||
Sbjct  4767  CGGCGCGGCCACGCCGTAAAACACCCAACTTCTGAATGTTGACCTCGAATCAGGTAGGAA  4826

Query  541   TACCCGCTGAACTTAA  556
             ||||||||||||||||
Sbjct  4827  TACCCGCTGAACTTAA  4842


>JANGYC010000023.1 Fusarium sp. Ph1 Ph1.scaf16, whole genome shotgun sequence
Length=91089

 Score = 974 bits (527),  Expect = 0.0
 Identities = 547/556 (98%), Gaps = 4/556 (1%)
 Strand=Plus/Plus

Query  1      CAAGGTCTCCGTTGGTGAACCAGCGGAGGGATCATTACCGAGTTATACAACTCATCAACC  60
              ||||||||||||||||||||||||||||||||||||||||||||||||||||||||||||
Sbjct  9695   CAAGGTCTCCGTTGGTGAACCAGCGGAGGGATCATTACCGAGTTATACAACTCATCAACC  9754

Query  61     CTGTGAACATACCTAAAACGTTGCTTCGGCGGGAACAGACGGCCCCGTAACACGGGCCGC  120
              ||||||||||||||||||||||||||||||||||||||||||||||||||||||||||||
Sbjct  9755   CTGTGAACATACCTAAAACGTTGCTTCGGCGGGAACAGACGGCCCCGTAACACGGGCCGC  9814

Query  121    CCCCGCCAGAGGACCCCCTAACTCTGTTTCTATTATGTTTCTTCTGAGTAAAACAAGCAA  180
              ||||||||||||| ||||||||||||||| ||| |||||| |||||||| ||||||||||
Sbjct  9815   CCCCGCCAGAGGA-CCCCTAACTCTGTTTTTATAATGTTT-TTCTGAGT-AAACAAGCAA  9871

Query  181    ATAAATTAAAACTTTCAACAACGGATCTCTTGGCTCTGGCATCGATGAAGAACGCAGCGA  240
              ||||||||||||||||||||||||||||||||||||||||||||||||||||||||||||
Sbjct  9872   ATAAATTAAAACTTTCAACAACGGATCTCTTGGCTCTGGCATCGATGAAGAACGCAGCGA  9931

Query  241    AATGCGATAAGTAATGTGAATTGCAGAATTCAGTGAATCATCGAATCTTTGAACGCACAT  300
              ||||||||||||||||||||||||||||||||||||||||||||||||||||||||||||
Sbjct  9932   AATGCGATAAGTAATGTGAATTGCAGAATTCAGTGAATCATCGAATCTTTGAACGCACAT  9991

Query  301    TGCGCCCGCCAGTATTCTGGCGGGCATGCCTGTTCGAGCGTCATTACAACCCTCAGGCCC  360
              ||||||||||||||||||||||||||||||||||||||||||||||||||||||||||||
Sbjct  9992   TGCGCCCGCCAGTATTCTGGCGGGCATGCCTGTTCGAGCGTCATTACAACCCTCAGGCCC  10051

Query  361    CCGGGCCTGGCGTTGGGGATCGGCGAGGCGCCCCCTGCGGGCACACGCCGTCCCCCAAAT  420
              ||||||||||||||||||||||||| |  ||||||||||||||||||||||||| |||||
Sbjct  10052  CCGGGCCTGGCGTTGGGGATCGGCG-GAAGCCCCCTGCGGGCACACGCCGTCCCTCAAAT  10110

Query  421    ACAGTGGCGGTCCCGCCGCAGCTTCCATTGCGTAGTAGCTAACACCTCGCAACTGGAGAG  480
              ||||||||||||||||||||||||||||||||||||||||||||||||||||||||||||
Sbjct  10111  ACAGTGGCGGTCCCGCCGCAGCTTCCATTGCGTAGTAGCTAACACCTCGCAACTGGAGAG  10170

Query  481    CGGCGCGGCCACGCCGTAAAACACCCAACTTCTGAATGTTGACCTCGAATCAGGTAGGAA  540
              ||||||||||||||||||||||||||||||||||||||||||||||||||||||||||||
Sbjct  10171  CGGCGCGGCCACGCCGTAAAACACCCAACTTCTGAATGTTGACCTCGAATCAGGTAGGAA  10230

Query  541    TACCCGCTGAACTTAA  556
              ||||||||||||||||
Sbjct  10231  TACCCGCTGAACTTAA  10246


 Score = 974 bits (527),  Expect = 0.0
 Identities = 547/556 (98%), Gaps = 4/556 (1%)
 Strand=Plus/Plus

Query  1      CAAGGTCTCCGTTGGTGAACCAGCGGAGGGATCATTACCGAGTTATACAACTCATCAACC  60
              ||||||||||||||||||||||||||||||||||||||||||||||||||||||||||||
Sbjct  17665  CAAGGTCTCCGTTGGTGAACCAGCGGAGGGATCATTACCGAGTTATACAACTCATCAACC  17724

Query  61     CTGTGAACATACCTAAAACGTTGCTTCGGCGGGAACAGACGGCCCCGTAACACGGGCCGC  120
              ||||||||||||||||||||||||||||||||||||||||||||||||||||||||||||
Sbjct  17725  CTGTGAACATACCTAAAACGTTGCTTCGGCGGGAACAGACGGCCCCGTAACACGGGCCGC  17784

Query  121    CCCCGCCAGAGGACCCCCTAACTCTGTTTCTATTATGTTTCTTCTGAGTAAAACAAGCAA  180
              ||||||||||||| ||||||||||||||| ||| |||||| |||||||| ||||||||||
Sbjct  17785  CCCCGCCAGAGGA-CCCCTAACTCTGTTTTTATAATGTTT-TTCTGAGT-AAACAAGCAA  17841

Query  181    ATAAATTAAAACTTTCAACAACGGATCTCTTGGCTCTGGCATCGATGAAGAACGCAGCGA  240
              ||||||||||||||||||||||||||||||||||||||||||||||||||||||||||||
Sbjct  17842  ATAAATTAAAACTTTCAACAACGGATCTCTTGGCTCTGGCATCGATGAAGAACGCAGCGA  17901

Query  241    AATGCGATAAGTAATGTGAATTGCAGAATTCAGTGAATCATCGAATCTTTGAACGCACAT  300
              ||||||||||||||||||||||||||||||||||||||||||||||||||||||||||||
Sbjct  17902  AATGCGATAAGTAATGTGAATTGCAGAATTCAGTGAATCATCGAATCTTTGAACGCACAT  17961

Query  301    TGCGCCCGCCAGTATTCTGGCGGGCATGCCTGTTCGAGCGTCATTACAACCCTCAGGCCC  360
              ||||||||||||||||||||||||||||||||||||||||||||||||||||||||||||
Sbjct  17962  TGCGCCCGCCAGTATTCTGGCGGGCATGCCTGTTCGAGCGTCATTACAACCCTCAGGCCC  18021

Query  361    CCGGGCCTGGCGTTGGGGATCGGCGAGGCGCCCCCTGCGGGCACACGCCGTCCCCCAAAT  420
              ||||||||||||||||||||||||| |  ||||||||||||||||||||||||| |||||
Sbjct  18022  CCGGGCCTGGCGTTGGGGATCGGCG-GAAGCCCCCTGCGGGCACACGCCGTCCCTCAAAT  18080

Query  421    ACAGTGGCGGTCCCGCCGCAGCTTCCATTGCGTAGTAGCTAACACCTCGCAACTGGAGAG  480
              ||||||||||||||||||||||||||||||||||||||||||||||||||||||||||||
Sbjct  18081  ACAGTGGCGGTCCCGCCGCAGCTTCCATTGCGTAGTAGCTAACACCTCGCAACTGGAGAG  18140

Query  481    CGGCGCGGCCACGCCGTAAAACACCCAACTTCTGAATGTTGACCTCGAATCAGGTAGGAA  540
              ||||||||||||||||||||||||||||||||||||||||||||||||||||||||||||
Sbjct  18141  CGGCGCGGCCACGCCGTAAAACACCCAACTTCTGAATGTTGACCTCGAATCAGGTAGGAA  18200

Query  541    TACCCGCTGAACTTAA  556
              ||||||||||||||||
Sbjct  18201  TACCCGCTGAACTTAA  18216


 Score = 974 bits (527),  Expect = 0.0
 Identities = 547/556 (98%), Gaps = 4/556 (1%)
 Strand=Plus/Plus

Query  1      CAAGGTCTCCGTTGGTGAACCAGCGGAGGGATCATTACCGAGTTATACAACTCATCAACC  60
              ||||||||||||||||||||||||||||||||||||||||||||||||||||||||||||
Sbjct  25635  CAAGGTCTCCGTTGGTGAACCAGCGGAGGGATCATTACCGAGTTATACAACTCATCAACC  25694

Query  61     CTGTGAACATACCTAAAACGTTGCTTCGGCGGGAACAGACGGCCCCGTAACACGGGCCGC  120
              ||||||||||||||||||||||||||||||||||||||||||||||||||||||||||||
Sbjct  25695  CTGTGAACATACCTAAAACGTTGCTTCGGCGGGAACAGACGGCCCCGTAACACGGGCCGC  25754

Query  121    CCCCGCCAGAGGACCCCCTAACTCTGTTTCTATTATGTTTCTTCTGAGTAAAACAAGCAA  180
              ||||||||||||| ||||||||||||||| ||| |||||| |||||||| ||||||||||
Sbjct  25755  CCCCGCCAGAGGA-CCCCTAACTCTGTTTTTATAATGTTT-TTCTGAGT-AAACAAGCAA  25811

Query  181    ATAAATTAAAACTTTCAACAACGGATCTCTTGGCTCTGGCATCGATGAAGAACGCAGCGA  240
              ||||||||||||||||||||||||||||||||||||||||||||||||||||||||||||
Sbjct  25812  ATAAATTAAAACTTTCAACAACGGATCTCTTGGCTCTGGCATCGATGAAGAACGCAGCGA  25871

Query  241    AATGCGATAAGTAATGTGAATTGCAGAATTCAGTGAATCATCGAATCTTTGAACGCACAT  300
              ||||||||||||||||||||||||||||||||||||||||||||||||||||||||||||
Sbjct  25872  AATGCGATAAGTAATGTGAATTGCAGAATTCAGTGAATCATCGAATCTTTGAACGCACAT  25931

Query  301    TGCGCCCGCCAGTATTCTGGCGGGCATGCCTGTTCGAGCGTCATTACAACCCTCAGGCCC  360
              ||||||||||||||||||||||||||||||||||||||||||||||||||||||||||||
Sbjct  25932  TGCGCCCGCCAGTATTCTGGCGGGCATGCCTGTTCGAGCGTCATTACAACCCTCAGGCCC  25991

Query  361    CCGGGCCTGGCGTTGGGGATCGGCGAGGCGCCCCCTGCGGGCACACGCCGTCCCCCAAAT  420
              ||||||||||||||||||||||||| |  ||||||||||||||||||||||||| |||||
Sbjct  25992  CCGGGCCTGGCGTTGGGGATCGGCG-GAAGCCCCCTGCGGGCACACGCCGTCCCTCAAAT  26050

Query  421    ACAGTGGCGGTCCCGCCGCAGCTTCCATTGCGTAGTAGCTAACACCTCGCAACTGGAGAG  480
              ||||||||||||||||||||||||||||||||||||||||||||||||||||||||||||
Sbjct  26051  ACAGTGGCGGTCCCGCCGCAGCTTCCATTGCGTAGTAGCTAACACCTCGCAACTGGAGAG  26110

Query  481    CGGCGCGGCCACGCCGTAAAACACCCAACTTCTGAATGTTGACCTCGAATCAGGTAGGAA  540
              ||||||||||||||||||||||||||||||||||||||||||||||||||||||||||||
Sbjct  26111  CGGCGCGGCCACGCCGTAAAACACCCAACTTCTGAATGTTGACCTCGAATCAGGTAGGAA  26170

Query  541    TACCCGCTGAACTTAA  556
              ||||||||||||||||
Sbjct  26171  TACCCGCTGAACTTAA  26186


 Score = 974 bits (527),  Expect = 0.0
 Identities = 547/556 (98%), Gaps = 4/556 (1%)
 Strand=Plus/Plus

Query  1      CAAGGTCTCCGTTGGTGAACCAGCGGAGGGATCATTACCGAGTTATACAACTCATCAACC  60
              ||||||||||||||||||||||||||||||||||||||||||||||||||||||||||||
Sbjct  33605  CAAGGTCTCCGTTGGTGAACCAGCGGAGGGATCATTACCGAGTTATACAACTCATCAACC  33664

Query  61     CTGTGAACATACCTAAAACGTTGCTTCGGCGGGAACAGACGGCCCCGTAACACGGGCCGC  120
              ||||||||||||||||||||||||||||||||||||||||||||||||||||||||||||
Sbjct  33665  CTGTGAACATACCTAAAACGTTGCTTCGGCGGGAACAGACGGCCCCGTAACACGGGCCGC  33724

Query  121    CCCCGCCAGAGGACCCCCTAACTCTGTTTCTATTATGTTTCTTCTGAGTAAAACAAGCAA  180
              ||||||||||||| ||||||||||||||| ||| |||||| |||||||| ||||||||||
Sbjct  33725  CCCCGCCAGAGGA-CCCCTAACTCTGTTTTTATAATGTTT-TTCTGAGT-AAACAAGCAA  33781

Query  181    ATAAATTAAAACTTTCAACAACGGATCTCTTGGCTCTGGCATCGATGAAGAACGCAGCGA  240
              ||||||||||||||||||||||||||||||||||||||||||||||||||||||||||||
Sbjct  33782  ATAAATTAAAACTTTCAACAACGGATCTCTTGGCTCTGGCATCGATGAAGAACGCAGCGA  33841

Query  241    AATGCGATAAGTAATGTGAATTGCAGAATTCAGTGAATCATCGAATCTTTGAACGCACAT  300
              ||||||||||||||||||||||||||||||||||||||||||||||||||||||||||||
Sbjct  33842  AATGCGATAAGTAATGTGAATTGCAGAATTCAGTGAATCATCGAATCTTTGAACGCACAT  33901

Query  301    TGCGCCCGCCAGTATTCTGGCGGGCATGCCTGTTCGAGCGTCATTACAACCCTCAGGCCC  360
              ||||||||||||||||||||||||||||||||||||||||||||||||||||||||||||
Sbjct  33902  TGCGCCCGCCAGTATTCTGGCGGGCATGCCTGTTCGAGCGTCATTACAACCCTCAGGCCC  33961

Query  361    CCGGGCCTGGCGTTGGGGATCGGCGAGGCGCCCCCTGCGGGCACACGCCGTCCCCCAAAT  420
              ||||||||||||||||||||||||| |  ||||||||||||||||||||||||| |||||
Sbjct  33962  CCGGGCCTGGCGTTGGGGATCGGCG-GAAGCCCCCTGCGGGCACACGCCGTCCCTCAAAT  34020

Query  421    ACAGTGGCGGTCCCGCCGCAGCTTCCATTGCGTAGTAGCTAACACCTCGCAACTGGAGAG  480
              ||||||||||||||||||||||||||||||||||||||||||||||||||||||||||||
Sbjct  34021  ACAGTGGCGGTCCCGCCGCAGCTTCCATTGCGTAGTAGCTAACACCTCGCAACTGGAGAG  34080

Query  481    CGGCGCGGCCACGCCGTAAAACACCCAACTTCTGAATGTTGACCTCGAATCAGGTAGGAA  540
              ||||||||||||||||||||||||||||||||||||||||||||||||||||||||||||
Sbjct  34081  CGGCGCGGCCACGCCGTAAAACACCCAACTTCTGAATGTTGACCTCGAATCAGGTAGGAA  34140

Query  541    TACCCGCTGAACTTAA  556
              ||||||||||||||||
Sbjct  34141  TACCCGCTGAACTTAA  34156


 Score = 974 bits (527),  Expect = 0.0
 Identities = 547/556 (98%), Gaps = 4/556 (1%)
 Strand=Plus/Plus

Query  1      CAAGGTCTCCGTTGGTGAACCAGCGGAGGGATCATTACCGAGTTATACAACTCATCAACC  60
              ||||||||||||||||||||||||||||||||||||||||||||||||||||||||||||
Sbjct  41575  CAAGGTCTCCGTTGGTGAACCAGCGGAGGGATCATTACCGAGTTATACAACTCATCAACC  41634

Query  61     CTGTGAACATACCTAAAACGTTGCTTCGGCGGGAACAGACGGCCCCGTAACACGGGCCGC  120
              ||||||||||||||||||||||||||||||||||||||||||||||||||||||||||||
Sbjct  41635  CTGTGAACATACCTAAAACGTTGCTTCGGCGGGAACAGACGGCCCCGTAACACGGGCCGC  41694

Query  121    CCCCGCCAGAGGACCCCCTAACTCTGTTTCTATTATGTTTCTTCTGAGTAAAACAAGCAA  180
              ||||||||||||| ||||||||||||||| ||| |||||| |||||||| ||||||||||
Sbjct  41695  CCCCGCCAGAGGA-CCCCTAACTCTGTTTTTATAATGTTT-TTCTGAGT-AAACAAGCAA  41751

Query  181    ATAAATTAAAACTTTCAACAACGGATCTCTTGGCTCTGGCATCGATGAAGAACGCAGCGA  240
              ||||||||||||||||||||||||||||||||||||||||||||||||||||||||||||
Sbjct  41752  ATAAATTAAAACTTTCAACAACGGATCTCTTGGCTCTGGCATCGATGAAGAACGCAGCGA  41811

Query  241    AATGCGATAAGTAATGTGAATTGCAGAATTCAGTGAATCATCGAATCTTTGAACGCACAT  300
              ||||||||||||||||||||||||||||||||||||||||||||||||||||||||||||
Sbjct  41812  AATGCGATAAGTAATGTGAATTGCAGAATTCAGTGAATCATCGAATCTTTGAACGCACAT  41871

Query  301    TGCGCCCGCCAGTATTCTGGCGGGCATGCCTGTTCGAGCGTCATTACAACCCTCAGGCCC  360
              ||||||||||||||||||||||||||||||||||||||||||||||||||||||||||||
Sbjct  41872  TGCGCCCGCCAGTATTCTGGCGGGCATGCCTGTTCGAGCGTCATTACAACCCTCAGGCCC  41931

Query  361    CCGGGCCTGGCGTTGGGGATCGGCGAGGCGCCCCCTGCGGGCACACGCCGTCCCCCAAAT  420
              ||||||||||||||||||||||||| |  ||||||||||||||||||||||||| |||||
Sbjct  41932  CCGGGCCTGGCGTTGGGGATCGGCG-GAAGCCCCCTGCGGGCACACGCCGTCCCTCAAAT  41990

Query  421    ACAGTGGCGGTCCCGCCGCAGCTTCCATTGCGTAGTAGCTAACACCTCGCAACTGGAGAG  480
              ||||||||||||||||||||||||||||||||||||||||||||||||||||||||||||
Sbjct  41991  ACAGTGGCGGTCCCGCCGCAGCTTCCATTGCGTAGTAGCTAACACCTCGCAACTGGAGAG  42050

Query  481    CGGCGCGGCCACGCCGTAAAACACCCAACTTCTGAATGTTGACCTCGAATCAGGTAGGAA  540
              ||||||||||||||||||||||||||||||||||||||||||||||||||||||||||||
Sbjct  42051  CGGCGCGGCCACGCCGTAAAACACCCAACTTCTGAATGTTGACCTCGAATCAGGTAGGAA  42110

Query  541    TACCCGCTGAACTTAA  556
              ||||||||||||||||
Sbjct  42111  TACCCGCTGAACTTAA  42126


 Score = 974 bits (527),  Expect = 0.0
 Identities = 547/556 (98%), Gaps = 4/556 (1%)
 Strand=Plus/Plus

Query  1      CAAGGTCTCCGTTGGTGAACCAGCGGAGGGATCATTACCGAGTTATACAACTCATCAACC  60
              ||||||||||||||||||||||||||||||||||||||||||||||||||||||||||||
Sbjct  49546  CAAGGTCTCCGTTGGTGAACCAGCGGAGGGATCATTACCGAGTTATACAACTCATCAACC  49605

Query  61     CTGTGAACATACCTAAAACGTTGCTTCGGCGGGAACAGACGGCCCCGTAACACGGGCCGC  120
              ||||||||||||||||||||||||||||||||||||||||||||||||||||||||||||
Sbjct  49606  CTGTGAACATACCTAAAACGTTGCTTCGGCGGGAACAGACGGCCCCGTAACACGGGCCGC  49665

Query  121    CCCCGCCAGAGGACCCCCTAACTCTGTTTCTATTATGTTTCTTCTGAGTAAAACAAGCAA  180
              ||||||||||||| ||||||||||||||| ||| |||||| |||||||| ||||||||||
Sbjct  49666  CCCCGCCAGAGGA-CCCCTAACTCTGTTTTTATAATGTTT-TTCTGAGT-AAACAAGCAA  49722

Query  181    ATAAATTAAAACTTTCAACAACGGATCTCTTGGCTCTGGCATCGATGAAGAACGCAGCGA  240
              ||||||||||||||||||||||||||||||||||||||||||||||||||||||||||||
Sbjct  49723  ATAAATTAAAACTTTCAACAACGGATCTCTTGGCTCTGGCATCGATGAAGAACGCAGCGA  49782

Query  241    AATGCGATAAGTAATGTGAATTGCAGAATTCAGTGAATCATCGAATCTTTGAACGCACAT  300
              ||||||||||||||||||||||||||||||||||||||||||||||||||||||||||||
Sbjct  49783  AATGCGATAAGTAATGTGAATTGCAGAATTCAGTGAATCATCGAATCTTTGAACGCACAT  49842

Query  301    TGCGCCCGCCAGTATTCTGGCGGGCATGCCTGTTCGAGCGTCATTACAACCCTCAGGCCC  360
              ||||||||||||||||||||||||||||||||||||||||||||||||||||||||||||
Sbjct  49843  TGCGCCCGCCAGTATTCTGGCGGGCATGCCTGTTCGAGCGTCATTACAACCCTCAGGCCC  49902

Query  361    CCGGGCCTGGCGTTGGGGATCGGCGAGGCGCCCCCTGCGGGCACACGCCGTCCCCCAAAT  420
              ||||||||||||||||||||||||| |  ||||||||||||||||||||||||| |||||
Sbjct  49903  CCGGGCCTGGCGTTGGGGATCGGCG-GAAGCCCCCTGCGGGCACACGCCGTCCCTCAAAT  49961

Query  421    ACAGTGGCGGTCCCGCCGCAGCTTCCATTGCGTAGTAGCTAACACCTCGCAACTGGAGAG  480
              ||||||||||||||||||||||||||||||||||||||||||||||||||||||||||||
Sbjct  49962  ACAGTGGCGGTCCCGCCGCAGCTTCCATTGCGTAGTAGCTAACACCTCGCAACTGGAGAG  50021

Query  481    CGGCGCGGCCACGCCGTAAAACACCCAACTTCTGAATGTTGACCTCGAATCAGGTAGGAA  540
              ||||||||||||||||||||||||||||||||||||||||||||||||||||||||||||
Sbjct  50022  CGGCGCGGCCACGCCGTAAAACACCCAACTTCTGAATGTTGACCTCGAATCAGGTAGGAA  50081

Query  541    TACCCGCTGAACTTAA  556
              ||||||||||||||||
Sbjct  50082  TACCCGCTGAACTTAA  50097


 Score = 974 bits (527),  Expect = 0.0
 Identities = 547/556 (98%), Gaps = 4/556 (1%)
 Strand=Plus/Plus

Query  1      CAAGGTCTCCGTTGGTGAACCAGCGGAGGGATCATTACCGAGTTATACAACTCATCAACC  60
              ||||||||||||||||||||||||||||||||||||||||||||||||||||||||||||
Sbjct  57522  CAAGGTCTCCGTTGGTGAACCAGCGGAGGGATCATTACCGAGTTATACAACTCATCAACC  57581

Query  61     CTGTGAACATACCTAAAACGTTGCTTCGGCGGGAACAGACGGCCCCGTAACACGGGCCGC  120
              ||||||||||||||||||||||||||||||||||||||||||||||||||||||||||||
Sbjct  57582  CTGTGAACATACCTAAAACGTTGCTTCGGCGGGAACAGACGGCCCCGTAACACGGGCCGC  57641

Query  121    CCCCGCCAGAGGACCCCCTAACTCTGTTTCTATTATGTTTCTTCTGAGTAAAACAAGCAA  180
              ||||||||||||| ||||||||||||||| ||| |||||| |||||||| ||||||||||
Sbjct  57642  CCCCGCCAGAGGA-CCCCTAACTCTGTTTTTATAATGTTT-TTCTGAGT-AAACAAGCAA  57698

Query  181    ATAAATTAAAACTTTCAACAACGGATCTCTTGGCTCTGGCATCGATGAAGAACGCAGCGA  240
              ||||||||||||||||||||||||||||||||||||||||||||||||||||||||||||
Sbjct  57699  ATAAATTAAAACTTTCAACAACGGATCTCTTGGCTCTGGCATCGATGAAGAACGCAGCGA  57758

Query  241    AATGCGATAAGTAATGTGAATTGCAGAATTCAGTGAATCATCGAATCTTTGAACGCACAT  300
              ||||||||||||||||||||||||||||||||||||||||||||||||||||||||||||
Sbjct  57759  AATGCGATAAGTAATGTGAATTGCAGAATTCAGTGAATCATCGAATCTTTGAACGCACAT  57818

Query  301    TGCGCCCGCCAGTATTCTGGCGGGCATGCCTGTTCGAGCGTCATTACAACCCTCAGGCCC  360
              ||||||||||||||||||||||||||||||||||||||||||||||||||||||||||||
Sbjct  57819  TGCGCCCGCCAGTATTCTGGCGGGCATGCCTGTTCGAGCGTCATTACAACCCTCAGGCCC  57878

Query  361    CCGGGCCTGGCGTTGGGGATCGGCGAGGCGCCCCCTGCGGGCACACGCCGTCCCCCAAAT  420
              ||||||||||||||||||||||||| |  ||||||||||||||||||||||||| |||||
Sbjct  57879  CCGGGCCTGGCGTTGGGGATCGGCG-GAAGCCCCCTGCGGGCACACGCCGTCCCTCAAAT  57937

Query  421    ACAGTGGCGGTCCCGCCGCAGCTTCCATTGCGTAGTAGCTAACACCTCGCAACTGGAGAG  480
              ||||||||||||||||||||||||||||||||||||||||||||||||||||||||||||
Sbjct  57938  ACAGTGGCGGTCCCGCCGCAGCTTCCATTGCGTAGTAGCTAACACCTCGCAACTGGAGAG  57997

Query  481    CGGCGCGGCCACGCCGTAAAACACCCAACTTCTGAATGTTGACCTCGAATCAGGTAGGAA  540
              ||||||||||||||||||||||||||||||||||||||||||||||||||||||||||||
Sbjct  57998  CGGCGCGGCCACGCCGTAAAACACCCAACTTCTGAATGTTGACCTCGAATCAGGTAGGAA  58057

Query  541    TACCCGCTGAACTTAA  556
              ||||||||||||||||
Sbjct  58058  TACCCGCTGAACTTAA  58073


 Score = 974 bits (527),  Expect = 0.0
 Identities = 547/556 (98%), Gaps = 4/556 (1%)
 Strand=Plus/Plus

Query  1      CAAGGTCTCCGTTGGTGAACCAGCGGAGGGATCATTACCGAGTTATACAACTCATCAACC  60
              ||||||||||||||||||||||||||||||||||||||||||||||||||||||||||||
Sbjct  65494  CAAGGTCTCCGTTGGTGAACCAGCGGAGGGATCATTACCGAGTTATACAACTCATCAACC  65553

Query  61     CTGTGAACATACCTAAAACGTTGCTTCGGCGGGAACAGACGGCCCCGTAACACGGGCCGC  120
              ||||||||||||||||||||||||||||||||||||||||||||||||||||||||||||
Sbjct  65554  CTGTGAACATACCTAAAACGTTGCTTCGGCGGGAACAGACGGCCCCGTAACACGGGCCGC  65613

Query  121    CCCCGCCAGAGGACCCCCTAACTCTGTTTCTATTATGTTTCTTCTGAGTAAAACAAGCAA  180
              ||||||||||||| ||||||||||||||| ||| |||||| |||||||| ||||||||||
Sbjct  65614  CCCCGCCAGAGGA-CCCCTAACTCTGTTTTTATAATGTTT-TTCTGAGT-AAACAAGCAA  65670

Query  181    ATAAATTAAAACTTTCAACAACGGATCTCTTGGCTCTGGCATCGATGAAGAACGCAGCGA  240
              ||||||||||||||||||||||||||||||||||||||||||||||||||||||||||||
Sbjct  65671  ATAAATTAAAACTTTCAACAACGGATCTCTTGGCTCTGGCATCGATGAAGAACGCAGCGA  65730

Query  241    AATGCGATAAGTAATGTGAATTGCAGAATTCAGTGAATCATCGAATCTTTGAACGCACAT  300
              ||||||||||||||||||||||||||||||||||||||||||||||||||||||||||||
Sbjct  65731  AATGCGATAAGTAATGTGAATTGCAGAATTCAGTGAATCATCGAATCTTTGAACGCACAT  65790

Query  301    TGCGCCCGCCAGTATTCTGGCGGGCATGCCTGTTCGAGCGTCATTACAACCCTCAGGCCC  360
              ||||||||||||||||||||||||||||||||||||||||||||||||||||||||||||
Sbjct  65791  TGCGCCCGCCAGTATTCTGGCGGGCATGCCTGTTCGAGCGTCATTACAACCCTCAGGCCC  65850

Query  361    CCGGGCCTGGCGTTGGGGATCGGCGAGGCGCCCCCTGCGGGCACACGCCGTCCCCCAAAT  420
              ||||||||||||||||||||||||| |  ||||||||||||||||||||||||| |||||
Sbjct  65851  CCGGGCCTGGCGTTGGGGATCGGCG-GAAGCCCCCTGCGGGCACACGCCGTCCCTCAAAT  65909

Query  421    ACAGTGGCGGTCCCGCCGCAGCTTCCATTGCGTAGTAGCTAACACCTCGCAACTGGAGAG  480
              ||||||||||||||||||||||||||||||||||||||||||||||||||||||||||||
Sbjct  65910  ACAGTGGCGGTCCCGCCGCAGCTTCCATTGCGTAGTAGCTAACACCTCGCAACTGGAGAG  65969

Query  481    CGGCGCGGCCACGCCGTAAAACACCCAACTTCTGAATGTTGACCTCGAATCAGGTAGGAA  540
              ||||||||||||||||||||||||||||||||||||||||||||||||||||||||||||
Sbjct  65970  CGGCGCGGCCACGCCGTAAAACACCCAACTTCTGAATGTTGACCTCGAATCAGGTAGGAA  66029

Query  541    TACCCGCTGAACTTAA  556
              ||||||||||||||||
Sbjct  66030  TACCCGCTGAACTTAA  66045


 Score = 974 bits (527),  Expect = 0.0
 Identities = 547/556 (98%), Gaps = 4/556 (1%)
 Strand=Plus/Plus

Query  1      CAAGGTCTCCGTTGGTGAACCAGCGGAGGGATCATTACCGAGTTATACAACTCATCAACC  60
              ||||||||||||||||||||||||||||||||||||||||||||||||||||||||||||
Sbjct  73466  CAAGGTCTCCGTTGGTGAACCAGCGGAGGGATCATTACCGAGTTATACAACTCATCAACC  73525

Query  61     CTGTGAACATACCTAAAACGTTGCTTCGGCGGGAACAGACGGCCCCGTAACACGGGCCGC  120
              ||||||||||||||||||||||||||||||||||||||||||||||||||||||||||||
Sbjct  73526  CTGTGAACATACCTAAAACGTTGCTTCGGCGGGAACAGACGGCCCCGTAACACGGGCCGC  73585

Query  121    CCCCGCCAGAGGACCCCCTAACTCTGTTTCTATTATGTTTCTTCTGAGTAAAACAAGCAA  180
              ||||||||||||| ||||||||||||||| ||| |||||| |||||||| ||||||||||
Sbjct  73586  CCCCGCCAGAGGA-CCCCTAACTCTGTTTTTATAATGTTT-TTCTGAGT-AAACAAGCAA  73642

Query  181    ATAAATTAAAACTTTCAACAACGGATCTCTTGGCTCTGGCATCGATGAAGAACGCAGCGA  240
              ||||||||||||||||||||||||||||||||||||||||||||||||||||||||||||
Sbjct  73643  ATAAATTAAAACTTTCAACAACGGATCTCTTGGCTCTGGCATCGATGAAGAACGCAGCGA  73702

Query  241    AATGCGATAAGTAATGTGAATTGCAGAATTCAGTGAATCATCGAATCTTTGAACGCACAT  300
              ||||||||||||||||||||||||||||||||||||||||||||||||||||||||||||
Sbjct  73703  AATGCGATAAGTAATGTGAATTGCAGAATTCAGTGAATCATCGAATCTTTGAACGCACAT  73762

Query  301    TGCGCCCGCCAGTATTCTGGCGGGCATGCCTGTTCGAGCGTCATTACAACCCTCAGGCCC  360
              ||||||||||||||||||||||||||||||||||||||||||||||||||||||||||||
Sbjct  73763  TGCGCCCGCCAGTATTCTGGCGGGCATGCCTGTTCGAGCGTCATTACAACCCTCAGGCCC  73822

Query  361    CCGGGCCTGGCGTTGGGGATCGGCGAGGCGCCCCCTGCGGGCACACGCCGTCCCCCAAAT  420
              ||||||||||||||||||||||||| |  ||||||||||||||||||||||||| |||||
Sbjct  73823  CCGGGCCTGGCGTTGGGGATCGGCG-GAAGCCCCCTGCGGGCACACGCCGTCCCTCAAAT  73881

Query  421    ACAGTGGCGGTCCCGCCGCAGCTTCCATTGCGTAGTAGCTAACACCTCGCAACTGGAGAG  480
              ||||||||||||||||||||||||||||||||||||||||||||||||||||||||||||
Sbjct  73882  ACAGTGGCGGTCCCGCCGCAGCTTCCATTGCGTAGTAGCTAACACCTCGCAACTGGAGAG  73941

Query  481    CGGCGCGGCCACGCCGTAAAACACCCAACTTCTGAATGTTGACCTCGAATCAGGTAGGAA  540
              ||||||||||||||||||||||||||||||||||||||||||||||||||||||||||||
Sbjct  73942  CGGCGCGGCCACGCCGTAAAACACCCAACTTCTGAATGTTGACCTCGAATCAGGTAGGAA  74001

Query  541    TACCCGCTGAACTTAA  556
              ||||||||||||||||
Sbjct  74002  TACCCGCTGAACTTAA  74017


 Score = 966 bits (523),  Expect = 0.0
 Identities = 546/556 (98%), Gaps = 5/556 (1%)
 Strand=Plus/Plus

Query  1      CAAGGTCTCCGTTGGTGAACCAGCGGAGGGATCATTACCGAGTTATACAACTCATCAACC  60
              ||||||||||||||||||||||||||||||||||||||||||||||||||||||||||||
Sbjct  80647  CAAGGTCTCCGTTGGTGAACCAGCGGAGGGATCATTACCGAGTTATACAACTCATCAACC  80706

Query  61     CTGTGAACATACCTAAAACGTTGCTTCGGCGGGAACAGACGGCCCCGTAACACGGGCCGC  120
              ||||||||||||||||||||||||||||||||||||||||||||||||||||||||||||
Sbjct  80707  CTGTGAACATACCTAAAACGTTGCTTCGGCGGGAACAGACGGCCCCGTAACACGGGCCGC  80766

Query  121    CCCCGCCAGAGGACCCCCTAACTCTGTTTCTATTATGTTTCTTCTGAGTAAAACAAGCAA  180
              ||||||||||||| ||||||||||||||| ||| |||||| |||||||| ||||||||||
Sbjct  80767  CCCCGCCAGAGGA-CCCCTAACTCTGTTTTTATAATGTTT-TTCTGAGT-AAACAAGCAA  80823

Query  181    ATAAATTAAAACTTTCAACAACGGATCTCTTGGCTCTGGCATCGATGAAGAACGCAGCGA  240
              ||||||||||||||||||||||||||||||||||||||||||||||||||||||||||||
Sbjct  80824  ATAAATTAAAACTTTCAACAACGGATCTCTTGGCTCTGGCATCGATGAAGAACGCAGCGA  80883

Query  241    AATGCGATAAGTAATGTGAATTGCAGAATTCAGTGAATCATCGAATCTTTGAACGCACAT  300
              ||||||||||||||||||||||||||||||||||||||||||||||||||||||||||||
Sbjct  80884  AATGCGATAAGTAATGTGAATTGCAGAATTCAGTGAATCATCGAATCTTTGAACGCACAT  80943

Query  301    TGCGCCCGCCAGTATTCTGGCGGGCATGCCTGTTCGAGCGTCATTACAACCCTCAGGCCC  360
              ||||||||||||||||||||||||||||||||||||||||||||||||||||||||||||
Sbjct  80944  TGCGCCCGCCAGTATTCTGGCGGGCATGCCTGTTCGAGCGTCATTACAACCCTCAGGCCC  81003

Query  361    CCGGGCCTGGCGTTGGGGATCGGCGAGGCGCCCCCTGCGGGCACACGCCGTCCCCCAAAT  420
              ||||||||||||||||||||||||| |  | ||||||||||||||||||||||| |||||
Sbjct  81004  CCGGGCCTGGCGTTGGGGATCGGCG-GAAG-CCCCTGCGGGCACACGCCGTCCCTCAAAT  81061

Query  421    ACAGTGGCGGTCCCGCCGCAGCTTCCATTGCGTAGTAGCTAACACCTCGCAACTGGAGAG  480
              ||||||||||||||||||||||||||||||||||||||||||||||||||||||||||||
Sbjct  81062  ACAGTGGCGGTCCCGCCGCAGCTTCCATTGCGTAGTAGCTAACACCTCGCAACTGGAGAG  81121

Query  481    CGGCGCGGCCACGCCGTAAAACACCCAACTTCTGAATGTTGACCTCGAATCAGGTAGGAA  540
              ||||||||||||||||||||||||||||||||||||||||||||||||||||||||||||
Sbjct  81122  CGGCGCGGCCACGCCGTAAAACACCCAACTTCTGAATGTTGACCTCGAATCAGGTAGGAA  81181

Query  541    TACCCGCTGAACTTAA  556
              ||||||||||||||||
Sbjct  81182  TACCCGCTGAACTTAA  81197


 Score = 966 bits (523),  Expect = 0.0
 Identities = 546/556 (98%), Gaps = 5/556 (1%)
 Strand=Plus/Plus

Query  1      CAAGGTCTCCGTTGGTGAACCAGCGGAGGGATCATTACCGAGTTATACAACTCATCAACC  60
              ||||||||||||||||||||||||||||||||||||||||||||||||||||||||||||
Sbjct  88597  CAAGGTCTCCGTTGGTGAACCAGCGGAGGGATCATTACCGAGTTATACAACTCATCAACC  88656

Query  61     CTGTGAACATACCTAAAACGTTGCTTCGGCGGGAACAGACGGCCCCGTAACACGGGCCGC  120
              ||||||||||||||||||||||||||||||||||||||||||||||||||||||||||||
Sbjct  88657  CTGTGAACATACCTAAAACGTTGCTTCGGCGGGAACAGACGGCCCCGTAACACGGGCCGC  88716

Query  121    CCCCGCCAGAGGACCCCCTAACTCTGTTTCTATTATGTTTCTTCTGAGTAAAACAAGCAA  180
              ||||||||||||| ||||||||||||||| ||| |||||| |||||||| ||||||||||
Sbjct  88717  CCCCGCCAGAGGA-CCCCTAACTCTGTTTTTATAATGTTT-TTCTGAGT-AAACAAGCAA  88773

Query  181    ATAAATTAAAACTTTCAACAACGGATCTCTTGGCTCTGGCATCGATGAAGAACGCAGCGA  240
              ||||||||||||||||||||||||||||||||||||||||||||||||||||||||||||
Sbjct  88774  ATAAATTAAAACTTTCAACAACGGATCTCTTGGCTCTGGCATCGATGAAGAACGCAGCGA  88833

Query  241    AATGCGATAAGTAATGTGAATTGCAGAATTCAGTGAATCATCGAATCTTTGAACGCACAT  300
              ||||||||||||||||||||||||||||||||||||||||||||||||||||||||||||
Sbjct  88834  AATGCGATAAGTAATGTGAATTGCAGAATTCAGTGAATCATCGAATCTTTGAACGCACAT  88893

Query  301    TGCGCCCGCCAGTATTCTGGCGGGCATGCCTGTTCGAGCGTCATTACAACCCTCAGGCCC  360
              ||||||||||||||||||||||||||||||||||||||||||||||||||||||||||||
Sbjct  88894  TGCGCCCGCCAGTATTCTGGCGGGCATGCCTGTTCGAGCGTCATTACAACCCTCAGGCCC  88953

Query  361    CCGGGCCTGGCGTTGGGGATCGGCGAGGCGCCCCCTGCGGGCACACGCCGTCCCCCAAAT  420
              ||||||||||||||||||||||||| |  | ||||||||||||||||||||||| |||||
Sbjct  88954  CCGGGCCTGGCGTTGGGGATCGGCG-GAAG-CCCCTGCGGGCACACGCCGTCCCTCAAAT  89011

Query  421    ACAGTGGCGGTCCCGCCGCAGCTTCCATTGCGTAGTAGCTAACACCTCGCAACTGGAGAG  480
              ||||||||||||||||||||||||||||||||||||||||||||||||||||||||||||
Sbjct  89012  ACAGTGGCGGTCCCGCCGCAGCTTCCATTGCGTAGTAGCTAACACCTCGCAACTGGAGAG  89071

Query  481    CGGCGCGGCCACGCCGTAAAACACCCAACTTCTGAATGTTGACCTCGAATCAGGTAGGAA  540
              ||||||||||||||||||||||||||||||||||||||||||||||||||||||||||||
Sbjct  89072  CGGCGCGGCCACGCCGTAAAACACCCAACTTCTGAATGTTGACCTCGAATCAGGTAGGAA  89131

Query  541    TACCCGCTGAACTTAA  556
              ||||||||||||||||
Sbjct  89132  TACCCGCTGAACTTAA  89147


 Score = 961 bits (520),  Expect = 0.0
 Identities = 545/556 (98%), Gaps = 6/556 (1%)
 Strand=Plus/Plus

Query  1     CAAGGTCTCCGTTGGTGAACCAGCGGAGGGATCATTACCGAGTTATACAACTCATCAACC  60
             ||||||||||||||||||||||||||||||||||||||||||||||||||||||||||||
Sbjct  1726  CAAGGTCTCCGTTGGTGAACCAGCGGAGGGATCATTACCGAGTTATACAACTCATCAACC  1785

Query  61    CTGTGAACATACCTAAAACGTTGCTTCGGCGGGAACAGACGGCCCCGTAACACGGGCCGC  120
             ||||||||||||||||||||||||||||||||||||||||||||||||||||||||||||
Sbjct  1786  CTGTGAACATACCTAAAACGTTGCTTCGGCGGGAACAGACGGCCCCGTAACACGGGCCGC  1845

Query  121   CCCCGCCAGAGGACCCCCTAACTCTGTTTCTATTATGTTTCTTCTGAGTAAAACAAGCAA  180
             ||||||||||||| ||||||||||||||| ||| |||||| |||||||| ||||||||||
Sbjct  1846  CCCCGCCAGAGGA-CCCCTAACTCTGTTTTTATAATGTTT-TTCTGAGT-AAACAAGCAA  1902

Query  181   ATAAATTAAAACTTTCAACAACGGATCTCTTGGCTCTGGCATCGATGAAGAACGCAGCGA  240
             ||||||||||||||||||||||||||||||||||||||||||||||||||||||||||||
Sbjct  1903  ATAAATTAAAACTTTCAACAACGGATCTCTTGGCTCTGGCATCGATGAAGAACGCAGCGA  1962

Query  241   AATGCGATAAGTAATGTGAATTGCAGAATTCAGTGAATCATCGAATCTTTGAACGCACAT  300
             ||||||||||||||||||||||||||||||||||||||||||||||||||||||||||||
Sbjct  1963  AATGCGATAAGTAATGTGAATTGCAGAATTCAGTGAATCATCGAATCTTTGAACGCACAT  2022

Query  301   TGCGCCCGCCAGTATTCTGGCGGGCATGCCTGTTCGAGCGTCATTACAACCCTCAGGCCC  360
             ||||||||||||||||||||||||||||||||||||||||||||||||||||||||||||
Sbjct  2023  TGCGCCCGCCAGTATTCTGGCGGGCATGCCTGTTCGAGCGTCATTACAACCCTCAGGCCC  2082

Query  361   CCGGGCCTGGCGTTGGGGATCGGCGAGGCGCCCCCTGCGGGCACACGCCGTCCCCCAAAT  420
             ||||||||||||||||| ||||||| |  | ||||||||||||||||||||||| |||||
Sbjct  2083  CCGGGCCTGGCGTTGGG-ATCGGCG-GAAG-CCCCTGCGGGCACACGCCGTCCCTCAAAT  2139

Query  421   ACAGTGGCGGTCCCGCCGCAGCTTCCATTGCGTAGTAGCTAACACCTCGCAACTGGAGAG  480
             ||||||||||||||||||||||||||||||||||||||||||||||||||||||||||||
Sbjct  2140  ACAGTGGCGGTCCCGCCGCAGCTTCCATTGCGTAGTAGCTAACACCTCGCAACTGGAGAG  2199

Query  481   CGGCGCGGCCACGCCGTAAAACACCCAACTTCTGAATGTTGACCTCGAATCAGGTAGGAA  540
             ||||||||||||||||||||||||||||||||||||||||||||||||||||||||||||
Sbjct  2200  CGGCGCGGCCACGCCGTAAAACACCCAACTTCTGAATGTTGACCTCGAATCAGGTAGGAA  2259

Query  541   TACCCGCTGAACTTAA  556
             ||||||||||||||||
Sbjct  2260  TACCCGCTGAACTTAA  2275


>CM046520.1 Fusarium sp. Ph1 chromosome 5, whole genome shotgun sequence
Length=4148469

 Score = 974 bits (527),  Expect = 0.0
 Identities = 547/556 (98%), Gaps = 4/556 (1%)
 Strand=Plus/Minus

Query  1        CAAGGTCTCCGTTGGTGAACCAGCGGAGGGATCATTACCGAGTTATACAACTCATCAACC  60
                ||||||||||||||||||||||||||||||||||||||||||||||||||||||||||||
Sbjct  4115032  CAAGGTCTCCGTTGGTGAACCAGCGGAGGGATCATTACCGAGTTATACAACTCATCAACC  4114973

Query  61       CTGTGAACATACCTAAAACGTTGCTTCGGCGGGAACAGACGGCCCCGTAACACGGGCCGC  120
                ||||||||||||||||||||||||||||||||||||||||||||||||||||||||||||
Sbjct  4114972  CTGTGAACATACCTAAAACGTTGCTTCGGCGGGAACAGACGGCCCCGTAACACGGGCCGC  4114913

Query  121      CCCCGCCAGAGGACCCCCTAACTCTGTTTCTATTATGTTTCTTCTGAGTAAAACAAGCAA  180
                ||||||||||||||||| ||||||||||| ||| |||||| |||||||| ||||||||||
Sbjct  4114912  CCCCGCCAGAGGACCCC-TAACTCTGTTTTTATAATGTTT-TTCTGAGT-AAACAAGCAA  4114856

Query  181      ATAAATTAAAACTTTCAACAACGGATCTCTTGGCTCTGGCATCGATGAAGAACGCAGCGA  240
                ||||||||||||||||||||||||||||||||||||||||||||||||||||||||||||
Sbjct  4114855  ATAAATTAAAACTTTCAACAACGGATCTCTTGGCTCTGGCATCGATGAAGAACGCAGCGA  4114796

Query  241      AATGCGATAAGTAATGTGAATTGCAGAATTCAGTGAATCATCGAATCTTTGAACGCACAT  300
                ||||||||||||||||||||||||||||||||||||||||||||||||||||||||||||
Sbjct  4114795  AATGCGATAAGTAATGTGAATTGCAGAATTCAGTGAATCATCGAATCTTTGAACGCACAT  4114736

Query  301      TGCGCCCGCCAGTATTCTGGCGGGCATGCCTGTTCGAGCGTCATTACAACCCTCAGGCCC  360
                ||||||||||||||||||||||||||||||||||||||||||||||||||||||||||||
Sbjct  4114735  TGCGCCCGCCAGTATTCTGGCGGGCATGCCTGTTCGAGCGTCATTACAACCCTCAGGCCC  4114676

Query  361      CCGGGCCTGGCGTTGGGGATCGGCGAGGCGCCCCCTGCGGGCACACGCCGTCCCCCAAAT  420
                ||||||||||||||||||||||||| |  ||||||||||||||||||||||||| |||||
Sbjct  4114675  CCGGGCCTGGCGTTGGGGATCGGCG-GAAGCCCCCTGCGGGCACACGCCGTCCCTCAAAT  4114617

Query  421      ACAGTGGCGGTCCCGCCGCAGCTTCCATTGCGTAGTAGCTAACACCTCGCAACTGGAGAG  480
                ||||||||||||||||||||||||||||||||||||||||||||||||||||||||||||
Sbjct  4114616  ACAGTGGCGGTCCCGCCGCAGCTTCCATTGCGTAGTAGCTAACACCTCGCAACTGGAGAG  4114557

Query  481      CGGCGCGGCCACGCCGTAAAACACCCAACTTCTGAATGTTGACCTCGAATCAGGTAGGAA  540
                ||||||||||||||||||||||||||||||||||||||||||||||||||||||||||||
Sbjct  4114556  CGGCGCGGCCACGCCGTAAAACACCCAACTTCTGAATGTTGACCTCGAATCAGGTAGGAA  4114497

Query  541      TACCCGCTGAACTTAA  556
                ||||||||||||||||
Sbjct  4114496  TACCCGCTGAACTTAA  4114481


 Score = 974 bits (527),  Expect = 0.0
 Identities = 547/556 (98%), Gaps = 4/556 (1%)
 Strand=Plus/Minus

Query  1        CAAGGTCTCCGTTGGTGAACCAGCGGAGGGATCATTACCGAGTTATACAACTCATCAACC  60
                ||||||||||||||||||||||||||||||||||||||||||||||||||||||||||||
Sbjct  4123002  CAAGGTCTCCGTTGGTGAACCAGCGGAGGGATCATTACCGAGTTATACAACTCATCAACC  4122943

Query  61       CTGTGAACATACCTAAAACGTTGCTTCGGCGGGAACAGACGGCCCCGTAACACGGGCCGC  120
                ||||||||||||||||||||||||||||||||||||||||||||||||||||||||||||
Sbjct  4122942  CTGTGAACATACCTAAAACGTTGCTTCGGCGGGAACAGACGGCCCCGTAACACGGGCCGC  4122883

Query  121      CCCCGCCAGAGGACCCCCTAACTCTGTTTCTATTATGTTTCTTCTGAGTAAAACAAGCAA  180
                ||||||||||||||||| ||||||||||| ||| |||||| |||||||| ||||||||||
Sbjct  4122882  CCCCGCCAGAGGACCCC-TAACTCTGTTTTTATAATGTTT-TTCTGAGT-AAACAAGCAA  4122826

Query  181      ATAAATTAAAACTTTCAACAACGGATCTCTTGGCTCTGGCATCGATGAAGAACGCAGCGA  240
                ||||||||||||||||||||||||||||||||||||||||||||||||||||||||||||
Sbjct  4122825  ATAAATTAAAACTTTCAACAACGGATCTCTTGGCTCTGGCATCGATGAAGAACGCAGCGA  4122766

Query  241      AATGCGATAAGTAATGTGAATTGCAGAATTCAGTGAATCATCGAATCTTTGAACGCACAT  300
                ||||||||||||||||||||||||||||||||||||||||||||||||||||||||||||
Sbjct  4122765  AATGCGATAAGTAATGTGAATTGCAGAATTCAGTGAATCATCGAATCTTTGAACGCACAT  4122706

Query  301      TGCGCCCGCCAGTATTCTGGCGGGCATGCCTGTTCGAGCGTCATTACAACCCTCAGGCCC  360
                ||||||||||||||||||||||||||||||||||||||||||||||||||||||||||||
Sbjct  4122705  TGCGCCCGCCAGTATTCTGGCGGGCATGCCTGTTCGAGCGTCATTACAACCCTCAGGCCC  4122646

Query  361      CCGGGCCTGGCGTTGGGGATCGGCGAGGCGCCCCCTGCGGGCACACGCCGTCCCCCAAAT  420
                ||||||||||||||||||||||||| |  ||||||||||||||||||||||||| |||||
Sbjct  4122645  CCGGGCCTGGCGTTGGGGATCGGCG-GAAGCCCCCTGCGGGCACACGCCGTCCCTCAAAT  4122587

Query  421      ACAGTGGCGGTCCCGCCGCAGCTTCCATTGCGTAGTAGCTAACACCTCGCAACTGGAGAG  480
                ||||||||||||||||||||||||||||||||||||||||||||||||||||||||||||
Sbjct  4122586  ACAGTGGCGGTCCCGCCGCAGCTTCCATTGCGTAGTAGCTAACACCTCGCAACTGGAGAG  4122527

Query  481      CGGCGCGGCCACGCCGTAAAACACCCAACTTCTGAATGTTGACCTCGAATCAGGTAGGAA  540
                ||||||||||||||||||||||||||||||||||||||||||||||||||||||||||||
Sbjct  4122526  CGGCGCGGCCACGCCGTAAAACACCCAACTTCTGAATGTTGACCTCGAATCAGGTAGGAA  4122467

Query  541      TACCCGCTGAACTTAA  556
                ||||||||||||||||
Sbjct  4122466  TACCCGCTGAACTTAA  4122451


 Score = 974 bits (527),  Expect = 0.0
 Identities = 547/556 (98%), Gaps = 4/556 (1%)
 Strand=Plus/Minus

Query  1        CAAGGTCTCCGTTGGTGAACCAGCGGAGGGATCATTACCGAGTTATACAACTCATCAACC  60
                ||||||||||||||||||||||||||||||||||||||||||||||||||||||||||||
Sbjct  4130973  CAAGGTCTCCGTTGGTGAACCAGCGGAGGGATCATTACCGAGTTATACAACTCATCAACC  4130914

Query  61       CTGTGAACATACCTAAAACGTTGCTTCGGCGGGAACAGACGGCCCCGTAACACGGGCCGC  120
                ||||||||||||||||||||||||||||||||||||||||||||||||||||||||||||
Sbjct  4130913  CTGTGAACATACCTAAAACGTTGCTTCGGCGGGAACAGACGGCCCCGTAACACGGGCCGC  4130854

Query  121      CCCCGCCAGAGGACCCCCTAACTCTGTTTCTATTATGTTTCTTCTGAGTAAAACAAGCAA  180
                ||||||||||||||||| ||||||||||| ||| |||||| |||||||| ||||||||||
Sbjct  4130853  CCCCGCCAGAGGACCCC-TAACTCTGTTTTTATAATGTTT-TTCTGAGT-AAACAAGCAA  4130797

Query  181      ATAAATTAAAACTTTCAACAACGGATCTCTTGGCTCTGGCATCGATGAAGAACGCAGCGA  240
                ||||||||||||||||||||||||||||||||||||||||||||||||||||||||||||
Sbjct  4130796  ATAAATTAAAACTTTCAACAACGGATCTCTTGGCTCTGGCATCGATGAAGAACGCAGCGA  4130737

Query  241      AATGCGATAAGTAATGTGAATTGCAGAATTCAGTGAATCATCGAATCTTTGAACGCACAT  300
                ||||||||||||||||||||||||||||||||||||||||||||||||||||||||||||
Sbjct  4130736  AATGCGATAAGTAATGTGAATTGCAGAATTCAGTGAATCATCGAATCTTTGAACGCACAT  4130677

Query  301      TGCGCCCGCCAGTATTCTGGCGGGCATGCCTGTTCGAGCGTCATTACAACCCTCAGGCCC  360
                ||||||||||||||||||||||||||||||||||||||||||||||||||||||||||||
Sbjct  4130676  TGCGCCCGCCAGTATTCTGGCGGGCATGCCTGTTCGAGCGTCATTACAACCCTCAGGCCC  4130617

Query  361      CCGGGCCTGGCGTTGGGGATCGGCGAGGCGCCCCCTGCGGGCACACGCCGTCCCCCAAAT  420
                ||||||||||||||||||||||||| |  ||||||||||||||||||||||||| |||||
Sbjct  4130616  CCGGGCCTGGCGTTGGGGATCGGCG-GAAGCCCCCTGCGGGCACACGCCGTCCCTCAAAT  4130558

Query  421      ACAGTGGCGGTCCCGCCGCAGCTTCCATTGCGTAGTAGCTAACACCTCGCAACTGGAGAG  480
                ||||||||||||||||||||||||||||||||||||||||||||||||||||||||||||
Sbjct  4130557  ACAGTGGCGGTCCCGCCGCAGCTTCCATTGCGTAGTAGCTAACACCTCGCAACTGGAGAG  4130498

Query  481      CGGCGCGGCCACGCCGTAAAACACCCAACTTCTGAATGTTGACCTCGAATCAGGTAGGAA  540
                ||||||||||||||||||||||||||||||||||||||||||||||||||||||||||||
Sbjct  4130497  CGGCGCGGCCACGCCGTAAAACACCCAACTTCTGAATGTTGACCTCGAATCAGGTAGGAA  4130438

Query  541      TACCCGCTGAACTTAA  556
                ||||||||||||||||
Sbjct  4130437  TACCCGCTGAACTTAA  4130422


 Score = 974 bits (527),  Expect = 0.0
 Identities = 547/556 (98%), Gaps = 4/556 (1%)
 Strand=Plus/Minus

Query  1        CAAGGTCTCCGTTGGTGAACCAGCGGAGGGATCATTACCGAGTTATACAACTCATCAACC  60
                ||||||||||||||||||||||||||||||||||||||||||||||||||||||||||||
Sbjct  4138944  CAAGGTCTCCGTTGGTGAACCAGCGGAGGGATCATTACCGAGTTATACAACTCATCAACC  4138885

Query  61       CTGTGAACATACCTAAAACGTTGCTTCGGCGGGAACAGACGGCCCCGTAACACGGGCCGC  120
                ||||||||||||||||||||||||||||||||||||||||||||||||||||||||||||
Sbjct  4138884  CTGTGAACATACCTAAAACGTTGCTTCGGCGGGAACAGACGGCCCCGTAACACGGGCCGC  4138825

Query  121      CCCCGCCAGAGGACCCCCTAACTCTGTTTCTATTATGTTTCTTCTGAGTAAAACAAGCAA  180
                ||||||||||||||||| ||||||||||| ||| |||||| |||||||| ||||||||||
Sbjct  4138824  CCCCGCCAGAGGACCCC-TAACTCTGTTTTTATAATGTTT-TTCTGAGT-AAACAAGCAA  4138768

Query  181      ATAAATTAAAACTTTCAACAACGGATCTCTTGGCTCTGGCATCGATGAAGAACGCAGCGA  240
                ||||||||||||||||||||||||||||||||||||||||||||||||||||||||||||
Sbjct  4138767  ATAAATTAAAACTTTCAACAACGGATCTCTTGGCTCTGGCATCGATGAAGAACGCAGCGA  4138708

Query  241      AATGCGATAAGTAATGTGAATTGCAGAATTCAGTGAATCATCGAATCTTTGAACGCACAT  300
                ||||||||||||||||||||||||||||||||||||||||||||||||||||||||||||
Sbjct  4138707  AATGCGATAAGTAATGTGAATTGCAGAATTCAGTGAATCATCGAATCTTTGAACGCACAT  4138648

Query  301      TGCGCCCGCCAGTATTCTGGCGGGCATGCCTGTTCGAGCGTCATTACAACCCTCAGGCCC  360
                ||||||||||||||||||||||||||||||||||||||||||||||||||||||||||||
Sbjct  4138647  TGCGCCCGCCAGTATTCTGGCGGGCATGCCTGTTCGAGCGTCATTACAACCCTCAGGCCC  4138588

Query  361      CCGGGCCTGGCGTTGGGGATCGGCGAGGCGCCCCCTGCGGGCACACGCCGTCCCCCAAAT  420
                ||||||||||||||||||||||||| |  ||||||||||||||||||||||||| |||||
Sbjct  4138587  CCGGGCCTGGCGTTGGGGATCGGCG-GAAGCCCCCTGCGGGCACACGCCGTCCCTCAAAT  4138529

Query  421      ACAGTGGCGGTCCCGCCGCAGCTTCCATTGCGTAGTAGCTAACACCTCGCAACTGGAGAG  480
                ||||||||||||||||||||||||||||||||||||||||||||||||||||||||||||
Sbjct  4138528  ACAGTGGCGGTCCCGCCGCAGCTTCCATTGCGTAGTAGCTAACACCTCGCAACTGGAGAG  4138469

Query  481      CGGCGCGGCCACGCCGTAAAACACCCAACTTCTGAATGTTGACCTCGAATCAGGTAGGAA  540
                ||||||||||||||||||||||||||||||||||||||||||||||||||||||||||||
Sbjct  4138468  CGGCGCGGCCACGCCGTAAAACACCCAACTTCTGAATGTTGACCTCGAATCAGGTAGGAA  4138409

Query  541      TACCCGCTGAACTTAA  556
                ||||||||||||||||
Sbjct  4138408  TACCCGCTGAACTTAA  4138393


 Score = 974 bits (527),  Expect = 0.0
 Identities = 547/556 (98%), Gaps = 4/556 (1%)
 Strand=Plus/Minus

Query  1        CAAGGTCTCCGTTGGTGAACCAGCGGAGGGATCATTACCGAGTTATACAACTCATCAACC  60
                ||||||||||||||||||||||||||||||||||||||||||||||||||||||||||||
Sbjct  4146914  CAAGGTCTCCGTTGGTGAACCAGCGGAGGGATCATTACCGAGTTATACAACTCATCAACC  4146855

Query  61       CTGTGAACATACCTAAAACGTTGCTTCGGCGGGAACAGACGGCCCCGTAACACGGGCCGC  120
                ||||||||||||||||||||||||||||||||||||||||||||||||||||||||||||
Sbjct  4146854  CTGTGAACATACCTAAAACGTTGCTTCGGCGGGAACAGACGGCCCCGTAACACGGGCCGC  4146795

Query  121      CCCCGCCAGAGGACCCCCTAACTCTGTTTCTATTATGTTTCTTCTGAGTAAAACAAGCAA  180
                ||||||||||||||||| ||||||||||| ||| |||||| |||||||| ||||||||||
Sbjct  4146794  CCCCGCCAGAGGACCCC-TAACTCTGTTTTTATAATGTTT-TTCTGAGT-AAACAAGCAA  4146738

Query  181      ATAAATTAAAACTTTCAACAACGGATCTCTTGGCTCTGGCATCGATGAAGAACGCAGCGA  240
                ||||||||||||||||||||||||||||||||||||||||||||||||||||||||||||
Sbjct  4146737  ATAAATTAAAACTTTCAACAACGGATCTCTTGGCTCTGGCATCGATGAAGAACGCAGCGA  4146678

Query  241      AATGCGATAAGTAATGTGAATTGCAGAATTCAGTGAATCATCGAATCTTTGAACGCACAT  300
                ||||||||||||||||||||||||||||||||||||||||||||||||||||||||||||
Sbjct  4146677  AATGCGATAAGTAATGTGAATTGCAGAATTCAGTGAATCATCGAATCTTTGAACGCACAT  4146618

Query  301      TGCGCCCGCCAGTATTCTGGCGGGCATGCCTGTTCGAGCGTCATTACAACCCTCAGGCCC  360
                ||||||||||||||||||||||||||||||||||||||||||||||||||||||||||||
Sbjct  4146617  TGCGCCCGCCAGTATTCTGGCGGGCATGCCTGTTCGAGCGTCATTACAACCCTCAGGCCC  4146558

Query  361      CCGGGCCTGGCGTTGGGGATCGGCGAGGCGCCCCCTGCGGGCACACGCCGTCCCCCAAAT  420
                ||||||||||||||||||||||||| |  ||||||||||||||||||||||||| |||||
Sbjct  4146557  CCGGGCCTGGCGTTGGGGATCGGCG-GAAGCCCCCTGCGGGCACACGCCGTCCCTCAAAT  4146499

Query  421      ACAGTGGCGGTCCCGCCGCAGCTTCCATTGCGTAGTAGCTAACACCTCGCAACTGGAGAG  480
                ||||||||||||||||||||||||||||||||||||||||||||||||||||||||||||
Sbjct  4146498  ACAGTGGCGGTCCCGCCGCAGCTTCCATTGCGTAGTAGCTAACACCTCGCAACTGGAGAG  4146439

Query  481      CGGCGCGGCCACGCCGTAAAACACCCAACTTCTGAATGTTGACCTCGAATCAGGTAGGAA  540
                ||||||||||||||||||||||||||||||||||||||||||||||||||||||||||||
Sbjct  4146438  CGGCGCGGCCACGCCGTAAAACACCCAACTTCTGAATGTTGACCTCGAATCAGGTAGGAA  4146379

Query  541      TACCCGCTGAACTTAA  556
                ||||||||||||||||
Sbjct  4146378  TACCCGCTGAACTTAA  4146363


>CP090038.1 Fusarium solani-melongenae strain CRI 24-3 chromosome 10
Length=4167870

 Score = 965 bits (522),  Expect = 0.0
 Identities = 546/557 (98%), Gaps = 4/557 (1%)
 Strand=Plus/Plus

Query  1      CAAGGTCTCCGTTGGTGAACCAGCGGAGGGATCATTACCGAGT-TATACAACTCATCAAC  59
              ||||||||||||||||||||||||||||||||||||||||||| || |||||||||||||
Sbjct  21772  CAAGGTCTCCGTTGGTGAACCAGCGGAGGGATCATTACCGAGTCTAAACAACTCATCAAC  21831

Query  60     CCTGTGAACATACCTAAAACGTTGCTTCGGCGGGAACAGACGGCCCCGTAACACGGGCCG  119
              ||||||||||||||||||||||||||||||||||||||||||||||||||| ||||||||
Sbjct  21832  CCTGTGAACATACCTAAAACGTTGCTTCGGCGGGAACAGACGGCCCCGTAAAACGGGCCG  21891

Query  120    CCCCCGCCAGAGGACCCCCTAACTCTGTTTCTATTATGTTTCTTCTGAGTAAAACAAGCA  179
              |||||||||||||| |||||||||||||| ||| ||||| |||||||||| |||||||||
Sbjct  21892  CCCCCGCCAGAGGA-CCCCTAACTCTGTTGCTA-TATGTATCTTCTGAGT-AAACAAGCA  21948

Query  180    AATAAATTAAAACTTTCAACAACGGATCTCTTGGCTCTGGCATCGATGAAGAACGCAGCG  239
              ||||||||||||||||||||||||||||||||||||||||||||||||||||||||||||
Sbjct  21949  AATAAATTAAAACTTTCAACAACGGATCTCTTGGCTCTGGCATCGATGAAGAACGCAGCG  22008

Query  240    AAATGCGATAAGTAATGTGAATTGCAGAATTCAGTGAATCATCGAATCTTTGAACGCACA  299
              ||||||||||||||||||||||||||||||||||||||||||||||||||||||||||||
Sbjct  22009  AAATGCGATAAGTAATGTGAATTGCAGAATTCAGTGAATCATCGAATCTTTGAACGCACA  22068

Query  300    TTGCGCCCGCCAGTATTCTGGCGGGCATGCCTGTTCGAGCGTCATTACAACCCTCAGGCC  359
              ||||||||||||||||||||||||||||||||||||||||||||||||||||||||||||
Sbjct  22069  TTGCGCCCGCCAGTATTCTGGCGGGCATGCCTGTTCGAGCGTCATTACAACCCTCAGGCC  22128

Query  360    CCCGGGCCTGGCGTTGGGGATCGGCGAGGCGCCCCCTGCGGGCACACGCCGTCCCCCAAA  419
              |||||||||||||||||||||||||||||||||||||| |||||| ||||||||||||||
Sbjct  22129  CCCGGGCCTGGCGTTGGGGATCGGCGAGGCGCCCCCTGTGGGCACGCGCCGTCCCCCAAA  22188

Query  420    TACAGTGGCGGTCCCGCCGCAGCTTCCATTGCGTAGTAGCTAACACCTCGCAACTGGAGA  479
              ||||||||||||||||||||||||||||||||||||||||||||||||||||||||||||
Sbjct  22189  TACAGTGGCGGTCCCGCCGCAGCTTCCATTGCGTAGTAGCTAACACCTCGCAACTGGAGA  22248

Query  480    GCGGCGCGGCCACGCCGTAAAACACCCAACTTCTGAATGTTGACCTCGAATCAGGTAGGA  539
              |||||||||||| |||||||||||||||||||||||||||||||||||||||||||||||
Sbjct  22249  GCGGCGCGGCCATGCCGTAAAACACCCAACTTCTGAATGTTGACCTCGAATCAGGTAGGA  22308

Query  540    ATACCCGCTGAACTTAA  556
              |||||||||||||||||
Sbjct  22309  ATACCCGCTGAACTTAA  22325


 Score = 965 bits (522),  Expect = 0.0
 Identities = 546/557 (98%), Gaps = 4/557 (1%)
 Strand=Plus/Plus

Query  1      CAAGGTCTCCGTTGGTGAACCAGCGGAGGGATCATTACCGAGT-TATACAACTCATCAAC  59
              ||||||||||||||||||||||||||||||||||||||||||| || |||||||||||||
Sbjct  29915  CAAGGTCTCCGTTGGTGAACCAGCGGAGGGATCATTACCGAGTCTAAACAACTCATCAAC  29974

Query  60     CCTGTGAACATACCTAAAACGTTGCTTCGGCGGGAACAGACGGCCCCGTAACACGGGCCG  119
              ||||||||||||||||||||||||||||||||||||||||||||||||||| ||||||||
Sbjct  29975  CCTGTGAACATACCTAAAACGTTGCTTCGGCGGGAACAGACGGCCCCGTAAAACGGGCCG  30034

Query  120    CCCCCGCCAGAGGACCCCCTAACTCTGTTTCTATTATGTTTCTTCTGAGTAAAACAAGCA  179
              |||||||||||||| |||||||||||||| ||| ||||| |||||||||| |||||||||
Sbjct  30035  CCCCCGCCAGAGGA-CCCCTAACTCTGTTGCTA-TATGTATCTTCTGAGT-AAACAAGCA  30091

Query  180    AATAAATTAAAACTTTCAACAACGGATCTCTTGGCTCTGGCATCGATGAAGAACGCAGCG  239
              ||||||||||||||||||||||||||||||||||||||||||||||||||||||||||||
Sbjct  30092  AATAAATTAAAACTTTCAACAACGGATCTCTTGGCTCTGGCATCGATGAAGAACGCAGCG  30151

Query  240    AAATGCGATAAGTAATGTGAATTGCAGAATTCAGTGAATCATCGAATCTTTGAACGCACA  299
              ||||||||||||||||||||||||||||||||||||||||||||||||||||||||||||
Sbjct  30152  AAATGCGATAAGTAATGTGAATTGCAGAATTCAGTGAATCATCGAATCTTTGAACGCACA  30211

Query  300    TTGCGCCCGCCAGTATTCTGGCGGGCATGCCTGTTCGAGCGTCATTACAACCCTCAGGCC  359
              ||||||||||||||||||||||||||||||||||||||||||||||||||||||||||||
Sbjct  30212  TTGCGCCCGCCAGTATTCTGGCGGGCATGCCTGTTCGAGCGTCATTACAACCCTCAGGCC  30271

Query  360    CCCGGGCCTGGCGTTGGGGATCGGCGAGGCGCCCCCTGCGGGCACACGCCGTCCCCCAAA  419
              |||||||||||||||||||||||||||||||||||||| |||||| ||||||||||||||
Sbjct  30272  CCCGGGCCTGGCGTTGGGGATCGGCGAGGCGCCCCCTGTGGGCACGCGCCGTCCCCCAAA  30331

Query  420    TACAGTGGCGGTCCCGCCGCAGCTTCCATTGCGTAGTAGCTAACACCTCGCAACTGGAGA  479
              ||||||||||||||||||||||||||||||||||||||||||||||||||||||||||||
Sbjct  30332  TACAGTGGCGGTCCCGCCGCAGCTTCCATTGCGTAGTAGCTAACACCTCGCAACTGGAGA  30391

Query  480    GCGGCGCGGCCACGCCGTAAAACACCCAACTTCTGAATGTTGACCTCGAATCAGGTAGGA  539
              |||||||||||| |||||||||||||||||||||||||||||||||||||||||||||||
Sbjct  30392  GCGGCGCGGCCATGCCGTAAAACACCCAACTTCTGAATGTTGACCTCGAATCAGGTAGGA  30451

Query  540    ATACCCGCTGAACTTAA  556
              |||||||||||||||||
Sbjct  30452  ATACCCGCTGAACTTAA  30468


 Score = 965 bits (522),  Expect = 0.0
 Identities = 546/557 (98%), Gaps = 4/557 (1%)
 Strand=Plus/Plus

Query  1      CAAGGTCTCCGTTGGTGAACCAGCGGAGGGATCATTACCGAGT-TATACAACTCATCAAC  59
              ||||||||||||||||||||||||||||||||||||||||||| || |||||||||||||
Sbjct  38058  CAAGGTCTCCGTTGGTGAACCAGCGGAGGGATCATTACCGAGTCTAAACAACTCATCAAC  38117

Query  60     CCTGTGAACATACCTAAAACGTTGCTTCGGCGGGAACAGACGGCCCCGTAACACGGGCCG  119
              ||||||||||||||||||||||||||||||||||||||||||||||||||| ||||||||
Sbjct  38118  CCTGTGAACATACCTAAAACGTTGCTTCGGCGGGAACAGACGGCCCCGTAAAACGGGCCG  38177

Query  120    CCCCCGCCAGAGGACCCCCTAACTCTGTTTCTATTATGTTTCTTCTGAGTAAAACAAGCA  179
              |||||||||||||| |||||||||||||| ||| ||||| |||||||||| |||||||||
Sbjct  38178  CCCCCGCCAGAGGA-CCCCTAACTCTGTTGCTA-TATGTATCTTCTGAGT-AAACAAGCA  38234

Query  180    AATAAATTAAAACTTTCAACAACGGATCTCTTGGCTCTGGCATCGATGAAGAACGCAGCG  239
              ||||||||||||||||||||||||||||||||||||||||||||||||||||||||||||
Sbjct  38235  AATAAATTAAAACTTTCAACAACGGATCTCTTGGCTCTGGCATCGATGAAGAACGCAGCG  38294

Query  240    AAATGCGATAAGTAATGTGAATTGCAGAATTCAGTGAATCATCGAATCTTTGAACGCACA  299
              ||||||||||||||||||||||||||||||||||||||||||||||||||||||||||||
Sbjct  38295  AAATGCGATAAGTAATGTGAATTGCAGAATTCAGTGAATCATCGAATCTTTGAACGCACA  38354

Query  300    TTGCGCCCGCCAGTATTCTGGCGGGCATGCCTGTTCGAGCGTCATTACAACCCTCAGGCC  359
              ||||||||||||||||||||||||||||||||||||||||||||||||||||||||||||
Sbjct  38355  TTGCGCCCGCCAGTATTCTGGCGGGCATGCCTGTTCGAGCGTCATTACAACCCTCAGGCC  38414

Query  360    CCCGGGCCTGGCGTTGGGGATCGGCGAGGCGCCCCCTGCGGGCACACGCCGTCCCCCAAA  419
              |||||||||||||||||||||||||||||||||||||| |||||| ||||||||||||||
Sbjct  38415  CCCGGGCCTGGCGTTGGGGATCGGCGAGGCGCCCCCTGTGGGCACGCGCCGTCCCCCAAA  38474

Query  420    TACAGTGGCGGTCCCGCCGCAGCTTCCATTGCGTAGTAGCTAACACCTCGCAACTGGAGA  479
              ||||||||||||||||||||||||||||||||||||||||||||||||||||||||||||
Sbjct  38475  TACAGTGGCGGTCCCGCCGCAGCTTCCATTGCGTAGTAGCTAACACCTCGCAACTGGAGA  38534

Query  480    GCGGCGCGGCCACGCCGTAAAACACCCAACTTCTGAATGTTGACCTCGAATCAGGTAGGA  539
              |||||||||||| |||||||||||||||||||||||||||||||||||||||||||||||
Sbjct  38535  GCGGCGCGGCCATGCCGTAAAACACCCAACTTCTGAATGTTGACCTCGAATCAGGTAGGA  38594

Query  540    ATACCCGCTGAACTTAA  556
              |||||||||||||||||
Sbjct  38595  ATACCCGCTGAACTTAA  38611


 Score = 965 bits (522),  Expect = 0.0
 Identities = 546/557 (98%), Gaps = 4/557 (1%)
 Strand=Plus/Plus

Query  1      CAAGGTCTCCGTTGGTGAACCAGCGGAGGGATCATTACCGAGT-TATACAACTCATCAAC  59
              ||||||||||||||||||||||||||||||||||||||||||| || |||||||||||||
Sbjct  46203  CAAGGTCTCCGTTGGTGAACCAGCGGAGGGATCATTACCGAGTCTAAACAACTCATCAAC  46262

Query  60     CCTGTGAACATACCTAAAACGTTGCTTCGGCGGGAACAGACGGCCCCGTAACACGGGCCG  119
              ||||||||||||||||||||||||||||||||||||||||||||||||||| ||||||||
Sbjct  46263  CCTGTGAACATACCTAAAACGTTGCTTCGGCGGGAACAGACGGCCCCGTAAAACGGGCCG  46322

Query  120    CCCCCGCCAGAGGACCCCCTAACTCTGTTTCTATTATGTTTCTTCTGAGTAAAACAAGCA  179
              |||||||||||||| |||||||||||||| ||| ||||| |||||||||| |||||||||
Sbjct  46323  CCCCCGCCAGAGGA-CCCCTAACTCTGTTGCTA-TATGTATCTTCTGAGT-AAACAAGCA  46379

Query  180    AATAAATTAAAACTTTCAACAACGGATCTCTTGGCTCTGGCATCGATGAAGAACGCAGCG  239
              ||||||||||||||||||||||||||||||||||||||||||||||||||||||||||||
Sbjct  46380  AATAAATTAAAACTTTCAACAACGGATCTCTTGGCTCTGGCATCGATGAAGAACGCAGCG  46439

Query  240    AAATGCGATAAGTAATGTGAATTGCAGAATTCAGTGAATCATCGAATCTTTGAACGCACA  299
              ||||||||||||||||||||||||||||||||||||||||||||||||||||||||||||
Sbjct  46440  AAATGCGATAAGTAATGTGAATTGCAGAATTCAGTGAATCATCGAATCTTTGAACGCACA  46499

Query  300    TTGCGCCCGCCAGTATTCTGGCGGGCATGCCTGTTCGAGCGTCATTACAACCCTCAGGCC  359
              ||||||||||||||||||||||||||||||||||||||||||||||||||||||||||||
Sbjct  46500  TTGCGCCCGCCAGTATTCTGGCGGGCATGCCTGTTCGAGCGTCATTACAACCCTCAGGCC  46559

Query  360    CCCGGGCCTGGCGTTGGGGATCGGCGAGGCGCCCCCTGCGGGCACACGCCGTCCCCCAAA  419
              |||||||||||||||||||||||||||||||||||||| |||||| ||||||||||||||
Sbjct  46560  CCCGGGCCTGGCGTTGGGGATCGGCGAGGCGCCCCCTGTGGGCACGCGCCGTCCCCCAAA  46619

Query  420    TACAGTGGCGGTCCCGCCGCAGCTTCCATTGCGTAGTAGCTAACACCTCGCAACTGGAGA  479
              ||||||||||||||||||||||||||||||||||||||||||||||||||||||||||||
Sbjct  46620  TACAGTGGCGGTCCCGCCGCAGCTTCCATTGCGTAGTAGCTAACACCTCGCAACTGGAGA  46679

Query  480    GCGGCGCGGCCACGCCGTAAAACACCCAACTTCTGAATGTTGACCTCGAATCAGGTAGGA  539
              |||||||||||| |||||||||||||||||||||||||||||||||||||||||||||||
Sbjct  46680  GCGGCGCGGCCATGCCGTAAAACACCCAACTTCTGAATGTTGACCTCGAATCAGGTAGGA  46739

Query  540    ATACCCGCTGAACTTAA  556
              |||||||||||||||||
Sbjct  46740  ATACCCGCTGAACTTAA  46756


 Score = 965 bits (522),  Expect = 0.0
 Identities = 546/557 (98%), Gaps = 4/557 (1%)
 Strand=Plus/Plus

Query  1      CAAGGTCTCCGTTGGTGAACCAGCGGAGGGATCATTACCGAGT-TATACAACTCATCAAC  59
              ||||||||||||||||||||||||||||||||||||||||||| || |||||||||||||
Sbjct  54347  CAAGGTCTCCGTTGGTGAACCAGCGGAGGGATCATTACCGAGTCTAAACAACTCATCAAC  54406

Query  60     CCTGTGAACATACCTAAAACGTTGCTTCGGCGGGAACAGACGGCCCCGTAACACGGGCCG  119
              ||||||||||||||||||||||||||||||||||||||||||||||||||| ||||||||
Sbjct  54407  CCTGTGAACATACCTAAAACGTTGCTTCGGCGGGAACAGACGGCCCCGTAAAACGGGCCG  54466

Query  120    CCCCCGCCAGAGGACCCCCTAACTCTGTTTCTATTATGTTTCTTCTGAGTAAAACAAGCA  179
              |||||||||||||| |||||||||||||| ||| ||||| |||||||||| |||||||||
Sbjct  54467  CCCCCGCCAGAGGA-CCCCTAACTCTGTTGCTA-TATGTATCTTCTGAGT-AAACAAGCA  54523

Query  180    AATAAATTAAAACTTTCAACAACGGATCTCTTGGCTCTGGCATCGATGAAGAACGCAGCG  239
              ||||||||||||||||||||||||||||||||||||||||||||||||||||||||||||
Sbjct  54524  AATAAATTAAAACTTTCAACAACGGATCTCTTGGCTCTGGCATCGATGAAGAACGCAGCG  54583

Query  240    AAATGCGATAAGTAATGTGAATTGCAGAATTCAGTGAATCATCGAATCTTTGAACGCACA  299
              ||||||||||||||||||||||||||||||||||||||||||||||||||||||||||||
Sbjct  54584  AAATGCGATAAGTAATGTGAATTGCAGAATTCAGTGAATCATCGAATCTTTGAACGCACA  54643

Query  300    TTGCGCCCGCCAGTATTCTGGCGGGCATGCCTGTTCGAGCGTCATTACAACCCTCAGGCC  359
              ||||||||||||||||||||||||||||||||||||||||||||||||||||||||||||
Sbjct  54644  TTGCGCCCGCCAGTATTCTGGCGGGCATGCCTGTTCGAGCGTCATTACAACCCTCAGGCC  54703

Query  360    CCCGGGCCTGGCGTTGGGGATCGGCGAGGCGCCCCCTGCGGGCACACGCCGTCCCCCAAA  419
              |||||||||||||||||||||||||||||||||||||| |||||| ||||||||||||||
Sbjct  54704  CCCGGGCCTGGCGTTGGGGATCGGCGAGGCGCCCCCTGTGGGCACGCGCCGTCCCCCAAA  54763

Query  420    TACAGTGGCGGTCCCGCCGCAGCTTCCATTGCGTAGTAGCTAACACCTCGCAACTGGAGA  479
              ||||||||||||||||||||||||||||||||||||||||||||||||||||||||||||
Sbjct  54764  TACAGTGGCGGTCCCGCCGCAGCTTCCATTGCGTAGTAGCTAACACCTCGCAACTGGAGA  54823

Query  480    GCGGCGCGGCCACGCCGTAAAACACCCAACTTCTGAATGTTGACCTCGAATCAGGTAGGA  539
              |||||||||||| |||||||||||||||||||||||||||||||||||||||||||||||
Sbjct  54824  GCGGCGCGGCCATGCCGTAAAACACCCAACTTCTGAATGTTGACCTCGAATCAGGTAGGA  54883

Query  540    ATACCCGCTGAACTTAA  556
              |||||||||||||||||
Sbjct  54884  ATACCCGCTGAACTTAA  54900


 Score = 959 bits (519),  Expect = 0.0
 Identities = 545/557 (98%), Gaps = 4/557 (1%)
 Strand=Plus/Plus

Query  1      CAAGGTCTCCGTTGGTGAACCAGCGGAGGGATCATTACCGAGT-TATACAACTCATCAAC  59
              ||||||||||||||||||||||||||||||||||||||||||| || |||||||||||||
Sbjct  13631  CAAGGTCTCCGTTGGTGAACCAGCGGAGGGATCATTACCGAGTCTAAACAACTCATCAAC  13690

Query  60     CCTGTGAACATACCTAAAACGTTGCTTCGGCGGGAACAGACGGCCCCGTAACACGGGCCG  119
              ||||||||||||||||||||||||||||||||||||||||||||||||||| ||||||||
Sbjct  13691  CCTGTGAACATACCTAAAACGTTGCTTCGGCGGGAACAGACGGCCCCGTAAAACGGGCCG  13750

Query  120    CCCCCGCCAGAGGACCCCCTAACTCTGTTTCTATTATGTTTCTTCTGAGTAAAACAAGCA  179
              |||||||||||||| |||||||||||||| ||| ||||| |||||||||| |||||||||
Sbjct  13751  CCCCCGCCAGAGGA-CCCCTAACTCTGTTGCTA-TATGTATCTTCTGAGT-AAACAAGCA  13807

Query  180    AATAAATTAAAACTTTCAACAACGGATCTCTTGGCTCTGGCATCGATGAAGAACGCAGCG  239
              ||||||||||||||||||||||||||||||||||||||||||||||||||||||||||||
Sbjct  13808  AATAAATTAAAACTTTCAACAACGGATCTCTTGGCTCTGGCATCGATGAAGAACGCAGCG  13867

Query  240    AAATGCGATAAGTAATGTGAATTGCAGAATTCAGTGAATCATCGAATCTTTGAACGCACA  299
              ||||||||||||||||||||||||||||||||||||||||||||||||||||||||||||
Sbjct  13868  AAATGCGATAAGTAATGTGAATTGCAGAATTCAGTGAATCATCGAATCTTTGAACGCACA  13927

Query  300    TTGCGCCCGCCAGTATTCTGGCGGGCATGCCTGTTCGAGCGTCATTACAACCCTCAGGCC  359
              ||||||||||||||||||||||||||||||||||||||||||||||||||||||||||||
Sbjct  13928  TTGCGCCCGCCAGTATTCTGGCGGGCATGCCTGTTCGAGCGTCATTACAACCCTCAGGCC  13987

Query  360    CCCGGGCCTGGCGTTGGGGATCGGCGAGGCGCCCCCTGCGGGCACACGCCGTCCCCCAAA  419
              ||||||||||||||||||||||||||||| |||||||| |||||| ||||||||||||||
Sbjct  13988  CCCGGGCCTGGCGTTGGGGATCGGCGAGGTGCCCCCTGTGGGCACGCGCCGTCCCCCAAA  14047

Query  420    TACAGTGGCGGTCCCGCCGCAGCTTCCATTGCGTAGTAGCTAACACCTCGCAACTGGAGA  479
              ||||||||||||||||||||||||||||||||||||||||||||||||||||||||||||
Sbjct  14048  TACAGTGGCGGTCCCGCCGCAGCTTCCATTGCGTAGTAGCTAACACCTCGCAACTGGAGA  14107

Query  480    GCGGCGCGGCCACGCCGTAAAACACCCAACTTCTGAATGTTGACCTCGAATCAGGTAGGA  539
              |||||||||||| |||||||||||||||||||||||||||||||||||||||||||||||
Sbjct  14108  GCGGCGCGGCCATGCCGTAAAACACCCAACTTCTGAATGTTGACCTCGAATCAGGTAGGA  14167

Query  540    ATACCCGCTGAACTTAA  556
              |||||||||||||||||
Sbjct  14168  ATACCCGCTGAACTTAA  14184


 Score = 255 bits (138),  Expect = 8e-64
 Identities = 142/144 (99%), Gaps = 0/144 (0%)
 Strand=Plus/Plus

Query  413   CCCCAAATACAGTGGCGGTCCCGCCGCAGCTTCCATTGCGTAGTAGCTAACACCTCGCAA  472
             ||||||||||||||||||||||||||||||||||||||||||||||||||||||||||||
Sbjct  5900  CCCCAAATACAGTGGCGGTCCCGCCGCAGCTTCCATTGCGTAGTAGCTAACACCTCGCAA  5959

Query  473   CTGGAGAGCGGCGCGGCCACGCCGTAAAACACCCAACTTCTGAATGTTGACCTCGAATCA  532
             ||||||||||||||||||| |||||||||||||| |||||||||||||||||||||||||
Sbjct  5960  CTGGAGAGCGGCGCGGCCATGCCGTAAAACACCCCACTTCTGAATGTTGACCTCGAATCA  6019

Query  533   GGTAGGAATACCCGCTGAACTTAA  556
             ||||||||||||||||||||||||
Sbjct  6020  GGTAGGAATACCCGCTGAACTTAA  6043


>JAGTJS010000006.1 Fusarium solani strain FSSC 5 MPI-SDFR-AT-0091 B0J15scaffold_6, 
whole genome shotgun sequence
Length=2630185

 Score = 952 bits (515),  Expect = 0.0
 Identities = 544/557 (98%), Gaps = 5/557 (1%)
 Strand=Plus/Plus

Query  1     CAAGGTCTCCGTTGGTGAACCAGCGGAGGGATCATTACCGAGTTATACAACTCATCAACC  60
             ||||||||||||||||||||||||||||||||||||||||||||||||||||||||||||
Sbjct  2666  CAAGGTCTCCGTTGGTGAACCAGCGGAGGGATCATTACCGAGTTATACAACTCATCAACC  2725

Query  61    CTGTGAACATACCTAAAACGTTGCTTCGGCGGGAACAGACGGCCCCGTAAC-ACGGGCCG  119
             ||||||||||||||||||||||||||||||||||||||||||||| ||||| ||||||||
Sbjct  2726  CTGTGAACATACCTAAAACGTTGCTTCGGCGGGAACAGACGGCCCTGTAACAACGGGCCG  2785

Query  120   CCCCCGCCAGAGGACCCCCTAACTCTGTTTCTATTATGTTTCTTCTGAGTAAAACAAGCA  179
             |||||||||||||| ||||||||||||||| ||| |||||| |||||||| |||||||||
Sbjct  2786  CCCCCGCCAGAGGA-CCCCTAACTCTGTTTTTATAATGTTT-TTCTGAGT-AAACAAGCA  2842

Query  180   AATAAATTAAAACTTTCAACAACGGATCTCTTGGCTCTGGCATCGATGAAGAACGCAGCG  239
             ||||||||||||||||||||||||||||||||||||||||||||||||||||||||||||
Sbjct  2843  AATAAATTAAAACTTTCAACAACGGATCTCTTGGCTCTGGCATCGATGAAGAACGCAGCG  2902

Query  240   AAATGCGATAAGTAATGTGAATTGCAGAATTCAGTGAATCATCGAATCTTTGAACGCACA  299
             ||||||||||||||||||||||||||||||||||||||||||||||||||||||||||||
Sbjct  2903  AAATGCGATAAGTAATGTGAATTGCAGAATTCAGTGAATCATCGAATCTTTGAACGCACA  2962

Query  300   TTGCGCCCGCCAGTATTCTGGCGGGCATGCCTGTTCGAGCGTCATTACAACCCTCAGGCC  359
             ||||||||||||||||||||||||||||||||||||||||||||||||||||||||||||
Sbjct  2963  TTGCGCCCGCCAGTATTCTGGCGGGCATGCCTGTTCGAGCGTCATTACAACCCTCAGGCC  3022

Query  360   CCCGGGCCTGGCGTTGGGGATCGGCGAGGCGCCCCCTGCGGGCACACGCCGTCCCCCAAA  419
             |||||||||||||||||||||||||| |  |||||||| |||||||||||||||| ||||
Sbjct  3023  CCCGGGCCTGGCGTTGGGGATCGGCG-GAAGCCCCCTGTGGGCACACGCCGTCCCTCAAA  3081

Query  420   TACAGTGGCGGTCCCGCCGCAGCTTCCATTGCGTAGTAGCTAACACCTCGCAACTGGAGA  479
             ||||||||||||||||||||||||||||||||||||||||||||||||||||||||||||
Sbjct  3082  TACAGTGGCGGTCCCGCCGCAGCTTCCATTGCGTAGTAGCTAACACCTCGCAACTGGAGA  3141

Query  480   GCGGCGCGGCCACGCCGTAAAACACCCAACTTCTGAATGTTGACCTCGAATCAGGTAGGA  539
             |||||||||||| |||||||||||||||||||||||||||||||||||||||||||||||
Sbjct  3142  GCGGCGCGGCCATGCCGTAAAACACCCAACTTCTGAATGTTGACCTCGAATCAGGTAGGA  3201

Query  540   ATACCCGCTGAACTTAA  556
             |||||||||||||||||
Sbjct  3202  ATACCCGCTGAACTTAA  3218


>NW_025764822.1 Fusarium solani strain FSSC 5 MPI-SDFR-AT-0091 chromosome Unknown 
B0J15scaffold_6, whole genome shotgun sequence
Length=2630185

 Score = 952 bits (515),  Expect = 0.0
 Identities = 544/557 (98%), Gaps = 5/557 (1%)
 Strand=Plus/Plus

Query  1     CAAGGTCTCCGTTGGTGAACCAGCGGAGGGATCATTACCGAGTTATACAACTCATCAACC  60
             ||||||||||||||||||||||||||||||||||||||||||||||||||||||||||||
Sbjct  2666  CAAGGTCTCCGTTGGTGAACCAGCGGAGGGATCATTACCGAGTTATACAACTCATCAACC  2725

Query  61    CTGTGAACATACCTAAAACGTTGCTTCGGCGGGAACAGACGGCCCCGTAAC-ACGGGCCG  119
             ||||||||||||||||||||||||||||||||||||||||||||| ||||| ||||||||
Sbjct  2726  CTGTGAACATACCTAAAACGTTGCTTCGGCGGGAACAGACGGCCCTGTAACAACGGGCCG  2785

Query  120   CCCCCGCCAGAGGACCCCCTAACTCTGTTTCTATTATGTTTCTTCTGAGTAAAACAAGCA  179
             |||||||||||||| ||||||||||||||| ||| |||||| |||||||| |||||||||
Sbjct  2786  CCCCCGCCAGAGGA-CCCCTAACTCTGTTTTTATAATGTTT-TTCTGAGT-AAACAAGCA  2842

Query  180   AATAAATTAAAACTTTCAACAACGGATCTCTTGGCTCTGGCATCGATGAAGAACGCAGCG  239
             ||||||||||||||||||||||||||||||||||||||||||||||||||||||||||||
Sbjct  2843  AATAAATTAAAACTTTCAACAACGGATCTCTTGGCTCTGGCATCGATGAAGAACGCAGCG  2902

Query  240   AAATGCGATAAGTAATGTGAATTGCAGAATTCAGTGAATCATCGAATCTTTGAACGCACA  299
             ||||||||||||||||||||||||||||||||||||||||||||||||||||||||||||
Sbjct  2903  AAATGCGATAAGTAATGTGAATTGCAGAATTCAGTGAATCATCGAATCTTTGAACGCACA  2962

Query  300   TTGCGCCCGCCAGTATTCTGGCGGGCATGCCTGTTCGAGCGTCATTACAACCCTCAGGCC  359
             ||||||||||||||||||||||||||||||||||||||||||||||||||||||||||||
Sbjct  2963  TTGCGCCCGCCAGTATTCTGGCGGGCATGCCTGTTCGAGCGTCATTACAACCCTCAGGCC  3022

Query  360   CCCGGGCCTGGCGTTGGGGATCGGCGAGGCGCCCCCTGCGGGCACACGCCGTCCCCCAAA  419
             |||||||||||||||||||||||||| |  |||||||| |||||||||||||||| ||||
Sbjct  3023  CCCGGGCCTGGCGTTGGGGATCGGCG-GAAGCCCCCTGTGGGCACACGCCGTCCCTCAAA  3081

Query  420   TACAGTGGCGGTCCCGCCGCAGCTTCCATTGCGTAGTAGCTAACACCTCGCAACTGGAGA  479
             ||||||||||||||||||||||||||||||||||||||||||||||||||||||||||||
Sbjct  3082  TACAGTGGCGGTCCCGCCGCAGCTTCCATTGCGTAGTAGCTAACACCTCGCAACTGGAGA  3141

Query  480   GCGGCGCGGCCACGCCGTAAAACACCCAACTTCTGAATGTTGACCTCGAATCAGGTAGGA  539
             |||||||||||| |||||||||||||||||||||||||||||||||||||||||||||||
Sbjct  3142  GCGGCGCGGCCATGCCGTAAAACACCCAACTTCTGAATGTTGACCTCGAATCAGGTAGGA  3201

Query  540   ATACCCGCTGAACTTAA  556
             |||||||||||||||||
Sbjct  3202  ATACCCGCTGAACTTAA  3218


>SSHR01000396.1 Fusarium neocosmosporiellum strain NRRL 22166 F_neocosmosporiellum_22166_contig_0000396, 
whole genome shotgun sequence
Length=8451

 Score = 941 bits (509),  Expect = 0.0
 Identities = 542/557 (97%), Gaps = 6/557 (1%)
 Strand=Plus/Minus

Query  1     CAAGGTCTCCGTTGGTGAACCAGCGGAGGGATCATTACCGAGTTATACAACTCATCAACC  60
             ||||||||||||||||||||||||||||||||||||||||||||||||||||||||||||
Sbjct  5674  CAAGGTCTCCGTTGGTGAACCAGCGGAGGGATCATTACCGAGTTATACAACTCATCAACC  5615

Query  61    C-TGTGAACATACCTAAAACGTTGCTTCGGCGGGAACAGACGGCCCCGTAACACGGGCCG  119
             | ||||||| |||||| |||||||||||||||||||||||||||||||||| ||||||||
Sbjct  5614  CCTGTGAACTTACCTATAACGTTGCTTCGGCGGGAACAGACGGCCCCGTAAAACGGGCCG  5555

Query  120   CCCCCGCCAGAGGACCCCCTAACTCTGTTTCTATTATGTTTCTTCTGAGTAAAACAAGCA  179
             |||||||||||||||||| ||||||||||| ||| |||||| |||||||| |||||||||
Sbjct  5554  CCCCCGCCAGAGGACCCC-TAACTCTGTTTTTATAATGTTT-TTCTGAGT-AAACAAGCA  5498

Query  180   AATAAATTAAAACTTTCAACAACGGATCTCTTGGCTCTGGCATCGATGAAGAACGCAGCG  239
             ||||||||||||||||||||||||||||||||||||||||||||||||||||||||||||
Sbjct  5497  AATAAATTAAAACTTTCAACAACGGATCTCTTGGCTCTGGCATCGATGAAGAACGCAGCG  5438

Query  240   AAATGCGATAAGTAATGTGAATTGCAGAATTCAGTGAATCATCGAATCTTTGAACGCACA  299
             ||||||||||||||||||||||||||||||||||||||||||||||||||||||||||||
Sbjct  5437  AAATGCGATAAGTAATGTGAATTGCAGAATTCAGTGAATCATCGAATCTTTGAACGCACA  5378

Query  300   TTGCGCCCGCCAGTATTCTGGCGGGCATGCCTGTTCGAGCGTCATTACAACCCTCAGGCC  359
             ||||||||||||||||||||||||||||||||||||||||||||||||||||||||||||
Sbjct  5377  TTGCGCCCGCCAGTATTCTGGCGGGCATGCCTGTTCGAGCGTCATTACAACCCTCAGGCC  5318

Query  360   CCCGGGCCTGGCGTTGGGGATCGGCGAGGCGCCCCCTGCGGGCACACGCCGTCCCCCAAA  419
              |||||||||||||||||||||||||  | |||||| | |||||||||||||||||||||
Sbjct  5317  TCCGGGCCTGGCGTTGGGGATCGGCG--GAGCCCCCCGTGGGCACACGCCGTCCCCCAAA  5260

Query  420   TACAGTGGCGGTCCCGCCGCAGCTTCCATTGCGTAGTAGCTAACACCTCGCAACTGGAGA  479
             ||||||||||||||||||||||||||||||||||||||||||||||||||||||||||||
Sbjct  5259  TACAGTGGCGGTCCCGCCGCAGCTTCCATTGCGTAGTAGCTAACACCTCGCAACTGGAGA  5200

Query  480   GCGGCGCGGCCACGCCGTAAAACACCCAACTTCTGAATGTTGACCTCGAATCAGGTAGGA  539
             ||||||||||||||||||||||||||||||||||||||||||||||||||||||||||||
Sbjct  5199  GCGGCGCGGCCACGCCGTAAAACACCCAACTTCTGAATGTTGACCTCGAATCAGGTAGGA  5140

Query  540   ATACCCGCTGAACTTAA  556
             |||||||||||||||||
Sbjct  5139  ATACCCGCTGAACTTAA  5123


>JABCKD010000014.1 Fusarium sp. NRRL 66088 NRRL66088_c0000014, whole genome shotgun 
sequence
Length=8166

 Score = 926 bits (501),  Expect = 0.0
 Identities = 542/560 (97%), Gaps = 10/560 (2%)
 Strand=Plus/Plus

Query  1     CAAGGTCTCCGTTGGTGAACCAGCGGAGGGATCATTACCGAGT-TATACAACTCATCAAC  59
             ||||||||||||||||||||||||||||||||||||||||||| || |||||||||||||
Sbjct  6091  CAAGGTCTCCGTTGGTGAACCAGCGGAGGGATCATTACCGAGTCTA-ACAACTCATCAAC  6149

Query  60    CCTGTGAACATACCTAAAACGTTGCTTCGGCGGGAACAGACGGCCCCGTAACACGGGCCG  119
             ||||||||||||||| ||||||||||||||||||||||||||||||||||||||||||||
Sbjct  6150  CCTGTGAACATACCT-AAACGTTGCTTCGGCGGGAACAGACGGCCCCGTAACACGGGCCG  6208

Query  120   CCCCCGCCAGAGGACCCCCTAACTCTGTTTCTAT--T-ATGTTTCTTCTGAGTAAAACAA  176
             |||||||||||||||||||||||||||| |||||  |  ||||| |||||||| ||||||
Sbjct  6209  CCCCCGCCAGAGGACCCCCTAACTCTGTATCTATAATGTTGTTTTTTCTGAGT-AAACAA  6267

Query  177   GCAAATAAATTAAAACTTTCAACAACGGATCTCTTGGCTCTGGCATCGATGAAGAACGCA  236
             ||||||||||||||||||||||||||||||||||||||||||||||||||||||||||||
Sbjct  6268  GCAAATAAATTAAAACTTTCAACAACGGATCTCTTGGCTCTGGCATCGATGAAGAACGCA  6327

Query  237   GCGAAATGCGATAAGTAATGTGAATTGCAGAATTCAGTGAATCATCGAATCTTTGAACGC  296
             ||||||||||||||||||||||||||||||||||||||||||||||||||||||||||||
Sbjct  6328  GCGAAATGCGATAAGTAATGTGAATTGCAGAATTCAGTGAATCATCGAATCTTTGAACGC  6387

Query  297   ACATTGCGCCCGCCAGTATTCTGGCGGGCATGCCTGTTCGAGCGTCATTACAACCCTCAG  356
             ||||||||||||||||||||||||||||||||||||||||||||||||||||||||||||
Sbjct  6388  ACATTGCGCCCGCCAGTATTCTGGCGGGCATGCCTGTTCGAGCGTCATTACAACCCTCAG  6447

Query  357   GCCCCCGGGCCTGGCGTTGGGGATCGGCGAGGCGCCCCCTGCGGGCACACGCCGTCCCCC  416
             |||||||||||||||||||||||||||||  | |||| |||  |||| ||||||||||||
Sbjct  6448  GCCCCCGGGCCTGGCGTTGGGGATCGGCG--GAGCCCTCTG-TGGCATACGCCGTCCCCC  6504

Query  417   AAATACAGTGGCGGTCCCGCCGCAGCTTCCATTGCGTAGTAGCTAACACCTCGCAACTGG  476
             ||||||||||||||||||||||||||||||||||||||||||||||||||||||||||||
Sbjct  6505  AAATACAGTGGCGGTCCCGCCGCAGCTTCCATTGCGTAGTAGCTAACACCTCGCAACTGG  6564

Query  477   AGAGCGGCGCGGCCACGCCGTAAAACACCCAACTTCTGAATGTTGACCTCGAATCAGGTA  536
             |||||||||||||||||||||||||||||||||||||||| |||||||||||||||||||
Sbjct  6565  AGAGCGGCGCGGCCACGCCGTAAAACACCCAACTTCTGAACGTTGACCTCGAATCAGGTA  6624

Query  537   GGAATACCCGCTGAACTTAA  556
             ||||||||||||||||||||
Sbjct  6625  GGAATACCCGCTGAACTTAA  6644


>JALLKD010000807.1 Fusarium liriodendri strain NRRL 22389 F_liriodendri_22389_contig_0000807, 
whole genome shotgun sequence
Length=1534

 Score = 924 bits (500),  Expect = 0.0
 Identities = 540/558 (97%), Gaps = 7/558 (1%)
 Strand=Plus/Minus

Query  1     CAAGGTCTCCGTTGGTGAACCAGCGGAGGGATCATTACCGAGTTATACAACTCATCAACC  60
             |||||||||||||||||||||||||||||||||||||||||||||| |||||||||||||
Sbjct  1445  CAAGGTCTCCGTTGGTGAACCAGCGGAGGGATCATTACCGAGTTATTCAACTCATCAACC  1386

Query  61    CTGTGAACATACCTAAAACGTTGCTTCGGCGGGAACAGACGGCCCCGTAACACGGGCCGC  120
             ||||||||||||||||| ||||||||||||||||| |||||||||||| | |||||||||
Sbjct  1385  CTGTGAACATACCTAAA-CGTTGCTTCGGCGGGAATAGACGGCCCCGTGAAACGGGCCGC  1327

Query  121   CCCCGCCAGAGGACCCCCTAACTCTGTTTCTATTATGTTTCTTCTGAGTAAAACAAGCAA  180
             ||||||||||||||||  ||||||||||||||| ||||||||||||||||||||||||||
Sbjct  1326  CCCCGCCAGAGGACCC-TTAACTCTGTTTCTATAATGTTTCTTCTGAGTAAAACAAGCAA  1268

Query  181   ATAAATTAAAACTTTCAACAACGGATCTCTTGGCTCTGGCATCGATGAAGAACGCAGCGA  240
             ||||||||||||||||||||||||||||||||||||||||||||||||||||||||||||
Sbjct  1267  ATAAATTAAAACTTTCAACAACGGATCTCTTGGCTCTGGCATCGATGAAGAACGCAGCGA  1208

Query  241   AATGCGATAAGTAATGTGAATTGCAGAATTCAGTGAATCATCGAATCTTTGAACGCACAT  300
             ||||||||||||||||||||||||||||||||||||||||||||||||||||||||||||
Sbjct  1207  AATGCGATAAGTAATGTGAATTGCAGAATTCAGTGAATCATCGAATCTTTGAACGCACAT  1148

Query  301   TGCGCCCGCCAGTATTCTGGCGGGCATGCCTGTTCGAGCGTCATTACAACCCTCAGGCCC  360
             ||||||||||||||||||||||||||||||||||||||||||||||||||||||||||||
Sbjct  1147  TGCGCCCGCCAGTATTCTGGCGGGCATGCCTGTTCGAGCGTCATTACAACCCTCAGGCCC  1088

Query  361   CCGGGCCTGGCGTTGGGGATCGGCGAGGCGCCCCCTGCGGGCACACGCCGTCCCCCAAAT  420
             |||||||||||||||||||||||||  || ||||| | ||||||||||||||||||||||
Sbjct  1087  CCGGGCCTGGCGTTGGGGATCGGCGGAGC-CCCCC-GTGGGCACACGCCGTCCCCCAAAT  1030

Query  421   ACAGTGGCGGTCCCGCCGCAGCTTCCATTGCGTAGTAGCTAACACCTCGCAACTGGAGAG  480
             |||||||||||||||||||||||||||| ||||||||||||||||||||| |||||||||
Sbjct  1029  ACAGTGGCGGTCCCGCCGCAGCTTCCATCGCGTAGTAGCTAACACCTCGCGACTGGAGAG  970

Query  481   CGGCGCGGCCACGCCGTAAAACACCCAACT-T-CTGAATGTTGACCTCGAATCAGGTAGG  538
             |||||||||||||||||||||||||||||| | ||||| |||||||||||||||||||||
Sbjct  969   CGGCGCGGCCACGCCGTAAAACACCCAACTCTTCTGAA-GTTGACCTCGAATCAGGTAGG  911

Query  539   AATACCCGCTGAACTTAA  556
             ||||||||||||||||||
Sbjct  910   AATACCCGCTGAACTTAA  893


>CM046478.1 Fusarium sp. LHS14.1 chromosome 2, whole genome shotgun sequence
Length=4739475

 Score = 915 bits (495),  Expect = 0.0
 Identities = 539/559 (96%), Gaps = 8/559 (1%)
 Strand=Plus/Plus

Query  1     CAAGGTCTCCGTTGGTGAACCAGCGGAGGGATCATTACCGAGTTATACAACTCATCAACC  60
             |||||||||||||||||||||||||||||||||||||||||||||| |||||||||||||
Sbjct  2962  CAAGGTCTCCGTTGGTGAACCAGCGGAGGGATCATTACCGAGTTATTCAACTCATCAACC  3021

Query  61    CTGTGAACATACCTAAAACGTTGCTTCGGCGGGAACAGACGGCCCCGTAACACGGGCCGC  120
             |||||||| ||||| |||||||||||||||||||| |||||||||||||| |||||||||
Sbjct  3022  CTGTGAACCTACCT-AAACGTTGCTTCGGCGGGAATAGACGGCCCCGTAAAACGGGCCGC  3080

Query  121   CCCCGCCAGAGGACCCCCTAACTCTGTTTCTATTA-TGTTTCTTCTGAGTAAAACAAGCA  179
             ||||||||||||| ||| |||||||||||||  || ||||||||||||||||||||||||
Sbjct  3081  CCCCGCCAGAGGA-CCCTTAACTCTGTTTCTTATAGTGTTTCTTCTGAGTAAAACAAGCA  3139

Query  180   AATAAATTAAAACTTTCAACAACGGATCTCTTGGCTCTGGCATCGATGAAGAACGCAGCG  239
             ||||||||||||||||||||||||||||||||||||||||||||||||||||||||||||
Sbjct  3140  AATAAATTAAAACTTTCAACAACGGATCTCTTGGCTCTGGCATCGATGAAGAACGCAGCG  3199

Query  240   AAATGCGATAAGTAATGTGAATTGCAGAATTCAGTGAATCATCGAATCTTTGAACGCACA  299
             ||||||||||||||||||||||||||||||||||||||||||||||||||||||||||||
Sbjct  3200  AAATGCGATAAGTAATGTGAATTGCAGAATTCAGTGAATCATCGAATCTTTGAACGCACA  3259

Query  300   TTGCGCCCGCCAGTATTCTGGCGGGCATGCCTGTTCGAGCGTCATTACAACCCTCAGGCC  359
             ||||||||||||||||||||||||||||||||||||||||||||||||||||||||||||
Sbjct  3260  TTGCGCCCGCCAGTATTCTGGCGGGCATGCCTGTTCGAGCGTCATTACAACCCTCAGGCC  3319

Query  360   CCCGGGCCTGGCGTTGGGGATCGGCGAGGCGCCCCCTGCGGGCACACGCCGTCCCCCAAA  419
             ||||||||||||||||||||||||||  || ||||| | |||||||||||||||||||||
Sbjct  3320  CCCGGGCCTGGCGTTGGGGATCGGCGGAGC-CCCCC-GTGGGCACACGCCGTCCCCCAAA  3377

Query  420   TACAGTGGCGGTCCCGCCGCAGCTTCCATTGCGTAGTAGCTAACACCTCGCAACTGGAGA  479
             ||||||||||||||||||||||||||||| ||||||||||||||||||||| ||||||||
Sbjct  3378  TACAGTGGCGGTCCCGCCGCAGCTTCCATCGCGTAGTAGCTAACACCTCGCGACTGGAGA  3437

Query  480   GCGGCGCGGCCACGCCGTAAAACACCCAACT-T-CTGAATGTTGACCTCGAATCAGGTAG  537
             ||||||||||||||||||||||||||||||| | ||||| ||||||||||||||||||||
Sbjct  3438  GCGGCGCGGCCACGCCGTAAAACACCCAACTCTTCTGAA-GTTGACCTCGAATCAGGTAG  3496

Query  538   GAATACCCGCTGAACTTAA  556
             |||||||||||||||||||
Sbjct  3497  GAATACCCGCTGAACTTAA  3515


 Score = 915 bits (495),  Expect = 0.0
 Identities = 539/559 (96%), Gaps = 8/559 (1%)
 Strand=Plus/Plus

Query  1      CAAGGTCTCCGTTGGTGAACCAGCGGAGGGATCATTACCGAGTTATACAACTCATCAACC  60
              |||||||||||||||||||||||||||||||||||||||||||||| |||||||||||||
Sbjct  11370  CAAGGTCTCCGTTGGTGAACCAGCGGAGGGATCATTACCGAGTTATTCAACTCATCAACC  11429

Query  61     CTGTGAACATACCTAAAACGTTGCTTCGGCGGGAACAGACGGCCCCGTAACACGGGCCGC  120
              |||||||| ||||| |||||||||||||||||||| |||||||||||||| |||||||||
Sbjct  11430  CTGTGAACCTACCT-AAACGTTGCTTCGGCGGGAATAGACGGCCCCGTAAAACGGGCCGC  11488

Query  121    CCCCGCCAGAGGACCCCCTAACTCTGTTTCTATTA-TGTTTCTTCTGAGTAAAACAAGCA  179
              ||||||||||||| ||| |||||||||||||  || ||||||||||||||||||||||||
Sbjct  11489  CCCCGCCAGAGGA-CCCTTAACTCTGTTTCTTATAGTGTTTCTTCTGAGTAAAACAAGCA  11547

Query  180    AATAAATTAAAACTTTCAACAACGGATCTCTTGGCTCTGGCATCGATGAAGAACGCAGCG  239
              ||||||||||||||||||||||||||||||||||||||||||||||||||||||||||||
Sbjct  11548  AATAAATTAAAACTTTCAACAACGGATCTCTTGGCTCTGGCATCGATGAAGAACGCAGCG  11607

Query  240    AAATGCGATAAGTAATGTGAATTGCAGAATTCAGTGAATCATCGAATCTTTGAACGCACA  299
              ||||||||||||||||||||||||||||||||||||||||||||||||||||||||||||
Sbjct  11608  AAATGCGATAAGTAATGTGAATTGCAGAATTCAGTGAATCATCGAATCTTTGAACGCACA  11667

Query  300    TTGCGCCCGCCAGTATTCTGGCGGGCATGCCTGTTCGAGCGTCATTACAACCCTCAGGCC  359
              ||||||||||||||||||||||||||||||||||||||||||||||||||||||||||||
Sbjct  11668  TTGCGCCCGCCAGTATTCTGGCGGGCATGCCTGTTCGAGCGTCATTACAACCCTCAGGCC  11727

Query  360    CCCGGGCCTGGCGTTGGGGATCGGCGAGGCGCCCCCTGCGGGCACACGCCGTCCCCCAAA  419
              ||||||||||||||||||||||||||  || ||||| | |||||||||||||||||||||
Sbjct  11728  CCCGGGCCTGGCGTTGGGGATCGGCGGAGC-CCCCC-GTGGGCACACGCCGTCCCCCAAA  11785

Query  420    TACAGTGGCGGTCCCGCCGCAGCTTCCATTGCGTAGTAGCTAACACCTCGCAACTGGAGA  479
              ||||||||||||||||||||||||||||| ||||||||||||||||||||| ||||||||
Sbjct  11786  TACAGTGGCGGTCCCGCCGCAGCTTCCATCGCGTAGTAGCTAACACCTCGCGACTGGAGA  11845

Query  480    GCGGCGCGGCCACGCCGTAAAACACCCAACT-T-CTGAATGTTGACCTCGAATCAGGTAG  537
              ||||||||||||||||||||||||||||||| | ||||| ||||||||||||||||||||
Sbjct  11846  GCGGCGCGGCCACGCCGTAAAACACCCAACTCTTCTGAA-GTTGACCTCGAATCAGGTAG  11904

Query  538    GAATACCCGCTGAACTTAA  556
              |||||||||||||||||||
Sbjct  11905  GAATACCCGCTGAACTTAA  11923


 Score = 915 bits (495),  Expect = 0.0
 Identities = 539/559 (96%), Gaps = 8/559 (1%)
 Strand=Plus/Plus

Query  1      CAAGGTCTCCGTTGGTGAACCAGCGGAGGGATCATTACCGAGTTATACAACTCATCAACC  60
              |||||||||||||||||||||||||||||||||||||||||||||| |||||||||||||
Sbjct  19785  CAAGGTCTCCGTTGGTGAACCAGCGGAGGGATCATTACCGAGTTATTCAACTCATCAACC  19844

Query  61     CTGTGAACATACCTAAAACGTTGCTTCGGCGGGAACAGACGGCCCCGTAACACGGGCCGC  120
              |||||||| ||||| |||||||||||||||||||| |||||||||||||| |||||||||
Sbjct  19845  CTGTGAACCTACCT-AAACGTTGCTTCGGCGGGAATAGACGGCCCCGTAAAACGGGCCGC  19903

Query  121    CCCCGCCAGAGGACCCCCTAACTCTGTTTCTATTA-TGTTTCTTCTGAGTAAAACAAGCA  179
              ||||||||||||| ||| |||||||||||||  || ||||||||||||||||||||||||
Sbjct  19904  CCCCGCCAGAGGA-CCCTTAACTCTGTTTCTTATAGTGTTTCTTCTGAGTAAAACAAGCA  19962

Query  180    AATAAATTAAAACTTTCAACAACGGATCTCTTGGCTCTGGCATCGATGAAGAACGCAGCG  239
              ||||||||||||||||||||||||||||||||||||||||||||||||||||||||||||
Sbjct  19963  AATAAATTAAAACTTTCAACAACGGATCTCTTGGCTCTGGCATCGATGAAGAACGCAGCG  20022

Query  240    AAATGCGATAAGTAATGTGAATTGCAGAATTCAGTGAATCATCGAATCTTTGAACGCACA  299
              ||||||||||||||||||||||||||||||||||||||||||||||||||||||||||||
Sbjct  20023  AAATGCGATAAGTAATGTGAATTGCAGAATTCAGTGAATCATCGAATCTTTGAACGCACA  20082

Query  300    TTGCGCCCGCCAGTATTCTGGCGGGCATGCCTGTTCGAGCGTCATTACAACCCTCAGGCC  359
              ||||||||||||||||||||||||||||||||||||||||||||||||||||||||||||
Sbjct  20083  TTGCGCCCGCCAGTATTCTGGCGGGCATGCCTGTTCGAGCGTCATTACAACCCTCAGGCC  20142

Query  360    CCCGGGCCTGGCGTTGGGGATCGGCGAGGCGCCCCCTGCGGGCACACGCCGTCCCCCAAA  419
              ||||||||||||||||||||||||||  || ||||| | |||||||||||||||||||||
Sbjct  20143  CCCGGGCCTGGCGTTGGGGATCGGCGGAGC-CCCCC-GTGGGCACACGCCGTCCCCCAAA  20200

Query  420    TACAGTGGCGGTCCCGCCGCAGCTTCCATTGCGTAGTAGCTAACACCTCGCAACTGGAGA  479
              ||||||||||||||||||||||||||||| ||||||||||||||||||||| ||||||||
Sbjct  20201  TACAGTGGCGGTCCCGCCGCAGCTTCCATCGCGTAGTAGCTAACACCTCGCGACTGGAGA  20260

Query  480    GCGGCGCGGCCACGCCGTAAAACACCCAACT-T-CTGAATGTTGACCTCGAATCAGGTAG  537
              ||||||||||||||||||||||||||||||| | ||||| ||||||||||||||||||||
Sbjct  20261  GCGGCGCGGCCACGCCGTAAAACACCCAACTCTTCTGAA-GTTGACCTCGAATCAGGTAG  20319

Query  538    GAATACCCGCTGAACTTAA  556
              |||||||||||||||||||
Sbjct  20320  GAATACCCGCTGAACTTAA  20338


 Score = 915 bits (495),  Expect = 0.0
 Identities = 539/559 (96%), Gaps = 8/559 (1%)
 Strand=Plus/Plus

Query  1      CAAGGTCTCCGTTGGTGAACCAGCGGAGGGATCATTACCGAGTTATACAACTCATCAACC  60
              |||||||||||||||||||||||||||||||||||||||||||||| |||||||||||||
Sbjct  28201  CAAGGTCTCCGTTGGTGAACCAGCGGAGGGATCATTACCGAGTTATTCAACTCATCAACC  28260

Query  61     CTGTGAACATACCTAAAACGTTGCTTCGGCGGGAACAGACGGCCCCGTAACACGGGCCGC  120
              |||||||| ||||| |||||||||||||||||||| |||||||||||||| |||||||||
Sbjct  28261  CTGTGAACCTACCT-AAACGTTGCTTCGGCGGGAATAGACGGCCCCGTAAAACGGGCCGC  28319

Query  121    CCCCGCCAGAGGACCCCCTAACTCTGTTTCTATTA-TGTTTCTTCTGAGTAAAACAAGCA  179
              ||||||||||||| ||| |||||||||||||  || ||||||||||||||||||||||||
Sbjct  28320  CCCCGCCAGAGGA-CCCTTAACTCTGTTTCTTATAGTGTTTCTTCTGAGTAAAACAAGCA  28378

Query  180    AATAAATTAAAACTTTCAACAACGGATCTCTTGGCTCTGGCATCGATGAAGAACGCAGCG  239
              ||||||||||||||||||||||||||||||||||||||||||||||||||||||||||||
Sbjct  28379  AATAAATTAAAACTTTCAACAACGGATCTCTTGGCTCTGGCATCGATGAAGAACGCAGCG  28438

Query  240    AAATGCGATAAGTAATGTGAATTGCAGAATTCAGTGAATCATCGAATCTTTGAACGCACA  299
              ||||||||||||||||||||||||||||||||||||||||||||||||||||||||||||
Sbjct  28439  AAATGCGATAAGTAATGTGAATTGCAGAATTCAGTGAATCATCGAATCTTTGAACGCACA  28498

Query  300    TTGCGCCCGCCAGTATTCTGGCGGGCATGCCTGTTCGAGCGTCATTACAACCCTCAGGCC  359
              ||||||||||||||||||||||||||||||||||||||||||||||||||||||||||||
Sbjct  28499  TTGCGCCCGCCAGTATTCTGGCGGGCATGCCTGTTCGAGCGTCATTACAACCCTCAGGCC  28558

Query  360    CCCGGGCCTGGCGTTGGGGATCGGCGAGGCGCCCCCTGCGGGCACACGCCGTCCCCCAAA  419
              ||||||||||||||||||||||||||  || ||||| | |||||||||||||||||||||
Sbjct  28559  CCCGGGCCTGGCGTTGGGGATCGGCGGAGC-CCCCC-GTGGGCACACGCCGTCCCCCAAA  28616

Query  420    TACAGTGGCGGTCCCGCCGCAGCTTCCATTGCGTAGTAGCTAACACCTCGCAACTGGAGA  479
              ||||||||||||||||||||||||||||| ||||||||||||||||||||| ||||||||
Sbjct  28617  TACAGTGGCGGTCCCGCCGCAGCTTCCATCGCGTAGTAGCTAACACCTCGCGACTGGAGA  28676

Query  480    GCGGCGCGGCCACGCCGTAAAACACCCAACT-T-CTGAATGTTGACCTCGAATCAGGTAG  537
              ||||||||||||||||||||||||||||||| | ||||| ||||||||||||||||||||
Sbjct  28677  GCGGCGCGGCCACGCCGTAAAACACCCAACTCTTCTGAA-GTTGACCTCGAATCAGGTAG  28735

Query  538    GAATACCCGCTGAACTTAA  556
              |||||||||||||||||||
Sbjct  28736  GAATACCCGCTGAACTTAA  28754


 Score = 915 bits (495),  Expect = 0.0
 Identities = 539/559 (96%), Gaps = 8/559 (1%)
 Strand=Plus/Plus

Query  1      CAAGGTCTCCGTTGGTGAACCAGCGGAGGGATCATTACCGAGTTATACAACTCATCAACC  60
              |||||||||||||||||||||||||||||||||||||||||||||| |||||||||||||
Sbjct  36620  CAAGGTCTCCGTTGGTGAACCAGCGGAGGGATCATTACCGAGTTATTCAACTCATCAACC  36679

Query  61     CTGTGAACATACCTAAAACGTTGCTTCGGCGGGAACAGACGGCCCCGTAACACGGGCCGC  120
              |||||||| ||||| |||||||||||||||||||| |||||||||||||| |||||||||
Sbjct  36680  CTGTGAACCTACCT-AAACGTTGCTTCGGCGGGAATAGACGGCCCCGTAAAACGGGCCGC  36738

Query  121    CCCCGCCAGAGGACCCCCTAACTCTGTTTCTATTA-TGTTTCTTCTGAGTAAAACAAGCA  179
              ||||||||||||| ||| |||||||||||||  || ||||||||||||||||||||||||
Sbjct  36739  CCCCGCCAGAGGA-CCCTTAACTCTGTTTCTTATAGTGTTTCTTCTGAGTAAAACAAGCA  36797

Query  180    AATAAATTAAAACTTTCAACAACGGATCTCTTGGCTCTGGCATCGATGAAGAACGCAGCG  239
              ||||||||||||||||||||||||||||||||||||||||||||||||||||||||||||
Sbjct  36798  AATAAATTAAAACTTTCAACAACGGATCTCTTGGCTCTGGCATCGATGAAGAACGCAGCG  36857

Query  240    AAATGCGATAAGTAATGTGAATTGCAGAATTCAGTGAATCATCGAATCTTTGAACGCACA  299
              ||||||||||||||||||||||||||||||||||||||||||||||||||||||||||||
Sbjct  36858  AAATGCGATAAGTAATGTGAATTGCAGAATTCAGTGAATCATCGAATCTTTGAACGCACA  36917

Query  300    TTGCGCCCGCCAGTATTCTGGCGGGCATGCCTGTTCGAGCGTCATTACAACCCTCAGGCC  359
              ||||||||||||||||||||||||||||||||||||||||||||||||||||||||||||
Sbjct  36918  TTGCGCCCGCCAGTATTCTGGCGGGCATGCCTGTTCGAGCGTCATTACAACCCTCAGGCC  36977

Query  360    CCCGGGCCTGGCGTTGGGGATCGGCGAGGCGCCCCCTGCGGGCACACGCCGTCCCCCAAA  419
              ||||||||||||||||||||||||||  || ||||| | |||||||||||||||||||||
Sbjct  36978  CCCGGGCCTGGCGTTGGGGATCGGCGGAGC-CCCCC-GTGGGCACACGCCGTCCCCCAAA  37035

Query  420    TACAGTGGCGGTCCCGCCGCAGCTTCCATTGCGTAGTAGCTAACACCTCGCAACTGGAGA  479
              ||||||||||||||||||||||||||||| ||||||||||||||||||||| ||||||||
Sbjct  37036  TACAGTGGCGGTCCCGCCGCAGCTTCCATCGCGTAGTAGCTAACACCTCGCGACTGGAGA  37095

Query  480    GCGGCGCGGCCACGCCGTAAAACACCCAACT-T-CTGAATGTTGACCTCGAATCAGGTAG  537
              ||||||||||||||||||||||||||||||| | ||||| ||||||||||||||||||||
Sbjct  37096  GCGGCGCGGCCACGCCGTAAAACACCCAACTCTTCTGAA-GTTGACCTCGAATCAGGTAG  37154

Query  538    GAATACCCGCTGAACTTAA  556
              |||||||||||||||||||
Sbjct  37155  GAATACCCGCTGAACTTAA  37173


 Score = 915 bits (495),  Expect = 0.0
 Identities = 539/559 (96%), Gaps = 8/559 (1%)
 Strand=Plus/Plus

Query  1      CAAGGTCTCCGTTGGTGAACCAGCGGAGGGATCATTACCGAGTTATACAACTCATCAACC  60
              |||||||||||||||||||||||||||||||||||||||||||||| |||||||||||||
Sbjct  45036  CAAGGTCTCCGTTGGTGAACCAGCGGAGGGATCATTACCGAGTTATTCAACTCATCAACC  45095

Query  61     CTGTGAACATACCTAAAACGTTGCTTCGGCGGGAACAGACGGCCCCGTAACACGGGCCGC  120
              |||||||| ||||| |||||||||||||||||||| |||||||||||||| |||||||||
Sbjct  45096  CTGTGAACCTACCT-AAACGTTGCTTCGGCGGGAATAGACGGCCCCGTAAAACGGGCCGC  45154

Query  121    CCCCGCCAGAGGACCCCCTAACTCTGTTTCTATTA-TGTTTCTTCTGAGTAAAACAAGCA  179
              ||||||||||||| ||| |||||||||||||  || ||||||||||||||||||||||||
Sbjct  45155  CCCCGCCAGAGGA-CCCTTAACTCTGTTTCTTATAGTGTTTCTTCTGAGTAAAACAAGCA  45213

Query  180    AATAAATTAAAACTTTCAACAACGGATCTCTTGGCTCTGGCATCGATGAAGAACGCAGCG  239
              ||||||||||||||||||||||||||||||||||||||||||||||||||||||||||||
Sbjct  45214  AATAAATTAAAACTTTCAACAACGGATCTCTTGGCTCTGGCATCGATGAAGAACGCAGCG  45273

Query  240    AAATGCGATAAGTAATGTGAATTGCAGAATTCAGTGAATCATCGAATCTTTGAACGCACA  299
              ||||||||||||||||||||||||||||||||||||||||||||||||||||||||||||
Sbjct  45274  AAATGCGATAAGTAATGTGAATTGCAGAATTCAGTGAATCATCGAATCTTTGAACGCACA  45333

Query  300    TTGCGCCCGCCAGTATTCTGGCGGGCATGCCTGTTCGAGCGTCATTACAACCCTCAGGCC  359
              ||||||||||||||||||||||||||||||||||||||||||||||||||||||||||||
Sbjct  45334  TTGCGCCCGCCAGTATTCTGGCGGGCATGCCTGTTCGAGCGTCATTACAACCCTCAGGCC  45393

Query  360    CCCGGGCCTGGCGTTGGGGATCGGCGAGGCGCCCCCTGCGGGCACACGCCGTCCCCCAAA  419
              ||||||||||||||||||||||||||  || ||||| | |||||||||||||||||||||
Sbjct  45394  CCCGGGCCTGGCGTTGGGGATCGGCGGAGC-CCCCC-GTGGGCACACGCCGTCCCCCAAA  45451

Query  420    TACAGTGGCGGTCCCGCCGCAGCTTCCATTGCGTAGTAGCTAACACCTCGCAACTGGAGA  479
              ||||||||||||||||||||||||||||| ||||||||||||||||||||| ||||||||
Sbjct  45452  TACAGTGGCGGTCCCGCCGCAGCTTCCATCGCGTAGTAGCTAACACCTCGCGACTGGAGA  45511

Query  480    GCGGCGCGGCCACGCCGTAAAACACCCAACT-T-CTGAATGTTGACCTCGAATCAGGTAG  537
              ||||||||||||||||||||||||||||||| | ||||| ||||||||||||||||||||
Sbjct  45512  GCGGCGCGGCCACGCCGTAAAACACCCAACTCTTCTGAA-GTTGACCTCGAATCAGGTAG  45570

Query  538    GAATACCCGCTGAACTTAA  556
              |||||||||||||||||||
Sbjct  45571  GAATACCCGCTGAACTTAA  45589


>JAANQP010000010.1 Fusarium protoensiforme strain NRRL 22178 NRRL22178_c0000010, 
whole genome shotgun sequence
Length=8676

 Score = 832 bits (450),  Expect = 0.0
 Identities = 525/559 (94%), Gaps = 13/559 (2%)
 Strand=Plus/Minus

Query  1     CAAGGTCTCCGTTGGTGAACCAGCGGAGGGATCATTACCGAGTTATACAACTCATCAACC  60
             |||||||||||||||||||||||||||||||||||||||||||| | |||||||||||||
Sbjct  4542  CAAGGTCTCCGTTGGTGAACCAGCGGAGGGATCATTACCGAGTT-TTCAACTCATCAACC  4484

Query  61    C-TGTGAACATACCTA--AAACGTTGCTTCGGCGGGAACAGACGGCCCCGTAACACGGGC  117
             | ||||||| |   ||   ||||||||||||||||||||||| |||||||||| ||||||
Sbjct  4483  CCTGTGAAC-TTTTTACCCAACGTTGCTTCGGCGGGAACAGATGGCCCCGTAAAACGGGC  4425

Query  118   CGCCCCCGCCAGAGGACCCCCTAACTCTGTTTCTATTATGTTTCTTCTGAGTAAAACAAG  177
             | ||||||||||||||||||||||||||||||||  ||||||| ||||||||||||||||
Sbjct  4424  CACCCCCGCCAGAGGACCCCCTAACTCTGTTTCTTATATGTTT-TTCTGAGTAAAACAAG  4366

Query  178   CAAATAAATTAAAACTTTCAACAACGGATCTCTTGGCTCTGGCATCGATGAAGAACGCAG  237
             ||||||  | ||||||||||||||||||||||||||||||||||||||||||||||||||
Sbjct  4365  CAAATA--TCAAAACTTTCAACAACGGATCTCTTGGCTCTGGCATCGATGAAGAACGCAG  4308

Query  238   CGAAATGCGATAAGTAATGTGAATTGCAGAATTCAGTGAATCATCGAATCTTTGAACGCA  297
             ||||||||||||||||||||||||||||||||||||||||||||||||||||||||||||
Sbjct  4307  CGAAATGCGATAAGTAATGTGAATTGCAGAATTCAGTGAATCATCGAATCTTTGAACGCA  4248

Query  298   CATTGCGCCCGCCAGTATTCTGGCGGGCATGCCTGTTCGAGCGTCATTACAACCCTCAGG  357
             ||||||||||||||||||||||||||||||||||||||||||||||||||||||||||||
Sbjct  4247  CATTGCGCCCGCCAGTATTCTGGCGGGCATGCCTGTTCGAGCGTCATTACAACCCTCAGG  4188

Query  358   CCCCCGGGCCTGGCGTTGGGGATCGGCGAGGCGCCCCCTGCGGGCACACGCCGTCCCCCA  417
             |||||||||||||||||||||||||||| |  |||| |||| |||||||||||||||| |
Sbjct  4187  CCCCCGGGCCTGGCGTTGGGGATCGGCG-GA-GCCCTCTGC-GGCACACGCCGTCCCCTA  4131

Query  418   AATACAGTGGCGGTCCCGCCGCAGCTTCCATTGCGTAGTAGCTAACACCTCGCAACTGGA  477
             |||||||||||||||||||||||||||||| ||||||||| |||||    ||||||||||
Sbjct  4130  AATACAGTGGCGGTCCCGCCGCAGCTTCCAATGCGTAGTACCTAACGA--CGCAACTGGA  4073

Query  478   GAGCGGCGCGGCCACGCCGTAAAACACCCAACTTCTGAATGTTGACCTCGAATCAGGTAG  537
             |||||||||||||||||||||||||||||||||| | || ||||||||||||||||||||
Sbjct  4072  GAGCGGCGCGGCCACGCCGTAAAACACCCAACTTTTAAACGTTGACCTCGAATCAGGTAG  4013

Query  538   GAATACCCGCTGAACTTAA  556
             |||||||||||||||||||
Sbjct  4012  GAATACCCGCTGAACTTAA  3994


>JAJHJD010000037.1 Fusarium virguliforme strain FV201 000036F, whole genome shotgun 
sequence
Length=18528

 Score = 828 bits (448),  Expect = 0.0
 Identities = 524/560 (94%), Gaps = 8/560 (1%)
 Strand=Plus/Plus

Query  1     CAAGGTCTCCGTTGGTGAACCAGCGGAGGGATCATTACCGAGTTATACAACTCATCAA-C  59
             |||||||||||||||||||||||||||||||||||||||||||||||||||||   || |
Sbjct  8418  CAAGGTCTCCGTTGGTGAACCAGCGGAGGGATCATTACCGAGTTATACAACTCCCAAACC  8477

Query  60    CCTGTGAACATACCTAAAACGTTGCTTCGGCGGG-AACAGACGGCCCCGTAACACGGGCC  118
             ||||||||| |||||| ||||||||||||||||| ||| ||||||||||||| |||||||
Sbjct  8478  CCTGTGAACTTACCTATAACGTTGCTTCGGCGGGAAACCGACGGCCCCGTAAGACGGGCC  8537

Query  119   GCCCCCGCCAGAGGACCCCCTAACTCTGTTTCTATTATGTTTCTTCTGAGTAAAACAAGC  178
             |||||||||||||||||||||||||||  || |||  |||||| |||||||| |||||||
Sbjct  8538  GCCCCCGCCAGAGGACCCCCTAACTCTTGTTATATCCTGTTTC-TCTGAGTACAACAAGC  8596

Query  179   AAATAAATTAAAACTTTCAACAACGGATCTCTTGGCTCTGGCATCGATGAAGAACGCAGC  238
             ||||||||||||||||||||||||||||||||||||||||||||||||||||||||||||
Sbjct  8597  AAATAAATTAAAACTTTCAACAACGGATCTCTTGGCTCTGGCATCGATGAAGAACGCAGC  8656

Query  239   GAAATGCGATAAGTAATGTGAATTGCAGAATTCAGTGAATCATCGAATCTTTGAACGCAC  298
             |||| ||||||||||||||||||||||||||| |||||||||||||||||||||||||||
Sbjct  8657  GAAACGCGATAAGTAATGTGAATTGCAGAATTTAGTGAATCATCGAATCTTTGAACGCAC  8716

Query  299   ATTGCGCCCGCCAGTATTCTGGCGGGCATGCCTGTTCGAGCGTCATTACAACCCTCAGGC  358
             ||||||||||||||||||||||||||||||||||| ||||||||||||||||||||||||
Sbjct  8717  ATTGCGCCCGCCAGTATTCTGGCGGGCATGCCTGTCCGAGCGTCATTACAACCCTCAGGC  8776

Query  359   CCCCGGGCCTGGCGTTGGGGATCGGCGAGGCGCCCCCTGCGGGCACACGCCGTCCCCCAA  418
             |||||||||||| |||||||||||||| |  |||| | | ||||||||||||||||||||
Sbjct  8777  CCCCGGGCCTGGTGTTGGGGATCGGCG-GA-GCCCTCCG-GGGCACACGCCGTCCCCCAA  8833

Query  419   ATACAGTGGCGGTCCCGCCGCAGCTTCCATTGCGTAGTAGCTAACACCTCGCAACTGGAG  478
             || ||||||||||| ||| ||||| |||||||||||||||||||||||||||||||||| 
Sbjct  8834  ATTCAGTGGCGGTCTCGCTGCAGCCTCCATTGCGTAGTAGCTAACACCTCGCAACTGGAA  8893

Query  479   AGCGGCGCGGCCACGCCGTAAAACA--CCCAACTTCTGAATGTTGACCTCGAATCAGGTA  536
              |||||||||||||||||||||||   |||||||||||||||||||||||| ||||||||
Sbjct  8894  GGCGGCGCGGCCACGCCGTAAAACCCCCCCAACTTCTGAATGTTGACCTCGGATCAGGTA  8953

Query  537   GGAATACCCGCTGAACTTAA  556
             ||||||||||||||||||||
Sbjct  8954  GGAATACCCGCTGAACTTAA  8973


 Score = 828 bits (448),  Expect = 0.0
 Identities = 524/560 (94%), Gaps = 8/560 (1%)
 Strand=Plus/Plus

Query  1      CAAGGTCTCCGTTGGTGAACCAGCGGAGGGATCATTACCGAGTTATACAACTCATCAA-C  59
              |||||||||||||||||||||||||||||||||||||||||||||||||||||   || |
Sbjct  16767  CAAGGTCTCCGTTGGTGAACCAGCGGAGGGATCATTACCGAGTTATACAACTCCCAAACC  16826

Query  60     CCTGTGAACATACCTAAAACGTTGCTTCGGCGGG-AACAGACGGCCCCGTAACACGGGCC  118
              ||||||||| |||||| ||||||||||||||||| ||| ||||||||||||| |||||||
Sbjct  16827  CCTGTGAACTTACCTATAACGTTGCTTCGGCGGGAAACCGACGGCCCCGTAAGACGGGCC  16886

Query  119    GCCCCCGCCAGAGGACCCCCTAACTCTGTTTCTATTATGTTTCTTCTGAGTAAAACAAGC  178
              |||||||||||||||||||||||||||  || |||  |||||| |||||||| |||||||
Sbjct  16887  GCCCCCGCCAGAGGACCCCCTAACTCTTGTTATATCCTGTTTC-TCTGAGTACAACAAGC  16945

Query  179    AAATAAATTAAAACTTTCAACAACGGATCTCTTGGCTCTGGCATCGATGAAGAACGCAGC  238
              ||||||||||||||||||||||||||||||||||||||||||||||||||||||||||||
Sbjct  16946  AAATAAATTAAAACTTTCAACAACGGATCTCTTGGCTCTGGCATCGATGAAGAACGCAGC  17005

Query  239    GAAATGCGATAAGTAATGTGAATTGCAGAATTCAGTGAATCATCGAATCTTTGAACGCAC  298
              |||| ||||||||||||||||||||||||||| |||||||||||||||||||||||||||
Sbjct  17006  GAAACGCGATAAGTAATGTGAATTGCAGAATTTAGTGAATCATCGAATCTTTGAACGCAC  17065

Query  299    ATTGCGCCCGCCAGTATTCTGGCGGGCATGCCTGTTCGAGCGTCATTACAACCCTCAGGC  358
              ||||||||||||||||||||||||||||||||||| ||||||||||||||||||||||||
Sbjct  17066  ATTGCGCCCGCCAGTATTCTGGCGGGCATGCCTGTCCGAGCGTCATTACAACCCTCAGGC  17125

Query  359    CCCCGGGCCTGGCGTTGGGGATCGGCGAGGCGCCCCCTGCGGGCACACGCCGTCCCCCAA  418
              |||||||||||| |||||||||||||| |  |||| | | ||||||||||||||||||||
Sbjct  17126  CCCCGGGCCTGGTGTTGGGGATCGGCG-GA-GCCCTCCG-GGGCACACGCCGTCCCCCAA  17182

Query  419    ATACAGTGGCGGTCCCGCCGCAGCTTCCATTGCGTAGTAGCTAACACCTCGCAACTGGAG  478
              || ||||||||||| ||| ||||| |||||||||||||||||||||||||||||||||| 
Sbjct  17183  ATTCAGTGGCGGTCTCGCTGCAGCCTCCATTGCGTAGTAGCTAACACCTCGCAACTGGAA  17242

Query  479    AGCGGCGCGGCCACGCCGTAAAACA--CCCAACTTCTGAATGTTGACCTCGAATCAGGTA  536
               |||||||||||||||||||||||   |||||||||||||||||||||||| ||||||||
Sbjct  17243  GGCGGCGCGGCCACGCCGTAAAACCCCCCCAACTTCTGAATGTTGACCTCGGATCAGGTA  17302

Query  537    GGAATACCCGCTGAACTTAA  556
              ||||||||||||||||||||
Sbjct  17303  GGAATACCCGCTGAACTTAA  17322


 Score = 808 bits (437),  Expect = 0.0
 Identities = 521/560 (93%), Gaps = 11/560 (2%)
 Strand=Plus/Plus

Query  1    CAAGGTCTCCGTTGGTGAACCAGCGGAGGGATCATTACCGAGTTATACAACTCATCAA-C  59
            |||||||||||||||||||||||||||||||||||||||||||||||||||||   || |
Sbjct  69   CAAGGTCTCCGTTGGTGAACCAGCGGAGGGATCATTACCGAGTTATACAACTCCCAAACC  128

Query  60   CCTGTGAACATACCTAAAACGTTGCTTCGGCGGG-AACAGACGGCCCCGTAACACGGGCC  118
            ||||||||| |||||| ||||||||||||||||| ||| ||||||||||||| |||||||
Sbjct  129  CCTGTGAACTTACCTATAACGTTGCTTCGGCGGGAAACCGACGGCCCCGTAAGACGGGCC  188

Query  119  GCCCCCGCCAGAGGACCCCCTAACTCTGTTTCTATTATGTTTCTTCTGAGTAAAACAAGC  178
            |||||||||||||||||||||||||||  || |||  |||||| |||||||| |||||||
Sbjct  189  GCCCCCGCCAGAGGACCCCCTAACTCTTGTTATATCCTGTTTC-TCTGAGTACAACAAGC  247

Query  179  AAATAAATTAAAACTTTCAACAACGGATCTCTTGGCTCTGGCATCGATGAAGAACGCAGC  238
            |||||||||||||||||||  |||||||||||||||||||||||||||||||||||||||
Sbjct  248  AAATAAATTAAAACTTTCA--AACGGATCTCTTGGCTCTGGCATCGATGAAGAACGCAGC  305

Query  239  GAAATGCGATAAGTAATGTGAATTGCAGAATTCAGTGAATCATCGAATCTTTGAACGCAC  298
            |||| ||||||||||||||||||||||||||| |||||||||||||||||||||||||||
Sbjct  306  GAAACGCGATAAGTAATGTGAATTGCAGAATTTAGTGAATCATCGAATCTTTGAACGCAC  365

Query  299  ATTGCGCCCGCCAGTATTCTGGCGGGCATGCCTGTTCGAGCGTCATTACAACCCTCAGGC  358
            ||||||||||||||||||||||||||||||||||| ||||||||||||||||||||||| 
Sbjct  366  ATTGCGCCCGCCAGTATTCTGGCGGGCATGCCTGTCCGAGCGTCATTACAACCCTCAGG-  424

Query  359  CCCCGGGCCTGGCGTTGGGGATCGGCGAGGCGCCCCCTGCGGGCACACGCCGTCCCCCAA  418
            |||||||||||| |||||||||||||| |  |||| | | ||||||||||||||||||||
Sbjct  425  CCCCGGGCCTGGTGTTGGGGATCGGCG-GA-GCCCTCCG-GGGCACACGCCGTCCCCCAA  481

Query  419  ATACAGTGGCGGTCCCGCCGCAGCTTCCATTGCGTAGTAGCTAACACCTCGCAACTGGAG  478
            || ||||||||||| ||| ||||| |||||||||||||||||||||||||||||||||| 
Sbjct  482  ATTCAGTGGCGGTCTCGCTGCAGCCTCCATTGCGTAGTAGCTAACACCTCGCAACTGGAA  541

Query  479  AGCGGCGCGGCCACGCCGTAAAACA-CCCAACTTCTGAATGTTGACCTCGAATC-AGGTA  536
             |||||||||||||||||||||||  |||||||||||||||||||||||| ||| |||||
Sbjct  542  GGCGGCGCGGCCACGCCGTAAAACCCCCCAACTTCTGAATGTTGACCTCGGATCAAGGTA  601

Query  537  GGAATACCCGCTGAACTTAA  556
            ||||||||||||||||||||
Sbjct  602  GGAATACCCGCTGAACTTAA  621


>JABFEX010000024.1 Fusarium illudens strain NRRL 22090 NRRL22090_c0000024, whole 
genome shotgun sequence
Length=10382

 Score = 828 bits (448),  Expect = 0.0
 Identities = 524/560 (94%), Gaps = 8/560 (1%)
 Strand=Plus/Plus

Query  1     CAAGGTCTCCGTTGGTGAACCAGCGGAGGGATCATTACCGAGTTATACAACTCATCAA-C  59
             |||||||||||||||||||||||||||||||||||||||||||| ||||||||   || |
Sbjct  4188  CAAGGTCTCCGTTGGTGAACCAGCGGAGGGATCATTACCGAGTT-TACAACTCCCAAACC  4246

Query  60    CCTGTGAACATACCTAAAACGTTGCTTCGGCGGGAACAGACGGCCCCGTAACACGGGCCG  119
             ||||||||||||||||   |||||||||||||||||||||||||||||||||||||||||
Sbjct  4247  CCTGTGAACATACCTACGTCGTTGCTTCGGCGGGAACAGACGGCCCCGTAACACGGGCCG  4306

Query  120   CCCCCGCCAGAGGACCCCC--TAACTCTGTTTCTATTATGTTTCTTCTGAGTAAAACAAG  177
             |||||||||||||||||||   ||| |||||  |||| ||| | ||||||||||||||||
Sbjct  4307  CCCCCGCCAGAGGACCCCCCCAAACCCTGTTATTATTGTGTAT-TTCTGAGTAAAACAAG  4365

Query  178   CAAATAAATTAAAACTTTCAACAACGGATCTCTTGGCTCTGGCATCGATGAAGAACGCAG  237
             ||||||||||||||||||||||||||||||||||||||||||||||||||||||||||||
Sbjct  4366  CAAATAAATTAAAACTTTCAACAACGGATCTCTTGGCTCTGGCATCGATGAAGAACGCAG  4425

Query  238   CGAAATGCGATAAGTAATGTGAATTGCAGAATTCAGTGAATCATCGAATCTTTGAACGCA  297
             |||||||||||||||||||||||||||||||||||||||| |||||||||||||||||||
Sbjct  4426  CGAAATGCGATAAGTAATGTGAATTGCAGAATTCAGTGAACCATCGAATCTTTGAACGCA  4485

Query  298   CATTGCGCCCGCCAGTATTCTGGCGGGCATGCCTGTTCGAGCGTCATT-ACAACCCTCAG  356
             ||||||||||||||||| |||||||||||||||||| ||||||||||| |||||||||||
Sbjct  4486  CATTGCGCCCGCCAGTACTCTGGCGGGCATGCCTGTCCGAGCGTCATTAACAACCCTCAG  4545

Query  357   GCCCCCGGGCCTGGCGTTGGGGATCGGCGAGGCGCCCCCTGCGGGCACACGCCGTCCCCC  416
             |||||||||||||| ||||||||||||||  || ||||| ||||||||||||||||||||
Sbjct  4546  GCCCCCGGGCCTGGTGTTGGGGATCGGCGGAGC-CCCCC-GCGGGCACACGCCGTCCCCC  4603

Query  417   AAATACAGTGGCGGTCCCGCCGCAGCTTCCATTGCGTAGTAGCTAACACCTCGCAACTGG  476
             |||| || |||||||| ||| || || |||||||||||||||||||||||||||||||||
Sbjct  4604  AAATTCATTGGCGGTCTCGCTGCGGCCTCCATTGCGTAGTAGCTAACACCTCGCAACTGG  4663

Query  477   AGAGCGGCGCGGCCACGCCGTAAAACACCCAACTTCTGAATGTTGACCTCGAATCAGGTA  536
             |  |||||||||||| ||||||||||||||||||||||||||||||||||| ||||||||
Sbjct  4664  AACGCGGCGCGGCCATGCCGTAAAACACCCAACTTCTGAATGTTGACCTCGGATCAGGTA  4723

Query  537   GGAATACCCGCTGAACTTAA  556
             ||||||||||||||||||||
Sbjct  4724  GGAATACCCGCTGAACTTAA  4743


>MAEB01000001.1 Fusarium phaseoli strain NRRL 31156 Contig0.1, whole genome shotgun 
sequence
Length=9231

 Score = 826 bits (447),  Expect = 0.0
 Identities = 523/559 (94%), Gaps = 7/559 (1%)
 Strand=Plus/Plus

Query  1     CAAGGTCTCCGTTGGTGAACCAGCGGAGGGATCATTACCGAGTTATACAACTCATCAA-C  59
             |||||||||||||||||||||||||||||||||||||||||||||||||||||   || |
Sbjct  3384  CAAGGTCTCCGTTGGTGAACCAGCGGAGGGATCATTACCGAGTTATACAACTCCCAAACC  3443

Query  60    CCTGTGAACATACCTAAAACGTTGCTTCGGCGGG-AACAGACGGCCCCGTAACACGGGCC  118
             ||||||||| |||||| ||||||||||||||||| ||| ||||||||||||| |||||||
Sbjct  3444  CCTGTGAACTTACCTATAACGTTGCTTCGGCGGGAAACCGACGGCCCCGTAAGACGGGCC  3503

Query  119   GCCCCCGCCAGAGGACCCCCTAACTCTGTTTCTATTATGTTTCTTCTGAGTAAAACAAGC  178
             |||||||||||||||||||||||||||  || |||  || ||| |||||||| |||||||
Sbjct  3504  GCCCCCGCCAGAGGACCCCCTAACTCTTGTTATATCCTGCTTC-TCTGAGTACAACAAGC  3562

Query  179   AAATAAATTAAAACTTTCAACAACGGATCTCTTGGCTCTGGCATCGATGAAGAACGCAGC  238
             ||||||||||||||||||||||||||||||||||||||||||||||||||||||||||||
Sbjct  3563  AAATAAATTAAAACTTTCAACAACGGATCTCTTGGCTCTGGCATCGATGAAGAACGCAGC  3622

Query  239   GAAATGCGATAAGTAATGTGAATTGCAGAATTCAGTGAATCATCGAATCTTTGAACGCAC  298
             |||| ||||||||||||||||||||||||||| |||||||||||||||||||||||||||
Sbjct  3623  GAAACGCGATAAGTAATGTGAATTGCAGAATTTAGTGAATCATCGAATCTTTGAACGCAC  3682

Query  299   ATTGCGCCCGCCAGTATTCTGGCGGGCATGCCTGTTCGAGCGTCATTACAACCCTCAGGC  358
             ||||||||||||||||||||||||||||||||||| ||||||||||||||||||||||||
Sbjct  3683  ATTGCGCCCGCCAGTATTCTGGCGGGCATGCCTGTCCGAGCGTCATTACAACCCTCAGGC  3742

Query  359   CCCCGGGCCTGGCGTTGGGGATCGGCGAGGCGCCCCCTGCGGGCACACGCCGTCCCCCAA  418
             |||||||||||| |||||||||||||| |  |||| | | ||||||||||||||||||||
Sbjct  3743  CCCCGGGCCTGGTGTTGGGGATCGGCG-GA-GCCCTCCG-GGGCACACGCCGTCCCCCAA  3799

Query  419   ATACAGTGGCGGTCCCGCCGCAGCTTCCATTGCGTAGTAGCTAACACCTCGCAACTGGAG  478
             || ||||||||||| ||| ||||| |||||||||||||||||||||||||||||||||| 
Sbjct  3800  ATTCAGTGGCGGTCTCGCTGCAGCCTCCATTGCGTAGTAGCTAACACCTCGCAACTGGAA  3859

Query  479   AGCGGCGCGGCCACGCCGTAAAACA-CCCAACTTCTGAATGTTGACCTCGAATCAGGTAG  537
              |||||||||||||||||||||||  |||||||||||||||||||||||| |||||||||
Sbjct  3860  GGCGGCGCGGCCACGCCGTAAAACCCCCCAACTTCTGAATGTTGACCTCGGATCAGGTAG  3919

Query  538   GAATACCCGCTGAACTTAA  556
             |||||||||||||||||||
Sbjct  3920  GAATACCCGCTGAACTTAA  3938


>JAJOOV010000089.1 Fusarium tucumaniae strain NRRL 30196 F_tucumaniae_30196_contig_0000089, 
whole genome shotgun sequence
Length=8754

 Score = 826 bits (447),  Expect = 0.0
 Identities = 523/559 (94%), Gaps = 7/559 (1%)
 Strand=Plus/Minus

Query  1     CAAGGTCTCCGTTGGTGAACCAGCGGAGGGATCATTACCGAGTTATACAACTCATCAA-C  59
             |||||||||||||||||||||||||||||||||||||||||||||||||||||   || |
Sbjct  8420  CAAGGTCTCCGTTGGTGAACCAGCGGAGGGATCATTACCGAGTTATACAACTCCCAAACC  8361

Query  60    CCTGTGAACATACCTAAAACGTTGCTTCGGCGGGAA-CAGACGGCCCCGTAACACGGGCC  118
             ||||||||| |||||| ||||||||||||||||||| | ||||||||||||| |||||||
Sbjct  8360  CCTGTGAACTTACCTATAACGTTGCTTCGGCGGGAAACCGACGGCCCCGTAAGACGGGCC  8301

Query  119   GCCCCCGCCAGAGGACCCCCTAACTCTGTTTCTATTATGTTTCTTCTGAGTAAAACAAGC  178
             |||||||||||||||||||||||||||  || |||  || |||| ||||||| |||||||
Sbjct  8300  GCCCCCGCCAGAGGACCCCCTAACTCTTGTTATATCCTGCTTCT-CTGAGTACAACAAGC  8242

Query  179   AAATAAATTAAAACTTTCAACAACGGATCTCTTGGCTCTGGCATCGATGAAGAACGCAGC  238
             ||||||||||||||||||||||||||||||||||||||||||||||||||||||||||||
Sbjct  8241  AAATAAATTAAAACTTTCAACAACGGATCTCTTGGCTCTGGCATCGATGAAGAACGCAGC  8182

Query  239   GAAATGCGATAAGTAATGTGAATTGCAGAATTCAGTGAATCATCGAATCTTTGAACGCAC  298
             |||| ||||||||||||||||||||||||||| |||||||||||||||||||||||||||
Sbjct  8181  GAAACGCGATAAGTAATGTGAATTGCAGAATTTAGTGAATCATCGAATCTTTGAACGCAC  8122

Query  299   ATTGCGCCCGCCAGTATTCTGGCGGGCATGCCTGTTCGAGCGTCATTACAACCCTCAGGC  358
             ||||||||||||||||||||||||||||||||||| ||||||||||||||||||||||||
Sbjct  8121  ATTGCGCCCGCCAGTATTCTGGCGGGCATGCCTGTCCGAGCGTCATTACAACCCTCAGGC  8062

Query  359   CCCCGGGCCTGGCGTTGGGGATCGGCGAGGCGCCCCCTGCGGGCACACGCCGTCCCCCAA  418
             |||||||||||| |||||||||||||| |  |||| | | ||||||||||||||||||||
Sbjct  8061  CCCCGGGCCTGGTGTTGGGGATCGGCG-GA-GCCCTCCG-GGGCACACGCCGTCCCCCAA  8005

Query  419   ATACAGTGGCGGTCCCGCCGCAGCTTCCATTGCGTAGTAGCTAACACCTCGCAACTGGAG  478
             || ||||||||||| ||| ||||| |||||||||||||||||||||||||||||||||| 
Sbjct  8004  ATTCAGTGGCGGTCTCGCTGCAGCCTCCATTGCGTAGTAGCTAACACCTCGCAACTGGAA  7945

Query  479   AGCGGCGCGGCCACGCCGTAAAACACCC-AACTTCTGAATGTTGACCTCGAATCAGGTAG  537
              ||||||||||||||||||||||| ||| ||||||||||||||||||||| |||||||||
Sbjct  7944  GGCGGCGCGGCCACGCCGTAAAACCCCCCAACTTCTGAATGTTGACCTCGGATCAGGTAG  7885

Query  538   GAATACCCGCTGAACTTAA  556
             |||||||||||||||||||
Sbjct  7884  GAATACCCGCTGAACTTAA  7866


>MAEA01000003.1 Fusarium cuneirostrum strain NRRL 31157 Contig2.1, whole genome 
shotgun sequence
Length=2799

 Score = 821 bits (444),  Expect = 0.0
 Identities = 522/559 (93%), Gaps = 7/559 (1%)
 Strand=Plus/Minus

Query  1     CAAGGTCTCCGTTGGTGAACCAGCGGAGGGATCATTACCGAGTTATACAACTCATCAA-C  59
             ||||||||||| |||| ||||||||||||||||||||||||||||||||||||   || |
Sbjct  2732  CAAGGTCTCCGCTGGTTAACCAGCGGAGGGATCATTACCGAGTTATACAACTCCCAAACC  2673

Query  60    CCTGTGAACATACCTAAAACGTTGCTTCGGCGGGAA-CAGACGGCCCCGTAACACGGGCC  118
             ||||||||| |||||| ||||||||||||||||||| | ||||||||||||| |||||||
Sbjct  2672  CCTGTGAACTTACCTATAACGTTGCTTCGGCGGGAAACCGACGGCCCCGTAAGACGGGCC  2613

Query  119   GCCCCCGCCAGAGGACCCCCTAACTCTGTTTCTATTATGTTTCTTCTGAGTAAAACAAGC  178
             |||||||||||||||||||||||||||  || |||  ||||||| ||||||| |||||||
Sbjct  2612  GCCCCCGCCAGAGGACCCCCTAACTCTTGTTATATCCTGTTTCT-CTGAGTACAACAAGC  2554

Query  179   AAATAAATTAAAACTTTCAACAACGGATCTCTTGGCTCTGGCATCGATGAAGAACGCAGC  238
             ||||||||||||||||||||||||||||||||||||||||||||||||||||||||||||
Sbjct  2553  AAATAAATTAAAACTTTCAACAACGGATCTCTTGGCTCTGGCATCGATGAAGAACGCAGC  2494

Query  239   GAAATGCGATAAGTAATGTGAATTGCAGAATTCAGTGAATCATCGAATCTTTGAACGCAC  298
             |||| ||||||||||||||||||||||||||| |||||||||||||||||||||||||||
Sbjct  2493  GAAACGCGATAAGTAATGTGAATTGCAGAATTTAGTGAATCATCGAATCTTTGAACGCAC  2434

Query  299   ATTGCGCCCGCCAGTATTCTGGCGGGCATGCCTGTTCGAGCGTCATTACAACCCTCAGGC  358
             ||||||||||||||||||||||||||||||||||| ||||||||||||||||||||||||
Sbjct  2433  ATTGCGCCCGCCAGTATTCTGGCGGGCATGCCTGTCCGAGCGTCATTACAACCCTCAGGC  2374

Query  359   CCCCGGGCCTGGCGTTGGGGATCGGCGAGGCGCCCCCTGCGGGCACACGCCGTCCCCCAA  418
             |||||||||||| |||||||||||||| |  |||| | | ||||||||||||||||||||
Sbjct  2373  CCCCGGGCCTGGTGTTGGGGATCGGCG-GA-GCCCTCCG-GGGCACACGCCGTCCCCCAA  2317

Query  419   ATACAGTGGCGGTCCCGCCGCAGCTTCCATTGCGTAGTAGCTAACACCTCGCAACTGGAG  478
             || ||||||||||| ||| ||||| |||||||||||||||||||||||||||||||||| 
Sbjct  2316  ATTCAGTGGCGGTCTCGCTGCAGCCTCCATTGCGTAGTAGCTAACACCTCGCAACTGGAA  2257

Query  479   AGCGGCGCGGCCACGCCGTAAAACACCC-AACTTCTGAATGTTGACCTCGAATCAGGTAG  537
              ||||||||||||||||||||||| ||| ||||||||||||||||||||| |||||||||
Sbjct  2256  GGCGGCGCGGCCACGCCGTAAAACCCCCCAACTTCTGAATGTTGACCTCGGATCAGGTAG  2197

Query  538   GAATACCCGCTGAACTTAA  556
             |||||||||||||||||||
Sbjct  2196  GAATACCCGCTGAACTTAA  2178


>JAAVVH010000110.1 Golubevia sp. BC0812 NODE_111_length_4693_cov_0.329769, whole 
genome shotgun sequence
Length=4693

 Score = 817 bits (442),  Expect = 0.0
 Identities = 522/559 (93%), Gaps = 11/559 (2%)
 Strand=Plus/Plus

Query  1     CAAGGTCTCCGTTGGTGAACCAGCGGAGGGATCATTACCGAGTTATACAACTCATCAA-C  59
             |||||||||||||||||||||||||||||||||||||||||||| ||||||||   || |
Sbjct  3128  CAAGGTCTCCGTTGGTGAACCAGCGGAGGGATCATTACCGAGTT-TACAACTCCCAAACC  3186

Query  60    CCTGTGAACATACCTAAAACGTTGCTTCGGCGGGAACAGACGGC-CCC-GTAACACGGGC  117
             ||||||||||||||  ||  ||||| ||||||| | ||| | || ||| |||| ||||| 
Sbjct  3187  CCTGTGAACATACC--AATTGTTGCCTCGGCGG-ATCAGCCCGCTCCCGGTAAAACGGGA  3243

Query  118   CGCCCCCGCCAGAGGACCCCCTAACTCTGTTTCTATTATGTTTCTTCTGAGTAAAACAAG  177
             ||  ||||||||||||||||  ||||||||||||| |||||  |||||||||||||| | 
Sbjct  3244  CG-GCCCGCCAGAGGACCCCTAAACTCTGTTTCTA-TATGTAACTTCTGAGTAAAACCA-  3300

Query  178   CAAATAAATTAAAACTTTCAACAACGGATCTCTTGGCTCTGGCATCGATGAAGAACGCAG  237
              |||||||| |||||||||||||||||||||||||| |||||||||||||||||||||||
Sbjct  3301  TAAATAAATCAAAACTTTCAACAACGGATCTCTTGGTTCTGGCATCGATGAAGAACGCAG  3360

Query  238   CGAAATGCGATAAGTAATGTGAATTGCAGAATTCAGTGAATCATCGAATCTTTGAACGCA  297
             | ||||||||||||||||||||||||||||||||||||||||||||||||||||||||||
Sbjct  3361  CAAAATGCGATAAGTAATGTGAATTGCAGAATTCAGTGAATCATCGAATCTTTGAACGCA  3420

Query  298   CATTGCGCCCGCCAGTATTCTGGCGGGCATGCCTGTTCGAGCGTCATTACAACCCTCAGG  357
             ||||||||||||||||||||||||||||||||||||||||||||||||||||||||||||
Sbjct  3421  CATTGCGCCCGCCAGTATTCTGGCGGGCATGCCTGTTCGAGCGTCATTACAACCCTCAGG  3480

Query  358   CCCCCGGGCCTGGCGTTGGGGATCGGCGAGGCGCCCCCTGCGGGCACACGCCGTCCCCCA  417
             |||||||||||||||||||||||||||| |  |||||||| |||||||||||||||| ||
Sbjct  3481  CCCCCGGGCCTGGCGTTGGGGATCGGCG-GAAGCCCCCTGTGGGCACACGCCGTCCCTCA  3539

Query  418   AATACAGTGGCGGTCCCGCCGCAGCTTCCATTGCGTAGTAGCTAACACCTCGCAACTGGA  477
             ||||||||||||||||||||||||||||||||||||||||||||||||||||||||||||
Sbjct  3540  AATACAGTGGCGGTCCCGCCGCAGCTTCCATTGCGTAGTAGCTAACACCTCGCAACTGGA  3599

Query  478   GAGCGGCGCGGCCACGCCGTAAAACACCCAACTTCTGAATGTTGACCTCGAATCAGGTAG  537
             |||||||||||||| |||||||||||||||||||||||||||||||||||||||||||||
Sbjct  3600  GAGCGGCGCGGCCATGCCGTAAAACACCCAACTTCTGAATGTTGACCTCGAATCAGGTAG  3659

Query  538   GAATACCCGCTGAACTTAA  556
             |||||||||||||||||||
Sbjct  3660  GAATACCCGCTGAACTTAA  3678


>MAEG01000005.1 Fusarium azukiicola strain NRRL 54364 Contig4.1, whole genome 
shotgun sequence
Length=7701

 Score = 760 bits (411),  Expect = 0.0
 Identities = 497/537 (93%), Gaps = 11/537 (2%)
 Strand=Plus/Plus

Query  25   GGAGGGATCATTACCGAGTTATACAACTCATCAA-CCCTGTGAACATACCTAAAACGTTG  83
            ||| ||| || ||||||||||||||||||   || |||||||||| |||||| |||||||
Sbjct  4    GGA-GGAACAATACCGAGTTATACAACTCCCAAACCCCTGTGAACTTACCTATAACGTTG  62

Query  84   CTTCGGCGGG-AACAGACGGCCCCGTAACACGGGCCGCCCCCGCCAGAGGACCCCCTAAC  142
            |||||||||| ||| ||||||||||||| |||||||||||||||||||||||||||||||
Sbjct  63   CTTCGGCGGGAAACCGACGGCCCCGTAAGACGGGCCGCCCCCGCCAGAGGACCCCCTAAC  122

Query  143  TCT-GTTTCTATTATGTTTCTTCTGAGTAAAACAAGCAAATAAATTAAAACTTTCAACAA  201
            ||| ||| | ||  |||||| |||||||| ||||||||||||||||||||||||||||||
Sbjct  123  TCTTGTTAC-ATCCTGTTTC-TCTGAGTACAACAAGCAAATAAATTAAAACTTTCAACAA  180

Query  202  CGGATCTCTTGGCTCTGGCATCGATGAAGAACGCAGCGAAATGCGATAAGTAATGTGAAT  261
            ||||||||||||||||||||||||||||||||||||||||| ||||||||||||||||||
Sbjct  181  CGGATCTCTTGGCTCTGGCATCGATGAAGAACGCAGCGAAACGCGATAAGTAATGTGAAT  240

Query  262  TGCAGAATTCAGTGAATCATCGAATCTTTGAACGCACATTGCGCCCGCCAGTATTCTGGC  321
            ||||||||| ||||||||||||||||||||||||||||||||||||||||||||||||||
Sbjct  241  TGCAGAATTTAGTGAATCATCGAATCTTTGAACGCACATTGCGCCCGCCAGTATTCTGGC  300

Query  322  GGGCATGCCTGTTCGAGCGTCATTACAACCCTCAGGCCCCCGGGCCTGGCGTTGGGGATC  381
            |||||||||||| ||||||||||||||||||||||||||||| |||||| ||||||||||
Sbjct  301  GGGCATGCCTGTCCGAGCGTCATTACAACCCTCAGGCCCCCGTGCCTGGTGTTGGGGATC  360

Query  382  GGCGAGGCGCCCCCTGCGGGCACACGCCGTCCCCCAAATACAGTGGCGGTCCCGCCGCAG  441
            |||| |  |||| | | |||||||||||||||||||||| ||||||||||| ||| ||||
Sbjct  361  GGCG-GA-GCCCTCCG-GGGCACACGCCGTCCCCCAAATTCAGTGGCGGTCTCGCTGCAG  417

Query  442  CTTCCATTGCGTAGTAGCTAACACCTCGCAACTGGAGAGCGGCGCGGCCACGCCGTAAAA  501
            | ||||||||||||||||||||||||||||||||||  ||||||||||||||||||||||
Sbjct  418  CCTCCATTGCGTAGTAGCTAACACCTCGCAACTGGAAGGCGGCGCGGCCACGCCGTAAAA  477

Query  502  CA--CCCAACTTCTGAATGTTGACCTCGAATCAGGTAGGAATACCCGCTGAACTTAA  556
            |   |||||||||||||||||||||||| ||||||||||||||||||||||||||||
Sbjct  478  CCCCCCCAACTTCTGAATGTTGACCTCGGATCAGGTAGGAATACCCGCTGAACTTAA  534


 Score = 303 bits (164),  Expect = 3e-78
 Identities = 199/215 (93%), Gaps = 5/215 (2%)
 Strand=Plus/Plus

Query  1     CAAGGTCTCCGTTGGTGAACCAGCGGAGGGATCATTACCGAGTTATACAACTCATCAA-C  59
             |||||||||||||||||||||||||||||||||||||||||||||||||||||   || |
Sbjct  7488  CAAGGTCTCCGTTGGTGAACCAGCGGAGGGATCATTACCGAGTTATACAACTCCCAAACC  7547

Query  60    CCTGTGAACATACCTAAAACGTTGCTTCGGCGGG-AACAGACGGCCCCGTAACACGGGCC  118
             ||||||||| |||||| ||||||||||||||||| ||| ||||||||||||| |||||||
Sbjct  7548  CCTGTGAACTTACCTATAACGTTGCTTCGGCGGGAAACCGACGGCCCCGTAAGACGGGCC  7607

Query  119   GCCCCCGCCAGAGGACCCCCTAACTCT-GTTTCTATTATGTTTCTTCTGAGTAAAACAAG  177
             ||||||||||||||||||||||||||| ||| | ||  |||||| |||||||| ||||||
Sbjct  7608  GCCCCCGCCAGAGGACCCCCTAACTCTTGTTAC-ATCCTGTTTC-TCTGAGTACAACAAG  7665

Query  178   CAAATAAATTAAAACTTTCAACAACGGATCTCTTG  212
             |||||||||||||||||||||||||||||||||||
Sbjct  7666  CAAATAAATTAAAACTTTCAACAACGGATCTCTTG  7700


>JABCKW010000047.1 Fusarium cyanostomum strain NRRL 53998 F_cyanostomum_53998_contig_0000047, 
whole genome shotgun sequence
Length=9135

 Score = 710 bits (384),  Expect = 0.0
 Identities = 510/568 (90%), Gaps = 20/568 (4%)
 Strand=Plus/Minus

Query  1     CAAGGTCTCCGTTGGTGAACCAGCGGAGGGATCATTACCGAGTTATACAACTCATCAA-C  59
             |||||||||||||||||||||||||||||||||||||||||||| ||||||||   || |
Sbjct  6501  CAAGGTCTCCGTTGGTGAACCAGCGGAGGGATCATTACCGAGTT-TACAACTCCCAAACC  6443

Query  60    CCTGTGAACATACCTAAAACGTTGCTTCGGCGGGAACAG-ACG-GCCCCGTAACACGGG-  116
             |||||||||||||||| |  ||||| ||||| ||| |||  || ||||||| | ||||| 
Sbjct  6442  CCTGTGAACATACCTATACTGTTGCCTCGGC-GGATCAGCCCGCGCCCCGTGAAACGGGT  6384

Query  117   CCGCCCCCGCCAGAGGACCCCCTAACTCTGTTTCTAT-TATGTTTCTTCTGAGTAAAACA  175
              ||  ||||||||||||||||  ||| ||||||| || || || ||||||||||||||||
Sbjct  6383  TCG-GCCCGCCAGAGGACCCC-AAACCCTGTTTCCATCTA-GTATCTTCTGAGTAAAACA  6327

Query  176   AGCAAATAAATTAAAACTTTCAACAACGGATCTCTTGGCTCTGGCATCGATGAAGAACGC  235
             | ||||||||| |||||||||||||||||||||||||| |||||||||||||||||||||
Sbjct  6326  AACAAATAAATCAAAACTTTCAACAACGGATCTCTTGGTTCTGGCATCGATGAAGAACGC  6267

Query  236   AGCGAAATGCGATAAGTAATGTGAATTGCAGAATTCAGTGAATCATCGAATCTTTGAACG  295
             ||||||||||||||||||||||||||||||||||||||||||||||||||||||||||||
Sbjct  6266  AGCGAAATGCGATAAGTAATGTGAATTGCAGAATTCAGTGAATCATCGAATCTTTGAACG  6207

Query  296   CACATTGCGCCCGCCAGTATTCTGGCGGGCATGCCTGTTCGAGCGTCATTACAACCCTCA  355
             |||||||||||||| ||||||||||||||||||||||||||||||||||| |||||||||
Sbjct  6206  CACATTGCGCCCGCTAGTATTCTGGCGGGCATGCCTGTTCGAGCGTCATTTCAACCCTCA  6147

Query  356   GGCCCCC-GGGCC-TGGCGTTGGGGATCGGCGAGGCGCCCCCTGCGGGCACACGCCGTCC  413
              |||||| ||| | ||| ||||||||||||||| || ||||| | |||||| ||||| ||
Sbjct  6146  AGCCCCCCGGGGCTTGGTGTTGGGGATCGGCGAAGCCCCCCC-G-GGGCACGCGCCGGCC  6089

Query  414   CCCAAATACAGTGGCGGTCCCGCCGCAGCTTCCATTGCGTAGTAGCTAACACCTCGCAAC  473
             || ||||  |||||||||| ||| ||||||||||||||||||||||||||||||||||||
Sbjct  6088  CCGAAATCTAGTGGCGGTCTCGCTGCAGCTTCCATTGCGTAGTAGCTAACACCTCGCAAC  6029

Query  474   TGGAGA-GCGGCGCGGCCACGCCGTAAAACACCC-AA--C-TTCTGAATGTTGACCTCGA  528
             ||| || |||||||||||| ||||| |||| ||| ||  | |||||||||||||||||| 
Sbjct  6028  TGG-GACGCGGCGCGGCCATGCCGTTAAACCCCCCAATTCTTTCTGAATGTTGACCTCGG  5970

Query  529   ATCAGGTAGGAATACCCGCTGAACTTAA  556
             ||||||||||||||||||||||||||||
Sbjct  5969  ATCAGGTAGGAATACCCGCTGAACTTAA  5942


>JABEYC010000211.1 Fusarium zealandicum strain NRRL 22465 NRRL22465_c0000211, whole 
genome shotgun sequence
Length=7938

 Score = 704 bits (381),  Expect = 0.0
 Identities = 503/560 (90%), Gaps = 16/560 (3%)
 Strand=Plus/Minus

Query  1     CAAGGTCTCCGTTGGTGAACCAGCGGAGGGATCATTACCGAGTTATACAACTCATCAA-C  59
             |||||||||||||||||||||||||||||||||||||||||||| ||||||||   || |
Sbjct  7246  CAAGGTCTCCGTTGGTGAACCAGCGGAGGGATCATTACCGAGTT-TACAACTCCCAAACC  7188

Query  60    CCTGTGAACATACCTAAAACGTTGCTTCGGCGGGAACAGACGGCCCCGTAACACGGGCCG  119
             ||||||||||||||  ||  ||||| ||||||||||| | | ||||||||| ||||||||
Sbjct  7187  CCTGTGAACATACC--AATTGTTGCCTCGGCGGGAACCGTCTGCCCCGTAAAACGGGCCG  7130

Query  120   CCCCCGCCAGAGGACCCCCTAACTCTGTTTCTATTATGT-T-TCTTCTGAGTAAAACAAG  177
               |||||||||||||||   |||||| | ||| |||||| | |||||||||| | |||| 
Sbjct  7129  -GCCCGCCAGAGGACCC--AAACTCTATGTCT-TTATGTGTATCTTCTGAGTGACACAAA  7074

Query  178   CAAATAAATTAAAACTTTCAACAACGGATCTCTTGGCTCTGGCATCGATGAAGAACGCAG  237
             ||||||||| |||||||||||||||||||||||||| |||||||||||||||||||||||
Sbjct  7073  CAAATAAATCAAAACTTTCAACAACGGATCTCTTGGTTCTGGCATCGATGAAGAACGCAG  7014

Query  238   CGAAATGCGATAAGTAATGTGAATTGCAGAATTCAGTGAATCATCGAATCTTTGAACGCA  297
             ||||||||||||||||||||||||||||||||||||||||||||||||||||||||||||
Sbjct  7013  CGAAATGCGATAAGTAATGTGAATTGCAGAATTCAGTGAATCATCGAATCTTTGAACGCA  6954

Query  298   CATTGCGCCCGCCAGTATTCTGGCGGGCATGCCTGTTCGAGCGTCATTACAACCCTCAGG  357
             |||||||||||||||||||||||||||||||||||||||||||||||| ||||||||| |
Sbjct  6953  CATTGCGCCCGCCAGTATTCTGGCGGGCATGCCTGTTCGAGCGTCATTTCAACCCTCAAG  6894

Query  358   CCCCCGGGCCTGGCGTTGGGGATCGGCGAGGCGCCCCCTGCGGGCACACGCCGTCCCCCA  417
             ||||||||| ||| | ||||||||||| ||| |||| |   |||| | ||||| |||| |
Sbjct  6893  CCCCCGGGCTTGGTGCTGGGGATCGGC-AGG-GCCCGCAA-GGGC-CGCGCCGGCCCCGA  6838

Query  418   AATACAGTGGCGGTCCCGCCGCAGCTTCCATTGCGTAGTAGCTAACACCTCGCAACTGGA  477
             ||| ||||||||||| ||| | ||  |||||||||||||||| |||||||||||||||||
Sbjct  6837  AATTCAGTGGCGGTCTCGCTGTAGACTCCATTGCGTAGTAGC-AACACCTCGCAACTGGA  6779

Query  478   GAGCGGCGCGGCCACGCCGTAAAACACCCAACTT-CTGAATGTTGACCTCGAATCAGGTA  536
               |||||||||| | ||||||||||||||||||| |||||||||||||||| ||||||||
Sbjct  6778  ACGCGGCGCGGCTAAGCCGTAAAACACCCAACTTTCTGAATGTTGACCTCGGATCAGGTA  6719

Query  537   GGAATACCCGCTGAACTTAA  556
             ||||||||||||||||||||
Sbjct  6718  GGAATACCCGCTGAACTTAA  6699


>JAAQPG010000089.1 Fusarium udum strain NRRL 25194 NRRL25194_c0000089, whole genome 
shotgun sequence
Length=7900

 Score = 689 bits (373),  Expect = 0.0
 Identities = 501/560 (89%), Gaps = 20/560 (4%)
 Strand=Plus/Minus

Query  1     CAAGGTCTCCGTTGGTGAACCAGCGGAGGGATCATTACCGAGTTATACAACTCATCAA-C  59
             |||||||||||||||||||||||||||||||||||||||||||| ||||||||   || |
Sbjct  6503  CAAGGTCTCCGTTGGTGAACCAGCGGAGGGATCATTACCGAGTT-TACAACTCCCAAACC  6445

Query  60    CCTGTGAACATACCTAAAACGTTGCTTCGGCGGGAACAGACGGC-CCC-GTAACACGGGC  117
             ||||||||||||||  ||  ||||| ||||||| | ||| | || ||| |||| ||||| 
Sbjct  6444  CCTGTGAACATACC--AATTGTTGCCTCGGCGG-ATCAGCCCGCTCCCGGTAAAACGGGA  6388

Query  118   CGCCCCCGCCAGAGGACCCCCTAACTCTGTTTCTATTATGTTTCTTCTGAGTAAAACAAG  177
             ||  ||||||||||||||||| |||||||||||||| ||||  |||||||||||||| | 
Sbjct  6387  CG-GCCCGCCAGAGGACCCCCAAACTCTGTTTCTAT-ATGTAACTTCTGAGTAAAACCA-  6331

Query  178   CAAATAAATTAAAACTTTCAACAACGGATCTCTTGGCTCTGGCATCGATGAAGAACGCAG  237
              |||||||| |||||||||||||||||||||||||| |||||||||||||||||||||||
Sbjct  6330  TAAATAAATCAAAACTTTCAACAACGGATCTCTTGGTTCTGGCATCGATGAAGAACGCAG  6271

Query  238   CGAAATGCGATAAGTAATGTGAATTGCAGAATTCAGTGAATCATCGAATCTTTGAACGCA  297
             | ||||||||||||||||||||||||||||||||||||||||||||||||||||||||||
Sbjct  6270  CAAAATGCGATAAGTAATGTGAATTGCAGAATTCAGTGAATCATCGAATCTTTGAACGCA  6211

Query  298   CATTGCGCCCGCCAGTATTCTGGCGGGCATGCCTGTTCGAGCGTCATTACAACCCTCAGG  357
             |||||||||||||||||||||||||||||||||||||||||||||||| ||||||||| |
Sbjct  6210  CATTGCGCCCGCCAGTATTCTGGCGGGCATGCCTGTTCGAGCGTCATTTCAACCCTCAAG  6151

Query  358   CCCCCGGGCCTGGCGTTGGGGATCGGCGAGGCGCCCCCTGCGGGCACACGCCGTCCCCCA  417
             ||||||||  ||| |||||||||||||||| | | | | | |  || | |||| |||| |
Sbjct  6150  CCCCCGGGTTTGGTGTTGGGGATCGGCGAG-C-CTCAC-G-G--CA-A-GCCGGCCCCGA  6099

Query  418   AATACAGTGGCGGTCCCGCCGCAGCTTCCATTGCGTAGTAGCTAACACC-TCGCAACTGG  476
             ||||||||||||||| ||| ||||||||||||||||||||| ||| ||| ||||||||||
Sbjct  6098  AATACAGTGGCGGTCTCGCTGCAGCTTCCATTGCGTAGTAG-TAAAACCCTCGCAACTGG  6040

Query  477   AGAGCGGCGCGGCCACGCCGTAAAACACCCAACTTCTGAATGTTGACCTCGAATCAGGTA  536
                |||||||||||| ||||| |||| |||||||||||||||||||||||| ||||||||
Sbjct  6039  TACGCGGCGCGGCCAAGCCGTTAAACCCCCAACTTCTGAATGTTGACCTCGGATCAGGTA  5980

Query  537   GGAATACCCGCTGAACTTAA  556
             ||||||||||||||||||||
Sbjct  5979  GGAATACCCGCTGAACTTAA  5960


>SRZU01000329.1 Fusarium xylarioides strain KSU18978 scaffold330, whole genome 
shotgun sequence
Length=15613

 Score = 689 bits (373),  Expect = 0.0
 Identities = 501/560 (89%), Gaps = 19/560 (3%)
 Strand=Plus/Minus

Query  1     CAAGGTCTCCGTTGGTGAACCAGCGGAGGGATCATTACCGAGTTATACAACTCATCAA-C  59
             |||||||||||||||||||||||||||||||||||||||||||| ||||||||   || |
Sbjct  7794  CAAGGTCTCCGTTGGTGAACCAGCGGAGGGATCATTACCGAGTT-TACAACTCCCAAACC  7736

Query  60    CCTGTGAACATACCTAAAACGTTGCTTCGGCGGGAACAGACGGC-CCC-GTAACACGGGC  117
             ||||||||||||||  ||  ||||| ||||||| | ||| | || ||| |||| ||||| 
Sbjct  7735  CCTGTGAACATACC--AATTGTTGCCTCGGCGG-ATCAGCCCGCTCCCGGTAAAACGGGA  7679

Query  118   CGCCCCCGCCAGAGGACCCCCTAACTCTGTTTCTATTATGTTTCTTCTGAGTAAAACAAG  177
             ||  ||||||||||||||||| |||||||||||||| ||||  |||||||||||||| | 
Sbjct  7678  CG-GCCCGCCAGAGGACCCCCAAACTCTGTTTCTAT-ATGTAACTTCTGAGTAAAACCA-  7622

Query  178   CAAATAAATTAAAACTTTCAACAACGGATCTCTTGGCTCTGGCATCGATGAAGAACGCAG  237
              |||||||| |||||||||||||||||||||||||| |||||||||||||||||||||||
Sbjct  7621  TAAATAAATCAAAACTTTCAACAACGGATCTCTTGGTTCTGGCATCGATGAAGAACGCAG  7562

Query  238   CGAAATGCGATAAGTAATGTGAATTGCAGAATTCAGTGAATCATCGAATCTTTGAACGCA  297
             | ||||||||||||||||||||||||||||||||||||||||||||| ||||||||||||
Sbjct  7561  CAAAATGCGATAAGTAATGTGAATTGCAGAATTCAGTGAATCATCGAGTCTTTGAACGCA  7502

Query  298   CATTGCGCCCGCCAGTATTCTGGCGGGCATGCCTGTTCGAGCGTCATTACAACCCTCAGG  357
             |||||||||||||||||||||||||||||||||||||||||||||||| ||||||||| |
Sbjct  7501  CATTGCGCCCGCCAGTATTCTGGCGGGCATGCCTGTTCGAGCGTCATTTCAACCCTCAAG  7442

Query  358   CCCCCGGGCCTGGCGTTGGGGATCGGCGAGGCGCCCCCTGCGGGCACACGCCGTCCCCCA  417
             ||||||||  ||| |||||||||||||||| | || |  |||| || | |||| |||| |
Sbjct  7441  CCCCCGGGTTTGGTGTTGGGGATCGGCGAG-C-CCTC--GCGG-CA-A-GCCGGCCCCGA  7389

Query  418   AATACAGTGGCGGTCCCGCCGCAGCTTCCATTGCGTAGTAGCTAACACC-TCGCAACTGG  476
             ||||||||||||||| ||| ||||||||||||||||||||| ||| ||| ||||||| ||
Sbjct  7388  AATACAGTGGCGGTCTCGCTGCAGCTTCCATTGCGTAGTAG-TAAAACCCTCGCAACAGG  7330

Query  477   AGAGCGGCGCGGCCACGCCGTAAAACACCCAACTTCTGAATGTTGACCTCGAATCAGGTA  536
                |||||||||||| ||||| |||| |||||||||||||||||||||||| ||||||||
Sbjct  7329  TACGCGGCGCGGCCAAGCCGTTAAACCCCCAACTTCTGAATGTTGACCTCGGATCAGGTA  7270

Query  537   GGAATACCCGCTGAACTTAA  556
             ||||||||||||||||||||
Sbjct  7269  GGAATACCCGCTGAACTTAA  7250


>HF679024.1 Fusarium fujikuroi IMI 58289 draft genome, chromosome FFUJ_chr02
Length=5039041

 Score = 684 bits (370),  Expect = 0.0
 Identities = 500/560 (89%), Gaps = 19/560 (3%)
 Strand=Plus/Plus

Query  1     CAAGGTCTCCGTTGGTGAACCAGCGGAGGGATCATTACCGAGTTATACAACTCATCAA-C  59
             |||||||||||||||||||||||||||||||||||||||||||| ||||||||   || |
Sbjct  6532  CAAGGTCTCCGTTGGTGAACCAGCGGAGGGATCATTACCGAGTT-TACAACTCCCAAACC  6590

Query  60    CCTGTGAACATACCTAAAACGTTGCTTCGGCGGGAACAGACGGC-CCC-GTAACACGGGC  117
             ||||||||||||||  ||  ||||| ||||||| | ||| | || ||| |||| ||||| 
Sbjct  6591  CCTGTGAACATACC--AATTGTTGCCTCGGCGG-ATCAGCCCGCTCCCGGTAAAACGGGA  6647

Query  118   CGCCCCCGCCAGAGGACCCCCTAACTCTGTTTCTATTATGTTTCTTCTGAGTAAAACAAG  177
             ||  ||||||||||||||||  ||||||||||||| |||||  |||||||||||||| | 
Sbjct  6648  CG-GCCCGCCAGAGGACCCCTAAACTCTGTTTCTA-TATGTAACTTCTGAGTAAAACCA-  6704

Query  178   CAAATAAATTAAAACTTTCAACAACGGATCTCTTGGCTCTGGCATCGATGAAGAACGCAG  237
              |||||||| |||||||||||||||||||||||||| |||||||||||||||||||||||
Sbjct  6705  TAAATAAATCAAAACTTTCAACAACGGATCTCTTGGTTCTGGCATCGATGAAGAACGCAG  6764

Query  238   CGAAATGCGATAAGTAATGTGAATTGCAGAATTCAGTGAATCATCGAATCTTTGAACGCA  297
             | ||||||||||||||||||||||||||||||||||||||||||||||||||||||||||
Sbjct  6765  CAAAATGCGATAAGTAATGTGAATTGCAGAATTCAGTGAATCATCGAATCTTTGAACGCA  6824

Query  298   CATTGCGCCCGCCAGTATTCTGGCGGGCATGCCTGTTCGAGCGTCATTACAACCCTCAGG  357
             |||||||||||||||||||||||||||||||||||||||||||||||| ||||||||| |
Sbjct  6825  CATTGCGCCCGCCAGTATTCTGGCGGGCATGCCTGTTCGAGCGTCATTTCAACCCTCAAG  6884

Query  358   CCCCCGGGCCTGGCGTTGGGGATCGGCGAGGCGCCCCCTGCGGGCACACGCCGTCCCCCA  417
             ||||||||  ||| |||||||||||||||| | ||   ||||| || | |||| |||| |
Sbjct  6885  CCCCCGGGTTTGGTGTTGGGGATCGGCGAG-C-CCT--TGCGG-CA-A-GCCGGCCCCGA  6937

Query  418   AATACAGTGGCGGTCCCGCCGCAGCTTCCATTGCGTAGTAGCTAACACC-TCGCAACTGG  476
             |||  |||||||||| ||| ||||||||||||||||||||| ||| ||| ||||||||||
Sbjct  6938  AATCTAGTGGCGGTCTCGCTGCAGCTTCCATTGCGTAGTAG-TAAAACCCTCGCAACTGG  6996

Query  477   AGAGCGGCGCGGCCACGCCGTAAAACACCCAACTTCTGAATGTTGACCTCGAATCAGGTA  536
                |||||||||||| ||||| |||| |||||||||||||||||||||||| ||||||||
Sbjct  6997  TACGCGGCGCGGCCAAGCCGTTAAACCCCCAACTTCTGAATGTTGACCTCGGATCAGGTA  7056

Query  537   GGAATACCCGCTGAACTTAA  556
             ||||||||||||||||||||
Sbjct  7057  GGAATACCCGCTGAACTTAA  7076


>JAAQPF010000070.1 Fusarium globosum strain NRRL 26131 NRRL26131_c0000070, whole 
genome shotgun sequence
Length=7909

 Score = 684 bits (370),  Expect = 0.0
 Identities = 500/560 (89%), Gaps = 19/560 (3%)
 Strand=Plus/Plus

Query  1     CAAGGTCTCCGTTGGTGAACCAGCGGAGGGATCATTACCGAGTTATACAACTCATCAA-C  59
             |||||||||||||||||||||||||||||||||||||||||||| ||||||||   || |
Sbjct  1012  CAAGGTCTCCGTTGGTGAACCAGCGGAGGGATCATTACCGAGTT-TACAACTCCCAAACC  1070

Query  60    CCTGTGAACATACCTAAAACGTTGCTTCGGCGGGAACAGACGGC-CCC-GTAACACGGGC  117
             ||||||||||||||  ||  ||||| ||||||| | ||| | || ||| |||| ||||| 
Sbjct  1071  CCTGTGAACATACC--AATTGTTGCCTCGGCGG-ATCAGCCCGCTCCCGGTAAAACGGGA  1127

Query  118   CGCCCCCGCCAGAGGACCCCCTAACTCTGTTTCTATTATGTTTCTTCTGAGTAAAACAAG  177
             ||  ||||||||||||||||  ||||||||||||| |||||  |||||||||||||| | 
Sbjct  1128  CG-GCCCGCCAGAGGACCCCTAAACTCTGTTTCTA-TATGTAACTTCTGAGTAAAACCA-  1184

Query  178   CAAATAAATTAAAACTTTCAACAACGGATCTCTTGGCTCTGGCATCGATGAAGAACGCAG  237
              |||||||| |||||||||||||||||||||||||| |||||||||||||||||||||||
Sbjct  1185  TAAATAAATCAAAACTTTCAACAACGGATCTCTTGGTTCTGGCATCGATGAAGAACGCAG  1244

Query  238   CGAAATGCGATAAGTAATGTGAATTGCAGAATTCAGTGAATCATCGAATCTTTGAACGCA  297
             | ||||||||||||||||||||||||||||||||||||||||||||||||||||||||||
Sbjct  1245  CAAAATGCGATAAGTAATGTGAATTGCAGAATTCAGTGAATCATCGAATCTTTGAACGCA  1304

Query  298   CATTGCGCCCGCCAGTATTCTGGCGGGCATGCCTGTTCGAGCGTCATTACAACCCTCAGG  357
             |||||||||||||||||||||||||||||||||||||||||||||||| ||||||||| |
Sbjct  1305  CATTGCGCCCGCCAGTATTCTGGCGGGCATGCCTGTTCGAGCGTCATTTCAACCCTCAAG  1364

Query  358   CCCCCGGGCCTGGCGTTGGGGATCGGCGAGGCGCCCCCTGCGGGCACACGCCGTCCCCCA  417
             ||||||||  ||| |||||||||||||||| | ||   ||||| || | |||| |||| |
Sbjct  1365  CCCCCGGGTTTGGTGTTGGGGATCGGCGAG-C-CCT--TGCGG-CA-A-GCCGGCCCCGA  1417

Query  418   AATACAGTGGCGGTCCCGCCGCAGCTTCCATTGCGTAGTAGCTAACACC-TCGCAACTGG  476
             |||  |||||||||| ||| ||||||||||||||||||||| ||| ||| ||||||||||
Sbjct  1418  AATCTAGTGGCGGTCTCGCTGCAGCTTCCATTGCGTAGTAG-TAAAACCCTCGCAACTGG  1476

Query  477   AGAGCGGCGCGGCCACGCCGTAAAACACCCAACTTCTGAATGTTGACCTCGAATCAGGTA  536
                |||||||||||| ||||| |||| |||||||||||||||||||||||| ||||||||
Sbjct  1477  TACGCGGCGCGGCCAAGCCGTTAAACCCCCAACTTCTGAATGTTGACCTCGGATCAGGTA  1536

Query  537   GGAATACCCGCTGAACTTAA  556
             ||||||||||||||||||||
Sbjct  1537  GGAATACCCGCTGAACTTAA  1556


>JAAOAQ010000060.1 Fusarium phyllophilum strain NRRL 13617 NRRL13617_c0000060, whole 
genome shotgun sequence
Length=8387

 Score = 684 bits (370),  Expect = 0.0
 Identities = 500/560 (89%), Gaps = 19/560 (3%)
 Strand=Plus/Plus

Query  1     CAAGGTCTCCGTTGGTGAACCAGCGGAGGGATCATTACCGAGTTATACAACTCATCAA-C  59
             |||||||||||||||||||||||||||||||||||||||||||| ||||||||   || |
Sbjct  2585  CAAGGTCTCCGTTGGTGAACCAGCGGAGGGATCATTACCGAGTT-TACAACTCCCAAACC  2643

Query  60    CCTGTGAACATACCTAAAACGTTGCTTCGGCGGGAACAGACGGC-CCC-GTAACACGGGC  117
             ||||||||||||||  ||  ||||| ||||||| | ||| | || ||| |||| ||||| 
Sbjct  2644  CCTGTGAACATACC--AATTGTTGCCTCGGCGG-ATCAGCCCGCTCCCGGTAAAACGGGA  2700

Query  118   CGCCCCCGCCAGAGGACCCCCTAACTCTGTTTCTATTATGTTTCTTCTGAGTAAAACAAG  177
             ||  ||||||||||||||||  ||||||||||||| |||||  |||||||||||||| | 
Sbjct  2701  CG-GCCCGCCAGAGGACCCCTAAACTCTGTTTCTA-TATGTAACTTCTGAGTAAAACCA-  2757

Query  178   CAAATAAATTAAAACTTTCAACAACGGATCTCTTGGCTCTGGCATCGATGAAGAACGCAG  237
              |||||||| |||||||||||||||||||||||||| |||||||||||||||||||||||
Sbjct  2758  TAAATAAATCAAAACTTTCAACAACGGATCTCTTGGTTCTGGCATCGATGAAGAACGCAG  2817

Query  238   CGAAATGCGATAAGTAATGTGAATTGCAGAATTCAGTGAATCATCGAATCTTTGAACGCA  297
             | ||||||||||||||||||||||||||||||||||||||||||||||||||||||||||
Sbjct  2818  CAAAATGCGATAAGTAATGTGAATTGCAGAATTCAGTGAATCATCGAATCTTTGAACGCA  2877

Query  298   CATTGCGCCCGCCAGTATTCTGGCGGGCATGCCTGTTCGAGCGTCATTACAACCCTCAGG  357
             |||||||||||||||||||||||||||||||||||||||||||||||| ||||||||| |
Sbjct  2878  CATTGCGCCCGCCAGTATTCTGGCGGGCATGCCTGTTCGAGCGTCATTTCAACCCTCAAG  2937

Query  358   CCCCCGGGCCTGGCGTTGGGGATCGGCGAGGCGCCCCCTGCGGGCACACGCCGTCCCCCA  417
             ||| ||||  ||| |||||||||||||||| | ||   ||||| || | |||| |||| |
Sbjct  2938  CCCTCGGGTTTGGTGTTGGGGATCGGCGAG-C-CCT--TGCGG-CA-A-GCCGGCCCCGA  2990

Query  418   AATACAGTGGCGGTCCCGCCGCAGCTTCCATTGCGTAGTAGCTAACACC-TCGCAACTGG  476
             |||| |||||||||| ||| ||||||||||||||||||||| ||| ||| ||||||||||
Sbjct  2991  AATATAGTGGCGGTCTCGCTGCAGCTTCCATTGCGTAGTAG-TAAAACCCTCGCAACTGG  3049

Query  477   AGAGCGGCGCGGCCACGCCGTAAAACACCCAACTTCTGAATGTTGACCTCGAATCAGGTA  536
                |||||||||||| ||||| |||| |||||||||||||||||||||||| ||||||||
Sbjct  3050  TACGCGGCGCGGCCAAGCCGTTAAACCCCCAACTTCTGAATGTTGACCTCGGATCAGGTA  3109

Query  537   GGAATACCCGCTGAACTTAA  556
             ||||||||||||||||||||
Sbjct  3110  GGAATACCCGCTGAACTTAA  3129


>JABSTL010000213.1 Fusarium sp. NRRL 29148 NRRL29148_c0000213, whole genome shotgun 
sequence
Length=7942

 Score = 684 bits (370),  Expect = 0.0
 Identities = 500/560 (89%), Gaps = 20/560 (4%)
 Strand=Plus/Minus

Query  1     CAAGGTCTCCGTTGGTGAACCAGCGGAGGGATCATTACCGAGTTATACAACTCATCAA-C  59
             |||||||||||||||||||||||||||||||||||||||||||| ||||||||   || |
Sbjct  7220  CAAGGTCTCCGTTGGTGAACCAGCGGAGGGATCATTACCGAGTT-TACAACTCCCAAACC  7162

Query  60    CCTGTGAACATACCTAAAACGTTGCTTCGGCGGGAACAGACGGC-CCC-GTAACACGGGC  117
             ||||||||||||||  ||  ||||| ||||||| | ||| | || ||| |||| ||||| 
Sbjct  7161  CCTGTGAACATACC--AATTGTTGCCTCGGCGG-ATCAGCCCGCTCCCGGTAAAACGGGA  7105

Query  118   CGCCCCCGCCAGAGGACCCCCTAACTCTGTTTCTATTATGTTTCTTCTGAGTAAAACAAG  177
             ||  ||||||||||||||||  |||||||||||||| ||||  |||||||||||||| | 
Sbjct  7104  CG-GCCCGCCAGAGGACCCCTAAACTCTGTTTCTAT-ATGTAACTTCTGAGTAAAACCA-  7048

Query  178   CAAATAAATTAAAACTTTCAACAACGGATCTCTTGGCTCTGGCATCGATGAAGAACGCAG  237
              |||||||| |||||||||||||||||||||||||| |||||||||||||||||||||||
Sbjct  7047  TAAATAAATCAAAACTTTCAACAACGGATCTCTTGGTTCTGGCATCGATGAAGAACGCAG  6988

Query  238   CGAAATGCGATAAGTAATGTGAATTGCAGAATTCAGTGAATCATCGAATCTTTGAACGCA  297
             | ||||||||||||||||||||||||||||||||||||||||||||||||||||||||||
Sbjct  6987  CAAAATGCGATAAGTAATGTGAATTGCAGAATTCAGTGAATCATCGAATCTTTGAACGCA  6928

Query  298   CATTGCGCCCGCCAGTATTCTGGCGGGCATGCCTGTTCGAGCGTCATTACAACCCTCAGG  357
             |||||||||||||||||||||||||||||||||||||||||||||||| ||||||||| |
Sbjct  6927  CATTGCGCCCGCCAGTATTCTGGCGGGCATGCCTGTTCGAGCGTCATTTCAACCCTCAAG  6868

Query  358   CCCCCGGGCCTGGCGTTGGGGATCGGCGAGGCGCCCCCTGCGGGCACACGCCGTCCCCCA  417
             ||||||||  ||| |||||||||||||||| | | | | | |  || | |||| |||| |
Sbjct  6867  CCCCCGGGTTTGGTGTTGGGGATCGGCGAG-C-CTCAC-G-G--CA-A-GCCGGCCCCGA  6816

Query  418   AATACAGTGGCGGTCCCGCCGCAGCTTCCATTGCGTAGTAGCTAACACC-TCGCAACTGG  476
             ||||||||||||||| ||| ||||||||||||||||||||| ||| ||| ||||||||||
Sbjct  6815  AATACAGTGGCGGTCTCGCTGCAGCTTCCATTGCGTAGTAG-TAAAACCCTCGCAACTGG  6757

Query  477   AGAGCGGCGCGGCCACGCCGTAAAACACCCAACTTCTGAATGTTGACCTCGAATCAGGTA  536
                |||||||||||| ||||| |||| |||||||||||||||||||||||| ||||||||
Sbjct  6756  TACGCGGCGCGGCCAAGCCGTTAAACCCCCAACTTCTGAATGTTGACCTCGGATCAGGTA  6697

Query  537   GGAATACCCGCTGAACTTAA  556
             ||||||||||||||||||||
Sbjct  6696  GGAATACCCGCTGAACTTAA  6677


>JADAQZ010000048.1 Fusarium sp. 'flavolapis' strain MK7 NODE_3, whole genome shotgun 
sequence
Length=4832049

 Score = 684 bits (370),  Expect = 0.0
 Identities = 500/560 (89%), Gaps = 19/560 (3%)
 Strand=Plus/Minus

Query  1        CAAGGTCTCCGTTGGTGAACCAGCGGAGGGATCATTACCGAGTTATACAACTCATCAA-C  59
                |||||||||||||||||||||||||||||||||||||||||||| ||||||||   || |
Sbjct  4831230  CAAGGTCTCCGTTGGTGAACCAGCGGAGGGATCATTACCGAGTT-TACAACTCCCAAACC  4831172

Query  60       CCTGTGAACATACCTAAAACGTTGCTTCGGCGGGAACAGACGGC-CCC-GTAACACGGGC  117
                ||||||||||||||  ||  ||||| ||||||| | ||| | || ||| |||| ||||| 
Sbjct  4831171  CCTGTGAACATACC--AATTGTTGCCTCGGCGG-ATCAGCCCGCTCCCGGTAAAACGGGA  4831115

Query  118      CGCCCCCGCCAGAGGACCCCCTAACTCTGTTTCTATTATGTTTCTTCTGAGTAAAACAAG  177
                ||  ||||||||||||||||  |||||||||||||| ||||  |||||||||||||| | 
Sbjct  4831114  CG-GCCCGCCAGAGGACCCCTAAACTCTGTTTCTAT-ATGTAACTTCTGAGTAAAACCA-  4831058

Query  178      CAAATAAATTAAAACTTTCAACAACGGATCTCTTGGCTCTGGCATCGATGAAGAACGCAG  237
                 |||||||| |||||||||||||||||||||||||| |||||||||||||||||||||||
Sbjct  4831057  TAAATAAATCAAAACTTTCAACAACGGATCTCTTGGTTCTGGCATCGATGAAGAACGCAG  4830998

Query  238      CGAAATGCGATAAGTAATGTGAATTGCAGAATTCAGTGAATCATCGAATCTTTGAACGCA  297
                | ||||||||||||||||||||||||||||||||||||||||||||||||||||||||||
Sbjct  4830997  CAAAATGCGATAAGTAATGTGAATTGCAGAATTCAGTGAATCATCGAATCTTTGAACGCA  4830938

Query  298      CATTGCGCCCGCCAGTATTCTGGCGGGCATGCCTGTTCGAGCGTCATTACAACCCTCAGG  357
                |||||||||||||||||||||||||||||||||||||||||||||||| ||||||||| |
Sbjct  4830937  CATTGCGCCCGCCAGTATTCTGGCGGGCATGCCTGTTCGAGCGTCATTTCAACCCTCAAG  4830878

Query  358      CCCCCGGGCCTGGCGTTGGGGATCGGCGAGGCGCCCCCTGCGGGCACACGCCGTCCCCCA  417
                ||||||||  ||| |||||||||||||||| | ||   ||||| || | |||| |||| |
Sbjct  4830877  CCCCCGGGTTTGGTGTTGGGGATCGGCGAG-C-CCT--TGCGG-CA-A-GCCGGCCCCGA  4830825

Query  418      AATACAGTGGCGGTCCCGCCGCAGCTTCCATTGCGTAGTAGCTAACACC-TCGCAACTGG  476
                |||  |||||||||| ||| ||||||||||||||||||||| ||| ||| ||||||||||
Sbjct  4830824  AATCTAGTGGCGGTCTCGCTGCAGCTTCCATTGCGTAGTAG-TAAAACCCTCGCAACTGG  4830766

Query  477      AGAGCGGCGCGGCCACGCCGTAAAACACCCAACTTCTGAATGTTGACCTCGAATCAGGTA  536
                   |||||||||||| ||||| |||| |||||||||||||||||||||||| ||||||||
Sbjct  4830765  TACGCGGCGCGGCCAAGCCGTTAAACCCCCAACTTCTGAATGTTGACCTCGGATCAGGTA  4830706

Query  537      GGAATACCCGCTGAACTTAA  556
                ||||||||||||||||||||
Sbjct  4830705  GGAATACCCGCTGAACTTAA  4830686


>JAHAPR010000097.1 Fusarium annulatum strain F8_4S_2B NODE_97_length_4987_cov_4471.224033, 
whole genome shotgun sequence
Length=4987

 Score = 684 bits (370),  Expect = 0.0
 Identities = 500/560 (89%), Gaps = 19/560 (3%)
 Strand=Plus/Plus

Query  1     CAAGGTCTCCGTTGGTGAACCAGCGGAGGGATCATTACCGAGTTATACAACTCATCAA-C  59
             |||||||||||||||||||||||||||||||||||||||||||| ||||||||   || |
Sbjct  2545  CAAGGTCTCCGTTGGTGAACCAGCGGAGGGATCATTACCGAGTT-TACAACTCCCAAACC  2603

Query  60    CCTGTGAACATACCTAAAACGTTGCTTCGGCGGGAACAGACGGC-CCC-GTAACACGGGC  117
             ||||||||||||||  ||  ||||| ||||||| | ||| | || ||| |||| ||||| 
Sbjct  2604  CCTGTGAACATACC--AATTGTTGCCTCGGCGG-ATCAGCCCGCTCCCGGTAAAACGGGA  2660

Query  118   CGCCCCCGCCAGAGGACCCCCTAACTCTGTTTCTATTATGTTTCTTCTGAGTAAAACAAG  177
             ||  ||||||||||||||||  ||||||||||||| |||||  |||||||||||||| | 
Sbjct  2661  CG-GCCCGCCAGAGGACCCCTAAACTCTGTTTCTA-TATGTAACTTCTGAGTAAAACCA-  2717

Query  178   CAAATAAATTAAAACTTTCAACAACGGATCTCTTGGCTCTGGCATCGATGAAGAACGCAG  237
              |||||||| |||||||||||||||||||||||||| |||||||||||||||||||||||
Sbjct  2718  TAAATAAATCAAAACTTTCAACAACGGATCTCTTGGTTCTGGCATCGATGAAGAACGCAG  2777

Query  238   CGAAATGCGATAAGTAATGTGAATTGCAGAATTCAGTGAATCATCGAATCTTTGAACGCA  297
             | ||||||||||||||||||||||||||||||||||||||||||||||||||||||||||
Sbjct  2778  CAAAATGCGATAAGTAATGTGAATTGCAGAATTCAGTGAATCATCGAATCTTTGAACGCA  2837

Query  298   CATTGCGCCCGCCAGTATTCTGGCGGGCATGCCTGTTCGAGCGTCATTACAACCCTCAGG  357
             |||||||||||||||||||||||||||||||||||||||||||||||| ||||||||| |
Sbjct  2838  CATTGCGCCCGCCAGTATTCTGGCGGGCATGCCTGTTCGAGCGTCATTTCAACCCTCAAG  2897

Query  358   CCCCCGGGCCTGGCGTTGGGGATCGGCGAGGCGCCCCCTGCGGGCACACGCCGTCCCCCA  417
             ||||||||  ||| |||||||||||||||| | ||   ||||| || | |||| |||| |
Sbjct  2898  CCCCCGGGTTTGGTGTTGGGGATCGGCGAG-C-CCT--TGCGG-CA-A-GCCGGCCCCGA  2950

Query  418   AATACAGTGGCGGTCCCGCCGCAGCTTCCATTGCGTAGTAGCTAACACC-TCGCAACTGG  476
             |||  |||||||||| ||| ||||||||||||||||||||| ||| ||| ||||||||||
Sbjct  2951  AATCTAGTGGCGGTCTCGCTGCAGCTTCCATTGCGTAGTAG-TAAAACCCTCGCAACTGG  3009

Query  477   AGAGCGGCGCGGCCACGCCGTAAAACACCCAACTTCTGAATGTTGACCTCGAATCAGGTA  536
                |||||||||||| ||||| |||| |||||||||||||||||||||||| ||||||||
Sbjct  3010  TACGCGGCGCGGCCAAGCCGTTAAACCCCCAACTTCTGAATGTTGACCTCGGATCAGGTA  3069

Query  537   GGAATACCCGCTGAACTTAA  556
             ||||||||||||||||||||
Sbjct  3070  GGAATACCCGCTGAACTTAA  3089


>JAAOAN010000111.1 Fusarium mundagurra strain NRRL 66235 NRRL66235_c0000111, whole 
genome shotgun sequence
Length=7872

 Score = 684 bits (370),  Expect = 0.0
 Identities = 500/560 (89%), Gaps = 19/560 (3%)
 Strand=Plus/Plus

Query  1     CAAGGTCTCCGTTGGTGAACCAGCGGAGGGATCATTACCGAGTTATACAACTCATCAA-C  59
             |||||||||||||||||||||||||||||||||||||||||||| ||||||||   || |
Sbjct  6558  CAAGGTCTCCGTTGGTGAACCAGCGGAGGGATCATTACCGAGTT-TACAACTCCCAAACC  6616

Query  60    CCTGTGAACATACCTAAAACGTTGCTTCGGCGGGAACAGACGGC-CCC-GTAACACGGGC  117
             ||||||||||||||  ||  ||||| ||||||| | ||| | || ||| |||| ||||| 
Sbjct  6617  CCTGTGAACATACC--AATTGTTGCCTCGGCGG-ATCAGCCCGCTCCCGGTAAAACGGGA  6673

Query  118   CGCCCCCGCCAGAGGACCCCCTAACTCTGTTTCTATTATGTTTCTTCTGAGTAAAACAAG  177
             ||  ||||||||||||||||  ||||||||||||| |||||  |||||||||||||| | 
Sbjct  6674  CG-GCCCGCCAGAGGACCCCTAAACTCTGTTTCTA-TATGTAACTTCTGAGTAAAACCA-  6730

Query  178   CAAATAAATTAAAACTTTCAACAACGGATCTCTTGGCTCTGGCATCGATGAAGAACGCAG  237
              |||||||| |||||||||||||||||||||||||| |||||||||||||||||||||||
Sbjct  6731  TAAATAAATCAAAACTTTCAACAACGGATCTCTTGGTTCTGGCATCGATGAAGAACGCAG  6790

Query  238   CGAAATGCGATAAGTAATGTGAATTGCAGAATTCAGTGAATCATCGAATCTTTGAACGCA  297
             | ||||||||||||||||||||||||||||||||||||||||||||||||||||||||||
Sbjct  6791  CAAAATGCGATAAGTAATGTGAATTGCAGAATTCAGTGAATCATCGAATCTTTGAACGCA  6850

Query  298   CATTGCGCCCGCCAGTATTCTGGCGGGCATGCCTGTTCGAGCGTCATTACAACCCTCAGG  357
             |||||||||||||||||||||||||||||||||||||||||||||||| ||||||||| |
Sbjct  6851  CATTGCGCCCGCCAGTATTCTGGCGGGCATGCCTGTTCGAGCGTCATTTCAACCCTCAAG  6910

Query  358   CCCCCGGGCCTGGCGTTGGGGATCGGCGAGGCGCCCCCTGCGGGCACACGCCGTCCCCCA  417
             ||| ||||  ||| |||||||||||||||| | || |  |||| || | |||| |||| |
Sbjct  6911  CCCTCGGGTTTGGTGTTGGGGATCGGCGAG-C-CCTC--GCGG-CA-A-GCCGGCCCCGA  6963

Query  418   AATACAGTGGCGGTCCCGCCGCAGCTTCCATTGCGTAGTAGCTAACACC-TCGCAACTGG  476
             |||| |||||||||| ||| ||||||||||||||||||||| ||| ||| ||||||||||
Sbjct  6964  AATATAGTGGCGGTCTCGCTGCAGCTTCCATTGCGTAGTAG-TAAAACCCTCGCAACTGG  7022

Query  477   AGAGCGGCGCGGCCACGCCGTAAAACACCCAACTTCTGAATGTTGACCTCGAATCAGGTA  536
                |||||||||||| ||||| |||| |||||||||||||||||||||||| ||||||||
Sbjct  7023  TACGCGGCGCGGCCAAGCCGTTAAACCCCCAACTTCTGAATGTTGACCTCGGATCAGGTA  7082

Query  537   GGAATACCCGCTGAACTTAA  556
             ||||||||||||||||||||
Sbjct  7083  GGAATACCCGCTGAACTTAA  7102


>JABEET010000155.1 Fusarium torreyae strain NRRL 54149 F_torreyae_54149_contig_0000155, 
whole genome shotgun sequence
Length=7712

 Score = 684 bits (370),  Expect = 0.0
 Identities = 500/561 (89%), Gaps = 15/561 (3%)
 Strand=Plus/Minus

Query  1     CAAGGTCTCCGTTGGTGAACCAGCGGAGGGATCATTACCGAGTTATACAACTCATCAA-C  59
             |||||||||||||||||||||||||||||||||||||||||||| ||||||||   || |
Sbjct  1197  CAAGGTCTCCGTTGGTGAACCAGCGGAGGGATCATTACCGAGTT-TACAACTCCCAAACC  1139

Query  60    CCTGTGAACATACCTAAAACGTTGCTTCGGCGGGAACAG-ACG-GCCCCGTAACACGGGC  117
             |||||||||||||||  |  ||||| ||||| ||| |||  ||  |||||||| ||||| 
Sbjct  1138  CCTGTGAACATACCTTTACTGTTGCCTCGGC-GGATCAGCCCGCTCCCCGTAAAACGGGA  1080

Query  118   CGCCCCCGCCAGAGGACCCCCTAACTCT-GTTTCTATTA-TGTTTCTTCTGAGTAAAACA  175
             ||  |||||||||||||||   ||||||  | ||| ||| ||| ||||||||||||||||
Sbjct  1079  CG-GCCCGCCAGAGGACCC--AAACTCTAATGTCT-TTATTGTATCTTCTGAGTAAAACA  1024

Query  176   AGCAAATAAATTAAAACTTTCAACAACGGATCTCTTGGCTCTGGCATCGATGAAGAACGC  235
             | ||||||||| |||||||||||||||||||||||||| |||||||||||||||||||||
Sbjct  1023  AACAAATAAATCAAAACTTTCAACAACGGATCTCTTGGTTCTGGCATCGATGAAGAACGC  964

Query  236   AGCGAAATGCGATAAGTAATGTGAATTGCAGAATTCAGTGAATCATCGAATCTTTGAACG  295
             ||| ||||||||||||||||||||||||||||||||||||||||||||||||||||||||
Sbjct  963   AGCAAAATGCGATAAGTAATGTGAATTGCAGAATTCAGTGAATCATCGAATCTTTGAACG  904

Query  296   CACATTGCGCCCGCCAGTATTCTGGCGGGCATGCCTGTTCGAGCGTCATTACAACCCTCA  355
             |||||||||||||||||||||||||||||||||||||||||||||||||| |||||||||
Sbjct  903   CACATTGCGCCCGCCAGTATTCTGGCGGGCATGCCTGTTCGAGCGTCATTTCAACCCTCA  844

Query  356   GGCCCCCGGGCCTGGCGTTGGGGATCGGCGAGGCGCCCCCTGCGGGCACACGCCGTCCCC  415
              |||||||||  ||| |||||||||||||||| | |  |  | || | || |||| ||||
Sbjct  843   AGCCCCCGGGTTTGGTGTTGGGGATCGGCGAGTC-CTGCAAG-GGAC-CA-GCCGGCCCC  788

Query  416   CAAATACAGTGGCGGTCCCGCCGCAGCTTCCATTGCGTAGTAGCTAACACCTCGCAACTG  475
              ||||  |||||||||| ||| ||||| ||||||||||||||||||||||||||||||||
Sbjct  787   GAAATCTAGTGGCGGTCTCGCTGCAGCCTCCATTGCGTAGTAGCTAACACCTCGCAACTG  728

Query  476   GAGAGCGGCGCGGCCACGCCGTAAAACACCCAACTTCTGAATGTTGACCTCGAATCAGGT  535
             ||  |||||||||||| ||||| |||| |||||||||||||||||||||||| |||||||
Sbjct  727   GAACGCGGCGCGGCCAAGCCGTTAAACCCCCAACTTCTGAATGTTGACCTCGGATCAGGT  668

Query  536   AGGAATACCCGCTGAACTTAA  556
             |||||||||||||||||||||
Sbjct  667   AGGAATACCCGCTGAACTTAA  647


>WETZ01000218.1 Fusarium cf. aywerte strain EtdFoc-240 Contig20, whole genome 
shotgun sequence
Length=1027

 Score = 684 bits (370),  Expect = 0.0
 Identities = 500/558 (90%), Gaps = 27/558 (5%)
 Strand=Plus/Plus

Query  1    CAAGGTCTCCGTTGGTGAACCAGCGGAGGGATCATTACCGAGTTATACAACTCATCAACC  60
            ||||||||||||||||||||||||||||||||||||||||||||||||||||||||||||
Sbjct  458  CAAGGTCTCCGTTGGTGAACCAGCGGAGGGATCATTACCGAGTTATACAACTCATCAACC  517

Query  61   CTGTGAACATACCTAAAACGTTGCTTCGGCGGGAACAGACGGCCCCGTAAC-ACGGGCCG  119
            ||||||||||||||||||||||||||||||||||||||||||||| ||||| ||||||||
Sbjct  518  CTGTGAACATACCTAAAACGTTGCTTCGGCGGGAACAGACGGCCCTGTAACAACGGGCCG  577

Query  120  CCCCCGCCAGAGGACCCCCTAACTCTGTTTCTATTATGTTTCTTCTGAGTAAAACAAGCA  179
            |||||||||||||| ||||||||||||||| ||| |||||| |||||||| |||||||||
Sbjct  578  CCCCCGCCAGAGGA-CCCCTAACTCTGTTTTTATAATGTTT-TTCTGAGT-AAACAAGCA  634

Query  180  AATAAATTAAAACTTTCAACAACGGATCTCTTGGCTCTGGCATCGATGAAGAACGCAGCG  239
            ||||||||||||||||||||||||||||||||||||||||||||||||||||||||||||
Sbjct  635  AATAAATTAAAACTTTCAACAACGGATCTCTTGGCTCTGGCATCGATGAAGAACGCAGCG  694

Query  240  AAATGCGATAAGTAATGTGAATTGCAGAATTCAGTGAATCATCGAATCTTTGAACGCACA  299
            ||||||||||||||||||||||||||||||||||||||||||||||||||||||||||||
Sbjct  695  AAATGCGATAAGTAATGTGAATTGCAGAATTCAGTGAATCATCGAATCTTTGAACGCACA  754

Query  300  TTGCGCCCGCCAGTATTCTGGCGGGCATGCCTGTTCGAGCGTCATTACAACCCTCAGGCC  359
            |||||||||||||||||||||||||||||||||||||||||||||| ||||||||| || 
Sbjct  755  TTGCGCCCGCCAGTATTCTGGCGGGCATGCCTGTTCGAGCGTCATTTCAACCCTCAAGCA  814

Query  360  CCCGGGCCTGGCGTTGGGGATCGGCGAGGCGCCCCCTGCGGGCACACGCCGTCCCCCAAA  419
            |    || ||| |||||| | |  ||   ||     |      |  || ||| || ||||
Sbjct  815  CA---GCTTGGTGTTGGG-A-CT-CG---CGT----TA-----ATTCG-CGTTCCTCAAA  855

Query  420  TACAGTGGCGGTCCCGCCGCAGCTTCCATTGCGTAGTAGCTAACACC-TCGCAACTGGAG  478
            |  | |||||||| || || ||||||||| ||||||||| ||| ||| |||  |||||  
Sbjct  856  TTGATTGGCGGTCACGTCG-AGCTTCCATAGCGTAGTAG-TAAAACCCTCGTTACTGGTA  913

Query  479  AGCGGCGCGGCCACGCCGTAAAACACCCAACTTCTGAATGTTGACCTCGAATCAGGTAGG  538
            | || |||||||||||||| |||| |||||||||||||||||||||||| ||||||||||
Sbjct  914  ATCGTCGCGGCCACGCCGTTAAAC-CCCAACTTCTGAATGTTGACCTCGGATCAGGTAGG  972

Query  539  AATACCCGCTGAACTTAA  556
            ||||||||||||||||||
Sbjct  973  AATACCCGCTGAACTTAA  990


>NC_036623.1 Fusarium fujikuroi IMI 58289 draft genome, chromosome FFUJ_chr02
Length=5039041

 Score = 684 bits (370),  Expect = 0.0
 Identities = 500/560 (89%), Gaps = 19/560 (3%)
 Strand=Plus/Plus

Query  1     CAAGGTCTCCGTTGGTGAACCAGCGGAGGGATCATTACCGAGTTATACAACTCATCAA-C  59
             |||||||||||||||||||||||||||||||||||||||||||| ||||||||   || |
Sbjct  6532  CAAGGTCTCCGTTGGTGAACCAGCGGAGGGATCATTACCGAGTT-TACAACTCCCAAACC  6590

Query  60    CCTGTGAACATACCTAAAACGTTGCTTCGGCGGGAACAGACGGC-CCC-GTAACACGGGC  117
             ||||||||||||||  ||  ||||| ||||||| | ||| | || ||| |||| ||||| 
Sbjct  6591  CCTGTGAACATACC--AATTGTTGCCTCGGCGG-ATCAGCCCGCTCCCGGTAAAACGGGA  6647

Query  118   CGCCCCCGCCAGAGGACCCCCTAACTCTGTTTCTATTATGTTTCTTCTGAGTAAAACAAG  177
             ||  ||||||||||||||||  ||||||||||||| |||||  |||||||||||||| | 
Sbjct  6648  CG-GCCCGCCAGAGGACCCCTAAACTCTGTTTCTA-TATGTAACTTCTGAGTAAAACCA-  6704

Query  178   CAAATAAATTAAAACTTTCAACAACGGATCTCTTGGCTCTGGCATCGATGAAGAACGCAG  237
              |||||||| |||||||||||||||||||||||||| |||||||||||||||||||||||
Sbjct  6705  TAAATAAATCAAAACTTTCAACAACGGATCTCTTGGTTCTGGCATCGATGAAGAACGCAG  6764

Query  238   CGAAATGCGATAAGTAATGTGAATTGCAGAATTCAGTGAATCATCGAATCTTTGAACGCA  297
             | ||||||||||||||||||||||||||||||||||||||||||||||||||||||||||
Sbjct  6765  CAAAATGCGATAAGTAATGTGAATTGCAGAATTCAGTGAATCATCGAATCTTTGAACGCA  6824

Query  298   CATTGCGCCCGCCAGTATTCTGGCGGGCATGCCTGTTCGAGCGTCATTACAACCCTCAGG  357
             |||||||||||||||||||||||||||||||||||||||||||||||| ||||||||| |
Sbjct  6825  CATTGCGCCCGCCAGTATTCTGGCGGGCATGCCTGTTCGAGCGTCATTTCAACCCTCAAG  6884

Query  358   CCCCCGGGCCTGGCGTTGGGGATCGGCGAGGCGCCCCCTGCGGGCACACGCCGTCCCCCA  417
             ||||||||  ||| |||||||||||||||| | ||   ||||| || | |||| |||| |
Sbjct  6885  CCCCCGGGTTTGGTGTTGGGGATCGGCGAG-C-CCT--TGCGG-CA-A-GCCGGCCCCGA  6937

Query  418   AATACAGTGGCGGTCCCGCCGCAGCTTCCATTGCGTAGTAGCTAACACC-TCGCAACTGG  476
             |||  |||||||||| ||| ||||||||||||||||||||| ||| ||| ||||||||||
Sbjct  6938  AATCTAGTGGCGGTCTCGCTGCAGCTTCCATTGCGTAGTAG-TAAAACCCTCGCAACTGG  6996

Query  477   AGAGCGGCGCGGCCACGCCGTAAAACACCCAACTTCTGAATGTTGACCTCGAATCAGGTA  536
                |||||||||||| ||||| |||| |||||||||||||||||||||||| ||||||||
Sbjct  6997  TACGCGGCGCGGCCAAGCCGTTAAACCCCCAACTTCTGAATGTTGACCTCGGATCAGGTA  7056

Query  537   GGAATACCCGCTGAACTTAA  556
             ||||||||||||||||||||
Sbjct  7057  GGAATACCCGCTGAACTTAA  7076


>JAAVUK010000044.1 Fusarium buxicola strain NRRL 36148 F_buxicola_36148__contig_0000044, 
whole genome shotgun sequence
Length=8047

 Score = 682 bits (369),  Expect = 0.0
 Identities = 505/568 (89%), Gaps = 19/568 (3%)
 Strand=Plus/Minus

Query  1     CAAGGTCTCCGTTGGTGAACCAGCGGAGGGATCATTACCGAGTTATACAACTCATCAA-C  59
             |||||||||||||||||||||||||||||||||||||||||||| ||||||||   || |
Sbjct  4969  CAAGGTCTCCGTTGGTGAACCAGCGGAGGGATCATTACCGAGTT-TACAACTCCCAAACC  4911

Query  60    CCTGTGAACATACCTAAAACGTTGCTTCGGCGGGAACAG-ACG-GCCCCGTAACACGGGC  117
             |||||||||||||||| |||||||| ||||||| | |||  ||  |||||| | ||||| 
Sbjct  4910  CCTGTGAACATACCTACAACGTTGCCTCGGCGG-ATCAGCCCGCTCCCCGTGAAACGGGA  4852

Query  118   CGCCCCCGCCAGAGGACCCCCTAACTCTG--TTTCT-ATTATGTTTCTTCTGAGTAAAAC  174
             ||  ||||||||||||||||  ||| |||  ||| | | | ||| |||||||||||| | 
Sbjct  4851  CG-GCCCGCCAGAGGACCCC-AAACCCTGAATTTATCAAT-TGTATCTTCTGAGTAACAT  4795

Query  175   AAGCAAATAAATTAAAACTTTCAACAACGGATCTCTTGGCTCTGGCATCGATGAAGAACG  234
             || ||||||||| |||||||||||||||||||||||||| ||||||||||||||||||||
Sbjct  4794  AAACAAATAAATCAAAACTTTCAACAACGGATCTCTTGGTTCTGGCATCGATGAAGAACG  4735

Query  235   CAGCGAAATGCGATAAGTAATGTGAATTGCAGAATTCAGTGAATCATCGAATCTTTGAAC  294
             ||||||||||||||||||||||||||||||||||||||||||||||||||||||||||||
Sbjct  4734  CAGCGAAATGCGATAAGTAATGTGAATTGCAGAATTCAGTGAATCATCGAATCTTTGAAC  4675

Query  295   GCACATTGCGCCCGCCAGTATTCTGGCGGGCATGCCTGTTCGAGCGTCATTACAACCCTC  354
             ||||||||||||||| ||||||||||||||||||||||||||||||||||| ||||||||
Sbjct  4674  GCACATTGCGCCCGCTAGTATTCTGGCGGGCATGCCTGTTCGAGCGTCATTTCAACCCTC  4615

Query  355   AGGCCCCC-GGGCCTGGCGTTGGGGATCGGCGAGGCGCCCCCTGCGGGCACACGCCGTCC  413
             | |||||| |||| ||| ||||||||||||||| | |||| | | || ||| ||||| ||
Sbjct  4614  AAGCCCCCCGGGCTTGGTGTTGGGGATCGGCGAAG-GCCCTCCGGGGTCACGCGCCGGCC  4556

Query  414   CCCAAATACAGTGGCGGTCCCGCCGCAGCTTCCATTGCGTAGTAGCTAACACCTCGCAAC  473
             || ||||  |||||||||| ||| ||||||||||||||||||||||||||||||||||||
Sbjct  4555  CCGAAATCTAGTGGCGGTCTCGCTGCAGCTTCCATTGCGTAGTAGCTAACACCTCGCAAC  4496

Query  474   TGGAGA-GCGGCGCGGCCACGCCGTAAAACACCC-AAC---TTCTGAATGTTGACCTCGA  528
             ||| || |||||||||||| ||||| |||| ||| ||    |||||||||||||||||| 
Sbjct  4495  TGG-GACGCGGCGCGGCCAAGCCGTTAAACCCCCCAAATTTTTCTGAATGTTGACCTCGG  4437

Query  529   ATCAGGTAGGAATACCCGCTGAACTTAA  556
             ||||||||||||||||||||||||||||
Sbjct  4436  ATCAGGTAGGAATACCCGCTGAACTTAA  4409


>LBNR01000212.1 Fusarium nygamai strain MRC8546 scaffold0000212, whole genome 
shotgun sequence
Length=5509

 Score = 678 bits (367),  Expect = 0.0
 Identities = 499/560 (89%), Gaps = 20/560 (4%)
 Strand=Plus/Minus

Query  1     CAAGGTCTCCGTTGGTGAACCAGCGGAGGGATCATTACCGAGTTATACAACTCATCAA-C  59
             |||||||||||||||||||||||||||||||||||||||||||| ||||||||   || |
Sbjct  1080  CAAGGTCTCCGTTGGTGAACCAGCGGAGGGATCATTACCGAGTT-TACAACTCCCAAACC  1022

Query  60    CCTGTGAACATACCTAAAACGTTGCTTCGGCGGGAACAGACGGC-CCC-GTAACACGGGC  117
             ||||||||||||||  ||  ||||| ||||||| | ||| | || ||| |||| ||||  
Sbjct  1021  CCTGTGAACATACC--AATTGTTGCCTCGGCGG-ATCAGCCCGCTCCCGGTAAAACGGAA  965

Query  118   CGCCCCCGCCAGAGGACCCCCTAACTCTGTTTCTATTATGTTTCTTCTGAGTAAAACAAG  177
             ||  ||||||||||||||||  |||||||||||||| ||||  |||||||||||||| | 
Sbjct  964   CG-GCCCGCCAGAGGACCCCTAAACTCTGTTTCTAT-ATGTAACTTCTGAGTAAAACCA-  908

Query  178   CAAATAAATTAAAACTTTCAACAACGGATCTCTTGGCTCTGGCATCGATGAAGAACGCAG  237
              |||||||| |||||||||||||||||||||||||| |||||||||||||||||||||||
Sbjct  907   TAAATAAATCAAAACTTTCAACAACGGATCTCTTGGTTCTGGCATCGATGAAGAACGCAG  848

Query  238   CGAAATGCGATAAGTAATGTGAATTGCAGAATTCAGTGAATCATCGAATCTTTGAACGCA  297
             | ||||||||||||||||||||||||||||||||||||||||||||||||||||||||||
Sbjct  847   CAAAATGCGATAAGTAATGTGAATTGCAGAATTCAGTGAATCATCGAATCTTTGAACGCA  788

Query  298   CATTGCGCCCGCCAGTATTCTGGCGGGCATGCCTGTTCGAGCGTCATTACAACCCTCAGG  357
             |||||||||||||||||||||||||||||||||||||||||||||||| ||||||||| |
Sbjct  787   CATTGCGCCCGCCAGTATTCTGGCGGGCATGCCTGTTCGAGCGTCATTTCAACCCTCAAG  728

Query  358   CCCCCGGGCCTGGCGTTGGGGATCGGCGAGGCGCCCCCTGCGGGCACACGCCGTCCCCCA  417
             ||||||||  ||| |||||||||||||||| | | | | | |  || | |||| |||| |
Sbjct  727   CCCCCGGGTTTGGTGTTGGGGATCGGCGAG-C-CTCAC-G-G--CA-A-GCCGGCCCCGA  676

Query  418   AATACAGTGGCGGTCCCGCCGCAGCTTCCATTGCGTAGTAGCTAACACC-TCGCAACTGG  476
             ||||||||||||||| ||| ||||||||||||||||||||| ||| ||| ||||||||||
Sbjct  675   AATACAGTGGCGGTCTCGCTGCAGCTTCCATTGCGTAGTAG-TAAAACCCTCGCAACTGG  617

Query  477   AGAGCGGCGCGGCCACGCCGTAAAACACCCAACTTCTGAATGTTGACCTCGAATCAGGTA  536
                |||||||||||| ||||| |||| |||||||||||||||||||||||| ||||||||
Sbjct  616   TACGCGGCGCGGCCAAGCCGTTAAACCCCCAACTTCTGAATGTTGACCTCGGATCAGGTA  557

Query  537   GGAATACCCGCTGAACTTAA  556
             ||||||||||||||||||||
Sbjct  556   GGAATACCCGCTGAACTTAA  537


>JABEES010000096.1 Fusarium concentricum strain NRRL 25181 F_concentricum_25181_contig_0000096, 
whole genome shotgun sequence
Length=7904

 Score = 678 bits (367),  Expect = 0.0
 Identities = 499/560 (89%), Gaps = 19/560 (3%)
 Strand=Plus/Minus

Query  1     CAAGGTCTCCGTTGGTGAACCAGCGGAGGGATCATTACCGAGTTATACAACTCATCAA-C  59
             |||||||||||||||||||||||||||||||||||||||||||| ||||||||   || |
Sbjct  4315  CAAGGTCTCCGTTGGTGAACCAGCGGAGGGATCATTACCGAGTT-TACAACTCCCAAACC  4257

Query  60    CCTGTGAACATACCTAAAACGTTGCTTCGGCGGGAACAGACGGC-CCC-GTAACACGGGC  117
             ||||||||||||||  ||  ||||| ||||||| | ||| | || ||| |||| ||||| 
Sbjct  4256  CCTGTGAACATACC--AATTGTTGCCTCGGCGG-ATCAGCCCGCTCCCGGTAAAACGGGA  4200

Query  118   CGCCCCCGCCAGAGGACCCCCTAACTCTGTTTCTATTATGTTTCTTCTGAGTAAAACAAG  177
             ||  ||||||||||||||||  |||||||||||||| ||||  |||||||||||||| | 
Sbjct  4199  CG-GCCCGCCAGAGGACCCCTAAACTCTGTTTCTAT-ATGTAACTTCTGAGTAAAACCA-  4143

Query  178   CAAATAAATTAAAACTTTCAACAACGGATCTCTTGGCTCTGGCATCGATGAAGAACGCAG  237
              |||||||| |||||||||||||||||||||||||| |||||||||||||||||||||||
Sbjct  4142  TAAATAAATCAAAACTTTCAACAACGGATCTCTTGGTTCTGGCATCGATGAAGAACGCAG  4083

Query  238   CGAAATGCGATAAGTAATGTGAATTGCAGAATTCAGTGAATCATCGAATCTTTGAACGCA  297
             | ||||||||||||||||||||||||||||||||||||||||||||||||||||||||||
Sbjct  4082  CAAAATGCGATAAGTAATGTGAATTGCAGAATTCAGTGAATCATCGAATCTTTGAACGCA  4023

Query  298   CATTGCGCCCGCCAGTATTCTGGCGGGCATGCCTGTTCGAGCGTCATTACAACCCTCAGG  357
             |||||||||||||||||||||||||||||||||||||||||||||||| ||||||||| |
Sbjct  4022  CATTGCGCCCGCCAGTATTCTGGCGGGCATGCCTGTTCGAGCGTCATTTCAACCCTCAAG  3963

Query  358   CCCCCGGGCCTGGCGTTGGGGATCGGCGAGGCGCCCCCTGCGGGCACACGCCGTCCCCCA  417
             ||| ||||  ||| |||||||||||||||| | ||   ||||| || | |||| |||| |
Sbjct  3962  CCCTCGGGTTTGGTGTTGGGGATCGGCGAG-C-CCT--TGCGG-CA-A-GCCGGCCCCGA  3910

Query  418   AATACAGTGGCGGTCCCGCCGCAGCTTCCATTGCGTAGTAGCTAACACC-TCGCAACTGG  476
             |||  |||||||||| ||| ||||||||||||||||||||| ||| ||| ||||||||||
Sbjct  3909  AATCTAGTGGCGGTCTCGCTGCAGCTTCCATTGCGTAGTAG-TAAAACCCTCGCAACTGG  3851

Query  477   AGAGCGGCGCGGCCACGCCGTAAAACACCCAACTTCTGAATGTTGACCTCGAATCAGGTA  536
                |||||||||||| ||||| |||| |||||||||||||||||||||||| ||||||||
Sbjct  3850  TACGCGGCGCGGCCAAGCCGTTAAACCCCCAACTTCTGAATGTTGACCTCGGATCAGGTA  3791

Query  537   GGAATACCCGCTGAACTTAA  556
             ||||||||||||||||||||
Sbjct  3790  GGAATACCCGCTGAACTTAA  3771


>JAAOAY010000100.1 Fusarium sp. NRRL 25303 NRRL25303_c0000100, whole genome shotgun 
sequence
Length=7906

 Score = 678 bits (367),  Expect = 0.0
 Identities = 499/560 (89%), Gaps = 19/560 (3%)
 Strand=Plus/Minus

Query  1     CAAGGTCTCCGTTGGTGAACCAGCGGAGGGATCATTACCGAGTTATACAACTCATCAA-C  59
             |||||||||||||||||||||||||||||||||||||||||||| ||||||||   || |
Sbjct  1836  CAAGGTCTCCGTTGGTGAACCAGCGGAGGGATCATTACCGAGTT-TACAACTCCCAAACC  1778

Query  60    CCTGTGAACATACCTAAAACGTTGCTTCGGCGGGAACAGACGGC-CCC-GTAACACGGGC  117
             ||||||||||||||  ||  ||||| ||||||| | ||| | || ||| |||| ||||| 
Sbjct  1777  CCTGTGAACATACC--AATTGTTGCCTCGGCGG-ATCAGCCCGCTCCCGGTAAAACGGGA  1721

Query  118   CGCCCCCGCCAGAGGACCCCCTAACTCTGTTTCTATTATGTTTCTTCTGAGTAAAACAAG  177
             ||  ||||||||||||||||  |||||||||||||| ||||  |||||||||||||| | 
Sbjct  1720  CG-GCCCGCCAGAGGACCCCTAAACTCTGTTTCTAT-ATGTAACTTCTGAGTAAAACCA-  1664

Query  178   CAAATAAATTAAAACTTTCAACAACGGATCTCTTGGCTCTGGCATCGATGAAGAACGCAG  237
              |||||||| |||||||||||||||||||||||||| |||||||||||||||||||||||
Sbjct  1663  TAAATAAATCAAAACTTTCAACAACGGATCTCTTGGTTCTGGCATCGATGAAGAACGCAG  1604

Query  238   CGAAATGCGATAAGTAATGTGAATTGCAGAATTCAGTGAATCATCGAATCTTTGAACGCA  297
             | ||||||||||||||||||||||||||||||||||||||||||||||||||||||||||
Sbjct  1603  CAAAATGCGATAAGTAATGTGAATTGCAGAATTCAGTGAATCATCGAATCTTTGAACGCA  1544

Query  298   CATTGCGCCCGCCAGTATTCTGGCGGGCATGCCTGTTCGAGCGTCATTACAACCCTCAGG  357
             |||||||||||||||||||||||||||||||||||||||||||||||| ||||||||| |
Sbjct  1543  CATTGCGCCCGCCAGTATTCTGGCGGGCATGCCTGTTCGAGCGTCATTTCAACCCTCAAG  1484

Query  358   CCCCCGGGCCTGGCGTTGGGGATCGGCGAGGCGCCCCCTGCGGGCACACGCCGTCCCCCA  417
             ||| ||||  ||| |||||||||||||||| | ||   ||||| || | |||| |||| |
Sbjct  1483  CCCTCGGGTTTGGTGTTGGGGATCGGCGAG-C-CCT--TGCGG-CA-A-GCCGGCCCCGA  1431

Query  418   AATACAGTGGCGGTCCCGCCGCAGCTTCCATTGCGTAGTAGCTAACACC-TCGCAACTGG  476
             |||  |||||||||| ||| ||||||||||||||||||||| ||| ||| ||||||||||
Sbjct  1430  AATCTAGTGGCGGTCTCGCTGCAGCTTCCATTGCGTAGTAG-TAAAACCCTCGCAACTGG  1372

Query  477   AGAGCGGCGCGGCCACGCCGTAAAACACCCAACTTCTGAATGTTGACCTCGAATCAGGTA  536
                |||||||||||| ||||| |||| |||||||||||||||||||||||| ||||||||
Sbjct  1371  TACGCGGCGCGGCCAAGCCGTTAAACCCCCAACTTCTGAATGTTGACCTCGGATCAGGTA  1312

Query  537   GGAATACCCGCTGAACTTAA  556
             ||||||||||||||||||||
Sbjct  1311  GGAATACCCGCTGAACTTAA  1292


>JACDIX010000202.1 Fusarium siculi strain KOD 1856 F_siculi_KOD1854_contig_0000200, 
whole genome shotgun sequence
Length=7931

 Score = 678 bits (367),  Expect = 0.0
 Identities = 499/560 (89%), Gaps = 19/560 (3%)
 Strand=Plus/Minus

Query  1     CAAGGTCTCCGTTGGTGAACCAGCGGAGGGATCATTACCGAGTTATACAACTCATCAA-C  59
             |||||||||||||||||||||||||||||||||||||||||||| ||||||||   || |
Sbjct  4794  CAAGGTCTCCGTTGGTGAACCAGCGGAGGGATCATTACCGAGTT-TACAACTCCCAAACC  4736

Query  60    CCTGTGAACATACCTAAAACGTTGCTTCGGCGGGAACAGACGGC-CCC-GTAACACGGGC  117
             ||||||||||||||  ||  ||||| ||||||| | ||| | || ||| |||| ||||| 
Sbjct  4735  CCTGTGAACATACC--AATTGTTGCCTCGGCGG-ATCAGCCCGCTCCCGGTAAAACGGGA  4679

Query  118   CGCCCCCGCCAGAGGACCCCCTAACTCTGTTTCTATTATGTTTCTTCTGAGTAAAACAAG  177
             ||  ||||||||||||||||  |||||||||||||| ||||  |||||||||||||| | 
Sbjct  4678  CG-GCCCGCCAGAGGACCCCTAAACTCTGTTTCTAT-ATGTAACTTCTGAGTAAAACCA-  4622

Query  178   CAAATAAATTAAAACTTTCAACAACGGATCTCTTGGCTCTGGCATCGATGAAGAACGCAG  237
              |||||||| |||||||||||||||||||||||||| |||||||||||||||||||||||
Sbjct  4621  TAAATAAATCAAAACTTTCAACAACGGATCTCTTGGTTCTGGCATCGATGAAGAACGCAG  4562

Query  238   CGAAATGCGATAAGTAATGTGAATTGCAGAATTCAGTGAATCATCGAATCTTTGAACGCA  297
             | ||||||||||||||||||||||||||||||||||||||||||||||||||||||||||
Sbjct  4561  CAAAATGCGATAAGTAATGTGAATTGCAGAATTCAGTGAATCATCGAATCTTTGAACGCA  4502

Query  298   CATTGCGCCCGCCAGTATTCTGGCGGGCATGCCTGTTCGAGCGTCATTACAACCCTCAGG  357
             |||||||||||||||||||||||||||||||||||||||||||||||| ||||||||| |
Sbjct  4501  CATTGCGCCCGCCAGTATTCTGGCGGGCATGCCTGTTCGAGCGTCATTTCAACCCTCAAG  4442

Query  358   CCCCCGGGCCTGGCGTTGGGGATCGGCGAGGCGCCCCCTGCGGGCACACGCCGTCCCCCA  417
             ||| ||||  ||| |||||||||||||||| | || |  |||| || | |||| |||| |
Sbjct  4441  CCCTCGGGTTTGGTGTTGGGGATCGGCGAG-C-CCTC--GCGG-CA-A-GCCGGCCCCGA  4389

Query  418   AATACAGTGGCGGTCCCGCCGCAGCTTCCATTGCGTAGTAGCTAACACC-TCGCAACTGG  476
             |||  |||||||||| ||| ||||||||||||||||||||| ||| ||| ||||||||||
Sbjct  4388  AATCTAGTGGCGGTCTCGCTGCAGCTTCCATTGCGTAGTAG-TAAAACCCTCGCAACTGG  4330

Query  477   AGAGCGGCGCGGCCACGCCGTAAAACACCCAACTTCTGAATGTTGACCTCGAATCAGGTA  536
                |||||||||||| ||||| |||| |||||||||||||||||||||||| ||||||||
Sbjct  4329  TACGCGGCGCGGCCAAGCCGTTAAACCCCCAACTTCTGAATGTTGACCTCGGATCAGGTA  4270

Query  537   GGAATACCCGCTGAACTTAA  556
             ||||||||||||||||||||
Sbjct  4269  GGAATACCCGCTGAACTTAA  4250


>JABCKB010000044.1 Fusarium continuum strain NRRL 66286 NRRL66286_c0000044, whole 
genome shotgun sequence
Length=9703

 Score = 675 bits (365),  Expect = 0.0
 Identities = 500/563 (89%), Gaps = 17/563 (3%)
 Strand=Plus/Plus

Query  1     CAAGGTCTCCGTTGGTGAACCAGCGGAGGGATCATTACCGAGTTATACAACTCATCAA-C  59
             |||||||||||||||||||||||||||||||||||||||||||| ||||||||   || |
Sbjct  2772  CAAGGTCTCCGTTGGTGAACCAGCGGAGGGATCATTACCGAGTT-TACAACTCCCAAACC  2830

Query  60    CCTGTGAACATACCTAAAACGTTGCTTCGGCGGGAACAG-ACG-GCCCCGTAACACGGGC  117
             ||||||||||||||| ||||||||| ||||||| | |||  || ||||||||| ||||| 
Sbjct  2831  CCTGTGAACATACCTTAAACGTTGCCTCGGCGG-ATCAGCCCGCGCCCCGTAAAACGGGA  2889

Query  118   CGCCCCCGCCAGAGGACCCCCTAACTCTGTT-TCTATTA-TGTTTCTTCTGAGT--AAAA  173
             ||  |||||||||||| |||| |||||| || ||| ||| ||| ||||||||||  ||||
Sbjct  2890  CG-GCCCGCCAGAGGAACCCCAAACTCTATTGTCT-TTATTGTATCTTCTGAGTAAAAAA  2947

Query  174   CAAGCAAATAAATTAAAACTTTCAACAACGGATCTCTTGGCTCTGGCATCGATGAAGAAC  233
             ||| ||||||||| |||||||||||||||||||||||||| |||||||||||||||||||
Sbjct  2948  CAAACAAATAAATCAAAACTTTCAACAACGGATCTCTTGGTTCTGGCATCGATGAAGAAC  3007

Query  234   GCAGCGAAATGCGATAAGTAATGTGAATTGCAGAATTCAGTGAATCATCGAATCTTTGAA  293
             ||||| ||||||||||||||||||||||||||||||||||||||||||||||||||||||
Sbjct  3008  GCAGCAAAATGCGATAAGTAATGTGAATTGCAGAATTCAGTGAATCATCGAATCTTTGAA  3067

Query  294   CGCACATTGCGCCCGCCAGTATTCTGGCGGGCATGCCTGTTCGAGCGTCATTACAACCCT  353
             |||||||||||||||||||||||||||||||||||||||||||||||||||| |||||||
Sbjct  3068  CGCACATTGCGCCCGCCAGTATTCTGGCGGGCATGCCTGTTCGAGCGTCATTTCAACCCT  3127

Query  354   CAGGCCCCCGGGCCTGGCGTTGGGGATCGGCGAGGCGCCCCCTGCGGGCACACGCCGTCC  413
             ||  ||||||||  ||| |||||||||||||  |  |  |  ||     ||  |||| ||
Sbjct  3128  CAAACCCCCGGGTTTGGTGTTGGGGATCGGCC-GT-GTTCT-TGTA---ACCGGCCGGCC  3181

Query  414   CCCAAATACAGTGGCGGTCCCGCCGCAGCTTCCATTGCGTAGTAGCTAACACCTCGCAAC  473
             || ||||  |||||||||| ||| ||||| ||||||||||||||||||||||||||||||
Sbjct  3182  CCGAAATCTAGTGGCGGTCTCGCTGCAGCCTCCATTGCGTAGTAGCTAACACCTCGCAAC  3241

Query  474   TGGAGAGCGGCGCGGCCACGCCGTAAAACACCCAACTTCTGAATGTTGACCTCGAATCAG  533
             ||||  |||||||||||| ||||| |||| |||||||||||||||||||||||| |||||
Sbjct  3242  TGGAACGCGGCGCGGCCAAGCCGTTAAACCCCCAACTTCTGAATGTTGACCTCGGATCAG  3301

Query  534   GTAGGAATACCCGCTGAACTTAA  556
             |||||||||||||||||||||||
Sbjct  3302  GTAGGAATACCCGCTGAACTTAA  3324


>JAADJF010000089.1 Fusarium acutatum strain NRRL 13308 NRRL13308_c0000089, whole 
genome shotgun sequence
Length=7807

 Score = 675 bits (365),  Expect = 0.0
 Identities = 498/560 (89%), Gaps = 18/560 (3%)
 Strand=Plus/Plus

Query  1     CAAGGTCTCCGTTGGTGAACCAGCGGAGGGATCATTACCGAGTTATACAACTCATCAA-C  59
             |||||||||||||||||||||||||||||||||||||||||||| ||||||||   || |
Sbjct  7076  CAAGGTCTCCGTTGGTGAACCAGCGGAGGGATCATTACCGAGTT-TACAACTCCCAAACC  7134

Query  60    CCTGTGAACATACCTAAAACGTTGCTTCGGCGGGAACAGACGGC-CCC-GTAACACGGGC  117
             ||||||||||||||  |   ||||| ||||||| | ||| | || ||| |||| ||||| 
Sbjct  7135  CCTGTGAACATACC--ACTTGTTGCCTCGGCGG-ATCAGCCCGCTCCCGGTAAAACGGGA  7191

Query  118   CGCCCCCGCCAGAGGACCCCCTAACTCTGTTTCTATTATGTTTCTTCTGAGTAAAACAAG  177
             ||  ||||||||||||||||  ||||||||||||| |||||  |||||||||||||| | 
Sbjct  7192  CG-GCCCGCCAGAGGACCCCTAAACTCTGTTTCTA-TATGTAACTTCTGAGTAAAACCA-  7248

Query  178   CAAATAAATTAAAACTTTCAACAACGGATCTCTTGGCTCTGGCATCGATGAAGAACGCAG  237
              |||||||| |||||||||||||||||||||||||| |||||||||||||||||||||||
Sbjct  7249  TAAATAAATCAAAACTTTCAACAACGGATCTCTTGGTTCTGGCATCGATGAAGAACGCAG  7308

Query  238   CGAAATGCGATAAGTAATGTGAATTGCAGAATTCAGTGAATCATCGAATCTTTGAACGCA  297
             | ||||||||||||||||||||||||||||||||||||||||||||||||||||||||||
Sbjct  7309  CAAAATGCGATAAGTAATGTGAATTGCAGAATTCAGTGAATCATCGAATCTTTGAACGCA  7368

Query  298   CATTGCGCCCGCCAGTATTCTGGCGGGCATGCCTGTTCGAGCGTCATTACAACCCTCAGG  357
             |||||||||||||||||||||||||||||||||||||||||||||||| ||||||||| |
Sbjct  7369  CATTGCGCCCGCCAGTATTCTGGCGGGCATGCCTGTTCGAGCGTCATTTCAACCCTCAAG  7428

Query  358   CCCCCGGGCCTGGCGTTGGGGATCGGCGAGGCGCCCCCTGCGGGCACACGCCGTCCCCCA  417
             ||| ||||  ||| |||||||||||||||| | ||   ||||| || | |||| |||| |
Sbjct  7429  CCCTCGGGTTTGGTGTTGGGGATCGGCGAG-C-CCTT-TGCGG-CA-A-GCCGGCCCCGA  7482

Query  418   AATACAGTGGCGGTCCCGCCGCAGCTTCCATTGCGTAGTAGCTAACACC-TCGCAACTGG  476
             |||  |||||||||| ||| ||||||||||||||||||||| ||| ||| ||||||||||
Sbjct  7483  AATCTAGTGGCGGTCTCGCTGCAGCTTCCATTGCGTAGTAG-TAAAACCCTCGCAACTGG  7541

Query  477   AGAGCGGCGCGGCCACGCCGTAAAACACCCAACTTCTGAATGTTGACCTCGAATCAGGTA  536
                |||||||||||| ||||| |||| |||||||||||||||||||||||| ||||||||
Sbjct  7542  TACGCGGCGCGGCCAAGCCGTTAAACCCCCAACTTCTGAATGTTGACCTCGGATCAGGTA  7601

Query  537   GGAATACCCGCTGAACTTAA  556
             ||||||||||||||||||||
Sbjct  7602  GGAATACCCGCTGAACTTAA  7621


>JABFFE010000135.1 Fusarium setosum strain NRRL 36526 NRRL36526_c0000135, whole 
genome shotgun sequence
Length=10219

 Score = 675 bits (365),  Expect = 0.0
 Identities = 501/565 (89%), Gaps = 16/565 (3%)
 Strand=Plus/Minus

Query  1     CAAGGTCTCCGTTGGTGAACCAGCGGAGGGATCATTACCGAGTTATACAACTCATCAA-C  59
             |||||||||||||||||||||||||||||||||||||||||||| ||||||||   || |
Sbjct  1485  CAAGGTCTCCGTTGGTGAACCAGCGGAGGGATCATTACCGAGTT-TACAACTCCCAAACC  1427

Query  60    CCTGTGAACATACCTAAAACGTTGCTTCGGCGGGAACA-GACG-GCCCCGTAACACGGGC  117
             |||||||||||||||  |  ||||| |||||||   || |||| || | || | ||||||
Sbjct  1426  CCTGTGAACATACCT-TACTGTTGCCTCGGCGGACTCACGACGTGCTCTGTGAAACGGGC  1368

Query  118   -CGC-CCCCGCCAGAGGACCCCCTAACTC-TGTTTCTATTATGTTTCTTCTGAGTAAAAC  174
              ||| | ||||||||||||||   ||||| ||| | |||| ||    |||||||||||||
Sbjct  1367  TCGCTCGCCGCCAGAGGACCC--AAACTCTTGTGT-TATTGTGGAAATTCTGAGTAAAAC  1311

Query  175   AAGCAAATAAATTAAAACTTTCAACAACGGATCTCTTGGCTCTGGCATCGATGAAGAACG  234
             || ||||||||| |||||||||||||||||||||||||| ||||||||||||||||||||
Sbjct  1310  AAACAAATAAATCAAAACTTTCAACAACGGATCTCTTGGTTCTGGCATCGATGAAGAACG  1251

Query  235   CAGCGAAATGCGATAAGTAATGTGAATTGCAGAATTCAGTGAATCATCGAATCTTTGAAC  294
             ||||||||||||||||||||||||||||||||||||||||||||||||||||||||||||
Sbjct  1250  CAGCGAAATGCGATAAGTAATGTGAATTGCAGAATTCAGTGAATCATCGAATCTTTGAAC  1191

Query  295   GCACATTGCGCCCGCCAGTATTCTGGCGGGCATGCCTGTTCGAGCGTCATTACAACCCTC  354
             ||||||||||||||||||||||||||||||||||||||||||||||||||| ||||||||
Sbjct  1190  GCACATTGCGCCCGCCAGTATTCTGGCGGGCATGCCTGTTCGAGCGTCATTTCAACCCTC  1131

Query  355   AGGCCCCCGGGCCTGGCGTTGGGGATCGGCGAGGCGCCCCCTGCGGGCACACGCCGTCCC  414
             | |||||||||| ||| ||||||| ||||||| | |||| |  ||||||  |||||||||
Sbjct  1130  AAGCCCCCGGGCTTGGTGTTGGGGCTCGGCGAAG-GCCCTCC-CGGGCATGCGCCGTCCC  1073

Query  415   CCAAATACAGTGGCGGTCCCGCCGCAGCTTCCATTGCGTAGTAGCTAACACCTCGCAACT  474
             | ||||  |||||||||| ||| | ||| |||||||||||||||||||||||||||||||
Sbjct  1072  CTAAATCTAGTGGCGGTCTCGCTGTAGCCTCCATTGCGTAGTAGCTAACACCTCGCAACT  1013

Query  475   GGAGAGCGGCGCGGCCACGCCGTAAAACACCCAACT---TCTGAATGTTGACCTCGAATC  531
             |||  |||||||||||| ||||| |||| |||||||   ||||||||||||||||| |||
Sbjct  1012  GGAACGCGGCGCGGCCAAGCCGTTAAACCCCCAACTCTTTCTGAATGTTGACCTCGGATC  953

Query  532   AGGTAGGAATACCCGCTGAACTTAA  556
             |||||||||||||||||||||||||
Sbjct  952   AGGTAGGAATACCCGCTGAACTTAA  928


>JAJODA010000065.1 Fusarium cicatricum strain NRRL 54954 F_cicatricum_54954_contig_0000065, 
whole genome shotgun sequence
Length=7970

 Score = 675 bits (365),  Expect = 0.0
 Identities = 497/559 (89%), Gaps = 15/559 (3%)
 Strand=Plus/Plus

Query  1     CAAGGTCTCCGTTGGTGAACCAGCGGAGGGATCATTACCGAGTTATACAACTCATCAA-C  59
             |||||||||||||||||||||||||||||||||||||||||||| ||||||||   || |
Sbjct  3572  CAAGGTCTCCGTTGGTGAACCAGCGGAGGGATCATTACCGAGTT-TACAACTCCCAAACC  3630

Query  60    CCTGTGAACATACCTAAAACGTTGCTTCGGCGGGAACAGACGGCCCCGTAACACGGGCCG  119
             ||||||||||||||  ||  ||||| ||||||||| | | | ||||||||| ||||||||
Sbjct  3631  CCTGTGAACATACC--AATTGTTGCCTCGGCGGGACCCGTCTGCCCCGTAAAACGGGCCG  3688

Query  120   CCCCCGCCAGAGGACCCCCTAACTCT-GTTTCTATTATGTTTCTTCTGAGTAAAACAAGC  178
               |||||||||||||||   ||| || |||| || | ||| |||||||||| | ||||||
Sbjct  3689  -GCCCGCCAGAGGACCC--AAACCCTAGTTTTTA-TGTGTATCTTCTGAGTGACACAAGC  3744

Query  179   AAATAAATTAAAACTTTCAACAACGGATCTCTTGGCTCTGGCATCGATGAAGAACGCAGC  238
             |||||||| |||||||||||||||||||||||||| ||||||||||||||||||||||||
Sbjct  3745  AAATAAATCAAAACTTTCAACAACGGATCTCTTGGTTCTGGCATCGATGAAGAACGCAGC  3804

Query  239   GAAATGCGATAAGTAATGTGAATTGCAGAATTCAGTGAATCATCGAATCTTTGAACGCAC  298
             ||||||||||||||||||||||||||||||||||||||||||||||||||||||||||||
Sbjct  3805  GAAATGCGATAAGTAATGTGAATTGCAGAATTCAGTGAATCATCGAATCTTTGAACGCAC  3864

Query  299   ATTGCGCCCGCCAGTATTCTGGCGGGCATGCCTGTTCGAGCGTCATTACAACCCTCAGGC  358
             ||||||||||| ||||||||||||||||||||||||||||||||||| ||||||||| ||
Sbjct  3865  ATTGCGCCCGCTAGTATTCTGGCGGGCATGCCTGTTCGAGCGTCATTTCAACCCTCAAGC  3924

Query  359   CCCCGGGCCTGGCGTTGGGGATCGGCGAGGCGCCCCCTGCGGGCACACGCCGTCCCCCAA  418
             |||||||| ||| | ||||||||||| ||| |||| |   |||| | ||||| |||| ||
Sbjct  3925  CCCCGGGCTTGGTGCTGGGGATCGGC-AGG-GCCCGCAA-GGGC-CGCGCCGGCCCCGAA  3980

Query  419   ATACAGTGGCGGTCCCGCCGCAGCTTCCATTGCGTAGTAGCTAACACCTCGCAACTGGAG  478
             ||  |||||||||| ||| | ||  |||||||||||||||| ||||||||||||||||| 
Sbjct  3981  ATCTAGTGGCGGTCTCGCTGTAGACTCCATTGCGTAGTAGC-AACACCTCGCAACTGGAA  4039

Query  479   AGCGGCGCGGCCACGCCGTAAAACACCCAAC-TTCTGAATGTTGACCTCGAATCAGGTAG  537
              |||||||||| | ||||| |||| |||||| |||||||||||||||||| |||||||||
Sbjct  4040  CGCGGCGCGGCTAAGCCGTTAAACCCCCAACTTTCTGAATGTTGACCTCGGATCAGGTAG  4099

Query  538   GAATACCCGCTGAACTTAA  556
             |||||||||||||||||||
Sbjct  4100  GAATACCCGCTGAACTTAA  4118


>NJCR01000385.1 Fusarium hostae strain Hy9 F.hostae_Hy9_contig_385, whole genome 
shotgun sequence
Length=7899

 Score = 675 bits (365),  Expect = 0.0
 Identities = 498/560 (89%), Gaps = 18/560 (3%)
 Strand=Plus/Plus

Query  1     CAAGGTCTCCGTTGGTGAACCAGCGGAGGGATCATTACCGAGTTATACAACTCATCAA-C  59
             |||||||||||||||||||||||||||||||||||||||||||| ||||||||   || |
Sbjct  2977  CAAGGTCTCCGTTGGTGAACCAGCGGAGGGATCATTACCGAGTT-TACAACTCCCAAACC  3035

Query  60    CCTGTGAACATACCTAAAACGTTGCTTCGGCGGGAACAGACGGC-CCC-GTAACACGGGC  117
             |||||||||||||||  |  ||||| ||||| ||| ||| | || ||| |||| ||||| 
Sbjct  3036  CCTGTGAACATACCT-TACTGTTGCCTCGGC-GGATCAGCCCGCTCCCGGTAAAACGGGA  3093

Query  118   CGCCCCCGCCAGAGGACCCCCTAACTCTGTTTCTATTATGTTTCTTCTGAGTAAAACAAG  177
             ||  ||||||||||||||||  ||||||||||||| |||||  |||||||||||||| | 
Sbjct  3094  CG-GCCCGCCAGAGGACCCCTAAACTCTGTTTCTA-TATGTAACTTCTGAGTAAAACCA-  3150

Query  178   CAAATAAATTAAAACTTTCAACAACGGATCTCTTGGCTCTGGCATCGATGAAGAACGCAG  237
              |||||||| |||||||||||||||||||||||||| |||||||||||||||||||||||
Sbjct  3151  TAAATAAATCAAAACTTTCAACAACGGATCTCTTGGTTCTGGCATCGATGAAGAACGCAG  3210

Query  238   CGAAATGCGATAAGTAATGTGAATTGCAGAATTCAGTGAATCATCGAATCTTTGAACGCA  297
             | ||||||||||||||||||||||||||||||||||||||||||||||||||||||||||
Sbjct  3211  CAAAATGCGATAAGTAATGTGAATTGCAGAATTCAGTGAATCATCGAATCTTTGAACGCA  3270

Query  298   CATTGCGCCCGCCAGTATTCTGGCGGGCATGCCTGTTCGAGCGTCATTACAACCCTCAGG  357
             |||||||||||||||||||||||||||||||||||||||||||||||| ||||||||| |
Sbjct  3271  CATTGCGCCCGCCAGTATTCTGGCGGGCATGCCTGTTCGAGCGTCATTTCAACCCTCAAG  3330

Query  358   CCCCCGGGCCTGGCGTTGGGGATCGGCGAGGCGCCCCCTGCGGGCACACGCCGTCCCCCA  417
             ||| ||||  ||| |||||||||||||||| | |  |||| |  || | |||| |||| |
Sbjct  3331  CCCTCGGGTTTGGTGTTGGGGATCGGCGAG-C-CTTCCTG-G--CA-A-GCCGGCCCCGA  3383

Query  418   AATACAGTGGCGGTCCCGCCGCAGCTTCCATTGCGTAGTAGCTAACACC-TCGCAACTGG  476
             |||  |||||||||| ||| ||||| ||||||||||||||| ||| ||| ||||||||||
Sbjct  3384  AATCTAGTGGCGGTCTCGCTGCAGCCTCCATTGCGTAGTAG-TAAAACCCTCGCAACTGG  3442

Query  477   AGAGCGGCGCGGCCACGCCGTAAAACACCCAACTTCTGAATGTTGACCTCGAATCAGGTA  536
             |  |||||||||||| ||||| |||| |||||||||||||||||||||||| ||||||||
Sbjct  3443  AACGCGGCGCGGCCAAGCCGTTAAACCCCCAACTTCTGAATGTTGACCTCGGATCAGGTA  3502

Query  537   GGAATACCCGCTGAACTTAA  556
             ||||||||||||||||||||
Sbjct  3503  GGAATACCCGCTGAACTTAA  3522


>JAHBOG010000005.1 Fusarium sp. MPI-SDFR-AT-0072 DER46scaffold_5, whole genome shotgun 
sequence
Length=4717126

 Score = 673 bits (364),  Expect = 0.0
 Identities = 498/560 (89%), Gaps = 19/560 (3%)
 Strand=Plus/Minus

Query  1        CAAGGTCTCCGTTGGTGAACCAGCGGAGGGATCATTACCGAGTTATACAACTCATCAA-C  59
                |||||||||||||||||||||||||||||||||||||||||||| ||||||||   || |
Sbjct  4707481  CAAGGTCTCCGTTGGTGAACCAGCGGAGGGATCATTACCGAGTT-TACAACTCCCAAACC  4707423

Query  60       CCTGTGAACATACCTAAAACGTTGCTTCGGCGGGAACAGACGGC-CCC-GTAACACGGGC  117
                ||||||||||||||  |   ||||| ||||||| | ||| | || ||| |||| ||||| 
Sbjct  4707422  CCTGTGAACATACC--ACTTGTTGCCTCGGCGG-ATCAGCCCGCTCCCGGTAAAACGGGA  4707366

Query  118      CGCCCCCGCCAGAGGACCCCCTAACTCTGTTTCTATTATGTTTCTTCTGAGTAAAACAAG  177
                ||  ||||||||||||||||  |||||||||||||| ||||  |||||||||||||| | 
Sbjct  4707365  CG-GCCCGCCAGAGGACCCCTAAACTCTGTTTCTAT-ATGTAACTTCTGAGTAAAACCA-  4707309

Query  178      CAAATAAATTAAAACTTTCAACAACGGATCTCTTGGCTCTGGCATCGATGAAGAACGCAG  237
                 |||||||| |||||||||||||||||||||||||| |||||||||||||||||||||||
Sbjct  4707308  TAAATAAATCAAAACTTTCAACAACGGATCTCTTGGTTCTGGCATCGATGAAGAACGCAG  4707249

Query  238      CGAAATGCGATAAGTAATGTGAATTGCAGAATTCAGTGAATCATCGAATCTTTGAACGCA  297
                | ||||||||||||||||||||||||||||||||||||||||||||||||||||||||||
Sbjct  4707248  CAAAATGCGATAAGTAATGTGAATTGCAGAATTCAGTGAATCATCGAATCTTTGAACGCA  4707189

Query  298      CATTGCGCCCGCCAGTATTCTGGCGGGCATGCCTGTTCGAGCGTCATTACAACCCTCAGG  357
                |||||||||||||||||||||||||||||||||||||||||||||||| ||||||||| |
Sbjct  4707188  CATTGCGCCCGCCAGTATTCTGGCGGGCATGCCTGTTCGAGCGTCATTTCAACCCTCAAG  4707129

Query  358      CCCCCGGGCCTGGCGTTGGGGATCGGCGAGGCGCCCCCTGCGGGCACACGCCGTCCCCCA  417
                ||| ||||  ||| |||||||||||||||| | ||   ||||| || | |||| |||| |
Sbjct  4707128  CCCTCGGGTTTGGTGTTGGGGATCGGCGAG-C-CCT--TGCGG-CA-A-GCCGGCCCCGA  4707076

Query  418      AATACAGTGGCGGTCCCGCCGCAGCTTCCATTGCGTAGTAGCTAACACC-TCGCAACTGG  476
                |||  |||||||||| ||| ||||| ||||||||||||||| ||| ||| ||||||||||
Sbjct  4707075  AATCTAGTGGCGGTCTCGCTGCAGCCTCCATTGCGTAGTAG-TAAAACCCTCGCAACTGG  4707017

Query  477      AGAGCGGCGCGGCCACGCCGTAAAACACCCAACTTCTGAATGTTGACCTCGAATCAGGTA  536
                |  |||||||||||| ||||| |||| |||||||||||||||||||||||| ||||||||
Sbjct  4707016  AACGCGGCGCGGCCAAGCCGTTAAACCCCCAACTTCTGAATGTTGACCTCGGATCAGGTA  4706957

Query  537      GGAATACCCGCTGAACTTAA  556
                ||||||||||||||||||||
Sbjct  4706956  GGAATACCCGCTGAACTTAA  4706937


 Score = 673 bits (364),  Expect = 0.0
 Identities = 498/560 (89%), Gaps = 19/560 (3%)
 Strand=Plus/Minus

Query  1        CAAGGTCTCCGTTGGTGAACCAGCGGAGGGATCATTACCGAGTTATACAACTCATCAA-C  59
                |||||||||||||||||||||||||||||||||||||||||||| ||||||||   || |
Sbjct  4715404  CAAGGTCTCCGTTGGTGAACCAGCGGAGGGATCATTACCGAGTT-TACAACTCCCAAACC  4715346

Query  60       CCTGTGAACATACCTAAAACGTTGCTTCGGCGGGAACAGACGGC-CCC-GTAACACGGGC  117
                ||||||||||||||  |   ||||| ||||||| | ||| | || ||| |||| ||||| 
Sbjct  4715345  CCTGTGAACATACC--ACTTGTTGCCTCGGCGG-ATCAGCCCGCTCCCGGTAAAACGGGA  4715289

Query  118      CGCCCCCGCCAGAGGACCCCCTAACTCTGTTTCTATTATGTTTCTTCTGAGTAAAACAAG  177
                ||  ||||||||||||||||  |||||||||||||| ||||  |||||||||||||| | 
Sbjct  4715288  CG-GCCCGCCAGAGGACCCCTAAACTCTGTTTCTAT-ATGTAACTTCTGAGTAAAACCA-  4715232

Query  178      CAAATAAATTAAAACTTTCAACAACGGATCTCTTGGCTCTGGCATCGATGAAGAACGCAG  237
                 |||||||| |||||||||||||||||||||||||| |||||||||||||||||||||||
Sbjct  4715231  TAAATAAATCAAAACTTTCAACAACGGATCTCTTGGTTCTGGCATCGATGAAGAACGCAG  4715172

Query  238      CGAAATGCGATAAGTAATGTGAATTGCAGAATTCAGTGAATCATCGAATCTTTGAACGCA  297
                | ||||||||||||||||||||||||||||||||||||||||||||||||||||||||||
Sbjct  4715171  CAAAATGCGATAAGTAATGTGAATTGCAGAATTCAGTGAATCATCGAATCTTTGAACGCA  4715112

Query  298      CATTGCGCCCGCCAGTATTCTGGCGGGCATGCCTGTTCGAGCGTCATTACAACCCTCAGG  357
                |||||||||||||||||||||||||||||||||||||||||||||||| ||||||||| |
Sbjct  4715111  CATTGCGCCCGCCAGTATTCTGGCGGGCATGCCTGTTCGAGCGTCATTTCAACCCTCAAG  4715052

Query  358      CCCCCGGGCCTGGCGTTGGGGATCGGCGAGGCGCCCCCTGCGGGCACACGCCGTCCCCCA  417
                ||| ||||  ||| |||||||||||||||| | ||   ||||| || | |||| |||| |
Sbjct  4715051  CCCTCGGGTTTGGTGTTGGGGATCGGCGAG-C-CCT--TGCGG-CA-A-GCCGGCCCCGA  4714999

Query  418      AATACAGTGGCGGTCCCGCCGCAGCTTCCATTGCGTAGTAGCTAACACC-TCGCAACTGG  476
                |||  |||||||||| ||| ||||| ||||||||||||||| ||| ||| ||||||||||
Sbjct  4714998  AATCTAGTGGCGGTCTCGCTGCAGCCTCCATTGCGTAGTAG-TAAAACCCTCGCAACTGG  4714940

Query  477      AGAGCGGCGCGGCCACGCCGTAAAACACCCAACTTCTGAATGTTGACCTCGAATCAGGTA  536
                |  |||||||||||| ||||| |||| |||||||||||||||||||||||| ||||||||
Sbjct  4714939  AACGCGGCGCGGCCAAGCCGTTAAACCCCCAACTTCTGAATGTTGACCTCGGATCAGGTA  4714880

Query  537      GGAATACCCGCTGAACTTAA  556
                ||||||||||||||||||||
Sbjct  4714879  GGAATACCCGCTGAACTTAA  4714860


>JAJTCY010000048.1 Fusarium commune strain F23a F23a_Scaffold50, whole genome shotgun 
sequence
Length=18472

 Score = 673 bits (364),  Expect = 0.0
 Identities = 498/560 (89%), Gaps = 19/560 (3%)
 Strand=Plus/Plus

Query  1     CAAGGTCTCCGTTGGTGAACCAGCGGAGGGATCATTACCGAGTTATACAACTCATCAA-C  59
             |||||||||||||||||||||||||||||||||||||||||||| ||||||||   || |
Sbjct  3295  CAAGGTCTCCGTTGGTGAACCAGCGGAGGGATCATTACCGAGTT-TACAACTCCCAAACC  3353

Query  60    CCTGTGAACATACCTAAAACGTTGCTTCGGCGGGAACAGACGGC-CCC-GTAACACGGGC  117
             ||||||||||||||  |   ||||| ||||||| | ||| | || ||| |||| ||||| 
Sbjct  3354  CCTGTGAACATACC--ACTTGTTGCCTCGGCGG-ATCAGCCCGCTCCCGGTAAAACGGGA  3410

Query  118   CGCCCCCGCCAGAGGACCCCCTAACTCTGTTTCTATTATGTTTCTTCTGAGTAAAACAAG  177
             ||  ||||||||||||||||  ||||||||||||| |||||  |||||||||||||| | 
Sbjct  3411  CG-GCCCGCCAGAGGACCCCTAAACTCTGTTTCTA-TATGTAACTTCTGAGTAAAACCA-  3467

Query  178   CAAATAAATTAAAACTTTCAACAACGGATCTCTTGGCTCTGGCATCGATGAAGAACGCAG  237
              |||||||| |||||||||||||||||||||||||| |||||||||||||||||||||||
Sbjct  3468  TAAATAAATCAAAACTTTCAACAACGGATCTCTTGGTTCTGGCATCGATGAAGAACGCAG  3527

Query  238   CGAAATGCGATAAGTAATGTGAATTGCAGAATTCAGTGAATCATCGAATCTTTGAACGCA  297
             | ||||||||||||||||||||||||||||||||||||||||||||||||||||||||||
Sbjct  3528  CAAAATGCGATAAGTAATGTGAATTGCAGAATTCAGTGAATCATCGAATCTTTGAACGCA  3587

Query  298   CATTGCGCCCGCCAGTATTCTGGCGGGCATGCCTGTTCGAGCGTCATTACAACCCTCAGG  357
             |||||||||||||||||||||||||||||||||||||||||||||||| ||||||||| |
Sbjct  3588  CATTGCGCCCGCCAGTATTCTGGCGGGCATGCCTGTTCGAGCGTCATTTCAACCCTCAAG  3647

Query  358   CCCCCGGGCCTGGCGTTGGGGATCGGCGAGGCGCCCCCTGCGGGCACACGCCGTCCCCCA  417
             ||| ||||  ||| |||||||||||||||| | ||   ||||| || | |||| |||| |
Sbjct  3648  CCCTCGGGTTTGGTGTTGGGGATCGGCGAG-C-CCT--TGCGG-CA-A-GCCGGCCCCGA  3700

Query  418   AATACAGTGGCGGTCCCGCCGCAGCTTCCATTGCGTAGTAGCTAACACC-TCGCAACTGG  476
             |||  |||||||||| ||| ||||| ||||||||||||||| ||| ||| ||||||||||
Sbjct  3701  AATCTAGTGGCGGTCTCGCTGCAGCCTCCATTGCGTAGTAG-TAAAACCCTCGCAACTGG  3759

Query  477   AGAGCGGCGCGGCCACGCCGTAAAACACCCAACTTCTGAATGTTGACCTCGAATCAGGTA  536
             |  |||||||||||| ||||| |||| |||||||||||||||||||||||| ||||||||
Sbjct  3760  AACGCGGCGCGGCCAAGCCGTTAAACCCCCAACTTCTGAATGTTGACCTCGGATCAGGTA  3819

Query  537   GGAATACCCGCTGAACTTAA  556
             ||||||||||||||||||||
Sbjct  3820  GGAATACCCGCTGAACTTAA  3839


>JAJTCY010000047.1 Fusarium commune strain F23a F23a_Scaffold49, whole genome shotgun 
sequence
Length=29117

 Score = 673 bits (364),  Expect = 0.0
 Identities = 498/560 (89%), Gaps = 19/560 (3%)
 Strand=Plus/Plus

Query  1    CAAGGTCTCCGTTGGTGAACCAGCGGAGGGATCATTACCGAGTTATACAACTCATCAA-C  59
            |||||||||||||||||||||||||||||||||||||||||||| ||||||||   || |
Sbjct  218  CAAGGTCTCCGTTGGTGAACCAGCGGAGGGATCATTACCGAGTT-TACAACTCCCAAACC  276

Query  60   CCTGTGAACATACCTAAAACGTTGCTTCGGCGGGAACAGACGGC-CCC-GTAACACGGGC  117
            ||||||||||||||  |   ||||| ||||||| | ||| | || ||| |||| ||||| 
Sbjct  277  CCTGTGAACATACC--ACTTGTTGCCTCGGCGG-ATCAGCCCGCTCCCGGTAAAACGGGA  333

Query  118  CGCCCCCGCCAGAGGACCCCCTAACTCTGTTTCTATTATGTTTCTTCTGAGTAAAACAAG  177
            ||  ||||||||||||||||  ||||||||||||| |||||  |||||||||||||| | 
Sbjct  334  CG-GCCCGCCAGAGGACCCCTAAACTCTGTTTCTA-TATGTAACTTCTGAGTAAAACCA-  390

Query  178  CAAATAAATTAAAACTTTCAACAACGGATCTCTTGGCTCTGGCATCGATGAAGAACGCAG  237
             |||||||| |||||||||||||||||||||||||| |||||||||||||||||||||||
Sbjct  391  TAAATAAATCAAAACTTTCAACAACGGATCTCTTGGTTCTGGCATCGATGAAGAACGCAG  450

Query  238  CGAAATGCGATAAGTAATGTGAATTGCAGAATTCAGTGAATCATCGAATCTTTGAACGCA  297
            | ||||||||||||||||||||||||||||||||||||||||||||||||||||||||||
Sbjct  451  CAAAATGCGATAAGTAATGTGAATTGCAGAATTCAGTGAATCATCGAATCTTTGAACGCA  510

Query  298  CATTGCGCCCGCCAGTATTCTGGCGGGCATGCCTGTTCGAGCGTCATTACAACCCTCAGG  357
            |||||||||||||||||||||||||||||||||||||||||||||||| ||||||||| |
Sbjct  511  CATTGCGCCCGCCAGTATTCTGGCGGGCATGCCTGTTCGAGCGTCATTTCAACCCTCAAG  570

Query  358  CCCCCGGGCCTGGCGTTGGGGATCGGCGAGGCGCCCCCTGCGGGCACACGCCGTCCCCCA  417
            ||| ||||  ||| |||||||||||||||| | ||   ||||| || | |||| |||| |
Sbjct  571  CCCTCGGGTTTGGTGTTGGGGATCGGCGAG-C-CCT--TGCGG-CA-A-GCCGGCCCCGA  623

Query  418  AATACAGTGGCGGTCCCGCCGCAGCTTCCATTGCGTAGTAGCTAACACC-TCGCAACTGG  476
            |||  |||||||||| ||| ||||| ||||||||||||||| ||| ||| ||||||||||
Sbjct  624  AATCTAGTGGCGGTCTCGCTGCAGCCTCCATTGCGTAGTAG-TAAAACCCTCGCAACTGG  682

Query  477  AGAGCGGCGCGGCCACGCCGTAAAACACCCAACTTCTGAATGTTGACCTCGAATCAGGTA  536
            |  |||||||||||| ||||| |||| |||||||||||||||||||||||| ||||||||
Sbjct  683  AACGCGGCGCGGCCAAGCCGTTAAACCCCCAACTTCTGAATGTTGACCTCGGATCAGGTA  742

Query  537  GGAATACCCGCTGAACTTAA  556
            ||||||||||||||||||||
Sbjct  743  GGAATACCCGCTGAACTTAA  762


 Score = 673 bits (364),  Expect = 0.0
 Identities = 498/560 (89%), Gaps = 19/560 (3%)
 Strand=Plus/Plus

Query  1     CAAGGTCTCCGTTGGTGAACCAGCGGAGGGATCATTACCGAGTTATACAACTCATCAA-C  59
             |||||||||||||||||||||||||||||||||||||||||||| ||||||||   || |
Sbjct  8151  CAAGGTCTCCGTTGGTGAACCAGCGGAGGGATCATTACCGAGTT-TACAACTCCCAAACC  8209

Query  60    CCTGTGAACATACCTAAAACGTTGCTTCGGCGGGAACAGACGGC-CCC-GTAACACGGGC  117
             ||||||||||||||  |   ||||| ||||||| | ||| | || ||| |||| ||||| 
Sbjct  8210  CCTGTGAACATACC--ACTTGTTGCCTCGGCGG-ATCAGCCCGCTCCCGGTAAAACGGGA  8266

Query  118   CGCCCCCGCCAGAGGACCCCCTAACTCTGTTTCTATTATGTTTCTTCTGAGTAAAACAAG  177
             ||  ||||||||||||||||  ||||||||||||| |||||  |||||||||||||| | 
Sbjct  8267  CG-GCCCGCCAGAGGACCCCTAAACTCTGTTTCTA-TATGTAACTTCTGAGTAAAACCA-  8323

Query  178   CAAATAAATTAAAACTTTCAACAACGGATCTCTTGGCTCTGGCATCGATGAAGAACGCAG  237
              |||||||| |||||||||||||||||||||||||| |||||||||||||||||||||||
Sbjct  8324  TAAATAAATCAAAACTTTCAACAACGGATCTCTTGGTTCTGGCATCGATGAAGAACGCAG  8383

Query  238   CGAAATGCGATAAGTAATGTGAATTGCAGAATTCAGTGAATCATCGAATCTTTGAACGCA  297
             | ||||||||||||||||||||||||||||||||||||||||||||||||||||||||||
Sbjct  8384  CAAAATGCGATAAGTAATGTGAATTGCAGAATTCAGTGAATCATCGAATCTTTGAACGCA  8443

Query  298   CATTGCGCCCGCCAGTATTCTGGCGGGCATGCCTGTTCGAGCGTCATTACAACCCTCAGG  357
             |||||||||||||||||||||||||||||||||||||||||||||||| ||||||||| |
Sbjct  8444  CATTGCGCCCGCCAGTATTCTGGCGGGCATGCCTGTTCGAGCGTCATTTCAACCCTCAAG  8503

Query  358   CCCCCGGGCCTGGCGTTGGGGATCGGCGAGGCGCCCCCTGCGGGCACACGCCGTCCCCCA  417
             ||| ||||  ||| |||||||||||||||| | ||   ||||| || | |||| |||| |
Sbjct  8504  CCCTCGGGTTTGGTGTTGGGGATCGGCGAG-C-CCT--TGCGG-CA-A-GCCGGCCCCGA  8556

Query  418   AATACAGTGGCGGTCCCGCCGCAGCTTCCATTGCGTAGTAGCTAACACC-TCGCAACTGG  476
             |||  |||||||||| ||| ||||| ||||||||||||||| ||| ||| ||||||||||
Sbjct  8557  AATCTAGTGGCGGTCTCGCTGCAGCCTCCATTGCGTAGTAG-TAAAACCCTCGCAACTGG  8615

Query  477   AGAGCGGCGCGGCCACGCCGTAAAACACCCAACTTCTGAATGTTGACCTCGAATCAGGTA  536
             |  |||||||||||| ||||| |||| |||||||||||||||||||||||| ||||||||
Sbjct  8616  AACGCGGCGCGGCCAAGCCGTTAAACCCCCAACTTCTGAATGTTGACCTCGGATCAGGTA  8675

Query  537   GGAATACCCGCTGAACTTAA  556
             ||||||||||||||||||||
Sbjct  8676  GGAATACCCGCTGAACTTAA  8695


 Score = 673 bits (364),  Expect = 0.0
 Identities = 498/560 (89%), Gaps = 19/560 (3%)
 Strand=Plus/Plus

Query  1      CAAGGTCTCCGTTGGTGAACCAGCGGAGGGATCATTACCGAGTTATACAACTCATCAA-C  59
              |||||||||||||||||||||||||||||||||||||||||||| ||||||||   || |
Sbjct  16074  CAAGGTCTCCGTTGGTGAACCAGCGGAGGGATCATTACCGAGTT-TACAACTCCCAAACC  16132

Query  60     CCTGTGAACATACCTAAAACGTTGCTTCGGCGGGAACAGACGGC-CCC-GTAACACGGGC  117
              ||||||||||||||  |   ||||| ||||||| | ||| | || ||| |||| ||||| 
Sbjct  16133  CCTGTGAACATACC--ACTTGTTGCCTCGGCGG-ATCAGCCCGCTCCCGGTAAAACGGGA  16189

Query  118    CGCCCCCGCCAGAGGACCCCCTAACTCTGTTTCTATTATGTTTCTTCTGAGTAAAACAAG  177
              ||  ||||||||||||||||  ||||||||||||| |||||  |||||||||||||| | 
Sbjct  16190  CG-GCCCGCCAGAGGACCCCTAAACTCTGTTTCTA-TATGTAACTTCTGAGTAAAACCA-  16246

Query  178    CAAATAAATTAAAACTTTCAACAACGGATCTCTTGGCTCTGGCATCGATGAAGAACGCAG  237
               |||||||| |||||||||||||||||||||||||| |||||||||||||||||||||||
Sbjct  16247  TAAATAAATCAAAACTTTCAACAACGGATCTCTTGGTTCTGGCATCGATGAAGAACGCAG  16306

Query  238    CGAAATGCGATAAGTAATGTGAATTGCAGAATTCAGTGAATCATCGAATCTTTGAACGCA  297
              | ||||||||||||||||||||||||||||||||||||||||||||||||||||||||||
Sbjct  16307  CAAAATGCGATAAGTAATGTGAATTGCAGAATTCAGTGAATCATCGAATCTTTGAACGCA  16366

Query  298    CATTGCGCCCGCCAGTATTCTGGCGGGCATGCCTGTTCGAGCGTCATTACAACCCTCAGG  357
              |||||||||||||||||||||||||||||||||||||||||||||||| ||||||||| |
Sbjct  16367  CATTGCGCCCGCCAGTATTCTGGCGGGCATGCCTGTTCGAGCGTCATTTCAACCCTCAAG  16426

Query  358    CCCCCGGGCCTGGCGTTGGGGATCGGCGAGGCGCCCCCTGCGGGCACACGCCGTCCCCCA  417
              ||| ||||  ||| |||||||||||||||| | ||   ||||| || | |||| |||| |
Sbjct  16427  CCCTCGGGTTTGGTGTTGGGGATCGGCGAG-C-CCT--TGCGG-CA-A-GCCGGCCCCGA  16479

Query  418    AATACAGTGGCGGTCCCGCCGCAGCTTCCATTGCGTAGTAGCTAACACC-TCGCAACTGG  476
              |||  |||||||||| ||| ||||| ||||||||||||||| ||| ||| ||||||||||
Sbjct  16480  AATCTAGTGGCGGTCTCGCTGCAGCCTCCATTGCGTAGTAG-TAAAACCCTCGCAACTGG  16538

Query  477    AGAGCGGCGCGGCCACGCCGTAAAACACCCAACTTCTGAATGTTGACCTCGAATCAGGTA  536
              |  |||||||||||| ||||| |||| |||||||||||||||||||||||| ||||||||
Sbjct  16539  AACGCGGCGCGGCCAAGCCGTTAAACCCCCAACTTCTGAATGTTGACCTCGGATCAGGTA  16598

Query  537    GGAATACCCGCTGAACTTAA  556
              ||||||||||||||||||||
Sbjct  16599  GGAATACCCGCTGAACTTAA  16618


 Score = 673 bits (364),  Expect = 0.0
 Identities = 498/560 (89%), Gaps = 19/560 (3%)
 Strand=Plus/Plus

Query  1      CAAGGTCTCCGTTGGTGAACCAGCGGAGGGATCATTACCGAGTTATACAACTCATCAA-C  59
              |||||||||||||||||||||||||||||||||||||||||||| ||||||||   || |
Sbjct  23997  CAAGGTCTCCGTTGGTGAACCAGCGGAGGGATCATTACCGAGTT-TACAACTCCCAAACC  24055

Query  60     CCTGTGAACATACCTAAAACGTTGCTTCGGCGGGAACAGACGGC-CCC-GTAACACGGGC  117
              ||||||||||||||  |   ||||| ||||||| | ||| | || ||| |||| ||||| 
Sbjct  24056  CCTGTGAACATACC--ACTTGTTGCCTCGGCGG-ATCAGCCCGCTCCCGGTAAAACGGGA  24112

Query  118    CGCCCCCGCCAGAGGACCCCCTAACTCTGTTTCTATTATGTTTCTTCTGAGTAAAACAAG  177
              ||  ||||||||||||||||  ||||||||||||| |||||  |||||||||||||| | 
Sbjct  24113  CG-GCCCGCCAGAGGACCCCTAAACTCTGTTTCTA-TATGTAACTTCTGAGTAAAACCA-  24169

Query  178    CAAATAAATTAAAACTTTCAACAACGGATCTCTTGGCTCTGGCATCGATGAAGAACGCAG  237
               |||||||| |||||||||||||||||||||||||| |||||||||||||||||||||||
Sbjct  24170  TAAATAAATCAAAACTTTCAACAACGGATCTCTTGGTTCTGGCATCGATGAAGAACGCAG  24229

Query  238    CGAAATGCGATAAGTAATGTGAATTGCAGAATTCAGTGAATCATCGAATCTTTGAACGCA  297
              | ||||||||||||||||||||||||||||||||||||||||||||||||||||||||||
Sbjct  24230  CAAAATGCGATAAGTAATGTGAATTGCAGAATTCAGTGAATCATCGAATCTTTGAACGCA  24289

Query  298    CATTGCGCCCGCCAGTATTCTGGCGGGCATGCCTGTTCGAGCGTCATTACAACCCTCAGG  357
              |||||||||||||||||||||||||||||||||||||||||||||||| ||||||||| |
Sbjct  24290  CATTGCGCCCGCCAGTATTCTGGCGGGCATGCCTGTTCGAGCGTCATTTCAACCCTCAAG  24349

Query  358    CCCCCGGGCCTGGCGTTGGGGATCGGCGAGGCGCCCCCTGCGGGCACACGCCGTCCCCCA  417
              ||| ||||  ||| |||||||||||||||| | ||   ||||| || | |||| |||| |
Sbjct  24350  CCCTCGGGTTTGGTGTTGGGGATCGGCGAG-C-CCT--TGCGG-CA-A-GCCGGCCCCGA  24402

Query  418    AATACAGTGGCGGTCCCGCCGCAGCTTCCATTGCGTAGTAGCTAACACC-TCGCAACTGG  476
              |||  |||||||||| ||| ||||| ||||||||||||||| ||| ||| ||||||||||
Sbjct  24403  AATCTAGTGGCGGTCTCGCTGCAGCCTCCATTGCGTAGTAG-TAAAACCCTCGCAACTGG  24461

Query  477    AGAGCGGCGCGGCCACGCCGTAAAACACCCAACTTCTGAATGTTGACCTCGAATCAGGTA  536
              |  |||||||||||| ||||| |||| |||||||||||||||||||||||| ||||||||
Sbjct  24462  AACGCGGCGCGGCCAAGCCGTTAAACCCCCAACTTCTGAATGTTGACCTCGGATCAGGTA  24521

Query  537    GGAATACCCGCTGAACTTAA  556
              ||||||||||||||||||||
Sbjct  24522  GGAATACCCGCTGAACTTAA  24541


>JAJTCY010000046.1 Fusarium commune strain F23a F23a_Scaffold48, whole genome shotgun 
sequence
Length=12220

 Score = 673 bits (364),  Expect = 0.0
 Identities = 498/560 (89%), Gaps = 19/560 (3%)
 Strand=Plus/Plus

Query  1     CAAGGTCTCCGTTGGTGAACCAGCGGAGGGATCATTACCGAGTTATACAACTCATCAA-C  59
             |||||||||||||||||||||||||||||||||||||||||||| ||||||||   || |
Sbjct  7396  CAAGGTCTCCGTTGGTGAACCAGCGGAGGGATCATTACCGAGTT-TACAACTCCCAAACC  7454

Query  60    CCTGTGAACATACCTAAAACGTTGCTTCGGCGGGAACAGACGGC-CCC-GTAACACGGGC  117
             ||||||||||||||  |   ||||| ||||||| | ||| | || ||| |||| ||||| 
Sbjct  7455  CCTGTGAACATACC--ACTTGTTGCCTCGGCGG-ATCAGCCCGCTCCCGGTAAAACGGGA  7511

Query  118   CGCCCCCGCCAGAGGACCCCCTAACTCTGTTTCTATTATGTTTCTTCTGAGTAAAACAAG  177
             ||  ||||||||||||||||  ||||||||||||| |||||  |||||||||||||| | 
Sbjct  7512  CG-GCCCGCCAGAGGACCCCTAAACTCTGTTTCTA-TATGTAACTTCTGAGTAAAACCA-  7568

Query  178   CAAATAAATTAAAACTTTCAACAACGGATCTCTTGGCTCTGGCATCGATGAAGAACGCAG  237
              |||||||| |||||||||||||||||||||||||| |||||||||||||||||||||||
Sbjct  7569  TAAATAAATCAAAACTTTCAACAACGGATCTCTTGGTTCTGGCATCGATGAAGAACGCAG  7628

Query  238   CGAAATGCGATAAGTAATGTGAATTGCAGAATTCAGTGAATCATCGAATCTTTGAACGCA  297
             | ||||||||||||||||||||||||||||||||||||||||||||||||||||||||||
Sbjct  7629  CAAAATGCGATAAGTAATGTGAATTGCAGAATTCAGTGAATCATCGAATCTTTGAACGCA  7688

Query  298   CATTGCGCCCGCCAGTATTCTGGCGGGCATGCCTGTTCGAGCGTCATTACAACCCTCAGG  357
             |||||||||||||||||||||||||||||||||||||||||||||||| ||||||||| |
Sbjct  7689  CATTGCGCCCGCCAGTATTCTGGCGGGCATGCCTGTTCGAGCGTCATTTCAACCCTCAAG  7748

Query  358   CCCCCGGGCCTGGCGTTGGGGATCGGCGAGGCGCCCCCTGCGGGCACACGCCGTCCCCCA  417
             ||| ||||  ||| |||||||||||||||| | ||   ||||| || | |||| |||| |
Sbjct  7749  CCCTCGGGTTTGGTGTTGGGGATCGGCGAG-C-CCT--TGCGG-CA-A-GCCGGCCCCGA  7801

Query  418   AATACAGTGGCGGTCCCGCCGCAGCTTCCATTGCGTAGTAGCTAACACC-TCGCAACTGG  476
             |||  |||||||||| ||| ||||| ||||||||||||||| ||| ||| ||||||||||
Sbjct  7802  AATCTAGTGGCGGTCTCGCTGCAGCCTCCATTGCGTAGTAG-TAAAACCCTCGCAACTGG  7860

Query  477   AGAGCGGCGCGGCCACGCCGTAAAACACCCAACTTCTGAATGTTGACCTCGAATCAGGTA  536
             |  |||||||||||| ||||| |||| |||||||||||||||||||||||| ||||||||
Sbjct  7861  AACGCGGCGCGGCCAAGCCGTTAAACCCCCAACTTCTGAATGTTGACCTCGGATCAGGTA  7920

Query  537   GGAATACCCGCTGAACTTAA  556
             ||||||||||||||||||||
Sbjct  7921  GGAATACCCGCTGAACTTAA  7940


>JAJTCY010000045.1 Fusarium commune strain F23a F23a_Scaffold47, whole genome shotgun 
sequence
Length=13726

 Score = 673 bits (364),  Expect = 0.0
 Identities = 498/560 (89%), Gaps = 19/560 (3%)
 Strand=Plus/Minus

Query  1     CAAGGTCTCCGTTGGTGAACCAGCGGAGGGATCATTACCGAGTTATACAACTCATCAA-C  59
             |||||||||||||||||||||||||||||||||||||||||||| ||||||||   || |
Sbjct  4052  CAAGGTCTCCGTTGGTGAACCAGCGGAGGGATCATTACCGAGTT-TACAACTCCCAAACC  3994

Query  60    CCTGTGAACATACCTAAAACGTTGCTTCGGCGGGAACAGACGGC-CCC-GTAACACGGGC  117
             ||||||||||||||  |   ||||| ||||||| | ||| | || ||| |||| ||||| 
Sbjct  3993  CCTGTGAACATACC--ACTTGTTGCCTCGGCGG-ATCAGCCCGCTCCCGGTAAAACGGGA  3937

Query  118   CGCCCCCGCCAGAGGACCCCCTAACTCTGTTTCTATTATGTTTCTTCTGAGTAAAACAAG  177
             ||  ||||||||||||||||  |||||||||||||| ||||  |||||||||||||| | 
Sbjct  3936  CG-GCCCGCCAGAGGACCCCTAAACTCTGTTTCTAT-ATGTAACTTCTGAGTAAAACCA-  3880

Query  178   CAAATAAATTAAAACTTTCAACAACGGATCTCTTGGCTCTGGCATCGATGAAGAACGCAG  237
              |||||||| |||||||||||||||||||||||||| |||||||||||||||||||||||
Sbjct  3879  TAAATAAATCAAAACTTTCAACAACGGATCTCTTGGTTCTGGCATCGATGAAGAACGCAG  3820

Query  238   CGAAATGCGATAAGTAATGTGAATTGCAGAATTCAGTGAATCATCGAATCTTTGAACGCA  297
             | ||||||||||||||||||||||||||||||||||||||||||||||||||||||||||
Sbjct  3819  CAAAATGCGATAAGTAATGTGAATTGCAGAATTCAGTGAATCATCGAATCTTTGAACGCA  3760

Query  298   CATTGCGCCCGCCAGTATTCTGGCGGGCATGCCTGTTCGAGCGTCATTACAACCCTCAGG  357
             |||||||||||||||||||||||||||||||||||||||||||||||| ||||||||| |
Sbjct  3759  CATTGCGCCCGCCAGTATTCTGGCGGGCATGCCTGTTCGAGCGTCATTTCAACCCTCAAG  3700

Query  358   CCCCCGGGCCTGGCGTTGGGGATCGGCGAGGCGCCCCCTGCGGGCACACGCCGTCCCCCA  417
             ||| ||||  ||| |||||||||||||||| | ||   ||||| || | |||| |||| |
Sbjct  3699  CCCTCGGGTTTGGTGTTGGGGATCGGCGAG-C-CCT--TGCGG-CA-A-GCCGGCCCCGA  3647

Query  418   AATACAGTGGCGGTCCCGCCGCAGCTTCCATTGCGTAGTAGCTAACACC-TCGCAACTGG  476
             |||  |||||||||| ||| ||||| ||||||||||||||| ||| ||| ||||||||||
Sbjct  3646  AATCTAGTGGCGGTCTCGCTGCAGCCTCCATTGCGTAGTAG-TAAAACCCTCGCAACTGG  3588

Query  477   AGAGCGGCGCGGCCACGCCGTAAAACACCCAACTTCTGAATGTTGACCTCGAATCAGGTA  536
             |  |||||||||||| ||||| |||| |||||||||||||||||||||||| ||||||||
Sbjct  3587  AACGCGGCGCGGCCAAGCCGTTAAACCCCCAACTTCTGAATGTTGACCTCGGATCAGGTA  3528

Query  537   GGAATACCCGCTGAACTTAA  556
             ||||||||||||||||||||
Sbjct  3527  GGAATACCCGCTGAACTTAA  3508


 Score = 665 bits (360),  Expect = 0.0
 Identities = 497/560 (89%), Gaps = 22/560 (4%)
 Strand=Plus/Minus

Query  1      CAAGGTCTCCGTTGGTGAACCAGCGGAGGGATCATTACCGAGTTATACAACTCATCAA-C  59
              |||||||||||||||||||||||||||||||||||||||||||| ||||||||   || |
Sbjct  11971  CAAGGTCTCCGTTGGTGAACCAGCGGAGGGATCATTACCGAGTT-TACAACTCCCAAACC  11913

Query  60     CCTGTGAACATACCTAAAACGTTGCTTCGGCGGGAACAGACGGC-CCC-GTAACACGGGC  117
              ||||||||||||||  |   ||||| ||||||| | ||| | || ||| |||| ||||| 
Sbjct  11912  CCTGTGAACATACC--ACTTGTTGCCTCGGCGG-ATCAGCCCGCTCCCGGTAA-ACGGGA  11857

Query  118    CGCCCCCGCCAGAGGACCCCCTAACTCTGTTTCTATTATGTTTCTTCTGAGTAAAACAAG  177
              ||  ||||||||||||||||  |||||||||||||| ||||  |||||||||||||| | 
Sbjct  11856  CG-GCCCGCCAGAGGACCCCTAAACTCTGTTTCTAT-ATGTAACTTCTGAGTAAAACCA-  11800

Query  178    CAAATAAATTAAAACTTTCAACAACGGATCTCTTGGCTCTGGCATCGATGAAGAACGCAG  237
               |||||||| |||||||||||||||||||||||||| |||||||||||||||||||||||
Sbjct  11799  TAAATAAATCAAAACTTTCAACAACGGATCTCTTGGTTCTGGCATCGATGAAGAACGCAG  11740

Query  238    CGAAATGCGATAAGTAATGTGAATTGCAGAATTCAGTGAATCATCGAATCTTTGAACGCA  297
              | ||||||||||||||||||||||||||||||||||||||||||||||||||||||||||
Sbjct  11739  C-AAATGCGATAAGTAATGTGAATTGCAGAATTCAGTGAATCATCGAATCTTTGAACGCA  11681

Query  298    CATTGCGCCCGCCAGTATTCTGGCGGGCATGCCTGTTCGAGCGTCATTACAACCCTCAGG  357
              |||||||||||||||||||||||||||||||||||||||||||||||| ||||||||| |
Sbjct  11680  CATTGCGCCCGCCAGTATTCTGGCGGGCATGCCTGTTCGAGCGTCATTTCAACCCTCAAG  11621

Query  358    CCCCCGGGCCTGGCGTTGGGGATCGGCGAGGCGCCCCCTGCGGGCACACGCCGTCCCCCA  417
              ||| ||||  ||| |||| ||||||||||| | ||   ||||| || | |||| |||| |
Sbjct  11620  CCCTCGGGTTTGGTGTTGTGGATCGGCGAG-C-CCT--TGCGG-CA-A-GCCGGCCCCGA  11568

Query  418    AATACAGTGGCGGTCCCGCCGCAGCTTCCATTGCGTAGTAGCTAACACC-TCGCAACTGG  476
              |||  |||||||||| ||| ||||| ||||||||||||||| ||| ||| ||||||||||
Sbjct  11567  AATCTAGTGGCGGTCTCGCTGCAGCCTCCATTGCGTAGTAG-TAAAACCCTCGCAACTGG  11509

Query  477    AGAGCGGCGCGGCCACGCCGTAAAACACCCAACTTCTGAATGTTGACCTCGAATCAGGTA  536
              |  |||||||||||| ||||| |||| |||||||||||||||||||||||| ||||||||
Sbjct  11508  AACGCGGCGCGGCCAAGCCGTTAAAC-CCCAACTTCTGAATGTTGACCTCGGATCAGGTA  11450

Query  537    GGAATACCCGCTGAACTTAA  556
              ||||||||||||||||||||
Sbjct  11449  GGAATACCCGCTGAACTTAA  11430


>JACTAS010000038.1 Fusarium sp. 190-020-2 NODE_38_length_367184_cov_51.324939, whole 
genome shotgun sequence
Length=367184

 Score = 669 bits (362),  Expect = 0.0
 Identities = 497/560 (89%), Gaps = 18/560 (3%)
 Strand=Plus/Plus

Query  1     CAAGGTCTCCGTTGGTGAACCAGCGGAGGGATCATTACCGAGTTATACAACTCATCAA-C  59
             |||||||||||||||||||||||||||||||||||||||||||| ||||||||   || |
Sbjct  2841  CAAGGTCTCCGTTGGTGAACCAGCGGAGGGATCATTACCGAGTT-TACAACTCCCAAACC  2899

Query  60    CCTGTGAACATACCTAAAACGTTGCTTCGGCGGGAACAGACGGC-CCC-GTAACACGGGC  117
             |||||||||||||||  |  ||||| ||||| ||| ||| | || ||| |||| ||||| 
Sbjct  2900  CCTGTGAACATACCT-TACTGTTGCCTCGGC-GGATCAGCCCGCTCCCGGTAAAACGGGA  2957

Query  118   CGCCCCCGCCAGAGGACCCCCTAACTCTGTTTCTATTATGTTTCTTCTGAGTAAAACAAG  177
             ||  ||||||||||||||||  ||||||||||||| |||||  |||||||||||||| | 
Sbjct  2958  CG-GCCCGCCAGAGGACCCCTAAACTCTGTTTCTA-TATGTAACTTCTGAGTAAAACCA-  3014

Query  178   CAAATAAATTAAAACTTTCAACAACGGATCTCTTGGCTCTGGCATCGATGAAGAACGCAG  237
              |||||||| |||||||||||||||||||||||||| |||||||||||||||||||||||
Sbjct  3015  TAAATAAATCAAAACTTTCAACAACGGATCTCTTGGTTCTGGCATCGATGAAGAACGCAG  3074

Query  238   CGAAATGCGATAAGTAATGTGAATTGCAGAATTCAGTGAATCATCGAATCTTTGAACGCA  297
             | ||||||||||||||||||||||||||||||||||||||||||||||||||||||||||
Sbjct  3075  CAAAATGCGATAAGTAATGTGAATTGCAGAATTCAGTGAATCATCGAATCTTTGAACGCA  3134

Query  298   CATTGCGCCCGCCAGTATTCTGGCGGGCATGCCTGTTCGAGCGTCATTACAACCCTCAGG  357
             |||||||||||||||||||||||||||||||||||||||||||||||| ||||||||| |
Sbjct  3135  CATTGCGCCCGCCAGTATTCTGGCGGGCATGCCTGTTCGAGCGTCATTTCAACCCTCAAG  3194

Query  358   CCCCCGGGCCTGGCGTTGGGGATCGGCGAGGCGCCCCCTGCGGGCACACGCCGTCCCCCA  417
             ||| ||||  ||| |||||||||||||||| | |   ||| |  || | |||| |||| |
Sbjct  3195  CCCTCGGGTTTGGTGTTGGGGATCGGCGAG-C-CTTTCTG-G--CA-A-GCCGGCCCCGA  3247

Query  418   AATACAGTGGCGGTCCCGCCGCAGCTTCCATTGCGTAGTAGCTAACACC-TCGCAACTGG  476
             |||  |||||||||| ||| ||||| ||||||||||||||| ||| ||| ||||||||||
Sbjct  3248  AATCTAGTGGCGGTCTCGCTGCAGCCTCCATTGCGTAGTAG-TAAAACCCTCGCAACTGG  3306

Query  477   AGAGCGGCGCGGCCACGCCGTAAAACACCCAACTTCTGAATGTTGACCTCGAATCAGGTA  536
             |  |||||||||||| ||||| |||| |||||||||||||||||||||||| ||||||||
Sbjct  3307  AACGCGGCGCGGCCAAGCCGTTAAACCCCCAACTTCTGAATGTTGACCTCGGATCAGGTA  3366

Query  537   GGAATACCCGCTGAACTTAA  556
             ||||||||||||||||||||
Sbjct  3367  GGAATACCCGCTGAACTTAA  3386


>JAGMUX010000056.1 Fusarium redolens strain MPI-CAGE-AT-0023 BKA55scaffold_56, whole 
genome shotgun sequence
Length=20931

 Score = 669 bits (362),  Expect = 0.0
 Identities = 497/560 (89%), Gaps = 18/560 (3%)
 Strand=Plus/Plus

Query  1     CAAGGTCTCCGTTGGTGAACCAGCGGAGGGATCATTACCGAGTTATACAACTCATCAA-C  59
             |||||||||||||||||||||||||||||||||||||||||||| ||||||||   || |
Sbjct  2256  CAAGGTCTCCGTTGGTGAACCAGCGGAGGGATCATTACCGAGTT-TACAACTCCCAAACC  2314

Query  60    CCTGTGAACATACCTAAAACGTTGCTTCGGCGGGAACAGACGGC-CCC-GTAACACGGGC  117
             |||||||||||||||  |  ||||| ||||| ||| ||| | || ||| |||| ||||| 
Sbjct  2315  CCTGTGAACATACCT-TACTGTTGCCTCGGC-GGATCAGCCCGCTCCCGGTAAAACGGGA  2372

Query  118   CGCCCCCGCCAGAGGACCCCCTAACTCTGTTTCTATTATGTTTCTTCTGAGTAAAACAAG  177
             ||  ||||||||||||||||  ||||||||||||| |||||  |||||||||||||| | 
Sbjct  2373  CG-GCCCGCCAGAGGACCCCTAAACTCTGTTTCTA-TATGTAACTTCTGAGTAAAACCA-  2429

Query  178   CAAATAAATTAAAACTTTCAACAACGGATCTCTTGGCTCTGGCATCGATGAAGAACGCAG  237
              |||||||| |||||||||||||||||||||||||| |||||||||||||||||||||||
Sbjct  2430  TAAATAAATCAAAACTTTCAACAACGGATCTCTTGGTTCTGGCATCGATGAAGAACGCAG  2489

Query  238   CGAAATGCGATAAGTAATGTGAATTGCAGAATTCAGTGAATCATCGAATCTTTGAACGCA  297
             | ||||||||||||||||||||||||||||||||||||||||||||||||||||||||||
Sbjct  2490  CAAAATGCGATAAGTAATGTGAATTGCAGAATTCAGTGAATCATCGAATCTTTGAACGCA  2549

Query  298   CATTGCGCCCGCCAGTATTCTGGCGGGCATGCCTGTTCGAGCGTCATTACAACCCTCAGG  357
             |||||||||||||||||||||||||||||||||||||||||||||||| ||||||||| |
Sbjct  2550  CATTGCGCCCGCCAGTATTCTGGCGGGCATGCCTGTTCGAGCGTCATTTCAACCCTCAAG  2609

Query  358   CCCCCGGGCCTGGCGTTGGGGATCGGCGAGGCGCCCCCTGCGGGCACACGCCGTCCCCCA  417
             ||| ||||  ||| |||||||||||||||| | |   ||| |  || | |||| |||| |
Sbjct  2610  CCCTCGGGTTTGGTGTTGGGGATCGGCGAG-C-CTTTCTG-G--CA-A-GCCGGCCCCGA  2662

Query  418   AATACAGTGGCGGTCCCGCCGCAGCTTCCATTGCGTAGTAGCTAACACC-TCGCAACTGG  476
             |||  |||||||||| ||| ||||| ||||||||||||||| ||| ||| ||||||||||
Sbjct  2663  AATCTAGTGGCGGTCTCGCTGCAGCCTCCATTGCGTAGTAG-TAAAACCCTCGCAACTGG  2721

Query  477   AGAGCGGCGCGGCCACGCCGTAAAACACCCAACTTCTGAATGTTGACCTCGAATCAGGTA  536
             |  |||||||||||| ||||| |||| |||||||||||||||||||||||| ||||||||
Sbjct  2722  AACGCGGCGCGGCCAAGCCGTTAAACCCCCAACTTCTGAATGTTGACCTCGGATCAGGTA  2781

Query  537   GGAATACCCGCTGAACTTAA  556
             ||||||||||||||||||||
Sbjct  2782  GGAATACCCGCTGAACTTAA  2801


 Score = 669 bits (362),  Expect = 0.0
 Identities = 497/560 (89%), Gaps = 18/560 (3%)
 Strand=Plus/Plus

Query  1      CAAGGTCTCCGTTGGTGAACCAGCGGAGGGATCATTACCGAGTTATACAACTCATCAA-C  59
              |||||||||||||||||||||||||||||||||||||||||||| ||||||||   || |
Sbjct  10162  CAAGGTCTCCGTTGGTGAACCAGCGGAGGGATCATTACCGAGTT-TACAACTCCCAAACC  10220

Query  60     CCTGTGAACATACCTAAAACGTTGCTTCGGCGGGAACAGACGGC-CCC-GTAACACGGGC  117
              |||||||||||||||  |  ||||| ||||| ||| ||| | || ||| |||| ||||| 
Sbjct  10221  CCTGTGAACATACCT-TACTGTTGCCTCGGC-GGATCAGCCCGCTCCCGGTAAAACGGGA  10278

Query  118    CGCCCCCGCCAGAGGACCCCCTAACTCTGTTTCTATTATGTTTCTTCTGAGTAAAACAAG  177
              ||  ||||||||||||||||  ||||||||||||| |||||  |||||||||||||| | 
Sbjct  10279  CG-GCCCGCCAGAGGACCCCTAAACTCTGTTTCTA-TATGTAACTTCTGAGTAAAACCA-  10335

Query  178    CAAATAAATTAAAACTTTCAACAACGGATCTCTTGGCTCTGGCATCGATGAAGAACGCAG  237
               |||||||| |||||||||||||||||||||||||| |||||||||||||||||||||||
Sbjct  10336  TAAATAAATCAAAACTTTCAACAACGGATCTCTTGGTTCTGGCATCGATGAAGAACGCAG  10395

Query  238    CGAAATGCGATAAGTAATGTGAATTGCAGAATTCAGTGAATCATCGAATCTTTGAACGCA  297
              | ||||||||||||||||||||||||||||||||||||||||||||||||||||||||||
Sbjct  10396  CAAAATGCGATAAGTAATGTGAATTGCAGAATTCAGTGAATCATCGAATCTTTGAACGCA  10455

Query  298    CATTGCGCCCGCCAGTATTCTGGCGGGCATGCCTGTTCGAGCGTCATTACAACCCTCAGG  357
              |||||||||||||||||||||||||||||||||||||||||||||||| ||||||||| |
Sbjct  10456  CATTGCGCCCGCCAGTATTCTGGCGGGCATGCCTGTTCGAGCGTCATTTCAACCCTCAAG  10515

Query  358    CCCCCGGGCCTGGCGTTGGGGATCGGCGAGGCGCCCCCTGCGGGCACACGCCGTCCCCCA  417
              ||| ||||  ||| |||||||||||||||| | |   ||| |  || | |||| |||| |
Sbjct  10516  CCCTCGGGTTTGGTGTTGGGGATCGGCGAG-C-CTTTCTG-G--CA-A-GCCGGCCCCGA  10568

Query  418    AATACAGTGGCGGTCCCGCCGCAGCTTCCATTGCGTAGTAGCTAACACC-TCGCAACTGG  476
              |||  |||||||||| ||| ||||| ||||||||||||||| ||| ||| ||||||||||
Sbjct  10569  AATCTAGTGGCGGTCTCGCTGCAGCCTCCATTGCGTAGTAG-TAAAACCCTCGCAACTGG  10627

Query  477    AGAGCGGCGCGGCCACGCCGTAAAACACCCAACTTCTGAATGTTGACCTCGAATCAGGTA  536
              |  |||||||||||| ||||| |||| |||||||||||||||||||||||| ||||||||
Sbjct  10628  AACGCGGCGCGGCCAAGCCGTTAAACCCCCAACTTCTGAATGTTGACCTCGGATCAGGTA  10687

Query  537    GGAATACCCGCTGAACTTAA  556
              ||||||||||||||||||||
Sbjct  10688  GGAATACCCGCTGAACTTAA  10707


 Score = 669 bits (362),  Expect = 0.0
 Identities = 497/560 (89%), Gaps = 18/560 (3%)
 Strand=Plus/Plus

Query  1      CAAGGTCTCCGTTGGTGAACCAGCGGAGGGATCATTACCGAGTTATACAACTCATCAA-C  59
              |||||||||||||||||||||||||||||||||||||||||||| ||||||||   || |
Sbjct  18068  CAAGGTCTCCGTTGGTGAACCAGCGGAGGGATCATTACCGAGTT-TACAACTCCCAAACC  18126

Query  60     CCTGTGAACATACCTAAAACGTTGCTTCGGCGGGAACAGACGGC-CCC-GTAACACGGGC  117
              |||||||||||||||  |  ||||| ||||| ||| ||| | || ||| |||| ||||| 
Sbjct  18127  CCTGTGAACATACCT-TACTGTTGCCTCGGC-GGATCAGCCCGCTCCCGGTAAAACGGGA  18184

Query  118    CGCCCCCGCCAGAGGACCCCCTAACTCTGTTTCTATTATGTTTCTTCTGAGTAAAACAAG  177
              ||  ||||||||||||||||  ||||||||||||| |||||  |||||||||||||| | 
Sbjct  18185  CG-GCCCGCCAGAGGACCCCTAAACTCTGTTTCTA-TATGTAACTTCTGAGTAAAACCA-  18241

Query  178    CAAATAAATTAAAACTTTCAACAACGGATCTCTTGGCTCTGGCATCGATGAAGAACGCAG  237
               |||||||| |||||||||||||||||||||||||| |||||||||||||||||||||||
Sbjct  18242  TAAATAAATCAAAACTTTCAACAACGGATCTCTTGGTTCTGGCATCGATGAAGAACGCAG  18301

Query  238    CGAAATGCGATAAGTAATGTGAATTGCAGAATTCAGTGAATCATCGAATCTTTGAACGCA  297
              | ||||||||||||||||||||||||||||||||||||||||||||||||||||||||||
Sbjct  18302  CAAAATGCGATAAGTAATGTGAATTGCAGAATTCAGTGAATCATCGAATCTTTGAACGCA  18361

Query  298    CATTGCGCCCGCCAGTATTCTGGCGGGCATGCCTGTTCGAGCGTCATTACAACCCTCAGG  357
              |||||||||||||||||||||||||||||||||||||||||||||||| ||||||||| |
Sbjct  18362  CATTGCGCCCGCCAGTATTCTGGCGGGCATGCCTGTTCGAGCGTCATTTCAACCCTCAAG  18421

Query  358    CCCCCGGGCCTGGCGTTGGGGATCGGCGAGGCGCCCCCTGCGGGCACACGCCGTCCCCCA  417
              ||| ||||  ||| |||||||||||||||| | |   ||| |  || | |||| |||| |
Sbjct  18422  CCCTCGGGTTTGGTGTTGGGGATCGGCGAG-C-CTTTCTG-G--CA-A-GCCGGCCCCGA  18474

Query  418    AATACAGTGGCGGTCCCGCCGCAGCTTCCATTGCGTAGTAGCTAACACC-TCGCAACTGG  476
              |||  |||||||||| ||| ||||| ||||||||||||||| ||| ||| ||||||||||
Sbjct  18475  AATCTAGTGGCGGTCTCGCTGCAGCCTCCATTGCGTAGTAG-TAAAACCCTCGCAACTGG  18533

Query  477    AGAGCGGCGCGGCCACGCCGTAAAACACCCAACTTCTGAATGTTGACCTCGAATCAGGTA  536
              |  |||||||||||| ||||| |||| |||||||||||||||||||||||| ||||||||
Sbjct  18534  AACGCGGCGCGGCCAAGCCGTTAAACCCCCAACTTCTGAATGTTGACCTCGGATCAGGTA  18593

Query  537    GGAATACCCGCTGAACTTAA  556
              ||||||||||||||||||||
Sbjct  18594  GGAATACCCGCTGAACTTAA  18613


>JAAIJJ010000313.1 Fusarium sp. Barmshour F-nonpath-Barmshour__contig_313, whole 
genome shotgun sequence
Length=7850

 Score = 669 bits (362),  Expect = 0.0
 Identities = 497/560 (89%), Gaps = 18/560 (3%)
 Strand=Plus/Plus

Query  1     CAAGGTCTCCGTTGGTGAACCAGCGGAGGGATCATTACCGAGTTATACAACTCATCAA-C  59
             |||||||||||||||||||||||||||||||||||||||||||| ||||||||   || |
Sbjct  1167  CAAGGTCTCCGTTGGTGAACCAGCGGAGGGATCATTACCGAGTT-TACAACTCCCAAACC  1225

Query  60    CCTGTGAACATACCTAAAACGTTGCTTCGGCGGGAACAGACGGC-CCC-GTAACACGGGC  117
             |||||||||||||||  |  ||||| ||||| ||| ||| | || ||| |||| ||||| 
Sbjct  1226  CCTGTGAACATACCT-TACTGTTGCCTCGGC-GGATCAGCCCGCTCCCGGTAAAACGGGA  1283

Query  118   CGCCCCCGCCAGAGGACCCCCTAACTCTGTTTCTATTATGTTTCTTCTGAGTAAAACAAG  177
             ||  ||||||||||||||||  ||||||||||||| |||||  |||||||||||||| | 
Sbjct  1284  CG-GCCCGCCAGAGGACCCCTAAACTCTGTTTCTA-TATGTAACTTCTGAGTAAAACCA-  1340

Query  178   CAAATAAATTAAAACTTTCAACAACGGATCTCTTGGCTCTGGCATCGATGAAGAACGCAG  237
              |||||||| |||||||||||||||||||||||||| |||||||||||||||||||||||
Sbjct  1341  TAAATAAATCAAAACTTTCAACAACGGATCTCTTGGTTCTGGCATCGATGAAGAACGCAG  1400

Query  238   CGAAATGCGATAAGTAATGTGAATTGCAGAATTCAGTGAATCATCGAATCTTTGAACGCA  297
             | ||||||||||||||||||||||||||||||||||||||||||||||||||||||||||
Sbjct  1401  CAAAATGCGATAAGTAATGTGAATTGCAGAATTCAGTGAATCATCGAATCTTTGAACGCA  1460

Query  298   CATTGCGCCCGCCAGTATTCTGGCGGGCATGCCTGTTCGAGCGTCATTACAACCCTCAGG  357
             |||||||||||||||||||||||||||||||||||||||||||||||| ||||||||| |
Sbjct  1461  CATTGCGCCCGCCAGTATTCTGGCGGGCATGCCTGTTCGAGCGTCATTTCAACCCTCAAG  1520

Query  358   CCCCCGGGCCTGGCGTTGGGGATCGGCGAGGCGCCCCCTGCGGGCACACGCCGTCCCCCA  417
             ||| ||||  ||| |||||||||||||||| | |   ||| |  || | |||| |||| |
Sbjct  1521  CCCTCGGGTTTGGTGTTGGGGATCGGCGAG-C-CTTTCTG-G--CA-A-GCCGGCCCCGA  1573

Query  418   AATACAGTGGCGGTCCCGCCGCAGCTTCCATTGCGTAGTAGCTAACACC-TCGCAACTGG  476
             |||  |||||||||| ||| ||||| ||||||||||||||| ||| ||| ||||||||||
Sbjct  1574  AATCTAGTGGCGGTCTCGCTGCAGCCTCCATTGCGTAGTAG-TAAAACCCTCGCAACTGG  1632

Query  477   AGAGCGGCGCGGCCACGCCGTAAAACACCCAACTTCTGAATGTTGACCTCGAATCAGGTA  536
             |  |||||||||||| ||||| |||| |||||||||||||||||||||||| ||||||||
Sbjct  1633  AACGCGGCGCGGCCAAGCCGTTAAACCCCCAACTTCTGAATGTTGACCTCGGATCAGGTA  1692

Query  537   GGAATACCCGCTGAACTTAA  556
             ||||||||||||||||||||
Sbjct  1693  GGAATACCCGCTGAACTTAA  1712


>NW_025763719.1 Fusarium redolens strain MPI-CAGE-AT-0023 chromosome Unknown 
BKA55scaffold_56, whole genome shotgun sequence
Length=20931

 Score = 669 bits (362),  Expect = 0.0
 Identities = 497/560 (89%), Gaps = 18/560 (3%)
 Strand=Plus/Plus

Query  1     CAAGGTCTCCGTTGGTGAACCAGCGGAGGGATCATTACCGAGTTATACAACTCATCAA-C  59
             |||||||||||||||||||||||||||||||||||||||||||| ||||||||   || |
Sbjct  2256  CAAGGTCTCCGTTGGTGAACCAGCGGAGGGATCATTACCGAGTT-TACAACTCCCAAACC  2314

Query  60    CCTGTGAACATACCTAAAACGTTGCTTCGGCGGGAACAGACGGC-CCC-GTAACACGGGC  117
             |||||||||||||||  |  ||||| ||||| ||| ||| | || ||| |||| ||||| 
Sbjct  2315  CCTGTGAACATACCT-TACTGTTGCCTCGGC-GGATCAGCCCGCTCCCGGTAAAACGGGA  2372

Query  118   CGCCCCCGCCAGAGGACCCCCTAACTCTGTTTCTATTATGTTTCTTCTGAGTAAAACAAG  177
             ||  ||||||||||||||||  ||||||||||||| |||||  |||||||||||||| | 
Sbjct  2373  CG-GCCCGCCAGAGGACCCCTAAACTCTGTTTCTA-TATGTAACTTCTGAGTAAAACCA-  2429

Query  178   CAAATAAATTAAAACTTTCAACAACGGATCTCTTGGCTCTGGCATCGATGAAGAACGCAG  237
              |||||||| |||||||||||||||||||||||||| |||||||||||||||||||||||
Sbjct  2430  TAAATAAATCAAAACTTTCAACAACGGATCTCTTGGTTCTGGCATCGATGAAGAACGCAG  2489

Query  238   CGAAATGCGATAAGTAATGTGAATTGCAGAATTCAGTGAATCATCGAATCTTTGAACGCA  297
             | ||||||||||||||||||||||||||||||||||||||||||||||||||||||||||
Sbjct  2490  CAAAATGCGATAAGTAATGTGAATTGCAGAATTCAGTGAATCATCGAATCTTTGAACGCA  2549

Query  298   CATTGCGCCCGCCAGTATTCTGGCGGGCATGCCTGTTCGAGCGTCATTACAACCCTCAGG  357
             |||||||||||||||||||||||||||||||||||||||||||||||| ||||||||| |
Sbjct  2550  CATTGCGCCCGCCAGTATTCTGGCGGGCATGCCTGTTCGAGCGTCATTTCAACCCTCAAG  2609

Query  358   CCCCCGGGCCTGGCGTTGGGGATCGGCGAGGCGCCCCCTGCGGGCACACGCCGTCCCCCA  417
             ||| ||||  ||| |||||||||||||||| | |   ||| |  || | |||| |||| |
Sbjct  2610  CCCTCGGGTTTGGTGTTGGGGATCGGCGAG-C-CTTTCTG-G--CA-A-GCCGGCCCCGA  2662

Query  418   AATACAGTGGCGGTCCCGCCGCAGCTTCCATTGCGTAGTAGCTAACACC-TCGCAACTGG  476
             |||  |||||||||| ||| ||||| ||||||||||||||| ||| ||| ||||||||||
Sbjct  2663  AATCTAGTGGCGGTCTCGCTGCAGCCTCCATTGCGTAGTAG-TAAAACCCTCGCAACTGG  2721

Query  477   AGAGCGGCGCGGCCACGCCGTAAAACACCCAACTTCTGAATGTTGACCTCGAATCAGGTA  536
             |  |||||||||||| ||||| |||| |||||||||||||||||||||||| ||||||||
Sbjct  2722  AACGCGGCGCGGCCAAGCCGTTAAACCCCCAACTTCTGAATGTTGACCTCGGATCAGGTA  2781

Query  537   GGAATACCCGCTGAACTTAA  556
             ||||||||||||||||||||
Sbjct  2782  GGAATACCCGCTGAACTTAA  2801


 Score = 669 bits (362),  Expect = 0.0
 Identities = 497/560 (89%), Gaps = 18/560 (3%)
 Strand=Plus/Plus

Query  1      CAAGGTCTCCGTTGGTGAACCAGCGGAGGGATCATTACCGAGTTATACAACTCATCAA-C  59
              |||||||||||||||||||||||||||||||||||||||||||| ||||||||   || |
Sbjct  10162  CAAGGTCTCCGTTGGTGAACCAGCGGAGGGATCATTACCGAGTT-TACAACTCCCAAACC  10220

Query  60     CCTGTGAACATACCTAAAACGTTGCTTCGGCGGGAACAGACGGC-CCC-GTAACACGGGC  117
              |||||||||||||||  |  ||||| ||||| ||| ||| | || ||| |||| ||||| 
Sbjct  10221  CCTGTGAACATACCT-TACTGTTGCCTCGGC-GGATCAGCCCGCTCCCGGTAAAACGGGA  10278

Query  118    CGCCCCCGCCAGAGGACCCCCTAACTCTGTTTCTATTATGTTTCTTCTGAGTAAAACAAG  177
              ||  ||||||||||||||||  ||||||||||||| |||||  |||||||||||||| | 
Sbjct  10279  CG-GCCCGCCAGAGGACCCCTAAACTCTGTTTCTA-TATGTAACTTCTGAGTAAAACCA-  10335

Query  178    CAAATAAATTAAAACTTTCAACAACGGATCTCTTGGCTCTGGCATCGATGAAGAACGCAG  237
               |||||||| |||||||||||||||||||||||||| |||||||||||||||||||||||
Sbjct  10336  TAAATAAATCAAAACTTTCAACAACGGATCTCTTGGTTCTGGCATCGATGAAGAACGCAG  10395

Query  238    CGAAATGCGATAAGTAATGTGAATTGCAGAATTCAGTGAATCATCGAATCTTTGAACGCA  297
              | ||||||||||||||||||||||||||||||||||||||||||||||||||||||||||
Sbjct  10396  CAAAATGCGATAAGTAATGTGAATTGCAGAATTCAGTGAATCATCGAATCTTTGAACGCA  10455

Query  298    CATTGCGCCCGCCAGTATTCTGGCGGGCATGCCTGTTCGAGCGTCATTACAACCCTCAGG  357
              |||||||||||||||||||||||||||||||||||||||||||||||| ||||||||| |
Sbjct  10456  CATTGCGCCCGCCAGTATTCTGGCGGGCATGCCTGTTCGAGCGTCATTTCAACCCTCAAG  10515

Query  358    CCCCCGGGCCTGGCGTTGGGGATCGGCGAGGCGCCCCCTGCGGGCACACGCCGTCCCCCA  417
              ||| ||||  ||| |||||||||||||||| | |   ||| |  || | |||| |||| |
Sbjct  10516  CCCTCGGGTTTGGTGTTGGGGATCGGCGAG-C-CTTTCTG-G--CA-A-GCCGGCCCCGA  10568

Query  418    AATACAGTGGCGGTCCCGCCGCAGCTTCCATTGCGTAGTAGCTAACACC-TCGCAACTGG  476
              |||  |||||||||| ||| ||||| ||||||||||||||| ||| ||| ||||||||||
Sbjct  10569  AATCTAGTGGCGGTCTCGCTGCAGCCTCCATTGCGTAGTAG-TAAAACCCTCGCAACTGG  10627

Query  477    AGAGCGGCGCGGCCACGCCGTAAAACACCCAACTTCTGAATGTTGACCTCGAATCAGGTA  536
              |  |||||||||||| ||||| |||| |||||||||||||||||||||||| ||||||||
Sbjct  10628  AACGCGGCGCGGCCAAGCCGTTAAACCCCCAACTTCTGAATGTTGACCTCGGATCAGGTA  10687

Query  537    GGAATACCCGCTGAACTTAA  556
              ||||||||||||||||||||
Sbjct  10688  GGAATACCCGCTGAACTTAA  10707


 Score = 669 bits (362),  Expect = 0.0
 Identities = 497/560 (89%), Gaps = 18/560 (3%)
 Strand=Plus/Plus

Query  1      CAAGGTCTCCGTTGGTGAACCAGCGGAGGGATCATTACCGAGTTATACAACTCATCAA-C  59
              |||||||||||||||||||||||||||||||||||||||||||| ||||||||   || |
Sbjct  18068  CAAGGTCTCCGTTGGTGAACCAGCGGAGGGATCATTACCGAGTT-TACAACTCCCAAACC  18126

Query  60     CCTGTGAACATACCTAAAACGTTGCTTCGGCGGGAACAGACGGC-CCC-GTAACACGGGC  117
              |||||||||||||||  |  ||||| ||||| ||| ||| | || ||| |||| ||||| 
Sbjct  18127  CCTGTGAACATACCT-TACTGTTGCCTCGGC-GGATCAGCCCGCTCCCGGTAAAACGGGA  18184

Query  118    CGCCCCCGCCAGAGGACCCCCTAACTCTGTTTCTATTATGTTTCTTCTGAGTAAAACAAG  177
              ||  ||||||||||||||||  ||||||||||||| |||||  |||||||||||||| | 
Sbjct  18185  CG-GCCCGCCAGAGGACCCCTAAACTCTGTTTCTA-TATGTAACTTCTGAGTAAAACCA-  18241

Query  178    CAAATAAATTAAAACTTTCAACAACGGATCTCTTGGCTCTGGCATCGATGAAGAACGCAG  237
               |||||||| |||||||||||||||||||||||||| |||||||||||||||||||||||
Sbjct  18242  TAAATAAATCAAAACTTTCAACAACGGATCTCTTGGTTCTGGCATCGATGAAGAACGCAG  18301

Query  238    CGAAATGCGATAAGTAATGTGAATTGCAGAATTCAGTGAATCATCGAATCTTTGAACGCA  297
              | ||||||||||||||||||||||||||||||||||||||||||||||||||||||||||
Sbjct  18302  CAAAATGCGATAAGTAATGTGAATTGCAGAATTCAGTGAATCATCGAATCTTTGAACGCA  18361

Query  298    CATTGCGCCCGCCAGTATTCTGGCGGGCATGCCTGTTCGAGCGTCATTACAACCCTCAGG  357
              |||||||||||||||||||||||||||||||||||||||||||||||| ||||||||| |
Sbjct  18362  CATTGCGCCCGCCAGTATTCTGGCGGGCATGCCTGTTCGAGCGTCATTTCAACCCTCAAG  18421

Query  358    CCCCCGGGCCTGGCGTTGGGGATCGGCGAGGCGCCCCCTGCGGGCACACGCCGTCCCCCA  417
              ||| ||||  ||| |||||||||||||||| | |   ||| |  || | |||| |||| |
Sbjct  18422  CCCTCGGGTTTGGTGTTGGGGATCGGCGAG-C-CTTTCTG-G--CA-A-GCCGGCCCCGA  18474

Query  418    AATACAGTGGCGGTCCCGCCGCAGCTTCCATTGCGTAGTAGCTAACACC-TCGCAACTGG  476
              |||  |||||||||| ||| ||||| ||||||||||||||| ||| ||| ||||||||||
Sbjct  18475  AATCTAGTGGCGGTCTCGCTGCAGCCTCCATTGCGTAGTAG-TAAAACCCTCGCAACTGG  18533

Query  477    AGAGCGGCGCGGCCACGCCGTAAAACACCCAACTTCTGAATGTTGACCTCGAATCAGGTA  536
              |  |||||||||||| ||||| |||| |||||||||||||||||||||||| ||||||||
Sbjct  18534  AACGCGGCGCGGCCAAGCCGTTAAACCCCCAACTTCTGAATGTTGACCTCGGATCAGGTA  18593

Query  537    GGAATACCCGCTGAACTTAA  556
              ||||||||||||||||||||
Sbjct  18594  GGAATACCCGCTGAACTTAA  18613


>JAGPXF010000020.1 Fusarium tricinctum strain MPI-SDFR-AT-0068 BKA59scaffold_20, 
whole genome shotgun sequence
Length=2324

 Score = 667 bits (361),  Expect = 0.0
 Identities = 498/562 (89%), Gaps = 18/562 (3%)
 Strand=Plus/Plus

Query  1     CAAGGTCTCCGTTGGTGAACCAGCGGAGGGATCATTACCGAGTTATACAACTCATCAA-C  59
             |||||||||||||||||||||||||||||||||||||||||||| ||||||||   || |
Sbjct  1491  CAAGGTCTCCGTTGGTGAACCAGCGGAGGGATCATTACCGAGTT-TACAACTCCCAAACC  1549

Query  60    CCTGTGAACATACCTAAAACGTTGCTTCGGCGGGAACAGAC-G-GCCCCGTAACACGGGC  117
             ||||||||||||||| ||  ||||| ||||||| | ||| | | ||||||||| ||||| 
Sbjct  1550  CCTGTGAACATACCTTAAT-GTTGCCTCGGCGG-ATCAGCCCGCGCCCCGTAAAACGGGA  1607

Query  118   CGCCCCCGCCAGAGGACCCCCTAACTCT---GTTTCTATTATGTTTCTTCTGAGTAAAAC  174
             ||  |||||||||||||||   ||||||   ||||||  | |||  ||||||||||||||
Sbjct  1608  CGG-CCCGCCAGAGGACCCA--AACTCTAATGTTTCTTAT-TGTAACTTCTGAGTAAAAC  1663

Query  175   AAGCAAATAAATTAAAACTTTCAACAACGGATCTCTTGGCTCTGGCATCGATGAAGAACG  234
             || ||||||||| |||||||||||||||||||||||||| ||||||||||||||||||||
Sbjct  1664  AAACAAATAAATCAAAACTTTCAACAACGGATCTCTTGGTTCTGGCATCGATGAAGAACG  1723

Query  235   CAGCGAAATGCGATAAGTAATGTGAATTGCAGAATTCAGTGAATCATCGAATCTTTGAAC  294
             |||| |||||||||||||||||||||||||||||||||||||||||||||||||||||||
Sbjct  1724  CAGCAAAATGCGATAAGTAATGTGAATTGCAGAATTCAGTGAATCATCGAATCTTTGAAC  1783

Query  295   GCACATTGCGCCCGCCAGTATTCTGGCGGGCATGCCTGTTCGAGCGTCATTACAACCCTC  354
             |||||||||||||||  |||||| ||||||||||||||||||||||||||| ||||||||
Sbjct  1784  GCACATTGCGCCCGCTGGTATTCCGGCGGGCATGCCTGTTCGAGCGTCATTTCAACCCTC  1843

Query  355   AGGCCCCCGGGCCTGGCGTTGGGGATCGGCGAGGCGCCCCCTGCGGGCACACGCCGTCCC  414
             | |||||||||  ||| |||||||||||||   || ||  ||| || |    |||| |||
Sbjct  1844  AAGCCCCCGGGTTTGGTGTTGGGGATCGGCTCTGC-CCTTCTG-GG-CGGT-GCCGCCCC  1899

Query  415   CCAAATACAGTGGCGGTCCCGCCGCAGCTTCCATTGCGTAGTAGCTAACACCTCGCAACT  474
             | ||||||| |||||||| ||| ||||| |||||||||||||||||||||||||||||||
Sbjct  1900  CGAAATACATTGGCGGTCTCGCTGCAGCCTCCATTGCGTAGTAGCTAACACCTCGCAACT  1959

Query  475   GGAGAGCGGCGCGGCCACGCCGTAAAACACCCAACTTCTGAATGTTGACCTCGAATCAGG  534
             |||  |||||||||||| |||||||||| |||||||||||||||||||||||| ||||||
Sbjct  1960  GGAACGCGGCGCGGCCATGCCGTAAAAC-CCCAACTTCTGAATGTTGACCTCGGATCAGG  2018

Query  535   TAGGAATACCCGCTGAACTTAA  556
             ||||||||||||||||||||||
Sbjct  2019  TAGGAATACCCGCTGAACTTAA  2040


>JAGPXF010000016.1 Fusarium tricinctum strain MPI-SDFR-AT-0068 BKA59scaffold_16, 
whole genome shotgun sequence
Length=9036

 Score = 667 bits (361),  Expect = 0.0
 Identities = 498/562 (89%), Gaps = 18/562 (3%)
 Strand=Plus/Plus

Query  1     CAAGGTCTCCGTTGGTGAACCAGCGGAGGGATCATTACCGAGTTATACAACTCATCAA-C  59
             |||||||||||||||||||||||||||||||||||||||||||| ||||||||   || |
Sbjct  1387  CAAGGTCTCCGTTGGTGAACCAGCGGAGGGATCATTACCGAGTT-TACAACTCCCAAACC  1445

Query  60    CCTGTGAACATACCTAAAACGTTGCTTCGGCGGGAACAGAC-G-GCCCCGTAACACGGGC  117
             ||||||||||||||| ||  ||||| ||||||| | ||| | | ||||||||| ||||| 
Sbjct  1446  CCTGTGAACATACCTTAAT-GTTGCCTCGGCGG-ATCAGCCCGCGCCCCGTAAAACGGGA  1503

Query  118   CGCCCCCGCCAGAGGACCCCCTAACTCT---GTTTCTATTATGTTTCTTCTGAGTAAAAC  174
             ||  |||||||||||||||   ||||||   ||||||  | |||  ||||||||||||||
Sbjct  1504  CGG-CCCGCCAGAGGACCCA--AACTCTAATGTTTCTTAT-TGTAACTTCTGAGTAAAAC  1559

Query  175   AAGCAAATAAATTAAAACTTTCAACAACGGATCTCTTGGCTCTGGCATCGATGAAGAACG  234
             || ||||||||| |||||||||||||||||||||||||| ||||||||||||||||||||
Sbjct  1560  AAACAAATAAATCAAAACTTTCAACAACGGATCTCTTGGTTCTGGCATCGATGAAGAACG  1619

Query  235   CAGCGAAATGCGATAAGTAATGTGAATTGCAGAATTCAGTGAATCATCGAATCTTTGAAC  294
             |||| |||||||||||||||||||||||||||||||||||||||||||||||||||||||
Sbjct  1620  CAGCAAAATGCGATAAGTAATGTGAATTGCAGAATTCAGTGAATCATCGAATCTTTGAAC  1679

Query  295   GCACATTGCGCCCGCCAGTATTCTGGCGGGCATGCCTGTTCGAGCGTCATTACAACCCTC  354
             |||||||||||||||  |||||| ||||||||||||||||||||||||||| ||||||||
Sbjct  1680  GCACATTGCGCCCGCTGGTATTCCGGCGGGCATGCCTGTTCGAGCGTCATTTCAACCCTC  1739

Query  355   AGGCCCCCGGGCCTGGCGTTGGGGATCGGCGAGGCGCCCCCTGCGGGCACACGCCGTCCC  414
             | |||||||||  ||| |||||||||||||   || ||  ||| || |    |||| |||
Sbjct  1740  AAGCCCCCGGGTTTGGTGTTGGGGATCGGCTCTGC-CCTTCTG-GG-CGGT-GCCGCCCC  1795

Query  415   CCAAATACAGTGGCGGTCCCGCCGCAGCTTCCATTGCGTAGTAGCTAACACCTCGCAACT  474
             | ||||||| |||||||| ||| ||||| |||||||||||||||||||||||||||||||
Sbjct  1796  CGAAATACATTGGCGGTCTCGCTGCAGCCTCCATTGCGTAGTAGCTAACACCTCGCAACT  1855

Query  475   GGAGAGCGGCGCGGCCACGCCGTAAAACACCCAACTTCTGAATGTTGACCTCGAATCAGG  534
             |||  |||||||||||| |||||||||| |||||||||||||||||||||||| ||||||
Sbjct  1856  GGAACGCGGCGCGGCCATGCCGTAAAAC-CCCAACTTCTGAATGTTGACCTCGGATCAGG  1914

Query  535   TAGGAATACCCGCTGAACTTAA  556
             ||||||||||||||||||||||
Sbjct  1915  TAGGAATACCCGCTGAACTTAA  1936


>JAGFMC010000005.1 Fusarium sp. C39 Scaffold5_1, whole genome shotgun sequence
Length=4702012

 Score = 667 bits (361),  Expect = 0.0
 Identities = 498/562 (89%), Gaps = 18/562 (3%)
 Strand=Plus/Minus

Query  1        CAAGGTCTCCGTTGGTGAACCAGCGGAGGGATCATTACCGAGTTATACAACTCATCAA-C  59
                |||||||||||||||||||||||||||||||||||||||||||| ||||||||   || |
Sbjct  4677182  CAAGGTCTCCGTTGGTGAACCAGCGGAGGGATCATTACCGAGTT-TACAACTCCCAAACC  4677124

Query  60       CCTGTGAACATACCTAAAACGTTGCTTCGGCGGGAACAGAC-G-GCCCCGTAACACGGGC  117
                ||||||||||||||| ||  ||||| ||||||| | ||| | | ||||||||| ||||| 
Sbjct  4677123  CCTGTGAACATACCTTAAT-GTTGCCTCGGCGG-ATCAGCCCGCGCCCCGTAAAACGGGA  4677066

Query  118      CGCCCCCGCCAGAGGACCCCCTAACTCT---GTTTCTATTATGTTTCTTCTGAGTAAAAC  174
                || ||| ||||||||||||   ||||||   ||||||  | |||  ||||||||||||||
Sbjct  4677065  CGGCCC-GCCAGAGGACCCA--AACTCTAATGTTTCTTAT-TGTAACTTCTGAGTAAAAC  4677010

Query  175      AAGCAAATAAATTAAAACTTTCAACAACGGATCTCTTGGCTCTGGCATCGATGAAGAACG  234
                || ||||||||| |||||||||||||||||||||||||| ||||||||||||||||||||
Sbjct  4677009  AAACAAATAAATCAAAACTTTCAACAACGGATCTCTTGGTTCTGGCATCGATGAAGAACG  4676950

Query  235      CAGCGAAATGCGATAAGTAATGTGAATTGCAGAATTCAGTGAATCATCGAATCTTTGAAC  294
                |||| |||||||||||||||||||||||||||||||||||||||||||||||||||||||
Sbjct  4676949  CAGCAAAATGCGATAAGTAATGTGAATTGCAGAATTCAGTGAATCATCGAATCTTTGAAC  4676890

Query  295      GCACATTGCGCCCGCCAGTATTCTGGCGGGCATGCCTGTTCGAGCGTCATTACAACCCTC  354
                |||||||||||||||  |||||| ||||||||||||||||||||||||||| ||||||||
Sbjct  4676889  GCACATTGCGCCCGCTGGTATTCCGGCGGGCATGCCTGTTCGAGCGTCATTTCAACCCTC  4676830

Query  355      AGGCCCCCGGGCCTGGCGTTGGGGATCGGCGAGGCGCCCCCTGCGGGCACACGCCGTCCC  414
                | |||||||||  ||| |||||||||||||   || ||  ||| || |    |||| |||
Sbjct  4676829  AAGCCCCCGGGTTTGGTGTTGGGGATCGGCTCTGC-CCTTCTG-GG-CGGT-GCCGCCCC  4676774

Query  415      CCAAATACAGTGGCGGTCCCGCCGCAGCTTCCATTGCGTAGTAGCTAACACCTCGCAACT  474
                | ||||||| |||||||| ||| ||||| |||||||||||||||||||||||||||||||
Sbjct  4676773  CGAAATACATTGGCGGTCTCGCTGCAGCCTCCATTGCGTAGTAGCTAACACCTCGCAACT  4676714

Query  475      GGAGAGCGGCGCGGCCACGCCGTAAAACACCCAACTTCTGAATGTTGACCTCGAATCAGG  534
                |||  |||||||||||| |||||||||| |||||||||||||||||||||||| ||||||
Sbjct  4676713  GGAACGCGGCGCGGCCATGCCGTAAAAC-CCCAACTTCTGAATGTTGACCTCGGATCAGG  4676655

Query  535      TAGGAATACCCGCTGAACTTAA  556
                ||||||||||||||||||||||
Sbjct  4676654  TAGGAATACCCGCTGAACTTAA  4676633


 Score = 667 bits (361),  Expect = 0.0
 Identities = 498/562 (89%), Gaps = 18/562 (3%)
 Strand=Plus/Minus

Query  1        CAAGGTCTCCGTTGGTGAACCAGCGGAGGGATCATTACCGAGTTATACAACTCATCAA-C  59
                |||||||||||||||||||||||||||||||||||||||||||| ||||||||   || |
Sbjct  4685128  CAAGGTCTCCGTTGGTGAACCAGCGGAGGGATCATTACCGAGTT-TACAACTCCCAAACC  4685070

Query  60       CCTGTGAACATACCTAAAACGTTGCTTCGGCGGGAACAGAC-G-GCCCCGTAACACGGGC  117
                ||||||||||||||| ||  ||||| ||||||| | ||| | | ||||||||| ||||| 
Sbjct  4685069  CCTGTGAACATACCTTAAT-GTTGCCTCGGCGG-ATCAGCCCGCGCCCCGTAAAACGGGA  4685012

Query  118      CGCCCCCGCCAGAGGACCCCCTAACTCT---GTTTCTATTATGTTTCTTCTGAGTAAAAC  174
                || ||| ||||||||||||   ||||||   ||||||  | |||  ||||||||||||||
Sbjct  4685011  CGGCCC-GCCAGAGGACCCA--AACTCTAATGTTTCTTAT-TGTAACTTCTGAGTAAAAC  4684956

Query  175      AAGCAAATAAATTAAAACTTTCAACAACGGATCTCTTGGCTCTGGCATCGATGAAGAACG  234
                || ||||||||| |||||||||||||||||||||||||| ||||||||||||||||||||
Sbjct  4684955  AAACAAATAAATCAAAACTTTCAACAACGGATCTCTTGGTTCTGGCATCGATGAAGAACG  4684896

Query  235      CAGCGAAATGCGATAAGTAATGTGAATTGCAGAATTCAGTGAATCATCGAATCTTTGAAC  294
                |||| |||||||||||||||||||||||||||||||||||||||||||||||||||||||
Sbjct  4684895  CAGCAAAATGCGATAAGTAATGTGAATTGCAGAATTCAGTGAATCATCGAATCTTTGAAC  4684836

Query  295      GCACATTGCGCCCGCCAGTATTCTGGCGGGCATGCCTGTTCGAGCGTCATTACAACCCTC  354
                |||||||||||||||  |||||| ||||||||||||||||||||||||||| ||||||||
Sbjct  4684835  GCACATTGCGCCCGCTGGTATTCCGGCGGGCATGCCTGTTCGAGCGTCATTTCAACCCTC  4684776

Query  355      AGGCCCCCGGGCCTGGCGTTGGGGATCGGCGAGGCGCCCCCTGCGGGCACACGCCGTCCC  414
                | |||||||||  ||| |||||||||||||   || ||  ||| || |    |||| |||
Sbjct  4684775  AAGCCCCCGGGTTTGGTGTTGGGGATCGGCTCTGC-CCTTCTG-GG-CGGT-GCCGCCCC  4684720

Query  415      CCAAATACAGTGGCGGTCCCGCCGCAGCTTCCATTGCGTAGTAGCTAACACCTCGCAACT  474
                | ||||||| |||||||| ||| ||||| |||||||||||||||||||||||||||||||
Sbjct  4684719  CGAAATACATTGGCGGTCTCGCTGCAGCCTCCATTGCGTAGTAGCTAACACCTCGCAACT  4684660

Query  475      GGAGAGCGGCGCGGCCACGCCGTAAAACACCCAACTTCTGAATGTTGACCTCGAATCAGG  534
                |||  |||||||||||| |||||||||| |||||||||||||||||||||||| ||||||
Sbjct  4684659  GGAACGCGGCGCGGCCATGCCGTAAAAC-CCCAACTTCTGAATGTTGACCTCGGATCAGG  4684601

Query  535      TAGGAATACCCGCTGAACTTAA  556
                ||||||||||||||||||||||
Sbjct  4684600  TAGGAATACCCGCTGAACTTAA  4684579


 Score = 667 bits (361),  Expect = 0.0
 Identities = 498/562 (89%), Gaps = 18/562 (3%)
 Strand=Plus/Minus

Query  1        CAAGGTCTCCGTTGGTGAACCAGCGGAGGGATCATTACCGAGTTATACAACTCATCAA-C  59
                |||||||||||||||||||||||||||||||||||||||||||| ||||||||   || |
Sbjct  4693074  CAAGGTCTCCGTTGGTGAACCAGCGGAGGGATCATTACCGAGTT-TACAACTCCCAAACC  4693016

Query  60       CCTGTGAACATACCTAAAACGTTGCTTCGGCGGGAACAGAC-G-GCCCCGTAACACGGGC  117
                ||||||||||||||| ||  ||||| ||||||| | ||| | | ||||||||| ||||| 
Sbjct  4693015  CCTGTGAACATACCTTAAT-GTTGCCTCGGCGG-ATCAGCCCGCGCCCCGTAAAACGGGA  4692958

Query  118      CGCCCCCGCCAGAGGACCCCCTAACTCT---GTTTCTATTATGTTTCTTCTGAGTAAAAC  174
                || ||| ||||||||||||   ||||||   ||||||  | |||  ||||||||||||||
Sbjct  4692957  CGGCCC-GCCAGAGGACCCA--AACTCTAATGTTTCTTAT-TGTAACTTCTGAGTAAAAC  4692902

Query  175      AAGCAAATAAATTAAAACTTTCAACAACGGATCTCTTGGCTCTGGCATCGATGAAGAACG  234
                || ||||||||| |||||||||||||||||||||||||| ||||||||||||||||||||
Sbjct  4692901  AAACAAATAAATCAAAACTTTCAACAACGGATCTCTTGGTTCTGGCATCGATGAAGAACG  4692842

Query  235      CAGCGAAATGCGATAAGTAATGTGAATTGCAGAATTCAGTGAATCATCGAATCTTTGAAC  294
                |||| |||||||||||||||||||||||||||||||||||||||||||||||||||||||
Sbjct  4692841  CAGCAAAATGCGATAAGTAATGTGAATTGCAGAATTCAGTGAATCATCGAATCTTTGAAC  4692782

Query  295      GCACATTGCGCCCGCCAGTATTCTGGCGGGCATGCCTGTTCGAGCGTCATTACAACCCTC  354
                |||||||||||||||  |||||| ||||||||||||||||||||||||||| ||||||||
Sbjct  4692781  GCACATTGCGCCCGCTGGTATTCCGGCGGGCATGCCTGTTCGAGCGTCATTTCAACCCTC  4692722

Query  355      AGGCCCCCGGGCCTGGCGTTGGGGATCGGCGAGGCGCCCCCTGCGGGCACACGCCGTCCC  414
                | |||||||||  ||| |||||||||||||   || ||  ||| || |    |||| |||
Sbjct  4692721  AAGCCCCCGGGTTTGGTGTTGGGGATCGGCTCTGC-CCTTCTG-GG-CGGT-GCCGCCCC  4692666

Query  415      CCAAATACAGTGGCGGTCCCGCCGCAGCTTCCATTGCGTAGTAGCTAACACCTCGCAACT  474
                | ||||||| |||||||| ||| ||||| |||||||||||||||||||||||||||||||
Sbjct  4692665  CGAAATACATTGGCGGTCTCGCTGCAGCCTCCATTGCGTAGTAGCTAACACCTCGCAACT  4692606

Query  475      GGAGAGCGGCGCGGCCACGCCGTAAAACACCCAACTTCTGAATGTTGACCTCGAATCAGG  534
                |||  |||||||||||| |||||||||| |||||||||||||||||||||||| ||||||
Sbjct  4692605  GGAACGCGGCGCGGCCATGCCGTAAAAC-CCCAACTTCTGAATGTTGACCTCGGATCAGG  4692547

Query  535      TAGGAATACCCGCTGAACTTAA  556
                ||||||||||||||||||||||
Sbjct  4692546  TAGGAATACCCGCTGAACTTAA  4692525


 Score = 667 bits (361),  Expect = 0.0
 Identities = 498/562 (89%), Gaps = 18/562 (3%)
 Strand=Plus/Minus

Query  1        CAAGGTCTCCGTTGGTGAACCAGCGGAGGGATCATTACCGAGTTATACAACTCATCAA-C  59
                |||||||||||||||||||||||||||||||||||||||||||| ||||||||   || |
Sbjct  4701020  CAAGGTCTCCGTTGGTGAACCAGCGGAGGGATCATTACCGAGTT-TACAACTCCCAAACC  4700962

Query  60       CCTGTGAACATACCTAAAACGTTGCTTCGGCGGGAACAGAC-G-GCCCCGTAACACGGGC  117
                ||||||||||||||| ||  ||||| ||||||| | ||| | | ||||||||| ||||| 
Sbjct  4700961  CCTGTGAACATACCTTAAT-GTTGCCTCGGCGG-ATCAGCCCGCGCCCCGTAAAACGGGA  4700904

Query  118      CGCCCCCGCCAGAGGACCCCCTAACTCT---GTTTCTATTATGTTTCTTCTGAGTAAAAC  174
                || ||| ||||||||||||   ||||||   ||||||  | |||  ||||||||||||||
Sbjct  4700903  CGGCCC-GCCAGAGGACCCA--AACTCTAATGTTTCTTAT-TGTAACTTCTGAGTAAAAC  4700848

Query  175      AAGCAAATAAATTAAAACTTTCAACAACGGATCTCTTGGCTCTGGCATCGATGAAGAACG  234
                || ||||||||| |||||||||||||||||||||||||| ||||||||||||||||||||
Sbjct  4700847  AAACAAATAAATCAAAACTTTCAACAACGGATCTCTTGGTTCTGGCATCGATGAAGAACG  4700788

Query  235      CAGCGAAATGCGATAAGTAATGTGAATTGCAGAATTCAGTGAATCATCGAATCTTTGAAC  294
                |||| |||||||||||||||||||||||||||||||||||||||||||||||||||||||
Sbjct  4700787  CAGCAAAATGCGATAAGTAATGTGAATTGCAGAATTCAGTGAATCATCGAATCTTTGAAC  4700728

Query  295      GCACATTGCGCCCGCCAGTATTCTGGCGGGCATGCCTGTTCGAGCGTCATTACAACCCTC  354
                |||||||||||||||  |||||| ||||||||||||||||||||||||||| ||||||||
Sbjct  4700727  GCACATTGCGCCCGCTGGTATTCCGGCGGGCATGCCTGTTCGAGCGTCATTTCAACCCTC  4700668

Query  355      AGGCCCCCGGGCCTGGCGTTGGGGATCGGCGAGGCGCCCCCTGCGGGCACACGCCGTCCC  414
                | |||||||||  ||| |||||||||||||   || ||  ||| || |    |||| |||
Sbjct  4700667  AAGCCCCCGGGTTTGGTGTTGGGGATCGGCTCTGC-CCTTCTG-GG-CGGT-GCCGCCCC  4700612

Query  415      CCAAATACAGTGGCGGTCCCGCCGCAGCTTCCATTGCGTAGTAGCTAACACCTCGCAACT  474
                | ||||||| |||||||| ||| ||||| |||||||||||||||||||||||||||||||
Sbjct  4700611  CGAAATACATTGGCGGTCTCGCTGCAGCCTCCATTGCGTAGTAGCTAACACCTCGCAACT  4700552

Query  475      GGAGAGCGGCGCGGCCACGCCGTAAAACACCCAACTTCTGAATGTTGACCTCGAATCAGG  534
                |||  |||||||||||| |||||||||| |||||||||||||||||||||||| ||||||
Sbjct  4700551  GGAACGCGGCGCGGCCATGCCGTAAAAC-CCCAACTTCTGAATGTTGACCTCGGATCAGG  4700493

Query  535      TAGGAATACCCGCTGAACTTAA  556
                ||||||||||||||||||||||
Sbjct  4700492  TAGGAATACCCGCTGAACTTAA  4700471


>JAGFMC010000023.1 Fusarium sp. C39 Scaffold23_1, whole genome shotgun sequence
Length=22193

 Score = 667 bits (361),  Expect = 0.0
 Identities = 498/562 (89%), Gaps = 18/562 (3%)
 Strand=Plus/Minus

Query  1     CAAGGTCTCCGTTGGTGAACCAGCGGAGGGATCATTACCGAGTTATACAACTCATCAA-C  59
             |||||||||||||||||||||||||||||||||||||||||||| ||||||||   || |
Sbjct  6634  CAAGGTCTCCGTTGGTGAACCAGCGGAGGGATCATTACCGAGTT-TACAACTCCCAAACC  6576

Query  60    CCTGTGAACATACCTAAAACGTTGCTTCGGCGGGAACAGAC-G-GCCCCGTAACACGGGC  117
             ||||||||||||||| ||  ||||| ||||||| | ||| | | ||||||||| ||||| 
Sbjct  6575  CCTGTGAACATACCTTAAT-GTTGCCTCGGCGG-ATCAGCCCGCGCCCCGTAAAACGGGA  6518

Query  118   CGCCCCCGCCAGAGGACCCCCTAACTCT---GTTTCTATTATGTTTCTTCTGAGTAAAAC  174
             || ||| ||||||||||||   ||||||   ||||||  | |||  ||||||||||||||
Sbjct  6517  CGGCCC-GCCAGAGGACCCA--AACTCTAATGTTTCTTAT-TGTAACTTCTGAGTAAAAC  6462

Query  175   AAGCAAATAAATTAAAACTTTCAACAACGGATCTCTTGGCTCTGGCATCGATGAAGAACG  234
             || ||||||||| |||||||||||||||||||||||||| ||||||||||||||||||||
Sbjct  6461  AAACAAATAAATCAAAACTTTCAACAACGGATCTCTTGGTTCTGGCATCGATGAAGAACG  6402

Query  235   CAGCGAAATGCGATAAGTAATGTGAATTGCAGAATTCAGTGAATCATCGAATCTTTGAAC  294
             |||| |||||||||||||||||||||||||||||||||||||||||||||||||||||||
Sbjct  6401  CAGCAAAATGCGATAAGTAATGTGAATTGCAGAATTCAGTGAATCATCGAATCTTTGAAC  6342

Query  295   GCACATTGCGCCCGCCAGTATTCTGGCGGGCATGCCTGTTCGAGCGTCATTACAACCCTC  354
             |||||||||||||||  |||||| ||||||||||||||||||||||||||| ||||||||
Sbjct  6341  GCACATTGCGCCCGCTGGTATTCCGGCGGGCATGCCTGTTCGAGCGTCATTTCAACCCTC  6282

Query  355   AGGCCCCCGGGCCTGGCGTTGGGGATCGGCGAGGCGCCCCCTGCGGGCACACGCCGTCCC  414
             | |||||||||  ||| |||||||||||||   || ||  ||| || |    |||| |||
Sbjct  6281  AAGCCCCCGGGTTTGGTGTTGGGGATCGGCTCTGC-CCTTCTG-GG-CGGT-GCCGCCCC  6226

Query  415   CCAAATACAGTGGCGGTCCCGCCGCAGCTTCCATTGCGTAGTAGCTAACACCTCGCAACT  474
             | ||||||| |||||||| ||| ||||| |||||||||||||||||||||||||||||||
Sbjct  6225  CGAAATACATTGGCGGTCTCGCTGCAGCCTCCATTGCGTAGTAGCTAACACCTCGCAACT  6166

Query  475   GGAGAGCGGCGCGGCCACGCCGTAAAACACCCAACTTCTGAATGTTGACCTCGAATCAGG  534
             |||  |||||||||||| |||||||||| |||||||||||||||||||||||| ||||||
Sbjct  6165  GGAACGCGGCGCGGCCATGCCGTAAAAC-CCCAACTTCTGAATGTTGACCTCGGATCAGG  6107

Query  535   TAGGAATACCCGCTGAACTTAA  556
             ||||||||||||||||||||||
Sbjct  6106  TAGGAATACCCGCTGAACTTAA  6085


 Score = 667 bits (361),  Expect = 0.0
 Identities = 498/562 (89%), Gaps = 18/562 (3%)
 Strand=Plus/Minus

Query  1      CAAGGTCTCCGTTGGTGAACCAGCGGAGGGATCATTACCGAGTTATACAACTCATCAA-C  59
              |||||||||||||||||||||||||||||||||||||||||||| ||||||||   || |
Sbjct  14581  CAAGGTCTCCGTTGGTGAACCAGCGGAGGGATCATTACCGAGTT-TACAACTCCCAAACC  14523

Query  60     CCTGTGAACATACCTAAAACGTTGCTTCGGCGGGAACAGAC-G-GCCCCGTAACACGGGC  117
              ||||||||||||||| ||  ||||| ||||||| | ||| | | ||||||||| ||||| 
Sbjct  14522  CCTGTGAACATACCTTAAT-GTTGCCTCGGCGG-ATCAGCCCGCGCCCCGTAAAACGGGA  14465

Query  118    CGCCCCCGCCAGAGGACCCCCTAACTCT---GTTTCTATTATGTTTCTTCTGAGTAAAAC  174
              || ||| ||||||||||||   ||||||   ||||||  | |||  ||||||||||||||
Sbjct  14464  CGGCCC-GCCAGAGGACCCA--AACTCTAATGTTTCTTAT-TGTAACTTCTGAGTAAAAC  14409

Query  175    AAGCAAATAAATTAAAACTTTCAACAACGGATCTCTTGGCTCTGGCATCGATGAAGAACG  234
              || ||||||||| |||||||||||||||||||||||||| ||||||||||||||||||||
Sbjct  14408  AAACAAATAAATCAAAACTTTCAACAACGGATCTCTTGGTTCTGGCATCGATGAAGAACG  14349

Query  235    CAGCGAAATGCGATAAGTAATGTGAATTGCAGAATTCAGTGAATCATCGAATCTTTGAAC  294
              |||| |||||||||||||||||||||||||||||||||||||||||||||||||||||||
Sbjct  14348  CAGCAAAATGCGATAAGTAATGTGAATTGCAGAATTCAGTGAATCATCGAATCTTTGAAC  14289

Query  295    GCACATTGCGCCCGCCAGTATTCTGGCGGGCATGCCTGTTCGAGCGTCATTACAACCCTC  354
              |||||||||||||||  |||||| ||||||||||||||||||||||||||| ||||||||
Sbjct  14288  GCACATTGCGCCCGCTGGTATTCCGGCGGGCATGCCTGTTCGAGCGTCATTTCAACCCTC  14229

Query  355    AGGCCCCCGGGCCTGGCGTTGGGGATCGGCGAGGCGCCCCCTGCGGGCACACGCCGTCCC  414
              | |||||||||  ||| |||||||||||||   || ||  ||| || |    |||| |||
Sbjct  14228  AAGCCCCCGGGTTTGGTGTTGGGGATCGGCTCTGC-CCTTCTG-GG-CGGT-GCCGCCCC  14173

Query  415    CCAAATACAGTGGCGGTCCCGCCGCAGCTTCCATTGCGTAGTAGCTAACACCTCGCAACT  474
              | ||||||| |||||||| ||| ||||| |||||||||||||||||||||||||||||||
Sbjct  14172  CGAAATACATTGGCGGTCTCGCTGCAGCCTCCATTGCGTAGTAGCTAACACCTCGCAACT  14113

Query  475    GGAGAGCGGCGCGGCCACGCCGTAAAACACCCAACTTCTGAATGTTGACCTCGAATCAGG  534
              |||  |||||||||||| |||||||||| |||||||||||||||||||||||| ||||||
Sbjct  14112  GGAACGCGGCGCGGCCATGCCGTAAAAC-CCCAACTTCTGAATGTTGACCTCGGATCAGG  14054

Query  535    TAGGAATACCCGCTGAACTTAA  556
              ||||||||||||||||||||||
Sbjct  14053  TAGGAATACCCGCTGAACTTAA  14032


 Score = 246 bits (133),  Expect = 5e-61
 Identities = 192/220 (87%), Gaps = 5/220 (2%)
 Strand=Plus/Minus

Query  337    AGCGTCATTACAACCCTCAGGCCCCCGGGCCTGGCGTTGGGGATCGGCGAGGCGCCCCCT  396
              ||||||||| ||||||||| |||||||||  ||| |||||||||||||   || ||  ||
Sbjct  22191  AGCGTCATTTCAACCCTCAAGCCCCCGGGTTTGGTGTTGGGGATCGGCTCTGC-CCTTCT  22133

Query  397    GCGGGCACACGCCGTCCCCCAAATACAGTGGCGGTCCCGCCGCAGCTTCCATTGCGTAGT  456
                ||||    |||| |||| ||||||| |||||||| ||| ||||| |||||||||||||
Sbjct  22132  --GGGC-GGTGCCGCCCCCGAAATACATTGGCGGTCTCGCTGCAGCCTCCATTGCGTAGT  22076

Query  457    AGCTAACACCTCGCAACTGGAGAGCGGCGCGGCCACGCCGTAAAACACCCAACTTCTGAA  516
              |||||||||||||||||||||  |||||||||||| |||||||||| |||||||||||||
Sbjct  22075  AGCTAACACCTCGCAACTGGAACGCGGCGCGGCCATGCCGTAAAAC-CCCAACTTCTGAA  22017

Query  517    TGTTGACCTCGAATCAGGTAGGAATACCCGCTGAACTTAA  556
              ||||||||||| ||||||||||||||||||||||||||||
Sbjct  22016  TGTTGACCTCGGATCAGGTAGGAATACCCGCTGAACTTAA  21977


>JAGFMC010000018.1 Fusarium sp. C39 Scaffold18_1, whole genome shotgun sequence
Length=50274

 Score = 667 bits (361),  Expect = 0.0
 Identities = 498/562 (89%), Gaps = 18/562 (3%)
 Strand=Plus/Minus

Query  1     CAAGGTCTCCGTTGGTGAACCAGCGGAGGGATCATTACCGAGTTATACAACTCATCAA-C  59
             |||||||||||||||||||||||||||||||||||||||||||| ||||||||   || |
Sbjct  6259  CAAGGTCTCCGTTGGTGAACCAGCGGAGGGATCATTACCGAGTT-TACAACTCCCAAACC  6201

Query  60    CCTGTGAACATACCTAAAACGTTGCTTCGGCGGGAACAGAC-G-GCCCCGTAACACGGGC  117
             ||||||||||||||| ||  ||||| ||||||| | ||| | | ||||||||| ||||| 
Sbjct  6200  CCTGTGAACATACCTTAAT-GTTGCCTCGGCGG-ATCAGCCCGCGCCCCGTAAAACGGGA  6143

Query  118   CGCCCCCGCCAGAGGACCCCCTAACTCT---GTTTCTATTATGTTTCTTCTGAGTAAAAC  174
             || ||| ||||||||||||   ||||||   ||||||  | |||  ||||||||||||||
Sbjct  6142  CGGCCC-GCCAGAGGACCCA--AACTCTAATGTTTCTTAT-TGTAACTTCTGAGTAAAAC  6087

Query  175   AAGCAAATAAATTAAAACTTTCAACAACGGATCTCTTGGCTCTGGCATCGATGAAGAACG  234
             || ||||||||| |||||||||||||||||||||||||| ||||||||||||||||||||
Sbjct  6086  AAACAAATAAATCAAAACTTTCAACAACGGATCTCTTGGTTCTGGCATCGATGAAGAACG  6027

Query  235   CAGCGAAATGCGATAAGTAATGTGAATTGCAGAATTCAGTGAATCATCGAATCTTTGAAC  294
             |||| |||||||||||||||||||||||||||||||||||||||||||||||||||||||
Sbjct  6026  CAGCAAAATGCGATAAGTAATGTGAATTGCAGAATTCAGTGAATCATCGAATCTTTGAAC  5967

Query  295   GCACATTGCGCCCGCCAGTATTCTGGCGGGCATGCCTGTTCGAGCGTCATTACAACCCTC  354
             |||||||||||||||  |||||| ||||||||||||||||||||||||||| ||||||||
Sbjct  5966  GCACATTGCGCCCGCTGGTATTCCGGCGGGCATGCCTGTTCGAGCGTCATTTCAACCCTC  5907

Query  355   AGGCCCCCGGGCCTGGCGTTGGGGATCGGCGAGGCGCCCCCTGCGGGCACACGCCGTCCC  414
             | |||||||||  ||| |||||||||||||   || ||  ||| || |    |||| |||
Sbjct  5906  AAGCCCCCGGGTTTGGTGTTGGGGATCGGCTCTGC-CCTTCTG-GG-CGGT-GCCGCCCC  5851

Query  415   CCAAATACAGTGGCGGTCCCGCCGCAGCTTCCATTGCGTAGTAGCTAACACCTCGCAACT  474
             | ||||||| |||||||| ||| ||||| |||||||||||||||||||||||||||||||
Sbjct  5850  CGAAATACATTGGCGGTCTCGCTGCAGCCTCCATTGCGTAGTAGCTAACACCTCGCAACT  5791

Query  475   GGAGAGCGGCGCGGCCACGCCGTAAAACACCCAACTTCTGAATGTTGACCTCGAATCAGG  534
             |||  |||||||||||| |||||||||| |||||||||||||||||||||||| ||||||
Sbjct  5790  GGAACGCGGCGCGGCCATGCCGTAAAAC-CCCAACTTCTGAATGTTGACCTCGGATCAGG  5732

Query  535   TAGGAATACCCGCTGAACTTAA  556
             ||||||||||||||||||||||
Sbjct  5731  TAGGAATACCCGCTGAACTTAA  5710


 Score = 667 bits (361),  Expect = 0.0
 Identities = 498/562 (89%), Gaps = 18/562 (3%)
 Strand=Plus/Minus

Query  1      CAAGGTCTCCGTTGGTGAACCAGCGGAGGGATCATTACCGAGTTATACAACTCATCAA-C  59
              |||||||||||||||||||||||||||||||||||||||||||| ||||||||   || |
Sbjct  14205  CAAGGTCTCCGTTGGTGAACCAGCGGAGGGATCATTACCGAGTT-TACAACTCCCAAACC  14147

Query  60     CCTGTGAACATACCTAAAACGTTGCTTCGGCGGGAACAGAC-G-GCCCCGTAACACGGGC  117
              ||||||||||||||| ||  ||||| ||||||| | ||| | | ||||||||| ||||| 
Sbjct  14146  CCTGTGAACATACCTTAAT-GTTGCCTCGGCGG-ATCAGCCCGCGCCCCGTAAAACGGGA  14089

Query  118    CGCCCCCGCCAGAGGACCCCCTAACTCT---GTTTCTATTATGTTTCTTCTGAGTAAAAC  174
              || ||| ||||||||||||   ||||||   ||||||  | |||  ||||||||||||||
Sbjct  14088  CGGCCC-GCCAGAGGACCCA--AACTCTAATGTTTCTTAT-TGTAACTTCTGAGTAAAAC  14033

Query  175    AAGCAAATAAATTAAAACTTTCAACAACGGATCTCTTGGCTCTGGCATCGATGAAGAACG  234
              || ||||||||| |||||||||||||||||||||||||| ||||||||||||||||||||
Sbjct  14032  AAACAAATAAATCAAAACTTTCAACAACGGATCTCTTGGTTCTGGCATCGATGAAGAACG  13973

Query  235    CAGCGAAATGCGATAAGTAATGTGAATTGCAGAATTCAGTGAATCATCGAATCTTTGAAC  294
              |||| |||||||||||||||||||||||||||||||||||||||||||||||||||||||
Sbjct  13972  CAGCAAAATGCGATAAGTAATGTGAATTGCAGAATTCAGTGAATCATCGAATCTTTGAAC  13913

Query  295    GCACATTGCGCCCGCCAGTATTCTGGCGGGCATGCCTGTTCGAGCGTCATTACAACCCTC  354
              |||||||||||||||  |||||| ||||||||||||||||||||||||||| ||||||||
Sbjct  13912  GCACATTGCGCCCGCTGGTATTCCGGCGGGCATGCCTGTTCGAGCGTCATTTCAACCCTC  13853

Query  355    AGGCCCCCGGGCCTGGCGTTGGGGATCGGCGAGGCGCCCCCTGCGGGCACACGCCGTCCC  414
              | |||||||||  ||| |||||||||||||   || ||  ||| || |    |||| |||
Sbjct  13852  AAGCCCCCGGGTTTGGTGTTGGGGATCGGCTCTGC-CCTTCTG-GG-CGGT-GCCGCCCC  13797

Query  415    CCAAATACAGTGGCGGTCCCGCCGCAGCTTCCATTGCGTAGTAGCTAACACCTCGCAACT  474
              | ||||||| |||||||| ||| ||||| |||||||||||||||||||||||||||||||
Sbjct  13796  CGAAATACATTGGCGGTCTCGCTGCAGCCTCCATTGCGTAGTAGCTAACACCTCGCAACT  13737

Query  475    GGAGAGCGGCGCGGCCACGCCGTAAAACACCCAACTTCTGAATGTTGACCTCGAATCAGG  534
              |||  |||||||||||| |||||||||| |||||||||||||||||||||||| ||||||
Sbjct  13736  GGAACGCGGCGCGGCCATGCCGTAAAAC-CCCAACTTCTGAATGTTGACCTCGGATCAGG  13678

Query  535    TAGGAATACCCGCTGAACTTAA  556
              ||||||||||||||||||||||
Sbjct  13677  TAGGAATACCCGCTGAACTTAA  13656


 Score = 667 bits (361),  Expect = 0.0
 Identities = 498/562 (89%), Gaps = 18/562 (3%)
 Strand=Plus/Minus

Query  1      CAAGGTCTCCGTTGGTGAACCAGCGGAGGGATCATTACCGAGTTATACAACTCATCAA-C  59
              |||||||||||||||||||||||||||||||||||||||||||| ||||||||   || |
Sbjct  22151  CAAGGTCTCCGTTGGTGAACCAGCGGAGGGATCATTACCGAGTT-TACAACTCCCAAACC  22093

Query  60     CCTGTGAACATACCTAAAACGTTGCTTCGGCGGGAACAGAC-G-GCCCCGTAACACGGGC  117
              ||||||||||||||| ||  ||||| ||||||| | ||| | | ||||||||| ||||| 
Sbjct  22092  CCTGTGAACATACCTTAAT-GTTGCCTCGGCGG-ATCAGCCCGCGCCCCGTAAAACGGGA  22035

Query  118    CGCCCCCGCCAGAGGACCCCCTAACTCT---GTTTCTATTATGTTTCTTCTGAGTAAAAC  174
              || ||| ||||||||||||   ||||||   ||||||  | |||  ||||||||||||||
Sbjct  22034  CGGCCC-GCCAGAGGACCCA--AACTCTAATGTTTCTTAT-TGTAACTTCTGAGTAAAAC  21979

Query  175    AAGCAAATAAATTAAAACTTTCAACAACGGATCTCTTGGCTCTGGCATCGATGAAGAACG  234
              || ||||||||| |||||||||||||||||||||||||| ||||||||||||||||||||
Sbjct  21978  AAACAAATAAATCAAAACTTTCAACAACGGATCTCTTGGTTCTGGCATCGATGAAGAACG  21919

Query  235    CAGCGAAATGCGATAAGTAATGTGAATTGCAGAATTCAGTGAATCATCGAATCTTTGAAC  294
              |||| |||||||||||||||||||||||||||||||||||||||||||||||||||||||
Sbjct  21918  CAGCAAAATGCGATAAGTAATGTGAATTGCAGAATTCAGTGAATCATCGAATCTTTGAAC  21859

Query  295    GCACATTGCGCCCGCCAGTATTCTGGCGGGCATGCCTGTTCGAGCGTCATTACAACCCTC  354
              |||||||||||||||  |||||| ||||||||||||||||||||||||||| ||||||||
Sbjct  21858  GCACATTGCGCCCGCTGGTATTCCGGCGGGCATGCCTGTTCGAGCGTCATTTCAACCCTC  21799

Query  355    AGGCCCCCGGGCCTGGCGTTGGGGATCGGCGAGGCGCCCCCTGCGGGCACACGCCGTCCC  414
              | |||||||||  ||| |||||||||||||   || ||  ||| || |    |||| |||
Sbjct  21798  AAGCCCCCGGGTTTGGTGTTGGGGATCGGCTCTGC-CCTTCTG-GG-CGGT-GCCGCCCC  21743

Query  415    CCAAATACAGTGGCGGTCCCGCCGCAGCTTCCATTGCGTAGTAGCTAACACCTCGCAACT  474
              | ||||||| |||||||| ||| ||||| |||||||||||||||||||||||||||||||
Sbjct  21742  CGAAATACATTGGCGGTCTCGCTGCAGCCTCCATTGCGTAGTAGCTAACACCTCGCAACT  21683

Query  475    GGAGAGCGGCGCGGCCACGCCGTAAAACACCCAACTTCTGAATGTTGACCTCGAATCAGG  534
              |||  |||||||||||| |||||||||| |||||||||||||||||||||||| ||||||
Sbjct  21682  GGAACGCGGCGCGGCCATGCCGTAAAAC-CCCAACTTCTGAATGTTGACCTCGGATCAGG  21624

Query  535    TAGGAATACCCGCTGAACTTAA  556
              ||||||||||||||||||||||
Sbjct  21623  TAGGAATACCCGCTGAACTTAA  21602


 Score = 667 bits (361),  Expect = 0.0
 Identities = 498/562 (89%), Gaps = 18/562 (3%)
 Strand=Plus/Minus

Query  1      CAAGGTCTCCGTTGGTGAACCAGCGGAGGGATCATTACCGAGTTATACAACTCATCAA-C  59
              |||||||||||||||||||||||||||||||||||||||||||| ||||||||   || |
Sbjct  30097  CAAGGTCTCCGTTGGTGAACCAGCGGAGGGATCATTACCGAGTT-TACAACTCCCAAACC  30039

Query  60     CCTGTGAACATACCTAAAACGTTGCTTCGGCGGGAACAGAC-G-GCCCCGTAACACGGGC  117
              ||||||||||||||| ||  ||||| ||||||| | ||| | | ||||||||| ||||| 
Sbjct  30038  CCTGTGAACATACCTTAAT-GTTGCCTCGGCGG-ATCAGCCCGCGCCCCGTAAAACGGGA  29981

Query  118    CGCCCCCGCCAGAGGACCCCCTAACTCT---GTTTCTATTATGTTTCTTCTGAGTAAAAC  174
              || ||| ||||||||||||   ||||||   ||||||  | |||  ||||||||||||||
Sbjct  29980  CGGCCC-GCCAGAGGACCCA--AACTCTAATGTTTCTTAT-TGTAACTTCTGAGTAAAAC  29925

Query  175    AAGCAAATAAATTAAAACTTTCAACAACGGATCTCTTGGCTCTGGCATCGATGAAGAACG  234
              || ||||||||| |||||||||||||||||||||||||| ||||||||||||||||||||
Sbjct  29924  AAACAAATAAATCAAAACTTTCAACAACGGATCTCTTGGTTCTGGCATCGATGAAGAACG  29865

Query  235    CAGCGAAATGCGATAAGTAATGTGAATTGCAGAATTCAGTGAATCATCGAATCTTTGAAC  294
              |||| |||||||||||||||||||||||||||||||||||||||||||||||||||||||
Sbjct  29864  CAGCAAAATGCGATAAGTAATGTGAATTGCAGAATTCAGTGAATCATCGAATCTTTGAAC  29805

Query  295    GCACATTGCGCCCGCCAGTATTCTGGCGGGCATGCCTGTTCGAGCGTCATTACAACCCTC  354
              |||||||||||||||  |||||| ||||||||||||||||||||||||||| ||||||||
Sbjct  29804  GCACATTGCGCCCGCTGGTATTCCGGCGGGCATGCCTGTTCGAGCGTCATTTCAACCCTC  29745

Query  355    AGGCCCCCGGGCCTGGCGTTGGGGATCGGCGAGGCGCCCCCTGCGGGCACACGCCGTCCC  414
              | |||||||||  ||| |||||||||||||   || ||  ||| || |    |||| |||
Sbjct  29744  AAGCCCCCGGGTTTGGTGTTGGGGATCGGCTCTGC-CCTTCTG-GG-CGGT-GCCGCCCC  29689

Query  415    CCAAATACAGTGGCGGTCCCGCCGCAGCTTCCATTGCGTAGTAGCTAACACCTCGCAACT  474
              | ||||||| |||||||| ||| ||||| |||||||||||||||||||||||||||||||
Sbjct  29688  CGAAATACATTGGCGGTCTCGCTGCAGCCTCCATTGCGTAGTAGCTAACACCTCGCAACT  29629

Query  475    GGAGAGCGGCGCGGCCACGCCGTAAAACACCCAACTTCTGAATGTTGACCTCGAATCAGG  534
              |||  |||||||||||| |||||||||| |||||||||||||||||||||||| ||||||
Sbjct  29628  GGAACGCGGCGCGGCCATGCCGTAAAAC-CCCAACTTCTGAATGTTGACCTCGGATCAGG  29570

Query  535    TAGGAATACCCGCTGAACTTAA  556
              ||||||||||||||||||||||
Sbjct  29569  TAGGAATACCCGCTGAACTTAA  29548


 Score = 667 bits (361),  Expect = 0.0
 Identities = 498/562 (89%), Gaps = 18/562 (3%)
 Strand=Plus/Minus

Query  1      CAAGGTCTCCGTTGGTGAACCAGCGGAGGGATCATTACCGAGTTATACAACTCATCAA-C  59
              |||||||||||||||||||||||||||||||||||||||||||| ||||||||   || |
Sbjct  38042  CAAGGTCTCCGTTGGTGAACCAGCGGAGGGATCATTACCGAGTT-TACAACTCCCAAACC  37984

Query  60     CCTGTGAACATACCTAAAACGTTGCTTCGGCGGGAACAGAC-G-GCCCCGTAACACGGGC  117
              ||||||||||||||| ||  ||||| ||||||| | ||| | | ||||||||| ||||| 
Sbjct  37983  CCTGTGAACATACCTTAAT-GTTGCCTCGGCGG-ATCAGCCCGCGCCCCGTAAAACGGGA  37926

Query  118    CGCCCCCGCCAGAGGACCCCCTAACTCT---GTTTCTATTATGTTTCTTCTGAGTAAAAC  174
              || ||| ||||||||||||   ||||||   ||||||  | |||  ||||||||||||||
Sbjct  37925  CGGCCC-GCCAGAGGACCCA--AACTCTAATGTTTCTTAT-TGTAACTTCTGAGTAAAAC  37870

Query  175    AAGCAAATAAATTAAAACTTTCAACAACGGATCTCTTGGCTCTGGCATCGATGAAGAACG  234
              || ||||||||| |||||||||||||||||||||||||| ||||||||||||||||||||
Sbjct  37869  AAACAAATAAATCAAAACTTTCAACAACGGATCTCTTGGTTCTGGCATCGATGAAGAACG  37810

Query  235    CAGCGAAATGCGATAAGTAATGTGAATTGCAGAATTCAGTGAATCATCGAATCTTTGAAC  294
              |||| |||||||||||||||||||||||||||||||||||||||||||||||||||||||
Sbjct  37809  CAGCAAAATGCGATAAGTAATGTGAATTGCAGAATTCAGTGAATCATCGAATCTTTGAAC  37750

Query  295    GCACATTGCGCCCGCCAGTATTCTGGCGGGCATGCCTGTTCGAGCGTCATTACAACCCTC  354
              |||||||||||||||  |||||| ||||||||||||||||||||||||||| ||||||||
Sbjct  37749  GCACATTGCGCCCGCTGGTATTCCGGCGGGCATGCCTGTTCGAGCGTCATTTCAACCCTC  37690

Query  355    AGGCCCCCGGGCCTGGCGTTGGGGATCGGCGAGGCGCCCCCTGCGGGCACACGCCGTCCC  414
              | |||||||||  ||| |||||||||||||   || ||  ||| || |    |||| |||
Sbjct  37689  AAGCCCCCGGGTTTGGTGTTGGGGATCGGCTCTGC-CCTTCTG-GG-CGGT-GCCGCCCC  37634

Query  415    CCAAATACAGTGGCGGTCCCGCCGCAGCTTCCATTGCGTAGTAGCTAACACCTCGCAACT  474
              | ||||||| |||||||| ||| ||||| |||||||||||||||||||||||||||||||
Sbjct  37633  CGAAATACATTGGCGGTCTCGCTGCAGCCTCCATTGCGTAGTAGCTAACACCTCGCAACT  37574

Query  475    GGAGAGCGGCGCGGCCACGCCGTAAAACACCCAACTTCTGAATGTTGACCTCGAATCAGG  534
              |||  |||||||||||| |||||||||| |||||||||||||||||||||||| ||||||
Sbjct  37573  GGAACGCGGCGCGGCCATGCCGTAAAAC-CCCAACTTCTGAATGTTGACCTCGGATCAGG  37515

Query  535    TAGGAATACCCGCTGAACTTAA  556
              ||||||||||||||||||||||
Sbjct  37514  TAGGAATACCCGCTGAACTTAA  37493


 Score = 667 bits (361),  Expect = 0.0
 Identities = 498/562 (89%), Gaps = 18/562 (3%)
 Strand=Plus/Minus

Query  1      CAAGGTCTCCGTTGGTGAACCAGCGGAGGGATCATTACCGAGTTATACAACTCATCAA-C  59
              |||||||||||||||||||||||||||||||||||||||||||| ||||||||   || |
Sbjct  45988  CAAGGTCTCCGTTGGTGAACCAGCGGAGGGATCATTACCGAGTT-TACAACTCCCAAACC  45930

Query  60     CCTGTGAACATACCTAAAACGTTGCTTCGGCGGGAACAGAC-G-GCCCCGTAACACGGGC  117
              ||||||||||||||| ||  ||||| ||||||| | ||| | | ||||||||| ||||| 
Sbjct  45929  CCTGTGAACATACCTTAAT-GTTGCCTCGGCGG-ATCAGCCCGCGCCCCGTAAAACGGGA  45872

Query  118    CGCCCCCGCCAGAGGACCCCCTAACTCT---GTTTCTATTATGTTTCTTCTGAGTAAAAC  174
              || ||| ||||||||||||   ||||||   ||||||  | |||  ||||||||||||||
Sbjct  45871  CGGCCC-GCCAGAGGACCCA--AACTCTAATGTTTCTTAT-TGTAACTTCTGAGTAAAAC  45816

Query  175    AAGCAAATAAATTAAAACTTTCAACAACGGATCTCTTGGCTCTGGCATCGATGAAGAACG  234
              || ||||||||| |||||||||||||||||||||||||| ||||||||||||||||||||
Sbjct  45815  AAACAAATAAATCAAAACTTTCAACAACGGATCTCTTGGTTCTGGCATCGATGAAGAACG  45756

Query  235    CAGCGAAATGCGATAAGTAATGTGAATTGCAGAATTCAGTGAATCATCGAATCTTTGAAC  294
              |||| |||||||||||||||||||||||||||||||||||||||||||||||||||||||
Sbjct  45755  CAGCAAAATGCGATAAGTAATGTGAATTGCAGAATTCAGTGAATCATCGAATCTTTGAAC  45696

Query  295    GCACATTGCGCCCGCCAGTATTCTGGCGGGCATGCCTGTTCGAGCGTCATTACAACCCTC  354
              |||||||||||||||  |||||| ||||||||||||||||||||||||||| ||||||||
Sbjct  45695  GCACATTGCGCCCGCTGGTATTCCGGCGGGCATGCCTGTTCGAGCGTCATTTCAACCCTC  45636

Query  355    AGGCCCCCGGGCCTGGCGTTGGGGATCGGCGAGGCGCCCCCTGCGGGCACACGCCGTCCC  414
              | |||||||||  ||| |||||||||||||   || ||  ||| || |    |||| |||
Sbjct  45635  AAGCCCCCGGGTTTGGTGTTGGGGATCGGCTCTGC-CCTTCTG-GG-CGGT-GCCGCCCC  45580

Query  415    CCAAATACAGTGGCGGTCCCGCCGCAGCTTCCATTGCGTAGTAGCTAACACCTCGCAACT  474
              | ||||||| |||||||| ||| ||||| |||||||||||||||||||||||||||||||
Sbjct  45579  CGAAATACATTGGCGGTCTCGCTGCAGCCTCCATTGCGTAGTAGCTAACACCTCGCAACT  45520

Query  475    GGAGAGCGGCGCGGCCACGCCGTAAAACACCCAACTTCTGAATGTTGACCTCGAATCAGG  534
              |||  |||||||||||| |||||||||| |||||||||||||||||||||||| ||||||
Sbjct  45519  GGAACGCGGCGCGGCCATGCCGTAAAAC-CCCAACTTCTGAATGTTGACCTCGGATCAGG  45461

Query  535    TAGGAATACCCGCTGAACTTAA  556
              ||||||||||||||||||||||
Sbjct  45460  TAGGAATACCCGCTGAACTTAA  45439


>JAGFMC010000015.1 Fusarium sp. C39 Scaffold15_1, whole genome shotgun sequence
Length=142570

 Score = 667 bits (361),  Expect = 0.0
 Identities = 498/562 (89%), Gaps = 18/562 (3%)
 Strand=Plus/Plus

Query  1     CAAGGTCTCCGTTGGTGAACCAGCGGAGGGATCATTACCGAGTTATACAACTCATCAA-C  59
             |||||||||||||||||||||||||||||||||||||||||||| ||||||||   || |
Sbjct  1810  CAAGGTCTCCGTTGGTGAACCAGCGGAGGGATCATTACCGAGTT-TACAACTCCCAAACC  1868

Query  60    CCTGTGAACATACCTAAAACGTTGCTTCGGCGGGAACAGAC-G-GCCCCGTAACACGGGC  117
             ||||||||||||||| ||  ||||| ||||||| | ||| | | ||||||||| ||||| 
Sbjct  1869  CCTGTGAACATACCTTAAT-GTTGCCTCGGCGG-ATCAGCCCGCGCCCCGTAAAACGGGA  1926

Query  118   CGCCCCCGCCAGAGGACCCCCTAACTCT---GTTTCTATTATGTTTCTTCTGAGTAAAAC  174
             ||  |||||||||||||||   ||||||   ||||||  | |||  ||||||||||||||
Sbjct  1927  CGG-CCCGCCAGAGGACCCA--AACTCTAATGTTTCTTAT-TGTAACTTCTGAGTAAAAC  1982

Query  175   AAGCAAATAAATTAAAACTTTCAACAACGGATCTCTTGGCTCTGGCATCGATGAAGAACG  234
             || ||||||||| |||||||||||||||||||||||||| ||||||||||||||||||||
Sbjct  1983  AAACAAATAAATCAAAACTTTCAACAACGGATCTCTTGGTTCTGGCATCGATGAAGAACG  2042

Query  235   CAGCGAAATGCGATAAGTAATGTGAATTGCAGAATTCAGTGAATCATCGAATCTTTGAAC  294
             |||| |||||||||||||||||||||||||||||||||||||||||||||||||||||||
Sbjct  2043  CAGCAAAATGCGATAAGTAATGTGAATTGCAGAATTCAGTGAATCATCGAATCTTTGAAC  2102

Query  295   GCACATTGCGCCCGCCAGTATTCTGGCGGGCATGCCTGTTCGAGCGTCATTACAACCCTC  354
             |||||||||||||||  |||||| ||||||||||||||||||||||||||| ||||||||
Sbjct  2103  GCACATTGCGCCCGCTGGTATTCCGGCGGGCATGCCTGTTCGAGCGTCATTTCAACCCTC  2162

Query  355   AGGCCCCCGGGCCTGGCGTTGGGGATCGGCGAGGCGCCCCCTGCGGGCACACGCCGTCCC  414
             | |||||||||  ||| |||||||||||||   || ||  ||| || |    |||| |||
Sbjct  2163  AAGCCCCCGGGTTTGGTGTTGGGGATCGGCTCTGC-CCTTCTG-GG-CGGT-GCCGCCCC  2218

Query  415   CCAAATACAGTGGCGGTCCCGCCGCAGCTTCCATTGCGTAGTAGCTAACACCTCGCAACT  474
             | ||||||| |||||||| ||| ||||| |||||||||||||||||||||||||||||||
Sbjct  2219  CGAAATACATTGGCGGTCTCGCTGCAGCCTCCATTGCGTAGTAGCTAACACCTCGCAACT  2278

Query  475   GGAGAGCGGCGCGGCCACGCCGTAAAACACCCAACTTCTGAATGTTGACCTCGAATCAGG  534
             |||  |||||||||||| |||||||||| |||||||||||||||||||||||| ||||||
Sbjct  2279  GGAACGCGGCGCGGCCATGCCGTAAAAC-CCCAACTTCTGAATGTTGACCTCGGATCAGG  2337

Query  535   TAGGAATACCCGCTGAACTTAA  556
             ||||||||||||||||||||||
Sbjct  2338  TAGGAATACCCGCTGAACTTAA  2359


 Score = 667 bits (361),  Expect = 0.0
 Identities = 498/562 (89%), Gaps = 18/562 (3%)
 Strand=Plus/Plus

Query  1      CAAGGTCTCCGTTGGTGAACCAGCGGAGGGATCATTACCGAGTTATACAACTCATCAA-C  59
              |||||||||||||||||||||||||||||||||||||||||||| ||||||||   || |
Sbjct  9756   CAAGGTCTCCGTTGGTGAACCAGCGGAGGGATCATTACCGAGTT-TACAACTCCCAAACC  9814

Query  60     CCTGTGAACATACCTAAAACGTTGCTTCGGCGGGAACAGAC-G-GCCCCGTAACACGGGC  117
              ||||||||||||||| ||  ||||| ||||||| | ||| | | ||||||||| ||||| 
Sbjct  9815   CCTGTGAACATACCTTAAT-GTTGCCTCGGCGG-ATCAGCCCGCGCCCCGTAAAACGGGA  9872

Query  118    CGCCCCCGCCAGAGGACCCCCTAACTCT---GTTTCTATTATGTTTCTTCTGAGTAAAAC  174
              ||  |||||||||||||||   ||||||   ||||||  | |||  ||||||||||||||
Sbjct  9873   CGG-CCCGCCAGAGGACCCA--AACTCTAATGTTTCTTAT-TGTAACTTCTGAGTAAAAC  9928

Query  175    AAGCAAATAAATTAAAACTTTCAACAACGGATCTCTTGGCTCTGGCATCGATGAAGAACG  234
              || ||||||||| |||||||||||||||||||||||||| ||||||||||||||||||||
Sbjct  9929   AAACAAATAAATCAAAACTTTCAACAACGGATCTCTTGGTTCTGGCATCGATGAAGAACG  9988

Query  235    CAGCGAAATGCGATAAGTAATGTGAATTGCAGAATTCAGTGAATCATCGAATCTTTGAAC  294
              |||| |||||||||||||||||||||||||||||||||||||||||||||||||||||||
Sbjct  9989   CAGCAAAATGCGATAAGTAATGTGAATTGCAGAATTCAGTGAATCATCGAATCTTTGAAC  10048

Query  295    GCACATTGCGCCCGCCAGTATTCTGGCGGGCATGCCTGTTCGAGCGTCATTACAACCCTC  354
              |||||||||||||||  |||||| ||||||||||||||||||||||||||| ||||||||
Sbjct  10049  GCACATTGCGCCCGCTGGTATTCCGGCGGGCATGCCTGTTCGAGCGTCATTTCAACCCTC  10108

Query  355    AGGCCCCCGGGCCTGGCGTTGGGGATCGGCGAGGCGCCCCCTGCGGGCACACGCCGTCCC  414
              | |||||||||  ||| |||||||||||||   || ||  ||| || |    |||| |||
Sbjct  10109  AAGCCCCCGGGTTTGGTGTTGGGGATCGGCTCTGC-CCTTCTG-GG-CGGT-GCCGCCCC  10164

Query  415    CCAAATACAGTGGCGGTCCCGCCGCAGCTTCCATTGCGTAGTAGCTAACACCTCGCAACT  474
              | ||||||| |||||||| ||| ||||| |||||||||||||||||||||||||||||||
Sbjct  10165  CGAAATACATTGGCGGTCTCGCTGCAGCCTCCATTGCGTAGTAGCTAACACCTCGCAACT  10224

Query  475    GGAGAGCGGCGCGGCCACGCCGTAAAACACCCAACTTCTGAATGTTGACCTCGAATCAGG  534
              |||  |||||||||||| |||||||||| |||||||||||||||||||||||| ||||||
Sbjct  10225  GGAACGCGGCGCGGCCATGCCGTAAAAC-CCCAACTTCTGAATGTTGACCTCGGATCAGG  10283

Query  535    TAGGAATACCCGCTGAACTTAA  556
              ||||||||||||||||||||||
Sbjct  10284  TAGGAATACCCGCTGAACTTAA  10305


 Score = 667 bits (361),  Expect = 0.0
 Identities = 498/562 (89%), Gaps = 18/562 (3%)
 Strand=Plus/Plus

Query  1      CAAGGTCTCCGTTGGTGAACCAGCGGAGGGATCATTACCGAGTTATACAACTCATCAA-C  59
              |||||||||||||||||||||||||||||||||||||||||||| ||||||||   || |
Sbjct  17702  CAAGGTCTCCGTTGGTGAACCAGCGGAGGGATCATTACCGAGTT-TACAACTCCCAAACC  17760

Query  60     CCTGTGAACATACCTAAAACGTTGCTTCGGCGGGAACAGAC-G-GCCCCGTAACACGGGC  117
              ||||||||||||||| ||  ||||| ||||||| | ||| | | ||||||||| ||||| 
Sbjct  17761  CCTGTGAACATACCTTAAT-GTTGCCTCGGCGG-ATCAGCCCGCGCCCCGTAAAACGGGA  17818

Query  118    CGCCCCCGCCAGAGGACCCCCTAACTCT---GTTTCTATTATGTTTCTTCTGAGTAAAAC  174
              ||  |||||||||||||||   ||||||   ||||||  | |||  ||||||||||||||
Sbjct  17819  CGG-CCCGCCAGAGGACCCA--AACTCTAATGTTTCTTAT-TGTAACTTCTGAGTAAAAC  17874

Query  175    AAGCAAATAAATTAAAACTTTCAACAACGGATCTCTTGGCTCTGGCATCGATGAAGAACG  234
              || ||||||||| |||||||||||||||||||||||||| ||||||||||||||||||||
Sbjct  17875  AAACAAATAAATCAAAACTTTCAACAACGGATCTCTTGGTTCTGGCATCGATGAAGAACG  17934

Query  235    CAGCGAAATGCGATAAGTAATGTGAATTGCAGAATTCAGTGAATCATCGAATCTTTGAAC  294
              |||| |||||||||||||||||||||||||||||||||||||||||||||||||||||||
Sbjct  17935  CAGCAAAATGCGATAAGTAATGTGAATTGCAGAATTCAGTGAATCATCGAATCTTTGAAC  17994

Query  295    GCACATTGCGCCCGCCAGTATTCTGGCGGGCATGCCTGTTCGAGCGTCATTACAACCCTC  354
              |||||||||||||||  |||||| ||||||||||||||||||||||||||| ||||||||
Sbjct  17995  GCACATTGCGCCCGCTGGTATTCCGGCGGGCATGCCTGTTCGAGCGTCATTTCAACCCTC  18054

Query  355    AGGCCCCCGGGCCTGGCGTTGGGGATCGGCGAGGCGCCCCCTGCGGGCACACGCCGTCCC  414
              | |||||||||  ||| |||||||||||||   || ||  ||| || |    |||| |||
Sbjct  18055  AAGCCCCCGGGTTTGGTGTTGGGGATCGGCTCTGC-CCTTCTG-GG-CGGT-GCCGCCCC  18110

Query  415    CCAAATACAGTGGCGGTCCCGCCGCAGCTTCCATTGCGTAGTAGCTAACACCTCGCAACT  474
              | ||||||| |||||||| ||| ||||| |||||||||||||||||||||||||||||||
Sbjct  18111  CGAAATACATTGGCGGTCTCGCTGCAGCCTCCATTGCGTAGTAGCTAACACCTCGCAACT  18170

Query  475    GGAGAGCGGCGCGGCCACGCCGTAAAACACCCAACTTCTGAATGTTGACCTCGAATCAGG  534
              |||  |||||||||||| |||||||||| |||||||||||||||||||||||| ||||||
Sbjct  18171  GGAACGCGGCGCGGCCATGCCGTAAAAC-CCCAACTTCTGAATGTTGACCTCGGATCAGG  18229

Query  535    TAGGAATACCCGCTGAACTTAA  556
              ||||||||||||||||||||||
Sbjct  18230  TAGGAATACCCGCTGAACTTAA  18251


 Score = 667 bits (361),  Expect = 0.0
 Identities = 498/562 (89%), Gaps = 18/562 (3%)
 Strand=Plus/Plus

Query  1      CAAGGTCTCCGTTGGTGAACCAGCGGAGGGATCATTACCGAGTTATACAACTCATCAA-C  59
              |||||||||||||||||||||||||||||||||||||||||||| ||||||||   || |
Sbjct  25648  CAAGGTCTCCGTTGGTGAACCAGCGGAGGGATCATTACCGAGTT-TACAACTCCCAAACC  25706

Query  60     CCTGTGAACATACCTAAAACGTTGCTTCGGCGGGAACAGAC-G-GCCCCGTAACACGGGC  117
              ||||||||||||||| ||  ||||| ||||||| | ||| | | ||||||||| ||||| 
Sbjct  25707  CCTGTGAACATACCTTAAT-GTTGCCTCGGCGG-ATCAGCCCGCGCCCCGTAAAACGGGA  25764

Query  118    CGCCCCCGCCAGAGGACCCCCTAACTCT---GTTTCTATTATGTTTCTTCTGAGTAAAAC  174
              ||  |||||||||||||||   ||||||   ||||||  | |||  ||||||||||||||
Sbjct  25765  CGG-CCCGCCAGAGGACCCA--AACTCTAATGTTTCTTAT-TGTAACTTCTGAGTAAAAC  25820

Query  175    AAGCAAATAAATTAAAACTTTCAACAACGGATCTCTTGGCTCTGGCATCGATGAAGAACG  234
              || ||||||||| |||||||||||||||||||||||||| ||||||||||||||||||||
Sbjct  25821  AAACAAATAAATCAAAACTTTCAACAACGGATCTCTTGGTTCTGGCATCGATGAAGAACG  25880

Query  235    CAGCGAAATGCGATAAGTAATGTGAATTGCAGAATTCAGTGAATCATCGAATCTTTGAAC  294
              |||| |||||||||||||||||||||||||||||||||||||||||||||||||||||||
Sbjct  25881  CAGCAAAATGCGATAAGTAATGTGAATTGCAGAATTCAGTGAATCATCGAATCTTTGAAC  25940

Query  295    GCACATTGCGCCCGCCAGTATTCTGGCGGGCATGCCTGTTCGAGCGTCATTACAACCCTC  354
              |||||||||||||||  |||||| ||||||||||||||||||||||||||| ||||||||
Sbjct  25941  GCACATTGCGCCCGCTGGTATTCCGGCGGGCATGCCTGTTCGAGCGTCATTTCAACCCTC  26000

Query  355    AGGCCCCCGGGCCTGGCGTTGGGGATCGGCGAGGCGCCCCCTGCGGGCACACGCCGTCCC  414
              | |||||||||  ||| |||||||||||||   || ||  ||| || |    |||| |||
Sbjct  26001  AAGCCCCCGGGTTTGGTGTTGGGGATCGGCTCTGC-CCTTCTG-GG-CGGT-GCCGCCCC  26056

Query  415    CCAAATACAGTGGCGGTCCCGCCGCAGCTTCCATTGCGTAGTAGCTAACACCTCGCAACT  474
              | ||||||| |||||||| ||| ||||| |||||||||||||||||||||||||||||||
Sbjct  26057  CGAAATACATTGGCGGTCTCGCTGCAGCCTCCATTGCGTAGTAGCTAACACCTCGCAACT  26116

Query  475    GGAGAGCGGCGCGGCCACGCCGTAAAACACCCAACTTCTGAATGTTGACCTCGAATCAGG  534
              |||  |||||||||||| |||||||||| |||||||||||||||||||||||| ||||||
Sbjct  26117  GGAACGCGGCGCGGCCATGCCGTAAAAC-CCCAACTTCTGAATGTTGACCTCGGATCAGG  26175

Query  535    TAGGAATACCCGCTGAACTTAA  556
              ||||||||||||||||||||||
Sbjct  26176  TAGGAATACCCGCTGAACTTAA  26197


 Score = 667 bits (361),  Expect = 0.0
 Identities = 498/562 (89%), Gaps = 18/562 (3%)
 Strand=Plus/Plus

Query  1      CAAGGTCTCCGTTGGTGAACCAGCGGAGGGATCATTACCGAGTTATACAACTCATCAA-C  59
              |||||||||||||||||||||||||||||||||||||||||||| ||||||||   || |
Sbjct  33594  CAAGGTCTCCGTTGGTGAACCAGCGGAGGGATCATTACCGAGTT-TACAACTCCCAAACC  33652

Query  60     CCTGTGAACATACCTAAAACGTTGCTTCGGCGGGAACAGAC-G-GCCCCGTAACACGGGC  117
              ||||||||||||||| ||  ||||| ||||||| | ||| | | ||||||||| ||||| 
Sbjct  33653  CCTGTGAACATACCTTAAT-GTTGCCTCGGCGG-ATCAGCCCGCGCCCCGTAAAACGGGA  33710

Query  118    CGCCCCCGCCAGAGGACCCCCTAACTCT---GTTTCTATTATGTTTCTTCTGAGTAAAAC  174
              ||  |||||||||||||||   ||||||   ||||||  | |||  ||||||||||||||
Sbjct  33711  CGG-CCCGCCAGAGGACCCA--AACTCTAATGTTTCTTAT-TGTAACTTCTGAGTAAAAC  33766

Query  175    AAGCAAATAAATTAAAACTTTCAACAACGGATCTCTTGGCTCTGGCATCGATGAAGAACG  234
              || ||||||||| |||||||||||||||||||||||||| ||||||||||||||||||||
Sbjct  33767  AAACAAATAAATCAAAACTTTCAACAACGGATCTCTTGGTTCTGGCATCGATGAAGAACG  33826

Query  235    CAGCGAAATGCGATAAGTAATGTGAATTGCAGAATTCAGTGAATCATCGAATCTTTGAAC  294
              |||| |||||||||||||||||||||||||||||||||||||||||||||||||||||||
Sbjct  33827  CAGCAAAATGCGATAAGTAATGTGAATTGCAGAATTCAGTGAATCATCGAATCTTTGAAC  33886

Query  295    GCACATTGCGCCCGCCAGTATTCTGGCGGGCATGCCTGTTCGAGCGTCATTACAACCCTC  354
              |||||||||||||||  |||||| ||||||||||||||||||||||||||| ||||||||
Sbjct  33887  GCACATTGCGCCCGCTGGTATTCCGGCGGGCATGCCTGTTCGAGCGTCATTTCAACCCTC  33946

Query  355    AGGCCCCCGGGCCTGGCGTTGGGGATCGGCGAGGCGCCCCCTGCGGGCACACGCCGTCCC  414
              | |||||||||  ||| |||||||||||||   || ||  ||| || |    |||| |||
Sbjct  33947  AAGCCCCCGGGTTTGGTGTTGGGGATCGGCTCTGC-CCTTCTG-GG-CGGT-GCCGCCCC  34002

Query  415    CCAAATACAGTGGCGGTCCCGCCGCAGCTTCCATTGCGTAGTAGCTAACACCTCGCAACT  474
              | ||||||| |||||||| ||| ||||| |||||||||||||||||||||||||||||||
Sbjct  34003  CGAAATACATTGGCGGTCTCGCTGCAGCCTCCATTGCGTAGTAGCTAACACCTCGCAACT  34062

Query  475    GGAGAGCGGCGCGGCCACGCCGTAAAACACCCAACTTCTGAATGTTGACCTCGAATCAGG  534
              |||  |||||||||||| |||||||||| |||||||||||||||||||||||| ||||||
Sbjct  34063  GGAACGCGGCGCGGCCATGCCGTAAAAC-CCCAACTTCTGAATGTTGACCTCGGATCAGG  34121

Query  535    TAGGAATACCCGCTGAACTTAA  556
              ||||||||||||||||||||||
Sbjct  34122  TAGGAATACCCGCTGAACTTAA  34143


 Score = 667 bits (361),  Expect = 0.0
 Identities = 498/562 (89%), Gaps = 18/562 (3%)
 Strand=Plus/Plus

Query  1      CAAGGTCTCCGTTGGTGAACCAGCGGAGGGATCATTACCGAGTTATACAACTCATCAA-C  59
              |||||||||||||||||||||||||||||||||||||||||||| ||||||||   || |
Sbjct  41540  CAAGGTCTCCGTTGGTGAACCAGCGGAGGGATCATTACCGAGTT-TACAACTCCCAAACC  41598

Query  60     CCTGTGAACATACCTAAAACGTTGCTTCGGCGGGAACAGAC-G-GCCCCGTAACACGGGC  117
              ||||||||||||||| ||  ||||| ||||||| | ||| | | ||||||||| ||||| 
Sbjct  41599  CCTGTGAACATACCTTAAT-GTTGCCTCGGCGG-ATCAGCCCGCGCCCCGTAAAACGGGA  41656

Query  118    CGCCCCCGCCAGAGGACCCCCTAACTCT---GTTTCTATTATGTTTCTTCTGAGTAAAAC  174
              ||  |||||||||||||||   ||||||   ||||||  | |||  ||||||||||||||
Sbjct  41657  CGG-CCCGCCAGAGGACCCA--AACTCTAATGTTTCTTAT-TGTAACTTCTGAGTAAAAC  41712

Query  175    AAGCAAATAAATTAAAACTTTCAACAACGGATCTCTTGGCTCTGGCATCGATGAAGAACG  234
              || ||||||||| |||||||||||||||||||||||||| ||||||||||||||||||||
Sbjct  41713  AAACAAATAAATCAAAACTTTCAACAACGGATCTCTTGGTTCTGGCATCGATGAAGAACG  41772

Query  235    CAGCGAAATGCGATAAGTAATGTGAATTGCAGAATTCAGTGAATCATCGAATCTTTGAAC  294
              |||| |||||||||||||||||||||||||||||||||||||||||||||||||||||||
Sbjct  41773  CAGCAAAATGCGATAAGTAATGTGAATTGCAGAATTCAGTGAATCATCGAATCTTTGAAC  41832

Query  295    GCACATTGCGCCCGCCAGTATTCTGGCGGGCATGCCTGTTCGAGCGTCATTACAACCCTC  354
              |||||||||||||||  |||||| ||||||||||||||||||||||||||| ||||||||
Sbjct  41833  GCACATTGCGCCCGCTGGTATTCCGGCGGGCATGCCTGTTCGAGCGTCATTTCAACCCTC  41892

Query  355    AGGCCCCCGGGCCTGGCGTTGGGGATCGGCGAGGCGCCCCCTGCGGGCACACGCCGTCCC  414
              | |||||||||  ||| |||||||||||||   || ||  ||| || |    |||| |||
Sbjct  41893  AAGCCCCCGGGTTTGGTGTTGGGGATCGGCTCTGC-CCTTCTG-GG-CGGT-GCCGCCCC  41948

Query  415    CCAAATACAGTGGCGGTCCCGCCGCAGCTTCCATTGCGTAGTAGCTAACACCTCGCAACT  474
              | ||||||| |||||||| ||| ||||| |||||||||||||||||||||||||||||||
Sbjct  41949  CGAAATACATTGGCGGTCTCGCTGCAGCCTCCATTGCGTAGTAGCTAACACCTCGCAACT  42008

Query  475    GGAGAGCGGCGCGGCCACGCCGTAAAACACCCAACTTCTGAATGTTGACCTCGAATCAGG  534
              |||  |||||||||||| |||||||||| |||||||||||||||||||||||| ||||||
Sbjct  42009  GGAACGCGGCGCGGCCATGCCGTAAAAC-CCCAACTTCTGAATGTTGACCTCGGATCAGG  42067

Query  535    TAGGAATACCCGCTGAACTTAA  556
              ||||||||||||||||||||||
Sbjct  42068  TAGGAATACCCGCTGAACTTAA  42089


 Score = 667 bits (361),  Expect = 0.0
 Identities = 498/562 (89%), Gaps = 18/562 (3%)
 Strand=Plus/Plus

Query  1      CAAGGTCTCCGTTGGTGAACCAGCGGAGGGATCATTACCGAGTTATACAACTCATCAA-C  59
              |||||||||||||||||||||||||||||||||||||||||||| ||||||||   || |
Sbjct  49486  CAAGGTCTCCGTTGGTGAACCAGCGGAGGGATCATTACCGAGTT-TACAACTCCCAAACC  49544

Query  60     CCTGTGAACATACCTAAAACGTTGCTTCGGCGGGAACAGAC-G-GCCCCGTAACACGGGC  117
              ||||||||||||||| ||  ||||| ||||||| | ||| | | ||||||||| ||||| 
Sbjct  49545  CCTGTGAACATACCTTAAT-GTTGCCTCGGCGG-ATCAGCCCGCGCCCCGTAAAACGGGA  49602

Query  118    CGCCCCCGCCAGAGGACCCCCTAACTCT---GTTTCTATTATGTTTCTTCTGAGTAAAAC  174
              ||  |||||||||||||||   ||||||   ||||||  | |||  ||||||||||||||
Sbjct  49603  CGG-CCCGCCAGAGGACCCA--AACTCTAATGTTTCTTAT-TGTAACTTCTGAGTAAAAC  49658

Query  175    AAGCAAATAAATTAAAACTTTCAACAACGGATCTCTTGGCTCTGGCATCGATGAAGAACG  234
              || ||||||||| |||||||||||||||||||||||||| ||||||||||||||||||||
Sbjct  49659  AAACAAATAAATCAAAACTTTCAACAACGGATCTCTTGGTTCTGGCATCGATGAAGAACG  49718

Query  235    CAGCGAAATGCGATAAGTAATGTGAATTGCAGAATTCAGTGAATCATCGAATCTTTGAAC  294
              |||| |||||||||||||||||||||||||||||||||||||||||||||||||||||||
Sbjct  49719  CAGCAAAATGCGATAAGTAATGTGAATTGCAGAATTCAGTGAATCATCGAATCTTTGAAC  49778

Query  295    GCACATTGCGCCCGCCAGTATTCTGGCGGGCATGCCTGTTCGAGCGTCATTACAACCCTC  354
              |||||||||||||||  |||||| ||||||||||||||||||||||||||| ||||||||
Sbjct  49779  GCACATTGCGCCCGCTGGTATTCCGGCGGGCATGCCTGTTCGAGCGTCATTTCAACCCTC  49838

Query  355    AGGCCCCCGGGCCTGGCGTTGGGGATCGGCGAGGCGCCCCCTGCGGGCACACGCCGTCCC  414
              | |||||||||  ||| |||||||||||||   || ||  ||| || |    |||| |||
Sbjct  49839  AAGCCCCCGGGTTTGGTGTTGGGGATCGGCTCTGC-CCTTCTG-GG-CGGT-GCCGCCCC  49894

Query  415    CCAAATACAGTGGCGGTCCCGCCGCAGCTTCCATTGCGTAGTAGCTAACACCTCGCAACT  474
              | ||||||| |||||||| ||| ||||| |||||||||||||||||||||||||||||||
Sbjct  49895  CGAAATACATTGGCGGTCTCGCTGCAGCCTCCATTGCGTAGTAGCTAACACCTCGCAACT  49954

Query  475    GGAGAGCGGCGCGGCCACGCCGTAAAACACCCAACTTCTGAATGTTGACCTCGAATCAGG  534
              |||  |||||||||||| |||||||||| |||||||||||||||||||||||| ||||||
Sbjct  49955  GGAACGCGGCGCGGCCATGCCGTAAAAC-CCCAACTTCTGAATGTTGACCTCGGATCAGG  50013

Query  535    TAGGAATACCCGCTGAACTTAA  556
              ||||||||||||||||||||||
Sbjct  50014  TAGGAATACCCGCTGAACTTAA  50035


 Score = 667 bits (361),  Expect = 0.0
 Identities = 498/562 (89%), Gaps = 18/562 (3%)
 Strand=Plus/Plus

Query  1      CAAGGTCTCCGTTGGTGAACCAGCGGAGGGATCATTACCGAGTTATACAACTCATCAA-C  59
              |||||||||||||||||||||||||||||||||||||||||||| ||||||||   || |
Sbjct  57432  CAAGGTCTCCGTTGGTGAACCAGCGGAGGGATCATTACCGAGTT-TACAACTCCCAAACC  57490

Query  60     CCTGTGAACATACCTAAAACGTTGCTTCGGCGGGAACAGAC-G-GCCCCGTAACACGGGC  117
              ||||||||||||||| ||  ||||| ||||||| | ||| | | ||||||||| ||||| 
Sbjct  57491  CCTGTGAACATACCTTAAT-GTTGCCTCGGCGG-ATCAGCCCGCGCCCCGTAAAACGGGA  57548

Query  118    CGCCCCCGCCAGAGGACCCCCTAACTCT---GTTTCTATTATGTTTCTTCTGAGTAAAAC  174
              ||  |||||||||||||||   ||||||   ||||||  | |||  ||||||||||||||
Sbjct  57549  CGG-CCCGCCAGAGGACCCA--AACTCTAATGTTTCTTAT-TGTAACTTCTGAGTAAAAC  57604

Query  175    AAGCAAATAAATTAAAACTTTCAACAACGGATCTCTTGGCTCTGGCATCGATGAAGAACG  234
              || ||||||||| |||||||||||||||||||||||||| ||||||||||||||||||||
Sbjct  57605  AAACAAATAAATCAAAACTTTCAACAACGGATCTCTTGGTTCTGGCATCGATGAAGAACG  57664

Query  235    CAGCGAAATGCGATAAGTAATGTGAATTGCAGAATTCAGTGAATCATCGAATCTTTGAAC  294
              |||| |||||||||||||||||||||||||||||||||||||||||||||||||||||||
Sbjct  57665  CAGCAAAATGCGATAAGTAATGTGAATTGCAGAATTCAGTGAATCATCGAATCTTTGAAC  57724

Query  295    GCACATTGCGCCCGCCAGTATTCTGGCGGGCATGCCTGTTCGAGCGTCATTACAACCCTC  354
              |||||||||||||||  |||||| ||||||||||||||||||||||||||| ||||||||
Sbjct  57725  GCACATTGCGCCCGCTGGTATTCCGGCGGGCATGCCTGTTCGAGCGTCATTTCAACCCTC  57784

Query  355    AGGCCCCCGGGCCTGGCGTTGGGGATCGGCGAGGCGCCCCCTGCGGGCACACGCCGTCCC  414
              | |||||||||  ||| |||||||||||||   || ||  ||| || |    |||| |||
Sbjct  57785  AAGCCCCCGGGTTTGGTGTTGGGGATCGGCTCTGC-CCTTCTG-GG-CGGT-GCCGCCCC  57840

Query  415    CCAAATACAGTGGCGGTCCCGCCGCAGCTTCCATTGCGTAGTAGCTAACACCTCGCAACT  474
              | ||||||| |||||||| ||| ||||| |||||||||||||||||||||||||||||||
Sbjct  57841  CGAAATACATTGGCGGTCTCGCTGCAGCCTCCATTGCGTAGTAGCTAACACCTCGCAACT  57900

Query  475    GGAGAGCGGCGCGGCCACGCCGTAAAACACCCAACTTCTGAATGTTGACCTCGAATCAGG  534
              |||  |||||||||||| |||||||||| |||||||||||||||||||||||| ||||||
Sbjct  57901  GGAACGCGGCGCGGCCATGCCGTAAAAC-CCCAACTTCTGAATGTTGACCTCGGATCAGG  57959

Query  535    TAGGAATACCCGCTGAACTTAA  556
              ||||||||||||||||||||||
Sbjct  57960  TAGGAATACCCGCTGAACTTAA  57981


 Score = 667 bits (361),  Expect = 0.0
 Identities = 498/562 (89%), Gaps = 18/562 (3%)
 Strand=Plus/Plus

Query  1      CAAGGTCTCCGTTGGTGAACCAGCGGAGGGATCATTACCGAGTTATACAACTCATCAA-C  59
              |||||||||||||||||||||||||||||||||||||||||||| ||||||||   || |
Sbjct  65378  CAAGGTCTCCGTTGGTGAACCAGCGGAGGGATCATTACCGAGTT-TACAACTCCCAAACC  65436

Query  60     CCTGTGAACATACCTAAAACGTTGCTTCGGCGGGAACAGAC-G-GCCCCGTAACACGGGC  117
              ||||||||||||||| ||  ||||| ||||||| | ||| | | ||||||||| ||||| 
Sbjct  65437  CCTGTGAACATACCTTAAT-GTTGCCTCGGCGG-ATCAGCCCGCGCCCCGTAAAACGGGA  65494

Query  118    CGCCCCCGCCAGAGGACCCCCTAACTCT---GTTTCTATTATGTTTCTTCTGAGTAAAAC  174
              ||  |||||||||||||||   ||||||   ||||||  | |||  ||||||||||||||
Sbjct  65495  CGG-CCCGCCAGAGGACCCA--AACTCTAATGTTTCTTAT-TGTAACTTCTGAGTAAAAC  65550

Query  175    AAGCAAATAAATTAAAACTTTCAACAACGGATCTCTTGGCTCTGGCATCGATGAAGAACG  234
              || ||||||||| |||||||||||||||||||||||||| ||||||||||||||||||||
Sbjct  65551  AAACAAATAAATCAAAACTTTCAACAACGGATCTCTTGGTTCTGGCATCGATGAAGAACG  65610

Query  235    CAGCGAAATGCGATAAGTAATGTGAATTGCAGAATTCAGTGAATCATCGAATCTTTGAAC  294
              |||| |||||||||||||||||||||||||||||||||||||||||||||||||||||||
Sbjct  65611  CAGCAAAATGCGATAAGTAATGTGAATTGCAGAATTCAGTGAATCATCGAATCTTTGAAC  65670

Query  295    GCACATTGCGCCCGCCAGTATTCTGGCGGGCATGCCTGTTCGAGCGTCATTACAACCCTC  354
              |||||||||||||||  |||||| ||||||||||||||||||||||||||| ||||||||
Sbjct  65671  GCACATTGCGCCCGCTGGTATTCCGGCGGGCATGCCTGTTCGAGCGTCATTTCAACCCTC  65730

Query  355    AGGCCCCCGGGCCTGGCGTTGGGGATCGGCGAGGCGCCCCCTGCGGGCACACGCCGTCCC  414
              | |||||||||  ||| |||||||||||||   || ||  ||| || |    |||| |||
Sbjct  65731  AAGCCCCCGGGTTTGGTGTTGGGGATCGGCTCTGC-CCTTCTG-GG-CGGT-GCCGCCCC  65786

Query  415    CCAAATACAGTGGCGGTCCCGCCGCAGCTTCCATTGCGTAGTAGCTAACACCTCGCAACT  474
              | ||||||| |||||||| ||| ||||| |||||||||||||||||||||||||||||||
Sbjct  65787  CGAAATACATTGGCGGTCTCGCTGCAGCCTCCATTGCGTAGTAGCTAACACCTCGCAACT  65846

Query  475    GGAGAGCGGCGCGGCCACGCCGTAAAACACCCAACTTCTGAATGTTGACCTCGAATCAGG  534
              |||  |||||||||||| |||||||||| |||||||||||||||||||||||| ||||||
Sbjct  65847  GGAACGCGGCGCGGCCATGCCGTAAAAC-CCCAACTTCTGAATGTTGACCTCGGATCAGG  65905

Query  535    TAGGAATACCCGCTGAACTTAA  556
              ||||||||||||||||||||||
Sbjct  65906  TAGGAATACCCGCTGAACTTAA  65927


 Score = 667 bits (361),  Expect = 0.0
 Identities = 498/562 (89%), Gaps = 18/562 (3%)
 Strand=Plus/Plus

Query  1      CAAGGTCTCCGTTGGTGAACCAGCGGAGGGATCATTACCGAGTTATACAACTCATCAA-C  59
              |||||||||||||||||||||||||||||||||||||||||||| ||||||||   || |
Sbjct  73324  CAAGGTCTCCGTTGGTGAACCAGCGGAGGGATCATTACCGAGTT-TACAACTCCCAAACC  73382

Query  60     CCTGTGAACATACCTAAAACGTTGCTTCGGCGGGAACAGAC-G-GCCCCGTAACACGGGC  117
              ||||||||||||||| ||  ||||| ||||||| | ||| | | ||||||||| ||||| 
Sbjct  73383  CCTGTGAACATACCTTAAT-GTTGCCTCGGCGG-ATCAGCCCGCGCCCCGTAAAACGGGA  73440

Query  118    CGCCCCCGCCAGAGGACCCCCTAACTCT---GTTTCTATTATGTTTCTTCTGAGTAAAAC  174
              ||  |||||||||||||||   ||||||   ||||||  | |||  ||||||||||||||
Sbjct  73441  CGG-CCCGCCAGAGGACCCA--AACTCTAATGTTTCTTAT-TGTAACTTCTGAGTAAAAC  73496

Query  175    AAGCAAATAAATTAAAACTTTCAACAACGGATCTCTTGGCTCTGGCATCGATGAAGAACG  234
              || ||||||||| |||||||||||||||||||||||||| ||||||||||||||||||||
Sbjct  73497  AAACAAATAAATCAAAACTTTCAACAACGGATCTCTTGGTTCTGGCATCGATGAAGAACG  73556

Query  235    CAGCGAAATGCGATAAGTAATGTGAATTGCAGAATTCAGTGAATCATCGAATCTTTGAAC  294
              |||| |||||||||||||||||||||||||||||||||||||||||||||||||||||||
Sbjct  73557  CAGCAAAATGCGATAAGTAATGTGAATTGCAGAATTCAGTGAATCATCGAATCTTTGAAC  73616

Query  295    GCACATTGCGCCCGCCAGTATTCTGGCGGGCATGCCTGTTCGAGCGTCATTACAACCCTC  354
              |||||||||||||||  |||||| ||||||||||||||||||||||||||| ||||||||
Sbjct  73617  GCACATTGCGCCCGCTGGTATTCCGGCGGGCATGCCTGTTCGAGCGTCATTTCAACCCTC  73676

Query  355    AGGCCCCCGGGCCTGGCGTTGGGGATCGGCGAGGCGCCCCCTGCGGGCACACGCCGTCCC  414
              | |||||||||  ||| |||||||||||||   || ||  ||| || |    |||| |||
Sbjct  73677  AAGCCCCCGGGTTTGGTGTTGGGGATCGGCTCTGC-CCTTCTG-GG-CGGT-GCCGCCCC  73732

Query  415    CCAAATACAGTGGCGGTCCCGCCGCAGCTTCCATTGCGTAGTAGCTAACACCTCGCAACT  474
              | ||||||| |||||||| ||| ||||| |||||||||||||||||||||||||||||||
Sbjct  73733  CGAAATACATTGGCGGTCTCGCTGCAGCCTCCATTGCGTAGTAGCTAACACCTCGCAACT  73792

Query  475    GGAGAGCGGCGCGGCCACGCCGTAAAACACCCAACTTCTGAATGTTGACCTCGAATCAGG  534
              |||  |||||||||||| |||||||||| |||||||||||||||||||||||| ||||||
Sbjct  73793  GGAACGCGGCGCGGCCATGCCGTAAAAC-CCCAACTTCTGAATGTTGACCTCGGATCAGG  73851

Query  535    TAGGAATACCCGCTGAACTTAA  556
              ||||||||||||||||||||||
Sbjct  73852  TAGGAATACCCGCTGAACTTAA  73873


 Score = 667 bits (361),  Expect = 0.0
 Identities = 498/562 (89%), Gaps = 18/562 (3%)
 Strand=Plus/Plus

Query  1      CAAGGTCTCCGTTGGTGAACCAGCGGAGGGATCATTACCGAGTTATACAACTCATCAA-C  59
              |||||||||||||||||||||||||||||||||||||||||||| ||||||||   || |
Sbjct  81270  CAAGGTCTCCGTTGGTGAACCAGCGGAGGGATCATTACCGAGTT-TACAACTCCCAAACC  81328

Query  60     CCTGTGAACATACCTAAAACGTTGCTTCGGCGGGAACAGAC-G-GCCCCGTAACACGGGC  117
              ||||||||||||||| ||  ||||| ||||||| | ||| | | ||||||||| ||||| 
Sbjct  81329  CCTGTGAACATACCTTAAT-GTTGCCTCGGCGG-ATCAGCCCGCGCCCCGTAAAACGGGA  81386

Query  118    CGCCCCCGCCAGAGGACCCCCTAACTCT---GTTTCTATTATGTTTCTTCTGAGTAAAAC  174
              ||  |||||||||||||||   ||||||   ||||||  | |||  ||||||||||||||
Sbjct  81387  CGG-CCCGCCAGAGGACCCA--AACTCTAATGTTTCTTAT-TGTAACTTCTGAGTAAAAC  81442

Query  175    AAGCAAATAAATTAAAACTTTCAACAACGGATCTCTTGGCTCTGGCATCGATGAAGAACG  234
              || ||||||||| |||||||||||||||||||||||||| ||||||||||||||||||||
Sbjct  81443  AAACAAATAAATCAAAACTTTCAACAACGGATCTCTTGGTTCTGGCATCGATGAAGAACG  81502

Query  235    CAGCGAAATGCGATAAGTAATGTGAATTGCAGAATTCAGTGAATCATCGAATCTTTGAAC  294
              |||| |||||||||||||||||||||||||||||||||||||||||||||||||||||||
Sbjct  81503  CAGCAAAATGCGATAAGTAATGTGAATTGCAGAATTCAGTGAATCATCGAATCTTTGAAC  81562

Query  295    GCACATTGCGCCCGCCAGTATTCTGGCGGGCATGCCTGTTCGAGCGTCATTACAACCCTC  354
              |||||||||||||||  |||||| ||||||||||||||||||||||||||| ||||||||
Sbjct  81563  GCACATTGCGCCCGCTGGTATTCCGGCGGGCATGCCTGTTCGAGCGTCATTTCAACCCTC  81622

Query  355    AGGCCCCCGGGCCTGGCGTTGGGGATCGGCGAGGCGCCCCCTGCGGGCACACGCCGTCCC  414
              | |||||||||  ||| |||||||||||||   || ||  ||| || |    |||| |||
Sbjct  81623  AAGCCCCCGGGTTTGGTGTTGGGGATCGGCTCTGC-CCTTCTG-GG-CGGT-GCCGCCCC  81678

Query  415    CCAAATACAGTGGCGGTCCCGCCGCAGCTTCCATTGCGTAGTAGCTAACACCTCGCAACT  474
              | ||||||| |||||||| ||| ||||| |||||||||||||||||||||||||||||||
Sbjct  81679  CGAAATACATTGGCGGTCTCGCTGCAGCCTCCATTGCGTAGTAGCTAACACCTCGCAACT  81738

Query  475    GGAGAGCGGCGCGGCCACGCCGTAAAACACCCAACTTCTGAATGTTGACCTCGAATCAGG  534
              |||  |||||||||||| |||||||||| |||||||||||||||||||||||| ||||||
Sbjct  81739  GGAACGCGGCGCGGCCATGCCGTAAAAC-CCCAACTTCTGAATGTTGACCTCGGATCAGG  81797

Query  535    TAGGAATACCCGCTGAACTTAA  556
              ||||||||||||||||||||||
Sbjct  81798  TAGGAATACCCGCTGAACTTAA  81819


 Score = 667 bits (361),  Expect = 0.0
 Identities = 498/562 (89%), Gaps = 18/562 (3%)
 Strand=Plus/Plus

Query  1      CAAGGTCTCCGTTGGTGAACCAGCGGAGGGATCATTACCGAGTTATACAACTCATCAA-C  59
              |||||||||||||||||||||||||||||||||||||||||||| ||||||||   || |
Sbjct  89216  CAAGGTCTCCGTTGGTGAACCAGCGGAGGGATCATTACCGAGTT-TACAACTCCCAAACC  89274

Query  60     CCTGTGAACATACCTAAAACGTTGCTTCGGCGGGAACAGAC-G-GCCCCGTAACACGGGC  117
              ||||||||||||||| ||  ||||| ||||||| | ||| | | ||||||||| ||||| 
Sbjct  89275  CCTGTGAACATACCTTAAT-GTTGCCTCGGCGG-ATCAGCCCGCGCCCCGTAAAACGGGA  89332

Query  118    CGCCCCCGCCAGAGGACCCCCTAACTCT---GTTTCTATTATGTTTCTTCTGAGTAAAAC  174
              ||  |||||||||||||||   ||||||   ||||||  | |||  ||||||||||||||
Sbjct  89333  CGG-CCCGCCAGAGGACCCA--AACTCTAATGTTTCTTAT-TGTAACTTCTGAGTAAAAC  89388

Query  175    AAGCAAATAAATTAAAACTTTCAACAACGGATCTCTTGGCTCTGGCATCGATGAAGAACG  234
              || ||||||||| |||||||||||||||||||||||||| ||||||||||||||||||||
Sbjct  89389  AAACAAATAAATCAAAACTTTCAACAACGGATCTCTTGGTTCTGGCATCGATGAAGAACG  89448

Query  235    CAGCGAAATGCGATAAGTAATGTGAATTGCAGAATTCAGTGAATCATCGAATCTTTGAAC  294
              |||| |||||||||||||||||||||||||||||||||||||||||||||||||||||||
Sbjct  89449  CAGCAAAATGCGATAAGTAATGTGAATTGCAGAATTCAGTGAATCATCGAATCTTTGAAC  89508

Query  295    GCACATTGCGCCCGCCAGTATTCTGGCGGGCATGCCTGTTCGAGCGTCATTACAACCCTC  354
              |||||||||||||||  |||||| ||||||||||||||||||||||||||| ||||||||
Sbjct  89509  GCACATTGCGCCCGCTGGTATTCCGGCGGGCATGCCTGTTCGAGCGTCATTTCAACCCTC  89568

Query  355    AGGCCCCCGGGCCTGGCGTTGGGGATCGGCGAGGCGCCCCCTGCGGGCACACGCCGTCCC  414
              | |||||||||  ||| |||||||||||||   || ||  ||| || |    |||| |||
Sbjct  89569  AAGCCCCCGGGTTTGGTGTTGGGGATCGGCTCTGC-CCTTCTG-GG-CGGT-GCCGCCCC  89624

Query  415    CCAAATACAGTGGCGGTCCCGCCGCAGCTTCCATTGCGTAGTAGCTAACACCTCGCAACT  474
              | ||||||| |||||||| ||| ||||| |||||||||||||||||||||||||||||||
Sbjct  89625  CGAAATACATTGGCGGTCTCGCTGCAGCCTCCATTGCGTAGTAGCTAACACCTCGCAACT  89684

Query  475    GGAGAGCGGCGCGGCCACGCCGTAAAACACCCAACTTCTGAATGTTGACCTCGAATCAGG  534
              |||  |||||||||||| |||||||||| |||||||||||||||||||||||| ||||||
Sbjct  89685  GGAACGCGGCGCGGCCATGCCGTAAAAC-CCCAACTTCTGAATGTTGACCTCGGATCAGG  89743

Query  535    TAGGAATACCCGCTGAACTTAA  556
              ||||||||||||||||||||||
Sbjct  89744  TAGGAATACCCGCTGAACTTAA  89765


 Score = 667 bits (361),  Expect = 0.0
 Identities = 498/562 (89%), Gaps = 18/562 (3%)
 Strand=Plus/Plus

Query  1      CAAGGTCTCCGTTGGTGAACCAGCGGAGGGATCATTACCGAGTTATACAACTCATCAA-C  59
              |||||||||||||||||||||||||||||||||||||||||||| ||||||||   || |
Sbjct  97162  CAAGGTCTCCGTTGGTGAACCAGCGGAGGGATCATTACCGAGTT-TACAACTCCCAAACC  97220

Query  60     CCTGTGAACATACCTAAAACGTTGCTTCGGCGGGAACAGAC-G-GCCCCGTAACACGGGC  117
              ||||||||||||||| ||  ||||| ||||||| | ||| | | ||||||||| ||||| 
Sbjct  97221  CCTGTGAACATACCTTAAT-GTTGCCTCGGCGG-ATCAGCCCGCGCCCCGTAAAACGGGA  97278

Query  118    CGCCCCCGCCAGAGGACCCCCTAACTCT---GTTTCTATTATGTTTCTTCTGAGTAAAAC  174
              ||  |||||||||||||||   ||||||   ||||||  | |||  ||||||||||||||
Sbjct  97279  CGG-CCCGCCAGAGGACCCA--AACTCTAATGTTTCTTAT-TGTAACTTCTGAGTAAAAC  97334

Query  175    AAGCAAATAAATTAAAACTTTCAACAACGGATCTCTTGGCTCTGGCATCGATGAAGAACG  234
              || ||||||||| |||||||||||||||||||||||||| ||||||||||||||||||||
Sbjct  97335  AAACAAATAAATCAAAACTTTCAACAACGGATCTCTTGGTTCTGGCATCGATGAAGAACG  97394

Query  235    CAGCGAAATGCGATAAGTAATGTGAATTGCAGAATTCAGTGAATCATCGAATCTTTGAAC  294
              |||| |||||||||||||||||||||||||||||||||||||||||||||||||||||||
Sbjct  97395  CAGCAAAATGCGATAAGTAATGTGAATTGCAGAATTCAGTGAATCATCGAATCTTTGAAC  97454

Query  295    GCACATTGCGCCCGCCAGTATTCTGGCGGGCATGCCTGTTCGAGCGTCATTACAACCCTC  354
              |||||||||||||||  |||||| ||||||||||||||||||||||||||| ||||||||
Sbjct  97455  GCACATTGCGCCCGCTGGTATTCCGGCGGGCATGCCTGTTCGAGCGTCATTTCAACCCTC  97514

Query  355    AGGCCCCCGGGCCTGGCGTTGGGGATCGGCGAGGCGCCCCCTGCGGGCACACGCCGTCCC  414
              | |||||||||  ||| |||||||||||||   || ||  ||| || |    |||| |||
Sbjct  97515  AAGCCCCCGGGTTTGGTGTTGGGGATCGGCTCTGC-CCTTCTG-GG-CGGT-GCCGCCCC  97570

Query  415    CCAAATACAGTGGCGGTCCCGCCGCAGCTTCCATTGCGTAGTAGCTAACACCTCGCAACT  474
              | ||||||| |||||||| ||| ||||| |||||||||||||||||||||||||||||||
Sbjct  97571  CGAAATACATTGGCGGTCTCGCTGCAGCCTCCATTGCGTAGTAGCTAACACCTCGCAACT  97630

Query  475    GGAGAGCGGCGCGGCCACGCCGTAAAACACCCAACTTCTGAATGTTGACCTCGAATCAGG  534
              |||  |||||||||||| |||||||||| |||||||||||||||||||||||| ||||||
Sbjct  97631  GGAACGCGGCGCGGCCATGCCGTAAAAC-CCCAACTTCTGAATGTTGACCTCGGATCAGG  97689

Query  535    TAGGAATACCCGCTGAACTTAA  556
              ||||||||||||||||||||||
Sbjct  97690  TAGGAATACCCGCTGAACTTAA  97711


 Score = 667 bits (361),  Expect = 0.0
 Identities = 498/562 (89%), Gaps = 18/562 (3%)
 Strand=Plus/Plus

Query  1       CAAGGTCTCCGTTGGTGAACCAGCGGAGGGATCATTACCGAGTTATACAACTCATCAA-C  59
               |||||||||||||||||||||||||||||||||||||||||||| ||||||||   || |
Sbjct  105108  CAAGGTCTCCGTTGGTGAACCAGCGGAGGGATCATTACCGAGTT-TACAACTCCCAAACC  105166

Query  60      CCTGTGAACATACCTAAAACGTTGCTTCGGCGGGAACAGAC-G-GCCCCGTAACACGGGC  117
               ||||||||||||||| ||  ||||| ||||||| | ||| | | ||||||||| ||||| 
Sbjct  105167  CCTGTGAACATACCTTAAT-GTTGCCTCGGCGG-ATCAGCCCGCGCCCCGTAAAACGGGA  105224

Query  118     CGCCCCCGCCAGAGGACCCCCTAACTCT---GTTTCTATTATGTTTCTTCTGAGTAAAAC  174
               ||  |||||||||||||||   ||||||   ||||||  | |||  ||||||||||||||
Sbjct  105225  CGG-CCCGCCAGAGGACCCA--AACTCTAATGTTTCTTAT-TGTAACTTCTGAGTAAAAC  105280

Query  175     AAGCAAATAAATTAAAACTTTCAACAACGGATCTCTTGGCTCTGGCATCGATGAAGAACG  234
               || ||||||||| |||||||||||||||||||||||||| ||||||||||||||||||||
Sbjct  105281  AAACAAATAAATCAAAACTTTCAACAACGGATCTCTTGGTTCTGGCATCGATGAAGAACG  105340

Query  235     CAGCGAAATGCGATAAGTAATGTGAATTGCAGAATTCAGTGAATCATCGAATCTTTGAAC  294
               |||| |||||||||||||||||||||||||||||||||||||||||||||||||||||||
Sbjct  105341  CAGCAAAATGCGATAAGTAATGTGAATTGCAGAATTCAGTGAATCATCGAATCTTTGAAC  105400

Query  295     GCACATTGCGCCCGCCAGTATTCTGGCGGGCATGCCTGTTCGAGCGTCATTACAACCCTC  354
               |||||||||||||||  |||||| ||||||||||||||||||||||||||| ||||||||
Sbjct  105401  GCACATTGCGCCCGCTGGTATTCCGGCGGGCATGCCTGTTCGAGCGTCATTTCAACCCTC  105460

Query  355     AGGCCCCCGGGCCTGGCGTTGGGGATCGGCGAGGCGCCCCCTGCGGGCACACGCCGTCCC  414
               | |||||||||  ||| |||||||||||||   || ||  ||| || |    |||| |||
Sbjct  105461  AAGCCCCCGGGTTTGGTGTTGGGGATCGGCTCTGC-CCTTCTG-GG-CGGT-GCCGCCCC  105516

Query  415     CCAAATACAGTGGCGGTCCCGCCGCAGCTTCCATTGCGTAGTAGCTAACACCTCGCAACT  474
               | ||||||| |||||||| ||| ||||| |||||||||||||||||||||||||||||||
Sbjct  105517  CGAAATACATTGGCGGTCTCGCTGCAGCCTCCATTGCGTAGTAGCTAACACCTCGCAACT  105576

Query  475     GGAGAGCGGCGCGGCCACGCCGTAAAACACCCAACTTCTGAATGTTGACCTCGAATCAGG  534
               |||  |||||||||||| |||||||||| |||||||||||||||||||||||| ||||||
Sbjct  105577  GGAACGCGGCGCGGCCATGCCGTAAAAC-CCCAACTTCTGAATGTTGACCTCGGATCAGG  105635

Query  535     TAGGAATACCCGCTGAACTTAA  556
               ||||||||||||||||||||||
Sbjct  105636  TAGGAATACCCGCTGAACTTAA  105657


 Score = 667 bits (361),  Expect = 0.0
 Identities = 498/562 (89%), Gaps = 18/562 (3%)
 Strand=Plus/Plus

Query  1       CAAGGTCTCCGTTGGTGAACCAGCGGAGGGATCATTACCGAGTTATACAACTCATCAA-C  59
               |||||||||||||||||||||||||||||||||||||||||||| ||||||||   || |
Sbjct  113054  CAAGGTCTCCGTTGGTGAACCAGCGGAGGGATCATTACCGAGTT-TACAACTCCCAAACC  113112

Query  60      CCTGTGAACATACCTAAAACGTTGCTTCGGCGGGAACAGAC-G-GCCCCGTAACACGGGC  117
               ||||||||||||||| ||  ||||| ||||||| | ||| | | ||||||||| ||||| 
Sbjct  113113  CCTGTGAACATACCTTAAT-GTTGCCTCGGCGG-ATCAGCCCGCGCCCCGTAAAACGGGA  113170

Query  118     CGCCCCCGCCAGAGGACCCCCTAACTCT---GTTTCTATTATGTTTCTTCTGAGTAAAAC  174
               ||  |||||||||||||||   ||||||   ||||||  | |||  ||||||||||||||
Sbjct  113171  CGG-CCCGCCAGAGGACCCA--AACTCTAATGTTTCTTAT-TGTAACTTCTGAGTAAAAC  113226

Query  175     AAGCAAATAAATTAAAACTTTCAACAACGGATCTCTTGGCTCTGGCATCGATGAAGAACG  234
               || ||||||||| |||||||||||||||||||||||||| ||||||||||||||||||||
Sbjct  113227  AAACAAATAAATCAAAACTTTCAACAACGGATCTCTTGGTTCTGGCATCGATGAAGAACG  113286

Query  235     CAGCGAAATGCGATAAGTAATGTGAATTGCAGAATTCAGTGAATCATCGAATCTTTGAAC  294
               |||| |||||||||||||||||||||||||||||||||||||||||||||||||||||||
Sbjct  113287  CAGCAAAATGCGATAAGTAATGTGAATTGCAGAATTCAGTGAATCATCGAATCTTTGAAC  113346

Query  295     GCACATTGCGCCCGCCAGTATTCTGGCGGGCATGCCTGTTCGAGCGTCATTACAACCCTC  354
               |||||||||||||||  |||||| ||||||||||||||||||||||||||| ||||||||
Sbjct  113347  GCACATTGCGCCCGCTGGTATTCCGGCGGGCATGCCTGTTCGAGCGTCATTTCAACCCTC  113406

Query  355     AGGCCCCCGGGCCTGGCGTTGGGGATCGGCGAGGCGCCCCCTGCGGGCACACGCCGTCCC  414
               | |||||||||  ||| |||||||||||||   || ||  ||| || |    |||| |||
Sbjct  113407  AAGCCCCCGGGTTTGGTGTTGGGGATCGGCTCTGC-CCTTCTG-GG-CGGT-GCCGCCCC  113462

Query  415     CCAAATACAGTGGCGGTCCCGCCGCAGCTTCCATTGCGTAGTAGCTAACACCTCGCAACT  474
               | ||||||| |||||||| ||| ||||| |||||||||||||||||||||||||||||||
Sbjct  113463  CGAAATACATTGGCGGTCTCGCTGCAGCCTCCATTGCGTAGTAGCTAACACCTCGCAACT  113522

Query  475     GGAGAGCGGCGCGGCCACGCCGTAAAACACCCAACTTCTGAATGTTGACCTCGAATCAGG  534
               |||  |||||||||||| |||||||||| |||||||||||||||||||||||| ||||||
Sbjct  113523  GGAACGCGGCGCGGCCATGCCGTAAAAC-CCCAACTTCTGAATGTTGACCTCGGATCAGG  113581

Query  535     TAGGAATACCCGCTGAACTTAA  556
               ||||||||||||||||||||||
Sbjct  113582  TAGGAATACCCGCTGAACTTAA  113603


 Score = 667 bits (361),  Expect = 0.0
 Identities = 498/562 (89%), Gaps = 18/562 (3%)
 Strand=Plus/Plus

Query  1       CAAGGTCTCCGTTGGTGAACCAGCGGAGGGATCATTACCGAGTTATACAACTCATCAA-C  59
               |||||||||||||||||||||||||||||||||||||||||||| ||||||||   || |
Sbjct  121000  CAAGGTCTCCGTTGGTGAACCAGCGGAGGGATCATTACCGAGTT-TACAACTCCCAAACC  121058

Query  60      CCTGTGAACATACCTAAAACGTTGCTTCGGCGGGAACAGAC-G-GCCCCGTAACACGGGC  117
               ||||||||||||||| ||  ||||| ||||||| | ||| | | ||||||||| ||||| 
Sbjct  121059  CCTGTGAACATACCTTAAT-GTTGCCTCGGCGG-ATCAGCCCGCGCCCCGTAAAACGGGA  121116

Query  118     CGCCCCCGCCAGAGGACCCCCTAACTCT---GTTTCTATTATGTTTCTTCTGAGTAAAAC  174
               ||  |||||||||||||||   ||||||   ||||||  | |||  ||||||||||||||
Sbjct  121117  CGG-CCCGCCAGAGGACCCA--AACTCTAATGTTTCTTAT-TGTAACTTCTGAGTAAAAC  121172

Query  175     AAGCAAATAAATTAAAACTTTCAACAACGGATCTCTTGGCTCTGGCATCGATGAAGAACG  234
               || ||||||||| |||||||||||||||||||||||||| ||||||||||||||||||||
Sbjct  121173  AAACAAATAAATCAAAACTTTCAACAACGGATCTCTTGGTTCTGGCATCGATGAAGAACG  121232

Query  235     CAGCGAAATGCGATAAGTAATGTGAATTGCAGAATTCAGTGAATCATCGAATCTTTGAAC  294
               |||| |||||||||||||||||||||||||||||||||||||||||||||||||||||||
Sbjct  121233  CAGCAAAATGCGATAAGTAATGTGAATTGCAGAATTCAGTGAATCATCGAATCTTTGAAC  121292

Query  295     GCACATTGCGCCCGCCAGTATTCTGGCGGGCATGCCTGTTCGAGCGTCATTACAACCCTC  354
               |||||||||||||||  |||||| ||||||||||||||||||||||||||| ||||||||
Sbjct  121293  GCACATTGCGCCCGCTGGTATTCCGGCGGGCATGCCTGTTCGAGCGTCATTTCAACCCTC  121352

Query  355     AGGCCCCCGGGCCTGGCGTTGGGGATCGGCGAGGCGCCCCCTGCGGGCACACGCCGTCCC  414
               | |||||||||  ||| |||||||||||||   || ||  ||| || |    |||| |||
Sbjct  121353  AAGCCCCCGGGTTTGGTGTTGGGGATCGGCTCTGC-CCTTCTG-GG-CGGT-GCCGCCCC  121408

Query  415     CCAAATACAGTGGCGGTCCCGCCGCAGCTTCCATTGCGTAGTAGCTAACACCTCGCAACT  474
               | ||||||| |||||||| ||| ||||| |||||||||||||||||||||||||||||||
Sbjct  121409  CGAAATACATTGGCGGTCTCGCTGCAGCCTCCATTGCGTAGTAGCTAACACCTCGCAACT  121468

Query  475     GGAGAGCGGCGCGGCCACGCCGTAAAACACCCAACTTCTGAATGTTGACCTCGAATCAGG  534
               |||  |||||||||||| |||||||||| |||||||||||||||||||||||| ||||||
Sbjct  121469  GGAACGCGGCGCGGCCATGCCGTAAAAC-CCCAACTTCTGAATGTTGACCTCGGATCAGG  121527

Query  535     TAGGAATACCCGCTGAACTTAA  556
               ||||||||||||||||||||||
Sbjct  121528  TAGGAATACCCGCTGAACTTAA  121549


 Score = 667 bits (361),  Expect = 0.0
 Identities = 498/562 (89%), Gaps = 18/562 (3%)
 Strand=Plus/Plus

Query  1       CAAGGTCTCCGTTGGTGAACCAGCGGAGGGATCATTACCGAGTTATACAACTCATCAA-C  59
               |||||||||||||||||||||||||||||||||||||||||||| ||||||||   || |
Sbjct  128946  CAAGGTCTCCGTTGGTGAACCAGCGGAGGGATCATTACCGAGTT-TACAACTCCCAAACC  129004

Query  60      CCTGTGAACATACCTAAAACGTTGCTTCGGCGGGAACAGAC-G-GCCCCGTAACACGGGC  117
               ||||||||||||||| ||  ||||| ||||||| | ||| | | ||||||||| ||||| 
Sbjct  129005  CCTGTGAACATACCTTAAT-GTTGCCTCGGCGG-ATCAGCCCGCGCCCCGTAAAACGGGA  129062

Query  118     CGCCCCCGCCAGAGGACCCCCTAACTCT---GTTTCTATTATGTTTCTTCTGAGTAAAAC  174
               ||  |||||||||||||||   ||||||   ||||||  | |||  ||||||||||||||
Sbjct  129063  CGG-CCCGCCAGAGGACCCA--AACTCTAATGTTTCTTAT-TGTAACTTCTGAGTAAAAC  129118

Query  175     AAGCAAATAAATTAAAACTTTCAACAACGGATCTCTTGGCTCTGGCATCGATGAAGAACG  234
               || ||||||||| |||||||||||||||||||||||||| ||||||||||||||||||||
Sbjct  129119  AAACAAATAAATCAAAACTTTCAACAACGGATCTCTTGGTTCTGGCATCGATGAAGAACG  129178

Query  235     CAGCGAAATGCGATAAGTAATGTGAATTGCAGAATTCAGTGAATCATCGAATCTTTGAAC  294
               |||| |||||||||||||||||||||||||||||||||||||||||||||||||||||||
Sbjct  129179  CAGCAAAATGCGATAAGTAATGTGAATTGCAGAATTCAGTGAATCATCGAATCTTTGAAC  129238

Query  295     GCACATTGCGCCCGCCAGTATTCTGGCGGGCATGCCTGTTCGAGCGTCATTACAACCCTC  354
               |||||||||||||||  |||||| ||||||||||||||||||||||||||| ||||||||
Sbjct  129239  GCACATTGCGCCCGCTGGTATTCCGGCGGGCATGCCTGTTCGAGCGTCATTTCAACCCTC  129298

Query  355     AGGCCCCCGGGCCTGGCGTTGGGGATCGGCGAGGCGCCCCCTGCGGGCACACGCCGTCCC  414
               | |||||||||  ||| |||||||||||||   || ||  ||| || |    |||| |||
Sbjct  129299  AAGCCCCCGGGTTTGGTGTTGGGGATCGGCTCTGC-CCTTCTG-GG-CGGT-GCCGCCCC  129354

Query  415     CCAAATACAGTGGCGGTCCCGCCGCAGCTTCCATTGCGTAGTAGCTAACACCTCGCAACT  474
               | ||||||| |||||||| ||| ||||| |||||||||||||||||||||||||||||||
Sbjct  129355  CGAAATACATTGGCGGTCTCGCTGCAGCCTCCATTGCGTAGTAGCTAACACCTCGCAACT  129414

Query  475     GGAGAGCGGCGCGGCCACGCCGTAAAACACCCAACTTCTGAATGTTGACCTCGAATCAGG  534
               |||  |||||||||||| |||||||||| |||||||||||||||||||||||| ||||||
Sbjct  129415  GGAACGCGGCGCGGCCATGCCGTAAAAC-CCCAACTTCTGAATGTTGACCTCGGATCAGG  129473

Query  535     TAGGAATACCCGCTGAACTTAA  556
               ||||||||||||||||||||||
Sbjct  129474  TAGGAATACCCGCTGAACTTAA  129495


 Score = 667 bits (361),  Expect = 0.0
 Identities = 498/562 (89%), Gaps = 18/562 (3%)
 Strand=Plus/Plus

Query  1       CAAGGTCTCCGTTGGTGAACCAGCGGAGGGATCATTACCGAGTTATACAACTCATCAA-C  59
               |||||||||||||||||||||||||||||||||||||||||||| ||||||||   || |
Sbjct  136892  CAAGGTCTCCGTTGGTGAACCAGCGGAGGGATCATTACCGAGTT-TACAACTCCCAAACC  136950

Query  60      CCTGTGAACATACCTAAAACGTTGCTTCGGCGGGAACAGAC-G-GCCCCGTAACACGGGC  117
               ||||||||||||||| ||  ||||| ||||||| | ||| | | ||||||||| ||||| 
Sbjct  136951  CCTGTGAACATACCTTAAT-GTTGCCTCGGCGG-ATCAGCCCGCGCCCCGTAAAACGGGA  137008

Query  118     CGCCCCCGCCAGAGGACCCCCTAACTCT---GTTTCTATTATGTTTCTTCTGAGTAAAAC  174
               ||  |||||||||||||||   ||||||   ||||||  | |||  ||||||||||||||
Sbjct  137009  CGG-CCCGCCAGAGGACCCA--AACTCTAATGTTTCTTAT-TGTAACTTCTGAGTAAAAC  137064

Query  175     AAGCAAATAAATTAAAACTTTCAACAACGGATCTCTTGGCTCTGGCATCGATGAAGAACG  234
               || ||||||||| |||||||||||||||||||||||||| ||||||||||||||||||||
Sbjct  137065  AAACAAATAAATCAAAACTTTCAACAACGGATCTCTTGGTTCTGGCATCGATGAAGAACG  137124

Query  235     CAGCGAAATGCGATAAGTAATGTGAATTGCAGAATTCAGTGAATCATCGAATCTTTGAAC  294
               |||| |||||||||||||||||||||||||||||||||||||||||||||||||||||||
Sbjct  137125  CAGCAAAATGCGATAAGTAATGTGAATTGCAGAATTCAGTGAATCATCGAATCTTTGAAC  137184

Query  295     GCACATTGCGCCCGCCAGTATTCTGGCGGGCATGCCTGTTCGAGCGTCATTACAACCCTC  354
               |||||||||||||||  |||||| ||||||||||||||||||||||||||| ||||||||
Sbjct  137185  GCACATTGCGCCCGCTGGTATTCCGGCGGGCATGCCTGTTCGAGCGTCATTTCAACCCTC  137244

Query  355     AGGCCCCCGGGCCTGGCGTTGGGGATCGGCGAGGCGCCCCCTGCGGGCACACGCCGTCCC  414
               | |||||||||  ||| |||||||||||||   || ||  ||| || |    |||| |||
Sbjct  137245  AAGCCCCCGGGTTTGGTGTTGGGGATCGGCTCTGC-CCTTCTG-GG-CGGT-GCCGCCCC  137300

Query  415     CCAAATACAGTGGCGGTCCCGCCGCAGCTTCCATTGCGTAGTAGCTAACACCTCGCAACT  474
               | ||||||| |||||||| ||| ||||| |||||||||||||||||||||||||||||||
Sbjct  137301  CGAAATACATTGGCGGTCTCGCTGCAGCCTCCATTGCGTAGTAGCTAACACCTCGCAACT  137360

Query  475     GGAGAGCGGCGCGGCCACGCCGTAAAACACCCAACTTCTGAATGTTGACCTCGAATCAGG  534
               |||  |||||||||||| |||||||||| |||||||||||||||||||||||| ||||||
Sbjct  137361  GGAACGCGGCGCGGCCATGCCGTAAAAC-CCCAACTTCTGAATGTTGACCTCGGATCAGG  137419

Query  535     TAGGAATACCCGCTGAACTTAA  556
               ||||||||||||||||||||||
Sbjct  137420  TAGGAATACCCGCTGAACTTAA  137441


>JABEEU010000010.1 Fusarium acuminatum strain F829 F_acuminatum_F829_contig_0000010, 
whole genome shotgun sequence
Length=7897

 Score = 667 bits (361),  Expect = 0.0
[truncated: 1,131,449 more chars]
