# Supplementary material for: Using nanopore sequencing to identify fungi from clinical samples with high phylogenetic resolution
Source: Sci Rep. 2023 Jun 16;13:9785. doi: 10.1038/s41598-023-37016-0 (PMC10275880; doi:10.1038/s41598-023-37016-0)
Supplement: Supplementary file 1 — Supplementary Information. [file 41598_2023_37016_MOESM1_ESM.zip › Supplementary_Information/Supplementary_Data/Data_S5_Mock_blast/results/Mock_RGN2_10_fmt0.txt]

BLASTN 2.13.0+


Reference: Zheng Zhang, Scott Schwartz, Lukas Wagner, and Webb
Miller (2000), "A greedy algorithm for aligning DNA sequences", J
Comput Biol 2000; 7(1-2):203-14.


Database: all.fna
           16,976,359 sequences; 173,045,930,078 total letters


Query= ITS4_10

Length=866
                                                                      Score     E
Sequences producing significant alignments:                          (Bits)  Value

CR380958.2 Candida glabrata strain CBS138 chromosome L complete s...  1600    0.0   
NC_006035.2 [Candida] glabrata strain CBS138 chromosome L complet...  1600    0.0   
JAHUZD010000048.1 Candida oxycetoniae strain CBS 10844 scaffold94...  1580    0.0   
JANLBP010000028.1 Alternaria dauci isolate CALB1 scaffold28, whol...  1580    0.0   
NW_026055390.1 Candida oxycetoniae strain CBS 10844 chromosome Un...  1580    0.0   
PPMS02000047.1 [Candida] blattae strain NRRL Y-27698 NODE_51_leng...  422     1e-113
JAEVGP010000015.1 [Candida] nivariensis strain CBS 9983 tig24, wh...  381     2e-101
JAEVGP010000005.1 [Candida] nivariensis strain CBS 9983 tig05, wh...  381     2e-101
PPOP02000110.1 Kazachstania bromeliacearum strain NRRL Y-48836 NO...  368     2e-97 
PPNA02000031.1 Torulaspora maleeae strain CBS 10694 NODE_31_lengt...  364     2e-96 
DS480380.1 Vanderwaltozyma polyspora DSM 70294 KpolScaffold1036 g...  364     2e-96 
DS480545.1 Vanderwaltozyma polyspora DSM 70294 KpolScaffold544 ge...  364     2e-96 
DS480601.1 Vanderwaltozyma polyspora DSM 70294 KpolScaffold531 ge...  364     2e-96 
NW_001834692.1 Vanderwaltozyma polyspora DSM 70294 KpolScaffold10...  364     2e-96 
NW_001834527.1 Vanderwaltozyma polyspora DSM 70294 KpolScaffold54...  364     2e-96 
NW_001834471.1 Vanderwaltozyma polyspora DSM 70294 KpolScaffold53...  364     2e-96 
CP059251.1 Torulaspora globosa strain CBS764 chromosome 6             363     7e-96 
NC_050732.1 Torulaspora globosa chromosome 6, complete sequence       363     7e-96 
FYBL01000016.1 Torulaspora microellipsoides genome assembly, cont...  361     3e-95 
CAPT01000119.1 Nakaseomyces delphensis CBS 2170 WGS project CAPT0...  361     3e-95 
PPXN02000161.1 Grigorovia transvaalensis strain NRRL Y-17245 NODE...  359     9e-95 
PPOJ02000117.1 Kazachstania intestinalis strain NRRL Y-48847 NODE...  359     9e-95 
PPMT01000013.1 Yueomyces sinensis strain NRRL Y-17406 NODE_13_len...  357     3e-94 
OX291442.1 Torulaspora quercuum strain UCD657 genome assembly, ch...  357     3e-94 
CP059272.1 Torulaspora sp. CBS 2947 strain CBS2947 chromosome 6       355     1e-93 
FXLY01000006.1 Kazachstania saulgeensis genome assembly, contig: ...  355     1e-93 
NJIJ01000043.1 Kazachstania servazzii strain SRCM102023 contig000...  351     2e-92 
MVPU01000017.1 Saccharomyces sp. M14 scaffold15, whole genome sho...  351     2e-92 
PPOK01000135.1 Kazachstania taianensis strain NRRL Y-48846 NODE_1...  351     2e-92 
CM034489.1 Saccharomyces uvarum strain CBS 7001 chromosome XII, w...  351     2e-92 
CAEFZW010000005.1 Kazachstania barnettii strain CLIB 1767 genome ...  351     2e-92 
NW_024545242.1 Kazachstania barnettii strain CLIB 1767 genome ass...  351     2e-92 
NJIJ01000026.1 Kazachstania servazzii strain SRCM102023 contig000...  350     6e-92 
NJIJ01000033.1 Kazachstania servazzii strain SRCM102023 contig000...  350     6e-92 
NJIJ01000034.1 Kazachstania servazzii strain SRCM102023 contig000...  350     6e-92 
NJIJ01000036.1 Kazachstania servazzii strain SRCM102023 contig000...  350     6e-92 
NJIJ01000040.1 Kazachstania servazzii strain SRCM102023 contig000...  350     6e-92 
NJIJ01000045.1 Kazachstania servazzii strain SRCM102023 contig000...  350     6e-92 
NJIJ01000049.1 Kazachstania servazzii strain SRCM102023 contig000...  350     6e-92 
NJIJ01000052.1 Kazachstania servazzii strain SRCM102023 contig000...  350     6e-92 
NJIJ01000053.1 Kazachstania servazzii strain SRCM102023 contig000...  350     6e-92 
NJIJ01000054.1 Kazachstania servazzii strain SRCM102023 contig000...  350     6e-92 
NJIJ01000055.1 Kazachstania servazzii strain SRCM102023 contig000...  350     6e-92 
NJIJ01000059.1 Kazachstania servazzii strain SRCM102023 contig000...  350     6e-92 
NJIJ01000060.1 Kazachstania servazzii strain SRCM102023 contig000...  350     6e-92 
NJIJ01000061.1 Kazachstania servazzii strain SRCM102023 contig000...  350     6e-92 
NJIJ01000062.1 Kazachstania servazzii strain SRCM102023 contig000...  350     6e-92 
NJIJ01000063.1 Kazachstania servazzii strain SRCM102023 contig000...  350     6e-92 
NJIJ01000064.1 Kazachstania servazzii strain SRCM102023 contig000...  350     6e-92 
NJIJ01000066.1 Kazachstania servazzii strain SRCM102023 contig000...  350     6e-92 
NJIJ01000069.1 Kazachstania servazzii strain SRCM102023 contig000...  350     6e-92 
NJIJ01000071.1 Kazachstania servazzii strain SRCM102023 contig000...  350     6e-92 
NJIJ01000073.1 Kazachstania servazzii strain SRCM102023 contig000...  350     6e-92 
NJIJ01000074.1 Kazachstania servazzii strain SRCM102023 contig000...  350     6e-92 
NJIJ01000075.1 Kazachstania servazzii strain SRCM102023 contig000...  350     6e-92 
NJIJ01000085.1 Kazachstania servazzii strain SRCM102023 contig000...  350     6e-92 
BLYF01000219.1 Racodium therryanum Rac09Pj11-1 DNA, sequence0219,...  350     6e-92 
VZVN01000183.1 Saccharomyces cerevisiae x Saccharomyces kudriavze...  350     6e-92 
JAAIFI010001039.1 Phlebia tremellosa strain BBEL0901 Scaffold1039...  350     6e-92 
LFGC01001445.1 Malassezia obtusa strain CBS 7876 MO7876_opera_sca...  350     6e-92 
VZWC01000182.1 Saccharomyces cerevisiae x Saccharomyces eubayanus...  350     6e-92 
AABZ01000315.1 Saccharomyces mikatae IFO 1815 contig_884, whole g...  350     6e-92 
CP048993.1 Saccharomyces pastorianus strain CBS 1483 chromosome S...  350     6e-92 
JANLBP010000035.1 Alternaria dauci isolate CALB1 scaffold35, whol...  350     6e-92 
JANLBP010000030.1 Alternaria dauci isolate CALB1 scaffold30, whol...  350     6e-92 
VZWS01000247.1 Saccharomyces cerevisiae x Saccharomyces kudriavze...  350     6e-92 
CM003566.1 Saccharomyces sp. 'boulardii' strain unique28 chromoso...  350     6e-92 
MVPU01000083.1 Saccharomyces sp. M14 scaffold83, whole genome sho...  350     6e-92 
VZXH01000746.1 Saccharomyces cerevisiae x Saccharomyces eubayanus...  350     6e-92 
LT986474.1 Saccharomyces jurei genome assembly, chromosome: XII.1     350     6e-92 
BK006945.2 TPA: Saccharomyces cerevisiae S288C chromosome XII, co...  350     6e-92 
QQZM01000164.1 Geotrichum candidum strain LMA-244 Scaffold164, wh...  350     6e-92 
CAKNUP010000036.1 Torulaspora indica genome assembly, contig: NOD...  350     6e-92 
CP030973.1 Saccharomyces kudriavzevii strain CR85 chromosome XII,...  350     6e-92 
KV907804.1 Aspergillus carbonarius ITEM 5010 unplaced genomic sca...  350     6e-92 
NC_001144.5 Saccharomyces cerevisiae S288C chromosome XII, comple...  350     6e-92 
HE616749.1 Torulaspora delbrueckii CBS 1146 chromosome 8, complet...  348     2e-91 
CAPW01000003.1 Candida castellii CBS 4332 WGS project CAPW0000000...  348     2e-91 
NC_016508.1 Torulaspora delbrueckii CBS 1146 chromosome 8, comple...  348     2e-91 
VZWP01000066.1 Saccharomyces eubayanus x Saccharomyces uvarum str...  346     7e-91 
CP080215.1 Saccharomyces bayanus strain FM677 chromosome XII          346     7e-91 
PPNJ01000122.1 Phaffomyces thermotolerans strain NRRL Y-11709 fla...  346     7e-91 
CP049009.1 Saccharomyces pastorianus strain CBS 1483 chromosome S...  346     7e-91 
JABBEO010000012.1 Torulaspora pretoriensis strain CBS 2187 scaffo...  346     7e-91 
LT598481.1 Lachancea meyersii CBS 8951 genome assembly, chromosom...  346     7e-91 
VZVB01000255.1 Saccharomyces cerevisiae x Saccharomyces eubayanus...  344     3e-90 
HE576754.1 Naumovozyma castellii CBS 4309 chromosome 3, complete ...  344     3e-90 
PPKA01000099.1 Zygosaccharomyces bisporus strain NRRL Y-12626 fla...  344     3e-90 
NC_016493.1 Naumovozyma castellii CBS 4309 chromosome 3, complete...  344     3e-90 
LN890542.1 Lachancea quebecensis genome assembly LAQU0, scaffold ...  342     1e-89 
CP019500.1 Zygosaccharomyces parabailii strain ATCC 60483 chromos...  340     3e-89 
PUHR01000350.1 Kazachstania exigua strain OG2 scaffold_350, whole...  340     3e-89 
HE650828.1 Kazachstania africana CBS 2517 chromosome 8, complete ...  340     3e-89 
AADM01000401.1 Lachancea waltii NCYC 2644 cont400, whole genome s...  340     3e-89 
AADM01000465.1 Lachancea waltii NCYC 2644 cont464, whole genome s...  340     3e-89 
AADM01000482.1 Lachancea waltii NCYC 2644 cont481, whole genome s...  340     3e-89 
VZXH01000410.1 Saccharomyces cerevisiae x Saccharomyces eubayanus...  340     3e-89 
VZXH01001007.1 Saccharomyces cerevisiae x Saccharomyces eubayanus...  340     3e-89 
PPJY02000051.1 Zygotorulaspora florentina strain NRRL Y-1560 NODE...  340     3e-89 
CAKOGT010000019.1 Kazachstania bulderi genome assembly, contig: K...  340     3e-89 
PPHX02000037.1 Torulaspora franciscae strain NRRL Y-17532 flatten...  340     3e-89 
HE978314.1 Kazachstania naganishii CBS 8797 chromosome 1, complet...  340     3e-89 
NC_035922.1 Kazachstania naganishii CBS 8797 chromosome 1, comple...  340     3e-89 
NC_018947.1 Kazachstania africana CBS 2517 chromosome 8, complete...  340     3e-89 
HE580273.2 Naumovozyma dairenensis CBS 421 chromosome 7, complete...  339     1e-88 
PPIM01000086.1 Saturnispora zaruensis strain NRRL Y-7008 NODE_87_...  339     1e-88 
NC_016485.2 Naumovozyma dairenensis CBS 421 chromosome 7, complet...  339     1e-88 
NJIJ01000044.1 Kazachstania servazzii strain SRCM102023 contig000...  337     4e-88 
CU928180.1 Lachancea thermotolerans CBS 6340 chromosome H complet...  337     4e-88 
CP019493.1 Zygosaccharomyces parabailii strain ATCC 60483 chromos...  337     4e-88 
LT598476.1 Lachancea sp. CBS 6924 genome assembly, chromosome: G,...  337     4e-88 
PPOH01000013.1 Kazachstania kunashirensis strain NRRL Y-27209 scf...  337     4e-88 
LN736364.1 Lachancea lanzarotensis genome assembly LALA0, scaffol...  337     4e-88 
PPOL02000167.1 Kazachstania siamensis strain NRRL Y-48842 NODE_16...  337     4e-88 
NW_019212883.1 Lachancea lanzarotensis genome assembly LALA0, sca...  337     4e-88 
NC_013084.1 Lachancea thermotolerans CBS 6340 chromosome H comple...  337     4e-88 
OVGK01000075.1 Zygosaccharomyces pseudobailii genome assembly, co...  335     2e-87 
VZXH01000655.1 Saccharomyces cerevisiae x Saccharomyces eubayanus...  335     2e-87 
CP058611.1 Zygotorulaspora mrakii strain NRRL Y-6702 chromosome 8     335     2e-87 
CP058607.1 Zygotorulaspora mrakii strain NRRL Y-6702 chromosome 4     335     2e-87 
NC_050726.1 Zygotorulaspora mrakii chromosome 8, complete sequence    335     2e-87 
NC_050722.1 Zygotorulaspora mrakii chromosome 4, complete sequence    335     2e-87 
UEGL01000008.1 Zygosaccharomyces sapae isolate ABT301 genome asse...  333     6e-87 
PPON02000133.1 Kazachstania unispora strain NRRL Y-1556 NODE_149_...  333     6e-87 
LT598491.1 Lachancea fermentati strain CBS 6772 genome assembly, ...  331     2e-86 
LT598461.1 Lachancea dasiensis CBS 10888 genome assembly, chromos...  329     7e-86 
UEGL01000028.1 Zygosaccharomyces sapae isolate ABT301 genome asse...  329     7e-86 
PPJZ01000145.1 Zygosaccharomyces kombuchaensis strain NRRL YB-481...  326     1e-84 
CR382124.1 Kluyveromyces lactis strain NRRL Y-1140 chromosome D c...  326     1e-84 
VZXH01000447.1 Saccharomyces cerevisiae x Saccharomyces eubayanus...  326     1e-84 
VZXH01001206.1 Saccharomyces cerevisiae x Saccharomyces eubayanus...  326     1e-84 
QYLQ01000035.1 Kluyveromyces nonfermentans strain NRRL Y-27343 fl...  326     1e-84 
LT598453.1 Lachancea nothofagi CBS 11611 genome assembly, chromos...  326     1e-84 
NC_006040.1 Kluyveromyces lactis strain NRRL Y-1140 chromosome D ...  326     1e-84 
PPXL02000001.1 Wickerhamomyces hampshirensis strain NRRL YB-4128 ...  324     3e-84 
HE806320.1 Tetrapisispora blattae CBS 6284 chromosome 5, complete...  322     1e-83 
HE806319.1 Tetrapisispora blattae CBS 6284 chromosome 4, complete...  322     1e-83 
JAIWYV020000017.1 Kazachstania humilis strain YMX004033 scaffold1...  322     1e-83 
JAIWYV020000005.1 Kazachstania humilis strain YMX004033 scaffold0...  322     1e-83 
WACN01000021.1 Kluyveromyces starmeri strain UFMG-CM-Y3682 NODE_2...  322     1e-83 
NC_020189.1 Tetrapisispora blattae CBS 6284 chromosome 5, complet...  322     1e-83 
NC_020188.1 Tetrapisispora blattae CBS 6284 chromosome 4, complet...  322     1e-83 
PPNU02000031.1 Cyberlindnera mycetangii strain NRRL Y-6843 NODE_3...  320     4e-83 
LT598468.1 Lachancea mirantina genome assembly, chromosome: H, wh...  320     4e-83 
CM000694.1 Saccharomyces kluyveri NRRL Y-12651 chromosome H, whol...  320     4e-83 
PPOA02000039.1 Cyberlindnera americana strain NRRL Y-2156 NODE_39...  318     2e-82 
AEAV01000475.1 Kluyveromyces wickerhamii UCD 54-210 contig00897, ...  318     2e-82 
CAIF01000345.1 Wickerhamomyces ciferrii WGS project CAIF00000000 ...  316     6e-82 
SWBN01000023.1 Zygosaccharomyces mellis isolate 6-7431 Contig0002...  316     6e-82 
NW_011887395.1 Wickerhamomyces ciferrii WGS project CAIF00000000 ...  316     6e-82 
UEGL01000009.1 Zygosaccharomyces sapae isolate ABT301 genome asse...  315     2e-81 
UEGL01000010.1 Zygosaccharomyces sapae isolate ABT301 genome asse...  315     2e-81 
UEGL01000039.1 Zygosaccharomyces sapae isolate ABT301 genome asse...  315     2e-81 
UEGL01000052.1 Zygosaccharomyces sapae isolate ABT301 genome asse...  315     2e-81 
CU928181.1 Zygosaccharomyces rouxii strain CBS732 chromosome E co...  315     2e-81 
BLZB01000082.1 Zygosaccharomyces siamensis MinabeTanabe DNA, NODE...  315     2e-81 
PPJO01000042.1 Kluyveromyces aestuarii strain NRRL YB-4510 NODE_4...  315     2e-81 
PPJO01000013.1 Kluyveromyces aestuarii strain NRRL YB-4510 NODE_1...  315     2e-81 
SWBN01000017.1 Zygosaccharomyces mellis isolate 6-7431 Contig0001...  315     2e-81 
VAPW01000078.1 Kazachstania telluris strain UCD400 NODE_78_length...  315     2e-81 
MVNT01000028.1 Yamadazyma laniorum strain yHMH7 NODE_28_length_81...  315     2e-81 
NC_012994.1 Zygosaccharomyces rouxii strain CBS732 chromosome E c...  315     2e-81 
JAGEVD010000506.1 Kluyveromyces sp. PCH397 tig00000581, whole gen...  313     7e-81 
JAGEVD010000505.1 Kluyveromyces sp. PCH397 tig00000580, whole gen...  313     7e-81 
UEGL01000006.1 Zygosaccharomyces sapae isolate ABT301 genome asse...  313     7e-81 
AP012217.1 Kluyveromyces marxianus DMKU3-1042 DNA, complete genom...  313     7e-81 
PPJP02000040.1 Kluyveromyces dobzhanskii strain NRRL Y-1974 NODE_...  313     7e-81 
JADIOQ010000139.1 [Candida] chilensis strain NRRL Y-17141 NODE_17...  313     7e-81 
NC_036029.1 Kluyveromyces marxianus DMKU3-1042 DNA, complete geno...  313     7e-81 
CP083469.1 Cyberlindnera sargentensis strain SHA 17.2 chromosome VI   311     3e-80 
UICF01000022.1 [Candida] vartiovaarae genome assembly, contig: Co...  311     3e-80 
JAFHAQ020000021.1 Kazachstania slooffiae strain ABBL 000022F_arro...  311     3e-80 
JAKZLQ010000155.1 Kazachstania bovina isolate CBS 16326 contig_77...  311     3e-80 
JAKZLQ010000113.1 Kazachstania bovina isolate CBS 16326 contig_39...  311     3e-80 
CP006026.1 Saccharomycetaceae sp. 'Ashbya aceri' chromosome VII, ...  309     1e-79 
UICF01000026.1 [Candida] vartiovaarae genome assembly, contig: Co...  309     1e-79 
PPKB01000052.1 Tetrapisispora fleetii strain NRRL Y-27350 NODE_52...  309     1e-79 
SWBN01000015.1 Zygosaccharomyces mellis isolate 6-7431 Contig0001...  309     1e-79 
PPPA02000022.1 [Candida] ascalaphidarum strain NRRL Y-27908 NODE_...  307     3e-79 
PPNT01000111.1 Cyberlindnera xylosilytica strain NRRL YB-2097 fla...  307     3e-79 
JANXEX010000021.1 [Candida] palmioleophila strain CBS 18098 conti...  307     3e-79 
PPLM01000288.1 Cephaloascus albidus strain NRRL Y-7343 flattened_...  307     3e-79 
PPNR02000093.1 Cyberlindnera saturnus strain NRRL Y-17396 flatten...  305     1e-78 
LJCY02000024.1 Chrysoporthe cubensis strain CMW 10028 tig25, whol...  305     1e-78 
JAGEVD010000295.1 Kluyveromyces sp. PCH397 tig00000367, whole gen...  305     1e-78 
KV454429.1 Babjeviella inositovora NRRL Y-12698 unplaced genomic ...  305     1e-78 
AE016820.4 Ashbya gossypii ATCC 10895 chromosome VII, complete se...  305     1e-78 
JACVEX010000009.1 Cyberlindnera subsufficiens strain NG8.2 NODE_2...  305     1e-78 
PPKC01000049.1 Tetrapisispora iriomotensis strain NRRL Y-27309 fl...  305     1e-78 
PPLV01000009.1 Ambrosiozyma maleeae (nom. inval.) strain NRRL Y-6...  305     1e-78 
PPLH02000088.1 Cyberlindnera mrakii strain NRRL Y-1364 NODE_88_le...  305     1e-78 
PPNS02000133.1 Cyberlindnera suaveolens strain NRRL Y-17391 NODE_...  305     1e-78 
NC_005788.4 Eremothecium gossypii ATCC 10895 chromosome VII, comp...  305     1e-78 
NW_017566841.1 Babjeviella inositovora NRRL Y-12698 unplaced geno...  305     1e-78 
PPHW01000174.1 Ambrosiozyma vanderkliftii strain NRRL Y-63633 fla...  303     4e-78 
PPMF01000095.1 Yamadazyma nakazawae strain NRRL Y-7903 NODE_95_le...  303     4e-78 
PPLI01000098.1 Cyberlindnera misumaiensis strain NRRL Y-17389 fla...  303     4e-78 
NBZC01000158.1 Scheffersomyces stambukii strain UFMG-CM-Y427 NODE...  303     4e-78 
PPOY01000028.1 [Candida] tammaniensis strain NRRL Y-8257 NODE_28_...  303     4e-78 
PPMV02000005.1 Yamadazyma philogaea strain NRRL Y-7813 NODE_5_len...  303     4e-78 
JAMAJF010000066.1 Kazachstania sp. Y4206 ctg_66, whole genome sho...  302     2e-77 
FYBW01000192.1 Candida psychrophila genome assembly, contig: rDNA...  296     8e-76 
PPOQ01000062.1 Debaryomyces prosopidis strain NRRL Y-27369 flatte...  296     8e-76 
PPOW01000036.1 Debaryomyces subglobosus strain NRRL Y-6666 NODE_3...  296     8e-76 
JAMYHY010000223.1 Debaryomyces sp. S3305 ctg_223, whole genome sh...  296     8e-76 
DS995909.1 Penicillium marneffei ATCC 18224 scf_1105668340730 gen...  296     8e-76 
NW_002196671.1 Talaromyces marneffei ATCC 18224 scf_1105668340730...  296     8e-76 
NJIJ01000041.1 Kazachstania servazzii strain SRCM102023 contig000...  294     3e-75 
PPIX02000046.1 Ogataea populi-albae strain NRRL Y-48632 NODE_46_l...  294     3e-75 
NJIJ01000032.1 Kazachstania servazzii strain SRCM102023 contig000...  292     1e-74 
JAHKSL010001529.1 Ogataea polymorpha x Ogataea parapolymorpha iso...  292     1e-74 
PPHU01000073.1 Ambrosiozyma ambrosiae strain NRRL Y-7524 flattene...  292     1e-74 
PPPC02000005.1 [Candida] gorgasii strain NRRL Y-27707 NODE_5_leng...  292     1e-74 
PPUV01000166.1 Spathaspora sp. UFMG-CM-Y6060 NODE_166_length_5646...  292     1e-74 
PPKY02000093.1 Ambrosiozyma oregonensis (nom. inval.) strain NRRL...  292     1e-74 
PPMG02000138.1 [Candida] ponderosae strain NRRL YB-2307 NODE_138_...  292     1e-74 
CALSDN010000028.1 [Candida] jaroonii strain CLIB 1444 genome asse...  292     1e-74 
PPOS02000018.1 Debaryomyces maramus strain NRRL Y-2171 NODE_18_le...  291     3e-74 
JAHKSL010001528.1 Ogataea polymorpha x Ogataea parapolymorpha iso...  291     3e-74 
JAHKSL010001527.1 Ogataea polymorpha x Ogataea parapolymorpha iso...  291     3e-74 
JAHKSL010001524.1 Ogataea polymorpha x Ogataea parapolymorpha iso...  291     3e-74 
JAHKSL010001523.1 Ogataea polymorpha x Ogataea parapolymorpha iso...  291     3e-74 
JAHKSL010000469.1 Ogataea polymorpha x Ogataea parapolymorpha iso...  291     3e-74 
PPMK02000094.1 Trigonopsis vinaria strain NRRL Y-5715 NODE_96_len...  291     3e-74 
JFAV03000033.1 Hanseniaspora vineae strain T02/19AF xfSc0000000, ...  291     3e-74 
JAGSYN010000329.1 [Candida] subhashii strain CBS 10753 scaffold22...  291     3e-74 
AECK01000007.1 Ogataea polymorpha strain NCYC 495 leu1.1 OGAPOsca...  291     3e-74 
JAEUBD010001227.1 Ogataea thermophila strain NCAIM Y.01608 scaffo...  291     3e-74 
PPLN02000030.1 Cephaloascus fragrans strain NRRL Y-6742 NODE_30_l...  291     3e-74 
NW_026057492.1 [Candida] subhashii strain CBS 10753 chromosome Un...  291     3e-74 
NW_017264704.1 Ogataea polymorpha strain NCYC 495 leu1.1 chromoso...  291     3e-74 
LPNM01000013.1 Hanseniaspora osmophila strain AWRI3579 Hanseniasp...  289     1e-73 
JAHLUX010000021.1 Ogataea angusta isolate 61-244 61-244_NODE_21_l...  289     1e-73 
CH408159.1 Pichia guilliermondii ATCC 6260 scaffold_5 genomic sca...  289     1e-73 
NQWY01015076.1 Rhizophagus prolifer strain CMCC/AM-1901 jcf718000...  289     1e-73 
BADS01000001.1 Meyerozyma caribbica MG20W DNA, contig: contig1, w...  289     1e-73 
PPKJ01000009.1 Ogataea trehaloabstinens strain NRRL Y-27595 NODE_...  289     1e-73 
KV454217.1 Wickerhamomyces anomalus NRRL Y-366-8 unplaced genomic...  289     1e-73 
NW_017567119.1 Wickerhamomyces anomalus NRRL Y-366-8 unplaced gen...  289     1e-73 
NW_001809796.1 Meyerozyma guilliermondii ATCC 6260 scaffold_5 gen...  289     1e-73 
NW_025065235.1 Ogataea angusta isolate 61-244 chromosome Unknown ...  289     1e-73 
PPKZ02000081.1 Ambrosiozyma philentoma strain NRRL Y-7523 NODE_81...  287     5e-73 
CP048731.1 Cyberlindnera fabianii isolate JOY008 chromosome 16        287     5e-73 
JAEUBG010003506.1 Wickerhamomyces pijperi strain CBS2887 scaffold...  287     5e-73 
SRHL01000186.1 Hanseniaspora occidentalis var. citrica strain CBS...  287     5e-73 
CP002500.1 Eremothecium cymbalariae DBVPG#7215 chromosome 4, comp...  287     5e-73 
JANBXF010000023.1 Ogataea ramenticola strain VH64_CZ 23, whole ge...  287     5e-73 
NC_016452.1 Eremothecium cymbalariae DBVPG#7215 chromosome 4, com...  287     5e-73 
PPOR01000001.1 Debaryomyces nepalensis strain NRRL Y-7108 NODE_1_...  285     2e-72 
PPMN02000062.1 Priceomyces castillae strain NRRL Y-7501 NODE_62_l...  285     2e-72 
VZWC01000071.1 Saccharomyces cerevisiae x Saccharomyces eubayanus...  285     2e-72 
BDMO01000007.1 Scheffersomyces shehatae DNA, contig: ATY839_sc07a...  285     2e-72 
PPIF01000029.1 Priceomyces medius strain NRRL Y-7122 flattened_li...  285     2e-72 
JAGSID010000072.1 Scheffersomyces segobiensis strain DSM 27193 sc...  285     2e-72 
PPMM02000033.1 Priceomyces carsonii strain NRRL YB-4275 NODE_33_l...  285     2e-72 
CP000497.1 Scheffersomyces stipitis CBS 6054 chromosome 3, comple...  285     2e-72 
NC_009043.1 Scheffersomyces stipitis CBS 6054 chromosome 3, compl...  285     2e-72 
PPKH02000077.1 Ogataea zsoltii strain NRRL Y-27601 NODE_77_length...  283     6e-72 
PPKP02000046.1 Ogataea kodamae strain NRRL Y-17234 NODE_46_length...  283     6e-72 
KI547142.1 Spathaspora arborariae UFMG-19.1A unplaced genomic sca...  283     6e-72 
JACYCB010000058.1 [Candida] oceani strain 2020i151 scaffold_58, w...  283     6e-72 
PPKT01000023.1 Ogataea nonfermentans strain NRRL YB-2203 flattene...  283     6e-72 
PPKO01000094.1 Ogataea glucozyma strain NRRL YB-2185 flattened_li...  283     6e-72 
PPSZ01001842.1 Wickerhamiella galacta strain NRRL Y-17645 NODE_29...  283     6e-72 
PPLW02000029.1 Ambrosiozyma pseudovanderkliftii strain NRRL Y-636...  283     6e-72 
PPKL01000036.1 Ogataea pini strain NRRL Y-11528 NODE_36_length_41...  283     6e-72 
PPHT01000081.1 Ogataea henricii strain NRRL YB-2194 flattened_lin...  283     6e-72 
PPKM01000147.1 Ogataea pilisensis strain NRRL Y-27598 NODE_147_le...  283     6e-72 
CM002300.1 Ogataea parapolymorpha DL-1 chromosome I, whole genome...  281     2e-71 
JAKQXL010000035.1 [Candida] membranifaciens subsp. flavinogenes s...  281     2e-71 
MXQC01000182.1 Spathaspora boniae strain UFMG-CM-Y306 NODE_182_le...  281     2e-71 
JAMACU010000014.1 [Candida] aaseri strain B8007 ctg_14, whole gen...  281     2e-71 
LQMS01001755.1 Spathaspora girioi strain UFMG-CM-Y302 NODE_627_le...  281     2e-71 
LQMS01001756.1 Spathaspora girioi strain UFMG-CM-Y302 NODE_614_le...  281     2e-71 
LQMS01001862.1 Spathaspora girioi strain UFMG-CM-Y302 NODE_517_le...  281     2e-71 
LQMS01001967.1 Spathaspora girioi strain UFMG-CM-Y302 NODE_415_le...  281     2e-71 
LQMS01001966.1 Spathaspora girioi strain UFMG-CM-Y302 NODE_414_le...  281     2e-71 
PPKD01000049.1 Tetrapisispora namnaoensis strain NRRL Y-27982 NOD...  281     2e-71 
PPKR01000012.1 Ogataea minuta strain NRRL Y-411 NODE_12_length_83...  281     2e-71 
NC_027866.1 Ogataea parapolymorpha DL-1 chromosome I, whole genom...  281     2e-71 
JAEUBF010000039.1 Wickerhamomyces mucosus strain CBS6341 scaffold...  279     8e-71 
JAHLUL010000027.1 Ogataea haglerorum isolate 81-453-3 81-453-3_NO...  279     8e-71 
NW_025065177.1 Ogataea haglerorum isolate 81-453-3 chromosome Unk...  279     8e-71 
PPMR02000150.1 Cyberlindnera petersonii strain NRRL YB-3808 NODE_...  278     3e-70 
MQSX02000071.1 Sugiyamaella xylanicola (nom. inval.) strain UFMG-...  278     3e-70 
BCGL01000010.1 [Candida] succiphila DNA, scaffold: scaffold_9, st...  278     3e-70 
PPIW01000121.1 Ogataea nitratoaversa strain NRRL Y-48449 flattene...  278     3e-70 
PPKV02000051.1 Kuraishia ogatae strain NRRL Y-48474 NODE_51_lengt...  278     3e-70 
PPIU01000004.1 Meyerozyma athensensis strain NRRL Y-27644 NODE_4_...  278     3e-70 
JAEUBE010000199.1 Ogataea philodendri strain CBS6075 scaffold16, ...  276     1e-69 
PPKI01000113.1 Ogataea trehalophila strain NRRL Y-6781 NODE_113_l...  276     1e-69 
NSGQ01000174.1 Spathaspora sp. JA1 scaffold_174, whole genome sho...  276     1e-69 
PPKU01000182.1 Nakazawaea holstii strain NRRL Y-2155 flattened_li...  276     1e-69 
GL996500.1 Spathaspora passalidarum NRRL Y-27907 unplaced genomic...  276     1e-69 
QELA01000014.1 [Candida] sake strain CBA6005 contig14, whole geno...  276     1e-69 
NW_006767426.1 Spathaspora passalidarum NRRL Y-27907 unplaced gen...  276     1e-69 
NW_025763930.1 Ogataea philodendri strain CBS6075 chromosome Unkn...  276     1e-69 
FM992695.1 Candida dubliniensis CD36 chromosome R, complete sequence  272     1e-68 
PPKS01000031.1 Ogataea naganishii strain NRRL Y-7654 NODE_31_leng...  272     1e-68 
CP014503.1 Sugiyamaella lignohabitans strain CBS 10342 chromosome...  272     1e-68 
QELA01000006.1 [Candida] sake strain CBA6005 contig6, whole genom...  272     1e-68 
QELA01000016.1 [Candida] sake strain CBA6005 contig16, whole geno...  272     1e-68 
QELA01000012.1 [Candida] sake strain CBA6005 contig12, whole geno...  272     1e-68 
NC_031674.1 Sugiyamaella lignohabitans strain CBS 10342 chromosom...  272     1e-68 
NC_012867.1 Candida dubliniensis CD36 chromosome R, complete sequ...  272     1e-68 
JAHDIT010000291.1 Ogataea degrootiae strain UCD465 NODE_301_lengt...  270     5e-68 
PPNZ02000254.1 Cyberlindnera maclurae strain NRRL Y-5377 NODE_254...  270     5e-68 
JALEAC010000023.1 Xylographa vitiligo isolate T1866 xyl_vit_23, w...  270     5e-68 
JALEAA010000325.1 Xylographa soralifera isolate Spribille 41478 x...  270     5e-68 
PPKQ01000080.1 Ogataea methylovora strain NRRL Y-17250 flattened_...  270     5e-68 
PPMW01000057.1 Yamadazyma scolyti strain NRRL Y-5512 NODE_57_leng...  270     5e-68 
CP017630.1 Candida albicans SC5314 chromosome R sequence              270     5e-68 
JAHMUF010000032.1 Scheffersomyces spartinae strain ARV_011 scaffo...  270     5e-68 
NW_025065079.1 Scheffersomyces spartinae strain ARV_011 chromosom...  270     5e-68 
NC_032096.1 Candida albicans SC5314 chromosome R, complete sequence   270     5e-68 
CH981532.1 Lodderomyces elongisporus NRRL YB-4239 supercont1.9 ge...  268     2e-67 
ABSU01000048.1 Trichophyton benhamiae CBS 112371 Abenha-G-c-336b0...  268     2e-67 
JAMAFN010000082.1 Debaryomycetaceae sp. 2NP930A strain NP9010 ctg...  268     2e-67 
CH445386.1 Parastagonospora nodorum SN15 scaffold_66, whole genom...  268     2e-67 
ACYE01000405.1 Trichophyton verrucosum HKI 0517 contig00658_1.f1....  268     2e-67 
CAKXYY010000043.1 [Candida] railenensis strain CLIB 1423 genome a...  268     2e-67 
JAMAFL010000022.1 Penicillium sp. R2202 strain 2NP930A ctg_22, wh...  268     2e-67 
JAMAFR010000013.1 Debaryomycetaceae sp. 2NR913A strain Y9007B-2 c...  268     2e-67 
JAMAFM010000023.1 Aspergillus sp. PG3605 strain 2NP920 ctg_23, wh...  268     2e-67 
PPIY01000089.1 [Candida] schatavii strain NRRL Y-17078 flattened_...  268     2e-67 
JAMAFQ010000012.1 Debaryomycetaceae sp. Y9007B strain 2NR914 ctg_...  268     2e-67 
JAMAFP010000020.1 Debaryomycetaceae sp. NP9010 strain 2NR913A ctg...  268     2e-67 
JACWFX010000010.1 [Candida] anglica strain VS III C KN 3 VS-III-C...  268     2e-67 
JAMAFO010000022.1 Debaryomycetaceae sp. 2NP920 strain Y9007B ctg_...  268     2e-67 
AMGY01000013.1 Capronia epimyces CBS 606.96 aczIQ-supercont1.13, ...  268     2e-67 
CAJUYU010000019.1 Trichophyton violaceum genome assembly, contig:...  268     2e-67 
DS989826.1 Arthroderma gypseum CBS 118893 supercont1.5 genomic sc...  268     2e-67 
NW_003345197.1 Nannizzia gypsea CBS 118893 supercont1.5 genomic s...  268     2e-67 
NW_006912916.1 Capronia epimyces CBS 606.96 aczIQ-supercont1.13, ...  268     2e-67 
NW_001884610.1 Parastagonospora nodorum SN15 chromosome Unknown s...  268     2e-67 
NW_003315066.1 Trichophyton benhamiae CBS 112371 chromosome Unkno...  268     2e-67 
NW_003315232.1 Trichophyton verrucosum HKI 0517 contig00658_1.f1....  268     2e-67 
NW_001813677.1 Lodderomyces elongisporus NRRL YB-4239 supercont1....  268     2e-67 
JALEAB010000417.1 Xylographa trunciseda isolate Spribille 41477 x...  267     6e-67 
JALDZQ010000340.1 Stictis urceolata isolate Sturc1_Kono sti_urc_3...  267     6e-67 
JALPVH010000268.1 Diaporthe ilicicola strain FPH2015-502 scaffold...  267     6e-67 
WNXA01000010.1 Diaporthe capsici strain GY-Z16 Contig10, whole ge...  267     6e-67 
PTXO01000010.1 Hanseniaspora gamundiae strain CRUB 1928 scaffold_...  267     6e-67 
JALAIC010001226.1 Caloplaca aetnensis isolate LIQ82CAATT scaffold...  267     6e-67 
JANBXE010000085.1 Wickerhamomyces bisporus strain VH7_F 85, whole...  267     6e-67 
NQMI01000137.1 Stenocarpella maydis strain A1-1 scaffold137, whol...  267     6e-67 
JAJTUP010000206.1 Diaporthaceae sp. PMI_573 F5883scaffold_206, wh...  267     6e-67 
JAKZJT010000015.1 Diaporthe nobilis isolate DJY16A 5-1 Contig0001...  267     6e-67 
JAMFTM010000368.1 Diaporthe ampelina strain I2T2 tig00000388, who...  267     6e-67 
JAMFTM010000367.1 Diaporthe ampelina strain I2T2 tig00000387, who...  267     6e-67 
JAMFTM010000366.1 Diaporthe ampelina strain I2T2 tig00000386, who...  267     6e-67 
JAMFTM010000365.1 Diaporthe ampelina strain I2T2 tig00000385, who...  267     6e-67 
JAMFTM010000364.1 Diaporthe ampelina strain I2T2 tig00000384, who...  267     6e-67 
JAMFTM010000363.1 Diaporthe ampelina strain I2T2 tig00000383, who...  267     6e-67 
JAMFTM010000362.1 Diaporthe ampelina strain I2T2 tig00000382, who...  267     6e-67 
JAMFTM010000188.1 Diaporthe ampelina strain I2T2 tig00000196, who...  267     6e-67 
CP051140.1 Peltaster fructicola strain LNHT1506 chromosome 2          267     6e-67 
JACDXY010000007.1 Diaporthe sp. NJD1 Contig7, whole genome shotgu...  267     6e-67 
JACDXY010000014.1 Diaporthe sp. NJD1 Contig14, whole genome shotg...  267     6e-67 
JALDZY010000199.1 Xylographa pallens isolate Resl 1159 xyl_pal_19...  267     6e-67 
JACBFG010000076.1 Diaporthe sp. HANT25 C5463, whole genome shotgu...  267     6e-67 
JAKJXM020000033.1 Diaporthe eres isolate Phoaprs 18-03 18-03_cont...  267     6e-67 
JAKJXM020000032.1 Diaporthe eres isolate Phoaprs 18-03 18-03_cont...  267     6e-67 
JAKJXM020000031.1 Diaporthe eres isolate Phoaprs 18-03 18-03_cont...  267     6e-67 
JAKJXM020000030.1 Diaporthe eres isolate Phoaprs 18-03 18-03_cont...  267     6e-67 
JAKJXM020000029.1 Diaporthe eres isolate Phoaprs 18-03 18-03_cont...  267     6e-67 
JAKJXM020000028.1 Diaporthe eres isolate Phoaprs 18-03 18-03_cont...  267     6e-67 
JAKJXM020000027.1 Diaporthe eres isolate Phoaprs 18-03 18-03_cont...  267     6e-67 
JAKJXM020000026.1 Diaporthe eres isolate Phoaprs 18-03 18-03_cont...  267     6e-67 
JAKJXM020000025.1 Diaporthe eres isolate Phoaprs 18-03 18-03_cont...  267     6e-67 
JAKJXM020000024.1 Diaporthe eres isolate Phoaprs 18-03 18-03_cont...  267     6e-67 
ACFW01000019.1 Coccidioides posadasii C735 delta SOWgp gcontig_11...  267     6e-67 
ACFW01000043.1 Coccidioides posadasii C735 delta SOWgp gcontig_11...  267     6e-67 
ACFW01000053.1 Coccidioides posadasii C735 delta SOWgp gcontig_11...  267     6e-67 
JACTAD010000007.1 Diaporthe citri strain NFHF-8-4 scaffold_7, who...  267     6e-67 
JACTAD010000034.1 Diaporthe citri strain NFHF-8-4 scaffold_34, wh...  267     6e-67 
JACAAM010000022.1 Diaporthe destruens strain CRI305-2 Contig00022...  267     6e-67 
VZXH01000754.1 Saccharomyces cerevisiae x Saccharomyces eubayanus...  267     6e-67 
VZXH01000676.1 Saccharomyces cerevisiae x Saccharomyces eubayanus...  267     6e-67 
JADAZS010000283.1 Diaporthe citriasiana strain ZJUD30 Scoffold283...  267     6e-67 
JAHWGW010000019.1 Diaporthe batatas strain CRI 302-4 Contig00019,...  267     6e-67 
JALDZZ010000336.1 Xylographa parallela isolate T1151 xyl_par_336,...  267     6e-67 
JADAZR010000156.1 Diaporthe citrichinensis strain ZJUD34 Scoffold...  267     6e-67 
JAMPTR010000007.1 Diaporthe caulivora strain D57 contig_6, whole ...  267     6e-67 
GG704915.1 Coccidioides immitis RS genomic scaffold supercont3.5,...  267     6e-67 
JUJX01000536.1 Diaporthe longicolla strain TWH P74 scaffold_536, ...  267     6e-67 
JALDZC010001136.1 Hypocenomyce scalaris isolate T1881 hyp_sca_113...  267     6e-67 
NHAO01000032.1 Nakazawaea wickerhamii strain NRRL Y-2563 flattene...  267     6e-67 
NW_004504307.1 Coccidioides immitis RS genomic scaffold supercont...  267     6e-67 
NW_025408566.1 Diaporthe batatas strain CRI 302-4 chromosome Unkn...  267     6e-67 
NW_025064852.1 Diaporthe citri strain NFHF-8-4 chromosome Unknown...  267     6e-67 
NW_025064879.1 Diaporthe citri strain NFHF-8-4 chromosome Unknown...  267     6e-67 
NW_003316009.1 Coccidioides posadasii C735 delta SOWgp chromosome...  267     6e-67 
NW_003315985.1 Coccidioides posadasii C735 delta SOWgp chromosome...  267     6e-67 
NW_003315975.1 Coccidioides posadasii C735 delta SOWgp chromosome...  267     6e-67 
JH792812.1 Mycosphaerella populicola P02.02b unplaced genomic sca...  265     2e-66 
WCAA01000217.1 Antarctomyces pellizariae strain UFMG-CB-12416 NOD...  265     2e-66 
QGOD01000262.1 Sarcodon sp. MG97 scaffold289_cov1430, whole genom...  265     2e-66 
CAJVQF010000008.1 Candida sanyaensis strain UCD423 genome assembl...  265     2e-66 
JAFJYH010000620.1 Cadophora malorum strain M34 Contig0620, whole ...  265     2e-66 
JAMAFT010000082.1 Debaryomycetaceae sp. Y9007B-2 strain R13A2 ctg...  265     2e-66 
KE733585.1 Melampsora pinitorqua Mpini7 unplaced genomic scaffold...  265     2e-66 
JAGMVK010000035.1 Leotiomycetes sp. MPI-SDFR-AT-0126 BKA64scaffol...  265     2e-66 
JAGMVK010000033.1 Leotiomycetes sp. MPI-SDFR-AT-0126 BKA64scaffol...  265     2e-66 
JAGMVK010000032.1 Leotiomycetes sp. MPI-SDFR-AT-0126 BKA64scaffol...  265     2e-66 
QQNG01000082.1 Pseudocercospora crystallina isolate XJS617 NODE_1...  265     2e-66 
JACBAH010001707.1 Neospermospora avenae strain VPRI 42798 7896, w...  265     2e-66 
JAKUDP010000035.1 Sphaerulina vaccinii strain Sph-NS-01 Sph-NS-01...  265     2e-66 
JAKUDP010000034.1 Sphaerulina vaccinii strain Sph-NS-01 Sph-NS-01...  265     2e-66 
JAKUDP010000033.1 Sphaerulina vaccinii strain Sph-NS-01 Sph-NS-01...  265     2e-66 
JAKUDP010000032.1 Sphaerulina vaccinii strain Sph-NS-01 Sph-NS-01...  265     2e-66 
JAKUDP010000031.1 Sphaerulina vaccinii strain Sph-NS-01 Sph-NS-01...  265     2e-66 
JAKUDP010000030.1 Sphaerulina vaccinii strain Sph-NS-01 Sph-NS-01...  265     2e-66 
JAKUDP010000029.1 Sphaerulina vaccinii strain Sph-NS-01 Sph-NS-01...  265     2e-66 
JAKUDP010000025.1 Sphaerulina vaccinii strain Sph-NS-01 Sph-NS-01...  265     2e-66 
JAKUDP010000024.1 Sphaerulina vaccinii strain Sph-NS-01 Sph-NS-01...  265     2e-66 
JAKUDP010000023.1 Sphaerulina vaccinii strain Sph-NS-01 Sph-NS-01...  265     2e-66 
KZ804922.1 Cadophora sp. DSE1049 unplaced genomic scaffold DL98sc...  265     2e-66 
QLPI01022481.1 Chroogomphus rutilus strain MG62 scaffold29387_cov...  265     2e-66 
QBLK01000090.1 Nadsonia starkeyi-henricii strain UCD142 NODE_90_l...  265     2e-66 
JALDZT010000247.1 Trapelia coarctata isolate P141 tra_coa_247, wh...  265     2e-66 
JAGTJL010000063.1 Rhexocercosporidium sp. MPI-PUGE-AT-0058 BKA65s...  265     2e-66 
JADCQY010000035.1 Xylonomycetes sp. FKI-L1-BK-DR1 FKI-L1-BK-DR1_c...  265     2e-66 
WWPN01000002.1 Candida sojae strain NCYC-2607 tig00000002, whole ...  265     2e-66 
PPLR01000085.1 Teunomyces kruisii strain NRRL Y-17087 flattened_l...  265     2e-66 
JAACJD010000002.1 Arthroderma uncinatum strain CBS 119779 scaffol...  265     2e-66 
JAHLEZ010000069.1 Leptodontidium sp. MPI-SDFR-AT-0119 BKA61scaffo...  265     2e-66 
JAHLEZ010000068.1 Leptodontidium sp. MPI-SDFR-AT-0119 BKA61scaffo...  265     2e-66 
JAHLEZ010000067.1 Leptodontidium sp. MPI-SDFR-AT-0119 BKA61scaffo...  265     2e-66 
JAHLEZ010000066.1 Leptodontidium sp. MPI-SDFR-AT-0119 BKA61scaffo...  265     2e-66 
JAHLEZ010000063.1 Leptodontidium sp. MPI-SDFR-AT-0119 BKA61scaffo...  265     2e-66 
JAHLEZ010000061.1 Leptodontidium sp. MPI-SDFR-AT-0119 BKA61scaffo...  265     2e-66 
JAHLEZ010000060.1 Leptodontidium sp. MPI-SDFR-AT-0119 BKA61scaffo...  265     2e-66 
JADDTR010000012.1 Aotearoamyces nothofagi strain ICMP 21868 scaff...  265     2e-66 
JAGYIA010009117.1 Ascosphaera atra strain ARSEF 5147 scaffold_534...  265     2e-66 
JAFJYG010000969.1 Cadophora sp. M221 Contig0969, whole genome sho...  265     2e-66 
VWSI01000066.1 Taphrina betulina strain UCD315 UCD_315_NODE_66_le...  265     2e-66 
NW_022983864.1 Arthroderma uncinatum strain CBS 119779 chromosome...  265     2e-66 
VCMR01000023.1 Teratosphaeria gauchensis strain CMW 17545 NODE_23...  263     8e-66 
KN275988.1 Paracoccidioides brasiliensis Pb18 unplaced genomic sc...  263     8e-66 
KN275964.1 Paracoccidioides brasiliensis Pb18 unplaced genomic sc...  263     8e-66 
FQSS02000205.1 Malbranchea cinnamomea genome assembly, contig: Co...  263     8e-66 
JAKLNN010000168.1 Cladosporium endophyticum strain FKII-L2-CM-DR3...  263     8e-66 
FWWN02000412.1 Rhizomucor pusillus genome assembly, contig: Conti...  263     8e-66 
JAJJXG010000074.1 Geopyxis carbonaria strain CBS 144460 EDC01scaf...  263     8e-66 
JAJJXG010000006.1 Geopyxis carbonaria strain CBS 144460 EDC01scaf...  263     8e-66 
LLKJ01000156.1 Clarireedia sp. CPB17 CPB17_contig_206, whole geno...  263     8e-66 
JALZWQ010000123.1 Cladosporium sphaerospermum strain R2409 ctg_12...  263     8e-66 
PPMP01000092.1 Kurtzmaniella fragi strain NRRL Y-17910 flattened_...  263     8e-66 
JAFIDH010000010.1 Kurtzmaniella quercitrusa var. filamentosus (no...  263     8e-66 
MU032331.1 Cladosporium sp. TM138-S3 unplaced genomic scaffold Sc...  263     8e-66 
PPNF02000006.1 Middelhovenomyces tepae strain NRRL Y-17670 NODE_6...  263     8e-66 
JAFIDI010000015.1 Kurtzmaniella quercitrusa var. comoensis (nom. ...  263     8e-66 
JAFIDI010000023.1 Kurtzmaniella quercitrusa var. comoensis (nom. ...  263     8e-66 
JAFIDI010000019.1 Kurtzmaniella quercitrusa var. comoensis (nom. ...  263     8e-66 
JAHUZD010000032.1 Candida oxycetoniae strain CBS 10844 scaffold86...  263     8e-66 
PPNC01000139.1 Starmera amethionina strain NRRL Y-10978 flattened...  263     8e-66 
LWDY01000067.1 Puccinia horiana strain SC2014G01 contig72_quiver,...  263     8e-66 
SGQK01000197.1 Aeminium ludgeri strain E14 NODE_197_length_4535_c...  263     8e-66 
PPJD01000031.1 Diddensiella caesifluorescens strain NRRL Y-48781 ...  263     8e-66 
PEDP01005487.1 Erysiphe pulchra isolate Cflorida contig_5489, who...  263     8e-66 
LOEO01000224.1 Phyllosticta capitalensis strain Gm33 CONTIG_00224...  263     8e-66 
JAAAXZ010000913.1 Podosphaera xanthii isolate Wanju2017 POXAN0093...  263     8e-66 
HE612864.1 Tetrapisispora phaffii CBS 4417 chromosome 9, complete...  263     8e-66 
NBND01000012.1 Millerozyma farinosa strain KCTC 27753 contig12, w...  263     8e-66 
ML977242.1 Aulographum hederae CBS 113979 unplaced genomic scaffo...  263     8e-66 
QNVK01000065.1 Cladosporium sp. SW67 SW67_contig_65, whole genome...  263     8e-66 
JAKLND010000373.1 Septoriella neoarundinis strain FKII-L2-CM-DR2 ...  263     8e-66 
WOFF01000004.1 Trichophyton schoenleinii strain CMCC(F)T2s Scaffo...  263     8e-66 
JALAIK010001471.1 Xanthoria steineri isolate LIQ73XASTE-2 scaffol...  263     8e-66 
PPIC01000081.1 Starmera stellimalicola strain NRRL Y-17912 flatte...  263     8e-66 
JAGYHY010001409.1 Ascosphaera acerosa strain ATCC 201316 scaffold...  263     8e-66 
PPMI02000096.1 Wickerhamomyces alni strain NRRL Y-11625 NODE_96_l...  263     8e-66 
PPNG01000187.1 Kurtzmaniella cleridarum strain NRRL Y-48386 flatt...  263     8e-66 
JAJADS010000909.1 Teratosphaeria eucalypti isolate CMW55930 NODE_...  263     8e-66 
JAKLLY010000049.1 Cladosporium austrohemisphaericum strain FJI-L7...  263     8e-66 
VCMQ01000060.1 Teratosphaeria zuluensis strain CMW 17320 NODE_60_...  263     8e-66 
AZGZ01000008.1 Ascosphaera apis ARSEF 7405 Scaffold_8, whole geno...  263     8e-66 
KN294063.1 Paracoccidioides sp. 'lutzii' Pb01 unplaced genomic sc...  263     8e-66 
KN293998.1 Paracoccidioides sp. 'lutzii' Pb01 unplaced genomic sc...  263     8e-66 
JABBMZ010000286.1 Teratosphaeria pseudoeucalypti isolate CMW51515...  263     8e-66 
JAGYHZ010000864.1 Ascosphaera aggregata strain USDA-ARS PIBMSR Wi...  263     8e-66 
NW_015441018.1 Paracoccidioides lutzii Pb01 unplaced genomic scaf...  263     8e-66 
NW_015440953.1 Paracoccidioides lutzii Pb01 unplaced genomic scaf...  263     8e-66 
NW_011371389.1 Paracoccidioides brasiliensis Pb18 unplaced genomi...  263     8e-66 
NW_011371365.1 Paracoccidioides brasiliensis Pb18 unplaced genomi...  263     8e-66 
NC_016528.1 Tetrapisispora phaffii CBS 4417 chromosome 9, complet...  263     8e-66 
NW_026055374.1 Candida oxycetoniae strain CBS 10844 chromosome Un...  263     8e-66 
JAAFKN010000961.1 Thermochaetoides dissita strain CBS 180.67 NODE...  261     3e-65 
VNFM01000030.1 Ciboria shiraiana strain LR-318 unitig_69, whole g...  261     3e-65 
CAJVQF010000101.1 Candida sanyaensis strain UCD423 genome assembl...  261     3e-65 
LKEA01000197.1 Valsa malicola strain 03-1 scaffold199, whole geno...  261     3e-65 
JAMAFS010000167.1 Debaryomycetaceae sp. 2NR914 strain R3503 ctg_1...  261     3e-65 
JAMAFY010000057.1 Trichocomaceae sp. PB3603 strain PH2104 ctg_57,...  261     3e-65 
LFZO01002889.1 Pseudocercospora musae strain CBS 116634 scaffold2...  261     3e-65 
CP017345.1 Talaromyces pinophilus strain 1-95 chromosome 2, compl...  261     3e-65 
JAMAGA010000048.1 Talaromyces sp. PH2104 strain PT2101 ctg_48, wh...  261     3e-65 
JALILR010000040.1 Umbilicaria deusta isolate TBG_2334 Scaffolds_4...  261     3e-65 
JALDND010000060.1 Cytospora mali strain EGI1 Contig00060, whole g...  261     3e-65 
JALDND010000056.1 Cytospora mali strain EGI1 Contig00056, whole g...  261     3e-65 


>CR380958.2 Candida glabrata strain CBS138 chromosome L complete sequence
Length=1455689

 Score = 1600 bits (866),  Expect = 0.0
 Identities = 866/866 (100%), Gaps = 0/866 (0%)
 Strand=Plus/Minus

Query  1        CAAGGTTTCCGTAGGTGAACCTGCGGAAGGATCATTAAAGAAATTTAATTGATTTGTCTG  60
                ||||||||||||||||||||||||||||||||||||||||||||||||||||||||||||
Sbjct  1449023  CAAGGTTTCCGTAGGTGAACCTGCGGAAGGATCATTAAAGAAATTTAATTGATTTGTCTG  1448964

Query  61       AGCTCGGAGAGAGACATCTCTGGGGAGGACCAGTGTAGACACTCAGGAGGCTCCTAAAAT  120
                ||||||||||||||||||||||||||||||||||||||||||||||||||||||||||||
Sbjct  1448963  AGCTCGGAGAGAGACATCTCTGGGGAGGACCAGTGTAGACACTCAGGAGGCTCCTAAAAT  1448904

Query  121      ATTTTCTCTGCTGTGAATGCTATTTCTCCTGCCTGCGCTTAAGTGCGCGGTTGGTGGGTG  180
                ||||||||||||||||||||||||||||||||||||||||||||||||||||||||||||
Sbjct  1448903  ATTTTCTCTGCTGTGAATGCTATTTCTCCTGCCTGCGCTTAAGTGCGCGGTTGGTGGGTG  1448844

Query  181      TTCTGCAGTGGGGGGAGGGAGCCGACAAAGACCTGGGAGTGTGCGTGGATCTCTCTATTC  240
                ||||||||||||||||||||||||||||||||||||||||||||||||||||||||||||
Sbjct  1448843  TTCTGCAGTGGGGGGAGGGAGCCGACAAAGACCTGGGAGTGTGCGTGGATCTCTCTATTC  1448784

Query  241      CAAAGGAGGTGTTTTATCACACGACTCGACACTTTCTAATTACTACACACAGTGGAGTTT  300
                ||||||||||||||||||||||||||||||||||||||||||||||||||||||||||||
Sbjct  1448783  CAAAGGAGGTGTTTTATCACACGACTCGACACTTTCTAATTACTACACACAGTGGAGTTT  1448724

Query  301      ACTTTACTACTATTCTTTTGTTCGTTGGGGGAACGCTCTCTTTCgggggggAGTTCTCCC  360
                ||||||||||||||||||||||||||||||||||||||||||||||||||||||||||||
Sbjct  1448723  ACTTTACTACTATTCTTTTGTTCGTTGGGGGAACGCTCTCTTTCGGGGGGGAGTTCTCCC  1448664

Query  361      AGTGGATGCAAACACAAACAAATAtttttttAAACTAATTCAGTCAACACAAGATTTCTT  420
                ||||||||||||||||||||||||||||||||||||||||||||||||||||||||||||
Sbjct  1448663  AGTGGATGCAAACACAAACAAATATTTTTTTAAACTAATTCAGTCAACACAAGATTTCTT  1448604

Query  421      TTAGTAGAAAACAACTTCAAAACTTTCAACAATGGATCTCTTGGTTCTCGCATCGATGAA  480
                ||||||||||||||||||||||||||||||||||||||||||||||||||||||||||||
Sbjct  1448603  TTAGTAGAAAACAACTTCAAAACTTTCAACAATGGATCTCTTGGTTCTCGCATCGATGAA  1448544

Query  481      GAACGCAGCGAAATGCGATACGTAATGTGAATTGCAGAATTCCGTGAATCATCGAATCTT  540
                ||||||||||||||||||||||||||||||||||||||||||||||||||||||||||||
Sbjct  1448543  GAACGCAGCGAAATGCGATACGTAATGTGAATTGCAGAATTCCGTGAATCATCGAATCTT  1448484

Query  541      TGAACGCACATTGCGCCCTCTGGTATTCCGGGGGGCATGCCTGTTTGAGCGTCATTTCCT  600
                ||||||||||||||||||||||||||||||||||||||||||||||||||||||||||||
Sbjct  1448483  TGAACGCACATTGCGCCCTCTGGTATTCCGGGGGGCATGCCTGTTTGAGCGTCATTTCCT  1448424

Query  601      TCTCAAACACATTGTGTTTGGTAGTGAGTGATACTCGTTTTTGAGTTAACTTGAAATTGT  660
                ||||||||||||||||||||||||||||||||||||||||||||||||||||||||||||
Sbjct  1448423  TCTCAAACACATTGTGTTTGGTAGTGAGTGATACTCGTTTTTGAGTTAACTTGAAATTGT  1448364

Query  661      AGGCCATATCAGTATGTGGGACACGAGCGCAAGCTTCTCTATTAATCTGCTGCTCGTTTG  720
                ||||||||||||||||||||||||||||||||||||||||||||||||||||||||||||
Sbjct  1448363  AGGCCATATCAGTATGTGGGACACGAGCGCAAGCTTCTCTATTAATCTGCTGCTCGTTTG  1448304

Query  721      CGCGAGCGGCGGGGGTTAATACTGTATTAGGTTTTACCAACTCGGTGTTGATCTAGGGAG  780
                ||||||||||||||||||||||||||||||||||||||||||||||||||||||||||||
Sbjct  1448303  CGCGAGCGGCGGGGGTTAATACTGTATTAGGTTTTACCAACTCGGTGTTGATCTAGGGAG  1448244

Query  781      GGATAAGTGAGTGTTTTGTGCGTGCTGGGCAGACAGACGTCTTTAAGTTTGACCTCAAAT  840
                ||||||||||||||||||||||||||||||||||||||||||||||||||||||||||||
Sbjct  1448243  GGATAAGTGAGTGTTTTGTGCGTGCTGGGCAGACAGACGTCTTTAAGTTTGACCTCAAAT  1448184

Query  841      CAGGTAGGGTTACCCGCTGAACTTAA  866
                ||||||||||||||||||||||||||
Sbjct  1448183  CAGGTAGGGTTACCCGCTGAACTTAA  1448158


>NC_006035.2 [Candida] glabrata strain CBS138 chromosome L complete sequence
Length=1455689

 Score = 1600 bits (866),  Expect = 0.0
 Identities = 866/866 (100%), Gaps = 0/866 (0%)
 Strand=Plus/Minus

Query  1        CAAGGTTTCCGTAGGTGAACCTGCGGAAGGATCATTAAAGAAATTTAATTGATTTGTCTG  60
                ||||||||||||||||||||||||||||||||||||||||||||||||||||||||||||
Sbjct  1449023  CAAGGTTTCCGTAGGTGAACCTGCGGAAGGATCATTAAAGAAATTTAATTGATTTGTCTG  1448964

Query  61       AGCTCGGAGAGAGACATCTCTGGGGAGGACCAGTGTAGACACTCAGGAGGCTCCTAAAAT  120
                ||||||||||||||||||||||||||||||||||||||||||||||||||||||||||||
Sbjct  1448963  AGCTCGGAGAGAGACATCTCTGGGGAGGACCAGTGTAGACACTCAGGAGGCTCCTAAAAT  1448904

Query  121      ATTTTCTCTGCTGTGAATGCTATTTCTCCTGCCTGCGCTTAAGTGCGCGGTTGGTGGGTG  180
                ||||||||||||||||||||||||||||||||||||||||||||||||||||||||||||
Sbjct  1448903  ATTTTCTCTGCTGTGAATGCTATTTCTCCTGCCTGCGCTTAAGTGCGCGGTTGGTGGGTG  1448844

Query  181      TTCTGCAGTGGGGGGAGGGAGCCGACAAAGACCTGGGAGTGTGCGTGGATCTCTCTATTC  240
                ||||||||||||||||||||||||||||||||||||||||||||||||||||||||||||
Sbjct  1448843  TTCTGCAGTGGGGGGAGGGAGCCGACAAAGACCTGGGAGTGTGCGTGGATCTCTCTATTC  1448784

Query  241      CAAAGGAGGTGTTTTATCACACGACTCGACACTTTCTAATTACTACACACAGTGGAGTTT  300
                ||||||||||||||||||||||||||||||||||||||||||||||||||||||||||||
Sbjct  1448783  CAAAGGAGGTGTTTTATCACACGACTCGACACTTTCTAATTACTACACACAGTGGAGTTT  1448724

Query  301      ACTTTACTACTATTCTTTTGTTCGTTGGGGGAACGCTCTCTTTCgggggggAGTTCTCCC  360
                ||||||||||||||||||||||||||||||||||||||||||||||||||||||||||||
Sbjct  1448723  ACTTTACTACTATTCTTTTGTTCGTTGGGGGAACGCTCTCTTTCGGGGGGGAGTTCTCCC  1448664

Query  361      AGTGGATGCAAACACAAACAAATAtttttttAAACTAATTCAGTCAACACAAGATTTCTT  420
                ||||||||||||||||||||||||||||||||||||||||||||||||||||||||||||
Sbjct  1448663  AGTGGATGCAAACACAAACAAATATTTTTTTAAACTAATTCAGTCAACACAAGATTTCTT  1448604

Query  421      TTAGTAGAAAACAACTTCAAAACTTTCAACAATGGATCTCTTGGTTCTCGCATCGATGAA  480
                ||||||||||||||||||||||||||||||||||||||||||||||||||||||||||||
Sbjct  1448603  TTAGTAGAAAACAACTTCAAAACTTTCAACAATGGATCTCTTGGTTCTCGCATCGATGAA  1448544

Query  481      GAACGCAGCGAAATGCGATACGTAATGTGAATTGCAGAATTCCGTGAATCATCGAATCTT  540
                ||||||||||||||||||||||||||||||||||||||||||||||||||||||||||||
Sbjct  1448543  GAACGCAGCGAAATGCGATACGTAATGTGAATTGCAGAATTCCGTGAATCATCGAATCTT  1448484

Query  541      TGAACGCACATTGCGCCCTCTGGTATTCCGGGGGGCATGCCTGTTTGAGCGTCATTTCCT  600
                ||||||||||||||||||||||||||||||||||||||||||||||||||||||||||||
Sbjct  1448483  TGAACGCACATTGCGCCCTCTGGTATTCCGGGGGGCATGCCTGTTTGAGCGTCATTTCCT  1448424

Query  601      TCTCAAACACATTGTGTTTGGTAGTGAGTGATACTCGTTTTTGAGTTAACTTGAAATTGT  660
                ||||||||||||||||||||||||||||||||||||||||||||||||||||||||||||
Sbjct  1448423  TCTCAAACACATTGTGTTTGGTAGTGAGTGATACTCGTTTTTGAGTTAACTTGAAATTGT  1448364

Query  661      AGGCCATATCAGTATGTGGGACACGAGCGCAAGCTTCTCTATTAATCTGCTGCTCGTTTG  720
                ||||||||||||||||||||||||||||||||||||||||||||||||||||||||||||
Sbjct  1448363  AGGCCATATCAGTATGTGGGACACGAGCGCAAGCTTCTCTATTAATCTGCTGCTCGTTTG  1448304

Query  721      CGCGAGCGGCGGGGGTTAATACTGTATTAGGTTTTACCAACTCGGTGTTGATCTAGGGAG  780
                ||||||||||||||||||||||||||||||||||||||||||||||||||||||||||||
Sbjct  1448303  CGCGAGCGGCGGGGGTTAATACTGTATTAGGTTTTACCAACTCGGTGTTGATCTAGGGAG  1448244

Query  781      GGATAAGTGAGTGTTTTGTGCGTGCTGGGCAGACAGACGTCTTTAAGTTTGACCTCAAAT  840
                ||||||||||||||||||||||||||||||||||||||||||||||||||||||||||||
Sbjct  1448243  GGATAAGTGAGTGTTTTGTGCGTGCTGGGCAGACAGACGTCTTTAAGTTTGACCTCAAAT  1448184

Query  841      CAGGTAGGGTTACCCGCTGAACTTAA  866
                ||||||||||||||||||||||||||
Sbjct  1448183  CAGGTAGGGTTACCCGCTGAACTTAA  1448158


>JAHUZD010000048.1 Candida oxycetoniae strain CBS 10844 scaffold94, whole genome 
shotgun sequence
Length=7046

 Score = 1580 bits (855),  Expect = 0.0
 Identities = 864/868 (99%), Gaps = 2/868 (0%)
 Strand=Plus/Minus

Query  1     CAAGGTTTCCGTAGGTGAACCTGCGGAAGGATCATTAAAGAAATTTAATTGATTTGTCTG  60
             ||||||||||||||||||||||||||||||||||||||||||||||||||||||||||||
Sbjct  6978  CAAGGTTTCCGTAGGTGAACCTGCGGAAGGATCATTAAAGAAATTTAATTGATTTGTCTG  6919

Query  61    AGCTCGGAGAGAGACATCTCTGGGGAGGACCAGTGTAGACACTCAGGAGGCTCCTAAAAT  120
             ||||||||||||||||||||||||||||||||||||||||||||||||||||||||||||
Sbjct  6918  AGCTCGGAGAGAGACATCTCTGGGGAGGACCAGTGTAGACACTCAGGAGGCTCCTAAAAT  6859

Query  121   ATTTTCTCTGCTGTGAATGCTATTTCTCCTGCCTGCGCTTAAGTGCGCGGTTGGTGGGTG  180
             ||||||||||||||||||||||||||||||||||||||||||||||||||||||||||||
Sbjct  6858  ATTTTCTCTGCTGTGAATGCTATTTCTCCTGCCTGCGCTTAAGTGCGCGGTTGGTGGGTG  6799

Query  181   TTCTGCAGTGGGGGGAGGGAGCCGACAAAGACCTGGGAGTGTGCGTGGATCTCTCTATTC  240
             ||||||||||||||||||||||||||||||||||||||||||||||||||||||||||||
Sbjct  6798  TTCTGCAGTGGGGGGAGGGAGCCGACAAAGACCTGGGAGTGTGCGTGGATCTCTCTATTC  6739

Query  241   CAAAGGAGGTGTTTTATCACACGACTCGACACTTTCTAATTACTACACACAGTGGAGTTT  300
             ||||||||||||||||||||||||||||||||||||||||||||||||||||||||||||
Sbjct  6738  CAAAGGAGGTGTTTTATCACACGACTCGACACTTTCTAATTACTACACACAGTGGAGTTT  6679

Query  301   ACTTTACTACTATTCTTTTGTTCGTTGGGGGAACGCTCTCTTTCgggggggAGTTCTCCC  360
             ||||||||||||||||||||||||||||||||||||||||||||||| ||||||||||||
Sbjct  6678  ACTTTACTACTATTCTTTTGTTCGTTGGGGGAACGCTCTCTTTCGGGAGGGAGTTCTCCC  6619

Query  361   AGTGGATGCAAACACAAACAAATAtttttttAAACTAATTCAGTCAACACAAGATTTCTT  420
             ||||||||||||||||||||||||||||||||||||||||||||||||||||||||||||
Sbjct  6618  AGTGGATGCAAACACAAACAAATATTTTTTTAAACTAATTCAGTCAACACAAGATTTCTT  6559

Query  421   TTAGTAGAAAACAACTTCAAAACTTTCAACAATGGATCTCTTGGTTCTCGCATCGATGAA  480
             ||||||||||||||||||||||||||||||||||||||||||||||||||||||||||||
Sbjct  6558  TTAGTAGAAAACAACTTCAAAACTTTCAACAATGGATCTCTTGGTTCTCGCATCGATGAA  6499

Query  481   GAACGCAGCGAAATGCGATACGTAATGTGAATTGCAGAATTCCGTGAATCATCGAATCTT  540
             ||||||||||||||||||||||||||||||||||||||||||||||||||||||||||||
Sbjct  6498  GAACGCAGCGAAATGCGATACGTAATGTGAATTGCAGAATTCCGTGAATCATCGAATCTT  6439

Query  541   TGAACGCACATTGCGCCCTCTGGTATTCCGGGGGGCATGCCTGTTTGAGCGTCATTTCCT  600
             ||||||||||||||||||||||||||||||||||||||||||||||||||||||||||||
Sbjct  6438  TGAACGCACATTGCGCCCTCTGGTATTCCGGGGGGCATGCCTGTTTGAGCGTCATTTCCT  6379

Query  601   TCTCAAACACATTGTGTTTGGTAGTGAGTGATACTC--GTTTTTGAGTTAACTTGAAATT  658
             |||||||||| |||||||||||||||||||||||||  ||||||||||||||||||||||
Sbjct  6378  TCTCAAACACGTTGTGTTTGGTAGTGAGTGATACTCTCGTTTTTGAGTTAACTTGAAATT  6319

Query  659   GTAGGCCATATCAGTATGTGGGACACGAGCGCAAGCTTCTCTATTAATCTGCTGCTCGTT  718
             ||||||||||||||||||||||||||||||||||||||||||||||||||||||||||||
Sbjct  6318  GTAGGCCATATCAGTATGTGGGACACGAGCGCAAGCTTCTCTATTAATCTGCTGCTCGTT  6259

Query  719   TGCGCGAGCGGCGGGGGTTAATACTGTATTAGGTTTTACCAACTCGGTGTTGATCTAGGG  778
             ||||||||||||||||||||||||||||||||||||||||||||||||||||||||||||
Sbjct  6258  TGCGCGAGCGGCGGGGGTTAATACTGTATTAGGTTTTACCAACTCGGTGTTGATCTAGGG  6199

Query  779   AGGGATAAGTGAGTGTTTTGTGCGTGCTGGGCAGACAGACGTCTTTAAGTTTGACCTCAA  838
             ||||||||||||||||||||||||||||||||||||||||||||||||||||||||||||
Sbjct  6198  AGGGATAAGTGAGTGTTTTGTGCGTGCTGGGCAGACAGACGTCTTTAAGTTTGACCTCAA  6139

Query  839   ATCAGGTAGGGTTACCCGCTGAACTTAA  866
             ||||||||||||||||||||||||||||
Sbjct  6138  ATCAGGTAGGGTTACCCGCTGAACTTAA  6111


>JANLBP010000028.1 Alternaria dauci isolate CALB1 scaffold28, whole genome shotgun 
sequence
Length=10988

 Score = 1580 bits (855),  Expect = 0.0
 Identities = 863/866 (99%), Gaps = 3/866 (0%)
 Strand=Plus/Minus

Query  1     CAAGGTTTCCGTAGGTGAACCTGCGGAAGGATCATTAAAGAAATTTAATTGATTTGTCTG  60
             ||||||||||||||||||||||||||||||||||||||||||||||||||||||||||||
Sbjct  4216  CAAGGTTTCCGTAGGTGAACCTGCGGAAGGATCATTAAAGAAATTTAATTGATTTGTCTG  4157

Query  61    AGCTCGGAGAGAGACATCTCTGGGGAGGACCAGTGTAGACACTCAGGAGGCTCCTAAAAT  120
             ||||||||||||||||||||||||||||||||||||||||||||||||||||||||||||
Sbjct  4156  AGCTCGGAGAGAGACATCTCTGGGGAGGACCAGTGTAGACACTCAGGAGGCTCCTAAAAT  4097

Query  121   ATTTTCTCTGCTGTGAATGCTATTTCTCCTGCCTGCGCTTAAGTGCGCGGTTGGTGGGTG  180
             ||||||||||||||||||||||||||||||||||||||||||||||||||||||||||||
Sbjct  4096  ATTTTCTCTGCTGTGAATGCTATTTCTCCTGCCTGCGCTTAAGTGCGCGGTTGGTGGGTG  4037

Query  181   TTCTGCAGTGGGGGGAGGGAGCCGACAAAGACCTGGGAGTGTGCGTGGATCTCTCTATTC  240
             |||||||||||||| |||||||||||||||||||||||||||||||||||||||||||||
Sbjct  4036  TTCTGCAGTGGGGG-AGGGAGCCGACAAAGACCTGGGAGTGTGCGTGGATCTCTCTATTC  3978

Query  241   CAAAGGAGGTGTTTTATCACACGACTCGACACTTTCTAATTACTACACACAGTGGAGTTT  300
             ||||||||||||||||||||||||||||||||||||||||||||||||||||||||||||
Sbjct  3977  CAAAGGAGGTGTTTTATCACACGACTCGACACTTTCTAATTACTACACACAGTGGAGTTT  3918

Query  301   ACTTTACTACTATTCTTTTGTTCGTTGGGGGAACGCTCTCTTTCgggggggAGTTCTCCC  360
             |||||||||||||||||||||||||||||||||||||||||||||||||| |||||||||
Sbjct  3917  ACTTTACTACTATTCTTTTGTTCGTTGGGGGAACGCTCTCTTTCGGGGGG-AGTTCTCCC  3859

Query  361   AGTGGATGCAAACACAAACAAATAtttttttAAACTAATTCAGTCAACACAAGATTTCTT  420
             ||||||||||||||||||||||||||||||||||||||||||||||||||||||||||||
Sbjct  3858  AGTGGATGCAAACACAAACAAATATTTTTTTAAACTAATTCAGTCAACACAAGATTTCTT  3799

Query  421   TTAGTAGAAAACAACTTCAAAACTTTCAACAATGGATCTCTTGGTTCTCGCATCGATGAA  480
             ||||||||||||||||||||||||||||||||||||||||||||||||||||||||||||
Sbjct  3798  TTAGTAGAAAACAACTTCAAAACTTTCAACAATGGATCTCTTGGTTCTCGCATCGATGAA  3739

Query  481   GAACGCAGCGAAATGCGATACGTAATGTGAATTGCAGAATTCCGTGAATCATCGAATCTT  540
             ||||||||||||||||||||||||||||||||||||||||||||||||||||||||||||
Sbjct  3738  GAACGCAGCGAAATGCGATACGTAATGTGAATTGCAGAATTCCGTGAATCATCGAATCTT  3679

Query  541   TGAACGCACATTGCGCCCTCTGGTATTCCGGGGGGCATGCCTGTTTGAGCGTCATTTCCT  600
             |||||||||||||||||||||||||||||||||| |||||||||||||||||||||||||
Sbjct  3678  TGAACGCACATTGCGCCCTCTGGTATTCCGGGGG-CATGCCTGTTTGAGCGTCATTTCCT  3620

Query  601   TCTCAAACACATTGTGTTTGGTAGTGAGTGATACTCGTTTTTGAGTTAACTTGAAATTGT  660
             ||||||||||||||||||||||||||||||||||||||||||||||||||||||||||||
Sbjct  3619  TCTCAAACACATTGTGTTTGGTAGTGAGTGATACTCGTTTTTGAGTTAACTTGAAATTGT  3560

Query  661   AGGCCATATCAGTATGTGGGACACGAGCGCAAGCTTCTCTATTAATCTGCTGCTCGTTTG  720
             ||||||||||||||||||||||||||||||||||||||||||||||||||||||||||||
Sbjct  3559  AGGCCATATCAGTATGTGGGACACGAGCGCAAGCTTCTCTATTAATCTGCTGCTCGTTTG  3500

Query  721   CGCGAGCGGCGGGGGTTAATACTGTATTAGGTTTTACCAACTCGGTGTTGATCTAGGGAG  780
             ||||||||||||||||||||||||||||||||||||||||||||||||||||||||||||
Sbjct  3499  CGCGAGCGGCGGGGGTTAATACTGTATTAGGTTTTACCAACTCGGTGTTGATCTAGGGAG  3440

Query  781   GGATAAGTGAGTGTTTTGTGCGTGCTGGGCAGACAGACGTCTTTAAGTTTGACCTCAAAT  840
             ||||||||||||||||||||||||||||||||||||||||||||||||||||||||||||
Sbjct  3439  GGATAAGTGAGTGTTTTGTGCGTGCTGGGCAGACAGACGTCTTTAAGTTTGACCTCAAAT  3380

Query  841   CAGGTAGGGTTACCCGCTGAACTTAA  866
             ||||||||||||||||||||||||||
Sbjct  3379  CAGGTAGGGTTACCCGCTGAACTTAA  3354


>NW_026055390.1 Candida oxycetoniae strain CBS 10844 chromosome Unknown scaffold94, 
whole genome shotgun sequence
Length=7046

 Score = 1580 bits (855),  Expect = 0.0
 Identities = 864/868 (99%), Gaps = 2/868 (0%)
 Strand=Plus/Minus

Query  1     CAAGGTTTCCGTAGGTGAACCTGCGGAAGGATCATTAAAGAAATTTAATTGATTTGTCTG  60
             ||||||||||||||||||||||||||||||||||||||||||||||||||||||||||||
Sbjct  6978  CAAGGTTTCCGTAGGTGAACCTGCGGAAGGATCATTAAAGAAATTTAATTGATTTGTCTG  6919

Query  61    AGCTCGGAGAGAGACATCTCTGGGGAGGACCAGTGTAGACACTCAGGAGGCTCCTAAAAT  120
             ||||||||||||||||||||||||||||||||||||||||||||||||||||||||||||
Sbjct  6918  AGCTCGGAGAGAGACATCTCTGGGGAGGACCAGTGTAGACACTCAGGAGGCTCCTAAAAT  6859

Query  121   ATTTTCTCTGCTGTGAATGCTATTTCTCCTGCCTGCGCTTAAGTGCGCGGTTGGTGGGTG  180
             ||||||||||||||||||||||||||||||||||||||||||||||||||||||||||||
Sbjct  6858  ATTTTCTCTGCTGTGAATGCTATTTCTCCTGCCTGCGCTTAAGTGCGCGGTTGGTGGGTG  6799

Query  181   TTCTGCAGTGGGGGGAGGGAGCCGACAAAGACCTGGGAGTGTGCGTGGATCTCTCTATTC  240
             ||||||||||||||||||||||||||||||||||||||||||||||||||||||||||||
Sbjct  6798  TTCTGCAGTGGGGGGAGGGAGCCGACAAAGACCTGGGAGTGTGCGTGGATCTCTCTATTC  6739

Query  241   CAAAGGAGGTGTTTTATCACACGACTCGACACTTTCTAATTACTACACACAGTGGAGTTT  300
             ||||||||||||||||||||||||||||||||||||||||||||||||||||||||||||
Sbjct  6738  CAAAGGAGGTGTTTTATCACACGACTCGACACTTTCTAATTACTACACACAGTGGAGTTT  6679

Query  301   ACTTTACTACTATTCTTTTGTTCGTTGGGGGAACGCTCTCTTTCgggggggAGTTCTCCC  360
             ||||||||||||||||||||||||||||||||||||||||||||||| ||||||||||||
Sbjct  6678  ACTTTACTACTATTCTTTTGTTCGTTGGGGGAACGCTCTCTTTCGGGAGGGAGTTCTCCC  6619

Query  361   AGTGGATGCAAACACAAACAAATAtttttttAAACTAATTCAGTCAACACAAGATTTCTT  420
             ||||||||||||||||||||||||||||||||||||||||||||||||||||||||||||
Sbjct  6618  AGTGGATGCAAACACAAACAAATATTTTTTTAAACTAATTCAGTCAACACAAGATTTCTT  6559

Query  421   TTAGTAGAAAACAACTTCAAAACTTTCAACAATGGATCTCTTGGTTCTCGCATCGATGAA  480
             ||||||||||||||||||||||||||||||||||||||||||||||||||||||||||||
Sbjct  6558  TTAGTAGAAAACAACTTCAAAACTTTCAACAATGGATCTCTTGGTTCTCGCATCGATGAA  6499

Query  481   GAACGCAGCGAAATGCGATACGTAATGTGAATTGCAGAATTCCGTGAATCATCGAATCTT  540
             ||||||||||||||||||||||||||||||||||||||||||||||||||||||||||||
Sbjct  6498  GAACGCAGCGAAATGCGATACGTAATGTGAATTGCAGAATTCCGTGAATCATCGAATCTT  6439

Query  541   TGAACGCACATTGCGCCCTCTGGTATTCCGGGGGGCATGCCTGTTTGAGCGTCATTTCCT  600
             ||||||||||||||||||||||||||||||||||||||||||||||||||||||||||||
Sbjct  6438  TGAACGCACATTGCGCCCTCTGGTATTCCGGGGGGCATGCCTGTTTGAGCGTCATTTCCT  6379

Query  601   TCTCAAACACATTGTGTTTGGTAGTGAGTGATACTC--GTTTTTGAGTTAACTTGAAATT  658
             |||||||||| |||||||||||||||||||||||||  ||||||||||||||||||||||
Sbjct  6378  TCTCAAACACGTTGTGTTTGGTAGTGAGTGATACTCTCGTTTTTGAGTTAACTTGAAATT  6319

Query  659   GTAGGCCATATCAGTATGTGGGACACGAGCGCAAGCTTCTCTATTAATCTGCTGCTCGTT  718
             ||||||||||||||||||||||||||||||||||||||||||||||||||||||||||||
Sbjct  6318  GTAGGCCATATCAGTATGTGGGACACGAGCGCAAGCTTCTCTATTAATCTGCTGCTCGTT  6259

Query  719   TGCGCGAGCGGCGGGGGTTAATACTGTATTAGGTTTTACCAACTCGGTGTTGATCTAGGG  778
             ||||||||||||||||||||||||||||||||||||||||||||||||||||||||||||
Sbjct  6258  TGCGCGAGCGGCGGGGGTTAATACTGTATTAGGTTTTACCAACTCGGTGTTGATCTAGGG  6199

Query  779   AGGGATAAGTGAGTGTTTTGTGCGTGCTGGGCAGACAGACGTCTTTAAGTTTGACCTCAA  838
             ||||||||||||||||||||||||||||||||||||||||||||||||||||||||||||
Sbjct  6198  AGGGATAAGTGAGTGTTTTGTGCGTGCTGGGCAGACAGACGTCTTTAAGTTTGACCTCAA  6139

Query  839   ATCAGGTAGGGTTACCCGCTGAACTTAA  866
             ||||||||||||||||||||||||||||
Sbjct  6138  ATCAGGTAGGGTTACCCGCTGAACTTAA  6111


>PPMS02000047.1 [Candida] blattae strain NRRL Y-27698 NODE_51_length_1294_cov_3.12532_ID_5029, 
whole genome shotgun sequence
Length=1294

 Score = 422 bits (228),  Expect = 1e-113
 Identities = 291/321 (91%), Gaps = 5/321 (2%)
 Strand=Plus/Plus

Query  355   TCTCCCAGTGGATGCAAACACAAACAAATAttttt-t-tAAACTAATTCAGTCAACACAA  412
             |||||| |  || |||||||||||||| ||||||| | |  || || |  ||||  ||  
Sbjct  702   TCTCCCGGGAGAAGCAAACACAAACAATTATTTTTATATTTACAAACTTTGTCAGAACTT  761

Query  413   GATTTCTTTTAGTAGAAAACAACTTCAAAACTTTCAACAATGGATCTCTTGGTTCTCGCA  472
              |||||| |||  |||||| ||||||||||||||||||||||||||||||||||||||||
Sbjct  762   AATTTCTCTTACGAGAAAATAACTTCAAAACTTTCAACAATGGATCTCTTGGTTCTCGCA  821

Query  473   TCGATGAAGAACGCAGCGAAATGCGATACGTAATGTGAATTGCAGAATTCCGTGAATCAT  532
             ||||||||||||||||||||||||||||||||||||||||||||||||||||||||||||
Sbjct  822   TCGATGAAGAACGCAGCGAAATGCGATACGTAATGTGAATTGCAGAATTCCGTGAATCAT  881

Query  533   CGAATCTTTGAACGCACATTGCGCCCTCTGGTATTCCGGGGGGCATGCCTGTTTGAGCGT  592
             ||||||||||||||||||||||||||||||||||||| ||||||||||||||||||||||
Sbjct  882   CGAATCTTTGAACGCACATTGCGCCCTCTGGTATTCCAGGGGGCATGCCTGTTTGAGCGT  941

Query  593   CATTTCCTTCTCAAACACATTGTGTTTGGTAGTGAGTGATACTCGTTTTTGAGTTAACTT  652
             ||||||||||||||||||  |||||||||||||||||||||||| || |||||||| |||
Sbjct  942   CATTTCCTTCTCAAACACC-TGTGTTTGGTAGTGAGTGATACTC-TTATTGAGTTAGCTT  999

Query  653   GAAATTGTAGGCCATATCAGT  673
             |||||||| |||||||| |||
Sbjct  1000  GAAATTGTTGGCCATAT-AGT  1019


 Score = 82.4 bits (44),  Expect = 2e-11
 Identities = 54/59 (92%), Gaps = 0/59 (0%)
 Strand=Plus/Plus

Query  808   GGCAGACAGACGTCTTTAAGTTTGACCTCAAATCAGGTAGGGTTACCCGCTGAACTTAA  866
             |||| |||||   |||||||||||||||||||||||||||| |||||||||||||||||
Sbjct  1180  GGCAAACAGAAACCTTTAAGTTTGACCTCAAATCAGGTAGGATTACCCGCTGAACTTAA  1238


 Score = 80.5 bits (43),  Expect = 8e-11
 Identities = 43/43 (100%), Gaps = 0/43 (0%)
 Strand=Plus/Plus

Query  1    CAAGGTTTCCGTAGGTGAACCTGCGGAAGGATCATTAAAGAAA  43
            |||||||||||||||||||||||||||||||||||||||||||
Sbjct  447  CAAGGTTTCCGTAGGTGAACCTGCGGAAGGATCATTAAAGAAA  489


>JAEVGP010000015.1 [Candida] nivariensis strain CBS 9983 tig24, whole genome shotgun 
sequence
Length=44616

 Score = 381 bits (206),  Expect = 2e-101
 Identities = 273/304 (90%), Gaps = 9/304 (3%)
 Strand=Plus/Plus

Query  365    GATGCAAACACAAACAAATAtttttttAAACTAATTCAGTCAACACAAGATT-TCTTTTA  423
              || |||||||||||||| ||||||  ||  ||| ||  ||||| || | ||| ||| || 
Sbjct  37263  GAAGCAAACACAAACAATTATTTT-ATATTCTACTT-TGTCAAAACCAAATTCTCTGTT-  37319

Query  424    GTAGAAAACAACTTCAAAACTTTCAACAATGGATCTCTTGGTTCTCGCATCGATGAAGAA  483
              | || ||| |||||||||||||||||||||||||||||||||||||||||||||||||||
Sbjct  37320  G-AG-AAATAACTTCAAAACTTTCAACAATGGATCTCTTGGTTCTCGCATCGATGAAGAA  37377

Query  484    CGCAGCGAAATGCGATACGTAATGTGAATTGCAGAATTCCGTGAATCATCGAATCTTTGA  543
              ||||||||||||||||||||||||||||||||||||||||||||||||||||||||||||
Sbjct  37378  CGCAGCGAAATGCGATACGTAATGTGAATTGCAGAATTCCGTGAATCATCGAATCTTTGA  37437

Query  544    ACGCACATTGCGCCCTCTGGTATTCCGGGGGGCATGCCTGTTTGAGCGTCATTTCCTTCT  603
              ||||||||||||||||||||||||||||||||||||||||||||||||||||||||||||
Sbjct  37438  ACGCACATTGCGCCCTCTGGTATTCCGGGGGGCATGCCTGTTTGAGCGTCATTTCCTTCT  37497

Query  604    CAAACACATTGTGTTTGGTAGTGAGTGATACTCGTTTTTGAGTTAACTTGAAATTGTAGG  663
              |||||   |   ||||||| ||||||||||||| |  | |||||| ||||||||||| ||
Sbjct  37498  CAAACGTCTC--GTTTGGTGGTGAGTGATACTC-TGCTGGAGTTAGCTTGAAATTGTTGG  37554

Query  664    CCAT  667
              ||||
Sbjct  37555  CCAT  37558


 Score = 375 bits (203),  Expect = 9e-100
 Identities = 272/304 (89%), Gaps = 10/304 (3%)
 Strand=Plus/Plus

Query  365    GATGCAAACACAAACAAATAtttttttAAACTAATTCAGTCAACACAAGATT-TCTTTTA  423
              || |||||||||||||| ||||||  ||  ||| ||  ||||| || | ||| ||| || 
Sbjct  16722  GAAGCAAACACAAACAATTATTTT-ATATTCTACTT-TGTCAAAACCAAATTCTCTGTT-  16778

Query  424    GTAGAAAACAACTTCAAAACTTTCAACAATGGATCTCTTGGTTCTCGCATCGATGAAGAA  483
              | || ||| |||||||||||||||||||||||||||||||||||||||||||||||||||
Sbjct  16779  G-AG-AAATAACTTCAAAACTTTCAACAATGGATCTCTTGGTTCTCGCATCGATGAAGAA  16836

Query  484    CGCAGCGAAATGCGATACGTAATGTGAATTGCAGAATTCCGTGAATCATCGAATCTTTGA  543
              ||||||||||||||||||||||||||||||||||||||||||||||||||||||||||||
Sbjct  16837  CGCAGCGAAATGCGATACGTAATGTGAATTGCAGAATTCCGTGAATCATCGAATCTTTGA  16896

Query  544    ACGCACATTGCGCCCTCTGGTATTCCGGGGGGCATGCCTGTTTGAGCGTCATTTCCTTCT  603
              |||||||||||||||||||||||||| |||||||||||||||||||||||||||||||||
Sbjct  16897  ACGCACATTGCGCCCTCTGGTATTCC-GGGGGCATGCCTGTTTGAGCGTCATTTCCTTCT  16955

Query  604    CAAACACATTGTGTTTGGTAGTGAGTGATACTCGTTTTTGAGTTAACTTGAAATTGTAGG  663
              |||||   |   ||||||| ||||||||||||| |  | |||||| ||||||||||| ||
Sbjct  16956  CAAACGTCTC--GTTTGGTGGTGAGTGATACTC-TGCTGGAGTTAGCTTGAAATTGTTGG  17012

Query  664    CCAT  667
              ||||
Sbjct  17013  CCAT  17016


 Score = 375 bits (203),  Expect = 9e-100
 Identities = 272/304 (89%), Gaps = 10/304 (3%)
 Strand=Plus/Plus

Query  365    GATGCAAACACAAACAAATAtttttttAAACTAATTCAGTCAACACAAGATT-TCTTTTA  423
              || |||||||||||||| ||||||  ||  ||| ||  ||||| || | ||| ||| || 
Sbjct  26993  GAAGCAAACACAAACAATTATTTT-ATATTCTACTT-TGTCAAAACCAAATTCTCTGTT-  27049

Query  424    GTAGAAAACAACTTCAAAACTTTCAACAATGGATCTCTTGGTTCTCGCATCGATGAAGAA  483
              | || ||| |||||||||||||||||||||||||||||||||||||||||||||||||||
Sbjct  27050  G-AG-AAATAACTTCAAAACTTTCAACAATGGATCTCTTGGTTCTCGCATCGATGAAGAA  27107

Query  484    CGCAGCGAAATGCGATACGTAATGTGAATTGCAGAATTCCGTGAATCATCGAATCTTTGA  543
              ||||||||||||||||||||||||||||||||||||||||||||||||||||||||||||
Sbjct  27108  CGCAGCGAAATGCGATACGTAATGTGAATTGCAGAATTCCGTGAATCATCGAATCTTTGA  27167

Query  544    ACGCACATTGCGCCCTCTGGTATTCCGGGGGGCATGCCTGTTTGAGCGTCATTTCCTTCT  603
              |||||||||||||||||||||||||| |||||||||||||||||||||||||||||||||
Sbjct  27168  ACGCACATTGCGCCCTCTGGTATTCC-GGGGGCATGCCTGTTTGAGCGTCATTTCCTTCT  27226

Query  604    CAAACACATTGTGTTTGGTAGTGAGTGATACTCGTTTTTGAGTTAACTTGAAATTGTAGG  663
              |||||   |   ||||||| ||||||||||||| |  | |||||| ||||||||||| ||
Sbjct  27227  CAAACGTCTC--GTTTGGTGGTGAGTGATACTC-TGCTGGAGTTAGCTTGAAATTGTTGG  27283

Query  664    CCAT  667
              ||||
Sbjct  27284  CCAT  27287


 Score = 80.5 bits (43),  Expect = 8e-11
 Identities = 43/43 (100%), Gaps = 0/43 (0%)
 Strand=Plus/Plus

Query  1      CAAGGTTTCCGTAGGTGAACCTGCGGAAGGATCATTAAAGAAA  43
              |||||||||||||||||||||||||||||||||||||||||||
Sbjct  16477  CAAGGTTTCCGTAGGTGAACCTGCGGAAGGATCATTAAAGAAA  16519


 Score = 80.5 bits (43),  Expect = 8e-11
 Identities = 45/46 (98%), Gaps = 0/46 (0%)
 Strand=Plus/Plus

Query  821    CTTTAAGTTTGACCTCAAATCAGGTAGGGTTACCCGCTGAACTTAA  866
              |||||||||||||||||||||||||||| |||||||||||||||||
Sbjct  17172  CTTTAAGTTTGACCTCAAATCAGGTAGGATTACCCGCTGAACTTAA  17217


 Score = 80.5 bits (43),  Expect = 8e-11
 Identities = 43/43 (100%), Gaps = 0/43 (0%)
 Strand=Plus/Plus

Query  1      CAAGGTTTCCGTAGGTGAACCTGCGGAAGGATCATTAAAGAAA  43
              |||||||||||||||||||||||||||||||||||||||||||
Sbjct  26748  CAAGGTTTCCGTAGGTGAACCTGCGGAAGGATCATTAAAGAAA  26790


 Score = 80.5 bits (43),  Expect = 8e-11
 Identities = 45/46 (98%), Gaps = 0/46 (0%)
 Strand=Plus/Plus

Query  821    CTTTAAGTTTGACCTCAAATCAGGTAGGGTTACCCGCTGAACTTAA  866
              |||||||||||||||||||||||||||| |||||||||||||||||
Sbjct  27443  CTTTAAGTTTGACCTCAAATCAGGTAGGATTACCCGCTGAACTTAA  27488


 Score = 80.5 bits (43),  Expect = 8e-11
 Identities = 43/43 (100%), Gaps = 0/43 (0%)
 Strand=Plus/Plus

Query  1      CAAGGTTTCCGTAGGTGAACCTGCGGAAGGATCATTAAAGAAA  43
              |||||||||||||||||||||||||||||||||||||||||||
Sbjct  37015  CAAGGTTTCCGTAGGTGAACCTGCGGAAGGATCATTAAAGAAA  37057


 Score = 80.5 bits (43),  Expect = 8e-11
 Identities = 45/46 (98%), Gaps = 0/46 (0%)
 Strand=Plus/Plus

Query  821    CTTTAAGTTTGACCTCAAATCAGGTAGGGTTACCCGCTGAACTTAA  866
              |||||||||||||||||||||||||||| |||||||||||||||||
Sbjct  37716  CTTTAAGTTTGACCTCAAATCAGGTAGGATTACCCGCTGAACTTAA  37761


>JAEVGP010000005.1 [Candida] nivariensis strain CBS 9983 tig05, whole genome shotgun 
sequence
Length=1010854

 Score = 381 bits (206),  Expect = 2e-101
 Identities = 271/301 (90%), Gaps = 9/301 (3%)
 Strand=Plus/Minus

Query  368      GCAAACACAAACAAATAtttttttAAACTAATTCAGTCAACACAAGATT-TCTTTTAGTA  426
                |||||||||||||| ||||||  ||  ||| ||  ||||| || | ||| ||| || | |
Sbjct  1006947  GCAAACACAAACAATTATTTT-ATATTCTACTT-TGTCAAAACCAAATTCTCTGTT-G-A  1006892

Query  427      GAAAACAACTTCAAAACTTTCAACAATGGATCTCTTGGTTCTCGCATCGATGAAGAACGC  486
                | ||| ||||||||||||||||||||||||||||||||||||||||||||||||||||||
Sbjct  1006891  G-AAATAACTTCAAAACTTTCAACAATGGATCTCTTGGTTCTCGCATCGATGAAGAACGC  1006833

Query  487      AGCGAAATGCGATACGTAATGTGAATTGCAGAATTCCGTGAATCATCGAATCTTTGAACG  546
                ||||||||||||||||||||||||||||||||||||||||||||||||||||||||||||
Sbjct  1006832  AGCGAAATGCGATACGTAATGTGAATTGCAGAATTCCGTGAATCATCGAATCTTTGAACG  1006773

Query  547      CACATTGCGCCCTCTGGTATTCCGGGGGGCATGCCTGTTTGAGCGTCATTTCCTTCTCAA  606
                ||||||||||||||||||||||||||||||||||||||||||||||||||||||||||||
Sbjct  1006772  CACATTGCGCCCTCTGGTATTCCGGGGGGCATGCCTGTTTGAGCGTCATTTCCTTCTCAA  1006713

Query  607      ACACATTGTGTTTGGTAGTGAGTGATACTCGTTTTTGAGTTAACTTGAAATTGTAGGCCA  666
                ||   |   ||||||| ||||||||||||| |  | |||||| ||||||||||| |||||
Sbjct  1006712  ACGTCTC--GTTTGGTGGTGAGTGATACTC-TGCTGGAGTTAGCTTGAAATTGTTGGCCA  1006656

Query  667      T  667
                |
Sbjct  1006655  T  1006655


 Score = 80.5 bits (43),  Expect = 8e-11
 Identities = 45/46 (98%), Gaps = 0/46 (0%)
 Strand=Plus/Minus

Query  821      CTTTAAGTTTGACCTCAAATCAGGTAGGGTTACCCGCTGAACTTAA  866
                |||||||||||||||||||||||||||| |||||||||||||||||
Sbjct  1006497  CTTTAAGTTTGACCTCAAATCAGGTAGGATTACCCGCTGAACTTAA  1006452


 Score = 80.5 bits (43),  Expect = 8e-11
 Identities = 43/43 (100%), Gaps = 0/43 (0%)
 Strand=Plus/Minus

Query  1        CAAGGTTTCCGTAGGTGAACCTGCGGAAGGATCATTAAAGAAA  43
                |||||||||||||||||||||||||||||||||||||||||||
Sbjct  1007197  CAAGGTTTCCGTAGGTGAACCTGCGGAAGGATCATTAAAGAAA  1007155


>PPOP02000110.1 Kazachstania bromeliacearum strain NRRL Y-48836 NODE_110_length_7384_cov_742.872_ID_219, 
whole genome shotgun sequence
Length=7384

 Score = 368 bits (199),  Expect = 2e-97
 Identities = 217/225 (96%), Gaps = 3/225 (1%)
 Strand=Plus/Plus

Query  436   TTCAAAACTTTCAACAATGGATCTCTTGGTTCTCGCATCGATGAAGAACGCAGCGAAATG  495
             ||||||||||||||||| ||||||||||||||||||||||||||||||||||||||||||
Sbjct  3953  TTCAAAACTTTCAACAACGGATCTCTTGGTTCTCGCATCGATGAAGAACGCAGCGAAATG  4012

Query  496   CGATACGTAATGTGAATTGCAGAATTCCGTGAATCATCGAATCTTTGAACGCACATTGCG  555
             ||||||||||||||||||||||||||||||||||||||||||||||||||||||||||||
Sbjct  4013  CGATACGTAATGTGAATTGCAGAATTCCGTGAATCATCGAATCTTTGAACGCACATTGCG  4072

Query  556   CCCTCTGGTATTCCGGGGGGCATGCCTGTTTGAGCGTCATTTCCTTCTCAAACACATTGT  615
             ||| ||||||||| ||||||||||||||||||||||||||||||||||||||||| ||||
Sbjct  4073  CCCCCTGGTATTCTGGGGGGCATGCCTGTTTGAGCGTCATTTCCTTCTCAAACAC-TTGT  4131

Query  616   GTTTGGTAGTGAGTGATACTCGTTTTTGAGTTAACTTGAAATTGT  660
             ||||||| ||||||||||||| ||  |||||||||||||||||||
Sbjct  4132  GTTTGGTTGTGAGTGATACTC-TTC-TGAGTTAACTTGAAATTGT  4174


 Score = 82.4 bits (44),  Expect = 2e-11
 Identities = 55/60 (92%), Gaps = 2/60 (3%)
 Strand=Plus/Plus

Query  808   GGCAGACAG-ACGTCTTTAAGTTTGACCTCAAATCAGGTAGGGTTACCCGCTGAACTTAA  866
             |||| |||| || |||||||||||||||||||||||||||||  ||||||||||||||||
Sbjct  4422  GGCAAACAGTAC-TCTTTAAGTTTGACCTCAAATCAGGTAGGAATACCCGCTGAACTTAA  4480


 Score = 80.5 bits (43),  Expect = 8e-11
 Identities = 47/49 (96%), Gaps = 0/49 (0%)
 Strand=Plus/Plus

Query  1     CAAGGTTTCCGTAGGTGAACCTGCGGAAGGATCATTAAAGAAATTTAAT  49
             ||||||||||||||||||||||||||||||||||||| |||||| ||||
Sbjct  3658  CAAGGTTTCCGTAGGTGAACCTGCGGAAGGATCATTATAGAAATATAAT  3706


>PPNA02000031.1 Torulaspora maleeae strain CBS 10694 NODE_31_length_7958_cov_3222.55_ID_2959, 
whole genome shotgun sequence
Length=7958

 Score = 364 bits (197),  Expect = 2e-96
 Identities = 329/389 (85%), Gaps = 24/389 (6%)
 Strand=Plus/Minus

Query  283   CTAC-ACACAGTGGAGTTTACTTTACTACTATTCTTTTGTTCGTTGGGG-GAACGCTCTC  340
             |||| |||| |||||||||  | ||| || | || ||| ||| |||||| |||| |  | 
Sbjct  3795  CTACAACACTGTGGAGTTT--TCTACAAC-AATC-TTTCTTCTTTGGGGAGAAC-C-GT-  3743

Query  341   TTTCgggggggAGTTCTCC-CAGTGGATG-CAAACACAAACAAATAtttttttAAACTAA  398
             |||| |   ||  || ||| ||| || || ||||||||||| ||| |||| |||   |||
Sbjct  3742  TTTC-GAATGG-CTT-TCCTCAGAGG-TGACAAACACAAAC-AATTTTTTATTATCATAA  3688

Query  399   TTCAGTC-AACACAAGATTTC-TTTTAGTAGAA-AACAA-CTTCAAAACTTTCAACAATG  454
               ||||| || || | ||||| |||||| | |  || ||  || |||||||||||||| |
Sbjct  3687  ACCAGTCAAAAACCA-ATTTCGTTTTAG-AAATTAAAAATATTTAAAACTTTCAACAACG  3630

Query  455   GATCTCTTGGTTCTCGCATCGATGAAGAACGCAGCGAAATGCGATACGTAATGTGAATTG  514
             ||||||||||||||||||||||||||||||||||||||||||||||||||||||||||||
Sbjct  3629  GATCTCTTGGTTCTCGCATCGATGAAGAACGCAGCGAAATGCGATACGTAATGTGAATTG  3570

Query  515   CAGAATTCCGTGAATCATCGAATCTTTGAACGCACATTGCGCCCTCTGGTATTCCGGGGG  574
             ||||||||||||||||||||||||||||||||||||||||||||  ||||||||| ||||
Sbjct  3569  CAGAATTCCGTGAATCATCGAATCTTTGAACGCACATTGCGCCCCTTGGTATTCCAGGGG  3510

Query  575   GCATGCCTGTTTGAGCGTCATTTCCTTCTCAAACACATTGTGTTTGGTAGTGAGTGATAC  634
             ||||||||||||||||||||||||||||||||||| ||  ||||||||||||||||||||
Sbjct  3509  GCATGCCTGTTTGAGCGTCATTTCCTTCTCAAACA-ATCATGTTTGGTAGTGAGTGATAC  3451

Query  635   TCGTTTTTGAGTTAACTTGAAATTG-TAG  662
             || || | | ||||||||||||||| |||
Sbjct  3450  TCTTTCTAGGGTTAACTTGAAATTGCTAG  3422


 Score = 76.8 bits (41),  Expect = 1e-09
 Identities = 45/47 (96%), Gaps = 0/47 (0%)
 Strand=Plus/Minus

Query  1     CAAGGTTTCCGTAGGTGAACCTGCGGAAGGATCATTAAAGAAATTTA  47
             ||||||||||||||||||||||||||||||||||||| |||||| ||
Sbjct  3984  CAAGGTTTCCGTAGGTGAACCTGCGGAAGGATCATTAGAGAAATCTA  3938


>DS480380.1 Vanderwaltozyma polyspora DSM 70294 KpolScaffold1036 genomic 
scaffold, whole genome shotgun sequence
Length=283362

 Score = 364 bits (197),  Expect = 2e-96
 Identities = 270/303 (89%), Gaps = 14/303 (5%)
 Strand=Plus/Minus

Query  369     CAAACACAAACAA-ATAtt-t-ttttAAACTAATTCAGTCAACACAAGATTTCTTTTAGT  425
               |||||||||||||  | || | |||||||| || | |||||| || | |||||  ||| |
Sbjct  276935  CAAACACAAACAATTTTTTATGTTTTAAAC-AACT-AGTCAA-ACCA-ATTTC-GTTA-T  276882

Query  426     AGAAA-AC-AA-CTTCAAAACTTTCAACAATGGATCTCTTGGTTCTCGCATCGATGAAGA  482
                |||| || ||  || |||||||||||||| |||||||||||||||||||||||||||||
Sbjct  276881  -GAAATACAAATATTAAAAACTTTCAACAACGGATCTCTTGGTTCTCGCATCGATGAAGA  276823

Query  483     ACGCAGCGAAATGCGATACGTAATGTGAATTGCAGAATTCCGTGAATCATCGAATCTTTG  542
               ||||||||||||||||||||||||||||||||||||||||||||||||||||||||||||
Sbjct  276822  ACGCAGCGAAATGCGATACGTAATGTGAATTGCAGAATTCCGTGAATCATCGAATCTTTG  276763

Query  543     AACGCACATTGCGCCCTCTGGTATTCCGGGGGGCATGCCTGTTTGAGCGTCATTTCCTTC  602
               ||||||||||||||||  ||||||||||||||||||||||||||||||||||||||||||
Sbjct  276762  AACGCACATTGCGCCCCTTGGTATTCCGGGGGGCATGCCTGTTTGAGCGTCATTTCCTTC  276703

Query  603     TCAAACACATTGTGTTTGGTAGTGAGTGATACTCGTTTTTGAGTTAACTTGAAATTGTAG  662
               |||||||  | ||||||||| |||||||||||||  || || ||||||||||||||| | 
Sbjct  276702  TCAAACA-TTCGTGTTTGGTTGTGAGTGATACTCTCTTCTGGGTTAACTTGAAATTGCAA  276644

Query  663     GCC  665
               |||
Sbjct  276643  GCC  276641


 Score = 76.8 bits (41),  Expect = 1e-09
 Identities = 45/47 (96%), Gaps = 0/47 (0%)
 Strand=Plus/Minus

Query  1       CAAGGTTTCCGTAGGTGAACCTGCGGAAGGATCATTAAAGAAATTTA  47
               ||||||||||||||||||||||||||||||||||||| |||||| ||
Sbjct  277183  CAAGGTTTCCGTAGGTGAACCTGCGGAAGGATCATTAGAGAAATCTA  277137


>DS480545.1 Vanderwaltozyma polyspora DSM 70294 KpolScaffold544 genomic scaffold, 
whole genome shotgun sequence
Length=17071

 Score = 364 bits (197),  Expect = 2e-96
 Identities = 274/309 (89%), Gaps = 14/309 (5%)
 Strand=Plus/Plus

Query  357    TCCCAGTGGATGCAAACACAAACAA-ATAtt-t-ttttAAACTAATTCAGTCAACACAAG  413
              |||||| ||   |||||||||||||  | || | |||||||| || | |||||| || | 
Sbjct  15802  TCCCAGAGGTAACAAACACAAACAATTTTTTATGTTTTAAAC-AACT-AGTCAA-ACCA-  15857

Query  414    ATTTCTTTTAGTAGAAA-AC-AA-CTTCAAAACTTTCAACAATGGATCTCTTGGTTCTCG  470
              |||||  ||| | |||| || ||  || |||||||||||||| |||||||||||||||||
Sbjct  15858  ATTTC-GTTA-T-GAAATACAAATATTAAAAACTTTCAACAACGGATCTCTTGGTTCTCG  15914

Query  471    CATCGATGAAGAACGCAGCGAAATGCGATACGTAATGTGAATTGCAGAATTCCGTGAATC  530
              ||||||||||||||||||||||||||||||||||||||||||||||||||||||||||||
Sbjct  15915  CATCGATGAAGAACGCAGCGAAATGCGATACGTAATGTGAATTGCAGAATTCCGTGAATC  15974

Query  531    ATCGAATCTTTGAACGCACATTGCGCCCTCTGGTATTCCGGGGGGCATGCCTGTTTGAGC  590
              ||||||||||||||||||||||||||||  ||||||||||||||||||||||||||||||
Sbjct  15975  ATCGAATCTTTGAACGCACATTGCGCCCCTTGGTATTCCGGGGGGCATGCCTGTTTGAGC  16034

Query  591    GTCATTTCCTTCTCAAACACATTGTGTTTGGTAGTGAGTGATACTCGTTTTTGAGTTAAC  650
              |||||||||||||||||||  | ||||||||| |||||||||||||  || || ||||||
Sbjct  16035  GTCATTTCCTTCTCAAACA-TTCGTGTTTGGTTGTGAGTGATACTCTCTTCTGGGTTAAC  16093

Query  651    TTGAAATTG  659
              |||||||||
Sbjct  16094  TTGAAATTG  16102


 Score = 76.8 bits (41),  Expect = 1e-09
 Identities = 43/44 (98%), Gaps = 0/44 (0%)
 Strand=Plus/Plus

Query  1      CAAGGTTTCCGTAGGTGAACCTGCGGAAGGATCATTAAAGAAAT  44
              ||||||||||||||||||||||||||||||||||||| ||||||
Sbjct  15566  CAAGGTTTCCGTAGGTGAACCTGCGGAAGGATCATTAGAGAAAT  15609


>DS480601.1 Vanderwaltozyma polyspora DSM 70294 KpolScaffold531 genomic scaffold, 
whole genome shotgun sequence
Length=6654

 Score = 364 bits (197),  Expect = 2e-96
 Identities = 270/303 (89%), Gaps = 14/303 (5%)
 Strand=Plus/Minus

Query  369   CAAACACAAACAA-ATAtt-t-ttttAAACTAATTCAGTCAACACAAGATTTCTTTTAGT  425
             |||||||||||||  | || | |||||||| || | |||||| || | |||||  ||| |
Sbjct  4845  CAAACACAAACAATTTTTTATGTTTTAAAC-AACT-AGTCAA-ACCA-ATTTC-GTTA-T  4792

Query  426   AGAAA-AC-AA-CTTCAAAACTTTCAACAATGGATCTCTTGGTTCTCGCATCGATGAAGA  482
              |||| || ||  || |||||||||||||| |||||||||||||||||||||||||||||
Sbjct  4791  -GAAATACAAATATTAAAAACTTTCAACAACGGATCTCTTGGTTCTCGCATCGATGAAGA  4733

Query  483   ACGCAGCGAAATGCGATACGTAATGTGAATTGCAGAATTCCGTGAATCATCGAATCTTTG  542
             ||||||||||||||||||||||||||||||||||||||||||||||||||||||||||||
Sbjct  4732  ACGCAGCGAAATGCGATACGTAATGTGAATTGCAGAATTCCGTGAATCATCGAATCTTTG  4673

Query  543   AACGCACATTGCGCCCTCTGGTATTCCGGGGGGCATGCCTGTTTGAGCGTCATTTCCTTC  602
             ||||||||||||||||  ||||||||||||||||||||||||||||||||||||||||||
Sbjct  4672  AACGCACATTGCGCCCCTTGGTATTCCGGGGGGCATGCCTGTTTGAGCGTCATTTCCTTC  4613

Query  603   TCAAACACATTGTGTTTGGTAGTGAGTGATACTCGTTTTTGAGTTAACTTGAAATTGTAG  662
             |||||||  | ||||||||| |||||||||||||  || || ||||||||||||||| | 
Sbjct  4612  TCAAACA-TTCGTGTTTGGTTGTGAGTGATACTCTCTTCTGGGTTAACTTGAAATTGCAA  4554

Query  663   GCC  665
             |||
Sbjct  4553  GCC  4551


 Score = 76.8 bits (41),  Expect = 1e-09
 Identities = 45/47 (96%), Gaps = 0/47 (0%)
 Strand=Plus/Minus

Query  1     CAAGGTTTCCGTAGGTGAACCTGCGGAAGGATCATTAAAGAAATTTA  47
             ||||||||||||||||||||||||||||||||||||| |||||| ||
Sbjct  5093  CAAGGTTTCCGTAGGTGAACCTGCGGAAGGATCATTAGAGAAATCTA  5047


>NW_001834692.1 Vanderwaltozyma polyspora DSM 70294 KpolScaffold1036 genomic 
scaffold, whole genome shotgun sequence
Length=283362

 Score = 364 bits (197),  Expect = 2e-96
 Identities = 270/303 (89%), Gaps = 14/303 (5%)
 Strand=Plus/Minus

Query  369     CAAACACAAACAA-ATAtt-t-ttttAAACTAATTCAGTCAACACAAGATTTCTTTTAGT  425
               |||||||||||||  | || | |||||||| || | |||||| || | |||||  ||| |
Sbjct  276935  CAAACACAAACAATTTTTTATGTTTTAAAC-AACT-AGTCAA-ACCA-ATTTC-GTTA-T  276882

Query  426     AGAAA-AC-AA-CTTCAAAACTTTCAACAATGGATCTCTTGGTTCTCGCATCGATGAAGA  482
                |||| || ||  || |||||||||||||| |||||||||||||||||||||||||||||
Sbjct  276881  -GAAATACAAATATTAAAAACTTTCAACAACGGATCTCTTGGTTCTCGCATCGATGAAGA  276823

Query  483     ACGCAGCGAAATGCGATACGTAATGTGAATTGCAGAATTCCGTGAATCATCGAATCTTTG  542
               ||||||||||||||||||||||||||||||||||||||||||||||||||||||||||||
Sbjct  276822  ACGCAGCGAAATGCGATACGTAATGTGAATTGCAGAATTCCGTGAATCATCGAATCTTTG  276763

Query  543     AACGCACATTGCGCCCTCTGGTATTCCGGGGGGCATGCCTGTTTGAGCGTCATTTCCTTC  602
               ||||||||||||||||  ||||||||||||||||||||||||||||||||||||||||||
Sbjct  276762  AACGCACATTGCGCCCCTTGGTATTCCGGGGGGCATGCCTGTTTGAGCGTCATTTCCTTC  276703

Query  603     TCAAACACATTGTGTTTGGTAGTGAGTGATACTCGTTTTTGAGTTAACTTGAAATTGTAG  662
               |||||||  | ||||||||| |||||||||||||  || || ||||||||||||||| | 
Sbjct  276702  TCAAACA-TTCGTGTTTGGTTGTGAGTGATACTCTCTTCTGGGTTAACTTGAAATTGCAA  276644

Query  663     GCC  665
               |||
Sbjct  276643  GCC  276641


 Score = 76.8 bits (41),  Expect = 1e-09
 Identities = 45/47 (96%), Gaps = 0/47 (0%)
 Strand=Plus/Minus

Query  1       CAAGGTTTCCGTAGGTGAACCTGCGGAAGGATCATTAAAGAAATTTA  47
               ||||||||||||||||||||||||||||||||||||| |||||| ||
Sbjct  277183  CAAGGTTTCCGTAGGTGAACCTGCGGAAGGATCATTAGAGAAATCTA  277137


>NW_001834527.1 Vanderwaltozyma polyspora DSM 70294 KpolScaffold544 genomic scaffold, 
whole genome shotgun sequence
Length=17071

 Score = 364 bits (197),  Expect = 2e-96
 Identities = 274/309 (89%), Gaps = 14/309 (5%)
 Strand=Plus/Plus

Query  357    TCCCAGTGGATGCAAACACAAACAA-ATAtt-t-ttttAAACTAATTCAGTCAACACAAG  413
              |||||| ||   |||||||||||||  | || | |||||||| || | |||||| || | 
Sbjct  15802  TCCCAGAGGTAACAAACACAAACAATTTTTTATGTTTTAAAC-AACT-AGTCAA-ACCA-  15857

Query  414    ATTTCTTTTAGTAGAAA-AC-AA-CTTCAAAACTTTCAACAATGGATCTCTTGGTTCTCG  470
              |||||  ||| | |||| || ||  || |||||||||||||| |||||||||||||||||
Sbjct  15858  ATTTC-GTTA-T-GAAATACAAATATTAAAAACTTTCAACAACGGATCTCTTGGTTCTCG  15914

Query  471    CATCGATGAAGAACGCAGCGAAATGCGATACGTAATGTGAATTGCAGAATTCCGTGAATC  530
              ||||||||||||||||||||||||||||||||||||||||||||||||||||||||||||
Sbjct  15915  CATCGATGAAGAACGCAGCGAAATGCGATACGTAATGTGAATTGCAGAATTCCGTGAATC  15974

Query  531    ATCGAATCTTTGAACGCACATTGCGCCCTCTGGTATTCCGGGGGGCATGCCTGTTTGAGC  590
              ||||||||||||||||||||||||||||  ||||||||||||||||||||||||||||||
Sbjct  15975  ATCGAATCTTTGAACGCACATTGCGCCCCTTGGTATTCCGGGGGGCATGCCTGTTTGAGC  16034

Query  591    GTCATTTCCTTCTCAAACACATTGTGTTTGGTAGTGAGTGATACTCGTTTTTGAGTTAAC  650
              |||||||||||||||||||  | ||||||||| |||||||||||||  || || ||||||
Sbjct  16035  GTCATTTCCTTCTCAAACA-TTCGTGTTTGGTTGTGAGTGATACTCTCTTCTGGGTTAAC  16093

Query  651    TTGAAATTG  659
              |||||||||
Sbjct  16094  TTGAAATTG  16102


 Score = 76.8 bits (41),  Expect = 1e-09
 Identities = 43/44 (98%), Gaps = 0/44 (0%)
 Strand=Plus/Plus

Query  1      CAAGGTTTCCGTAGGTGAACCTGCGGAAGGATCATTAAAGAAAT  44
              ||||||||||||||||||||||||||||||||||||| ||||||
Sbjct  15566  CAAGGTTTCCGTAGGTGAACCTGCGGAAGGATCATTAGAGAAAT  15609


>NW_001834471.1 Vanderwaltozyma polyspora DSM 70294 KpolScaffold531 genomic scaffold, 
whole genome shotgun sequence
Length=6654

 Score = 364 bits (197),  Expect = 2e-96
 Identities = 270/303 (89%), Gaps = 14/303 (5%)
 Strand=Plus/Minus

Query  369   CAAACACAAACAA-ATAtt-t-ttttAAACTAATTCAGTCAACACAAGATTTCTTTTAGT  425
             |||||||||||||  | || | |||||||| || | |||||| || | |||||  ||| |
Sbjct  4845  CAAACACAAACAATTTTTTATGTTTTAAAC-AACT-AGTCAA-ACCA-ATTTC-GTTA-T  4792

Query  426   AGAAA-AC-AA-CTTCAAAACTTTCAACAATGGATCTCTTGGTTCTCGCATCGATGAAGA  482
              |||| || ||  || |||||||||||||| |||||||||||||||||||||||||||||
Sbjct  4791  -GAAATACAAATATTAAAAACTTTCAACAACGGATCTCTTGGTTCTCGCATCGATGAAGA  4733

Query  483   ACGCAGCGAAATGCGATACGTAATGTGAATTGCAGAATTCCGTGAATCATCGAATCTTTG  542
             ||||||||||||||||||||||||||||||||||||||||||||||||||||||||||||
Sbjct  4732  ACGCAGCGAAATGCGATACGTAATGTGAATTGCAGAATTCCGTGAATCATCGAATCTTTG  4673

Query  543   AACGCACATTGCGCCCTCTGGTATTCCGGGGGGCATGCCTGTTTGAGCGTCATTTCCTTC  602
             ||||||||||||||||  ||||||||||||||||||||||||||||||||||||||||||
Sbjct  4672  AACGCACATTGCGCCCCTTGGTATTCCGGGGGGCATGCCTGTTTGAGCGTCATTTCCTTC  4613

Query  603   TCAAACACATTGTGTTTGGTAGTGAGTGATACTCGTTTTTGAGTTAACTTGAAATTGTAG  662
             |||||||  | ||||||||| |||||||||||||  || || ||||||||||||||| | 
Sbjct  4612  TCAAACA-TTCGTGTTTGGTTGTGAGTGATACTCTCTTCTGGGTTAACTTGAAATTGCAA  4554

Query  663   GCC  665
             |||
Sbjct  4553  GCC  4551


 Score = 76.8 bits (41),  Expect = 1e-09
 Identities = 45/47 (96%), Gaps = 0/47 (0%)
 Strand=Plus/Minus

Query  1     CAAGGTTTCCGTAGGTGAACCTGCGGAAGGATCATTAAAGAAATTTA  47
             ||||||||||||||||||||||||||||||||||||| |||||| ||
Sbjct  5093  CAAGGTTTCCGTAGGTGAACCTGCGGAAGGATCATTAGAGAAATCTA  5047


>CP059251.1 Torulaspora globosa strain CBS764 chromosome 6
Length=942542

 Score = 363 bits (196),  Expect = 7e-96
 Identities = 277/315 (88%), Gaps = 10/315 (3%)
 Strand=Plus/Minus

Query  354     TTCTCCCAGTGGATG-CAAACACAAACAAATAtttttttAAACTAATTCAGTC-AACACA  411
               ||| ||||| || || ||||||||||||| | ||| ||||   |||   |||| || || 
Sbjct  931920  TTC-CCCAGAGG-TGACAAACACAAACAACTTTTTATTTATCATAAACTAGTCAAAAACC  931863

Query  412     AGATTTC-TTTTAGTAGA-AAACAA-CTTCAAAACTTTCAACAATGGATCTCTTGGTTCT  468
               | ||||| |||||| |   ||| ||  ||||||||||||||||| |||||||||||||||
Sbjct  931862  A-ATTTCGTTTTAGAAATTAAAAAATATTCAAAACTTTCAACAACGGATCTCTTGGTTCT  931804

Query  469     CGCATCGATGAAGAACGCAGCGAAATGCGATACGTAATGTGAATTGCAGAATTCCGTGAA  528
               ||||||||||||||||||||||||||||||||||||||||||||||||||||||||||||
Sbjct  931803  CGCATCGATGAAGAACGCAGCGAAATGCGATACGTAATGTGAATTGCAGAATTCCGTGAA  931744

Query  529     TCATCGAATCTTTGAACGCACATTGCGCCCTCTGGTATTCCGGGGGGCATGCCTGTTTGA  588
               ||||||||||||||||||||||||||||||  ||||||||| ||||||||||||||||||
Sbjct  931743  TCATCGAATCTTTGAACGCACATTGCGCCCCTTGGTATTCCAGGGGGCATGCCTGTTTGA  931684

Query  589     GCGTCATTTCCTTCTCAAACACATTGTGTTTGGTAGTGAGTGATACTCGTTTTTGAGTTA  648
               ||||||||||||||||||||| ||  ||||||||||||||||||||||  ||  | ||||
Sbjct  931683  GCGTCATTTCCTTCTCAAACA-ATCATGTTTGGTAGTGAGTGATACTCTGTTCAGGGTTA  931625

Query  649     ACTTGAAATTG-TAG  662
               ||||||||||| |||
Sbjct  931624  ACTTGAAATTGCTAG  931610


 Score = 363 bits (196),  Expect = 7e-96
 Identities = 277/315 (88%), Gaps = 10/315 (3%)
 Strand=Plus/Minus

Query  354     TTCTCCCAGTGGATG-CAAACACAAACAAATAtttttttAAACTAATTCAGTC-AACACA  411
               ||| ||||| || || ||||||||||||| | ||| ||||   |||   |||| || || 
Sbjct  940518  TTC-CCCAGAGG-TGACAAACACAAACAACTTTTTATTTATCATAAACTAGTCAAAAACC  940461

Query  412     AGATTTC-TTTTAGTAGA-AAACAA-CTTCAAAACTTTCAACAATGGATCTCTTGGTTCT  468
               | ||||| |||||| |   ||| ||  ||||||||||||||||| |||||||||||||||
Sbjct  940460  A-ATTTCGTTTTAGAAATTAAAAAATATTCAAAACTTTCAACAACGGATCTCTTGGTTCT  940402

Query  469     CGCATCGATGAAGAACGCAGCGAAATGCGATACGTAATGTGAATTGCAGAATTCCGTGAA  528
               ||||||||||||||||||||||||||||||||||||||||||||||||||||||||||||
Sbjct  940401  CGCATCGATGAAGAACGCAGCGAAATGCGATACGTAATGTGAATTGCAGAATTCCGTGAA  940342

Query  529     TCATCGAATCTTTGAACGCACATTGCGCCCTCTGGTATTCCGGGGGGCATGCCTGTTTGA  588
               ||||||||||||||||||||||||||||||  ||||||||| ||||||||||||||||||
Sbjct  940341  TCATCGAATCTTTGAACGCACATTGCGCCCCTTGGTATTCCAGGGGGCATGCCTGTTTGA  940282

Query  589     GCGTCATTTCCTTCTCAAACACATTGTGTTTGGTAGTGAGTGATACTCGTTTTTGAGTTA  648
               ||||||||||||||||||||| ||  ||||||||||||||||||||||  ||  | ||||
Sbjct  940281  GCGTCATTTCCTTCTCAAACA-ATCATGTTTGGTAGTGAGTGATACTCTGTTCAGGGTTA  940223

Query  649     ACTTGAAATTG-TAG  662
               ||||||||||| |||
Sbjct  940222  ACTTGAAATTGCTAG  940208


 Score = 76.8 bits (41),  Expect = 1e-09
 Identities = 45/47 (96%), Gaps = 0/47 (0%)
 Strand=Plus/Minus

Query  1       CAAGGTTTCCGTAGGTGAACCTGCGGAAGGATCATTAAAGAAATTTA  47
               ||||||||||||||||||||||||||||||||||||| |||||| ||
Sbjct  932182  CAAGGTTTCCGTAGGTGAACCTGCGGAAGGATCATTAGAGAAATCTA  932136


 Score = 76.8 bits (41),  Expect = 1e-09
 Identities = 45/47 (96%), Gaps = 0/47 (0%)
 Strand=Plus/Minus

Query  1       CAAGGTTTCCGTAGGTGAACCTGCGGAAGGATCATTAAAGAAATTTA  47
               ||||||||||||||||||||||||||||||||||||| |||||| ||
Sbjct  940780  CAAGGTTTCCGTAGGTGAACCTGCGGAAGGATCATTAGAGAAATCTA  940734


>NC_050732.1 Torulaspora globosa chromosome 6, complete sequence
Length=942542

 Score = 363 bits (196),  Expect = 7e-96
 Identities = 277/315 (88%), Gaps = 10/315 (3%)
 Strand=Plus/Minus

Query  354     TTCTCCCAGTGGATG-CAAACACAAACAAATAtttttttAAACTAATTCAGTC-AACACA  411
               ||| ||||| || || ||||||||||||| | ||| ||||   |||   |||| || || 
Sbjct  931920  TTC-CCCAGAGG-TGACAAACACAAACAACTTTTTATTTATCATAAACTAGTCAAAAACC  931863

Query  412     AGATTTC-TTTTAGTAGA-AAACAA-CTTCAAAACTTTCAACAATGGATCTCTTGGTTCT  468
               | ||||| |||||| |   ||| ||  ||||||||||||||||| |||||||||||||||
Sbjct  931862  A-ATTTCGTTTTAGAAATTAAAAAATATTCAAAACTTTCAACAACGGATCTCTTGGTTCT  931804

Query  469     CGCATCGATGAAGAACGCAGCGAAATGCGATACGTAATGTGAATTGCAGAATTCCGTGAA  528
               ||||||||||||||||||||||||||||||||||||||||||||||||||||||||||||
Sbjct  931803  CGCATCGATGAAGAACGCAGCGAAATGCGATACGTAATGTGAATTGCAGAATTCCGTGAA  931744

Query  529     TCATCGAATCTTTGAACGCACATTGCGCCCTCTGGTATTCCGGGGGGCATGCCTGTTTGA  588
               ||||||||||||||||||||||||||||||  ||||||||| ||||||||||||||||||
Sbjct  931743  TCATCGAATCTTTGAACGCACATTGCGCCCCTTGGTATTCCAGGGGGCATGCCTGTTTGA  931684

Query  589     GCGTCATTTCCTTCTCAAACACATTGTGTTTGGTAGTGAGTGATACTCGTTTTTGAGTTA  648
               ||||||||||||||||||||| ||  ||||||||||||||||||||||  ||  | ||||
Sbjct  931683  GCGTCATTTCCTTCTCAAACA-ATCATGTTTGGTAGTGAGTGATACTCTGTTCAGGGTTA  931625

Query  649     ACTTGAAATTG-TAG  662
               ||||||||||| |||
Sbjct  931624  ACTTGAAATTGCTAG  931610


 Score = 363 bits (196),  Expect = 7e-96
 Identities = 277/315 (88%), Gaps = 10/315 (3%)
 Strand=Plus/Minus

Query  354     TTCTCCCAGTGGATG-CAAACACAAACAAATAtttttttAAACTAATTCAGTC-AACACA  411
               ||| ||||| || || ||||||||||||| | ||| ||||   |||   |||| || || 
Sbjct  940518  TTC-CCCAGAGG-TGACAAACACAAACAACTTTTTATTTATCATAAACTAGTCAAAAACC  940461

Query  412     AGATTTC-TTTTAGTAGA-AAACAA-CTTCAAAACTTTCAACAATGGATCTCTTGGTTCT  468
               | ||||| |||||| |   ||| ||  ||||||||||||||||| |||||||||||||||
Sbjct  940460  A-ATTTCGTTTTAGAAATTAAAAAATATTCAAAACTTTCAACAACGGATCTCTTGGTTCT  940402

Query  469     CGCATCGATGAAGAACGCAGCGAAATGCGATACGTAATGTGAATTGCAGAATTCCGTGAA  528
               ||||||||||||||||||||||||||||||||||||||||||||||||||||||||||||
Sbjct  940401  CGCATCGATGAAGAACGCAGCGAAATGCGATACGTAATGTGAATTGCAGAATTCCGTGAA  940342

Query  529     TCATCGAATCTTTGAACGCACATTGCGCCCTCTGGTATTCCGGGGGGCATGCCTGTTTGA  588
               ||||||||||||||||||||||||||||||  ||||||||| ||||||||||||||||||
Sbjct  940341  TCATCGAATCTTTGAACGCACATTGCGCCCCTTGGTATTCCAGGGGGCATGCCTGTTTGA  940282

Query  589     GCGTCATTTCCTTCTCAAACACATTGTGTTTGGTAGTGAGTGATACTCGTTTTTGAGTTA  648
               ||||||||||||||||||||| ||  ||||||||||||||||||||||  ||  | ||||
Sbjct  940281  GCGTCATTTCCTTCTCAAACA-ATCATGTTTGGTAGTGAGTGATACTCTGTTCAGGGTTA  940223

Query  649     ACTTGAAATTG-TAG  662
               ||||||||||| |||
Sbjct  940222  ACTTGAAATTGCTAG  940208


 Score = 76.8 bits (41),  Expect = 1e-09
 Identities = 45/47 (96%), Gaps = 0/47 (0%)
 Strand=Plus/Minus

Query  1       CAAGGTTTCCGTAGGTGAACCTGCGGAAGGATCATTAAAGAAATTTA  47
               ||||||||||||||||||||||||||||||||||||| |||||| ||
Sbjct  932182  CAAGGTTTCCGTAGGTGAACCTGCGGAAGGATCATTAGAGAAATCTA  932136


 Score = 76.8 bits (41),  Expect = 1e-09
 Identities = 45/47 (96%), Gaps = 0/47 (0%)
 Strand=Plus/Minus

Query  1       CAAGGTTTCCGTAGGTGAACCTGCGGAAGGATCATTAAAGAAATTTA  47
               ||||||||||||||||||||||||||||||||||||| |||||| ||
Sbjct  940780  CAAGGTTTCCGTAGGTGAACCTGCGGAAGGATCATTAGAGAAATCTA  940734


>FYBL01000016.1 Torulaspora microellipsoides genome assembly, contig: scaffold7, 
whole genome shotgun sequence
Length=12037

 Score = 361 bits (195),  Expect = 3e-95
 Identities = 278/316 (88%), Gaps = 14/316 (4%)
 Strand=Plus/Plus

Query  353   GTTCT-CCCAGTGGATG-CAAACACAAACAAATAtttttttAAACTAATTCAGTCAACAC  410
             ||||| ||||  || || ||||||||||||| | |||||||  | | |||||||||| ||
Sbjct  9404  GTTCTCCCCAAAGG-TGACAAACACAAACAACT-TTTTTTTTTA-T-ATTCAGTCAAAAC  9459

Query  411   AAGATTTCTTTTAGTAGAA--AACAA-CTTCAAAACTTTCAACAATGGATCTCTTGGTTC  467
              | |||||  ||| |  ||  || ||  || |||||||||||||| ||||||||||||||
Sbjct  9460  CA-ATTTC-GTTA-TGAAATTAAAAATATTTAAAACTTTCAACAACGGATCTCTTGGTTC  9516

Query  468   TCGCATCGATGAAGAACGCAGCGAAATGCGATACGTAATGTGAATTGCAGAATTCCGTGA  527
             ||||||||||||||||||||||||||||||||||||||||||||||||||||||||||||
Sbjct  9517  TCGCATCGATGAAGAACGCAGCGAAATGCGATACGTAATGTGAATTGCAGAATTCCGTGA  9576

Query  528   ATCATCGAATCTTTGAACGCACATTGCGCCCTCTGGTATTCCGGGGGGCATGCCTGTTTG  587
             |||||||||||||||||||||||||||||||  ||||||||| |||||||||||||||||
Sbjct  9577  ATCATCGAATCTTTGAACGCACATTGCGCCCCTTGGTATTCCAGGGGGCATGCCTGTTTG  9636

Query  588   AGCGTCATTTCCTTCTCAAACACATTGTGTTTGGTAGTGAGTGATACTCGTTTTTGAGTT  647
             |||||||||||||||||||||| ||| ||||||||||||||||||||||    | | |||
Sbjct  9637  AGCGTCATTTCCTTCTCAAACA-ATTCTGTTTGGTAGTGAGTGATACTCTAACTAGGGTT  9695

Query  648   AACTTGAAATTG-TAG  662
             |||||||||||| |||
Sbjct  9696  AACTTGAAATTGCTAG  9711


 Score = 350 bits (189),  Expect = 6e-92
 Identities = 213/224 (95%), Gaps = 4/224 (2%)
 Strand=Plus/Plus

Query  436  TTCAAAACTTTCAACAATGGATCTCTTGGTTCTCGCATCGATGAAGAACGCAGCGAAATG  495
            || |||||||||||||| ||||||||||||||||||||||||||||||||||||||||||
Sbjct  496  TTAAAAACTTTCAACAACGGATCTCTTGGTTCTCGCATCGATGAAGAACGCAGCGAAATG  555

Query  496  CGATACGTAATGTGAATTGCAGAATTCCGTGAATCATCGAATCTTTGAACGCACATTGCG  555
            ||||||||||||||||||||||||||||||||||||||||||||||||||||||||||||
Sbjct  556  CGATACGTAATGTGAATTGCAGAATTCCGTGAATCATCGAATCTTTGAACGCACATTGCG  615

Query  556  CCCTCTGGTATTCCGGGGGGCATGCCTGTTTGAGCGTCATTTCCTTCTCAAACACATTGT  615
            |||  ||||||||| ||||||||||||||||||||||||||||||||||||  ||||| |
Sbjct  616  CCCCTTGGTATTCCAGGGGGCATGCCTGTTTGAGCGTCATTTCCTTCTCAA--ACATTCT  673

Query  616  GTTTGGTAGTGAGTGATACTCGTTTTTGAGTTAACTTGAAATTG  659
            ||||||||||||||||||||| |||  |||||||||||||||||
Sbjct  674  GTTTGGTAGTGAGTGATACTC-TTTG-GAGTTAACTTGAAATTG  715


 Score = 91.6 bits (49),  Expect = 4e-14
 Identities = 49/49 (100%), Gaps = 0/49 (0%)
 Strand=Plus/Plus

Query  1    CAAGGTTTCCGTAGGTGAACCTGCGGAAGGATCATTAAAGAAATTTAAT  49
            |||||||||||||||||||||||||||||||||||||||||||||||||
Sbjct  102  CAAGGTTTCCGTAGGTGAACCTGCGGAAGGATCATTAAAGAAATTTAAT  150


 Score = 80.5 bits (43),  Expect = 8e-11
 Identities = 49/52 (94%), Gaps = 0/52 (0%)
 Strand=Plus/Plus

Query  1     CAAGGTTTCCGTAGGTGAACCTGCGGAAGGATCATTAAAGAAATTTAATTGA  52
             ||||||||||||||||||||||||||||||||||||| |||||| ||| |||
Sbjct  9160  CAAGGTTTCCGTAGGTGAACCTGCGGAAGGATCATTAGAGAAATCTAAATGA  9211


>CAPT01000119.1 Nakaseomyces delphensis CBS 2170 WGS project CAPT00000000 data, 
contig 61, whole genome shotgun sequence
Length=7541

 Score = 361 bits (195),  Expect = 3e-95
 Identities = 276/311 (89%), Gaps = 21/311 (7%)
 Strand=Plus/Minus

Query  372   ACACAAACAAATAtttttttAAACTAATTCAGTCAACAC-AAGATTTCTTTTAGT--AG-  427
             |||||||| |||| ||||||| | ||| |  ||||| || ||  |||||||| ||  || 
Sbjct  4029  ACACAAAC-AATACTTTTTTATATTAAATT-GTCAAAACTAATTTTTCTTTTTGTTGAGA  3972

Query  428   --AAA-ACAACTTCAAAACTTTCAACAATGGATCTCTTGGTTCTCGCATCGATGAAGAAC  484
               ||| | ||||| ||||||||||||||||||||||||||||||||||||||||||||||
Sbjct  3971  AAAAATATAACTTTAAAACTTTCAACAATGGATCTCTTGGTTCTCGCATCGATGAAGAAC  3912

Query  485   GCAGCGAAATGCGATACGTAATGTGAATTGCAGAATTCCGTGAATCATCGAATCTTTGAA  544
             ||||||||||||||||||||||||||||||||||||||||||||||||||||||||||||
Sbjct  3911  GCAGCGAAATGCGATACGTAATGTGAATTGCAGAATTCCGTGAATCATCGAATCTTTGAA  3852

Query  545   CGCACATTGCGCCCTCTGGTATTCCGGGGGGCATGCCTGTTTGAGCGTCATTTCCTTCTC  604
             ||||||||||||||||||||||||| ||||||||||||||||||||||||||||||||||
Sbjct  3851  CGCACATTGCGCCCTCTGGTATTCCAGGGGGCATGCCTGTTTGAGCGTCATTTCCTTCTC  3792

Query  605   AAACA-C-A--TT-G----TGTTTGGTAGTGAGTGATACTCGTTTTTGAGTTAACTTGAA  655
             ||| | | |  || |    |||||||||||||||||||||||||   |||||||||||||
Sbjct  3791  AAATAACTACGTTAGTTTTTGTTTGGTAGTGAGTGATACTCGTT---GAGTTAACTTGAA  3735

Query  656   ATTGTAGGCCA  666
             ||||| |||||
Sbjct  3734  ATTGTTGGCCA  3724


 Score = 80.5 bits (43),  Expect = 8e-11
 Identities = 45/46 (98%), Gaps = 0/46 (0%)
 Strand=Plus/Minus

Query  821   CTTTAAGTTTGACCTCAAATCAGGTAGGGTTACCCGCTGAACTTAA  866
             |||||||||||||||||||||||||||| |||||||||||||||||
Sbjct  3553  CTTTAAGTTTGACCTCAAATCAGGTAGGATTACCCGCTGAACTTAA  3508


 Score = 80.5 bits (43),  Expect = 8e-11
 Identities = 43/43 (100%), Gaps = 0/43 (0%)
 Strand=Plus/Minus

Query  1     CAAGGTTTCCGTAGGTGAACCTGCGGAAGGATCATTAAAGAAA  43
             |||||||||||||||||||||||||||||||||||||||||||
Sbjct  4262  CAAGGTTTCCGTAGGTGAACCTGCGGAAGGATCATTAAAGAAA  4220


>PPXN02000161.1 Grigorovia transvaalensis strain NRRL Y-17245 NODE_161_length_6168_cov_1880.96_ID_321, 
whole genome shotgun sequence
Length=6168

 Score = 359 bits (194),  Expect = 9e-95
 Identities = 231/248 (93%), Gaps = 5/248 (2%)
 Strand=Plus/Minus

Query  433   AACTTCAAAACTTTCAACAATGGATCTCTTGGTTCTCGCATCGATGAAGAACGCAGCGAA  492
             |||||||||||||||||||| |||||||||||||||||||||||||||||||||||||||
Sbjct  5277  AACTTCAAAACTTTCAACAACGGATCTCTTGGTTCTCGCATCGATGAAGAACGCAGCGAA  5218

Query  493   ATGCGATACGTAATGTGAATTGCAGAATTCCGTGAATCATCGAATCTTTGAACGCACATT  552
             ||||||||||||||||||||||||||||||||||||||||||||||||||||||||||||
Sbjct  5217  ATGCGATACGTAATGTGAATTGCAGAATTCCGTGAATCATCGAATCTTTGAACGCACATT  5158

Query  553   GCGCCCTCTGGTATTCCGGGGGGCATGCCTGTTTGAGCGTCATTTCCTTCTCAAACACAT  612
             ||||||  ||||||||| |||||||||||||||||||||||||||||||||||||||| |
Sbjct  5157  GCGCCCCTTGGTATTCCAGGGGGCATGCCTGTTTGAGCGTCATTTCCTTCTCAAACACCT  5098

Query  613   TGTGTTTGGTAGTGAGTGATACTCG-T-TTTTGAGTTAACTTGAAATTGTAGGCC-ATAT  669
              ||||||||| |||||||||||||  | |||||||||| ||||||| ||| |||| ||  
Sbjct  5097  -GTGTTTGGTTGTGAGTGATACTCTCTCTTTTGAGTTAGCTTGAAAGTGTTGGCCGATTG  5039

Query  670   CAGTATGT  677
             |||| |||
Sbjct  5038  CAGT-TGT  5032


 Score = 73.1 bits (39),  Expect = 1e-08
 Identities = 41/42 (98%), Gaps = 0/42 (0%)
 Strand=Plus/Minus

Query  1     CAAGGTTTCCGTAGGTGAACCTGCGGAAGGATCATTAAAGAA  42
             ||||||||||||||||||||||||||||||||||||| ||||
Sbjct  5565  CAAGGTTTCCGTAGGTGAACCTGCGGAAGGATCATTATAGAA  5524


>PPOJ02000117.1 Kazachstania intestinalis strain NRRL Y-48847 NODE_117_length_4868_cov_585.605_ID_233, 
whole genome shotgun sequence
Length=4868

 Score = 359 bits (194),  Expect = 9e-95
 Identities = 227/242 (94%), Gaps = 5/242 (2%)
 Strand=Plus/Plus

Query  429   AAACAACTTCAAAACTTTCAACAATGGATCTCTTGGTTCTCGCATCGATGAAGAACGCAG  488
             ||| || || |||||||||||||| |||||||||||||||||||||||||||||||||||
Sbjct  2260  AAA-AATTTTAAAACTTTCAACAACGGATCTCTTGGTTCTCGCATCGATGAAGAACGCAG  2318

Query  489   CGAAATGCGATACGTAATGTGAATTGCAGAATTCCGTGAATCATCGAATCTTTGAACGCA  548
             ||||||||||||||||||||||||||||||||||||||||||||||||||||||||||||
Sbjct  2319  CGAAATGCGATACGTAATGTGAATTGCAGAATTCCGTGAATCATCGAATCTTTGAACGCA  2378

Query  549   CATTGCGCCCTCTGGTATTCCGGGGGGCATGCCTGTTTGAGCGTCATTTCCTTCTCAAAC  608
             ||||||||||||||||||||| ||||||||||||||||||||||||||||||||||||||
Sbjct  2379  CATTGCGCCCTCTGGTATTCCAGGGGGCATGCCTGTTTGAGCGTCATTTCCTTCTCAAAC  2438

Query  609   ACATTGTGTTTGGTAGTGAGTGATACTCGTTTT-TGAGTTAACTTGAAATTG-TAGGCCA  666
             || | ||||||||| |||||||| |||| || | ||||||| |||||||||| ||| |||
Sbjct  2439  AC-TCGTGTTTGGTTGTGAGTGACACTCTTTCTCTGAGTTAGCTTGAAATTGCTAG-CCA  2496

Query  667   TA  668
             ||
Sbjct  2497  TA  2498


 Score = 82.4 bits (44),  Expect = 2e-11
 Identities = 44/44 (100%), Gaps = 0/44 (0%)
 Strand=Plus/Plus

Query  1     CAAGGTTTCCGTAGGTGAACCTGCGGAAGGATCATTAAAGAAAT  44
             ||||||||||||||||||||||||||||||||||||||||||||
Sbjct  1941  CAAGGTTTCCGTAGGTGAACCTGCGGAAGGATCATTAAAGAAAT  1984


>PPMT01000013.1 Yueomyces sinensis strain NRRL Y-17406 NODE_13_length_282444_cov_78.3145_ID_25, 
whole genome shotgun sequence
Length=282444

 Score = 357 bits (193),  Expect = 3e-94
 Identities = 263/295 (89%), Gaps = 12/295 (4%)
 Strand=Plus/Plus

Query  369     CAAACACAAACAAATAtttt-t-ttAAACTAATTCAGTCAACACAAGATTTCTTTTAGTA  426
               ||||||||||| ||| || | | ||  | |||||  ||||| || | |||||  ||| | 
Sbjct  131764  CAAACACAAAC-AATTTTGTATATTTTATTAATT-TGTCAA-ACCA-ATTTC-GTTA-T-  131816

Query  427     GAAA-AC-AACTTCAAAACTTTCAACAATGGATCTCTTGGTTCTCGCATCGATGAAGAAC  484
               |||| || ||||| |||||||||||||| |||||||||||||||||||||||||||||||
Sbjct  131817  GAAATACAAACTTTAAAACTTTCAACAACGGATCTCTTGGTTCTCGCATCGATGAAGAAC  131876

Query  485     GCAGCGAAATGCGATACGTAATGTGAATTGCAGAATTCCGTGAATCATCGAATCTTTGAA  544
               ||||||||||||||||||||||||||||||||||||||||||||||||||||||||||||
Sbjct  131877  GCAGCGAAATGCGATACGTAATGTGAATTGCAGAATTCCGTGAATCATCGAATCTTTGAA  131936

Query  545     CGCACATTGCGCCCTCTGGTATTCCGGGGGGCATGCCTGTTTGAGCGTCATTTCCTTCTC  604
               ||||||||||||||| |||||||||   ||||||||||||||||||||||||||||||||
Sbjct  131937  CGCACATTGCGCCCTTTGGTATTCCAAAGGGCATGCCTGTTTGAGCGTCATTTCCTTCTC  131996

Query  605     AAACACATTGTGTTTGGTAGTGAGTGATACTCGTTTTTGAGTTAACTTGAAATTG  659
               |||||| | ||||||||||||||||||||||| ||   | |||||||||||||||
Sbjct  131997  AAACAC-TCGTGTTTGGTAGTGAGTGATACTCTTTCCAGGGTTAACTTGAAATTG  132050


 Score = 357 bits (193),  Expect = 3e-94
 Identities = 263/295 (89%), Gaps = 12/295 (4%)
 Strand=Plus/Plus

Query  369     CAAACACAAACAAATAtttt-t-ttAAACTAATTCAGTCAACACAAGATTTCTTTTAGTA  426
               ||||||||||| ||| || | | ||  | |||||  ||||| || | |||||  ||| | 
Sbjct  140100  CAAACACAAAC-AATTTTGTATATTTTATTAATT-TGTCAA-ACCA-ATTTC-GTTA-T-  140152

Query  427     GAAA-AC-AACTTCAAAACTTTCAACAATGGATCTCTTGGTTCTCGCATCGATGAAGAAC  484
               |||| || ||||| |||||||||||||| |||||||||||||||||||||||||||||||
Sbjct  140153  GAAATACAAACTTTAAAACTTTCAACAACGGATCTCTTGGTTCTCGCATCGATGAAGAAC  140212

Query  485     GCAGCGAAATGCGATACGTAATGTGAATTGCAGAATTCCGTGAATCATCGAATCTTTGAA  544
               ||||||||||||||||||||||||||||||||||||||||||||||||||||||||||||
Sbjct  140213  GCAGCGAAATGCGATACGTAATGTGAATTGCAGAATTCCGTGAATCATCGAATCTTTGAA  140272

Query  545     CGCACATTGCGCCCTCTGGTATTCCGGGGGGCATGCCTGTTTGAGCGTCATTTCCTTCTC  604
               ||||||||||||||| |||||||||   ||||||||||||||||||||||||||||||||
Sbjct  140273  CGCACATTGCGCCCTTTGGTATTCCAAAGGGCATGCCTGTTTGAGCGTCATTTCCTTCTC  140332

Query  605     AAACACATTGTGTTTGGTAGTGAGTGATACTCGTTTTTGAGTTAACTTGAAATTG  659
               |||||| | ||||||||||||||||||||||| ||   | |||||||||||||||
Sbjct  140333  AAACAC-TCGTGTTTGGTAGTGAGTGATACTCTTTCCAGGGTTAACTTGAAATTG  140386


 Score = 78.7 bits (42),  Expect = 3e-10
 Identities = 49/52 (94%), Gaps = 1/52 (2%)
 Strand=Plus/Plus

Query  1       CAAGGTTTCCGTAGGTGAACCTGCGGAAGGATCATTAAAGAAATTTAATTGA  52
               ||||||||||||||||||||||||||||||||||||| |||||| || ||||
Sbjct  131560  CAAGGTTTCCGTAGGTGAACCTGCGGAAGGATCATTAGAGAAATCTA-TTGA  131610


 Score = 78.7 bits (42),  Expect = 3e-10
 Identities = 49/52 (94%), Gaps = 1/52 (2%)
 Strand=Plus/Plus

Query  1       CAAGGTTTCCGTAGGTGAACCTGCGGAAGGATCATTAAAGAAATTTAATTGA  52
               ||||||||||||||||||||||||||||||||||||| |||||| || ||||
Sbjct  139896  CAAGGTTTCCGTAGGTGAACCTGCGGAAGGATCATTAGAGAAATCTA-TTGA  139946


>OX291442.1 Torulaspora quercuum strain UCD657 genome assembly, chromosome: 
2
Length=1587278

 Score = 357 bits (193),  Expect = 3e-94
 Identities = 278/317 (88%), Gaps = 14/317 (4%)
 Strand=Plus/Minus

Query  353      GTTC-TCCCAGTGGATG-CAAACACAAACAAATAtttttttAAACTAATTCAGTCAACAC  410
                |||| |||||| || || ||||||||||| ||| |||| |||   |||   |||||| ||
Sbjct  1539889  GTTCTTCCCAGAGG-TGACAAACACAAAC-AATTTTTTATTATTATAACCTAGTCAAAAC  1539832

Query  411      AAGATTTC-TTT-TAGTAGAAAACAACTTCAAAACTTTCAACAATGGATCTCTTGGTTCT  468
                 | ||||| |||  | |  ||||  | || |||||||||||||| |||||||||||||||
Sbjct  1539831  CA-ATTTCGTTTGAAATTAAAAA-TA-TTTAAAACTTTCAACAACGGATCTCTTGGTTCT  1539775

Query  469      CGCATCGATGAAGAACGCAGCGAAATGCGATACGTAATGTGAATTGCAGAATTCCGTGAA  528
                ||||||||||||||||||||||||||||||||||||||||||||||||||||||||||||
Sbjct  1539774  CGCATCGATGAAGAACGCAGCGAAATGCGATACGTAATGTGAATTGCAGAATTCCGTGAA  1539715

Query  529      TCATCGAATCTTTGAACGCACATTGCGCCCTCTGGTATTCCGGGGGGCATGCCTGTTTGA  588
                ||||||||||||||||||||||||||||||  ||||||||| ||||||||||||||||||
Sbjct  1539714  TCATCGAATCTTTGAACGCACATTGCGCCCCTTGGTATTCCAGGGGGCATGCCTGTTTGA  1539655

Query  589      GCGTCATTTCCTTCTCAAACACATTGTGTTTGGTAGTGAGTGATACTCGTTTTTGA--GT  646
                ||||||||||||||||||||| ||| |||||||||||||||||||||| || |  |  ||
Sbjct  1539654  GCGTCATTTCCTTCTCAAACA-ATTATGTTTGGTAGTGAGTGATACTC-TTATACAGGGT  1539597

Query  647      TAACTTGAAATTG-TAG  662
                ||||||||||||| |||
Sbjct  1539596  TAACTTGAAATTGCTAG  1539580


 Score = 357 bits (193),  Expect = 3e-94
 Identities = 278/317 (88%), Gaps = 14/317 (4%)
 Strand=Plus/Minus

Query  353      GTTC-TCCCAGTGGATG-CAAACACAAACAAATAtttttttAAACTAATTCAGTCAACAC  410
                |||| |||||| || || ||||||||||| ||| |||| |||   |||   |||||| ||
Sbjct  1548694  GTTCTTCCCAGAGG-TGACAAACACAAAC-AATTTTTTATTATTATAACCTAGTCAAAAC  1548637

Query  411      AAGATTTC-TTT-TAGTAGAAAACAACTTCAAAACTTTCAACAATGGATCTCTTGGTTCT  468
                 | ||||| |||  | |  ||||  | || |||||||||||||| |||||||||||||||
Sbjct  1548636  CA-ATTTCGTTTGAAATTAAAAA-TA-TTTAAAACTTTCAACAACGGATCTCTTGGTTCT  1548580

Query  469      CGCATCGATGAAGAACGCAGCGAAATGCGATACGTAATGTGAATTGCAGAATTCCGTGAA  528
                ||||||||||||||||||||||||||||||||||||||||||||||||||||||||||||
Sbjct  1548579  CGCATCGATGAAGAACGCAGCGAAATGCGATACGTAATGTGAATTGCAGAATTCCGTGAA  1548520

Query  529      TCATCGAATCTTTGAACGCACATTGCGCCCTCTGGTATTCCGGGGGGCATGCCTGTTTGA  588
                ||||||||||||||||||||||||||||||  ||||||||| ||||||||||||||||||
Sbjct  1548519  TCATCGAATCTTTGAACGCACATTGCGCCCCTTGGTATTCCAGGGGGCATGCCTGTTTGA  1548460

Query  589      GCGTCATTTCCTTCTCAAACACATTGTGTTTGGTAGTGAGTGATACTCGTTTTTGA--GT  646
                ||||||||||||||||||||| ||| |||||||||||||||||||||| || |  |  ||
Sbjct  1548459  GCGTCATTTCCTTCTCAAACA-ATTATGTTTGGTAGTGAGTGATACTC-TTATACAGGGT  1548402

Query  647      TAACTTGAAATTG-TAG  662
                ||||||||||||| |||
Sbjct  1548401  TAACTTGAAATTGCTAG  1548385


 Score = 355 bits (192),  Expect = 1e-93
 Identities = 278/317 (88%), Gaps = 15/317 (5%)
 Strand=Plus/Minus

Query  353      GTTC-TCCCAGTGGATG-CAAACACAAACAAATAtttttttAAACTAATTCAGTCAACAC  410
                |||| |||||| || || ||||||||||| ||| |||| |||   |||   |||||| ||
Sbjct  1566302  GTTCTTCCCAGAGG-TGACAAACACAAAC-AAT-TTTTATTATTATAACCTAGTCAAAAC  1566246

Query  411      AAGATTTC-TTT-TAGTAGAAAACAACTTCAAAACTTTCAACAATGGATCTCTTGGTTCT  468
                 | ||||| |||  | |  ||||  | || |||||||||||||| |||||||||||||||
Sbjct  1566245  CA-ATTTCGTTTGAAATTAAAAA-TA-TTTAAAACTTTCAACAACGGATCTCTTGGTTCT  1566189

Query  469      CGCATCGATGAAGAACGCAGCGAAATGCGATACGTAATGTGAATTGCAGAATTCCGTGAA  528
                ||||||||||||||||||||||||||||||||||||||||||||||||||||||||||||
Sbjct  1566188  CGCATCGATGAAGAACGCAGCGAAATGCGATACGTAATGTGAATTGCAGAATTCCGTGAA  1566129

Query  529      TCATCGAATCTTTGAACGCACATTGCGCCCTCTGGTATTCCGGGGGGCATGCCTGTTTGA  588
                ||||||||||||||||||||||||||||||  ||||||||| ||||||||||||||||||
Sbjct  1566128  TCATCGAATCTTTGAACGCACATTGCGCCCCTTGGTATTCCAGGGGGCATGCCTGTTTGA  1566069

Query  589      GCGTCATTTCCTTCTCAAACACATTGTGTTTGGTAGTGAGTGATACTCGTTTTTGA--GT  646
                ||||||||||||||||||||| ||| |||||||||||||||||||||| || |  |  ||
Sbjct  1566068  GCGTCATTTCCTTCTCAAACA-ATTATGTTTGGTAGTGAGTGATACTC-TTATACAGGGT  1566011

Query  647      TAACTTGAAATTG-TAG  662
                ||||||||||||| |||
Sbjct  1566010  TAACTTGAAATTGCTAG  1565994


 Score = 355 bits (192),  Expect = 1e-93
 Identities = 278/317 (88%), Gaps = 15/317 (5%)
 Strand=Plus/Minus

Query  353      GTTC-TCCCAGTGGATG-CAAACACAAACAAATAtttttttAAACTAATTCAGTCAACAC  410
                |||| |||||| || || ||||||||||| ||| |||| |||   |||   |||||| ||
Sbjct  1575103  GTTCTTCCCAGAGG-TGACAAACACAAAC-AAT-TTTTATTATTATAACCTAGTCAAAAC  1575047

Query  411      AAGATTTC-TTT-TAGTAGAAAACAACTTCAAAACTTTCAACAATGGATCTCTTGGTTCT  468
                 | ||||| |||  | |  ||||  | || |||||||||||||| |||||||||||||||
Sbjct  1575046  CA-ATTTCGTTTGAAATTAAAAA-TA-TTTAAAACTTTCAACAACGGATCTCTTGGTTCT  1574990

Query  469      CGCATCGATGAAGAACGCAGCGAAATGCGATACGTAATGTGAATTGCAGAATTCCGTGAA  528
                ||||||||||||||||||||||||||||||||||||||||||||||||||||||||||||
Sbjct  1574989  CGCATCGATGAAGAACGCAGCGAAATGCGATACGTAATGTGAATTGCAGAATTCCGTGAA  1574930

Query  529      TCATCGAATCTTTGAACGCACATTGCGCCCTCTGGTATTCCGGGGGGCATGCCTGTTTGA  588
                ||||||||||||||||||||||||||||||  ||||||||| ||||||||||||||||||
Sbjct  1574929  TCATCGAATCTTTGAACGCACATTGCGCCCCTTGGTATTCCAGGGGGCATGCCTGTTTGA  1574870

Query  589      GCGTCATTTCCTTCTCAAACACATTGTGTTTGGTAGTGAGTGATACTCGTTTTTGA--GT  646
                ||||||||||||||||||||| ||| |||||||||||||||||||||| || |  |  ||
Sbjct  1574869  GCGTCATTTCCTTCTCAAACA-ATTATGTTTGGTAGTGAGTGATACTC-TTATACAGGGT  1574812

Query  647      TAACTTGAAATTG-TAG  662
                ||||||||||||| |||
Sbjct  1574811  TAACTTGAAATTGCTAG  1574795


 Score = 355 bits (192),  Expect = 1e-93
 Identities = 278/317 (88%), Gaps = 15/317 (5%)
 Strand=Plus/Minus

Query  353      GTTC-TCCCAGTGGATG-CAAACACAAACAAATAtttttttAAACTAATTCAGTCAACAC  410
                |||| |||||| || || ||||||||||| ||| |||| |||   |||   |||||| ||
Sbjct  1583900  GTTCTTCCCAGAGG-TGACAAACACAAAC-AAT-TTTTATTATTATAACCTAGTCAAAAC  1583844

Query  411      AAGATTTC-TTT-TAGTAGAAAACAACTTCAAAACTTTCAACAATGGATCTCTTGGTTCT  468
                 | ||||| |||  | |  ||||  | || |||||||||||||| |||||||||||||||
Sbjct  1583843  CA-ATTTCGTTTGAAATTAAAAA-TA-TTTAAAACTTTCAACAACGGATCTCTTGGTTCT  1583787

Query  469      CGCATCGATGAAGAACGCAGCGAAATGCGATACGTAATGTGAATTGCAGAATTCCGTGAA  528
                ||||||||||||||||||||||||||||||||||||||||||||||||||||||||||||
Sbjct  1583786  CGCATCGATGAAGAACGCAGCGAAATGCGATACGTAATGTGAATTGCAGAATTCCGTGAA  1583727

Query  529      TCATCGAATCTTTGAACGCACATTGCGCCCTCTGGTATTCCGGGGGGCATGCCTGTTTGA  588
                ||||||||||||||||||||||||||||||  ||||||||| ||||||||||||||||||
Sbjct  1583726  TCATCGAATCTTTGAACGCACATTGCGCCCCTTGGTATTCCAGGGGGCATGCCTGTTTGA  1583667

Query  589      GCGTCATTTCCTTCTCAAACACATTGTGTTTGGTAGTGAGTGATACTCGTTTTTGA--GT  646
                ||||||||||||||||||||| ||| |||||||||||||||||||||| || |  |  ||
Sbjct  1583666  GCGTCATTTCCTTCTCAAACA-ATTATGTTTGGTAGTGAGTGATACTC-TTATACAGGGT  1583609

Query  647      TAACTTGAAATTG-TAG  662
                ||||||||||||| |||
Sbjct  1583608  TAACTTGAAATTGCTAG  1583592


 Score = 351 bits (190),  Expect = 2e-92
 Identities = 277/317 (87%), Gaps = 14/317 (4%)
 Strand=Plus/Minus

Query  353      GTTC-TCCCAGTGGATG-CAAACACAAACAAATAtttttttAAACTAATTCAGTCAACAC  410
                |||| |||||| || || ||||||||||| ||| |||| |||   |||   |||||| ||
Sbjct  1557498  GTTCTTCCCAGAGG-TGACAAACACAAAC-AATTTTTTATTATTATAACCTAGTCAAAAC  1557441

Query  411      AAGATTTC-TTT-TAGTAGAAAACAACTTCAAAACTTTCAACAATGGATCTCTTGGTTCT  468
                 | ||||| |||  | |  ||||  | || |||||||||||||| |||||||||||||||
Sbjct  1557440  CA-ATTTCGTTTGAAATTAAAAA-TA-TTTAAAACTTTCAACAACGGATCTCTTGGTTCT  1557384

Query  469      CGCATCGATGAAGAACGCAGCGAAATGCGATACGTAATGTGAATTGCAGAATTCCGTGAA  528
                ||||||||||||||||||||||||||||||||||||||||||||||||||||||||||||
Sbjct  1557383  CGCATCGATGAAGAACGCAGCGAAATGCGATACGTAATGTGAATTGCAGAATTCCGTGAA  1557324

Query  529      TCATCGAATCTTTGAACGCACATTGCGCCCTCTGGTATTCCGGGGGGCATGCCTGTTTGA  588
                ||||||||||||||||||||||||||||||  ||||||||  ||||||||||||||||||
Sbjct  1557323  TCATCGAATCTTTGAACGCACATTGCGCCCCTTGGTATTCGAGGGGGCATGCCTGTTTGA  1557264

Query  589      GCGTCATTTCCTTCTCAAACACATTGTGTTTGGTAGTGAGTGATACTCGTTTTTGA--GT  646
                ||||||||||||||||||||| ||| |||||||||||||||||||||| || |  |  ||
Sbjct  1557263  GCGTCATTTCCTTCTCAAACA-ATTATGTTTGGTAGTGAGTGATACTC-TTATACAGGGT  1557206

Query  647      TAACTTGAAATTG-TAG  662
                ||||||||||||| |||
Sbjct  1557205  TAACTTGAAATTGCTAG  1557189


 Score = 76.8 bits (41),  Expect = 1e-09
 Identities = 45/47 (96%), Gaps = 0/47 (0%)
 Strand=Plus/Minus

Query  1        CAAGGTTTCCGTAGGTGAACCTGCGGAAGGATCATTAAAGAAATTTA  47
                ||||||||||||||||||||||||||||||||||||| |||||| ||
Sbjct  1540131  CAAGGTTTCCGTAGGTGAACCTGCGGAAGGATCATTAGAGAAATCTA  1540085


 Score = 76.8 bits (41),  Expect = 1e-09
 Identities = 45/47 (96%), Gaps = 0/47 (0%)
 Strand=Plus/Minus

Query  1        CAAGGTTTCCGTAGGTGAACCTGCGGAAGGATCATTAAAGAAATTTA  47
                ||||||||||||||||||||||||||||||||||||| |||||| ||
Sbjct  1548936  CAAGGTTTCCGTAGGTGAACCTGCGGAAGGATCATTAGAGAAATCTA  1548890


 Score = 76.8 bits (41),  Expect = 1e-09
 Identities = 45/47 (96%), Gaps = 0/47 (0%)
 Strand=Plus/Minus

Query  1        CAAGGTTTCCGTAGGTGAACCTGCGGAAGGATCATTAAAGAAATTTA  47
                ||||||||||||||||||||||||||||||||||||| |||||| ||
Sbjct  1557740  CAAGGTTTCCGTAGGTGAACCTGCGGAAGGATCATTAGAGAAATCTA  1557694


 Score = 76.8 bits (41),  Expect = 1e-09
 Identities = 45/47 (96%), Gaps = 0/47 (0%)
 Strand=Plus/Minus

Query  1        CAAGGTTTCCGTAGGTGAACCTGCGGAAGGATCATTAAAGAAATTTA  47
                ||||||||||||||||||||||||||||||||||||| |||||| ||
Sbjct  1566543  CAAGGTTTCCGTAGGTGAACCTGCGGAAGGATCATTAGAGAAATCTA  1566497


 Score = 76.8 bits (41),  Expect = 1e-09
 Identities = 45/47 (96%), Gaps = 0/47 (0%)
 Strand=Plus/Minus

Query  1        CAAGGTTTCCGTAGGTGAACCTGCGGAAGGATCATTAAAGAAATTTA  47
                ||||||||||||||||||||||||||||||||||||| |||||| ||
Sbjct  1575345  CAAGGTTTCCGTAGGTGAACCTGCGGAAGGATCATTAGAGAAATCTA  1575299


 Score = 76.8 bits (41),  Expect = 1e-09
 Identities = 45/47 (96%), Gaps = 0/47 (0%)
 Strand=Plus/Minus

Query  1        CAAGGTTTCCGTAGGTGAACCTGCGGAAGGATCATTAAAGAAATTTA  47
                ||||||||||||||||||||||||||||||||||||| |||||| ||
Sbjct  1584137  CAAGGTTTCCGTAGGTGAACCTGCGGAAGGATCATTAGAGAAATCTA  1584091


>CP059272.1 Torulaspora sp. CBS 2947 strain CBS2947 chromosome 6
Length=941181

 Score = 355 bits (192),  Expect = 1e-93
 Identities = 277/317 (87%), Gaps = 10/317 (3%)
 Strand=Plus/Minus

Query  354     TTCTCCCAGTGGATG-CAAACACAAACAAATAtttttttAAACTAATTCAGTC-AACACA  411
               ||| ||||| || || ||||||||||||| | |||| |||   |||   |||| || || 
Sbjct  930573  TTC-CCCAGAGG-TGACAAACACAAACAACT-TTTTATTATCATAAGCTAGTCAAAAACC  930517

Query  412     AGATTTC-TTTTAGTAGA-AAACAA-CTTCAAAACTTTCAACAATGGATCTCTTGGTTCT  468
               | ||||| |||||| |   ||| ||  ||||||||||||||||| |||||||||||||||
Sbjct  930516  A-ATTTCGTTTTAGAAATTAAAAAATATTCAAAACTTTCAACAACGGATCTCTTGGTTCT  930458

Query  469     CGCATCGATGAAGAACGCAGCGAAATGCGATACGTAATGTGAATTGCAGAATTCCGTGAA  528
               ||||||||||||||||||||||||||||||||||||||||||||||||||||||||||||
Sbjct  930457  CGCATCGATGAAGAACGCAGCGAAATGCGATACGTAATGTGAATTGCAGAATTCCGTGAA  930398

Query  529     TCATCGAATCTTTGAACGCACATTGCGCCCTCTGGTATTCCGGGGGGCATGCCTGTTTGA  588
               ||||||||||||||||||||||||||||||  ||||||||| ||||||||||||||||||
Sbjct  930397  TCATCGAATCTTTGAACGCACATTGCGCCCCTTGGTATTCCAGGGGGCATGCCTGTTTGA  930338

Query  589     GCGTCATTTCCTTCTCAAACACATTGTGTTTGGTAGTGAGTGATACTCGTTTTTGAGTTA  648
               ||||||||||||||||||||| ||  ||||||||||||||||||||||  |   | ||||
Sbjct  930337  GCGTCATTTCCTTCTCAAACA-ATCATGTTTGGTAGTGAGTGATACTCTGTCCAGGGTTA  930279

Query  649     ACTTGAAATTGTAGGCC  665
               ||||||||||| | |||
Sbjct  930278  ACTTGAAATTGCAAGCC  930262


 Score = 355 bits (192),  Expect = 1e-93
 Identities = 277/317 (87%), Gaps = 10/317 (3%)
 Strand=Plus/Minus

Query  354     TTCTCCCAGTGGATG-CAAACACAAACAAATAtttttttAAACTAATTCAGTC-AACACA  411
               ||| ||||| || || ||||||||||||| | |||| |||   |||   |||| || || 
Sbjct  939156  TTC-CCCAGAGG-TGACAAACACAAACAACT-TTTTATTATCATAAGCTAGTCAAAAACC  939100

Query  412     AGATTTC-TTTTAGTAGA-AAACAA-CTTCAAAACTTTCAACAATGGATCTCTTGGTTCT  468
               | ||||| |||||| |   ||| ||  ||||||||||||||||| |||||||||||||||
Sbjct  939099  A-ATTTCGTTTTAGAAATTAAAAAATATTCAAAACTTTCAACAACGGATCTCTTGGTTCT  939041

Query  469     CGCATCGATGAAGAACGCAGCGAAATGCGATACGTAATGTGAATTGCAGAATTCCGTGAA  528
               ||||||||||||||||||||||||||||||||||||||||||||||||||||||||||||
Sbjct  939040  CGCATCGATGAAGAACGCAGCGAAATGCGATACGTAATGTGAATTGCAGAATTCCGTGAA  938981

Query  529     TCATCGAATCTTTGAACGCACATTGCGCCCTCTGGTATTCCGGGGGGCATGCCTGTTTGA  588
               ||||||||||||||||||||||||||||||  ||||||||| ||||||||||||||||||
Sbjct  938980  TCATCGAATCTTTGAACGCACATTGCGCCCCTTGGTATTCCAGGGGGCATGCCTGTTTGA  938921

Query  589     GCGTCATTTCCTTCTCAAACACATTGTGTTTGGTAGTGAGTGATACTCGTTTTTGAGTTA  648
               ||||||||||||||||||||| ||  ||||||||||||||||||||||  |   | ||||
Sbjct  938920  GCGTCATTTCCTTCTCAAACA-ATCATGTTTGGTAGTGAGTGATACTCTGTCCAGGGTTA  938862

Query  649     ACTTGAAATTGTAGGCC  665
               ||||||||||| | |||
Sbjct  938861  ACTTGAAATTGCAAGCC  938845


 Score = 76.8 bits (41),  Expect = 1e-09
 Identities = 45/47 (96%), Gaps = 0/47 (0%)
 Strand=Plus/Minus

Query  1       CAAGGTTTCCGTAGGTGAACCTGCGGAAGGATCATTAAAGAAATTTA  47
               ||||||||||||||||||||||||||||||||||||| |||||| ||
Sbjct  930836  CAAGGTTTCCGTAGGTGAACCTGCGGAAGGATCATTAGAGAAATCTA  930790


 Score = 76.8 bits (41),  Expect = 1e-09
 Identities = 45/47 (96%), Gaps = 0/47 (0%)
 Strand=Plus/Minus

Query  1       CAAGGTTTCCGTAGGTGAACCTGCGGAAGGATCATTAAAGAAATTTA  47
               ||||||||||||||||||||||||||||||||||||| |||||| ||
Sbjct  939419  CAAGGTTTCCGTAGGTGAACCTGCGGAAGGATCATTAGAGAAATCTA  939373


>FXLY01000006.1 Kazachstania saulgeensis genome assembly, contig: scaffold_05, 
whole genome shotgun sequence
Length=890425

 Score = 355 bits (192),  Expect = 1e-93
 Identities = 220/233 (94%), Gaps = 4/233 (2%)
 Strand=Plus/Plus

Query  436     TTCAAAACTTTCAACAATGGATCTCTTGGTTCTCGCATCGATGAAGAACGCAGCGAAATG  495
               ||||||||||||||||| ||||||||||||||||||||||||||||||||||||||||||
Sbjct  106936  TTCAAAACTTTCAACAACGGATCTCTTGGTTCTCGCATCGATGAAGAACGCAGCGAAATG  106995

Query  496     CGATACGTAATGTGAATTGCAGAATTCCGTGAATCATCGAATCTTTGAACGCACATTGCG  555
               ||||||||||||||||||||||||||||||||||||||||||||||||||||||||||||
Sbjct  106996  CGATACGTAATGTGAATTGCAGAATTCCGTGAATCATCGAATCTTTGAACGCACATTGCG  107055

Query  556     CCCTCTGGTATTCCGGGGGGCATGCCTGTTTGAGCGTCATTTCCTTCTCAAACACATTGT  615
               |||  ||||||||| ||||||||||||||||||||||||||||||||||||| || ||||
Sbjct  107056  CCCCTTGGTATTCCAGGGGGCATGCCTGTTTGAGCGTCATTTCCTTCTCAAATAC-TTGT  107114

Query  616     GTTTGGTAGTGAGTGATACTC-GTTTT--TGAGTTAACTTGAAATTGTAGGCC  665
                |||||| |||||||| |||| |||||  ||||||||||||||||||| ||||
Sbjct  107115  ATTTGGTTGTGAGTGACACTCTGTTTTTCTGAGTTAACTTGAAATTGTTGGCC  107167


 Score = 355 bits (192),  Expect = 1e-93
 Identities = 220/233 (94%), Gaps = 4/233 (2%)
 Strand=Plus/Plus

Query  436     TTCAAAACTTTCAACAATGGATCTCTTGGTTCTCGCATCGATGAAGAACGCAGCGAAATG  495
               ||||||||||||||||| ||||||||||||||||||||||||||||||||||||||||||
Sbjct  115413  TTCAAAACTTTCAACAACGGATCTCTTGGTTCTCGCATCGATGAAGAACGCAGCGAAATG  115472

Query  496     CGATACGTAATGTGAATTGCAGAATTCCGTGAATCATCGAATCTTTGAACGCACATTGCG  555
               ||||||||||||||||||||||||||||||||||||||||||||||||||||||||||||
Sbjct  115473  CGATACGTAATGTGAATTGCAGAATTCCGTGAATCATCGAATCTTTGAACGCACATTGCG  115532

Query  556     CCCTCTGGTATTCCGGGGGGCATGCCTGTTTGAGCGTCATTTCCTTCTCAAACACATTGT  615
               |||  ||||||||| ||||||||||||||||||||||||||||||||||||| || ||||
Sbjct  115533  CCCCTTGGTATTCCAGGGGGCATGCCTGTTTGAGCGTCATTTCCTTCTCAAATAC-TTGT  115591

Query  616     GTTTGGTAGTGAGTGATACTC-GTTTT--TGAGTTAACTTGAAATTGTAGGCC  665
                |||||| |||||||| |||| |||||  ||||||||||||||||||| ||||
Sbjct  115592  ATTTGGTTGTGAGTGACACTCTGTTTTTCTGAGTTAACTTGAAATTGTTGGCC  115644


 Score = 84.2 bits (45),  Expect = 6e-12
 Identities = 45/45 (100%), Gaps = 0/45 (0%)
 Strand=Plus/Plus

Query  1       CAAGGTTTCCGTAGGTGAACCTGCGGAAGGATCATTAAAGAAATT  45
               |||||||||||||||||||||||||||||||||||||||||||||
Sbjct  106685  CAAGGTTTCCGTAGGTGAACCTGCGGAAGGATCATTAAAGAAATT  106729


 Score = 84.2 bits (45),  Expect = 6e-12
 Identities = 45/45 (100%), Gaps = 0/45 (0%)
 Strand=Plus/Plus

Query  1       CAAGGTTTCCGTAGGTGAACCTGCGGAAGGATCATTAAAGAAATT  45
               |||||||||||||||||||||||||||||||||||||||||||||
Sbjct  115162  CAAGGTTTCCGTAGGTGAACCTGCGGAAGGATCATTAAAGAAATT  115206


 Score = 82.4 bits (44),  Expect = 2e-11
 Identities = 55/60 (92%), Gaps = 2/60 (3%)
 Strand=Plus/Plus

Query  808     GGCAGACAG-ACGTCTTTAAGTTTGACCTCAAATCAGGTAGGGTTACCCGCTGAACTTAA  866
               |||| |||| || |||||||||||||||||||||||||||||  ||||||||||||||||
Sbjct  107296  GGCAAACAGTAC-TCTTTAAGTTTGACCTCAAATCAGGTAGGAATACCCGCTGAACTTAA  107354


 Score = 82.4 bits (44),  Expect = 2e-11
 Identities = 55/60 (92%), Gaps = 2/60 (3%)
 Strand=Plus/Plus

Query  808     GGCAGACAG-ACGTCTTTAAGTTTGACCTCAAATCAGGTAGGGTTACCCGCTGAACTTAA  866
               |||| |||| || |||||||||||||||||||||||||||||  ||||||||||||||||
Sbjct  115773  GGCAAACAGTAC-TCTTTAAGTTTGACCTCAAATCAGGTAGGAATACCCGCTGAACTTAA  115831


>NJIJ01000043.1 Kazachstania servazzii strain SRCM102023 contig00049, whole genome 
shotgun sequence
Length=9518

 Score = 351 bits (190),  Expect = 2e-92
 Identities = 224/240 (93%), Gaps = 4/240 (2%)
 Strand=Plus/Minus

Query  428   AAAACAACT-TCAAAACTTTCAACAATGGATCTCTTGGTTCTCGCATCGATGAAGAACGC  486
             ||||||| | | |||||||||||||| |||||||||||||||||||||||||||||||||
Sbjct  9150  AAAACAAATATTAAAACTTTCAACAACGGATCTCTTGGTTCTCGCATCGATGAAGAACGC  9091

Query  487   AGCGAAATGCGATACGTAATGTGAATTGCAGAATTCCGTGAATCATCGAATCTTTGAACG  546
             ||||||||||||||||||||||||||||||||||||||||||||||||||||||||||||
Sbjct  9090  AGCGAAATGCGATACGTAATGTGAATTGCAGAATTCCGTGAATCATCGAATCTTTGAACG  9031

Query  547   CACATTGCGCCCTCTGGTATTCCGGGGGGCATGCCTGTTTGAGCGTCATTTCCTTCTCAA  606
             ||||||||||||||||||||||| ||||||| ||||||||||||||||||||||||||||
Sbjct  9030  CACATTGCGCCCTCTGGTATTCCAGGGGGCAGGCCTGTTTGAGCGTCATTTCCTTCTCAA  8971

Query  607   ACA-CATTGTGTTTGGTAGTGAGTGATACTCGTTTTTGAGTTAACTTGAAATTGTAGGCC  665
             ||| || | |||||||| ||||||||||||| |||  |||||| ||||||||||  ||||
Sbjct  8970  ACAGCAAT-TGTTTGGTTGTGAGTGATACTC-TTTCGGAGTTAGCTTGAAATTGCTGGCC  8913


 Score = 75.0 bits (40),  Expect = 4e-09
 Identities = 47/50 (94%), Gaps = 1/50 (2%)
 Strand=Plus/Minus

Query  1     CAAGGTTTCCGTAGGTGAACCTGCGGAAGGATCATTAAAGAAATTTAATT  50
             ||||||||||||||||||||||||||||||||||||| |||| | |||||
Sbjct  9430  CAAGGTTTCCGTAGGTGAACCTGCGGAAGGATCATTATAGAA-TATAATT  9382


>MVPU01000017.1 Saccharomyces sp. M14 scaffold15, whole genome shotgun sequence
Length=570571

 Score = 351 bits (190),  Expect = 2e-92
 Identities = 219/232 (94%), Gaps = 6/232 (3%)
 Strand=Plus/Plus

Query  428     AAAACAACTTCAAAACTTTCAACAATGGATCTCTTGGTTCTCGCATCGATGAAGAACGCA  487
               |||| || || |||||||||||||| ||||||||||||||||||||||||||||||||||
Sbjct  110200  AAAA-AA-TTAAAAACTTTCAACAACGGATCTCTTGGTTCTCGCATCGATGAAGAACGCA  110257

Query  488     GCGAAATGCGATACGTAATGTGAATTGCAGAATTCCGTGAATCATCGAATCTTTGAACGC  547
               ||||||||||||||||||||||||||||||||||||||||||||||||||||||||||||
Sbjct  110258  GCGAAATGCGATACGTAATGTGAATTGCAGAATTCCGTGAATCATCGAATCTTTGAACGC  110317

Query  548     ACATTGCGCCCTCTGGTATTCCGGGGGGCATGCCTGTTTGAGCGTCATTTCCTTCTCAAA  607
               |||||||||||  ||||||||| |||||||||||||||||||||||||||||||||||| 
Sbjct  110318  ACATTGCGCCCCTTGGTATTCCAGGGGGCATGCCTGTTTGAGCGTCATTTCCTTCTCAA-  110376

Query  608     CACATTGTGTTTGGTAGTGAGTGATACTCGTTTTTGAGTTAACTTGAAATTG  659
                ||||| |||||||||||||||||||||| |||  |||||||||||||||||
Sbjct  110377  -ACATTCTGTTTGGTAGTGAGTGATACTC-TTTG-GAGTTAACTTGAAATTG  110425


 Score = 91.6 bits (49),  Expect = 4e-14
 Identities = 49/49 (100%), Gaps = 0/49 (0%)
 Strand=Plus/Plus

Query  1       CAAGGTTTCCGTAGGTGAACCTGCGGAAGGATCATTAAAGAAATTTAAT  49
               |||||||||||||||||||||||||||||||||||||||||||||||||
Sbjct  109816  CAAGGTTTCCGTAGGTGAACCTGCGGAAGGATCATTAAAGAAATTTAAT  109864


>PPOK01000135.1 Kazachstania taianensis strain NRRL Y-48846 NODE_135_length_5597_cov_3834.78_ID_269, 
whole genome shotgun sequence
Length=5597

 Score = 351 bits (190),  Expect = 2e-92
 Identities = 221/235 (94%), Gaps = 5/235 (2%)
 Strand=Plus/Plus

Query  429   AAACAACTTCAAAACTTTCAACAATGGATCTCTTGGTTCTCGCATCGATGAAGAACGCAG  488
             ||| || || |||||||||||||| |||||||||||||||||||||||||||||||||||
Sbjct  1112  AAA-AA-TTTAAAACTTTCAACAACGGATCTCTTGGTTCTCGCATCGATGAAGAACGCAG  1169

Query  489   CGAAATGCGATACGTAATGTGAATTGCAGAATTCCGTGAATCATCGAATCTTTGAACGCA  548
             ||||||||||||||||||||||||||||||||||||||||||||||||||||||||||||
Sbjct  1170  CGAAATGCGATACGTAATGTGAATTGCAGAATTCCGTGAATCATCGAATCTTTGAACGCA  1229

Query  549   CATTGCGCCCTCTGGTATTCCGGGGGGCATGCCTGTTTGAGCGTCATTTCCTTCTCAAAC  608
             ||||||||||  ||||||||| ||||||||||||||||||||||||||||||||||||||
Sbjct  1230  CATTGCGCCCCTTGGTATTCCAGGGGGCATGCCTGTTTGAGCGTCATTTCCTTCTCAAAC  1289

Query  609   ACATTGTGTTTGGTAGTGAGTGATACTCGTTTTTGAGTTAACTTGAAATTG-TAG  662
             || ||||||||||| ||||||||||||| ||  ||||||| |||||||||| |||
Sbjct  1290  AC-TTGTGTTTGGTTGTGAGTGATACTCATTC-TGAGTTAGCTTGAAATTGCTAG  1342


 Score = 80.5 bits (43),  Expect = 8e-11
 Identities = 52/56 (93%), Gaps = 2/56 (4%)
 Strand=Plus/Plus

Query  1    CAAGGTTTCCGTAGGTGAACCTGCGGAAGGATCATTAAAGAAATTTAATTGATTTG  56
            ||||||||||||||||||||||||||||||||||||| |||||| || | ||||||
Sbjct  747  CAAGGTTTCCGTAGGTGAACCTGCGGAAGGATCATTATAGAAATATA-T-GATTTG  800


 Score = 78.7 bits (42),  Expect = 3e-10
 Identities = 51/55 (93%), Gaps = 2/55 (4%)
 Strand=Plus/Plus

Query  813   ACAG-ACGTCTTTAAGTTTGACCTCAAATCAGGTAGGGTTACCCGCTGAACTTAA  866
             |||| || |||||||||||||||||||||||||||||  ||||||||||||||||
Sbjct  1751  ACAGTAC-TCTTTAAGTTTGACCTCAAATCAGGTAGGAATACCCGCTGAACTTAA  1804


>CM034489.1 Saccharomyces uvarum strain CBS 7001 chromosome XII, whole genome 
shotgun sequence
Length=1117227

 Score = 351 bits (190),  Expect = 2e-92
 Identities = 227/244 (93%), Gaps = 6/244 (2%)
 Strand=Plus/Minus

Query  428     AAAACAACTTCAAAACTTTCAACAATGGATCTCTTGGTTCTCGCATCGATGAAGAACGCA  487
               |||| || || |||||||||||||| ||||||||||||||||||||||||||||||||||
Sbjct  525099  AAAATAA-TTAAAAACTTTCAACAACGGATCTCTTGGTTCTCGCATCGATGAAGAACGCA  525041

Query  488     GCGAAATGCGATACGTAATGTGAATTGCAGAATTCCGTGAATCATCGAATCTTTGAACGC  547
               ||||||||||||||||||||||||||||||||||||||||||||||||||||||||||||
Sbjct  525040  GCGAAATGCGATACGTAATGTGAATTGCAGAATTCCGTGAATCATCGAATCTTTGAACGC  524981

Query  548     ACATTGCGCCCTCTGGTATTCCGGGGGGCATGCCTGTTTGAGCGTCATTTCCTTCTCAAA  607
               |||||||||||| ||||||||| |||||||||||||||||||||||||||||||||||||
Sbjct  524980  ACATTGCGCCCT-TGGTATTCCAGGGGGCATGCCTGTTTGAGCGTCATTTCCTTCTCAAA  524922

Query  608     CACATTGTGTTTGGTAGTGAGTGATACTCGTTTTTGAGTTAACTTGAAATTGTAGGCCAT  667
               ||  || |||||||||||||||||||||| | |  |||||||||||||||||  |||| |
Sbjct  524921  CA--TTCTGTTTGGTAGTGAGTGATACTC-TCTG-GAGTTAACTTGAAATTGCTGGCCTT  524866

Query  668     ATCA  671
                |||
Sbjct  524865  TTCA  524862


 Score = 346 bits (187),  Expect = 7e-91
 Identities = 226/244 (93%), Gaps = 5/244 (2%)
 Strand=Plus/Minus

Query  428     AAAACAACTTCAAAACTTTCAACAATGGATCTCTTGGTTCTCGCATCGATGAAGAACGCA  487
               |||| || || |||||||||||||| ||||||||||||||||||||||||||||||||||
Sbjct  475728  AAAATAA-TTAAAAACTTTCAACAACGGATCTCTTGGTTCTCGCATCGATGAAGAACGCA  475670

Query  488     GCGAAATGCGATACGTAATGTGAATTGCAGAATTCCGTGAATCATCGAATCTTTGAACGC  547
               ||||||||||||||||||||||||||||||||||||||||||||||||||||||||||||
Sbjct  475669  GCGAAATGCGATACGTAATGTGAATTGCAGAATTCCGTGAATCATCGAATCTTTGAACGC  475610

Query  548     ACATTGCGCCCTCTGGTATTCCGGGGGGCATGCCTGTTTGAGCGTCATTTCCTTCTCAAA  607
               |||||||||||  ||||||||| |||||||||||||||||||||||||||||||||||||
Sbjct  475609  ACATTGCGCCCCTTGGTATTCCAGGGGGCATGCCTGTTTGAGCGTCATTTCCTTCTCAAA  475550

Query  608     CACATTGTGTTTGGTAGTGAGTGATACTCGTTTTTGAGTTAACTTGAAATTGTAGGCCAT  667
               ||  || |||||||||||||||||||||| | |  |||||||||||||||||  |||| |
Sbjct  475549  CA--TTCTGTTTGGTAGTGAGTGATACTC-TCTG-GAGTTAACTTGAAATTGCTGGCCTT  475494

Query  668     ATCA  671
                |||
Sbjct  475493  TTCA  475490


 Score = 346 bits (187),  Expect = 7e-91
 Identities = 226/244 (93%), Gaps = 5/244 (2%)
 Strand=Plus/Minus

Query  428     AAAACAACTTCAAAACTTTCAACAATGGATCTCTTGGTTCTCGCATCGATGAAGAACGCA  487
               |||| || || |||||||||||||| ||||||||||||||||||||||||||||||||||
Sbjct  484764  AAAATAA-TTAAAAACTTTCAACAACGGATCTCTTGGTTCTCGCATCGATGAAGAACGCA  484706

Query  488     GCGAAATGCGATACGTAATGTGAATTGCAGAATTCCGTGAATCATCGAATCTTTGAACGC  547
               ||||||||||||||||||||||||||||||||||||||||||||||||||||||||||||
Sbjct  484705  GCGAAATGCGATACGTAATGTGAATTGCAGAATTCCGTGAATCATCGAATCTTTGAACGC  484646

Query  548     ACATTGCGCCCTCTGGTATTCCGGGGGGCATGCCTGTTTGAGCGTCATTTCCTTCTCAAA  607
               |||||||||||  ||||||||| |||||||||||||||||||||||||||||||||||||
Sbjct  484645  ACATTGCGCCCCTTGGTATTCCAGGGGGCATGCCTGTTTGAGCGTCATTTCCTTCTCAAA  484586

Query  608     CACATTGTGTTTGGTAGTGAGTGATACTCGTTTTTGAGTTAACTTGAAATTGTAGGCCAT  667
               ||  || |||||||||||||||||||||| | |  |||||||||||||||||  |||| |
Sbjct  484585  CA--TTCTGTTTGGTAGTGAGTGATACTC-TCTG-GAGTTAACTTGAAATTGCTGGCCTT  484530

Query  668     ATCA  671
                |||
Sbjct  484529  TTCA  484526


 Score = 346 bits (187),  Expect = 7e-91
 Identities = 226/244 (93%), Gaps = 5/244 (2%)
 Strand=Plus/Minus

Query  428     AAAACAACTTCAAAACTTTCAACAATGGATCTCTTGGTTCTCGCATCGATGAAGAACGCA  487
               |||| || || |||||||||||||| ||||||||||||||||||||||||||||||||||
Sbjct  493800  AAAATAA-TTAAAAACTTTCAACAACGGATCTCTTGGTTCTCGCATCGATGAAGAACGCA  493742

Query  488     GCGAAATGCGATACGTAATGTGAATTGCAGAATTCCGTGAATCATCGAATCTTTGAACGC  547
               ||||||||||||||||||||||||||||||||||||||||||||||||||||||||||||
Sbjct  493741  GCGAAATGCGATACGTAATGTGAATTGCAGAATTCCGTGAATCATCGAATCTTTGAACGC  493682

Query  548     ACATTGCGCCCTCTGGTATTCCGGGGGGCATGCCTGTTTGAGCGTCATTTCCTTCTCAAA  607
               |||||||||||  ||||||||| |||||||||||||||||||||||||||||||||||||
Sbjct  493681  ACATTGCGCCCCTTGGTATTCCAGGGGGCATGCCTGTTTGAGCGTCATTTCCTTCTCAAA  493622

Query  608     CACATTGTGTTTGGTAGTGAGTGATACTCGTTTTTGAGTTAACTTGAAATTGTAGGCCAT  667
               ||  || |||||||||||||||||||||| | |  |||||||||||||||||  |||| |
Sbjct  493621  CA--TTCTGTTTGGTAGTGAGTGATACTC-TCTG-GAGTTAACTTGAAATTGCTGGCCTT  493566

Query  668     ATCA  671
                |||
Sbjct  493565  TTCA  493562


 Score = 346 bits (187),  Expect = 7e-91
 Identities = 226/244 (93%), Gaps = 6/244 (2%)
 Strand=Plus/Minus

Query  428     AAAACAACTTCAAAACTTTCAACAATGGATCTCTTGGTTCTCGCATCGATGAAGAACGCA  487
               |||| || || |||||||||||||| ||||||||||||||||||||||||||||||||||
Sbjct  502832  AAAATAA-TT-AAAACTTTCAACAACGGATCTCTTGGTTCTCGCATCGATGAAGAACGCA  502775

Query  488     GCGAAATGCGATACGTAATGTGAATTGCAGAATTCCGTGAATCATCGAATCTTTGAACGC  547
               ||||||||||||||||||||||||||||||||||||||||||||||||||||||||||||
Sbjct  502774  GCGAAATGCGATACGTAATGTGAATTGCAGAATTCCGTGAATCATCGAATCTTTGAACGC  502715

Query  548     ACATTGCGCCCTCTGGTATTCCGGGGGGCATGCCTGTTTGAGCGTCATTTCCTTCTCAAA  607
               |||||||||||  ||||||||| |||||||||||||||||||||||||||||||||||||
Sbjct  502714  ACATTGCGCCCCTTGGTATTCCAGGGGGCATGCCTGTTTGAGCGTCATTTCCTTCTCAAA  502655

Query  608     CACATTGTGTTTGGTAGTGAGTGATACTCGTTTTTGAGTTAACTTGAAATTGTAGGCCAT  667
               ||  || |||||||||||||||||||||| | |  |||||||||||||||||  |||| |
Sbjct  502654  CA--TTCTGTTTGGTAGTGAGTGATACTC-TCTG-GAGTTAACTTGAAATTGCTGGCCTT  502599

Query  668     ATCA  671
                |||
Sbjct  502598  TTCA  502595


 Score = 346 bits (187),  Expect = 7e-91
 Identities = 226/244 (93%), Gaps = 5/244 (2%)
 Strand=Plus/Minus

Query  428     AAAACAACTTCAAAACTTTCAACAATGGATCTCTTGGTTCTCGCATCGATGAAGAACGCA  487
               |||| || || |||||||||||||| ||||||||||||||||||||||||||||||||||
Sbjct  516082  AAAATAA-TTAAAAACTTTCAACAACGGATCTCTTGGTTCTCGCATCGATGAAGAACGCA  516024

Query  488     GCGAAATGCGATACGTAATGTGAATTGCAGAATTCCGTGAATCATCGAATCTTTGAACGC  547
               ||||||||||||||||||||||||||||||||||||||||||||||||||||||||||||
Sbjct  516023  GCGAAATGCGATACGTAATGTGAATTGCAGAATTCCGTGAATCATCGAATCTTTGAACGC  515964

Query  548     ACATTGCGCCCTCTGGTATTCCGGGGGGCATGCCTGTTTGAGCGTCATTTCCTTCTCAAA  607
               |||||||||||  ||||||||| |||||||||||||||||||||||||||||||||||||
Sbjct  515963  ACATTGCGCCCCTTGGTATTCCAGGGGGCATGCCTGTTTGAGCGTCATTTCCTTCTCAAA  515904

Query  608     CACATTGTGTTTGGTAGTGAGTGATACTCGTTTTTGAGTTAACTTGAAATTGTAGGCCAT  667
               ||  || |||||||||||||||||||||| | |  |||||||||||||||||  |||| |
Sbjct  515903  CA--TTCTGTTTGGTAGTGAGTGATACTC-TCTG-GAGTTAACTTGAAATTGCTGGCCTT  515848

Query  668     ATCA  671
                |||
Sbjct  515847  TTCA  515844


 Score = 346 bits (187),  Expect = 7e-91
 Identities = 226/244 (93%), Gaps = 5/244 (2%)
 Strand=Plus/Minus

Query  428     AAAACAACTTCAAAACTTTCAACAATGGATCTCTTGGTTCTCGCATCGATGAAGAACGCA  487
               |||| || || |||||||||||||| ||||||||||||||||||||||||||||||||||
Sbjct  534127  AAAATAA-TTAAAAACTTTCAACAACGGATCTCTTGGTTCTCGCATCGATGAAGAACGCA  534069

Query  488     GCGAAATGCGATACGTAATGTGAATTGCAGAATTCCGTGAATCATCGAATCTTTGAACGC  547
               ||||||||||||||||||||||||||||||||||||||||||||||||||||||||||||
Sbjct  534068  GCGAAATGCGATACGTAATGTGAATTGCAGAATTCCGTGAATCATCGAATCTTTGAACGC  534009

Query  548     ACATTGCGCCCTCTGGTATTCCGGGGGGCATGCCTGTTTGAGCGTCATTTCCTTCTCAAA  607
               |||||||||||  ||||||||| |||||||||||||||||||||||||||||||||||||
Sbjct  534008  ACATTGCGCCCCTTGGTATTCCAGGGGGCATGCCTGTTTGAGCGTCATTTCCTTCTCAAA  533949

Query  608     CACATTGTGTTTGGTAGTGAGTGATACTCGTTTTTGAGTTAACTTGAAATTGTAGGCCAT  667
               ||  || |||||||||||||||||||||| | |  |||||||||||||||||  |||| |
Sbjct  533948  CA--TTCTGTTTGGTAGTGAGTGATACTC-TCTG-GAGTTAACTTGAAATTGCTGGCCTT  533893

Query  668     ATCA  671
                |||
Sbjct  533892  TTCA  533889


 Score = 346 bits (187),  Expect = 7e-91
 Identities = 226/244 (93%), Gaps = 5/244 (2%)
 Strand=Plus/Minus

Query  428     AAAACAACTTCAAAACTTTCAACAATGGATCTCTTGGTTCTCGCATCGATGAAGAACGCA  487
               |||| || || |||||||||||||| ||||||||||||||||||||||||||||||||||
Sbjct  543163  AAAATAA-TTAAAAACTTTCAACAACGGATCTCTTGGTTCTCGCATCGATGAAGAACGCA  543105

Query  488     GCGAAATGCGATACGTAATGTGAATTGCAGAATTCCGTGAATCATCGAATCTTTGAACGC  547
               ||||||||||||||||||||||||||||||||||||||||||||||||||||||||||||
Sbjct  543104  GCGAAATGCGATACGTAATGTGAATTGCAGAATTCCGTGAATCATCGAATCTTTGAACGC  543045

Query  548     ACATTGCGCCCTCTGGTATTCCGGGGGGCATGCCTGTTTGAGCGTCATTTCCTTCTCAAA  607
               |||||||||||  ||||||||| |||||||||||||||||||||||||||||||||||||
Sbjct  543044  ACATTGCGCCCCTTGGTATTCCAGGGGGCATGCCTGTTTGAGCGTCATTTCCTTCTCAAA  542985

Query  608     CACATTGTGTTTGGTAGTGAGTGATACTCGTTTTTGAGTTAACTTGAAATTGTAGGCCAT  667
               ||  || |||||||||||||||||||||| | |  |||||||||||||||||  |||| |
Sbjct  542984  CA--TTCTGTTTGGTAGTGAGTGATACTC-TCTG-GAGTTAACTTGAAATTGCTGGCCTT  542929

Query  668     ATCA  671
                |||
Sbjct  542928  TTCA  542925


 Score = 327 bits (177),  Expect = 3e-85
 Identities = 223/244 (91%), Gaps = 8/244 (3%)
 Strand=Plus/Minus

Query  428     AAAACAACTTCAAAACTTTCAACAATGGATCTCTTGGTTCTCGCATCGATGAAGAACGCA  487
               |||| || || ||||| |||||||| ||||||||||||||||||||||||||||||||||
Sbjct  511832  AAAATAA-TTAAAAAC-TTCAACAACGGATCTCTTGGTTCTCGCATCGATGAAGAACGCA  511775

Query  488     GCGAAATGCGATACGTAATGTGAATTGCAGAATTCCGTGAATCATCGAATCTTTGAACGC  547
               ||||||||||||||||||||||||||||||||||||||||||||||||||||| ||||||
Sbjct  511774  GCGAAATGCGATACGTAATGTGAATTGCAGAATTCCGTGAATCATCGAATCTT-GAACGC  511716

Query  548     ACATTGCGCCCTCTGGTATTCCGGGGGGCATGCCTGTTTGAGCGTCATTTCCTTCTCAAA  607
               |||||||||||  ||||||||| |||||||||||||||||||||||||||||||||||||
Sbjct  511715  ACATTGCGCCCCTTGGTATTCCAGGGGGCATGCCTGTTTGAGCGTCATTTCCTTCTCAAA  511656

Query  608     CACATTGTGTTTGGTAGTGAGTGATACTCGTTTTTGAGTTAACTTGAAATTGTAGGCCAT  667
               ||  || || ||||||||||||||||||| | |  |||||||||||||||||  |||| |
Sbjct  511655  CA--TTCTG-TTGGTAGTGAGTGATACTC-TCTG-GAGTTAACTTGAAATTGCTGGCCTT  511601

Query  668     ATCA  671
                |||
Sbjct  511600  TTCA  511597


 Score = 91.6 bits (49),  Expect = 4e-14
 Identities = 49/49 (100%), Gaps = 0/49 (0%)
 Strand=Plus/Minus

Query  1       CAAGGTTTCCGTAGGTGAACCTGCGGAAGGATCATTAAAGAAATTTAAT  49
               |||||||||||||||||||||||||||||||||||||||||||||||||
Sbjct  476113  CAAGGTTTCCGTAGGTGAACCTGCGGAAGGATCATTAAAGAAATTTAAT  476065


 Score = 91.6 bits (49),  Expect = 4e-14
 Identities = 49/49 (100%), Gaps = 0/49 (0%)
 Strand=Plus/Minus

Query  1       CAAGGTTTCCGTAGGTGAACCTGCGGAAGGATCATTAAAGAAATTTAAT  49
               |||||||||||||||||||||||||||||||||||||||||||||||||
Sbjct  485149  CAAGGTTTCCGTAGGTGAACCTGCGGAAGGATCATTAAAGAAATTTAAT  485101


 Score = 91.6 bits (49),  Expect = 4e-14
 Identities = 49/49 (100%), Gaps = 0/49 (0%)
 Strand=Plus/Minus

Query  1       CAAGGTTTCCGTAGGTGAACCTGCGGAAGGATCATTAAAGAAATTTAAT  49
               |||||||||||||||||||||||||||||||||||||||||||||||||
Sbjct  494184  CAAGGTTTCCGTAGGTGAACCTGCGGAAGGATCATTAAAGAAATTTAAT  494136


 Score = 91.6 bits (49),  Expect = 4e-14
 Identities = 49/49 (100%), Gaps = 0/49 (0%)
 Strand=Plus/Minus

Query  1       CAAGGTTTCCGTAGGTGAACCTGCGGAAGGATCATTAAAGAAATTTAAT  49
               |||||||||||||||||||||||||||||||||||||||||||||||||
Sbjct  503214  CAAGGTTTCCGTAGGTGAACCTGCGGAAGGATCATTAAAGAAATTTAAT  503166


 Score = 91.6 bits (49),  Expect = 4e-14
 Identities = 49/49 (100%), Gaps = 0/49 (0%)
 Strand=Plus/Minus

Query  1       CAAGGTTTCCGTAGGTGAACCTGCGGAAGGATCATTAAAGAAATTTAAT  49
               |||||||||||||||||||||||||||||||||||||||||||||||||
Sbjct  512212  CAAGGTTTCCGTAGGTGAACCTGCGGAAGGATCATTAAAGAAATTTAAT  512164


 Score = 91.6 bits (49),  Expect = 4e-14
 Identities = 49/49 (100%), Gaps = 0/49 (0%)
 Strand=Plus/Minus

Query  1       CAAGGTTTCCGTAGGTGAACCTGCGGAAGGATCATTAAAGAAATTTAAT  49
               |||||||||||||||||||||||||||||||||||||||||||||||||
Sbjct  516466  CAAGGTTTCCGTAGGTGAACCTGCGGAAGGATCATTAAAGAAATTTAAT  516418


 Score = 91.6 bits (49),  Expect = 4e-14
 Identities = 49/49 (100%), Gaps = 0/49 (0%)
 Strand=Plus/Minus

Query  1       CAAGGTTTCCGTAGGTGAACCTGCGGAAGGATCATTAAAGAAATTTAAT  49
               |||||||||||||||||||||||||||||||||||||||||||||||||
Sbjct  525481  CAAGGTTTCCGTAGGTGAACCTGCGGAAGGATCATTAAAGAAATTTAAT  525433


 Score = 91.6 bits (49),  Expect = 4e-14
 Identities = 49/49 (100%), Gaps = 0/49 (0%)
 Strand=Plus/Minus

Query  1       CAAGGTTTCCGTAGGTGAACCTGCGGAAGGATCATTAAAGAAATTTAAT  49
               |||||||||||||||||||||||||||||||||||||||||||||||||
Sbjct  534512  CAAGGTTTCCGTAGGTGAACCTGCGGAAGGATCATTAAAGAAATTTAAT  534464


 Score = 91.6 bits (49),  Expect = 4e-14
 Identities = 49/49 (100%), Gaps = 0/49 (0%)
 Strand=Plus/Minus

Query  1       CAAGGTTTCCGTAGGTGAACCTGCGGAAGGATCATTAAAGAAATTTAAT  49
               |||||||||||||||||||||||||||||||||||||||||||||||||
Sbjct  543548  CAAGGTTTCCGTAGGTGAACCTGCGGAAGGATCATTAAAGAAATTTAAT  543500


>CAEFZW010000005.1 Kazachstania barnettii strain CLIB 1767 genome assembly, contig: 
KABA2_05, whole genome shotgun sequence
Length=1103630

 Score = 351 bits (190),  Expect = 2e-92
 Identities = 267/302 (88%), Gaps = 13/302 (4%)
 Strand=Plus/Plus

Query  370     AAACACAAACAAATAttttt-ttAAACTAATTCAGTCAACACAAGAT-T-TCT-T-TTAG  424
               ||||||||||||   ||||| ||| ||  | || |||||||||| || | ||| |   ||
Sbjct  128264  AAACACAAACAACCTTTTTTATTATAC--A-TC-GTCAACACAA-ATCTGTCTCTGACAG  128318

Query  425     T-AGAAAACAACTTCAAAACTTTCAACAATGGATCTCTTGGTTCTCGCATCGATGAAGAA  483
               | |  |||  | ||||||||||||||||| ||||||||||||||||||||||||||||||
Sbjct  128319  TAACCAAAATA-TTCAAAACTTTCAACAACGGATCTCTTGGTTCTCGCATCGATGAAGAA  128377

Query  484     CGCAGCGAAATGCGATACGTAATGTGAATTGCAGAATTCCGTGAATCATCGAATCTTTGA  543
               ||||||||||||||||||||||||||||||||||||||||||||||||||||||||||||
Sbjct  128378  CGCAGCGAAATGCGATACGTAATGTGAATTGCAGAATTCCGTGAATCATCGAATCTTTGA  128437

Query  544     ACGCACATTGCGCCCTCTGGTATTCCGGGGGGCATGCCTGTTTGAGCGTCATTTCCTTCT  603
               |||||||||||||||  ||||||||| |||||||||||||||||||||||||||||||||
Sbjct  128438  ACGCACATTGCGCCCCTTGGTATTCCAGGGGGCATGCCTGTTTGAGCGTCATTTCCTTCT  128497

Query  604     CAAACACATTGTGTTTGGTAGTGAGTGATACTCGTTTTTGAGTTAACTTGAAATTGTAGG  663
               |||| || |||| |||||| |||||||| ||||  || ||||||||||||||||||| ||
Sbjct  128498  CAAATAC-TTGTATTTGGTTGTGAGTGACACTCTCTTCTGAGTTAACTTGAAATTGTTGG  128556

Query  664     CC  665
               ||
Sbjct  128557  CC  128558


 Score = 351 bits (190),  Expect = 2e-92
 Identities = 267/302 (88%), Gaps = 13/302 (4%)
 Strand=Plus/Plus

Query  370     AAACACAAACAAATAttttt-ttAAACTAATTCAGTCAACACAAGAT-T-TCT-T-TTAG  424
               ||||||||||||   ||||| ||| ||  | || |||||||||| || | ||| |   ||
Sbjct  136556  AAACACAAACAACCTTTTTTATTATAC--A-TC-GTCAACACAA-ATCTGTCTCTGACAG  136610

Query  425     T-AGAAAACAACTTCAAAACTTTCAACAATGGATCTCTTGGTTCTCGCATCGATGAAGAA  483
               | |  |||  | ||||||||||||||||| ||||||||||||||||||||||||||||||
Sbjct  136611  TAACCAAAATA-TTCAAAACTTTCAACAACGGATCTCTTGGTTCTCGCATCGATGAAGAA  136669

Query  484     CGCAGCGAAATGCGATACGTAATGTGAATTGCAGAATTCCGTGAATCATCGAATCTTTGA  543
               ||||||||||||||||||||||||||||||||||||||||||||||||||||||||||||
Sbjct  136670  CGCAGCGAAATGCGATACGTAATGTGAATTGCAGAATTCCGTGAATCATCGAATCTTTGA  136729

Query  544     ACGCACATTGCGCCCTCTGGTATTCCGGGGGGCATGCCTGTTTGAGCGTCATTTCCTTCT  603
               |||||||||||||||  ||||||||| |||||||||||||||||||||||||||||||||
Sbjct  136730  ACGCACATTGCGCCCCTTGGTATTCCAGGGGGCATGCCTGTTTGAGCGTCATTTCCTTCT  136789

Query  604     CAAACACATTGTGTTTGGTAGTGAGTGATACTCGTTTTTGAGTTAACTTGAAATTGTAGG  663
               |||| || |||| |||||| |||||||| ||||  || ||||||||||||||||||| ||
Sbjct  136790  CAAATAC-TTGTATTTGGTTGTGAGTGACACTCTCTTCTGAGTTAACTTGAAATTGTTGG  136848

Query  664     CC  665
               ||
Sbjct  136849  CC  136850


 Score = 82.4 bits (44),  Expect = 2e-11
 Identities = 44/44 (100%), Gaps = 0/44 (0%)
 Strand=Plus/Plus

Query  1       CAAGGTTTCCGTAGGTGAACCTGCGGAAGGATCATTAAAGAAAT  44
               ||||||||||||||||||||||||||||||||||||||||||||
Sbjct  128080  CAAGGTTTCCGTAGGTGAACCTGCGGAAGGATCATTAAAGAAAT  128123


 Score = 82.4 bits (44),  Expect = 2e-11
 Identities = 55/60 (92%), Gaps = 2/60 (3%)
 Strand=Plus/Plus

Query  808     GGCAGACAG-ACGTCTTTAAGTTTGACCTCAAATCAGGTAGGGTTACCCGCTGAACTTAA  866
               |||| |||| || |||||||||||||||||||||||||||||  ||||||||||||||||
Sbjct  128688  GGCAAACAGTAC-TCTTTAAGTTTGACCTCAAATCAGGTAGGAATACCCGCTGAACTTAA  128746


 Score = 82.4 bits (44),  Expect = 2e-11
 Identities = 44/44 (100%), Gaps = 0/44 (0%)
 Strand=Plus/Plus

Query  1       CAAGGTTTCCGTAGGTGAACCTGCGGAAGGATCATTAAAGAAAT  44
               ||||||||||||||||||||||||||||||||||||||||||||
Sbjct  136372  CAAGGTTTCCGTAGGTGAACCTGCGGAAGGATCATTAAAGAAAT  136415


 Score = 82.4 bits (44),  Expect = 2e-11
 Identities = 55/60 (92%), Gaps = 2/60 (3%)
 Strand=Plus/Plus

Query  808     GGCAGACAG-ACGTCTTTAAGTTTGACCTCAAATCAGGTAGGGTTACCCGCTGAACTTAA  866
               |||| |||| || |||||||||||||||||||||||||||||  ||||||||||||||||
Sbjct  136980  GGCAAACAGTAC-TCTTTAAGTTTGACCTCAAATCAGGTAGGAATACCCGCTGAACTTAA  137038


>NW_024545242.1 Kazachstania barnettii strain CLIB 1767 genome assembly, contig: 
KABA2_05, whole genome shotgun sequence
Length=1103630

 Score = 351 bits (190),  Expect = 2e-92
 Identities = 267/302 (88%), Gaps = 13/302 (4%)
 Strand=Plus/Plus

Query  370     AAACACAAACAAATAttttt-ttAAACTAATTCAGTCAACACAAGAT-T-TCT-T-TTAG  424
               ||||||||||||   ||||| ||| ||  | || |||||||||| || | ||| |   ||
Sbjct  128264  AAACACAAACAACCTTTTTTATTATAC--A-TC-GTCAACACAA-ATCTGTCTCTGACAG  128318

Query  425     T-AGAAAACAACTTCAAAACTTTCAACAATGGATCTCTTGGTTCTCGCATCGATGAAGAA  483
               | |  |||  | ||||||||||||||||| ||||||||||||||||||||||||||||||
Sbjct  128319  TAACCAAAATA-TTCAAAACTTTCAACAACGGATCTCTTGGTTCTCGCATCGATGAAGAA  128377

Query  484     CGCAGCGAAATGCGATACGTAATGTGAATTGCAGAATTCCGTGAATCATCGAATCTTTGA  543
               ||||||||||||||||||||||||||||||||||||||||||||||||||||||||||||
Sbjct  128378  CGCAGCGAAATGCGATACGTAATGTGAATTGCAGAATTCCGTGAATCATCGAATCTTTGA  128437

Query  544     ACGCACATTGCGCCCTCTGGTATTCCGGGGGGCATGCCTGTTTGAGCGTCATTTCCTTCT  603
               |||||||||||||||  ||||||||| |||||||||||||||||||||||||||||||||
Sbjct  128438  ACGCACATTGCGCCCCTTGGTATTCCAGGGGGCATGCCTGTTTGAGCGTCATTTCCTTCT  128497

Query  604     CAAACACATTGTGTTTGGTAGTGAGTGATACTCGTTTTTGAGTTAACTTGAAATTGTAGG  663
               |||| || |||| |||||| |||||||| ||||  || ||||||||||||||||||| ||
Sbjct  128498  CAAATAC-TTGTATTTGGTTGTGAGTGACACTCTCTTCTGAGTTAACTTGAAATTGTTGG  128556

Query  664     CC  665
               ||
Sbjct  128557  CC  128558


 Score = 351 bits (190),  Expect = 2e-92
 Identities = 267/302 (88%), Gaps = 13/302 (4%)
 Strand=Plus/Plus

Query  370     AAACACAAACAAATAttttt-ttAAACTAATTCAGTCAACACAAGAT-T-TCT-T-TTAG  424
               ||||||||||||   ||||| ||| ||  | || |||||||||| || | ||| |   ||
Sbjct  136556  AAACACAAACAACCTTTTTTATTATAC--A-TC-GTCAACACAA-ATCTGTCTCTGACAG  136610

Query  425     T-AGAAAACAACTTCAAAACTTTCAACAATGGATCTCTTGGTTCTCGCATCGATGAAGAA  483
               | |  |||  | ||||||||||||||||| ||||||||||||||||||||||||||||||
Sbjct  136611  TAACCAAAATA-TTCAAAACTTTCAACAACGGATCTCTTGGTTCTCGCATCGATGAAGAA  136669

Query  484     CGCAGCGAAATGCGATACGTAATGTGAATTGCAGAATTCCGTGAATCATCGAATCTTTGA  543
               ||||||||||||||||||||||||||||||||||||||||||||||||||||||||||||
Sbjct  136670  CGCAGCGAAATGCGATACGTAATGTGAATTGCAGAATTCCGTGAATCATCGAATCTTTGA  136729

Query  544     ACGCACATTGCGCCCTCTGGTATTCCGGGGGGCATGCCTGTTTGAGCGTCATTTCCTTCT  603
               |||||||||||||||  ||||||||| |||||||||||||||||||||||||||||||||
Sbjct  136730  ACGCACATTGCGCCCCTTGGTATTCCAGGGGGCATGCCTGTTTGAGCGTCATTTCCTTCT  136789

Query  604     CAAACACATTGTGTTTGGTAGTGAGTGATACTCGTTTTTGAGTTAACTTGAAATTGTAGG  663
               |||| || |||| |||||| |||||||| ||||  || ||||||||||||||||||| ||
Sbjct  136790  CAAATAC-TTGTATTTGGTTGTGAGTGACACTCTCTTCTGAGTTAACTTGAAATTGTTGG  136848

Query  664     CC  665
               ||
Sbjct  136849  CC  136850


 Score = 82.4 bits (44),  Expect = 2e-11
 Identities = 44/44 (100%), Gaps = 0/44 (0%)
 Strand=Plus/Plus

Query  1       CAAGGTTTCCGTAGGTGAACCTGCGGAAGGATCATTAAAGAAAT  44
               ||||||||||||||||||||||||||||||||||||||||||||
Sbjct  128080  CAAGGTTTCCGTAGGTGAACCTGCGGAAGGATCATTAAAGAAAT  128123


 Score = 82.4 bits (44),  Expect = 2e-11
 Identities = 55/60 (92%), Gaps = 2/60 (3%)
 Strand=Plus/Plus

Query  808     GGCAGACAG-ACGTCTTTAAGTTTGACCTCAAATCAGGTAGGGTTACCCGCTGAACTTAA  866
               |||| |||| || |||||||||||||||||||||||||||||  ||||||||||||||||
Sbjct  128688  GGCAAACAGTAC-TCTTTAAGTTTGACCTCAAATCAGGTAGGAATACCCGCTGAACTTAA  128746


 Score = 82.4 bits (44),  Expect = 2e-11
 Identities = 44/44 (100%), Gaps = 0/44 (0%)
 Strand=Plus/Plus

Query  1       CAAGGTTTCCGTAGGTGAACCTGCGGAAGGATCATTAAAGAAAT  44
               ||||||||||||||||||||||||||||||||||||||||||||
Sbjct  136372  CAAGGTTTCCGTAGGTGAACCTGCGGAAGGATCATTAAAGAAAT  136415


 Score = 82.4 bits (44),  Expect = 2e-11
 Identities = 55/60 (92%), Gaps = 2/60 (3%)
 Strand=Plus/Plus

Query  808     GGCAGACAG-ACGTCTTTAAGTTTGACCTCAAATCAGGTAGGGTTACCCGCTGAACTTAA  866
               |||| |||| || |||||||||||||||||||||||||||||  ||||||||||||||||
Sbjct  136980  GGCAAACAGTAC-TCTTTAAGTTTGACCTCAAATCAGGTAGGAATACCCGCTGAACTTAA  137038


>NJIJ01000026.1 Kazachstania servazzii strain SRCM102023 contig00066, whole genome 
shotgun sequence
Length=5465

 Score = 350 bits (189),  Expect = 6e-92
 Identities = 224/240 (93%), Gaps = 5/240 (2%)
 Strand=Plus/Minus

Query  428   AAAACAACT-TCAAAACTTTCAACAATGGATCTCTTGGTTCTCGCATCGATGAAGAACGC  486
             ||||||| | | |||||||||||||| |||||||||||||||||||||||||||||||||
Sbjct  1492  AAAACAAATATTAAAACTTTCAACAACGGATCTCTTGGTTCTCGCATCGATGAAGAACGC  1433

Query  487   AGCGAAATGCGATACGTAATGTGAATTGCAGAATTCCGTGAATCATCGAATCTTTGAACG  546
             ||||||||||||||||||||||||||||||||||||||||||||||||||||||||||||
Sbjct  1432  AGCGAAATGCGATACGTAATGTGAATTGCAGAATTCCGTGAATCATCGAATCTTTGAACG  1373

Query  547   CACATTGCGCCCTCTGGTATTCCGGGGGGCATGCCTGTTTGAGCGTCATTTCCTTCTCAA  606
             ||||||||||||||||||||||| ||||||||||||||||||||||||||||||||||||
Sbjct  1372  CACATTGCGCCCTCTGGTATTCCAGGGGGCATGCCTGTTTGAGCGTCATTTCCTTCTCAA  1313

Query  607   ACA-CATTGTGTTTGGTAGTGAGTGATACTCGTTTTTGAGTTAACTTGAAATTGTAGGCC  665
             ||| ||   |||||||| ||||||||||||| |||  |||||| ||||||||||  ||||
Sbjct  1312  ACAGCAA--TGTTTGGTTGTGAGTGATACTC-TTTCGGAGTTAGCTTGAAATTGCTGGCC  1256


 Score = 82.4 bits (44),  Expect = 2e-11
 Identities = 48/50 (96%), Gaps = 0/50 (0%)
 Strand=Plus/Minus

Query  1     CAAGGTTTCCGTAGGTGAACCTGCGGAAGGATCATTAAAGAAATTTAATT  50
             ||||||||||||||||||||||||||||||||||||| |||||| |||||
Sbjct  1773  CAAGGTTTCCGTAGGTGAACCTGCGGAAGGATCATTATAGAAATATAATT  1724


>NJIJ01000033.1 Kazachstania servazzii strain SRCM102023 contig00059, whole genome 
shotgun sequence
Length=7025

 Score = 350 bits (189),  Expect = 6e-92
 Identities = 224/240 (93%), Gaps = 5/240 (2%)
 Strand=Plus/Minus

Query  428   AAAACAACT-TCAAAACTTTCAACAATGGATCTCTTGGTTCTCGCATCGATGAAGAACGC  486
             ||||||| | | |||||||||||||| |||||||||||||||||||||||||||||||||
Sbjct  4584  AAAACAAATATTAAAACTTTCAACAACGGATCTCTTGGTTCTCGCATCGATGAAGAACGC  4525

Query  487   AGCGAAATGCGATACGTAATGTGAATTGCAGAATTCCGTGAATCATCGAATCTTTGAACG  546
             ||||||||||||||||||||||||||||||||||||||||||||||||||||||||||||
Sbjct  4524  AGCGAAATGCGATACGTAATGTGAATTGCAGAATTCCGTGAATCATCGAATCTTTGAACG  4465

Query  547   CACATTGCGCCCTCTGGTATTCCGGGGGGCATGCCTGTTTGAGCGTCATTTCCTTCTCAA  606
             ||||||||||||||||||||||| ||||||||||||||||||||||||||||||||||||
Sbjct  4464  CACATTGCGCCCTCTGGTATTCCAGGGGGCATGCCTGTTTGAGCGTCATTTCCTTCTCAA  4405

Query  607   ACA-CATTGTGTTTGGTAGTGAGTGATACTCGTTTTTGAGTTAACTTGAAATTGTAGGCC  665
             ||| ||   |||||||| ||||||||||||| |||  |||||| ||||||||||  ||||
Sbjct  4404  ACAGCAA--TGTTTGGTTGTGAGTGATACTC-TTTCGGAGTTAGCTTGAAATTGCTGGCC  4348


 Score = 82.4 bits (44),  Expect = 2e-11
 Identities = 48/50 (96%), Gaps = 0/50 (0%)
 Strand=Plus/Minus

Query  1     CAAGGTTTCCGTAGGTGAACCTGCGGAAGGATCATTAAAGAAATTTAATT  50
             ||||||||||||||||||||||||||||||||||||| |||||| |||||
Sbjct  4865  CAAGGTTTCCGTAGGTGAACCTGCGGAAGGATCATTATAGAAATATAATT  4816


>NJIJ01000034.1 Kazachstania servazzii strain SRCM102023 contig00058, whole genome 
shotgun sequence
Length=7077

 Score = 350 bits (189),  Expect = 6e-92
 Identities = 220/234 (94%), Gaps = 5/234 (2%)
 Strand=Plus/Plus

Query  428   AAAACAACT-TCAAAACTTTCAACAATGGATCTCTTGGTTCTCGCATCGATGAAGAACGC  486
             ||||||| | | |||||||||||||| |||||||||||||||||||||||||||||||||
Sbjct  2466  AAAACAAATATTAAAACTTTCAACAACGGATCTCTTGGTTCTCGCATCGATGAAGAACGC  2525

Query  487   AGCGAAATGCGATACGTAATGTGAATTGCAGAATTCCGTGAATCATCGAATCTTTGAACG  546
             ||||||||||||||||||||||||||||||||||||||||||||||||||||||||||||
Sbjct  2526  AGCGAAATGCGATACGTAATGTGAATTGCAGAATTCCGTGAATCATCGAATCTTTGAACG  2585

Query  547   CACATTGCGCCCTCTGGTATTCCGGGGGGCATGCCTGTTTGAGCGTCATTTCCTTCTCAA  606
             ||||||||||||||||||||||| ||||||||||||||||||||||||||||||||||||
Sbjct  2586  CACATTGCGCCCTCTGGTATTCCAGGGGGCATGCCTGTTTGAGCGTCATTTCCTTCTCAA  2645

Query  607   ACA-CATTGTGTTTGGTAGTGAGTGATACTCGTTTTTGAGTTAACTTGAAATTG  659
             ||| ||   |||||||| ||||||||||||| |||  |||||| ||||||||||
Sbjct  2646  ACAGCAA--TGTTTGGTTGTGAGTGATACTC-TTTCGGAGTTAGCTTGAAATTG  2696


 Score = 82.4 bits (44),  Expect = 2e-11
 Identities = 48/50 (96%), Gaps = 0/50 (0%)
 Strand=Plus/Plus

Query  1     CAAGGTTTCCGTAGGTGAACCTGCGGAAGGATCATTAAAGAAATTTAATT  50
             ||||||||||||||||||||||||||||||||||||| |||||| |||||
Sbjct  2185  CAAGGTTTCCGTAGGTGAACCTGCGGAAGGATCATTATAGAAATATAATT  2234


>NJIJ01000036.1 Kazachstania servazzii strain SRCM102023 contig00056, whole genome 
shotgun sequence
Length=7833

 Score = 350 bits (189),  Expect = 6e-92
 Identities = 220/234 (94%), Gaps = 5/234 (2%)
 Strand=Plus/Plus

Query  428   AAAACAACT-TCAAAACTTTCAACAATGGATCTCTTGGTTCTCGCATCGATGAAGAACGC  486
             ||||||| | | |||||||||||||| |||||||||||||||||||||||||||||||||
Sbjct  5486  AAAACAAATATTAAAACTTTCAACAACGGATCTCTTGGTTCTCGCATCGATGAAGAACGC  5545

Query  487   AGCGAAATGCGATACGTAATGTGAATTGCAGAATTCCGTGAATCATCGAATCTTTGAACG  546
             ||||||||||||||||||||||||||||||||||||||||||||||||||||||||||||
Sbjct  5546  AGCGAAATGCGATACGTAATGTGAATTGCAGAATTCCGTGAATCATCGAATCTTTGAACG  5605

Query  547   CACATTGCGCCCTCTGGTATTCCGGGGGGCATGCCTGTTTGAGCGTCATTTCCTTCTCAA  606
             ||||||||||||||||||||||| ||||||||||||||||||||||||||||||||||||
Sbjct  5606  CACATTGCGCCCTCTGGTATTCCAGGGGGCATGCCTGTTTGAGCGTCATTTCCTTCTCAA  5665

Query  607   ACA-CATTGTGTTTGGTAGTGAGTGATACTCGTTTTTGAGTTAACTTGAAATTG  659
             ||| ||   |||||||| ||||||||||||| |||  |||||| ||||||||||
Sbjct  5666  ACAGCAA--TGTTTGGTTGTGAGTGATACTC-TTTCGGAGTTAGCTTGAAATTG  5716


 Score = 82.4 bits (44),  Expect = 2e-11
 Identities = 48/50 (96%), Gaps = 0/50 (0%)
 Strand=Plus/Plus

Query  1     CAAGGTTTCCGTAGGTGAACCTGCGGAAGGATCATTAAAGAAATTTAATT  50
             ||||||||||||||||||||||||||||||||||||| |||||| |||||
Sbjct  5205  CAAGGTTTCCGTAGGTGAACCTGCGGAAGGATCATTATAGAAATATAATT  5254


>NJIJ01000040.1 Kazachstania servazzii strain SRCM102023 contig00052, whole genome 
shotgun sequence
Length=8691

 Score = 350 bits (189),  Expect = 6e-92
 Identities = 220/234 (94%), Gaps = 5/234 (2%)
 Strand=Plus/Plus

Query  428   AAAACAACT-TCAAAACTTTCAACAATGGATCTCTTGGTTCTCGCATCGATGAAGAACGC  486
             ||||||| | | |||||||||||||| |||||||||||||||||||||||||||||||||
Sbjct  4258  AAAACAAATATTAAAACTTTCAACAACGGATCTCTTGGTTCTCGCATCGATGAAGAACGC  4317

Query  487   AGCGAAATGCGATACGTAATGTGAATTGCAGAATTCCGTGAATCATCGAATCTTTGAACG  546
             ||||||||||||||||||||||||||||||||||||||||||||||||||||||||||||
Sbjct  4318  AGCGAAATGCGATACGTAATGTGAATTGCAGAATTCCGTGAATCATCGAATCTTTGAACG  4377

Query  547   CACATTGCGCCCTCTGGTATTCCGGGGGGCATGCCTGTTTGAGCGTCATTTCCTTCTCAA  606
             ||||||||||||||||||||||| ||||||||||||||||||||||||||||||||||||
Sbjct  4378  CACATTGCGCCCTCTGGTATTCCAGGGGGCATGCCTGTTTGAGCGTCATTTCCTTCTCAA  4437

Query  607   ACA-CATTGTGTTTGGTAGTGAGTGATACTCGTTTTTGAGTTAACTTGAAATTG  659
             ||| ||   |||||||| ||||||||||||| |||  |||||| ||||||||||
Sbjct  4438  ACAGCAA--TGTTTGGTTGTGAGTGATACTC-TTTCGGAGTTAGCTTGAAATTG  4488


 Score = 82.4 bits (44),  Expect = 2e-11
 Identities = 48/50 (96%), Gaps = 0/50 (0%)
 Strand=Plus/Plus

Query  1     CAAGGTTTCCGTAGGTGAACCTGCGGAAGGATCATTAAAGAAATTTAATT  50
             ||||||||||||||||||||||||||||||||||||| |||||| |||||
Sbjct  3977  CAAGGTTTCCGTAGGTGAACCTGCGGAAGGATCATTATAGAAATATAATT  4026


>NJIJ01000045.1 Kazachstania servazzii strain SRCM102023 contig00047, whole genome 
shotgun sequence
Length=10458

 Score = 350 bits (189),  Expect = 6e-92
 Identities = 220/234 (94%), Gaps = 5/234 (2%)
 Strand=Plus/Plus

Query  428   AAAACAACT-TCAAAACTTTCAACAATGGATCTCTTGGTTCTCGCATCGATGAAGAACGC  486
             ||||||| | | |||||||||||||| |||||||||||||||||||||||||||||||||
Sbjct  897   AAAACAAATATTAAAACTTTCAACAACGGATCTCTTGGTTCTCGCATCGATGAAGAACGC  956

Query  487   AGCGAAATGCGATACGTAATGTGAATTGCAGAATTCCGTGAATCATCGAATCTTTGAACG  546
             ||||||||||||||||||||||||||||||||||||||||||||||||||||||||||||
Sbjct  957   AGCGAAATGCGATACGTAATGTGAATTGCAGAATTCCGTGAATCATCGAATCTTTGAACG  1016

Query  547   CACATTGCGCCCTCTGGTATTCCGGGGGGCATGCCTGTTTGAGCGTCATTTCCTTCTCAA  606
             ||||||||||||||||||||||| ||||||||||||||||||||||||||||||||||||
Sbjct  1017  CACATTGCGCCCTCTGGTATTCCAGGGGGCATGCCTGTTTGAGCGTCATTTCCTTCTCAA  1076

Query  607   ACA-CATTGTGTTTGGTAGTGAGTGATACTCGTTTTTGAGTTAACTTGAAATTG  659
             ||| ||   |||||||| ||||||||||||| |||  |||||| ||||||||||
Sbjct  1077  ACAGCAA--TGTTTGGTTGTGAGTGATACTC-TTTCGGAGTTAGCTTGAAATTG  1127


 Score = 82.4 bits (44),  Expect = 2e-11
 Identities = 48/50 (96%), Gaps = 0/50 (0%)
 Strand=Plus/Plus

Query  1    CAAGGTTTCCGTAGGTGAACCTGCGGAAGGATCATTAAAGAAATTTAATT  50
            ||||||||||||||||||||||||||||||||||||| |||||| |||||
Sbjct  617  CAAGGTTTCCGTAGGTGAACCTGCGGAAGGATCATTATAGAAATATAATT  666


>NJIJ01000049.1 Kazachstania servazzii strain SRCM102023 contig00043, whole genome 
shotgun sequence
Length=12939

 Score = 350 bits (189),  Expect = 6e-92
 Identities = 220/234 (94%), Gaps = 5/234 (2%)
 Strand=Plus/Plus

Query  428  AAAACAACT-TCAAAACTTTCAACAATGGATCTCTTGGTTCTCGCATCGATGAAGAACGC  486
            ||||||| | | |||||||||||||| |||||||||||||||||||||||||||||||||
Sbjct  670  AAAACAAATATTAAAACTTTCAACAACGGATCTCTTGGTTCTCGCATCGATGAAGAACGC  729

Query  487  AGCGAAATGCGATACGTAATGTGAATTGCAGAATTCCGTGAATCATCGAATCTTTGAACG  546
            ||||||||||||||||||||||||||||||||||||||||||||||||||||||||||||
Sbjct  730  AGCGAAATGCGATACGTAATGTGAATTGCAGAATTCCGTGAATCATCGAATCTTTGAACG  789

Query  547  CACATTGCGCCCTCTGGTATTCCGGGGGGCATGCCTGTTTGAGCGTCATTTCCTTCTCAA  606
            ||||||||||||||||||||||| ||||||||||||||||||||||||||||||||||||
Sbjct  790  CACATTGCGCCCTCTGGTATTCCAGGGGGCATGCCTGTTTGAGCGTCATTTCCTTCTCAA  849

Query  607  ACA-CATTGTGTTTGGTAGTGAGTGATACTCGTTTTTGAGTTAACTTGAAATTG  659
            ||| ||   |||||||| ||||||||||||| |||  |||||| ||||||||||
Sbjct  850  ACAGCAA--TGTTTGGTTGTGAGTGATACTC-TTTCGGAGTTAGCTTGAAATTG  900


 Score = 350 bits (189),  Expect = 6e-92
 Identities = 220/234 (94%), Gaps = 5/234 (2%)
 Strand=Plus/Plus

Query  428    AAAACAACT-TCAAAACTTTCAACAATGGATCTCTTGGTTCTCGCATCGATGAAGAACGC  486
              ||||||| | | |||||||||||||| |||||||||||||||||||||||||||||||||
Sbjct  10850  AAAACAAATATTAAAACTTTCAACAACGGATCTCTTGGTTCTCGCATCGATGAAGAACGC  10909

Query  487    AGCGAAATGCGATACGTAATGTGAATTGCAGAATTCCGTGAATCATCGAATCTTTGAACG  546
              ||||||||||||||||||||||||||||||||||||||||||||||||||||||||||||
Sbjct  10910  AGCGAAATGCGATACGTAATGTGAATTGCAGAATTCCGTGAATCATCGAATCTTTGAACG  10969

Query  547    CACATTGCGCCCTCTGGTATTCCGGGGGGCATGCCTGTTTGAGCGTCATTTCCTTCTCAA  606
              ||||||||||||||||||||||| ||||||||||||||||||||||||||||||||||||
Sbjct  10970  CACATTGCGCCCTCTGGTATTCCAGGGGGCATGCCTGTTTGAGCGTCATTTCCTTCTCAA  11029

Query  607    ACA-CATTGTGTTTGGTAGTGAGTGATACTCGTTTTTGAGTTAACTTGAAATTG  659
              ||| ||   |||||||| ||||||||||||| |||  |||||| ||||||||||
Sbjct  11030  ACAGCAA--TGTTTGGTTGTGAGTGATACTC-TTTCGGAGTTAGCTTGAAATTG  11080


 Score = 82.4 bits (44),  Expect = 2e-11
 Identities = 48/50 (96%), Gaps = 0/50 (0%)
 Strand=Plus/Plus

Query  1      CAAGGTTTCCGTAGGTGAACCTGCGGAAGGATCATTAAAGAAATTTAATT  50
              ||||||||||||||||||||||||||||||||||||| |||||| |||||
Sbjct  10569  CAAGGTTTCCGTAGGTGAACCTGCGGAAGGATCATTATAGAAATATAATT  10618


 Score = 76.8 bits (41),  Expect = 1e-09
 Identities = 43/44 (98%), Gaps = 0/44 (0%)
 Strand=Plus/Plus

Query  1    CAAGGTTTCCGTAGGTGAACCTGCGGAAGGATCATTAAAGAAAT  44
            ||||||||||||||||||||||||||||||||||||| ||||||
Sbjct  391  CAAGGTTTCCGTAGGTGAACCTGCGGAAGGATCATTATAGAAAT  434


>NJIJ01000052.1 Kazachstania servazzii strain SRCM102023 contig00040, whole genome 
shotgun sequence
Length=13849

 Score = 350 bits (189),  Expect = 6e-92
 Identities = 220/234 (94%), Gaps = 5/234 (2%)
 Strand=Plus/Plus

Query  428   AAAACAACT-TCAAAACTTTCAACAATGGATCTCTTGGTTCTCGCATCGATGAAGAACGC  486
             ||||||| | | |||||||||||||| |||||||||||||||||||||||||||||||||
Sbjct  9416  AAAACAAATATTAAAACTTTCAACAACGGATCTCTTGGTTCTCGCATCGATGAAGAACGC  9475

Query  487   AGCGAAATGCGATACGTAATGTGAATTGCAGAATTCCGTGAATCATCGAATCTTTGAACG  546
             ||||||||||||||||||||||||||||||||||||||||||||||||||||||||||||
Sbjct  9476  AGCGAAATGCGATACGTAATGTGAATTGCAGAATTCCGTGAATCATCGAATCTTTGAACG  9535

Query  547   CACATTGCGCCCTCTGGTATTCCGGGGGGCATGCCTGTTTGAGCGTCATTTCCTTCTCAA  606
             ||||||||||||||||||||||| ||||||||||||||||||||||||||||||||||||
Sbjct  9536  CACATTGCGCCCTCTGGTATTCCAGGGGGCATGCCTGTTTGAGCGTCATTTCCTTCTCAA  9595

Query  607   ACA-CATTGTGTTTGGTAGTGAGTGATACTCGTTTTTGAGTTAACTTGAAATTG  659
             ||| ||   |||||||| ||||||||||||| |||  |||||| ||||||||||
Sbjct  9596  ACAGCAA--TGTTTGGTTGTGAGTGATACTC-TTTCGGAGTTAGCTTGAAATTG  9646


 Score = 82.4 bits (44),  Expect = 2e-11
 Identities = 48/50 (96%), Gaps = 0/50 (0%)
 Strand=Plus/Plus

Query  1     CAAGGTTTCCGTAGGTGAACCTGCGGAAGGATCATTAAAGAAATTTAATT  50
             ||||||||||||||||||||||||||||||||||||| |||||| |||||
Sbjct  9135  CAAGGTTTCCGTAGGTGAACCTGCGGAAGGATCATTATAGAAATATAATT  9184


>NJIJ01000053.1 Kazachstania servazzii strain SRCM102023 contig00039, whole genome 
shotgun sequence
Length=15029

 Score = 350 bits (189),  Expect = 6e-92
 Identities = 220/234 (94%), Gaps = 5/234 (2%)
 Strand=Plus/Plus

Query  428    AAAACAACT-TCAAAACTTTCAACAATGGATCTCTTGGTTCTCGCATCGATGAAGAACGC  486
              ||||||| | | |||||||||||||| |||||||||||||||||||||||||||||||||
Sbjct  10585  AAAACAAATATTAAAACTTTCAACAACGGATCTCTTGGTTCTCGCATCGATGAAGAACGC  10644

Query  487    AGCGAAATGCGATACGTAATGTGAATTGCAGAATTCCGTGAATCATCGAATCTTTGAACG  546
              ||||||||||||||||||||||||||||||||||||||||||||||||||||||||||||
Sbjct  10645  AGCGAAATGCGATACGTAATGTGAATTGCAGAATTCCGTGAATCATCGAATCTTTGAACG  10704

Query  547    CACATTGCGCCCTCTGGTATTCCGGGGGGCATGCCTGTTTGAGCGTCATTTCCTTCTCAA  606
              ||||||||||||||||||||||| ||||||||||||||||||||||||||||||||||||
Sbjct  10705  CACATTGCGCCCTCTGGTATTCCAGGGGGCATGCCTGTTTGAGCGTCATTTCCTTCTCAA  10764

Query  607    ACA-CATTGTGTTTGGTAGTGAGTGATACTCGTTTTTGAGTTAACTTGAAATTG  659
              ||| ||   |||||||| ||||||||||||| |||  |||||| ||||||||||
Sbjct  10765  ACAGCAA--TGTTTGGTTGTGAGTGATACTC-TTTCGGAGTTAGCTTGAAATTG  10815


 Score = 309 bits (167),  Expect = 1e-79
 Identities = 218/240 (91%), Gaps = 13/240 (5%)
 Strand=Plus/Plus

Query  428  AAAAC-AA-CTTCAAAACTTTCAACAATGGATCTCTTGGTTCTCGCATCGATGAAGAACG  485
            ||||| ||  || |||||||||||||| |||||||||||||||||||||||||| |||||
Sbjct  390  AAAACAAATATTAAAAACTTTCAACAACGGATCTCTTGGTTCTCGCATCGATGA-GAACG  448

Query  486  -CAGCGAAATGCGATACGTAATGTGAA-TT-GCAGAATTCCGTGAAT-CATCG-AATCTT  540
             ||||| |||||||||||||||||||| || |||||||||||||||| ||||| ||||||
Sbjct  449  CCAGCG-AATGCGATACGTAATGTGAAATTGGCAGAATTCCGTGAATGCATCGAAATCTT  507

Query  541  TGAACGCACATTGCGCCCTCTGGTATTCCGGGGGGCATGCCTGTTTGAGCGTCATTTCCT  600
            ||||||||||||||||||||||||||||| ||||||||||||||||||||||||||||||
Sbjct  508  TGAACGCACATTGCGCCCTCTGGTATTCCAGGGGGCATGCCTGTTTGAGCGTCATTTCCT  567

Query  601  TCTCAAACA-CATTGTGTTTGGTAGTGAGTGATACTCGTTTTTGAGTTAACTTGAAATTG  659
            ||||||||| ||   |||||||| ||||||||||||| |||  |||||| ||||||||||
Sbjct  568  TCTCAAACAGCAA--TGTTTGGTTGTGAGTGATACTC-TTTCGGAGTTAGCTTGAAATTG  624


 Score = 82.4 bits (44),  Expect = 2e-11
 Identities = 48/50 (96%), Gaps = 0/50 (0%)
 Strand=Plus/Plus

Query  1      CAAGGTTTCCGTAGGTGAACCTGCGGAAGGATCATTAAAGAAATTTAATT  50
              ||||||||||||||||||||||||||||||||||||| |||||| |||||
Sbjct  10304  CAAGGTTTCCGTAGGTGAACCTGCGGAAGGATCATTATAGAAATATAATT  10353


>NJIJ01000054.1 Kazachstania servazzii strain SRCM102023 contig00038, whole genome 
shotgun sequence
Length=15355

 Score = 350 bits (189),  Expect = 6e-92
 Identities = 224/240 (93%), Gaps = 5/240 (2%)
 Strand=Plus/Minus

Query  428    AAAACAACT-TCAAAACTTTCAACAATGGATCTCTTGGTTCTCGCATCGATGAAGAACGC  486
              ||||||| | | |||||||||||||| |||||||||||||||||||||||||||||||||
Sbjct  10848  AAAACAAATATTAAAACTTTCAACAACGGATCTCTTGGTTCTCGCATCGATGAAGAACGC  10789

Query  487    AGCGAAATGCGATACGTAATGTGAATTGCAGAATTCCGTGAATCATCGAATCTTTGAACG  546
              ||||||||||||||||||||||||||||||||||||||||||||||||||||||||||||
Sbjct  10788  AGCGAAATGCGATACGTAATGTGAATTGCAGAATTCCGTGAATCATCGAATCTTTGAACG  10729

Query  547    CACATTGCGCCCTCTGGTATTCCGGGGGGCATGCCTGTTTGAGCGTCATTTCCTTCTCAA  606
              ||||||||||||||||||||||| ||||||||||||||||||||||||||||||||||||
Sbjct  10728  CACATTGCGCCCTCTGGTATTCCAGGGGGCATGCCTGTTTGAGCGTCATTTCCTTCTCAA  10669

Query  607    ACA-CATTGTGTTTGGTAGTGAGTGATACTCGTTTTTGAGTTAACTTGAAATTGTAGGCC  665
              ||| ||   |||||||| ||||||||||||| |||  |||||| ||||||||||  ||||
Sbjct  10668  ACAGCAA--TGTTTGGTTGTGAGTGATACTC-TTTCGGAGTTAGCTTGAAATTGCTGGCC  10612


 Score = 316 bits (171),  Expect = 6e-82
 Identities = 220/242 (91%), Gaps = 10/242 (4%)
 Strand=Plus/Minus

Query  428  AAAACAACT-TCAAAACTTTCAACAATGGATCTCTTGGTTCTCGCATCGATGAAGAACGC  486
            ||||||| | | |||||||||||||| |||||||||||||||||||||||||||||||||
Sbjct  656  AAAACAAATATTAAAACTTTCAACAACGGATCTCTTGGTTCTCGCATCGATGAAGAACGC  597

Query  487  AGCGAAATGCGATACGTAATGTGAATTGCAGAATTCCGTGAATCATCGAATCTTTGAACG  546
            ||||||||||||||||||||||||||||||||||||||||||||||||||||||||||||
Sbjct  596  AGCGAAATGCGATACGTAATGTGAATTGCAGAATTCCGTGAATCATCGAATCTTTGAACG  537

Query  547  CACATTGCGCCCTCTGGTATTCCGGGGGGCATGCCTGTTTGAGCGTCATTT-CCTTCTCA  605
            ||||||||||||||||||||||| ||||||||||||||||||||||||||| ||||||||
Sbjct  536  CACATTGCGCCCTCTGGTATTCCAGGGGGCATGCCTGTTTGAGCGTCATTTTCCTTCTCA  477

Query  606  AACA-CATTGTGTTTGGTAGTGA-GTGATACTCGTTTTTGAGTTAACTTGAAATTGTAGG  663
            |||| || ||| || |||  ||| || | |||||||   ||||||||| |||| ||  ||
Sbjct  476  AACAGCAATGT-TT-GGTT-TGAAGT-AGACTCGTTCG-GAGTTAACT-GAAAGTGCTGG  423

Query  664  CC  665
            ||
Sbjct  422  CC  421


 Score = 82.4 bits (44),  Expect = 2e-11
 Identities = 48/50 (96%), Gaps = 0/50 (0%)
 Strand=Plus/Minus

Query  1    CAAGGTTTCCGTAGGTGAACCTGCGGAAGGATCATTAAAGAAATTTAATT  50
            ||||||||||||||||||||||||||||||||||||| |||||| |||||
Sbjct  937  CAAGGTTTCCGTAGGTGAACCTGCGGAAGGATCATTATAGAAATATAATT  888


 Score = 82.4 bits (44),  Expect = 2e-11
 Identities = 48/50 (96%), Gaps = 0/50 (0%)
 Strand=Plus/Minus

Query  1      CAAGGTTTCCGTAGGTGAACCTGCGGAAGGATCATTAAAGAAATTTAATT  50
              ||||||||||||||||||||||||||||||||||||| |||||| |||||
Sbjct  11129  CAAGGTTTCCGTAGGTGAACCTGCGGAAGGATCATTATAGAAATATAATT  11080


>NJIJ01000055.1 Kazachstania servazzii strain SRCM102023 contig00037, whole genome 
shotgun sequence
Length=15928

 Score = 350 bits (189),  Expect = 6e-92
 Identities = 224/240 (93%), Gaps = 5/240 (2%)
 Strand=Plus/Minus

Query  428   AAAACAACT-TCAAAACTTTCAACAATGGATCTCTTGGTTCTCGCATCGATGAAGAACGC  486
             ||||||| | | |||||||||||||| |||||||||||||||||||||||||||||||||
Sbjct  1376  AAAACAAATATTAAAACTTTCAACAACGGATCTCTTGGTTCTCGCATCGATGAAGAACGC  1317

Query  487   AGCGAAATGCGATACGTAATGTGAATTGCAGAATTCCGTGAATCATCGAATCTTTGAACG  546
             ||||||||||||||||||||||||||||||||||||||||||||||||||||||||||||
Sbjct  1316  AGCGAAATGCGATACGTAATGTGAATTGCAGAATTCCGTGAATCATCGAATCTTTGAACG  1257

Query  547   CACATTGCGCCCTCTGGTATTCCGGGGGGCATGCCTGTTTGAGCGTCATTTCCTTCTCAA  606
             ||||||||||||||||||||||| ||||||||||||||||||||||||||||||||||||
Sbjct  1256  CACATTGCGCCCTCTGGTATTCCAGGGGGCATGCCTGTTTGAGCGTCATTTCCTTCTCAA  1197

Query  607   ACA-CATTGTGTTTGGTAGTGAGTGATACTCGTTTTTGAGTTAACTTGAAATTGTAGGCC  665
             ||| ||   |||||||| ||||||||||||| |||  |||||| ||||||||||  ||||
Sbjct  1196  ACAGCAA--TGTTTGGTTGTGAGTGATACTC-TTTCGGAGTTAGCTTGAAATTGCTGGCC  1140


 Score = 350 bits (189),  Expect = 6e-92
 Identities = 224/240 (93%), Gaps = 5/240 (2%)
 Strand=Plus/Minus

Query  428    AAAACAACT-TCAAAACTTTCAACAATGGATCTCTTGGTTCTCGCATCGATGAAGAACGC  486
              ||||||| | | |||||||||||||| |||||||||||||||||||||||||||||||||
Sbjct  11571  AAAACAAATATTAAAACTTTCAACAACGGATCTCTTGGTTCTCGCATCGATGAAGAACGC  11512

Query  487    AGCGAAATGCGATACGTAATGTGAATTGCAGAATTCCGTGAATCATCGAATCTTTGAACG  546
              ||||||||||||||||||||||||||||||||||||||||||||||||||||||||||||
Sbjct  11511  AGCGAAATGCGATACGTAATGTGAATTGCAGAATTCCGTGAATCATCGAATCTTTGAACG  11452

Query  547    CACATTGCGCCCTCTGGTATTCCGGGGGGCATGCCTGTTTGAGCGTCATTTCCTTCTCAA  606
              ||||||||||||||||||||||| ||||||||||||||||||||||||||||||||||||
Sbjct  11451  CACATTGCGCCCTCTGGTATTCCAGGGGGCATGCCTGTTTGAGCGTCATTTCCTTCTCAA  11392

Query  607    ACA-CATTGTGTTTGGTAGTGAGTGATACTCGTTTTTGAGTTAACTTGAAATTGTAGGCC  665
              ||| ||   |||||||| ||||||||||||| |||  |||||| ||||||||||  ||||
Sbjct  11391  ACAGCAA--TGTTTGGTTGTGAGTGATACTC-TTTCGGAGTTAGCTTGAAATTGCTGGCC  11335


 Score = 82.4 bits (44),  Expect = 2e-11
 Identities = 48/50 (96%), Gaps = 0/50 (0%)
 Strand=Plus/Minus

Query  1     CAAGGTTTCCGTAGGTGAACCTGCGGAAGGATCATTAAAGAAATTTAATT  50
             ||||||||||||||||||||||||||||||||||||| |||||| |||||
Sbjct  1657  CAAGGTTTCCGTAGGTGAACCTGCGGAAGGATCATTATAGAAATATAATT  1608


 Score = 82.4 bits (44),  Expect = 2e-11
 Identities = 48/50 (96%), Gaps = 0/50 (0%)
 Strand=Plus/Minus

Query  1      CAAGGTTTCCGTAGGTGAACCTGCGGAAGGATCATTAAAGAAATTTAATT  50
              ||||||||||||||||||||||||||||||||||||| |||||| |||||
Sbjct  11850  CAAGGTTTCCGTAGGTGAACCTGCGGAAGGATCATTATAGAAATATAATT  11801


>NJIJ01000059.1 Kazachstania servazzii strain SRCM102023 contig00033, whole genome 
shotgun sequence
Length=17438

 Score = 350 bits (189),  Expect = 6e-92
 Identities = 224/240 (93%), Gaps = 5/240 (2%)
 Strand=Plus/Minus

Query  428   AAAACAACT-TCAAAACTTTCAACAATGGATCTCTTGGTTCTCGCATCGATGAAGAACGC  486
             ||||||| | | |||||||||||||| |||||||||||||||||||||||||||||||||
Sbjct  3870  AAAACAAATATTAAAACTTTCAACAACGGATCTCTTGGTTCTCGCATCGATGAAGAACGC  3811

Query  487   AGCGAAATGCGATACGTAATGTGAATTGCAGAATTCCGTGAATCATCGAATCTTTGAACG  546
             ||||||||||||||||||||||||||||||||||||||||||||||||||||||||||||
Sbjct  3810  AGCGAAATGCGATACGTAATGTGAATTGCAGAATTCCGTGAATCATCGAATCTTTGAACG  3751

Query  547   CACATTGCGCCCTCTGGTATTCCGGGGGGCATGCCTGTTTGAGCGTCATTTCCTTCTCAA  606
             ||||||||||||||||||||||| ||||||||||||||||||||||||||||||||||||
Sbjct  3750  CACATTGCGCCCTCTGGTATTCCAGGGGGCATGCCTGTTTGAGCGTCATTTCCTTCTCAA  3691

Query  607   ACA-CATTGTGTTTGGTAGTGAGTGATACTCGTTTTTGAGTTAACTTGAAATTGTAGGCC  665
             ||| ||   |||||||| ||||||||||||| |||  |||||| ||||||||||  ||||
Sbjct  3690  ACAGCAA--TGTTTGGTTGTGAGTGATACTC-TTTCGGAGTTAGCTTGAAATTGCTGGCC  3634


 Score = 350 bits (189),  Expect = 6e-92
 Identities = 224/240 (93%), Gaps = 5/240 (2%)
 Strand=Plus/Minus

Query  428    AAAACAACT-TCAAAACTTTCAACAATGGATCTCTTGGTTCTCGCATCGATGAAGAACGC  486
              ||||||| | | |||||||||||||| |||||||||||||||||||||||||||||||||
Sbjct  14104  AAAACAAATATTAAAACTTTCAACAACGGATCTCTTGGTTCTCGCATCGATGAAGAACGC  14045

Query  487    AGCGAAATGCGATACGTAATGTGAATTGCAGAATTCCGTGAATCATCGAATCTTTGAACG  546
              ||||||||||||||||||||||||||||||||||||||||||||||||||||||||||||
Sbjct  14044  AGCGAAATGCGATACGTAATGTGAATTGCAGAATTCCGTGAATCATCGAATCTTTGAACG  13985

Query  547    CACATTGCGCCCTCTGGTATTCCGGGGGGCATGCCTGTTTGAGCGTCATTTCCTTCTCAA  606
              ||||||||||||||||||||||| ||||||||||||||||||||||||||||||||||||
Sbjct  13984  CACATTGCGCCCTCTGGTATTCCAGGGGGCATGCCTGTTTGAGCGTCATTTCCTTCTCAA  13925

Query  607    ACA-CATTGTGTTTGGTAGTGAGTGATACTCGTTTTTGAGTTAACTTGAAATTGTAGGCC  665
              ||| ||   |||||||| ||||||||||||| |||  |||||| ||||||||||  ||||
Sbjct  13924  ACAGCAA--TGTTTGGTTGTGAGTGATACTC-TTTCGGAGTTAGCTTGAAATTGCTGGCC  13868


 Score = 82.4 bits (44),  Expect = 2e-11
 Identities = 48/50 (96%), Gaps = 0/50 (0%)
 Strand=Plus/Minus

Query  1     CAAGGTTTCCGTAGGTGAACCTGCGGAAGGATCATTAAAGAAATTTAATT  50
             ||||||||||||||||||||||||||||||||||||| |||||| |||||
Sbjct  4151  CAAGGTTTCCGTAGGTGAACCTGCGGAAGGATCATTATAGAAATATAATT  4102


 Score = 82.4 bits (44),  Expect = 2e-11
 Identities = 48/50 (96%), Gaps = 0/50 (0%)
 Strand=Plus/Minus

Query  1      CAAGGTTTCCGTAGGTGAACCTGCGGAAGGATCATTAAAGAAATTTAATT  50
              ||||||||||||||||||||||||||||||||||||| |||||| |||||
Sbjct  14385  CAAGGTTTCCGTAGGTGAACCTGCGGAAGGATCATTATAGAAATATAATT  14336


>NJIJ01000060.1 Kazachstania servazzii strain SRCM102023 contig00032, whole genome 
shotgun sequence
Length=17556

 Score = 350 bits (189),  Expect = 6e-92
 Identities = 224/240 (93%), Gaps = 5/240 (2%)
 Strand=Plus/Minus

Query  428   AAAACAACT-TCAAAACTTTCAACAATGGATCTCTTGGTTCTCGCATCGATGAAGAACGC  486
             ||||||| | | |||||||||||||| |||||||||||||||||||||||||||||||||
Sbjct  9182  AAAACAAATATTAAAACTTTCAACAACGGATCTCTTGGTTCTCGCATCGATGAAGAACGC  9123

Query  487   AGCGAAATGCGATACGTAATGTGAATTGCAGAATTCCGTGAATCATCGAATCTTTGAACG  546
             ||||||||||||||||||||||||||||||||||||||||||||||||||||||||||||
Sbjct  9122  AGCGAAATGCGATACGTAATGTGAATTGCAGAATTCCGTGAATCATCGAATCTTTGAACG  9063

Query  547   CACATTGCGCCCTCTGGTATTCCGGGGGGCATGCCTGTTTGAGCGTCATTTCCTTCTCAA  606
             ||||||||||||||||||||||| ||||||||||||||||||||||||||||||||||||
Sbjct  9062  CACATTGCGCCCTCTGGTATTCCAGGGGGCATGCCTGTTTGAGCGTCATTTCCTTCTCAA  9003

Query  607   ACA-CATTGTGTTTGGTAGTGAGTGATACTCGTTTTTGAGTTAACTTGAAATTGTAGGCC  665
             ||| ||   |||||||| ||||||||||||| |||  |||||| ||||||||||  ||||
Sbjct  9002  ACAGCAA--TGTTTGGTTGTGAGTGATACTC-TTTCGGAGTTAGCTTGAAATTGCTGGCC  8946


 Score = 82.4 bits (44),  Expect = 2e-11
 Identities = 48/50 (96%), Gaps = 0/50 (0%)
 Strand=Plus/Minus

Query  1     CAAGGTTTCCGTAGGTGAACCTGCGGAAGGATCATTAAAGAAATTTAATT  50
             ||||||||||||||||||||||||||||||||||||| |||||| |||||
Sbjct  9463  CAAGGTTTCCGTAGGTGAACCTGCGGAAGGATCATTATAGAAATATAATT  9414


>NJIJ01000061.1 Kazachstania servazzii strain SRCM102023 contig00031, whole genome 
shotgun sequence
Length=18083

 Score = 350 bits (189),  Expect = 6e-92
 Identities = 224/240 (93%), Gaps = 5/240 (2%)
 Strand=Plus/Minus

Query  428   AAAACAACT-TCAAAACTTTCAACAATGGATCTCTTGGTTCTCGCATCGATGAAGAACGC  486
             ||||||| | | |||||||||||||| |||||||||||||||||||||||||||||||||
Sbjct  9147  AAAACAAATATTAAAACTTTCAACAACGGATCTCTTGGTTCTCGCATCGATGAAGAACGC  9088

Query  487   AGCGAAATGCGATACGTAATGTGAATTGCAGAATTCCGTGAATCATCGAATCTTTGAACG  546
             ||||||||||||||||||||||||||||||||||||||||||||||||||||||||||||
Sbjct  9087  AGCGAAATGCGATACGTAATGTGAATTGCAGAATTCCGTGAATCATCGAATCTTTGAACG  9028

Query  547   CACATTGCGCCCTCTGGTATTCCGGGGGGCATGCCTGTTTGAGCGTCATTTCCTTCTCAA  606
             ||||||||||||||||||||||| ||||||||||||||||||||||||||||||||||||
Sbjct  9027  CACATTGCGCCCTCTGGTATTCCAGGGGGCATGCCTGTTTGAGCGTCATTTCCTTCTCAA  8968

Query  607   ACA-CATTGTGTTTGGTAGTGAGTGATACTCGTTTTTGAGTTAACTTGAAATTGTAGGCC  665
             ||| ||   |||||||| ||||||||||||| |||  |||||| ||||||||||  ||||
Sbjct  8967  ACAGCAA--TGTTTGGTTGTGAGTGATACTC-TTTCGGAGTTAGCTTGAAATTGCTGGCC  8911


 Score = 82.4 bits (44),  Expect = 2e-11
 Identities = 48/50 (96%), Gaps = 0/50 (0%)
 Strand=Plus/Minus

Query  1     CAAGGTTTCCGTAGGTGAACCTGCGGAAGGATCATTAAAGAAATTTAATT  50
             ||||||||||||||||||||||||||||||||||||| |||||| |||||
Sbjct  9428  CAAGGTTTCCGTAGGTGAACCTGCGGAAGGATCATTATAGAAATATAATT  9379


>NJIJ01000062.1 Kazachstania servazzii strain SRCM102023 contig00030, whole genome 
shotgun sequence
Length=18122

 Score = 350 bits (189),  Expect = 6e-92
 Identities = 220/234 (94%), Gaps = 5/234 (2%)
 Strand=Plus/Plus

Query  428   AAAACAACT-TCAAAACTTTCAACAATGGATCTCTTGGTTCTCGCATCGATGAAGAACGC  486
             ||||||| | | |||||||||||||| |||||||||||||||||||||||||||||||||
Sbjct  3632  AAAACAAATATTAAAACTTTCAACAACGGATCTCTTGGTTCTCGCATCGATGAAGAACGC  3691

Query  487   AGCGAAATGCGATACGTAATGTGAATTGCAGAATTCCGTGAATCATCGAATCTTTGAACG  546
             ||||||||||||||||||||||||||||||||||||||||||||||||||||||||||||
Sbjct  3692  AGCGAAATGCGATACGTAATGTGAATTGCAGAATTCCGTGAATCATCGAATCTTTGAACG  3751

Query  547   CACATTGCGCCCTCTGGTATTCCGGGGGGCATGCCTGTTTGAGCGTCATTTCCTTCTCAA  606
             ||||||||||||||||||||||| ||||||||||||||||||||||||||||||||||||
Sbjct  3752  CACATTGCGCCCTCTGGTATTCCAGGGGGCATGCCTGTTTGAGCGTCATTTCCTTCTCAA  3811

Query  607   ACA-CATTGTGTTTGGTAGTGAGTGATACTCGTTTTTGAGTTAACTTGAAATTG  659
             ||| ||   |||||||| ||||||||||||| |||  |||||| ||||||||||
Sbjct  3812  ACAGCAA--TGTTTGGTTGTGAGTGATACTC-TTTCGGAGTTAGCTTGAAATTG  3862


 Score = 350 bits (189),  Expect = 6e-92
 Identities = 220/234 (94%), Gaps = 5/234 (2%)
 Strand=Plus/Plus

Query  428    AAAACAACT-TCAAAACTTTCAACAATGGATCTCTTGGTTCTCGCATCGATGAAGAACGC  486
              ||||||| | | |||||||||||||| |||||||||||||||||||||||||||||||||
Sbjct  13823  AAAACAAATATTAAAACTTTCAACAACGGATCTCTTGGTTCTCGCATCGATGAAGAACGC  13882

Query  487    AGCGAAATGCGATACGTAATGTGAATTGCAGAATTCCGTGAATCATCGAATCTTTGAACG  546
              ||||||||||||||||||||||||||||||||||||||||||||||||||||||||||||
Sbjct  13883  AGCGAAATGCGATACGTAATGTGAATTGCAGAATTCCGTGAATCATCGAATCTTTGAACG  13942

Query  547    CACATTGCGCCCTCTGGTATTCCGGGGGGCATGCCTGTTTGAGCGTCATTTCCTTCTCAA  606
              ||||||||||||||||||||||| ||||||||||||||||||||||||||||||||||||
Sbjct  13943  CACATTGCGCCCTCTGGTATTCCAGGGGGCATGCCTGTTTGAGCGTCATTTCCTTCTCAA  14002

Query  607    ACA-CATTGTGTTTGGTAGTGAGTGATACTCGTTTTTGAGTTAACTTGAAATTG  659
              ||| ||   |||||||| ||||||||||||| |||  |||||| ||||||||||
Sbjct  14003  ACAGCAA--TGTTTGGTTGTGAGTGATACTC-TTTCGGAGTTAGCTTGAAATTG  14053


 Score = 82.4 bits (44),  Expect = 2e-11
 Identities = 48/50 (96%), Gaps = 0/50 (0%)
 Strand=Plus/Plus

Query  1     CAAGGTTTCCGTAGGTGAACCTGCGGAAGGATCATTAAAGAAATTTAATT  50
             ||||||||||||||||||||||||||||||||||||| |||||| |||||
Sbjct  3351  CAAGGTTTCCGTAGGTGAACCTGCGGAAGGATCATTATAGAAATATAATT  3400


 Score = 82.4 bits (44),  Expect = 2e-11
 Identities = 48/50 (96%), Gaps = 0/50 (0%)
 Strand=Plus/Plus

Query  1      CAAGGTTTCCGTAGGTGAACCTGCGGAAGGATCATTAAAGAAATTTAATT  50
              ||||||||||||||||||||||||||||||||||||| |||||| |||||
Sbjct  13541  CAAGGTTTCCGTAGGTGAACCTGCGGAAGGATCATTATAGAAATATAATT  13590


>NJIJ01000063.1 Kazachstania servazzii strain SRCM102023 contig00029, whole genome 
shotgun sequence
Length=19065

 Score = 350 bits (189),  Expect = 6e-92
 Identities = 220/234 (94%), Gaps = 5/234 (2%)
 Strand=Plus/Plus

Query  428   AAAACAACT-TCAAAACTTTCAACAATGGATCTCTTGGTTCTCGCATCGATGAAGAACGC  486
             ||||||| | | |||||||||||||| |||||||||||||||||||||||||||||||||
Sbjct  4262  AAAACAAATATTAAAACTTTCAACAACGGATCTCTTGGTTCTCGCATCGATGAAGAACGC  4321

Query  487   AGCGAAATGCGATACGTAATGTGAATTGCAGAATTCCGTGAATCATCGAATCTTTGAACG  546
             ||||||||||||||||||||||||||||||||||||||||||||||||||||||||||||
Sbjct  4322  AGCGAAATGCGATACGTAATGTGAATTGCAGAATTCCGTGAATCATCGAATCTTTGAACG  4381

Query  547   CACATTGCGCCCTCTGGTATTCCGGGGGGCATGCCTGTTTGAGCGTCATTTCCTTCTCAA  606
             ||||||||||||||||||||||| ||||||||||||||||||||||||||||||||||||
Sbjct  4382  CACATTGCGCCCTCTGGTATTCCAGGGGGCATGCCTGTTTGAGCGTCATTTCCTTCTCAA  4441

Query  607   ACA-CATTGTGTTTGGTAGTGAGTGATACTCGTTTTTGAGTTAACTTGAAATTG  659
             ||| ||   |||||||| ||||||||||||| |||  |||||| ||||||||||
Sbjct  4442  ACAGCAA--TGTTTGGTTGTGAGTGATACTC-TTTCGGAGTTAGCTTGAAATTG  4492


 Score = 350 bits (189),  Expect = 6e-92
 Identities = 220/234 (94%), Gaps = 5/234 (2%)
 Strand=Plus/Plus

Query  428    AAAACAACT-TCAAAACTTTCAACAATGGATCTCTTGGTTCTCGCATCGATGAAGAACGC  486
              ||||||| | | |||||||||||||| |||||||||||||||||||||||||||||||||
Sbjct  14453  AAAACAAATATTAAAACTTTCAACAACGGATCTCTTGGTTCTCGCATCGATGAAGAACGC  14512

Query  487    AGCGAAATGCGATACGTAATGTGAATTGCAGAATTCCGTGAATCATCGAATCTTTGAACG  546
              ||||||||||||||||||||||||||||||||||||||||||||||||||||||||||||
Sbjct  14513  AGCGAAATGCGATACGTAATGTGAATTGCAGAATTCCGTGAATCATCGAATCTTTGAACG  14572

Query  547    CACATTGCGCCCTCTGGTATTCCGGGGGGCATGCCTGTTTGAGCGTCATTTCCTTCTCAA  606
              ||||||||||||||||||||||| ||||||||||||||||||||||||||||||||||||
Sbjct  14573  CACATTGCGCCCTCTGGTATTCCAGGGGGCATGCCTGTTTGAGCGTCATTTCCTTCTCAA  14632

Query  607    ACA-CATTGTGTTTGGTAGTGAGTGATACTCGTTTTTGAGTTAACTTGAAATTG  659
              ||| ||   |||||||| ||||||||||||| |||  |||||| ||||||||||
Sbjct  14633  ACAGCAA--TGTTTGGTTGTGAGTGATACTC-TTTCGGAGTTAGCTTGAAATTG  14683


 Score = 82.4 bits (44),  Expect = 2e-11
 Identities = 48/50 (96%), Gaps = 0/50 (0%)
 Strand=Plus/Plus

Query  1     CAAGGTTTCCGTAGGTGAACCTGCGGAAGGATCATTAAAGAAATTTAATT  50
             ||||||||||||||||||||||||||||||||||||| |||||| |||||
Sbjct  3981  CAAGGTTTCCGTAGGTGAACCTGCGGAAGGATCATTATAGAAATATAATT  4030


 Score = 82.4 bits (44),  Expect = 2e-11
 Identities = 48/50 (96%), Gaps = 0/50 (0%)
 Strand=Plus/Plus

Query  1      CAAGGTTTCCGTAGGTGAACCTGCGGAAGGATCATTAAAGAAATTTAATT  50
              ||||||||||||||||||||||||||||||||||||| |||||| |||||
Sbjct  14172  CAAGGTTTCCGTAGGTGAACCTGCGGAAGGATCATTATAGAAATATAATT  14221


>NJIJ01000064.1 Kazachstania servazzii strain SRCM102023 contig00028, whole genome 
shotgun sequence
Length=19327

 Score = 350 bits (189),  Expect = 6e-92
 Identities = 220/234 (94%), Gaps = 5/234 (2%)
 Strand=Plus/Plus

Query  428  AAAACAACT-TCAAAACTTTCAACAATGGATCTCTTGGTTCTCGCATCGATGAAGAACGC  486
            ||||||| | | |||||||||||||| |||||||||||||||||||||||||||||||||
Sbjct  678  AAAACAAATATTAAAACTTTCAACAACGGATCTCTTGGTTCTCGCATCGATGAAGAACGC  737

Query  487  AGCGAAATGCGATACGTAATGTGAATTGCAGAATTCCGTGAATCATCGAATCTTTGAACG  546
            ||||||||||||||||||||||||||||||||||||||||||||||||||||||||||||
Sbjct  738  AGCGAAATGCGATACGTAATGTGAATTGCAGAATTCCGTGAATCATCGAATCTTTGAACG  797

Query  547  CACATTGCGCCCTCTGGTATTCCGGGGGGCATGCCTGTTTGAGCGTCATTTCCTTCTCAA  606
            ||||||||||||||||||||||| ||||||||||||||||||||||||||||||||||||
Sbjct  798  CACATTGCGCCCTCTGGTATTCCAGGGGGCATGCCTGTTTGAGCGTCATTTCCTTCTCAA  857

Query  607  ACA-CATTGTGTTTGGTAGTGAGTGATACTCGTTTTTGAGTTAACTTGAAATTG  659
            ||| ||   |||||||| ||||||||||||| |||  |||||| ||||||||||
Sbjct  858  ACAGCAA--TGTTTGGTTGTGAGTGATACTC-TTTCGGAGTTAGCTTGAAATTG  908


 Score = 350 bits (189),  Expect = 6e-92
 Identities = 220/234 (94%), Gaps = 5/234 (2%)
 Strand=Plus/Plus

Query  428    AAAACAACT-TCAAAACTTTCAACAATGGATCTCTTGGTTCTCGCATCGATGAAGAACGC  486
              ||||||| | | |||||||||||||| |||||||||||||||||||||||||||||||||
Sbjct  10912  AAAACAAATATTAAAACTTTCAACAACGGATCTCTTGGTTCTCGCATCGATGAAGAACGC  10971

Query  487    AGCGAAATGCGATACGTAATGTGAATTGCAGAATTCCGTGAATCATCGAATCTTTGAACG  546
              ||||||||||||||||||||||||||||||||||||||||||||||||||||||||||||
Sbjct  10972  AGCGAAATGCGATACGTAATGTGAATTGCAGAATTCCGTGAATCATCGAATCTTTGAACG  11031

Query  547    CACATTGCGCCCTCTGGTATTCCGGGGGGCATGCCTGTTTGAGCGTCATTTCCTTCTCAA  606
              ||||||||||||||||||||||| ||||||||||||||||||||||||||||||||||||
Sbjct  11032  CACATTGCGCCCTCTGGTATTCCAGGGGGCATGCCTGTTTGAGCGTCATTTCCTTCTCAA  11091

Query  607    ACA-CATTGTGTTTGGTAGTGAGTGATACTCGTTTTTGAGTTAACTTGAAATTG  659
              ||| ||   |||||||| ||||||||||||| |||  |||||| ||||||||||
Sbjct  11092  ACAGCAA--TGTTTGGTTGTGAGTGATACTC-TTTCGGAGTTAGCTTGAAATTG  11142


 Score = 82.4 bits (44),  Expect = 2e-11
 Identities = 48/50 (96%), Gaps = 0/50 (0%)
 Strand=Plus/Plus

Query  1    CAAGGTTTCCGTAGGTGAACCTGCGGAAGGATCATTAAAGAAATTTAATT  50
            ||||||||||||||||||||||||||||||||||||| |||||| |||||
Sbjct  397  CAAGGTTTCCGTAGGTGAACCTGCGGAAGGATCATTATAGAAATATAATT  446


 Score = 82.4 bits (44),  Expect = 2e-11
 Identities = 48/50 (96%), Gaps = 0/50 (0%)
 Strand=Plus/Plus

Query  1      CAAGGTTTCCGTAGGTGAACCTGCGGAAGGATCATTAAAGAAATTTAATT  50
              ||||||||||||||||||||||||||||||||||||| |||||| |||||
Sbjct  10631  CAAGGTTTCCGTAGGTGAACCTGCGGAAGGATCATTATAGAAATATAATT  10680


>NJIJ01000066.1 Kazachstania servazzii strain SRCM102023 contig00026, whole genome 
shotgun sequence
Length=20470

 Score = 350 bits (189),  Expect = 6e-92
 Identities = 220/234 (94%), Gaps = 5/234 (2%)
 Strand=Plus/Plus

Query  428   AAAACAACT-TCAAAACTTTCAACAATGGATCTCTTGGTTCTCGCATCGATGAAGAACGC  486
             ||||||| | | |||||||||||||| |||||||||||||||||||||||||||||||||
Sbjct  1809  AAAACAAATATTAAAACTTTCAACAACGGATCTCTTGGTTCTCGCATCGATGAAGAACGC  1868

Query  487   AGCGAAATGCGATACGTAATGTGAATTGCAGAATTCCGTGAATCATCGAATCTTTGAACG  546
             ||||||||||||||||||||||||||||||||||||||||||||||||||||||||||||
Sbjct  1869  AGCGAAATGCGATACGTAATGTGAATTGCAGAATTCCGTGAATCATCGAATCTTTGAACG  1928

Query  547   CACATTGCGCCCTCTGGTATTCCGGGGGGCATGCCTGTTTGAGCGTCATTTCCTTCTCAA  606
             ||||||||||||||||||||||| ||||||||||||||||||||||||||||||||||||
Sbjct  1929  CACATTGCGCCCTCTGGTATTCCAGGGGGCATGCCTGTTTGAGCGTCATTTCCTTCTCAA  1988

Query  607   ACA-CATTGTGTTTGGTAGTGAGTGATACTCGTTTTTGAGTTAACTTGAAATTG  659
             ||| ||   |||||||| ||||||||||||| |||  |||||| ||||||||||
Sbjct  1989  ACAGCAA--TGTTTGGTTGTGAGTGATACTC-TTTCGGAGTTAGCTTGAAATTG  2039


 Score = 350 bits (189),  Expect = 6e-92
 Identities = 220/234 (94%), Gaps = 5/234 (2%)
 Strand=Plus/Plus

Query  428    AAAACAACT-TCAAAACTTTCAACAATGGATCTCTTGGTTCTCGCATCGATGAAGAACGC  486
              ||||||| | | |||||||||||||| |||||||||||||||||||||||||||||||||
Sbjct  12043  AAAACAAATATTAAAACTTTCAACAACGGATCTCTTGGTTCTCGCATCGATGAAGAACGC  12102

Query  487    AGCGAAATGCGATACGTAATGTGAATTGCAGAATTCCGTGAATCATCGAATCTTTGAACG  546
              ||||||||||||||||||||||||||||||||||||||||||||||||||||||||||||
Sbjct  12103  AGCGAAATGCGATACGTAATGTGAATTGCAGAATTCCGTGAATCATCGAATCTTTGAACG  12162

Query  547    CACATTGCGCCCTCTGGTATTCCGGGGGGCATGCCTGTTTGAGCGTCATTTCCTTCTCAA  606
              ||||||||||||||||||||||| ||||||||||||||||||||||||||||||||||||
Sbjct  12163  CACATTGCGCCCTCTGGTATTCCAGGGGGCATGCCTGTTTGAGCGTCATTTCCTTCTCAA  12222

Query  607    ACA-CATTGTGTTTGGTAGTGAGTGATACTCGTTTTTGAGTTAACTTGAAATTG  659
              ||| ||   |||||||| ||||||||||||| |||  |||||| ||||||||||
Sbjct  12223  ACAGCAA--TGTTTGGTTGTGAGTGATACTC-TTTCGGAGTTAGCTTGAAATTG  12273


 Score = 82.4 bits (44),  Expect = 2e-11
 Identities = 48/50 (96%), Gaps = 0/50 (0%)
 Strand=Plus/Plus

Query  1     CAAGGTTTCCGTAGGTGAACCTGCGGAAGGATCATTAAAGAAATTTAATT  50
             ||||||||||||||||||||||||||||||||||||| |||||| |||||
Sbjct  1528  CAAGGTTTCCGTAGGTGAACCTGCGGAAGGATCATTATAGAAATATAATT  1577


 Score = 82.4 bits (44),  Expect = 2e-11
 Identities = 48/50 (96%), Gaps = 0/50 (0%)
 Strand=Plus/Plus

Query  1      CAAGGTTTCCGTAGGTGAACCTGCGGAAGGATCATTAAAGAAATTTAATT  50
              ||||||||||||||||||||||||||||||||||||| |||||| |||||
Sbjct  11762  CAAGGTTTCCGTAGGTGAACCTGCGGAAGGATCATTATAGAAATATAATT  11811


>NJIJ01000069.1 Kazachstania servazzii strain SRCM102023 contig00023, whole genome 
shotgun sequence
Length=23537

 Score = 350 bits (189),  Expect = 6e-92
 Identities = 220/234 (94%), Gaps = 5/234 (2%)
 Strand=Plus/Plus

Query  428   AAAACAACT-TCAAAACTTTCAACAATGGATCTCTTGGTTCTCGCATCGATGAAGAACGC  486
             ||||||| | | |||||||||||||| |||||||||||||||||||||||||||||||||
Sbjct  6461  AAAACAAATATTAAAACTTTCAACAACGGATCTCTTGGTTCTCGCATCGATGAAGAACGC  6520

Query  487   AGCGAAATGCGATACGTAATGTGAATTGCAGAATTCCGTGAATCATCGAATCTTTGAACG  546
             ||||||||||||||||||||||||||||||||||||||||||||||||||||||||||||
Sbjct  6521  AGCGAAATGCGATACGTAATGTGAATTGCAGAATTCCGTGAATCATCGAATCTTTGAACG  6580

Query  547   CACATTGCGCCCTCTGGTATTCCGGGGGGCATGCCTGTTTGAGCGTCATTTCCTTCTCAA  606
             ||||||||||||||||||||||| ||||||||||||||||||||||||||||||||||||
Sbjct  6581  CACATTGCGCCCTCTGGTATTCCAGGGGGCATGCCTGTTTGAGCGTCATTTCCTTCTCAA  6640

Query  607   ACA-CATTGTGTTTGGTAGTGAGTGATACTCGTTTTTGAGTTAACTTGAAATTG  659
             ||| ||   |||||||| ||||||||||||| |||  |||||| ||||||||||
Sbjct  6641  ACAGCAA--TGTTTGGTTGTGAGTGATACTC-TTTCGGAGTTAGCTTGAAATTG  6691


 Score = 82.4 bits (44),  Expect = 2e-11
 Identities = 48/50 (96%), Gaps = 0/50 (0%)
 Strand=Plus/Plus

Query  1     CAAGGTTTCCGTAGGTGAACCTGCGGAAGGATCATTAAAGAAATTTAATT  50
             ||||||||||||||||||||||||||||||||||||| |||||| |||||
Sbjct  6180  CAAGGTTTCCGTAGGTGAACCTGCGGAAGGATCATTATAGAAATATAATT  6229


>NJIJ01000071.1 Kazachstania servazzii strain SRCM102023 contig00021, whole genome 
shotgun sequence
Length=23660

 Score = 350 bits (189),  Expect = 6e-92
 Identities = 220/234 (94%), Gaps = 5/234 (2%)
 Strand=Plus/Plus

Query  428   AAAACAACT-TCAAAACTTTCAACAATGGATCTCTTGGTTCTCGCATCGATGAAGAACGC  486
             ||||||| | | |||||||||||||| |||||||||||||||||||||||||||||||||
Sbjct  3233  AAAACAAATATTAAAACTTTCAACAACGGATCTCTTGGTTCTCGCATCGATGAAGAACGC  3292

Query  487   AGCGAAATGCGATACGTAATGTGAATTGCAGAATTCCGTGAATCATCGAATCTTTGAACG  546
             ||||||||||||||||||||||||||||||||||||||||||||||||||||||||||||
Sbjct  3293  AGCGAAATGCGATACGTAATGTGAATTGCAGAATTCCGTGAATCATCGAATCTTTGAACG  3352

Query  547   CACATTGCGCCCTCTGGTATTCCGGGGGGCATGCCTGTTTGAGCGTCATTTCCTTCTCAA  606
             ||||||||||||||||||||||| ||||||||||||||||||||||||||||||||||||
Sbjct  3353  CACATTGCGCCCTCTGGTATTCCAGGGGGCATGCCTGTTTGAGCGTCATTTCCTTCTCAA  3412

Query  607   ACA-CATTGTGTTTGGTAGTGAGTGATACTCGTTTTTGAGTTAACTTGAAATTG  659
             ||| ||   |||||||| ||||||||||||| |||  |||||| ||||||||||
Sbjct  3413  ACAGCAA--TGTTTGGTTGTGAGTGATACTC-TTTCGGAGTTAGCTTGAAATTG  3463


 Score = 348 bits (188),  Expect = 2e-91
 Identities = 219/233 (94%), Gaps = 5/233 (2%)
 Strand=Plus/Plus

Query  429    AAACAACT-TCAAAACTTTCAACAATGGATCTCTTGGTTCTCGCATCGATGAAGAACGCA  487
              |||||| | | |||||||||||||| ||||||||||||||||||||||||||||||||||
Sbjct  13410  AAACAAATATTAAAACTTTCAACAACGGATCTCTTGGTTCTCGCATCGATGAAGAACGCA  13469

Query  488    GCGAAATGCGATACGTAATGTGAATTGCAGAATTCCGTGAATCATCGAATCTTTGAACGC  547
              ||||||||||||||||||||||||||||||||||||||||||||||||||||||||||||
Sbjct  13470  GCGAAATGCGATACGTAATGTGAATTGCAGAATTCCGTGAATCATCGAATCTTTGAACGC  13529

Query  548    ACATTGCGCCCTCTGGTATTCCGGGGGGCATGCCTGTTTGAGCGTCATTTCCTTCTCAAA  607
              |||||||||||||||||||||| |||||||||||||||||||||||||||||||||||||
Sbjct  13530  ACATTGCGCCCTCTGGTATTCCAGGGGGCATGCCTGTTTGAGCGTCATTTCCTTCTCAAA  13589

Query  608    CA-CATTGTGTTTGGTAGTGAGTGATACTCGTTTTTGAGTTAACTTGAAATTG  659
              || ||   |||||||| ||||||||||||| |||  |||||| ||||||||||
Sbjct  13590  CAGCAA--TGTTTGGTTGTGAGTGATACTC-TTTCGGAGTTAGCTTGAAATTG  13639


 Score = 95.3 bits (51),  Expect = 3e-15
 Identities = 67/74 (91%), Gaps = 3/74 (4%)
 Strand=Plus/Plus

Query  428    AAAACAACT-TCAAAACTTTCAACAATGGATCTCTTGGTTCTCGCATCGATGAAGAACGC  486
              ||||||| | | |||||||||||||  |||||| ||||||||||||||||||||||||||
Sbjct  23588  AAAACAAATATTAAAACTTTCAACACCGGATCT-TTGGTTCTCGCATCGATGAAGAACGC  23646

Query  487    AGCGAAA-TGCGAT  499
              ||||||| ||||||
Sbjct  23647  AGCGAAAATGCGAT  23660


 Score = 82.4 bits (44),  Expect = 2e-11
 Identities = 48/50 (96%), Gaps = 0/50 (0%)
 Strand=Plus/Plus

Query  1     CAAGGTTTCCGTAGGTGAACCTGCGGAAGGATCATTAAAGAAATTTAATT  50
             ||||||||||||||||||||||||||||||||||||| |||||| |||||
Sbjct  2953  CAAGGTTTCCGTAGGTGAACCTGCGGAAGGATCATTATAGAAATATAATT  3002


 Score = 82.4 bits (44),  Expect = 2e-11
 Identities = 48/50 (96%), Gaps = 0/50 (0%)
 Strand=Plus/Plus

Query  1      CAAGGTTTCCGTAGGTGAACCTGCGGAAGGATCATTAAAGAAATTTAATT  50
              ||||||||||||||||||||||||||||||||||||| |||||| |||||
Sbjct  13130  CAAGGTTTCCGTAGGTGAACCTGCGGAAGGATCATTATAGAAATATAATT  13179


 Score = 82.4 bits (44),  Expect = 2e-11
 Identities = 48/50 (96%), Gaps = 0/50 (0%)
 Strand=Plus/Plus

Query  1      CAAGGTTTCCGTAGGTGAACCTGCGGAAGGATCATTAAAGAAATTTAATT  50
              ||||||||||||||||||||||||||||||||||||| |||||| |||||
Sbjct  23307  CAAGGTTTCCGTAGGTGAACCTGCGGAAGGATCATTATAGAAATATAATT  23356


>NJIJ01000073.1 Kazachstania servazzii strain SRCM102023 contig00019, whole genome 
shotgun sequence
Length=25037

 Score = 350 bits (189),  Expect = 6e-92
 Identities = 220/234 (94%), Gaps = 5/234 (2%)
 Strand=Plus/Plus

Query  428    AAAACAACT-TCAAAACTTTCAACAATGGATCTCTTGGTTCTCGCATCGATGAAGAACGC  486
              ||||||| | | |||||||||||||| |||||||||||||||||||||||||||||||||
Sbjct  13414  AAAACAAATATTAAAACTTTCAACAACGGATCTCTTGGTTCTCGCATCGATGAAGAACGC  13473

Query  487    AGCGAAATGCGATACGTAATGTGAATTGCAGAATTCCGTGAATCATCGAATCTTTGAACG  546
              ||||||||||||||||||||||||||||||||||||||||||||||||||||||||||||
Sbjct  13474  AGCGAAATGCGATACGTAATGTGAATTGCAGAATTCCGTGAATCATCGAATCTTTGAACG  13533

Query  547    CACATTGCGCCCTCTGGTATTCCGGGGGGCATGCCTGTTTGAGCGTCATTTCCTTCTCAA  606
              ||||||||||||||||||||||| ||||||||||||||||||||||||||||||||||||
Sbjct  13534  CACATTGCGCCCTCTGGTATTCCAGGGGGCATGCCTGTTTGAGCGTCATTTCCTTCTCAA  13593

Query  607    ACA-CATTGTGTTTGGTAGTGAGTGATACTCGTTTTTGAGTTAACTTGAAATTG  659
              ||| ||   |||||||| ||||||||||||| |||  |||||| ||||||||||
Sbjct  13594  ACAGCAA--TGTTTGGTTGTGAGTGATACTC-TTTCGGAGTTAGCTTGAAATTG  13644


 Score = 350 bits (189),  Expect = 6e-92
 Identities = 220/234 (94%), Gaps = 5/234 (2%)
 Strand=Plus/Plus

Query  428    AAAACAACT-TCAAAACTTTCAACAATGGATCTCTTGGTTCTCGCATCGATGAAGAACGC  486
              ||||||| | | |||||||||||||| |||||||||||||||||||||||||||||||||
Sbjct  23605  AAAACAAATATTAAAACTTTCAACAACGGATCTCTTGGTTCTCGCATCGATGAAGAACGC  23664

Query  487    AGCGAAATGCGATACGTAATGTGAATTGCAGAATTCCGTGAATCATCGAATCTTTGAACG  546
              ||||||||||||||||||||||||||||||||||||||||||||||||||||||||||||
Sbjct  23665  AGCGAAATGCGATACGTAATGTGAATTGCAGAATTCCGTGAATCATCGAATCTTTGAACG  23724

Query  547    CACATTGCGCCCTCTGGTATTCCGGGGGGCATGCCTGTTTGAGCGTCATTTCCTTCTCAA  606
              ||||||||||||||||||||||| ||||||||||||||||||||||||||||||||||||
Sbjct  23725  CACATTGCGCCCTCTGGTATTCCAGGGGGCATGCCTGTTTGAGCGTCATTTCCTTCTCAA  23784

Query  607    ACA-CATTGTGTTTGGTAGTGAGTGATACTCGTTTTTGAGTTAACTTGAAATTG  659
              ||| ||   |||||||| ||||||||||||| |||  |||||| ||||||||||
Sbjct  23785  ACAGCAA--TGTTTGGTTGTGAGTGATACTC-TTTCGGAGTTAGCTTGAAATTG  23835


 Score = 322 bits (174),  Expect = 1e-83
 Identities = 216/235 (92%), Gaps = 7/235 (3%)
 Strand=Plus/Plus

Query  428   AAAACAACTTCAAAACTTTCAACAATGGATCTCTTGGTTCTCGCATCGATG--AAGAACG  485
             |||||||  | |||||||||||||| ||| |||||||||||||||||||||  |||||||
Sbjct  3223  AAAACAATATTAAAACTTTCAACAACGGAGCTCTTGGTTCTCGCATCGATGGAAAGAACG  3282

Query  486   CAGCGAAATGCGATACGTAATGTGAATTGCAGAATTCCGTGAATCATCGAATCTTTGAAC  545
             ||||||||||||||||||||||||||||||||||||||||||||||||||||| ||||||
Sbjct  3283  CAGCGAAATGCGATACGTAATGTGAATTGCAGAATTCCGTGAATCATCGAATC-TTGAAC  3341

Query  546   GCACATTGCG-CCCTCTGGTATTCCGGGGGGCATGCCTGTTTGAGCGTCATTTCCTTCTC  604
             |||||||||| |||||||||||||| ||||||||||||||||||||||||||||||||||
Sbjct  3342  GCACATTGCGCCCCTCTGGTATTCCAGGGGGCATGCCTGTTTGAGCGTCATTTCCTTCTC  3401

Query  605   AAACACATTGTGTTTGGTAGTGAGTGATACTCGTTTTTGAGTTAACTTGAAATTG  659
             |||| ||   |||||||| ||||||||||||| |||  |||||| ||||||||||
Sbjct  3402  AAACGCAA--TGTTTGGTTGTGAGTGATACTC-TTTCGGAGTTAGCTTGAAATTG  3453


 Score = 82.4 bits (44),  Expect = 2e-11
 Identities = 48/50 (96%), Gaps = 0/50 (0%)
 Strand=Plus/Plus

Query  1      CAAGGTTTCCGTAGGTGAACCTGCGGAAGGATCATTAAAGAAATTTAATT  50
              ||||||||||||||||||||||||||||||||||||| |||||| |||||
Sbjct  13133  CAAGGTTTCCGTAGGTGAACCTGCGGAAGGATCATTATAGAAATATAATT  13182


 Score = 82.4 bits (44),  Expect = 2e-11
 Identities = 48/50 (96%), Gaps = 0/50 (0%)
 Strand=Plus/Plus

Query  1      CAAGGTTTCCGTAGGTGAACCTGCGGAAGGATCATTAAAGAAATTTAATT  50
              ||||||||||||||||||||||||||||||||||||| |||||| |||||
Sbjct  23324  CAAGGTTTCCGTAGGTGAACCTGCGGAAGGATCATTATAGAAATATAATT  23373


 Score = 75.0 bits (40),  Expect = 4e-09
 Identities = 47/50 (94%), Gaps = 1/50 (2%)
 Strand=Plus/Plus

Query  1     CAAGGTTTCCGTAGGTGAACCTGCGGAAGGATCATTAAAGAAATTTAATT  50
             |||||||||||||||||||||||||||||||||| || |||||| |||||
Sbjct  2948  CAAGGTTTCCGTAGGTGAACCTGCGGAAGGATCA-TATAGAAATATAATT  2996


>NJIJ01000074.1 Kazachstania servazzii strain SRCM102023 contig00018, whole genome 
shotgun sequence
Length=27561

 Score = 350 bits (189),  Expect = 6e-92
 Identities = 220/234 (94%), Gaps = 5/234 (2%)
 Strand=Plus/Plus

Query  428   AAAACAACT-TCAAAACTTTCAACAATGGATCTCTTGGTTCTCGCATCGATGAAGAACGC  486
             ||||||| | | |||||||||||||| |||||||||||||||||||||||||||||||||
Sbjct  7892  AAAACAAATATTAAAACTTTCAACAACGGATCTCTTGGTTCTCGCATCGATGAAGAACGC  7951

Query  487   AGCGAAATGCGATACGTAATGTGAATTGCAGAATTCCGTGAATCATCGAATCTTTGAACG  546
             ||||||||||||||||||||||||||||||||||||||||||||||||||||||||||||
Sbjct  7952  AGCGAAATGCGATACGTAATGTGAATTGCAGAATTCCGTGAATCATCGAATCTTTGAACG  8011

Query  547   CACATTGCGCCCTCTGGTATTCCGGGGGGCATGCCTGTTTGAGCGTCATTTCCTTCTCAA  606
             ||||||||||||||||||||||| ||||||||||||||||||||||||||||||||||||
Sbjct  8012  CACATTGCGCCCTCTGGTATTCCAGGGGGCATGCCTGTTTGAGCGTCATTTCCTTCTCAA  8071

Query  607   ACA-CATTGTGTTTGGTAGTGAGTGATACTCGTTTTTGAGTTAACTTGAAATTG  659
             ||| ||   |||||||| ||||||||||||| |||  |||||| ||||||||||
Sbjct  8072  ACAGCAA--TGTTTGGTTGTGAGTGATACTC-TTTCGGAGTTAGCTTGAAATTG  8122


 Score = 350 bits (189),  Expect = 6e-92
 Identities = 220/234 (94%), Gaps = 5/234 (2%)
 Strand=Plus/Plus

Query  428    AAAACAACT-TCAAAACTTTCAACAATGGATCTCTTGGTTCTCGCATCGATGAAGAACGC  486
              ||||||| | | |||||||||||||| |||||||||||||||||||||||||||||||||
Sbjct  18063  AAAACAAATATTAAAACTTTCAACAACGGATCTCTTGGTTCTCGCATCGATGAAGAACGC  18122

Query  487    AGCGAAATGCGATACGTAATGTGAATTGCAGAATTCCGTGAATCATCGAATCTTTGAACG  546
              ||||||||||||||||||||||||||||||||||||||||||||||||||||||||||||
Sbjct  18123  AGCGAAATGCGATACGTAATGTGAATTGCAGAATTCCGTGAATCATCGAATCTTTGAACG  18182

Query  547    CACATTGCGCCCTCTGGTATTCCGGGGGGCATGCCTGTTTGAGCGTCATTTCCTTCTCAA  606
              ||||||||||||||||||||||| ||||||||||||||||||||||||||||||||||||
Sbjct  18183  CACATTGCGCCCTCTGGTATTCCAGGGGGCATGCCTGTTTGAGCGTCATTTCCTTCTCAA  18242

Query  607    ACA-CATTGTGTTTGGTAGTGAGTGATACTCGTTTTTGAGTTAACTTGAAATTG  659
              ||| ||   |||||||| ||||||||||||| |||  |||||| ||||||||||
Sbjct  18243  ACAGCAA--TGTTTGGTTGTGAGTGATACTC-TTTCGGAGTTAGCTTGAAATTG  18293


 Score = 82.4 bits (44),  Expect = 2e-11
 Identities = 48/50 (96%), Gaps = 0/50 (0%)
 Strand=Plus/Plus

Query  1     CAAGGTTTCCGTAGGTGAACCTGCGGAAGGATCATTAAAGAAATTTAATT  50
             ||||||||||||||||||||||||||||||||||||| |||||| |||||
Sbjct  7611  CAAGGTTTCCGTAGGTGAACCTGCGGAAGGATCATTATAGAAATATAATT  7660


 Score = 82.4 bits (44),  Expect = 2e-11
 Identities = 48/50 (96%), Gaps = 0/50 (0%)
 Strand=Plus/Plus

Query  1      CAAGGTTTCCGTAGGTGAACCTGCGGAAGGATCATTAAAGAAATTTAATT  50
              ||||||||||||||||||||||||||||||||||||| |||||| |||||
Sbjct  17782  CAAGGTTTCCGTAGGTGAACCTGCGGAAGGATCATTATAGAAATATAATT  17831


>NJIJ01000075.1 Kazachstania servazzii strain SRCM102023 contig00017, whole genome 
shotgun sequence
Length=39302

 Score = 350 bits (189),  Expect = 6e-92
 Identities = 220/234 (94%), Gaps = 5/234 (2%)
 Strand=Plus/Plus

Query  428   AAAACAACT-TCAAAACTTTCAACAATGGATCTCTTGGTTCTCGCATCGATGAAGAACGC  486
             ||||||| | | |||||||||||||| |||||||||||||||||||||||||||||||||
Sbjct  2621  AAAACAAATATTAAAACTTTCAACAACGGATCTCTTGGTTCTCGCATCGATGAAGAACGC  2680

Query  487   AGCGAAATGCGATACGTAATGTGAATTGCAGAATTCCGTGAATCATCGAATCTTTGAACG  546
             ||||||||||||||||||||||||||||||||||||||||||||||||||||||||||||
Sbjct  2681  AGCGAAATGCGATACGTAATGTGAATTGCAGAATTCCGTGAATCATCGAATCTTTGAACG  2740

Query  547   CACATTGCGCCCTCTGGTATTCCGGGGGGCATGCCTGTTTGAGCGTCATTTCCTTCTCAA  606
             ||||||||||||||||||||||| ||||||||||||||||||||||||||||||||||||
Sbjct  2741  CACATTGCGCCCTCTGGTATTCCAGGGGGCATGCCTGTTTGAGCGTCATTTCCTTCTCAA  2800

Query  607   ACA-CATTGTGTTTGGTAGTGAGTGATACTCGTTTTTGAGTTAACTTGAAATTG  659
             ||| ||   |||||||| ||||||||||||| |||  |||||| ||||||||||
Sbjct  2801  ACAGCAA--TGTTTGGTTGTGAGTGATACTC-TTTCGGAGTTAGCTTGAAATTG  2851


 Score = 350 bits (189),  Expect = 6e-92
 Identities = 220/234 (94%), Gaps = 5/234 (2%)
 Strand=Plus/Plus

Query  428    AAAACAACT-TCAAAACTTTCAACAATGGATCTCTTGGTTCTCGCATCGATGAAGAACGC  486
              ||||||| | | |||||||||||||| |||||||||||||||||||||||||||||||||
Sbjct  12812  AAAACAAATATTAAAACTTTCAACAACGGATCTCTTGGTTCTCGCATCGATGAAGAACGC  12871

Query  487    AGCGAAATGCGATACGTAATGTGAATTGCAGAATTCCGTGAATCATCGAATCTTTGAACG  546
              ||||||||||||||||||||||||||||||||||||||||||||||||||||||||||||
Sbjct  12872  AGCGAAATGCGATACGTAATGTGAATTGCAGAATTCCGTGAATCATCGAATCTTTGAACG  12931

Query  547    CACATTGCGCCCTCTGGTATTCCGGGGGGCATGCCTGTTTGAGCGTCATTTCCTTCTCAA  606
              ||||||||||||||||||||||| ||||||||||||||||||||||||||||||||||||
Sbjct  12932  CACATTGCGCCCTCTGGTATTCCAGGGGGCATGCCTGTTTGAGCGTCATTTCCTTCTCAA  12991

Query  607    ACA-CATTGTGTTTGGTAGTGAGTGATACTCGTTTTTGAGTTAACTTGAAATTG  659
              ||| ||   |||||||| ||||||||||||| |||  |||||| ||||||||||
Sbjct  12992  ACAGCAA--TGTTTGGTTGTGAGTGATACTC-TTTCGGAGTTAGCTTGAAATTG  13042


 Score = 350 bits (189),  Expect = 6e-92
 Identities = 220/234 (94%), Gaps = 5/234 (2%)
 Strand=Plus/Plus

Query  428    AAAACAACT-TCAAAACTTTCAACAATGGATCTCTTGGTTCTCGCATCGATGAAGAACGC  486
              ||||||| | | |||||||||||||| |||||||||||||||||||||||||||||||||
Sbjct  23004  AAAACAAATATTAAAACTTTCAACAACGGATCTCTTGGTTCTCGCATCGATGAAGAACGC  23063

Query  487    AGCGAAATGCGATACGTAATGTGAATTGCAGAATTCCGTGAATCATCGAATCTTTGAACG  546
              ||||||||||||||||||||||||||||||||||||||||||||||||||||||||||||
Sbjct  23064  AGCGAAATGCGATACGTAATGTGAATTGCAGAATTCCGTGAATCATCGAATCTTTGAACG  23123

Query  547    CACATTGCGCCCTCTGGTATTCCGGGGGGCATGCCTGTTTGAGCGTCATTTCCTTCTCAA  606
              ||||||||||||||||||||||| ||||||||||||||||||||||||||||||||||||
Sbjct  23124  CACATTGCGCCCTCTGGTATTCCAGGGGGCATGCCTGTTTGAGCGTCATTTCCTTCTCAA  23183

Query  607    ACA-CATTGTGTTTGGTAGTGAGTGATACTCGTTTTTGAGTTAACTTGAAATTG  659
              ||| ||   |||||||| ||||||||||||| |||  |||||| ||||||||||
Sbjct  23184  ACAGCAA--TGTTTGGTTGTGAGTGATACTC-TTTCGGAGTTAGCTTGAAATTG  23234


 Score = 350 bits (189),  Expect = 6e-92
 Identities = 220/234 (94%), Gaps = 5/234 (2%)
 Strand=Plus/Plus

Query  428    AAAACAACT-TCAAAACTTTCAACAATGGATCTCTTGGTTCTCGCATCGATGAAGAACGC  486
              ||||||| | | |||||||||||||| |||||||||||||||||||||||||||||||||
Sbjct  33196  AAAACAAATATTAAAACTTTCAACAACGGATCTCTTGGTTCTCGCATCGATGAAGAACGC  33255

Query  487    AGCGAAATGCGATACGTAATGTGAATTGCAGAATTCCGTGAATCATCGAATCTTTGAACG  546
              ||||||||||||||||||||||||||||||||||||||||||||||||||||||||||||
Sbjct  33256  AGCGAAATGCGATACGTAATGTGAATTGCAGAATTCCGTGAATCATCGAATCTTTGAACG  33315

Query  547    CACATTGCGCCCTCTGGTATTCCGGGGGGCATGCCTGTTTGAGCGTCATTTCCTTCTCAA  606
              ||||||||||||||||||||||| ||||||||||||||||||||||||||||||||||||
Sbjct  33316  CACATTGCGCCCTCTGGTATTCCAGGGGGCATGCCTGTTTGAGCGTCATTTCCTTCTCAA  33375

Query  607    ACA-CATTGTGTTTGGTAGTGAGTGATACTCGTTTTTGAGTTAACTTGAAATTG  659
              ||| ||   |||||||| ||||||||||||| |||  |||||| ||||||||||
Sbjct  33376  ACAGCAA--TGTTTGGTTGTGAGTGATACTC-TTTCGGAGTTAGCTTGAAATTG  33426


 Score = 82.4 bits (44),  Expect = 2e-11
 Identities = 48/50 (96%), Gaps = 0/50 (0%)
 Strand=Plus/Plus

Query  1     CAAGGTTTCCGTAGGTGAACCTGCGGAAGGATCATTAAAGAAATTTAATT  50
             ||||||||||||||||||||||||||||||||||||| |||||| |||||
Sbjct  2340  CAAGGTTTCCGTAGGTGAACCTGCGGAAGGATCATTATAGAAATATAATT  2389


 Score = 82.4 bits (44),  Expect = 2e-11
 Identities = 48/50 (96%), Gaps = 0/50 (0%)
 Strand=Plus/Plus

Query  1      CAAGGTTTCCGTAGGTGAACCTGCGGAAGGATCATTAAAGAAATTTAATT  50
              ||||||||||||||||||||||||||||||||||||| |||||| |||||
Sbjct  12531  CAAGGTTTCCGTAGGTGAACCTGCGGAAGGATCATTATAGAAATATAATT  12580


 Score = 82.4 bits (44),  Expect = 2e-11
 Identities = 48/50 (96%), Gaps = 0/50 (0%)
 Strand=Plus/Plus

Query  1      CAAGGTTTCCGTAGGTGAACCTGCGGAAGGATCATTAAAGAAATTTAATT  50
              ||||||||||||||||||||||||||||||||||||| |||||| |||||
Sbjct  22723  CAAGGTTTCCGTAGGTGAACCTGCGGAAGGATCATTATAGAAATATAATT  22772


 Score = 82.4 bits (44),  Expect = 2e-11
 Identities = 48/50 (96%), Gaps = 0/50 (0%)
 Strand=Plus/Plus

Query  1      CAAGGTTTCCGTAGGTGAACCTGCGGAAGGATCATTAAAGAAATTTAATT  50
              ||||||||||||||||||||||||||||||||||||| |||||| |||||
Sbjct  32915  CAAGGTTTCCGTAGGTGAACCTGCGGAAGGATCATTATAGAAATATAATT  32964


>NJIJ01000085.1 Kazachstania servazzii strain SRCM102023 contig00007, whole genome 
shotgun sequence
Length=902441

 Score = 350 bits (189),  Expect = 6e-92
 Identities = 220/234 (94%), Gaps = 5/234 (2%)
 Strand=Plus/Plus

Query  428   AAAACAACT-TCAAAACTTTCAACAATGGATCTCTTGGTTCTCGCATCGATGAAGAACGC  486
             ||||||| | | |||||||||||||| |||||||||||||||||||||||||||||||||
Sbjct  5582  AAAACAAATATTAAAACTTTCAACAACGGATCTCTTGGTTCTCGCATCGATGAAGAACGC  5641

Query  487   AGCGAAATGCGATACGTAATGTGAATTGCAGAATTCCGTGAATCATCGAATCTTTGAACG  546
             ||||||||||||||||||||||||||||||||||||||||||||||||||||||||||||
Sbjct  5642  AGCGAAATGCGATACGTAATGTGAATTGCAGAATTCCGTGAATCATCGAATCTTTGAACG  5701

Query  547   CACATTGCGCCCTCTGGTATTCCGGGGGGCATGCCTGTTTGAGCGTCATTTCCTTCTCAA  606
             ||||||||||||||||||||||| ||||||||||||||||||||||||||||||||||||
Sbjct  5702  CACATTGCGCCCTCTGGTATTCCAGGGGGCATGCCTGTTTGAGCGTCATTTCCTTCTCAA  5761

Query  607   ACA-CATTGTGTTTGGTAGTGAGTGATACTCGTTTTTGAGTTAACTTGAAATTG  659
             ||| ||   |||||||| ||||||||||||| |||  |||||| ||||||||||
Sbjct  5762  ACAGCAA--TGTTTGGTTGTGAGTGATACTC-TTTCGGAGTTAGCTTGAAATTG  5812


 Score = 82.4 bits (44),  Expect = 2e-11
 Identities = 48/50 (96%), Gaps = 0/50 (0%)
 Strand=Plus/Plus

Query  1     CAAGGTTTCCGTAGGTGAACCTGCGGAAGGATCATTAAAGAAATTTAATT  50
             ||||||||||||||||||||||||||||||||||||| |||||| |||||
Sbjct  5301  CAAGGTTTCCGTAGGTGAACCTGCGGAAGGATCATTATAGAAATATAATT  5350


>BLYF01000219.1 Racodium therryanum Rac09Pj11-1 DNA, sequence0219, whole genome 
shotgun sequence
Length=5499

 Score = 350 bits (189),  Expect = 6e-92
 Identities = 219/233 (94%), Gaps = 4/233 (2%)
 Strand=Plus/Minus

Query  439   AAAACTTTCAACAATGGATCTCTTGGTTCTCGCATCGATGAAGAACGCAGCGAAATGCGA  498
             |||||||||||||| |||||||||||||||||||||||||||||||||||||||||||||
Sbjct  1115  AAAACTTTCAACAACGGATCTCTTGGTTCTCGCATCGATGAAGAACGCAGCGAAATGCGA  1056

Query  499   TACGTAATGTGAATTGCAGAATTCCGTGAATCATCGAATCTTTGAACGCACATTGCGCCC  558
             ||||||||||||||||||||||||||||||||||||||||||||||||||||||||||||
Sbjct  1055  TACGTAATGTGAATTGCAGAATTCCGTGAATCATCGAATCTTTGAACGCACATTGCGCCC  996

Query  559   TCTGGTATTCCGGGGGGCATGCCTGTTTGAGCGTCATTTCCTTCTCAAACACATTGTGTT  618
               ||||||||| |||||||||||||||||||||||||||||||||||||||  || ||||
Sbjct  995   CTTGGTATTCCAGGGGGCATGCCTGTTTGAGCGTCATTTCCTTCTCAAACA--TTCTGTT  938

Query  619   TGGTAGTGAGTGATACTCGTTTTTGAGTTAACTTGAAATTGTAGGCCATATCA  671
             |||||||||||||||||| |||  |||||||||||||||||  |||| | |||
Sbjct  937   TGGTAGTGAGTGATACTC-TTTG-GAGTTAACTTGAAATTGCTGGCCTTTTCA  887


 Score = 91.6 bits (49),  Expect = 4e-14
 Identities = 49/49 (100%), Gaps = 0/49 (0%)
 Strand=Plus/Minus

Query  1     CAAGGTTTCCGTAGGTGAACCTGCGGAAGGATCATTAAAGAAATTTAAT  49
             |||||||||||||||||||||||||||||||||||||||||||||||||
Sbjct  1512  CAAGGTTTCCGTAGGTGAACCTGCGGAAGGATCATTAAAGAAATTTAAT  1464


>VZVN01000183.1 Saccharomyces cerevisiae x Saccharomyces kudriavzevii strain 
yHQL621 flattened_line_364, whole genome shotgun sequence
Length=7438

 Score = 350 bits (189),  Expect = 6e-92
 Identities = 213/224 (95%), Gaps = 4/224 (2%)
 Strand=Plus/Plus

Query  436   TTCAAAACTTTCAACAATGGATCTCTTGGTTCTCGCATCGATGAAGAACGCAGCGAAATG  495
             || |||||||||||||| ||||||||||||||||||||||||||||||||||||||||||
Sbjct  4238  TTAAAAACTTTCAACAACGGATCTCTTGGTTCTCGCATCGATGAAGAACGCAGCGAAATG  4297

Query  496   CGATACGTAATGTGAATTGCAGAATTCCGTGAATCATCGAATCTTTGAACGCACATTGCG  555
             ||||||||||||||||||||||||||||||||||||||||||||||||||||||||||||
Sbjct  4298  CGATACGTAATGTGAATTGCAGAATTCCGTGAATCATCGAATCTTTGAACGCACATTGCG  4357

Query  556   CCCTCTGGTATTCCGGGGGGCATGCCTGTTTGAGCGTCATTTCCTTCTCAAACACATTGT  615
             |||  ||||||||| ||||||||||||||||||||||||||||||||||||  ||||| |
Sbjct  4358  CCCCTTGGTATTCCAGGGGGCATGCCTGTTTGAGCGTCATTTCCTTCTCAA--ACATTCT  4415

Query  616   GTTTGGTAGTGAGTGATACTCGTTTTTGAGTTAACTTGAAATTG  659
             ||||||||||||||||||||| |||  |||||||||||||||||
Sbjct  4416  GTTTGGTAGTGAGTGATACTC-TTTG-GAGTTAACTTGAAATTG  4457


 Score = 91.6 bits (49),  Expect = 4e-14
 Identities = 49/49 (100%), Gaps = 0/49 (0%)
 Strand=Plus/Plus

Query  1     CAAGGTTTCCGTAGGTGAACCTGCGGAAGGATCATTAAAGAAATTTAAT  49
             |||||||||||||||||||||||||||||||||||||||||||||||||
Sbjct  3844  CAAGGTTTCCGTAGGTGAACCTGCGGAAGGATCATTAAAGAAATTTAAT  3892


>JAAIFI010001039.1 Phlebia tremellosa strain BBEL0901 Scaffold1039, whole genome 
shotgun sequence
Length=1792

 Score = 350 bits (189),  Expect = 6e-92
 Identities = 213/224 (95%), Gaps = 4/224 (2%)
 Strand=Plus/Plus

Query  436  TTCAAAACTTTCAACAATGGATCTCTTGGTTCTCGCATCGATGAAGAACGCAGCGAAATG  495
            || |||||||||||||| ||||||||||||||||||||||||||||||||||||||||||
Sbjct  548  TTAAAAACTTTCAACAACGGATCTCTTGGTTCTCGCATCGATGAAGAACGCAGCGAAATG  607

Query  496  CGATACGTAATGTGAATTGCAGAATTCCGTGAATCATCGAATCTTTGAACGCACATTGCG  555
            ||||||||||||||||||||||||||||||||||||||||||||||||||||||||||||
Sbjct  608  CGATACGTAATGTGAATTGCAGAATTCCGTGAATCATCGAATCTTTGAACGCACATTGCG  667

Query  556  CCCTCTGGTATTCCGGGGGGCATGCCTGTTTGAGCGTCATTTCCTTCTCAAACACATTGT  615
            |||  ||||||||| ||||||||||||||||||||||||||||||||||||  ||||| |
Sbjct  668  CCCCTTGGTATTCCAGGGGGCATGCCTGTTTGAGCGTCATTTCCTTCTCAA--ACATTCT  725

Query  616  GTTTGGTAGTGAGTGATACTCGTTTTTGAGTTAACTTGAAATTG  659
            ||||||||||||||||||||| |||  |||||||||||||||||
Sbjct  726  GTTTGGTAGTGAGTGATACTC-TTTG-GAGTTAACTTGAAATTG  767


 Score = 91.6 bits (49),  Expect = 4e-14
 Identities = 49/49 (100%), Gaps = 0/49 (0%)
 Strand=Plus/Plus

Query  1    CAAGGTTTCCGTAGGTGAACCTGCGGAAGGATCATTAAAGAAATTTAAT  49
            |||||||||||||||||||||||||||||||||||||||||||||||||
Sbjct  153  CAAGGTTTCCGTAGGTGAACCTGCGGAAGGATCATTAAAGAAATTTAAT  201


>LFGC01001445.1 Malassezia obtusa strain CBS 7876 MO7876_opera_scaffold_226, 
whole genome shotgun sequence
Length=7666

 Score = 350 bits (189),  Expect = 6e-92
 Identities = 219/233 (94%), Gaps = 4/233 (2%)
 Strand=Plus/Minus

Query  439   AAAACTTTCAACAATGGATCTCTTGGTTCTCGCATCGATGAAGAACGCAGCGAAATGCGA  498
             |||||||||||||| |||||||||||||||||||||||||||||||||||||||||||||
Sbjct  1224  AAAACTTTCAACAACGGATCTCTTGGTTCTCGCATCGATGAAGAACGCAGCGAAATGCGA  1165

Query  499   TACGTAATGTGAATTGCAGAATTCCGTGAATCATCGAATCTTTGAACGCACATTGCGCCC  558
             ||||||||||||||||||||||||||||||||||||||||||||||||||||||||||||
Sbjct  1164  TACGTAATGTGAATTGCAGAATTCCGTGAATCATCGAATCTTTGAACGCACATTGCGCCC  1105

Query  559   TCTGGTATTCCGGGGGGCATGCCTGTTTGAGCGTCATTTCCTTCTCAAACACATTGTGTT  618
               ||||||||| |||||||||||||||||||||||||||||||||||||||  || ||||
Sbjct  1104  CTTGGTATTCCAGGGGGCATGCCTGTTTGAGCGTCATTTCCTTCTCAAACA--TTCTGTT  1047

Query  619   TGGTAGTGAGTGATACTCGTTTTTGAGTTAACTTGAAATTGTAGGCCATATCA  671
             |||||||||||||||||| |||  |||||||||||||||||  |||| | |||
Sbjct  1046  TGGTAGTGAGTGATACTC-TTTG-GAGTTAACTTGAAATTGCTGGCCTTTTCA  996


 Score = 91.6 bits (49),  Expect = 4e-14
 Identities = 49/49 (100%), Gaps = 0/49 (0%)
 Strand=Plus/Minus

Query  1     CAAGGTTTCCGTAGGTGAACCTGCGGAAGGATCATTAAAGAAATTTAAT  49
             |||||||||||||||||||||||||||||||||||||||||||||||||
Sbjct  1621  CAAGGTTTCCGTAGGTGAACCTGCGGAAGGATCATTAAAGAAATTTAAT  1573


>VZWC01000182.1 Saccharomyces cerevisiae x Saccharomyces eubayanus x Saccharomyces 
uvarum strain yHAB34 scf7180000206620, whole genome shotgun 
sequence
Length=939

 Score = 350 bits (189),  Expect = 6e-92
 Identities = 219/233 (94%), Gaps = 4/233 (2%)
 Strand=Plus/Minus

Query  439  AAAACTTTCAACAATGGATCTCTTGGTTCTCGCATCGATGAAGAACGCAGCGAAATGCGA  498
            |||||||||||||| |||||||||||||||||||||||||||||||||||||||||||||
Sbjct  492  AAAACTTTCAACAACGGATCTCTTGGTTCTCGCATCGATGAAGAACGCAGCGAAATGCGA  433

Query  499  TACGTAATGTGAATTGCAGAATTCCGTGAATCATCGAATCTTTGAACGCACATTGCGCCC  558
            ||||||||||||||||||||||||||||||||||||||||||||||||||||||||||||
Sbjct  432  TACGTAATGTGAATTGCAGAATTCCGTGAATCATCGAATCTTTGAACGCACATTGCGCCC  373

Query  559  TCTGGTATTCCGGGGGGCATGCCTGTTTGAGCGTCATTTCCTTCTCAAACACATTGTGTT  618
              ||||||||| |||||||||||||||||||||||||||||||||||||||  || ||||
Sbjct  372  CTTGGTATTCCAGGGGGCATGCCTGTTTGAGCGTCATTTCCTTCTCAAACA--TTCTGTT  315

Query  619  TGGTAGTGAGTGATACTCGTTTTTGAGTTAACTTGAAATTGTAGGCCATATCA  671
            |||||||||||||||||| |||  |||||||||||||||||  |||| | |||
Sbjct  314  TGGTAGTGAGTGATACTC-TTTG-GAGTTAACTTGAAATTGCTGGCCTTTTCA  264


 Score = 91.6 bits (49),  Expect = 4e-14
 Identities = 49/49 (100%), Gaps = 0/49 (0%)
 Strand=Plus/Minus

Query  1    CAAGGTTTCCGTAGGTGAACCTGCGGAAGGATCATTAAAGAAATTTAAT  49
            |||||||||||||||||||||||||||||||||||||||||||||||||
Sbjct  889  CAAGGTTTCCGTAGGTGAACCTGCGGAAGGATCATTAAAGAAATTTAAT  841


>AABZ01000315.1 Saccharomyces mikatae IFO 1815 contig_884, whole genome shotgun 
sequence
Length=9553

 Score = 350 bits (189),  Expect = 6e-92
 Identities = 219/233 (94%), Gaps = 4/233 (2%)
 Strand=Plus/Minus

Query  439   AAAACTTTCAACAATGGATCTCTTGGTTCTCGCATCGATGAAGAACGCAGCGAAATGCGA  498
             |||||||||||||| |||||||||||||||||||||||||||||||||||||||||||||
Sbjct  4774  AAAACTTTCAACAACGGATCTCTTGGTTCTCGCATCGATGAAGAACGCAGCGAAATGCGA  4715

Query  499   TACGTAATGTGAATTGCAGAATTCCGTGAATCATCGAATCTTTGAACGCACATTGCGCCC  558
             ||||||||||||||||||||||||||||||||||||||||||||||||||||||||||||
Sbjct  4714  TACGTAATGTGAATTGCAGAATTCCGTGAATCATCGAATCTTTGAACGCACATTGCGCCC  4655

Query  559   TCTGGTATTCCGGGGGGCATGCCTGTTTGAGCGTCATTTCCTTCTCAAACACATTGTGTT  618
               ||||||||| |||||||||||||||||||||||||||||||||||||||  || ||||
Sbjct  4654  CTTGGTATTCCAGGGGGCATGCCTGTTTGAGCGTCATTTCCTTCTCAAACA--TTCTGTT  4597

Query  619   TGGTAGTGAGTGATACTCGTTTTTGAGTTAACTTGAAATTGTAGGCCATATCA  671
             |||||||||||||||||| |||  |||||||||||||||||  |||| | |||
Sbjct  4596  TGGTAGTGAGTGATACTC-TTTG-GAGTTAACTTGAAATTGCTGGCCTTTTCA  4546


 Score = 91.6 bits (49),  Expect = 4e-14
 Identities = 49/49 (100%), Gaps = 0/49 (0%)
 Strand=Plus/Minus

Query  1     CAAGGTTTCCGTAGGTGAACCTGCGGAAGGATCATTAAAGAAATTTAAT  49
             |||||||||||||||||||||||||||||||||||||||||||||||||
Sbjct  5170  CAAGGTTTCCGTAGGTGAACCTGCGGAAGGATCATTAAAGAAATTTAAT  5122


>CP048993.1 Saccharomyces pastorianus strain CBS 1483 chromosome ScXII
Length=1135585

 Score = 350 bits (189),  Expect = 6e-92
 Identities = 219/233 (94%), Gaps = 4/233 (2%)
 Strand=Plus/Minus

Query  439     AAAACTTTCAACAATGGATCTCTTGGTTCTCGCATCGATGAAGAACGCAGCGAAATGCGA  498
               |||||||||||||| |||||||||||||||||||||||||||||||||||||||||||||
Sbjct  508435  AAAACTTTCAACAACGGATCTCTTGGTTCTCGCATCGATGAAGAACGCAGCGAAATGCGA  508376

Query  499     TACGTAATGTGAATTGCAGAATTCCGTGAATCATCGAATCTTTGAACGCACATTGCGCCC  558
               ||||||||||||||||||||||||||||||||||||||||||||||||||||||||||||
Sbjct  508375  TACGTAATGTGAATTGCAGAATTCCGTGAATCATCGAATCTTTGAACGCACATTGCGCCC  508316

Query  559     TCTGGTATTCCGGGGGGCATGCCTGTTTGAGCGTCATTTCCTTCTCAAACACATTGTGTT  618
                 ||||||||| |||||||||||||||||||||||||||||||||||||||  || ||||
Sbjct  508315  CTTGGTATTCCAGGGGGCATGCCTGTTTGAGCGTCATTTCCTTCTCAAACA--TTCTGTT  508258

Query  619     TGGTAGTGAGTGATACTCGTTTTTGAGTTAACTTGAAATTGTAGGCCATATCA  671
               |||||||||||||||||| |||  |||||||||||||||||  |||| | |||
Sbjct  508257  TGGTAGTGAGTGATACTC-TTTG-GAGTTAACTTGAAATTGCTGGCCTTTTCA  508207


 Score = 335 bits (181),  Expect = 2e-87
 Identities = 217/233 (93%), Gaps = 8/233 (3%)
 Strand=Plus/Minus

Query  439     AAAACTTTCAACAATGGATCTCTTGGTTCTCGCATCGATGAAGAACGCAGCGAAATGCGA  498
               |||||||||||||| |||||||||||||||||||||||||||||||||||||||||||||
Sbjct  499874  AAAACTTTCAACAACGGATCTCTTGGTTCTCGCATCGATGAAGAACGCAGCGAAATGCGA  499815

Query  499     TACGTAATGTGAATTGCAGAATTCCGTGAATCATCGAATCTTTGAACGCACATTGCGCCC  558
               |||||||||||||| |||||||||||||||||||||||||||||||||||||||||||||
Sbjct  499814  TACGTAATGTGAAT-GCAGAATTCCGTGAATCATCGAATCTTTGAACGCACATTGCGCCC  499756

Query  559     TCTGGTATTCCGGGGGGCATGCCTGTTTGAGCGTCATTTCCTTCTCAAACACATTGTGTT  618
               | ||||||||   ||||||||||||||||||||||||||||||||||||||  || ||||
Sbjct  499755  T-TGGTATTCA--GGGGCATGCCTGTTTGAGCGTCATTTCCTTCTCAAACA--TTCTGTT  499701

Query  619     TGGTAGTGAGTGATACTCGTTTTTGAGTTAACTTGAAATTGTAGGCCATATCA  671
               |||||||||||||||||| |||  |||||||||||||||||  |||| | |||
Sbjct  499700  TGGTAGTGAGTGATACTC-TTTG-GAGTTAACTTGAAATTGCTGGCCTTTTCA  499650


 Score = 315 bits (170),  Expect = 2e-81
 Identities = 210/227 (93%), Gaps = 11/227 (5%)
 Strand=Plus/Minus

Query  439     AAAACTTTCAACAATGGATCTCTTGGTTCTCGCATCGATGAAGAACGCAGCGAAATGCGA  498
               |||||||||||||| |||||||||||||||||||||||||||||||||||||||||||||
Sbjct  473438  AAAACTTTCAACAACGGATCTCTTGGTTCTCGCATCGATGAAGAACGCAGCGAAATGCGA  473379

Query  499     TACGTAATGTGAATTGCAGAATTCCGTGAATCATCGAATCTTTGAACGCACATTGCGCCC  558
               |||||||||||   ||||||||||||||||||||||||||||||||||||||||||||||
Sbjct  473378  TACGTAATGTG---TGCAGAATTCCGTGAATCATCGAATCTTTGAACGCACATTGCGCCC  473322

Query  559     TCTGGTATTCCGGGGGGCATGCCTGTTTGAGCGTCATTTCCTTCTCAAACACATTGTGTT  618
               | ||||||||   ||||||||||||||||||||||||||||||||||||||  || ||||
Sbjct  473321  T-TGGTATTCA--GGGGCATGCCTGTTTGAGCGTCATTTCCTTCTCAAACA--TTCTGTT  473267

Query  619     TGGTAGTGAGTGATACTCGTTTTTGAGTTAACTTGAAATTGTAGGCC  665
               |||||||||||||||||| |||  | |||||||||||||||  ||||
Sbjct  473266  TGGTAGTGAGTGATACTC-TTTG-G-GTTAACTTGAAATTGCTGGCC  473223


 Score = 303 bits (164),  Expect = 4e-78
 Identities = 212/233 (91%), Gaps = 11/233 (5%)
 Strand=Plus/Minus

Query  439     AAAACTTTCAACAATGGATCTCTTGGTTCTCGCATCGATGAAGAACGCAGCGAAATGCGA  498
               |||||||||||||| |||||||||||||||||||||||||||||||||||||||||||||
Sbjct  517378  AAAACTTTCAACAACGGATCTCTTGGTTCTCGCATCGATGAAGAACGCAGCGAAATGCGA  517319

Query  499     TACGTAATGTGAATTGCAGAATTCCGTGAATCATCGAATCTTTGAACGCACATTGCGCCC  558
               ||||||||||||||||||||||||||||||||||||||||||||||||||||||||||||
Sbjct  517318  TACGTAATGTGAATTGCAGAATTCCGTGAATCATCGAATCTTTGAACGCACATTGCGCCC  517259

Query  559     TCTGGTATTCCGGGGGGCATGCCTGTTTGAGCGTCATTTCCTTCTCAAACACATTGTGTT  618
                 ||||||||| |||||||||||||||||||||||||| | | |  ||  ||||| ||||
Sbjct  517258  CTTGGTATTCCAGGGGGCATGCCTGTTTGAGCGTCATT-C-T-C--AA--ACATTCTGTT  517206

Query  619     TGGTAGTGAGTGATACTCGTTTTTGAGTTAACTTGAAATTGTAGGCCATATCA  671
               |||||||||||||||||  ||   |||||||||||||||||  |||| | |||
Sbjct  517205  TGGTAGTGAGTGATACT--TTG--GAGTTAACTTGAAATTGCTGGCCTTTTCA  517157


 Score = 302 bits (163),  Expect = 2e-77
 Identities = 212/233 (91%), Gaps = 13/233 (6%)
 Strand=Plus/Minus

Query  439     AAAACTTTCAACAATGGATCTCTTGGTTCTCGCATCGATGAAGAACGCAGCGAAATGCGA  498
               |||||||||||||| |||||||||||||||||||||||||||||||||||||||||||||
Sbjct  482345  AAAACTTTCAACAACGGATCTCTTGGTTCTCGCATCGATGAAGAACGCAGCGAAATGCGA  482286

Query  499     TACGTAATGTGAATTGCAGAATTCCGTGAATCATCGAATCTTTGAACGCACATTGCGCCC  558
               |||||||||||     ||||||||||||||||||||||||||||||||||||||||||| 
Sbjct  482285  TACGTAATGTG-----CAGAATTCCGTGAATCATCGAATCTTTGAACGCACATTGCGCC-  482232

Query  559     TCTGGTATTCCGGGGGGCATGCCTGTTTGAGCGTCATTTCCTTCTCAAACACATTGTGTT  618
               | ||||||||   ||||||||||||||||||||||||||||||||||||||  || ||||
Sbjct  482231  T-TGGTATTCA--GGGGCATGCCTGTTTGAGCGTCATTTCCTTCTCAAACA--TTCTGTT  482177

Query  619     TGGTAGTGAGTGATACTCGTTTTTGAGTTAACTTGAAATTGTAGGCCATATCA  671
               |||||||||||||||||| |||  |||||||||||||||||  |||| | |||
Sbjct  482176  TGGTAGTGAGTGATACTC-TTTG-GAGTTAACTTGAAATTGCTGGCCTTTTCA  482126


 Score = 302 bits (163),  Expect = 2e-77
 Identities = 217/240 (90%), Gaps = 16/240 (7%)
 Strand=Plus/Minus

Query  439     AAAACTTTCAACAATGGATCTCTTGGTTCTCGCATCGATGAAGAACGCAGCGAAATGCGA  498
               |||||||||||||| |||||||||||||||||||||||||||||||||||||||||||||
Sbjct  525696  AAAACTTTCAACAACGGATCTCTTGGTTCTCGCATCGATGAAGAACGCAGCGAAATGCGA  525637

Query  499     TACGTAATGTGAATTGCAGAATTCCGTGAATCATCGAATCTTTGAACGCACATTGCGCCC  558
               |||||||||||||||||||||||||||||||||||||||||| |||||||||||||||||
Sbjct  525636  TACGTAATGTGAATTGCAGAATTCCGTGAATCATCGAATCTT-GAACGCACATTGCGCCC  525578

Query  559     TCTGGTATTCCGGGGGGCATGCCTGTTTGAGCGTCATTTCCTTCTCAAACACATTGTGTT  618
               | |||||||||  ||||||||||||||||||||||||||| | |  ||  ||||| ||||
Sbjct  525577  T-TGGTATTCCA-GGGGCATGCCTGTTTGAGCGTCATTTC-T-C--AA--ACATTCTGTT  525526

Query  619     TGGTAGTGAGTGATACTCGTTTTTGAGTTAACTTGAAATTGTAGGCCATATCAGT-ATGT  677
               |||||||||||||||||     |||||||||||||||||||  |||| | ||| | ||||
Sbjct  525525  TGGTAGTGAGTGATACT-----TTGAGTTAACTTGAAATTGCTGGCCTT-TCATTGATGT  525472


 Score = 302 bits (163),  Expect = 2e-77
 Identities = 217/240 (90%), Gaps = 16/240 (7%)
 Strand=Plus/Minus

Query  439     AAAACTTTCAACAATGGATCTCTTGGTTCTCGCATCGATGAAGAACGCAGCGAAATGCGA  498
               |||||||||||||| |||||||||||||||||||||||||||||||||||||||||||||
Sbjct  534602  AAAACTTTCAACAACGGATCTCTTGGTTCTCGCATCGATGAAGAACGCAGCGAAATGCGA  534543

Query  499     TACGTAATGTGAATTGCAGAATTCCGTGAATCATCGAATCTTTGAACGCACATTGCGCCC  558
               |||||||||||||||||||||||||||||||||||||||||| |||||||||||||||||
Sbjct  534542  TACGTAATGTGAATTGCAGAATTCCGTGAATCATCGAATCTT-GAACGCACATTGCGCCC  534484

Query  559     TCTGGTATTCCGGGGGGCATGCCTGTTTGAGCGTCATTTCCTTCTCAAACACATTGTGTT  618
               | |||||||||  ||||||||||||||||||||||||||| | |  ||  ||||| ||||
Sbjct  534483  T-TGGTATTCCA-GGGGCATGCCTGTTTGAGCGTCATTTC-T-C--AA--ACATTCTGTT  534432

Query  619     TGGTAGTGAGTGATACTCGTTTTTGAGTTAACTTGAAATTGTAGGCCATATCAGT-ATGT  677
               |||||||||||||||||     |||||||||||||||||||  |||| | ||| | ||||
Sbjct  534431  TGGTAGTGAGTGATACT-----TTGAGTTAACTTGAAATTGCTGGCCTT-TCATTGATGT  534378


 Score = 302 bits (163),  Expect = 2e-77
 Identities = 217/240 (90%), Gaps = 16/240 (7%)
 Strand=Plus/Minus

Query  439     AAAACTTTCAACAATGGATCTCTTGGTTCTCGCATCGATGAAGAACGCAGCGAAATGCGA  498
               |||||||||||||| |||||||||||||||||||||||||||||||||||||||||||||
Sbjct  543423  AAAACTTTCAACAACGGATCTCTTGGTTCTCGCATCGATGAAGAACGCAGCGAAATGCGA  543364

Query  499     TACGTAATGTGAATTGCAGAATTCCGTGAATCATCGAATCTTTGAACGCACATTGCGCCC  558
               |||||||||||||||||||||||||||||||||||||||||| |||||||||||||||||
Sbjct  543363  TACGTAATGTGAATTGCAGAATTCCGTGAATCATCGAATCTT-GAACGCACATTGCGCCC  543305

Query  559     TCTGGTATTCCGGGGGGCATGCCTGTTTGAGCGTCATTTCCTTCTCAAACACATTGTGTT  618
               | |||||||||  ||||||||||||||||||||||||||| | |  ||  ||||| ||||
Sbjct  543304  T-TGGTATTCCA-GGGGCATGCCTGTTTGAGCGTCATTTC-T-C--AA--ACATTCTGTT  543253

Query  619     TGGTAGTGAGTGATACTCGTTTTTGAGTTAACTTGAAATTGTAGGCCATATCAGT-ATGT  677
               |||||||||||||||||     |||||||||||||||||||  |||| | ||| | ||||
Sbjct  543252  TGGTAGTGAGTGATACT-----TTGAGTTAACTTGAAATTGCTGGCCTT-TCATTGATGT  543199


 Score = 300 bits (162),  Expect = 6e-77
 Identities = 211/232 (91%), Gaps = 13/232 (6%)
 Strand=Plus/Minus

Query  440     AAACTTTCAACAATGGATCTCTTGGTTCTCGCATCGATGAAGAACGCAGCGAAATGCGAT  499
               ||||||||||||| ||||||||||||||||||||||||||||||||||||||||||||||
Sbjct  491355  AAACTTTCAACAACGGATCTCTTGGTTCTCGCATCGATGAAGAACGCAGCGAAATGCGAT  491296

Query  500     ACGTAATGTGAATTGCAGAATTCCGTGAATCATCGAATCTTTGAACGCACATTGCGCCCT  559
               ||||||||||     ||||||||||||||||||||||||||||||||||||||||||| |
Sbjct  491295  ACGTAATGTG-----CAGAATTCCGTGAATCATCGAATCTTTGAACGCACATTGCGCC-T  491242

Query  560     CTGGTATTCCGGGGGGCATGCCTGTTTGAGCGTCATTTCCTTCTCAAACACATTGTGTTT  619
                ||||||||   ||||||||||||||||||||||||||||||||||||||  || |||||
Sbjct  491241  -TGGTATTCA--GGGGCATGCCTGTTTGAGCGTCATTTCCTTCTCAAACA--TTCTGTTT  491187

Query  620     GGTAGTGAGTGATACTCGTTTTTGAGTTAACTTGAAATTGTAGGCCATATCA  671
               ||||||||||||||||| |||  |||||||||||||||||  |||| | |||
Sbjct  491186  GGTAGTGAGTGATACTC-TTTG-GAGTTAACTTGAAATTGCTGGCCTTTTCA  491137


 Score = 283 bits (153),  Expect = 6e-72
 Identities = 209/233 (90%), Gaps = 16/233 (7%)
 Strand=Plus/Minus

Query  439     AAAACTTTCAACAATGGATCTCTTGGTTCTCGCATCGATGAAGAACGCAGCGAAATGCGA  498
               |||||||||||||| |||||||||||||||||||||||||||||||||||    |    |
Sbjct  464553  AAAACTTTCAACAACGGATCTCTTGGTTCTCGCATCGATGAAGAACGCAG----A----A  464502

Query  499     TACGTAATGTGAATTGCAGAATTCCGTGAATCATCGAATCTTTGAACGCACATTGCGCCC  558
               ||||||||||||||||||||||||||||||||||||||||||||||||||||||||||| 
Sbjct  464501  TACGTAATGTGAATTGCAGAATTCCGTGAATCATCGAATCTTTGAACGCACATTGCGCC-  464443

Query  559     TCTGGTATTCCGGGGGGCATGCCTGTTTGAGCGTCATTTCCTTCTCAAACACATTGTGTT  618
               | ||||||| |  ||||||||||||||||||||||||||||||||||||||  || ||||
Sbjct  464442  T-TGGTATT-C-AGGGGCATGCCTGTTTGAGCGTCATTTCCTTCTCAAACA--TTCTGTT  464388

Query  619     TGGTAGTGAGTGATACTCGTTTTTGAGTTAACTTGAAATTGTAGGCCATATCA  671
               |||||||||||||||||| |||  |||||||||||||||||  |||| | |||
Sbjct  464387  TGGTAGTGAGTGATACTC-TTTG-GAGTTAACTTGAAATTGCTGGCCTTTTCA  464337


 Score = 278 bits (150),  Expect = 3e-70
 Identities = 213/240 (89%), Gaps = 18/240 (8%)
 Strand=Plus/Minus

Query  439     AAAACTTTCAACAATGGATCTCTTGGTTCTCGCATCGATGAAGAACGCAGCGAAATGCGA  498
               |||||||||||||| ||||||   ||||||||||||||||||||||||||||||||||||
Sbjct  552192  AAAACTTTCAACAACGGATCT---GGTTCTCGCATCGATGAAGAACGCAGCGAAATGCGA  552136

Query  499     TACGTAATGTGAATTGCAGAATTCCGTGAATCATCGAATCTTTGAACGCACATTGCGCCC  558
               |||||||||||||||||||||||||||||||||||||||||| |||||||||||||||||
Sbjct  552135  TACGTAATGTGAATTGCAGAATTCCGTGAATCATCGAATCTT-GAACGCACATTGCGCCC  552077

Query  559     TCTGGTATTCCGGGGGGCATGCCTGTTTGAGCGTCATTTCCTTCTCAAACACATTGTGTT  618
                 |||||||||  ||||||||||||||||||||||||||| | |  ||  ||||| ||||
Sbjct  552076  CTTGGTATTCCA-GGGGCATGCCTGTTTGAGCGTCATTTC-T-C--AA--ACATTCTGTT  552024

Query  619     TGGTAGTGAGTGATACTCGTTTTTGAGTTAACTTGAAATTGTAGGCCATATCAGT-ATGT  677
               |||||||||||||||||     |||||||||||||||||||  |||| | ||| | ||||
Sbjct  552023  TGGTAGTGAGTGATACT-----TTGAGTTAACTTGAAATTGCTGGCCTT-TCATTGATGT  551970


 Score = 91.6 bits (49),  Expect = 4e-14
 Identities = 49/49 (100%), Gaps = 0/49 (0%)
 Strand=Plus/Minus

Query  1       CAAGGTTTCCGTAGGTGAACCTGCGGAAGGATCATTAAAGAAATTTAAT  49
               |||||||||||||||||||||||||||||||||||||||||||||||||
Sbjct  473842  CAAGGTTTCCGTAGGTGAACCTGCGGAAGGATCATTAAAGAAATTTAAT  473794


 Score = 91.6 bits (49),  Expect = 4e-14
 Identities = 49/49 (100%), Gaps = 0/49 (0%)
 Strand=Plus/Minus

Query  1       CAAGGTTTCCGTAGGTGAACCTGCGGAAGGATCATTAAAGAAATTTAAT  49
               |||||||||||||||||||||||||||||||||||||||||||||||||
Sbjct  482733  CAAGGTTTCCGTAGGTGAACCTGCGGAAGGATCATTAAAGAAATTTAAT  482685


 Score = 91.6 bits (49),  Expect = 4e-14
 Identities = 49/49 (100%), Gaps = 0/49 (0%)
 Strand=Plus/Minus

Query  1       CAAGGTTTCCGTAGGTGAACCTGCGGAAGGATCATTAAAGAAATTTAAT  49
               |||||||||||||||||||||||||||||||||||||||||||||||||
Sbjct  500257  CAAGGTTTCCGTAGGTGAACCTGCGGAAGGATCATTAAAGAAATTTAAT  500209


 Score = 91.6 bits (49),  Expect = 4e-14
 Identities = 49/49 (100%), Gaps = 0/49 (0%)
 Strand=Plus/Minus

Query  1       CAAGGTTTCCGTAGGTGAACCTGCGGAAGGATCATTAAAGAAATTTAAT  49
               |||||||||||||||||||||||||||||||||||||||||||||||||
Sbjct  508839  CAAGGTTTCCGTAGGTGAACCTGCGGAAGGATCATTAAAGAAATTTAAT  508791


 Score = 91.6 bits (49),  Expect = 4e-14
 Identities = 49/49 (100%), Gaps = 0/49 (0%)
 Strand=Plus/Minus

Query  1       CAAGGTTTCCGTAGGTGAACCTGCGGAAGGATCATTAAAGAAATTTAAT  49
               |||||||||||||||||||||||||||||||||||||||||||||||||
Sbjct  517777  CAAGGTTTCCGTAGGTGAACCTGCGGAAGGATCATTAAAGAAATTTAAT  517729


 Score = 91.6 bits (49),  Expect = 4e-14
 Identities = 49/49 (100%), Gaps = 0/49 (0%)
 Strand=Plus/Minus

Query  1       CAAGGTTTCCGTAGGTGAACCTGCGGAAGGATCATTAAAGAAATTTAAT  49
               |||||||||||||||||||||||||||||||||||||||||||||||||
Sbjct  526081  CAAGGTTTCCGTAGGTGAACCTGCGGAAGGATCATTAAAGAAATTTAAT  526033


 Score = 91.6 bits (49),  Expect = 4e-14
 Identities = 49/49 (100%), Gaps = 0/49 (0%)
 Strand=Plus/Minus

Query  1       CAAGGTTTCCGTAGGTGAACCTGCGGAAGGATCATTAAAGAAATTTAAT  49
               |||||||||||||||||||||||||||||||||||||||||||||||||
Sbjct  534997  CAAGGTTTCCGTAGGTGAACCTGCGGAAGGATCATTAAAGAAATTTAAT  534949


 Score = 91.6 bits (49),  Expect = 4e-14
 Identities = 49/49 (100%), Gaps = 0/49 (0%)
 Strand=Plus/Minus

Query  1       CAAGGTTTCCGTAGGTGAACCTGCGGAAGGATCATTAAAGAAATTTAAT  49
               |||||||||||||||||||||||||||||||||||||||||||||||||
Sbjct  543806  CAAGGTTTCCGTAGGTGAACCTGCGGAAGGATCATTAAAGAAATTTAAT  543758


 Score = 84.2 bits (45),  Expect = 6e-12
 Identities = 48/49 (98%), Gaps = 1/49 (2%)
 Strand=Plus/Minus

Query  1       CAAGGTTTCCGTAGGTGAACCTGCGGAAGGATCATTAAAGAAATTTAAT  49
               |||||||||||||||||||||||||||||||||||||||||| ||||||
Sbjct  464943  CAAGGTTTCCGTAGGTGAACCTGCGGAAGGATCATTAAAGAA-TTTAAT  464896


 Score = 65.8 bits (35),  Expect = 2e-06
 Identities = 37/38 (97%), Gaps = 0/38 (0%)
 Strand=Plus/Minus

Query  6       TTTCCGTAGGTGAACCTGCGGAAGGATCATTAAAGAAA  43
               ||||||||||||||||||||||||||||||||||| ||
Sbjct  491464  TTTCCGTAGGTGAACCTGCGGAAGGATCATTAAAGCAA  491427


>JANLBP010000035.1 Alternaria dauci isolate CALB1 scaffold35, whole genome shotgun 
sequence
Length=6654

 Score = 350 bits (189),  Expect = 6e-92
 Identities = 219/233 (94%), Gaps = 4/233 (2%)
 Strand=Plus/Minus

Query  439   AAAACTTTCAACAATGGATCTCTTGGTTCTCGCATCGATGAAGAACGCAGCGAAATGCGA  498
             |||||||||||||| |||||||||||||||||||||||||||||||||||||||||||||
Sbjct  3780  AAAACTTTCAACAACGGATCTCTTGGTTCTCGCATCGATGAAGAACGCAGCGAAATGCGA  3721

Query  499   TACGTAATGTGAATTGCAGAATTCCGTGAATCATCGAATCTTTGAACGCACATTGCGCCC  558
             ||||||||||||||||||||||||||||||||||||||||||||||||||||||||||||
Sbjct  3720  TACGTAATGTGAATTGCAGAATTCCGTGAATCATCGAATCTTTGAACGCACATTGCGCCC  3661

Query  559   TCTGGTATTCCGGGGGGCATGCCTGTTTGAGCGTCATTTCCTTCTCAAACACATTGTGTT  618
               ||||||||| |||||||||||||||||||||||||||||||||||||||  || ||||
Sbjct  3660  CTTGGTATTCCAGGGGGCATGCCTGTTTGAGCGTCATTTCCTTCTCAAACA--TTCTGTT  3603

Query  619   TGGTAGTGAGTGATACTCGTTTTTGAGTTAACTTGAAATTGTAGGCCATATCA  671
             |||||||||||||||||| |||  |||||||||||||||||  |||| | |||
Sbjct  3602  TGGTAGTGAGTGATACTC-TTTG-GAGTTAACTTGAAATTGCTGGCCTTTTCA  3552


 Score = 91.6 bits (49),  Expect = 4e-14
 Identities = 49/49 (100%), Gaps = 0/49 (0%)
 Strand=Plus/Minus

Query  1     CAAGGTTTCCGTAGGTGAACCTGCGGAAGGATCATTAAAGAAATTTAAT  49
             |||||||||||||||||||||||||||||||||||||||||||||||||
Sbjct  4181  CAAGGTTTCCGTAGGTGAACCTGCGGAAGGATCATTAAAGAAATTTAAT  4133


>JANLBP010000030.1 Alternaria dauci isolate CALB1 scaffold30, whole genome shotgun 
sequence
Length=9161

 Score = 350 bits (189),  Expect = 6e-92
 Identities = 219/233 (94%), Gaps = 4/233 (2%)
 Strand=Plus/Minus

Query  439   AAAACTTTCAACAATGGATCTCTTGGTTCTCGCATCGATGAAGAACGCAGCGAAATGCGA  498
             |||||||||||||| |||||||||||||||||||||||||||||||||||||||||||||
Sbjct  3784  AAAACTTTCAACAACGGATCTCTTGGTTCTCGCATCGATGAAGAACGCAGCGAAATGCGA  3725

Query  499   TACGTAATGTGAATTGCAGAATTCCGTGAATCATCGAATCTTTGAACGCACATTGCGCCC  558
             ||||||||||||||||||||||||||||||||||||||||||||||||||||||||||||
Sbjct  3724  TACGTAATGTGAATTGCAGAATTCCGTGAATCATCGAATCTTTGAACGCACATTGCGCCC  3665

Query  559   TCTGGTATTCCGGGGGGCATGCCTGTTTGAGCGTCATTTCCTTCTCAAACACATTGTGTT  618
               ||||||||| |||||||||||||||||||||||||||||||||||||||  || ||||
Sbjct  3664  CTTGGTATTCCAGGGGGCATGCCTGTTTGAGCGTCATTTCCTTCTCAAACA--TTCTGTT  3607

Query  619   TGGTAGTGAGTGATACTCGTTTTTGAGTTAACTTGAAATTGTAGGCCATATCA  671
             |||||||||||||||||| |||  |||||||||||||||||  |||| | |||
Sbjct  3606  TGGTAGTGAGTGATACTC-TTTG-GAGTTAACTTGAAATTGCTGGCCTTTTCA  3556


 Score = 91.6 bits (49),  Expect = 4e-14
 Identities = 49/49 (100%), Gaps = 0/49 (0%)
 Strand=Plus/Minus

Query  1     CAAGGTTTCCGTAGGTGAACCTGCGGAAGGATCATTAAAGAAATTTAAT  49
             |||||||||||||||||||||||||||||||||||||||||||||||||
Sbjct  4185  CAAGGTTTCCGTAGGTGAACCTGCGGAAGGATCATTAAAGAAATTTAAT  4137


>VZWS01000247.1 Saccharomyces cerevisiae x Saccharomyces kudriavzevii x Saccharomyces 
eubayanus strain yHQL560 flattened_line_488, whole 
genome shotgun sequence
Length=6308

 Score = 350 bits (189),  Expect = 6e-92
 Identities = 213/224 (95%), Gaps = 4/224 (2%)
 Strand=Plus/Plus

Query  436   TTCAAAACTTTCAACAATGGATCTCTTGGTTCTCGCATCGATGAAGAACGCAGCGAAATG  495
             || |||||||||||||| ||||||||||||||||||||||||||||||||||||||||||
Sbjct  2164  TTAAAAACTTTCAACAACGGATCTCTTGGTTCTCGCATCGATGAAGAACGCAGCGAAATG  2223

Query  496   CGATACGTAATGTGAATTGCAGAATTCCGTGAATCATCGAATCTTTGAACGCACATTGCG  555
             ||||||||||||||||||||||||||||||||||||||||||||||||||||||||||||
Sbjct  2224  CGATACGTAATGTGAATTGCAGAATTCCGTGAATCATCGAATCTTTGAACGCACATTGCG  2283

Query  556   CCCTCTGGTATTCCGGGGGGCATGCCTGTTTGAGCGTCATTTCCTTCTCAAACACATTGT  615
             |||  ||||||||| ||||||||||||||||||||||||||||||||||||  ||||| |
Sbjct  2284  CCCCTTGGTATTCCAGGGGGCATGCCTGTTTGAGCGTCATTTCCTTCTCAA--ACATTCT  2341

Query  616   GTTTGGTAGTGAGTGATACTCGTTTTTGAGTTAACTTGAAATTG  659
             ||||||||||||||||||||| |||  |||||||||||||||||
Sbjct  2342  GTTTGGTAGTGAGTGATACTC-TTTG-GAGTTAACTTGAAATTG  2383


 Score = 91.6 bits (49),  Expect = 4e-14
 Identities = 49/49 (100%), Gaps = 0/49 (0%)
 Strand=Plus/Plus

Query  1     CAAGGTTTCCGTAGGTGAACCTGCGGAAGGATCATTAAAGAAATTTAAT  49
             |||||||||||||||||||||||||||||||||||||||||||||||||
Sbjct  1770  CAAGGTTTCCGTAGGTGAACCTGCGGAAGGATCATTAAAGAAATTTAAT  1818


>CM003566.1 Saccharomyces sp. 'boulardii' strain unique28 chromosome XII, 
whole genome shotgun sequence
Length=1042097

 Score = 350 bits (189),  Expect = 6e-92
 Identities = 219/233 (94%), Gaps = 4/233 (2%)
 Strand=Plus/Minus

Query  439     AAAACTTTCAACAATGGATCTCTTGGTTCTCGCATCGATGAAGAACGCAGCGAAATGCGA  498
               |||||||||||||| |||||||||||||||||||||||||||||||||||||||||||||
Sbjct  435243  AAAACTTTCAACAACGGATCTCTTGGTTCTCGCATCGATGAAGAACGCAGCGAAATGCGA  435184

Query  499     TACGTAATGTGAATTGCAGAATTCCGTGAATCATCGAATCTTTGAACGCACATTGCGCCC  558
               ||||||||||||||||||||||||||||||||||||||||||||||||||||||||||||
Sbjct  435183  TACGTAATGTGAATTGCAGAATTCCGTGAATCATCGAATCTTTGAACGCACATTGCGCCC  435124

Query  559     TCTGGTATTCCGGGGGGCATGCCTGTTTGAGCGTCATTTCCTTCTCAAACACATTGTGTT  618
                 ||||||||| |||||||||||||||||||||||||||||||||||||||  || ||||
Sbjct  435123  CTTGGTATTCCAGGGGGCATGCCTGTTTGAGCGTCATTTCCTTCTCAAACA--TTCTGTT  435066

Query  619     TGGTAGTGAGTGATACTCGTTTTTGAGTTAACTTGAAATTGTAGGCCATATCA  671
               |||||||||||||||||| |||  |||||||||||||||||  |||| | |||
Sbjct  435065  TGGTAGTGAGTGATACTC-TTTG-GAGTTAACTTGAAATTGCTGGCCTTTTCA  435015


 Score = 350 bits (189),  Expect = 6e-92
 Identities = 219/233 (94%), Gaps = 4/233 (2%)
 Strand=Plus/Minus

Query  439     AAAACTTTCAACAATGGATCTCTTGGTTCTCGCATCGATGAAGAACGCAGCGAAATGCGA  498
               |||||||||||||| |||||||||||||||||||||||||||||||||||||||||||||
Sbjct  444323  AAAACTTTCAACAACGGATCTCTTGGTTCTCGCATCGATGAAGAACGCAGCGAAATGCGA  444264

Query  499     TACGTAATGTGAATTGCAGAATTCCGTGAATCATCGAATCTTTGAACGCACATTGCGCCC  558
               ||||||||||||||||||||||||||||||||||||||||||||||||||||||||||||
Sbjct  444263  TACGTAATGTGAATTGCAGAATTCCGTGAATCATCGAATCTTTGAACGCACATTGCGCCC  444204

Query  559     TCTGGTATTCCGGGGGGCATGCCTGTTTGAGCGTCATTTCCTTCTCAAACACATTGTGTT  618
                 ||||||||| |||||||||||||||||||||||||||||||||||||||  || ||||
Sbjct  444203  CTTGGTATTCCAGGGGGCATGCCTGTTTGAGCGTCATTTCCTTCTCAAACA--TTCTGTT  444146

Query  619     TGGTAGTGAGTGATACTCGTTTTTGAGTTAACTTGAAATTGTAGGCCATATCA  671
               |||||||||||||||||| |||  |||||||||||||||||  |||| | |||
Sbjct  444145  TGGTAGTGAGTGATACTC-TTTG-GAGTTAACTTGAAATTGCTGGCCTTTTCA  444095


 Score = 350 bits (189),  Expect = 6e-92
 Identities = 219/233 (94%), Gaps = 4/233 (2%)
 Strand=Plus/Minus

Query  439     AAAACTTTCAACAATGGATCTCTTGGTTCTCGCATCGATGAAGAACGCAGCGAAATGCGA  498
               |||||||||||||| |||||||||||||||||||||||||||||||||||||||||||||
Sbjct  453403  AAAACTTTCAACAACGGATCTCTTGGTTCTCGCATCGATGAAGAACGCAGCGAAATGCGA  453344

Query  499     TACGTAATGTGAATTGCAGAATTCCGTGAATCATCGAATCTTTGAACGCACATTGCGCCC  558
               ||||||||||||||||||||||||||||||||||||||||||||||||||||||||||||
Sbjct  453343  TACGTAATGTGAATTGCAGAATTCCGTGAATCATCGAATCTTTGAACGCACATTGCGCCC  453284

Query  559     TCTGGTATTCCGGGGGGCATGCCTGTTTGAGCGTCATTTCCTTCTCAAACACATTGTGTT  618
                 ||||||||| |||||||||||||||||||||||||||||||||||||||  || ||||
Sbjct  453283  CTTGGTATTCCAGGGGGCATGCCTGTTTGAGCGTCATTTCCTTCTCAAACA--TTCTGTT  453226

Query  619     TGGTAGTGAGTGATACTCGTTTTTGAGTTAACTTGAAATTGTAGGCCATATCA  671
               |||||||||||||||||| |||  |||||||||||||||||  |||| | |||
Sbjct  453225  TGGTAGTGAGTGATACTC-TTTG-GAGTTAACTTGAAATTGCTGGCCTTTTCA  453175


 Score = 350 bits (189),  Expect = 6e-92
 Identities = 219/233 (94%), Gaps = 4/233 (2%)
 Strand=Plus/Minus

Query  439     AAAACTTTCAACAATGGATCTCTTGGTTCTCGCATCGATGAAGAACGCAGCGAAATGCGA  498
               |||||||||||||| |||||||||||||||||||||||||||||||||||||||||||||
Sbjct  462473  AAAACTTTCAACAACGGATCTCTTGGTTCTCGCATCGATGAAGAACGCAGCGAAATGCGA  462414

Query  499     TACGTAATGTGAATTGCAGAATTCCGTGAATCATCGAATCTTTGAACGCACATTGCGCCC  558
               ||||||||||||||||||||||||||||||||||||||||||||||||||||||||||||
Sbjct  462413  TACGTAATGTGAATTGCAGAATTCCGTGAATCATCGAATCTTTGAACGCACATTGCGCCC  462354

Query  559     TCTGGTATTCCGGGGGGCATGCCTGTTTGAGCGTCATTTCCTTCTCAAACACATTGTGTT  618
                 ||||||||| |||||||||||||||||||||||||||||||||||||||  || ||||
Sbjct  462353  CTTGGTATTCCAGGGGGCATGCCTGTTTGAGCGTCATTTCCTTCTCAAACA--TTCTGTT  462296

Query  619     TGGTAGTGAGTGATACTCGTTTTTGAGTTAACTTGAAATTGTAGGCCATATCA  671
               |||||||||||||||||| |||  |||||||||||||||||  |||| | |||
Sbjct  462295  TGGTAGTGAGTGATACTC-TTTG-GAGTTAACTTGAAATTGCTGGCCTTTTCA  462245


 Score = 350 bits (189),  Expect = 6e-92
 Identities = 219/233 (94%), Gaps = 4/233 (2%)
 Strand=Plus/Minus

Query  439     AAAACTTTCAACAATGGATCTCTTGGTTCTCGCATCGATGAAGAACGCAGCGAAATGCGA  498
               |||||||||||||| |||||||||||||||||||||||||||||||||||||||||||||
Sbjct  471538  AAAACTTTCAACAACGGATCTCTTGGTTCTCGCATCGATGAAGAACGCAGCGAAATGCGA  471479

Query  499     TACGTAATGTGAATTGCAGAATTCCGTGAATCATCGAATCTTTGAACGCACATTGCGCCC  558
               ||||||||||||||||||||||||||||||||||||||||||||||||||||||||||||
Sbjct  471478  TACGTAATGTGAATTGCAGAATTCCGTGAATCATCGAATCTTTGAACGCACATTGCGCCC  471419

Query  559     TCTGGTATTCCGGGGGGCATGCCTGTTTGAGCGTCATTTCCTTCTCAAACACATTGTGTT  618
                 ||||||||| |||||||||||||||||||||||||||||||||||||||  || ||||
Sbjct  471418  CTTGGTATTCCAGGGGGCATGCCTGTTTGAGCGTCATTTCCTTCTCAAACA--TTCTGTT  471361

Query  619     TGGTAGTGAGTGATACTCGTTTTTGAGTTAACTTGAAATTGTAGGCCATATCA  671
               |||||||||||||||||| |||  |||||||||||||||||  |||| | |||
Sbjct  471360  TGGTAGTGAGTGATACTC-TTTG-GAGTTAACTTGAAATTGCTGGCCTTTTCA  471310


 Score = 91.6 bits (49),  Expect = 4e-14
 Identities = 49/49 (100%), Gaps = 0/49 (0%)
 Strand=Plus/Minus

Query  1       CAAGGTTTCCGTAGGTGAACCTGCGGAAGGATCATTAAAGAAATTTAAT  49
               |||||||||||||||||||||||||||||||||||||||||||||||||
Sbjct  435640  CAAGGTTTCCGTAGGTGAACCTGCGGAAGGATCATTAAAGAAATTTAAT  435592


 Score = 91.6 bits (49),  Expect = 4e-14
 Identities = 49/49 (100%), Gaps = 0/49 (0%)
 Strand=Plus/Minus

Query  1       CAAGGTTTCCGTAGGTGAACCTGCGGAAGGATCATTAAAGAAATTTAAT  49
               |||||||||||||||||||||||||||||||||||||||||||||||||
Sbjct  444719  CAAGGTTTCCGTAGGTGAACCTGCGGAAGGATCATTAAAGAAATTTAAT  444671


 Score = 91.6 bits (49),  Expect = 4e-14
 Identities = 49/49 (100%), Gaps = 0/49 (0%)
 Strand=Plus/Minus

Query  1       CAAGGTTTCCGTAGGTGAACCTGCGGAAGGATCATTAAAGAAATTTAAT  49
               |||||||||||||||||||||||||||||||||||||||||||||||||
Sbjct  453800  CAAGGTTTCCGTAGGTGAACCTGCGGAAGGATCATTAAAGAAATTTAAT  453752


 Score = 91.6 bits (49),  Expect = 4e-14
 Identities = 49/49 (100%), Gaps = 0/49 (0%)
 Strand=Plus/Minus

Query  1       CAAGGTTTCCGTAGGTGAACCTGCGGAAGGATCATTAAAGAAATTTAAT  49
               |||||||||||||||||||||||||||||||||||||||||||||||||
Sbjct  462866  CAAGGTTTCCGTAGGTGAACCTGCGGAAGGATCATTAAAGAAATTTAAT  462818


 Score = 91.6 bits (49),  Expect = 4e-14
 Identities = 49/49 (100%), Gaps = 0/49 (0%)
 Strand=Plus/Minus

Query  1       CAAGGTTTCCGTAGGTGAACCTGCGGAAGGATCATTAAAGAAATTTAAT  49
               |||||||||||||||||||||||||||||||||||||||||||||||||
Sbjct  471935  CAAGGTTTCCGTAGGTGAACCTGCGGAAGGATCATTAAAGAAATTTAAT  471887


>MVPU01000083.1 Saccharomyces sp. M14 scaffold83, whole genome shotgun sequence
Length=5907

 Score = 350 bits (189),  Expect = 6e-92
 Identities = 213/224 (95%), Gaps = 4/224 (2%)
 Strand=Plus/Plus

Query  436   TTCAAAACTTTCAACAATGGATCTCTTGGTTCTCGCATCGATGAAGAACGCAGCGAAATG  495
             || |||||||||||||| ||||||||||||||||||||||||||||||||||||||||||
Sbjct  4461  TTAAAAACTTTCAACAACGGATCTCTTGGTTCTCGCATCGATGAAGAACGCAGCGAAATG  4520

Query  496   CGATACGTAATGTGAATTGCAGAATTCCGTGAATCATCGAATCTTTGAACGCACATTGCG  555
             ||||||||||||||||||||||||||||||||||||||||||||||||||||||||||||
Sbjct  4521  CGATACGTAATGTGAATTGCAGAATTCCGTGAATCATCGAATCTTTGAACGCACATTGCG  4580

Query  556   CCCTCTGGTATTCCGGGGGGCATGCCTGTTTGAGCGTCATTTCCTTCTCAAACACATTGT  615
             |||  ||||||||| ||||||||||||||||||||||||||||||||||||  ||||| |
Sbjct  4581  CCCCTTGGTATTCCAGGGGGCATGCCTGTTTGAGCGTCATTTCCTTCTCAA--ACATTCT  4638

Query  616   GTTTGGTAGTGAGTGATACTCGTTTTTGAGTTAACTTGAAATTG  659
             ||||||||||||||||||||| |||  |||||||||||||||||
Sbjct  4639  GTTTGGTAGTGAGTGATACTC-TTTG-GAGTTAACTTGAAATTG  4680


 Score = 91.6 bits (49),  Expect = 4e-14
 Identities = 49/49 (100%), Gaps = 0/49 (0%)
 Strand=Plus/Plus

Query  1     CAAGGTTTCCGTAGGTGAACCTGCGGAAGGATCATTAAAGAAATTTAAT  49
             |||||||||||||||||||||||||||||||||||||||||||||||||
Sbjct  4059  CAAGGTTTCCGTAGGTGAACCTGCGGAAGGATCATTAAAGAAATTTAAT  4107


>VZXH01000746.1 Saccharomyces cerevisiae x Saccharomyces eubayanus x Saccharomyces 
kudriavzevii x Saccharomyces uvarum strain yHQL563 flattened_line_1511, 
whole genome shotgun sequence
Length=344

 Score = 350 bits (189),  Expect = 6e-92
 Identities = 219/233 (94%), Gaps = 4/233 (2%)
 Strand=Plus/Minus

Query  439  AAAACTTTCAACAATGGATCTCTTGGTTCTCGCATCGATGAAGAACGCAGCGAAATGCGA  498
            |||||||||||||| |||||||||||||||||||||||||||||||||||||||||||||
Sbjct  342  AAAACTTTCAACAACGGATCTCTTGGTTCTCGCATCGATGAAGAACGCAGCGAAATGCGA  283

Query  499  TACGTAATGTGAATTGCAGAATTCCGTGAATCATCGAATCTTTGAACGCACATTGCGCCC  558
            ||||||||||||||||||||||||||||||||||||||||||||||||||||||||||||
Sbjct  282  TACGTAATGTGAATTGCAGAATTCCGTGAATCATCGAATCTTTGAACGCACATTGCGCCC  223

Query  559  TCTGGTATTCCGGGGGGCATGCCTGTTTGAGCGTCATTTCCTTCTCAAACACATTGTGTT  618
              ||||||||| |||||||||||||||||||||||||||||||||||||||  || ||||
Sbjct  222  CTTGGTATTCCAGGGGGCATGCCTGTTTGAGCGTCATTTCCTTCTCAAACA--TTCTGTT  165

Query  619  TGGTAGTGAGTGATACTCGTTTTTGAGTTAACTTGAAATTGTAGGCCATATCA  671
            |||||||||||||||||| |||  |||||||||||||||||  |||| | |||
Sbjct  164  TGGTAGTGAGTGATACTC-TTTG-GAGTTAACTTGAAATTGCTGGCCTTTTCA  114


>LT986474.1 Saccharomyces jurei genome assembly, chromosome: XII.1
Length=458950

 Score = 350 bits (189),  Expect = 6e-92
 Identities = 219/233 (94%), Gaps = 4/233 (2%)
 Strand=Plus/Minus

Query  439     AAAACTTTCAACAATGGATCTCTTGGTTCTCGCATCGATGAAGAACGCAGCGAAATGCGA  498
               |||||||||||||| |||||||||||||||||||||||||||||||||||||||||||||
Sbjct  452534  AAAACTTTCAACAACGGATCTCTTGGTTCTCGCATCGATGAAGAACGCAGCGAAATGCGA  452475

Query  499     TACGTAATGTGAATTGCAGAATTCCGTGAATCATCGAATCTTTGAACGCACATTGCGCCC  558
               ||||||||||||||||||||||||||||||||||||||||||||||||||||||||||||
Sbjct  452474  TACGTAATGTGAATTGCAGAATTCCGTGAATCATCGAATCTTTGAACGCACATTGCGCCC  452415

Query  559     TCTGGTATTCCGGGGGGCATGCCTGTTTGAGCGTCATTTCCTTCTCAAACACATTGTGTT  618
                 ||||||||| |||||||||||||||||||||||||||||||||||||||  || ||||
Sbjct  452414  CTTGGTATTCCAGGGGGCATGCCTGTTTGAGCGTCATTTCCTTCTCAAACA--TTCTGTT  452357

Query  619     TGGTAGTGAGTGATACTCGTTTTTGAGTTAACTTGAAATTGTAGGCCATATCA  671
               |||||||||||||||||| |||  |||||||||||||||||  |||| | |||
Sbjct  452356  TGGTAGTGAGTGATACTC-TTTG-GAGTTAACTTGAAATTGCTGGCCTTTTCA  452306


 Score = 91.6 bits (49),  Expect = 4e-14
 Identities = 49/49 (100%), Gaps = 0/49 (0%)
 Strand=Plus/Minus

Query  1       CAAGGTTTCCGTAGGTGAACCTGCGGAAGGATCATTAAAGAAATTTAAT  49
               |||||||||||||||||||||||||||||||||||||||||||||||||
Sbjct  452930  CAAGGTTTCCGTAGGTGAACCTGCGGAAGGATCATTAAAGAAATTTAAT  452882


>BK006945.2 TPA_inf: Saccharomyces cerevisiae S288C chromosome XII, complete 
sequence
Length=1078177

 Score = 350 bits (189),  Expect = 6e-92
 Identities = 219/233 (94%), Gaps = 4/233 (2%)
 Strand=Plus/Minus

Query  439     AAAACTTTCAACAATGGATCTCTTGGTTCTCGCATCGATGAAGAACGCAGCGAAATGCGA  498
               |||||||||||||| |||||||||||||||||||||||||||||||||||||||||||||
Sbjct  455572  AAAACTTTCAACAACGGATCTCTTGGTTCTCGCATCGATGAAGAACGCAGCGAAATGCGA  455513

Query  499     TACGTAATGTGAATTGCAGAATTCCGTGAATCATCGAATCTTTGAACGCACATTGCGCCC  558
               ||||||||||||||||||||||||||||||||||||||||||||||||||||||||||||
Sbjct  455512  TACGTAATGTGAATTGCAGAATTCCGTGAATCATCGAATCTTTGAACGCACATTGCGCCC  455453

Query  559     TCTGGTATTCCGGGGGGCATGCCTGTTTGAGCGTCATTTCCTTCTCAAACACATTGTGTT  618
                 ||||||||| |||||||||||||||||||||||||||||||||||||||  || ||||
Sbjct  455452  CTTGGTATTCCAGGGGGCATGCCTGTTTGAGCGTCATTTCCTTCTCAAACA--TTCTGTT  455395

Query  619     TGGTAGTGAGTGATACTCGTTTTTGAGTTAACTTGAAATTGTAGGCCATATCA  671
               |||||||||||||||||| |||  |||||||||||||||||  |||| | |||
Sbjct  455394  TGGTAGTGAGTGATACTC-TTTG-GAGTTAACTTGAAATTGCTGGCCTTTTCA  455344


 Score = 350 bits (189),  Expect = 6e-92
 Identities = 219/233 (94%), Gaps = 4/233 (2%)
 Strand=Plus/Minus

Query  439     AAAACTTTCAACAATGGATCTCTTGGTTCTCGCATCGATGAAGAACGCAGCGAAATGCGA  498
               |||||||||||||| |||||||||||||||||||||||||||||||||||||||||||||
Sbjct  464709  AAAACTTTCAACAACGGATCTCTTGGTTCTCGCATCGATGAAGAACGCAGCGAAATGCGA  464650

Query  499     TACGTAATGTGAATTGCAGAATTCCGTGAATCATCGAATCTTTGAACGCACATTGCGCCC  558
               ||||||||||||||||||||||||||||||||||||||||||||||||||||||||||||
Sbjct  464649  TACGTAATGTGAATTGCAGAATTCCGTGAATCATCGAATCTTTGAACGCACATTGCGCCC  464590

Query  559     TCTGGTATTCCGGGGGGCATGCCTGTTTGAGCGTCATTTCCTTCTCAAACACATTGTGTT  618
                 ||||||||| |||||||||||||||||||||||||||||||||||||||  || ||||
Sbjct  464589  CTTGGTATTCCAGGGGGCATGCCTGTTTGAGCGTCATTTCCTTCTCAAACA--TTCTGTT  464532

Query  619     TGGTAGTGAGTGATACTCGTTTTTGAGTTAACTTGAAATTGTAGGCCATATCA  671
               |||||||||||||||||| |||  |||||||||||||||||  |||| | |||
Sbjct  464531  TGGTAGTGAGTGATACTC-TTTG-GAGTTAACTTGAAATTGCTGGCCTTTTCA  464481


 Score = 91.6 bits (49),  Expect = 4e-14
 Identities = 49/49 (100%), Gaps = 0/49 (0%)
 Strand=Plus/Minus

Query  1       CAAGGTTTCCGTAGGTGAACCTGCGGAAGGATCATTAAAGAAATTTAAT  49
               |||||||||||||||||||||||||||||||||||||||||||||||||
Sbjct  455969  CAAGGTTTCCGTAGGTGAACCTGCGGAAGGATCATTAAAGAAATTTAAT  455921


 Score = 91.6 bits (49),  Expect = 4e-14
 Identities = 49/49 (100%), Gaps = 0/49 (0%)
 Strand=Plus/Minus

Query  1       CAAGGTTTCCGTAGGTGAACCTGCGGAAGGATCATTAAAGAAATTTAAT  49
               |||||||||||||||||||||||||||||||||||||||||||||||||
Sbjct  465106  CAAGGTTTCCGTAGGTGAACCTGCGGAAGGATCATTAAAGAAATTTAAT  465058


>QQZM01000164.1 Geotrichum candidum strain LMA-244 Scaffold164, whole genome 
shotgun sequence
Length=1762

 Score = 350 bits (189),  Expect = 6e-92
 Identities = 213/224 (95%), Gaps = 4/224 (2%)
 Strand=Plus/Plus

Query  436  TTCAAAACTTTCAACAATGGATCTCTTGGTTCTCGCATCGATGAAGAACGCAGCGAAATG  495
            || |||||||||||||| ||||||||||||||||||||||||||||||||||||||||||
Sbjct  594  TTAAAAACTTTCAACAACGGATCTCTTGGTTCTCGCATCGATGAAGAACGCAGCGAAATG  653

Query  496  CGATACGTAATGTGAATTGCAGAATTCCGTGAATCATCGAATCTTTGAACGCACATTGCG  555
            ||||||||||||||||||||||||||||||||||||||||||||||||||||||||||||
Sbjct  654  CGATACGTAATGTGAATTGCAGAATTCCGTGAATCATCGAATCTTTGAACGCACATTGCG  713

Query  556  CCCTCTGGTATTCCGGGGGGCATGCCTGTTTGAGCGTCATTTCCTTCTCAAACACATTGT  615
            |||  ||||||||| ||||||||||||||||||||||||||||||||||||  ||||| |
Sbjct  714  CCCCTTGGTATTCCAGGGGGCATGCCTGTTTGAGCGTCATTTCCTTCTCAA--ACATTCT  771

Query  616  GTTTGGTAGTGAGTGATACTCGTTTTTGAGTTAACTTGAAATTG  659
            ||||||||||||||||||||| |||  |||||||||||||||||
Sbjct  772  GTTTGGTAGTGAGTGATACTC-TTTG-GAGTTAACTTGAAATTG  813


 Score = 91.6 bits (49),  Expect = 4e-14
 Identities = 49/49 (100%), Gaps = 0/49 (0%)
 Strand=Plus/Plus

Query  1    CAAGGTTTCCGTAGGTGAACCTGCGGAAGGATCATTAAAGAAATTTAAT  49
            |||||||||||||||||||||||||||||||||||||||||||||||||
Sbjct  193  CAAGGTTTCCGTAGGTGAACCTGCGGAAGGATCATTAAAGAAATTTAAT  241


>CAKNUP010000036.1 Torulaspora indica genome assembly, contig: NODE_36_length_7264_cov_1165.909837, 
whole genome shotgun sequence
Length=7264

 Score = 350 bits (189),  Expect = 6e-92
 Identities = 272/311 (87%), Gaps = 10/311 (3%)
 Strand=Plus/Plus

Query  354   TTCTCCCAGTGGATG-CAAACACAAACAAATAtttttttAAACTAATTC-AGTCAACACA  411
             ||| ||||| || || ||||||||||| ||| |||| || | |  |  | |||||| |  
Sbjct  4067  TTC-CCCAGAGG-TGACAAACACAAAC-AATTTTTTATT-ATCATACGCTAGTCAAAAAC  4122

Query  412   AGATTTC-TTTTAGTAGA-AAACAA-CTTCAAAACTTTCAACAATGGATCTCTTGGTTCT  468
              |||||| |||||| |   ||| ||  ||||||||||||||||| |||||||||||||||
Sbjct  4123  CGATTTCGTTTTAGAAATTAAAAAATATTCAAAACTTTCAACAACGGATCTCTTGGTTCT  4182

Query  469   CGCATCGATGAAGAACGCAGCGAAATGCGATACGTAATGTGAATTGCAGAATTCCGTGAA  528
             ||||||||||||||||||||||||||||||||||||||||||||||||||||||||||||
Sbjct  4183  CGCATCGATGAAGAACGCAGCGAAATGCGATACGTAATGTGAATTGCAGAATTCCGTGAA  4242

Query  529   TCATCGAATCTTTGAACGCACATTGCGCCCTCTGGTATTCCGGGGGGCATGCCTGTTTGA  588
             ||||||||||||||||||||||||||||||  ||||||||| ||||||||||||||||||
Sbjct  4243  TCATCGAATCTTTGAACGCACATTGCGCCCCTTGGTATTCCAGGGGGCATGCCTGTTTGA  4302

Query  589   GCGTCATTTCCTTCTCAAACACATTGTGTTTGGTAGTGAGTGATACTCGTTTTTGAGTTA  648
             ||||||||||||||||||||| ||  ||||||||||||||||||||||  |   | ||||
Sbjct  4303  GCGTCATTTCCTTCTCAAACA-ATCATGTTTGGTAGTGAGTGATACTCTGTCCAGGGTTA  4361

Query  649   ACTTGAAATTG  659
             |||||||||||
Sbjct  4362  ACTTGAAATTG  4372


 Score = 76.8 bits (41),  Expect = 1e-09
 Identities = 43/44 (98%), Gaps = 0/44 (0%)
 Strand=Plus/Plus

Query  1     CAAGGTTTCCGTAGGTGAACCTGCGGAAGGATCATTAAAGAAAT  44
             ||||||||||||||||||||||||||||||||||||| ||||||
Sbjct  3802  CAAGGTTTCCGTAGGTGAACCTGCGGAAGGATCATTAGAGAAAT  3845


>CP030973.1 Saccharomyces kudriavzevii strain CR85 chromosome XII, complete 
sequence
Length=1030200

 Score = 350 bits (189),  Expect = 6e-92
 Identities = 219/233 (94%), Gaps = 4/233 (2%)
 Strand=Plus/Minus

Query  439     AAAACTTTCAACAATGGATCTCTTGGTTCTCGCATCGATGAAGAACGCAGCGAAATGCGA  498
               |||||||||||||| |||||||||||||||||||||||||||||||||||||||||||||
Sbjct  445631  AAAACTTTCAACAACGGATCTCTTGGTTCTCGCATCGATGAAGAACGCAGCGAAATGCGA  445572

Query  499     TACGTAATGTGAATTGCAGAATTCCGTGAATCATCGAATCTTTGAACGCACATTGCGCCC  558
               ||||||||||||||||||||||||||||||||||||||||||||||||||||||||||||
Sbjct  445571  TACGTAATGTGAATTGCAGAATTCCGTGAATCATCGAATCTTTGAACGCACATTGCGCCC  445512

Query  559     TCTGGTATTCCGGGGGGCATGCCTGTTTGAGCGTCATTTCCTTCTCAAACACATTGTGTT  618
                 ||||||||| |||||||||||||||||||||||||||||||||||||||  || ||||
Sbjct  445511  CTTGGTATTCCAGGGGGCATGCCTGTTTGAGCGTCATTTCCTTCTCAAACA--TTCTGTT  445454

Query  619     TGGTAGTGAGTGATACTCGTTTTTGAGTTAACTTGAAATTGTAGGCCATATCA  671
               |||||||||||||||||| |||  |||||||||||||||||  |||| | |||
Sbjct  445453  TGGTAGTGAGTGATACTC-TTTG-GAGTTAACTTGAAATTGCTGGCCTTTTCA  445403


 Score = 91.6 bits (49),  Expect = 4e-14
 Identities = 49/49 (100%), Gaps = 0/49 (0%)
 Strand=Plus/Minus

Query  1       CAAGGTTTCCGTAGGTGAACCTGCGGAAGGATCATTAAAGAAATTTAAT  49
               |||||||||||||||||||||||||||||||||||||||||||||||||
Sbjct  446029  CAAGGTTTCCGTAGGTGAACCTGCGGAAGGATCATTAAAGAAATTTAAT  445981


>KV907804.1 Aspergillus carbonarius ITEM 5010 unplaced genomic scaffold ASPCAscaffold_328, 
whole genome shotgun sequence
Length=1150

 Score = 350 bits (189),  Expect = 6e-92
 Identities = 219/233 (94%), Gaps = 4/233 (2%)
 Strand=Plus/Minus

Query  439  AAAACTTTCAACAATGGATCTCTTGGTTCTCGCATCGATGAAGAACGCAGCGAAATGCGA  498
            |||||||||||||| |||||||||||||||||||||||||||||||||||||||||||||
Sbjct  649  AAAACTTTCAACAACGGATCTCTTGGTTCTCGCATCGATGAAGAACGCAGCGAAATGCGA  590

Query  499  TACGTAATGTGAATTGCAGAATTCCGTGAATCATCGAATCTTTGAACGCACATTGCGCCC  558
            ||||||||||||||||||||||||||||||||||||||||||||||||||||||||||||
Sbjct  589  TACGTAATGTGAATTGCAGAATTCCGTGAATCATCGAATCTTTGAACGCACATTGCGCCC  530

Query  559  TCTGGTATTCCGGGGGGCATGCCTGTTTGAGCGTCATTTCCTTCTCAAACACATTGTGTT  618
              ||||||||| |||||||||||||||||||||||||||||||||||||||  || ||||
Sbjct  529  CTTGGTATTCCAGGGGGCATGCCTGTTTGAGCGTCATTTCCTTCTCAAACA--TTCTGTT  472

Query  619  TGGTAGTGAGTGATACTCGTTTTTGAGTTAACTTGAAATTGTAGGCCATATCA  671
            |||||||||||||||||| |||  |||||||||||||||||  |||| | |||
Sbjct  471  TGGTAGTGAGTGATACTC-TTTG-GAGTTAACTTGAAATTGCTGGCCTTTTCA  421


 Score = 91.6 bits (49),  Expect = 4e-14
 Identities = 49/49 (100%), Gaps = 0/49 (0%)
 Strand=Plus/Minus

Query  1     CAAGGTTTCCGTAGGTGAACCTGCGGAAGGATCATTAAAGAAATTTAAT  49
             |||||||||||||||||||||||||||||||||||||||||||||||||
Sbjct  1053  CAAGGTTTCCGTAGGTGAACCTGCGGAAGGATCATTAAAGAAATTTAAT  1005


>NC_001144.5 Saccharomyces cerevisiae S288C chromosome XII, complete sequence
Length=1078177

 Score = 350 bits (189),  Expect = 6e-92
 Identities = 219/233 (94%), Gaps = 4/233 (2%)
 Strand=Plus/Minus

Query  439     AAAACTTTCAACAATGGATCTCTTGGTTCTCGCATCGATGAAGAACGCAGCGAAATGCGA  498
               |||||||||||||| |||||||||||||||||||||||||||||||||||||||||||||
Sbjct  455572  AAAACTTTCAACAACGGATCTCTTGGTTCTCGCATCGATGAAGAACGCAGCGAAATGCGA  455513

Query  499     TACGTAATGTGAATTGCAGAATTCCGTGAATCATCGAATCTTTGAACGCACATTGCGCCC  558
               ||||||||||||||||||||||||||||||||||||||||||||||||||||||||||||
Sbjct  455512  TACGTAATGTGAATTGCAGAATTCCGTGAATCATCGAATCTTTGAACGCACATTGCGCCC  455453

Query  559     TCTGGTATTCCGGGGGGCATGCCTGTTTGAGCGTCATTTCCTTCTCAAACACATTGTGTT  618
                 ||||||||| |||||||||||||||||||||||||||||||||||||||  || ||||
Sbjct  455452  CTTGGTATTCCAGGGGGCATGCCTGTTTGAGCGTCATTTCCTTCTCAAACA--TTCTGTT  455395

Query  619     TGGTAGTGAGTGATACTCGTTTTTGAGTTAACTTGAAATTGTAGGCCATATCA  671
               |||||||||||||||||| |||  |||||||||||||||||  |||| | |||
Sbjct  455394  TGGTAGTGAGTGATACTC-TTTG-GAGTTAACTTGAAATTGCTGGCCTTTTCA  455344


 Score = 350 bits (189),  Expect = 6e-92
 Identities = 219/233 (94%), Gaps = 4/233 (2%)
 Strand=Plus/Minus

Query  439     AAAACTTTCAACAATGGATCTCTTGGTTCTCGCATCGATGAAGAACGCAGCGAAATGCGA  498
               |||||||||||||| |||||||||||||||||||||||||||||||||||||||||||||
Sbjct  464709  AAAACTTTCAACAACGGATCTCTTGGTTCTCGCATCGATGAAGAACGCAGCGAAATGCGA  464650

Query  499     TACGTAATGTGAATTGCAGAATTCCGTGAATCATCGAATCTTTGAACGCACATTGCGCCC  558
               ||||||||||||||||||||||||||||||||||||||||||||||||||||||||||||
Sbjct  464649  TACGTAATGTGAATTGCAGAATTCCGTGAATCATCGAATCTTTGAACGCACATTGCGCCC  464590

Query  559     TCTGGTATTCCGGGGGGCATGCCTGTTTGAGCGTCATTTCCTTCTCAAACACATTGTGTT  618
                 ||||||||| |||||||||||||||||||||||||||||||||||||||  || ||||
Sbjct  464589  CTTGGTATTCCAGGGGGCATGCCTGTTTGAGCGTCATTTCCTTCTCAAACA--TTCTGTT  464532

Query  619     TGGTAGTGAGTGATACTCGTTTTTGAGTTAACTTGAAATTGTAGGCCATATCA  671
               |||||||||||||||||| |||  |||||||||||||||||  |||| | |||
Sbjct  464531  TGGTAGTGAGTGATACTC-TTTG-GAGTTAACTTGAAATTGCTGGCCTTTTCA  464481


 Score = 91.6 bits (49),  Expect = 4e-14
 Identities = 49/49 (100%), Gaps = 0/49 (0%)
 Strand=Plus/Minus

Query  1       CAAGGTTTCCGTAGGTGAACCTGCGGAAGGATCATTAAAGAAATTTAAT  49
               |||||||||||||||||||||||||||||||||||||||||||||||||
Sbjct  455969  CAAGGTTTCCGTAGGTGAACCTGCGGAAGGATCATTAAAGAAATTTAAT  455921


 Score = 91.6 bits (49),  Expect = 4e-14
 Identities = 49/49 (100%), Gaps = 0/49 (0%)
 Strand=Plus/Minus

Query  1       CAAGGTTTCCGTAGGTGAACCTGCGGAAGGATCATTAAAGAAATTTAAT  49
               |||||||||||||||||||||||||||||||||||||||||||||||||
Sbjct  465106  CAAGGTTTCCGTAGGTGAACCTGCGGAAGGATCATTAAAGAAATTTAAT  465058


>HE616749.1 Torulaspora delbrueckii CBS 1146 chromosome 8, complete genome
Length=833973

 Score = 348 bits (188),  Expect = 2e-91
 Identities = 272/311 (87%), Gaps = 11/311 (4%)
 Strand=Plus/Minus

Query  357     TCCCAGTGGATG-CAAACACAAACAAATAtttttttAAACTAATTCAGTCAACACAAGAT  415
               |||||| || || ||||||||||||| | |||| |||   |||  ||||||| || | ||
Sbjct  789201  TCCCAGAGG-TGACAAACACAAACAACT-TTTTATTATTATAAACCAGTCAAAACCA-AT  789145

Query  416     TTCTTTTAGTAGAA--AACAA-CTTCAAAACTTTCAACAATGGATCTCTTGGTTCTCGCA  472
               |||  ||| |  ||  || ||  || |||||||||||||| |||||||||||||||||||
Sbjct  789144  TTC-GTTA-TGAAATTAAAAATATTTAAAACTTTCAACAACGGATCTCTTGGTTCTCGCA  789087

Query  473     TCGATGAAGAACGCAGCGAAATGCGATACGTAATGTGAATTGCAGAATTCCGTGAATCAT  532
               ||||||||||||||||||||||||||||||||||||||||||||||||||||||||||||
Sbjct  789086  TCGATGAAGAACGCAGCGAAATGCGATACGTAATGTGAATTGCAGAATTCCGTGAATCAT  789027

Query  533     CGAATCTTTGAACGCACATTGCGCCCTCTGGTATTCCGGGGGGCATGCCTGTTTGAGCGT  592
               ||||||||||||||||||||||||||  ||||||||| ||||||||||||||||||||||
Sbjct  789026  CGAATCTTTGAACGCACATTGCGCCCCTTGGTATTCCAGGGGGCATGCCTGTTTGAGCGT  788967

Query  593     CATTTCCTTCTCAAACACATTGTGTTTGGTAGTGAGTGATACTCGTTTTTGAGTTAACTT  652
               ||||||||||||||||| ||  ||||||||||||||||||||||  |   | ||||||||
Sbjct  788966  CATTTCCTTCTCAAACA-ATCATGTTTGGTAGTGAGTGATACTCTGTCAAGGGTTAACTT  788908

Query  653     GAAATTG-TAG  662
               ||||||| |||
Sbjct  788907  GAAATTGCTAG  788897


 Score = 348 bits (188),  Expect = 2e-91
 Identities = 272/311 (87%), Gaps = 11/311 (4%)
 Strand=Plus/Minus

Query  357     TCCCAGTGGATG-CAAACACAAACAAATAtttttttAAACTAATTCAGTCAACACAAGAT  415
               |||||| || || ||||||||||||| | |||| |||   |||  ||||||| || | ||
Sbjct  797932  TCCCAGAGG-TGACAAACACAAACAACT-TTTTATTATTATAAACCAGTCAAAACCA-AT  797876

Query  416     TTCTTTTAGTAGAA--AACAA-CTTCAAAACTTTCAACAATGGATCTCTTGGTTCTCGCA  472
               |||  ||| |  ||  || ||  || |||||||||||||| |||||||||||||||||||
Sbjct  797875  TTC-GTTA-TGAAATTAAAAATATTTAAAACTTTCAACAACGGATCTCTTGGTTCTCGCA  797818

Query  473     TCGATGAAGAACGCAGCGAAATGCGATACGTAATGTGAATTGCAGAATTCCGTGAATCAT  532
               ||||||||||||||||||||||||||||||||||||||||||||||||||||||||||||
Sbjct  797817  TCGATGAAGAACGCAGCGAAATGCGATACGTAATGTGAATTGCAGAATTCCGTGAATCAT  797758

Query  533     CGAATCTTTGAACGCACATTGCGCCCTCTGGTATTCCGGGGGGCATGCCTGTTTGAGCGT  592
               ||||||||||||||||||||||||||  ||||||||| ||||||||||||||||||||||
Sbjct  797757  CGAATCTTTGAACGCACATTGCGCCCCTTGGTATTCCAGGGGGCATGCCTGTTTGAGCGT  797698

Query  593     CATTTCCTTCTCAAACACATTGTGTTTGGTAGTGAGTGATACTCGTTTTTGAGTTAACTT  652
               ||||||||||||||||| ||  ||||||||||||||||||||||  |   | ||||||||
Sbjct  797697  CATTTCCTTCTCAAACA-ATCATGTTTGGTAGTGAGTGATACTCTGTCAAGGGTTAACTT  797639

Query  653     GAAATTG-TAG  662
               ||||||| |||
Sbjct  797638  GAAATTGCTAG  797628


 Score = 348 bits (188),  Expect = 2e-91
 Identities = 272/311 (87%), Gaps = 11/311 (4%)
 Strand=Plus/Minus

Query  357     TCCCAGTGGATG-CAAACACAAACAAATAtttttttAAACTAATTCAGTCAACACAAGAT  415
               |||||| || || ||||||||||||| | |||| |||   |||  ||||||| || | ||
Sbjct  806663  TCCCAGAGG-TGACAAACACAAACAACT-TTTTATTATTATAAACCAGTCAAAACCA-AT  806607

Query  416     TTCTTTTAGTAGAA--AACAA-CTTCAAAACTTTCAACAATGGATCTCTTGGTTCTCGCA  472
               |||  ||| |  ||  || ||  || |||||||||||||| |||||||||||||||||||
Sbjct  806606  TTC-GTTA-TGAAATTAAAAATATTTAAAACTTTCAACAACGGATCTCTTGGTTCTCGCA  806549

Query  473     TCGATGAAGAACGCAGCGAAATGCGATACGTAATGTGAATTGCAGAATTCCGTGAATCAT  532
               ||||||||||||||||||||||||||||||||||||||||||||||||||||||||||||
Sbjct  806548  TCGATGAAGAACGCAGCGAAATGCGATACGTAATGTGAATTGCAGAATTCCGTGAATCAT  806489

Query  533     CGAATCTTTGAACGCACATTGCGCCCTCTGGTATTCCGGGGGGCATGCCTGTTTGAGCGT  592
               ||||||||||||||||||||||||||  ||||||||| ||||||||||||||||||||||
Sbjct  806488  CGAATCTTTGAACGCACATTGCGCCCCTTGGTATTCCAGGGGGCATGCCTGTTTGAGCGT  806429

Query  593     CATTTCCTTCTCAAACACATTGTGTTTGGTAGTGAGTGATACTCGTTTTTGAGTTAACTT  652
               ||||||||||||||||| ||  ||||||||||||||||||||||  |   | ||||||||
Sbjct  806428  CATTTCCTTCTCAAACA-ATCATGTTTGGTAGTGAGTGATACTCTGTCAAGGGTTAACTT  806370

Query  653     GAAATTG-TAG  662
               ||||||| |||
Sbjct  806369  GAAATTGCTAG  806359


 Score = 76.8 bits (41),  Expect = 1e-09
 Identities = 45/47 (96%), Gaps = 0/47 (0%)
 Strand=Plus/Minus

Query  1       CAAGGTTTCCGTAGGTGAACCTGCGGAAGGATCATTAAAGAAATTTA  47
               ||||||||||||||||||||||||||||||||||||| |||||| ||
Sbjct  789449  CAAGGTTTCCGTAGGTGAACCTGCGGAAGGATCATTAGAGAAATCTA  789403


 Score = 76.8 bits (41),  Expect = 1e-09
 Identities = 45/47 (96%), Gaps = 0/47 (0%)
 Strand=Plus/Minus

Query  1       CAAGGTTTCCGTAGGTGAACCTGCGGAAGGATCATTAAAGAAATTTA  47
               ||||||||||||||||||||||||||||||||||||| |||||| ||
Sbjct  798180  CAAGGTTTCCGTAGGTGAACCTGCGGAAGGATCATTAGAGAAATCTA  798134


 Score = 76.8 bits (41),  Expect = 1e-09
 Identities = 45/47 (96%), Gaps = 0/47 (0%)
 Strand=Plus/Minus

Query  1       CAAGGTTTCCGTAGGTGAACCTGCGGAAGGATCATTAAAGAAATTTA  47
               ||||||||||||||||||||||||||||||||||||| |||||| ||
Sbjct  806911  CAAGGTTTCCGTAGGTGAACCTGCGGAAGGATCATTAGAGAAATCTA  806865


>CAPW01000003.1 Candida castellii CBS 4332 WGS project CAPW00000000 data, contig 
99, whole genome shotgun sequence
Length=7460

 Score = 348 bits (188),  Expect = 2e-91
 Identities = 216/230 (94%), Gaps = 0/230 (0%)
 Strand=Plus/Plus

Query  436   TTCAAAACTTTCAACAATGGATCTCTTGGTTCTCGCATCGATGAAGAACGCAGCGAAATG  495
             || |||||||||||||| ||||||||||||||||||||||||||||||||||||||||||
Sbjct  3846  TTTAAAACTTTCAACAACGGATCTCTTGGTTCTCGCATCGATGAAGAACGCAGCGAAATG  3905

Query  496   CGATACGTAATGTGAATTGCAGAATTCCGTGAATCATCGAATCTTTGAACGCACATTGCG  555
             ||||||||||||||||||||||||||||||||||||||||||||||||||||||||||||
Sbjct  3906  CGATACGTAATGTGAATTGCAGAATTCCGTGAATCATCGAATCTTTGAACGCACATTGCG  3965

Query  556   CCCTCTGGTATTCCGGGGGGCATGCCTGTTTGAGCGTCATTTCCTTCTCAAACACATTGT  615
             || | ||||||||| || ||||||||||||||||||||||||||||||||||||| | ||
Sbjct  3966  CCTTTTGGTATTCCAGGAGGCATGCCTGTTTGAGCGTCATTTCCTTCTCAAACACCTAGT  4025

Query  616   GTTTGGTAGTGAGTGATACTCGTTTTTGAGTTAACTTGAAATTGTAGGCC  665
             ||||||||||||||||||||| |    |||||||||||||||||| ||||
Sbjct  4026  GTTTGGTAGTGAGTGATACTCTTCACAGAGTTAACTTGAAATTGTGGGCC  4075


 Score = 69.4 bits (37),  Expect = 2e-07
 Identities = 37/37 (100%), Gaps = 0/37 (0%)
 Strand=Plus/Plus

Query  1     CAAGGTTTCCGTAGGTGAACCTGCGGAAGGATCATTA  37
             |||||||||||||||||||||||||||||||||||||
Sbjct  3588  CAAGGTTTCCGTAGGTGAACCTGCGGAAGGATCATTA  3624


>NC_016508.1 Torulaspora delbrueckii CBS 1146 chromosome 8, complete genome
Length=833973

 Score = 348 bits (188),  Expect = 2e-91
 Identities = 272/311 (87%), Gaps = 11/311 (4%)
 Strand=Plus/Minus

Query  357     TCCCAGTGGATG-CAAACACAAACAAATAtttttttAAACTAATTCAGTCAACACAAGAT  415
               |||||| || || ||||||||||||| | |||| |||   |||  ||||||| || | ||
Sbjct  789201  TCCCAGAGG-TGACAAACACAAACAACT-TTTTATTATTATAAACCAGTCAAAACCA-AT  789145

Query  416     TTCTTTTAGTAGAA--AACAA-CTTCAAAACTTTCAACAATGGATCTCTTGGTTCTCGCA  472
               |||  ||| |  ||  || ||  || |||||||||||||| |||||||||||||||||||
Sbjct  789144  TTC-GTTA-TGAAATTAAAAATATTTAAAACTTTCAACAACGGATCTCTTGGTTCTCGCA  789087

Query  473     TCGATGAAGAACGCAGCGAAATGCGATACGTAATGTGAATTGCAGAATTCCGTGAATCAT  532
               ||||||||||||||||||||||||||||||||||||||||||||||||||||||||||||
Sbjct  789086  TCGATGAAGAACGCAGCGAAATGCGATACGTAATGTGAATTGCAGAATTCCGTGAATCAT  789027

Query  533     CGAATCTTTGAACGCACATTGCGCCCTCTGGTATTCCGGGGGGCATGCCTGTTTGAGCGT  592
               ||||||||||||||||||||||||||  ||||||||| ||||||||||||||||||||||
Sbjct  789026  CGAATCTTTGAACGCACATTGCGCCCCTTGGTATTCCAGGGGGCATGCCTGTTTGAGCGT  788967

Query  593     CATTTCCTTCTCAAACACATTGTGTTTGGTAGTGAGTGATACTCGTTTTTGAGTTAACTT  652
               ||||||||||||||||| ||  ||||||||||||||||||||||  |   | ||||||||
Sbjct  788966  CATTTCCTTCTCAAACA-ATCATGTTTGGTAGTGAGTGATACTCTGTCAAGGGTTAACTT  788908

Query  653     GAAATTG-TAG  662
               ||||||| |||
Sbjct  788907  GAAATTGCTAG  788897


 Score = 348 bits (188),  Expect = 2e-91
 Identities = 272/311 (87%), Gaps = 11/311 (4%)
 Strand=Plus/Minus

Query  357     TCCCAGTGGATG-CAAACACAAACAAATAtttttttAAACTAATTCAGTCAACACAAGAT  415
               |||||| || || ||||||||||||| | |||| |||   |||  ||||||| || | ||
Sbjct  797932  TCCCAGAGG-TGACAAACACAAACAACT-TTTTATTATTATAAACCAGTCAAAACCA-AT  797876

Query  416     TTCTTTTAGTAGAA--AACAA-CTTCAAAACTTTCAACAATGGATCTCTTGGTTCTCGCA  472
               |||  ||| |  ||  || ||  || |||||||||||||| |||||||||||||||||||
Sbjct  797875  TTC-GTTA-TGAAATTAAAAATATTTAAAACTTTCAACAACGGATCTCTTGGTTCTCGCA  797818

Query  473     TCGATGAAGAACGCAGCGAAATGCGATACGTAATGTGAATTGCAGAATTCCGTGAATCAT  532
               ||||||||||||||||||||||||||||||||||||||||||||||||||||||||||||
Sbjct  797817  TCGATGAAGAACGCAGCGAAATGCGATACGTAATGTGAATTGCAGAATTCCGTGAATCAT  797758

Query  533     CGAATCTTTGAACGCACATTGCGCCCTCTGGTATTCCGGGGGGCATGCCTGTTTGAGCGT  592
               ||||||||||||||||||||||||||  ||||||||| ||||||||||||||||||||||
Sbjct  797757  CGAATCTTTGAACGCACATTGCGCCCCTTGGTATTCCAGGGGGCATGCCTGTTTGAGCGT  797698

Query  593     CATTTCCTTCTCAAACACATTGTGTTTGGTAGTGAGTGATACTCGTTTTTGAGTTAACTT  652
               ||||||||||||||||| ||  ||||||||||||||||||||||  |   | ||||||||
Sbjct  797697  CATTTCCTTCTCAAACA-ATCATGTTTGGTAGTGAGTGATACTCTGTCAAGGGTTAACTT  797639

Query  653     GAAATTG-TAG  662
               ||||||| |||
Sbjct  797638  GAAATTGCTAG  797628


 Score = 348 bits (188),  Expect = 2e-91
 Identities = 272/311 (87%), Gaps = 11/311 (4%)
 Strand=Plus/Minus

Query  357     TCCCAGTGGATG-CAAACACAAACAAATAtttttttAAACTAATTCAGTCAACACAAGAT  415
               |||||| || || ||||||||||||| | |||| |||   |||  ||||||| || | ||
Sbjct  806663  TCCCAGAGG-TGACAAACACAAACAACT-TTTTATTATTATAAACCAGTCAAAACCA-AT  806607

Query  416     TTCTTTTAGTAGAA--AACAA-CTTCAAAACTTTCAACAATGGATCTCTTGGTTCTCGCA  472
               |||  ||| |  ||  || ||  || |||||||||||||| |||||||||||||||||||
Sbjct  806606  TTC-GTTA-TGAAATTAAAAATATTTAAAACTTTCAACAACGGATCTCTTGGTTCTCGCA  806549

Query  473     TCGATGAAGAACGCAGCGAAATGCGATACGTAATGTGAATTGCAGAATTCCGTGAATCAT  532
               ||||||||||||||||||||||||||||||||||||||||||||||||||||||||||||
Sbjct  806548  TCGATGAAGAACGCAGCGAAATGCGATACGTAATGTGAATTGCAGAATTCCGTGAATCAT  806489

Query  533     CGAATCTTTGAACGCACATTGCGCCCTCTGGTATTCCGGGGGGCATGCCTGTTTGAGCGT  592
               ||||||||||||||||||||||||||  ||||||||| ||||||||||||||||||||||
Sbjct  806488  CGAATCTTTGAACGCACATTGCGCCCCTTGGTATTCCAGGGGGCATGCCTGTTTGAGCGT  806429

Query  593     CATTTCCTTCTCAAACACATTGTGTTTGGTAGTGAGTGATACTCGTTTTTGAGTTAACTT  652
               ||||||||||||||||| ||  ||||||||||||||||||||||  |   | ||||||||
Sbjct  806428  CATTTCCTTCTCAAACA-ATCATGTTTGGTAGTGAGTGATACTCTGTCAAGGGTTAACTT  806370

Query  653     GAAATTG-TAG  662
               ||||||| |||
Sbjct  806369  GAAATTGCTAG  806359


 Score = 76.8 bits (41),  Expect = 1e-09
 Identities = 45/47 (96%), Gaps = 0/47 (0%)
 Strand=Plus/Minus

Query  1       CAAGGTTTCCGTAGGTGAACCTGCGGAAGGATCATTAAAGAAATTTA  47
               ||||||||||||||||||||||||||||||||||||| |||||| ||
Sbjct  789449  CAAGGTTTCCGTAGGTGAACCTGCGGAAGGATCATTAGAGAAATCTA  789403


 Score = 76.8 bits (41),  Expect = 1e-09
 Identities = 45/47 (96%), Gaps = 0/47 (0%)
 Strand=Plus/Minus

Query  1       CAAGGTTTCCGTAGGTGAACCTGCGGAAGGATCATTAAAGAAATTTA  47
               ||||||||||||||||||||||||||||||||||||| |||||| ||
Sbjct  798180  CAAGGTTTCCGTAGGTGAACCTGCGGAAGGATCATTAGAGAAATCTA  798134


 Score = 76.8 bits (41),  Expect = 1e-09
 Identities = 45/47 (96%), Gaps = 0/47 (0%)
 Strand=Plus/Minus

Query  1       CAAGGTTTCCGTAGGTGAACCTGCGGAAGGATCATTAAAGAAATTTA  47
               ||||||||||||||||||||||||||||||||||||| |||||| ||
Sbjct  806911  CAAGGTTTCCGTAGGTGAACCTGCGGAAGGATCATTAGAGAAATCTA  806865


>VZWP01000066.1 Saccharomyces eubayanus x Saccharomyces uvarum strain yHQL555 
flattened_line_128, whole genome shotgun sequence
Length=5696

 Score = 346 bits (187),  Expect = 7e-91
 Identities = 226/244 (93%), Gaps = 5/244 (2%)
 Strand=Plus/Minus

Query  428   AAAACAACTTCAAAACTTTCAACAATGGATCTCTTGGTTCTCGCATCGATGAAGAACGCA  487
             |||| || || |||||||||||||| ||||||||||||||||||||||||||||||||||
Sbjct  2650  AAAATAA-TTAAAAACTTTCAACAACGGATCTCTTGGTTCTCGCATCGATGAAGAACGCA  2592

Query  488   GCGAAATGCGATACGTAATGTGAATTGCAGAATTCCGTGAATCATCGAATCTTTGAACGC  547
             ||||||||||||||||||||||||||||||||||||||||||||||||||||||||||||
Sbjct  2591  GCGAAATGCGATACGTAATGTGAATTGCAGAATTCCGTGAATCATCGAATCTTTGAACGC  2532

Query  548   ACATTGCGCCCTCTGGTATTCCGGGGGGCATGCCTGTTTGAGCGTCATTTCCTTCTCAAA  607
             |||||||||||  ||||||||| |||||||||||||||||||||||||||||||||||||
Sbjct  2531  ACATTGCGCCCCTTGGTATTCCAGGGGGCATGCCTGTTTGAGCGTCATTTCCTTCTCAAA  2472

Query  608   CACATTGTGTTTGGTAGTGAGTGATACTCGTTTTTGAGTTAACTTGAAATTGTAGGCCAT  667
             ||  || |||||||||||||||||||||| | |  |||||||||||||||||  |||| |
Sbjct  2471  CA--TTCTGTTTGGTAGTGAGTGATACTC-TCTG-GAGTTAACTTGAAATTGCTGGCCTT  2416

Query  668   ATCA  671
              |||
Sbjct  2415  TTCA  2412


 Score = 91.6 bits (49),  Expect = 4e-14
 Identities = 49/49 (100%), Gaps = 0/49 (0%)
 Strand=Plus/Minus

Query  1     CAAGGTTTCCGTAGGTGAACCTGCGGAAGGATCATTAAAGAAATTTAAT  49
             |||||||||||||||||||||||||||||||||||||||||||||||||
Sbjct  3035  CAAGGTTTCCGTAGGTGAACCTGCGGAAGGATCATTAAAGAAATTTAAT  2987


>CP080215.1 Saccharomyces bayanus strain FM677 chromosome XII
Length=1157004

 Score = 346 bits (187),  Expect = 7e-91
 Identities = 226/244 (93%), Gaps = 5/244 (2%)
 Strand=Plus/Minus

Query  428     AAAACAACTTCAAAACTTTCAACAATGGATCTCTTGGTTCTCGCATCGATGAAGAACGCA  487
               |||| || || |||||||||||||| ||||||||||||||||||||||||||||||||||
Sbjct  474480  AAAATAA-TTAAAAACTTTCAACAACGGATCTCTTGGTTCTCGCATCGATGAAGAACGCA  474422

Query  488     GCGAAATGCGATACGTAATGTGAATTGCAGAATTCCGTGAATCATCGAATCTTTGAACGC  547
               ||||||||||||||||||||||||||||||||||||||||||||||||||||||||||||
Sbjct  474421  GCGAAATGCGATACGTAATGTGAATTGCAGAATTCCGTGAATCATCGAATCTTTGAACGC  474362

Query  548     ACATTGCGCCCTCTGGTATTCCGGGGGGCATGCCTGTTTGAGCGTCATTTCCTTCTCAAA  607
               |||||||||||  ||||||||| |||||||||||||||||||||||||||||||||||||
Sbjct  474361  ACATTGCGCCCCTTGGTATTCCAGGGGGCATGCCTGTTTGAGCGTCATTTCCTTCTCAAA  474302

Query  608     CACATTGTGTTTGGTAGTGAGTGATACTCGTTTTTGAGTTAACTTGAAATTGTAGGCCAT  667
               ||  || |||||||||||||||||||||| | |  |||||||||||||||||  |||| |
Sbjct  474301  CA--TTCTGTTTGGTAGTGAGTGATACTC-TCTG-GAGTTAACTTGAAATTGCTGGCCTT  474246

Query  668     ATCA  671
                |||
Sbjct  474245  TTCA  474242


 Score = 346 bits (187),  Expect = 7e-91
 Identities = 226/244 (93%), Gaps = 5/244 (2%)
 Strand=Plus/Minus

Query  428     AAAACAACTTCAAAACTTTCAACAATGGATCTCTTGGTTCTCGCATCGATGAAGAACGCA  487
               |||| || || |||||||||||||| ||||||||||||||||||||||||||||||||||
Sbjct  483504  AAAATAA-TTAAAAACTTTCAACAACGGATCTCTTGGTTCTCGCATCGATGAAGAACGCA  483446

Query  488     GCGAAATGCGATACGTAATGTGAATTGCAGAATTCCGTGAATCATCGAATCTTTGAACGC  547
               ||||||||||||||||||||||||||||||||||||||||||||||||||||||||||||
Sbjct  483445  GCGAAATGCGATACGTAATGTGAATTGCAGAATTCCGTGAATCATCGAATCTTTGAACGC  483386

Query  548     ACATTGCGCCCTCTGGTATTCCGGGGGGCATGCCTGTTTGAGCGTCATTTCCTTCTCAAA  607
               |||||||||||  ||||||||| |||||||||||||||||||||||||||||||||||||
Sbjct  483385  ACATTGCGCCCCTTGGTATTCCAGGGGGCATGCCTGTTTGAGCGTCATTTCCTTCTCAAA  483326

Query  608     CACATTGTGTTTGGTAGTGAGTGATACTCGTTTTTGAGTTAACTTGAAATTGTAGGCCAT  667
               ||  || |||||||||||||||||||||| | |  |||||||||||||||||  |||| |
Sbjct  483325  CA--TTCTGTTTGGTAGTGAGTGATACTC-TCTG-GAGTTAACTTGAAATTGCTGGCCTT  483270

Query  668     ATCA  671
                |||
Sbjct  483269  TTCA  483266


 Score = 346 bits (187),  Expect = 7e-91
 Identities = 226/244 (93%), Gaps = 5/244 (2%)
 Strand=Plus/Minus

Query  428     AAAACAACTTCAAAACTTTCAACAATGGATCTCTTGGTTCTCGCATCGATGAAGAACGCA  487
               |||| || || |||||||||||||| ||||||||||||||||||||||||||||||||||
Sbjct  492531  AAAATAA-TTAAAAACTTTCAACAACGGATCTCTTGGTTCTCGCATCGATGAAGAACGCA  492473

Query  488     GCGAAATGCGATACGTAATGTGAATTGCAGAATTCCGTGAATCATCGAATCTTTGAACGC  547
               ||||||||||||||||||||||||||||||||||||||||||||||||||||||||||||
Sbjct  492472  GCGAAATGCGATACGTAATGTGAATTGCAGAATTCCGTGAATCATCGAATCTTTGAACGC  492413

Query  548     ACATTGCGCCCTCTGGTATTCCGGGGGGCATGCCTGTTTGAGCGTCATTTCCTTCTCAAA  607
               |||||||||||  ||||||||| |||||||||||||||||||||||||||||||||||||
Sbjct  492412  ACATTGCGCCCCTTGGTATTCCAGGGGGCATGCCTGTTTGAGCGTCATTTCCTTCTCAAA  492353

Query  608     CACATTGTGTTTGGTAGTGAGTGATACTCGTTTTTGAGTTAACTTGAAATTGTAGGCCAT  667
               ||  || |||||||||||||||||||||| | |  |||||||||||||||||  |||| |
Sbjct  492352  CA--TTCTGTTTGGTAGTGAGTGATACTC-TCTG-GAGTTAACTTGAAATTGCTGGCCTT  492297

Query  668     ATCA  671
                |||
Sbjct  492296  TTCA  492293


 Score = 346 bits (187),  Expect = 7e-91
 Identities = 226/244 (93%), Gaps = 5/244 (2%)
 Strand=Plus/Minus

Query  428     AAAACAACTTCAAAACTTTCAACAATGGATCTCTTGGTTCTCGCATCGATGAAGAACGCA  487
               |||| || || |||||||||||||| ||||||||||||||||||||||||||||||||||
Sbjct  501559  AAAATAA-TTAAAAACTTTCAACAACGGATCTCTTGGTTCTCGCATCGATGAAGAACGCA  501501

Query  488     GCGAAATGCGATACGTAATGTGAATTGCAGAATTCCGTGAATCATCGAATCTTTGAACGC  547
               ||||||||||||||||||||||||||||||||||||||||||||||||||||||||||||
Sbjct  501500  GCGAAATGCGATACGTAATGTGAATTGCAGAATTCCGTGAATCATCGAATCTTTGAACGC  501441

Query  548     ACATTGCGCCCTCTGGTATTCCGGGGGGCATGCCTGTTTGAGCGTCATTTCCTTCTCAAA  607
               |||||||||||  ||||||||| |||||||||||||||||||||||||||||||||||||
Sbjct  501440  ACATTGCGCCCCTTGGTATTCCAGGGGGCATGCCTGTTTGAGCGTCATTTCCTTCTCAAA  501381

Query  608     CACATTGTGTTTGGTAGTGAGTGATACTCGTTTTTGAGTTAACTTGAAATTGTAGGCCAT  667
               ||  || |||||||||||||||||||||| | |  |||||||||||||||||  |||| |
Sbjct  501380  CA--TTCTGTTTGGTAGTGAGTGATACTC-TCTG-GAGTTAACTTGAAATTGCTGGCCTT  501325

Query  668     ATCA  671
                |||
Sbjct  501324  TTCA  501321


 Score = 346 bits (187),  Expect = 7e-91
 Identities = 226/244 (93%), Gaps = 5/244 (2%)
 Strand=Plus/Minus

Query  428     AAAACAACTTCAAAACTTTCAACAATGGATCTCTTGGTTCTCGCATCGATGAAGAACGCA  487
               |||| || || |||||||||||||| ||||||||||||||||||||||||||||||||||
Sbjct  510578  AAAATAA-TTAAAAACTTTCAACAACGGATCTCTTGGTTCTCGCATCGATGAAGAACGCA  510520

Query  488     GCGAAATGCGATACGTAATGTGAATTGCAGAATTCCGTGAATCATCGAATCTTTGAACGC  547
               ||||||||||||||||||||||||||||||||||||||||||||||||||||||||||||
Sbjct  510519  GCGAAATGCGATACGTAATGTGAATTGCAGAATTCCGTGAATCATCGAATCTTTGAACGC  510460

Query  548     ACATTGCGCCCTCTGGTATTCCGGGGGGCATGCCTGTTTGAGCGTCATTTCCTTCTCAAA  607
               |||||||||||  ||||||||| |||||||||||||||||||||||||||||||||||||
Sbjct  510459  ACATTGCGCCCCTTGGTATTCCAGGGGGCATGCCTGTTTGAGCGTCATTTCCTTCTCAAA  510400

Query  608     CACATTGTGTTTGGTAGTGAGTGATACTCGTTTTTGAGTTAACTTGAAATTGTAGGCCAT  667
               ||  || |||||||||||||||||||||| | |  |||||||||||||||||  |||| |
Sbjct  510399  CA--TTCTGTTTGGTAGTGAGTGATACTC-TCTG-GAGTTAACTTGAAATTGCTGGCCTT  510344

Query  668     ATCA  671
                |||
Sbjct  510343  TTCA  510340


 Score = 346 bits (187),  Expect = 7e-91
 Identities = 226/244 (93%), Gaps = 5/244 (2%)
 Strand=Plus/Minus

Query  428     AAAACAACTTCAAAACTTTCAACAATGGATCTCTTGGTTCTCGCATCGATGAAGAACGCA  487
               |||| || || |||||||||||||| ||||||||||||||||||||||||||||||||||
Sbjct  519591  AAAATAA-TTAAAAACTTTCAACAACGGATCTCTTGGTTCTCGCATCGATGAAGAACGCA  519533

Query  488     GCGAAATGCGATACGTAATGTGAATTGCAGAATTCCGTGAATCATCGAATCTTTGAACGC  547
               ||||||||||||||||||||||||||||||||||||||||||||||||||||||||||||
Sbjct  519532  GCGAAATGCGATACGTAATGTGAATTGCAGAATTCCGTGAATCATCGAATCTTTGAACGC  519473

Query  548     ACATTGCGCCCTCTGGTATTCCGGGGGGCATGCCTGTTTGAGCGTCATTTCCTTCTCAAA  607
               |||||||||||  ||||||||| |||||||||||||||||||||||||||||||||||||
Sbjct  519472  ACATTGCGCCCCTTGGTATTCCAGGGGGCATGCCTGTTTGAGCGTCATTTCCTTCTCAAA  519413

Query  608     CACATTGTGTTTGGTAGTGAGTGATACTCGTTTTTGAGTTAACTTGAAATTGTAGGCCAT  667
               ||  || |||||||||||||||||||||| | |  |||||||||||||||||  |||| |
Sbjct  519412  CA--TTCTGTTTGGTAGTGAGTGATACTC-TCTG-GAGTTAACTTGAAATTGCTGGCCTT  519357

Query  668     ATCA  671
                |||
Sbjct  519356  TTCA  519353


 Score = 346 bits (187),  Expect = 7e-91
 Identities = 226/244 (93%), Gaps = 5/244 (2%)
 Strand=Plus/Minus

Query  428     AAAACAACTTCAAAACTTTCAACAATGGATCTCTTGGTTCTCGCATCGATGAAGAACGCA  487
               |||| || || |||||||||||||| ||||||||||||||||||||||||||||||||||
Sbjct  528608  AAAATAA-TTAAAAACTTTCAACAACGGATCTCTTGGTTCTCGCATCGATGAAGAACGCA  528550

Query  488     GCGAAATGCGATACGTAATGTGAATTGCAGAATTCCGTGAATCATCGAATCTTTGAACGC  547
               ||||||||||||||||||||||||||||||||||||||||||||||||||||||||||||
Sbjct  528549  GCGAAATGCGATACGTAATGTGAATTGCAGAATTCCGTGAATCATCGAATCTTTGAACGC  528490

Query  548     ACATTGCGCCCTCTGGTATTCCGGGGGGCATGCCTGTTTGAGCGTCATTTCCTTCTCAAA  607
               |||||||||||  ||||||||| |||||||||||||||||||||||||||||||||||||
Sbjct  528489  ACATTGCGCCCCTTGGTATTCCAGGGGGCATGCCTGTTTGAGCGTCATTTCCTTCTCAAA  528430

Query  608     CACATTGTGTTTGGTAGTGAGTGATACTCGTTTTTGAGTTAACTTGAAATTGTAGGCCAT  667
               ||  || |||||||||||||||||||||| | |  |||||||||||||||||  |||| |
Sbjct  528429  CA--TTCTGTTTGGTAGTGAGTGATACTC-TCTG-GAGTTAACTTGAAATTGCTGGCCTT  528374

Query  668     ATCA  671
                |||
Sbjct  528373  TTCA  528370


 Score = 346 bits (187),  Expect = 7e-91
 Identities = 226/244 (93%), Gaps = 5/244 (2%)
 Strand=Plus/Minus

Query  428     AAAACAACTTCAAAACTTTCAACAATGGATCTCTTGGTTCTCGCATCGATGAAGAACGCA  487
               |||| || || |||||||||||||| ||||||||||||||||||||||||||||||||||
Sbjct  537623  AAAATAA-TTAAAAACTTTCAACAACGGATCTCTTGGTTCTCGCATCGATGAAGAACGCA  537565

Query  488     GCGAAATGCGATACGTAATGTGAATTGCAGAATTCCGTGAATCATCGAATCTTTGAACGC  547
               ||||||||||||||||||||||||||||||||||||||||||||||||||||||||||||
Sbjct  537564  GCGAAATGCGATACGTAATGTGAATTGCAGAATTCCGTGAATCATCGAATCTTTGAACGC  537505

Query  548     ACATTGCGCCCTCTGGTATTCCGGGGGGCATGCCTGTTTGAGCGTCATTTCCTTCTCAAA  607
               |||||||||||  ||||||||| |||||||||||||||||||||||||||||||||||||
Sbjct  537504  ACATTGCGCCCCTTGGTATTCCAGGGGGCATGCCTGTTTGAGCGTCATTTCCTTCTCAAA  537445

Query  608     CACATTGTGTTTGGTAGTGAGTGATACTCGTTTTTGAGTTAACTTGAAATTGTAGGCCAT  667
               ||  || |||||||||||||||||||||| | |  |||||||||||||||||  |||| |
Sbjct  537444  CA--TTCTGTTTGGTAGTGAGTGATACTC-TCTG-GAGTTAACTTGAAATTGCTGGCCTT  537389

Query  668     ATCA  671
                |||
Sbjct  537388  TTCA  537385


 Score = 346 bits (187),  Expect = 7e-91
 Identities = 226/244 (93%), Gaps = 5/244 (2%)
 Strand=Plus/Minus

Query  428     AAAACAACTTCAAAACTTTCAACAATGGATCTCTTGGTTCTCGCATCGATGAAGAACGCA  487
               |||| || || |||||||||||||| ||||||||||||||||||||||||||||||||||
Sbjct  546642  AAAATAA-TTAAAAACTTTCAACAACGGATCTCTTGGTTCTCGCATCGATGAAGAACGCA  546584

Query  488     GCGAAATGCGATACGTAATGTGAATTGCAGAATTCCGTGAATCATCGAATCTTTGAACGC  547
               ||||||||||||||||||||||||||||||||||||||||||||||||||||||||||||
Sbjct  546583  GCGAAATGCGATACGTAATGTGAATTGCAGAATTCCGTGAATCATCGAATCTTTGAACGC  546524

Query  548     ACATTGCGCCCTCTGGTATTCCGGGGGGCATGCCTGTTTGAGCGTCATTTCCTTCTCAAA  607
               |||||||||||  ||||||||| |||||||||||||||||||||||||||||||||||||
Sbjct  546523  ACATTGCGCCCCTTGGTATTCCAGGGGGCATGCCTGTTTGAGCGTCATTTCCTTCTCAAA  546464

Query  608     CACATTGTGTTTGGTAGTGAGTGATACTCGTTTTTGAGTTAACTTGAAATTGTAGGCCAT  667
               ||  || |||||||||||||||||||||| | |  |||||||||||||||||  |||| |
Sbjct  546463  CA--TTCTGTTTGGTAGTGAGTGATACTC-TCTG-GAGTTAACTTGAAATTGCTGGCCTT  546408

Query  668     ATCA  671
                |||
Sbjct  546407  TTCA  546404


 Score = 346 bits (187),  Expect = 7e-91
 Identities = 226/244 (93%), Gaps = 5/244 (2%)
 Strand=Plus/Minus

Query  428     AAAACAACTTCAAAACTTTCAACAATGGATCTCTTGGTTCTCGCATCGATGAAGAACGCA  487
               |||| || || |||||||||||||| ||||||||||||||||||||||||||||||||||
Sbjct  555715  AAAATAA-TTAAAAACTTTCAACAACGGATCTCTTGGTTCTCGCATCGATGAAGAACGCA  555657

Query  488     GCGAAATGCGATACGTAATGTGAATTGCAGAATTCCGTGAATCATCGAATCTTTGAACGC  547
               ||||||||||||||||||||||||||||||||||||||||||||||||||||||||||||
Sbjct  555656  GCGAAATGCGATACGTAATGTGAATTGCAGAATTCCGTGAATCATCGAATCTTTGAACGC  555597

Query  548     ACATTGCGCCCTCTGGTATTCCGGGGGGCATGCCTGTTTGAGCGTCATTTCCTTCTCAAA  607
               |||||||||||  ||||||||| |||||||||||||||||||||||||||||||||||||
Sbjct  555596  ACATTGCGCCCCTTGGTATTCCAGGGGGCATGCCTGTTTGAGCGTCATTTCCTTCTCAAA  555537

Query  608     CACATTGTGTTTGGTAGTGAGTGATACTCGTTTTTGAGTTAACTTGAAATTGTAGGCCAT  667
               ||  || |||||||||||||||||||||| | |  |||||||||||||||||  |||| |
Sbjct  555536  CA--TTCTGTTTGGTAGTGAGTGATACTC-TCTG-GAGTTAACTTGAAATTGCTGGCCTT  555481

Query  668     ATCA  671
                |||
Sbjct  555480  TTCA  555477


 Score = 346 bits (187),  Expect = 7e-91
 Identities = 226/244 (93%), Gaps = 5/244 (2%)
 Strand=Plus/Minus

Query  428     AAAACAACTTCAAAACTTTCAACAATGGATCTCTTGGTTCTCGCATCGATGAAGAACGCA  487
               |||| || || |||||||||||||| ||||||||||||||||||||||||||||||||||
Sbjct  564739  AAAATAA-TTAAAAACTTTCAACAACGGATCTCTTGGTTCTCGCATCGATGAAGAACGCA  564681

Query  488     GCGAAATGCGATACGTAATGTGAATTGCAGAATTCCGTGAATCATCGAATCTTTGAACGC  547
               ||||||||||||||||||||||||||||||||||||||||||||||||||||||||||||
Sbjct  564680  GCGAAATGCGATACGTAATGTGAATTGCAGAATTCCGTGAATCATCGAATCTTTGAACGC  564621

Query  548     ACATTGCGCCCTCTGGTATTCCGGGGGGCATGCCTGTTTGAGCGTCATTTCCTTCTCAAA  607
               |||||||||||  ||||||||| |||||||||||||||||||||||||||||||||||||
Sbjct  564620  ACATTGCGCCCCTTGGTATTCCAGGGGGCATGCCTGTTTGAGCGTCATTTCCTTCTCAAA  564561

Query  608     CACATTGTGTTTGGTAGTGAGTGATACTCGTTTTTGAGTTAACTTGAAATTGTAGGCCAT  667
               ||  || |||||||||||||||||||||| | |  |||||||||||||||||  |||| |
Sbjct  564560  CA--TTCTGTTTGGTAGTGAGTGATACTC-TCTG-GAGTTAACTTGAAATTGCTGGCCTT  564505

Query  668     ATCA  671
                |||
Sbjct  564504  TTCA  564501


 Score = 346 bits (187),  Expect = 7e-91
 Identities = 226/244 (93%), Gaps = 5/244 (2%)
 Strand=Plus/Minus

Query  428     AAAACAACTTCAAAACTTTCAACAATGGATCTCTTGGTTCTCGCATCGATGAAGAACGCA  487
               |||| || || |||||||||||||| ||||||||||||||||||||||||||||||||||
Sbjct  573761  AAAATAA-TTAAAAACTTTCAACAACGGATCTCTTGGTTCTCGCATCGATGAAGAACGCA  573703

Query  488     GCGAAATGCGATACGTAATGTGAATTGCAGAATTCCGTGAATCATCGAATCTTTGAACGC  547
               ||||||||||||||||||||||||||||||||||||||||||||||||||||||||||||
Sbjct  573702  GCGAAATGCGATACGTAATGTGAATTGCAGAATTCCGTGAATCATCGAATCTTTGAACGC  573643

Query  548     ACATTGCGCCCTCTGGTATTCCGGGGGGCATGCCTGTTTGAGCGTCATTTCCTTCTCAAA  607
               |||||||||||  ||||||||| |||||||||||||||||||||||||||||||||||||
Sbjct  573642  ACATTGCGCCCCTTGGTATTCCAGGGGGCATGCCTGTTTGAGCGTCATTTCCTTCTCAAA  573583

Query  608     CACATTGTGTTTGGTAGTGAGTGATACTCGTTTTTGAGTTAACTTGAAATTGTAGGCCAT  667
               ||  || |||||||||||||||||||||| | |  |||||||||||||||||  |||| |
Sbjct  573582  CA--TTCTGTTTGGTAGTGAGTGATACTC-TCTG-GAGTTAACTTGAAATTGCTGGCCTT  573527

Query  668     ATCA  671
                |||
Sbjct  573526  TTCA  573523


 Score = 346 bits (187),  Expect = 7e-91
 Identities = 226/244 (93%), Gaps = 5/244 (2%)
 Strand=Plus/Minus

Query  428     AAAACAACTTCAAAACTTTCAACAATGGATCTCTTGGTTCTCGCATCGATGAAGAACGCA  487
               |||| || || |||||||||||||| ||||||||||||||||||||||||||||||||||
Sbjct  582797  AAAATAA-TTAAAAACTTTCAACAACGGATCTCTTGGTTCTCGCATCGATGAAGAACGCA  582739

Query  488     GCGAAATGCGATACGTAATGTGAATTGCAGAATTCCGTGAATCATCGAATCTTTGAACGC  547
               ||||||||||||||||||||||||||||||||||||||||||||||||||||||||||||
Sbjct  582738  GCGAAATGCGATACGTAATGTGAATTGCAGAATTCCGTGAATCATCGAATCTTTGAACGC  582679

Query  548     ACATTGCGCCCTCTGGTATTCCGGGGGGCATGCCTGTTTGAGCGTCATTTCCTTCTCAAA  607
               |||||||||||  ||||||||| |||||||||||||||||||||||||||||||||||||
Sbjct  582678  ACATTGCGCCCCTTGGTATTCCAGGGGGCATGCCTGTTTGAGCGTCATTTCCTTCTCAAA  582619

Query  608     CACATTGTGTTTGGTAGTGAGTGATACTCGTTTTTGAGTTAACTTGAAATTGTAGGCCAT  667
               ||  || |||||||||||||||||||||| | |  |||||||||||||||||  |||| |
Sbjct  582618  CA--TTCTGTTTGGTAGTGAGTGATACTC-TCTG-GAGTTAACTTGAAATTGCTGGCCTT  582563

Query  668     ATCA  671
                |||
Sbjct  582562  TTCA  582559


 Score = 91.6 bits (49),  Expect = 4e-14
 Identities = 49/49 (100%), Gaps = 0/49 (0%)
 Strand=Plus/Minus

Query  1       CAAGGTTTCCGTAGGTGAACCTGCGGAAGGATCATTAAAGAAATTTAAT  49
               |||||||||||||||||||||||||||||||||||||||||||||||||
Sbjct  474865  CAAGGTTTCCGTAGGTGAACCTGCGGAAGGATCATTAAAGAAATTTAAT  474817


 Score = 91.6 bits (49),  Expect = 4e-14
 Identities = 49/49 (100%), Gaps = 0/49 (0%)
 Strand=Plus/Minus

Query  1       CAAGGTTTCCGTAGGTGAACCTGCGGAAGGATCATTAAAGAAATTTAAT  49
               |||||||||||||||||||||||||||||||||||||||||||||||||
Sbjct  483889  CAAGGTTTCCGTAGGTGAACCTGCGGAAGGATCATTAAAGAAATTTAAT  483841


 Score = 91.6 bits (49),  Expect = 4e-14
 Identities = 49/49 (100%), Gaps = 0/49 (0%)
 Strand=Plus/Minus

Query  1       CAAGGTTTCCGTAGGTGAACCTGCGGAAGGATCATTAAAGAAATTTAAT  49
               |||||||||||||||||||||||||||||||||||||||||||||||||
Sbjct  492916  CAAGGTTTCCGTAGGTGAACCTGCGGAAGGATCATTAAAGAAATTTAAT  492868


 Score = 91.6 bits (49),  Expect = 4e-14
 Identities = 49/49 (100%), Gaps = 0/49 (0%)
 Strand=Plus/Minus

Query  1       CAAGGTTTCCGTAGGTGAACCTGCGGAAGGATCATTAAAGAAATTTAAT  49
               |||||||||||||||||||||||||||||||||||||||||||||||||
Sbjct  501944  CAAGGTTTCCGTAGGTGAACCTGCGGAAGGATCATTAAAGAAATTTAAT  501896


 Score = 91.6 bits (49),  Expect = 4e-14
 Identities = 49/49 (100%), Gaps = 0/49 (0%)
 Strand=Plus/Minus

Query  1       CAAGGTTTCCGTAGGTGAACCTGCGGAAGGATCATTAAAGAAATTTAAT  49
               |||||||||||||||||||||||||||||||||||||||||||||||||
Sbjct  510963  CAAGGTTTCCGTAGGTGAACCTGCGGAAGGATCATTAAAGAAATTTAAT  510915


 Score = 91.6 bits (49),  Expect = 4e-14
 Identities = 49/49 (100%), Gaps = 0/49 (0%)
 Strand=Plus/Minus

Query  1       CAAGGTTTCCGTAGGTGAACCTGCGGAAGGATCATTAAAGAAATTTAAT  49
               |||||||||||||||||||||||||||||||||||||||||||||||||
Sbjct  519976  CAAGGTTTCCGTAGGTGAACCTGCGGAAGGATCATTAAAGAAATTTAAT  519928


 Score = 91.6 bits (49),  Expect = 4e-14
 Identities = 49/49 (100%), Gaps = 0/49 (0%)
 Strand=Plus/Minus

Query  1       CAAGGTTTCCGTAGGTGAACCTGCGGAAGGATCATTAAAGAAATTTAAT  49
               |||||||||||||||||||||||||||||||||||||||||||||||||
Sbjct  528993  CAAGGTTTCCGTAGGTGAACCTGCGGAAGGATCATTAAAGAAATTTAAT  528945


 Score = 91.6 bits (49),  Expect = 4e-14
 Identities = 49/49 (100%), Gaps = 0/49 (0%)
 Strand=Plus/Minus

Query  1       CAAGGTTTCCGTAGGTGAACCTGCGGAAGGATCATTAAAGAAATTTAAT  49
               |||||||||||||||||||||||||||||||||||||||||||||||||
Sbjct  538008  CAAGGTTTCCGTAGGTGAACCTGCGGAAGGATCATTAAAGAAATTTAAT  537960


 Score = 91.6 bits (49),  Expect = 4e-14
 Identities = 49/49 (100%), Gaps = 0/49 (0%)
 Strand=Plus/Minus

Query  1       CAAGGTTTCCGTAGGTGAACCTGCGGAAGGATCATTAAAGAAATTTAAT  49
               |||||||||||||||||||||||||||||||||||||||||||||||||
Sbjct  547027  CAAGGTTTCCGTAGGTGAACCTGCGGAAGGATCATTAAAGAAATTTAAT  546979


 Score = 91.6 bits (49),  Expect = 4e-14
 Identities = 49/49 (100%), Gaps = 0/49 (0%)
 Strand=Plus/Minus

Query  1       CAAGGTTTCCGTAGGTGAACCTGCGGAAGGATCATTAAAGAAATTTAAT  49
               |||||||||||||||||||||||||||||||||||||||||||||||||
Sbjct  556100  CAAGGTTTCCGTAGGTGAACCTGCGGAAGGATCATTAAAGAAATTTAAT  556052


 Score = 91.6 bits (49),  Expect = 4e-14
 Identities = 49/49 (100%), Gaps = 0/49 (0%)
 Strand=Plus/Minus

Query  1       CAAGGTTTCCGTAGGTGAACCTGCGGAAGGATCATTAAAGAAATTTAAT  49
               |||||||||||||||||||||||||||||||||||||||||||||||||
Sbjct  565124  CAAGGTTTCCGTAGGTGAACCTGCGGAAGGATCATTAAAGAAATTTAAT  565076


 Score = 91.6 bits (49),  Expect = 4e-14
 Identities = 49/49 (100%), Gaps = 0/49 (0%)
 Strand=Plus/Minus

Query  1       CAAGGTTTCCGTAGGTGAACCTGCGGAAGGATCATTAAAGAAATTTAAT  49
               |||||||||||||||||||||||||||||||||||||||||||||||||
Sbjct  574146  CAAGGTTTCCGTAGGTGAACCTGCGGAAGGATCATTAAAGAAATTTAAT  574098


 Score = 91.6 bits (49),  Expect = 4e-14
 Identities = 49/49 (100%), Gaps = 0/49 (0%)
 Strand=Plus/Minus

Query  1       CAAGGTTTCCGTAGGTGAACCTGCGGAAGGATCATTAAAGAAATTTAAT  49
               |||||||||||||||||||||||||||||||||||||||||||||||||
Sbjct  583182  CAAGGTTTCCGTAGGTGAACCTGCGGAAGGATCATTAAAGAAATTTAAT  583134


>PPNJ01000122.1 Phaffomyces thermotolerans strain NRRL Y-11709 flattened_line_237, 
whole genome shotgun sequence
Length=2421

 Score = 346 bits (187),  Expect = 7e-91
 Identities = 218/232 (94%), Gaps = 5/232 (2%)
 Strand=Plus/Plus

Query  428   AAAACAACTTCAAAACTTTCAACAATGGATCTCTTGGTTCTCGCATCGATGAAGAACGCA  487
             |||| || || |||||||||||||| ||||||||||||||||||||||||||||||||||
Sbjct  1230  AAAATAA-TTAAAAACTTTCAACAACGGATCTCTTGGTTCTCGCATCGATGAAGAACGCA  1288

Query  488   GCGAAATGCGATACGTAATGTGAATTGCAGAATTCCGTGAATCATCGAATCTTTGAACGC  547
             ||||||||||||||||||||||||||||||||||||||||||||||||||||||||||||
Sbjct  1289  GCGAAATGCGATACGTAATGTGAATTGCAGAATTCCGTGAATCATCGAATCTTTGAACGC  1348

Query  548   ACATTGCGCCCTCTGGTATTCCGGGGGGCATGCCTGTTTGAGCGTCATTTCCTTCTCAAA  607
             |||||||||||  ||||||||| |||||||||||||||||||||||||||||||||||| 
Sbjct  1349  ACATTGCGCCCCTTGGTATTCCAGGGGGCATGCCTGTTTGAGCGTCATTTCCTTCTCAA-  1407

Query  608   CACATTGTGTTTGGTAGTGAGTGATACTCGTTTTTGAGTTAACTTGAAATTG  659
              ||||| |||||||||||||||||||||| | |  |||||||||||||||||
Sbjct  1408  -ACATTCTGTTTGGTAGTGAGTGATACTC-TCTG-GAGTTAACTTGAAATTG  1456


 Score = 91.6 bits (49),  Expect = 4e-14
 Identities = 49/49 (100%), Gaps = 0/49 (0%)
 Strand=Plus/Plus

Query  1    CAAGGTTTCCGTAGGTGAACCTGCGGAAGGATCATTAAAGAAATTTAAT  49
            |||||||||||||||||||||||||||||||||||||||||||||||||
Sbjct  845  CAAGGTTTCCGTAGGTGAACCTGCGGAAGGATCATTAAAGAAATTTAAT  893


>CP049009.1 Saccharomyces pastorianus strain CBS 1483 chromosome SeXII
Length=1038742

 Score = 346 bits (187),  Expect = 7e-91
 Identities = 226/244 (93%), Gaps = 5/244 (2%)
 Strand=Plus/Minus

Query  428     AAAACAACTTCAAAACTTTCAACAATGGATCTCTTGGTTCTCGCATCGATGAAGAACGCA  487
               |||| || || |||||||||||||| ||||||||||||||||||||||||||||||||||
Sbjct  458926  AAAATAA-TTAAAAACTTTCAACAACGGATCTCTTGGTTCTCGCATCGATGAAGAACGCA  458868

Query  488     GCGAAATGCGATACGTAATGTGAATTGCAGAATTCCGTGAATCATCGAATCTTTGAACGC  547
               ||||||||||||||||||||||||||||||||||||||||||||||||||||||||||||
Sbjct  458867  GCGAAATGCGATACGTAATGTGAATTGCAGAATTCCGTGAATCATCGAATCTTTGAACGC  458808

Query  548     ACATTGCGCCCTCTGGTATTCCGGGGGGCATGCCTGTTTGAGCGTCATTTCCTTCTCAAA  607
               |||||||||||  ||||||||| |||||||||||||||||||||||||||||||||||||
Sbjct  458807  ACATTGCGCCCCTTGGTATTCCAGGGGGCATGCCTGTTTGAGCGTCATTTCCTTCTCAAA  458748

Query  608     CACATTGTGTTTGGTAGTGAGTGATACTCGTTTTTGAGTTAACTTGAAATTGTAGGCCAT  667
               ||  || |||||||||||||||||||||| | |  |||||||||||||||||  |||| |
Sbjct  458747  CA--TTCTGTTTGGTAGTGAGTGATACTC-TCTG-GAGTTAACTTGAAATTGCTGGCCTT  458692

Query  668     ATCA  671
                |||
Sbjct  458691  TTCA  458688


 Score = 91.6 bits (49),  Expect = 4e-14
 Identities = 49/49 (100%), Gaps = 0/49 (0%)
 Strand=Plus/Minus

Query  1       CAAGGTTTCCGTAGGTGAACCTGCGGAAGGATCATTAAAGAAATTTAAT  49
               |||||||||||||||||||||||||||||||||||||||||||||||||
Sbjct  459311  CAAGGTTTCCGTAGGTGAACCTGCGGAAGGATCATTAAAGAAATTTAAT  459263


>JABBEO010000012.1 Torulaspora pretoriensis strain CBS 2187 scaffold13, whole genome 
shotgun sequence
Length=16042

 Score = 346 bits (187),  Expect = 7e-91
 Identities = 272/311 (87%), Gaps = 13/311 (4%)
 Strand=Plus/Plus

Query  358    CCCAGTGGATG-CAAACACAAACAAATAtttt-tttAAACTAATTCAGTCAACACAAGAT  415
              ||||| || || ||||||||||| || ||||| |||  | |||  ||||||| || | ||
Sbjct  14104  CCCAGAGG-TGACAAACACAAAC-AACATTTTATTTTTA-TAAACCAGTCAAAACCA-AT  14159

Query  416    TTCTTTTAGTAGAA--AACAA-CTTCAAAACTTTCAACAATGGATCTCTTGGTTCTCGCA  472
              |||  ||| |  ||  || ||  || |||||||||||||| |||||||||||||||||||
Sbjct  14160  TTC-GTTA-TGAAATTAAAAATATTTAAAACTTTCAACAACGGATCTCTTGGTTCTCGCA  14217

Query  473    TCGATGAAGAACGCAGCGAAATGCGATACGTAATGTGAATTGCAGAATTCCGTGAATCAT  532
              ||||||||||||||||||||||||||||||||||||||||||||||||||||||||||||
Sbjct  14218  TCGATGAAGAACGCAGCGAAATGCGATACGTAATGTGAATTGCAGAATTCCGTGAATCAT  14277

Query  533    CGAATCTTTGAACGCACATTGCGCCCTCTGGTATTCCGGGGGGCATGCCTGTTTGAGCGT  592
              ||||||||||||||||||||||||||  ||||||||| ||||||||||||||||||||||
Sbjct  14278  CGAATCTTTGAACGCACATTGCGCCCCTTGGTATTCCAGGGGGCATGCCTGTTTGAGCGT  14337

Query  593    CATTTCCTTCTCAAACACATTGTGTTTGGTAGTGAGTGATACTCGTTTTTGAGTTAACTT  652
              ||||||||||||||||| ||  ||||||||||||||||||||||  |   | ||||||||
Sbjct  14338  CATTTCCTTCTCAAACA-ATCATGTTTGGTAGTGAGTGATACTCTGTCAAGGGTTAACTT  14396

Query  653    GAAATTG-TAG  662
              ||||||| |||
Sbjct  14397  GAAATTGCTAG  14407


>LT598481.1 Lachancea meyersii CBS 8951 genome assembly, chromosome: E, whole 
genome shotgun sequence
Length=1373993

 Score = 346 bits (187),  Expect = 7e-91
 Identities = 268/304 (88%), Gaps = 17/304 (6%)
 Strand=Plus/Minus

Query  369      CAAACACAAACAAATAtttt--tttAAACTAATTCAGTCAACACAAGATTTC-TTTTAGT  425
                ||||||||||||| ||||||  |||||||  |||  ||| | || |  |||| |||||| 
Sbjct  1072405  CAAACACAAACAACTATTTTATTTTAAAC--ATT--GTC-A-ACTATTTTTCATTTTAG-  1072353

Query  426      AGAAAACAACTTCAAAACTTTCAACAATGGATCTCTTGGTTCTCGCATCGATGAAGAACG  485
                | |||| |  || |||||||||||||| ||||||||||||||||||||||||||||||||
Sbjct  1072352  A-AAAAAATATTTAAAACTTTCAACAACGGATCTCTTGGTTCTCGCATCGATGAAGAACG  1072294

Query  486      CAGCGAAATGCGATACGTAATGTGAATTGCAGA-ATTCCGTGAATCATCGAATCTTTGAA  544
                ||||||||||||||| ||| ||||||||||||| ||| ||||||||||||||||||||||
Sbjct  1072293  CAGCGAAATGCGATAAGTATTGTGAATTGCAGATATT-CGTGAATCATCGAATCTTTGAA  1072235

Query  545      CGCACATTGCGCCCTCTGGTATTCCGGGGGGCATGCCTGTTTGAGCGTCATTTCCTTCTC  604
                ||||||||||||||||||||||||| ||||||||||||||||||||||||||||||||||
Sbjct  1072234  CGCACATTGCGCCCTCTGGTATTCCAGGGGGCATGCCTGTTTGAGCGTCATTTCCTTCTC  1072175

Query  605      AAACACATTGTGTTTGGTAGTGAGTGATACTCGTTTTTGAGTTAACTTGAAATTG-TAGG  663
                |||| | | | ||||||||||||||| ||||| ||| || |||||||||||| || ||| 
Sbjct  1072174  AAAC-CTTAGGGTTTGGTAGTGAGTGGTACTC-TTTCTGGGTTAACTTGAAACTGCTAG-  1072118

Query  664      CCAT  667
                ||||
Sbjct  1072117  CCAT  1072114


 Score = 346 bits (187),  Expect = 7e-91
 Identities = 268/304 (88%), Gaps = 17/304 (6%)
 Strand=Plus/Minus

Query  369      CAAACACAAACAAATAtttt--tttAAACTAATTCAGTCAACACAAGATTTC-TTTTAGT  425
                ||||||||||||| ||||||  |||||||  |||  ||| | || |  |||| |||||| 
Sbjct  1080901  CAAACACAAACAACTATTTTATTTTAAAC--ATT--GTC-A-ACTATTTTTCATTTTAG-  1080849

Query  426      AGAAAACAACTTCAAAACTTTCAACAATGGATCTCTTGGTTCTCGCATCGATGAAGAACG  485
                | |||| |  || |||||||||||||| ||||||||||||||||||||||||||||||||
Sbjct  1080848  A-AAAAAATATTTAAAACTTTCAACAACGGATCTCTTGGTTCTCGCATCGATGAAGAACG  1080790

Query  486      CAGCGAAATGCGATACGTAATGTGAATTGCAGA-ATTCCGTGAATCATCGAATCTTTGAA  544
                ||||||||||||||| ||| ||||||||||||| ||| ||||||||||||||||||||||
Sbjct  1080789  CAGCGAAATGCGATAAGTATTGTGAATTGCAGATATT-CGTGAATCATCGAATCTTTGAA  1080731

Query  545      CGCACATTGCGCCCTCTGGTATTCCGGGGGGCATGCCTGTTTGAGCGTCATTTCCTTCTC  604
                ||||||||||||||||||||||||| ||||||||||||||||||||||||||||||||||
Sbjct  1080730  CGCACATTGCGCCCTCTGGTATTCCAGGGGGCATGCCTGTTTGAGCGTCATTTCCTTCTC  1080671

Query  605      AAACACATTGTGTTTGGTAGTGAGTGATACTCGTTTTTGAGTTAACTTGAAATTG-TAGG  663
                |||| | | | ||||||||||||||| ||||| ||| || |||||||||||| || ||| 
Sbjct  1080670  AAAC-CTTAGGGTTTGGTAGTGAGTGGTACTC-TTTCTGGGTTAACTTGAAACTGCTAG-  1080614

Query  664      CCAT  667
                ||||
Sbjct  1080613  CCAT  1080610


 Score = 78.7 bits (42),  Expect = 3e-10
 Identities = 45/46 (98%), Gaps = 1/46 (2%)
 Strand=Plus/Minus

Query  1        CAAGGTTTCCGTAGGTGAACCTGCGGAAGGATCATTAAAGAAATTT  46
                |||||||||||||||||||||||||||||||||||||||||| |||
Sbjct  1072594  CAAGGTTTCCGTAGGTGAACCTGCGGAAGGATCATTAAAGAA-TTT  1072550


 Score = 78.7 bits (42),  Expect = 3e-10
 Identities = 45/46 (98%), Gaps = 1/46 (2%)
 Strand=Plus/Minus

Query  1        CAAGGTTTCCGTAGGTGAACCTGCGGAAGGATCATTAAAGAAATTT  46
                |||||||||||||||||||||||||||||||||||||||||| |||
Sbjct  1081090  CAAGGTTTCCGTAGGTGAACCTGCGGAAGGATCATTAAAGAA-TTT  1081046


 Score = 69.4 bits (37),  Expect = 2e-07
 Identities = 37/37 (100%), Gaps = 0/37 (0%)
 Strand=Plus/Minus

Query  1        CAAGGTTTCCGTAGGTGAACCTGCGGAAGGATCATTA  37
                |||||||||||||||||||||||||||||||||||||
Sbjct  1082989  CAAGGTTTCCGTAGGTGAACCTGCGGAAGGATCATTA  1082953


>VZVB01000255.1 Saccharomyces cerevisiae x Saccharomyces eubayanus strain yHQL630 
flattened_line_509, whole genome shotgun sequence
Length=6198

 Score = 344 bits (186),  Expect = 3e-90
 Identities = 218/233 (94%), Gaps = 4/233 (2%)
 Strand=Plus/Minus

Query  439   AAAACTTTCAACAATGGATCTCTTGGTTCTCGCATCGATGAAGAACGCAGCGAAATGCGA  498
             |||||||||||||| |||||||||||||||||||||||||||||||||||||||||||||
Sbjct  4023  AAAACTTTCAACAACGGATCTCTTGGTTCTCGCATCGATGAAGAACGCAGCGAAATGCGA  3964

Query  499   TACGTAATGTGAATTGCAGAATTCCGTGAATCATCGAATCTTTGAACGCACATTGCGCCC  558
             | ||||||||||||||||||||||||||||||||||||||||||||||||||||||||||
Sbjct  3963  TTCGTAATGTGAATTGCAGAATTCCGTGAATCATCGAATCTTTGAACGCACATTGCGCCC  3904

Query  559   TCTGGTATTCCGGGGGGCATGCCTGTTTGAGCGTCATTTCCTTCTCAAACACATTGTGTT  618
               ||||||||| |||||||||||||||||||||||||||||||||||||||  || ||||
Sbjct  3903  CTTGGTATTCCAGGGGGCATGCCTGTTTGAGCGTCATTTCCTTCTCAAACA--TTCTGTT  3846

Query  619   TGGTAGTGAGTGATACTCGTTTTTGAGTTAACTTGAAATTGTAGGCCATATCA  671
             |||||||||||||||||| |||  |||||||||||||||||  |||| | |||
Sbjct  3845  TGGTAGTGAGTGATACTC-TTTG-GAGTTAACTTGAAATTGCTGGCCTTTTCA  3795


 Score = 91.6 bits (49),  Expect = 4e-14
 Identities = 49/49 (100%), Gaps = 0/49 (0%)
 Strand=Plus/Minus

Query  1     CAAGGTTTCCGTAGGTGAACCTGCGGAAGGATCATTAAAGAAATTTAAT  49
             |||||||||||||||||||||||||||||||||||||||||||||||||
Sbjct  4429  CAAGGTTTCCGTAGGTGAACCTGCGGAAGGATCATTAAAGAAATTTAAT  4381


>HE576754.1 Naumovozyma castellii CBS 4309 chromosome 3, complete genome
Length=1245273

 Score = 344 bits (186),  Expect = 3e-90
 Identities = 270/308 (88%), Gaps = 15/308 (5%)
 Strand=Plus/Plus

Query  369     CAAACACAAACAAATAtttttttAAACTA-ATTC-AGTCAACACAAGATTTCTTTTAGTA  426
               |||||||||||  | ||||| ||| | || | || |||||| || | |||||  ||| | 
Sbjct  575826  CAAACACAAAC--A-ATTTTGTTATATTATAATCAAGTCAAAACCA-ATTTC-GTTA-T-  575878

Query  427     GAAA-AC--A-ACTTCAAAACTTTCAACAATGGATCTCTTGGTTCTCGCATCGATGAAGA  482
               |||| ||  | | || |||||||||||||| |||||||||||||||||||||||||||||
Sbjct  575879  GAAATACAAATAATTTAAAACTTTCAACAACGGATCTCTTGGTTCTCGCATCGATGAAGA  575938

Query  483     ACGCAGCGAAATGCGATACGTAATGTGAATTGCAGAATTCCGTGAATCATCGAATCTTTG  542
               ||||||||||||||||||||||||||||||||||||||||||||||||||||||||||||
Sbjct  575939  ACGCAGCGAAATGCGATACGTAATGTGAATTGCAGAATTCCGTGAATCATCGAATCTTTG  575998

Query  543     AACGCACATTGCGCCCTCTGGTATTCCGGGGGGCATGCCTGTTTGAGCGTCATTTCCTTC  602
               ||||||||||||||||  ||||||||| ||||||||||||||||||||||||||||||||
Sbjct  575999  AACGCACATTGCGCCCCTTGGTATTCCAGGGGGCATGCCTGTTTGAGCGTCATTTCCTTC  576058

Query  603     TCAAACACATTGTGTTTGGTAGTGAGTGATACTCGTTTTTGAGTTAACTTGAAATTG-TA  661
               ||||| |  |  | ||||||||||||||| |||| || | ||||||||||||||||| ||
Sbjct  576059  TCAAAGAACTCTTCTTTGGTAGTGAGTGACACTCTTTCTAGAGTTAACTTGAAATTGCTA  576118

Query  662     GGCCATAT  669
               | ||||||
Sbjct  576119  G-CCATAT  576125


 Score = 344 bits (186),  Expect = 3e-90
 Identities = 270/308 (88%), Gaps = 15/308 (5%)
 Strand=Plus/Plus

Query  369     CAAACACAAACAAATAtttttttAAACTA-ATTC-AGTCAACACAAGATTTCTTTTAGTA  426
               |||||||||||  | ||||| ||| | || | || |||||| || | |||||  ||| | 
Sbjct  584102  CAAACACAAAC--A-ATTTTGTTATATTATAATCAAGTCAAAACCA-ATTTC-GTTA-T-  584154

Query  427     GAAA-AC--A-ACTTCAAAACTTTCAACAATGGATCTCTTGGTTCTCGCATCGATGAAGA  482
               |||| ||  | | || |||||||||||||| |||||||||||||||||||||||||||||
Sbjct  584155  GAAATACAAATAATTTAAAACTTTCAACAACGGATCTCTTGGTTCTCGCATCGATGAAGA  584214

Query  483     ACGCAGCGAAATGCGATACGTAATGTGAATTGCAGAATTCCGTGAATCATCGAATCTTTG  542
               ||||||||||||||||||||||||||||||||||||||||||||||||||||||||||||
Sbjct  584215  ACGCAGCGAAATGCGATACGTAATGTGAATTGCAGAATTCCGTGAATCATCGAATCTTTG  584274

Query  543     AACGCACATTGCGCCCTCTGGTATTCCGGGGGGCATGCCTGTTTGAGCGTCATTTCCTTC  602
               ||||||||||||||||  ||||||||| ||||||||||||||||||||||||||||||||
Sbjct  584275  AACGCACATTGCGCCCCTTGGTATTCCAGGGGGCATGCCTGTTTGAGCGTCATTTCCTTC  584334

Query  603     TCAAACACATTGTGTTTGGTAGTGAGTGATACTCGTTTTTGAGTTAACTTGAAATTG-TA  661
               ||||| |  |  | ||||||||||||||| |||| || | ||||||||||||||||| ||
Sbjct  584335  TCAAAGAACTCTTCTTTGGTAGTGAGTGACACTCTTTCTAGAGTTAACTTGAAATTGCTA  584394

Query  662     GGCCATAT  669
               | ||||||
Sbjct  584395  G-CCATAT  584401


 Score = 91.6 bits (49),  Expect = 4e-14
 Identities = 49/49 (100%), Gaps = 0/49 (0%)
 Strand=Plus/Plus

Query  1       CAAGGTTTCCGTAGGTGAACCTGCGGAAGGATCATTAAAGAAATTTAAT  49
               |||||||||||||||||||||||||||||||||||||||||||||||||
Sbjct  575580  CAAGGTTTCCGTAGGTGAACCTGCGGAAGGATCATTAAAGAAATTTAAT  575628


 Score = 91.6 bits (49),  Expect = 4e-14
 Identities = 49/49 (100%), Gaps = 0/49 (0%)
 Strand=Plus/Plus

Query  1       CAAGGTTTCCGTAGGTGAACCTGCGGAAGGATCATTAAAGAAATTTAAT  49
               |||||||||||||||||||||||||||||||||||||||||||||||||
Sbjct  583856  CAAGGTTTCCGTAGGTGAACCTGCGGAAGGATCATTAAAGAAATTTAAT  583904


 Score = 76.8 bits (41),  Expect = 1e-09
 Identities = 45/47 (96%), Gaps = 0/47 (0%)
 Strand=Plus/Plus

Query  820     TCTTTAAGTTTGACCTCAAATCAGGTAGGGTTACCCGCTGAACTTAA  866
               |||||||||||||||||||||||||||||  ||||||||||||||||
Sbjct  576291  TCTTTAAGTTTGACCTCAAATCAGGTAGGAATACCCGCTGAACTTAA  576337


 Score = 76.8 bits (41),  Expect = 1e-09
 Identities = 45/47 (96%), Gaps = 0/47 (0%)
 Strand=Plus/Plus

Query  820     TCTTTAAGTTTGACCTCAAATCAGGTAGGGTTACCCGCTGAACTTAA  866
               |||||||||||||||||||||||||||||  ||||||||||||||||
Sbjct  584567  TCTTTAAGTTTGACCTCAAATCAGGTAGGAATACCCGCTGAACTTAA  584613


>PPKA01000099.1 Zygosaccharomyces bisporus strain NRRL Y-12626 flattened_line_196, 
whole genome shotgun sequence
Length=10528

 Score = 344 bits (186),  Expect = 3e-90
 Identities = 215/228 (94%), Gaps = 5/228 (2%)
 Strand=Plus/Plus

Query  436   TTCAAAACTTTCAACAATGGATCTCTTGGTTCTCGCATCGATGAAGAACGCAGCGAAATG  495
             ||||||||||||||||| ||||||||||||||||||||||||||||||||||||||||||
Sbjct  5268  TTCAAAACTTTCAACAACGGATCTCTTGGTTCTCGCATCGATGAAGAACGCAGCGAAATG  5327

Query  496   CGATACGTAATGTGAATTGCAGAATTCCGTGAATCATCGAATCTTTGAACGCACATTGCG  555
             ||||||||||||||||||||||||||||||||||||||||||||||||||||||||||||
Sbjct  5328  CGATACGTAATGTGAATTGCAGAATTCCGTGAATCATCGAATCTTTGAACGCACATTGCG  5387

Query  556   CCCTCTGGTATTCCGGGGGGCATGCCTGTTTGAGCGTCATTTCCTTCTCAAACACATTGT  615
             |||  ||||||||| |||||||||||||||||||||||||||||||||||||||| ||||
Sbjct  5388  CCCCTTGGTATTCCAGGGGGCATGCCTGTTTGAGCGTCATTTCCTTCTCAAACAC-TTGT  5446

Query  616   GTTTGGTAGTGAGTGATACTC-GTTTT---TGAGTTAACTTGAAATTG  659
             ||||||||||||||||||||| |||     || |||| ||||||||||
Sbjct  5447  GTTTGGTAGTGAGTGATACTCTGTTAAAACTGGGTTAGCTTGAAATTG  5494


 Score = 75.0 bits (40),  Expect = 4e-09
 Identities = 42/43 (98%), Gaps = 0/43 (0%)
 Strand=Plus/Plus

Query  1     CAAGGTTTCCGTAGGTGAACCTGCGGAAGGATCATTAAAGAAA  43
             ||||||||||||||||||||||||||||||||||||| |||||
Sbjct  4967  CAAGGTTTCCGTAGGTGAACCTGCGGAAGGATCATTATAGAAA  5009


>NC_016493.1 Naumovozyma castellii CBS 4309 chromosome 3, complete genome
Length=1245273

 Score = 344 bits (186),  Expect = 3e-90
 Identities = 270/308 (88%), Gaps = 15/308 (5%)
 Strand=Plus/Plus

Query  369     CAAACACAAACAAATAtttttttAAACTA-ATTC-AGTCAACACAAGATTTCTTTTAGTA  426
               |||||||||||  | ||||| ||| | || | || |||||| || | |||||  ||| | 
Sbjct  575826  CAAACACAAAC--A-ATTTTGTTATATTATAATCAAGTCAAAACCA-ATTTC-GTTA-T-  575878

Query  427     GAAA-AC--A-ACTTCAAAACTTTCAACAATGGATCTCTTGGTTCTCGCATCGATGAAGA  482
               |||| ||  | | || |||||||||||||| |||||||||||||||||||||||||||||
Sbjct  575879  GAAATACAAATAATTTAAAACTTTCAACAACGGATCTCTTGGTTCTCGCATCGATGAAGA  575938

Query  483     ACGCAGCGAAATGCGATACGTAATGTGAATTGCAGAATTCCGTGAATCATCGAATCTTTG  542
               ||||||||||||||||||||||||||||||||||||||||||||||||||||||||||||
Sbjct  575939  ACGCAGCGAAATGCGATACGTAATGTGAATTGCAGAATTCCGTGAATCATCGAATCTTTG  575998

Query  543     AACGCACATTGCGCCCTCTGGTATTCCGGGGGGCATGCCTGTTTGAGCGTCATTTCCTTC  602
               ||||||||||||||||  ||||||||| ||||||||||||||||||||||||||||||||
Sbjct  575999  AACGCACATTGCGCCCCTTGGTATTCCAGGGGGCATGCCTGTTTGAGCGTCATTTCCTTC  576058

Query  603     TCAAACACATTGTGTTTGGTAGTGAGTGATACTCGTTTTTGAGTTAACTTGAAATTG-TA  661
               ||||| |  |  | ||||||||||||||| |||| || | ||||||||||||||||| ||
Sbjct  576059  TCAAAGAACTCTTCTTTGGTAGTGAGTGACACTCTTTCTAGAGTTAACTTGAAATTGCTA  576118

Query  662     GGCCATAT  669
               | ||||||
Sbjct  576119  G-CCATAT  576125


 Score = 344 bits (186),  Expect = 3e-90
 Identities = 270/308 (88%), Gaps = 15/308 (5%)
 Strand=Plus/Plus

Query  369     CAAACACAAACAAATAtttttttAAACTA-ATTC-AGTCAACACAAGATTTCTTTTAGTA  426
               |||||||||||  | ||||| ||| | || | || |||||| || | |||||  ||| | 
Sbjct  584102  CAAACACAAAC--A-ATTTTGTTATATTATAATCAAGTCAAAACCA-ATTTC-GTTA-T-  584154

Query  427     GAAA-AC--A-ACTTCAAAACTTTCAACAATGGATCTCTTGGTTCTCGCATCGATGAAGA  482
               |||| ||  | | || |||||||||||||| |||||||||||||||||||||||||||||
Sbjct  584155  GAAATACAAATAATTTAAAACTTTCAACAACGGATCTCTTGGTTCTCGCATCGATGAAGA  584214

Query  483     ACGCAGCGAAATGCGATACGTAATGTGAATTGCAGAATTCCGTGAATCATCGAATCTTTG  542
               ||||||||||||||||||||||||||||||||||||||||||||||||||||||||||||
Sbjct  584215  ACGCAGCGAAATGCGATACGTAATGTGAATTGCAGAATTCCGTGAATCATCGAATCTTTG  584274

Query  543     AACGCACATTGCGCCCTCTGGTATTCCGGGGGGCATGCCTGTTTGAGCGTCATTTCCTTC  602
               ||||||||||||||||  ||||||||| ||||||||||||||||||||||||||||||||
Sbjct  584275  AACGCACATTGCGCCCCTTGGTATTCCAGGGGGCATGCCTGTTTGAGCGTCATTTCCTTC  584334

Query  603     TCAAACACATTGTGTTTGGTAGTGAGTGATACTCGTTTTTGAGTTAACTTGAAATTG-TA  661
               ||||| |  |  | ||||||||||||||| |||| || | ||||||||||||||||| ||
Sbjct  584335  TCAAAGAACTCTTCTTTGGTAGTGAGTGACACTCTTTCTAGAGTTAACTTGAAATTGCTA  584394

Query  662     GGCCATAT  669
               | ||||||
Sbjct  584395  G-CCATAT  584401


 Score = 91.6 bits (49),  Expect = 4e-14
 Identities = 49/49 (100%), Gaps = 0/49 (0%)
 Strand=Plus/Plus

Query  1       CAAGGTTTCCGTAGGTGAACCTGCGGAAGGATCATTAAAGAAATTTAAT  49
               |||||||||||||||||||||||||||||||||||||||||||||||||
Sbjct  575580  CAAGGTTTCCGTAGGTGAACCTGCGGAAGGATCATTAAAGAAATTTAAT  575628


 Score = 91.6 bits (49),  Expect = 4e-14
 Identities = 49/49 (100%), Gaps = 0/49 (0%)
 Strand=Plus/Plus

Query  1       CAAGGTTTCCGTAGGTGAACCTGCGGAAGGATCATTAAAGAAATTTAAT  49
               |||||||||||||||||||||||||||||||||||||||||||||||||
Sbjct  583856  CAAGGTTTCCGTAGGTGAACCTGCGGAAGGATCATTAAAGAAATTTAAT  583904


 Score = 76.8 bits (41),  Expect = 1e-09
 Identities = 45/47 (96%), Gaps = 0/47 (0%)
 Strand=Plus/Plus

Query  820     TCTTTAAGTTTGACCTCAAATCAGGTAGGGTTACCCGCTGAACTTAA  866
               |||||||||||||||||||||||||||||  ||||||||||||||||
Sbjct  576291  TCTTTAAGTTTGACCTCAAATCAGGTAGGAATACCCGCTGAACTTAA  576337


 Score = 76.8 bits (41),  Expect = 1e-09
 Identities = 45/47 (96%), Gaps = 0/47 (0%)
 Strand=Plus/Plus

Query  820     TCTTTAAGTTTGACCTCAAATCAGGTAGGGTTACCCGCTGAACTTAA  866
               |||||||||||||||||||||||||||||  ||||||||||||||||
Sbjct  584567  TCTTTAAGTTTGACCTCAAATCAGGTAGGAATACCCGCTGAACTTAA  584613


>LN890542.1 Lachancea quebecensis genome assembly LAQU0, scaffold LAQU0S02, 
whole genome shotgun sequence
Length=930091

 Score = 342 bits (185),  Expect = 1e-89
 Identities = 266/303 (88%), Gaps = 14/303 (5%)
 Strand=Plus/Plus

Query  369     CAAACACAAACAAATAtt-t-ttttAAACTAATTCAGTCAACACAAGATTTC-TTTTAGT  425
               ||||||||||||| |||| | ||||||||  |||  ||| | |  |  |||| |||||| 
Sbjct  258286  CAAACACAAACAATTATTGTATTTTAAAC--ATT--GTC-A-ATTATTTTTCATTTTAG-  258338

Query  426     AGAAAACAACTTCAAAACTTTCAACAATGGATCTCTTGGTTCTCGCATCGATGAAGAACG  485
               | |||| |  || |||||||||||||| ||||||||||||||||||||||||||||||||
Sbjct  258339  AAAAAAAATATTTAAAACTTTCAACAACGGATCTCTTGGTTCTCGCATCGATGAAGAACG  258398

Query  486     CAGCGAAATGCGATACGTAATGTGAATTGCAGA-ATTCCGTGAATCATCGAATCTTTGAA  544
               ||||||||||||||| ||| ||||||||||||| ||| ||||||||||||||||||||||
Sbjct  258399  CAGCGAAATGCGATAAGTATTGTGAATTGCAGATATT-CGTGAATCATCGAATCTTTGAA  258457

Query  545     CGCACATTGCGCCCTCTGGTATTCCGGGGGGCATGCCTGTTTGAGCGTCATTTCCTTCTC  604
               ||||||||||||||||||||||||| ||||||||||||||||||||||||||||||||||
Sbjct  258458  CGCACATTGCGCCCTCTGGTATTCCAGGGGGCATGCCTGTTTGAGCGTCATTTCCTTCTC  258517

Query  605     AAACACATTGTGTTTGGTAGTGAGTGATACTCGTTTTTGAGTTAACTTGAAATTGTAGGC  664
               |||| | | | ||||||||||||||| ||||| ||| || |||||||||||| ||  |||
Sbjct  258518  AAACCC-TCGGGTTTGGTAGTGAGTGGTACTC-TTTCTGGGTTAACTTGAAAATGCTGGC  258575

Query  665     CAT  667
               |||
Sbjct  258576  CAT  258578


 Score = 342 bits (185),  Expect = 1e-89
 Identities = 266/303 (88%), Gaps = 14/303 (5%)
 Strand=Plus/Plus

Query  369     CAAACACAAACAAATAtt-t-ttttAAACTAATTCAGTCAACACAAGATTTC-TTTTAGT  425
               ||||||||||||| |||| | ||||||||  |||  ||| | |  |  |||| |||||| 
Sbjct  266794  CAAACACAAACAATTATTGTATTTTAAAC--ATT--GTC-A-ATTATTTTTCATTTTAG-  266846

Query  426     AGAAAACAACTTCAAAACTTTCAACAATGGATCTCTTGGTTCTCGCATCGATGAAGAACG  485
               | |||| |  || |||||||||||||| ||||||||||||||||||||||||||||||||
Sbjct  266847  AAAAAAAATATTTAAAACTTTCAACAACGGATCTCTTGGTTCTCGCATCGATGAAGAACG  266906

Query  486     CAGCGAAATGCGATACGTAATGTGAATTGCAGA-ATTCCGTGAATCATCGAATCTTTGAA  544
               ||||||||||||||| ||| ||||||||||||| ||| ||||||||||||||||||||||
Sbjct  266907  CAGCGAAATGCGATAAGTATTGTGAATTGCAGATATT-CGTGAATCATCGAATCTTTGAA  266965

Query  545     CGCACATTGCGCCCTCTGGTATTCCGGGGGGCATGCCTGTTTGAGCGTCATTTCCTTCTC  604
               ||||||||||||||||||||||||| ||||||||||||||||||||||||||||||||||
Sbjct  266966  CGCACATTGCGCCCTCTGGTATTCCAGGGGGCATGCCTGTTTGAGCGTCATTTCCTTCTC  267025

Query  605     AAACACATTGTGTTTGGTAGTGAGTGATACTCGTTTTTGAGTTAACTTGAAATTGTAGGC  664
               |||| | | | ||||||||||||||| ||||| ||| || |||||||||||| ||  |||
Sbjct  267026  AAACCC-TCGGGTTTGGTAGTGAGTGGTACTC-TTTCTGGGTTAACTTGAAAATGCTGGC  267083

Query  665     CAT  667
               |||
Sbjct  267084  CAT  267086


 Score = 80.5 bits (43),  Expect = 8e-11
 Identities = 45/46 (98%), Gaps = 0/46 (0%)
 Strand=Plus/Plus

Query  1       CAAGGTTTCCGTAGGTGAACCTGCGGAAGGATCATTAAAGAAATTT  46
               |||||||||||||||||||||||||||||||||||||||||| |||
Sbjct  258095  CAAGGTTTCCGTAGGTGAACCTGCGGAAGGATCATTAAAGAATTTT  258140


 Score = 80.5 bits (43),  Expect = 8e-11
 Identities = 45/46 (98%), Gaps = 0/46 (0%)
 Strand=Plus/Plus

Query  1       CAAGGTTTCCGTAGGTGAACCTGCGGAAGGATCATTAAAGAAATTT  46
               |||||||||||||||||||||||||||||||||||||||||| |||
Sbjct  266603  CAAGGTTTCCGTAGGTGAACCTGCGGAAGGATCATTAAAGAATTTT  266648


>CP019500.1 Zygosaccharomyces parabailii strain ATCC 60483 chromosome 11, 
complete sequence
Length=1115933

 Score = 340 bits (184),  Expect = 3e-89
 Identities = 220/236 (93%), Gaps = 7/236 (3%)
 Strand=Plus/Minus

Query  436     TTCAAAACTTTCAACAATGGATCTCTTGGTTCTCGCATCGATGAAGAACGCAGCGAAATG  495
               ||||||||||||||||| ||||||||||||||||||||||||||||||||||||||||||
Sbjct  944786  TTCAAAACTTTCAACAACGGATCTCTTGGTTCTCGCATCGATGAAGAACGCAGCGAAATG  944727

Query  496     CGATACGTAATGTGAATTGCAGAATTCCGTGAATCATCGAATCTTTGAACGCACATTGCG  555
               ||||||||||||||||||||||||||||||||||||||||||||||||||||||||||||
Sbjct  944726  CGATACGTAATGTGAATTGCAGAATTCCGTGAATCATCGAATCTTTGAACGCACATTGCG  944667

Query  556     CCCTCTGGTATTCCGGGGGGCATGCCTGTTTGAGCGTCATTTCCTTCTCAAACACATTGT  615
               |||  ||||||||| |||||||||||||||||||||||||||||||||||||||  | ||
Sbjct  944666  CCCCTTGGTATTCCAGGGGGCATGCCTGTTTGAGCGTCATTTCCTTCTCAAACA-TTCGT  944608

Query  616     GTTTGGTAGTGAGTGATACTC-GTTTTTGA-----GTTAACTTGAAATTGTAGGCC  665
               ||||||||||||||||||||| |||||| |     ||||||||||||||| | |||
Sbjct  944607  GTTTGGTAGTGAGTGATACTCTGTTTTTCATTTGGGTTAACTTGAAATTGCAAGCC  944552


 Score = 75.0 bits (40),  Expect = 4e-09
 Identities = 45/47 (96%), Gaps = 1/47 (2%)
 Strand=Plus/Minus

Query  1       CAAGGTTTCCGTAGGTGAACCTGCGGAAGGATCATTAAAGAAA-TTT  46
               ||||||||||||||||||||||||||||||||||||| ||||| |||
Sbjct  945081  CAAGGTTTCCGTAGGTGAACCTGCGGAAGGATCATTATAGAAAATTT  945035


>PUHR01000350.1 Kazachstania exigua strain OG2 scaffold_350, whole genome shotgun 
sequence
Length=6742

 Score = 340 bits (184),  Expect = 3e-89
 Identities = 222/239 (93%), Gaps = 7/239 (3%)
 Strand=Plus/Minus

Query  436   TTCAAAACTTTCAACAATGGATCTCTTGGTTCTCGCATCGATGAAGAACGCAGCGAAATG  495
             ||||||||||||||||| ||||||||||||||||||||||||||||||||||||||||||
Sbjct  3896  TTCAAAACTTTCAACAACGGATCTCTTGGTTCTCGCATCGATGAAGAACGCAGCGAAATG  3837

Query  496   CGATACGTAATGTGAATTGCAGAATTCCGTGAATCATCGAATCTTTGAACGCACATTGCG  555
             ||||||||||||||||||||||||||||||||||||||||||||||||||||||||||||
Sbjct  3836  CGATACGTAATGTGAATTGCAGAATTCCGTGAATCATCGAATCTTTGAACGCACATTGCG  3777

Query  556   CCCTCTGGTATTCCGGGGGGCATGCCTGTTTGAGCGTCATTTCCTTCTCAAACACATTGT  615
             |||  ||||||||| ||||||||||||||||||||||||||||||||||||| || ||||
Sbjct  3776  CCCCTTGGTATTCCAGGGGGCATGCCTGTTTGAGCGTCATTTCCTTCTCAAATAC-TTGT  3718

Query  616   GTTTGGTAGTGAGTGATACTC-GT-T-T---TTGAGTTAACTTGAAATTGTAGGCCATA  668
              |||||| |||||||| |||| || | |   |||||||||||||||||||| |||| ||
Sbjct  3717  ATTTGGTTGTGAGTGACACTCAGTCTATGCATTGAGTTAACTTGAAATTGTTGGCCGTA  3659


 Score = 86.1 bits (46),  Expect = 2e-12
 Identities = 64/72 (89%), Gaps = 4/72 (6%)
 Strand=Plus/Minus

Query  797   TGTGCGTGCTG-GGCAGACAG-ACGTCTTTAAGTTTGACCTCAAATCAGGTAGGGTTACC  854
             ||||| | ||| |||| |||| || |||||||||||||||||||||||||||||  ||||
Sbjct  3516  TGTGC-TTCTGTGGCAAACAGTAC-TCTTTAAGTTTGACCTCAAATCAGGTAGGAATACC  3459

Query  855   CGCTGAACTTAA  866
             ||||||||||||
Sbjct  3458  CGCTGAACTTAA  3447


 Score = 80.5 bits (43),  Expect = 8e-11
 Identities = 43/43 (100%), Gaps = 0/43 (0%)
 Strand=Plus/Minus

Query  1     CAAGGTTTCCGTAGGTGAACCTGCGGAAGGATCATTAAAGAAA  43
             |||||||||||||||||||||||||||||||||||||||||||
Sbjct  4158  CAAGGTTTCCGTAGGTGAACCTGCGGAAGGATCATTAAAGAAA  4116


>HE650828.1 Kazachstania africana CBS 2517 chromosome 8, complete genome
Length=738805

 Score = 340 bits (184),  Expect = 3e-89
 Identities = 217/232 (94%), Gaps = 5/232 (2%)
 Strand=Plus/Plus

Query  436     TTCAAAACTTTCAACAATGGATCTCTTGGTTCTCGCATCGATGAAGAACGCAGCGAAATG  495
               || |||||||||||||| ||||||||||||||||||||||||||||||||||||||||||
Sbjct  380871  TTTAAAACTTTCAACAACGGATCTCTTGGTTCTCGCATCGATGAAGAACGCAGCGAAATG  380930

Query  496     CGATACGTAATGTGAATTGCAGAATTCCGTGAATCATCGAATCTTTGAACGCACATTGCG  555
               ||||||||||||||||||||||||||||||||||||||||||||||||||||||||||||
Sbjct  380931  CGATACGTAATGTGAATTGCAGAATTCCGTGAATCATCGAATCTTTGAACGCACATTGCG  380990

Query  556     CCCTCTGGTATTCCGGGGGGCATGCCTGTTTGAGCGTCATTTCCTTCTCAAACACATTGT  615
               |||  ||||||||| ||||||||||||||||||||||||||||||||||||||| ||| |
Sbjct  380991  CCCCTTGGTATTCCAGGGGGCATGCCTGTTTGAGCGTCATTTCCTTCTCAAACA-ATTCT  381049

Query  616     GTTTGGTAGTGAGTGATACTCGTTTTTGAGTTAACTTGAAATTG-TAGGCCA  666
               ||||||| |||||||| |||||    |||||||||||||||||| ||| |||
Sbjct  381050  GTTTGGTTGTGAGTGACACTCGGA--TGAGTTAACTTGAAATTGCTAG-CCA  381098


 Score = 82.4 bits (44),  Expect = 2e-11
 Identities = 44/44 (100%), Gaps = 0/44 (0%)
 Strand=Plus/Plus

Query  1       CAAGGTTTCCGTAGGTGAACCTGCGGAAGGATCATTAAAGAAAT  44
               ||||||||||||||||||||||||||||||||||||||||||||
Sbjct  380565  CAAGGTTTCCGTAGGTGAACCTGCGGAAGGATCATTAAAGAAAT  380608


>AADM01000401.1 Lachancea waltii NCYC 2644 cont400, whole genome shotgun sequence
Length=5577

 Score = 340 bits (184),  Expect = 3e-89
 Identities = 273/314 (87%), Gaps = 14/314 (4%)
 Strand=Plus/Plus

Query  358   CCCAGTGGATGCAAACACAAACAAATAttt--ttttAAACTAATTCAGTCAACACAAGAT  415
             ||||| || | ||||||||||||| | ||   ||||||||  |||  ||| | |  |  |
Sbjct  3738  CCCAGAGGTTACAAACACAAACAACTTTTGCATTTTAAAC--ATT--GTC-A-ATTATTT  3791

Query  416   TTC-TTTTAGTAGAAAACAACTTCAAAACTTTCAACAATGGATCTCTTGGTTCTCGCATC  474
             ||| |||||| | |||| |  || |||||||||||||| |||||||||||||||||||||
Sbjct  3792  TTCATTTTAG-AAAAAAAATATTTAAAACTTTCAACAACGGATCTCTTGGTTCTCGCATC  3850

Query  475   GATGAAGAACGCAGCGAAATGCGATACGTAATGTGAATTGCAGA-ATTCCGTGAATCATC  533
             |||||||||||||||||||||||||| ||| ||||||||||||| ||| |||||||||||
Sbjct  3851  GATGAAGAACGCAGCGAAATGCGATAAGTATTGTGAATTGCAGATATT-CGTGAATCATC  3909

Query  534   GAATCTTTGAACGCACATTGCGCCCTCTGGTATTCCGGGGGGCATGCCTGTTTGAGCGTC  593
             |||||||||||||||||||||||||||||||||||| |||||||||||||||||||||||
Sbjct  3910  GAATCTTTGAACGCACATTGCGCCCTCTGGTATTCCAGGGGGCATGCCTGTTTGAGCGTC  3969

Query  594   ATTTCCTTCTCAAACACATTGTGTTTGGTAGTGAGTGATACTCGTTTTTGAGTTAACTTG  653
             ||||||||||||||| | ||| ||||||||||||||| ||||| ||| || |||||||||
Sbjct  3970  ATTTCCTTCTCAAAC-CTTTGGGTTTGGTAGTGAGTGGTACTC-TTTCTGGGTTAACTTG  4027

Query  654   AAATTGTAGGCCAT  667
             ||| ||  ||||||
Sbjct  4028  AAAATGCTGGCCAT  4041


 Score = 78.7 bits (42),  Expect = 3e-10
 Identities = 42/42 (100%), Gaps = 0/42 (0%)
 Strand=Plus/Plus

Query  1     CAAGGTTTCCGTAGGTGAACCTGCGGAAGGATCATTAAAGAA  42
             ||||||||||||||||||||||||||||||||||||||||||
Sbjct  3558  CAAGGTTTCCGTAGGTGAACCTGCGGAAGGATCATTAAAGAA  3599


>AADM01000465.1 Lachancea waltii NCYC 2644 cont464, whole genome shotgun sequence
Length=5110

 Score = 340 bits (184),  Expect = 3e-89
 Identities = 273/314 (87%), Gaps = 14/314 (4%)
 Strand=Plus/Minus

Query  358   CCCAGTGGATGCAAACACAAACAAATAttt--ttttAAACTAATTCAGTCAACACAAGAT  415
             ||||| || | ||||||||||||| | ||   ||||||||  |||  ||| | |  |  |
Sbjct  2899  CCCAGAGGTTACAAACACAAACAACTTTTGCATTTTAAAC--ATT--GTC-A-ATTATTT  2846

Query  416   TTC-TTTTAGTAGAAAACAACTTCAAAACTTTCAACAATGGATCTCTTGGTTCTCGCATC  474
             ||| |||||| | |||| |  || |||||||||||||| |||||||||||||||||||||
Sbjct  2845  TTCATTTTAG-AAAAAAAATATTTAAAACTTTCAACAACGGATCTCTTGGTTCTCGCATC  2787

Query  475   GATGAAGAACGCAGCGAAATGCGATACGTAATGTGAATTGCAGA-ATTCCGTGAATCATC  533
             |||||||||||||||||||||||||| ||| ||||||||||||| ||| |||||||||||
Sbjct  2786  GATGAAGAACGCAGCGAAATGCGATAAGTATTGTGAATTGCAGATATT-CGTGAATCATC  2728

Query  534   GAATCTTTGAACGCACATTGCGCCCTCTGGTATTCCGGGGGGCATGCCTGTTTGAGCGTC  593
             |||||||||||||||||||||||||||||||||||| |||||||||||||||||||||||
Sbjct  2727  GAATCTTTGAACGCACATTGCGCCCTCTGGTATTCCAGGGGGCATGCCTGTTTGAGCGTC  2668

Query  594   ATTTCCTTCTCAAACACATTGTGTTTGGTAGTGAGTGATACTCGTTTTTGAGTTAACTTG  653
             ||||||||||||||| | ||| ||||||||||||||| ||||| ||| || |||||||||
Sbjct  2667  ATTTCCTTCTCAAAC-CTTTGGGTTTGGTAGTGAGTGGTACTC-TTTCTGGGTTAACTTG  2610

Query  654   AAATTGTAGGCCAT  667
             ||| ||  ||||||
Sbjct  2609  AAAATGCTGGCCAT  2596


 Score = 78.7 bits (42),  Expect = 3e-10
 Identities = 42/42 (100%), Gaps = 0/42 (0%)
 Strand=Plus/Minus

Query  1     CAAGGTTTCCGTAGGTGAACCTGCGGAAGGATCATTAAAGAA  42
             ||||||||||||||||||||||||||||||||||||||||||
Sbjct  3079  CAAGGTTTCCGTAGGTGAACCTGCGGAAGGATCATTAAAGAA  3038


>AADM01000482.1 Lachancea waltii NCYC 2644 cont481, whole genome shotgun sequence
Length=4541

 Score = 340 bits (184),  Expect = 3e-89
 Identities = 273/314 (87%), Gaps = 14/314 (4%)
 Strand=Plus/Minus

Query  358  CCCAGTGGATGCAAACACAAACAAATAttt--ttttAAACTAATTCAGTCAACACAAGAT  415
            ||||| || | ||||||||||||| | ||   ||||||||  |||  ||| | |  |  |
Sbjct  716  CCCAGAGGTTACAAACACAAACAACTTTTGCATTTTAAAC--ATT--GTC-A-ATTATTT  663

Query  416  TTC-TTTTAGTAGAAAACAACTTCAAAACTTTCAACAATGGATCTCTTGGTTCTCGCATC  474
            ||| |||||| | |||| |  || |||||||||||||| |||||||||||||||||||||
Sbjct  662  TTCATTTTAG-AAAAAAAATATTTAAAACTTTCAACAACGGATCTCTTGGTTCTCGCATC  604

Query  475  GATGAAGAACGCAGCGAAATGCGATACGTAATGTGAATTGCAGA-ATTCCGTGAATCATC  533
            |||||||||||||||||||||||||| ||| ||||||||||||| ||| |||||||||||
Sbjct  603  GATGAAGAACGCAGCGAAATGCGATAAGTATTGTGAATTGCAGATATT-CGTGAATCATC  545

Query  534  GAATCTTTGAACGCACATTGCGCCCTCTGGTATTCCGGGGGGCATGCCTGTTTGAGCGTC  593
            |||||||||||||||||||||||||||||||||||| |||||||||||||||||||||||
Sbjct  544  GAATCTTTGAACGCACATTGCGCCCTCTGGTATTCCAGGGGGCATGCCTGTTTGAGCGTC  485

Query  594  ATTTCCTTCTCAAACACATTGTGTTTGGTAGTGAGTGATACTCGTTTTTGAGTTAACTTG  653
            ||||||||||||||| | ||| ||||||||||||||| ||||| ||| || |||||||||
Sbjct  484  ATTTCCTTCTCAAAC-CTTTGGGTTTGGTAGTGAGTGGTACTC-TTTCTGGGTTAACTTG  427

Query  654  AAATTGTAGGCCAT  667
            ||| ||  ||||||
Sbjct  426  AAAATGCTGGCCAT  413


 Score = 78.7 bits (42),  Expect = 3e-10
 Identities = 42/42 (100%), Gaps = 0/42 (0%)
 Strand=Plus/Minus

Query  1    CAAGGTTTCCGTAGGTGAACCTGCGGAAGGATCATTAAAGAA  42
            ||||||||||||||||||||||||||||||||||||||||||
Sbjct  896  CAAGGTTTCCGTAGGTGAACCTGCGGAAGGATCATTAAAGAA  855


>VZXH01000410.1 Saccharomyces cerevisiae x Saccharomyces eubayanus x Saccharomyces 
kudriavzevii x Saccharomyces uvarum strain yHQL563 flattened_line_831, 
whole genome shotgun sequence
Length=922

 Score = 340 bits (184),  Expect = 3e-89
 Identities = 225/244 (92%), Gaps = 5/244 (2%)
 Strand=Plus/Minus

Query  428  AAAACAACTTCAAAACTTTCAACAATGGATCTCTTGGTTCTCGCATCGATGAAGAACGCA  487
            |||| || || |||||||||||||| ||||||||||||||||||||||||||||||||||
Sbjct  395  AAAATAA-TTAAAAACTTTCAACAACGGATCTCTTGGTTCTCGCATCGATGAAGAACGCA  337

Query  488  GCGAAATGCGATACGTAATGTGAATTGCAGAATTCCGTGAATCATCGAATCTTTGAACGC  547
            ||||||||||||||||||||||||||||||||||||||||||||||||||||||||||||
Sbjct  336  GCGAAATGCGATACGTAATGTGAATTGCAGAATTCCGTGAATCATCGAATCTTTGAACGC  277

Query  548  ACATTGCGCCCTCTGGTATTCCGGGGGGCATGCCTGTTTGAGCGTCATTTCCTTCTCAAA  607
            |||||||||||  ||||||||| |||||||||||||||||||||||||||||||||||||
Sbjct  276  ACATTGCGCCCCTTGGTATTCCAGGGGGCATGCCTGTTTGAGCGTCATTTCCTTCTCAAA  217

Query  608  CACATTGTGTTTGGTAGTGAGTGATACTCGTTTTTGAGTTAACTTGAAATTGTAGGCCAT  667
            ||  || ||||||||||| |||||||||| | |  |||||||||||||||||  |||| |
Sbjct  216  CA--TTCTGTTTGGTAGTTAGTGATACTC-TCTG-GAGTTAACTTGAAATTGCTGGCCTT  161

Query  668  ATCA  671
             |||
Sbjct  160  TTCA  157


 Score = 91.6 bits (49),  Expect = 4e-14
 Identities = 49/49 (100%), Gaps = 0/49 (0%)
 Strand=Plus/Minus

Query  1    CAAGGTTTCCGTAGGTGAACCTGCGGAAGGATCATTAAAGAAATTTAAT  49
            |||||||||||||||||||||||||||||||||||||||||||||||||
Sbjct  780  CAAGGTTTCCGTAGGTGAACCTGCGGAAGGATCATTAAAGAAATTTAAT  732


>VZXH01001007.1 Saccharomyces cerevisiae x Saccharomyces eubayanus x Saccharomyces 
kudriavzevii x Saccharomyces uvarum strain yHQL563 flattened_line_2041, 
whole genome shotgun sequence
Length=242

 Score = 340 bits (184),  Expect = 3e-89
 Identities = 208/219 (95%), Gaps = 4/219 (2%)
 Strand=Plus/Plus

Query  441  AACTTTCAACAATGGATCTCTTGGTTCTCGCATCGATGAAGAACGCAGCGAAATGCGATA  500
            |||||||||||| |||||||||||||||||||||||||||||||||||||||||||||||
Sbjct  1    AACTTTCAACAACGGATCTCTTGGTTCTCGCATCGATGAAGAACGCAGCGAAATGCGATA  60

Query  501  CGTAATGTGAATTGCAGAATTCCGTGAATCATCGAATCTTTGAACGCACATTGCGCCCTC  560
            ||||||||||||||||||||||||||||||||||||||||||||||||||||||||||  
Sbjct  61   CGTAATGTGAATTGCAGAATTCCGTGAATCATCGAATCTTTGAACGCACATTGCGCCCCT  120

Query  561  TGGTATTCCGGGGGGCATGCCTGTTTGAGCGTCATTTCCTTCTCAAACACATTGTGTTTG  620
            ||||||||| ||||||||||||||||||||||||||||||||||||  ||||| ||||||
Sbjct  121  TGGTATTCCAGGGGGCATGCCTGTTTGAGCGTCATTTCCTTCTCAA--ACATTCTGTTTG  178

Query  621  GTAGTGAGTGATACTCGTTTTTGAGTTAACTTGAAATTG  659
            |||||||||||||||| | |  |||||||||||||||||
Sbjct  179  GTAGTGAGTGATACTC-TCTG-GAGTTAACTTGAAATTG  215


>PPJY02000051.1 Zygotorulaspora florentina strain NRRL Y-1560 NODE_51_length_6777_cov_791.909_ID_101, 
whole genome shotgun sequence
Length=6777

 Score = 340 bits (184),  Expect = 3e-89
 Identities = 213/226 (94%), Gaps = 5/226 (2%)
 Strand=Plus/Plus

Query  438   CAAAACTTTCAACAATGGATCTCTTGGTTCTCGCATCGATGAAGAACGCAGCGAAATGCG  497
             ||||||||||||||| ||||||||||||||||||||||||||||||||||||||||||||
Sbjct  3644  CAAAACTTTCAACAACGGATCTCTTGGTTCTCGCATCGATGAAGAACGCAGCGAAATGCG  3703

Query  498   ATACGTAATGTGAATTGCAGAATTCCGTGAATCATCGAATCTTTGAACGCACATTGCGCC  557
             ||||||||||||||||||||||||||||||||||||||||||||||||||||||||||||
Sbjct  3704  ATACGTAATGTGAATTGCAGAATTCCGTGAATCATCGAATCTTTGAACGCACATTGCGCC  3763

Query  558   CTCTGGTATTCCGGGGGGCATGCCTGTTTGAGCGTCATTTCCTTCTCAAACACATTGTGT  617
             |  ||||||||| |||||||||||||||||||||||||||||||||||||||| ||||||
Sbjct  3764  CCTTGGTATTCCAGGGGGCATGCCTGTTTGAGCGTCATTTCCTTCTCAAACAC-TTGTGT  3822

Query  618   TTGGTAGTGAGTGATACTC-GTTTT-T--GAGTTAACTTGAAATTG  659
             ||||||||||||||||||| ||    |  |||||| ||||||||||
Sbjct  3823  TTGGTAGTGAGTGATACTCTGTAACATGGGAGTTAGCTTGAAATTG  3868


 Score = 69.4 bits (37),  Expect = 2e-07
 Identities = 37/37 (100%), Gaps = 0/37 (0%)
 Strand=Plus/Plus

Query  1     CAAGGTTTCCGTAGGTGAACCTGCGGAAGGATCATTA  37
             |||||||||||||||||||||||||||||||||||||
Sbjct  3442  CAAGGTTTCCGTAGGTGAACCTGCGGAAGGATCATTA  3478


>CAKOGT010000019.1 Kazachstania bulderi genome assembly, contig: KABU0_19S, whole 
genome shotgun sequence
Length=245834

 Score = 340 bits (184),  Expect = 3e-89
 Identities = 220/236 (93%), Gaps = 7/236 (3%)
 Strand=Plus/Plus

Query  436     TTCAAAACTTTCAACAATGGATCTCTTGGTTCTCGCATCGATGAAGAACGCAGCGAAATG  495
               ||||||||||||||||| ||||||||||||||||||||||||||||||||||||||||||
Sbjct  226255  TTCAAAACTTTCAACAACGGATCTCTTGGTTCTCGCATCGATGAAGAACGCAGCGAAATG  226314

Query  496     CGATACGTAATGTGAATTGCAGAATTCCGTGAATCATCGAATCTTTGAACGCACATTGCG  555
               ||||||||||||||||||||||||||||||||||||||||||||||||||||||||||||
Sbjct  226315  CGATACGTAATGTGAATTGCAGAATTCCGTGAATCATCGAATCTTTGAACGCACATTGCG  226374

Query  556     CCCTCTGGTATTCCGGGGGGCATGCCTGTTTGAGCGTCATTTCCTTCTCAAACACATTGT  615
               |||  ||||||||| ||||||||||||||||||||||||||||||||||||| || ||||
Sbjct  226375  CCCCTTGGTATTCCAGGGGGCATGCCTGTTTGAGCGTCATTTCCTTCTCAAATAC-TTGT  226433

Query  616     GTTTGGTAGTGAGTGATACTC-GT-T-T---TTGAGTTAACTTGAAATTGTAGGCC  665
                |||||| |||||||| |||| || | |   |||||||||||||||||||| ||||
Sbjct  226434  ATTTGGTTGTGAGTGACACTCAGTCTATGCATTGAGTTAACTTGAAATTGTTGGCC  226489


 Score = 340 bits (184),  Expect = 3e-89
 Identities = 220/236 (93%), Gaps = 7/236 (3%)
 Strand=Plus/Plus

Query  436     TTCAAAACTTTCAACAATGGATCTCTTGGTTCTCGCATCGATGAAGAACGCAGCGAAATG  495
               ||||||||||||||||| ||||||||||||||||||||||||||||||||||||||||||
Sbjct  235585  TTCAAAACTTTCAACAACGGATCTCTTGGTTCTCGCATCGATGAAGAACGCAGCGAAATG  235644

Query  496     CGATACGTAATGTGAATTGCAGAATTCCGTGAATCATCGAATCTTTGAACGCACATTGCG  555
               ||||||||||||||||||||||||||||||||||||||||||||||||||||||||||||
Sbjct  235645  CGATACGTAATGTGAATTGCAGAATTCCGTGAATCATCGAATCTTTGAACGCACATTGCG  235704

Query  556     CCCTCTGGTATTCCGGGGGGCATGCCTGTTTGAGCGTCATTTCCTTCTCAAACACATTGT  615
               |||  ||||||||| ||||||||||||||||||||||||||||||||||||| || ||||
Sbjct  235705  CCCCTTGGTATTCCAGGGGGCATGCCTGTTTGAGCGTCATTTCCTTCTCAAATAC-TTGT  235763

Query  616     GTTTGGTAGTGAGTGATACTC-GT-T-T---TTGAGTTAACTTGAAATTGTAGGCC  665
                |||||| |||||||| |||| || | |   |||||||||||||||||||| ||||
Sbjct  235764  ATTTGGTTGTGAGTGACACTCAGTCTATGCATTGAGTTAACTTGAAATTGTTGGCC  235819


 Score = 340 bits (184),  Expect = 3e-89
 Identities = 220/236 (93%), Gaps = 7/236 (3%)
 Strand=Plus/Plus

Query  436     TTCAAAACTTTCAACAATGGATCTCTTGGTTCTCGCATCGATGAAGAACGCAGCGAAATG  495
               ||||||||||||||||| ||||||||||||||||||||||||||||||||||||||||||
Sbjct  244916  TTCAAAACTTTCAACAACGGATCTCTTGGTTCTCGCATCGATGAAGAACGCAGCGAAATG  244975

Query  496     CGATACGTAATGTGAATTGCAGAATTCCGTGAATCATCGAATCTTTGAACGCACATTGCG  555
               ||||||||||||||||||||||||||||||||||||||||||||||||||||||||||||
Sbjct  244976  CGATACGTAATGTGAATTGCAGAATTCCGTGAATCATCGAATCTTTGAACGCACATTGCG  245035

Query  556     CCCTCTGGTATTCCGGGGGGCATGCCTGTTTGAGCGTCATTTCCTTCTCAAACACATTGT  615
               |||  ||||||||| ||||||||||||||||||||||||||||||||||||| || ||||
Sbjct  245036  CCCCTTGGTATTCCAGGGGGCATGCCTGTTTGAGCGTCATTTCCTTCTCAAATAC-TTGT  245094

Query  616     GTTTGGTAGTGAGTGATACTC-GT-T-T---TTGAGTTAACTTGAAATTGTAGGCC  665
                |||||| |||||||| |||| || | |   |||||||||||||||||||| ||||
Sbjct  245095  ATTTGGTTGTGAGTGACACTCAGTCTATGCATTGAGTTAACTTGAAATTGTTGGCC  245150


 Score = 86.1 bits (46),  Expect = 2e-12
 Identities = 64/72 (89%), Gaps = 4/72 (6%)
 Strand=Plus/Plus

Query  797     TGTGCGTGCTG-GGCAGACAG-ACGTCTTTAAGTTTGACCTCAAATCAGGTAGGGTTACC  854
               ||||| | ||| |||| |||| || |||||||||||||||||||||||||||||  ||||
Sbjct  226637  TGTGC-TTCTGTGGCAAACAGTAC-TCTTTAAGTTTGACCTCAAATCAGGTAGGAATACC  226694

Query  855     CGCTGAACTTAA  866
               ||||||||||||
Sbjct  226695  CGCTGAACTTAA  226706


 Score = 86.1 bits (46),  Expect = 2e-12
 Identities = 64/72 (89%), Gaps = 4/72 (6%)
 Strand=Plus/Plus

Query  797     TGTGCGTGCTG-GGCAGACAG-ACGTCTTTAAGTTTGACCTCAAATCAGGTAGGGTTACC  854
               ||||| | ||| |||| |||| || |||||||||||||||||||||||||||||  ||||
Sbjct  235967  TGTGC-TTCTGTGGCAAACAGTAC-TCTTTAAGTTTGACCTCAAATCAGGTAGGAATACC  236024

Query  855     CGCTGAACTTAA  866
               ||||||||||||
Sbjct  236025  CGCTGAACTTAA  236036


 Score = 86.1 bits (46),  Expect = 2e-12
 Identities = 64/72 (89%), Gaps = 4/72 (6%)
 Strand=Plus/Plus

Query  797     TGTGCGTGCTG-GGCAGACAG-ACGTCTTTAAGTTTGACCTCAAATCAGGTAGGGTTACC  854
               ||||| | ||| |||| |||| || |||||||||||||||||||||||||||||  ||||
Sbjct  245298  TGTGC-TTCTGTGGCAAACAGTAC-TCTTTAAGTTTGACCTCAAATCAGGTAGGAATACC  245355

Query  855     CGCTGAACTTAA  866
               ||||||||||||
Sbjct  245356  CGCTGAACTTAA  245367


 Score = 80.5 bits (43),  Expect = 8e-11
 Identities = 43/43 (100%), Gaps = 0/43 (0%)
 Strand=Plus/Plus

Query  1       CAAGGTTTCCGTAGGTGAACCTGCGGAAGGATCATTAAAGAAA  43
               |||||||||||||||||||||||||||||||||||||||||||
Sbjct  225994  CAAGGTTTCCGTAGGTGAACCTGCGGAAGGATCATTAAAGAAA  226036


 Score = 80.5 bits (43),  Expect = 8e-11
 Identities = 43/43 (100%), Gaps = 0/43 (0%)
 Strand=Plus/Plus

Query  1       CAAGGTTTCCGTAGGTGAACCTGCGGAAGGATCATTAAAGAAA  43
               |||||||||||||||||||||||||||||||||||||||||||
Sbjct  235324  CAAGGTTTCCGTAGGTGAACCTGCGGAAGGATCATTAAAGAAA  235366


 Score = 80.5 bits (43),  Expect = 8e-11
 Identities = 43/43 (100%), Gaps = 0/43 (0%)
 Strand=Plus/Plus

Query  1       CAAGGTTTCCGTAGGTGAACCTGCGGAAGGATCATTAAAGAAA  43
               |||||||||||||||||||||||||||||||||||||||||||
Sbjct  244655  CAAGGTTTCCGTAGGTGAACCTGCGGAAGGATCATTAAAGAAA  244697


>PPHX02000037.1 Torulaspora franciscae strain NRRL Y-17532 flattened_line_71, 
whole genome shotgun sequence
Length=7543

 Score = 340 bits (184),  Expect = 3e-89
 Identities = 271/311 (87%), Gaps = 13/311 (4%)
 Strand=Plus/Plus

Query  358   CCCAGTGGATG-CAAACACAAACAAATAtttt-tttAAACTAATTCAGTCAACACAAGAT  415
             ||||| || || ||||||||||| || ||||| |||  | |||  ||||||| || | ||
Sbjct  2852  CCCAGAGG-TGACAAACACAAAC-AACATTTTATTTCTA-TAAACCAGTCAAAACCA-AT  2907

Query  416   TTCTTTTAGTAGAA--AACAA-CTTCAAAACTTTCAACAATGGATCTCTTGGTTCTCGCA  472
             |||  ||| |  ||  || ||  || |||||||||||||| |||||||||||||||||||
Sbjct  2908  TTC-GTTA-TGAAATTAAAAATATTTAAAACTTTCAACAACGGATCTCTTGGTTCTCGCA  2965

Query  473   TCGATGAAGAACGCAGCGAAATGCGATACGTAATGTGAATTGCAGAATTCCGTGAATCAT  532
             ||||||||||||||||||||||||||||||||||||||||||||||||||||||||||||
Sbjct  2966  TCGATGAAGAACGCAGCGAAATGCGATACGTAATGTGAATTGCAGAATTCCGTGAATCAT  3025

Query  533   CGAATCTTTGAACGCACATTGCGCCCTCTGGTATTCCGGGGGGCATGCCTGTTTGAGCGT  592
             ||||||||||||||||||||||||||  ||||||||| ||||||||||||||||||||||
Sbjct  3026  CGAATCTTTGAACGCACATTGCGCCCCTTGGTATTCCAGGGGGCATGCCTGTTTGAGCGT  3085

Query  593   CATTTCCTTCTCAAACACATTGTGTTTGGTAGTGAGTGATACTCGTTTTTGAGTTAACTT  652
             |||||||||||||||||  |  ||||||||||||||||||||||  |   | ||||||||
Sbjct  3086  CATTTCCTTCTCAAACA-TTCATGTTTGGTAGTGAGTGATACTCTGTCAAGGGTTAACTT  3144

Query  653   GAAATTG-TAG  662
             ||||||| |||
Sbjct  3145  GAAATTGCTAG  3155


 Score = 76.8 bits (41),  Expect = 1e-09
 Identities = 43/44 (98%), Gaps = 0/44 (0%)
 Strand=Plus/Plus

Query  1     CAAGGTTTCCGTAGGTGAACCTGCGGAAGGATCATTAAAGAAAT  44
             ||||||||||||||||||||||||||||||||||||| ||||||
Sbjct  2602  CAAGGTTTCCGTAGGTGAACCTGCGGAAGGATCATTAGAGAAAT  2645


>HE978314.1 Kazachstania naganishii CBS 8797 chromosome 1, complete genome
Length=1290777

 Score = 340 bits (184),  Expect = 3e-89
 Identities = 217/232 (94%), Gaps = 5/232 (2%)
 Strand=Plus/Plus

Query  430     AAC-AACTTCAAAACTTTCAACAATGGATCTCTTGGTTCTCGCATCGATGAAGAACGCAG  488
               ||| || || |||||||||||||| |||||||||||||||||||||||||||||||||||
Sbjct  308612  AACAAAATTTAAAACTTTCAACAACGGATCTCTTGGTTCTCGCATCGATGAAGAACGCAG  308671

Query  489     CGAAATGCGATACGTAATGTGAATTGCAGAATTCCGTGAATCATCGAATCTTTGAACGCA  548
               ||||||||||||||||||||||||||||||||||||||||||||||||||||||||||||
Sbjct  308672  CGAAATGCGATACGTAATGTGAATTGCAGAATTCCGTGAATCATCGAATCTTTGAACGCA  308731

Query  549     CATTGCGCCCTCTGGTATTCCGGGGGGCATGCCTGTTTGAGCGTCATTTCCTTCTCAAAC  608
               |||||||||| |||||||||||||||||||||||||||||||||||||||||||||||||
Sbjct  308732  CATTGCGCCCCCTGGTATTCCGGGGGGCATGCCTGTTTGAGCGTCATTTCCTTCTCAAAC  308791

Query  609     ACATTGTGTTTGGTAGTGAGTGATACTCGTTTTTGAGTTAACTTGAAATTGT  660
               ||  |||||||||| ||||||||||||| |    |||||| ||||||| |||
Sbjct  308792  ACC-TGTGTTTGGTTGTGAGTGATACTC-TGC--GAGTTAGCTTGAAAGTGT  308839


 Score = 340 bits (184),  Expect = 3e-89
 Identities = 217/232 (94%), Gaps = 5/232 (2%)
 Strand=Plus/Plus

Query  430     AAC-AACTTCAAAACTTTCAACAATGGATCTCTTGGTTCTCGCATCGATGAAGAACGCAG  488
               ||| || || |||||||||||||| |||||||||||||||||||||||||||||||||||
Sbjct  318036  AACAAAATTTAAAACTTTCAACAACGGATCTCTTGGTTCTCGCATCGATGAAGAACGCAG  318095

Query  489     CGAAATGCGATACGTAATGTGAATTGCAGAATTCCGTGAATCATCGAATCTTTGAACGCA  548
               ||||||||||||||||||||||||||||||||||||||||||||||||||||||||||||
Sbjct  318096  CGAAATGCGATACGTAATGTGAATTGCAGAATTCCGTGAATCATCGAATCTTTGAACGCA  318155

Query  549     CATTGCGCCCTCTGGTATTCCGGGGGGCATGCCTGTTTGAGCGTCATTTCCTTCTCAAAC  608
               |||||||||| |||||||||||||||||||||||||||||||||||||||||||||||||
Sbjct  318156  CATTGCGCCCCCTGGTATTCCGGGGGGCATGCCTGTTTGAGCGTCATTTCCTTCTCAAAC  318215

Query  609     ACATTGTGTTTGGTAGTGAGTGATACTCGTTTTTGAGTTAACTTGAAATTGT  660
               ||  |||||||||| ||||||||||||| |    |||||| ||||||| |||
Sbjct  318216  ACC-TGTGTTTGGTTGTGAGTGATACTC-TGC--GAGTTAGCTTGAAAGTGT  318263


 Score = 78.7 bits (42),  Expect = 3e-10
 Identities = 51/55 (93%), Gaps = 2/55 (4%)
 Strand=Plus/Plus

Query  813     ACAG-ACGTCTTTAAGTTTGACCTCAAATCAGGTAGGGTTACCCGCTGAACTTAA  866
               |||| || |||||||||||||||||||||||||||||  ||||||||||||||||
Sbjct  309017  ACAGTAC-TCTTTAAGTTTGACCTCAAATCAGGTAGGAATACCCGCTGAACTTAA  309070


 Score = 78.7 bits (42),  Expect = 3e-10
 Identities = 51/55 (93%), Gaps = 2/55 (4%)
 Strand=Plus/Plus

Query  813     ACAG-ACGTCTTTAAGTTTGACCTCAAATCAGGTAGGGTTACCCGCTGAACTTAA  866
               |||| || |||||||||||||||||||||||||||||  ||||||||||||||||
Sbjct  318441  ACAGTAC-TCTTTAAGTTTGACCTCAAATCAGGTAGGAATACCCGCTGAACTTAA  318494


 Score = 76.8 bits (41),  Expect = 1e-09
 Identities = 43/44 (98%), Gaps = 0/44 (0%)
 Strand=Plus/Plus

Query  1       CAAGGTTTCCGTAGGTGAACCTGCGGAAGGATCATTAAAGAAAT  44
               ||||||||||||||||||||||||||||||||||||| ||||||
Sbjct  308396  CAAGGTTTCCGTAGGTGAACCTGCGGAAGGATCATTATAGAAAT  308439


 Score = 76.8 bits (41),  Expect = 1e-09
 Identities = 43/44 (98%), Gaps = 0/44 (0%)
 Strand=Plus/Plus

Query  1       CAAGGTTTCCGTAGGTGAACCTGCGGAAGGATCATTAAAGAAAT  44
               ||||||||||||||||||||||||||||||||||||| ||||||
Sbjct  317820  CAAGGTTTCCGTAGGTGAACCTGCGGAAGGATCATTATAGAAAT  317863


>NC_035922.1 Kazachstania naganishii CBS 8797 chromosome 1, complete genome
Length=1290777

 Score = 340 bits (184),  Expect = 3e-89
 Identities = 217/232 (94%), Gaps = 5/232 (2%)
 Strand=Plus/Plus

Query  430     AAC-AACTTCAAAACTTTCAACAATGGATCTCTTGGTTCTCGCATCGATGAAGAACGCAG  488
               ||| || || |||||||||||||| |||||||||||||||||||||||||||||||||||
Sbjct  308612  AACAAAATTTAAAACTTTCAACAACGGATCTCTTGGTTCTCGCATCGATGAAGAACGCAG  308671

Query  489     CGAAATGCGATACGTAATGTGAATTGCAGAATTCCGTGAATCATCGAATCTTTGAACGCA  548
               ||||||||||||||||||||||||||||||||||||||||||||||||||||||||||||
Sbjct  308672  CGAAATGCGATACGTAATGTGAATTGCAGAATTCCGTGAATCATCGAATCTTTGAACGCA  308731

Query  549     CATTGCGCCCTCTGGTATTCCGGGGGGCATGCCTGTTTGAGCGTCATTTCCTTCTCAAAC  608
               |||||||||| |||||||||||||||||||||||||||||||||||||||||||||||||
Sbjct  308732  CATTGCGCCCCCTGGTATTCCGGGGGGCATGCCTGTTTGAGCGTCATTTCCTTCTCAAAC  308791

Query  609     ACATTGTGTTTGGTAGTGAGTGATACTCGTTTTTGAGTTAACTTGAAATTGT  660
               ||  |||||||||| ||||||||||||| |    |||||| ||||||| |||
Sbjct  308792  ACC-TGTGTTTGGTTGTGAGTGATACTC-TGC--GAGTTAGCTTGAAAGTGT  308839


 Score = 340 bits (184),  Expect = 3e-89
 Identities = 217/232 (94%), Gaps = 5/232 (2%)
 Strand=Plus/Plus

Query  430     AAC-AACTTCAAAACTTTCAACAATGGATCTCTTGGTTCTCGCATCGATGAAGAACGCAG  488
               ||| || || |||||||||||||| |||||||||||||||||||||||||||||||||||
Sbjct  318036  AACAAAATTTAAAACTTTCAACAACGGATCTCTTGGTTCTCGCATCGATGAAGAACGCAG  318095

Query  489     CGAAATGCGATACGTAATGTGAATTGCAGAATTCCGTGAATCATCGAATCTTTGAACGCA  548
               ||||||||||||||||||||||||||||||||||||||||||||||||||||||||||||
Sbjct  318096  CGAAATGCGATACGTAATGTGAATTGCAGAATTCCGTGAATCATCGAATCTTTGAACGCA  318155

Query  549     CATTGCGCCCTCTGGTATTCCGGGGGGCATGCCTGTTTGAGCGTCATTTCCTTCTCAAAC  608
               |||||||||| |||||||||||||||||||||||||||||||||||||||||||||||||
Sbjct  318156  CATTGCGCCCCCTGGTATTCCGGGGGGCATGCCTGTTTGAGCGTCATTTCCTTCTCAAAC  318215

Query  609     ACATTGTGTTTGGTAGTGAGTGATACTCGTTTTTGAGTTAACTTGAAATTGT  660
               ||  |||||||||| ||||||||||||| |    |||||| ||||||| |||
Sbjct  318216  ACC-TGTGTTTGGTTGTGAGTGATACTC-TGC--GAGTTAGCTTGAAAGTGT  318263


 Score = 78.7 bits (42),  Expect = 3e-10
 Identities = 51/55 (93%), Gaps = 2/55 (4%)
 Strand=Plus/Plus

Query  813     ACAG-ACGTCTTTAAGTTTGACCTCAAATCAGGTAGGGTTACCCGCTGAACTTAA  866
               |||| || |||||||||||||||||||||||||||||  ||||||||||||||||
Sbjct  309017  ACAGTAC-TCTTTAAGTTTGACCTCAAATCAGGTAGGAATACCCGCTGAACTTAA  309070


 Score = 78.7 bits (42),  Expect = 3e-10
 Identities = 51/55 (93%), Gaps = 2/55 (4%)
 Strand=Plus/Plus

Query  813     ACAG-ACGTCTTTAAGTTTGACCTCAAATCAGGTAGGGTTACCCGCTGAACTTAA  866
               |||| || |||||||||||||||||||||||||||||  ||||||||||||||||
Sbjct  318441  ACAGTAC-TCTTTAAGTTTGACCTCAAATCAGGTAGGAATACCCGCTGAACTTAA  318494


 Score = 76.8 bits (41),  Expect = 1e-09
 Identities = 43/44 (98%), Gaps = 0/44 (0%)
 Strand=Plus/Plus

Query  1       CAAGGTTTCCGTAGGTGAACCTGCGGAAGGATCATTAAAGAAAT  44
               ||||||||||||||||||||||||||||||||||||| ||||||
Sbjct  308396  CAAGGTTTCCGTAGGTGAACCTGCGGAAGGATCATTATAGAAAT  308439


 Score = 76.8 bits (41),  Expect = 1e-09
 Identities = 43/44 (98%), Gaps = 0/44 (0%)
 Strand=Plus/Plus

Query  1       CAAGGTTTCCGTAGGTGAACCTGCGGAAGGATCATTAAAGAAAT  44
               ||||||||||||||||||||||||||||||||||||| ||||||
Sbjct  317820  CAAGGTTTCCGTAGGTGAACCTGCGGAAGGATCATTATAGAAAT  317863


>NC_018947.1 Kazachstania africana CBS 2517 chromosome 8, complete genome
Length=738805

 Score = 340 bits (184),  Expect = 3e-89
 Identities = 217/232 (94%), Gaps = 5/232 (2%)
 Strand=Plus/Plus

Query  436     TTCAAAACTTTCAACAATGGATCTCTTGGTTCTCGCATCGATGAAGAACGCAGCGAAATG  495
               || |||||||||||||| ||||||||||||||||||||||||||||||||||||||||||
Sbjct  380871  TTTAAAACTTTCAACAACGGATCTCTTGGTTCTCGCATCGATGAAGAACGCAGCGAAATG  380930

Query  496     CGATACGTAATGTGAATTGCAGAATTCCGTGAATCATCGAATCTTTGAACGCACATTGCG  555
               ||||||||||||||||||||||||||||||||||||||||||||||||||||||||||||
Sbjct  380931  CGATACGTAATGTGAATTGCAGAATTCCGTGAATCATCGAATCTTTGAACGCACATTGCG  380990

Query  556     CCCTCTGGTATTCCGGGGGGCATGCCTGTTTGAGCGTCATTTCCTTCTCAAACACATTGT  615
               |||  ||||||||| ||||||||||||||||||||||||||||||||||||||| ||| |
Sbjct  380991  CCCCTTGGTATTCCAGGGGGCATGCCTGTTTGAGCGTCATTTCCTTCTCAAACA-ATTCT  381049

Query  616     GTTTGGTAGTGAGTGATACTCGTTTTTGAGTTAACTTGAAATTG-TAGGCCA  666
               ||||||| |||||||| |||||    |||||||||||||||||| ||| |||
Sbjct  381050  GTTTGGTTGTGAGTGACACTCGGA--TGAGTTAACTTGAAATTGCTAG-CCA  381098


 Score = 82.4 bits (44),  Expect = 2e-11
 Identities = 44/44 (100%), Gaps = 0/44 (0%)
 Strand=Plus/Plus

Query  1       CAAGGTTTCCGTAGGTGAACCTGCGGAAGGATCATTAAAGAAAT  44
               ||||||||||||||||||||||||||||||||||||||||||||
Sbjct  380565  CAAGGTTTCCGTAGGTGAACCTGCGGAAGGATCATTAAAGAAAT  380608


>HE580273.2 Naumovozyma dairenensis CBS 421 chromosome 7, complete genome
Length=1565278

 Score = 339 bits (183),  Expect = 1e-88
 Identities = 217/233 (93%), Gaps = 4/233 (2%)
 Strand=Plus/Plus

Query  436     TTCAAAACTTTCAACAATGGATCTCTTGGTTCTCGCATCGATGAAGAACGCAGCGAAATG  495
               || |||||||||||||| ||||||||||||||||||| ||||||||||||||||||||||
Sbjct  527859  TTTAAAACTTTCAACAACGGATCTCTTGGTTCTCGCACCGATGAAGAACGCAGCGAAATG  527918

Query  496     CGATACGTAATGTGAATTGCAGAATTCCGTGAATCATCGAATCTTTGAACGCACATTGCG  555
               ||||||||||||||||||||||||||||||||||||||||||||||||||||||||||||
Sbjct  527919  CGATACGTAATGTGAATTGCAGAATTCCGTGAATCATCGAATCTTTGAACGCACATTGCG  527978

Query  556     CCCTCTGGTATTCCGGGGGGCATGCCTGTTTGAGCGTCATTTCCTTCTCAAACACATTGT  615
               |||  ||||||||| |||||||||||||||||||||||||||||||||||||||  |  |
Sbjct  527979  CCCCTTGGTATTCCAGGGGGCATGCCTGTTTGAGCGTCATTTCCTTCTCAAACAACTCTT  528038

Query  616     GTTTGGTAGTGAGTGATACTCGTTTTTGAGTTAACTTGAAATTG-TAGGCCAT  667
               ||||||||||||||||||||| ||   ||||||||||||||||| ||| ||||
Sbjct  528039  GTTTGGTAGTGAGTGATACTC-TTGC-GAGTTAACTTGAAATTGCTAG-CCAT  528088


 Score = 91.6 bits (49),  Expect = 4e-14
 Identities = 49/49 (100%), Gaps = 0/49 (0%)
 Strand=Plus/Plus

Query  1       CAAGGTTTCCGTAGGTGAACCTGCGGAAGGATCATTAAAGAAATTTAAT  49
               |||||||||||||||||||||||||||||||||||||||||||||||||
Sbjct  527522  CAAGGTTTCCGTAGGTGAACCTGCGGAAGGATCATTAAAGAAATTTAAT  527570


 Score = 78.7 bits (42),  Expect = 3e-10
 Identities = 51/55 (93%), Gaps = 2/55 (4%)
 Strand=Plus/Plus

Query  813     ACAG-ACGTCTTTAAGTTTGACCTCAAATCAGGTAGGGTTACCCGCTGAACTTAA  866
               |||| || |||||||||||||||||||||||||||||  ||||||||||||||||
Sbjct  528238  ACAGTAC-TCTTTAAGTTTGACCTCAAATCAGGTAGGAATACCCGCTGAACTTAA  528291


>PPIM01000086.1 Saturnispora zaruensis strain NRRL Y-7008 NODE_87_length_523_cov_0.689055_ID_173, 
whole genome shotgun sequence
Length=523

 Score = 339 bits (183),  Expect = 1e-88
 Identities = 209/221 (95%), Gaps = 4/221 (2%)
 Strand=Plus/Plus

Query  439  AAAACTTTCAACAATGGATCTCTTGGTTCTCGCATCGATGAAGAACGCAGCGAAATGCGA  498
            |||||||||||||| |||||||||||||||||||||||||||||||||||||||||||||
Sbjct  171  AAAACTTTCAACAACGGATCTCTTGGTTCTCGCATCGATGAAGAACGCAGCGAAATGCGA  230

Query  499  TACGTAATGTGAATTGCAGAATTCCGTGAATCATCGAATCTTTGAACGCACATTGCGCCC  558
            ||||||||||||||||||||||||||||||||||||||||||||||||||||||||||||
Sbjct  231  TACGTAATGTGAATTGCAGAATTCCGTGAATCATCGAATCTTTGAACGCACATTGCGCCC  290

Query  559  TCTGGTATTCCGGGGGGCATGCCTGTTTGAGCGTCATTTCCTTCTCAAACACATTGTGTT  618
              ||||||||| |||||||||||||||||||||||| ||| |||||||  ||||| ||||
Sbjct  291  CTTGGTATTCCAGGGGGCATGCCTGTTTGAGCGTCAGTTCATTCTCAA--ACATTCTGTT  348

Query  619  TGGTAGTGAGTGATACTCGTTTTTGAGTTAACTTGAAATTG  659
            |||||||||||||||||| |||  |||||||||||||||||
Sbjct  349  TGGTAGTGAGTGATACTC-TTTG-GAGTTAACTTGAAATTG  387


>NC_016485.2 Naumovozyma dairenensis CBS 421 chromosome 7, complete genome
Length=1565278

 Score = 339 bits (183),  Expect = 1e-88
 Identities = 217/233 (93%), Gaps = 4/233 (2%)
 Strand=Plus/Plus

Query  436     TTCAAAACTTTCAACAATGGATCTCTTGGTTCTCGCATCGATGAAGAACGCAGCGAAATG  495
               || |||||||||||||| ||||||||||||||||||| ||||||||||||||||||||||
Sbjct  527859  TTTAAAACTTTCAACAACGGATCTCTTGGTTCTCGCACCGATGAAGAACGCAGCGAAATG  527918

Query  496     CGATACGTAATGTGAATTGCAGAATTCCGTGAATCATCGAATCTTTGAACGCACATTGCG  555
               ||||||||||||||||||||||||||||||||||||||||||||||||||||||||||||
Sbjct  527919  CGATACGTAATGTGAATTGCAGAATTCCGTGAATCATCGAATCTTTGAACGCACATTGCG  527978

Query  556     CCCTCTGGTATTCCGGGGGGCATGCCTGTTTGAGCGTCATTTCCTTCTCAAACACATTGT  615
               |||  ||||||||| |||||||||||||||||||||||||||||||||||||||  |  |
Sbjct  527979  CCCCTTGGTATTCCAGGGGGCATGCCTGTTTGAGCGTCATTTCCTTCTCAAACAACTCTT  528038

Query  616     GTTTGGTAGTGAGTGATACTCGTTTTTGAGTTAACTTGAAATTG-TAGGCCAT  667
               ||||||||||||||||||||| ||   ||||||||||||||||| ||| ||||
Sbjct  528039  GTTTGGTAGTGAGTGATACTC-TTGC-GAGTTAACTTGAAATTGCTAG-CCAT  528088


 Score = 91.6 bits (49),  Expect = 4e-14
 Identities = 49/49 (100%), Gaps = 0/49 (0%)
 Strand=Plus/Plus

Query  1       CAAGGTTTCCGTAGGTGAACCTGCGGAAGGATCATTAAAGAAATTTAAT  49
               |||||||||||||||||||||||||||||||||||||||||||||||||
Sbjct  527522  CAAGGTTTCCGTAGGTGAACCTGCGGAAGGATCATTAAAGAAATTTAAT  527570


 Score = 78.7 bits (42),  Expect = 3e-10
 Identities = 51/55 (93%), Gaps = 2/55 (4%)
 Strand=Plus/Plus

Query  813     ACAG-ACGTCTTTAAGTTTGACCTCAAATCAGGTAGGGTTACCCGCTGAACTTAA  866
               |||| || |||||||||||||||||||||||||||||  ||||||||||||||||
Sbjct  528238  ACAGTAC-TCTTTAAGTTTGACCTCAAATCAGGTAGGAATACCCGCTGAACTTAA  528291


>NJIJ01000044.1 Kazachstania servazzii strain SRCM102023 contig00048, whole genome 
shotgun sequence
Length=10173

 Score = 337 bits (182),  Expect = 4e-88
 Identities = 218/234 (93%), Gaps = 7/234 (3%)
 Strand=Plus/Plus

Query  428   AAAACAACT-TCAAAACTTTCAACAATGGATCTCTTGGTTCTCGCATCGATGAAGAACGC  486
             ||||||| | | |||||||||||||| |||||||||||||||||||||||||||| ||||
Sbjct  8501  AAAACAAATATTAAAACTTTCAACAACGGATCTCTTGGTTCTCGCATCGATGAAG-ACGC  8559

Query  487   AGCGAAATGCGATACGTAATGTGAATTGCAGAATTCCGTGAATCATCGAATCTTTGAACG  546
             ||||||||||||||||||||||||||||||||||||||||||||||||||||||||||||
Sbjct  8560  AGCGAAATGCGATACGTAATGTGAATTGCAGAATTCCGTGAATCATCGAATCTTTGAACG  8619

Query  547   CACATTGCGCCCTCTGGTATTCCGGGGGGCATGCCTGTTTGAGCGTCATTTCCTTCTCAA  606
             ||||||||||||||||||||||| ||||||||||||| ||||||||||||||||||||||
Sbjct  8620  CACATTGCGCCCTCTGGTATTCCAGGGGGCATGCCTG-TTGAGCGTCATTTCCTTCTCAA  8678

Query  607   ACA-CATTGTGTTTGGTAGTGAGTGATACTCGTTTTTGAGTTAACTTGAAATTG  659
             ||| ||   |||||||| ||||||||||||| |||  |||||| ||||||||||
Sbjct  8679  ACAGCAA--TGTTTGGTTGTGAGTGATACTC-TTTCGGAGTTAGCTTGAAATTG  8729


 Score = 82.4 bits (44),  Expect = 2e-11
 Identities = 48/50 (96%), Gaps = 0/50 (0%)
 Strand=Plus/Plus

Query  1     CAAGGTTTCCGTAGGTGAACCTGCGGAAGGATCATTAAAGAAATTTAATT  50
             ||||||||||||||||||||||||||||||||||||| |||||| |||||
Sbjct  8220  CAAGGTTTCCGTAGGTGAACCTGCGGAAGGATCATTATAGAAATATAATT  8269


>CU928180.1 Lachancea thermotolerans CBS 6340 chromosome H complete sequence
Length=1423902

 Score = 337 bits (182),  Expect = 4e-88
 Identities = 265/303 (87%), Gaps = 14/303 (5%)
 Strand=Plus/Minus

Query  369      CAAACACAAACAAATAtt-t-ttttAAACTAATTCAGTCAACACAAGATTTC-TTTTAGT  425
                ||||||||||||| |||| | ||||||||  |  | ||| | |  |  |||| |||||| 
Sbjct  1132832  CAAACACAAACAACTATTGTATTTTAAAC--A--CTGTC-A-ATTATTTTTCATTTTAG-  1132780

Query  426      AGAAAACAACTTCAAAACTTTCAACAATGGATCTCTTGGTTCTCGCATCGATGAAGAACG  485
                | |||| |  || |||||||||||||| ||||||||||||||||||||||||||||||||
Sbjct  1132779  AAAAAAAATATTTAAAACTTTCAACAACGGATCTCTTGGTTCTCGCATCGATGAAGAACG  1132720

Query  486      CAGCGAAATGCGATACGTAATGTGAATTGCAGA-ATTCCGTGAATCATCGAATCTTTGAA  544
                ||||||||||||||| ||| ||||||||||||| ||| ||||||||||||||||||||||
Sbjct  1132719  CAGCGAAATGCGATAAGTATTGTGAATTGCAGATATT-CGTGAATCATCGAATCTTTGAA  1132661

Query  545      CGCACATTGCGCCCTCTGGTATTCCGGGGGGCATGCCTGTTTGAGCGTCATTTCCTTCTC  604
                ||||||||||||||||||||||||| ||||||||||||||||||||||||||||||||||
Sbjct  1132660  CGCACATTGCGCCCTCTGGTATTCCAGGGGGCATGCCTGTTTGAGCGTCATTTCCTTCTC  1132601

Query  605      AAACACATTGTGTTTGGTAGTGAGTGATACTCGTTTTTGAGTTAACTTGAAATTGTAGGC  664
                |||| | | | ||||||||||||||| ||||| ||| || |||||||||||| ||  |||
Sbjct  1132600  AAACCC-TCGGGTTTGGTAGTGAGTGGTACTC-TTTCTGGGTTAACTTGAAAATGCTGGC  1132543

Query  665      CAT  667
                |||
Sbjct  1132542  CAT  1132540


 Score = 337 bits (182),  Expect = 4e-88
 Identities = 265/303 (87%), Gaps = 14/303 (5%)
 Strand=Plus/Minus

Query  369      CAAACACAAACAAATAtt-t-ttttAAACTAATTCAGTCAACACAAGATTTC-TTTTAGT  425
                ||||||||||||| |||| | ||||||||  |  | ||| | |  |  |||| |||||| 
Sbjct  1138033  CAAACACAAACAACTATTGTATTTTAAAC--A--CTGTC-A-ATTATTTTTCATTTTAG-  1137981

Query  426      AGAAAACAACTTCAAAACTTTCAACAATGGATCTCTTGGTTCTCGCATCGATGAAGAACG  485
                | |||| |  || |||||||||||||| ||||||||||||||||||||||||||||||||
Sbjct  1137980  AAAAAAAATATTTAAAACTTTCAACAACGGATCTCTTGGTTCTCGCATCGATGAAGAACG  1137921

Query  486      CAGCGAAATGCGATACGTAATGTGAATTGCAGA-ATTCCGTGAATCATCGAATCTTTGAA  544
                ||||||||||||||| ||| ||||||||||||| ||| ||||||||||||||||||||||
Sbjct  1137920  CAGCGAAATGCGATAAGTATTGTGAATTGCAGATATT-CGTGAATCATCGAATCTTTGAA  1137862

Query  545      CGCACATTGCGCCCTCTGGTATTCCGGGGGGCATGCCTGTTTGAGCGTCATTTCCTTCTC  604
                ||||||||||||||||||||||||| ||||||||||||||||||||||||||||||||||
Sbjct  1137861  CGCACATTGCGCCCTCTGGTATTCCAGGGGGCATGCCTGTTTGAGCGTCATTTCCTTCTC  1137802

Query  605      AAACACATTGTGTTTGGTAGTGAGTGATACTCGTTTTTGAGTTAACTTGAAATTGTAGGC  664
                |||| | | | ||||||||||||||| ||||| ||| || |||||||||||| ||  |||
Sbjct  1137801  AAACCC-TCGGGTTTGGTAGTGAGTGGTACTC-TTTCTGGGTTAACTTGAAAATGCTGGC  1137744

Query  665      CAT  667
                |||
Sbjct  1137743  CAT  1137741


 Score = 337 bits (182),  Expect = 4e-88
 Identities = 265/303 (87%), Gaps = 14/303 (5%)
 Strand=Plus/Minus

Query  369      CAAACACAAACAAATAtt-t-ttttAAACTAATTCAGTCAACACAAGATTTC-TTTTAGT  425
                ||||||||||||| |||| | ||||||||  |  | ||| | |  |  |||| |||||| 
Sbjct  1146539  CAAACACAAACAACTATTGTATTTTAAAC--A--CTGTC-A-ATTATTTTTCATTTTAG-  1146487

Query  426      AGAAAACAACTTCAAAACTTTCAACAATGGATCTCTTGGTTCTCGCATCGATGAAGAACG  485
                | |||| |  || |||||||||||||| ||||||||||||||||||||||||||||||||
Sbjct  1146486  AAAAAAAATATTTAAAACTTTCAACAACGGATCTCTTGGTTCTCGCATCGATGAAGAACG  1146427

Query  486      CAGCGAAATGCGATACGTAATGTGAATTGCAGA-ATTCCGTGAATCATCGAATCTTTGAA  544
                ||||||||||||||| ||| ||||||||||||| ||| ||||||||||||||||||||||
Sbjct  1146426  CAGCGAAATGCGATAAGTATTGTGAATTGCAGATATT-CGTGAATCATCGAATCTTTGAA  1146368

Query  545      CGCACATTGCGCCCTCTGGTATTCCGGGGGGCATGCCTGTTTGAGCGTCATTTCCTTCTC  604
                ||||||||||||||||||||||||| ||||||||||||||||||||||||||||||||||
Sbjct  1146367  CGCACATTGCGCCCTCTGGTATTCCAGGGGGCATGCCTGTTTGAGCGTCATTTCCTTCTC  1146308

Query  605      AAACACATTGTGTTTGGTAGTGAGTGATACTCGTTTTTGAGTTAACTTGAAATTGTAGGC  664
                |||| | | | ||||||||||||||| ||||| ||| || |||||||||||| ||  |||
Sbjct  1146307  AAACCC-TCGGGTTTGGTAGTGAGTGGTACTC-TTTCTGGGTTAACTTGAAAATGCTGGC  1146250

Query  665      CAT  667
                |||
Sbjct  1146249  CAT  1146247


 Score = 337 bits (182),  Expect = 4e-88
 Identities = 265/303 (87%), Gaps = 14/303 (5%)
 Strand=Plus/Minus

Query  369      CAAACACAAACAAATAtt-t-ttttAAACTAATTCAGTCAACACAAGATTTC-TTTTAGT  425
                ||||||||||||| |||| | ||||||||  |  | ||| | |  |  |||| |||||| 
Sbjct  1151320  CAAACACAAACAACTATTGTATTTTAAAC--A--CTGTC-A-ATTATTTTTCATTTTAG-  1151268

Query  426      AGAAAACAACTTCAAAACTTTCAACAATGGATCTCTTGGTTCTCGCATCGATGAAGAACG  485
                | |||| |  || |||||||||||||| ||||||||||||||||||||||||||||||||
Sbjct  1151267  AAAAAAAATATTTAAAACTTTCAACAACGGATCTCTTGGTTCTCGCATCGATGAAGAACG  1151208

Query  486      CAGCGAAATGCGATACGTAATGTGAATTGCAGA-ATTCCGTGAATCATCGAATCTTTGAA  544
                ||||||||||||||| ||| ||||||||||||| ||| ||||||||||||||||||||||
Sbjct  1151207  CAGCGAAATGCGATAAGTATTGTGAATTGCAGATATT-CGTGAATCATCGAATCTTTGAA  1151149

Query  545      CGCACATTGCGCCCTCTGGTATTCCGGGGGGCATGCCTGTTTGAGCGTCATTTCCTTCTC  604
                ||||||||||||||||||||||||| ||||||||||||||||||||||||||||||||||
Sbjct  1151148  CGCACATTGCGCCCTCTGGTATTCCAGGGGGCATGCCTGTTTGAGCGTCATTTCCTTCTC  1151089

Query  605      AAACACATTGTGTTTGGTAGTGAGTGATACTCGTTTTTGAGTTAACTTGAAATTGTAGGC  664
                |||| | | | ||||||||||||||| ||||| ||| || |||||||||||| ||  |||
Sbjct  1151088  AAACCC-TCGGGTTTGGTAGTGAGTGGTACTC-TTTCTGGGTTAACTTGAAAATGCTGGC  1151031

Query  665      CAT  667
                |||
Sbjct  1151030  CAT  1151028


 Score = 80.5 bits (43),  Expect = 8e-11
 Identities = 45/46 (98%), Gaps = 0/46 (0%)
 Strand=Plus/Minus

Query  1        CAAGGTTTCCGTAGGTGAACCTGCGGAAGGATCATTAAAGAAATTT  46
                |||||||||||||||||||||||||||||||||||||||||| |||
Sbjct  1138224  CAAGGTTTCCGTAGGTGAACCTGCGGAAGGATCATTAAAGAATTTT  1138179


 Score = 80.5 bits (43),  Expect = 8e-11
 Identities = 45/46 (98%), Gaps = 0/46 (0%)
 Strand=Plus/Minus

Query  1        CAAGGTTTCCGTAGGTGAACCTGCGGAAGGATCATTAAAGAAATTT  46
                |||||||||||||||||||||||||||||||||||||||||| |||
Sbjct  1146730  CAAGGTTTCCGTAGGTGAACCTGCGGAAGGATCATTAAAGAATTTT  1146685


 Score = 80.5 bits (43),  Expect = 8e-11
 Identities = 45/46 (98%), Gaps = 0/46 (0%)
 Strand=Plus/Minus

Query  1        CAAGGTTTCCGTAGGTGAACCTGCGGAAGGATCATTAAAGAAATTT  46
                |||||||||||||||||||||||||||||||||||||||||| |||
Sbjct  1151511  CAAGGTTTCCGTAGGTGAACCTGCGGAAGGATCATTAAAGAATTTT  1151466


>CP019493.1 Zygosaccharomyces parabailii strain ATCC 60483 chromosome 4 sequence
Length=1516135

 Score = 337 bits (182),  Expect = 4e-88
 Identities = 220/237 (93%), Gaps = 8/237 (3%)
 Strand=Plus/Minus

Query  436      TTCAAAACTTTCAACAATGGATCTCTTGGTTCTCGCATCGATGAAGAACGCAGCGAAATG  495
                ||||||||||||||||| ||||||||||||||||||||||||||||||||||||||||||
Sbjct  1507287  TTCAAAACTTTCAACAACGGATCTCTTGGTTCTCGCATCGATGAAGAACGCAGCGAAATG  1507228

Query  496      CGATACGTAATGTGAATTGCAGAATTCCGTGAATCATCGAATCTTTGAACGCACATTGCG  555
                ||||||||||||||||||||||||||||||||||||||||||||||||||||||||||||
Sbjct  1507227  CGATACGTAATGTGAATTGCAGAATTCCGTGAATCATCGAATCTTTGAACGCACATTGCG  1507168

Query  556      CCCTCTGGTATTCCGGGGGGCATGCCTGTTTGAGCGTCATTTCCTTCTCAAACACATTGT  615
                |||  ||||||||| |||||||||||||||||||||||||||||||||||||||  | ||
Sbjct  1507167  CCCCTTGGTATTCCAGGGGGCATGCCTGTTTGAGCGTCATTTCCTTCTCAAACA-TTCGT  1507109

Query  616      GTTTGGTAGTGAGTGATACTC-GTTTT-TGA-----GTTAACTTGAAATTGTAGGCC  665
                ||||||||||||||||||||| ||||| | |     ||||||||||||||| | |||
Sbjct  1507108  GTTTGGTAGTGAGTGATACTCTGTTTTATTATTTGGGTTAACTTGAAATTGCAAGCC  1507052


 Score = 76.8 bits (41),  Expect = 1e-09
 Identities = 43/44 (98%), Gaps = 0/44 (0%)
 Strand=Plus/Plus

Query  1      CAAGGTTTCCGTAGGTGAACCTGCGGAAGGATCATTAAAGAAAT  44
              ||||||||||||||||||||||||||||||||||||| ||||||
Sbjct  15402  CAAGGTTTCCGTAGGTGAACCTGCGGAAGGATCATTAGAGAAAT  15445


 Score = 75.0 bits (40),  Expect = 4e-09
 Identities = 42/43 (98%), Gaps = 0/43 (0%)
 Strand=Plus/Minus

Query  1        CAAGGTTTCCGTAGGTGAACCTGCGGAAGGATCATTAAAGAAA  43
                ||||||||||||||||||||||||||||||||||||| |||||
Sbjct  1507601  CAAGGTTTCCGTAGGTGAACCTGCGGAAGGATCATTATAGAAA  1507559


>LT598476.1 Lachancea sp. CBS 6924 genome assembly, chromosome: G, whole 
genome shotgun sequence
Length=2436460

 Score = 337 bits (182),  Expect = 4e-88
 Identities = 264/301 (88%), Gaps = 16/301 (5%)
 Strand=Plus/Minus

Query  371      AACACAAACAAATAtt-t-ttttAAACTAATTCAGTCAACACAAGATTTCTTTTAGTAGA  428
                ||||||||||| | || | ||||||||  |||  ||| | || |  |||| ||||  |||
Sbjct  1495601  AACACAAACAACTTTTGTATTTTAAAC--ATT--GTC-A-ACTATTTTTCATTTA--AGA  1495550

Query  429      AAACAACTTCAAAACTTTCAACAATGGATCTCTTGGTTCTCGCATCGATGAAGAACGCAG  488
                ||| |  ||||||||||||||||| |||||||||||||||||||||||||||||||||||
Sbjct  1495549  AAAAATATTCAAAACTTTCAACAACGGATCTCTTGGTTCTCGCATCGATGAAGAACGCAG  1495490

Query  489      CGAAATGCGATACGTAATGTGAATTGCAGA-ATTCCGTGAATCATCGAATCTTTGAACGC  547
                |||||||||||| ||| ||||||||||||| ||| |||||||||||||||||||||||||
Sbjct  1495489  CGAAATGCGATAAGTATTGTGAATTGCAGATATT-CGTGAATCATCGAATCTTTGAACGC  1495431

Query  548      ACATTGCGCCCTCTGGTATTCCGGGGGGCATGCCTGTTTGAGCGTCATTTCCTTCTCAAA  607
                |||||||||||  ||||||||| |||||||||||||||||||||||||||||||||||||
Sbjct  1495430  ACATTGCGCCCCTTGGTATTCCAGGGGGCATGCCTGTTTGAGCGTCATTTCCTTCTCAAA  1495371

Query  608      CACATTGTGTTTGGTAGTGAGTGATACTCGTTTTTGAGTTAACTTGAAATTG-TAGGCCA  666
                | | ||| ||||||||||||||| ||||| ||| || |||||||||||| || ||| |||
Sbjct  1495370  C-CTTTGGGTTTGGTAGTGAGTGGTACTC-TTTCTGGGTTAACTTGAAAATGCTAG-CCA  1495314

Query  667      T  667
                |
Sbjct  1495313  T  1495313


 Score = 337 bits (182),  Expect = 4e-88
 Identities = 264/301 (88%), Gaps = 16/301 (5%)
 Strand=Plus/Minus

Query  371      AACACAAACAAATAtt-t-ttttAAACTAATTCAGTCAACACAAGATTTCTTTTAGTAGA  428
                ||||||||||| | || | ||||||||  |||  ||| | || |  |||| ||||  |||
Sbjct  1504213  AACACAAACAACTTTTGTATTTTAAAC--ATT--GTC-A-ACTATTTTTCATTTA--AGA  1504162

Query  429      AAACAACTTCAAAACTTTCAACAATGGATCTCTTGGTTCTCGCATCGATGAAGAACGCAG  488
                ||| |  ||||||||||||||||| |||||||||||||||||||||||||||||||||||
Sbjct  1504161  AAAAATATTCAAAACTTTCAACAACGGATCTCTTGGTTCTCGCATCGATGAAGAACGCAG  1504102

Query  489      CGAAATGCGATACGTAATGTGAATTGCAGA-ATTCCGTGAATCATCGAATCTTTGAACGC  547
                |||||||||||| ||| ||||||||||||| ||| |||||||||||||||||||||||||
Sbjct  1504101  CGAAATGCGATAAGTATTGTGAATTGCAGATATT-CGTGAATCATCGAATCTTTGAACGC  1504043

Query  548      ACATTGCGCCCTCTGGTATTCCGGGGGGCATGCCTGTTTGAGCGTCATTTCCTTCTCAAA  607
                |||||||||||  ||||||||| |||||||||||||||||||||||||||||||||||||
Sbjct  1504042  ACATTGCGCCCCTTGGTATTCCAGGGGGCATGCCTGTTTGAGCGTCATTTCCTTCTCAAA  1503983

Query  608      CACATTGTGTTTGGTAGTGAGTGATACTCGTTTTTGAGTTAACTTGAAATTG-TAGGCCA  666
                | | ||| ||||||||||||||| ||||| ||| || |||||||||||| || ||| |||
Sbjct  1503982  C-CTTTGGGTTTGGTAGTGAGTGGTACTC-TTTCTGGGTTAACTTGAAAATGCTAG-CCA  1503926

Query  667      T  667
                |
Sbjct  1503925  T  1503925


 Score = 80.5 bits (43),  Expect = 8e-11
 Identities = 45/46 (98%), Gaps = 0/46 (0%)
 Strand=Plus/Minus

Query  1        CAAGGTTTCCGTAGGTGAACCTGCGGAAGGATCATTAAAGAAATTT  46
                |||||||||||||||||||||||||||||||||||||||||| |||
Sbjct  1495792  CAAGGTTTCCGTAGGTGAACCTGCGGAAGGATCATTAAAGAATTTT  1495747


 Score = 80.5 bits (43),  Expect = 8e-11
 Identities = 45/46 (98%), Gaps = 0/46 (0%)
 Strand=Plus/Minus

Query  1        CAAGGTTTCCGTAGGTGAACCTGCGGAAGGATCATTAAAGAAATTT  46
                |||||||||||||||||||||||||||||||||||||||||| |||
Sbjct  1504404  CAAGGTTTCCGTAGGTGAACCTGCGGAAGGATCATTAAAGAATTTT  1504359


 Score = 69.4 bits (37),  Expect = 2e-07
 Identities = 37/37 (100%), Gaps = 0/37 (0%)
 Strand=Plus/Minus

Query  1        CAAGGTTTCCGTAGGTGAACCTGCGGAAGGATCATTA  37
                |||||||||||||||||||||||||||||||||||||
Sbjct  1506303  CAAGGTTTCCGTAGGTGAACCTGCGGAAGGATCATTA  1506267


>PPOH01000013.1 Kazachstania kunashirensis strain NRRL Y-27209 scf7180000008649, 
whole genome shotgun sequence
Length=872

 Score = 337 bits (182),  Expect = 4e-88
 Identities = 215/231 (93%), Gaps = 2/231 (1%)
 Strand=Plus/Minus

Query  436  TTCAAAACTTTCAACAATGGATCTCTTGGTTCTCGCATCGATGAAGAACGCAGCGAAATG  495
            ||||||||||||||||| ||||||||||||||||||||||||||||||||||||||||||
Sbjct  242  TTCAAAACTTTCAACAACGGATCTCTTGGTTCTCGCATCGATGAAGAACGCAGCGAAATG  183

Query  496  CGATACGTAATGTGAATTGCAGAATTCCGTGAATCATCGAATCTTTGAACGCACATTGCG  555
            ||||||||||||||||||||||||||||||||||||||||||||||||||||||||||||
Sbjct  182  CGATACGTAATGTGAATTGCAGAATTCCGTGAATCATCGAATCTTTGAACGCACATTGCG  123

Query  556  CCCTCTGGTATTCCGGGGGGCATGCCTGTTTGAGCGTCATTTCCTTCTCAAACACATTGT  615
            |||  ||||||||| |||| |||||||||||||||||||||||||||||||| |  | ||
Sbjct  122  CCCCTTGGTATTCCAGGGGTCATGCCTGTTTGAGCGTCATTTCCTTCTCAAATA-TTCGT  64

Query  616  GTTTGGTAGTGAGTGATACTC-GTTTTTGAGTTAACTTGAAATTGTAGGCC  665
             |||||| |||||||| |||| ||| |||||||| ||||||||||| ||||
Sbjct  63   ATTTGGTTGTGAGTGACACTCTGTTCTTGAGTTAGCTTGAAATTGTTGGCC  13


 Score = 91.6 bits (49),  Expect = 4e-14
 Identities = 54/56 (96%), Gaps = 2/56 (4%)
 Strand=Plus/Minus

Query  1    CAAGGTTTCCGTAGGTGAACCTGCGGAAGGATCATTAAAGAAATTTAATTGATTTG  56
            ||||||||||||||||||||||||||||||||||||||||||||||| | ||||||
Sbjct  491  CAAGGTTTCCGTAGGTGAACCTGCGGAAGGATCATTAAAGAAATTTA-T-GATTTG  438


>LN736364.1 Lachancea lanzarotensis genome assembly LALA0, scaffold LALA0S05, 
whole genome shotgun sequence
Length=910667

 Score = 337 bits (182),  Expect = 4e-88
 Identities = 265/302 (88%), Gaps = 18/302 (6%)
 Strand=Plus/Minus

Query  371    AACACAAACAAATAtt-t-ttttAAACTAATTCAGTCAACACAAGATTTC-TTTTAGTAG  427
              ||||||||||| | || | ||||||||  |||  ||| | || |  |||| |||||| | 
Sbjct  11151  AACACAAACAACTTTTGTATTTTAAAC--ATT--GTC-A-ACTATTTTTCATTTTAG-A-  11100

Query  428    AAAACAACTTCAAAACTTTCAACAATGGATCTCTTGGTTCTCGCATCGATGAAGAACGCA  487
              |||| |  ||||||||||||||||| ||||||||||||||||||||||||||||||||||
Sbjct  11099  AAAA-ATATTCAAAACTTTCAACAACGGATCTCTTGGTTCTCGCATCGATGAAGAACGCA  11041

Query  488    GCGAAATGCGATACGTAATGTGAATTGCAGA-ATTCCGTGAATCATCGAATCTTTGAACG  546
              ||||||||||||| ||| ||||||||||||| ||| ||||||||||||||||||||||||
Sbjct  11040  GCGAAATGCGATAAGTATTGTGAATTGCAGATATT-CGTGAATCATCGAATCTTTGAACG  10982

Query  547    CACATTGCGCCCTCTGGTATTCCGGGGGGCATGCCTGTTTGAGCGTCATTTCCTTCTCAA  606
              ||||||||||||  ||||||||| ||||||||||||||||||||||||||||||||||||
Sbjct  10981  CACATTGCGCCCCTTGGTATTCCAGGGGGCATGCCTGTTTGAGCGTCATTTCCTTCTCAA  10922

Query  607    ACACATTGTGTTTGGTAGTGAGTGATACTCGTTTTTGAGTTAACTTGAAATTG-TAGGCC  665
              || | ||| ||||||||||||||| ||||| ||| || |||||||||||| || ||| ||
Sbjct  10921  AC-CTTTGGGTTTGGTAGTGAGTGGTACTC-TTTCTGGGTTAACTTGAAAATGCTAG-CC  10865

Query  666    AT  667
              ||
Sbjct  10864  AT  10863


 Score = 337 bits (182),  Expect = 4e-88
 Identities = 265/302 (88%), Gaps = 18/302 (6%)
 Strand=Plus/Minus

Query  371    AACACAAACAAATAtt-t-ttttAAACTAATTCAGTCAACACAAGATTTC-TTTTAGTAG  427
              ||||||||||| | || | ||||||||  |||  ||| | || |  |||| |||||| | 
Sbjct  19726  AACACAAACAACTTTTGTATTTTAAAC--ATT--GTC-A-ACTATTTTTCATTTTAG-A-  19675

Query  428    AAAACAACTTCAAAACTTTCAACAATGGATCTCTTGGTTCTCGCATCGATGAAGAACGCA  487
              |||| |  ||||||||||||||||| ||||||||||||||||||||||||||||||||||
Sbjct  19674  AAAA-ATATTCAAAACTTTCAACAACGGATCTCTTGGTTCTCGCATCGATGAAGAACGCA  19616

Query  488    GCGAAATGCGATACGTAATGTGAATTGCAGA-ATTCCGTGAATCATCGAATCTTTGAACG  546
              ||||||||||||| ||| ||||||||||||| ||| ||||||||||||||||||||||||
Sbjct  19615  GCGAAATGCGATAAGTATTGTGAATTGCAGATATT-CGTGAATCATCGAATCTTTGAACG  19557

Query  547    CACATTGCGCCCTCTGGTATTCCGGGGGGCATGCCTGTTTGAGCGTCATTTCCTTCTCAA  606
              ||||||||||||  ||||||||| ||||||||||||||||||||||||||||||||||||
Sbjct  19556  CACATTGCGCCCCTTGGTATTCCAGGGGGCATGCCTGTTTGAGCGTCATTTCCTTCTCAA  19497

Query  607    ACACATTGTGTTTGGTAGTGAGTGATACTCGTTTTTGAGTTAACTTGAAATTG-TAGGCC  665
              || | ||| ||||||||||||||| ||||| ||| || |||||||||||| || ||| ||
Sbjct  19496  AC-CTTTGGGTTTGGTAGTGAGTGGTACTC-TTTCTGGGTTAACTTGAAAATGCTAG-CC  19440

Query  666    AT  667
              ||
Sbjct  19439  AT  19438


 Score = 80.5 bits (43),  Expect = 8e-11
 Identities = 45/46 (98%), Gaps = 0/46 (0%)
 Strand=Plus/Minus

Query  1      CAAGGTTTCCGTAGGTGAACCTGCGGAAGGATCATTAAAGAAATTT  46
              |||||||||||||||||||||||||||||||||||||||||| |||
Sbjct  11342  CAAGGTTTCCGTAGGTGAACCTGCGGAAGGATCATTAAAGAATTTT  11297


 Score = 80.5 bits (43),  Expect = 8e-11
 Identities = 45/46 (98%), Gaps = 0/46 (0%)
 Strand=Plus/Minus

Query  1      CAAGGTTTCCGTAGGTGAACCTGCGGAAGGATCATTAAAGAAATTT  46
              |||||||||||||||||||||||||||||||||||||||||| |||
Sbjct  19917  CAAGGTTTCCGTAGGTGAACCTGCGGAAGGATCATTAAAGAATTTT  19872


>PPOL02000167.1 Kazachstania siamensis strain NRRL Y-48842 NODE_167_length_8459_cov_829.306_ID_333, 
whole genome shotgun sequence
Length=8459

 Score = 337 bits (182),  Expect = 4e-88
 Identities = 226/246 (92%), Gaps = 7/246 (3%)
 Strand=Plus/Plus

Query  416   TTCTTTT-AGTAGAAAACAACTTCAAAACTTTCAACAATGGATCTCTTGGTTCTCGCATC  474
             ||||||| | ||  |||| | || |||||||||||||| |||||||||||||||||||||
Sbjct  3563  TTCTTTTAAATA-CAAAC-A-TTTAAAACTTTCAACAACGGATCTCTTGGTTCTCGCATC  3619

Query  475   GATGAAGAACGCAGCGAAATGCGATACGTAATGTGAATTGCAGAATTCCGTGAATCATCG  534
             ||||||||||||||||||||||||||||||||||||||||||||||||||||||||||||
Sbjct  3620  GATGAAGAACGCAGCGAAATGCGATACGTAATGTGAATTGCAGAATTCCGTGAATCATCG  3679

Query  535   AATCTTTGAACGCACATTGCG-CCCTCTGGTATTCCGGGGGGCATGCCTGTTTGAGCGTC  593
             ||||||||||||||||||||| |||| ||||||||| |||| ||||||||||||||||||
Sbjct  3680  AATCTTTGAACGCACATTGCGTCCCT-TGGTATTCCAGGGGACATGCCTGTTTGAGCGTC  3738

Query  594   ATTTCCTTCTCAAACACATTGTGTTTGGTAGTGAGTGATACTCGTTTTTGAGTTAACTTG  653
             ||||||||||||||||| ||||||||||| |||||||||||||   |  |||||| ||||
Sbjct  3739  ATTTCCTTCTCAAACAC-TTGTGTTTGGTTGTGAGTGATACTCTGCTAGGAGTTAGCTTG  3797

Query  654   AAATTG  659
             ||||||
Sbjct  3798  AAATTG  3803


 Score = 80.5 bits (43),  Expect = 8e-11
 Identities = 47/49 (96%), Gaps = 0/49 (0%)
 Strand=Plus/Plus

Query  1     CAAGGTTTCCGTAGGTGAACCTGCGGAAGGATCATTAAAGAAATTTAAT  49
             ||||||||||||||||||||||||||||||||||||| |||||| ||||
Sbjct  3210  CAAGGTTTCCGTAGGTGAACCTGCGGAAGGATCATTATAGAAATATAAT  3258


>NW_019212883.1 Lachancea lanzarotensis genome assembly LALA0, scaffold LALA0S05, 
whole genome shotgun sequence
Length=910667

 Score = 337 bits (182),  Expect = 4e-88
 Identities = 265/302 (88%), Gaps = 18/302 (6%)
 Strand=Plus/Minus

Query  371    AACACAAACAAATAtt-t-ttttAAACTAATTCAGTCAACACAAGATTTC-TTTTAGTAG  427
              ||||||||||| | || | ||||||||  |||  ||| | || |  |||| |||||| | 
Sbjct  11151  AACACAAACAACTTTTGTATTTTAAAC--ATT--GTC-A-ACTATTTTTCATTTTAG-A-  11100

Query  428    AAAACAACTTCAAAACTTTCAACAATGGATCTCTTGGTTCTCGCATCGATGAAGAACGCA  487
              |||| |  ||||||||||||||||| ||||||||||||||||||||||||||||||||||
Sbjct  11099  AAAA-ATATTCAAAACTTTCAACAACGGATCTCTTGGTTCTCGCATCGATGAAGAACGCA  11041

Query  488    GCGAAATGCGATACGTAATGTGAATTGCAGA-ATTCCGTGAATCATCGAATCTTTGAACG  546
              ||||||||||||| ||| ||||||||||||| ||| ||||||||||||||||||||||||
Sbjct  11040  GCGAAATGCGATAAGTATTGTGAATTGCAGATATT-CGTGAATCATCGAATCTTTGAACG  10982

Query  547    CACATTGCGCCCTCTGGTATTCCGGGGGGCATGCCTGTTTGAGCGTCATTTCCTTCTCAA  606
              ||||||||||||  ||||||||| ||||||||||||||||||||||||||||||||||||
Sbjct  10981  CACATTGCGCCCCTTGGTATTCCAGGGGGCATGCCTGTTTGAGCGTCATTTCCTTCTCAA  10922

Query  607    ACACATTGTGTTTGGTAGTGAGTGATACTCGTTTTTGAGTTAACTTGAAATTG-TAGGCC  665
              || | ||| ||||||||||||||| ||||| ||| || |||||||||||| || ||| ||
Sbjct  10921  AC-CTTTGGGTTTGGTAGTGAGTGGTACTC-TTTCTGGGTTAACTTGAAAATGCTAG-CC  10865

Query  666    AT  667
              ||
Sbjct  10864  AT  10863


 Score = 337 bits (182),  Expect = 4e-88
 Identities = 265/302 (88%), Gaps = 18/302 (6%)
 Strand=Plus/Minus

Query  371    AACACAAACAAATAtt-t-ttttAAACTAATTCAGTCAACACAAGATTTC-TTTTAGTAG  427
              ||||||||||| | || | ||||||||  |||  ||| | || |  |||| |||||| | 
Sbjct  19726  AACACAAACAACTTTTGTATTTTAAAC--ATT--GTC-A-ACTATTTTTCATTTTAG-A-  19675

Query  428    AAAACAACTTCAAAACTTTCAACAATGGATCTCTTGGTTCTCGCATCGATGAAGAACGCA  487
              |||| |  ||||||||||||||||| ||||||||||||||||||||||||||||||||||
Sbjct  19674  AAAA-ATATTCAAAACTTTCAACAACGGATCTCTTGGTTCTCGCATCGATGAAGAACGCA  19616

Query  488    GCGAAATGCGATACGTAATGTGAATTGCAGA-ATTCCGTGAATCATCGAATCTTTGAACG  546
              ||||||||||||| ||| ||||||||||||| ||| ||||||||||||||||||||||||
Sbjct  19615  GCGAAATGCGATAAGTATTGTGAATTGCAGATATT-CGTGAATCATCGAATCTTTGAACG  19557

Query  547    CACATTGCGCCCTCTGGTATTCCGGGGGGCATGCCTGTTTGAGCGTCATTTCCTTCTCAA  606
              ||||||||||||  ||||||||| ||||||||||||||||||||||||||||||||||||
Sbjct  19556  CACATTGCGCCCCTTGGTATTCCAGGGGGCATGCCTGTTTGAGCGTCATTTCCTTCTCAA  19497

Query  607    ACACATTGTGTTTGGTAGTGAGTGATACTCGTTTTTGAGTTAACTTGAAATTG-TAGGCC  665
              || | ||| ||||||||||||||| ||||| ||| || |||||||||||| || ||| ||
Sbjct  19496  AC-CTTTGGGTTTGGTAGTGAGTGGTACTC-TTTCTGGGTTAACTTGAAAATGCTAG-CC  19440

Query  666    AT  667
              ||
Sbjct  19439  AT  19438


 Score = 80.5 bits (43),  Expect = 8e-11
 Identities = 45/46 (98%), Gaps = 0/46 (0%)
 Strand=Plus/Minus

Query  1      CAAGGTTTCCGTAGGTGAACCTGCGGAAGGATCATTAAAGAAATTT  46
              |||||||||||||||||||||||||||||||||||||||||| |||
Sbjct  11342  CAAGGTTTCCGTAGGTGAACCTGCGGAAGGATCATTAAAGAATTTT  11297


 Score = 80.5 bits (43),  Expect = 8e-11
 Identities = 45/46 (98%), Gaps = 0/46 (0%)
 Strand=Plus/Minus

Query  1      CAAGGTTTCCGTAGGTGAACCTGCGGAAGGATCATTAAAGAAATTT  46
              |||||||||||||||||||||||||||||||||||||||||| |||
Sbjct  19917  CAAGGTTTCCGTAGGTGAACCTGCGGAAGGATCATTAAAGAATTTT  19872


>NC_013084.1 Lachancea thermotolerans CBS 6340 chromosome H complete sequence
Length=1423902

 Score = 337 bits (182),  Expect = 4e-88
 Identities = 265/303 (87%), Gaps = 14/303 (5%)
 Strand=Plus/Minus

Query  369      CAAACACAAACAAATAtt-t-ttttAAACTAATTCAGTCAACACAAGATTTC-TTTTAGT  425
                ||||||||||||| |||| | ||||||||  |  | ||| | |  |  |||| |||||| 
Sbjct  1132832  CAAACACAAACAACTATTGTATTTTAAAC--A--CTGTC-A-ATTATTTTTCATTTTAG-  1132780

Query  426      AGAAAACAACTTCAAAACTTTCAACAATGGATCTCTTGGTTCTCGCATCGATGAAGAACG  485
                | |||| |  || |||||||||||||| ||||||||||||||||||||||||||||||||
Sbjct  1132779  AAAAAAAATATTTAAAACTTTCAACAACGGATCTCTTGGTTCTCGCATCGATGAAGAACG  1132720

Query  486      CAGCGAAATGCGATACGTAATGTGAATTGCAGA-ATTCCGTGAATCATCGAATCTTTGAA  544
                ||||||||||||||| ||| ||||||||||||| ||| ||||||||||||||||||||||
Sbjct  1132719  CAGCGAAATGCGATAAGTATTGTGAATTGCAGATATT-CGTGAATCATCGAATCTTTGAA  1132661

Query  545      CGCACATTGCGCCCTCTGGTATTCCGGGGGGCATGCCTGTTTGAGCGTCATTTCCTTCTC  604
                ||||||||||||||||||||||||| ||||||||||||||||||||||||||||||||||
Sbjct  1132660  CGCACATTGCGCCCTCTGGTATTCCAGGGGGCATGCCTGTTTGAGCGTCATTTCCTTCTC  1132601

Query  605      AAACACATTGTGTTTGGTAGTGAGTGATACTCGTTTTTGAGTTAACTTGAAATTGTAGGC  664
                |||| | | | ||||||||||||||| ||||| ||| || |||||||||||| ||  |||
Sbjct  1132600  AAACCC-TCGGGTTTGGTAGTGAGTGGTACTC-TTTCTGGGTTAACTTGAAAATGCTGGC  1132543

Query  665      CAT  667
                |||
Sbjct  1132542  CAT  1132540


 Score = 337 bits (182),  Expect = 4e-88
 Identities = 265/303 (87%), Gaps = 14/303 (5%)
 Strand=Plus/Minus

Query  369      CAAACACAAACAAATAtt-t-ttttAAACTAATTCAGTCAACACAAGATTTC-TTTTAGT  425
                ||||||||||||| |||| | ||||||||  |  | ||| | |  |  |||| |||||| 
Sbjct  1138033  CAAACACAAACAACTATTGTATTTTAAAC--A--CTGTC-A-ATTATTTTTCATTTTAG-  1137981

Query  426      AGAAAACAACTTCAAAACTTTCAACAATGGATCTCTTGGTTCTCGCATCGATGAAGAACG  485
                | |||| |  || |||||||||||||| ||||||||||||||||||||||||||||||||
Sbjct  1137980  AAAAAAAATATTTAAAACTTTCAACAACGGATCTCTTGGTTCTCGCATCGATGAAGAACG  1137921

Query  486      CAGCGAAATGCGATACGTAATGTGAATTGCAGA-ATTCCGTGAATCATCGAATCTTTGAA  544
                ||||||||||||||| ||| ||||||||||||| ||| ||||||||||||||||||||||
Sbjct  1137920  CAGCGAAATGCGATAAGTATTGTGAATTGCAGATATT-CGTGAATCATCGAATCTTTGAA  1137862

Query  545      CGCACATTGCGCCCTCTGGTATTCCGGGGGGCATGCCTGTTTGAGCGTCATTTCCTTCTC  604
                ||||||||||||||||||||||||| ||||||||||||||||||||||||||||||||||
Sbjct  1137861  CGCACATTGCGCCCTCTGGTATTCCAGGGGGCATGCCTGTTTGAGCGTCATTTCCTTCTC  1137802

Query  605      AAACACATTGTGTTTGGTAGTGAGTGATACTCGTTTTTGAGTTAACTTGAAATTGTAGGC  664
                |||| | | | ||||||||||||||| ||||| ||| || |||||||||||| ||  |||
Sbjct  1137801  AAACCC-TCGGGTTTGGTAGTGAGTGGTACTC-TTTCTGGGTTAACTTGAAAATGCTGGC  1137744

Query  665      CAT  667
                |||
Sbjct  1137743  CAT  1137741


 Score = 337 bits (182),  Expect = 4e-88
 Identities = 265/303 (87%), Gaps = 14/303 (5%)
 Strand=Plus/Minus

Query  369      CAAACACAAACAAATAtt-t-ttttAAACTAATTCAGTCAACACAAGATTTC-TTTTAGT  425
                ||||||||||||| |||| | ||||||||  |  | ||| | |  |  |||| |||||| 
Sbjct  1146539  CAAACACAAACAACTATTGTATTTTAAAC--A--CTGTC-A-ATTATTTTTCATTTTAG-  1146487

Query  426      AGAAAACAACTTCAAAACTTTCAACAATGGATCTCTTGGTTCTCGCATCGATGAAGAACG  485
                | |||| |  || |||||||||||||| ||||||||||||||||||||||||||||||||
Sbjct  1146486  AAAAAAAATATTTAAAACTTTCAACAACGGATCTCTTGGTTCTCGCATCGATGAAGAACG  1146427

Query  486      CAGCGAAATGCGATACGTAATGTGAATTGCAGA-ATTCCGTGAATCATCGAATCTTTGAA  544
                ||||||||||||||| ||| ||||||||||||| ||| ||||||||||||||||||||||
Sbjct  1146426  CAGCGAAATGCGATAAGTATTGTGAATTGCAGATATT-CGTGAATCATCGAATCTTTGAA  1146368

Query  545      CGCACATTGCGCCCTCTGGTATTCCGGGGGGCATGCCTGTTTGAGCGTCATTTCCTTCTC  604
                ||||||||||||||||||||||||| ||||||||||||||||||||||||||||||||||
Sbjct  1146367  CGCACATTGCGCCCTCTGGTATTCCAGGGGGCATGCCTGTTTGAGCGTCATTTCCTTCTC  1146308

Query  605      AAACACATTGTGTTTGGTAGTGAGTGATACTCGTTTTTGAGTTAACTTGAAATTGTAGGC  664
                |||| | | | ||||||||||||||| ||||| ||| || |||||||||||| ||  |||
Sbjct  1146307  AAACCC-TCGGGTTTGGTAGTGAGTGGTACTC-TTTCTGGGTTAACTTGAAAATGCTGGC  1146250

Query  665      CAT  667
                |||
Sbjct  1146249  CAT  1146247


 Score = 337 bits (182),  Expect = 4e-88
 Identities = 265/303 (87%), Gaps = 14/303 (5%)
 Strand=Plus/Minus

Query  369      CAAACACAAACAAATAtt-t-ttttAAACTAATTCAGTCAACACAAGATTTC-TTTTAGT  425
                ||||||||||||| |||| | ||||||||  |  | ||| | |  |  |||| |||||| 
Sbjct  1151320  CAAACACAAACAACTATTGTATTTTAAAC--A--CTGTC-A-ATTATTTTTCATTTTAG-  1151268

Query  426      AGAAAACAACTTCAAAACTTTCAACAATGGATCTCTTGGTTCTCGCATCGATGAAGAACG  485
                | |||| |  || |||||||||||||| ||||||||||||||||||||||||||||||||
Sbjct  1151267  AAAAAAAATATTTAAAACTTTCAACAACGGATCTCTTGGTTCTCGCATCGATGAAGAACG  1151208

Query  486      CAGCGAAATGCGATACGTAATGTGAATTGCAGA-ATTCCGTGAATCATCGAATCTTTGAA  544
                ||||||||||||||| ||| ||||||||||||| ||| ||||||||||||||||||||||
Sbjct  1151207  CAGCGAAATGCGATAAGTATTGTGAATTGCAGATATT-CGTGAATCATCGAATCTTTGAA  1151149

Query  545      CGCACATTGCGCCCTCTGGTATTCCGGGGGGCATGCCTGTTTGAGCGTCATTTCCTTCTC  604
                ||||||||||||||||||||||||| ||||||||||||||||||||||||||||||||||
Sbjct  1151148  CGCACATTGCGCCCTCTGGTATTCCAGGGGGCATGCCTGTTTGAGCGTCATTTCCTTCTC  1151089

Query  605      AAACACATTGTGTTTGGTAGTGAGTGATACTCGTTTTTGAGTTAACTTGAAATTGTAGGC  664
                |||| | | | ||||||||||||||| ||||| ||| || |||||||||||| ||  |||
Sbjct  1151088  AAACCC-TCGGGTTTGGTAGTGAGTGGTACTC-TTTCTGGGTTAACTTGAAAATGCTGGC  1151031

Query  665      CAT  667
                |||
Sbjct  1151030  CAT  1151028


 Score = 80.5 bits (43),  Expect = 8e-11
 Identities = 45/46 (98%), Gaps = 0/46 (0%)
 Strand=Plus/Minus

Query  1        CAAGGTTTCCGTAGGTGAACCTGCGGAAGGATCATTAAAGAAATTT  46
                |||||||||||||||||||||||||||||||||||||||||| |||
Sbjct  1138224  CAAGGTTTCCGTAGGTGAACCTGCGGAAGGATCATTAAAGAATTTT  1138179


 Score = 80.5 bits (43),  Expect = 8e-11
 Identities = 45/46 (98%), Gaps = 0/46 (0%)
 Strand=Plus/Minus

Query  1        CAAGGTTTCCGTAGGTGAACCTGCGGAAGGATCATTAAAGAAATTT  46
                |||||||||||||||||||||||||||||||||||||||||| |||
Sbjct  1146730  CAAGGTTTCCGTAGGTGAACCTGCGGAAGGATCATTAAAGAATTTT  1146685


 Score = 80.5 bits (43),  Expect = 8e-11
 Identities = 45/46 (98%), Gaps = 0/46 (0%)
 Strand=Plus/Minus

Query  1        CAAGGTTTCCGTAGGTGAACCTGCGGAAGGATCATTAAAGAAATTT  46
                |||||||||||||||||||||||||||||||||||||||||| |||
Sbjct  1151511  CAAGGTTTCCGTAGGTGAACCTGCGGAAGGATCATTAAAGAATTTT  1151466


>OVGK01000075.1 Zygosaccharomyces pseudobailii genome assembly, contig: MT15_scaffold75, 
whole genome shotgun sequence
Length=4466

 Score = 335 bits (181),  Expect = 2e-87
 Identities = 219/236 (93%), Gaps = 7/236 (3%)
 Strand=Plus/Minus

Query  436   TTCAAAACTTTCAACAATGGATCTCTTGGTTCTCGCATCGATGAAGAACGCAGCGAAATG  495
             ||||||||||||||||| ||||||||||||||||||||||||||||||||||||||||||
Sbjct  1458  TTCAAAACTTTCAACAACGGATCTCTTGGTTCTCGCATCGATGAAGAACGCAGCGAAATG  1399

Query  496   CGATACGTAATGTGAATTGCAGAATTCCGTGAATCATCGAATCTTTGAACGCACATTGCG  555
             ||||||||||||||||||||||||||||||||||||||||||||||||||||||||||||
Sbjct  1398  CGATACGTAATGTGAATTGCAGAATTCCGTGAATCATCGAATCTTTGAACGCACATTGCG  1339

Query  556   CCCTCTGGTATTCCGGGGGGCATGCCTGTTTGAGCGTCATTTCCTTCTCAAACACATTGT  615
             |||  ||||||||| |||||||||||||||||||||||||||||||||||||||  |  |
Sbjct  1338  CCCCTTGGTATTCCAGGGGGCATGCCTGTTTGAGCGTCATTTCCTTCTCAAACA-TTCAT  1280

Query  616   GTTTGGTAGTGAGTGATACTC-GT-----TTTTGAGTTAACTTGAAATTGTAGGCC  665
             ||||||||||||||||||||| ||     ||||| ||||||||||||||| | |||
Sbjct  1279  GTTTGGTAGTGAGTGATACTCTGTTTATATTTTGGGTTAACTTGAAATTGCAAGCC  1224


 Score = 75.0 bits (40),  Expect = 4e-09
 Identities = 42/43 (98%), Gaps = 0/43 (0%)
 Strand=Plus/Minus

Query  1     CAAGGTTTCCGTAGGTGAACCTGCGGAAGGATCATTAAAGAAA  43
             ||||||||||||||||||||||||||||||||||||| |||||
Sbjct  1762  CAAGGTTTCCGTAGGTGAACCTGCGGAAGGATCATTATAGAAA  1720


>VZXH01000655.1 Saccharomyces cerevisiae x Saccharomyces eubayanus x Saccharomyces 
kudriavzevii x Saccharomyces uvarum strain yHQL563 flattened_line_1325, 
whole genome shotgun sequence
Length=399

 Score = 335 bits (181),  Expect = 2e-87
 Identities = 215/231 (93%), Gaps = 4/231 (2%)
 Strand=Plus/Minus

Query  441  AACTTTCAACAATGGATCTCTTGGTTCTCGCATCGATGAAGAACGCAGCGAAATGCGATA  500
            |||||||||||| |||||||||||||||||||||||||||||||||||||||||||||||
Sbjct  399  AACTTTCAACAACGGATCTCTTGGTTCTCGCATCGATGAAGAACGCAGCGAAATGCGATA  340

Query  501  CGTAATGTGAATTGCAGAATTCCGTGAATCATCGAATCTTTGAACGCACATTGCGCCCTC  560
            ||||||||||||||||||||||||||||||||||||||||||||||||||||||||||  
Sbjct  339  CGTAATGTGAATTGCAGAATTCCGTGAATCATCGAATCTTTGAACGCACATTGCGCCCCT  280

Query  561  TGGTATTCCGGGGGGCATGCCTGTTTGAGCGTCATTTCCTTCTCAAACACATTGTGTTTG  620
            ||||||||| |||||||||||||||||||||||||||||||||||||||  || ||||||
Sbjct  279  TGGTATTCCAGGGGGCATGCCTGTTTGAGCGTCATTTCCTTCTCAAACA--TTCTGTTTG  222

Query  621  GTAGTGAGTGATACTCGTTTTTGAGTTAACTTGAAATTGTAGGCCATATCA  671
            |||||||||||||||| | |  | |||||||||||||||  |||| | |||
Sbjct  221  GTAGTGAGTGATACTC-TCTGGG-GTTAACTTGAAATTGCTGGCCTTTTCA  173


>CP058611.1 Zygotorulaspora mrakii strain NRRL Y-6702 chromosome 8
Length=885376

 Score = 335 bits (181),  Expect = 2e-87
 Identities = 210/224 (94%), Gaps = 1/224 (0%)
 Strand=Plus/Minus

Query  438    CAAAACTTTCAACAATGGATCTCTTGGTTCTCGCATCGATGAAGAACGCAGCGAAATGCG  497
              ||||||||||||||| ||||||||||||||||||| ||||||||||||||||||||||||
Sbjct  13377  CAAAACTTTCAACAACGGATCTCTTGGTTCTCGCACCGATGAAGAACGCAGCGAAATGCG  13318

Query  498    ATACGTAATGTGAATTGCAGAATTCCGTGAATCATCGAATCTTTGAACGCACATTGCGCC  557
              ||||||||||||||||||||||||||||||||||||||||||||||||||||||||||||
Sbjct  13317  ATACGTAATGTGAATTGCAGAATTCCGTGAATCATCGAATCTTTGAACGCACATTGCGCC  13258

Query  558    CTCTGGTATTCCGGGGGGCATGCCTGTTTGAGCGTCATTTCCTTCTCAAACACATTGTGT  617
              |  ||||||||| |||||||||||||||||||||||||||||||||||||||||  ||||
Sbjct  13257  CCTTGGTATTCCAGGGGGCATGCCTGTTTGAGCGTCATTTCCTTCTCAAACACACGGTGT  13198

Query  618    TTGGTAGTGAGTGATACTCGTTTTT-GAGTTAACTTGAAATTGT  660
              ||||| ||||||||||||| || |  |||||| ||||||| |||
Sbjct  13197  TTGGTGGTGAGTGATACTCTTTCTGGGAGTTAGCTTGAAAGTGT  13154


 Score = 75.0 bits (40),  Expect = 4e-09
 Identities = 42/43 (98%), Gaps = 0/43 (0%)
 Strand=Plus/Minus

Query  1      CAAGGTTTCCGTAGGTGAACCTGCGGAAGGATCATTAAAGAAA  43
              ||||||||||||||||||||||||||||||||||||| |||||
Sbjct  13603  CAAGGTTTCCGTAGGTGAACCTGCGGAAGGATCATTATAGAAA  13561


>CP058607.1 Zygotorulaspora mrakii strain NRRL Y-6702 chromosome 4
Length=1312970

 Score = 335 bits (181),  Expect = 2e-87
 Identities = 210/224 (94%), Gaps = 1/224 (0%)
 Strand=Plus/Plus

Query  438      CAAAACTTTCAACAATGGATCTCTTGGTTCTCGCATCGATGAAGAACGCAGCGAAATGCG  497
                ||||||||||||||| ||||||||||||||||||| ||||||||||||||||||||||||
Sbjct  1245564  CAAAACTTTCAACAACGGATCTCTTGGTTCTCGCACCGATGAAGAACGCAGCGAAATGCG  1245623

Query  498      ATACGTAATGTGAATTGCAGAATTCCGTGAATCATCGAATCTTTGAACGCACATTGCGCC  557
                ||||||||||||||||||||||||||||||||||||||||||||||||||||||||||||
Sbjct  1245624  ATACGTAATGTGAATTGCAGAATTCCGTGAATCATCGAATCTTTGAACGCACATTGCGCC  1245683

Query  558      CTCTGGTATTCCGGGGGGCATGCCTGTTTGAGCGTCATTTCCTTCTCAAACACATTGTGT  617
                |  ||||||||| |||||||||||||||||||||||||||||||||||||||||  ||||
Sbjct  1245684  CCTTGGTATTCCAGGGGGCATGCCTGTTTGAGCGTCATTTCCTTCTCAAACACACGGTGT  1245743

Query  618      TTGGTAGTGAGTGATACTCGTTTTT-GAGTTAACTTGAAATTGT  660
                ||||| ||||||||||||| || |  |||||| ||||||| |||
Sbjct  1245744  TTGGTGGTGAGTGATACTCTTTCTGGGAGTTAGCTTGAAAGTGT  1245787


 Score = 335 bits (181),  Expect = 2e-87
 Identities = 210/224 (94%), Gaps = 1/224 (0%)
 Strand=Plus/Plus

Query  438      CAAAACTTTCAACAATGGATCTCTTGGTTCTCGCATCGATGAAGAACGCAGCGAAATGCG  497
                ||||||||||||||| ||||||||||||||||||| ||||||||||||||||||||||||
Sbjct  1253485  CAAAACTTTCAACAACGGATCTCTTGGTTCTCGCACCGATGAAGAACGCAGCGAAATGCG  1253544

Query  498      ATACGTAATGTGAATTGCAGAATTCCGTGAATCATCGAATCTTTGAACGCACATTGCGCC  557
                ||||||||||||||||||||||||||||||||||||||||||||||||||||||||||||
Sbjct  1253545  ATACGTAATGTGAATTGCAGAATTCCGTGAATCATCGAATCTTTGAACGCACATTGCGCC  1253604

Query  558      CTCTGGTATTCCGGGGGGCATGCCTGTTTGAGCGTCATTTCCTTCTCAAACACATTGTGT  617
                |  ||||||||| |||||||||||||||||||||||||||||||||||||||||  ||||
Sbjct  1253605  CCTTGGTATTCCAGGGGGCATGCCTGTTTGAGCGTCATTTCCTTCTCAAACACACGGTGT  1253664

Query  618      TTGGTAGTGAGTGATACTCGTTTTT-GAGTTAACTTGAAATTGT  660
                ||||| ||||||||||||| || |  |||||| ||||||| |||
Sbjct  1253665  TTGGTGGTGAGTGATACTCTTTCTGGGAGTTAGCTTGAAAGTGT  1253708


 Score = 335 bits (181),  Expect = 2e-87
 Identities = 210/224 (94%), Gaps = 1/224 (0%)
 Strand=Plus/Plus

Query  438      CAAAACTTTCAACAATGGATCTCTTGGTTCTCGCATCGATGAAGAACGCAGCGAAATGCG  497
                ||||||||||||||| ||||||||||||||||||| ||||||||||||||||||||||||
Sbjct  1261411  CAAAACTTTCAACAACGGATCTCTTGGTTCTCGCACCGATGAAGAACGCAGCGAAATGCG  1261470

Query  498      ATACGTAATGTGAATTGCAGAATTCCGTGAATCATCGAATCTTTGAACGCACATTGCGCC  557
                ||||||||||||||||||||||||||||||||||||||||||||||||||||||||||||
Sbjct  1261471  ATACGTAATGTGAATTGCAGAATTCCGTGAATCATCGAATCTTTGAACGCACATTGCGCC  1261530

Query  558      CTCTGGTATTCCGGGGGGCATGCCTGTTTGAGCGTCATTTCCTTCTCAAACACATTGTGT  617
                |  ||||||||| |||||||||||||||||||||||||||||||||||||||||  ||||
Sbjct  1261531  CCTTGGTATTCCAGGGGGCATGCCTGTTTGAGCGTCATTTCCTTCTCAAACACACGGTGT  1261590

Query  618      TTGGTAGTGAGTGATACTCGTTTTT-GAGTTAACTTGAAATTGT  660
                ||||| ||||||||||||| || |  |||||| ||||||| |||
Sbjct  1261591  TTGGTGGTGAGTGATACTCTTTCTGGGAGTTAGCTTGAAAGTGT  1261634


 Score = 335 bits (181),  Expect = 2e-87
 Identities = 210/224 (94%), Gaps = 1/224 (0%)
 Strand=Plus/Plus

Query  438      CAAAACTTTCAACAATGGATCTCTTGGTTCTCGCATCGATGAAGAACGCAGCGAAATGCG  497
                ||||||||||||||| ||||||||||||||||||| ||||||||||||||||||||||||
Sbjct  1269336  CAAAACTTTCAACAACGGATCTCTTGGTTCTCGCACCGATGAAGAACGCAGCGAAATGCG  1269395

Query  498      ATACGTAATGTGAATTGCAGAATTCCGTGAATCATCGAATCTTTGAACGCACATTGCGCC  557
                ||||||||||||||||||||||||||||||||||||||||||||||||||||||||||||
Sbjct  1269396  ATACGTAATGTGAATTGCAGAATTCCGTGAATCATCGAATCTTTGAACGCACATTGCGCC  1269455

Query  558      CTCTGGTATTCCGGGGGGCATGCCTGTTTGAGCGTCATTTCCTTCTCAAACACATTGTGT  617
                |  ||||||||| |||||||||||||||||||||||||||||||||||||||||  ||||
Sbjct  1269456  CCTTGGTATTCCAGGGGGCATGCCTGTTTGAGCGTCATTTCCTTCTCAAACACACGGTGT  1269515

Query  618      TTGGTAGTGAGTGATACTCGTTTTT-GAGTTAACTTGAAATTGT  660
                ||||| ||||||||||||| || |  |||||| ||||||| |||
Sbjct  1269516  TTGGTGGTGAGTGATACTCTTTCTGGGAGTTAGCTTGAAAGTGT  1269559


 Score = 329 bits (178),  Expect = 7e-86
 Identities = 209/224 (93%), Gaps = 2/224 (1%)
 Strand=Plus/Plus

Query  438      CAAAACTTTCAACAATGGATCTCTTGGTTCTCGCATCGATGAAGAACGCAGCGAAATGCG  497
                ||||||||||||||| ||||||||||||||||||| ||||||||||||||||||||||||
Sbjct  1277261  CAAAACTTTCAACAACGGATCTCTTGGTTCTCGCACCGATGAAGAACGCAGCGAAATGCG  1277320

Query  498      ATACGTAATGTGAATTGCAGAATTCCGTGAATCATCGAATCTTTGAACGCACATTGCGCC  557
                ||||||||||||||||||||||||||||||||||||||||||||||||||||||||||||
Sbjct  1277321  ATACGTAATGTGAATTGCAGAATTCCGTGAATCATCGAATCTTTGAACGCACATTGCGCC  1277380

Query  558      CTCTGGTATTCCGGGGGGCATGCCTGTTTGAGCGTCATTTCCTTCTCAAACACATTGTGT  617
                |  |||||||||  ||||||||||||||||||||||||||||||||||||||||  ||||
Sbjct  1277381  CCTTGGTATTCCA-GGGGCATGCCTGTTTGAGCGTCATTTCCTTCTCAAACACACGGTGT  1277439

Query  618      TTGGTAGTGAGTGATACTCGTTTTT-GAGTTAACTTGAAATTGT  660
                ||||| ||||||||||||| || |  |||||| ||||||| |||
Sbjct  1277440  TTGGTGGTGAGTGATACTCTTTCTGGGAGTTAGCTTGAAAGTGT  1277483


 Score = 75.0 bits (40),  Expect = 4e-09
 Identities = 42/43 (98%), Gaps = 0/43 (0%)
 Strand=Plus/Plus

Query  1        CAAGGTTTCCGTAGGTGAACCTGCGGAAGGATCATTAAAGAAA  43
                ||||||||||||||||||||||||||||||||||||| |||||
Sbjct  1245338  CAAGGTTTCCGTAGGTGAACCTGCGGAAGGATCATTATAGAAA  1245380


 Score = 75.0 bits (40),  Expect = 4e-09
 Identities = 42/43 (98%), Gaps = 0/43 (0%)
 Strand=Plus/Plus

Query  1        CAAGGTTTCCGTAGGTGAACCTGCGGAAGGATCATTAAAGAAA  43
                ||||||||||||||||||||||||||||||||||||| |||||
Sbjct  1253259  CAAGGTTTCCGTAGGTGAACCTGCGGAAGGATCATTATAGAAA  1253301


 Score = 75.0 bits (40),  Expect = 4e-09
 Identities = 42/43 (98%), Gaps = 0/43 (0%)
 Strand=Plus/Plus

Query  1        CAAGGTTTCCGTAGGTGAACCTGCGGAAGGATCATTAAAGAAA  43
                ||||||||||||||||||||||||||||||||||||| |||||
Sbjct  1261185  CAAGGTTTCCGTAGGTGAACCTGCGGAAGGATCATTATAGAAA  1261227


 Score = 75.0 bits (40),  Expect = 4e-09
 Identities = 42/43 (98%), Gaps = 0/43 (0%)
 Strand=Plus/Plus

Query  1        CAAGGTTTCCGTAGGTGAACCTGCGGAAGGATCATTAAAGAAA  43
                ||||||||||||||||||||||||||||||||||||| |||||
Sbjct  1269110  CAAGGTTTCCGTAGGTGAACCTGCGGAAGGATCATTATAGAAA  1269152


 Score = 75.0 bits (40),  Expect = 4e-09
 Identities = 42/43 (98%), Gaps = 0/43 (0%)
 Strand=Plus/Plus

Query  1        CAAGGTTTCCGTAGGTGAACCTGCGGAAGGATCATTAAAGAAA  43
                ||||||||||||||||||||||||||||||||||||| |||||
Sbjct  1277035  CAAGGTTTCCGTAGGTGAACCTGCGGAAGGATCATTATAGAAA  1277077


>NC_050726.1 Zygotorulaspora mrakii chromosome 8, complete sequence
Length=885376

 Score = 335 bits (181),  Expect = 2e-87
 Identities = 210/224 (94%), Gaps = 1/224 (0%)
 Strand=Plus/Minus

Query  438    CAAAACTTTCAACAATGGATCTCTTGGTTCTCGCATCGATGAAGAACGCAGCGAAATGCG  497
              ||||||||||||||| ||||||||||||||||||| ||||||||||||||||||||||||
Sbjct  13377  CAAAACTTTCAACAACGGATCTCTTGGTTCTCGCACCGATGAAGAACGCAGCGAAATGCG  13318

Query  498    ATACGTAATGTGAATTGCAGAATTCCGTGAATCATCGAATCTTTGAACGCACATTGCGCC  557
              ||||||||||||||||||||||||||||||||||||||||||||||||||||||||||||
Sbjct  13317  ATACGTAATGTGAATTGCAGAATTCCGTGAATCATCGAATCTTTGAACGCACATTGCGCC  13258

Query  558    CTCTGGTATTCCGGGGGGCATGCCTGTTTGAGCGTCATTTCCTTCTCAAACACATTGTGT  617
              |  ||||||||| |||||||||||||||||||||||||||||||||||||||||  ||||
Sbjct  13257  CCTTGGTATTCCAGGGGGCATGCCTGTTTGAGCGTCATTTCCTTCTCAAACACACGGTGT  13198

Query  618    TTGGTAGTGAGTGATACTCGTTTTT-GAGTTAACTTGAAATTGT  660
              ||||| ||||||||||||| || |  |||||| ||||||| |||
Sbjct  13197  TTGGTGGTGAGTGATACTCTTTCTGGGAGTTAGCTTGAAAGTGT  13154


 Score = 75.0 bits (40),  Expect = 4e-09
 Identities = 42/43 (98%), Gaps = 0/43 (0%)
 Strand=Plus/Minus

Query  1      CAAGGTTTCCGTAGGTGAACCTGCGGAAGGATCATTAAAGAAA  43
              ||||||||||||||||||||||||||||||||||||| |||||
Sbjct  13603  CAAGGTTTCCGTAGGTGAACCTGCGGAAGGATCATTATAGAAA  13561


>NC_050722.1 Zygotorulaspora mrakii chromosome 4, complete sequence
Length=1312970

 Score = 335 bits (181),  Expect = 2e-87
 Identities = 210/224 (94%), Gaps = 1/224 (0%)
 Strand=Plus/Plus

Query  438      CAAAACTTTCAACAATGGATCTCTTGGTTCTCGCATCGATGAAGAACGCAGCGAAATGCG  497
                ||||||||||||||| ||||||||||||||||||| ||||||||||||||||||||||||
Sbjct  1245564  CAAAACTTTCAACAACGGATCTCTTGGTTCTCGCACCGATGAAGAACGCAGCGAAATGCG  1245623

Query  498      ATACGTAATGTGAATTGCAGAATTCCGTGAATCATCGAATCTTTGAACGCACATTGCGCC  557
                ||||||||||||||||||||||||||||||||||||||||||||||||||||||||||||
Sbjct  1245624  ATACGTAATGTGAATTGCAGAATTCCGTGAATCATCGAATCTTTGAACGCACATTGCGCC  1245683

Query  558      CTCTGGTATTCCGGGGGGCATGCCTGTTTGAGCGTCATTTCCTTCTCAAACACATTGTGT  617
                |  ||||||||| |||||||||||||||||||||||||||||||||||||||||  ||||
Sbjct  1245684  CCTTGGTATTCCAGGGGGCATGCCTGTTTGAGCGTCATTTCCTTCTCAAACACACGGTGT  1245743

Query  618      TTGGTAGTGAGTGATACTCGTTTTT-GAGTTAACTTGAAATTGT  660
                ||||| ||||||||||||| || |  |||||| ||||||| |||
Sbjct  1245744  TTGGTGGTGAGTGATACTCTTTCTGGGAGTTAGCTTGAAAGTGT  1245787


 Score = 335 bits (181),  Expect = 2e-87
 Identities = 210/224 (94%), Gaps = 1/224 (0%)
 Strand=Plus/Plus

Query  438      CAAAACTTTCAACAATGGATCTCTTGGTTCTCGCATCGATGAAGAACGCAGCGAAATGCG  497
                ||||||||||||||| ||||||||||||||||||| ||||||||||||||||||||||||
Sbjct  1253485  CAAAACTTTCAACAACGGATCTCTTGGTTCTCGCACCGATGAAGAACGCAGCGAAATGCG  1253544

Query  498      ATACGTAATGTGAATTGCAGAATTCCGTGAATCATCGAATCTTTGAACGCACATTGCGCC  557
                ||||||||||||||||||||||||||||||||||||||||||||||||||||||||||||
Sbjct  1253545  ATACGTAATGTGAATTGCAGAATTCCGTGAATCATCGAATCTTTGAACGCACATTGCGCC  1253604

Query  558      CTCTGGTATTCCGGGGGGCATGCCTGTTTGAGCGTCATTTCCTTCTCAAACACATTGTGT  617
                |  ||||||||| |||||||||||||||||||||||||||||||||||||||||  ||||
Sbjct  1253605  CCTTGGTATTCCAGGGGGCATGCCTGTTTGAGCGTCATTTCCTTCTCAAACACACGGTGT  1253664

Query  618      TTGGTAGTGAGTGATACTCGTTTTT-GAGTTAACTTGAAATTGT  660
                ||||| ||||||||||||| || |  |||||| ||||||| |||
Sbjct  1253665  TTGGTGGTGAGTGATACTCTTTCTGGGAGTTAGCTTGAAAGTGT  1253708


 Score = 335 bits (181),  Expect = 2e-87
 Identities = 210/224 (94%), Gaps = 1/224 (0%)
 Strand=Plus/Plus

Query  438      CAAAACTTTCAACAATGGATCTCTTGGTTCTCGCATCGATGAAGAACGCAGCGAAATGCG  497
                ||||||||||||||| ||||||||||||||||||| ||||||||||||||||||||||||
Sbjct  1261411  CAAAACTTTCAACAACGGATCTCTTGGTTCTCGCACCGATGAAGAACGCAGCGAAATGCG  1261470

Query  498      ATACGTAATGTGAATTGCAGAATTCCGTGAATCATCGAATCTTTGAACGCACATTGCGCC  557
                ||||||||||||||||||||||||||||||||||||||||||||||||||||||||||||
Sbjct  1261471  ATACGTAATGTGAATTGCAGAATTCCGTGAATCATCGAATCTTTGAACGCACATTGCGCC  1261530

Query  558      CTCTGGTATTCCGGGGGGCATGCCTGTTTGAGCGTCATTTCCTTCTCAAACACATTGTGT  617
                |  ||||||||| |||||||||||||||||||||||||||||||||||||||||  ||||
Sbjct  1261531  CCTTGGTATTCCAGGGGGCATGCCTGTTTGAGCGTCATTTCCTTCTCAAACACACGGTGT  1261590

Query  618      TTGGTAGTGAGTGATACTCGTTTTT-GAGTTAACTTGAAATTGT  660
                ||||| ||||||||||||| || |  |||||| ||||||| |||
Sbjct  1261591  TTGGTGGTGAGTGATACTCTTTCTGGGAGTTAGCTTGAAAGTGT  1261634


 Score = 335 bits (181),  Expect = 2e-87
 Identities = 210/224 (94%), Gaps = 1/224 (0%)
 Strand=Plus/Plus

Query  438      CAAAACTTTCAACAATGGATCTCTTGGTTCTCGCATCGATGAAGAACGCAGCGAAATGCG  497
                ||||||||||||||| ||||||||||||||||||| ||||||||||||||||||||||||
Sbjct  1269336  CAAAACTTTCAACAACGGATCTCTTGGTTCTCGCACCGATGAAGAACGCAGCGAAATGCG  1269395

Query  498      ATACGTAATGTGAATTGCAGAATTCCGTGAATCATCGAATCTTTGAACGCACATTGCGCC  557
                ||||||||||||||||||||||||||||||||||||||||||||||||||||||||||||
Sbjct  1269396  ATACGTAATGTGAATTGCAGAATTCCGTGAATCATCGAATCTTTGAACGCACATTGCGCC  1269455

Query  558      CTCTGGTATTCCGGGGGGCATGCCTGTTTGAGCGTCATTTCCTTCTCAAACACATTGTGT  617
                |  ||||||||| |||||||||||||||||||||||||||||||||||||||||  ||||
Sbjct  1269456  CCTTGGTATTCCAGGGGGCATGCCTGTTTGAGCGTCATTTCCTTCTCAAACACACGGTGT  1269515

Query  618      TTGGTAGTGAGTGATACTCGTTTTT-GAGTTAACTTGAAATTGT  660
                ||||| ||||||||||||| || |  |||||| ||||||| |||
Sbjct  1269516  TTGGTGGTGAGTGATACTCTTTCTGGGAGTTAGCTTGAAAGTGT  1269559


 Score = 329 bits (178),  Expect = 7e-86
 Identities = 209/224 (93%), Gaps = 2/224 (1%)
 Strand=Plus/Plus

Query  438      CAAAACTTTCAACAATGGATCTCTTGGTTCTCGCATCGATGAAGAACGCAGCGAAATGCG  497
                ||||||||||||||| ||||||||||||||||||| ||||||||||||||||||||||||
Sbjct  1277261  CAAAACTTTCAACAACGGATCTCTTGGTTCTCGCACCGATGAAGAACGCAGCGAAATGCG  1277320

Query  498      ATACGTAATGTGAATTGCAGAATTCCGTGAATCATCGAATCTTTGAACGCACATTGCGCC  557
                ||||||||||||||||||||||||||||||||||||||||||||||||||||||||||||
Sbjct  1277321  ATACGTAATGTGAATTGCAGAATTCCGTGAATCATCGAATCTTTGAACGCACATTGCGCC  1277380

Query  558      CTCTGGTATTCCGGGGGGCATGCCTGTTTGAGCGTCATTTCCTTCTCAAACACATTGTGT  617
                |  |||||||||  ||||||||||||||||||||||||||||||||||||||||  ||||
Sbjct  1277381  CCTTGGTATTCCA-GGGGCATGCCTGTTTGAGCGTCATTTCCTTCTCAAACACACGGTGT  1277439

Query  618      TTGGTAGTGAGTGATACTCGTTTTT-GAGTTAACTTGAAATTGT  660
                ||||| ||||||||||||| || |  |||||| ||||||| |||
Sbjct  1277440  TTGGTGGTGAGTGATACTCTTTCTGGGAGTTAGCTTGAAAGTGT  1277483


 Score = 75.0 bits (40),  Expect = 4e-09
 Identities = 42/43 (98%), Gaps = 0/43 (0%)
 Strand=Plus/Plus

Query  1        CAAGGTTTCCGTAGGTGAACCTGCGGAAGGATCATTAAAGAAA  43
                ||||||||||||||||||||||||||||||||||||| |||||
Sbjct  1245338  CAAGGTTTCCGTAGGTGAACCTGCGGAAGGATCATTATAGAAA  1245380


 Score = 75.0 bits (40),  Expect = 4e-09
 Identities = 42/43 (98%), Gaps = 0/43 (0%)
 Strand=Plus/Plus

Query  1        CAAGGTTTCCGTAGGTGAACCTGCGGAAGGATCATTAAAGAAA  43
                ||||||||||||||||||||||||||||||||||||| |||||
Sbjct  1253259  CAAGGTTTCCGTAGGTGAACCTGCGGAAGGATCATTATAGAAA  1253301


 Score = 75.0 bits (40),  Expect = 4e-09
 Identities = 42/43 (98%), Gaps = 0/43 (0%)
 Strand=Plus/Plus

Query  1        CAAGGTTTCCGTAGGTGAACCTGCGGAAGGATCATTAAAGAAA  43
                ||||||||||||||||||||||||||||||||||||| |||||
Sbjct  1261185  CAAGGTTTCCGTAGGTGAACCTGCGGAAGGATCATTATAGAAA  1261227


 Score = 75.0 bits (40),  Expect = 4e-09
 Identities = 42/43 (98%), Gaps = 0/43 (0%)
 Strand=Plus/Plus

Query  1        CAAGGTTTCCGTAGGTGAACCTGCGGAAGGATCATTAAAGAAA  43
                ||||||||||||||||||||||||||||||||||||| |||||
Sbjct  1269110  CAAGGTTTCCGTAGGTGAACCTGCGGAAGGATCATTATAGAAA  1269152


 Score = 75.0 bits (40),  Expect = 4e-09
 Identities = 42/43 (98%), Gaps = 0/43 (0%)
 Strand=Plus/Plus

Query  1        CAAGGTTTCCGTAGGTGAACCTGCGGAAGGATCATTAAAGAAA  43
                ||||||||||||||||||||||||||||||||||||| |||||
Sbjct  1277035  CAAGGTTTCCGTAGGTGAACCTGCGGAAGGATCATTATAGAAA  1277077


>UEGL01000008.1 Zygosaccharomyces sapae isolate ABT301 genome assembly, contig: 
Backbone_8_pilon, whole genome shotgun sequence
Length=1409619

 Score = 333 bits (180),  Expect = 6e-87
 Identities = 219/237 (92%), Gaps = 5/237 (2%)
 Strand=Plus/Minus

Query  436      TTCAAAACTTTCAACAATGGATCTCTTGGTTCTCGCATCGATGAAGAACGCAGCGAAATG  495
                ||||||||||||||||| ||||||||||||||||||||||||||||||||||||||| ||
Sbjct  1333429  TTCAAAACTTTCAACAACGGATCTCTTGGTTCTCGCATCGATGAAGAACGCAGCGAACTG  1333370

Query  496      CGATACGTAATGTGAATTGCAGAATTCCGTGAATCATCGAATCTTTGAACGCACATTGCG  555
                ||||||||||||||||||||||||||||||||||||||||||||||||||||||||||||
Sbjct  1333369  CGATACGTAATGTGAATTGCAGAATTCCGTGAATCATCGAATCTTTGAACGCACATTGCG  1333310

Query  556      CCCTCTGGTATTCCGGGGGGCATGCCTGTTTGAGCGTCATTTCCTTCTCAAACACA--TT  613
                |||  ||||||||| ||||||||||||||||||||||||||||| ||||||||| |  ||
Sbjct  1333309  CCCCTTGGTATTCCAGGGGGCATGCCTGTTTGAGCGTCATTTCCCTCTCAAACATAGCTT  1333250

Query  614      G-TGTTTGGTAGTGAGTGATACTCGTTTTTGAGTTAACTTGAAATTGT-AGGCCATA  668
                  |||||||||||||| ||||||| ||||||||||  ||||||| ||  ||||||||
Sbjct  1333249  TATGTTTGGTAGTGAGCGATACTC-TTTTTGAGTTTGCTTGAAAGTGGGAGGCCATA  1333194


 Score = 329 bits (178),  Expect = 7e-86
 Identities = 219/238 (92%), Gaps = 6/238 (3%)
 Strand=Plus/Minus

Query  436      TTCAAAACTTTCAACAATGGATCTCTTGGTTCTCGCATCGATGAAGAACGCAGCGAAATG  495
                ||||||||||||||||| ||||||||||||||||||||||||||||||||||||||| ||
Sbjct  1323530  TTCAAAACTTTCAACAACGGATCTCTTGGTTCTCGCATCGATGAAGAACGCAGCGAACTG  1323471

Query  496      CGATACGTAATGTGAATTGCAGAATTCCGTGAATCATCGAATCTTTGAACGCACATTGCG  555
                ||||||||||||||||||||||||||||||||||||||||||||||||||||||||||||
Sbjct  1323470  CGATACGTAATGTGAATTGCAGAATTCCGTGAATCATCGAATCTTTGAACGCACATTGCG  1323411

Query  556      CCCTCTGGTATTCCGGGGGGCATGCCTGTTTGAGCGTCATTTCCTTCTCAAACACA--TT  613
                |||  ||||||||| ||||||||||||||||||||||||||||| ||||||||| |  ||
Sbjct  1323410  CCCCTTGGTATTCCAGGGGGCATGCCTGTTTGAGCGTCATTTCCCTCTCAAACATAGCTT  1323351

Query  614      G--TGTTTGGTAGTGAGTGATACTCGTTTTTGAGTTAACTTGAAATTGT-AGGCCATA  668
                   |||||||||||||| ||||||| ||||||||||  ||||||| ||  ||||||||
Sbjct  1323350  TTATGTTTGGTAGTGAGCGATACTC-TTTTTGAGTTTGCTTGAAAGTGGGAGGCCATA  1323294


 Score = 329 bits (178),  Expect = 7e-86
 Identities = 219/238 (92%), Gaps = 6/238 (3%)
 Strand=Plus/Minus

Query  436      TTCAAAACTTTCAACAATGGATCTCTTGGTTCTCGCATCGATGAAGAACGCAGCGAAATG  495
                ||||||||||||||||| ||||||||||||||||||||||||||||||||||||||| ||
Sbjct  1343331  TTCAAAACTTTCAACAACGGATCTCTTGGTTCTCGCATCGATGAAGAACGCAGCGAACTG  1343272

Query  496      CGATACGTAATGTGAATTGCAGAATTCCGTGAATCATCGAATCTTTGAACGCACATTGCG  555
                ||||||||||||||||||||||||||||||||||||||||||||||||||||||||||||
Sbjct  1343271  CGATACGTAATGTGAATTGCAGAATTCCGTGAATCATCGAATCTTTGAACGCACATTGCG  1343212

Query  556      CCCTCTGGTATTCCGGGGGGCATGCCTGTTTGAGCGTCATTTCCTTCTCAAACACA--TT  613
                |||  ||||||||| ||||||||||||||||||||||||||||| ||||||||| |  ||
[truncated: 410,408 more chars]
