# Supplementary material for: Using nanopore sequencing to identify fungi from clinical samples with high phylogenetic resolution
Source: Sci Rep. 2023 Jun 16;13:9785. doi: 10.1038/s41598-023-37016-0 (PMC10275880; doi:10.1038/s41598-023-37016-0)
Supplement: Supplementary file 1 — Supplementary Information. [file 41598_2023_37016_MOESM1_ESM.zip › Supplementary_Information/Supplementary_Data/Data_S5_Mock_blast/results/Mock_RGN4_7_fmt0.txt]

BLASTN 2.13.0+


Reference: Zheng Zhang, Scott Schwartz, Lukas Wagner, and Webb
Miller (2000), "A greedy algorithm for aligning DNA sequences", J
Comput Biol 2000; 7(1-2):203-14.


Database: all.fna
           16,976,359 sequences; 173,045,930,078 total letters


Query= LR7_7

Length=1976
                                                                      Score     E
Sequences producing significant alignments:                          (Bits)  Value

CM000172.1 Aspergillus fumigatus Af293 chromosome 4, whole genome...  3650    0.0  
JAGXKD010000017.1 Aspergillus sp. GbtcF1 F1_0083, whole genome sh...  3650    0.0  
NC_007197.1 Aspergillus fumigatus Af293 chromosome 4, whole genom...  3650    0.0  
JAAKEQ010000076.1 Aspergillus oerlinghausenensis strain CBS 13918...  3603    0.0  
BLKH01000198.1 Aspergillus lentulus IFM 58399 DNA, scaffold_198, ...  3579    0.0  
NW_022984065.1 Aspergillus lentulus IFM 58399 DNA, scaffold_198, ...  3579    0.0  
JAAAPX010000306.1 Aspergillus fumigatiaffinis strain CNM-CM6805 N...  3568    0.0  
MSZS01000021.1 Aspergillus novofumigatus IBT 16806 P174scaffold_2...  3561    0.0  
NW_020194294.1 Aspergillus novofumigatus IBT 16806 chromosome Unk...  3561    0.0  
MSZS01000005.1 Aspergillus novofumigatus IBT 16806 P174scaffold_5...  3555    0.0  
NW_020194278.1 Aspergillus novofumigatus IBT 16806 chromosome Unk...  3555    0.0  
JACBAG010001485.1 Aspergillus felis isolate CNM-CM7691 NODE_443_l...  3539    0.0  
JACBAD010001631.1 Aspergillus hiratsukae isolate CNM-CM5793 NODE_...  3539    0.0  
MSZS01000019.1 Aspergillus novofumigatus IBT 16806 P174scaffold_1...  3535    0.0  
NW_020194292.1 Aspergillus novofumigatus IBT 16806 chromosome Unk...  3535    0.0  
MSZS01000020.1 Aspergillus novofumigatus IBT 16806 P174scaffold_2...  3522    0.0  
NW_020194293.1 Aspergillus novofumigatus IBT 16806 chromosome Unk...  3522    0.0  
NKHU02000428.1 Aspergillus thermomutatus strain HMR AF 39 NODE_42...  3518    0.0  
NKHV02000463.1 Aspergillus turcosus strain HMR AF 23 NODE_461, wh...  3518    0.0  
NW_020798475.1 Aspergillus thermomutatus strain HMR AF 39 chromos...  3518    0.0  
MSZS01000050.1 Aspergillus novofumigatus IBT 16806 P174scaffold_5...  3509    0.0  
NW_020194323.1 Aspergillus novofumigatus IBT 16806 chromosome Unk...  3509    0.0  
MSZS01000029.1 Aspergillus novofumigatus IBT 16806 P174scaffold_2...  3476    0.0  
NW_020194302.1 Aspergillus novofumigatus IBT 16806 chromosome Unk...  3476    0.0  
MSZS01000011.1 Aspergillus novofumigatus IBT 16806 P174scaffold_1...  3469    0.0  
NW_020194284.1 Aspergillus novofumigatus IBT 16806 chromosome Unk...  3469    0.0  
SMSW01000009.1 Aspergillus cejpii strain FS110 scaffold9, whole g...  3330    0.0  
SMSW01000006.1 Aspergillus cejpii strain FS110 scaffold6, whole g...  3330    0.0  
SMSW01000012.1 Aspergillus cejpii strain FS110 scaffold12, whole ...  3330    0.0  
SMSW01000011.1 Aspergillus cejpii strain FS110 scaffold11, whole ...  3330    0.0  
JAMYHO010000160.1 Apiotrichum sp. PL3306B ctg_160, whole genome s...  3315    0.0  
PZKB01000354.1 Penicillium sp. MT2 MMC-2018 NODE_354, whole genom...  3190    0.0  
JAGMTT010000008.1 Aspergillus sp. MEXU 27854 Contig07, whole geno...  3171    0.0  
JAMZTW010000107.1 Penicillium simplicissimum strain A4 tig0000017...  3168    0.0  
JAMZTW010000103.1 Penicillium simplicissimum strain A4 tig0000016...  3168    0.0  
JAMZTW010000100.1 Penicillium simplicissimum strain A4 tig0000015...  3168    0.0  
JAMZTW010000099.1 Penicillium simplicissimum strain A4 tig0000015...  3168    0.0  
JAMZTW010000097.1 Penicillium simplicissimum strain A4 tig0000015...  3168    0.0  
JAMZTW010000096.1 Penicillium simplicissimum strain A4 tig0000015...  3168    0.0  
JAMZTW010000094.1 Penicillium simplicissimum strain A4 tig0000015...  3168    0.0  
JAMZTW010000093.1 Penicillium simplicissimum strain A4 tig0000015...  3168    0.0  
JAMZTW010000089.1 Penicillium simplicissimum strain A4 tig0000014...  3168    0.0  
JAMZTW010000088.1 Penicillium simplicissimum strain A4 tig0000014...  3168    0.0  
JAMZTW010000087.1 Penicillium simplicissimum strain A4 tig0000014...  3168    0.0  
JAMZTW010000086.1 Penicillium simplicissimum strain A4 tig0000014...  3168    0.0  
JAMZTW010000085.1 Penicillium simplicissimum strain A4 tig0000014...  3168    0.0  
JAMZTW010000078.1 Penicillium simplicissimum strain A4 tig0000012...  3168    0.0  
BDHI01000026.1 Aspergillus awamori DNA, contig: Aawm26, strain: I...  3164    0.0  
JAMZTW010000098.1 Penicillium simplicissimum strain A4 tig0000015...  3164    0.0  
JAMAGX010000103.1 Aspergillaceae sp. M1327 strain PF1803 ctg_103,...  3162    0.0  
JAMZTW010000106.1 Penicillium simplicissimum strain A4 tig0000016...  3162    0.0  
JAMZTW010000091.1 Penicillium simplicissimum strain A4 tig0000015...  3162    0.0  
AM270982.1 Aspergillus niger supercontig An03                         3158    0.0  
JACVQR010000012.1 Penicillium fimorum strain S/N-308-OC-P1 S_N-30...  3158    0.0  
AP024428.1 Aspergillus luchuensis IFO 4308 DNA, chromosome 4, nea...  3158    0.0  
BLWE01000015.1 Aspergillus tubingensis WU-2223L DNA, scaffold_15,...  3158    0.0  
BDHI01000032.1 Aspergillus awamori DNA, contig: Aawm32, strain: I...  3158    0.0  
BDHI01000023.1 Aspergillus awamori DNA, contig: Aawm23, strain: I...  3158    0.0  
BDHI01000015.1 Aspergillus awamori DNA, contig: Aawm15, strain: I...  3158    0.0  
BDHI01000009.1 Aspergillus awamori DNA, contig: Aawm09, strain: I...  3158    0.0  
JAMZTW010000102.1 Penicillium simplicissimum strain A4 tig0000016...  3158    0.0  
NW_023336289.1 Aspergillus tubingensis WU-2223L DNA, scaffold_15,...  3158    0.0  
NC_054852.1 Aspergillus luchuensis IFO 4308 DNA, chromosome 4, ne...  3158    0.0  
NT_166520.1 Aspergillus niger CBS 513.88 supercontig An03             3158    0.0  
BDHI01000013.1 Aspergillus awamori DNA, contig: Aawm13, strain: I...  3157    0.0  
MSFU01000107.1 Aspergillus eucalypticola CBS 122712 BO83scaffold_...  3157    0.0  
NW_020290381.1 Aspergillus eucalypticola CBS 122712 chromosome Un...  3157    0.0  
JAMZTW010000090.1 Penicillium simplicissimum strain A4 tig0000014...  3155    0.0  
MSFL01000103.1 Aspergillus heteromorphus CBS 117.55 BO70scaffold_...  3153    0.0  
MSFU01000081.1 Aspergillus eucalypticola CBS 122712 BO83scaffold_...  3153    0.0  
MSFU01000103.1 Aspergillus eucalypticola CBS 122712 BO83scaffold_...  3153    0.0  
NW_020290355.1 Aspergillus eucalypticola CBS 122712 chromosome Un...  3153    0.0  
NW_020290377.1 Aspergillus eucalypticola CBS 122712 chromosome Un...  3153    0.0  
NW_020290508.1 Aspergillus heteromorphus CBS 117.55 chromosome Un...  3153    0.0  
CH476599.1 Aspergillus terreus NIH2624 scaffold_6 genomic scaffol...  3151    0.0  
JAMZTW010000111.1 Penicillium simplicissimum strain A4 tig0000017...  3151    0.0  
JAMZTW010000110.1 Penicillium simplicissimum strain A4 tig0000017...  3151    0.0  
JAMZTW010000101.1 Penicillium simplicissimum strain A4 tig0000016...  3151    0.0  
NT_165929.1 Aspergillus terreus NIH2624 scaffold_6 genomic scaffo...  3151    0.0  
JACBKQ010000154.1 Aspergillus sp. A31 154, whole genome shotgun s...  3149    0.0  
MSFL01000164.1 Aspergillus heteromorphus CBS 117.55 BO70scaffold_...  3147    0.0  
MSFL01000146.1 Aspergillus heteromorphus CBS 117.55 BO70scaffold_...  3147    0.0  
MSFL01000134.1 Aspergillus heteromorphus CBS 117.55 BO70scaffold_...  3147    0.0  
JALZYL010000072.1 Aspergillus tritici strain S2209 ctg_72, whole ...  3147    0.0  
NW_020290569.1 Aspergillus heteromorphus CBS 117.55 chromosome Un...  3147    0.0  
NW_020290551.1 Aspergillus heteromorphus CBS 117.55 chromosome Un...  3147    0.0  
NW_020290539.1 Aspergillus heteromorphus CBS 117.55 chromosome Un...  3147    0.0  
MSFL01000100.1 Aspergillus heteromorphus CBS 117.55 BO70scaffold_...  3145    0.0  
BDHI01000020.1 Aspergillus awamori DNA, contig: Aawm20, strain: I...  3145    0.0  
JAMZTW010000092.1 Penicillium simplicissimum strain A4 tig0000015...  3145    0.0  
NW_020290505.1 Aspergillus heteromorphus CBS 117.55 chromosome Un...  3145    0.0  
MSFL01000126.1 Aspergillus heteromorphus CBS 117.55 BO70scaffold_...  3144    0.0  
MSFL01000121.1 Aspergillus heteromorphus CBS 117.55 BO70scaffold_...  3144    0.0  
MSFL01000110.1 Aspergillus heteromorphus CBS 117.55 BO70scaffold_...  3144    0.0  
VCAU01000267.1 Aspergillus nanangensis strain MST-FP2251 scaffold...  3144    0.0  
BDHI01000033.1 Aspergillus awamori DNA, contig: Aawm33, strain: I...  3144    0.0  
NW_020290531.1 Aspergillus heteromorphus CBS 117.55 chromosome Un...  3144    0.0  
NW_020290526.1 Aspergillus heteromorphus CBS 117.55 chromosome Un...  3144    0.0  
NW_020290515.1 Aspergillus heteromorphus CBS 117.55 chromosome Un...  3144    0.0  
CDHK01000043.1 Penicillium brasilianum genome assembly Pbras_Allp...  3142    0.0  
JAFBMR010000004.1 Aspergillus sp. 'subgen. Cremei' strain IBT 356...  3142    0.0  
MSFL01000175.1 Aspergillus heteromorphus CBS 117.55 BO70scaffold_...  3140    0.0  
MSFU01000100.1 Aspergillus eucalypticola CBS 122712 BO83scaffold_...  3140    0.0  
NW_020290374.1 Aspergillus eucalypticola CBS 122712 chromosome Un...  3140    0.0  
NW_020290580.1 Aspergillus heteromorphus CBS 117.55 chromosome Un...  3140    0.0  
MSFL01000129.1 Aspergillus heteromorphus CBS 117.55 BO70scaffold_...  3138    0.0  
MNBE01000628.1 Penicillium subrubescens strain CBS 132785 PENSUBs...  3138    0.0  
JAAVMA010000124.1 Penicillium ochrochloron strain RLS11 NODE_124_...  3138    0.0  
NW_020290534.1 Aspergillus heteromorphus CBS 117.55 chromosome Un...  3138    0.0  
CDHK01000042.1 Penicillium brasilianum genome assembly Pbras_Allp...  3136    0.0  
JAMAHC010000176.1 Penicillium sp. R1202D strain S1126A ctg_176, w...  3136    0.0  
JAMAHE010000381.1 Penicillium sp. PH3801 strain S1316 ctg_381, wh...  3136    0.0  
JAMAHA010000120.1 Penicillium sp. PF2412A strain R1202D ctg_120, ...  3136    0.0  
JAMAHD010000167.1 Penicillium sp. S1126A strain PH3801 ctg_167, w...  3136    0.0  
JRVD02000017.1 Penicillium oxalicum strain HP7-1 unanchor18, whol...  3136    0.0  
JRVD02000016.1 Penicillium oxalicum strain HP7-1 unanchor17, whol...  3136    0.0  
JAMAHB010000149.1 Penicillium sp. PT4103 strain D2Mb ctg_149, who...  3136    0.0  
NW_026088304.1 Penicillium oxalicum strain HP7-1 chromosome Unkno...  3136    0.0  
NW_026088303.1 Penicillium oxalicum strain HP7-1 chromosome Unkno...  3136    0.0  
MSFL01000185.1 Aspergillus heteromorphus CBS 117.55 BO70scaffold_...  3134    0.0  
MSFL01000148.1 Aspergillus heteromorphus CBS 117.55 BO70scaffold_...  3134    0.0  
MSFL01000124.1 Aspergillus heteromorphus CBS 117.55 BO70scaffold_...  3134    0.0  
MSFL01000117.1 Aspergillus heteromorphus CBS 117.55 BO70scaffold_...  3134    0.0  
MSFL01000105.1 Aspergillus heteromorphus CBS 117.55 BO70scaffold_...  3134    0.0  
NW_020290590.1 Aspergillus heteromorphus CBS 117.55 chromosome Un...  3134    0.0  
NW_020290553.1 Aspergillus heteromorphus CBS 117.55 chromosome Un...  3134    0.0  
NW_020290529.1 Aspergillus heteromorphus CBS 117.55 chromosome Un...  3134    0.0  
NW_020290522.1 Aspergillus heteromorphus CBS 117.55 chromosome Un...  3134    0.0  
NW_020290510.1 Aspergillus heteromorphus CBS 117.55 chromosome Un...  3134    0.0  
MSFL01000113.1 Aspergillus heteromorphus CBS 117.55 BO70scaffold_...  3133    0.0  
NW_020290518.1 Aspergillus heteromorphus CBS 117.55 chromosome Un...  3133    0.0  
MSFL01000140.1 Aspergillus heteromorphus CBS 117.55 BO70scaffold_...  3131    0.0  
MSFL01000127.1 Aspergillus heteromorphus CBS 117.55 BO70scaffold_...  3131    0.0  
NW_020290545.1 Aspergillus heteromorphus CBS 117.55 chromosome Un...  3131    0.0  
NW_020290532.1 Aspergillus heteromorphus CBS 117.55 chromosome Un...  3131    0.0  
MSFL01000136.1 Aspergillus heteromorphus CBS 117.55 BO70scaffold_...  3129    0.0  
JSYV01000010.1 Evansstolkia leycettana strain CBS 398.68 contig01...  3129    0.0  
NW_020290541.1 Aspergillus heteromorphus CBS 117.55 chromosome Un...  3129    0.0  
MSFL01000137.1 Aspergillus heteromorphus CBS 117.55 BO70scaffold_...  3127    0.0  
MSFL01000125.1 Aspergillus heteromorphus CBS 117.55 BO70scaffold_...  3127    0.0  
NW_020290542.1 Aspergillus heteromorphus CBS 117.55 chromosome Un...  3127    0.0  
NW_020290530.1 Aspergillus heteromorphus CBS 117.55 chromosome Un...  3127    0.0  
MSFL01000178.1 Aspergillus heteromorphus CBS 117.55 BO70scaffold_...  3125    0.0  
MSFL01000139.1 Aspergillus heteromorphus CBS 117.55 BO70scaffold_...  3125    0.0  
NW_020290583.1 Aspergillus heteromorphus CBS 117.55 chromosome Un...  3125    0.0  
NW_020290544.1 Aspergillus heteromorphus CBS 117.55 chromosome Un...  3125    0.0  
JAMFOT010000209.1 Penicillium sp. D2Mb strain R2202 ctg_209, whol...  3123    0.0  
BDHI01000006.1 Aspergillus awamori DNA, contig: Aawm06, strain: I...  3123    0.0  
MSFL01000135.1 Aspergillus heteromorphus CBS 117.55 BO70scaffold_...  3121    0.0  
NW_020290540.1 Aspergillus heteromorphus CBS 117.55 chromosome Un...  3121    0.0  
MSFL01000161.1 Aspergillus heteromorphus CBS 117.55 BO70scaffold_...  3120    0.0  
MSFL01000112.1 Aspergillus heteromorphus CBS 117.55 BO70scaffold_...  3120    0.0  
MSFM01000006.1 Aspergillus campestris IBT 28561 P168scaffold_6, w...  3120    0.0  
MSFM01000031.1 Aspergillus campestris IBT 28561 P168scaffold_31, ...  3120    0.0  
MSFM01000022.1 Aspergillus campestris IBT 28561 P168scaffold_22, ...  3120    0.0  
JACWGB010000032.1 Penicillium sp. VS AB III KN VS-AB-III-KN_conti...  3120    0.0  
JACWGC010000003.1 Penicillium sp. VS AB III KN 1 VS-AB-III-KN-1_c...  3120    0.0  
JAGUQL010000038.1 Penicillium corylophilum strain F5_1S_1A_F NODE...  3120    0.0  
NW_020194341.1 Aspergillus campestris IBT 28561 chromosome Unknow...  3120    0.0  
NW_020194366.1 Aspergillus campestris IBT 28561 chromosome Unknow...  3120    0.0  
NW_020194357.1 Aspergillus campestris IBT 28561 chromosome Unknow...  3120    0.0  
NW_020290566.1 Aspergillus heteromorphus CBS 117.55 chromosome Un...  3120    0.0  
NW_020290517.1 Aspergillus heteromorphus CBS 117.55 chromosome Un...  3120    0.0  
MSFL01000157.1 Aspergillus heteromorphus CBS 117.55 BO70scaffold_...  3118    0.0  
MSFL01000143.1 Aspergillus heteromorphus CBS 117.55 BO70scaffold_...  3118    0.0  
NW_020290562.1 Aspergillus heteromorphus CBS 117.55 chromosome Un...  3118    0.0  
NW_020290548.1 Aspergillus heteromorphus CBS 117.55 chromosome Un...  3118    0.0  
WIWV01000274.1 Penicillium ucsense strain S1M29 PECM_scaffold_274...  3116    0.0  
JAMAGZ010000485.1 Aspergillaceae sp. PF1803 strain PT4103 ctg_485...  3116    0.0  
MSFL01000170.1 Aspergillus heteromorphus CBS 117.55 BO70scaffold_...  3114    0.0  
MSFL01000118.1 Aspergillus heteromorphus CBS 117.55 BO70scaffold_...  3114    0.0  
NW_020290575.1 Aspergillus heteromorphus CBS 117.55 chromosome Un...  3114    0.0  
NW_020290523.1 Aspergillus heteromorphus CBS 117.55 chromosome Un...  3114    0.0  
MSFL01000177.1 Aspergillus heteromorphus CBS 117.55 BO70scaffold_...  3112    0.0  
QUQM01000005.1 Aspergillus tanneri strain NIH1004 AapTan_5_pilon_...  3112    0.0  
NW_022984632.1 Aspergillus tanneri strain NIH1004 chromosome Unkn...  3112    0.0  
NW_020290582.1 Aspergillus heteromorphus CBS 117.55 chromosome Un...  3112    0.0  
MSFM01000024.1 Aspergillus campestris IBT 28561 P168scaffold_24, ...  3107    0.0  
NW_020194359.1 Aspergillus campestris IBT 28561 chromosome Unknow...  3107    0.0  
MSFL01000153.1 Aspergillus heteromorphus CBS 117.55 BO70scaffold_...  3105    0.0  
NW_020290558.1 Aspergillus heteromorphus CBS 117.55 chromosome Un...  3105    0.0  
MSFL01000165.1 Aspergillus heteromorphus CBS 117.55 BO70scaffold_...  3103    0.0  
MSFK01000078.1 Aspergillus sclerotioniger CBS 115572 BO94scaffold...  3103    0.0  
NW_020291068.1 Aspergillus sclerotioniger CBS 115572 chromosome U...  3103    0.0  
NW_020290570.1 Aspergillus heteromorphus CBS 117.55 chromosome Un...  3103    0.0  
MSFO01000016.1 Aspergillus steynii IBT 23096 P170scaffold_16, who...  3101    0.0  
MSFO01000014.1 Aspergillus steynii IBT 23096 P170scaffold_14, who...  3101    0.0  
NW_020194413.1 Aspergillus steynii IBT 23096 chromosome Unknown P...  3101    0.0  
NW_020194411.1 Aspergillus steynii IBT 23096 chromosome Unknown P...  3101    0.0  
MSFL01000123.1 Aspergillus heteromorphus CBS 117.55 BO70scaffold_...  3099    0.0  
MSFL01000115.1 Aspergillus heteromorphus CBS 117.55 BO70scaffold_...  3099    0.0  
NW_020290528.1 Aspergillus heteromorphus CBS 117.55 chromosome Un...  3099    0.0  
NW_020290520.1 Aspergillus heteromorphus CBS 117.55 chromosome Un...  3099    0.0  
MSFO01000015.1 Aspergillus steynii IBT 23096 P170scaffold_15, who...  3097    0.0  
NW_020194412.1 Aspergillus steynii IBT 23096 chromosome Unknown P...  3097    0.0  
MSFO01000033.1 Aspergillus steynii IBT 23096 P170scaffold_33, who...  3096    0.0  
MSFO01000027.1 Aspergillus steynii IBT 23096 P170scaffold_27, who...  3096    0.0  
MSFO01000025.1 Aspergillus steynii IBT 23096 P170scaffold_25, who...  3096    0.0  
MSFO01000023.1 Aspergillus steynii IBT 23096 P170scaffold_23, who...  3096    0.0  
MSFO01000019.1 Aspergillus steynii IBT 23096 P170scaffold_19, who...  3096    0.0  
MSFO01000018.1 Aspergillus steynii IBT 23096 P170scaffold_18, who...  3096    0.0  
MSFO01000017.1 Aspergillus steynii IBT 23096 P170scaffold_17, who...  3096    0.0  
MSFO01000013.1 Aspergillus steynii IBT 23096 P170scaffold_13, who...  3096    0.0  
NW_020194430.1 Aspergillus steynii IBT 23096 chromosome Unknown P...  3096    0.0  
NW_020194424.1 Aspergillus steynii IBT 23096 chromosome Unknown P...  3096    0.0  
NW_020194422.1 Aspergillus steynii IBT 23096 chromosome Unknown P...  3096    0.0  
NW_020194420.1 Aspergillus steynii IBT 23096 chromosome Unknown P...  3096    0.0  
NW_020194416.1 Aspergillus steynii IBT 23096 chromosome Unknown P...  3096    0.0  
NW_020194415.1 Aspergillus steynii IBT 23096 chromosome Unknown P...  3096    0.0  
NW_020194414.1 Aspergillus steynii IBT 23096 chromosome Unknown P...  3096    0.0  
NW_020194410.1 Aspergillus steynii IBT 23096 chromosome Unknown P...  3096    0.0  
MSFO01000022.1 Aspergillus steynii IBT 23096 P170scaffold_22, who...  3094    0.0  
NW_020194419.1 Aspergillus steynii IBT 23096 chromosome Unknown P...  3094    0.0  
MSFM01000027.1 Aspergillus campestris IBT 28561 P168scaffold_27, ...  3092    0.0  
NW_020194362.1 Aspergillus campestris IBT 28561 chromosome Unknow...  3092    0.0  
MSFO01000024.1 Aspergillus steynii IBT 23096 P170scaffold_24, who...  3090    0.0  
NW_020194421.1 Aspergillus steynii IBT 23096 chromosome Unknown P...  3090    0.0  
MSFO01000031.1 Aspergillus steynii IBT 23096 P170scaffold_31, who...  3088    0.0  
NW_020194428.1 Aspergillus steynii IBT 23096 chromosome Unknown P...  3088    0.0  
MSFO01000020.1 Aspergillus steynii IBT 23096 P170scaffold_20, who...  3083    0.0  
JAMAGV010000048.1 Talaromyces sp. PT3601 strain M1327 ctg_48, who...  3083    0.0  
NW_020194417.1 Aspergillus steynii IBT 23096 chromosome Unknown P...  3083    0.0  
MSFL01000173.1 Aspergillus heteromorphus CBS 117.55 BO70scaffold_...  3081    0.0  
MSFO01000028.1 Aspergillus steynii IBT 23096 P170scaffold_28, who...  3081    0.0  
NW_020194425.1 Aspergillus steynii IBT 23096 chromosome Unknown P...  3081    0.0  
NW_020290578.1 Aspergillus heteromorphus CBS 117.55 chromosome Un...  3081    0.0  
MSFO01000021.1 Aspergillus steynii IBT 23096 P170scaffold_21, who...  3075    0.0  
NW_020194418.1 Aspergillus steynii IBT 23096 chromosome Unknown P...  3075    0.0  
MLQL01000163.1 Penicillium flavigenum strain IBT 14082 PENFLA_con...  3072    0.0  
JACSPC010000172.1 Penicillium griseoroseum strain IF3SW-F1 NODE_1...  3072    0.0  
MSFL01000194.1 Aspergillus heteromorphus CBS 117.55 BO70scaffold_...  3068    0.0  
NW_020290599.1 Aspergillus heteromorphus CBS 117.55 chromosome Un...  3068    0.0  
QAGI01000420.1 Penicillium sp. MA 6040 contig00420, whole genome ...  3066    0.0  
JACVQR010000011.1 Penicillium fimorum strain S/N-308-OC-P1 S_N-30...  3066    0.0  
SWKU01000089.1 Curvularia kusanoi strain 30M1 scaffold_89, whole ...  3066    0.0  
JAGXNN020000302.1 Aspergillus affinis strain CMG 70 NODE_302_leng...  3066    0.0  
CM002801.1 Penicillium chrysogenum strain P2niaD18 chromosome IV,...  3066    0.0  
MSFO01000026.1 Aspergillus steynii IBT 23096 P170scaffold_26, who...  3062    0.0  
NW_020194423.1 Aspergillus steynii IBT 23096 chromosome Unknown P...  3062    0.0  
PKQL01000996.1 Penicillium sp. CF05 scaffold_995, whole genome sh...  3061    0.0  
CAJVRB010000041.1 Penicillium nalgiovense genome assembly, contig...  3061    0.0  
JAMALG010000162.1 Filobasidiaceae sp. PT2105A-2 ctg_162, whole ge...  3061    0.0  
AOTG01000575.1 Penicillium paxilli ATCC 26601 contig431_0, whole ...  3059    0.0  
MUGH01000060.1 Penicillium sp. BW_MB Marcia_B_CGATGT.R1_(paired)_...  3055    0.0  
JNNR01000513.1 Penicillium nordicum strain UASWS BFE487 Contig513...  3055    0.0  
MBFL02000846.1 Aspergillus hancockii strain FRR 3425 scaffold_846...  3053    0.0  
MSFO01000034.1 Aspergillus steynii IBT 23096 P170scaffold_34, who...  3053    0.0  
NW_020194431.1 Aspergillus steynii IBT 23096 chromosome Unknown P...  3053    0.0  
WBOJ01000006.1 Penicillium polonicum strain F7 contig.6, whole ge...  3049    0.0  
WBOJ01000005.1 Penicillium polonicum strain F7 contig.5, whole ge...  3049    0.0  
CM024083.1 Penicillium polonicum strain F7 chromosome IV, whole g...  3049    0.0  
NGZO01000001.1 Aspergillus persii strain NIBRFGC000004109 scaffol...  3048    0.0  
JAFCIW010000005.1 Penicillium aurantiogriseum strain IBT 35659 ut...  3046    0.0  
MSFL01000114.1 Aspergillus heteromorphus CBS 117.55 BO70scaffold_...  3044    0.0  
PUHX01000265.1 Penicillium sp. SPG-F15 NODE_265_length_4793_cov_1...  3044    0.0  
JANAXO010000200.1 Aspergillus texensis strain TX-A-6-1-S NODE_200...  3044    0.0  
JAKLNB010000448.1 Penicillium caseifulvum strain FKI-L3-CM-P1 NOD...  3044    0.0  
LYCR01000272.1 Aspergillus bombycis strain NRRL26010 contig00272,...  3044    0.0  
JAHAQQ010000405.1 Penicillium palitans strain F6_7S_1C_F NODE_405...  3044    0.0  
MUGJ01000069.1 Penicillium sp. BW_162_3FA 162_FA_TTAGGC.R1_(paire...  3044    0.0  
NW_019170274.1 Aspergillus bombycis strain NRRL26010 chromosome U...  3044    0.0  
NW_020290519.1 Aspergillus heteromorphus CBS 117.55 chromosome Un...  3044    0.0  
MDDG01000036.1 Penicillium coprophilum strain IBT 31321 PENCOP_co...  3042    0.0  
MUGI01000139.1 Penicillium sp. BW_12 number12_ATCACG.R1_(paired)_...  3038    0.0  
PUXE01000268.1 Penicillium sp. SPG-F1 NODE_268_length_7477_cov_11...  3038    0.0  
JAETFV010000058.1 Penicillium robsamsonii strain VS III D KN3.2 V...  3038    0.0  
LLXE01000800.1 Penicillium freii strain DAOM 242723 scaffold_800,...  3038    0.0  
JACXYV010000042.1 Penicillium camemberti strain FM013=LCP06093 Pc...  3038    0.0  
JACXYV010000031.1 Penicillium camemberti strain FM013=LCP06093 Pc...  3038    0.0  
LHQR01000026.1 Penicillium griseofulvum strain PG3 contig_11, who...  3037    0.0  
JAMAFK010000124.1 Penicillium paneum strain M1707 ctg_124, whole ...  3037    0.0  
NW_024467432.1 Penicillium griseofulvum strain PG3 chromosome Unk...  3037    0.0  
JALZYI010000115.1 Aspergillus tamarii strain PB2201 ctg_115, whol...  3035    0.0  
CP059872.1 Aspergillus flavus NRRL3357 chromosome 7                   3033    0.0  
MSFM01000039.1 Aspergillus campestris IBT 28561 P168scaffold_39, ...  3033    0.0  
QCWU01000014.1 Colletotrichum sp. JS-367 scaffold14, whole genome...  3033    0.0  
SJFF01000027.1 Aspergillus parasiticus strain E1365 E1365_(paired...  3033    0.0  
JACXYV010000051.1 Penicillium camemberti strain FM013=LCP06093 Pc...  3033    0.0  
JACXYV010000044.1 Penicillium camemberti strain FM013=LCP06093 Pc...  3033    0.0  
JACXYV010000039.1 Penicillium camemberti strain FM013=LCP06093 Pc...  3033    0.0  
JACXYV010000016.1 Penicillium camemberti strain FM013=LCP06093 Pc...  3033    0.0  
BA000055.1 Aspergillus oryzae RIB40 DNA, chromosome 7                 3033    0.0  
NC_036441.1 Aspergillus oryzae RIB40 DNA, chromosome 7                3033    0.0  
NW_020194374.1 Aspergillus campestris IBT 28561 chromosome Unknow...  3033    0.0  
NC_054697.1 Aspergillus flavus NRRL3357 chromosome 7, complete se...  3033    0.0  
WBOJ01000007.1 Penicillium polonicum strain F7 contig.7, whole ge...  3027    0.0  
JACXYV010000047.1 Penicillium camemberti strain FM013=LCP06093 Pc...  3025    0.0  
JACXYV010000043.1 Penicillium camemberti strain FM013=LCP06093 Pc...  3025    0.0  
NVQI01000082.1 Aspergillus sp. ATCC 12892 Aspergillus_oryzae_ATCC...  3022    0.0  
JAGXKE010000002.1 Aspergillus sp. GbtcF2 F2_63, whole genome shot...  3022    0.0  
JACXYV010000053.1 Penicillium camemberti strain FM013=LCP06093 Pc...  3020    0.0  
JACXYV010000045.1 Penicillium camemberti strain FM013=LCP06093 Pc...  3020    0.0  
JACXYV010000040.1 Penicillium camemberti strain FM013=LCP06093 Pc...  3020    0.0  
JACXYV010000030.1 Penicillium camemberti strain FM013=LCP06093 Pc...  3020    0.0  
JACXYV010000034.1 Penicillium camemberti strain FM013=LCP06093 Pc...  3014    0.0  
JAASRZ010000049.1 Penicillium sp. str. #12 tig00000030_pilon, who...  3009    0.0  
JACXYV010000033.1 Penicillium camemberti strain FM013=LCP06093 Pc...  3007    0.0  
JACXYV010000050.1 Penicillium camemberti strain FM013=LCP06093 Pc...  3003    0.0  
JPLR01000001.1 Penicillium capsulatum strain LiaoWQ-2011 unitig_1...  3001    0.0  
LXJU01000204.1 Penicillium arizonense strain CBS 141311 PENARI_co...  2996    0.0  
JAFBMQ010000006.1 Aspergillus westerdijkiae strain IBT 35663 utg0...  2996    0.0  
NW_019173481.1 Penicillium arizonense strain CBS 141311 chromosom...  2996    0.0  
JPLR01000049.1 Penicillium capsulatum strain LiaoWQ-2011 unitig_2...  2994    0.0  
JAMAGW010000297.1 Aspergillaceae sp. S1602 strain S1701 ctg_297, ...  2988    0.0  
JACWFT010000001.1 Penicillium sp. VS I D KN VS-I-D-KN_contig_1, w...  2981    0.0  
MSFL01000174.1 Aspergillus heteromorphus CBS 117.55 BO70scaffold_...  2979    0.0  
NW_020290579.1 Aspergillus heteromorphus CBS 117.55 chromosome Un...  2979    0.0  
JACXYV010000046.1 Penicillium camemberti strain FM013=LCP06093 Pc...  2977    0.0  
MSFU01000116.1 Aspergillus eucalypticola CBS 122712 BO83scaffold_...  2977    0.0  
NW_020290390.1 Aspergillus eucalypticola CBS 122712 chromosome Un...  2977    0.0  
JACXYV010000041.1 Penicillium camemberti strain FM013=LCP06093 Pc...  2968    0.0  
MSFL01000155.1 Aspergillus heteromorphus CBS 117.55 BO70scaffold_...  2955    0.0  
NW_020290560.1 Aspergillus heteromorphus CBS 117.55 chromosome Un...  2955    0.0  
JAMADR010000049.1 Thermoascaceae sp. PL2402 ctg_49, whole genome ...  2952    0.0  
JAMADP010000070.1 Thermoascaceae sp. M2902 strain PL2405 ctg_70, ...  2952    0.0  
CAJVNO010000062.1 Penicillium olsonii genome assembly, contig: NO...  2948    0.0  
JAMADS010000020.1 Thermoascaceae sp. M2901 strain PK2413 ctg_20, ...  2939    0.0  
QBDR01000027.1 Thermoascaceae sp. COH1141 Aspergillus_niger_strai...  2939    0.0  
JAMADT010000070.1 Thermoascaceae sp. PL2405 strain M2902 ctg_70, ...  2939    0.0  
MDYN01000221.1 Penicillium antarcticum strain IBT 31811 PENANT_co...  2937    0.0  
JACXYV010000048.1 Penicillium camemberti strain FM013=LCP06093 Pc...  2937    0.0  
LHQR01000013.1 Penicillium griseofulvum strain PG3 contig_6, whol...  2935    0.0  
LHQR01000025.1 Penicillium griseofulvum strain PG3 contig_18, who...  2935    0.0  
RCNU01000051.1 Paecilomyces variotii strain CBS 101075 C8Q69scaff...  2935    0.0  
RCNU01000028.1 Paecilomyces variotii strain CBS 101075 C8Q69scaff...  2935    0.0  
NW_021167190.1 Paecilomyces variotii strain CBS 101075 chromosome...  2935    0.0  
NW_021167167.1 Paecilomyces variotii strain CBS 101075 chromosome...  2935    0.0  
NW_024467419.1 Penicillium griseofulvum strain PG3 chromosome Unk...  2935    0.0  
NW_024467431.1 Penicillium griseofulvum strain PG3 chromosome Unk...  2935    0.0  
CAJVOY010000016.1 Penicillium salamii genome assembly, contig: NO...  2929    0.0  
PNEM01000003.1 Byssochlamys sp. AF001 NODE_3_length_4651098_cov_4...  2920    0.0  
JAMABY010000049.1 Penicillium citrinum strain PH4033 ctg_49, whol...  2918    0.0  
QAGG01000433.1 Penicillium sp. MA 6036 contig00433, whole genome ...  2902    0.0  
PQME02000349.1 Eurotiomycetes sp. MA 6038 contig00349, whole geno...  2896    0.0  
PQMF01000356.1 Eurotiomycetes sp. MA 6039 contig00356, whole geno...  2885    0.0  
JAAXYA010000249.1 Aspergillus quadrilineatus strain NRRL 201 isol...  2881    0.0  
CACM01000378.1 Erysiphe pisi, MIRA assembly whole genome shotgun ...  2881    0.0  
JALZZG010000113.1 Aspergillus sp. PYS2105 ctg_113, whole genome s...  2867    0.0  
JALZYW010000096.1 Aspergillus sp. PB4102 ctg_96, whole genome sho...  2867    0.0  
JALZZL010000006.1 Aspergillus sp. PH2503 ctg_6, whole genome shot...  2867    0.0  
JALZZO010000056.1 Aspergillus sp. PA40-03 ctg_56, whole genome sh...  2867    0.0  
JALZYR010000113.1 Aspergillus sp. PA2101 ctg_113, whole genome sh...  2867    0.0  
JALZZR010000073.1 Aspergillus sp. PH3601 ctg_74, whole genome sho...  2867    0.0  
JAMFMN010000012.1 Aspergillus sp. Z5 strain PG40-03 ctg_12, whole...  2867    0.0  
JALZZC010000012.1 Aspergillus sp. PB4106 ctg_12, whole genome sho...  2867    0.0  
MSFN02000022.1 Aspergillus ochraceoroseus IBT 24754 P175scaffold_...  2865    0.0  
NW_024468497.1 Aspergillus ochraceoroseus IBT 24754 chromosome Un...  2865    0.0  
MSFN02000020.1 Aspergillus ochraceoroseus IBT 24754 P175scaffold_...  2863    0.0  
MSFN02000018.1 Aspergillus ochraceoroseus IBT 24754 P175scaffold_...  2863    0.0  
MSFN02000016.1 Aspergillus ochraceoroseus IBT 24754 P175scaffold_...  2863    0.0  
MSFN02000013.1 Aspergillus ochraceoroseus IBT 24754 P175scaffold_...  2863    0.0  
NW_024468495.1 Aspergillus ochraceoroseus IBT 24754 chromosome Un...  2863    0.0  
NW_024468493.1 Aspergillus ochraceoroseus IBT 24754 chromosome Un...  2863    0.0  
NW_024468491.1 Aspergillus ochraceoroseus IBT 24754 chromosome Un...  2863    0.0  
NW_024468488.1 Aspergillus ochraceoroseus IBT 24754 chromosome Un...  2863    0.0  
JALZZD010000127.1 Aspergillus sp. F3605 ctg_127, whole genome sho...  2861    0.0  
JALZYX010000138.1 Aspergillus sp. PG3608 ctg_138, whole genome sh...  2861    0.0  
JALZZM010000228.1 Aspergillus sp. M3606 ctg_228, whole genome sho...  2859    0.0  
KI912132.1 Pestalotiopsis fici W106-1 unplaced genomic scaffold P...  2859    0.0  
JALZYQ010000125.1 Aspergillus sp. R2804 ctg_125, whole genome sho...  2859    0.0  
JALZYP010000043.1 Aspergillus sp. F3601 ctg_43, whole genome shot...  2859    0.0  
JALZZJ010000047.1 Aspergillus sp. PK2410 ctg_47, whole genome sho...  2859    0.0  
JALZZH010000020.1 Aspergillus sp. S4401N ctg_20, whole genome sho...  2859    0.0  
JALZZB010000016.1 Aspergillus sp. F3604 ctg_16, whole genome shot...  2859    0.0  
JALZZK010000021.1 Aspergillus sp. S4402 ctg_21, whole genome shot...  2859    0.0  
JALZZA010000047.1 Aspergillus sp. S3606 ctg_47, whole genome shot...  2859    0.0  
JALZZN010000013.1 Aspergillus sp. PM3602 ctg_13, whole genome sho...  2859    0.0  
JALZYY010000065.1 Aspergillus sp. PG3606D ctg_65, whole genome sh...  2859    0.0  
JALZYV010000007.1 Aspergillus sp. S2105 ctg_7, whole genome shotg...  2859    0.0  
JALZZF010000098.1 Aspergillus sp. S2103 ctg_99, whole genome shot...  2859    0.0  
JALZYT010000051.1 Aspergillus sp. S2109 ctg_51, whole genome shot...  2859    0.0  
JALZYO010000011.1 Aspergillus sp. PB2407 ctg_11, whole genome sho...  2859    0.0  
JALZYS010000038.1 Aspergillus sp. S1905 ctg_38, whole genome shot...  2859    0.0  
JALZZI010000243.1 Aspergillus sp. M3605 ctg_243, whole genome sho...  2859    0.0  
JALZYZ010000092.1 Aspergillus sp. S1903S ctg_92, whole genome sho...  2859    0.0  
JALZZP010000061.1 Aspergillus sp. R3602 ctg_61, whole genome shot...  2859    0.0  
JALZYU010000016.1 Aspergillus sp. PG3603 ctg_16, whole genome sho...  2859    0.0  
NW_006917114.1 Pestalotiopsis fici W106-1 unplaced genomic scaffo...  2859    0.0  
MSFL01000187.1 Aspergillus heteromorphus CBS 117.55 BO70scaffold_...  2852    0.0  
MSFN02000021.1 Aspergillus ochraceoroseus IBT 24754 P175scaffold_...  2852    0.0  
JACXYV010000038.1 Penicillium camemberti strain FM013=LCP06093 Pc...  2852    0.0  
NW_024468496.1 Aspergillus ochraceoroseus IBT 24754 chromosome Un...  2852    0.0  
NW_020290592.1 Aspergillus heteromorphus CBS 117.55 chromosome Un...  2852    0.0  
MSFN02000030.1 Aspergillus ochraceoroseus IBT 24754 P175scaffold_...  2850    0.0  
NW_024468505.1 Aspergillus ochraceoroseus IBT 24754 chromosome Un...  2850    0.0  
JAJAEC010000074.1 Aspergillus protuberus strain HOSP050413_4_129 ...  2848    0.0  
JAMAHQ010000420.1 Aspergillus sp. R2305 strain R3607 ctg_420, who...  2848    0.0  
JAMFNW010000055.1 Aspergillus sp. PM3604 strain PG3605 ctg_55, wh...  2848    0.0  
JAMAHS010000046.1 Aspergillus sp. F3603 strain S1902Y ctg_46, who...  2848    0.0  
JAMABK010000015.1 Aspergillus amoenus strain S2904 ctg_15, whole ...  2848    0.0  
JAMAHT010000021.1 Aspergillus sp. S1902Y strain PM3604 ctg_21, wh...  2848    0.0  
JAMAHR010000016.1 Aspergillus sp. R3607 strain F3603 ctg_16, whol...  2848    0.0  
JALZZE010000013.1 Aspergillus sp. S1702 ctg_13, whole genome shot...  2848    0.0  
JAMAHU010000063.1 Aspergillus sp. S2805 ctg_63, whole genome shot...  2848    0.0  
QAGH01001328.1 Aspergillus sp. MA 6037 contig01328, whole genome ...  2837    0.0  
AP024448.1 Aspergillus puulaauensis MK2 DNA, chromosome 6, nearly...  2837    0.0  
WOYA01000087.1 Aspergillus sp. 2663 0000087, whole genome shotgun...  2837    0.0  
NC_054862.1 Aspergillus puulaauensis MK2 DNA, chromosome 6, nearl...  2837    0.0  
JAMAHH010000222.1 Aspergillus sp. S1107B strain PYS4201 ctg_222, ...  2835    0.0  
JAMAHK010000215.1 Aspergillus sp. S1801 strain PYS4241 ctg_215, w...  2835    0.0  
JAMAHL010000227.1 Aspergillus sp. PYS4241 strain PYS4240 ctg_227,...  2835    0.0  
JAMAHI010000081.1 Aspergillus sp. PYS4201 strain S3505 ctg_81, wh...  2835    0.0  
JAMAHJ010000127.1 Aspergillus sp. S3505 strain S1801 ctg_127, who...  2835    0.0  
JAMAHG010000262.1 Aspergillus sp. R2504 strain S1107B ctg_262, wh...  2835    0.0  
JAMAHM010000141.1 Aspergillus sp. PYS4240 strain S1802E ctg_141, ...  2835    0.0  
JAJFZZ010000005.1 Aspergillus montevidensis strain ZYD4 Contig5, ...  2835    0.0  
JAMAAR010000004.1 Aspergillus sp. PM3601 ctg_4, whole genome shot...  2832    0.0  
JAMABB010000099.1 Aspergillus sp. S2111Y ctg_99, whole genome sho...  2832    0.0  
JAMAAY010000015.1 Aspergillus sp. 2NF925 ctg_15, whole genome sho...  2832    0.0  
JAMAAZ010000099.1 Aspergillus sp. R2506 ctg_99, whole genome shot...  2832    0.0  
JAJAED010000080.1 Aspergillus jensenii strain C4_18042019 NODE_80...  2832    0.0  
JAMAAW010000014.1 Aspergillus sp. S2111G.1 ctg_14, whole genome s...  2832    0.0  
JAMAAU010000012.1 Aspergillus sp. S3605 ctg_12, whole genome shot...  2832    0.0  
JAMABE010000109.1 Aspergillus sp. B3605 ctg_109, whole genome sho...  2832    0.0  
JAMAAT010000061.1 Aspergillus sp. 2NF922 ctg_61, whole genome sho...  2832    0.0  
JAMABC010000012.1 Aspergillus sp. R1430 ctg_12, whole genome shot...  2832    0.0  
JAJAEB010000129.1 Aspergillus creber strain HOSP050413_5_135 NODE...  2832    0.0  
JAMAAS010000050.1 Aspergillus sp. PG3606C ctg_50, whole genome sh...  2832    0.0  
JAMABA010000012.1 Aspergillus sp. 2NF923 ctg_12, whole genome sho...  2832    0.0  
JAMABD010000068.1 Aspergillus sp. S3602 ctg_68, whole genome shot...  2832    0.0  
JAMAAV010000011.1 Aspergillus sp. B3601 ctg_11, whole genome shot...  2832    0.0  
JAMAAX010000016.1 Aspergillus sp. S2101G ctg_16, whole genome sho...  2832    0.0  
JAMABJ010000010.1 Aspergillus sp. PA3604 ctg_10, whole genome sho...  2832    0.0  
JAILXB010000105.1 Aspergillus brunneus strain CBS 112.26 S/N-302-...  2830    0.0  
MAQV01000001.1 Aspergillus cristatus strain YKY807 scaffold1, who...  2830    0.0  
JAKLMM010000110.1 Aspergillus pseudoglaucus strain FJII-L3-SW-P1 ...  2830    0.0  
MSFN02000029.1 Aspergillus ochraceoroseus IBT 24754 P175scaffold_...  2828    0.0  
NW_024468504.1 Aspergillus ochraceoroseus IBT 24754 chromosome Un...  2828    0.0  
JAMAHF010000253.1 Penicillium sp. S1316 strain R2504 ctg_253, who...  2822    0.0  
JAHXQV010000060.1 Aspergillus sp. ADI1 NODE_60_length_171069_cov_...  2820    0.0  
CDMC01000060.1 Aspergillus calidoustus genome assembly Acal_Allpa...  2820    0.0  
AP024422.1 Aspergillus chevalieri M1 DNA, chromosome 7, nearly co...  2817    0.0  
NC_057368.1 Aspergillus chevalieri M1 DNA, chromosome 7, nearly c...  2817    0.0  
MSFL01000192.1 Aspergillus heteromorphus CBS 117.55 BO70scaffold_...  2815    0.0  
NW_020290597.1 Aspergillus heteromorphus CBS 117.55 chromosome Un...  2815    0.0  
LXJU01000076.1 Penicillium arizonense strain CBS 141311 PENARI_co...  2809    0.0  
LXJU01000057.1 Penicillium arizonense strain CBS 141311 PENARI_co...  2809    0.0  
NW_019173353.1 Penicillium arizonense strain CBS 141311 chromosom...  2809    0.0  
NW_019173334.1 Penicillium arizonense strain CBS 141311 chromosom...  2809    0.0  
DS027048.1 Aspergillus clavatus NRRL 1 1099423829794 genomic scaf...  2806    0.0  
NW_001517105.1 Aspergillus clavatus NRRL 1 1099423829794 genomic ...  2806    0.0  
JAGUQC010000016.1 Aspergillus unguis strain F6_8S_P_4A NODE_16_le...  2793    0.0  
JACSOR010000201.1 Penicillium dipodomyicola strain IIF7SW-F2 NODE...  2793    0.0  
JACVQN010000201.1 Aspergillus croceus strain JS3-P1 JS3-P1_contig...  2793    0.0  
JACWGA010000006.1 Aspergillus sp. JS3-R5 JS3-R5_contig_6, whole g...  2793    0.0  
JAGHLQ010000003.1 Monascus pilosus strain MS-1 Contig3, whole gen...  2789    0.0  
JAGHLQ010000011.1 Monascus pilosus strain MS-1 Contig11, whole ge...  2789    0.0  
PSNO01000002.1 Monascus ruber strain FWB13 Scaffold2, whole genom...  2789    0.0  
PSNO01000019.1 Monascus ruber strain FWB13 Scaffold19, whole geno...  2789    0.0  
PSNO01000017.1 Monascus ruber strain FWB13 Scaffold17, whole geno...  2789    0.0  
PSNO01000015.1 Monascus ruber strain FWB13 Scaffold15, whole geno...  2789    0.0  
PSNO01000014.1 Monascus ruber strain FWB13 Scaffold14, whole geno...  2789    0.0  
PSNO01000016.1 Monascus ruber strain FWB13 Scaffold16, whole geno...  2785    0.0  
WXEU01000009.1 Monascus purpureus strain YJX-8 Scaffold7_1, whole...  2784    0.0  
PSNO01000024.1 Monascus ruber strain FWB13 Scaffold24, whole geno...  2784    0.0  
JAKLNT010000379.1 Aspergillus quadricinctus strain FKII-L3-BK-DRA...  2741    0.0  
JAMAHP010000181.1 Aspergillus sp. R2407 strain R2305 ctg_181, who...  2741    0.0  
JAMAFV010000131.1 Onygenales sp. R13A2 strain PYS4502 ctg_131, wh...  2739    0.0  
JAMAFU010000007.1 Onygenales sp. R3503 strain PB3601 ctg_7, whole...  2736    0.0  
JAMAFW010000152.1 Trichocomaceae sp. PB3601 strain PB3603 ctg_152...  2736    0.0  
WOFQ01000267.1 Xenoacremonium recifei strain IHEM 4405 Scaffold26...  2736    0.0  
WXEU01000010.1 Monascus purpureus strain YJX-8 Scaffold7_2, whole...  2730    0.0  
JANFQS010000784.1 Penicillium verrucosum strain IFST Pver1 NODE_7...  2728    0.0  
JAMAGR010000149.1 Talaromyces sp. PF30-1D strain PG4302 ctg_149, ...  2713    0.0  
JAMAGO010000131.1 Talaromyces sp. PX2802 strain PF30-10 ctg_131, ...  2713    0.0  
JAMAGS010000128.1 Talaromyces sp. PF30-1C strain PF30-5 ctg_128, ...  2713    0.0  
JAMAGT010000027.1 Talaromyces sp. PG4302 strain PT3601 ctg_27, wh...  2713    0.0  
JAMAGP010000136.1 Talaromyces sp. PYS2902 strain PF30-1D ctg_136,...  2713    0.0  
JAMAGN010000108.1 Talaromyces sp. B14P1 strain PYS2902 ctg_108, w...  2713    0.0  
JAMAGQ010000140.1 Talaromyces sp. PF30-10 strain PF30-1C ctg_140,...  2713    0.0  
JAKLMW010000142.1 Talaromyces ruber strain FKI-L3-BK-DAB3 NODE_14...  2712    0.0  
NIXA01000127.1 Byssochlamys sp. BYSS01 NODE_127_length_7579_cov_2...  2710    0.0  
EQ962657.1 Talaromyces stipitatus ATCC 10500 scf_1105507295515 ge...  2710    0.0  
JNNX01000010.1 Talaromyces piceae strain 9-3 scaffold8, whole gen...  2710    0.0  
MIKG01000049.1 Talaromyces amestolkiae strain CIB scaffold49.1, w...  2710    0.0  
NW_024468085.1 Talaromyces amestolkiae strain CIB chromosome Unkn...  2710    0.0  
NW_002990118.1 Talaromyces stipitatus ATCC 10500 scf_110550729551...  2710    0.0  
NHZS01000571.1 Talaromyces adpressus strain CBS 142503 Contig0000...  2708    0.0  
JAMAFY010000057.1 Trichocomaceae sp. PB3603 strain PH2104 ctg_57,...  2706    0.0  
JAMAGA010000048.1 Talaromyces sp. PH2104 strain PT2101 ctg_48, wh...  2706    0.0  
JAMAGD010000134.1 Talaromyces sp. P2101 strain PF2101 ctg_134, wh...  2706    0.0  
JAMAGB010000102.1 Talaromyces sp. PYS2103 strain P2101 ctg_102, w...  2706    0.0  
JABUIS010000056.1 Talaromyces purpureogenus strain Q2 scaffold56,...  2706    0.0  
JABUIS010000055.1 Talaromyces purpureogenus strain Q2 scaffold55,...  2706    0.0  
JABUIS010000054.1 Talaromyces purpureogenus strain Q2 scaffold54,...  2706    0.0  
JABUIS010000052.1 Talaromyces purpureogenus strain Q2 scaffold52,...  2706    0.0  
JABUIS010000049.1 Talaromyces purpureogenus strain Q2 scaffold49,...  2706    0.0  
JABUIS010000048.1 Talaromyces purpureogenus strain Q2 scaffold48,...  2706    0.0  
JABUIS010000045.1 Talaromyces purpureogenus strain Q2 scaffold45,...  2706    0.0  
JABUIS010000033.1 Talaromyces purpureogenus strain Q2 scaffold33,...  2706    0.0  
JAMAGC010000082.1 Talaromyces sp. PT2101 strain PF3502 ctg_82, wh...  2706    0.0  
JAMAFZ010000028.1 Talaromyces sp. F3606 strain PYS2103 ctg_28, wh...  2706    0.0  
JACVQZ010000011.1 Talaromyces thailandensis strain OC-R06-P5 OC-R...  2699    0.0  
JAMAGL010000087.1 Talaromyces sp. PL2406 strain B14P1 ctg_87, who...  2693    0.0  
MJVA01000145.1 Talaromyces wortmannii strain LMB-HP14 scaffold183...  2691    0.0  
CP017345.1 Talaromyces pinophilus strain 1-95 chromosome 2, compl...  2686    0.0  
DS027040.1 Aspergillus clavatus NRRL 1 1099423829786 genomic scaf...  2682    0.0  
NW_001510402.1 Aspergillus clavatus NRRL 1 1099423829786 genomic ...  2682    0.0  
JAJTJA010000007.1 Talaromyces proteolyticus strain PMI_201 BGW36s...  2645    0.0  
NW_025764283.1 Talaromyces proteolyticus strain PMI_201 chromosom...  2645    0.0  


>CM000172.1 Aspergillus fumigatus Af293 chromosome 4, whole genome shotgun 
sequence
Length=3923705

 Score = 3650 bits (1976),  Expect = 0.0
 Identities = 1976/1976 (100%), Gaps = 0/1976 (0%)
 Strand=Plus/Minus

Query  1       CAAGGTTTCCGTAGGTGAACCTGCGGAAGGATCATTACCGAGTGAGGGCCCTCTGGGTCC  60
               ||||||||||||||||||||||||||||||||||||||||||||||||||||||||||||
Sbjct  442681  CAAGGTTTCCGTAGGTGAACCTGCGGAAGGATCATTACCGAGTGAGGGCCCTCTGGGTCC  442622

Query  61      AACCTCCCACCCGTGTCTATCGTACCTTGTTGCTTcggcgggcccgccgtttcgacggcc  120
               ||||||||||||||||||||||||||||||||||||||||||||||||||||||||||||
Sbjct  442621  AACCTCCCACCCGTGTCTATCGTACCTTGTTGCTTCGGCGGGCCCGCCGTTTCGACGGCC  442562

Query  121     gccggggaggccttgcgcccccgggcccgcgcccgccgAAGACCCCAACATGAACGCTGT  180
               ||||||||||||||||||||||||||||||||||||||||||||||||||||||||||||
Sbjct  442561  GCCGGGGAGGCCTTGCGCCCCCGGGCCCGCGCCCGCCGAAGACCCCAACATGAACGCTGT  442502

Query  181     TCTGAAAGTATGCAGTCTGAGTTGATTATCGTAATCAGTTAAAACTTTCAACAACGGATC  240
               ||||||||||||||||||||||||||||||||||||||||||||||||||||||||||||
Sbjct  442501  TCTGAAAGTATGCAGTCTGAGTTGATTATCGTAATCAGTTAAAACTTTCAACAACGGATC  442442

Query  241     TCTTGGTTCCGGCATCGATGAAGAACGCAGCGAAATGCGATAAGTAATGTGAATTGCAGA  300
               ||||||||||||||||||||||||||||||||||||||||||||||||||||||||||||
Sbjct  442441  TCTTGGTTCCGGCATCGATGAAGAACGCAGCGAAATGCGATAAGTAATGTGAATTGCAGA  442382

Query  301     ATTCAGTGAATCATCGAGTCTTTGAACGCACATTGCGCCCCCTGGTATTCCGGGGGGCAT  360
               ||||||||||||||||||||||||||||||||||||||||||||||||||||||||||||
Sbjct  442381  ATTCAGTGAATCATCGAGTCTTTGAACGCACATTGCGCCCCCTGGTATTCCGGGGGGCAT  442322

Query  361     GCCTGTCCGAGCGTCATTGCTGCCCTCAAGCACGGCTTGTGTGTTGGGCCCCCGTCCCCC  420
               ||||||||||||||||||||||||||||||||||||||||||||||||||||||||||||
Sbjct  442321  GCCTGTCCGAGCGTCATTGCTGCCCTCAAGCACGGCTTGTGTGTTGGGCCCCCGTCCCCC  442262

Query  421     TCTCCCGGGGGACGGGCCCGAAAGGCAGCGGCGGCACCGCGTCCGGTCCTCGAGCGTATG  480
               ||||||||||||||||||||||||||||||||||||||||||||||||||||||||||||
Sbjct  442261  TCTCCCGGGGGACGGGCCCGAAAGGCAGCGGCGGCACCGCGTCCGGTCCTCGAGCGTATG  442202

Query  481     GGGCTTTGTCACCTGCTCTGTAGGCCCGGCCGGCGCCAGCCGACACCCAACTTTATTTTT  540
               ||||||||||||||||||||||||||||||||||||||||||||||||||||||||||||
Sbjct  442201  GGGCTTTGTCACCTGCTCTGTAGGCCCGGCCGGCGCCAGCCGACACCCAACTTTATTTTT  442142

Query  541     CTAAGGTTGACCTCGGATCAGGTAGGGATACCCGCTGAACTTAAGCATATCAATAAGCGG  600
               ||||||||||||||||||||||||||||||||||||||||||||||||||||||||||||
Sbjct  442141  CTAAGGTTGACCTCGGATCAGGTAGGGATACCCGCTGAACTTAAGCATATCAATAAGCGG  442082

Query  601     AGGAAAAGAAACCAACAGGGATTGCCTCAGTAACGGCGAGTGAAGCGGCAAGAGCTCAAA  660
               ||||||||||||||||||||||||||||||||||||||||||||||||||||||||||||
Sbjct  442081  AGGAAAAGAAACCAACAGGGATTGCCTCAGTAACGGCGAGTGAAGCGGCAAGAGCTCAAA  442022

Query  661     TTTGAAAGCTGGCCCCTTCGGGGTCCGCGTTGTAATTTGCAGAGGATGCTTCGGGTGCAG  720
               ||||||||||||||||||||||||||||||||||||||||||||||||||||||||||||
Sbjct  442021  TTTGAAAGCTGGCCCCTTCGGGGTCCGCGTTGTAATTTGCAGAGGATGCTTCGGGTGCAG  441962

Query  721     CCCCCGTCTAAGTGCCCTGGAACGGGCCGTCATAGAGGGTGAGAATCCCGTCTGGGACGG  780
               ||||||||||||||||||||||||||||||||||||||||||||||||||||||||||||
Sbjct  441961  CCCCCGTCTAAGTGCCCTGGAACGGGCCGTCATAGAGGGTGAGAATCCCGTCTGGGACGG  441902

Query  781     GGTGTCTGCGTCCGTGTGAAGCTCCTTCGACGAGTCGAGTTGTTTGGGAATGCAGCTCTA  840
               ||||||||||||||||||||||||||||||||||||||||||||||||||||||||||||
Sbjct  441901  GGTGTCTGCGTCCGTGTGAAGCTCCTTCGACGAGTCGAGTTGTTTGGGAATGCAGCTCTA  441842

Query  841     AATGGGTGGTAAATTTCATCTAAAGCTAAATACTGGCCGGAGACCGATAGCGCACAAGTA  900
               ||||||||||||||||||||||||||||||||||||||||||||||||||||||||||||
Sbjct  441841  AATGGGTGGTAAATTTCATCTAAAGCTAAATACTGGCCGGAGACCGATAGCGCACAAGTA  441782

Query  901     GAGTGATCGAAAGATGAAAAGCACTTTGAAAAGAGAGTTAAACAGCACGTGAAATTGTTG  960
               ||||||||||||||||||||||||||||||||||||||||||||||||||||||||||||
Sbjct  441781  GAGTGATCGAAAGATGAAAAGCACTTTGAAAAGAGAGTTAAACAGCACGTGAAATTGTTG  441722

Query  961     AAAGGGAAGCGTTTGCGACCAGACTCGCCCGCGGGGTTCAGCCGGCATTCGTGCCGGTGT  1020
               ||||||||||||||||||||||||||||||||||||||||||||||||||||||||||||
Sbjct  441721  AAAGGGAAGCGTTTGCGACCAGACTCGCCCGCGGGGTTCAGCCGGCATTCGTGCCGGTGT  441662

Query  1021    ACTTCCCCGTGGGCGGGCCAGCGTCGGTTTGGGCGGCCGGTCAAAGGCCCTCGGAATGTA  1080
               ||||||||||||||||||||||||||||||||||||||||||||||||||||||||||||
Sbjct  441661  ACTTCCCCGTGGGCGGGCCAGCGTCGGTTTGGGCGGCCGGTCAAAGGCCCTCGGAATGTA  441602

Query  1081    TCACCTCTCGGGGTGTCTTATAGCCGAGGGTGCAATGCGGCCTGCCTGGACCGAGGAACG  1140
               ||||||||||||||||||||||||||||||||||||||||||||||||||||||||||||
Sbjct  441601  TCACCTCTCGGGGTGTCTTATAGCCGAGGGTGCAATGCGGCCTGCCTGGACCGAGGAACG  441542

Query  1141    CGCTTCGGCTCGGACGCTGGCGTAATGGTCGTAAATGACCCGTCTTGAAACACGGACCAA  1200
               ||||||||||||||||||||||||||||||||||||||||||||||||||||||||||||
Sbjct  441541  CGCTTCGGCTCGGACGCTGGCGTAATGGTCGTAAATGACCCGTCTTGAAACACGGACCAA  441482

Query  1201    GGAGTCTAACATCTACGCGAGTGTTCGGGTGTCAAACCCGTACGCGCAGTGAAAGCGAAC  1260
               ||||||||||||||||||||||||||||||||||||||||||||||||||||||||||||
Sbjct  441481  GGAGTCTAACATCTACGCGAGTGTTCGGGTGTCAAACCCGTACGCGCAGTGAAAGCGAAC  441422

Query  1261    GGAGGTGGGAGCCCCCTCGCGGGGCGCACCATCGACCGATCCTGATGTCTTCGGATGGAT  1320
               ||||||||||||||||||||||||||||||||||||||||||||||||||||||||||||
Sbjct  441421  GGAGGTGGGAGCCCCCTCGCGGGGCGCACCATCGACCGATCCTGATGTCTTCGGATGGAT  441362

Query  1321    TTGAGTACGAGCGTAGCTGTGGGGACCCGAAAGATGGTGAACTATGCCTGAATAGGGCGA  1380
               ||||||||||||||||||||||||||||||||||||||||||||||||||||||||||||
Sbjct  441361  TTGAGTACGAGCGTAGCTGTGGGGACCCGAAAGATGGTGAACTATGCCTGAATAGGGCGA  441302

Query  1381    AGCCAGAGGAAACTCTGGTGGAGGCTCGCAGCGGTTCTGACGTGCAAATCGATCGTCAAA  1440
               ||||||||||||||||||||||||||||||||||||||||||||||||||||||||||||
Sbjct  441301  AGCCAGAGGAAACTCTGGTGGAGGCTCGCAGCGGTTCTGACGTGCAAATCGATCGTCAAA  441242

Query  1441    TTTGGGTATAGGGGCGAAAGACTAATCGAACCATCTAGTAGCTGGTTCCTGCCGAAGTTT  1500
               ||||||||||||||||||||||||||||||||||||||||||||||||||||||||||||
Sbjct  441241  TTTGGGTATAGGGGCGAAAGACTAATCGAACCATCTAGTAGCTGGTTCCTGCCGAAGTTT  441182

Query  1501    CCCTCAGGATAGCAGTAACGCGGATCAGTTTTATGAGGTAAAGCGAATGATTAGAGGCCT  1560
               ||||||||||||||||||||||||||||||||||||||||||||||||||||||||||||
Sbjct  441181  CCCTCAGGATAGCAGTAACGCGGATCAGTTTTATGAGGTAAAGCGAATGATTAGAGGCCT  441122

Query  1561    TGGGGTTGAAACAACCTTAACCTATTCTCAAACTTTAAATATGTAAGAAGCGCTTGTTGC  1620
               ||||||||||||||||||||||||||||||||||||||||||||||||||||||||||||
Sbjct  441121  TGGGGTTGAAACAACCTTAACCTATTCTCAAACTTTAAATATGTAAGAAGCGCTTGTTGC  441062

Query  1621    TTAGTTGAACGTGCGCATTAGAATGAAGCGTTACTAGTGGGCCATTTTTGGTAAGCAGAA  1680
               ||||||||||||||||||||||||||||||||||||||||||||||||||||||||||||
Sbjct  441061  TTAGTTGAACGTGCGCATTAGAATGAAGCGTTACTAGTGGGCCATTTTTGGTAAGCAGAA  441002

Query  1681    CTGGCGATGCGGGATGAACCGAACGCGAGGTTAAGGTGCCGGAATGCACGCTCATCAGAC  1740
               ||||||||||||||||||||||||||||||||||||||||||||||||||||||||||||
Sbjct  441001  CTGGCGATGCGGGATGAACCGAACGCGAGGTTAAGGTGCCGGAATGCACGCTCATCAGAC  440942

Query  1741    ACCACAAAAGGTGTTAGTTCATCTAGACAGCCCGACGGTGGCCATGGAAGTCGGAATCCG  1800
               ||||||||||||||||||||||||||||||||||||||||||||||||||||||||||||
Sbjct  440941  ACCACAAAAGGTGTTAGTTCATCTAGACAGCCCGACGGTGGCCATGGAAGTCGGAATCCG  440882

Query  1801    CTAAGGAGTGTGTAACAACTCACGGGCCGAATGAACTAGCCCTGAAAATGGATGGCGCTC  1860
               ||||||||||||||||||||||||||||||||||||||||||||||||||||||||||||
Sbjct  440881  CTAAGGAGTGTGTAACAACTCACGGGCCGAATGAACTAGCCCTGAAAATGGATGGCGCTC  440822

Query  1861    AAGCGTGCTACCCATACCTCGCCGTCGGGGTAGAAACGACGCCCCGACGAGTAGGCAGGC  1920
               ||||||||||||||||||||||||||||||||||||||||||||||||||||||||||||
Sbjct  440821  AAGCGTGCTACCCATACCTCGCCGTCGGGGTAGAAACGACGCCCCGACGAGTAGGCAGGC  440762

Query  1921    GTGGGGGTCCGTGACGAAGCCTTGGGAGTGATCCCGGGTCGAACGGCCCCTAGTGC  1976
               ||||||||||||||||||||||||||||||||||||||||||||||||||||||||
Sbjct  440761  GTGGGGGTCCGTGACGAAGCCTTGGGAGTGATCCCGGGTCGAACGGCCCCTAGTGC  440706


 Score = 1663 bits (900),  Expect = 0.0
 Identities = 900/900 (100%), Gaps = 0/900 (0%)
 Strand=Plus/Minus

Query  1077    TGTATCACCTCTCGGGGTGTCTTATAGCCGAGGGTGCAATGCGGCCTGCCTGGACCGAGG  1136
               ||||||||||||||||||||||||||||||||||||||||||||||||||||||||||||
Sbjct  710596  TGTATCACCTCTCGGGGTGTCTTATAGCCGAGGGTGCAATGCGGCCTGCCTGGACCGAGG  710537

Query  1137    AACGCGCTTCGGCTCGGACGCTGGCGTAATGGTCGTAAATGACCCGTCTTGAAACACGGA  1196
               ||||||||||||||||||||||||||||||||||||||||||||||||||||||||||||
Sbjct  710536  AACGCGCTTCGGCTCGGACGCTGGCGTAATGGTCGTAAATGACCCGTCTTGAAACACGGA  710477

Query  1197    CCAAGGAGTCTAACATCTACGCGAGTGTTCGGGTGTCAAACCCGTACGCGCAGTGAAAGC  1256
               ||||||||||||||||||||||||||||||||||||||||||||||||||||||||||||
Sbjct  710476  CCAAGGAGTCTAACATCTACGCGAGTGTTCGGGTGTCAAACCCGTACGCGCAGTGAAAGC  710417

Query  1257    GAACGGAGGTGGGAGCCCCCTCGCGGGGCGCACCATCGACCGATCCTGATGTCTTCGGAT  1316
               ||||||||||||||||||||||||||||||||||||||||||||||||||||||||||||
Sbjct  710416  GAACGGAGGTGGGAGCCCCCTCGCGGGGCGCACCATCGACCGATCCTGATGTCTTCGGAT  710357

Query  1317    GGATTTGAGTACGAGCGTAGCTGTGGGGACCCGAAAGATGGTGAACTATGCCTGAATAGG  1376
               ||||||||||||||||||||||||||||||||||||||||||||||||||||||||||||
Sbjct  710356  GGATTTGAGTACGAGCGTAGCTGTGGGGACCCGAAAGATGGTGAACTATGCCTGAATAGG  710297

Query  1377    GCGAAGCCAGAGGAAACTCTGGTGGAGGCTCGCAGCGGTTCTGACGTGCAAATCGATCGT  1436
               ||||||||||||||||||||||||||||||||||||||||||||||||||||||||||||
Sbjct  710296  GCGAAGCCAGAGGAAACTCTGGTGGAGGCTCGCAGCGGTTCTGACGTGCAAATCGATCGT  710237

Query  1437    CAAATTTGGGTATAGGGGCGAAAGACTAATCGAACCATCTAGTAGCTGGTTCCTGCCGAA  1496
               ||||||||||||||||||||||||||||||||||||||||||||||||||||||||||||
Sbjct  710236  CAAATTTGGGTATAGGGGCGAAAGACTAATCGAACCATCTAGTAGCTGGTTCCTGCCGAA  710177

Query  1497    GTTTCCCTCAGGATAGCAGTAACGCGGATCAGTTTTATGAGGTAAAGCGAATGATTAGAG  1556
               ||||||||||||||||||||||||||||||||||||||||||||||||||||||||||||
Sbjct  710176  GTTTCCCTCAGGATAGCAGTAACGCGGATCAGTTTTATGAGGTAAAGCGAATGATTAGAG  710117

Query  1557    GCCTTGGGGTTGAAACAACCTTAACCTATTCTCAAACTTTAAATATGTAAGAAGCGCTTG  1616
               ||||||||||||||||||||||||||||||||||||||||||||||||||||||||||||
Sbjct  710116  GCCTTGGGGTTGAAACAACCTTAACCTATTCTCAAACTTTAAATATGTAAGAAGCGCTTG  710057

Query  1617    TTGCTTAGTTGAACGTGCGCATTAGAATGAAGCGTTACTAGTGGGCCATTTTTGGTAAGC  1676
               ||||||||||||||||||||||||||||||||||||||||||||||||||||||||||||
Sbjct  710056  TTGCTTAGTTGAACGTGCGCATTAGAATGAAGCGTTACTAGTGGGCCATTTTTGGTAAGC  709997

Query  1677    AGAACTGGCGATGCGGGATGAACCGAACGCGAGGTTAAGGTGCCGGAATGCACGCTCATC  1736
               ||||||||||||||||||||||||||||||||||||||||||||||||||||||||||||
Sbjct  709996  AGAACTGGCGATGCGGGATGAACCGAACGCGAGGTTAAGGTGCCGGAATGCACGCTCATC  709937

Query  1737    AGACACCACAAAAGGTGTTAGTTCATCTAGACAGCCCGACGGTGGCCATGGAAGTCGGAA  1796
               ||||||||||||||||||||||||||||||||||||||||||||||||||||||||||||
Sbjct  709936  AGACACCACAAAAGGTGTTAGTTCATCTAGACAGCCCGACGGTGGCCATGGAAGTCGGAA  709877

Query  1797    TCCGCTAAGGAGTGTGTAACAACTCACGGGCCGAATGAACTAGCCCTGAAAATGGATGGC  1856
               ||||||||||||||||||||||||||||||||||||||||||||||||||||||||||||
Sbjct  709876  TCCGCTAAGGAGTGTGTAACAACTCACGGGCCGAATGAACTAGCCCTGAAAATGGATGGC  709817

Query  1857    GCTCAAGCGTGCTACCCATACCTCGCCGTCGGGGTAGAAACGACGCCCCGACGAGTAGGC  1916
               ||||||||||||||||||||||||||||||||||||||||||||||||||||||||||||
Sbjct  709816  GCTCAAGCGTGCTACCCATACCTCGCCGTCGGGGTAGAAACGACGCCCCGACGAGTAGGC  709757

Query  1917    AGGCGTGGGGGTCCGTGACGAAGCCTTGGGAGTGATCCCGGGTCGAACGGCCCCTAGTGC  1976
               ||||||||||||||||||||||||||||||||||||||||||||||||||||||||||||
Sbjct  709756  AGGCGTGGGGGTCCGTGACGAAGCCTTGGGAGTGATCCCGGGTCGAACGGCCCCTAGTGC  709697


>JAGXKD010000017.1 Aspergillus sp. GbtcF1 F1_0083, whole genome shotgun sequence
Length=3663542

 Score = 3650 bits (1976),  Expect = 0.0
 Identities = 1976/1976 (100%), Gaps = 0/1976 (0%)
 Strand=Plus/Minus

Query  1       CAAGGTTTCCGTAGGTGAACCTGCGGAAGGATCATTACCGAGTGAGGGCCCTCTGGGTCC  60
               ||||||||||||||||||||||||||||||||||||||||||||||||||||||||||||
Sbjct  432929  CAAGGTTTCCGTAGGTGAACCTGCGGAAGGATCATTACCGAGTGAGGGCCCTCTGGGTCC  432870

Query  61      AACCTCCCACCCGTGTCTATCGTACCTTGTTGCTTcggcgggcccgccgtttcgacggcc  120
               ||||||||||||||||||||||||||||||||||||||||||||||||||||||||||||
Sbjct  432869  AACCTCCCACCCGTGTCTATCGTACCTTGTTGCTTCGGCGGGCCCGCCGTTTCGACGGCC  432810

Query  121     gccggggaggccttgcgcccccgggcccgcgcccgccgAAGACCCCAACATGAACGCTGT  180
               ||||||||||||||||||||||||||||||||||||||||||||||||||||||||||||
Sbjct  432809  GCCGGGGAGGCCTTGCGCCCCCGGGCCCGCGCCCGCCGAAGACCCCAACATGAACGCTGT  432750

Query  181     TCTGAAAGTATGCAGTCTGAGTTGATTATCGTAATCAGTTAAAACTTTCAACAACGGATC  240
               ||||||||||||||||||||||||||||||||||||||||||||||||||||||||||||
Sbjct  432749  TCTGAAAGTATGCAGTCTGAGTTGATTATCGTAATCAGTTAAAACTTTCAACAACGGATC  432690

Query  241     TCTTGGTTCCGGCATCGATGAAGAACGCAGCGAAATGCGATAAGTAATGTGAATTGCAGA  300
               ||||||||||||||||||||||||||||||||||||||||||||||||||||||||||||
Sbjct  432689  TCTTGGTTCCGGCATCGATGAAGAACGCAGCGAAATGCGATAAGTAATGTGAATTGCAGA  432630

Query  301     ATTCAGTGAATCATCGAGTCTTTGAACGCACATTGCGCCCCCTGGTATTCCGGGGGGCAT  360
               ||||||||||||||||||||||||||||||||||||||||||||||||||||||||||||
Sbjct  432629  ATTCAGTGAATCATCGAGTCTTTGAACGCACATTGCGCCCCCTGGTATTCCGGGGGGCAT  432570

Query  361     GCCTGTCCGAGCGTCATTGCTGCCCTCAAGCACGGCTTGTGTGTTGGGCCCCCGTCCCCC  420
               ||||||||||||||||||||||||||||||||||||||||||||||||||||||||||||
Sbjct  432569  GCCTGTCCGAGCGTCATTGCTGCCCTCAAGCACGGCTTGTGTGTTGGGCCCCCGTCCCCC  432510

Query  421     TCTCCCGGGGGACGGGCCCGAAAGGCAGCGGCGGCACCGCGTCCGGTCCTCGAGCGTATG  480
               ||||||||||||||||||||||||||||||||||||||||||||||||||||||||||||
Sbjct  432509  TCTCCCGGGGGACGGGCCCGAAAGGCAGCGGCGGCACCGCGTCCGGTCCTCGAGCGTATG  432450

Query  481     GGGCTTTGTCACCTGCTCTGTAGGCCCGGCCGGCGCCAGCCGACACCCAACTTTATTTTT  540
               ||||||||||||||||||||||||||||||||||||||||||||||||||||||||||||
Sbjct  432449  GGGCTTTGTCACCTGCTCTGTAGGCCCGGCCGGCGCCAGCCGACACCCAACTTTATTTTT  432390

Query  541     CTAAGGTTGACCTCGGATCAGGTAGGGATACCCGCTGAACTTAAGCATATCAATAAGCGG  600
               ||||||||||||||||||||||||||||||||||||||||||||||||||||||||||||
Sbjct  432389  CTAAGGTTGACCTCGGATCAGGTAGGGATACCCGCTGAACTTAAGCATATCAATAAGCGG  432330

Query  601     AGGAAAAGAAACCAACAGGGATTGCCTCAGTAACGGCGAGTGAAGCGGCAAGAGCTCAAA  660
               ||||||||||||||||||||||||||||||||||||||||||||||||||||||||||||
Sbjct  432329  AGGAAAAGAAACCAACAGGGATTGCCTCAGTAACGGCGAGTGAAGCGGCAAGAGCTCAAA  432270

Query  661     TTTGAAAGCTGGCCCCTTCGGGGTCCGCGTTGTAATTTGCAGAGGATGCTTCGGGTGCAG  720
               ||||||||||||||||||||||||||||||||||||||||||||||||||||||||||||
Sbjct  432269  TTTGAAAGCTGGCCCCTTCGGGGTCCGCGTTGTAATTTGCAGAGGATGCTTCGGGTGCAG  432210

Query  721     CCCCCGTCTAAGTGCCCTGGAACGGGCCGTCATAGAGGGTGAGAATCCCGTCTGGGACGG  780
               ||||||||||||||||||||||||||||||||||||||||||||||||||||||||||||
Sbjct  432209  CCCCCGTCTAAGTGCCCTGGAACGGGCCGTCATAGAGGGTGAGAATCCCGTCTGGGACGG  432150

Query  781     GGTGTCTGCGTCCGTGTGAAGCTCCTTCGACGAGTCGAGTTGTTTGGGAATGCAGCTCTA  840
               ||||||||||||||||||||||||||||||||||||||||||||||||||||||||||||
Sbjct  432149  GGTGTCTGCGTCCGTGTGAAGCTCCTTCGACGAGTCGAGTTGTTTGGGAATGCAGCTCTA  432090

Query  841     AATGGGTGGTAAATTTCATCTAAAGCTAAATACTGGCCGGAGACCGATAGCGCACAAGTA  900
               ||||||||||||||||||||||||||||||||||||||||||||||||||||||||||||
Sbjct  432089  AATGGGTGGTAAATTTCATCTAAAGCTAAATACTGGCCGGAGACCGATAGCGCACAAGTA  432030

Query  901     GAGTGATCGAAAGATGAAAAGCACTTTGAAAAGAGAGTTAAACAGCACGTGAAATTGTTG  960
               ||||||||||||||||||||||||||||||||||||||||||||||||||||||||||||
Sbjct  432029  GAGTGATCGAAAGATGAAAAGCACTTTGAAAAGAGAGTTAAACAGCACGTGAAATTGTTG  431970

Query  961     AAAGGGAAGCGTTTGCGACCAGACTCGCCCGCGGGGTTCAGCCGGCATTCGTGCCGGTGT  1020
               ||||||||||||||||||||||||||||||||||||||||||||||||||||||||||||
Sbjct  431969  AAAGGGAAGCGTTTGCGACCAGACTCGCCCGCGGGGTTCAGCCGGCATTCGTGCCGGTGT  431910

Query  1021    ACTTCCCCGTGGGCGGGCCAGCGTCGGTTTGGGCGGCCGGTCAAAGGCCCTCGGAATGTA  1080
               ||||||||||||||||||||||||||||||||||||||||||||||||||||||||||||
Sbjct  431909  ACTTCCCCGTGGGCGGGCCAGCGTCGGTTTGGGCGGCCGGTCAAAGGCCCTCGGAATGTA  431850

Query  1081    TCACCTCTCGGGGTGTCTTATAGCCGAGGGTGCAATGCGGCCTGCCTGGACCGAGGAACG  1140
               ||||||||||||||||||||||||||||||||||||||||||||||||||||||||||||
Sbjct  431849  TCACCTCTCGGGGTGTCTTATAGCCGAGGGTGCAATGCGGCCTGCCTGGACCGAGGAACG  431790

Query  1141    CGCTTCGGCTCGGACGCTGGCGTAATGGTCGTAAATGACCCGTCTTGAAACACGGACCAA  1200
               ||||||||||||||||||||||||||||||||||||||||||||||||||||||||||||
Sbjct  431789  CGCTTCGGCTCGGACGCTGGCGTAATGGTCGTAAATGACCCGTCTTGAAACACGGACCAA  431730

Query  1201    GGAGTCTAACATCTACGCGAGTGTTCGGGTGTCAAACCCGTACGCGCAGTGAAAGCGAAC  1260
               ||||||||||||||||||||||||||||||||||||||||||||||||||||||||||||
Sbjct  431729  GGAGTCTAACATCTACGCGAGTGTTCGGGTGTCAAACCCGTACGCGCAGTGAAAGCGAAC  431670

Query  1261    GGAGGTGGGAGCCCCCTCGCGGGGCGCACCATCGACCGATCCTGATGTCTTCGGATGGAT  1320
               ||||||||||||||||||||||||||||||||||||||||||||||||||||||||||||
Sbjct  431669  GGAGGTGGGAGCCCCCTCGCGGGGCGCACCATCGACCGATCCTGATGTCTTCGGATGGAT  431610

Query  1321    TTGAGTACGAGCGTAGCTGTGGGGACCCGAAAGATGGTGAACTATGCCTGAATAGGGCGA  1380
               ||||||||||||||||||||||||||||||||||||||||||||||||||||||||||||
Sbjct  431609  TTGAGTACGAGCGTAGCTGTGGGGACCCGAAAGATGGTGAACTATGCCTGAATAGGGCGA  431550

Query  1381    AGCCAGAGGAAACTCTGGTGGAGGCTCGCAGCGGTTCTGACGTGCAAATCGATCGTCAAA  1440
               ||||||||||||||||||||||||||||||||||||||||||||||||||||||||||||
Sbjct  431549  AGCCAGAGGAAACTCTGGTGGAGGCTCGCAGCGGTTCTGACGTGCAAATCGATCGTCAAA  431490

Query  1441    TTTGGGTATAGGGGCGAAAGACTAATCGAACCATCTAGTAGCTGGTTCCTGCCGAAGTTT  1500
               ||||||||||||||||||||||||||||||||||||||||||||||||||||||||||||
Sbjct  431489  TTTGGGTATAGGGGCGAAAGACTAATCGAACCATCTAGTAGCTGGTTCCTGCCGAAGTTT  431430

Query  1501    CCCTCAGGATAGCAGTAACGCGGATCAGTTTTATGAGGTAAAGCGAATGATTAGAGGCCT  1560
               ||||||||||||||||||||||||||||||||||||||||||||||||||||||||||||
Sbjct  431429  CCCTCAGGATAGCAGTAACGCGGATCAGTTTTATGAGGTAAAGCGAATGATTAGAGGCCT  431370

Query  1561    TGGGGTTGAAACAACCTTAACCTATTCTCAAACTTTAAATATGTAAGAAGCGCTTGTTGC  1620
               ||||||||||||||||||||||||||||||||||||||||||||||||||||||||||||
Sbjct  431369  TGGGGTTGAAACAACCTTAACCTATTCTCAAACTTTAAATATGTAAGAAGCGCTTGTTGC  431310

Query  1621    TTAGTTGAACGTGCGCATTAGAATGAAGCGTTACTAGTGGGCCATTTTTGGTAAGCAGAA  1680
               ||||||||||||||||||||||||||||||||||||||||||||||||||||||||||||
Sbjct  431309  TTAGTTGAACGTGCGCATTAGAATGAAGCGTTACTAGTGGGCCATTTTTGGTAAGCAGAA  431250

Query  1681    CTGGCGATGCGGGATGAACCGAACGCGAGGTTAAGGTGCCGGAATGCACGCTCATCAGAC  1740
               ||||||||||||||||||||||||||||||||||||||||||||||||||||||||||||
Sbjct  431249  CTGGCGATGCGGGATGAACCGAACGCGAGGTTAAGGTGCCGGAATGCACGCTCATCAGAC  431190

Query  1741    ACCACAAAAGGTGTTAGTTCATCTAGACAGCCCGACGGTGGCCATGGAAGTCGGAATCCG  1800
               ||||||||||||||||||||||||||||||||||||||||||||||||||||||||||||
Sbjct  431189  ACCACAAAAGGTGTTAGTTCATCTAGACAGCCCGACGGTGGCCATGGAAGTCGGAATCCG  431130

Query  1801    CTAAGGAGTGTGTAACAACTCACGGGCCGAATGAACTAGCCCTGAAAATGGATGGCGCTC  1860
               ||||||||||||||||||||||||||||||||||||||||||||||||||||||||||||
Sbjct  431129  CTAAGGAGTGTGTAACAACTCACGGGCCGAATGAACTAGCCCTGAAAATGGATGGCGCTC  431070

Query  1861    AAGCGTGCTACCCATACCTCGCCGTCGGGGTAGAAACGACGCCCCGACGAGTAGGCAGGC  1920
               ||||||||||||||||||||||||||||||||||||||||||||||||||||||||||||
Sbjct  431069  AAGCGTGCTACCCATACCTCGCCGTCGGGGTAGAAACGACGCCCCGACGAGTAGGCAGGC  431010

Query  1921    GTGGGGGTCCGTGACGAAGCCTTGGGAGTGATCCCGGGTCGAACGGCCCCTAGTGC  1976
               ||||||||||||||||||||||||||||||||||||||||||||||||||||||||
Sbjct  431009  GTGGGGGTCCGTGACGAAGCCTTGGGAGTGATCCCGGGTCGAACGGCCCCTAGTGC  430954


 Score = 3650 bits (1976),  Expect = 0.0
 Identities = 1976/1976 (100%), Gaps = 0/1976 (0%)
 Strand=Plus/Minus

Query  1       CAAGGTTTCCGTAGGTGAACCTGCGGAAGGATCATTACCGAGTGAGGGCCCTCTGGGTCC  60
               ||||||||||||||||||||||||||||||||||||||||||||||||||||||||||||
Sbjct  440757  CAAGGTTTCCGTAGGTGAACCTGCGGAAGGATCATTACCGAGTGAGGGCCCTCTGGGTCC  440698

Query  61      AACCTCCCACCCGTGTCTATCGTACCTTGTTGCTTcggcgggcccgccgtttcgacggcc  120
               ||||||||||||||||||||||||||||||||||||||||||||||||||||||||||||
Sbjct  440697  AACCTCCCACCCGTGTCTATCGTACCTTGTTGCTTCGGCGGGCCCGCCGTTTCGACGGCC  440638

Query  121     gccggggaggccttgcgcccccgggcccgcgcccgccgAAGACCCCAACATGAACGCTGT  180
               ||||||||||||||||||||||||||||||||||||||||||||||||||||||||||||
Sbjct  440637  GCCGGGGAGGCCTTGCGCCCCCGGGCCCGCGCCCGCCGAAGACCCCAACATGAACGCTGT  440578

Query  181     TCTGAAAGTATGCAGTCTGAGTTGATTATCGTAATCAGTTAAAACTTTCAACAACGGATC  240
               ||||||||||||||||||||||||||||||||||||||||||||||||||||||||||||
Sbjct  440577  TCTGAAAGTATGCAGTCTGAGTTGATTATCGTAATCAGTTAAAACTTTCAACAACGGATC  440518

Query  241     TCTTGGTTCCGGCATCGATGAAGAACGCAGCGAAATGCGATAAGTAATGTGAATTGCAGA  300
               ||||||||||||||||||||||||||||||||||||||||||||||||||||||||||||
Sbjct  440517  TCTTGGTTCCGGCATCGATGAAGAACGCAGCGAAATGCGATAAGTAATGTGAATTGCAGA  440458

Query  301     ATTCAGTGAATCATCGAGTCTTTGAACGCACATTGCGCCCCCTGGTATTCCGGGGGGCAT  360
               ||||||||||||||||||||||||||||||||||||||||||||||||||||||||||||
Sbjct  440457  ATTCAGTGAATCATCGAGTCTTTGAACGCACATTGCGCCCCCTGGTATTCCGGGGGGCAT  440398

Query  361     GCCTGTCCGAGCGTCATTGCTGCCCTCAAGCACGGCTTGTGTGTTGGGCCCCCGTCCCCC  420
               ||||||||||||||||||||||||||||||||||||||||||||||||||||||||||||
Sbjct  440397  GCCTGTCCGAGCGTCATTGCTGCCCTCAAGCACGGCTTGTGTGTTGGGCCCCCGTCCCCC  440338

Query  421     TCTCCCGGGGGACGGGCCCGAAAGGCAGCGGCGGCACCGCGTCCGGTCCTCGAGCGTATG  480
               ||||||||||||||||||||||||||||||||||||||||||||||||||||||||||||
Sbjct  440337  TCTCCCGGGGGACGGGCCCGAAAGGCAGCGGCGGCACCGCGTCCGGTCCTCGAGCGTATG  440278

Query  481     GGGCTTTGTCACCTGCTCTGTAGGCCCGGCCGGCGCCAGCCGACACCCAACTTTATTTTT  540
               ||||||||||||||||||||||||||||||||||||||||||||||||||||||||||||
Sbjct  440277  GGGCTTTGTCACCTGCTCTGTAGGCCCGGCCGGCGCCAGCCGACACCCAACTTTATTTTT  440218

Query  541     CTAAGGTTGACCTCGGATCAGGTAGGGATACCCGCTGAACTTAAGCATATCAATAAGCGG  600
               ||||||||||||||||||||||||||||||||||||||||||||||||||||||||||||
Sbjct  440217  CTAAGGTTGACCTCGGATCAGGTAGGGATACCCGCTGAACTTAAGCATATCAATAAGCGG  440158

Query  601     AGGAAAAGAAACCAACAGGGATTGCCTCAGTAACGGCGAGTGAAGCGGCAAGAGCTCAAA  660
               ||||||||||||||||||||||||||||||||||||||||||||||||||||||||||||
Sbjct  440157  AGGAAAAGAAACCAACAGGGATTGCCTCAGTAACGGCGAGTGAAGCGGCAAGAGCTCAAA  440098

Query  661     TTTGAAAGCTGGCCCCTTCGGGGTCCGCGTTGTAATTTGCAGAGGATGCTTCGGGTGCAG  720
               ||||||||||||||||||||||||||||||||||||||||||||||||||||||||||||
Sbjct  440097  TTTGAAAGCTGGCCCCTTCGGGGTCCGCGTTGTAATTTGCAGAGGATGCTTCGGGTGCAG  440038

Query  721     CCCCCGTCTAAGTGCCCTGGAACGGGCCGTCATAGAGGGTGAGAATCCCGTCTGGGACGG  780
               ||||||||||||||||||||||||||||||||||||||||||||||||||||||||||||
Sbjct  440037  CCCCCGTCTAAGTGCCCTGGAACGGGCCGTCATAGAGGGTGAGAATCCCGTCTGGGACGG  439978

Query  781     GGTGTCTGCGTCCGTGTGAAGCTCCTTCGACGAGTCGAGTTGTTTGGGAATGCAGCTCTA  840
               ||||||||||||||||||||||||||||||||||||||||||||||||||||||||||||
Sbjct  439977  GGTGTCTGCGTCCGTGTGAAGCTCCTTCGACGAGTCGAGTTGTTTGGGAATGCAGCTCTA  439918

Query  841     AATGGGTGGTAAATTTCATCTAAAGCTAAATACTGGCCGGAGACCGATAGCGCACAAGTA  900
               ||||||||||||||||||||||||||||||||||||||||||||||||||||||||||||
Sbjct  439917  AATGGGTGGTAAATTTCATCTAAAGCTAAATACTGGCCGGAGACCGATAGCGCACAAGTA  439858

Query  901     GAGTGATCGAAAGATGAAAAGCACTTTGAAAAGAGAGTTAAACAGCACGTGAAATTGTTG  960
               ||||||||||||||||||||||||||||||||||||||||||||||||||||||||||||
Sbjct  439857  GAGTGATCGAAAGATGAAAAGCACTTTGAAAAGAGAGTTAAACAGCACGTGAAATTGTTG  439798

Query  961     AAAGGGAAGCGTTTGCGACCAGACTCGCCCGCGGGGTTCAGCCGGCATTCGTGCCGGTGT  1020
               ||||||||||||||||||||||||||||||||||||||||||||||||||||||||||||
Sbjct  439797  AAAGGGAAGCGTTTGCGACCAGACTCGCCCGCGGGGTTCAGCCGGCATTCGTGCCGGTGT  439738

Query  1021    ACTTCCCCGTGGGCGGGCCAGCGTCGGTTTGGGCGGCCGGTCAAAGGCCCTCGGAATGTA  1080
               ||||||||||||||||||||||||||||||||||||||||||||||||||||||||||||
Sbjct  439737  ACTTCCCCGTGGGCGGGCCAGCGTCGGTTTGGGCGGCCGGTCAAAGGCCCTCGGAATGTA  439678

Query  1081    TCACCTCTCGGGGTGTCTTATAGCCGAGGGTGCAATGCGGCCTGCCTGGACCGAGGAACG  1140
               ||||||||||||||||||||||||||||||||||||||||||||||||||||||||||||
Sbjct  439677  TCACCTCTCGGGGTGTCTTATAGCCGAGGGTGCAATGCGGCCTGCCTGGACCGAGGAACG  439618

Query  1141    CGCTTCGGCTCGGACGCTGGCGTAATGGTCGTAAATGACCCGTCTTGAAACACGGACCAA  1200
               ||||||||||||||||||||||||||||||||||||||||||||||||||||||||||||
Sbjct  439617  CGCTTCGGCTCGGACGCTGGCGTAATGGTCGTAAATGACCCGTCTTGAAACACGGACCAA  439558

Query  1201    GGAGTCTAACATCTACGCGAGTGTTCGGGTGTCAAACCCGTACGCGCAGTGAAAGCGAAC  1260
               ||||||||||||||||||||||||||||||||||||||||||||||||||||||||||||
Sbjct  439557  GGAGTCTAACATCTACGCGAGTGTTCGGGTGTCAAACCCGTACGCGCAGTGAAAGCGAAC  439498

Query  1261    GGAGGTGGGAGCCCCCTCGCGGGGCGCACCATCGACCGATCCTGATGTCTTCGGATGGAT  1320
               ||||||||||||||||||||||||||||||||||||||||||||||||||||||||||||
Sbjct  439497  GGAGGTGGGAGCCCCCTCGCGGGGCGCACCATCGACCGATCCTGATGTCTTCGGATGGAT  439438

Query  1321    TTGAGTACGAGCGTAGCTGTGGGGACCCGAAAGATGGTGAACTATGCCTGAATAGGGCGA  1380
               ||||||||||||||||||||||||||||||||||||||||||||||||||||||||||||
Sbjct  439437  TTGAGTACGAGCGTAGCTGTGGGGACCCGAAAGATGGTGAACTATGCCTGAATAGGGCGA  439378

Query  1381    AGCCAGAGGAAACTCTGGTGGAGGCTCGCAGCGGTTCTGACGTGCAAATCGATCGTCAAA  1440
               ||||||||||||||||||||||||||||||||||||||||||||||||||||||||||||
Sbjct  439377  AGCCAGAGGAAACTCTGGTGGAGGCTCGCAGCGGTTCTGACGTGCAAATCGATCGTCAAA  439318

Query  1441    TTTGGGTATAGGGGCGAAAGACTAATCGAACCATCTAGTAGCTGGTTCCTGCCGAAGTTT  1500
               ||||||||||||||||||||||||||||||||||||||||||||||||||||||||||||
Sbjct  439317  TTTGGGTATAGGGGCGAAAGACTAATCGAACCATCTAGTAGCTGGTTCCTGCCGAAGTTT  439258

Query  1501    CCCTCAGGATAGCAGTAACGCGGATCAGTTTTATGAGGTAAAGCGAATGATTAGAGGCCT  1560
               ||||||||||||||||||||||||||||||||||||||||||||||||||||||||||||
Sbjct  439257  CCCTCAGGATAGCAGTAACGCGGATCAGTTTTATGAGGTAAAGCGAATGATTAGAGGCCT  439198

Query  1561    TGGGGTTGAAACAACCTTAACCTATTCTCAAACTTTAAATATGTAAGAAGCGCTTGTTGC  1620
               ||||||||||||||||||||||||||||||||||||||||||||||||||||||||||||
Sbjct  439197  TGGGGTTGAAACAACCTTAACCTATTCTCAAACTTTAAATATGTAAGAAGCGCTTGTTGC  439138

Query  1621    TTAGTTGAACGTGCGCATTAGAATGAAGCGTTACTAGTGGGCCATTTTTGGTAAGCAGAA  1680
               ||||||||||||||||||||||||||||||||||||||||||||||||||||||||||||
Sbjct  439137  TTAGTTGAACGTGCGCATTAGAATGAAGCGTTACTAGTGGGCCATTTTTGGTAAGCAGAA  439078

Query  1681    CTGGCGATGCGGGATGAACCGAACGCGAGGTTAAGGTGCCGGAATGCACGCTCATCAGAC  1740
               ||||||||||||||||||||||||||||||||||||||||||||||||||||||||||||
Sbjct  439077  CTGGCGATGCGGGATGAACCGAACGCGAGGTTAAGGTGCCGGAATGCACGCTCATCAGAC  439018

Query  1741    ACCACAAAAGGTGTTAGTTCATCTAGACAGCCCGACGGTGGCCATGGAAGTCGGAATCCG  1800
               ||||||||||||||||||||||||||||||||||||||||||||||||||||||||||||
Sbjct  439017  ACCACAAAAGGTGTTAGTTCATCTAGACAGCCCGACGGTGGCCATGGAAGTCGGAATCCG  438958

Query  1801    CTAAGGAGTGTGTAACAACTCACGGGCCGAATGAACTAGCCCTGAAAATGGATGGCGCTC  1860
               ||||||||||||||||||||||||||||||||||||||||||||||||||||||||||||
Sbjct  438957  CTAAGGAGTGTGTAACAACTCACGGGCCGAATGAACTAGCCCTGAAAATGGATGGCGCTC  438898

Query  1861    AAGCGTGCTACCCATACCTCGCCGTCGGGGTAGAAACGACGCCCCGACGAGTAGGCAGGC  1920
               ||||||||||||||||||||||||||||||||||||||||||||||||||||||||||||
Sbjct  438897  AAGCGTGCTACCCATACCTCGCCGTCGGGGTAGAAACGACGCCCCGACGAGTAGGCAGGC  438838

Query  1921    GTGGGGGTCCGTGACGAAGCCTTGGGAGTGATCCCGGGTCGAACGGCCCCTAGTGC  1976
               ||||||||||||||||||||||||||||||||||||||||||||||||||||||||
Sbjct  438837  GTGGGGGTCCGTGACGAAGCCTTGGGAGTGATCCCGGGTCGAACGGCCCCTAGTGC  438782


 Score = 3650 bits (1976),  Expect = 0.0
 Identities = 1976/1976 (100%), Gaps = 0/1976 (0%)
 Strand=Plus/Minus

Query  1       CAAGGTTTCCGTAGGTGAACCTGCGGAAGGATCATTACCGAGTGAGGGCCCTCTGGGTCC  60
               ||||||||||||||||||||||||||||||||||||||||||||||||||||||||||||
Sbjct  448585  CAAGGTTTCCGTAGGTGAACCTGCGGAAGGATCATTACCGAGTGAGGGCCCTCTGGGTCC  448526

Query  61      AACCTCCCACCCGTGTCTATCGTACCTTGTTGCTTcggcgggcccgccgtttcgacggcc  120
               ||||||||||||||||||||||||||||||||||||||||||||||||||||||||||||
Sbjct  448525  AACCTCCCACCCGTGTCTATCGTACCTTGTTGCTTCGGCGGGCCCGCCGTTTCGACGGCC  448466

Query  121     gccggggaggccttgcgcccccgggcccgcgcccgccgAAGACCCCAACATGAACGCTGT  180
               ||||||||||||||||||||||||||||||||||||||||||||||||||||||||||||
Sbjct  448465  GCCGGGGAGGCCTTGCGCCCCCGGGCCCGCGCCCGCCGAAGACCCCAACATGAACGCTGT  448406

Query  181     TCTGAAAGTATGCAGTCTGAGTTGATTATCGTAATCAGTTAAAACTTTCAACAACGGATC  240
               ||||||||||||||||||||||||||||||||||||||||||||||||||||||||||||
Sbjct  448405  TCTGAAAGTATGCAGTCTGAGTTGATTATCGTAATCAGTTAAAACTTTCAACAACGGATC  448346

Query  241     TCTTGGTTCCGGCATCGATGAAGAACGCAGCGAAATGCGATAAGTAATGTGAATTGCAGA  300
               ||||||||||||||||||||||||||||||||||||||||||||||||||||||||||||
Sbjct  448345  TCTTGGTTCCGGCATCGATGAAGAACGCAGCGAAATGCGATAAGTAATGTGAATTGCAGA  448286

Query  301     ATTCAGTGAATCATCGAGTCTTTGAACGCACATTGCGCCCCCTGGTATTCCGGGGGGCAT  360
               ||||||||||||||||||||||||||||||||||||||||||||||||||||||||||||
Sbjct  448285  ATTCAGTGAATCATCGAGTCTTTGAACGCACATTGCGCCCCCTGGTATTCCGGGGGGCAT  448226

Query  361     GCCTGTCCGAGCGTCATTGCTGCCCTCAAGCACGGCTTGTGTGTTGGGCCCCCGTCCCCC  420
               ||||||||||||||||||||||||||||||||||||||||||||||||||||||||||||
Sbjct  448225  GCCTGTCCGAGCGTCATTGCTGCCCTCAAGCACGGCTTGTGTGTTGGGCCCCCGTCCCCC  448166

Query  421     TCTCCCGGGGGACGGGCCCGAAAGGCAGCGGCGGCACCGCGTCCGGTCCTCGAGCGTATG  480
               ||||||||||||||||||||||||||||||||||||||||||||||||||||||||||||
Sbjct  448165  TCTCCCGGGGGACGGGCCCGAAAGGCAGCGGCGGCACCGCGTCCGGTCCTCGAGCGTATG  448106

Query  481     GGGCTTTGTCACCTGCTCTGTAGGCCCGGCCGGCGCCAGCCGACACCCAACTTTATTTTT  540
               ||||||||||||||||||||||||||||||||||||||||||||||||||||||||||||
Sbjct  448105  GGGCTTTGTCACCTGCTCTGTAGGCCCGGCCGGCGCCAGCCGACACCCAACTTTATTTTT  448046

Query  541     CTAAGGTTGACCTCGGATCAGGTAGGGATACCCGCTGAACTTAAGCATATCAATAAGCGG  600
               ||||||||||||||||||||||||||||||||||||||||||||||||||||||||||||
Sbjct  448045  CTAAGGTTGACCTCGGATCAGGTAGGGATACCCGCTGAACTTAAGCATATCAATAAGCGG  447986

Query  601     AGGAAAAGAAACCAACAGGGATTGCCTCAGTAACGGCGAGTGAAGCGGCAAGAGCTCAAA  660
               ||||||||||||||||||||||||||||||||||||||||||||||||||||||||||||
Sbjct  447985  AGGAAAAGAAACCAACAGGGATTGCCTCAGTAACGGCGAGTGAAGCGGCAAGAGCTCAAA  447926

Query  661     TTTGAAAGCTGGCCCCTTCGGGGTCCGCGTTGTAATTTGCAGAGGATGCTTCGGGTGCAG  720
               ||||||||||||||||||||||||||||||||||||||||||||||||||||||||||||
Sbjct  447925  TTTGAAAGCTGGCCCCTTCGGGGTCCGCGTTGTAATTTGCAGAGGATGCTTCGGGTGCAG  447866

Query  721     CCCCCGTCTAAGTGCCCTGGAACGGGCCGTCATAGAGGGTGAGAATCCCGTCTGGGACGG  780
               ||||||||||||||||||||||||||||||||||||||||||||||||||||||||||||
Sbjct  447865  CCCCCGTCTAAGTGCCCTGGAACGGGCCGTCATAGAGGGTGAGAATCCCGTCTGGGACGG  447806

Query  781     GGTGTCTGCGTCCGTGTGAAGCTCCTTCGACGAGTCGAGTTGTTTGGGAATGCAGCTCTA  840
               ||||||||||||||||||||||||||||||||||||||||||||||||||||||||||||
Sbjct  447805  GGTGTCTGCGTCCGTGTGAAGCTCCTTCGACGAGTCGAGTTGTTTGGGAATGCAGCTCTA  447746

Query  841     AATGGGTGGTAAATTTCATCTAAAGCTAAATACTGGCCGGAGACCGATAGCGCACAAGTA  900
               ||||||||||||||||||||||||||||||||||||||||||||||||||||||||||||
Sbjct  447745  AATGGGTGGTAAATTTCATCTAAAGCTAAATACTGGCCGGAGACCGATAGCGCACAAGTA  447686

Query  901     GAGTGATCGAAAGATGAAAAGCACTTTGAAAAGAGAGTTAAACAGCACGTGAAATTGTTG  960
               ||||||||||||||||||||||||||||||||||||||||||||||||||||||||||||
Sbjct  447685  GAGTGATCGAAAGATGAAAAGCACTTTGAAAAGAGAGTTAAACAGCACGTGAAATTGTTG  447626

Query  961     AAAGGGAAGCGTTTGCGACCAGACTCGCCCGCGGGGTTCAGCCGGCATTCGTGCCGGTGT  1020
               ||||||||||||||||||||||||||||||||||||||||||||||||||||||||||||
Sbjct  447625  AAAGGGAAGCGTTTGCGACCAGACTCGCCCGCGGGGTTCAGCCGGCATTCGTGCCGGTGT  447566

Query  1021    ACTTCCCCGTGGGCGGGCCAGCGTCGGTTTGGGCGGCCGGTCAAAGGCCCTCGGAATGTA  1080
               ||||||||||||||||||||||||||||||||||||||||||||||||||||||||||||
Sbjct  447565  ACTTCCCCGTGGGCGGGCCAGCGTCGGTTTGGGCGGCCGGTCAAAGGCCCTCGGAATGTA  447506

Query  1081    TCACCTCTCGGGGTGTCTTATAGCCGAGGGTGCAATGCGGCCTGCCTGGACCGAGGAACG  1140
               ||||||||||||||||||||||||||||||||||||||||||||||||||||||||||||
Sbjct  447505  TCACCTCTCGGGGTGTCTTATAGCCGAGGGTGCAATGCGGCCTGCCTGGACCGAGGAACG  447446

Query  1141    CGCTTCGGCTCGGACGCTGGCGTAATGGTCGTAAATGACCCGTCTTGAAACACGGACCAA  1200
               ||||||||||||||||||||||||||||||||||||||||||||||||||||||||||||
Sbjct  447445  CGCTTCGGCTCGGACGCTGGCGTAATGGTCGTAAATGACCCGTCTTGAAACACGGACCAA  447386

Query  1201    GGAGTCTAACATCTACGCGAGTGTTCGGGTGTCAAACCCGTACGCGCAGTGAAAGCGAAC  1260
               ||||||||||||||||||||||||||||||||||||||||||||||||||||||||||||
Sbjct  447385  GGAGTCTAACATCTACGCGAGTGTTCGGGTGTCAAACCCGTACGCGCAGTGAAAGCGAAC  447326

Query  1261    GGAGGTGGGAGCCCCCTCGCGGGGCGCACCATCGACCGATCCTGATGTCTTCGGATGGAT  1320
               ||||||||||||||||||||||||||||||||||||||||||||||||||||||||||||
Sbjct  447325  GGAGGTGGGAGCCCCCTCGCGGGGCGCACCATCGACCGATCCTGATGTCTTCGGATGGAT  447266

Query  1321    TTGAGTACGAGCGTAGCTGTGGGGACCCGAAAGATGGTGAACTATGCCTGAATAGGGCGA  1380
               ||||||||||||||||||||||||||||||||||||||||||||||||||||||||||||
Sbjct  447265  TTGAGTACGAGCGTAGCTGTGGGGACCCGAAAGATGGTGAACTATGCCTGAATAGGGCGA  447206

Query  1381    AGCCAGAGGAAACTCTGGTGGAGGCTCGCAGCGGTTCTGACGTGCAAATCGATCGTCAAA  1440
               ||||||||||||||||||||||||||||||||||||||||||||||||||||||||||||
Sbjct  447205  AGCCAGAGGAAACTCTGGTGGAGGCTCGCAGCGGTTCTGACGTGCAAATCGATCGTCAAA  447146

Query  1441    TTTGGGTATAGGGGCGAAAGACTAATCGAACCATCTAGTAGCTGGTTCCTGCCGAAGTTT  1500
               ||||||||||||||||||||||||||||||||||||||||||||||||||||||||||||
Sbjct  447145  TTTGGGTATAGGGGCGAAAGACTAATCGAACCATCTAGTAGCTGGTTCCTGCCGAAGTTT  447086

Query  1501    CCCTCAGGATAGCAGTAACGCGGATCAGTTTTATGAGGTAAAGCGAATGATTAGAGGCCT  1560
               ||||||||||||||||||||||||||||||||||||||||||||||||||||||||||||
Sbjct  447085  CCCTCAGGATAGCAGTAACGCGGATCAGTTTTATGAGGTAAAGCGAATGATTAGAGGCCT  447026

Query  1561    TGGGGTTGAAACAACCTTAACCTATTCTCAAACTTTAAATATGTAAGAAGCGCTTGTTGC  1620
               ||||||||||||||||||||||||||||||||||||||||||||||||||||||||||||
Sbjct  447025  TGGGGTTGAAACAACCTTAACCTATTCTCAAACTTTAAATATGTAAGAAGCGCTTGTTGC  446966

Query  1621    TTAGTTGAACGTGCGCATTAGAATGAAGCGTTACTAGTGGGCCATTTTTGGTAAGCAGAA  1680
               ||||||||||||||||||||||||||||||||||||||||||||||||||||||||||||
Sbjct  446965  TTAGTTGAACGTGCGCATTAGAATGAAGCGTTACTAGTGGGCCATTTTTGGTAAGCAGAA  446906

Query  1681    CTGGCGATGCGGGATGAACCGAACGCGAGGTTAAGGTGCCGGAATGCACGCTCATCAGAC  1740
               ||||||||||||||||||||||||||||||||||||||||||||||||||||||||||||
Sbjct  446905  CTGGCGATGCGGGATGAACCGAACGCGAGGTTAAGGTGCCGGAATGCACGCTCATCAGAC  446846

Query  1741    ACCACAAAAGGTGTTAGTTCATCTAGACAGCCCGACGGTGGCCATGGAAGTCGGAATCCG  1800
               ||||||||||||||||||||||||||||||||||||||||||||||||||||||||||||
Sbjct  446845  ACCACAAAAGGTGTTAGTTCATCTAGACAGCCCGACGGTGGCCATGGAAGTCGGAATCCG  446786

Query  1801    CTAAGGAGTGTGTAACAACTCACGGGCCGAATGAACTAGCCCTGAAAATGGATGGCGCTC  1860
               ||||||||||||||||||||||||||||||||||||||||||||||||||||||||||||
Sbjct  446785  CTAAGGAGTGTGTAACAACTCACGGGCCGAATGAACTAGCCCTGAAAATGGATGGCGCTC  446726

Query  1861    AAGCGTGCTACCCATACCTCGCCGTCGGGGTAGAAACGACGCCCCGACGAGTAGGCAGGC  1920
               ||||||||||||||||||||||||||||||||||||||||||||||||||||||||||||
Sbjct  446725  AAGCGTGCTACCCATACCTCGCCGTCGGGGTAGAAACGACGCCCCGACGAGTAGGCAGGC  446666

Query  1921    GTGGGGGTCCGTGACGAAGCCTTGGGAGTGATCCCGGGTCGAACGGCCCCTAGTGC  1976
               ||||||||||||||||||||||||||||||||||||||||||||||||||||||||
Sbjct  446665  GTGGGGGTCCGTGACGAAGCCTTGGGAGTGATCCCGGGTCGAACGGCCCCTAGTGC  446610


 Score = 3650 bits (1976),  Expect = 0.0
 Identities = 1976/1976 (100%), Gaps = 0/1976 (0%)
 Strand=Plus/Minus

Query  1       CAAGGTTTCCGTAGGTGAACCTGCGGAAGGATCATTACCGAGTGAGGGCCCTCTGGGTCC  60
               ||||||||||||||||||||||||||||||||||||||||||||||||||||||||||||
Sbjct  456412  CAAGGTTTCCGTAGGTGAACCTGCGGAAGGATCATTACCGAGTGAGGGCCCTCTGGGTCC  456353

Query  61      AACCTCCCACCCGTGTCTATCGTACCTTGTTGCTTcggcgggcccgccgtttcgacggcc  120
               ||||||||||||||||||||||||||||||||||||||||||||||||||||||||||||
Sbjct  456352  AACCTCCCACCCGTGTCTATCGTACCTTGTTGCTTCGGCGGGCCCGCCGTTTCGACGGCC  456293

Query  121     gccggggaggccttgcgcccccgggcccgcgcccgccgAAGACCCCAACATGAACGCTGT  180
               ||||||||||||||||||||||||||||||||||||||||||||||||||||||||||||
Sbjct  456292  GCCGGGGAGGCCTTGCGCCCCCGGGCCCGCGCCCGCCGAAGACCCCAACATGAACGCTGT  456233

Query  181     TCTGAAAGTATGCAGTCTGAGTTGATTATCGTAATCAGTTAAAACTTTCAACAACGGATC  240
               ||||||||||||||||||||||||||||||||||||||||||||||||||||||||||||
Sbjct  456232  TCTGAAAGTATGCAGTCTGAGTTGATTATCGTAATCAGTTAAAACTTTCAACAACGGATC  456173

Query  241     TCTTGGTTCCGGCATCGATGAAGAACGCAGCGAAATGCGATAAGTAATGTGAATTGCAGA  300
               ||||||||||||||||||||||||||||||||||||||||||||||||||||||||||||
Sbjct  456172  TCTTGGTTCCGGCATCGATGAAGAACGCAGCGAAATGCGATAAGTAATGTGAATTGCAGA  456113

Query  301     ATTCAGTGAATCATCGAGTCTTTGAACGCACATTGCGCCCCCTGGTATTCCGGGGGGCAT  360
               ||||||||||||||||||||||||||||||||||||||||||||||||||||||||||||
Sbjct  456112  ATTCAGTGAATCATCGAGTCTTTGAACGCACATTGCGCCCCCTGGTATTCCGGGGGGCAT  456053

Query  361     GCCTGTCCGAGCGTCATTGCTGCCCTCAAGCACGGCTTGTGTGTTGGGCCCCCGTCCCCC  420
               ||||||||||||||||||||||||||||||||||||||||||||||||||||||||||||
Sbjct  456052  GCCTGTCCGAGCGTCATTGCTGCCCTCAAGCACGGCTTGTGTGTTGGGCCCCCGTCCCCC  455993

Query  421     TCTCCCGGGGGACGGGCCCGAAAGGCAGCGGCGGCACCGCGTCCGGTCCTCGAGCGTATG  480
               ||||||||||||||||||||||||||||||||||||||||||||||||||||||||||||
Sbjct  455992  TCTCCCGGGGGACGGGCCCGAAAGGCAGCGGCGGCACCGCGTCCGGTCCTCGAGCGTATG  455933

Query  481     GGGCTTTGTCACCTGCTCTGTAGGCCCGGCCGGCGCCAGCCGACACCCAACTTTATTTTT  540
               ||||||||||||||||||||||||||||||||||||||||||||||||||||||||||||
Sbjct  455932  GGGCTTTGTCACCTGCTCTGTAGGCCCGGCCGGCGCCAGCCGACACCCAACTTTATTTTT  455873

Query  541     CTAAGGTTGACCTCGGATCAGGTAGGGATACCCGCTGAACTTAAGCATATCAATAAGCGG  600
               ||||||||||||||||||||||||||||||||||||||||||||||||||||||||||||
Sbjct  455872  CTAAGGTTGACCTCGGATCAGGTAGGGATACCCGCTGAACTTAAGCATATCAATAAGCGG  455813

Query  601     AGGAAAAGAAACCAACAGGGATTGCCTCAGTAACGGCGAGTGAAGCGGCAAGAGCTCAAA  660
               ||||||||||||||||||||||||||||||||||||||||||||||||||||||||||||
Sbjct  455812  AGGAAAAGAAACCAACAGGGATTGCCTCAGTAACGGCGAGTGAAGCGGCAAGAGCTCAAA  455753

Query  661     TTTGAAAGCTGGCCCCTTCGGGGTCCGCGTTGTAATTTGCAGAGGATGCTTCGGGTGCAG  720
               ||||||||||||||||||||||||||||||||||||||||||||||||||||||||||||
Sbjct  455752  TTTGAAAGCTGGCCCCTTCGGGGTCCGCGTTGTAATTTGCAGAGGATGCTTCGGGTGCAG  455693

Query  721     CCCCCGTCTAAGTGCCCTGGAACGGGCCGTCATAGAGGGTGAGAATCCCGTCTGGGACGG  780
               ||||||||||||||||||||||||||||||||||||||||||||||||||||||||||||
Sbjct  455692  CCCCCGTCTAAGTGCCCTGGAACGGGCCGTCATAGAGGGTGAGAATCCCGTCTGGGACGG  455633

Query  781     GGTGTCTGCGTCCGTGTGAAGCTCCTTCGACGAGTCGAGTTGTTTGGGAATGCAGCTCTA  840
               ||||||||||||||||||||||||||||||||||||||||||||||||||||||||||||
Sbjct  455632  GGTGTCTGCGTCCGTGTGAAGCTCCTTCGACGAGTCGAGTTGTTTGGGAATGCAGCTCTA  455573

Query  841     AATGGGTGGTAAATTTCATCTAAAGCTAAATACTGGCCGGAGACCGATAGCGCACAAGTA  900
               ||||||||||||||||||||||||||||||||||||||||||||||||||||||||||||
Sbjct  455572  AATGGGTGGTAAATTTCATCTAAAGCTAAATACTGGCCGGAGACCGATAGCGCACAAGTA  455513

Query  901     GAGTGATCGAAAGATGAAAAGCACTTTGAAAAGAGAGTTAAACAGCACGTGAAATTGTTG  960
               ||||||||||||||||||||||||||||||||||||||||||||||||||||||||||||
Sbjct  455512  GAGTGATCGAAAGATGAAAAGCACTTTGAAAAGAGAGTTAAACAGCACGTGAAATTGTTG  455453

Query  961     AAAGGGAAGCGTTTGCGACCAGACTCGCCCGCGGGGTTCAGCCGGCATTCGTGCCGGTGT  1020
               ||||||||||||||||||||||||||||||||||||||||||||||||||||||||||||
Sbjct  455452  AAAGGGAAGCGTTTGCGACCAGACTCGCCCGCGGGGTTCAGCCGGCATTCGTGCCGGTGT  455393

Query  1021    ACTTCCCCGTGGGCGGGCCAGCGTCGGTTTGGGCGGCCGGTCAAAGGCCCTCGGAATGTA  1080
               ||||||||||||||||||||||||||||||||||||||||||||||||||||||||||||
Sbjct  455392  ACTTCCCCGTGGGCGGGCCAGCGTCGGTTTGGGCGGCCGGTCAAAGGCCCTCGGAATGTA  455333

Query  1081    TCACCTCTCGGGGTGTCTTATAGCCGAGGGTGCAATGCGGCCTGCCTGGACCGAGGAACG  1140
               ||||||||||||||||||||||||||||||||||||||||||||||||||||||||||||
Sbjct  455332  TCACCTCTCGGGGTGTCTTATAGCCGAGGGTGCAATGCGGCCTGCCTGGACCGAGGAACG  455273

Query  1141    CGCTTCGGCTCGGACGCTGGCGTAATGGTCGTAAATGACCCGTCTTGAAACACGGACCAA  1200
               ||||||||||||||||||||||||||||||||||||||||||||||||||||||||||||
Sbjct  455272  CGCTTCGGCTCGGACGCTGGCGTAATGGTCGTAAATGACCCGTCTTGAAACACGGACCAA  455213

Query  1201    GGAGTCTAACATCTACGCGAGTGTTCGGGTGTCAAACCCGTACGCGCAGTGAAAGCGAAC  1260
               ||||||||||||||||||||||||||||||||||||||||||||||||||||||||||||
Sbjct  455212  GGAGTCTAACATCTACGCGAGTGTTCGGGTGTCAAACCCGTACGCGCAGTGAAAGCGAAC  455153

Query  1261    GGAGGTGGGAGCCCCCTCGCGGGGCGCACCATCGACCGATCCTGATGTCTTCGGATGGAT  1320
               ||||||||||||||||||||||||||||||||||||||||||||||||||||||||||||
Sbjct  455152  GGAGGTGGGAGCCCCCTCGCGGGGCGCACCATCGACCGATCCTGATGTCTTCGGATGGAT  455093

Query  1321    TTGAGTACGAGCGTAGCTGTGGGGACCCGAAAGATGGTGAACTATGCCTGAATAGGGCGA  1380
               ||||||||||||||||||||||||||||||||||||||||||||||||||||||||||||
Sbjct  455092  TTGAGTACGAGCGTAGCTGTGGGGACCCGAAAGATGGTGAACTATGCCTGAATAGGGCGA  455033

Query  1381    AGCCAGAGGAAACTCTGGTGGAGGCTCGCAGCGGTTCTGACGTGCAAATCGATCGTCAAA  1440
               ||||||||||||||||||||||||||||||||||||||||||||||||||||||||||||
Sbjct  455032  AGCCAGAGGAAACTCTGGTGGAGGCTCGCAGCGGTTCTGACGTGCAAATCGATCGTCAAA  454973

Query  1441    TTTGGGTATAGGGGCGAAAGACTAATCGAACCATCTAGTAGCTGGTTCCTGCCGAAGTTT  1500
               ||||||||||||||||||||||||||||||||||||||||||||||||||||||||||||
Sbjct  454972  TTTGGGTATAGGGGCGAAAGACTAATCGAACCATCTAGTAGCTGGTTCCTGCCGAAGTTT  454913

Query  1501    CCCTCAGGATAGCAGTAACGCGGATCAGTTTTATGAGGTAAAGCGAATGATTAGAGGCCT  1560
               ||||||||||||||||||||||||||||||||||||||||||||||||||||||||||||
Sbjct  454912  CCCTCAGGATAGCAGTAACGCGGATCAGTTTTATGAGGTAAAGCGAATGATTAGAGGCCT  454853

Query  1561    TGGGGTTGAAACAACCTTAACCTATTCTCAAACTTTAAATATGTAAGAAGCGCTTGTTGC  1620
               ||||||||||||||||||||||||||||||||||||||||||||||||||||||||||||
Sbjct  454852  TGGGGTTGAAACAACCTTAACCTATTCTCAAACTTTAAATATGTAAGAAGCGCTTGTTGC  454793

Query  1621    TTAGTTGAACGTGCGCATTAGAATGAAGCGTTACTAGTGGGCCATTTTTGGTAAGCAGAA  1680
               ||||||||||||||||||||||||||||||||||||||||||||||||||||||||||||
Sbjct  454792  TTAGTTGAACGTGCGCATTAGAATGAAGCGTTACTAGTGGGCCATTTTTGGTAAGCAGAA  454733

Query  1681    CTGGCGATGCGGGATGAACCGAACGCGAGGTTAAGGTGCCGGAATGCACGCTCATCAGAC  1740
               ||||||||||||||||||||||||||||||||||||||||||||||||||||||||||||
Sbjct  454732  CTGGCGATGCGGGATGAACCGAACGCGAGGTTAAGGTGCCGGAATGCACGCTCATCAGAC  454673

Query  1741    ACCACAAAAGGTGTTAGTTCATCTAGACAGCCCGACGGTGGCCATGGAAGTCGGAATCCG  1800
               ||||||||||||||||||||||||||||||||||||||||||||||||||||||||||||
Sbjct  454672  ACCACAAAAGGTGTTAGTTCATCTAGACAGCCCGACGGTGGCCATGGAAGTCGGAATCCG  454613

Query  1801    CTAAGGAGTGTGTAACAACTCACGGGCCGAATGAACTAGCCCTGAAAATGGATGGCGCTC  1860
               ||||||||||||||||||||||||||||||||||||||||||||||||||||||||||||
Sbjct  454612  CTAAGGAGTGTGTAACAACTCACGGGCCGAATGAACTAGCCCTGAAAATGGATGGCGCTC  454553

Query  1861    AAGCGTGCTACCCATACCTCGCCGTCGGGGTAGAAACGACGCCCCGACGAGTAGGCAGGC  1920
               ||||||||||||||||||||||||||||||||||||||||||||||||||||||||||||
Sbjct  454552  AAGCGTGCTACCCATACCTCGCCGTCGGGGTAGAAACGACGCCCCGACGAGTAGGCAGGC  454493

Query  1921    GTGGGGGTCCGTGACGAAGCCTTGGGAGTGATCCCGGGTCGAACGGCCCCTAGTGC  1976
               ||||||||||||||||||||||||||||||||||||||||||||||||||||||||
Sbjct  454492  GTGGGGGTCCGTGACGAAGCCTTGGGAGTGATCCCGGGTCGAACGGCCCCTAGTGC  454437


 Score = 3650 bits (1976),  Expect = 0.0
 Identities = 1976/1976 (100%), Gaps = 0/1976 (0%)
 Strand=Plus/Minus

Query  1       CAAGGTTTCCGTAGGTGAACCTGCGGAAGGATCATTACCGAGTGAGGGCCCTCTGGGTCC  60
               ||||||||||||||||||||||||||||||||||||||||||||||||||||||||||||
Sbjct  464240  CAAGGTTTCCGTAGGTGAACCTGCGGAAGGATCATTACCGAGTGAGGGCCCTCTGGGTCC  464181

Query  61      AACCTCCCACCCGTGTCTATCGTACCTTGTTGCTTcggcgggcccgccgtttcgacggcc  120
               ||||||||||||||||||||||||||||||||||||||||||||||||||||||||||||
Sbjct  464180  AACCTCCCACCCGTGTCTATCGTACCTTGTTGCTTCGGCGGGCCCGCCGTTTCGACGGCC  464121

Query  121     gccggggaggccttgcgcccccgggcccgcgcccgccgAAGACCCCAACATGAACGCTGT  180
               ||||||||||||||||||||||||||||||||||||||||||||||||||||||||||||
Sbjct  464120  GCCGGGGAGGCCTTGCGCCCCCGGGCCCGCGCCCGCCGAAGACCCCAACATGAACGCTGT  464061

Query  181     TCTGAAAGTATGCAGTCTGAGTTGATTATCGTAATCAGTTAAAACTTTCAACAACGGATC  240
               ||||||||||||||||||||||||||||||||||||||||||||||||||||||||||||
Sbjct  464060  TCTGAAAGTATGCAGTCTGAGTTGATTATCGTAATCAGTTAAAACTTTCAACAACGGATC  464001

Query  241     TCTTGGTTCCGGCATCGATGAAGAACGCAGCGAAATGCGATAAGTAATGTGAATTGCAGA  300
               ||||||||||||||||||||||||||||||||||||||||||||||||||||||||||||
Sbjct  464000  TCTTGGTTCCGGCATCGATGAAGAACGCAGCGAAATGCGATAAGTAATGTGAATTGCAGA  463941

Query  301     ATTCAGTGAATCATCGAGTCTTTGAACGCACATTGCGCCCCCTGGTATTCCGGGGGGCAT  360
               ||||||||||||||||||||||||||||||||||||||||||||||||||||||||||||
Sbjct  463940  ATTCAGTGAATCATCGAGTCTTTGAACGCACATTGCGCCCCCTGGTATTCCGGGGGGCAT  463881

Query  361     GCCTGTCCGAGCGTCATTGCTGCCCTCAAGCACGGCTTGTGTGTTGGGCCCCCGTCCCCC  420
               ||||||||||||||||||||||||||||||||||||||||||||||||||||||||||||
Sbjct  463880  GCCTGTCCGAGCGTCATTGCTGCCCTCAAGCACGGCTTGTGTGTTGGGCCCCCGTCCCCC  463821

Query  421     TCTCCCGGGGGACGGGCCCGAAAGGCAGCGGCGGCACCGCGTCCGGTCCTCGAGCGTATG  480
               ||||||||||||||||||||||||||||||||||||||||||||||||||||||||||||
Sbjct  463820  TCTCCCGGGGGACGGGCCCGAAAGGCAGCGGCGGCACCGCGTCCGGTCCTCGAGCGTATG  463761

Query  481     GGGCTTTGTCACCTGCTCTGTAGGCCCGGCCGGCGCCAGCCGACACCCAACTTTATTTTT  540
               ||||||||||||||||||||||||||||||||||||||||||||||||||||||||||||
Sbjct  463760  GGGCTTTGTCACCTGCTCTGTAGGCCCGGCCGGCGCCAGCCGACACCCAACTTTATTTTT  463701

Query  541     CTAAGGTTGACCTCGGATCAGGTAGGGATACCCGCTGAACTTAAGCATATCAATAAGCGG  600
               ||||||||||||||||||||||||||||||||||||||||||||||||||||||||||||
Sbjct  463700  CTAAGGTTGACCTCGGATCAGGTAGGGATACCCGCTGAACTTAAGCATATCAATAAGCGG  463641

Query  601     AGGAAAAGAAACCAACAGGGATTGCCTCAGTAACGGCGAGTGAAGCGGCAAGAGCTCAAA  660
               ||||||||||||||||||||||||||||||||||||||||||||||||||||||||||||
Sbjct  463640  AGGAAAAGAAACCAACAGGGATTGCCTCAGTAACGGCGAGTGAAGCGGCAAGAGCTCAAA  463581

Query  661     TTTGAAAGCTGGCCCCTTCGGGGTCCGCGTTGTAATTTGCAGAGGATGCTTCGGGTGCAG  720
               ||||||||||||||||||||||||||||||||||||||||||||||||||||||||||||
Sbjct  463580  TTTGAAAGCTGGCCCCTTCGGGGTCCGCGTTGTAATTTGCAGAGGATGCTTCGGGTGCAG  463521

Query  721     CCCCCGTCTAAGTGCCCTGGAACGGGCCGTCATAGAGGGTGAGAATCCCGTCTGGGACGG  780
               ||||||||||||||||||||||||||||||||||||||||||||||||||||||||||||
Sbjct  463520  CCCCCGTCTAAGTGCCCTGGAACGGGCCGTCATAGAGGGTGAGAATCCCGTCTGGGACGG  463461

Query  781     GGTGTCTGCGTCCGTGTGAAGCTCCTTCGACGAGTCGAGTTGTTTGGGAATGCAGCTCTA  840
               ||||||||||||||||||||||||||||||||||||||||||||||||||||||||||||
Sbjct  463460  GGTGTCTGCGTCCGTGTGAAGCTCCTTCGACGAGTCGAGTTGTTTGGGAATGCAGCTCTA  463401

Query  841     AATGGGTGGTAAATTTCATCTAAAGCTAAATACTGGCCGGAGACCGATAGCGCACAAGTA  900
               ||||||||||||||||||||||||||||||||||||||||||||||||||||||||||||
Sbjct  463400  AATGGGTGGTAAATTTCATCTAAAGCTAAATACTGGCCGGAGACCGATAGCGCACAAGTA  463341

Query  901     GAGTGATCGAAAGATGAAAAGCACTTTGAAAAGAGAGTTAAACAGCACGTGAAATTGTTG  960
               ||||||||||||||||||||||||||||||||||||||||||||||||||||||||||||
Sbjct  463340  GAGTGATCGAAAGATGAAAAGCACTTTGAAAAGAGAGTTAAACAGCACGTGAAATTGTTG  463281

Query  961     AAAGGGAAGCGTTTGCGACCAGACTCGCCCGCGGGGTTCAGCCGGCATTCGTGCCGGTGT  1020
               ||||||||||||||||||||||||||||||||||||||||||||||||||||||||||||
Sbjct  463280  AAAGGGAAGCGTTTGCGACCAGACTCGCCCGCGGGGTTCAGCCGGCATTCGTGCCGGTGT  463221

Query  1021    ACTTCCCCGTGGGCGGGCCAGCGTCGGTTTGGGCGGCCGGTCAAAGGCCCTCGGAATGTA  1080
               ||||||||||||||||||||||||||||||||||||||||||||||||||||||||||||
Sbjct  463220  ACTTCCCCGTGGGCGGGCCAGCGTCGGTTTGGGCGGCCGGTCAAAGGCCCTCGGAATGTA  463161

Query  1081    TCACCTCTCGGGGTGTCTTATAGCCGAGGGTGCAATGCGGCCTGCCTGGACCGAGGAACG  1140
               ||||||||||||||||||||||||||||||||||||||||||||||||||||||||||||
Sbjct  463160  TCACCTCTCGGGGTGTCTTATAGCCGAGGGTGCAATGCGGCCTGCCTGGACCGAGGAACG  463101

Query  1141    CGCTTCGGCTCGGACGCTGGCGTAATGGTCGTAAATGACCCGTCTTGAAACACGGACCAA  1200
               ||||||||||||||||||||||||||||||||||||||||||||||||||||||||||||
Sbjct  463100  CGCTTCGGCTCGGACGCTGGCGTAATGGTCGTAAATGACCCGTCTTGAAACACGGACCAA  463041

Query  1201    GGAGTCTAACATCTACGCGAGTGTTCGGGTGTCAAACCCGTACGCGCAGTGAAAGCGAAC  1260
               ||||||||||||||||||||||||||||||||||||||||||||||||||||||||||||
Sbjct  463040  GGAGTCTAACATCTACGCGAGTGTTCGGGTGTCAAACCCGTACGCGCAGTGAAAGCGAAC  462981

Query  1261    GGAGGTGGGAGCCCCCTCGCGGGGCGCACCATCGACCGATCCTGATGTCTTCGGATGGAT  1320
               ||||||||||||||||||||||||||||||||||||||||||||||||||||||||||||
Sbjct  462980  GGAGGTGGGAGCCCCCTCGCGGGGCGCACCATCGACCGATCCTGATGTCTTCGGATGGAT  462921

Query  1321    TTGAGTACGAGCGTAGCTGTGGGGACCCGAAAGATGGTGAACTATGCCTGAATAGGGCGA  1380
               ||||||||||||||||||||||||||||||||||||||||||||||||||||||||||||
Sbjct  462920  TTGAGTACGAGCGTAGCTGTGGGGACCCGAAAGATGGTGAACTATGCCTGAATAGGGCGA  462861

Query  1381    AGCCAGAGGAAACTCTGGTGGAGGCTCGCAGCGGTTCTGACGTGCAAATCGATCGTCAAA  1440
               ||||||||||||||||||||||||||||||||||||||||||||||||||||||||||||
Sbjct  462860  AGCCAGAGGAAACTCTGGTGGAGGCTCGCAGCGGTTCTGACGTGCAAATCGATCGTCAAA  462801

Query  1441    TTTGGGTATAGGGGCGAAAGACTAATCGAACCATCTAGTAGCTGGTTCCTGCCGAAGTTT  1500
               ||||||||||||||||||||||||||||||||||||||||||||||||||||||||||||
Sbjct  462800  TTTGGGTATAGGGGCGAAAGACTAATCGAACCATCTAGTAGCTGGTTCCTGCCGAAGTTT  462741

Query  1501    CCCTCAGGATAGCAGTAACGCGGATCAGTTTTATGAGGTAAAGCGAATGATTAGAGGCCT  1560
               ||||||||||||||||||||||||||||||||||||||||||||||||||||||||||||
Sbjct  462740  CCCTCAGGATAGCAGTAACGCGGATCAGTTTTATGAGGTAAAGCGAATGATTAGAGGCCT  462681

Query  1561    TGGGGTTGAAACAACCTTAACCTATTCTCAAACTTTAAATATGTAAGAAGCGCTTGTTGC  1620
               ||||||||||||||||||||||||||||||||||||||||||||||||||||||||||||
Sbjct  462680  TGGGGTTGAAACAACCTTAACCTATTCTCAAACTTTAAATATGTAAGAAGCGCTTGTTGC  462621

Query  1621    TTAGTTGAACGTGCGCATTAGAATGAAGCGTTACTAGTGGGCCATTTTTGGTAAGCAGAA  1680
               ||||||||||||||||||||||||||||||||||||||||||||||||||||||||||||
Sbjct  462620  TTAGTTGAACGTGCGCATTAGAATGAAGCGTTACTAGTGGGCCATTTTTGGTAAGCAGAA  462561

Query  1681    CTGGCGATGCGGGATGAACCGAACGCGAGGTTAAGGTGCCGGAATGCACGCTCATCAGAC  1740
               ||||||||||||||||||||||||||||||||||||||||||||||||||||||||||||
Sbjct  462560  CTGGCGATGCGGGATGAACCGAACGCGAGGTTAAGGTGCCGGAATGCACGCTCATCAGAC  462501

Query  1741    ACCACAAAAGGTGTTAGTTCATCTAGACAGCCCGACGGTGGCCATGGAAGTCGGAATCCG  1800
               ||||||||||||||||||||||||||||||||||||||||||||||||||||||||||||
Sbjct  462500  ACCACAAAAGGTGTTAGTTCATCTAGACAGCCCGACGGTGGCCATGGAAGTCGGAATCCG  462441

Query  1801    CTAAGGAGTGTGTAACAACTCACGGGCCGAATGAACTAGCCCTGAAAATGGATGGCGCTC  1860
               ||||||||||||||||||||||||||||||||||||||||||||||||||||||||||||
Sbjct  462440  CTAAGGAGTGTGTAACAACTCACGGGCCGAATGAACTAGCCCTGAAAATGGATGGCGCTC  462381

Query  1861    AAGCGTGCTACCCATACCTCGCCGTCGGGGTAGAAACGACGCCCCGACGAGTAGGCAGGC  1920
               ||||||||||||||||||||||||||||||||||||||||||||||||||||||||||||
Sbjct  462380  AAGCGTGCTACCCATACCTCGCCGTCGGGGTAGAAACGACGCCCCGACGAGTAGGCAGGC  462321

Query  1921    GTGGGGGTCCGTGACGAAGCCTTGGGAGTGATCCCGGGTCGAACGGCCCCTAGTGC  1976
               ||||||||||||||||||||||||||||||||||||||||||||||||||||||||
Sbjct  462320  GTGGGGGTCCGTGACGAAGCCTTGGGAGTGATCCCGGGTCGAACGGCCCCTAGTGC  462265


 Score = 3650 bits (1976),  Expect = 0.0
 Identities = 1976/1976 (100%), Gaps = 0/1976 (0%)
 Strand=Plus/Minus

Query  1       CAAGGTTTCCGTAGGTGAACCTGCGGAAGGATCATTACCGAGTGAGGGCCCTCTGGGTCC  60
               ||||||||||||||||||||||||||||||||||||||||||||||||||||||||||||
Sbjct  472068  CAAGGTTTCCGTAGGTGAACCTGCGGAAGGATCATTACCGAGTGAGGGCCCTCTGGGTCC  472009

Query  61      AACCTCCCACCCGTGTCTATCGTACCTTGTTGCTTcggcgggcccgccgtttcgacggcc  120
               ||||||||||||||||||||||||||||||||||||||||||||||||||||||||||||
Sbjct  472008  AACCTCCCACCCGTGTCTATCGTACCTTGTTGCTTCGGCGGGCCCGCCGTTTCGACGGCC  471949

Query  121     gccggggaggccttgcgcccccgggcccgcgcccgccgAAGACCCCAACATGAACGCTGT  180
               ||||||||||||||||||||||||||||||||||||||||||||||||||||||||||||
Sbjct  471948  GCCGGGGAGGCCTTGCGCCCCCGGGCCCGCGCCCGCCGAAGACCCCAACATGAACGCTGT  471889

Query  181     TCTGAAAGTATGCAGTCTGAGTTGATTATCGTAATCAGTTAAAACTTTCAACAACGGATC  240
               ||||||||||||||||||||||||||||||||||||||||||||||||||||||||||||
Sbjct  471888  TCTGAAAGTATGCAGTCTGAGTTGATTATCGTAATCAGTTAAAACTTTCAACAACGGATC  471829

Query  241     TCTTGGTTCCGGCATCGATGAAGAACGCAGCGAAATGCGATAAGTAATGTGAATTGCAGA  300
               ||||||||||||||||||||||||||||||||||||||||||||||||||||||||||||
Sbjct  471828  TCTTGGTTCCGGCATCGATGAAGAACGCAGCGAAATGCGATAAGTAATGTGAATTGCAGA  471769

Query  301     ATTCAGTGAATCATCGAGTCTTTGAACGCACATTGCGCCCCCTGGTATTCCGGGGGGCAT  360
               ||||||||||||||||||||||||||||||||||||||||||||||||||||||||||||
Sbjct  471768  ATTCAGTGAATCATCGAGTCTTTGAACGCACATTGCGCCCCCTGGTATTCCGGGGGGCAT  471709

Query  361     GCCTGTCCGAGCGTCATTGCTGCCCTCAAGCACGGCTTGTGTGTTGGGCCCCCGTCCCCC  420
               ||||||||||||||||||||||||||||||||||||||||||||||||||||||||||||
Sbjct  471708  GCCTGTCCGAGCGTCATTGCTGCCCTCAAGCACGGCTTGTGTGTTGGGCCCCCGTCCCCC  471649

Query  421     TCTCCCGGGGGACGGGCCCGAAAGGCAGCGGCGGCACCGCGTCCGGTCCTCGAGCGTATG  480
               ||||||||||||||||||||||||||||||||||||||||||||||||||||||||||||
Sbjct  471648  TCTCCCGGGGGACGGGCCCGAAAGGCAGCGGCGGCACCGCGTCCGGTCCTCGAGCGTATG  471589

Query  481     GGGCTTTGTCACCTGCTCTGTAGGCCCGGCCGGCGCCAGCCGACACCCAACTTTATTTTT  540
               ||||||||||||||||||||||||||||||||||||||||||||||||||||||||||||
Sbjct  471588  GGGCTTTGTCACCTGCTCTGTAGGCCCGGCCGGCGCCAGCCGACACCCAACTTTATTTTT  471529

Query  541     CTAAGGTTGACCTCGGATCAGGTAGGGATACCCGCTGAACTTAAGCATATCAATAAGCGG  600
               ||||||||||||||||||||||||||||||||||||||||||||||||||||||||||||
Sbjct  471528  CTAAGGTTGACCTCGGATCAGGTAGGGATACCCGCTGAACTTAAGCATATCAATAAGCGG  471469

Query  601     AGGAAAAGAAACCAACAGGGATTGCCTCAGTAACGGCGAGTGAAGCGGCAAGAGCTCAAA  660
               ||||||||||||||||||||||||||||||||||||||||||||||||||||||||||||
Sbjct  471468  AGGAAAAGAAACCAACAGGGATTGCCTCAGTAACGGCGAGTGAAGCGGCAAGAGCTCAAA  471409

Query  661     TTTGAAAGCTGGCCCCTTCGGGGTCCGCGTTGTAATTTGCAGAGGATGCTTCGGGTGCAG  720
               ||||||||||||||||||||||||||||||||||||||||||||||||||||||||||||
Sbjct  471408  TTTGAAAGCTGGCCCCTTCGGGGTCCGCGTTGTAATTTGCAGAGGATGCTTCGGGTGCAG  471349

Query  721     CCCCCGTCTAAGTGCCCTGGAACGGGCCGTCATAGAGGGTGAGAATCCCGTCTGGGACGG  780
               ||||||||||||||||||||||||||||||||||||||||||||||||||||||||||||
Sbjct  471348  CCCCCGTCTAAGTGCCCTGGAACGGGCCGTCATAGAGGGTGAGAATCCCGTCTGGGACGG  471289

Query  781     GGTGTCTGCGTCCGTGTGAAGCTCCTTCGACGAGTCGAGTTGTTTGGGAATGCAGCTCTA  840
               ||||||||||||||||||||||||||||||||||||||||||||||||||||||||||||
Sbjct  471288  GGTGTCTGCGTCCGTGTGAAGCTCCTTCGACGAGTCGAGTTGTTTGGGAATGCAGCTCTA  471229

Query  841     AATGGGTGGTAAATTTCATCTAAAGCTAAATACTGGCCGGAGACCGATAGCGCACAAGTA  900
               ||||||||||||||||||||||||||||||||||||||||||||||||||||||||||||
Sbjct  471228  AATGGGTGGTAAATTTCATCTAAAGCTAAATACTGGCCGGAGACCGATAGCGCACAAGTA  471169

Query  901     GAGTGATCGAAAGATGAAAAGCACTTTGAAAAGAGAGTTAAACAGCACGTGAAATTGTTG  960
               ||||||||||||||||||||||||||||||||||||||||||||||||||||||||||||
Sbjct  471168  GAGTGATCGAAAGATGAAAAGCACTTTGAAAAGAGAGTTAAACAGCACGTGAAATTGTTG  471109

Query  961     AAAGGGAAGCGTTTGCGACCAGACTCGCCCGCGGGGTTCAGCCGGCATTCGTGCCGGTGT  1020
               ||||||||||||||||||||||||||||||||||||||||||||||||||||||||||||
Sbjct  471108  AAAGGGAAGCGTTTGCGACCAGACTCGCCCGCGGGGTTCAGCCGGCATTCGTGCCGGTGT  471049

Query  1021    ACTTCCCCGTGGGCGGGCCAGCGTCGGTTTGGGCGGCCGGTCAAAGGCCCTCGGAATGTA  1080
               ||||||||||||||||||||||||||||||||||||||||||||||||||||||||||||
Sbjct  471048  ACTTCCCCGTGGGCGGGCCAGCGTCGGTTTGGGCGGCCGGTCAAAGGCCCTCGGAATGTA  470989

Query  1081    TCACCTCTCGGGGTGTCTTATAGCCGAGGGTGCAATGCGGCCTGCCTGGACCGAGGAACG  1140
               ||||||||||||||||||||||||||||||||||||||||||||||||||||||||||||
Sbjct  470988  TCACCTCTCGGGGTGTCTTATAGCCGAGGGTGCAATGCGGCCTGCCTGGACCGAGGAACG  470929

Query  1141    CGCTTCGGCTCGGACGCTGGCGTAATGGTCGTAAATGACCCGTCTTGAAACACGGACCAA  1200
               ||||||||||||||||||||||||||||||||||||||||||||||||||||||||||||
Sbjct  470928  CGCTTCGGCTCGGACGCTGGCGTAATGGTCGTAAATGACCCGTCTTGAAACACGGACCAA  470869

Query  1201    GGAGTCTAACATCTACGCGAGTGTTCGGGTGTCAAACCCGTACGCGCAGTGAAAGCGAAC  1260
               ||||||||||||||||||||||||||||||||||||||||||||||||||||||||||||
Sbjct  470868  GGAGTCTAACATCTACGCGAGTGTTCGGGTGTCAAACCCGTACGCGCAGTGAAAGCGAAC  470809

Query  1261    GGAGGTGGGAGCCCCCTCGCGGGGCGCACCATCGACCGATCCTGATGTCTTCGGATGGAT  1320
               ||||||||||||||||||||||||||||||||||||||||||||||||||||||||||||
Sbjct  470808  GGAGGTGGGAGCCCCCTCGCGGGGCGCACCATCGACCGATCCTGATGTCTTCGGATGGAT  470749

Query  1321    TTGAGTACGAGCGTAGCTGTGGGGACCCGAAAGATGGTGAACTATGCCTGAATAGGGCGA  1380
               ||||||||||||||||||||||||||||||||||||||||||||||||||||||||||||
Sbjct  470748  TTGAGTACGAGCGTAGCTGTGGGGACCCGAAAGATGGTGAACTATGCCTGAATAGGGCGA  470689

Query  1381    AGCCAGAGGAAACTCTGGTGGAGGCTCGCAGCGGTTCTGACGTGCAAATCGATCGTCAAA  1440
               ||||||||||||||||||||||||||||||||||||||||||||||||||||||||||||
Sbjct  470688  AGCCAGAGGAAACTCTGGTGGAGGCTCGCAGCGGTTCTGACGTGCAAATCGATCGTCAAA  470629

Query  1441    TTTGGGTATAGGGGCGAAAGACTAATCGAACCATCTAGTAGCTGGTTCCTGCCGAAGTTT  1500
               ||||||||||||||||||||||||||||||||||||||||||||||||||||||||||||
Sbjct  470628  TTTGGGTATAGGGGCGAAAGACTAATCGAACCATCTAGTAGCTGGTTCCTGCCGAAGTTT  470569

Query  1501    CCCTCAGGATAGCAGTAACGCGGATCAGTTTTATGAGGTAAAGCGAATGATTAGAGGCCT  1560
               ||||||||||||||||||||||||||||||||||||||||||||||||||||||||||||
Sbjct  470568  CCCTCAGGATAGCAGTAACGCGGATCAGTTTTATGAGGTAAAGCGAATGATTAGAGGCCT  470509

Query  1561    TGGGGTTGAAACAACCTTAACCTATTCTCAAACTTTAAATATGTAAGAAGCGCTTGTTGC  1620
               ||||||||||||||||||||||||||||||||||||||||||||||||||||||||||||
Sbjct  470508  TGGGGTTGAAACAACCTTAACCTATTCTCAAACTTTAAATATGTAAGAAGCGCTTGTTGC  470449

Query  1621    TTAGTTGAACGTGCGCATTAGAATGAAGCGTTACTAGTGGGCCATTTTTGGTAAGCAGAA  1680
               ||||||||||||||||||||||||||||||||||||||||||||||||||||||||||||
Sbjct  470448  TTAGTTGAACGTGCGCATTAGAATGAAGCGTTACTAGTGGGCCATTTTTGGTAAGCAGAA  470389

Query  1681    CTGGCGATGCGGGATGAACCGAACGCGAGGTTAAGGTGCCGGAATGCACGCTCATCAGAC  1740
               ||||||||||||||||||||||||||||||||||||||||||||||||||||||||||||
Sbjct  470388  CTGGCGATGCGGGATGAACCGAACGCGAGGTTAAGGTGCCGGAATGCACGCTCATCAGAC  470329

Query  1741    ACCACAAAAGGTGTTAGTTCATCTAGACAGCCCGACGGTGGCCATGGAAGTCGGAATCCG  1800
               ||||||||||||||||||||||||||||||||||||||||||||||||||||||||||||
Sbjct  470328  ACCACAAAAGGTGTTAGTTCATCTAGACAGCCCGACGGTGGCCATGGAAGTCGGAATCCG  470269

Query  1801    CTAAGGAGTGTGTAACAACTCACGGGCCGAATGAACTAGCCCTGAAAATGGATGGCGCTC  1860
               ||||||||||||||||||||||||||||||||||||||||||||||||||||||||||||
Sbjct  470268  CTAAGGAGTGTGTAACAACTCACGGGCCGAATGAACTAGCCCTGAAAATGGATGGCGCTC  470209

Query  1861    AAGCGTGCTACCCATACCTCGCCGTCGGGGTAGAAACGACGCCCCGACGAGTAGGCAGGC  1920
               ||||||||||||||||||||||||||||||||||||||||||||||||||||||||||||
Sbjct  470208  AAGCGTGCTACCCATACCTCGCCGTCGGGGTAGAAACGACGCCCCGACGAGTAGGCAGGC  470149

Query  1921    GTGGGGGTCCGTGACGAAGCCTTGGGAGTGATCCCGGGTCGAACGGCCCCTAGTGC  1976
               ||||||||||||||||||||||||||||||||||||||||||||||||||||||||
Sbjct  470148  GTGGGGGTCCGTGACGAAGCCTTGGGAGTGATCCCGGGTCGAACGGCCCCTAGTGC  470093


 Score = 3650 bits (1976),  Expect = 0.0
 Identities = 1976/1976 (100%), Gaps = 0/1976 (0%)
 Strand=Plus/Minus

Query  1       CAAGGTTTCCGTAGGTGAACCTGCGGAAGGATCATTACCGAGTGAGGGCCCTCTGGGTCC  60
               ||||||||||||||||||||||||||||||||||||||||||||||||||||||||||||
Sbjct  479896  CAAGGTTTCCGTAGGTGAACCTGCGGAAGGATCATTACCGAGTGAGGGCCCTCTGGGTCC  479837

Query  61      AACCTCCCACCCGTGTCTATCGTACCTTGTTGCTTcggcgggcccgccgtttcgacggcc  120
               ||||||||||||||||||||||||||||||||||||||||||||||||||||||||||||
Sbjct  479836  AACCTCCCACCCGTGTCTATCGTACCTTGTTGCTTCGGCGGGCCCGCCGTTTCGACGGCC  479777

Query  121     gccggggaggccttgcgcccccgggcccgcgcccgccgAAGACCCCAACATGAACGCTGT  180
               ||||||||||||||||||||||||||||||||||||||||||||||||||||||||||||
Sbjct  479776  GCCGGGGAGGCCTTGCGCCCCCGGGCCCGCGCCCGCCGAAGACCCCAACATGAACGCTGT  479717

Query  181     TCTGAAAGTATGCAGTCTGAGTTGATTATCGTAATCAGTTAAAACTTTCAACAACGGATC  240
               ||||||||||||||||||||||||||||||||||||||||||||||||||||||||||||
Sbjct  479716  TCTGAAAGTATGCAGTCTGAGTTGATTATCGTAATCAGTTAAAACTTTCAACAACGGATC  479657

Query  241     TCTTGGTTCCGGCATCGATGAAGAACGCAGCGAAATGCGATAAGTAATGTGAATTGCAGA  300
               ||||||||||||||||||||||||||||||||||||||||||||||||||||||||||||
Sbjct  479656  TCTTGGTTCCGGCATCGATGAAGAACGCAGCGAAATGCGATAAGTAATGTGAATTGCAGA  479597

Query  301     ATTCAGTGAATCATCGAGTCTTTGAACGCACATTGCGCCCCCTGGTATTCCGGGGGGCAT  360
               ||||||||||||||||||||||||||||||||||||||||||||||||||||||||||||
Sbjct  479596  ATTCAGTGAATCATCGAGTCTTTGAACGCACATTGCGCCCCCTGGTATTCCGGGGGGCAT  479537

Query  361     GCCTGTCCGAGCGTCATTGCTGCCCTCAAGCACGGCTTGTGTGTTGGGCCCCCGTCCCCC  420
               ||||||||||||||||||||||||||||||||||||||||||||||||||||||||||||
Sbjct  479536  GCCTGTCCGAGCGTCATTGCTGCCCTCAAGCACGGCTTGTGTGTTGGGCCCCCGTCCCCC  479477

Query  421     TCTCCCGGGGGACGGGCCCGAAAGGCAGCGGCGGCACCGCGTCCGGTCCTCGAGCGTATG  480
               ||||||||||||||||||||||||||||||||||||||||||||||||||||||||||||
Sbjct  479476  TCTCCCGGGGGACGGGCCCGAAAGGCAGCGGCGGCACCGCGTCCGGTCCTCGAGCGTATG  479417

Query  481     GGGCTTTGTCACCTGCTCTGTAGGCCCGGCCGGCGCCAGCCGACACCCAACTTTATTTTT  540
               ||||||||||||||||||||||||||||||||||||||||||||||||||||||||||||
Sbjct  479416  GGGCTTTGTCACCTGCTCTGTAGGCCCGGCCGGCGCCAGCCGACACCCAACTTTATTTTT  479357

Query  541     CTAAGGTTGACCTCGGATCAGGTAGGGATACCCGCTGAACTTAAGCATATCAATAAGCGG  600
               ||||||||||||||||||||||||||||||||||||||||||||||||||||||||||||
Sbjct  479356  CTAAGGTTGACCTCGGATCAGGTAGGGATACCCGCTGAACTTAAGCATATCAATAAGCGG  479297

Query  601     AGGAAAAGAAACCAACAGGGATTGCCTCAGTAACGGCGAGTGAAGCGGCAAGAGCTCAAA  660
               ||||||||||||||||||||||||||||||||||||||||||||||||||||||||||||
Sbjct  479296  AGGAAAAGAAACCAACAGGGATTGCCTCAGTAACGGCGAGTGAAGCGGCAAGAGCTCAAA  479237

Query  661     TTTGAAAGCTGGCCCCTTCGGGGTCCGCGTTGTAATTTGCAGAGGATGCTTCGGGTGCAG  720
               ||||||||||||||||||||||||||||||||||||||||||||||||||||||||||||
Sbjct  479236  TTTGAAAGCTGGCCCCTTCGGGGTCCGCGTTGTAATTTGCAGAGGATGCTTCGGGTGCAG  479177

Query  721     CCCCCGTCTAAGTGCCCTGGAACGGGCCGTCATAGAGGGTGAGAATCCCGTCTGGGACGG  780
               ||||||||||||||||||||||||||||||||||||||||||||||||||||||||||||
Sbjct  479176  CCCCCGTCTAAGTGCCCTGGAACGGGCCGTCATAGAGGGTGAGAATCCCGTCTGGGACGG  479117

Query  781     GGTGTCTGCGTCCGTGTGAAGCTCCTTCGACGAGTCGAGTTGTTTGGGAATGCAGCTCTA  840
               ||||||||||||||||||||||||||||||||||||||||||||||||||||||||||||
Sbjct  479116  GGTGTCTGCGTCCGTGTGAAGCTCCTTCGACGAGTCGAGTTGTTTGGGAATGCAGCTCTA  479057

Query  841     AATGGGTGGTAAATTTCATCTAAAGCTAAATACTGGCCGGAGACCGATAGCGCACAAGTA  900
               ||||||||||||||||||||||||||||||||||||||||||||||||||||||||||||
Sbjct  479056  AATGGGTGGTAAATTTCATCTAAAGCTAAATACTGGCCGGAGACCGATAGCGCACAAGTA  478997

Query  901     GAGTGATCGAAAGATGAAAAGCACTTTGAAAAGAGAGTTAAACAGCACGTGAAATTGTTG  960
               ||||||||||||||||||||||||||||||||||||||||||||||||||||||||||||
Sbjct  478996  GAGTGATCGAAAGATGAAAAGCACTTTGAAAAGAGAGTTAAACAGCACGTGAAATTGTTG  478937

Query  961     AAAGGGAAGCGTTTGCGACCAGACTCGCCCGCGGGGTTCAGCCGGCATTCGTGCCGGTGT  1020
               ||||||||||||||||||||||||||||||||||||||||||||||||||||||||||||
Sbjct  478936  AAAGGGAAGCGTTTGCGACCAGACTCGCCCGCGGGGTTCAGCCGGCATTCGTGCCGGTGT  478877

Query  1021    ACTTCCCCGTGGGCGGGCCAGCGTCGGTTTGGGCGGCCGGTCAAAGGCCCTCGGAATGTA  1080
               ||||||||||||||||||||||||||||||||||||||||||||||||||||||||||||
Sbjct  478876  ACTTCCCCGTGGGCGGGCCAGCGTCGGTTTGGGCGGCCGGTCAAAGGCCCTCGGAATGTA  478817

Query  1081    TCACCTCTCGGGGTGTCTTATAGCCGAGGGTGCAATGCGGCCTGCCTGGACCGAGGAACG  1140
               ||||||||||||||||||||||||||||||||||||||||||||||||||||||||||||
Sbjct  478816  TCACCTCTCGGGGTGTCTTATAGCCGAGGGTGCAATGCGGCCTGCCTGGACCGAGGAACG  478757

Query  1141    CGCTTCGGCTCGGACGCTGGCGTAATGGTCGTAAATGACCCGTCTTGAAACACGGACCAA  1200
               ||||||||||||||||||||||||||||||||||||||||||||||||||||||||||||
Sbjct  478756  CGCTTCGGCTCGGACGCTGGCGTAATGGTCGTAAATGACCCGTCTTGAAACACGGACCAA  478697

Query  1201    GGAGTCTAACATCTACGCGAGTGTTCGGGTGTCAAACCCGTACGCGCAGTGAAAGCGAAC  1260
               ||||||||||||||||||||||||||||||||||||||||||||||||||||||||||||
Sbjct  478696  GGAGTCTAACATCTACGCGAGTGTTCGGGTGTCAAACCCGTACGCGCAGTGAAAGCGAAC  478637

Query  1261    GGAGGTGGGAGCCCCCTCGCGGGGCGCACCATCGACCGATCCTGATGTCTTCGGATGGAT  1320
               ||||||||||||||||||||||||||||||||||||||||||||||||||||||||||||
Sbjct  478636  GGAGGTGGGAGCCCCCTCGCGGGGCGCACCATCGACCGATCCTGATGTCTTCGGATGGAT  478577

Query  1321    TTGAGTACGAGCGTAGCTGTGGGGACCCGAAAGATGGTGAACTATGCCTGAATAGGGCGA  1380
               ||||||||||||||||||||||||||||||||||||||||||||||||||||||||||||
Sbjct  478576  TTGAGTACGAGCGTAGCTGTGGGGACCCGAAAGATGGTGAACTATGCCTGAATAGGGCGA  478517

Query  1381    AGCCAGAGGAAACTCTGGTGGAGGCTCGCAGCGGTTCTGACGTGCAAATCGATCGTCAAA  1440
               ||||||||||||||||||||||||||||||||||||||||||||||||||||||||||||
Sbjct  478516  AGCCAGAGGAAACTCTGGTGGAGGCTCGCAGCGGTTCTGACGTGCAAATCGATCGTCAAA  478457

Query  1441    TTTGGGTATAGGGGCGAAAGACTAATCGAACCATCTAGTAGCTGGTTCCTGCCGAAGTTT  1500
               ||||||||||||||||||||||||||||||||||||||||||||||||||||||||||||
Sbjct  478456  TTTGGGTATAGGGGCGAAAGACTAATCGAACCATCTAGTAGCTGGTTCCTGCCGAAGTTT  478397

Query  1501    CCCTCAGGATAGCAGTAACGCGGATCAGTTTTATGAGGTAAAGCGAATGATTAGAGGCCT  1560
               ||||||||||||||||||||||||||||||||||||||||||||||||||||||||||||
Sbjct  478396  CCCTCAGGATAGCAGTAACGCGGATCAGTTTTATGAGGTAAAGCGAATGATTAGAGGCCT  478337

Query  1561    TGGGGTTGAAACAACCTTAACCTATTCTCAAACTTTAAATATGTAAGAAGCGCTTGTTGC  1620
               ||||||||||||||||||||||||||||||||||||||||||||||||||||||||||||
Sbjct  478336  TGGGGTTGAAACAACCTTAACCTATTCTCAAACTTTAAATATGTAAGAAGCGCTTGTTGC  478277

Query  1621    TTAGTTGAACGTGCGCATTAGAATGAAGCGTTACTAGTGGGCCATTTTTGGTAAGCAGAA  1680
               ||||||||||||||||||||||||||||||||||||||||||||||||||||||||||||
Sbjct  478276  TTAGTTGAACGTGCGCATTAGAATGAAGCGTTACTAGTGGGCCATTTTTGGTAAGCAGAA  478217

Query  1681    CTGGCGATGCGGGATGAACCGAACGCGAGGTTAAGGTGCCGGAATGCACGCTCATCAGAC  1740
               ||||||||||||||||||||||||||||||||||||||||||||||||||||||||||||
Sbjct  478216  CTGGCGATGCGGGATGAACCGAACGCGAGGTTAAGGTGCCGGAATGCACGCTCATCAGAC  478157

Query  1741    ACCACAAAAGGTGTTAGTTCATCTAGACAGCCCGACGGTGGCCATGGAAGTCGGAATCCG  1800
               ||||||||||||||||||||||||||||||||||||||||||||||||||||||||||||
Sbjct  478156  ACCACAAAAGGTGTTAGTTCATCTAGACAGCCCGACGGTGGCCATGGAAGTCGGAATCCG  478097

Query  1801    CTAAGGAGTGTGTAACAACTCACGGGCCGAATGAACTAGCCCTGAAAATGGATGGCGCTC  1860
               ||||||||||||||||||||||||||||||||||||||||||||||||||||||||||||
Sbjct  478096  CTAAGGAGTGTGTAACAACTCACGGGCCGAATGAACTAGCCCTGAAAATGGATGGCGCTC  478037

Query  1861    AAGCGTGCTACCCATACCTCGCCGTCGGGGTAGAAACGACGCCCCGACGAGTAGGCAGGC  1920
               ||||||||||||||||||||||||||||||||||||||||||||||||||||||||||||
Sbjct  478036  AAGCGTGCTACCCATACCTCGCCGTCGGGGTAGAAACGACGCCCCGACGAGTAGGCAGGC  477977

Query  1921    GTGGGGGTCCGTGACGAAGCCTTGGGAGTGATCCCGGGTCGAACGGCCCCTAGTGC  1976
               ||||||||||||||||||||||||||||||||||||||||||||||||||||||||
Sbjct  477976  GTGGGGGTCCGTGACGAAGCCTTGGGAGTGATCCCGGGTCGAACGGCCCCTAGTGC  477921


 Score = 3650 bits (1976),  Expect = 0.0
 Identities = 1976/1976 (100%), Gaps = 0/1976 (0%)
 Strand=Plus/Minus

Query  1       CAAGGTTTCCGTAGGTGAACCTGCGGAAGGATCATTACCGAGTGAGGGCCCTCTGGGTCC  60
               ||||||||||||||||||||||||||||||||||||||||||||||||||||||||||||
Sbjct  495551  CAAGGTTTCCGTAGGTGAACCTGCGGAAGGATCATTACCGAGTGAGGGCCCTCTGGGTCC  495492

Query  61      AACCTCCCACCCGTGTCTATCGTACCTTGTTGCTTcggcgggcccgccgtttcgacggcc  120
               ||||||||||||||||||||||||||||||||||||||||||||||||||||||||||||
Sbjct  495491  AACCTCCCACCCGTGTCTATCGTACCTTGTTGCTTCGGCGGGCCCGCCGTTTCGACGGCC  495432

Query  121     gccggggaggccttgcgcccccgggcccgcgcccgccgAAGACCCCAACATGAACGCTGT  180
               ||||||||||||||||||||||||||||||||||||||||||||||||||||||||||||
Sbjct  495431  GCCGGGGAGGCCTTGCGCCCCCGGGCCCGCGCCCGCCGAAGACCCCAACATGAACGCTGT  495372

Query  181     TCTGAAAGTATGCAGTCTGAGTTGATTATCGTAATCAGTTAAAACTTTCAACAACGGATC  240
               ||||||||||||||||||||||||||||||||||||||||||||||||||||||||||||
Sbjct  495371  TCTGAAAGTATGCAGTCTGAGTTGATTATCGTAATCAGTTAAAACTTTCAACAACGGATC  495312

Query  241     TCTTGGTTCCGGCATCGATGAAGAACGCAGCGAAATGCGATAAGTAATGTGAATTGCAGA  300
               ||||||||||||||||||||||||||||||||||||||||||||||||||||||||||||
Sbjct  495311  TCTTGGTTCCGGCATCGATGAAGAACGCAGCGAAATGCGATAAGTAATGTGAATTGCAGA  495252

Query  301     ATTCAGTGAATCATCGAGTCTTTGAACGCACATTGCGCCCCCTGGTATTCCGGGGGGCAT  360
               ||||||||||||||||||||||||||||||||||||||||||||||||||||||||||||
Sbjct  495251  ATTCAGTGAATCATCGAGTCTTTGAACGCACATTGCGCCCCCTGGTATTCCGGGGGGCAT  495192

Query  361     GCCTGTCCGAGCGTCATTGCTGCCCTCAAGCACGGCTTGTGTGTTGGGCCCCCGTCCCCC  420
               ||||||||||||||||||||||||||||||||||||||||||||||||||||||||||||
Sbjct  495191  GCCTGTCCGAGCGTCATTGCTGCCCTCAAGCACGGCTTGTGTGTTGGGCCCCCGTCCCCC  495132

Query  421     TCTCCCGGGGGACGGGCCCGAAAGGCAGCGGCGGCACCGCGTCCGGTCCTCGAGCGTATG  480
               ||||||||||||||||||||||||||||||||||||||||||||||||||||||||||||
Sbjct  495131  TCTCCCGGGGGACGGGCCCGAAAGGCAGCGGCGGCACCGCGTCCGGTCCTCGAGCGTATG  495072

Query  481     GGGCTTTGTCACCTGCTCTGTAGGCCCGGCCGGCGCCAGCCGACACCCAACTTTATTTTT  540
               ||||||||||||||||||||||||||||||||||||||||||||||||||||||||||||
Sbjct  495071  GGGCTTTGTCACCTGCTCTGTAGGCCCGGCCGGCGCCAGCCGACACCCAACTTTATTTTT  495012

Query  541     CTAAGGTTGACCTCGGATCAGGTAGGGATACCCGCTGAACTTAAGCATATCAATAAGCGG  600
               ||||||||||||||||||||||||||||||||||||||||||||||||||||||||||||
Sbjct  495011  CTAAGGTTGACCTCGGATCAGGTAGGGATACCCGCTGAACTTAAGCATATCAATAAGCGG  494952

Query  601     AGGAAAAGAAACCAACAGGGATTGCCTCAGTAACGGCGAGTGAAGCGGCAAGAGCTCAAA  660
               ||||||||||||||||||||||||||||||||||||||||||||||||||||||||||||
Sbjct  494951  AGGAAAAGAAACCAACAGGGATTGCCTCAGTAACGGCGAGTGAAGCGGCAAGAGCTCAAA  494892

Query  661     TTTGAAAGCTGGCCCCTTCGGGGTCCGCGTTGTAATTTGCAGAGGATGCTTCGGGTGCAG  720
               ||||||||||||||||||||||||||||||||||||||||||||||||||||||||||||
Sbjct  494891  TTTGAAAGCTGGCCCCTTCGGGGTCCGCGTTGTAATTTGCAGAGGATGCTTCGGGTGCAG  494832

Query  721     CCCCCGTCTAAGTGCCCTGGAACGGGCCGTCATAGAGGGTGAGAATCCCGTCTGGGACGG  780
               ||||||||||||||||||||||||||||||||||||||||||||||||||||||||||||
Sbjct  494831  CCCCCGTCTAAGTGCCCTGGAACGGGCCGTCATAGAGGGTGAGAATCCCGTCTGGGACGG  494772

Query  781     GGTGTCTGCGTCCGTGTGAAGCTCCTTCGACGAGTCGAGTTGTTTGGGAATGCAGCTCTA  840
               ||||||||||||||||||||||||||||||||||||||||||||||||||||||||||||
Sbjct  494771  GGTGTCTGCGTCCGTGTGAAGCTCCTTCGACGAGTCGAGTTGTTTGGGAATGCAGCTCTA  494712

Query  841     AATGGGTGGTAAATTTCATCTAAAGCTAAATACTGGCCGGAGACCGATAGCGCACAAGTA  900
               ||||||||||||||||||||||||||||||||||||||||||||||||||||||||||||
Sbjct  494711  AATGGGTGGTAAATTTCATCTAAAGCTAAATACTGGCCGGAGACCGATAGCGCACAAGTA  494652

Query  901     GAGTGATCGAAAGATGAAAAGCACTTTGAAAAGAGAGTTAAACAGCACGTGAAATTGTTG  960
               ||||||||||||||||||||||||||||||||||||||||||||||||||||||||||||
Sbjct  494651  GAGTGATCGAAAGATGAAAAGCACTTTGAAAAGAGAGTTAAACAGCACGTGAAATTGTTG  494592

Query  961     AAAGGGAAGCGTTTGCGACCAGACTCGCCCGCGGGGTTCAGCCGGCATTCGTGCCGGTGT  1020
               ||||||||||||||||||||||||||||||||||||||||||||||||||||||||||||
Sbjct  494591  AAAGGGAAGCGTTTGCGACCAGACTCGCCCGCGGGGTTCAGCCGGCATTCGTGCCGGTGT  494532

Query  1021    ACTTCCCCGTGGGCGGGCCAGCGTCGGTTTGGGCGGCCGGTCAAAGGCCCTCGGAATGTA  1080
               ||||||||||||||||||||||||||||||||||||||||||||||||||||||||||||
Sbjct  494531  ACTTCCCCGTGGGCGGGCCAGCGTCGGTTTGGGCGGCCGGTCAAAGGCCCTCGGAATGTA  494472

Query  1081    TCACCTCTCGGGGTGTCTTATAGCCGAGGGTGCAATGCGGCCTGCCTGGACCGAGGAACG  1140
               ||||||||||||||||||||||||||||||||||||||||||||||||||||||||||||
Sbjct  494471  TCACCTCTCGGGGTGTCTTATAGCCGAGGGTGCAATGCGGCCTGCCTGGACCGAGGAACG  494412

Query  1141    CGCTTCGGCTCGGACGCTGGCGTAATGGTCGTAAATGACCCGTCTTGAAACACGGACCAA  1200
               ||||||||||||||||||||||||||||||||||||||||||||||||||||||||||||
Sbjct  494411  CGCTTCGGCTCGGACGCTGGCGTAATGGTCGTAAATGACCCGTCTTGAAACACGGACCAA  494352

Query  1201    GGAGTCTAACATCTACGCGAGTGTTCGGGTGTCAAACCCGTACGCGCAGTGAAAGCGAAC  1260
               ||||||||||||||||||||||||||||||||||||||||||||||||||||||||||||
Sbjct  494351  GGAGTCTAACATCTACGCGAGTGTTCGGGTGTCAAACCCGTACGCGCAGTGAAAGCGAAC  494292

Query  1261    GGAGGTGGGAGCCCCCTCGCGGGGCGCACCATCGACCGATCCTGATGTCTTCGGATGGAT  1320
               ||||||||||||||||||||||||||||||||||||||||||||||||||||||||||||
Sbjct  494291  GGAGGTGGGAGCCCCCTCGCGGGGCGCACCATCGACCGATCCTGATGTCTTCGGATGGAT  494232

Query  1321    TTGAGTACGAGCGTAGCTGTGGGGACCCGAAAGATGGTGAACTATGCCTGAATAGGGCGA  1380
               ||||||||||||||||||||||||||||||||||||||||||||||||||||||||||||
Sbjct  494231  TTGAGTACGAGCGTAGCTGTGGGGACCCGAAAGATGGTGAACTATGCCTGAATAGGGCGA  494172

Query  1381    AGCCAGAGGAAACTCTGGTGGAGGCTCGCAGCGGTTCTGACGTGCAAATCGATCGTCAAA  1440
               ||||||||||||||||||||||||||||||||||||||||||||||||||||||||||||
Sbjct  494171  AGCCAGAGGAAACTCTGGTGGAGGCTCGCAGCGGTTCTGACGTGCAAATCGATCGTCAAA  494112

Query  1441    TTTGGGTATAGGGGCGAAAGACTAATCGAACCATCTAGTAGCTGGTTCCTGCCGAAGTTT  1500
               ||||||||||||||||||||||||||||||||||||||||||||||||||||||||||||
Sbjct  494111  TTTGGGTATAGGGGCGAAAGACTAATCGAACCATCTAGTAGCTGGTTCCTGCCGAAGTTT  494052

Query  1501    CCCTCAGGATAGCAGTAACGCGGATCAGTTTTATGAGGTAAAGCGAATGATTAGAGGCCT  1560
               ||||||||||||||||||||||||||||||||||||||||||||||||||||||||||||
Sbjct  494051  CCCTCAGGATAGCAGTAACGCGGATCAGTTTTATGAGGTAAAGCGAATGATTAGAGGCCT  493992

Query  1561    TGGGGTTGAAACAACCTTAACCTATTCTCAAACTTTAAATATGTAAGAAGCGCTTGTTGC  1620
               ||||||||||||||||||||||||||||||||||||||||||||||||||||||||||||
Sbjct  493991  TGGGGTTGAAACAACCTTAACCTATTCTCAAACTTTAAATATGTAAGAAGCGCTTGTTGC  493932

Query  1621    TTAGTTGAACGTGCGCATTAGAATGAAGCGTTACTAGTGGGCCATTTTTGGTAAGCAGAA  1680
               ||||||||||||||||||||||||||||||||||||||||||||||||||||||||||||
Sbjct  493931  TTAGTTGAACGTGCGCATTAGAATGAAGCGTTACTAGTGGGCCATTTTTGGTAAGCAGAA  493872

Query  1681    CTGGCGATGCGGGATGAACCGAACGCGAGGTTAAGGTGCCGGAATGCACGCTCATCAGAC  1740
               ||||||||||||||||||||||||||||||||||||||||||||||||||||||||||||
Sbjct  493871  CTGGCGATGCGGGATGAACCGAACGCGAGGTTAAGGTGCCGGAATGCACGCTCATCAGAC  493812

Query  1741    ACCACAAAAGGTGTTAGTTCATCTAGACAGCCCGACGGTGGCCATGGAAGTCGGAATCCG  1800
               ||||||||||||||||||||||||||||||||||||||||||||||||||||||||||||
Sbjct  493811  ACCACAAAAGGTGTTAGTTCATCTAGACAGCCCGACGGTGGCCATGGAAGTCGGAATCCG  493752

Query  1801    CTAAGGAGTGTGTAACAACTCACGGGCCGAATGAACTAGCCCTGAAAATGGATGGCGCTC  1860
               ||||||||||||||||||||||||||||||||||||||||||||||||||||||||||||
Sbjct  493751  CTAAGGAGTGTGTAACAACTCACGGGCCGAATGAACTAGCCCTGAAAATGGATGGCGCTC  493692

Query  1861    AAGCGTGCTACCCATACCTCGCCGTCGGGGTAGAAACGACGCCCCGACGAGTAGGCAGGC  1920
               ||||||||||||||||||||||||||||||||||||||||||||||||||||||||||||
Sbjct  493691  AAGCGTGCTACCCATACCTCGCCGTCGGGGTAGAAACGACGCCCCGACGAGTAGGCAGGC  493632

Query  1921    GTGGGGGTCCGTGACGAAGCCTTGGGAGTGATCCCGGGTCGAACGGCCCCTAGTGC  1976
               ||||||||||||||||||||||||||||||||||||||||||||||||||||||||
Sbjct  493631  GTGGGGGTCCGTGACGAAGCCTTGGGAGTGATCCCGGGTCGAACGGCCCCTAGTGC  493576


 Score = 3642 bits (1972),  Expect = 0.0
 Identities = 1975/1976 (99%), Gaps = 1/1976 (0%)
 Strand=Plus/Minus

Query  1       CAAGGTTTCCGTAGGTGAACCTGCGGAAGGATCATTACCGAGTGAGGGCCCTCTGGGTCC  60
               ||||||||||||||||||||||||||||||||||||||||||||||||||||||||||||
Sbjct  487723  CAAGGTTTCCGTAGGTGAACCTGCGGAAGGATCATTACCGAGTGAGGGCCCTCTGGGTCC  487664

Query  61      AACCTCCCACCCGTGTCTATCGTACCTTGTTGCTTcggcgggcccgccgtttcgacggcc  120
               ||||||||||||||||||||||||||||||||||||||||||||||||||||||||||||
Sbjct  487663  AACCTCCCACCCGTGTCTATCGTACCTTGTTGCTTCGGCGGGCCCGCCGTTTCGACGGCC  487604

Query  121     gccggggaggccttgcgcccccgggcccgcgcccgccgAAGACCCCAACATGAACGCTGT  180
               ||||||||||||||||||||||||||||||||||||||||||||||||||||||||||||
Sbjct  487603  GCCGGGGAGGCCTTGCGCCCCCGGGCCCGCGCCCGCCGAAGACCCCAACATGAACGCTGT  487544

Query  181     TCTGAAAGTATGCAGTCTGAGTTGATTATCGTAATCAGTTAAAACTTTCAACAACGGATC  240
               ||||||||||||||||||||||||||||||||||||||||||||||||||||||||||||
Sbjct  487543  TCTGAAAGTATGCAGTCTGAGTTGATTATCGTAATCAGTTAAAACTTTCAACAACGGATC  487484

Query  241     TCTTGGTTCCGGCATCGATGAAGAACGCAGCGAAATGCGATAAGTAATGTGAATTGCAGA  300
               ||||||||||||||||||||||||||||||||||||||||||||||||||||||||||||
Sbjct  487483  TCTTGGTTCCGGCATCGATGAAGAACGCAGCGAAATGCGATAAGTAATGTGAATTGCAGA  487424

Query  301     ATTCAGTGAATCATCGAGTCTTTGAACGCACATTGCGCCCCCTGGTATTCCGGGGGGCAT  360
               |||||||||||||||||||||||||||||||||||||||||||||||||||||||| |||
Sbjct  487423  ATTCAGTGAATCATCGAGTCTTTGAACGCACATTGCGCCCCCTGGTATTCCGGGGG-CAT  487365

Query  361     GCCTGTCCGAGCGTCATTGCTGCCCTCAAGCACGGCTTGTGTGTTGGGCCCCCGTCCCCC  420
               ||||||||||||||||||||||||||||||||||||||||||||||||||||||||||||
Sbjct  487364  GCCTGTCCGAGCGTCATTGCTGCCCTCAAGCACGGCTTGTGTGTTGGGCCCCCGTCCCCC  487305

Query  421     TCTCCCGGGGGACGGGCCCGAAAGGCAGCGGCGGCACCGCGTCCGGTCCTCGAGCGTATG  480
               ||||||||||||||||||||||||||||||||||||||||||||||||||||||||||||
Sbjct  487304  TCTCCCGGGGGACGGGCCCGAAAGGCAGCGGCGGCACCGCGTCCGGTCCTCGAGCGTATG  487245

Query  481     GGGCTTTGTCACCTGCTCTGTAGGCCCGGCCGGCGCCAGCCGACACCCAACTTTATTTTT  540
               ||||||||||||||||||||||||||||||||||||||||||||||||||||||||||||
Sbjct  487244  GGGCTTTGTCACCTGCTCTGTAGGCCCGGCCGGCGCCAGCCGACACCCAACTTTATTTTT  487185

Query  541     CTAAGGTTGACCTCGGATCAGGTAGGGATACCCGCTGAACTTAAGCATATCAATAAGCGG  600
               ||||||||||||||||||||||||||||||||||||||||||||||||||||||||||||
Sbjct  487184  CTAAGGTTGACCTCGGATCAGGTAGGGATACCCGCTGAACTTAAGCATATCAATAAGCGG  487125

Query  601     AGGAAAAGAAACCAACAGGGATTGCCTCAGTAACGGCGAGTGAAGCGGCAAGAGCTCAAA  660
               ||||||||||||||||||||||||||||||||||||||||||||||||||||||||||||
Sbjct  487124  AGGAAAAGAAACCAACAGGGATTGCCTCAGTAACGGCGAGTGAAGCGGCAAGAGCTCAAA  487065

Query  661     TTTGAAAGCTGGCCCCTTCGGGGTCCGCGTTGTAATTTGCAGAGGATGCTTCGGGTGCAG  720
               ||||||||||||||||||||||||||||||||||||||||||||||||||||||||||||
Sbjct  487064  TTTGAAAGCTGGCCCCTTCGGGGTCCGCGTTGTAATTTGCAGAGGATGCTTCGGGTGCAG  487005

Query  721     CCCCCGTCTAAGTGCCCTGGAACGGGCCGTCATAGAGGGTGAGAATCCCGTCTGGGACGG  780
               ||||||||||||||||||||||||||||||||||||||||||||||||||||||||||||
Sbjct  487004  CCCCCGTCTAAGTGCCCTGGAACGGGCCGTCATAGAGGGTGAGAATCCCGTCTGGGACGG  486945

Query  781     GGTGTCTGCGTCCGTGTGAAGCTCCTTCGACGAGTCGAGTTGTTTGGGAATGCAGCTCTA  840
               ||||||||||||||||||||||||||||||||||||||||||||||||||||||||||||
Sbjct  486944  GGTGTCTGCGTCCGTGTGAAGCTCCTTCGACGAGTCGAGTTGTTTGGGAATGCAGCTCTA  486885

Query  841     AATGGGTGGTAAATTTCATCTAAAGCTAAATACTGGCCGGAGACCGATAGCGCACAAGTA  900
               ||||||||||||||||||||||||||||||||||||||||||||||||||||||||||||
Sbjct  486884  AATGGGTGGTAAATTTCATCTAAAGCTAAATACTGGCCGGAGACCGATAGCGCACAAGTA  486825

Query  901     GAGTGATCGAAAGATGAAAAGCACTTTGAAAAGAGAGTTAAACAGCACGTGAAATTGTTG  960
               ||||||||||||||||||||||||||||||||||||||||||||||||||||||||||||
Sbjct  486824  GAGTGATCGAAAGATGAAAAGCACTTTGAAAAGAGAGTTAAACAGCACGTGAAATTGTTG  486765

Query  961     AAAGGGAAGCGTTTGCGACCAGACTCGCCCGCGGGGTTCAGCCGGCATTCGTGCCGGTGT  1020
               ||||||||||||||||||||||||||||||||||||||||||||||||||||||||||||
Sbjct  486764  AAAGGGAAGCGTTTGCGACCAGACTCGCCCGCGGGGTTCAGCCGGCATTCGTGCCGGTGT  486705

Query  1021    ACTTCCCCGTGGGCGGGCCAGCGTCGGTTTGGGCGGCCGGTCAAAGGCCCTCGGAATGTA  1080
               ||||||||||||||||||||||||||||||||||||||||||||||||||||||||||||
Sbjct  486704  ACTTCCCCGTGGGCGGGCCAGCGTCGGTTTGGGCGGCCGGTCAAAGGCCCTCGGAATGTA  486645

Query  1081    TCACCTCTCGGGGTGTCTTATAGCCGAGGGTGCAATGCGGCCTGCCTGGACCGAGGAACG  1140
               ||||||||||||||||||||||||||||||||||||||||||||||||||||||||||||
Sbjct  486644  TCACCTCTCGGGGTGTCTTATAGCCGAGGGTGCAATGCGGCCTGCCTGGACCGAGGAACG  486585

Query  1141    CGCTTCGGCTCGGACGCTGGCGTAATGGTCGTAAATGACCCGTCTTGAAACACGGACCAA  1200
               ||||||||||||||||||||||||||||||||||||||||||||||||||||||||||||
Sbjct  486584  CGCTTCGGCTCGGACGCTGGCGTAATGGTCGTAAATGACCCGTCTTGAAACACGGACCAA  486525

Query  1201    GGAGTCTAACATCTACGCGAGTGTTCGGGTGTCAAACCCGTACGCGCAGTGAAAGCGAAC  1260
               ||||||||||||||||||||||||||||||||||||||||||||||||||||||||||||
Sbjct  486524  GGAGTCTAACATCTACGCGAGTGTTCGGGTGTCAAACCCGTACGCGCAGTGAAAGCGAAC  486465

Query  1261    GGAGGTGGGAGCCCCCTCGCGGGGCGCACCATCGACCGATCCTGATGTCTTCGGATGGAT  1320
               ||||||||||||||||||||||||||||||||||||||||||||||||||||||||||||
Sbjct  486464  GGAGGTGGGAGCCCCCTCGCGGGGCGCACCATCGACCGATCCTGATGTCTTCGGATGGAT  486405

Query  1321    TTGAGTACGAGCGTAGCTGTGGGGACCCGAAAGATGGTGAACTATGCCTGAATAGGGCGA  1380
               ||||||||||||||||||||||||||||||||||||||||||||||||||||||||||||
Sbjct  486404  TTGAGTACGAGCGTAGCTGTGGGGACCCGAAAGATGGTGAACTATGCCTGAATAGGGCGA  486345

Query  1381    AGCCAGAGGAAACTCTGGTGGAGGCTCGCAGCGGTTCTGACGTGCAAATCGATCGTCAAA  1440
               ||||||||||||||||||||||||||||||||||||||||||||||||||||||||||||
Sbjct  486344  AGCCAGAGGAAACTCTGGTGGAGGCTCGCAGCGGTTCTGACGTGCAAATCGATCGTCAAA  486285

Query  1441    TTTGGGTATAGGGGCGAAAGACTAATCGAACCATCTAGTAGCTGGTTCCTGCCGAAGTTT  1500
               ||||||||||||||||||||||||||||||||||||||||||||||||||||||||||||
Sbjct  486284  TTTGGGTATAGGGGCGAAAGACTAATCGAACCATCTAGTAGCTGGTTCCTGCCGAAGTTT  486225

Query  1501    CCCTCAGGATAGCAGTAACGCGGATCAGTTTTATGAGGTAAAGCGAATGATTAGAGGCCT  1560
               ||||||||||||||||||||||||||||||||||||||||||||||||||||||||||||
Sbjct  486224  CCCTCAGGATAGCAGTAACGCGGATCAGTTTTATGAGGTAAAGCGAATGATTAGAGGCCT  486165

Query  1561    TGGGGTTGAAACAACCTTAACCTATTCTCAAACTTTAAATATGTAAGAAGCGCTTGTTGC  1620
               ||||||||||||||||||||||||||||||||||||||||||||||||||||||||||||
Sbjct  486164  TGGGGTTGAAACAACCTTAACCTATTCTCAAACTTTAAATATGTAAGAAGCGCTTGTTGC  486105

Query  1621    TTAGTTGAACGTGCGCATTAGAATGAAGCGTTACTAGTGGGCCATTTTTGGTAAGCAGAA  1680
               ||||||||||||||||||||||||||||||||||||||||||||||||||||||||||||
Sbjct  486104  TTAGTTGAACGTGCGCATTAGAATGAAGCGTTACTAGTGGGCCATTTTTGGTAAGCAGAA  486045

Query  1681    CTGGCGATGCGGGATGAACCGAACGCGAGGTTAAGGTGCCGGAATGCACGCTCATCAGAC  1740
               ||||||||||||||||||||||||||||||||||||||||||||||||||||||||||||
Sbjct  486044  CTGGCGATGCGGGATGAACCGAACGCGAGGTTAAGGTGCCGGAATGCACGCTCATCAGAC  485985

Query  1741    ACCACAAAAGGTGTTAGTTCATCTAGACAGCCCGACGGTGGCCATGGAAGTCGGAATCCG  1800
               ||||||||||||||||||||||||||||||||||||||||||||||||||||||||||||
Sbjct  485984  ACCACAAAAGGTGTTAGTTCATCTAGACAGCCCGACGGTGGCCATGGAAGTCGGAATCCG  485925

Query  1801    CTAAGGAGTGTGTAACAACTCACGGGCCGAATGAACTAGCCCTGAAAATGGATGGCGCTC  1860
               ||||||||||||||||||||||||||||||||||||||||||||||||||||||||||||
Sbjct  485924  CTAAGGAGTGTGTAACAACTCACGGGCCGAATGAACTAGCCCTGAAAATGGATGGCGCTC  485865

Query  1861    AAGCGTGCTACCCATACCTCGCCGTCGGGGTAGAAACGACGCCCCGACGAGTAGGCAGGC  1920
               ||||||||||||||||||||||||||||||||||||||||||||||||||||||||||||
Sbjct  485864  AAGCGTGCTACCCATACCTCGCCGTCGGGGTAGAAACGACGCCCCGACGAGTAGGCAGGC  485805

Query  1921    GTGGGGGTCCGTGACGAAGCCTTGGGAGTGATCCCGGGTCGAACGGCCCCTAGTGC  1976
               ||||||||||||||||||||||||||||||||||||||||||||||||||||||||
Sbjct  485804  GTGGGGGTCCGTGACGAAGCCTTGGGAGTGATCCCGGGTCGAACGGCCCCTAGTGC  485749


 Score = 1663 bits (900),  Expect = 0.0
 Identities = 900/900 (100%), Gaps = 0/900 (0%)
 Strand=Plus/Minus

Query  1077    TGTATCACCTCTCGGGGTGTCTTATAGCCGAGGGTGCAATGCGGCCTGCCTGGACCGAGG  1136
               ||||||||||||||||||||||||||||||||||||||||||||||||||||||||||||
Sbjct  502303  TGTATCACCTCTCGGGGTGTCTTATAGCCGAGGGTGCAATGCGGCCTGCCTGGACCGAGG  502244

Query  1137    AACGCGCTTCGGCTCGGACGCTGGCGTAATGGTCGTAAATGACCCGTCTTGAAACACGGA  1196
               ||||||||||||||||||||||||||||||||||||||||||||||||||||||||||||
Sbjct  502243  AACGCGCTTCGGCTCGGACGCTGGCGTAATGGTCGTAAATGACCCGTCTTGAAACACGGA  502184

Query  1197    CCAAGGAGTCTAACATCTACGCGAGTGTTCGGGTGTCAAACCCGTACGCGCAGTGAAAGC  1256
               ||||||||||||||||||||||||||||||||||||||||||||||||||||||||||||
Sbjct  502183  CCAAGGAGTCTAACATCTACGCGAGTGTTCGGGTGTCAAACCCGTACGCGCAGTGAAAGC  502124

Query  1257    GAACGGAGGTGGGAGCCCCCTCGCGGGGCGCACCATCGACCGATCCTGATGTCTTCGGAT  1316
               ||||||||||||||||||||||||||||||||||||||||||||||||||||||||||||
Sbjct  502123  GAACGGAGGTGGGAGCCCCCTCGCGGGGCGCACCATCGACCGATCCTGATGTCTTCGGAT  502064

Query  1317    GGATTTGAGTACGAGCGTAGCTGTGGGGACCCGAAAGATGGTGAACTATGCCTGAATAGG  1376
               ||||||||||||||||||||||||||||||||||||||||||||||||||||||||||||
Sbjct  502063  GGATTTGAGTACGAGCGTAGCTGTGGGGACCCGAAAGATGGTGAACTATGCCTGAATAGG  502004

Query  1377    GCGAAGCCAGAGGAAACTCTGGTGGAGGCTCGCAGCGGTTCTGACGTGCAAATCGATCGT  1436
               ||||||||||||||||||||||||||||||||||||||||||||||||||||||||||||
Sbjct  502003  GCGAAGCCAGAGGAAACTCTGGTGGAGGCTCGCAGCGGTTCTGACGTGCAAATCGATCGT  501944

Query  1437    CAAATTTGGGTATAGGGGCGAAAGACTAATCGAACCATCTAGTAGCTGGTTCCTGCCGAA  1496
               ||||||||||||||||||||||||||||||||||||||||||||||||||||||||||||
Sbjct  501943  CAAATTTGGGTATAGGGGCGAAAGACTAATCGAACCATCTAGTAGCTGGTTCCTGCCGAA  501884

Query  1497    GTTTCCCTCAGGATAGCAGTAACGCGGATCAGTTTTATGAGGTAAAGCGAATGATTAGAG  1556
               ||||||||||||||||||||||||||||||||||||||||||||||||||||||||||||
Sbjct  501883  GTTTCCCTCAGGATAGCAGTAACGCGGATCAGTTTTATGAGGTAAAGCGAATGATTAGAG  501824

Query  1557    GCCTTGGGGTTGAAACAACCTTAACCTATTCTCAAACTTTAAATATGTAAGAAGCGCTTG  1616
               ||||||||||||||||||||||||||||||||||||||||||||||||||||||||||||
Sbjct  501823  GCCTTGGGGTTGAAACAACCTTAACCTATTCTCAAACTTTAAATATGTAAGAAGCGCTTG  501764

Query  1617    TTGCTTAGTTGAACGTGCGCATTAGAATGAAGCGTTACTAGTGGGCCATTTTTGGTAAGC  1676
               ||||||||||||||||||||||||||||||||||||||||||||||||||||||||||||
Sbjct  501763  TTGCTTAGTTGAACGTGCGCATTAGAATGAAGCGTTACTAGTGGGCCATTTTTGGTAAGC  501704

Query  1677    AGAACTGGCGATGCGGGATGAACCGAACGCGAGGTTAAGGTGCCGGAATGCACGCTCATC  1736
               ||||||||||||||||||||||||||||||||||||||||||||||||||||||||||||
Sbjct  501703  AGAACTGGCGATGCGGGATGAACCGAACGCGAGGTTAAGGTGCCGGAATGCACGCTCATC  501644

Query  1737    AGACACCACAAAAGGTGTTAGTTCATCTAGACAGCCCGACGGTGGCCATGGAAGTCGGAA  1796
               ||||||||||||||||||||||||||||||||||||||||||||||||||||||||||||
Sbjct  501643  AGACACCACAAAAGGTGTTAGTTCATCTAGACAGCCCGACGGTGGCCATGGAAGTCGGAA  501584

Query  1797    TCCGCTAAGGAGTGTGTAACAACTCACGGGCCGAATGAACTAGCCCTGAAAATGGATGGC  1856
               ||||||||||||||||||||||||||||||||||||||||||||||||||||||||||||
Sbjct  501583  TCCGCTAAGGAGTGTGTAACAACTCACGGGCCGAATGAACTAGCCCTGAAAATGGATGGC  501524

Query  1857    GCTCAAGCGTGCTACCCATACCTCGCCGTCGGGGTAGAAACGACGCCCCGACGAGTAGGC  1916
               ||||||||||||||||||||||||||||||||||||||||||||||||||||||||||||
Sbjct  501523  GCTCAAGCGTGCTACCCATACCTCGCCGTCGGGGTAGAAACGACGCCCCGACGAGTAGGC  501464

Query  1917    AGGCGTGGGGGTCCGTGACGAAGCCTTGGGAGTGATCCCGGGTCGAACGGCCCCTAGTGC  1976
               ||||||||||||||||||||||||||||||||||||||||||||||||||||||||||||
Sbjct  501463  AGGCGTGGGGGTCCGTGACGAAGCCTTGGGAGTGATCCCGGGTCGAACGGCCCCTAGTGC  501404


>NC_007197.1 Aspergillus fumigatus Af293 chromosome 4, whole genome shotgun 
sequence
Length=3923705

 Score = 3650 bits (1976),  Expect = 0.0
 Identities = 1976/1976 (100%), Gaps = 0/1976 (0%)
 Strand=Plus/Minus

Query  1       CAAGGTTTCCGTAGGTGAACCTGCGGAAGGATCATTACCGAGTGAGGGCCCTCTGGGTCC  60
               ||||||||||||||||||||||||||||||||||||||||||||||||||||||||||||
Sbjct  442681  CAAGGTTTCCGTAGGTGAACCTGCGGAAGGATCATTACCGAGTGAGGGCCCTCTGGGTCC  442622

Query  61      AACCTCCCACCCGTGTCTATCGTACCTTGTTGCTTcggcgggcccgccgtttcgacggcc  120
               ||||||||||||||||||||||||||||||||||||||||||||||||||||||||||||
Sbjct  442621  AACCTCCCACCCGTGTCTATCGTACCTTGTTGCTTCGGCGGGCCCGCCGTTTCGACGGCC  442562

Query  121     gccggggaggccttgcgcccccgggcccgcgcccgccgAAGACCCCAACATGAACGCTGT  180
               ||||||||||||||||||||||||||||||||||||||||||||||||||||||||||||
Sbjct  442561  GCCGGGGAGGCCTTGCGCCCCCGGGCCCGCGCCCGCCGAAGACCCCAACATGAACGCTGT  442502

Query  181     TCTGAAAGTATGCAGTCTGAGTTGATTATCGTAATCAGTTAAAACTTTCAACAACGGATC  240
               ||||||||||||||||||||||||||||||||||||||||||||||||||||||||||||
Sbjct  442501  TCTGAAAGTATGCAGTCTGAGTTGATTATCGTAATCAGTTAAAACTTTCAACAACGGATC  442442

Query  241     TCTTGGTTCCGGCATCGATGAAGAACGCAGCGAAATGCGATAAGTAATGTGAATTGCAGA  300
               ||||||||||||||||||||||||||||||||||||||||||||||||||||||||||||
Sbjct  442441  TCTTGGTTCCGGCATCGATGAAGAACGCAGCGAAATGCGATAAGTAATGTGAATTGCAGA  442382

Query  301     ATTCAGTGAATCATCGAGTCTTTGAACGCACATTGCGCCCCCTGGTATTCCGGGGGGCAT  360
               ||||||||||||||||||||||||||||||||||||||||||||||||||||||||||||
Sbjct  442381  ATTCAGTGAATCATCGAGTCTTTGAACGCACATTGCGCCCCCTGGTATTCCGGGGGGCAT  442322

Query  361     GCCTGTCCGAGCGTCATTGCTGCCCTCAAGCACGGCTTGTGTGTTGGGCCCCCGTCCCCC  420
               ||||||||||||||||||||||||||||||||||||||||||||||||||||||||||||
Sbjct  442321  GCCTGTCCGAGCGTCATTGCTGCCCTCAAGCACGGCTTGTGTGTTGGGCCCCCGTCCCCC  442262

Query  421     TCTCCCGGGGGACGGGCCCGAAAGGCAGCGGCGGCACCGCGTCCGGTCCTCGAGCGTATG  480
               ||||||||||||||||||||||||||||||||||||||||||||||||||||||||||||
Sbjct  442261  TCTCCCGGGGGACGGGCCCGAAAGGCAGCGGCGGCACCGCGTCCGGTCCTCGAGCGTATG  442202

Query  481     GGGCTTTGTCACCTGCTCTGTAGGCCCGGCCGGCGCCAGCCGACACCCAACTTTATTTTT  540
               ||||||||||||||||||||||||||||||||||||||||||||||||||||||||||||
Sbjct  442201  GGGCTTTGTCACCTGCTCTGTAGGCCCGGCCGGCGCCAGCCGACACCCAACTTTATTTTT  442142

Query  541     CTAAGGTTGACCTCGGATCAGGTAGGGATACCCGCTGAACTTAAGCATATCAATAAGCGG  600
               ||||||||||||||||||||||||||||||||||||||||||||||||||||||||||||
Sbjct  442141  CTAAGGTTGACCTCGGATCAGGTAGGGATACCCGCTGAACTTAAGCATATCAATAAGCGG  442082

Query  601     AGGAAAAGAAACCAACAGGGATTGCCTCAGTAACGGCGAGTGAAGCGGCAAGAGCTCAAA  660
               ||||||||||||||||||||||||||||||||||||||||||||||||||||||||||||
Sbjct  442081  AGGAAAAGAAACCAACAGGGATTGCCTCAGTAACGGCGAGTGAAGCGGCAAGAGCTCAAA  442022

Query  661     TTTGAAAGCTGGCCCCTTCGGGGTCCGCGTTGTAATTTGCAGAGGATGCTTCGGGTGCAG  720
               ||||||||||||||||||||||||||||||||||||||||||||||||||||||||||||
Sbjct  442021  TTTGAAAGCTGGCCCCTTCGGGGTCCGCGTTGTAATTTGCAGAGGATGCTTCGGGTGCAG  441962

Query  721     CCCCCGTCTAAGTGCCCTGGAACGGGCCGTCATAGAGGGTGAGAATCCCGTCTGGGACGG  780
               ||||||||||||||||||||||||||||||||||||||||||||||||||||||||||||
Sbjct  441961  CCCCCGTCTAAGTGCCCTGGAACGGGCCGTCATAGAGGGTGAGAATCCCGTCTGGGACGG  441902

Query  781     GGTGTCTGCGTCCGTGTGAAGCTCCTTCGACGAGTCGAGTTGTTTGGGAATGCAGCTCTA  840
               ||||||||||||||||||||||||||||||||||||||||||||||||||||||||||||
Sbjct  441901  GGTGTCTGCGTCCGTGTGAAGCTCCTTCGACGAGTCGAGTTGTTTGGGAATGCAGCTCTA  441842

Query  841     AATGGGTGGTAAATTTCATCTAAAGCTAAATACTGGCCGGAGACCGATAGCGCACAAGTA  900
               ||||||||||||||||||||||||||||||||||||||||||||||||||||||||||||
Sbjct  441841  AATGGGTGGTAAATTTCATCTAAAGCTAAATACTGGCCGGAGACCGATAGCGCACAAGTA  441782

Query  901     GAGTGATCGAAAGATGAAAAGCACTTTGAAAAGAGAGTTAAACAGCACGTGAAATTGTTG  960
               ||||||||||||||||||||||||||||||||||||||||||||||||||||||||||||
Sbjct  441781  GAGTGATCGAAAGATGAAAAGCACTTTGAAAAGAGAGTTAAACAGCACGTGAAATTGTTG  441722

Query  961     AAAGGGAAGCGTTTGCGACCAGACTCGCCCGCGGGGTTCAGCCGGCATTCGTGCCGGTGT  1020
               ||||||||||||||||||||||||||||||||||||||||||||||||||||||||||||
Sbjct  441721  AAAGGGAAGCGTTTGCGACCAGACTCGCCCGCGGGGTTCAGCCGGCATTCGTGCCGGTGT  441662

Query  1021    ACTTCCCCGTGGGCGGGCCAGCGTCGGTTTGGGCGGCCGGTCAAAGGCCCTCGGAATGTA  1080
               ||||||||||||||||||||||||||||||||||||||||||||||||||||||||||||
Sbjct  441661  ACTTCCCCGTGGGCGGGCCAGCGTCGGTTTGGGCGGCCGGTCAAAGGCCCTCGGAATGTA  441602

Query  1081    TCACCTCTCGGGGTGTCTTATAGCCGAGGGTGCAATGCGGCCTGCCTGGACCGAGGAACG  1140
               ||||||||||||||||||||||||||||||||||||||||||||||||||||||||||||
Sbjct  441601  TCACCTCTCGGGGTGTCTTATAGCCGAGGGTGCAATGCGGCCTGCCTGGACCGAGGAACG  441542

Query  1141    CGCTTCGGCTCGGACGCTGGCGTAATGGTCGTAAATGACCCGTCTTGAAACACGGACCAA  1200
               ||||||||||||||||||||||||||||||||||||||||||||||||||||||||||||
Sbjct  441541  CGCTTCGGCTCGGACGCTGGCGTAATGGTCGTAAATGACCCGTCTTGAAACACGGACCAA  441482

Query  1201    GGAGTCTAACATCTACGCGAGTGTTCGGGTGTCAAACCCGTACGCGCAGTGAAAGCGAAC  1260
               ||||||||||||||||||||||||||||||||||||||||||||||||||||||||||||
Sbjct  441481  GGAGTCTAACATCTACGCGAGTGTTCGGGTGTCAAACCCGTACGCGCAGTGAAAGCGAAC  441422

Query  1261    GGAGGTGGGAGCCCCCTCGCGGGGCGCACCATCGACCGATCCTGATGTCTTCGGATGGAT  1320
               ||||||||||||||||||||||||||||||||||||||||||||||||||||||||||||
Sbjct  441421  GGAGGTGGGAGCCCCCTCGCGGGGCGCACCATCGACCGATCCTGATGTCTTCGGATGGAT  441362

Query  1321    TTGAGTACGAGCGTAGCTGTGGGGACCCGAAAGATGGTGAACTATGCCTGAATAGGGCGA  1380
               ||||||||||||||||||||||||||||||||||||||||||||||||||||||||||||
Sbjct  441361  TTGAGTACGAGCGTAGCTGTGGGGACCCGAAAGATGGTGAACTATGCCTGAATAGGGCGA  441302

Query  1381    AGCCAGAGGAAACTCTGGTGGAGGCTCGCAGCGGTTCTGACGTGCAAATCGATCGTCAAA  1440
               ||||||||||||||||||||||||||||||||||||||||||||||||||||||||||||
Sbjct  441301  AGCCAGAGGAAACTCTGGTGGAGGCTCGCAGCGGTTCTGACGTGCAAATCGATCGTCAAA  441242

Query  1441    TTTGGGTATAGGGGCGAAAGACTAATCGAACCATCTAGTAGCTGGTTCCTGCCGAAGTTT  1500
               ||||||||||||||||||||||||||||||||||||||||||||||||||||||||||||
Sbjct  441241  TTTGGGTATAGGGGCGAAAGACTAATCGAACCATCTAGTAGCTGGTTCCTGCCGAAGTTT  441182

Query  1501    CCCTCAGGATAGCAGTAACGCGGATCAGTTTTATGAGGTAAAGCGAATGATTAGAGGCCT  1560
               ||||||||||||||||||||||||||||||||||||||||||||||||||||||||||||
Sbjct  441181  CCCTCAGGATAGCAGTAACGCGGATCAGTTTTATGAGGTAAAGCGAATGATTAGAGGCCT  441122

Query  1561    TGGGGTTGAAACAACCTTAACCTATTCTCAAACTTTAAATATGTAAGAAGCGCTTGTTGC  1620
               ||||||||||||||||||||||||||||||||||||||||||||||||||||||||||||
Sbjct  441121  TGGGGTTGAAACAACCTTAACCTATTCTCAAACTTTAAATATGTAAGAAGCGCTTGTTGC  441062

Query  1621    TTAGTTGAACGTGCGCATTAGAATGAAGCGTTACTAGTGGGCCATTTTTGGTAAGCAGAA  1680
               ||||||||||||||||||||||||||||||||||||||||||||||||||||||||||||
Sbjct  441061  TTAGTTGAACGTGCGCATTAGAATGAAGCGTTACTAGTGGGCCATTTTTGGTAAGCAGAA  441002

Query  1681    CTGGCGATGCGGGATGAACCGAACGCGAGGTTAAGGTGCCGGAATGCACGCTCATCAGAC  1740
               ||||||||||||||||||||||||||||||||||||||||||||||||||||||||||||
Sbjct  441001  CTGGCGATGCGGGATGAACCGAACGCGAGGTTAAGGTGCCGGAATGCACGCTCATCAGAC  440942

Query  1741    ACCACAAAAGGTGTTAGTTCATCTAGACAGCCCGACGGTGGCCATGGAAGTCGGAATCCG  1800
               ||||||||||||||||||||||||||||||||||||||||||||||||||||||||||||
Sbjct  440941  ACCACAAAAGGTGTTAGTTCATCTAGACAGCCCGACGGTGGCCATGGAAGTCGGAATCCG  440882

Query  1801    CTAAGGAGTGTGTAACAACTCACGGGCCGAATGAACTAGCCCTGAAAATGGATGGCGCTC  1860
               ||||||||||||||||||||||||||||||||||||||||||||||||||||||||||||
Sbjct  440881  CTAAGGAGTGTGTAACAACTCACGGGCCGAATGAACTAGCCCTGAAAATGGATGGCGCTC  440822

Query  1861    AAGCGTGCTACCCATACCTCGCCGTCGGGGTAGAAACGACGCCCCGACGAGTAGGCAGGC  1920
               ||||||||||||||||||||||||||||||||||||||||||||||||||||||||||||
Sbjct  440821  AAGCGTGCTACCCATACCTCGCCGTCGGGGTAGAAACGACGCCCCGACGAGTAGGCAGGC  440762

Query  1921    GTGGGGGTCCGTGACGAAGCCTTGGGAGTGATCCCGGGTCGAACGGCCCCTAGTGC  1976
               ||||||||||||||||||||||||||||||||||||||||||||||||||||||||
Sbjct  440761  GTGGGGGTCCGTGACGAAGCCTTGGGAGTGATCCCGGGTCGAACGGCCCCTAGTGC  440706


 Score = 1663 bits (900),  Expect = 0.0
 Identities = 900/900 (100%), Gaps = 0/900 (0%)
 Strand=Plus/Minus

Query  1077    TGTATCACCTCTCGGGGTGTCTTATAGCCGAGGGTGCAATGCGGCCTGCCTGGACCGAGG  1136
               ||||||||||||||||||||||||||||||||||||||||||||||||||||||||||||
Sbjct  710596  TGTATCACCTCTCGGGGTGTCTTATAGCCGAGGGTGCAATGCGGCCTGCCTGGACCGAGG  710537

Query  1137    AACGCGCTTCGGCTCGGACGCTGGCGTAATGGTCGTAAATGACCCGTCTTGAAACACGGA  1196
               ||||||||||||||||||||||||||||||||||||||||||||||||||||||||||||
Sbjct  710536  AACGCGCTTCGGCTCGGACGCTGGCGTAATGGTCGTAAATGACCCGTCTTGAAACACGGA  710477

Query  1197    CCAAGGAGTCTAACATCTACGCGAGTGTTCGGGTGTCAAACCCGTACGCGCAGTGAAAGC  1256
               ||||||||||||||||||||||||||||||||||||||||||||||||||||||||||||
Sbjct  710476  CCAAGGAGTCTAACATCTACGCGAGTGTTCGGGTGTCAAACCCGTACGCGCAGTGAAAGC  710417

Query  1257    GAACGGAGGTGGGAGCCCCCTCGCGGGGCGCACCATCGACCGATCCTGATGTCTTCGGAT  1316
               ||||||||||||||||||||||||||||||||||||||||||||||||||||||||||||
Sbjct  710416  GAACGGAGGTGGGAGCCCCCTCGCGGGGCGCACCATCGACCGATCCTGATGTCTTCGGAT  710357

Query  1317    GGATTTGAGTACGAGCGTAGCTGTGGGGACCCGAAAGATGGTGAACTATGCCTGAATAGG  1376
               ||||||||||||||||||||||||||||||||||||||||||||||||||||||||||||
Sbjct  710356  GGATTTGAGTACGAGCGTAGCTGTGGGGACCCGAAAGATGGTGAACTATGCCTGAATAGG  710297

Query  1377    GCGAAGCCAGAGGAAACTCTGGTGGAGGCTCGCAGCGGTTCTGACGTGCAAATCGATCGT  1436
               ||||||||||||||||||||||||||||||||||||||||||||||||||||||||||||
Sbjct  710296  GCGAAGCCAGAGGAAACTCTGGTGGAGGCTCGCAGCGGTTCTGACGTGCAAATCGATCGT  710237

Query  1437    CAAATTTGGGTATAGGGGCGAAAGACTAATCGAACCATCTAGTAGCTGGTTCCTGCCGAA  1496
               ||||||||||||||||||||||||||||||||||||||||||||||||||||||||||||
Sbjct  710236  CAAATTTGGGTATAGGGGCGAAAGACTAATCGAACCATCTAGTAGCTGGTTCCTGCCGAA  710177

Query  1497    GTTTCCCTCAGGATAGCAGTAACGCGGATCAGTTTTATGAGGTAAAGCGAATGATTAGAG  1556
               ||||||||||||||||||||||||||||||||||||||||||||||||||||||||||||
Sbjct  710176  GTTTCCCTCAGGATAGCAGTAACGCGGATCAGTTTTATGAGGTAAAGCGAATGATTAGAG  710117

Query  1557    GCCTTGGGGTTGAAACAACCTTAACCTATTCTCAAACTTTAAATATGTAAGAAGCGCTTG  1616
               ||||||||||||||||||||||||||||||||||||||||||||||||||||||||||||
Sbjct  710116  GCCTTGGGGTTGAAACAACCTTAACCTATTCTCAAACTTTAAATATGTAAGAAGCGCTTG  710057

Query  1617    TTGCTTAGTTGAACGTGCGCATTAGAATGAAGCGTTACTAGTGGGCCATTTTTGGTAAGC  1676
               ||||||||||||||||||||||||||||||||||||||||||||||||||||||||||||
Sbjct  710056  TTGCTTAGTTGAACGTGCGCATTAGAATGAAGCGTTACTAGTGGGCCATTTTTGGTAAGC  709997

Query  1677    AGAACTGGCGATGCGGGATGAACCGAACGCGAGGTTAAGGTGCCGGAATGCACGCTCATC  1736
               ||||||||||||||||||||||||||||||||||||||||||||||||||||||||||||
Sbjct  709996  AGAACTGGCGATGCGGGATGAACCGAACGCGAGGTTAAGGTGCCGGAATGCACGCTCATC  709937

Query  1737    AGACACCACAAAAGGTGTTAGTTCATCTAGACAGCCCGACGGTGGCCATGGAAGTCGGAA  1796
               ||||||||||||||||||||||||||||||||||||||||||||||||||||||||||||
Sbjct  709936  AGACACCACAAAAGGTGTTAGTTCATCTAGACAGCCCGACGGTGGCCATGGAAGTCGGAA  709877

Query  1797    TCCGCTAAGGAGTGTGTAACAACTCACGGGCCGAATGAACTAGCCCTGAAAATGGATGGC  1856
               ||||||||||||||||||||||||||||||||||||||||||||||||||||||||||||
Sbjct  709876  TCCGCTAAGGAGTGTGTAACAACTCACGGGCCGAATGAACTAGCCCTGAAAATGGATGGC  709817

Query  1857    GCTCAAGCGTGCTACCCATACCTCGCCGTCGGGGTAGAAACGACGCCCCGACGAGTAGGC  1916
               ||||||||||||||||||||||||||||||||||||||||||||||||||||||||||||
Sbjct  709816  GCTCAAGCGTGCTACCCATACCTCGCCGTCGGGGTAGAAACGACGCCCCGACGAGTAGGC  709757

Query  1917    AGGCGTGGGGGTCCGTGACGAAGCCTTGGGAGTGATCCCGGGTCGAACGGCCCCTAGTGC  1976
               ||||||||||||||||||||||||||||||||||||||||||||||||||||||||||||
Sbjct  709756  AGGCGTGGGGGTCCGTGACGAAGCCTTGGGAGTGATCCCGGGTCGAACGGCCCCTAGTGC  709697


>JAAKEQ010000076.1 Aspergillus oerlinghausenensis strain CBS 139183 NODE_76_length_72056_cov_1543.617333, 
whole genome shotgun sequence
Length=72056

 Score = 3603 bits (1951),  Expect = 0.0
 Identities = 1968/1976 (99%), Gaps = 2/1976 (0%)
 Strand=Plus/Plus

Query  1      CAAGGTTTCCGTAGGTGAACCTGCGGAAGGATCATTACCGAGTGAGGGCCCTCTGGGTCC  60
              ||||||||||||||||||||||||||||||||||||||||||||||||||||||||||||
Sbjct  62445  CAAGGTTTCCGTAGGTGAACCTGCGGAAGGATCATTACCGAGTGAGGGCCCTCTGGGTCC  62504

Query  61     AACCTCCCACCCGTGTCTATCGTACCTTGTTGCTTcggcgggcccgccgtttcgacggcc  120
              ||||||||||||||||||||||||||||||||||||||||||||||||||||||||||||
Sbjct  62505  AACCTCCCACCCGTGTCTATCGTACCTTGTTGCTTCGGCGGGCCCGCCGTTTCGACGGCC  62564

Query  121    gccggggaggccttgcgcccccgggcccgcgcccgccgAAGACCCCAACATGAACGCTGT  180
              ||||||||||||| ||||||||||||||||||||||||||||||||||||||||||||||
Sbjct  62565  GCCGGGGAGGCCTCGCGCCCCCGGGCCCGCGCCCGCCGAAGACCCCAACATGAACGCTGT  62624

Query  181    TCTGAAAGTATGCAGTCTGAGTTGATTATCGTAATCAGTTAAAACTTTCAACAACGGATC  240
              |||||||||||||||||||||||||||||| |||||||||||||||||||||||||||||
Sbjct  62625  TCTGAAAGTATGCAGTCTGAGTTGATTATCATAATCAGTTAAAACTTTCAACAACGGATC  62684

Query  241    TCTTGGTTCCGGCATCGATGAAGAACGCAGCGAAATGCGATAAGTAATGTGAATTGCAGA  300
              ||||||||||||||||||||||||||||||||||||||||||||||||||||||||||||
Sbjct  62685  TCTTGGTTCCGGCATCGATGAAGAACGCAGCGAAATGCGATAAGTAATGTGAATTGCAGA  62744

Query  301    ATTCAGTGAATCATCGAGTCTTTGAACGCACATTGCGCCCCCTGGTATTCCGGGGGGCAT  360
              ||||||||||||||||||||||||||||||||||||||||||||||||||||||||||||
Sbjct  62745  ATTCAGTGAATCATCGAGTCTTTGAACGCACATTGCGCCCCCTGGTATTCCGGGGGGCAT  62804

Query  361    GCCTGTCCGAGCGTCATTGCTGCCCTCAAGCACGGCTTGTGTGTTGGGCCCCCGTCCCCC  420
              ||||||||||||||||||||||||||||||||||||||||||||||||||||||||||||
Sbjct  62805  GCCTGTCCGAGCGTCATTGCTGCCCTCAAGCACGGCTTGTGTGTTGGGCCCCCGTCCCCC  62864

Query  421    TCTCCCGGGGGACGGGCCCGAAAGGCAGCGGCGGCACCGCGTCCGGTCCTCGAGCGTATG  480
              ||||||||||||||||||||||||||||||||||||||||||||||||||||||||||||
Sbjct  62865  TCTCCCGGGGGACGGGCCCGAAAGGCAGCGGCGGCACCGCGTCCGGTCCTCGAGCGTATG  62924

Query  481    GGGCTTTGTCACCTGCTCTGTAGGCCCGGCCGGCGCCAGCCGACACCCAACTTTATTTTT  540
              ||||||||||||| |||||||||||||||||||||||||||||||||||||||||  |||
Sbjct  62925  GGGCTTTGTCACCCGCTCTGTAGGCCCGGCCGGCGCCAGCCGACACCCAACTTTA--TTT  62982

Query  541    CTAAGGTTGACCTCGGATCAGGTAGGGATACCCGCTGAACTTAAGCATATCAATAAGCGG  600
              ||||||||||||||||||||||||||||||||||||||||||||||||||||||||||||
Sbjct  62983  CTAAGGTTGACCTCGGATCAGGTAGGGATACCCGCTGAACTTAAGCATATCAATAAGCGG  63042

Query  601    AGGAAAAGAAACCAACAGGGATTGCCTCAGTAACGGCGAGTGAAGCGGCAAGAGCTCAAA  660
              ||||||||||||||||||||||||||||||||||||||||||||||||||||||||||||
Sbjct  63043  AGGAAAAGAAACCAACAGGGATTGCCTCAGTAACGGCGAGTGAAGCGGCAAGAGCTCAAA  63102

Query  661    TTTGAAAGCTGGCCCCTTCGGGGTCCGCGTTGTAATTTGCAGAGGATGCTTCGGGTGCAG  720
              |||||||||||||||| |||||||||||||||||||||||||||||||||||||||||||
Sbjct  63103  TTTGAAAGCTGGCCCCCTCGGGGTCCGCGTTGTAATTTGCAGAGGATGCTTCGGGTGCAG  63162

Query  721    CCCCCGTCTAAGTGCCCTGGAACGGGCCGTCATAGAGGGTGAGAATCCCGTCTGGGACGG  780
              ||||||||||||||||||||||||||||||||||||||||||||||||||||||||||||
Sbjct  63163  CCCCCGTCTAAGTGCCCTGGAACGGGCCGTCATAGAGGGTGAGAATCCCGTCTGGGACGG  63222

Query  781    GGTGTCTGCGTCCGTGTGAAGCTCCTTCGACGAGTCGAGTTGTTTGGGAATGCAGCTCTA  840
              ||||||||||||||||||||||||||||||||||||||||||||||||||||||||||||
Sbjct  63223  GGTGTCTGCGTCCGTGTGAAGCTCCTTCGACGAGTCGAGTTGTTTGGGAATGCAGCTCTA  63282

Query  841    AATGGGTGGTAAATTTCATCTAAAGCTAAATACTGGCCGGAGACCGATAGCGCACAAGTA  900
              ||||||||||||||||||||||||||||||||||||||||||||||||||||||||||||
Sbjct  63283  AATGGGTGGTAAATTTCATCTAAAGCTAAATACTGGCCGGAGACCGATAGCGCACAAGTA  63342

Query  901    GAGTGATCGAAAGATGAAAAGCACTTTGAAAAGAGAGTTAAACAGCACGTGAAATTGTTG  960
              ||||||||||||||||||||||||||||||||||||||||||||||||||||||||||||
Sbjct  63343  GAGTGATCGAAAGATGAAAAGCACTTTGAAAAGAGAGTTAAACAGCACGTGAAATTGTTG  63402

Query  961    AAAGGGAAGCGTTTGCGACCAGACTCGCCCGCGGGGTTCAGCCGGCATTCGTGCCGGTGT  1020
              ||||||||||||||||||||||||||||||||||||||||||||||||||||||||||||
Sbjct  63403  AAAGGGAAGCGTTTGCGACCAGACTCGCCCGCGGGGTTCAGCCGGCATTCGTGCCGGTGT  63462

Query  1021   ACTTCCCCGTGGGCGGGCCAGCGTCGGTTTGGGCGGCCGGTCAAAGGCCCTCGGAATGTA  1080
              ||||||||||||||||||||||||||||||||||||||||||||||||||||||||||||
Sbjct  63463  ACTTCCCCGTGGGCGGGCCAGCGTCGGTTTGGGCGGCCGGTCAAAGGCCCTCGGAATGTA  63522

Query  1081   TCACCTCTCGGGGTGTCTTATAGCCGAGGGTGCAATGCGGCCTGCCTGGACCGAGGAACG  1140
              |||||||||||||||||||||||||||||||||||||||||||||| |||||||||||||
Sbjct  63523  TCACCTCTCGGGGTGTCTTATAGCCGAGGGTGCAATGCGGCCTGCCCGGACCGAGGAACG  63582

Query  1141   CGCTTCGGCTCGGACGCTGGCGTAATGGTCGTAAATGACCCGTCTTGAAACACGGACCAA  1200
              ||||||||||||||||||||||||||||||||||||||||||||||||||||||||||||
Sbjct  63583  CGCTTCGGCTCGGACGCTGGCGTAATGGTCGTAAATGACCCGTCTTGAAACACGGACCAA  63642

Query  1201   GGAGTCTAACATCTACGCGAGTGTTCGGGTGTCAAACCCGTACGCGCAGTGAAAGCGAAC  1260
              ||||||||||||||||||||||||||||||||||||||||||||||||||||||||||||
Sbjct  63643  GGAGTCTAACATCTACGCGAGTGTTCGGGTGTCAAACCCGTACGCGCAGTGAAAGCGAAC  63702

Query  1261   GGAGGTGGGAGCCCCCTCGCGGGGCGCACCATCGACCGATCCTGATGTCTTCGGATGGAT  1320
              ||||||||||||||||||||||||||||||||||||||||||||||||||||||||||||
Sbjct  63703  GGAGGTGGGAGCCCCCTCGCGGGGCGCACCATCGACCGATCCTGATGTCTTCGGATGGAT  63762

Query  1321   TTGAGTACGAGCGTAGCTGTGGGGACCCGAAAGATGGTGAACTATGCCTGAATAGGGCGA  1380
              ||||||||||||||||||||||||||||||||||||||||||||||||||||||||||||
Sbjct  63763  TTGAGTACGAGCGTAGCTGTGGGGACCCGAAAGATGGTGAACTATGCCTGAATAGGGCGA  63822

Query  1381   AGCCAGAGGAAACTCTGGTGGAGGCTCGCAGCGGTTCTGACGTGCAAATCGATCGTCAAA  1440
              ||||||||||||||||||||||||||||||||||||||||||||||||||||||||||||
Sbjct  63823  AGCCAGAGGAAACTCTGGTGGAGGCTCGCAGCGGTTCTGACGTGCAAATCGATCGTCAAA  63882

Query  1441   TTTGGGTATAGGGGCGAAAGACTAATCGAACCATCTAGTAGCTGGTTCCTGCCGAAGTTT  1500
              ||||||||||||||||||||||||||||||||||||||||||||||||||||||||||||
Sbjct  63883  TTTGGGTATAGGGGCGAAAGACTAATCGAACCATCTAGTAGCTGGTTCCTGCCGAAGTTT  63942

Query  1501   CCCTCAGGATAGCAGTAACGCGGATCAGTTTTATGAGGTAAAGCGAATGATTAGAGGCCT  1560
              ||||||||||||||||||||||||||||||||||||||||||||||||||||||||||||
Sbjct  63943  CCCTCAGGATAGCAGTAACGCGGATCAGTTTTATGAGGTAAAGCGAATGATTAGAGGCCT  64002

Query  1561   TGGGGTTGAAACAACCTTAACCTATTCTCAAACTTTAAATATGTAAGAAGCGCTTGTTGC  1620
              ||||||||||||||||||||||||||||||||||||||||||||||||||||||||||||
Sbjct  64003  TGGGGTTGAAACAACCTTAACCTATTCTCAAACTTTAAATATGTAAGAAGCGCTTGTTGC  64062

Query  1621   TTAGTTGAACGTGCGCATTAGAATGAAGCGTTACTAGTGGGCCATTTTTGGTAAGCAGAA  1680
              ||||||||||||||||||||||||||||||||||||||||||||||||||||||||||||
Sbjct  64063  TTAGTTGAACGTGCGCATTAGAATGAAGCGTTACTAGTGGGCCATTTTTGGTAAGCAGAA  64122

Query  1681   CTGGCGATGCGGGATGAACCGAACGCGAGGTTAAGGTGCCGGAATGCACGCTCATCAGAC  1740
              ||||||||||||||||||||||||||||||||||||||||||||||||||||||||||||
Sbjct  64123  CTGGCGATGCGGGATGAACCGAACGCGAGGTTAAGGTGCCGGAATGCACGCTCATCAGAC  64182

Query  1741   ACCACAAAAGGTGTTAGTTCATCTAGACAGCCCGACGGTGGCCATGGAAGTCGGAATCCG  1800
              ||||||||||||||||||||||||||||||||||||||||||||||||||||||||||||
Sbjct  64183  ACCACAAAAGGTGTTAGTTCATCTAGACAGCCCGACGGTGGCCATGGAAGTCGGAATCCG  64242

Query  1801   CTAAGGAGTGTGTAACAACTCACGGGCCGAATGAACTAGCCCTGAAAATGGATGGCGCTC  1860
              ||||||||||||||||||||||||||||||||||||||||||||||||||||||||||||
Sbjct  64243  CTAAGGAGTGTGTAACAACTCACGGGCCGAATGAACTAGCCCTGAAAATGGATGGCGCTC  64302

Query  1861   AAGCGTGCTACCCATACCTCGCCGTCGGGGTAGAAACGACGCCCCGACGAGTAGGCAGGC  1920
              ||||||||||||||||||||||||||||||||||||||| ||||||||||||||||||||
Sbjct  64303  AAGCGTGCTACCCATACCTCGCCGTCGGGGTAGAAACGATGCCCCGACGAGTAGGCAGGC  64362

Query  1921   GTGGGGGTCCGTGACGAAGCCTTGGGAGTGATCCCGGGTCGAACGGCCCCTAGTGC  1976
              ||||||||||||||||||||||||||||||||||||||||||||||||||||||||
Sbjct  64363  GTGGGGGTCCGTGACGAAGCCTTGGGAGTGATCCCGGGTCGAACGGCCCCTAGTGC  64418


>BLKH01000198.1 Aspergillus lentulus IFM 58399 DNA, scaffold_198, whole genome 
shotgun sequence
Length=4491

 Score = 3579 bits (1938),  Expect = 0.0
 Identities = 1964/1976 (99%), Gaps = 4/1976 (0%)
 Strand=Plus/Plus

Query  1     CAAGGTTTCCGTAGGTGAACCTGCGGAAGGATCATTACCGAGTGAGGGCCCTCTGGGTCC  60
             ||||||||||||||||||||||||||||||||||||||||||||||||||||||||||||
Sbjct  286   CAAGGTTTCCGTAGGTGAACCTGCGGAAGGATCATTACCGAGTGAGGGCCCTCTGGGTCC  345

Query  61    AACCTCCCACCCGTGTCTATCGTACCTTGTTGCTTcggcgggcccgccgtttcgacggcc  120
             ||||||||||||||||||||||||||||||||||||||||||||||||||||||||||||
Sbjct  346   AACCTCCCACCCGTGTCTATCGTACCTTGTTGCTTCGGCGGGCCCGCCGTTTCGACGGCC  405

Query  121   gccggggaggccttgcgcccccgggcccgcgcccgccgAAGACCCCAACATGAACGCTGT  180
             ||||||||||||| ||||||||||||||||||||||||||||||||||||||||||||||
Sbjct  406   GCCGGGGAGGCCTCGCGCCCCCGGGCCCGCGCCCGCCGAAGACCCCAACATGAACGCTGT  465

Query  181   TCTGAAAGTATGCAGTCTGAGTTGATTATCGTAATCAGTTAAAACTTTCAACAACGGATC  240
             |||||||||||||||||||||||||||||| |||||||||||||||||||||||||||||
Sbjct  466   TCTGAAAGTATGCAGTCTGAGTTGATTATCATAATCAGTTAAAACTTTCAACAACGGATC  525

Query  241   TCTTGGTTCCGGCATCGATGAAGAACGCAGCGAAATGCGATAAGTAATGTGAATTGCAGA  300
             ||||||||||||||||||||||||||||||||||||||||||||||||||||||||||||
Sbjct  526   TCTTGGTTCCGGCATCGATGAAGAACGCAGCGAAATGCGATAAGTAATGTGAATTGCAGA  585

Query  301   ATTCAGTGAATCATCGAGTCTTTGAACGCACATTGCGCCCCCTGGTATTCCGGGGGGCAT  360
             ||||||||||||||||||||||||||||||||||||||||||||||||||||||||||||
Sbjct  586   ATTCAGTGAATCATCGAGTCTTTGAACGCACATTGCGCCCCCTGGTATTCCGGGGGGCAT  645

Query  361   GCCTGTCCGAGCGTCATTGCTGCCCTCAAGCACGGCTTGTGTGTTGGGCCCCCGTCCCCC  420
             |||||||||||||||||||||||||||||||||||||||||||||||||||| || ||||
Sbjct  646   GCCTGTCCGAGCGTCATTGCTGCCCTCAAGCACGGCTTGTGTGTTGGGCCCC-GT-CCCC  703

Query  421   TCTCCCGGGGGACGGGCCCGAAAGGCAGCGGCGGCACCGCGTCCGGTCCTCGAGCGTATG  480
             || ||| |||||||||||||||||||||||||||||||||||||||||||||||||||||
Sbjct  704   TC-CCCCGGGGACGGGCCCGAAAGGCAGCGGCGGCACCGCGTCCGGTCCTCGAGCGTATG  762

Query  481   GGGCTTTGTCACCTGCTCTGTAGGCCCGGCCGGCGCCAGCCGACACCCAACTTTATTTTT  540
             ||||||||||||| ||||||||||||||||||||||||||||||||||||||||| ||||
Sbjct  763   GGGCTTTGTCACCCGCTCTGTAGGCCCGGCCGGCGCCAGCCGACACCCAACTTTA-TTTT  821

Query  541   CTAAGGTTGACCTCGGATCAGGTAGGGATACCCGCTGAACTTAAGCATATCAATAAGCGG  600
             ||||||||||||||||||||||||||||||||||||||||||||||||||||||||||||
Sbjct  822   CTAAGGTTGACCTCGGATCAGGTAGGGATACCCGCTGAACTTAAGCATATCAATAAGCGG  881

Query  601   AGGAAAAGAAACCAACAGGGATTGCCTCAGTAACGGCGAGTGAAGCGGCAAGAGCTCAAA  660
             ||||||||||||||||||||||||||||||||||||||||||||||||||||||||||||
Sbjct  882   AGGAAAAGAAACCAACAGGGATTGCCTCAGTAACGGCGAGTGAAGCGGCAAGAGCTCAAA  941

Query  661   TTTGAAAGCTGGCCCCTTCGGGGTCCGCGTTGTAATTTGCAGAGGATGCTTCGGGTGCAG  720
             |||||||||||||||| |||||||||||||||||||||||||||||||||||||||||||
Sbjct  942   TTTGAAAGCTGGCCCCCTCGGGGTCCGCGTTGTAATTTGCAGAGGATGCTTCGGGTGCAG  1001

Query  721   CCCCCGTCTAAGTGCCCTGGAACGGGCCGTCATAGAGGGTGAGAATCCCGTCTGGGACGG  780
             ||||||||||||||||||||||||||||||||||||||||||||||||||||||||||||
Sbjct  1002  CCCCCGTCTAAGTGCCCTGGAACGGGCCGTCATAGAGGGTGAGAATCCCGTCTGGGACGG  1061

Query  781   GGTGTCTGCGTCCGTGTGAAGCTCCTTCGACGAGTCGAGTTGTTTGGGAATGCAGCTCTA  840
             ||||||||||||||||||||||||||||||||||||||||||||||||||||||||||||
Sbjct  1062  GGTGTCTGCGTCCGTGTGAAGCTCCTTCGACGAGTCGAGTTGTTTGGGAATGCAGCTCTA  1121

Query  841   AATGGGTGGTAAATTTCATCTAAAGCTAAATACTGGCCGGAGACCGATAGCGCACAAGTA  900
             ||||||||||||||||||||||||||||||||||||||||||||||||||||||||||||
Sbjct  1122  AATGGGTGGTAAATTTCATCTAAAGCTAAATACTGGCCGGAGACCGATAGCGCACAAGTA  1181

Query  901   GAGTGATCGAAAGATGAAAAGCACTTTGAAAAGAGAGTTAAACAGCACGTGAAATTGTTG  960
             ||||||||||||||||||||||||||||||||||||||||||||||||||||||||||||
Sbjct  1182  GAGTGATCGAAAGATGAAAAGCACTTTGAAAAGAGAGTTAAACAGCACGTGAAATTGTTG  1241

Query  961   AAAGGGAAGCGTTTGCGACCAGACTCGCCCGCGGGGTTCAGCCGGCATTCGTGCCGGTGT  1020
             ||||||||||||||||||||||||||||||||||||||||||||||||||||||||||||
Sbjct  1242  AAAGGGAAGCGTTTGCGACCAGACTCGCCCGCGGGGTTCAGCCGGCATTCGTGCCGGTGT  1301

Query  1021  ACTTCCCCGTGGGCGGGCCAGCGTCGGTTTGGGCGGCCGGTCAAAGGCCCTCGGAATGTA  1080
             ||||||||||||||||||||||||||||||||||||||||||||||||||||||||||||
Sbjct  1302  ACTTCCCCGTGGGCGGGCCAGCGTCGGTTTGGGCGGCCGGTCAAAGGCCCTCGGAATGTA  1361

Query  1081  TCACCTCTCGGGGTGTCTTATAGCCGAGGGTGCAATGCGGCCTGCCTGGACCGAGGAACG  1140
             |||||||||||||||||||||||||||||||||||||||||||||| |||||||||||||
Sbjct  1362  TCACCTCTCGGGGTGTCTTATAGCCGAGGGTGCAATGCGGCCTGCCCGGACCGAGGAACG  1421

Query  1141  CGCTTCGGCTCGGACGCTGGCGTAATGGTCGTAAATGACCCGTCTTGAAACACGGACCAA  1200
             ||||||||||||||||||||||||||||||||||||||||||||||||||||||||||||
Sbjct  1422  CGCTTCGGCTCGGACGCTGGCGTAATGGTCGTAAATGACCCGTCTTGAAACACGGACCAA  1481

Query  1201  GGAGTCTAACATCTACGCGAGTGTTCGGGTGTCAAACCCGTACGCGCAGTGAAAGCGAAC  1260
             ||||||||||||||||||||||||||||||||||||||||||||||||||||||||||||
Sbjct  1482  GGAGTCTAACATCTACGCGAGTGTTCGGGTGTCAAACCCGTACGCGCAGTGAAAGCGAAC  1541

Query  1261  GGAGGTGGGAGCCCCCTCGCGGGGCGCACCATCGACCGATCCTGATGTCTTCGGATGGAT  1320
             ||||||||||||||||||||||||||||||||||||||||||||||||||||||||||||
Sbjct  1542  GGAGGTGGGAGCCCCCTCGCGGGGCGCACCATCGACCGATCCTGATGTCTTCGGATGGAT  1601

Query  1321  TTGAGTACGAGCGTAGCTGTGGGGACCCGAAAGATGGTGAACTATGCCTGAATAGGGCGA  1380
             ||||||||||||||||||||||||||||||||||||||||||||||||||||||||||||
Sbjct  1602  TTGAGTACGAGCGTAGCTGTGGGGACCCGAAAGATGGTGAACTATGCCTGAATAGGGCGA  1661

Query  1381  AGCCAGAGGAAACTCTGGTGGAGGCTCGCAGCGGTTCTGACGTGCAAATCGATCGTCAAA  1440
             ||||||||||||||||||||||||||||||||||||||||||||||||||||||||| ||
Sbjct  1662  AGCCAGAGGAAACTCTGGTGGAGGCTCGCAGCGGTTCTGACGTGCAAATCGATCGTCGAA  1721

Query  1441  TTTGGGTATAGGGGCGAAAGACTAATCGAACCATCTAGTAGCTGGTTCCTGCCGAAGTTT  1500
             ||||||||||||||||||||||||||||||||||||||||||||||||||||||||||||
Sbjct  1722  TTTGGGTATAGGGGCGAAAGACTAATCGAACCATCTAGTAGCTGGTTCCTGCCGAAGTTT  1781

Query  1501  CCCTCAGGATAGCAGTAACGCGGATCAGTTTTATGAGGTAAAGCGAATGATTAGAGGCCT  1560
             ||||||||||||||||||||||||||||||||||||||||||||||||||||||||||||
Sbjct  1782  CCCTCAGGATAGCAGTAACGCGGATCAGTTTTATGAGGTAAAGCGAATGATTAGAGGCCT  1841

Query  1561  TGGGGTTGAAACAACCTTAACCTATTCTCAAACTTTAAATATGTAAGAAGCGCTTGTTGC  1620
             ||||||||||||||||||||||||||||||||||||||||||||||||||||||||||||
Sbjct  1842  TGGGGTTGAAACAACCTTAACCTATTCTCAAACTTTAAATATGTAAGAAGCGCTTGTTGC  1901

Query  1621  TTAGTTGAACGTGCGCATTAGAATGAAGCGTTACTAGTGGGCCATTTTTGGTAAGCAGAA  1680
             ||||||||||||||||||||||||||||||||||||||||||||||||||||||||||||
Sbjct  1902  TTAGTTGAACGTGCGCATTAGAATGAAGCGTTACTAGTGGGCCATTTTTGGTAAGCAGAA  1961

Query  1681  CTGGCGATGCGGGATGAACCGAACGCGAGGTTAAGGTGCCGGAATGCACGCTCATCAGAC  1740
             ||||||||||||||||||||||||||||||||||||||||||||||||||||||||||||
Sbjct  1962  CTGGCGATGCGGGATGAACCGAACGCGAGGTTAAGGTGCCGGAATGCACGCTCATCAGAC  2021

Query  1741  ACCACAAAAGGTGTTAGTTCATCTAGACAGCCCGACGGTGGCCATGGAAGTCGGAATCCG  1800
             ||||||||||||||||||||||||||||||||||||||||||||||||||||||||||||
Sbjct  2022  ACCACAAAAGGTGTTAGTTCATCTAGACAGCCCGACGGTGGCCATGGAAGTCGGAATCCG  2081

Query  1801  CTAAGGAGTGTGTAACAACTCACGGGCCGAATGAACTAGCCCTGAAAATGGATGGCGCTC  1860
             ||||||||||||||||||||||||||||||||||||||||||||||||||||||||||||
Sbjct  2082  CTAAGGAGTGTGTAACAACTCACGGGCCGAATGAACTAGCCCTGAAAATGGATGGCGCTC  2141

Query  1861  AAGCGTGCTACCCATACCTCGCCGTCGGGGTAGAAACGACGCCCCGACGAGTAGGCAGGC  1920
             ||||||||||||||||||||||||||||||||||||||| ||||||||||||||||||||
Sbjct  2142  AAGCGTGCTACCCATACCTCGCCGTCGGGGTAGAAACGATGCCCCGACGAGTAGGCAGGC  2201

Query  1921  GTGGGGGTCCGTGACGAAGCCTTGGGAGTGATCCCGGGTCGAACGGCCCCTAGTGC  1976
             ||||||||||||||||||||||||||||||||||||||||||||||||||||||||
Sbjct  2202  GTGGGGGTCCGTGACGAAGCCTTGGGAGTGATCCCGGGTCGAACGGCCCCTAGTGC  2257


>NW_022984065.1 Aspergillus lentulus IFM 58399 DNA, scaffold_198, whole genome 
shotgun sequence
Length=4491

 Score = 3579 bits (1938),  Expect = 0.0
 Identities = 1964/1976 (99%), Gaps = 4/1976 (0%)
 Strand=Plus/Plus

Query  1     CAAGGTTTCCGTAGGTGAACCTGCGGAAGGATCATTACCGAGTGAGGGCCCTCTGGGTCC  60
             ||||||||||||||||||||||||||||||||||||||||||||||||||||||||||||
Sbjct  286   CAAGGTTTCCGTAGGTGAACCTGCGGAAGGATCATTACCGAGTGAGGGCCCTCTGGGTCC  345

Query  61    AACCTCCCACCCGTGTCTATCGTACCTTGTTGCTTcggcgggcccgccgtttcgacggcc  120
             ||||||||||||||||||||||||||||||||||||||||||||||||||||||||||||
Sbjct  346   AACCTCCCACCCGTGTCTATCGTACCTTGTTGCTTCGGCGGGCCCGCCGTTTCGACGGCC  405

Query  121   gccggggaggccttgcgcccccgggcccgcgcccgccgAAGACCCCAACATGAACGCTGT  180
             ||||||||||||| ||||||||||||||||||||||||||||||||||||||||||||||
Sbjct  406   GCCGGGGAGGCCTCGCGCCCCCGGGCCCGCGCCCGCCGAAGACCCCAACATGAACGCTGT  465

Query  181   TCTGAAAGTATGCAGTCTGAGTTGATTATCGTAATCAGTTAAAACTTTCAACAACGGATC  240
             |||||||||||||||||||||||||||||| |||||||||||||||||||||||||||||
Sbjct  466   TCTGAAAGTATGCAGTCTGAGTTGATTATCATAATCAGTTAAAACTTTCAACAACGGATC  525

Query  241   TCTTGGTTCCGGCATCGATGAAGAACGCAGCGAAATGCGATAAGTAATGTGAATTGCAGA  300
             ||||||||||||||||||||||||||||||||||||||||||||||||||||||||||||
Sbjct  526   TCTTGGTTCCGGCATCGATGAAGAACGCAGCGAAATGCGATAAGTAATGTGAATTGCAGA  585

Query  301   ATTCAGTGAATCATCGAGTCTTTGAACGCACATTGCGCCCCCTGGTATTCCGGGGGGCAT  360
             ||||||||||||||||||||||||||||||||||||||||||||||||||||||||||||
Sbjct  586   ATTCAGTGAATCATCGAGTCTTTGAACGCACATTGCGCCCCCTGGTATTCCGGGGGGCAT  645

Query  361   GCCTGTCCGAGCGTCATTGCTGCCCTCAAGCACGGCTTGTGTGTTGGGCCCCCGTCCCCC  420
             |||||||||||||||||||||||||||||||||||||||||||||||||||| || ||||
Sbjct  646   GCCTGTCCGAGCGTCATTGCTGCCCTCAAGCACGGCTTGTGTGTTGGGCCCC-GT-CCCC  703

Query  421   TCTCCCGGGGGACGGGCCCGAAAGGCAGCGGCGGCACCGCGTCCGGTCCTCGAGCGTATG  480
             || ||| |||||||||||||||||||||||||||||||||||||||||||||||||||||
Sbjct  704   TC-CCCCGGGGACGGGCCCGAAAGGCAGCGGCGGCACCGCGTCCGGTCCTCGAGCGTATG  762

Query  481   GGGCTTTGTCACCTGCTCTGTAGGCCCGGCCGGCGCCAGCCGACACCCAACTTTATTTTT  540
             ||||||||||||| ||||||||||||||||||||||||||||||||||||||||| ||||
Sbjct  763   GGGCTTTGTCACCCGCTCTGTAGGCCCGGCCGGCGCCAGCCGACACCCAACTTTA-TTTT  821

Query  541   CTAAGGTTGACCTCGGATCAGGTAGGGATACCCGCTGAACTTAAGCATATCAATAAGCGG  600
             ||||||||||||||||||||||||||||||||||||||||||||||||||||||||||||
Sbjct  822   CTAAGGTTGACCTCGGATCAGGTAGGGATACCCGCTGAACTTAAGCATATCAATAAGCGG  881

Query  601   AGGAAAAGAAACCAACAGGGATTGCCTCAGTAACGGCGAGTGAAGCGGCAAGAGCTCAAA  660
             ||||||||||||||||||||||||||||||||||||||||||||||||||||||||||||
Sbjct  882   AGGAAAAGAAACCAACAGGGATTGCCTCAGTAACGGCGAGTGAAGCGGCAAGAGCTCAAA  941

Query  661   TTTGAAAGCTGGCCCCTTCGGGGTCCGCGTTGTAATTTGCAGAGGATGCTTCGGGTGCAG  720
             |||||||||||||||| |||||||||||||||||||||||||||||||||||||||||||
Sbjct  942   TTTGAAAGCTGGCCCCCTCGGGGTCCGCGTTGTAATTTGCAGAGGATGCTTCGGGTGCAG  1001

Query  721   CCCCCGTCTAAGTGCCCTGGAACGGGCCGTCATAGAGGGTGAGAATCCCGTCTGGGACGG  780
             ||||||||||||||||||||||||||||||||||||||||||||||||||||||||||||
Sbjct  1002  CCCCCGTCTAAGTGCCCTGGAACGGGCCGTCATAGAGGGTGAGAATCCCGTCTGGGACGG  1061

Query  781   GGTGTCTGCGTCCGTGTGAAGCTCCTTCGACGAGTCGAGTTGTTTGGGAATGCAGCTCTA  840
             ||||||||||||||||||||||||||||||||||||||||||||||||||||||||||||
Sbjct  1062  GGTGTCTGCGTCCGTGTGAAGCTCCTTCGACGAGTCGAGTTGTTTGGGAATGCAGCTCTA  1121

Query  841   AATGGGTGGTAAATTTCATCTAAAGCTAAATACTGGCCGGAGACCGATAGCGCACAAGTA  900
             ||||||||||||||||||||||||||||||||||||||||||||||||||||||||||||
Sbjct  1122  AATGGGTGGTAAATTTCATCTAAAGCTAAATACTGGCCGGAGACCGATAGCGCACAAGTA  1181

Query  901   GAGTGATCGAAAGATGAAAAGCACTTTGAAAAGAGAGTTAAACAGCACGTGAAATTGTTG  960
             ||||||||||||||||||||||||||||||||||||||||||||||||||||||||||||
Sbjct  1182  GAGTGATCGAAAGATGAAAAGCACTTTGAAAAGAGAGTTAAACAGCACGTGAAATTGTTG  1241

Query  961   AAAGGGAAGCGTTTGCGACCAGACTCGCCCGCGGGGTTCAGCCGGCATTCGTGCCGGTGT  1020
             ||||||||||||||||||||||||||||||||||||||||||||||||||||||||||||
Sbjct  1242  AAAGGGAAGCGTTTGCGACCAGACTCGCCCGCGGGGTTCAGCCGGCATTCGTGCCGGTGT  1301

Query  1021  ACTTCCCCGTGGGCGGGCCAGCGTCGGTTTGGGCGGCCGGTCAAAGGCCCTCGGAATGTA  1080
             ||||||||||||||||||||||||||||||||||||||||||||||||||||||||||||
Sbjct  1302  ACTTCCCCGTGGGCGGGCCAGCGTCGGTTTGGGCGGCCGGTCAAAGGCCCTCGGAATGTA  1361

Query  1081  TCACCTCTCGGGGTGTCTTATAGCCGAGGGTGCAATGCGGCCTGCCTGGACCGAGGAACG  1140
             |||||||||||||||||||||||||||||||||||||||||||||| |||||||||||||
Sbjct  1362  TCACCTCTCGGGGTGTCTTATAGCCGAGGGTGCAATGCGGCCTGCCCGGACCGAGGAACG  1421

Query  1141  CGCTTCGGCTCGGACGCTGGCGTAATGGTCGTAAATGACCCGTCTTGAAACACGGACCAA  1200
             ||||||||||||||||||||||||||||||||||||||||||||||||||||||||||||
Sbjct  1422  CGCTTCGGCTCGGACGCTGGCGTAATGGTCGTAAATGACCCGTCTTGAAACACGGACCAA  1481

Query  1201  GGAGTCTAACATCTACGCGAGTGTTCGGGTGTCAAACCCGTACGCGCAGTGAAAGCGAAC  1260
             ||||||||||||||||||||||||||||||||||||||||||||||||||||||||||||
Sbjct  1482  GGAGTCTAACATCTACGCGAGTGTTCGGGTGTCAAACCCGTACGCGCAGTGAAAGCGAAC  1541

Query  1261  GGAGGTGGGAGCCCCCTCGCGGGGCGCACCATCGACCGATCCTGATGTCTTCGGATGGAT  1320
             ||||||||||||||||||||||||||||||||||||||||||||||||||||||||||||
Sbjct  1542  GGAGGTGGGAGCCCCCTCGCGGGGCGCACCATCGACCGATCCTGATGTCTTCGGATGGAT  1601

Query  1321  TTGAGTACGAGCGTAGCTGTGGGGACCCGAAAGATGGTGAACTATGCCTGAATAGGGCGA  1380
             ||||||||||||||||||||||||||||||||||||||||||||||||||||||||||||
Sbjct  1602  TTGAGTACGAGCGTAGCTGTGGGGACCCGAAAGATGGTGAACTATGCCTGAATAGGGCGA  1661

Query  1381  AGCCAGAGGAAACTCTGGTGGAGGCTCGCAGCGGTTCTGACGTGCAAATCGATCGTCAAA  1440
             ||||||||||||||||||||||||||||||||||||||||||||||||||||||||| ||
Sbjct  1662  AGCCAGAGGAAACTCTGGTGGAGGCTCGCAGCGGTTCTGACGTGCAAATCGATCGTCGAA  1721

Query  1441  TTTGGGTATAGGGGCGAAAGACTAATCGAACCATCTAGTAGCTGGTTCCTGCCGAAGTTT  1500
             ||||||||||||||||||||||||||||||||||||||||||||||||||||||||||||
Sbjct  1722  TTTGGGTATAGGGGCGAAAGACTAATCGAACCATCTAGTAGCTGGTTCCTGCCGAAGTTT  1781

Query  1501  CCCTCAGGATAGCAGTAACGCGGATCAGTTTTATGAGGTAAAGCGAATGATTAGAGGCCT  1560
             ||||||||||||||||||||||||||||||||||||||||||||||||||||||||||||
Sbjct  1782  CCCTCAGGATAGCAGTAACGCGGATCAGTTTTATGAGGTAAAGCGAATGATTAGAGGCCT  1841

Query  1561  TGGGGTTGAAACAACCTTAACCTATTCTCAAACTTTAAATATGTAAGAAGCGCTTGTTGC  1620
             ||||||||||||||||||||||||||||||||||||||||||||||||||||||||||||
Sbjct  1842  TGGGGTTGAAACAACCTTAACCTATTCTCAAACTTTAAATATGTAAGAAGCGCTTGTTGC  1901

Query  1621  TTAGTTGAACGTGCGCATTAGAATGAAGCGTTACTAGTGGGCCATTTTTGGTAAGCAGAA  1680
             ||||||||||||||||||||||||||||||||||||||||||||||||||||||||||||
Sbjct  1902  TTAGTTGAACGTGCGCATTAGAATGAAGCGTTACTAGTGGGCCATTTTTGGTAAGCAGAA  1961

Query  1681  CTGGCGATGCGGGATGAACCGAACGCGAGGTTAAGGTGCCGGAATGCACGCTCATCAGAC  1740
             ||||||||||||||||||||||||||||||||||||||||||||||||||||||||||||
Sbjct  1962  CTGGCGATGCGGGATGAACCGAACGCGAGGTTAAGGTGCCGGAATGCACGCTCATCAGAC  2021

Query  1741  ACCACAAAAGGTGTTAGTTCATCTAGACAGCCCGACGGTGGCCATGGAAGTCGGAATCCG  1800
             ||||||||||||||||||||||||||||||||||||||||||||||||||||||||||||
Sbjct  2022  ACCACAAAAGGTGTTAGTTCATCTAGACAGCCCGACGGTGGCCATGGAAGTCGGAATCCG  2081

Query  1801  CTAAGGAGTGTGTAACAACTCACGGGCCGAATGAACTAGCCCTGAAAATGGATGGCGCTC  1860
             ||||||||||||||||||||||||||||||||||||||||||||||||||||||||||||
Sbjct  2082  CTAAGGAGTGTGTAACAACTCACGGGCCGAATGAACTAGCCCTGAAAATGGATGGCGCTC  2141

Query  1861  AAGCGTGCTACCCATACCTCGCCGTCGGGGTAGAAACGACGCCCCGACGAGTAGGCAGGC  1920
             ||||||||||||||||||||||||||||||||||||||| ||||||||||||||||||||
Sbjct  2142  AAGCGTGCTACCCATACCTCGCCGTCGGGGTAGAAACGATGCCCCGACGAGTAGGCAGGC  2201

Query  1921  GTGGGGGTCCGTGACGAAGCCTTGGGAGTGATCCCGGGTCGAACGGCCCCTAGTGC  1976
             ||||||||||||||||||||||||||||||||||||||||||||||||||||||||
Sbjct  2202  GTGGGGGTCCGTGACGAAGCCTTGGGAGTGATCCCGGGTCGAACGGCCCCTAGTGC  2257


>JAAAPX010000306.1 Aspergillus fumigatiaffinis strain CNM-CM6805 NODE_306_length_12274_cov_1672.242059_pilon, 
whole genome shotgun sequence
Length=12274

 Score = 3568 bits (1932),  Expect = 0.0
 Identities = 1962/1976 (99%), Gaps = 4/1976 (0%)
 Strand=Plus/Minus

Query  1     CAAGGTTTCCGTAGGTGAACCTGCGGAAGGATCATTACCGAGTGAGGGCCCTCTGGGTCC  60
             ||||||||||||||||||||||||||||||||||||||||||||||||||||||||||||
Sbjct  2862  CAAGGTTTCCGTAGGTGAACCTGCGGAAGGATCATTACCGAGTGAGGGCCCTCTGGGTCC  2803

Query  61    AACCTCCCACCCGTGTCTATCGTACCTTGTTGCTTcggcgggcccgccgtttcgacggcc  120
             ||||||||||||||||||||||||||||||||||||||||||||||||||||||||||||
Sbjct  2802  AACCTCCCACCCGTGTCTATCGTACCTTGTTGCTTCGGCGGGCCCGCCGTTTCGACGGCC  2743

Query  121   gccggggaggccttgcgcccccgggcccgcgcccgccgAAGACCCCAACATGAACGCTGT  180
             ||||||||||||| ||||||||||||||||||||||||||||||||||||||||||||||
Sbjct  2742  GCCGGGGAGGCCTCGCGCCCCCGGGCCCGCGCCCGCCGAAGACCCCAACATGAACGCTGT  2683

Query  181   TCTGAAAGTATGCAGTCTGAGTTGATTATCGTAATCAGTTAAAACTTTCAACAACGGATC  240
             |||||||||||||||||||||||||||||| |||||||||||||||||||||||||||||
Sbjct  2682  TCTGAAAGTATGCAGTCTGAGTTGATTATCATAATCAGTTAAAACTTTCAACAACGGATC  2623

Query  241   TCTTGGTTCCGGCATCGATGAAGAACGCAGCGAAATGCGATAAGTAATGTGAATTGCAGA  300
             ||||||||||||||||||||||||||||||||||||||||||||||||||||||||||||
Sbjct  2622  TCTTGGTTCCGGCATCGATGAAGAACGCAGCGAAATGCGATAAGTAATGTGAATTGCAGA  2563

Query  301   ATTCAGTGAATCATCGAGTCTTTGAACGCACATTGCGCCCCCTGGTATTCCGGGGGGCAT  360
             ||||||||||||||||||||||||||||||||||||||||||||||||||||||||||||
Sbjct  2562  ATTCAGTGAATCATCGAGTCTTTGAACGCACATTGCGCCCCCTGGTATTCCGGGGGGCAT  2503

Query  361   GCCTGTCCGAGCGTCATTGCTGCCCTCAAGCACGGCTTGTGTGTTGGGCCCCCGTCCCCC  420
             |||||||||||||||||||||||||||||||||||||||||||||||||||| || ||||
Sbjct  2502  GCCTGTCCGAGCGTCATTGCTGCCCTCAAGCACGGCTTGTGTGTTGGGCCCC-GT-CCCC  2445

Query  421   TCTCCCGGGGGACGGGCCCGAAAGGCAGCGGCGGCACCGCGTCCGGTCCTCGAGCGTATG  480
             || ||| |||||||||||||||||||||||||||||||||||||| ||||||||||||||
Sbjct  2444  TC-CCCCGGGGACGGGCCCGAAAGGCAGCGGCGGCACCGCGTCCGATCCTCGAGCGTATG  2386

Query  481   GGGCTTTGTCACCTGCTCTGTAGGCCCGGCCGGCGCCAGCCGACACCCAACTTTATTTTT  540
             ||||||||||||| |||||||||||||||||||||||||||||||||||||||| | |||
Sbjct  2385  GGGCTTTGTCACCCGCTCTGTAGGCCCGGCCGGCGCCAGCCGACACCCAACTTT-TATTT  2327

Query  541   CTAAGGTTGACCTCGGATCAGGTAGGGATACCCGCTGAACTTAAGCATATCAATAAGCGG  600
             ||||||||||||||||||||||||||||||||||||||||||||||||||||||||||||
Sbjct  2326  CTAAGGTTGACCTCGGATCAGGTAGGGATACCCGCTGAACTTAAGCATATCAATAAGCGG  2267

Query  601   AGGAAAAGAAACCAACAGGGATTGCCTCAGTAACGGCGAGTGAAGCGGCAAGAGCTCAAA  660
             ||||||||||||||||||||||||||||||||||||||||||||||||||||||||||||
Sbjct  2266  AGGAAAAGAAACCAACAGGGATTGCCTCAGTAACGGCGAGTGAAGCGGCAAGAGCTCAAA  2207

Query  661   TTTGAAAGCTGGCCCCTTCGGGGTCCGCGTTGTAATTTGCAGAGGATGCTTCGGGTGCAG  720
             |||||||||||||||| |||||||||||||||||||||||||||||||||||||||||||
Sbjct  2206  TTTGAAAGCTGGCCCCCTCGGGGTCCGCGTTGTAATTTGCAGAGGATGCTTCGGGTGCAG  2147

Query  721   CCCCCGTCTAAGTGCCCTGGAACGGGCCGTCATAGAGGGTGAGAATCCCGTCTGGGACGG  780
             ||||||||||||||||||||||||||||||||||||||||||||||||||||||||||||
Sbjct  2146  CCCCCGTCTAAGTGCCCTGGAACGGGCCGTCATAGAGGGTGAGAATCCCGTCTGGGACGG  2087

Query  781   GGTGTCTGCGTCCGTGTGAAGCTCCTTCGACGAGTCGAGTTGTTTGGGAATGCAGCTCTA  840
             ||||||||||||||||||||||||||||||||||||||||||||||||||||||||||||
Sbjct  2086  GGTGTCTGCGTCCGTGTGAAGCTCCTTCGACGAGTCGAGTTGTTTGGGAATGCAGCTCTA  2027

Query  841   AATGGGTGGTAAATTTCATCTAAAGCTAAATACTGGCCGGAGACCGATAGCGCACAAGTA  900
             ||||||||||||||||||||||||||||||||||||||||||||||||||||||||||||
Sbjct  2026  AATGGGTGGTAAATTTCATCTAAAGCTAAATACTGGCCGGAGACCGATAGCGCACAAGTA  1967

Query  901   GAGTGATCGAAAGATGAAAAGCACTTTGAAAAGAGAGTTAAACAGCACGTGAAATTGTTG  960
             ||||||||||||||||||||||||||||||||||||||||||||||||||||||||||||
Sbjct  1966  GAGTGATCGAAAGATGAAAAGCACTTTGAAAAGAGAGTTAAACAGCACGTGAAATTGTTG  1907

Query  961   AAAGGGAAGCGTTTGCGACCAGACTCGCCCGCGGGGTTCAGCCGGCATTCGTGCCGGTGT  1020
             ||||||||||||||||||||||||||||||||||||||||||||||||||||||||||||
Sbjct  1906  AAAGGGAAGCGTTTGCGACCAGACTCGCCCGCGGGGTTCAGCCGGCATTCGTGCCGGTGT  1847

Query  1021  ACTTCCCCGTGGGCGGGCCAGCGTCGGTTTGGGCGGCCGGTCAAAGGCCCTCGGAATGTA  1080
             ||||||||||||||||||||||||||||||||||||||||||||||||||||||||||||
Sbjct  1846  ACTTCCCCGTGGGCGGGCCAGCGTCGGTTTGGGCGGCCGGTCAAAGGCCCTCGGAATGTA  1787

Query  1081  TCACCTCTCGGGGTGTCTTATAGCCGAGGGTGCAATGCGGCCTGCCTGGACCGAGGAACG  1140
             |||||||||||||||||||||||||||||||||||||||||||||| |||||||||||||
Sbjct  1786  TCACCTCTCGGGGTGTCTTATAGCCGAGGGTGCAATGCGGCCTGCCCGGACCGAGGAACG  1727

Query  1141  CGCTTCGGCTCGGACGCTGGCGTAATGGTCGTAAATGACCCGTCTTGAAACACGGACCAA  1200
             ||||||||||||||||||||||||||||||||||||||||||||||||||||||||||||
Sbjct  1726  CGCTTCGGCTCGGACGCTGGCGTAATGGTCGTAAATGACCCGTCTTGAAACACGGACCAA  1667

Query  1201  GGAGTCTAACATCTACGCGAGTGTTCGGGTGTCAAACCCGTACGCGCAGTGAAAGCGAAC  1260
             ||||||||||||||||||||||||||||||||||||||||||||||||||||||||||||
Sbjct  1666  GGAGTCTAACATCTACGCGAGTGTTCGGGTGTCAAACCCGTACGCGCAGTGAAAGCGAAC  1607

Query  1261  GGAGGTGGGAGCCCCCTCGCGGGGCGCACCATCGACCGATCCTGATGTCTTCGGATGGAT  1320
             ||||||||||||||||||||||||||||||||||||||||||||||||||||||||||||
Sbjct  1606  GGAGGTGGGAGCCCCCTCGCGGGGCGCACCATCGACCGATCCTGATGTCTTCGGATGGAT  1547

Query  1321  TTGAGTACGAGCGTAGCTGTGGGGACCCGAAAGATGGTGAACTATGCCTGAATAGGGCGA  1380
             ||||||||||||||||||||||||||||||||||||||||||||||||||||||||||||
Sbjct  1546  TTGAGTACGAGCGTAGCTGTGGGGACCCGAAAGATGGTGAACTATGCCTGAATAGGGCGA  1487

Query  1381  AGCCAGAGGAAACTCTGGTGGAGGCTCGCAGCGGTTCTGACGTGCAAATCGATCGTCAAA  1440
             ||||||||||||||||||||||||||||||||||||||||||||||||||||||||| ||
Sbjct  1486  AGCCAGAGGAAACTCTGGTGGAGGCTCGCAGCGGTTCTGACGTGCAAATCGATCGTCGAA  1427

Query  1441  TTTGGGTATAGGGGCGAAAGACTAATCGAACCATCTAGTAGCTGGTTCCTGCCGAAGTTT  1500
             ||||||||||||||||||||||||||||||||||||||||||||||||||||||||||||
Sbjct  1426  TTTGGGTATAGGGGCGAAAGACTAATCGAACCATCTAGTAGCTGGTTCCTGCCGAAGTTT  1367

Query  1501  CCCTCAGGATAGCAGTAACGCGGATCAGTTTTATGAGGTAAAGCGAATGATTAGAGGCCT  1560
             ||||||||||||||||||||||||||||||||||||||||||||||||||||||||||||
Sbjct  1366  CCCTCAGGATAGCAGTAACGCGGATCAGTTTTATGAGGTAAAGCGAATGATTAGAGGCCT  1307

Query  1561  TGGGGTTGAAACAACCTTAACCTATTCTCAAACTTTAAATATGTAAGAAGCGCTTGTTGC  1620
             ||||||||||||||||||||||||||||||||||||||||||||||||||||||||||||
Sbjct  1306  TGGGGTTGAAACAACCTTAACCTATTCTCAAACTTTAAATATGTAAGAAGCGCTTGTTGC  1247

Query  1621  TTAGTTGAACGTGCGCATTAGAATGAAGCGTTACTAGTGGGCCATTTTTGGTAAGCAGAA  1680
             ||||||||||||||||||||||||||||||||||||||||||||||||||||||||||||
Sbjct  1246  TTAGTTGAACGTGCGCATTAGAATGAAGCGTTACTAGTGGGCCATTTTTGGTAAGCAGAA  1187

Query  1681  CTGGCGATGCGGGATGAACCGAACGCGAGGTTAAGGTGCCGGAATGCACGCTCATCAGAC  1740
             ||||||||||||||||||||||||||||||||||||||||||||||||||||||||||||
Sbjct  1186  CTGGCGATGCGGGATGAACCGAACGCGAGGTTAAGGTGCCGGAATGCACGCTCATCAGAC  1127

Query  1741  ACCACAAAAGGTGTTAGTTCATCTAGACAGCCCGACGGTGGCCATGGAAGTCGGAATCCG  1800
             ||||||||||||||||||||||||||||||||||||||||||||||||||||||||||||
Sbjct  1126  ACCACAAAAGGTGTTAGTTCATCTAGACAGCCCGACGGTGGCCATGGAAGTCGGAATCCG  1067

Query  1801  CTAAGGAGTGTGTAACAACTCACGGGCCGAATGAACTAGCCCTGAAAATGGATGGCGCTC  1860
             ||||||||||||||||||||||||||||||||||||||||||||||||||||||||||||
Sbjct  1066  CTAAGGAGTGTGTAACAACTCACGGGCCGAATGAACTAGCCCTGAAAATGGATGGCGCTC  1007

Query  1861  AAGCGTGCTACCCATACCTCGCCGTCGGGGTAGAAACGACGCCCCGACGAGTAGGCAGGC  1920
             ||||||||||||||||||||||||||||||||||||||| ||||||||||||||||||||
Sbjct  1006  AAGCGTGCTACCCATACCTCGCCGTCGGGGTAGAAACGATGCCCCGACGAGTAGGCAGGC  947

Query  1921  GTGGGGGTCCGTGACGAAGCCTTGGGAGTGATCCCGGGTCGAACGGCCCCTAGTGC  1976
             ||||||||||||||||||||||||||||||||||||||||||||||||||||||||
Sbjct  946   GTGGGGGTCCGTGACGAAGCCTTGGGAGTGATCCCGGGTCGAACGGCCCCTAGTGC  891


 Score = 3568 bits (1932),  Expect = 0.0
 Identities = 1962/1976 (99%), Gaps = 4/1976 (0%)
 Strand=Plus/Plus

Query  1      CAAGGTTTCCGTAGGTGAACCTGCGGAAGGATCATTACCGAGTGAGGGCCCTCTGGGTCC  60
              ||||||||||||||||||||||||||||||||||||||||||||||||||||||||||||
Sbjct  9413   CAAGGTTTCCGTAGGTGAACCTGCGGAAGGATCATTACCGAGTGAGGGCCCTCTGGGTCC  9472

Query  61     AACCTCCCACCCGTGTCTATCGTACCTTGTTGCTTcggcgggcccgccgtttcgacggcc  120
              ||||||||||||||||||||||||||||||||||||||||||||||||||||||||||||
Sbjct  9473   AACCTCCCACCCGTGTCTATCGTACCTTGTTGCTTCGGCGGGCCCGCCGTTTCGACGGCC  9532

Query  121    gccggggaggccttgcgcccccgggcccgcgcccgccgAAGACCCCAACATGAACGCTGT  180
              ||||||||||||| ||||||||||||||||||||||||||||||||||||||||||||||
Sbjct  9533   GCCGGGGAGGCCTCGCGCCCCCGGGCCCGCGCCCGCCGAAGACCCCAACATGAACGCTGT  9592

Query  181    TCTGAAAGTATGCAGTCTGAGTTGATTATCGTAATCAGTTAAAACTTTCAACAACGGATC  240
              |||||||||||||||||||||||||||||| |||||||||||||||||||||||||||||
Sbjct  9593   TCTGAAAGTATGCAGTCTGAGTTGATTATCATAATCAGTTAAAACTTTCAACAACGGATC  9652

Query  241    TCTTGGTTCCGGCATCGATGAAGAACGCAGCGAAATGCGATAAGTAATGTGAATTGCAGA  300
              ||||||||||||||||||||||||||||||||||||||||||||||||||||||||||||
Sbjct  9653   TCTTGGTTCCGGCATCGATGAAGAACGCAGCGAAATGCGATAAGTAATGTGAATTGCAGA  9712

Query  301    ATTCAGTGAATCATCGAGTCTTTGAACGCACATTGCGCCCCCTGGTATTCCGGGGGGCAT  360
              ||||||||||||||||||||||||||||||||||||||||||||||||||||||||||||
Sbjct  9713   ATTCAGTGAATCATCGAGTCTTTGAACGCACATTGCGCCCCCTGGTATTCCGGGGGGCAT  9772

Query  361    GCCTGTCCGAGCGTCATTGCTGCCCTCAAGCACGGCTTGTGTGTTGGGCCCCCGTCCCCC  420
              |||||||||||||||||||||||||||||||||||||||||||||||||||| || ||||
Sbjct  9773   GCCTGTCCGAGCGTCATTGCTGCCCTCAAGCACGGCTTGTGTGTTGGGCCCC-GT-CCCC  9830

Query  421    TCTCCCGGGGGACGGGCCCGAAAGGCAGCGGCGGCACCGCGTCCGGTCCTCGAGCGTATG  480
              || ||| |||||||||||||||||||||||||||||||||||||| ||||||||||||||
Sbjct  9831   TC-CCCCGGGGACGGGCCCGAAAGGCAGCGGCGGCACCGCGTCCGATCCTCGAGCGTATG  9889

Query  481    GGGCTTTGTCACCTGCTCTGTAGGCCCGGCCGGCGCCAGCCGACACCCAACTTTATTTTT  540
              ||||||||||||| |||||||||||||||||||||||||||||||||||||||| | |||
Sbjct  9890   GGGCTTTGTCACCCGCTCTGTAGGCCCGGCCGGCGCCAGCCGACACCCAACTTT-TATTT  9948

Query  541    CTAAGGTTGACCTCGGATCAGGTAGGGATACCCGCTGAACTTAAGCATATCAATAAGCGG  600
              ||||||||||||||||||||||||||||||||||||||||||||||||||||||||||||
Sbjct  9949   CTAAGGTTGACCTCGGATCAGGTAGGGATACCCGCTGAACTTAAGCATATCAATAAGCGG  10008

Query  601    AGGAAAAGAAACCAACAGGGATTGCCTCAGTAACGGCGAGTGAAGCGGCAAGAGCTCAAA  660
              ||||||||||||||||||||||||||||||||||||||||||||||||||||||||||||
Sbjct  10009  AGGAAAAGAAACCAACAGGGATTGCCTCAGTAACGGCGAGTGAAGCGGCAAGAGCTCAAA  10068

Query  661    TTTGAAAGCTGGCCCCTTCGGGGTCCGCGTTGTAATTTGCAGAGGATGCTTCGGGTGCAG  720
              |||||||||||||||| |||||||||||||||||||||||||||||||||||||||||||
Sbjct  10069  TTTGAAAGCTGGCCCCCTCGGGGTCCGCGTTGTAATTTGCAGAGGATGCTTCGGGTGCAG  10128

Query  721    CCCCCGTCTAAGTGCCCTGGAACGGGCCGTCATAGAGGGTGAGAATCCCGTCTGGGACGG  780
              ||||||||||||||||||||||||||||||||||||||||||||||||||||||||||||
Sbjct  10129  CCCCCGTCTAAGTGCCCTGGAACGGGCCGTCATAGAGGGTGAGAATCCCGTCTGGGACGG  10188

Query  781    GGTGTCTGCGTCCGTGTGAAGCTCCTTCGACGAGTCGAGTTGTTTGGGAATGCAGCTCTA  840
              ||||||||||||||||||||||||||||||||||||||||||||||||||||||||||||
Sbjct  10189  GGTGTCTGCGTCCGTGTGAAGCTCCTTCGACGAGTCGAGTTGTTTGGGAATGCAGCTCTA  10248

Query  841    AATGGGTGGTAAATTTCATCTAAAGCTAAATACTGGCCGGAGACCGATAGCGCACAAGTA  900
              ||||||||||||||||||||||||||||||||||||||||||||||||||||||||||||
Sbjct  10249  AATGGGTGGTAAATTTCATCTAAAGCTAAATACTGGCCGGAGACCGATAGCGCACAAGTA  10308

Query  901    GAGTGATCGAAAGATGAAAAGCACTTTGAAAAGAGAGTTAAACAGCACGTGAAATTGTTG  960
              ||||||||||||||||||||||||||||||||||||||||||||||||||||||||||||
Sbjct  10309  GAGTGATCGAAAGATGAAAAGCACTTTGAAAAGAGAGTTAAACAGCACGTGAAATTGTTG  10368

Query  961    AAAGGGAAGCGTTTGCGACCAGACTCGCCCGCGGGGTTCAGCCGGCATTCGTGCCGGTGT  1020
              ||||||||||||||||||||||||||||||||||||||||||||||||||||||||||||
Sbjct  10369  AAAGGGAAGCGTTTGCGACCAGACTCGCCCGCGGGGTTCAGCCGGCATTCGTGCCGGTGT  10428

Query  1021   ACTTCCCCGTGGGCGGGCCAGCGTCGGTTTGGGCGGCCGGTCAAAGGCCCTCGGAATGTA  1080
              ||||||||||||||||||||||||||||||||||||||||||||||||||||||||||||
Sbjct  10429  ACTTCCCCGTGGGCGGGCCAGCGTCGGTTTGGGCGGCCGGTCAAAGGCCCTCGGAATGTA  10488

Query  1081   TCACCTCTCGGGGTGTCTTATAGCCGAGGGTGCAATGCGGCCTGCCTGGACCGAGGAACG  1140
              |||||||||||||||||||||||||||||||||||||||||||||| |||||||||||||
Sbjct  10489  TCACCTCTCGGGGTGTCTTATAGCCGAGGGTGCAATGCGGCCTGCCCGGACCGAGGAACG  10548

Query  1141   CGCTTCGGCTCGGACGCTGGCGTAATGGTCGTAAATGACCCGTCTTGAAACACGGACCAA  1200
              ||||||||||||||||||||||||||||||||||||||||||||||||||||||||||||
Sbjct  10549  CGCTTCGGCTCGGACGCTGGCGTAATGGTCGTAAATGACCCGTCTTGAAACACGGACCAA  10608

Query  1201   GGAGTCTAACATCTACGCGAGTGTTCGGGTGTCAAACCCGTACGCGCAGTGAAAGCGAAC  1260
              ||||||||||||||||||||||||||||||||||||||||||||||||||||||||||||
Sbjct  10609  GGAGTCTAACATCTACGCGAGTGTTCGGGTGTCAAACCCGTACGCGCAGTGAAAGCGAAC  10668

Query  1261   GGAGGTGGGAGCCCCCTCGCGGGGCGCACCATCGACCGATCCTGATGTCTTCGGATGGAT  1320
              ||||||||||||||||||||||||||||||||||||||||||||||||||||||||||||
Sbjct  10669  GGAGGTGGGAGCCCCCTCGCGGGGCGCACCATCGACCGATCCTGATGTCTTCGGATGGAT  10728

Query  1321   TTGAGTACGAGCGTAGCTGTGGGGACCCGAAAGATGGTGAACTATGCCTGAATAGGGCGA  1380
              ||||||||||||||||||||||||||||||||||||||||||||||||||||||||||||
Sbjct  10729  TTGAGTACGAGCGTAGCTGTGGGGACCCGAAAGATGGTGAACTATGCCTGAATAGGGCGA  10788

Query  1381   AGCCAGAGGAAACTCTGGTGGAGGCTCGCAGCGGTTCTGACGTGCAAATCGATCGTCAAA  1440
              ||||||||||||||||||||||||||||||||||||||||||||||||||||||||| ||
Sbjct  10789  AGCCAGAGGAAACTCTGGTGGAGGCTCGCAGCGGTTCTGACGTGCAAATCGATCGTCGAA  10848

Query  1441   TTTGGGTATAGGGGCGAAAGACTAATCGAACCATCTAGTAGCTGGTTCCTGCCGAAGTTT  1500
              ||||||||||||||||||||||||||||||||||||||||||||||||||||||||||||
Sbjct  10849  TTTGGGTATAGGGGCGAAAGACTAATCGAACCATCTAGTAGCTGGTTCCTGCCGAAGTTT  10908

Query  1501   CCCTCAGGATAGCAGTAACGCGGATCAGTTTTATGAGGTAAAGCGAATGATTAGAGGCCT  1560
              ||||||||||||||||||||||||||||||||||||||||||||||||||||||||||||
Sbjct  10909  CCCTCAGGATAGCAGTAACGCGGATCAGTTTTATGAGGTAAAGCGAATGATTAGAGGCCT  10968

Query  1561   TGGGGTTGAAACAACCTTAACCTATTCTCAAACTTTAAATATGTAAGAAGCGCTTGTTGC  1620
              ||||||||||||||||||||||||||||||||||||||||||||||||||||||||||||
Sbjct  10969  TGGGGTTGAAACAACCTTAACCTATTCTCAAACTTTAAATATGTAAGAAGCGCTTGTTGC  11028

Query  1621   TTAGTTGAACGTGCGCATTAGAATGAAGCGTTACTAGTGGGCCATTTTTGGTAAGCAGAA  1680
              ||||||||||||||||||||||||||||||||||||||||||||||||||||||||||||
Sbjct  11029  TTAGTTGAACGTGCGCATTAGAATGAAGCGTTACTAGTGGGCCATTTTTGGTAAGCAGAA  11088

Query  1681   CTGGCGATGCGGGATGAACCGAACGCGAGGTTAAGGTGCCGGAATGCACGCTCATCAGAC  1740
              ||||||||||||||||||||||||||||||||||||||||||||||||||||||||||||
Sbjct  11089  CTGGCGATGCGGGATGAACCGAACGCGAGGTTAAGGTGCCGGAATGCACGCTCATCAGAC  11148

Query  1741   ACCACAAAAGGTGTTAGTTCATCTAGACAGCCCGACGGTGGCCATGGAAGTCGGAATCCG  1800
              ||||||||||||||||||||||||||||||||||||||||||||||||||||||||||||
Sbjct  11149  ACCACAAAAGGTGTTAGTTCATCTAGACAGCCCGACGGTGGCCATGGAAGTCGGAATCCG  11208

Query  1801   CTAAGGAGTGTGTAACAACTCACGGGCCGAATGAACTAGCCCTGAAAATGGATGGCGCTC  1860
              ||||||||||||||||||||||||||||||||||||||||||||||||||||||||||||
Sbjct  11209  CTAAGGAGTGTGTAACAACTCACGGGCCGAATGAACTAGCCCTGAAAATGGATGGCGCTC  11268

Query  1861   AAGCGTGCTACCCATACCTCGCCGTCGGGGTAGAAACGACGCCCCGACGAGTAGGCAGGC  1920
              ||||||||||||||||||||||||||||||||||||||| ||||||||||||||||||||
Sbjct  11269  AAGCGTGCTACCCATACCTCGCCGTCGGGGTAGAAACGATGCCCCGACGAGTAGGCAGGC  11328

Query  1921   GTGGGGGTCCGTGACGAAGCCTTGGGAGTGATCCCGGGTCGAACGGCCCCTAGTGC  1976
              ||||||||||||||||||||||||||||||||||||||||||||||||||||||||
Sbjct  11329  GTGGGGGTCCGTGACGAAGCCTTGGGAGTGATCCCGGGTCGAACGGCCCCTAGTGC  11384


>MSZS01000021.1 Aspergillus novofumigatus IBT 16806 P174scaffold_21, whole genome 
shotgun sequence
Length=17644

 Score = 3561 bits (1928),  Expect = 0.0
 Identities = 1961/1976 (99%), Gaps = 5/1976 (0%)
 Strand=Plus/Minus

Query  1      CAAGGTTTCCGTAGGTGAACCTGCGGAAGGATCATTACCGAGTGAGGGCCCTCTGGGTCC  60
              ||||||||||||||||||||||||||||||||||||||||||||||||||||||||||||
Sbjct  12397  CAAGGTTTCCGTAGGTGAACCTGCGGAAGGATCATTACCGAGTGAGGGCCCTCTGGGTCC  12338

Query  61     AACCTCCCACCCGTGTCTATCGTACCTTGTTGCTTcggcgggcccgccgtttcgacggcc  120
              ||||||||||||||||||||||||||||||||||||||||||||||||||||||||||||
Sbjct  12337  AACCTCCCACCCGTGTCTATCGTACCTTGTTGCTTCGGCGGGCCCGCCGTTTCGACGGCC  12278

Query  121    gccggggaggccttgcgcccccgggcccgcgcccgccgAAGACCCCAACATGAACGCTGT  180
              ||||||||||||| ||||||||||||||||||||||||||||||||||||||||||||||
Sbjct  12277  GCCGGGGAGGCCTCGCGCCCCCGGGCCCGCGCCCGCCGAAGACCCCAACATGAACGCTGT  12218

Query  181    TCTGAAAGTATGCAGTCTGAGTTGATTATCGTAATCAGTTAAAACTTTCAACAACGGATC  240
              |||||||||||||||||||||||||||||| |||||||||||||||||||||||||||||
Sbjct  12217  TCTGAAAGTATGCAGTCTGAGTTGATTATCATAATCAGTTAAAACTTTCAACAACGGATC  12158

Query  241    TCTTGGTTCCGGCATCGATGAAGAACGCAGCGAAATGCGATAAGTAATGTGAATTGCAGA  300
              ||||||||||||||||||||||||||||||||||||||||||||||||||||||||||||
Sbjct  12157  TCTTGGTTCCGGCATCGATGAAGAACGCAGCGAAATGCGATAAGTAATGTGAATTGCAGA  12098

Query  301    ATTCAGTGAATCATCGAGTCTTTGAACGCACATTGCGCCCCCTGGTATTCCGGGGGGCAT  360
              ||||||||||||||||||||||||||||||||||||||||||||||||||||||||||||
Sbjct  12097  ATTCAGTGAATCATCGAGTCTTTGAACGCACATTGCGCCCCCTGGTATTCCGGGGGGCAT  12038

Query  361    GCCTGTCCGAGCGTCATTGCTGCCCTCAAGCACGGCTTGTGTGTTGGGCCCCCGTCCCCC  420
              |||||||||||||||||||||||||||||||||||||||||||||||||||| || ||||
Sbjct  12037  GCCTGTCCGAGCGTCATTGCTGCCCTCAAGCACGGCTTGTGTGTTGGGCCCC-GT-CCCC  11980

Query  421    TCTCCCGGGGGACGGGCCCGAAAGGCAGCGGCGGCACCGCGTCCGGTCCTCGAGCGTATG  480
              || ||| |||||||||||||||||||||||||||||||||||||||||||||||||||||
Sbjct  11979  TC-CCCCGGGGACGGGCCCGAAAGGCAGCGGCGGCACCGCGTCCGGTCCTCGAGCGTATG  11921

Query  481    GGGCTTTGTCACCTGCTCTGTAGGCCCGGCCGGCGCCAGCCGACACCCAACTTTATTTTT  540
              ||||||||||||| ||||||||||||||||||||||||||||||||||||||||||||  
Sbjct  11920  GGGCTTTGTCACCCGCTCTGTAGGCCCGGCCGGCGCCAGCCGACACCCAACTTTATTT--  11863

Query  541    CTAAGGTTGACCTCGGATCAGGTAGGGATACCCGCTGAACTTAAGCATATCAATAAGCGG  600
              ||||||||||||||||||||||||||||||||||||||||||||||||||||||||||||
Sbjct  11862  CTAAGGTTGACCTCGGATCAGGTAGGGATACCCGCTGAACTTAAGCATATCAATAAGCGG  11803

Query  601    AGGAAAAGAAACCAACAGGGATTGCCTCAGTAACGGCGAGTGAAGCGGCAAGAGCTCAAA  660
              ||||||||||||||||||||||||||||||||||||||||||||||||||||||||||||
Sbjct  11802  AGGAAAAGAAACCAACAGGGATTGCCTCAGTAACGGCGAGTGAAGCGGCAAGAGCTCAAA  11743

Query  661    TTTGAAAGCTGGCCCCTTCGGGGTCCGCGTTGTAATTTGCAGAGGATGCTTCGGGTGCAG  720
              |||||||||||||||| |||||||||||||||||||||||||||||||||||||||||||
Sbjct  11742  TTTGAAAGCTGGCCCCCTCGGGGTCCGCGTTGTAATTTGCAGAGGATGCTTCGGGTGCAG  11683

Query  721    CCCCCGTCTAAGTGCCCTGGAACGGGCCGTCATAGAGGGTGAGAATCCCGTCTGGGACGG  780
              ||||||||||||||||||||||||||||||||||||||||||||||||||||||||||||
Sbjct  11682  CCCCCGTCTAAGTGCCCTGGAACGGGCCGTCATAGAGGGTGAGAATCCCGTCTGGGACGG  11623

Query  781    GGTGTCTGCGTCCGTGTGAAGCTCCTTCGACGAGTCGAGTTGTTTGGGAATGCAGCTCTA  840
              ||||||||||||||||||||||||||||||||||||||||||||||||||||||||||||
Sbjct  11622  GGTGTCTGCGTCCGTGTGAAGCTCCTTCGACGAGTCGAGTTGTTTGGGAATGCAGCTCTA  11563

Query  841    AATGGGTGGTAAATTTCATCTAAAGCTAAATACTGGCCGGAGACCGATAGCGCACAAGTA  900
              ||||||||||||||||||||||||||||||||||||||||||||||||||||||||||||
Sbjct  11562  AATGGGTGGTAAATTTCATCTAAAGCTAAATACTGGCCGGAGACCGATAGCGCACAAGTA  11503

Query  901    GAGTGATCGAAAGATGAAAAGCACTTTGAAAAGAGAGTTAAACAGCACGTGAAATTGTTG  960
              ||||||||||||||||||||||||||||||||||||||||||||||||||||||||||||
Sbjct  11502  GAGTGATCGAAAGATGAAAAGCACTTTGAAAAGAGAGTTAAACAGCACGTGAAATTGTTG  11443

Query  961    AAAGGGAAGCGTTTGCGACCAGACTCGCCCGCGGGGTTCAGCCGGCATTCGTGCCGGTGT  1020
              ||||||||||||||||||||||||||||||||||||||||||||||||||||||||||||
Sbjct  11442  AAAGGGAAGCGTTTGCGACCAGACTCGCCCGCGGGGTTCAGCCGGCATTCGTGCCGGTGT  11383

Query  1021   ACTTCCCCGTGGGCGGGCCAGCGTCGGTTTGGGCGGCCGGTCAAAGGCCCTCGGAATGTA  1080
              ||||||||||||||||||||||||||||||||||||||||||||||||||||||||||||
Sbjct  11382  ACTTCCCCGTGGGCGGGCCAGCGTCGGTTTGGGCGGCCGGTCAAAGGCCCTCGGAATGTA  11323

Query  1081   TCACCTCTCGGGGTGTCTTATAGCCGAGGGTGCAATGCGGCCTGCCTGGACCGAGGAACG  1140
              ||||| |||||||||||||||||||||||||||||||||||||||| |||||||||||||
Sbjct  11322  TCACCCCTCGGGGTGTCTTATAGCCGAGGGTGCAATGCGGCCTGCCCGGACCGAGGAACG  11263

Query  1141   CGCTTCGGCTCGGACGCTGGCGTAATGGTCGTAAATGACCCGTCTTGAAACACGGACCAA  1200
              ||||||||||||||||||||||||||||||||||||||||||||||||||||||||||||
Sbjct  11262  CGCTTCGGCTCGGACGCTGGCGTAATGGTCGTAAATGACCCGTCTTGAAACACGGACCAA  11203

Query  1201   GGAGTCTAACATCTACGCGAGTGTTCGGGTGTCAAACCCGTACGCGCAGTGAAAGCGAAC  1260
              ||||||||||||||||||||||||||||||||||||||||||||||||||||||||||||
Sbjct  11202  GGAGTCTAACATCTACGCGAGTGTTCGGGTGTCAAACCCGTACGCGCAGTGAAAGCGAAC  11143

Query  1261   GGAGGTGGGAGCCCCCTCGCGGGGCGCACCATCGACCGATCCTGATGTCTTCGGATGGAT  1320
              ||||||||||||||||||| ||||||||||||||||||||||||||||||||||||||||
Sbjct  11142  GGAGGTGGGAGCCCCCTCGTGGGGCGCACCATCGACCGATCCTGATGTCTTCGGATGGAT  11083

Query  1321   TTGAGTACGAGCGTAGCTGTGGGGACCCGAAAGATGGTGAACTATGCCTGAATAGGGCGA  1380
              ||||||||||||||||||||||||||||||||||||||||||||||||||||||||||||
Sbjct  11082  TTGAGTACGAGCGTAGCTGTGGGGACCCGAAAGATGGTGAACTATGCCTGAATAGGGCGA  11023

Query  1381   AGCCAGAGGAAACTCTGGTGGAGGCTCGCAGCGGTTCTGACGTGCAAATCGATCGTCAAA  1440
              ||||||||||||||||||||||||||||||||||||||||||||||||||||||||| ||
Sbjct  11022  AGCCAGAGGAAACTCTGGTGGAGGCTCGCAGCGGTTCTGACGTGCAAATCGATCGTCGAA  10963

Query  1441   TTTGGGTATAGGGGCGAAAGACTAATCGAACCATCTAGTAGCTGGTTCCTGCCGAAGTTT  1500
              ||||||||||||||||||||||||||||||||||||||||||||||||||||||||||||
Sbjct  10962  TTTGGGTATAGGGGCGAAAGACTAATCGAACCATCTAGTAGCTGGTTCCTGCCGAAGTTT  10903

Query  1501   CCCTCAGGATAGCAGTAACGCGGATCAGTTTTATGAGGTAAAGCGAATGATTAGAGGCCT  1560
              ||||||||||||||||||||||||||||||||||||||||||||||||||||||||||||
Sbjct  10902  CCCTCAGGATAGCAGTAACGCGGATCAGTTTTATGAGGTAAAGCGAATGATTAGAGGCCT  10843

Query  1561   TGGGGTTGAAACAACCTTAACCTATTCTCAAACTTTAAATATGTAAGAAGCGCTTGTTGC  1620
              ||||||||||||||||||||||||||||||||||||||||||||||||||||||||||||
Sbjct  10842  TGGGGTTGAAACAACCTTAACCTATTCTCAAACTTTAAATATGTAAGAAGCGCTTGTTGC  10783

Query  1621   TTAGTTGAACGTGCGCATTAGAATGAAGCGTTACTAGTGGGCCATTTTTGGTAAGCAGAA  1680
              ||||||||||||||||||||||||||||||||||||||||||||||||||||||||||||
Sbjct  10782  TTAGTTGAACGTGCGCATTAGAATGAAGCGTTACTAGTGGGCCATTTTTGGTAAGCAGAA  10723

Query  1681   CTGGCGATGCGGGATGAACCGAACGCGAGGTTAAGGTGCCGGAATGCACGCTCATCAGAC  1740
              ||||||||||||||||||||||||||||||||||||||||||||||||||||||||||||
Sbjct  10722  CTGGCGATGCGGGATGAACCGAACGCGAGGTTAAGGTGCCGGAATGCACGCTCATCAGAC  10663

Query  1741   ACCACAAAAGGTGTTAGTTCATCTAGACAGCCCGACGGTGGCCATGGAAGTCGGAATCCG  1800
              ||||||||||||||||||||||||||||||||||||||||||||||||||||||||||||
Sbjct  10662  ACCACAAAAGGTGTTAGTTCATCTAGACAGCCCGACGGTGGCCATGGAAGTCGGAATCCG  10603

Query  1801   CTAAGGAGTGTGTAACAACTCACGGGCCGAATGAACTAGCCCTGAAAATGGATGGCGCTC  1860
              ||||||||||||||||||||||||||||||||||||||||||||||||||||||||||||
Sbjct  10602  CTAAGGAGTGTGTAACAACTCACGGGCCGAATGAACTAGCCCTGAAAATGGATGGCGCTC  10543

Query  1861   AAGCGTGCTACCCATACCTCGCCGTCGGGGTAGAAACGACGCCCCGACGAGTAGGCAGGC  1920
              ||||||||||||||||||||||||||||||||||||||| ||||||||||||||||||||
Sbjct  10542  AAGCGTGCTACCCATACCTCGCCGTCGGGGTAGAAACGATGCCCCGACGAGTAGGCAGGC  10483

Query  1921   GTGGGGGTCCGTGACGAAGCCTTGGGAGTGATCCCGGGTCGAACGGCCCCTAGTGC  1976
              ||||||||||||||||||||||||||||||||||||||||||||||||||||||||
Sbjct  10482  GTGGGGGTCCGTGACGAAGCCTTGGGAGTGATCCCGGGTCGAACGGCCCCTAGTGC  10427


 Score = 3522 bits (1907),  Expect = 0.0
 Identities = 1955/1976 (99%), Gaps = 11/1976 (1%)
 Strand=Plus/Minus

Query  1     CAAGGTTTCCGTAGGTGAACCTGCGGAAGGATCATTACCGAGTGAGGGCCCTCTGGGTCC  60
             ||||||||||||||||||||||||||||||||||||||||||||||||||||||||||||
Sbjct  4310  CAAGGTTTCCGTAGGTGAACCTGCGGAAGGATCATTACCGAGTGAGGGCCCTCTGGGTCC  4251

Query  61    AACCTCCCACCCGTGTCTATCGTACCTTGTTGCTTcggcgggcccgccgtttcgacggcc  120
             ||||||||||||||||||||||||||||||||||||||||||||||||||||||||||||
Sbjct  4250  AACCTCCCACCCGTGTCTATCGTACCTTGTTGCTTCGGCGGGCCCGCCGTTTCGACGGCC  4191

Query  121   gccggggaggccttgcgcccccgggcccgcgcccgccgAAGACCCCAACATGAACGCTGT  180
             ||||||||||||| ||||||| ||||||||||||||||||||||||||||||||||||||
Sbjct  4190  GCCGGGGAGGCCTCGCGCCCC-GGGCCCGCGCCCGCCGAAGACCCCAACATGAACGCTGT  4132

Query  181   TCTGAAAGTATGCAGTCTGAGTTGATTATCGTAATCAGTTAAAACTTTCAACAACGGATC  240
             |||||||||||||||||||||||||||||| |||||||||||||||||||||||||||||
Sbjct  4131  TCTGAAAGTATGCAGTCTGAGTTGATTATCATAATCAGTTAAAACTTTCAACAACGGATC  4072

Query  241   TCTTGGTTCCGGCATCGATGAAGAACGCAGCGAAATGCGATAAGTAATGTGAATTGCAGA  300
             ||||||||||||||||||||||||||||||||||||||||||||||||||||||||||||
Sbjct  4071  TCTTGGTTCCGGCATCGATGAAGAACGCAGCGAAATGCGATAAGTAATGTGAATTGCAGA  4012

Query  301   ATTCAGTGAATCATCGAGTCTTTGAACGCACATTGCGCCCCCTGGTATTCCGGGGGGCAT  360
             |||||||||||||||||||||||||||||||||||||||||||||||||||||||| |||
Sbjct  4011  ATTCAGTGAATCATCGAGTCTTTGAACGCACATTGCGCCCCCTGGTATTCCGGGGG-CAT  3953

Query  361   GCCTGTCCGAGCGTCATTGCTGCCCTCAAGCACGGCTTGTGTGTTGGGCCCCCGTCCCCC  420
             |||||||||||||||||||||||||||||||||||||||||||||||||||  ||  |||
Sbjct  3952  GCCTGTCCGAGCGTCATTGCTGCCCTCAAGCACGGCTTGTGTGTTGGGCCC--GT--CCC  3897

Query  421   TCTCCCGGGGGACGGGCCCGAAAGGCAGCGGCGGCACCGCGTCCGGTCCTCGAGCGTATG  480
             || ||| |||||||||||||||||||||||||||||||||||||||||||||||||||||
Sbjct  3896  TC-CCCCGGGGACGGGCCCGAAAGGCAGCGGCGGCACCGCGTCCGGTCCTCGAGCGTATG  3838

Query  481   GGGCTTTGTCACCTGCTCTGTAGGCCCGGCCGGCGCCAGCCGACACCCAACTTTATTTTT  540
             ||||||||||||| ||||||||||||||||||||||||||||||||||||||||||||  
Sbjct  3837  GGGCTTTGTCACCCGCTCTGTAGGCCCGGCCGGCGCCAGCCGACACCCAACTTTATTT--  3780

Query  541   CTAAGGTTGACCTCGGATCAGGTAGGGATACCCGCTGAACTTAAGCATATCAATAAGCGG  600
             ||||||||||||||||||||||||||||||||||||||||||||||||||||||||||||
Sbjct  3779  CTAAGGTTGACCTCGGATCAGGTAGGGATACCCGCTGAACTTAAGCATATCAATAAGCGG  3720

Query  601   AGGAAAAGAAACCAACAGGGATTGCCTCAGTAACGGCGAGTGAAGCGGCAAGAGCTCAAA  660
             ||||||||||||||||||||||||||||||||||||||||||||||||||||||||||||
Sbjct  3719  AGGAAAAGAAACCAACAGGGATTGCCTCAGTAACGGCGAGTGAAGCGGCAAGAGCTCAAA  3660

Query  661   TTTGAAAGCTGGCCCCTTCGGGGTCCGCGTTGTAATTTGCAGAGGATGCTTCGGGTGCAG  720
             |||||||||||||||| |||||||||||||||||||||||||||||||||||||||||||
Sbjct  3659  TTTGAAAGCTGGCCCCCTCGGGGTCCGCGTTGTAATTTGCAGAGGATGCTTCGGGTGCAG  3600

Query  721   CCCCCGTCTAAGTGCCCTGGAACGGGCCGTCATAGAGGGTGAGAATCCCGTCTGGGACGG  780
             ||||||||||||||||||||||||||||||||||||||||||||||||||||||||||||
Sbjct  3599  CCCCCGTCTAAGTGCCCTGGAACGGGCCGTCATAGAGGGTGAGAATCCCGTCTGGGACGG  3540

Query  781   GGTGTCTGCGTCCGTGTGAAGCTCCTTCGACGAGTCGAGTTGTTTGGGAATGCAGCTCTA  840
             ||||||||||||||||||||||||||||||||||||||||||||||||||||||||||||
Sbjct  3539  GGTGTCTGCGTCCGTGTGAAGCTCCTTCGACGAGTCGAGTTGTTTGGGAATGCAGCTCTA  3480

Query  841   AATGGGTGGTAAATTTCATCTAAAGCTAAATACTGGCCGGAGACCGATAGCGCACAAGTA  900
             ||||||||||||||||||||||||||||||||||||||||||||||||||||||||||||
Sbjct  3479  AATGGGTGGTAAATTTCATCTAAAGCTAAATACTGGCCGGAGACCGATAGCGCACAAGTA  3420

Query  901   GAGTGATCGAAAGATGAAAAGCACTTTGAAAAGAGAGTTAAACAGCACGTGAAATTGTTG  960
             ||||||||||||||||||||||||||||||||||||||||||||||||||||||||||||
Sbjct  3419  GAGTGATCGAAAGATGAAAAGCACTTTGAAAAGAGAGTTAAACAGCACGTGAAATTGTTG  3360

Query  961   AAAGGGAAGCGTTTGCGACCAGACTCGCCCGCGGGGTTCAGCCGGCATTCGTGCCGGTGT  1020
             ||||||||||||||||||||||||||||||||||||||||||||||||||||||||||||
Sbjct  3359  AAAGGGAAGCGTTTGCGACCAGACTCGCCCGCGGGGTTCAGCCGGCATTCGTGCCGGTGT  3300

Query  1021  ACTTCCCCGTGGGCGGGCCAGCGTCGGTTTGGGCGGCCGGTCAAAGGCCCTCGGAATGTA  1080
             ||||||||||||||||||||||||||||||||||||||||||||||||||||||||||||
Sbjct  3299  ACTTCCCCGTGGGCGGGCCAGCGTCGGTTTGGGCGGCCGGTCAAAGGCCCTCGGAATGTA  3240

Query  1081  TCACCTCTCGGGGTGTCTTATAGCCGAGGGTGCAATGCGGCCTGCCTGGACCGAGGAACG  1140
             ||||| |||||||||||||||||||||||||||||||||||||||| |||||||||||||
Sbjct  3239  TCACCCCTCGGGGTGTCTTATAGCCGAGGGTGCAATGCGGCCTGCCCGGACCGAGGAACG  3180

Query  1141  CGCTTCGGCTCGGACGCTGGCGTAATGGTCGTAAATGACCCGTCTTGAAACACGGACCAA  1200
             ||||||||||||||||||||||||||||||||||||||||||||||||||||||||||||
Sbjct  3179  CGCTTCGGCTCGGACGCTGGCGTAATGGTCGTAAATGACCCGTCTTGAAACACGGACCAA  3120

Query  1201  GGAGTCTAACATCTACGCGAGTGTTCGGGTGTCAAACCCGTACGCGCAGTGAAAGCGAAC  1260
             ||||||||||||||||||||||||||||||||||||||||||||||||||||||||||||
Sbjct  3119  GGAGTCTAACATCTACGCGAGTGTTCGGGTGTCAAACCCGTACGCGCAGTGAAAGCGAAC  3060

Query  1261  GGAGGTGGGAGCCCCCTCGCGGGGCGCACCATCGACCGATCCTGATGTCTTCGGATGGAT  1320
             ||||||||||||||| ||| ||||||||||||||||||||||||||||||||||||||||
Sbjct  3059  GGAGGTGGGAGCCCC-TCGTGGGGCGCACCATCGACCGATCCTGATGTCTTCGGATGGAT  3001

Query  1321  TTGAGTACGAGCGTAGCTGTGGGGACCCGAAAGATGGTGAACTATGCCTGAATAGGGCGA  1380
             ||||||||||||||||||||||||||||||||||||||||||||||||||||||||||||
Sbjct  3000  TTGAGTACGAGCGTAGCTGTGGGGACCCGAAAGATGGTGAACTATGCCTGAATAGGGCGA  2941

Query  1381  AGCCAGAGGAAACTCTGGTGGAGGCTCGCAGCGGTTCTGACGTGCAAATCGATCGTCAAA  1440
             ||||||||||||||||||||||||||||||||||||||||||||||||||||||||| ||
Sbjct  2940  AGCCAGAGGAAACTCTGGTGGAGGCTCGCAGCGGTTCTGACGTGCAAATCGATCGTCGAA  2881

Query  1441  TTTGGGTATAGGGGCGAAAGACTAATCGAACCATCTAGTAGCTGGTTCCTGCCGAAGTTT  1500
             ||||||||||||||||||||||||||||||||||||||||||||||||||||||||||||
Sbjct  2880  TTTGGGTATAGGGGCGAAAGACTAATCGAACCATCTAGTAGCTGGTTCCTGCCGAAGTTT  2821

Query  1501  CCCTCAGGATAGCAGTAACGCGGATCAGTTTTATGAGGTAAAGCGAATGATTAGAGGCCT  1560
             ||||||||||||||||||||||||||||||||||||||||||||||||||||||||||||
Sbjct  2820  CCCTCAGGATAGCAGTAACGCGGATCAGTTTTATGAGGTAAAGCGAATGATTAGAGGCCT  2761

Query  1561  TGGGGTTGAAACAACCTTAACCTATTCTCAAACTTTAAATATGTAAGAAGCGCTTGTTGC  1620
             ||||||||||||||||||||||||||||||||||||||||||||||||||||||||||||
Sbjct  2760  TGGGGTTGAAACAACCTTAACCTATTCTCAAACTTTAAATATGTAAGAAGCGCTTGTTGC  2701

Query  1621  TTAGTTGAACGTGCGCATTAGAATGAAGCGTTACTAGTGGGCCATTTTTGGTAAGCAGAA  1680
             ||||||||||||||||||||||||||||||||||||||||||||||||||||||||||||
Sbjct  2700  TTAGTTGAACGTGCGCATTAGAATGAAGCGTTACTAGTGGGCCATTTTTGGTAAGCAGAA  2641

Query  1681  CTGGCGATGCGGGATGAACCGAACGCGAGGTTAAGGTGCCGGAATGCACGCTCATCAGAC  1740
             ||||||||||||||||||||||||||||||||||||||||||||||||||||||||||||
Sbjct  2640  CTGGCGATGCGGGATGAACCGAACGCGAGGTTAAGGTGCCGGAATGCACGCTCATCAGAC  2581

Query  1741  ACCACAAAAGGTGTTAGTTCATCTAGACAGCCCGACGGTGGCCATGGAAGTCGGAATCCG  1800
             ||||||||||||||||||||||||||||||||||||||||||||||||||||||||||||
Sbjct  2580  ACCACAAAAGGTGTTAGTTCATCTAGACAGCCCGACGGTGGCCATGGAAGTCGGAATCCG  2521

Query  1801  CTAAGGAGTGTGTAACAACTCACGGGCCGAATGAACTAGCCCTGAAAATGGATGGCGCTC  1860
             ||||||||||||||||||||||||||||||||||||||||||||||||||||||||||||
Sbjct  2520  CTAAGGAGTGTGTAACAACTCACGGGCCGAATGAACTAGCCCTGAAAATGGATGGCGCTC  2461

Query  1861  AAGCGTGCTACCCATACCTCGCCGTCGGGGTAGAAACGACGCCCCGACGAGTAGGCAGGC  1920
             ||||||||||||||||||||||||||||||||||||||| ||||||||||||||||||||
Sbjct  2460  AAGCGTGCTACCCATACCTCGCCGTCGGGGTAGAAACGATGCCCCGACGAGTAGGCAGGC  2401

Query  1921  GTGGGGGTCCGTGACGAAGCCTTGGGAGTGATCCCGGGTCGAACGGCCCCTAGTGC  1976
             |||||| |||||||||||||||||||||||||||||||||||||||||||||||||
Sbjct  2400  GTGGGG-TCCGTGACGAAGCCTTGGGAGTGATCCCGGGTCGAACGGCCCCTAGTGC  2346


>NW_020194294.1 Aspergillus novofumigatus IBT 16806 chromosome Unknown P174scaffold_21, 
whole genome shotgun sequence
Length=17644

 Score = 3561 bits (1928),  Expect = 0.0
 Identities = 1961/1976 (99%), Gaps = 5/1976 (0%)
 Strand=Plus/Minus

Query  1      CAAGGTTTCCGTAGGTGAACCTGCGGAAGGATCATTACCGAGTGAGGGCCCTCTGGGTCC  60
              ||||||||||||||||||||||||||||||||||||||||||||||||||||||||||||
Sbjct  12397  CAAGGTTTCCGTAGGTGAACCTGCGGAAGGATCATTACCGAGTGAGGGCCCTCTGGGTCC  12338

Query  61     AACCTCCCACCCGTGTCTATCGTACCTTGTTGCTTcggcgggcccgccgtttcgacggcc  120
              ||||||||||||||||||||||||||||||||||||||||||||||||||||||||||||
Sbjct  12337  AACCTCCCACCCGTGTCTATCGTACCTTGTTGCTTCGGCGGGCCCGCCGTTTCGACGGCC  12278

Query  121    gccggggaggccttgcgcccccgggcccgcgcccgccgAAGACCCCAACATGAACGCTGT  180
              ||||||||||||| ||||||||||||||||||||||||||||||||||||||||||||||
Sbjct  12277  GCCGGGGAGGCCTCGCGCCCCCGGGCCCGCGCCCGCCGAAGACCCCAACATGAACGCTGT  12218

Query  181    TCTGAAAGTATGCAGTCTGAGTTGATTATCGTAATCAGTTAAAACTTTCAACAACGGATC  240
              |||||||||||||||||||||||||||||| |||||||||||||||||||||||||||||
Sbjct  12217  TCTGAAAGTATGCAGTCTGAGTTGATTATCATAATCAGTTAAAACTTTCAACAACGGATC  12158

Query  241    TCTTGGTTCCGGCATCGATGAAGAACGCAGCGAAATGCGATAAGTAATGTGAATTGCAGA  300
              ||||||||||||||||||||||||||||||||||||||||||||||||||||||||||||
Sbjct  12157  TCTTGGTTCCGGCATCGATGAAGAACGCAGCGAAATGCGATAAGTAATGTGAATTGCAGA  12098

Query  301    ATTCAGTGAATCATCGAGTCTTTGAACGCACATTGCGCCCCCTGGTATTCCGGGGGGCAT  360
              ||||||||||||||||||||||||||||||||||||||||||||||||||||||||||||
Sbjct  12097  ATTCAGTGAATCATCGAGTCTTTGAACGCACATTGCGCCCCCTGGTATTCCGGGGGGCAT  12038

Query  361    GCCTGTCCGAGCGTCATTGCTGCCCTCAAGCACGGCTTGTGTGTTGGGCCCCCGTCCCCC  420
              |||||||||||||||||||||||||||||||||||||||||||||||||||| || ||||
Sbjct  12037  GCCTGTCCGAGCGTCATTGCTGCCCTCAAGCACGGCTTGTGTGTTGGGCCCC-GT-CCCC  11980

Query  421    TCTCCCGGGGGACGGGCCCGAAAGGCAGCGGCGGCACCGCGTCCGGTCCTCGAGCGTATG  480
              || ||| |||||||||||||||||||||||||||||||||||||||||||||||||||||
Sbjct  11979  TC-CCCCGGGGACGGGCCCGAAAGGCAGCGGCGGCACCGCGTCCGGTCCTCGAGCGTATG  11921

Query  481    GGGCTTTGTCACCTGCTCTGTAGGCCCGGCCGGCGCCAGCCGACACCCAACTTTATTTTT  540
              ||||||||||||| ||||||||||||||||||||||||||||||||||||||||||||  
Sbjct  11920  GGGCTTTGTCACCCGCTCTGTAGGCCCGGCCGGCGCCAGCCGACACCCAACTTTATTT--  11863

Query  541    CTAAGGTTGACCTCGGATCAGGTAGGGATACCCGCTGAACTTAAGCATATCAATAAGCGG  600
              ||||||||||||||||||||||||||||||||||||||||||||||||||||||||||||
Sbjct  11862  CTAAGGTTGACCTCGGATCAGGTAGGGATACCCGCTGAACTTAAGCATATCAATAAGCGG  11803

Query  601    AGGAAAAGAAACCAACAGGGATTGCCTCAGTAACGGCGAGTGAAGCGGCAAGAGCTCAAA  660
              ||||||||||||||||||||||||||||||||||||||||||||||||||||||||||||
Sbjct  11802  AGGAAAAGAAACCAACAGGGATTGCCTCAGTAACGGCGAGTGAAGCGGCAAGAGCTCAAA  11743

Query  661    TTTGAAAGCTGGCCCCTTCGGGGTCCGCGTTGTAATTTGCAGAGGATGCTTCGGGTGCAG  720
              |||||||||||||||| |||||||||||||||||||||||||||||||||||||||||||
Sbjct  11742  TTTGAAAGCTGGCCCCCTCGGGGTCCGCGTTGTAATTTGCAGAGGATGCTTCGGGTGCAG  11683

Query  721    CCCCCGTCTAAGTGCCCTGGAACGGGCCGTCATAGAGGGTGAGAATCCCGTCTGGGACGG  780
              ||||||||||||||||||||||||||||||||||||||||||||||||||||||||||||
Sbjct  11682  CCCCCGTCTAAGTGCCCTGGAACGGGCCGTCATAGAGGGTGAGAATCCCGTCTGGGACGG  11623

Query  781    GGTGTCTGCGTCCGTGTGAAGCTCCTTCGACGAGTCGAGTTGTTTGGGAATGCAGCTCTA  840
              ||||||||||||||||||||||||||||||||||||||||||||||||||||||||||||
Sbjct  11622  GGTGTCTGCGTCCGTGTGAAGCTCCTTCGACGAGTCGAGTTGTTTGGGAATGCAGCTCTA  11563

Query  841    AATGGGTGGTAAATTTCATCTAAAGCTAAATACTGGCCGGAGACCGATAGCGCACAAGTA  900
              ||||||||||||||||||||||||||||||||||||||||||||||||||||||||||||
Sbjct  11562  AATGGGTGGTAAATTTCATCTAAAGCTAAATACTGGCCGGAGACCGATAGCGCACAAGTA  11503

Query  901    GAGTGATCGAAAGATGAAAAGCACTTTGAAAAGAGAGTTAAACAGCACGTGAAATTGTTG  960
              ||||||||||||||||||||||||||||||||||||||||||||||||||||||||||||
Sbjct  11502  GAGTGATCGAAAGATGAAAAGCACTTTGAAAAGAGAGTTAAACAGCACGTGAAATTGTTG  11443

Query  961    AAAGGGAAGCGTTTGCGACCAGACTCGCCCGCGGGGTTCAGCCGGCATTCGTGCCGGTGT  1020
              ||||||||||||||||||||||||||||||||||||||||||||||||||||||||||||
Sbjct  11442  AAAGGGAAGCGTTTGCGACCAGACTCGCCCGCGGGGTTCAGCCGGCATTCGTGCCGGTGT  11383

Query  1021   ACTTCCCCGTGGGCGGGCCAGCGTCGGTTTGGGCGGCCGGTCAAAGGCCCTCGGAATGTA  1080
              ||||||||||||||||||||||||||||||||||||||||||||||||||||||||||||
Sbjct  11382  ACTTCCCCGTGGGCGGGCCAGCGTCGGTTTGGGCGGCCGGTCAAAGGCCCTCGGAATGTA  11323

Query  1081   TCACCTCTCGGGGTGTCTTATAGCCGAGGGTGCAATGCGGCCTGCCTGGACCGAGGAACG  1140
              ||||| |||||||||||||||||||||||||||||||||||||||| |||||||||||||
Sbjct  11322  TCACCCCTCGGGGTGTCTTATAGCCGAGGGTGCAATGCGGCCTGCCCGGACCGAGGAACG  11263

Query  1141   CGCTTCGGCTCGGACGCTGGCGTAATGGTCGTAAATGACCCGTCTTGAAACACGGACCAA  1200
              ||||||||||||||||||||||||||||||||||||||||||||||||||||||||||||
Sbjct  11262  CGCTTCGGCTCGGACGCTGGCGTAATGGTCGTAAATGACCCGTCTTGAAACACGGACCAA  11203

Query  1201   GGAGTCTAACATCTACGCGAGTGTTCGGGTGTCAAACCCGTACGCGCAGTGAAAGCGAAC  1260
              ||||||||||||||||||||||||||||||||||||||||||||||||||||||||||||
Sbjct  11202  GGAGTCTAACATCTACGCGAGTGTTCGGGTGTCAAACCCGTACGCGCAGTGAAAGCGAAC  11143

Query  1261   GGAGGTGGGAGCCCCCTCGCGGGGCGCACCATCGACCGATCCTGATGTCTTCGGATGGAT  1320
              ||||||||||||||||||| ||||||||||||||||||||||||||||||||||||||||
Sbjct  11142  GGAGGTGGGAGCCCCCTCGTGGGGCGCACCATCGACCGATCCTGATGTCTTCGGATGGAT  11083

Query  1321   TTGAGTACGAGCGTAGCTGTGGGGACCCGAAAGATGGTGAACTATGCCTGAATAGGGCGA  1380
              ||||||||||||||||||||||||||||||||||||||||||||||||||||||||||||
Sbjct  11082  TTGAGTACGAGCGTAGCTGTGGGGACCCGAAAGATGGTGAACTATGCCTGAATAGGGCGA  11023

Query  1381   AGCCAGAGGAAACTCTGGTGGAGGCTCGCAGCGGTTCTGACGTGCAAATCGATCGTCAAA  1440
              ||||||||||||||||||||||||||||||||||||||||||||||||||||||||| ||
Sbjct  11022  AGCCAGAGGAAACTCTGGTGGAGGCTCGCAGCGGTTCTGACGTGCAAATCGATCGTCGAA  10963

Query  1441   TTTGGGTATAGGGGCGAAAGACTAATCGAACCATCTAGTAGCTGGTTCCTGCCGAAGTTT  1500
              ||||||||||||||||||||||||||||||||||||||||||||||||||||||||||||
Sbjct  10962  TTTGGGTATAGGGGCGAAAGACTAATCGAACCATCTAGTAGCTGGTTCCTGCCGAAGTTT  10903

Query  1501   CCCTCAGGATAGCAGTAACGCGGATCAGTTTTATGAGGTAAAGCGAATGATTAGAGGCCT  1560
              ||||||||||||||||||||||||||||||||||||||||||||||||||||||||||||
Sbjct  10902  CCCTCAGGATAGCAGTAACGCGGATCAGTTTTATGAGGTAAAGCGAATGATTAGAGGCCT  10843

Query  1561   TGGGGTTGAAACAACCTTAACCTATTCTCAAACTTTAAATATGTAAGAAGCGCTTGTTGC  1620
              ||||||||||||||||||||||||||||||||||||||||||||||||||||||||||||
Sbjct  10842  TGGGGTTGAAACAACCTTAACCTATTCTCAAACTTTAAATATGTAAGAAGCGCTTGTTGC  10783

Query  1621   TTAGTTGAACGTGCGCATTAGAATGAAGCGTTACTAGTGGGCCATTTTTGGTAAGCAGAA  1680
              ||||||||||||||||||||||||||||||||||||||||||||||||||||||||||||
Sbjct  10782  TTAGTTGAACGTGCGCATTAGAATGAAGCGTTACTAGTGGGCCATTTTTGGTAAGCAGAA  10723

Query  1681   CTGGCGATGCGGGATGAACCGAACGCGAGGTTAAGGTGCCGGAATGCACGCTCATCAGAC  1740
              ||||||||||||||||||||||||||||||||||||||||||||||||||||||||||||
Sbjct  10722  CTGGCGATGCGGGATGAACCGAACGCGAGGTTAAGGTGCCGGAATGCACGCTCATCAGAC  10663

Query  1741   ACCACAAAAGGTGTTAGTTCATCTAGACAGCCCGACGGTGGCCATGGAAGTCGGAATCCG  1800
              ||||||||||||||||||||||||||||||||||||||||||||||||||||||||||||
Sbjct  10662  ACCACAAAAGGTGTTAGTTCATCTAGACAGCCCGACGGTGGCCATGGAAGTCGGAATCCG  10603

Query  1801   CTAAGGAGTGTGTAACAACTCACGGGCCGAATGAACTAGCCCTGAAAATGGATGGCGCTC  1860
              ||||||||||||||||||||||||||||||||||||||||||||||||||||||||||||
Sbjct  10602  CTAAGGAGTGTGTAACAACTCACGGGCCGAATGAACTAGCCCTGAAAATGGATGGCGCTC  10543

Query  1861   AAGCGTGCTACCCATACCTCGCCGTCGGGGTAGAAACGACGCCCCGACGAGTAGGCAGGC  1920
              ||||||||||||||||||||||||||||||||||||||| ||||||||||||||||||||
Sbjct  10542  AAGCGTGCTACCCATACCTCGCCGTCGGGGTAGAAACGATGCCCCGACGAGTAGGCAGGC  10483

Query  1921   GTGGGGGTCCGTGACGAAGCCTTGGGAGTGATCCCGGGTCGAACGGCCCCTAGTGC  1976
              ||||||||||||||||||||||||||||||||||||||||||||||||||||||||
Sbjct  10482  GTGGGGGTCCGTGACGAAGCCTTGGGAGTGATCCCGGGTCGAACGGCCCCTAGTGC  10427


 Score = 3522 bits (1907),  Expect = 0.0
 Identities = 1955/1976 (99%), Gaps = 11/1976 (1%)
 Strand=Plus/Minus

Query  1     CAAGGTTTCCGTAGGTGAACCTGCGGAAGGATCATTACCGAGTGAGGGCCCTCTGGGTCC  60
             ||||||||||||||||||||||||||||||||||||||||||||||||||||||||||||
Sbjct  4310  CAAGGTTTCCGTAGGTGAACCTGCGGAAGGATCATTACCGAGTGAGGGCCCTCTGGGTCC  4251

Query  61    AACCTCCCACCCGTGTCTATCGTACCTTGTTGCTTcggcgggcccgccgtttcgacggcc  120
             ||||||||||||||||||||||||||||||||||||||||||||||||||||||||||||
Sbjct  4250  AACCTCCCACCCGTGTCTATCGTACCTTGTTGCTTCGGCGGGCCCGCCGTTTCGACGGCC  4191

Query  121   gccggggaggccttgcgcccccgggcccgcgcccgccgAAGACCCCAACATGAACGCTGT  180
             ||||||||||||| ||||||| ||||||||||||||||||||||||||||||||||||||
Sbjct  4190  GCCGGGGAGGCCTCGCGCCCC-GGGCCCGCGCCCGCCGAAGACCCCAACATGAACGCTGT  4132

Query  181   TCTGAAAGTATGCAGTCTGAGTTGATTATCGTAATCAGTTAAAACTTTCAACAACGGATC  240
             |||||||||||||||||||||||||||||| |||||||||||||||||||||||||||||
Sbjct  4131  TCTGAAAGTATGCAGTCTGAGTTGATTATCATAATCAGTTAAAACTTTCAACAACGGATC  4072

Query  241   TCTTGGTTCCGGCATCGATGAAGAACGCAGCGAAATGCGATAAGTAATGTGAATTGCAGA  300
             ||||||||||||||||||||||||||||||||||||||||||||||||||||||||||||
Sbjct  4071  TCTTGGTTCCGGCATCGATGAAGAACGCAGCGAAATGCGATAAGTAATGTGAATTGCAGA  4012

Query  301   ATTCAGTGAATCATCGAGTCTTTGAACGCACATTGCGCCCCCTGGTATTCCGGGGGGCAT  360
             |||||||||||||||||||||||||||||||||||||||||||||||||||||||| |||
Sbjct  4011  ATTCAGTGAATCATCGAGTCTTTGAACGCACATTGCGCCCCCTGGTATTCCGGGGG-CAT  3953

Query  361   GCCTGTCCGAGCGTCATTGCTGCCCTCAAGCACGGCTTGTGTGTTGGGCCCCCGTCCCCC  420
             |||||||||||||||||||||||||||||||||||||||||||||||||||  ||  |||
Sbjct  3952  GCCTGTCCGAGCGTCATTGCTGCCCTCAAGCACGGCTTGTGTGTTGGGCCC--GT--CCC  3897

Query  421   TCTCCCGGGGGACGGGCCCGAAAGGCAGCGGCGGCACCGCGTCCGGTCCTCGAGCGTATG  480
             || ||| |||||||||||||||||||||||||||||||||||||||||||||||||||||
Sbjct  3896  TC-CCCCGGGGACGGGCCCGAAAGGCAGCGGCGGCACCGCGTCCGGTCCTCGAGCGTATG  3838

Query  481   GGGCTTTGTCACCTGCTCTGTAGGCCCGGCCGGCGCCAGCCGACACCCAACTTTATTTTT  540
             ||||||||||||| ||||||||||||||||||||||||||||||||||||||||||||  
Sbjct  3837  GGGCTTTGTCACCCGCTCTGTAGGCCCGGCCGGCGCCAGCCGACACCCAACTTTATTT--  3780

Query  541   CTAAGGTTGACCTCGGATCAGGTAGGGATACCCGCTGAACTTAAGCATATCAATAAGCGG  600
             ||||||||||||||||||||||||||||||||||||||||||||||||||||||||||||
Sbjct  3779  CTAAGGTTGACCTCGGATCAGGTAGGGATACCCGCTGAACTTAAGCATATCAATAAGCGG  3720

Query  601   AGGAAAAGAAACCAACAGGGATTGCCTCAGTAACGGCGAGTGAAGCGGCAAGAGCTCAAA  660
             ||||||||||||||||||||||||||||||||||||||||||||||||||||||||||||
Sbjct  3719  AGGAAAAGAAACCAACAGGGATTGCCTCAGTAACGGCGAGTGAAGCGGCAAGAGCTCAAA  3660

Query  661   TTTGAAAGCTGGCCCCTTCGGGGTCCGCGTTGTAATTTGCAGAGGATGCTTCGGGTGCAG  720
             |||||||||||||||| |||||||||||||||||||||||||||||||||||||||||||
Sbjct  3659  TTTGAAAGCTGGCCCCCTCGGGGTCCGCGTTGTAATTTGCAGAGGATGCTTCGGGTGCAG  3600

Query  721   CCCCCGTCTAAGTGCCCTGGAACGGGCCGTCATAGAGGGTGAGAATCCCGTCTGGGACGG  780
             ||||||||||||||||||||||||||||||||||||||||||||||||||||||||||||
Sbjct  3599  CCCCCGTCTAAGTGCCCTGGAACGGGCCGTCATAGAGGGTGAGAATCCCGTCTGGGACGG  3540

Query  781   GGTGTCTGCGTCCGTGTGAAGCTCCTTCGACGAGTCGAGTTGTTTGGGAATGCAGCTCTA  840
             ||||||||||||||||||||||||||||||||||||||||||||||||||||||||||||
Sbjct  3539  GGTGTCTGCGTCCGTGTGAAGCTCCTTCGACGAGTCGAGTTGTTTGGGAATGCAGCTCTA  3480

Query  841   AATGGGTGGTAAATTTCATCTAAAGCTAAATACTGGCCGGAGACCGATAGCGCACAAGTA  900
             ||||||||||||||||||||||||||||||||||||||||||||||||||||||||||||
Sbjct  3479  AATGGGTGGTAAATTTCATCTAAAGCTAAATACTGGCCGGAGACCGATAGCGCACAAGTA  3420

Query  901   GAGTGATCGAAAGATGAAAAGCACTTTGAAAAGAGAGTTAAACAGCACGTGAAATTGTTG  960
             ||||||||||||||||||||||||||||||||||||||||||||||||||||||||||||
Sbjct  3419  GAGTGATCGAAAGATGAAAAGCACTTTGAAAAGAGAGTTAAACAGCACGTGAAATTGTTG  3360

Query  961   AAAGGGAAGCGTTTGCGACCAGACTCGCCCGCGGGGTTCAGCCGGCATTCGTGCCGGTGT  1020
             ||||||||||||||||||||||||||||||||||||||||||||||||||||||||||||
Sbjct  3359  AAAGGGAAGCGTTTGCGACCAGACTCGCCCGCGGGGTTCAGCCGGCATTCGTGCCGGTGT  3300

Query  1021  ACTTCCCCGTGGGCGGGCCAGCGTCGGTTTGGGCGGCCGGTCAAAGGCCCTCGGAATGTA  1080
             ||||||||||||||||||||||||||||||||||||||||||||||||||||||||||||
Sbjct  3299  ACTTCCCCGTGGGCGGGCCAGCGTCGGTTTGGGCGGCCGGTCAAAGGCCCTCGGAATGTA  3240

Query  1081  TCACCTCTCGGGGTGTCTTATAGCCGAGGGTGCAATGCGGCCTGCCTGGACCGAGGAACG  1140
             ||||| |||||||||||||||||||||||||||||||||||||||| |||||||||||||
Sbjct  3239  TCACCCCTCGGGGTGTCTTATAGCCGAGGGTGCAATGCGGCCTGCCCGGACCGAGGAACG  3180

Query  1141  CGCTTCGGCTCGGACGCTGGCGTAATGGTCGTAAATGACCCGTCTTGAAACACGGACCAA  1200
             ||||||||||||||||||||||||||||||||||||||||||||||||||||||||||||
Sbjct  3179  CGCTTCGGCTCGGACGCTGGCGTAATGGTCGTAAATGACCCGTCTTGAAACACGGACCAA  3120

Query  1201  GGAGTCTAACATCTACGCGAGTGTTCGGGTGTCAAACCCGTACGCGCAGTGAAAGCGAAC  1260
             ||||||||||||||||||||||||||||||||||||||||||||||||||||||||||||
Sbjct  3119  GGAGTCTAACATCTACGCGAGTGTTCGGGTGTCAAACCCGTACGCGCAGTGAAAGCGAAC  3060

Query  1261  GGAGGTGGGAGCCCCCTCGCGGGGCGCACCATCGACCGATCCTGATGTCTTCGGATGGAT  1320
             ||||||||||||||| ||| ||||||||||||||||||||||||||||||||||||||||
Sbjct  3059  GGAGGTGGGAGCCCC-TCGTGGGGCGCACCATCGACCGATCCTGATGTCTTCGGATGGAT  3001

Query  1321  TTGAGTACGAGCGTAGCTGTGGGGACCCGAAAGATGGTGAACTATGCCTGAATAGGGCGA  1380
             ||||||||||||||||||||||||||||||||||||||||||||||||||||||||||||
Sbjct  3000  TTGAGTACGAGCGTAGCTGTGGGGACCCGAAAGATGGTGAACTATGCCTGAATAGGGCGA  2941

Query  1381  AGCCAGAGGAAACTCTGGTGGAGGCTCGCAGCGGTTCTGACGTGCAAATCGATCGTCAAA  1440
             ||||||||||||||||||||||||||||||||||||||||||||||||||||||||| ||
Sbjct  2940  AGCCAGAGGAAACTCTGGTGGAGGCTCGCAGCGGTTCTGACGTGCAAATCGATCGTCGAA  2881

Query  1441  TTTGGGTATAGGGGCGAAAGACTAATCGAACCATCTAGTAGCTGGTTCCTGCCGAAGTTT  1500
             ||||||||||||||||||||||||||||||||||||||||||||||||||||||||||||
Sbjct  2880  TTTGGGTATAGGGGCGAAAGACTAATCGAACCATCTAGTAGCTGGTTCCTGCCGAAGTTT  2821

Query  1501  CCCTCAGGATAGCAGTAACGCGGATCAGTTTTATGAGGTAAAGCGAATGATTAGAGGCCT  1560
             ||||||||||||||||||||||||||||||||||||||||||||||||||||||||||||
Sbjct  2820  CCCTCAGGATAGCAGTAACGCGGATCAGTTTTATGAGGTAAAGCGAATGATTAGAGGCCT  2761

Query  1561  TGGGGTTGAAACAACCTTAACCTATTCTCAAACTTTAAATATGTAAGAAGCGCTTGTTGC  1620
             ||||||||||||||||||||||||||||||||||||||||||||||||||||||||||||
Sbjct  2760  TGGGGTTGAAACAACCTTAACCTATTCTCAAACTTTAAATATGTAAGAAGCGCTTGTTGC  2701

Query  1621  TTAGTTGAACGTGCGCATTAGAATGAAGCGTTACTAGTGGGCCATTTTTGGTAAGCAGAA  1680
             ||||||||||||||||||||||||||||||||||||||||||||||||||||||||||||
Sbjct  2700  TTAGTTGAACGTGCGCATTAGAATGAAGCGTTACTAGTGGGCCATTTTTGGTAAGCAGAA  2641

Query  1681  CTGGCGATGCGGGATGAACCGAACGCGAGGTTAAGGTGCCGGAATGCACGCTCATCAGAC  1740
             ||||||||||||||||||||||||||||||||||||||||||||||||||||||||||||
Sbjct  2640  CTGGCGATGCGGGATGAACCGAACGCGAGGTTAAGGTGCCGGAATGCACGCTCATCAGAC  2581

Query  1741  ACCACAAAAGGTGTTAGTTCATCTAGACAGCCCGACGGTGGCCATGGAAGTCGGAATCCG  1800
             ||||||||||||||||||||||||||||||||||||||||||||||||||||||||||||
Sbjct  2580  ACCACAAAAGGTGTTAGTTCATCTAGACAGCCCGACGGTGGCCATGGAAGTCGGAATCCG  2521

Query  1801  CTAAGGAGTGTGTAACAACTCACGGGCCGAATGAACTAGCCCTGAAAATGGATGGCGCTC  1860
             ||||||||||||||||||||||||||||||||||||||||||||||||||||||||||||
Sbjct  2520  CTAAGGAGTGTGTAACAACTCACGGGCCGAATGAACTAGCCCTGAAAATGGATGGCGCTC  2461

Query  1861  AAGCGTGCTACCCATACCTCGCCGTCGGGGTAGAAACGACGCCCCGACGAGTAGGCAGGC  1920
             ||||||||||||||||||||||||||||||||||||||| ||||||||||||||||||||
Sbjct  2460  AAGCGTGCTACCCATACCTCGCCGTCGGGGTAGAAACGATGCCCCGACGAGTAGGCAGGC  2401

Query  1921  GTGGGGGTCCGTGACGAAGCCTTGGGAGTGATCCCGGGTCGAACGGCCCCTAGTGC  1976
             |||||| |||||||||||||||||||||||||||||||||||||||||||||||||
Sbjct  2400  GTGGGG-TCCGTGACGAAGCCTTGGGAGTGATCCCGGGTCGAACGGCCCCTAGTGC  2346


>MSZS01000005.1 Aspergillus novofumigatus IBT 16806 P174scaffold_5, whole genome 
shotgun sequence
Length=3352756

 Score = 3555 bits (1925),  Expect = 0.0
 Identities = 1960/1976 (99%), Gaps = 6/1976 (0%)
 Strand=Plus/Plus

Query  1        CAAGGTTTCCGTAGGTGAACCTGCGGAAGGATCATTACCGAGTGAGGGCCCTCTGGGTCC  60
                ||||||||||||||||||||||||||||||||||||||||||||||||||||||||||||
Sbjct  3345769  CAAGGTTTCCGTAGGTGAACCTGCGGAAGGATCATTACCGAGTGAGGGCCCTCTGGGTCC  3345828

Query  61       AACCTCCCACCCGTGTCTATCGTACCTTGTTGCTTcggcgggcccgccgtttcgacggcc  120
                ||||||||||||||||||||||||||||||||||||||||||||||||||||||||||||
Sbjct  3345829  AACCTCCCACCCGTGTCTATCGTACCTTGTTGCTTCGGCGGGCCCGCCGTTTCGACGGCC  3345888

Query  121      gccggggaggccttgcgcccccgggcccgcgcccgccgAAGACCCCAACATGAACGCTGT  180
                ||||||||||||| ||||||||||||||||||||||||||||||||||||||||||||||
Sbjct  3345889  GCCGGGGAGGCCTCGCGCCCCCGGGCCCGCGCCCGCCGAAGACCCCAACATGAACGCTGT  3345948

Query  181      TCTGAAAGTATGCAGTCTGAGTTGATTATCGTAATCAGTTAAAACTTTCAACAACGGATC  240
                |||||||||||||||||||||||||||||| |||||||||||||||||||||||||||||
Sbjct  3345949  TCTGAAAGTATGCAGTCTGAGTTGATTATCATAATCAGTTAAAACTTTCAACAACGGATC  3346008

Query  241      TCTTGGTTCCGGCATCGATGAAGAACGCAGCGAAATGCGATAAGTAATGTGAATTGCAGA  300
                ||||||||||||||||||||||||||||||||||||||||||||||||||||||||||||
Sbjct  3346009  TCTTGGTTCCGGCATCGATGAAGAACGCAGCGAAATGCGATAAGTAATGTGAATTGCAGA  3346068

Query  301      ATTCAGTGAATCATCGAGTCTTTGAACGCACATTGCGCCCCCTGGTATTCCGGGGGGCAT  360
                ||||||||||||||||||||||||||||||||||||||||||||||||||||||||||||
Sbjct  3346069  ATTCAGTGAATCATCGAGTCTTTGAACGCACATTGCGCCCCCTGGTATTCCGGGGGGCAT  3346128

Query  361      GCCTGTCCGAGCGTCATTGCTGCCCTCAAGCACGGCTTGTGTGTTGGGCCCCCGTCCCCC  420
                |||||||||||||||||||||||||||||||||||||||||||||||||||| || ||||
Sbjct  3346129  GCCTGTCCGAGCGTCATTGCTGCCCTCAAGCACGGCTTGTGTGTTGGGCCCC-GT-CCCC  3346186

Query  421      TCTCCCGGGGGACGGGCCCGAAAGGCAGCGGCGGCACCGCGTCCGGTCCTCGAGCGTATG  480
                || ||| |||||||||||||||||||||||||||||||||||||||||||||||||||||
Sbjct  3346187  TC-CCCCGGGGACGGGCCCGAAAGGCAGCGGCGGCACCGCGTCCGGTCCTCGAGCGTATG  3346245

Query  481      GGGCTTTGTCACCTGCTCTGTAGGCCCGGCCGGCGCCAGCCGACACCCAACTTTATTTTT  540
                ||||||||||||| |||||||||||||||||||||||||||||||||||||||||  |||
Sbjct  3346246  GGGCTTTGTCACCCGCTCTGTAGGCCCGGCCGGCGCCAGCCGACACCCAACTTTA--TTT  3346303

Query  541      CTAAGGTTGACCTCGGATCAGGTAGGGATACCCGCTGAACTTAAGCATATCAATAAGCGG  600
                ||||||||||||||||||||||||||||||||||||||||||||||||||||||||||||
Sbjct  3346304  CTAAGGTTGACCTCGGATCAGGTAGGGATACCCGCTGAACTTAAGCATATCAATAAGCGG  3346363

Query  601      AGGAAAAGAAACCAACAGGGATTGCCTCAGTAACGGCGAGTGAAGCGGCAAGAGCTCAAA  660
                ||||||||||||||||||||||||||||||||||||||||||||||||||||||||||||
Sbjct  3346364  AGGAAAAGAAACCAACAGGGATTGCCTCAGTAACGGCGAGTGAAGCGGCAAGAGCTCAAA  3346423

Query  661      TTTGAAAGCTGGCCCCTTCGGGGTCCGCGTTGTAATTTGCAGAGGATGCTTCGGGTGCAG  720
                |||||||||||||||| |||||||||||||||||||||||||||||||||||||||||||
Sbjct  3346424  TTTGAAAGCTGGCCCCCTCGGGGTCCGCGTTGTAATTTGCAGAGGATGCTTCGGGTGCAG  3346483

Query  721      CCCCCGTCTAAGTGCCCTGGAACGGGCCGTCATAGAGGGTGAGAATCCCGTCTGGGACGG  780
                ||||||||||||||||||||||||||||||||||||||||||||||||||||||||||||
Sbjct  3346484  CCCCCGTCTAAGTGCCCTGGAACGGGCCGTCATAGAGGGTGAGAATCCCGTCTGGGACGG  3346543

Query  781      GGTGTCTGCGTCCGTGTGAAGCTCCTTCGACGAGTCGAGTTGTTTGGGAATGCAGCTCTA  840
                ||||||||||||||||||||||||||||||||||||||||||||||||||||||||||||
Sbjct  3346544  GGTGTCTGCGTCCGTGTGAAGCTCCTTCGACGAGTCGAGTTGTTTGGGAATGCAGCTCTA  3346603

Query  841      AATGGGTGGTAAATTTCATCTAAAGCTAAATACTGGCCGGAGACCGATAGCGCACAAGTA  900
                ||||||||||||||||||||||||||||||||||||||||||||||||||||||||||||
Sbjct  3346604  AATGGGTGGTAAATTTCATCTAAAGCTAAATACTGGCCGGAGACCGATAGCGCACAAGTA  3346663

Query  901      GAGTGATCGAAAGATGAAAAGCACTTTGAAAAGAGAGTTAAACAGCACGTGAAATTGTTG  960
                ||||||||||||||||||||||||||||||||||||||||||||||||||||||||||||
Sbjct  3346664  GAGTGATCGAAAGATGAAAAGCACTTTGAAAAGAGAGTTAAACAGCACGTGAAATTGTTG  3346723

Query  961      AAAGGGAAGCGTTTGCGACCAGACTCGCCCGCGGGGTTCAGCCGGCATTCGTGCCGGTGT  1020
                ||||||||||||||||||||||||||||||||||||||||||||||||||||||||||||
Sbjct  3346724  AAAGGGAAGCGTTTGCGACCAGACTCGCCCGCGGGGTTCAGCCGGCATTCGTGCCGGTGT  3346783

Query  1021     ACTTCCCCGTGGGCGGGCCAGCGTCGGTTTGGGCGGCCGGTCAAAGGCCCTCGGAATGTA  1080
                ||||||||||||||||||||||||||||||||||||||||||||||||||||||||||||
Sbjct  3346784  ACTTCCCCGTGGGCGGGCCAGCGTCGGTTTGGGCGGCCGGTCAAAGGCCCTCGGAATGTA  3346843

Query  1081     TCACCTCTCGGGGTGTCTTATAGCCGAGGGTGCAATGCGGCCTGCCTGGACCGAGGAACG  1140
                ||||| |||||||||||||||||||||||||||||||||||||||| |||||||||||||
Sbjct  3346844  TCACCCCTCGGGGTGTCTTATAGCCGAGGGTGCAATGCGGCCTGCCCGGACCGAGGAACG  3346903

Query  1141     CGCTTCGGCTCGGACGCTGGCGTAATGGTCGTAAATGACCCGTCTTGAAACACGGACCAA  1200
                ||||||||||||||||||||||||||||||||||||||||||||||||||||||||||||
Sbjct  3346904  CGCTTCGGCTCGGACGCTGGCGTAATGGTCGTAAATGACCCGTCTTGAAACACGGACCAA  3346963

Query  1201     GGAGTCTAACATCTACGCGAGTGTTCGGGTGTCAAACCCGTACGCGCAGTGAAAGCGAAC  1260
                ||||||||||||||||||||||||||||||||||||||||||||||||||||||||||||
Sbjct  3346964  GGAGTCTAACATCTACGCGAGTGTTCGGGTGTCAAACCCGTACGCGCAGTGAAAGCGAAC  3347023

Query  1261     GGAGGTGGGAGCCCCCTCGCGGGGCGCACCATCGACCGATCCTGATGTCTTCGGATGGAT  1320
                ||||||||||||||||||| ||||||||||||||||||||||||||||||||||||||||
Sbjct  3347024  GGAGGTGGGAGCCCCCTCGTGGGGCGCACCATCGACCGATCCTGATGTCTTCGGATGGAT  3347083

Query  1321     TTGAGTACGAGCGTAGCTGTGGGGACCCGAAAGATGGTGAACTATGCCTGAATAGGGCGA  1380
                ||||||||||||||||||||||||||||||||||||||||||||||||||||||||||||
Sbjct  3347084  TTGAGTACGAGCGTAGCTGTGGGGACCCGAAAGATGGTGAACTATGCCTGAATAGGGCGA  3347143

Query  1381     AGCCAGAGGAAACTCTGGTGGAGGCTCGCAGCGGTTCTGACGTGCAAATCGATCGTCAAA  1440
                ||||||||||||||||||||||||||||||||||||||||||||||||||||||||| ||
Sbjct  3347144  AGCCAGAGGAAACTCTGGTGGAGGCTCGCAGCGGTTCTGACGTGCAAATCGATCGTCGAA  3347203

Query  1441     TTTGGGTATAGGGGCGAAAGACTAATCGAACCATCTAGTAGCTGGTTCCTGCCGAAGTTT  1500
                ||||||||||||||||||||||||||||||||||||||||||||||||||||||||||||
Sbjct  3347204  TTTGGGTATAGGGGCGAAAGACTAATCGAACCATCTAGTAGCTGGTTCCTGCCGAAGTTT  3347263

Query  1501     CCCTCAGGATAGCAGTAACGCGGATCAGTTTTATGAGGTAAAGCGAATGATTAGAGGCCT  1560
                ||||||||||||||||||||||||||||||||||||||||||||||||||||||||||||
Sbjct  3347264  CCCTCAGGATAGCAGTAACGCGGATCAGTTTTATGAGGTAAAGCGAATGATTAGAGGCCT  3347323

Query  1561     TGGGGTTGAAACAACCTTAACCTATTCTCAAACTTTAAATATGTAAGAAGCGCTTGTTGC  1620
                ||||||||||||||||||||||||||||||||||||||||||||||||||||||||||||
Sbjct  3347324  TGGGGTTGAAACAACCTTAACCTATTCTCAAACTTTAAATATGTAAGAAGCGCTTGTTGC  3347383

Query  1621     TTAGTTGAACGTGCGCATTAGAATGAAGCGTTACTAGTGGGCCATTTTTGGTAAGCAGAA  1680
                ||||||||||||||||||||||||||||||||||||||||||||||||||||||||||||
Sbjct  3347384  TTAGTTGAACGTGCGCATTAGAATGAAGCGTTACTAGTGGGCCATTTTTGGTAAGCAGAA  3347443

Query  1681     CTGGCGATGCGGGATGAACCGAACGCGAGGTTAAGGTGCCGGAATGCACGCTCATCAGAC  1740
                ||||||||||||||||||||||||||||||||||||||||||||||||||||||||||||
Sbjct  3347444  CTGGCGATGCGGGATGAACCGAACGCGAGGTTAAGGTGCCGGAATGCACGCTCATCAGAC  3347503

Query  1741     ACCACAAAAGGTGTTAGTTCATCTAGACAGCCCGACGGTGGCCATGGAAGTCGGAATCCG  1800
                ||||||||||||||||||||||||||||||||||||||||||||||||||||||||||||
Sbjct  3347504  ACCACAAAAGGTGTTAGTTCATCTAGACAGCCCGACGGTGGCCATGGAAGTCGGAATCCG  3347563

Query  1801     CTAAGGAGTGTGTAACAACTCACGGGCCGAATGAACTAGCCCTGAAAATGGATGGCGCTC  1860
                ||||||||||||||||||||||||||||||||||||||||||||||||||||||||||||
Sbjct  3347564  CTAAGGAGTGTGTAACAACTCACGGGCCGAATGAACTAGCCCTGAAAATGGATGGCGCTC  3347623

Query  1861     AAGCGTGCTACCCATACCTCGCCGTCGGGGTAGAAACGACGCCCCGACGAGTAGGCAGGC  1920
                ||||||||||||||||||||||||||||||||||||||| ||||||||||||||||||||
Sbjct  3347624  AAGCGTGCTACCCATACCTCGCCGTCGGGGTAGAAACGATGCCCCGACGAGTAGGCAGGC  3347683

Query  1921     GTGGGGGTCCGTGACGAAGCCTTGGGAGTGATCCCGGGTCGAACGGCCCCTAGTGC  1976
                ||||||||||||||||||||||||||||||||||||||||||||||||| ||||||
Sbjct  3347684  GTGGGGGTCCGTGACGAAGCCTTGGGAGTGATCCCGGGTCGAACGGCCC-TAGTGC  3347738


 Score = 3542 bits (1918),  Expect = 0.0
 Identities = 1958/1976 (99%), Gaps = 8/1976 (0%)
 Strand=Plus/Plus

Query  1        CAAGGTTTCCGTAGGTGAACCTGCGGAAGGATCATTACCGAGTGAGGGCCCTCTGGGTCC  60
                ||||||||||||||||||||||||||||||||||||||||||||||||||||||||||||
Sbjct  3337688  CAAGGTTTCCGTAGGTGAACCTGCGGAAGGATCATTACCGAGTGAGGGCCCTCTGGGTCC  3337747

Query  61       AACCTCCCACCCGTGTCTATCGTACCTTGTTGCTTcggcgggcccgccgtttcgacggcc  120
                ||||||||||||||||||||||||||||||||||||||||||||||||||||||||||||
Sbjct  3337748  AACCTCCCACCCGTGTCTATCGTACCTTGTTGCTTCGGCGGGCCCGCCGTTTCGACGGCC  3337807

Query  121      gccggggaggccttgcgcccccgggcccgcgcccgccgAAGACCCCAACATGAACGCTGT  180
                ||||||||||||| ||| ||||||||||||||||||||||||||||||||||||||||||
Sbjct  3337808  GCCGGGGAGGCCTCGCG-CCCCGGGCCCGCGCCCGCCGAAGACCCCAACATGAACGCTGT  3337866

Query  181      TCTGAAAGTATGCAGTCTGAGTTGATTATCGTAATCAGTTAAAACTTTCAACAACGGATC  240
                |||||||||||||||||||||||||||||| |||||||||||||||||||||||||||||
Sbjct  3337867  TCTGAAAGTATGCAGTCTGAGTTGATTATCATAATCAGTTAAAACTTTCAACAACGGATC  3337926

Query  241      TCTTGGTTCCGGCATCGATGAAGAACGCAGCGAAATGCGATAAGTAATGTGAATTGCAGA  300
                ||||||||||||||||||||||||||||||||||||||||||||||||||||||||||||
Sbjct  3337927  TCTTGGTTCCGGCATCGATGAAGAACGCAGCGAAATGCGATAAGTAATGTGAATTGCAGA  3337986

Query  301      ATTCAGTGAATCATCGAGTCTTTGAACGCACATTGCGCCCCCTGGTATTCCGGGGGGCAT  360
                ||||||||||||||||||||||||||||||||||||||||||||||||||||||||||||
Sbjct  3337987  ATTCAGTGAATCATCGAGTCTTTGAACGCACATTGCGCCCCCTGGTATTCCGGGGGGCAT  3338046

Query  361      GCCTGTCCGAGCGTCATTGCTGCCCTCAAGCACGGCTTGTGTGTTGGGCCCCCGTCCCCC  420
                |||||||||||||||||||||||||||||||||||||||||||||||||||| || ||||
Sbjct  3338047  GCCTGTCCGAGCGTCATTGCTGCCCTCAAGCACGGCTTGTGTGTTGGGCCCC-GT-CCCC  3338104

Query  421      TCTCCCGGGGGACGGGCCCGAAAGGCAGCGGCGGCACCGCGTCCGGTCCTCGAGCGTATG  480
                || ||| |||||||||||||||||||||||||||||||||||||||||||||||||||||
Sbjct  3338105  TC-CCCCGGGGACGGGCCCGAAAGGCAGCGGCGGCACCGCGTCCGGTCCTCGAGCGTATG  3338163

Query  481      GGGCTTTGTCACCTGCTCTGTAGGCCCGGCCGGCGCCAGCCGACACCCAACTTTATTTTT  540
                ||||||||||||| |||||||||||||||||||||||||||||||||||||||||  |||
Sbjct  3338164  GGGCTTTGTCACCCGCTCTGTAGGCCCGGCCGGCGCCAGCCGACACCCAACTTTA--TTT  3338221

Query  541      CTAAGGTTGACCTCGGATCAGGTAGGGATACCCGCTGAACTTAAGCATATCAATAAGCGG  600
                ||||||||||||||||||||||||||||||||||||||||||||||||||||||||||||
Sbjct  3338222  CTAAGGTTGACCTCGGATCAGGTAGGGATACCCGCTGAACTTAAGCATATCAATAAGCGG  3338281

Query  601      AGGAAAAGAAACCAACAGGGATTGCCTCAGTAACGGCGAGTGAAGCGGCAAGAGCTCAAA  660
                ||||||||||||||||||||||||||||||||||||||||||||||||||||||||||||
Sbjct  3338282  AGGAAAAGAAACCAACAGGGATTGCCTCAGTAACGGCGAGTGAAGCGGCAAGAGCTCAAA  3338341

Query  661      TTTGAAAGCTGGCCCCTTCGGGGTCCGCGTTGTAATTTGCAGAGGATGCTTCGGGTGCAG  720
                |||||||||||||||| |||||||||||||||||||||||||||||||||||||||||||
Sbjct  3338342  TTTGAAAGCTGGCCCCCTCGGGGTCCGCGTTGTAATTTGCAGAGGATGCTTCGGGTGCAG  3338401

Query  721      CCCCCGTCTAAGTGCCCTGGAACGGGCCGTCATAGAGGGTGAGAATCCCGTCTGGGACGG  780
                 |||||||||||||||||||||||||||||||||||||||||||||||||||||||||||
Sbjct  3338402  -CCCCGTCTAAGTGCCCTGGAACGGGCCGTCATAGAGGGTGAGAATCCCGTCTGGGACGG  3338460

Query  781      GGTGTCTGCGTCCGTGTGAAGCTCCTTCGACGAGTCGAGTTGTTTGGGAATGCAGCTCTA  840
                ||||||||||||||||||||||||||||||||||||||||||||||||||||||||||||
Sbjct  3338461  GGTGTCTGCGTCCGTGTGAAGCTCCTTCGACGAGTCGAGTTGTTTGGGAATGCAGCTCTA  3338520

Query  841      AATGGGTGGTAAATTTCATCTAAAGCTAAATACTGGCCGGAGACCGATAGCGCACAAGTA  900
                ||||||||||||||||||||||||||||||||||||||||||||||||||||||||||||
Sbjct  3338521  AATGGGTGGTAAATTTCATCTAAAGCTAAATACTGGCCGGAGACCGATAGCGCACAAGTA  3338580

Query  901      GAGTGATCGAAAGATGAAAAGCACTTTGAAAAGAGAGTTAAACAGCACGTGAAATTGTTG  960
                ||||||||||||||||||||||||||||||||||||||||||||||||||||||||||||
Sbjct  3338581  GAGTGATCGAAAGATGAAAAGCACTTTGAAAAGAGAGTTAAACAGCACGTGAAATTGTTG  3338640

Query  961      AAAGGGAAGCGTTTGCGACCAGACTCGCCCGCGGGGTTCAGCCGGCATTCGTGCCGGTGT  1020
                ||||||||||||||||||||||||||||||||||||||||||||||||||||||||||||
Sbjct  3338641  AAAGGGAAGCGTTTGCGACCAGACTCGCCCGCGGGGTTCAGCCGGCATTCGTGCCGGTGT  3338700

Query  1021     ACTTCCCCGTGGGCGGGCCAGCGTCGGTTTGGGCGGCCGGTCAAAGGCCCTCGGAATGTA  1080
                ||||||||||||||||||||||||||||||||||||||||||||||||||||||||||||
Sbjct  3338701  ACTTCCCCGTGGGCGGGCCAGCGTCGGTTTGGGCGGCCGGTCAAAGGCCCTCGGAATGTA  3338760

Query  1081     TCACCTCTCGGGGTGTCTTATAGCCGAGGGTGCAATGCGGCCTGCCTGGACCGAGGAACG  1140
                ||||| |||||||||||||||||||||||||||||||||||||||| |||||||||||||
Sbjct  3338761  TCACCCCTCGGGGTGTCTTATAGCCGAGGGTGCAATGCGGCCTGCCCGGACCGAGGAACG  3338820

Query  1141     CGCTTCGGCTCGGACGCTGGCGTAATGGTCGTAAATGACCCGTCTTGAAACACGGACCAA  1200
                ||||||||||||||||||||||||||||||||||||||||||||||||||||||||||||
Sbjct  3338821  CGCTTCGGCTCGGACGCTGGCGTAATGGTCGTAAATGACCCGTCTTGAAACACGGACCAA  3338880

Query  1201     GGAGTCTAACATCTACGCGAGTGTTCGGGTGTCAAACCCGTACGCGCAGTGAAAGCGAAC  1260
                ||||||||||||||||||||||||||||||||||||||||||||||||||||||||||||
Sbjct  3338881  GGAGTCTAACATCTACGCGAGTGTTCGGGTGTCAAACCCGTACGCGCAGTGAAAGCGAAC  3338940

Query  1261     GGAGGTGGGAGCCCCCTCGCGGGGCGCACCATCGACCGATCCTGATGTCTTCGGATGGAT  1320
                ||||||||||||||||||| ||||||||||||||||||||||||||||||||||||||||
Sbjct  3338941  GGAGGTGGGAGCCCCCTCGTGGGGCGCACCATCGACCGATCCTGATGTCTTCGGATGGAT  3339000

Query  1321     TTGAGTACGAGCGTAGCTGTGGGGACCCGAAAGATGGTGAACTATGCCTGAATAGGGCGA  1380
                ||||||||||||||||||||||||||||||||||||||||||||||||||||||||||||
Sbjct  3339001  TTGAGTACGAGCGTAGCTGTGGGGACCCGAAAGATGGTGAACTATGCCTGAATAGGGCGA  3339060

Query  1381     AGCCAGAGGAAACTCTGGTGGAGGCTCGCAGCGGTTCTGACGTGCAAATCGATCGTCAAA  1440
                ||||||||||||||||||||||||||||||||||||||||||||||||||||||||| ||
Sbjct  3339061  AGCCAGAGGAAACTCTGGTGGAGGCTCGCAGCGGTTCTGACGTGCAAATCGATCGTCGAA  3339120

Query  1441     TTTGGGTATAGGGGCGAAAGACTAATCGAACCATCTAGTAGCTGGTTCCTGCCGAAGTTT  1500
                ||||||||||||||||||||||||||||||||||||||||||||||||||||||||||||
Sbjct  3339121  TTTGGGTATAGGGGCGAAAGACTAATCGAACCATCTAGTAGCTGGTTCCTGCCGAAGTTT  3339180

Query  1501     CCCTCAGGATAGCAGTAACGCGGATCAGTTTTATGAGGTAAAGCGAATGATTAGAGGCCT  1560
                ||||||||||||||||||||||||||||||||||||||||||||||||||||||||||||
Sbjct  3339181  CCCTCAGGATAGCAGTAACGCGGATCAGTTTTATGAGGTAAAGCGAATGATTAGAGGCCT  3339240

Query  1561     TGGGGTTGAAACAACCTTAACCTATTCTCAAACTTTAAATATGTAAGAAGCGCTTGTTGC  1620
                ||||||||||||||||||||||||||||||||||||||||||||||||||||||||||||
Sbjct  3339241  TGGGGTTGAAACAACCTTAACCTATTCTCAAACTTTAAATATGTAAGAAGCGCTTGTTGC  3339300

Query  1621     TTAGTTGAACGTGCGCATTAGAATGAAGCGTTACTAGTGGGCCATTTTTGGTAAGCAGAA  1680
                ||||||||||||||||||||||||||||||||||||||||||||||||||||||||||||
Sbjct  3339301  TTAGTTGAACGTGCGCATTAGAATGAAGCGTTACTAGTGGGCCATTTTTGGTAAGCAGAA  3339360

Query  1681     CTGGCGATGCGGGATGAACCGAACGCGAGGTTAAGGTGCCGGAATGCACGCTCATCAGAC  1740
                ||||||||||||||||||||||||||||||||||||||||||||||||||||||||||||
Sbjct  3339361  CTGGCGATGCGGGATGAACCGAACGCGAGGTTAAGGTGCCGGAATGCACGCTCATCAGAC  3339420

Query  1741     ACCACAAAAGGTGTTAGTTCATCTAGACAGCCCGACGGTGGCCATGGAAGTCGGAATCCG  1800
                ||||||||||||||||||||||||||||||||||||||||||||||||||||||||||||
Sbjct  3339421  ACCACAAAAGGTGTTAGTTCATCTAGACAGCCCGACGGTGGCCATGGAAGTCGGAATCCG  3339480

Query  1801     CTAAGGAGTGTGTAACAACTCACGGGCCGAATGAACTAGCCCTGAAAATGGATGGCGCTC  1860
                ||||||||||||||||||||||||||||||||||||||||||||||||||||||||||||
Sbjct  3339481  CTAAGGAGTGTGTAACAACTCACGGGCCGAATGAACTAGCCCTGAAAATGGATGGCGCTC  3339540

Query  1861     AAGCGTGCTACCCATACCTCGCCGTCGGGGTAGAAACGACGCCCCGACGAGTAGGCAGGC  1920
                ||||||||||||||||||||||||||||||||||||||| ||||||||||||||||||||
Sbjct  3339541  AAGCGTGCTACCCATACCTCGCCGTCGGGGTAGAAACGATGCCCCGACGAGTAGGCAGGC  3339600

Query  1921     GTGGGGGTCCGTGACGAAGCCTTGGGAGTGATCCCGGGTCGAACGGCCCCTAGTGC  1976
                ||||||||||||||||||||||||||||||||||||||||||||||||| ||||||
Sbjct  3339601  GTGGGGGTCCGTGACGAAGCCTTGGGAGTGATCCCGGGTCGAACGGCCC-TAGTGC  3339655


>NW_020194278.1 Aspergillus novofumigatus IBT 16806 chromosome Unknown P174scaffold_5, 
whole genome shotgun sequence
Length=3352756

 Score = 3555 bits (1925),  Expect = 0.0
 Identities = 1960/1976 (99%), Gaps = 6/1976 (0%)
 Strand=Plus/Plus

Query  1        CAAGGTTTCCGTAGGTGAACCTGCGGAAGGATCATTACCGAGTGAGGGCCCTCTGGGTCC  60
                ||||||||||||||||||||||||||||||||||||||||||||||||||||||||||||
Sbjct  3345769  CAAGGTTTCCGTAGGTGAACCTGCGGAAGGATCATTACCGAGTGAGGGCCCTCTGGGTCC  3345828

Query  61       AACCTCCCACCCGTGTCTATCGTACCTTGTTGCTTcggcgggcccgccgtttcgacggcc  120
                ||||||||||||||||||||||||||||||||||||||||||||||||||||||||||||
Sbjct  3345829  AACCTCCCACCCGTGTCTATCGTACCTTGTTGCTTCGGCGGGCCCGCCGTTTCGACGGCC  3345888

Query  121      gccggggaggccttgcgcccccgggcccgcgcccgccgAAGACCCCAACATGAACGCTGT  180
                ||||||||||||| ||||||||||||||||||||||||||||||||||||||||||||||
Sbjct  3345889  GCCGGGGAGGCCTCGCGCCCCCGGGCCCGCGCCCGCCGAAGACCCCAACATGAACGCTGT  3345948

Query  181      TCTGAAAGTATGCAGTCTGAGTTGATTATCGTAATCAGTTAAAACTTTCAACAACGGATC  240
                |||||||||||||||||||||||||||||| |||||||||||||||||||||||||||||
Sbjct  3345949  TCTGAAAGTATGCAGTCTGAGTTGATTATCATAATCAGTTAAAACTTTCAACAACGGATC  3346008

Query  241      TCTTGGTTCCGGCATCGATGAAGAACGCAGCGAAATGCGATAAGTAATGTGAATTGCAGA  300
                ||||||||||||||||||||||||||||||||||||||||||||||||||||||||||||
Sbjct  3346009  TCTTGGTTCCGGCATCGATGAAGAACGCAGCGAAATGCGATAAGTAATGTGAATTGCAGA  3346068

Query  301      ATTCAGTGAATCATCGAGTCTTTGAACGCACATTGCGCCCCCTGGTATTCCGGGGGGCAT  360
                ||||||||||||||||||||||||||||||||||||||||||||||||||||||||||||
Sbjct  3346069  ATTCAGTGAATCATCGAGTCTTTGAACGCACATTGCGCCCCCTGGTATTCCGGGGGGCAT  3346128

Query  361      GCCTGTCCGAGCGTCATTGCTGCCCTCAAGCACGGCTTGTGTGTTGGGCCCCCGTCCCCC  420
                |||||||||||||||||||||||||||||||||||||||||||||||||||| || ||||
Sbjct  3346129  GCCTGTCCGAGCGTCATTGCTGCCCTCAAGCACGGCTTGTGTGTTGGGCCCC-GT-CCCC  3346186

Query  421      TCTCCCGGGGGACGGGCCCGAAAGGCAGCGGCGGCACCGCGTCCGGTCCTCGAGCGTATG  480
                || ||| |||||||||||||||||||||||||||||||||||||||||||||||||||||
Sbjct  3346187  TC-CCCCGGGGACGGGCCCGAAAGGCAGCGGCGGCACCGCGTCCGGTCCTCGAGCGTATG  3346245

Query  481      GGGCTTTGTCACCTGCTCTGTAGGCCCGGCCGGCGCCAGCCGACACCCAACTTTATTTTT  540
                ||||||||||||| |||||||||||||||||||||||||||||||||||||||||  |||
Sbjct  3346246  GGGCTTTGTCACCCGCTCTGTAGGCCCGGCCGGCGCCAGCCGACACCCAACTTTA--TTT  3346303

Query  541      CTAAGGTTGACCTCGGATCAGGTAGGGATACCCGCTGAACTTAAGCATATCAATAAGCGG  600
                ||||||||||||||||||||||||||||||||||||||||||||||||||||||||||||
Sbjct  3346304  CTAAGGTTGACCTCGGATCAGGTAGGGATACCCGCTGAACTTAAGCATATCAATAAGCGG  3346363

Query  601      AGGAAAAGAAACCAACAGGGATTGCCTCAGTAACGGCGAGTGAAGCGGCAAGAGCTCAAA  660
                ||||||||||||||||||||||||||||||||||||||||||||||||||||||||||||
Sbjct  3346364  AGGAAAAGAAACCAACAGGGATTGCCTCAGTAACGGCGAGTGAAGCGGCAAGAGCTCAAA  3346423

Query  661      TTTGAAAGCTGGCCCCTTCGGGGTCCGCGTTGTAATTTGCAGAGGATGCTTCGGGTGCAG  720
                |||||||||||||||| |||||||||||||||||||||||||||||||||||||||||||
Sbjct  3346424  TTTGAAAGCTGGCCCCCTCGGGGTCCGCGTTGTAATTTGCAGAGGATGCTTCGGGTGCAG  3346483

Query  721      CCCCCGTCTAAGTGCCCTGGAACGGGCCGTCATAGAGGGTGAGAATCCCGTCTGGGACGG  780
                ||||||||||||||||||||||||||||||||||||||||||||||||||||||||||||
Sbjct  3346484  CCCCCGTCTAAGTGCCCTGGAACGGGCCGTCATAGAGGGTGAGAATCCCGTCTGGGACGG  3346543

Query  781      GGTGTCTGCGTCCGTGTGAAGCTCCTTCGACGAGTCGAGTTGTTTGGGAATGCAGCTCTA  840
                ||||||||||||||||||||||||||||||||||||||||||||||||||||||||||||
Sbjct  3346544  GGTGTCTGCGTCCGTGTGAAGCTCCTTCGACGAGTCGAGTTGTTTGGGAATGCAGCTCTA  3346603

Query  841      AATGGGTGGTAAATTTCATCTAAAGCTAAATACTGGCCGGAGACCGATAGCGCACAAGTA  900
                ||||||||||||||||||||||||||||||||||||||||||||||||||||||||||||
Sbjct  3346604  AATGGGTGGTAAATTTCATCTAAAGCTAAATACTGGCCGGAGACCGATAGCGCACAAGTA  3346663

Query  901      GAGTGATCGAAAGATGAAAAGCACTTTGAAAAGAGAGTTAAACAGCACGTGAAATTGTTG  960
                ||||||||||||||||||||||||||||||||||||||||||||||||||||||||||||
Sbjct  3346664  GAGTGATCGAAAGATGAAAAGCACTTTGAAAAGAGAGTTAAACAGCACGTGAAATTGTTG  3346723

Query  961      AAAGGGAAGCGTTTGCGACCAGACTCGCCCGCGGGGTTCAGCCGGCATTCGTGCCGGTGT  1020
                ||||||||||||||||||||||||||||||||||||||||||||||||||||||||||||
Sbjct  3346724  AAAGGGAAGCGTTTGCGACCAGACTCGCCCGCGGGGTTCAGCCGGCATTCGTGCCGGTGT  3346783

Query  1021     ACTTCCCCGTGGGCGGGCCAGCGTCGGTTTGGGCGGCCGGTCAAAGGCCCTCGGAATGTA  1080
                ||||||||||||||||||||||||||||||||||||||||||||||||||||||||||||
Sbjct  3346784  ACTTCCCCGTGGGCGGGCCAGCGTCGGTTTGGGCGGCCGGTCAAAGGCCCTCGGAATGTA  3346843

Query  1081     TCACCTCTCGGGGTGTCTTATAGCCGAGGGTGCAATGCGGCCTGCCTGGACCGAGGAACG  1140
                ||||| |||||||||||||||||||||||||||||||||||||||| |||||||||||||
Sbjct  3346844  TCACCCCTCGGGGTGTCTTATAGCCGAGGGTGCAATGCGGCCTGCCCGGACCGAGGAACG  3346903

Query  1141     CGCTTCGGCTCGGACGCTGGCGTAATGGTCGTAAATGACCCGTCTTGAAACACGGACCAA  1200
                ||||||||||||||||||||||||||||||||||||||||||||||||||||||||||||
Sbjct  3346904  CGCTTCGGCTCGGACGCTGGCGTAATGGTCGTAAATGACCCGTCTTGAAACACGGACCAA  3346963

Query  1201     GGAGTCTAACATCTACGCGAGTGTTCGGGTGTCAAACCCGTACGCGCAGTGAAAGCGAAC  1260
                ||||||||||||||||||||||||||||||||||||||||||||||||||||||||||||
Sbjct  3346964  GGAGTCTAACATCTACGCGAGTGTTCGGGTGTCAAACCCGTACGCGCAGTGAAAGCGAAC  3347023

Query  1261     GGAGGTGGGAGCCCCCTCGCGGGGCGCACCATCGACCGATCCTGATGTCTTCGGATGGAT  1320
                ||||||||||||||||||| ||||||||||||||||||||||||||||||||||||||||
Sbjct  3347024  GGAGGTGGGAGCCCCCTCGTGGGGCGCACCATCGACCGATCCTGATGTCTTCGGATGGAT  3347083

Query  1321     TTGAGTACGAGCGTAGCTGTGGGGACCCGAAAGATGGTGAACTATGCCTGAATAGGGCGA  1380
                ||||||||||||||||||||||||||||||||||||||||||||||||||||||||||||
Sbjct  3347084  TTGAGTACGAGCGTAGCTGTGGGGACCCGAAAGATGGTGAACTATGCCTGAATAGGGCGA  3347143

Query  1381     AGCCAGAGGAAACTCTGGTGGAGGCTCGCAGCGGTTCTGACGTGCAAATCGATCGTCAAA  1440
                ||||||||||||||||||||||||||||||||||||||||||||||||||||||||| ||
Sbjct  3347144  AGCCAGAGGAAACTCTGGTGGAGGCTCGCAGCGGTTCTGACGTGCAAATCGATCGTCGAA  3347203

Query  1441     TTTGGGTATAGGGGCGAAAGACTAATCGAACCATCTAGTAGCTGGTTCCTGCCGAAGTTT  1500
                ||||||||||||||||||||||||||||||||||||||||||||||||||||||||||||
Sbjct  3347204  TTTGGGTATAGGGGCGAAAGACTAATCGAACCATCTAGTAGCTGGTTCCTGCCGAAGTTT  3347263

Query  1501     CCCTCAGGATAGCAGTAACGCGGATCAGTTTTATGAGGTAAAGCGAATGATTAGAGGCCT  1560
                ||||||||||||||||||||||||||||||||||||||||||||||||||||||||||||
Sbjct  3347264  CCCTCAGGATAGCAGTAACGCGGATCAGTTTTATGAGGTAAAGCGAATGATTAGAGGCCT  3347323

Query  1561     TGGGGTTGAAACAACCTTAACCTATTCTCAAACTTTAAATATGTAAGAAGCGCTTGTTGC  1620
                ||||||||||||||||||||||||||||||||||||||||||||||||||||||||||||
Sbjct  3347324  TGGGGTTGAAACAACCTTAACCTATTCTCAAACTTTAAATATGTAAGAAGCGCTTGTTGC  3347383

Query  1621     TTAGTTGAACGTGCGCATTAGAATGAAGCGTTACTAGTGGGCCATTTTTGGTAAGCAGAA  1680
                ||||||||||||||||||||||||||||||||||||||||||||||||||||||||||||
Sbjct  3347384  TTAGTTGAACGTGCGCATTAGAATGAAGCGTTACTAGTGGGCCATTTTTGGTAAGCAGAA  3347443

Query  1681     CTGGCGATGCGGGATGAACCGAACGCGAGGTTAAGGTGCCGGAATGCACGCTCATCAGAC  1740
                ||||||||||||||||||||||||||||||||||||||||||||||||||||||||||||
Sbjct  3347444  CTGGCGATGCGGGATGAACCGAACGCGAGGTTAAGGTGCCGGAATGCACGCTCATCAGAC  3347503

Query  1741     ACCACAAAAGGTGTTAGTTCATCTAGACAGCCCGACGGTGGCCATGGAAGTCGGAATCCG  1800
                ||||||||||||||||||||||||||||||||||||||||||||||||||||||||||||
Sbjct  3347504  ACCACAAAAGGTGTTAGTTCATCTAGACAGCCCGACGGTGGCCATGGAAGTCGGAATCCG  3347563

Query  1801     CTAAGGAGTGTGTAACAACTCACGGGCCGAATGAACTAGCCCTGAAAATGGATGGCGCTC  1860
                ||||||||||||||||||||||||||||||||||||||||||||||||||||||||||||
Sbjct  3347564  CTAAGGAGTGTGTAACAACTCACGGGCCGAATGAACTAGCCCTGAAAATGGATGGCGCTC  3347623

Query  1861     AAGCGTGCTACCCATACCTCGCCGTCGGGGTAGAAACGACGCCCCGACGAGTAGGCAGGC  1920
                ||||||||||||||||||||||||||||||||||||||| ||||||||||||||||||||
Sbjct  3347624  AAGCGTGCTACCCATACCTCGCCGTCGGGGTAGAAACGATGCCCCGACGAGTAGGCAGGC  3347683

Query  1921     GTGGGGGTCCGTGACGAAGCCTTGGGAGTGATCCCGGGTCGAACGGCCCCTAGTGC  1976
                ||||||||||||||||||||||||||||||||||||||||||||||||| ||||||
Sbjct  3347684  GTGGGGGTCCGTGACGAAGCCTTGGGAGTGATCCCGGGTCGAACGGCCC-TAGTGC  3347738


 Score = 3542 bits (1918),  Expect = 0.0
 Identities = 1958/1976 (99%), Gaps = 8/1976 (0%)
 Strand=Plus/Plus

Query  1        CAAGGTTTCCGTAGGTGAACCTGCGGAAGGATCATTACCGAGTGAGGGCCCTCTGGGTCC  60
                ||||||||||||||||||||||||||||||||||||||||||||||||||||||||||||
Sbjct  3337688  CAAGGTTTCCGTAGGTGAACCTGCGGAAGGATCATTACCGAGTGAGGGCCCTCTGGGTCC  3337747

Query  61       AACCTCCCACCCGTGTCTATCGTACCTTGTTGCTTcggcgggcccgccgtttcgacggcc  120
                ||||||||||||||||||||||||||||||||||||||||||||||||||||||||||||
Sbjct  3337748  AACCTCCCACCCGTGTCTATCGTACCTTGTTGCTTCGGCGGGCCCGCCGTTTCGACGGCC  3337807

Query  121      gccggggaggccttgcgcccccgggcccgcgcccgccgAAGACCCCAACATGAACGCTGT  180
                ||||||||||||| ||| ||||||||||||||||||||||||||||||||||||||||||
Sbjct  3337808  GCCGGGGAGGCCTCGCG-CCCCGGGCCCGCGCCCGCCGAAGACCCCAACATGAACGCTGT  3337866

Query  181      TCTGAAAGTATGCAGTCTGAGTTGATTATCGTAATCAGTTAAAACTTTCAACAACGGATC  240
                |||||||||||||||||||||||||||||| |||||||||||||||||||||||||||||
Sbjct  3337867  TCTGAAAGTATGCAGTCTGAGTTGATTATCATAATCAGTTAAAACTTTCAACAACGGATC  3337926

Query  241      TCTTGGTTCCGGCATCGATGAAGAACGCAGCGAAATGCGATAAGTAATGTGAATTGCAGA  300
                ||||||||||||||||||||||||||||||||||||||||||||||||||||||||||||
Sbjct  3337927  TCTTGGTTCCGGCATCGATGAAGAACGCAGCGAAATGCGATAAGTAATGTGAATTGCAGA  3337986

Query  301      ATTCAGTGAATCATCGAGTCTTTGAACGCACATTGCGCCCCCTGGTATTCCGGGGGGCAT  360
                ||||||||||||||||||||||||||||||||||||||||||||||||||||||||||||
Sbjct  3337987  ATTCAGTGAATCATCGAGTCTTTGAACGCACATTGCGCCCCCTGGTATTCCGGGGGGCAT  3338046

Query  361      GCCTGTCCGAGCGTCATTGCTGCCCTCAAGCACGGCTTGTGTGTTGGGCCCCCGTCCCCC  420
                |||||||||||||||||||||||||||||||||||||||||||||||||||| || ||||
Sbjct  3338047  GCCTGTCCGAGCGTCATTGCTGCCCTCAAGCACGGCTTGTGTGTTGGGCCCC-GT-CCCC  3338104

Query  421      TCTCCCGGGGGACGGGCCCGAAAGGCAGCGGCGGCACCGCGTCCGGTCCTCGAGCGTATG  480
                || ||| |||||||||||||||||||||||||||||||||||||||||||||||||||||
Sbjct  3338105  TC-CCCCGGGGACGGGCCCGAAAGGCAGCGGCGGCACCGCGTCCGGTCCTCGAGCGTATG  3338163

Query  481      GGGCTTTGTCACCTGCTCTGTAGGCCCGGCCGGCGCCAGCCGACACCCAACTTTATTTTT  540
                ||||||||||||| |||||||||||||||||||||||||||||||||||||||||  |||
Sbjct  3338164  GGGCTTTGTCACCCGCTCTGTAGGCCCGGCCGGCGCCAGCCGACACCCAACTTTA--TTT  3338221

Query  541      CTAAGGTTGACCTCGGATCAGGTAGGGATACCCGCTGAACTTAAGCATATCAATAAGCGG  600
                ||||||||||||||||||||||||||||||||||||||||||||||||||||||||||||
Sbjct  3338222  CTAAGGTTGACCTCGGATCAGGTAGGGATACCCGCTGAACTTAAGCATATCAATAAGCGG  3338281

Query  601      AGGAAAAGAAACCAACAGGGATTGCCTCAGTAACGGCGAGTGAAGCGGCAAGAGCTCAAA  660
                ||||||||||||||||||||||||||||||||||||||||||||||||||||||||||||
Sbjct  3338282  AGGAAAAGAAACCAACAGGGATTGCCTCAGTAACGGCGAGTGAAGCGGCAAGAGCTCAAA  3338341

Query  661      TTTGAAAGCTGGCCCCTTCGGGGTCCGCGTTGTAATTTGCAGAGGATGCTTCGGGTGCAG  720
                |||||||||||||||| |||||||||||||||||||||||||||||||||||||||||||
Sbjct  3338342  TTTGAAAGCTGGCCCCCTCGGGGTCCGCGTTGTAATTTGCAGAGGATGCTTCGGGTGCAG  3338401

Query  721      CCCCCGTCTAAGTGCCCTGGAACGGGCCGTCATAGAGGGTGAGAATCCCGTCTGGGACGG  780
                 |||||||||||||||||||||||||||||||||||||||||||||||||||||||||||
Sbjct  3338402  -CCCCGTCTAAGTGCCCTGGAACGGGCCGTCATAGAGGGTGAGAATCCCGTCTGGGACGG  3338460

Query  781      GGTGTCTGCGTCCGTGTGAAGCTCCTTCGACGAGTCGAGTTGTTTGGGAATGCAGCTCTA  840
                ||||||||||||||||||||||||||||||||||||||||||||||||||||||||||||
Sbjct  3338461  GGTGTCTGCGTCCGTGTGAAGCTCCTTCGACGAGTCGAGTTGTTTGGGAATGCAGCTCTA  3338520

Query  841      AATGGGTGGTAAATTTCATCTAAAGCTAAATACTGGCCGGAGACCGATAGCGCACAAGTA  900
                ||||||||||||||||||||||||||||||||||||||||||||||||||||||||||||
Sbjct  3338521  AATGGGTGGTAAATTTCATCTAAAGCTAAATACTGGCCGGAGACCGATAGCGCACAAGTA  3338580

Query  901      GAGTGATCGAAAGATGAAAAGCACTTTGAAAAGAGAGTTAAACAGCACGTGAAATTGTTG  960
                ||||||||||||||||||||||||||||||||||||||||||||||||||||||||||||
Sbjct  3338581  GAGTGATCGAAAGATGAAAAGCACTTTGAAAAGAGAGTTAAACAGCACGTGAAATTGTTG  3338640

Query  961      AAAGGGAAGCGTTTGCGACCAGACTCGCCCGCGGGGTTCAGCCGGCATTCGTGCCGGTGT  1020
                ||||||||||||||||||||||||||||||||||||||||||||||||||||||||||||
Sbjct  3338641  AAAGGGAAGCGTTTGCGACCAGACTCGCCCGCGGGGTTCAGCCGGCATTCGTGCCGGTGT  3338700

Query  1021     ACTTCCCCGTGGGCGGGCCAGCGTCGGTTTGGGCGGCCGGTCAAAGGCCCTCGGAATGTA  1080
                ||||||||||||||||||||||||||||||||||||||||||||||||||||||||||||
Sbjct  3338701  ACTTCCCCGTGGGCGGGCCAGCGTCGGTTTGGGCGGCCGGTCAAAGGCCCTCGGAATGTA  3338760

Query  1081     TCACCTCTCGGGGTGTCTTATAGCCGAGGGTGCAATGCGGCCTGCCTGGACCGAGGAACG  1140
                ||||| |||||||||||||||||||||||||||||||||||||||| |||||||||||||
Sbjct  3338761  TCACCCCTCGGGGTGTCTTATAGCCGAGGGTGCAATGCGGCCTGCCCGGACCGAGGAACG  3338820

Query  1141     CGCTTCGGCTCGGACGCTGGCGTAATGGTCGTAAATGACCCGTCTTGAAACACGGACCAA  1200
                ||||||||||||||||||||||||||||||||||||||||||||||||||||||||||||
Sbjct  3338821  CGCTTCGGCTCGGACGCTGGCGTAATGGTCGTAAATGACCCGTCTTGAAACACGGACCAA  3338880

Query  1201     GGAGTCTAACATCTACGCGAGTGTTCGGGTGTCAAACCCGTACGCGCAGTGAAAGCGAAC  1260
                ||||||||||||||||||||||||||||||||||||||||||||||||||||||||||||
Sbjct  3338881  GGAGTCTAACATCTACGCGAGTGTTCGGGTGTCAAACCCGTACGCGCAGTGAAAGCGAAC  3338940

Query  1261     GGAGGTGGGAGCCCCCTCGCGGGGCGCACCATCGACCGATCCTGATGTCTTCGGATGGAT  1320
                ||||||||||||||||||| ||||||||||||||||||||||||||||||||||||||||
Sbjct  3338941  GGAGGTGGGAGCCCCCTCGTGGGGCGCACCATCGACCGATCCTGATGTCTTCGGATGGAT  3339000

Query  1321     TTGAGTACGAGCGTAGCTGTGGGGACCCGAAAGATGGTGAACTATGCCTGAATAGGGCGA  1380
                ||||||||||||||||||||||||||||||||||||||||||||||||||||||||||||
Sbjct  3339001  TTGAGTACGAGCGTAGCTGTGGGGACCCGAAAGATGGTGAACTATGCCTGAATAGGGCGA  3339060

Query  1381     AGCCAGAGGAAACTCTGGTGGAGGCTCGCAGCGGTTCTGACGTGCAAATCGATCGTCAAA  1440
                ||||||||||||||||||||||||||||||||||||||||||||||||||||||||| ||
Sbjct  3339061  AGCCAGAGGAAACTCTGGTGGAGGCTCGCAGCGGTTCTGACGTGCAAATCGATCGTCGAA  3339120

Query  1441     TTTGGGTATAGGGGCGAAAGACTAATCGAACCATCTAGTAGCTGGTTCCTGCCGAAGTTT  1500
                ||||||||||||||||||||||||||||||||||||||||||||||||||||||||||||
Sbjct  3339121  TTTGGGTATAGGGGCGAAAGACTAATCGAACCATCTAGTAGCTGGTTCCTGCCGAAGTTT  3339180

Query  1501     CCCTCAGGATAGCAGTAACGCGGATCAGTTTTATGAGGTAAAGCGAATGATTAGAGGCCT  1560
                ||||||||||||||||||||||||||||||||||||||||||||||||||||||||||||
Sbjct  3339181  CCCTCAGGATAGCAGTAACGCGGATCAGTTTTATGAGGTAAAGCGAATGATTAGAGGCCT  3339240

Query  1561     TGGGGTTGAAACAACCTTAACCTATTCTCAAACTTTAAATATGTAAGAAGCGCTTGTTGC  1620
                ||||||||||||||||||||||||||||||||||||||||||||||||||||||||||||
Sbjct  3339241  TGGGGTTGAAACAACCTTAACCTATTCTCAAACTTTAAATATGTAAGAAGCGCTTGTTGC  3339300

Query  1621     TTAGTTGAACGTGCGCATTAGAATGAAGCGTTACTAGTGGGCCATTTTTGGTAAGCAGAA  1680
                ||||||||||||||||||||||||||||||||||||||||||||||||||||||||||||
Sbjct  3339301  TTAGTTGAACGTGCGCATTAGAATGAAGCGTTACTAGTGGGCCATTTTTGGTAAGCAGAA  3339360

Query  1681     CTGGCGATGCGGGATGAACCGAACGCGAGGTTAAGGTGCCGGAATGCACGCTCATCAGAC  1740
                ||||||||||||||||||||||||||||||||||||||||||||||||||||||||||||
Sbjct  3339361  CTGGCGATGCGGGATGAACCGAACGCGAGGTTAAGGTGCCGGAATGCACGCTCATCAGAC  3339420

Query  1741     ACCACAAAAGGTGTTAGTTCATCTAGACAGCCCGACGGTGGCCATGGAAGTCGGAATCCG  1800
                ||||||||||||||||||||||||||||||||||||||||||||||||||||||||||||
Sbjct  3339421  ACCACAAAAGGTGTTAGTTCATCTAGACAGCCCGACGGTGGCCATGGAAGTCGGAATCCG  3339480

Query  1801     CTAAGGAGTGTGTAACAACTCACGGGCCGAATGAACTAGCCCTGAAAATGGATGGCGCTC  1860
                ||||||||||||||||||||||||||||||||||||||||||||||||||||||||||||
Sbjct  3339481  CTAAGGAGTGTGTAACAACTCACGGGCCGAATGAACTAGCCCTGAAAATGGATGGCGCTC  3339540

Query  1861     AAGCGTGCTACCCATACCTCGCCGTCGGGGTAGAAACGACGCCCCGACGAGTAGGCAGGC  1920
                ||||||||||||||||||||||||||||||||||||||| ||||||||||||||||||||
Sbjct  3339541  AAGCGTGCTACCCATACCTCGCCGTCGGGGTAGAAACGATGCCCCGACGAGTAGGCAGGC  3339600

Query  1921     GTGGGGGTCCGTGACGAAGCCTTGGGAGTGATCCCGGGTCGAACGGCCCCTAGTGC  1976
                ||||||||||||||||||||||||||||||||||||||||||||||||| ||||||
Sbjct  3339601  GTGGGGGTCCGTGACGAAGCCTTGGGAGTGATCCCGGGTCGAACGGCCC-TAGTGC  3339655


>JACBAG010001485.1 Aspergillus felis isolate CNM-CM7691 NODE_443_length_3137_cov_1356.505253_pilon, 
whole genome shotgun sequence
Length=3137

 Score = 3539 bits (1916),  Expect = 0.0
 Identities = 1958/1978 (99%), Gaps = 4/1978 (0%)
 Strand=Plus/Plus

Query  1     CAAGGTTTCCGTAGGTGAACCTGCGGAAGGATCATTACCGAGTGAGGGCCCTCTGGGTCC  60
             ||||||||||||||||||||||||||||||||||||||||||||||||||||||||||||
Sbjct  521   CAAGGTTTCCGTAGGTGAACCTGCGGAAGGATCATTACCGAGTGAGGGCCCTCTGGGTCC  580

Query  61    AACCTCCCACCCGTGTCTATCGTACCTTGTTGCTTcggcgggcccgccgtttcgacggcc  120
             |||||||||||||||||||| |||||||||||||||||||||||||||||||||||||||
Sbjct  581   AACCTCCCACCCGTGTCTATTGTACCTTGTTGCTTCGGCGGGCCCGCCGTTTCGACGGCC  640

Query  121   gccggggaggccttgcgcccccgggcccgcgcccgccgAAGACCCCAACATGAACGCTGT  180
             ||||||||||||| ||||||||||||||||||||||||||||||||||||||||||||||
Sbjct  641   GCCGGGGAGGCCTCGCGCCCCCGGGCCCGCGCCCGCCGAAGACCCCAACATGAACGCTGT  700

Query  181   TCTGAAAGTATGCAGTCTGAGTTGATTATCGTAATCAGTTAAAACTTTCAACAACGGATC  240
             |||||||||||||||||||||||||||||| |||||||||||||||||||||||||||||
Sbjct  701   TCTGAAAGTATGCAGTCTGAGTTGATTATCATAATCAGTTAAAACTTTCAACAACGGATC  760

Query  241   TCTTGGTTCCGGCATCGATGAAGAACGCAGCGAAATGCGATAAGTAATGTGAATTGCAGA  300
             ||||||||||||||||||||||||||||||||||||||||||| ||||||||||||||||
Sbjct  761   TCTTGGTTCCGGCATCGATGAAGAACGCAGCGAAATGCGATAAATAATGTGAATTGCAGA  820

Query  301   ATTCAGTGAATCATCGAGTCTTTGAACGCACATTGCGCCCCCTGGTATTCCGGGGGGCAT  360
             ||||||||||||||||||||||||||||||||||||||||||||||||||||||||||||
Sbjct  821   ATTCAGTGAATCATCGAGTCTTTGAACGCACATTGCGCCCCCTGGTATTCCGGGGGGCAT  880

Query  361   GCCTGTCCGAGCGTCATTGCTGCCCTCAAGCACGGCTTGTGTGTTGGGCCCCCGTCCCC-  419
             |||||||||||||||||||||||||||||||||||||||||||||||||| |||||||| 
Sbjct  881   GCCTGTCCGAGCGTCATTGCTGCCCTCAAGCACGGCTTGTGTGTTGGGCCGCCGTCCCCG  940

Query  420   CTCT-CCCGGGGGACGGGCCCGAAAGGCAGCGGCGGCACCGCGTCCGGTCCTCGAGCGTA  478
              | | ||| |||||||||||||||||||||||||||||||||||||||||||||||||||
Sbjct  941   GTTTCCCCCGGGGACGGGCCCGAAAGGCAGCGGCGGCACCGCGTCCGGTCCTCGAGCGTA  1000

Query  479   TGGGGCTTTGTCACCTGCTCTGTAGGCCCGGCCGGCGCCAGCCGACACCCAACTTTATTT  538
             ||||||||||||||| |||||||||||||||||||||||||||||||||||||||||  |
Sbjct  1001  TGGGGCTTTGTCACCCGCTCTGTAGGCCCGGCCGGCGCCAGCCGACACCCAACTTTA--T  1058

Query  539   TTCTAAGGTTGACCTCGGATCAGGTAGGGATACCCGCTGAACTTAAGCATATCAATAAGC  598
             ||||||||||||||||||||||||||||||||||||||||||||||||||||||||||||
Sbjct  1059  TTCTAAGGTTGACCTCGGATCAGGTAGGGATACCCGCTGAACTTAAGCATATCAATAAGC  1118

Query  599   GGAGGAAAAGAAACCAACAGGGATTGCCTCAGTAACGGCGAGTGAAGCGGCAAGAGCTCA  658
             ||||||||||||||||||||||||||||||||||||||||||||||||||||||||||||
Sbjct  1119  GGAGGAAAAGAAACCAACAGGGATTGCCTCAGTAACGGCGAGTGAAGCGGCAAGAGCTCA  1178

Query  659   AATTTGAAAGCTGGCCCCTTCGGGGTCCGCGTTGTAATTTGCAGAGGATGCTTCGGGTGC  718
             ||||||||||||||||||||||||||||||||||||||||||||||||||||||||||||
Sbjct  1179  AATTTGAAAGCTGGCCCCTTCGGGGTCCGCGTTGTAATTTGCAGAGGATGCTTCGGGTGC  1238

Query  719   AGCCCCCGTCTAAGTGCCCTGGAACGGGCCGTCATAGAGGGTGAGAATCCCGTCTGGGAC  778
             ||||||||||||||||||||||||||||||||||||||||||||||||||||||||||||
Sbjct  1239  AGCCCCCGTCTAAGTGCCCTGGAACGGGCCGTCATAGAGGGTGAGAATCCCGTCTGGGAC  1298

Query  779   GGGGTGTCTGCGTCCGTGTGAAGCTCCTTCGACGAGTCGAGTTGTTTGGGAATGCAGCTC  838
             |||||||||||||||||||||||||||||||| |||||||||||||||||||||||||||
Sbjct  1299  GGGGTGTCTGCGTCCGTGTGAAGCTCCTTCGAAGAGTCGAGTTGTTTGGGAATGCAGCTC  1358

Query  839   TAAATGGGTGGTAAATTTCATCTAAAGCTAAATACTGGCCGGAGACCGATAGCGCACAAG  898
             ||||||||||||||||||||||||||||||||||||||||||||||||||||||||||||
Sbjct  1359  TAAATGGGTGGTAAATTTCATCTAAAGCTAAATACTGGCCGGAGACCGATAGCGCACAAG  1418

Query  899   TAGAGTGATCGAAAGATGAAAAGCACTTTGAAAAGAGAGTTAAACAGCACGTGAAATTGT  958
             ||||||||||||||||||||||||||||||||||||||||||||||||||||||||||||
Sbjct  1419  TAGAGTGATCGAAAGATGAAAAGCACTTTGAAAAGAGAGTTAAACAGCACGTGAAATTGT  1478

Query  959   TGAAAGGGAAGCGTTTGCGACCAGACTCGCCCGCGGGGTTCAGCCGGCATTCGTGCCGGT  1018
             |||||||||||||||||||||||||||||| |||||||||||||||||||||||||||||
Sbjct  1479  TGAAAGGGAAGCGTTTGCGACCAGACTCGCTCGCGGGGTTCAGCCGGCATTCGTGCCGGT  1538

Query  1019  GTACTTCCCCGTGGGCGGGCCAGCGTCGGTTTGGGCGGCCGGTCAAAGGCCCTCGGAATG  1078
             ||||||||||||||||||||||||||||||||||||||||||||||||||||||||||||
Sbjct  1539  GTACTTCCCCGTGGGCGGGCCAGCGTCGGTTTGGGCGGCCGGTCAAAGGCCCTCGGAATG  1598

Query  1079  TATCACCTCTCGGGGTGTCTTATAGCCGAGGGTGCAATGCGGCCTGCCTGGACCGAGGAA  1138
             |||||||||||||||||||||||||||||||||||||||||||||||| |||||||||||
Sbjct  1599  TATCACCTCTCGGGGTGTCTTATAGCCGAGGGTGCAATGCGGCCTGCCCGGACCGAGGAA  1658

Query  1139  CGCGCTTCGGCTCGGACGCTGGCGTAATGGTCGTAAATGACCCGTCTTGAAACACGGACC  1198
             ||||||||||||||||||||||||||||||||||||||||||||||||||||||||||||
Sbjct  1659  CGCGCTTCGGCTCGGACGCTGGCGTAATGGTCGTAAATGACCCGTCTTGAAACACGGACC  1718

Query  1199  AAGGAGTCTAACATCTACGCGAGTGTTCGGGTGTCAAACCCGTACGCGCAGTGAAAGCGA  1258
             ||||||||||||||||||||||||||||||||||||||||||||||||||||||||||||
Sbjct  1719  AAGGAGTCTAACATCTACGCGAGTGTTCGGGTGTCAAACCCGTACGCGCAGTGAAAGCGA  1778

Query  1259  ACGGAGGTGGGAGCCCCCTCGCGGGGCGCACCATCGACCGATCCTGATGTCTTCGGATGG  1318
             ||||||||||||||||||||| ||||||||||||||||||||||||||||||||||||||
Sbjct  1779  ACGGAGGTGGGAGCCCCCTCGTGGGGCGCACCATCGACCGATCCTGATGTCTTCGGATGG  1838

Query  1319  ATTTGAGTACGAGCGTAGCTGTGGGGACCCGAAAGATGGTGAACTATGCCTGAATAGGGC  1378
             ||||||||| ||||||||||||||||||||||||||||||||||||||||||||||||||
Sbjct  1839  ATTTGAGTATGAGCGTAGCTGTGGGGACCCGAAAGATGGTGAACTATGCCTGAATAGGGC  1898

Query  1379  GAAGCCAGAGGAAACTCTGGTGGAGGCTCGCAGCGGTTCTGACGTGCAAATCGATCGTCA  1438
             ||||||||||||||||||||||||||||||||||||||||||||||||||||||||||| 
Sbjct  1899  GAAGCCAGAGGAAACTCTGGTGGAGGCTCGCAGCGGTTCTGACGTGCAAATCGATCGTCG  1958

Query  1439  AATTTGGGTATAGGGGCGAAAGACTAATCGAACCATCTAGTAGCTGGTTCCTGCCGAAGT  1498
             ||||||||||||||||||||||||||||||||||||||||||||||||||||||||||||
Sbjct  1959  AATTTGGGTATAGGGGCGAAAGACTAATCGAACCATCTAGTAGCTGGTTCCTGCCGAAGT  2018

Query  1499  TTCCCTCAGGATAGCAGTAACGCGGATCAGTTTTATGAGGTAAAGCGAATGATTAGAGGC  1558
             ||||||||||||||||||||||||||||||||||||||||||||||||||||||||||||
Sbjct  2019  TTCCCTCAGGATAGCAGTAACGCGGATCAGTTTTATGAGGTAAAGCGAATGATTAGAGGC  2078

Query  1559  CTTGGGGTTGAAACAACCTTAACCTATTCTCAAACTTTAAATATGTAAGAAGCGCTTGTT  1618
             ||||||||||||||||||||||||||||||||||||||||||||||||||||||||||||
Sbjct  2079  CTTGGGGTTGAAACAACCTTAACCTATTCTCAAACTTTAAATATGTAAGAAGCGCTTGTT  2138

Query  1619  GCTTAGTTGAACGTGCGCATTAGAATGAAGCGTTACTAGTGGGCCATTTTTGGTAAGCAG  1678
             ||||||||||||||||||||||||||||||||||||||||||||||||||||||||||||
Sbjct  2139  GCTTAGTTGAACGTGCGCATTAGAATGAAGCGTTACTAGTGGGCCATTTTTGGTAAGCAG  2198

Query  1679  AACTGGCGATGCGGGATGAACCGAACGCGAGGTTAAGGTGCCGGAATGCACGCTCATCAG  1738
             ||||||||||||||||||||||||||||||||||||||||||||||||||||||||||||
Sbjct  2199  AACTGGCGATGCGGGATGAACCGAACGCGAGGTTAAGGTGCCGGAATGCACGCTCATCAG  2258

Query  1739  ACACCACAAAAGGTGTTAGTTCATCTAGACAGCCCGACGGTGGCCATGGAAGTCGGAATC  1798
             ||||||||||||||||||||||||||||||||||||||||||||||||||||||||||||
Sbjct  2259  ACACCACAAAAGGTGTTAGTTCATCTAGACAGCCCGACGGTGGCCATGGAAGTCGGAATC  2318

Query  1799  CGCTAAGGAGTGTGTAACAACTCACGGGCCGAATGAACTAGCCCTGAAAATGGATGGCGC  1858
             ||||||||||||||||||||||||||||||||||||||||||||||||||||||||||||
Sbjct  2319  CGCTAAGGAGTGTGTAACAACTCACGGGCCGAATGAACTAGCCCTGAAAATGGATGGCGC  2378

Query  1859  TCAAGCGTGCTACCCATACCTCGCCGTCGGGGTAGAAACGACGCCCCGACGAGTAGGCAG  1918
             ||||||||||||||||||||||||||||||||||||||||| ||||||||||||||||||
Sbjct  2379  TCAAGCGTGCTACCCATACCTCGCCGTCGGGGTAGAAACGATGCCCCGACGAGTAGGCAG  2438

Query  1919  GCGTGGGGGTCCGTGACGAAGCCTTGGGAGTGATCCCGGGTCGAACGGCCCCTAGTGC  1976
             ||||||||||||||||||||||||||||||||||||||||||||||||||||||||||
Sbjct  2439  GCGTGGGGGTCCGTGACGAAGCCTTGGGAGTGATCCCGGGTCGAACGGCCCCTAGTGC  2496


>JACBAD010001631.1 Aspergillus hiratsukae isolate CNM-CM5793 NODE_500_length_6896_cov_985.958119_pilon, 
whole genome shotgun sequence
Length=6896

 Score = 3539 bits (1916),  Expect = 0.0
 Identities = 1962/1983 (99%), Gaps = 7/1983 (0%)
 Strand=Plus/Minus

Query  1     CAAGGTTTCCGTAGGTGAACCTGCGGAAGGATCATTACCGAGTG-AGGGCCCTCTGGGTC  59
             ||||||||||||||||||||||||||||||||||||||||||||  ||||||||||||||
Sbjct  2706  CAAGGTTTCCGTAGGTGAACCTGCGGAAGGATCATTACCGAGTGCTGGGCCCTCTGGGTC  2647

Query  60    CAACCTCCCACCCGTGTCTATCGTACCTTGTTGCTTcggcgggcccgccgttt-cg-acg  117
             ||||||||||||||||||||| ||||||||||||||||||||||||||||||| || |||
Sbjct  2646  CAACCTCCCACCCGTGTCTATTGTACCTTGTTGCTTCGGCGGGCCCGCCGTTTTCGAACG  2587

Query  118   gccgccggggaggccttgcgcccccgggcccgcgcccgccgAAGACCCCAACATGAACGC  177
             |||||||||||||||| |||||||||||||||||||||||||||||||||||||||||||
Sbjct  2586  GCCGCCGGGGAGGCCTCGCGCCCCCGGGCCCGCGCCCGCCGAAGACCCCAACATGAACGC  2527

Query  178   TGTTCTGAAAGTATGCAGTCTGAGTT-GATTATCGTAATCAGTTAAAACTTTCAACAACG  236
             |||||||||||||||||||||||||| ||||||| |||||||||||||||||||||||||
Sbjct  2526  TGTTCTGAAAGTATGCAGTCTGAGTTTGATTATCATAATCAGTTAAAACTTTCAACAACG  2467

Query  237   GATCTCTTGGTTCCGGCATCGATGAAGAACGCAGCGAAATGCGATAAGTAATGTGAATTG  296
             ||||||||||||||||||||||||||||||||||||||||||||||||||||||||||||
Sbjct  2466  GATCTCTTGGTTCCGGCATCGATGAAGAACGCAGCGAAATGCGATAAGTAATGTGAATTG  2407

Query  297   CAGAATTCAGTGAATCATCGAGTCTTTGAACGCACATTGCGCCCCCTGGTATTCCGGGGG  356
             ||||||||||||||||||||||||||||||||||||||||||||||||||||||||||||
Sbjct  2406  CAGAATTCAGTGAATCATCGAGTCTTTGAACGCACATTGCGCCCCCTGGTATTCCGGGGG  2347

Query  357   GCATGCCTGTCCGAGCGTCATTGCTGCCCTCAAGCACGGCTTGTGTGTTGGGCCCCCGTC  416
             ||||||||||||||||||||||||||||||||||||||||||||||||||||||||||||
Sbjct  2346  GCATGCCTGTCCGAGCGTCATTGCTGCCCTCAAGCACGGCTTGTGTGTTGGGCCCCCGTC  2287

Query  417   CCC--CTCTCCCGGGGGACGGGCCCGAAAGGCAGCGGCGGCACCGCGTCCGGTCCTCGAG  474
             |||   |||||| |||||||||||||||||||||||||||||||||||||| ||||||||
Sbjct  2286  CCCGGTTCTCCCCGGGGACGGGCCCGAAAGGCAGCGGCGGCACCGCGTCCGATCCTCGAG  2227

Query  475   CGTATGGGGCTTTGTCACCTGCTCTGTAGGCCCGGCCGGCGCCAGCCGACACCC-AACTT  533
             ||||||||||||||||||| |||||||||||||||||||||||||||||||||| |||||
Sbjct  2226  CGTATGGGGCTTTGTCACCCGCTCTGTAGGCCCGGCCGGCGCCAGCCGACACCCCAACTT  2167

Query  534   TATTTTTCTAAGGTTGACCTCGGATCAGGTAGGGATACCCGCTGAACTTAAGCATATCAA  593
             ||||||||||||||||||||||||||||||||||||||||||||||||||||||||||||
Sbjct  2166  TATTTTTCTAAGGTTGACCTCGGATCAGGTAGGGATACCCGCTGAACTTAAGCATATCAA  2107

Query  594   TAAGCGGAGGAAAAGAAACCAACAGGGATTGCCTCAGTAACGGCGAGTGAAGCGGCAAGA  653
             ||||||||||||||||||||||||||||||||||||||||||||||||||||||||||||
Sbjct  2106  TAAGCGGAGGAAAAGAAACCAACAGGGATTGCCTCAGTAACGGCGAGTGAAGCGGCAAGA  2047

Query  654   GCTCAAATTTGAAAGCTGGCCCCTTCGGGGTCCGCGTTGTAATTTGCAGAGGATGCTTCG  713
             ||||||||||||||||||||||| ||||||||||||||||||||||||||||||||||||
Sbjct  2046  GCTCAAATTTGAAAGCTGGCCCCCTCGGGGTCCGCGTTGTAATTTGCAGAGGATGCTTCG  1987

Query  714   GGTGCAGCCCCCGTCTAAGTGCCCTGGAACGGGCCGTCATAGAGGGTGAGAATCCCGTCT  773
             ||||||||||||||||||||||||||||||||||||||||||||||||||||||||||||
Sbjct  1986  GGTGCAGCCCCCGTCTAAGTGCCCTGGAACGGGCCGTCATAGAGGGTGAGAATCCCGTCT  1927

Query  774   GGGACGGGGTGTCTGCGTCCGTGTGAAGCTCCTTCGACGAGTCGAGTTGTTTGGGAATGC  833
             ||||||||||||||||||||||||||||||||||||||||||||||||||||||||||||
Sbjct  1926  GGGACGGGGTGTCTGCGTCCGTGTGAAGCTCCTTCGACGAGTCGAGTTGTTTGGGAATGC  1867

Query  834   AGCTCTAAATGGGTGGTAAATTTCATCTAAAGCTAAATACTGGCCGGAGACCGATAGCGC  893
             ||||||||||||||||||||||||||||||||||||||||||||||||||||||||||||
Sbjct  1866  AGCTCTAAATGGGTGGTAAATTTCATCTAAAGCTAAATACTGGCCGGAGACCGATAGCGC  1807

Query  894   ACAAGTAGAGTGATCGAAAGATGAAAAGCACTTTGAAAAGAGAGTTAAACAGCACGTGAA  953
             ||||||||||||||||||||||||||||||||||||||||||||||||||||||||||||
Sbjct  1806  ACAAGTAGAGTGATCGAAAGATGAAAAGCACTTTGAAAAGAGAGTTAAACAGCACGTGAA  1747

Query  954   ATTGTTGAAAGGGAAGCGTTTGCGACCAGACTCGCCCGCGGGGTTCAGCCGGCATTCGTG  1013
             ||||||||||||||||||||||||||||||||||||||||||||||||||||||||||||
Sbjct  1746  ATTGTTGAAAGGGAAGCGTTTGCGACCAGACTCGCCCGCGGGGTTCAGCCGGCATTCGTG  1687

Query  1014  CCGGTGTACTTCCCCGTGGGCGGGCCAGCGTCGGTTTGGGCGGCCGGTCAAAGGCCCTCG  1073
             ||||||||||||||||||||||||||||||||||||||||||||||||||||||||||||
Sbjct  1686  CCGGTGTACTTCCCCGTGGGCGGGCCAGCGTCGGTTTGGGCGGCCGGTCAAAGGCCCTCG  1627

Query  1074  GAATGTATCACCTCTCGGGGTGTCTTATAGCCGAGGGTGCAATGCGGCCTGCCTGGACCG  1133
             ||||||||||||  ||||||||||||||||||||||||||||||||||||||| ||||||
Sbjct  1626  GAATGTATCACCCTTCGGGGTGTCTTATAGCCGAGGGTGCAATGCGGCCTGCCCGGACCG  1567

Query  1134  AGGAACGCGCTTCGGCTCGGACGCTGGCGTAATGGTCGTAAATGACCCGTCTTGAAACAC  1193
             ||||||||||||||||||||||||||||||||||||||||||||||||||||||||||||
Sbjct  1566  AGGAACGCGCTTCGGCTCGGACGCTGGCGTAATGGTCGTAAATGACCCGTCTTGAAACAC  1507

Query  1194  GGACCAAGGAGTCTAACATCTACGCGAGTGTTCGGGTGTCAAACCCGTACGCGCAGTGAA  1253
             ||||||||||||||||||||||||||||||||||||||||||||||||||||||||||||
Sbjct  1506  GGACCAAGGAGTCTAACATCTACGCGAGTGTTCGGGTGTCAAACCCGTACGCGCAGTGAA  1447

Query  1254  AGCGAACGGAGGTGGGAGCCCCCTCGCGGGGCGCACCATCGACCGATCCTGATGTCTTCG  1313
             |||||||||||||||||||||||||| |||||||||||||||||||||||||||||||||
Sbjct  1446  AGCGAACGGAGGTGGGAGCCCCCTCGTGGGGCGCACCATCGACCGATCCTGATGTCTTCG  1387

Query  1314  GATGGATTTGAGTACGAGCGTAGCTGTGGGGACCCGAAAGATGGTGAACTATGCCTGAAT  1373
             ||||||||||||||||||||||||||||||||||||||||||||||||||||||||||||
Sbjct  1386  GATGGATTTGAGTACGAGCGTAGCTGTGGGGACCCGAAAGATGGTGAACTATGCCTGAAT  1327

Query  1374  AGGGCGAAGCCAGAGGAAACTCTGGTGGAGGCTCGCAGCGGTTCTGACGTGCAAATCGAT  1433
             ||||||||||||||||||||||||||||||||||||||||||||||||||||||||||||
Sbjct  1326  AGGGCGAAGCCAGAGGAAACTCTGGTGGAGGCTCGCAGCGGTTCTGACGTGCAAATCGAT  1267

Query  1434  CGTCAAATTTGGGTATAGGGGCGAAAGACTAATCGAACCATCTAGTAGCTGGTTCCTGCC  1493
             ||||||||||||||||||||||||||||||||||||||||||||||||||||||||||||
Sbjct  1266  CGTCAAATTTGGGTATAGGGGCGAAAGACTAATCGAACCATCTAGTAGCTGGTTCCTGCC  1207

Query  1494  GAAGTTTCCCTCAGGATAGCAGTAACGCGGATCAGTTTTATGAGGTAAAGCGAATGATTA  1553
             ||||||||||||||||||||||||||||||||||||||||||||||||||||||||||||
Sbjct  1206  GAAGTTTCCCTCAGGATAGCAGTAACGCGGATCAGTTTTATGAGGTAAAGCGAATGATTA  1147

Query  1554  GAGGCCTTGGGGTTGAAACAACCTTAACCTATTCTCAAACTTTAAATATGTAAGAAGCGC  1613
             ||||||||||||||||||||||||||||||||||||||||||||||||||||||||||||
Sbjct  1146  GAGGCCTTGGGGTTGAAACAACCTTAACCTATTCTCAAACTTTAAATATGTAAGAAGCGC  1087

Query  1614  TTGTTGCTTAGTTGAACGTGCGCATTAGAATGAAGCGTTACTAGTGGGCCATTTTTGGTA  1673
             ||||||||||||||||||||||||||||||||||||||||||||||||||||||||||||
Sbjct  1086  TTGTTGCTTAGTTGAACGTGCGCATTAGAATGAAGCGTTACTAGTGGGCCATTTTTGGTA  1027

Query  1674  AGCAGAACTGGCGATGCGGGATGAACCGAACGCGAGGTTAAGGTGCCGGAATGCACGCTC  1733
             ||||||||||||||||||||||||||||||||||||||||||||||||||||||||||||
Sbjct  1026  AGCAGAACTGGCGATGCGGGATGAACCGAACGCGAGGTTAAGGTGCCGGAATGCACGCTC  967

Query  1734  ATCAGACACCACAAAAGGTGTTAGTTCATCTAGACAGCCCGACGGTGGCCATGGAAGTCG  1793
             ||||||||||||||||||||||||||||||||||||||||||||||||||||||||||||
Sbjct  966   ATCAGACACCACAAAAGGTGTTAGTTCATCTAGACAGCCCGACGGTGGCCATGGAAGTCG  907

Query  1794  GAATCCGCTAAGGAGTGTGTAACAACTCACGGGCCGAATGAACTAGCCCTGAAAATGGAT  1853
             ||||||||||||||||||||||||||||||||||||||||||||||||||||||||||||
Sbjct  906   GAATCCGCTAAGGAGTGTGTAACAACTCACGGGCCGAATGAACTAGCCCTGAAAATGGAT  847

Query  1854  GGCGCTCAAGCGTGCTACCCATACCTCGCCGTCGGGGTAGAAACGACGCCCCGACGAGTA  1913
             |||||||||||||||||||||||||||||||||||||||||||||| |||||||||||||
Sbjct  846   GGCGCTCAAGCGTGCTACCCATACCTCGCCGTCGGGGTAGAAACGATGCCCCGACGAGTA  787

Query  1914  GGCAGGCGTGGGGGTCCGTGACGAAGCCTTGGGAGTGATCCCGGGTCGAACGGCCCCTAG  1973
             ||||||||||||||||||||||||||||||||||||||||||||||||||||||||||||
Sbjct  786   GGCAGGCGTGGGGGTCCGTGACGAAGCCTTGGGAGTGATCCCGGGTCGAACGGCCCCTAG  727

Query  1974  TGC  1976
             |||
Sbjct  726   TGC  724


>MSZS01000019.1 Aspergillus novofumigatus IBT 16806 P174scaffold_19, whole genome 
shotgun sequence
Length=19468

 Score = 3535 bits (1914),  Expect = 0.0
 Identities = 1957/1976 (99%), Gaps = 9/1976 (0%)
 Strand=Plus/Plus

Query  1      CAAGGTTTCCGTAGGTGAACCTGCGGAAGGATCATTACCGAGTGAGGGCCCTCTGGGTCC  60
              ||||||||||||||||||||||||||||||||||||||||||||||||||||||||||||
Sbjct  14050  CAAGGTTTCCGTAGGTGAACCTGCGGAAGGATCATTACCGAGTGAGGGCCCTCTGGGTCC  14109

Query  61     AACCTCCCACCCGTGTCTATCGTACCTTGTTGCTTcggcgggcccgccgtttcgacggcc  120
              ||||||||||||||||||||||||||||||||||||||||||||||||||||||||||||
Sbjct  14110  AACCTCCCACCCGTGTCTATCGTACCTTGTTGCTTCGGCGGGCCCGCCGTTTCGACGGCC  14169

Query  121    gccggggaggccttgcgcccccgggcccgcgcccgccgAAGACCCCAACATGAACGCTGT  180
              ||||||||||||| ||| ||||||||||||||||||||||||||||||||||||||||||
Sbjct  14170  GCCGGGGAGGCCTCGCG-CCCCGGGCCCGCGCCCGCCGAAGACCCCAACATGAACGCTGT  14228

Query  181    TCTGAAAGTATGCAGTCTGAGTTGATTATCGTAATCAGTTAAAACTTTCAACAACGGATC  240
              |||||||||||||||||||||||||||||| |||||||||||||||||||||||||||||
Sbjct  14229  TCTGAAAGTATGCAGTCTGAGTTGATTATCATAATCAGTTAAAACTTTCAACAACGGATC  14288

Query  241    TCTTGGTTCCGGCATCGATGAAGAACGCAGCGAAATGCGATAAGTAATGTGAATTGCAGA  300
              ||||||||||||||||||||||||||||||||||||||||||||||||||||||||||||
Sbjct  14289  TCTTGGTTCCGGCATCGATGAAGAACGCAGCGAAATGCGATAAGTAATGTGAATTGCAGA  14348

Query  301    ATTCAGTGAATCATCGAGTCTTTGAACGCACATTGCGCCCCCTGGTATTCCGGGGGGCAT  360
              ||||||||||||||||||||||||||||||||||||||||||||||||||| ||||||||
Sbjct  14349  ATTCAGTGAATCATCGAGTCTTTGAACGCACATTGCGCCCCCTGGTATTCC-GGGGGCAT  14407

Query  361    GCCTGTCCGAGCGTCATTGCTGCCCTCAAGCACGGCTTGTGTGTTGGGCCCCCGTCCCCC  420
              |||||||||||||||||||||||||||||||||||||||||||||||||||| || ||||
Sbjct  14408  GCCTGTCCGAGCGTCATTGCTGCCCTCAAGCACGGCTTGTGTGTTGGGCCCC-GT-CCCC  14465

Query  421    TCTCCCGGGGGACGGGCCCGAAAGGCAGCGGCGGCACCGCGTCCGGTCCTCGAGCGTATG  480
              || ||| |||||||||||||||||||||||||||||||||||||||||||||||||||||
Sbjct  14466  TC-CCCCGGGGACGGGCCCGAAAGGCAGCGGCGGCACCGCGTCCGGTCCTCGAGCGTATG  14524

Query  481    GGGCTTTGTCACCTGCTCTGTAGGCCCGGCCGGCGCCAGCCGACACCCAACTTTATTTTT  540
              ||||||||||||| |||||||||||||||||||||||||||||||||||||||||  |||
Sbjct  14525  GGGCTTTGTCACCCGCTCTGTAGGCCCGGCCGGCGCCAGCCGACACCCAACTTTA--TTT  14582

Query  541    CTAAGGTTGACCTCGGATCAGGTAGGGATACCCGCTGAACTTAAGCATATCAATAAGCGG  600
              ||||||||||||||||||||||||||||||||||||||||||||||||||||||||||||
Sbjct  14583  CTAAGGTTGACCTCGGATCAGGTAGGGATACCCGCTGAACTTAAGCATATCAATAAGCGG  14642

Query  601    AGGAAAAGAAACCAACAGGGATTGCCTCAGTAACGGCGAGTGAAGCGGCAAGAGCTCAAA  660
              ||||||||||||||||||||||||||||||||||||||||||||||||||||||||||||
Sbjct  14643  AGGAAAAGAAACCAACAGGGATTGCCTCAGTAACGGCGAGTGAAGCGGCAAGAGCTCAAA  14702

Query  661    TTTGAAAGCTGGCCCCTTCGGGGTCCGCGTTGTAATTTGCAGAGGATGCTTCGGGTGCAG  720
              |||||||||||||||| |||||||||||||||||||||||||||||||||||||||||||
Sbjct  14703  TTTGAAAGCTGGCCCCCTCGGGGTCCGCGTTGTAATTTGCAGAGGATGCTTCGGGTGCAG  14762

Query  721    CCCCCGTCTAAGTGCCCTGGAACGGGCCGTCATAGAGGGTGAGAATCCCGTCTGGGACGG  780
               |||||||||||||||||||||||||||||||||||||||||||||||||||||||||||
Sbjct  14763  -CCCCGTCTAAGTGCCCTGGAACGGGCCGTCATAGAGGGTGAGAATCCCGTCTGGGACGG  14821

Query  781    GGTGTCTGCGTCCGTGTGAAGCTCCTTCGACGAGTCGAGTTGTTTGGGAATGCAGCTCTA  840
              ||||||||||||||||||||||||||||||||||||||||||||||||||||||||||||
Sbjct  14822  GGTGTCTGCGTCCGTGTGAAGCTCCTTCGACGAGTCGAGTTGTTTGGGAATGCAGCTCTA  14881

Query  841    AATGGGTGGTAAATTTCATCTAAAGCTAAATACTGGCCGGAGACCGATAGCGCACAAGTA  900
              ||||||||||||||||||||||||||||||||||||||||||||||||||||||||||||
Sbjct  14882  AATGGGTGGTAAATTTCATCTAAAGCTAAATACTGGCCGGAGACCGATAGCGCACAAGTA  14941

Query  901    GAGTGATCGAAAGATGAAAAGCACTTTGAAAAGAGAGTTAAACAGCACGTGAAATTGTTG  960
              ||||||||||||||||||||||||||||||||||||||||||||||||||||||||||||
Sbjct  14942  GAGTGATCGAAAGATGAAAAGCACTTTGAAAAGAGAGTTAAACAGCACGTGAAATTGTTG  15001

Query  961    AAAGGGAAGCGTTTGCGACCAGACTCGCCCGCGGGGTTCAGCCGGCATTCGTGCCGGTGT  1020
              |||||||||||||||||||||||||||||||| |||||||||||||||||||||||||||
Sbjct  15002  AAAGGGAAGCGTTTGCGACCAGACTCGCCCGC-GGGTTCAGCCGGCATTCGTGCCGGTGT  15060

Query  1021   ACTTCCCCGTGGGCGGGCCAGCGTCGGTTTGGGCGGCCGGTCAAAGGCCCTCGGAATGTA  1080
              ||||||||||||||||||||||||||||||||||||||||||||||||||||||||||||
Sbjct  15061  ACTTCCCCGTGGGCGGGCCAGCGTCGGTTTGGGCGGCCGGTCAAAGGCCCTCGGAATGTA  15120

Query  1081   TCACCTCTCGGGGTGTCTTATAGCCGAGGGTGCAATGCGGCCTGCCTGGACCGAGGAACG  1140
              ||||| |||||||||||||||||||||||||||||||||||||||| |||||||||||||
Sbjct  15121  TCACCCCTCGGGGTGTCTTATAGCCGAGGGTGCAATGCGGCCTGCCCGGACCGAGGAACG  15180

Query  1141   CGCTTCGGCTCGGACGCTGGCGTAATGGTCGTAAATGACCCGTCTTGAAACACGGACCAA  1200
              ||||||||||||||||||||||||||||||||||||||||||||||||||||||||||||
Sbjct  15181  CGCTTCGGCTCGGACGCTGGCGTAATGGTCGTAAATGACCCGTCTTGAAACACGGACCAA  15240

Query  1201   GGAGTCTAACATCTACGCGAGTGTTCGGGTGTCAAACCCGTACGCGCAGTGAAAGCGAAC  1260
              ||||||||||||||||||||||||||||||||||||||||||||||||||||||||||||
Sbjct  15241  GGAGTCTAACATCTACGCGAGTGTTCGGGTGTCAAACCCGTACGCGCAGTGAAAGCGAAC  15300

Query  1261   GGAGGTGGGAGCCCCCTCGCGGGGCGCACCATCGACCGATCCTGATGTCTTCGGATGGAT  1320
              ||||||||||||||||||| ||||||||||||||||||||||||||||||||||||||||
Sbjct  15301  GGAGGTGGGAGCCCCCTCGTGGGGCGCACCATCGACCGATCCTGATGTCTTCGGATGGAT  15360

Query  1321   TTGAGTACGAGCGTAGCTGTGGGGACCCGAAAGATGGTGAACTATGCCTGAATAGGGCGA  1380
              ||||||||||||||||||||||||||||||||||||||||||||||||||||||||||||
Sbjct  15361  TTGAGTACGAGCGTAGCTGTGGGGACCCGAAAGATGGTGAACTATGCCTGAATAGGGCGA  15420

Query  1381   AGCCAGAGGAAACTCTGGTGGAGGCTCGCAGCGGTTCTGACGTGCAAATCGATCGTCAAA  1440
              ||||||||||||||||||||||||||||||||||||||||||||||||||||||||| ||
Sbjct  15421  AGCCAGAGGAAACTCTGGTGGAGGCTCGCAGCGGTTCTGACGTGCAAATCGATCGTCGAA  15480

Query  1441   TTTGGGTATAGGGGCGAAAGACTAATCGAACCATCTAGTAGCTGGTTCCTGCCGAAGTTT  1500
              ||||||||||||||||||||||||||||||||||||||||||||||||||||||||||||
Sbjct  15481  TTTGGGTATAGGGGCGAAAGACTAATCGAACCATCTAGTAGCTGGTTCCTGCCGAAGTTT  15540

Query  1501   CCCTCAGGATAGCAGTAACGCGGATCAGTTTTATGAGGTAAAGCGAATGATTAGAGGCCT  1560
              ||||||||||||||||||||||||||||||||||||||||||||||||||||||||||||
Sbjct  15541  CCCTCAGGATAGCAGTAACGCGGATCAGTTTTATGAGGTAAAGCGAATGATTAGAGGCCT  15600

Query  1561   TGGGGTTGAAACAACCTTAACCTATTCTCAAACTTTAAATATGTAAGAAGCGCTTGTTGC  1620
              ||||||||||||||||||||||||||||||||||||||||||||||||||||||||||||
Sbjct  15601  TGGGGTTGAAACAACCTTAACCTATTCTCAAACTTTAAATATGTAAGAAGCGCTTGTTGC  15660

Query  1621   TTAGTTGAACGTGCGCATTAGAATGAAGCGTTACTAGTGGGCCATTTTTGGTAAGCAGAA  1680
              ||||||||||||||||||||||||||||||||||||||||||||||||||||||||||||
Sbjct  15661  TTAGTTGAACGTGCGCATTAGAATGAAGCGTTACTAGTGGGCCATTTTTGGTAAGCAGAA  15720

Query  1681   CTGGCGATGCGGGATGAACCGAACGCGAGGTTAAGGTGCCGGAATGCACGCTCATCAGAC  1740
              ||||||||||||||||||||||||||||||||||||||||||||||||||||||||||||
Sbjct  15721  CTGGCGATGCGGGATGAACCGAACGCGAGGTTAAGGTGCCGGAATGCACGCTCATCAGAC  15780

Query  1741   ACCACAAAAGGTGTTAGTTCATCTAGACAGCCCGACGGTGGCCATGGAAGTCGGAATCCG  1800
              ||||||||||||||||||||||||||||||||||||||||||||||||||||||||||||
Sbjct  15781  ACCACAAAAGGTGTTAGTTCATCTAGACAGCCCGACGGTGGCCATGGAAGTCGGAATCCG  15840

Query  1801   CTAAGGAGTGTGTAACAACTCACGGGCCGAATGAACTAGCCCTGAAAATGGATGGCGCTC  1860
              ||||||||||||||||||||||||||||||||||||||||||||||||||||||||||||
Sbjct  15841  CTAAGGAGTGTGTAACAACTCACGGGCCGAATGAACTAGCCCTGAAAATGGATGGCGCTC  15900

Query  1861   AAGCGTGCTACCCATACCTCGCCGTCGGGGTAGAAACGACGCCCCGACGAGTAGGCAGGC  1920
              ||||||||||||||||||||||||||||||||||||||| ||||||||||||||||||||
Sbjct  15901  AAGCGTGCTACCCATACCTCGCCGTCGGGGTAGAAACGATGCCCCGACGAGTAGGCAGGC  15960

Query  1921   GTGGGGGTCCGTGACGAAGCCTTGGGAGTGATCCCGGGTCGAACGGCCCCTAGTGC  1976
              ||||||||||||||||||||||||||||||||||||||||||||||||||||||||
Sbjct  15961  GTGGGGGTCCGTGACGAAGCCTTGGGAGTGATCCCGGGTCGAACGGCCCCTAGTGC  16016


 Score = 3522 bits (1907),  Expect = 0.0
 Identities = 1955/1976 (99%), Gaps = 12/1976 (1%)
 Strand=Plus/Plus

Query  1     CAAGGTTTCCGTAGGTGAACCTGCGGAAGGATCATTACCGAGTGAGGGCCCTCTGGGTCC  60
             ||||||||||||||||||||||||||||||||||||||||||||||||||||||||||||
Sbjct  5985  CAAGGTTTCCGTAGGTGAACCTGCGGAAGGATCATTACCGAGTGAGGGCCCTCTGGGTCC  6044

Query  61    AACCTCCCACCCGTGTCTATCGTACCTTGTTGCTTcggcgggcccgccgtttcgacggcc  120
             ||||||||||||||||||||||||||||||||||||||||||||||||||||||||||||
Sbjct  6045  AACCTCCCACCCGTGTCTATCGTACCTTGTTGCTTCGGCGGGCCCGCCGTTTCGACGGCC  6104

Query  121   gccggggaggccttgcgcccccgggcccgcgcccgccgAAGACCCCAACATGAACGCTGT  180
             ||||||||||||| ||| ||||||||||||||||||||||||||||||||||||||||||
Sbjct  6105  GCCGGGGAGGCCTCGCG-CCCCGGGCCCGCGCCCGCCGAAGACCCCAACATGAACGCTGT  6163

Query  181   TCTGAAAGTATGCAGTCTGAGTTGATTATCGTAATCAGTTAAAACTTTCAACAACGGATC  240
             |||||||||||||||||||||||||||||| |||||||||||||||||||||||||||||
Sbjct  6164  TCTGAAAGTATGCAGTCTGAGTTGATTATCATAATCAGTTAAAACTTTCAACAACGGATC  6223

Query  241   TCTTGGTTCCGGCATCGATGAAGAACGCAGCGAAATGCGATAAGTAATGTGAATTGCAGA  300
             ||||||||||||||||||||||||||||||||||||||||||||||||||||||||||||
Sbjct  6224  TCTTGGTTCCGGCATCGATGAAGAACGCAGCGAAATGCGATAAGTAATGTGAATTGCAGA  6283

Query  301   ATTCAGTGAATCATCGAGTCTTTGAACGCACATTGCGCCCCCTGGTATTCCGGGGGGCAT  360
             ||||||||||||||||||||||||||||||||||||||||||||||||||| ||||||||
Sbjct  6284  ATTCAGTGAATCATCGAGTCTTTGAACGCACATTGCGCCCCCTGGTATTCC-GGGGGCAT  6342

Query  361   GCCTGTCCGAGCGTCATTGCTGCCCTCAAGCACGGCTTGTGTGTTGGGCCCCCGTCCCCC  420
             |||||||||||||||||||||||||||||||||||||||||||||||||||| || ||||
Sbjct  6343  GCCTGTCCGAGCGTCATTGCTGCCCTCAAGCACGGCTTGTGTGTTGGGCCCC-GT-CCCC  6400

Query  421   TCTCCCGGGGGACGGGCCCGAAAGGCAGCGGCGGCACCGCGTCCGGTCCTCGAGCGTATG  480
             || |||  ||||||||||||||||||||||||||||||||||||||||||||||||||||
Sbjct  6401  TC-CCC--GGGACGGGCCCGAAAGGCAGCGGCGGCACCGCGTCCGGTCCTCGAGCGTATG  6457

Query  481   GGGCTTTGTCACCTGCTCTGTAGGCCCGGCCGGCGCCAGCCGACACCCAACTTTATTTTT  540
             ||||||||||||| |||||||||||||||||||||||||||||||||||||||||  |||
Sbjct  6458  GGGCTTTGTCACCCGCTCTGTAGGCCCGGCCGGCGCCAGCCGACACCCAACTTTA--TTT  6515

Query  541   CTAAGGTTGACCTCGGATCAGGTAGGGATACCCGCTGAACTTAAGCATATCAATAAGCGG  600
             ||||||||||||||||||||||||||||||||||||||||||||||||||||||||||||
Sbjct  6516  CTAAGGTTGACCTCGGATCAGGTAGGGATACCCGCTGAACTTAAGCATATCAATAAGCGG  6575

Query  601   AGGAAAAGAAACCAACAGGGATTGCCTCAGTAACGGCGAGTGAAGCGGCAAGAGCTCAAA  660
             ||||||||||||||||||||||||||||||||||||||||||||||||||||||||||||
Sbjct  6576  AGGAAAAGAAACCAACAGGGATTGCCTCAGTAACGGCGAGTGAAGCGGCAAGAGCTCAAA  6635

Query  661   TTTGAAAGCTGGCCCCTTCGGGGTCCGCGTTGTAATTTGCAGAGGATGCTTCGGGTGCAG  720
             |||||||||||||||| |||||||||||||||||||||||||||||||||||||||||||
Sbjct  6636  TTTGAAAGCTGGCCCCCTCGGGGTCCGCGTTGTAATTTGCAGAGGATGCTTCGGGTGCAG  6695

Query  721   CCCCCGTCTAAGTGCCCTGGAACGGGCCGTCATAGAGGGTGAGAATCCCGTCTGGGACGG  780
             ||||||||||||||||||||||||||||||||||||||||||||||||||||||||||||
Sbjct  6696  CCCCCGTCTAAGTGCCCTGGAACGGGCCGTCATAGAGGGTGAGAATCCCGTCTGGGACGG  6755

Query  781   GGTGTCTGCGTCCGTGTGAAGCTCCTTCGACGAGTCGAGTTGTTTGGGAATGCAGCTCTA  840
             ||||||||||||||||||||||||||||||||||||||||||||||||||||||||||||
Sbjct  6756  GGTGTCTGCGTCCGTGTGAAGCTCCTTCGACGAGTCGAGTTGTTTGGGAATGCAGCTCTA  6815

Query  841   AATGGGTGGTAAATTTCATCTAAAGCTAAATACTGGCCGGAGACCGATAGCGCACAAGTA  900
             ||||||||||||||||||||||||||||||||||||||||||||||||||||||||||||
Sbjct  6816  AATGGGTGGTAAATTTCATCTAAAGCTAAATACTGGCCGGAGACCGATAGCGCACAAGTA  6875

Query  901   GAGTGATCGAAAGATGAAAAGCACTTTGAAAAGAGAGTTAAACAGCACGTGAAATTGTTG  960
             ||||||||||||||||||||||||||||||||||||||||||||||||||||||||||||
Sbjct  6876  GAGTGATCGAAAGATGAAAAGCACTTTGAAAAGAGAGTTAAACAGCACGTGAAATTGTTG  6935

Query  961   AAAGGGAAGCGTTTGCGACCAGACTCGCCCGCGGGGTTCAGCCGGCATTCGTGCCGGTGT  1020
             |||||||||||||||||||||||||||||||| |||||||||||||||||||||||||||
Sbjct  6936  AAAGGGAAGCGTTTGCGACCAGACTCGCCCGC-GGGTTCAGCCGGCATTCGTGCCGGTGT  6994

Query  1021  ACTTCCCCGTGGGCGGGCCAGCGTCGGTTTGGGCGGCCGGTCAAAGGCCCTCGGAATGTA  1080
             ||||||||||||||||||||||||||||||||||||||||||||||||||||||||||||
Sbjct  6995  ACTTCCCCGTGGGCGGGCCAGCGTCGGTTTGGGCGGCCGGTCAAAGGCCCTCGGAATGTA  7054

Query  1081  TCACCTCTCGGGGTGTCTTATAGCCGAGGGTGCAATGCGGCCTGCCTGGACCGAGGAACG  1140
             ||||| ||| |||||||||||||||||||||||||||||||||||| |||||||||||||
Sbjct  7055  TCACCCCTC-GGGTGTCTTATAGCCGAGGGTGCAATGCGGCCTGCCCGGACCGAGGAACG  7113

Query  1141  CGCTTCGGCTCGGACGCTGGCGTAATGGTCGTAAATGACCCGTCTTGAAACACGGACCAA  1200
             ||||||||||||||||||||||||||||||||||||||||||||||||||||||||||||
Sbjct  7114  CGCTTCGGCTCGGACGCTGGCGTAATGGTCGTAAATGACCCGTCTTGAAACACGGACCAA  7173

Query  1201  GGAGTCTAACATCTACGCGAGTGTTCGGGTGTCAAACCCGTACGCGCAGTGAAAGCGAAC  1260
             ||||||||||||||||||||||||||||||||||||||||||||||||||||||||||||
Sbjct  7174  GGAGTCTAACATCTACGCGAGTGTTCGGGTGTCAAACCCGTACGCGCAGTGAAAGCGAAC  7233

Query  1261  GGAGGTGGGAGCCCCCTCGCGGGGCGCACCATCGACCGATCCTGATGTCTTCGGATGGAT  1320
             ||||||||||||||||||| ||||||||||||||||||||||||||||||||||||||||
Sbjct  7234  GGAGGTGGGAGCCCCCTCGTGGGGCGCACCATCGACCGATCCTGATGTCTTCGGATGGAT  7293

Query  1321  TTGAGTACGAGCGTAGCTGTGGGGACCCGAAAGATGGTGAACTATGCCTGAATAGGGCGA  1380
             |||||||||||||||||||| |||||||||||||||||||||||||||||||||||||||
Sbjct  7294  TTGAGTACGAGCGTAGCTGT-GGGACCCGAAAGATGGTGAACTATGCCTGAATAGGGCGA  7352

Query  1381  AGCCAGAGGAAACTCTGGTGGAGGCTCGCAGCGGTTCTGACGTGCAAATCGATCGTCAAA  1440
             ||||||||||||||||||||||||||||||||||||||||||||||||||||||||| ||
Sbjct  7353  AGCCAGAGGAAACTCTGGTGGAGGCTCGCAGCGGTTCTGACGTGCAAATCGATCGTCGAA  7412

Query  1441  TTTGGGTATAGGGGCGAAAGACTAATCGAACCATCTAGTAGCTGGTTCCTGCCGAAGTTT  1500
             ||||||||||||||||||||||||||||||||||||||||||||||||||||||||||||
Sbjct  7413  TTTGGGTATAGGGGCGAAAGACTAATCGAACCATCTAGTAGCTGGTTCCTGCCGAAGTTT  7472

Query  1501  CCCTCAGGATAGCAGTAACGCGGATCAGTTTTATGAGGTAAAGCGAATGATTAGAGGCCT  1560
             ||||||||||||||||||||||||||||||||||||||||||||||||||||||||||||
Sbjct  7473  CCCTCAGGATAGCAGTAACGCGGATCAGTTTTATGAGGTAAAGCGAATGATTAGAGGCCT  7532

Query  1561  TGGGGTTGAAACAACCTTAACCTATTCTCAAACTTTAAATATGTAAGAAGCGCTTGTTGC  1620
             ||||||||||||||||||||||||||||||||||||||||||||||||||||||||||||
Sbjct  7533  TGGGGTTGAAACAACCTTAACCTATTCTCAAACTTTAAATATGTAAGAAGCGCTTGTTGC  7592

Query  1621  TTAGTTGAACGTGCGCATTAGAATGAAGCGTTACTAGTGGGCCATTTTTGGTAAGCAGAA  1680
             ||||||||||||||||||||||||||||||||||||||||||||||||||||||||||||
Sbjct  7593  TTAGTTGAACGTGCGCATTAGAATGAAGCGTTACTAGTGGGCCATTTTTGGTAAGCAGAA  7652

Query  1681  CTGGCGATGCGGGATGAACCGAACGCGAGGTTAAGGTGCCGGAATGCACGCTCATCAGAC  1740
             ||||||||||||||||||||||||||||||||||||||||||||||||||||||||||||
Sbjct  7653  CTGGCGATGCGGGATGAACCGAACGCGAGGTTAAGGTGCCGGAATGCACGCTCATCAGAC  7712

Query  1741  ACCACAAAAGGTGTTAGTTCATCTAGACAGCCCGACGGTGGCCATGGAAGTCGGAATCCG  1800
             ||||||||||||||||||||||||||||||||||||||||||||||||||||||||||||
Sbjct  7713  ACCACAAAAGGTGTTAGTTCATCTAGACAGCCCGACGGTGGCCATGGAAGTCGGAATCCG  7772

Query  1801  CTAAGGAGTGTGTAACAACTCACGGGCCGAATGAACTAGCCCTGAAAATGGATGGCGCTC  1860
             ||||||||||||||||||||||||||||||||||||||||||||||||||||||||||||
Sbjct  7773  CTAAGGAGTGTGTAACAACTCACGGGCCGAATGAACTAGCCCTGAAAATGGATGGCGCTC  7832

Query  1861  AAGCGTGCTACCCATACCTCGCCGTCGGGGTAGAAACGACGCCCCGACGAGTAGGCAGGC  1920
             ||||||||||||||||||||||||||||||||||||||| ||||||||||||||||||||
Sbjct  7833  AAGCGTGCTACCCATACCTCGCCGTCGGGGTAGAAACGATGCCCCGACGAGTAGGCAGGC  7892

Query  1921  GTGGGGGTCCGTGACGAAGCCTTGGGAGTGATCCCGGGTCGAACGGCCCCTAGTGC  1976
             ||||||||||||||||||||||||||||||||||||||||||||||||||||||||
Sbjct  7893  GTGGGGGTCCGTGACGAAGCCTTGGGAGTGATCCCGGGTCGAACGGCCCCTAGTGC  7948


>NW_020194292.1 Aspergillus novofumigatus IBT 16806 chromosome Unknown P174scaffold_19, 
whole genome shotgun sequence
Length=19468

 Score = 3535 bits (1914),  Expect = 0.0
 Identities = 1957/1976 (99%), Gaps = 9/1976 (0%)
 Strand=Plus/Plus

Query  1      CAAGGTTTCCGTAGGTGAACCTGCGGAAGGATCATTACCGAGTGAGGGCCCTCTGGGTCC  60
              ||||||||||||||||||||||||||||||||||||||||||||||||||||||||||||
Sbjct  14050  CAAGGTTTCCGTAGGTGAACCTGCGGAAGGATCATTACCGAGTGAGGGCCCTCTGGGTCC  14109

Query  61     AACCTCCCACCCGTGTCTATCGTACCTTGTTGCTTcggcgggcccgccgtttcgacggcc  120
              ||||||||||||||||||||||||||||||||||||||||||||||||||||||||||||
Sbjct  14110  AACCTCCCACCCGTGTCTATCGTACCTTGTTGCTTCGGCGGGCCCGCCGTTTCGACGGCC  14169

Query  121    gccggggaggccttgcgcccccgggcccgcgcccgccgAAGACCCCAACATGAACGCTGT  180
              ||||||||||||| ||| ||||||||||||||||||||||||||||||||||||||||||
Sbjct  14170  GCCGGGGAGGCCTCGCG-CCCCGGGCCCGCGCCCGCCGAAGACCCCAACATGAACGCTGT  14228

Query  181    TCTGAAAGTATGCAGTCTGAGTTGATTATCGTAATCAGTTAAAACTTTCAACAACGGATC  240
              |||||||||||||||||||||||||||||| |||||||||||||||||||||||||||||
Sbjct  14229  TCTGAAAGTATGCAGTCTGAGTTGATTATCATAATCAGTTAAAACTTTCAACAACGGATC  14288

Query  241    TCTTGGTTCCGGCATCGATGAAGAACGCAGCGAAATGCGATAAGTAATGTGAATTGCAGA  300
              ||||||||||||||||||||||||||||||||||||||||||||||||||||||||||||
Sbjct  14289  TCTTGGTTCCGGCATCGATGAAGAACGCAGCGAAATGCGATAAGTAATGTGAATTGCAGA  14348

Query  301    ATTCAGTGAATCATCGAGTCTTTGAACGCACATTGCGCCCCCTGGTATTCCGGGGGGCAT  360
              ||||||||||||||||||||||||||||||||||||||||||||||||||| ||||||||
Sbjct  14349  ATTCAGTGAATCATCGAGTCTTTGAACGCACATTGCGCCCCCTGGTATTCC-GGGGGCAT  14407

Query  361    GCCTGTCCGAGCGTCATTGCTGCCCTCAAGCACGGCTTGTGTGTTGGGCCCCCGTCCCCC  420
              |||||||||||||||||||||||||||||||||||||||||||||||||||| || ||||
Sbjct  14408  GCCTGTCCGAGCGTCATTGCTGCCCTCAAGCACGGCTTGTGTGTTGGGCCCC-GT-CCCC  14465

Query  421    TCTCCCGGGGGACGGGCCCGAAAGGCAGCGGCGGCACCGCGTCCGGTCCTCGAGCGTATG  480
              || ||| |||||||||||||||||||||||||||||||||||||||||||||||||||||
Sbjct  14466  TC-CCCCGGGGACGGGCCCGAAAGGCAGCGGCGGCACCGCGTCCGGTCCTCGAGCGTATG  14524

Query  481    GGGCTTTGTCACCTGCTCTGTAGGCCCGGCCGGCGCCAGCCGACACCCAACTTTATTTTT  540
              ||||||||||||| |||||||||||||||||||||||||||||||||||||||||  |||
Sbjct  14525  GGGCTTTGTCACCCGCTCTGTAGGCCCGGCCGGCGCCAGCCGACACCCAACTTTA--TTT  14582

Query  541    CTAAGGTTGACCTCGGATCAGGTAGGGATACCCGCTGAACTTAAGCATATCAATAAGCGG  600
              ||||||||||||||||||||||||||||||||||||||||||||||||||||||||||||
Sbjct  14583  CTAAGGTTGACCTCGGATCAGGTAGGGATACCCGCTGAACTTAAGCATATCAATAAGCGG  14642

Query  601    AGGAAAAGAAACCAACAGGGATTGCCTCAGTAACGGCGAGTGAAGCGGCAAGAGCTCAAA  660
              ||||||||||||||||||||||||||||||||||||||||||||||||||||||||||||
Sbjct  14643  AGGAAAAGAAACCAACAGGGATTGCCTCAGTAACGGCGAGTGAAGCGGCAAGAGCTCAAA  14702

Query  661    TTTGAAAGCTGGCCCCTTCGGGGTCCGCGTTGTAATTTGCAGAGGATGCTTCGGGTGCAG  720
              |||||||||||||||| |||||||||||||||||||||||||||||||||||||||||||
Sbjct  14703  TTTGAAAGCTGGCCCCCTCGGGGTCCGCGTTGTAATTTGCAGAGGATGCTTCGGGTGCAG  14762

Query  721    CCCCCGTCTAAGTGCCCTGGAACGGGCCGTCATAGAGGGTGAGAATCCCGTCTGGGACGG  780
               |||||||||||||||||||||||||||||||||||||||||||||||||||||||||||
Sbjct  14763  -CCCCGTCTAAGTGCCCTGGAACGGGCCGTCATAGAGGGTGAGAATCCCGTCTGGGACGG  14821

Query  781    GGTGTCTGCGTCCGTGTGAAGCTCCTTCGACGAGTCGAGTTGTTTGGGAATGCAGCTCTA  840
              ||||||||||||||||||||||||||||||||||||||||||||||||||||||||||||
Sbjct  14822  GGTGTCTGCGTCCGTGTGAAGCTCCTTCGACGAGTCGAGTTGTTTGGGAATGCAGCTCTA  14881

Query  841    AATGGGTGGTAAATTTCATCTAAAGCTAAATACTGGCCGGAGACCGATAGCGCACAAGTA  900
              ||||||||||||||||||||||||||||||||||||||||||||||||||||||||||||
Sbjct  14882  AATGGGTGGTAAATTTCATCTAAAGCTAAATACTGGCCGGAGACCGATAGCGCACAAGTA  14941

Query  901    GAGTGATCGAAAGATGAAAAGCACTTTGAAAAGAGAGTTAAACAGCACGTGAAATTGTTG  960
              ||||||||||||||||||||||||||||||||||||||||||||||||||||||||||||
Sbjct  14942  GAGTGATCGAAAGATGAAAAGCACTTTGAAAAGAGAGTTAAACAGCACGTGAAATTGTTG  15001

Query  961    AAAGGGAAGCGTTTGCGACCAGACTCGCCCGCGGGGTTCAGCCGGCATTCGTGCCGGTGT  1020
              |||||||||||||||||||||||||||||||| |||||||||||||||||||||||||||
Sbjct  15002  AAAGGGAAGCGTTTGCGACCAGACTCGCCCGC-GGGTTCAGCCGGCATTCGTGCCGGTGT  15060

Query  1021   ACTTCCCCGTGGGCGGGCCAGCGTCGGTTTGGGCGGCCGGTCAAAGGCCCTCGGAATGTA  1080
              ||||||||||||||||||||||||||||||||||||||||||||||||||||||||||||
Sbjct  15061  ACTTCCCCGTGGGCGGGCCAGCGTCGGTTTGGGCGGCCGGTCAAAGGCCCTCGGAATGTA  15120

Query  1081   TCACCTCTCGGGGTGTCTTATAGCCGAGGGTGCAATGCGGCCTGCCTGGACCGAGGAACG  1140
              ||||| |||||||||||||||||||||||||||||||||||||||| |||||||||||||
Sbjct  15121  TCACCCCTCGGGGTGTCTTATAGCCGAGGGTGCAATGCGGCCTGCCCGGACCGAGGAACG  15180

Query  1141   CGCTTCGGCTCGGACGCTGGCGTAATGGTCGTAAATGACCCGTCTTGAAACACGGACCAA  1200
              ||||||||||||||||||||||||||||||||||||||||||||||||||||||||||||
Sbjct  15181  CGCTTCGGCTCGGACGCTGGCGTAATGGTCGTAAATGACCCGTCTTGAAACACGGACCAA  15240

Query  1201   GGAGTCTAACATCTACGCGAGTGTTCGGGTGTCAAACCCGTACGCGCAGTGAAAGCGAAC  1260
              ||||||||||||||||||||||||||||||||||||||||||||||||||||||||||||
Sbjct  15241  GGAGTCTAACATCTACGCGAGTGTTCGGGTGTCAAACCCGTACGCGCAGTGAAAGCGAAC  15300

Query  1261   GGAGGTGGGAGCCCCCTCGCGGGGCGCACCATCGACCGATCCTGATGTCTTCGGATGGAT  1320
              ||||||||||||||||||| ||||||||||||||||||||||||||||||||||||||||
Sbjct  15301  GGAGGTGGGAGCCCCCTCGTGGGGCGCACCATCGACCGATCCTGATGTCTTCGGATGGAT  15360

Query  1321   TTGAGTACGAGCGTAGCTGTGGGGACCCGAAAGATGGTGAACTATGCCTGAATAGGGCGA  1380
              ||||||||||||||||||||||||||||||||||||||||||||||||||||||||||||
Sbjct  15361  TTGAGTACGAGCGTAGCTGTGGGGACCCGAAAGATGGTGAACTATGCCTGAATAGGGCGA  15420

Query  1381   AGCCAGAGGAAACTCTGGTGGAGGCTCGCAGCGGTTCTGACGTGCAAATCGATCGTCAAA  1440
              ||||||||||||||||||||||||||||||||||||||||||||||||||||||||| ||
Sbjct  15421  AGCCAGAGGAAACTCTGGTGGAGGCTCGCAGCGGTTCTGACGTGCAAATCGATCGTCGAA  15480

Query  1441   TTTGGGTATAGGGGCGAAAGACTAATCGAACCATCTAGTAGCTGGTTCCTGCCGAAGTTT  1500
              ||||||||||||||||||||||||||||||||||||||||||||||||||||||||||||
Sbjct  15481  TTTGGGTATAGGGGCGAAAGACTAATCGAACCATCTAGTAGCTGGTTCCTGCCGAAGTTT  15540

Query  1501   CCCTCAGGATAGCAGTAACGCGGATCAGTTTTATGAGGTAAAGCGAATGATTAGAGGCCT  1560
              ||||||||||||||||||||||||||||||||||||||||||||||||||||||||||||
Sbjct  15541  CCCTCAGGATAGCAGTAACGCGGATCAGTTTTATGAGGTAAAGCGAATGATTAGAGGCCT  15600

Query  1561   TGGGGTTGAAACAACCTTAACCTATTCTCAAACTTTAAATATGTAAGAAGCGCTTGTTGC  1620
              ||||||||||||||||||||||||||||||||||||||||||||||||||||||||||||
Sbjct  15601  TGGGGTTGAAACAACCTTAACCTATTCTCAAACTTTAAATATGTAAGAAGCGCTTGTTGC  15660

Query  1621   TTAGTTGAACGTGCGCATTAGAATGAAGCGTTACTAGTGGGCCATTTTTGGTAAGCAGAA  1680
              ||||||||||||||||||||||||||||||||||||||||||||||||||||||||||||
Sbjct  15661  TTAGTTGAACGTGCGCATTAGAATGAAGCGTTACTAGTGGGCCATTTTTGGTAAGCAGAA  15720

Query  1681   CTGGCGATGCGGGATGAACCGAACGCGAGGTTAAGGTGCCGGAATGCACGCTCATCAGAC  1740
              ||||||||||||||||||||||||||||||||||||||||||||||||||||||||||||
Sbjct  15721  CTGGCGATGCGGGATGAACCGAACGCGAGGTTAAGGTGCCGGAATGCACGCTCATCAGAC  15780

Query  1741   ACCACAAAAGGTGTTAGTTCATCTAGACAGCCCGACGGTGGCCATGGAAGTCGGAATCCG  1800
              ||||||||||||||||||||||||||||||||||||||||||||||||||||||||||||
Sbjct  15781  ACCACAAAAGGTGTTAGTTCATCTAGACAGCCCGACGGTGGCCATGGAAGTCGGAATCCG  15840

Query  1801   CTAAGGAGTGTGTAACAACTCACGGGCCGAATGAACTAGCCCTGAAAATGGATGGCGCTC  1860
              ||||||||||||||||||||||||||||||||||||||||||||||||||||||||||||
Sbjct  15841  CTAAGGAGTGTGTAACAACTCACGGGCCGAATGAACTAGCCCTGAAAATGGATGGCGCTC  15900

Query  1861   AAGCGTGCTACCCATACCTCGCCGTCGGGGTAGAAACGACGCCCCGACGAGTAGGCAGGC  1920
              ||||||||||||||||||||||||||||||||||||||| ||||||||||||||||||||
Sbjct  15901  AAGCGTGCTACCCATACCTCGCCGTCGGGGTAGAAACGATGCCCCGACGAGTAGGCAGGC  15960

Query  1921   GTGGGGGTCCGTGACGAAGCCTTGGGAGTGATCCCGGGTCGAACGGCCCCTAGTGC  1976
              ||||||||||||||||||||||||||||||||||||||||||||||||||||||||
Sbjct  15961  GTGGGGGTCCGTGACGAAGCCTTGGGAGTGATCCCGGGTCGAACGGCCCCTAGTGC  16016


 Score = 3522 bits (1907),  Expect = 0.0
 Identities = 1955/1976 (99%), Gaps = 12/1976 (1%)
 Strand=Plus/Plus

Query  1     CAAGGTTTCCGTAGGTGAACCTGCGGAAGGATCATTACCGAGTGAGGGCCCTCTGGGTCC  60
             ||||||||||||||||||||||||||||||||||||||||||||||||||||||||||||
Sbjct  5985  CAAGGTTTCCGTAGGTGAACCTGCGGAAGGATCATTACCGAGTGAGGGCCCTCTGGGTCC  6044

Query  61    AACCTCCCACCCGTGTCTATCGTACCTTGTTGCTTcggcgggcccgccgtttcgacggcc  120
             ||||||||||||||||||||||||||||||||||||||||||||||||||||||||||||
Sbjct  6045  AACCTCCCACCCGTGTCTATCGTACCTTGTTGCTTCGGCGGGCCCGCCGTTTCGACGGCC  6104

Query  121   gccggggaggccttgcgcccccgggcccgcgcccgccgAAGACCCCAACATGAACGCTGT  180
             ||||||||||||| ||| ||||||||||||||||||||||||||||||||||||||||||
Sbjct  6105  GCCGGGGAGGCCTCGCG-CCCCGGGCCCGCGCCCGCCGAAGACCCCAACATGAACGCTGT  6163

Query  181   TCTGAAAGTATGCAGTCTGAGTTGATTATCGTAATCAGTTAAAACTTTCAACAACGGATC  240
             |||||||||||||||||||||||||||||| |||||||||||||||||||||||||||||
Sbjct  6164  TCTGAAAGTATGCAGTCTGAGTTGATTATCATAATCAGTTAAAACTTTCAACAACGGATC  6223

Query  241   TCTTGGTTCCGGCATCGATGAAGAACGCAGCGAAATGCGATAAGTAATGTGAATTGCAGA  300
             ||||||||||||||||||||||||||||||||||||||||||||||||||||||||||||
Sbjct  6224  TCTTGGTTCCGGCATCGATGAAGAACGCAGCGAAATGCGATAAGTAATGTGAATTGCAGA  6283

Query  301   ATTCAGTGAATCATCGAGTCTTTGAACGCACATTGCGCCCCCTGGTATTCCGGGGGGCAT  360
             ||||||||||||||||||||||||||||||||||||||||||||||||||| ||||||||
Sbjct  6284  ATTCAGTGAATCATCGAGTCTTTGAACGCACATTGCGCCCCCTGGTATTCC-GGGGGCAT  6342

Query  361   GCCTGTCCGAGCGTCATTGCTGCCCTCAAGCACGGCTTGTGTGTTGGGCCCCCGTCCCCC  420
             |||||||||||||||||||||||||||||||||||||||||||||||||||| || ||||
Sbjct  6343  GCCTGTCCGAGCGTCATTGCTGCCCTCAAGCACGGCTTGTGTGTTGGGCCCC-GT-CCCC  6400

Query  421   TCTCCCGGGGGACGGGCCCGAAAGGCAGCGGCGGCACCGCGTCCGGTCCTCGAGCGTATG  480
             || |||  ||||||||||||||||||||||||||||||||||||||||||||||||||||
Sbjct  6401  TC-CCC--GGGACGGGCCCGAAAGGCAGCGGCGGCACCGCGTCCGGTCCTCGAGCGTATG  6457

Query  481   GGGCTTTGTCACCTGCTCTGTAGGCCCGGCCGGCGCCAGCCGACACCCAACTTTATTTTT  540
             ||||||||||||| |||||||||||||||||||||||||||||||||||||||||  |||
Sbjct  6458  GGGCTTTGTCACCCGCTCTGTAGGCCCGGCCGGCGCCAGCCGACACCCAACTTTA--TTT  6515

Query  541   CTAAGGTTGACCTCGGATCAGGTAGGGATACCCGCTGAACTTAAGCATATCAATAAGCGG  600
             ||||||||||||||||||||||||||||||||||||||||||||||||||||||||||||
Sbjct  6516  CTAAGGTTGACCTCGGATCAGGTAGGGATACCCGCTGAACTTAAGCATATCAATAAGCGG  6575

Query  601   AGGAAAAGAAACCAACAGGGATTGCCTCAGTAACGGCGAGTGAAGCGGCAAGAGCTCAAA  660
             ||||||||||||||||||||||||||||||||||||||||||||||||||||||||||||
Sbjct  6576  AGGAAAAGAAACCAACAGGGATTGCCTCAGTAACGGCGAGTGAAGCGGCAAGAGCTCAAA  6635

Query  661   TTTGAAAGCTGGCCCCTTCGGGGTCCGCGTTGTAATTTGCAGAGGATGCTTCGGGTGCAG  720
             |||||||||||||||| |||||||||||||||||||||||||||||||||||||||||||
Sbjct  6636  TTTGAAAGCTGGCCCCCTCGGGGTCCGCGTTGTAATTTGCAGAGGATGCTTCGGGTGCAG  6695

Query  721   CCCCCGTCTAAGTGCCCTGGAACGGGCCGTCATAGAGGGTGAGAATCCCGTCTGGGACGG  780
             ||||||||||||||||||||||||||||||||||||||||||||||||||||||||||||
Sbjct  6696  CCCCCGTCTAAGTGCCCTGGAACGGGCCGTCATAGAGGGTGAGAATCCCGTCTGGGACGG  6755

Query  781   GGTGTCTGCGTCCGTGTGAAGCTCCTTCGACGAGTCGAGTTGTTTGGGAATGCAGCTCTA  840
             ||||||||||||||||||||||||||||||||||||||||||||||||||||||||||||
Sbjct  6756  GGTGTCTGCGTCCGTGTGAAGCTCCTTCGACGAGTCGAGTTGTTTGGGAATGCAGCTCTA  6815

Query  841   AATGGGTGGTAAATTTCATCTAAAGCTAAATACTGGCCGGAGACCGATAGCGCACAAGTA  900
             ||||||||||||||||||||||||||||||||||||||||||||||||||||||||||||
Sbjct  6816  AATGGGTGGTAAATTTCATCTAAAGCTAAATACTGGCCGGAGACCGATAGCGCACAAGTA  6875

Query  901   GAGTGATCGAAAGATGAAAAGCACTTTGAAAAGAGAGTTAAACAGCACGTGAAATTGTTG  960
             ||||||||||||||||||||||||||||||||||||||||||||||||||||||||||||
Sbjct  6876  GAGTGATCGAAAGATGAAAAGCACTTTGAAAAGAGAGTTAAACAGCACGTGAAATTGTTG  6935

Query  961   AAAGGGAAGCGTTTGCGACCAGACTCGCCCGCGGGGTTCAGCCGGCATTCGTGCCGGTGT  1020
             |||||||||||||||||||||||||||||||| |||||||||||||||||||||||||||
Sbjct  6936  AAAGGGAAGCGTTTGCGACCAGACTCGCCCGC-GGGTTCAGCCGGCATTCGTGCCGGTGT  6994

Query  1021  ACTTCCCCGTGGGCGGGCCAGCGTCGGTTTGGGCGGCCGGTCAAAGGCCCTCGGAATGTA  1080
             ||||||||||||||||||||||||||||||||||||||||||||||||||||||||||||
Sbjct  6995  ACTTCCCCGTGGGCGGGCCAGCGTCGGTTTGGGCGGCCGGTCAAAGGCCCTCGGAATGTA  7054

Query  1081  TCACCTCTCGGGGTGTCTTATAGCCGAGGGTGCAATGCGGCCTGCCTGGACCGAGGAACG  1140
             ||||| ||| |||||||||||||||||||||||||||||||||||| |||||||||||||
Sbjct  7055  TCACCCCTC-GGGTGTCTTATAGCCGAGGGTGCAATGCGGCCTGCCCGGACCGAGGAACG  7113

Query  1141  CGCTTCGGCTCGGACGCTGGCGTAATGGTCGTAAATGACCCGTCTTGAAACACGGACCAA  1200
             ||||||||||||||||||||||||||||||||||||||||||||||||||||||||||||
Sbjct  7114  CGCTTCGGCTCGGACGCTGGCGTAATGGTCGTAAATGACCCGTCTTGAAACACGGACCAA  7173

Query  1201  GGAGTCTAACATCTACGCGAGTGTTCGGGTGTCAAACCCGTACGCGCAGTGAAAGCGAAC  1260
             ||||||||||||||||||||||||||||||||||||||||||||||||||||||||||||
Sbjct  7174  GGAGTCTAACATCTACGCGAGTGTTCGGGTGTCAAACCCGTACGCGCAGTGAAAGCGAAC  7233

Query  1261  GGAGGTGGGAGCCCCCTCGCGGGGCGCACCATCGACCGATCCTGATGTCTTCGGATGGAT  1320
             ||||||||||||||||||| ||||||||||||||||||||||||||||||||||||||||
Sbjct  7234  GGAGGTGGGAGCCCCCTCGTGGGGCGCACCATCGACCGATCCTGATGTCTTCGGATGGAT  7293

Query  1321  TTGAGTACGAGCGTAGCTGTGGGGACCCGAAAGATGGTGAACTATGCCTGAATAGGGCGA  1380
             |||||||||||||||||||| |||||||||||||||||||||||||||||||||||||||
Sbjct  7294  TTGAGTACGAGCGTAGCTGT-GGGACCCGAAAGATGGTGAACTATGCCTGAATAGGGCGA  7352

Query  1381  AGCCAGAGGAAACTCTGGTGGAGGCTCGCAGCGGTTCTGACGTGCAAATCGATCGTCAAA  1440
             ||||||||||||||||||||||||||||||||||||||||||||||||||||||||| ||
Sbjct  7353  AGCCAGAGGAAACTCTGGTGGAGGCTCGCAGCGGTTCTGACGTGCAAATCGATCGTCGAA  7412

Query  1441  TTTGGGTATAGGGGCGAAAGACTAATCGAACCATCTAGTAGCTGGTTCCTGCCGAAGTTT  1500
             ||||||||||||||||||||||||||||||||||||||||||||||||||||||||||||
Sbjct  7413  TTTGGGTATAGGGGCGAAAGACTAATCGAACCATCTAGTAGCTGGTTCCTGCCGAAGTTT  7472

Query  1501  CCCTCAGGATAGCAGTAACGCGGATCAGTTTTATGAGGTAAAGCGAATGATTAGAGGCCT  1560
             ||||||||||||||||||||||||||||||||||||||||||||||||||||||||||||
Sbjct  7473  CCCTCAGGATAGCAGTAACGCGGATCAGTTTTATGAGGTAAAGCGAATGATTAGAGGCCT  7532

Query  1561  TGGGGTTGAAACAACCTTAACCTATTCTCAAACTTTAAATATGTAAGAAGCGCTTGTTGC  1620
             ||||||||||||||||||||||||||||||||||||||||||||||||||||||||||||
Sbjct  7533  TGGGGTTGAAACAACCTTAACCTATTCTCAAACTTTAAATATGTAAGAAGCGCTTGTTGC  7592

Query  1621  TTAGTTGAACGTGCGCATTAGAATGAAGCGTTACTAGTGGGCCATTTTTGGTAAGCAGAA  1680
             ||||||||||||||||||||||||||||||||||||||||||||||||||||||||||||
Sbjct  7593  TTAGTTGAACGTGCGCATTAGAATGAAGCGTTACTAGTGGGCCATTTTTGGTAAGCAGAA  7652

Query  1681  CTGGCGATGCGGGATGAACCGAACGCGAGGTTAAGGTGCCGGAATGCACGCTCATCAGAC  1740
             ||||||||||||||||||||||||||||||||||||||||||||||||||||||||||||
Sbjct  7653  CTGGCGATGCGGGATGAACCGAACGCGAGGTTAAGGTGCCGGAATGCACGCTCATCAGAC  7712

Query  1741  ACCACAAAAGGTGTTAGTTCATCTAGACAGCCCGACGGTGGCCATGGAAGTCGGAATCCG  1800
             ||||||||||||||||||||||||||||||||||||||||||||||||||||||||||||
Sbjct  7713  ACCACAAAAGGTGTTAGTTCATCTAGACAGCCCGACGGTGGCCATGGAAGTCGGAATCCG  7772

Query  1801  CTAAGGAGTGTGTAACAACTCACGGGCCGAATGAACTAGCCCTGAAAATGGATGGCGCTC  1860
             ||||||||||||||||||||||||||||||||||||||||||||||||||||||||||||
Sbjct  7773  CTAAGGAGTGTGTAACAACTCACGGGCCGAATGAACTAGCCCTGAAAATGGATGGCGCTC  7832

Query  1861  AAGCGTGCTACCCATACCTCGCCGTCGGGGTAGAAACGACGCCCCGACGAGTAGGCAGGC  1920
             ||||||||||||||||||||||||||||||||||||||| ||||||||||||||||||||
Sbjct  7833  AAGCGTGCTACCCATACCTCGCCGTCGGGGTAGAAACGATGCCCCGACGAGTAGGCAGGC  7892

Query  1921  GTGGGGGTCCGTGACGAAGCCTTGGGAGTGATCCCGGGTCGAACGGCCCCTAGTGC  1976
             ||||||||||||||||||||||||||||||||||||||||||||||||||||||||
Sbjct  7893  GTGGGGGTCCGTGACGAAGCCTTGGGAGTGATCCCGGGTCGAACGGCCCCTAGTGC  7948


>MSZS01000020.1 Aspergillus novofumigatus IBT 16806 P174scaffold_20, whole genome 
shotgun sequence
Length=19422

 Score = 3522 bits (1907),  Expect = 0.0
 Identities = 1955/1976 (99%), Gaps = 11/1976 (1%)
 Strand=Plus/Plus

Query  1     CAAGGTTTCCGTAGGTGAACCTGCGGAAGGATCATTACCGAGTGAGGGCCCTCTGGGTCC  60
             ||||||||||||||||||||||||||||||||||||||||||||||||||||||||||||
Sbjct  2930  CAAGGTTTCCGTAGGTGAACCTGCGGAAGGATCATTACCGAGTGAGGGCCCTCTGGGTCC  2989

Query  61    AACCTCCCACCCGTGTCTATCGTACCTTGTTGCTTcggcgggcccgccgtttcgacggcc  120
             ||||||||||||||||||||||||||||||||||||||||||||||||||||||||||||
Sbjct  2990  AACCTCCCACCCGTGTCTATCGTACCTTGTTGCTTCGGCGGGCCCGCCGTTTCGACGGCC  3049

Query  121   gccggggaggccttgcgcccccgggcccgcgcccgccgAAGACCCCAACATGAACGCTGT  180
             ||||||||||||| ||| ||||||||||||||||||||||||||||||||||||||||||
Sbjct  3050  GCCGGGGAGGCCTCGCG-CCCCGGGCCCGCGCCCGCCGAAGACCCCAACATGAACGCTGT  3108

Query  181   TCTGAAAGTATGCAGTCTGAGTTGATTATCGTAATCAGTTAAAACTTTCAACAACGGATC  240
             |||||||||||||||||||||||||||||| |||||||||||||||||||||||||||||
Sbjct  3109  TCTGAAAGTATGCAGTCTGAGTTGATTATCATAATCAGTTAAAACTTTCAACAACGGATC  3168

Query  241   TCTTGGTTCCGGCATCGATGAAGAACGCAGCGAAATGCGATAAGTAATGTGAATTGCAGA  300
             ||||||||||||||||||||||||||||||||||||||||||||||||||||||||||||
Sbjct  3169  TCTTGGTTCCGGCATCGATGAAGAACGCAGCGAAATGCGATAAGTAATGTGAATTGCAGA  3228

Query  301   ATTCAGTGAATCATCGAGTCTTTGAACGCACATTGCGCCCCCTGGTATTCCGGGGGGCAT  360
             ||||||||||||||||||||||||||||||||||||||||||||||||||| ||||||||
Sbjct  3229  ATTCAGTGAATCATCGAGTCTTTGAACGCACATTGCGCCCCCTGGTATTCC-GGGGGCAT  3287

Query  361   GCCTGTCCGAGCGTCATTGCTGCCCTCAAGCACGGCTTGTGTGTTGGGCCCCCGTCCCCC  420
             |||||||||||||||||||||||||||||||||||||||||||||||||||  || ||||
Sbjct  3288  GCCTGTCCGAGCGTCATTGCTGCCCTCAAGCACGGCTTGTGTGTTGGGCCC--GT-CCCC  3344

Query  421   TCTCCCGGGGGACGGGCCCGAAAGGCAGCGGCGGCACCGCGTCCGGTCCTCGAGCGTATG  480
             || ||| |||||| ||||||||||||||||||||||||||||||||||||||||||||||
Sbjct  3345  TC-CCCCGGGGAC-GGCCCGAAAGGCAGCGGCGGCACCGCGTCCGGTCCTCGAGCGTATG  3402

Query  481   GGGCTTTGTCACCTGCTCTGTAGGCCCGGCCGGCGCCAGCCGACACCCAACTTTATTTTT  540
             ||||||||||||| |||||||||||||||||||||||||||||||||||||||||  |||
Sbjct  3403  GGGCTTTGTCACCCGCTCTGTAGGCCCGGCCGGCGCCAGCCGACACCCAACTTTA--TTT  3460

Query  541   CTAAGGTTGACCTCGGATCAGGTAGGGATACCCGCTGAACTTAAGCATATCAATAAGCGG  600
             ||||||||||||||||||||||||||||||||||||||||||||||||||||||||||||
Sbjct  3461  CTAAGGTTGACCTCGGATCAGGTAGGGATACCCGCTGAACTTAAGCATATCAATAAGCGG  3520

Query  601   AGGAAAAGAAACCAACAGGGATTGCCTCAGTAACGGCGAGTGAAGCGGCAAGAGCTCAAA  660
             ||||||||||||||||||||||||||||||||||||||||||||||||||||||||||||
Sbjct  3521  AGGAAAAGAAACCAACAGGGATTGCCTCAGTAACGGCGAGTGAAGCGGCAAGAGCTCAAA  3580

Query  661   TTTGAAAGCTGGCCCCTTCGGGGTCCGCGTTGTAATTTGCAGAGGATGCTTCGGGTGCAG  720
             |||||||||||||||| |||||||||||||||||||||||||||||||||||||||||||
Sbjct  3581  TTTGAAAGCTGGCCCCCTCGGGGTCCGCGTTGTAATTTGCAGAGGATGCTTCGGGTGCAG  3640

Query  721   CCCCCGTCTAAGTGCCCTGGAACGGGCCGTCATAGAGGGTGAGAATCCCGTCTGGGACGG  780
             ||||||||||||||||||||||||||||||||||||||||||||||||||||||||||||
Sbjct  3641  CCCCCGTCTAAGTGCCCTGGAACGGGCCGTCATAGAGGGTGAGAATCCCGTCTGGGACGG  3700

Query  781   GGTGTCTGCGTCCGTGTGAAGCTCCTTCGACGAGTCGAGTTGTTTGGGAATGCAGCTCTA  840
             ||||||||||||||||||||||||||||||||||||||||||||||||||||||||||||
Sbjct  3701  GGTGTCTGCGTCCGTGTGAAGCTCCTTCGACGAGTCGAGTTGTTTGGGAATGCAGCTCTA  3760

Query  841   AATGGGTGGTAAATTTCATCTAAAGCTAAATACTGGCCGGAGACCGATAGCGCACAAGTA  900
             ||||||||||||||||||||||||||||||||||||||||||||||||||||||||||||
Sbjct  3761  AATGGGTGGTAAATTTCATCTAAAGCTAAATACTGGCCGGAGACCGATAGCGCACAAGTA  3820

Query  901   GAGTGATCGAAAGATGAAAAGCACTTTGAAAAGAGAGTTAAACAGCACGTGAAATTGTTG  960
             ||||||||||||||||||||||||||||||||||||||||||||||||||||||||||||
Sbjct  3821  GAGTGATCGAAAGATGAAAAGCACTTTGAAAAGAGAGTTAAACAGCACGTGAAATTGTTG  3880

Query  961   AAAGGGAAGCGTTTGCGACCAGACTCGCCCGCGGGGTTCAGCCGGCATTCGTGCCGGTGT  1020
             |||||||||||||||||||||||||||||||| |||||||||||||||||||||||||||
Sbjct  3881  AAAGGGAAGCGTTTGCGACCAGACTCGCCCGC-GGGTTCAGCCGGCATTCGTGCCGGTGT  3939

Query  1021  ACTTCCCCGTGGGCGGGCCAGCGTCGGTTTGGGCGGCCGGTCAAAGGCCCTCGGAATGTA  1080
             |||||||||||||| |||||||||||||||||||||||||||||||||||||||||||||
Sbjct  3940  ACTTCCCCGTGGGC-GGCCAGCGTCGGTTTGGGCGGCCGGTCAAAGGCCCTCGGAATGTA  3998

Query  1081  TCACCTCTCGGGGTGTCTTATAGCCGAGGGTGCAATGCGGCCTGCCTGGACCGAGGAACG  1140
             ||||| |||||||||||||||||||||||||||||||||||||||| |||||||||||||
Sbjct  3999  TCACCCCTCGGGGTGTCTTATAGCCGAGGGTGCAATGCGGCCTGCCCGGACCGAGGAACG  4058

Query  1141  CGCTTCGGCTCGGACGCTGGCGTAATGGTCGTAAATGACCCGTCTTGAAACACGGACCAA  1200
             ||||||||||||||||||||||||||||||||||||||||||||||||||||||||||||
Sbjct  4059  CGCTTCGGCTCGGACGCTGGCGTAATGGTCGTAAATGACCCGTCTTGAAACACGGACCAA  4118

Query  1201  GGAGTCTAACATCTACGCGAGTGTTCGGGTGTCAAACCCGTACGCGCAGTGAAAGCGAAC  1260
             ||||||||||||||||||||||||||||||||||||||||||||||||||||||||||||
Sbjct  4119  GGAGTCTAACATCTACGCGAGTGTTCGGGTGTCAAACCCGTACGCGCAGTGAAAGCGAAC  4178

Query  1261  GGAGGTGGGAGCCCCCTCGCGGGGCGCACCATCGACCGATCCTGATGTCTTCGGATGGAT  1320
             ||||||||||||||||||| ||||||||||||||||||||||||||||||||||||||||
Sbjct  4179  GGAGGTGGGAGCCCCCTCGTGGGGCGCACCATCGACCGATCCTGATGTCTTCGGATGGAT  4238

Query  1321  TTGAGTACGAGCGTAGCTGTGGGGACCCGAAAGATGGTGAACTATGCCTGAATAGGGCGA  1380
             ||||||||||||||||||||||||||||||||||||||||||||||||||||||||||||
Sbjct  4239  TTGAGTACGAGCGTAGCTGTGGGGACCCGAAAGATGGTGAACTATGCCTGAATAGGGCGA  4298

Query  1381  AGCCAGAGGAAACTCTGGTGGAGGCTCGCAGCGGTTCTGACGTGCAAATCGATCGTCAAA  1440
             ||||||||||||||||||||||||||||||||||||||||||||||||||||||||| ||
Sbjct  4299  AGCCAGAGGAAACTCTGGTGGAGGCTCGCAGCGGTTCTGACGTGCAAATCGATCGTCGAA  4358

Query  1441  TTTGGGTATAGGGGCGAAAGACTAATCGAACCATCTAGTAGCTGGTTCCTGCCGAAGTTT  1500
             ||||||||||||||||||||||||||||||||||||||||||||||||||||||||||||
Sbjct  4359  TTTGGGTATAGGGGCGAAAGACTAATCGAACCATCTAGTAGCTGGTTCCTGCCGAAGTTT  4418

Query  1501  CCCTCAGGATAGCAGTAACGCGGATCAGTTTTATGAGGTAAAGCGAATGATTAGAGGCCT  1560
             ||||||||||||||||||||||||||||||||||||||||||||||||||||||||||||
Sbjct  4419  CCCTCAGGATAGCAGTAACGCGGATCAGTTTTATGAGGTAAAGCGAATGATTAGAGGCCT  4478

Query  1561  TGGGGTTGAAACAACCTTAACCTATTCTCAAACTTTAAATATGTAAGAAGCGCTTGTTGC  1620
             ||||||||||||||||||||||||||||||||||||||||||||||||||||||||||||
Sbjct  4479  TGGGGTTGAAACAACCTTAACCTATTCTCAAACTTTAAATATGTAAGAAGCGCTTGTTGC  4538

Query  1621  TTAGTTGAACGTGCGCATTAGAATGAAGCGTTACTAGTGGGCCATTTTTGGTAAGCAGAA  1680
             ||||||||||||||||||||||||||||||||||||||||||||||||||||||||||||
Sbjct  4539  TTAGTTGAACGTGCGCATTAGAATGAAGCGTTACTAGTGGGCCATTTTTGGTAAGCAGAA  4598

Query  1681  CTGGCGATGCGGGATGAACCGAACGCGAGGTTAAGGTGCCGGAATGCACGCTCATCAGAC  1740
             ||||||||||||||||||||||||||||||||||||||||||||||||||||||||||||
Sbjct  4599  CTGGCGATGCGGGATGAACCGAACGCGAGGTTAAGGTGCCGGAATGCACGCTCATCAGAC  4658

Query  1741  ACCACAAAAGGTGTTAGTTCATCTAGACAGCCCGACGGTGGCCATGGAAGTCGGAATCCG  1800
             ||||||||||||||||||||||||||||||||||||||||||||||||||||||||||||
Sbjct  4659  ACCACAAAAGGTGTTAGTTCATCTAGACAGCCCGACGGTGGCCATGGAAGTCGGAATCCG  4718

Query  1801  CTAAGGAGTGTGTAACAACTCACGGGCCGAATGAACTAGCCCTGAAAATGGATGGCGCTC  1860
             ||||||||||||||||||||||||||||||||||||||||||||||||||||||||||||
Sbjct  4719  CTAAGGAGTGTGTAACAACTCACGGGCCGAATGAACTAGCCCTGAAAATGGATGGCGCTC  4778

Query  1861  AAGCGTGCTACCCATACCTCGCCGTCGGGGTAGAAACGACGCCCCGACGAGTAGGCAGGC  1920
             ||||||||||||||||||||||||||||||||||||||| ||||||||||||||||||||
Sbjct  4779  AAGCGTGCTACCCATACCTCGCCGTCGGGGTAGAAACGATGCCCCGACGAGTAGGCAGGC  4838

Query  1921  GTGGGGGTCCGTGACGAAGCCTTGGGAGTGATCCCGGGTCGAACGGCCCCTAGTGC  1976
             ||||||||||||||||||||||||||||||||||||||||||||||||||||||||
Sbjct  4839  GTGGGGGTCCGTGACGAAGCCTTGGGAGTGATCCCGGGTCGAACGGCCCCTAGTGC  4894


 Score = 3522 bits (1907),  Expect = 0.0
 Identities = 1955/1976 (99%), Gaps = 12/1976 (1%)
 Strand=Plus/Plus

Query  1      CAAGGTTTCCGTAGGTGAACCTGCGGAAGGATCATTACCGAGTGAGGGCCCTCTGGGTCC  60
              ||||||||||||||||||||||||||||||||||||||||||||||||||||||||||||
Sbjct  10988  CAAGGTTTCCGTAGGTGAACCTGCGGAAGGATCATTACCGAGTGAGGGCCCTCTGGGTCC  11047

Query  61     AACCTCCCACCCGTGTCTATCGTACCTTGTTGCTTcggcgggcccgccgtttcgacggcc  120
              ||||||||||||||||||||||||||||||||||||||| ||||||||||||||||||||
Sbjct  11048  AACCTCCCACCCGTGTCTATCGTACCTTGTTGCTTCGGC-GGCCCGCCGTTTCGACGGCC  11106

Query  121    gccggggaggccttgcgcccccgggcccgcgcccgccgAAGACCCCAACATGAACGCTGT  180
              ||||||||||||| ||| ||||||||||||||||||||||||||||||||||||||||||
Sbjct  11107  GCCGGGGAGGCCTCGCG-CCCCGGGCCCGCGCCCGCCGAAGACCCCAACATGAACGCTGT  11165

Query  181    TCTGAAAGTATGCAGTCTGAGTTGATTATCGTAATCAGTTAAAACTTTCAACAACGGATC  240
              |||||||||||||||||||||||||||||| |||||||||||||||||||||||||||||
Sbjct  11166  TCTGAAAGTATGCAGTCTGAGTTGATTATCATAATCAGTTAAAACTTTCAACAACGGATC  11225

Query  241    TCTTGGTTCCGGCATCGATGAAGAACGCAGCGAAATGCGATAAGTAATGTGAATTGCAGA  300
              ||||||||||||||||||||||||||||||||||||||||||||||||||||||||||||
Sbjct  11226  TCTTGGTTCCGGCATCGATGAAGAACGCAGCGAAATGCGATAAGTAATGTGAATTGCAGA  11285

Query  301    ATTCAGTGAATCATCGAGTCTTTGAACGCACATTGCGCCCCCTGGTATTCCGGGGGGCAT  360
              ||||||||||||||||||||||||||||||||||||||||||||||||||| ||||||||
Sbjct  11286  ATTCAGTGAATCATCGAGTCTTTGAACGCACATTGCGCCCCCTGGTATTCC-GGGGGCAT  11344

Query  361    GCCTGTCCGAGCGTCATTGCTGCCCTCAAGCACGGCTTGTGTGTTGGGCCCCCGTCCCCC  420
              |||||||||||||||||||||||||||||||||||||||||||||||||||| || ||||
Sbjct  11345  GCCTGTCCGAGCGTCATTGCTGCCCTCAAGCACGGCTTGTGTGTTGGGCCCC-GT-CCCC  11402

Query  421    TCTCCCGGGGGACGGGCCCGAAAGGCAGCGGCGGCACCGCGTCCGGTCCTCGAGCGTATG  480
              || ||| |||||||||||||||||||||||||||||||||||||||||||||||||||||
Sbjct  11403  TC-CCCCGGGGACGGGCCCGAAAGGCAGCGGCGGCACCGCGTCCGGTCCTCGAGCGTATG  11461

Query  481    GGGCTTTGTCACCTGCTCTGTAGGCCCGGCCGGCGCCAGCCGACACCCAACTTTATTTTT  540
              ||||||||||||| |||||||||||||||||||||||||||||||||||||||||  |||
Sbjct  11462  GGGCTTTGTCACCCGCTCTGTAGGCCCGGCCGGCGCCAGCCGACACCCAACTTTA--TTT  11519

Query  541    CTAAGGTTGACCTCGGATCAGGTAGGGATACCCGCTGAACTTAAGCATATCAATAAGCGG  600
              ||||||||||||||||||||||||||||||||||||||||||||||||||||||||||||
Sbjct  11520  CTAAGGTTGACCTCGGATCAGGTAGGGATACCCGCTGAACTTAAGCATATCAATAAGCGG  11579

Query  601    AGGAAAAGAAACCAACAGGGATTGCCTCAGTAACGGCGAGTGAAGCGGCAAGAGCTCAAA  660
              ||||||||||||||||||||||||||||||||||||||||||||||||||||||||||||
Sbjct  11580  AGGAAAAGAAACCAACAGGGATTGCCTCAGTAACGGCGAGTGAAGCGGCAAGAGCTCAAA  11639

Query  661    TTTGAAAGCTGGCCCCTTCGGGGTCCGCGTTGTAATTTGCAGAGGATGCTTCGGGTGCAG  720
              |||||||||||||||| |||||||||||||||||||||||||||||||||||||||||||
Sbjct  11640  TTTGAAAGCTGGCCCC-TCGGGGTCCGCGTTGTAATTTGCAGAGGATGCTTCGGGTGCAG  11698

Query  721    CCCCCGTCTAAGTGCCCTGGAACGGGCCGTCATAGAGGGTGAGAATCCCGTCTGGGACGG  780
               |||||||||||||||||||||||||||||||||||||||||||||||||||||||||||
Sbjct  11699  -CCCCGTCTAAGTGCCCTGGAACGGGCCGTCATAGAGGGTGAGAATCCCGTCTGGGACGG  11757

Query  781    GGTGTCTGCGTCCGTGTGAAGCTCCTTCGACGAGTCGAGTTGTTTGGGAATGCAGCTCTA  840
              ||||||||||||||||||||||||||||||||||||||||||||||||||||||||||||
Sbjct  11758  GGTGTCTGCGTCCGTGTGAAGCTCCTTCGACGAGTCGAGTTGTTTGGGAATGCAGCTCTA  11817

Query  841    AATGGGTGGTAAATTTCATCTAAAGCTAAATACTGGCCGGAGACCGATAGCGCACAAGTA  900
              ||||||||||||||||||||||||||||||||||||||||||||||||||||||||||||
Sbjct  11818  AATGGGTGGTAAATTTCATCTAAAGCTAAATACTGGCCGGAGACCGATAGCGCACAAGTA  11877

Query  901    GAGTGATCGAAAGATGAAAAGCACTTTGAAAAGAGAGTTAAACAGCACGTGAAATTGTTG  960
              ||||||||||||||||||||||||||||||||||||||||||||||||||||||||||||
Sbjct  11878  GAGTGATCGAAAGATGAAAAGCACTTTGAAAAGAGAGTTAAACAGCACGTGAAATTGTTG  11937

Query  961    AAAGGGAAGCGTTTGCGACCAGACTCGCCCGCGGGGTTCAGCCGGCATTCGTGCCGGTGT  1020
              |||||||||||||||||||||||||||||||| |||||||||||||||||||||||||||
Sbjct  11938  AAAGGGAAGCGTTTGCGACCAGACTCGCCCGC-GGGTTCAGCCGGCATTCGTGCCGGTGT  11996

Query  1021   ACTTCCCCGTGGGCGGGCCAGCGTCGGTTTGGGCGGCCGGTCAAAGGCCCTCGGAATGTA  1080
              ||||||||||||||||||||||||||||||||||||||||||||||||||||||||||||
Sbjct  11997  ACTTCCCCGTGGGCGGGCCAGCGTCGGTTTGGGCGGCCGGTCAAAGGCCCTCGGAATGTA  12056

Query  1081   TCACCTCTCGGGGTGTCTTATAGCCGAGGGTGCAATGCGGCCTGCCTGGACCGAGGAACG  1140
              ||||| |||||||||||||||||||||||||||||||||||||||| |||||||||||||
Sbjct  12057  TCACCCCTCGGGGTGTCTTATAGCCGAGGGTGCAATGCGGCCTGCCCGGACCGAGGAACG  12116

Query  1141   CGCTTCGGCTCGGACGCTGGCGTAATGGTCGTAAATGACCCGTCTTGAAACACGGACCAA  1200
              ||||||||||||||||||||||||||||||||||||||||||||||||||||||||||||
Sbjct  12117  CGCTTCGGCTCGGACGCTGGCGTAATGGTCGTAAATGACCCGTCTTGAAACACGGACCAA  12176

Query  1201   GGAGTCTAACATCTACGCGAGTGTTCGGGTGTCAAACCCGTACGCGCAGTGAAAGCGAAC  1260
              ||||||||||||||||||||||||||||||||||||||||||||||||||||||||||||
Sbjct  12177  GGAGTCTAACATCTACGCGAGTGTTCGGGTGTCAAACCCGTACGCGCAGTGAAAGCGAAC  12236

Query  1261   GGAGGTGGGAGCCCCCTCGCGGGGCGCACCATCGACCGATCCTGATGTCTTCGGATGGAT  1320
              ||||||||||||||||||| ||||||||||||||||||||||||||||||||||||||||
Sbjct  12237  GGAGGTGGGAGCCCCCTCGTGGGGCGCACCATCGACCGATCCTGATGTCTTCGGATGGAT  12296

Query  1321   TTGAGTACGAGCGTAGCTGTGGGGACCCGAAAGATGGTGAACTATGCCTGAATAGGGCGA  1380
              ||||||||||||||||||||||||||||||||||||||||||||||||||||||||||||
Sbjct  12297  TTGAGTACGAGCGTAGCTGTGGGGACCCGAAAGATGGTGAACTATGCCTGAATAGGGCGA  12356

Query  1381   AGCCAGAGGAAACTCTGGTGGAGGCTCGCAGCGGTTCTGACGTGCAAATCGATCGTCAAA  1440
              ||||||||||||||||||||||||||||||||||||||||||||||||||||||||| ||
Sbjct  12357  AGCCAGAGGAAACTCTGGTGGAGGCTCGCAGCGGTTCTGACGTGCAAATCGATCGTCGAA  12416

Query  1441   TTTGGGTATAGGGGCGAAAGACTAATCGAACCATCTAGTAGCTGGTTCCTGCCGAAGTTT  1500
              ||||||||||||||||||||||||||||||||||||||||||||||||||||||||||||
Sbjct  12417  TTTGGGTATAGGGGCGAAAGACTAATCGAACCATCTAGTAGCTGGTTCCTGCCGAAGTTT  12476

Query  1501   CCCTCAGGATAGCAGTAACGCGGATCAGTTTTATGAGGTAAAGCGAATGATTAGAGGCCT  1560
              ||||||||||||||||||||||||||||||||||||||||||||||||||||||||||||
Sbjct  12477  CCCTCAGGATAGCAGTAACGCGGATCAGTTTTATGAGGTAAAGCGAATGATTAGAGGCCT  12536

Query  1561   TGGGGTTGAAACAACCTTAACCTATTCTCAAACTTTAAATATGTAAGAAGCGCTTGTTGC  1620
              ||||||||||||||||||||||||||||||||||||||||||||||||||||||||||||
Sbjct  12537  TGGGGTTGAAACAACCTTAACCTATTCTCAAACTTTAAATATGTAAGAAGCGCTTGTTGC  12596

Query  1621   TTAGTTGAACGTGCGCATTAGAATGAAGCGTTACTAGTGGGCCATTTTTGGTAAGCAGAA  1680
              ||||||||||||||||||||||||||||||||||||||||||||||||||||||||||||
Sbjct  12597  TTAGTTGAACGTGCGCATTAGAATGAAGCGTTACTAGTGGGCCATTTTTGGTAAGCAGAA  12656

Query  1681   CTGGCGATGCGGGATGAACCGAACGCGAGGTTAAGGTGCCGGAATGCACGCTCATCAGAC  1740
              ||||||||||||||||||||||||||||||||||||||||||||||||||||||||||||
Sbjct  12657  CTGGCGATGCGGGATGAACCGAACGCGAGGTTAAGGTGCCGGAATGCACGCTCATCAGAC  12716

Query  1741   ACCACAAAAGGTGTTAGTTCATCTAGACAGCCCGACGGTGGCCATGGAAGTCGGAATCCG  1800
              ||||||||||||||||||||||||||||||||||||||||||||||||||||||||||||
Sbjct  12717  ACCACAAAAGGTGTTAGTTCATCTAGACAGCCCGACGGTGGCCATGGAAGTCGGAATCCG  12776

Query  1801   CTAAGGAGTGTGTAACAACTCACGGGCCGAATGAACTAGCCCTGAAAATGGATGGCGCTC  1860
              ||||||||||||||||||||||||||||||||||||||||||||||||||||||||||||
Sbjct  12777  CTAAGGAGTGTGTAACAACTCACGGGCCGAATGAACTAGCCCTGAAAATGGATGGCGCTC  12836

Query  1861   AAGCGTGCTACCCATACCTCGCCGTCGGGGTAGAAACGACGCCCCGACGAGTAGGCAGGC  1920
              |||||||||||||||||||||||||| |||||||||||| ||||||||||||||||||||
Sbjct  12837  AAGCGTGCTACCCATACCTCGCCGTC-GGGTAGAAACGATGCCCCGACGAGTAGGCAGGC  12895

Query  1921   GTGGGGGTCCGTGACGAAGCCTTGGGAGTGATCCCGGGTCGAACGGCCCCTAGTGC  1976
              ||||||||||||||||||||||||||||||||||||||||||||||||||||||||
Sbjct  12896  GTGGGGGTCCGTGACGAAGCCTTGGGAGTGATCCCGGGTCGAACGGCCCCTAGTGC  12951


 Score = 704 bits (381),  Expect = 0.0
 Identities = 398/405 (98%), Gaps = 5/405 (1%)
 Strand=Plus/Plus

Query  1      CAAGGTTTCCGTAGGTGAACCTGCGGAAGGATCATTACCGAGTGAGGGCCCTCTGGGTCC  60
              ||||||||||||||||||||||||||||||||||||||||||||||||||||||||||||
Sbjct  19017  CAAGGTTTCCGTAGGTGAACCTGCGGAAGGATCATTACCGAGTGAGGGCCCTCTGGGTCC  19076

Query  61     AACCTCCCACCCGTGTCTATCGTACCTTGTTGCTTcggcgggcccgccgtttcgacggcc  120
              |||||||||||||||||||||||||||||||||||||||||  |||||||||||||||||
Sbjct  19077  AACCTCCCACCCGTGTCTATCGTACCTTGTTGCTTCGGCGG--CCGCCGTTTCGACGGCC  19134

Query  121    gccggggaggccttgcgcccccgggcccgcgcccgccgAAGACCCCAACATGAACGCTGT  180
              ||||||||||||| ||| ||||||||||||||||||||||||||||||||||||||||||
Sbjct  19135  GCCGGGGAGGCCTCGCG-CCCCGGGCCCGCGCCCGCCGAAGACCCCAACATGAACGCTGT  19193

Query  181    TCTGAAAGTATGCAGTCTGAGTTGATTATCGTAATCAGTTAAAACTTTCAACAACGGATC  240
              |||||||||||||||||||||||||||||| |||||||||||||||||||||||||||||
Sbjct  19194  TCTGAAAGTATGCAGTCTGAGTTGATTATCATAATCAGTTAAAACTTTCAACAACGGATC  19253

Query  241    TCTTGGTTCCGGCATCGATGAAGAACGCAGCGAAATGCGATAAGTAATGTGAATTGCAGA  300
              ||||||||||||||||||||||||||||||||||||||||||||||||||||||||||||
Sbjct  19254  TCTTGGTTCCGGCATCGATGAAGAACGCAGCGAAATGCGATAAGTAATGTGAATTGCAGA  19313

Query  301    ATTCAGTGAATCATCGAGTCTTTGAACGCACATTGCGCCCCC-TGGTATTCCGGGGGGCA  359
              |||||||||||||||||||||||||||||||||||||||||| ||||||||| |||||||
Sbjct  19314  ATTCAGTGAATCATCGAGTCTTTGAACGCACATTGCGCCCCCTTGGTATTCC-GGGGGCA  19372

Query  360    TGCCTGTCCGAGCGTCATTGCTGCCCTCAAGCACGGCTTGTGTGT  404
              |||||||||||||||||||||||||||||||||||||||||||||
Sbjct  19373  TGCCTGTCCGAGCGTCATTGCTGCCCTCAAGCACGGCTTGTGTGT  19417


>NW_020194293.1 Aspergillus novofumigatus IBT 16806 chromosome Unknown P174scaffold_20, 
whole genome shotgun sequence
Length=19422

 Score = 3522 bits (1907),  Expect = 0.0
 Identities = 1955/1976 (99%), Gaps = 11/1976 (1%)
 Strand=Plus/Plus

Query  1     CAAGGTTTCCGTAGGTGAACCTGCGGAAGGATCATTACCGAGTGAGGGCCCTCTGGGTCC  60
             ||||||||||||||||||||||||||||||||||||||||||||||||||||||||||||
Sbjct  2930  CAAGGTTTCCGTAGGTGAACCTGCGGAAGGATCATTACCGAGTGAGGGCCCTCTGGGTCC  2989

Query  61    AACCTCCCACCCGTGTCTATCGTACCTTGTTGCTTcggcgggcccgccgtttcgacggcc  120
             ||||||||||||||||||||||||||||||||||||||||||||||||||||||||||||
Sbjct  2990  AACCTCCCACCCGTGTCTATCGTACCTTGTTGCTTCGGCGGGCCCGCCGTTTCGACGGCC  3049

Query  121   gccggggaggccttgcgcccccgggcccgcgcccgccgAAGACCCCAACATGAACGCTGT  180
             ||||||||||||| ||| ||||||||||||||||||||||||||||||||||||||||||
Sbjct  3050  GCCGGGGAGGCCTCGCG-CCCCGGGCCCGCGCCCGCCGAAGACCCCAACATGAACGCTGT  3108

Query  181   TCTGAAAGTATGCAGTCTGAGTTGATTATCGTAATCAGTTAAAACTTTCAACAACGGATC  240
             |||||||||||||||||||||||||||||| |||||||||||||||||||||||||||||
Sbjct  3109  TCTGAAAGTATGCAGTCTGAGTTGATTATCATAATCAGTTAAAACTTTCAACAACGGATC  3168

Query  241   TCTTGGTTCCGGCATCGATGAAGAACGCAGCGAAATGCGATAAGTAATGTGAATTGCAGA  300
             ||||||||||||||||||||||||||||||||||||||||||||||||||||||||||||
Sbjct  3169  TCTTGGTTCCGGCATCGATGAAGAACGCAGCGAAATGCGATAAGTAATGTGAATTGCAGA  3228

Query  301   ATTCAGTGAATCATCGAGTCTTTGAACGCACATTGCGCCCCCTGGTATTCCGGGGGGCAT  360
             ||||||||||||||||||||||||||||||||||||||||||||||||||| ||||||||
Sbjct  3229  ATTCAGTGAATCATCGAGTCTTTGAACGCACATTGCGCCCCCTGGTATTCC-GGGGGCAT  3287

Query  361   GCCTGTCCGAGCGTCATTGCTGCCCTCAAGCACGGCTTGTGTGTTGGGCCCCCGTCCCCC  420
             |||||||||||||||||||||||||||||||||||||||||||||||||||  || ||||
Sbjct  3288  GCCTGTCCGAGCGTCATTGCTGCCCTCAAGCACGGCTTGTGTGTTGGGCCC--GT-CCCC  3344

Query  421   TCTCCCGGGGGACGGGCCCGAAAGGCAGCGGCGGCACCGCGTCCGGTCCTCGAGCGTATG  480
             || ||| |||||| ||||||||||||||||||||||||||||||||||||||||||||||
Sbjct  3345  TC-CCCCGGGGAC-GGCCCGAAAGGCAGCGGCGGCACCGCGTCCGGTCCTCGAGCGTATG  3402

Query  481   GGGCTTTGTCACCTGCTCTGTAGGCCCGGCCGGCGCCAGCCGACACCCAACTTTATTTTT  540
             ||||||||||||| |||||||||||||||||||||||||||||||||||||||||  |||
Sbjct  3403  GGGCTTTGTCACCCGCTCTGTAGGCCCGGCCGGCGCCAGCCGACACCCAACTTTA--TTT  3460

Query  541   CTAAGGTTGACCTCGGATCAGGTAGGGATACCCGCTGAACTTAAGCATATCAATAAGCGG  600
             ||||||||||||||||||||||||||||||||||||||||||||||||||||||||||||
Sbjct  3461  CTAAGGTTGACCTCGGATCAGGTAGGGATACCCGCTGAACTTAAGCATATCAATAAGCGG  3520

Query  601   AGGAAAAGAAACCAACAGGGATTGCCTCAGTAACGGCGAGTGAAGCGGCAAGAGCTCAAA  660
             ||||||||||||||||||||||||||||||||||||||||||||||||||||||||||||
Sbjct  3521  AGGAAAAGAAACCAACAGGGATTGCCTCAGTAACGGCGAGTGAAGCGGCAAGAGCTCAAA  3580

Query  661   TTTGAAAGCTGGCCCCTTCGGGGTCCGCGTTGTAATTTGCAGAGGATGCTTCGGGTGCAG  720
             |||||||||||||||| |||||||||||||||||||||||||||||||||||||||||||
Sbjct  3581  TTTGAAAGCTGGCCCCCTCGGGGTCCGCGTTGTAATTTGCAGAGGATGCTTCGGGTGCAG  3640

Query  721   CCCCCGTCTAAGTGCCCTGGAACGGGCCGTCATAGAGGGTGAGAATCCCGTCTGGGACGG  780
             ||||||||||||||||||||||||||||||||||||||||||||||||||||||||||||
Sbjct  3641  CCCCCGTCTAAGTGCCCTGGAACGGGCCGTCATAGAGGGTGAGAATCCCGTCTGGGACGG  3700

Query  781   GGTGTCTGCGTCCGTGTGAAGCTCCTTCGACGAGTCGAGTTGTTTGGGAATGCAGCTCTA  840
             ||||||||||||||||||||||||||||||||||||||||||||||||||||||||||||
Sbjct  3701  GGTGTCTGCGTCCGTGTGAAGCTCCTTCGACGAGTCGAGTTGTTTGGGAATGCAGCTCTA  3760

Query  841   AATGGGTGGTAAATTTCATCTAAAGCTAAATACTGGCCGGAGACCGATAGCGCACAAGTA  900
             ||||||||||||||||||||||||||||||||||||||||||||||||||||||||||||
Sbjct  3761  AATGGGTGGTAAATTTCATCTAAAGCTAAATACTGGCCGGAGACCGATAGCGCACAAGTA  3820

Query  901   GAGTGATCGAAAGATGAAAAGCACTTTGAAAAGAGAGTTAAACAGCACGTGAAATTGTTG  960
             ||||||||||||||||||||||||||||||||||||||||||||||||||||||||||||
Sbjct  3821  GAGTGATCGAAAGATGAAAAGCACTTTGAAAAGAGAGTTAAACAGCACGTGAAATTGTTG  3880

Query  961   AAAGGGAAGCGTTTGCGACCAGACTCGCCCGCGGGGTTCAGCCGGCATTCGTGCCGGTGT  1020
             |||||||||||||||||||||||||||||||| |||||||||||||||||||||||||||
Sbjct  3881  AAAGGGAAGCGTTTGCGACCAGACTCGCCCGC-GGGTTCAGCCGGCATTCGTGCCGGTGT  3939

Query  1021  ACTTCCCCGTGGGCGGGCCAGCGTCGGTTTGGGCGGCCGGTCAAAGGCCCTCGGAATGTA  1080
             |||||||||||||| |||||||||||||||||||||||||||||||||||||||||||||
Sbjct  3940  ACTTCCCCGTGGGC-GGCCAGCGTCGGTTTGGGCGGCCGGTCAAAGGCCCTCGGAATGTA  3998

Query  1081  TCACCTCTCGGGGTGTCTTATAGCCGAGGGTGCAATGCGGCCTGCCTGGACCGAGGAACG  1140
             ||||| |||||||||||||||||||||||||||||||||||||||| |||||||||||||
Sbjct  3999  TCACCCCTCGGGGTGTCTTATAGCCGAGGGTGCAATGCGGCCTGCCCGGACCGAGGAACG  4058

Query  1141  CGCTTCGGCTCGGACGCTGGCGTAATGGTCGTAAATGACCCGTCTTGAAACACGGACCAA  1200
             ||||||||||||||||||||||||||||||||||||||||||||||||||||||||||||
Sbjct  4059  CGCTTCGGCTCGGACGCTGGCGTAATGGTCGTAAATGACCCGTCTTGAAACACGGACCAA  4118

Query  1201  GGAGTCTAACATCTACGCGAGTGTTCGGGTGTCAAACCCGTACGCGCAGTGAAAGCGAAC  1260
             ||||||||||||||||||||||||||||||||||||||||||||||||||||||||||||
Sbjct  4119  GGAGTCTAACATCTACGCGAGTGTTCGGGTGTCAAACCCGTACGCGCAGTGAAAGCGAAC  4178

Query  1261  GGAGGTGGGAGCCCCCTCGCGGGGCGCACCATCGACCGATCCTGATGTCTTCGGATGGAT  1320
             ||||||||||||||||||| ||||||||||||||||||||||||||||||||||||||||
Sbjct  4179  GGAGGTGGGAGCCCCCTCGTGGGGCGCACCATCGACCGATCCTGATGTCTTCGGATGGAT  4238

Query  1321  TTGAGTACGAGCGTAGCTGTGGGGACCCGAAAGATGGTGAACTATGCCTGAATAGGGCGA  1380
             ||||||||||||||||||||||||||||||||||||||||||||||||||||||||||||
Sbjct  4239  TTGAGTACGAGCGTAGCTGTGGGGACCCGAAAGATGGTGAACTATGCCTGAATAGGGCGA  4298

Query  1381  AGCCAGAGGAAACTCTGGTGGAGGCTCGCAGCGGTTCTGACGTGCAAATCGATCGTCAAA  1440
             ||||||||||||||||||||||||||||||||||||||||||||||||||||||||| ||
Sbjct  4299  AGCCAGAGGAAACTCTGGTGGAGGCTCGCAGCGGTTCTGACGTGCAAATCGATCGTCGAA  4358

Query  1441  TTTGGGTATAGGGGCGAAAGACTAATCGAACCATCTAGTAGCTGGTTCCTGCCGAAGTTT  1500
             ||||||||||||||||||||||||||||||||||||||||||||||||||||||||||||
Sbjct  4359  TTTGGGTATAGGGGCGAAAGACTAATCGAACCATCTAGTAGCTGGTTCCTGCCGAAGTTT  4418

Query  1501  CCCTCAGGATAGCAGTAACGCGGATCAGTTTTATGAGGTAAAGCGAATGATTAGAGGCCT  1560
             ||||||||||||||||||||||||||||||||||||||||||||||||||||||||||||
Sbjct  4419  CCCTCAGGATAGCAGTAACGCGGATCAGTTTTATGAGGTAAAGCGAATGATTAGAGGCCT  4478

Query  1561  TGGGGTTGAAACAACCTTAACCTATTCTCAAACTTTAAATATGTAAGAAGCGCTTGTTGC  1620
             ||||||||||||||||||||||||||||||||||||||||||||||||||||||||||||
Sbjct  4479  TGGGGTTGAAACAACCTTAACCTATTCTCAAACTTTAAATATGTAAGAAGCGCTTGTTGC  4538

Query  1621  TTAGTTGAACGTGCGCATTAGAATGAAGCGTTACTAGTGGGCCATTTTTGGTAAGCAGAA  1680
             ||||||||||||||||||||||||||||||||||||||||||||||||||||||||||||
Sbjct  4539  TTAGTTGAACGTGCGCATTAGAATGAAGCGTTACTAGTGGGCCATTTTTGGTAAGCAGAA  4598

Query  1681  CTGGCGATGCGGGATGAACCGAACGCGAGGTTAAGGTGCCGGAATGCACGCTCATCAGAC  1740
             ||||||||||||||||||||||||||||||||||||||||||||||||||||||||||||
Sbjct  4599  CTGGCGATGCGGGATGAACCGAACGCGAGGTTAAGGTGCCGGAATGCACGCTCATCAGAC  4658

Query  1741  ACCACAAAAGGTGTTAGTTCATCTAGACAGCCCGACGGTGGCCATGGAAGTCGGAATCCG  1800
             ||||||||||||||||||||||||||||||||||||||||||||||||||||||||||||
Sbjct  4659  ACCACAAAAGGTGTTAGTTCATCTAGACAGCCCGACGGTGGCCATGGAAGTCGGAATCCG  4718

Query  1801  CTAAGGAGTGTGTAACAACTCACGGGCCGAATGAACTAGCCCTGAAAATGGATGGCGCTC  1860
             ||||||||||||||||||||||||||||||||||||||||||||||||||||||||||||
Sbjct  4719  CTAAGGAGTGTGTAACAACTCACGGGCCGAATGAACTAGCCCTGAAAATGGATGGCGCTC  4778

Query  1861  AAGCGTGCTACCCATACCTCGCCGTCGGGGTAGAAACGACGCCCCGACGAGTAGGCAGGC  1920
             ||||||||||||||||||||||||||||||||||||||| ||||||||||||||||||||
Sbjct  4779  AAGCGTGCTACCCATACCTCGCCGTCGGGGTAGAAACGATGCCCCGACGAGTAGGCAGGC  4838

Query  1921  GTGGGGGTCCGTGACGAAGCCTTGGGAGTGATCCCGGGTCGAACGGCCCCTAGTGC  1976
             ||||||||||||||||||||||||||||||||||||||||||||||||||||||||
Sbjct  4839  GTGGGGGTCCGTGACGAAGCCTTGGGAGTGATCCCGGGTCGAACGGCCCCTAGTGC  4894


 Score = 3522 bits (1907),  Expect = 0.0
 Identities = 1955/1976 (99%), Gaps = 12/1976 (1%)
 Strand=Plus/Plus

Query  1      CAAGGTTTCCGTAGGTGAACCTGCGGAAGGATCATTACCGAGTGAGGGCCCTCTGGGTCC  60
              ||||||||||||||||||||||||||||||||||||||||||||||||||||||||||||
Sbjct  10988  CAAGGTTTCCGTAGGTGAACCTGCGGAAGGATCATTACCGAGTGAGGGCCCTCTGGGTCC  11047

Query  61     AACCTCCCACCCGTGTCTATCGTACCTTGTTGCTTcggcgggcccgccgtttcgacggcc  120
              ||||||||||||||||||||||||||||||||||||||| ||||||||||||||||||||
Sbjct  11048  AACCTCCCACCCGTGTCTATCGTACCTTGTTGCTTCGGC-GGCCCGCCGTTTCGACGGCC  11106

Query  121    gccggggaggccttgcgcccccgggcccgcgcccgccgAAGACCCCAACATGAACGCTGT  180
              ||||||||||||| ||| ||||||||||||||||||||||||||||||||||||||||||
Sbjct  11107  GCCGGGGAGGCCTCGCG-CCCCGGGCCCGCGCCCGCCGAAGACCCCAACATGAACGCTGT  11165

Query  181    TCTGAAAGTATGCAGTCTGAGTTGATTATCGTAATCAGTTAAAACTTTCAACAACGGATC  240
              |||||||||||||||||||||||||||||| |||||||||||||||||||||||||||||
Sbjct  11166  TCTGAAAGTATGCAGTCTGAGTTGATTATCATAATCAGTTAAAACTTTCAACAACGGATC  11225

Query  241    TCTTGGTTCCGGCATCGATGAAGAACGCAGCGAAATGCGATAAGTAATGTGAATTGCAGA  300
              ||||||||||||||||||||||||||||||||||||||||||||||||||||||||||||
Sbjct  11226  TCTTGGTTCCGGCATCGATGAAGAACGCAGCGAAATGCGATAAGTAATGTGAATTGCAGA  11285

Query  301    ATTCAGTGAATCATCGAGTCTTTGAACGCACATTGCGCCCCCTGGTATTCCGGGGGGCAT  360
              ||||||||||||||||||||||||||||||||||||||||||||||||||| ||||||||
Sbjct  11286  ATTCAGTGAATCATCGAGTCTTTGAACGCACATTGCGCCCCCTGGTATTCC-GGGGGCAT  11344

Query  361    GCCTGTCCGAGCGTCATTGCTGCCCTCAAGCACGGCTTGTGTGTTGGGCCCCCGTCCCCC  420
              |||||||||||||||||||||||||||||||||||||||||||||||||||| || ||||
Sbjct  11345  GCCTGTCCGAGCGTCATTGCTGCCCTCAAGCACGGCTTGTGTGTTGGGCCCC-GT-CCCC  11402

Query  421    TCTCCCGGGGGACGGGCCCGAAAGGCAGCGGCGGCACCGCGTCCGGTCCTCGAGCGTATG  480
              || ||| |||||||||||||||||||||||||||||||||||||||||||||||||||||
Sbjct  11403  TC-CCCCGGGGACGGGCCCGAAAGGCAGCGGCGGCACCGCGTCCGGTCCTCGAGCGTATG  11461

Query  481    GGGCTTTGTCACCTGCTCTGTAGGCCCGGCCGGCGCCAGCCGACACCCAACTTTATTTTT  540
              ||||||||||||| |||||||||||||||||||||||||||||||||||||||||  |||
Sbjct  11462  GGGCTTTGTCACCCGCTCTGTAGGCCCGGCCGGCGCCAGCCGACACCCAACTTTA--TTT  11519

Query  541    CTAAGGTTGACCTCGGATCAGGTAGGGATACCCGCTGAACTTAAGCATATCAATAAGCGG  600
              ||||||||||||||||||||||||||||||||||||||||||||||||||||||||||||
Sbjct  11520  CTAAGGTTGACCTCGGATCAGGTAGGGATACCCGCTGAACTTAAGCATATCAATAAGCGG  11579

Query  601    AGGAAAAGAAACCAACAGGGATTGCCTCAGTAACGGCGAGTGAAGCGGCAAGAGCTCAAA  660
              ||||||||||||||||||||||||||||||||||||||||||||||||||||||||||||
Sbjct  11580  AGGAAAAGAAACCAACAGGGATTGCCTCAGTAACGGCGAGTGAAGCGGCAAGAGCTCAAA  11639

Query  661    TTTGAAAGCTGGCCCCTTCGGGGTCCGCGTTGTAATTTGCAGAGGATGCTTCGGGTGCAG  720
              |||||||||||||||| |||||||||||||||||||||||||||||||||||||||||||
Sbjct  11640  TTTGAAAGCTGGCCCC-TCGGGGTCCGCGTTGTAATTTGCAGAGGATGCTTCGGGTGCAG  11698

Query  721    CCCCCGTCTAAGTGCCCTGGAACGGGCCGTCATAGAGGGTGAGAATCCCGTCTGGGACGG  780
               |||||||||||||||||||||||||||||||||||||||||||||||||||||||||||
Sbjct  11699  -CCCCGTCTAAGTGCCCTGGAACGGGCCGTCATAGAGGGTGAGAATCCCGTCTGGGACGG  11757

Query  781    GGTGTCTGCGTCCGTGTGAAGCTCCTTCGACGAGTCGAGTTGTTTGGGAATGCAGCTCTA  840
              ||||||||||||||||||||||||||||||||||||||||||||||||||||||||||||
Sbjct  11758  GGTGTCTGCGTCCGTGTGAAGCTCCTTCGACGAGTCGAGTTGTTTGGGAATGCAGCTCTA  11817

Query  841    AATGGGTGGTAAATTTCATCTAAAGCTAAATACTGGCCGGAGACCGATAGCGCACAAGTA  900
              ||||||||||||||||||||||||||||||||||||||||||||||||||||||||||||
Sbjct  11818  AATGGGTGGTAAATTTCATCTAAAGCTAAATACTGGCCGGAGACCGATAGCGCACAAGTA  11877

Query  901    GAGTGATCGAAAGATGAAAAGCACTTTGAAAAGAGAGTTAAACAGCACGTGAAATTGTTG  960
              ||||||||||||||||||||||||||||||||||||||||||||||||||||||||||||
Sbjct  11878  GAGTGATCGAAAGATGAAAAGCACTTTGAAAAGAGAGTTAAACAGCACGTGAAATTGTTG  11937

Query  961    AAAGGGAAGCGTTTGCGACCAGACTCGCCCGCGGGGTTCAGCCGGCATTCGTGCCGGTGT  1020
              |||||||||||||||||||||||||||||||| |||||||||||||||||||||||||||
Sbjct  11938  AAAGGGAAGCGTTTGCGACCAGACTCGCCCGC-GGGTTCAGCCGGCATTCGTGCCGGTGT  11996

Query  1021   ACTTCCCCGTGGGCGGGCCAGCGTCGGTTTGGGCGGCCGGTCAAAGGCCCTCGGAATGTA  1080
              ||||||||||||||||||||||||||||||||||||||||||||||||||||||||||||
Sbjct  11997  ACTTCCCCGTGGGCGGGCCAGCGTCGGTTTGGGCGGCCGGTCAAAGGCCCTCGGAATGTA  12056

Query  1081   TCACCTCTCGGGGTGTCTTATAGCCGAGGGTGCAATGCGGCCTGCCTGGACCGAGGAACG  1140
              ||||| |||||||||||||||||||||||||||||||||||||||| |||||||||||||
Sbjct  12057  TCACCCCTCGGGGTGTCTTATAGCCGAGGGTGCAATGCGGCCTGCCCGGACCGAGGAACG  12116

Query  1141   CGCTTCGGCTCGGACGCTGGCGTAATGGTCGTAAATGACCCGTCTTGAAACACGGACCAA  1200
              ||||||||||||||||||||||||||||||||||||||||||||||||||||||||||||
Sbjct  12117  CGCTTCGGCTCGGACGCTGGCGTAATGGTCGTAAATGACCCGTCTTGAAACACGGACCAA  12176

Query  1201   GGAGTCTAACATCTACGCGAGTGTTCGGGTGTCAAACCCGTACGCGCAGTGAAAGCGAAC  1260
              ||||||||||||||||||||||||||||||||||||||||||||||||||||||||||||
Sbjct  12177  GGAGTCTAACATCTACGCGAGTGTTCGGGTGTCAAACCCGTACGCGCAGTGAAAGCGAAC  12236

Query  1261   GGAGGTGGGAGCCCCCTCGCGGGGCGCACCATCGACCGATCCTGATGTCTTCGGATGGAT  1320
              ||||||||||||||||||| ||||||||||||||||||||||||||||||||||||||||
Sbjct  12237  GGAGGTGGGAGCCCCCTCGTGGGGCGCACCATCGACCGATCCTGATGTCTTCGGATGGAT  12296

Query  1321   TTGAGTACGAGCGTAGCTGTGGGGACCCGAAAGATGGTGAACTATGCCTGAATAGGGCGA  1380
              ||||||||||||||||||||||||||||||||||||||||||||||||||||||||||||
Sbjct  12297  TTGAGTACGAGCGTAGCTGTGGGGACCCGAAAGATGGTGAACTATGCCTGAATAGGGCGA  12356

Query  1381   AGCCAGAGGAAACTCTGGTGGAGGCTCGCAGCGGTTCTGACGTGCAAATCGATCGTCAAA  1440
              ||||||||||||||||||||||||||||||||||||||||||||||||||||||||| ||
Sbjct  12357  AGCCAGAGGAAACTCTGGTGGAGGCTCGCAGCGGTTCTGACGTGCAAATCGATCGTCGAA  12416

Query  1441   TTTGGGTATAGGGGCGAAAGACTAATCGAACCATCTAGTAGCTGGTTCCTGCCGAAGTTT  1500
              ||||||||||||||||||||||||||||||||||||||||||||||||||||||||||||
Sbjct  12417  TTTGGGTATAGGGGCGAAAGACTAATCGAACCATCTAGTAGCTGGTTCCTGCCGAAGTTT  12476

Query  1501   CCCTCAGGATAGCAGTAACGCGGATCAGTTTTATGAGGTAAAGCGAATGATTAGAGGCCT  1560
              ||||||||||||||||||||||||||||||||||||||||||||||||||||||||||||
Sbjct  12477  CCCTCAGGATAGCAGTAACGCGGATCAGTTTTATGAGGTAAAGCGAATGATTAGAGGCCT  12536

Query  1561   TGGGGTTGAAACAACCTTAACCTATTCTCAAACTTTAAATATGTAAGAAGCGCTTGTTGC  1620
              ||||||||||||||||||||||||||||||||||||||||||||||||||||||||||||
Sbjct  12537  TGGGGTTGAAACAACCTTAACCTATTCTCAAACTTTAAATATGTAAGAAGCGCTTGTTGC  12596

Query  1621   TTAGTTGAACGTGCGCATTAGAATGAAGCGTTACTAGTGGGCCATTTTTGGTAAGCAGAA  1680
              ||||||||||||||||||||||||||||||||||||||||||||||||||||||||||||
Sbjct  12597  TTAGTTGAACGTGCGCATTAGAATGAAGCGTTACTAGTGGGCCATTTTTGGTAAGCAGAA  12656

Query  1681   CTGGCGATGCGGGATGAACCGAACGCGAGGTTAAGGTGCCGGAATGCACGCTCATCAGAC  1740
              ||||||||||||||||||||||||||||||||||||||||||||||||||||||||||||
Sbjct  12657  CTGGCGATGCGGGATGAACCGAACGCGAGGTTAAGGTGCCGGAATGCACGCTCATCAGAC  12716

Query  1741   ACCACAAAAGGTGTTAGTTCATCTAGACAGCCCGACGGTGGCCATGGAAGTCGGAATCCG  1800
              ||||||||||||||||||||||||||||||||||||||||||||||||||||||||||||
Sbjct  12717  ACCACAAAAGGTGTTAGTTCATCTAGACAGCCCGACGGTGGCCATGGAAGTCGGAATCCG  12776

Query  1801   CTAAGGAGTGTGTAACAACTCACGGGCCGAATGAACTAGCCCTGAAAATGGATGGCGCTC  1860
              ||||||||||||||||||||||||||||||||||||||||||||||||||||||||||||
Sbjct  12777  CTAAGGAGTGTGTAACAACTCACGGGCCGAATGAACTAGCCCTGAAAATGGATGGCGCTC  12836

Query  1861   AAGCGTGCTACCCATACCTCGCCGTCGGGGTAGAAACGACGCCCCGACGAGTAGGCAGGC  1920
              |||||||||||||||||||||||||| |||||||||||| ||||||||||||||||||||
Sbjct  12837  AAGCGTGCTACCCATACCTCGCCGTC-GGGTAGAAACGATGCCCCGACGAGTAGGCAGGC  12895

Query  1921   GTGGGGGTCCGTGACGAAGCCTTGGGAGTGATCCCGGGTCGAACGGCCCCTAGTGC  1976
              ||||||||||||||||||||||||||||||||||||||||||||||||||||||||
Sbjct  12896  GTGGGGGTCCGTGACGAAGCCTTGGGAGTGATCCCGGGTCGAACGGCCCCTAGTGC  12951


 Score = 704 bits (381),  Expect = 0.0
 Identities = 398/405 (98%), Gaps = 5/405 (1%)
 Strand=Plus/Plus

Query  1      CAAGGTTTCCGTAGGTGAACCTGCGGAAGGATCATTACCGAGTGAGGGCCCTCTGGGTCC  60
              ||||||||||||||||||||||||||||||||||||||||||||||||||||||||||||
Sbjct  19017  CAAGGTTTCCGTAGGTGAACCTGCGGAAGGATCATTACCGAGTGAGGGCCCTCTGGGTCC  19076

Query  61     AACCTCCCACCCGTGTCTATCGTACCTTGTTGCTTcggcgggcccgccgtttcgacggcc  120
              |||||||||||||||||||||||||||||||||||||||||  |||||||||||||||||
Sbjct  19077  AACCTCCCACCCGTGTCTATCGTACCTTGTTGCTTCGGCGG--CCGCCGTTTCGACGGCC  19134

Query  121    gccggggaggccttgcgcccccgggcccgcgcccgccgAAGACCCCAACATGAACGCTGT  180
              ||||||||||||| ||| ||||||||||||||||||||||||||||||||||||||||||
Sbjct  19135  GCCGGGGAGGCCTCGCG-CCCCGGGCCCGCGCCCGCCGAAGACCCCAACATGAACGCTGT  19193

Query  181    TCTGAAAGTATGCAGTCTGAGTTGATTATCGTAATCAGTTAAAACTTTCAACAACGGATC  240
              |||||||||||||||||||||||||||||| |||||||||||||||||||||||||||||
Sbjct  19194  TCTGAAAGTATGCAGTCTGAGTTGATTATCATAATCAGTTAAAACTTTCAACAACGGATC  19253

Query  241    TCTTGGTTCCGGCATCGATGAAGAACGCAGCGAAATGCGATAAGTAATGTGAATTGCAGA  300
              ||||||||||||||||||||||||||||||||||||||||||||||||||||||||||||
Sbjct  19254  TCTTGGTTCCGGCATCGATGAAGAACGCAGCGAAATGCGATAAGTAATGTGAATTGCAGA  19313

Query  301    ATTCAGTGAATCATCGAGTCTTTGAACGCACATTGCGCCCCC-TGGTATTCCGGGGGGCA  359
              |||||||||||||||||||||||||||||||||||||||||| ||||||||| |||||||
Sbjct  19314  ATTCAGTGAATCATCGAGTCTTTGAACGCACATTGCGCCCCCTTGGTATTCC-GGGGGCA  19372

Query  360    TGCCTGTCCGAGCGTCATTGCTGCCCTCAAGCACGGCTTGTGTGT  404
              |||||||||||||||||||||||||||||||||||||||||||||
Sbjct  19373  TGCCTGTCCGAGCGTCATTGCTGCCCTCAAGCACGGCTTGTGTGT  19417


>NKHU02000428.1 Aspergillus thermomutatus strain HMR AF 39 NODE_425, whole genome 
shotgun sequence
Length=15883

 Score = 3518 bits (1905),  Expect = 0.0
 Identities = 1955/1979 (99%), Gaps = 3/1979 (0%)
 Strand=Plus/Plus

Query  1     CAAGGTTTCCGTAGGTGAACCTGCGGAAGGATCATTACCGAGTGAGGGCCCTCTGGGTCC  60
             ||||||||||||||||||||||||||||||||||||||||||||||||||||||||||||
Sbjct  3147  CAAGGTTTCCGTAGGTGAACCTGCGGAAGGATCATTACCGAGTGAGGGCCCTCTGGGTCC  3206

Query  61    AACCTCCCACCCGTGTCTATCGTACCTTGTTGCTTcggcgggcccgccgtttcgacggcc  120
             |||||||||||||||||||| |||||||||||||||||||||||||||||||| ||||||
Sbjct  3207  AACCTCCCACCCGTGTCTATTGTACCTTGTTGCTTCGGCGGGCCCGCCGTTTCTACGGCC  3266

Query  121   gccggggaggccttgcgcccccgggcccgcgcccgccgAAGACCCCAACATGAACGCTGT  180
             ||||||||||||| |||||||||||||||||||||||||||||| |||||||||||||||
Sbjct  3267  GCCGGGGAGGCCTCGCGCCCCCGGGCCCGCGCCCGCCGAAGACCACAACATGAACGCTGT  3326

Query  181   TCTGAAAGTATGCAGTCTGAGTTGATTATCGTAATCAGTTAAAACTTTCAACAACGGATC  240
             |||||||||||||||||||||| ||||||| |||||||||||||||||||||||||||||
Sbjct  3327  TCTGAAAGTATGCAGTCTGAGTCGATTATCATAATCAGTTAAAACTTTCAACAACGGATC  3386

Query  241   TCTTGGTTCCGGCATCGATGAAGAACGCAGCGAAATGCGATAAGTAATGTGAATTGCAGA  300
             ||||||||||||||||||||||||||||||||||||||||||||||||||||||||||||
Sbjct  3387  TCTTGGTTCCGGCATCGATGAAGAACGCAGCGAAATGCGATAAGTAATGTGAATTGCAGA  3446

Query  301   ATTCAGTGAATCATCGAGTCTTTGAACGCACATTGCGCCCCCTGGTATTCCGGGGGGCAT  360
             ||||||||||||||||||||||||||||||||||||||||||||||||||||||||||||
Sbjct  3447  ATTCAGTGAATCATCGAGTCTTTGAACGCACATTGCGCCCCCTGGTATTCCGGGGGGCAT  3506

Query  361   GCCTGTCCGAGCGTCATTGCTGCCCTCAAGCACGGCTTGTGTGTTGGGCCCCCGTCCCC-  419
             |||||||||||||||||||||||||||||||||||||||||||||||||| |||||||| 
Sbjct  3507  GCCTGTCCGAGCGTCATTGCTGCCCTCAAGCACGGCTTGTGTGTTGGGCCGCCGTCCCCG  3566

Query  420   --CTCTCCCGGGGGACGGGCCCGAAAGGCAGCGGCGGCACCGCGTCCGGTCCTCGAGCGT  477
                |||||| ||||||||||||||||||||||||||||||||||||||||||||||||||
Sbjct  3567  GTTTCTCCCCGGGGACGGGCCCGAAAGGCAGCGGCGGCACCGCGTCCGGTCCTCGAGCGT  3626

Query  478   ATGGGGCTTTGTCACCTGCTCTGTAGGCCCGGCCGGCGCCAGCCGACACCCAACTTTATT  537
             ||||||||| |||||| ||||||||||||||||||||||||||||||  |||||   | |
Sbjct  3627  ATGGGGCTTCGTCACCCGCTCTGTAGGCCCGGCCGGCGCCAGCCGACGACCAACCCAACT  3686

Query  538   TTTCTAAGGTTGACCTCGGATCAGGTAGGGATACCCGCTGAACTTAAGCATATCAATAAG  597
             ||||||||||||||||||||||||||||||||||||||||||||||||||||||||||||
Sbjct  3687  TTTCTAAGGTTGACCTCGGATCAGGTAGGGATACCCGCTGAACTTAAGCATATCAATAAG  3746

Query  598   CGGAGGAAAAGAAACCAACAGGGATTGCCTCAGTAACGGCGAGTGAAGCGGCAAGAGCTC  657
             ||||||||||||||||||||||||||||||||||||||||||||||||||||||||||||
Sbjct  3747  CGGAGGAAAAGAAACCAACAGGGATTGCCTCAGTAACGGCGAGTGAAGCGGCAAGAGCTC  3806

Query  658   AAATTTGAAAGCTGGCCCCTTCGGGGTCCGCGTTGTAATTTGCAGAGGATGCTTCGGGTG  717
             ||||||||||||||||||| ||||||||||||||||||||||||||||||||||||||||
Sbjct  3807  AAATTTGAAAGCTGGCCCCCTCGGGGTCCGCGTTGTAATTTGCAGAGGATGCTTCGGGTG  3866

Query  718   CAGCCCCCGTCTAAGTGCCCTGGAACGGGCCGTCATAGAGGGTGAGAATCCCGTCTGGGA  777
             ||||||||||||||||||||||||||||||||||||||||||||||||||||||||||||
Sbjct  3867  CAGCCCCCGTCTAAGTGCCCTGGAACGGGCCGTCATAGAGGGTGAGAATCCCGTCTGGGA  3926

Query  778   CGGGGTGTCTGCGTCCGTGTGAAGCTCCTTCGACGAGTCGAGTTGTTTGGGAATGCAGCT  837
             ||||||||||||||||||||||||||||||||||||||||||||||||||||||||||||
Sbjct  3927  CGGGGTGTCTGCGTCCGTGTGAAGCTCCTTCGACGAGTCGAGTTGTTTGGGAATGCAGCT  3986

Query  838   CTAAATGGGTGGTAAATTTCATCTAAAGCTAAATACTGGCCGGAGACCGATAGCGCACAA  897
             ||||||||||||||||||||||||||||||||||||||||||||||||||||||||||||
Sbjct  3987  CTAAATGGGTGGTAAATTTCATCTAAAGCTAAATACTGGCCGGAGACCGATAGCGCACAA  4046

Query  898   GTAGAGTGATCGAAAGATGAAAAGCACTTTGAAAAGAGAGTTAAACAGCACGTGAAATTG  957
             ||||||||||||||||||||||||||||||||||||||||||||||||||||||||||||
Sbjct  4047  GTAGAGTGATCGAAAGATGAAAAGCACTTTGAAAAGAGAGTTAAACAGCACGTGAAATTG  4106

Query  958   TTGAAAGGGAAGCGTTTGCGACCAGACTCGCCCGCGGGGTTCAGCCGGCATTCGTGCCGG  1017
             ||||||||||||||||||||||||||||||||||||||||||||||||||||||||||||
Sbjct  4107  TTGAAAGGGAAGCGTTTGCGACCAGACTCGCCCGCGGGGTTCAGCCGGCATTCGTGCCGG  4166

Query  1018  TGTACTTCCCCGTGGGCGGGCCAGCGTCGGTTTGGGCGGCCGGTCAAAGGCCCTCGGAAT  1077
             ||||||||||||||||||||||||||||||||||||||||||||||||||||||||||||
Sbjct  4167  TGTACTTCCCCGTGGGCGGGCCAGCGTCGGTTTGGGCGGCCGGTCAAAGGCCCTCGGAAT  4226

Query  1078  GTATCACCTCTCGGGGTGTCTTATAGCCGAGGGTGCAATGCGGCCTGCCTGGACCGAGGA  1137
             |||||||| |||||||||||||||||||||||||||||||||||||||||||||||||||
Sbjct  4227  GTATCACCCCTCGGGGTGTCTTATAGCCGAGGGTGCAATGCGGCCTGCCTGGACCGAGGA  4286

Query  1138  ACGCGCTTCGGCTCGGACGCTGGCGTAATGGTCGTAAATGACCCGTCTTGAAACACGGAC  1197
             ||||||||||||||||||||||||||||||||||||||||||||||||||||||||||||
Sbjct  4287  ACGCGCTTCGGCTCGGACGCTGGCGTAATGGTCGTAAATGACCCGTCTTGAAACACGGAC  4346

Query  1198  CAAGGAGTCTAACATCTACGCGAGTGTTCGGGTGTCAAACCCGTACGCGCAGTGAAAGCG  1257
             ||||||||||||||||||||||||||||||||||||||||||||||||||||||||||||
Sbjct  4347  CAAGGAGTCTAACATCTACGCGAGTGTTCGGGTGTCAAACCCGTACGCGCAGTGAAAGCG  4406

Query  1258  AACGGAGGTGGGAGCCCCCTCGCGGGGCGCACCATCGACCGATCCTGATGTCTTCGGATG  1317
             |||||||||||||||||||||| |||||||||||||||||||||||||||||||||||||
Sbjct  4407  AACGGAGGTGGGAGCCCCCTCGTGGGGCGCACCATCGACCGATCCTGATGTCTTCGGATG  4466

Query  1318  GATTTGAGTACGAGCGTAGCTGTGGGGACCCGAAAGATGGTGAACTATGCCTGAATAGGG  1377
             ||||||||||||||||||||||||||||||||||||||||||||||||||||||||||||
Sbjct  4467  GATTTGAGTACGAGCGTAGCTGTGGGGACCCGAAAGATGGTGAACTATGCCTGAATAGGG  4526

Query  1378  CGAAGCCAGAGGAAACTCTGGTGGAGGCTCGCAGCGGTTCTGACGTGCAAATCGATCGTC  1437
             ||||||||||||||||||||||||||||||||||||||||||||||||||||||||||||
Sbjct  4527  CGAAGCCAGAGGAAACTCTGGTGGAGGCTCGCAGCGGTTCTGACGTGCAAATCGATCGTC  4586

Query  1438  AAATTTGGGTATAGGGGCGAAAGACTAATCGAACCATCTAGTAGCTGGTTCCTGCCGAAG  1497
             ||||||||||||||||||||||||||||||||||||||||||||||||||||||||||||
Sbjct  4587  AAATTTGGGTATAGGGGCGAAAGACTAATCGAACCATCTAGTAGCTGGTTCCTGCCGAAG  4646

Query  1498  TTTCCCTCAGGATAGCAGTAACGCGGATCAGTTTTATGAGGTAAAGCGAATGATTAGAGG  1557
             ||||||||||||||||||||||||||||||||||||||||||||||||||||||||||||
Sbjct  4647  TTTCCCTCAGGATAGCAGTAACGCGGATCAGTTTTATGAGGTAAAGCGAATGATTAGAGG  4706

Query  1558  CCTTGGGGTTGAAACAACCTTAACCTATTCTCAAACTTTAAATATGTAAGAAGCGCTTGT  1617
             ||||||||||||||||||||||||||||||||||||||||||||||||||||||||||||
Sbjct  4707  CCTTGGGGTTGAAACAACCTTAACCTATTCTCAAACTTTAAATATGTAAGAAGCGCTTGT  4766

Query  1618  TGCTTAGTTGAACGTGCGCATTAGAATGAAGCGTTACTAGTGGGCCATTTTTGGTAAGCA  1677
             ||||||||||||||||||||||||||||||||||||||||||||||||||||||||||||
Sbjct  4767  TGCTTAGTTGAACGTGCGCATTAGAATGAAGCGTTACTAGTGGGCCATTTTTGGTAAGCA  4826

Query  1678  GAACTGGCGATGCGGGATGAACCGAACGCGAGGTTAAGGTGCCGGAATGCACGCTCATCA  1737
             ||||||||||||||||||||||||||||||||||||||||||||||||||||||||||||
Sbjct  4827  GAACTGGCGATGCGGGATGAACCGAACGCGAGGTTAAGGTGCCGGAATGCACGCTCATCA  4886

Query  1738  GACACCACAAAAGGTGTTAGTTCATCTAGACAGCCCGACGGTGGCCATGGAAGTCGGAAT  1797
             ||||||||||||||||||||||||||||||||||||||||||||||||||||||||||||
Sbjct  4887  GACACCACAAAAGGTGTTAGTTCATCTAGACAGCCCGACGGTGGCCATGGAAGTCGGAAT  4946

Query  1798  CCGCTAAGGAGTGTGTAACAACTCACGGGCCGAATGAACTAGCCCTGAAAATGGATGGCG  1857
             ||||||||||||||||||||||||||||||||||||||||||||||||||||||||||||
Sbjct  4947  CCGCTAAGGAGTGTGTAACAACTCACGGGCCGAATGAACTAGCCCTGAAAATGGATGGCG  5006

Query  1858  CTCAAGCGTGCTACCCATACCTCGCCGTCGGGGTAGAAACGACGCCCCGACGAGTAGGCA  1917
             |||||||||||||||||||||||||||||||||||||||||| |||||||||||||||||
Sbjct  5007  CTCAAGCGTGCTACCCATACCTCGCCGTCGGGGTAGAAACGATGCCCCGACGAGTAGGCA  5066

Query  1918  GGCGTGGGGGTCCGTGACGAAGCCTTGGGAGTGATCCCGGGTCGAACGGCCCCTAGTGC  1976
             |||||||||||||||||||||||||||||||||||||||||||||||||||||||||||
Sbjct  5067  GGCGTGGGGGTCCGTGACGAAGCCTTGGGAGTGATCCCGGGTCGAACGGCCCCTAGTGC  5125


 Score = 3518 bits (1905),  Expect = 0.0
 Identities = 1955/1979 (99%), Gaps = 3/1979 (0%)
 Strand=Plus/Minus

Query  1      CAAGGTTTCCGTAGGTGAACCTGCGGAAGGATCATTACCGAGTGAGGGCCCTCTGGGTCC  60
              ||||||||||||||||||||||||||||||||||||||||||||||||||||||||||||
Sbjct  11724  CAAGGTTTCCGTAGGTGAACCTGCGGAAGGATCATTACCGAGTGAGGGCCCTCTGGGTCC  11665

Query  61     AACCTCCCACCCGTGTCTATCGTACCTTGTTGCTTcggcgggcccgccgtttcgacggcc  120
              |||||||||||||||||||| |||||||||||||||||||||||||||||||| ||||||
Sbjct  11664  AACCTCCCACCCGTGTCTATTGTACCTTGTTGCTTCGGCGGGCCCGCCGTTTCTACGGCC  11605

Query  121    gccggggaggccttgcgcccccgggcccgcgcccgccgAAGACCCCAACATGAACGCTGT  180
              ||||||||||||| |||||||||||||||||||||||||||||| |||||||||||||||
Sbjct  11604  GCCGGGGAGGCCTCGCGCCCCCGGGCCCGCGCCCGCCGAAGACCACAACATGAACGCTGT  11545

Query  181    TCTGAAAGTATGCAGTCTGAGTTGATTATCGTAATCAGTTAAAACTTTCAACAACGGATC  240
              |||||||||||||||||||||| ||||||| |||||||||||||||||||||||||||||
Sbjct  11544  TCTGAAAGTATGCAGTCTGAGTCGATTATCATAATCAGTTAAAACTTTCAACAACGGATC  11485

Query  241    TCTTGGTTCCGGCATCGATGAAGAACGCAGCGAAATGCGATAAGTAATGTGAATTGCAGA  300
              ||||||||||||||||||||||||||||||||||||||||||||||||||||||||||||
Sbjct  11484  TCTTGGTTCCGGCATCGATGAAGAACGCAGCGAAATGCGATAAGTAATGTGAATTGCAGA  11425

Query  301    ATTCAGTGAATCATCGAGTCTTTGAACGCACATTGCGCCCCCTGGTATTCCGGGGGGCAT  360
              ||||||||||||||||||||||||||||||||||||||||||||||||||||||||||||
Sbjct  11424  ATTCAGTGAATCATCGAGTCTTTGAACGCACATTGCGCCCCCTGGTATTCCGGGGGGCAT  11365

Query  361    GCCTGTCCGAGCGTCATTGCTGCCCTCAAGCACGGCTTGTGTGTTGGGCCCCCGTCCCC-  419
              |||||||||||||||||||||||||||||||||||||||||||||||||| |||||||| 
Sbjct  11364  GCCTGTCCGAGCGTCATTGCTGCCCTCAAGCACGGCTTGTGTGTTGGGCCGCCGTCCCCG  11305

Query  420    --CTCTCCCGGGGGACGGGCCCGAAAGGCAGCGGCGGCACCGCGTCCGGTCCTCGAGCGT  477
                 |||||| ||||||||||||||||||||||||||||||||||||||||||||||||||
Sbjct  11304  GTTTCTCCCCGGGGACGGGCCCGAAAGGCAGCGGCGGCACCGCGTCCGGTCCTCGAGCGT  11245

Query  478    ATGGGGCTTTGTCACCTGCTCTGTAGGCCCGGCCGGCGCCAGCCGACACCCAACTTTATT  537
              ||||||||| |||||| ||||||||||||||||||||||||||||||  |||||   | |
Sbjct  11244  ATGGGGCTTCGTCACCCGCTCTGTAGGCCCGGCCGGCGCCAGCCGACGACCAACCCAACT  11185

Query  538    TTTCTAAGGTTGACCTCGGATCAGGTAGGGATACCCGCTGAACTTAAGCATATCAATAAG  597
              ||||||||||||||||||||||||||||||||||||||||||||||||||||||||||||
Sbjct  11184  TTTCTAAGGTTGACCTCGGATCAGGTAGGGATACCCGCTGAACTTAAGCATATCAATAAG  11125

Query  598    CGGAGGAAAAGAAACCAACAGGGATTGCCTCAGTAACGGCGAGTGAAGCGGCAAGAGCTC  657
              ||||||||||||||||||||||||||||||||||||||||||||||||||||||||||||
Sbjct  11124  CGGAGGAAAAGAAACCAACAGGGATTGCCTCAGTAACGGCGAGTGAAGCGGCAAGAGCTC  11065

Query  658    AAATTTGAAAGCTGGCCCCTTCGGGGTCCGCGTTGTAATTTGCAGAGGATGCTTCGGGTG  717
              ||||||||||||||||||| ||||||||||||||||||||||||||||||||||||||||
Sbjct  11064  AAATTTGAAAGCTGGCCCCCTCGGGGTCCGCGTTGTAATTTGCAGAGGATGCTTCGGGTG  11005

Query  718    CAGCCCCCGTCTAAGTGCCCTGGAACGGGCCGTCATAGAGGGTGAGAATCCCGTCTGGGA  777
              ||||||||||||||||||||||||||||||||||||||||||||||||||||||||||||
Sbjct  11004  CAGCCCCCGTCTAAGTGCCCTGGAACGGGCCGTCATAGAGGGTGAGAATCCCGTCTGGGA  10945

Query  778    CGGGGTGTCTGCGTCCGTGTGAAGCTCCTTCGACGAGTCGAGTTGTTTGGGAATGCAGCT  837
              ||||||||||||||||||||||||||||||||||||||||||||||||||||||||||||
Sbjct  10944  CGGGGTGTCTGCGTCCGTGTGAAGCTCCTTCGACGAGTCGAGTTGTTTGGGAATGCAGCT  10885

Query  838    CTAAATGGGTGGTAAATTTCATCTAAAGCTAAATACTGGCCGGAGACCGATAGCGCACAA  897
              ||||||||||||||||||||||||||||||||||||||||||||||||||||||||||||
Sbjct  10884  CTAAATGGGTGGTAAATTTCATCTAAAGCTAAATACTGGCCGGAGACCGATAGCGCACAA  10825

Query  898    GTAGAGTGATCGAAAGATGAAAAGCACTTTGAAAAGAGAGTTAAACAGCACGTGAAATTG  957
              ||||||||||||||||||||||||||||||||||||||||||||||||||||||||||||
Sbjct  10824  GTAGAGTGATCGAAAGATGAAAAGCACTTTGAAAAGAGAGTTAAACAGCACGTGAAATTG  10765

Query  958    TTGAAAGGGAAGCGTTTGCGACCAGACTCGCCCGCGGGGTTCAGCCGGCATTCGTGCCGG  1017
              ||||||||||||||||||||||||||||||||||||||||||||||||||||||||||||
Sbjct  10764  TTGAAAGGGAAGCGTTTGCGACCAGACTCGCCCGCGGGGTTCAGCCGGCATTCGTGCCGG  10705

Query  1018   TGTACTTCCCCGTGGGCGGGCCAGCGTCGGTTTGGGCGGCCGGTCAAAGGCCCTCGGAAT  1077
              ||||||||||||||||||||||||||||||||||||||||||||||||||||||||||||
Sbjct  10704  TGTACTTCCCCGTGGGCGGGCCAGCGTCGGTTTGGGCGGCCGGTCAAAGGCCCTCGGAAT  10645

Query  1078   GTATCACCTCTCGGGGTGTCTTATAGCCGAGGGTGCAATGCGGCCTGCCTGGACCGAGGA  1137
              |||||||| |||||||||||||||||||||||||||||||||||||||||||||||||||
Sbjct  10644  GTATCACCCCTCGGGGTGTCTTATAGCCGAGGGTGCAATGCGGCCTGCCTGGACCGAGGA  10585

Query  1138   ACGCGCTTCGGCTCGGACGCTGGCGTAATGGTCGTAAATGACCCGTCTTGAAACACGGAC  1197
              ||||||||||||||||||||||||||||||||||||||||||||||||||||||||||||
Sbjct  10584  ACGCGCTTCGGCTCGGACGCTGGCGTAATGGTCGTAAATGACCCGTCTTGAAACACGGAC  10525

Query  1198   CAAGGAGTCTAACATCTACGCGAGTGTTCGGGTGTCAAACCCGTACGCGCAGTGAAAGCG  1257
              ||||||||||||||||||||||||||||||||||||||||||||||||||||||||||||
Sbjct  10524  CAAGGAGTCTAACATCTACGCGAGTGTTCGGGTGTCAAACCCGTACGCGCAGTGAAAGCG  10465

Query  1258   AACGGAGGTGGGAGCCCCCTCGCGGGGCGCACCATCGACCGATCCTGATGTCTTCGGATG  1317
              |||||||||||||||||||||| |||||||||||||||||||||||||||||||||||||
Sbjct  10464  AACGGAGGTGGGAGCCCCCTCGTGGGGCGCACCATCGACCGATCCTGATGTCTTCGGATG  10405

Query  1318   GATTTGAGTACGAGCGTAGCTGTGGGGACCCGAAAGATGGTGAACTATGCCTGAATAGGG  1377
              ||||||||||||||||||||||||||||||||||||||||||||||||||||||||||||
Sbjct  10404  GATTTGAGTACGAGCGTAGCTGTGGGGACCCGAAAGATGGTGAACTATGCCTGAATAGGG  10345

Query  1378   CGAAGCCAGAGGAAACTCTGGTGGAGGCTCGCAGCGGTTCTGACGTGCAAATCGATCGTC  1437
              ||||||||||||||||||||||||||||||||||||||||||||||||||||||||||||
Sbjct  10344  CGAAGCCAGAGGAAACTCTGGTGGAGGCTCGCAGCGGTTCTGACGTGCAAATCGATCGTC  10285

Query  1438   AAATTTGGGTATAGGGGCGAAAGACTAATCGAACCATCTAGTAGCTGGTTCCTGCCGAAG  1497
              ||||||||||||||||||||||||||||||||||||||||||||||||||||||||||||
Sbjct  10284  AAATTTGGGTATAGGGGCGAAAGACTAATCGAACCATCTAGTAGCTGGTTCCTGCCGAAG  10225

Query  1498   TTTCCCTCAGGATAGCAGTAACGCGGATCAGTTTTATGAGGTAAAGCGAATGATTAGAGG  1557
              ||||||||||||||||||||||||||||||||||||||||||||||||||||||||||||
Sbjct  10224  TTTCCCTCAGGATAGCAGTAACGCGGATCAGTTTTATGAGGTAAAGCGAATGATTAGAGG  10165

Query  1558   CCTTGGGGTTGAAACAACCTTAACCTATTCTCAAACTTTAAATATGTAAGAAGCGCTTGT  1617
              ||||||||||||||||||||||||||||||||||||||||||||||||||||||||||||
Sbjct  10164  CCTTGGGGTTGAAACAACCTTAACCTATTCTCAAACTTTAAATATGTAAGAAGCGCTTGT  10105

Query  1618   TGCTTAGTTGAACGTGCGCATTAGAATGAAGCGTTACTAGTGGGCCATTTTTGGTAAGCA  1677
              ||||||||||||||||||||||||||||||||||||||||||||||||||||||||||||
Sbjct  10104  TGCTTAGTTGAACGTGCGCATTAGAATGAAGCGTTACTAGTGGGCCATTTTTGGTAAGCA  10045

Query  1678   GAACTGGCGATGCGGGATGAACCGAACGCGAGGTTAAGGTGCCGGAATGCACGCTCATCA  1737
              ||||||||||||||||||||||||||||||||||||||||||||||||||||||||||||
Sbjct  10044  GAACTGGCGATGCGGGATGAACCGAACGCGAGGTTAAGGTGCCGGAATGCACGCTCATCA  9985

Query  1738   GACACCACAAAAGGTGTTAGTTCATCTAGACAGCCCGACGGTGGCCATGGAAGTCGGAAT  1797
              ||||||||||||||||||||||||||||||||||||||||||||||||||||||||||||
Sbjct  9984   GACACCACAAAAGGTGTTAGTTCATCTAGACAGCCCGACGGTGGCCATGGAAGTCGGAAT  9925

Query  1798   CCGCTAAGGAGTGTGTAACAACTCACGGGCCGAATGAACTAGCCCTGAAAATGGATGGCG  1857
              ||||||||||||||||||||||||||||||||||||||||||||||||||||||||||||
Sbjct  9924   CCGCTAAGGAGTGTGTAACAACTCACGGGCCGAATGAACTAGCCCTGAAAATGGATGGCG  9865

Query  1858   CTCAAGCGTGCTACCCATACCTCGCCGTCGGGGTAGAAACGACGCCCCGACGAGTAGGCA  1917
              |||||||||||||||||||||||||||||||||||||||||| |||||||||||||||||
Sbjct  9864   CTCAAGCGTGCTACCCATACCTCGCCGTCGGGGTAGAAACGATGCCCCGACGAGTAGGCA  9805

Query  1918   GGCGTGGGGGTCCGTGACGAAGCCTTGGGAGTGATCCCGGGTCGAACGGCCCCTAGTGC  1976
              |||||||||||||||||||||||||||||||||||||||||||||||||||||||||||
Sbjct  9804   GGCGTGGGGGTCCGTGACGAAGCCTTGGGAGTGATCCCGGGTCGAACGGCCCCTAGTGC  9746


>NKHV02000463.1 Aspergillus turcosus strain HMR AF 23 NODE_461, whole genome 
shotgun sequence
Length=7288

 Score = 3518 bits (1905),  Expect = 0.0
 Identities = 1959/1984 (99%), Gaps = 8/1984 (0%)
 Strand=Plus/Plus

Query  1     CAAGGTTTCCGTAGGTGAACCTGCGGAAGGATCATTACCGAGTGAGGGCCCTCTGGGTCC  60
             |||||||||||||||||||||||||||||||||||||||||||| |||||||||||||||
Sbjct  2648  CAAGGTTTCCGTAGGTGAACCTGCGGAAGGATCATTACCGAGTGCGGGCCCTCTGGGTCC  2707

Query  61    AACCTCCCACCCGTGTCTATCGTACCTTGTTGCTTcggcgggcccgccgtt-tcg-acgg  118
             |||||||||||||||||||| |||||||||||||||||||||||||||||| ||| ||||
Sbjct  2708  AACCTCCCACCCGTGTCTATTGTACCTTGTTGCTTCGGCGGGCCCGCCGTTCTCGAACGG  2767

Query  119   ccgccggggagg-ccttgcgcccccgggcccgcgcccgccgAAGACCCCAACATGAACGC  177
             |||||||||||| ||| |||||||||||||||||||||||||||||||||||||||||||
Sbjct  2768  CCGCCGGGGAGGCCCTCGCGCCCCCGGGCCCGCGCCCGCCGAAGACCCCAACATGAACGC  2827

Query  178   TGTTCTGAAAGTATGCAGTCTGAG-TTGATTATCGTAATCAGTTAAAACTTTCAACAACG  236
             |||||||||||||||||||||||| ||||||| | |||||||||||||||||||||||||
Sbjct  2828  TGTTCTGAAAGTATGCAGTCTGAGTTTGATTACCATAATCAGTTAAAACTTTCAACAACG  2887

Query  237   GATCTCTTGGTTCCGGCATCGATGAAGAACGCAGCGAAATGCGATAAGTAATGTGAATTG  296
             ||||||||||||||||||||||||||||||||||||||||||||||||||||||||||||
Sbjct  2888  GATCTCTTGGTTCCGGCATCGATGAAGAACGCAGCGAAATGCGATAAGTAATGTGAATTG  2947

Query  297   CAGAATTCAGTGAATCATCGAGTCTTTGAACGCACATTGCGCCCCCTGGTATTCCGGGGG  356
             ||||||||||||||||||||||||||||||||||||||||||||||||||||||||||||
Sbjct  2948  CAGAATTCAGTGAATCATCGAGTCTTTGAACGCACATTGCGCCCCCTGGTATTCCGGGGG  3007

Query  357   GCATGCCTGTCCGAGCGTCATTGCTGCCCTCAAGCACGGCTTGTGTGTTGGGCCCCCGTC  416
             ||||||||||||||||||||||||||||||||||||||||||||||||||||||||||||
Sbjct  3008  GCATGCCTGTCCGAGCGTCATTGCTGCCCTCAAGCACGGCTTGTGTGTTGGGCCCCCGTC  3067

Query  417   CCC--CTCTCCCGGGGGACGGGCCCGAAAGGCAGCGGCGGCACCGCGTCCGGTCCTCGAG  474
             |||   |||||| |||||||||||||||||||||||||||||||||||||||||||||||
Sbjct  3068  CCCGGTTCTCCCCGGGGACGGGCCCGAAAGGCAGCGGCGGCACCGCGTCCGGTCCTCGAG  3127

Query  475   CGTATGGGGCTTTGTCACCTGCTCTGTAGGCCCGGCCGGCGCCAGCCGA-CACCCAACTT  533
             ||||||||||||||||||| |||||||||||| |||||||||||||||| | ||||||||
Sbjct  3128  CGTATGGGGCTTTGTCACCCGCTCTGTAGGCCTGGCCGGCGCCAGCCGACCCCCCAACTT  3187

Query  534   TATTTTTCTAAGGTTGACCTCGGATCAGGTAGGGATACCCGCTGAACTTAAGCATATCAA  593
             ||||||||||||||||||||||||||||||||||||||||||||||||||||||||||||
Sbjct  3188  TATTTTTCTAAGGTTGACCTCGGATCAGGTAGGGATACCCGCTGAACTTAAGCATATCAA  3247

Query  594   TAAGCGGAGGAAAAGAAACCAACAGGGATTGCCTCAGTAACGGCGAGTGAAGCGGCAAGA  653
             ||||||||||||||||||||||||||||||||||||||||||||||||||||||||||||
Sbjct  3248  TAAGCGGAGGAAAAGAAACCAACAGGGATTGCCTCAGTAACGGCGAGTGAAGCGGCAAGA  3307

Query  654   GCTCAAATTTGAAAGCTGGCCCCTTCGGGGTCCGCGTTGTAATTTGCAGAGGATGCTTCG  713
             ||||||||||||||||||||||| ||||||||||||||||||||||||||||||||||||
Sbjct  3308  GCTCAAATTTGAAAGCTGGCCCCCTCGGGGTCCGCGTTGTAATTTGCAGAGGATGCTTCG  3367

Query  714   GGTGCAGCCCCCGTCTAAGTGCCCTGGAACGGGCCGTCATAGAGGGTGAGAATCCCGTCT  773
             ||||||||||||||||||||||||||||||||||||||||||||||||||||||||||||
Sbjct  3368  GGTGCAGCCCCCGTCTAAGTGCCCTGGAACGGGCCGTCATAGAGGGTGAGAATCCCGTCT  3427

Query  774   GGGACGGGGTGTCTGCGTCCGTGTGAAGCTCCTTCGACGAGTCGAGTTGTTTGGGAATGC  833
             ||||||||||||||||||||||||||||||||||||||||||||||||||||||||||||
Sbjct  3428  GGGACGGGGTGTCTGCGTCCGTGTGAAGCTCCTTCGACGAGTCGAGTTGTTTGGGAATGC  3487

Query  834   AGCTCTAAATGGGTGGTAAATTTCATCTAAAGCTAAATACTGGCCGGAGACCGATAGCGC  893
             ||||||||||||||||||||||||||||||||||||||||||||||||||||||||||||
Sbjct  3488  AGCTCTAAATGGGTGGTAAATTTCATCTAAAGCTAAATACTGGCCGGAGACCGATAGCGC  3547

Query  894   ACAAGTAGAGTGATCGAAAGATGAAAAGCACTTTGAAAAGAGAGTTAAACAGCACGTGAA  953
             ||||||||||||||||||||||||||||||||||||||||||||||||||||||||||||
Sbjct  3548  ACAAGTAGAGTGATCGAAAGATGAAAAGCACTTTGAAAAGAGAGTTAAACAGCACGTGAA  3607

Query  954   ATTGTTGAAAGGGAAGCGTTTGCGACCAGACTCGCCCGCGGGGTTCAGCCGGCATTCGTG  1013
             |||||||||||||||||||||||||||||||||||||||||||||||||||||| |||||
Sbjct  3608  ATTGTTGAAAGGGAAGCGTTTGCGACCAGACTCGCCCGCGGGGTTCAGCCGGCACTCGTG  3667

Query  1014  CCGGTGTACTTCCCCGTGGGCGGGCCAGCGTCGGTTTGGGCGGCCGGTCAAAGGCCCTCG  1073
             ||||||||||||||||||||||||||||||||||||||||||||||||||||||||||||
Sbjct  3668  CCGGTGTACTTCCCCGTGGGCGGGCCAGCGTCGGTTTGGGCGGCCGGTCAAAGGCCCTCG  3727

Query  1074  GAATGTATCACCTCTCGGGG-TGTCTTATAGCCGAGGGTGCAATGCGGCCTGCCTGGACC  1132
             ||||||||| |||||||||| ||||||||||||||||||||||||||||||||| |||||
Sbjct  3728  GAATGTATCGCCTCTCGGGGTTGTCTTATAGCCGAGGGTGCAATGCGGCCTGCCCGGACC  3787

Query  1133  GAGGAACGCGCTTCGGCTCGGACGCTGGCGTAATGGTCGTAAATGACCCGTCTTGAAACA  1192
             ||||||||||||||||||||||||||||||||||||||||||||||||||||||||||||
Sbjct  3788  GAGGAACGCGCTTCGGCTCGGACGCTGGCGTAATGGTCGTAAATGACCCGTCTTGAAACA  3847

Query  1193  CGGACCAAGGAGTCTAACATCTACGCGAGTGTTCGGGTGTCAAACCCGTACGCGCAGTGA  1252
             ||||||||||||||||||||||||||||||||||||||||||||||||||||||||||||
Sbjct  3848  CGGACCAAGGAGTCTAACATCTACGCGAGTGTTCGGGTGTCAAACCCGTACGCGCAGTGA  3907

Query  1253  AAGCGAACGGAGGTGGGAGCCCCCTCGCGGGGCGCACCATCGACCGATCCTGATGTCTTC  1312
             ||||||||||||||||||||||||||| ||||||||||||||||||||||||||||||||
Sbjct  3908  AAGCGAACGGAGGTGGGAGCCCCCTCGTGGGGCGCACCATCGACCGATCCTGATGTCTTC  3967

Query  1313  GGATGGATTTGAGTACGAGCGTAGCTGTGGGGACCCGAAAGATGGTGAACTATGCCTGAA  1372
             ||||||||||||||||||||||||||||||||||||||||||||||||||||||||||||
Sbjct  3968  GGATGGATTTGAGTACGAGCGTAGCTGTGGGGACCCGAAAGATGGTGAACTATGCCTGAA  4027

Query  1373  TAGGGCGAAGCCAGAGGAAACTCTGGTGGAGGCTCGCAGCGGTTCTGACGTGCAAATCGA  1432
             ||||||||||||||||||||||||||||||||||||||||||||||||||||||||||||
Sbjct  4028  TAGGGCGAAGCCAGAGGAAACTCTGGTGGAGGCTCGCAGCGGTTCTGACGTGCAAATCGA  4087

Query  1433  TCGTCAAATTTGGGTATAGGGGCGAAAGACTAATCGAACCATCTAGTAGCTGGTTCCTGC  1492
             ||||| ||||||||||||||||||||||||||||||||||||||||||||||||||||||
Sbjct  4088  TCGTCGAATTTGGGTATAGGGGCGAAAGACTAATCGAACCATCTAGTAGCTGGTTCCTGC  4147

Query  1493  CGAAGTTTCCCTCAGGATAGCAGTAACGCGGATCAGTTTTATGAGGTAAAGCGAATGATT  1552
             ||||||||||||||||||||||||||||||||||||||||||||||||||||||||||||
Sbjct  4148  CGAAGTTTCCCTCAGGATAGCAGTAACGCGGATCAGTTTTATGAGGTAAAGCGAATGATT  4207

Query  1553  AGAGGCCTTGGGGTTGAAACAACCTTAACCTATTCTCAAACTTTAAATATGTAAGAAGCG  1612
             ||||||||||||||||||||||||||||||||||||||||||||||||||||||||||||
Sbjct  4208  AGAGGCCTTGGGGTTGAAACAACCTTAACCTATTCTCAAACTTTAAATATGTAAGAAGCG  4267

Query  1613  CTTGTTGCTTAGTTGAACGTGCGCATTAGAATGAAGCGTTACTAGTGGGCCATTTTTGGT  1672
             ||||||||||||||||||||||||||||||||||||||||||||||||||||||||||||
Sbjct  4268  CTTGTTGCTTAGTTGAACGTGCGCATTAGAATGAAGCGTTACTAGTGGGCCATTTTTGGT  4327

Query  1673  AAGCAGAACTGGCGATGCGGGATGAACCGAACGCGAGGTTAAGGTGCCGGAATGCACGCT  1732
             ||||||||||||||||||||||||||||||||||||||||||||||||||||||||||||
Sbjct  4328  AAGCAGAACTGGCGATGCGGGATGAACCGAACGCGAGGTTAAGGTGCCGGAATGCACGCT  4387

Query  1733  CATCAGACACCACAAAAGGTGTTAGTTCATCTAGACAGCCCGACGGTGGCCATGGAAGTC  1792
             ||||||||||||||||||||||||||||||||||||||||||||||||||||||||||||
Sbjct  4388  CATCAGACACCACAAAAGGTGTTAGTTCATCTAGACAGCCCGACGGTGGCCATGGAAGTC  4447

Query  1793  GGAATCCGCTAAGGAGTGTGTAACAACTCACGGGCCGAATGAACTAGCCCTGAAAATGGA  1852
             ||||||||||||||||||||||||||||||||||||||||||||||||||||||||||||
Sbjct  4448  GGAATCCGCTAAGGAGTGTGTAACAACTCACGGGCCGAATGAACTAGCCCTGAAAATGGA  4507

Query  1853  TGGCGCTCAAGCGTGCTACCCATACCTCGCCGTCGGGGTAGAAACGACGCCCCGACGAGT  1912
             ||||||||||||||||||||||||||||||||||||||||||||||| ||||||||||||
Sbjct  4508  TGGCGCTCAAGCGTGCTACCCATACCTCGCCGTCGGGGTAGAAACGATGCCCCGACGAGT  4567

Query  1913  AGGCAGGCGTGGGGGTCCGTGACGAAGCCTTGGGAGTGATCCCGGGTCGAACGGCCCCTA  1972
             ||||||||||||||||||||||||||||||||||||||||||||||||||||||||||||
Sbjct  4568  AGGCAGGCGTGGGGGTCCGTGACGAAGCCTTGGGAGTGATCCCGGGTCGAACGGCCCCTA  4627

Query  1973  GTGC  1976
             ||||
Sbjct  4628  GTGC  4631


>NW_020798475.1 Aspergillus thermomutatus strain HMR AF 39 chromosome Unknown 
NODE_425, whole genome shotgun sequence
Length=15883

 Score = 3518 bits (1905),  Expect = 0.0
 Identities = 1955/1979 (99%), Gaps = 3/1979 (0%)
 Strand=Plus/Plus

Query  1     CAAGGTTTCCGTAGGTGAACCTGCGGAAGGATCATTACCGAGTGAGGGCCCTCTGGGTCC  60
             ||||||||||||||||||||||||||||||||||||||||||||||||||||||||||||
Sbjct  3147  CAAGGTTTCCGTAGGTGAACCTGCGGAAGGATCATTACCGAGTGAGGGCCCTCTGGGTCC  3206

Query  61    AACCTCCCACCCGTGTCTATCGTACCTTGTTGCTTcggcgggcccgccgtttcgacggcc  120
             |||||||||||||||||||| |||||||||||||||||||||||||||||||| ||||||
Sbjct  3207  AACCTCCCACCCGTGTCTATTGTACCTTGTTGCTTCGGCGGGCCCGCCGTTTCTACGGCC  3266

Query  121   gccggggaggccttgcgcccccgggcccgcgcccgccgAAGACCCCAACATGAACGCTGT  180
             ||||||||||||| |||||||||||||||||||||||||||||| |||||||||||||||
Sbjct  3267  GCCGGGGAGGCCTCGCGCCCCCGGGCCCGCGCCCGCCGAAGACCACAACATGAACGCTGT  3326

Query  181   TCTGAAAGTATGCAGTCTGAGTTGATTATCGTAATCAGTTAAAACTTTCAACAACGGATC  240
             |||||||||||||||||||||| ||||||| |||||||||||||||||||||||||||||
Sbjct  3327  TCTGAAAGTATGCAGTCTGAGTCGATTATCATAATCAGTTAAAACTTTCAACAACGGATC  3386

Query  241   TCTTGGTTCCGGCATCGATGAAGAACGCAGCGAAATGCGATAAGTAATGTGAATTGCAGA  300
             ||||||||||||||||||||||||||||||||||||||||||||||||||||||||||||
Sbjct  3387  TCTTGGTTCCGGCATCGATGAAGAACGCAGCGAAATGCGATAAGTAATGTGAATTGCAGA  3446

Query  301   ATTCAGTGAATCATCGAGTCTTTGAACGCACATTGCGCCCCCTGGTATTCCGGGGGGCAT  360
             ||||||||||||||||||||||||||||||||||||||||||||||||||||||||||||
Sbjct  3447  ATTCAGTGAATCATCGAGTCTTTGAACGCACATTGCGCCCCCTGGTATTCCGGGGGGCAT  3506

Query  361   GCCTGTCCGAGCGTCATTGCTGCCCTCAAGCACGGCTTGTGTGTTGGGCCCCCGTCCCC-  419
             |||||||||||||||||||||||||||||||||||||||||||||||||| |||||||| 
Sbjct  3507  GCCTGTCCGAGCGTCATTGCTGCCCTCAAGCACGGCTTGTGTGTTGGGCCGCCGTCCCCG  3566

Query  420   --CTCTCCCGGGGGACGGGCCCGAAAGGCAGCGGCGGCACCGCGTCCGGTCCTCGAGCGT  477
                |||||| ||||||||||||||||||||||||||||||||||||||||||||||||||
Sbjct  3567  GTTTCTCCCCGGGGACGGGCCCGAAAGGCAGCGGCGGCACCGCGTCCGGTCCTCGAGCGT  3626

Query  478   ATGGGGCTTTGTCACCTGCTCTGTAGGCCCGGCCGGCGCCAGCCGACACCCAACTTTATT  537
             ||||||||| |||||| ||||||||||||||||||||||||||||||  |||||   | |
Sbjct  3627  ATGGGGCTTCGTCACCCGCTCTGTAGGCCCGGCCGGCGCCAGCCGACGACCAACCCAACT  3686

Query  538   TTTCTAAGGTTGACCTCGGATCAGGTAGGGATACCCGCTGAACTTAAGCATATCAATAAG  597
             ||||||||||||||||||||||||||||||||||||||||||||||||||||||||||||
Sbjct  3687  TTTCTAAGGTTGACCTCGGATCAGGTAGGGATACCCGCTGAACTTAAGCATATCAATAAG  3746

Query  598   CGGAGGAAAAGAAACCAACAGGGATTGCCTCAGTAACGGCGAGTGAAGCGGCAAGAGCTC  657
             ||||||||||||||||||||||||||||||||||||||||||||||||||||||||||||
Sbjct  3747  CGGAGGAAAAGAAACCAACAGGGATTGCCTCAGTAACGGCGAGTGAAGCGGCAAGAGCTC  3806

Query  658   AAATTTGAAAGCTGGCCCCTTCGGGGTCCGCGTTGTAATTTGCAGAGGATGCTTCGGGTG  717
             ||||||||||||||||||| ||||||||||||||||||||||||||||||||||||||||
Sbjct  3807  AAATTTGAAAGCTGGCCCCCTCGGGGTCCGCGTTGTAATTTGCAGAGGATGCTTCGGGTG  3866

Query  718   CAGCCCCCGTCTAAGTGCCCTGGAACGGGCCGTCATAGAGGGTGAGAATCCCGTCTGGGA  777
             ||||||||||||||||||||||||||||||||||||||||||||||||||||||||||||
Sbjct  3867  CAGCCCCCGTCTAAGTGCCCTGGAACGGGCCGTCATAGAGGGTGAGAATCCCGTCTGGGA  3926

Query  778   CGGGGTGTCTGCGTCCGTGTGAAGCTCCTTCGACGAGTCGAGTTGTTTGGGAATGCAGCT  837
             ||||||||||||||||||||||||||||||||||||||||||||||||||||||||||||
Sbjct  3927  CGGGGTGTCTGCGTCCGTGTGAAGCTCCTTCGACGAGTCGAGTTGTTTGGGAATGCAGCT  3986

Query  838   CTAAATGGGTGGTAAATTTCATCTAAAGCTAAATACTGGCCGGAGACCGATAGCGCACAA  897
             ||||||||||||||||||||||||||||||||||||||||||||||||||||||||||||
Sbjct  3987  CTAAATGGGTGGTAAATTTCATCTAAAGCTAAATACTGGCCGGAGACCGATAGCGCACAA  4046

Query  898   GTAGAGTGATCGAAAGATGAAAAGCACTTTGAAAAGAGAGTTAAACAGCACGTGAAATTG  957
             ||||||||||||||||||||||||||||||||||||||||||||||||||||||||||||
Sbjct  4047  GTAGAGTGATCGAAAGATGAAAAGCACTTTGAAAAGAGAGTTAAACAGCACGTGAAATTG  4106

Query  958   TTGAAAGGGAAGCGTTTGCGACCAGACTCGCCCGCGGGGTTCAGCCGGCATTCGTGCCGG  1017
             ||||||||||||||||||||||||||||||||||||||||||||||||||||||||||||
Sbjct  4107  TTGAAAGGGAAGCGTTTGCGACCAGACTCGCCCGCGGGGTTCAGCCGGCATTCGTGCCGG  4166

Query  1018  TGTACTTCCCCGTGGGCGGGCCAGCGTCGGTTTGGGCGGCCGGTCAAAGGCCCTCGGAAT  1077
             ||||||||||||||||||||||||||||||||||||||||||||||||||||||||||||
Sbjct  4167  TGTACTTCCCCGTGGGCGGGCCAGCGTCGGTTTGGGCGGCCGGTCAAAGGCCCTCGGAAT  4226

Query  1078  GTATCACCTCTCGGGGTGTCTTATAGCCGAGGGTGCAATGCGGCCTGCCTGGACCGAGGA  1137
             |||||||| |||||||||||||||||||||||||||||||||||||||||||||||||||
Sbjct  4227  GTATCACCCCTCGGGGTGTCTTATAGCCGAGGGTGCAATGCGGCCTGCCTGGACCGAGGA  4286

Query  1138  ACGCGCTTCGGCTCGGACGCTGGCGTAATGGTCGTAAATGACCCGTCTTGAAACACGGAC  1197
             ||||||||||||||||||||||||||||||||||||||||||||||||||||||||||||
Sbjct  4287  ACGCGCTTCGGCTCGGACGCTGGCGTAATGGTCGTAAATGACCCGTCTTGAAACACGGAC  4346

Query  1198  CAAGGAGTCTAACATCTACGCGAGTGTTCGGGTGTCAAACCCGTACGCGCAGTGAAAGCG  1257
             ||||||||||||||||||||||||||||||||||||||||||||||||||||||||||||
Sbjct  4347  CAAGGAGTCTAACATCTACGCGAGTGTTCGGGTGTCAAACCCGTACGCGCAGTGAAAGCG  4406

Query  1258  AACGGAGGTGGGAGCCCCCTCGCGGGGCGCACCATCGACCGATCCTGATGTCTTCGGATG  1317
             |||||||||||||||||||||| |||||||||||||||||||||||||||||||||||||
Sbjct  4407  AACGGAGGTGGGAGCCCCCTCGTGGGGCGCACCATCGACCGATCCTGATGTCTTCGGATG  4466

Query  1318  GATTTGAGTACGAGCGTAGCTGTGGGGACCCGAAAGATGGTGAACTATGCCTGAATAGGG  1377
             ||||||||||||||||||||||||||||||||||||||||||||||||||||||||||||
Sbjct  4467  GATTTGAGTACGAGCGTAGCTGTGGGGACCCGAAAGATGGTGAACTATGCCTGAATAGGG  4526

Query  1378  CGAAGCCAGAGGAAACTCTGGTGGAGGCTCGCAGCGGTTCTGACGTGCAAATCGATCGTC  1437
             ||||||||||||||||||||||||||||||||||||||||||||||||||||||||||||
Sbjct  4527  CGAAGCCAGAGGAAACTCTGGTGGAGGCTCGCAGCGGTTCTGACGTGCAAATCGATCGTC  4586

Query  1438  AAATTTGGGTATAGGGGCGAAAGACTAATCGAACCATCTAGTAGCTGGTTCCTGCCGAAG  1497
             ||||||||||||||||||||||||||||||||||||||||||||||||||||||||||||
Sbjct  4587  AAATTTGGGTATAGGGGCGAAAGACTAATCGAACCATCTAGTAGCTGGTTCCTGCCGAAG  4646

Query  1498  TTTCCCTCAGGATAGCAGTAACGCGGATCAGTTTTATGAGGTAAAGCGAATGATTAGAGG  1557
             ||||||||||||||||||||||||||||||||||||||||||||||||||||||||||||
Sbjct  4647  TTTCCCTCAGGATAGCAGTAACGCGGATCAGTTTTATGAGGTAAAGCGAATGATTAGAGG  4706

Query  1558  CCTTGGGGTTGAAACAACCTTAACCTATTCTCAAACTTTAAATATGTAAGAAGCGCTTGT  1617
             ||||||||||||||||||||||||||||||||||||||||||||||||||||||||||||
Sbjct  4707  CCTTGGGGTTGAAACAACCTTAACCTATTCTCAAACTTTAAATATGTAAGAAGCGCTTGT  4766

Query  1618  TGCTTAGTTGAACGTGCGCATTAGAATGAAGCGTTACTAGTGGGCCATTTTTGGTAAGCA  1677
             ||||||||||||||||||||||||||||||||||||||||||||||||||||||||||||
Sbjct  4767  TGCTTAGTTGAACGTGCGCATTAGAATGAAGCGTTACTAGTGGGCCATTTTTGGTAAGCA  4826

Query  1678  GAACTGGCGATGCGGGATGAACCGAACGCGAGGTTAAGGTGCCGGAATGCACGCTCATCA  1737
             ||||||||||||||||||||||||||||||||||||||||||||||||||||||||||||
Sbjct  4827  GAACTGGCGATGCGGGATGAACCGAACGCGAGGTTAAGGTGCCGGAATGCACGCTCATCA  4886

Query  1738  GACACCACAAAAGGTGTTAGTTCATCTAGACAGCCCGACGGTGGCCATGGAAGTCGGAAT  1797
             ||||||||||||||||||||||||||||||||||||||||||||||||||||||||||||
Sbjct  4887  GACACCACAAAAGGTGTTAGTTCATCTAGACAGCCCGACGGTGGCCATGGAAGTCGGAAT  4946

Query  1798  CCGCTAAGGAGTGTGTAACAACTCACGGGCCGAATGAACTAGCCCTGAAAATGGATGGCG  1857
             ||||||||||||||||||||||||||||||||||||||||||||||||||||||||||||
Sbjct  4947  CCGCTAAGGAGTGTGTAACAACTCACGGGCCGAATGAACTAGCCCTGAAAATGGATGGCG  5006

Query  1858  CTCAAGCGTGCTACCCATACCTCGCCGTCGGGGTAGAAACGACGCCCCGACGAGTAGGCA  1917
             |||||||||||||||||||||||||||||||||||||||||| |||||||||||||||||
Sbjct  5007  CTCAAGCGTGCTACCCATACCTCGCCGTCGGGGTAGAAACGATGCCCCGACGAGTAGGCA  5066

Query  1918  GGCGTGGGGGTCCGTGACGAAGCCTTGGGAGTGATCCCGGGTCGAACGGCCCCTAGTGC  1976
             |||||||||||||||||||||||||||||||||||||||||||||||||||||||||||
Sbjct  5067  GGCGTGGGGGTCCGTGACGAAGCCTTGGGAGTGATCCCGGGTCGAACGGCCCCTAGTGC  5125


 Score = 3518 bits (1905),  Expect = 0.0
 Identities = 1955/1979 (99%), Gaps = 3/1979 (0%)
 Strand=Plus/Minus

Query  1      CAAGGTTTCCGTAGGTGAACCTGCGGAAGGATCATTACCGAGTGAGGGCCCTCTGGGTCC  60
              ||||||||||||||||||||||||||||||||||||||||||||||||||||||||||||
Sbjct  11724  CAAGGTTTCCGTAGGTGAACCTGCGGAAGGATCATTACCGAGTGAGGGCCCTCTGGGTCC  11665

Query  61     AACCTCCCACCCGTGTCTATCGTACCTTGTTGCTTcggcgggcccgccgtttcgacggcc  120
              |||||||||||||||||||| |||||||||||||||||||||||||||||||| ||||||
Sbjct  11664  AACCTCCCACCCGTGTCTATTGTACCTTGTTGCTTCGGCGGGCCCGCCGTTTCTACGGCC  11605

Query  121    gccggggaggccttgcgcccccgggcccgcgcccgccgAAGACCCCAACATGAACGCTGT  180
              ||||||||||||| |||||||||||||||||||||||||||||| |||||||||||||||
Sbjct  11604  GCCGGGGAGGCCTCGCGCCCCCGGGCCCGCGCCCGCCGAAGACCACAACATGAACGCTGT  11545

Query  181    TCTGAAAGTATGCAGTCTGAGTTGATTATCGTAATCAGTTAAAACTTTCAACAACGGATC  240
              |||||||||||||||||||||| ||||||| |||||||||||||||||||||||||||||
Sbjct  11544  TCTGAAAGTATGCAGTCTGAGTCGATTATCATAATCAGTTAAAACTTTCAACAACGGATC  11485

Query  241    TCTTGGTTCCGGCATCGATGAAGAACGCAGCGAAATGCGATAAGTAATGTGAATTGCAGA  300
              ||||||||||||||||||||||||||||||||||||||||||||||||||||||||||||
Sbjct  11484  TCTTGGTTCCGGCATCGATGAAGAACGCAGCGAAATGCGATAAGTAATGTGAATTGCAGA  11425

Query  301    ATTCAGTGAATCATCGAGTCTTTGAACGCACATTGCGCCCCCTGGTATTCCGGGGGGCAT  360
              ||||||||||||||||||||||||||||||||||||||||||||||||||||||||||||
Sbjct  11424  ATTCAGTGAATCATCGAGTCTTTGAACGCACATTGCGCCCCCTGGTATTCCGGGGGGCAT  11365

Query  361    GCCTGTCCGAGCGTCATTGCTGCCCTCAAGCACGGCTTGTGTGTTGGGCCCCCGTCCCC-  419
              |||||||||||||||||||||||||||||||||||||||||||||||||| |||||||| 
Sbjct  11364  GCCTGTCCGAGCGTCATTGCTGCCCTCAAGCACGGCTTGTGTGTTGGGCCGCCGTCCCCG  11305

Query  420    --CTCTCCCGGGGGACGGGCCCGAAAGGCAGCGGCGGCACCGCGTCCGGTCCTCGAGCGT  477
                 |||||| ||||||||||||||||||||||||||||||||||||||||||||||||||
Sbjct  11304  GTTTCTCCCCGGGGACGGGCCCGAAAGGCAGCGGCGGCACCGCGTCCGGTCCTCGAGCGT  11245

Query  478    ATGGGGCTTTGTCACCTGCTCTGTAGGCCCGGCCGGCGCCAGCCGACACCCAACTTTATT  537
              ||||||||| |||||| ||||||||||||||||||||||||||||||  |||||   | |
Sbjct  11244  ATGGGGCTTCGTCACCCGCTCTGTAGGCCCGGCCGGCGCCAGCCGACGACCAACCCAACT  11185

Query  538    TTTCTAAGGTTGACCTCGGATCAGGTAGGGATACCCGCTGAACTTAAGCATATCAATAAG  597
              ||||||||||||||||||||||||||||||||||||||||||||||||||||||||||||
Sbjct  11184  TTTCTAAGGTTGACCTCGGATCAGGTAGGGATACCCGCTGAACTTAAGCATATCAATAAG  11125

Query  598    CGGAGGAAAAGAAACCAACAGGGATTGCCTCAGTAACGGCGAGTGAAGCGGCAAGAGCTC  657
              ||||||||||||||||||||||||||||||||||||||||||||||||||||||||||||
Sbjct  11124  CGGAGGAAAAGAAACCAACAGGGATTGCCTCAGTAACGGCGAGTGAAGCGGCAAGAGCTC  11065

Query  658    AAATTTGAAAGCTGGCCCCTTCGGGGTCCGCGTTGTAATTTGCAGAGGATGCTTCGGGTG  717
              ||||||||||||||||||| ||||||||||||||||||||||||||||||||||||||||
Sbjct  11064  AAATTTGAAAGCTGGCCCCCTCGGGGTCCGCGTTGTAATTTGCAGAGGATGCTTCGGGTG  11005

Query  718    CAGCCCCCGTCTAAGTGCCCTGGAACGGGCCGTCATAGAGGGTGAGAATCCCGTCTGGGA  777
              ||||||||||||||||||||||||||||||||||||||||||||||||||||||||||||
Sbjct  11004  CAGCCCCCGTCTAAGTGCCCTGGAACGGGCCGTCATAGAGGGTGAGAATCCCGTCTGGGA  10945

Query  778    CGGGGTGTCTGCGTCCGTGTGAAGCTCCTTCGACGAGTCGAGTTGTTTGGGAATGCAGCT  837
              ||||||||||||||||||||||||||||||||||||||||||||||||||||||||||||
Sbjct  10944  CGGGGTGTCTGCGTCCGTGTGAAGCTCCTTCGACGAGTCGAGTTGTTTGGGAATGCAGCT  10885

Query  838    CTAAATGGGTGGTAAATTTCATCTAAAGCTAAATACTGGCCGGAGACCGATAGCGCACAA  897
              ||||||||||||||||||||||||||||||||||||||||||||||||||||||||||||
Sbjct  10884  CTAAATGGGTGGTAAATTTCATCTAAAGCTAAATACTGGCCGGAGACCGATAGCGCACAA  10825

Query  898    GTAGAGTGATCGAAAGATGAAAAGCACTTTGAAAAGAGAGTTAAACAGCACGTGAAATTG  957
              ||||||||||||||||||||||||||||||||||||||||||||||||||||||||||||
Sbjct  10824  GTAGAGTGATCGAAAGATGAAAAGCACTTTGAAAAGAGAGTTAAACAGCACGTGAAATTG  10765

Query  958    TTGAAAGGGAAGCGTTTGCGACCAGACTCGCCCGCGGGGTTCAGCCGGCATTCGTGCCGG  1017
              ||||||||||||||||||||||||||||||||||||||||||||||||||||||||||||
Sbjct  10764  TTGAAAGGGAAGCGTTTGCGACCAGACTCGCCCGCGGGGTTCAGCCGGCATTCGTGCCGG  10705

Query  1018   TGTACTTCCCCGTGGGCGGGCCAGCGTCGGTTTGGGCGGCCGGTCAAAGGCCCTCGGAAT  1077
              ||||||||||||||||||||||||||||||||||||||||||||||||||||||||||||
Sbjct  10704  TGTACTTCCCCGTGGGCGGGCCAGCGTCGGTTTGGGCGGCCGGTCAAAGGCCCTCGGAAT  10645

Query  1078   GTATCACCTCTCGGGGTGTCTTATAGCCGAGGGTGCAATGCGGCCTGCCTGGACCGAGGA  1137
              |||||||| |||||||||||||||||||||||||||||||||||||||||||||||||||
Sbjct  10644  GTATCACCCCTCGGGGTGTCTTATAGCCGAGGGTGCAATGCGGCCTGCCTGGACCGAGGA  10585

Query  1138   ACGCGCTTCGGCTCGGACGCTGGCGTAATGGTCGTAAATGACCCGTCTTGAAACACGGAC  1197
              ||||||||||||||||||||||||||||||||||||||||||||||||||||||||||||
Sbjct  10584  ACGCGCTTCGGCTCGGACGCTGGCGTAATGGTCGTAAATGACCCGTCTTGAAACACGGAC  10525

Query  1198   CAAGGAGTCTAACATCTACGCGAGTGTTCGGGTGTCAAACCCGTACGCGCAGTGAAAGCG  1257
              ||||||||||||||||||||||||||||||||||||||||||||||||||||||||||||
Sbjct  10524  CAAGGAGTCTAACATCTACGCGAGTGTTCGGGTGTCAAACCCGTACGCGCAGTGAAAGCG  10465

Query  1258   AACGGAGGTGGGAGCCCCCTCGCGGGGCGCACCATCGACCGATCCTGATGTCTTCGGATG  1317
              |||||||||||||||||||||| |||||||||||||||||||||||||||||||||||||
Sbjct  10464  AACGGAGGTGGGAGCCCCCTCGTGGGGCGCACCATCGACCGATCCTGATGTCTTCGGATG  10405

Query  1318   GATTTGAGTACGAGCGTAGCTGTGGGGACCCGAAAGATGGTGAACTATGCCTGAATAGGG  1377
              ||||||||||||||||||||||||||||||||||||||||||||||||||||||||||||
Sbjct  10404  GATTTGAGTACGAGCGTAGCTGTGGGGACCCGAAAGATGGTGAACTATGCCTGAATAGGG  10345

Query  1378   CGAAGCCAGAGGAAACTCTGGTGGAGGCTCGCAGCGGTTCTGACGTGCAAATCGATCGTC  1437
              ||||||||||||||||||||||||||||||||||||||||||||||||||||||||||||
Sbjct  10344  CGAAGCCAGAGGAAACTCTGGTGGAGGCTCGCAGCGGTTCTGACGTGCAAATCGATCGTC  10285

Query  1438   AAATTTGGGTATAGGGGCGAAAGACTAATCGAACCATCTAGTAGCTGGTTCCTGCCGAAG  1497
              ||||||||||||||||||||||||||||||||||||||||||||||||||||||||||||
Sbjct  10284  AAATTTGGGTATAGGGGCGAAAGACTAATCGAACCATCTAGTAGCTGGTTCCTGCCGAAG  10225

Query  1498   TTTCCCTCAGGATAGCAGTAACGCGGATCAGTTTTATGAGGTAAAGCGAATGATTAGAGG  1557
              ||||||||||||||||||||||||||||||||||||||||||||||||||||||||||||
Sbjct  10224  TTTCCCTCAGGATAGCAGTAACGCGGATCAGTTTTATGAGGTAAAGCGAATGATTAGAGG  10165

Query  1558   CCTTGGGGTTGAAACAACCTTAACCTATTCTCAAACTTTAAATATGTAAGAAGCGCTTGT  1617
              ||||||||||||||||||||||||||||||||||||||||||||||||||||||||||||
Sbjct  10164  CCTTGGGGTTGAAACAACCTTAACCTATTCTCAAACTTTAAATATGTAAGAAGCGCTTGT  10105

Query  1618   TGCTTAGTTGAACGTGCGCATTAGAATGAAGCGTTACTAGTGGGCCATTTTTGGTAAGCA  1677
              ||||||||||||||||||||||||||||||||||||||||||||||||||||||||||||
Sbjct  10104  TGCTTAGTTGAACGTGCGCATTAGAATGAAGCGTTACTAGTGGGCCATTTTTGGTAAGCA  10045

Query  1678   GAACTGGCGATGCGGGATGAACCGAACGCGAGGTTAAGGTGCCGGAATGCACGCTCATCA  1737
              ||||||||||||||||||||||||||||||||||||||||||||||||||||||||||||
Sbjct  10044  GAACTGGCGATGCGGGATGAACCGAACGCGAGGTTAAGGTGCCGGAATGCACGCTCATCA  9985

Query  1738   GACACCACAAAAGGTGTTAGTTCATCTAGACAGCCCGACGGTGGCCATGGAAGTCGGAAT  1797
              ||||||||||||||||||||||||||||||||||||||||||||||||||||||||||||
Sbjct  9984   GACACCACAAAAGGTGTTAGTTCATCTAGACAGCCCGACGGTGGCCATGGAAGTCGGAAT  9925

Query  1798   CCGCTAAGGAGTGTGTAACAACTCACGGGCCGAATGAACTAGCCCTGAAAATGGATGGCG  1857
              ||||||||||||||||||||||||||||||||||||||||||||||||||||||||||||
Sbjct  9924   CCGCTAAGGAGTGTGTAACAACTCACGGGCCGAATGAACTAGCCCTGAAAATGGATGGCG  9865

Query  1858   CTCAAGCGTGCTACCCATACCTCGCCGTCGGGGTAGAAACGACGCCCCGACGAGTAGGCA  1917
              |||||||||||||||||||||||||||||||||||||||||| |||||||||||||||||
Sbjct  9864   CTCAAGCGTGCTACCCATACCTCGCCGTCGGGGTAGAAACGATGCCCCGACGAGTAGGCA  9805

Query  1918   GGCGTGGGGGTCCGTGACGAAGCCTTGGGAGTGATCCCGGGTCGAACGGCCCCTAGTGC  1976
              |||||||||||||||||||||||||||||||||||||||||||||||||||||||||||
Sbjct  9804   GGCGTGGGGGTCCGTGACGAAGCCTTGGGAGTGATCCCGGGTCGAACGGCCCCTAGTGC  9746


>MSZS01000050.1 Aspergillus novofumigatus IBT 16806 P174scaffold_50, whole genome 
shotgun sequence
Length=9939

 Score = 3509 bits (1900),  Expect = 0.0
 Identities = 1953/1976 (99%), Gaps = 13/1976 (1%)
 Strand=Plus/Plus

Query  1     CAAGGTTTCCGTAGGTGAACCTGCGGAAGGATCATTACCGAGTGAGGGCCCTCTGGGTCC  60
             ||||||||||||||||||||||||||||||||||||||||||||||||||||||||||||
Sbjct  4627  CAAGGTTTCCGTAGGTGAACCTGCGGAAGGATCATTACCGAGTGAGGGCCCTCTGGGTCC  4686

Query  61    AACCTCCCACCCGTGTCTATCGTACCTTGTTGCTTcggcgggcccgccgtttcgacggcc  120
             ||||||||||||||||||||||||||||||||||||||||||||||||||||||||||||
Sbjct  4687  AACCTCCCACCCGTGTCTATCGTACCTTGTTGCTTCGGCGGGCCCGCCGTTTCGACGGCC  4746

Query  121   gccggggaggccttgcgcccccgggcccgcgcccgccgAAGACCCCAACATGAACGCTGT  180
             |||||| |||||| ||| ||||||||||||||||||||||||||||||||||||||||||
Sbjct  4747  GCCGGG-AGGCCTCGCG-CCCCGGGCCCGCGCCCGCCGAAGACCCCAACATGAACGCTGT  4804

Query  181   TCTGAAAGTATGCAGTCTGAGTTGATTATCGTAATCAGTTAAAACTTTCAACAACGGATC  240
             |||||||||||||||||||||||||||||| |||||||||||||||||||||||||||||
Sbjct  4805  TCTGAAAGTATGCAGTCTGAGTTGATTATCATAATCAGTTAAAACTTTCAACAACGGATC  4864

Query  241   TCTTGGTTCCGGCATCGATGAAGAACGCAGCGAAATGCGATAAGTAATGTGAATTGCAGA  300
             ||||||||||||||||||||||||||||||||||||||||||||||||||||||||||||
Sbjct  4865  TCTTGGTTCCGGCATCGATGAAGAACGCAGCGAAATGCGATAAGTAATGTGAATTGCAGA  4924

Query  301   ATTCAGTGAATCATCGAGTCTTTGAACGCACATTGCGCCCCCTGGTATTCCGGGGGGCAT  360
             ||||||||||||||||||||||||||||||||||||||||||||||||||| ||||||||
Sbjct  4925  ATTCAGTGAATCATCGAGTCTTTGAACGCACATTGCGCCCCCTGGTATTCC-GGGGGCAT  4983

Query  361   GCCTGTCCGAGCGTCATTGCTGCCCTCAAGCACGGCTTGTGTGTTGGGCCCCCGTCCCCC  420
             |||||||||||||||||||||||||||||||||||||||||||||||||||| || ||||
Sbjct  4984  GCCTGTCCGAGCGTCATTGCTGCCCTCAAGCACGGCTTGTGTGTTGGGCCCC-GT-CCCC  5041

Query  421   TCTCCCGGGGGACGGGCCCGAAAGGCAGCGGCGGCACCGCGTCCGGTCCTCGAGCGTATG  480
             || |||  ||||||||||||||||||||||||||||||||||||||||||||||||||||
Sbjct  5042  TC-CCC-CGGGACGGGCCCGAAAGGCAGCGGCGGCACCGCGTCCGGTCCTCGAGCGTATG  5099

Query  481   GGGCTTTGTCACCTGCTCTGTAGGCCCGGCCGGCGCCAGCCGACACCCAACTTTATTTTT  540
             ||||||||||||| |||||||||||||||||||||||||||||||||||||||||  |||
Sbjct  5100  GGGCTTTGTCACCCGCTCTGTAGGCCCGGCCGGCGCCAGCCGACACCCAACTTTA--TTT  5157

Query  541   CTAAGGTTGACCTCGGATCAGGTAGGGATACCCGCTGAACTTAAGCATATCAATAAGCGG  600
             ||||||||||||||||||||||||||||||||||||||||||||||||||||||||||||
Sbjct  5158  CTAAGGTTGACCTCGGATCAGGTAGGGATACCCGCTGAACTTAAGCATATCAATAAGCGG  5217

Query  601   AGGAAAAGAAACCAACAGGGATTGCCTCAGTAACGGCGAGTGAAGCGGCAAGAGCTCAAA  660
             ||||||||||||||||||||||||||||||||||||||||||||||||||||||||||||
Sbjct  5218  AGGAAAAGAAACCAACAGGGATTGCCTCAGTAACGGCGAGTGAAGCGGCAAGAGCTCAAA  5277

Query  661   TTTGAAAGCTGGCCCCTTCGGGGTCCGCGTTGTAATTTGCAGAGGATGCTTCGGGTGCAG  720
             |||||||||||||||| |||||||||||||||||||||||||||||||||||||||||||
Sbjct  5278  TTTGAAAGCTGGCCCCCTCGGGGTCCGCGTTGTAATTTGCAGAGGATGCTTCGGGTGCAG  5337

Query  721   CCCCCGTCTAAGTGCCCTGGAACGGGCCGTCATAGAGGGTGAGAATCCCGTCTGGGACGG  780
             ||||||||||||||||||||||||||||||||||||||||||||||||||||||||||||
Sbjct  5338  CCCCCGTCTAAGTGCCCTGGAACGGGCCGTCATAGAGGGTGAGAATCCCGTCTGGGACGG  5397

Query  781   GGTGTCTGCGTCCGTGTGAAGCTCCTTCGACGAGTCGAGTTGTTTGGGAATGCAGCTCTA  840
             ||||||||||||||||||||||||||||||||||||||||||||||||||||||||||||
Sbjct  5398  GGTGTCTGCGTCCGTGTGAAGCTCCTTCGACGAGTCGAGTTGTTTGGGAATGCAGCTCTA  5457

Query  841   AATGGGTGGTAAATTTCATCTAAAGCTAAATACTGGCCGGAGACCGATAGCGCACAAGTA  900
             ||||||||||||||||||||||||||||||||||||||||||||||||||||||||||||
Sbjct  5458  AATGGGTGGTAAATTTCATCTAAAGCTAAATACTGGCCGGAGACCGATAGCGCACAAGTA  5517

Query  901   GAGTGATCGAAAGATGAAAAGCACTTTGAAAAGAGAGTTAAACAGCACGTGAAATTGTTG  960
             ||||||||||||||||||||||||||||||||||||||||||||||||||||||||||||
Sbjct  5518  GAGTGATCGAAAGATGAAAAGCACTTTGAAAAGAGAGTTAAACAGCACGTGAAATTGTTG  5577

Query  961   AAAGGGAAGCGTTTGCGACCAGACTCGCCCGCGGGGTTCAGCCGGCATTCGTGCCGGTGT  1020
             |||||||||||||||||||||||||||||||| |||||||||||||||||||||||||||
Sbjct  5578  AAAGGGAAGCGTTTGCGACCAGACTCGCCCGC-GGGTTCAGCCGGCATTCGTGCCGGTGT  5636

Query  1021  ACTTCCCCGTGGGCGGGCCAGCGTCGGTTTGGGCGGCCGGTCAAAGGCCCTCGGAATGTA  1080
             |||| |||||||||||||||||||||||||||||||||||||||||||||||||||||||
Sbjct  5637  ACTT-CCCGTGGGCGGGCCAGCGTCGGTTTGGGCGGCCGGTCAAAGGCCCTCGGAATGTA  5695

Query  1081  TCACCTCTCGGGGTGTCTTATAGCCGAGGGTGCAATGCGGCCTGCCTGGACCGAGGAACG  1140
             ||||| |||||||||||||||||||||||||||||||||||||||| |||||||||||||
Sbjct  5696  TCACCCCTCGGGGTGTCTTATAGCCGAGGGTGCAATGCGGCCTGCCCGGACCGAGGAACG  5755

Query  1141  CGCTTCGGCTCGGACGCTGGCGTAATGGTCGTAAATGACCCGTCTTGAAACACGGACCAA  1200
             ||||||||||||||||||||||||||||||||||||||||||||||||||||||||||||
Sbjct  5756  CGCTTCGGCTCGGACGCTGGCGTAATGGTCGTAAATGACCCGTCTTGAAACACGGACCAA  5815

Query  1201  GGAGTCTAACATCTACGCGAGTGTTCGGGTGTCAAACCCGTACGCGCAGTGAAAGCGAAC  1260
             ||||||||||||||||||||||||||||||||||||||||||||||||||||||||||||
Sbjct  5816  GGAGTCTAACATCTACGCGAGTGTTCGGGTGTCAAACCCGTACGCGCAGTGAAAGCGAAC  5875

Query  1261  GGAGGTGGGAGCCCCCTCGCGGGGCGCACCATCGACCGATCCTGATGTCTTCGGATGGAT  1320
             ||||||||||||||||||| ||||||||||||||||||||||||||||||||||||||||
Sbjct  5876  GGAGGTGGGAGCCCCCTCGTGGGGCGCACCATCGACCGATCCTGATGTCTTCGGATGGAT  5935

Query  1321  TTGAGTACGAGCGTAGCTGTGGGGACCCGAAAGATGGTGAACTATGCCTGAATAGGGCGA  1380
             |||||||||||||||||||| |||||||||||||||||||||||||||||||||||||||
Sbjct  5936  TTGAGTACGAGCGTAGCTGT-GGGACCCGAAAGATGGTGAACTATGCCTGAATAGGGCGA  5994

Query  1381  AGCCAGAGGAAACTCTGGTGGAGGCTCGCAGCGGTTCTGACGTGCAAATCGATCGTCAAA  1440
             ||||||||||||||||||||||||||||||||||||||||||||||||||||||||| ||
Sbjct  5995  AGCCAGAGGAAACTCTGGTGGAGGCTCGCAGCGGTTCTGACGTGCAAATCGATCGTCGAA  6054

Query  1441  TTTGGGTATAGGGGCGAAAGACTAATCGAACCATCTAGTAGCTGGTTCCTGCCGAAGTTT  1500
             ||||||||||||||||||||||||||||||||||||||||||||||||||||||||||||
Sbjct  6055  TTTGGGTATAGGGGCGAAAGACTAATCGAACCATCTAGTAGCTGGTTCCTGCCGAAGTTT  6114

Query  1501  CCCTCAGGATAGCAGTAACGCGGATCAGTTTTATGAGGTAAAGCGAATGATTAGAGGCCT  1560
             ||||||||||||||||||||||||||||||||||||||||||||||||||||||||||||
Sbjct  6115  CCCTCAGGATAGCAGTAACGCGGATCAGTTTTATGAGGTAAAGCGAATGATTAGAGGCCT  6174

Query  1561  TGGGGTTGAAACAACCTTAACCTATTCTCAAACTTTAAATATGTAAGAAGCGCTTGTTGC  1620
             ||||||||||||||||||||||||||||||||||||||||||||||||||||||||||||
Sbjct  6175  TGGGGTTGAAACAACCTTAACCTATTCTCAAACTTTAAATATGTAAGAAGCGCTTGTTGC  6234

Query  1621  TTAGTTGAACGTGCGCATTAGAATGAAGCGTTACTAGTGGGCCATTTTTGGTAAGCAGAA  1680
             ||||||||||||||||||||||||||||||||||||||||||||||||||||||||||||
Sbjct  6235  TTAGTTGAACGTGCGCATTAGAATGAAGCGTTACTAGTGGGCCATTTTTGGTAAGCAGAA  6294

Query  1681  CTGGCGATGCGGGATGAACCGAACGCGAGGTTAAGGTGCCGGAATGCACGCTCATCAGAC  1740
             ||||||||||||||||||||||||||||||||||||||||||||||||||||||||||||
Sbjct  6295  CTGGCGATGCGGGATGAACCGAACGCGAGGTTAAGGTGCCGGAATGCACGCTCATCAGAC  6354

Query  1741  ACCACAAAAGGTGTTAGTTCATCTAGACAGCCCGACGGTGGCCATGGAAGTCGGAATCCG  1800
             ||||||||||||||||||||||||||||||||||||||||||||||||||||||||||||
Sbjct  6355  ACCACAAAAGGTGTTAGTTCATCTAGACAGCCCGACGGTGGCCATGGAAGTCGGAATCCG  6414

Query  1801  CTAAGGAGTGTGTAACAACTCACGGGCCGAATGAACTAGCCCTGAAAATGGATGGCGCTC  1860
             ||||||||||||||||||||||||||||||||||||||||||||||||||||||||||||
Sbjct  6415  CTAAGGAGTGTGTAACAACTCACGGGCCGAATGAACTAGCCCTGAAAATGGATGGCGCTC  6474

Query  1861  AAGCGTGCTACCCATACCTCGCCGTCGGGGTAGAAACGACGCCCCGACGAGTAGGCAGGC  1920
             ||||||||||||||||||||||||||||||||||||||| ||||||||||||||||||||
Sbjct  6475  AAGCGTGCTACCCATACCTCGCCGTCGGGGTAGAAACGATGCCCCGACGAGTAGGCAGGC  6534

Query  1921  GTGGGGGTCCGTGACGAAGCCTTGGGAGTGATCCCGGGTCGAACGGCCCCTAGTGC  1976
             || |||||||||||||||||||||||||||||||||||||||||||||||||||||
Sbjct  6535  GT-GGGGTCCGTGACGAAGCCTTGGGAGTGATCCCGGGTCGAACGGCCCCTAGTGC  6589


>NW_020194323.1 Aspergillus novofumigatus IBT 16806 chromosome Unknown P174scaffold_50, 
whole genome shotgun sequence
Length=9939

 Score = 3509 bits (1900),  Expect = 0.0
 Identities = 1953/1976 (99%), Gaps = 13/1976 (1%)
 Strand=Plus/Plus

Query  1     CAAGGTTTCCGTAGGTGAACCTGCGGAAGGATCATTACCGAGTGAGGGCCCTCTGGGTCC  60
             ||||||||||||||||||||||||||||||||||||||||||||||||||||||||||||
Sbjct  4627  CAAGGTTTCCGTAGGTGAACCTGCGGAAGGATCATTACCGAGTGAGGGCCCTCTGGGTCC  4686

Query  61    AACCTCCCACCCGTGTCTATCGTACCTTGTTGCTTcggcgggcccgccgtttcgacggcc  120
             ||||||||||||||||||||||||||||||||||||||||||||||||||||||||||||
Sbjct  4687  AACCTCCCACCCGTGTCTATCGTACCTTGTTGCTTCGGCGGGCCCGCCGTTTCGACGGCC  4746

Query  121   gccggggaggccttgcgcccccgggcccgcgcccgccgAAGACCCCAACATGAACGCTGT  180
             |||||| |||||| ||| ||||||||||||||||||||||||||||||||||||||||||
Sbjct  4747  GCCGGG-AGGCCTCGCG-CCCCGGGCCCGCGCCCGCCGAAGACCCCAACATGAACGCTGT  4804

Query  181   TCTGAAAGTATGCAGTCTGAGTTGATTATCGTAATCAGTTAAAACTTTCAACAACGGATC  240
             |||||||||||||||||||||||||||||| |||||||||||||||||||||||||||||
Sbjct  4805  TCTGAAAGTATGCAGTCTGAGTTGATTATCATAATCAGTTAAAACTTTCAACAACGGATC  4864

Query  241   TCTTGGTTCCGGCATCGATGAAGAACGCAGCGAAATGCGATAAGTAATGTGAATTGCAGA  300
             ||||||||||||||||||||||||||||||||||||||||||||||||||||||||||||
Sbjct  4865  TCTTGGTTCCGGCATCGATGAAGAACGCAGCGAAATGCGATAAGTAATGTGAATTGCAGA  4924

Query  301   ATTCAGTGAATCATCGAGTCTTTGAACGCACATTGCGCCCCCTGGTATTCCGGGGGGCAT  360
             ||||||||||||||||||||||||||||||||||||||||||||||||||| ||||||||
Sbjct  4925  ATTCAGTGAATCATCGAGTCTTTGAACGCACATTGCGCCCCCTGGTATTCC-GGGGGCAT  4983

Query  361   GCCTGTCCGAGCGTCATTGCTGCCCTCAAGCACGGCTTGTGTGTTGGGCCCCCGTCCCCC  420
             |||||||||||||||||||||||||||||||||||||||||||||||||||| || ||||
Sbjct  4984  GCCTGTCCGAGCGTCATTGCTGCCCTCAAGCACGGCTTGTGTGTTGGGCCCC-GT-CCCC  5041

Query  421   TCTCCCGGGGGACGGGCCCGAAAGGCAGCGGCGGCACCGCGTCCGGTCCTCGAGCGTATG  480
             || |||  ||||||||||||||||||||||||||||||||||||||||||||||||||||
Sbjct  5042  TC-CCC-CGGGACGGGCCCGAAAGGCAGCGGCGGCACCGCGTCCGGTCCTCGAGCGTATG  5099

Query  481   GGGCTTTGTCACCTGCTCTGTAGGCCCGGCCGGCGCCAGCCGACACCCAACTTTATTTTT  540
             ||||||||||||| |||||||||||||||||||||||||||||||||||||||||  |||
Sbjct  5100  GGGCTTTGTCACCCGCTCTGTAGGCCCGGCCGGCGCCAGCCGACACCCAACTTTA--TTT  5157

Query  541   CTAAGGTTGACCTCGGATCAGGTAGGGATACCCGCTGAACTTAAGCATATCAATAAGCGG  600
             ||||||||||||||||||||||||||||||||||||||||||||||||||||||||||||
Sbjct  5158  CTAAGGTTGACCTCGGATCAGGTAGGGATACCCGCTGAACTTAAGCATATCAATAAGCGG  5217

Query  601   AGGAAAAGAAACCAACAGGGATTGCCTCAGTAACGGCGAGTGAAGCGGCAAGAGCTCAAA  660
             ||||||||||||||||||||||||||||||||||||||||||||||||||||||||||||
Sbjct  5218  AGGAAAAGAAACCAACAGGGATTGCCTCAGTAACGGCGAGTGAAGCGGCAAGAGCTCAAA  5277

Query  661   TTTGAAAGCTGGCCCCTTCGGGGTCCGCGTTGTAATTTGCAGAGGATGCTTCGGGTGCAG  720
             |||||||||||||||| |||||||||||||||||||||||||||||||||||||||||||
Sbjct  5278  TTTGAAAGCTGGCCCCCTCGGGGTCCGCGTTGTAATTTGCAGAGGATGCTTCGGGTGCAG  5337

Query  721   CCCCCGTCTAAGTGCCCTGGAACGGGCCGTCATAGAGGGTGAGAATCCCGTCTGGGACGG  780
             ||||||||||||||||||||||||||||||||||||||||||||||||||||||||||||
Sbjct  5338  CCCCCGTCTAAGTGCCCTGGAACGGGCCGTCATAGAGGGTGAGAATCCCGTCTGGGACGG  5397

Query  781   GGTGTCTGCGTCCGTGTGAAGCTCCTTCGACGAGTCGAGTTGTTTGGGAATGCAGCTCTA  840
             ||||||||||||||||||||||||||||||||||||||||||||||||||||||||||||
Sbjct  5398  GGTGTCTGCGTCCGTGTGAAGCTCCTTCGACGAGTCGAGTTGTTTGGGAATGCAGCTCTA  5457

Query  841   AATGGGTGGTAAATTTCATCTAAAGCTAAATACTGGCCGGAGACCGATAGCGCACAAGTA  900
             ||||||||||||||||||||||||||||||||||||||||||||||||||||||||||||
Sbjct  5458  AATGGGTGGTAAATTTCATCTAAAGCTAAATACTGGCCGGAGACCGATAGCGCACAAGTA  5517

Query  901   GAGTGATCGAAAGATGAAAAGCACTTTGAAAAGAGAGTTAAACAGCACGTGAAATTGTTG  960
             ||||||||||||||||||||||||||||||||||||||||||||||||||||||||||||
Sbjct  5518  GAGTGATCGAAAGATGAAAAGCACTTTGAAAAGAGAGTTAAACAGCACGTGAAATTGTTG  5577

Query  961   AAAGGGAAGCGTTTGCGACCAGACTCGCCCGCGGGGTTCAGCCGGCATTCGTGCCGGTGT  1020
             |||||||||||||||||||||||||||||||| |||||||||||||||||||||||||||
Sbjct  5578  AAAGGGAAGCGTTTGCGACCAGACTCGCCCGC-GGGTTCAGCCGGCATTCGTGCCGGTGT  5636

Query  1021  ACTTCCCCGTGGGCGGGCCAGCGTCGGTTTGGGCGGCCGGTCAAAGGCCCTCGGAATGTA  1080
             |||| |||||||||||||||||||||||||||||||||||||||||||||||||||||||
Sbjct  5637  ACTT-CCCGTGGGCGGGCCAGCGTCGGTTTGGGCGGCCGGTCAAAGGCCCTCGGAATGTA  5695

Query  1081  TCACCTCTCGGGGTGTCTTATAGCCGAGGGTGCAATGCGGCCTGCCTGGACCGAGGAACG  1140
             ||||| |||||||||||||||||||||||||||||||||||||||| |||||||||||||
Sbjct  5696  TCACCCCTCGGGGTGTCTTATAGCCGAGGGTGCAATGCGGCCTGCCCGGACCGAGGAACG  5755

Query  1141  CGCTTCGGCTCGGACGCTGGCGTAATGGTCGTAAATGACCCGTCTTGAAACACGGACCAA  1200
             ||||||||||||||||||||||||||||||||||||||||||||||||||||||||||||
Sbjct  5756  CGCTTCGGCTCGGACGCTGGCGTAATGGTCGTAAATGACCCGTCTTGAAACACGGACCAA  5815

Query  1201  GGAGTCTAACATCTACGCGAGTGTTCGGGTGTCAAACCCGTACGCGCAGTGAAAGCGAAC  1260
             ||||||||||||||||||||||||||||||||||||||||||||||||||||||||||||
Sbjct  5816  GGAGTCTAACATCTACGCGAGTGTTCGGGTGTCAAACCCGTACGCGCAGTGAAAGCGAAC  5875

Query  1261  GGAGGTGGGAGCCCCCTCGCGGGGCGCACCATCGACCGATCCTGATGTCTTCGGATGGAT  1320
             ||||||||||||||||||| ||||||||||||||||||||||||||||||||||||||||
Sbjct  5876  GGAGGTGGGAGCCCCCTCGTGGGGCGCACCATCGACCGATCCTGATGTCTTCGGATGGAT  5935

Query  1321  TTGAGTACGAGCGTAGCTGTGGGGACCCGAAAGATGGTGAACTATGCCTGAATAGGGCGA  1380
             |||||||||||||||||||| |||||||||||||||||||||||||||||||||||||||
Sbjct  5936  TTGAGTACGAGCGTAGCTGT-GGGACCCGAAAGATGGTGAACTATGCCTGAATAGGGCGA  5994

Query  1381  AGCCAGAGGAAACTCTGGTGGAGGCTCGCAGCGGTTCTGACGTGCAAATCGATCGTCAAA  1440
             ||||||||||||||||||||||||||||||||||||||||||||||||||||||||| ||
Sbjct  5995  AGCCAGAGGAAACTCTGGTGGAGGCTCGCAGCGGTTCTGACGTGCAAATCGATCGTCGAA  6054

Query  1441  TTTGGGTATAGGGGCGAAAGACTAATCGAACCATCTAGTAGCTGGTTCCTGCCGAAGTTT  1500
             ||||||||||||||||||||||||||||||||||||||||||||||||||||||||||||
Sbjct  6055  TTTGGGTATAGGGGCGAAAGACTAATCGAACCATCTAGTAGCTGGTTCCTGCCGAAGTTT  6114

Query  1501  CCCTCAGGATAGCAGTAACGCGGATCAGTTTTATGAGGTAAAGCGAATGATTAGAGGCCT  1560
             ||||||||||||||||||||||||||||||||||||||||||||||||||||||||||||
Sbjct  6115  CCCTCAGGATAGCAGTAACGCGGATCAGTTTTATGAGGTAAAGCGAATGATTAGAGGCCT  6174

Query  1561  TGGGGTTGAAACAACCTTAACCTATTCTCAAACTTTAAATATGTAAGAAGCGCTTGTTGC  1620
             ||||||||||||||||||||||||||||||||||||||||||||||||||||||||||||
Sbjct  6175  TGGGGTTGAAACAACCTTAACCTATTCTCAAACTTTAAATATGTAAGAAGCGCTTGTTGC  6234

Query  1621  TTAGTTGAACGTGCGCATTAGAATGAAGCGTTACTAGTGGGCCATTTTTGGTAAGCAGAA  1680
             ||||||||||||||||||||||||||||||||||||||||||||||||||||||||||||
Sbjct  6235  TTAGTTGAACGTGCGCATTAGAATGAAGCGTTACTAGTGGGCCATTTTTGGTAAGCAGAA  6294

Query  1681  CTGGCGATGCGGGATGAACCGAACGCGAGGTTAAGGTGCCGGAATGCACGCTCATCAGAC  1740
             ||||||||||||||||||||||||||||||||||||||||||||||||||||||||||||
Sbjct  6295  CTGGCGATGCGGGATGAACCGAACGCGAGGTTAAGGTGCCGGAATGCACGCTCATCAGAC  6354

Query  1741  ACCACAAAAGGTGTTAGTTCATCTAGACAGCCCGACGGTGGCCATGGAAGTCGGAATCCG  1800
             ||||||||||||||||||||||||||||||||||||||||||||||||||||||||||||
Sbjct  6355  ACCACAAAAGGTGTTAGTTCATCTAGACAGCCCGACGGTGGCCATGGAAGTCGGAATCCG  6414

Query  1801  CTAAGGAGTGTGTAACAACTCACGGGCCGAATGAACTAGCCCTGAAAATGGATGGCGCTC  1860
             ||||||||||||||||||||||||||||||||||||||||||||||||||||||||||||
Sbjct  6415  CTAAGGAGTGTGTAACAACTCACGGGCCGAATGAACTAGCCCTGAAAATGGATGGCGCTC  6474

Query  1861  AAGCGTGCTACCCATACCTCGCCGTCGGGGTAGAAACGACGCCCCGACGAGTAGGCAGGC  1920
             ||||||||||||||||||||||||||||||||||||||| ||||||||||||||||||||
Sbjct  6475  AAGCGTGCTACCCATACCTCGCCGTCGGGGTAGAAACGATGCCCCGACGAGTAGGCAGGC  6534

Query  1921  GTGGGGGTCCGTGACGAAGCCTTGGGAGTGATCCCGGGTCGAACGGCCCCTAGTGC  1976
             || |||||||||||||||||||||||||||||||||||||||||||||||||||||
Sbjct  6535  GT-GGGGTCCGTGACGAAGCCTTGGGAGTGATCCCGGGTCGAACGGCCCCTAGTGC  6589


>MSZS01000029.1 Aspergillus novofumigatus IBT 16806 P174scaffold_29, whole genome 
shotgun sequence
Length=14739

 Score = 3476 bits (1882),  Expect = 0.0
 Identities = 1948/1976 (99%), Gaps = 19/1976 (1%)
 Strand=Plus/Minus

Query  1     CAAGGTTTCCGTAGGTGAACCTGCGGAAGGATCATTACCGAGTGAGGGCCCTCTGGGTCC  60
             ||||||||||||||||||||||||||||||||||||||||||||||||||||||||||||
Sbjct  6862  CAAGGTTTCCGTAGGTGAACCTGCGGAAGGATCATTACCGAGTGAGGGCCCTCTGGGTCC  6803

Query  61    AACCTCCCACCCGTGTCTATCGTACCTTGTTGCTTcggcgggcccgccgtttcgacggcc  120
             ||||||||||||||||||||||||||||||||||||||||||||||||||||||||||||
Sbjct  6802  AACCTCCCACCCGTGTCTATCGTACCTTGTTGCTTCGGCGGGCCCGCCGTTTCGACGGCC  6743

Query  121   gccggggaggccttgcgcccccgggcccgcgcccgccgAAGACCCCAACATGAACGCTGT  180
             |||||| |||||| ||||||| ||||||||||||||||||||||||||||||||||||||
Sbjct  6742  GCCGGG-AGGCCTCGCGCCCC-GGGCCCGCGCCCGCCGAAGACCCCAACATGAACGCTGT  6685

Query  181   TCTGAAAGTATGCAGTCTGAGTTGATTATCGTAATCAGTTAAAACTTTCAACAACGGATC  240
             |||||||||||||||||||||||||||||| |||||||||||||||||||||||||||||
Sbjct  6684  TCTGAAAGTATGCAGTCTGAGTTGATTATCATAATCAGTTAAAACTTTCAACAACGGATC  6625

Query  241   TCTTGGTTCCGGCATCGATGAAGAACGCAGCGAAATGCGATAAGTAATGTGAATTGCAGA  300
             ||||||||||||||||||||||||||||||||||||||||||||||||||||||||||||
Sbjct  6624  TCTTGGTTCCGGCATCGATGAAGAACGCAGCGAAATGCGATAAGTAATGTGAATTGCAGA  6565

Query  301   ATTCAGTGAATCATCGAGTCTTTGAACGCACATTGCGCCCCCTGGTATTCCGGGGGGCAT  360
             ||||||||||||||||||||||||||||||||||||||||| |||||||||||||| |||
Sbjct  6564  ATTCAGTGAATCATCGAGTCTTTGAACGCACATTGCGCCCC-TGGTATTCCGGGGG-CAT  6507

Query  361   GCCTGTCCGAGCGTCATTGCTGCCCTCAAGCACGGCTTGTGTGTTGGGCCCCCGTCCCCC  420
             |||||||||||||||||||||||||||||||||||||||||||||||||||| || ||||
Sbjct  6506  GCCTGTCCGAGCGTCATTGCTGCCCTCAAGCACGGCTTGTGTGTTGGGCCCC-GT-CCCC  6449

Query  421   TCTCCCGGGGGACGGGCCCGAAAGGCAGCGGCGGCACCGCGTCCGGTCCTCGAGCGTATG  480
             || ||| |||||||||||||||||||||||||||||||||||||||||||||||||||||
Sbjct  6448  TC-CCC-GGGGACGGGCCCGAAAGGCAGCGGCGGCACCGCGTCCGGTCCTCGAGCGTATG  6391

Query  481   GGGCTTTGTCACCTGCTCTGTAGGCCCGGCCGGCGCCAGCCGACACCCAACTTTATTTTT  540
             ||||||||||||| ||||||||||||||||||||||||||||||||||||||||||||  
Sbjct  6390  GGGCTTTGTCACCCGCTCTGTAGGCCCGGCCGGCGCCAGCCGACACCCAACTTTATTT--  6333

Query  541   CTAAGGTTGACCTCGGATCAGGTAGGGATACCCGCTGAACTTAAGCATATCAATAAGCGG  600
             ||||||||||||||||||||||||||||||||||||||||||||||||||||||||||||
Sbjct  6332  CTAAGGTTGACCTCGGATCAGGTAGGGATACCCGCTGAACTTAAGCATATCAATAAGCGG  6273

Query  601   AGGAAAAGAAACCAACAGGGATTGCCTCAGTAACGGCGAGTGAAGCGGCAAGAGCTCAAA  660
             ||||||||||||||||||||||||||||||||||||||||||||||||||||||||||||
Sbjct  6272  AGGAAAAGAAACCAACAGGGATTGCCTCAGTAACGGCGAGTGAAGCGGCAAGAGCTCAAA  6213

Query  661   TTTGAAAGCTGGCCCCTTCGGGGTCCGCGTTGTAATTTGCAGAGGATGCTTCGGGTGCAG  720
             |||||||||||||||| |||||||||||||||||||||||||||||||||||||||||||
Sbjct  6212  TTTGAAAGCTGGCCCCCTCGGGGTCCGCGTTGTAATTTGCAGAGGATGCTTCGGGTGCAG  6153

Query  721   CCCCCGTCTAAGTGCCCTGGAACGGGCCGTCATAGAGGGTGAGAATCCCGTCTGGGACGG  780
             |||| |||||||||||||||||||||||||||||||||||||||||||||||||||||||
Sbjct  6152  CCCC-GTCTAAGTGCCCTGGAACGGGCCGTCATAGAGGGTGAGAATCCCGTCTGGGACGG  6094

Query  781   GGTGTCTGCGTCCGTGTGAAGCTCCTTCGACGAGTCGAGTTGTTTGGGAATGCAGCTCTA  840
             ||||||||||||||||||||||||||||||||||||||||||||||||||||||||||||
Sbjct  6093  GGTGTCTGCGTCCGTGTGAAGCTCCTTCGACGAGTCGAGTTGTTTGGGAATGCAGCTCTA  6034

Query  841   AATGGGTGGTAAATTTCATCTAAAGCTAAATACTGGCCGGAGACCGATAGCGCACAAGTA  900
             ||||||||||||||||||||||||||||||||||||||||||||||||||||||||||||
Sbjct  6033  AATGGGTGGTAAATTTCATCTAAAGCTAAATACTGGCCGGAGACCGATAGCGCACAAGTA  5974

Query  901   GAGTGATCGAAAGATGAAAAGCACTTTGAAAAGAGAGTTAAACAGCACGTGAAATTGTTG  960
             ||||||||||||||||||||||||||||||||||||||||||||||||||||||||||||
Sbjct  5973  GAGTGATCGAAAGATGAAAAGCACTTTGAAAAGAGAGTTAAACAGCACGTGAAATTGTTG  5914

Query  961   AAAGGGAAGCGTTTGCGACCAGACTCGCCCGCGGGGTTCAGCCGGCATTCGTGCCGGTGT  1020
             ||||||||||||||||||||||||||||||||||||||||||||||||||||||||||||
Sbjct  5913  AAAGGGAAGCGTTTGCGACCAGACTCGCCCGCGGGGTTCAGCCGGCATTCGTGCCGGTGT  5854

Query  1021  ACTTCCCCGTGGGCGGGCCAGCGTCGGTTTGGGCGGCCGGTCAAAGGCCCTCGGAATGTA  1080
             ||||||| ||||||||||||||||||||||||||||||||||||||||||||||||||||
Sbjct  5853  ACTTCCC-GTGGGCGGGCCAGCGTCGGTTTGGGCGGCCGGTCAAAGGCCCTCGGAATGTA  5795

Query  1081  TCACCTCTCGGGGTGTCTTATAGCCGAGGGTGCAATGCGGCCTGCCTGGACCGAGGAACG  1140
             ||||| |||||||||||||||||||||||||||||||||||||||| |||||||||||||
Sbjct  5794  TCACCCCTCGGGGTGTCTTATAGCCGAGGGTGCAATGCGGCCTGCCCGGACCGAGGAACG  5735

Query  1141  CGCTTCGGCTCGGACGCTGGCGTAATGGTCGTAAATGACCCGTCTTGAAACACGGACCAA  1200
             ||||||||||||||||||||||||||||||||||||||||||||||||||||||||||||
Sbjct  5734  CGCTTCGGCTCGGACGCTGGCGTAATGGTCGTAAATGACCCGTCTTGAAACACGGACCAA  5675

Query  1201  GGAGTCTAACATCTACGCGAGTGTTCGGGTGTCAAACCCGTACGCGCAGTGAAAGCGAAC  1260
             ||||||||||||||||||||||||||||||||||||||||||||||||||||||||||||
Sbjct  5674  GGAGTCTAACATCTACGCGAGTGTTCGGGTGTCAAACCCGTACGCGCAGTGAAAGCGAAC  5615

Query  1261  GGAGGTGGGAGCCCCCTCGCGGGGCGCACCATCGACCGATCCTGATGTCTTCGGATGGAT  1320
             ||||||||||||||| |||  |||||||||||||||||||||||||||||||||||||||
Sbjct  5614  GGAGGTGGGAGCCCC-TCGT-GGGCGCACCATCGACCGATCCTGATGTCTTCGGATGGAT  5557

Query  1321  TTGAGTACGAGCGTAGCTGTGGGGACCCGAAAGATGGTGAACTATGCCTGAATAGGGCGA  1380
             ||||||||||||||||||||||||||| ||||||||||||||||||||||||||||||||
Sbjct  5556  TTGAGTACGAGCGTAGCTGTGGGGACC-GAAAGATGGTGAACTATGCCTGAATAGGGCGA  5498

Query  1381  AGCCAGAGGAAACTCTGGTGGAGGCTCGCAGCGGTTCTGACGTGCAAATCGATCGTCAAA  1440
             ||||||||||||||||||||||||||||||||||||||||||||||||||||||||| ||
Sbjct  5497  AGCCAGAGGAAACTCTGGTGGAGGCTCGCAGCGGTTCTGACGTGCAAATCGATCGTCGAA  5438

Query  1441  TTTGGGTATAGGGGCGAAAGACTAATCGAACCATCTAGTAGCTGGTTCCTGCCGAAGTTT  1500
             ||||||||||||||||||||||||||||||||||||||||||||||||||||||||||||
Sbjct  5437  TTTGGGTATAGGGGCGAAAGACTAATCGAACCATCTAGTAGCTGGTTCCTGCCGAAGTTT  5378

Query  1501  CCCTCAGGATAGCAGTAACGCGGATCAGTTTTATGAGGTAAAGCGAATGATTAGAGGCCT  1560
             ||||||||||||||||||||||||||||||||||||||||||||||||||||||||||||
Sbjct  5377  CCCTCAGGATAGCAGTAACGCGGATCAGTTTTATGAGGTAAAGCGAATGATTAGAGGCCT  5318

Query  1561  TGGGGTTGAAACAACCTTAACCTATTCTCAAACTTTAAATATGTAAGAAGCGCTTGTTGC  1620
             ||||||||||||||||||||||||||||||||||||||||||||||||||||||||||||
Sbjct  5317  TGGGGTTGAAACAACCTTAACCTATTCTCAAACTTTAAATATGTAAGAAGCGCTTGTTGC  5258

Query  1621  TTAGTTGAACGTGCGCATTAGAATGAAGCGTTACTAGTGGGCCATTTTTGGTAAGCAGAA  1680
             ||||||||||||||||||||||||||||||||||||||||||||||||||||||||||||
Sbjct  5257  TTAGTTGAACGTGCGCATTAGAATGAAGCGTTACTAGTGGGCCATTTTTGGTAAGCAGAA  5198

Query  1681  CTGGCGATGCGGGATGAACCGAACGCGAGGTTAAGGTGCCGGAATGCACGCTCATCAGAC  1740
             ||||||||||||||||||||||||||||||||||||||||||||||||||||||||||||
Sbjct  5197  CTGGCGATGCGGGATGAACCGAACGCGAGGTTAAGGTGCCGGAATGCACGCTCATCAGAC  5138

Query  1741  ACCACAAAAGGTGTTAGTTCATCTAGACAGCCCGACGGTGGCCATGGAAGTCGGAATCCG  1800
             ||||||||||||||||||||||||||||||||||||||||||||||||||||||||||||
Sbjct  5137  ACCACAAAAGGTGTTAGTTCATCTAGACAGCCCGACGGTGGCCATGGAAGTCGGAATCCG  5078

Query  1801  CTAAGGAGTGTGTAACAACTCACGGGCCGAATGAACTAGCCCTGAAAATGGATGGCGCTC  1860
             ||||||||||||||||||||||||||||||||||||||||||||||||||||||||||||
Sbjct  5077  CTAAGGAGTGTGTAACAACTCACGGGCCGAATGAACTAGCCCTGAAAATGGATGGCGCTC  5018

Query  1861  AAGCGTGCTACCCATACCTCGCCGTCGGGGTAGAAACGACGCCCCGACGAGTAGGCAGGC  1920
             ||||||||||||||||||||||||||||| ||||||||| | ||||||||||||||||||
Sbjct  5017  AAGCGTGCTACCCATACCTCGCCGTCGGG-TAGAAACGATG-CCCGACGAGTAGGCAGGC  4960

Query  1921  GTGGGGGTCCGTGACGAAGCCTTGGGAGTGATCCCGGGTCGAACGGCCCCTAGTGC  1976
             |||||| |||||||||||||||||||||||||||||||||||||||||| ||||||
Sbjct  4959  GTGGGG-TCCGTGACGAAGCCTTGGGAGTGATCCCGGGTCGAACGGCCC-TAGTGC  4906


 Score = 3271 bits (1771),  Expect = 0.0
 Identities = 1848/1880 (98%), Gaps = 25/1880 (1%)
 Strand=Plus/Minus

Query  97     ggcgggcccgccgtttcgacggccgccggggaggccttgcgcccccgggcccgcgcccgc  156
              ||||||  ||||||||||||||||||||||||||||| ||||||||||||||||||| ||
Sbjct  14739  GGCGGG--CGCCGTTTCGACGGCCGCCGGGGAGGCCTCGCGCCCCCGGGCCCGCGCC-GC  14683

Query  157    cgAAGACCCCAACATGAACGCTGTTCTGAAAGTATGCAGTCTGAGTTGATTATCGTAATC  216
              |||||||||||||||||||||||||||||||||||||||||||||||||||||| |||||
Sbjct  14682  CGAAGACCCCAACATGAACGCTGTTCTGAAAGTATGCAGTCTGAGTTGATTATCATAATC  14623

Query  217    AGTTAAAACTTTCAACAACGGATCTCTTGGTTCCGGCATCGATGAAGAACGCAGCGAAAT  276
              ||||||||||||||||||||||||||||||||||||||||||||||||||||||||||||
Sbjct  14622  AGTTAAAACTTTCAACAACGGATCTCTTGGTTCCGGCATCGATGAAGAACGCAGCGAAAT  14563

Query  277    GCGATAAGTAATGTGAATTGCAGAATTCAGTGAATCATCGAGTCTTTGAACGCACATTGC  336
              ||||||||||||||||||||||||||||||||||||||||||||||||||||||||||||
Sbjct  14562  GCGATAAGTAATGTGAATTGCAGAATTCAGTGAATCATCGAGTCTTTGAACGCACATTGC  14503

Query  337    GCCCCCTGGTATTCCGGGGGGCATGCCTGTCCGAGCGTCATTGCTGCCCTCAAGCACGGC  396
              ||||| |||||||||||||| |||||||||||||||||||||||||||||||||||||||
Sbjct  14502  GCCCC-TGGTATTCCGGGGG-CATGCCTGTCCGAGCGTCATTGCTGCCCTCAAGCACGGC  14445

Query  397    TTGTGTGTTGGGCCCCCGTCCCCCTCTCCCGGGGGACGGGCCCGAAAGGCAGCGGCGGCA  456
              |||||||||||  ||||||  ||| ||||| |||||| ||||||||||||||||||||||
Sbjct  14444  TTGTGTGTTGG--CCCCGT--CCC-CTCCC-GGGGAC-GGCCCGAAAGGCAGCGGCGGCA  14392

Query  457    CCGCGTCCGGTCCTCGAGCGTATGGGGCTTTGTCACCTGCTCTGTAGGCCCGGCCGGCGC  516
              ||||||||||||||||||||||||||||||||||||| |||||||||||| |||||||||
Sbjct  14391  CCGCGTCCGGTCCTCGAGCGTATGGGGCTTTGTCACCCGCTCTGTAGGCC-GGCCGGCGC  14333

Query  517    CAGCCGACACCCAACTTTATTTTTCTAAGGTTGACCTCGGATCAGGTAGGGATACCCGCT  576
              ||||||||||||||||||||||  |||||||||||||||||||||||||||||||| |||
Sbjct  14332  CAGCCGACACCCAACTTTATTT--CTAAGGTTGACCTCGGATCAGGTAGGGATACC-GCT  14276

Query  577    GAACTTAAGCATATCAATAAGCGGAGGAAAAGAAACCAACAGGGATTGCCTCAGTAACGG  636
              ||||||||||||||||||||||||||||||||||||||||||||||||||||||||||||
Sbjct  14275  GAACTTAAGCATATCAATAAGCGGAGGAAAAGAAACCAACAGGGATTGCCTCAGTAACGG  14216

Query  637    CGAGTGAAGCGGCAAGAGCTCAAATTTGAAAGCTGGCCCCTTCGGGGTCCGCGTTGTAAT  696
              ||||||||||||||||||||||||||||||||||||||||| ||||||||||||||||||
Sbjct  14215  CGAGTGAAGCGGCAAGAGCTCAAATTTGAAAGCTGGCCCCT-CGGGGTCCGCGTTGTAAT  14157

Query  697    TTGCAGAGGATGCTTCGGGTGCAGCCCCCGTCTAAGTGCCCTGGAACGGGCCGTCATAGA  756
              |||||||||||||||||||||||||||| |||||||||||||||||||||||||||||||
Sbjct  14156  TTGCAGAGGATGCTTCGGGTGCAGCCCC-GTCTAAGTGCCCTGGAACGGGCCGTCATAGA  14098

Query  757    GGGTGAGAATCCCGTCTGGGACGGGGTGTCTGCGTCCGTGTGAAGCTCCTTCGACGAGTC  816
              |||||||||||| |||||||||||||||||||||||||||||||||||||||||||||||
Sbjct  14097  GGGTGAGAATCC-GTCTGGGACGGGGTGTCTGCGTCCGTGTGAAGCTCCTTCGACGAGTC  14039

Query  817    GAGTTGTTTGGGAATGCAGCTCTAAATGGGTGGTAAATTTCATCTAAAGCTAAATACTGG  876
              ||||||||||||||||||||||||||||||||||||||||||||||||||||||||||||
Sbjct  14038  GAGTTGTTTGGGAATGCAGCTCTAAATGGGTGGTAAATTTCATCTAAAGCTAAATACTGG  13979

Query  877    CCGGAGACCGATAGCGCACAAGTAGAGTGATCGAAAGATGAAAAGCACTTTGAAAAGAGA  936
              ||||||||||||||||||||||||||||||||||||||||||||||||||||||||||||
Sbjct  13978  CCGGAGACCGATAGCGCACAAGTAGAGTGATCGAAAGATGAAAAGCACTTTGAAAAGAGA  13919

Query  937    GTTAAACAGCACGTGAAATTGTTGAAAGGGAAGCGTTTGCGACCAGACTCGCCCGCGGGG  996
              ||||||||||||||||||||||||||||||||||||||||||||||||||||||||||| 
Sbjct  13918  GTTAAACAGCACGTGAAATTGTTGAAAGGGAAGCGTTTGCGACCAGACTCGCCCGCGGG-  13860

Query  997    TTCAGCCGGCATTCGTGCCGGTGTACTTCCCCGTGGGCGGGCCAGCGTCGGTTTGGGCGG  1056
              ||||||||||||||||||||||||||||||| ||||||||||||||||||||||||||||
Sbjct  13859  TTCAGCCGGCATTCGTGCCGGTGTACTTCCC-GTGGGCGGGCCAGCGTCGGTTTGGGCGG  13801

Query  1057   CCGGTCAAAGGCCCTCGGAATGTATCACCTCTCGGGGTGTCTTATAGCCGAGGGTGCAAT  1116
              ||||||||||||||||||||||||||||| ||||||||||||||||||||||||||||||
Sbjct  13800  CCGGTCAAAGGCCCTCGGAATGTATCACC-CTCGGGGTGTCTTATAGCCGAGGGTGCAAT  13742

Query  1117   GCGGCCTGCCTGGACCGAGGAACGCGCTTCGGCTCGGACGCTGGCGTAATGGTCGTAAAT  1176
              |||||||||| |||||||||||||||||||||||||||||||||||||||||||||||||
Sbjct  13741  GCGGCCTGCCCGGACCGAGGAACGCGCTTCGGCTCGGACGCTGGCGTAATGGTCGTAAAT  13682

Query  1177   GACCCGTCTTGAAACACGGACCAAGGAGTCTAACATCTACGCGAGTGTTCGGGTGTCAAA  1236
              ||||||||||||||||||||||||||||||||||||||||||||||||||||||||||||
Sbjct  13681  GACCCGTCTTGAAACACGGACCAAGGAGTCTAACATCTACGCGAGTGTTCGGGTGTCAAA  13622

Query  1237   CCCGTACGCGCAGTGAAAGCGAACGGAGGTGGGAGCCCCCTCGCGGGGCGCACCATCGAC  1296
              ||||||||||||||||||||||||||||||||||||||| ||| ||||||||||||||||
[truncated: 3,215,988 more chars]
