# Supplementary material for: Using nanopore sequencing to identify fungi from clinical samples with high phylogenetic resolution
Source: Sci Rep. 2023 Jun 16;13:9785. doi: 10.1038/s41598-023-37016-0 (PMC10275880; doi:10.1038/s41598-023-37016-0)
Supplement: Supplementary file 1 — Supplementary Information. [file 41598_2023_37016_MOESM1_ESM.zip › Supplementary_Information/Supplementary_Data/Data_S5_Mock_blast/results/Mock_RGN4_6_fmt0.txt]

BLASTN 2.13.0+


Reference: Zheng Zhang, Scott Schwartz, Lukas Wagner, and Webb
Miller (2000), "A greedy algorithm for aligning DNA sequences", J
Comput Biol 2000; 7(1-2):203-14.


Database: all.fna
           16,976,359 sequences; 173,045,930,078 total letters


Query= LR7_6

Length=1962
                                                                      Score     E
Sequences producing significant alignments:                          (Bits)  Value

JACSPC010000172.1 Penicillium griseoroseum strain IF3SW-F1 NODE_1...  3624    0.0  
QAGI01000420.1 Penicillium sp. MA 6040 contig00420, whole genome ...  3618    0.0  
JACVQR010000011.1 Penicillium fimorum strain S/N-308-OC-P1 S_N-30...  3618    0.0  
SWKU01000089.1 Curvularia kusanoi strain 30M1 scaffold_89, whole ...  3618    0.0  
CM002801.1 Penicillium chrysogenum strain P2niaD18 chromosome IV,...  3618    0.0  
PKQL01000996.1 Penicillium sp. CF05 scaffold_995, whole genome sh...  3613    0.0  
CAJVRB010000041.1 Penicillium nalgiovense genome assembly, contig...  3613    0.0  
MLQL01000163.1 Penicillium flavigenum strain IBT 14082 PENFLA_con...  3613    0.0  
MDDG01000036.1 Penicillium coprophilum strain IBT 31321 PENCOP_co...  3589    0.0  
JAMALG010000162.1 Filobasidiaceae sp. PT2105A-2 ctg_162, whole ge...  3585    0.0  
LHQR01000026.1 Penicillium griseofulvum strain PG3 contig_11, who...  3583    0.0  
NW_024467432.1 Penicillium griseofulvum strain PG3 chromosome Unk...  3583    0.0  
PUHX01000265.1 Penicillium sp. SPG-F15 NODE_265_length_4793_cov_1...  3579    0.0  
JAKLNB010000448.1 Penicillium caseifulvum strain FKI-L3-CM-P1 NOD...  3579    0.0  
JNNR01000513.1 Penicillium nordicum strain UASWS BFE487 Contig513...  3579    0.0  
JAHAQQ010000405.1 Penicillium palitans strain F6_7S_1C_F NODE_405...  3579    0.0  
MUGJ01000069.1 Penicillium sp. BW_162_3FA 162_FA_TTAGGC.R1_(paire...  3579    0.0  
MUGI01000139.1 Penicillium sp. BW_12 number12_ATCACG.R1_(paired)_...  3574    0.0  
PUXE01000268.1 Penicillium sp. SPG-F1 NODE_268_length_7477_cov_11...  3574    0.0  
JAETFV010000058.1 Penicillium robsamsonii strain VS III D KN3.2 V...  3574    0.0  
JACXYV010000042.1 Penicillium camemberti strain FM013=LCP06093 Pc...  3574    0.0  
JACXYV010000031.1 Penicillium camemberti strain FM013=LCP06093 Pc...  3574    0.0  
WBOJ01000006.1 Penicillium polonicum strain F7 contig.6, whole ge...  3568    0.0  
WBOJ01000005.1 Penicillium polonicum strain F7 contig.5, whole ge...  3568    0.0  
CM024083.1 Penicillium polonicum strain F7 chromosome IV, whole g...  3568    0.0  
MUGH01000060.1 Penicillium sp. BW_MB Marcia_B_CGATGT.R1_(paired)_...  3568    0.0  
JAFCIW010000005.1 Penicillium aurantiogriseum strain IBT 35659 ut...  3568    0.0  
JACXYV010000051.1 Penicillium camemberti strain FM013=LCP06093 Pc...  3568    0.0  
JACXYV010000044.1 Penicillium camemberti strain FM013=LCP06093 Pc...  3568    0.0  
JACXYV010000039.1 Penicillium camemberti strain FM013=LCP06093 Pc...  3568    0.0  
JACXYV010000016.1 Penicillium camemberti strain FM013=LCP06093 Pc...  3568    0.0  
LLXE01000800.1 Penicillium freii strain DAOM 242723 scaffold_800,...  3563    0.0  
JACXYV010000047.1 Penicillium camemberti strain FM013=LCP06093 Pc...  3561    0.0  
JACXYV010000043.1 Penicillium camemberti strain FM013=LCP06093 Pc...  3561    0.0  
JACXYV010000053.1 Penicillium camemberti strain FM013=LCP06093 Pc...  3555    0.0  
JACXYV010000045.1 Penicillium camemberti strain FM013=LCP06093 Pc...  3555    0.0  
JACXYV010000040.1 Penicillium camemberti strain FM013=LCP06093 Pc...  3555    0.0  
JACXYV010000030.1 Penicillium camemberti strain FM013=LCP06093 Pc...  3555    0.0  
JACXYV010000034.1 Penicillium camemberti strain FM013=LCP06093 Pc...  3550    0.0  
WBOJ01000007.1 Penicillium polonicum strain F7 contig.7, whole ge...  3542    0.0  
JACXYV010000033.1 Penicillium camemberti strain FM013=LCP06093 Pc...  3542    0.0  
JAASRZ010000049.1 Penicillium sp. str. #12 tig00000030_pilon, who...  3539    0.0  
JACXYV010000050.1 Penicillium camemberti strain FM013=LCP06093 Pc...  3539    0.0  
JAMAFK010000124.1 Penicillium paneum strain M1707 ctg_124, whole ...  3528    0.0  
JACXYV010000046.1 Penicillium camemberti strain FM013=LCP06093 Pc...  3507    0.0  
JACXYV010000041.1 Penicillium camemberti strain FM013=LCP06093 Pc...  3498    0.0  
LHQR01000013.1 Penicillium griseofulvum strain PG3 contig_6, whol...  3482    0.0  
LHQR01000025.1 Penicillium griseofulvum strain PG3 contig_18, who...  3482    0.0  
NW_024467419.1 Penicillium griseofulvum strain PG3 chromosome Unk...  3482    0.0  
NW_024467431.1 Penicillium griseofulvum strain PG3 chromosome Unk...  3482    0.0  
JACXYV010000048.1 Penicillium camemberti strain FM013=LCP06093 Pc...  3467    0.0  
JACXYV010000038.1 Penicillium camemberti strain FM013=LCP06093 Pc...  3382    0.0  
JPLR01000001.1 Penicillium capsulatum strain LiaoWQ-2011 unitig_1...  3376    0.0  
LXJU01000204.1 Penicillium arizonense strain CBS 141311 PENARI_co...  3371    0.0  
NW_019173481.1 Penicillium arizonense strain CBS 141311 chromosom...  3371    0.0  
JPLR01000049.1 Penicillium capsulatum strain LiaoWQ-2011 unitig_2...  3369    0.0  
CAJVOY010000016.1 Penicillium salamii genome assembly, contig: NO...  3343    0.0  
JAMFOT010000209.1 Penicillium sp. D2Mb strain R2202 ctg_209, whol...  3321    0.0  
CAJVNO010000062.1 Penicillium olsonii genome assembly, contig: NO...  3317    0.0  
QAGG01000433.1 Penicillium sp. MA 6036 contig00433, whole genome ...  3299    0.0  
CACM01000378.1 Erysiphe pisi, MIRA assembly whole genome shotgun ...  3262    0.0  
MDYN01000221.1 Penicillium antarcticum strain IBT 31811 PENANT_co...  3251    0.0  
CDHK01000043.1 Penicillium brasilianum genome assembly Pbras_Allp...  3234    0.0  
CDHK01000042.1 Penicillium brasilianum genome assembly Pbras_Allp...  3229    0.0  
MNBE01000628.1 Penicillium subrubescens strain CBS 132785 PENSUBs...  3225    0.0  
JAMAHC010000176.1 Penicillium sp. R1202D strain S1126A ctg_176, w...  3223    0.0  
JAMAHE010000381.1 Penicillium sp. PH3801 strain S1316 ctg_381, wh...  3223    0.0  
JAMAHA010000120.1 Penicillium sp. PF2412A strain R1202D ctg_120, ...  3223    0.0  
JAMAHD010000167.1 Penicillium sp. S1126A strain PH3801 ctg_167, w...  3223    0.0  
JRVD02000017.1 Penicillium oxalicum strain HP7-1 unanchor18, whol...  3223    0.0  
JRVD02000016.1 Penicillium oxalicum strain HP7-1 unanchor17, whol...  3223    0.0  
JAMAHB010000149.1 Penicillium sp. PT4103 strain D2Mb ctg_149, who...  3223    0.0  
NW_026088304.1 Penicillium oxalicum strain HP7-1 chromosome Unkno...  3223    0.0  
NW_026088303.1 Penicillium oxalicum strain HP7-1 chromosome Unkno...  3223    0.0  
JAAVMA010000124.1 Penicillium ochrochloron strain RLS11 NODE_124_...  3214    0.0  
JAGUQL010000038.1 Penicillium corylophilum strain F5_1S_1A_F NODE...  3206    0.0  
PZKB01000354.1 Penicillium sp. MT2 MMC-2018 NODE_354, whole genom...  3205    0.0  
JACSOR010000201.1 Penicillium dipodomyicola strain IIF7SW-F2 NODE...  3188    0.0  
JAMAGZ010000485.1 Aspergillaceae sp. PF1803 strain PT4103 ctg_485...  3186    0.0  
JACWGB010000032.1 Penicillium sp. VS AB III KN VS-AB-III-KN_conti...  3184    0.0  
JACWGC010000003.1 Penicillium sp. VS AB III KN 1 VS-AB-III-KN-1_c...  3184    0.0  
JAMYHO010000160.1 Apiotrichum sp. PL3306B ctg_160, whole genome s...  3181    0.0  
JAMZTW010000107.1 Penicillium simplicissimum strain A4 tig0000017...  3177    0.0  
JAMZTW010000103.1 Penicillium simplicissimum strain A4 tig0000016...  3177    0.0  
JAMZTW010000100.1 Penicillium simplicissimum strain A4 tig0000015...  3177    0.0  
JAMZTW010000099.1 Penicillium simplicissimum strain A4 tig0000015...  3177    0.0  
JAMZTW010000097.1 Penicillium simplicissimum strain A4 tig0000015...  3177    0.0  
JAMZTW010000096.1 Penicillium simplicissimum strain A4 tig0000015...  3177    0.0  
JAMZTW010000094.1 Penicillium simplicissimum strain A4 tig0000015...  3177    0.0  
JAMZTW010000093.1 Penicillium simplicissimum strain A4 tig0000015...  3177    0.0  
JAMZTW010000089.1 Penicillium simplicissimum strain A4 tig0000014...  3177    0.0  
JAMZTW010000088.1 Penicillium simplicissimum strain A4 tig0000014...  3177    0.0  
JAMZTW010000087.1 Penicillium simplicissimum strain A4 tig0000014...  3177    0.0  
JAMZTW010000086.1 Penicillium simplicissimum strain A4 tig0000014...  3177    0.0  
JAMZTW010000085.1 Penicillium simplicissimum strain A4 tig0000014...  3177    0.0  
JAMZTW010000078.1 Penicillium simplicissimum strain A4 tig0000012...  3177    0.0  
JAMZTW010000098.1 Penicillium simplicissimum strain A4 tig0000015...  3173    0.0  
JAMZTW010000106.1 Penicillium simplicissimum strain A4 tig0000016...  3171    0.0  
JAMZTW010000091.1 Penicillium simplicissimum strain A4 tig0000015...  3171    0.0  
JAMZTW010000102.1 Penicillium simplicissimum strain A4 tig0000016...  3168    0.0  
WIWV01000274.1 Penicillium ucsense strain S1M29 PECM_scaffold_274...  3164    0.0  
JAMZTW010000090.1 Penicillium simplicissimum strain A4 tig0000014...  3164    0.0  
JAMZTW010000111.1 Penicillium simplicissimum strain A4 tig0000017...  3162    0.0  
JAMZTW010000110.1 Penicillium simplicissimum strain A4 tig0000017...  3160    0.0  
JAMZTW010000101.1 Penicillium simplicissimum strain A4 tig0000016...  3160    0.0  
JAMZTW010000092.1 Penicillium simplicissimum strain A4 tig0000015...  3160    0.0  
LXJU01000076.1 Penicillium arizonense strain CBS 141311 PENARI_co...  3134    0.0  
LXJU01000057.1 Penicillium arizonense strain CBS 141311 PENARI_co...  3134    0.0  
NW_019173353.1 Penicillium arizonense strain CBS 141311 chromosom...  3134    0.0  
NW_019173334.1 Penicillium arizonense strain CBS 141311 chromosom...  3134    0.0  
AOTG01000575.1 Penicillium paxilli ATCC 26601 contig431_0, whole ...  3129    0.0  
JAMAGX010000103.1 Aspergillaceae sp. M1327 strain PF1803 ctg_103,...  3116    0.0  
JAMAGV010000048.1 Talaromyces sp. PT3601 strain M1327 ctg_48, who...  3114    0.0  
JANFQS010000784.1 Penicillium verrucosum strain IFST Pver1 NODE_7...  3101    0.0  
JAMAGW010000297.1 Aspergillaceae sp. S1602 strain S1701 ctg_297, ...  3092    0.0  
JACWFT010000001.1 Penicillium sp. VS I D KN VS-I-D-KN_contig_1, w...  3090    0.0  
JAAKEQ010000076.1 Aspergillus oerlinghausenensis strain CBS 13918...  3075    0.0  
BLKH01000198.1 Aspergillus lentulus IFM 58399 DNA, scaffold_198, ...  3073    0.0  
NW_022984065.1 Aspergillus lentulus IFM 58399 DNA, scaffold_198, ...  3073    0.0  
MSZS01000021.1 Aspergillus novofumigatus IBT 16806 P174scaffold_2...  3072    0.0  
CM000172.1 Aspergillus fumigatus Af293 chromosome 4, whole genome...  3072    0.0  
JAGXKD010000017.1 Aspergillus sp. GbtcF1 F1_0083, whole genome sh...  3072    0.0  
NC_007197.1 Aspergillus fumigatus Af293 chromosome 4, whole genom...  3072    0.0  
NW_020194294.1 Aspergillus novofumigatus IBT 16806 chromosome Unk...  3072    0.0  
JAAAPX010000306.1 Aspergillus fumigatiaffinis strain CNM-CM6805 N...  3068    0.0  
MSZS01000005.1 Aspergillus novofumigatus IBT 16806 P174scaffold_5...  3066    0.0  
JACBAG010001485.1 Aspergillus felis isolate CNM-CM7691 NODE_443_l...  3066    0.0  
NW_020194278.1 Aspergillus novofumigatus IBT 16806 chromosome Unk...  3066    0.0  
MSZS01000019.1 Aspergillus novofumigatus IBT 16806 P174scaffold_1...  3057    0.0  
CAKMRK010000230.1 Penicillium sclerotigenum genome assembly, cont...  3057    0.0  
NW_020194292.1 Aspergillus novofumigatus IBT 16806 chromosome Unk...  3057    0.0  
NKHU02000428.1 Aspergillus thermomutatus strain HMR AF 39 NODE_42...  3051    0.0  
NW_020798475.1 Aspergillus thermomutatus strain HMR AF 39 chromos...  3051    0.0  
MSZS01000020.1 Aspergillus novofumigatus IBT 16806 P174scaffold_2...  3049    0.0  
NW_020194293.1 Aspergillus novofumigatus IBT 16806 chromosome Unk...  3049    0.0  
MSZS01000050.1 Aspergillus novofumigatus IBT 16806 P174scaffold_5...  3042    0.0  
MSZS01000029.1 Aspergillus novofumigatus IBT 16806 P174scaffold_2...  3042    0.0  
NW_020194323.1 Aspergillus novofumigatus IBT 16806 chromosome Unk...  3042    0.0  
NW_020194302.1 Aspergillus novofumigatus IBT 16806 chromosome Unk...  3042    0.0  
JACBAD010001631.1 Aspergillus hiratsukae isolate CNM-CM5793 NODE_...  3033    0.0  
MSFM01000006.1 Aspergillus campestris IBT 28561 P168scaffold_6, w...  3029    0.0  
NW_020194341.1 Aspergillus campestris IBT 28561 chromosome Unknow...  3029    0.0  
JALZYL010000072.1 Aspergillus tritici strain S2209 ctg_72, whole ...  3024    0.0  
MSFM01000031.1 Aspergillus campestris IBT 28561 P168scaffold_31, ...  3024    0.0  
MSFM01000022.1 Aspergillus campestris IBT 28561 P168scaffold_22, ...  3024    0.0  
NKHV02000463.1 Aspergillus turcosus strain HMR AF 23 NODE_461, wh...  3024    0.0  
NW_020194366.1 Aspergillus campestris IBT 28561 chromosome Unknow...  3024    0.0  
NW_020194357.1 Aspergillus campestris IBT 28561 chromosome Unknow...  3024    0.0  
JAFBMR010000004.1 Aspergillus sp. 'subgen. Cremei' strain IBT 356...  3018    0.0  
MSFM01000024.1 Aspergillus campestris IBT 28561 P168scaffold_24, ...  3011    0.0  
NW_020194359.1 Aspergillus campestris IBT 28561 chromosome Unknow...  3011    0.0  
SMSW01000009.1 Aspergillus cejpii strain FS110 scaffold9, whole g...  3007    0.0  
SMSW01000006.1 Aspergillus cejpii strain FS110 scaffold6, whole g...  3007    0.0  
SMSW01000012.1 Aspergillus cejpii strain FS110 scaffold12, whole ...  3007    0.0  
SMSW01000011.1 Aspergillus cejpii strain FS110 scaffold11, whole ...  3007    0.0  
MSFM01000027.1 Aspergillus campestris IBT 28561 P168scaffold_27, ...  3001    0.0  
NW_020194362.1 Aspergillus campestris IBT 28561 chromosome Unknow...  3001    0.0  
MSZS01000011.1 Aspergillus novofumigatus IBT 16806 P174scaffold_1...  2996    0.0  
NW_020194284.1 Aspergillus novofumigatus IBT 16806 chromosome Unk...  2996    0.0  
JSYV01000010.1 Evansstolkia leycettana strain CBS 398.68 contig01...  2983    0.0  
NVQI01000082.1 Aspergillus sp. ATCC 12892 Aspergillus_oryzae_ATCC...  2964    0.0  
JALZYI010000115.1 Aspergillus tamarii strain PB2201 ctg_115, whol...  2961    0.0  
JANAXO010000200.1 Aspergillus texensis strain TX-A-6-1-S NODE_200...  2959    0.0  
CP059872.1 Aspergillus flavus NRRL3357 chromosome 7                   2953    0.0  
MSFM01000039.1 Aspergillus campestris IBT 28561 P168scaffold_39, ...  2953    0.0  
QCWU01000014.1 Colletotrichum sp. JS-367 scaffold14, whole genome...  2953    0.0  
SJFF01000027.1 Aspergillus parasiticus strain E1365 E1365_(paired...  2953    0.0  
BA000055.1 Aspergillus oryzae RIB40 DNA, chromosome 7                 2953    0.0  
NC_036441.1 Aspergillus oryzae RIB40 DNA, chromosome 7                2953    0.0  
NW_020194374.1 Aspergillus campestris IBT 28561 chromosome Unknow...  2953    0.0  
NC_054697.1 Aspergillus flavus NRRL3357 chromosome 7, complete se...  2953    0.0  
MSFL01000175.1 Aspergillus heteromorphus CBS 117.55 BO70scaffold_...  2950    0.0  
NW_020290580.1 Aspergillus heteromorphus CBS 117.55 chromosome Un...  2950    0.0  
MSFL01000129.1 Aspergillus heteromorphus CBS 117.55 BO70scaffold_...  2948    0.0  
MSFL01000121.1 Aspergillus heteromorphus CBS 117.55 BO70scaffold_...  2948    0.0  
MSFL01000110.1 Aspergillus heteromorphus CBS 117.55 BO70scaffold_...  2948    0.0  
NW_020290534.1 Aspergillus heteromorphus CBS 117.55 chromosome Un...  2948    0.0  
NW_020290526.1 Aspergillus heteromorphus CBS 117.55 chromosome Un...  2948    0.0  
NW_020290515.1 Aspergillus heteromorphus CBS 117.55 chromosome Un...  2948    0.0  
MSFL01000164.1 Aspergillus heteromorphus CBS 117.55 BO70scaffold_...  2946    0.0  
MSFL01000146.1 Aspergillus heteromorphus CBS 117.55 BO70scaffold_...  2946    0.0  
MSFL01000134.1 Aspergillus heteromorphus CBS 117.55 BO70scaffold_...  2946    0.0  
MSFL01000103.1 Aspergillus heteromorphus CBS 117.55 BO70scaffold_...  2946    0.0  
MBFL02000846.1 Aspergillus hancockii strain FRR 3425 scaffold_846...  2946    0.0  
NW_020290569.1 Aspergillus heteromorphus CBS 117.55 chromosome Un...  2946    0.0  
NW_020290551.1 Aspergillus heteromorphus CBS 117.55 chromosome Un...  2946    0.0  
NW_020290539.1 Aspergillus heteromorphus CBS 117.55 chromosome Un...  2946    0.0  
NW_020290508.1 Aspergillus heteromorphus CBS 117.55 chromosome Un...  2946    0.0  
MSFL01000100.1 Aspergillus heteromorphus CBS 117.55 BO70scaffold_...  2944    0.0  
NW_020290505.1 Aspergillus heteromorphus CBS 117.55 chromosome Un...  2944    0.0  
LYCR01000272.1 Aspergillus bombycis strain NRRL26010 contig00272,...  2942    0.0  
JAGXKE010000002.1 Aspergillus sp. GbtcF2 F2_63, whole genome shot...  2942    0.0  
NW_019170274.1 Aspergillus bombycis strain NRRL26010 chromosome U...  2942    0.0  
MSFL01000127.1 Aspergillus heteromorphus CBS 117.55 BO70scaffold_...  2940    0.0  
NW_020290532.1 Aspergillus heteromorphus CBS 117.55 chromosome Un...  2940    0.0  
MSFL01000148.1 Aspergillus heteromorphus CBS 117.55 BO70scaffold_...  2939    0.0  
MSFL01000124.1 Aspergillus heteromorphus CBS 117.55 BO70scaffold_...  2939    0.0  
MSFL01000117.1 Aspergillus heteromorphus CBS 117.55 BO70scaffold_...  2939    0.0  
MSFL01000105.1 Aspergillus heteromorphus CBS 117.55 BO70scaffold_...  2939    0.0  
NW_020290553.1 Aspergillus heteromorphus CBS 117.55 chromosome Un...  2939    0.0  
NW_020290529.1 Aspergillus heteromorphus CBS 117.55 chromosome Un...  2939    0.0  
NW_020290522.1 Aspergillus heteromorphus CBS 117.55 chromosome Un...  2939    0.0  
NW_020290510.1 Aspergillus heteromorphus CBS 117.55 chromosome Un...  2939    0.0  
MSFL01000137.1 Aspergillus heteromorphus CBS 117.55 BO70scaffold_...  2937    0.0  
MSFL01000135.1 Aspergillus heteromorphus CBS 117.55 BO70scaffold_...  2937    0.0  
MSFL01000126.1 Aspergillus heteromorphus CBS 117.55 BO70scaffold_...  2937    0.0  
MSFL01000113.1 Aspergillus heteromorphus CBS 117.55 BO70scaffold_...  2937    0.0  
VCAU01000267.1 Aspergillus nanangensis strain MST-FP2251 scaffold...  2937    0.0  
NW_020290542.1 Aspergillus heteromorphus CBS 117.55 chromosome Un...  2937    0.0  
NW_020290540.1 Aspergillus heteromorphus CBS 117.55 chromosome Un...  2937    0.0  
NW_020290531.1 Aspergillus heteromorphus CBS 117.55 chromosome Un...  2937    0.0  
NW_020290518.1 Aspergillus heteromorphus CBS 117.55 chromosome Un...  2937    0.0  
MSFL01000161.1 Aspergillus heteromorphus CBS 117.55 BO70scaffold_...  2935    0.0  
MSFL01000139.1 Aspergillus heteromorphus CBS 117.55 BO70scaffold_...  2935    0.0  
NW_020290566.1 Aspergillus heteromorphus CBS 117.55 chromosome Un...  2935    0.0  
NW_020290544.1 Aspergillus heteromorphus CBS 117.55 chromosome Un...  2935    0.0  
MSFL01000185.1 Aspergillus heteromorphus CBS 117.55 BO70scaffold_...  2933    0.0  
MSFL01000177.1 Aspergillus heteromorphus CBS 117.55 BO70scaffold_...  2933    0.0  
BDHI01000009.1 Aspergillus awamori DNA, contig: Aawm09, strain: I...  2933    0.0  
NW_020290590.1 Aspergillus heteromorphus CBS 117.55 chromosome Un...  2933    0.0  
NW_020290582.1 Aspergillus heteromorphus CBS 117.55 chromosome Un...  2933    0.0  
MSFL01000153.1 Aspergillus heteromorphus CBS 117.55 BO70scaffold_...  2931    0.0  
MSFL01000125.1 Aspergillus heteromorphus CBS 117.55 BO70scaffold_...  2931    0.0  
NW_020290558.1 Aspergillus heteromorphus CBS 117.55 chromosome Un...  2931    0.0  
NW_020290530.1 Aspergillus heteromorphus CBS 117.55 chromosome Un...  2931    0.0  
MSFL01000178.1 Aspergillus heteromorphus CBS 117.55 BO70scaffold_...  2929    0.0  
MSFL01000140.1 Aspergillus heteromorphus CBS 117.55 BO70scaffold_...  2929    0.0  
MSFL01000112.1 Aspergillus heteromorphus CBS 117.55 BO70scaffold_...  2929    0.0  
BDHI01000032.1 Aspergillus awamori DNA, contig: Aawm32, strain: I...  2929    0.0  
BDHI01000026.1 Aspergillus awamori DNA, contig: Aawm26, strain: I...  2929    0.0  
MSFK01000078.1 Aspergillus sclerotioniger CBS 115572 BO94scaffold...  2929    0.0  
NW_020291068.1 Aspergillus sclerotioniger CBS 115572 chromosome U...  2929    0.0  
NW_020290583.1 Aspergillus heteromorphus CBS 117.55 chromosome Un...  2929    0.0  
NW_020290545.1 Aspergillus heteromorphus CBS 117.55 chromosome Un...  2929    0.0  
NW_020290517.1 Aspergillus heteromorphus CBS 117.55 chromosome Un...  2929    0.0  
MSFL01000157.1 Aspergillus heteromorphus CBS 117.55 BO70scaffold_...  2928    0.0  
MSFL01000136.1 Aspergillus heteromorphus CBS 117.55 BO70scaffold_...  2928    0.0  
BDHI01000013.1 Aspergillus awamori DNA, contig: Aawm13, strain: I...  2928    0.0  
NW_020290562.1 Aspergillus heteromorphus CBS 117.55 chromosome Un...  2928    0.0  
NW_020290541.1 Aspergillus heteromorphus CBS 117.55 chromosome Un...  2928    0.0  
MSFO01000031.1 Aspergillus steynii IBT 23096 P170scaffold_31, who...  2926    0.0  
NW_020194428.1 Aspergillus steynii IBT 23096 chromosome Unknown P...  2926    0.0  
AM270982.1 Aspergillus niger supercontig An03                         2924    0.0  
JACVQR010000012.1 Penicillium fimorum strain S/N-308-OC-P1 S_N-30...  2924    0.0  
BDHI01000023.1 Aspergillus awamori DNA, contig: Aawm23, strain: I...  2924    0.0  
BDHI01000015.1 Aspergillus awamori DNA, contig: Aawm15, strain: I...  2924    0.0  
NT_166520.1 Aspergillus niger CBS 513.88 supercontig An03             2924    0.0  
MSFL01000143.1 Aspergillus heteromorphus CBS 117.55 BO70scaffold_...  2922    0.0  
NGZO01000001.1 Aspergillus persii strain NIBRFGC000004109 scaffol...  2922    0.0  
MSFO01000016.1 Aspergillus steynii IBT 23096 P170scaffold_16, who...  2922    0.0  
MSFO01000014.1 Aspergillus steynii IBT 23096 P170scaffold_14, who...  2922    0.0  
BDHI01000020.1 Aspergillus awamori DNA, contig: Aawm20, strain: I...  2922    0.0  
QUQM01000005.1 Aspergillus tanneri strain NIH1004 AapTan_5_pilon_...  2922    0.0  
NW_022984632.1 Aspergillus tanneri strain NIH1004 chromosome Unkn...  2922    0.0  
NW_020194413.1 Aspergillus steynii IBT 23096 chromosome Unknown P...  2922    0.0  
NW_020194411.1 Aspergillus steynii IBT 23096 chromosome Unknown P...  2922    0.0  
NW_020290548.1 Aspergillus heteromorphus CBS 117.55 chromosome Un...  2922    0.0  
MSFL01000123.1 Aspergillus heteromorphus CBS 117.55 BO70scaffold_...  2920    0.0  
NW_020290528.1 Aspergillus heteromorphus CBS 117.55 chromosome Un...  2920    0.0  
MSFL01000170.1 Aspergillus heteromorphus CBS 117.55 BO70scaffold_...  2918    0.0  
MSFO01000015.1 Aspergillus steynii IBT 23096 P170scaffold_15, who...  2918    0.0  
NW_020194412.1 Aspergillus steynii IBT 23096 chromosome Unknown P...  2918    0.0  
NW_020290575.1 Aspergillus heteromorphus CBS 117.55 chromosome Un...  2918    0.0  
MSFO01000033.1 Aspergillus steynii IBT 23096 P170scaffold_33, who...  2916    0.0  
MSFO01000027.1 Aspergillus steynii IBT 23096 P170scaffold_27, who...  2916    0.0  
MSFO01000025.1 Aspergillus steynii IBT 23096 P170scaffold_25, who...  2916    0.0  
MSFO01000023.1 Aspergillus steynii IBT 23096 P170scaffold_23, who...  2916    0.0  
MSFO01000019.1 Aspergillus steynii IBT 23096 P170scaffold_19, who...  2916    0.0  
MSFO01000018.1 Aspergillus steynii IBT 23096 P170scaffold_18, who...  2916    0.0  
MSFO01000017.1 Aspergillus steynii IBT 23096 P170scaffold_17, who...  2916    0.0  
MSFO01000013.1 Aspergillus steynii IBT 23096 P170scaffold_13, who...  2916    0.0  
MSFU01000107.1 Aspergillus eucalypticola CBS 122712 BO83scaffold_...  2916    0.0  
NW_020290381.1 Aspergillus eucalypticola CBS 122712 chromosome Un...  2916    0.0  
NW_020194430.1 Aspergillus steynii IBT 23096 chromosome Unknown P...  2916    0.0  
NW_020194424.1 Aspergillus steynii IBT 23096 chromosome Unknown P...  2916    0.0  
NW_020194422.1 Aspergillus steynii IBT 23096 chromosome Unknown P...  2916    0.0  
NW_020194420.1 Aspergillus steynii IBT 23096 chromosome Unknown P...  2916    0.0  
NW_020194416.1 Aspergillus steynii IBT 23096 chromosome Unknown P...  2916    0.0  
NW_020194415.1 Aspergillus steynii IBT 23096 chromosome Unknown P...  2916    0.0  
NW_020194414.1 Aspergillus steynii IBT 23096 chromosome Unknown P...  2916    0.0  
NW_020194410.1 Aspergillus steynii IBT 23096 chromosome Unknown P...  2916    0.0  
MSFO01000022.1 Aspergillus steynii IBT 23096 P170scaffold_22, who...  2915    0.0  
JAGMTT010000008.1 Aspergillus sp. MEXU 27854 Contig07, whole geno...  2915    0.0  
NW_020194419.1 Aspergillus steynii IBT 23096 chromosome Unknown P...  2915    0.0  
MSFL01000118.1 Aspergillus heteromorphus CBS 117.55 BO70scaffold_...  2913    0.0  
AP024428.1 Aspergillus luchuensis IFO 4308 DNA, chromosome 4, nea...  2913    0.0  
BLWE01000015.1 Aspergillus tubingensis WU-2223L DNA, scaffold_15,...  2913    0.0  
NW_023336289.1 Aspergillus tubingensis WU-2223L DNA, scaffold_15,...  2913    0.0  
NC_054852.1 Aspergillus luchuensis IFO 4308 DNA, chromosome 4, ne...  2913    0.0  
NW_020290523.1 Aspergillus heteromorphus CBS 117.55 chromosome Un...  2913    0.0  
MSFO01000024.1 Aspergillus steynii IBT 23096 P170scaffold_24, who...  2911    0.0  
NW_020194421.1 Aspergillus steynii IBT 23096 chromosome Unknown P...  2911    0.0  
MSFO01000020.1 Aspergillus steynii IBT 23096 P170scaffold_20, who...  2909    0.0  
BDHI01000033.1 Aspergillus awamori DNA, contig: Aawm33, strain: I...  2909    0.0  
MSFU01000100.1 Aspergillus eucalypticola CBS 122712 BO83scaffold_...  2909    0.0  
NW_020290374.1 Aspergillus eucalypticola CBS 122712 chromosome Un...  2909    0.0  
NW_020194417.1 Aspergillus steynii IBT 23096 chromosome Unknown P...  2909    0.0  
MSFL01000165.1 Aspergillus heteromorphus CBS 117.55 BO70scaffold_...  2907    0.0  
MSFU01000081.1 Aspergillus eucalypticola CBS 122712 BO83scaffold_...  2907    0.0  
MSFU01000103.1 Aspergillus eucalypticola CBS 122712 BO83scaffold_...  2907    0.0  
NW_020290355.1 Aspergillus eucalypticola CBS 122712 chromosome Un...  2907    0.0  
NW_020290377.1 Aspergillus eucalypticola CBS 122712 chromosome Un...  2907    0.0  
NW_020290570.1 Aspergillus heteromorphus CBS 117.55 chromosome Un...  2907    0.0  
JAMABY010000049.1 Penicillium citrinum strain PH4033 ctg_49, whol...  2904    0.0  
MSFO01000028.1 Aspergillus steynii IBT 23096 P170scaffold_28, who...  2902    0.0  
NW_020194425.1 Aspergillus steynii IBT 23096 chromosome Unknown P...  2902    0.0  
CH476599.1 Aspergillus terreus NIH2624 scaffold_6 genomic scaffol...  2900    0.0  
BDHI01000006.1 Aspergillus awamori DNA, contig: Aawm06, strain: I...  2900    0.0  
RCNU01000051.1 Paecilomyces variotii strain CBS 101075 C8Q69scaff...  2900    0.0  
RCNU01000028.1 Paecilomyces variotii strain CBS 101075 C8Q69scaff...  2900    0.0  
NT_165929.1 Aspergillus terreus NIH2624 scaffold_6 genomic scaffo...  2900    0.0  
NW_021167190.1 Paecilomyces variotii strain CBS 101075 chromosome...  2900    0.0  
NW_021167167.1 Paecilomyces variotii strain CBS 101075 chromosome...  2900    0.0  
MSFL01000115.1 Aspergillus heteromorphus CBS 117.55 BO70scaffold_...  2898    0.0  
JACBKQ010000154.1 Aspergillus sp. A31 154, whole genome shotgun s...  2898    0.0  
JAGXNN020000302.1 Aspergillus affinis strain CMG 70 NODE_302_leng...  2898    0.0  
NW_020290520.1 Aspergillus heteromorphus CBS 117.55 chromosome Un...  2898    0.0  
MSFL01000173.1 Aspergillus heteromorphus CBS 117.55 BO70scaffold_...  2896    0.0  
MSFO01000021.1 Aspergillus steynii IBT 23096 P170scaffold_21, who...  2896    0.0  
NW_020194418.1 Aspergillus steynii IBT 23096 chromosome Unknown P...  2896    0.0  
NW_020290578.1 Aspergillus heteromorphus CBS 117.55 chromosome Un...  2896    0.0  
MSFL01000194.1 Aspergillus heteromorphus CBS 117.55 BO70scaffold_...  2894    0.0  
NW_020290599.1 Aspergillus heteromorphus CBS 117.55 chromosome Un...  2894    0.0  
MSFO01000034.1 Aspergillus steynii IBT 23096 P170scaffold_34, who...  2885    0.0  
NW_020194431.1 Aspergillus steynii IBT 23096 chromosome Unknown P...  2885    0.0  
MSFO01000026.1 Aspergillus steynii IBT 23096 P170scaffold_26, who...  2883    0.0  
NW_020194423.1 Aspergillus steynii IBT 23096 chromosome Unknown P...  2883    0.0  
MSFL01000114.1 Aspergillus heteromorphus CBS 117.55 BO70scaffold_...  2870    0.0  
NW_020290519.1 Aspergillus heteromorphus CBS 117.55 chromosome Un...  2870    0.0  
JAMADR010000049.1 Thermoascaceae sp. PL2402 ctg_49, whole genome ...  2850    0.0  
JAMADP010000070.1 Thermoascaceae sp. M2902 strain PL2405 ctg_70, ...  2850    0.0  
JAMADS010000020.1 Thermoascaceae sp. M2901 strain PK2413 ctg_20, ...  2848    0.0  
QBDR01000027.1 Thermoascaceae sp. COH1141 Aspergillus_niger_strai...  2848    0.0  
JAMADT010000070.1 Thermoascaceae sp. PL2405 strain M2902 ctg_70, ...  2848    0.0  
JAFBMQ010000006.1 Aspergillus westerdijkiae strain IBT 35663 utg0...  2839    0.0  
JABCSE010000029.1 Penicillium roqueforti strain LCP96 04111 scaff...  2837    0.0  
NW_024067592.1 Penicillium roqueforti strain LCP96 04111 chromoso...  2837    0.0  
PNEM01000003.1 Byssochlamys sp. AF001 NODE_3_length_4651098_cov_4...  2830    0.0  
MDYP01000171.1 Penicillium vulpinum strain IBT 29486 PENVUL_conti...  2809    0.0  
MSFL01000174.1 Aspergillus heteromorphus CBS 117.55 BO70scaffold_...  2784    0.0  
NW_020290579.1 Aspergillus heteromorphus CBS 117.55 chromosome Un...  2784    0.0  
MSFL01000155.1 Aspergillus heteromorphus CBS 117.55 BO70scaffold_...  2778    0.0  
NW_020290560.1 Aspergillus heteromorphus CBS 117.55 chromosome Un...  2778    0.0  
JAILXB010000105.1 Aspergillus brunneus strain CBS 112.26 S/N-302-...  2743    0.0  
LWEC01000617.1 Penicillium italicum strain GL-Gan1 contig_617, wh...  2743    0.0  
JAKLMM010000110.1 Aspergillus pseudoglaucus strain FJII-L3-SW-P1 ...  2743    0.0  
MSFN02000022.1 Aspergillus ochraceoroseus IBT 24754 P175scaffold_...  2739    0.0  
NW_024468497.1 Aspergillus ochraceoroseus IBT 24754 chromosome Un...  2739    0.0  
MSFN02000020.1 Aspergillus ochraceoroseus IBT 24754 P175scaffold_...  2737    0.0  
MSFN02000018.1 Aspergillus ochraceoroseus IBT 24754 P175scaffold_...  2737    0.0  
MSFN02000016.1 Aspergillus ochraceoroseus IBT 24754 P175scaffold_...  2737    0.0  
MSFN02000013.1 Aspergillus ochraceoroseus IBT 24754 P175scaffold_...  2737    0.0  
NW_024468495.1 Aspergillus ochraceoroseus IBT 24754 chromosome Un...  2737    0.0  
NW_024468493.1 Aspergillus ochraceoroseus IBT 24754 chromosome Un...  2737    0.0  
NW_024468491.1 Aspergillus ochraceoroseus IBT 24754 chromosome Un...  2737    0.0  
NW_024468488.1 Aspergillus ochraceoroseus IBT 24754 chromosome Un...  2737    0.0  
MSFN02000021.1 Aspergillus ochraceoroseus IBT 24754 P175scaffold_...  2726    0.0  
NW_024468496.1 Aspergillus ochraceoroseus IBT 24754 chromosome Un...  2726    0.0  
MSFN02000030.1 Aspergillus ochraceoroseus IBT 24754 P175scaffold_...  2724    0.0  
NW_024468505.1 Aspergillus ochraceoroseus IBT 24754 chromosome Un...  2724    0.0  
JAMAHH010000222.1 Aspergillus sp. S1107B strain PYS4201 ctg_222, ...  2715    0.0  
JAMAHK010000215.1 Aspergillus sp. S1801 strain PYS4241 ctg_215, w...  2715    0.0  
JAMAHL010000227.1 Aspergillus sp. PYS4241 strain PYS4240 ctg_227,...  2715    0.0  
MAQV01000001.1 Aspergillus cristatus strain YKY807 scaffold1, who...  2715    0.0  
JAMAHI010000081.1 Aspergillus sp. PYS4201 strain S3505 ctg_81, wh...  2715    0.0  
JAMAHJ010000127.1 Aspergillus sp. S3505 strain S1801 ctg_127, who...  2715    0.0  
JAMAHG010000262.1 Aspergillus sp. R2504 strain S1107B ctg_262, wh...  2715    0.0  
JAMAHM010000141.1 Aspergillus sp. PYS4240 strain S1802E ctg_141, ...  2715    0.0  
JAJFZZ010000005.1 Aspergillus montevidensis strain ZYD4 Contig5, ...  2715    0.0  
MSFL01000187.1 Aspergillus heteromorphus CBS 117.55 BO70scaffold_...  2712    0.0  
NW_020290592.1 Aspergillus heteromorphus CBS 117.55 chromosome Un...  2712    0.0  
MSFN02000029.1 Aspergillus ochraceoroseus IBT 24754 P175scaffold_...  2708    0.0  
JNNX01000010.1 Talaromyces piceae strain 9-3 scaffold8, whole gen...  2708    0.0  
NW_024468504.1 Aspergillus ochraceoroseus IBT 24754 chromosome Un...  2708    0.0  
MSFL01000192.1 Aspergillus heteromorphus CBS 117.55 BO70scaffold_...  2706    0.0  
PQME02000349.1 Eurotiomycetes sp. MA 6038 contig00349, whole geno...  2706    0.0  
PQMF01000356.1 Eurotiomycetes sp. MA 6039 contig00356, whole geno...  2706    0.0  
NW_020290597.1 Aspergillus heteromorphus CBS 117.55 chromosome Un...  2706    0.0  
AP024422.1 Aspergillus chevalieri M1 DNA, chromosome 7, nearly co...  2702    0.0  
NC_057368.1 Aspergillus chevalieri M1 DNA, chromosome 7, nearly c...  2702    0.0  
JAAXYA010000249.1 Aspergillus quadrilineatus strain NRRL 201 isol...  2687    0.0  
MDYO01000177.1 Penicillium solitum strain IBT 29525 PENSOL_contig...  2676    0.0  
NW_024469302.1 Penicillium solitum strain IBT 29525 chromosome Un...  2676    0.0  
JAMAHF010000253.1 Penicillium sp. S1316 strain R2504 ctg_253, who...  2669    0.0  
JAGHLQ010000003.1 Monascus pilosus strain MS-1 Contig3, whole gen...  2669    0.0  
JAGHLQ010000011.1 Monascus pilosus strain MS-1 Contig11, whole ge...  2669    0.0  
PSNO01000002.1 Monascus ruber strain FWB13 Scaffold2, whole genom...  2669    0.0  
PSNO01000019.1 Monascus ruber strain FWB13 Scaffold19, whole geno...  2669    0.0  
PSNO01000017.1 Monascus ruber strain FWB13 Scaffold17, whole geno...  2669    0.0  
PSNO01000015.1 Monascus ruber strain FWB13 Scaffold15, whole geno...  2669    0.0  
PSNO01000014.1 Monascus ruber strain FWB13 Scaffold14, whole geno...  2669    0.0  
PSNO01000016.1 Monascus ruber strain FWB13 Scaffold16, whole geno...  2665    0.0  
PSNO01000024.1 Monascus ruber strain FWB13 Scaffold24, whole geno...  2663    0.0  
MJVA01000145.1 Talaromyces wortmannii strain LMB-HP14 scaffold183...  2662    0.0  
JAMAGK010000163.1 Talaromyces sp. R2412 strain PX1902 ctg_163, wh...  2660    0.0  
JAMAGR010000149.1 Talaromyces sp. PF30-1D strain PG4302 ctg_149, ...  2656    0.0  
JAMAGO010000131.1 Talaromyces sp. PX2802 strain PF30-10 ctg_131, ...  2656    0.0  
JAMAGS010000128.1 Talaromyces sp. PF30-1C strain PF30-5 ctg_128, ...  2656    0.0  
JAMAGT010000027.1 Talaromyces sp. PG4302 strain PT3601 ctg_27, wh...  2656    0.0  
JAMAGP010000136.1 Talaromyces sp. PYS2902 strain PF30-1D ctg_136,...  2656    0.0  
JAMAGQ010000140.1 Talaromyces sp. PF30-10 strain PF30-1C ctg_140,...  2656    0.0  
JAKLMW010000142.1 Talaromyces ruber strain FKI-L3-BK-DAB3 NODE_14...  2654    0.0  
JAHXQV010000060.1 Aspergillus sp. ADI1 NODE_60_length_171069_cov_...  2652    0.0  
WXEU01000009.1 Monascus purpureus strain YJX-8 Scaffold7_1, whole...  2652    0.0  
CDMC01000060.1 Aspergillus calidoustus genome assembly Acal_Allpa...  2652    0.0  
JAMAGI010000135.1 Talaromyces sp. R2405 strain R2412 ctg_135, who...  2651    0.0  
JAMAGJ010000117.1 Talaromyces sp. PX2406 strain PL2406 ctg_117, w...  2651    0.0  
JAMAGN010000108.1 Talaromyces sp. B14P1 strain PYS2902 ctg_108, w...  2651    0.0  
JAMAFY010000057.1 Trichocomaceae sp. PB3603 strain PH2104 ctg_57,...  2649    0.0  
JAMAGA010000048.1 Talaromyces sp. PH2104 strain PT2101 ctg_48, wh...  2649    0.0  
JAMAFZ010000028.1 Talaromyces sp. F3606 strain PYS2103 ctg_28, wh...  2649    0.0  
MIKG01000049.1 Talaromyces amestolkiae strain CIB scaffold49.1, w...  2649    0.0  
NW_024468085.1 Talaromyces amestolkiae strain CIB chromosome Unkn...  2649    0.0  
EQ962657.1 Talaromyces stipitatus ATCC 10500 scf_1105507295515 ge...  2647    0.0  
NW_002990118.1 Talaromyces stipitatus ATCC 10500 scf_110550729551...  2647    0.0  
QAGH01001328.1 Aspergillus sp. MA 6037 contig01328, whole genome ...  2641    0.0  
AP024448.1 Aspergillus puulaauensis MK2 DNA, chromosome 6, nearly...  2641    0.0  
NC_054862.1 Aspergillus puulaauensis MK2 DNA, chromosome 6, nearl...  2641    0.0  
JAMAGF010000115.1 Talaromyces sp. PF2101 strain X2403 ctg_115, wh...  2639    0.0  
JAMAGG010000200.1 Talaromyces sp. PM2405 strain R2405 ctg_200, wh...  2639    0.0  
JAMAGE010000108.1 Talaromyces sp. PF3502 strain PM2405 ctg_108, w...  2639    0.0  
JAMAGH010000082.1 Talaromyces sp. X2403 strain PX2406 ctg_82, who...  2639    0.0  
CP055901.1 Talaromyces rugulosus strain W13939 chromosome IV          2639    0.0  
NC_049564.1 Talaromyces rugulosus chromosome IV, complete sequence    2639    0.0  
JAMAFV010000131.1 Onygenales sp. R13A2 strain PYS4502 ctg_131, wh...  2638    0.0  
WOYA01000087.1 Aspergillus sp. 2663 0000087, whole genome shotgun...  2638    0.0  
JAMAAR010000004.1 Aspergillus sp. PM3601 ctg_4, whole genome shot...  2636    0.0  
JAMABB010000099.1 Aspergillus sp. S2111Y ctg_99, whole genome sho...  2636    0.0  
JAMAAY010000015.1 Aspergillus sp. 2NF925 ctg_15, whole genome sho...  2636    0.0  
JAJAEC010000074.1 Aspergillus protuberus strain HOSP050413_4_129 ...  2636    0.0  
JAMAAZ010000099.1 Aspergillus sp. R2506 ctg_99, whole genome shot...  2636    0.0  
JAJAED010000080.1 Aspergillus jensenii strain C4_18042019 NODE_80...  2636    0.0  
JAMAAW010000014.1 Aspergillus sp. S2111G.1 ctg_14, whole genome s...  2636    0.0  
JAMAAU010000012.1 Aspergillus sp. S3605 ctg_12, whole genome shot...  2636    0.0  
JAMABE010000109.1 Aspergillus sp. B3605 ctg_109, whole genome sho...  2636    0.0  
JAMAAT010000061.1 Aspergillus sp. 2NF922 ctg_61, whole genome sho...  2636    0.0  
JAMABC010000012.1 Aspergillus sp. R1430 ctg_12, whole genome shot...  2636    0.0  
JAMAHQ010000420.1 Aspergillus sp. R2305 strain R3607 ctg_420, who...  2636    0.0  
JAMFNW010000055.1 Aspergillus sp. PM3604 strain PG3605 ctg_55, wh...  2636    0.0  
JAMAHS010000046.1 Aspergillus sp. F3603 strain S1902Y ctg_46, who...  2636    0.0  
JAMABK010000015.1 Aspergillus amoenus strain S2904 ctg_15, whole ...  2636    0.0  
JAMAAS010000050.1 Aspergillus sp. PG3606C ctg_50, whole genome sh...  2636    0.0  
JAMABA010000012.1 Aspergillus sp. 2NF923 ctg_12, whole genome sho...  2636    0.0  
JAMABD010000068.1 Aspergillus sp. S3602 ctg_68, whole genome shot...  2636    0.0  
JAMAAV010000011.1 Aspergillus sp. B3601 ctg_11, whole genome shot...  2636    0.0  
JAMAAX010000016.1 Aspergillus sp. S2101G ctg_16, whole genome sho...  2636    0.0  
JAMAHT010000021.1 Aspergillus sp. S1902Y strain PM3604 ctg_21, wh...  2636    0.0  
JAMAHR010000016.1 Aspergillus sp. R3607 strain F3603 ctg_16, whol...  2636    0.0  
JAMAHU010000063.1 Aspergillus sp. S2805 ctg_63, whole genome shot...  2636    0.0  
JAMAFU010000007.1 Onygenales sp. R3503 strain PB3601 ctg_7, whole...  2634    0.0  
JAMAFW010000152.1 Trichocomaceae sp. PB3601 strain PB3603 ctg_152...  2634    0.0  
JAJAEB010000129.1 Aspergillus creber strain HOSP050413_5_135 NODE...  2632    0.0  
JAMABJ010000010.1 Aspergillus sp. PA3604 ctg_10, whole genome sho...  2632    0.0  
JAMAGL010000087.1 Talaromyces sp. PL2406 strain B14P1 ctg_87, who...  2630    0.0  
JACVQZ010000011.1 Talaromyces thailandensis strain OC-R06-P5 OC-R...  2630    0.0  
JAGUQC010000016.1 Aspergillus unguis strain F6_8S_P_4A NODE_16_le...  2628    0.0  
NHZS01000571.1 Talaromyces adpressus strain CBS 142503 Contig0000...  2628    0.0  
JACVQN010000201.1 Aspergillus croceus strain JS3-P1 JS3-P1_contig...  2628    0.0  
JACWGA010000006.1 Aspergillus sp. JS3-R5 JS3-R5_contig_6, whole g...  2628    0.0  
JALZZM010000228.1 Aspergillus sp. M3606 ctg_228, whole genome sho...  2627    0.0  
JALZZG010000113.1 Aspergillus sp. PYS2105 ctg_113, whole genome s...  2627    0.0  
KI912132.1 Pestalotiopsis fici W106-1 unplaced genomic scaffold P...  2627    0.0  
JALZYQ010000125.1 Aspergillus sp. R2804 ctg_125, whole genome sho...  2627    0.0  
JALZYP010000043.1 Aspergillus sp. F3601 ctg_43, whole genome shot...  2627    0.0  
JALZYW010000096.1 Aspergillus sp. PB4102 ctg_96, whole genome sho...  2627    0.0  
JALZZJ010000047.1 Aspergillus sp. PK2410 ctg_47, whole genome sho...  2627    0.0  
JALZZH010000020.1 Aspergillus sp. S4401N ctg_20, whole genome sho...  2627    0.0  
JALZZB010000016.1 Aspergillus sp. F3604 ctg_16, whole genome shot...  2627    0.0  
JALZZK010000021.1 Aspergillus sp. S4402 ctg_21, whole genome shot...  2627    0.0  
JALZZL010000006.1 Aspergillus sp. PH2503 ctg_6, whole genome shot...  2627    0.0  
JALZZA010000047.1 Aspergillus sp. S3606 ctg_47, whole genome shot...  2627    0.0  
JAMAGD010000134.1 Talaromyces sp. P2101 strain PF2101 ctg_134, wh...  2627    0.0  
JALZZO010000056.1 Aspergillus sp. PA40-03 ctg_56, whole genome sh...  2627    0.0  
JAMAGB010000102.1 Talaromyces sp. PYS2103 strain P2101 ctg_102, w...  2627    0.0  
JABUIS010000056.1 Talaromyces purpureogenus strain Q2 scaffold56,...  2627    0.0  
JABUIS010000055.1 Talaromyces purpureogenus strain Q2 scaffold55,...  2627    0.0  
JABUIS010000054.1 Talaromyces purpureogenus strain Q2 scaffold54,...  2627    0.0  
JABUIS010000052.1 Talaromyces purpureogenus strain Q2 scaffold52,...  2627    0.0  
JABUIS010000049.1 Talaromyces purpureogenus strain Q2 scaffold49,...  2627    0.0  
JABUIS010000048.1 Talaromyces purpureogenus strain Q2 scaffold48,...  2627    0.0  
JABUIS010000045.1 Talaromyces purpureogenus strain Q2 scaffold45,...  2627    0.0  
JABUIS010000033.1 Talaromyces purpureogenus strain Q2 scaffold33,...  2627    0.0  
JAMAGC010000082.1 Talaromyces sp. PT2101 strain PF3502 ctg_82, wh...  2627    0.0  
JALZZN010000013.1 Aspergillus sp. PM3602 ctg_13, whole genome sho...  2627    0.0  
JALZYR010000113.1 Aspergillus sp. PA2101 ctg_113, whole genome sh...  2627    0.0  
JALZYY010000065.1 Aspergillus sp. PG3606D ctg_65, whole genome sh...  2627    0.0  
JALZYV010000007.1 Aspergillus sp. S2105 ctg_7, whole genome shotg...  2627    0.0  
JALZZF010000098.1 Aspergillus sp. S2103 ctg_99, whole genome shot...  2627    0.0  
JALZZR010000073.1 Aspergillus sp. PH3601 ctg_74, whole genome sho...  2627    0.0  
JALZYT010000051.1 Aspergillus sp. S2109 ctg_51, whole genome shot...  2627    0.0  
JALZYO010000011.1 Aspergillus sp. PB2407 ctg_11, whole genome sho...  2627    0.0  
JALZYS010000038.1 Aspergillus sp. S1905 ctg_38, whole genome shot...  2627    0.0  
JALZZI010000243.1 Aspergillus sp. M3605 ctg_243, whole genome sho...  2627    0.0  
JAMFMN010000012.1 Aspergillus sp. Z5 strain PG40-03 ctg_12, whole...  2627    0.0  
JALZYZ010000092.1 Aspergillus sp. S1903S ctg_92, whole genome sho...  2627    0.0  
JALZZP010000061.1 Aspergillus sp. R3602 ctg_61, whole genome shot...  2627    0.0  
JALZZC010000012.1 Aspergillus sp. PB4106 ctg_12, whole genome sho...  2627    0.0  
JALZYU010000016.1 Aspergillus sp. PG3603 ctg_16, whole genome sho...  2627    0.0  
NW_006917114.1 Pestalotiopsis fici W106-1 unplaced genomic scaffo...  2627    0.0  
JALZZD010000127.1 Aspergillus sp. F3605 ctg_127, whole genome sho...  2621    0.0  


>JACSPC010000172.1 Penicillium griseoroseum strain IF3SW-F1 NODE_172_length_7825_cov_3954.639649, 
whole genome shotgun sequence
Length=7825

 Score = 3624 bits (1962),  Expect = 0.0
 Identities = 1962/1962 (100%), Gaps = 0/1962 (0%)
 Strand=Plus/Plus

Query  1     CAAGGTTTCCGTAGGTGAACCTGCGGAAGGATCATTACCGAGTGAGGGCCCTCTGGGTCC  60
             ||||||||||||||||||||||||||||||||||||||||||||||||||||||||||||
Sbjct  4508  CAAGGTTTCCGTAGGTGAACCTGCGGAAGGATCATTACCGAGTGAGGGCCCTCTGGGTCC  4567

Query  61    AACCTCCCACCCGTGTTTATTTTACCTTGTTGCTTcggcgggcccgccttaactggccgc  120
             ||||||||||||||||||||||||||||||||||||||||||||||||||||||||||||
Sbjct  4568  AACCTCCCACCCGTGTTTATTTTACCTTGTTGCTTCGGCGGGCCCGCCTTAACTGGCCGC  4627

Query  121   cggggggcttacgcccccgggcccgcgcccgccgAAGACACCCTCGAACTCTGTCTGAAG  180
             ||||||||||||||||||||||||||||||||||||||||||||||||||||||||||||
Sbjct  4628  CGGGGGGCTTACGCCCCCGGGCCCGCGCCCGCCGAAGACACCCTCGAACTCTGTCTGAAG  4687

Query  181   ATTGTAGTCTGAGTGAAAATATAAATTATTTAAAACTTTCAACAACGGATCTCTTGGTTC  240
             ||||||||||||||||||||||||||||||||||||||||||||||||||||||||||||
Sbjct  4688  ATTGTAGTCTGAGTGAAAATATAAATTATTTAAAACTTTCAACAACGGATCTCTTGGTTC  4747

Query  241   CGGCATCGATGAAGAACGCAGCGAAATGCGATACGTAATGTGAATTGCAAATTCAGTGAA  300
             ||||||||||||||||||||||||||||||||||||||||||||||||||||||||||||
Sbjct  4748  CGGCATCGATGAAGAACGCAGCGAAATGCGATACGTAATGTGAATTGCAAATTCAGTGAA  4807

Query  301   TCATCGAGTCTTTGAACGCACATTGCGCCCCCTGGTATTCCGGGGGGCATGCCTGTCCGA  360
             ||||||||||||||||||||||||||||||||||||||||||||||||||||||||||||
Sbjct  4808  TCATCGAGTCTTTGAACGCACATTGCGCCCCCTGGTATTCCGGGGGGCATGCCTGTCCGA  4867

Query  361   GCGTCATTGCTGCCCTCAAGCACGGCTTGTGTGTTGGGCCCCGTCCTCCGATCCCGGGGG  420
             ||||||||||||||||||||||||||||||||||||||||||||||||||||||||||||
Sbjct  4868  GCGTCATTGCTGCCCTCAAGCACGGCTTGTGTGTTGGGCCCCGTCCTCCGATCCCGGGGG  4927

Query  421   ACGGGCCCGAAAGGCAGCGGCGGCACCGCGTCCGGTCCTCGAGCGTATGGGGCTTTGTCA  480
             ||||||||||||||||||||||||||||||||||||||||||||||||||||||||||||
Sbjct  4928  ACGGGCCCGAAAGGCAGCGGCGGCACCGCGTCCGGTCCTCGAGCGTATGGGGCTTTGTCA  4987

Query  481   CCCGCTCTGTAGGCCCGGCCGGCGCTTGCCGATCAACCCAAATTTTTATCCAGGTTGACC  540
             ||||||||||||||||||||||||||||||||||||||||||||||||||||||||||||
Sbjct  4988  CCCGCTCTGTAGGCCCGGCCGGCGCTTGCCGATCAACCCAAATTTTTATCCAGGTTGACC  5047

Query  541   TCGGATCAGGTAGGGATACCCGCTGAACTTAAGCATATCAATAAGCGGAGGAAAAGAAAC  600
             ||||||||||||||||||||||||||||||||||||||||||||||||||||||||||||
Sbjct  5048  TCGGATCAGGTAGGGATACCCGCTGAACTTAAGCATATCAATAAGCGGAGGAAAAGAAAC  5107

Query  601   CAACAGGGATTGCCCCAGTAACGGCGAGTGAAGCGGCAAGAGCTCAAATTTGAAAGCTGG  660
             ||||||||||||||||||||||||||||||||||||||||||||||||||||||||||||
Sbjct  5108  CAACAGGGATTGCCCCAGTAACGGCGAGTGAAGCGGCAAGAGCTCAAATTTGAAAGCTGG  5167

Query  661   CTCCTTCGGGGTCCGCATTGTAATTTGTAGAGGATGCTTCGGGAGCGGTCCCCATCTAAG  720
             ||||||||||||||||||||||||||||||||||||||||||||||||||||||||||||
Sbjct  5168  CTCCTTCGGGGTCCGCATTGTAATTTGTAGAGGATGCTTCGGGAGCGGTCCCCATCTAAG  5227

Query  721   TGCCCTGGAACGGGACGTCATAGAGGGTGAGAATCCCGTATGGGATGGGGTGTCCGCGCC  780
             ||||||||||||||||||||||||||||||||||||||||||||||||||||||||||||
Sbjct  5228  TGCCCTGGAACGGGACGTCATAGAGGGTGAGAATCCCGTATGGGATGGGGTGTCCGCGCC  5287

Query  781   CGTGTGAAGCTCCTTCGACGAGTCGAGTTGTTTGGGAATGCAGCTCTAAATGGGTGGTAA  840
             ||||||||||||||||||||||||||||||||||||||||||||||||||||||||||||
Sbjct  5288  CGTGTGAAGCTCCTTCGACGAGTCGAGTTGTTTGGGAATGCAGCTCTAAATGGGTGGTAA  5347

Query  841   ATTTCATCTAAAGCTAAATATTGGCCGGAGACCGATAGCGCACAAGTAGAGTGATCGAAA  900
             ||||||||||||||||||||||||||||||||||||||||||||||||||||||||||||
Sbjct  5348  ATTTCATCTAAAGCTAAATATTGGCCGGAGACCGATAGCGCACAAGTAGAGTGATCGAAA  5407

Query  901   GATGAAAAGCACTTTGAAAAGAGAGTTAAAAAGCACGTGAAATTGTTGAAAGGGAAGCGC  960
             ||||||||||||||||||||||||||||||||||||||||||||||||||||||||||||
Sbjct  5408  GATGAAAAGCACTTTGAAAAGAGAGTTAAAAAGCACGTGAAATTGTTGAAAGGGAAGCGC  5467

Query  961   TTGCGACCAGACTCGCTCGCGGGGTTCAGCCGGCATTCGTGCCGGTGTACTTCCCCGCGG  1020
             ||||||||||||||||||||||||||||||||||||||||||||||||||||||||||||
Sbjct  5468  TTGCGACCAGACTCGCTCGCGGGGTTCAGCCGGCATTCGTGCCGGTGTACTTCCCCGCGG  5527

Query  1021  GCGGGCCAGCGTCGGTTTGGGCGGTCGGTCAAAGGCCCTCGGAAGGTAACGCCCCTAGGG  1080
             ||||||||||||||||||||||||||||||||||||||||||||||||||||||||||||
Sbjct  5528  GCGGGCCAGCGTCGGTTTGGGCGGTCGGTCAAAGGCCCTCGGAAGGTAACGCCCCTAGGG  5587

Query  1081  GCGTCTTATAGCCGAGGGTGCAATGCGACCTGCCTAGACCGAGGAACGCGCTTCGGCTCG  1140
             ||||||||||||||||||||||||||||||||||||||||||||||||||||||||||||
Sbjct  5588  GCGTCTTATAGCCGAGGGTGCAATGCGACCTGCCTAGACCGAGGAACGCGCTTCGGCTCG  5647

Query  1141  GACGCTGGCATAATGGTCGTAAACGACCCGTCTTGAAACACGGACCAAGGAGTCTAACAT  1200
             ||||||||||||||||||||||||||||||||||||||||||||||||||||||||||||
Sbjct  5648  GACGCTGGCATAATGGTCGTAAACGACCCGTCTTGAAACACGGACCAAGGAGTCTAACAT  5707

Query  1201  CTACGCGAGTGTTCGGGTGTCAAACCCGTGCGCGAAGTGAAAGCGAACGGAGGTGGGAAC  1260
             ||||||||||||||||||||||||||||||||||||||||||||||||||||||||||||
Sbjct  5708  CTACGCGAGTGTTCGGGTGTCAAACCCGTGCGCGAAGTGAAAGCGAACGGAGGTGGGAAC  5767

Query  1261  CCTCACGGGTGCACCATCGACCGATCCTGAAGTCTTCGGATGGATTTGAGTAAGAGCGTA  1320
             ||||||||||||||||||||||||||||||||||||||||||||||||||||||||||||
Sbjct  5768  CCTCACGGGTGCACCATCGACCGATCCTGAAGTCTTCGGATGGATTTGAGTAAGAGCGTA  5827

Query  1321  GCTGTTGGGACCCGAAAGATGGTGAACTATGCCTGAATAGGGCGAAGCCAGAGGAAACTC  1380
             ||||||||||||||||||||||||||||||||||||||||||||||||||||||||||||
Sbjct  5828  GCTGTTGGGACCCGAAAGATGGTGAACTATGCCTGAATAGGGCGAAGCCAGAGGAAACTC  5887

Query  1381  TGGTGGAGGCTCGTAGCGGTTCTGACGTGCAAATCGATCGTCGAATTTGGGTATAGGGGC  1440
             ||||||||||||||||||||||||||||||||||||||||||||||||||||||||||||
Sbjct  5888  TGGTGGAGGCTCGTAGCGGTTCTGACGTGCAAATCGATCGTCGAATTTGGGTATAGGGGC  5947

Query  1441  GAAAGACTAATCGAACCATCTGGTAGCTGGTTCCTGCCGAAGTTTCCCTCAGGATAGCAG  1500
             ||||||||||||||||||||||||||||||||||||||||||||||||||||||||||||
Sbjct  5948  GAAAGACTAATCGAACCATCTGGTAGCTGGTTCCTGCCGAAGTTTCCCTCAGGATAGCAG  6007

Query  1501  TAACGCGAATTCAGTTTTATGAGGTAAAGCGAATGATTAGAGGCCTTGGGGTTGAAACAA  1560
             ||||||||||||||||||||||||||||||||||||||||||||||||||||||||||||
Sbjct  6008  TAACGCGAATTCAGTTTTATGAGGTAAAGCGAATGATTAGAGGCCTTGGGGTTGAAACAA  6067

Query  1561  CCTTAACCTATTCTCAAACTTTAAATATGTAAGAAGCCCTTGTTGCTTAATTGAACGTGG  1620
             ||||||||||||||||||||||||||||||||||||||||||||||||||||||||||||
Sbjct  6068  CCTTAACCTATTCTCAAACTTTAAATATGTAAGAAGCCCTTGTTGCTTAATTGAACGTGG  6127

Query  1621  GCATTAGAATGATGCGTTACTAGTGGGCCATTTTTGGTAAGCAGAACTGGCGATGCGGGA  1680
             ||||||||||||||||||||||||||||||||||||||||||||||||||||||||||||
Sbjct  6128  GCATTAGAATGATGCGTTACTAGTGGGCCATTTTTGGTAAGCAGAACTGGCGATGCGGGA  6187

Query  1681  TGAACCGAACGCGAGGTTAAGGTGCCGGAATACACGCTCATCAGACACCACAAAAGGTGT  1740
             ||||||||||||||||||||||||||||||||||||||||||||||||||||||||||||
Sbjct  6188  TGAACCGAACGCGAGGTTAAGGTGCCGGAATACACGCTCATCAGACACCACAAAAGGTGT  6247

Query  1741  TAGTTCATCTAGACAGCCCGACGGTGGCCATGGAAGTCGGAATCCGCTAAGGAGTGTGTA  1800
             ||||||||||||||||||||||||||||||||||||||||||||||||||||||||||||
Sbjct  6248  TAGTTCATCTAGACAGCCCGACGGTGGCCATGGAAGTCGGAATCCGCTAAGGAGTGTGTA  6307

Query  1801  ACAACTCACGGGCCGAATGAACTAGCCCTGAAAATGGATGGCGCTTAAGCGTGTTACCCA  1860
             ||||||||||||||||||||||||||||||||||||||||||||||||||||||||||||
Sbjct  6308  ACAACTCACGGGCCGAATGAACTAGCCCTGAAAATGGATGGCGCTTAAGCGTGTTACCCA  6367

Query  1861  TACCTCGCCGTCAGGGTAGAAACGATGCCCTGACGAGTAGGCAGGCGTGGGGGTCCGTGA  1920
             ||||||||||||||||||||||||||||||||||||||||||||||||||||||||||||
Sbjct  6368  TACCTCGCCGTCAGGGTAGAAACGATGCCCTGACGAGTAGGCAGGCGTGGGGGTCCGTGA  6427

Query  1921  CGAAGCCTTGGGAGTGATCCCGGGTCGAACGGCCCCTAGTGC  1962
             ||||||||||||||||||||||||||||||||||||||||||
Sbjct  6428  CGAAGCCTTGGGAGTGATCCCGGGTCGAACGGCCCCTAGTGC  6469


>QAGI01000420.1 Penicillium sp. MA 6040 contig00420, whole genome shotgun sequence
Length=7128

 Score = 3618 bits (1959),  Expect = 0.0
 Identities = 1961/1962 (99%), Gaps = 0/1962 (0%)
 Strand=Plus/Minus

Query  1     CAAGGTTTCCGTAGGTGAACCTGCGGAAGGATCATTACCGAGTGAGGGCCCTCTGGGTCC  60
             ||||||||||||||||||||||||||||||||||||||||||||||||||||||||||||
Sbjct  4614  CAAGGTTTCCGTAGGTGAACCTGCGGAAGGATCATTACCGAGTGAGGGCCCTCTGGGTCC  4555

Query  61    AACCTCCCACCCGTGTTTATTTTACCTTGTTGCTTcggcgggcccgccttaactggccgc  120
             ||||||||||||||||||||||||||||||||||||||||||||||||||||||||||||
Sbjct  4554  AACCTCCCACCCGTGTTTATTTTACCTTGTTGCTTCGGCGGGCCCGCCTTAACTGGCCGC  4495

Query  121   cggggggcttacgcccccgggcccgcgcccgccgAAGACACCCTCGAACTCTGTCTGAAG  180
             ||||||||||||||||||||||||||||||||||||||||||||||||||||||||||||
Sbjct  4494  CGGGGGGCTTACGCCCCCGGGCCCGCGCCCGCCGAAGACACCCTCGAACTCTGTCTGAAG  4435

Query  181   ATTGTAGTCTGAGTGAAAATATAAATTATTTAAAACTTTCAACAACGGATCTCTTGGTTC  240
             ||||||||||||||||||||||||||||||||||||||||||||||||||||||||||||
Sbjct  4434  ATTGTAGTCTGAGTGAAAATATAAATTATTTAAAACTTTCAACAACGGATCTCTTGGTTC  4375

Query  241   CGGCATCGATGAAGAACGCAGCGAAATGCGATACGTAATGTGAATTGCAAATTCAGTGAA  300
             ||||||||||||||||||||||||||||||||||||||||||||||||||||||||||||
Sbjct  4374  CGGCATCGATGAAGAACGCAGCGAAATGCGATACGTAATGTGAATTGCAAATTCAGTGAA  4315

Query  301   TCATCGAGTCTTTGAACGCACATTGCGCCCCCTGGTATTCCGGGGGGCATGCCTGTCCGA  360
             ||||||||||||||||||||||||||||||||||||||||||||||||||||||||||||
Sbjct  4314  TCATCGAGTCTTTGAACGCACATTGCGCCCCCTGGTATTCCGGGGGGCATGCCTGTCCGA  4255

Query  361   GCGTCATTGCTGCCCTCAAGCACGGCTTGTGTGTTGGGCCCCGTCCTCCGATCCCGGGGG  420
             |||||||| |||||||||||||||||||||||||||||||||||||||||||||||||||
Sbjct  4254  GCGTCATTTCTGCCCTCAAGCACGGCTTGTGTGTTGGGCCCCGTCCTCCGATCCCGGGGG  4195

Query  421   ACGGGCCCGAAAGGCAGCGGCGGCACCGCGTCCGGTCCTCGAGCGTATGGGGCTTTGTCA  480
             ||||||||||||||||||||||||||||||||||||||||||||||||||||||||||||
Sbjct  4194  ACGGGCCCGAAAGGCAGCGGCGGCACCGCGTCCGGTCCTCGAGCGTATGGGGCTTTGTCA  4135

Query  481   CCCGCTCTGTAGGCCCGGCCGGCGCTTGCCGATCAACCCAAATTTTTATCCAGGTTGACC  540
             ||||||||||||||||||||||||||||||||||||||||||||||||||||||||||||
Sbjct  4134  CCCGCTCTGTAGGCCCGGCCGGCGCTTGCCGATCAACCCAAATTTTTATCCAGGTTGACC  4075

Query  541   TCGGATCAGGTAGGGATACCCGCTGAACTTAAGCATATCAATAAGCGGAGGAAAAGAAAC  600
             ||||||||||||||||||||||||||||||||||||||||||||||||||||||||||||
Sbjct  4074  TCGGATCAGGTAGGGATACCCGCTGAACTTAAGCATATCAATAAGCGGAGGAAAAGAAAC  4015

Query  601   CAACAGGGATTGCCCCAGTAACGGCGAGTGAAGCGGCAAGAGCTCAAATTTGAAAGCTGG  660
             ||||||||||||||||||||||||||||||||||||||||||||||||||||||||||||
Sbjct  4014  CAACAGGGATTGCCCCAGTAACGGCGAGTGAAGCGGCAAGAGCTCAAATTTGAAAGCTGG  3955

Query  661   CTCCTTCGGGGTCCGCATTGTAATTTGTAGAGGATGCTTCGGGAGCGGTCCCCATCTAAG  720
             ||||||||||||||||||||||||||||||||||||||||||||||||||||||||||||
Sbjct  3954  CTCCTTCGGGGTCCGCATTGTAATTTGTAGAGGATGCTTCGGGAGCGGTCCCCATCTAAG  3895

Query  721   TGCCCTGGAACGGGACGTCATAGAGGGTGAGAATCCCGTATGGGATGGGGTGTCCGCGCC  780
             ||||||||||||||||||||||||||||||||||||||||||||||||||||||||||||
Sbjct  3894  TGCCCTGGAACGGGACGTCATAGAGGGTGAGAATCCCGTATGGGATGGGGTGTCCGCGCC  3835

Query  781   CGTGTGAAGCTCCTTCGACGAGTCGAGTTGTTTGGGAATGCAGCTCTAAATGGGTGGTAA  840
             ||||||||||||||||||||||||||||||||||||||||||||||||||||||||||||
Sbjct  3834  CGTGTGAAGCTCCTTCGACGAGTCGAGTTGTTTGGGAATGCAGCTCTAAATGGGTGGTAA  3775

Query  841   ATTTCATCTAAAGCTAAATATTGGCCGGAGACCGATAGCGCACAAGTAGAGTGATCGAAA  900
             ||||||||||||||||||||||||||||||||||||||||||||||||||||||||||||
Sbjct  3774  ATTTCATCTAAAGCTAAATATTGGCCGGAGACCGATAGCGCACAAGTAGAGTGATCGAAA  3715

Query  901   GATGAAAAGCACTTTGAAAAGAGAGTTAAAAAGCACGTGAAATTGTTGAAAGGGAAGCGC  960
             ||||||||||||||||||||||||||||||||||||||||||||||||||||||||||||
Sbjct  3714  GATGAAAAGCACTTTGAAAAGAGAGTTAAAAAGCACGTGAAATTGTTGAAAGGGAAGCGC  3655

Query  961   TTGCGACCAGACTCGCTCGCGGGGTTCAGCCGGCATTCGTGCCGGTGTACTTCCCCGCGG  1020
             ||||||||||||||||||||||||||||||||||||||||||||||||||||||||||||
Sbjct  3654  TTGCGACCAGACTCGCTCGCGGGGTTCAGCCGGCATTCGTGCCGGTGTACTTCCCCGCGG  3595

Query  1021  GCGGGCCAGCGTCGGTTTGGGCGGTCGGTCAAAGGCCCTCGGAAGGTAACGCCCCTAGGG  1080
             ||||||||||||||||||||||||||||||||||||||||||||||||||||||||||||
Sbjct  3594  GCGGGCCAGCGTCGGTTTGGGCGGTCGGTCAAAGGCCCTCGGAAGGTAACGCCCCTAGGG  3535

Query  1081  GCGTCTTATAGCCGAGGGTGCAATGCGACCTGCCTAGACCGAGGAACGCGCTTCGGCTCG  1140
             ||||||||||||||||||||||||||||||||||||||||||||||||||||||||||||
Sbjct  3534  GCGTCTTATAGCCGAGGGTGCAATGCGACCTGCCTAGACCGAGGAACGCGCTTCGGCTCG  3475

Query  1141  GACGCTGGCATAATGGTCGTAAACGACCCGTCTTGAAACACGGACCAAGGAGTCTAACAT  1200
             ||||||||||||||||||||||||||||||||||||||||||||||||||||||||||||
Sbjct  3474  GACGCTGGCATAATGGTCGTAAACGACCCGTCTTGAAACACGGACCAAGGAGTCTAACAT  3415

Query  1201  CTACGCGAGTGTTCGGGTGTCAAACCCGTGCGCGAAGTGAAAGCGAACGGAGGTGGGAAC  1260
             ||||||||||||||||||||||||||||||||||||||||||||||||||||||||||||
Sbjct  3414  CTACGCGAGTGTTCGGGTGTCAAACCCGTGCGCGAAGTGAAAGCGAACGGAGGTGGGAAC  3355

Query  1261  CCTCACGGGTGCACCATCGACCGATCCTGAAGTCTTCGGATGGATTTGAGTAAGAGCGTA  1320
             ||||||||||||||||||||||||||||||||||||||||||||||||||||||||||||
Sbjct  3354  CCTCACGGGTGCACCATCGACCGATCCTGAAGTCTTCGGATGGATTTGAGTAAGAGCGTA  3295

Query  1321  GCTGTTGGGACCCGAAAGATGGTGAACTATGCCTGAATAGGGCGAAGCCAGAGGAAACTC  1380
             ||||||||||||||||||||||||||||||||||||||||||||||||||||||||||||
Sbjct  3294  GCTGTTGGGACCCGAAAGATGGTGAACTATGCCTGAATAGGGCGAAGCCAGAGGAAACTC  3235

Query  1381  TGGTGGAGGCTCGTAGCGGTTCTGACGTGCAAATCGATCGTCGAATTTGGGTATAGGGGC  1440
             ||||||||||||||||||||||||||||||||||||||||||||||||||||||||||||
Sbjct  3234  TGGTGGAGGCTCGTAGCGGTTCTGACGTGCAAATCGATCGTCGAATTTGGGTATAGGGGC  3175

Query  1441  GAAAGACTAATCGAACCATCTGGTAGCTGGTTCCTGCCGAAGTTTCCCTCAGGATAGCAG  1500
             ||||||||||||||||||||||||||||||||||||||||||||||||||||||||||||
Sbjct  3174  GAAAGACTAATCGAACCATCTGGTAGCTGGTTCCTGCCGAAGTTTCCCTCAGGATAGCAG  3115

Query  1501  TAACGCGAATTCAGTTTTATGAGGTAAAGCGAATGATTAGAGGCCTTGGGGTTGAAACAA  1560
             ||||||||||||||||||||||||||||||||||||||||||||||||||||||||||||
Sbjct  3114  TAACGCGAATTCAGTTTTATGAGGTAAAGCGAATGATTAGAGGCCTTGGGGTTGAAACAA  3055

Query  1561  CCTTAACCTATTCTCAAACTTTAAATATGTAAGAAGCCCTTGTTGCTTAATTGAACGTGG  1620
             ||||||||||||||||||||||||||||||||||||||||||||||||||||||||||||
Sbjct  3054  CCTTAACCTATTCTCAAACTTTAAATATGTAAGAAGCCCTTGTTGCTTAATTGAACGTGG  2995

Query  1621  GCATTAGAATGATGCGTTACTAGTGGGCCATTTTTGGTAAGCAGAACTGGCGATGCGGGA  1680
             ||||||||||||||||||||||||||||||||||||||||||||||||||||||||||||
Sbjct  2994  GCATTAGAATGATGCGTTACTAGTGGGCCATTTTTGGTAAGCAGAACTGGCGATGCGGGA  2935

Query  1681  TGAACCGAACGCGAGGTTAAGGTGCCGGAATACACGCTCATCAGACACCACAAAAGGTGT  1740
             ||||||||||||||||||||||||||||||||||||||||||||||||||||||||||||
Sbjct  2934  TGAACCGAACGCGAGGTTAAGGTGCCGGAATACACGCTCATCAGACACCACAAAAGGTGT  2875

Query  1741  TAGTTCATCTAGACAGCCCGACGGTGGCCATGGAAGTCGGAATCCGCTAAGGAGTGTGTA  1800
             ||||||||||||||||||||||||||||||||||||||||||||||||||||||||||||
Sbjct  2874  TAGTTCATCTAGACAGCCCGACGGTGGCCATGGAAGTCGGAATCCGCTAAGGAGTGTGTA  2815

Query  1801  ACAACTCACGGGCCGAATGAACTAGCCCTGAAAATGGATGGCGCTTAAGCGTGTTACCCA  1860
             ||||||||||||||||||||||||||||||||||||||||||||||||||||||||||||
Sbjct  2814  ACAACTCACGGGCCGAATGAACTAGCCCTGAAAATGGATGGCGCTTAAGCGTGTTACCCA  2755

Query  1861  TACCTCGCCGTCAGGGTAGAAACGATGCCCTGACGAGTAGGCAGGCGTGGGGGTCCGTGA  1920
             ||||||||||||||||||||||||||||||||||||||||||||||||||||||||||||
Sbjct  2754  TACCTCGCCGTCAGGGTAGAAACGATGCCCTGACGAGTAGGCAGGCGTGGGGGTCCGTGA  2695

Query  1921  CGAAGCCTTGGGAGTGATCCCGGGTCGAACGGCCCCTAGTGC  1962
             ||||||||||||||||||||||||||||||||||||||||||
Sbjct  2694  CGAAGCCTTGGGAGTGATCCCGGGTCGAACGGCCCCTAGTGC  2653


>JACVQR010000011.1 Penicillium fimorum strain S/N-308-OC-P1 S_N-308-OC-P1_contig_11, 
whole genome shotgun sequence
Length=3215

 Score = 3618 bits (1959),  Expect = 0.0
 Identities = 1961/1962 (99%), Gaps = 0/1962 (0%)
 Strand=Plus/Plus

Query  1     CAAGGTTTCCGTAGGTGAACCTGCGGAAGGATCATTACCGAGTGAGGGCCCTCTGGGTCC  60
             ||||||||||||||||||||||||||||||||||||||||||||||||||||||||||||
Sbjct  130   CAAGGTTTCCGTAGGTGAACCTGCGGAAGGATCATTACCGAGTGAGGGCCCTCTGGGTCC  189

Query  61    AACCTCCCACCCGTGTTTATTTTACCTTGTTGCTTcggcgggcccgccttaactggccgc  120
             ||||||||||||||||||||||||||||||||||||||||||||||||||||||||||||
Sbjct  190   AACCTCCCACCCGTGTTTATTTTACCTTGTTGCTTCGGCGGGCCCGCCTTAACTGGCCGC  249

Query  121   cggggggcttacgcccccgggcccgcgcccgccgAAGACACCCTCGAACTCTGTCTGAAG  180
             ||||||||||||||||||||||||||||||||||||||||||||||||||||||||||||
Sbjct  250   CGGGGGGCTTACGCCCCCGGGCCCGCGCCCGCCGAAGACACCCTCGAACTCTGTCTGAAG  309

Query  181   ATTGTAGTCTGAGTGAAAATATAAATTATTTAAAACTTTCAACAACGGATCTCTTGGTTC  240
             ||||||||||||||||||||||||||||||||||||||||||||||||||||||||||||
Sbjct  310   ATTGTAGTCTGAGTGAAAATATAAATTATTTAAAACTTTCAACAACGGATCTCTTGGTTC  369

Query  241   CGGCATCGATGAAGAACGCAGCGAAATGCGATACGTAATGTGAATTGCAAATTCAGTGAA  300
             ||||||||||||||||||||||||||||||||||||||||||||||||||||||||||||
Sbjct  370   CGGCATCGATGAAGAACGCAGCGAAATGCGATACGTAATGTGAATTGCAAATTCAGTGAA  429

Query  301   TCATCGAGTCTTTGAACGCACATTGCGCCCCCTGGTATTCCGGGGGGCATGCCTGTCCGA  360
             ||||||||||||||||||||||||||||||||||||||||||||||||||||||||||||
Sbjct  430   TCATCGAGTCTTTGAACGCACATTGCGCCCCCTGGTATTCCGGGGGGCATGCCTGTCCGA  489

Query  361   GCGTCATTGCTGCCCTCAAGCACGGCTTGTGTGTTGGGCCCCGTCCTCCGATCCCGGGGG  420
             |||||||| |||||||||||||||||||||||||||||||||||||||||||||||||||
Sbjct  490   GCGTCATTTCTGCCCTCAAGCACGGCTTGTGTGTTGGGCCCCGTCCTCCGATCCCGGGGG  549

Query  421   ACGGGCCCGAAAGGCAGCGGCGGCACCGCGTCCGGTCCTCGAGCGTATGGGGCTTTGTCA  480
             ||||||||||||||||||||||||||||||||||||||||||||||||||||||||||||
Sbjct  550   ACGGGCCCGAAAGGCAGCGGCGGCACCGCGTCCGGTCCTCGAGCGTATGGGGCTTTGTCA  609

Query  481   CCCGCTCTGTAGGCCCGGCCGGCGCTTGCCGATCAACCCAAATTTTTATCCAGGTTGACC  540
             ||||||||||||||||||||||||||||||||||||||||||||||||||||||||||||
Sbjct  610   CCCGCTCTGTAGGCCCGGCCGGCGCTTGCCGATCAACCCAAATTTTTATCCAGGTTGACC  669

Query  541   TCGGATCAGGTAGGGATACCCGCTGAACTTAAGCATATCAATAAGCGGAGGAAAAGAAAC  600
             ||||||||||||||||||||||||||||||||||||||||||||||||||||||||||||
Sbjct  670   TCGGATCAGGTAGGGATACCCGCTGAACTTAAGCATATCAATAAGCGGAGGAAAAGAAAC  729

Query  601   CAACAGGGATTGCCCCAGTAACGGCGAGTGAAGCGGCAAGAGCTCAAATTTGAAAGCTGG  660
             ||||||||||||||||||||||||||||||||||||||||||||||||||||||||||||
Sbjct  730   CAACAGGGATTGCCCCAGTAACGGCGAGTGAAGCGGCAAGAGCTCAAATTTGAAAGCTGG  789

Query  661   CTCCTTCGGGGTCCGCATTGTAATTTGTAGAGGATGCTTCGGGAGCGGTCCCCATCTAAG  720
             ||||||||||||||||||||||||||||||||||||||||||||||||||||||||||||
Sbjct  790   CTCCTTCGGGGTCCGCATTGTAATTTGTAGAGGATGCTTCGGGAGCGGTCCCCATCTAAG  849

Query  721   TGCCCTGGAACGGGACGTCATAGAGGGTGAGAATCCCGTATGGGATGGGGTGTCCGCGCC  780
             ||||||||||||||||||||||||||||||||||||||||||||||||||||||||||||
Sbjct  850   TGCCCTGGAACGGGACGTCATAGAGGGTGAGAATCCCGTATGGGATGGGGTGTCCGCGCC  909

Query  781   CGTGTGAAGCTCCTTCGACGAGTCGAGTTGTTTGGGAATGCAGCTCTAAATGGGTGGTAA  840
             ||||||||||||||||||||||||||||||||||||||||||||||||||||||||||||
Sbjct  910   CGTGTGAAGCTCCTTCGACGAGTCGAGTTGTTTGGGAATGCAGCTCTAAATGGGTGGTAA  969

Query  841   ATTTCATCTAAAGCTAAATATTGGCCGGAGACCGATAGCGCACAAGTAGAGTGATCGAAA  900
             ||||||||||||||||||||||||||||||||||||||||||||||||||||||||||||
Sbjct  970   ATTTCATCTAAAGCTAAATATTGGCCGGAGACCGATAGCGCACAAGTAGAGTGATCGAAA  1029

Query  901   GATGAAAAGCACTTTGAAAAGAGAGTTAAAAAGCACGTGAAATTGTTGAAAGGGAAGCGC  960
             ||||||||||||||||||||||||||||||||||||||||||||||||||||||||||||
Sbjct  1030  GATGAAAAGCACTTTGAAAAGAGAGTTAAAAAGCACGTGAAATTGTTGAAAGGGAAGCGC  1089

Query  961   TTGCGACCAGACTCGCTCGCGGGGTTCAGCCGGCATTCGTGCCGGTGTACTTCCCCGCGG  1020
             ||||||||||||||||||||||||||||||||||||||||||||||||||||||||||||
Sbjct  1090  TTGCGACCAGACTCGCTCGCGGGGTTCAGCCGGCATTCGTGCCGGTGTACTTCCCCGCGG  1149

Query  1021  GCGGGCCAGCGTCGGTTTGGGCGGTCGGTCAAAGGCCCTCGGAAGGTAACGCCCCTAGGG  1080
             ||||||||||||||||||||||||||||||||||||||||||||||||||||||||||||
Sbjct  1150  GCGGGCCAGCGTCGGTTTGGGCGGTCGGTCAAAGGCCCTCGGAAGGTAACGCCCCTAGGG  1209

Query  1081  GCGTCTTATAGCCGAGGGTGCAATGCGACCTGCCTAGACCGAGGAACGCGCTTCGGCTCG  1140
             ||||||||||||||||||||||||||||||||||||||||||||||||||||||||||||
Sbjct  1210  GCGTCTTATAGCCGAGGGTGCAATGCGACCTGCCTAGACCGAGGAACGCGCTTCGGCTCG  1269

Query  1141  GACGCTGGCATAATGGTCGTAAACGACCCGTCTTGAAACACGGACCAAGGAGTCTAACAT  1200
             ||||||||||||||||||||||||||||||||||||||||||||||||||||||||||||
Sbjct  1270  GACGCTGGCATAATGGTCGTAAACGACCCGTCTTGAAACACGGACCAAGGAGTCTAACAT  1329

Query  1201  CTACGCGAGTGTTCGGGTGTCAAACCCGTGCGCGAAGTGAAAGCGAACGGAGGTGGGAAC  1260
             ||||||||||||||||||||||||||||||||||||||||||||||||||||||||||||
Sbjct  1330  CTACGCGAGTGTTCGGGTGTCAAACCCGTGCGCGAAGTGAAAGCGAACGGAGGTGGGAAC  1389

Query  1261  CCTCACGGGTGCACCATCGACCGATCCTGAAGTCTTCGGATGGATTTGAGTAAGAGCGTA  1320
             ||||||||||||||||||||||||||||||||||||||||||||||||||||||||||||
Sbjct  1390  CCTCACGGGTGCACCATCGACCGATCCTGAAGTCTTCGGATGGATTTGAGTAAGAGCGTA  1449

Query  1321  GCTGTTGGGACCCGAAAGATGGTGAACTATGCCTGAATAGGGCGAAGCCAGAGGAAACTC  1380
             ||||||||||||||||||||||||||||||||||||||||||||||||||||||||||||
Sbjct  1450  GCTGTTGGGACCCGAAAGATGGTGAACTATGCCTGAATAGGGCGAAGCCAGAGGAAACTC  1509

Query  1381  TGGTGGAGGCTCGTAGCGGTTCTGACGTGCAAATCGATCGTCGAATTTGGGTATAGGGGC  1440
             ||||||||||||||||||||||||||||||||||||||||||||||||||||||||||||
Sbjct  1510  TGGTGGAGGCTCGTAGCGGTTCTGACGTGCAAATCGATCGTCGAATTTGGGTATAGGGGC  1569

Query  1441  GAAAGACTAATCGAACCATCTGGTAGCTGGTTCCTGCCGAAGTTTCCCTCAGGATAGCAG  1500
             ||||||||||||||||||||||||||||||||||||||||||||||||||||||||||||
Sbjct  1570  GAAAGACTAATCGAACCATCTGGTAGCTGGTTCCTGCCGAAGTTTCCCTCAGGATAGCAG  1629

Query  1501  TAACGCGAATTCAGTTTTATGAGGTAAAGCGAATGATTAGAGGCCTTGGGGTTGAAACAA  1560
             ||||||||||||||||||||||||||||||||||||||||||||||||||||||||||||
Sbjct  1630  TAACGCGAATTCAGTTTTATGAGGTAAAGCGAATGATTAGAGGCCTTGGGGTTGAAACAA  1689

Query  1561  CCTTAACCTATTCTCAAACTTTAAATATGTAAGAAGCCCTTGTTGCTTAATTGAACGTGG  1620
             ||||||||||||||||||||||||||||||||||||||||||||||||||||||||||||
Sbjct  1690  CCTTAACCTATTCTCAAACTTTAAATATGTAAGAAGCCCTTGTTGCTTAATTGAACGTGG  1749

Query  1621  GCATTAGAATGATGCGTTACTAGTGGGCCATTTTTGGTAAGCAGAACTGGCGATGCGGGA  1680
             ||||||||||||||||||||||||||||||||||||||||||||||||||||||||||||
Sbjct  1750  GCATTAGAATGATGCGTTACTAGTGGGCCATTTTTGGTAAGCAGAACTGGCGATGCGGGA  1809

Query  1681  TGAACCGAACGCGAGGTTAAGGTGCCGGAATACACGCTCATCAGACACCACAAAAGGTGT  1740
             ||||||||||||||||||||||||||||||||||||||||||||||||||||||||||||
Sbjct  1810  TGAACCGAACGCGAGGTTAAGGTGCCGGAATACACGCTCATCAGACACCACAAAAGGTGT  1869

Query  1741  TAGTTCATCTAGACAGCCCGACGGTGGCCATGGAAGTCGGAATCCGCTAAGGAGTGTGTA  1800
             ||||||||||||||||||||||||||||||||||||||||||||||||||||||||||||
Sbjct  1870  TAGTTCATCTAGACAGCCCGACGGTGGCCATGGAAGTCGGAATCCGCTAAGGAGTGTGTA  1929

Query  1801  ACAACTCACGGGCCGAATGAACTAGCCCTGAAAATGGATGGCGCTTAAGCGTGTTACCCA  1860
             ||||||||||||||||||||||||||||||||||||||||||||||||||||||||||||
Sbjct  1930  ACAACTCACGGGCCGAATGAACTAGCCCTGAAAATGGATGGCGCTTAAGCGTGTTACCCA  1989

Query  1861  TACCTCGCCGTCAGGGTAGAAACGATGCCCTGACGAGTAGGCAGGCGTGGGGGTCCGTGA  1920
             ||||||||||||||||||||||||||||||||||||||||||||||||||||||||||||
Sbjct  1990  TACCTCGCCGTCAGGGTAGAAACGATGCCCTGACGAGTAGGCAGGCGTGGGGGTCCGTGA  2049

Query  1921  CGAAGCCTTGGGAGTGATCCCGGGTCGAACGGCCCCTAGTGC  1962
             ||||||||||||||||||||||||||||||||||||||||||
Sbjct  2050  CGAAGCCTTGGGAGTGATCCCGGGTCGAACGGCCCCTAGTGC  2091


>SWKU01000089.1 Curvularia kusanoi strain 30M1 scaffold_89, whole genome shotgun 
sequence
Length=6326

 Score = 3618 bits (1959),  Expect = 0.0
 Identities = 1961/1962 (99%), Gaps = 0/1962 (0%)
 Strand=Plus/Plus

Query  1     CAAGGTTTCCGTAGGTGAACCTGCGGAAGGATCATTACCGAGTGAGGGCCCTCTGGGTCC  60
             ||||||||||||||||||||||||||||||||||||||||||||||||||||||||||||
Sbjct  3225  CAAGGTTTCCGTAGGTGAACCTGCGGAAGGATCATTACCGAGTGAGGGCCCTCTGGGTCC  3284

Query  61    AACCTCCCACCCGTGTTTATTTTACCTTGTTGCTTcggcgggcccgccttaactggccgc  120
             ||||||||||||||||||||||||||||||||||||||||||||||||||||||||||||
Sbjct  3285  AACCTCCCACCCGTGTTTATTTTACCTTGTTGCTTCGGCGGGCCCGCCTTAACTGGCCGC  3344

Query  121   cggggggcttacgcccccgggcccgcgcccgccgAAGACACCCTCGAACTCTGTCTGAAG  180
             ||||||||||||||||||||||||||||||||||||||||||||||||||||||||||||
Sbjct  3345  CGGGGGGCTTACGCCCCCGGGCCCGCGCCCGCCGAAGACACCCTCGAACTCTGTCTGAAG  3404

Query  181   ATTGTAGTCTGAGTGAAAATATAAATTATTTAAAACTTTCAACAACGGATCTCTTGGTTC  240
             ||||||||||||||||||||||||||||||||||||||||||||||||||||||||||||
Sbjct  3405  ATTGTAGTCTGAGTGAAAATATAAATTATTTAAAACTTTCAACAACGGATCTCTTGGTTC  3464

Query  241   CGGCATCGATGAAGAACGCAGCGAAATGCGATACGTAATGTGAATTGCAAATTCAGTGAA  300
             ||||||||||||||||||||||||||||||||||||||||||||||||||||||||||||
Sbjct  3465  CGGCATCGATGAAGAACGCAGCGAAATGCGATACGTAATGTGAATTGCAAATTCAGTGAA  3524

Query  301   TCATCGAGTCTTTGAACGCACATTGCGCCCCCTGGTATTCCGGGGGGCATGCCTGTCCGA  360
             ||||||||||||||||||||||||||||||||||||||||||||||||||||||||||||
Sbjct  3525  TCATCGAGTCTTTGAACGCACATTGCGCCCCCTGGTATTCCGGGGGGCATGCCTGTCCGA  3584

Query  361   GCGTCATTGCTGCCCTCAAGCACGGCTTGTGTGTTGGGCCCCGTCCTCCGATCCCGGGGG  420
             |||||||| |||||||||||||||||||||||||||||||||||||||||||||||||||
Sbjct  3585  GCGTCATTTCTGCCCTCAAGCACGGCTTGTGTGTTGGGCCCCGTCCTCCGATCCCGGGGG  3644

Query  421   ACGGGCCCGAAAGGCAGCGGCGGCACCGCGTCCGGTCCTCGAGCGTATGGGGCTTTGTCA  480
             ||||||||||||||||||||||||||||||||||||||||||||||||||||||||||||
Sbjct  3645  ACGGGCCCGAAAGGCAGCGGCGGCACCGCGTCCGGTCCTCGAGCGTATGGGGCTTTGTCA  3704

Query  481   CCCGCTCTGTAGGCCCGGCCGGCGCTTGCCGATCAACCCAAATTTTTATCCAGGTTGACC  540
             ||||||||||||||||||||||||||||||||||||||||||||||||||||||||||||
Sbjct  3705  CCCGCTCTGTAGGCCCGGCCGGCGCTTGCCGATCAACCCAAATTTTTATCCAGGTTGACC  3764

Query  541   TCGGATCAGGTAGGGATACCCGCTGAACTTAAGCATATCAATAAGCGGAGGAAAAGAAAC  600
             ||||||||||||||||||||||||||||||||||||||||||||||||||||||||||||
Sbjct  3765  TCGGATCAGGTAGGGATACCCGCTGAACTTAAGCATATCAATAAGCGGAGGAAAAGAAAC  3824

Query  601   CAACAGGGATTGCCCCAGTAACGGCGAGTGAAGCGGCAAGAGCTCAAATTTGAAAGCTGG  660
             ||||||||||||||||||||||||||||||||||||||||||||||||||||||||||||
Sbjct  3825  CAACAGGGATTGCCCCAGTAACGGCGAGTGAAGCGGCAAGAGCTCAAATTTGAAAGCTGG  3884

Query  661   CTCCTTCGGGGTCCGCATTGTAATTTGTAGAGGATGCTTCGGGAGCGGTCCCCATCTAAG  720
             ||||||||||||||||||||||||||||||||||||||||||||||||||||||||||||
Sbjct  3885  CTCCTTCGGGGTCCGCATTGTAATTTGTAGAGGATGCTTCGGGAGCGGTCCCCATCTAAG  3944

Query  721   TGCCCTGGAACGGGACGTCATAGAGGGTGAGAATCCCGTATGGGATGGGGTGTCCGCGCC  780
             ||||||||||||||||||||||||||||||||||||||||||||||||||||||||||||
Sbjct  3945  TGCCCTGGAACGGGACGTCATAGAGGGTGAGAATCCCGTATGGGATGGGGTGTCCGCGCC  4004

Query  781   CGTGTGAAGCTCCTTCGACGAGTCGAGTTGTTTGGGAATGCAGCTCTAAATGGGTGGTAA  840
             ||||||||||||||||||||||||||||||||||||||||||||||||||||||||||||
Sbjct  4005  CGTGTGAAGCTCCTTCGACGAGTCGAGTTGTTTGGGAATGCAGCTCTAAATGGGTGGTAA  4064

Query  841   ATTTCATCTAAAGCTAAATATTGGCCGGAGACCGATAGCGCACAAGTAGAGTGATCGAAA  900
             ||||||||||||||||||||||||||||||||||||||||||||||||||||||||||||
Sbjct  4065  ATTTCATCTAAAGCTAAATATTGGCCGGAGACCGATAGCGCACAAGTAGAGTGATCGAAA  4124

Query  901   GATGAAAAGCACTTTGAAAAGAGAGTTAAAAAGCACGTGAAATTGTTGAAAGGGAAGCGC  960
             ||||||||||||||||||||||||||||||||||||||||||||||||||||||||||||
Sbjct  4125  GATGAAAAGCACTTTGAAAAGAGAGTTAAAAAGCACGTGAAATTGTTGAAAGGGAAGCGC  4184

Query  961   TTGCGACCAGACTCGCTCGCGGGGTTCAGCCGGCATTCGTGCCGGTGTACTTCCCCGCGG  1020
             ||||||||||||||||||||||||||||||||||||||||||||||||||||||||||||
Sbjct  4185  TTGCGACCAGACTCGCTCGCGGGGTTCAGCCGGCATTCGTGCCGGTGTACTTCCCCGCGG  4244

Query  1021  GCGGGCCAGCGTCGGTTTGGGCGGTCGGTCAAAGGCCCTCGGAAGGTAACGCCCCTAGGG  1080
             ||||||||||||||||||||||||||||||||||||||||||||||||||||||||||||
Sbjct  4245  GCGGGCCAGCGTCGGTTTGGGCGGTCGGTCAAAGGCCCTCGGAAGGTAACGCCCCTAGGG  4304

Query  1081  GCGTCTTATAGCCGAGGGTGCAATGCGACCTGCCTAGACCGAGGAACGCGCTTCGGCTCG  1140
             ||||||||||||||||||||||||||||||||||||||||||||||||||||||||||||
Sbjct  4305  GCGTCTTATAGCCGAGGGTGCAATGCGACCTGCCTAGACCGAGGAACGCGCTTCGGCTCG  4364

Query  1141  GACGCTGGCATAATGGTCGTAAACGACCCGTCTTGAAACACGGACCAAGGAGTCTAACAT  1200
             ||||||||||||||||||||||||||||||||||||||||||||||||||||||||||||
Sbjct  4365  GACGCTGGCATAATGGTCGTAAACGACCCGTCTTGAAACACGGACCAAGGAGTCTAACAT  4424

Query  1201  CTACGCGAGTGTTCGGGTGTCAAACCCGTGCGCGAAGTGAAAGCGAACGGAGGTGGGAAC  1260
             ||||||||||||||||||||||||||||||||||||||||||||||||||||||||||||
Sbjct  4425  CTACGCGAGTGTTCGGGTGTCAAACCCGTGCGCGAAGTGAAAGCGAACGGAGGTGGGAAC  4484

Query  1261  CCTCACGGGTGCACCATCGACCGATCCTGAAGTCTTCGGATGGATTTGAGTAAGAGCGTA  1320
             ||||||||||||||||||||||||||||||||||||||||||||||||||||||||||||
Sbjct  4485  CCTCACGGGTGCACCATCGACCGATCCTGAAGTCTTCGGATGGATTTGAGTAAGAGCGTA  4544

Query  1321  GCTGTTGGGACCCGAAAGATGGTGAACTATGCCTGAATAGGGCGAAGCCAGAGGAAACTC  1380
             ||||||||||||||||||||||||||||||||||||||||||||||||||||||||||||
Sbjct  4545  GCTGTTGGGACCCGAAAGATGGTGAACTATGCCTGAATAGGGCGAAGCCAGAGGAAACTC  4604

Query  1381  TGGTGGAGGCTCGTAGCGGTTCTGACGTGCAAATCGATCGTCGAATTTGGGTATAGGGGC  1440
             ||||||||||||||||||||||||||||||||||||||||||||||||||||||||||||
Sbjct  4605  TGGTGGAGGCTCGTAGCGGTTCTGACGTGCAAATCGATCGTCGAATTTGGGTATAGGGGC  4664

Query  1441  GAAAGACTAATCGAACCATCTGGTAGCTGGTTCCTGCCGAAGTTTCCCTCAGGATAGCAG  1500
             ||||||||||||||||||||||||||||||||||||||||||||||||||||||||||||
Sbjct  4665  GAAAGACTAATCGAACCATCTGGTAGCTGGTTCCTGCCGAAGTTTCCCTCAGGATAGCAG  4724

Query  1501  TAACGCGAATTCAGTTTTATGAGGTAAAGCGAATGATTAGAGGCCTTGGGGTTGAAACAA  1560
             ||||||||||||||||||||||||||||||||||||||||||||||||||||||||||||
Sbjct  4725  TAACGCGAATTCAGTTTTATGAGGTAAAGCGAATGATTAGAGGCCTTGGGGTTGAAACAA  4784

Query  1561  CCTTAACCTATTCTCAAACTTTAAATATGTAAGAAGCCCTTGTTGCTTAATTGAACGTGG  1620
             ||||||||||||||||||||||||||||||||||||||||||||||||||||||||||||
Sbjct  4785  CCTTAACCTATTCTCAAACTTTAAATATGTAAGAAGCCCTTGTTGCTTAATTGAACGTGG  4844

Query  1621  GCATTAGAATGATGCGTTACTAGTGGGCCATTTTTGGTAAGCAGAACTGGCGATGCGGGA  1680
             ||||||||||||||||||||||||||||||||||||||||||||||||||||||||||||
Sbjct  4845  GCATTAGAATGATGCGTTACTAGTGGGCCATTTTTGGTAAGCAGAACTGGCGATGCGGGA  4904

Query  1681  TGAACCGAACGCGAGGTTAAGGTGCCGGAATACACGCTCATCAGACACCACAAAAGGTGT  1740
             ||||||||||||||||||||||||||||||||||||||||||||||||||||||||||||
Sbjct  4905  TGAACCGAACGCGAGGTTAAGGTGCCGGAATACACGCTCATCAGACACCACAAAAGGTGT  4964

Query  1741  TAGTTCATCTAGACAGCCCGACGGTGGCCATGGAAGTCGGAATCCGCTAAGGAGTGTGTA  1800
             ||||||||||||||||||||||||||||||||||||||||||||||||||||||||||||
Sbjct  4965  TAGTTCATCTAGACAGCCCGACGGTGGCCATGGAAGTCGGAATCCGCTAAGGAGTGTGTA  5024

Query  1801  ACAACTCACGGGCCGAATGAACTAGCCCTGAAAATGGATGGCGCTTAAGCGTGTTACCCA  1860
             ||||||||||||||||||||||||||||||||||||||||||||||||||||||||||||
Sbjct  5025  ACAACTCACGGGCCGAATGAACTAGCCCTGAAAATGGATGGCGCTTAAGCGTGTTACCCA  5084

Query  1861  TACCTCGCCGTCAGGGTAGAAACGATGCCCTGACGAGTAGGCAGGCGTGGGGGTCCGTGA  1920
             ||||||||||||||||||||||||||||||||||||||||||||||||||||||||||||
Sbjct  5085  TACCTCGCCGTCAGGGTAGAAACGATGCCCTGACGAGTAGGCAGGCGTGGGGGTCCGTGA  5144

Query  1921  CGAAGCCTTGGGAGTGATCCCGGGTCGAACGGCCCCTAGTGC  1962
             ||||||||||||||||||||||||||||||||||||||||||
Sbjct  5145  CGAAGCCTTGGGAGTGATCCCGGGTCGAACGGCCCCTAGTGC  5186


>CM002801.1 Penicillium chrysogenum strain P2niaD18 chromosome IV, whole 
genome shotgun sequence
Length=3044168

 Score = 3618 bits (1959),  Expect = 0.0
 Identities = 1961/1962 (99%), Gaps = 0/1962 (0%)
 Strand=Plus/Minus

Query  1     CAAGGTTTCCGTAGGTGAACCTGCGGAAGGATCATTACCGAGTGAGGGCCCTCTGGGTCC  60
             ||||||||||||||||||||||||||||||||||||||||||||||||||||||||||||
Sbjct  5026  CAAGGTTTCCGTAGGTGAACCTGCGGAAGGATCATTACCGAGTGAGGGCCCTCTGGGTCC  4967

Query  61    AACCTCCCACCCGTGTTTATTTTACCTTGTTGCTTcggcgggcccgccttaactggccgc  120
             ||||||||||||||||||||||||||||||||||||||||||||||||||||||||||||
Sbjct  4966  AACCTCCCACCCGTGTTTATTTTACCTTGTTGCTTCGGCGGGCCCGCCTTAACTGGCCGC  4907

Query  121   cggggggcttacgcccccgggcccgcgcccgccgAAGACACCCTCGAACTCTGTCTGAAG  180
             ||||||||||||||||||||||||||||||||||||||||||||||||||||||||||||
Sbjct  4906  CGGGGGGCTTACGCCCCCGGGCCCGCGCCCGCCGAAGACACCCTCGAACTCTGTCTGAAG  4847

Query  181   ATTGTAGTCTGAGTGAAAATATAAATTATTTAAAACTTTCAACAACGGATCTCTTGGTTC  240
             ||||||||||||||||||||||||||||||||||||||||||||||||||||||||||||
Sbjct  4846  ATTGTAGTCTGAGTGAAAATATAAATTATTTAAAACTTTCAACAACGGATCTCTTGGTTC  4787

Query  241   CGGCATCGATGAAGAACGCAGCGAAATGCGATACGTAATGTGAATTGCAAATTCAGTGAA  300
             ||||||||||||||||||||||||||||||||||||||||||||||||||||||||||||
Sbjct  4786  CGGCATCGATGAAGAACGCAGCGAAATGCGATACGTAATGTGAATTGCAAATTCAGTGAA  4727

Query  301   TCATCGAGTCTTTGAACGCACATTGCGCCCCCTGGTATTCCGGGGGGCATGCCTGTCCGA  360
             ||||||||||||||||||||||||||||||||||||||||||||||||||||||||||||
Sbjct  4726  TCATCGAGTCTTTGAACGCACATTGCGCCCCCTGGTATTCCGGGGGGCATGCCTGTCCGA  4667

Query  361   GCGTCATTGCTGCCCTCAAGCACGGCTTGTGTGTTGGGCCCCGTCCTCCGATCCCGGGGG  420
             |||||||| |||||||||||||||||||||||||||||||||||||||||||||||||||
Sbjct  4666  GCGTCATTTCTGCCCTCAAGCACGGCTTGTGTGTTGGGCCCCGTCCTCCGATCCCGGGGG  4607

Query  421   ACGGGCCCGAAAGGCAGCGGCGGCACCGCGTCCGGTCCTCGAGCGTATGGGGCTTTGTCA  480
             ||||||||||||||||||||||||||||||||||||||||||||||||||||||||||||
Sbjct  4606  ACGGGCCCGAAAGGCAGCGGCGGCACCGCGTCCGGTCCTCGAGCGTATGGGGCTTTGTCA  4547

Query  481   CCCGCTCTGTAGGCCCGGCCGGCGCTTGCCGATCAACCCAAATTTTTATCCAGGTTGACC  540
             ||||||||||||||||||||||||||||||||||||||||||||||||||||||||||||
Sbjct  4546  CCCGCTCTGTAGGCCCGGCCGGCGCTTGCCGATCAACCCAAATTTTTATCCAGGTTGACC  4487

Query  541   TCGGATCAGGTAGGGATACCCGCTGAACTTAAGCATATCAATAAGCGGAGGAAAAGAAAC  600
             ||||||||||||||||||||||||||||||||||||||||||||||||||||||||||||
Sbjct  4486  TCGGATCAGGTAGGGATACCCGCTGAACTTAAGCATATCAATAAGCGGAGGAAAAGAAAC  4427

Query  601   CAACAGGGATTGCCCCAGTAACGGCGAGTGAAGCGGCAAGAGCTCAAATTTGAAAGCTGG  660
             ||||||||||||||||||||||||||||||||||||||||||||||||||||||||||||
Sbjct  4426  CAACAGGGATTGCCCCAGTAACGGCGAGTGAAGCGGCAAGAGCTCAAATTTGAAAGCTGG  4367

Query  661   CTCCTTCGGGGTCCGCATTGTAATTTGTAGAGGATGCTTCGGGAGCGGTCCCCATCTAAG  720
             ||||||||||||||||||||||||||||||||||||||||||||||||||||||||||||
Sbjct  4366  CTCCTTCGGGGTCCGCATTGTAATTTGTAGAGGATGCTTCGGGAGCGGTCCCCATCTAAG  4307

Query  721   TGCCCTGGAACGGGACGTCATAGAGGGTGAGAATCCCGTATGGGATGGGGTGTCCGCGCC  780
             ||||||||||||||||||||||||||||||||||||||||||||||||||||||||||||
Sbjct  4306  TGCCCTGGAACGGGACGTCATAGAGGGTGAGAATCCCGTATGGGATGGGGTGTCCGCGCC  4247

Query  781   CGTGTGAAGCTCCTTCGACGAGTCGAGTTGTTTGGGAATGCAGCTCTAAATGGGTGGTAA  840
             ||||||||||||||||||||||||||||||||||||||||||||||||||||||||||||
Sbjct  4246  CGTGTGAAGCTCCTTCGACGAGTCGAGTTGTTTGGGAATGCAGCTCTAAATGGGTGGTAA  4187

Query  841   ATTTCATCTAAAGCTAAATATTGGCCGGAGACCGATAGCGCACAAGTAGAGTGATCGAAA  900
             ||||||||||||||||||||||||||||||||||||||||||||||||||||||||||||
Sbjct  4186  ATTTCATCTAAAGCTAAATATTGGCCGGAGACCGATAGCGCACAAGTAGAGTGATCGAAA  4127

Query  901   GATGAAAAGCACTTTGAAAAGAGAGTTAAAAAGCACGTGAAATTGTTGAAAGGGAAGCGC  960
             ||||||||||||||||||||||||||||||||||||||||||||||||||||||||||||
Sbjct  4126  GATGAAAAGCACTTTGAAAAGAGAGTTAAAAAGCACGTGAAATTGTTGAAAGGGAAGCGC  4067

Query  961   TTGCGACCAGACTCGCTCGCGGGGTTCAGCCGGCATTCGTGCCGGTGTACTTCCCCGCGG  1020
             ||||||||||||||||||||||||||||||||||||||||||||||||||||||||||||
Sbjct  4066  TTGCGACCAGACTCGCTCGCGGGGTTCAGCCGGCATTCGTGCCGGTGTACTTCCCCGCGG  4007

Query  1021  GCGGGCCAGCGTCGGTTTGGGCGGTCGGTCAAAGGCCCTCGGAAGGTAACGCCCCTAGGG  1080
             ||||||||||||||||||||||||||||||||||||||||||||||||||||||||||||
Sbjct  4006  GCGGGCCAGCGTCGGTTTGGGCGGTCGGTCAAAGGCCCTCGGAAGGTAACGCCCCTAGGG  3947

Query  1081  GCGTCTTATAGCCGAGGGTGCAATGCGACCTGCCTAGACCGAGGAACGCGCTTCGGCTCG  1140
             ||||||||||||||||||||||||||||||||||||||||||||||||||||||||||||
Sbjct  3946  GCGTCTTATAGCCGAGGGTGCAATGCGACCTGCCTAGACCGAGGAACGCGCTTCGGCTCG  3887

Query  1141  GACGCTGGCATAATGGTCGTAAACGACCCGTCTTGAAACACGGACCAAGGAGTCTAACAT  1200
             ||||||||||||||||||||||||||||||||||||||||||||||||||||||||||||
Sbjct  3886  GACGCTGGCATAATGGTCGTAAACGACCCGTCTTGAAACACGGACCAAGGAGTCTAACAT  3827

Query  1201  CTACGCGAGTGTTCGGGTGTCAAACCCGTGCGCGAAGTGAAAGCGAACGGAGGTGGGAAC  1260
             ||||||||||||||||||||||||||||||||||||||||||||||||||||||||||||
Sbjct  3826  CTACGCGAGTGTTCGGGTGTCAAACCCGTGCGCGAAGTGAAAGCGAACGGAGGTGGGAAC  3767

Query  1261  CCTCACGGGTGCACCATCGACCGATCCTGAAGTCTTCGGATGGATTTGAGTAAGAGCGTA  1320
             ||||||||||||||||||||||||||||||||||||||||||||||||||||||||||||
Sbjct  3766  CCTCACGGGTGCACCATCGACCGATCCTGAAGTCTTCGGATGGATTTGAGTAAGAGCGTA  3707

Query  1321  GCTGTTGGGACCCGAAAGATGGTGAACTATGCCTGAATAGGGCGAAGCCAGAGGAAACTC  1380
             ||||||||||||||||||||||||||||||||||||||||||||||||||||||||||||
Sbjct  3706  GCTGTTGGGACCCGAAAGATGGTGAACTATGCCTGAATAGGGCGAAGCCAGAGGAAACTC  3647

Query  1381  TGGTGGAGGCTCGTAGCGGTTCTGACGTGCAAATCGATCGTCGAATTTGGGTATAGGGGC  1440
             ||||||||||||||||||||||||||||||||||||||||||||||||||||||||||||
Sbjct  3646  TGGTGGAGGCTCGTAGCGGTTCTGACGTGCAAATCGATCGTCGAATTTGGGTATAGGGGC  3587

Query  1441  GAAAGACTAATCGAACCATCTGGTAGCTGGTTCCTGCCGAAGTTTCCCTCAGGATAGCAG  1500
             ||||||||||||||||||||||||||||||||||||||||||||||||||||||||||||
Sbjct  3586  GAAAGACTAATCGAACCATCTGGTAGCTGGTTCCTGCCGAAGTTTCCCTCAGGATAGCAG  3527

Query  1501  TAACGCGAATTCAGTTTTATGAGGTAAAGCGAATGATTAGAGGCCTTGGGGTTGAAACAA  1560
             ||||||||||||||||||||||||||||||||||||||||||||||||||||||||||||
Sbjct  3526  TAACGCGAATTCAGTTTTATGAGGTAAAGCGAATGATTAGAGGCCTTGGGGTTGAAACAA  3467

Query  1561  CCTTAACCTATTCTCAAACTTTAAATATGTAAGAAGCCCTTGTTGCTTAATTGAACGTGG  1620
             ||||||||||||||||||||||||||||||||||||||||||||||||||||||||||||
Sbjct  3466  CCTTAACCTATTCTCAAACTTTAAATATGTAAGAAGCCCTTGTTGCTTAATTGAACGTGG  3407

Query  1621  GCATTAGAATGATGCGTTACTAGTGGGCCATTTTTGGTAAGCAGAACTGGCGATGCGGGA  1680
             ||||||||||||||||||||||||||||||||||||||||||||||||||||||||||||
Sbjct  3406  GCATTAGAATGATGCGTTACTAGTGGGCCATTTTTGGTAAGCAGAACTGGCGATGCGGGA  3347

Query  1681  TGAACCGAACGCGAGGTTAAGGTGCCGGAATACACGCTCATCAGACACCACAAAAGGTGT  1740
             ||||||||||||||||||||||||||||||||||||||||||||||||||||||||||||
Sbjct  3346  TGAACCGAACGCGAGGTTAAGGTGCCGGAATACACGCTCATCAGACACCACAAAAGGTGT  3287

Query  1741  TAGTTCATCTAGACAGCCCGACGGTGGCCATGGAAGTCGGAATCCGCTAAGGAGTGTGTA  1800
             ||||||||||||||||||||||||||||||||||||||||||||||||||||||||||||
Sbjct  3286  TAGTTCATCTAGACAGCCCGACGGTGGCCATGGAAGTCGGAATCCGCTAAGGAGTGTGTA  3227

Query  1801  ACAACTCACGGGCCGAATGAACTAGCCCTGAAAATGGATGGCGCTTAAGCGTGTTACCCA  1860
             ||||||||||||||||||||||||||||||||||||||||||||||||||||||||||||
Sbjct  3226  ACAACTCACGGGCCGAATGAACTAGCCCTGAAAATGGATGGCGCTTAAGCGTGTTACCCA  3167

Query  1861  TACCTCGCCGTCAGGGTAGAAACGATGCCCTGACGAGTAGGCAGGCGTGGGGGTCCGTGA  1920
             ||||||||||||||||||||||||||||||||||||||||||||||||||||||||||||
Sbjct  3166  TACCTCGCCGTCAGGGTAGAAACGATGCCCTGACGAGTAGGCAGGCGTGGGGGTCCGTGA  3107

Query  1921  CGAAGCCTTGGGAGTGATCCCGGGTCGAACGGCCCCTAGTGC  1962
             ||||||||||||||||||||||||||||||||||||||||||
Sbjct  3106  CGAAGCCTTGGGAGTGATCCCGGGTCGAACGGCCCCTAGTGC  3065


 Score = 3618 bits (1959),  Expect = 0.0
 Identities = 1961/1962 (99%), Gaps = 0/1962 (0%)
 Strand=Plus/Minus

Query  1      CAAGGTTTCCGTAGGTGAACCTGCGGAAGGATCATTACCGAGTGAGGGCCCTCTGGGTCC  60
              ||||||||||||||||||||||||||||||||||||||||||||||||||||||||||||
Sbjct  13875  CAAGGTTTCCGTAGGTGAACCTGCGGAAGGATCATTACCGAGTGAGGGCCCTCTGGGTCC  13816

Query  61     AACCTCCCACCCGTGTTTATTTTACCTTGTTGCTTcggcgggcccgccttaactggccgc  120
              ||||||||||||||||||||||||||||||||||||||||||||||||||||||||||||
Sbjct  13815  AACCTCCCACCCGTGTTTATTTTACCTTGTTGCTTCGGCGGGCCCGCCTTAACTGGCCGC  13756

Query  121    cggggggcttacgcccccgggcccgcgcccgccgAAGACACCCTCGAACTCTGTCTGAAG  180
              ||||||||||||||||||||||||||||||||||||||||||||||||||||||||||||
Sbjct  13755  CGGGGGGCTTACGCCCCCGGGCCCGCGCCCGCCGAAGACACCCTCGAACTCTGTCTGAAG  13696

Query  181    ATTGTAGTCTGAGTGAAAATATAAATTATTTAAAACTTTCAACAACGGATCTCTTGGTTC  240
              ||||||||||||||||||||||||||||||||||||||||||||||||||||||||||||
Sbjct  13695  ATTGTAGTCTGAGTGAAAATATAAATTATTTAAAACTTTCAACAACGGATCTCTTGGTTC  13636

Query  241    CGGCATCGATGAAGAACGCAGCGAAATGCGATACGTAATGTGAATTGCAAATTCAGTGAA  300
              ||||||||||||||||||||||||||||||||||||||||||||||||||||||||||||
Sbjct  13635  CGGCATCGATGAAGAACGCAGCGAAATGCGATACGTAATGTGAATTGCAAATTCAGTGAA  13576

Query  301    TCATCGAGTCTTTGAACGCACATTGCGCCCCCTGGTATTCCGGGGGGCATGCCTGTCCGA  360
              ||||||||||||||||||||||||||||||||||||||||||||||||||||||||||||
Sbjct  13575  TCATCGAGTCTTTGAACGCACATTGCGCCCCCTGGTATTCCGGGGGGCATGCCTGTCCGA  13516

Query  361    GCGTCATTGCTGCCCTCAAGCACGGCTTGTGTGTTGGGCCCCGTCCTCCGATCCCGGGGG  420
              |||||||| |||||||||||||||||||||||||||||||||||||||||||||||||||
Sbjct  13515  GCGTCATTTCTGCCCTCAAGCACGGCTTGTGTGTTGGGCCCCGTCCTCCGATCCCGGGGG  13456

Query  421    ACGGGCCCGAAAGGCAGCGGCGGCACCGCGTCCGGTCCTCGAGCGTATGGGGCTTTGTCA  480
              ||||||||||||||||||||||||||||||||||||||||||||||||||||||||||||
Sbjct  13455  ACGGGCCCGAAAGGCAGCGGCGGCACCGCGTCCGGTCCTCGAGCGTATGGGGCTTTGTCA  13396

Query  481    CCCGCTCTGTAGGCCCGGCCGGCGCTTGCCGATCAACCCAAATTTTTATCCAGGTTGACC  540
              ||||||||||||||||||||||||||||||||||||||||||||||||||||||||||||
Sbjct  13395  CCCGCTCTGTAGGCCCGGCCGGCGCTTGCCGATCAACCCAAATTTTTATCCAGGTTGACC  13336

Query  541    TCGGATCAGGTAGGGATACCCGCTGAACTTAAGCATATCAATAAGCGGAGGAAAAGAAAC  600
              ||||||||||||||||||||||||||||||||||||||||||||||||||||||||||||
Sbjct  13335  TCGGATCAGGTAGGGATACCCGCTGAACTTAAGCATATCAATAAGCGGAGGAAAAGAAAC  13276

Query  601    CAACAGGGATTGCCCCAGTAACGGCGAGTGAAGCGGCAAGAGCTCAAATTTGAAAGCTGG  660
              ||||||||||||||||||||||||||||||||||||||||||||||||||||||||||||
Sbjct  13275  CAACAGGGATTGCCCCAGTAACGGCGAGTGAAGCGGCAAGAGCTCAAATTTGAAAGCTGG  13216

Query  661    CTCCTTCGGGGTCCGCATTGTAATTTGTAGAGGATGCTTCGGGAGCGGTCCCCATCTAAG  720
              ||||||||||||||||||||||||||||||||||||||||||||||||||||||||||||
Sbjct  13215  CTCCTTCGGGGTCCGCATTGTAATTTGTAGAGGATGCTTCGGGAGCGGTCCCCATCTAAG  13156

Query  721    TGCCCTGGAACGGGACGTCATAGAGGGTGAGAATCCCGTATGGGATGGGGTGTCCGCGCC  780
              ||||||||||||||||||||||||||||||||||||||||||||||||||||||||||||
Sbjct  13155  TGCCCTGGAACGGGACGTCATAGAGGGTGAGAATCCCGTATGGGATGGGGTGTCCGCGCC  13096

Query  781    CGTGTGAAGCTCCTTCGACGAGTCGAGTTGTTTGGGAATGCAGCTCTAAATGGGTGGTAA  840
              ||||||||||||||||||||||||||||||||||||||||||||||||||||||||||||
Sbjct  13095  CGTGTGAAGCTCCTTCGACGAGTCGAGTTGTTTGGGAATGCAGCTCTAAATGGGTGGTAA  13036

Query  841    ATTTCATCTAAAGCTAAATATTGGCCGGAGACCGATAGCGCACAAGTAGAGTGATCGAAA  900
              ||||||||||||||||||||||||||||||||||||||||||||||||||||||||||||
Sbjct  13035  ATTTCATCTAAAGCTAAATATTGGCCGGAGACCGATAGCGCACAAGTAGAGTGATCGAAA  12976

Query  901    GATGAAAAGCACTTTGAAAAGAGAGTTAAAAAGCACGTGAAATTGTTGAAAGGGAAGCGC  960
              ||||||||||||||||||||||||||||||||||||||||||||||||||||||||||||
Sbjct  12975  GATGAAAAGCACTTTGAAAAGAGAGTTAAAAAGCACGTGAAATTGTTGAAAGGGAAGCGC  12916

Query  961    TTGCGACCAGACTCGCTCGCGGGGTTCAGCCGGCATTCGTGCCGGTGTACTTCCCCGCGG  1020
              ||||||||||||||||||||||||||||||||||||||||||||||||||||||||||||
Sbjct  12915  TTGCGACCAGACTCGCTCGCGGGGTTCAGCCGGCATTCGTGCCGGTGTACTTCCCCGCGG  12856

Query  1021   GCGGGCCAGCGTCGGTTTGGGCGGTCGGTCAAAGGCCCTCGGAAGGTAACGCCCCTAGGG  1080
              ||||||||||||||||||||||||||||||||||||||||||||||||||||||||||||
Sbjct  12855  GCGGGCCAGCGTCGGTTTGGGCGGTCGGTCAAAGGCCCTCGGAAGGTAACGCCCCTAGGG  12796

Query  1081   GCGTCTTATAGCCGAGGGTGCAATGCGACCTGCCTAGACCGAGGAACGCGCTTCGGCTCG  1140
              ||||||||||||||||||||||||||||||||||||||||||||||||||||||||||||
Sbjct  12795  GCGTCTTATAGCCGAGGGTGCAATGCGACCTGCCTAGACCGAGGAACGCGCTTCGGCTCG  12736

Query  1141   GACGCTGGCATAATGGTCGTAAACGACCCGTCTTGAAACACGGACCAAGGAGTCTAACAT  1200
              ||||||||||||||||||||||||||||||||||||||||||||||||||||||||||||
Sbjct  12735  GACGCTGGCATAATGGTCGTAAACGACCCGTCTTGAAACACGGACCAAGGAGTCTAACAT  12676

Query  1201   CTACGCGAGTGTTCGGGTGTCAAACCCGTGCGCGAAGTGAAAGCGAACGGAGGTGGGAAC  1260
              ||||||||||||||||||||||||||||||||||||||||||||||||||||||||||||
Sbjct  12675  CTACGCGAGTGTTCGGGTGTCAAACCCGTGCGCGAAGTGAAAGCGAACGGAGGTGGGAAC  12616

Query  1261   CCTCACGGGTGCACCATCGACCGATCCTGAAGTCTTCGGATGGATTTGAGTAAGAGCGTA  1320
              ||||||||||||||||||||||||||||||||||||||||||||||||||||||||||||
Sbjct  12615  CCTCACGGGTGCACCATCGACCGATCCTGAAGTCTTCGGATGGATTTGAGTAAGAGCGTA  12556

Query  1321   GCTGTTGGGACCCGAAAGATGGTGAACTATGCCTGAATAGGGCGAAGCCAGAGGAAACTC  1380
              ||||||||||||||||||||||||||||||||||||||||||||||||||||||||||||
Sbjct  12555  GCTGTTGGGACCCGAAAGATGGTGAACTATGCCTGAATAGGGCGAAGCCAGAGGAAACTC  12496

Query  1381   TGGTGGAGGCTCGTAGCGGTTCTGACGTGCAAATCGATCGTCGAATTTGGGTATAGGGGC  1440
              ||||||||||||||||||||||||||||||||||||||||||||||||||||||||||||
Sbjct  12495  TGGTGGAGGCTCGTAGCGGTTCTGACGTGCAAATCGATCGTCGAATTTGGGTATAGGGGC  12436

Query  1441   GAAAGACTAATCGAACCATCTGGTAGCTGGTTCCTGCCGAAGTTTCCCTCAGGATAGCAG  1500
              ||||||||||||||||||||||||||||||||||||||||||||||||||||||||||||
Sbjct  12435  GAAAGACTAATCGAACCATCTGGTAGCTGGTTCCTGCCGAAGTTTCCCTCAGGATAGCAG  12376

Query  1501   TAACGCGAATTCAGTTTTATGAGGTAAAGCGAATGATTAGAGGCCTTGGGGTTGAAACAA  1560
              ||||||||||||||||||||||||||||||||||||||||||||||||||||||||||||
Sbjct  12375  TAACGCGAATTCAGTTTTATGAGGTAAAGCGAATGATTAGAGGCCTTGGGGTTGAAACAA  12316

Query  1561   CCTTAACCTATTCTCAAACTTTAAATATGTAAGAAGCCCTTGTTGCTTAATTGAACGTGG  1620
              ||||||||||||||||||||||||||||||||||||||||||||||||||||||||||||
Sbjct  12315  CCTTAACCTATTCTCAAACTTTAAATATGTAAGAAGCCCTTGTTGCTTAATTGAACGTGG  12256

Query  1621   GCATTAGAATGATGCGTTACTAGTGGGCCATTTTTGGTAAGCAGAACTGGCGATGCGGGA  1680
              ||||||||||||||||||||||||||||||||||||||||||||||||||||||||||||
Sbjct  12255  GCATTAGAATGATGCGTTACTAGTGGGCCATTTTTGGTAAGCAGAACTGGCGATGCGGGA  12196

Query  1681   TGAACCGAACGCGAGGTTAAGGTGCCGGAATACACGCTCATCAGACACCACAAAAGGTGT  1740
              ||||||||||||||||||||||||||||||||||||||||||||||||||||||||||||
Sbjct  12195  TGAACCGAACGCGAGGTTAAGGTGCCGGAATACACGCTCATCAGACACCACAAAAGGTGT  12136

Query  1741   TAGTTCATCTAGACAGCCCGACGGTGGCCATGGAAGTCGGAATCCGCTAAGGAGTGTGTA  1800
              ||||||||||||||||||||||||||||||||||||||||||||||||||||||||||||
Sbjct  12135  TAGTTCATCTAGACAGCCCGACGGTGGCCATGGAAGTCGGAATCCGCTAAGGAGTGTGTA  12076

Query  1801   ACAACTCACGGGCCGAATGAACTAGCCCTGAAAATGGATGGCGCTTAAGCGTGTTACCCA  1860
              ||||||||||||||||||||||||||||||||||||||||||||||||||||||||||||
Sbjct  12075  ACAACTCACGGGCCGAATGAACTAGCCCTGAAAATGGATGGCGCTTAAGCGTGTTACCCA  12016

Query  1861   TACCTCGCCGTCAGGGTAGAAACGATGCCCTGACGAGTAGGCAGGCGTGGGGGTCCGTGA  1920
              ||||||||||||||||||||||||||||||||||||||||||||||||||||||||||||
Sbjct  12015  TACCTCGCCGTCAGGGTAGAAACGATGCCCTGACGAGTAGGCAGGCGTGGGGGTCCGTGA  11956

Query  1921   CGAAGCCTTGGGAGTGATCCCGGGTCGAACGGCCCCTAGTGC  1962
              ||||||||||||||||||||||||||||||||||||||||||
Sbjct  11955  CGAAGCCTTGGGAGTGATCCCGGGTCGAACGGCCCCTAGTGC  11914


>PKQL01000996.1 Penicillium sp. CF05 scaffold_995, whole genome shotgun sequence
Length=7174

 Score = 3613 bits (1956),  Expect = 0.0
 Identities = 1960/1962 (99%), Gaps = 0/1962 (0%)
 Strand=Plus/Plus

Query  1     CAAGGTTTCCGTAGGTGAACCTGCGGAAGGATCATTACCGAGTGAGGGCCCTCTGGGTCC  60
             ||||||||||||||||||||||||||||||||||||||||||||||||||||||||||||
Sbjct  3100  CAAGGTTTCCGTAGGTGAACCTGCGGAAGGATCATTACCGAGTGAGGGCCCTCTGGGTCC  3159

Query  61    AACCTCCCACCCGTGTTTATTTTACCTTGTTGCTTcggcgggcccgccttaactggccgc  120
             ||||||||||||||||||||||||||||||||||||||||||||||||||||||||||||
Sbjct  3160  AACCTCCCACCCGTGTTTATTTTACCTTGTTGCTTCGGCGGGCCCGCCTTAACTGGCCGC  3219

Query  121   cggggggcttacgcccccgggcccgcgcccgccgAAGACACCCTCGAACTCTGTCTGAAG  180
             ||||||||| ||||||||||||||||||||||||||||||||||||||||||||||||||
Sbjct  3220  CGGGGGGCTCACGCCCCCGGGCCCGCGCCCGCCGAAGACACCCTCGAACTCTGTCTGAAG  3279

Query  181   ATTGTAGTCTGAGTGAAAATATAAATTATTTAAAACTTTCAACAACGGATCTCTTGGTTC  240
             ||||||||||||||||||||||||||||||||||||||||||||||||||||||||||||
Sbjct  3280  ATTGTAGTCTGAGTGAAAATATAAATTATTTAAAACTTTCAACAACGGATCTCTTGGTTC  3339

Query  241   CGGCATCGATGAAGAACGCAGCGAAATGCGATACGTAATGTGAATTGCAAATTCAGTGAA  300
             ||||||||||||||||||||||||||||||||||||||||||||||||||||||||||||
Sbjct  3340  CGGCATCGATGAAGAACGCAGCGAAATGCGATACGTAATGTGAATTGCAAATTCAGTGAA  3399

Query  301   TCATCGAGTCTTTGAACGCACATTGCGCCCCCTGGTATTCCGGGGGGCATGCCTGTCCGA  360
             ||||||||||||||||||||||||||||||||||||||||||||||||||||||||||||
Sbjct  3400  TCATCGAGTCTTTGAACGCACATTGCGCCCCCTGGTATTCCGGGGGGCATGCCTGTCCGA  3459

Query  361   GCGTCATTGCTGCCCTCAAGCACGGCTTGTGTGTTGGGCCCCGTCCTCCGATCCCGGGGG  420
             ||||||||||||||||||||| ||||||||||||||||||||||||||||||||||||||
Sbjct  3460  GCGTCATTGCTGCCCTCAAGCCCGGCTTGTGTGTTGGGCCCCGTCCTCCGATCCCGGGGG  3519

Query  421   ACGGGCCCGAAAGGCAGCGGCGGCACCGCGTCCGGTCCTCGAGCGTATGGGGCTTTGTCA  480
             ||||||||||||||||||||||||||||||||||||||||||||||||||||||||||||
Sbjct  3520  ACGGGCCCGAAAGGCAGCGGCGGCACCGCGTCCGGTCCTCGAGCGTATGGGGCTTTGTCA  3579

Query  481   CCCGCTCTGTAGGCCCGGCCGGCGCTTGCCGATCAACCCAAATTTTTATCCAGGTTGACC  540
             ||||||||||||||||||||||||||||||||||||||||||||||||||||||||||||
Sbjct  3580  CCCGCTCTGTAGGCCCGGCCGGCGCTTGCCGATCAACCCAAATTTTTATCCAGGTTGACC  3639

Query  541   TCGGATCAGGTAGGGATACCCGCTGAACTTAAGCATATCAATAAGCGGAGGAAAAGAAAC  600
             ||||||||||||||||||||||||||||||||||||||||||||||||||||||||||||
Sbjct  3640  TCGGATCAGGTAGGGATACCCGCTGAACTTAAGCATATCAATAAGCGGAGGAAAAGAAAC  3699

Query  601   CAACAGGGATTGCCCCAGTAACGGCGAGTGAAGCGGCAAGAGCTCAAATTTGAAAGCTGG  660
             ||||||||||||||||||||||||||||||||||||||||||||||||||||||||||||
Sbjct  3700  CAACAGGGATTGCCCCAGTAACGGCGAGTGAAGCGGCAAGAGCTCAAATTTGAAAGCTGG  3759

Query  661   CTCCTTCGGGGTCCGCATTGTAATTTGTAGAGGATGCTTCGGGAGCGGTCCCCATCTAAG  720
             ||||||||||||||||||||||||||||||||||||||||||||||||||||||||||||
Sbjct  3760  CTCCTTCGGGGTCCGCATTGTAATTTGTAGAGGATGCTTCGGGAGCGGTCCCCATCTAAG  3819

Query  721   TGCCCTGGAACGGGACGTCATAGAGGGTGAGAATCCCGTATGGGATGGGGTGTCCGCGCC  780
             ||||||||||||||||||||||||||||||||||||||||||||||||||||||||||||
Sbjct  3820  TGCCCTGGAACGGGACGTCATAGAGGGTGAGAATCCCGTATGGGATGGGGTGTCCGCGCC  3879

Query  781   CGTGTGAAGCTCCTTCGACGAGTCGAGTTGTTTGGGAATGCAGCTCTAAATGGGTGGTAA  840
             ||||||||||||||||||||||||||||||||||||||||||||||||||||||||||||
Sbjct  3880  CGTGTGAAGCTCCTTCGACGAGTCGAGTTGTTTGGGAATGCAGCTCTAAATGGGTGGTAA  3939

Query  841   ATTTCATCTAAAGCTAAATATTGGCCGGAGACCGATAGCGCACAAGTAGAGTGATCGAAA  900
             ||||||||||||||||||||||||||||||||||||||||||||||||||||||||||||
Sbjct  3940  ATTTCATCTAAAGCTAAATATTGGCCGGAGACCGATAGCGCACAAGTAGAGTGATCGAAA  3999

Query  901   GATGAAAAGCACTTTGAAAAGAGAGTTAAAAAGCACGTGAAATTGTTGAAAGGGAAGCGC  960
             ||||||||||||||||||||||||||||||||||||||||||||||||||||||||||||
Sbjct  4000  GATGAAAAGCACTTTGAAAAGAGAGTTAAAAAGCACGTGAAATTGTTGAAAGGGAAGCGC  4059

Query  961   TTGCGACCAGACTCGCTCGCGGGGTTCAGCCGGCATTCGTGCCGGTGTACTTCCCCGCGG  1020
             ||||||||||||||||||||||||||||||||||||||||||||||||||||||||||||
Sbjct  4060  TTGCGACCAGACTCGCTCGCGGGGTTCAGCCGGCATTCGTGCCGGTGTACTTCCCCGCGG  4119

Query  1021  GCGGGCCAGCGTCGGTTTGGGCGGTCGGTCAAAGGCCCTCGGAAGGTAACGCCCCTAGGG  1080
             ||||||||||||||||||||||||||||||||||||||||||||||||||||||||||||
Sbjct  4120  GCGGGCCAGCGTCGGTTTGGGCGGTCGGTCAAAGGCCCTCGGAAGGTAACGCCCCTAGGG  4179

Query  1081  GCGTCTTATAGCCGAGGGTGCAATGCGACCTGCCTAGACCGAGGAACGCGCTTCGGCTCG  1140
             ||||||||||||||||||||||||||||||||||||||||||||||||||||||||||||
Sbjct  4180  GCGTCTTATAGCCGAGGGTGCAATGCGACCTGCCTAGACCGAGGAACGCGCTTCGGCTCG  4239

Query  1141  GACGCTGGCATAATGGTCGTAAACGACCCGTCTTGAAACACGGACCAAGGAGTCTAACAT  1200
             ||||||||||||||||||||||||||||||||||||||||||||||||||||||||||||
Sbjct  4240  GACGCTGGCATAATGGTCGTAAACGACCCGTCTTGAAACACGGACCAAGGAGTCTAACAT  4299

Query  1201  CTACGCGAGTGTTCGGGTGTCAAACCCGTGCGCGAAGTGAAAGCGAACGGAGGTGGGAAC  1260
             ||||||||||||||||||||||||||||||||||||||||||||||||||||||||||||
Sbjct  4300  CTACGCGAGTGTTCGGGTGTCAAACCCGTGCGCGAAGTGAAAGCGAACGGAGGTGGGAAC  4359

Query  1261  CCTCACGGGTGCACCATCGACCGATCCTGAAGTCTTCGGATGGATTTGAGTAAGAGCGTA  1320
             ||||||||||||||||||||||||||||||||||||||||||||||||||||||||||||
Sbjct  4360  CCTCACGGGTGCACCATCGACCGATCCTGAAGTCTTCGGATGGATTTGAGTAAGAGCGTA  4419

Query  1321  GCTGTTGGGACCCGAAAGATGGTGAACTATGCCTGAATAGGGCGAAGCCAGAGGAAACTC  1380
             ||||||||||||||||||||||||||||||||||||||||||||||||||||||||||||
Sbjct  4420  GCTGTTGGGACCCGAAAGATGGTGAACTATGCCTGAATAGGGCGAAGCCAGAGGAAACTC  4479

Query  1381  TGGTGGAGGCTCGTAGCGGTTCTGACGTGCAAATCGATCGTCGAATTTGGGTATAGGGGC  1440
             ||||||||||||||||||||||||||||||||||||||||||||||||||||||||||||
Sbjct  4480  TGGTGGAGGCTCGTAGCGGTTCTGACGTGCAAATCGATCGTCGAATTTGGGTATAGGGGC  4539

Query  1441  GAAAGACTAATCGAACCATCTGGTAGCTGGTTCCTGCCGAAGTTTCCCTCAGGATAGCAG  1500
             ||||||||||||||||||||||||||||||||||||||||||||||||||||||||||||
Sbjct  4540  GAAAGACTAATCGAACCATCTGGTAGCTGGTTCCTGCCGAAGTTTCCCTCAGGATAGCAG  4599

Query  1501  TAACGCGAATTCAGTTTTATGAGGTAAAGCGAATGATTAGAGGCCTTGGGGTTGAAACAA  1560
             ||||||||||||||||||||||||||||||||||||||||||||||||||||||||||||
Sbjct  4600  TAACGCGAATTCAGTTTTATGAGGTAAAGCGAATGATTAGAGGCCTTGGGGTTGAAACAA  4659

Query  1561  CCTTAACCTATTCTCAAACTTTAAATATGTAAGAAGCCCTTGTTGCTTAATTGAACGTGG  1620
             ||||||||||||||||||||||||||||||||||||||||||||||||||||||||||||
Sbjct  4660  CCTTAACCTATTCTCAAACTTTAAATATGTAAGAAGCCCTTGTTGCTTAATTGAACGTGG  4719

Query  1621  GCATTAGAATGATGCGTTACTAGTGGGCCATTTTTGGTAAGCAGAACTGGCGATGCGGGA  1680
             ||||||||||||||||||||||||||||||||||||||||||||||||||||||||||||
Sbjct  4720  GCATTAGAATGATGCGTTACTAGTGGGCCATTTTTGGTAAGCAGAACTGGCGATGCGGGA  4779

Query  1681  TGAACCGAACGCGAGGTTAAGGTGCCGGAATACACGCTCATCAGACACCACAAAAGGTGT  1740
             ||||||||||||||||||||||||||||||||||||||||||||||||||||||||||||
Sbjct  4780  TGAACCGAACGCGAGGTTAAGGTGCCGGAATACACGCTCATCAGACACCACAAAAGGTGT  4839

Query  1741  TAGTTCATCTAGACAGCCCGACGGTGGCCATGGAAGTCGGAATCCGCTAAGGAGTGTGTA  1800
             ||||||||||||||||||||||||||||||||||||||||||||||||||||||||||||
Sbjct  4840  TAGTTCATCTAGACAGCCCGACGGTGGCCATGGAAGTCGGAATCCGCTAAGGAGTGTGTA  4899

Query  1801  ACAACTCACGGGCCGAATGAACTAGCCCTGAAAATGGATGGCGCTTAAGCGTGTTACCCA  1860
             ||||||||||||||||||||||||||||||||||||||||||||||||||||||||||||
Sbjct  4900  ACAACTCACGGGCCGAATGAACTAGCCCTGAAAATGGATGGCGCTTAAGCGTGTTACCCA  4959

Query  1861  TACCTCGCCGTCAGGGTAGAAACGATGCCCTGACGAGTAGGCAGGCGTGGGGGTCCGTGA  1920
             ||||||||||||||||||||||||||||||||||||||||||||||||||||||||||||
Sbjct  4960  TACCTCGCCGTCAGGGTAGAAACGATGCCCTGACGAGTAGGCAGGCGTGGGGGTCCGTGA  5019

Query  1921  CGAAGCCTTGGGAGTGATCCCGGGTCGAACGGCCCCTAGTGC  1962
             ||||||||||||||||||||||||||||||||||||||||||
Sbjct  5020  CGAAGCCTTGGGAGTGATCCCGGGTCGAACGGCCCCTAGTGC  5061


>CAJVRB010000041.1 Penicillium nalgiovense genome assembly, contig: tig00002941, 
whole genome shotgun sequence
Length=1458249

 Score = 3613 bits (1956),  Expect = 0.0
 Identities = 1960/1962 (99%), Gaps = 0/1962 (0%)
 Strand=Plus/Minus

Query  1        CAAGGTTTCCGTAGGTGAACCTGCGGAAGGATCATTACCGAGTGAGGGCCCTCTGGGTCC  60
                ||||||||||||||||||||||||||||||||||||||||||||||||||||||||||||
Sbjct  1444427  CAAGGTTTCCGTAGGTGAACCTGCGGAAGGATCATTACCGAGTGAGGGCCCTCTGGGTCC  1444368

Query  61       AACCTCCCACCCGTGTTTATTTTACCTTGTTGCTTcggcgggcccgccttaactggccgc  120
                ||||||||||||||||||||||||||||||||||||||||||||||||||||||||||||
Sbjct  1444367  AACCTCCCACCCGTGTTTATTTTACCTTGTTGCTTCGGCGGGCCCGCCTTAACTGGCCGC  1444308

Query  121      cggggggcttacgcccccgggcccgcgcccgccgAAGACACCCTCGAACTCTGTCTGAAG  180
                ||||||||| ||||||||||||||||||||||||||||||||||||||||||||||||||
Sbjct  1444307  CGGGGGGCTCACGCCCCCGGGCCCGCGCCCGCCGAAGACACCCTCGAACTCTGTCTGAAG  1444248

Query  181      ATTGTAGTCTGAGTGAAAATATAAATTATTTAAAACTTTCAACAACGGATCTCTTGGTTC  240
                ||||||||||||||||||||||||||||||||||||||||||||||||||||||||||||
Sbjct  1444247  ATTGTAGTCTGAGTGAAAATATAAATTATTTAAAACTTTCAACAACGGATCTCTTGGTTC  1444188

Query  241      CGGCATCGATGAAGAACGCAGCGAAATGCGATACGTAATGTGAATTGCAAATTCAGTGAA  300
                ||||||||||||||||||||||||||||||||||||||||||||||||||||||||||||
Sbjct  1444187  CGGCATCGATGAAGAACGCAGCGAAATGCGATACGTAATGTGAATTGCAAATTCAGTGAA  1444128

Query  301      TCATCGAGTCTTTGAACGCACATTGCGCCCCCTGGTATTCCGGGGGGCATGCCTGTCCGA  360
                ||||||||||||||||||||||||||||||||||||||||||||||||||||||||||||
Sbjct  1444127  TCATCGAGTCTTTGAACGCACATTGCGCCCCCTGGTATTCCGGGGGGCATGCCTGTCCGA  1444068

Query  361      GCGTCATTGCTGCCCTCAAGCACGGCTTGTGTGTTGGGCCCCGTCCTCCGATCCCGGGGG  420
                ||||||||||||||||||||| ||||||||||||||||||||||||||||||||||||||
Sbjct  1444067  GCGTCATTGCTGCCCTCAAGCCCGGCTTGTGTGTTGGGCCCCGTCCTCCGATCCCGGGGG  1444008

Query  421      ACGGGCCCGAAAGGCAGCGGCGGCACCGCGTCCGGTCCTCGAGCGTATGGGGCTTTGTCA  480
                ||||||||||||||||||||||||||||||||||||||||||||||||||||||||||||
Sbjct  1444007  ACGGGCCCGAAAGGCAGCGGCGGCACCGCGTCCGGTCCTCGAGCGTATGGGGCTTTGTCA  1443948

Query  481      CCCGCTCTGTAGGCCCGGCCGGCGCTTGCCGATCAACCCAAATTTTTATCCAGGTTGACC  540
                ||||||||||||||||||||||||||||||||||||||||||||||||||||||||||||
Sbjct  1443947  CCCGCTCTGTAGGCCCGGCCGGCGCTTGCCGATCAACCCAAATTTTTATCCAGGTTGACC  1443888

Query  541      TCGGATCAGGTAGGGATACCCGCTGAACTTAAGCATATCAATAAGCGGAGGAAAAGAAAC  600
                ||||||||||||||||||||||||||||||||||||||||||||||||||||||||||||
Sbjct  1443887  TCGGATCAGGTAGGGATACCCGCTGAACTTAAGCATATCAATAAGCGGAGGAAAAGAAAC  1443828

Query  601      CAACAGGGATTGCCCCAGTAACGGCGAGTGAAGCGGCAAGAGCTCAAATTTGAAAGCTGG  660
                ||||||||||||||||||||||||||||||||||||||||||||||||||||||||||||
Sbjct  1443827  CAACAGGGATTGCCCCAGTAACGGCGAGTGAAGCGGCAAGAGCTCAAATTTGAAAGCTGG  1443768

Query  661      CTCCTTCGGGGTCCGCATTGTAATTTGTAGAGGATGCTTCGGGAGCGGTCCCCATCTAAG  720
                ||||||||||||||||||||||||||||||||||||||||||||||||||||||||||||
Sbjct  1443767  CTCCTTCGGGGTCCGCATTGTAATTTGTAGAGGATGCTTCGGGAGCGGTCCCCATCTAAG  1443708

Query  721      TGCCCTGGAACGGGACGTCATAGAGGGTGAGAATCCCGTATGGGATGGGGTGTCCGCGCC  780
                ||||||||||||||||||||||||||||||||||||||||||||||||||||||||||||
Sbjct  1443707  TGCCCTGGAACGGGACGTCATAGAGGGTGAGAATCCCGTATGGGATGGGGTGTCCGCGCC  1443648

Query  781      CGTGTGAAGCTCCTTCGACGAGTCGAGTTGTTTGGGAATGCAGCTCTAAATGGGTGGTAA  840
                ||||||||||||||||||||||||||||||||||||||||||||||||||||||||||||
Sbjct  1443647  CGTGTGAAGCTCCTTCGACGAGTCGAGTTGTTTGGGAATGCAGCTCTAAATGGGTGGTAA  1443588

Query  841      ATTTCATCTAAAGCTAAATATTGGCCGGAGACCGATAGCGCACAAGTAGAGTGATCGAAA  900
                ||||||||||||||||||||||||||||||||||||||||||||||||||||||||||||
Sbjct  1443587  ATTTCATCTAAAGCTAAATATTGGCCGGAGACCGATAGCGCACAAGTAGAGTGATCGAAA  1443528

Query  901      GATGAAAAGCACTTTGAAAAGAGAGTTAAAAAGCACGTGAAATTGTTGAAAGGGAAGCGC  960
                ||||||||||||||||||||||||||||||||||||||||||||||||||||||||||||
Sbjct  1443527  GATGAAAAGCACTTTGAAAAGAGAGTTAAAAAGCACGTGAAATTGTTGAAAGGGAAGCGC  1443468

Query  961      TTGCGACCAGACTCGCTCGCGGGGTTCAGCCGGCATTCGTGCCGGTGTACTTCCCCGCGG  1020
                ||||||||||||||||||||||||||||||||||||||||||||||||||||||||||||
Sbjct  1443467  TTGCGACCAGACTCGCTCGCGGGGTTCAGCCGGCATTCGTGCCGGTGTACTTCCCCGCGG  1443408

Query  1021     GCGGGCCAGCGTCGGTTTGGGCGGTCGGTCAAAGGCCCTCGGAAGGTAACGCCCCTAGGG  1080
                ||||||||||||||||||||||||||||||||||||||||||||||||||||||||||||
Sbjct  1443407  GCGGGCCAGCGTCGGTTTGGGCGGTCGGTCAAAGGCCCTCGGAAGGTAACGCCCCTAGGG  1443348

Query  1081     GCGTCTTATAGCCGAGGGTGCAATGCGACCTGCCTAGACCGAGGAACGCGCTTCGGCTCG  1140
                ||||||||||||||||||||||||||||||||||||||||||||||||||||||||||||
Sbjct  1443347  GCGTCTTATAGCCGAGGGTGCAATGCGACCTGCCTAGACCGAGGAACGCGCTTCGGCTCG  1443288

Query  1141     GACGCTGGCATAATGGTCGTAAACGACCCGTCTTGAAACACGGACCAAGGAGTCTAACAT  1200
                ||||||||||||||||||||||||||||||||||||||||||||||||||||||||||||
Sbjct  1443287  GACGCTGGCATAATGGTCGTAAACGACCCGTCTTGAAACACGGACCAAGGAGTCTAACAT  1443228

Query  1201     CTACGCGAGTGTTCGGGTGTCAAACCCGTGCGCGAAGTGAAAGCGAACGGAGGTGGGAAC  1260
                ||||||||||||||||||||||||||||||||||||||||||||||||||||||||||||
Sbjct  1443227  CTACGCGAGTGTTCGGGTGTCAAACCCGTGCGCGAAGTGAAAGCGAACGGAGGTGGGAAC  1443168

Query  1261     CCTCACGGGTGCACCATCGACCGATCCTGAAGTCTTCGGATGGATTTGAGTAAGAGCGTA  1320
                ||||||||||||||||||||||||||||||||||||||||||||||||||||||||||||
Sbjct  1443167  CCTCACGGGTGCACCATCGACCGATCCTGAAGTCTTCGGATGGATTTGAGTAAGAGCGTA  1443108

Query  1321     GCTGTTGGGACCCGAAAGATGGTGAACTATGCCTGAATAGGGCGAAGCCAGAGGAAACTC  1380
                ||||||||||||||||||||||||||||||||||||||||||||||||||||||||||||
Sbjct  1443107  GCTGTTGGGACCCGAAAGATGGTGAACTATGCCTGAATAGGGCGAAGCCAGAGGAAACTC  1443048

Query  1381     TGGTGGAGGCTCGTAGCGGTTCTGACGTGCAAATCGATCGTCGAATTTGGGTATAGGGGC  1440
                ||||||||||||||||||||||||||||||||||||||||||||||||||||||||||||
Sbjct  1443047  TGGTGGAGGCTCGTAGCGGTTCTGACGTGCAAATCGATCGTCGAATTTGGGTATAGGGGC  1442988

Query  1441     GAAAGACTAATCGAACCATCTGGTAGCTGGTTCCTGCCGAAGTTTCCCTCAGGATAGCAG  1500
                ||||||||||||||||||||||||||||||||||||||||||||||||||||||||||||
Sbjct  1442987  GAAAGACTAATCGAACCATCTGGTAGCTGGTTCCTGCCGAAGTTTCCCTCAGGATAGCAG  1442928

Query  1501     TAACGCGAATTCAGTTTTATGAGGTAAAGCGAATGATTAGAGGCCTTGGGGTTGAAACAA  1560
                ||||||||||||||||||||||||||||||||||||||||||||||||||||||||||||
Sbjct  1442927  TAACGCGAATTCAGTTTTATGAGGTAAAGCGAATGATTAGAGGCCTTGGGGTTGAAACAA  1442868

Query  1561     CCTTAACCTATTCTCAAACTTTAAATATGTAAGAAGCCCTTGTTGCTTAATTGAACGTGG  1620
                ||||||||||||||||||||||||||||||||||||||||||||||||||||||||||||
Sbjct  1442867  CCTTAACCTATTCTCAAACTTTAAATATGTAAGAAGCCCTTGTTGCTTAATTGAACGTGG  1442808

Query  1621     GCATTAGAATGATGCGTTACTAGTGGGCCATTTTTGGTAAGCAGAACTGGCGATGCGGGA  1680
                ||||||||||||||||||||||||||||||||||||||||||||||||||||||||||||
Sbjct  1442807  GCATTAGAATGATGCGTTACTAGTGGGCCATTTTTGGTAAGCAGAACTGGCGATGCGGGA  1442748

Query  1681     TGAACCGAACGCGAGGTTAAGGTGCCGGAATACACGCTCATCAGACACCACAAAAGGTGT  1740
                ||||||||||||||||||||||||||||||||||||||||||||||||||||||||||||
Sbjct  1442747  TGAACCGAACGCGAGGTTAAGGTGCCGGAATACACGCTCATCAGACACCACAAAAGGTGT  1442688

Query  1741     TAGTTCATCTAGACAGCCCGACGGTGGCCATGGAAGTCGGAATCCGCTAAGGAGTGTGTA  1800
                ||||||||||||||||||||||||||||||||||||||||||||||||||||||||||||
Sbjct  1442687  TAGTTCATCTAGACAGCCCGACGGTGGCCATGGAAGTCGGAATCCGCTAAGGAGTGTGTA  1442628

Query  1801     ACAACTCACGGGCCGAATGAACTAGCCCTGAAAATGGATGGCGCTTAAGCGTGTTACCCA  1860
                ||||||||||||||||||||||||||||||||||||||||||||||||||||||||||||
Sbjct  1442627  ACAACTCACGGGCCGAATGAACTAGCCCTGAAAATGGATGGCGCTTAAGCGTGTTACCCA  1442568

Query  1861     TACCTCGCCGTCAGGGTAGAAACGATGCCCTGACGAGTAGGCAGGCGTGGGGGTCCGTGA  1920
                ||||||||||||||||||||||||||||||||||||||||||||||||||||||||||||
Sbjct  1442567  TACCTCGCCGTCAGGGTAGAAACGATGCCCTGACGAGTAGGCAGGCGTGGGGGTCCGTGA  1442508

Query  1921     CGAAGCCTTGGGAGTGATCCCGGGTCGAACGGCCCCTAGTGC  1962
                ||||||||||||||||||||||||||||||||||||||||||
Sbjct  1442507  CGAAGCCTTGGGAGTGATCCCGGGTCGAACGGCCCCTAGTGC  1442466


 Score = 3600 bits (1949),  Expect = 0.0
 Identities = 1958/1962 (99%), Gaps = 2/1962 (0%)
 Strand=Plus/Minus

Query  1        CAAGGTTTCCGTAGGTGAACCTGCGGAAGGATCATTACCGAGTGAGGGCCCTCTGGGTCC  60
                ||||||||||||||||||||||||||||||||||||||||||||||||||||||||||||
Sbjct  1452613  CAAGGTTTCCGTAGGTGAACCTGCGGAAGGATCATTACCGAGTGAGGGCCCTCTGGGTCC  1452554

Query  61       AACCTCCCACCCGTGTTTATTTTACCTTGTTGCTTcggcgggcccgccttaactggccgc  120
                ||||||||||||||||||||||||||||||||||||||||||||||||||||||||||||
Sbjct  1452553  AACCTCCCACCCGTGTTTATTTTACCTTGTTGCTTCGGCGGGCCCGCCTTAACTGGCCGC  1452494

Query  121      cggggggcttacgcccccgggcccgcgcccgccgAAGACACCCTCGAACTCTGTCTGAAG  180
                ||||||||| ||||||||||||||||||||||||||||||||||||||||||||||||||
Sbjct  1452493  CGGGGGGCTCACGCCCCCGGGCCCGCGCCCGCCGAAGACACCCTCGAACTCTGTCTGAAG  1452434

Query  181      ATTGTAGTCTGAGTGAAAATATAAATTATTTAAAACTTTCAACAACGGATCTCTTGGTTC  240
                ||||||||||||||||||||||||||||||||||||||||||||||||||||||||||||
Sbjct  1452433  ATTGTAGTCTGAGTGAAAATATAAATTATTTAAAACTTTCAACAACGGATCTCTTGGTTC  1452374

Query  241      CGGCATCGATGAAGAACGCAGCGAAATGCGATACGTAATGTGAATTGCAAATTCAGTGAA  300
                ||||||||||||||||||||||||||||||||||||||||||||||||||||||||||||
Sbjct  1452373  CGGCATCGATGAAGAACGCAGCGAAATGCGATACGTAATGTGAATTGCAAATTCAGTGAA  1452314

Query  301      TCATCGAGTCTTTGAACGCACATTGCGCCCCCTGGTATTCCGGGGGGCATGCCTGTCCGA  360
                |||||||||||||||||||||||||||||||||||||||||||||| |||||||||||||
Sbjct  1452313  TCATCGAGTCTTTGAACGCACATTGCGCCCCCTGGTATTCCGGGGG-CATGCCTGTCCGA  1452255

Query  361      GCGTCATTGCTGCCCTCAAGCACGGCTTGTGTGTTGGGCCCCGTCCTCCGATCCCGGGGG  420
                ||||||||||||||||||||| ||||||||||||||||||||||||||||||||||||||
Sbjct  1452254  GCGTCATTGCTGCCCTCAAGCCCGGCTTGTGTGTTGGGCCCCGTCCTCCGATCCCGGGGG  1452195

Query  421      ACGGGCCCGAAAGGCAGCGGCGGCACCGCGTCCGGTCCTCGAGCGTATGGGGCTTTGTCA  480
                ||||||||||||||||||||||||||||||||||||||||||||||||||||||||||||
Sbjct  1452194  ACGGGCCCGAAAGGCAGCGGCGGCACCGCGTCCGGTCCTCGAGCGTATGGGGCTTTGTCA  1452135

Query  481      CCCGCTCTGTAGGCCCGGCCGGCGCTTGCCGATCAACCCAAATTTTTATCCAGGTTGACC  540
                ||||||||||||||||||||||||||||||||||||||||||||||||||||||||||||
Sbjct  1452134  CCCGCTCTGTAGGCCCGGCCGGCGCTTGCCGATCAACCCAAATTTTTATCCAGGTTGACC  1452075

Query  541      TCGGATCAGGTAGGGATACCCGCTGAACTTAAGCATATCAATAAGCGGAGGAAAAGAAAC  600
                ||||||||||||||||||||||||||||||||||||||||||||||||||||||||||||
Sbjct  1452074  TCGGATCAGGTAGGGATACCCGCTGAACTTAAGCATATCAATAAGCGGAGGAAAAGAAAC  1452015

Query  601      CAACAGGGATTGCCCCAGTAACGGCGAGTGAAGCGGCAAGAGCTCAAATTTGAAAGCTGG  660
                ||||||||||||||||||||||||||||||||||||||||||||||||||||||||||||
Sbjct  1452014  CAACAGGGATTGCCCCAGTAACGGCGAGTGAAGCGGCAAGAGCTCAAATTTGAAAGCTGG  1451955

Query  661      CTCCTTCGGGGTCCGCATTGTAATTTGTAGAGGATGCTTCGGGAGCGGTCCCCATCTAAG  720
                ||||||||||||||||||||||||||||||||||||||||||||||||||||||||||||
Sbjct  1451954  CTCCTTCGGGGTCCGCATTGTAATTTGTAGAGGATGCTTCGGGAGCGGTCCCCATCTAAG  1451895

Query  721      TGCCCTGGAACGGGACGTCATAGAGGGTGAGAATCCCGTATGGGATGGGGTGTCCGCGCC  780
                ||||||||||||||||||||||||||||||||||||||||||||||||||||||||||||
Sbjct  1451894  TGCCCTGGAACGGGACGTCATAGAGGGTGAGAATCCCGTATGGGATGGGGTGTCCGCGCC  1451835

Query  781      CGTGTGAAGCTCCTTCGACGAGTCGAGTTGTTTGGGAATGCAGCTCTAAATGGGTGGTAA  840
                ||||||||||||||||||||||||||||||||||||||||||||||||||||||||||||
Sbjct  1451834  CGTGTGAAGCTCCTTCGACGAGTCGAGTTGTTTGGGAATGCAGCTCTAAATGGGTGGTAA  1451775

Query  841      ATTTCATCTAAAGCTAAATATTGGCCGGAGACCGATAGCGCACAAGTAGAGTGATCGAAA  900
                ||||||||||||||||||||||||||||||||||||||||||||||||||||||||||||
Sbjct  1451774  ATTTCATCTAAAGCTAAATATTGGCCGGAGACCGATAGCGCACAAGTAGAGTGATCGAAA  1451715

Query  901      GATGAAAAGCACTTTGAAAAGAGAGTTAAAAAGCACGTGAAATTGTTGAAAGGGAAGCGC  960
                ||||||||||||||||||||||||||||||||||||||||||||||||||||||||||||
Sbjct  1451714  GATGAAAAGCACTTTGAAAAGAGAGTTAAAAAGCACGTGAAATTGTTGAAAGGGAAGCGC  1451655

Query  961      TTGCGACCAGACTCGCTCGCGGGGTTCAGCCGGCATTCGTGCCGGTGTACTTCCCCGCGG  1020
                ||||||||||||||||||||||||||||||||||||||||||||||||||||||||||||
Sbjct  1451654  TTGCGACCAGACTCGCTCGCGGGGTTCAGCCGGCATTCGTGCCGGTGTACTTCCCCGCGG  1451595

Query  1021     GCGGGCCAGCGTCGGTTTGGGCGGTCGGTCAAAGGCCCTCGGAAGGTAACGCCCCTAGGG  1080
                |||||||||||||||||||||||||||||||||||||||||||||||||||||| |||||
Sbjct  1451594  GCGGGCCAGCGTCGGTTTGGGCGGTCGGTCAAAGGCCCTCGGAAGGTAACGCCC-TAGGG  1451536

Query  1081     GCGTCTTATAGCCGAGGGTGCAATGCGACCTGCCTAGACCGAGGAACGCGCTTCGGCTCG  1140
                ||||||||||||||||||||||||||||||||||||||||||||||||||||||||||||
Sbjct  1451535  GCGTCTTATAGCCGAGGGTGCAATGCGACCTGCCTAGACCGAGGAACGCGCTTCGGCTCG  1451476

Query  1141     GACGCTGGCATAATGGTCGTAAACGACCCGTCTTGAAACACGGACCAAGGAGTCTAACAT  1200
                ||||||||||||||||||||||||||||||||||||||||||||||||||||||||||||
Sbjct  1451475  GACGCTGGCATAATGGTCGTAAACGACCCGTCTTGAAACACGGACCAAGGAGTCTAACAT  1451416

Query  1201     CTACGCGAGTGTTCGGGTGTCAAACCCGTGCGCGAAGTGAAAGCGAACGGAGGTGGGAAC  1260
                ||||||||||||||||||||||||||||||||||||||||||||||||||||||||||||
Sbjct  1451415  CTACGCGAGTGTTCGGGTGTCAAACCCGTGCGCGAAGTGAAAGCGAACGGAGGTGGGAAC  1451356

Query  1261     CCTCACGGGTGCACCATCGACCGATCCTGAAGTCTTCGGATGGATTTGAGTAAGAGCGTA  1320
                ||||||||||||||||||||||||||||||||||||||||||||||||||||||||||||
Sbjct  1451355  CCTCACGGGTGCACCATCGACCGATCCTGAAGTCTTCGGATGGATTTGAGTAAGAGCGTA  1451296

Query  1321     GCTGTTGGGACCCGAAAGATGGTGAACTATGCCTGAATAGGGCGAAGCCAGAGGAAACTC  1380
                ||||||||||||||||||||||||||||||||||||||||||||||||||||||||||||
Sbjct  1451295  GCTGTTGGGACCCGAAAGATGGTGAACTATGCCTGAATAGGGCGAAGCCAGAGGAAACTC  1451236

Query  1381     TGGTGGAGGCTCGTAGCGGTTCTGACGTGCAAATCGATCGTCGAATTTGGGTATAGGGGC  1440
                ||||||||||||||||||||||||||||||||||||||||||||||||||||||||||||
Sbjct  1451235  TGGTGGAGGCTCGTAGCGGTTCTGACGTGCAAATCGATCGTCGAATTTGGGTATAGGGGC  1451176

Query  1441     GAAAGACTAATCGAACCATCTGGTAGCTGGTTCCTGCCGAAGTTTCCCTCAGGATAGCAG  1500
                ||||||||||||||||||||||||||||||||||||||||||||||||||||||||||||
Sbjct  1451175  GAAAGACTAATCGAACCATCTGGTAGCTGGTTCCTGCCGAAGTTTCCCTCAGGATAGCAG  1451116

Query  1501     TAACGCGAATTCAGTTTTATGAGGTAAAGCGAATGATTAGAGGCCTTGGGGTTGAAACAA  1560
                ||||||||||||||||||||||||||||||||||||||||||||||||||||||||||||
Sbjct  1451115  TAACGCGAATTCAGTTTTATGAGGTAAAGCGAATGATTAGAGGCCTTGGGGTTGAAACAA  1451056

Query  1561     CCTTAACCTATTCTCAAACTTTAAATATGTAAGAAGCCCTTGTTGCTTAATTGAACGTGG  1620
                ||||||||||||||||||||||||||||||||||||||||||||||||||||||||||||
Sbjct  1451055  CCTTAACCTATTCTCAAACTTTAAATATGTAAGAAGCCCTTGTTGCTTAATTGAACGTGG  1450996

Query  1621     GCATTAGAATGATGCGTTACTAGTGGGCCATTTTTGGTAAGCAGAACTGGCGATGCGGGA  1680
                ||||||||||||||||||||||||||||||||||||||||||||||||||||||||||||
Sbjct  1450995  GCATTAGAATGATGCGTTACTAGTGGGCCATTTTTGGTAAGCAGAACTGGCGATGCGGGA  1450936

Query  1681     TGAACCGAACGCGAGGTTAAGGTGCCGGAATACACGCTCATCAGACACCACAAAAGGTGT  1740
                ||||||||||||||||||||||||||||||||||||||||||||||||||||||||||||
Sbjct  1450935  TGAACCGAACGCGAGGTTAAGGTGCCGGAATACACGCTCATCAGACACCACAAAAGGTGT  1450876

Query  1741     TAGTTCATCTAGACAGCCCGACGGTGGCCATGGAAGTCGGAATCCGCTAAGGAGTGTGTA  1800
                ||||||||||||||||||||||||||||||||||||||||||||||||||||||||||||
Sbjct  1450875  TAGTTCATCTAGACAGCCCGACGGTGGCCATGGAAGTCGGAATCCGCTAAGGAGTGTGTA  1450816

Query  1801     ACAACTCACGGGCCGAATGAACTAGCCCTGAAAATGGATGGCGCTTAAGCGTGTTACCCA  1860
                ||||||||||||||||||||||||||||||||||||||||||||||||||||||||||||
Sbjct  1450815  ACAACTCACGGGCCGAATGAACTAGCCCTGAAAATGGATGGCGCTTAAGCGTGTTACCCA  1450756

Query  1861     TACCTCGCCGTCAGGGTAGAAACGATGCCCTGACGAGTAGGCAGGCGTGGGGGTCCGTGA  1920
                ||||||||||||||||||||||||||||||||||||||||||||||||||||||||||||
Sbjct  1450755  TACCTCGCCGTCAGGGTAGAAACGATGCCCTGACGAGTAGGCAGGCGTGGGGGTCCGTGA  1450696

Query  1921     CGAAGCCTTGGGAGTGATCCCGGGTCGAACGGCCCCTAGTGC  1962
                ||||||||||||||||||||||||||||||||||||||||||
Sbjct  1450695  CGAAGCCTTGGGAGTGATCCCGGGTCGAACGGCCCCTAGTGC  1450654


>MLQL01000163.1 Penicillium flavigenum strain IBT 14082 PENFLA_contig163, whole 
genome shotgun sequence
Length=7713

 Score = 3613 bits (1956),  Expect = 0.0
 Identities = 1961/1963 (99%), Gaps = 1/1963 (0%)
 Strand=Plus/Minus

Query  1     CAAGGTTTCCGTAGGTGAACCTGCGGAAGGATCATTACCGAGTGAGGGCCCTCTGGGTCC  60
             ||||||||||||||||||||||||||||||||||||||||||||||||||||||||||||
Sbjct  5102  CAAGGTTTCCGTAGGTGAACCTGCGGAAGGATCATTACCGAGTGAGGGCCCTCTGGGTCC  5043

Query  61    AACCTCCCACCCGTGTTTATTTTACCTTGTTGCTTcggcgggcccgccttaactggccgc  120
             ||||||||||||||||||||||||||||||||||||||||||||||||||||||||||||
Sbjct  5042  AACCTCCCACCCGTGTTTATTTTACCTTGTTGCTTCGGCGGGCCCGCCTTAACTGGCCGC  4983

Query  121   cggggggcttacgcccccgggcccgcgcccgccgAAGACACCCTCGAACTCTGTCTGAAG  180
             ||||||||| ||||||||||||||||||||||||||||||||||||||||||||||||||
Sbjct  4982  CGGGGGGCTCACGCCCCCGGGCCCGCGCCCGCCGAAGACACCCTCGAACTCTGTCTGAAG  4923

Query  181   ATTGTAGTCTGAGTGAAAATATAAATTATTTAAAACTTTCAACAACGGATCTCTTGGTTC  240
             ||||||||||||||||||||||||||||||||||||||||||||||||||||||||||||
Sbjct  4922  ATTGTAGTCTGAGTGAAAATATAAATTATTTAAAACTTTCAACAACGGATCTCTTGGTTC  4863

Query  241   CGGCATCGATGAAGAACGCAGCGAAATGCGATACGTAATGTGAATTGCAAATTCAGTGAA  300
             ||||||||||||||||||||||||||||||||||||||||||||||||||||||||||||
Sbjct  4862  CGGCATCGATGAAGAACGCAGCGAAATGCGATACGTAATGTGAATTGCAAATTCAGTGAA  4803

Query  301   TCATCGAGTCTTTGAACGCACATTGCGCCCCCTGGTATTCCGGGGGGCATGCCTGTCCGA  360
             ||||||||||||||||||||||||||||||||||||||||||||||||||||||||||||
Sbjct  4802  TCATCGAGTCTTTGAACGCACATTGCGCCCCCTGGTATTCCGGGGGGCATGCCTGTCCGA  4743

Query  361   GCGTCATTGCTGCCCTCAAGCACGGCTTGTGTGTTGGGCCCCGTCCTCCGATCCCGGGGG  420
             ||||||||||||||||||||||||||||||||||||||||||||||||||||||||||||
Sbjct  4742  GCGTCATTGCTGCCCTCAAGCACGGCTTGTGTGTTGGGCCCCGTCCTCCGATCCCGGGGG  4683

Query  421   ACGGGCCCGAAAGGCAGCGGCGGCACCGCGTCCGGTCCTCGAGCGTATGGGGCTTTGTCA  480
             ||||||||||||||||||||||||||||||||||||||||||||||||||||||||||||
Sbjct  4682  ACGGGCCCGAAAGGCAGCGGCGGCACCGCGTCCGGTCCTCGAGCGTATGGGGCTTTGTCA  4623

Query  481   CCCGCTCTGTAGGCCCGGCCGGCGCTTGCCGATCAACCCAAATTTTT-ATCCAGGTTGAC  539
             ||||||||||||||||||||||||||||||||||||||||||||||| ||||||||||||
Sbjct  4622  CCCGCTCTGTAGGCCCGGCCGGCGCTTGCCGATCAACCCAAATTTTTTATCCAGGTTGAC  4563

Query  540   CTCGGATCAGGTAGGGATACCCGCTGAACTTAAGCATATCAATAAGCGGAGGAAAAGAAA  599
             ||||||||||||||||||||||||||||||||||||||||||||||||||||||||||||
Sbjct  4562  CTCGGATCAGGTAGGGATACCCGCTGAACTTAAGCATATCAATAAGCGGAGGAAAAGAAA  4503

Query  600   CCAACAGGGATTGCCCCAGTAACGGCGAGTGAAGCGGCAAGAGCTCAAATTTGAAAGCTG  659
             ||||||||||||||||||||||||||||||||||||||||||||||||||||||||||||
Sbjct  4502  CCAACAGGGATTGCCCCAGTAACGGCGAGTGAAGCGGCAAGAGCTCAAATTTGAAAGCTG  4443

Query  660   GCTCCTTCGGGGTCCGCATTGTAATTTGTAGAGGATGCTTCGGGAGCGGTCCCCATCTAA  719
             ||||||||||||||||||||||||||||||||||||||||||||||||||||||||||||
Sbjct  4442  GCTCCTTCGGGGTCCGCATTGTAATTTGTAGAGGATGCTTCGGGAGCGGTCCCCATCTAA  4383

Query  720   GTGCCCTGGAACGGGACGTCATAGAGGGTGAGAATCCCGTATGGGATGGGGTGTCCGCGC  779
             ||||||||||||||||||||||||||||||||||||||||||||||||||||||||||||
Sbjct  4382  GTGCCCTGGAACGGGACGTCATAGAGGGTGAGAATCCCGTATGGGATGGGGTGTCCGCGC  4323

Query  780   CCGTGTGAAGCTCCTTCGACGAGTCGAGTTGTTTGGGAATGCAGCTCTAAATGGGTGGTA  839
             ||||||||||||||||||||||||||||||||||||||||||||||||||||||||||||
Sbjct  4322  CCGTGTGAAGCTCCTTCGACGAGTCGAGTTGTTTGGGAATGCAGCTCTAAATGGGTGGTA  4263

Query  840   AATTTCATCTAAAGCTAAATATTGGCCGGAGACCGATAGCGCACAAGTAGAGTGATCGAA  899
             ||||||||||||||||||||||||||||||||||||||||||||||||||||||||||||
Sbjct  4262  AATTTCATCTAAAGCTAAATATTGGCCGGAGACCGATAGCGCACAAGTAGAGTGATCGAA  4203

Query  900   AGATGAAAAGCACTTTGAAAAGAGAGTTAAAAAGCACGTGAAATTGTTGAAAGGGAAGCG  959
             ||||||||||||||||||||||||||||||||||||||||||||||||||||||||||||
Sbjct  4202  AGATGAAAAGCACTTTGAAAAGAGAGTTAAAAAGCACGTGAAATTGTTGAAAGGGAAGCG  4143

Query  960   CTTGCGACCAGACTCGCTCGCGGGGTTCAGCCGGCATTCGTGCCGGTGTACTTCCCCGCG  1019
             ||||||||||||||||||||||||||||||||||||||||||||||||||||||||||||
Sbjct  4142  CTTGCGACCAGACTCGCTCGCGGGGTTCAGCCGGCATTCGTGCCGGTGTACTTCCCCGCG  4083

Query  1020  GGCGGGCCAGCGTCGGTTTGGGCGGTCGGTCAAAGGCCCTCGGAAGGTAACGCCCCTAGG  1079
             ||||||||||||||||||||||||||||||||||||||||||||||||||||||||||||
Sbjct  4082  GGCGGGCCAGCGTCGGTTTGGGCGGTCGGTCAAAGGCCCTCGGAAGGTAACGCCCCTAGG  4023

Query  1080  GGCGTCTTATAGCCGAGGGTGCAATGCGACCTGCCTAGACCGAGGAACGCGCTTCGGCTC  1139
             ||||||||||||||||||||||||||||||||||||||||||||||||||||||||||||
Sbjct  4022  GGCGTCTTATAGCCGAGGGTGCAATGCGACCTGCCTAGACCGAGGAACGCGCTTCGGCTC  3963

Query  1140  GGACGCTGGCATAATGGTCGTAAACGACCCGTCTTGAAACACGGACCAAGGAGTCTAACA  1199
             ||||||||||||||||||||||||||||||||||||||||||||||||||||||||||||
Sbjct  3962  GGACGCTGGCATAATGGTCGTAAACGACCCGTCTTGAAACACGGACCAAGGAGTCTAACA  3903

Query  1200  TCTACGCGAGTGTTCGGGTGTCAAACCCGTGCGCGAAGTGAAAGCGAACGGAGGTGGGAA  1259
             ||||||||||||||||||||||||||||||||||||||||||||||||||||||||||||
Sbjct  3902  TCTACGCGAGTGTTCGGGTGTCAAACCCGTGCGCGAAGTGAAAGCGAACGGAGGTGGGAA  3843

Query  1260  CCCTCACGGGTGCACCATCGACCGATCCTGAAGTCTTCGGATGGATTTGAGTAAGAGCGT  1319
             ||||||||||||||||||||||||||||||||||||||||||||||||||||||||||||
Sbjct  3842  CCCTCACGGGTGCACCATCGACCGATCCTGAAGTCTTCGGATGGATTTGAGTAAGAGCGT  3783

Query  1320  AGCTGTTGGGACCCGAAAGATGGTGAACTATGCCTGAATAGGGCGAAGCCAGAGGAAACT  1379
             ||||||||||||||||||||||||||||||||||||||||||||||||||||||||||||
Sbjct  3782  AGCTGTTGGGACCCGAAAGATGGTGAACTATGCCTGAATAGGGCGAAGCCAGAGGAAACT  3723

Query  1380  CTGGTGGAGGCTCGTAGCGGTTCTGACGTGCAAATCGATCGTCGAATTTGGGTATAGGGG  1439
             ||||||||||||||||||||||||||||||||||||||||||||||||||||||||||||
Sbjct  3722  CTGGTGGAGGCTCGTAGCGGTTCTGACGTGCAAATCGATCGTCGAATTTGGGTATAGGGG  3663

Query  1440  CGAAAGACTAATCGAACCATCTGGTAGCTGGTTCCTGCCGAAGTTTCCCTCAGGATAGCA  1499
             ||||||||||||||||||||||||||||||||||||||||||||||||||||||||||||
Sbjct  3662  CGAAAGACTAATCGAACCATCTGGTAGCTGGTTCCTGCCGAAGTTTCCCTCAGGATAGCA  3603

Query  1500  GTAACGCGAATTCAGTTTTATGAGGTAAAGCGAATGATTAGAGGCCTTGGGGTTGAAACA  1559
             ||||||||||||||||||||||||||||||||||||||||||||||||||||||||||||
Sbjct  3602  GTAACGCGAATTCAGTTTTATGAGGTAAAGCGAATGATTAGAGGCCTTGGGGTTGAAACA  3543

Query  1560  ACCTTAACCTATTCTCAAACTTTAAATATGTAAGAAGCCCTTGTTGCTTAATTGAACGTG  1619
             ||||||||||||||||||||||||||||||||||||||||||||||||||||||||||||
Sbjct  3542  ACCTTAACCTATTCTCAAACTTTAAATATGTAAGAAGCCCTTGTTGCTTAATTGAACGTG  3483

Query  1620  GGCATTAGAATGATGCGTTACTAGTGGGCCATTTTTGGTAAGCAGAACTGGCGATGCGGG  1679
             ||||||||||||||||||||||||||||||||||||||||||||||||||||||||||||
Sbjct  3482  GGCATTAGAATGATGCGTTACTAGTGGGCCATTTTTGGTAAGCAGAACTGGCGATGCGGG  3423

Query  1680  ATGAACCGAACGCGAGGTTAAGGTGCCGGAATACACGCTCATCAGACACCACAAAAGGTG  1739
             ||||||||||||||||||||||||||||||||||||||||||||||||||||||||||||
Sbjct  3422  ATGAACCGAACGCGAGGTTAAGGTGCCGGAATACACGCTCATCAGACACCACAAAAGGTG  3363

Query  1740  TTAGTTCATCTAGACAGCCCGACGGTGGCCATGGAAGTCGGAATCCGCTAAGGAGTGTGT  1799
             ||||||||||||||||||||||||||||||||||||||||||||||||||||||||||||
Sbjct  3362  TTAGTTCATCTAGACAGCCCGACGGTGGCCATGGAAGTCGGAATCCGCTAAGGAGTGTGT  3303

Query  1800  AACAACTCACGGGCCGAATGAACTAGCCCTGAAAATGGATGGCGCTTAAGCGTGTTACCC  1859
             ||||||||||||||||||||||||||||||||||||||||||||||||||||||||||||
Sbjct  3302  AACAACTCACGGGCCGAATGAACTAGCCCTGAAAATGGATGGCGCTTAAGCGTGTTACCC  3243

Query  1860  ATACCTCGCCGTCAGGGTAGAAACGATGCCCTGACGAGTAGGCAGGCGTGGGGGTCCGTG  1919
             ||||||||||||||||||||||||||||||||||||||||||||||||||||||||||||
Sbjct  3242  ATACCTCGCCGTCAGGGTAGAAACGATGCCCTGACGAGTAGGCAGGCGTGGGGGTCCGTG  3183

Query  1920  ACGAAGCCTTGGGAGTGATCCCGGGTCGAACGGCCCCTAGTGC  1962
             |||||||||||||||||||||||||||||||||||||||||||
Sbjct  3182  ACGAAGCCTTGGGAGTGATCCCGGGTCGAACGGCCCCTAGTGC  3140


>MDDG01000036.1 Penicillium coprophilum strain IBT 31321 PENCOP_contig036, whole 
genome shotgun sequence
Length=7256

 Score = 3589 bits (1943),  Expect = 0.0
 Identities = 1956/1962 (99%), Gaps = 1/1962 (0%)
 Strand=Plus/Plus

Query  1     CAAGGTTTCCGTAGGTGAACCTGCGGAAGGATCATTACCGAGTGAGGGCCCTCTGGGTCC  60
             |||||||||||||||||||||||||||||||||||||||||||||||||||| |||||||
Sbjct  2955  CAAGGTTTCCGTAGGTGAACCTGCGGAAGGATCATTACCGAGTGAGGGCCCTTTGGGTCC  3014

Query  61    AACCTCCCACCCGTGTTTATTTTACCTTGTTGCTTcggcgggcccgccttaactggccgc  120
             ||||||||||||||||||| ||||||||||||||||||||||||||||||||||||||||
Sbjct  3015  AACCTCCCACCCGTGTTTA-TTTACCTTGTTGCTTCGGCGGGCCCGCCTTAACTGGCCGC  3073

Query  121   cggggggcttacgcccccgggcccgcgcccgccgAAGACACCCTCGAACTCTGTCTGAAG  180
             ||||||||||||||||||||||||||||||||||||||||||||||||||||||||||||
Sbjct  3074  CGGGGGGCTTACGCCCCCGGGCCCGCGCCCGCCGAAGACACCCTCGAACTCTGTCTGAAG  3133

Query  181   ATTGTAGTCTGAGTGAAAATATAAATTATTTAAAACTTTCAACAACGGATCTCTTGGTTC  240
             ||||||||||||||||||||||||||||||||||||||||||||||||||||||||||||
Sbjct  3134  ATTGTAGTCTGAGTGAAAATATAAATTATTTAAAACTTTCAACAACGGATCTCTTGGTTC  3193

Query  241   CGGCATCGATGAAGAACGCAGCGAAATGCGATACGTAATGTGAATTGCAAATTCAGTGAA  300
             ||||||||||||||||||||||||||||||||||||||||||||||||||||||||||||
Sbjct  3194  CGGCATCGATGAAGAACGCAGCGAAATGCGATACGTAATGTGAATTGCAAATTCAGTGAA  3253

Query  301   TCATCGAGTCTTTGAACGCACATTGCGCCCCCTGGTATTCCGGGGGGCATGCCTGTCCGA  360
             ||||||||||||||||||||||||||||||||||||||||||||||||||||||||||||
Sbjct  3254  TCATCGAGTCTTTGAACGCACATTGCGCCCCCTGGTATTCCGGGGGGCATGCCTGTCCGA  3313

Query  361   GCGTCATTGCTGCCCTCAAGCACGGCTTGTGTGTTGGGCCCCGTCCTCCGATCCCGGGGG  420
             ||||||||||||||||||||| |||||||||||||||||||||||||||||| |||||||
Sbjct  3314  GCGTCATTGCTGCCCTCAAGCCCGGCTTGTGTGTTGGGCCCCGTCCTCCGATTCCGGGGG  3373

Query  421   ACGGGCCCGAAAGGCAGCGGCGGCACCGCGTCCGGTCCTCGAGCGTATGGGGCTTTGTCA  480
             ||||||||||||||||||||||||||||||||||||||||||||||||||||||||||||
Sbjct  3374  ACGGGCCCGAAAGGCAGCGGCGGCACCGCGTCCGGTCCTCGAGCGTATGGGGCTTTGTCA  3433

Query  481   CCCGCTCTGTAGGCCCGGCCGGCGCTTGCCGATCAACCCAAATTTTTATCCAGGTTGACC  540
             ||||||||||||||||||||||||||||||||||||||||||||||||||||||||||||
Sbjct  3434  CCCGCTCTGTAGGCCCGGCCGGCGCTTGCCGATCAACCCAAATTTTTATCCAGGTTGACC  3493

Query  541   TCGGATCAGGTAGGGATACCCGCTGAACTTAAGCATATCAATAAGCGGAGGAAAAGAAAC  600
             ||||||||||||||||||||||||||||||||||||||||||||||||||||||||||||
Sbjct  3494  TCGGATCAGGTAGGGATACCCGCTGAACTTAAGCATATCAATAAGCGGAGGAAAAGAAAC  3553

Query  601   CAACAGGGATTGCCCCAGTAACGGCGAGTGAAGCGGCAAGAGCTCAAATTTGAAAGCTGG  660
             ||||||||||||||||||||||||||||||||||||||||||||||||||||||||||||
Sbjct  3554  CAACAGGGATTGCCCCAGTAACGGCGAGTGAAGCGGCAAGAGCTCAAATTTGAAAGCTGG  3613

Query  661   CTCCTTCGGGGTCCGCATTGTAATTTGTAGAGGATGCTTCGGGAGCGGTCCCCATCTAAG  720
             ||||||||||||||||||||||||||||||||||||||||||||||||||||||||||||
Sbjct  3614  CTCCTTCGGGGTCCGCATTGTAATTTGTAGAGGATGCTTCGGGAGCGGTCCCCATCTAAG  3673

Query  721   TGCCCTGGAACGGGACGTCATAGAGGGTGAGAATCCCGTATGGGATGGGGTGTCCGCGCC  780
             ||||||||||||||||||||||||||||||||||||||||||||||||||||||||||||
Sbjct  3674  TGCCCTGGAACGGGACGTCATAGAGGGTGAGAATCCCGTATGGGATGGGGTGTCCGCGCC  3733

Query  781   CGTGTGAAGCTCCTTCGACGAGTCGAGTTGTTTGGGAATGCAGCTCTAAATGGGTGGTAA  840
             ||||||||||||||||||||||||||||||||||||||||||||||||||||||||||||
Sbjct  3734  CGTGTGAAGCTCCTTCGACGAGTCGAGTTGTTTGGGAATGCAGCTCTAAATGGGTGGTAA  3793

Query  841   ATTTCATCTAAAGCTAAATATTGGCCGGAGACCGATAGCGCACAAGTAGAGTGATCGAAA  900
             ||||||||||||||||||||||||||||||||||||||||||||||||||||||||||||
Sbjct  3794  ATTTCATCTAAAGCTAAATATTGGCCGGAGACCGATAGCGCACAAGTAGAGTGATCGAAA  3853

Query  901   GATGAAAAGCACTTTGAAAAGAGAGTTAAAAAGCACGTGAAATTGTTGAAAGGGAAGCGC  960
             ||||||||||||||||||||||||||||||||||||||||||||||||||||||||||||
Sbjct  3854  GATGAAAAGCACTTTGAAAAGAGAGTTAAAAAGCACGTGAAATTGTTGAAAGGGAAGCGC  3913

Query  961   TTGCGACCAGACTCGCTCGCGGGGTTCAGCCGGCATTCGTGCCGGTGTACTTCCCCGCGG  1020
             ||||||||||||||||||||||||||||||||||||||||||||||||||||||||||||
Sbjct  3914  TTGCGACCAGACTCGCTCGCGGGGTTCAGCCGGCATTCGTGCCGGTGTACTTCCCCGCGG  3973

Query  1021  GCGGGCCAGCGTCGGTTTGGGCGGTCGGTCAAAGGCCCTCGGAAGGTAACGCCCCTAGGG  1080
             ||||||||||||||||||||||||||||||||||||||||||||||||||||||||||||
Sbjct  3974  GCGGGCCAGCGTCGGTTTGGGCGGTCGGTCAAAGGCCCTCGGAAGGTAACGCCCCTAGGG  4033

Query  1081  GCGTCTTATAGCCGAGGGTGCAATGCGACCTGCCTAGACCGAGGAACGCGCTTCGGCTCG  1140
             ||||||||||||||||||||||||||||||||||||||||||||||||||||||||||||
Sbjct  4034  GCGTCTTATAGCCGAGGGTGCAATGCGACCTGCCTAGACCGAGGAACGCGCTTCGGCTCG  4093

Query  1141  GACGCTGGCATAATGGTCGTAAACGACCCGTCTTGAAACACGGACCAAGGAGTCTAACAT  1200
             |||||||||||||||||||||| |||||||||||||||||||||||||||||||||||||
Sbjct  4094  GACGCTGGCATAATGGTCGTAAGCGACCCGTCTTGAAACACGGACCAAGGAGTCTAACAT  4153

Query  1201  CTACGCGAGTGTTCGGGTGTCAAACCCGTGCGCGAAGTGAAAGCGAACGGAGGTGGGAAC  1260
             ||||||||||||||||||||||||||||||||||||||||||||||||||||||||||||
Sbjct  4154  CTACGCGAGTGTTCGGGTGTCAAACCCGTGCGCGAAGTGAAAGCGAACGGAGGTGGGAAC  4213

Query  1261  CCTCACGGGTGCACCATCGACCGATCCTGAAGTCTTCGGATGGATTTGAGTAAGAGCGTA  1320
             ||| ||||||||||||||||||||||||||||||||||||||||||||||||||||||||
Sbjct  4214  CCTTACGGGTGCACCATCGACCGATCCTGAAGTCTTCGGATGGATTTGAGTAAGAGCGTA  4273

Query  1321  GCTGTTGGGACCCGAAAGATGGTGAACTATGCCTGAATAGGGCGAAGCCAGAGGAAACTC  1380
             ||||||||||||||||||||||||||||||||||||||||||||||||||||||||||||
Sbjct  4274  GCTGTTGGGACCCGAAAGATGGTGAACTATGCCTGAATAGGGCGAAGCCAGAGGAAACTC  4333

Query  1381  TGGTGGAGGCTCGTAGCGGTTCTGACGTGCAAATCGATCGTCGAATTTGGGTATAGGGGC  1440
             ||||||||||||||||||||||||||||||||||||||||||||||||||||||||||||
Sbjct  4334  TGGTGGAGGCTCGTAGCGGTTCTGACGTGCAAATCGATCGTCGAATTTGGGTATAGGGGC  4393

Query  1441  GAAAGACTAATCGAACCATCTGGTAGCTGGTTCCTGCCGAAGTTTCCCTCAGGATAGCAG  1500
             ||||||||||||||||||||||||||||||||||||||||||||||||||||||||||||
Sbjct  4394  GAAAGACTAATCGAACCATCTGGTAGCTGGTTCCTGCCGAAGTTTCCCTCAGGATAGCAG  4453

Query  1501  TAACGCGAATTCAGTTTTATGAGGTAAAGCGAATGATTAGAGGCCTTGGGGTTGAAACAA  1560
             ||||||||||||||||||||||||||||||||||||||||||||||||||||||||||||
Sbjct  4454  TAACGCGAATTCAGTTTTATGAGGTAAAGCGAATGATTAGAGGCCTTGGGGTTGAAACAA  4513

Query  1561  CCTTAACCTATTCTCAAACTTTAAATATGTAAGAAGCCCTTGTTGCTTAATTGAACGTGG  1620
             ||||||||||||||||||||||||||||||||||||||||||||||||||||||||||||
Sbjct  4514  CCTTAACCTATTCTCAAACTTTAAATATGTAAGAAGCCCTTGTTGCTTAATTGAACGTGG  4573

Query  1621  GCATTAGAATGATGCGTTACTAGTGGGCCATTTTTGGTAAGCAGAACTGGCGATGCGGGA  1680
             ||||||||||||||||||||||||||||||||||||||||||||||||||||||||||||
Sbjct  4574  GCATTAGAATGATGCGTTACTAGTGGGCCATTTTTGGTAAGCAGAACTGGCGATGCGGGA  4633

Query  1681  TGAACCGAACGCGAGGTTAAGGTGCCGGAATACACGCTCATCAGACACCACAAAAGGTGT  1740
             ||||||||||||||||||||||||||||||||||||||||||||||||||||||||||||
Sbjct  4634  TGAACCGAACGCGAGGTTAAGGTGCCGGAATACACGCTCATCAGACACCACAAAAGGTGT  4693

Query  1741  TAGTTCATCTAGACAGCCCGACGGTGGCCATGGAAGTCGGAATCCGCTAAGGAGTGTGTA  1800
             ||||||||||||||||||||||||||||||||||||||||||||||||||||||||||||
Sbjct  4694  TAGTTCATCTAGACAGCCCGACGGTGGCCATGGAAGTCGGAATCCGCTAAGGAGTGTGTA  4753

Query  1801  ACAACTCACGGGCCGAATGAACTAGCCCTGAAAATGGATGGCGCTTAAGCGTGTTACCCA  1860
             ||||||||||||||||||||||||||||||||||||||||||||||||||||||||||||
Sbjct  4754  ACAACTCACGGGCCGAATGAACTAGCCCTGAAAATGGATGGCGCTTAAGCGTGTTACCCA  4813

Query  1861  TACCTCGCCGTCAGGGTAGAAACGATGCCCTGACGAGTAGGCAGGCGTGGGGGTCCGTGA  1920
             ||||||||||||||||||||||||||||||||||||||||||||||||||||||||||||
Sbjct  4814  TACCTCGCCGTCAGGGTAGAAACGATGCCCTGACGAGTAGGCAGGCGTGGGGGTCCGTGA  4873

Query  1921  CGAAGCCTTGGGAGTGATCCCGGGTCGAACGGCCCCTAGTGC  1962
             ||||||||||||||||||||||||||||||||||||||||||
Sbjct  4874  CGAAGCCTTGGGAGTGATCCCGGGTCGAACGGCCCCTAGTGC  4915


>JAMALG010000162.1 Filobasidiaceae sp. PT2105A-2 ctg_162, whole genome shotgun sequence
Length=8300

 Score = 3585 bits (1941),  Expect = 0.0
 Identities = 1956/1963 (99%), Gaps = 1/1963 (0%)
 Strand=Plus/Plus

Query  1     CAAGGTTTCCGTAGGTGAACCTGCGGAAGGATCATTACCGAGTGAGGGCCCTCTGGGTCC  60
             ||||||||||||||||||||||||||||||||||||||||||||||||||||||||||||
Sbjct  4125  CAAGGTTTCCGTAGGTGAACCTGCGGAAGGATCATTACCGAGTGAGGGCCCTCTGGGTCC  4184

Query  61    AACCTCCCACCCGTGTTTATTTTACCTTGTTGCTTcggcgggcccgccttaactggccgc  120
             ||||||||||||||||||||||||||||||||||||||||||||||||||||||||||||
Sbjct  4185  AACCTCCCACCCGTGTTTATTTTACCTTGTTGCTTCGGCGGGCCCGCCTTAACTGGCCGC  4244

Query  121   cggggggcttacgcccccgggcccgcgcccgccgAAGACACCCTCGAACTCTGTCTGAAG  180
             ||||||||||||||||||||||||||||||||||||||||||||||||||||||||||||
Sbjct  4245  CGGGGGGCTTACGCCCCCGGGCCCGCGCCCGCCGAAGACACCCTCGAACTCTGTCTGAAG  4304

Query  181   ATTGTAGTCTGAGTGAAAATATAAATTATTTAAAACTTTCAACAACGGATCTCTTGGTTC  240
             |||| |||||||||||||||||||||||||||||||||||||||||||||||||||||||
Sbjct  4305  ATTGAAGTCTGAGTGAAAATATAAATTATTTAAAACTTTCAACAACGGATCTCTTGGTTC  4364

Query  241   CGGCATCGATGAAGAACGCAGCGAAATGCGATACGTAATGTGAATTGCAAATTCAGTGAA  300
             ||||||||||||||||||||||||||||||||||||||||||||||||||||||||||||
Sbjct  4365  CGGCATCGATGAAGAACGCAGCGAAATGCGATACGTAATGTGAATTGCAAATTCAGTGAA  4424

Query  301   TCATCGAGTCTTTGAACGCACATTGCGCCCCCTGGTATTCCGGGGGGCATGCCTGTCCGA  360
             ||||||||||||||||||||||||||||||||||||||||||||||||||||||||||||
Sbjct  4425  TCATCGAGTCTTTGAACGCACATTGCGCCCCCTGGTATTCCGGGGGGCATGCCTGTCCGA  4484

Query  361   GCGTCATTGCTGCCCTCAAGCACGGCTTGTGTGTTGGGCCCCGTCCTCCGATC-CCGGGG  419
             ||||||||||||||||||||| |||||||||||||||||||||||| |||||| ||||||
Sbjct  4485  GCGTCATTGCTGCCCTCAAGCCCGGCTTGTGTGTTGGGCCCCGTCCCCCGATCTCCGGGG  4544

Query  420   GACGGGCCCGAAAGGCAGCGGCGGCACCGCGTCCGGTCCTCGAGCGTATGGGGCTTTGTC  479
             ||||||||||||||||||||||||||||||||||||||||||||||||||||||||||||
Sbjct  4545  GACGGGCCCGAAAGGCAGCGGCGGCACCGCGTCCGGTCCTCGAGCGTATGGGGCTTTGTC  4604

Query  480   ACCCGCTCTGTAGGCCCGGCCGGCGCTTGCCGATCAACCCAAATTTTTATCCAGGTTGAC  539
             ||||||||||||||||||||||||||||||||||||||||||||||||||||||||||||
Sbjct  4605  ACCCGCTCTGTAGGCCCGGCCGGCGCTTGCCGATCAACCCAAATTTTTATCCAGGTTGAC  4664

Query  540   CTCGGATCAGGTAGGGATACCCGCTGAACTTAAGCATATCAATAAGCGGAGGAAAAGAAA  599
             ||||||||||||||||||||||||||||||||||||||||||||||||||||||||||||
Sbjct  4665  CTCGGATCAGGTAGGGATACCCGCTGAACTTAAGCATATCAATAAGCGGAGGAAAAGAAA  4724

Query  600   CCAACAGGGATTGCCCCAGTAACGGCGAGTGAAGCGGCAAGAGCTCAAATTTGAAAGCTG  659
             ||||||||||||||||||||||||||||||||||||||||||||||||||||||||||||
Sbjct  4725  CCAACAGGGATTGCCCCAGTAACGGCGAGTGAAGCGGCAAGAGCTCAAATTTGAAAGCTG  4784

Query  660   GCTCCTTCGGGGTCCGCATTGTAATTTGTAGAGGATGCTTCGGGAGCGGTCCCCATCTAA  719
             |||||||||||||||||||||||||||| |||||||||||||||||||||||||||||||
Sbjct  4785  GCTCCTTCGGGGTCCGCATTGTAATTTGCAGAGGATGCTTCGGGAGCGGTCCCCATCTAA  4844

Query  720   GTGCCCTGGAACGGGACGTCATAGAGGGTGAGAATCCCGTATGGGATGGGGTGTCCGCGC  779
             ||||||||||||||||||||||||||||||||||||||||||||||||||||||||||||
Sbjct  4845  GTGCCCTGGAACGGGACGTCATAGAGGGTGAGAATCCCGTATGGGATGGGGTGTCCGCGC  4904

Query  780   CCGTGTGAAGCTCCTTCGACGAGTCGAGTTGTTTGGGAATGCAGCTCTAAATGGGTGGTA  839
             ||||||||||||||||||||||||||||||||||||||||||||||||||||||||||||
Sbjct  4905  CCGTGTGAAGCTCCTTCGACGAGTCGAGTTGTTTGGGAATGCAGCTCTAAATGGGTGGTA  4964

Query  840   AATTTCATCTAAAGCTAAATATTGGCCGGAGACCGATAGCGCACAAGTAGAGTGATCGAA  899
             ||||||||||||||||||||||||||||||||||||||||||||||||||||||||||||
Sbjct  4965  AATTTCATCTAAAGCTAAATATTGGCCGGAGACCGATAGCGCACAAGTAGAGTGATCGAA  5024

Query  900   AGATGAAAAGCACTTTGAAAAGAGAGTTAAAAAGCACGTGAAATTGTTGAAAGGGAAGCG  959
             ||||||||||||||||||||||||||||||||||||||||||||||||||||||||||||
Sbjct  5025  AGATGAAAAGCACTTTGAAAAGAGAGTTAAAAAGCACGTGAAATTGTTGAAAGGGAAGCG  5084

Query  960   CTTGCGACCAGACTCGCTCGCGGGGTTCAGCCGGCATTCGTGCCGGTGTACTTCCCCGCG  1019
             |||||||||||||||||||||||||||||||||||||||||||||||||| |||||||||
Sbjct  5085  CTTGCGACCAGACTCGCTCGCGGGGTTCAGCCGGCATTCGTGCCGGTGTATTTCCCCGCG  5144

Query  1020  GGCGGGCCAGCGTCGGTTTGGGCGGTCGGTCAAAGGCCCTCGGAAGGTAACGCCCCTAGG  1079
             ||||||||||||||||||||||||||||||||||||||||||||||||||||||||||||
Sbjct  5145  GGCGGGCCAGCGTCGGTTTGGGCGGTCGGTCAAAGGCCCTCGGAAGGTAACGCCCCTAGG  5204

Query  1080  GGCGTCTTATAGCCGAGGGTGCAATGCGACCTGCCTAGACCGAGGAACGCGCTTCGGCTC  1139
             ||||||||||||||||||||||||||||||||||||||||||||||||||||||||||||
Sbjct  5205  GGCGTCTTATAGCCGAGGGTGCAATGCGACCTGCCTAGACCGAGGAACGCGCTTCGGCTC  5264

Query  1140  GGACGCTGGCATAATGGTCGTAAACGACCCGTCTTGAAACACGGACCAAGGAGTCTAACA  1199
             ||||||||||||||||||||||| ||||||||||||||||||||||||||||||||||||
Sbjct  5265  GGACGCTGGCATAATGGTCGTAAGCGACCCGTCTTGAAACACGGACCAAGGAGTCTAACA  5324

Query  1200  TCTACGCGAGTGTTCGGGTGTCAAACCCGTGCGCGAAGTGAAAGCGAACGGAGGTGGGAA  1259
             ||||||||||||||||||||||||||||||||||||||||||||||||||||||||||||
Sbjct  5325  TCTACGCGAGTGTTCGGGTGTCAAACCCGTGCGCGAAGTGAAAGCGAACGGAGGTGGGAA  5384

Query  1260  CCCTCACGGGTGCACCATCGACCGATCCTGAAGTCTTCGGATGGATTTGAGTAAGAGCGT  1319
             ||||||||||||||||||||||||||||||||||||||||||||||||||||||||||||
Sbjct  5385  CCCTCACGGGTGCACCATCGACCGATCCTGAAGTCTTCGGATGGATTTGAGTAAGAGCGT  5444

Query  1320  AGCTGTTGGGACCCGAAAGATGGTGAACTATGCCTGAATAGGGCGAAGCCAGAGGAAACT  1379
             ||||||||||||||||||||||||||||||||||||||||||||||||||||||||||||
Sbjct  5445  AGCTGTTGGGACCCGAAAGATGGTGAACTATGCCTGAATAGGGCGAAGCCAGAGGAAACT  5504

Query  1380  CTGGTGGAGGCTCGTAGCGGTTCTGACGTGCAAATCGATCGTCGAATTTGGGTATAGGGG  1439
             ||||||||||||||||||||||||||||||||||||||||||||||||||||||||||||
Sbjct  5505  CTGGTGGAGGCTCGTAGCGGTTCTGACGTGCAAATCGATCGTCGAATTTGGGTATAGGGG  5564

Query  1440  CGAAAGACTAATCGAACCATCTGGTAGCTGGTTCCTGCCGAAGTTTCCCTCAGGATAGCA  1499
             ||||||||||||||||||||||||||||||||||||||||||||||||||||||||||||
Sbjct  5565  CGAAAGACTAATCGAACCATCTGGTAGCTGGTTCCTGCCGAAGTTTCCCTCAGGATAGCA  5624

Query  1500  GTAACGCGAATTCAGTTTTATGAGGTAAAGCGAATGATTAGAGGCCTTGGGGTTGAAACA  1559
             ||||||||||||||||||||||||||||||||||||||||||||||||||||||||||||
Sbjct  5625  GTAACGCGAATTCAGTTTTATGAGGTAAAGCGAATGATTAGAGGCCTTGGGGTTGAAACA  5684

Query  1560  ACCTTAACCTATTCTCAAACTTTAAATATGTAAGAAGCCCTTGTTGCTTAATTGAACGTG  1619
             ||||||||||||||||||||||||||||||||||||||||||||||||||||||||||||
Sbjct  5685  ACCTTAACCTATTCTCAAACTTTAAATATGTAAGAAGCCCTTGTTGCTTAATTGAACGTG  5744

Query  1620  GGCATTAGAATGATGCGTTACTAGTGGGCCATTTTTGGTAAGCAGAACTGGCGATGCGGG  1679
             ||||||||||||||||||||||||||||||||||||||||||||||||||||||||||||
Sbjct  5745  GGCATTAGAATGATGCGTTACTAGTGGGCCATTTTTGGTAAGCAGAACTGGCGATGCGGG  5804

Query  1680  ATGAACCGAACGCGAGGTTAAGGTGCCGGAATACACGCTCATCAGACACCACAAAAGGTG  1739
             ||||||||||||||||||||||||||||||||||||||||||||||||||||||||||||
Sbjct  5805  ATGAACCGAACGCGAGGTTAAGGTGCCGGAATACACGCTCATCAGACACCACAAAAGGTG  5864

Query  1740  TTAGTTCATCTAGACAGCCCGACGGTGGCCATGGAAGTCGGAATCCGCTAAGGAGTGTGT  1799
             ||||||||||||||||||||||||||||||||||||||||||||||||||||||||||||
Sbjct  5865  TTAGTTCATCTAGACAGCCCGACGGTGGCCATGGAAGTCGGAATCCGCTAAGGAGTGTGT  5924

Query  1800  AACAACTCACGGGCCGAATGAACTAGCCCTGAAAATGGATGGCGCTTAAGCGTGTTACCC  1859
             ||||||||||||||||||||||||||||||||||||||||||||||||||||||||||||
Sbjct  5925  AACAACTCACGGGCCGAATGAACTAGCCCTGAAAATGGATGGCGCTTAAGCGTGTTACCC  5984

Query  1860  ATACCTCGCCGTCAGGGTAGAAACGATGCCCTGACGAGTAGGCAGGCGTGGGGGTCCGTG  1919
             ||||||||||||||||||||||||||||||||||||||||||||||||||||||||||||
Sbjct  5985  ATACCTCGCCGTCAGGGTAGAAACGATGCCCTGACGAGTAGGCAGGCGTGGGGGTCCGTG  6044

Query  1920  ACGAAGCCTTGGGAGTGATCCCGGGTCGAACGGCCCCTAGTGC  1962
             |||||||||||||||||||||||||||||||||||||||||||
Sbjct  6045  ACGAAGCCTTGGGAGTGATCCCGGGTCGAACGGCCCCTAGTGC  6087


>LHQR01000026.1 Penicillium griseofulvum strain PG3 contig_11, whole genome shotgun 
sequence
Length=1012446

 Score = 3583 bits (1940),  Expect = 0.0
 Identities = 1955/1962 (99%), Gaps = 1/1962 (0%)
 Strand=Plus/Minus

Query  1        CAAGGTTTCCGTAGGTGAACCTGCGGAAGGATCATTACCGAGTGAGGGCCCTCTGGGTCC  60
                |||||||||||||||||||||||||||||||||||||| |||||||||||||||||||||
Sbjct  1011340  CAAGGTTTCCGTAGGTGAACCTGCGGAAGGATCATTACTGAGTGAGGGCCCTCTGGGTCC  1011281

Query  61       AACCTCCCACCCGTGTTTATTTTACCTTGTTGCTTcggcgggcccgccttaactggccgc  120
                |||||||||||||||||||||| |||||||||||||||||||||||||||||||||||||
Sbjct  1011280  AACCTCCCACCCGTGTTTATTT-ACCTTGTTGCTTCGGCGGGCCCGCCTTAACTGGCCGC  1011222

Query  121      cggggggcttacgcccccgggcccgcgcccgccgAAGACACCCTCGAACTCTGTCTGAAG  180
                ||||||||||||||||||||||||||||||||||||||||||||||||||||||||||||
Sbjct  1011221  CGGGGGGCTTACGCCCCCGGGCCCGCGCCCGCCGAAGACACCCTCGAACTCTGTCTGAAG  1011162

Query  181      ATTGTAGTCTGAGTGAAAATATAAATTATTTAAAACTTTCAACAACGGATCTCTTGGTTC  240
                ||||||||||||||||||||||||||||||||||||||||||||||||||||||||||||
Sbjct  1011161  ATTGTAGTCTGAGTGAAAATATAAATTATTTAAAACTTTCAACAACGGATCTCTTGGTTC  1011102

Query  241      CGGCATCGATGAAGAACGCAGCGAAATGCGATACGTAATGTGAATTGCAAATTCAGTGAA  300
                ||||||||||||||||||||||||||||||||||||||||||||||||||||||||||||
Sbjct  1011101  CGGCATCGATGAAGAACGCAGCGAAATGCGATACGTAATGTGAATTGCAAATTCAGTGAA  1011042

Query  301      TCATCGAGTCTTTGAACGCACATTGCGCCCCCTGGTATTCCGGGGGGCATGCCTGTCCGA  360
                ||||||||||||||||||||||||||||||||||||||||||||||||||||||||||||
Sbjct  1011041  TCATCGAGTCTTTGAACGCACATTGCGCCCCCTGGTATTCCGGGGGGCATGCCTGTCCGA  1010982

Query  361      GCGTCATTGCTGCCCTCAAGCACGGCTTGTGTGTTGGGCCCCGTCCTCCGATCCCGGGGG  420
                |||||||||||||||||||||||||||||||||||||||||||||||||||| |||||||
Sbjct  1010981  GCGTCATTGCTGCCCTCAAGCACGGCTTGTGTGTTGGGCCCCGTCCTCCGATTCCGGGGG  1010922

Query  421      ACGGGCCCGAAAGGCAGCGGCGGCACCGCGTCCGGTCCTCGAGCGTATGGGGCTTTGTCA  480
                ||||||||||||||||||||||||||||||||||||||||||||||||||||||||||||
Sbjct  1010921  ACGGGCCCGAAAGGCAGCGGCGGCACCGCGTCCGGTCCTCGAGCGTATGGGGCTTTGTCA  1010862

Query  481      CCCGCTCTGTAGGCCCGGCCGGCGCTTGCCGATCAACCCAAATTTTTATCCAGGTTGACC  540
                ||||||||||||||||||||||||||||||||||||||||||||||||||||||||||||
Sbjct  1010861  CCCGCTCTGTAGGCCCGGCCGGCGCTTGCCGATCAACCCAAATTTTTATCCAGGTTGACC  1010802

Query  541      TCGGATCAGGTAGGGATACCCGCTGAACTTAAGCATATCAATAAGCGGAGGAAAAGAAAC  600
                ||||||||||||||||||||||||||||||||||||||||||||||||||||||||||||
Sbjct  1010801  TCGGATCAGGTAGGGATACCCGCTGAACTTAAGCATATCAATAAGCGGAGGAAAAGAAAC  1010742

Query  601      CAACAGGGATTGCCCCAGTAACGGCGAGTGAAGCGGCAAGAGCTCAAATTTGAAAGCTGG  660
                ||||||||||||||||||||||||||||||||||||||||||||||||||||||||||||
Sbjct  1010741  CAACAGGGATTGCCCCAGTAACGGCGAGTGAAGCGGCAAGAGCTCAAATTTGAAAGCTGG  1010682

Query  661      CTCCTTCGGGGTCCGCATTGTAATTTGTAGAGGATGCTTCGGGAGCGGTCCCCATCTAAG  720
                ||||||||||||||||||||||||||||||||||||||||||||||||||||||||||||
Sbjct  1010681  CTCCTTCGGGGTCCGCATTGTAATTTGTAGAGGATGCTTCGGGAGCGGTCCCCATCTAAG  1010622

Query  721      TGCCCTGGAACGGGACGTCATAGAGGGTGAGAATCCCGTATGGGATGGGGTGTCCGCGCC  780
                ||||||||||||||||||||||||||||||||||||||||||||||||||||||||||||
Sbjct  1010621  TGCCCTGGAACGGGACGTCATAGAGGGTGAGAATCCCGTATGGGATGGGGTGTCCGCGCC  1010562

Query  781      CGTGTGAAGCTCCTTCGACGAGTCGAGTTGTTTGGGAATGCAGCTCTAAATGGGTGGTAA  840
                ||||||||||||||||||||||||||||||||||||||||||||||||||||||||||||
Sbjct  1010561  CGTGTGAAGCTCCTTCGACGAGTCGAGTTGTTTGGGAATGCAGCTCTAAATGGGTGGTAA  1010502

Query  841      ATTTCATCTAAAGCTAAATATTGGCCGGAGACCGATAGCGCACAAGTAGAGTGATCGAAA  900
                ||||||||||||||||||||||||||||||||||||||||||||||||||||||||||||
Sbjct  1010501  ATTTCATCTAAAGCTAAATATTGGCCGGAGACCGATAGCGCACAAGTAGAGTGATCGAAA  1010442

Query  901      GATGAAAAGCACTTTGAAAAGAGAGTTAAAAAGCACGTGAAATTGTTGAAAGGGAAGCGC  960
                ||||||||||||||||||||||||||||||||||||||||||||||||||||||||||||
Sbjct  1010441  GATGAAAAGCACTTTGAAAAGAGAGTTAAAAAGCACGTGAAATTGTTGAAAGGGAAGCGC  1010382

Query  961      TTGCGACCAGACTCGCTCGCGGGGTTCAGCCGGCATTCGTGCCGGTGTACTTCCCCGCGG  1020
                ||||||||||||||||||||||||||||||||||||||||||||||||||||||||||||
Sbjct  1010381  TTGCGACCAGACTCGCTCGCGGGGTTCAGCCGGCATTCGTGCCGGTGTACTTCCCCGCGG  1010322

Query  1021     GCGGGCCAGCGTCGGTTTGGGCGGTCGGTCAAAGGCCCTCGGAAGGTAACGCCCCTAGGG  1080
                ||||||||||||||||||||||||||||||||||||||||||||||||||||||||||||
Sbjct  1010321  GCGGGCCAGCGTCGGTTTGGGCGGTCGGTCAAAGGCCCTCGGAAGGTAACGCCCCTAGGG  1010262

Query  1081     GCGTCTTATAGCCGAGGGTGCAATGCGACCTGCCTAGACCGAGGAACGCGCTTCGGCTCG  1140
                ||||||||||||||||||||||||||||||||||||||||||||||||||||||||||||
Sbjct  1010261  GCGTCTTATAGCCGAGGGTGCAATGCGACCTGCCTAGACCGAGGAACGCGCTTCGGCTCG  1010202

Query  1141     GACGCTGGCATAATGGTCGTAAACGACCCGTCTTGAAACACGGACCAAGGAGTCTAACAT  1200
                |||||||||||||||||||||| |||||||||||||||||||||||||||||||||||||
Sbjct  1010201  GACGCTGGCATAATGGTCGTAAGCGACCCGTCTTGAAACACGGACCAAGGAGTCTAACAT  1010142

Query  1201     CTACGCGAGTGTTCGGGTGTCAAACCCGTGCGCGAAGTGAAAGCGAACGGAGGTGGGAAC  1260
                ||||||||||||||||||||||||||||||||||||||||||||||||||||||||||||
Sbjct  1010141  CTACGCGAGTGTTCGGGTGTCAAACCCGTGCGCGAAGTGAAAGCGAACGGAGGTGGGAAC  1010082

Query  1261     CCTCACGGGTGCACCATCGACCGATCCTGAAGTCTTCGGATGGATTTGAGTAAGAGCGTA  1320
                ||| ||||||||||||||||||||||||||||||||||||||||||||||||||||||||
Sbjct  1010081  CCTTACGGGTGCACCATCGACCGATCCTGAAGTCTTCGGATGGATTTGAGTAAGAGCGTA  1010022

Query  1321     GCTGTTGGGACCCGAAAGATGGTGAACTATGCCTGAATAGGGCGAAGCCAGAGGAAACTC  1380
                ||||||||||||||||||||||||||||||||||||||||||||||||||||||||||||
Sbjct  1010021  GCTGTTGGGACCCGAAAGATGGTGAACTATGCCTGAATAGGGCGAAGCCAGAGGAAACTC  1009962

Query  1381     TGGTGGAGGCTCGTAGCGGTTCTGACGTGCAAATCGATCGTCGAATTTGGGTATAGGGGC  1440
                ||||||||||||||||||||||||||||||||||||||||||||||||||||||||||||
Sbjct  1009961  TGGTGGAGGCTCGTAGCGGTTCTGACGTGCAAATCGATCGTCGAATTTGGGTATAGGGGC  1009902

Query  1441     GAAAGACTAATCGAACCATCTGGTAGCTGGTTCCTGCCGAAGTTTCCCTCAGGATAGCAG  1500
                ||||||||||||||||||||||||||||||||||||||||||||||||||||||||||||
Sbjct  1009901  GAAAGACTAATCGAACCATCTGGTAGCTGGTTCCTGCCGAAGTTTCCCTCAGGATAGCAG  1009842

Query  1501     TAACGCGAATTCAGTTTTATGAGGTAAAGCGAATGATTAGAGGCCTTGGGGTTGAAACAA  1560
                ||||||||||||||||||||||||||||||||||||||||||||||||||||||||||||
Sbjct  1009841  TAACGCGAATTCAGTTTTATGAGGTAAAGCGAATGATTAGAGGCCTTGGGGTTGAAACAA  1009782

Query  1561     CCTTAACCTATTCTCAAACTTTAAATATGTAAGAAGCCCTTGTTGCTTAATTGAACGTGG  1620
                ||||||||||||||||||||||||||||||||||||||||||||||||||||||||||||
Sbjct  1009781  CCTTAACCTATTCTCAAACTTTAAATATGTAAGAAGCCCTTGTTGCTTAATTGAACGTGG  1009722

Query  1621     GCATTAGAATGATGCGTTACTAGTGGGCCATTTTTGGTAAGCAGAACTGGCGATGCGGGA  1680
                ||||||||||||||||||||||||||||||||||||||||||||||||||||||||||||
Sbjct  1009721  GCATTAGAATGATGCGTTACTAGTGGGCCATTTTTGGTAAGCAGAACTGGCGATGCGGGA  1009662

Query  1681     TGAACCGAACGCGAGGTTAAGGTGCCGGAATACACGCTCATCAGACACCACAAAAGGTGT  1740
                ||||||||||||||||||||||||||||||||||||||||||||||||||||||||||||
Sbjct  1009661  TGAACCGAACGCGAGGTTAAGGTGCCGGAATACACGCTCATCAGACACCACAAAAGGTGT  1009602

Query  1741     TAGTTCATCTAGACAGCCCGACGGTGGCCATGGAAGTCGGAATCCGCTAAGGAGTGTGTA  1800
                ||||||||||||||||||||||||||||||||||||||||||||||||||||||||||||
Sbjct  1009601  TAGTTCATCTAGACAGCCCGACGGTGGCCATGGAAGTCGGAATCCGCTAAGGAGTGTGTA  1009542

Query  1801     ACAACTCACGGGCCGAATGAACTAGCCCTGAAAATGGATGGCGCTTAAGCGTGTTACCCA  1860
                ||||||||||||||||||||||||||||||||||||||||||||||||||||||||||||
Sbjct  1009541  ACAACTCACGGGCCGAATGAACTAGCCCTGAAAATGGATGGCGCTTAAGCGTGTTACCCA  1009482

Query  1861     TACCTCGCCGTCAGGGTAGAAACGATGCCCTGACGAGTAGGCAGGCGTGGGGGTCCGTGA  1920
                ||||||||||||||||||||||||||||||||||||||||| ||||||||||||||||||
Sbjct  1009481  TACCTCGCCGTCAGGGTAGAAACGATGCCCTGACGAGTAGGTAGGCGTGGGGGTCCGTGA  1009422

Query  1921     CGAAGCCTTGGGAGTGATCCCGGGTCGAACGGCCCCTAGTGC  1962
                ||||||||||||||| ||||||||||||||||||||||||||
Sbjct  1009421  CGAAGCCTTGGGAGTAATCCCGGGTCGAACGGCCCCTAGTGC  1009380


>NW_024467432.1 Penicillium griseofulvum strain PG3 chromosome Unknown contig_11, 
whole genome shotgun sequence
Length=1012446

 Score = 3583 bits (1940),  Expect = 0.0
 Identities = 1955/1962 (99%), Gaps = 1/1962 (0%)
 Strand=Plus/Minus

Query  1        CAAGGTTTCCGTAGGTGAACCTGCGGAAGGATCATTACCGAGTGAGGGCCCTCTGGGTCC  60
                |||||||||||||||||||||||||||||||||||||| |||||||||||||||||||||
Sbjct  1011340  CAAGGTTTCCGTAGGTGAACCTGCGGAAGGATCATTACTGAGTGAGGGCCCTCTGGGTCC  1011281

Query  61       AACCTCCCACCCGTGTTTATTTTACCTTGTTGCTTcggcgggcccgccttaactggccgc  120
                |||||||||||||||||||||| |||||||||||||||||||||||||||||||||||||
Sbjct  1011280  AACCTCCCACCCGTGTTTATTT-ACCTTGTTGCTTCGGCGGGCCCGCCTTAACTGGCCGC  1011222

Query  121      cggggggcttacgcccccgggcccgcgcccgccgAAGACACCCTCGAACTCTGTCTGAAG  180
                ||||||||||||||||||||||||||||||||||||||||||||||||||||||||||||
Sbjct  1011221  CGGGGGGCTTACGCCCCCGGGCCCGCGCCCGCCGAAGACACCCTCGAACTCTGTCTGAAG  1011162

Query  181      ATTGTAGTCTGAGTGAAAATATAAATTATTTAAAACTTTCAACAACGGATCTCTTGGTTC  240
                ||||||||||||||||||||||||||||||||||||||||||||||||||||||||||||
Sbjct  1011161  ATTGTAGTCTGAGTGAAAATATAAATTATTTAAAACTTTCAACAACGGATCTCTTGGTTC  1011102

Query  241      CGGCATCGATGAAGAACGCAGCGAAATGCGATACGTAATGTGAATTGCAAATTCAGTGAA  300
                ||||||||||||||||||||||||||||||||||||||||||||||||||||||||||||
Sbjct  1011101  CGGCATCGATGAAGAACGCAGCGAAATGCGATACGTAATGTGAATTGCAAATTCAGTGAA  1011042

Query  301      TCATCGAGTCTTTGAACGCACATTGCGCCCCCTGGTATTCCGGGGGGCATGCCTGTCCGA  360
                ||||||||||||||||||||||||||||||||||||||||||||||||||||||||||||
Sbjct  1011041  TCATCGAGTCTTTGAACGCACATTGCGCCCCCTGGTATTCCGGGGGGCATGCCTGTCCGA  1010982

Query  361      GCGTCATTGCTGCCCTCAAGCACGGCTTGTGTGTTGGGCCCCGTCCTCCGATCCCGGGGG  420
                |||||||||||||||||||||||||||||||||||||||||||||||||||| |||||||
Sbjct  1010981  GCGTCATTGCTGCCCTCAAGCACGGCTTGTGTGTTGGGCCCCGTCCTCCGATTCCGGGGG  1010922

Query  421      ACGGGCCCGAAAGGCAGCGGCGGCACCGCGTCCGGTCCTCGAGCGTATGGGGCTTTGTCA  480
                ||||||||||||||||||||||||||||||||||||||||||||||||||||||||||||
Sbjct  1010921  ACGGGCCCGAAAGGCAGCGGCGGCACCGCGTCCGGTCCTCGAGCGTATGGGGCTTTGTCA  1010862

Query  481      CCCGCTCTGTAGGCCCGGCCGGCGCTTGCCGATCAACCCAAATTTTTATCCAGGTTGACC  540
                ||||||||||||||||||||||||||||||||||||||||||||||||||||||||||||
Sbjct  1010861  CCCGCTCTGTAGGCCCGGCCGGCGCTTGCCGATCAACCCAAATTTTTATCCAGGTTGACC  1010802

Query  541      TCGGATCAGGTAGGGATACCCGCTGAACTTAAGCATATCAATAAGCGGAGGAAAAGAAAC  600
                ||||||||||||||||||||||||||||||||||||||||||||||||||||||||||||
Sbjct  1010801  TCGGATCAGGTAGGGATACCCGCTGAACTTAAGCATATCAATAAGCGGAGGAAAAGAAAC  1010742

Query  601      CAACAGGGATTGCCCCAGTAACGGCGAGTGAAGCGGCAAGAGCTCAAATTTGAAAGCTGG  660
                ||||||||||||||||||||||||||||||||||||||||||||||||||||||||||||
Sbjct  1010741  CAACAGGGATTGCCCCAGTAACGGCGAGTGAAGCGGCAAGAGCTCAAATTTGAAAGCTGG  1010682

Query  661      CTCCTTCGGGGTCCGCATTGTAATTTGTAGAGGATGCTTCGGGAGCGGTCCCCATCTAAG  720
                ||||||||||||||||||||||||||||||||||||||||||||||||||||||||||||
Sbjct  1010681  CTCCTTCGGGGTCCGCATTGTAATTTGTAGAGGATGCTTCGGGAGCGGTCCCCATCTAAG  1010622

Query  721      TGCCCTGGAACGGGACGTCATAGAGGGTGAGAATCCCGTATGGGATGGGGTGTCCGCGCC  780
                ||||||||||||||||||||||||||||||||||||||||||||||||||||||||||||
Sbjct  1010621  TGCCCTGGAACGGGACGTCATAGAGGGTGAGAATCCCGTATGGGATGGGGTGTCCGCGCC  1010562

Query  781      CGTGTGAAGCTCCTTCGACGAGTCGAGTTGTTTGGGAATGCAGCTCTAAATGGGTGGTAA  840
                ||||||||||||||||||||||||||||||||||||||||||||||||||||||||||||
Sbjct  1010561  CGTGTGAAGCTCCTTCGACGAGTCGAGTTGTTTGGGAATGCAGCTCTAAATGGGTGGTAA  1010502

Query  841      ATTTCATCTAAAGCTAAATATTGGCCGGAGACCGATAGCGCACAAGTAGAGTGATCGAAA  900
                ||||||||||||||||||||||||||||||||||||||||||||||||||||||||||||
Sbjct  1010501  ATTTCATCTAAAGCTAAATATTGGCCGGAGACCGATAGCGCACAAGTAGAGTGATCGAAA  1010442

Query  901      GATGAAAAGCACTTTGAAAAGAGAGTTAAAAAGCACGTGAAATTGTTGAAAGGGAAGCGC  960
                ||||||||||||||||||||||||||||||||||||||||||||||||||||||||||||
Sbjct  1010441  GATGAAAAGCACTTTGAAAAGAGAGTTAAAAAGCACGTGAAATTGTTGAAAGGGAAGCGC  1010382

Query  961      TTGCGACCAGACTCGCTCGCGGGGTTCAGCCGGCATTCGTGCCGGTGTACTTCCCCGCGG  1020
                ||||||||||||||||||||||||||||||||||||||||||||||||||||||||||||
Sbjct  1010381  TTGCGACCAGACTCGCTCGCGGGGTTCAGCCGGCATTCGTGCCGGTGTACTTCCCCGCGG  1010322

Query  1021     GCGGGCCAGCGTCGGTTTGGGCGGTCGGTCAAAGGCCCTCGGAAGGTAACGCCCCTAGGG  1080
                ||||||||||||||||||||||||||||||||||||||||||||||||||||||||||||
Sbjct  1010321  GCGGGCCAGCGTCGGTTTGGGCGGTCGGTCAAAGGCCCTCGGAAGGTAACGCCCCTAGGG  1010262

Query  1081     GCGTCTTATAGCCGAGGGTGCAATGCGACCTGCCTAGACCGAGGAACGCGCTTCGGCTCG  1140
                ||||||||||||||||||||||||||||||||||||||||||||||||||||||||||||
Sbjct  1010261  GCGTCTTATAGCCGAGGGTGCAATGCGACCTGCCTAGACCGAGGAACGCGCTTCGGCTCG  1010202

Query  1141     GACGCTGGCATAATGGTCGTAAACGACCCGTCTTGAAACACGGACCAAGGAGTCTAACAT  1200
                |||||||||||||||||||||| |||||||||||||||||||||||||||||||||||||
Sbjct  1010201  GACGCTGGCATAATGGTCGTAAGCGACCCGTCTTGAAACACGGACCAAGGAGTCTAACAT  1010142

Query  1201     CTACGCGAGTGTTCGGGTGTCAAACCCGTGCGCGAAGTGAAAGCGAACGGAGGTGGGAAC  1260
                ||||||||||||||||||||||||||||||||||||||||||||||||||||||||||||
Sbjct  1010141  CTACGCGAGTGTTCGGGTGTCAAACCCGTGCGCGAAGTGAAAGCGAACGGAGGTGGGAAC  1010082

Query  1261     CCTCACGGGTGCACCATCGACCGATCCTGAAGTCTTCGGATGGATTTGAGTAAGAGCGTA  1320
                ||| ||||||||||||||||||||||||||||||||||||||||||||||||||||||||
Sbjct  1010081  CCTTACGGGTGCACCATCGACCGATCCTGAAGTCTTCGGATGGATTTGAGTAAGAGCGTA  1010022

Query  1321     GCTGTTGGGACCCGAAAGATGGTGAACTATGCCTGAATAGGGCGAAGCCAGAGGAAACTC  1380
                ||||||||||||||||||||||||||||||||||||||||||||||||||||||||||||
Sbjct  1010021  GCTGTTGGGACCCGAAAGATGGTGAACTATGCCTGAATAGGGCGAAGCCAGAGGAAACTC  1009962

Query  1381     TGGTGGAGGCTCGTAGCGGTTCTGACGTGCAAATCGATCGTCGAATTTGGGTATAGGGGC  1440
                ||||||||||||||||||||||||||||||||||||||||||||||||||||||||||||
Sbjct  1009961  TGGTGGAGGCTCGTAGCGGTTCTGACGTGCAAATCGATCGTCGAATTTGGGTATAGGGGC  1009902

Query  1441     GAAAGACTAATCGAACCATCTGGTAGCTGGTTCCTGCCGAAGTTTCCCTCAGGATAGCAG  1500
                ||||||||||||||||||||||||||||||||||||||||||||||||||||||||||||
Sbjct  1009901  GAAAGACTAATCGAACCATCTGGTAGCTGGTTCCTGCCGAAGTTTCCCTCAGGATAGCAG  1009842

Query  1501     TAACGCGAATTCAGTTTTATGAGGTAAAGCGAATGATTAGAGGCCTTGGGGTTGAAACAA  1560
                ||||||||||||||||||||||||||||||||||||||||||||||||||||||||||||
Sbjct  1009841  TAACGCGAATTCAGTTTTATGAGGTAAAGCGAATGATTAGAGGCCTTGGGGTTGAAACAA  1009782

Query  1561     CCTTAACCTATTCTCAAACTTTAAATATGTAAGAAGCCCTTGTTGCTTAATTGAACGTGG  1620
                ||||||||||||||||||||||||||||||||||||||||||||||||||||||||||||
Sbjct  1009781  CCTTAACCTATTCTCAAACTTTAAATATGTAAGAAGCCCTTGTTGCTTAATTGAACGTGG  1009722

Query  1621     GCATTAGAATGATGCGTTACTAGTGGGCCATTTTTGGTAAGCAGAACTGGCGATGCGGGA  1680
                ||||||||||||||||||||||||||||||||||||||||||||||||||||||||||||
Sbjct  1009721  GCATTAGAATGATGCGTTACTAGTGGGCCATTTTTGGTAAGCAGAACTGGCGATGCGGGA  1009662

Query  1681     TGAACCGAACGCGAGGTTAAGGTGCCGGAATACACGCTCATCAGACACCACAAAAGGTGT  1740
                ||||||||||||||||||||||||||||||||||||||||||||||||||||||||||||
Sbjct  1009661  TGAACCGAACGCGAGGTTAAGGTGCCGGAATACACGCTCATCAGACACCACAAAAGGTGT  1009602

Query  1741     TAGTTCATCTAGACAGCCCGACGGTGGCCATGGAAGTCGGAATCCGCTAAGGAGTGTGTA  1800
                ||||||||||||||||||||||||||||||||||||||||||||||||||||||||||||
Sbjct  1009601  TAGTTCATCTAGACAGCCCGACGGTGGCCATGGAAGTCGGAATCCGCTAAGGAGTGTGTA  1009542

Query  1801     ACAACTCACGGGCCGAATGAACTAGCCCTGAAAATGGATGGCGCTTAAGCGTGTTACCCA  1860
                ||||||||||||||||||||||||||||||||||||||||||||||||||||||||||||
Sbjct  1009541  ACAACTCACGGGCCGAATGAACTAGCCCTGAAAATGGATGGCGCTTAAGCGTGTTACCCA  1009482

Query  1861     TACCTCGCCGTCAGGGTAGAAACGATGCCCTGACGAGTAGGCAGGCGTGGGGGTCCGTGA  1920
                ||||||||||||||||||||||||||||||||||||||||| ||||||||||||||||||
Sbjct  1009481  TACCTCGCCGTCAGGGTAGAAACGATGCCCTGACGAGTAGGTAGGCGTGGGGGTCCGTGA  1009422

Query  1921     CGAAGCCTTGGGAGTGATCCCGGGTCGAACGGCCCCTAGTGC  1962
                ||||||||||||||| ||||||||||||||||||||||||||
Sbjct  1009421  CGAAGCCTTGGGAGTAATCCCGGGTCGAACGGCCCCTAGTGC  1009380


>PUHX01000265.1 Penicillium sp. SPG-F15 NODE_265_length_4793_cov_11575.896735, 
whole genome shotgun sequence
Length=4793

 Score = 3579 bits (1938),  Expect = 0.0
 Identities = 1955/1963 (99%), Gaps = 1/1963 (0%)
 Strand=Plus/Minus

Query  1     CAAGGTTTCCGTAGGTGAACCTGCGGAAGGATCATTACCGAGTGAGGGCCCTCTGGGTCC  60
             ||||||||||||||||||||||||||||||||||||||||||||||||||||||||||||
Sbjct  3955  CAAGGTTTCCGTAGGTGAACCTGCGGAAGGATCATTACCGAGTGAGGGCCCTCTGGGTCC  3896

Query  61    AACCTCCCACCCGTGTTTATTTTACCTTGTTGCTTcggcgggcccgccttaactggccgc  120
             ||||||||||||||||||||||||||||||||||||||||||||||||||||||||||||
Sbjct  3895  AACCTCCCACCCGTGTTTATTTTACCTTGTTGCTTCGGCGGGCCCGCCTTAACTGGCCGC  3836

Query  121   cggggggcttacgcccccgggcccgcgcccgccgAAGACACCCTCGAACTCTGTCTGAAG  180
             ||||||||| ||||||||||||||||||||||||||||||||||||||||||||||||||
Sbjct  3835  CGGGGGGCTCACGCCCCCGGGCCCGCGCCCGCCGAAGACACCCTCGAACTCTGTCTGAAG  3776

Query  181   ATTGTAGTCTGAGTGAAAATATAAATTATTTAAAACTTTCAACAACGGATCTCTTGGTTC  240
             |||| |||||||||||||||||||||||||||||||||||||||||||||||||||||||
Sbjct  3775  ATTGAAGTCTGAGTGAAAATATAAATTATTTAAAACTTTCAACAACGGATCTCTTGGTTC  3716

Query  241   CGGCATCGATGAAGAACGCAGCGAAATGCGATACGTAATGTGAATTGCAAATTCAGTGAA  300
             ||||||||||||||||||||||||||||||||||||||||||||||||||||||||||||
Sbjct  3715  CGGCATCGATGAAGAACGCAGCGAAATGCGATACGTAATGTGAATTGCAAATTCAGTGAA  3656

Query  301   TCATCGAGTCTTTGAACGCACATTGCGCCCCCTGGTATTCCGGGGGGCATGCCTGTCCGA  360
             ||||||||||||||||||||||||||||||||||||||||||||||||||||||||||||
Sbjct  3655  TCATCGAGTCTTTGAACGCACATTGCGCCCCCTGGTATTCCGGGGGGCATGCCTGTCCGA  3596

Query  361   GCGTCATTGCTGCCCTCAAGCACGGCTTGTGTGTTGGGCCCCGTCCTCCGATC-CCGGGG  419
             ||||||||||||||||||||| ||||||||||||||||||||||||||||||| ||||||
Sbjct  3595  GCGTCATTGCTGCCCTCAAGCCCGGCTTGTGTGTTGGGCCCCGTCCTCCGATCTCCGGGG  3536

Query  420   GACGGGCCCGAAAGGCAGCGGCGGCACCGCGTCCGGTCCTCGAGCGTATGGGGCTTTGTC  479
             ||||||||||||||||||||||||||||||||||||||||||||||||||||||||||||
Sbjct  3535  GACGGGCCCGAAAGGCAGCGGCGGCACCGCGTCCGGTCCTCGAGCGTATGGGGCTTTGTC  3476

Query  480   ACCCGCTCTGTAGGCCCGGCCGGCGCTTGCCGATCAACCCAAATTTTTATCCAGGTTGAC  539
             ||||||||||||||||||||||||||||||||||||||||||||||||||||||||||||
Sbjct  3475  ACCCGCTCTGTAGGCCCGGCCGGCGCTTGCCGATCAACCCAAATTTTTATCCAGGTTGAC  3416

Query  540   CTCGGATCAGGTAGGGATACCCGCTGAACTTAAGCATATCAATAAGCGGAGGAAAAGAAA  599
             ||||||||||||||||||||||||||||||||||||||||||||||||||||||||||||
Sbjct  3415  CTCGGATCAGGTAGGGATACCCGCTGAACTTAAGCATATCAATAAGCGGAGGAAAAGAAA  3356

Query  600   CCAACAGGGATTGCCCCAGTAACGGCGAGTGAAGCGGCAAGAGCTCAAATTTGAAAGCTG  659
             ||||||||||||||||||||||||||||||||||||||||||||||||||||||||||||
Sbjct  3355  CCAACAGGGATTGCCCCAGTAACGGCGAGTGAAGCGGCAAGAGCTCAAATTTGAAAGCTG  3296

Query  660   GCTCCTTCGGGGTCCGCATTGTAATTTGTAGAGGATGCTTCGGGAGCGGTCCCCATCTAA  719
             |||||||||||||||||||||||||||| |||||||||||||||||||||||||||||||
Sbjct  3295  GCTCCTTCGGGGTCCGCATTGTAATTTGCAGAGGATGCTTCGGGAGCGGTCCCCATCTAA  3236

Query  720   GTGCCCTGGAACGGGACGTCATAGAGGGTGAGAATCCCGTATGGGATGGGGTGTCCGCGC  779
             ||||||||||||||||||||||||||||||||||||||||||||||||||||||||||||
Sbjct  3235  GTGCCCTGGAACGGGACGTCATAGAGGGTGAGAATCCCGTATGGGATGGGGTGTCCGCGC  3176

Query  780   CCGTGTGAAGCTCCTTCGACGAGTCGAGTTGTTTGGGAATGCAGCTCTAAATGGGTGGTA  839
             ||||||||||||||||||||||||||||||||||||||||||||||||||||||||||||
Sbjct  3175  CCGTGTGAAGCTCCTTCGACGAGTCGAGTTGTTTGGGAATGCAGCTCTAAATGGGTGGTA  3116

Query  840   AATTTCATCTAAAGCTAAATATTGGCCGGAGACCGATAGCGCACAAGTAGAGTGATCGAA  899
             ||||||||||||||||||||||||||||||||||||||||||||||||||||||||||||
Sbjct  3115  AATTTCATCTAAAGCTAAATATTGGCCGGAGACCGATAGCGCACAAGTAGAGTGATCGAA  3056

Query  900   AGATGAAAAGCACTTTGAAAAGAGAGTTAAAAAGCACGTGAAATTGTTGAAAGGGAAGCG  959
             ||||||||||||||||||||||||||||||||||||||||||||||||||||||||||||
Sbjct  3055  AGATGAAAAGCACTTTGAAAAGAGAGTTAAAAAGCACGTGAAATTGTTGAAAGGGAAGCG  2996

Query  960   CTTGCGACCAGACTCGCTCGCGGGGTTCAGCCGGCATTCGTGCCGGTGTACTTCCCCGCG  1019
             |||||||||||||||||||||||||||||||||||||||||||||||||| |||||||||
Sbjct  2995  CTTGCGACCAGACTCGCTCGCGGGGTTCAGCCGGCATTCGTGCCGGTGTATTTCCCCGCG  2936

Query  1020  GGCGGGCCAGCGTCGGTTTGGGCGGTCGGTCAAAGGCCCTCGGAAGGTAACGCCCCTAGG  1079
             ||||||||||||||||||||||||||||||||||||||||||||||||||||||||||||
Sbjct  2935  GGCGGGCCAGCGTCGGTTTGGGCGGTCGGTCAAAGGCCCTCGGAAGGTAACGCCCCTAGG  2876

Query  1080  GGCGTCTTATAGCCGAGGGTGCAATGCGACCTGCCTAGACCGAGGAACGCGCTTCGGCTC  1139
             ||||||||||||||||||||||||||||||||||||||||||||||||||||||||||||
Sbjct  2875  GGCGTCTTATAGCCGAGGGTGCAATGCGACCTGCCTAGACCGAGGAACGCGCTTCGGCTC  2816

Query  1140  GGACGCTGGCATAATGGTCGTAAACGACCCGTCTTGAAACACGGACCAAGGAGTCTAACA  1199
             ||||||||||||||||||||||| ||||||||||||||||||||||||||||||||||||
Sbjct  2815  GGACGCTGGCATAATGGTCGTAAGCGACCCGTCTTGAAACACGGACCAAGGAGTCTAACA  2756

Query  1200  TCTACGCGAGTGTTCGGGTGTCAAACCCGTGCGCGAAGTGAAAGCGAACGGAGGTGGGAA  1259
             ||||||||||||||||||||||||||||||||||||||||||||||||||||||||||||
Sbjct  2755  TCTACGCGAGTGTTCGGGTGTCAAACCCGTGCGCGAAGTGAAAGCGAACGGAGGTGGGAA  2696

Query  1260  CCCTCACGGGTGCACCATCGACCGATCCTGAAGTCTTCGGATGGATTTGAGTAAGAGCGT  1319
             |||| |||||||||||||||||||||||||||||||||||||||||||||||||||||||
Sbjct  2695  CCCTTACGGGTGCACCATCGACCGATCCTGAAGTCTTCGGATGGATTTGAGTAAGAGCGT  2636

Query  1320  AGCTGTTGGGACCCGAAAGATGGTGAACTATGCCTGAATAGGGCGAAGCCAGAGGAAACT  1379
             ||||||||||||||||||||||||||||||||||||||||||||||||||||||||||||
Sbjct  2635  AGCTGTTGGGACCCGAAAGATGGTGAACTATGCCTGAATAGGGCGAAGCCAGAGGAAACT  2576

Query  1380  CTGGTGGAGGCTCGTAGCGGTTCTGACGTGCAAATCGATCGTCGAATTTGGGTATAGGGG  1439
             ||||||||||||||||||||||||||||||||||||||||||||||||||||||||||||
Sbjct  2575  CTGGTGGAGGCTCGTAGCGGTTCTGACGTGCAAATCGATCGTCGAATTTGGGTATAGGGG  2516

Query  1440  CGAAAGACTAATCGAACCATCTGGTAGCTGGTTCCTGCCGAAGTTTCCCTCAGGATAGCA  1499
             ||||||||||||||||||||||||||||||||||||||||||||||||||||||||||||
Sbjct  2515  CGAAAGACTAATCGAACCATCTGGTAGCTGGTTCCTGCCGAAGTTTCCCTCAGGATAGCA  2456

Query  1500  GTAACGCGAATTCAGTTTTATGAGGTAAAGCGAATGATTAGAGGCCTTGGGGTTGAAACA  1559
             ||||||||||||||||||||||||||||||||||||||||||||||||||||||||||||
Sbjct  2455  GTAACGCGAATTCAGTTTTATGAGGTAAAGCGAATGATTAGAGGCCTTGGGGTTGAAACA  2396

Query  1560  ACCTTAACCTATTCTCAAACTTTAAATATGTAAGAAGCCCTTGTTGCTTAATTGAACGTG  1619
             ||||||||||||||||||||||||||||||||||||||||||||||||||||||||||||
Sbjct  2395  ACCTTAACCTATTCTCAAACTTTAAATATGTAAGAAGCCCTTGTTGCTTAATTGAACGTG  2336

Query  1620  GGCATTAGAATGATGCGTTACTAGTGGGCCATTTTTGGTAAGCAGAACTGGCGATGCGGG  1679
             ||||||||||||||||||||||||||||||||||||||||||||||||||||||||||||
Sbjct  2335  GGCATTAGAATGATGCGTTACTAGTGGGCCATTTTTGGTAAGCAGAACTGGCGATGCGGG  2276

Query  1680  ATGAACCGAACGCGAGGTTAAGGTGCCGGAATACACGCTCATCAGACACCACAAAAGGTG  1739
             ||||||||||||||||||||||||||||||||||||||||||||||||||||||||||||
Sbjct  2275  ATGAACCGAACGCGAGGTTAAGGTGCCGGAATACACGCTCATCAGACACCACAAAAGGTG  2216

Query  1740  TTAGTTCATCTAGACAGCCCGACGGTGGCCATGGAAGTCGGAATCCGCTAAGGAGTGTGT  1799
             ||||||||||||||||||||||||||||||||||||||||||||||||||||||||||||
Sbjct  2215  TTAGTTCATCTAGACAGCCCGACGGTGGCCATGGAAGTCGGAATCCGCTAAGGAGTGTGT  2156

Query  1800  AACAACTCACGGGCCGAATGAACTAGCCCTGAAAATGGATGGCGCTTAAGCGTGTTACCC  1859
             ||||||||||||||||||||||||||||||||||||||||||||||||||||||||||||
Sbjct  2155  AACAACTCACGGGCCGAATGAACTAGCCCTGAAAATGGATGGCGCTTAAGCGTGTTACCC  2096

Query  1860  ATACCTCGCCGTCAGGGTAGAAACGATGCCCTGACGAGTAGGCAGGCGTGGGGGTCCGTG  1919
             ||||||||||||||||||||||||||||||||||||||||||||||||||||||||||||
Sbjct  2095  ATACCTCGCCGTCAGGGTAGAAACGATGCCCTGACGAGTAGGCAGGCGTGGGGGTCCGTG  2036

Query  1920  ACGAAGCCTTGGGAGTGATCCCGGGTCGAACGGCCCCTAGTGC  1962
             |||||||||||||||||||||||||||||||||||||||||||
Sbjct  2035  ACGAAGCCTTGGGAGTGATCCCGGGTCGAACGGCCCCTAGTGC  1993


>JAKLNB010000448.1 Penicillium caseifulvum strain FKI-L3-CM-P1 NODE_448_length_5585_cov_3481.862382, 
whole genome shotgun sequence
Length=5585

 Score = 3579 bits (1938),  Expect = 0.0
 Identities = 1955/1963 (99%), Gaps = 1/1963 (0%)
 Strand=Plus/Minus

Query  1     CAAGGTTTCCGTAGGTGAACCTGCGGAAGGATCATTACCGAGTGAGGGCCCTCTGGGTCC  60
             ||||||||||||||||||||||||||||||||||||||||||||||||||||||||||||
Sbjct  2624  CAAGGTTTCCGTAGGTGAACCTGCGGAAGGATCATTACCGAGTGAGGGCCCTCTGGGTCC  2565

Query  61    AACCTCCCACCCGTGTTTATTTTACCTTGTTGCTTcggcgggcccgccttaactggccgc  120
             ||||||||||||||||||||||||||||||||||||||||||||||||||||||||||||
Sbjct  2564  AACCTCCCACCCGTGTTTATTTTACCTTGTTGCTTCGGCGGGCCCGCCTTAACTGGCCGC  2505

Query  121   cggggggcttacgcccccgggcccgcgcccgccgAAGACACCCTCGAACTCTGTCTGAAG  180
             ||||||||| ||||||||||||||||||||||||||||||||||||||||||||||||||
Sbjct  2504  CGGGGGGCTCACGCCCCCGGGCCCGCGCCCGCCGAAGACACCCTCGAACTCTGTCTGAAG  2445

Query  181   ATTGTAGTCTGAGTGAAAATATAAATTATTTAAAACTTTCAACAACGGATCTCTTGGTTC  240
             |||| |||||||||||||||||||||||||||||||||||||||||||||||||||||||
Sbjct  2444  ATTGAAGTCTGAGTGAAAATATAAATTATTTAAAACTTTCAACAACGGATCTCTTGGTTC  2385

Query  241   CGGCATCGATGAAGAACGCAGCGAAATGCGATACGTAATGTGAATTGCAAATTCAGTGAA  300
             ||||||||||||||||||||||||||||||||||||||||||||||||||||||||||||
Sbjct  2384  CGGCATCGATGAAGAACGCAGCGAAATGCGATACGTAATGTGAATTGCAAATTCAGTGAA  2325

Query  301   TCATCGAGTCTTTGAACGCACATTGCGCCCCCTGGTATTCCGGGGGGCATGCCTGTCCGA  360
             ||||||||||||||||||||||||||||||||||||||||||||||||||||||||||||
Sbjct  2324  TCATCGAGTCTTTGAACGCACATTGCGCCCCCTGGTATTCCGGGGGGCATGCCTGTCCGA  2265

Query  361   GCGTCATTGCTGCCCTCAAGCACGGCTTGTGTGTTGGGCCCCGTCCTCCGATC-CCGGGG  419
             ||||||||||||||||||||| ||||||||||||||||||||||||||||||| ||||||
Sbjct  2264  GCGTCATTGCTGCCCTCAAGCCCGGCTTGTGTGTTGGGCCCCGTCCTCCGATCTCCGGGG  2205

Query  420   GACGGGCCCGAAAGGCAGCGGCGGCACCGCGTCCGGTCCTCGAGCGTATGGGGCTTTGTC  479
             ||||||||||||||||||||||||||||||||||||||||||||||||||||||||||||
Sbjct  2204  GACGGGCCCGAAAGGCAGCGGCGGCACCGCGTCCGGTCCTCGAGCGTATGGGGCTTTGTC  2145

Query  480   ACCCGCTCTGTAGGCCCGGCCGGCGCTTGCCGATCAACCCAAATTTTTATCCAGGTTGAC  539
             ||||||||||||||||||||||||||||||||||||||||||||||||||||||||||||
Sbjct  2144  ACCCGCTCTGTAGGCCCGGCCGGCGCTTGCCGATCAACCCAAATTTTTATCCAGGTTGAC  2085

Query  540   CTCGGATCAGGTAGGGATACCCGCTGAACTTAAGCATATCAATAAGCGGAGGAAAAGAAA  599
             ||||||||||||||||||||||||||||||||||||||||||||||||||||||||||||
Sbjct  2084  CTCGGATCAGGTAGGGATACCCGCTGAACTTAAGCATATCAATAAGCGGAGGAAAAGAAA  2025

Query  600   CCAACAGGGATTGCCCCAGTAACGGCGAGTGAAGCGGCAAGAGCTCAAATTTGAAAGCTG  659
             ||||||||||||||||||||||||||||||||||||||||||||||||||||||||||||
Sbjct  2024  CCAACAGGGATTGCCCCAGTAACGGCGAGTGAAGCGGCAAGAGCTCAAATTTGAAAGCTG  1965

Query  660   GCTCCTTCGGGGTCCGCATTGTAATTTGTAGAGGATGCTTCGGGAGCGGTCCCCATCTAA  719
             |||||||||||||||||||||||||||| |||||||||||||||||||||||||||||||
Sbjct  1964  GCTCCTTCGGGGTCCGCATTGTAATTTGCAGAGGATGCTTCGGGAGCGGTCCCCATCTAA  1905

Query  720   GTGCCCTGGAACGGGACGTCATAGAGGGTGAGAATCCCGTATGGGATGGGGTGTCCGCGC  779
             ||||||||||||||||||||||||||||||||||||||||||||||||||||||||||||
Sbjct  1904  GTGCCCTGGAACGGGACGTCATAGAGGGTGAGAATCCCGTATGGGATGGGGTGTCCGCGC  1845

Query  780   CCGTGTGAAGCTCCTTCGACGAGTCGAGTTGTTTGGGAATGCAGCTCTAAATGGGTGGTA  839
             ||||||||||||||||||||||||||||||||||||||||||||||||||||||||||||
Sbjct  1844  CCGTGTGAAGCTCCTTCGACGAGTCGAGTTGTTTGGGAATGCAGCTCTAAATGGGTGGTA  1785

Query  840   AATTTCATCTAAAGCTAAATATTGGCCGGAGACCGATAGCGCACAAGTAGAGTGATCGAA  899
             ||||||||||||||||||||||||||||||||||||||||||||||||||||||||||||
Sbjct  1784  AATTTCATCTAAAGCTAAATATTGGCCGGAGACCGATAGCGCACAAGTAGAGTGATCGAA  1725

Query  900   AGATGAAAAGCACTTTGAAAAGAGAGTTAAAAAGCACGTGAAATTGTTGAAAGGGAAGCG  959
             ||||||||||||||||||||||||||||||||||||||||||||||||||||||||||||
Sbjct  1724  AGATGAAAAGCACTTTGAAAAGAGAGTTAAAAAGCACGTGAAATTGTTGAAAGGGAAGCG  1665

Query  960   CTTGCGACCAGACTCGCTCGCGGGGTTCAGCCGGCATTCGTGCCGGTGTACTTCCCCGCG  1019
             |||||||||||||||||||||||||||||||||||||||||||||||||| |||||||||
Sbjct  1664  CTTGCGACCAGACTCGCTCGCGGGGTTCAGCCGGCATTCGTGCCGGTGTATTTCCCCGCG  1605

Query  1020  GGCGGGCCAGCGTCGGTTTGGGCGGTCGGTCAAAGGCCCTCGGAAGGTAACGCCCCTAGG  1079
             ||||||||||||||||||||||||||||||||||||||||||||||||||||||||||||
Sbjct  1604  GGCGGGCCAGCGTCGGTTTGGGCGGTCGGTCAAAGGCCCTCGGAAGGTAACGCCCCTAGG  1545

Query  1080  GGCGTCTTATAGCCGAGGGTGCAATGCGACCTGCCTAGACCGAGGAACGCGCTTCGGCTC  1139
             ||||||||||||||||||||||||||||||||||||||||||||||||||||||||||||
Sbjct  1544  GGCGTCTTATAGCCGAGGGTGCAATGCGACCTGCCTAGACCGAGGAACGCGCTTCGGCTC  1485

Query  1140  GGACGCTGGCATAATGGTCGTAAACGACCCGTCTTGAAACACGGACCAAGGAGTCTAACA  1199
             ||||||||||||||||||||||| ||||||||||||||||||||||||||||||||||||
Sbjct  1484  GGACGCTGGCATAATGGTCGTAAGCGACCCGTCTTGAAACACGGACCAAGGAGTCTAACA  1425

Query  1200  TCTACGCGAGTGTTCGGGTGTCAAACCCGTGCGCGAAGTGAAAGCGAACGGAGGTGGGAA  1259
             ||||||||||||||||||||||||||||||||||||||||||||||||||||||||||||
Sbjct  1424  TCTACGCGAGTGTTCGGGTGTCAAACCCGTGCGCGAAGTGAAAGCGAACGGAGGTGGGAA  1365

Query  1260  CCCTCACGGGTGCACCATCGACCGATCCTGAAGTCTTCGGATGGATTTGAGTAAGAGCGT  1319
             |||| |||||||||||||||||||||||||||||||||||||||||||||||||||||||
Sbjct  1364  CCCTTACGGGTGCACCATCGACCGATCCTGAAGTCTTCGGATGGATTTGAGTAAGAGCGT  1305

Query  1320  AGCTGTTGGGACCCGAAAGATGGTGAACTATGCCTGAATAGGGCGAAGCCAGAGGAAACT  1379
             ||||||||||||||||||||||||||||||||||||||||||||||||||||||||||||
Sbjct  1304  AGCTGTTGGGACCCGAAAGATGGTGAACTATGCCTGAATAGGGCGAAGCCAGAGGAAACT  1245

Query  1380  CTGGTGGAGGCTCGTAGCGGTTCTGACGTGCAAATCGATCGTCGAATTTGGGTATAGGGG  1439
             ||||||||||||||||||||||||||||||||||||||||||||||||||||||||||||
Sbjct  1244  CTGGTGGAGGCTCGTAGCGGTTCTGACGTGCAAATCGATCGTCGAATTTGGGTATAGGGG  1185

Query  1440  CGAAAGACTAATCGAACCATCTGGTAGCTGGTTCCTGCCGAAGTTTCCCTCAGGATAGCA  1499
             ||||||||||||||||||||||||||||||||||||||||||||||||||||||||||||
Sbjct  1184  CGAAAGACTAATCGAACCATCTGGTAGCTGGTTCCTGCCGAAGTTTCCCTCAGGATAGCA  1125

Query  1500  GTAACGCGAATTCAGTTTTATGAGGTAAAGCGAATGATTAGAGGCCTTGGGGTTGAAACA  1559
             ||||||||||||||||||||||||||||||||||||||||||||||||||||||||||||
Sbjct  1124  GTAACGCGAATTCAGTTTTATGAGGTAAAGCGAATGATTAGAGGCCTTGGGGTTGAAACA  1065

Query  1560  ACCTTAACCTATTCTCAAACTTTAAATATGTAAGAAGCCCTTGTTGCTTAATTGAACGTG  1619
             ||||||||||||||||||||||||||||||||||||||||||||||||||||||||||||
Sbjct  1064  ACCTTAACCTATTCTCAAACTTTAAATATGTAAGAAGCCCTTGTTGCTTAATTGAACGTG  1005

Query  1620  GGCATTAGAATGATGCGTTACTAGTGGGCCATTTTTGGTAAGCAGAACTGGCGATGCGGG  1679
             ||||||||||||||||||||||||||||||||||||||||||||||||||||||||||||
Sbjct  1004  GGCATTAGAATGATGCGTTACTAGTGGGCCATTTTTGGTAAGCAGAACTGGCGATGCGGG  945

Query  1680  ATGAACCGAACGCGAGGTTAAGGTGCCGGAATACACGCTCATCAGACACCACAAAAGGTG  1739
             ||||||||||||||||||||||||||||||||||||||||||||||||||||||||||||
Sbjct  944   ATGAACCGAACGCGAGGTTAAGGTGCCGGAATACACGCTCATCAGACACCACAAAAGGTG  885

Query  1740  TTAGTTCATCTAGACAGCCCGACGGTGGCCATGGAAGTCGGAATCCGCTAAGGAGTGTGT  1799
             ||||||||||||||||||||||||||||||||||||||||||||||||||||||||||||
Sbjct  884   TTAGTTCATCTAGACAGCCCGACGGTGGCCATGGAAGTCGGAATCCGCTAAGGAGTGTGT  825

Query  1800  AACAACTCACGGGCCGAATGAACTAGCCCTGAAAATGGATGGCGCTTAAGCGTGTTACCC  1859
             ||||||||||||||||||||||||||||||||||||||||||||||||||||||||||||
Sbjct  824   AACAACTCACGGGCCGAATGAACTAGCCCTGAAAATGGATGGCGCTTAAGCGTGTTACCC  765

Query  1860  ATACCTCGCCGTCAGGGTAGAAACGATGCCCTGACGAGTAGGCAGGCGTGGGGGTCCGTG  1919
             ||||||||||||||||||||||||||||||||||||||||||||||||||||||||||||
Sbjct  764   ATACCTCGCCGTCAGGGTAGAAACGATGCCCTGACGAGTAGGCAGGCGTGGGGGTCCGTG  705

Query  1920  ACGAAGCCTTGGGAGTGATCCCGGGTCGAACGGCCCCTAGTGC  1962
             |||||||||||||||||||||||||||||||||||||||||||
Sbjct  704   ACGAAGCCTTGGGAGTGATCCCGGGTCGAACGGCCCCTAGTGC  662


>JNNR01000513.1 Penicillium nordicum strain UASWS BFE487 Contig513, whole genome 
shotgun sequence
Length=8295

 Score = 3579 bits (1938),  Expect = 0.0
 Identities = 1954/1962 (99%), Gaps = 0/1962 (0%)
 Strand=Plus/Minus

Query  1     CAAGGTTTCCGTAGGTGAACCTGCGGAAGGATCATTACCGAGTGAGGGCCCTCTGGGTCC  60
             ||||||||||||||||||||||||||||||||||||||||||||||||||||||||||||
Sbjct  5334  CAAGGTTTCCGTAGGTGAACCTGCGGAAGGATCATTACCGAGTGAGGGCCCTCTGGGTCC  5275

Query  61    AACCTCCCACCCGTGTTTATTTTACCTTGTTGCTTcggcgggcccgccttaactggccgc  120
             |||||||||||||||||||||||||||||||||||||||||||||||||| |||||||||
Sbjct  5274  AACCTCCCACCCGTGTTTATTTTACCTTGTTGCTTCGGCGGGCCCGCCTTTACTGGCCGC  5215

Query  121   cggggggcttacgcccccgggcccgcgcccgccgAAGACACCCTCGAACTCTGTCTGAAG  180
             ||||||||| ||||||||||||||||||||||||||||||||||||||||||||||||||
Sbjct  5214  CGGGGGGCTCACGCCCCCGGGCCCGCGCCCGCCGAAGACACCCTCGAACTCTGTCTGAAG  5155

Query  181   ATTGTAGTCTGAGTGAAAATATAAATTATTTAAAACTTTCAACAACGGATCTCTTGGTTC  240
             |||| |||||||||||||||||||||||||||||||||||||||||||||||||||||||
Sbjct  5154  ATTGAAGTCTGAGTGAAAATATAAATTATTTAAAACTTTCAACAACGGATCTCTTGGTTC  5095

Query  241   CGGCATCGATGAAGAACGCAGCGAAATGCGATACGTAATGTGAATTGCAAATTCAGTGAA  300
             ||||||||||||||||||||||||||||||||||||||||||||||||||||||||||||
Sbjct  5094  CGGCATCGATGAAGAACGCAGCGAAATGCGATACGTAATGTGAATTGCAAATTCAGTGAA  5035

Query  301   TCATCGAGTCTTTGAACGCACATTGCGCCCCCTGGTATTCCGGGGGGCATGCCTGTCCGA  360
             ||||||||||||||||||||||||||||||||||||||||||||||||||||||||||||
Sbjct  5034  TCATCGAGTCTTTGAACGCACATTGCGCCCCCTGGTATTCCGGGGGGCATGCCTGTCCGA  4975

Query  361   GCGTCATTGCTGCCCTCAAGCACGGCTTGTGTGTTGGGCCCCGTCCTCCGATCCCGGGGG  420
             ||||||||||||||||||||| |||||||||||||||||||||||||||||| |||||||
Sbjct  4974  GCGTCATTGCTGCCCTCAAGCCCGGCTTGTGTGTTGGGCCCCGTCCTCCGATTCCGGGGG  4915

Query  421   ACGGGCCCGAAAGGCAGCGGCGGCACCGCGTCCGGTCCTCGAGCGTATGGGGCTTTGTCA  480
             ||||||||||||||||||||||||||||||||||||||||||||||||||||||||||||
Sbjct  4914  ACGGGCCCGAAAGGCAGCGGCGGCACCGCGTCCGGTCCTCGAGCGTATGGGGCTTTGTCA  4855

Query  481   CCCGCTCTGTAGGCCCGGCCGGCGCTTGCCGATCAACCCAAATTTTTATCCAGGTTGACC  540
             ||||||||||||||||||||||||||||||||||||||||||||||||||||||||||||
Sbjct  4854  CCCGCTCTGTAGGCCCGGCCGGCGCTTGCCGATCAACCCAAATTTTTATCCAGGTTGACC  4795

Query  541   TCGGATCAGGTAGGGATACCCGCTGAACTTAAGCATATCAATAAGCGGAGGAAAAGAAAC  600
             ||||||||||||||||||||||||||||||||||||||||||||||||||||||||||||
Sbjct  4794  TCGGATCAGGTAGGGATACCCGCTGAACTTAAGCATATCAATAAGCGGAGGAAAAGAAAC  4735

Query  601   CAACAGGGATTGCCCCAGTAACGGCGAGTGAAGCGGCAAGAGCTCAAATTTGAAAGCTGG  660
             ||||||||||||||||||||||||||||||||||||||||||||||||||||||||||||
Sbjct  4734  CAACAGGGATTGCCCCAGTAACGGCGAGTGAAGCGGCAAGAGCTCAAATTTGAAAGCTGG  4675

Query  661   CTCCTTCGGGGTCCGCATTGTAATTTGTAGAGGATGCTTCGGGAGCGGTCCCCATCTAAG  720
             ||||||||||||||||||||||||||| ||||||||||||||||||||||||||||||||
Sbjct  4674  CTCCTTCGGGGTCCGCATTGTAATTTGCAGAGGATGCTTCGGGAGCGGTCCCCATCTAAG  4615

Query  721   TGCCCTGGAACGGGACGTCATAGAGGGTGAGAATCCCGTATGGGATGGGGTGTCCGCGCC  780
             ||||||||||||||||||||||||||||||||||||||||||||||||||||||||||||
Sbjct  4614  TGCCCTGGAACGGGACGTCATAGAGGGTGAGAATCCCGTATGGGATGGGGTGTCCGCGCC  4555

Query  781   CGTGTGAAGCTCCTTCGACGAGTCGAGTTGTTTGGGAATGCAGCTCTAAATGGGTGGTAA  840
             ||||||||||||||||||||||||||||||||||||||||||||||||||||||||||||
Sbjct  4554  CGTGTGAAGCTCCTTCGACGAGTCGAGTTGTTTGGGAATGCAGCTCTAAATGGGTGGTAA  4495

Query  841   ATTTCATCTAAAGCTAAATATTGGCCGGAGACCGATAGCGCACAAGTAGAGTGATCGAAA  900
             ||||||||||||||||||||||||||||||||||||||||||||||||||||||||||||
Sbjct  4494  ATTTCATCTAAAGCTAAATATTGGCCGGAGACCGATAGCGCACAAGTAGAGTGATCGAAA  4435

Query  901   GATGAAAAGCACTTTGAAAAGAGAGTTAAAAAGCACGTGAAATTGTTGAAAGGGAAGCGC  960
             ||||||||||||||||||||||||||||||||||||||||||||||||||||||||||||
Sbjct  4434  GATGAAAAGCACTTTGAAAAGAGAGTTAAAAAGCACGTGAAATTGTTGAAAGGGAAGCGC  4375

Query  961   TTGCGACCAGACTCGCTCGCGGGGTTCAGCCGGCATTCGTGCCGGTGTACTTCCCCGCGG  1020
             ||||||||||||||||||||||||||||||||||||||||||||||||||||||||||||
Sbjct  4374  TTGCGACCAGACTCGCTCGCGGGGTTCAGCCGGCATTCGTGCCGGTGTACTTCCCCGCGG  4315

Query  1021  GCGGGCCAGCGTCGGTTTGGGCGGTCGGTCAAAGGCCCTCGGAAGGTAACGCCCCTAGGG  1080
             ||||||||||||||||||||||||||||||||||||||||||||||||||||||| ||||
Sbjct  4314  GCGGGCCAGCGTCGGTTTGGGCGGTCGGTCAAAGGCCCTCGGAAGGTAACGCCCCCAGGG  4255

Query  1081  GCGTCTTATAGCCGAGGGTGCAATGCGACCTGCCTAGACCGAGGAACGCGCTTCGGCTCG  1140
             ||||||||||||||||||||||||||||||||||||||||||||||||||||||||||||
Sbjct  4254  GCGTCTTATAGCCGAGGGTGCAATGCGACCTGCCTAGACCGAGGAACGCGCTTCGGCTCG  4195

Query  1141  GACGCTGGCATAATGGTCGTAAACGACCCGTCTTGAAACACGGACCAAGGAGTCTAACAT  1200
             ||||||||||||||||||||||||||||||||||||||||||||||||||||||||||||
Sbjct  4194  GACGCTGGCATAATGGTCGTAAACGACCCGTCTTGAAACACGGACCAAGGAGTCTAACAT  4135

Query  1201  CTACGCGAGTGTTCGGGTGTCAAACCCGTGCGCGAAGTGAAAGCGAACGGAGGTGGGAAC  1260
             ||||||||||||||||||||||||||||||||||||||||||||||||||||||||||||
Sbjct  4134  CTACGCGAGTGTTCGGGTGTCAAACCCGTGCGCGAAGTGAAAGCGAACGGAGGTGGGAAC  4075

Query  1261  CCTCACGGGTGCACCATCGACCGATCCTGAAGTCTTCGGATGGATTTGAGTAAGAGCGTA  1320
             ||| ||||||||||||||||||||||||||||||||||||||||||||||||||||||||
Sbjct  4074  CCTTACGGGTGCACCATCGACCGATCCTGAAGTCTTCGGATGGATTTGAGTAAGAGCGTA  4015

Query  1321  GCTGTTGGGACCCGAAAGATGGTGAACTATGCCTGAATAGGGCGAAGCCAGAGGAAACTC  1380
             ||||||||||||||||||||||||||||||||||||||||||||||||||||||||||||
Sbjct  4014  GCTGTTGGGACCCGAAAGATGGTGAACTATGCCTGAATAGGGCGAAGCCAGAGGAAACTC  3955

Query  1381  TGGTGGAGGCTCGTAGCGGTTCTGACGTGCAAATCGATCGTCGAATTTGGGTATAGGGGC  1440
             ||||||||||||||||||||||||||||||||||||||||||||||||||||||||||||
Sbjct  3954  TGGTGGAGGCTCGTAGCGGTTCTGACGTGCAAATCGATCGTCGAATTTGGGTATAGGGGC  3895

Query  1441  GAAAGACTAATCGAACCATCTGGTAGCTGGTTCCTGCCGAAGTTTCCCTCAGGATAGCAG  1500
             ||||||||||||||||||||||||||||||||||||||||||||||||||||||||||||
Sbjct  3894  GAAAGACTAATCGAACCATCTGGTAGCTGGTTCCTGCCGAAGTTTCCCTCAGGATAGCAG  3835

Query  1501  TAACGCGAATTCAGTTTTATGAGGTAAAGCGAATGATTAGAGGCCTTGGGGTTGAAACAA  1560
             ||||||||||||||||||||||||||||||||||||||||||||||||||||||||||||
Sbjct  3834  TAACGCGAATTCAGTTTTATGAGGTAAAGCGAATGATTAGAGGCCTTGGGGTTGAAACAA  3775

Query  1561  CCTTAACCTATTCTCAAACTTTAAATATGTAAGAAGCCCTTGTTGCTTAATTGAACGTGG  1620
             ||||||||||||||||||||||||||||||||||||||||||||||||||||||||||||
Sbjct  3774  CCTTAACCTATTCTCAAACTTTAAATATGTAAGAAGCCCTTGTTGCTTAATTGAACGTGG  3715

Query  1621  GCATTAGAATGATGCGTTACTAGTGGGCCATTTTTGGTAAGCAGAACTGGCGATGCGGGA  1680
             ||||||||||||||||||||||||||||||||||||||||||||||||||||||||||||
Sbjct  3714  GCATTAGAATGATGCGTTACTAGTGGGCCATTTTTGGTAAGCAGAACTGGCGATGCGGGA  3655

Query  1681  TGAACCGAACGCGAGGTTAAGGTGCCGGAATACACGCTCATCAGACACCACAAAAGGTGT  1740
             ||||||||||||||||||||||||||||||||||||||||||||||||||||||||||||
Sbjct  3654  TGAACCGAACGCGAGGTTAAGGTGCCGGAATACACGCTCATCAGACACCACAAAAGGTGT  3595

Query  1741  TAGTTCATCTAGACAGCCCGACGGTGGCCATGGAAGTCGGAATCCGCTAAGGAGTGTGTA  1800
             ||||||||||||||||||||||||||||||||||||||||||||||||||||||||||||
Sbjct  3594  TAGTTCATCTAGACAGCCCGACGGTGGCCATGGAAGTCGGAATCCGCTAAGGAGTGTGTA  3535

Query  1801  ACAACTCACGGGCCGAATGAACTAGCCCTGAAAATGGATGGCGCTTAAGCGTGTTACCCA  1860
             ||||||||||||||||||||||||||||||||||||||||||||||||||||||||||||
Sbjct  3534  ACAACTCACGGGCCGAATGAACTAGCCCTGAAAATGGATGGCGCTTAAGCGTGTTACCCA  3475

Query  1861  TACCTCGCCGTCAGGGTAGAAACGATGCCCTGACGAGTAGGCAGGCGTGGGGGTCCGTGA  1920
             ||||||||||||||||||||||||||||||||||||||||||||||||||||||||||||
Sbjct  3474  TACCTCGCCGTCAGGGTAGAAACGATGCCCTGACGAGTAGGCAGGCGTGGGGGTCCGTGA  3415

Query  1921  CGAAGCCTTGGGAGTGATCCCGGGTCGAACGGCCCCTAGTGC  1962
             ||||||||||||||||||||||||||||||||||||||||||
Sbjct  3414  CGAAGCCTTGGGAGTGATCCCGGGTCGAACGGCCCCTAGTGC  3373


>JAHAQQ010000405.1 Penicillium palitans strain F6_7S_1C_F NODE_405_length_5124_cov_9575.430949, 
whole genome shotgun sequence
Length=5124

 Score = 3579 bits (1938),  Expect = 0.0
 Identities = 1955/1963 (99%), Gaps = 1/1963 (0%)
 Strand=Plus/Minus

Query  1     CAAGGTTTCCGTAGGTGAACCTGCGGAAGGATCATTACCGAGTGAGGGCCCTCTGGGTCC  60
             ||||||||||||||||||||||||||||||||||||||||||||||||||||||||||||
Sbjct  2624  CAAGGTTTCCGTAGGTGAACCTGCGGAAGGATCATTACCGAGTGAGGGCCCTCTGGGTCC  2565

Query  61    AACCTCCCACCCGTGTTTATTTTACCTTGTTGCTTcggcgggcccgccttaactggccgc  120
             ||||||||||||||||||||||||||||||||||||||||||||||||||||||||||||
Sbjct  2564  AACCTCCCACCCGTGTTTATTTTACCTTGTTGCTTCGGCGGGCCCGCCTTAACTGGCCGC  2505

Query  121   cggggggcttacgcccccgggcccgcgcccgccgAAGACACCCTCGAACTCTGTCTGAAG  180
             ||||||||| ||||||||||||||||||||||||||||||||||||||||||||||||||
Sbjct  2504  CGGGGGGCTCACGCCCCCGGGCCCGCGCCCGCCGAAGACACCCTCGAACTCTGTCTGAAG  2445

Query  181   ATTGTAGTCTGAGTGAAAATATAAATTATTTAAAACTTTCAACAACGGATCTCTTGGTTC  240
             |||| |||||||||||||||||||||||||||||||||||||||||||||||||||||||
Sbjct  2444  ATTGAAGTCTGAGTGAAAATATAAATTATTTAAAACTTTCAACAACGGATCTCTTGGTTC  2385

Query  241   CGGCATCGATGAAGAACGCAGCGAAATGCGATACGTAATGTGAATTGCAAATTCAGTGAA  300
             ||||||||||||||||||||||||||||||||||||||||||||||||||||||||||||
Sbjct  2384  CGGCATCGATGAAGAACGCAGCGAAATGCGATACGTAATGTGAATTGCAAATTCAGTGAA  2325

Query  301   TCATCGAGTCTTTGAACGCACATTGCGCCCCCTGGTATTCCGGGGGGCATGCCTGTCCGA  360
             ||||||||||||||||||||||||||||||||||||||||||||||||||||||||||||
Sbjct  2324  TCATCGAGTCTTTGAACGCACATTGCGCCCCCTGGTATTCCGGGGGGCATGCCTGTCCGA  2265

Query  361   GCGTCATTGCTGCCCTCAAGCACGGCTTGTGTGTTGGGCCCCGTCCTCCGATC-CCGGGG  419
             ||||||||||||||||||||| ||||||||||||||||||||||||||||||| ||||||
Sbjct  2264  GCGTCATTGCTGCCCTCAAGCCCGGCTTGTGTGTTGGGCCCCGTCCTCCGATCTCCGGGG  2205

Query  420   GACGGGCCCGAAAGGCAGCGGCGGCACCGCGTCCGGTCCTCGAGCGTATGGGGCTTTGTC  479
             ||||||||||||||||||||||||||||||||||||||||||||||||||||||||||||
Sbjct  2204  GACGGGCCCGAAAGGCAGCGGCGGCACCGCGTCCGGTCCTCGAGCGTATGGGGCTTTGTC  2145

Query  480   ACCCGCTCTGTAGGCCCGGCCGGCGCTTGCCGATCAACCCAAATTTTTATCCAGGTTGAC  539
             ||||||||||||||||||||||||||||||||||||||||||||||||||||||||||||
Sbjct  2144  ACCCGCTCTGTAGGCCCGGCCGGCGCTTGCCGATCAACCCAAATTTTTATCCAGGTTGAC  2085

Query  540   CTCGGATCAGGTAGGGATACCCGCTGAACTTAAGCATATCAATAAGCGGAGGAAAAGAAA  599
             ||||||||||||||||||||||||||||||||||||||||||||||||||||||||||||
Sbjct  2084  CTCGGATCAGGTAGGGATACCCGCTGAACTTAAGCATATCAATAAGCGGAGGAAAAGAAA  2025

Query  600   CCAACAGGGATTGCCCCAGTAACGGCGAGTGAAGCGGCAAGAGCTCAAATTTGAAAGCTG  659
             ||||||||||||||||||||||||||||||||||||||||||||||||||||||||||||
Sbjct  2024  CCAACAGGGATTGCCCCAGTAACGGCGAGTGAAGCGGCAAGAGCTCAAATTTGAAAGCTG  1965

Query  660   GCTCCTTCGGGGTCCGCATTGTAATTTGTAGAGGATGCTTCGGGAGCGGTCCCCATCTAA  719
             |||||||||||||||||||||||||||| |||||||||||||||||||||||||||||||
Sbjct  1964  GCTCCTTCGGGGTCCGCATTGTAATTTGCAGAGGATGCTTCGGGAGCGGTCCCCATCTAA  1905

Query  720   GTGCCCTGGAACGGGACGTCATAGAGGGTGAGAATCCCGTATGGGATGGGGTGTCCGCGC  779
             ||||||||||||||||||||||||||||||||||||||||||||||||||||||||||||
Sbjct  1904  GTGCCCTGGAACGGGACGTCATAGAGGGTGAGAATCCCGTATGGGATGGGGTGTCCGCGC  1845

Query  780   CCGTGTGAAGCTCCTTCGACGAGTCGAGTTGTTTGGGAATGCAGCTCTAAATGGGTGGTA  839
             ||||||||||||||||||||||||||||||||||||||||||||||||||||||||||||
Sbjct  1844  CCGTGTGAAGCTCCTTCGACGAGTCGAGTTGTTTGGGAATGCAGCTCTAAATGGGTGGTA  1785

Query  840   AATTTCATCTAAAGCTAAATATTGGCCGGAGACCGATAGCGCACAAGTAGAGTGATCGAA  899
             ||||||||||||||||||||||||||||||||||||||||||||||||||||||||||||
Sbjct  1784  AATTTCATCTAAAGCTAAATATTGGCCGGAGACCGATAGCGCACAAGTAGAGTGATCGAA  1725

Query  900   AGATGAAAAGCACTTTGAAAAGAGAGTTAAAAAGCACGTGAAATTGTTGAAAGGGAAGCG  959
             ||||||||||||||||||||||||||||||||||||||||||||||||||||||||||||
Sbjct  1724  AGATGAAAAGCACTTTGAAAAGAGAGTTAAAAAGCACGTGAAATTGTTGAAAGGGAAGCG  1665

Query  960   CTTGCGACCAGACTCGCTCGCGGGGTTCAGCCGGCATTCGTGCCGGTGTACTTCCCCGCG  1019
             |||||||||||||||||||||||||||||||||||||||||||||||||| |||||||||
Sbjct  1664  CTTGCGACCAGACTCGCTCGCGGGGTTCAGCCGGCATTCGTGCCGGTGTATTTCCCCGCG  1605

Query  1020  GGCGGGCCAGCGTCGGTTTGGGCGGTCGGTCAAAGGCCCTCGGAAGGTAACGCCCCTAGG  1079
             ||||||||||||||||||||||||||||||||||||||||||||||||||||||||||||
Sbjct  1604  GGCGGGCCAGCGTCGGTTTGGGCGGTCGGTCAAAGGCCCTCGGAAGGTAACGCCCCTAGG  1545

Query  1080  GGCGTCTTATAGCCGAGGGTGCAATGCGACCTGCCTAGACCGAGGAACGCGCTTCGGCTC  1139
             ||||||||||||||||||||||||||||||||||||||||||||||||||||||||||||
Sbjct  1544  GGCGTCTTATAGCCGAGGGTGCAATGCGACCTGCCTAGACCGAGGAACGCGCTTCGGCTC  1485

Query  1140  GGACGCTGGCATAATGGTCGTAAACGACCCGTCTTGAAACACGGACCAAGGAGTCTAACA  1199
             ||||||||||||||||||||||| ||||||||||||||||||||||||||||||||||||
Sbjct  1484  GGACGCTGGCATAATGGTCGTAAGCGACCCGTCTTGAAACACGGACCAAGGAGTCTAACA  1425

Query  1200  TCTACGCGAGTGTTCGGGTGTCAAACCCGTGCGCGAAGTGAAAGCGAACGGAGGTGGGAA  1259
             ||||||||||||||||||||||||||||||||||||||||||||||||||||||||||||
Sbjct  1424  TCTACGCGAGTGTTCGGGTGTCAAACCCGTGCGCGAAGTGAAAGCGAACGGAGGTGGGAA  1365

Query  1260  CCCTCACGGGTGCACCATCGACCGATCCTGAAGTCTTCGGATGGATTTGAGTAAGAGCGT  1319
             |||| |||||||||||||||||||||||||||||||||||||||||||||||||||||||
Sbjct  1364  CCCTTACGGGTGCACCATCGACCGATCCTGAAGTCTTCGGATGGATTTGAGTAAGAGCGT  1305

Query  1320  AGCTGTTGGGACCCGAAAGATGGTGAACTATGCCTGAATAGGGCGAAGCCAGAGGAAACT  1379
             ||||||||||||||||||||||||||||||||||||||||||||||||||||||||||||
Sbjct  1304  AGCTGTTGGGACCCGAAAGATGGTGAACTATGCCTGAATAGGGCGAAGCCAGAGGAAACT  1245

Query  1380  CTGGTGGAGGCTCGTAGCGGTTCTGACGTGCAAATCGATCGTCGAATTTGGGTATAGGGG  1439
             ||||||||||||||||||||||||||||||||||||||||||||||||||||||||||||
Sbjct  1244  CTGGTGGAGGCTCGTAGCGGTTCTGACGTGCAAATCGATCGTCGAATTTGGGTATAGGGG  1185

Query  1440  CGAAAGACTAATCGAACCATCTGGTAGCTGGTTCCTGCCGAAGTTTCCCTCAGGATAGCA  1499
             ||||||||||||||||||||||||||||||||||||||||||||||||||||||||||||
Sbjct  1184  CGAAAGACTAATCGAACCATCTGGTAGCTGGTTCCTGCCGAAGTTTCCCTCAGGATAGCA  1125

Query  1500  GTAACGCGAATTCAGTTTTATGAGGTAAAGCGAATGATTAGAGGCCTTGGGGTTGAAACA  1559
             ||||||||||||||||||||||||||||||||||||||||||||||||||||||||||||
Sbjct  1124  GTAACGCGAATTCAGTTTTATGAGGTAAAGCGAATGATTAGAGGCCTTGGGGTTGAAACA  1065

Query  1560  ACCTTAACCTATTCTCAAACTTTAAATATGTAAGAAGCCCTTGTTGCTTAATTGAACGTG  1619
             ||||||||||||||||||||||||||||||||||||||||||||||||||||||||||||
Sbjct  1064  ACCTTAACCTATTCTCAAACTTTAAATATGTAAGAAGCCCTTGTTGCTTAATTGAACGTG  1005

Query  1620  GGCATTAGAATGATGCGTTACTAGTGGGCCATTTTTGGTAAGCAGAACTGGCGATGCGGG  1679
             ||||||||||||||||||||||||||||||||||||||||||||||||||||||||||||
Sbjct  1004  GGCATTAGAATGATGCGTTACTAGTGGGCCATTTTTGGTAAGCAGAACTGGCGATGCGGG  945

Query  1680  ATGAACCGAACGCGAGGTTAAGGTGCCGGAATACACGCTCATCAGACACCACAAAAGGTG  1739
             ||||||||||||||||||||||||||||||||||||||||||||||||||||||||||||
Sbjct  944   ATGAACCGAACGCGAGGTTAAGGTGCCGGAATACACGCTCATCAGACACCACAAAAGGTG  885

Query  1740  TTAGTTCATCTAGACAGCCCGACGGTGGCCATGGAAGTCGGAATCCGCTAAGGAGTGTGT  1799
             ||||||||||||||||||||||||||||||||||||||||||||||||||||||||||||
Sbjct  884   TTAGTTCATCTAGACAGCCCGACGGTGGCCATGGAAGTCGGAATCCGCTAAGGAGTGTGT  825

Query  1800  AACAACTCACGGGCCGAATGAACTAGCCCTGAAAATGGATGGCGCTTAAGCGTGTTACCC  1859
             ||||||||||||||||||||||||||||||||||||||||||||||||||||||||||||
Sbjct  824   AACAACTCACGGGCCGAATGAACTAGCCCTGAAAATGGATGGCGCTTAAGCGTGTTACCC  765

Query  1860  ATACCTCGCCGTCAGGGTAGAAACGATGCCCTGACGAGTAGGCAGGCGTGGGGGTCCGTG  1919
             ||||||||||||||||||||||||||||||||||||||||||||||||||||||||||||
Sbjct  764   ATACCTCGCCGTCAGGGTAGAAACGATGCCCTGACGAGTAGGCAGGCGTGGGGGTCCGTG  705

Query  1920  ACGAAGCCTTGGGAGTGATCCCGGGTCGAACGGCCCCTAGTGC  1962
             |||||||||||||||||||||||||||||||||||||||||||
Sbjct  704   ACGAAGCCTTGGGAGTGATCCCGGGTCGAACGGCCCCTAGTGC  662


>MUGJ01000069.1 Penicillium sp. BW_162_3FA 162_FA_TTAGGC.R1_(paired)_contig_69, 
whole genome shotgun sequence
Length=8940

 Score = 3579 bits (1938),  Expect = 0.0
 Identities = 1955/1963 (99%), Gaps = 1/1963 (0%)
 Strand=Plus/Plus

Query  1     CAAGGTTTCCGTAGGTGAACCTGCGGAAGGATCATTACCGAGTGAGGGCCCTCTGGGTCC  60
             ||||||||||||||||||||||||||||||||||||||||||||||||||||||||||||
Sbjct  4598  CAAGGTTTCCGTAGGTGAACCTGCGGAAGGATCATTACCGAGTGAGGGCCCTCTGGGTCC  4657

Query  61    AACCTCCCACCCGTGTTTATTTTACCTTGTTGCTTcggcgggcccgccttaactggccgc  120
             ||||||||||||||||||||||||||||||||||||||||||||||||||||||||||||
Sbjct  4658  AACCTCCCACCCGTGTTTATTTTACCTTGTTGCTTCGGCGGGCCCGCCTTAACTGGCCGC  4717

Query  121   cggggggcttacgcccccgggcccgcgcccgccgAAGACACCCTCGAACTCTGTCTGAAG  180
             ||||||||| ||||||||||||||||||||||||||||||||||||||||||||||||||
Sbjct  4718  CGGGGGGCTCACGCCCCCGGGCCCGCGCCCGCCGAAGACACCCTCGAACTCTGTCTGAAG  4777

Query  181   ATTGTAGTCTGAGTGAAAATATAAATTATTTAAAACTTTCAACAACGGATCTCTTGGTTC  240
             |||| |||||||||||||||||||||||||||||||||||||||||||||||||||||||
Sbjct  4778  ATTGAAGTCTGAGTGAAAATATAAATTATTTAAAACTTTCAACAACGGATCTCTTGGTTC  4837

Query  241   CGGCATCGATGAAGAACGCAGCGAAATGCGATACGTAATGTGAATTGCAAATTCAGTGAA  300
             ||||||||||||||||||||||||||||||||||||||||||||||||||||||||||||
Sbjct  4838  CGGCATCGATGAAGAACGCAGCGAAATGCGATACGTAATGTGAATTGCAAATTCAGTGAA  4897

Query  301   TCATCGAGTCTTTGAACGCACATTGCGCCCCCTGGTATTCCGGGGGGCATGCCTGTCCGA  360
             ||||||||||||||||||||||||||||||||||||||||||||||||||||||||||||
Sbjct  4898  TCATCGAGTCTTTGAACGCACATTGCGCCCCCTGGTATTCCGGGGGGCATGCCTGTCCGA  4957

Query  361   GCGTCATTGCTGCCCTCAAGCACGGCTTGTGTGTTGGGCCCCGTCCTCCGATC-CCGGGG  419
             ||||||||||||||||||||| ||||||||||||||||||||||||||||||| ||||||
Sbjct  4958  GCGTCATTGCTGCCCTCAAGCCCGGCTTGTGTGTTGGGCCCCGTCCTCCGATCTCCGGGG  5017

Query  420   GACGGGCCCGAAAGGCAGCGGCGGCACCGCGTCCGGTCCTCGAGCGTATGGGGCTTTGTC  479
             ||||||||||||||||||||||||||||||||||||||||||||||||||||||||||||
Sbjct  5018  GACGGGCCCGAAAGGCAGCGGCGGCACCGCGTCCGGTCCTCGAGCGTATGGGGCTTTGTC  5077

Query  480   ACCCGCTCTGTAGGCCCGGCCGGCGCTTGCCGATCAACCCAAATTTTTATCCAGGTTGAC  539
             ||||||||||||||||||||||||||||||||||||||||||||||||||||||||||||
Sbjct  5078  ACCCGCTCTGTAGGCCCGGCCGGCGCTTGCCGATCAACCCAAATTTTTATCCAGGTTGAC  5137

Query  540   CTCGGATCAGGTAGGGATACCCGCTGAACTTAAGCATATCAATAAGCGGAGGAAAAGAAA  599
             ||||||||||||||||||||||||||||||||||||||||||||||||||||||||||||
Sbjct  5138  CTCGGATCAGGTAGGGATACCCGCTGAACTTAAGCATATCAATAAGCGGAGGAAAAGAAA  5197

Query  600   CCAACAGGGATTGCCCCAGTAACGGCGAGTGAAGCGGCAAGAGCTCAAATTTGAAAGCTG  659
             ||||||||||||||||||||||||||||||||||||||||||||||||||||||||||||
Sbjct  5198  CCAACAGGGATTGCCCCAGTAACGGCGAGTGAAGCGGCAAGAGCTCAAATTTGAAAGCTG  5257

Query  660   GCTCCTTCGGGGTCCGCATTGTAATTTGTAGAGGATGCTTCGGGAGCGGTCCCCATCTAA  719
             |||||||||||||||||||||||||||| |||||||||||||||||||||||||||||||
Sbjct  5258  GCTCCTTCGGGGTCCGCATTGTAATTTGCAGAGGATGCTTCGGGAGCGGTCCCCATCTAA  5317

Query  720   GTGCCCTGGAACGGGACGTCATAGAGGGTGAGAATCCCGTATGGGATGGGGTGTCCGCGC  779
             ||||||||||||||||||||||||||||||||||||||||||||||||||||||||||||
Sbjct  5318  GTGCCCTGGAACGGGACGTCATAGAGGGTGAGAATCCCGTATGGGATGGGGTGTCCGCGC  5377

Query  780   CCGTGTGAAGCTCCTTCGACGAGTCGAGTTGTTTGGGAATGCAGCTCTAAATGGGTGGTA  839
             ||||||||||||||||||||||||||||||||||||||||||||||||||||||||||||
Sbjct  5378  CCGTGTGAAGCTCCTTCGACGAGTCGAGTTGTTTGGGAATGCAGCTCTAAATGGGTGGTA  5437

Query  840   AATTTCATCTAAAGCTAAATATTGGCCGGAGACCGATAGCGCACAAGTAGAGTGATCGAA  899
             ||||||||||||||||||||||||||||||||||||||||||||||||||||||||||||
Sbjct  5438  AATTTCATCTAAAGCTAAATATTGGCCGGAGACCGATAGCGCACAAGTAGAGTGATCGAA  5497

Query  900   AGATGAAAAGCACTTTGAAAAGAGAGTTAAAAAGCACGTGAAATTGTTGAAAGGGAAGCG  959
             ||||||||||||||||||||||||||||||||||||||||||||||||||||||||||||
Sbjct  5498  AGATGAAAAGCACTTTGAAAAGAGAGTTAAAAAGCACGTGAAATTGTTGAAAGGGAAGCG  5557

Query  960   CTTGCGACCAGACTCGCTCGCGGGGTTCAGCCGGCATTCGTGCCGGTGTACTTCCCCGCG  1019
             |||||||||||||||||||||||||||||||||||||||||||||||||| |||||||||
Sbjct  5558  CTTGCGACCAGACTCGCTCGCGGGGTTCAGCCGGCATTCGTGCCGGTGTATTTCCCCGCG  5617

Query  1020  GGCGGGCCAGCGTCGGTTTGGGCGGTCGGTCAAAGGCCCTCGGAAGGTAACGCCCCTAGG  1079
             ||||||||||||||||||||||||||||||||||||||||||||||||||||||||||||
Sbjct  5618  GGCGGGCCAGCGTCGGTTTGGGCGGTCGGTCAAAGGCCCTCGGAAGGTAACGCCCCTAGG  5677

Query  1080  GGCGTCTTATAGCCGAGGGTGCAATGCGACCTGCCTAGACCGAGGAACGCGCTTCGGCTC  1139
             ||||||||||||||||||||||||||||||||||||||||||||||||||||||||||||
Sbjct  5678  GGCGTCTTATAGCCGAGGGTGCAATGCGACCTGCCTAGACCGAGGAACGCGCTTCGGCTC  5737

Query  1140  GGACGCTGGCATAATGGTCGTAAACGACCCGTCTTGAAACACGGACCAAGGAGTCTAACA  1199
             ||||||||||||||||||||||| ||||||||||||||||||||||||||||||||||||
Sbjct  5738  GGACGCTGGCATAATGGTCGTAAGCGACCCGTCTTGAAACACGGACCAAGGAGTCTAACA  5797

Query  1200  TCTACGCGAGTGTTCGGGTGTCAAACCCGTGCGCGAAGTGAAAGCGAACGGAGGTGGGAA  1259
             ||||||||||||||||||||||||||||||||||||||||||||||||||||||||||||
Sbjct  5798  TCTACGCGAGTGTTCGGGTGTCAAACCCGTGCGCGAAGTGAAAGCGAACGGAGGTGGGAA  5857

Query  1260  CCCTCACGGGTGCACCATCGACCGATCCTGAAGTCTTCGGATGGATTTGAGTAAGAGCGT  1319
             |||| |||||||||||||||||||||||||||||||||||||||||||||||||||||||
Sbjct  5858  CCCTTACGGGTGCACCATCGACCGATCCTGAAGTCTTCGGATGGATTTGAGTAAGAGCGT  5917

Query  1320  AGCTGTTGGGACCCGAAAGATGGTGAACTATGCCTGAATAGGGCGAAGCCAGAGGAAACT  1379
             ||||||||||||||||||||||||||||||||||||||||||||||||||||||||||||
Sbjct  5918  AGCTGTTGGGACCCGAAAGATGGTGAACTATGCCTGAATAGGGCGAAGCCAGAGGAAACT  5977

Query  1380  CTGGTGGAGGCTCGTAGCGGTTCTGACGTGCAAATCGATCGTCGAATTTGGGTATAGGGG  1439
             ||||||||||||||||||||||||||||||||||||||||||||||||||||||||||||
Sbjct  5978  CTGGTGGAGGCTCGTAGCGGTTCTGACGTGCAAATCGATCGTCGAATTTGGGTATAGGGG  6037

Query  1440  CGAAAGACTAATCGAACCATCTGGTAGCTGGTTCCTGCCGAAGTTTCCCTCAGGATAGCA  1499
             ||||||||||||||||||||||||||||||||||||||||||||||||||||||||||||
Sbjct  6038  CGAAAGACTAATCGAACCATCTGGTAGCTGGTTCCTGCCGAAGTTTCCCTCAGGATAGCA  6097

Query  1500  GTAACGCGAATTCAGTTTTATGAGGTAAAGCGAATGATTAGAGGCCTTGGGGTTGAAACA  1559
             ||||||||||||||||||||||||||||||||||||||||||||||||||||||||||||
Sbjct  6098  GTAACGCGAATTCAGTTTTATGAGGTAAAGCGAATGATTAGAGGCCTTGGGGTTGAAACA  6157

Query  1560  ACCTTAACCTATTCTCAAACTTTAAATATGTAAGAAGCCCTTGTTGCTTAATTGAACGTG  1619
             ||||||||||||||||||||||||||||||||||||||||||||||||||||||||||||
Sbjct  6158  ACCTTAACCTATTCTCAAACTTTAAATATGTAAGAAGCCCTTGTTGCTTAATTGAACGTG  6217

Query  1620  GGCATTAGAATGATGCGTTACTAGTGGGCCATTTTTGGTAAGCAGAACTGGCGATGCGGG  1679
             ||||||||||||||||||||||||||||||||||||||||||||||||||||||||||||
Sbjct  6218  GGCATTAGAATGATGCGTTACTAGTGGGCCATTTTTGGTAAGCAGAACTGGCGATGCGGG  6277

Query  1680  ATGAACCGAACGCGAGGTTAAGGTGCCGGAATACACGCTCATCAGACACCACAAAAGGTG  1739
             ||||||||||||||||||||||||||||||||||||||||||||||||||||||||||||
Sbjct  6278  ATGAACCGAACGCGAGGTTAAGGTGCCGGAATACACGCTCATCAGACACCACAAAAGGTG  6337

Query  1740  TTAGTTCATCTAGACAGCCCGACGGTGGCCATGGAAGTCGGAATCCGCTAAGGAGTGTGT  1799
             ||||||||||||||||||||||||||||||||||||||||||||||||||||||||||||
Sbjct  6338  TTAGTTCATCTAGACAGCCCGACGGTGGCCATGGAAGTCGGAATCCGCTAAGGAGTGTGT  6397

Query  1800  AACAACTCACGGGCCGAATGAACTAGCCCTGAAAATGGATGGCGCTTAAGCGTGTTACCC  1859
             ||||||||||||||||||||||||||||||||||||||||||||||||||||||||||||
Sbjct  6398  AACAACTCACGGGCCGAATGAACTAGCCCTGAAAATGGATGGCGCTTAAGCGTGTTACCC  6457

Query  1860  ATACCTCGCCGTCAGGGTAGAAACGATGCCCTGACGAGTAGGCAGGCGTGGGGGTCCGTG  1919
             ||||||||||||||||||||||||||||||||||||||||||||||||||||||||||||
Sbjct  6458  ATACCTCGCCGTCAGGGTAGAAACGATGCCCTGACGAGTAGGCAGGCGTGGGGGTCCGTG  6517

Query  1920  ACGAAGCCTTGGGAGTGATCCCGGGTCGAACGGCCCCTAGTGC  1962
             |||||||||||||||||||||||||||||||||||||||||||
Sbjct  6518  ACGAAGCCTTGGGAGTGATCCCGGGTCGAACGGCCCCTAGTGC  6560


>MUGI01000139.1 Penicillium sp. BW_12 number12_ATCACG.R1_(paired)_contig_139, 
whole genome shotgun sequence
Length=8029

 Score = 3574 bits (1935),  Expect = 0.0
 Identities = 1954/1963 (99%), Gaps = 1/1963 (0%)
 Strand=Plus/Plus

Query  1     CAAGGTTTCCGTAGGTGAACCTGCGGAAGGATCATTACCGAGTGAGGGCCCTCTGGGTCC  60
             ||||||||||||||||||||||||||||||||||||||||||||||||||||||||||||
Sbjct  3691  CAAGGTTTCCGTAGGTGAACCTGCGGAAGGATCATTACCGAGTGAGGGCCCTCTGGGTCC  3750

Query  61    AACCTCCCACCCGTGTTTATTTTACCTTGTTGCTTcggcgggcccgccttaactggccgc  120
             ||||||||||||||||||||||||||||||||||||||||||||||||||||||||||||
Sbjct  3751  AACCTCCCACCCGTGTTTATTTTACCTTGTTGCTTCGGCGGGCCCGCCTTAACTGGCCGC  3810

Query  121   cggggggcttacgcccccgggcccgcgcccgccgAAGACACCCTCGAACTCTGTCTGAAG  180
             ||||||||| ||||||||||||||||||||||||||||||||||||||||||||||||||
Sbjct  3811  CGGGGGGCTCACGCCCCCGGGCCCGCGCCCGCCGAAGACACCCTCGAACTCTGTCTGAAG  3870

Query  181   ATTGTAGTCTGAGTGAAAATATAAATTATTTAAAACTTTCAACAACGGATCTCTTGGTTC  240
             |||| |||||||||||||||||||||||||||||||||||||||||||||||||||||||
Sbjct  3871  ATTGAAGTCTGAGTGAAAATATAAATTATTTAAAACTTTCAACAACGGATCTCTTGGTTC  3930

Query  241   CGGCATCGATGAAGAACGCAGCGAAATGCGATACGTAATGTGAATTGCAAATTCAGTGAA  300
             ||||||||||||||||||||||||||||||||||||||||||||||||||||||||||||
Sbjct  3931  CGGCATCGATGAAGAACGCAGCGAAATGCGATACGTAATGTGAATTGCAAATTCAGTGAA  3990

Query  301   TCATCGAGTCTTTGAACGCACATTGCGCCCCCTGGTATTCCGGGGGGCATGCCTGTCCGA  360
             ||||||||||||||||||||||||||||||||||||||||||||||||||||||||||||
Sbjct  3991  TCATCGAGTCTTTGAACGCACATTGCGCCCCCTGGTATTCCGGGGGGCATGCCTGTCCGA  4050

Query  361   GCGTCATTGCTGCCCTCAAGCACGGCTTGTGTGTTGGGCCCCGTCCTCCGA-TCCCGGGG  419
             ||||||||||||||||||||| ||||||||||||||||||||||||||||| | ||||||
Sbjct  4051  GCGTCATTGCTGCCCTCAAGCCCGGCTTGTGTGTTGGGCCCCGTCCTCCGATTTCCGGGG  4110

Query  420   GACGGGCCCGAAAGGCAGCGGCGGCACCGCGTCCGGTCCTCGAGCGTATGGGGCTTTGTC  479
             ||||||||||||||||||||||||||||||||||||||||||||||||||||||||||||
Sbjct  4111  GACGGGCCCGAAAGGCAGCGGCGGCACCGCGTCCGGTCCTCGAGCGTATGGGGCTTTGTC  4170

Query  480   ACCCGCTCTGTAGGCCCGGCCGGCGCTTGCCGATCAACCCAAATTTTTATCCAGGTTGAC  539
             ||||||||||||||||||||||||||||||||||||||||||||||||||||||||||||
Sbjct  4171  ACCCGCTCTGTAGGCCCGGCCGGCGCTTGCCGATCAACCCAAATTTTTATCCAGGTTGAC  4230

Query  540   CTCGGATCAGGTAGGGATACCCGCTGAACTTAAGCATATCAATAAGCGGAGGAAAAGAAA  599
             ||||||||||||||||||||||||||||||||||||||||||||||||||||||||||||
Sbjct  4231  CTCGGATCAGGTAGGGATACCCGCTGAACTTAAGCATATCAATAAGCGGAGGAAAAGAAA  4290

Query  600   CCAACAGGGATTGCCCCAGTAACGGCGAGTGAAGCGGCAAGAGCTCAAATTTGAAAGCTG  659
             ||||||||||||||||||||||||||||||||||||||||||||||||||||||||||||
Sbjct  4291  CCAACAGGGATTGCCCCAGTAACGGCGAGTGAAGCGGCAAGAGCTCAAATTTGAAAGCTG  4350

Query  660   GCTCCTTCGGGGTCCGCATTGTAATTTGTAGAGGATGCTTCGGGAGCGGTCCCCATCTAA  719
             |||||||||||||||||||||||||||| |||||||||||||||||||||||||||||||
Sbjct  4351  GCTCCTTCGGGGTCCGCATTGTAATTTGCAGAGGATGCTTCGGGAGCGGTCCCCATCTAA  4410

Query  720   GTGCCCTGGAACGGGACGTCATAGAGGGTGAGAATCCCGTATGGGATGGGGTGTCCGCGC  779
             ||||||||||||||||||||||||||||||||||||||||||||||||||||||||||||
Sbjct  4411  GTGCCCTGGAACGGGACGTCATAGAGGGTGAGAATCCCGTATGGGATGGGGTGTCCGCGC  4470

Query  780   CCGTGTGAAGCTCCTTCGACGAGTCGAGTTGTTTGGGAATGCAGCTCTAAATGGGTGGTA  839
             ||||||||||||||||||||||||||||||||||||||||||||||||||||||||||||
Sbjct  4471  CCGTGTGAAGCTCCTTCGACGAGTCGAGTTGTTTGGGAATGCAGCTCTAAATGGGTGGTA  4530

Query  840   AATTTCATCTAAAGCTAAATATTGGCCGGAGACCGATAGCGCACAAGTAGAGTGATCGAA  899
             ||||||||||||||||||||||||||||||||||||||||||||||||||||||||||||
Sbjct  4531  AATTTCATCTAAAGCTAAATATTGGCCGGAGACCGATAGCGCACAAGTAGAGTGATCGAA  4590

Query  900   AGATGAAAAGCACTTTGAAAAGAGAGTTAAAAAGCACGTGAAATTGTTGAAAGGGAAGCG  959
             ||||||||||||||||||||||||||||||||||||||||||||||||||||||||||||
Sbjct  4591  AGATGAAAAGCACTTTGAAAAGAGAGTTAAAAAGCACGTGAAATTGTTGAAAGGGAAGCG  4650

Query  960   CTTGCGACCAGACTCGCTCGCGGGGTTCAGCCGGCATTCGTGCCGGTGTACTTCCCCGCG  1019
             |||||||||||||||||||||||||||||||||||||||||||||||||| |||||||||
Sbjct  4651  CTTGCGACCAGACTCGCTCGCGGGGTTCAGCCGGCATTCGTGCCGGTGTATTTCCCCGCG  4710

Query  1020  GGCGGGCCAGCGTCGGTTTGGGCGGTCGGTCAAAGGCCCTCGGAAGGTAACGCCCCTAGG  1079
             ||||||||||||||||||||||||||||||||||||||||||||||||||||||||||||
Sbjct  4711  GGCGGGCCAGCGTCGGTTTGGGCGGTCGGTCAAAGGCCCTCGGAAGGTAACGCCCCTAGG  4770

Query  1080  GGCGTCTTATAGCCGAGGGTGCAATGCGACCTGCCTAGACCGAGGAACGCGCTTCGGCTC  1139
             ||||||||||||||||||||||||||||||||||||||||||||||||||||||||||||
Sbjct  4771  GGCGTCTTATAGCCGAGGGTGCAATGCGACCTGCCTAGACCGAGGAACGCGCTTCGGCTC  4830

Query  1140  GGACGCTGGCATAATGGTCGTAAACGACCCGTCTTGAAACACGGACCAAGGAGTCTAACA  1199
             ||||||||||||||||||||||| ||||||||||||||||||||||||||||||||||||
Sbjct  4831  GGACGCTGGCATAATGGTCGTAAGCGACCCGTCTTGAAACACGGACCAAGGAGTCTAACA  4890

Query  1200  TCTACGCGAGTGTTCGGGTGTCAAACCCGTGCGCGAAGTGAAAGCGAACGGAGGTGGGAA  1259
             ||||||||||||||||||||||||||||||||||||||||||||||||||||||||||||
Sbjct  4891  TCTACGCGAGTGTTCGGGTGTCAAACCCGTGCGCGAAGTGAAAGCGAACGGAGGTGGGAA  4950

Query  1260  CCCTCACGGGTGCACCATCGACCGATCCTGAAGTCTTCGGATGGATTTGAGTAAGAGCGT  1319
             |||| |||||||||||||||||||||||||||||||||||||||||||||||||||||||
Sbjct  4951  CCCTTACGGGTGCACCATCGACCGATCCTGAAGTCTTCGGATGGATTTGAGTAAGAGCGT  5010

Query  1320  AGCTGTTGGGACCCGAAAGATGGTGAACTATGCCTGAATAGGGCGAAGCCAGAGGAAACT  1379
             ||||||||||||||||||||||||||||||||||||||||||||||||||||||||||||
Sbjct  5011  AGCTGTTGGGACCCGAAAGATGGTGAACTATGCCTGAATAGGGCGAAGCCAGAGGAAACT  5070

Query  1380  CTGGTGGAGGCTCGTAGCGGTTCTGACGTGCAAATCGATCGTCGAATTTGGGTATAGGGG  1439
             ||||||||||||||||||||||||||||||||||||||||||||||||||||||||||||
Sbjct  5071  CTGGTGGAGGCTCGTAGCGGTTCTGACGTGCAAATCGATCGTCGAATTTGGGTATAGGGG  5130

Query  1440  CGAAAGACTAATCGAACCATCTGGTAGCTGGTTCCTGCCGAAGTTTCCCTCAGGATAGCA  1499
             ||||||||||||||||||||||||||||||||||||||||||||||||||||||||||||
Sbjct  5131  CGAAAGACTAATCGAACCATCTGGTAGCTGGTTCCTGCCGAAGTTTCCCTCAGGATAGCA  5190

Query  1500  GTAACGCGAATTCAGTTTTATGAGGTAAAGCGAATGATTAGAGGCCTTGGGGTTGAAACA  1559
             ||||||||||||||||||||||||||||||||||||||||||||||||||||||||||||
Sbjct  5191  GTAACGCGAATTCAGTTTTATGAGGTAAAGCGAATGATTAGAGGCCTTGGGGTTGAAACA  5250

Query  1560  ACCTTAACCTATTCTCAAACTTTAAATATGTAAGAAGCCCTTGTTGCTTAATTGAACGTG  1619
             ||||||||||||||||||||||||||||||||||||||||||||||||||||||||||||
Sbjct  5251  ACCTTAACCTATTCTCAAACTTTAAATATGTAAGAAGCCCTTGTTGCTTAATTGAACGTG  5310

Query  1620  GGCATTAGAATGATGCGTTACTAGTGGGCCATTTTTGGTAAGCAGAACTGGCGATGCGGG  1679
             ||||||||||||||||||||||||||||||||||||||||||||||||||||||||||||
Sbjct  5311  GGCATTAGAATGATGCGTTACTAGTGGGCCATTTTTGGTAAGCAGAACTGGCGATGCGGG  5370

Query  1680  ATGAACCGAACGCGAGGTTAAGGTGCCGGAATACACGCTCATCAGACACCACAAAAGGTG  1739
             ||||||||||||||||||||||||||||||||||||||||||||||||||||||||||||
Sbjct  5371  ATGAACCGAACGCGAGGTTAAGGTGCCGGAATACACGCTCATCAGACACCACAAAAGGTG  5430

Query  1740  TTAGTTCATCTAGACAGCCCGACGGTGGCCATGGAAGTCGGAATCCGCTAAGGAGTGTGT  1799
             ||||||||||||||||||||||||||||||||||||||||||||||||||||||||||||
Sbjct  5431  TTAGTTCATCTAGACAGCCCGACGGTGGCCATGGAAGTCGGAATCCGCTAAGGAGTGTGT  5490

Query  1800  AACAACTCACGGGCCGAATGAACTAGCCCTGAAAATGGATGGCGCTTAAGCGTGTTACCC  1859
             ||||||||||||||||||||||||||||||||||||||||||||||||||||||||||||
Sbjct  5491  AACAACTCACGGGCCGAATGAACTAGCCCTGAAAATGGATGGCGCTTAAGCGTGTTACCC  5550

Query  1860  ATACCTCGCCGTCAGGGTAGAAACGATGCCCTGACGAGTAGGCAGGCGTGGGGGTCCGTG  1919
             ||||||||||||||||||||||||||||||||||||||||||||||||||||||||||||
Sbjct  5551  ATACCTCGCCGTCAGGGTAGAAACGATGCCCTGACGAGTAGGCAGGCGTGGGGGTCCGTG  5610

Query  1920  ACGAAGCCTTGGGAGTGATCCCGGGTCGAACGGCCCCTAGTGC  1962
             |||||||||||||||||||||||||||||||||||||||||||
Sbjct  5611  ACGAAGCCTTGGGAGTGATCCCGGGTCGAACGGCCCCTAGTGC  5653


>PUXE01000268.1 Penicillium sp. SPG-F1 NODE_268_length_7477_cov_11860.234054, 
whole genome shotgun sequence
Length=7477

 Score = 3574 bits (1935),  Expect = 0.0
 Identities = 1954/1963 (99%), Gaps = 1/1963 (0%)
 Strand=Plus/Plus

Query  1     CAAGGTTTCCGTAGGTGAACCTGCGGAAGGATCATTACCGAGTGAGGGCCCTCTGGGTCC  60
             ||||||||||||||||||||||||||||||||||||||||||||||||||||||||||||
Sbjct  2898  CAAGGTTTCCGTAGGTGAACCTGCGGAAGGATCATTACCGAGTGAGGGCCCTCTGGGTCC  2957

Query  61    AACCTCCCACCCGTGTTTATTTTACCTTGTTGCTTcggcgggcccgccttaactggccgc  120
             ||||||||||||||||||||||||||||||||||||||||||||||||||||||||||||
Sbjct  2958  AACCTCCCACCCGTGTTTATTTTACCTTGTTGCTTCGGCGGGCCCGCCTTAACTGGCCGC  3017

Query  121   cggggggcttacgcccccgggcccgcgcccgccgAAGACACCCTCGAACTCTGTCTGAAG  180
             ||||||||| ||||||||||||||||||||||||||||||||||||||||||||||||||
Sbjct  3018  CGGGGGGCTCACGCCCCCGGGCCCGCGCCCGCCGAAGACACCCTCGAACTCTGTCTGAAG  3077

Query  181   ATTGTAGTCTGAGTGAAAATATAAATTATTTAAAACTTTCAACAACGGATCTCTTGGTTC  240
             |||| |||||||||||||||||||||||||||||||||||||||||||||||||||||||
Sbjct  3078  ATTGAAGTCTGAGTGAAAATATAAATTATTTAAAACTTTCAACAACGGATCTCTTGGTTC  3137

Query  241   CGGCATCGATGAAGAACGCAGCGAAATGCGATACGTAATGTGAATTGCAAATTCAGTGAA  300
             ||||||||||||||||||||||||||||||||||||||||||||||||||||||||||||
Sbjct  3138  CGGCATCGATGAAGAACGCAGCGAAATGCGATACGTAATGTGAATTGCAAATTCAGTGAA  3197

Query  301   TCATCGAGTCTTTGAACGCACATTGCGCCCCCTGGTATTCCGGGGGGCATGCCTGTCCGA  360
             ||||||||||||||||||||||||||||||||||||||||||||||||||||||||||||
Sbjct  3198  TCATCGAGTCTTTGAACGCACATTGCGCCCCCTGGTATTCCGGGGGGCATGCCTGTCCGA  3257

Query  361   GCGTCATTGCTGCCCTCAAGCACGGCTTGTGTGTTGGGCCCCGTCCTCCGA-TCCCGGGG  419
             ||||||||||||||||||||| ||||||||||||||||||||||||||||| | ||||||
Sbjct  3258  GCGTCATTGCTGCCCTCAAGCCCGGCTTGTGTGTTGGGCCCCGTCCTCCGATTTCCGGGG  3317

Query  420   GACGGGCCCGAAAGGCAGCGGCGGCACCGCGTCCGGTCCTCGAGCGTATGGGGCTTTGTC  479
             ||||||||||||||||||||||||||||||||||||||||||||||||||||||||||||
Sbjct  3318  GACGGGCCCGAAAGGCAGCGGCGGCACCGCGTCCGGTCCTCGAGCGTATGGGGCTTTGTC  3377

Query  480   ACCCGCTCTGTAGGCCCGGCCGGCGCTTGCCGATCAACCCAAATTTTTATCCAGGTTGAC  539
             ||||||||||||||||||||||||||||||||||||||||||||||||||||||||||||
Sbjct  3378  ACCCGCTCTGTAGGCCCGGCCGGCGCTTGCCGATCAACCCAAATTTTTATCCAGGTTGAC  3437

Query  540   CTCGGATCAGGTAGGGATACCCGCTGAACTTAAGCATATCAATAAGCGGAGGAAAAGAAA  599
             ||||||||||||||||||||||||||||||||||||||||||||||||||||||||||||
Sbjct  3438  CTCGGATCAGGTAGGGATACCCGCTGAACTTAAGCATATCAATAAGCGGAGGAAAAGAAA  3497

Query  600   CCAACAGGGATTGCCCCAGTAACGGCGAGTGAAGCGGCAAGAGCTCAAATTTGAAAGCTG  659
             ||||||||||||||||||||||||||||||||||||||||||||||||||||||||||||
Sbjct  3498  CCAACAGGGATTGCCCCAGTAACGGCGAGTGAAGCGGCAAGAGCTCAAATTTGAAAGCTG  3557

Query  660   GCTCCTTCGGGGTCCGCATTGTAATTTGTAGAGGATGCTTCGGGAGCGGTCCCCATCTAA  719
             |||||||||||||||||||||||||||| |||||||||||||||||||||||||||||||
Sbjct  3558  GCTCCTTCGGGGTCCGCATTGTAATTTGCAGAGGATGCTTCGGGAGCGGTCCCCATCTAA  3617

Query  720   GTGCCCTGGAACGGGACGTCATAGAGGGTGAGAATCCCGTATGGGATGGGGTGTCCGCGC  779
             ||||||||||||||||||||||||||||||||||||||||||||||||||||||||||||
Sbjct  3618  GTGCCCTGGAACGGGACGTCATAGAGGGTGAGAATCCCGTATGGGATGGGGTGTCCGCGC  3677

Query  780   CCGTGTGAAGCTCCTTCGACGAGTCGAGTTGTTTGGGAATGCAGCTCTAAATGGGTGGTA  839
             ||||||||||||||||||||||||||||||||||||||||||||||||||||||||||||
Sbjct  3678  CCGTGTGAAGCTCCTTCGACGAGTCGAGTTGTTTGGGAATGCAGCTCTAAATGGGTGGTA  3737

Query  840   AATTTCATCTAAAGCTAAATATTGGCCGGAGACCGATAGCGCACAAGTAGAGTGATCGAA  899
             ||||||||||||||||||||||||||||||||||||||||||||||||||||||||||||
Sbjct  3738  AATTTCATCTAAAGCTAAATATTGGCCGGAGACCGATAGCGCACAAGTAGAGTGATCGAA  3797

Query  900   AGATGAAAAGCACTTTGAAAAGAGAGTTAAAAAGCACGTGAAATTGTTGAAAGGGAAGCG  959
             ||||||||||||||||||||||||||||||||||||||||||||||||||||||||||||
Sbjct  3798  AGATGAAAAGCACTTTGAAAAGAGAGTTAAAAAGCACGTGAAATTGTTGAAAGGGAAGCG  3857

Query  960   CTTGCGACCAGACTCGCTCGCGGGGTTCAGCCGGCATTCGTGCCGGTGTACTTCCCCGCG  1019
             |||||||||||||||||||||||||||||||||||||||||||||||||| |||||||||
Sbjct  3858  CTTGCGACCAGACTCGCTCGCGGGGTTCAGCCGGCATTCGTGCCGGTGTATTTCCCCGCG  3917

Query  1020  GGCGGGCCAGCGTCGGTTTGGGCGGTCGGTCAAAGGCCCTCGGAAGGTAACGCCCCTAGG  1079
             ||||||||||||||||||||||||||||||||||||||||||||||||||||||||||||
Sbjct  3918  GGCGGGCCAGCGTCGGTTTGGGCGGTCGGTCAAAGGCCCTCGGAAGGTAACGCCCCTAGG  3977

Query  1080  GGCGTCTTATAGCCGAGGGTGCAATGCGACCTGCCTAGACCGAGGAACGCGCTTCGGCTC  1139
             ||||||||||||||||||||||||||||||||||||||||||||||||||||||||||||
Sbjct  3978  GGCGTCTTATAGCCGAGGGTGCAATGCGACCTGCCTAGACCGAGGAACGCGCTTCGGCTC  4037

Query  1140  GGACGCTGGCATAATGGTCGTAAACGACCCGTCTTGAAACACGGACCAAGGAGTCTAACA  1199
             ||||||||||||||||||||||| ||||||||||||||||||||||||||||||||||||
Sbjct  4038  GGACGCTGGCATAATGGTCGTAAGCGACCCGTCTTGAAACACGGACCAAGGAGTCTAACA  4097

Query  1200  TCTACGCGAGTGTTCGGGTGTCAAACCCGTGCGCGAAGTGAAAGCGAACGGAGGTGGGAA  1259
             ||||||||||||||||||||||||||||||||||||||||||||||||||||||||||||
Sbjct  4098  TCTACGCGAGTGTTCGGGTGTCAAACCCGTGCGCGAAGTGAAAGCGAACGGAGGTGGGAA  4157

Query  1260  CCCTCACGGGTGCACCATCGACCGATCCTGAAGTCTTCGGATGGATTTGAGTAAGAGCGT  1319
             |||| |||||||||||||||||||||||||||||||||||||||||||||||||||||||
Sbjct  4158  CCCTTACGGGTGCACCATCGACCGATCCTGAAGTCTTCGGATGGATTTGAGTAAGAGCGT  4217

Query  1320  AGCTGTTGGGACCCGAAAGATGGTGAACTATGCCTGAATAGGGCGAAGCCAGAGGAAACT  1379
             ||||||||||||||||||||||||||||||||||||||||||||||||||||||||||||
Sbjct  4218  AGCTGTTGGGACCCGAAAGATGGTGAACTATGCCTGAATAGGGCGAAGCCAGAGGAAACT  4277

Query  1380  CTGGTGGAGGCTCGTAGCGGTTCTGACGTGCAAATCGATCGTCGAATTTGGGTATAGGGG  1439
             ||||||||||||||||||||||||||||||||||||||||||||||||||||||||||||
Sbjct  4278  CTGGTGGAGGCTCGTAGCGGTTCTGACGTGCAAATCGATCGTCGAATTTGGGTATAGGGG  4337

Query  1440  CGAAAGACTAATCGAACCATCTGGTAGCTGGTTCCTGCCGAAGTTTCCCTCAGGATAGCA  1499
             ||||||||||||||||||||||||||||||||||||||||||||||||||||||||||||
Sbjct  4338  CGAAAGACTAATCGAACCATCTGGTAGCTGGTTCCTGCCGAAGTTTCCCTCAGGATAGCA  4397

Query  1500  GTAACGCGAATTCAGTTTTATGAGGTAAAGCGAATGATTAGAGGCCTTGGGGTTGAAACA  1559
             ||||||||||||||||||||||||||||||||||||||||||||||||||||||||||||
Sbjct  4398  GTAACGCGAATTCAGTTTTATGAGGTAAAGCGAATGATTAGAGGCCTTGGGGTTGAAACA  4457

Query  1560  ACCTTAACCTATTCTCAAACTTTAAATATGTAAGAAGCCCTTGTTGCTTAATTGAACGTG  1619
             ||||||||||||||||||||||||||||||||||||||||||||||||||||||||||||
Sbjct  4458  ACCTTAACCTATTCTCAAACTTTAAATATGTAAGAAGCCCTTGTTGCTTAATTGAACGTG  4517

Query  1620  GGCATTAGAATGATGCGTTACTAGTGGGCCATTTTTGGTAAGCAGAACTGGCGATGCGGG  1679
             ||||||||||||||||||||||||||||||||||||||||||||||||||||||||||||
Sbjct  4518  GGCATTAGAATGATGCGTTACTAGTGGGCCATTTTTGGTAAGCAGAACTGGCGATGCGGG  4577

Query  1680  ATGAACCGAACGCGAGGTTAAGGTGCCGGAATACACGCTCATCAGACACCACAAAAGGTG  1739
             ||||||||||||||||||||||||||||||||||||||||||||||||||||||||||||
Sbjct  4578  ATGAACCGAACGCGAGGTTAAGGTGCCGGAATACACGCTCATCAGACACCACAAAAGGTG  4637

Query  1740  TTAGTTCATCTAGACAGCCCGACGGTGGCCATGGAAGTCGGAATCCGCTAAGGAGTGTGT  1799
             ||||||||||||||||||||||||||||||||||||||||||||||||||||||||||||
Sbjct  4638  TTAGTTCATCTAGACAGCCCGACGGTGGCCATGGAAGTCGGAATCCGCTAAGGAGTGTGT  4697

Query  1800  AACAACTCACGGGCCGAATGAACTAGCCCTGAAAATGGATGGCGCTTAAGCGTGTTACCC  1859
             ||||||||||||||||||||||||||||||||||||||||||||||||||||||||||||
Sbjct  4698  AACAACTCACGGGCCGAATGAACTAGCCCTGAAAATGGATGGCGCTTAAGCGTGTTACCC  4757

Query  1860  ATACCTCGCCGTCAGGGTAGAAACGATGCCCTGACGAGTAGGCAGGCGTGGGGGTCCGTG  1919
             ||||||||||||||||||||||||||||||||||||||||||||||||||||||||||||
Sbjct  4758  ATACCTCGCCGTCAGGGTAGAAACGATGCCCTGACGAGTAGGCAGGCGTGGGGGTCCGTG  4817

Query  1920  ACGAAGCCTTGGGAGTGATCCCGGGTCGAACGGCCCCTAGTGC  1962
             |||||||||||||||||||||||||||||||||||||||||||
Sbjct  4818  ACGAAGCCTTGGGAGTGATCCCGGGTCGAACGGCCCCTAGTGC  4860


>JAETFV010000058.1 Penicillium robsamsonii strain VS III D KN3.2 VS_III_D_KN3.2_contig_59, 
whole genome shotgun sequence
Length=8198

 Score = 3574 bits (1935),  Expect = 0.0
 Identities = 1954/1963 (99%), Gaps = 1/1963 (0%)
 Strand=Plus/Minus

Query  1     CAAGGTTTCCGTAGGTGAACCTGCGGAAGGATCATTACCGAGTGAGGGCCCTCTGGGTCC  60
             ||||||||||||||||||||||||||||||||||||||||||||||||||||||||||||
Sbjct  5714  CAAGGTTTCCGTAGGTGAACCTGCGGAAGGATCATTACCGAGTGAGGGCCCTCTGGGTCC  5655

Query  61    AACCTCCCACCCGTGTTTATTTTACCTTGTTGCTTcggcgggcccgccttaactggccgc  120
             ||||||||||||||||||||||||||||||||||||||||||||||||||||||||||||
Sbjct  5654  AACCTCCCACCCGTGTTTATTTTACCTTGTTGCTTCGGCGGGCCCGCCTTAACTGGCCGC  5595

Query  121   cggggggcttacgcccccgggcccgcgcccgccgAAGACACCCTCGAACTCTGTCTGAAG  180
             ||||||||| ||||||||||||||||||||||||||||||||||||||||||||||||||
Sbjct  5594  CGGGGGGCTCACGCCCCCGGGCCCGCGCCCGCCGAAGACACCCTCGAACTCTGTCTGAAG  5535

Query  181   ATTGTAGTCTGAGTGAAAATATAAATTATTTAAAACTTTCAACAACGGATCTCTTGGTTC  240
             |||| |||||||||||||||||||||||||||||||||||||||||||||||||||||||
Sbjct  5534  ATTGAAGTCTGAGTGAAAATATAAATTATTTAAAACTTTCAACAACGGATCTCTTGGTTC  5475

Query  241   CGGCATCGATGAAGAACGCAGCGAAATGCGATACGTAATGTGAATTGCAAATTCAGTGAA  300
             ||||||||||||||||||||||||||||||||||||||||||||||||||||||||||||
Sbjct  5474  CGGCATCGATGAAGAACGCAGCGAAATGCGATACGTAATGTGAATTGCAAATTCAGTGAA  5415

Query  301   TCATCGAGTCTTTGAACGCACATTGCGCCCCCTGGTATTCCGGGGGGCATGCCTGTCCGA  360
             ||||||||||||||||||||||||||||||||||||||||||||||||||||||||||||
Sbjct  5414  TCATCGAGTCTTTGAACGCACATTGCGCCCCCTGGTATTCCGGGGGGCATGCCTGTCCGA  5355

Query  361   GCGTCATTGCTGCCCTCAAGCACGGCTTGTGTGTTGGGCCCCGTCCTCCGAT-CCCGGGG  419
             ||||||||||||||||||||| ||||||||||||||||||||||||||||||  ||||||
Sbjct  5354  GCGTCATTGCTGCCCTCAAGCCCGGCTTGTGTGTTGGGCCCCGTCCTCCGATTTCCGGGG  5295

Query  420   GACGGGCCCGAAAGGCAGCGGCGGCACCGCGTCCGGTCCTCGAGCGTATGGGGCTTTGTC  479
             ||||||||||||||||||||||||||||||||||||||||||||||||||||||||||||
Sbjct  5294  GACGGGCCCGAAAGGCAGCGGCGGCACCGCGTCCGGTCCTCGAGCGTATGGGGCTTTGTC  5235

Query  480   ACCCGCTCTGTAGGCCCGGCCGGCGCTTGCCGATCAACCCAAATTTTTATCCAGGTTGAC  539
             ||||||||||||||||||||||||||||||||||||||||||||||||||||||||||||
Sbjct  5234  ACCCGCTCTGTAGGCCCGGCCGGCGCTTGCCGATCAACCCAAATTTTTATCCAGGTTGAC  5175

Query  540   CTCGGATCAGGTAGGGATACCCGCTGAACTTAAGCATATCAATAAGCGGAGGAAAAGAAA  599
             ||||||||||||||||||||||||||||||||||||||||||||||||||||||||||||
Sbjct  5174  CTCGGATCAGGTAGGGATACCCGCTGAACTTAAGCATATCAATAAGCGGAGGAAAAGAAA  5115

Query  600   CCAACAGGGATTGCCCCAGTAACGGCGAGTGAAGCGGCAAGAGCTCAAATTTGAAAGCTG  659
             ||||||||||||||||||||||||||||||||||||||||||||||||||||||||||||
Sbjct  5114  CCAACAGGGATTGCCCCAGTAACGGCGAGTGAAGCGGCAAGAGCTCAAATTTGAAAGCTG  5055

Query  660   GCTCCTTCGGGGTCCGCATTGTAATTTGTAGAGGATGCTTCGGGAGCGGTCCCCATCTAA  719
             |||||||||||||||||||||||||||| |||||||||||||||||||||||||||||||
Sbjct  5054  GCTCCTTCGGGGTCCGCATTGTAATTTGCAGAGGATGCTTCGGGAGCGGTCCCCATCTAA  4995

Query  720   GTGCCCTGGAACGGGACGTCATAGAGGGTGAGAATCCCGTATGGGATGGGGTGTCCGCGC  779
             ||||||||||||||||||||||||||||||||||||||||||||||||||||||||||||
Sbjct  4994  GTGCCCTGGAACGGGACGTCATAGAGGGTGAGAATCCCGTATGGGATGGGGTGTCCGCGC  4935

Query  780   CCGTGTGAAGCTCCTTCGACGAGTCGAGTTGTTTGGGAATGCAGCTCTAAATGGGTGGTA  839
             ||||||||||||||||||||||||||||||||||||||||||||||||||||||||||||
Sbjct  4934  CCGTGTGAAGCTCCTTCGACGAGTCGAGTTGTTTGGGAATGCAGCTCTAAATGGGTGGTA  4875

Query  840   AATTTCATCTAAAGCTAAATATTGGCCGGAGACCGATAGCGCACAAGTAGAGTGATCGAA  899
             ||||||||||||||||||||||||||||||||||||||||||||||||||||||||||||
Sbjct  4874  AATTTCATCTAAAGCTAAATATTGGCCGGAGACCGATAGCGCACAAGTAGAGTGATCGAA  4815

Query  900   AGATGAAAAGCACTTTGAAAAGAGAGTTAAAAAGCACGTGAAATTGTTGAAAGGGAAGCG  959
             ||||||||||||||||||||||||||||||||||||||||||||||||||||||||||||
Sbjct  4814  AGATGAAAAGCACTTTGAAAAGAGAGTTAAAAAGCACGTGAAATTGTTGAAAGGGAAGCG  4755

Query  960   CTTGCGACCAGACTCGCTCGCGGGGTTCAGCCGGCATTCGTGCCGGTGTACTTCCCCGCG  1019
             |||||||||||||||||||||||||||||||||||||||||||||||||| |||||||||
Sbjct  4754  CTTGCGACCAGACTCGCTCGCGGGGTTCAGCCGGCATTCGTGCCGGTGTATTTCCCCGCG  4695

Query  1020  GGCGGGCCAGCGTCGGTTTGGGCGGTCGGTCAAAGGCCCTCGGAAGGTAACGCCCCTAGG  1079
             ||||||||||||||||||||||||||||||||||||||||||||||||||||||||||||
Sbjct  4694  GGCGGGCCAGCGTCGGTTTGGGCGGTCGGTCAAAGGCCCTCGGAAGGTAACGCCCCTAGG  4635

Query  1080  GGCGTCTTATAGCCGAGGGTGCAATGCGACCTGCCTAGACCGAGGAACGCGCTTCGGCTC  1139
             ||||||||||||||||||||||||||||||||||||||||||||||||||||||||||||
Sbjct  4634  GGCGTCTTATAGCCGAGGGTGCAATGCGACCTGCCTAGACCGAGGAACGCGCTTCGGCTC  4575

Query  1140  GGACGCTGGCATAATGGTCGTAAACGACCCGTCTTGAAACACGGACCAAGGAGTCTAACA  1199
             ||||||||||||||||||||||| ||||||||||||||||||||||||||||||||||||
Sbjct  4574  GGACGCTGGCATAATGGTCGTAAGCGACCCGTCTTGAAACACGGACCAAGGAGTCTAACA  4515

Query  1200  TCTACGCGAGTGTTCGGGTGTCAAACCCGTGCGCGAAGTGAAAGCGAACGGAGGTGGGAA  1259
             ||||||||||||||||||||||||||||||||||||||||||||||||||||||||||||
Sbjct  4514  TCTACGCGAGTGTTCGGGTGTCAAACCCGTGCGCGAAGTGAAAGCGAACGGAGGTGGGAA  4455

Query  1260  CCCTCACGGGTGCACCATCGACCGATCCTGAAGTCTTCGGATGGATTTGAGTAAGAGCGT  1319
             |||| |||||||||||||||||||||||||||||||||||||||||||||||||||||||
Sbjct  4454  CCCTTACGGGTGCACCATCGACCGATCCTGAAGTCTTCGGATGGATTTGAGTAAGAGCGT  4395

Query  1320  AGCTGTTGGGACCCGAAAGATGGTGAACTATGCCTGAATAGGGCGAAGCCAGAGGAAACT  1379
             ||||||||||||||||||||||||||||||||||||||||||||||||||||||||||||
Sbjct  4394  AGCTGTTGGGACCCGAAAGATGGTGAACTATGCCTGAATAGGGCGAAGCCAGAGGAAACT  4335

Query  1380  CTGGTGGAGGCTCGTAGCGGTTCTGACGTGCAAATCGATCGTCGAATTTGGGTATAGGGG  1439
             ||||||||||||||||||||||||||||||||||||||||||||||||||||||||||||
Sbjct  4334  CTGGTGGAGGCTCGTAGCGGTTCTGACGTGCAAATCGATCGTCGAATTTGGGTATAGGGG  4275

Query  1440  CGAAAGACTAATCGAACCATCTGGTAGCTGGTTCCTGCCGAAGTTTCCCTCAGGATAGCA  1499
             ||||||||||||||||||||||||||||||||||||||||||||||||||||||||||||
Sbjct  4274  CGAAAGACTAATCGAACCATCTGGTAGCTGGTTCCTGCCGAAGTTTCCCTCAGGATAGCA  4215

Query  1500  GTAACGCGAATTCAGTTTTATGAGGTAAAGCGAATGATTAGAGGCCTTGGGGTTGAAACA  1559
             ||||||||||||||||||||||||||||||||||||||||||||||||||||||||||||
Sbjct  4214  GTAACGCGAATTCAGTTTTATGAGGTAAAGCGAATGATTAGAGGCCTTGGGGTTGAAACA  4155

Query  1560  ACCTTAACCTATTCTCAAACTTTAAATATGTAAGAAGCCCTTGTTGCTTAATTGAACGTG  1619
             ||||||||||||||||||||||||||||||||||||||||||||||||||||||||||||
Sbjct  4154  ACCTTAACCTATTCTCAAACTTTAAATATGTAAGAAGCCCTTGTTGCTTAATTGAACGTG  4095

Query  1620  GGCATTAGAATGATGCGTTACTAGTGGGCCATTTTTGGTAAGCAGAACTGGCGATGCGGG  1679
             ||||||||||||||||||||||||||||||||||||||||||||||||||||||||||||
Sbjct  4094  GGCATTAGAATGATGCGTTACTAGTGGGCCATTTTTGGTAAGCAGAACTGGCGATGCGGG  4035

Query  1680  ATGAACCGAACGCGAGGTTAAGGTGCCGGAATACACGCTCATCAGACACCACAAAAGGTG  1739
             ||||||||||||||||||||||||||||||||||||||||||||||||||||||||||||
Sbjct  4034  ATGAACCGAACGCGAGGTTAAGGTGCCGGAATACACGCTCATCAGACACCACAAAAGGTG  3975

Query  1740  TTAGTTCATCTAGACAGCCCGACGGTGGCCATGGAAGTCGGAATCCGCTAAGGAGTGTGT  1799
             ||||||||||||||||||||||||||||||||||||||||||||||||||||||||||||
Sbjct  3974  TTAGTTCATCTAGACAGCCCGACGGTGGCCATGGAAGTCGGAATCCGCTAAGGAGTGTGT  3915

Query  1800  AACAACTCACGGGCCGAATGAACTAGCCCTGAAAATGGATGGCGCTTAAGCGTGTTACCC  1859
             ||||||||||||||||||||||||||||||||||||||||||||||||||||||||||||
Sbjct  3914  AACAACTCACGGGCCGAATGAACTAGCCCTGAAAATGGATGGCGCTTAAGCGTGTTACCC  3855

Query  1860  ATACCTCGCCGTCAGGGTAGAAACGATGCCCTGACGAGTAGGCAGGCGTGGGGGTCCGTG  1919
             ||||||||||||||||||||||||||||||||||||||||||||||||||||||||||||
Sbjct  3854  ATACCTCGCCGTCAGGGTAGAAACGATGCCCTGACGAGTAGGCAGGCGTGGGGGTCCGTG  3795

Query  1920  ACGAAGCCTTGGGAGTGATCCCGGGTCGAACGGCCCCTAGTGC  1962
             |||||||||||||||||||||||||||||||||||||||||||
Sbjct  3794  ACGAAGCCTTGGGAGTGATCCCGGGTCGAACGGCCCCTAGTGC  3752


>JACXYV010000042.1 Penicillium camemberti strain FM013=LCP06093 Pcam_S42, whole 
genome shotgun sequence
Length=21301

 Score = 3574 bits (1935),  Expect = 0.0
 Identities = 1954/1963 (99%), Gaps = 1/1963 (0%)
 Strand=Plus/Plus

Query  1      CAAGGTTTCCGTAGGTGAACCTGCGGAAGGATCATTACCGAGTGAGGGCCCTCTGGGTCC  60
              ||||||||||||||||||||||||||||||||||||||||||||||||||||||||||||
Sbjct  15796  CAAGGTTTCCGTAGGTGAACCTGCGGAAGGATCATTACCGAGTGAGGGCCCTCTGGGTCC  15855

Query  61     AACCTCCCACCCGTGTTTATTTTACCTTGTTGCTTcggcgggcccgccttaactggccgc  120
              ||||||||||||||||||||||||||||||||||||||||||||||||||||||||||||
Sbjct  15856  AACCTCCCACCCGTGTTTATTTTACCTTGTTGCTTCGGCGGGCCCGCCTTAACTGGCCGC  15915

Query  121    cggggggcttacgcccccgggcccgcgcccgccgAAGACACCCTCGAACTCTGTCTGAAG  180
              ||||||||| ||||||||||||||||||||||||||||||||||||||||||||||||||
Sbjct  15916  CGGGGGGCTCACGCCCCCGGGCCCGCGCCCGCCGAAGACACCCTCGAACTCTGTCTGAAG  15975

Query  181    ATTGTAGTCTGAGTGAAAATATAAATTATTTAAAACTTTCAACAACGGATCTCTTGGTTC  240
              |||| |||||||||||||||||||||||||||||||||||||||||||||||||||||||
Sbjct  15976  ATTGAAGTCTGAGTGAAAATATAAATTATTTAAAACTTTCAACAACGGATCTCTTGGTTC  16035

Query  241    CGGCATCGATGAAGAACGCAGCGAAATGCGATACGTAATGTGAATTGCAAATTCAGTGAA  300
              ||||||||||||||||||||||||||||||||||||||||||||||||||||||||||||
Sbjct  16036  CGGCATCGATGAAGAACGCAGCGAAATGCGATACGTAATGTGAATTGCAAATTCAGTGAA  16095

Query  301    TCATCGAGTCTTTGAACGCACATTGCGCCCCCTGGTATTCCGGGGGGCATGCCTGTCCGA  360
              ||||||||||||||||||||||||||||||||||||||||||| ||||||||||||||||
Sbjct  16096  TCATCGAGTCTTTGAACGCACATTGCGCCCCCTGGTATTCCGGAGGGCATGCCTGTCCGA  16155

Query  361    GCGTCATTGCTGCCCTCAAGCACGGCTTGTGTGTTGGGCCCCGTCCTCCGATC-CCGGGG  419
              ||||||||||||||||||||| ||||||||||||||||||||||||||||||| ||||||
Sbjct  16156  GCGTCATTGCTGCCCTCAAGCCCGGCTTGTGTGTTGGGCCCCGTCCTCCGATCTCCGGGG  16215

Query  420    GACGGGCCCGAAAGGCAGCGGCGGCACCGCGTCCGGTCCTCGAGCGTATGGGGCTTTGTC  479
              ||||||||||||||||||||||||||||||||||||||||||||||||||||||||||||
Sbjct  16216  GACGGGCCCGAAAGGCAGCGGCGGCACCGCGTCCGGTCCTCGAGCGTATGGGGCTTTGTC  16275

Query  480    ACCCGCTCTGTAGGCCCGGCCGGCGCTTGCCGATCAACCCAAATTTTTATCCAGGTTGAC  539
              ||||||||||||||||||||||||||||||||||||||||||||||||||||||||||||
Sbjct  16276  ACCCGCTCTGTAGGCCCGGCCGGCGCTTGCCGATCAACCCAAATTTTTATCCAGGTTGAC  16335

Query  540    CTCGGATCAGGTAGGGATACCCGCTGAACTTAAGCATATCAATAAGCGGAGGAAAAGAAA  599
              ||||||||||||||||||||||||||||||||||||||||||||||||||||||||||||
Sbjct  16336  CTCGGATCAGGTAGGGATACCCGCTGAACTTAAGCATATCAATAAGCGGAGGAAAAGAAA  16395

Query  600    CCAACAGGGATTGCCCCAGTAACGGCGAGTGAAGCGGCAAGAGCTCAAATTTGAAAGCTG  659
              ||||||||||||||||||||||||||||||||||||||||||||||||||||||||||||
Sbjct  16396  CCAACAGGGATTGCCCCAGTAACGGCGAGTGAAGCGGCAAGAGCTCAAATTTGAAAGCTG  16455

Query  660    GCTCCTTCGGGGTCCGCATTGTAATTTGTAGAGGATGCTTCGGGAGCGGTCCCCATCTAA  719
              |||||||||||||||||||||||||||| |||||||||||||||||||||||||||||||
Sbjct  16456  GCTCCTTCGGGGTCCGCATTGTAATTTGCAGAGGATGCTTCGGGAGCGGTCCCCATCTAA  16515

Query  720    GTGCCCTGGAACGGGACGTCATAGAGGGTGAGAATCCCGTATGGGATGGGGTGTCCGCGC  779
              ||||||||||||||||||||||||||||||||||||||||||||||||||||||||||||
Sbjct  16516  GTGCCCTGGAACGGGACGTCATAGAGGGTGAGAATCCCGTATGGGATGGGGTGTCCGCGC  16575

Query  780    CCGTGTGAAGCTCCTTCGACGAGTCGAGTTGTTTGGGAATGCAGCTCTAAATGGGTGGTA  839
              ||||||||||||||||||||||||||||||||||||||||||||||||||||||||||||
Sbjct  16576  CCGTGTGAAGCTCCTTCGACGAGTCGAGTTGTTTGGGAATGCAGCTCTAAATGGGTGGTA  16635

Query  840    AATTTCATCTAAAGCTAAATATTGGCCGGAGACCGATAGCGCACAAGTAGAGTGATCGAA  899
              ||||||||||||||||||||||||||||||||||||||||||||||||||||||||||||
Sbjct  16636  AATTTCATCTAAAGCTAAATATTGGCCGGAGACCGATAGCGCACAAGTAGAGTGATCGAA  16695

Query  900    AGATGAAAAGCACTTTGAAAAGAGAGTTAAAAAGCACGTGAAATTGTTGAAAGGGAAGCG  959
              ||||||||||||||||||||||||||||||||||||||||||||||||||||||||||||
Sbjct  16696  AGATGAAAAGCACTTTGAAAAGAGAGTTAAAAAGCACGTGAAATTGTTGAAAGGGAAGCG  16755

Query  960    CTTGCGACCAGACTCGCTCGCGGGGTTCAGCCGGCATTCGTGCCGGTGTACTTCCCCGCG  1019
              |||||||||||||||||||||||||||||||||||||||||||||||||| |||||||||
Sbjct  16756  CTTGCGACCAGACTCGCTCGCGGGGTTCAGCCGGCATTCGTGCCGGTGTATTTCCCCGCG  16815

Query  1020   GGCGGGCCAGCGTCGGTTTGGGCGGTCGGTCAAAGGCCCTCGGAAGGTAACGCCCCTAGG  1079
              ||||||||||||||||||||||||||||||||||||||||||||||||||||||||||||
Sbjct  16816  GGCGGGCCAGCGTCGGTTTGGGCGGTCGGTCAAAGGCCCTCGGAAGGTAACGCCCCTAGG  16875

Query  1080   GGCGTCTTATAGCCGAGGGTGCAATGCGACCTGCCTAGACCGAGGAACGCGCTTCGGCTC  1139
              ||||||||||||||||||||||||||||||||||||||||||||||||||||||||||||
Sbjct  16876  GGCGTCTTATAGCCGAGGGTGCAATGCGACCTGCCTAGACCGAGGAACGCGCTTCGGCTC  16935

Query  1140   GGACGCTGGCATAATGGTCGTAAACGACCCGTCTTGAAACACGGACCAAGGAGTCTAACA  1199
              ||||||||||||||||||||||| ||||||||||||||||||||||||||||||||||||
Sbjct  16936  GGACGCTGGCATAATGGTCGTAAGCGACCCGTCTTGAAACACGGACCAAGGAGTCTAACA  16995

Query  1200   TCTACGCGAGTGTTCGGGTGTCAAACCCGTGCGCGAAGTGAAAGCGAACGGAGGTGGGAA  1259
              ||||||||||||||||||||||||||||||||||||||||||||||||||||||||||||
Sbjct  16996  TCTACGCGAGTGTTCGGGTGTCAAACCCGTGCGCGAAGTGAAAGCGAACGGAGGTGGGAA  17055

Query  1260   CCCTCACGGGTGCACCATCGACCGATCCTGAAGTCTTCGGATGGATTTGAGTAAGAGCGT  1319
              |||| |||||||||||||||||||||||||||||||||||||||||||||||||||||||
Sbjct  17056  CCCTTACGGGTGCACCATCGACCGATCCTGAAGTCTTCGGATGGATTTGAGTAAGAGCGT  17115

Query  1320   AGCTGTTGGGACCCGAAAGATGGTGAACTATGCCTGAATAGGGCGAAGCCAGAGGAAACT  1379
              ||||||||||||||||||||||||||||||||||||||||||||||||||||||||||||
Sbjct  17116  AGCTGTTGGGACCCGAAAGATGGTGAACTATGCCTGAATAGGGCGAAGCCAGAGGAAACT  17175

Query  1380   CTGGTGGAGGCTCGTAGCGGTTCTGACGTGCAAATCGATCGTCGAATTTGGGTATAGGGG  1439
              ||||||||||||||||||||||||||||||||||||||||||||||||||||||||||||
Sbjct  17176  CTGGTGGAGGCTCGTAGCGGTTCTGACGTGCAAATCGATCGTCGAATTTGGGTATAGGGG  17235

Query  1440   CGAAAGACTAATCGAACCATCTGGTAGCTGGTTCCTGCCGAAGTTTCCCTCAGGATAGCA  1499
              ||||||||||||||||||||||||||||||||||||||||||||||||||||||||||||
Sbjct  17236  CGAAAGACTAATCGAACCATCTGGTAGCTGGTTCCTGCCGAAGTTTCCCTCAGGATAGCA  17295

Query  1500   GTAACGCGAATTCAGTTTTATGAGGTAAAGCGAATGATTAGAGGCCTTGGGGTTGAAACA  1559
              ||||||||||||||||||||||||||||||||||||||||||||||||||||||||||||
Sbjct  17296  GTAACGCGAATTCAGTTTTATGAGGTAAAGCGAATGATTAGAGGCCTTGGGGTTGAAACA  17355

Query  1560   ACCTTAACCTATTCTCAAACTTTAAATATGTAAGAAGCCCTTGTTGCTTAATTGAACGTG  1619
              ||||||||||||||||||||||||||||||||||||||||||||||||||||||||||||
Sbjct  17356  ACCTTAACCTATTCTCAAACTTTAAATATGTAAGAAGCCCTTGTTGCTTAATTGAACGTG  17415

Query  1620   GGCATTAGAATGATGCGTTACTAGTGGGCCATTTTTGGTAAGCAGAACTGGCGATGCGGG  1679
              ||||||||||||||||||||||||||||||||||||||||||||||||||||||||||||
Sbjct  17416  GGCATTAGAATGATGCGTTACTAGTGGGCCATTTTTGGTAAGCAGAACTGGCGATGCGGG  17475

Query  1680   ATGAACCGAACGCGAGGTTAAGGTGCCGGAATACACGCTCATCAGACACCACAAAAGGTG  1739
              ||||||||||||||||||||||||||||||||||||||||||||||||||||||||||||
Sbjct  17476  ATGAACCGAACGCGAGGTTAAGGTGCCGGAATACACGCTCATCAGACACCACAAAAGGTG  17535

Query  1740   TTAGTTCATCTAGACAGCCCGACGGTGGCCATGGAAGTCGGAATCCGCTAAGGAGTGTGT  1799
              ||||||||||||||||||||||||||||||||||||||||||||||||||||||||||||
Sbjct  17536  TTAGTTCATCTAGACAGCCCGACGGTGGCCATGGAAGTCGGAATCCGCTAAGGAGTGTGT  17595

Query  1800   AACAACTCACGGGCCGAATGAACTAGCCCTGAAAATGGATGGCGCTTAAGCGTGTTACCC  1859
              ||||||||||||||||||||||||||||||||||||||||||||||||||||||||||||
Sbjct  17596  AACAACTCACGGGCCGAATGAACTAGCCCTGAAAATGGATGGCGCTTAAGCGTGTTACCC  17655

Query  1860   ATACCTCGCCGTCAGGGTAGAAACGATGCCCTGACGAGTAGGCAGGCGTGGGGGTCCGTG  1919
              ||||||||||||||||||||||||||||||||||||||||||||||||||||||||||||
Sbjct  17656  ATACCTCGCCGTCAGGGTAGAAACGATGCCCTGACGAGTAGGCAGGCGTGGGGGTCCGTG  17715

Query  1920   ACGAAGCCTTGGGAGTGATCCCGGGTCGAACGGCCCCTAGTGC  1962
              |||||||||||||||||||||||||||||||||||||||||||
Sbjct  17716  ACGAAGCCTTGGGAGTGATCCCGGGTCGAACGGCCCCTAGTGC  17758


 Score = 3568 bits (1932),  Expect = 0.0
 Identities = 1953/1963 (99%), Gaps = 2/1963 (0%)
 Strand=Plus/Plus

Query  1     CAAGGTTTCCGTAGGTGAACCTGCGGAAGGATCATTACCGAGTGAGGGCCCTCTGGGTCC  60
             ||||||||||||||||||||||||||||||||||||||||||||||||||||||||||||
Sbjct  7478  CAAGGTTTCCGTAGGTGAACCTGCGGAAGGATCATTACCGAGTGAGGGCCCTCTGGGTCC  7537

Query  61    AACCTCCCACCCGTGTTTATTTTACCTTGTTGCTTcggcgggcccgccttaactggccgc  120
             ||||||||||||||||||||||||||||||||||||||||||||||||||||||||||||
Sbjct  7538  AACCTCCCACCCGTGTTTATTTTACCTTGTTGCTTCGGCGGGCCCGCCTTAACTGGCCGC  7597

Query  121   cggggggcttacgcccccgggcccgcgcccgccgAAGACACCCTCGAACTCTGTCTGAAG  180
             ||||||||| ||| ||||||||||||||||||||||||||||||||||||||||||||||
Sbjct  7598  CGGGGGGCTCACG-CCCCGGGCCCGCGCCCGCCGAAGACACCCTCGAACTCTGTCTGAAG  7656

Query  181   ATTGTAGTCTGAGTGAAAATATAAATTATTTAAAACTTTCAACAACGGATCTCTTGGTTC  240
             |||| |||||||||||||||||||||||||||||||||||||||||||||||||||||||
Sbjct  7657  ATTGAAGTCTGAGTGAAAATATAAATTATTTAAAACTTTCAACAACGGATCTCTTGGTTC  7716

Query  241   CGGCATCGATGAAGAACGCAGCGAAATGCGATACGTAATGTGAATTGCAAATTCAGTGAA  300
             ||||||||||||||||||||||||||||||||||||||||||||||||||||||||||||
Sbjct  7717  CGGCATCGATGAAGAACGCAGCGAAATGCGATACGTAATGTGAATTGCAAATTCAGTGAA  7776

Query  301   TCATCGAGTCTTTGAACGCACATTGCGCCCCCTGGTATTCCGGGGGGCATGCCTGTCCGA  360
             ||||||||||||||||||||||||||||||||||||||||||| ||||||||||||||||
Sbjct  7777  TCATCGAGTCTTTGAACGCACATTGCGCCCCCTGGTATTCCGGAGGGCATGCCTGTCCGA  7836

Query  361   GCGTCATTGCTGCCCTCAAGCACGGCTTGTGTGTTGGGCCCCGTCCTCCGATC-CCGGGG  419
             ||||||||||||||||||||| ||||||||||||||||||||||||||||||| ||||||
Sbjct  7837  GCGTCATTGCTGCCCTCAAGCCCGGCTTGTGTGTTGGGCCCCGTCCTCCGATCTCCGGGG  7896

Query  420   GACGGGCCCGAAAGGCAGCGGCGGCACCGCGTCCGGTCCTCGAGCGTATGGGGCTTTGTC  479
             ||||||||||||||||||||||||||||||||||||||||||||||||||||||||||||
Sbjct  7897  GACGGGCCCGAAAGGCAGCGGCGGCACCGCGTCCGGTCCTCGAGCGTATGGGGCTTTGTC  7956

Query  480   ACCCGCTCTGTAGGCCCGGCCGGCGCTTGCCGATCAACCCAAATTTTTATCCAGGTTGAC  539
             ||||||||||||||||||||||||||||||||||||||||||||||||||||||||||||
Sbjct  7957  ACCCGCTCTGTAGGCCCGGCCGGCGCTTGCCGATCAACCCAAATTTTTATCCAGGTTGAC  8016

Query  540   CTCGGATCAGGTAGGGATACCCGCTGAACTTAAGCATATCAATAAGCGGAGGAAAAGAAA  599
             ||||||||||||||||||||||||||||||||||||||||||||||||||||||||||||
Sbjct  8017  CTCGGATCAGGTAGGGATACCCGCTGAACTTAAGCATATCAATAAGCGGAGGAAAAGAAA  8076

Query  600   CCAACAGGGATTGCCCCAGTAACGGCGAGTGAAGCGGCAAGAGCTCAAATTTGAAAGCTG  659
             ||||||||||||||||||||||||||||||||||||||||||||||||||||||||||||
Sbjct  8077  CCAACAGGGATTGCCCCAGTAACGGCGAGTGAAGCGGCAAGAGCTCAAATTTGAAAGCTG  8136

Query  660   GCTCCTTCGGGGTCCGCATTGTAATTTGTAGAGGATGCTTCGGGAGCGGTCCCCATCTAA  719
             |||||||||||||||||||||||||||| |||||||||||||||||||||||||||||||
Sbjct  8137  GCTCCTTCGGGGTCCGCATTGTAATTTGCAGAGGATGCTTCGGGAGCGGTCCCCATCTAA  8196

Query  720   GTGCCCTGGAACGGGACGTCATAGAGGGTGAGAATCCCGTATGGGATGGGGTGTCCGCGC  779
             ||||||||||||||||||||||||||||||||||||||||||||||||||||||||||||
Sbjct  8197  GTGCCCTGGAACGGGACGTCATAGAGGGTGAGAATCCCGTATGGGATGGGGTGTCCGCGC  8256

Query  780   CCGTGTGAAGCTCCTTCGACGAGTCGAGTTGTTTGGGAATGCAGCTCTAAATGGGTGGTA  839
             ||||||||||||||||||||||||||||||||||||||||||||||||||||||||||||
Sbjct  8257  CCGTGTGAAGCTCCTTCGACGAGTCGAGTTGTTTGGGAATGCAGCTCTAAATGGGTGGTA  8316

Query  840   AATTTCATCTAAAGCTAAATATTGGCCGGAGACCGATAGCGCACAAGTAGAGTGATCGAA  899
             ||||||||||||||||||||||||||||||||||||||||||||||||||||||||||||
Sbjct  8317  AATTTCATCTAAAGCTAAATATTGGCCGGAGACCGATAGCGCACAAGTAGAGTGATCGAA  8376

Query  900   AGATGAAAAGCACTTTGAAAAGAGAGTTAAAAAGCACGTGAAATTGTTGAAAGGGAAGCG  959
             ||||||||||||||||||||||||||||||||||||||||||||||||||||||||||||
Sbjct  8377  AGATGAAAAGCACTTTGAAAAGAGAGTTAAAAAGCACGTGAAATTGTTGAAAGGGAAGCG  8436

Query  960   CTTGCGACCAGACTCGCTCGCGGGGTTCAGCCGGCATTCGTGCCGGTGTACTTCCCCGCG  1019
             |||||||||||||||||||||||||||||||||||||||||||||||||| |||||||||
Sbjct  8437  CTTGCGACCAGACTCGCTCGCGGGGTTCAGCCGGCATTCGTGCCGGTGTATTTCCCCGCG  8496

Query  1020  GGCGGGCCAGCGTCGGTTTGGGCGGTCGGTCAAAGGCCCTCGGAAGGTAACGCCCCTAGG  1079
             ||||||||||||||||||||||||||||||||||||||||||||||||||||||||||||
Sbjct  8497  GGCGGGCCAGCGTCGGTTTGGGCGGTCGGTCAAAGGCCCTCGGAAGGTAACGCCCCTAGG  8556

Query  1080  GGCGTCTTATAGCCGAGGGTGCAATGCGACCTGCCTAGACCGAGGAACGCGCTTCGGCTC  1139
             ||||||||||||||||||||||||||||||||||||||||||||||||||||||||||||
Sbjct  8557  GGCGTCTTATAGCCGAGGGTGCAATGCGACCTGCCTAGACCGAGGAACGCGCTTCGGCTC  8616

Query  1140  GGACGCTGGCATAATGGTCGTAAACGACCCGTCTTGAAACACGGACCAAGGAGTCTAACA  1199
             ||||||||||||||||||||||| ||||||||||||||||||||||||||||||||||||
Sbjct  8617  GGACGCTGGCATAATGGTCGTAAGCGACCCGTCTTGAAACACGGACCAAGGAGTCTAACA  8676

Query  1200  TCTACGCGAGTGTTCGGGTGTCAAACCCGTGCGCGAAGTGAAAGCGAACGGAGGTGGGAA  1259
             ||||||||||||||||||||||||||||||||||||||||||||||||||||||||||||
Sbjct  8677  TCTACGCGAGTGTTCGGGTGTCAAACCCGTGCGCGAAGTGAAAGCGAACGGAGGTGGGAA  8736

Query  1260  CCCTCACGGGTGCACCATCGACCGATCCTGAAGTCTTCGGATGGATTTGAGTAAGAGCGT  1319
             |||| |||||||||||||||||||||||||||||||||||||||||||||||||||||||
Sbjct  8737  CCCTTACGGGTGCACCATCGACCGATCCTGAAGTCTTCGGATGGATTTGAGTAAGAGCGT  8796

Query  1320  AGCTGTTGGGACCCGAAAGATGGTGAACTATGCCTGAATAGGGCGAAGCCAGAGGAAACT  1379
             ||||||||||||||||||||||||||||||||||||||||||||||||||||||||||||
Sbjct  8797  AGCTGTTGGGACCCGAAAGATGGTGAACTATGCCTGAATAGGGCGAAGCCAGAGGAAACT  8856

Query  1380  CTGGTGGAGGCTCGTAGCGGTTCTGACGTGCAAATCGATCGTCGAATTTGGGTATAGGGG  1439
             ||||||||||||||||||||||||||||||||||||||||||||||||||||||||||||
Sbjct  8857  CTGGTGGAGGCTCGTAGCGGTTCTGACGTGCAAATCGATCGTCGAATTTGGGTATAGGGG  8916

Query  1440  CGAAAGACTAATCGAACCATCTGGTAGCTGGTTCCTGCCGAAGTTTCCCTCAGGATAGCA  1499
             ||||||||||||||||||||||||||||||||||||||||||||||||||||||||||||
Sbjct  8917  CGAAAGACTAATCGAACCATCTGGTAGCTGGTTCCTGCCGAAGTTTCCCTCAGGATAGCA  8976

Query  1500  GTAACGCGAATTCAGTTTTATGAGGTAAAGCGAATGATTAGAGGCCTTGGGGTTGAAACA  1559
             ||||||||||||||||||||||||||||||||||||||||||||||||||||||||||||
Sbjct  8977  GTAACGCGAATTCAGTTTTATGAGGTAAAGCGAATGATTAGAGGCCTTGGGGTTGAAACA  9036

Query  1560  ACCTTAACCTATTCTCAAACTTTAAATATGTAAGAAGCCCTTGTTGCTTAATTGAACGTG  1619
             ||||||||||||||||||||||||||||||||||||||||||||||||||||||||||||
Sbjct  9037  ACCTTAACCTATTCTCAAACTTTAAATATGTAAGAAGCCCTTGTTGCTTAATTGAACGTG  9096

Query  1620  GGCATTAGAATGATGCGTTACTAGTGGGCCATTTTTGGTAAGCAGAACTGGCGATGCGGG  1679
             ||||||||||||||||||||||||||||||||||||||||||||||||||||||||||||
Sbjct  9097  GGCATTAGAATGATGCGTTACTAGTGGGCCATTTTTGGTAAGCAGAACTGGCGATGCGGG  9156

Query  1680  ATGAACCGAACGCGAGGTTAAGGTGCCGGAATACACGCTCATCAGACACCACAAAAGGTG  1739
             ||||||||||||||||||||||||||||||||||||||||||||||||||||||||||||
Sbjct  9157  ATGAACCGAACGCGAGGTTAAGGTGCCGGAATACACGCTCATCAGACACCACAAAAGGTG  9216

Query  1740  TTAGTTCATCTAGACAGCCCGACGGTGGCCATGGAAGTCGGAATCCGCTAAGGAGTGTGT  1799
             ||||||||||||||||||||||||||||||||||||||||||||||||||||||||||||
Sbjct  9217  TTAGTTCATCTAGACAGCCCGACGGTGGCCATGGAAGTCGGAATCCGCTAAGGAGTGTGT  9276

Query  1800  AACAACTCACGGGCCGAATGAACTAGCCCTGAAAATGGATGGCGCTTAAGCGTGTTACCC  1859
             ||||||||||||||||||||||||||||||||||||||||||||||||||||||||||||
Sbjct  9277  AACAACTCACGGGCCGAATGAACTAGCCCTGAAAATGGATGGCGCTTAAGCGTGTTACCC  9336

Query  1860  ATACCTCGCCGTCAGGGTAGAAACGATGCCCTGACGAGTAGGCAGGCGTGGGGGTCCGTG  1919
             ||||||||||||||||||||||||||||||||||||||||||||||||||||||||||||
Sbjct  9337  ATACCTCGCCGTCAGGGTAGAAACGATGCCCTGACGAGTAGGCAGGCGTGGGGGTCCGTG  9396

Query  1920  ACGAAGCCTTGGGAGTGATCCCGGGTCGAACGGCCCCTAGTGC  1962
             |||||||||||||||||||||||||||||||||||||||||||
Sbjct  9397  ACGAAGCCTTGGGAGTGATCCCGGGTCGAACGGCCCCTAGTGC  9439


 Score = 1977 bits (1070),  Expect = 0.0
 Identities = 1116/1135 (98%), Gaps = 16/1135 (1%)
 Strand=Plus/Plus

Query  838   TAAATTTCATCTAAAGCTAAATATTGGCCGGAGACCGATAGCGCACAAGTAGAGTGATCG  897
             ||||||||||||||||||||||||||||| ||||||||||||||||||||||||||||||
Sbjct  1     TAAATTTCATCTAAAGCTAAATATTGGCC-GAGACCGATAGCGCACAAGTAGAGTGATCG  59

Query  898   AAAGATGAAAAGCACTTTGAAAAGAGAGTTAAAAAGCACGTGAAATTGTTGAAAGGGAAG  957
             ||||||||||||||||||||||||||||||||||||||||||||||||||||||||||||
Sbjct  60    AAAGATGAAAAGCACTTTGAAAAGAGAGTTAAAAAGCACGTGAAATTGTTGAAAGGGAAG  119

Query  958   CGCTTGCGACCAGACTCGC-TCGCGGGGTTCAGCCGGCATTCGTGCCGGTGTACTTCCCC  1016
             ||||||||||||||||||| ||||||||||||||||||||||||||||||||| ||||||
Sbjct  120   CGCTTGCGACCAGACTCGCGTCGCGGGGTTCAGCCGGCATTCGTGCCGGTGTATTTCCCC  179

Query  1017  GCGGGCGGGCCAGCGTCGGTTTGGGCGGTCGGTCAAAGGCCCTCGGAAGGTAACGCCCCT  1076
             ||||||||||||||||||||||||||||||||||||||||||||||||||||||||||||
Sbjct  180   GCGGGCGGGCCAGCGTCGGTTTGGGCGGTCGGTCAAAGGCCCTCGGAAGGTAACGCCCCT  239

Query  1077  AGGGGCGTCTTATAGCCGAGGGTGCAATGCGACCTGCCTAGACCGAGGAACGCGCTTCGG  1136
             ||||||||||||||||||||||||||||||||||||||||||||||||||||||||||||
Sbjct  240   AGGGGCGTCTTATAGCCGAGGGTGCAATGCGACCTGCCTAGACCGAGGAACGCGCTTCGG  299

Query  1137  CTCGGACGCTGGCATAATGGTCGTAAACGACC-CGT-CTTGAAACACGGACCAAGGAGTC  1194
             |||||||||||||||||||||||||| ||||| ||| |||||||||||||||||||||||
Sbjct  300   CTCGGACGCTGGCATAATGGTCGTAAGCGACCGCGTCCTTGAAACACGGACCAAGGAGTC  359

Query  1195  TAACATCTACGCGAGTGTTCGG--GTGTCAAACCCGTGCGCGAAGTGAAAGCGAACGGAG  1252
             ||||||||||||||||||||||  ||||||||||||||||||||||||||||||||||||
Sbjct  360   TAACATCTACGCGAGTGTTCGGGTGTGTCAAACCCGTGCGCGAAGTGAAAGCGAACGGAG  419

Query  1253  GTGGGAACCCTCACGGGTGCACCATCGACCGATCCTGAAGTCTTCGGATGGATTTGAGTA  1312
             ||||||||||| ||||||||||||||||||||||||||||||||||||||||||||||||
Sbjct  420   GTGGGAACCCTTACGGGTGCACCATCGACCGATCCTGAAGTCTTCGGATGGATTTGAGTA  479

Query  1313  AGAGCGTAGCTGTTGGGACCCGAAAGATGGTGAACTATGCCTGAATAGGGCGAAGCCAGA  1372
             ||||||||||||||||||||||||||||||||||||||||||||||||||||||||||||
Sbjct  480   AGAGCGTAGCTGTTGGGACCCGAAAGATGGTGAACTATGCCTGAATAGGGCGAAGCCAGA  539

Query  1373  GGAAACTCTGGTGGAGGCTCGTAGCGGTTCTGACGTGCAAATCGATCGTCGAATTTGGGT  1432
             ||||||||||||||||||||||||||||||||||||||||||||||||||||||||||||
Sbjct  540   GGAAACTCTGGTGGAGGCTCGTAGCGGTTCTGACGTGCAAATCGATCGTCGAATTTGGGT  599

Query  1433  ATAGGGGCGAAAGACTAATCGAACCATCTGGTAGCTGGTTCCTGCCGAAGTTTCCCTCAG  1492
             ||||||||||||||||||||||||||||||||||||||||||||||||||||||||||||
Sbjct  600   ATAGGGGCGAAAGACTAATCGAACCATCTGGTAGCTGGTTCCTGCCGAAGTTTCCCTCAG  659

Query  1493  GATAGCAGTAACGCGAATTCAGTTTTATGAGGTAAAGCGAATGATTAGAGGCCTTGGGGT  1552
             ||||||||||| |||||||||||||||| |||||||||||||||||||||||||| ||||
Sbjct  660   GATAGCAGTAA-GCGAATTCAGTTTTAT-AGGTAAAGCGAATGATTAGAGGCCTT-GGGT  716

Query  1553  TGAAACAACCTTAAC-CTATTCTCAAACTTTAAATATGTAAGAAGCCCTTGTTGCTTAAT  1611
             ||||||||||||||| ||||||||||||||||||||||||||||||||||||||||||||
Sbjct  717   TGAAACAACCTTAACGCTATTCTCAAACTTTAAATATGTAAGAAGCCCTTGTTGCTTAAT  776

Query  1612  TGAACGTGGGCATTAGAATGATGCGTTACTAGTGGGCCATTTTTGGTAAGCAGAACTGGC  1671
             ||||||||||||||||||||||||||||||||||||||||||||||||||||||||||||
Sbjct  777   TGAACGTGGGCATTAGAATGATGCGTTACTAGTGGGCCATTTTTGGTAAGCAGAACTGGC  836

Query  1672  GATGCGGGATGAACCGAACGCGAGGTTAAGGTGCCGGAATACACGCTCATCAGACACCAC  1731
             ||||||||||||| ||||||||||||||||||||||||||||||||||||||||||||||
Sbjct  837   GATGCGGGATGAA-CGAACGCGAGGTTAAGGTGCCGGAATACACGCTCATCAGACACCAC  895

Query  1732  AAAAGGTGTTAGTTCATCTAGA-CAGC--CCGACGGTGGCCATGGAAGTCGGAATCCGCT  1788
             |||||||||||||||||||||| ||||  |||||||||||||||||||||||||||||||
Sbjct  896   AAAAGGTGTTAGTTCATCTAGAGCAGCCGCCGACGGTGGCCATGGAAGTCGGAATCCGCT  955

Query  1789  AAGGAGTGTGTAACAACTCACGGGCCGAATGAACTAGCCCTGAAAATGGATGGCGCTTAA  1848
             ||||||||||||||||||||||||||||| ||||||||||||||||||||||||||||||
Sbjct  956   AAGGAGTGTGTAACAACTCACGGGCCGAA-GAACTAGCCCTGAAAATGGATGGCGCTTAA  1014

Query  1849  GCGTGTTACCCATACCTCGCCGTCAGGGTAGAAACGATGCCCTGACGAGTAGGCAGGCGT  1908
             ||||||||||||||||||||||||||||||||||||||||||||||||||||||||||||
Sbjct  1015  GCGTGTTACCCATACCTCGCCGTCAGGGTAGAAACGATGCCCTGACGAGTAGGCAGGCGT  1074

Query  1909  GGGGGTCCGTGACGAAGCCTTGGGAGTGATCCCGGGTCGAACGGC-CCCTAGTGC  1962
             ||||||||||||||||||||||||||||||||||||||||||||| |||||||||
Sbjct  1075  GGGGGTCCGTGACGAAGCCTTGGGAGTGATCCCGGGTCGAACGGCGCCCTAGTGC  1129


>JACXYV010000031.1 Penicillium camemberti strain FM013=LCP06093 Pcam_S31, whole 
genome shotgun sequence
Length=41088

 Score = 3574 bits (1935),  Expect = 0.0
 Identities = 1954/1963 (99%), Gaps = 1/1963 (0%)
 Strand=Plus/Plus

Query  1     CAAGGTTTCCGTAGGTGAACCTGCGGAAGGATCATTACCGAGTGAGGGCCCTCTGGGTCC  60
             ||||||||||||||||||||||||||||||||||||||||||||||||||||||||||||
Sbjct  1399  CAAGGTTTCCGTAGGTGAACCTGCGGAAGGATCATTACCGAGTGAGGGCCCTCTGGGTCC  1458

Query  61    AACCTCCCACCCGTGTTTATTTTACCTTGTTGCTTcggcgggcccgccttaactggccgc  120
             ||||||||||||||||||||||||||||||||||||||||||||||||||||||||||||
Sbjct  1459  AACCTCCCACCCGTGTTTATTTTACCTTGTTGCTTCGGCGGGCCCGCCTTAACTGGCCGC  1518

Query  121   cggggggcttacgcccccgggcccgcgcccgccgAAGACACCCTCGAACTCTGTCTGAAG  180
             ||||||||| ||||||||||||||||||||||||||||||||||||||||||||||||||
Sbjct  1519  CGGGGGGCTCACGCCCCCGGGCCCGCGCCCGCCGAAGACACCCTCGAACTCTGTCTGAAG  1578

Query  181   ATTGTAGTCTGAGTGAAAATATAAATTATTTAAAACTTTCAACAACGGATCTCTTGGTTC  240
             |||| |||||||||||||||||||||||||||||||||||||||||||||||||||||||
Sbjct  1579  ATTGAAGTCTGAGTGAAAATATAAATTATTTAAAACTTTCAACAACGGATCTCTTGGTTC  1638

Query  241   CGGCATCGATGAAGAACGCAGCGAAATGCGATACGTAATGTGAATTGCAAATTCAGTGAA  300
             ||||||||||||||||||||||||||||||||||||||||||||||||||||||||||||
Sbjct  1639  CGGCATCGATGAAGAACGCAGCGAAATGCGATACGTAATGTGAATTGCAAATTCAGTGAA  1698

Query  301   TCATCGAGTCTTTGAACGCACATTGCGCCCCCTGGTATTCCGGGGGGCATGCCTGTCCGA  360
             ||||||||||||||||||||||||||||||||||||||||||| ||||||||||||||||
Sbjct  1699  TCATCGAGTCTTTGAACGCACATTGCGCCCCCTGGTATTCCGGAGGGCATGCCTGTCCGA  1758

Query  361   GCGTCATTGCTGCCCTCAAGCACGGCTTGTGTGTTGGGCCCCGTCCTCCGATC-CCGGGG  419
             ||||||||||||||||||||| ||||||||||||||||||||||||||||||| ||||||
Sbjct  1759  GCGTCATTGCTGCCCTCAAGCCCGGCTTGTGTGTTGGGCCCCGTCCTCCGATCTCCGGGG  1818

Query  420   GACGGGCCCGAAAGGCAGCGGCGGCACCGCGTCCGGTCCTCGAGCGTATGGGGCTTTGTC  479
             ||||||||||||||||||||||||||||||||||||||||||||||||||||||||||||
Sbjct  1819  GACGGGCCCGAAAGGCAGCGGCGGCACCGCGTCCGGTCCTCGAGCGTATGGGGCTTTGTC  1878

Query  480   ACCCGCTCTGTAGGCCCGGCCGGCGCTTGCCGATCAACCCAAATTTTTATCCAGGTTGAC  539
             ||||||||||||||||||||||||||||||||||||||||||||||||||||||||||||
Sbjct  1879  ACCCGCTCTGTAGGCCCGGCCGGCGCTTGCCGATCAACCCAAATTTTTATCCAGGTTGAC  1938

Query  540   CTCGGATCAGGTAGGGATACCCGCTGAACTTAAGCATATCAATAAGCGGAGGAAAAGAAA  599
             ||||||||||||||||||||||||||||||||||||||||||||||||||||||||||||
Sbjct  1939  CTCGGATCAGGTAGGGATACCCGCTGAACTTAAGCATATCAATAAGCGGAGGAAAAGAAA  1998

Query  600   CCAACAGGGATTGCCCCAGTAACGGCGAGTGAAGCGGCAAGAGCTCAAATTTGAAAGCTG  659
             ||||||||||||||||||||||||||||||||||||||||||||||||||||||||||||
Sbjct  1999  CCAACAGGGATTGCCCCAGTAACGGCGAGTGAAGCGGCAAGAGCTCAAATTTGAAAGCTG  2058

Query  660   GCTCCTTCGGGGTCCGCATTGTAATTTGTAGAGGATGCTTCGGGAGCGGTCCCCATCTAA  719
             |||||||||||||||||||||||||||| |||||||||||||||||||||||||||||||
Sbjct  2059  GCTCCTTCGGGGTCCGCATTGTAATTTGCAGAGGATGCTTCGGGAGCGGTCCCCATCTAA  2118

Query  720   GTGCCCTGGAACGGGACGTCATAGAGGGTGAGAATCCCGTATGGGATGGGGTGTCCGCGC  779
             ||||||||||||||||||||||||||||||||||||||||||||||||||||||||||||
Sbjct  2119  GTGCCCTGGAACGGGACGTCATAGAGGGTGAGAATCCCGTATGGGATGGGGTGTCCGCGC  2178

Query  780   CCGTGTGAAGCTCCTTCGACGAGTCGAGTTGTTTGGGAATGCAGCTCTAAATGGGTGGTA  839
             ||||||||||||||||||||||||||||||||||||||||||||||||||||||||||||
Sbjct  2179  CCGTGTGAAGCTCCTTCGACGAGTCGAGTTGTTTGGGAATGCAGCTCTAAATGGGTGGTA  2238

Query  840   AATTTCATCTAAAGCTAAATATTGGCCGGAGACCGATAGCGCACAAGTAGAGTGATCGAA  899
             ||||||||||||||||||||||||||||||||||||||||||||||||||||||||||||
Sbjct  2239  AATTTCATCTAAAGCTAAATATTGGCCGGAGACCGATAGCGCACAAGTAGAGTGATCGAA  2298

Query  900   AGATGAAAAGCACTTTGAAAAGAGAGTTAAAAAGCACGTGAAATTGTTGAAAGGGAAGCG  959
             ||||||||||||||||||||||||||||||||||||||||||||||||||||||||||||
Sbjct  2299  AGATGAAAAGCACTTTGAAAAGAGAGTTAAAAAGCACGTGAAATTGTTGAAAGGGAAGCG  2358

Query  960   CTTGCGACCAGACTCGCTCGCGGGGTTCAGCCGGCATTCGTGCCGGTGTACTTCCCCGCG  1019
             |||||||||||||||||||||||||||||||||||||||||||||||||| |||||||||
Sbjct  2359  CTTGCGACCAGACTCGCTCGCGGGGTTCAGCCGGCATTCGTGCCGGTGTATTTCCCCGCG  2418

Query  1020  GGCGGGCCAGCGTCGGTTTGGGCGGTCGGTCAAAGGCCCTCGGAAGGTAACGCCCCTAGG  1079
             ||||||||||||||||||||||||||||||||||||||||||||||||||||||||||||
Sbjct  2419  GGCGGGCCAGCGTCGGTTTGGGCGGTCGGTCAAAGGCCCTCGGAAGGTAACGCCCCTAGG  2478

Query  1080  GGCGTCTTATAGCCGAGGGTGCAATGCGACCTGCCTAGACCGAGGAACGCGCTTCGGCTC  1139
             ||||||||||||||||||||||||||||||||||||||||||||||||||||||||||||
Sbjct  2479  GGCGTCTTATAGCCGAGGGTGCAATGCGACCTGCCTAGACCGAGGAACGCGCTTCGGCTC  2538

Query  1140  GGACGCTGGCATAATGGTCGTAAACGACCCGTCTTGAAACACGGACCAAGGAGTCTAACA  1199
             ||||||||||||||||||||||| ||||||||||||||||||||||||||||||||||||
Sbjct  2539  GGACGCTGGCATAATGGTCGTAAGCGACCCGTCTTGAAACACGGACCAAGGAGTCTAACA  2598

Query  1200  TCTACGCGAGTGTTCGGGTGTCAAACCCGTGCGCGAAGTGAAAGCGAACGGAGGTGGGAA  1259
             ||||||||||||||||||||||||||||||||||||||||||||||||||||||||||||
Sbjct  2599  TCTACGCGAGTGTTCGGGTGTCAAACCCGTGCGCGAAGTGAAAGCGAACGGAGGTGGGAA  2658

Query  1260  CCCTCACGGGTGCACCATCGACCGATCCTGAAGTCTTCGGATGGATTTGAGTAAGAGCGT  1319
             |||| |||||||||||||||||||||||||||||||||||||||||||||||||||||||
Sbjct  2659  CCCTTACGGGTGCACCATCGACCGATCCTGAAGTCTTCGGATGGATTTGAGTAAGAGCGT  2718

Query  1320  AGCTGTTGGGACCCGAAAGATGGTGAACTATGCCTGAATAGGGCGAAGCCAGAGGAAACT  1379
             ||||||||||||||||||||||||||||||||||||||||||||||||||||||||||||
Sbjct  2719  AGCTGTTGGGACCCGAAAGATGGTGAACTATGCCTGAATAGGGCGAAGCCAGAGGAAACT  2778

Query  1380  CTGGTGGAGGCTCGTAGCGGTTCTGACGTGCAAATCGATCGTCGAATTTGGGTATAGGGG  1439
             ||||||||||||||||||||||||||||||||||||||||||||||||||||||||||||
Sbjct  2779  CTGGTGGAGGCTCGTAGCGGTTCTGACGTGCAAATCGATCGTCGAATTTGGGTATAGGGG  2838

Query  1440  CGAAAGACTAATCGAACCATCTGGTAGCTGGTTCCTGCCGAAGTTTCCCTCAGGATAGCA  1499
             ||||||||||||||||||||||||||||||||||||||||||||||||||||||||||||
Sbjct  2839  CGAAAGACTAATCGAACCATCTGGTAGCTGGTTCCTGCCGAAGTTTCCCTCAGGATAGCA  2898

Query  1500  GTAACGCGAATTCAGTTTTATGAGGTAAAGCGAATGATTAGAGGCCTTGGGGTTGAAACA  1559
             ||||||||||||||||||||||||||||||||||||||||||||||||||||||||||||
Sbjct  2899  GTAACGCGAATTCAGTTTTATGAGGTAAAGCGAATGATTAGAGGCCTTGGGGTTGAAACA  2958

Query  1560  ACCTTAACCTATTCTCAAACTTTAAATATGTAAGAAGCCCTTGTTGCTTAATTGAACGTG  1619
             ||||||||||||||||||||||||||||||||||||||||||||||||||||||||||||
Sbjct  2959  ACCTTAACCTATTCTCAAACTTTAAATATGTAAGAAGCCCTTGTTGCTTAATTGAACGTG  3018

Query  1620  GGCATTAGAATGATGCGTTACTAGTGGGCCATTTTTGGTAAGCAGAACTGGCGATGCGGG  1679
             ||||||||||||||||||||||||||||||||||||||||||||||||||||||||||||
Sbjct  3019  GGCATTAGAATGATGCGTTACTAGTGGGCCATTTTTGGTAAGCAGAACTGGCGATGCGGG  3078

Query  1680  ATGAACCGAACGCGAGGTTAAGGTGCCGGAATACACGCTCATCAGACACCACAAAAGGTG  1739
             ||||||||||||||||||||||||||||||||||||||||||||||||||||||||||||
Sbjct  3079  ATGAACCGAACGCGAGGTTAAGGTGCCGGAATACACGCTCATCAGACACCACAAAAGGTG  3138

Query  1740  TTAGTTCATCTAGACAGCCCGACGGTGGCCATGGAAGTCGGAATCCGCTAAGGAGTGTGT  1799
             ||||||||||||||||||||||||||||||||||||||||||||||||||||||||||||
Sbjct  3139  TTAGTTCATCTAGACAGCCCGACGGTGGCCATGGAAGTCGGAATCCGCTAAGGAGTGTGT  3198

Query  1800  AACAACTCACGGGCCGAATGAACTAGCCCTGAAAATGGATGGCGCTTAAGCGTGTTACCC  1859
             ||||||||||||||||||||||||||||||||||||||||||||||||||||||||||||
Sbjct  3199  AACAACTCACGGGCCGAATGAACTAGCCCTGAAAATGGATGGCGCTTAAGCGTGTTACCC  3258

Query  1860  ATACCTCGCCGTCAGGGTAGAAACGATGCCCTGACGAGTAGGCAGGCGTGGGGGTCCGTG  1919
             ||||||||||||||||||||||||||||||||||||||||||||||||||||||||||||
Sbjct  3259  ATACCTCGCCGTCAGGGTAGAAACGATGCCCTGACGAGTAGGCAGGCGTGGGGGTCCGTG  3318

Query  1920  ACGAAGCCTTGGGAGTGATCCCGGGTCGAACGGCCCCTAGTGC  1962
             |||||||||||||||||||||||||||||||||||||||||||
Sbjct  3319  ACGAAGCCTTGGGAGTGATCCCGGGTCGAACGGCCCCTAGTGC  3361


 Score = 3561 bits (1928),  Expect = 0.0
 Identities = 1952/1963 (99%), Gaps = 3/1963 (0%)
 Strand=Plus/Plus

Query  1      CAAGGTTTCCGTAGGTGAACCTGCGGAAGGATCATTACCGAGTGAGGGCCCTCTGGGTCC  60
              ||||||||||||||||||||||||||||||||||||||||||||||||||||||||||||
Sbjct  9709   CAAGGTTTCCGTAGGTGAACCTGCGGAAGGATCATTACCGAGTGAGGGCCCTCTGGGTCC  9768

Query  61     AACCTCCCACCCGTGTTTATTTTACCTTGTTGCTTcggcgggcccgccttaactggccgc  120
              ||||||||||||||||||||||||||||||||||||||||||||||||||||||||||||
Sbjct  9769   AACCTCCCACCCGTGTTTATTTTACCTTGTTGCTTCGGCGGGCCCGCCTTAACTGGCCGC  9828

Query  121    cggggggcttacgcccccgggcccgcgcccgccgAAGACACCCTCGAACTCTGTCTGAAG  180
              | ||||||| ||||||||||||||||||||||||||||||||||||||||||||||||||
Sbjct  9829   C-GGGGGCTCACGCCCCCGGGCCCGCGCCCGCCGAAGACACCCTCGAACTCTGTCTGAAG  9887

Query  181    ATTGTAGTCTGAGTGAAAATATAAATTATTTAAAACTTTCAACAACGGATCTCTTGGTTC  240
              |||| |||||||||||||||||||||||||||||||||||||||||||||||||||||||
Sbjct  9888   ATTGAAGTCTGAGTGAAAATATAAATTATTTAAAACTTTCAACAACGGATCTCTTGGTTC  9947

Query  241    CGGCATCGATGAAGAACGCAGCGAAATGCGATACGTAATGTGAATTGCAAATTCAGTGAA  300
              ||||||||||||||||||||||||||||||||||||||||||||||||||||||||||||
Sbjct  9948   CGGCATCGATGAAGAACGCAGCGAAATGCGATACGTAATGTGAATTGCAAATTCAGTGAA  10007

Query  301    TCATCGAGTCTTTGAACGCACATTGCGCCCCCTGGTATTCCGGGGGGCATGCCTGTCCGA  360
              ||||||||||||||||||||||||||||||||||||||||||| ||||||||||||||||
Sbjct  10008  TCATCGAGTCTTTGAACGCACATTGCGCCCCCTGGTATTCCGGAGGGCATGCCTGTCCGA  10067

Query  361    GCGTCATTGCTGCCCTCAAGCACGGCTTGTGTGTTGGGCCCCGTCCTCCGATC-CCGGGG  419
              ||||||||||||||||||||| ||||||||||||||||||||||||||||||| ||||||
Sbjct  10068  GCGTCATTGCTGCCCTCAAGCCCGGCTTGTGTGTTGGGCCCCGTCCTCCGATCTCCGGGG  10127

Query  420    GACGGGCCCGAAAGGCAGCGGCGGCACCGCGTCCGGTCCTCGAGCGTATGGGGCTTTGTC  479
              ||||||||||||||||||||||||||||||||||||||||||||||||||||||||||||
Sbjct  10128  GACGGGCCCGAAAGGCAGCGGCGGCACCGCGTCCGGTCCTCGAGCGTATGGGGCTTTGTC  10187

Query  480    ACCCGCTCTGTAGGCCCGGCCGGCGCTTGCCGATCAACCCAAATTTTTATCCAGGTTGAC  539
              ||||||||||||||||||||||||||||||||||||||||||||||||||||||||||||
Sbjct  10188  ACCCGCTCTGTAGGCCCGGCCGGCGCTTGCCGATCAACCCAAATTTTTATCCAGGTTGAC  10247

Query  540    CTCGGATCAGGTAGGGATACCCGCTGAACTTAAGCATATCAATAAGCGGAGGAAAAGAAA  599
              ||||||||||||||||||||||||||||||||||||||||||||||||||||||||||||
Sbjct  10248  CTCGGATCAGGTAGGGATACCCGCTGAACTTAAGCATATCAATAAGCGGAGGAAAAGAAA  10307

Query  600    CCAACAGGGATTGCCCCAGTAACGGCGAGTGAAGCGGCAAGAGCTCAAATTTGAAAGCTG  659
              ||||||||||||||||||||||||||||||||||||||||||||||||||||||||||||
Sbjct  10308  CCAACAGGGATTGCCCCAGTAACGGCGAGTGAAGCGGCAAGAGCTCAAATTTGAAAGCTG  10367

Query  660    GCTCCTTCGGGGTCCGCATTGTAATTTGTAGAGGATGCTTCGGGAGCGGTCCCCATCTAA  719
              |||||||||||||||||||||||||||| |||||||||||||||||||||||||||||||
Sbjct  10368  GCTCCTTCGGGGTCCGCATTGTAATTTGCAGAGGATGCTTCGGGAGCGGTCCCCATCTAA  10427

Query  720    GTGCCCTGGAACGGGACGTCATAGAGGGTGAGAATCCCGTATGGGATGGGGTGTCCGCGC  779
              ||||||||||||||||||||||||||||||||||||||||||||||||||||||||||||
Sbjct  10428  GTGCCCTGGAACGGGACGTCATAGAGGGTGAGAATCCCGTATGGGATGGGGTGTCCGCGC  10487

Query  780    CCGTGTGAAGCTCCTTCGACGAGTCGAGTTGTTTGGGAATGCAGCTCTAAATGGGTGGTA  839
              ||||||||||||||||||||||||||||||||||||||||||||||||||||||||||||
Sbjct  10488  CCGTGTGAAGCTCCTTCGACGAGTCGAGTTGTTTGGGAATGCAGCTCTAAATGGGTGGTA  10547

Query  840    AATTTCATCTAAAGCTAAATATTGGCCGGAGACCGATAGCGCACAAGTAGAGTGATCGAA  899
              ||||||||||||||||||||||||||||||||||||||||||||||||||||||||||||
Sbjct  10548  AATTTCATCTAAAGCTAAATATTGGCCGGAGACCGATAGCGCACAAGTAGAGTGATCGAA  10607

Query  900    AGATGAAAAGCACTTTGAAAAGAGAGTTAAAAAGCACGTGAAATTGTTGAAAGGGAAGCG  959
              ||||||||||||||||||||||||||||||||||||||||||||||||||||||||||||
Sbjct  10608  AGATGAAAAGCACTTTGAAAAGAGAGTTAAAAAGCACGTGAAATTGTTGAAAGGGAAGCG  10667

Query  960    CTTGCGACCAGACTCGCTCGCGGGGTTCAGCCGGCATTCGTGCCGGTGTACTTCCCCGCG  1019
              |||||||||||||||||||||||||||||||||||||||||||||||||| || ||||||
Sbjct  10668  CTTGCGACCAGACTCGCTCGCGGGGTTCAGCCGGCATTCGTGCCGGTGTA-TTTCCCGCG  10726

Query  1020   GGCGGGCCAGCGTCGGTTTGGGCGGTCGGTCAAAGGCCCTCGGAAGGTAACGCCCCTAGG  1079
              ||||||||||||||||||||||||||||||||||||||||||||||||||||||||||||
Sbjct  10727  GGCGGGCCAGCGTCGGTTTGGGCGGTCGGTCAAAGGCCCTCGGAAGGTAACGCCCCTAGG  10786

Query  1080   GGCGTCTTATAGCCGAGGGTGCAATGCGACCTGCCTAGACCGAGGAACGCGCTTCGGCTC  1139
              ||||||||||||||||||||||||||||||||||||||||||||||||||||||||||||
Sbjct  10787  GGCGTCTTATAGCCGAGGGTGCAATGCGACCTGCCTAGACCGAGGAACGCGCTTCGGCTC  10846

Query  1140   GGACGCTGGCATAATGGTCGTAAACGACCCGTCTTGAAACACGGACCAAGGAGTCTAACA  1199
              ||||||||||||||||||||||| ||||||||||||||||||||||||||||||||||||
Sbjct  10847  GGACGCTGGCATAATGGTCGTAAGCGACCCGTCTTGAAACACGGACCAAGGAGTCTAACA  10906

Query  1200   TCTACGCGAGTGTTCGGGTGTCAAACCCGTGCGCGAAGTGAAAGCGAACGGAGGTGGGAA  1259
              ||||||||||||||||||||||||||||||||||||||||||||||||||||||||||||
Sbjct  10907  TCTACGCGAGTGTTCGGGTGTCAAACCCGTGCGCGAAGTGAAAGCGAACGGAGGTGGGAA  10966

Query  1260   CCCTCACGGGTGCACCATCGACCGATCCTGAAGTCTTCGGATGGATTTGAGTAAGAGCGT  1319
              |||| |||||||||||||||||||||||||||||||||||||||||||||||||||||||
Sbjct  10967  CCCTTACGGGTGCACCATCGACCGATCCTGAAGTCTTCGGATGGATTTGAGTAAGAGCGT  11026

Query  1320   AGCTGTTGGGACCCGAAAGATGGTGAACTATGCCTGAATAGGGCGAAGCCAGAGGAAACT  1379
              ||||||||||||||||||||||||||||||||||||||||||||||||||||||||||||
Sbjct  11027  AGCTGTTGGGACCCGAAAGATGGTGAACTATGCCTGAATAGGGCGAAGCCAGAGGAAACT  11086

Query  1380   CTGGTGGAGGCTCGTAGCGGTTCTGACGTGCAAATCGATCGTCGAATTTGGGTATAGGGG  1439
              ||||||||||||||||||||||||||||||||||||||||||||||||||||||||||||
Sbjct  11087  CTGGTGGAGGCTCGTAGCGGTTCTGACGTGCAAATCGATCGTCGAATTTGGGTATAGGGG  11146

Query  1440   CGAAAGACTAATCGAACCATCTGGTAGCTGGTTCCTGCCGAAGTTTCCCTCAGGATAGCA  1499
              ||||||||||||||||||||||||||||||||||||||||||||||||||||||||||||
Sbjct  11147  CGAAAGACTAATCGAACCATCTGGTAGCTGGTTCCTGCCGAAGTTTCCCTCAGGATAGCA  11206

Query  1500   GTAACGCGAATTCAGTTTTATGAGGTAAAGCGAATGATTAGAGGCCTTGGGGTTGAAACA  1559
              ||||||||||||||||||||||||||||||||||||||||||||||||||||||||||||
Sbjct  11207  GTAACGCGAATTCAGTTTTATGAGGTAAAGCGAATGATTAGAGGCCTTGGGGTTGAAACA  11266

Query  1560   ACCTTAACCTATTCTCAAACTTTAAATATGTAAGAAGCCCTTGTTGCTTAATTGAACGTG  1619
              ||||||||||||||||||||||||||||||||||||||||||||||||||||||||||||
Sbjct  11267  ACCTTAACCTATTCTCAAACTTTAAATATGTAAGAAGCCCTTGTTGCTTAATTGAACGTG  11326

Query  1620   GGCATTAGAATGATGCGTTACTAGTGGGCCATTTTTGGTAAGCAGAACTGGCGATGCGGG  1679
              ||||||||||||||||||||||||||||||||||||||||||||||||||||||||||||
Sbjct  11327  GGCATTAGAATGATGCGTTACTAGTGGGCCATTTTTGGTAAGCAGAACTGGCGATGCGGG  11386

Query  1680   ATGAACCGAACGCGAGGTTAAGGTGCCGGAATACACGCTCATCAGACACCACAAAAGGTG  1739
              ||||||||||||||||||||||||||||||||||||||||||||||||||||||||||||
Sbjct  11387  ATGAACCGAACGCGAGGTTAAGGTGCCGGAATACACGCTCATCAGACACCACAAAAGGTG  11446

Query  1740   TTAGTTCATCTAGACAGCCCGACGGTGGCCATGGAAGTCGGAATCCGCTAAGGAGTGTGT  1799
              ||||||||||||||||||||||||||||||||||||||||||||||||||||||||||||
Sbjct  11447  TTAGTTCATCTAGACAGCCCGACGGTGGCCATGGAAGTCGGAATCCGCTAAGGAGTGTGT  11506

Query  1800   AACAACTCACGGGCCGAATGAACTAGCCCTGAAAATGGATGGCGCTTAAGCGTGTTACCC  1859
              ||||||||||||||||||||||||||||||||||||||||||||||||||||||||||||
Sbjct  11507  AACAACTCACGGGCCGAATGAACTAGCCCTGAAAATGGATGGCGCTTAAGCGTGTTACCC  11566

Query  1860   ATACCTCGCCGTCAGGGTAGAAACGATGCCCTGACGAGTAGGCAGGCGTGGGGGTCCGTG  1919
              ||||||||||||||||||||||||||||||||||||||||||||||||||||||||||||
Sbjct  11567  ATACCTCGCCGTCAGGGTAGAAACGATGCCCTGACGAGTAGGCAGGCGTGGGGGTCCGTG  11626

Query  1920   ACGAAGCCTTGGGAGTGATCCCGGGTCGAACGGCCCCTAGTGC  1962
              |||||||||||||||||||||||||||||||||||||||||||
Sbjct  11627  ACGAAGCCTTGGGAGTGATCCCGGGTCGAACGGCCCCTAGTGC  11669


 Score = 3542 bits (1918),  Expect = 0.0
 Identities = 1949/1963 (99%), Gaps = 6/1963 (0%)
 Strand=Plus/Plus

Query  1      CAAGGTTTCCGTAGGTGAACCTGCGGAAGGATCATTACCGAGTGAGGGCCCTCTGGGTCC  60
              ||||||||||||||||||||||||||||||||||||||||||||||||||||||||||||
Sbjct  26304  CAAGGTTTCCGTAGGTGAACCTGCGGAAGGATCATTACCGAGTGAGGGCCCTCTGGGTCC  26363

Query  61     AACCTCCCACCCGTGTTTATTTTACCTTGTTGCTTcggcgggcccgccttaactggccgc  120
              ||||||||||||||||||||||||||||||||||||||||||||||||||||||||||||
Sbjct  26364  AACCTCCCACCCGTGTTTATTTTACCTTGTTGCTTCGGCGGGCCCGCCTTAACTGGCCGC  26423

Query  121    cggggggcttacgcccccgggcccgcgcccgccgAAGACACCCTCGAACTCTGTCTGAAG  180
              ||||||||| |||||||||||||||||  |||||||||||||||||||||||||||||||
Sbjct  26424  CGGGGGGCTCACGCCCCCGGGCCCGCG--CGCCGAAGACACCCTCGAACTCTGTCTGAAG  26481

Query  181    ATTGTAGTCTGAGTGAAAATATAAATTATTTAAAACTTTCAACAACGGATCTCTTGGTTC  240
              |||| |||||||||||||||||||||||||||||||||||||||||||||||||||||||
Sbjct  26482  ATTGAAGTCTGAGTGAAAATATAAATTATTTAAAACTTTCAACAACGGATCTCTTGGTTC  26541

Query  241    CGGCATCGATGAAGAACGCAGCGAAATGCGATACGTAATGTGAATTGCAAATTCAGTGAA  300
              ||||||||||||||||||||||||||||||||||||||||||||||||||||||||||||
Sbjct  26542  CGGCATCGATGAAGAACGCAGCGAAATGCGATACGTAATGTGAATTGCAAATTCAGTGAA  26601

Query  301    TCATCGAGTCTTTGAACGCACATTGCGCCCCCTGGTATTCCGGGGGGCATGCCTGTCCGA  360
              ||||||||||||||||||||||||||||||||||||||||||| ||||||||||||||||
Sbjct  26602  TCATCGAGTCTTTGAACGCACATTGCGCCCCCTGGTATTCCGGAGGGCATGCCTGTCCGA  26661

Query  361    GCGTCATTGCTGCCCTCAAGCACGGCTTGTGTGTTGGGCCCCGTCCTCCGATC-CCGGGG  419
              |||||||||||| |||||||| ||||||||||||||||||||||||||||||| ||||||
Sbjct  26662  GCGTCATTGCTG-CCTCAAGCCCGGCTTGTGTGTTGGGCCCCGTCCTCCGATCTCCGGGG  26720

Query  420    GACGGGCCCGAAAGGCAGCGGCGGCACCGCGTCCGGTCCTCGAGCGTATGGGGCTTTGTC  479
              ||||||||||||||||||||||||||||||||||||||||||||||||||||||||||||
Sbjct  26721  GACGGGCCCGAAAGGCAGCGGCGGCACCGCGTCCGGTCCTCGAGCGTATGGGGCTTTGTC  26780

Query  480    ACCCGCTCTGTAGGCCCGGCCGGCGCTTGCCGATCAACCCAAATTTTTATCCAGGTTGAC  539
              ||||||||||||||||||||||||||||||||||||||||||||||||||||||||||||
Sbjct  26781  ACCCGCTCTGTAGGCCCGGCCGGCGCTTGCCGATCAACCCAAATTTTTATCCAGGTTGAC  26840

Query  540    CTCGGATCAGGTAGGGATACCCGCTGAACTTAAGCATATCAATAAGCGGAGGAAAAGAAA  599
              ||||||||||||||||||||||||||||||||||||||||||||||||||||||||||||
Sbjct  26841  CTCGGATCAGGTAGGGATACCCGCTGAACTTAAGCATATCAATAAGCGGAGGAAAAGAAA  26900

Query  600    CCAACAGGGATTGCCCCAGTAACGGCGAGTGAAGCGGCAAGAGCTCAAATTTGAAAGCTG  659
              ||||||||||||||||||||||||||||||||||||||||||||||||||||||||||||
Sbjct  26901  CCAACAGGGATTGCCCCAGTAACGGCGAGTGAAGCGGCAAGAGCTCAAATTTGAAAGCTG  26960

Query  660    GCTCCTTCGGGGTCCGCATTGTAATTTGTAGAGGATGCTTCGGGAGCGGTCCCCATCTAA  719
              |||||||| ||||||||||||||||||| |||||||||||||||||||||||||||||||
Sbjct  26961  GCTCCTTC-GGGTCCGCATTGTAATTTGCAGAGGATGCTTCGGGAGCGGTCCCCATCTAA  27019

Query  720    GTGCCCTGGAACGGGACGTCATAGAGGGTGAGAATCCCGTATGGGATGGGGTGTCCGCGC  779
              ||||||||||||||||||||||||||||||||||||||||||||||||||||||||||||
Sbjct  27020  GTGCCCTGGAACGGGACGTCATAGAGGGTGAGAATCCCGTATGGGATGGGGTGTCCGCGC  27079

Query  780    CCGTGTGAAGCTCCTTCGACGAGTCGAGTTGTTTGGGAATGCAGCTCTAAATGGGTGGTA  839
              ||||||||||||||||||||||||||||||||||||||||||||||||||||||||||||
Sbjct  27080  CCGTGTGAAGCTCCTTCGACGAGTCGAGTTGTTTGGGAATGCAGCTCTAAATGGGTGGTA  27139

Query  840    AATTTCATCTAAAGCTAAATATTGGCCGGAGACCGATAGCGCACAAGTAGAGTGATCGAA  899
              ||||||||||||||||||||||||||||||||||||||||||||||||||||||||||||
Sbjct  27140  AATTTCATCTAAAGCTAAATATTGGCCGGAGACCGATAGCGCACAAGTAGAGTGATCGAA  27199

Query  900    AGATGAAAAGCACTTTGAAAAGAGAGTTAAAAAGCACGTGAAATTGTTGAAAGGGAAGCG  959
              ||||||||||||||||||||||||||||||||||||||||||||||||||||||||||||
Sbjct  27200  AGATGAAAAGCACTTTGAAAAGAGAGTTAAAAAGCACGTGAAATTGTTGAAAGGGAAGCG  27259

Query  960    CTTGCGACCAGACTCGCTCGCGGGGTTCAGCCGGCATTCGTGCCGGTGTACTTCCCCGCG  1019
              |||||||||||||||||||||||||||||||||||||||||||||||||| |||||||||
Sbjct  27260  CTTGCGACCAGACTCGCTCGCGGGGTTCAGCCGGCATTCGTGCCGGTGTATTTCCCCGCG  27319

Query  1020   GGCGGGCCAGCGTCGGTTTGGGCGGTCGGTCAAAGGCCCTCGGAAGGTAACGCCCCTAGG  1079
              ||||||||||||||||||||||||||||||||||||||||||||||||||||||||||||
Sbjct  27320  GGCGGGCCAGCGTCGGTTTGGGCGGTCGGTCAAAGGCCCTCGGAAGGTAACGCCCCTAGG  27379

Query  1080   GGCGTCTTATAGCCGAGGGTGCAATGCGACCTGCCTAGACCGAGGAACGCGCTTCGGCTC  1139
              ||||||||||||||||||||||||||||||||||||||||||||||||||||||||||||
Sbjct  27380  GGCGTCTTATAGCCGAGGGTGCAATGCGACCTGCCTAGACCGAGGAACGCGCTTCGGCTC  27439

Query  1140   GGACGCTGGCATAATGGTCGTAAACGACCCGTCTTGAAACACGGACCAAGGAGTCTAACA  1199
              ||||||||||||||||||||||| ||||||||||||||||||||||||||||||||||||
Sbjct  27440  GGACGCTGGCATAATGGTCGTAAGCGACCCGTCTTGAAACACGGACCAAGGAGTCTAACA  27499

Query  1200   TCTACGCGAGTGTTCGGGTGTCAAACCCGTGCGCGAAGTGAAAGCGAACGGAGGTGGGAA  1259
              ||||||||||||||||||||||||||||||||||||||||||||||||||||||||||||
Sbjct  27500  TCTACGCGAGTGTTCGGGTGTCAAACCCGTGCGCGAAGTGAAAGCGAACGGAGGTGGGAA  27559

Query  1260   CCCTCACGGGTGCACCATCGACCGATCCTGAAGTCTTCGGATGGATTTGAGTAAGAGCGT  1319
              |||| |||||||||||||||||||||||||||||||||||||||||||||||||||||||
Sbjct  27560  CCCTTACGGGTGCACCATCGACCGATCCTGAAGTCTTCGGATGGATTTGAGTAAGAGCGT  27619

Query  1320   AGCTGTTGGGACCCGAAAGATGGTGAACTATGCCTGAATAGGGCGAAGCCAGAGGAAACT  1379
              ||||||||||||||||||||||||||||||||||||||||||||||||||||||||||||
Sbjct  27620  AGCTGTTGGGACCCGAAAGATGGTGAACTATGCCTGAATAGGGCGAAGCCAGAGGAAACT  27679

Query  1380   CTGGTGGAGGCTCGTAGCGGTTCTGACGTGCAAATCGATCGTCGAATTTGGGTATAGGGG  1439
              ||||||||||||||||||||||||||||||||||||||||||||||||||||||||||||
Sbjct  27680  CTGGTGGAGGCTCGTAGCGGTTCTGACGTGCAAATCGATCGTCGAATTTGGGTATAGGGG  27739

Query  1440   CGAAAGACTAATCGAACCATCTGGTAGCTGGTTCCTGCCGAAGTTTCCCTCAGGATAGCA  1499
              ||||||||||||||||||||||||||||||||||||||||||||||||||||||||||||
Sbjct  27740  CGAAAGACTAATCGAACCATCTGGTAGCTGGTTCCTGCCGAAGTTTCCCTCAGGATAGCA  27799

Query  1500   GTAACGCGAATTCAGTTTTATGAGGTAAAGCGAATGATTAGAGGCCTTGGGGTTGAAACA  1559
              ||||||||||||||||||||||||||||||||||||||||||||||||||||||||||||
Sbjct  27800  GTAACGCGAATTCAGTTTTATGAGGTAAAGCGAATGATTAGAGGCCTTGGGGTTGAAACA  27859

Query  1560   ACCTTAACCTATTCTCAAACTTTAAATATGTAAGAAGCCCTTGTTGCTTAATTGAACGTG  1619
              ||||||||||||||||||||||||||||||||||||||||||||||||||||||||||||
Sbjct  27860  ACCTTAACCTATTCTCAAACTTTAAATATGTAAGAAGCCCTTGTTGCTTAATTGAACGTG  27919

Query  1620   GGCATTAGAATGATGCGTTACTAGTGGGCCATTTTTGGTAAGCAGAACTGGCGATGCGGG  1679
              ||||||||||||||||||||||||||||||||||||||||||||||||||||||||||||
Sbjct  27920  GGCATTAGAATGATGCGTTACTAGTGGGCCATTTTTGGTAAGCAGAACTGGCGATGCGGG  27979

Query  1680   ATGAACCGAACGCGAGGTTAAGGTGCCGGAATACACGCTCATCAGACACCACAAAAGGTG  1739
              ||||||||||||||||||||||||||||||||||||||||||||||||||||||||||||
Sbjct  27980  ATGAACCGAACGCGAGGTTAAGGTGCCGGAATACACGCTCATCAGACACCACAAAAGGTG  28039

Query  1740   TTAGTTCATCTAGACAGCCCGACGGTGGCCATGGAAGTCGGAATCCGCTAAGGAGTGTGT  1799
              ||||||||||||||||||||||||||||||||||||||||||||||||||||||||||||
Sbjct  28040  TTAGTTCATCTAGACAGCCCGACGGTGGCCATGGAAGTCGGAATCCGCTAAGGAGTGTGT  28099

Query  1800   AACAACTCACGGGCCGAATGAACTAGCCCTGAAAATGGATGGCGCTTAAGCGTGTTACCC  1859
              ||||||||||||||||||||||||||||||||||||||||||||||||||||||||||||
Sbjct  28100  AACAACTCACGGGCCGAATGAACTAGCCCTGAAAATGGATGGCGCTTAAGCGTGTTACCC  28159

Query  1860   ATACCTCGCCGTCAGGGTAGAAACGATGCCCTGACGAGTAGGCAGGCGTGGGGGTCCGTG  1919
              ||||||||||||||||||||||||||||||||||||||||||||||||||||||||||||
Sbjct  28160  ATACCTCGCCGTCAGGGTAGAAACGATGCCCTGACGAGTAGGCAGGCGTGGGGGTCCGTG  28219

Query  1920   ACGAAGCCTTGGGAGTGATCCCGGGTCGAACGGCCCCTAGTGC  1962
              |||||||||||||||||||||| ||||||||||||||||||||
Sbjct  28220  ACGAAGCCTTGGGAGTGATCCC-GGTCGAACGGCCCCTAGTGC  28261


 Score = 3459 bits (1873),  Expect = 0.0
 Identities = 1946/1977 (98%), Gaps = 22/1977 (1%)
 Strand=Plus/Plus

Query  1      CAAGGTTTCCGTAGGTGAACCTGCGGAAGGATCATTACCGAGTGAGGGCCCTCTGGGTCC  60
              ||||||||||||||||||||||||||||||||||||||||||||||||||||||||||||
Sbjct  34616  CAAGGTTTCCGTAGGTGAACCTGCGGAAGGATCATTACCGAGTGAGGGCCCTCTGGGTCC  34675

Query  61     AACCTCCCACCCGTGTTTATTTTACCTTGTTGCTTcggcgggcccgccttaactggccgc  120
              ||||||||||||||||||||||||||||||||||||||||||||||||||||||||||||
Sbjct  34676  AACCTCCCACCCGTGTTTATTTTACCTTGTTGCTTCGGCGGGCCCGCCTTAACTGGCCGC  34735

Query  121    cggggggcttacgcccccgggcccgcgcccgccgAAGACACCCTCGAACTCTGTCTGAAG  180
              ||||||||| ||| ||||||||||||||||||||||||||||||||||||||||||||||
Sbjct  34736  CGGGGGGCTCACG-CCCCGGGCCCGCGCCCGCCGAAGACACCCTCGAACTCTGTCTGAAG  34794

Query  181    ATTGTAGTCTGAGTGAAAATATAAATTATTTAAAACTTTCAACAACGGATCTCTTGGTTC  240
              |||| |||||||||||||||||||||||||||||||||||||||||||||||||||||||
Sbjct  34795  ATTGAAGTCTGAGTGAAAATATAAATTATTTAAAACTTTCAACAACGGATCTCTTGGTTC  34854

Query  241    CGGCATCGATGAAGAACGCAGCGAAATGCGATACGTAATGTGAATTGCAAATTCAGTGAA  300
              ||||||||||||||||||||||||||||||||||||||||||||||||||||||||||||
Sbjct  34855  CGGCATCGATGAAGAACGCAGCGAAATGCGATACGTAATGTGAATTGCAAATTCAGTGAA  34914

Query  301    TCATCGAGTCTTTGAACGCACATTGCGCCCCCTGGTATTCCGGGGGGCATGCCTGTCCGA  360
              ||||||||||||||||||||||||||||||||||||||||||| ||||||||||||||||
Sbjct  34915  TCATCGAGTCTTTGAACGCACATTGCGCCCCCTGGTATTCCGGAGGGCATGCCTGTCCGA  34974

Query  361    GCGTCATTGCTGC-CCTCAAGCACGGCTTGTGTGTTGGGCCCCGTCCTCCGATC-CCGGG  418
              ||||||||||||| |||||||| ||||||||||||||||||||||||||||||| |||||
Sbjct  34975  GCGTCATTGCTGCGCCTCAAGCCCGGCTTGTGTGTTGGGCCCCGTCCTCCGATCTCCGGG  35034

Query  419    GGACGGGCCCGAAAGGCAGCGGCGGCACCGCGTCCGGTCCTCGAGCGTATGGGGCTTTGT  478
              ||||||||||||||||||||||||||||||||||||||||||||||||||||||||||||
Sbjct  35035  GGACGGGCCCGAAAGGCAGCGGCGGCACCGCGTCCGGTCCTCGAGCGTATGGGGCTTTGT  35094

Query  479    CACCCGCTCTGTAGGCCCGGCCGGCGCTTGCCGATCAACCCAAATTTTTATCCAGGTTGA  538
              ||||||||||||||||||||||||||||||||||||||||||||||||||||||||||||
Sbjct  35095  CACCCGCTCTGTAGGCCCGGCCGGCGCTTGCCGATCAACCCAAATTTTTATCCAGGTTGA  35154

Query  539    CCTCGGATCAGGTAGGGATACCCGCTGAACTTAAGCATATCAATAAGCGGAGGAAAAGAA  598
              ||||||||||||||||||||||||||||||||||||||||||||||||||||||||||||
Sbjct  35155  CCTCGGATCAGGTAGGGATACCCGCTGAACTTAAGCATATCAATAAGCGGAGGAAAAGAA  35214

Query  599    ACCAACAGGGATTGCCCCAGTAACGGCGAGTGAAGCGGCAAGAGCTCAAATTTGAAAGCT  658
              |||||||||||||| |||||||||||||||||||||||||||||||||||||||||||||
Sbjct  35215  ACCAACAGGGATTG-CCCAGTAACGGCGAGTGAAGCGGCAAGAGCTCAAATTTGAAAGCT  35273

Query  659    GGCTCCTTCGGGGTCCGCATTGTAATTTGTAGAGGATGCTTCGGGAGCGGTCCCCATCTA  718
              ||||||||||||||||||||||||||||| ||||||||||||||||||||||||||||||
Sbjct  35274  GGCTCCTTCGGGGTCCGCATTGTAATTTGCAGAGGATGCTTCGGGAGCGGTCCCCATCTA  35333

Query  719    AGTGCCCTGGAACGGGACGTCATAGAGGGTGAGAATCCCGTATGGGATGGGGTGTCCGCG  778
              ||||||||||||||||||||||||||||||||||||||||||||||||||||||||||||
Sbjct  35334  AGTGCCCTGGAACGGGACGTCATAGAGGGTGAGAATCCCGTATGGGATGGGGTGTCCGCG  35393

Query  779    CCCGTGTGAAGCTCCTTCGACGAGTCGAGTTGTTTGGGAATGCAGCTCTAAATGGGTGGT  838
              ||||||||||||||||||||||||||||||||||||||||||||||||||||||||||||
Sbjct  35394  CCCGTGTGAAGCTCCTTCGACGAGTCGAGTTGTTTGGGAATGCAGCTCTAAATGGGTGGT  35453

Query  839    AAATTTCATCTAAAGCTAAATATTGGCCGGAGACCGATAGCGCACAAGTAGAGTGATCGA  898
              ||||||||||||||||||||||||||||||||||||||||||||||||||||||||||||
Sbjct  35454  AAATTTCATCTAAAGCTAAATATTGGCCGGAGACCGATAGCGCACAAGTAGAGTGATCGA  35513

Query  899    AAGATGAAAAGCACTTTGAAAAGAGAGTTAAAAAGCACGTGAAATTGTTGAAAGGGAAGC  958
              ||||||||||||||||||||||||||||||||||||||||||||||||||||||||||||
Sbjct  35514  AAGATGAAAAGCACTTTGAAAAGAGAGTTAAAAAGCACGTGAAATTGTTGAAAGGGAAGC  35573

Query  959    GCTTGCGACCAGACTCGCTCGCGGGGTTCAGCCGGCATTCGTGCCGGTGTACTTCCCCGC  1018
              |||||||||||||||||||||| |||||||||||||||||||||||||||| || |||||
Sbjct  35574  GCTTGCGACCAGACTCGCTCGC-GGGTTCAGCCGGCATTCGTGCCGGTGTA-TTTCCCGC  35631

Query  1019   GGGCGGGCCAGCGTCGGTTTGGGCGGTCGGTCAAAGGCCCTCGGAAGGTAACGCCCCTAG  1078
              ||||||||||||||||||||||||||||||||||||||||||||||||||||||||||||
Sbjct  35632  GGGCGGGCCAGCGTCGGTTTGGGCGGTCGGTCAAAGGCCCTCGGAAGGTAACGCCCCTAG  35691

Query  1079   GGGCGTCTTATAGCCGAGGGTGCAATGCGACCTGCCTAGACCGAGGAACGCGCTTCGGCT  1138
              |||||||||||||||||||||||||||||| |||||||||||||||||||||||||||||
Sbjct  35692  GGGCGTCTTATAGCCGAGGGTGCAATGCGA-CTGCCTAGACCGAGGAACGCGCTTCGGCT  35750

Query  1139   CGGACGCTGGCATAATGGTCGTAAACGACCCGTCTTGAAACACGGAC-CAAGGAGTCTAA  1197
              |||||||||||||||||||||||| |||||||||||||||||||||| ||||||||||||
Sbjct  35751  CGGACGCTGGCATAATGGTCGTAAGCGACCCGTCTTGAAACACGGACGCAAGGAGTCTAA  35810

Query  1198   CATCTACGCGAGTGTTCGGGTGTCAAACCCGTGCGCGAAGTGAAAGCGAACGGAGGTGGG  1257
              ||||||||||||||||||||||||||||||||||||||||||||||||||||||||||||
Sbjct  35811  CATCTACGCGAGTGTTCGGGTGTCAAACCCGTGCGCGAAGTGAAAGCGAACGGAGGTGGG  35870

Query  1258   AACCCTCACGGGTGCACCATCGACCGATCCTGAAGTCTTCGGATGGATTTGAGTAAGAGC  1317
              |||||| |||||||||||||||||||||||||||||||||||||||||||||||||||||
Sbjct  35871  AACCCTTACGGGTGCACCATCGACCGATCCTGAAGTCTTCGGATGGATTTGAGTAAGAGC  35930

Query  1318   GTAGCTGTTGGGACCCGAAAGATGGTGAACTATGCCTGAATAGGGCGAAGCCAGAGGAAA  1377
              ||||||||||||||||||||||||||||||||||||||||||||||||||||||||||||
Sbjct  35931  GTAGCTGTTGGGACCCGAAAGATGGTGAACTATGCCTGAATAGGGCGAAGCCAGAGGAAA  35990

Query  1378   CTCTGGTGGAGGCTCGTAGCGGTTCTGACGTGCAAATCGATCGTCGAATTTGGGTATAGG  1437
              ||||||||||||||||||||||||||||||||||||||||||||||||||||||||||||
Sbjct  35991  CTCTGGTGGAGGCTCGTAGCGGTTCTGACGTGCAAATCGATCGTCGAATTTGGGTATAGG  36050

Query  1438   GGCGAAAGACTAATCGAACCATCTGGTAGCTGGTTCCTGCCGAAGTTTCCCTCAGG-ATA  1496
              |||||||||||||||||||||||||||||||||||||||||||||||||||||||| |||
Sbjct  36051  GGCGAAAGACTAATCGAACCATCTGGTAGCTGGTTCCTGCCGAAGTTTCCCTCAGGAATA  36110

Query  1497   GCAGTAACGCGAATTCAGTTTTATGAGGTAAAGCGAATGATTAGAGGCCTTGGGGTTGAA  1556
              ||||||||||||||||||||||||||||||||||||||||||||||||||||||||||||
Sbjct  36111  GCAGTAACGCGAATTCAGTTTTATGAGGTAAAGCGAATGATTAGAGGCCTTGGGGTTGAA  36170

Query  1557   ACAACCTTAACCTATTCTCAAACTTTAAATATGTAAGAAGCC---CT-TGT-------TG  1605
              |||||||||||||||||||||||||||| ||||||||| ||    || |||       ||
Sbjct  36171  ACAACCTTAACCTATTCTCAAACTTTAA-TATGTAAGA-GCTTTACTATGTAAGCTTGTG  36228

Query  1606   CTTAATTGAACGTGGGCATTAGAATGATGCGTTACTAGTGGGCCATTTTTGGTAAGCAGA  1665
              ||||||||||||||||||||||||||||||||||||||||||||||||||||||||||||
Sbjct  36229  CTTAATTGAACGTGGGCATTAGAATGATGCGTTACTAGTGGGCCATTTTTGGTAAGCAGA  36288

Query  1666   ACTGGCGATGCGGGATGAACCGAACGCGAGGTTAAGGTGCCGGAATACACGCTCATCAGA  1725
              ||||||||||||||||||||||||||||||||||||||||||||||||||||||||||||
Sbjct  36289  ACTGGCGATGCGGGATGAACCGAACGCGAGGTTAAGGTGCCGGAATACACGCTCATCAGA  36348

Query  1726   CACCACAAAAGGTGTTAGTTCATCTAGACAGCCCGACGGTGGCCATGGAAGTCGGAATCC  1785
              ||||||||||||||||||||||||||||||||||||||||||||||||||||||||||||
Sbjct  36349  CACCACAAAAGGTGTTAGTTCATCTAGACAGCCCGACGGTGGCCATGGAAGTCGGAATCC  36408

Query  1786   GCTAAGGAGTGTGTAACAACTCACGGGCCGAATGAACTAGCCCTGAAAATGGATGGCGCT  1845
              ||||||||||||||||||||||||||||||||||||||||||||||||||||||||||||
Sbjct  36409  GCTAAGGAGTGTGTAACAACTCACGGGCCGAATGAACTAGCCCTGAAAATGGATGGCGCT  36468

Query  1846   TAAGCGTGTTACCCATACCTCGCCGTCAGGGTAGAAACGATGCCCTGACGAGTAGGCAGG  1905
              ||||||||||||||||||||||||||||||||||||||||||||||||||||||||||||
Sbjct  36469  TAAGCGTGTTACCCATACCTCGCCGTCAGGGTAGAAACGATGCCCTGACGAGTAGGCAGG  36528

Query  1906   CGTGGGGGTCCGTGACGAAGCCTTGGGAGTGATCCCGGGTCGAACGGCCCCTAGTGC  1962
              |||||||||||||||||||||||||||||||||||||||||||||||||||||||||
Sbjct  36529  CGTGGGGGTCCGTGACGAAGCCTTGGGAGTGATCCCGGGTCGAACGGCCCCTAGTGC  36585


 Score = 3341 bits (1809),  Expect = 0.0
 Identities = 1926/1975 (98%), Gaps = 38/1975 (2%)
 Strand=Plus/Plus

Query  1      CAAGGTTTCCGTAGGTGAACCTGCGGAAGGATCATTACCGAGTGAGGGCCCTCTGGGTCC  60
              |||||||||||||||||||||||||||||||||||||| ||||||||| ||||| |||||
Sbjct  18012  CAAGGTTTCCGTAGGTGAACCTGCGGAAGGATCATTAC-GAGTGAGGG-CCTCT-GGTCC  18068

Query  61     AACCTCCCACCCGTGTTTATTTTACCTTGTTGCTTcggcgggcc-cgccttaactggccg  119
              |||||||||||||||||||||||||||||||||||||||||||| |||||||||||||||
Sbjct  18069  AACCTCCCACCCGTGTTTATTTTACCTTGTTGCTTCGGCGGGCCGCGCCTTAACTGGCCG  18128

Query  120    ccggggggcttacgcccccgggcccgcgcccgccgAAGACACCCTCGAACTCTGTCTGAA  179
              |||||||||| ||||||| ||| |||||||||||||||||||||||||||||||||||||
Sbjct  18129  CCGGGGGGCTCACGCCCC-GGG-CCGCGCCCGCCGAAGACACCCTCGAACTCTGTCTGAA  18186

Query  180    GATTG--TAGTCTGAGTGAAAATATAAATTATTTAAAACTTTCAACAACGGATCTCTTGG  237
              |||    |||||||||||||||||||||||||||||||||||||||||||||||||||||
Sbjct  18187  GATGAATTAGTCTGAGTGAAAATATAAATTATTTAAAACTTTCAACAACGGATCTCTTGG  18246

Query  238    TTCCGGCATCGATGAAGAACGCAGCGAAATGCGATA-CGTAATGTGAATTGCAAATTCAG  296
              |||||||||||||||||||||||||||| ||||||| || ||||||||||||||||||||
Sbjct  18247  TTCCGGCATCGATGAAGAACGCAGCGAA-TGCGATAGCG-AATGTGAATTGCAAATTCAG  18304

Query  297    TGAATCATCGAGTCTTTGAACGCACATTGCGCCC-C-CTGGTATTCCGGGGGGCATGCCT  354
              |||||||||||||||||||||||||||||||||| | |||||||||||| ||||||||||
Sbjct  18305  TGAATCATCGAGTCTTTGAACGCACATTGCGCCCGCTCTGGTATTCCGGAGGGCATGCCT  18364

Query  355    GTCCGAGCGTCATTGCTGCCCTCAAGCACGGCTTGTGTGTTGGGCCCCGTCCTCCGATC-  413
              ||||||||||||||||||||||||||| ||||||||||||||||||||||||||||||| 
Sbjct  18365  GTCCGAGCGTCATTGCTGCCCTCAAGCCCGGCTTGTGTGTTGGGCCCCGTCCTCCGATCT  18424

Query  414    CCGGGGGACGGGCCCGAAAGGCAGCGGCGGCACCGCGTCCGGTCCTCGAGCGTATGGGGC  473
              ||||||||| ||||| |||||||||||| |||||||||||||||||||||||||||||||
Sbjct  18425  CCGGGGGAC-GGCCC-AAAGGCAGCGGC-GCACCGCGTCCGGTCCTCGAGCGTATGGGGC  18481

Query  474    TTTGTCACCCGCTCTGTAGGCCCGGCCGGCGCTTGCCGATCAACCCAAATTTTTATCCAG  533
              ||||||||||||||||||||||||||||||||||||||||||||||||||||||||||||
Sbjct  18482  TTTGTCACCCGCTCTGTAGGCCCGGCCGGCGCTTGCCGATCAACCCAAATTTTTATCCAG  18541

Query  534    GTTGACCTCGGATCAGGTAGGGATACCCGCTGAACTTAAGCATATCAATAAGCGGAGGAA  593
              ||||||||| ||||||||||||||||||||||||||||||||||||||||||||||||||
Sbjct  18542  GTTGACCTC-GATCAGGTAGGGATACCCGCTGAACTTAAGCATATCAATAAGCGGAGGAA  18600

Query  594    AAGAAACCAACAGGGATTGCCCCAGTAACGGCGAGTGAA-GCGGCAAGAGCTCAAATTTG  652
              |||||||||| |||||||||||||||||||||||||||| ||||||||||||||||||||
Sbjct  18601  AAGAAACCAA-AGGGATTGCCCCAGTAACGGCGAGTGAAGGCGGCAAGAGCTCAAATTTG  18659

Query  653    AAAGCTGGCTCCTTCGGGGTCCGCATTGTAATTTGTAGAGGATGCTTCGGGAGCGGTCCC  712
              ||||||||||||||| ||||||||||||||||||| ||||||||||||||||||||||||
Sbjct  18660  AAAGCTGGCTCCTTC-GGGTCCGCATTGTAATTTGCAGAGGATGCTTCGGGAGCGGTCCC  18718

Query  713    CATCTAAGTGCCCTGGAACGGGACGTCATAGAGGGTGAGAATCC-CGTATGGGATGGGGT  771
              |||||||||||||||||||||||||||||||||||||||||||| |||||||||||||||
Sbjct  18719  CATCTAAGTGCCCTGGAACGGGACGTCATAGAGGGTGAGAATCCGCGTATGGGATGGGGT  18778

Query  772    GTCCGCGCCCGTGTGAAGCTCCTTCGACGAGTCGAGTTGTTTGGGAATGCAGCTCTAAAT  831
              ||||||||||||||||||||||||||||||||||||||||||||||||||||||||||||
Sbjct  18779  GTCCGCGCCCGTGTGAAGCTCCTTCGACGAGTCGAGTTGTTTGGGAATGCAGCTCTAAAT  18838

Query  832    GGGTGGTAAATTTCATCTAAAGCTAAATATTGGCCGGAGACCGATAGCGCACAAGTAGAG  891
              |||| |||||||||||||||||||||||||||||||||||||||||||||||||||||||
Sbjct  18839  GGGT-GTAAATTTCATCTAAAGCTAAATATTGGCCGGAGACCGATAGCGCACAAGTAGAG  18897

Query  892    TGATCGAAAGATGAAAAGCACTTTGAAAAGAGAGTTAAAAAGCACGTGAAATTGTTGAAA  951
              ||||||||||||||||||||||||||||||||||||||||||||||||||||||||||||
Sbjct  18898  TGATCGAAAGATGAAAAGCACTTTGAAAAGAGAGTTAAAAAGCACGTGAAATTGTTGAAA  18957

Query  952    GGGAAGCGCTTGCGACCAGACTCGCT-CGCGGGGTTCAGCCGGCATTCGTGCCGGTGTAC  1010
              |||||||||||||||||||||||||| ||  |||||||||||||||||||||||||||| 
Sbjct  18958  GGGAAGCGCTTGCGACCAGACTCGCTTCGGCGGGTTCAGCCGGCATTCGTGCCGGTGTAT  19017

Query  1011   TTCCCCGCGGGCGGGCCAGCGTCGGTTTGGGCGGTCGGTCAAAGGCCCTCGGAAGGTAAC  1070
              |||||||||||||| |||||||| |||||||||||||  ||||||||||| |||||||||
Sbjct  19018  TTCCCCGCGGGCGG-CCAGCGTC-GTTTGGGCGGTCG--CAAAGGCCCTC-GAAGGTAAC  19072

Query  1071   GCCCCTAGGGGCGTCTTATAGCCGAGGGTGCAATGCGACCTGCCTAGACCGAGGAACGCG  1130
              |||||||||||||||||||||||||||||||||||||||||||||||||||| |||||||
Sbjct  19073  GCCCCTAGGGGCGTCTTATAGCCGAGGGTGCAATGCGACCTGCCTAGACCGA-GAACGCG  19131

Query  1131   CTTCGGCTCGGACGCTGGCATAATGGTCGTAAACGACC-CGTCTTGAAACACGGACCAAG  1189
              |||||||||||||||||||||||||||||||| ||||| |||||||||||||||||||||
Sbjct  19132  CTTCGGCTCGGACGCTGGCATAATGGTCGTAAGCGACCGCGTCTTGAAACACGGACCAAG  19191

Query  1190   GAGTCTAACATCTACGCGAGTGTTCGGGTGTCAAACC-CGTGCGCGAAGTGAAAGCGAAC  1248
              ||||||||||||||||||||||||||| ||||||||| ||||||||||||||||||||||
Sbjct  19192  GAGTCTAACATCTACGCGAGTGTTCGG-TGTCAAACCGCGTGCGCGAAGTGAAAGCGAAC  19250

Query  1249   GGAGGTGGGAACCCTCACGGGTGCACCATCGAC-CGATCCTGAAGTCTTCGGATGGATTT  1307
              ||||||||||||||| ||||||||||||||||| |||||||||||||||| |||||||||
Sbjct  19251  GGAGGTGGGAACCCTTACGGGTGCACCATCGACGCGATCCTGAAGTCTTC-GATGGATTT  19309

Query  1308   GAGTAAGAGCGTAGCTGTTGGGACCCGAAAGATGGTGAACTATGCCTGAATAGGGCGAAG  1367
              ||||||||||||||||||||||||||||||||||||||||||||||||||||||||||||
Sbjct  19310  GAGTAAGAGCGTAGCTGTTGGGACCCGAAAGATGGTGAACTATGCCTGAATAGGGCGAAG  19369

Query  1368   CCAGAGGAAACTCTGGTGGAGGCTCGTAGCGGTTCTGACGTGCAAATCGATCGTCGAATT  1427
              ||||||||||||||||||||||||||||||||||||||||||||||||||||||||||||
Sbjct  19370  CCAGAGGAAACTCTGGTGGAGGCTCGTAGCGGTTCTGACGTGCAAATCGATCGTCGAATT  19429

Query  1428   TGGGTATAGGGGCGAAAGACTAATCGAACCATCTGGTAGCTGGTTCCTGCCGAAGTTTCC  1487
              ||||||||||||||||||||||||||||||||||||||||||||||||||||||||||||
Sbjct  19430  TGGGTATAGGGGCGAAAGACTAATCGAACCATCTGGTAGCTGGTTCCTGCCGAAGTTTCC  19489

Query  1488   CTCAGGATAGCAGTAACGCGAATTCAGTTTTATGAGGTAAAGCGAATGATTAGAGGCCTT  1547
              ||||||||||||||||||||||||||||||||||||||||||||||||||||||||||||
Sbjct  19490  CTCAGGATAGCAGTAACGCGAATTCAGTTTTATGAGGTAAAGCGAATGATTAGAGGCCTT  19549

Query  1548   GGGGTTGAAACAACCTTAACCTATTCTCAAACTTTAAATATGTAAGAAGCCCTTGTTGCT  1607
               |||||||||||||||||||||||||||||||||||||||||||||||||||||||||||
Sbjct  19550  -GGGTTGAAACAACCTTAACCTATTCTCAAACTTTAAATATGTAAGAAGCCCTTGTTGCT  19608

Query  1608   TAATTGAACGTGGGCATTAGAATGATGCGTTACTAGTGGGCCATTTTTGGTAAGCAGAAC  1667
              ||||||||||||||||||||||||||||||||||||||||||||||||||||||||||||
Sbjct  19609  TAATTGAACGTGGGCATTAGAATGATGCGTTACTAGTGGGCCATTTTTGGTAAGCAGAAC  19668

Query  1668   TGGCGATGCGGGATGAACCGAACGCGAGGTTAAGGTGCCGGAATACACGCTCATCAGACA  1727
              ||||||||||||||||| ||||||||||||||||||||||||||||||||||||||||||
Sbjct  19669  TGGCGATGCGGGATGAA-CGAACGCGAGGTTAAGGTGCCGGAATACACGCTCATCAGACA  19727

Query  1728   CCACAAAAGGTGTTAGTTCATCTAGACAGCCCGACGGTGGCCATGGAAGTCGGAATCCGC  1787
              ||||||||||||||||||||||||||||||||||||||||||||||||||||||||||||
Sbjct  19728  CCACAAAAGGTGTTAGTTCATCTAGACAGCCCGACGGTGGCCATGGAAGTCGGAATCCGC  19787

Query  1788   TAAGGAGTGTGTAACAACTCACGGGCCGAATGAACTAGCCCTGAAAATGGATGGCGCTTA  1847
              ||||||||||||||||||||||||||||||||||||||||||||||||||||||||||||
Sbjct  19788  TAAGGAGTGTGTAACAACTCACGGGCCGAATGAACTAGCCCTGAAAATGGATGGCGCTTA  19847

Query  1848   AGCGTGTTACCCATACCTCGCCGTCAGGGTAGAAACGATGCCCTGACGAGTAGGCAGGCG  1907
              ||||||||||||||||||||||||||||||||||||||||||||||||||||||||||||
Sbjct  19848  AGCGTGTTACCCATACCTCGCCGTCAGGGTAGAAACGATGCCCTGACGAGTAGGCAGGCG  19907

Query  1908   TGGGGGTCCGTGACGAAGCCTTGGGAGTGATCCCGGGTCGAACGGCCCCTAGTGC  1962
              |||||||||||||||||||||||||||||||||||||||||||||||| ||||||
Sbjct  19908  TGGGGGTCCGTGACGAAGCCTTGGGAGTGATCCCGGGTCGAACGGCCC-TAGTGC  19961


>WBOJ01000006.1 Penicillium polonicum strain F7 contig.6, whole genome shotgun 
sequence
Length=29601

 Score = 3568 bits (1932),  Expect = 0.0
 Identities = 1952/1962 (99%), Gaps = 0/1962 (0%)
 Strand=Plus/Minus

Query  1     CAAGGTTTCCGTAGGTGAACCTGCGGAAGGATCATTACCGAGTGAGGGCCCTCTGGGTCC  60
             |||||||||||||||||||||||||||||||||||||||||||||||||||| |||||||
Sbjct  5208  CAAGGTTTCCGTAGGTGAACCTGCGGAAGGATCATTACCGAGTGAGGGCCCTTTGGGTCC  5149

Query  61    AACCTCCCACCCGTGTTTATTTTACCTTGTTGCTTcggcgggcccgccttaactggccgc  120
             |||||||||||||||||||||||||||||||||||||||||||||||||| |||||||||
Sbjct  5148  AACCTCCCACCCGTGTTTATTTTACCTTGTTGCTTCGGCGGGCCCGCCTTTACTGGCCGC  5089

Query  121   cggggggcttacgcccccgggcccgcgcccgccgAAGACACCCTCGAACTCTGTCTGAAG  180
             ||||||||| ||||||||||||||||||||||||||||||||| ||||||||||||||||
Sbjct  5088  CGGGGGGCTCACGCCCCCGGGCCCGCGCCCGCCGAAGACACCCCCGAACTCTGTCTGAAG  5029

Query  181   ATTGTAGTCTGAGTGAAAATATAAATTATTTAAAACTTTCAACAACGGATCTCTTGGTTC  240
             |||| |||||||||||||||||||||||||||||||||||||||||||||||||||||||
Sbjct  5028  ATTGAAGTCTGAGTGAAAATATAAATTATTTAAAACTTTCAACAACGGATCTCTTGGTTC  4969

Query  241   CGGCATCGATGAAGAACGCAGCGAAATGCGATACGTAATGTGAATTGCAAATTCAGTGAA  300
             ||||||||||||||||||||||||||||||||||||||||||||||||||||||||||||
Sbjct  4968  CGGCATCGATGAAGAACGCAGCGAAATGCGATACGTAATGTGAATTGCAAATTCAGTGAA  4909

Query  301   TCATCGAGTCTTTGAACGCACATTGCGCCCCCTGGTATTCCGGGGGGCATGCCTGTCCGA  360
             ||||||||||||||||||||||||||||||||||||||||||||||||||||||||||||
Sbjct  4908  TCATCGAGTCTTTGAACGCACATTGCGCCCCCTGGTATTCCGGGGGGCATGCCTGTCCGA  4849

Query  361   GCGTCATTGCTGCCCTCAAGCACGGCTTGTGTGTTGGGCCCCGTCCTCCGATCCCGGGGG  420
             ||||||||||||||||||||| |||||||||||||||||||||||||||||| |||||||
Sbjct  4848  GCGTCATTGCTGCCCTCAAGCCCGGCTTGTGTGTTGGGCCCCGTCCTCCGATTCCGGGGG  4789

Query  421   ACGGGCCCGAAAGGCAGCGGCGGCACCGCGTCCGGTCCTCGAGCGTATGGGGCTTTGTCA  480
             ||||||||||||||||||||||||||||||||||||||||||||||||||||||||||||
Sbjct  4788  ACGGGCCCGAAAGGCAGCGGCGGCACCGCGTCCGGTCCTCGAGCGTATGGGGCTTTGTCA  4729

Query  481   CCCGCTCTGTAGGCCCGGCCGGCGCTTGCCGATCAACCCAAATTTTTATCCAGGTTGACC  540
             ||||||||||||||||||||||||||||||||||||||||||||||||||||||||||||
Sbjct  4728  CCCGCTCTGTAGGCCCGGCCGGCGCTTGCCGATCAACCCAAATTTTTATCCAGGTTGACC  4669

Query  541   TCGGATCAGGTAGGGATACCCGCTGAACTTAAGCATATCAATAAGCGGAGGAAAAGAAAC  600
             ||||||||||||||||||||||||||||||||||||||||||||||||||||||||||||
Sbjct  4668  TCGGATCAGGTAGGGATACCCGCTGAACTTAAGCATATCAATAAGCGGAGGAAAAGAAAC  4609

Query  601   CAACAGGGATTGCCCCAGTAACGGCGAGTGAAGCGGCAAGAGCTCAAATTTGAAAGCTGG  660
             ||||||||||||||||||||||||||||||||||||||||||||||||||||||||||||
Sbjct  4608  CAACAGGGATTGCCCCAGTAACGGCGAGTGAAGCGGCAAGAGCTCAAATTTGAAAGCTGG  4549

Query  661   CTCCTTCGGGGTCCGCATTGTAATTTGTAGAGGATGCTTCGGGAGCGGTCCCCATCTAAG  720
             ||||||||||||||||||||||||||| ||||||||||||||||||||||||||||||||
Sbjct  4548  CTCCTTCGGGGTCCGCATTGTAATTTGCAGAGGATGCTTCGGGAGCGGTCCCCATCTAAG  4489

Query  721   TGCCCTGGAACGGGACGTCATAGAGGGTGAGAATCCCGTATGGGATGGGGTGTCCGCGCC  780
             ||||||||||||||||||||||||||||||||||||||||||||||||||||||||||||
Sbjct  4488  TGCCCTGGAACGGGACGTCATAGAGGGTGAGAATCCCGTATGGGATGGGGTGTCCGCGCC  4429

Query  781   CGTGTGAAGCTCCTTCGACGAGTCGAGTTGTTTGGGAATGCAGCTCTAAATGGGTGGTAA  840
             ||||||||||||||||||||||||||||||||||||||||||||||||||||||||||||
Sbjct  4428  CGTGTGAAGCTCCTTCGACGAGTCGAGTTGTTTGGGAATGCAGCTCTAAATGGGTGGTAA  4369

Query  841   ATTTCATCTAAAGCTAAATATTGGCCGGAGACCGATAGCGCACAAGTAGAGTGATCGAAA  900
             ||||||||||||||||||||||||||||||||||||||||||||||||||||||||||||
Sbjct  4368  ATTTCATCTAAAGCTAAATATTGGCCGGAGACCGATAGCGCACAAGTAGAGTGATCGAAA  4309

Query  901   GATGAAAAGCACTTTGAAAAGAGAGTTAAAAAGCACGTGAAATTGTTGAAAGGGAAGCGC  960
             ||||||||||||||||||||||||||||||||||||||||||||||||||||||||||||
Sbjct  4308  GATGAAAAGCACTTTGAAAAGAGAGTTAAAAAGCACGTGAAATTGTTGAAAGGGAAGCGC  4249

Query  961   TTGCGACCAGACTCGCTCGCGGGGTTCAGCCGGCATTCGTGCCGGTGTACTTCCCCGCGG  1020
             ||||||||||||||||||||||||||||||||||||||||||||||||||||||||||||
Sbjct  4248  TTGCGACCAGACTCGCTCGCGGGGTTCAGCCGGCATTCGTGCCGGTGTACTTCCCCGCGG  4189

Query  1021  GCGGGCCAGCGTCGGTTTGGGCGGTCGGTCAAAGGCCCTCGGAAGGTAACGCCCCTAGGG  1080
             ||||||||||||||||||||||||||||||||||||||||||||||||||||||||||||
Sbjct  4188  GCGGGCCAGCGTCGGTTTGGGCGGTCGGTCAAAGGCCCTCGGAAGGTAACGCCCCTAGGG  4129

Query  1081  GCGTCTTATAGCCGAGGGTGCAATGCGACCTGCCTAGACCGAGGAACGCGCTTCGGCTCG  1140
             ||||||||||||||||||||||||||||||||||||||||||||||||||||||||||||
Sbjct  4128  GCGTCTTATAGCCGAGGGTGCAATGCGACCTGCCTAGACCGAGGAACGCGCTTCGGCTCG  4069

Query  1141  GACGCTGGCATAATGGTCGTAAACGACCCGTCTTGAAACACGGACCAAGGAGTCTAACAT  1200
             |||||||||||||||||||||| |||||||||||||||||||||||||||||||||||||
Sbjct  4068  GACGCTGGCATAATGGTCGTAAGCGACCCGTCTTGAAACACGGACCAAGGAGTCTAACAT  4009

Query  1201  CTACGCGAGTGTTCGGGTGTCAAACCCGTGCGCGAAGTGAAAGCGAACGGAGGTGGGAAC  1260
             ||||||||||||||||||||||||||||||||||||||||||||||||||||||||||||
Sbjct  4008  CTACGCGAGTGTTCGGGTGTCAAACCCGTGCGCGAAGTGAAAGCGAACGGAGGTGGGAAC  3949

Query  1261  CCTCACGGGTGCACCATCGACCGATCCTGAAGTCTTCGGATGGATTTGAGTAAGAGCGTA  1320
             ||| ||||||||||||||||||||||||||||||||||||||||||||||||||||||||
Sbjct  3948  CCTTACGGGTGCACCATCGACCGATCCTGAAGTCTTCGGATGGATTTGAGTAAGAGCGTA  3889

Query  1321  GCTGTTGGGACCCGAAAGATGGTGAACTATGCCTGAATAGGGCGAAGCCAGAGGAAACTC  1380
             ||||||||||||||||||||||||||||||||||||||||||||||||||||||||||||
Sbjct  3888  GCTGTTGGGACCCGAAAGATGGTGAACTATGCCTGAATAGGGCGAAGCCAGAGGAAACTC  3829

Query  1381  TGGTGGAGGCTCGTAGCGGTTCTGACGTGCAAATCGATCGTCGAATTTGGGTATAGGGGC  1440
             ||||||||||||||||||||||||||||||||||||||||||||||||||||||||||||
Sbjct  3828  TGGTGGAGGCTCGTAGCGGTTCTGACGTGCAAATCGATCGTCGAATTTGGGTATAGGGGC  3769

Query  1441  GAAAGACTAATCGAACCATCTGGTAGCTGGTTCCTGCCGAAGTTTCCCTCAGGATAGCAG  1500
             ||||||||||||||||||||||||||||||||||||||||||||||||||||||||||||
Sbjct  3768  GAAAGACTAATCGAACCATCTGGTAGCTGGTTCCTGCCGAAGTTTCCCTCAGGATAGCAG  3709

Query  1501  TAACGCGAATTCAGTTTTATGAGGTAAAGCGAATGATTAGAGGCCTTGGGGTTGAAACAA  1560
             ||||||||||||||||||||||||||||||||||||||||||||||||||||||||||||
Sbjct  3708  TAACGCGAATTCAGTTTTATGAGGTAAAGCGAATGATTAGAGGCCTTGGGGTTGAAACAA  3649

Query  1561  CCTTAACCTATTCTCAAACTTTAAATATGTAAGAAGCCCTTGTTGCTTAATTGAACGTGG  1620
             ||||||||||||||||||||||||||||||||||||||||||||||||||||||||||||
Sbjct  3648  CCTTAACCTATTCTCAAACTTTAAATATGTAAGAAGCCCTTGTTGCTTAATTGAACGTGG  3589

Query  1621  GCATTAGAATGATGCGTTACTAGTGGGCCATTTTTGGTAAGCAGAACTGGCGATGCGGGA  1680
             ||||||||||||||||||||||||||||||||||||||||||||||||||||||||||||
Sbjct  3588  GCATTAGAATGATGCGTTACTAGTGGGCCATTTTTGGTAAGCAGAACTGGCGATGCGGGA  3529

Query  1681  TGAACCGAACGCGAGGTTAAGGTGCCGGAATACACGCTCATCAGACACCACAAAAGGTGT  1740
             ||||||||||||||||||||||||||||||||||||||||||||||||||||||||||||
Sbjct  3528  TGAACCGAACGCGAGGTTAAGGTGCCGGAATACACGCTCATCAGACACCACAAAAGGTGT  3469

Query  1741  TAGTTCATCTAGACAGCCCGACGGTGGCCATGGAAGTCGGAATCCGCTAAGGAGTGTGTA  1800
             ||||||||||||||||||||||||||||||||||||||||||||||||||||||||||||
Sbjct  3468  TAGTTCATCTAGACAGCCCGACGGTGGCCATGGAAGTCGGAATCCGCTAAGGAGTGTGTA  3409

Query  1801  ACAACTCACGGGCCGAATGAACTAGCCCTGAAAATGGATGGCGCTTAAGCGTGTTACCCA  1860
             ||||||||||||||||||||||||||||||||||||||||||||||||||||||||||||
Sbjct  3408  ACAACTCACGGGCCGAATGAACTAGCCCTGAAAATGGATGGCGCTTAAGCGTGTTACCCA  3349

Query  1861  TACCTCGCCGTCAGGGTAGAAACGATGCCCTGACGAGTAGGCAGGCGTGGGGGTCCGTGA  1920
             ||||||||||||||||||||||||||||||||||||||||||||||||||||||||||||
Sbjct  3348  TACCTCGCCGTCAGGGTAGAAACGATGCCCTGACGAGTAGGCAGGCGTGGGGGTCCGTGA  3289

Query  1921  CGAAGCCTTGGGAGTGATCCCGGGTCGAACGGCCCCTAGTGC  1962
             ||||||||||||||||||||||||||||||||||||||||||
Sbjct  3288  CGAAGCCTTGGGAGTGATCCCGGGTCGAACGGCCCCTAGTGC  3247


 Score = 3568 bits (1932),  Expect = 0.0
 Identities = 1952/1962 (99%), Gaps = 0/1962 (0%)
 Strand=Plus/Minus

Query  1      CAAGGTTTCCGTAGGTGAACCTGCGGAAGGATCATTACCGAGTGAGGGCCCTCTGGGTCC  60
              |||||||||||||||||||||||||||||||||||||||||||||||||||| |||||||
Sbjct  13884  CAAGGTTTCCGTAGGTGAACCTGCGGAAGGATCATTACCGAGTGAGGGCCCTTTGGGTCC  13825

Query  61     AACCTCCCACCCGTGTTTATTTTACCTTGTTGCTTcggcgggcccgccttaactggccgc  120
              |||||||||||||||||||||||||||||||||||||||||||||||||| |||||||||
Sbjct  13824  AACCTCCCACCCGTGTTTATTTTACCTTGTTGCTTCGGCGGGCCCGCCTTTACTGGCCGC  13765

Query  121    cggggggcttacgcccccgggcccgcgcccgccgAAGACACCCTCGAACTCTGTCTGAAG  180
              ||||||||| ||||||||||||||||||||||||||||||||| ||||||||||||||||
Sbjct  13764  CGGGGGGCTCACGCCCCCGGGCCCGCGCCCGCCGAAGACACCCCCGAACTCTGTCTGAAG  13705

Query  181    ATTGTAGTCTGAGTGAAAATATAAATTATTTAAAACTTTCAACAACGGATCTCTTGGTTC  240
              |||| |||||||||||||||||||||||||||||||||||||||||||||||||||||||
Sbjct  13704  ATTGAAGTCTGAGTGAAAATATAAATTATTTAAAACTTTCAACAACGGATCTCTTGGTTC  13645

Query  241    CGGCATCGATGAAGAACGCAGCGAAATGCGATACGTAATGTGAATTGCAAATTCAGTGAA  300
              ||||||||||||||||||||||||||||||||||||||||||||||||||||||||||||
Sbjct  13644  CGGCATCGATGAAGAACGCAGCGAAATGCGATACGTAATGTGAATTGCAAATTCAGTGAA  13585

Query  301    TCATCGAGTCTTTGAACGCACATTGCGCCCCCTGGTATTCCGGGGGGCATGCCTGTCCGA  360
              ||||||||||||||||||||||||||||||||||||||||||||||||||||||||||||
Sbjct  13584  TCATCGAGTCTTTGAACGCACATTGCGCCCCCTGGTATTCCGGGGGGCATGCCTGTCCGA  13525

Query  361    GCGTCATTGCTGCCCTCAAGCACGGCTTGTGTGTTGGGCCCCGTCCTCCGATCCCGGGGG  420
              ||||||||||||||||||||| |||||||||||||||||||||||||||||| |||||||
Sbjct  13524  GCGTCATTGCTGCCCTCAAGCCCGGCTTGTGTGTTGGGCCCCGTCCTCCGATTCCGGGGG  13465

Query  421    ACGGGCCCGAAAGGCAGCGGCGGCACCGCGTCCGGTCCTCGAGCGTATGGGGCTTTGTCA  480
              ||||||||||||||||||||||||||||||||||||||||||||||||||||||||||||
Sbjct  13464  ACGGGCCCGAAAGGCAGCGGCGGCACCGCGTCCGGTCCTCGAGCGTATGGGGCTTTGTCA  13405

Query  481    CCCGCTCTGTAGGCCCGGCCGGCGCTTGCCGATCAACCCAAATTTTTATCCAGGTTGACC  540
              ||||||||||||||||||||||||||||||||||||||||||||||||||||||||||||
Sbjct  13404  CCCGCTCTGTAGGCCCGGCCGGCGCTTGCCGATCAACCCAAATTTTTATCCAGGTTGACC  13345

Query  541    TCGGATCAGGTAGGGATACCCGCTGAACTTAAGCATATCAATAAGCGGAGGAAAAGAAAC  600
              ||||||||||||||||||||||||||||||||||||||||||||||||||||||||||||
Sbjct  13344  TCGGATCAGGTAGGGATACCCGCTGAACTTAAGCATATCAATAAGCGGAGGAAAAGAAAC  13285

Query  601    CAACAGGGATTGCCCCAGTAACGGCGAGTGAAGCGGCAAGAGCTCAAATTTGAAAGCTGG  660
              ||||||||||||||||||||||||||||||||||||||||||||||||||||||||||||
Sbjct  13284  CAACAGGGATTGCCCCAGTAACGGCGAGTGAAGCGGCAAGAGCTCAAATTTGAAAGCTGG  13225

Query  661    CTCCTTCGGGGTCCGCATTGTAATTTGTAGAGGATGCTTCGGGAGCGGTCCCCATCTAAG  720
              ||||||||||||||||||||||||||| ||||||||||||||||||||||||||||||||
Sbjct  13224  CTCCTTCGGGGTCCGCATTGTAATTTGCAGAGGATGCTTCGGGAGCGGTCCCCATCTAAG  13165

Query  721    TGCCCTGGAACGGGACGTCATAGAGGGTGAGAATCCCGTATGGGATGGGGTGTCCGCGCC  780
              ||||||||||||||||||||||||||||||||||||||||||||||||||||||||||||
Sbjct  13164  TGCCCTGGAACGGGACGTCATAGAGGGTGAGAATCCCGTATGGGATGGGGTGTCCGCGCC  13105

Query  781    CGTGTGAAGCTCCTTCGACGAGTCGAGTTGTTTGGGAATGCAGCTCTAAATGGGTGGTAA  840
              ||||||||||||||||||||||||||||||||||||||||||||||||||||||||||||
Sbjct  13104  CGTGTGAAGCTCCTTCGACGAGTCGAGTTGTTTGGGAATGCAGCTCTAAATGGGTGGTAA  13045

Query  841    ATTTCATCTAAAGCTAAATATTGGCCGGAGACCGATAGCGCACAAGTAGAGTGATCGAAA  900
              ||||||||||||||||||||||||||||||||||||||||||||||||||||||||||||
Sbjct  13044  ATTTCATCTAAAGCTAAATATTGGCCGGAGACCGATAGCGCACAAGTAGAGTGATCGAAA  12985

Query  901    GATGAAAAGCACTTTGAAAAGAGAGTTAAAAAGCACGTGAAATTGTTGAAAGGGAAGCGC  960
              ||||||||||||||||||||||||||||||||||||||||||||||||||||||||||||
Sbjct  12984  GATGAAAAGCACTTTGAAAAGAGAGTTAAAAAGCACGTGAAATTGTTGAAAGGGAAGCGC  12925

Query  961    TTGCGACCAGACTCGCTCGCGGGGTTCAGCCGGCATTCGTGCCGGTGTACTTCCCCGCGG  1020
              ||||||||||||||||||||||||||||||||||||||||||||||||||||||||||||
Sbjct  12924  TTGCGACCAGACTCGCTCGCGGGGTTCAGCCGGCATTCGTGCCGGTGTACTTCCCCGCGG  12865

Query  1021   GCGGGCCAGCGTCGGTTTGGGCGGTCGGTCAAAGGCCCTCGGAAGGTAACGCCCCTAGGG  1080
              ||||||||||||||||||||||||||||||||||||||||||||||||||||||||||||
Sbjct  12864  GCGGGCCAGCGTCGGTTTGGGCGGTCGGTCAAAGGCCCTCGGAAGGTAACGCCCCTAGGG  12805

Query  1081   GCGTCTTATAGCCGAGGGTGCAATGCGACCTGCCTAGACCGAGGAACGCGCTTCGGCTCG  1140
              ||||||||||||||||||||||||||||||||||||||||||||||||||||||||||||
Sbjct  12804  GCGTCTTATAGCCGAGGGTGCAATGCGACCTGCCTAGACCGAGGAACGCGCTTCGGCTCG  12745

Query  1141   GACGCTGGCATAATGGTCGTAAACGACCCGTCTTGAAACACGGACCAAGGAGTCTAACAT  1200
              |||||||||||||||||||||| |||||||||||||||||||||||||||||||||||||
Sbjct  12744  GACGCTGGCATAATGGTCGTAAGCGACCCGTCTTGAAACACGGACCAAGGAGTCTAACAT  12685

Query  1201   CTACGCGAGTGTTCGGGTGTCAAACCCGTGCGCGAAGTGAAAGCGAACGGAGGTGGGAAC  1260
              ||||||||||||||||||||||||||||||||||||||||||||||||||||||||||||
Sbjct  12684  CTACGCGAGTGTTCGGGTGTCAAACCCGTGCGCGAAGTGAAAGCGAACGGAGGTGGGAAC  12625

Query  1261   CCTCACGGGTGCACCATCGACCGATCCTGAAGTCTTCGGATGGATTTGAGTAAGAGCGTA  1320
              ||| ||||||||||||||||||||||||||||||||||||||||||||||||||||||||
Sbjct  12624  CCTTACGGGTGCACCATCGACCGATCCTGAAGTCTTCGGATGGATTTGAGTAAGAGCGTA  12565

Query  1321   GCTGTTGGGACCCGAAAGATGGTGAACTATGCCTGAATAGGGCGAAGCCAGAGGAAACTC  1380
              ||||||||||||||||||||||||||||||||||||||||||||||||||||||||||||
Sbjct  12564  GCTGTTGGGACCCGAAAGATGGTGAACTATGCCTGAATAGGGCGAAGCCAGAGGAAACTC  12505

Query  1381   TGGTGGAGGCTCGTAGCGGTTCTGACGTGCAAATCGATCGTCGAATTTGGGTATAGGGGC  1440
              ||||||||||||||||||||||||||||||||||||||||||||||||||||||||||||
Sbjct  12504  TGGTGGAGGCTCGTAGCGGTTCTGACGTGCAAATCGATCGTCGAATTTGGGTATAGGGGC  12445

Query  1441   GAAAGACTAATCGAACCATCTGGTAGCTGGTTCCTGCCGAAGTTTCCCTCAGGATAGCAG  1500
              ||||||||||||||||||||||||||||||||||||||||||||||||||||||||||||
Sbjct  12444  GAAAGACTAATCGAACCATCTGGTAGCTGGTTCCTGCCGAAGTTTCCCTCAGGATAGCAG  12385

Query  1501   TAACGCGAATTCAGTTTTATGAGGTAAAGCGAATGATTAGAGGCCTTGGGGTTGAAACAA  1560
              ||||||||||||||||||||||||||||||||||||||||||||||||||||||||||||
Sbjct  12384  TAACGCGAATTCAGTTTTATGAGGTAAAGCGAATGATTAGAGGCCTTGGGGTTGAAACAA  12325

Query  1561   CCTTAACCTATTCTCAAACTTTAAATATGTAAGAAGCCCTTGTTGCTTAATTGAACGTGG  1620
              ||||||||||||||||||||||||||||||||||||||||||||||||||||||||||||
Sbjct  12324  CCTTAACCTATTCTCAAACTTTAAATATGTAAGAAGCCCTTGTTGCTTAATTGAACGTGG  12265

Query  1621   GCATTAGAATGATGCGTTACTAGTGGGCCATTTTTGGTAAGCAGAACTGGCGATGCGGGA  1680
              ||||||||||||||||||||||||||||||||||||||||||||||||||||||||||||
Sbjct  12264  GCATTAGAATGATGCGTTACTAGTGGGCCATTTTTGGTAAGCAGAACTGGCGATGCGGGA  12205

Query  1681   TGAACCGAACGCGAGGTTAAGGTGCCGGAATACACGCTCATCAGACACCACAAAAGGTGT  1740
              ||||||||||||||||||||||||||||||||||||||||||||||||||||||||||||
Sbjct  12204  TGAACCGAACGCGAGGTTAAGGTGCCGGAATACACGCTCATCAGACACCACAAAAGGTGT  12145

Query  1741   TAGTTCATCTAGACAGCCCGACGGTGGCCATGGAAGTCGGAATCCGCTAAGGAGTGTGTA  1800
              ||||||||||||||||||||||||||||||||||||||||||||||||||||||||||||
Sbjct  12144  TAGTTCATCTAGACAGCCCGACGGTGGCCATGGAAGTCGGAATCCGCTAAGGAGTGTGTA  12085

Query  1801   ACAACTCACGGGCCGAATGAACTAGCCCTGAAAATGGATGGCGCTTAAGCGTGTTACCCA  1860
              ||||||||||||||||||||||||||||||||||||||||||||||||||||||||||||
Sbjct  12084  ACAACTCACGGGCCGAATGAACTAGCCCTGAAAATGGATGGCGCTTAAGCGTGTTACCCA  12025

Query  1861   TACCTCGCCGTCAGGGTAGAAACGATGCCCTGACGAGTAGGCAGGCGTGGGGGTCCGTGA  1920
              ||||||||||||||||||||||||||||||||||||||||||||||||||||||||||||
Sbjct  12024  TACCTCGCCGTCAGGGTAGAAACGATGCCCTGACGAGTAGGCAGGCGTGGGGGTCCGTGA  11965

Query  1921   CGAAGCCTTGGGAGTGATCCCGGGTCGAACGGCCCCTAGTGC  1962
              ||||||||||||||||||||||||||||||||||||||||||
Sbjct  11964  CGAAGCCTTGGGAGTGATCCCGGGTCGAACGGCCCCTAGTGC  11923


 Score = 3555 bits (1925),  Expect = 0.0
 Identities = 1950/1962 (99%), Gaps = 2/1962 (0%)
 Strand=Plus/Minus

Query  1      CAAGGTTTCCGTAGGTGAACCTGCGGAAGGATCATTACCGAGTGAGGGCCCTCTGGGTCC  60
              |||||||||||||||||||||||||||||||||||||||||||||||||||| |||||||
Sbjct  22558  CAAGGTTTCCGTAGGTGAACCTGCGGAAGGATCATTACCGAGTGAGGGCCCTTTGGGTCC  22499

Query  61     AACCTCCCACCCGTGTTTATTTTACCTTGTTGCTTcggcgggcccgccttaactggccgc  120
              |||||||||||||||||||||||||||||||||||||||||||||||||| |||||||||
Sbjct  22498  AACCTCCCACCCGTGTTTATTTTACCTTGTTGCTTCGGCGGGCCCGCCTTTACTGGCCGC  22439

Query  121    cggggggcttacgcccccgggcccgcgcccgccgAAGACACCCTCGAACTCTGTCTGAAG  180
              |||||| || ||||||||||||||||||||||||||||||||| ||||||||||||||||
Sbjct  22438  CGGGGG-CTCACGCCCCCGGGCCCGCGCCCGCCGAAGACACCCCCGAACTCTGTCTGAAG  22380

Query  181    ATTGTAGTCTGAGTGAAAATATAAATTATTTAAAACTTTCAACAACGGATCTCTTGGTTC  240
              |||| |||||||||||||||||||||||||||||||||||||||||||||||||||||||
Sbjct  22379  ATTGAAGTCTGAGTGAAAATATAAATTATTTAAAACTTTCAACAACGGATCTCTTGGTTC  22320

Query  241    CGGCATCGATGAAGAACGCAGCGAAATGCGATACGTAATGTGAATTGCAAATTCAGTGAA  300
              ||||||||||||||||||||||||||||||||||||||||||||||||||||||||||||
Sbjct  22319  CGGCATCGATGAAGAACGCAGCGAAATGCGATACGTAATGTGAATTGCAAATTCAGTGAA  22260

Query  301    TCATCGAGTCTTTGAACGCACATTGCGCCCCCTGGTATTCCGGGGGGCATGCCTGTCCGA  360
              ||||||||||||||||||||||||||||||| ||||||||||||||||||||||||||||
Sbjct  22259  TCATCGAGTCTTTGAACGCACATTGCGCCCC-TGGTATTCCGGGGGGCATGCCTGTCCGA  22201

Query  361    GCGTCATTGCTGCCCTCAAGCACGGCTTGTGTGTTGGGCCCCGTCCTCCGATCCCGGGGG  420
              ||||||||||||||||||||| |||||||||||||||||||||||||||||| |||||||
Sbjct  22200  GCGTCATTGCTGCCCTCAAGCCCGGCTTGTGTGTTGGGCCCCGTCCTCCGATTCCGGGGG  22141

Query  421    ACGGGCCCGAAAGGCAGCGGCGGCACCGCGTCCGGTCCTCGAGCGTATGGGGCTTTGTCA  480
              ||||||||||||||||||||||||||||||||||||||||||||||||||||||||||||
Sbjct  22140  ACGGGCCCGAAAGGCAGCGGCGGCACCGCGTCCGGTCCTCGAGCGTATGGGGCTTTGTCA  22081

Query  481    CCCGCTCTGTAGGCCCGGCCGGCGCTTGCCGATCAACCCAAATTTTTATCCAGGTTGACC  540
              ||||||||||||||||||||||||||||||||||||||||||||||||||||||||||||
Sbjct  22080  CCCGCTCTGTAGGCCCGGCCGGCGCTTGCCGATCAACCCAAATTTTTATCCAGGTTGACC  22021

Query  541    TCGGATCAGGTAGGGATACCCGCTGAACTTAAGCATATCAATAAGCGGAGGAAAAGAAAC  600
              ||||||||||||||||||||||||||||||||||||||||||||||||||||||||||||
Sbjct  22020  TCGGATCAGGTAGGGATACCCGCTGAACTTAAGCATATCAATAAGCGGAGGAAAAGAAAC  21961

Query  601    CAACAGGGATTGCCCCAGTAACGGCGAGTGAAGCGGCAAGAGCTCAAATTTGAAAGCTGG  660
              ||||||||||||||||||||||||||||||||||||||||||||||||||||||||||||
Sbjct  21960  CAACAGGGATTGCCCCAGTAACGGCGAGTGAAGCGGCAAGAGCTCAAATTTGAAAGCTGG  21901

Query  661    CTCCTTCGGGGTCCGCATTGTAATTTGTAGAGGATGCTTCGGGAGCGGTCCCCATCTAAG  720
              ||||||||||||||||||||||||||| ||||||||||||||||||||||||||||||||
Sbjct  21900  CTCCTTCGGGGTCCGCATTGTAATTTGCAGAGGATGCTTCGGGAGCGGTCCCCATCTAAG  21841

Query  721    TGCCCTGGAACGGGACGTCATAGAGGGTGAGAATCCCGTATGGGATGGGGTGTCCGCGCC  780
              ||||||||||||||||||||||||||||||||||||||||||||||||||||||||||||
Sbjct  21840  TGCCCTGGAACGGGACGTCATAGAGGGTGAGAATCCCGTATGGGATGGGGTGTCCGCGCC  21781

Query  781    CGTGTGAAGCTCCTTCGACGAGTCGAGTTGTTTGGGAATGCAGCTCTAAATGGGTGGTAA  840
              ||||||||||||||||||||||||||||||||||||||||||||||||||||||||||||
Sbjct  21780  CGTGTGAAGCTCCTTCGACGAGTCGAGTTGTTTGGGAATGCAGCTCTAAATGGGTGGTAA  21721

Query  841    ATTTCATCTAAAGCTAAATATTGGCCGGAGACCGATAGCGCACAAGTAGAGTGATCGAAA  900
              ||||||||||||||||||||||||||||||||||||||||||||||||||||||||||||
Sbjct  21720  ATTTCATCTAAAGCTAAATATTGGCCGGAGACCGATAGCGCACAAGTAGAGTGATCGAAA  21661

Query  901    GATGAAAAGCACTTTGAAAAGAGAGTTAAAAAGCACGTGAAATTGTTGAAAGGGAAGCGC  960
              ||||||||||||||||||||||||||||||||||||||||||||||||||||||||||||
Sbjct  21660  GATGAAAAGCACTTTGAAAAGAGAGTTAAAAAGCACGTGAAATTGTTGAAAGGGAAGCGC  21601

Query  961    TTGCGACCAGACTCGCTCGCGGGGTTCAGCCGGCATTCGTGCCGGTGTACTTCCCCGCGG  1020
              ||||||||||||||||||||||||||||||||||||||||||||||||||||||||||||
Sbjct  21600  TTGCGACCAGACTCGCTCGCGGGGTTCAGCCGGCATTCGTGCCGGTGTACTTCCCCGCGG  21541

Query  1021   GCGGGCCAGCGTCGGTTTGGGCGGTCGGTCAAAGGCCCTCGGAAGGTAACGCCCCTAGGG  1080
              ||||||||||||||||||||||||||||||||||||||||||||||||||||||||||||
Sbjct  21540  GCGGGCCAGCGTCGGTTTGGGCGGTCGGTCAAAGGCCCTCGGAAGGTAACGCCCCTAGGG  21481

Query  1081   GCGTCTTATAGCCGAGGGTGCAATGCGACCTGCCTAGACCGAGGAACGCGCTTCGGCTCG  1140
              ||||||||||||||||||||||||||||||||||||||||||||||||||||||||||||
Sbjct  21480  GCGTCTTATAGCCGAGGGTGCAATGCGACCTGCCTAGACCGAGGAACGCGCTTCGGCTCG  21421

Query  1141   GACGCTGGCATAATGGTCGTAAACGACCCGTCTTGAAACACGGACCAAGGAGTCTAACAT  1200
              |||||||||||||||||||||| |||||||||||||||||||||||||||||||||||||
Sbjct  21420  GACGCTGGCATAATGGTCGTAAGCGACCCGTCTTGAAACACGGACCAAGGAGTCTAACAT  21361

Query  1201   CTACGCGAGTGTTCGGGTGTCAAACCCGTGCGCGAAGTGAAAGCGAACGGAGGTGGGAAC  1260
              ||||||||||||||||||||||||||||||||||||||||||||||||||||||||||||
Sbjct  21360  CTACGCGAGTGTTCGGGTGTCAAACCCGTGCGCGAAGTGAAAGCGAACGGAGGTGGGAAC  21301

Query  1261   CCTCACGGGTGCACCATCGACCGATCCTGAAGTCTTCGGATGGATTTGAGTAAGAGCGTA  1320
              ||| ||||||||||||||||||||||||||||||||||||||||||||||||||||||||
Sbjct  21300  CCTTACGGGTGCACCATCGACCGATCCTGAAGTCTTCGGATGGATTTGAGTAAGAGCGTA  21241

Query  1321   GCTGTTGGGACCCGAAAGATGGTGAACTATGCCTGAATAGGGCGAAGCCAGAGGAAACTC  1380
              ||||||||||||||||||||||||||||||||||||||||||||||||||||||||||||
Sbjct  21240  GCTGTTGGGACCCGAAAGATGGTGAACTATGCCTGAATAGGGCGAAGCCAGAGGAAACTC  21181

Query  1381   TGGTGGAGGCTCGTAGCGGTTCTGACGTGCAAATCGATCGTCGAATTTGGGTATAGGGGC  1440
              ||||||||||||||||||||||||||||||||||||||||||||||||||||||||||||
Sbjct  21180  TGGTGGAGGCTCGTAGCGGTTCTGACGTGCAAATCGATCGTCGAATTTGGGTATAGGGGC  21121

Query  1441   GAAAGACTAATCGAACCATCTGGTAGCTGGTTCCTGCCGAAGTTTCCCTCAGGATAGCAG  1500
              ||||||||||||||||||||||||||||||||||||||||||||||||||||||||||||
Sbjct  21120  GAAAGACTAATCGAACCATCTGGTAGCTGGTTCCTGCCGAAGTTTCCCTCAGGATAGCAG  21061

Query  1501   TAACGCGAATTCAGTTTTATGAGGTAAAGCGAATGATTAGAGGCCTTGGGGTTGAAACAA  1560
              ||||||||||||||||||||||||||||||||||||||||||||||||||||||||||||
Sbjct  21060  TAACGCGAATTCAGTTTTATGAGGTAAAGCGAATGATTAGAGGCCTTGGGGTTGAAACAA  21001

Query  1561   CCTTAACCTATTCTCAAACTTTAAATATGTAAGAAGCCCTTGTTGCTTAATTGAACGTGG  1620
              ||||||||||||||||||||||||||||||||||||||||||||||||||||||||||||
Sbjct  21000  CCTTAACCTATTCTCAAACTTTAAATATGTAAGAAGCCCTTGTTGCTTAATTGAACGTGG  20941

Query  1621   GCATTAGAATGATGCGTTACTAGTGGGCCATTTTTGGTAAGCAGAACTGGCGATGCGGGA  1680
              ||||||||||||||||||||||||||||||||||||||||||||||||||||||||||||
Sbjct  20940  GCATTAGAATGATGCGTTACTAGTGGGCCATTTTTGGTAAGCAGAACTGGCGATGCGGGA  20881

Query  1681   TGAACCGAACGCGAGGTTAAGGTGCCGGAATACACGCTCATCAGACACCACAAAAGGTGT  1740
              ||||||||||||||||||||||||||||||||||||||||||||||||||||||||||||
Sbjct  20880  TGAACCGAACGCGAGGTTAAGGTGCCGGAATACACGCTCATCAGACACCACAAAAGGTGT  20821

Query  1741   TAGTTCATCTAGACAGCCCGACGGTGGCCATGGAAGTCGGAATCCGCTAAGGAGTGTGTA  1800
              ||||||||||||||||||||||||||||||||||||||||||||||||||||||||||||
Sbjct  20820  TAGTTCATCTAGACAGCCCGACGGTGGCCATGGAAGTCGGAATCCGCTAAGGAGTGTGTA  20761

Query  1801   ACAACTCACGGGCCGAATGAACTAGCCCTGAAAATGGATGGCGCTTAAGCGTGTTACCCA  1860
              ||||||||||||||||||||||||||||||||||||||||||||||||||||||||||||
Sbjct  20760  ACAACTCACGGGCCGAATGAACTAGCCCTGAAAATGGATGGCGCTTAAGCGTGTTACCCA  20701

Query  1861   TACCTCGCCGTCAGGGTAGAAACGATGCCCTGACGAGTAGGCAGGCGTGGGGGTCCGTGA  1920
              ||||||||||||||||||||||||||||||||||||||||||||||||||||||||||||
Sbjct  20700  TACCTCGCCGTCAGGGTAGAAACGATGCCCTGACGAGTAGGCAGGCGTGGGGGTCCGTGA  20641

Query  1921   CGAAGCCTTGGGAGTGATCCCGGGTCGAACGGCCCCTAGTGC  1962
              ||||||||||||||||||||||||||||||||||||||||||
Sbjct  20640  CGAAGCCTTGGGAGTGATCCCGGGTCGAACGGCCCCTAGTGC  20599


 Score = 630 bits (341),  Expect = 4e-176
 Identities = 341/341 (100%), Gaps = 0/341 (0%)
 Strand=Plus/Minus

Query  1622   CATTAGAATGATGCGTTACTAGTGGGCCATTTTTGGTAAGCAGAACTGGCGATGCGGGAT  1681
              ||||||||||||||||||||||||||||||||||||||||||||||||||||||||||||
Sbjct  29601  CATTAGAATGATGCGTTACTAGTGGGCCATTTTTGGTAAGCAGAACTGGCGATGCGGGAT  29542

Query  1682   GAACCGAACGCGAGGTTAAGGTGCCGGAATACACGCTCATCAGACACCACAAAAGGTGTT  1741
              ||||||||||||||||||||||||||||||||||||||||||||||||||||||||||||
Sbjct  29541  GAACCGAACGCGAGGTTAAGGTGCCGGAATACACGCTCATCAGACACCACAAAAGGTGTT  29482

Query  1742   AGTTCATCTAGACAGCCCGACGGTGGCCATGGAAGTCGGAATCCGCTAAGGAGTGTGTAA  1801
              ||||||||||||||||||||||||||||||||||||||||||||||||||||||||||||
Sbjct  29481  AGTTCATCTAGACAGCCCGACGGTGGCCATGGAAGTCGGAATCCGCTAAGGAGTGTGTAA  29422

Query  1802   CAACTCACGGGCCGAATGAACTAGCCCTGAAAATGGATGGCGCTTAAGCGTGTTACCCAT  1861
              ||||||||||||||||||||||||||||||||||||||||||||||||||||||||||||
Sbjct  29421  CAACTCACGGGCCGAATGAACTAGCCCTGAAAATGGATGGCGCTTAAGCGTGTTACCCAT  29362

Query  1862   ACCTCGCCGTCAGGGTAGAAACGATGCCCTGACGAGTAGGCAGGCGTGGGGGTCCGTGAC  1921
              ||||||||||||||||||||||||||||||||||||||||||||||||||||||||||||
Sbjct  29361  ACCTCGCCGTCAGGGTAGAAACGATGCCCTGACGAGTAGGCAGGCGTGGGGGTCCGTGAC  29302

Query  1922   GAAGCCTTGGGAGTGATCCCGGGTCGAACGGCCCCTAGTGC  1962
              |||||||||||||||||||||||||||||||||||||||||
Sbjct  29301  GAAGCCTTGGGAGTGATCCCGGGTCGAACGGCCCCTAGTGC  29261


>WBOJ01000005.1 Penicillium polonicum strain F7 contig.5, whole genome shotgun 
sequence
Length=34128

 Score = 3568 bits (1932),  Expect = 0.0
 Identities = 1952/1962 (99%), Gaps = 0/1962 (0%)
 Strand=Plus/Plus

Query  1      CAAGGTTTCCGTAGGTGAACCTGCGGAAGGATCATTACCGAGTGAGGGCCCTCTGGGTCC  60
              |||||||||||||||||||||||||||||||||||||||||||||||||||| |||||||
Sbjct  8310   CAAGGTTTCCGTAGGTGAACCTGCGGAAGGATCATTACCGAGTGAGGGCCCTTTGGGTCC  8369

Query  61     AACCTCCCACCCGTGTTTATTTTACCTTGTTGCTTcggcgggcccgccttaactggccgc  120
              |||||||||||||||||||||||||||||||||||||||||||||||||| |||||||||
Sbjct  8370   AACCTCCCACCCGTGTTTATTTTACCTTGTTGCTTCGGCGGGCCCGCCTTTACTGGCCGC  8429

Query  121    cggggggcttacgcccccgggcccgcgcccgccgAAGACACCCTCGAACTCTGTCTGAAG  180
              ||||||||| ||||||||||||||||||||||||||||||||| ||||||||||||||||
Sbjct  8430   CGGGGGGCTCACGCCCCCGGGCCCGCGCCCGCCGAAGACACCCCCGAACTCTGTCTGAAG  8489

Query  181    ATTGTAGTCTGAGTGAAAATATAAATTATTTAAAACTTTCAACAACGGATCTCTTGGTTC  240
              |||| |||||||||||||||||||||||||||||||||||||||||||||||||||||||
Sbjct  8490   ATTGAAGTCTGAGTGAAAATATAAATTATTTAAAACTTTCAACAACGGATCTCTTGGTTC  8549

Query  241    CGGCATCGATGAAGAACGCAGCGAAATGCGATACGTAATGTGAATTGCAAATTCAGTGAA  300
              ||||||||||||||||||||||||||||||||||||||||||||||||||||||||||||
Sbjct  8550   CGGCATCGATGAAGAACGCAGCGAAATGCGATACGTAATGTGAATTGCAAATTCAGTGAA  8609

Query  301    TCATCGAGTCTTTGAACGCACATTGCGCCCCCTGGTATTCCGGGGGGCATGCCTGTCCGA  360
              ||||||||||||||||||||||||||||||||||||||||||||||||||||||||||||
Sbjct  8610   TCATCGAGTCTTTGAACGCACATTGCGCCCCCTGGTATTCCGGGGGGCATGCCTGTCCGA  8669

Query  361    GCGTCATTGCTGCCCTCAAGCACGGCTTGTGTGTTGGGCCCCGTCCTCCGATCCCGGGGG  420
              ||||||||||||||||||||| |||||||||||||||||||||||||||||| |||||||
Sbjct  8670   GCGTCATTGCTGCCCTCAAGCCCGGCTTGTGTGTTGGGCCCCGTCCTCCGATTCCGGGGG  8729

Query  421    ACGGGCCCGAAAGGCAGCGGCGGCACCGCGTCCGGTCCTCGAGCGTATGGGGCTTTGTCA  480
              ||||||||||||||||||||||||||||||||||||||||||||||||||||||||||||
Sbjct  8730   ACGGGCCCGAAAGGCAGCGGCGGCACCGCGTCCGGTCCTCGAGCGTATGGGGCTTTGTCA  8789

Query  481    CCCGCTCTGTAGGCCCGGCCGGCGCTTGCCGATCAACCCAAATTTTTATCCAGGTTGACC  540
              ||||||||||||||||||||||||||||||||||||||||||||||||||||||||||||
Sbjct  8790   CCCGCTCTGTAGGCCCGGCCGGCGCTTGCCGATCAACCCAAATTTTTATCCAGGTTGACC  8849

Query  541    TCGGATCAGGTAGGGATACCCGCTGAACTTAAGCATATCAATAAGCGGAGGAAAAGAAAC  600
              ||||||||||||||||||||||||||||||||||||||||||||||||||||||||||||
Sbjct  8850   TCGGATCAGGTAGGGATACCCGCTGAACTTAAGCATATCAATAAGCGGAGGAAAAGAAAC  8909

Query  601    CAACAGGGATTGCCCCAGTAACGGCGAGTGAAGCGGCAAGAGCTCAAATTTGAAAGCTGG  660
              ||||||||||||||||||||||||||||||||||||||||||||||||||||||||||||
Sbjct  8910   CAACAGGGATTGCCCCAGTAACGGCGAGTGAAGCGGCAAGAGCTCAAATTTGAAAGCTGG  8969

Query  661    CTCCTTCGGGGTCCGCATTGTAATTTGTAGAGGATGCTTCGGGAGCGGTCCCCATCTAAG  720
              ||||||||||||||||||||||||||| ||||||||||||||||||||||||||||||||
Sbjct  8970   CTCCTTCGGGGTCCGCATTGTAATTTGCAGAGGATGCTTCGGGAGCGGTCCCCATCTAAG  9029

Query  721    TGCCCTGGAACGGGACGTCATAGAGGGTGAGAATCCCGTATGGGATGGGGTGTCCGCGCC  780
              ||||||||||||||||||||||||||||||||||||||||||||||||||||||||||||
Sbjct  9030   TGCCCTGGAACGGGACGTCATAGAGGGTGAGAATCCCGTATGGGATGGGGTGTCCGCGCC  9089

Query  781    CGTGTGAAGCTCCTTCGACGAGTCGAGTTGTTTGGGAATGCAGCTCTAAATGGGTGGTAA  840
              ||||||||||||||||||||||||||||||||||||||||||||||||||||||||||||
Sbjct  9090   CGTGTGAAGCTCCTTCGACGAGTCGAGTTGTTTGGGAATGCAGCTCTAAATGGGTGGTAA  9149

Query  841    ATTTCATCTAAAGCTAAATATTGGCCGGAGACCGATAGCGCACAAGTAGAGTGATCGAAA  900
              ||||||||||||||||||||||||||||||||||||||||||||||||||||||||||||
Sbjct  9150   ATTTCATCTAAAGCTAAATATTGGCCGGAGACCGATAGCGCACAAGTAGAGTGATCGAAA  9209

Query  901    GATGAAAAGCACTTTGAAAAGAGAGTTAAAAAGCACGTGAAATTGTTGAAAGGGAAGCGC  960
              ||||||||||||||||||||||||||||||||||||||||||||||||||||||||||||
Sbjct  9210   GATGAAAAGCACTTTGAAAAGAGAGTTAAAAAGCACGTGAAATTGTTGAAAGGGAAGCGC  9269

Query  961    TTGCGACCAGACTCGCTCGCGGGGTTCAGCCGGCATTCGTGCCGGTGTACTTCCCCGCGG  1020
              ||||||||||||||||||||||||||||||||||||||||||||||||||||||||||||
Sbjct  9270   TTGCGACCAGACTCGCTCGCGGGGTTCAGCCGGCATTCGTGCCGGTGTACTTCCCCGCGG  9329

Query  1021   GCGGGCCAGCGTCGGTTTGGGCGGTCGGTCAAAGGCCCTCGGAAGGTAACGCCCCTAGGG  1080
              ||||||||||||||||||||||||||||||||||||||||||||||||||||||||||||
Sbjct  9330   GCGGGCCAGCGTCGGTTTGGGCGGTCGGTCAAAGGCCCTCGGAAGGTAACGCCCCTAGGG  9389

Query  1081   GCGTCTTATAGCCGAGGGTGCAATGCGACCTGCCTAGACCGAGGAACGCGCTTCGGCTCG  1140
              ||||||||||||||||||||||||||||||||||||||||||||||||||||||||||||
Sbjct  9390   GCGTCTTATAGCCGAGGGTGCAATGCGACCTGCCTAGACCGAGGAACGCGCTTCGGCTCG  9449

Query  1141   GACGCTGGCATAATGGTCGTAAACGACCCGTCTTGAAACACGGACCAAGGAGTCTAACAT  1200
              |||||||||||||||||||||| |||||||||||||||||||||||||||||||||||||
Sbjct  9450   GACGCTGGCATAATGGTCGTAAGCGACCCGTCTTGAAACACGGACCAAGGAGTCTAACAT  9509

Query  1201   CTACGCGAGTGTTCGGGTGTCAAACCCGTGCGCGAAGTGAAAGCGAACGGAGGTGGGAAC  1260
              ||||||||||||||||||||||||||||||||||||||||||||||||||||||||||||
Sbjct  9510   CTACGCGAGTGTTCGGGTGTCAAACCCGTGCGCGAAGTGAAAGCGAACGGAGGTGGGAAC  9569

Query  1261   CCTCACGGGTGCACCATCGACCGATCCTGAAGTCTTCGGATGGATTTGAGTAAGAGCGTA  1320
              ||| ||||||||||||||||||||||||||||||||||||||||||||||||||||||||
Sbjct  9570   CCTTACGGGTGCACCATCGACCGATCCTGAAGTCTTCGGATGGATTTGAGTAAGAGCGTA  9629

Query  1321   GCTGTTGGGACCCGAAAGATGGTGAACTATGCCTGAATAGGGCGAAGCCAGAGGAAACTC  1380
              ||||||||||||||||||||||||||||||||||||||||||||||||||||||||||||
Sbjct  9630   GCTGTTGGGACCCGAAAGATGGTGAACTATGCCTGAATAGGGCGAAGCCAGAGGAAACTC  9689

Query  1381   TGGTGGAGGCTCGTAGCGGTTCTGACGTGCAAATCGATCGTCGAATTTGGGTATAGGGGC  1440
              ||||||||||||||||||||||||||||||||||||||||||||||||||||||||||||
Sbjct  9690   TGGTGGAGGCTCGTAGCGGTTCTGACGTGCAAATCGATCGTCGAATTTGGGTATAGGGGC  9749

Query  1441   GAAAGACTAATCGAACCATCTGGTAGCTGGTTCCTGCCGAAGTTTCCCTCAGGATAGCAG  1500
              ||||||||||||||||||||||||||||||||||||||||||||||||||||||||||||
Sbjct  9750   GAAAGACTAATCGAACCATCTGGTAGCTGGTTCCTGCCGAAGTTTCCCTCAGGATAGCAG  9809

Query  1501   TAACGCGAATTCAGTTTTATGAGGTAAAGCGAATGATTAGAGGCCTTGGGGTTGAAACAA  1560
              ||||||||||||||||||||||||||||||||||||||||||||||||||||||||||||
Sbjct  9810   TAACGCGAATTCAGTTTTATGAGGTAAAGCGAATGATTAGAGGCCTTGGGGTTGAAACAA  9869

Query  1561   CCTTAACCTATTCTCAAACTTTAAATATGTAAGAAGCCCTTGTTGCTTAATTGAACGTGG  1620
              ||||||||||||||||||||||||||||||||||||||||||||||||||||||||||||
Sbjct  9870   CCTTAACCTATTCTCAAACTTTAAATATGTAAGAAGCCCTTGTTGCTTAATTGAACGTGG  9929

Query  1621   GCATTAGAATGATGCGTTACTAGTGGGCCATTTTTGGTAAGCAGAACTGGCGATGCGGGA  1680
              ||||||||||||||||||||||||||||||||||||||||||||||||||||||||||||
Sbjct  9930   GCATTAGAATGATGCGTTACTAGTGGGCCATTTTTGGTAAGCAGAACTGGCGATGCGGGA  9989

Query  1681   TGAACCGAACGCGAGGTTAAGGTGCCGGAATACACGCTCATCAGACACCACAAAAGGTGT  1740
              ||||||||||||||||||||||||||||||||||||||||||||||||||||||||||||
Sbjct  9990   TGAACCGAACGCGAGGTTAAGGTGCCGGAATACACGCTCATCAGACACCACAAAAGGTGT  10049

Query  1741   TAGTTCATCTAGACAGCCCGACGGTGGCCATGGAAGTCGGAATCCGCTAAGGAGTGTGTA  1800
              ||||||||||||||||||||||||||||||||||||||||||||||||||||||||||||
Sbjct  10050  TAGTTCATCTAGACAGCCCGACGGTGGCCATGGAAGTCGGAATCCGCTAAGGAGTGTGTA  10109

Query  1801   ACAACTCACGGGCCGAATGAACTAGCCCTGAAAATGGATGGCGCTTAAGCGTGTTACCCA  1860
              ||||||||||||||||||||||||||||||||||||||||||||||||||||||||||||
Sbjct  10110  ACAACTCACGGGCCGAATGAACTAGCCCTGAAAATGGATGGCGCTTAAGCGTGTTACCCA  10169

Query  1861   TACCTCGCCGTCAGGGTAGAAACGATGCCCTGACGAGTAGGCAGGCGTGGGGGTCCGTGA  1920
              ||||||||||||||||||||||||||||||||||||||||||||||||||||||||||||
Sbjct  10170  TACCTCGCCGTCAGGGTAGAAACGATGCCCTGACGAGTAGGCAGGCGTGGGGGTCCGTGA  10229

Query  1921   CGAAGCCTTGGGAGTGATCCCGGGTCGAACGGCCCCTAGTGC  1962
              ||||||||||||||||||||||||||||||||||||||||||
Sbjct  10230  CGAAGCCTTGGGAGTGATCCCGGGTCGAACGGCCCCTAGTGC  10271


 Score = 3568 bits (1932),  Expect = 0.0
 Identities = 1952/1962 (99%), Gaps = 0/1962 (0%)
 Strand=Plus/Plus

Query  1      CAAGGTTTCCGTAGGTGAACCTGCGGAAGGATCATTACCGAGTGAGGGCCCTCTGGGTCC  60
              |||||||||||||||||||||||||||||||||||||||||||||||||||| |||||||
Sbjct  16993  CAAGGTTTCCGTAGGTGAACCTGCGGAAGGATCATTACCGAGTGAGGGCCCTTTGGGTCC  17052

Query  61     AACCTCCCACCCGTGTTTATTTTACCTTGTTGCTTcggcgggcccgccttaactggccgc  120
              |||||||||||||||||||||||||||||||||||||||||||||||||| |||||||||
Sbjct  17053  AACCTCCCACCCGTGTTTATTTTACCTTGTTGCTTCGGCGGGCCCGCCTTTACTGGCCGC  17112

Query  121    cggggggcttacgcccccgggcccgcgcccgccgAAGACACCCTCGAACTCTGTCTGAAG  180
              ||||||||| ||||||||||||||||||||||||||||||||| ||||||||||||||||
Sbjct  17113  CGGGGGGCTCACGCCCCCGGGCCCGCGCCCGCCGAAGACACCCCCGAACTCTGTCTGAAG  17172

Query  181    ATTGTAGTCTGAGTGAAAATATAAATTATTTAAAACTTTCAACAACGGATCTCTTGGTTC  240
              |||| |||||||||||||||||||||||||||||||||||||||||||||||||||||||
Sbjct  17173  ATTGAAGTCTGAGTGAAAATATAAATTATTTAAAACTTTCAACAACGGATCTCTTGGTTC  17232

Query  241    CGGCATCGATGAAGAACGCAGCGAAATGCGATACGTAATGTGAATTGCAAATTCAGTGAA  300
              ||||||||||||||||||||||||||||||||||||||||||||||||||||||||||||
Sbjct  17233  CGGCATCGATGAAGAACGCAGCGAAATGCGATACGTAATGTGAATTGCAAATTCAGTGAA  17292

Query  301    TCATCGAGTCTTTGAACGCACATTGCGCCCCCTGGTATTCCGGGGGGCATGCCTGTCCGA  360
              ||||||||||||||||||||||||||||||||||||||||||||||||||||||||||||
Sbjct  17293  TCATCGAGTCTTTGAACGCACATTGCGCCCCCTGGTATTCCGGGGGGCATGCCTGTCCGA  17352

Query  361    GCGTCATTGCTGCCCTCAAGCACGGCTTGTGTGTTGGGCCCCGTCCTCCGATCCCGGGGG  420
              ||||||||||||||||||||| |||||||||||||||||||||||||||||| |||||||
Sbjct  17353  GCGTCATTGCTGCCCTCAAGCCCGGCTTGTGTGTTGGGCCCCGTCCTCCGATTCCGGGGG  17412

Query  421    ACGGGCCCGAAAGGCAGCGGCGGCACCGCGTCCGGTCCTCGAGCGTATGGGGCTTTGTCA  480
              ||||||||||||||||||||||||||||||||||||||||||||||||||||||||||||
Sbjct  17413  ACGGGCCCGAAAGGCAGCGGCGGCACCGCGTCCGGTCCTCGAGCGTATGGGGCTTTGTCA  17472

Query  481    CCCGCTCTGTAGGCCCGGCCGGCGCTTGCCGATCAACCCAAATTTTTATCCAGGTTGACC  540
              ||||||||||||||||||||||||||||||||||||||||||||||||||||||||||||
Sbjct  17473  CCCGCTCTGTAGGCCCGGCCGGCGCTTGCCGATCAACCCAAATTTTTATCCAGGTTGACC  17532

Query  541    TCGGATCAGGTAGGGATACCCGCTGAACTTAAGCATATCAATAAGCGGAGGAAAAGAAAC  600
              ||||||||||||||||||||||||||||||||||||||||||||||||||||||||||||
Sbjct  17533  TCGGATCAGGTAGGGATACCCGCTGAACTTAAGCATATCAATAAGCGGAGGAAAAGAAAC  17592

Query  601    CAACAGGGATTGCCCCAGTAACGGCGAGTGAAGCGGCAAGAGCTCAAATTTGAAAGCTGG  660
              ||||||||||||||||||||||||||||||||||||||||||||||||||||||||||||
Sbjct  17593  CAACAGGGATTGCCCCAGTAACGGCGAGTGAAGCGGCAAGAGCTCAAATTTGAAAGCTGG  17652

Query  661    CTCCTTCGGGGTCCGCATTGTAATTTGTAGAGGATGCTTCGGGAGCGGTCCCCATCTAAG  720
              ||||||||||||||||||||||||||| ||||||||||||||||||||||||||||||||
Sbjct  17653  CTCCTTCGGGGTCCGCATTGTAATTTGCAGAGGATGCTTCGGGAGCGGTCCCCATCTAAG  17712

Query  721    TGCCCTGGAACGGGACGTCATAGAGGGTGAGAATCCCGTATGGGATGGGGTGTCCGCGCC  780
              ||||||||||||||||||||||||||||||||||||||||||||||||||||||||||||
Sbjct  17713  TGCCCTGGAACGGGACGTCATAGAGGGTGAGAATCCCGTATGGGATGGGGTGTCCGCGCC  17772

Query  781    CGTGTGAAGCTCCTTCGACGAGTCGAGTTGTTTGGGAATGCAGCTCTAAATGGGTGGTAA  840
              ||||||||||||||||||||||||||||||||||||||||||||||||||||||||||||
Sbjct  17773  CGTGTGAAGCTCCTTCGACGAGTCGAGTTGTTTGGGAATGCAGCTCTAAATGGGTGGTAA  17832

Query  841    ATTTCATCTAAAGCTAAATATTGGCCGGAGACCGATAGCGCACAAGTAGAGTGATCGAAA  900
              ||||||||||||||||||||||||||||||||||||||||||||||||||||||||||||
Sbjct  17833  ATTTCATCTAAAGCTAAATATTGGCCGGAGACCGATAGCGCACAAGTAGAGTGATCGAAA  17892

Query  901    GATGAAAAGCACTTTGAAAAGAGAGTTAAAAAGCACGTGAAATTGTTGAAAGGGAAGCGC  960
              ||||||||||||||||||||||||||||||||||||||||||||||||||||||||||||
Sbjct  17893  GATGAAAAGCACTTTGAAAAGAGAGTTAAAAAGCACGTGAAATTGTTGAAAGGGAAGCGC  17952

Query  961    TTGCGACCAGACTCGCTCGCGGGGTTCAGCCGGCATTCGTGCCGGTGTACTTCCCCGCGG  1020
              ||||||||||||||||||||||||||||||||||||||||||||||||||||||||||||
Sbjct  17953  TTGCGACCAGACTCGCTCGCGGGGTTCAGCCGGCATTCGTGCCGGTGTACTTCCCCGCGG  18012

Query  1021   GCGGGCCAGCGTCGGTTTGGGCGGTCGGTCAAAGGCCCTCGGAAGGTAACGCCCCTAGGG  1080
              ||||||||||||||||||||||||||||||||||||||||||||||||||||||||||||
Sbjct  18013  GCGGGCCAGCGTCGGTTTGGGCGGTCGGTCAAAGGCCCTCGGAAGGTAACGCCCCTAGGG  18072

Query  1081   GCGTCTTATAGCCGAGGGTGCAATGCGACCTGCCTAGACCGAGGAACGCGCTTCGGCTCG  1140
              ||||||||||||||||||||||||||||||||||||||||||||||||||||||||||||
Sbjct  18073  GCGTCTTATAGCCGAGGGTGCAATGCGACCTGCCTAGACCGAGGAACGCGCTTCGGCTCG  18132

Query  1141   GACGCTGGCATAATGGTCGTAAACGACCCGTCTTGAAACACGGACCAAGGAGTCTAACAT  1200
              |||||||||||||||||||||| |||||||||||||||||||||||||||||||||||||
Sbjct  18133  GACGCTGGCATAATGGTCGTAAGCGACCCGTCTTGAAACACGGACCAAGGAGTCTAACAT  18192

Query  1201   CTACGCGAGTGTTCGGGTGTCAAACCCGTGCGCGAAGTGAAAGCGAACGGAGGTGGGAAC  1260
              ||||||||||||||||||||||||||||||||||||||||||||||||||||||||||||
Sbjct  18193  CTACGCGAGTGTTCGGGTGTCAAACCCGTGCGCGAAGTGAAAGCGAACGGAGGTGGGAAC  18252

Query  1261   CCTCACGGGTGCACCATCGACCGATCCTGAAGTCTTCGGATGGATTTGAGTAAGAGCGTA  1320
              ||| ||||||||||||||||||||||||||||||||||||||||||||||||||||||||
Sbjct  18253  CCTTACGGGTGCACCATCGACCGATCCTGAAGTCTTCGGATGGATTTGAGTAAGAGCGTA  18312

Query  1321   GCTGTTGGGACCCGAAAGATGGTGAACTATGCCTGAATAGGGCGAAGCCAGAGGAAACTC  1380
              ||||||||||||||||||||||||||||||||||||||||||||||||||||||||||||
Sbjct  18313  GCTGTTGGGACCCGAAAGATGGTGAACTATGCCTGAATAGGGCGAAGCCAGAGGAAACTC  18372

Query  1381   TGGTGGAGGCTCGTAGCGGTTCTGACGTGCAAATCGATCGTCGAATTTGGGTATAGGGGC  1440
              ||||||||||||||||||||||||||||||||||||||||||||||||||||||||||||
Sbjct  18373  TGGTGGAGGCTCGTAGCGGTTCTGACGTGCAAATCGATCGTCGAATTTGGGTATAGGGGC  18432

Query  1441   GAAAGACTAATCGAACCATCTGGTAGCTGGTTCCTGCCGAAGTTTCCCTCAGGATAGCAG  1500
              ||||||||||||||||||||||||||||||||||||||||||||||||||||||||||||
Sbjct  18433  GAAAGACTAATCGAACCATCTGGTAGCTGGTTCCTGCCGAAGTTTCCCTCAGGATAGCAG  18492

Query  1501   TAACGCGAATTCAGTTTTATGAGGTAAAGCGAATGATTAGAGGCCTTGGGGTTGAAACAA  1560
              ||||||||||||||||||||||||||||||||||||||||||||||||||||||||||||
Sbjct  18493  TAACGCGAATTCAGTTTTATGAGGTAAAGCGAATGATTAGAGGCCTTGGGGTTGAAACAA  18552

Query  1561   CCTTAACCTATTCTCAAACTTTAAATATGTAAGAAGCCCTTGTTGCTTAATTGAACGTGG  1620
              ||||||||||||||||||||||||||||||||||||||||||||||||||||||||||||
Sbjct  18553  CCTTAACCTATTCTCAAACTTTAAATATGTAAGAAGCCCTTGTTGCTTAATTGAACGTGG  18612

Query  1621   GCATTAGAATGATGCGTTACTAGTGGGCCATTTTTGGTAAGCAGAACTGGCGATGCGGGA  1680
              ||||||||||||||||||||||||||||||||||||||||||||||||||||||||||||
Sbjct  18613  GCATTAGAATGATGCGTTACTAGTGGGCCATTTTTGGTAAGCAGAACTGGCGATGCGGGA  18672

Query  1681   TGAACCGAACGCGAGGTTAAGGTGCCGGAATACACGCTCATCAGACACCACAAAAGGTGT  1740
              ||||||||||||||||||||||||||||||||||||||||||||||||||||||||||||
Sbjct  18673  TGAACCGAACGCGAGGTTAAGGTGCCGGAATACACGCTCATCAGACACCACAAAAGGTGT  18732

Query  1741   TAGTTCATCTAGACAGCCCGACGGTGGCCATGGAAGTCGGAATCCGCTAAGGAGTGTGTA  1800
              ||||||||||||||||||||||||||||||||||||||||||||||||||||||||||||
Sbjct  18733  TAGTTCATCTAGACAGCCCGACGGTGGCCATGGAAGTCGGAATCCGCTAAGGAGTGTGTA  18792

Query  1801   ACAACTCACGGGCCGAATGAACTAGCCCTGAAAATGGATGGCGCTTAAGCGTGTTACCCA  1860
              ||||||||||||||||||||||||||||||||||||||||||||||||||||||||||||
Sbjct  18793  ACAACTCACGGGCCGAATGAACTAGCCCTGAAAATGGATGGCGCTTAAGCGTGTTACCCA  18852

Query  1861   TACCTCGCCGTCAGGGTAGAAACGATGCCCTGACGAGTAGGCAGGCGTGGGGGTCCGTGA  1920
              ||||||||||||||||||||||||||||||||||||||||||||||||||||||||||||
Sbjct  18853  TACCTCGCCGTCAGGGTAGAAACGATGCCCTGACGAGTAGGCAGGCGTGGGGGTCCGTGA  18912

Query  1921   CGAAGCCTTGGGAGTGATCCCGGGTCGAACGGCCCCTAGTGC  1962
              ||||||||||||||||||||||||||||||||||||||||||
Sbjct  18913  CGAAGCCTTGGGAGTGATCCCGGGTCGAACGGCCCCTAGTGC  18954


 Score = 3568 bits (1932),  Expect = 0.0
 Identities = 1952/1962 (99%), Gaps = 0/1962 (0%)
 Strand=Plus/Plus

Query  1      CAAGGTTTCCGTAGGTGAACCTGCGGAAGGATCATTACCGAGTGAGGGCCCTCTGGGTCC  60
              |||||||||||||||||||||||||||||||||||||||||||||||||||| |||||||
Sbjct  25678  CAAGGTTTCCGTAGGTGAACCTGCGGAAGGATCATTACCGAGTGAGGGCCCTTTGGGTCC  25737

Query  61     AACCTCCCACCCGTGTTTATTTTACCTTGTTGCTTcggcgggcccgccttaactggccgc  120
              |||||||||||||||||||||||||||||||||||||||||||||||||| |||||||||
Sbjct  25738  AACCTCCCACCCGTGTTTATTTTACCTTGTTGCTTCGGCGGGCCCGCCTTTACTGGCCGC  25797

Query  121    cggggggcttacgcccccgggcccgcgcccgccgAAGACACCCTCGAACTCTGTCTGAAG  180
              ||||||||| ||||||||||||||||||||||||||||||||| ||||||||||||||||
Sbjct  25798  CGGGGGGCTCACGCCCCCGGGCCCGCGCCCGCCGAAGACACCCCCGAACTCTGTCTGAAG  25857

Query  181    ATTGTAGTCTGAGTGAAAATATAAATTATTTAAAACTTTCAACAACGGATCTCTTGGTTC  240
              |||| |||||||||||||||||||||||||||||||||||||||||||||||||||||||
Sbjct  25858  ATTGAAGTCTGAGTGAAAATATAAATTATTTAAAACTTTCAACAACGGATCTCTTGGTTC  25917

Query  241    CGGCATCGATGAAGAACGCAGCGAAATGCGATACGTAATGTGAATTGCAAATTCAGTGAA  300
              ||||||||||||||||||||||||||||||||||||||||||||||||||||||||||||
Sbjct  25918  CGGCATCGATGAAGAACGCAGCGAAATGCGATACGTAATGTGAATTGCAAATTCAGTGAA  25977

Query  301    TCATCGAGTCTTTGAACGCACATTGCGCCCCCTGGTATTCCGGGGGGCATGCCTGTCCGA  360
              ||||||||||||||||||||||||||||||||||||||||||||||||||||||||||||
Sbjct  25978  TCATCGAGTCTTTGAACGCACATTGCGCCCCCTGGTATTCCGGGGGGCATGCCTGTCCGA  26037

Query  361    GCGTCATTGCTGCCCTCAAGCACGGCTTGTGTGTTGGGCCCCGTCCTCCGATCCCGGGGG  420
              ||||||||||||||||||||| |||||||||||||||||||||||||||||| |||||||
Sbjct  26038  GCGTCATTGCTGCCCTCAAGCCCGGCTTGTGTGTTGGGCCCCGTCCTCCGATTCCGGGGG  26097

Query  421    ACGGGCCCGAAAGGCAGCGGCGGCACCGCGTCCGGTCCTCGAGCGTATGGGGCTTTGTCA  480
              ||||||||||||||||||||||||||||||||||||||||||||||||||||||||||||
Sbjct  26098  ACGGGCCCGAAAGGCAGCGGCGGCACCGCGTCCGGTCCTCGAGCGTATGGGGCTTTGTCA  26157

Query  481    CCCGCTCTGTAGGCCCGGCCGGCGCTTGCCGATCAACCCAAATTTTTATCCAGGTTGACC  540
              ||||||||||||||||||||||||||||||||||||||||||||||||||||||||||||
Sbjct  26158  CCCGCTCTGTAGGCCCGGCCGGCGCTTGCCGATCAACCCAAATTTTTATCCAGGTTGACC  26217

Query  541    TCGGATCAGGTAGGGATACCCGCTGAACTTAAGCATATCAATAAGCGGAGGAAAAGAAAC  600
              ||||||||||||||||||||||||||||||||||||||||||||||||||||||||||||
Sbjct  26218  TCGGATCAGGTAGGGATACCCGCTGAACTTAAGCATATCAATAAGCGGAGGAAAAGAAAC  26277

Query  601    CAACAGGGATTGCCCCAGTAACGGCGAGTGAAGCGGCAAGAGCTCAAATTTGAAAGCTGG  660
              ||||||||||||||||||||||||||||||||||||||||||||||||||||||||||||
Sbjct  26278  CAACAGGGATTGCCCCAGTAACGGCGAGTGAAGCGGCAAGAGCTCAAATTTGAAAGCTGG  26337

Query  661    CTCCTTCGGGGTCCGCATTGTAATTTGTAGAGGATGCTTCGGGAGCGGTCCCCATCTAAG  720
              ||||||||||||||||||||||||||| ||||||||||||||||||||||||||||||||
Sbjct  26338  CTCCTTCGGGGTCCGCATTGTAATTTGCAGAGGATGCTTCGGGAGCGGTCCCCATCTAAG  26397

Query  721    TGCCCTGGAACGGGACGTCATAGAGGGTGAGAATCCCGTATGGGATGGGGTGTCCGCGCC  780
              ||||||||||||||||||||||||||||||||||||||||||||||||||||||||||||
Sbjct  26398  TGCCCTGGAACGGGACGTCATAGAGGGTGAGAATCCCGTATGGGATGGGGTGTCCGCGCC  26457

Query  781    CGTGTGAAGCTCCTTCGACGAGTCGAGTTGTTTGGGAATGCAGCTCTAAATGGGTGGTAA  840
              ||||||||||||||||||||||||||||||||||||||||||||||||||||||||||||
Sbjct  26458  CGTGTGAAGCTCCTTCGACGAGTCGAGTTGTTTGGGAATGCAGCTCTAAATGGGTGGTAA  26517

Query  841    ATTTCATCTAAAGCTAAATATTGGCCGGAGACCGATAGCGCACAAGTAGAGTGATCGAAA  900
              ||||||||||||||||||||||||||||||||||||||||||||||||||||||||||||
Sbjct  26518  ATTTCATCTAAAGCTAAATATTGGCCGGAGACCGATAGCGCACAAGTAGAGTGATCGAAA  26577

Query  901    GATGAAAAGCACTTTGAAAAGAGAGTTAAAAAGCACGTGAAATTGTTGAAAGGGAAGCGC  960
              ||||||||||||||||||||||||||||||||||||||||||||||||||||||||||||
Sbjct  26578  GATGAAAAGCACTTTGAAAAGAGAGTTAAAAAGCACGTGAAATTGTTGAAAGGGAAGCGC  26637

Query  961    TTGCGACCAGACTCGCTCGCGGGGTTCAGCCGGCATTCGTGCCGGTGTACTTCCCCGCGG  1020
              ||||||||||||||||||||||||||||||||||||||||||||||||||||||||||||
Sbjct  26638  TTGCGACCAGACTCGCTCGCGGGGTTCAGCCGGCATTCGTGCCGGTGTACTTCCCCGCGG  26697

Query  1021   GCGGGCCAGCGTCGGTTTGGGCGGTCGGTCAAAGGCCCTCGGAAGGTAACGCCCCTAGGG  1080
              ||||||||||||||||||||||||||||||||||||||||||||||||||||||||||||
Sbjct  26698  GCGGGCCAGCGTCGGTTTGGGCGGTCGGTCAAAGGCCCTCGGAAGGTAACGCCCCTAGGG  26757

Query  1081   GCGTCTTATAGCCGAGGGTGCAATGCGACCTGCCTAGACCGAGGAACGCGCTTCGGCTCG  1140
              ||||||||||||||||||||||||||||||||||||||||||||||||||||||||||||
Sbjct  26758  GCGTCTTATAGCCGAGGGTGCAATGCGACCTGCCTAGACCGAGGAACGCGCTTCGGCTCG  26817

Query  1141   GACGCTGGCATAATGGTCGTAAACGACCCGTCTTGAAACACGGACCAAGGAGTCTAACAT  1200
              |||||||||||||||||||||| |||||||||||||||||||||||||||||||||||||
Sbjct  26818  GACGCTGGCATAATGGTCGTAAGCGACCCGTCTTGAAACACGGACCAAGGAGTCTAACAT  26877

Query  1201   CTACGCGAGTGTTCGGGTGTCAAACCCGTGCGCGAAGTGAAAGCGAACGGAGGTGGGAAC  1260
              ||||||||||||||||||||||||||||||||||||||||||||||||||||||||||||
Sbjct  26878  CTACGCGAGTGTTCGGGTGTCAAACCCGTGCGCGAAGTGAAAGCGAACGGAGGTGGGAAC  26937

Query  1261   CCTCACGGGTGCACCATCGACCGATCCTGAAGTCTTCGGATGGATTTGAGTAAGAGCGTA  1320
              ||| ||||||||||||||||||||||||||||||||||||||||||||||||||||||||
Sbjct  26938  CCTTACGGGTGCACCATCGACCGATCCTGAAGTCTTCGGATGGATTTGAGTAAGAGCGTA  26997

Query  1321   GCTGTTGGGACCCGAAAGATGGTGAACTATGCCTGAATAGGGCGAAGCCAGAGGAAACTC  1380
              ||||||||||||||||||||||||||||||||||||||||||||||||||||||||||||
Sbjct  26998  GCTGTTGGGACCCGAAAGATGGTGAACTATGCCTGAATAGGGCGAAGCCAGAGGAAACTC  27057

Query  1381   TGGTGGAGGCTCGTAGCGGTTCTGACGTGCAAATCGATCGTCGAATTTGGGTATAGGGGC  1440
              ||||||||||||||||||||||||||||||||||||||||||||||||||||||||||||
Sbjct  27058  TGGTGGAGGCTCGTAGCGGTTCTGACGTGCAAATCGATCGTCGAATTTGGGTATAGGGGC  27117

Query  1441   GAAAGACTAATCGAACCATCTGGTAGCTGGTTCCTGCCGAAGTTTCCCTCAGGATAGCAG  1500
              ||||||||||||||||||||||||||||||||||||||||||||||||||||||||||||
Sbjct  27118  GAAAGACTAATCGAACCATCTGGTAGCTGGTTCCTGCCGAAGTTTCCCTCAGGATAGCAG  27177

Query  1501   TAACGCGAATTCAGTTTTATGAGGTAAAGCGAATGATTAGAGGCCTTGGGGTTGAAACAA  1560
              ||||||||||||||||||||||||||||||||||||||||||||||||||||||||||||
Sbjct  27178  TAACGCGAATTCAGTTTTATGAGGTAAAGCGAATGATTAGAGGCCTTGGGGTTGAAACAA  27237

Query  1561   CCTTAACCTATTCTCAAACTTTAAATATGTAAGAAGCCCTTGTTGCTTAATTGAACGTGG  1620
              ||||||||||||||||||||||||||||||||||||||||||||||||||||||||||||
Sbjct  27238  CCTTAACCTATTCTCAAACTTTAAATATGTAAGAAGCCCTTGTTGCTTAATTGAACGTGG  27297

Query  1621   GCATTAGAATGATGCGTTACTAGTGGGCCATTTTTGGTAAGCAGAACTGGCGATGCGGGA  1680
              ||||||||||||||||||||||||||||||||||||||||||||||||||||||||||||
Sbjct  27298  GCATTAGAATGATGCGTTACTAGTGGGCCATTTTTGGTAAGCAGAACTGGCGATGCGGGA  27357

Query  1681   TGAACCGAACGCGAGGTTAAGGTGCCGGAATACACGCTCATCAGACACCACAAAAGGTGT  1740
              ||||||||||||||||||||||||||||||||||||||||||||||||||||||||||||
Sbjct  27358  TGAACCGAACGCGAGGTTAAGGTGCCGGAATACACGCTCATCAGACACCACAAAAGGTGT  27417

Query  1741   TAGTTCATCTAGACAGCCCGACGGTGGCCATGGAAGTCGGAATCCGCTAAGGAGTGTGTA  1800
              ||||||||||||||||||||||||||||||||||||||||||||||||||||||||||||
Sbjct  27418  TAGTTCATCTAGACAGCCCGACGGTGGCCATGGAAGTCGGAATCCGCTAAGGAGTGTGTA  27477

Query  1801   ACAACTCACGGGCCGAATGAACTAGCCCTGAAAATGGATGGCGCTTAAGCGTGTTACCCA  1860
              ||||||||||||||||||||||||||||||||||||||||||||||||||||||||||||
Sbjct  27478  ACAACTCACGGGCCGAATGAACTAGCCCTGAAAATGGATGGCGCTTAAGCGTGTTACCCA  27537

Query  1861   TACCTCGCCGTCAGGGTAGAAACGATGCCCTGACGAGTAGGCAGGCGTGGGGGTCCGTGA  1920
              ||||||||||||||||||||||||||||||||||||||||||||||||||||||||||||
Sbjct  27538  TACCTCGCCGTCAGGGTAGAAACGATGCCCTGACGAGTAGGCAGGCGTGGGGGTCCGTGA  27597

Query  1921   CGAAGCCTTGGGAGTGATCCCGGGTCGAACGGCCCCTAGTGC  1962
              ||||||||||||||||||||||||||||||||||||||||||
Sbjct  27598  CGAAGCCTTGGGAGTGATCCCGGGTCGAACGGCCCCTAGTGC  27639


 Score = 2900 bits (1570),  Expect = 0.0
 Identities = 1583/1589 (99%), Gaps = 1/1589 (0%)
 Strand=Plus/Plus

Query  374   CCTCAAGCACGGCTTGTGTGTTGGGCCCCGTCCTCCGATCCCGGGGGACGGGCCCGAAAG  433
             |||||||| |||||||||||||||| ||||||||||||| ||||||||||||||||||||
Sbjct  1     CCTCAAGCCCGGCTTGTGTGTTGGG-CCCGTCCTCCGATTCCGGGGGACGGGCCCGAAAG  59

Query  434   GCAGCGGCGGCACCGCGTCCGGTCCTCGAGCGTATGGGGCTTTGTCACCCGCTCTGTAGG  493
             ||||||||||||||||||||||||||||||||||||||||||||||||||||||||||||
Sbjct  60    GCAGCGGCGGCACCGCGTCCGGTCCTCGAGCGTATGGGGCTTTGTCACCCGCTCTGTAGG  119

Query  494   CCCGGCCGGCGCTTGCCGATCAACCCAAATTTTTATCCAGGTTGACCTCGGATCAGGTAG  553
             ||||||||||||||||||||||||||||||||||||||||||||||||||||||||||||
Sbjct  120   CCCGGCCGGCGCTTGCCGATCAACCCAAATTTTTATCCAGGTTGACCTCGGATCAGGTAG  179

Query  554   GGATACCCGCTGAACTTAAGCATATCAATAAGCGGAGGAAAAGAAACCAACAGGGATTGC  613
             ||||||||||||||||||||||||||||||||||||||||||||||||||||||||||||
Sbjct  180   GGATACCCGCTGAACTTAAGCATATCAATAAGCGGAGGAAAAGAAACCAACAGGGATTGC  239

Query  614   CCCAGTAACGGCGAGTGAAGCGGCAAGAGCTCAAATTTGAAAGCTGGCTCCTTCGGGGTC  673
             ||||||||||||||||||||||||||||||||||||||||||||||||||||||||||||
Sbjct  240   CCCAGTAACGGCGAGTGAAGCGGCAAGAGCTCAAATTTGAAAGCTGGCTCCTTCGGGGTC  299

Query  674   CGCATTGTAATTTGTAGAGGATGCTTCGGGAGCGGTCCCCATCTAAGTGCCCTGGAACGG  733
             |||||||||||||| |||||||||||||||||||||||||||||||||||||||||||||
Sbjct  300   CGCATTGTAATTTGCAGAGGATGCTTCGGGAGCGGTCCCCATCTAAGTGCCCTGGAACGG  359

Query  734   GACGTCATAGAGGGTGAGAATCCCGTATGGGATGGGGTGTCCGCGCCCGTGTGAAGCTCC  793
             ||||||||||||||||||||||||||||||||||||||||||||||||||||||||||||
Sbjct  360   GACGTCATAGAGGGTGAGAATCCCGTATGGGATGGGGTGTCCGCGCCCGTGTGAAGCTCC  419

Query  794   TTCGACGAGTCGAGTTGTTTGGGAATGCAGCTCTAAATGGGTGGTAAATTTCATCTAAAG  853
             ||||||||||||||||||||||||||||||||||||||||||||||||||||||||||||
Sbjct  420   TTCGACGAGTCGAGTTGTTTGGGAATGCAGCTCTAAATGGGTGGTAAATTTCATCTAAAG  479

Query  854   CTAAATATTGGCCGGAGACCGATAGCGCACAAGTAGAGTGATCGAAAGATGAAAAGCACT  913
             ||||||||||||||||||||||||||||||||||||||||||||||||||||||||||||
Sbjct  480   CTAAATATTGGCCGGAGACCGATAGCGCACAAGTAGAGTGATCGAAAGATGAAAAGCACT  539

Query  914   TTGAAAAGAGAGTTAAAAAGCACGTGAAATTGTTGAAAGGGAAGCGCTTGCGACCAGACT  973
             ||||||||||||||||||||||||||||||||||||||||||||||||||||||||||||
Sbjct  540   TTGAAAAGAGAGTTAAAAAGCACGTGAAATTGTTGAAAGGGAAGCGCTTGCGACCAGACT  599

Query  974   CGCTCGCGGGGTTCAGCCGGCATTCGTGCCGGTGTACTTCCCCGCGGGCGGGCCAGCGTC  1033
             ||||||||||||||||||||||||||||||||||||||||||||||||||||||||||||
Sbjct  600   CGCTCGCGGGGTTCAGCCGGCATTCGTGCCGGTGTACTTCCCCGCGGGCGGGCCAGCGTC  659

Query  1034  GGTTTGGGCGGTCGGTCAAAGGCCCTCGGAAGGTAACGCCCCTAGGGGCGTCTTATAGCC  1093
             ||||||||||||||||||||||||||||||||||||||||||||||||||||||||||||
Sbjct  660   GGTTTGGGCGGTCGGTCAAAGGCCCTCGGAAGGTAACGCCCCTAGGGGCGTCTTATAGCC  719

Query  1094  GAGGGTGCAATGCGACCTGCCTAGACCGAGGAACGCGCTTCGGCTCGGACGCTGGCATAA  1153
             ||||||||||||||||||||||||||||||||||||||||||||||||||||||||||||
Sbjct  720   GAGGGTGCAATGCGACCTGCCTAGACCGAGGAACGCGCTTCGGCTCGGACGCTGGCATAA  779

Query  1154  TGGTCGTAAACGACCCGTCTTGAAACACGGACCAAGGAGTCTAACATCTACGCGAGTGTT  1213
             ||||||||| ||||||||||||||||||||||||||||||||||||||||||||||||||
Sbjct  780   TGGTCGTAAGCGACCCGTCTTGAAACACGGACCAAGGAGTCTAACATCTACGCGAGTGTT  839

Query  1214  CGGGTGTCAAACCCGTGCGCGAAGTGAAAGCGAACGGAGGTGGGAACCCTCACGGGTGCA  1273
             |||||||||||||||||||||||||||||||||||||||||||||||||| |||||||||
Sbjct  840   CGGGTGTCAAACCCGTGCGCGAAGTGAAAGCGAACGGAGGTGGGAACCCTTACGGGTGCA  899

Query  1274  CCATCGACCGATCCTGAAGTCTTCGGATGGATTTGAGTAAGAGCGTAGCTGTTGGGACCC  1333
             ||||||||||||||||||||||||||||||||||||||||||||||||||||||||||||
Sbjct  900   CCATCGACCGATCCTGAAGTCTTCGGATGGATTTGAGTAAGAGCGTAGCTGTTGGGACCC  959

Query  1334  GAAAGATGGTGAACTATGCCTGAATAGGGCGAAGCCAGAGGAAACTCTGGTGGAGGCTCG  1393
             ||||||||||||||||||||||||||||||||||||||||||||||||||||||||||||
Sbjct  960   GAAAGATGGTGAACTATGCCTGAATAGGGCGAAGCCAGAGGAAACTCTGGTGGAGGCTCG  1019

Query  1394  TAGCGGTTCTGACGTGCAAATCGATCGTCGAATTTGGGTATAGGGGCGAAAGACTAATCG  1453
             ||||||||||||||||||||||||||||||||||||||||||||||||||||||||||||
Sbjct  1020  TAGCGGTTCTGACGTGCAAATCGATCGTCGAATTTGGGTATAGGGGCGAAAGACTAATCG  1079

Query  1454  AACCATCTGGTAGCTGGTTCCTGCCGAAGTTTCCCTCAGGATAGCAGTAACGCGAATTCA  1513
             ||||||||||||||||||||||||||||||||||||||||||||||||||||||||||||
Sbjct  1080  AACCATCTGGTAGCTGGTTCCTGCCGAAGTTTCCCTCAGGATAGCAGTAACGCGAATTCA  1139

Query  1514  GTTTTATGAGGTAAAGCGAATGATTAGAGGCCTTGGGGTTGAAACAACCTTAACCTATTC  1573
             ||||||||||||||||||||||||||||||||||||||||||||||||||||||||||||
Sbjct  1140  GTTTTATGAGGTAAAGCGAATGATTAGAGGCCTTGGGGTTGAAACAACCTTAACCTATTC  1199

Query  1574  TCAAACTTTAAATATGTAAGAAGCCCTTGTTGCTTAATTGAACGTGGGCATTAGAATGAT  1633
             ||||||||||||||||||||||||||||||||||||||||||||||||||||||||||||
Sbjct  1200  TCAAACTTTAAATATGTAAGAAGCCCTTGTTGCTTAATTGAACGTGGGCATTAGAATGAT  1259

Query  1634  GCGTTACTAGTGGGCCATTTTTGGTAAGCAGAACTGGCGATGCGGGATGAACCGAACGCG  1693
             ||||||||||||||||||||||||||||||||||||||||||||||||||||||||||||
Sbjct  1260  GCGTTACTAGTGGGCCATTTTTGGTAAGCAGAACTGGCGATGCGGGATGAACCGAACGCG  1319

Query  1694  AGGTTAAGGTGCCGGAATACACGCTCATCAGACACCACAAAAGGTGTTAGTTCATCTAGA  1753
             ||||||||||||||||||||||||||||||||||||||||||||||||||||||||||||
Sbjct  1320  AGGTTAAGGTGCCGGAATACACGCTCATCAGACACCACAAAAGGTGTTAGTTCATCTAGA  1379

Query  1754  CAGCCCGACGGTGGCCATGGAAGTCGGAATCCGCTAAGGAGTGTGTAACAACTCACGGGC  1813
             ||||||||||||||||||||||||||||||||||||||||||||||||||||||||||||
Sbjct  1380  CAGCCCGACGGTGGCCATGGAAGTCGGAATCCGCTAAGGAGTGTGTAACAACTCACGGGC  1439

Query  1814  CGAATGAACTAGCCCTGAAAATGGATGGCGCTTAAGCGTGTTACCCATACCTCGCCGTCA  1873
             ||||||||||||||||||||||||||||||||||||||||||||||||||||||||||||
Sbjct  1440  CGAATGAACTAGCCCTGAAAATGGATGGCGCTTAAGCGTGTTACCCATACCTCGCCGTCA  1499

Query  1874  GGGTAGAAACGATGCCCTGACGAGTAGGCAGGCGTGGGGGTCCGTGACGAAGCCTTGGGA  1933
             ||||||||||||||||||||||||||||||||||||||||||||||||||||||||||||
Sbjct  1500  GGGTAGAAACGATGCCCTGACGAGTAGGCAGGCGTGGGGGTCCGTGACGAAGCCTTGGGA  1559

Query  1934  GTGATCCCGGGTCGAACGGCCCCTAGTGC  1962
             |||||||||||||||||||||||||||||
Sbjct  1560  GTGATCCCGGGTCGAACGGCCCCTAGTGC  1588


>CM024083.1 Penicillium polonicum strain F7 chromosome IV, whole genome shotgun 
sequence
Length=4339787

 Score = 3568 bits (1932),  Expect = 0.0
 Identities = 1952/1962 (99%), Gaps = 0/1962 (0%)
 Strand=Plus/Plus

Query  1        CAAGGTTTCCGTAGGTGAACCTGCGGAAGGATCATTACCGAGTGAGGGCCCTCTGGGTCC  60
                |||||||||||||||||||||||||||||||||||||||||||||||||||| |||||||
Sbjct  4322723  CAAGGTTTCCGTAGGTGAACCTGCGGAAGGATCATTACCGAGTGAGGGCCCTTTGGGTCC  4322782

Query  61       AACCTCCCACCCGTGTTTATTTTACCTTGTTGCTTcggcgggcccgccttaactggccgc  120
                |||||||||||||||||||||||||||||||||||||||||||||||||| |||||||||
Sbjct  4322783  AACCTCCCACCCGTGTTTATTTTACCTTGTTGCTTCGGCGGGCCCGCCTTTACTGGCCGC  4322842

Query  121      cggggggcttacgcccccgggcccgcgcccgccgAAGACACCCTCGAACTCTGTCTGAAG  180
                ||||||||| ||||||||||||||||||||||||||||||||| ||||||||||||||||
Sbjct  4322843  CGGGGGGCTCACGCCCCCGGGCCCGCGCCCGCCGAAGACACCCCCGAACTCTGTCTGAAG  4322902

Query  181      ATTGTAGTCTGAGTGAAAATATAAATTATTTAAAACTTTCAACAACGGATCTCTTGGTTC  240
                |||| |||||||||||||||||||||||||||||||||||||||||||||||||||||||
Sbjct  4322903  ATTGAAGTCTGAGTGAAAATATAAATTATTTAAAACTTTCAACAACGGATCTCTTGGTTC  4322962

Query  241      CGGCATCGATGAAGAACGCAGCGAAATGCGATACGTAATGTGAATTGCAAATTCAGTGAA  300
                ||||||||||||||||||||||||||||||||||||||||||||||||||||||||||||
Sbjct  4322963  CGGCATCGATGAAGAACGCAGCGAAATGCGATACGTAATGTGAATTGCAAATTCAGTGAA  4323022

Query  301      TCATCGAGTCTTTGAACGCACATTGCGCCCCCTGGTATTCCGGGGGGCATGCCTGTCCGA  360
                ||||||||||||||||||||||||||||||||||||||||||||||||||||||||||||
Sbjct  4323023  TCATCGAGTCTTTGAACGCACATTGCGCCCCCTGGTATTCCGGGGGGCATGCCTGTCCGA  4323082

Query  361      GCGTCATTGCTGCCCTCAAGCACGGCTTGTGTGTTGGGCCCCGTCCTCCGATCCCGGGGG  420
                ||||||||||||||||||||| |||||||||||||||||||||||||||||| |||||||
Sbjct  4323083  GCGTCATTGCTGCCCTCAAGCCCGGCTTGTGTGTTGGGCCCCGTCCTCCGATTCCGGGGG  4323142

Query  421      ACGGGCCCGAAAGGCAGCGGCGGCACCGCGTCCGGTCCTCGAGCGTATGGGGCTTTGTCA  480
                ||||||||||||||||||||||||||||||||||||||||||||||||||||||||||||
Sbjct  4323143  ACGGGCCCGAAAGGCAGCGGCGGCACCGCGTCCGGTCCTCGAGCGTATGGGGCTTTGTCA  4323202

Query  481      CCCGCTCTGTAGGCCCGGCCGGCGCTTGCCGATCAACCCAAATTTTTATCCAGGTTGACC  540
                ||||||||||||||||||||||||||||||||||||||||||||||||||||||||||||
Sbjct  4323203  CCCGCTCTGTAGGCCCGGCCGGCGCTTGCCGATCAACCCAAATTTTTATCCAGGTTGACC  4323262

Query  541      TCGGATCAGGTAGGGATACCCGCTGAACTTAAGCATATCAATAAGCGGAGGAAAAGAAAC  600
                ||||||||||||||||||||||||||||||||||||||||||||||||||||||||||||
Sbjct  4323263  TCGGATCAGGTAGGGATACCCGCTGAACTTAAGCATATCAATAAGCGGAGGAAAAGAAAC  4323322

Query  601      CAACAGGGATTGCCCCAGTAACGGCGAGTGAAGCGGCAAGAGCTCAAATTTGAAAGCTGG  660
                ||||||||||||||||||||||||||||||||||||||||||||||||||||||||||||
Sbjct  4323323  CAACAGGGATTGCCCCAGTAACGGCGAGTGAAGCGGCAAGAGCTCAAATTTGAAAGCTGG  4323382

Query  661      CTCCTTCGGGGTCCGCATTGTAATTTGTAGAGGATGCTTCGGGAGCGGTCCCCATCTAAG  720
                ||||||||||||||||||||||||||| ||||||||||||||||||||||||||||||||
Sbjct  4323383  CTCCTTCGGGGTCCGCATTGTAATTTGCAGAGGATGCTTCGGGAGCGGTCCCCATCTAAG  4323442

Query  721      TGCCCTGGAACGGGACGTCATAGAGGGTGAGAATCCCGTATGGGATGGGGTGTCCGCGCC  780
                ||||||||||||||||||||||||||||||||||||||||||||||||||||||||||||
Sbjct  4323443  TGCCCTGGAACGGGACGTCATAGAGGGTGAGAATCCCGTATGGGATGGGGTGTCCGCGCC  4323502

Query  781      CGTGTGAAGCTCCTTCGACGAGTCGAGTTGTTTGGGAATGCAGCTCTAAATGGGTGGTAA  840
                ||||||||||||||||||||||||||||||||||||||||||||||||||||||||||||
Sbjct  4323503  CGTGTGAAGCTCCTTCGACGAGTCGAGTTGTTTGGGAATGCAGCTCTAAATGGGTGGTAA  4323562

Query  841      ATTTCATCTAAAGCTAAATATTGGCCGGAGACCGATAGCGCACAAGTAGAGTGATCGAAA  900
                ||||||||||||||||||||||||||||||||||||||||||||||||||||||||||||
Sbjct  4323563  ATTTCATCTAAAGCTAAATATTGGCCGGAGACCGATAGCGCACAAGTAGAGTGATCGAAA  4323622

Query  901      GATGAAAAGCACTTTGAAAAGAGAGTTAAAAAGCACGTGAAATTGTTGAAAGGGAAGCGC  960
                ||||||||||||||||||||||||||||||||||||||||||||||||||||||||||||
Sbjct  4323623  GATGAAAAGCACTTTGAAAAGAGAGTTAAAAAGCACGTGAAATTGTTGAAAGGGAAGCGC  4323682

Query  961      TTGCGACCAGACTCGCTCGCGGGGTTCAGCCGGCATTCGTGCCGGTGTACTTCCCCGCGG  1020
                ||||||||||||||||||||||||||||||||||||||||||||||||||||||||||||
Sbjct  4323683  TTGCGACCAGACTCGCTCGCGGGGTTCAGCCGGCATTCGTGCCGGTGTACTTCCCCGCGG  4323742

Query  1021     GCGGGCCAGCGTCGGTTTGGGCGGTCGGTCAAAGGCCCTCGGAAGGTAACGCCCCTAGGG  1080
                ||||||||||||||||||||||||||||||||||||||||||||||||||||||||||||
Sbjct  4323743  GCGGGCCAGCGTCGGTTTGGGCGGTCGGTCAAAGGCCCTCGGAAGGTAACGCCCCTAGGG  4323802

Query  1081     GCGTCTTATAGCCGAGGGTGCAATGCGACCTGCCTAGACCGAGGAACGCGCTTCGGCTCG  1140
                ||||||||||||||||||||||||||||||||||||||||||||||||||||||||||||
Sbjct  4323803  GCGTCTTATAGCCGAGGGTGCAATGCGACCTGCCTAGACCGAGGAACGCGCTTCGGCTCG  4323862

Query  1141     GACGCTGGCATAATGGTCGTAAACGACCCGTCTTGAAACACGGACCAAGGAGTCTAACAT  1200
                |||||||||||||||||||||| |||||||||||||||||||||||||||||||||||||
Sbjct  4323863  GACGCTGGCATAATGGTCGTAAGCGACCCGTCTTGAAACACGGACCAAGGAGTCTAACAT  4323922

Query  1201     CTACGCGAGTGTTCGGGTGTCAAACCCGTGCGCGAAGTGAAAGCGAACGGAGGTGGGAAC  1260
                ||||||||||||||||||||||||||||||||||||||||||||||||||||||||||||
Sbjct  4323923  CTACGCGAGTGTTCGGGTGTCAAACCCGTGCGCGAAGTGAAAGCGAACGGAGGTGGGAAC  4323982

Query  1261     CCTCACGGGTGCACCATCGACCGATCCTGAAGTCTTCGGATGGATTTGAGTAAGAGCGTA  1320
                ||| ||||||||||||||||||||||||||||||||||||||||||||||||||||||||
Sbjct  4323983  CCTTACGGGTGCACCATCGACCGATCCTGAAGTCTTCGGATGGATTTGAGTAAGAGCGTA  4324042

Query  1321     GCTGTTGGGACCCGAAAGATGGTGAACTATGCCTGAATAGGGCGAAGCCAGAGGAAACTC  1380
                ||||||||||||||||||||||||||||||||||||||||||||||||||||||||||||
Sbjct  4324043  GCTGTTGGGACCCGAAAGATGGTGAACTATGCCTGAATAGGGCGAAGCCAGAGGAAACTC  4324102

Query  1381     TGGTGGAGGCTCGTAGCGGTTCTGACGTGCAAATCGATCGTCGAATTTGGGTATAGGGGC  1440
                ||||||||||||||||||||||||||||||||||||||||||||||||||||||||||||
Sbjct  4324103  TGGTGGAGGCTCGTAGCGGTTCTGACGTGCAAATCGATCGTCGAATTTGGGTATAGGGGC  4324162

Query  1441     GAAAGACTAATCGAACCATCTGGTAGCTGGTTCCTGCCGAAGTTTCCCTCAGGATAGCAG  1500
                ||||||||||||||||||||||||||||||||||||||||||||||||||||||||||||
Sbjct  4324163  GAAAGACTAATCGAACCATCTGGTAGCTGGTTCCTGCCGAAGTTTCCCTCAGGATAGCAG  4324222

Query  1501     TAACGCGAATTCAGTTTTATGAGGTAAAGCGAATGATTAGAGGCCTTGGGGTTGAAACAA  1560
                ||||||||||||||||||||||||||||||||||||||||||||||||||||||||||||
Sbjct  4324223  TAACGCGAATTCAGTTTTATGAGGTAAAGCGAATGATTAGAGGCCTTGGGGTTGAAACAA  4324282

Query  1561     CCTTAACCTATTCTCAAACTTTAAATATGTAAGAAGCCCTTGTTGCTTAATTGAACGTGG  1620
                ||||||||||||||||||||||||||||||||||||||||||||||||||||||||||||
Sbjct  4324283  CCTTAACCTATTCTCAAACTTTAAATATGTAAGAAGCCCTTGTTGCTTAATTGAACGTGG  4324342

Query  1621     GCATTAGAATGATGCGTTACTAGTGGGCCATTTTTGGTAAGCAGAACTGGCGATGCGGGA  1680
                ||||||||||||||||||||||||||||||||||||||||||||||||||||||||||||
Sbjct  4324343  GCATTAGAATGATGCGTTACTAGTGGGCCATTTTTGGTAAGCAGAACTGGCGATGCGGGA  4324402

Query  1681     TGAACCGAACGCGAGGTTAAGGTGCCGGAATACACGCTCATCAGACACCACAAAAGGTGT  1740
                ||||||||||||||||||||||||||||||||||||||||||||||||||||||||||||
Sbjct  4324403  TGAACCGAACGCGAGGTTAAGGTGCCGGAATACACGCTCATCAGACACCACAAAAGGTGT  4324462

Query  1741     TAGTTCATCTAGACAGCCCGACGGTGGCCATGGAAGTCGGAATCCGCTAAGGAGTGTGTA  1800
                ||||||||||||||||||||||||||||||||||||||||||||||||||||||||||||
Sbjct  4324463  TAGTTCATCTAGACAGCCCGACGGTGGCCATGGAAGTCGGAATCCGCTAAGGAGTGTGTA  4324522

Query  1801     ACAACTCACGGGCCGAATGAACTAGCCCTGAAAATGGATGGCGCTTAAGCGTGTTACCCA  1860
                ||||||||||||||||||||||||||||||||||||||||||||||||||||||||||||
Sbjct  4324523  ACAACTCACGGGCCGAATGAACTAGCCCTGAAAATGGATGGCGCTTAAGCGTGTTACCCA  4324582

Query  1861     TACCTCGCCGTCAGGGTAGAAACGATGCCCTGACGAGTAGGCAGGCGTGGGGGTCCGTGA  1920
                ||||||||||||||||||||||||||||||||||||||||||||||||||||||||||||
Sbjct  4324583  TACCTCGCCGTCAGGGTAGAAACGATGCCCTGACGAGTAGGCAGGCGTGGGGGTCCGTGA  4324642

Query  1921     CGAAGCCTTGGGAGTGATCCCGGGTCGAACGGCCCCTAGTGC  1962
                ||||||||||||||||||||||||||||||||||||||||||
Sbjct  4324643  CGAAGCCTTGGGAGTGATCCCGGGTCGAACGGCCCCTAGTGC  4324684


 Score = 3568 bits (1932),  Expect = 0.0
 Identities = 1952/1962 (99%), Gaps = 0/1962 (0%)
 Strand=Plus/Plus

Query  1        CAAGGTTTCCGTAGGTGAACCTGCGGAAGGATCATTACCGAGTGAGGGCCCTCTGGGTCC  60
                |||||||||||||||||||||||||||||||||||||||||||||||||||| |||||||
Sbjct  4331381  CAAGGTTTCCGTAGGTGAACCTGCGGAAGGATCATTACCGAGTGAGGGCCCTTTGGGTCC  4331440

Query  61       AACCTCCCACCCGTGTTTATTTTACCTTGTTGCTTcggcgggcccgccttaactggccgc  120
                |||||||||||||||||||||||||||||||||||||||||||||||||| |||||||||
Sbjct  4331441  AACCTCCCACCCGTGTTTATTTTACCTTGTTGCTTCGGCGGGCCCGCCTTTACTGGCCGC  4331500

Query  121      cggggggcttacgcccccgggcccgcgcccgccgAAGACACCCTCGAACTCTGTCTGAAG  180
                ||||||||| ||||||||||||||||||||||||||||||||| ||||||||||||||||
Sbjct  4331501  CGGGGGGCTCACGCCCCCGGGCCCGCGCCCGCCGAAGACACCCCCGAACTCTGTCTGAAG  4331560

Query  181      ATTGTAGTCTGAGTGAAAATATAAATTATTTAAAACTTTCAACAACGGATCTCTTGGTTC  240
                |||| |||||||||||||||||||||||||||||||||||||||||||||||||||||||
Sbjct  4331561  ATTGAAGTCTGAGTGAAAATATAAATTATTTAAAACTTTCAACAACGGATCTCTTGGTTC  4331620

Query  241      CGGCATCGATGAAGAACGCAGCGAAATGCGATACGTAATGTGAATTGCAAATTCAGTGAA  300
                ||||||||||||||||||||||||||||||||||||||||||||||||||||||||||||
Sbjct  4331621  CGGCATCGATGAAGAACGCAGCGAAATGCGATACGTAATGTGAATTGCAAATTCAGTGAA  4331680

Query  301      TCATCGAGTCTTTGAACGCACATTGCGCCCCCTGGTATTCCGGGGGGCATGCCTGTCCGA  360
                ||||||||||||||||||||||||||||||||||||||||||||||||||||||||||||
Sbjct  4331681  TCATCGAGTCTTTGAACGCACATTGCGCCCCCTGGTATTCCGGGGGGCATGCCTGTCCGA  4331740

Query  361      GCGTCATTGCTGCCCTCAAGCACGGCTTGTGTGTTGGGCCCCGTCCTCCGATCCCGGGGG  420
                ||||||||||||||||||||| |||||||||||||||||||||||||||||| |||||||
Sbjct  4331741  GCGTCATTGCTGCCCTCAAGCCCGGCTTGTGTGTTGGGCCCCGTCCTCCGATTCCGGGGG  4331800

Query  421      ACGGGCCCGAAAGGCAGCGGCGGCACCGCGTCCGGTCCTCGAGCGTATGGGGCTTTGTCA  480
                ||||||||||||||||||||||||||||||||||||||||||||||||||||||||||||
Sbjct  4331801  ACGGGCCCGAAAGGCAGCGGCGGCACCGCGTCCGGTCCTCGAGCGTATGGGGCTTTGTCA  4331860

Query  481      CCCGCTCTGTAGGCCCGGCCGGCGCTTGCCGATCAACCCAAATTTTTATCCAGGTTGACC  540
                ||||||||||||||||||||||||||||||||||||||||||||||||||||||||||||
Sbjct  4331861  CCCGCTCTGTAGGCCCGGCCGGCGCTTGCCGATCAACCCAAATTTTTATCCAGGTTGACC  4331920

Query  541      TCGGATCAGGTAGGGATACCCGCTGAACTTAAGCATATCAATAAGCGGAGGAAAAGAAAC  600
                ||||||||||||||||||||||||||||||||||||||||||||||||||||||||||||
Sbjct  4331921  TCGGATCAGGTAGGGATACCCGCTGAACTTAAGCATATCAATAAGCGGAGGAAAAGAAAC  4331980

Query  601      CAACAGGGATTGCCCCAGTAACGGCGAGTGAAGCGGCAAGAGCTCAAATTTGAAAGCTGG  660
                ||||||||||||||||||||||||||||||||||||||||||||||||||||||||||||
Sbjct  4331981  CAACAGGGATTGCCCCAGTAACGGCGAGTGAAGCGGCAAGAGCTCAAATTTGAAAGCTGG  4332040

Query  661      CTCCTTCGGGGTCCGCATTGTAATTTGTAGAGGATGCTTCGGGAGCGGTCCCCATCTAAG  720
                ||||||||||||||||||||||||||| ||||||||||||||||||||||||||||||||
Sbjct  4332041  CTCCTTCGGGGTCCGCATTGTAATTTGCAGAGGATGCTTCGGGAGCGGTCCCCATCTAAG  4332100

Query  721      TGCCCTGGAACGGGACGTCATAGAGGGTGAGAATCCCGTATGGGATGGGGTGTCCGCGCC  780
                ||||||||||||||||||||||||||||||||||||||||||||||||||||||||||||
Sbjct  4332101  TGCCCTGGAACGGGACGTCATAGAGGGTGAGAATCCCGTATGGGATGGGGTGTCCGCGCC  4332160

Query  781      CGTGTGAAGCTCCTTCGACGAGTCGAGTTGTTTGGGAATGCAGCTCTAAATGGGTGGTAA  840
                ||||||||||||||||||||||||||||||||||||||||||||||||||||||||||||
Sbjct  4332161  CGTGTGAAGCTCCTTCGACGAGTCGAGTTGTTTGGGAATGCAGCTCTAAATGGGTGGTAA  4332220

Query  841      ATTTCATCTAAAGCTAAATATTGGCCGGAGACCGATAGCGCACAAGTAGAGTGATCGAAA  900
                ||||||||||||||||||||||||||||||||||||||||||||||||||||||||||||
Sbjct  4332221  ATTTCATCTAAAGCTAAATATTGGCCGGAGACCGATAGCGCACAAGTAGAGTGATCGAAA  4332280

Query  901      GATGAAAAGCACTTTGAAAAGAGAGTTAAAAAGCACGTGAAATTGTTGAAAGGGAAGCGC  960
                ||||||||||||||||||||||||||||||||||||||||||||||||||||||||||||
Sbjct  4332281  GATGAAAAGCACTTTGAAAAGAGAGTTAAAAAGCACGTGAAATTGTTGAAAGGGAAGCGC  4332340

Query  961      TTGCGACCAGACTCGCTCGCGGGGTTCAGCCGGCATTCGTGCCGGTGTACTTCCCCGCGG  1020
                ||||||||||||||||||||||||||||||||||||||||||||||||||||||||||||
Sbjct  4332341  TTGCGACCAGACTCGCTCGCGGGGTTCAGCCGGCATTCGTGCCGGTGTACTTCCCCGCGG  4332400

Query  1021     GCGGGCCAGCGTCGGTTTGGGCGGTCGGTCAAAGGCCCTCGGAAGGTAACGCCCCTAGGG  1080
                ||||||||||||||||||||||||||||||||||||||||||||||||||||||||||||
Sbjct  4332401  GCGGGCCAGCGTCGGTTTGGGCGGTCGGTCAAAGGCCCTCGGAAGGTAACGCCCCTAGGG  4332460

Query  1081     GCGTCTTATAGCCGAGGGTGCAATGCGACCTGCCTAGACCGAGGAACGCGCTTCGGCTCG  1140
                ||||||||||||||||||||||||||||||||||||||||||||||||||||||||||||
Sbjct  4332461  GCGTCTTATAGCCGAGGGTGCAATGCGACCTGCCTAGACCGAGGAACGCGCTTCGGCTCG  4332520

Query  1141     GACGCTGGCATAATGGTCGTAAACGACCCGTCTTGAAACACGGACCAAGGAGTCTAACAT  1200
                |||||||||||||||||||||| |||||||||||||||||||||||||||||||||||||
Sbjct  4332521  GACGCTGGCATAATGGTCGTAAGCGACCCGTCTTGAAACACGGACCAAGGAGTCTAACAT  4332580

Query  1201     CTACGCGAGTGTTCGGGTGTCAAACCCGTGCGCGAAGTGAAAGCGAACGGAGGTGGGAAC  1260
                ||||||||||||||||||||||||||||||||||||||||||||||||||||||||||||
Sbjct  4332581  CTACGCGAGTGTTCGGGTGTCAAACCCGTGCGCGAAGTGAAAGCGAACGGAGGTGGGAAC  4332640

Query  1261     CCTCACGGGTGCACCATCGACCGATCCTGAAGTCTTCGGATGGATTTGAGTAAGAGCGTA  1320
                ||| ||||||||||||||||||||||||||||||||||||||||||||||||||||||||
Sbjct  4332641  CCTTACGGGTGCACCATCGACCGATCCTGAAGTCTTCGGATGGATTTGAGTAAGAGCGTA  4332700

Query  1321     GCTGTTGGGACCCGAAAGATGGTGAACTATGCCTGAATAGGGCGAAGCCAGAGGAAACTC  1380
                ||||||||||||||||||||||||||||||||||||||||||||||||||||||||||||
Sbjct  4332701  GCTGTTGGGACCCGAAAGATGGTGAACTATGCCTGAATAGGGCGAAGCCAGAGGAAACTC  4332760

Query  1381     TGGTGGAGGCTCGTAGCGGTTCTGACGTGCAAATCGATCGTCGAATTTGGGTATAGGGGC  1440
                ||||||||||||||||||||||||||||||||||||||||||||||||||||||||||||
Sbjct  4332761  TGGTGGAGGCTCGTAGCGGTTCTGACGTGCAAATCGATCGTCGAATTTGGGTATAGGGGC  4332820

Query  1441     GAAAGACTAATCGAACCATCTGGTAGCTGGTTCCTGCCGAAGTTTCCCTCAGGATAGCAG  1500
                ||||||||||||||||||||||||||||||||||||||||||||||||||||||||||||
Sbjct  4332821  GAAAGACTAATCGAACCATCTGGTAGCTGGTTCCTGCCGAAGTTTCCCTCAGGATAGCAG  4332880

Query  1501     TAACGCGAATTCAGTTTTATGAGGTAAAGCGAATGATTAGAGGCCTTGGGGTTGAAACAA  1560
                ||||||||||||||||||||||||||||||||||||||||||||||||||||||||||||
Sbjct  4332881  TAACGCGAATTCAGTTTTATGAGGTAAAGCGAATGATTAGAGGCCTTGGGGTTGAAACAA  4332940

Query  1561     CCTTAACCTATTCTCAAACTTTAAATATGTAAGAAGCCCTTGTTGCTTAATTGAACGTGG  1620
                ||||||||||||||||||||||||||||||||||||||||||||||||||||||||||||
Sbjct  4332941  CCTTAACCTATTCTCAAACTTTAAATATGTAAGAAGCCCTTGTTGCTTAATTGAACGTGG  4333000

Query  1621     GCATTAGAATGATGCGTTACTAGTGGGCCATTTTTGGTAAGCAGAACTGGCGATGCGGGA  1680
                ||||||||||||||||||||||||||||||||||||||||||||||||||||||||||||
Sbjct  4333001  GCATTAGAATGATGCGTTACTAGTGGGCCATTTTTGGTAAGCAGAACTGGCGATGCGGGA  4333060

Query  1681     TGAACCGAACGCGAGGTTAAGGTGCCGGAATACACGCTCATCAGACACCACAAAAGGTGT  1740
                ||||||||||||||||||||||||||||||||||||||||||||||||||||||||||||
Sbjct  4333061  TGAACCGAACGCGAGGTTAAGGTGCCGGAATACACGCTCATCAGACACCACAAAAGGTGT  4333120

Query  1741     TAGTTCATCTAGACAGCCCGACGGTGGCCATGGAAGTCGGAATCCGCTAAGGAGTGTGTA  1800
                ||||||||||||||||||||||||||||||||||||||||||||||||||||||||||||
Sbjct  4333121  TAGTTCATCTAGACAGCCCGACGGTGGCCATGGAAGTCGGAATCCGCTAAGGAGTGTGTA  4333180

Query  1801     ACAACTCACGGGCCGAATGAACTAGCCCTGAAAATGGATGGCGCTTAAGCGTGTTACCCA  1860
                ||||||||||||||||||||||||||||||||||||||||||||||||||||||||||||
Sbjct  4333181  ACAACTCACGGGCCGAATGAACTAGCCCTGAAAATGGATGGCGCTTAAGCGTGTTACCCA  4333240

Query  1861     TACCTCGCCGTCAGGGTAGAAACGATGCCCTGACGAGTAGGCAGGCGTGGGGGTCCGTGA  1920
                ||||||||||||||||||||||||||||||||||||||||||||||||||||||||||||
Sbjct  4333241  TACCTCGCCGTCAGGGTAGAAACGATGCCCTGACGAGTAGGCAGGCGTGGGGGTCCGTGA  4333300

Query  1921     CGAAGCCTTGGGAGTGATCCCGGGTCGAACGGCCCCTAGTGC  1962
                ||||||||||||||||||||||||||||||||||||||||||
Sbjct  4333301  CGAAGCCTTGGGAGTGATCCCGGGTCGAACGGCCCCTAGTGC  4333342


>MUGH01000060.1 Penicillium sp. BW_MB Marcia_B_CGATGT.R1_(paired)_contig_60, 
whole genome shotgun sequence
Length=8485

 Score = 3568 bits (1932),  Expect = 0.0
 Identities = 1952/1962 (99%), Gaps = 0/1962 (0%)
 Strand=Plus/Plus

Query  1     CAAGGTTTCCGTAGGTGAACCTGCGGAAGGATCATTACCGAGTGAGGGCCCTCTGGGTCC  60
             |||||||||||||||||||||||||||||||||||||||||||||||||||| |||||||
Sbjct  2924  CAAGGTTTCCGTAGGTGAACCTGCGGAAGGATCATTACCGAGTGAGGGCCCTTTGGGTCC  2983

Query  61    AACCTCCCACCCGTGTTTATTTTACCTTGTTGCTTcggcgggcccgccttaactggccgc  120
             |||||||||||||||||||||||||||||||||||||||||||||||||| |||||||||
Sbjct  2984  AACCTCCCACCCGTGTTTATTTTACCTTGTTGCTTCGGCGGGCCCGCCTTTACTGGCCGC  3043

Query  121   cggggggcttacgcccccgggcccgcgcccgccgAAGACACCCTCGAACTCTGTCTGAAG  180
             ||||||||| ||||||||||||||||||||||||||||||||  ||||||||||||||||
Sbjct  3044  CGGGGGGCTCACGCCCCCGGGCCCGCGCCCGCCGAAGACACCTCCGAACTCTGTCTGAAG  3103

Query  181   ATTGTAGTCTGAGTGAAAATATAAATTATTTAAAACTTTCAACAACGGATCTCTTGGTTC  240
             |||| |||||||||||||||||||||||||||||||||||||||||||||||||||||||
Sbjct  3104  ATTGAAGTCTGAGTGAAAATATAAATTATTTAAAACTTTCAACAACGGATCTCTTGGTTC  3163

Query  241   CGGCATCGATGAAGAACGCAGCGAAATGCGATACGTAATGTGAATTGCAAATTCAGTGAA  300
             ||||||||||||||||||||||||||||||||||||||||||||||||||||||||||||
Sbjct  3164  CGGCATCGATGAAGAACGCAGCGAAATGCGATACGTAATGTGAATTGCAAATTCAGTGAA  3223

Query  301   TCATCGAGTCTTTGAACGCACATTGCGCCCCCTGGTATTCCGGGGGGCATGCCTGTCCGA  360
             ||||||||||||||||||||||||||||||||||||||||||||||||||||||||||||
Sbjct  3224  TCATCGAGTCTTTGAACGCACATTGCGCCCCCTGGTATTCCGGGGGGCATGCCTGTCCGA  3283

Query  361   GCGTCATTGCTGCCCTCAAGCACGGCTTGTGTGTTGGGCCCCGTCCTCCGATCCCGGGGG  420
             |||||||||||||||||||||||||||||||||||||||||||||||||||| |||||||
Sbjct  3284  GCGTCATTGCTGCCCTCAAGCACGGCTTGTGTGTTGGGCCCCGTCCTCCGATTCCGGGGG  3343

Query  421   ACGGGCCCGAAAGGCAGCGGCGGCACCGCGTCCGGTCCTCGAGCGTATGGGGCTTTGTCA  480
             ||||||||||||||||||||||||||||||||||||||||||||||||||||||||||||
Sbjct  3344  ACGGGCCCGAAAGGCAGCGGCGGCACCGCGTCCGGTCCTCGAGCGTATGGGGCTTTGTCA  3403

Query  481   CCCGCTCTGTAGGCCCGGCCGGCGCTTGCCGATCAACCCAAATTTTTATCCAGGTTGACC  540
             ||||||||||||||||||||||||||||||||||||||||||||||||||||||||||||
Sbjct  3404  CCCGCTCTGTAGGCCCGGCCGGCGCTTGCCGATCAACCCAAATTTTTATCCAGGTTGACC  3463

Query  541   TCGGATCAGGTAGGGATACCCGCTGAACTTAAGCATATCAATAAGCGGAGGAAAAGAAAC  600
             ||||||||||||||||||||||||||||||||||||||||||||||||||||||||||||
Sbjct  3464  TCGGATCAGGTAGGGATACCCGCTGAACTTAAGCATATCAATAAGCGGAGGAAAAGAAAC  3523

Query  601   CAACAGGGATTGCCCCAGTAACGGCGAGTGAAGCGGCAAGAGCTCAAATTTGAAAGCTGG  660
             ||||||||||||||||||||||||||||||||||||||||||||||||||||||||||||
Sbjct  3524  CAACAGGGATTGCCCCAGTAACGGCGAGTGAAGCGGCAAGAGCTCAAATTTGAAAGCTGG  3583

Query  661   CTCCTTCGGGGTCCGCATTGTAATTTGTAGAGGATGCTTCGGGAGCGGTCCCCATCTAAG  720
             ||||||||||||||||||||||||||| ||||||||||||||||||||||||||||||||
Sbjct  3584  CTCCTTCGGGGTCCGCATTGTAATTTGCAGAGGATGCTTCGGGAGCGGTCCCCATCTAAG  3643

Query  721   TGCCCTGGAACGGGACGTCATAGAGGGTGAGAATCCCGTATGGGATGGGGTGTCCGCGCC  780
             ||||||||||||||||||||||||||||||||||||||||||||||||||||||||||||
Sbjct  3644  TGCCCTGGAACGGGACGTCATAGAGGGTGAGAATCCCGTATGGGATGGGGTGTCCGCGCC  3703

Query  781   CGTGTGAAGCTCCTTCGACGAGTCGAGTTGTTTGGGAATGCAGCTCTAAATGGGTGGTAA  840
             ||||||||||||||||||||||||||||||||||||||||||||||||||||||||||||
Sbjct  3704  CGTGTGAAGCTCCTTCGACGAGTCGAGTTGTTTGGGAATGCAGCTCTAAATGGGTGGTAA  3763

Query  841   ATTTCATCTAAAGCTAAATATTGGCCGGAGACCGATAGCGCACAAGTAGAGTGATCGAAA  900
             ||||||||||||||||||||||||||||||||||||||||||||||||||||||||||||
Sbjct  3764  ATTTCATCTAAAGCTAAATATTGGCCGGAGACCGATAGCGCACAAGTAGAGTGATCGAAA  3823

Query  901   GATGAAAAGCACTTTGAAAAGAGAGTTAAAAAGCACGTGAAATTGTTGAAAGGGAAGCGC  960
             ||||||||||||||||||||||||||||||||||||||||||||||||||||||||||||
Sbjct  3824  GATGAAAAGCACTTTGAAAAGAGAGTTAAAAAGCACGTGAAATTGTTGAAAGGGAAGCGC  3883

Query  961   TTGCGACCAGACTCGCTCGCGGGGTTCAGCCGGCATTCGTGCCGGTGTACTTCCCCGCGG  1020
             ||||||||||||||||||||||||||||||||||||||||||||||||||||||||||||
Sbjct  3884  TTGCGACCAGACTCGCTCGCGGGGTTCAGCCGGCATTCGTGCCGGTGTACTTCCCCGCGG  3943

Query  1021  GCGGGCCAGCGTCGGTTTGGGCGGTCGGTCAAAGGCCCTCGGAAGGTAACGCCCCTAGGG  1080
             ||||||||||||||||||||||||||||||||||||||||||||||||||||||||||||
Sbjct  3944  GCGGGCCAGCGTCGGTTTGGGCGGTCGGTCAAAGGCCCTCGGAAGGTAACGCCCCTAGGG  4003

Query  1081  GCGTCTTATAGCCGAGGGTGCAATGCGACCTGCCTAGACCGAGGAACGCGCTTCGGCTCG  1140
             ||||||||||||||||||||||||||||||||||||||||||||||||||||||||||||
Sbjct  4004  GCGTCTTATAGCCGAGGGTGCAATGCGACCTGCCTAGACCGAGGAACGCGCTTCGGCTCG  4063

Query  1141  GACGCTGGCATAATGGTCGTAAACGACCCGTCTTGAAACACGGACCAAGGAGTCTAACAT  1200
             |||||||||||||||||||||| |||||||||||||||||||||||||||||||||||||
Sbjct  4064  GACGCTGGCATAATGGTCGTAAGCGACCCGTCTTGAAACACGGACCAAGGAGTCTAACAT  4123

Query  1201  CTACGCGAGTGTTCGGGTGTCAAACCCGTGCGCGAAGTGAAAGCGAACGGAGGTGGGAAC  1260
             ||||||||||||||||||||||||||||||||||||||||||||||||||||||||||||
Sbjct  4124  CTACGCGAGTGTTCGGGTGTCAAACCCGTGCGCGAAGTGAAAGCGAACGGAGGTGGGAAC  4183

Query  1261  CCTCACGGGTGCACCATCGACCGATCCTGAAGTCTTCGGATGGATTTGAGTAAGAGCGTA  1320
             ||| ||||||||||||||||||||||||||||||||||||||||||||||||||||||||
Sbjct  4184  CCTTACGGGTGCACCATCGACCGATCCTGAAGTCTTCGGATGGATTTGAGTAAGAGCGTA  4243

Query  1321  GCTGTTGGGACCCGAAAGATGGTGAACTATGCCTGAATAGGGCGAAGCCAGAGGAAACTC  1380
             ||||||||||||||||||||||||||||||||||||||||||||||||||||||||||||
Sbjct  4244  GCTGTTGGGACCCGAAAGATGGTGAACTATGCCTGAATAGGGCGAAGCCAGAGGAAACTC  4303

Query  1381  TGGTGGAGGCTCGTAGCGGTTCTGACGTGCAAATCGATCGTCGAATTTGGGTATAGGGGC  1440
             ||||||||||||||||||||||||||||||||||||||||||||||||||||||||||||
Sbjct  4304  TGGTGGAGGCTCGTAGCGGTTCTGACGTGCAAATCGATCGTCGAATTTGGGTATAGGGGC  4363

Query  1441  GAAAGACTAATCGAACCATCTGGTAGCTGGTTCCTGCCGAAGTTTCCCTCAGGATAGCAG  1500
             ||||||||||||||||||||||||||||||||||||||||||||||||||||||||||||
Sbjct  4364  GAAAGACTAATCGAACCATCTGGTAGCTGGTTCCTGCCGAAGTTTCCCTCAGGATAGCAG  4423

Query  1501  TAACGCGAATTCAGTTTTATGAGGTAAAGCGAATGATTAGAGGCCTTGGGGTTGAAACAA  1560
             ||||||||||||||||||||||||||||||||||||||||||||||||||||||||||||
Sbjct  4424  TAACGCGAATTCAGTTTTATGAGGTAAAGCGAATGATTAGAGGCCTTGGGGTTGAAACAA  4483

Query  1561  CCTTAACCTATTCTCAAACTTTAAATATGTAAGAAGCCCTTGTTGCTTAATTGAACGTGG  1620
             ||||||||||||||||||||||||||||||||||||||||||||||||||||||||||||
Sbjct  4484  CCTTAACCTATTCTCAAACTTTAAATATGTAAGAAGCCCTTGTTGCTTAATTGAACGTGG  4543

Query  1621  GCATTAGAATGATGCGTTACTAGTGGGCCATTTTTGGTAAGCAGAACTGGCGATGCGGGA  1680
             ||||||||||||||||||||||||||||||||||||||||||||||||||||||||||||
Sbjct  4544  GCATTAGAATGATGCGTTACTAGTGGGCCATTTTTGGTAAGCAGAACTGGCGATGCGGGA  4603

Query  1681  TGAACCGAACGCGAGGTTAAGGTGCCGGAATACACGCTCATCAGACACCACAAAAGGTGT  1740
             ||||||||||||||||||||||||||||||||||||||||||||||||||||||||||||
Sbjct  4604  TGAACCGAACGCGAGGTTAAGGTGCCGGAATACACGCTCATCAGACACCACAAAAGGTGT  4663

Query  1741  TAGTTCATCTAGACAGCCCGACGGTGGCCATGGAAGTCGGAATCCGCTAAGGAGTGTGTA  1800
             ||||||||||||||||||||||||||||||||||||||||||||||||||||||||||||
Sbjct  4664  TAGTTCATCTAGACAGCCCGACGGTGGCCATGGAAGTCGGAATCCGCTAAGGAGTGTGTA  4723

Query  1801  ACAACTCACGGGCCGAATGAACTAGCCCTGAAAATGGATGGCGCTTAAGCGTGTTACCCA  1860
             ||||||||||||||||||||||||||||||||||||||||||||||||||||||||||||
Sbjct  4724  ACAACTCACGGGCCGAATGAACTAGCCCTGAAAATGGATGGCGCTTAAGCGTGTTACCCA  4783

Query  1861  TACCTCGCCGTCAGGGTAGAAACGATGCCCTGACGAGTAGGCAGGCGTGGGGGTCCGTGA  1920
             ||||||||||||||||||||||||||||||||||||||||||||||||||||||||||||
Sbjct  4784  TACCTCGCCGTCAGGGTAGAAACGATGCCCTGACGAGTAGGCAGGCGTGGGGGTCCGTGA  4843

Query  1921  CGAAGCCTTGGGAGTGATCCCGGGTCGAACGGCCCCTAGTGC  1962
             ||||||||||||||||||||||||||||||||||||||||||
Sbjct  4844  CGAAGCCTTGGGAGTGATCCCGGGTCGAACGGCCCCTAGTGC  4885


>JAFCIW010000005.1 Penicillium aurantiogriseum strain IBT 35659 utg000005l_segment0_segment0, 
whole genome shotgun sequence
Length=4642389

 Score = 3568 bits (1932),  Expect = 0.0
 Identities = 1953/1963 (99%), Gaps = 1/1963 (0%)
 Strand=Plus/Minus

Query  1      CAAGGTTTCCGTAGGTGAACCTGCGGAAGGATCATTACCGAGTGAGGGCCCTCTGGGTCC  60
              |||||||||||||||||||||||||||||||||||||||||||||||||||| |||||||
Sbjct  27554  CAAGGTTTCCGTAGGTGAACCTGCGGAAGGATCATTACCGAGTGAGGGCCCTTTGGGTCC  27495

Query  61     AACCTCCCACCCGTGTTTATTTTACCTTGTTGCTTcggcgggcccgccttaactggccgc  120
              |||||||||||||||||||||||||||||||||||||||||||||||||| |||||||||
Sbjct  27494  AACCTCCCACCCGTGTTTATTTTACCTTGTTGCTTCGGCGGGCCCGCCTTTACTGGCCGC  27435

Query  121    cggggggctt-acgcccccgggcccgcgcccgccgAAGACACCCTCGAACTCTGTCTGAA  179
              |||||||||| |||||||||||||||||||||||||||||||||||||||||||||||||
Sbjct  27434  CGGGGGGCTTCACGCCCCCGGGCCCGCGCCCGCCGAAGACACCCTCGAACTCTGTCTGAA  27375

Query  180    GATTGTAGTCTGAGTGAAAATATAAATTATTTAAAACTTTCAACAACGGATCTCTTGGTT  239
              ||||| ||||||||||||||||||||||||||||||||||||||||||||||||||||||
Sbjct  27374  GATTGAAGTCTGAGTGAAAATATAAATTATTTAAAACTTTCAACAACGGATCTCTTGGTT  27315

Query  240    CCGGCATCGATGAAGAACGCAGCGAAATGCGATACGTAATGTGAATTGCAAATTCAGTGA  299
              ||||||||||||||||||||||||||||||||||||||||||||||||||||||||||||
Sbjct  27314  CCGGCATCGATGAAGAACGCAGCGAAATGCGATACGTAATGTGAATTGCAAATTCAGTGA  27255

Query  300    ATCATCGAGTCTTTGAACGCACATTGCGCCCCCTGGTATTCCGGGGGGCATGCCTGTCCG  359
              ||||||||||||||||||||||||||||||||||||||||||||||||||||||||||||
Sbjct  27254  ATCATCGAGTCTTTGAACGCACATTGCGCCCCCTGGTATTCCGGGGGGCATGCCTGTCCG  27195

Query  360    AGCGTCATTGCTGCCCTCAAGCACGGCTTGTGTGTTGGGCCCCGTCCTCCGATCCCGGGG  419
              |||||||||||||||||||||| |||||||||||||||||||||||||||||| ||||||
Sbjct  27194  AGCGTCATTGCTGCCCTCAAGCCCGGCTTGTGTGTTGGGCCCCGTCCTCCGATTCCGGGG  27135

Query  420    GACGGGCCCGAAAGGCAGCGGCGGCACCGCGTCCGGTCCTCGAGCGTATGGGGCTTTGTC  479
              ||||||||||||||||||||||||||||||||||||||||||||||||||||||||||||
Sbjct  27134  GACGGGCCCGAAAGGCAGCGGCGGCACCGCGTCCGGTCCTCGAGCGTATGGGGCTTTGTC  27075

Query  480    ACCCGCTCTGTAGGCCCGGCCGGCGCTTGCCGATCAACCCAAATTTTTATCCAGGTTGAC  539
              |||||||| |||||||||||||||||||||||||||||||||||||||||||||||||||
Sbjct  27074  ACCCGCTCCGTAGGCCCGGCCGGCGCTTGCCGATCAACCCAAATTTTTATCCAGGTTGAC  27015

Query  540    CTCGGATCAGGTAGGGATACCCGCTGAACTTAAGCATATCAATAAGCGGAGGAAAAGAAA  599
              ||||||||||||||||||||||||||||||||||||||||||||||||||||||||||||
Sbjct  27014  CTCGGATCAGGTAGGGATACCCGCTGAACTTAAGCATATCAATAAGCGGAGGAAAAGAAA  26955

Query  600    CCAACAGGGATTGCCCCAGTAACGGCGAGTGAAGCGGCAAGAGCTCAAATTTGAAAGCTG  659
              ||||||||||||||||||||||||||||||||||||||||||||||||||||||||||||
Sbjct  26954  CCAACAGGGATTGCCCCAGTAACGGCGAGTGAAGCGGCAAGAGCTCAAATTTGAAAGCTG  26895

Query  660    GCTCCTTCGGGGTCCGCATTGTAATTTGTAGAGGATGCTTCGGGAGCGGTCCCCATCTAA  719
              |||||||||||||||||||||||||||| |||||||||||||||||||||||||||||||
Sbjct  26894  GCTCCTTCGGGGTCCGCATTGTAATTTGCAGAGGATGCTTCGGGAGCGGTCCCCATCTAA  26835

Query  720    GTGCCCTGGAACGGGACGTCATAGAGGGTGAGAATCCCGTATGGGATGGGGTGTCCGCGC  779
              ||||||||||||||||||||||||||||||||||||||||||||||||||||||||||||
Sbjct  26834  GTGCCCTGGAACGGGACGTCATAGAGGGTGAGAATCCCGTATGGGATGGGGTGTCCGCGC  26775

Query  780    CCGTGTGAAGCTCCTTCGACGAGTCGAGTTGTTTGGGAATGCAGCTCTAAATGGGTGGTA  839
              ||||||||||||||||||||||||||||||||||||||||||||||||||||||||||||
Sbjct  26774  CCGTGTGAAGCTCCTTCGACGAGTCGAGTTGTTTGGGAATGCAGCTCTAAATGGGTGGTA  26715

Query  840    AATTTCATCTAAAGCTAAATATTGGCCGGAGACCGATAGCGCACAAGTAGAGTGATCGAA  899
              ||||||||||||||||||||||||||||||||||||||||||||||||||||||||||||
Sbjct  26714  AATTTCATCTAAAGCTAAATATTGGCCGGAGACCGATAGCGCACAAGTAGAGTGATCGAA  26655

Query  900    AGATGAAAAGCACTTTGAAAAGAGAGTTAAAAAGCACGTGAAATTGTTGAAAGGGAAGCG  959
              ||||||||||||||||||||||||||||||||||||||||||||||||||||||||||||
Sbjct  26654  AGATGAAAAGCACTTTGAAAAGAGAGTTAAAAAGCACGTGAAATTGTTGAAAGGGAAGCG  26595

Query  960    CTTGCGACCAGACTCGCTCGCGGGGTTCAGCCGGCATTCGTGCCGGTGTACTTCCCCGCG  1019
              ||||||||||||||||||||||||||||||||||||||||||||||||||||||||||||
Sbjct  26594  CTTGCGACCAGACTCGCTCGCGGGGTTCAGCCGGCATTCGTGCCGGTGTACTTCCCCGCG  26535

Query  1020   GGCGGGCCAGCGTCGGTTTGGGCGGTCGGTCAAAGGCCCTCGGAAGGTAACGCCCCTAGG  1079
              ||||||||||||||||||||||||||||||||||||||||||||||||||||||||||||
Sbjct  26534  GGCGGGCCAGCGTCGGTTTGGGCGGTCGGTCAAAGGCCCTCGGAAGGTAACGCCCCTAGG  26475

Query  1080   GGCGTCTTATAGCCGAGGGTGCAATGCGACCTGCCTAGACCGAGGAACGCGCTTCGGCTC  1139
              ||||||||||||||||||||||||||||||||||||||||||||||||||||||||||||
Sbjct  26474  GGCGTCTTATAGCCGAGGGTGCAATGCGACCTGCCTAGACCGAGGAACGCGCTTCGGCTC  26415

Query  1140   GGACGCTGGCATAATGGTCGTAAACGACCCGTCTTGAAACACGGACCAAGGAGTCTAACA  1199
              ||||||||||||||||||||||| ||||||||||||||||||||||||||||||||||||
Sbjct  26414  GGACGCTGGCATAATGGTCGTAAGCGACCCGTCTTGAAACACGGACCAAGGAGTCTAACA  26355

Query  1200   TCTACGCGAGTGTTCGGGTGTCAAACCCGTGCGCGAAGTGAAAGCGAACGGAGGTGGGAA  1259
              ||||||||||||||||||||||||||||||||||||||||||||||||||||||||||||
Sbjct  26354  TCTACGCGAGTGTTCGGGTGTCAAACCCGTGCGCGAAGTGAAAGCGAACGGAGGTGGGAA  26295

Query  1260   CCCTCACGGGTGCACCATCGACCGATCCTGAAGTCTTCGGATGGATTTGAGTAAGAGCGT  1319
              |||| |||||||||||||||||||||||||||||||||||||||||||||||||||||||
Sbjct  26294  CCCTTACGGGTGCACCATCGACCGATCCTGAAGTCTTCGGATGGATTTGAGTAAGAGCGT  26235

Query  1320   AGCTGTTGGGACCCGAAAGATGGTGAACTATGCCTGAATAGGGCGAAGCCAGAGGAAACT  1379
              ||||||||||||||||||||||||||||||||||||||||||||||||||||||||||||
Sbjct  26234  AGCTGTTGGGACCCGAAAGATGGTGAACTATGCCTGAATAGGGCGAAGCCAGAGGAAACT  26175

Query  1380   CTGGTGGAGGCTCGTAGCGGTTCTGACGTGCAAATCGATCGTCGAATTTGGGTATAGGGG  1439
              ||||||||||||||||||||||||||||||||||||||||||||||||||||||||||||
Sbjct  26174  CTGGTGGAGGCTCGTAGCGGTTCTGACGTGCAAATCGATCGTCGAATTTGGGTATAGGGG  26115

Query  1440   CGAAAGACTAATCGAACCATCTGGTAGCTGGTTCCTGCCGAAGTTTCCCTCAGGATAGCA  1499
              ||||||||||||||||||||||||||||||||||||||||||||||||||||||||||||
Sbjct  26114  CGAAAGACTAATCGAACCATCTGGTAGCTGGTTCCTGCCGAAGTTTCCCTCAGGATAGCA  26055

Query  1500   GTAACGCGAATTCAGTTTTATGAGGTAAAGCGAATGATTAGAGGCCTTGGGGTTGAAACA  1559
              ||||||||||||||||||||||||||||||||||||||||||||||||||||||||||||
Sbjct  26054  GTAACGCGAATTCAGTTTTATGAGGTAAAGCGAATGATTAGAGGCCTTGGGGTTGAAACA  25995

Query  1560   ACCTTAACCTATTCTCAAACTTTAAATATGTAAGAAGCCCTTGTTGCTTAATTGAACGTG  1619
              ||||||||||||||||||||||||||||||||||||||||||||||||||||||||||||
Sbjct  25994  ACCTTAACCTATTCTCAAACTTTAAATATGTAAGAAGCCCTTGTTGCTTAATTGAACGTG  25935

Query  1620   GGCATTAGAATGATGCGTTACTAGTGGGCCATTTTTGGTAAGCAGAACTGGCGATGCGGG  1679
              ||||||||||||||||||||||||||||||||||||||||||||||||||||||||||||
Sbjct  25934  GGCATTAGAATGATGCGTTACTAGTGGGCCATTTTTGGTAAGCAGAACTGGCGATGCGGG  25875

Query  1680   ATGAACCGAACGCGAGGTTAAGGTGCCGGAATACACGCTCATCAGACACCACAAAAGGTG  1739
              ||||||||||||||||||||||||||||||||||||||||||||||||||||||||||||
Sbjct  25874  ATGAACCGAACGCGAGGTTAAGGTGCCGGAATACACGCTCATCAGACACCACAAAAGGTG  25815

Query  1740   TTAGTTCATCTAGACAGCCCGACGGTGGCCATGGAAGTCGGAATCCGCTAAGGAGTGTGT  1799
              ||||||||||||||||||||||||||||||||||||||||||||||||||||||||||||
Sbjct  25814  TTAGTTCATCTAGACAGCCCGACGGTGGCCATGGAAGTCGGAATCCGCTAAGGAGTGTGT  25755

Query  1800   AACAACTCACGGGCCGAATGAACTAGCCCTGAAAATGGATGGCGCTTAAGCGTGTTACCC  1859
              ||||||||||||||||||||||||||||||||||||||||||||||||||||||||||||
Sbjct  25754  AACAACTCACGGGCCGAATGAACTAGCCCTGAAAATGGATGGCGCTTAAGCGTGTTACCC  25695

Query  1860   ATACCTCGCCGTCAGGGTAGAAACGATGCCCTGACGAGTAGGCAGGCGTGGGGGTCCGTG  1919
              ||||||||||||||||||||||||||||||||||||||||||||||||||||||||||||
Sbjct  25694  ATACCTCGCCGTCAGGGTAGAAACGATGCCCTGACGAGTAGGCAGGCGTGGGGGTCCGTG  25635

Query  1920   ACGAAGCCTTGGGAGTGATCCCGGGTCGAACGGCCCCTAGTGC  1962
              |||||||||||||||||||||||||||||||||||||||||||
Sbjct  25634  ACGAAGCCTTGGGAGTGATCCCGGGTCGAACGGCCCCTAGTGC  25592


 Score = 3565 bits (1930),  Expect = 0.0
 Identities = 1953/1964 (99%), Gaps = 2/1964 (0%)
 Strand=Plus/Minus

Query  1      CAAGGTTTCCGTAGGTGAACCTGCGGAAGGATCATTACCGAGTGAGGGCCCTCTGGGTCC  60
              |||||||||||||||||||||||||||||||||||||||||||||||||||| |||||||
Sbjct  37094  CAAGGTTTCCGTAGGTGAACCTGCGGAAGGATCATTACCGAGTGAGGGCCCTTTGGGTCC  37035

Query  61     AACCTCCCACCCGTGTTTATTTTACCTTGTTGCTTcggcgggcccgccttaactggccgc  120
              |||||||||||||||||||||||||||||||||||||||||||||||||| |||||||||
Sbjct  37034  AACCTCCCACCCGTGTTTATTTTACCTTGTTGCTTCGGCGGGCCCGCCTTTACTGGCCGC  36975

Query  121    cggggggctt-acgcccccgggcccgcgcccgccgAAGACACCCTCGAACTCTGTCTGAA  179
              |||||||||| |||||||||||||||||||||||||||||||||||||||||||||||||
Sbjct  36974  CGGGGGGCTTCACGCCCCCGGGCCCGCGCCCGCCGAAGACACCCTCGAACTCTGTCTGAA  36915

Query  180    GATTGTAGTCTGAGTGAAAATATAAATTATTTAAAACTTTCAACAACGGATCTCTTGGTT  239
              ||||| ||||||||||||||||||||||||||||||||||||||||||||||||||||||
Sbjct  36914  GATTGAAGTCTGAGTGAAAATATAAATTATTTAAAACTTTCAACAACGGATCTCTTGGTT  36855

Query  240    CCGGCATCGATGAAGAACGCAGCGAAATGCGATACGTAATGTGAATTGCAAATTCAGTGA  299
              ||||||||||||||||||||||||||||||||||||||||||||||||||||||||||||
Sbjct  36854  CCGGCATCGATGAAGAACGCAGCGAAATGCGATACGTAATGTGAATTGCAAATTCAGTGA  36795

Query  300    ATCATCGAGTCTTTGAACGCACATTGCGCCCCCTGGTATTCCGGGGGG-CATGCCTGTCC  358
              |||||||||||||||||||||||||||||||||||||||||||||||| |||||||||||
Sbjct  36794  ATCATCGAGTCTTTGAACGCACATTGCGCCCCCTGGTATTCCGGGGGGGCATGCCTGTCC  36735

Query  359    GAGCGTCATTGCTGCCCTCAAGCACGGCTTGTGTGTTGGGCCCCGTCCTCCGATCCCGGG  418
              ||||||||||||||||||||||| |||||||||||||||||||||||||||||| |||||
Sbjct  36734  GAGCGTCATTGCTGCCCTCAAGCCCGGCTTGTGTGTTGGGCCCCGTCCTCCGATTCCGGG  36675

Query  419    GGACGGGCCCGAAAGGCAGCGGCGGCACCGCGTCCGGTCCTCGAGCGTATGGGGCTTTGT  478
              ||||||||||||||||||||||||||||||||||||||||||||||||||||||||||||
Sbjct  36674  GGACGGGCCCGAAAGGCAGCGGCGGCACCGCGTCCGGTCCTCGAGCGTATGGGGCTTTGT  36615

Query  479    CACCCGCTCTGTAGGCCCGGCCGGCGCTTGCCGATCAACCCAAATTTTTATCCAGGTTGA  538
              ||||||||| ||||||||||||||||||||||||||||||||||||||||||||||||||
Sbjct  36614  CACCCGCTCCGTAGGCCCGGCCGGCGCTTGCCGATCAACCCAAATTTTTATCCAGGTTGA  36555

Query  539    CCTCGGATCAGGTAGGGATACCCGCTGAACTTAAGCATATCAATAAGCGGAGGAAAAGAA  598
              ||||||||||||||||||||||||||||||||||||||||||||||||||||||||||||
Sbjct  36554  CCTCGGATCAGGTAGGGATACCCGCTGAACTTAAGCATATCAATAAGCGGAGGAAAAGAA  36495

Query  599    ACCAACAGGGATTGCCCCAGTAACGGCGAGTGAAGCGGCAAGAGCTCAAATTTGAAAGCT  658
              ||||||||||||||||||||||||||||||||||||||||||||||||||||||||||||
Sbjct  36494  ACCAACAGGGATTGCCCCAGTAACGGCGAGTGAAGCGGCAAGAGCTCAAATTTGAAAGCT  36435

Query  659    GGCTCCTTCGGGGTCCGCATTGTAATTTGTAGAGGATGCTTCGGGAGCGGTCCCCATCTA  718
              ||||||||||||||||||||||||||||| ||||||||||||||||||||||||||||||
Sbjct  36434  GGCTCCTTCGGGGTCCGCATTGTAATTTGCAGAGGATGCTTCGGGAGCGGTCCCCATCTA  36375

Query  719    AGTGCCCTGGAACGGGACGTCATAGAGGGTGAGAATCCCGTATGGGATGGGGTGTCCGCG  778
              ||||||||||||||||||||||||||||||||||||||||||||||||||||||||||||
Sbjct  36374  AGTGCCCTGGAACGGGACGTCATAGAGGGTGAGAATCCCGTATGGGATGGGGTGTCCGCG  36315

Query  779    CCCGTGTGAAGCTCCTTCGACGAGTCGAGTTGTTTGGGAATGCAGCTCTAAATGGGTGGT  838
              ||||||||||||||||||||||||||||||||||||||||||||||||||||||||||||
Sbjct  36314  CCCGTGTGAAGCTCCTTCGACGAGTCGAGTTGTTTGGGAATGCAGCTCTAAATGGGTGGT  36255

Query  839    AAATTTCATCTAAAGCTAAATATTGGCCGGAGACCGATAGCGCACAAGTAGAGTGATCGA  898
              ||||||||||||||||||||||||||||||||||||||||||||||||||||||||||||
Sbjct  36254  AAATTTCATCTAAAGCTAAATATTGGCCGGAGACCGATAGCGCACAAGTAGAGTGATCGA  36195

Query  899    AAGATGAAAAGCACTTTGAAAAGAGAGTTAAAAAGCACGTGAAATTGTTGAAAGGGAAGC  958
              ||||||||||||||||||||||||||||||||||||||||||||||||||||||||||||
Sbjct  36194  AAGATGAAAAGCACTTTGAAAAGAGAGTTAAAAAGCACGTGAAATTGTTGAAAGGGAAGC  36135

Query  959    GCTTGCGACCAGACTCGCTCGCGGGGTTCAGCCGGCATTCGTGCCGGTGTACTTCCCCGC  1018
              ||||||||||||||||||||||||||||||||||||||||||||||||||||||||||||
Sbjct  36134  GCTTGCGACCAGACTCGCTCGCGGGGTTCAGCCGGCATTCGTGCCGGTGTACTTCCCCGC  36075

Query  1019   GGGCGGGCCAGCGTCGGTTTGGGCGGTCGGTCAAAGGCCCTCGGAAGGTAACGCCCCTAG  1078
              ||||||||||||||||||||||||||||||||||||||||||||||||||||||||||||
Sbjct  36074  GGGCGGGCCAGCGTCGGTTTGGGCGGTCGGTCAAAGGCCCTCGGAAGGTAACGCCCCTAG  36015

Query  1079   GGGCGTCTTATAGCCGAGGGTGCAATGCGACCTGCCTAGACCGAGGAACGCGCTTCGGCT  1138
              ||||||||||||||||||||||||||||||||||||||||||||||||||||||||||||
Sbjct  36014  GGGCGTCTTATAGCCGAGGGTGCAATGCGACCTGCCTAGACCGAGGAACGCGCTTCGGCT  35955

Query  1139   CGGACGCTGGCATAATGGTCGTAAACGACCCGTCTTGAAACACGGACCAAGGAGTCTAAC  1198
              |||||||||||||||||||||||| |||||||||||||||||||||||||||||||||||
Sbjct  35954  CGGACGCTGGCATAATGGTCGTAAGCGACCCGTCTTGAAACACGGACCAAGGAGTCTAAC  35895

Query  1199   ATCTACGCGAGTGTTCGGGTGTCAAACCCGTGCGCGAAGTGAAAGCGAACGGAGGTGGGA  1258
              ||||||||||||||||||||||||||||||||||||||||||||||||||||||||||||
Sbjct  35894  ATCTACGCGAGTGTTCGGGTGTCAAACCCGTGCGCGAAGTGAAAGCGAACGGAGGTGGGA  35835

Query  1259   ACCCTCACGGGTGCACCATCGACCGATCCTGAAGTCTTCGGATGGATTTGAGTAAGAGCG  1318
              ||||| ||||||||||||||||||||||||||||||||||||||||||||||||||||||
Sbjct  35834  ACCCTTACGGGTGCACCATCGACCGATCCTGAAGTCTTCGGATGGATTTGAGTAAGAGCG  35775

Query  1319   TAGCTGTTGGGACCCGAAAGATGGTGAACTATGCCTGAATAGGGCGAAGCCAGAGGAAAC  1378
              ||||||||||||||||||||||||||||||||||||||||||||||||||||||||||||
Sbjct  35774  TAGCTGTTGGGACCCGAAAGATGGTGAACTATGCCTGAATAGGGCGAAGCCAGAGGAAAC  35715

Query  1379   TCTGGTGGAGGCTCGTAGCGGTTCTGACGTGCAAATCGATCGTCGAATTTGGGTATAGGG  1438
              ||||||||||||||||||||||||||||||||||||||||||||||||||||||||||||
Sbjct  35714  TCTGGTGGAGGCTCGTAGCGGTTCTGACGTGCAAATCGATCGTCGAATTTGGGTATAGGG  35655

Query  1439   GCGAAAGACTAATCGAACCATCTGGTAGCTGGTTCCTGCCGAAGTTTCCCTCAGGATAGC  1498
              ||||||||||||||||||||||||||||||||||||||||||||||||||||||||||||
Sbjct  35654  GCGAAAGACTAATCGAACCATCTGGTAGCTGGTTCCTGCCGAAGTTTCCCTCAGGATAGC  35595

Query  1499   AGTAACGCGAATTCAGTTTTATGAGGTAAAGCGAATGATTAGAGGCCTTGGGGTTGAAAC  1558
              ||||||||||||||||||||||||||||||||||||||||||||||||||||||||||||
Sbjct  35594  AGTAACGCGAATTCAGTTTTATGAGGTAAAGCGAATGATTAGAGGCCTTGGGGTTGAAAC  35535

Query  1559   AACCTTAACCTATTCTCAAACTTTAAATATGTAAGAAGCCCTTGTTGCTTAATTGAACGT  1618
              ||||||||||||||||||||||||||||||||||||||||||||||||||||||||||||
Sbjct  35534  AACCTTAACCTATTCTCAAACTTTAAATATGTAAGAAGCCCTTGTTGCTTAATTGAACGT  35475

Query  1619   GGGCATTAGAATGATGCGTTACTAGTGGGCCATTTTTGGTAAGCAGAACTGGCGATGCGG  1678
              ||||||||||||||||||||||||||||||||||||||||||||||||||||||||||||
Sbjct  35474  GGGCATTAGAATGATGCGTTACTAGTGGGCCATTTTTGGTAAGCAGAACTGGCGATGCGG  35415

Query  1679   GATGAACCGAACGCGAGGTTAAGGTGCCGGAATACACGCTCATCAGACACCACAAAAGGT  1738
              ||||||||||||||||||||||||||||||||||||||||||||||||||||||||||||
Sbjct  35414  GATGAACCGAACGCGAGGTTAAGGTGCCGGAATACACGCTCATCAGACACCACAAAAGGT  35355

Query  1739   GTTAGTTCATCTAGACAGCCCGACGGTGGCCATGGAAGTCGGAATCCGCTAAGGAGTGTG  1798
              ||||||||||||||||||||||||||||||||||||||||||||||||||||||||||||
Sbjct  35354  GTTAGTTCATCTAGACAGCCCGACGGTGGCCATGGAAGTCGGAATCCGCTAAGGAGTGTG  35295

Query  1799   TAACAACTCACGGGCCGAATGAACTAGCCCTGAAAATGGATGGCGCTTAAGCGTGTTACC  1858
              ||||||||||||||||||||||||||||||||||||||||||||||||||||||||||||
Sbjct  35294  TAACAACTCACGGGCCGAATGAACTAGCCCTGAAAATGGATGGCGCTTAAGCGTGTTACC  35235

Query  1859   CATACCTCGCCGTCAGGGTAGAAACGATGCCCTGACGAGTAGGCAGGCGTGGGGGTCCGT  1918
              ||||||||||||||||||||||||||||||||||||||||||||||||||||||||||||
Sbjct  35234  CATACCTCGCCGTCAGGGTAGAAACGATGCCCTGACGAGTAGGCAGGCGTGGGGGTCCGT  35175

Query  1919   GACGAAGCCTTGGGAGTGATCCCGGGTCGAACGGCCCCTAGTGC  1962
              ||||||||||||||||||||||||||||||||||||||||||||
Sbjct  35174  GACGAAGCCTTGGGAGTGATCCCGGGTCGAACGGCCCCTAGTGC  35131


 Score = 3565 bits (1930),  Expect = 0.0
 Identities = 1953/1964 (99%), Gaps = 2/1964 (0%)
 Strand=Plus/Minus

Query  1      CAAGGTTTCCGTAGGTGAACCTGCGGAAGGATCATTACCGAGTGAGGGCCCTCTGGGTCC  60
              |||||||||||||||||||||||||||||||||||||||||||||||||||| |||||||
Sbjct  46637  CAAGGTTTCCGTAGGTGAACCTGCGGAAGGATCATTACCGAGTGAGGGCCCTTTGGGTCC  46578

Query  61     AACCTCCCACCCGTGTTTATTTTACCTTGTTGCTTcggcgggcccgccttaactggccgc  120
              |||||||||||||||||||||||||||||||||||||||||||||||||| |||||||||
Sbjct  46577  AACCTCCCACCCGTGTTTATTTTACCTTGTTGCTTCGGCGGGCCCGCCTTTACTGGCCGC  46518

Query  121    cgggggg-ctt-acgcccccgggcccgcgcccgccgAAGACACCCTCGAACTCTGTCTGA  178
              ||||||| ||| ||||||||||||||||||||||||||||||||||||||||||||||||
Sbjct  46517  CGGGGGGGCTTCACGCCCCCGGGCCCGCGCCCGCCGAAGACACCCTCGAACTCTGTCTGA  46458

Query  179    AGATTGTAGTCTGAGTGAAAATATAAATTATTTAAAACTTTCAACAACGGATCTCTTGGT  238
              |||||| |||||||||||||||||||||||||||||||||||||||||||||||||||||
Sbjct  46457  AGATTGAAGTCTGAGTGAAAATATAAATTATTTAAAACTTTCAACAACGGATCTCTTGGT  46398

Query  239    TCCGGCATCGATGAAGAACGCAGCGAAATGCGATACGTAATGTGAATTGCAAATTCAGTG  298
              ||||||||||||||||||||||||||||||||||||||||||||||||||||||||||||
Sbjct  46397  TCCGGCATCGATGAAGAACGCAGCGAAATGCGATACGTAATGTGAATTGCAAATTCAGTG  46338

Query  299    AATCATCGAGTCTTTGAACGCACATTGCGCCCCCTGGTATTCCGGGGGGCATGCCTGTCC  358
              ||||||||||||||||||||||||||||||||||||||||||||||||||||||||||||
Sbjct  46337  AATCATCGAGTCTTTGAACGCACATTGCGCCCCCTGGTATTCCGGGGGGCATGCCTGTCC  46278

Query  359    GAGCGTCATTGCTGCCCTCAAGCACGGCTTGTGTGTTGGGCCCCGTCCTCCGATCCCGGG  418
              ||||||||||||||||||||||| |||||||||||||||||||||||||||||| |||||
Sbjct  46277  GAGCGTCATTGCTGCCCTCAAGCCCGGCTTGTGTGTTGGGCCCCGTCCTCCGATTCCGGG  46218

Query  419    GGACGGGCCCGAAAGGCAGCGGCGGCACCGCGTCCGGTCCTCGAGCGTATGGGGCTTTGT  478
              ||||||||||||||||||||||||||||||||||||||||||||||||||||||||||||
Sbjct  46217  GGACGGGCCCGAAAGGCAGCGGCGGCACCGCGTCCGGTCCTCGAGCGTATGGGGCTTTGT  46158

Query  479    CACCCGCTCTGTAGGCCCGGCCGGCGCTTGCCGATCAACCCAAATTTTTATCCAGGTTGA  538
              ||||||||| ||||||||||||||||||||||||||||||||||||||||||||||||||
Sbjct  46157  CACCCGCTCCGTAGGCCCGGCCGGCGCTTGCCGATCAACCCAAATTTTTATCCAGGTTGA  46098

Query  539    CCTCGGATCAGGTAGGGATACCCGCTGAACTTAAGCATATCAATAAGCGGAGGAAAAGAA  598
              ||||||||||||||||||||||||||||||||||||||||||||||||||||||||||||
Sbjct  46097  CCTCGGATCAGGTAGGGATACCCGCTGAACTTAAGCATATCAATAAGCGGAGGAAAAGAA  46038

Query  599    ACCAACAGGGATTGCCCCAGTAACGGCGAGTGAAGCGGCAAGAGCTCAAATTTGAAAGCT  658
              ||||||||||||||||||||||||||||||||||||||||||||||||||||||||||||
Sbjct  46037  ACCAACAGGGATTGCCCCAGTAACGGCGAGTGAAGCGGCAAGAGCTCAAATTTGAAAGCT  45978

Query  659    GGCTCCTTCGGGGTCCGCATTGTAATTTGTAGAGGATGCTTCGGGAGCGGTCCCCATCTA  718
              ||||||||||||||||||||||||||||| ||||||||||||||||||||||||||||||
Sbjct  45977  GGCTCCTTCGGGGTCCGCATTGTAATTTGCAGAGGATGCTTCGGGAGCGGTCCCCATCTA  45918

Query  719    AGTGCCCTGGAACGGGACGTCATAGAGGGTGAGAATCCCGTATGGGATGGGGTGTCCGCG  778
              ||||||||||||||||||||||||||||||||||||||||||||||||||||||||||||
Sbjct  45917  AGTGCCCTGGAACGGGACGTCATAGAGGGTGAGAATCCCGTATGGGATGGGGTGTCCGCG  45858

Query  779    CCCGTGTGAAGCTCCTTCGACGAGTCGAGTTGTTTGGGAATGCAGCTCTAAATGGGTGGT  838
              ||||||||||||||||||||||||||||||||||||||||||||||||||||||||||||
Sbjct  45857  CCCGTGTGAAGCTCCTTCGACGAGTCGAGTTGTTTGGGAATGCAGCTCTAAATGGGTGGT  45798

Query  839    AAATTTCATCTAAAGCTAAATATTGGCCGGAGACCGATAGCGCACAAGTAGAGTGATCGA  898
              ||||||||||||||||||||||||||||||||||||||||||||||||||||||||||||
Sbjct  45797  AAATTTCATCTAAAGCTAAATATTGGCCGGAGACCGATAGCGCACAAGTAGAGTGATCGA  45738

Query  899    AAGATGAAAAGCACTTTGAAAAGAGAGTTAAAAAGCACGTGAAATTGTTGAAAGGGAAGC  958
              ||||||||||||||||||||||||||||||||||||||||||||||||||||||||||||
Sbjct  45737  AAGATGAAAAGCACTTTGAAAAGAGAGTTAAAAAGCACGTGAAATTGTTGAAAGGGAAGC  45678

Query  959    GCTTGCGACCAGACTCGCTCGCGGGGTTCAGCCGGCATTCGTGCCGGTGTACTTCCCCGC  1018
              ||||||||||||||||||||||||||||||||||||||||||||||||||||||||||||
Sbjct  45677  GCTTGCGACCAGACTCGCTCGCGGGGTTCAGCCGGCATTCGTGCCGGTGTACTTCCCCGC  45618

Query  1019   GGGCGGGCCAGCGTCGGTTTGGGCGGTCGGTCAAAGGCCCTCGGAAGGTAACGCCCCTAG  1078
              ||||||||||||||||||||||||||||||||||||||||||||||||||||||||||||
Sbjct  45617  GGGCGGGCCAGCGTCGGTTTGGGCGGTCGGTCAAAGGCCCTCGGAAGGTAACGCCCCTAG  45558

Query  1079   GGGCGTCTTATAGCCGAGGGTGCAATGCGACCTGCCTAGACCGAGGAACGCGCTTCGGCT  1138
              ||||||||||||||||||||||||||||||||||||||||||||||||||||||||||||
Sbjct  45557  GGGCGTCTTATAGCCGAGGGTGCAATGCGACCTGCCTAGACCGAGGAACGCGCTTCGGCT  45498

Query  1139   CGGACGCTGGCATAATGGTCGTAAACGACCCGTCTTGAAACACGGACCAAGGAGTCTAAC  1198
              |||||||||||||||||||||||| |||||||||||||||||||||||||||||||||||
Sbjct  45497  CGGACGCTGGCATAATGGTCGTAAGCGACCCGTCTTGAAACACGGACCAAGGAGTCTAAC  45438

Query  1199   ATCTACGCGAGTGTTCGGGTGTCAAACCCGTGCGCGAAGTGAAAGCGAACGGAGGTGGGA  1258
              ||||||||||||||||||||||||||||||||||||||||||||||||||||||||||||
Sbjct  45437  ATCTACGCGAGTGTTCGGGTGTCAAACCCGTGCGCGAAGTGAAAGCGAACGGAGGTGGGA  45378

Query  1259   ACCCTCACGGGTGCACCATCGACCGATCCTGAAGTCTTCGGATGGATTTGAGTAAGAGCG  1318
              ||||| ||||||||||||||||||||||||||||||||||||||||||||||||||||||
Sbjct  45377  ACCCTTACGGGTGCACCATCGACCGATCCTGAAGTCTTCGGATGGATTTGAGTAAGAGCG  45318

Query  1319   TAGCTGTTGGGACCCGAAAGATGGTGAACTATGCCTGAATAGGGCGAAGCCAGAGGAAAC  1378
              ||||||||||||||||||||||||||||||||||||||||||||||||||||||||||||
Sbjct  45317  TAGCTGTTGGGACCCGAAAGATGGTGAACTATGCCTGAATAGGGCGAAGCCAGAGGAAAC  45258

Query  1379   TCTGGTGGAGGCTCGTAGCGGTTCTGACGTGCAAATCGATCGTCGAATTTGGGTATAGGG  1438
              ||||||||||||||||||||||||||||||||||||||||||||||||||||||||||||
Sbjct  45257  TCTGGTGGAGGCTCGTAGCGGTTCTGACGTGCAAATCGATCGTCGAATTTGGGTATAGGG  45198

Query  1439   GCGAAAGACTAATCGAACCATCTGGTAGCTGGTTCCTGCCGAAGTTTCCCTCAGGATAGC  1498
              ||||||||||||||||||||||||||||||||||||||||||||||||||||||||||||
Sbjct  45197  GCGAAAGACTAATCGAACCATCTGGTAGCTGGTTCCTGCCGAAGTTTCCCTCAGGATAGC  45138

Query  1499   AGTAACGCGAATTCAGTTTTATGAGGTAAAGCGAATGATTAGAGGCCTTGGGGTTGAAAC  1558
              ||||||||||||||||||||||||||||||||||||||||||||||||||||||||||||
Sbjct  45137  AGTAACGCGAATTCAGTTTTATGAGGTAAAGCGAATGATTAGAGGCCTTGGGGTTGAAAC  45078

Query  1559   AACCTTAACCTATTCTCAAACTTTAAATATGTAAGAAGCCCTTGTTGCTTAATTGAACGT  1618
              ||||||||||||||||||||||||||||||||||||||||||||||||||||||||||||
Sbjct  45077  AACCTTAACCTATTCTCAAACTTTAAATATGTAAGAAGCCCTTGTTGCTTAATTGAACGT  45018

Query  1619   GGGCATTAGAATGATGCGTTACTAGTGGGCCATTTTTGGTAAGCAGAACTGGCGATGCGG  1678
              ||||||||||||||||||||||||||||||||||||||||||||||||||||||||||||
Sbjct  45017  GGGCATTAGAATGATGCGTTACTAGTGGGCCATTTTTGGTAAGCAGAACTGGCGATGCGG  44958

Query  1679   GATGAACCGAACGCGAGGTTAAGGTGCCGGAATACACGCTCATCAGACACCACAAAAGGT  1738
              ||||||||||||||||||||||||||||||||||||||||||||||||||||||||||||
Sbjct  44957  GATGAACCGAACGCGAGGTTAAGGTGCCGGAATACACGCTCATCAGACACCACAAAAGGT  44898

Query  1739   GTTAGTTCATCTAGACAGCCCGACGGTGGCCATGGAAGTCGGAATCCGCTAAGGAGTGTG  1798
              ||||||||||||||||||||||||||||||||||||||||||||||||||||||||||||
Sbjct  44897  GTTAGTTCATCTAGACAGCCCGACGGTGGCCATGGAAGTCGGAATCCGCTAAGGAGTGTG  44838

Query  1799   TAACAACTCACGGGCCGAATGAACTAGCCCTGAAAATGGATGGCGCTTAAGCGTGTTACC  1858
              ||||||||||||||||||||||||||||||||||||||||||||||||||||||||||||
Sbjct  44837  TAACAACTCACGGGCCGAATGAACTAGCCCTGAAAATGGATGGCGCTTAAGCGTGTTACC  44778

Query  1859   CATACCTCGCCGTCAGGGTAGAAACGATGCCCTGACGAGTAGGCAGGCGTGGGGGTCCGT  1918
              ||||||||||||||||||||||||||||||||||||||||||||||||||||||||||||
Sbjct  44777  CATACCTCGCCGTCAGGGTAGAAACGATGCCCTGACGAGTAGGCAGGCGTGGGGGTCCGT  44718

Query  1919   GACGAAGCCTTGGGAGTGATCCCGGGTCGAACGGCCCCTAGTGC  1962
              ||||||||||||||||||||||||||||||||||||||||||||
Sbjct  44717  GACGAAGCCTTGGGAGTGATCCCGGGTCGAACGGCCCCTAGTGC  44674


 Score = 3563 bits (1929),  Expect = 0.0
 Identities = 1952/1963 (99%), Gaps = 2/1963 (0%)
 Strand=Plus/Minus

Query  1      CAAGGTTTCCGTAGGTGAACCTGCGGAAGGATCATTACCGAGTGAGGGCCCTCTGGGTCC  60
              |||||||||||||||||||||||||||||||||||||||||||||||||||| |||||||
Sbjct  18010  CAAGGTTTCCGTAGGTGAACCTGCGGAAGGATCATTACCGAGTGAGGGCCCTTTGGGTCC  17951

Query  61     AACCTCCCACCCGTGTTTATTTTACCTTGTTGCTTcggcgggcccgccttaactggccgc  120
              |||||||||||||||||||||||||||||||||||||||||||||||||| |||||||||
Sbjct  17950  AACCTCCCACCCGTGTTTATTTTACCTTGTTGCTTCGGCGGGCCCGCCTTTACTGGCCGC  17891

Query  121    cggggggctt-acgcccccgggcccgcgcccgccgAAGACACCCTCGAACTCTGTCTGAA  179
              |||||||||| |||||||||||||||||||||||||||||||||||||||||||||||||
Sbjct  17890  CGGGGGGCTTCACGCCCCCGGGCCCGCGCCCGCCGAAGACACCCTCGAACTCTGTCTGAA  17831

Query  180    GATTGTAGTCTGAGTGAAAATATAAATTATTTAAAACTTTCAACAACGGATCTCTTGGTT  239
              ||||| ||||||||||||||||||||||||||||||||||||||||||||||||||||||
Sbjct  17830  GATTGAAGTCTGAGTGAAAATATAAATTATTTAAAACTTTCAACAACGGATCTCTTGGTT  17771

Query  240    CCGGCATCGATGAAGAACGCAGCGAAATGCGATACGTAATGTGAATTGCAAATTCAGTGA  299
              ||||||||||||||||||||||||||||||||||||||||||||||||||||||||||||
Sbjct  17770  CCGGCATCGATGAAGAACGCAGCGAAATGCGATACGTAATGTGAATTGCAAATTCAGTGA  17711

Query  300    ATCATCGAGTCTTTGAACGCACATTGCGCCCCCTGGTATTCCGGGGGGCATGCCTGTCCG  359
              ||||||||||||||||||||||||||||||||||||||||||||||| ||||||||||||
Sbjct  17710  ATCATCGAGTCTTTGAACGCACATTGCGCCCCCTGGTATTCCGGGGG-CATGCCTGTCCG  17652

Query  360    AGCGTCATTGCTGCCCTCAAGCACGGCTTGTGTGTTGGGCCCCGTCCTCCGATCCCGGGG  419
              |||||||||||||||||||||| |||||||||||||||||||||||||||||| ||||||
Sbjct  17651  AGCGTCATTGCTGCCCTCAAGCCCGGCTTGTGTGTTGGGCCCCGTCCTCCGATTCCGGGG  17592

Query  420    GACGGGCCCGAAAGGCAGCGGCGGCACCGCGTCCGGTCCTCGAGCGTATGGGGCTTTGTC  479
              ||||||||||||||||||||||||||||||||||||||||||||||||||||||||||||
Sbjct  17591  GACGGGCCCGAAAGGCAGCGGCGGCACCGCGTCCGGTCCTCGAGCGTATGGGGCTTTGTC  17532

Query  480    ACCCGCTCTGTAGGCCCGGCCGGCGCTTGCCGATCAACCCAAATTTTTATCCAGGTTGAC  539
              |||||||| |||||||||||||||||||||||||||||||||||||||||||||||||||
Sbjct  17531  ACCCGCTCCGTAGGCCCGGCCGGCGCTTGCCGATCAACCCAAATTTTTATCCAGGTTGAC  17472

Query  540    CTCGGATCAGGTAGGGATACCCGCTGAACTTAAGCATATCAATAAGCGGAGGAAAAGAAA  599
              ||||||||||||||||||||||||||||||||||||||||||||||||||||||||||||
Sbjct  17471  CTCGGATCAGGTAGGGATACCCGCTGAACTTAAGCATATCAATAAGCGGAGGAAAAGAAA  17412

Query  600    CCAACAGGGATTGCCCCAGTAACGGCGAGTGAAGCGGCAAGAGCTCAAATTTGAAAGCTG  659
              ||||||||||||||||||||||||||||||||||||||||||||||||||||||||||||
Sbjct  17411  CCAACAGGGATTGCCCCAGTAACGGCGAGTGAAGCGGCAAGAGCTCAAATTTGAAAGCTG  17352

Query  660    GCTCCTTCGGGGTCCGCATTGTAATTTGTAGAGGATGCTTCGGGAGCGGTCCCCATCTAA  719
              |||||||||||||||||||||||||||| |||||||||||||||||||||||||||||||
Sbjct  17351  GCTCCTTCGGGGTCCGCATTGTAATTTGCAGAGGATGCTTCGGGAGCGGTCCCCATCTAA  17292

Query  720    GTGCCCTGGAACGGGACGTCATAGAGGGTGAGAATCCCGTATGGGATGGGGTGTCCGCGC  779
              ||||||||||||||||||||||||||||||||||||||||||||||||||||||||||||
Sbjct  17291  GTGCCCTGGAACGGGACGTCATAGAGGGTGAGAATCCCGTATGGGATGGGGTGTCCGCGC  17232

Query  780    CCGTGTGAAGCTCCTTCGACGAGTCGAGTTGTTTGGGAATGCAGCTCTAAATGGGTGGTA  839
              ||||||||||||||||||||||||||||||||||||||||||||||||||||||||||||
Sbjct  17231  CCGTGTGAAGCTCCTTCGACGAGTCGAGTTGTTTGGGAATGCAGCTCTAAATGGGTGGTA  17172

Query  840    AATTTCATCTAAAGCTAAATATTGGCCGGAGACCGATAGCGCACAAGTAGAGTGATCGAA  899
              ||||||||||||||||||||||||||||||||||||||||||||||||||||||||||||
Sbjct  17171  AATTTCATCTAAAGCTAAATATTGGCCGGAGACCGATAGCGCACAAGTAGAGTGATCGAA  17112

Query  900    AGATGAAAAGCACTTTGAAAAGAGAGTTAAAAAGCACGTGAAATTGTTGAAAGGGAAGCG  959
              ||||||||||||||||||||||||||||||||||||||||||||||||||||||||||||
Sbjct  17111  AGATGAAAAGCACTTTGAAAAGAGAGTTAAAAAGCACGTGAAATTGTTGAAAGGGAAGCG  17052

Query  960    CTTGCGACCAGACTCGCTCGCGGGGTTCAGCCGGCATTCGTGCCGGTGTACTTCCCCGCG  1019
              ||||||||||||||||||||||||||||||||||||||||||||||||||||||||||||
Sbjct  17051  CTTGCGACCAGACTCGCTCGCGGGGTTCAGCCGGCATTCGTGCCGGTGTACTTCCCCGCG  16992

Query  1020   GGCGGGCCAGCGTCGGTTTGGGCGGTCGGTCAAAGGCCCTCGGAAGGTAACGCCCCTAGG  1079
              ||||||||||||||||||||||||||||||||||||||||||||||||||||||||||||
Sbjct  16991  GGCGGGCCAGCGTCGGTTTGGGCGGTCGGTCAAAGGCCCTCGGAAGGTAACGCCCCTAGG  16932

Query  1080   GGCGTCTTATAGCCGAGGGTGCAATGCGACCTGCCTAGACCGAGGAACGCGCTTCGGCTC  1139
              ||||||||||||||||||||||||||||||||||||||||||||||||||||||||||||
Sbjct  16931  GGCGTCTTATAGCCGAGGGTGCAATGCGACCTGCCTAGACCGAGGAACGCGCTTCGGCTC  16872

Query  1140   GGACGCTGGCATAATGGTCGTAAACGACCCGTCTTGAAACACGGACCAAGGAGTCTAACA  1199
              ||||||||||||||||||||||| ||||||||||||||||||||||||||||||||||||
Sbjct  16871  GGACGCTGGCATAATGGTCGTAAGCGACCCGTCTTGAAACACGGACCAAGGAGTCTAACA  16812

Query  1200   TCTACGCGAGTGTTCGGGTGTCAAACCCGTGCGCGAAGTGAAAGCGAACGGAGGTGGGAA  1259
              ||||||||||||||||||||||||||||||||||||||||||||||||||||||||||||
Sbjct  16811  TCTACGCGAGTGTTCGGGTGTCAAACCCGTGCGCGAAGTGAAAGCGAACGGAGGTGGGAA  16752

Query  1260   CCCTCACGGGTGCACCATCGACCGATCCTGAAGTCTTCGGATGGATTTGAGTAAGAGCGT  1319
              |||| |||||||||||||||||||||||||||||||||||||||||||||||||||||||
Sbjct  16751  CCCTTACGGGTGCACCATCGACCGATCCTGAAGTCTTCGGATGGATTTGAGTAAGAGCGT  16692

Query  1320   AGCTGTTGGGACCCGAAAGATGGTGAACTATGCCTGAATAGGGCGAAGCCAGAGGAAACT  1379
              ||||||||||||||||||||||||||||||||||||||||||||||||||||||||||||
Sbjct  16691  AGCTGTTGGGACCCGAAAGATGGTGAACTATGCCTGAATAGGGCGAAGCCAGAGGAAACT  16632

Query  1380   CTGGTGGAGGCTCGTAGCGGTTCTGACGTGCAAATCGATCGTCGAATTTGGGTATAGGGG  1439
              ||||||||||||||||||||||||||||||||||||||||||||||||||||||||||||
Sbjct  16631  CTGGTGGAGGCTCGTAGCGGTTCTGACGTGCAAATCGATCGTCGAATTTGGGTATAGGGG  16572

Query  1440   CGAAAGACTAATCGAACCATCTGGTAGCTGGTTCCTGCCGAAGTTTCCCTCAGGATAGCA  1499
              ||||||||||||||||||||||||||||||||||||||||||||||||||||||||||||
Sbjct  16571  CGAAAGACTAATCGAACCATCTGGTAGCTGGTTCCTGCCGAAGTTTCCCTCAGGATAGCA  16512

Query  1500   GTAACGCGAATTCAGTTTTATGAGGTAAAGCGAATGATTAGAGGCCTTGGGGTTGAAACA  1559
              ||||||||||||||||||||||||||||||||||||||||||||||||||||||||||||
Sbjct  16511  GTAACGCGAATTCAGTTTTATGAGGTAAAGCGAATGATTAGAGGCCTTGGGGTTGAAACA  16452

Query  1560   ACCTTAACCTATTCTCAAACTTTAAATATGTAAGAAGCCCTTGTTGCTTAATTGAACGTG  1619
              ||||||||||||||||||||||||||||||||||||||||||||||||||||||||||||
Sbjct  16451  ACCTTAACCTATTCTCAAACTTTAAATATGTAAGAAGCCCTTGTTGCTTAATTGAACGTG  16392

Query  1620   GGCATTAGAATGATGCGTTACTAGTGGGCCATTTTTGGTAAGCAGAACTGGCGATGCGGG  1679
              ||||||||||||||||||||||||||||||||||||||||||||||||||||||||||||
Sbjct  16391  GGCATTAGAATGATGCGTTACTAGTGGGCCATTTTTGGTAAGCAGAACTGGCGATGCGGG  16332

Query  1680   ATGAACCGAACGCGAGGTTAAGGTGCCGGAATACACGCTCATCAGACACCACAAAAGGTG  1739
              ||||||||||||||||||||||||||||||||||||||||||||||||||||||||||||
Sbjct  16331  ATGAACCGAACGCGAGGTTAAGGTGCCGGAATACACGCTCATCAGACACCACAAAAGGTG  16272

Query  1740   TTAGTTCATCTAGACAGCCCGACGGTGGCCATGGAAGTCGGAATCCGCTAAGGAGTGTGT  1799
              ||||||||||||||||||||||||||||||||||||||||||||||||||||||||||||
Sbjct  16271  TTAGTTCATCTAGACAGCCCGACGGTGGCCATGGAAGTCGGAATCCGCTAAGGAGTGTGT  16212

Query  1800   AACAACTCACGGGCCGAATGAACTAGCCCTGAAAATGGATGGCGCTTAAGCGTGTTACCC  1859
              ||||||||||||||||||||||||||||||||||||||||||||||||||||||||||||
Sbjct  16211  AACAACTCACGGGCCGAATGAACTAGCCCTGAAAATGGATGGCGCTTAAGCGTGTTACCC  16152

Query  1860   ATACCTCGCCGTCAGGGTAGAAACGATGCCCTGACGAGTAGGCAGGCGTGGGGGTCCGTG  1919
              ||||||||||||||||||||||||||||||||||||||||||||||||||||||||||||
Sbjct  16151  ATACCTCGCCGTCAGGGTAGAAACGATGCCCTGACGAGTAGGCAGGCGTGGGGGTCCGTG  16092

Query  1920   ACGAAGCCTTGGGAGTGATCCCGGGTCGAACGGCCCCTAGTGC  1962
              |||||||||||||||||||||||||||||||||||||||||||
Sbjct  16091  ACGAAGCCTTGGGAGTGATCCCGGGTCGAACGGCCCCTAGTGC  16049


 Score = 3548 bits (1921),  Expect = 0.0
 Identities = 1952/1966 (99%), Gaps = 5/1966 (0%)
 Strand=Plus/Minus

Query  1     CAAGGTTTCCGTAGGTGAACCTGCGGAAGGATCATTACCGAGTGAGGGCCCTCTGGGTCC  60
             |||||||||||||||||||||||||||||||||||||||||||||||||||| |||||||
Sbjct  8485  CAAGGTTTCCGTAGGTGAACCTGCGGAAGGATCATTACCGAGTGAGGGCCCTTTGGGTCC  8426

Query  61    AACCTCCCACCCGTGTTTATTTTACCTTGTTGCTTcggcgggcccgccttaactggccgc  120
             |||||||||||||||||||||||||||||||||||||||||||||||||| |||||||||
Sbjct  8425  AACCTCCCACCCGTGTTTATTTTACCTTGTTGCTTCGGCGGGCCCGCCTTTACTGGCCGC  8366

Query  121   cgggggg-ctt-acgcccccgggcccgcgcccgccgAAGACACCCTCGAACTCTGTCTGA  178
             ||||||| ||| ||||||||||||||||||||||||||||||||||||||||||||||||
Sbjct  8365  CGGGGGGGCTTCACGCCCCCGGGCCCGCGCCCGCCGAAGACACCCTCGAACTCTGTCTGA  8306

Query  179   AGATTGTAGTCTGAGTGAAAATATAAATTATTTAAAACTTTCAACAACGGATCTCTTGGT  238
             |||||| |||||||||||||||||||||||||||||||||||||||||||||||||||||
Sbjct  8305  AGATTGAAGTCTGAGTGAAAATATAAATTATTTAAAACTTTCAACAACGGATCTCTTGGT  8246

Query  239   TCCGGCATCGATGAAGAACGCAGCGAAATGCGATACGTAATGTGAATTGCAAATTCAGTG  298
             ||||||||||||||||||||||||||||||||||||||||||||||||||||||||||||
Sbjct  8245  TCCGGCATCGATGAAGAACGCAGCGAAATGCGATACGTAATGTGAATTGCAAATTCAGTG  8186

Query  299   AATCATCGAGTCTTTGAACGCACATTGCGCCCCCTGGTATTCCGGGGGGCATGCCTGTCC  358
             |||||||||||||||||||||||||||||||||||||||||||||||| |||||||||||
Sbjct  8185  AATCATCGAGTCTTTGAACGCACATTGCGCCCCCTGGTATTCCGGGGG-CATGCCTGTCC  8127

Query  359   GAGCGTCATTGCTGCCCTCAAGCACGGCTTGTGTGTTGGGCCCCGTCCTCCGAT-CCCGG  417
             ||||||||||||||||||||||| |||||||||||||||||||||||||||||| || ||
Sbjct  8126  GAGCGTCATTGCTGCCCTCAAGCCCGGCTTGTGTGTTGGGCCCCGTCCTCCGATTCCGGG  8067

Query  418   GGGACGGGCCCGAAAGGCAGCGGCGGCACCGCGTCCGGTCCTCGAGCGTATGGGGCTTTG  477
             ||||||||||||||||||||||||||||||||||||||||||||||||||||||||||||
Sbjct  8066  GGGACGGGCCCGAAAGGCAGCGGCGGCACCGCGTCCGGTCCTCGAGCGTATGGGGCTTTG  8007

Query  478   TCACCCGCTCTGTAGGCCCGGCCGGCGCTTGCCGATCAACCCAAATTTTTATCCAGGTTG  537
             |||||||||| |||||||||||||||||||||||||||||||||||||||||||||||||
Sbjct  8006  TCACCCGCTCCGTAGGCCCGGCCGGCGCTTGCCGATCAACCCAAATTTTTATCCAGGTTG  7947

Query  538   ACCTCGGATCAGGTAGGGATACCCGCTGAACTTAAGCATATCAATAAGCGGAGGAAAAGA  597
             ||||||||||||||||||||||||||||||||||||||||||||||||||||||||||||
Sbjct  7946  ACCTCGGATCAGGTAGGGATACCCGCTGAACTTAAGCATATCAATAAGCGGAGGAAAAGA  7887

Query  598   AACCAACAGGGATTGCCCCAGTAACGGCGAGTGAAGCGGCAAGAGCTCAAATTTGAAAGC  657
             ||||||||||||||||||||||||||||||||||||||||||||||||||||||||||||
Sbjct  7886  AACCAACAGGGATTGCCCCAGTAACGGCGAGTGAAGCGGCAAGAGCTCAAATTTGAAAGC  7827

Query  658   TGGCTCCTTCGGGGTCCGCATTGTAATTTGTAGAGGATGCTTCGGGAGCGGTCCCCATCT  717
             |||||||||||||||||||||||||||||| |||||||||||||||||||||||||||||
Sbjct  7826  TGGCTCCTTCGGGGTCCGCATTGTAATTTGCAGAGGATGCTTCGGGAGCGGTCCCCATCT  7767

Query  718   AAGTGCCCTGGAACGGGACGTCATAGAGGGTGAGAATCCCGTATGGGATGGGGTGTCCGC  777
             ||||||||||||||||||||||||||||||||||||||||||||||||||||||||||||
Sbjct  7766  AAGTGCCCTGGAACGGGACGTCATAGAGGGTGAGAATCCCGTATGGGATGGGGTGTCCGC  7707

Query  778   GCCCGTGTGAAGCTCCTTCGACGAGTCGAGTTGTTTGGGAATGCAGCTCTAAATGGGTGG  837
             ||||||||||||||||||||||||||||||||||||||||||||||||||||||||||||
Sbjct  7706  GCCCGTGTGAAGCTCCTTCGACGAGTCGAGTTGTTTGGGAATGCAGCTCTAAATGGGTGG  7647

Query  838   TAAATTTCATCTAAAGCTAAATATTGGCCGGAGACCGATAGCGCACAAGTAGAGTGATCG  897
             ||||||||||||||||||||||||||||||||||||||||||||||||||||||||||||
Sbjct  7646  TAAATTTCATCTAAAGCTAAATATTGGCCGGAGACCGATAGCGCACAAGTAGAGTGATCG  7587

Query  898   AAAGATGAAAAGCACTTTGAAAAGAGAGTTAAAAAGCACGTGAAATTGTTGAAAGGGAAG  957
             ||||||||||||||||||||||||||||||||||||||||||||||||||||||||||||
Sbjct  7586  AAAGATGAAAAGCACTTTGAAAAGAGAGTTAAAAAGCACGTGAAATTGTTGAAAGGGAAG  7527

Query  958   CGCTTGCGACCAGACTCGCTCGCGGGGTTCAGCCGGCATTCGTGCCGGTGTACTTCCCCG  1017
             ||||||||||||||||||||||||||||||||||||||||||||||||||||||||||||
Sbjct  7526  CGCTTGCGACCAGACTCGCTCGCGGGGTTCAGCCGGCATTCGTGCCGGTGTACTTCCCCG  7467

Query  1018  CGGGCGGGCCAGCGTCGGTTTGGGCGGTCGGTCAAAGGCCCTCGGAAGGTAACGCCCCTA  1077
             ||||||||||||||||||||||||||||||||||||||||||||||||||||||||||||
Sbjct  7466  CGGGCGGGCCAGCGTCGGTTTGGGCGGTCGGTCAAAGGCCCTCGGAAGGTAACGCCCCTA  7407

Query  1078  GGGGCGTCTTATAGCCGAGGGTGCAATGCGACCTGCCTAGACCGAGGAACGCGCTTCGGC  1137
             ||||||||||||||||||||||||||||||||||||||||||||||||||||||||||||
Sbjct  7406  GGGGCGTCTTATAGCCGAGGGTGCAATGCGACCTGCCTAGACCGAGGAACGCGCTTCGGC  7347

Query  1138  TCGGACGCTGGCATAATGGTCGTAAACGACCCGTCTTGAAACACGGACCAAGGAGTCTAA  1197
             ||||||||||||||||||||||||| ||||||||||||||||||||||||||||||||||
Sbjct  7346  TCGGACGCTGGCATAATGGTCGTAAGCGACCCGTCTTGAAACACGGACCAAGGAGTCTAA  7287

Query  1198  CATCTACGCGAGTGTTCGGGTGTCAAACCCGTGCGCGAAGTGAAAGCGAACGGAGGTGGG  1257
             ||||||||||||||||||||||||||||||||||||||||||||||||||||||||||||
Sbjct  7286  CATCTACGCGAGTGTTCGGGTGTCAAACCCGTGCGCGAAGTGAAAGCGAACGGAGGTGGG  7227

Query  1258  AACCCTCACGGGTGCACCATCGACCGATCCTGAAGTCTTCGGATGGATTTGAGTAAGAGC  1317
             |||||| |||||||||||||||||||||||||||||||||||||||||||||||||||||
Sbjct  7226  AACCCTTACGGGTGCACCATCGACCGATCCTGAAGTCTTCGGATGGATTTGAGTAAGAGC  7167

Query  1318  GTAGCTGTTGGGACCCGAAAGATGGTGAACTATGCCTGAATAGGGCGAAGCCAGAGGAAA  1377
             ||||||||||||||||||||||||||||||||||||||||||||||||||||||||||||
Sbjct  7166  GTAGCTGTTGGGACCCGAAAGATGGTGAACTATGCCTGAATAGGGCGAAGCCAGAGGAAA  7107

Query  1378  CTCTGGTGGAGGCTCGTAGCGGTTCTGACGTGCAAATCGATCGTCGAATTTGGGTATAGG  1437
             ||||||||||||||||||||||||||||||||||||||||||||||||||||||||||||
Sbjct  7106  CTCTGGTGGAGGCTCGTAGCGGTTCTGACGTGCAAATCGATCGTCGAATTTGGGTATAGG  7047

Query  1438  GGCGAAAGACTAATCGAACCATCTGGTAGCTGGTTCCTGCCGAAGTTTCCCTCAGGATAG  1497
             ||||||||||||||||||||||||||||||||||||||||||||||||||||||||||||
Sbjct  7046  GGCGAAAGACTAATCGAACCATCTGGTAGCTGGTTCCTGCCGAAGTTTCCCTCAGGATAG  6987

Query  1498  CAGTAACGCGAATTCAGTTTTATGAGGTAAAGCGAATGATTAGAGGCCTTGGGGTTGAAA  1557
             ||||||||||||||||||||||||||||||||||||||||||||||||||||||||||||
Sbjct  6986  CAGTAACGCGAATTCAGTTTTATGAGGTAAAGCGAATGATTAGAGGCCTTGGGGTTGAAA  6927

Query  1558  CAACCTTAACCTATTCTCAAACTTTAAATATGTAAGAAGCCCTTGTTGCTTAATTGAACG  1617
             ||||||||||||||||||||||||||||||||||||||||||||||||||||||||||||
Sbjct  6926  CAACCTTAACCTATTCTCAAACTTTAAATATGTAAGAAGCCCTTGTTGCTTAATTGAACG  6867

Query  1618  TGGGCATTAGAATGATGCGTTACTAGTGGGCCATTTTTGGTAAGCAGAACTGGCGATGCG  1677
             ||||||||||||||||||||||||||||||||||||||||||||||||||||||||||||
Sbjct  6866  TGGGCATTAGAATGATGCGTTACTAGTGGGCCATTTTTGGTAAGCAGAACTGGCGATGCG  6807

Query  1678  GGATGAACCGAACGCGAGGTTAAGGTGCCGGAATACACGCTCATCAGACACCACAAAAGG  1737
             ||||||||||||||||||||||||||||||||||||||||||||||||||||||||||||
Sbjct  6806  GGATGAACCGAACGCGAGGTTAAGGTGCCGGAATACACGCTCATCAGACACCACAAAAGG  6747

Query  1738  TGTTAGTTCATCTAGACAGCCCGACGGTGGCCATGGAAGTCGGAATCCGCTAAGGAGTGT  1797
             ||||||||||||||||||||||||||||||||||||||||||||||||||||||||||||
Sbjct  6746  TGTTAGTTCATCTAGACAGCCCGACGGTGGCCATGGAAGTCGGAATCCGCTAAGGAGTGT  6687

Query  1798  GTAACAACTCACGGGCCGAATGAACTAGCCCTGAAAATGGATGGCGCTTAAGCGTGTTAC  1857
             ||||||||||||||||||||||||||||||||||||||||||||||||||||||||||||
Sbjct  6686  GTAACAACTCACGGGCCGAATGAACTAGCCCTGAAAATGGATGGCGCTTAAGCGTGTTAC  6627

Query  1858  CCATACCTCGCCGTCAGGGTAGAAACGATGCCCTGACGAGTAGGCAGGCGTGGGGGTCCG  1917
             ||||||||||||||||||||||||||||||||||||||||||||||||||||||||||||
Sbjct  6626  CCATACCTCGCCGTCAGGGTAGAAACGATGCCCTGACGAGTAGGCAGGCGTGGGGGTCCG  6567

Query  1918  TGACGAAGCCTTGGGAGTGATCCCGGGTCGAACGGCCCC-TAGTGC  1962
             ||||||||||||||||||||||||||||||||||||||| ||||||
Sbjct  6566  TGACGAAGCCTTGGGAGTGATCCCGGGTCGAACGGCCCCCTAGTGC  6521


 Score = 71.3 bits (38),  Expect = 1e-07
 Identities = 44/47 (94%), Gaps = 0/47 (0%)
 Strand=Plus/Minus

Query  1451     TCGAACCATCTGGTAGCTGGTTCCTGCCGAAGTTTCCCTCAGGATAG  1497
                |||||| |||| |||||| ||||||||||||||||||||||||||||
Sbjct  1834745  TCGAACTATCTAGTAGCTAGTTCCTGCCGAAGTTTCCCTCAGGATAG  1834699


>JACXYV010000051.1 Penicillium camemberti strain FM013=LCP06093 Pcam_S51, whole 
genome shotgun sequence
Length=16712

 Score = 3568 bits (1932),  Expect = 0.0
 Identities = 1953/1963 (99%), Gaps = 1/1963 (0%)
 Strand=Plus/Minus

Query  1     CAAGGTTTCCGTAGGTGAACCTGCGGAAGGATCATTACCGAGTGAGGGCCCTCTGGGTCC  60
             ||||||||||||||||||||||||||||||||||||||||||||||||||||||||||||
Sbjct  5429  CAAGGTTTCCGTAGGTGAACCTGCGGAAGGATCATTACCGAGTGAGGGCCCTCTGGGTCC  5370

Query  61    AACCTCCCACCCGTGTTTATTTTACCTTGTTGCTTcggcgggcccgccttaactggccgc  120
             ||||||||||||||||||||||||||||||||||||||||||||||||||||||||||||
Sbjct  5369  AACCTCCCACCCGTGTTTATTTTACCTTGTTGCTTCGGCGGGCCCGCCTTAACTGGCCGC  5310

Query  121   cggggggcttacgcccccgggcccgcgcccgccgAAGACACCCTCGAACTCTGTCTGAAG  180
             ||||||||| ||||||||||||||||||| ||||||||||||||||||||||||||||||
Sbjct  5309  CGGGGGGCTCACGCCCCCGGGCCCGCGCCGGCCGAAGACACCCTCGAACTCTGTCTGAAG  5250

Query  181   ATTGTAGTCTGAGTGAAAATATAAATTATTTAAAACTTTCAACAACGGATCTCTTGGTTC  240
             |||| |||||||||||||||||||||||||||||||||||||||||||||||||||||||
Sbjct  5249  ATTGAAGTCTGAGTGAAAATATAAATTATTTAAAACTTTCAACAACGGATCTCTTGGTTC  5190

Query  241   CGGCATCGATGAAGAACGCAGCGAAATGCGATACGTAATGTGAATTGCAAATTCAGTGAA  300
             ||||||||||||||||||||||||||||||||||||||||||||||||||||||||||||
Sbjct  5189  CGGCATCGATGAAGAACGCAGCGAAATGCGATACGTAATGTGAATTGCAAATTCAGTGAA  5130

Query  301   TCATCGAGTCTTTGAACGCACATTGCGCCCCCTGGTATTCCGGGGGGCATGCCTGTCCGA  360
             ||||||||||||||||||||||||||||||||||||||||||| ||||||||||||||||
Sbjct  5129  TCATCGAGTCTTTGAACGCACATTGCGCCCCCTGGTATTCCGGAGGGCATGCCTGTCCGA  5070

Query  361   GCGTCATTGCTGCCCTCAAGCACGGCTTGTGTGTTGGGCCCCGTCCTCCGATC-CCGGGG  419
             ||||||||||||||||||||| ||||||||||||||||||||||||||||||| ||||||
Sbjct  5069  GCGTCATTGCTGCCCTCAAGCCCGGCTTGTGTGTTGGGCCCCGTCCTCCGATCTCCGGGG  5010

Query  420   GACGGGCCCGAAAGGCAGCGGCGGCACCGCGTCCGGTCCTCGAGCGTATGGGGCTTTGTC  479
[truncated: 3,351,795 more chars]
