# Supplementary material for: Using nanopore sequencing to identify fungi from clinical samples with high phylogenetic resolution
Source: Sci Rep. 2023 Jun 16;13:9785. doi: 10.1038/s41598-023-37016-0 (PMC10275880; doi:10.1038/s41598-023-37016-0)
Supplement: Supplementary file 1 — Supplementary Information. [file 41598_2023_37016_MOESM1_ESM.zip › Supplementary_Information/Supplementary_Data/Data_S5_Mock_blast/results/Mock_RGN3_1_fmt0.txt]

BLASTN 2.13.0+


Reference: Zheng Zhang, Scott Schwartz, Lukas Wagner, and Webb
Miller (2000), "A greedy algorithm for aligning DNA sequences", J
Comput Biol 2000; 7(1-2):203-14.


Database: all.fna
           16,976,359 sequences; 173,045,930,078 total letters


Query= LR5_1

Length=1442
                                                                      Score     E
Sequences producing significant alignments:                          (Bits)  Value

JAIGNX010000036.1 Cutaneotrichosporon dermatis strain NICC30027 S...  2663    0.0  
JAIGNX010000006.1 Cutaneotrichosporon dermatis strain NICC30027 S...  2663    0.0  
JAMAMB010000006.1 Trichosporonaceae sp. PL3408A ctg_6, whole geno...  2451    0.0  
JAMAMA010000005.1 Trichosporonaceae sp. PDH3307A ctg_5, whole gen...  2451    0.0  
JAMALM010001433.1 Cutaneotrichosporon sp. P10-008 ctg_1433, whole...  2429    0.0  
BEDW01000020.1 Cutaneotrichosporon arboriformis DNA, scaffold: sc...  2348    0.0  
JAMALP010000010.1 Cutaneotrichosporon sp. PT3311B ctg_10, whole g...  2300    0.0  
JAMALO010000017.1 Cutaneotrichosporon sp. PA3318 ctg_17, whole ge...  2300    0.0  
JAMYHH010000682.1 Pichia sp. F1605B ctg_682, whole genome shotgun...  2285    0.0  
BEDX01000012.1 Cutaneotrichosporon daszewskae DNA, scaffold: scaf...  2194    0.0  
JAMYHM010000230.1 Apiotrichum sp. PA4207 ctg_230, whole genome sh...  2178    0.0  
JAMYHP010000150.1 Apiotrichum sp. Y4201-1 ctg_150, whole genome s...  2178    0.0  
JAMYHS010001152.1 Apiotrichum sp. Y3305A ctg_1152, whole genome s...  2178    0.0  
JAMYHQ010001361.1 Apiotrichum sp. M3315A-1 ctg_1361, whole genome...  2172    0.0  
JAMYHN010000191.1 Apiotrichum sp. PDH3304B ctg_191, whole genome ...  2172    0.0  
JAMALS010000003.1 Pascua sp. PK3308B-1 ctg_3, whole genome shotgu...  2172    0.0  
JAMFRD010000198.1 Pascua sp. PH4015B ctg_199, whole genome shotgu...  2172    0.0  
JAMALR010000011.1 Pascua sp. PH3313A ctg_11, whole genome shotgun...  2172    0.0  
JAMALQ010000137.1 Pascua sp. PH3615 ctg_137, whole genome shotgun...  2172    0.0  
JAMYHR010000054.1 Apiotrichum sp. PL3309B ctg_54, whole genome sh...  2172    0.0  
JAMFRE010000187.1 Pascua sp. PL2904B ctg_187, whole genome shotgu...  2172    0.0  
JAMYHO010000241.1 Apiotrichum sp. PL3306B ctg_241, whole genome s...  2172    0.0  
BEDY01000008.1 Vanrija fragicola DNA, scaffold: scaffold_8, strai...  2167    0.0  
JALJEG010000101.1 Apiotrichum siamense strain L8in5 NODE_101_leng...  2128    0.0  
PQXP01000239.1 Apiotrichum akiyoshidainum strain HP2023 Contig964...  2089    0.0  
PQXP01001050.1 Apiotrichum akiyoshidainum strain HP2023 Contig122...  2089    0.0  
PQXP01001035.1 Apiotrichum akiyoshidainum strain HP2023 Contig111...  2089    0.0  
JAMALZ010000002.1 Trichosporon sp. PB005A ctg_2, whole genome sho...  2026    0.0  
QKWK01000021.1 Vanrija humicola strain CBS 4282 CBS4282_scaffold2...  2026    0.0  
JAMYHU010000003.1 Trichosporon sp. P6006 ctg_3, whole genome shot...  2021    0.0  
JAMYHV010000178.1 Trichosporon sp. PG3703 ctg_178, whole genome s...  2021    0.0  
JAMYHW010000003.1 Trichosporon sp. LN7006B ctg_3, whole genome sh...  2021    0.0  
JH977602.1 Trichosporon asahii var. asahii CBS 2479 unplaced geno...  2015    0.0  
NW_014040855.1 Trichosporon asahii var. asahii CBS 2479 unplaced ...  2015    0.0  
RSCE01000026.1 Apiotrichum porosum strain DSM 27194 scaffold_26, ...  2013    0.0  
RSCE01000022.1 Apiotrichum porosum strain DSM 27194 scaffold_22, ...  2013    0.0  
NW_021167133.1 Apiotrichum porosum strain DSM 27194 chromosome Un...  2013    0.0  
NW_021167129.1 Apiotrichum porosum strain DSM 27194 chromosome Un...  2013    0.0  
QPMP01000167.1 Colletotrichum tropicale strain CgS9275 KSG_CgS927...  2010    0.0  
PQXP01001036.1 Apiotrichum akiyoshidainum strain HP2023 Contig111...  1921    0.0  
JAMALN010001036.1 Cutaneotrichosporon sp. PK4640 ctg_1036, whole ...  1836    0.0  
CP086717.1 Vanrija pseudolonga isolate DUCC4014 chromosome 4          1820    0.0  
BEDZ01000082.1 Cutaneotrichosporon cyanovorans DNA, scaffold: sca...  1714    0.0  
RSCD01000010.1 Saitozyma podzolica strain DSM 27192 scaffold_10, ...  1711    0.0  
RSCD01000041.1 Saitozyma podzolica strain DSM 27192 scaffold_41, ...  1698    0.0  
NBSH01000033.1 Kockovaella imperatae strain NRRL Y-17943 BD324sca...  1604    0.0  
NBSH01000032.1 Kockovaella imperatae strain NRRL Y-17943 BD324sca...  1604    0.0  
NW_019028973.1 Kockovaella imperatae strain NRRL Y-17943 chromoso...  1604    0.0  
NW_019028972.1 Kockovaella imperatae strain NRRL Y-17943 chromoso...  1604    0.0  
MCFC01000139.1 Naematelia encephala strain 68-887.2 BCR39scaffold...  1602    0.0  
JAKFAO010000004.1 Naematelia aurantialba strain NX-20 Contig4, wh...  1587    0.0  
JAMYHL010000155.1 Apiotrichum sp. Y4204 ctg_155, whole genome sho...  1585    0.0  
JANBXI010000027.1 Cryptococcus sp. VH57_BW 27, whole genome shotg...  1572    0.0  
CP025762.1 Cryptococcus gattii VGII R265 chromosome 4                 1570    0.0  
NQVO01000100.1 Kwoniella shandongensis strain CBS 12478 scaffold0...  1563    0.0  
NW_022474172.1 Kwoniella shandongensis strain CBS 12478 chromosom...  1563    0.0  
AE017342.1 Cryptococcus neoformans var. neoformans JEC21 chromoso...  1555    0.0  
NC_006684.1 Cryptococcus neoformans var. neoformans JEC21 chromos...  1555    0.0  
CP000287.1 Cryptococcus gattii WM276 chromosome B, complete sequence  1552    0.0  
NC_014939.1 Cryptococcus gattii WM276 chromosome B, complete sequ...  1552    0.0  
SSXJ01000381.1 Cryptococcus neoformans AD hybrid strain CBS 132 t...  1548    0.0  
SSXJ01000371.1 Cryptococcus neoformans AD hybrid strain CBS 132 t...  1548    0.0  
VHDQ01000015.1 Cryptococcus cf. gattii strain MF34 chromosome 14 ...  1546    0.0  
VHDQ01000014.1 Cryptococcus cf. gattii strain MF34 chromosome 14 ...  1533    0.0  
CM016937.1 Cryptococcus sp. DSM 27421 chromosome 9, whole genome ...  1526    0.0  
JALAIP010002631.1 Caloplaca aegaea isolate LIQ143CAAG scaffold_26...  1522    0.0  
JAAAXZ010000726.1 Podosphaera xanthii isolate Wanju2017 POXAN0074...  1507    0.0  
JAHXHD010001605.1 Papiliotrema terrestris strain LS28 unplaced-10...  1507    0.0  
JALAIM010001695.1 Xanthoria sp. 1 TBL-2021 isolate LIQ80XSP scaff...  1428    0.0  
JAKLMH010000020.1 Fungal sp. FJII-L8-SW-PAB2 NODE_20_length_44271...  1411    0.0  
PQXP01000592.1 Apiotrichum akiyoshidainum strain HP2023 Contig268...  1376    0.0  
JAMRJJ010000016.1 Dioszegia hungarica strain Y1 Contig9, whole ge...  1317    0.0  
JAMRJJ010000013.1 Dioszegia hungarica strain Y1 Contig24, whole g...  1312    0.0  
JAMRJJ010000007.1 Dioszegia hungarica strain Y1 Contig22, whole g...  1312    0.0  
JAMRJJ010000023.1 Dioszegia hungarica strain Y1 Contig21, whole g...  1312    0.0  
JAMRJJ010000004.1 Dioszegia hungarica strain Y1 Contig19, whole g...  1312    0.0  
JAMRJJ010000020.1 Dioszegia hungarica strain Y1 Contig23, whole g...  1310    0.0  
JAMRJJ010000024.1 Dioszegia hungarica strain Y1 Contig20, whole g...  1306    0.0  
JAMRJJ010000019.1 Dioszegia hungarica strain Y1 Contig5, whole ge...  1304    0.0  
JALAIK010002142.1 Xanthoria steineri isolate LIQ73XASTE-2 scaffol...  1293    0.0  
SWKT01000207.1 Neopestalotiopsis sp. 37M scaffold_208, whole geno...  1290    0.0  
JAIFAB010000018.1 Filobasidium floriforme strain CBS 6241 HD553sc...  1262    0.0  
NW_025763639.1 Filobasidium floriforme strain CBS 6241 chromosome...  1262    0.0  
PJQL01004345.1 Rhizopus azygosporus strain CBS 357.93 scaffold_43...  1214    0.0  
MJGA01000049.1 Phanerodontia chrysosporium strain ATCC 20696 cont...  1212    0.0  
MJGA01000126.1 Phanerodontia chrysosporium strain ATCC 20696 cont...  1212    0.0  
MJGA01000030.1 Phanerodontia chrysosporium strain ATCC 20696 cont...  1206    0.0  
MJGA01000125.1 Phanerodontia chrysosporium strain ATCC 20696 cont...  1206    0.0  
JAKOGH010000470.1 Terana caerulea strain CBS 452.86 tig00000928, ...  1203    0.0  
PEKF01000136.1 Ramalina intermedia strain YAF0013 NODE_154_length...  1190    0.0  
JAACJJ010000039.1 Psilocybe cf. subviscida strain CBS 101986 unit...  1179    0.0  
JADPYG010000089.1 Vishniacozyma victoriae isolate T18_1_22C Conti...  1175    0.0  
JADPYF010000119.1 Tetracladium sp. T11_2_10C Contig_119, whole ge...  1175    0.0  
JAACJJ010000007.1 Psilocybe cf. subviscida strain CBS 101986 unit...  1173    0.0  
JAACJJ010000066.1 Psilocybe cf. subviscida strain CBS 101986 unit...  1173    0.0  
JAACJJ010000023.1 Psilocybe cf. subviscida strain CBS 101986 unit...  1173    0.0  
JAACJJ010000049.1 Psilocybe cf. subviscida strain CBS 101986 unit...  1173    0.0  
JAACJJ010000034.1 Psilocybe cf. subviscida strain CBS 101986 unit...  1173    0.0  
JAACJJ010000013.1 Psilocybe cf. subviscida strain CBS 101986 unit...  1173    0.0  
JAHRBS010000011.1 Ganoderma tsugae strain CCMJ4178 utg61, whole g...  1173    0.0  
JAHRBS010000018.1 Ganoderma tsugae strain CCMJ4178 utg5856, whole...  1173    0.0  
JAHRBS010000006.1 Ganoderma tsugae strain CCMJ4178 utg25, whole g...  1173    0.0  
JAACJJ010000010.1 Psilocybe cf. subviscida strain CBS 101986 unit...  1171    0.0  
BPQB01000026.1 Phanerochaete sordida YK-624 DNA, Contig_026, whol...  1171    0.0  
JAHKGY010000012.1 Ganoderma leucocontextum strain HMGIM-I160015 C...  1171    0.0  
JH711537.1 Tremella mesenterica DSM 1558 unplaced genomic scaffol...  1171    0.0  
NW_006711234.1 Tremella mesenterica DSM 1558 unplaced genomic sca...  1171    0.0  
JABYQO010000029.1 Trametes elegans strain CIRM-BRFM 1122 BD413sca...  1166    0.0  
JAHKGY010000035.1 Ganoderma leucocontextum strain HMGIM-I160015 C...  1166    0.0  
JAKLLX010000014.1 Fungal sp. FJI-L2-BK-P3 NODE_14_length_362002_c...  1162    0.0  
PQXP01001049.1 Apiotrichum akiyoshidainum strain HP2023 Contig122...  1158    0.0  
PUDQ02000143.1 Trametes villosa isolate CCMB561 scf7180000001066,...  1158    0.0  
FTLJ01000020.1 Tinctoporellus epimiltinus genome assembly, contig...  1149    0.0  
JAACJJ010000053.1 Psilocybe cf. subviscida strain CBS 101986 unit...  1147    0.0  
JABYQU010000032.1 Lenzites betulinus strain CIRM-BRFM 1801 C2E23s...  1146    0.0  
JAACJJ010000068.1 Psilocybe cf. subviscida strain CBS 101986 unit...  1146    0.0  
MNAD01001562.1 Trametes pubescens strain FBCC735 TRAPUBscaffold_1...  1142    0.0  
JABYQI010000027.1 Trametes maxima strain CIRM-BRFM 1813 C8Q78scaf...  1136    0.0  
CP019375.1 Trametes hirsuta strain 072 chromosome 2 sequence          1136    0.0  
JAMALH010000007.1 Filobasidiaceae sp. PG3902-1 ctg_7, whole genom...  1136    0.0  
JAMALI010000176.1 Filobasidiaceae sp. PT2105A ctg_176, whole geno...  1136    0.0  
JABYQG010000024.1 Trametes meyenii strain CIRM-BRFM 1810 C8Q79sca...  1133    0.0  
CALYLX010000168.1 Clitopilus passeckerianus genome assembly, cont...  1131    0.0  
JANEWO010000736.1 Tausonia pullulans strain CRUB 1754 NODE_736_le...  1129    0.0  
JADCQV010000005.1 Mrakiaceae sp. VS III B KN 2 VS-III-B-KN-2_cont...  1129    0.0  
NDFF03000276.1 Grammothele lineata strain SDL-CO-2015-1 jcf718000...  1122    0.0  
VTPW01000019.1 Amauroderma rugosum strain ACCC 51706 ctg19, whole...  1118    0.0  
QCWT01000098.1 Pleurotus tuoliensis strain JKBL130LB Contig_99, w...  1114    0.0  
QCWT01000106.1 Pleurotus tuoliensis strain JKBL130LB Contig_107, ...  1114    0.0  
VTPW01000021.1 Amauroderma rugosum strain ACCC 51706 ctg21, whole...  1114    0.0  
VTPW01000013.1 Amauroderma rugosum strain ACCC 51706 ctg13, whole...  1114    0.0  
JACETU010000006.1 Pleurotus ostreatus strain PC9 scaffold_6, whol...  1114    0.0  
NW_023503161.1 Pleurotus ostreatus strain PC9 chromosome Unknown ...  1114    0.0  
JACGZH010000010.1 Phaffia rhodozyma strain CBS 6938 QXden1.PacBio...  1109    0.0  
JACGZH010000007.1 Phaffia rhodozyma strain CBS 6938 QXden1.PacBio...  1109    0.0  
JACGZH010000006.1 Phaffia rhodozyma strain CBS 6938 QXden1.PacBio...  1109    0.0  
JACGZH010000019.1 Phaffia rhodozyma strain CBS 6938 QXden1.PacBio...  1109    0.0  
JACGZH010000018.1 Phaffia rhodozyma strain CBS 6938 QXden1.PacBio...  1109    0.0  
JACGZH010000015.1 Phaffia rhodozyma strain CBS 6938 QXden1.PacBio...  1109    0.0  
JACGZH010000014.1 Phaffia rhodozyma strain CBS 6938 QXden1.PacBio...  1109    0.0  
JACGZH010000013.1 Phaffia rhodozyma strain CBS 6938 QXden1.PacBio...  1109    0.0  
JACGZH010000001.1 Phaffia rhodozyma strain CBS 6938 QXden1.PacBio...  1109    0.0  
NDFF03000279.1 Grammothele lineata strain SDL-CO-2015-1 jcf718000...  1103    0.0  
QCWS01000124.1 Pleurotus eryngii strain JKXB130DA Contig_124, who...  1099    0.0  
BRDD01000307.1 Tremella fuciformis NBRC 9317 DNA, KCNB80TF.307, w...  1090    0.0  
CALYLX010000128.1 Clitopilus passeckerianus genome assembly, cont...  1090    0.0  
CALYLX010000164.1 Clitopilus passeckerianus genome assembly, cont...  1085    0.0  
JAAZPX010000111.1 Papiliotrema laurentii strain IF7SW-F4 scaffold...  1085    0.0  
QCWS01000004.1 Pleurotus eryngii strain JKXB130DA Contig_4, whole...  1079    0.0  
JAJIRY010000273.1 Psilocybe mexicana strain FSU 13617 tig00000319...  1077    0.0  
RRYC01000010.1 Quambalaria eucalypti isolate CMW1101 Contig000001...  1074    0.0  
PQXP01000980.1 Apiotrichum akiyoshidainum strain HP2023 Contig129...  1070    0.0  
BRON01000014.1 Mrakia gelida MGH-2 DNA, scaffold_14, whole genome...  1066    0.0  
PQXP01000591.1 Apiotrichum akiyoshidainum strain HP2023 Contig143...  1061    0.0  
LOEC01000834.1 Mrakia psychrophila strain NN053900 MPSYg834, whol...  1061    0.0  
BBPU01000016.1 Mrakia blollopis SK-4 DNA, contig: SK4n2002, whole...  1061    0.0  
BBPU01000017.1 Mrakia blollopis SK-4 DNA, contig: SK4n2003, whole...  1061    0.0  
BBPU01000018.1 Mrakia blollopis SK-4 DNA, contig: SK4n2004, whole...  1061    0.0  
BBPU01000019.1 Mrakia blollopis SK-4 DNA, contig: SK4n2005, whole...  1061    0.0  
BBPU01000022.1 Mrakia blollopis SK-4 DNA, contig: SK4n2008, whole...  1061    0.0  
BBPU01000024.1 Mrakia blollopis SK-4 DNA, contig: SK4n2010, whole...  1061    0.0  
BBPU01000025.1 Mrakia blollopis SK-4 DNA, contig: SK4n2011, whole...  1061    0.0  
BBPU01000026.1 Mrakia blollopis SK-4 DNA, contig: SK4n2012, whole...  1061    0.0  
BBPU01000027.1 Mrakia blollopis SK-4 DNA, contig: SK4n2013, whole...  1061    0.0  
BBPU01000028.1 Mrakia blollopis SK-4 DNA, contig: SK4n2014, whole...  1061    0.0  
BBPU01000029.1 Mrakia blollopis SK-4 DNA, contig: SK4n2015, whole...  1061    0.0  
BBPU01000032.1 Mrakia blollopis SK-4 DNA, contig: SK4n2018, whole...  1061    0.0  
BBPU01000033.1 Mrakia blollopis SK-4 DNA, contig: SK4n2019, whole...  1061    0.0  
BBPU01000034.1 Mrakia blollopis SK-4 DNA, contig: SK4n2020, whole...  1061    0.0  
BBPU01000035.1 Mrakia blollopis SK-4 DNA, contig: SK4n2021, whole...  1061    0.0  
BBPU01000037.1 Mrakia blollopis SK-4 DNA, contig: SK4n2023, whole...  1061    0.0  
BBPU01000038.1 Mrakia blollopis SK-4 DNA, contig: SK4n2024, whole...  1061    0.0  
BBPU01000040.1 Mrakia blollopis SK-4 DNA, contig: SK4n2026, whole...  1061    0.0  
BBPU01000041.1 Mrakia blollopis SK-4 DNA, contig: SK4n2027, whole...  1061    0.0  
BBPU01000042.1 Mrakia blollopis SK-4 DNA, contig: SK4n2028, whole...  1061    0.0  
BBPU01000045.1 Mrakia blollopis SK-4 DNA, contig: SK4n2031, whole...  1061    0.0  
BBPU01000048.1 Mrakia blollopis SK-4 DNA, contig: SK4n2034, whole...  1061    0.0  
BBPU01000021.1 Mrakia blollopis SK-4 DNA, contig: SK4n2007, whole...  1059    0.0  
BBPU01000030.1 Mrakia blollopis SK-4 DNA, contig: SK4n2016, whole...  1059    0.0  
BRDC01000066.1 Tremella yokohamensis NBRC 100148 DNA, KCNB35TY.66...  1055    0.0  
BBPU01000043.1 Mrakia blollopis SK-4 DNA, contig: SK4n2029, whole...  1053    0.0  
BBPU01000049.1 Mrakia blollopis SK-4 DNA, contig: SK4n2035, whole...  1053    0.0  
CM008257.1 Phellinus noxius strain FFPRI411160 chromosome 7, whol...  1050    0.0  
BBPU01000039.1 Mrakia blollopis SK-4 DNA, contig: SK4n2025, whole...  1050    0.0  
BBPU01000036.1 Mrakia blollopis SK-4 DNA, contig: SK4n2022, whole...  1048    0.0  
JACFYU010000049.1 Pleurotus tuber-regium strain ACCC 50657-18 con...  1033    0.0  
JSYW01000167.1 Lentinus polychrous strain BCC7694 contig00167, wh...  1031    0.0  
MLYV02000761.1 Hermanssonia centrifuga strain FBCC195 PHLCENscaff...  1029    0.0  
JAEVFJ010000057.1 Cristinia sonorae strain KKN 215 BXZ70scaffold_...  1027    0.0  
JABYQF010000031.1 Trametes polyzona strain CIRM-BRFM 1798 C8Q77sc...  1027    0.0  
JABYQF010000027.1 Trametes polyzona strain CIRM-BRFM 1798 C8Q77sc...  1027    0.0  
JAAVVI010000020.1 Golubevia sp. BC0902 NODE_20_length_698752_cov_...  1026    0.0  
JAAVVH010000097.1 Golubevia sp. BC0812 NODE_97_length_8604_cov_44...  1026    0.0  
JAGTJP010000468.1 Auriculariales sp. MPI-PUGE-AT-0066 BKA62scaffo...  1024    0.0  
JABWUW010000007.1 Ganoderma lucidum strain Ling-Jian NO.2 C000097...  1022    0.0  
BHFW01000088.1 Pleurotus citrinopileatus HfpriPC05-1-Y1 DNA, unit...  1022    0.0  
BHFW01000058.1 Pleurotus citrinopileatus HfpriPC05-1-Y1 DNA, unit...  1022    0.0  
BHFW01000053.1 Pleurotus citrinopileatus HfpriPC05-1-Y1 DNA, unit...  1022    0.0  
BHFW01000035.1 Pleurotus citrinopileatus HfpriPC05-1-Y1 DNA, unit...  1022    0.0  
BHFW01000033.1 Pleurotus citrinopileatus HfpriPC05-1-Y1 DNA, unit...  1022    0.0  
BHFW01000020.1 Pleurotus citrinopileatus HfpriPC05-1-Y1 DNA, unit...  1022    0.0  
BHFW01000006.1 Pleurotus citrinopileatus HfpriPC05-1-Y1 DNA, unit...  1022    0.0  
QEYC01000014.1 Pholiota adiposa strain DZS1 Contig113, whole geno...  1020    0.0  
MJIM01000216.1 Fomitopsis palustris strain ATCC 62978 contig216, ...  1014    0.0  
MJIM01000193.1 Fomitopsis palustris strain ATCC 62978 contig193, ...  1014    0.0  
MJIM01000158.1 Fomitopsis palustris strain ATCC 62978 contig158, ...  1014    0.0  
MJIM01000133.1 Fomitopsis palustris strain ATCC 62978 contig133, ...  1014    0.0  
JABYQP010000066.1 Abortiporus biennis strain CIRM-BRFM 1778 C8Q75...  1013    0.0  
BHFW01000070.1 Pleurotus citrinopileatus HfpriPC05-1-Y1 DNA, unit...  1013    0.0  
LCTX01000245.1 Limonomyces culmigenus strain CBS 661.85 CBS66185_...  1009    0.0  
JACBKP010000816.1 Neoantrodia serialis strain Sig1Antser10 B0H18s...  1009    0.0  
NW_025955776.1 Neoantrodia serialis strain Sig1Antser10 chromosom...  1009    0.0  
JACBKP010000822.1 Neoantrodia serialis strain Sig1Antser10 B0H18s...  1007    0.0  
JAIHLT010000026.1 Inonotus obliquus strain CT5 ctg39, whole genom...  1007    0.0  
NW_025955782.1 Neoantrodia serialis strain Sig1Antser10 chromosom...  1007    0.0  
DS547321.1 Laccaria bicolor S238N-H82 LACBIscaffold_246 genomic s...  1003    0.0  
JAHLMK010000042.1 Strobilurus pachycystidiatus strain Y-H-6C stpa...  1003    0.0  
JAHLMK010000026.1 Strobilurus pachycystidiatus strain Y-H-6C stpa...  1003    0.0  
HE797234.1 Fibroporia radiculosa TFFH 294 genomic supercontigs, s...  1003    0.0  
SSXJ01000404.1 Cryptococcus neoformans AD hybrid strain CBS 132 t...  1003    0.0  
JACBKP010000468.1 Neoantrodia serialis strain Sig1Antser10 B0H18s...  1003    0.0  
JAKLMY010000617.1 Ganoderma meredithae strain FKI-L8-BK-PAB1 NODE...  1003    0.0  
NW_025955428.1 Neoantrodia serialis strain Sig1Antser10 chromosom...  1003    0.0  
NW_012133531.1 Fibroporia radiculosa TFFH 294 genomic supercontig...  1003    0.0  
NW_001890102.1 Laccaria bicolor S238N-H82 LACBIscaffold_246, whol...  1003    0.0  
CM039010.1 Psilocybe cubensis strain MGC-MH-2018 chromosome 13, w...  1002    0.0  
FTRY01000076.1 Armillaria cepistipes strain B5 genome assembly, c...  1002    0.0  
FTRY01000008.1 Armillaria cepistipes strain B5 genome assembly, c...  1002    0.0  
CALYLX010000167.1 Clitopilus passeckerianus genome assembly, cont...  1002    0.0  
CALYLX010000166.1 Clitopilus passeckerianus genome assembly, cont...  1002    0.0  
CALYLX010000130.1 Clitopilus passeckerianus genome assembly, cont...  1002    0.0  
CALYLX010000129.1 Clitopilus passeckerianus genome assembly, cont...  1002    0.0  
JAHLMJ010000002.1 Strobilurus luchuensis strain Y-Y-2D stlucontig...  1002    0.0  
VSJF01000013.1 Floccularia luteovirens strain FLZJUC10 Contig13, ...  1002    0.0  
RZIO01000005.1 Gloeostereum incarnatum strain CCMJ2665 contig6, w...  1002    0.0  
NC_063011.1 Psilocybe cubensis strain MGC-MH-2018 chromosome 13, ...  1002    0.0  
JAHLMH010000002.1 Auriscalpium orientale strain AU-Y-A auorcontig...  1000    0.0  
CALYLX010000042.1 Clitopilus passeckerianus genome assembly, cont...  1000    0.0  
VJXU01000035.1 Ganoderma sp. BRIUMSc Ganoderma_sp_contig_35, whol...  1000    0.0  
CM035315.1 Ganoderma boninense strain G3 linkage group LG12, whol...  1000    0.0  
KZ110649.1 Postia placenta MAD-698-R-SB12 unplaced genomic scaffo...  998     0.0  
NW_020169890.1 Postia placenta MAD-698-R-SB12 unplaced genomic sc...  998     0.0  
SEOQ01000808.1 Dentipellis fragilis strain DSM 105465 Contig_808,...  996     0.0  
RJDY01000042.1 Auricularia cornea strain CCMJ2827 utg305, whole g...  996     0.0  
RJDY01000048.1 Auricularia cornea strain CCMJ2827 utg1811, whole ...  996     0.0  
RJDY01000046.1 Auricularia cornea strain CCMJ2827 utg1141, whole ...  996     0.0  
SGPM01000952.1 Antrodiella citrinella strain DSM 108506 Contig_95...  996     0.0  
WAHA01000022.1 Trametes sanguinea strain ACCC51180 Seq22, whole g...  996     0.0  
NCVV01000269.1 Auricularia auricula-judae strain B14-8 scaffold26...  996     0.0  
FUEG01000082.1 Armillaria ostoyae strain C18/9 genome assembly, c...  996     0.0  
NEKD01000094.1 Auricularia heimuer strain Dai 13782 unitig94, who...  996     0.0  
JH930495.1 Phanerochaete carnosa HHB-10118-sp unplaced genomic sc...  996     0.0  
JAEDXJ010000012.1 Galerina sulciceps strain ZP082096 Contig12, wh...  996     0.0  
VTST01000045.1 Armillaria gallica strain 012m Armga012m_contig_45...  996     0.0  
NW_006767655.1 Phanerochaete carnosa HHB-10118-sp unplaced genomi...  996     0.0  
MJVA01001020.1 Talaromyces wortmannii strain LMB-HP14 scaffold385...  994     0.0  
CP068001.1 Clitopilus hobsonii strain QYL-10 chromosome 5             994     0.0  
CM035308.1 Ganoderma boninense strain G3 linkage group LG5, whole...  994     0.0  
JAHLMI010000025.1 Strobilurus stephanocystis strain CBS 113577 st...  992     0.0  
JAHLMI010000002.1 Strobilurus stephanocystis strain CBS 113577 st...  992     0.0  
JABYQH010000084.1 Cubamyces menziesii strain CIRM-BRFM 1781 C8Q70...  992     0.0  
JABYQH010000083.1 Cubamyces menziesii strain CIRM-BRFM 1781 C8Q70...  992     0.0  
JADNRZ010000072.1 Panaeolus papilionaceus strain CIRM-BRFM 715 BJ...  992     0.0  
QPFP01000416.1 Coprinellus micaceus strain FP101781 FA13scaffold_...  992     0.0  
JAHLML010000026.1 Strobilurus orientalis strain K-1-1 storcontig2...  992     0.0  
JAHLML010000023.1 Strobilurus orientalis strain K-1-1 storcontig2...  992     0.0  
PJEW03000061.1 Ganoderma boninense strain G3 scaffold_49, whole g...  992     0.0  
JAIWYR010000084.1 Armillaria altimontana isolate 837-10 altimonta...  990     0.0  
JAIWYR010000062.1 Armillaria altimontana isolate 837-10 altimonta...  990     0.0  
JAIWYQ010000054.1 Armillaria solidipes isolate ID001 solidipes_sc...  990     0.0  
JAIWYQ010000052.1 Armillaria solidipes isolate ID001 solidipes_sc...  990     0.0  
JAIWYQ010000020.1 Armillaria solidipes isolate ID001 solidipes_sc...  990     0.0  
CALYLX010000161.1 Clitopilus passeckerianus genome assembly, cont...  990     0.0  
QLPO01005653.1 Stropharia rugosoannulata strain MG69 scaffold7226...  990     0.0  
JH711806.1 Trametes versicolor FP-101664 SS1 unplaced genomic sca...  989     0.0  
PUHP01012192.1 Colletotrichum shisoi strain PG-2018a scaffold1206...  989     0.0  
BEWF01000223.1 Pleurotus salmoneostramineus N60 DNA, contig: cont...  989     0.0  
CM032187.1 Marasmius oreades isolate 03SP1 chromosome 7, whole ge...  989     0.0  
NC_057329.1 Marasmius oreades isolate 03SP1 chromosome 7, whole g...  989     0.0  
NW_007360344.1 Trametes versicolor FP-101664 SS1 unplaced genomic...  989     0.0  
JADNRV010000901.1 Flammula alnicola strain AH 47727 BDZ97scaffold...  987     0.0  
JAACJL010000026.1 Agrocybe pediades strain CBS 102.39 unitig_82_A...  987     0.0  
JAACJL010000050.1 Agrocybe pediades strain CBS 102.39 unitig_81_A...  987     0.0  
JAACJL010000013.1 Agrocybe pediades strain CBS 102.39 unitig_79_A...  987     0.0  
JAACJL010000069.1 Agrocybe pediades strain CBS 102.39 unitig_124_...  987     0.0  
JAACJL010000053.1 Agrocybe pediades strain CBS 102.39 unitig_123_...  987     0.0  
JAACJL010000055.1 Agrocybe pediades strain CBS 102.39 unitig_106_...  987     0.0  
JAACJL010000063.1 Agrocybe pediades strain CBS 102.39 unitig_105_...  987     0.0  
JAACJL010000023.1 Agrocybe pediades strain CBS 102.39 unitig_104_...  987     0.0  
JAJIRX010000195.1 Psilocybe azurescens strain FSU 13761 tig000003...  985     0.0  
JACGCK010000351.1 Pholiota molesta strain CBS 144467 BJ912scaffol...  985     0.0  
QEYC01000017.1 Pholiota adiposa strain DZS1 Contig117, whole geno...  985     0.0  
JAIFHD010004692.1 Psilocybe galindoi strain Georgia-2-SW k141_133...  985     0.0  
JAACJL010000036.1 Agrocybe pediades strain CBS 102.39 unitig_78_A...  985     0.0  
JAACJL010000043.1 Agrocybe pediades strain CBS 102.39 unitig_77_A...  985     0.0  
CALYLX010000107.1 Clitopilus passeckerianus genome assembly, cont...  985     0.0  
JAHXRV010000372.1 Psilocybe tampanensis isolate sample3 k141_1038...  985     0.0  
RJDY01000015.1 Auricularia cornea strain CCMJ2827 utg22, whole ge...  983     0.0  
JAHBBC010000018.1 Auriscalpium vulgare strain CBS 236.39 auvucont...  983     0.0  
CALYLX010000165.1 Clitopilus passeckerianus genome assembly, cont...  983     0.0  
CALYLX010000163.1 Clitopilus passeckerianus genome assembly, cont...  983     0.0  
JADCUA010000030.1 Rhodofomes roseus strain CIRM-BRFM 1785 C8Q71sc...  981     0.0  
RJDY01000047.1 Auricularia cornea strain CCMJ2827 utg1797, whole ...  981     0.0  
WIUZ02000032.1 Thelephora terrestris strain UH-Tt-Lm1 BJ322scaffo...  981     0.0  
JAHYIO010000005.1 Coriolopsis trogii strain Ct001 Tt29c05, whole ...  981     0.0  
PJEW03000052.1 Ganoderma boninense strain G3 scaffold_40, whole g...  981     0.0  
NW_025952986.1 Rhodofomes roseus strain CIRM-BRFM 1785 chromosome...  981     0.0  
RJDY01000039.1 Auricularia cornea strain CCMJ2827 utg100, whole g...  979     0.0  
JACGCK010000684.1 Pholiota molesta strain CBS 144467 BJ912scaffol...  979     0.0  
CAJVPT010015842.1 Acaulospora colombiana strain CL356 genome asse...  979     0.0  
JAHLMG010000038.1 Auriscalpium microsporum strain AU-H-210 aumico...  979     0.0  
JAHLMG010000003.1 Auriscalpium microsporum strain AU-H-210 aumico...  979     0.0  
JAAXNY010000005.1 Leucocalocybe mongolica strain X42 tig00000067_...  977     0.0  
SAXG01000214.1 Amylostereum areolatum strain HG-01 Scaffold214, w...  977     0.0  
SAXG01000196.1 Amylostereum areolatum strain HG-01 Scaffold196, w...  977     0.0  
SAXG01000171.1 Amylostereum areolatum strain HG-01 Scaffold171, w...  977     0.0  
SAXG01000157.1 Amylostereum areolatum strain HG-01 Scaffold157, w...  977     0.0  
SAXG01000149.1 Amylostereum areolatum strain HG-01 Scaffold149, w...  977     0.0  
SAXG01000118.1 Amylostereum areolatum strain HG-01 Scaffold118, w...  977     0.0  
CAJSYZ010000007.1 Trichaptum fuscoviolaceum genome assembly, cont...  976     0.0  
JACDTU010000005.1 Cubamyces lactineus strain CIRM-BRFM 1664 C8Q73...  976     0.0  
JABYQQ010000032.1 Earliella scabrosa strain CIRM-BRFM 1817 C8Q76s...  976     0.0  
WIUZ02000006.1 Thelephora terrestris strain UH-Tt-Lm1 BJ322scaffo...  976     0.0  
WIUZ02000036.1 Thelephora terrestris strain UH-Tt-Lm1 BJ322scaffo...  976     0.0  
JACXVL010000845.1 Athelia sp. TMB scaffold_845, whole genome shot...  976     0.0  
JACXVL010000807.1 Athelia sp. TMB scaffold_807, whole genome shot...  976     0.0  
JAEUWM010000593.1 Podaxis sp. C-F-101401 scaffold01437, whole gen...  974     0.0  
JAEUWJ010000543.1 Podaxis carcinomalis strain LINN1287.8 scaffold...  974     0.0  
JAEUWO010000439.1 Podaxis sp. MADm22 scaffold07521, whole genome ...  974     0.0  
JAEUWR010000192.1 Podaxis sp. C-F-101400 scaffold01075, whole gen...  974     0.0  
SAXG01000190.1 Amylostereum areolatum strain HG-01 Scaffold190, w...  974     0.0  
JAHLMG010000047.1 Auriscalpium microsporum strain AU-H-210 aumico...  974     0.0  
JABYQJ010000087.1 Trametes gibbosa strain CIRM-BRFM 1770 BC628sca...  972     0.0  
RCHG01003737.1 Mycena citricolor strain CBS 193.57 8214_5M_rep_c3...  972     0.0  
JAEUWL010000493.1 Podaxis rugospora strain PREM57485 scaffold0036...  972     0.0  
CAJTBE010000007.1 Trichaptum abietinum genome assembly, contig: S...  970     0.0  
CP015465.1 Agaricus bisporus var. bisporus H97 chromosome 9, part...  970     0.0  
VICQ01000083.1 Trametes punicea strain CIRM-BRFM 1868 BD414scaffo...  970     0.0  
VICQ01000071.1 Trametes punicea strain CIRM-BRFM 1868 BD414scaffo...  970     0.0  
JABYQN010000009.1 Fomes fomentarius strain CIRM-BRFM 1821 C8Q74sc...  970     0.0  
NW_006267345.1 Agaricus bisporus var. bisporus H97 unplaced genom...  970     0.0  
JABYQM010000012.1 Daedaleopsis nitida strain CIRM-BRFM 1802 C8Q80...  968     0.0  
JAEKIV010001022.1 Hypholoma fasciculare strain SGAA scaffold_1021...  968     0.0  
JAALGH010000016.1 Flammulina velutipes strain 6-3 chromosome 11 t...  966     0.0  
KV441925.1 Gongronella sp. w5 unplaced genomic scaffold scaffold_...  966     0.0  
JABRWF010000005.1 Athelia rolfsii isolate GP3 Contig5, whole geno...  965     0.0  
KN831910.1 Hebeloma cylindrosporum h7 unplaced genomic scaffold s...  965     0.0  
JADNYV010001298.1 Mucidula mucida strain CBS 558.79 CPB85scaffold...  965     0.0  
JADNYV010001216.1 Mucidula mucida strain CBS 558.79 CPB85scaffold...  965     0.0  
JADNYV010001208.1 Mucidula mucida strain CBS 558.79 CPB85scaffold...  965     0.0  
JADNYV010001167.1 Mucidula mucida strain CBS 558.79 CPB85scaffold...  965     0.0  
JADNYV010001137.1 Mucidula mucida strain CBS 558.79 CPB85scaffold...  965     0.0  
SAXG01000235.1 Amylostereum areolatum strain HG-01 Scaffold235, w...  965     0.0  
SAXG01000210.1 Amylostereum areolatum strain HG-01 Scaffold210, w...  965     0.0  
JAKRRZ010004716.1 Podosphaera aphanis isolate DRCT72020 contig_47...  965     0.0  
RJDY01000027.1 Auricularia cornea strain CCMJ2827 utg53, whole ge...  963     0.0  
JACAZH010000065.1 Mycena sanguinolenta strain 160909Yilan Msan.sc...  963     0.0  
JACAZH010000051.1 Mycena sanguinolenta strain 160909Yilan Msan.sc...  963     0.0  
JAJAKW010000023.1 Flammulina filiformis strain Fv01-10 scaffold23...  963     0.0  
WIQG01001125.1 Mycena galopus ATCC 62051 K438scaffold_1125, whole...  963     0.0  
WIQG01001076.1 Mycena galopus ATCC 62051 K438scaffold_1076, whole...  963     0.0  
JABYQS010000793.1 Cerioporus squamosus strain CCBS 676 C8T65scaff...  961     0.0  
JABYQS010001148.1 Cerioporus squamosus strain CCBS 676 C8T65scaff...  961     0.0  
JACAZH010000105.1 Mycena sanguinolenta strain 160909Yilan Msan.sc...  961     0.0  
QLOI01003827.1 Tuber umbilicatum strain MG104 scaffold4364_cov70,...  961     0.0  
JAKOPK010001092.1 Coniferiporia weirii strain 30910 NODE_1092_len...  961     0.0  
WNYC01000153.1 Sporothrix mexicana strain CBS 120341 NODE_153_len...  959     0.0  
JAACJO010000144.1 Leucoagaricus leucothites strain CBS 146.42 145...  959     0.0  
JAACJO010000142.1 Leucoagaricus leucothites strain CBS 146.42 144...  959     0.0  
JAACJO010000129.1 Leucoagaricus leucothites strain CBS 146.42 000...  959     0.0  
JAACJO010000125.1 Leucoagaricus leucothites strain CBS 146.42 000...  959     0.0  
JAACJO010000122.1 Leucoagaricus leucothites strain CBS 146.42 000...  959     0.0  
JAACJO010000121.1 Leucoagaricus leucothites strain CBS 146.42 000...  959     0.0  
JAACJO010000118.1 Leucoagaricus leucothites strain CBS 146.42 000...  959     0.0  
JAACJO010000097.1 Leucoagaricus leucothites strain CBS 146.42 000...  959     0.0  
JAACJO010000090.1 Leucoagaricus leucothites strain CBS 146.42 000...  959     0.0  
JAACJO010000087.1 Leucoagaricus leucothites strain CBS 146.42 000...  959     0.0  
JAACJO010000074.1 Leucoagaricus leucothites strain CBS 146.42 000...  959     0.0  
JAACJO010000030.1 Leucoagaricus leucothites strain CBS 146.42 000...  959     0.0  
JAACJO010000012.1 Leucoagaricus leucothites strain CBS 146.42 000...  959     0.0  
SJKF01000009.1 Pleurotus pulmonarius strain PM_ss5 scaffold_9, wh...  957     0.0  
QUOP01000211.1 Hericium coralloides strain tvtc0002 Contig211, wh...  957     0.0  
JAIHLT010000025.1 Inonotus obliquus strain CT5 ctg37, whole genom...  955     0.0  
JAIHLT010000016.1 Inonotus obliquus strain CT5 ctg16, whole genom...  955     0.0  
JAHTMV010000058.1 Agaricus sinodeliciosus strain ZRL20160001-S65 ...  953     0.0  
WIUZ02000062.1 Thelephora terrestris strain UH-Tt-Lm1 BJ322scaffo...  953     0.0  
NBAY01000189.1 Porodaedalea pini strain BCRC 35384 PPIT.scaff0189...  953     0.0  
NBAY01000151.1 Porodaedalea pini strain BCRC 35384 PPIT.scaff0151...  953     0.0  
NBAY01000055.1 Porodaedalea pini strain BCRC 35384 PPIT.scaff0055...  953     0.0  
JACAZH010000078.1 Mycena sanguinolenta strain 160909Yilan Msan.sc...  952     0.0  
JAIHLT010000024.1 Inonotus obliquus strain CT5 ctg33, whole genom...  952     0.0  
VDMD01000335.1 Auriculariopsis ampla strain NL-1724 BD626scaffold...  950     0.0  
MARA01000083.1 Polyporus brumalis strain kfri 20912 contig83, who...  950     0.0  
MARA01000070.1 Polyporus brumalis strain kfri 20912 contig70, who...  950     0.0  
MARA01000119.1 Polyporus brumalis strain kfri 20912 contig119, wh...  950     0.0  
MARA01000106.1 Polyporus brumalis strain kfri 20912 contig106, wh...  950     0.0  
JAACJO010000143.1 Leucoagaricus leucothites strain CBS 146.42 143...  950     0.0  
JACAZH010000034.1 Mycena sanguinolenta strain 160909Yilan Msan.sc...  948     0.0  
BIMQ01000240.1 Lepista sordida NBRC 112841 DNA, scaffold240, whol...  948     0.0  
KN824733.1 Serendipita vermifera MAFF 305830 unplaced genomic sca...  948     0.0  
NBAY01000186.1 Porodaedalea pini strain BCRC 35384 PPIT.scaff0186...  948     0.0  
JAACJO010000116.1 Leucoagaricus leucothites strain CBS 146.42 000...  948     0.0  
LUGG01000101.1 Grifola frondosa strain 9006-11 000100F, whole gen...  944     0.0  
LUGG01000071.1 Grifola frondosa strain 9006-11 000070F, whole gen...  944     0.0  
DS547442.1 Laccaria bicolor S238N-H82 LACBIscaffold_370 genomic s...  941     0.0  
JACTVC010000061.1 Laccaria trichodermophora strain EF-36 36Lt_nod...  941     0.0  
JACTVC010000057.1 Laccaria trichodermophora strain EF-36 36Lt_nod...  941     0.0  
JACTVC010000036.1 Laccaria trichodermophora strain EF-36 36Lt_nod...  941     0.0  
JH687571.1 Punctularia strigosozonata HHB-11173 SS5 unplaced geno...  941     0.0  
SAXG01000215.1 Amylostereum areolatum strain HG-01 Scaffold215, w...  941     0.0  
NW_006767466.1 Punctularia strigosozonata HHB-11173 SS5 unplaced ...  941     0.0  
NW_001890223.1 Laccaria bicolor S238N-H82 LACBIscaffold_370, whol...  941     0.0  
QLPG01005766.1 Gomphus sp. MG54 scaffold6767_cov61, whole genome ...  939     0.0  
QLOL01001517.1 Tricholoma bakamatsutake strain MG51 scaffold2150_...  939     0.0  
JACAZF010000004.1 Mycena indigotica strain 171206Taipei Mind.scaf...  939     0.0  
MU410304.1 Schizophyllum commune H4-8 unplaced genomic scaffold S...  939     0.0  
NW_026089550.1 Schizophyllum commune H4-8 unplaced genomic scaffo...  939     0.0  
NW_023503003.1 Mycena indigotica strain 171206Taipei chromosome U...  939     0.0  
WHVD01000645.1 Hysterangium stoloniferum strain HS.BST BU17scaffo...  937     0.0  
WHVD01000615.1 Hysterangium stoloniferum strain HS.BST BU17scaffo...  937     0.0  
WHVD01000611.1 Hysterangium stoloniferum strain HS.BST BU17scaffo...  937     0.0  
WHVD01000549.1 Hysterangium stoloniferum strain HS.BST BU17scaffo...  937     0.0  
WHVD01000491.1 Hysterangium stoloniferum strain HS.BST BU17scaffo...  937     0.0  
WHVD01000480.1 Hysterangium stoloniferum strain HS.BST BU17scaffo...  937     0.0  
WHVD01000477.1 Hysterangium stoloniferum strain HS.BST BU17scaffo...  937     0.0  
WHVD01000476.1 Hysterangium stoloniferum strain HS.BST BU17scaffo...  937     0.0  
WHVD01000469.1 Hysterangium stoloniferum strain HS.BST BU17scaffo...  937     0.0  
WHVD01000466.1 Hysterangium stoloniferum strain HS.BST BU17scaffo...  937     0.0  
WHVD01000437.1 Hysterangium stoloniferum strain HS.BST BU17scaffo...  937     0.0  
WHVD01000430.1 Hysterangium stoloniferum strain HS.BST BU17scaffo...  937     0.0  
WHVD01000417.1 Hysterangium stoloniferum strain HS.BST BU17scaffo...  937     0.0  
WHVD01000414.1 Hysterangium stoloniferum strain HS.BST BU17scaffo...  937     0.0  
WHVD01000180.1 Hysterangium stoloniferum strain HS.BST BU17scaffo...  937     0.0  
JACAZI010000031.1 Mycena venus strain CCC161011 Mven.scaff0031, w...  937     0.0  
SFCI01000210.1 Hericium alpestre strain DSM 108284 Contig_210, wh...  935     0.0  
SZZO02000036.1 Hericium erinaceus strain CS-4 Scaffold36, whole g...  935     0.0  
WIQG01001221.1 Mycena galopus ATCC 62051 K438scaffold_1221, whole...  933     0.0  
JACAZF010000026.1 Mycena indigotica strain 171206Taipei Mind.scaf...  933     0.0  
NW_023503025.1 Mycena indigotica strain 171206Taipei chromosome U...  933     0.0  
JACBKO010000590.1 Epithele typhae strain CBS 203.58 BXZ73scaffold...  929     0.0  
NW_025954781.1 Epithele typhae strain CBS 203.58 chromosome Unkno...  929     0.0  
JACAZG010000040.1 Mycena kentingensis (nom. inval.) strain 111111...  928     0.0  
JACAZG010000037.1 Mycena kentingensis (nom. inval.) strain 111111...  928     0.0  
JACAZG010000004.1 Mycena kentingensis (nom. inval.) strain 111111...  928     0.0  
JACBKO010000737.1 Epithele typhae strain CBS 203.58 BXZ73scaffold...  926     0.0  
JACBKO010000462.1 Epithele typhae strain CBS 203.58 BXZ73scaffold...  926     0.0  
NW_025954928.1 Epithele typhae strain CBS 203.58 chromosome Unkno...  926     0.0  
NW_025954653.1 Epithele typhae strain CBS 203.58 chromosome Unkno...  926     0.0  
WSTI01010800.1 Ceratobasidium sp. 423 scaffold_12440, whole genom...  920     0.0  
JACGCN010000083.1 Lyophyllum atratum strain CBS 144462 FPV67scaff...  915     0.0  
JABYQE010000305.1 Amylocystis lapponica strain SKaAmylap13 B0H21s...  915     0.0  
JABYQR010000581.1 Cytidiella melzeri strain FP 102339 BC835scaffo...  915     0.0  
QGOD01002512.1 Sarcodon sp. MG97 scaffold5370_cov516, whole genom...  913     0.0  
QVIE01003276.1 Panellus pusillus isolate LMB36 tig00003974, whole...  913     0.0  
QVIE01003140.1 Panellus pusillus isolate LMB36 tig00002169, whole...  913     0.0  
RJDY01000050.1 Auricularia cornea strain CCMJ2827 utg2347, whole ...  911     0.0  
WSTK01001836.1 Ceratobasidium sp. 414 scaffold_1836, whole genome...  909     0.0  
JACAZH010000003.1 Mycena sanguinolenta strain 160909Yilan Msan.sc...  907     0.0  
QVIE01003318.1 Panellus pusillus isolate LMB36 tig00014903, whole...  907     0.0  
LUGG01000126.1 Grifola frondosa strain 9006-11 127, whole genome ...  904     0.0  
JACAZE010000021.1 Mycena chlorophos strain 110903Hualien_Pintung ...  904     0.0  
MQVO02000093.1 Irpex lacteus strain F17 unitig574, whole genome s...  904     0.0  
KZ819350.1 Pseudomicrostroma glucosiphilum strain MCA 4718 unplac...  900     0.0  
NW_020289942.1 Pseudomicrostroma glucosiphilum strain MCA 4718 un...  900     0.0  
MQVO02000013.1 Irpex lacteus strain F17 unitig799, whole genome s...  896     0.0  
WHVD01000064.1 Hysterangium stoloniferum strain HS.BST BU17scaffo...  893     0.0  
JABBWO010000538.1 Suillus bovinus strain UH-Sbo-P2 EDB93scaffold_...  891     0.0  
JABBWO010000531.1 Suillus bovinus strain UH-Sbo-P2 EDB93scaffold_...  891     0.0  
JABBWO010000471.1 Suillus bovinus strain UH-Sbo-P2 EDB93scaffold_...  891     0.0  
JABBWO010000402.1 Suillus bovinus strain UH-Sbo-P2 EDB93scaffold_...  891     0.0  
JABBWO010000378.1 Suillus bovinus strain UH-Sbo-P2 EDB93scaffold_...  891     0.0  
GL945447.1 Serpula lacrymans var. lacrymans S7.9 unplaced genomic...  891     0.0  
NW_006763309.1 Serpula lacrymans var. lacrymans S7.9 unplaced gen...  891     0.0  
NW_024542594.1 Suillus bovinus strain UH-Sbo-P2 chromosome Unknow...  891     0.0  
NW_024542587.1 Suillus bovinus strain UH-Sbo-P2 chromosome Unknow...  891     0.0  
NW_024542527.1 Suillus bovinus strain UH-Sbo-P2 chromosome Unknow...  891     0.0  
NW_024542458.1 Suillus bovinus strain UH-Sbo-P2 chromosome Unknow...  891     0.0  
NW_024542434.1 Suillus bovinus strain UH-Sbo-P2 chromosome Unknow...  891     0.0  
SGPK01000764.1 Phellinidium pouzarii strain DSM 108285 Contig_764...  889     0.0  
VVIT01000022.1 Sanghuangporus sanghuang isolate Kangneng Scaffold...  889     0.0  
VVIT01000001.1 Sanghuangporus sanghuang isolate Kangneng Scaffold...  889     0.0  
JABBWO010000560.1 Suillus bovinus strain UH-Sbo-P2 EDB93scaffold_...  885     0.0  
JABBWO010000546.1 Suillus bovinus strain UH-Sbo-P2 EDB93scaffold_...  885     0.0  
JABBWO010000494.1 Suillus bovinus strain UH-Sbo-P2 EDB93scaffold_...  885     0.0  
JABBWO010000249.1 Suillus bovinus strain UH-Sbo-P2 EDB93scaffold_...  885     0.0  
NW_024542616.1 Suillus bovinus strain UH-Sbo-P2 chromosome Unknow...  885     0.0  
NW_024542602.1 Suillus bovinus strain UH-Sbo-P2 chromosome Unknow...  885     0.0  
NW_024542550.1 Suillus bovinus strain UH-Sbo-P2 chromosome Unknow...  885     0.0  
NW_024542305.1 Suillus bovinus strain UH-Sbo-P2 chromosome Unknow...  885     0.0  
JACGCN010000012.1 Lyophyllum atratum strain CBS 144462 FPV67scaff...  881     0.0  
QFEO01016653.1 Amanita pseudoporphyria strain MG37 scaffold28726_...  878     0.0  
CP059660.1 Rhizoctonia solani strain AG-1 IA isolate XN chromosome 3  876     0.0  
NC_057372.1 Rhizoctonia solani chromosome 3, complete sequence        876     0.0  
LSRD01000351.1 Fusarium sambucinum strain F-4 contig00352, whole ...  870     0.0  
CAUG01000137.1 Cryptococcus flavescens NRRL Y-50378 WGS project C...  867     0.0  
JABBWO010000607.1 Suillus bovinus strain UH-Sbo-P2 EDB93scaffold_...  861     0.0  
NW_024542663.1 Suillus bovinus strain UH-Sbo-P2 chromosome Unknow...  861     0.0  
JAGGAT010000154.1 Termitomyces sp. T70a scaffold_154, whole genom...  859     0.0  
JADNRZ010000023.1 Panaeolus papilionaceus strain CIRM-BRFM 715 BJ...  857     0.0  
WHVD01000036.1 Hysterangium stoloniferum strain HS.BST BU17scaffo...  854     0.0  


>JAIGNX010000036.1 Cutaneotrichosporon dermatis strain NICC30027 Scaffold35_1, whole 
genome shotgun sequence
Length=15262

 Score = 2663 bits (1442),  Expect = 0.0
 Identities = 1442/1442 (100%), Gaps = 0/1442 (0%)
 Strand=Plus/Minus

Query  1     CAAGGTTTCCGTAGGTGAACCTGCGGAAGGATCATTAGTGAATTGCTCTTTGAGCGTTAA  60
             ||||||||||||||||||||||||||||||||||||||||||||||||||||||||||||
Sbjct  5429  CAAGGTTTCCGTAGGTGAACCTGCGGAAGGATCATTAGTGAATTGCTCTTTGAGCGTTAA  5370

Query  61    ACTATATCCATCTACACCTGTGAACTGTTGATTGACTTCGGTCAATTACTTTTACAAACA  120
             ||||||||||||||||||||||||||||||||||||||||||||||||||||||||||||
Sbjct  5369  ACTATATCCATCTACACCTGTGAACTGTTGATTGACTTCGGTCAATTACTTTTACAAACA  5310

Query  121   TTGTGTAATGAACGTCATGTTATTATAACAAAAATAACTTTCAACAACGGATCTCTTGGC  180
             ||||||||||||||||||||||||||||||||||||||||||||||||||||||||||||
Sbjct  5309  TTGTGTAATGAACGTCATGTTATTATAACAAAAATAACTTTCAACAACGGATCTCTTGGC  5250

Query  181   TCTCGCATCGATGAAGAACGCAGCGAAATGCGATAAGTAATGTGAATTGCAGAATTCAGT  240
             ||||||||||||||||||||||||||||||||||||||||||||||||||||||||||||
Sbjct  5249  TCTCGCATCGATGAAGAACGCAGCGAAATGCGATAAGTAATGTGAATTGCAGAATTCAGT  5190

Query  241   GAATCATCGAATCTTTGAACGCAACTTGCGCTCTCTGGTATTCCGGAGAGCATGCCTGTT  300
             ||||||||||||||||||||||||||||||||||||||||||||||||||||||||||||
Sbjct  5189  GAATCATCGAATCTTTGAACGCAACTTGCGCTCTCTGGTATTCCGGAGAGCATGCCTGTT  5130

Query  301   TGAGTATCATGAAATCTCAACCATTAGGGTTTCTTAATGGCTTGGATTTGGGCGCTGCCA  360
             ||||||||||||||||||||||||||||||||||||||||||||||||||||||||||||
Sbjct  5129  TGAGTATCATGAAATCTCAACCATTAGGGTTTCTTAATGGCTTGGATTTGGGCGCTGCCA  5070

Query  361   CTTGCCTGGCTCGCCTTAAAAGAGTTAGCGTATTAACTTGTCGATCTGGCGTAATAAGTT  420
             ||||||||||||||||||||||||||||||||||||||||||||||||||||||||||||
Sbjct  5069  CTTGCCTGGCTCGCCTTAAAAGAGTTAGCGTATTAACTTGTCGATCTGGCGTAATAAGTT  5010

Query  421   TCGCTGGTGTAGACTTGAGAAGTGCGCTTCTAATCGTCTTCGGACAATTCTTGAACTCTG  480
             ||||||||||||||||||||||||||||||||||||||||||||||||||||||||||||
Sbjct  5009  TCGCTGGTGTAGACTTGAGAAGTGCGCTTCTAATCGTCTTCGGACAATTCTTGAACTCTG  4950

Query  481   GTCTCAAATCAGGTAGGACTACCCGCTGAACTTAAGCATATCAATAAGCGGAGGAAAAGA  540
             ||||||||||||||||||||||||||||||||||||||||||||||||||||||||||||
Sbjct  4949  GTCTCAAATCAGGTAGGACTACCCGCTGAACTTAAGCATATCAATAAGCGGAGGAAAAGA  4890

Query  541   AACTAACTAGGATTCCCTTAGTAACGGCGAGTGAACCGGGAAAAGCTCAAATTTGTAATC  600
             ||||||||||||||||||||||||||||||||||||||||||||||||||||||||||||
Sbjct  4889  AACTAACTAGGATTCCCTTAGTAACGGCGAGTGAACCGGGAAAAGCTCAAATTTGTAATC  4830

Query  601   TGGCTGTCTTCGATAGTCCGAGTTGTAATCTATAGACGTGTTTTCCGTGCTGGACCGTAT  660
             ||||||||||||||||||||||||||||||||||||||||||||||||||||||||||||
Sbjct  4829  TGGCTGTCTTCGATAGTCCGAGTTGTAATCTATAGACGTGTTTTCCGTGCTGGACCGTAT  4770

Query  661   CTAAGTCCCTTGGAACAGGGTATCAAAGAGGGTGACAATCCCGTGCTTGATACGACCACC  720
             ||||||||||||||||||||||||||||||||||||||||||||||||||||||||||||
Sbjct  4769  CTAAGTCCCTTGGAACAGGGTATCAAAGAGGGTGACAATCCCGTGCTTGATACGACCACC  4710

Query  721   AGTGCTCTGTGATACACGCTCTACGAGTCGAGTTGTTTGGGAATGCAGCTCAAAATGGGT  780
             ||||||||||||||||||||||||||||||||||||||||||||||||||||||||||||
Sbjct  4709  AGTGCTCTGTGATACACGCTCTACGAGTCGAGTTGTTTGGGAATGCAGCTCAAAATGGGT  4650

Query  781   GGTAAATTCCATCTAAAGCTAAATATTGGCGAGAGACCGATAGCGAACAAGTACCGTGAG  840
             ||||||||||||||||||||||||||||||||||||||||||||||||||||||||||||
Sbjct  4649  GGTAAATTCCATCTAAAGCTAAATATTGGCGAGAGACCGATAGCGAACAAGTACCGTGAG  4590

Query  841   GGAAAGATGAAAAGCACTTTGGAAAGAGAGTTAAACAGTACGTGAAATTGTTGAAAGGGA  900
             ||||||||||||||||||||||||||||||||||||||||||||||||||||||||||||
Sbjct  4589  GGAAAGATGAAAAGCACTTTGGAAAGAGAGTTAAACAGTACGTGAAATTGTTGAAAGGGA  4530

Query  901   AACGATTGAAGTCAGTCGTGTTCTTTGGATTCAGCTAGTTCTTCTAGTCTACTTCCATTG  960
             ||||||||||||||||||||||||||||||||||||||||||||||||||||||||||||
Sbjct  4529  AACGATTGAAGTCAGTCGTGTTCTTTGGATTCAGCTAGTTCTTCTAGTCTACTTCCATTG  4470

Query  961   AACGGGTCAACATCAGTTTTGTCCGGTGGATAAAGATAGTAGGAATGTAGCTCCCCCGGG  1020
             ||||||||||||||||||||||||||||||||||||||||||||||||||||||||||||
Sbjct  4469  AACGGGTCAACATCAGTTTTGTCCGGTGGATAAAGATAGTAGGAATGTAGCTCCCCCGGG  4410

Query  1021  AGTGTTATAGACTATTATTGCATACACTGGGTGAGACTGAGGACTGCAGCTCGCCTTTTG  1080
             ||||||||||||||||||||||||||||||||||||||||||||||||||||||||||||
Sbjct  4409  AGTGTTATAGACTATTATTGCATACACTGGGTGAGACTGAGGACTGCAGCTCGCCTTTTG  4350

Query  1081  GCCGGTCTTCGGACACGTTCGAGCTTAGGATGTTGACATAATGGCTTTAAACGACCCGTC  1140
             ||||||||||||||||||||||||||||||||||||||||||||||||||||||||||||
Sbjct  4349  GCCGGTCTTCGGACACGTTCGAGCTTAGGATGTTGACATAATGGCTTTAAACGACCCGTC  4290

Query  1141  TTGAAACACGGACCAAGGAGTCTAACATATCTGCGAGTGTTTGAGTGTCAAACTCGAGCG  1200
             ||||||||||||||||||||||||||||||||||||||||||||||||||||||||||||
Sbjct  4289  TTGAAACACGGACCAAGGAGTCTAACATATCTGCGAGTGTTTGAGTGTCAAACTCGAGCG  4230

Query  1201  CGTAATGAAAGTGAACTGGGAGGGATCCGTAAGGAGCACCTTCGACCGATCCGGATGTTT  1260
             ||||||||||||||||||||||||||||||||||||||||||||||||||||||||||||
Sbjct  4229  CGTAATGAAAGTGAACTGGGAGGGATCCGTAAGGAGCACCTTCGACCGATCCGGATGTTT  4170

Query  1261  ACTGATGGATTTGAGTAAGAGCATATATGCTGGGACCCGAAAGATGGTGAACTATGCCTG  1320
             ||||||||||||||||||||||||||||||||||||||||||||||||||||||||||||
Sbjct  4169  ACTGATGGATTTGAGTAAGAGCATATATGCTGGGACCCGAAAGATGGTGAACTATGCCTG  4110

Query  1321  AATAGGGCGAAGCCAGGGGAAACTCTGGTGGAGGCTCGTAGCGATTCTGACGTGCAAATC  1380
             ||||||||||||||||||||||||||||||||||||||||||||||||||||||||||||
Sbjct  4109  AATAGGGCGAAGCCAGGGGAAACTCTGGTGGAGGCTCGTAGCGATTCTGACGTGCAAATC  4050

Query  1381  GATCGTCAAATTTGGGTATAGGGGCGAAAGACTAATCGAACCATCTAGTAGCTGGTTCCT  1440
             ||||||||||||||||||||||||||||||||||||||||||||||||||||||||||||
Sbjct  4049  GATCGTCAAATTTGGGTATAGGGGCGAAAGACTAATCGAACCATCTAGTAGCTGGTTCCT  3990

Query  1441  GC  1442
             ||
Sbjct  3989  GC  3988


 Score = 2663 bits (1442),  Expect = 0.0
 Identities = 1442/1442 (100%), Gaps = 0/1442 (0%)
 Strand=Plus/Minus

Query  1      CAAGGTTTCCGTAGGTGAACCTGCGGAAGGATCATTAGTGAATTGCTCTTTGAGCGTTAA  60
              ||||||||||||||||||||||||||||||||||||||||||||||||||||||||||||
Sbjct  13120  CAAGGTTTCCGTAGGTGAACCTGCGGAAGGATCATTAGTGAATTGCTCTTTGAGCGTTAA  13061

Query  61     ACTATATCCATCTACACCTGTGAACTGTTGATTGACTTCGGTCAATTACTTTTACAAACA  120
              ||||||||||||||||||||||||||||||||||||||||||||||||||||||||||||
Sbjct  13060  ACTATATCCATCTACACCTGTGAACTGTTGATTGACTTCGGTCAATTACTTTTACAAACA  13001

Query  121    TTGTGTAATGAACGTCATGTTATTATAACAAAAATAACTTTCAACAACGGATCTCTTGGC  180
              ||||||||||||||||||||||||||||||||||||||||||||||||||||||||||||
Sbjct  13000  TTGTGTAATGAACGTCATGTTATTATAACAAAAATAACTTTCAACAACGGATCTCTTGGC  12941

Query  181    TCTCGCATCGATGAAGAACGCAGCGAAATGCGATAAGTAATGTGAATTGCAGAATTCAGT  240
              ||||||||||||||||||||||||||||||||||||||||||||||||||||||||||||
Sbjct  12940  TCTCGCATCGATGAAGAACGCAGCGAAATGCGATAAGTAATGTGAATTGCAGAATTCAGT  12881

Query  241    GAATCATCGAATCTTTGAACGCAACTTGCGCTCTCTGGTATTCCGGAGAGCATGCCTGTT  300
              ||||||||||||||||||||||||||||||||||||||||||||||||||||||||||||
Sbjct  12880  GAATCATCGAATCTTTGAACGCAACTTGCGCTCTCTGGTATTCCGGAGAGCATGCCTGTT  12821

Query  301    TGAGTATCATGAAATCTCAACCATTAGGGTTTCTTAATGGCTTGGATTTGGGCGCTGCCA  360
              ||||||||||||||||||||||||||||||||||||||||||||||||||||||||||||
Sbjct  12820  TGAGTATCATGAAATCTCAACCATTAGGGTTTCTTAATGGCTTGGATTTGGGCGCTGCCA  12761

Query  361    CTTGCCTGGCTCGCCTTAAAAGAGTTAGCGTATTAACTTGTCGATCTGGCGTAATAAGTT  420
              ||||||||||||||||||||||||||||||||||||||||||||||||||||||||||||
Sbjct  12760  CTTGCCTGGCTCGCCTTAAAAGAGTTAGCGTATTAACTTGTCGATCTGGCGTAATAAGTT  12701

Query  421    TCGCTGGTGTAGACTTGAGAAGTGCGCTTCTAATCGTCTTCGGACAATTCTTGAACTCTG  480
              ||||||||||||||||||||||||||||||||||||||||||||||||||||||||||||
Sbjct  12700  TCGCTGGTGTAGACTTGAGAAGTGCGCTTCTAATCGTCTTCGGACAATTCTTGAACTCTG  12641

Query  481    GTCTCAAATCAGGTAGGACTACCCGCTGAACTTAAGCATATCAATAAGCGGAGGAAAAGA  540
              ||||||||||||||||||||||||||||||||||||||||||||||||||||||||||||
Sbjct  12640  GTCTCAAATCAGGTAGGACTACCCGCTGAACTTAAGCATATCAATAAGCGGAGGAAAAGA  12581

Query  541    AACTAACTAGGATTCCCTTAGTAACGGCGAGTGAACCGGGAAAAGCTCAAATTTGTAATC  600
              ||||||||||||||||||||||||||||||||||||||||||||||||||||||||||||
Sbjct  12580  AACTAACTAGGATTCCCTTAGTAACGGCGAGTGAACCGGGAAAAGCTCAAATTTGTAATC  12521

Query  601    TGGCTGTCTTCGATAGTCCGAGTTGTAATCTATAGACGTGTTTTCCGTGCTGGACCGTAT  660
              ||||||||||||||||||||||||||||||||||||||||||||||||||||||||||||
Sbjct  12520  TGGCTGTCTTCGATAGTCCGAGTTGTAATCTATAGACGTGTTTTCCGTGCTGGACCGTAT  12461

Query  661    CTAAGTCCCTTGGAACAGGGTATCAAAGAGGGTGACAATCCCGTGCTTGATACGACCACC  720
              ||||||||||||||||||||||||||||||||||||||||||||||||||||||||||||
Sbjct  12460  CTAAGTCCCTTGGAACAGGGTATCAAAGAGGGTGACAATCCCGTGCTTGATACGACCACC  12401

Query  721    AGTGCTCTGTGATACACGCTCTACGAGTCGAGTTGTTTGGGAATGCAGCTCAAAATGGGT  780
              ||||||||||||||||||||||||||||||||||||||||||||||||||||||||||||
Sbjct  12400  AGTGCTCTGTGATACACGCTCTACGAGTCGAGTTGTTTGGGAATGCAGCTCAAAATGGGT  12341

Query  781    GGTAAATTCCATCTAAAGCTAAATATTGGCGAGAGACCGATAGCGAACAAGTACCGTGAG  840
              ||||||||||||||||||||||||||||||||||||||||||||||||||||||||||||
Sbjct  12340  GGTAAATTCCATCTAAAGCTAAATATTGGCGAGAGACCGATAGCGAACAAGTACCGTGAG  12281

Query  841    GGAAAGATGAAAAGCACTTTGGAAAGAGAGTTAAACAGTACGTGAAATTGTTGAAAGGGA  900
              ||||||||||||||||||||||||||||||||||||||||||||||||||||||||||||
Sbjct  12280  GGAAAGATGAAAAGCACTTTGGAAAGAGAGTTAAACAGTACGTGAAATTGTTGAAAGGGA  12221

Query  901    AACGATTGAAGTCAGTCGTGTTCTTTGGATTCAGCTAGTTCTTCTAGTCTACTTCCATTG  960
              ||||||||||||||||||||||||||||||||||||||||||||||||||||||||||||
Sbjct  12220  AACGATTGAAGTCAGTCGTGTTCTTTGGATTCAGCTAGTTCTTCTAGTCTACTTCCATTG  12161

Query  961    AACGGGTCAACATCAGTTTTGTCCGGTGGATAAAGATAGTAGGAATGTAGCTCCCCCGGG  1020
              ||||||||||||||||||||||||||||||||||||||||||||||||||||||||||||
Sbjct  12160  AACGGGTCAACATCAGTTTTGTCCGGTGGATAAAGATAGTAGGAATGTAGCTCCCCCGGG  12101

Query  1021   AGTGTTATAGACTATTATTGCATACACTGGGTGAGACTGAGGACTGCAGCTCGCCTTTTG  1080
              ||||||||||||||||||||||||||||||||||||||||||||||||||||||||||||
Sbjct  12100  AGTGTTATAGACTATTATTGCATACACTGGGTGAGACTGAGGACTGCAGCTCGCCTTTTG  12041

Query  1081   GCCGGTCTTCGGACACGTTCGAGCTTAGGATGTTGACATAATGGCTTTAAACGACCCGTC  1140
              ||||||||||||||||||||||||||||||||||||||||||||||||||||||||||||
Sbjct  12040  GCCGGTCTTCGGACACGTTCGAGCTTAGGATGTTGACATAATGGCTTTAAACGACCCGTC  11981

Query  1141   TTGAAACACGGACCAAGGAGTCTAACATATCTGCGAGTGTTTGAGTGTCAAACTCGAGCG  1200
              ||||||||||||||||||||||||||||||||||||||||||||||||||||||||||||
Sbjct  11980  TTGAAACACGGACCAAGGAGTCTAACATATCTGCGAGTGTTTGAGTGTCAAACTCGAGCG  11921

Query  1201   CGTAATGAAAGTGAACTGGGAGGGATCCGTAAGGAGCACCTTCGACCGATCCGGATGTTT  1260
              ||||||||||||||||||||||||||||||||||||||||||||||||||||||||||||
Sbjct  11920  CGTAATGAAAGTGAACTGGGAGGGATCCGTAAGGAGCACCTTCGACCGATCCGGATGTTT  11861

Query  1261   ACTGATGGATTTGAGTAAGAGCATATATGCTGGGACCCGAAAGATGGTGAACTATGCCTG  1320
              ||||||||||||||||||||||||||||||||||||||||||||||||||||||||||||
Sbjct  11860  ACTGATGGATTTGAGTAAGAGCATATATGCTGGGACCCGAAAGATGGTGAACTATGCCTG  11801

Query  1321   AATAGGGCGAAGCCAGGGGAAACTCTGGTGGAGGCTCGTAGCGATTCTGACGTGCAAATC  1380
              ||||||||||||||||||||||||||||||||||||||||||||||||||||||||||||
Sbjct  11800  AATAGGGCGAAGCCAGGGGAAACTCTGGTGGAGGCTCGTAGCGATTCTGACGTGCAAATC  11741

Query  1381   GATCGTCAAATTTGGGTATAGGGGCGAAAGACTAATCGAACCATCTAGTAGCTGGTTCCT  1440
              ||||||||||||||||||||||||||||||||||||||||||||||||||||||||||||
Sbjct  11740  GATCGTCAAATTTGGGTATAGGGGCGAAAGACTAATCGAACCATCTAGTAGCTGGTTCCT  11681

Query  1441   GC  1442
              ||
Sbjct  11680  GC  11679


>JAIGNX010000006.1 Cutaneotrichosporon dermatis strain NICC30027 Scaffold6_1, whole 
genome shotgun sequence
Length=2849640

 Score = 2663 bits (1442),  Expect = 0.0
 Identities = 1442/1442 (100%), Gaps = 0/1442 (0%)
 Strand=Plus/Plus

Query  1        CAAGGTTTCCGTAGGTGAACCTGCGGAAGGATCATTAGTGAATTGCTCTTTGAGCGTTAA  60
                ||||||||||||||||||||||||||||||||||||||||||||||||||||||||||||
Sbjct  2646819  CAAGGTTTCCGTAGGTGAACCTGCGGAAGGATCATTAGTGAATTGCTCTTTGAGCGTTAA  2646878

Query  61       ACTATATCCATCTACACCTGTGAACTGTTGATTGACTTCGGTCAATTACTTTTACAAACA  120
                ||||||||||||||||||||||||||||||||||||||||||||||||||||||||||||
Sbjct  2646879  ACTATATCCATCTACACCTGTGAACTGTTGATTGACTTCGGTCAATTACTTTTACAAACA  2646938

Query  121      TTGTGTAATGAACGTCATGTTATTATAACAAAAATAACTTTCAACAACGGATCTCTTGGC  180
                ||||||||||||||||||||||||||||||||||||||||||||||||||||||||||||
Sbjct  2646939  TTGTGTAATGAACGTCATGTTATTATAACAAAAATAACTTTCAACAACGGATCTCTTGGC  2646998

Query  181      TCTCGCATCGATGAAGAACGCAGCGAAATGCGATAAGTAATGTGAATTGCAGAATTCAGT  240
                ||||||||||||||||||||||||||||||||||||||||||||||||||||||||||||
Sbjct  2646999  TCTCGCATCGATGAAGAACGCAGCGAAATGCGATAAGTAATGTGAATTGCAGAATTCAGT  2647058

Query  241      GAATCATCGAATCTTTGAACGCAACTTGCGCTCTCTGGTATTCCGGAGAGCATGCCTGTT  300
                ||||||||||||||||||||||||||||||||||||||||||||||||||||||||||||
Sbjct  2647059  GAATCATCGAATCTTTGAACGCAACTTGCGCTCTCTGGTATTCCGGAGAGCATGCCTGTT  2647118

Query  301      TGAGTATCATGAAATCTCAACCATTAGGGTTTCTTAATGGCTTGGATTTGGGCGCTGCCA  360
                ||||||||||||||||||||||||||||||||||||||||||||||||||||||||||||
Sbjct  2647119  TGAGTATCATGAAATCTCAACCATTAGGGTTTCTTAATGGCTTGGATTTGGGCGCTGCCA  2647178

Query  361      CTTGCCTGGCTCGCCTTAAAAGAGTTAGCGTATTAACTTGTCGATCTGGCGTAATAAGTT  420
                ||||||||||||||||||||||||||||||||||||||||||||||||||||||||||||
Sbjct  2647179  CTTGCCTGGCTCGCCTTAAAAGAGTTAGCGTATTAACTTGTCGATCTGGCGTAATAAGTT  2647238

Query  421      TCGCTGGTGTAGACTTGAGAAGTGCGCTTCTAATCGTCTTCGGACAATTCTTGAACTCTG  480
                ||||||||||||||||||||||||||||||||||||||||||||||||||||||||||||
Sbjct  2647239  TCGCTGGTGTAGACTTGAGAAGTGCGCTTCTAATCGTCTTCGGACAATTCTTGAACTCTG  2647298

Query  481      GTCTCAAATCAGGTAGGACTACCCGCTGAACTTAAGCATATCAATAAGCGGAGGAAAAGA  540
                ||||||||||||||||||||||||||||||||||||||||||||||||||||||||||||
Sbjct  2647299  GTCTCAAATCAGGTAGGACTACCCGCTGAACTTAAGCATATCAATAAGCGGAGGAAAAGA  2647358

Query  541      AACTAACTAGGATTCCCTTAGTAACGGCGAGTGAACCGGGAAAAGCTCAAATTTGTAATC  600
                ||||||||||||||||||||||||||||||||||||||||||||||||||||||||||||
Sbjct  2647359  AACTAACTAGGATTCCCTTAGTAACGGCGAGTGAACCGGGAAAAGCTCAAATTTGTAATC  2647418

Query  601      TGGCTGTCTTCGATAGTCCGAGTTGTAATCTATAGACGTGTTTTCCGTGCTGGACCGTAT  660
                ||||||||||||||||||||||||||||||||||||||||||||||||||||||||||||
Sbjct  2647419  TGGCTGTCTTCGATAGTCCGAGTTGTAATCTATAGACGTGTTTTCCGTGCTGGACCGTAT  2647478

Query  661      CTAAGTCCCTTGGAACAGGGTATCAAAGAGGGTGACAATCCCGTGCTTGATACGACCACC  720
                ||||||||||||||||||||||||||||||||||||||||||||||||||||||||||||
Sbjct  2647479  CTAAGTCCCTTGGAACAGGGTATCAAAGAGGGTGACAATCCCGTGCTTGATACGACCACC  2647538

Query  721      AGTGCTCTGTGATACACGCTCTACGAGTCGAGTTGTTTGGGAATGCAGCTCAAAATGGGT  780
                ||||||||||||||||||||||||||||||||||||||||||||||||||||||||||||
Sbjct  2647539  AGTGCTCTGTGATACACGCTCTACGAGTCGAGTTGTTTGGGAATGCAGCTCAAAATGGGT  2647598

Query  781      GGTAAATTCCATCTAAAGCTAAATATTGGCGAGAGACCGATAGCGAACAAGTACCGTGAG  840
                ||||||||||||||||||||||||||||||||||||||||||||||||||||||||||||
Sbjct  2647599  GGTAAATTCCATCTAAAGCTAAATATTGGCGAGAGACCGATAGCGAACAAGTACCGTGAG  2647658

Query  841      GGAAAGATGAAAAGCACTTTGGAAAGAGAGTTAAACAGTACGTGAAATTGTTGAAAGGGA  900
                ||||||||||||||||||||||||||||||||||||||||||||||||||||||||||||
Sbjct  2647659  GGAAAGATGAAAAGCACTTTGGAAAGAGAGTTAAACAGTACGTGAAATTGTTGAAAGGGA  2647718

Query  901      AACGATTGAAGTCAGTCGTGTTCTTTGGATTCAGCTAGTTCTTCTAGTCTACTTCCATTG  960
                ||||||||||||||||||||||||||||||||||||||||||||||||||||||||||||
Sbjct  2647719  AACGATTGAAGTCAGTCGTGTTCTTTGGATTCAGCTAGTTCTTCTAGTCTACTTCCATTG  2647778

Query  961      AACGGGTCAACATCAGTTTTGTCCGGTGGATAAAGATAGTAGGAATGTAGCTCCCCCGGG  1020
                ||||||||||||||||||||||||||||||||||||||||||||||||||||||||||||
Sbjct  2647779  AACGGGTCAACATCAGTTTTGTCCGGTGGATAAAGATAGTAGGAATGTAGCTCCCCCGGG  2647838

Query  1021     AGTGTTATAGACTATTATTGCATACACTGGGTGAGACTGAGGACTGCAGCTCGCCTTTTG  1080
                ||||||||||||||||||||||||||||||||||||||||||||||||||||||||||||
Sbjct  2647839  AGTGTTATAGACTATTATTGCATACACTGGGTGAGACTGAGGACTGCAGCTCGCCTTTTG  2647898

Query  1081     GCCGGTCTTCGGACACGTTCGAGCTTAGGATGTTGACATAATGGCTTTAAACGACCCGTC  1140
                ||||||||||||||||||||||||||||||||||||||||||||||||||||||||||||
Sbjct  2647899  GCCGGTCTTCGGACACGTTCGAGCTTAGGATGTTGACATAATGGCTTTAAACGACCCGTC  2647958

Query  1141     TTGAAACACGGACCAAGGAGTCTAACATATCTGCGAGTGTTTGAGTGTCAAACTCGAGCG  1200
                ||||||||||||||||||||||||||||||||||||||||||||||||||||||||||||
Sbjct  2647959  TTGAAACACGGACCAAGGAGTCTAACATATCTGCGAGTGTTTGAGTGTCAAACTCGAGCG  2648018

Query  1201     CGTAATGAAAGTGAACTGGGAGGGATCCGTAAGGAGCACCTTCGACCGATCCGGATGTTT  1260
                ||||||||||||||||||||||||||||||||||||||||||||||||||||||||||||
Sbjct  2648019  CGTAATGAAAGTGAACTGGGAGGGATCCGTAAGGAGCACCTTCGACCGATCCGGATGTTT  2648078

Query  1261     ACTGATGGATTTGAGTAAGAGCATATATGCTGGGACCCGAAAGATGGTGAACTATGCCTG  1320
                ||||||||||||||||||||||||||||||||||||||||||||||||||||||||||||
Sbjct  2648079  ACTGATGGATTTGAGTAAGAGCATATATGCTGGGACCCGAAAGATGGTGAACTATGCCTG  2648138

Query  1321     AATAGGGCGAAGCCAGGGGAAACTCTGGTGGAGGCTCGTAGCGATTCTGACGTGCAAATC  1380
                ||||||||||||||||||||||||||||||||||||||||||||||||||||||||||||
Sbjct  2648139  AATAGGGCGAAGCCAGGGGAAACTCTGGTGGAGGCTCGTAGCGATTCTGACGTGCAAATC  2648198

Query  1381     GATCGTCAAATTTGGGTATAGGGGCGAAAGACTAATCGAACCATCTAGTAGCTGGTTCCT  1440
                ||||||||||||||||||||||||||||||||||||||||||||||||||||||||||||
Sbjct  2648199  GATCGTCAAATTTGGGTATAGGGGCGAAAGACTAATCGAACCATCTAGTAGCTGGTTCCT  2648258

Query  1441     GC  1442
                ||
Sbjct  2648259  GC  2648260


>JAMAMB010000006.1 Trichosporonaceae sp. PL3408A ctg_6, whole genome shotgun sequence
Length=2847156

 Score = 2451 bits (1327),  Expect = 0.0
 Identities = 1408/1447 (97%), Gaps = 6/1447 (0%)
 Strand=Plus/Minus

Query  1       CAAGGTTTCCGTAGGTGAACCTGCGGAAGGATCATTAGTGAATTGCTCTTTGAGCGTTAA  60
               ||||||||||||||||||||||||||||||||||||||||||||||||| ||||| ||||
Sbjct  984493  CAAGGTTTCCGTAGGTGAACCTGCGGAAGGATCATTAGTGAATTGCTCTCTGAGCTTTAA  984434

Query  61      ACTATATCCATCTACACCTGTGAACTGTTGATTGACTTC-GGTCAATTACTTTTACAAAC  119
               |||| ||||||||||||||||||||||||||||||||||  |||||||||||||||||||
Sbjct  984433  ACTACATCCATCTACACCTGTGAACTGTTGATTGACTTCTAGTCAATTACTTTTACAAAC  984374

Query  120     ATTGTGTAATGAACGTCATGTTATTATAACAAAAATAACTTTCAACAACGGATCTCTTGG  179
               ||||||||||||||||||||||||||||| ||||||||||||||||||||||||||||||
Sbjct  984373  ATTGTGTAATGAACGTCATGTTATTATAATAAAAATAACTTTCAACAACGGATCTCTTGG  984314

Query  180     CTCTCGCATCGATGAAGAACGCAGCGAAATGCGATAAGTAATGTGAATTGCAGAATTCAG  239
               ||||||||||||||||||||||||||||| |||||| |||||||||||||||||||||||
Sbjct  984313  CTCTCGCATCGATGAAGAACGCAGCGAAACGCGATAGGTAATGTGAATTGCAGAATTCAG  984254

Query  240     TGAATCATCGAATCTTTGAACGCAACTTGCGCTCTCTGGTATTCCGGAGAGCATGCCTGT  299
               ||||||||||||||||||||||||||||||||||||||||||||||||||||||||||||
Sbjct  984253  TGAATCATCGAATCTTTGAACGCAACTTGCGCTCTCTGGTATTCCGGAGAGCATGCCTGT  984194

Query  300     TTGAGTATCATGAAATCTCAACCATTAGGGTTTCTTAATGGCTTGGATTTGGGCGCTGCC  359
               ||||||||||| ||| | ||||||||||||||||||||||| ||||||||||| ||||||
Sbjct  984193  TTGAGTATCATAAAAACACAACCATTAGGGTTTCTTAATGGATTGGATTTGGGTGCTGCC  984134

Query  360     ACTTGCCTGGCTCGCCTTAAAAGAGTTAGCGT-ATTAACTTGTCGATCTGGCGTAATAAG  418
               |||||| |||||||||||||||| ||||||||  ||||||||||||||||||||||||||
Sbjct  984133  ACTTGCGTGGCTCGCCTTAAAAGTGTTAGCGTGTTTAACTTGTCGATCTGGCGTAATAAG  984074

Query  419     TTTCGCTGGTGTAGACTTGAGAAGTGCGCTTCTAATCGTCTTCGGACAATTCTTGAAC-T  477
               ||||||||||  ||||||||||||||||||||||||||||||||||||  | || ||| |
Sbjct  984073  TTTCGCTGGTAAAGACTTGAGAAGTGCGCTTCTAATCGTCTTCGGACACCTTTTAAACAT  984014

Query  478     CTGGTCTCAAATCAGGTAGGACTACCCGCTGAACTTAAGCATATCAATAAGCGGAGGAAA  537
               | | ||||||||||||||||||||||||||||||||||||||||||||||||||||||||
Sbjct  984013  C-GATCTCAAATCAGGTAGGACTACCCGCTGAACTTAAGCATATCAATAAGCGGAGGAAA  983955

Query  538     AGAAACTAACTAGGATTCCCTTAGTAACGGCGAGTGAACCGGGAAAAGCTCAAATTTGTA  597
               |||||||||| |||||||||||||||||||||||||||||||||||||||||||||||||
Sbjct  983954  AGAAACTAACAAGGATTCCCTTAGTAACGGCGAGTGAACCGGGAAAAGCTCAAATTTGTA  983895

Query  598     ATCTGGCTGTCTTCGATAGTCCGAGTTGTAATCTATAGACGTGTTTTCCGTGCTGGACCG  657
               ||||||||||||||||||||||||||||||||||||||||||||||||||||||||||||
Sbjct  983894  ATCTGGCTGTCTTCGATAGTCCGAGTTGTAATCTATAGACGTGTTTTCCGTGCTGGACCG  983835

Query  658     TATCTAAGTCCCTTGGAACAGGGTATCAAAGAGGGTGACAATCCCGTGCTTGATACGACC  717
               ||||||||||||||||||||||||||||||||||||||||||||||||||||||||||||
Sbjct  983834  TATCTAAGTCCCTTGGAACAGGGTATCAAAGAGGGTGACAATCCCGTGCTTGATACGACC  983775

Query  718     ACCAGTGCTCTGTGATACACGCTCTACGAGTCGAGTTGTTTGGGAATGCAGCTCAAAATG  777
               ||||||||||||||||||||| ||||||||||||||||||||||||||||||||||||||
Sbjct  983774  ACCAGTGCTCTGTGATACACGTTCTACGAGTCGAGTTGTTTGGGAATGCAGCTCAAAATG  983715

Query  778     GGTGGTAAATTCCATCTAAAGCTAAATATTGGCGAGAGACCGATAGCGAACAAGTACCGT  837
               ||||||||||||||||||||||||||||||||||||||||||||||||||||||||||||
Sbjct  983714  GGTGGTAAATTCCATCTAAAGCTAAATATTGGCGAGAGACCGATAGCGAACAAGTACCGT  983655

Query  838     GAGGGAAAGATGAAAAGCACTTTGGAAAGAGAGTTAAACAGTACGTGAAATTGTTGAAAG  897
               ||||||||||||||||||||||||||||||||||||||||||||||||||||||||||||
Sbjct  983654  GAGGGAAAGATGAAAAGCACTTTGGAAAGAGAGTTAAACAGTACGTGAAATTGTTGAAAG  983595

Query  898     GGAAACGATTGAAGTCAGTCGTGTTCTTTGGATTCAGCTAGTTCTTCTAGTCTACTTCCA  957
               ||||||||||||||||||||||||||||||||||||||||||||| ||||||||||||||
Sbjct  983594  GGAAACGATTGAAGTCAGTCGTGTTCTTTGGATTCAGCTAGTTCTGCTAGTCTACTTCCA  983535

Query  958     TTGAACGGGTCAACATCAGTTTTGTCCGGTGGATAAAGATAGTAGGAATGTAGCTCCCC-  1016
               |||||||||||||||||||||||||||||||||||||| ||||||||||||  |||||| 
Sbjct  983534  TTGAACGGGTCAACATCAGTTTTGTCCGGTGGATAAAGGTAGTAGGAATGTGACTCCCCT  983475

Query  1017    -CGGGAGTGTTATAGACTATTATTGCATACACTGGGTGAGACTGAGGACTGCAGCTCGCC  1075
                 ||||||||||||| ||||||||||||||||||||||||||||||||||||||||||||
Sbjct  983474  AGGGGAGTGTTATAGCCTATTATTGCATACACTGGGTGAGACTGAGGACTGCAGCTCGCC  983415

Query  1076    TTTTGGCCGGTCTTCGGACACGTTCGAGCTTAGGATGTTGACATAATGGCTTTAAACGAC  1135
               ||||||||||||||||||||||||||||||||||||||||||||||||||||||||||||
Sbjct  983414  TTTTGGCCGGTCTTCGGACACGTTCGAGCTTAGGATGTTGACATAATGGCTTTAAACGAC  983355

Query  1136    CCGTCTTGAAACACGGACCAAGGAGTCTAACATATCTGCGAGTGTTTGAGTGTCAAACTC  1195
               ||||||||||||||||||||||||||||||||||||||||||||||||||||||||||||
Sbjct  983354  CCGTCTTGAAACACGGACCAAGGAGTCTAACATATCTGCGAGTGTTTGAGTGTCAAACTC  983295

Query  1196    GAGCGCGTAATGAAAGTGAACTGGGAGGGATCCGTAAGGAGCACCTTCGACCGATCCGGA  1255
               || ||||||||||||||||||||||||||||||||  |||||||||||||||||||||||
Sbjct  983294  GAACGCGTAATGAAAGTGAACTGGGAGGGATCCGTTTGGAGCACCTTCGACCGATCCGGA  983235

Query  1256    TGTTTACTGATGGATTTGAGTAAGAGCATATATGCTGGGACCCGAAAGATGGTGAACTAT  1315
               ||||||||||||||||||||||||||||||||||||||||||||||||||||||||||||
Sbjct  983234  TGTTTACTGATGGATTTGAGTAAGAGCATATATGCTGGGACCCGAAAGATGGTGAACTAT  983175

Query  1316    GCCTGAATAGGGCGAAGCCAGGGGAAACTCTGGTGGAGGCTCGTAGCGATTCTGACGTGC  1375
               ||||||||||||||||||||||||||||||||||||||||||||||||||||||||||||
Sbjct  983174  GCCTGAATAGGGCGAAGCCAGGGGAAACTCTGGTGGAGGCTCGTAGCGATTCTGACGTGC  983115

Query  1376    AAATCGATCGTCAAATTTGGGTATAGGGGCGAAAGACTAATCGAACCATCTAGTAGCTGG  1435
               ||||||||||||||||||||||||||||||||||||||||||||||||||||||||||||
Sbjct  983114  AAATCGATCGTCAAATTTGGGTATAGGGGCGAAAGACTAATCGAACCATCTAGTAGCTGG  983055

Query  1436    TTCCTGC  1442
               |||||||
Sbjct  983054  TTCCTGC  983048


>JAMAMA010000005.1 Trichosporonaceae sp. PDH3307A ctg_5, whole genome shotgun sequence
Length=2847115

 Score = 2451 bits (1327),  Expect = 0.0
 Identities = 1408/1447 (97%), Gaps = 6/1447 (0%)
 Strand=Plus/Minus

Query  1       CAAGGTTTCCGTAGGTGAACCTGCGGAAGGATCATTAGTGAATTGCTCTTTGAGCGTTAA  60
               ||||||||||||||||||||||||||||||||||||||||||||||||| ||||| ||||
Sbjct  984373  CAAGGTTTCCGTAGGTGAACCTGCGGAAGGATCATTAGTGAATTGCTCTCTGAGCTTTAA  984314

Query  61      ACTATATCCATCTACACCTGTGAACTGTTGATTGACTTC-GGTCAATTACTTTTACAAAC  119
               |||| ||||||||||||||||||||||||||||||||||  |||||||||||||||||||
Sbjct  984313  ACTACATCCATCTACACCTGTGAACTGTTGATTGACTTCTAGTCAATTACTTTTACAAAC  984254

Query  120     ATTGTGTAATGAACGTCATGTTATTATAACAAAAATAACTTTCAACAACGGATCTCTTGG  179
               ||||||||||||||||||||||||||||| ||||||||||||||||||||||||||||||
Sbjct  984253  ATTGTGTAATGAACGTCATGTTATTATAATAAAAATAACTTTCAACAACGGATCTCTTGG  984194

Query  180     CTCTCGCATCGATGAAGAACGCAGCGAAATGCGATAAGTAATGTGAATTGCAGAATTCAG  239
               ||||||||||||||||||||||||||||| |||||| |||||||||||||||||||||||
Sbjct  984193  CTCTCGCATCGATGAAGAACGCAGCGAAACGCGATAGGTAATGTGAATTGCAGAATTCAG  984134

Query  240     TGAATCATCGAATCTTTGAACGCAACTTGCGCTCTCTGGTATTCCGGAGAGCATGCCTGT  299
               ||||||||||||||||||||||||||||||||||||||||||||||||||||||||||||
Sbjct  984133  TGAATCATCGAATCTTTGAACGCAACTTGCGCTCTCTGGTATTCCGGAGAGCATGCCTGT  984074

Query  300     TTGAGTATCATGAAATCTCAACCATTAGGGTTTCTTAATGGCTTGGATTTGGGCGCTGCC  359
               ||||||||||| ||| | ||||||||||||||||||||||| ||||||||||| ||||||
Sbjct  984073  TTGAGTATCATAAAAACACAACCATTAGGGTTTCTTAATGGATTGGATTTGGGTGCTGCC  984014

Query  360     ACTTGCCTGGCTCGCCTTAAAAGAGTTAGCGT-ATTAACTTGTCGATCTGGCGTAATAAG  418
               |||||| |||||||||||||||| ||||||||  ||||||||||||||||||||||||||
Sbjct  984013  ACTTGCGTGGCTCGCCTTAAAAGTGTTAGCGTGTTTAACTTGTCGATCTGGCGTAATAAG  983954

Query  419     TTTCGCTGGTGTAGACTTGAGAAGTGCGCTTCTAATCGTCTTCGGACAATTCTTGAAC-T  477
               ||||||||||  ||||||||||||||||||||||||||||||||||||  | || ||| |
Sbjct  983953  TTTCGCTGGTAAAGACTTGAGAAGTGCGCTTCTAATCGTCTTCGGACACCTTTTAAACAT  983894

Query  478     CTGGTCTCAAATCAGGTAGGACTACCCGCTGAACTTAAGCATATCAATAAGCGGAGGAAA  537
               | | ||||||||||||||||||||||||||||||||||||||||||||||||||||||||
Sbjct  983893  C-GATCTCAAATCAGGTAGGACTACCCGCTGAACTTAAGCATATCAATAAGCGGAGGAAA  983835

Query  538     AGAAACTAACTAGGATTCCCTTAGTAACGGCGAGTGAACCGGGAAAAGCTCAAATTTGTA  597
               |||||||||| |||||||||||||||||||||||||||||||||||||||||||||||||
Sbjct  983834  AGAAACTAACAAGGATTCCCTTAGTAACGGCGAGTGAACCGGGAAAAGCTCAAATTTGTA  983775

Query  598     ATCTGGCTGTCTTCGATAGTCCGAGTTGTAATCTATAGACGTGTTTTCCGTGCTGGACCG  657
               ||||||||||||||||||||||||||||||||||||||||||||||||||||||||||||
Sbjct  983774  ATCTGGCTGTCTTCGATAGTCCGAGTTGTAATCTATAGACGTGTTTTCCGTGCTGGACCG  983715

Query  658     TATCTAAGTCCCTTGGAACAGGGTATCAAAGAGGGTGACAATCCCGTGCTTGATACGACC  717
               ||||||||||||||||||||||||||||||||||||||||||||||||||||||||||||
Sbjct  983714  TATCTAAGTCCCTTGGAACAGGGTATCAAAGAGGGTGACAATCCCGTGCTTGATACGACC  983655

Query  718     ACCAGTGCTCTGTGATACACGCTCTACGAGTCGAGTTGTTTGGGAATGCAGCTCAAAATG  777
               ||||||||||||||||||||| ||||||||||||||||||||||||||||||||||||||
Sbjct  983654  ACCAGTGCTCTGTGATACACGTTCTACGAGTCGAGTTGTTTGGGAATGCAGCTCAAAATG  983595

Query  778     GGTGGTAAATTCCATCTAAAGCTAAATATTGGCGAGAGACCGATAGCGAACAAGTACCGT  837
               ||||||||||||||||||||||||||||||||||||||||||||||||||||||||||||
Sbjct  983594  GGTGGTAAATTCCATCTAAAGCTAAATATTGGCGAGAGACCGATAGCGAACAAGTACCGT  983535

Query  838     GAGGGAAAGATGAAAAGCACTTTGGAAAGAGAGTTAAACAGTACGTGAAATTGTTGAAAG  897
               ||||||||||||||||||||||||||||||||||||||||||||||||||||||||||||
Sbjct  983534  GAGGGAAAGATGAAAAGCACTTTGGAAAGAGAGTTAAACAGTACGTGAAATTGTTGAAAG  983475

Query  898     GGAAACGATTGAAGTCAGTCGTGTTCTTTGGATTCAGCTAGTTCTTCTAGTCTACTTCCA  957
               ||||||||||||||||||||||||||||||||||||||||||||| ||||||||||||||
Sbjct  983474  GGAAACGATTGAAGTCAGTCGTGTTCTTTGGATTCAGCTAGTTCTGCTAGTCTACTTCCA  983415

Query  958     TTGAACGGGTCAACATCAGTTTTGTCCGGTGGATAAAGATAGTAGGAATGTAGCTCCCC-  1016
               |||||||||||||||||||||||||||||||||||||| ||||||||||||  |||||| 
Sbjct  983414  TTGAACGGGTCAACATCAGTTTTGTCCGGTGGATAAAGGTAGTAGGAATGTGACTCCCCT  983355

Query  1017    -CGGGAGTGTTATAGACTATTATTGCATACACTGGGTGAGACTGAGGACTGCAGCTCGCC  1075
                 ||||||||||||| ||||||||||||||||||||||||||||||||||||||||||||
Sbjct  983354  AGGGGAGTGTTATAGCCTATTATTGCATACACTGGGTGAGACTGAGGACTGCAGCTCGCC  983295

Query  1076    TTTTGGCCGGTCTTCGGACACGTTCGAGCTTAGGATGTTGACATAATGGCTTTAAACGAC  1135
               ||||||||||||||||||||||||||||||||||||||||||||||||||||||||||||
Sbjct  983294  TTTTGGCCGGTCTTCGGACACGTTCGAGCTTAGGATGTTGACATAATGGCTTTAAACGAC  983235

Query  1136    CCGTCTTGAAACACGGACCAAGGAGTCTAACATATCTGCGAGTGTTTGAGTGTCAAACTC  1195
               ||||||||||||||||||||||||||||||||||||||||||||||||||||||||||||
Sbjct  983234  CCGTCTTGAAACACGGACCAAGGAGTCTAACATATCTGCGAGTGTTTGAGTGTCAAACTC  983175

Query  1196    GAGCGCGTAATGAAAGTGAACTGGGAGGGATCCGTAAGGAGCACCTTCGACCGATCCGGA  1255
               || ||||||||||||||||||||||||||||||||  |||||||||||||||||||||||
Sbjct  983174  GAACGCGTAATGAAAGTGAACTGGGAGGGATCCGTTTGGAGCACCTTCGACCGATCCGGA  983115

Query  1256    TGTTTACTGATGGATTTGAGTAAGAGCATATATGCTGGGACCCGAAAGATGGTGAACTAT  1315
               ||||||||||||||||||||||||||||||||||||||||||||||||||||||||||||
Sbjct  983114  TGTTTACTGATGGATTTGAGTAAGAGCATATATGCTGGGACCCGAAAGATGGTGAACTAT  983055

Query  1316    GCCTGAATAGGGCGAAGCCAGGGGAAACTCTGGTGGAGGCTCGTAGCGATTCTGACGTGC  1375
               ||||||||||||||||||||||||||||||||||||||||||||||||||||||||||||
Sbjct  983054  GCCTGAATAGGGCGAAGCCAGGGGAAACTCTGGTGGAGGCTCGTAGCGATTCTGACGTGC  982995

Query  1376    AAATCGATCGTCAAATTTGGGTATAGGGGCGAAAGACTAATCGAACCATCTAGTAGCTGG  1435
               ||||||||||||||||||||||||||||||||||||||||||||||||||||||||||||
Sbjct  982994  AAATCGATCGTCAAATTTGGGTATAGGGGCGAAAGACTAATCGAACCATCTAGTAGCTGG  982935

Query  1436    TTCCTGC  1442
               |||||||
Sbjct  982934  TTCCTGC  982928


>JAMALM010001433.1 Cutaneotrichosporon sp. P10-008 ctg_1433, whole genome shotgun 
sequence
Length=7822

 Score = 2429 bits (1315),  Expect = 0.0
 Identities = 1401/1443 (97%), Gaps = 3/1443 (0%)
 Strand=Plus/Plus

Query  1     CAAGGTTTCCGTAGGTGAACCTGCGGAAGGATCATTAGTGAATTGCTCTTTGAGCGTTAA  60
             |||||||||||||||||||||||||||||||||||||||||||||||||||||||||| |
Sbjct  2962  CAAGGTTTCCGTAGGTGAACCTGCGGAAGGATCATTAGTGAATTGCTCTTTGAGCGTT-A  3020

Query  61    ACTATATCCATCTACACCTGTGAACTGTTGATTGACTTCGGTCAATTACTTTTACAAACA  120
             |||| |||||||||||||||||||||||||||||||| ||||||||||| ||||||||||
Sbjct  3021  ACTACATCCATCTACACCTGTGAACTGTTGATTGACTCCGGTCAATTAC-TTTACAAACA  3079

Query  121   TTGTGTAATGAACGTCATGTTATTATAACAAAAATAACTTTCAACAACGGATCTCTTGGC  180
             ||||||||||||||||||||||||||||||||||||||||||||||||||||||||||||
Sbjct  3080  TTGTGTAATGAACGTCATGTTATTATAACAAAAATAACTTTCAACAACGGATCTCTTGGC  3139

Query  181   TCTCGCATCGATGAAGAACGCAGCGAAATGCGATAAGTAATGTGAATTGCAGAATTCAGT  240
             ||||||||||||||||||||||||||||||||||||||||||||||||||||||||||||
Sbjct  3140  TCTCGCATCGATGAAGAACGCAGCGAAATGCGATAAGTAATGTGAATTGCAGAATTCAGT  3199

Query  241   GAATCATCGAATCTTTGAACGCAACTTGCGCTCTCTGGTATTCCGGAGAGCATGCCTGTT  300
             ||||||||||||||||||||||||||||||||||||||||||||||||||||||||||||
Sbjct  3200  GAATCATCGAATCTTTGAACGCAACTTGCGCTCTCTGGTATTCCGGAGAGCATGCCTGTT  3259

Query  301   TGAGTATCATGAAATCTCAACCATTAGGGTTTCTTAATGGCTTGGATTTGGGCGCTGCCA  360
             ||||||||||||||||||||||||||||||||||||||||||||||||||||||||||||
Sbjct  3260  TGAGTATCATGAAATCTCAACCATTAGGGTTTCTTAATGGCTTGGATTTGGGCGCTGCCA  3319

Query  361   CTTGCCTGGCTCGCCTTAAAAGAGTTAGCGTA-TTAACTTGTCGATCTGGCGTAATAAGT  419
             |||||||||||||||||||||||||||||||  |||||||||||||||||||||||||||
Sbjct  3320  CTTGCCTGGCTCGCCTTAAAAGAGTTAGCGTGTTTAACTTGTCGATCTGGCGTAATAAGT  3379

Query  420   TTCGCTGGTGTAGACTTGAGAAGTGCGCTTCTAATCGTCTTCGGACAATTCTTGAACTCT  479
             ||||||||||||||||||||||||||||||||||||||||||||||||||||||||||||
Sbjct  3380  TTCGCTGGTGTAGACTTGAGAAGTGCGCTTCTAATCGTCTTCGGACAATTCTTGAACTCT  3439

Query  480   GGTCTCAAATCAGGTAGGACTACCCGCTGAACTTAAGCATATCAATAAGCGGAGGAAAAG  539
             |||||||||||||||||| |||||||||||||||||||||||||||||||||||||||||
Sbjct  3440  GGTCTCAAATCAGGTAGGGCTACCCGCTGAACTTAAGCATATCAATAAGCGGAGGAAAAG  3499

Query  540   AAACTAACTAGGATTCCCTTAGTAACGGCGAGTGAACCGGGAAAAGCTCAAATTTGTAAT  599
             |||||||| |||||||| ||||||||||||||||||||||||||||||||||||||||||
Sbjct  3500  AAACTAACAAGGATTCCTTTAGTAACGGCGAGTGAACCGGGAAAAGCTCAAATTTGTAAT  3559

Query  600   CTGGCTGTCTTCGATAGTCCGAGTTGTAATCTATAGACGTGTTTTCCGTGCTGGACCGTA  659
             ||||||||||||||||||||||||||||||||||||||||||||||||||||||| ||||
Sbjct  3560  CTGGCTGTCTTCGATAGTCCGAGTTGTAATCTATAGACGTGTTTTCCGTGCTGGATCGTA  3619

Query  660   TCTAAGTCCCTTGGAACAGGGTATCAAAGAGGGTGACAATCCCGTGCTTGATACGACCAC  719
             ||||||||||||||||||||||||||||||||||||||||||||||||||||||||| ||
Sbjct  3620  TCTAAGTCCCTTGGAACAGGGTATCAAAGAGGGTGACAATCCCGTGCTTGATACGACGAC  3679

Query  720   CAGTGCTCTGTGATACACGCTCTACGAGTCGAGTTGTTTGGGAATGCAGCTCAAAATGGG  779
             ||||||||||||||||||| ||||||||||||||||||||||||||||||||||||||||
Sbjct  3680  CAGTGCTCTGTGATACACGTTCTACGAGTCGAGTTGTTTGGGAATGCAGCTCAAAATGGG  3739

Query  780   TGGTAAATTCCATCTAAAGCTAAATATTGGCGAGAGACCGATAGCGAACAAGTACCGTGA  839
             ||||||||||||||||||||||||||||||||||||||||||||||||||||||||||||
Sbjct  3740  TGGTAAATTCCATCTAAAGCTAAATATTGGCGAGAGACCGATAGCGAACAAGTACCGTGA  3799

Query  840   GGGAAAGATGAAAAGCACTTTGGAAAGAGAGTTAAACAGTACGTGAAATTGTTGAAAGGG  899
             ||||||||||||||||||||||||||||||||||||||||||||||||||||||||||||
Sbjct  3800  GGGAAAGATGAAAAGCACTTTGGAAAGAGAGTTAAACAGTACGTGAAATTGTTGAAAGGG  3859

Query  900   AAACGATTGAAGTCAGTCGTGTTCTTTGGATTCAGCTAGTTCTTCTAGTCTACTTCCATT  959
             ||||||||||||||||||||||||||  ||||||||| ||||||| ||||||||||  ||
Sbjct  3860  AAACGATTGAAGTCAGTCGTGTTCTTCAGATTCAGCTGGTTCTTCCAGTCTACTTCTGTT  3919

Query  960   GAACGGGTCAACATCAGTTTTGTCCGGTGGATAAAGATAGTAGGAATGTAGCTCCCCCGG  1019
             |||||||||||||||||||||||||||||||||||| ||||||||||||  |||||||||
Sbjct  3920  GAACGGGTCAACATCAGTTTTGTCCGGTGGATAAAGGTAGTAGGAATGTGACTCCCCCGG  3979

Query  1020  GAGTGTTATAGACTATTATTGCATACACTGGGTGAGACTGAGGACTGCAGCTCGCCTTTT  1079
             ||||||||||| ||||||||||||||||||||||||||||||||||||||||||||||||
Sbjct  3980  GAGTGTTATAGCCTATTATTGCATACACTGGGTGAGACTGAGGACTGCAGCTCGCCTTTT  4039

Query  1080  GGCCGGTCTTCGGACACGTTCGAGCTTAGGATGTTGACATAATGGCTTTAAACGACCCGT  1139
             ||||||||||||||||||||||||||||||||||||||||||||||||||||||||||||
Sbjct  4040  GGCCGGTCTTCGGACACGTTCGAGCTTAGGATGTTGACATAATGGCTTTAAACGACCCGT  4099

Query  1140  CTTGAAACACGGACCAAGGAGTCTAACATATCTGCGAGTGTTTGAGTGTCAAACTCGAGC  1199
             |||||||||||||||||||||||||||||   ||||||| |   |  || ||| |  |  
Sbjct  4100  CTTGAAACACGGACCAAGGAGTCTAACATGCTTGCGAGTCTGAAACCGTTAAAGTTTAAG  4159

Query  1200  GCGTAATGAAAGTGAACTGGGAGGGATCCGTAAGGAGCACCTTCGACCGATCCGGATGTT  1259
             ||| |||||||||||||||||||||||||||  |||||||||||||||||||||||||||
Sbjct  4160  GCGCAATGAAAGTGAACTGGGAGGGATCCGTTTGGAGCACCTTCGACCGATCCGGATGTT  4219

Query  1260  TACTGATGGATTTGAGTAAGAGCATATATGCTGGGACCCGAAAGATGGTGAACTATGCCT  1319
             ||||||||||||||||||||||||  ||||||||||||||||||||||||||||||||||
Sbjct  4220  TACTGATGGATTTGAGTAAGAGCAAGTATGCTGGGACCCGAAAGATGGTGAACTATGCCT  4279

Query  1320  GAATAGGGCGAAGCCAGGGGAAACTCTGGTGGAGGCTCGTAGCGATTCTGACGTGCAAAT  1379
             ||||||||||||||||||||||||||||||||||||||||||||||||||||||||||||
Sbjct  4280  GAATAGGGCGAAGCCAGGGGAAACTCTGGTGGAGGCTCGTAGCGATTCTGACGTGCAAAT  4339

Query  1380  CGATCGTCAAATTTGGGTATAGGGGCGAAAGACTAATCGAACCATCTAGTAGCTGGTTCC  1439
             ||||||||||||||||||||||||||||||||||||||||||||||||||||||||||||
Sbjct  4340  CGATCGTCAAATTTGGGTATAGGGGCGAAAGACTAATCGAACCATCTAGTAGCTGGTTCC  4399

Query  1440  TGC  1442
             |||
Sbjct  4400  TGC  4402


>BEDW01000020.1 Cutaneotrichosporon arboriformis DNA, scaffold: scaffold_20, 
strain: JCM_14201, whole genome shotgun sequence
Length=7760

 Score = 2348 bits (1271),  Expect = 0.0
 Identities = 1396/1455 (96%), Gaps = 14/1455 (1%)
 Strand=Plus/Minus

Query  1     CAAGGTTTCCGTAGGTGAACCTGCGGAAGGATCATTAGTGAATTGCTCTTTGAG-CGTTA  59
             ||||||||||||||||||||||||||||||||||||||||||| || ||||| | |  ||
Sbjct  4191  CAAGGTTTCCGTAGGTGAACCTGCGGAAGGATCATTAGTGAATGGC-CTTTGTGCCAATA  4133

Query  60    AACTATATCCATCT-ACACCTGTGAACTGTTGATTGAC--TT-CGGTCAATTACTTTTAC  115
             ||||||||||| || |||||||||||||||||||||||  || ||||  |||| ||||||
Sbjct  4132  AACTATATCCACCTTACACCTGTGAACTGTTGATTGACCTTTACGGTTGATTAATTTTAC  4073

Query  116   AAACATTGTGTAATGAACGTCATGTTATTATAACAAAAATAACTTTCAACAACGGATCTC  175
             ||||||||||||||||||||||||||||||||||||||||||||||||||||||||||||
Sbjct  4072  AAACATTGTGTAATGAACGTCATGTTATTATAACAAAAATAACTTTCAACAACGGATCTC  4013

Query  176   TTGGCTCTCGCATCGATGAAGAACGCAGCGAAATGCGATAAGTAATGTGAATTGCAGAAT  235
             ||||||||||||||||||||||||||||||||||||||||||||||||||||||||||||
Sbjct  4012  TTGGCTCTCGCATCGATGAAGAACGCAGCGAAATGCGATAAGTAATGTGAATTGCAGAAT  3953

Query  236   TCAGTGAATCATCGAATCTTTGAACGCAACTTGCGCTCTCTGGTATTCCGGAGAGCATGC  295
             ||||||||||||||||||||||||||||||||||||||||||||||||||||||||||||
Sbjct  3952  TCAGTGAATCATCGAATCTTTGAACGCAACTTGCGCTCTCTGGTATTCCGGAGAGCATGC  3893

Query  296   CTGTTTGAGTATCATGAAATCTCAACCATTAGGGTTTCTTAATGGCTTGGATTTGGGCGC  355
             |||||||||| |||||||||||||||||||||||||||||||||||||||||||||| | 
Sbjct  3892  CTGTTTGAGTGTCATGAAATCTCAACCATTAGGGTTTCTTAATGGCTTGGATTTGGGTGT  3833

Query  356   TGCCA-CTT-GC-CTGGCTCGCCTTAAAAGAGTTAGCGT-ATTAACTTGTCG-ATCTGGC  410
             |||||  || || ||||||| ||| ||| ||||||||||  |||||||||||  ||||||
Sbjct  3832  TGCCAGTTTCGCACTGGCTCACCTCAAAGGAGTTAGCGTGTTTAACTTGTCGTTTCTGGC  3773

Query  411   GTAATAAGTTTCGCTGGTGTAGACTTGAGAAGTGCGCTTCTAATCGTCTTCGGACAATT-  469
             ||||||||||||||||||| ||||||||||||| |||||||||||||| | |||||||| 
Sbjct  3772  GTAATAAGTTTCGCTGGTGAAGACTTGAGAAGTACGCTTCTAATCGTCCTTGGACAATTA  3713

Query  470   CTTGAACTCTGGTCTCAAATCAGGTAGGACTACCCGCTGAACTTAAGCATATCAATAAGC  529
              ||||||||||| |||||||||||||||||||||||||||||||||||||||||||||||
Sbjct  3712  TTTGAACTCTGGCCTCAAATCAGGTAGGACTACCCGCTGAACTTAAGCATATCAATAAGC  3653

Query  530   GGAGGAAAAGAAACTAACTAGGATTCCCTTAGTAACGGCGAGTGAACCGGGAAAAGCTCA  589
             |||||||||||||||||| |||||||||||||||||||||||||||||||||| ||||||
Sbjct  3652  GGAGGAAAAGAAACTAACAAGGATTCCCTTAGTAACGGCGAGTGAACCGGGAAGAGCTCA  3593

Query  590   AATTTGTAATCTGGCTGTCTTCGATAGTCCGAGTTGTAATCTATAGACGTGTTTTCCGTG  649
             ||||||||| ||||| ||||||||| |||||  |||||||||||||||||||||||||||
Sbjct  3592  AATTTGTAAGCTGGCAGTCTTCGATTGTCCGCATTGTAATCTATAGACGTGTTTTCCGTG  3533

Query  650   CTGGACCGTATCTAAGTCCCTTGGAACAGGGTATCAAAGAGGGTGACAATCCCGTGCTTG  709
             ||||||||||||||||||||||||||||||||||||||||||||||||||||||| ||||
Sbjct  3532  CTGGACCGTATCTAAGTCCCTTGGAACAGGGTATCAAAGAGGGTGACAATCCCGTACTTG  3473

Query  710   ATACGACCACCAGTGCTCTGTGATACACGCTCTACGAGTCGAGTTGTTTGGGAATGCAGC  769
             ||||||||||||||||||||||||||||| ||||||||||||||||||||||||||||||
Sbjct  3472  ATACGACCACCAGTGCTCTGTGATACACGTTCTACGAGTCGAGTTGTTTGGGAATGCAGC  3413

Query  770   TCAAAATGGGTGGTAAATTCCATCTAAAGCTAAATATTGGCGAGAGACCGATAGCGAACA  829
             ||||||||||||||||||||||||||||||||||||||||||||||||||||||||||||
Sbjct  3412  TCAAAATGGGTGGTAAATTCCATCTAAAGCTAAATATTGGCGAGAGACCGATAGCGAACA  3353

Query  830   AGTACCGTGAGGGAAAGATGAAAAGCACTTTGGAAAGAGAGTTAAACAGTACGTGAAATT  889
             ||||||||||||||||||||||||||||||||||||||||||||||||||||||||||||
Sbjct  3352  AGTACCGTGAGGGAAAGATGAAAAGCACTTTGGAAAGAGAGTTAAACAGTACGTGAAATT  3293

Query  890   GTTGAAAGGGAAACGATTGAAGTCAGTCGTGTTCTTTGGATTCAGCTAGTTCTTCTAGTC  949
             |||||||||||||||||||||||||||||||||| |||||||||||||| ||| ||||||
Sbjct  3292  GTTGAAAGGGAAACGATTGAAGTCAGTCGTGTTCATTGGATTCAGCTAGCTCTGCTAGTC  3233

Query  950   TACTTCCATTGAACGGGTCAACATCAGTTTTGTCCGGTGGATAAAGATAGTAGGAATGTA  1009
             ||||||| |||||||||||||||||||||||||||||||||||||||| | |||||||| 
Sbjct  3232  TACTTCCTTTGAACGGGTCAACATCAGTTTTGTCCGGTGGATAAAGATGGCAGGAATGTG  3173

Query  1010  GC-TCCCCCGGG-AGTGTTATAGACTATTATTGCATACACTGGGTGAGACTGAGGACTGC  1067
              | ||||||||| |||||||||| ||  ||||||||||||||||||||||||||||||||
Sbjct  3172  ACTTCCCCCGGGAAGTGTTATAGCCTGCTATTGCATACACTGGGTGAGACTGAGGACTGC  3113

Query  1068  AGCTCGCCTTTTGGCCGGTCTTCGGACACGTTCGAGCTTAGGATGTTGACATAATGGCTT  1127
             ||||||||||||||||||||||||||||||||||||||||||||||||||||||||||||
Sbjct  3112  AGCTCGCCTTTTGGCCGGTCTTCGGACACGTTCGAGCTTAGGATGTTGACATAATGGCTT  3053

Query  1128  TAAACGACCCGTCTTGAAACACGGACCAAGGAGTCTAACATATCTGCGAGTGTTTGAGTG  1187
             ||| ||||||||||||||||||||||||||||||||||||||||||||||||||||||||
Sbjct  3052  TAACCGACCCGTCTTGAAACACGGACCAAGGAGTCTAACATATCTGCGAGTGTTTGAGTG  2993

Query  1188  TCAAACTCGAGCGCGTAATGAAAGTGAACTGGGAGGGATCCGTAAGGAGCACCTTCGACC  1247
             |||||||||||||||||||||||||||||||||||||||||| |||||||||||||||||
Sbjct  2992  TCAAACTCGAGCGCGTAATGAAAGTGAACTGGGAGGGATCCGCAAGGAGCACCTTCGACC  2933

Query  1248  GATCCGGATGTTTACTGATGGATTTGAGTAAGAGCATATATGCTGGGACCCGAAAGATGG  1307
             ||||||||||||||||||||||||||||||||||||||||||||||||||||||||||||
Sbjct  2932  GATCCGGATGTTTACTGATGGATTTGAGTAAGAGCATATATGCTGGGACCCGAAAGATGG  2873

Query  1308  TGAACTATGCCTGAATAGGGCGAAGCCAGGGGAAACTCTGGTGGAGGCTCGTAGCGATTC  1367
             ||||||||||||||||||||||||||||||||||||||||||||||||||||||||||||
Sbjct  2872  TGAACTATGCCTGAATAGGGCGAAGCCAGGGGAAACTCTGGTGGAGGCTCGTAGCGATTC  2813

Query  1368  TGACGTGCAAATCGATCGTCAAATTTGGGTATAGGGGCGAAAGACTAATCGAACCATCTA  1427
             ||||||||||||||||||||||||||||||||||||||||||||||||||||||||||||
Sbjct  2812  TGACGTGCAAATCGATCGTCAAATTTGGGTATAGGGGCGAAAGACTAATCGAACCATCTA  2753

Query  1428  GTAGCTGGTTCCTGC  1442
             |||||||||||||||
Sbjct  2752  GTAGCTGGTTCCTGC  2738


>JAMALP010000010.1 Cutaneotrichosporon sp. PT3311B ctg_10, whole genome shotgun 
sequence
Length=946375

 Score = 2300 bits (1245),  Expect = 0.0
 Identities = 1390/1458 (95%), Gaps = 17/1458 (1%)
 Strand=Plus/Plus

Query  1       CAAGGTTTCCGTAGGTGAACCTGCGGAAGGATCATTAGTGAATTGCTCTTTGAGCGTTAA  60
               ||||||||||||||||||||||||||||||||||||||||||| || || ||  ||   |
Sbjct  942074  CAAGGTTTCCGTAGGTGAACCTGCGGAAGGATCATTAGTGAATGGC-CTCTGGCCGCATA  942132

Query  61      ACTATATCCATC-TACACCTGTGAACTGTTGATTGAC--TT--CGGTCAATTACTTTTAC  115
               |||||||||| | ||||||||||||||||||||||||  ||  ||||  |||||||||||
Sbjct  942133  ACTATATCCACCTTACACCTGTGAACTGTTGATTGACCTTTACCGGTTGATTACTTTTAC  942192

Query  116     AAACATTGTGTAATGAACGTCATGTTATTATAAC-AAAAATAACTTTCAACAACGGATCT  174
               |||||||||||||||||||||||||||||||||| |||||||||||||||||||||||||
Sbjct  942193  AAACATTGTGTAATGAACGTCATGTTATTATAACAAAAAATAACTTTCAACAACGGATCT  942252

Query  175     CTTGGCTCTCGCATCGATGAAGAACGCAGCGAAATGCGATAAGTAATGTGAATTGCAGAA  234
               ||||||||||||||||||||||||||||||||||||||||||||||||||||||||||||
Sbjct  942253  CTTGGCTCTCGCATCGATGAAGAACGCAGCGAAATGCGATAAGTAATGTGAATTGCAGAA  942312

Query  235     TTCAGTGAATCATCGAATCTTTGAACGCAACTTGCGCTCTCTGGTATTCCGGAGAGCATG  294
               ||||||||||||||||||||||||||||||||||||||||||||||||||||||||||||
Sbjct  942313  TTCAGTGAATCATCGAATCTTTGAACGCAACTTGCGCTCTCTGGTATTCCGGAGAGCATG  942372

Query  295     CCTGTTTGAGTATCATGAAATCTCAACCATTAGGGTTTCTTAATGGCTTGGATTTGGGCG  354
               ||||||||||| |||||||||||||||||||||||||||||||||| ||||||||||| |
Sbjct  942373  CCTGTTTGAGTGTCATGAAATCTCAACCATTAGGGTTTCTTAATGGATTGGATTTGGGTG  942432

Query  355     CTGCCACTTGC----CTGGCTCGCCTTAAAAGAGTTAGCGT-ATTAACTTGTCG-ATCTG  408
                |||||  |||    | ||||| ||||||| ||||||||||  ||| || || |  ||||
Sbjct  942433  TTGCCAGCTGCGAGGCAGGCTCACCTTAAAGGAGTTAGCGTGTTTATCTAGTTGTTTCTG  942492

Query  409     GCGTAATAAGTTTCGCTGGTGTAGACTTGAGAAGTGCGCTTCTAATCGTC--TTCGGACA  466
               ||||||||||||||||||||| ||||||||||||| ||||||||||||||  ||||||||
Sbjct  942493  GCGTAATAAGTTTCGCTGGTGAAGACTTGAGAAGTACGCTTCTAATCGTCCTTTCGGACA  942552

Query  467     ATTCTTGAACTCTGGTCTCAAATCAGGTAGGACTACCCGCTGAACTTAAGCATATCAATA  526
               ||| ||||||||||| ||||||||||||||||||||||||||||||||||||||||||||
Sbjct  942553  ATTTTTGAACTCTGGCCTCAAATCAGGTAGGACTACCCGCTGAACTTAAGCATATCAATA  942612

Query  527     AGCGGAGGAAAAGAAACTAACTAGGATTCCCTTAGTAACGGCGAGTGAACCGGGAAAAGC  586
               ||||||||||||||||||||| |||||||||||||||||||||||||||||||||| |||
Sbjct  942613  AGCGGAGGAAAAGAAACTAACAAGGATTCCCTTAGTAACGGCGAGTGAACCGGGAAGAGC  942672

Query  587     TCAAATTTGTAATCTGGCTGTCTTCGATAGTCCGAGTTGTAATCTATAGACGTGTTTTCC  646
               |||||||||||| ||||| ||||||||| |||||  ||||||||||||||||||||||||
Sbjct  942673  TCAAATTTGTAAGCTGGCAGTCTTCGATTGTCCGCATTGTAATCTATAGACGTGTTTTCC  942732

Query  647     GTGCTGGACCGTATCTAAGTCCCTTGGAACAGGGTATCAAAGAGGGTGACAATCCCGTGC  706
               |||||||||||||||||||||||||||||||||||||||||||||||||||||||||| |
Sbjct  942733  GTGCTGGACCGTATCTAAGTCCCTTGGAACAGGGTATCAAAGAGGGTGACAATCCCGTAC  942792

Query  707     TTGATACGACCACCAGTGCTCTGTGATACACGCTCTACGAGTCGAGTTGTTTGGGAATGC  766
               |||||||||||||||||||||||||||||||| |||||||||||||||||||||||||||
Sbjct  942793  TTGATACGACCACCAGTGCTCTGTGATACACGTTCTACGAGTCGAGTTGTTTGGGAATGC  942852

Query  767     AGCTCAAAATGGGTGGTAAATTCCATCTAAAGCTAAATATTGGCGAGAGACCGATAGCGA  826
               ||||||||||||||||||||||||||||||||||||||||||||||||||||||||||||
Sbjct  942853  AGCTCAAAATGGGTGGTAAATTCCATCTAAAGCTAAATATTGGCGAGAGACCGATAGCGA  942912

Query  827     ACAAGTACCGTGAGGGAAAGATGAAAAGCACTTTGGAAAGAGAGTTAAACAGTACGTGAA  886
               ||||||||||||||||||||||||||||||||||||||||||||||||||||||||||||
Sbjct  942913  ACAAGTACCGTGAGGGAAAGATGAAAAGCACTTTGGAAAGAGAGTTAAACAGTACGTGAA  942972

Query  887     ATTGTTGAAAGGGAAACGATTGAAGTCAGTCGTGTTCTTTGGATTCAGCTAGTTCTTCTA  946
               ||||||||||||||||||||||||||||||||||||| |||||||||||||| ||| |||
Sbjct  942973  ATTGTTGAAAGGGAAACGATTGAAGTCAGTCGTGTTCATTGGATTCAGCTAGCTCTGCTA  943032

Query  947     GTCTACTTCCATTGAACGGGTCAACATCAGTTTTGTCCGGTGGATAAAGATAGTAGGAAT  1006
               |||||||||| |||||||||||||||||||||||||||||||||||||||| | ||||||
Sbjct  943033  GTCTACTTCCTTTGAACGGGTCAACATCAGTTTTGTCCGGTGGATAAAGATGGCAGGAAT  943092

Query  1007    GTAGC-TCCCCCGGG-AGTGTTATAGACTATTATTGCATACACTGGGTGAGACTGAGGAC  1064
               ||  | ||| ||||| |||||||||| ||  |||||||||||||||||||||||||||||
Sbjct  943093  GTGACTTCCTCCGGGAAGTGTTATAGCCTGCTATTGCATACACTGGGTGAGACTGAGGAC  943152

Query  1065    TGCAGCTCGCCTTTTGGCCGGTCTTCGGACACGTTCGAGCTTAGGATGTTGACATAATGG  1124
               ||||||||||||||||||||||||||||||||||||||||||||||||||||||||||||
Sbjct  943153  TGCAGCTCGCCTTTTGGCCGGTCTTCGGACACGTTCGAGCTTAGGATGTTGACATAATGG  943212

Query  1125    CTTTAAACGACCCGTCTTGAAACACGGACCAAGGAGTCTAACATATCTGCGAGTGTTTGA  1184
               |||||| |||||||||||||||||||||||||||||||||||||||||||||||||||||
Sbjct  943213  CTTTAACCGACCCGTCTTGAAACACGGACCAAGGAGTCTAACATATCTGCGAGTGTTTGA  943272

Query  1185    GTGTCAAACTCGAGCGCGTAATGAAAGTGAACTGGGAGGGATCCGTAAGGAGCACCTTCG  1244
               ||||||||||||||||||||||||||||||||||||||||||||| ||||||||||||||
Sbjct  943273  GTGTCAAACTCGAGCGCGTAATGAAAGTGAACTGGGAGGGATCCGCAAGGAGCACCTTCG  943332

Query  1245    ACCGATCCGGATGTTTACTGATGGATTTGAGTAAGAGCATATATGCTGGGACCCGAAAGA  1304
               ||||||||||||||||||||||||||||||||||||||||||||||||||||||||||||
Sbjct  943333  ACCGATCCGGATGTTTACTGATGGATTTGAGTAAGAGCATATATGCTGGGACCCGAAAGA  943392

Query  1305    TGGTGAACTATGCCTGAATAGGGCGAAGCCAGGGGAAACTCTGGTGGAGGCTCGTAGCGA  1364
               ||||||||||||||||||||||||||||||||||||||||||||||||||||||||||||
Sbjct  943393  TGGTGAACTATGCCTGAATAGGGCGAAGCCAGGGGAAACTCTGGTGGAGGCTCGTAGCGA  943452

Query  1365    TTCTGACGTGCAAATCGATCGTCAAATTTGGGTATAGGGGCGAAAGACTAATCGAACCAT  1424
               ||||||||||||||||||||||||||||||||||||||||||||||||||||||||||||
Sbjct  943453  TTCTGACGTGCAAATCGATCGTCAAATTTGGGTATAGGGGCGAAAGACTAATCGAACCAT  943512

Query  1425    CTAGTAGCTGGTTCCTGC  1442
               ||||||||||||||||||
Sbjct  943513  CTAGTAGCTGGTTCCTGC  943530


>JAMALO010000017.1 Cutaneotrichosporon sp. PA3318 ctg_17, whole genome shotgun sequence
Length=7424

 Score = 2300 bits (1245),  Expect = 0.0
 Identities = 1390/1458 (95%), Gaps = 17/1458 (1%)
 Strand=Plus/Minus

Query  1     CAAGGTTTCCGTAGGTGAACCTGCGGAAGGATCATTAGTGAATTGCTCTTTGAGCGTTAA  60
             ||||||||||||||||||||||||||||||||||||||||||| || || ||  ||   |
Sbjct  4302  CAAGGTTTCCGTAGGTGAACCTGCGGAAGGATCATTAGTGAATGGC-CTCTGGCCGCATA  4244

Query  61    ACTATATCCATCT-ACACCTGTGAACTGTTGATTGAC--TT--CGGTCAATTACTTTTAC  115
             |||||||||| || |||||||||||||||||||||||  ||  ||||  |||||||||||
Sbjct  4243  ACTATATCCACCTTACACCTGTGAACTGTTGATTGACCTTTACCGGTTGATTACTTTTAC  4184

Query  116   AAACATTGTGTAATGAACGTCATGTTATTATAACAAAAA-TAACTTTCAACAACGGATCT  174
             ||||||||||||||||||||||||||||||||||||||| ||||||||||||||||||||
Sbjct  4183  AAACATTGTGTAATGAACGTCATGTTATTATAACAAAAAATAACTTTCAACAACGGATCT  4124

Query  175   CTTGGCTCTCGCATCGATGAAGAACGCAGCGAAATGCGATAAGTAATGTGAATTGCAGAA  234
             ||||||||||||||||||||||||||||||||||||||||||||||||||||||||||||
Sbjct  4123  CTTGGCTCTCGCATCGATGAAGAACGCAGCGAAATGCGATAAGTAATGTGAATTGCAGAA  4064

Query  235   TTCAGTGAATCATCGAATCTTTGAACGCAACTTGCGCTCTCTGGTATTCCGGAGAGCATG  294
             ||||||||||||||||||||||||||||||||||||||||||||||||||||||||||||
Sbjct  4063  TTCAGTGAATCATCGAATCTTTGAACGCAACTTGCGCTCTCTGGTATTCCGGAGAGCATG  4004

Query  295   CCTGTTTGAGTATCATGAAATCTCAACCATTAGGGTTTCTTAATGGCTTGGATTTGGGCG  354
             ||||||||||| |||||||||||||||||||||||||||||||||| ||||||||||| |
Sbjct  4003  CCTGTTTGAGTGTCATGAAATCTCAACCATTAGGGTTTCTTAATGGATTGGATTTGGGTG  3944

Query  355   CTGCCACTTGC----CTGGCTCGCCTTAAAAGAGTTAGCGT-ATTAACTTGTCG-ATCTG  408
              |||||  |||    | ||||| ||||||| ||||||||||  ||| || || |  ||||
Sbjct  3943  TTGCCAGCTGCGAGGCAGGCTCACCTTAAAGGAGTTAGCGTGTTTATCTAGTTGTTTCTG  3884

Query  409   GCGTAATAAGTTTCGCTGGTGTAGACTTGAGAAGTGCGCTTCTAATCGTC--TTCGGACA  466
             ||||||||||||||||||||| ||||||||||||| ||||||||||||||  ||||||||
Sbjct  3883  GCGTAATAAGTTTCGCTGGTGAAGACTTGAGAAGTACGCTTCTAATCGTCCTTTCGGACA  3824

Query  467   ATTCTTGAACTCTGGTCTCAAATCAGGTAGGACTACCCGCTGAACTTAAGCATATCAATA  526
             ||| ||||||||||| ||||||||||||||||||||||||||||||||||||||||||||
Sbjct  3823  ATTTTTGAACTCTGGCCTCAAATCAGGTAGGACTACCCGCTGAACTTAAGCATATCAATA  3764

Query  527   AGCGGAGGAAAAGAAACTAACTAGGATTCCCTTAGTAACGGCGAGTGAACCGGGAAAAGC  586
             ||||||||||||||||||||| |||||||||||||||||||||||||||||||||| |||
Sbjct  3763  AGCGGAGGAAAAGAAACTAACAAGGATTCCCTTAGTAACGGCGAGTGAACCGGGAAGAGC  3704

Query  587   TCAAATTTGTAATCTGGCTGTCTTCGATAGTCCGAGTTGTAATCTATAGACGTGTTTTCC  646
             |||||||||||| ||||| ||||||||| |||||  ||||||||||||||||||||||||
Sbjct  3703  TCAAATTTGTAAGCTGGCAGTCTTCGATTGTCCGCATTGTAATCTATAGACGTGTTTTCC  3644

Query  647   GTGCTGGACCGTATCTAAGTCCCTTGGAACAGGGTATCAAAGAGGGTGACAATCCCGTGC  706
             |||||||||||||||||||||||||||||||||||||||||||||||||||||||||| |
Sbjct  3643  GTGCTGGACCGTATCTAAGTCCCTTGGAACAGGGTATCAAAGAGGGTGACAATCCCGTAC  3584

Query  707   TTGATACGACCACCAGTGCTCTGTGATACACGCTCTACGAGTCGAGTTGTTTGGGAATGC  766
             |||||||||||||||||||||||||||||||| |||||||||||||||||||||||||||
Sbjct  3583  TTGATACGACCACCAGTGCTCTGTGATACACGTTCTACGAGTCGAGTTGTTTGGGAATGC  3524

Query  767   AGCTCAAAATGGGTGGTAAATTCCATCTAAAGCTAAATATTGGCGAGAGACCGATAGCGA  826
             ||||||||||||||||||||||||||||||||||||||||||||||||||||||||||||
Sbjct  3523  AGCTCAAAATGGGTGGTAAATTCCATCTAAAGCTAAATATTGGCGAGAGACCGATAGCGA  3464

Query  827   ACAAGTACCGTGAGGGAAAGATGAAAAGCACTTTGGAAAGAGAGTTAAACAGTACGTGAA  886
             ||||||||||||||||||||||||||||||||||||||||||||||||||||||||||||
Sbjct  3463  ACAAGTACCGTGAGGGAAAGATGAAAAGCACTTTGGAAAGAGAGTTAAACAGTACGTGAA  3404

Query  887   ATTGTTGAAAGGGAAACGATTGAAGTCAGTCGTGTTCTTTGGATTCAGCTAGTTCTTCTA  946
             ||||||||||||||||||||||||||||||||||||| |||||||||||||| ||| |||
Sbjct  3403  ATTGTTGAAAGGGAAACGATTGAAGTCAGTCGTGTTCATTGGATTCAGCTAGCTCTGCTA  3344

Query  947   GTCTACTTCCATTGAACGGGTCAACATCAGTTTTGTCCGGTGGATAAAGATAGTAGGAAT  1006
             |||||||||| |||||||||||||||||||||||||||||||||||||||| | ||||||
Sbjct  3343  GTCTACTTCCTTTGAACGGGTCAACATCAGTTTTGTCCGGTGGATAAAGATGGCAGGAAT  3284

Query  1007  GTAGC-TCCCCCGGG-AGTGTTATAGACTATTATTGCATACACTGGGTGAGACTGAGGAC  1064
             ||  | ||| ||||| |||||||||| ||  |||||||||||||||||||||||||||||
Sbjct  3283  GTGACTTCCTCCGGGAAGTGTTATAGCCTGCTATTGCATACACTGGGTGAGACTGAGGAC  3224

Query  1065  TGCAGCTCGCCTTTTGGCCGGTCTTCGGACACGTTCGAGCTTAGGATGTTGACATAATGG  1124
             ||||||||||||||||||||||||||||||||||||||||||||||||||||||||||||
Sbjct  3223  TGCAGCTCGCCTTTTGGCCGGTCTTCGGACACGTTCGAGCTTAGGATGTTGACATAATGG  3164

Query  1125  CTTTAAACGACCCGTCTTGAAACACGGACCAAGGAGTCTAACATATCTGCGAGTGTTTGA  1184
             |||||| |||||||||||||||||||||||||||||||||||||||||||||||||||||
Sbjct  3163  CTTTAACCGACCCGTCTTGAAACACGGACCAAGGAGTCTAACATATCTGCGAGTGTTTGA  3104

Query  1185  GTGTCAAACTCGAGCGCGTAATGAAAGTGAACTGGGAGGGATCCGTAAGGAGCACCTTCG  1244
             ||||||||||||||||||||||||||||||||||||||||||||| ||||||||||||||
Sbjct  3103  GTGTCAAACTCGAGCGCGTAATGAAAGTGAACTGGGAGGGATCCGCAAGGAGCACCTTCG  3044

Query  1245  ACCGATCCGGATGTTTACTGATGGATTTGAGTAAGAGCATATATGCTGGGACCCGAAAGA  1304
             ||||||||||||||||||||||||||||||||||||||||||||||||||||||||||||
Sbjct  3043  ACCGATCCGGATGTTTACTGATGGATTTGAGTAAGAGCATATATGCTGGGACCCGAAAGA  2984

Query  1305  TGGTGAACTATGCCTGAATAGGGCGAAGCCAGGGGAAACTCTGGTGGAGGCTCGTAGCGA  1364
             ||||||||||||||||||||||||||||||||||||||||||||||||||||||||||||
Sbjct  2983  TGGTGAACTATGCCTGAATAGGGCGAAGCCAGGGGAAACTCTGGTGGAGGCTCGTAGCGA  2924

Query  1365  TTCTGACGTGCAAATCGATCGTCAAATTTGGGTATAGGGGCGAAAGACTAATCGAACCAT  1424
             ||||||||||||||||||||||||||||||||||||||||||||||||||||||||||||
Sbjct  2923  TTCTGACGTGCAAATCGATCGTCAAATTTGGGTATAGGGGCGAAAGACTAATCGAACCAT  2864

Query  1425  CTAGTAGCTGGTTCCTGC  1442
             ||||||||||||||||||
Sbjct  2863  CTAGTAGCTGGTTCCTGC  2846


>JAMYHH010000682.1 Pichia sp. F1605B ctg_682, whole genome shotgun sequence
Length=2576

 Score = 2285 bits (1237),  Expect = 0.0
 Identities = 1325/1368 (97%), Gaps = 3/1368 (0%)
 Strand=Plus/Plus

Query  1     CAAGGTTTCCGTAGGTGAACCTGCGGAAGGATCATTAGTGAATTGCTCTTTGAGCGTTAA  60
             |||||||||||||||||||||||||||||||||||||||||||||||||||||||||| |
Sbjct  1211  CAAGGTTTCCGTAGGTGAACCTGCGGAAGGATCATTAGTGAATTGCTCTTTGAGCGTT-A  1269

Query  61    ACTATATCCATCTACACCTGTGAACTGTTGATTGACTTCGGTCAATTACTTTTACAAACA  120
             |||| |||||||||||||||||||||||||||||||| ||||||||||| ||||||||||
Sbjct  1270  ACTACATCCATCTACACCTGTGAACTGTTGATTGACTCCGGTCAATTAC-TTTACAAACA  1328

Query  121   TTGTGTAATGAACGTCATGTTATTATAACAAAAATAACTTTCAACAACGGATCTCTTGGC  180
             ||||||||||||||||||||||||||||||||||||||||||||||||||||||||||||
Sbjct  1329  TTGTGTAATGAACGTCATGTTATTATAACAAAAATAACTTTCAACAACGGATCTCTTGGC  1388

Query  181   TCTCGCATCGATGAAGAACGCAGCGAAATGCGATAAGTAATGTGAATTGCAGAATTCAGT  240
             ||||||||||||||||||||||||||||||||||||||||||||||||||||||||||||
Sbjct  1389  TCTCGCATCGATGAAGAACGCAGCGAAATGCGATAAGTAATGTGAATTGCAGAATTCAGT  1448

Query  241   GAATCATCGAATCTTTGAACGCAACTTGCGCTCTCTGGTATTCCGGAGAGCATGCCTGTT  300
             ||||||||||||||||||||||||||||||||||||||||||||||||||||||||||||
Sbjct  1449  GAATCATCGAATCTTTGAACGCAACTTGCGCTCTCTGGTATTCCGGAGAGCATGCCTGTT  1508

Query  301   TGAGTATCATGAAATCTCAACCATTAGGGTTTCTTAATGGCTTGGATTTGGGCGCTGCCA  360
             ||||||||||||||||||||||||||||||||||||||||||||||||||||||||||||
Sbjct  1509  TGAGTATCATGAAATCTCAACCATTAGGGTTTCTTAATGGCTTGGATTTGGGCGCTGCCA  1568

Query  361   CTTGCCTGGCTCGCCTTAAAAGAGTTAGCGTA-TTAACTTGTCGATCTGGCGTAATAAGT  419
             |||||||||||||||||||||||||||||||  |||||||||||||||||||||||||||
Sbjct  1569  CTTGCCTGGCTCGCCTTAAAAGAGTTAGCGTGTTTAACTTGTCGATCTGGCGTAATAAGT  1628

Query  420   TTCGCTGGTGTAGACTTGAGAAGTGCGCTTCTAATCGTCTTCGGACAATTCTTGAACTCT  479
             ||||||||||||||||||||||||||||||||||||||||||||||||||||||||||||
Sbjct  1629  TTCGCTGGTGTAGACTTGAGAAGTGCGCTTCTAATCGTCTTCGGACAATTCTTGAACTCT  1688

Query  480   GGTCTCAAATCAGGTAGGACTACCCGCTGAACTTAAGCATATCAATAAGCGGAGGAAAAG  539
             |||||||||||||||||| |||||||||||||||||||||||||||||||||||||||||
Sbjct  1689  GGTCTCAAATCAGGTAGGGCTACCCGCTGAACTTAAGCATATCAATAAGCGGAGGAAAAG  1748

Query  540   AAACTAACTAGGATTCCCTTAGTAACGGCGAGTGAACCGGGAAAAGCTCAAATTTGTAAT  599
             |||||||| |||||||| ||||||||||||||||||||||||||||||||||||||||||
Sbjct  1749  AAACTAACAAGGATTCCTTTAGTAACGGCGAGTGAACCGGGAAAAGCTCAAATTTGTAAT  1808

Query  600   CTGGCTGTCTTCGATAGTCCGAGTTGTAATCTATAGACGTGTTTTCCGTGCTGGACCGTA  659
             ||||||||||||||||||||||||||||||||||||||||||||||||||||||| ||||
Sbjct  1809  CTGGCTGTCTTCGATAGTCCGAGTTGTAATCTATAGACGTGTTTTCCGTGCTGGATCGTA  1868

Query  660   TCTAAGTCCCTTGGAACAGGGTATCAAAGAGGGTGACAATCCCGTGCTTGATACGACCAC  719
             ||||||||||||||||||||||||||||||||||||||||||||||||||||||||| ||
Sbjct  1869  TCTAAGTCCCTTGGAACAGGGTATCAAAGAGGGTGACAATCCCGTGCTTGATACGACGAC  1928

Query  720   CAGTGCTCTGTGATACACGCTCTACGAGTCGAGTTGTTTGGGAATGCAGCTCAAAATGGG  779
             ||||||||||||||||||| ||||||||||||||||||||||||||||||||||||||||
Sbjct  1929  CAGTGCTCTGTGATACACGTTCTACGAGTCGAGTTGTTTGGGAATGCAGCTCAAAATGGG  1988

Query  780   TGGTAAATTCCATCTAAAGCTAAATATTGGCGAGAGACCGATAGCGAACAAGTACCGTGA  839
             ||||||||||||||||||||||||||||||||||||||||||||||||||||||||||||
Sbjct  1989  TGGTAAATTCCATCTAAAGCTAAATATTGGCGAGAGACCGATAGCGAACAAGTACCGTGA  2048

Query  840   GGGAAAGATGAAAAGCACTTTGGAAAGAGAGTTAAACAGTACGTGAAATTGTTGAAAGGG  899
             ||||||||||||||||||||||||||||||||||||||||||||||||||||||||||||
Sbjct  2049  GGGAAAGATGAAAAGCACTTTGGAAAGAGAGTTAAACAGTACGTGAAATTGTTGAAAGGG  2108

Query  900   AAACGATTGAAGTCAGTCGTGTTCTTTGGATTCAGCTAGTTCTTCTAGTCTACTTCCATT  959
             ||||||||||||||||||||||||||  ||||||||| ||||||| ||||||||||  ||
Sbjct  2109  AAACGATTGAAGTCAGTCGTGTTCTTCAGATTCAGCTGGTTCTTCCAGTCTACTTCTGTT  2168

Query  960   GAACGGGTCAACATCAGTTTTGTCCGGTGGATAAAGATAGTAGGAATGTAGCTCCCCCGG  1019
             |||||||||||||||||||||||||||||||||||| ||||||||||||  |||||||||
Sbjct  2169  GAACGGGTCAACATCAGTTTTGTCCGGTGGATAAAGGTAGTAGGAATGTGACTCCCCCGG  2228

Query  1020  GAGTGTTATAGACTATTATTGCATACACTGGGTGAGACTGAGGACTGCAGCTCGCCTTTT  1079
             ||||||||||| ||||||||||||||||||||||||||||||||||||||||||||||||
Sbjct  2229  GAGTGTTATAGCCTATTATTGCATACACTGGGTGAGACTGAGGACTGCAGCTCGCCTTTT  2288

Query  1080  GGCCGGTCTTCGGACACGTTCGAGCTTAGGATGTTGACATAATGGCTTTAAACGACCCGT  1139
             ||||||||||||||||||||||||||||||||||||||||||||||||||||||||||||
Sbjct  2289  GGCCGGTCTTCGGACACGTTCGAGCTTAGGATGTTGACATAATGGCTTTAAACGACCCGT  2348

Query  1140  CTTGAAACACGGACCAAGGAGTCTAACATATCTGCGAGTGTTTGAGTGTCAAACTCGAGC  1199
             |||||||||||||||||||||||||||||   ||||||| |   |  || ||| |  |  
Sbjct  2349  CTTGAAACACGGACCAAGGAGTCTAACATGCTTGCGAGTCTGAAACCGTTAAAGTTTAAG  2408

Query  1200  GCGTAATGAAAGTGAACTGGGAGGGATCCGTAAGGAGCACCTTCGACCGATCCGGATGTT  1259
             ||| |||||||||||||||||||||||||||  |||||||||||||||||||||||||||
Sbjct  2409  GCGCAATGAAAGTGAACTGGGAGGGATCCGTTTGGAGCACCTTCGACCGATCCGGATGTT  2468

Query  1260  TACTGATGGATTTGAGTAAGAGCATATATGCTGGGACCCGAAAGATGGTGAACTATGCCT  1319
             ||||||||||||||||||||||||  ||||||||||||||||||||||||||||||||||
Sbjct  2469  TACTGATGGATTTGAGTAAGAGCAAGTATGCTGGGACCCGAAAGATGGTGAACTATGCCT  2528

Query  1320  GAATAGGGCGAAGCCAGGGGAAACTCTGGTGGAGGCTCGTAGCGATTC  1367
             |||||||||||||||||||||||||||||||||||||||||||| |||
Sbjct  2529  GAATAGGGCGAAGCCAGGGGAAACTCTGGTGGAGGCTCGTAGCGGTTC  2576


>BEDX01000012.1 Cutaneotrichosporon daszewskae DNA, scaffold: scaffold_12, strain: 
JCM_11166, whole genome shotgun sequence
Length=7818

 Score = 2194 bits (1188),  Expect = 0.0
 Identities = 1365/1450 (94%), Gaps = 14/1450 (1%)
 Strand=Plus/Plus

Query  1     CAAGGTTTCCGTAGGTGAACCTGCGGAAGGATCATTAGTGAATTGCTCTTTGAGCGTTAA  60
             ||||||||||||||||||||||||||||||||||||||||| |||| |     || ||||
Sbjct  3080  CAAGGTTTCCGTAGGTGAACCTGCGGAAGGATCATTAGTGA-TTGC-CGAAAGGC-TTAA  3136

Query  61    ACTATATCCATCTACACCTGTGAACTGTTGATTGA--CT-TCG-GTCAATTACTTTTACA  116
             |||| |||||  |||||||||| ||||||||||||  ||  ||  || |||| |||||||
Sbjct  3137  ACTACATCCACATACACCTGTGCACTGTTGATTGATTCTCACGAATCGATTA-TTTTACA  3195

Query  117   AACATTGTGTAATGAACGTCATGTTATTATAACAAAAATAACTTTCAACAACGGATCTCT  176
             |||||||||||| |||||||||||||| |||||||| |||||||||||||||||||||||
Sbjct  3196  AACATTGTGTAAAGAACGTCATGTTATAATAACAAATATAACTTTCAACAACGGATCTCT  3255

Query  177   TGGCTCTCGCATCGATGAAGAACGCAGCGAAATGCGATAAGTAATGTGAATTGCAGAATT  236
             ||||||||||||||||||||||||||||||||||||||||||||||||||||||||||||
Sbjct  3256  TGGCTCTCGCATCGATGAAGAACGCAGCGAAATGCGATAAGTAATGTGAATTGCAGAATT  3315

Query  237   CAGTGAATCATCGAATCTTTGAACGCAACTTGCGCTCTCTGGTATTCCGGAGAGCATGCC  296
              |||||||||||||||||||||||||||||||||||||||||||||||||||||||||||
Sbjct  3316  TAGTGAATCATCGAATCTTTGAACGCAACTTGCGCTCTCTGGTATTCCGGAGAGCATGCC  3375

Query  297   TGTTTGAGTATCATGAAATCTCAACCATTAGGGTTTCTTAATGGCTTGGATTTGGGCGCT  356
             ||||||||| |||||||||||||||||||||||||||||||||||||||||||||| | |
Sbjct  3376  TGTTTGAGTGTCATGAAATCTCAACCATTAGGGTTTCTTAATGGCTTGGATTTGGGTGTT  3435

Query  357   GCCACTTGCCTGGCTCGCCTTAAAAGAGTTAGCG-TATTAAC-TTGTCGATCTGGCGTAA  414
             || || |   | ||||||||||||||||||||||   ||| |  ||||| ||||||||||
Sbjct  3436  GCTACCTAG-TAGCTCGCCTTAAAAGAGTTAGCGAGTTTAGCAATGTCG-TCTGGCGTAA  3493

Query  415   TAAGTTTCGCTGGTGTAGACTTGAGAAGTGCGCTTCTAATCGTCTTCGGACAATTCTTGA  474
             |||||||||||||  |||||||| |||||  ||||||||||| | | || ||||| ||||
Sbjct  3494  TAAGTTTCGCTGGGTTAGACTTGTGAAGTTTGCTTCTAATCGCCCTTGGGCAATTTTTGA  3553

Query  475   ACTCTGGTCTCAAATCAGGTAGGACTACCCGCTGAACTTAAGCATATCAATAAGCGGAGG  534
             ||||||| ||||||||||||||||||||||||||||||||||||||||||||||||||||
Sbjct  3554  ACTCTGGCCTCAAATCAGGTAGGACTACCCGCTGAACTTAAGCATATCAATAAGCGGAGG  3613

Query  535   AAAAGAAACTAACTAGGATTCCCTTAGTAACGGCGAGTGAACCGGGAAAAGCTCAAATTT  594
             ||||||||||||| ||||||||| ||||||||||||||||| |||||| |||||||||||
Sbjct  3614  AAAAGAAACTAACAAGGATTCCCCTAGTAACGGCGAGTGAAGCGGGAAGAGCTCAAATTT  3673

Query  595   GTAATCTGGCTGTCTTCGATAGTCCGAGTTGTAATCTATAGACGTGTTTTCCGTGCTGGA  654
             | || |||  ||||||||||||||||  |||||||||||||| |||||||||||||||||
Sbjct  3674  GAAAGCTGATTGTCTTCGATAGTCCGCATTGTAATCTATAGAAGTGTTTTCCGTGCTGGA  3733

Query  655   CCGTATCTAAGTCCCTTGGAACAGGGTATCAAAGAGGGTGACAATCCCGTGCTTGATACG  714
             |||| | |||||||||||||| |||||||||||||||||||||||||||||||| |||||
Sbjct  3734  CCGTGTTTAAGTCCCTTGGAATAGGGTATCAAAGAGGGTGACAATCCCGTGCTTAATACG  3793

Query  715   ACCACCAGTGCTCTGTGATACACGCTCTACGAGTCGAGTTGTTTGGGAATGCAGCTCAAA  774
             |||||||||||| ||||||||||  |||||||||||||||||||||||||||||||||||
Sbjct  3794  ACCACCAGTGCTATGTGATACACTTTCTACGAGTCGAGTTGTTTGGGAATGCAGCTCAAA  3853

Query  775   ATGGGTGGTAAATTCCATCTAAAGCTAAATATTGGCGAGAGACCGATAGCGAACAAGTAC  834
             ||||||||||||||||||||||||||||||||||||||||||||||||||||||||||||
Sbjct  3854  ATGGGTGGTAAATTCCATCTAAAGCTAAATATTGGCGAGAGACCGATAGCGAACAAGTAC  3913

Query  835   CGTGAGGGAAAGATGAAAAGCACTTTGGAAAGAGAGTTAAACAGTACGTGAAATTGTTGA  894
             ||||||||||||||||||||||||||||||||||||||||||||||||||||||||||||
Sbjct  3914  CGTGAGGGAAAGATGAAAAGCACTTTGGAAAGAGAGTTAAACAGTACGTGAAATTGTTGA  3973

Query  895   AAGGGAAACGATTGAAGTCAGTCGTGTTCTTTGGATTCAGCTAGTTCTTCTAGTCTACTT  954
             ||||||||||||||||||||||||||||||||||||||||||||||||||||||||||||
Sbjct  3974  AAGGGAAACGATTGAAGTCAGTCGTGTTCTTTGGATTCAGCTAGTTCTTCTAGTCTACTT  4033

Query  955   CCATTGAACGGGTCAACATCAGTTTTGTCCGGTGGATAAAGATAGTAGGAATGTAGCTCC  1014
             || ||||||||||||||||||||||||||||||||||||||||| ||||||||| ||| |
Sbjct  4034  CCTTTGAACGGGTCAACATCAGTTTTGTCCGGTGGATAAAGATATTAGGAATGTGGCTTC  4093

Query  1015  CC-CGGG-AGTGTTATAGACTATTATTGCATACACTGGGTGAGACTGAGGACTGCAGCTC  1072
              | |||| |||||||||| ||| |||||||||||||||  ||||||||||||||||||||
Sbjct  4094  TCTCGGGAAGTGTTATAGCCTAGTATTGCATACACTGGAGGAGACTGAGGACTGCAGCTC  4153

Query  1073  GCCTTTTGGCCGGTCTTCGGACACGTTCGAGCTTAGGATGTTGACATAATGGCTTTAAAC  1132
             |||||||||||||  ||||  |||||||||||||||||||||||||||||||||||||||
Sbjct  4154  GCCTTTTGGCCGGGGTTCGCCCACGTTCGAGCTTAGGATGTTGACATAATGGCTTTAAAC  4213

Query  1133  GACCCGTCTTGAAACACGGACCAAGGAGTCTAACATATCTGCGAGTGTTTGAGTGTCAAA  1192
             ||||||||||||||||||||||||||||||||||||||||||||||||||||||||||||
Sbjct  4214  GACCCGTCTTGAAACACGGACCAAGGAGTCTAACATATCTGCGAGTGTTTGAGTGTCAAA  4273

Query  1193  CTCGAGCGCGTAATGAAAGTGAACTGGGAGGGATCCGTAAGGAGCACCTTCGACCGATCC  1252
             ||||||||||||||||||||||||||||||||||||| ||||||||||||||||||||||
Sbjct  4274  CTCGAGCGCGTAATGAAAGTGAACTGGGAGGGATCCGCAAGGAGCACCTTCGACCGATCC  4333

Query  1253  GGATGTTTACTGATGGATTTGAGTAAGAGCATATATGCTGGGACCCGAAAGATGGTGAAC  1312
             ||||||||||||||||||||||||||||||||||||||||||||||||||||||||||||
Sbjct  4334  GGATGTTTACTGATGGATTTGAGTAAGAGCATATATGCTGGGACCCGAAAGATGGTGAAC  4393

Query  1313  TATGCCTGAATAGGGCGAAGCCAGGGGAAACTCTGGTGGAGGCTCGTAGCGATTCTGACG  1372
             ||||||||||||||||||||||||||||||||||||||||||||||||||||||||||||
Sbjct  4394  TATGCCTGAATAGGGCGAAGCCAGGGGAAACTCTGGTGGAGGCTCGTAGCGATTCTGACG  4453

Query  1373  TGCAAATCGATCGTCAAATTTGGGTATAGGGGCGAAAGACTAATCGAACCATCTAGTAGC  1432
             ||||||||||||||||||||||||||||||||||||||||||||||||||||||||||||
Sbjct  4454  TGCAAATCGATCGTCAAATTTGGGTATAGGGGCGAAAGACTAATCGAACCATCTAGTAGC  4513

Query  1433  TGGTTCCTGC  1442
             ||||||||||
Sbjct  4514  TGGTTCCTGC  4523


>JAMYHM010000230.1 Apiotrichum sp. PA4207 ctg_230, whole genome shotgun sequence
Length=9386

 Score = 2178 bits (1179),  Expect = 0.0
 Identities = 1368/1457 (94%), Gaps = 22/1457 (2%)
 Strand=Plus/Plus

Query  1     CAAGGTTTCCGTAGGTGAACCTGCGGAAGGATCATTAGTGAATTG-C-TCTTTGAGCGTT  58
             ||||||||||||||||||||||||||||||||||||||||| ||| | |  ||| || ||
Sbjct  4224  CAAGGTTTCCGTAGGTGAACCTGCGGAAGGATCATTAGTGA-TTGCCTTAATTG-GC-TT  4280

Query  59    AAACTATATCCATCTACACCTGTGAACTGTT-GATTG-A-CTTCGG--TCAATTACTTTT  113
             ||||||||||||||||||||||||||||||| ||||| | ||||||  || |||  || |
Sbjct  4281  AAACTATATCCATCTACACCTGTGAACTGTTTGATTGAATCTTCGGATTCGATT--TTAT  4338

Query  114   ACAAACATTGTGTAATGAACGTCATGTTATTATAAC-AAAAATAACTTTCAACAACGGAT  172
             |||||||||||||||||||||||||  ||||||||| ||||| |||||||||||||||||
Sbjct  4339  ACAAACATTGTGTAATGAACGTCATTATATTATAACAAAAAAAAACTTTCAACAACGGAT  4398

Query  173   CTCTTGGCTCTCGCATCGATGAAGAACGCAGCGAAATGCGATAAGTAATGTGAATTGCAG  232
             ||||||||||||||||||||||||||||||||||||||||||||||||||||||||||||
Sbjct  4399  CTCTTGGCTCTCGCATCGATGAAGAACGCAGCGAAATGCGATAAGTAATGTGAATTGCAG  4458

Query  233   AATTCAGTGAATCATCGAATCTTTGAACGCAACTTGCGCTCTCTGGTATTCCGGAGAGCA  292
             ||||||||||||||||||||||||||||||||||||||||||||||||||||||||||||
Sbjct  4459  AATTCAGTGAATCATCGAATCTTTGAACGCAACTTGCGCTCTCTGGTATTCCGGAGAGCA  4518

Query  293   TGCCTGTTTGAGTATCATGAAATCTCAACCATTAGGGTTTCTTAATGGCTTGGATTTGGG  352
             ||||||||||||| ||||||||||||||||||||||||||||||||||||||||||||| 
Sbjct  4519  TGCCTGTTTGAGTGTCATGAAATCTCAACCATTAGGGTTTCTTAATGGCTTGGATTTGGA  4578

Query  353   CG-CTGCCACT-TGCCTGGCTCGCCTTAAAAGAGTTAGCGTATT-AAC--TTGTCGATCT  407
              |  ||||| | || |||||||  |||||||||||||||   || |||  ||| | ||||
Sbjct  4579  GGTTTGCCAGTCTGACTGGCTCCTCTTAAAAGAGTTAGCAAGTTGAACTATTG-CTATCT  4637

Query  408   GGCGTAATAAGTTTCGCTGGTGTAGACTTGAGAAGTGCGCTTCTAATCGTCTTCGGACAA  467
             ||||||||||||||||||||  | |  ||| |||| | ||||||||||||||||||||||
Sbjct  4638  GGCGTAATAAGTTTCGCTGGAATGGTATTGTGAAGCGTGCTTCTAATCGTCTTCGGACAA  4697

Query  468   TTCTTGAACTCTGGTCTCAAATCAGGTAGGACTACCCGCTGAACTTAAGCATATCAATAA  527
             || ||  ||||||| |||||||||||||||||||||||||||||||||||||||||||||
Sbjct  4698  TTTTTTGACTCTGGCCTCAAATCAGGTAGGACTACCCGCTGAACTTAAGCATATCAATAA  4757

Query  528   GCGGAGGAAAAGAAACTAACTAGGATTCCCTTAGTAACGGCGAGTGAACCGGGAAAAGCT  587
             |||||||||||||||||||| ||||||||| |||||||||||||||||||||||||||||
Sbjct  4758  GCGGAGGAAAAGAAACTAACAAGGATTCCCCTAGTAACGGCGAGTGAACCGGGAAAAGCT  4817

Query  588   CAAATTTGTAATCTGGCTGTCTTCGATAGTCCGAGTTGTAATCTATAGACGTGTTTTCCG  647
             |||||||| |||||||||||||||||||||||||||||||||||||||| | ||||||||
Sbjct  4818  CAAATTTGAAATCTGGCTGTCTTCGATAGTCCGAGTTGTAATCTATAGAAGCGTTTTCCG  4877

Query  648   TGCTGGACCGTATCTAAGTCCCTTGGAACAGGGTATCAAAGAGGGTGACAATCCCGTGCT  707
             ||||| || || |||||||||||||||||||||||||||||||||||| |||||||| ||
Sbjct  4878  TGCTGAACTGTGTCTAAGTCCCTTGGAACAGGGTATCAAAGAGGGTGATAATCCCGTACT  4937

Query  708   TGATACGACCACCAGTGCTCTGTGATACACGCTCTACGAGTCGAGTTGTTTGGGAATGCA  767
             ||| || |||| ||||||||||||||||   |||||||||||||||||||||||||||||
Sbjct  4938  TGACACAACCATCAGTGCTCTGTGATACGTTCTCTACGAGTCGAGTTGTTTGGGAATGCA  4997

Query  768   GCTCAAAATGGGTGGTAAATTCCATCTAAAGCTAAATATTGGCGAGAGACCGATAGCGAA  827
             ||||||||||||||||||||||||||||||||||||||||||||||||||||||||||||
Sbjct  4998  GCTCAAAATGGGTGGTAAATTCCATCTAAAGCTAAATATTGGCGAGAGACCGATAGCGAA  5057

Query  828   CAAGTACCGTGAGGGAAAGATGAAAAGCACTTTGGAAAGAGAGTTAAACAGTACGTGAAA  887
             ||||||||||||||||||||||||||||||||||||||||||||||||||||||||||||
Sbjct  5058  CAAGTACCGTGAGGGAAAGATGAAAAGCACTTTGGAAAGAGAGTTAAACAGTACGTGAAA  5117

Query  888   TTGTTGAAAGGGAAACGATTGAAGTCAGTCGTGTTCTTTGGATTCAGCTAGTTCTTCTAG  947
             |||||||||||||||||||||||||||||||||||| |||||||||||||||||||||||
Sbjct  5118  TTGTTGAAAGGGAAACGATTGAAGTCAGTCGTGTTCATTGGATTCAGCTAGTTCTTCTAG  5177

Query  948   TCTACTTCCATTGAACGGGTCAACATCAGTTTTGTCCGGTGGATAAAG-ATAGTAGGAAT  1006
             ||||||||| |||||||||||||||||||||||||||||||||||||| ||  |||||||
Sbjct  5178  TCTACTTCCTTTGAACGGGTCAACATCAGTTTTGTCCGGTGGATAAAGGAT-TTAGGAAT  5236

Query  1007  GTAGCTCCCCCGGGAGTGTTATAGACTATTATTGCATACACTGGGTGAGACTGAGGACTG  1066
             ||  ||||| |||||||||||||| |||   |  ||||||||||||||||||||||||||
Sbjct  5237  GTGACTCCCTCGGGAGTGTTATAGCCTAGGTTCACATACACTGGGTGAGACTGAGGACTG  5296

Query  1067  CAGCTCGCCTTTTGGCCGGTCTTCGGACACGTTCGAGCTTAGGATGTTGACATAATGGCT  1126
             |||||||||||||||||||  ||||  |||||||||||||||||||||||||||||||||
Sbjct  5297  CAGCTCGCCTTTTGGCCGGGGTTCGCCCACGTTCGAGCTTAGGATGTTGACATAATGGCT  5356

Query  1127  TTAAACGACCCGTCTTGAAACACGGACCAAGGAGTCTAACATATCTGCGAGTGTTTGAGT  1186
             ||||||||||||||||||||||||||||||||||||||||||||||||||||||||||||
Sbjct  5357  TTAAACGACCCGTCTTGAAACACGGACCAAGGAGTCTAACATATCTGCGAGTGTTTGAGT  5416

Query  1187  GTCAAACTCGAGCGCGTAATGAAAGTGAAC-TGGGAGGGATCCGTAAGGAGCACCTTCGA  1245
             |||||||||||||||||||||||||||||| | |||||||| || ||| |||||||||||
Sbjct  5417  GTCAAACTCGAGCGCGTAATGAAAGTGAACGTAGGAGGGATGCGCAAGCAGCACCTTCGA  5476

Query  1246  CCGATCCGGATGTTTACTGATGGATTTGAGTAAGAGCATATATGCTGGGACCCGAAAGAT  1305
             ||||||||||||||||||||||||||||||||||||||||||||||||||||||||||||
Sbjct  5477  CCGATCCGGATGTTTACTGATGGATTTGAGTAAGAGCATATATGCTGGGACCCGAAAGAT  5536

Query  1306  GGTGAACTATGCCTGAATAGGGCGAAGCCAGGGGAAACTCTGGTGGAGGCTCGTAGCGAT  1365
             ||||||||||||||||||||||||||||||||||||||||||||||||||||||||||||
Sbjct  5537  GGTGAACTATGCCTGAATAGGGCGAAGCCAGGGGAAACTCTGGTGGAGGCTCGTAGCGAT  5596

Query  1366  TCTGACGTGCAAATCGATCGTCAAATTTGGGTATAGGGGCGAAAGACTAATCGAACCATC  1425
             ||||||||||||||||||||||||||||||||||||||||||||||||||||||||||||
Sbjct  5597  TCTGACGTGCAAATCGATCGTCAAATTTGGGTATAGGGGCGAAAGACTAATCGAACCATC  5656

Query  1426  TAGTAGCTGGTTCCTGC  1442
             |||||||||||||||||
Sbjct  5657  TAGTAGCTGGTTCCTGC  5673


>JAMYHP010000150.1 Apiotrichum sp. Y4201-1 ctg_150, whole genome shotgun sequence
Length=35057

 Score = 2178 bits (1179),  Expect = 0.0
 Identities = 1368/1457 (94%), Gaps = 22/1457 (2%)
 Strand=Plus/Plus

Query  1      CAAGGTTTCCGTAGGTGAACCTGCGGAAGGATCATTAGTGAATTG-C-TCTTTGAGCGTT  58
              ||||||||||||||||||||||||||||||||||||||||| ||| | |  ||| || ||
Sbjct  30294  CAAGGTTTCCGTAGGTGAACCTGCGGAAGGATCATTAGTGA-TTGCCTTAATTG-GC-TT  30350

Query  59     AAACTATATCCATCTACACCTGTGAACTGTT-GATTG-A-CTTCGG--TCAATTACTTTT  113
              ||||||||||||||||||||||||||||||| ||||| | ||||||  || |||  || |
Sbjct  30351  AAACTATATCCATCTACACCTGTGAACTGTTTGATTGAATCTTCGGATTCGATT--TTAT  30408

Query  114    ACAAACATTGTGTAATGAACGTCATGTTATTATAAC-AAAAATAACTTTCAACAACGGAT  172
              |||||||||||||||||||||||||  ||||||||| ||||| |||||||||||||||||
Sbjct  30409  ACAAACATTGTGTAATGAACGTCATTATATTATAACAAAAAAAAACTTTCAACAACGGAT  30468

Query  173    CTCTTGGCTCTCGCATCGATGAAGAACGCAGCGAAATGCGATAAGTAATGTGAATTGCAG  232
              ||||||||||||||||||||||||||||||||||||||||||||||||||||||||||||
Sbjct  30469  CTCTTGGCTCTCGCATCGATGAAGAACGCAGCGAAATGCGATAAGTAATGTGAATTGCAG  30528

Query  233    AATTCAGTGAATCATCGAATCTTTGAACGCAACTTGCGCTCTCTGGTATTCCGGAGAGCA  292
              ||||||||||||||||||||||||||||||||||||||||||||||||||||||||||||
Sbjct  30529  AATTCAGTGAATCATCGAATCTTTGAACGCAACTTGCGCTCTCTGGTATTCCGGAGAGCA  30588

Query  293    TGCCTGTTTGAGTATCATGAAATCTCAACCATTAGGGTTTCTTAATGGCTTGGATTTGGG  352
              ||||||||||||| ||||||||||||||||||||||||||||||||||||||||||||| 
Sbjct  30589  TGCCTGTTTGAGTGTCATGAAATCTCAACCATTAGGGTTTCTTAATGGCTTGGATTTGGA  30648

Query  353    CG-CTGCCACT-TGCCTGGCTCGCCTTAAAAGAGTTAGCGTATT-AAC--TTGTCGATCT  407
               |  ||||| | || |||||||  |||||||||||||||   || |||  ||| | ||||
Sbjct  30649  GGTTTGCCAGTCTGACTGGCTCCTCTTAAAAGAGTTAGCAAGTTGAACTATTG-CTATCT  30707

Query  408    GGCGTAATAAGTTTCGCTGGTGTAGACTTGAGAAGTGCGCTTCTAATCGTCTTCGGACAA  467
              ||||||||||||||||||||  | |  ||| |||| | ||||||||||||||||||||||
Sbjct  30708  GGCGTAATAAGTTTCGCTGGAATGGTATTGTGAAGCGTGCTTCTAATCGTCTTCGGACAA  30767

Query  468    TTCTTGAACTCTGGTCTCAAATCAGGTAGGACTACCCGCTGAACTTAAGCATATCAATAA  527
              || ||  ||||||| |||||||||||||||||||||||||||||||||||||||||||||
Sbjct  30768  TTTTTTGACTCTGGCCTCAAATCAGGTAGGACTACCCGCTGAACTTAAGCATATCAATAA  30827

Query  528    GCGGAGGAAAAGAAACTAACTAGGATTCCCTTAGTAACGGCGAGTGAACCGGGAAAAGCT  587
              |||||||||||||||||||| ||||||||| |||||||||||||||||||||||||||||
Sbjct  30828  GCGGAGGAAAAGAAACTAACAAGGATTCCCCTAGTAACGGCGAGTGAACCGGGAAAAGCT  30887

Query  588    CAAATTTGTAATCTGGCTGTCTTCGATAGTCCGAGTTGTAATCTATAGACGTGTTTTCCG  647
              |||||||| |||||||||||||||||||||||||||||||||||||||| | ||||||||
Sbjct  30888  CAAATTTGAAATCTGGCTGTCTTCGATAGTCCGAGTTGTAATCTATAGAAGCGTTTTCCG  30947

Query  648    TGCTGGACCGTATCTAAGTCCCTTGGAACAGGGTATCAAAGAGGGTGACAATCCCGTGCT  707
              ||||| || || |||||||||||||||||||||||||||||||||||| |||||||| ||
Sbjct  30948  TGCTGAACTGTGTCTAAGTCCCTTGGAACAGGGTATCAAAGAGGGTGATAATCCCGTACT  31007

Query  708    TGATACGACCACCAGTGCTCTGTGATACACGCTCTACGAGTCGAGTTGTTTGGGAATGCA  767
              ||| || |||| ||||||||||||||||   |||||||||||||||||||||||||||||
Sbjct  31008  TGACACAACCATCAGTGCTCTGTGATACGTTCTCTACGAGTCGAGTTGTTTGGGAATGCA  31067

Query  768    GCTCAAAATGGGTGGTAAATTCCATCTAAAGCTAAATATTGGCGAGAGACCGATAGCGAA  827
              ||||||||||||||||||||||||||||||||||||||||||||||||||||||||||||
Sbjct  31068  GCTCAAAATGGGTGGTAAATTCCATCTAAAGCTAAATATTGGCGAGAGACCGATAGCGAA  31127

Query  828    CAAGTACCGTGAGGGAAAGATGAAAAGCACTTTGGAAAGAGAGTTAAACAGTACGTGAAA  887
              ||||||||||||||||||||||||||||||||||||||||||||||||||||||||||||
Sbjct  31128  CAAGTACCGTGAGGGAAAGATGAAAAGCACTTTGGAAAGAGAGTTAAACAGTACGTGAAA  31187

Query  888    TTGTTGAAAGGGAAACGATTGAAGTCAGTCGTGTTCTTTGGATTCAGCTAGTTCTTCTAG  947
              |||||||||||||||||||||||||||||||||||| |||||||||||||||||||||||
Sbjct  31188  TTGTTGAAAGGGAAACGATTGAAGTCAGTCGTGTTCATTGGATTCAGCTAGTTCTTCTAG  31247

Query  948    TCTACTTCCATTGAACGGGTCAACATCAGTTTTGTCCGGTGGATAAAG-ATAGTAGGAAT  1006
              ||||||||| |||||||||||||||||||||||||||||||||||||| ||  |||||||
Sbjct  31248  TCTACTTCCTTTGAACGGGTCAACATCAGTTTTGTCCGGTGGATAAAGGAT-TTAGGAAT  31306

Query  1007   GTAGCTCCCCCGGGAGTGTTATAGACTATTATTGCATACACTGGGTGAGACTGAGGACTG  1066
              ||  ||||| |||||||||||||| |||   |  ||||||||||||||||||||||||||
Sbjct  31307  GTGACTCCCTCGGGAGTGTTATAGCCTAGGTTCACATACACTGGGTGAGACTGAGGACTG  31366

Query  1067   CAGCTCGCCTTTTGGCCGGTCTTCGGACACGTTCGAGCTTAGGATGTTGACATAATGGCT  1126
              |||||||||||||||||||  ||||  |||||||||||||||||||||||||||||||||
Sbjct  31367  CAGCTCGCCTTTTGGCCGGGGTTCGCCCACGTTCGAGCTTAGGATGTTGACATAATGGCT  31426

Query  1127   TTAAACGACCCGTCTTGAAACACGGACCAAGGAGTCTAACATATCTGCGAGTGTTTGAGT  1186
              ||||||||||||||||||||||||||||||||||||||||||||||||||||||||||||
Sbjct  31427  TTAAACGACCCGTCTTGAAACACGGACCAAGGAGTCTAACATATCTGCGAGTGTTTGAGT  31486

Query  1187   GTCAAACTCGAGCGCGTAATGAAAGTGAAC-TGGGAGGGATCCGTAAGGAGCACCTTCGA  1245
              |||||||||||||||||||||||||||||| | |||||||| || ||| |||||||||||
Sbjct  31487  GTCAAACTCGAGCGCGTAATGAAAGTGAACGTAGGAGGGATGCGCAAGCAGCACCTTCGA  31546

Query  1246   CCGATCCGGATGTTTACTGATGGATTTGAGTAAGAGCATATATGCTGGGACCCGAAAGAT  1305
              ||||||||||||||||||||||||||||||||||||||||||||||||||||||||||||
Sbjct  31547  CCGATCCGGATGTTTACTGATGGATTTGAGTAAGAGCATATATGCTGGGACCCGAAAGAT  31606

Query  1306   GGTGAACTATGCCTGAATAGGGCGAAGCCAGGGGAAACTCTGGTGGAGGCTCGTAGCGAT  1365
              ||||||||||||||||||||||||||||||||||||||||||||||||||||||||||||
Sbjct  31607  GGTGAACTATGCCTGAATAGGGCGAAGCCAGGGGAAACTCTGGTGGAGGCTCGTAGCGAT  31666

Query  1366   TCTGACGTGCAAATCGATCGTCAAATTTGGGTATAGGGGCGAAAGACTAATCGAACCATC  1425
              ||||||||||||||||||||||||||||||||||||||||||||||||||||||||||||
Sbjct  31667  TCTGACGTGCAAATCGATCGTCAAATTTGGGTATAGGGGCGAAAGACTAATCGAACCATC  31726

Query  1426   TAGTAGCTGGTTCCTGC  1442
              |||||||||||||||||
Sbjct  31727  TAGTAGCTGGTTCCTGC  31743


>JAMYHS010001152.1 Apiotrichum sp. Y3305A ctg_1152, whole genome shotgun sequence
Length=6659

 Score = 2178 bits (1179),  Expect = 0.0
 Identities = 1368/1457 (94%), Gaps = 22/1457 (2%)
 Strand=Plus/Minus

Query  1     CAAGGTTTCCGTAGGTGAACCTGCGGAAGGATCATTAGTGAATTG-C-TCTTTGAGCGTT  58
             ||||||||||||||||||||||||||||||||||||||||| ||| | |  ||| || ||
Sbjct  5641  CAAGGTTTCCGTAGGTGAACCTGCGGAAGGATCATTAGTGA-TTGCCTTAATTG-GC-TT  5585

Query  59    AAACTATATCCATCTACACCTGTGAACTGTT-GATTG-A-CTTCGG--TCAATTACTTTT  113
             ||||||||||||||||||||||||||||||| ||||| | ||||||  || |||  || |
Sbjct  5584  AAACTATATCCATCTACACCTGTGAACTGTTTGATTGAATCTTCGGATTCGATT--TTAT  5527

Query  114   ACAAACATTGTGTAATGAACGTCATGTTATTATAAC-AAAAATAACTTTCAACAACGGAT  172
             |||||||||||||||||||||||||  ||||||||| ||||| |||||||||||||||||
Sbjct  5526  ACAAACATTGTGTAATGAACGTCATTATATTATAACAAAAAAAAACTTTCAACAACGGAT  5467

Query  173   CTCTTGGCTCTCGCATCGATGAAGAACGCAGCGAAATGCGATAAGTAATGTGAATTGCAG  232
             ||||||||||||||||||||||||||||||||||||||||||||||||||||||||||||
Sbjct  5466  CTCTTGGCTCTCGCATCGATGAAGAACGCAGCGAAATGCGATAAGTAATGTGAATTGCAG  5407

Query  233   AATTCAGTGAATCATCGAATCTTTGAACGCAACTTGCGCTCTCTGGTATTCCGGAGAGCA  292
             ||||||||||||||||||||||||||||||||||||||||||||||||||||||||||||
Sbjct  5406  AATTCAGTGAATCATCGAATCTTTGAACGCAACTTGCGCTCTCTGGTATTCCGGAGAGCA  5347

Query  293   TGCCTGTTTGAGTATCATGAAATCTCAACCATTAGGGTTTCTTAATGGCTTGGATTTGG-  351
             ||||||||||||| ||||||||||||||||||||||||||||||||||||||||||||| 
Sbjct  5346  TGCCTGTTTGAGTGTCATGAAATCTCAACCATTAGGGTTTCTTAATGGCTTGGATTTGGA  5287

Query  352   GCGCTGCCACT-TGCCTGGCTCGCCTTAAAAGAGTTAGCGTATT-AAC--TTGTCGATCT  407
             |   ||||| | || |||||||  |||||||||||||||   || |||  ||| | ||||
Sbjct  5286  GGTTTGCCAGTCTGACTGGCTCCTCTTAAAAGAGTTAGCAAGTTGAACTATTG-CTATCT  5228

Query  408   GGCGTAATAAGTTTCGCTGGTGTAGACTTGAGAAGTGCGCTTCTAATCGTCTTCGGACAA  467
             ||||||||||||||||||||  | |  ||| |||| | ||||||||||||||||||||||
Sbjct  5227  GGCGTAATAAGTTTCGCTGGAATGGTATTGTGAAGCGTGCTTCTAATCGTCTTCGGACAA  5168

Query  468   TTCTTGAACTCTGGTCTCAAATCAGGTAGGACTACCCGCTGAACTTAAGCATATCAATAA  527
             || ||  ||||||| |||||||||||||||||||||||||||||||||||||||||||||
Sbjct  5167  TTTTTTGACTCTGGCCTCAAATCAGGTAGGACTACCCGCTGAACTTAAGCATATCAATAA  5108

Query  528   GCGGAGGAAAAGAAACTAACTAGGATTCCCTTAGTAACGGCGAGTGAACCGGGAAAAGCT  587
             |||||||||||||||||||| ||||||||| |||||||||||||||||||||||||||||
Sbjct  5107  GCGGAGGAAAAGAAACTAACAAGGATTCCCCTAGTAACGGCGAGTGAACCGGGAAAAGCT  5048

Query  588   CAAATTTGTAATCTGGCTGTCTTCGATAGTCCGAGTTGTAATCTATAGACGTGTTTTCCG  647
             |||||||| |||||||||||||||||||||||||||||||||||||||| | ||||||||
Sbjct  5047  CAAATTTGAAATCTGGCTGTCTTCGATAGTCCGAGTTGTAATCTATAGAAGCGTTTTCCG  4988

Query  648   TGCTGGACCGTATCTAAGTCCCTTGGAACAGGGTATCAAAGAGGGTGACAATCCCGTGCT  707
             ||||| || || |||||||||||||||||||||||||||||||||||| |||||||| ||
Sbjct  4987  TGCTGAACTGTGTCTAAGTCCCTTGGAACAGGGTATCAAAGAGGGTGATAATCCCGTACT  4928

Query  708   TGATACGACCACCAGTGCTCTGTGATACACGCTCTACGAGTCGAGTTGTTTGGGAATGCA  767
             ||| || |||| ||||||||||||||||   |||||||||||||||||||||||||||||
Sbjct  4927  TGACACAACCATCAGTGCTCTGTGATACGTTCTCTACGAGTCGAGTTGTTTGGGAATGCA  4868

Query  768   GCTCAAAATGGGTGGTAAATTCCATCTAAAGCTAAATATTGGCGAGAGACCGATAGCGAA  827
             ||||||||||||||||||||||||||||||||||||||||||||||||||||||||||||
Sbjct  4867  GCTCAAAATGGGTGGTAAATTCCATCTAAAGCTAAATATTGGCGAGAGACCGATAGCGAA  4808

Query  828   CAAGTACCGTGAGGGAAAGATGAAAAGCACTTTGGAAAGAGAGTTAAACAGTACGTGAAA  887
             ||||||||||||||||||||||||||||||||||||||||||||||||||||||||||||
Sbjct  4807  CAAGTACCGTGAGGGAAAGATGAAAAGCACTTTGGAAAGAGAGTTAAACAGTACGTGAAA  4748

Query  888   TTGTTGAAAGGGAAACGATTGAAGTCAGTCGTGTTCTTTGGATTCAGCTAGTTCTTCTAG  947
             |||||||||||||||||||||||||||||||||||| |||||||||||||||||||||||
Sbjct  4747  TTGTTGAAAGGGAAACGATTGAAGTCAGTCGTGTTCATTGGATTCAGCTAGTTCTTCTAG  4688

Query  948   TCTACTTCCATTGAACGGGTCAACATCAGTTTTGTCCGGTGGATAAAG-ATAGTAGGAAT  1006
             ||||||||| |||||||||||||||||||||||||||||||||||||| ||  |||||||
Sbjct  4687  TCTACTTCCTTTGAACGGGTCAACATCAGTTTTGTCCGGTGGATAAAGGAT-TTAGGAAT  4629

Query  1007  GTAGCTCCCCCGGGAGTGTTATAGACTATTATTGCATACACTGGGTGAGACTGAGGACTG  1066
             ||  ||||| |||||||||||||| |||   |  ||||||||||||||||||||||||||
Sbjct  4628  GTGACTCCCTCGGGAGTGTTATAGCCTAGGTTCACATACACTGGGTGAGACTGAGGACTG  4569

Query  1067  CAGCTCGCCTTTTGGCCGGTCTTCGGACACGTTCGAGCTTAGGATGTTGACATAATGGCT  1126
             |||||||||||||||||||  ||||  |||||||||||||||||||||||||||||||||
Sbjct  4568  CAGCTCGCCTTTTGGCCGGGGTTCGCCCACGTTCGAGCTTAGGATGTTGACATAATGGCT  4509

Query  1127  TTAAACGACCCGTCTTGAAACACGGACCAAGGAGTCTAACATATCTGCGAGTGTTTGAGT  1186
             ||||||||||||||||||||||||||||||||||||||||||||||||||||||||||||
Sbjct  4508  TTAAACGACCCGTCTTGAAACACGGACCAAGGAGTCTAACATATCTGCGAGTGTTTGAGT  4449

Query  1187  GTCAAACTCGAGCGCGTAATGAAAGTGAAC-TGGGAGGGATCCGTAAGGAGCACCTTCGA  1245
             |||||||||||||||||||||||||||||| | |||||||| || ||| |||||||||||
Sbjct  4448  GTCAAACTCGAGCGCGTAATGAAAGTGAACGTAGGAGGGATGCGCAAGCAGCACCTTCGA  4389

Query  1246  CCGATCCGGATGTTTACTGATGGATTTGAGTAAGAGCATATATGCTGGGACCCGAAAGAT  1305
             ||||||||||||||||||||||||||||||||||||||||||||||||||||||||||||
Sbjct  4388  CCGATCCGGATGTTTACTGATGGATTTGAGTAAGAGCATATATGCTGGGACCCGAAAGAT  4329

Query  1306  GGTGAACTATGCCTGAATAGGGCGAAGCCAGGGGAAACTCTGGTGGAGGCTCGTAGCGAT  1365
             ||||||||||||||||||||||||||||||||||||||||||||||||||||||||||||
Sbjct  4328  GGTGAACTATGCCTGAATAGGGCGAAGCCAGGGGAAACTCTGGTGGAGGCTCGTAGCGAT  4269

Query  1366  TCTGACGTGCAAATCGATCGTCAAATTTGGGTATAGGGGCGAAAGACTAATCGAACCATC  1425
             ||||||||||||||||||||||||||||||||||||||||||||||||||||||||||||
Sbjct  4268  TCTGACGTGCAAATCGATCGTCAAATTTGGGTATAGGGGCGAAAGACTAATCGAACCATC  4209

Query  1426  TAGTAGCTGGTTCCTGC  1442
             |||||||||||||||||
Sbjct  4208  TAGTAGCTGGTTCCTGC  4192


>JAMYHQ010001361.1 Apiotrichum sp. M3315A-1 ctg_1361, whole genome shotgun sequence
Length=6119

 Score = 2172 bits (1176),  Expect = 0.0
 Identities = 1368/1458 (94%), Gaps = 23/1458 (2%)
 Strand=Plus/Plus

Query  1     CAAGGTTTCCGTAGGTGAACCTGCGGAAGGATCATTAGTGAATTG-C-TCTTTGAGCGTT  58
             ||||||||||||||||||||||||||||||||||||||||| ||| | |  ||| || ||
Sbjct  924   CAAGGTTTCCGTAGGTGAACCTGCGGAAGGATCATTAGTGA-TTGCCTTAATTG-GC-TT  980

Query  59    AAACTATATCCATCTACACCTGTGAACTGTT-GATTG-A-CTTCGG--TCAATTACTTTT  113
             ||||||||||||||||||||||||||||||| ||||| | ||||||  || |||  || |
Sbjct  981   AAACTATATCCATCTACACCTGTGAACTGTTTGATTGAATCTTCGGATTCGATT--TTAT  1038

Query  114   ACAAACATTGTGTAATGAACGTCATGTTATTATAAC--AAAAATAACTTTCAACAACGGA  171
             |||||||||||||||||||||||||  |||||||||  ||||| ||||||||||||||||
Sbjct  1039  ACAAACATTGTGTAATGAACGTCATTATATTATAACAAAAAAAAAACTTTCAACAACGGA  1098

Query  172   TCTCTTGGCTCTCGCATCGATGAAGAACGCAGCGAAATGCGATAAGTAATGTGAATTGCA  231
             ||||||||||||||||||||||||||||||||||||||||||||||||||||||||||||
Sbjct  1099  TCTCTTGGCTCTCGCATCGATGAAGAACGCAGCGAAATGCGATAAGTAATGTGAATTGCA  1158

Query  232   GAATTCAGTGAATCATCGAATCTTTGAACGCAACTTGCGCTCTCTGGTATTCCGGAGAGC  291
             ||||||||||||||||||||||||||||||||||||||||||||||||||||||||||||
Sbjct  1159  GAATTCAGTGAATCATCGAATCTTTGAACGCAACTTGCGCTCTCTGGTATTCCGGAGAGC  1218

Query  292   ATGCCTGTTTGAGTATCATGAAATCTCAACCATTAGGGTTTCTTAATGGCTTGGATTTGG  351
             |||||||||||||| |||||||||||||||||||||||||||||||||||||||||||||
Sbjct  1219  ATGCCTGTTTGAGTGTCATGAAATCTCAACCATTAGGGTTTCTTAATGGCTTGGATTTGG  1278

Query  352   GCG-CTGCCACT-TGCCTGGCTCGCCTTAAAAGAGTTAGCGTATT-AAC--TTGTCGATC  406
               |  ||||| | || |||||||  |||||||||||||||   || |||  ||| | |||
Sbjct  1279  AGGTTTGCCAGTCTGACTGGCTCCTCTTAAAAGAGTTAGCAAGTTGAACTATTG-CTATC  1337

Query  407   TGGCGTAATAAGTTTCGCTGGTGTAGACTTGAGAAGTGCGCTTCTAATCGTCTTCGGACA  466
             |||||||||||||||||||||  | |  ||| |||| | |||||||||||||||||||||
Sbjct  1338  TGGCGTAATAAGTTTCGCTGGAATGGTATTGTGAAGCGTGCTTCTAATCGTCTTCGGACA  1397

Query  467   ATTCTTGAACTCTGGTCTCAAATCAGGTAGGACTACCCGCTGAACTTAAGCATATCAATA  526
             ||| ||  ||||||| ||||||||||||||||||||||||||||||||||||||||||||
Sbjct  1398  ATTTTTTGACTCTGGCCTCAAATCAGGTAGGACTACCCGCTGAACTTAAGCATATCAATA  1457

Query  527   AGCGGAGGAAAAGAAACTAACTAGGATTCCCTTAGTAACGGCGAGTGAACCGGGAAAAGC  586
             ||||||||||||||||||||| ||||||||| ||||||||||||||||||||||||||||
Sbjct  1458  AGCGGAGGAAAAGAAACTAACAAGGATTCCCCTAGTAACGGCGAGTGAACCGGGAAAAGC  1517

Query  587   TCAAATTTGTAATCTGGCTGTCTTCGATAGTCCGAGTTGTAATCTATAGACGTGTTTTCC  646
             ||||||||| |||||||||||||||||||||||||||||||||||||||| | |||||||
Sbjct  1518  TCAAATTTGAAATCTGGCTGTCTTCGATAGTCCGAGTTGTAATCTATAGAAGCGTTTTCC  1577

Query  647   GTGCTGGACCGTATCTAAGTCCCTTGGAACAGGGTATCAAAGAGGGTGACAATCCCGTGC  706
             |||||| || || |||||||||||||||||||||||||||||||||||| |||||||| |
Sbjct  1578  GTGCTGAACTGTGTCTAAGTCCCTTGGAACAGGGTATCAAAGAGGGTGATAATCCCGTAC  1637

Query  707   TTGATACGACCACCAGTGCTCTGTGATACACGCTCTACGAGTCGAGTTGTTTGGGAATGC  766
             |||| || || | ||||||||||||||||   ||||||||||||||||||||||||||||
Sbjct  1638  TTGACACAACAATCAGTGCTCTGTGATACGTTCTCTACGAGTCGAGTTGTTTGGGAATGC  1697

Query  767   AGCTCAAAATGGGTGGTAAATTCCATCTAAAGCTAAATATTGGCGAGAGACCGATAGCGA  826
             ||||||||||||||||||||||||||||||||||||||||||||||||||||||||||||
Sbjct  1698  AGCTCAAAATGGGTGGTAAATTCCATCTAAAGCTAAATATTGGCGAGAGACCGATAGCGA  1757

Query  827   ACAAGTACCGTGAGGGAAAGATGAAAAGCACTTTGGAAAGAGAGTTAAACAGTACGTGAA  886
             ||||||||||||||||||||||||||||||||||||||||||||||||||||||||||||
Sbjct  1758  ACAAGTACCGTGAGGGAAAGATGAAAAGCACTTTGGAAAGAGAGTTAAACAGTACGTGAA  1817

Query  887   ATTGTTGAAAGGGAAACGATTGAAGTCAGTCGTGTTCTTTGGATTCAGCTAGTTCTTCTA  946
             ||||||||||||||||||||||||||||||||||||| ||||||||||||||||||||||
Sbjct  1818  ATTGTTGAAAGGGAAACGATTGAAGTCAGTCGTGTTCATTGGATTCAGCTAGTTCTTCTA  1877

Query  947   GTCTACTTCCATTGAACGGGTCAACATCAGTTTTGTCCGGTGGATAAAG-ATAGTAGGAA  1005
             |||||||||| |||||||||||||||||||||||||||||||||||||| ||  ||||||
Sbjct  1878  GTCTACTTCCTTTGAACGGGTCAACATCAGTTTTGTCCGGTGGATAAAGGAT-TTAGGAA  1936

Query  1006  TGTAGCTCCCCCGGGAGTGTTATAGACTATTATTGCATACACTGGGTGAGACTGAGGACT  1065
             |||| ||||| |||||||||||||| |||   |  |||||||||||||||||||||||||
Sbjct  1937  TGTAACTCCCTCGGGAGTGTTATAGCCTAGGTTCACATACACTGGGTGAGACTGAGGACT  1996

Query  1066  GCAGCTCGCCTTTTGGCCGGTCTTCGGACACGTTCGAGCTTAGGATGTTGACATAATGGC  1125
             ||||||||||||||||||||  ||||  ||||||||||||||||||||||||||||||||
Sbjct  1997  GCAGCTCGCCTTTTGGCCGGGGTTCGCCCACGTTCGAGCTTAGGATGTTGACATAATGGC  2056

Query  1126  TTTAAACGACCCGTCTTGAAACACGGACCAAGGAGTCTAACATATCTGCGAGTGTTTGAG  1185
             ||||||||||||||||||||||||||||||||||||||||||||||||||||||||||||
Sbjct  2057  TTTAAACGACCCGTCTTGAAACACGGACCAAGGAGTCTAACATATCTGCGAGTGTTTGAG  2116

Query  1186  TGTCAAACTCGAGCGCGTAATGAAAGTGAAC-TGGGAGGGATCCGTAAGGAGCACCTTCG  1244
             ||||||||||||||||||||||||||||||| | |||||||| || ||| ||||||||||
Sbjct  2117  TGTCAAACTCGAGCGCGTAATGAAAGTGAACGTAGGAGGGATGCGCAAGCAGCACCTTCG  2176

Query  1245  ACCGATCCGGATGTTTACTGATGGATTTGAGTAAGAGCATATATGCTGGGACCCGAAAGA  1304
             ||||||||||||||||||||||||||||||||||||||||||||||||||||||||||||
Sbjct  2177  ACCGATCCGGATGTTTACTGATGGATTTGAGTAAGAGCATATATGCTGGGACCCGAAAGA  2236

Query  1305  TGGTGAACTATGCCTGAATAGGGCGAAGCCAGGGGAAACTCTGGTGGAGGCTCGTAGCGA  1364
             ||||||||||||||||||||||||||||||||||||||||||||||||||||||||||||
Sbjct  2237  TGGTGAACTATGCCTGAATAGGGCGAAGCCAGGGGAAACTCTGGTGGAGGCTCGTAGCGA  2296

Query  1365  TTCTGACGTGCAAATCGATCGTCAAATTTGGGTATAGGGGCGAAAGACTAATCGAACCAT  1424
             ||||||||||||||||||||||||||||||||||||||||||||||||||||||||||||
Sbjct  2297  TTCTGACGTGCAAATCGATCGTCAAATTTGGGTATAGGGGCGAAAGACTAATCGAACCAT  2356

Query  1425  CTAGTAGCTGGTTCCTGC  1442
             ||||||||||||||||||
Sbjct  2357  CTAGTAGCTGGTTCCTGC  2374


>JAMYHN010000191.1 Apiotrichum sp. PDH3304B ctg_191, whole genome shotgun sequence
Length=19926

 Score = 2172 bits (1176),  Expect = 0.0
 Identities = 1368/1458 (94%), Gaps = 23/1458 (2%)
 Strand=Plus/Minus

Query  1     CAAGGTTTCCGTAGGTGAACCTGCGGAAGGATCATTAGTGAATTG-C-TCTTTGAGCGTT  58
             ||||||||||||||||||||||||||||||||||||||||| ||| | |  ||| || ||
Sbjct  5131  CAAGGTTTCCGTAGGTGAACCTGCGGAAGGATCATTAGTGA-TTGCCTTAATTG-GC-TT  5075

Query  59    AAACTATATCCATCTACACCTGTGAACTGTT-GATTG-A-CTTCGG--TCAATTACTTTT  113
             ||||||||||||||||||||||||||||||| ||||| | ||||||  || |||  || |
Sbjct  5074  AAACTATATCCATCTACACCTGTGAACTGTTTGATTGAATCTTCGGATTCGATT--TTAT  5017

Query  114   ACAAACATTGTGTAATGAACGTCATGTTATTATAAC--AAAAATAACTTTCAACAACGGA  171
             |||||||||||||||||||||||||  |||||||||  ||||| ||||||||||||||||
Sbjct  5016  ACAAACATTGTGTAATGAACGTCATTATATTATAACAAAAAAAAAACTTTCAACAACGGA  4957

Query  172   TCTCTTGGCTCTCGCATCGATGAAGAACGCAGCGAAATGCGATAAGTAATGTGAATTGCA  231
             ||||||||||||||||||||||||||||||||||||||||||||||||||||||||||||
Sbjct  4956  TCTCTTGGCTCTCGCATCGATGAAGAACGCAGCGAAATGCGATAAGTAATGTGAATTGCA  4897

Query  232   GAATTCAGTGAATCATCGAATCTTTGAACGCAACTTGCGCTCTCTGGTATTCCGGAGAGC  291
             ||||||||||||||||||||||||||||||||||||||||||||||||||||||||||||
Sbjct  4896  GAATTCAGTGAATCATCGAATCTTTGAACGCAACTTGCGCTCTCTGGTATTCCGGAGAGC  4837

Query  292   ATGCCTGTTTGAGTATCATGAAATCTCAACCATTAGGGTTTCTTAATGGCTTGGATTTGG  351
             |||||||||||||| |||||||||||||||||||||||||||||||||||||||||||||
Sbjct  4836  ATGCCTGTTTGAGTGTCATGAAATCTCAACCATTAGGGTTTCTTAATGGCTTGGATTTGG  4777

Query  352   -GCGCTGCCACT-TGCCTGGCTCGCCTTAAAAGAGTTAGCGTATT-AAC--TTGTCGATC  406
              |   ||||| | || |||||||  |||||||||||||||   || |||  ||| | |||
Sbjct  4776  AGGTTTGCCAGTCTGACTGGCTCCTCTTAAAAGAGTTAGCAAGTTGAACTATTG-CTATC  4718

Query  407   TGGCGTAATAAGTTTCGCTGGTGTAGACTTGAGAAGTGCGCTTCTAATCGTCTTCGGACA  466
             |||||||||||||||||||||  | |  ||| |||| | |||||||||||||||||||||
Sbjct  4717  TGGCGTAATAAGTTTCGCTGGAATGGTATTGTGAAGCGTGCTTCTAATCGTCTTCGGACA  4658

Query  467   ATTCTTGAACTCTGGTCTCAAATCAGGTAGGACTACCCGCTGAACTTAAGCATATCAATA  526
             ||| ||  ||||||| ||||||||||||||||||||||||||||||||||||||||||||
Sbjct  4657  ATTTTTTGACTCTGGCCTCAAATCAGGTAGGACTACCCGCTGAACTTAAGCATATCAATA  4598

Query  527   AGCGGAGGAAAAGAAACTAACTAGGATTCCCTTAGTAACGGCGAGTGAACCGGGAAAAGC  586
             ||||||||||||||||||||| ||||||||| ||||||||||||||||||||||||||||
Sbjct  4597  AGCGGAGGAAAAGAAACTAACAAGGATTCCCCTAGTAACGGCGAGTGAACCGGGAAAAGC  4538

Query  587   TCAAATTTGTAATCTGGCTGTCTTCGATAGTCCGAGTTGTAATCTATAGACGTGTTTTCC  646
             ||||||||| |||||||||||||||||||||||||||||||||||||||| | |||||||
Sbjct  4537  TCAAATTTGAAATCTGGCTGTCTTCGATAGTCCGAGTTGTAATCTATAGAAGCGTTTTCC  4478

Query  647   GTGCTGGACCGTATCTAAGTCCCTTGGAACAGGGTATCAAAGAGGGTGACAATCCCGTGC  706
             |||||| || || |||||||||||||||||||||||||||||||||||| |||||||| |
Sbjct  4477  GTGCTGAACTGTGTCTAAGTCCCTTGGAACAGGGTATCAAAGAGGGTGATAATCCCGTAC  4418

Query  707   TTGATACGACCACCAGTGCTCTGTGATACACGCTCTACGAGTCGAGTTGTTTGGGAATGC  766
             |||| || || | ||||||||||||||||   ||||||||||||||||||||||||||||
Sbjct  4417  TTGACACAACAATCAGTGCTCTGTGATACGTTCTCTACGAGTCGAGTTGTTTGGGAATGC  4358

Query  767   AGCTCAAAATGGGTGGTAAATTCCATCTAAAGCTAAATATTGGCGAGAGACCGATAGCGA  826
             ||||||||||||||||||||||||||||||||||||||||||||||||||||||||||||
Sbjct  4357  AGCTCAAAATGGGTGGTAAATTCCATCTAAAGCTAAATATTGGCGAGAGACCGATAGCGA  4298

Query  827   ACAAGTACCGTGAGGGAAAGATGAAAAGCACTTTGGAAAGAGAGTTAAACAGTACGTGAA  886
             ||||||||||||||||||||||||||||||||||||||||||||||||||||||||||||
Sbjct  4297  ACAAGTACCGTGAGGGAAAGATGAAAAGCACTTTGGAAAGAGAGTTAAACAGTACGTGAA  4238

Query  887   ATTGTTGAAAGGGAAACGATTGAAGTCAGTCGTGTTCTTTGGATTCAGCTAGTTCTTCTA  946
             ||||||||||||||||||||||||||||||||||||| ||||||||||||||||||||||
Sbjct  4237  ATTGTTGAAAGGGAAACGATTGAAGTCAGTCGTGTTCATTGGATTCAGCTAGTTCTTCTA  4178

Query  947   GTCTACTTCCATTGAACGGGTCAACATCAGTTTTGTCCGGTGGATAAAG-ATAGTAGGAA  1005
             |||||||||| |||||||||||||||||||||||||||||||||||||| ||  ||||||
Sbjct  4177  GTCTACTTCCTTTGAACGGGTCAACATCAGTTTTGTCCGGTGGATAAAGGAT-TTAGGAA  4119

Query  1006  TGTAGCTCCCCCGGGAGTGTTATAGACTATTATTGCATACACTGGGTGAGACTGAGGACT  1065
             |||| ||||| |||||||||||||| |||   |  |||||||||||||||||||||||||
Sbjct  4118  TGTAACTCCCTCGGGAGTGTTATAGCCTAGGTTCACATACACTGGGTGAGACTGAGGACT  4059

Query  1066  GCAGCTCGCCTTTTGGCCGGTCTTCGGACACGTTCGAGCTTAGGATGTTGACATAATGGC  1125
             ||||||||||||||||||||  ||||  ||||||||||||||||||||||||||||||||
Sbjct  4058  GCAGCTCGCCTTTTGGCCGGGGTTCGCCCACGTTCGAGCTTAGGATGTTGACATAATGGC  3999

Query  1126  TTTAAACGACCCGTCTTGAAACACGGACCAAGGAGTCTAACATATCTGCGAGTGTTTGAG  1185
             ||||||||||||||||||||||||||||||||||||||||||||||||||||||||||||
Sbjct  3998  TTTAAACGACCCGTCTTGAAACACGGACCAAGGAGTCTAACATATCTGCGAGTGTTTGAG  3939

Query  1186  TGTCAAACTCGAGCGCGTAATGAAAGTGAAC-TGGGAGGGATCCGTAAGGAGCACCTTCG  1244
             ||||||||||||||||||||||||||||||| | |||||||| || ||| ||||||||||
Sbjct  3938  TGTCAAACTCGAGCGCGTAATGAAAGTGAACGTAGGAGGGATGCGCAAGCAGCACCTTCG  3879

Query  1245  ACCGATCCGGATGTTTACTGATGGATTTGAGTAAGAGCATATATGCTGGGACCCGAAAGA  1304
             ||||||||||||||||||||||||||||||||||||||||||||||||||||||||||||
Sbjct  3878  ACCGATCCGGATGTTTACTGATGGATTTGAGTAAGAGCATATATGCTGGGACCCGAAAGA  3819

Query  1305  TGGTGAACTATGCCTGAATAGGGCGAAGCCAGGGGAAACTCTGGTGGAGGCTCGTAGCGA  1364
             ||||||||||||||||||||||||||||||||||||||||||||||||||||||||||||
Sbjct  3818  TGGTGAACTATGCCTGAATAGGGCGAAGCCAGGGGAAACTCTGGTGGAGGCTCGTAGCGA  3759

Query  1365  TTCTGACGTGCAAATCGATCGTCAAATTTGGGTATAGGGGCGAAAGACTAATCGAACCAT  1424
             ||||||||||||||||||||||||||||||||||||||||||||||||||||||||||||
Sbjct  3758  TTCTGACGTGCAAATCGATCGTCAAATTTGGGTATAGGGGCGAAAGACTAATCGAACCAT  3699

Query  1425  CTAGTAGCTGGTTCCTGC  1442
             ||||||||||||||||||
Sbjct  3698  CTAGTAGCTGGTTCCTGC  3681


>JAMALS010000003.1 Pascua sp. PK3308B-1 ctg_3, whole genome shotgun sequence
Length=958632

 Score = 2172 bits (1176),  Expect = 0.0
 Identities = 1364/1453 (94%), Gaps = 19/1453 (1%)
 Strand=Plus/Minus

Query  1       CAAGGTTTCCGTAGGTGAACCTGCGGAAGGATCATTAGTGAATTG-C-TCTTTGAGCGTT  58
               ||||||||||||||||||||||||||||||||||||||||| ||| | || ||| || | 
Sbjct  327060  CAAGGTTTCCGTAGGTGAACCTGCGGAAGGATCATTAGTGA-TTGCCATC-TTG-GCTTA  327004

Query  59      AAACTATATCCATCTACACCTGTGAACTGTT-GATTGACT-T--CG-GTCAATTACTTTT  113
               ||||||||||||  |||||||||| |||||| |||||||| |  || ||| | |  ||||
Sbjct  327003  AAACTATATCCACATACACCTGTGCACTGTTCGATTGACTCTCACGAGTC-AGT--TTTT  326947

Query  114     ACAAACATTGTGTAATGAACGTCATGTTATTATAACAAAAATAACTTTCAACAACGGATC  173
               |||||||||||||||||||||||  |||||||||||||||||||||||||||||||||||
Sbjct  326946  ACAAACATTGTGTAATGAACGTCTAGTTATTATAACAAAAATAACTTTCAACAACGGATC  326887

Query  174     TCTTGGCTCTCGCATCGATGAAGAACGCAGCGAAATGCGATAAGTAATGTGAATTGCAGA  233
               ||||||||||||||||||||||||||||||||||||||||||||||||||||||||||||
Sbjct  326886  TCTTGGCTCTCGCATCGATGAAGAACGCAGCGAAATGCGATAAGTAATGTGAATTGCAGA  326827

Query  234     ATTCAGTGAATCATCGAATCTTTGAACGCAACTTGCGCTCTCTGGTATTCCGGAGAGCAT  293
               ||||||||||||||||||||||||||||||||||||||||| |||||||||| |||||||
Sbjct  326826  ATTCAGTGAATCATCGAATCTTTGAACGCAACTTGCGCTCTTTGGTATTCCGAAGAGCAT  326767

Query  294     GCCTGTTTGAGTATCATGAAATCTCAACCATTAGGGTTTCTTAATGGCTTGGATTTGGGC  353
               |||||||||||| |||||||||||||||||||||||||||||||||||||||||||||| 
Sbjct  326766  GCCTGTTTGAGTGTCATGAAATCTCAACCATTAGGGTTTCTTAATGGCTTGGATTTGGGT  326707

Query  354     GCTGCCA-CTTGCCTGGCTCGCCTTAAAAGAGTTAGCGTA-TTAAC-TTGTCGATCTGGC  410
               | ||||| |||| ||||||||||||||||||||||||  |  |||| |||| | ||||| 
Sbjct  326706  GTTGCCAGCTTGTCTGGCTCGCCTTAAAAGAGTTAGCAAACATAACATTGTTG-TCTGGT  326648

Query  411     GTAATAAGTTTCGCTGGTGTAGACTTGAGA-AGTGCGCTTCTAATCGTCTTCGGACAATT  469
               |||||||||||| |||||  |||| || ||  ||  ||||||||||| | | || |||||
Sbjct  326647  GTAATAAGTTTCACTGGT-AAGACGTGTGACTGTAAGCTTCTAATCGCCCTTGGGCAATT  326589

Query  470     CTTGAACTCTGGTCTCAAATCAGGTAGGACTACCCGCTGAACTTAAGCATATCAATAAGC  529
                ||  ||||||| |||||||||||||||||||||||||||||||||||||||||||||||
Sbjct  326588  TTTTGACTCTGGCCTCAAATCAGGTAGGACTACCCGCTGAACTTAAGCATATCAATAAGC  326529

Query  530     GGAGGAAAAGAAACTAACTAGGATTCCCTTAGTAACGGCGAGTGAACCGGGAAAAGCTCA  589
               |||||||||||||||||| |||||||||||||||||||||||||||||||||| ||||||
Sbjct  326528  GGAGGAAAAGAAACTAACAAGGATTCCCTTAGTAACGGCGAGTGAACCGGGAAGAGCTCA  326469

Query  590     AATTTGTAATCTGGCTGTCTTCGATAGTCCGAGTTGTAATCTATAGACGTGTTTTCCGTG  649
               |||||| |||||||| ||||||||| ||||||||||||||||||||| ||||||||||||
Sbjct  326468  AATTTGAAATCTGGCAGTCTTCGATTGTCCGAGTTGTAATCTATAGAAGTGTTTTCCGTG  326409

Query  650     CTGGACCGTATCTAAGTCCCTTGGAACAGGGTATCAAAGAGGGTGACAATCCCGTGCTTG  709
               ||||||||| ||||||||||||||||||||||||||||||||||||||||||||||||||
Sbjct  326408  CTGGACCGTGTCTAAGTCCCTTGGAACAGGGTATCAAAGAGGGTGACAATCCCGTGCTTG  326349

Query  710     ATACGACCACCAGTGCTCTGTGATACACGCTCTACGAGTCGAGTTGTTTGGGAATGCAGC  769
               |||||||||||||||||||||||||||| |||||||||||||||||||||||||||||||
Sbjct  326348  ATACGACCACCAGTGCTCTGTGATACACTCTCTACGAGTCGAGTTGTTTGGGAATGCAGC  326289

Query  770     TCAAAATGGGTGGTAAATTCCATCTAAAGCTAAATATTGGCGAGAGACCGATAGCGAACA  829
               ||||||||||||||||||||||||||||||||||||||||||||||||||||||||||||
Sbjct  326288  TCAAAATGGGTGGTAAATTCCATCTAAAGCTAAATATTGGCGAGAGACCGATAGCGAACA  326229

Query  830     AGTACCGTGAGGGAAAGATGAAAAGCACTTTGGAAAGAGAGTTAAACAGTACGTGAAATT  889
               ||||||||||||||||||||||||||||||||||||||||||||||||||||||||||||
Sbjct  326228  AGTACCGTGAGGGAAAGATGAAAAGCACTTTGGAAAGAGAGTTAAACAGTACGTGAAATT  326169

Query  890     GTTGAAAGGGAAACGATTGAAGTCAGTCGTGTTCTTTGGATTCAGCTAGTTCTTCTAGTC  949
               |||||||||||||||||||||||||||||||||| ||||| |||||||||||||||||||
Sbjct  326168  GTTGAAAGGGAAACGATTGAAGTCAGTCGTGTTCATTGGACTCAGCTAGTTCTTCTAGTC  326109

Query  950     TACTTCCATTGAACGGGTCAACATCAGTTTTGTCCGGTGGATAAAGATAGTAGGAATGTA  1009
               ||||||| |||||||||||||||||||||||||||||||||||||||||||   ||||||
Sbjct  326108  TACTTCCTTTGAACGGGTCAACATCAGTTTTGTCCGGTGGATAAAGATAGTTTCAATGTA  326049

Query  1010    GCTCCCCCGGGAGTGTTATAGACTATTATTGCATACACTGGGTGAGACTGAGGACTGCAG  1069
               ||| |  ||| ||||||||||  |  |||  ||||||||||  |||||||||||||||||
Sbjct  326048  GCTTCTGCGGAAGTGTTATAGGTTTCTATCACATACACTGGAGGAGACTGAGGACTGCAG  325989

Query  1070    CTCGCCTTTTGGCCGGTCTTCGGACACGTTCGAGCTTAGGATGTTGACATAATGGCTTTA  1129
               ||||||||||||||||  ||||  ||||||||||||||||||||||||||||||||||||
Sbjct  325988  CTCGCCTTTTGGCCGGGGTTCGCCCACGTTCGAGCTTAGGATGTTGACATAATGGCTTTA  325929

Query  1130    AACGACCCGTCTTGAAACACGGACCAAGGAGTCTAACATATCTGCGAGTGTTTGAGTGTC  1189
               |||||||||||||||||||||||||||||||||||||||||||||||||||||| |||||
Sbjct  325928  AACGACCCGTCTTGAAACACGGACCAAGGAGTCTAACATATCTGCGAGTGTTTGGGTGTC  325869

Query  1190    AAACTCGAGCGCGTAATGAAAGTGAACTGGGAGGGATCCGTAAGGAGCACCTTCGACCGA  1249
               |||| ||| ||||||||||||||||||||||||||||||| |||||||||||||||||||
Sbjct  325868  AAACCCGAACGCGTAATGAAAGTGAACTGGGAGGGATCCGCAAGGAGCACCTTCGACCGA  325809

Query  1250    TCCGGATGTTTACTGATGGATTTGAGTAAGAGCATATATGCTGGGACCCGAAAGATGGTG  1309
               |||||| |||| ||||||||||||||||||||||||||||||||||||||||||||||||
Sbjct  325808  TCCGGACGTTTTCTGATGGATTTGAGTAAGAGCATATATGCTGGGACCCGAAAGATGGTG  325749

Query  1310    AACTATGCCTGAATAGGGCGAAGCCAGGGGAAACTCTGGTGGAGGCTCGTAGCGATTCTG  1369
               ||||||||||||||||||||||||||||||||||||||||||||||||||||||||||||
Sbjct  325748  AACTATGCCTGAATAGGGCGAAGCCAGGGGAAACTCTGGTGGAGGCTCGTAGCGATTCTG  325689

Query  1370    ACGTGCAAATCGATCGTCAAATTTGGGTATAGGGGCGAAAGACTAATCGAACCATCTAGT  1429
               ||||||||||||||||||||||||||||||||||||||||||||||||||||||||||||
Sbjct  325688  ACGTGCAAATCGATCGTCAAATTTGGGTATAGGGGCGAAAGACTAATCGAACCATCTAGT  325629

Query  1430    AGCTGGTTCCTGC  1442
               |||||||||||||
Sbjct  325628  AGCTGGTTCCTGC  325616


>JAMFRD010000198.1 Pascua sp. PH4015B ctg_199, whole genome shotgun sequence
Length=8117

 Score = 2172 bits (1176),  Expect = 0.0
 Identities = 1364/1453 (94%), Gaps = 19/1453 (1%)
 Strand=Plus/Plus

Query  1     CAAGGTTTCCGTAGGTGAACCTGCGGAAGGATCATTAGTGAATTG-C-TCTTTGAGCGTT  58
             ||||||||||||||||||||||||||||||||||||||||| ||| | || ||| || | 
Sbjct  3179  CAAGGTTTCCGTAGGTGAACCTGCGGAAGGATCATTAGTGA-TTGCCATC-TTG-GCTTA  3235

Query  59    AAACTATATCCATCTACACCTGTGAACTGTT-GATTGACT-T--CG-GTCAATTACTTTT  113
             ||||||||||||  |||||||||| |||||| |||||||| |  || ||| | |  ||||
Sbjct  3236  AAACTATATCCACATACACCTGTGCACTGTTCGATTGACTCTCACGAGTC-AGT--TTTT  3292

Query  114   ACAAACATTGTGTAATGAACGTCATGTTATTATAACAAAAATAACTTTCAACAACGGATC  173
             |||||||||||||||||||||||  |||||||||||||||||||||||||||||||||||
Sbjct  3293  ACAAACATTGTGTAATGAACGTCTAGTTATTATAACAAAAATAACTTTCAACAACGGATC  3352

Query  174   TCTTGGCTCTCGCATCGATGAAGAACGCAGCGAAATGCGATAAGTAATGTGAATTGCAGA  233
             ||||||||||||||||||||||||||||||||||||||||||||||||||||||||||||
Sbjct  3353  TCTTGGCTCTCGCATCGATGAAGAACGCAGCGAAATGCGATAAGTAATGTGAATTGCAGA  3412

Query  234   ATTCAGTGAATCATCGAATCTTTGAACGCAACTTGCGCTCTCTGGTATTCCGGAGAGCAT  293
             ||||||||||||||||||||||||||||||||||||||||| |||||||||| |||||||
Sbjct  3413  ATTCAGTGAATCATCGAATCTTTGAACGCAACTTGCGCTCTTTGGTATTCCGAAGAGCAT  3472

Query  294   GCCTGTTTGAGTATCATGAAATCTCAACCATTAGGGTTTCTTAATGGCTTGGATTTGGGC  353
             |||||||||||| |||||||||||||||||||||||||||||||||||||||||||||| 
Sbjct  3473  GCCTGTTTGAGTGTCATGAAATCTCAACCATTAGGGTTTCTTAATGGCTTGGATTTGGGT  3532

Query  354   GCTGCCA-CTTGCCTGGCTCGCCTTAAAAGAGTTAGCGTA-TTAAC-TTGTCGATCTGGC  410
             | ||||| |||| ||||||||||||||||||||||||  |  |||| |||| | ||||| 
Sbjct  3533  GTTGCCAGCTTGTCTGGCTCGCCTTAAAAGAGTTAGCAAACATAACATTGTTG-TCTGGT  3591

Query  411   GTAATAAGTTTCGCTGGTGTAGACTTGAGA-AGTGCGCTTCTAATCGTCTTCGGACAATT  469
             |||||||||||| |||||  |||| || ||  ||  ||||||||||| | | || |||||
Sbjct  3592  GTAATAAGTTTCACTGGT-AAGACGTGTGACTGTAAGCTTCTAATCGCCCTTGGGCAATT  3650

Query  470   CTTGAACTCTGGTCTCAAATCAGGTAGGACTACCCGCTGAACTTAAGCATATCAATAAGC  529
              ||  ||||||| |||||||||||||||||||||||||||||||||||||||||||||||
Sbjct  3651  TTTTGACTCTGGCCTCAAATCAGGTAGGACTACCCGCTGAACTTAAGCATATCAATAAGC  3710

Query  530   GGAGGAAAAGAAACTAACTAGGATTCCCTTAGTAACGGCGAGTGAACCGGGAAAAGCTCA  589
             |||||||||||||||||| |||||||||||||||||||||||||||||||||| ||||||
Sbjct  3711  GGAGGAAAAGAAACTAACAAGGATTCCCTTAGTAACGGCGAGTGAACCGGGAAGAGCTCA  3770

Query  590   AATTTGTAATCTGGCTGTCTTCGATAGTCCGAGTTGTAATCTATAGACGTGTTTTCCGTG  649
             |||||| |||||||| ||||||||| ||||||||||||||||||||| ||||||||||||
Sbjct  3771  AATTTGAAATCTGGCAGTCTTCGATTGTCCGAGTTGTAATCTATAGAAGTGTTTTCCGTG  3830

Query  650   CTGGACCGTATCTAAGTCCCTTGGAACAGGGTATCAAAGAGGGTGACAATCCCGTGCTTG  709
             ||||||||| ||||||||||||||||||||||||||||||||||||||||||||||||||
Sbjct  3831  CTGGACCGTGTCTAAGTCCCTTGGAACAGGGTATCAAAGAGGGTGACAATCCCGTGCTTG  3890

Query  710   ATACGACCACCAGTGCTCTGTGATACACGCTCTACGAGTCGAGTTGTTTGGGAATGCAGC  769
             |||||||||||||||||||||||||||| |||||||||||||||||||||||||||||||
Sbjct  3891  ATACGACCACCAGTGCTCTGTGATACACTCTCTACGAGTCGAGTTGTTTGGGAATGCAGC  3950

Query  770   TCAAAATGGGTGGTAAATTCCATCTAAAGCTAAATATTGGCGAGAGACCGATAGCGAACA  829
             ||||||||||||||||||||||||||||||||||||||||||||||||||||||||||||
Sbjct  3951  TCAAAATGGGTGGTAAATTCCATCTAAAGCTAAATATTGGCGAGAGACCGATAGCGAACA  4010

Query  830   AGTACCGTGAGGGAAAGATGAAAAGCACTTTGGAAAGAGAGTTAAACAGTACGTGAAATT  889
             ||||||||||||||||||||||||||||||||||||||||||||||||||||||||||||
Sbjct  4011  AGTACCGTGAGGGAAAGATGAAAAGCACTTTGGAAAGAGAGTTAAACAGTACGTGAAATT  4070

Query  890   GTTGAAAGGGAAACGATTGAAGTCAGTCGTGTTCTTTGGATTCAGCTAGTTCTTCTAGTC  949
             |||||||||||||||||||||||||||||||||| ||||| |||||||||||||||||||
Sbjct  4071  GTTGAAAGGGAAACGATTGAAGTCAGTCGTGTTCATTGGACTCAGCTAGTTCTTCTAGTC  4130

Query  950   TACTTCCATTGAACGGGTCAACATCAGTTTTGTCCGGTGGATAAAGATAGTAGGAATGTA  1009
             ||||||| |||||||||||||||||||||||||||||||||||||||||||   ||||||
Sbjct  4131  TACTTCCTTTGAACGGGTCAACATCAGTTTTGTCCGGTGGATAAAGATAGTTTCAATGTA  4190

Query  1010  GCTCCCCCGGGAGTGTTATAGACTATTATTGCATACACTGGGTGAGACTGAGGACTGCAG  1069
             ||| |  ||| ||||||||||  |  |||  ||||||||||  |||||||||||||||||
Sbjct  4191  GCTTCTGCGGAAGTGTTATAGGTTTCTATCACATACACTGGAGGAGACTGAGGACTGCAG  4250

Query  1070  CTCGCCTTTTGGCCGGTCTTCGGACACGTTCGAGCTTAGGATGTTGACATAATGGCTTTA  1129
             ||||||||||||||||  ||||  ||||||||||||||||||||||||||||||||||||
Sbjct  4251  CTCGCCTTTTGGCCGGGGTTCGCCCACGTTCGAGCTTAGGATGTTGACATAATGGCTTTA  4310

Query  1130  AACGACCCGTCTTGAAACACGGACCAAGGAGTCTAACATATCTGCGAGTGTTTGAGTGTC  1189
             |||||||||||||||||||||||||||||||||||||||||||||||||||||| |||||
Sbjct  4311  AACGACCCGTCTTGAAACACGGACCAAGGAGTCTAACATATCTGCGAGTGTTTGGGTGTC  4370

Query  1190  AAACTCGAGCGCGTAATGAAAGTGAACTGGGAGGGATCCGTAAGGAGCACCTTCGACCGA  1249
             |||| ||| ||||||||||||||||||||||||||||||| |||||||||||||||||||
Sbjct  4371  AAACCCGAACGCGTAATGAAAGTGAACTGGGAGGGATCCGCAAGGAGCACCTTCGACCGA  4430

Query  1250  TCCGGATGTTTACTGATGGATTTGAGTAAGAGCATATATGCTGGGACCCGAAAGATGGTG  1309
             |||||| |||| ||||||||||||||||||||||||||||||||||||||||||||||||
Sbjct  4431  TCCGGACGTTTTCTGATGGATTTGAGTAAGAGCATATATGCTGGGACCCGAAAGATGGTG  4490

Query  1310  AACTATGCCTGAATAGGGCGAAGCCAGGGGAAACTCTGGTGGAGGCTCGTAGCGATTCTG  1369
             ||||||||||||||||||||||||||||||||||||||||||||||||||||||||||||
Sbjct  4491  AACTATGCCTGAATAGGGCGAAGCCAGGGGAAACTCTGGTGGAGGCTCGTAGCGATTCTG  4550

Query  1370  ACGTGCAAATCGATCGTCAAATTTGGGTATAGGGGCGAAAGACTAATCGAACCATCTAGT  1429
             ||||||||||||||||||||||||||||||||||||||||||||||||||||||||||||
Sbjct  4551  ACGTGCAAATCGATCGTCAAATTTGGGTATAGGGGCGAAAGACTAATCGAACCATCTAGT  4610

Query  1430  AGCTGGTTCCTGC  1442
             |||||||||||||
Sbjct  4611  AGCTGGTTCCTGC  4623


>JAMALR010000011.1 Pascua sp. PH3313A ctg_11, whole genome shotgun sequence
Length=726112

 Score = 2172 bits (1176),  Expect = 0.0
 Identities = 1364/1453 (94%), Gaps = 19/1453 (1%)
 Strand=Plus/Minus

Query  1       CAAGGTTTCCGTAGGTGAACCTGCGGAAGGATCATTAGTGAATTG-C-TCTTTGAGCGTT  58
               ||||||||||||||||||||||||||||||||||||||||| ||| | || ||| || | 
Sbjct  326614  CAAGGTTTCCGTAGGTGAACCTGCGGAAGGATCATTAGTGA-TTGCCATC-TTG-GCTTA  326558

Query  59      AAACTATATCCATCTACACCTGTGAACTGTT-GATTGACT-T--CG-GTCAATTACTTTT  113
               ||||||||||||  |||||||||| |||||| |||||||| |  || ||| | |  ||||
Sbjct  326557  AAACTATATCCACATACACCTGTGCACTGTTCGATTGACTCTCACGAGTC-AGT--TTTT  326501

Query  114     ACAAACATTGTGTAATGAACGTCATGTTATTATAACAAAAATAACTTTCAACAACGGATC  173
               |||||||||||||||||||||||  |||||||||||||||||||||||||||||||||||
Sbjct  326500  ACAAACATTGTGTAATGAACGTCTAGTTATTATAACAAAAATAACTTTCAACAACGGATC  326441

Query  174     TCTTGGCTCTCGCATCGATGAAGAACGCAGCGAAATGCGATAAGTAATGTGAATTGCAGA  233
               ||||||||||||||||||||||||||||||||||||||||||||||||||||||||||||
Sbjct  326440  TCTTGGCTCTCGCATCGATGAAGAACGCAGCGAAATGCGATAAGTAATGTGAATTGCAGA  326381

Query  234     ATTCAGTGAATCATCGAATCTTTGAACGCAACTTGCGCTCTCTGGTATTCCGGAGAGCAT  293
               ||||||||||||||||||||||||||||||||||||||||| |||||||||| |||||||
Sbjct  326380  ATTCAGTGAATCATCGAATCTTTGAACGCAACTTGCGCTCTTTGGTATTCCGAAGAGCAT  326321

Query  294     GCCTGTTTGAGTATCATGAAATCTCAACCATTAGGGTTTCTTAATGGCTTGGATTTGGGC  353
               |||||||||||| |||||||||||||||||||||||||||||||||||||||||||||| 
Sbjct  326320  GCCTGTTTGAGTGTCATGAAATCTCAACCATTAGGGTTTCTTAATGGCTTGGATTTGGGT  326261

Query  354     GCTGCCA-CTTGCCTGGCTCGCCTTAAAAGAGTTAGCGTA-TTAAC-TTGTCGATCTGGC  410
               | ||||| |||| ||||||||||||||||||||||||  |  |||| |||| | ||||| 
Sbjct  326260  GTTGCCAGCTTGTCTGGCTCGCCTTAAAAGAGTTAGCAAACATAACATTGTTG-TCTGGT  326202

Query  411     GTAATAAGTTTCGCTGGTGTAGACTTGAGA-AGTGCGCTTCTAATCGTCTTCGGACAATT  469
               |||||||||||| |||||  |||| || ||  ||  ||||||||||| | | || |||||
Sbjct  326201  GTAATAAGTTTCACTGGT-AAGACGTGTGACTGTAAGCTTCTAATCGCCCTTGGGCAATT  326143

Query  470     CTTGAACTCTGGTCTCAAATCAGGTAGGACTACCCGCTGAACTTAAGCATATCAATAAGC  529
                ||  ||||||| |||||||||||||||||||||||||||||||||||||||||||||||
Sbjct  326142  TTTTGACTCTGGCCTCAAATCAGGTAGGACTACCCGCTGAACTTAAGCATATCAATAAGC  326083

Query  530     GGAGGAAAAGAAACTAACTAGGATTCCCTTAGTAACGGCGAGTGAACCGGGAAAAGCTCA  589
               |||||||||||||||||| |||||||||||||||||||||||||||||||||| ||||||
Sbjct  326082  GGAGGAAAAGAAACTAACAAGGATTCCCTTAGTAACGGCGAGTGAACCGGGAAGAGCTCA  326023

Query  590     AATTTGTAATCTGGCTGTCTTCGATAGTCCGAGTTGTAATCTATAGACGTGTTTTCCGTG  649
               |||||| |||||||| ||||||||| ||||||||||||||||||||| ||||||||||||
Sbjct  326022  AATTTGAAATCTGGCAGTCTTCGATTGTCCGAGTTGTAATCTATAGAAGTGTTTTCCGTG  325963

Query  650     CTGGACCGTATCTAAGTCCCTTGGAACAGGGTATCAAAGAGGGTGACAATCCCGTGCTTG  709
               ||||||||| ||||||||||||||||||||||||||||||||||||||||||||||||||
Sbjct  325962  CTGGACCGTGTCTAAGTCCCTTGGAACAGGGTATCAAAGAGGGTGACAATCCCGTGCTTG  325903

Query  710     ATACGACCACCAGTGCTCTGTGATACACGCTCTACGAGTCGAGTTGTTTGGGAATGCAGC  769
               |||||||||||||||||||||||||||| |||||||||||||||||||||||||||||||
Sbjct  325902  ATACGACCACCAGTGCTCTGTGATACACTCTCTACGAGTCGAGTTGTTTGGGAATGCAGC  325843

Query  770     TCAAAATGGGTGGTAAATTCCATCTAAAGCTAAATATTGGCGAGAGACCGATAGCGAACA  829
               ||||||||||||||||||||||||||||||||||||||||||||||||||||||||||||
Sbjct  325842  TCAAAATGGGTGGTAAATTCCATCTAAAGCTAAATATTGGCGAGAGACCGATAGCGAACA  325783

Query  830     AGTACCGTGAGGGAAAGATGAAAAGCACTTTGGAAAGAGAGTTAAACAGTACGTGAAATT  889
               ||||||||||||||||||||||||||||||||||||||||||||||||||||||||||||
Sbjct  325782  AGTACCGTGAGGGAAAGATGAAAAGCACTTTGGAAAGAGAGTTAAACAGTACGTGAAATT  325723

Query  890     GTTGAAAGGGAAACGATTGAAGTCAGTCGTGTTCTTTGGATTCAGCTAGTTCTTCTAGTC  949
               |||||||||||||||||||||||||||||||||| ||||| |||||||||||||||||||
Sbjct  325722  GTTGAAAGGGAAACGATTGAAGTCAGTCGTGTTCATTGGACTCAGCTAGTTCTTCTAGTC  325663

Query  950     TACTTCCATTGAACGGGTCAACATCAGTTTTGTCCGGTGGATAAAGATAGTAGGAATGTA  1009
               ||||||| |||||||||||||||||||||||||||||||||||||||||||   ||||||
Sbjct  325662  TACTTCCTTTGAACGGGTCAACATCAGTTTTGTCCGGTGGATAAAGATAGTTTCAATGTA  325603

Query  1010    GCTCCCCCGGGAGTGTTATAGACTATTATTGCATACACTGGGTGAGACTGAGGACTGCAG  1069
               ||| |  ||| ||||||||||  |  |||  ||||||||||  |||||||||||||||||
Sbjct  325602  GCTTCTGCGGAAGTGTTATAGGTTTCTATCACATACACTGGAGGAGACTGAGGACTGCAG  325543

Query  1070    CTCGCCTTTTGGCCGGTCTTCGGACACGTTCGAGCTTAGGATGTTGACATAATGGCTTTA  1129
               ||||||||||||||||  ||||  ||||||||||||||||||||||||||||||||||||
Sbjct  325542  CTCGCCTTTTGGCCGGGGTTCGCCCACGTTCGAGCTTAGGATGTTGACATAATGGCTTTA  325483

Query  1130    AACGACCCGTCTTGAAACACGGACCAAGGAGTCTAACATATCTGCGAGTGTTTGAGTGTC  1189
               |||||||||||||||||||||||||||||||||||||||||||||||||||||| |||||
Sbjct  325482  AACGACCCGTCTTGAAACACGGACCAAGGAGTCTAACATATCTGCGAGTGTTTGGGTGTC  325423

Query  1190    AAACTCGAGCGCGTAATGAAAGTGAACTGGGAGGGATCCGTAAGGAGCACCTTCGACCGA  1249
               |||| ||| ||||||||||||||||||||||||||||||| |||||||||||||||||||
Sbjct  325422  AAACCCGAACGCGTAATGAAAGTGAACTGGGAGGGATCCGCAAGGAGCACCTTCGACCGA  325363

Query  1250    TCCGGATGTTTACTGATGGATTTGAGTAAGAGCATATATGCTGGGACCCGAAAGATGGTG  1309
               |||||| |||| ||||||||||||||||||||||||||||||||||||||||||||||||
Sbjct  325362  TCCGGACGTTTTCTGATGGATTTGAGTAAGAGCATATATGCTGGGACCCGAAAGATGGTG  325303

Query  1310    AACTATGCCTGAATAGGGCGAAGCCAGGGGAAACTCTGGTGGAGGCTCGTAGCGATTCTG  1369
               ||||||||||||||||||||||||||||||||||||||||||||||||||||||||||||
Sbjct  325302  AACTATGCCTGAATAGGGCGAAGCCAGGGGAAACTCTGGTGGAGGCTCGTAGCGATTCTG  325243

Query  1370    ACGTGCAAATCGATCGTCAAATTTGGGTATAGGGGCGAAAGACTAATCGAACCATCTAGT  1429
               ||||||||||||||||||||||||||||||||||||||||||||||||||||||||||||
Sbjct  325242  ACGTGCAAATCGATCGTCAAATTTGGGTATAGGGGCGAAAGACTAATCGAACCATCTAGT  325183

Query  1430    AGCTGGTTCCTGC  1442
               |||||||||||||
Sbjct  325182  AGCTGGTTCCTGC  325170


>JAMALQ010000137.1 Pascua sp. PH3615 ctg_137, whole genome shotgun sequence
Length=8294

 Score = 2172 bits (1176),  Expect = 0.0
 Identities = 1364/1453 (94%), Gaps = 19/1453 (1%)
 Strand=Plus/Plus

Query  1     CAAGGTTTCCGTAGGTGAACCTGCGGAAGGATCATTAGTGAATTG-C-TCTTTGAGCGTT  58
             ||||||||||||||||||||||||||||||||||||||||| ||| | || ||| || | 
Sbjct  3179  CAAGGTTTCCGTAGGTGAACCTGCGGAAGGATCATTAGTGA-TTGCCATC-TTG-GCTTA  3235

Query  59    AAACTATATCCATCTACACCTGTGAACTGTT-GATTGACT-T--CG-GTCAATTACTTTT  113
             ||||||||||||  |||||||||| |||||| |||||||| |  || ||| | |  ||||
Sbjct  3236  AAACTATATCCACATACACCTGTGCACTGTTCGATTGACTCTCACGAGTC-AGT--TTTT  3292

Query  114   ACAAACATTGTGTAATGAACGTCATGTTATTATAACAAAAATAACTTTCAACAACGGATC  173
             |||||||||||||||||||||||  |||||||||||||||||||||||||||||||||||
Sbjct  3293  ACAAACATTGTGTAATGAACGTCTAGTTATTATAACAAAAATAACTTTCAACAACGGATC  3352

Query  174   TCTTGGCTCTCGCATCGATGAAGAACGCAGCGAAATGCGATAAGTAATGTGAATTGCAGA  233
             ||||||||||||||||||||||||||||||||||||||||||||||||||||||||||||
Sbjct  3353  TCTTGGCTCTCGCATCGATGAAGAACGCAGCGAAATGCGATAAGTAATGTGAATTGCAGA  3412

Query  234   ATTCAGTGAATCATCGAATCTTTGAACGCAACTTGCGCTCTCTGGTATTCCGGAGAGCAT  293
             ||||||||||||||||||||||||||||||||||||||||| |||||||||| |||||||
Sbjct  3413  ATTCAGTGAATCATCGAATCTTTGAACGCAACTTGCGCTCTTTGGTATTCCGAAGAGCAT  3472

Query  294   GCCTGTTTGAGTATCATGAAATCTCAACCATTAGGGTTTCTTAATGGCTTGGATTTGGGC  353
             |||||||||||| |||||||||||||||||||||||||||||||||||||||||||||| 
Sbjct  3473  GCCTGTTTGAGTGTCATGAAATCTCAACCATTAGGGTTTCTTAATGGCTTGGATTTGGGT  3532

Query  354   GCTGCCA-CTTGCCTGGCTCGCCTTAAAAGAGTTAGCGTA-TTAAC-TTGTCGATCTGGC  410
             | ||||| |||| ||||||||||||||||||||||||  |  |||| |||| | ||||| 
Sbjct  3533  GTTGCCAGCTTGTCTGGCTCGCCTTAAAAGAGTTAGCAAACATAACATTGTTG-TCTGGT  3591

Query  411   GTAATAAGTTTCGCTGGTGTAGACTTGAGA-AGTGCGCTTCTAATCGTCTTCGGACAATT  469
             |||||||||||| |||||  |||| || ||  ||  ||||||||||| | | || |||||
Sbjct  3592  GTAATAAGTTTCACTGGT-AAGACGTGTGACTGTAAGCTTCTAATCGCCCTTGGGCAATT  3650

Query  470   CTTGAACTCTGGTCTCAAATCAGGTAGGACTACCCGCTGAACTTAAGCATATCAATAAGC  529
              ||  ||||||| |||||||||||||||||||||||||||||||||||||||||||||||
Sbjct  3651  TTTTGACTCTGGCCTCAAATCAGGTAGGACTACCCGCTGAACTTAAGCATATCAATAAGC  3710

Query  530   GGAGGAAAAGAAACTAACTAGGATTCCCTTAGTAACGGCGAGTGAACCGGGAAAAGCTCA  589
             |||||||||||||||||| |||||||||||||||||||||||||||||||||| ||||||
Sbjct  3711  GGAGGAAAAGAAACTAACAAGGATTCCCTTAGTAACGGCGAGTGAACCGGGAAGAGCTCA  3770

Query  590   AATTTGTAATCTGGCTGTCTTCGATAGTCCGAGTTGTAATCTATAGACGTGTTTTCCGTG  649
             |||||| |||||||| ||||||||| ||||||||||||||||||||| ||||||||||||
Sbjct  3771  AATTTGAAATCTGGCAGTCTTCGATTGTCCGAGTTGTAATCTATAGAAGTGTTTTCCGTG  3830

Query  650   CTGGACCGTATCTAAGTCCCTTGGAACAGGGTATCAAAGAGGGTGACAATCCCGTGCTTG  709
             ||||||||| ||||||||||||||||||||||||||||||||||||||||||||||||||
Sbjct  3831  CTGGACCGTGTCTAAGTCCCTTGGAACAGGGTATCAAAGAGGGTGACAATCCCGTGCTTG  3890

Query  710   ATACGACCACCAGTGCTCTGTGATACACGCTCTACGAGTCGAGTTGTTTGGGAATGCAGC  769
             |||||||||||||||||||||||||||| |||||||||||||||||||||||||||||||
Sbjct  3891  ATACGACCACCAGTGCTCTGTGATACACTCTCTACGAGTCGAGTTGTTTGGGAATGCAGC  3950

Query  770   TCAAAATGGGTGGTAAATTCCATCTAAAGCTAAATATTGGCGAGAGACCGATAGCGAACA  829
             ||||||||||||||||||||||||||||||||||||||||||||||||||||||||||||
Sbjct  3951  TCAAAATGGGTGGTAAATTCCATCTAAAGCTAAATATTGGCGAGAGACCGATAGCGAACA  4010

Query  830   AGTACCGTGAGGGAAAGATGAAAAGCACTTTGGAAAGAGAGTTAAACAGTACGTGAAATT  889
             ||||||||||||||||||||||||||||||||||||||||||||||||||||||||||||
Sbjct  4011  AGTACCGTGAGGGAAAGATGAAAAGCACTTTGGAAAGAGAGTTAAACAGTACGTGAAATT  4070

Query  890   GTTGAAAGGGAAACGATTGAAGTCAGTCGTGTTCTTTGGATTCAGCTAGTTCTTCTAGTC  949
             |||||||||||||||||||||||||||||||||| ||||| |||||||||||||||||||
Sbjct  4071  GTTGAAAGGGAAACGATTGAAGTCAGTCGTGTTCATTGGACTCAGCTAGTTCTTCTAGTC  4130

Query  950   TACTTCCATTGAACGGGTCAACATCAGTTTTGTCCGGTGGATAAAGATAGTAGGAATGTA  1009
             ||||||| |||||||||||||||||||||||||||||||||||||||||||   ||||||
Sbjct  4131  TACTTCCTTTGAACGGGTCAACATCAGTTTTGTCCGGTGGATAAAGATAGTTTCAATGTA  4190

Query  1010  GCTCCCCCGGGAGTGTTATAGACTATTATTGCATACACTGGGTGAGACTGAGGACTGCAG  1069
             ||| |  ||| ||||||||||  |  |||  ||||||||||  |||||||||||||||||
Sbjct  4191  GCTTCTGCGGAAGTGTTATAGGTTTCTATCACATACACTGGAGGAGACTGAGGACTGCAG  4250

Query  1070  CTCGCCTTTTGGCCGGTCTTCGGACACGTTCGAGCTTAGGATGTTGACATAATGGCTTTA  1129
             ||||||||||||||||  ||||  ||||||||||||||||||||||||||||||||||||
Sbjct  4251  CTCGCCTTTTGGCCGGGGTTCGCCCACGTTCGAGCTTAGGATGTTGACATAATGGCTTTA  4310

Query  1130  AACGACCCGTCTTGAAACACGGACCAAGGAGTCTAACATATCTGCGAGTGTTTGAGTGTC  1189
             |||||||||||||||||||||||||||||||||||||||||||||||||||||| |||||
Sbjct  4311  AACGACCCGTCTTGAAACACGGACCAAGGAGTCTAACATATCTGCGAGTGTTTGGGTGTC  4370

Query  1190  AAACTCGAGCGCGTAATGAAAGTGAACTGGGAGGGATCCGTAAGGAGCACCTTCGACCGA  1249
             |||| ||| ||||||||||||||||||||||||||||||| |||||||||||||||||||
Sbjct  4371  AAACCCGAACGCGTAATGAAAGTGAACTGGGAGGGATCCGCAAGGAGCACCTTCGACCGA  4430

Query  1250  TCCGGATGTTTACTGATGGATTTGAGTAAGAGCATATATGCTGGGACCCGAAAGATGGTG  1309
             |||||| |||| ||||||||||||||||||||||||||||||||||||||||||||||||
Sbjct  4431  TCCGGACGTTTTCTGATGGATTTGAGTAAGAGCATATATGCTGGGACCCGAAAGATGGTG  4490

Query  1310  AACTATGCCTGAATAGGGCGAAGCCAGGGGAAACTCTGGTGGAGGCTCGTAGCGATTCTG  1369
             ||||||||||||||||||||||||||||||||||||||||||||||||||||||||||||
Sbjct  4491  AACTATGCCTGAATAGGGCGAAGCCAGGGGAAACTCTGGTGGAGGCTCGTAGCGATTCTG  4550

Query  1370  ACGTGCAAATCGATCGTCAAATTTGGGTATAGGGGCGAAAGACTAATCGAACCATCTAGT  1429
             ||||||||||||||||||||||||||||||||||||||||||||||||||||||||||||
Sbjct  4551  ACGTGCAAATCGATCGTCAAATTTGGGTATAGGGGCGAAAGACTAATCGAACCATCTAGT  4610

Query  1430  AGCTGGTTCCTGC  1442
             |||||||||||||
Sbjct  4611  AGCTGGTTCCTGC  4623


>JAMYHR010000054.1 Apiotrichum sp. PL3309B ctg_54, whole genome shotgun sequence
Length=325286

 Score = 2172 bits (1176),  Expect = 0.0
 Identities = 1368/1458 (94%), Gaps = 23/1458 (2%)
 Strand=Plus/Minus

Query  1     CAAGGTTTCCGTAGGTGAACCTGCGGAAGGATCATTAGTGAATTG-C-TCTTTGAGCGTT  58
             ||||||||||||||||||||||||||||||||||||||||| ||| | |  ||| || ||
Sbjct  5397  CAAGGTTTCCGTAGGTGAACCTGCGGAAGGATCATTAGTGA-TTGCCTTAATTG-GC-TT  5341

Query  59    AAACTATATCCATCTACACCTGTGAACTGTT-GATTG-A-CTTCGG--TCAATTACTTTT  113
             ||||||||||||||||||||||||||||||| ||||| | ||||||  || |||  || |
Sbjct  5340  AAACTATATCCATCTACACCTGTGAACTGTTTGATTGAATCTTCGGATTCGATT--TTAT  5283

Query  114   ACAAACATTGTGTAATGAACGTCATGTTATTATAAC--AAAAATAACTTTCAACAACGGA  171
             |||||||||||||||||||||||||  |||||||||  ||||| ||||||||||||||||
Sbjct  5282  ACAAACATTGTGTAATGAACGTCATTATATTATAACAAAAAAAAAACTTTCAACAACGGA  5223

Query  172   TCTCTTGGCTCTCGCATCGATGAAGAACGCAGCGAAATGCGATAAGTAATGTGAATTGCA  231
             ||||||||||||||||||||||||||||||||||||||||||||||||||||||||||||
Sbjct  5222  TCTCTTGGCTCTCGCATCGATGAAGAACGCAGCGAAATGCGATAAGTAATGTGAATTGCA  5163

Query  232   GAATTCAGTGAATCATCGAATCTTTGAACGCAACTTGCGCTCTCTGGTATTCCGGAGAGC  291
             ||||||||||||||||||||||||||||||||||||||||||||||||||||||||||||
Sbjct  5162  GAATTCAGTGAATCATCGAATCTTTGAACGCAACTTGCGCTCTCTGGTATTCCGGAGAGC  5103

Query  292   ATGCCTGTTTGAGTATCATGAAATCTCAACCATTAGGGTTTCTTAATGGCTTGGATTTGG  351
             |||||||||||||| |||||||||||||||||||||||||||||||||||||||||||||
Sbjct  5102  ATGCCTGTTTGAGTGTCATGAAATCTCAACCATTAGGGTTTCTTAATGGCTTGGATTTGG  5043

Query  352   -GCGCTGCCACT-TGCCTGGCTCGCCTTAAAAGAGTTAGCGTATT-AAC--TTGTCGATC  406
              |   ||||| | || |||||||  |||||||||||||||   || |||  ||| | |||
Sbjct  5042  AGGTTTGCCAGTCTGACTGGCTCCTCTTAAAAGAGTTAGCAAGTTGAACTATTG-CTATC  4984

Query  407   TGGCGTAATAAGTTTCGCTGGTGTAGACTTGAGAAGTGCGCTTCTAATCGTCTTCGGACA  466
             |||||||||||||||||||||  | |  ||| |||| | |||||||||||||||||||||
Sbjct  4983  TGGCGTAATAAGTTTCGCTGGAATGGTATTGTGAAGCGTGCTTCTAATCGTCTTCGGACA  4924

Query  467   ATTCTTGAACTCTGGTCTCAAATCAGGTAGGACTACCCGCTGAACTTAAGCATATCAATA  526
             ||| ||  ||||||| ||||||||||||||||||||||||||||||||||||||||||||
Sbjct  4923  ATTTTTTGACTCTGGCCTCAAATCAGGTAGGACTACCCGCTGAACTTAAGCATATCAATA  4864

Query  527   AGCGGAGGAAAAGAAACTAACTAGGATTCCCTTAGTAACGGCGAGTGAACCGGGAAAAGC  586
             ||||||||||||||||||||| ||||||||| ||||||||||||||||||||||||||||
Sbjct  4863  AGCGGAGGAAAAGAAACTAACAAGGATTCCCCTAGTAACGGCGAGTGAACCGGGAAAAGC  4804

Query  587   TCAAATTTGTAATCTGGCTGTCTTCGATAGTCCGAGTTGTAATCTATAGACGTGTTTTCC  646
             ||||||||| |||||||||||||||||||||||||||||||||||||||| | |||||||
Sbjct  4803  TCAAATTTGAAATCTGGCTGTCTTCGATAGTCCGAGTTGTAATCTATAGAAGCGTTTTCC  4744

Query  647   GTGCTGGACCGTATCTAAGTCCCTTGGAACAGGGTATCAAAGAGGGTGACAATCCCGTGC  706
             |||||| || || |||||||||||||||||||||||||||||||||||| |||||||| |
Sbjct  4743  GTGCTGAACTGTGTCTAAGTCCCTTGGAACAGGGTATCAAAGAGGGTGATAATCCCGTAC  4684

Query  707   TTGATACGACCACCAGTGCTCTGTGATACACGCTCTACGAGTCGAGTTGTTTGGGAATGC  766
             |||| || || | ||||||||||||||||   ||||||||||||||||||||||||||||
Sbjct  4683  TTGACACAACAATCAGTGCTCTGTGATACGTTCTCTACGAGTCGAGTTGTTTGGGAATGC  4624

Query  767   AGCTCAAAATGGGTGGTAAATTCCATCTAAAGCTAAATATTGGCGAGAGACCGATAGCGA  826
             ||||||||||||||||||||||||||||||||||||||||||||||||||||||||||||
Sbjct  4623  AGCTCAAAATGGGTGGTAAATTCCATCTAAAGCTAAATATTGGCGAGAGACCGATAGCGA  4564

Query  827   ACAAGTACCGTGAGGGAAAGATGAAAAGCACTTTGGAAAGAGAGTTAAACAGTACGTGAA  886
             ||||||||||||||||||||||||||||||||||||||||||||||||||||||||||||
Sbjct  4563  ACAAGTACCGTGAGGGAAAGATGAAAAGCACTTTGGAAAGAGAGTTAAACAGTACGTGAA  4504

Query  887   ATTGTTGAAAGGGAAACGATTGAAGTCAGTCGTGTTCTTTGGATTCAGCTAGTTCTTCTA  946
             ||||||||||||||||||||||||||||||||||||| ||||||||||||||||||||||
Sbjct  4503  ATTGTTGAAAGGGAAACGATTGAAGTCAGTCGTGTTCATTGGATTCAGCTAGTTCTTCTA  4444

Query  947   GTCTACTTCCATTGAACGGGTCAACATCAGTTTTGTCCGGTGGATAAAG-ATAGTAGGAA  1005
             |||||||||| |||||||||||||||||||||||||||||||||||||| ||  ||||||
Sbjct  4443  GTCTACTTCCTTTGAACGGGTCAACATCAGTTTTGTCCGGTGGATAAAGGAT-TTAGGAA  4385

Query  1006  TGTAGCTCCCCCGGGAGTGTTATAGACTATTATTGCATACACTGGGTGAGACTGAGGACT  1065
             |||| ||||| |||||||||||||| |||   |  |||||||||||||||||||||||||
Sbjct  4384  TGTAACTCCCTCGGGAGTGTTATAGCCTAGGTTCACATACACTGGGTGAGACTGAGGACT  4325

Query  1066  GCAGCTCGCCTTTTGGCCGGTCTTCGGACACGTTCGAGCTTAGGATGTTGACATAATGGC  1125
             ||||||||||||||||||||  ||||  ||||||||||||||||||||||||||||||||
Sbjct  4324  GCAGCTCGCCTTTTGGCCGGGGTTCGCCCACGTTCGAGCTTAGGATGTTGACATAATGGC  4265

Query  1126  TTTAAACGACCCGTCTTGAAACACGGACCAAGGAGTCTAACATATCTGCGAGTGTTTGAG  1185
             ||||||||||||||||||||||||||||||||||||||||||||||||||||||||||||
Sbjct  4264  TTTAAACGACCCGTCTTGAAACACGGACCAAGGAGTCTAACATATCTGCGAGTGTTTGAG  4205

Query  1186  TGTCAAACTCGAGCGCGTAATGAAAGTGAAC-TGGGAGGGATCCGTAAGGAGCACCTTCG  1244
             ||||||||||||||||||||||||||||||| | |||||||| || ||| ||||||||||
Sbjct  4204  TGTCAAACTCGAGCGCGTAATGAAAGTGAACGTAGGAGGGATGCGCAAGCAGCACCTTCG  4145

Query  1245  ACCGATCCGGATGTTTACTGATGGATTTGAGTAAGAGCATATATGCTGGGACCCGAAAGA  1304
             ||||||||||||||||||||||||||||||||||||||||||||||||||||||||||||
Sbjct  4144  ACCGATCCGGATGTTTACTGATGGATTTGAGTAAGAGCATATATGCTGGGACCCGAAAGA  4085

Query  1305  TGGTGAACTATGCCTGAATAGGGCGAAGCCAGGGGAAACTCTGGTGGAGGCTCGTAGCGA  1364
             ||||||||||||||||||||||||||||||||||||||||||||||||||||||||||||
Sbjct  4084  TGGTGAACTATGCCTGAATAGGGCGAAGCCAGGGGAAACTCTGGTGGAGGCTCGTAGCGA  4025

Query  1365  TTCTGACGTGCAAATCGATCGTCAAATTTGGGTATAGGGGCGAAAGACTAATCGAACCAT  1424
             ||||||||||||||||||||||||||||||||||||||||||||||||||||||||||||
Sbjct  4024  TTCTGACGTGCAAATCGATCGTCAAATTTGGGTATAGGGGCGAAAGACTAATCGAACCAT  3965

Query  1425  CTAGTAGCTGGTTCCTGC  1442
             ||||||||||||||||||
Sbjct  3964  CTAGTAGCTGGTTCCTGC  3947


>JAMFRE010000187.1 Pascua sp. PL2904B ctg_187, whole genome shotgun sequence
Length=8117

 Score = 2172 bits (1176),  Expect = 0.0
 Identities = 1364/1453 (94%), Gaps = 19/1453 (1%)
 Strand=Plus/Minus

Query  1     CAAGGTTTCCGTAGGTGAACCTGCGGAAGGATCATTAGTGAATTG-C-TCTTTGAGCGTT  58
             ||||||||||||||||||||||||||||||||||||||||| ||| | || ||| || | 
Sbjct  4457  CAAGGTTTCCGTAGGTGAACCTGCGGAAGGATCATTAGTGA-TTGCCATC-TTG-GCTTA  4401

Query  59    AAACTATATCCATCTACACCTGTGAACTGTT-GATTGACT-T--CG-GTCAATTACTTTT  113
             ||||||||||||  |||||||||| |||||| |||||||| |  || ||| | |  ||||
Sbjct  4400  AAACTATATCCACATACACCTGTGCACTGTTCGATTGACTCTCACGAGTC-AGT--TTTT  4344

Query  114   ACAAACATTGTGTAATGAACGTCATGTTATTATAACAAAAATAACTTTCAACAACGGATC  173
             |||||||||||||||||||||||  |||||||||||||||||||||||||||||||||||
Sbjct  4343  ACAAACATTGTGTAATGAACGTCTAGTTATTATAACAAAAATAACTTTCAACAACGGATC  4284

Query  174   TCTTGGCTCTCGCATCGATGAAGAACGCAGCGAAATGCGATAAGTAATGTGAATTGCAGA  233
             ||||||||||||||||||||||||||||||||||||||||||||||||||||||||||||
Sbjct  4283  TCTTGGCTCTCGCATCGATGAAGAACGCAGCGAAATGCGATAAGTAATGTGAATTGCAGA  4224

Query  234   ATTCAGTGAATCATCGAATCTTTGAACGCAACTTGCGCTCTCTGGTATTCCGGAGAGCAT  293
             ||||||||||||||||||||||||||||||||||||||||| |||||||||| |||||||
Sbjct  4223  ATTCAGTGAATCATCGAATCTTTGAACGCAACTTGCGCTCTTTGGTATTCCGAAGAGCAT  4164

Query  294   GCCTGTTTGAGTATCATGAAATCTCAACCATTAGGGTTTCTTAATGGCTTGGATTTGGGC  353
             |||||||||||| |||||||||||||||||||||||||||||||||||||||||||||| 
Sbjct  4163  GCCTGTTTGAGTGTCATGAAATCTCAACCATTAGGGTTTCTTAATGGCTTGGATTTGGGT  4104

Query  354   GCTGCCA-CTTGCCTGGCTCGCCTTAAAAGAGTTAGCGTA-TTAAC-TTGTCGATCTGGC  410
             | ||||| |||| ||||||||||||||||||||||||  |  |||| |||| | ||||| 
Sbjct  4103  GTTGCCAGCTTGTCTGGCTCGCCTTAAAAGAGTTAGCAAACATAACATTGTTG-TCTGGT  4045

Query  411   GTAATAAGTTTCGCTGGTGTAGACTTGAGA-AGTGCGCTTCTAATCGTCTTCGGACAATT  469
             |||||||||||| |||||  |||| || ||  ||  ||||||||||| | | || |||||
Sbjct  4044  GTAATAAGTTTCACTGGT-AAGACGTGTGACTGTAAGCTTCTAATCGCCCTTGGGCAATT  3986

Query  470   CTTGAACTCTGGTCTCAAATCAGGTAGGACTACCCGCTGAACTTAAGCATATCAATAAGC  529
              ||  ||||||| |||||||||||||||||||||||||||||||||||||||||||||||
Sbjct  3985  TTTTGACTCTGGCCTCAAATCAGGTAGGACTACCCGCTGAACTTAAGCATATCAATAAGC  3926

Query  530   GGAGGAAAAGAAACTAACTAGGATTCCCTTAGTAACGGCGAGTGAACCGGGAAAAGCTCA  589
             |||||||||||||||||| |||||||||||||||||||||||||||||||||| ||||||
Sbjct  3925  GGAGGAAAAGAAACTAACAAGGATTCCCTTAGTAACGGCGAGTGAACCGGGAAGAGCTCA  3866

Query  590   AATTTGTAATCTGGCTGTCTTCGATAGTCCGAGTTGTAATCTATAGACGTGTTTTCCGTG  649
             |||||| |||||||| ||||||||| ||||||||||||||||||||| ||||||||||||
Sbjct  3865  AATTTGAAATCTGGCAGTCTTCGATTGTCCGAGTTGTAATCTATAGAAGTGTTTTCCGTG  3806

Query  650   CTGGACCGTATCTAAGTCCCTTGGAACAGGGTATCAAAGAGGGTGACAATCCCGTGCTTG  709
             ||||||||| ||||||||||||||||||||||||||||||||||||||||||||||||||
Sbjct  3805  CTGGACCGTGTCTAAGTCCCTTGGAACAGGGTATCAAAGAGGGTGACAATCCCGTGCTTG  3746

Query  710   ATACGACCACCAGTGCTCTGTGATACACGCTCTACGAGTCGAGTTGTTTGGGAATGCAGC  769
             |||||||||||||||||||||||||||| |||||||||||||||||||||||||||||||
Sbjct  3745  ATACGACCACCAGTGCTCTGTGATACACTCTCTACGAGTCGAGTTGTTTGGGAATGCAGC  3686

Query  770   TCAAAATGGGTGGTAAATTCCATCTAAAGCTAAATATTGGCGAGAGACCGATAGCGAACA  829
             ||||||||||||||||||||||||||||||||||||||||||||||||||||||||||||
Sbjct  3685  TCAAAATGGGTGGTAAATTCCATCTAAAGCTAAATATTGGCGAGAGACCGATAGCGAACA  3626

Query  830   AGTACCGTGAGGGAAAGATGAAAAGCACTTTGGAAAGAGAGTTAAACAGTACGTGAAATT  889
             ||||||||||||||||||||||||||||||||||||||||||||||||||||||||||||
Sbjct  3625  AGTACCGTGAGGGAAAGATGAAAAGCACTTTGGAAAGAGAGTTAAACAGTACGTGAAATT  3566

Query  890   GTTGAAAGGGAAACGATTGAAGTCAGTCGTGTTCTTTGGATTCAGCTAGTTCTTCTAGTC  949
             |||||||||||||||||||||||||||||||||| ||||| |||||||||||||||||||
Sbjct  3565  GTTGAAAGGGAAACGATTGAAGTCAGTCGTGTTCATTGGACTCAGCTAGTTCTTCTAGTC  3506

Query  950   TACTTCCATTGAACGGGTCAACATCAGTTTTGTCCGGTGGATAAAGATAGTAGGAATGTA  1009
             ||||||| |||||||||||||||||||||||||||||||||||||||||||   ||||||
Sbjct  3505  TACTTCCTTTGAACGGGTCAACATCAGTTTTGTCCGGTGGATAAAGATAGTTTCAATGTA  3446

Query  1010  GCTCCCCCGGGAGTGTTATAGACTATTATTGCATACACTGGGTGAGACTGAGGACTGCAG  1069
             ||| |  ||| ||||||||||  |  |||  ||||||||||  |||||||||||||||||
Sbjct  3445  GCTTCTGCGGAAGTGTTATAGGTTTCTATCACATACACTGGAGGAGACTGAGGACTGCAG  3386

Query  1070  CTCGCCTTTTGGCCGGTCTTCGGACACGTTCGAGCTTAGGATGTTGACATAATGGCTTTA  1129
             ||||||||||||||||  ||||  ||||||||||||||||||||||||||||||||||||
Sbjct  3385  CTCGCCTTTTGGCCGGGGTTCGCCCACGTTCGAGCTTAGGATGTTGACATAATGGCTTTA  3326

Query  1130  AACGACCCGTCTTGAAACACGGACCAAGGAGTCTAACATATCTGCGAGTGTTTGAGTGTC  1189
             |||||||||||||||||||||||||||||||||||||||||||||||||||||| |||||
Sbjct  3325  AACGACCCGTCTTGAAACACGGACCAAGGAGTCTAACATATCTGCGAGTGTTTGGGTGTC  3266

Query  1190  AAACTCGAGCGCGTAATGAAAGTGAACTGGGAGGGATCCGTAAGGAGCACCTTCGACCGA  1249
             |||| ||| ||||||||||||||||||||||||||||||| |||||||||||||||||||
Sbjct  3265  AAACCCGAACGCGTAATGAAAGTGAACTGGGAGGGATCCGCAAGGAGCACCTTCGACCGA  3206

Query  1250  TCCGGATGTTTACTGATGGATTTGAGTAAGAGCATATATGCTGGGACCCGAAAGATGGTG  1309
             |||||| |||| ||||||||||||||||||||||||||||||||||||||||||||||||
Sbjct  3205  TCCGGACGTTTTCTGATGGATTTGAGTAAGAGCATATATGCTGGGACCCGAAAGATGGTG  3146

Query  1310  AACTATGCCTGAATAGGGCGAAGCCAGGGGAAACTCTGGTGGAGGCTCGTAGCGATTCTG  1369
             ||||||||||||||||||||||||||||||||||||||||||||||||||||||||||||
Sbjct  3145  AACTATGCCTGAATAGGGCGAAGCCAGGGGAAACTCTGGTGGAGGCTCGTAGCGATTCTG  3086

Query  1370  ACGTGCAAATCGATCGTCAAATTTGGGTATAGGGGCGAAAGACTAATCGAACCATCTAGT  1429
             ||||||||||||||||||||||||||||||||||||||||||||||||||||||||||||
Sbjct  3085  ACGTGCAAATCGATCGTCAAATTTGGGTATAGGGGCGAAAGACTAATCGAACCATCTAGT  3026

Query  1430  AGCTGGTTCCTGC  1442
             |||||||||||||
Sbjct  3025  AGCTGGTTCCTGC  3013


>JAMYHO010000241.1 Apiotrichum sp. PL3306B ctg_241, whole genome shotgun sequence
Length=3330

 Score = 2172 bits (1176),  Expect = 0.0
 Identities = 1368/1458 (94%), Gaps = 23/1458 (2%)
 Strand=Plus/Plus

Query  1     CAAGGTTTCCGTAGGTGAACCTGCGGAAGGATCATTAGTGAATTG-C-TCTTTGAGCGTT  58
             ||||||||||||||||||||||||||||||||||||||||| ||| | |  ||| || ||
Sbjct  924   CAAGGTTTCCGTAGGTGAACCTGCGGAAGGATCATTAGTGA-TTGCCTTAATTG-GC-TT  980

Query  59    AAACTATATCCATCTACACCTGTGAACTGTT-GATTG-A-CTTCGG--TCAATTACTTTT  113
             ||||||||||||||||||||||||||||||| ||||| | ||||||  || |||  || |
Sbjct  981   AAACTATATCCATCTACACCTGTGAACTGTTTGATTGAATCTTCGGATTCGATT--TTAT  1038

Query  114   ACAAACATTGTGTAATGAACGTCATGTTATTATAAC--AAAAATAACTTTCAACAACGGA  171
             |||||||||||||||||||||||||  |||||||||  ||||| ||||||||||||||||
Sbjct  1039  ACAAACATTGTGTAATGAACGTCATTATATTATAACAAAAAAAAAACTTTCAACAACGGA  1098

Query  172   TCTCTTGGCTCTCGCATCGATGAAGAACGCAGCGAAATGCGATAAGTAATGTGAATTGCA  231
             ||||||||||||||||||||||||||||||||||||||||||||||||||||||||||||
Sbjct  1099  TCTCTTGGCTCTCGCATCGATGAAGAACGCAGCGAAATGCGATAAGTAATGTGAATTGCA  1158

Query  232   GAATTCAGTGAATCATCGAATCTTTGAACGCAACTTGCGCTCTCTGGTATTCCGGAGAGC  291
             ||||||||||||||||||||||||||||||||||||||||||||||||||||||||||||
Sbjct  1159  GAATTCAGTGAATCATCGAATCTTTGAACGCAACTTGCGCTCTCTGGTATTCCGGAGAGC  1218

Query  292   ATGCCTGTTTGAGTATCATGAAATCTCAACCATTAGGGTTTCTTAATGGCTTGGATTTGG  351
             |||||||||||||| |||||||||||||||||||||||||||||||||||||||||||||
Sbjct  1219  ATGCCTGTTTGAGTGTCATGAAATCTCAACCATTAGGGTTTCTTAATGGCTTGGATTTGG  1278

Query  352   GCG-CTGCCACT-TGCCTGGCTCGCCTTAAAAGAGTTAGCGTATT-AAC--TTGTCGATC  406
               |  ||||| | || |||||||  |||||||||||||||   || |||  ||| | |||
Sbjct  1279  AGGTTTGCCAGTCTGACTGGCTCCTCTTAAAAGAGTTAGCAAGTTGAACTATTG-CTATC  1337

Query  407   TGGCGTAATAAGTTTCGCTGGTGTAGACTTGAGAAGTGCGCTTCTAATCGTCTTCGGACA  466
             |||||||||||||||||||||  | |  ||| |||| | |||||||||||||||||||||
Sbjct  1338  TGGCGTAATAAGTTTCGCTGGAATGGTATTGTGAAGCGTGCTTCTAATCGTCTTCGGACA  1397

Query  467   ATTCTTGAACTCTGGTCTCAAATCAGGTAGGACTACCCGCTGAACTTAAGCATATCAATA  526
             ||| ||  ||||||| ||||||||||||||||||||||||||||||||||||||||||||
Sbjct  1398  ATTTTTTGACTCTGGCCTCAAATCAGGTAGGACTACCCGCTGAACTTAAGCATATCAATA  1457

Query  527   AGCGGAGGAAAAGAAACTAACTAGGATTCCCTTAGTAACGGCGAGTGAACCGGGAAAAGC  586
             ||||||||||||||||||||| ||||||||| ||||||||||||||||||||||||||||
Sbjct  1458  AGCGGAGGAAAAGAAACTAACAAGGATTCCCCTAGTAACGGCGAGTGAACCGGGAAAAGC  1517

Query  587   TCAAATTTGTAATCTGGCTGTCTTCGATAGTCCGAGTTGTAATCTATAGACGTGTTTTCC  646
             ||||||||| |||||||||||||||||||||||||||||||||||||||| | |||||||
Sbjct  1518  TCAAATTTGAAATCTGGCTGTCTTCGATAGTCCGAGTTGTAATCTATAGAAGCGTTTTCC  1577

Query  647   GTGCTGGACCGTATCTAAGTCCCTTGGAACAGGGTATCAAAGAGGGTGACAATCCCGTGC  706
             |||||| || || |||||||||||||||||||||||||||||||||||| |||||||| |
Sbjct  1578  GTGCTGAACTGTGTCTAAGTCCCTTGGAACAGGGTATCAAAGAGGGTGATAATCCCGTAC  1637

Query  707   TTGATACGACCACCAGTGCTCTGTGATACACGCTCTACGAGTCGAGTTGTTTGGGAATGC  766
             |||| || || | ||||||||||||||||   ||||||||||||||||||||||||||||
Sbjct  1638  TTGACACAACAATCAGTGCTCTGTGATACGTTCTCTACGAGTCGAGTTGTTTGGGAATGC  1697

Query  767   AGCTCAAAATGGGTGGTAAATTCCATCTAAAGCTAAATATTGGCGAGAGACCGATAGCGA  826
             ||||||||||||||||||||||||||||||||||||||||||||||||||||||||||||
Sbjct  1698  AGCTCAAAATGGGTGGTAAATTCCATCTAAAGCTAAATATTGGCGAGAGACCGATAGCGA  1757

Query  827   ACAAGTACCGTGAGGGAAAGATGAAAAGCACTTTGGAAAGAGAGTTAAACAGTACGTGAA  886
             ||||||||||||||||||||||||||||||||||||||||||||||||||||||||||||
Sbjct  1758  ACAAGTACCGTGAGGGAAAGATGAAAAGCACTTTGGAAAGAGAGTTAAACAGTACGTGAA  1817

Query  887   ATTGTTGAAAGGGAAACGATTGAAGTCAGTCGTGTTCTTTGGATTCAGCTAGTTCTTCTA  946
             ||||||||||||||||||||||||||||||||||||| ||||||||||||||||||||||
Sbjct  1818  ATTGTTGAAAGGGAAACGATTGAAGTCAGTCGTGTTCATTGGATTCAGCTAGTTCTTCTA  1877

Query  947   GTCTACTTCCATTGAACGGGTCAACATCAGTTTTGTCCGGTGGATAAAG-ATAGTAGGAA  1005
             |||||||||| |||||||||||||||||||||||||||||||||||||| ||  ||||||
Sbjct  1878  GTCTACTTCCTTTGAACGGGTCAACATCAGTTTTGTCCGGTGGATAAAGGAT-TTAGGAA  1936

Query  1006  TGTAGCTCCCCCGGGAGTGTTATAGACTATTATTGCATACACTGGGTGAGACTGAGGACT  1065
             |||| ||||| |||||||||||||| |||   |  |||||||||||||||||||||||||
Sbjct  1937  TGTAACTCCCTCGGGAGTGTTATAGCCTAGGTTCACATACACTGGGTGAGACTGAGGACT  1996

Query  1066  GCAGCTCGCCTTTTGGCCGGTCTTCGGACACGTTCGAGCTTAGGATGTTGACATAATGGC  1125
             ||||||||||||||||||||  ||||  ||||||||||||||||||||||||||||||||
Sbjct  1997  GCAGCTCGCCTTTTGGCCGGGGTTCGCCCACGTTCGAGCTTAGGATGTTGACATAATGGC  2056

Query  1126  TTTAAACGACCCGTCTTGAAACACGGACCAAGGAGTCTAACATATCTGCGAGTGTTTGAG  1185
             ||||||||||||||||||||||||||||||||||||||||||||||||||||||||||||
Sbjct  2057  TTTAAACGACCCGTCTTGAAACACGGACCAAGGAGTCTAACATATCTGCGAGTGTTTGAG  2116

Query  1186  TGTCAAACTCGAGCGCGTAATGAAAGTGAAC-TGGGAGGGATCCGTAAGGAGCACCTTCG  1244
             ||||||||||||||||||||||||||||||| | |||||||| || ||| ||||||||||
Sbjct  2117  TGTCAAACTCGAGCGCGTAATGAAAGTGAACGTAGGAGGGATGCGCAAGCAGCACCTTCG  2176

Query  1245  ACCGATCCGGATGTTTACTGATGGATTTGAGTAAGAGCATATATGCTGGGACCCGAAAGA  1304
             ||||||||||||||||||||||||||||||||||||||||||||||||||||||||||||
Sbjct  2177  ACCGATCCGGATGTTTACTGATGGATTTGAGTAAGAGCATATATGCTGGGACCCGAAAGA  2236

Query  1305  TGGTGAACTATGCCTGAATAGGGCGAAGCCAGGGGAAACTCTGGTGGAGGCTCGTAGCGA  1364
             ||||||||||||||||||||||||||||||||||||||||||||||||||||||||||||
Sbjct  2237  TGGTGAACTATGCCTGAATAGGGCGAAGCCAGGGGAAACTCTGGTGGAGGCTCGTAGCGA  2296

Query  1365  TTCTGACGTGCAAATCGATCGTCAAATTTGGGTATAGGGGCGAAAGACTAATCGAACCAT  1424
             ||||||||||||||||||||||||||||||||||||||||||||||||||||||||||||
Sbjct  2297  TTCTGACGTGCAAATCGATCGTCAAATTTGGGTATAGGGGCGAAAGACTAATCGAACCAT  2356

Query  1425  CTAGTAGCTGGTTCCTGC  1442
             ||||||||||||||||||
Sbjct  2357  CTAGTAGCTGGTTCCTGC  2374


>BEDY01000008.1 Vanrija fragicola DNA, scaffold: scaffold_8, strain: JCM 1530, 
whole genome shotgun sequence
Length=870709

 Score = 2167 bits (1173),  Expect = 0.0
 Identities = 1361/1450 (94%), Gaps = 20/1450 (1%)
 Strand=Plus/Plus

Query  1       CAAGGTTTCCGTAGGTGAACCTGCGGAAGGATCATTAGTGAATTGCTCTTTGAGCGTTAA  60
               ||||||||||||||||||||||||||||||||||||||||| |||| ||| | | | |||
Sbjct  868631  CAAGGTTTCCGTAGGTGAACCTGCGGAAGGATCATTAGTGATTTGC-CTTCGTG-GCTAA  868688

Query  61      ACTATATCCATCTACACCTGTGAACTGTTGATTGACTTCGGTCAATTACTTTTACAAACA  120
               ||||||||||| |||||||||||||||||||    ||||  |   ||| |||||||||| 
Sbjct  868689  ACTATATCCATATACACCTGTGAACTGTTGA-ACCCTTC--TGGGTTA-TTTTACAAACT  868744

Query  121     TTGTGTAATGAACGTCATGTTATTATAACAAAAATAACTTTCAACAACGGATCTCTTGGC  180
               ||||||||||||||||||||||||||||||||||||||||||||||||||||||||||||
Sbjct  868745  TTGTGTAATGAACGTCATGTTATTATAACAAAAATAACTTTCAACAACGGATCTCTTGGC  868804

Query  181     TCTCGCATCGATGAAGAACGCAGCGAAATGCGATAAGTAATGTGAATTGCAGAATTCAGT  240
               ||||||||||||||||||||||||||||||||||||||||||||||||||||||||||||
Sbjct  868805  TCTCGCATCGATGAAGAACGCAGCGAAATGCGATAAGTAATGTGAATTGCAGAATTCAGT  868864

Query  241     GAATCATCGAATCTTTGAACGCAACTTGCGCTCTCTGGTATTCCGGAGAGCATGCCTGTT  300
               ||||||||||||||||||||||||||||||||||||||||||||||||||||||||||||
Sbjct  868865  GAATCATCGAATCTTTGAACGCAACTTGCGCTCTCTGGTATTCCGGAGAGCATGCCTGTT  868924

Query  301     TGAGTATCATGAAATCTCAACCATTAGGGTTTCTTAATGGCTTGGATTTGGGCGCTGCCA  360
               ||||| ||||||||||||||||||||||||||||||||||||||||||||||||||||||
Sbjct  868925  TGAGTGTCATGAAATCTCAACCATTAGGGTTTCTTAATGGCTTGGATTTGGGCGCTGCCA  868984

Query  361     -CTTGCCTGGCTCGCCTTAAAAGAGTTAGCGTATTA-A-CT-TGTCGATCTGGCGTAATA  416
                |||||||||||||||||||| ||||||||| | || | |  ||||| ||||||||||||
Sbjct  868985  GCTTGCCTGGCTCGCCTTAAAGGAGTTAGCG-AGTATAGCAATGTCG-TCTGGCGTAATA  869042

Query  417     AGTTTCGCTGGTGTAGACTTGAGAAGTGCGCTTCTAATCGTCTTCGGACAATTCTTGAAC  476
               |||||||||||| |||||||| ||||| |||||||||||| | | || ||||| ||| ||
Sbjct  869043  AGTTTCGCTGGT-TAGACTTGTGAAGTTCGCTTCTAATCGCCCTTGGGCAATTTTTG-AC  869100

Query  477     TCTGGTCTCAAATCAGGTAGGACTACCCGCTGAACTTAAGCATATCAATAAGCGGAGGAA  536
               ||||| ||||||||||||||||||||||||||||||||||||||||||||||||||||||
Sbjct  869101  TCTGGCCTCAAATCAGGTAGGACTACCCGCTGAACTTAAGCATATCAATAAGCGGAGGAA  869160

Query  537     AAGAAACTAACTAGGATTCCCTTAGTAACGGCGAGTGAACCGGGAAAAGCTCAAATTTGT  596
               ||||||||||| ||||||||| ||||||||||||||||| |||||| |||||||||||| 
Sbjct  869161  AAGAAACTAACAAGGATTCCCCTAGTAACGGCGAGTGAAGCGGGAAGAGCTCAAATTTGA  869220

Query  597     AATCTGGCTGTCTT-CGATAGTCCGAGTTGTAATCTATAGACGTGTTTTCCGTGCTGGAC  655
               |||||||| ||||| |    ||||||||||||||||||||| | ||||||||||||||||
Sbjct  869221  AATCTGGC-GTCTTTCAGGCGTCCGAGTTGTAATCTATAGAAGCGTTTTCCGTGCTGGAC  869279

Query  656     CGTATCTAAGTCCCTTGGAACAGGGTATCAAAGAGGGTGACAATCCCGTGCTTGATACGA  715
               ||| || ||||||||||||||||||||||||||||||||| |||||||| ||||| ||||
Sbjct  869280  CGTGTCCAAGTCCCTTGGAACAGGGTATCAAAGAGGGTGATAATCCCGTACTTGACACGA  869339

Query  716     CCACCAGTGCTCTGTGATACACGCTCTACGAGTCGAGTTGTTTGGGAATGCAGCTCAAAA  775
               | ||||||||||||||||||   |||||||||||||||||||||||||||||||||||||
Sbjct  869340  CAACCAGTGCTCTGTGATACGTTCTCTACGAGTCGAGTTGTTTGGGAATGCAGCTCAAAA  869399

Query  776     TGGGTGGTAAATTCCATCTAAAGCTAAATATTGGCGAGAGACCGATAGCGAACAAGTACC  835
               ||||||||||||||||||||||||||||||||||||||||||||||||||||||||||||
Sbjct  869400  TGGGTGGTAAATTCCATCTAAAGCTAAATATTGGCGAGAGACCGATAGCGAACAAGTACC  869459

Query  836     GTGAGGGAAAGATGAAAAGCACTTTGGAAAGAGAGTTAAACAGTACGTGAAATTGTTGAA  895
               ||||||||||||||||||||||||||||||||||||||||||||||||||||||||||||
Sbjct  869460  GTGAGGGAAAGATGAAAAGCACTTTGGAAAGAGAGTTAAACAGTACGTGAAATTGTTGAA  869519

Query  896     AGGGAAACGATTGAAGTCAGTCGTGTTCTTTGGATTCAGCTAGTTCTTCTAGTCTACTTC  955
               |||||||||||||||||||||||||||  ||||||||||| |||||| || |||||||||
Sbjct  869520  AGGGAAACGATTGAAGTCAGTCGTGTTTATTGGATTCAGCCAGTTCTACTGGTCTACTTC  869579

Query  956     CATTGAACGGGTCAACATCAGTTTTGTCCGGTGGATAAAGATAGTAGGAATGTAGCTCCC  1015
               | || |||||||||||||||||||||||||||||||||||  || ||||| || ||||||
Sbjct  869580  CTTTAAACGGGTCAACATCAGTTTTGTCCGGTGGATAAAGTCAGAAGGAAAGTGGCTCCC  869639

Query  1016    CCGGGAGTGTTATAGACTATTATTGCATACACTGGGTGAGACTGAGGACTGCAGCTCGCC  1075
                |||||||||||||| || || |||||||||||||  |||||||||||||||||||||||
Sbjct  869640  TCGGGAGTGTTATAGCCTTTTGTTGCATACACTGGAGGAGACTGAGGACTGCAGCTCGCC  869699

Query  1076    TTT-TGGCCGGTCTTCGGACACGTTCGAGCTTAGGATGTTGACATAATGGCTTTAAACGA  1134
               ||| |||||||  ||||  |||||||||||||||||||||||||||||||||||||||||
Sbjct  869700  TTTATGGCCGGGGTTCGCCCACGTTCGAGCTTAGGATGTTGACATAATGGCTTTAAACGA  869759

Query  1135    CCCGTCTTGAAACACGGACCAAGGAGTCTAACATATCTGCGAGTGTTTGAGTGTCAAACT  1194
               ||||||||||||||||||||||||||||||||||||||||||||||||||||||||||||
Sbjct  869760  CCCGTCTTGAAACACGGACCAAGGAGTCTAACATATCTGCGAGTGTTTGAGTGTCAAACT  869819

Query  1195    CGAGCGCGTAATGAAAGTGAACTG--GGAGGGATCCGTAAGGAGCACCTTCGACCGATCC  1252
               ||||||||||||||||||||| ||  ||||||||||| ||||||||||||||||||||||
Sbjct  869820  CGAGCGCGTAATGAAAGTGAA-TGTAGGAGGGATCCGCAAGGAGCACCTTCGACCGATCC  869878

Query  1253    GGATGTTTACTGATGGATTTGAGTAAGAGCATATATGCTGGGACCCGAAAGATGGTGAAC  1312
               |||| |||| ||||||||||||||||||||||||||||||||||||||||||||||||||
Sbjct  869879  GGATCTTTAGTGATGGATTTGAGTAAGAGCATATATGCTGGGACCCGAAAGATGGTGAAC  869938

Query  1313    TATGCCTGAATAGGGCGAAGCCAGGGGAAACTCTGGTGGAGGCTCGTAGCGATTCTGACG  1372
               ||||||||||||||||||||||||||||||||||||||||||||||||||||||||||||
Sbjct  869939  TATGCCTGAATAGGGCGAAGCCAGGGGAAACTCTGGTGGAGGCTCGTAGCGATTCTGACG  869998

Query  1373    TGCAAATCGATCGTCAAATTTGGGTATAGGGGCGAAAGACTAATCGAACCATCTAGTAGC  1432
               ||||||||||||||||||||||||||||||||||||||||||||||||||||||||||||
Sbjct  869999  TGCAAATCGATCGTCAAATTTGGGTATAGGGGCGAAAGACTAATCGAACCATCTAGTAGC  870058

Query  1433    TGGTTCCTGC  1442
               ||||||||||
Sbjct  870059  TGGTTCCTGC  870068


>JALJEG010000101.1 Apiotrichum siamense strain L8in5 NODE_101_length_8090_cov_1427.730504, 
whole genome shotgun sequence
Length=8090

 Score = 2128 bits (1152),  Expect = 0.0
 Identities = 1359/1457 (93%), Gaps = 21/1457 (1%)
 Strand=Plus/Plus

Query  1     CAAGGTTTCCGTAGGTGAACCTGCGGAAGGATCATTAGTGAATTG-C-TCTTTGAGCGTT  58
             ||||||||||||||||||||||||||||||||||||||||| ||| | || ||| || ||
Sbjct  2981  CAAGGTTTCCGTAGGTGAACCTGCGGAAGGATCATTAGTGA-TTGCCTTCATTG-GC-TT  3037

Query  59    A-AACTATATCCATCTACACCTGTGAACTGTT-GATTGACTTCGGTCA-A-TTACTTTTA  114
             | |||||||||||||||||||||||||| ||| || ||| | || |   | ||| |||||
Sbjct  3038  ATAACTATATCCATCTACACCTGTGAACCGTTTGACTGAATCCGTTAGGATTTAGTTTTA  3097

Query  115   CAAACATTGTGTAATGAACGTCATGTTATTATAACA-AAAATAACTTTCAACAACGGATC  173
             ||||||||||||||||||||||||   || |||||| |||| ||||||||||||||||||
Sbjct  3098  CAAACATTGTGTAATGAACGTCATTAGATCATAACAGAAAAAAACTTTCAACAACGGATC  3157

Query  174   TCTTGGCTCTCGCATCGATGAAGAACGCAGCGAAATGCGATAAGTAATGTGAATTGCAGA  233
             ||||||||||||||||||||||||||||||||||||||||||||||||||||||||||||
Sbjct  3158  TCTTGGCTCTCGCATCGATGAAGAACGCAGCGAAATGCGATAAGTAATGTGAATTGCAGA  3217

Query  234   ATTCAGTGAATCATCGAATCTTTGAACGCAACTTGCGCTCTCTGGTATTCCGGAGAGCAT  293
             ||||||||||||||||||||||||||||||||||||||||||||||||||||||||||||
Sbjct  3218  ATTCAGTGAATCATCGAATCTTTGAACGCAACTTGCGCTCTCTGGTATTCCGGAGAGCAT  3277

Query  294   GCCTGTTTGAGTATCATGAAATCTCAACCATTAGGGTTTCTTAATGGCTTGGATTTGGGC  353
             |||||||||||| |||||||||||||||||||||||||||||||||||||||||||||  
Sbjct  3278  GCCTGTTTGAGTGTCATGAAATCTCAACCATTAGGGTTTCTTAATGGCTTGGATTTGGAG  3337

Query  354   GCTGCCACT-TGCCTGGCTCGCCTTAAAAGAGTTAGC--GTATTAAC--TTGTCGATCTG  408
             | ||||| | || |||||||  |||||| ||||||||  || || ||  ||| | |||  
Sbjct  3338  GTTGCCAGTCTGACTGGCTCCTCTTAAAGGAGTTAGCAAGT-TTGACTATTG-CTATCGA  3395

Query  409   GCGTAATAAGTTTCGCTGGTGTAGACTTGAGAAGTGCGCTTCTAATCGTCTTCGGACAAT  468
             |||||||||||||||||   ||||  ||| |||| | |||||||||||||||||||||||
Sbjct  3396  GCGTAATAAGTTTCGCT-CAGTAGTATTGTGAAGCGTGCTTCTAATCGTCTTCGGACAAT  3454

Query  469   T-C-TTGAACTCTGGTCTCAAATCAGGTAGGACTACCCGCTGAACTTAAGCATATCAATA  526
             | | ||  ||||||| ||||||||||||||||||||||||||||||||||||||||||||
Sbjct  3455  TACTTTTGACTCTGGCCTCAAATCAGGTAGGACTACCCGCTGAACTTAAGCATATCAATA  3514

Query  527   AGCGGAGGAAAAGAAACTAACTAGGATTCCCTTAGTAACGGCGAGTGAACCGGGAAAAGC  586
             ||||||||||||||||||||| |||||||||||||||||||||||||||| ||||| |||
Sbjct  3515  AGCGGAGGAAAAGAAACTAACAAGGATTCCCTTAGTAACGGCGAGTGAACTGGGAAGAGC  3574

Query  587   TCAAATTTGTAATCTGGCTGTCTTCGATAGTCCGAGTTGTAATCTATAGACGTGTTTTCC  646
             ||||||||| |||||||||||||||||||||||||||||||||||||||| | |||||||
Sbjct  3575  TCAAATTTGAAATCTGGCTGTCTTCGATAGTCCGAGTTGTAATCTATAGAAGCGTTTTCC  3634

Query  647   GTGCTGGACCGTATCTAAGTCCCTTGGAACAGGGTATCAAAGAGGGTGACAATCCCGTGC  706
             |||||| || || ||||||||||||||||||||||||||||||||||||||||||||| |
Sbjct  3635  GTGCTGAACTGTGTCTAAGTCCCTTGGAACAGGGTATCAAAGAGGGTGACAATCCCGTAC  3694

Query  707   TTGATACGACCACCAGTGCTCTGTGATACACGCTCTACGAGTCGAGTTGTTTGGGAATGC  766
             |||| || | || ||||||||||||||||   ||||||||||||||||||||||||||||
Sbjct  3695  TTGACACAATCATCAGTGCTCTGTGATACGTTCTCTACGAGTCGAGTTGTTTGGGAATGC  3754

Query  767   AGCTCAAAATGGGTGGTAAATTCCATCTAAAGCTAAATATTGGCGAGAGACCGATAGCGA  826
             ||||||||||||||||||||||||||||||||||||||||||||||||||||||||||||
Sbjct  3755  AGCTCAAAATGGGTGGTAAATTCCATCTAAAGCTAAATATTGGCGAGAGACCGATAGCGA  3814

Query  827   ACAAGTACCGTGAGGGAAAGATGAAAAGCACTTTGGAAAGAGAGTTAAACAGTACGTGAA  886
             ||||||||||||||||||||||||||||||||||||||||||||||||||||||||||||
Sbjct  3815  ACAAGTACCGTGAGGGAAAGATGAAAAGCACTTTGGAAAGAGAGTTAAACAGTACGTGAA  3874

Query  887   ATTGTTGAAAGGGAAACGATTGAAGTCAGTCGTGTTCTTTGGATTCAGCTAGTTCTTCTA  946
             ||||||||||||||||||||||||||||||||||||| ||||||||||||||||||||||
Sbjct  3875  ATTGTTGAAAGGGAAACGATTGAAGTCAGTCGTGTTCATTGGATTCAGCTAGTTCTTCTA  3934

Query  947   GTCTACTTCCATTGAACGGGTCAACATCAGTTTTGTCCGGTGGATAAAGATAGTAGGAAT  1006
             |||||||||| |||||||||||||||||||||||||||||||||||||| || |||||||
Sbjct  3935  GTCTACTTCCTTTGAACGGGTCAACATCAGTTTTGTCCGGTGGATAAAGGTATTAGGAAT  3994

Query  1007  GTAGCTCCCCCGGGAGTGTTATAGACTATTATTGCATACACTGGGTGAGACTGAGGACTG  1066
             || ||| |  ||| |||||||||| ||  |||  ||||||||||| ||||||||||||||
Sbjct  3995  GTGGCTTCTTCGGAAGTGTTATAGCCTGGTATCACATACACTGGGGGAGACTGAGGACTG  4054

Query  1067  CAGCTCGCCTTTTGGCCGGTCTTCGGACACGTTCGAGCTTAGGATGTTGACATAATGGCT  1126
             |||||||||||||||||||  ||||  |||||||||||||||||||||||||||||||||
Sbjct  4055  CAGCTCGCCTTTTGGCCGGGGTTCGCCCACGTTCGAGCTTAGGATGTTGACATAATGGCT  4114

Query  1127  TTAAACGACCCGTCTTGAAACACGGACCAAGGAGTCTAACATATCTGCGAGTGTTTGAGT  1186
             ||||||||||||||||||||||||||||||||||||||||||||||||||||||||||||
Sbjct  4115  TTAAACGACCCGTCTTGAAACACGGACCAAGGAGTCTAACATATCTGCGAGTGTTTGAGT  4174

Query  1187  GTCAAACTCGAGCGCGTAATGAAAGTGAAC-TGGGAGGGATCCGTAAGGAGCACCTTCGA  1245
             |||||||||||||||||||||||||||||| | |||||||| || ||| |||||||||||
Sbjct  4175  GTCAAACTCGAGCGCGTAATGAAAGTGAACGTAGGAGGGATGCGCAAGCAGCACCTTCGA  4234

Query  1246  CCGATCCGGATGTTTACTGATGGATTTGAGTAAGAGCATATATGCTGGGACCCGAAAGAT  1305
             ||||||||||||||||||||||||||||||||||||||||||||||||||||||||||||
Sbjct  4235  CCGATCCGGATGTTTACTGATGGATTTGAGTAAGAGCATATATGCTGGGACCCGAAAGAT  4294

Query  1306  GGTGAACTATGCCTGAATAGGGCGAAGCCAGGGGAAACTCTGGTGGAGGCTCGTAGCGAT  1365
             ||||||||||||||||||||||||||||||||||||||||||||||||||||||||||||
Sbjct  4295  GGTGAACTATGCCTGAATAGGGCGAAGCCAGGGGAAACTCTGGTGGAGGCTCGTAGCGAT  4354

Query  1366  TCTGACGTGCAAATCGATCGTCAAATTTGGGTATAGGGGCGAAAGACTAATCGAACCATC  1425
             ||||||||||||||||||||||||||||||||||||||||||||||||||||||||||||
Sbjct  4355  TCTGACGTGCAAATCGATCGTCAAATTTGGGTATAGGGGCGAAAGACTAATCGAACCATC  4414

Query  1426  TAGTAGCTGGTTCCTGC  1442
             |||||||||||||||||
Sbjct  4415  TAGTAGCTGGTTCCTGC  4431


>PQXP01000239.1 Apiotrichum akiyoshidainum strain HP2023 Contig964, whole genome 
shotgun sequence
Length=41726

 Score = 2089 bits (1131),  Expect = 0.0
 Identities = 1351/1455 (93%), Gaps = 23/1455 (2%)
 Strand=Plus/Plus

Query  1     CAAGGTTTCCGTAGGTGAACCTGCGGAAGGATCATTAGTGAATTG-C-TCTTTGAGCGTT  58
             ||||||||||||||||||||||||||||||||||||||||| ||| | || ||| || ||
Sbjct  4354  CAAGGTTTCCGTAGGTGAACCTGCGGAAGGATCATTAGTGA-TTGCCATC-TTG-GC-TT  4409

Query  59    AAACTATATCCATCTACACCTGTGAACTGTT-GATTGACTTCGGTC-AATT-ACTTTTAC  115
             ||||||||||||||||||||||||||| ||| ||||||  ||  ||  ||| | ||||||
Sbjct  4410  AAACTATATCCATCTACACCTGTGAACCGTTTGATTGA-ATC--TCTGATTCAATTTTAC  4466

Query  116   AAACATTGTGTAATGAACGTCATGTTATTATAAC-AAAAATAACTTTCAACAACGGATCT  174
             |||||||||||||||||||||||   || ||||| ||||| |||||| ||||||||||||
Sbjct  4467  AAACATTGTGTAATGAACGTCATTAGATCATAACTAAAAAAAACTTTTAACAACGGATCT  4526

Query  175   CTTGGCTCTCGCATCGATGAAGAACGCAGCGAAATGCGATAAGTAATGTGAATTGCAGAA  234
             ||||||||||||||||||||||||||||||||||||||||||||||||||||||||||||
Sbjct  4527  CTTGGCTCTCGCATCGATGAAGAACGCAGCGAAATGCGATAAGTAATGTGAATTGCAGAA  4586

Query  235   TTCAGTGAATCATCGAATCTTTGAACGCAACTTGCGCTCTCTGGTATTCCGGAGAGCATG  294
             ||||||||||||||||||||||||||||||||||||||||||||||||||||||||||||
Sbjct  4587  TTCAGTGAATCATCGAATCTTTGAACGCAACTTGCGCTCTCTGGTATTCCGGAGAGCATG  4646

Query  295   CCTGTTTGAGTATCATGAAATCTCAACCATTAGGGTTTCTTAATGGCTTGGATTTGGGCG  354
             ||||||||||| |||||||||||||||||||||||||||||||||||||||||||||  |
Sbjct  4647  CCTGTTTGAGTGTCATGAAATCTCAACCATTAGGGTTTCTTAATGGCTTGGATTTGGAGG  4706

Query  355   CTGCCACT-TGCCTGGCTCGCCTTAAAAGAGTTAGCG-TATTAAC--TTGTCGATCTGGC  410
              ||||| | ||  ||||||  || |||||||||||||   |||||  ||| | |||||||
Sbjct  4707  TTGCCATTCTGAATGGCTCCTCTCAAAAGAGTTAGCGAGTTTAACTATTG-CTATCTGGC  4765

Query  411   GTAATAAGTTTCGCTGGTGTAGACTTGAGAAGTGCGCTTCTAATCGTCTTCGGACAATT-  469
             |||||||||||||||||  | |  ||| |||| |||||||||||||||||||||||||| 
Sbjct  4766  GTAATAAGTTTCGCTGGAATGGTATTGTGAAGCGCGCTTCTAATCGTCTTCGGACAATTA  4825

Query  470   CTTGAACTCTGGTCTCAAATCAGGTAGGACTACCCGCTGAACTTAAGCATATCAATAAGC  529
             |||  ||||||| |||||||||||||||||||||||||||||||||||||||||||||||
Sbjct  4826  CTTTGACTCTGGCCTCAAATCAGGTAGGACTACCCGCTGAACTTAAGCATATCAATAAGC  4885

Query  530   GGAGGAAAAGAAACTAACTAGGATTCCCTTAGTAACGGCGAGTGAACCGGGAAAAGCTCA  589
             |||||||||||||||||| |||||||||||||||||||||||||||||||||||||||||
Sbjct  4886  GGAGGAAAAGAAACTAACAAGGATTCCCTTAGTAACGGCGAGTGAACCGGGAAAAGCTCA  4945

Query  590   AATTTGTAATCTGGCTGTCTTCGATAGTCCGAGTTGTAATCTATAGACGTGTTTTCCGTG  649
             |||||| |||||||||||||||||||||||||||||||||||||||| | ||||||||||
Sbjct  4946  AATTTGAAATCTGGCTGTCTTCGATAGTCCGAGTTGTAATCTATAGAAGCGTTTTCCGTG  5005

Query  650   CTGGACCGTATCTAAGTCCCTTGGAACAGGGTATCAAAGAGGGTGACAATCCCGTGCTTG  709
             ||| || || | |||||  ||||||||||  |||||||||||||||||||||||| ||| 
Sbjct  5006  CTGAACTGTGTATAAGTGTCTTGGAACAGACTATCAAAGAGGGTGACAATCCCGTACTTT  5065

Query  710   ATACGACCACCAGTGCTCTGTGATACACGCTCTACGAGTCGAGTTGTTTGGGAATGCAGC  769
             | || | || ||||||||||||||||   |||||||||||||||||||||||||||||||
Sbjct  5066  ACACAATCATCAGTGCTCTGTGATACGTTCTCTACGAGTCGAGTTGTTTGGGAATGCAGC  5125

Query  770   TCAAAATGGGTGGTAAATTCCATCTAAAGCTAAATATTGGCGAGAGACCGATAGCGAACA  829
             ||||||||||||||||||||||||||||||||||||||||||||||||||||||||||||
Sbjct  5126  TCAAAATGGGTGGTAAATTCCATCTAAAGCTAAATATTGGCGAGAGACCGATAGCGAACA  5185

Query  830   AGTACCGTGAGGGAAAGATGAAAAGCACTTTGGAAAGAGAGTTAAACAGTACGTGAAATT  889
             ||||||||||||||||||||||||||||||||||||||||||||||||||||||||||||
Sbjct  5186  AGTACCGTGAGGGAAAGATGAAAAGCACTTTGGAAAGAGAGTTAAACAGTACGTGAAATT  5245

Query  890   GTTGAAAGGGAAACGATTGAAGTCAGTCGTGTTCTTTGGATTCAGCTAGTTCTTCTAGTC  949
             ||| |||||||||||||||||||||||||||||  |||||||||||  | |||||  || 
Sbjct  5246  GTTAAAAGGGAAACGATTGAAGTCAGTCGTGTTTATTGGATTCAGC-CGGTCTTC-GGTG  5303

Query  950   TACTTCCATTGAACGGGTCAACATCAGTTTTGTCCGGTGGATAAAGATAGTAGGAATGTA  1009
             ||||||| || |||||||||||||||||||||||||||||||||||  ||||||||||| 
Sbjct  5304  TACTTCCTTTAAACGGGTCAACATCAGTTTTGTCCGGTGGATAAAGGCAGTAGGAATGTG  5363

Query  1010  GCTCCCCCGGGAGTGTTATAGACTATTATTGCATACACTGGGTGAGACTGAGGACTGCAG  1069
             |||||| |||||||||||||| ||||| |  ||||||||||  |||||||||||||||||
Sbjct  5364  GCTCCCTCGGGAGTGTTATAGCCTATTGTCACATACACTGGAGGAGACTGAGGACTGCAG  5423

Query  1070  CTCGCC-TTTTGGCCGGTCTTCGGACACGTTCGAGCTTAGGATGTTGACATAATGGCTTT  1128
             |||||| ||||||||||  ||||  |||||||||||||||||||||||||||||||||||
Sbjct  5424  CTCGCCTTTTTGGCCGGGGTTCGCCCACGTTCGAGCTTAGGATGTTGACATAATGGCTTT  5483

Query  1129  AAACGACCCGTCTTGAAACACGGACCAAGGAGTCTAACATATCTGCGAGTGTTTGAGTGT  1188
             ||||||||||||||||||||||||||||||||||||||||||||||||||||||||||||
Sbjct  5484  AAACGACCCGTCTTGAAACACGGACCAAGGAGTCTAACATATCTGCGAGTGTTTGAGTGT  5543

Query  1189  CAAACTCGAGCGCGTAATGAAAGTGAAC-TGGGAGGGATCCGTAAGGAGCACCTTCGACC  1247
             |||||||||||||||||||||||||||| | |||||||| || ||| |||||||||||||
Sbjct  5544  CAAACTCGAGCGCGTAATGAAAGTGAACGTAGGAGGGATGCGCAAGCAGCACCTTCGACC  5603

Query  1248  GATCCGGATGTTTACTGATGGATTTGAGTAAGAGCATATATGCTGGGACCCGAAAGATGG  1307
             ||||||||||||||||||||||||||||||||||||||||||||||||||||||||||||
Sbjct  5604  GATCCGGATGTTTACTGATGGATTTGAGTAAGAGCATATATGCTGGGACCCGAAAGATGG  5663

Query  1308  TGAACTATGCCTGAATAGGGCGAAGCCAGGGGAAACTCTGGTGGAGGCTCGTAGCGATTC  1367
             ||||||||||||||||||||||||||||||||||||||||||||||||||||||||||||
Sbjct  5664  TGAACTATGCCTGAATAGGGCGAAGCCAGGGGAAACTCTGGTGGAGGCTCGTAGCGATTC  5723

Query  1368  TGACGTGCAAATCGATCGTCAAATTTGGGTATAGGGGCGAAAGACTAATCGAACCATCTA  1427
             ||||||||||||||||||||||||||||||||||||||||||||||||||||||||||||
Sbjct  5724  TGACGTGCAAATCGATCGTCAAATTTGGGTATAGGGGCGAAAGACTAATCGAACCATCTA  5783

Query  1428  GTAGCTGGTTCCTGC  1442
             |||||||||||||||
Sbjct  5784  GTAGCTGGTTCCTGC  5798


>PQXP01001050.1 Apiotrichum akiyoshidainum strain HP2023 Contig1226_3, whole 
genome shotgun sequence
Length=9261

 Score = 2089 bits (1131),  Expect = 0.0
 Identities = 1351/1455 (93%), Gaps = 23/1455 (2%)
 Strand=Plus/Plus

Query  1     CAAGGTTTCCGTAGGTGAACCTGCGGAAGGATCATTAGTGAATTG-C-TCTTTGAGCGTT  58
             ||||||||||||||||||||||||||||||||||||||||| ||| | || ||| || ||
Sbjct  5644  CAAGGTTTCCGTAGGTGAACCTGCGGAAGGATCATTAGTGA-TTGCCATC-TTG-GC-TT  5699

Query  59    AAACTATATCCATCTACACCTGTGAACTGTT-GATTGACTTCGGTC-AATT-ACTTTTAC  115
             ||||||||||||||||||||||||||| ||| ||||||  ||  ||  ||| | ||||||
Sbjct  5700  AAACTATATCCATCTACACCTGTGAACCGTTTGATTGA-ATC--TCTGATTCAATTTTAC  5756

Query  116   AAACATTGTGTAATGAACGTCATGTTATTATAAC-AAAAATAACTTTCAACAACGGATCT  174
             |||||||||||||||||||||||   || ||||| ||||| |||||| ||||||||||||
Sbjct  5757  AAACATTGTGTAATGAACGTCATTAGATCATAACTAAAAAAAACTTTTAACAACGGATCT  5816

Query  175   CTTGGCTCTCGCATCGATGAAGAACGCAGCGAAATGCGATAAGTAATGTGAATTGCAGAA  234
             ||||||||||||||||||||||||||||||||||||||||||||||||||||||||||||
Sbjct  5817  CTTGGCTCTCGCATCGATGAAGAACGCAGCGAAATGCGATAAGTAATGTGAATTGCAGAA  5876

Query  235   TTCAGTGAATCATCGAATCTTTGAACGCAACTTGCGCTCTCTGGTATTCCGGAGAGCATG  294
             ||||||||||||||||||||||||||||||||||||||||||||||||||||||||||||
Sbjct  5877  TTCAGTGAATCATCGAATCTTTGAACGCAACTTGCGCTCTCTGGTATTCCGGAGAGCATG  5936

Query  295   CCTGTTTGAGTATCATGAAATCTCAACCATTAGGGTTTCTTAATGGCTTGGATTTGGGCG  354
             ||||||||||| |||||||||||||||||||||||||||||||||||||||||||||  |
Sbjct  5937  CCTGTTTGAGTGTCATGAAATCTCAACCATTAGGGTTTCTTAATGGCTTGGATTTGGAGG  5996

Query  355   CTGCCACT-TGCCTGGCTCGCCTTAAAAGAGTTAGCG-TATTAAC--TTGTCGATCTGGC  410
              ||||| | ||  ||||||  || |||||||||||||   |||||  ||| | |||||||
Sbjct  5997  TTGCCATTCTGAATGGCTCCTCTCAAAAGAGTTAGCGAGTTTAACTATTG-CTATCTGGC  6055

Query  411   GTAATAAGTTTCGCTGGTGTAGACTTGAGAAGTGCGCTTCTAATCGTCTTCGGACAATT-  469
             |||||||||||||||||  | |  ||| |||| |||||||||||||||||||||||||| 
Sbjct  6056  GTAATAAGTTTCGCTGGAATGGTATTGTGAAGCGCGCTTCTAATCGTCTTCGGACAATTA  6115

Query  470   CTTGAACTCTGGTCTCAAATCAGGTAGGACTACCCGCTGAACTTAAGCATATCAATAAGC  529
             |||  ||||||| |||||||||||||||||||||||||||||||||||||||||||||||
Sbjct  6116  CTTTGACTCTGGCCTCAAATCAGGTAGGACTACCCGCTGAACTTAAGCATATCAATAAGC  6175

Query  530   GGAGGAAAAGAAACTAACTAGGATTCCCTTAGTAACGGCGAGTGAACCGGGAAAAGCTCA  589
             |||||||||||||||||| |||||||||||||||||||||||||||||||||||||||||
Sbjct  6176  GGAGGAAAAGAAACTAACAAGGATTCCCTTAGTAACGGCGAGTGAACCGGGAAAAGCTCA  6235

Query  590   AATTTGTAATCTGGCTGTCTTCGATAGTCCGAGTTGTAATCTATAGACGTGTTTTCCGTG  649
             |||||| |||||||||||||||||||||||||||||||||||||||| | ||||||||||
Sbjct  6236  AATTTGAAATCTGGCTGTCTTCGATAGTCCGAGTTGTAATCTATAGAAGCGTTTTCCGTG  6295

Query  650   CTGGACCGTATCTAAGTCCCTTGGAACAGGGTATCAAAGAGGGTGACAATCCCGTGCTTG  709
             ||| || || | |||||  ||||||||||  |||||||||||||||||||||||| ||| 
Sbjct  6296  CTGAACTGTGTATAAGTGTCTTGGAACAGACTATCAAAGAGGGTGACAATCCCGTACTTT  6355

Query  710   ATACGACCACCAGTGCTCTGTGATACACGCTCTACGAGTCGAGTTGTTTGGGAATGCAGC  769
             | || | || ||||||||||||||||   |||||||||||||||||||||||||||||||
Sbjct  6356  ACACAATCATCAGTGCTCTGTGATACGTTCTCTACGAGTCGAGTTGTTTGGGAATGCAGC  6415

Query  770   TCAAAATGGGTGGTAAATTCCATCTAAAGCTAAATATTGGCGAGAGACCGATAGCGAACA  829
             ||||||||||||||||||||||||||||||||||||||||||||||||||||||||||||
Sbjct  6416  TCAAAATGGGTGGTAAATTCCATCTAAAGCTAAATATTGGCGAGAGACCGATAGCGAACA  6475

Query  830   AGTACCGTGAGGGAAAGATGAAAAGCACTTTGGAAAGAGAGTTAAACAGTACGTGAAATT  889
             ||||||||||||||||||||||||||||||||||||||||||||||||||||||||||||
Sbjct  6476  AGTACCGTGAGGGAAAGATGAAAAGCACTTTGGAAAGAGAGTTAAACAGTACGTGAAATT  6535

Query  890   GTTGAAAGGGAAACGATTGAAGTCAGTCGTGTTCTTTGGATTCAGCTAGTTCTTCTAGTC  949
             ||| |||||||||||||||||||||||||||||  |||||||||||  | |||||  || 
Sbjct  6536  GTTAAAAGGGAAACGATTGAAGTCAGTCGTGTTTATTGGATTCAGC-CGGTCTTC-GGTG  6593

Query  950   TACTTCCATTGAACGGGTCAACATCAGTTTTGTCCGGTGGATAAAGATAGTAGGAATGTA  1009
             ||||||| || |||||||||||||||||||||||||||||||||||  ||||||||||| 
Sbjct  6594  TACTTCCTTTAAACGGGTCAACATCAGTTTTGTCCGGTGGATAAAGGCAGTAGGAATGTG  6653

Query  1010  GCTCCCCCGGGAGTGTTATAGACTATTATTGCATACACTGGGTGAGACTGAGGACTGCAG  1069
             |||||| |||||||||||||| ||||| |  ||||||||||  |||||||||||||||||
Sbjct  6654  GCTCCCTCGGGAGTGTTATAGCCTATTGTCACATACACTGGAGGAGACTGAGGACTGCAG  6713

Query  1070  CTCGCC-TTTTGGCCGGTCTTCGGACACGTTCGAGCTTAGGATGTTGACATAATGGCTTT  1128
             |||||| ||||||||||  ||||  |||||||||||||||||||||||||||||||||||
Sbjct  6714  CTCGCCTTTTTGGCCGGGGTTCGCCCACGTTCGAGCTTAGGATGTTGACATAATGGCTTT  6773

Query  1129  AAACGACCCGTCTTGAAACACGGACCAAGGAGTCTAACATATCTGCGAGTGTTTGAGTGT  1188
             ||||||||||||||||||||||||||||||||||||||||||||||||||||||||||||
Sbjct  6774  AAACGACCCGTCTTGAAACACGGACCAAGGAGTCTAACATATCTGCGAGTGTTTGAGTGT  6833

Query  1189  CAAACTCGAGCGCGTAATGAAAGTGAAC-TGGGAGGGATCCGTAAGGAGCACCTTCGACC  1247
             |||||||||||||||||||||||||||| | |||||||| || ||| |||||||||||||
Sbjct  6834  CAAACTCGAGCGCGTAATGAAAGTGAACGTAGGAGGGATGCGCAAGCAGCACCTTCGACC  6893

Query  1248  GATCCGGATGTTTACTGATGGATTTGAGTAAGAGCATATATGCTGGGACCCGAAAGATGG  1307
             ||||||||||||||||||||||||||||||||||||||||||||||||||||||||||||
Sbjct  6894  GATCCGGATGTTTACTGATGGATTTGAGTAAGAGCATATATGCTGGGACCCGAAAGATGG  6953

Query  1308  TGAACTATGCCTGAATAGGGCGAAGCCAGGGGAAACTCTGGTGGAGGCTCGTAGCGATTC  1367
             ||||||||||||||||||||||||||||||||||||||||||||||||||||||||||||
Sbjct  6954  TGAACTATGCCTGAATAGGGCGAAGCCAGGGGAAACTCTGGTGGAGGCTCGTAGCGATTC  7013

Query  1368  TGACGTGCAAATCGATCGTCAAATTTGGGTATAGGGGCGAAAGACTAATCGAACCATCTA  1427
             ||||||||||||||||||||||||||||||||||||||||||||||||||||||||||||
Sbjct  7014  TGACGTGCAAATCGATCGTCAAATTTGGGTATAGGGGCGAAAGACTAATCGAACCATCTA  7073

Query  1428  GTAGCTGGTTCCTGC  1442
             |||||||||||||||
Sbjct  7074  GTAGCTGGTTCCTGC  7088


>PQXP01001035.1 Apiotrichum akiyoshidainum strain HP2023 Contig1119_5, whole 
genome shotgun sequence
Length=23348

 Score = 2089 bits (1131),  Expect = 0.0
 Identities = 1351/1455 (93%), Gaps = 23/1455 (2%)
 Strand=Plus/Minus

Query  1      CAAGGTTTCCGTAGGTGAACCTGCGGAAGGATCATTAGTGAATTG-C-TCTTTGAGCGTT  58
              ||||||||||||||||||||||||||||||||||||||||| ||| | || ||| || ||
Sbjct  19827  CAAGGTTTCCGTAGGTGAACCTGCGGAAGGATCATTAGTGA-TTGCCATC-TTG-GC-TT  19772

Query  59     AAACTATATCCATCTACACCTGTGAACTGTT-GATTGACTTCGGTC-AATT-ACTTTTAC  115
              ||||||||||||||||||||||||||| ||| ||||||  ||  ||  ||| | ||||||
Sbjct  19771  AAACTATATCCATCTACACCTGTGAACCGTTTGATTGA-ATC--TCTGATTCAATTTTAC  19715

Query  116    AAACATTGTGTAATGAACGTCATGTTATTATAAC-AAAAATAACTTTCAACAACGGATCT  174
              |||||||||||||||||||||||   || ||||| ||||| |||||| ||||||||||||
Sbjct  19714  AAACATTGTGTAATGAACGTCATTAGATCATAACTAAAAAAAACTTTTAACAACGGATCT  19655

Query  175    CTTGGCTCTCGCATCGATGAAGAACGCAGCGAAATGCGATAAGTAATGTGAATTGCAGAA  234
              ||||||||||||||||||||||||||||||||||||||||||||||||||||||||||||
Sbjct  19654  CTTGGCTCTCGCATCGATGAAGAACGCAGCGAAATGCGATAAGTAATGTGAATTGCAGAA  19595

Query  235    TTCAGTGAATCATCGAATCTTTGAACGCAACTTGCGCTCTCTGGTATTCCGGAGAGCATG  294
              ||||||||||||||||||||||||||||||||||||||||||||||||||||||||||||
Sbjct  19594  TTCAGTGAATCATCGAATCTTTGAACGCAACTTGCGCTCTCTGGTATTCCGGAGAGCATG  19535

Query  295    CCTGTTTGAGTATCATGAAATCTCAACCATTAGGGTTTCTTAATGGCTTGGATTTGGGCG  354
              ||||||||||| |||||||||||||||||||||||||||||||||||||||||||||  |
Sbjct  19534  CCTGTTTGAGTGTCATGAAATCTCAACCATTAGGGTTTCTTAATGGCTTGGATTTGGAGG  19475

Query  355    CTGCCACT-TGCCTGGCTCGCCTTAAAAGAGTTAGCG-TATTAAC--TTGTCGATCTGGC  410
               ||||| | ||  ||||||  || |||||||||||||   |||||  ||| | |||||||
Sbjct  19474  TTGCCATTCTGAATGGCTCCTCTCAAAAGAGTTAGCGAGTTTAACTATTG-CTATCTGGC  19416

Query  411    GTAATAAGTTTCGCTGGTGTAGACTTGAGAAGTGCGCTTCTAATCGTCTTCGGACAATT-  469
              |||||||||||||||||  | |  ||| |||| |||||||||||||||||||||||||| 
Sbjct  19415  GTAATAAGTTTCGCTGGAATGGTATTGTGAAGCGCGCTTCTAATCGTCTTCGGACAATTA  19356

Query  470    CTTGAACTCTGGTCTCAAATCAGGTAGGACTACCCGCTGAACTTAAGCATATCAATAAGC  529
              |||  ||||||| |||||||||||||||||||||||||||||||||||||||||||||||
Sbjct  19355  CTTTGACTCTGGCCTCAAATCAGGTAGGACTACCCGCTGAACTTAAGCATATCAATAAGC  19296

Query  530    GGAGGAAAAGAAACTAACTAGGATTCCCTTAGTAACGGCGAGTGAACCGGGAAAAGCTCA  589
              |||||||||||||||||| |||||||||||||||||||||||||||||||||||||||||
Sbjct  19295  GGAGGAAAAGAAACTAACAAGGATTCCCTTAGTAACGGCGAGTGAACCGGGAAAAGCTCA  19236

Query  590    AATTTGTAATCTGGCTGTCTTCGATAGTCCGAGTTGTAATCTATAGACGTGTTTTCCGTG  649
              |||||| |||||||||||||||||||||||||||||||||||||||| | ||||||||||
Sbjct  19235  AATTTGAAATCTGGCTGTCTTCGATAGTCCGAGTTGTAATCTATAGAAGCGTTTTCCGTG  19176

Query  650    CTGGACCGTATCTAAGTCCCTTGGAACAGGGTATCAAAGAGGGTGACAATCCCGTGCTTG  709
              ||| || || | |||||  ||||||||||  |||||||||||||||||||||||| ||| 
Sbjct  19175  CTGAACTGTGTATAAGTGTCTTGGAACAGACTATCAAAGAGGGTGACAATCCCGTACTTT  19116

Query  710    ATACGACCACCAGTGCTCTGTGATACACGCTCTACGAGTCGAGTTGTTTGGGAATGCAGC  769
              | || | || ||||||||||||||||   |||||||||||||||||||||||||||||||
Sbjct  19115  ACACAATCATCAGTGCTCTGTGATACGTTCTCTACGAGTCGAGTTGTTTGGGAATGCAGC  19056

Query  770    TCAAAATGGGTGGTAAATTCCATCTAAAGCTAAATATTGGCGAGAGACCGATAGCGAACA  829
              ||||||||||||||||||||||||||||||||||||||||||||||||||||||||||||
Sbjct  19055  TCAAAATGGGTGGTAAATTCCATCTAAAGCTAAATATTGGCGAGAGACCGATAGCGAACA  18996

Query  830    AGTACCGTGAGGGAAAGATGAAAAGCACTTTGGAAAGAGAGTTAAACAGTACGTGAAATT  889
              ||||||||||||||||||||||||||||||||||||||||||||||||||||||||||||
Sbjct  18995  AGTACCGTGAGGGAAAGATGAAAAGCACTTTGGAAAGAGAGTTAAACAGTACGTGAAATT  18936

Query  890    GTTGAAAGGGAAACGATTGAAGTCAGTCGTGTTCTTTGGATTCAGCTAGTTCTTCTAGTC  949
              ||| |||||||||||||||||||||||||||||  |||||||||||  | |||||  || 
Sbjct  18935  GTTAAAAGGGAAACGATTGAAGTCAGTCGTGTTTATTGGATTCAGC-CGGTCTTC-GGTG  18878

Query  950    TACTTCCATTGAACGGGTCAACATCAGTTTTGTCCGGTGGATAAAGATAGTAGGAATGTA  1009
              ||||||| || |||||||||||||||||||||||||||||||||||  ||||||||||| 
Sbjct  18877  TACTTCCTTTAAACGGGTCAACATCAGTTTTGTCCGGTGGATAAAGGCAGTAGGAATGTG  18818

Query  1010   GCTCCCCCGGGAGTGTTATAGACTATTATTGCATACACTGGGTGAGACTGAGGACTGCAG  1069
              |||||| |||||||||||||| ||||| |  ||||||||||  |||||||||||||||||
Sbjct  18817  GCTCCCTCGGGAGTGTTATAGCCTATTGTCACATACACTGGAGGAGACTGAGGACTGCAG  18758

Query  1070   CTCGCCTTTT-GGCCGGTCTTCGGACACGTTCGAGCTTAGGATGTTGACATAATGGCTTT  1128
              |||||||||| ||||||  ||||  |||||||||||||||||||||||||||||||||||
Sbjct  18757  CTCGCCTTTTTGGCCGGGGTTCGCCCACGTTCGAGCTTAGGATGTTGACATAATGGCTTT  18698

Query  1129   AAACGACCCGTCTTGAAACACGGACCAAGGAGTCTAACATATCTGCGAGTGTTTGAGTGT  1188
              ||||||||||||||||||||||||||||||||||||||||||||||||||||||||||||
Sbjct  18697  AAACGACCCGTCTTGAAACACGGACCAAGGAGTCTAACATATCTGCGAGTGTTTGAGTGT  18638

Query  1189   CAAACTCGAGCGCGTAATGAAAGTGAAC-TGGGAGGGATCCGTAAGGAGCACCTTCGACC  1247
              |||||||||||||||||||||||||||| | |||||||| || ||| |||||||||||||
Sbjct  18637  CAAACTCGAGCGCGTAATGAAAGTGAACGTAGGAGGGATGCGCAAGCAGCACCTTCGACC  18578

Query  1248   GATCCGGATGTTTACTGATGGATTTGAGTAAGAGCATATATGCTGGGACCCGAAAGATGG  1307
              ||||||||||||||||||||||||||||||||||||||||||||||||||||||||||||
Sbjct  18577  GATCCGGATGTTTACTGATGGATTTGAGTAAGAGCATATATGCTGGGACCCGAAAGATGG  18518

Query  1308   TGAACTATGCCTGAATAGGGCGAAGCCAGGGGAAACTCTGGTGGAGGCTCGTAGCGATTC  1367
              ||||||||||||||||||||||||||||||||||||||||||||||||||||||||||||
Sbjct  18517  TGAACTATGCCTGAATAGGGCGAAGCCAGGGGAAACTCTGGTGGAGGCTCGTAGCGATTC  18458

Query  1368   TGACGTGCAAATCGATCGTCAAATTTGGGTATAGGGGCGAAAGACTAATCGAACCATCTA  1427
              ||||||||||||||||||||||||||||||||||||||||||||||||||||||||||||
Sbjct  18457  TGACGTGCAAATCGATCGTCAAATTTGGGTATAGGGGCGAAAGACTAATCGAACCATCTA  18398

Query  1428   GTAGCTGGTTCCTGC  1442
              |||||||||||||||
Sbjct  18397  GTAGCTGGTTCCTGC  18383


>JAMALZ010000002.1 Trichosporon sp. PB005A ctg_2, whole genome shotgun sequence
Length=1442098

 Score = 2026 bits (1097),  Expect = 0.0
 Identities = 1349/1466 (92%), Gaps = 35/1466 (2%)
 Strand=Plus/Minus

Query  1        CAAGGTTTCCGTAGGTGAACCTGCGGAAGGATCATTAGTGAATTG-C-TCTTTGAGCGTT  58
                ||||||||||||||||||||||||||||||||||||||||| ||| | |  ||| || ||
Sbjct  1319263  CAAGGTTTCCGTAGGTGAACCTGCGGAAGGATCATTAGTGA-TTGCCTTAATTG-GC-TT  1319207

Query  59       A-AACTATATCCATCTACACCTGTGAACTGTT-GATTGACTT--CG---GTCAATTACTT  111
                | |||||||||||  |||||||||||||||||  | | ||||  ||   ||| | || ||
Sbjct  1319206  ATAACTATATCCACTTACACCTGTGAACTGTTCTACT-ACTTGACGCAAGTCGAGTATTT  1319148

Query  112      TTACAAACATTGTGTAATGAACGTCATGTTATTATAACAAAA-ATAACTTTCAACAACGG  170
                ||||||||| ||||||||||||||| | |||||||||||||| | |||||||||||||||
Sbjct  1319147  TTACAAACAATGTGTAATGAACGTCGTTTTATTATAACAAAATAAAACTTTCAACAACGG  1319088

Query  171      ATCTCTTGGCTCTCGCATCGATGAAGAACGCAGCGAAATGCGATAAGTAATGTGAATTGC  230
                ||||||||||||||||||||||||||||||||||||| ||||||||||||||||||||||
Sbjct  1319087  ATCTCTTGGCTCTCGCATCGATGAAGAACGCAGCGAATTGCGATAAGTAATGTGAATTGC  1319028

Query  231      AGAATTCAGTGAATCATCGAATCTTTGAACGCAACTTGCGCTCTCTGGTATTCCGGAGAG  290
                ||||||||||||||||||||||||||||||||| ||||||||||||||||||||||||||
Sbjct  1319027  AGAATTCAGTGAATCATCGAATCTTTGAACGCAGCTTGCGCTCTCTGGTATTCCGGAGAG  1318968

Query  291      CATGCCTGTTTGAGTATCATGAAATCTCAACCATTAGGGTTTCTTAATGGCTTGGATTTG  350
                ||||||||||| ||| ||||||||||||||||| ||||||||| |||||| |||||||||
Sbjct  1318967  CATGCCTGTTTCAGTGTCATGAAATCTCAACCACTAGGGTTTCCTAATGGATTGGATTTG  1318908

Query  351      GGCG-CTGCCA-CT-TGCCTGGCTCGCCTTAAAAGAGTTAGC--GTATTAAC-TTGTCGA  404
                |||| |||| | || ||  | |||||||||||||||||||||  || || || ||   | 
Sbjct  1318907  GGCGTCTGCGATCTCTG-ATCGCTCGCCTTAAAAGAGTTAGCAAGT-TTGACATTAATG-  1318851

Query  405      TCTGGCGTAATAAGTTTCGCTGGTGTAGACT-TG-AGAAGTGCGCTTCTAATCGTCTTC-  461
                ||||| |||||||||||| |||| ||  | | ||  |||| | |||||||||||||  | 
Sbjct  1318850  TCTGGTGTAATAAGTTTCACTGG-GTCCATTGTGTTGAAGCGTGCTTCTAATCGTCCGCA  1318792

Query  462      -GGACAATT-CTTGAACTCTGGTCTCAAATCAGGTAGGACTACCCGCTGAACTTAAGCAT  519
                 |||||||| |||  ||||||| || ||||||||||||||||||||||||||||||||||
Sbjct  1318791  AGGACAATTACTTTGACTCTGGCCTGAAATCAGGTAGGACTACCCGCTGAACTTAAGCAT  1318732

Query  520      ATCAATAAGCGGAGGAAAAGAAACTAACTAGGATTCCCTTAGTAACGGCGAGTGAACCGG  579
                |||||||||||||||||||||||||||| ||||||||| ||||||||||||||||| |||
Sbjct  1318731  ATCAATAAGCGGAGGAAAAGAAACTAACAAGGATTCCCCTAGTAACGGCGAGTGAAGCGG  1318672

Query  580      GAAAAGCTCAAATTTGTAATCTGGCTGTCTTCGATAGTCCGAGTTGTAATCTATAGACGT  639
                ||| |||||||||||| |||||||| ||||||||| ||||||||||||||||||||| | 
Sbjct  1318671  GAAGAGCTCAAATTTGAAATCTGGCAGTCTTCGATTGTCCGAGTTGTAATCTATAGAGGC  1318612

Query  640      GTTTTCCGTGCTGGACCGTATCTAAGTCCCTTGGAACAGG-GTATCAAAGAGGGTGACAA  698
                ||||||||||| ||||||| || ||||| | ||||| ||| |||||||||||||||| ||
Sbjct  1318611  GTTTTCCGTGCCGGACCGTGTCCAAGTCTCCTGGAA-AGGAGTATCAAAGAGGGTGATAA  1318553

Query  699      TCCCGTGCTTGATACGACCACCAGTGCTCTGTGATACACGC-TCTACGAGTCGAGTTGTT  757
                |||||| ||| | ||||||||| ||||||||||||||   | ||||||||||||||||||
Sbjct  1318552  TCCCGTACTTAACACGACCACCGGTGCTCTGTGATAC-GTCTTCTACGAGTCGAGTTGTT  1318494

Query  758      TGGGAATGCAGCTCAAAATGGGTGGTAAATTCCATCTAAAGCTAAATATTGGCGAGAGAC  817
                |||||||||||||||||||||||||| |||||||||||||||||||||||||||||||||
Sbjct  1318493  TGGGAATGCAGCTCAAAATGGGTGGTGAATTCCATCTAAAGCTAAATATTGGCGAGAGAC  1318434

Query  818      CGATAGCGAACAAGTACCGTGAGGGAAAGATGAAAAGCACTTTGGAAAGAGAGTTAAACA  877
                ||||||||||||||||||||||||||||||||||||||||||||||||||||||||||||
Sbjct  1318433  CGATAGCGAACAAGTACCGTGAGGGAAAGATGAAAAGCACTTTGGAAAGAGAGTTAAACA  1318374

Query  878      GTACGTGAAATTGTTGAAAGGGAAACGATTGAAGTCAGTCGTGTTCTTTGGATTCAGCTA  937
                |||||||||||||||||||||||||||||||||||||||||||||||||||||||||| |
Sbjct  1318373  GTACGTGAAATTGTTGAAAGGGAAACGATTGAAGTCAGTCGTGTTCTTTGGATTCAGCCA  1318314

Query  938      GTTCTTCTAGTCTACTTCCATTGAACGGGTCAACATCAGTTTTGTCCGGTGGATAAAGAT  997
                ||||| || |||||||||| | |||||||||||||||||||||||||||||||||||| |
Sbjct  1318313  GTTCTGCTGGTCTACTTCCTTGGAACGGGTCAACATCAGTTTTGTCCGGTGGATAAAGGT  1318254

Query  998      AGTAGGAATGTAGCTCCCCCGGGAGTGTTATAGACTATTATTGCATACACTGGGTGAGAC  1057
                |||||||||||  || | |||| |||||||||| |||||||  |||||||||||||||||
Sbjct  1318253  AGTAGGAATGTGACTTCTCCGGAAGTGTTATAGCCTATTATCACATACACTGGGTGAGAC  1318194

Query  1058     TGAGGACTGCAGCTCGCCTTT-TGGCCGGTCTTCGGACACGTTCGAGCTTAGGATGTTGA  1116
                ||||||||||||||||||||| ||||||||||||||||||||||||||||||||||||||
Sbjct  1318193  TGAGGACTGCAGCTCGCCTTTATGGCCGGTCTTCGGACACGTTCGAGCTTAGGATGTTGA  1318134

Query  1117     CATAATGGCTTTAAACGACCCGTCTTGAAACACGGACCAAGGAGTCTAACATATCTGCGA  1176
                ||||||||||||||||||||||||||||||||||||||||||||||||||||||||||||
Sbjct  1318133  CATAATGGCTTTAAACGACCCGTCTTGAAACACGGACCAAGGAGTCTAACATATCTGCGA  1318074

Query  1177     GTGTTTGAGTGTCAAACTCGAGCGCGTAATGAAAGTGAACTGGGAGGGATCCGTAAGGAG  1236
                ||||||| ||||||||||||||||||||||||||||||| | ||||||||||| ||||||
Sbjct  1318073  GTGTTTGGGTGTCAAACTCGAGCGCGTAATGAAAGTGAA-TTGGAGGGATCCGCAAGGAG  1318015

Query  1237     CACCTTCGACCGATCCGGATGTTTACTGATGGATTTGAGTAAGAGCATATATGCTGGGAC  1296
                |||||||||||||||| |||||||||||| ||||||||||||||||||||||||||||||
Sbjct  1318014  CACCTTCGACCGATCCAGATGTTTACTGAAGGATTTGAGTAAGAGCATATATGCTGGGAC  1317955

Query  1297     CCGAAAGATGGTGAACTATGCCTGAATAGGGCGAAGCCAGGGGAAACTCTGGTGGAGGCT  1356
                ||||||||||||||||||||||||||||||||||||||||||||||||||||||||||||
Sbjct  1317954  CCGAAAGATGGTGAACTATGCCTGAATAGGGCGAAGCCAGGGGAAACTCTGGTGGAGGCT  1317895

Query  1357     CGTAGCGATTCTGACGTGCAAATCGATCGTCAAATTTGGGTATAGGGGCGAAAGACTAAT  1416
                ||||||||||||||||||||||||||||||||||||||||||||||||||||||||||||
Sbjct  1317894  CGTAGCGATTCTGACGTGCAAATCGATCGTCAAATTTGGGTATAGGGGCGAAAGACTAAT  1317835

Query  1417     CGAACCATCTAGTAGCTGGTTCCTGC  1442
                ||||||||||||||||||||||||||
Sbjct  1317834  CGAACCATCTAGTAGCTGGTTCCTGC  1317809


>QKWK01000021.1 Vanrija humicola strain CBS 4282 CBS4282_scaffold21, whole genome 
shotgun sequence
Length=91415

 Score = 2026 bits (1097),  Expect = 0.0
 Identities = 1343/1459 (92%), Gaps = 28/1459 (2%)
 Strand=Plus/Plus

Query  1      CAAGGTTTCCGTAGGTGAACCTGCGGAAGGATCATTAGTGAATTGCTCTT--TGAGCGTT  58
              ||||||||||||||||||||||||||||||||||||||||| | || |||  || ||   
Sbjct  86818  CAAGGTTTCCGTAGGTGAACCTGCGGAAGGATCATTAGTGA-TGGCCCTTAGTG-GCTAA  86875

Query  59     AAACTATATCCATCTACACCTGTGAACTGTTGA-T--TGACTTCGG-T-CAATTACTTTT  113
              |||||||||||    |||||||||||||||||| |   | |||||| |   ||| |||||
Sbjct  86876  AAACTATATCCCA-AACACCTGTGAACTGTTGAATCGCGTCTTCGGATGTGATT-CTTTT  86933

Query  114    ACAAACATTGTGTAATGAACGTCATGTTATTATAACAAAAATAACTTTCAACAACGGATC  173
              |||||||||||||||||||||||||   |||||||  || | ||||||||||||||||||
Sbjct  86934  ACAAACATTGTGTAATGAACGTCATAACATTATAAACAATACAACTTTCAACAACGGATC  86993

Query  174    TCTTGGCTCTCGCATCGATGAAGAACGCAGCGAAATGCGATAAGTAATGTGAATTGCAGA  233
              ||||||||||||||||||||||||||||||||||||||||||||||||||||||||||||
Sbjct  86994  TCTTGGCTCTCGCATCGATGAAGAACGCAGCGAAATGCGATAAGTAATGTGAATTGCAGA  87053

Query  234    ATTCAGTGAATCATCGAATCTTTGAACGCAACTTGCGCTCTCTGGTATTCCGGAGAGCAT  293
              ||||||||||||||||||||||||||||||||||||||||||||||||||||||||||||
Sbjct  87054  ATTCAGTGAATCATCGAATCTTTGAACGCAACTTGCGCTCTCTGGTATTCCGGAGAGCAT  87113

Query  294    GCCTGTTTGAGTATCATGAAATCTCAACCATTAGGGTTTCTTAATGGCTTGGATTTGGGC  353
              |||||||||||| ||||||  ||||||||| |||||||||||| |||||||||| |||| 
Sbjct  87114  GCCTGTTTGAGTGTCATGATCTCTCAACCAATAGGGTTTCTTATTGGCTTGGATCTGGGT  87173

Query  354    GCTGCCA-C-TTGCCTGGCTCGCCTTAAAAGAGTTAGCGTATTAA-CT-TGTCGATCTGG  409
              | ||||| | ||| ||||||||||||||| |||||||||  | || || ||||| |||||
Sbjct  87174  GTTGCCAGCTTTGTCTGGCTCGCCTTAAAGGAGTTAGCGAGTAAAGCTCTGTCG-TCTGG  87232

Query  410    CGTAATAAGTTTCGCTGGTGTAGAC-T-TGAGAAGTGCGCTTCTAATCGTCTTCGGACAA  467
              ||||||||||||||||||||||||| | || |  |  ||||| |||||| | |||| |||
Sbjct  87233  CGTAATAAGTTTCGCTGGTGTAGACATGTGTGGCGCACGCTTATAATCGCCCTCGGGCAA  87292

Query  468    TTCTTGAACTCTGGTCTCAAATCAGGTAGGACTACCCGCTGAACTTAAGCATATCAATAA  527
              || ||| ||||||| |||||||||||||||||||||||||||||||||||||||||||||
Sbjct  87293  TTTTTG-ACTCTGGCCTCAAATCAGGTAGGACTACCCGCTGAACTTAAGCATATCAATAA  87351

Query  528    GCGGAGGAAAAGAAACTAACTAGGATTCCCTTAGTAACGGCGAGTGAACCGGGAAAAGCT  587
              |||||||||||||||||||| ||||||||| ||||| ||||||||||| |||||| ||||
Sbjct  87352  GCGGAGGAAAAGAAACTAACAAGGATTCCCCTAGTAGCGGCGAGTGAAGCGGGAAGAGCT  87411

Query  588    CAAATTTGTAATCTGGCTGTCTTCGA-TAGTCCGAGTTGTAATCTATAGACGTGTTTTCC  646
              ||||||||||||||||| |||||  |   ||||||||||||||||||||| |||||||||
Sbjct  87412  CAAATTTGTAATCTGGC-GTCTTTCAGGCGTCCGAGTTGTAATCTATAGAAGTGTTTTCC  87470

Query  647    GTGCTGGACCGTATCTAAGTCCCTTGGAACAGGGTATCAAAGAGGGTGACAATCCCGTGC  706
              |||||||||| | || |||||||||||||||||||||||||||||||||||||||||| |
Sbjct  87471  GTGCTGGACCATGTCCAAGTCCCTTGGAACAGGGTATCAAAGAGGGTGACAATCCCGTAC  87530

Query  707    TTGATACGACCACCAGTGCTCTGTGATACACGCTCTACGAGTCGAGTTGTTTGGGAATGC  766
              |||| | ||||||||||||||||||||||||  |||||||||||||||||||||||||||
Sbjct  87531  TTGACATGACCACCAGTGCTCTGTGATACACTTTCTACGAGTCGAGTTGTTTGGGAATGC  87590

Query  767    AGCTCAAAATGGGTGGTAAATTCCATCTAAAGCTAAATATTGGCGAGAGACCGATAGCGA  826
              ||||||||||||||||||||||||||||||||||||||||||||||||||||||||||||
Sbjct  87591  AGCTCAAAATGGGTGGTAAATTCCATCTAAAGCTAAATATTGGCGAGAGACCGATAGCGA  87650

Query  827    ACAAGTACCGTGAGGGAAAGATGAAAAGCACTTTGGAAAGAGAGTTAAACAGTACGTGAA  886
              ||||||||||||||||||||||||||||||||||||||||||||||||||||||||||||
Sbjct  87651  ACAAGTACCGTGAGGGAAAGATGAAAAGCACTTTGGAAAGAGAGTTAAACAGTACGTGAA  87710

Query  887    ATTGTTGAAAGGGAAACGATTGAAGTCAGTCGTGTTCTTTGGATTCAGCTAGTTCTTCTA  946
              ||||||||||||||||||||||||||||||||||||| ||||| |||||  ||| |||  
Sbjct  87711  ATTGTTGAAAGGGAAACGATTGAAGTCAGTCGTGTTCATTGGACTCAGCCGGTT-TTCG-  87768

Query  947    GTCTACTTCCATTGAACGGGTCAACATCAGTTTTGTCCGGTGGATAAAGATAGTAGGAAT  1006
              || || |||| ||||||||||||||||||||||||||||||||||||||  || | ||| 
Sbjct  87769  GTGTATTTCCTTTGAACGGGTCAACATCAGTTTTGTCCGGTGGATAAAGGCAGGAAGAAA  87828

Query  1007   GTAGCTCCCCCGGGAGTGTTATAGACTATTAT-TG-CATACACTGGGTGAGACTGAGGAC  1064
              || |||||| |||||||||||||| || || | |  ||||||||||  ||||||||||||
Sbjct  87829  GTGGCTCCCTCGGGAGTGTTATAG-CT-TTCTGTCACATACACTGGAGGAGACTGAGGAC  87886

Query  1065   TGCAGCTCGCCTTTTGGCCGGTCTTCGGACACGTTCGAGCTTAGGATGTTGACATAATGG  1124
              |||||||||||||||||||||  ||||  |||||||||||||||||||||||||||||||
Sbjct  87887  TGCAGCTCGCCTTTTGGCCGGGGTTCGCCCACGTTCGAGCTTAGGATGTTGACATAATGG  87946

Query  1125   CTTTAAACGACCCGTCTTGAAACACGGACCAAGGAGTCTAACATATCTGCGAGTGTTTGA  1184
              ||||||||||||||||||||||||||||||||||||||||||||||||||||||||||||
Sbjct  87947  CTTTAAACGACCCGTCTTGAAACACGGACCAAGGAGTCTAACATATCTGCGAGTGTTTGA  88006

Query  1185   GTGTCAAACTCGAGCGCGTAATGAAAGTGAAC-TGGGAGGGATCCGTAAGGAGCACCTTC  1243
              |||||||||||||||||||||||||||||||| | ||||||||||| |||||||||||||
Sbjct  88007  GTGTCAAACTCGAGCGCGTAATGAAAGTGAACGTAGGAGGGATCCGCAAGGAGCACCTTC  88066

Query  1244   GACCGATCCGGATGTTTACTGATGGATTTGAGTAAGAGCATATATGCTGGGACCCGAAAG  1303
              ||||||||||||| |||| |||||||||||||||||||||||||||||||||||||||||
Sbjct  88067  GACCGATCCGGATCTTTAGTGATGGATTTGAGTAAGAGCATATATGCTGGGACCCGAAAG  88126

Query  1304   ATGGTGAACTATGCCTGAATAGGGCGAAGCCAGGGGAAACTCTGGTGGAGGCTCGTAGCG  1363
              ||||||||||||||||||||||||||||||||||||||||||||||||||||||||||||
Sbjct  88127  ATGGTGAACTATGCCTGAATAGGGCGAAGCCAGGGGAAACTCTGGTGGAGGCTCGTAGCG  88186

Query  1364   ATTCTGACGTGCAAATCGATCGTCAAATTTGGGTATAGGGGCGAAAGACTAATCGAACCA  1423
              ||||||||||||||||||||||||||||||||||||||||||||||||||||||||||||
Sbjct  88187  ATTCTGACGTGCAAATCGATCGTCAAATTTGGGTATAGGGGCGAAAGACTAATCGAACCA  88246

Query  1424   TCTAGTAGCTGGTTCCTGC  1442
              |||||||||||||||||||
Sbjct  88247  TCTAGTAGCTGGTTCCTGC  88265


>JAMYHU010000003.1 Trichosporon sp. P6006 ctg_3, whole genome shotgun sequence
Length=541265

 Score = 2021 bits (1094),  Expect = 0.0
 Identities = 1347/1465 (92%), Gaps = 33/1465 (2%)
 Strand=Plus/Minus

Query  1     CAAGGTTTCCGTAGGTGAACCTGCGGAAGGATCATTAGTGAATTG-CTCTTTGAGCGTTA  59
             ||||||||||||||||||||||||||||||||||||||||| ||| |||| |  || |||
Sbjct  2169  CAAGGTTTCCGTAGGTGAACCTGCGGAAGGATCATTAGTGA-TTGCCTCTATAGGC-TTA  2112

Query  60    -AACTATATCCATCTACACCTGTGAACTGTT-GATTGACTT--CG---GTCAATTACTTT  112
              |||||||||||  |||||||||||||||||  ||| ||||  ||   ||| | || |||
Sbjct  2111  TAACTATATCCACTTACACCTGTGAACTGTTCTATT-ACTTGACGCAAGTCGAGTATTTT  2053

Query  113   TACAAACATTGTGTAATGAACGTCATGTTATTATAACAAAA-ATAACTTTCAACAACGGA  171
             |||||||| ||||||||||||||| | |||||||||||||| | ||||||||||||||||
Sbjct  2052  TACAAACAATGTGTAATGAACGTCGTTTTATTATAACAAAATAAAACTTTCAACAACGGA  1993

Query  172   TCTCTTGGCTCTCGCATCGATGAAGAACGCAGCGAAATGCGATAAGTAATGTGAATTGCA  231
             |||||||||||||||||||||||||||||||||||| |||||||||||||||||||||||
Sbjct  1992  TCTCTTGGCTCTCGCATCGATGAAGAACGCAGCGAATTGCGATAAGTAATGTGAATTGCA  1933

Query  232   GAATTCAGTGAATCATCGAATCTTTGAACGCAACTTGCGCTCTCTGGTATTCCGGAGAGC  291
             |||||||||||||||||||||||||||||||| |||||||||||||||||||||||||||
Sbjct  1932  GAATTCAGTGAATCATCGAATCTTTGAACGCAGCTTGCGCTCTCTGGTATTCCGGAGAGC  1873

Query  292   ATGCCTGTTTGAGTATCATGAAATCTCAACCATTAGGGTTTCTTAATGGCTTGGATTTGG  351
             |||||||||| ||| ||||||||||||||||| ||||||||| |||||| ||||||||||
Sbjct  1872  ATGCCTGTTTCAGTGTCATGAAATCTCAACCACTAGGGTTTCCTAATGGATTGGATTTGG  1813

Query  352   GCG-CTGCCA-CT-TGCCTGGCTCGCCTTAAAAGAGTTAGC--GTATTAAC-TTGTCGAT  405
             ||| |||| | || ||  | |||||||||||||||||||||  || || || ||   | |
Sbjct  1812  GCGTCTGCGATCTCTG-ATCGCTCGCCTTAAAAGAGTTAGCAAGT-TTGACATTAATG-T  1756

Query  406   CTGGCGTAATAAGTTTCGCTGGTGTAGACT-TG-AGAAGTGCGCTTCTAATCGTCTTC--  461
             |||| |||||||||||| |||| ||  | | ||  |||| | |||||||||||||  |  
Sbjct  1755  CTGGTGTAATAAGTTTCACTGG-GTCCATTGTGTTGAAGCGTGCTTCTAATCGTCCGCAA  1697

Query  462   GGACAATT-CTTGAACTCTGGTCTCAAATCAGGTAGGACTACCCGCTGAACTTAAGCATA  520
             |||||||| |||  ||||||| || |||||||||||||||||||||||||||||||||||
Sbjct  1696  GGACAATTACTTTGACTCTGGCCTGAAATCAGGTAGGACTACCCGCTGAACTTAAGCATA  1637

Query  521   TCAATAAGCGGAGGAAAAGAAACTAACTAGGATTCCCTTAGTAACGGCGAGTGAACCGGG  580
             ||||||||||||||||||||||||||| ||||||||| ||||||||||||||||| ||||
Sbjct  1636  TCAATAAGCGGAGGAAAAGAAACTAACAAGGATTCCCCTAGTAACGGCGAGTGAAGCGGG  1577

Query  581   AAAAGCTCAAATTTGTAATCTGGCTGTCTTCGATAGTCCGAGTTGTAATCTATAGACGTG  640
             || |||||||||||| |||||||| ||||||||| ||||||||||||||||||||| | |
Sbjct  1576  AAGAGCTCAAATTTGAAATCTGGCAGTCTTCGATTGTCCGAGTTGTAATCTATAGAGGCG  1517

Query  641   TTTTCCGTGCTGGACCGTATCTAAGTCCCTTGGAACAGG-GTATCAAAGAGGGTGACAAT  699
             |||||||||| ||||||| || ||||| | ||||| ||| |||||||||||||||| |||
Sbjct  1516  TTTTCCGTGCCGGACCGTGTCCAAGTCTCCTGGAA-AGGAGTATCAAAGAGGGTGATAAT  1458

Query  700   CCCGTGCTTGATACGACCACCAGTGCTCTGTGATACACGC-TCTACGAGTCGAGTTGTTT  758
             ||||| ||| | ||||||||| ||||||||||||||   | |||||||||||||||||||
Sbjct  1457  CCCGTACTTAACACGACCACCGGTGCTCTGTGATAC-GTCTTCTACGAGTCGAGTTGTTT  1399

Query  759   GGGAATGCAGCTCAAAATGGGTGGTAAATTCCATCTAAAGCTAAATATTGGCGAGAGACC  818
             ||||||||||||||||||||||||| ||||||||||||||||||||||||||||||||||
Sbjct  1398  GGGAATGCAGCTCAAAATGGGTGGTGAATTCCATCTAAAGCTAAATATTGGCGAGAGACC  1339

Query  819   GATAGCGAACAAGTACCGTGAGGGAAAGATGAAAAGCACTTTGGAAAGAGAGTTAAACAG  878
             ||||||||||||||||||||||||||||||||||||||||||||||||||||||||||||
Sbjct  1338  GATAGCGAACAAGTACCGTGAGGGAAAGATGAAAAGCACTTTGGAAAGAGAGTTAAACAG  1279

Query  879   TACGTGAAATTGTTGAAAGGGAAACGATTGAAGTCAGTCGTGTTCTTTGGATTCAGCTAG  938
             ||||||||||||||||||||||||||||||||||||||||||||||||||||||||| ||
Sbjct  1278  TACGTGAAATTGTTGAAAGGGAAACGATTGAAGTCAGTCGTGTTCTTTGGATTCAGCCAG  1219

Query  939   TTCTTCTAGTCTACTTCCATTGAACGGGTCAACATCAGTTTTGTCCGGTGGATAAAGATA  998
             |||| || |||||||||| ||||||||||||||||||||||||||||||||||||||  |
Sbjct  1218  TTCTGCTGGTCTACTTCCTTTGAACGGGTCAACATCAGTTTTGTCCGGTGGATAAAGGCA  1159

Query  999   GTAGGAATGTAGCTCCCCCGGGAGTGTTATAGACTATTATTGCATACACTGGGTGAGACT  1058
             |||||||||||||| | |||| |||||||||| ||||| |  ||||||||||||||||||
Sbjct  1158  GTAGGAATGTAGCTTCTCCGGAAGTGTTATAGCCTATTGTCACATACACTGGGTGAGACT  1099

Query  1059  GAGGACTGCAGCTCGCCTTT-TGGCCGGTCTTCGGACACGTTCGAGCTTAGGATGTTGAC  1117
             |||||||||||||||||||| ||||||  ||||||  |||||||||||||||||||||||
Sbjct  1098  GAGGACTGCAGCTCGCCTTTATGGCCGACCTTCGGGTACGTTCGAGCTTAGGATGTTGAC  1039

Query  1118  ATAATGGCTTTAAACGACCCGTCTTGAAACACGGACCAAGGAGTCTAACATATCTGCGAG  1177
             ||||||||||||||||||||||||||||||||||||||||||||||||||||||||||||
Sbjct  1038  ATAATGGCTTTAAACGACCCGTCTTGAAACACGGACCAAGGAGTCTAACATATCTGCGAG  979

Query  1178  TGTTTGAGTGTCAAACTCGAGCGCGTAATGAAAGTGAACTGGGAGGGATCCGTAAGGAGC  1237
             |||||| ||||||||||||||||||||||||||||||| | ||||||||||| |||||||
Sbjct  978   TGTTTGGGTGTCAAACTCGAGCGCGTAATGAAAGTGAA-TTGGAGGGATCCGCAAGGAGC  920

Query  1238  ACCTTCGACCGATCCGGATGTTTACTGATGGATTTGAGTAAGAGCATATATGCTGGGACC  1297
             ||||||||||||||| |||||||||||| |||||||||||||||||||||||||||||||
Sbjct  919   ACCTTCGACCGATCCAGATGTTTACTGAAGGATTTGAGTAAGAGCATATATGCTGGGACC  860

Query  1298  CGAAAGATGGTGAACTATGCCTGAATAGGGCGAAGCCAGGGGAAACTCTGGTGGAGGCTC  1357
             ||||||||||||||||||||||||||||||||||||||||||||||||||||||||||||
Sbjct  859   CGAAAGATGGTGAACTATGCCTGAATAGGGCGAAGCCAGGGGAAACTCTGGTGGAGGCTC  800

Query  1358  GTAGCGATTCTGACGTGCAAATCGATCGTCAAATTTGGGTATAGGGGCGAAAGACTAATC  1417
             ||||||||||||||||||||||||||||||||||||||||||||||||||||||||||||
Sbjct  799   GTAGCGATTCTGACGTGCAAATCGATCGTCAAATTTGGGTATAGGGGCGAAAGACTAATC  740

Query  1418  GAACCATCTAGTAGCTGGTTCCTGC  1442
             |||||||||||||||||||||||||
Sbjct  739   GAACCATCTAGTAGCTGGTTCCTGC  715


>JAMYHV010000178.1 Trichosporon sp. PG3703 ctg_178, whole genome shotgun sequence
Length=5357

 Score = 2021 bits (1094),  Expect = 0.0
 Identities = 1347/1465 (92%), Gaps = 33/1465 (2%)
 Strand=Plus/Minus

Query  1     CAAGGTTTCCGTAGGTGAACCTGCGGAAGGATCATTAGTGAATTG-CTCTTTGAGCGTTA  59
             ||||||||||||||||||||||||||||||||||||||||| ||| |||| |  || |||
Sbjct  2169  CAAGGTTTCCGTAGGTGAACCTGCGGAAGGATCATTAGTGA-TTGCCTCTATAGGC-TTA  2112

Query  60    -AACTATATCCATCTACACCTGTGAACTGTT-GATTGACTT--CG---GTCAATTACTTT  112
              |||||||||||  |||||||||||||||||  ||| ||||  ||   ||| | || |||
Sbjct  2111  TAACTATATCCACTTACACCTGTGAACTGTTCTATT-ACTTGACGCAAGTCGAGTATTTT  2053

Query  113   TACAAACATTGTGTAATGAACGTCATGTTATTATAACAAAA-ATAACTTTCAACAACGGA  171
             |||||||| ||||||||||||||| | |||||||||||||| | ||||||||||||||||
Sbjct  2052  TACAAACAATGTGTAATGAACGTCGTTTTATTATAACAAAATAAAACTTTCAACAACGGA  1993

Query  172   TCTCTTGGCTCTCGCATCGATGAAGAACGCAGCGAAATGCGATAAGTAATGTGAATTGCA  231
             |||||||||||||||||||||||||||||||||||| |||||||||||||||||||||||
Sbjct  1992  TCTCTTGGCTCTCGCATCGATGAAGAACGCAGCGAATTGCGATAAGTAATGTGAATTGCA  1933

Query  232   GAATTCAGTGAATCATCGAATCTTTGAACGCAACTTGCGCTCTCTGGTATTCCGGAGAGC  291
             |||||||||||||||||||||||||||||||| |||||||||||||||||||||||||||
Sbjct  1932  GAATTCAGTGAATCATCGAATCTTTGAACGCAGCTTGCGCTCTCTGGTATTCCGGAGAGC  1873

Query  292   ATGCCTGTTTGAGTATCATGAAATCTCAACCATTAGGGTTTCTTAATGGCTTGGATTTGG  351
             |||||||||| ||| ||||||||||||||||| ||||||||| |||||| ||||||||||
Sbjct  1872  ATGCCTGTTTCAGTGTCATGAAATCTCAACCACTAGGGTTTCCTAATGGATTGGATTTGG  1813

Query  352   GCG-CTGCCA-CT-TGCCTGGCTCGCCTTAAAAGAGTTAGC--GTATTAAC-TTGTCGAT  405
             ||| |||| | || ||  | |||||||||||||||||||||  || || || ||   | |
Sbjct  1812  GCGTCTGCGATCTCTG-ATCGCTCGCCTTAAAAGAGTTAGCAAGT-TTGACATTAATG-T  1756

Query  406   CTGGCGTAATAAGTTTCGCTGGTGTAGACT-TG-AGAAGTGCGCTTCTAATCGTCTTC--  461
             |||| |||||||||||| |||| ||  | | ||  |||| | |||||||||||||  |  
Sbjct  1755  CTGGTGTAATAAGTTTCACTGG-GTCCATTGTGTTGAAGCGTGCTTCTAATCGTCCGCAA  1697

Query  462   GGACAATT-CTTGAACTCTGGTCTCAAATCAGGTAGGACTACCCGCTGAACTTAAGCATA  520
             |||||||| |||  ||||||| || |||||||||||||||||||||||||||||||||||
Sbjct  1696  GGACAATTACTTTGACTCTGGCCTGAAATCAGGTAGGACTACCCGCTGAACTTAAGCATA  1637

Query  521   TCAATAAGCGGAGGAAAAGAAACTAACTAGGATTCCCTTAGTAACGGCGAGTGAACCGGG  580
             ||||||||||||||||||||||||||| ||||||||| ||||||||||||||||| ||||
Sbjct  1636  TCAATAAGCGGAGGAAAAGAAACTAACAAGGATTCCCCTAGTAACGGCGAGTGAAGCGGG  1577

Query  581   AAAAGCTCAAATTTGTAATCTGGCTGTCTTCGATAGTCCGAGTTGTAATCTATAGACGTG  640
             || |||||||||||| |||||||| ||||||||| ||||||||||||||||||||| | |
Sbjct  1576  AAGAGCTCAAATTTGAAATCTGGCAGTCTTCGATTGTCCGAGTTGTAATCTATAGAGGCG  1517

Query  641   TTTTCCGTGCTGGACCGTATCTAAGTCCCTTGGAACAGG-GTATCAAAGAGGGTGACAAT  699
             |||||||||| ||||||| || ||||| | ||||| ||| |||||||||||||||| |||
Sbjct  1516  TTTTCCGTGCCGGACCGTGTCCAAGTCTCCTGGAA-AGGAGTATCAAAGAGGGTGATAAT  1458

Query  700   CCCGTGCTTGATACGACCACCAGTGCTCTGTGATACACGC-TCTACGAGTCGAGTTGTTT  758
             ||||| ||| | ||||||||| ||||||||||||||   | |||||||||||||||||||
Sbjct  1457  CCCGTACTTAACACGACCACCGGTGCTCTGTGATAC-GTCTTCTACGAGTCGAGTTGTTT  1399

Query  759   GGGAATGCAGCTCAAAATGGGTGGTAAATTCCATCTAAAGCTAAATATTGGCGAGAGACC  818
             ||||||||||||||||||||||||| ||||||||||||||||||||||||||||||||||
Sbjct  1398  GGGAATGCAGCTCAAAATGGGTGGTGAATTCCATCTAAAGCTAAATATTGGCGAGAGACC  1339

Query  819   GATAGCGAACAAGTACCGTGAGGGAAAGATGAAAAGCACTTTGGAAAGAGAGTTAAACAG  878
             ||||||||||||||||||||||||||||||||||||||||||||||||||||||||||||
Sbjct  1338  GATAGCGAACAAGTACCGTGAGGGAAAGATGAAAAGCACTTTGGAAAGAGAGTTAAACAG  1279

Query  879   TACGTGAAATTGTTGAAAGGGAAACGATTGAAGTCAGTCGTGTTCTTTGGATTCAGCTAG  938
             ||||||||||||||||||||||||||||||||||||||||||||||||||||||||| ||
Sbjct  1278  TACGTGAAATTGTTGAAAGGGAAACGATTGAAGTCAGTCGTGTTCTTTGGATTCAGCCAG  1219

Query  939   TTCTTCTAGTCTACTTCCATTGAACGGGTCAACATCAGTTTTGTCCGGTGGATAAAGATA  998
             |||| || |||||||||| ||||||||||||||||||||||||||||||||||||||  |
Sbjct  1218  TTCTGCTGGTCTACTTCCTTTGAACGGGTCAACATCAGTTTTGTCCGGTGGATAAAGGCA  1159

Query  999   GTAGGAATGTAGCTCCCCCGGGAGTGTTATAGACTATTATTGCATACACTGGGTGAGACT  1058
             |||||||||||||| | |||| |||||||||| ||||| |  ||||||||||||||||||
Sbjct  1158  GTAGGAATGTAGCTTCTCCGGAAGTGTTATAGCCTATTGTCACATACACTGGGTGAGACT  1099

Query  1059  GAGGACTGCAGCTCGCCTTT-TGGCCGGTCTTCGGACACGTTCGAGCTTAGGATGTTGAC  1117
             |||||||||||||||||||| ||||||  ||||||  |||||||||||||||||||||||
Sbjct  1098  GAGGACTGCAGCTCGCCTTTATGGCCGACCTTCGGGTACGTTCGAGCTTAGGATGTTGAC  1039

Query  1118  ATAATGGCTTTAAACGACCCGTCTTGAAACACGGACCAAGGAGTCTAACATATCTGCGAG  1177
             ||||||||||||||||||||||||||||||||||||||||||||||||||||||||||||
Sbjct  1038  ATAATGGCTTTAAACGACCCGTCTTGAAACACGGACCAAGGAGTCTAACATATCTGCGAG  979

Query  1178  TGTTTGAGTGTCAAACTCGAGCGCGTAATGAAAGTGAACTGGGAGGGATCCGTAAGGAGC  1237
             |||||| ||||||||||||||||||||||||||||||| | ||||||||||| |||||||
Sbjct  978   TGTTTGGGTGTCAAACTCGAGCGCGTAATGAAAGTGAA-TTGGAGGGATCCGCAAGGAGC  920

Query  1238  ACCTTCGACCGATCCGGATGTTTACTGATGGATTTGAGTAAGAGCATATATGCTGGGACC  1297
             ||||||||||||||| |||||||||||| |||||||||||||||||||||||||||||||
Sbjct  919   ACCTTCGACCGATCCAGATGTTTACTGAAGGATTTGAGTAAGAGCATATATGCTGGGACC  860

Query  1298  CGAAAGATGGTGAACTATGCCTGAATAGGGCGAAGCCAGGGGAAACTCTGGTGGAGGCTC  1357
             ||||||||||||||||||||||||||||||||||||||||||||||||||||||||||||
Sbjct  859   CGAAAGATGGTGAACTATGCCTGAATAGGGCGAAGCCAGGGGAAACTCTGGTGGAGGCTC  800

Query  1358  GTAGCGATTCTGACGTGCAAATCGATCGTCAAATTTGGGTATAGGGGCGAAAGACTAATC  1417
             ||||||||||||||||||||||||||||||||||||||||||||||||||||||||||||
Sbjct  799   GTAGCGATTCTGACGTGCAAATCGATCGTCAAATTTGGGTATAGGGGCGAAAGACTAATC  740

Query  1418  GAACCATCTAGTAGCTGGTTCCTGC  1442
             |||||||||||||||||||||||||
Sbjct  739   GAACCATCTAGTAGCTGGTTCCTGC  715


>JAMYHW010000003.1 Trichosporon sp. LN7006B ctg_3, whole genome shotgun sequence
Length=541317

 Score = 2021 bits (1094),  Expect = 0.0
 Identities = 1347/1465 (92%), Gaps = 33/1465 (2%)
 Strand=Plus/Minus

Query  1     CAAGGTTTCCGTAGGTGAACCTGCGGAAGGATCATTAGTGAATTG-CTCTTTGAGCGTTA  59
             ||||||||||||||||||||||||||||||||||||||||| ||| |||| |  || |||
Sbjct  2169  CAAGGTTTCCGTAGGTGAACCTGCGGAAGGATCATTAGTGA-TTGCCTCTATAGGC-TTA  2112

Query  60    -AACTATATCCATCTACACCTGTGAACTGTT-GATTGACTT--CG---GTCAATTACTTT  112
              |||||||||||  |||||||||||||||||  ||| ||||  ||   ||| | || |||
Sbjct  2111  TAACTATATCCACTTACACCTGTGAACTGTTCTATT-ACTTGACGCAAGTCGAGTATTTT  2053

Query  113   TACAAACATTGTGTAATGAACGTCATGTTATTATAACAAAA-ATAACTTTCAACAACGGA  171
             |||||||| ||||||||||||||| | |||||||||||||| | ||||||||||||||||
Sbjct  2052  TACAAACAATGTGTAATGAACGTCGTTTTATTATAACAAAATAAAACTTTCAACAACGGA  1993

Query  172   TCTCTTGGCTCTCGCATCGATGAAGAACGCAGCGAAATGCGATAAGTAATGTGAATTGCA  231
             |||||||||||||||||||||||||||||||||||| |||||||||||||||||||||||
Sbjct  1992  TCTCTTGGCTCTCGCATCGATGAAGAACGCAGCGAATTGCGATAAGTAATGTGAATTGCA  1933

Query  232   GAATTCAGTGAATCATCGAATCTTTGAACGCAACTTGCGCTCTCTGGTATTCCGGAGAGC  291
             |||||||||||||||||||||||||||||||| |||||||||||||||||||||||||||
Sbjct  1932  GAATTCAGTGAATCATCGAATCTTTGAACGCAGCTTGCGCTCTCTGGTATTCCGGAGAGC  1873

Query  292   ATGCCTGTTTGAGTATCATGAAATCTCAACCATTAGGGTTTCTTAATGGCTTGGATTTGG  351
             |||||||||| ||| ||||||||||||||||| ||||||||| |||||| ||||||||||
Sbjct  1872  ATGCCTGTTTCAGTGTCATGAAATCTCAACCACTAGGGTTTCCTAATGGATTGGATTTGG  1813

Query  352   GCG-CTGCCA-CT-TGCCTGGCTCGCCTTAAAAGAGTTAGC--GTATTAAC-TTGTCGAT  405
             ||| |||| | || ||  | |||||||||||||||||||||  || || || ||   | |
Sbjct  1812  GCGTCTGCGATCTCTG-ATCGCTCGCCTTAAAAGAGTTAGCAAGT-TTGACATTAATG-T  1756

Query  406   CTGGCGTAATAAGTTTCGCTGGTGTAGACT-TG-AGAAGTGCGCTTCTAATCGTCTTC--  461
             |||| |||||||||||| |||| ||  | | ||  |||| | |||||||||||||  |  
Sbjct  1755  CTGGTGTAATAAGTTTCACTGG-GTCCATTGTGTTGAAGCGTGCTTCTAATCGTCCGCAA  1697

Query  462   GGACAATT-CTTGAACTCTGGTCTCAAATCAGGTAGGACTACCCGCTGAACTTAAGCATA  520
             |||||||| |||  ||||||| || |||||||||||||||||||||||||||||||||||
Sbjct  1696  GGACAATTACTTTGACTCTGGCCTGAAATCAGGTAGGACTACCCGCTGAACTTAAGCATA  1637

Query  521   TCAATAAGCGGAGGAAAAGAAACTAACTAGGATTCCCTTAGTAACGGCGAGTGAACCGGG  580
             ||||||||||||||||||||||||||| ||||||||| ||||||||||||||||| ||||
Sbjct  1636  TCAATAAGCGGAGGAAAAGAAACTAACAAGGATTCCCCTAGTAACGGCGAGTGAAGCGGG  1577

Query  581   AAAAGCTCAAATTTGTAATCTGGCTGTCTTCGATAGTCCGAGTTGTAATCTATAGACGTG  640
             || |||||||||||| |||||||| ||||||||| ||||||||||||||||||||| | |
Sbjct  1576  AAGAGCTCAAATTTGAAATCTGGCAGTCTTCGATTGTCCGAGTTGTAATCTATAGAGGCG  1517

Query  641   TTTTCCGTGCTGGACCGTATCTAAGTCCCTTGGAACAGG-GTATCAAAGAGGGTGACAAT  699
             |||||||||| ||||||| || ||||| | ||||| ||| |||||||||||||||| |||
Sbjct  1516  TTTTCCGTGCCGGACCGTGTCCAAGTCTCCTGGAA-AGGAGTATCAAAGAGGGTGATAAT  1458

Query  700   CCCGTGCTTGATACGACCACCAGTGCTCTGTGATACACGC-TCTACGAGTCGAGTTGTTT  758
             ||||| ||| | ||||||||| ||||||||||||||   | |||||||||||||||||||
Sbjct  1457  CCCGTACTTAACACGACCACCGGTGCTCTGTGATAC-GTCTTCTACGAGTCGAGTTGTTT  1399

Query  759   GGGAATGCAGCTCAAAATGGGTGGTAAATTCCATCTAAAGCTAAATATTGGCGAGAGACC  818
             ||||||||||||||||||||||||| ||||||||||||||||||||||||||||||||||
Sbjct  1398  GGGAATGCAGCTCAAAATGGGTGGTGAATTCCATCTAAAGCTAAATATTGGCGAGAGACC  1339

Query  819   GATAGCGAACAAGTACCGTGAGGGAAAGATGAAAAGCACTTTGGAAAGAGAGTTAAACAG  878
             ||||||||||||||||||||||||||||||||||||||||||||||||||||||||||||
Sbjct  1338  GATAGCGAACAAGTACCGTGAGGGAAAGATGAAAAGCACTTTGGAAAGAGAGTTAAACAG  1279

Query  879   TACGTGAAATTGTTGAAAGGGAAACGATTGAAGTCAGTCGTGTTCTTTGGATTCAGCTAG  938
             ||||||||||||||||||||||||||||||||||||||||||||||||||||||||| ||
Sbjct  1278  TACGTGAAATTGTTGAAAGGGAAACGATTGAAGTCAGTCGTGTTCTTTGGATTCAGCCAG  1219

Query  939   TTCTTCTAGTCTACTTCCATTGAACGGGTCAACATCAGTTTTGTCCGGTGGATAAAGATA  998
             |||| || |||||||||| ||||||||||||||||||||||||||||||||||||||  |
Sbjct  1218  TTCTGCTGGTCTACTTCCTTTGAACGGGTCAACATCAGTTTTGTCCGGTGGATAAAGGCA  1159

Query  999   GTAGGAATGTAGCTCCCCCGGGAGTGTTATAGACTATTATTGCATACACTGGGTGAGACT  1058
             |||||||||||||| | |||| |||||||||| ||||| |  ||||||||||||||||||
Sbjct  1158  GTAGGAATGTAGCTTCTCCGGAAGTGTTATAGCCTATTGTCACATACACTGGGTGAGACT  1099

Query  1059  GAGGACTGCAGCTCGCCTTT-TGGCCGGTCTTCGGACACGTTCGAGCTTAGGATGTTGAC  1117
             |||||||||||||||||||| ||||||  ||||||  |||||||||||||||||||||||
Sbjct  1098  GAGGACTGCAGCTCGCCTTTATGGCCGACCTTCGGGTACGTTCGAGCTTAGGATGTTGAC  1039

Query  1118  ATAATGGCTTTAAACGACCCGTCTTGAAACACGGACCAAGGAGTCTAACATATCTGCGAG  1177
             ||||||||||||||||||||||||||||||||||||||||||||||||||||||||||||
Sbjct  1038  ATAATGGCTTTAAACGACCCGTCTTGAAACACGGACCAAGGAGTCTAACATATCTGCGAG  979

Query  1178  TGTTTGAGTGTCAAACTCGAGCGCGTAATGAAAGTGAACTGGGAGGGATCCGTAAGGAGC  1237
             |||||| ||||||||||||||||||||||||||||||| | ||||||||||| |||||||
Sbjct  978   TGTTTGGGTGTCAAACTCGAGCGCGTAATGAAAGTGAA-TTGGAGGGATCCGCAAGGAGC  920

Query  1238  ACCTTCGACCGATCCGGATGTTTACTGATGGATTTGAGTAAGAGCATATATGCTGGGACC  1297
             ||||||||||||||| |||||||||||| |||||||||||||||||||||||||||||||
Sbjct  919   ACCTTCGACCGATCCAGATGTTTACTGAAGGATTTGAGTAAGAGCATATATGCTGGGACC  860

Query  1298  CGAAAGATGGTGAACTATGCCTGAATAGGGCGAAGCCAGGGGAAACTCTGGTGGAGGCTC  1357
             ||||||||||||||||||||||||||||||||||||||||||||||||||||||||||||
Sbjct  859   CGAAAGATGGTGAACTATGCCTGAATAGGGCGAAGCCAGGGGAAACTCTGGTGGAGGCTC  800

Query  1358  GTAGCGATTCTGACGTGCAAATCGATCGTCAAATTTGGGTATAGGGGCGAAAGACTAATC  1417
             ||||||||||||||||||||||||||||||||||||||||||||||||||||||||||||
Sbjct  799   GTAGCGATTCTGACGTGCAAATCGATCGTCAAATTTGGGTATAGGGGCGAAAGACTAATC  740

Query  1418  GAACCATCTAGTAGCTGGTTCCTGC  1442
             |||||||||||||||||||||||||
Sbjct  739   GAACCATCTAGTAGCTGGTTCCTGC  715


>JH977602.1 Trichosporon asahii var. asahii CBS 2479 unplaced genomic scaffold 
scaffold00070, whole genome shotgun sequence
Length=2669337

 Score = 2015 bits (1091),  Expect = 0.0
 Identities = 1347/1466 (92%), Gaps = 35/1466 (2%)
 Strand=Plus/Plus

Query  1        CAAGGTTTCCGTAGGTGAACCTGCGGAAGGATCATTAGTGAATTGCTCTTT-GAGCGTTA  59
                ||||||||||||||||||||||||||||||||||||||||| |||| ||||  ||  |||
Sbjct  2324065  CAAGGTTTCCGTAGGTGAACCTGCGGAAGGATCATTAGTGA-TTGC-CTTTATAGGCTTA  2324122

Query  60       -AACTATATCCATCTACACCTGTGAACTGTT-GATTGACTT--CG---GTCAATTACTTT  112
                 |||||||||||  |||||||||||||||||  | | ||||  ||   ||| | || |||
Sbjct  2324123  TAACTATATCCACTTACACCTGTGAACTGTTCTACT-ACTTGACGCAAGTCGAGTATTTT  2324181

Query  113      TACAAACATTGTGTAATGAACGTCATGTTATTATAACAAAA-ATAACTTTCAACAACGGA  171
                |||||||| ||||||||||||||| | |||||||||||||| | ||||||||||||||||
Sbjct  2324182  TACAAACAATGTGTAATGAACGTCGTTTTATTATAACAAAATAAAACTTTCAACAACGGA  2324241

Query  172      TCTCTTGGCTCTCGCATCGATGAAGAACGCAGCGAAATGCGATAAGTAATGTGAATTGCA  231
                |||||||||||||||||||||||||||||||||||| |||||||||||||||||||||||
Sbjct  2324242  TCTCTTGGCTCTCGCATCGATGAAGAACGCAGCGAATTGCGATAAGTAATGTGAATTGCA  2324301

Query  232      GAATTCAGTGAATCATCGAATCTTTGAACGCAACTTGCGCTCTCTGGTATTCCGGAGAGC  291
                |||||||||||||||||||||||||||||||| |||||||||||||||||||||||||||
Sbjct  2324302  GAATTCAGTGAATCATCGAATCTTTGAACGCAGCTTGCGCTCTCTGGTATTCCGGAGAGC  2324361

Query  292      ATGCCTGTTTGAGTATCATGAAATCTCAACCATTAGGGTTTCTTAATGGCTTGGATTTGG  351
                |||||||||| ||| ||||||||||||||||| ||||||||| |||||| ||||||||||
Sbjct  2324362  ATGCCTGTTTCAGTGTCATGAAATCTCAACCACTAGGGTTTCCTAATGGATTGGATTTGG  2324421

Query  352      GCG-CTGCCACTTGCCTG---GCTCGCCTTAAAAGAGTTAGC--GTATTAAC-TTGTCGA  404
                ||| |||| | ||  |||   |||||||||||||||||||||  || || || ||   | 
Sbjct  2324422  GCGTCTGCGA-TT-TCTGATCGCTCGCCTTAAAAGAGTTAGCAAGT-TTGACATTAATG-  2324477

Query  405      TCTGGCGTAATAAGTTTCGCTGGTGTAGACT-TG-AGAAGTGCGCTTCTAATCGTCTTC-  461
                ||||| |||||||||||| |||| ||  | | ||  |||| | |||||||||||||  | 
Sbjct  2324478  TCTGGTGTAATAAGTTTCACTGG-GTCCATTGTGTTGAAGCGTGCTTCTAATCGTCCGCA  2324536

Query  462      -GGACAATT-CTTGAACTCTGGTCTCAAATCAGGTAGGACTACCCGCTGAACTTAAGCAT  519
                 |||||||| |||  ||||||| || ||||||||||||||||||||||||||||||||||
Sbjct  2324537  AGGACAATTACTTTGACTCTGGCCTGAAATCAGGTAGGACTACCCGCTGAACTTAAGCAT  2324596

Query  520      ATCAATAAGCGGAGGAAAAGAAACTAACTAGGATTCCCTTAGTAACGGCGAGTGAACCGG  579
                |||||||||||||||||||||||||||| ||||||||| ||||||||||||||||| |||
Sbjct  2324597  ATCAATAAGCGGAGGAAAAGAAACTAACAAGGATTCCCCTAGTAACGGCGAGTGAAGCGG  2324656

Query  580      GAAAAGCTCAAATTTGTAATCTGGCTGTCTTCGATAGTCCGAGTTGTAATCTATAGACGT  639
                ||| |||||||||||| |||||||| ||||||||| ||||||||||||||||||||| | 
Sbjct  2324657  GAAGAGCTCAAATTTGAAATCTGGCAGTCTTCGATTGTCCGAGTTGTAATCTATAGAGGC  2324716

Query  640      GTTTTCCGTGCTGGACCGTATCTAAGTCCCTTGGAACAGG-GTATCAAAGAGGGTGACAA  698
                ||||||||||| ||||||| || ||||| | ||||| ||| |||||||||||||||| ||
Sbjct  2324717  GTTTTCCGTGCCGGACCGTGTCCAAGTCTCCTGGAA-AGGAGTATCAAAGAGGGTGATAA  2324775

Query  699      TCCCGTGCTTGATACGACCACCAGTGCTCTGTGATACACGC-TCTACGAGTCGAGTTGTT  757
                |||||| ||| | ||||||||| ||||||||||||||   | ||||||||||||||||||
Sbjct  2324776  TCCCGTACTTAACACGACCACCGGTGCTCTGTGATAC-GTCTTCTACGAGTCGAGTTGTT  2324834

Query  758      TGGGAATGCAGCTCAAAATGGGTGGTAAATTCCATCTAAAGCTAAATATTGGCGAGAGAC  817
                |||||||||||||||||||||||||| |||||||||||||||||||||||||||||||||
Sbjct  2324835  TGGGAATGCAGCTCAAAATGGGTGGTGAATTCCATCTAAAGCTAAATATTGGCGAGAGAC  2324894

Query  818      CGATAGCGAACAAGTACCGTGAGGGAAAGATGAAAAGCACTTTGGAAAGAGAGTTAAACA  877
                ||||||||||||||||||||||||||||||||||||||||||||||||||||||||||||
Sbjct  2324895  CGATAGCGAACAAGTACCGTGAGGGAAAGATGAAAAGCACTTTGGAAAGAGAGTTAAACA  2324954

Query  878      GTACGTGAAATTGTTGAAAGGGAAACGATTGAAGTCAGTCGTGTTCTTTGGATTCAGCTA  937
                |||||||||||||||||||||||||||||||||||||||||||||||||||||||||| |
Sbjct  2324955  GTACGTGAAATTGTTGAAAGGGAAACGATTGAAGTCAGTCGTGTTCTTTGGATTCAGCCA  2325014

Query  938      GTTCTTCTAGTCTACTTCCATTGAACGGGTCAACATCAGTTTTGTCCGGTGGATAAAGAT  997
                ||||| || |||||||||| | |||||||||||||||||||||||||||||||||||| |
Sbjct  2325015  GTTCTGCTGGTCTACTTCCTTGGAACGGGTCAACATCAGTTTTGTCCGGTGGATAAAGGT  2325074

Query  998      AGTAGGAATGTAGCTCCCCCGGGAGTGTTATAGACTATTATTGCATACACTGGGTGAGAC  1057
                |||||||||||  || | |||| |||||||||| |||||||  |||||||||||||||||
Sbjct  2325075  AGTAGGAATGTGACTTCTCCGGAAGTGTTATAGCCTATTATCACATACACTGGGTGAGAC  2325134

Query  1058     TGAGGACTGCAGCTCGCCTTT-TGGCCGGTCTTCGGACACGTTCGAGCTTAGGATGTTGA  1116
                ||||||||||||||||||||| ||||||| |||||| |||||||||||||||||||||||
Sbjct  2325135  TGAGGACTGCAGCTCGCCTTTATGGCCGGCCTTCGGGCACGTTCGAGCTTAGGATGTTGA  2325194

Query  1117     CATAATGGCTTTAAACGACCCGTCTTGAAACACGGACCAAGGAGTCTAACATATCTGCGA  1176
                ||||||||||||||||||||||||||||||||||||||||||||||||||||||||||||
Sbjct  2325195  CATAATGGCTTTAAACGACCCGTCTTGAAACACGGACCAAGGAGTCTAACATATCTGCGA  2325254

Query  1177     GTGTTTGAGTGTCAAACTCGAGCGCGTAATGAAAGTGAACTGGGAGGGATCCGTAAGGAG  1236
                ||||||| ||||||||||||||||||||||||||||||| | ||||||||||| ||||||
Sbjct  2325255  GTGTTTGGGTGTCAAACTCGAGCGCGTAATGAAAGTGAA-TTGGAGGGATCCGCAAGGAG  2325313

Query  1237     CACCTTCGACCGATCCGGATGTTTACTGATGGATTTGAGTAAGAGCATATATGCTGGGAC  1296
                |||||||||||||||| |||||||||||| ||||||||||||||||||||||||||||||
Sbjct  2325314  CACCTTCGACCGATCCAGATGTTTACTGAAGGATTTGAGTAAGAGCATATATGCTGGGAC  2325373

Query  1297     CCGAAAGATGGTGAACTATGCCTGAATAGGGCGAAGCCAGGGGAAACTCTGGTGGAGGCT  1356
                ||||||||||||||||||||||||||||||||||||||||||||||||||||||||||||
Sbjct  2325374  CCGAAAGATGGTGAACTATGCCTGAATAGGGCGAAGCCAGGGGAAACTCTGGTGGAGGCT  2325433

Query  1357     CGTAGCGATTCTGACGTGCAAATCGATCGTCAAATTTGGGTATAGGGGCGAAAGACTAAT  1416
                ||||||||||||||||||||||||||||||||||||||||||||||||||||||||||||
Sbjct  2325434  CGTAGCGATTCTGACGTGCAAATCGATCGTCAAATTTGGGTATAGGGGCGAAAGACTAAT  2325493

Query  1417     CGAACCATCTAGTAGCTGGTTCCTGC  1442
                ||||||||||||||||||||||||||
Sbjct  2325494  CGAACCATCTAGTAGCTGGTTCCTGC  2325519


 Score = 87.9 bits (47),  Expect = 8e-13
 Identities = 55/59 (93%), Gaps = 0/59 (0%)
 Strand=Plus/Plus

Query  937      AGTTCTTCTAGTCTACTTCCATTGAACGGGTCAACATCAGTTTTGTCCGGTGGATAAAG  995
                |||||| || |||||||||| | ||||||||||||||||||||||||||||||||||||
Sbjct  2322211  AGTTCTGCTGGTCTACTTCCTTGGAACGGGTCAACATCAGTTTTGTCCGGTGGATAAAG  2322269


>NW_014040855.1 Trichosporon asahii var. asahii CBS 2479 unplaced genomic scaffold 
scaffold00070, whole genome shotgun sequence
Length=2669337

 Score = 2015 bits (1091),  Expect = 0.0
 Identities = 1347/1466 (92%), Gaps = 35/1466 (2%)
 Strand=Plus/Plus

Query  1        CAAGGTTTCCGTAGGTGAACCTGCGGAAGGATCATTAGTGAATTGCTCTTT-GAGCGTTA  59
                ||||||||||||||||||||||||||||||||||||||||| |||| ||||  ||  |||
Sbjct  2324065  CAAGGTTTCCGTAGGTGAACCTGCGGAAGGATCATTAGTGA-TTGC-CTTTATAGGCTTA  2324122

Query  60       -AACTATATCCATCTACACCTGTGAACTGTT-GATTGACTT--CG---GTCAATTACTTT  112
                 |||||||||||  |||||||||||||||||  | | ||||  ||   ||| | || |||
Sbjct  2324123  TAACTATATCCACTTACACCTGTGAACTGTTCTACT-ACTTGACGCAAGTCGAGTATTTT  2324181

Query  113      TACAAACATTGTGTAATGAACGTCATGTTATTATAACAAAA-ATAACTTTCAACAACGGA  171
                |||||||| ||||||||||||||| | |||||||||||||| | ||||||||||||||||
Sbjct  2324182  TACAAACAATGTGTAATGAACGTCGTTTTATTATAACAAAATAAAACTTTCAACAACGGA  2324241

Query  172      TCTCTTGGCTCTCGCATCGATGAAGAACGCAGCGAAATGCGATAAGTAATGTGAATTGCA  231
                |||||||||||||||||||||||||||||||||||| |||||||||||||||||||||||
Sbjct  2324242  TCTCTTGGCTCTCGCATCGATGAAGAACGCAGCGAATTGCGATAAGTAATGTGAATTGCA  2324301

Query  232      GAATTCAGTGAATCATCGAATCTTTGAACGCAACTTGCGCTCTCTGGTATTCCGGAGAGC  291
                |||||||||||||||||||||||||||||||| |||||||||||||||||||||||||||
Sbjct  2324302  GAATTCAGTGAATCATCGAATCTTTGAACGCAGCTTGCGCTCTCTGGTATTCCGGAGAGC  2324361

Query  292      ATGCCTGTTTGAGTATCATGAAATCTCAACCATTAGGGTTTCTTAATGGCTTGGATTTGG  351
                |||||||||| ||| ||||||||||||||||| ||||||||| |||||| ||||||||||
Sbjct  2324362  ATGCCTGTTTCAGTGTCATGAAATCTCAACCACTAGGGTTTCCTAATGGATTGGATTTGG  2324421

Query  352      GCG-CTGCCACTTGCCTG---GCTCGCCTTAAAAGAGTTAGC--GTATTAAC-TTGTCGA  404
                ||| |||| | ||  |||   |||||||||||||||||||||  || || || ||   | 
Sbjct  2324422  GCGTCTGCGA-TT-TCTGATCGCTCGCCTTAAAAGAGTTAGCAAGT-TTGACATTAATG-  2324477

Query  405      TCTGGCGTAATAAGTTTCGCTGGTGTAGACT-TG-AGAAGTGCGCTTCTAATCGTCTTC-  461
                ||||| |||||||||||| |||| ||  | | ||  |||| | |||||||||||||  | 
Sbjct  2324478  TCTGGTGTAATAAGTTTCACTGG-GTCCATTGTGTTGAAGCGTGCTTCTAATCGTCCGCA  2324536

Query  462      -GGACAATT-CTTGAACTCTGGTCTCAAATCAGGTAGGACTACCCGCTGAACTTAAGCAT  519
                 |||||||| |||  ||||||| || ||||||||||||||||||||||||||||||||||
Sbjct  2324537  AGGACAATTACTTTGACTCTGGCCTGAAATCAGGTAGGACTACCCGCTGAACTTAAGCAT  2324596

Query  520      ATCAATAAGCGGAGGAAAAGAAACTAACTAGGATTCCCTTAGTAACGGCGAGTGAACCGG  579
                |||||||||||||||||||||||||||| ||||||||| ||||||||||||||||| |||
Sbjct  2324597  ATCAATAAGCGGAGGAAAAGAAACTAACAAGGATTCCCCTAGTAACGGCGAGTGAAGCGG  2324656

Query  580      GAAAAGCTCAAATTTGTAATCTGGCTGTCTTCGATAGTCCGAGTTGTAATCTATAGACGT  639
                ||| |||||||||||| |||||||| ||||||||| ||||||||||||||||||||| | 
Sbjct  2324657  GAAGAGCTCAAATTTGAAATCTGGCAGTCTTCGATTGTCCGAGTTGTAATCTATAGAGGC  2324716

Query  640      GTTTTCCGTGCTGGACCGTATCTAAGTCCCTTGGAACAGG-GTATCAAAGAGGGTGACAA  698
                ||||||||||| ||||||| || ||||| | ||||| ||| |||||||||||||||| ||
Sbjct  2324717  GTTTTCCGTGCCGGACCGTGTCCAAGTCTCCTGGAA-AGGAGTATCAAAGAGGGTGATAA  2324775

Query  699      TCCCGTGCTTGATACGACCACCAGTGCTCTGTGATACACGC-TCTACGAGTCGAGTTGTT  757
                |||||| ||| | ||||||||| ||||||||||||||   | ||||||||||||||||||
Sbjct  2324776  TCCCGTACTTAACACGACCACCGGTGCTCTGTGATAC-GTCTTCTACGAGTCGAGTTGTT  2324834

Query  758      TGGGAATGCAGCTCAAAATGGGTGGTAAATTCCATCTAAAGCTAAATATTGGCGAGAGAC  817
                |||||||||||||||||||||||||| |||||||||||||||||||||||||||||||||
Sbjct  2324835  TGGGAATGCAGCTCAAAATGGGTGGTGAATTCCATCTAAAGCTAAATATTGGCGAGAGAC  2324894

Query  818      CGATAGCGAACAAGTACCGTGAGGGAAAGATGAAAAGCACTTTGGAAAGAGAGTTAAACA  877
                ||||||||||||||||||||||||||||||||||||||||||||||||||||||||||||
Sbjct  2324895  CGATAGCGAACAAGTACCGTGAGGGAAAGATGAAAAGCACTTTGGAAAGAGAGTTAAACA  2324954

Query  878      GTACGTGAAATTGTTGAAAGGGAAACGATTGAAGTCAGTCGTGTTCTTTGGATTCAGCTA  937
                |||||||||||||||||||||||||||||||||||||||||||||||||||||||||| |
Sbjct  2324955  GTACGTGAAATTGTTGAAAGGGAAACGATTGAAGTCAGTCGTGTTCTTTGGATTCAGCCA  2325014

Query  938      GTTCTTCTAGTCTACTTCCATTGAACGGGTCAACATCAGTTTTGTCCGGTGGATAAAGAT  997
                ||||| || |||||||||| | |||||||||||||||||||||||||||||||||||| |
Sbjct  2325015  GTTCTGCTGGTCTACTTCCTTGGAACGGGTCAACATCAGTTTTGTCCGGTGGATAAAGGT  2325074

Query  998      AGTAGGAATGTAGCTCCCCCGGGAGTGTTATAGACTATTATTGCATACACTGGGTGAGAC  1057
                |||||||||||  || | |||| |||||||||| |||||||  |||||||||||||||||
Sbjct  2325075  AGTAGGAATGTGACTTCTCCGGAAGTGTTATAGCCTATTATCACATACACTGGGTGAGAC  2325134

Query  1058     TGAGGACTGCAGCTCGCCTTT-TGGCCGGTCTTCGGACACGTTCGAGCTTAGGATGTTGA  1116
                ||||||||||||||||||||| ||||||| |||||| |||||||||||||||||||||||
Sbjct  2325135  TGAGGACTGCAGCTCGCCTTTATGGCCGGCCTTCGGGCACGTTCGAGCTTAGGATGTTGA  2325194

Query  1117     CATAATGGCTTTAAACGACCCGTCTTGAAACACGGACCAAGGAGTCTAACATATCTGCGA  1176
                ||||||||||||||||||||||||||||||||||||||||||||||||||||||||||||
Sbjct  2325195  CATAATGGCTTTAAACGACCCGTCTTGAAACACGGACCAAGGAGTCTAACATATCTGCGA  2325254

Query  1177     GTGTTTGAGTGTCAAACTCGAGCGCGTAATGAAAGTGAACTGGGAGGGATCCGTAAGGAG  1236
                ||||||| ||||||||||||||||||||||||||||||| | ||||||||||| ||||||
Sbjct  2325255  GTGTTTGGGTGTCAAACTCGAGCGCGTAATGAAAGTGAA-TTGGAGGGATCCGCAAGGAG  2325313

Query  1237     CACCTTCGACCGATCCGGATGTTTACTGATGGATTTGAGTAAGAGCATATATGCTGGGAC  1296
                |||||||||||||||| |||||||||||| ||||||||||||||||||||||||||||||
Sbjct  2325314  CACCTTCGACCGATCCAGATGTTTACTGAAGGATTTGAGTAAGAGCATATATGCTGGGAC  2325373

Query  1297     CCGAAAGATGGTGAACTATGCCTGAATAGGGCGAAGCCAGGGGAAACTCTGGTGGAGGCT  1356
                ||||||||||||||||||||||||||||||||||||||||||||||||||||||||||||
Sbjct  2325374  CCGAAAGATGGTGAACTATGCCTGAATAGGGCGAAGCCAGGGGAAACTCTGGTGGAGGCT  2325433

Query  1357     CGTAGCGATTCTGACGTGCAAATCGATCGTCAAATTTGGGTATAGGGGCGAAAGACTAAT  1416
                ||||||||||||||||||||||||||||||||||||||||||||||||||||||||||||
Sbjct  2325434  CGTAGCGATTCTGACGTGCAAATCGATCGTCAAATTTGGGTATAGGGGCGAAAGACTAAT  2325493

Query  1417     CGAACCATCTAGTAGCTGGTTCCTGC  1442
                ||||||||||||||||||||||||||
Sbjct  2325494  CGAACCATCTAGTAGCTGGTTCCTGC  2325519


 Score = 87.9 bits (47),  Expect = 8e-13
 Identities = 55/59 (93%), Gaps = 0/59 (0%)
 Strand=Plus/Plus

Query  937      AGTTCTTCTAGTCTACTTCCATTGAACGGGTCAACATCAGTTTTGTCCGGTGGATAAAG  995
                |||||| || |||||||||| | ||||||||||||||||||||||||||||||||||||
Sbjct  2322211  AGTTCTGCTGGTCTACTTCCTTGGAACGGGTCAACATCAGTTTTGTCCGGTGGATAAAG  2322269


>RSCE01000026.1 Apiotrichum porosum strain DSM 27194 scaffold_26, whole genome 
shotgun sequence
Length=25018

 Score = 2013 bits (1090),  Expect = 0.0
 Identities = 1336/1453 (92%), Gaps = 23/1453 (2%)
 Strand=Plus/Plus

Query  1     CAAGGTTTCCGTAGGTGAACCTGCGGAAGGATCATTAGTGAATTGCTCT-TTGAGCGTTA  59
             ||||||||||||||||||||||||||||||||||||||||| |||| ||  || || | |
Sbjct  2708  CAAGGTTTCCGTAGGTGAACCTGCGGAAGGATCATTAGTGA-TTGCCCTAGTG-GCTTAA  2765

Query  60    AACTATATCCATCTACACCTGTGAACTGTT-GATTGAC-TTCGGTCAATTACTTTTACAA  117
             |||||||||||| ||||||||||||| ||| |||||||  || ||   | | ||||||||
Sbjct  2766  AACTATATCCATTTACACCTGTGAACCGTTTGATTGACACTCTGT-GTTGA-TTTTACAA  2823

Query  118   ACATTGTGTAATGAACGTCATGTTATTATAAC-AAAAATAACTTTCAACAACGGATCTCT  176
             ||| | ||||| ||| |||| ||||||||||| |||||||||||||||||||||||||||
Sbjct  2824  ACAATATGTAAAGAAAGTCAAGTTATTATAACAAAAAATAACTTTCAACAACGGATCTCT  2883

Query  177   TGGCTCTCGCATCGATGAAGAACGCAGCGAAATGCGATAAGTAATGTGAATTGCAGAATT  236
             ||||||||||||||||||||||||||||||||||||||||||||||||||||||||||||
Sbjct  2884  TGGCTCTCGCATCGATGAAGAACGCAGCGAAATGCGATAAGTAATGTGAATTGCAGAATT  2943

Query  237   CAGTGAATCATCGAATCTTTGAACGCAACTTGCGCTCTCTGGTATTCCGGAGAGCATGCC  296
             ||||||||||||||||||||||||||||||||||||||||||||||||||||||||||||
Sbjct  2944  CAGTGAATCATCGAATCTTTGAACGCAACTTGCGCTCTCTGGTATTCCGGAGAGCATGCC  3003

Query  297   TGTTTGAGTATCATGAAATCTCAACCATTAGGGTTTCTTAATGGCTTGGATTTGGGCGCT  356
             ||||||||| |||||||||||||||||||||||||||||||||||||||||||||| | |
Sbjct  3004  TGTTTGAGTGTCATGAAATCTCAACCATTAGGGTTTCTTAATGGCTTGGATTTGGGTGTT  3063

Query  357   GCCACTTGCCTGGCTCGCCTTAAAAGAGTTAGCG-TATTAAC-TTGTCGATCTGGCGTAA  414
             ||||  |  ||||||||||||||| |||||||||   |||||  ||||| ||||||||||
Sbjct  3064  GCCA-GTCTCTGGCTCGCCTTAAAGGAGTTAGCGAGTTTAACAATGTCG-TCTGGCGTAA  3121

Query  415   TAAGTTTCGCTGGTGTAGACTTGAGAAGTGCGCTTCTAATCGTCTTCGGACAATT-CTTG  473
             ||||||||||||||  ||||||| |||||  |||||||||||||||||||||||| ||| 
Sbjct  3122  TAAGTTTCGCTGGT-AAGACTTGTGAAGTTTGCTTCTAATCGTCTTCGGACAATTACTTT  3180

Query  474   AACTCTGGTCTCAAATCAGGTAGGACTACCCGCTGAACTTAAGCATATCAATAAGCGGAG  533
              ||||||| |||||||||||||||||||||||||||||||||||||||||||||||||||
Sbjct  3181  GACTCTGGCCTCAAATCAGGTAGGACTACCCGCTGAACTTAAGCATATCAATAAGCGGAG  3240

Query  534   GAAAAGAAACTAACTAGGATTCCCTTAGTAACGGCGAGTGAACCGGGAAAAGCTCAAATT  593
             |||||||||||||| ||||||||| |||||||||||||||||||||||| ||||||||||
Sbjct  3241  GAAAAGAAACTAACAAGGATTCCCCTAGTAACGGCGAGTGAACCGGGAAGAGCTCAAATT  3300

Query  594   TGTAATCTGGCTGTCTTCGATAGTCCGAGTTGTAATCTATAGACGTGTTTTCCGTGCTGG  653
             || |||||||| ||||||||| ||||||||||||||||||||| | ||||||||||||| 
Sbjct  3301  TGAAATCTGGCAGTCTTCGATTGTCCGAGTTGTAATCTATAGAAGCGTTTTCCGTGCTGA  3360

Query  654   ACCGTATCTAAGTCCCTTGGAACAGGGTATCAAAGAGGGTGACAATCCCGTGCTTGATAC  713
             || || | ||||||||||||||||||||||||||||||||||||||||||| ||| | ||
Sbjct  3361  ACTGTGTATAAGTCCCTTGGAACAGGGTATCAAAGAGGGTGACAATCCCGTACTTTACAC  3420

Query  714   GACCACCAGTGCTCTGTGATACACGCTCTACGAGTCGAGTTGTTTGGGAATGCAGCTCAA  773
              | || ||||||||||||||||   |||||||||||||||||||||||||||||||||||
Sbjct  3421  AATCATCAGTGCTCTGTGATACGTTCTCTACGAGTCGAGTTGTTTGGGAATGCAGCTCAA  3480

Query  774   AATGGGTGGTAAATTCCATCTAAAGCTAAATATTGGCGAGAGACCGATAGCGAACAAGTA  833
             ||||||||||||||||||||||||||||||||||||||||||||||||||||||||||||
Sbjct  3481  AATGGGTGGTAAATTCCATCTAAAGCTAAATATTGGCGAGAGACCGATAGCGAACAAGTA  3540

Query  834   CCGTGAGGGAAAGATGAAAAGCACTTTGGAAAGAGAGTTAAACAGTACGTGAAATTGTTG  893
             ||||||||||||||||||||||||||||||||||||||||||||||||||||||||||||
Sbjct  3541  CCGTGAGGGAAAGATGAAAAGCACTTTGGAAAGAGAGTTAAACAGTACGTGAAATTGTTG  3600

Query  894   AAAGGGAAACGA-TTGAAGTCAGTCGTGTTCTTTGGATTCAGCTAGTTCTTCTAGTCTAC  952
             ||||||||||||  |  | | | || ||||  ||||| |||||  |||||||  || |||
Sbjct  3601  AAAGGGAAACGAAATTCA-TGAATCATGTTTATTGGACTCAGC-CGTTCTTC-GGTGTAC  3657

Query  953   TTCCATTGAACGGGTCAACATCAGTTTTGTCCGGTGGATAAAGATAGTAGGAATGTAGCT  1012
             |||| || ||||||||||||||||||||||||| ||||||||| ||||||||| || |||
Sbjct  3658  TTCCTTTAAACGGGTCAACATCAGTTTTGTCCGATGGATAAAGGTAGTAGGAAGGTGGCT  3717

Query  1013  CCCCCGGGAGTGTTATAGACTATTATTGCATACACTGGGTGAGACTGAGGACTGCAGCTC  1072
             | | |||||||||||||| |||||  |||||||| ||| |||||||||||||||||||| 
Sbjct  3718  CTCTCGGGAGTGTTATAGCCTATTGCTGCATACATTGGATGAGACTGAGGACTGCAGCTT  3777

Query  1073  GCCTTT-TGGCCGGTCTTCGGACACGTTCGAGCTTAGGATGTTGACATAATGGCTTTAA-  1130
             |||||| |||||||  ||||  ||||||| ||||||||||||||||||| |  ||  || 
Sbjct  3778  GCCTTTATGGCCGGGGTTCGCCCACGTTCAAGCTTAGGATGTTGACATA-T-TCTCGAAT  3835

Query  1131  -ACGACCCGTCTTGAAACACGGACCAAGGAGTCTAACATATCTGCGAGTGTTTGAGTGTC  1189
              |||||||||||||||||||||||||||||||||||||||||||||||||||||||||||
Sbjct  3836  CACGACCCGTCTTGAAACACGGACCAAGGAGTCTAACATATCTGCGAGTGTTTGAGTGTC  3895

Query  1190  AAACTCGAGCGCGTAATGAAAGTGAACTGGGAGGGATCCGTAAGGAGCACCTTCGACCGA  1249
             |||||||||||||||||||||||||| ||||||||||||| |||||||||||||||||||
Sbjct  3896  AAACTCGAGCGCGTAATGAAAGTGAATTGGGAGGGATCCGCAAGGAGCACCTTCGACCGA  3955

Query  1250  TCCGGATGTTTACTGATGGATTTGAGTAAGAGCATATATGCTGGGACCCGAAAGATGGTG  1309
             ||| ||||||| | || |||||||||||||||||||||||||||||||||||||||||||
Sbjct  3956  TCCTGATGTTTTCGGAAGGATTTGAGTAAGAGCATATATGCTGGGACCCGAAAGATGGTG  4015

Query  1310  AACTATGCCTGAATAGGGCGAAGCCAGGGGAAACTCTGGTGGAGGCTCGTAGCGATTCTG  1369
             ||||||||||||||||||||||||||||||||||||||||||||||||||||||||||||
Sbjct  4016  AACTATGCCTGAATAGGGCGAAGCCAGGGGAAACTCTGGTGGAGGCTCGTAGCGATTCTG  4075

Query  1370  ACGTGCAAATCGATCGTCAAATTTGGGTATAGGGGCGAAAGACTAATCGAACCATCTAGT  1429
             ||||||||||||||||||||||||||||||||||||||||||||||||||||||||||||
Sbjct  4076  ACGTGCAAATCGATCGTCAAATTTGGGTATAGGGGCGAAAGACTAATCGAACCATCTAGT  4135

Query  1430  AGCTGGTTCCTGC  1442
             |||||||||||||
Sbjct  4136  AGCTGGTTCCTGC  4148


 Score = 2013 bits (1090),  Expect = 0.0
 Identities = 1336/1453 (92%), Gaps = 23/1453 (2%)
 Strand=Plus/Plus

Query  1      CAAGGTTTCCGTAGGTGAACCTGCGGAAGGATCATTAGTGAATTGCTCT-TTGAGCGTTA  59
              ||||||||||||||||||||||||||||||||||||||||| |||| ||  || || | |
Sbjct  10294  CAAGGTTTCCGTAGGTGAACCTGCGGAAGGATCATTAGTGA-TTGCCCTAGTG-GCTTAA  10351

Query  60     AACTATATCCATCTACACCTGTGAACTGTT-GATTGAC-TTCGGTCAATTACTTTTACAA  117
              |||||||||||| ||||||||||||| ||| |||||||  || ||   | | ||||||||
Sbjct  10352  AACTATATCCATTTACACCTGTGAACCGTTTGATTGACACTCTGT-GTTGA-TTTTACAA  10409

Query  118    ACATTGTGTAATGAACGTCATGTTATTATAAC-AAAAATAACTTTCAACAACGGATCTCT  176
              ||| | ||||| ||| |||| ||||||||||| |||||||||||||||||||||||||||
Sbjct  10410  ACAATATGTAAAGAAAGTCAAGTTATTATAACAAAAAATAACTTTCAACAACGGATCTCT  10469

Query  177    TGGCTCTCGCATCGATGAAGAACGCAGCGAAATGCGATAAGTAATGTGAATTGCAGAATT  236
              ||||||||||||||||||||||||||||||||||||||||||||||||||||||||||||
Sbjct  10470  TGGCTCTCGCATCGATGAAGAACGCAGCGAAATGCGATAAGTAATGTGAATTGCAGAATT  10529

Query  237    CAGTGAATCATCGAATCTTTGAACGCAACTTGCGCTCTCTGGTATTCCGGAGAGCATGCC  296
              ||||||||||||||||||||||||||||||||||||||||||||||||||||||||||||
Sbjct  10530  CAGTGAATCATCGAATCTTTGAACGCAACTTGCGCTCTCTGGTATTCCGGAGAGCATGCC  10589

Query  297    TGTTTGAGTATCATGAAATCTCAACCATTAGGGTTTCTTAATGGCTTGGATTTGGGCGCT  356
              ||||||||| |||||||||||||||||||||||||||||||||||||||||||||| | |
Sbjct  10590  TGTTTGAGTGTCATGAAATCTCAACCATTAGGGTTTCTTAATGGCTTGGATTTGGGTGTT  10649

Query  357    GCCACTTGCCTGGCTCGCCTTAAAAGAGTTAGCG-TATTAAC-TTGTCGATCTGGCGTAA  414
              ||||  |  ||||||||||||||| |||||||||   |||||  ||||| ||||||||||
Sbjct  10650  GCCA-GTCTCTGGCTCGCCTTAAAGGAGTTAGCGAGTTTAACAATGTCG-TCTGGCGTAA  10707

Query  415    TAAGTTTCGCTGGTGTAGACTTGAGAAGTGCGCTTCTAATCGTCTTCGGACAATT-CTTG  473
              ||||||||||||||  ||||||| |||||  |||||||||||||||||||||||| ||| 
Sbjct  10708  TAAGTTTCGCTGGT-AAGACTTGTGAAGTTTGCTTCTAATCGTCTTCGGACAATTACTTT  10766

Query  474    AACTCTGGTCTCAAATCAGGTAGGACTACCCGCTGAACTTAAGCATATCAATAAGCGGAG  533
               ||||||| |||||||||||||||||||||||||||||||||||||||||||||||||||
Sbjct  10767  GACTCTGGCCTCAAATCAGGTAGGACTACCCGCTGAACTTAAGCATATCAATAAGCGGAG  10826

Query  534    GAAAAGAAACTAACTAGGATTCCCTTAGTAACGGCGAGTGAACCGGGAAAAGCTCAAATT  593
              |||||||||||||| ||||||||| |||||||||||||||||||||||| ||||||||||
Sbjct  10827  GAAAAGAAACTAACAAGGATTCCCCTAGTAACGGCGAGTGAACCGGGAAGAGCTCAAATT  10886

Query  594    TGTAATCTGGCTGTCTTCGATAGTCCGAGTTGTAATCTATAGACGTGTTTTCCGTGCTGG  653
              || |||||||| ||||||||| ||||||||||||||||||||| | ||||||||||||| 
Sbjct  10887  TGAAATCTGGCAGTCTTCGATTGTCCGAGTTGTAATCTATAGAAGCGTTTTCCGTGCTGA  10946

Query  654    ACCGTATCTAAGTCCCTTGGAACAGGGTATCAAAGAGGGTGACAATCCCGTGCTTGATAC  713
              || || | ||||||||||||||||||||||||||||||||||||||||||| ||| | ||
Sbjct  10947  ACTGTGTATAAGTCCCTTGGAACAGGGTATCAAAGAGGGTGACAATCCCGTACTTTACAC  11006

Query  714    GACCACCAGTGCTCTGTGATACACGCTCTACGAGTCGAGTTGTTTGGGAATGCAGCTCAA  773
               | || ||||||||||||||||   |||||||||||||||||||||||||||||||||||
Sbjct  11007  AATCATCAGTGCTCTGTGATACGTTCTCTACGAGTCGAGTTGTTTGGGAATGCAGCTCAA  11066

Query  774    AATGGGTGGTAAATTCCATCTAAAGCTAAATATTGGCGAGAGACCGATAGCGAACAAGTA  833
              ||||||||||||||||||||||||||||||||||||||||||||||||||||||||||||
Sbjct  11067  AATGGGTGGTAAATTCCATCTAAAGCTAAATATTGGCGAGAGACCGATAGCGAACAAGTA  11126

Query  834    CCGTGAGGGAAAGATGAAAAGCACTTTGGAAAGAGAGTTAAACAGTACGTGAAATTGTTG  893
              ||||||||||||||||||||||||||||||||||||||||||||||||||||||||||||
Sbjct  11127  CCGTGAGGGAAAGATGAAAAGCACTTTGGAAAGAGAGTTAAACAGTACGTGAAATTGTTG  11186

Query  894    AAAGGGAAACGA-TTGAAGTCAGTCGTGTTCTTTGGATTCAGCTAGTTCTTCTAGTCTAC  952
              ||||||||||||  |  | | | || ||||  ||||| |||||  |||||||  || |||
Sbjct  11187  AAAGGGAAACGAAATTCA-TGAATCATGTTTATTGGACTCAGC-CGTTCTTC-GGTGTAC  11243

Query  953    TTCCATTGAACGGGTCAACATCAGTTTTGTCCGGTGGATAAAGATAGTAGGAATGTAGCT  1012
              |||| || ||||||||||||||||||||||||| ||||||||| ||||||||| || |||
Sbjct  11244  TTCCTTTAAACGGGTCAACATCAGTTTTGTCCGATGGATAAAGGTAGTAGGAAGGTGGCT  11303

Query  1013   CCCCCGGGAGTGTTATAGACTATTATTGCATACACTGGGTGAGACTGAGGACTGCAGCTC  1072
              | | |||||||||||||| |||||  |||||||| ||| |||||||||||||||||||| 
Sbjct  11304  CTCTCGGGAGTGTTATAGCCTATTGCTGCATACATTGGATGAGACTGAGGACTGCAGCTT  11363

Query  1073   GCCTTT-TGGCCGGTCTTCGGACACGTTCGAGCTTAGGATGTTGACATAATGGCTTTAA-  1130
              |||||| |||||||  ||||  ||||||| ||||||||||||||||||| |  ||  || 
Sbjct  11364  GCCTTTATGGCCGGGGTTCGCCCACGTTCAAGCTTAGGATGTTGACATA-T-TCTCGAAT  11421

Query  1131   -ACGACCCGTCTTGAAACACGGACCAAGGAGTCTAACATATCTGCGAGTGTTTGAGTGTC  1189
               |||||||||||||||||||||||||||||||||||||||||||||||||||||||||||
Sbjct  11422  CACGACCCGTCTTGAAACACGGACCAAGGAGTCTAACATATCTGCGAGTGTTTGAGTGTC  11481

Query  1190   AAACTCGAGCGCGTAATGAAAGTGAACTGGGAGGGATCCGTAAGGAGCACCTTCGACCGA  1249
              |||||||||||||||||||||||||| ||||||||||||| |||||||||||||||||||
Sbjct  11482  AAACTCGAGCGCGTAATGAAAGTGAATTGGGAGGGATCCGCAAGGAGCACCTTCGACCGA  11541

Query  1250   TCCGGATGTTTACTGATGGATTTGAGTAAGAGCATATATGCTGGGACCCGAAAGATGGTG  1309
              ||| ||||||| | || |||||||||||||||||||||||||||||||||||||||||||
Sbjct  11542  TCCTGATGTTTTCGGAAGGATTTGAGTAAGAGCATATATGCTGGGACCCGAAAGATGGTG  11601

Query  1310   AACTATGCCTGAATAGGGCGAAGCCAGGGGAAACTCTGGTGGAGGCTCGTAGCGATTCTG  1369
              ||||||||||||||||||||||||||||||||||||||||||||||||||||||||||||
Sbjct  11602  AACTATGCCTGAATAGGGCGAAGCCAGGGGAAACTCTGGTGGAGGCTCGTAGCGATTCTG  11661

Query  1370   ACGTGCAAATCGATCGTCAAATTTGGGTATAGGGGCGAAAGACTAATCGAACCATCTAGT  1429
              ||||||||||||||||||||||||||||||||||||||||||||||||||||||||||||
Sbjct  11662  ACGTGCAAATCGATCGTCAAATTTGGGTATAGGGGCGAAAGACTAATCGAACCATCTAGT  11721

Query  1430   AGCTGGTTCCTGC  1442
              |||||||||||||
Sbjct  11722  AGCTGGTTCCTGC  11734


 Score = 2013 bits (1090),  Expect = 0.0
 Identities = 1336/1453 (92%), Gaps = 23/1453 (2%)
 Strand=Plus/Plus

Query  1      CAAGGTTTCCGTAGGTGAACCTGCGGAAGGATCATTAGTGAATTGCTCT-TTGAGCGTTA  59
              ||||||||||||||||||||||||||||||||||||||||| |||| ||  || || | |
Sbjct  17880  CAAGGTTTCCGTAGGTGAACCTGCGGAAGGATCATTAGTGA-TTGCCCTAGTG-GCTTAA  17937

Query  60     AACTATATCCATCTACACCTGTGAACTGTT-GATTGAC-TTCGGTCAATTACTTTTACAA  117
              |||||||||||| ||||||||||||| ||| |||||||  || ||   | | ||||||||
Sbjct  17938  AACTATATCCATTTACACCTGTGAACCGTTTGATTGACACTCTGT-GTTGA-TTTTACAA  17995

Query  118    ACATTGTGTAATGAACGTCATGTTATTATAAC-AAAAATAACTTTCAACAACGGATCTCT  176
              ||| | ||||| ||| |||| ||||||||||| |||||||||||||||||||||||||||
Sbjct  17996  ACAATATGTAAAGAAAGTCAAGTTATTATAACAAAAAATAACTTTCAACAACGGATCTCT  18055

Query  177    TGGCTCTCGCATCGATGAAGAACGCAGCGAAATGCGATAAGTAATGTGAATTGCAGAATT  236
              ||||||||||||||||||||||||||||||||||||||||||||||||||||||||||||
Sbjct  18056  TGGCTCTCGCATCGATGAAGAACGCAGCGAAATGCGATAAGTAATGTGAATTGCAGAATT  18115

Query  237    CAGTGAATCATCGAATCTTTGAACGCAACTTGCGCTCTCTGGTATTCCGGAGAGCATGCC  296
              ||||||||||||||||||||||||||||||||||||||||||||||||||||||||||||
Sbjct  18116  CAGTGAATCATCGAATCTTTGAACGCAACTTGCGCTCTCTGGTATTCCGGAGAGCATGCC  18175

Query  297    TGTTTGAGTATCATGAAATCTCAACCATTAGGGTTTCTTAATGGCTTGGATTTGGGCGCT  356
              ||||||||| |||||||||||||||||||||||||||||||||||||||||||||| | |
Sbjct  18176  TGTTTGAGTGTCATGAAATCTCAACCATTAGGGTTTCTTAATGGCTTGGATTTGGGTGTT  18235

Query  357    GCCACTTGCCTGGCTCGCCTTAAAAGAGTTAGCG-TATTAAC-TTGTCGATCTGGCGTAA  414
              ||||  |  ||||||||||||||| |||||||||   |||||  ||||| ||||||||||
Sbjct  18236  GCCA-GTCTCTGGCTCGCCTTAAAGGAGTTAGCGAGTTTAACAATGTCG-TCTGGCGTAA  18293

Query  415    TAAGTTTCGCTGGTGTAGACTTGAGAAGTGCGCTTCTAATCGTCTTCGGACAATT-CTTG  473
              ||||||||||||||  ||||||| |||||  |||||||||||||||||||||||| ||| 
Sbjct  18294  TAAGTTTCGCTGGT-AAGACTTGTGAAGTTTGCTTCTAATCGTCTTCGGACAATTACTTT  18352

Query  474    AACTCTGGTCTCAAATCAGGTAGGACTACCCGCTGAACTTAAGCATATCAATAAGCGGAG  533
               ||||||| |||||||||||||||||||||||||||||||||||||||||||||||||||
Sbjct  18353  GACTCTGGCCTCAAATCAGGTAGGACTACCCGCTGAACTTAAGCATATCAATAAGCGGAG  18412

Query  534    GAAAAGAAACTAACTAGGATTCCCTTAGTAACGGCGAGTGAACCGGGAAAAGCTCAAATT  593
              |||||||||||||| ||||||||| |||||||||||||||||||||||| ||||||||||
Sbjct  18413  GAAAAGAAACTAACAAGGATTCCCCTAGTAACGGCGAGTGAACCGGGAAGAGCTCAAATT  18472

Query  594    TGTAATCTGGCTGTCTTCGATAGTCCGAGTTGTAATCTATAGACGTGTTTTCCGTGCTGG  653
              || |||||||| ||||||||| ||||||||||||||||||||| | ||||||||||||| 
Sbjct  18473  TGAAATCTGGCAGTCTTCGATTGTCCGAGTTGTAATCTATAGAAGCGTTTTCCGTGCTGA  18532

Query  654    ACCGTATCTAAGTCCCTTGGAACAGGGTATCAAAGAGGGTGACAATCCCGTGCTTGATAC  713
              || || | ||||||||||||||||||||||||||||||||||||||||||| ||| | ||
Sbjct  18533  ACTGTGTATAAGTCCCTTGGAACAGGGTATCAAAGAGGGTGACAATCCCGTACTTTACAC  18592

Query  714    GACCACCAGTGCTCTGTGATACACGCTCTACGAGTCGAGTTGTTTGGGAATGCAGCTCAA  773
               | || ||||||||||||||||   |||||||||||||||||||||||||||||||||||
Sbjct  18593  AATCATCAGTGCTCTGTGATACGTTCTCTACGAGTCGAGTTGTTTGGGAATGCAGCTCAA  18652

Query  774    AATGGGTGGTAAATTCCATCTAAAGCTAAATATTGGCGAGAGACCGATAGCGAACAAGTA  833
              ||||||||||||||||||||||||||||||||||||||||||||||||||||||||||||
Sbjct  18653  AATGGGTGGTAAATTCCATCTAAAGCTAAATATTGGCGAGAGACCGATAGCGAACAAGTA  18712

Query  834    CCGTGAGGGAAAGATGAAAAGCACTTTGGAAAGAGAGTTAAACAGTACGTGAAATTGTTG  893
              ||||||||||||||||||||||||||||||||||||||||||||||||||||||||||||
Sbjct  18713  CCGTGAGGGAAAGATGAAAAGCACTTTGGAAAGAGAGTTAAACAGTACGTGAAATTGTTG  18772

Query  894    AAAGGGAAACGA-TTGAAGTCAGTCGTGTTCTTTGGATTCAGCTAGTTCTTCTAGTCTAC  952
              ||||||||||||  |  | | | || ||||  ||||| |||||  |||||||  || |||
Sbjct  18773  AAAGGGAAACGAAATTCA-TGAATCATGTTTATTGGACTCAGC-CGTTCTTC-GGTGTAC  18829

Query  953    TTCCATTGAACGGGTCAACATCAGTTTTGTCCGGTGGATAAAGATAGTAGGAATGTAGCT  1012
              |||| || ||||||||||||||||||||||||| ||||||||| ||||||||| || |||
Sbjct  18830  TTCCTTTAAACGGGTCAACATCAGTTTTGTCCGATGGATAAAGGTAGTAGGAAGGTGGCT  18889

Query  1013   CCCCCGGGAGTGTTATAGACTATTATTGCATACACTGGGTGAGACTGAGGACTGCAGCTC  1072
              | | |||||||||||||| |||||  |||||||| ||| |||||||||||||||||||| 
Sbjct  18890  CTCTCGGGAGTGTTATAGCCTATTGCTGCATACATTGGATGAGACTGAGGACTGCAGCTT  18949

Query  1073   GCCTTT-TGGCCGGTCTTCGGACACGTTCGAGCTTAGGATGTTGACATAATGGCTTTAA-  1130
              |||||| |||||||  ||||  ||||||| ||||||||||||||||||| |  ||  || 
Sbjct  18950  GCCTTTATGGCCGGGGTTCGCCCACGTTCAAGCTTAGGATGTTGACATA-T-TCTCGAAT  19007

Query  1131   -ACGACCCGTCTTGAAACACGGACCAAGGAGTCTAACATATCTGCGAGTGTTTGAGTGTC  1189
               |||||||||||||||||||||||||||||||||||||||||||||||||||||||||||
Sbjct  19008  CACGACCCGTCTTGAAACACGGACCAAGGAGTCTAACATATCTGCGAGTGTTTGAGTGTC  19067

Query  1190   AAACTCGAGCGCGTAATGAAAGTGAACTGGGAGGGATCCGTAAGGAGCACCTTCGACCGA  1249
              |||||||||||||||||||||||||| ||||||||||||| |||||||||||||||||||
Sbjct  19068  AAACTCGAGCGCGTAATGAAAGTGAATTGGGAGGGATCCGCAAGGAGCACCTTCGACCGA  19127

Query  1250   TCCGGATGTTTACTGATGGATTTGAGTAAGAGCATATATGCTGGGACCCGAAAGATGGTG  1309
              ||| ||||||| | || |||||||||||||||||||||||||||||||||||||||||||
Sbjct  19128  TCCTGATGTTTTCGGAAGGATTTGAGTAAGAGCATATATGCTGGGACCCGAAAGATGGTG  19187

Query  1310   AACTATGCCTGAATAGGGCGAAGCCAGGGGAAACTCTGGTGGAGGCTCGTAGCGATTCTG  1369
              ||||||||||||||||||||||||||||||||||||||||||||||||||||||||||||
Sbjct  19188  AACTATGCCTGAATAGGGCGAAGCCAGGGGAAACTCTGGTGGAGGCTCGTAGCGATTCTG  19247

Query  1370   ACGTGCAAATCGATCGTCAAATTTGGGTATAGGGGCGAAAGACTAATCGAACCATCTAGT  1429
              ||||||||||||||||||||||||||||||||||||||||||||||||||||||||||||
Sbjct  19248  ACGTGCAAATCGATCGTCAAATTTGGGTATAGGGGCGAAAGACTAATCGAACCATCTAGT  19307

Query  1430   AGCTGGTTCCTGC  1442
              |||||||||||||
Sbjct  19308  AGCTGGTTCCTGC  19320


>RSCE01000022.1 Apiotrichum porosum strain DSM 27194 scaffold_22, whole genome 
shotgun sequence
Length=226415

 Score = 2013 bits (1090),  Expect = 0.0
 Identities = 1336/1453 (92%), Gaps = 23/1453 (2%)
 Strand=Plus/Plus

Query  1     CAAGGTTTCCGTAGGTGAACCTGCGGAAGGATCATTAGTGAATTGCTCT-TTGAGCGTTA  59
             ||||||||||||||||||||||||||||||||||||||||| |||| ||  || || | |
Sbjct  1268  CAAGGTTTCCGTAGGTGAACCTGCGGAAGGATCATTAGTGA-TTGCCCTAGTG-GCTTAA  1325

Query  60    AACTATATCCATCTACACCTGTGAACTGTT-GATTGAC-TTCGGTCAATTACTTTTACAA  117
             |||||||||||| ||||||||||||| ||| |||||||  || ||   | | ||||||||
Sbjct  1326  AACTATATCCATTTACACCTGTGAACCGTTTGATTGACACTCTGT-GTTGA-TTTTACAA  1383

Query  118   ACATTGTGTAATGAACGTCATGTTATTATAAC-AAAAATAACTTTCAACAACGGATCTCT  176
             ||| | ||||| ||| |||| ||||||||||| |||||||||||||||||||||||||||
Sbjct  1384  ACAATATGTAAAGAAAGTCAAGTTATTATAACAAAAAATAACTTTCAACAACGGATCTCT  1443

Query  177   TGGCTCTCGCATCGATGAAGAACGCAGCGAAATGCGATAAGTAATGTGAATTGCAGAATT  236
             ||||||||||||||||||||||||||||||||||||||||||||||||||||||||||||
Sbjct  1444  TGGCTCTCGCATCGATGAAGAACGCAGCGAAATGCGATAAGTAATGTGAATTGCAGAATT  1503

Query  237   CAGTGAATCATCGAATCTTTGAACGCAACTTGCGCTCTCTGGTATTCCGGAGAGCATGCC  296
             ||||||||||||||||||||||||||||||||||||||||||||||||||||||||||||
Sbjct  1504  CAGTGAATCATCGAATCTTTGAACGCAACTTGCGCTCTCTGGTATTCCGGAGAGCATGCC  1563

Query  297   TGTTTGAGTATCATGAAATCTCAACCATTAGGGTTTCTTAATGGCTTGGATTTGGGCGCT  356
             ||||||||| |||||||||||||||||||||||||||||||||||||||||||||| | |
Sbjct  1564  TGTTTGAGTGTCATGAAATCTCAACCATTAGGGTTTCTTAATGGCTTGGATTTGGGTGTT  1623

Query  357   GCCACTTGCCTGGCTCGCCTTAAAAGAGTTAGCG-TATTAAC-TTGTCGATCTGGCGTAA  414
             ||||  |  ||||||||||||||| |||||||||   |||||  ||||| ||||||||||
Sbjct  1624  GCCA-GTCTCTGGCTCGCCTTAAAGGAGTTAGCGAGTTTAACAATGTCG-TCTGGCGTAA  1681

Query  415   TAAGTTTCGCTGGTGTAGACTTGAGAAGTGCGCTTCTAATCGTCTTCGGACAATT-CTTG  473
             ||||||||||||||  ||||||| |||||  |||||||||||||||||||||||| ||| 
Sbjct  1682  TAAGTTTCGCTGGT-AAGACTTGTGAAGTTTGCTTCTAATCGTCTTCGGACAATTACTTT  1740

Query  474   AACTCTGGTCTCAAATCAGGTAGGACTACCCGCTGAACTTAAGCATATCAATAAGCGGAG  533
              ||||||| |||||||||||||||||||||||||||||||||||||||||||||||||||
Sbjct  1741  GACTCTGGCCTCAAATCAGGTAGGACTACCCGCTGAACTTAAGCATATCAATAAGCGGAG  1800

Query  534   GAAAAGAAACTAACTAGGATTCCCTTAGTAACGGCGAGTGAACCGGGAAAAGCTCAAATT  593
             |||||||||||||| ||||||||| |||||||||||||||||||||||| ||||||||||
Sbjct  1801  GAAAAGAAACTAACAAGGATTCCCCTAGTAACGGCGAGTGAACCGGGAAGAGCTCAAATT  1860

Query  594   TGTAATCTGGCTGTCTTCGATAGTCCGAGTTGTAATCTATAGACGTGTTTTCCGTGCTGG  653
             || |||||||| ||||||||| ||||||||||||||||||||| | ||||||||||||| 
Sbjct  1861  TGAAATCTGGCAGTCTTCGATTGTCCGAGTTGTAATCTATAGAAGCGTTTTCCGTGCTGA  1920

Query  654   ACCGTATCTAAGTCCCTTGGAACAGGGTATCAAAGAGGGTGACAATCCCGTGCTTGATAC  713
             || || | ||||||||||||||||||||||||||||||||||||||||||| ||| | ||
Sbjct  1921  ACTGTGTATAAGTCCCTTGGAACAGGGTATCAAAGAGGGTGACAATCCCGTACTTTACAC  1980

Query  714   GACCACCAGTGCTCTGTGATACACGCTCTACGAGTCGAGTTGTTTGGGAATGCAGCTCAA  773
              | || ||||||||||||||||   |||||||||||||||||||||||||||||||||||
Sbjct  1981  AATCATCAGTGCTCTGTGATACGTTCTCTACGAGTCGAGTTGTTTGGGAATGCAGCTCAA  2040

Query  774   AATGGGTGGTAAATTCCATCTAAAGCTAAATATTGGCGAGAGACCGATAGCGAACAAGTA  833
             ||||||||||||||||||||||||||||||||||||||||||||||||||||||||||||
Sbjct  2041  AATGGGTGGTAAATTCCATCTAAAGCTAAATATTGGCGAGAGACCGATAGCGAACAAGTA  2100

Query  834   CCGTGAGGGAAAGATGAAAAGCACTTTGGAAAGAGAGTTAAACAGTACGTGAAATTGTTG  893
             ||||||||||||||||||||||||||||||||||||||||||||||||||||||||||||
Sbjct  2101  CCGTGAGGGAAAGATGAAAAGCACTTTGGAAAGAGAGTTAAACAGTACGTGAAATTGTTG  2160

Query  894   AAAGGGAAACGA-TTGAAGTCAGTCGTGTTCTTTGGATTCAGCTAGTTCTTCTAGTCTAC  952
             ||||||||||||  |  | | | || ||||  ||||| |||||  |||||||  || |||
Sbjct  2161  AAAGGGAAACGAAATTCA-TGAATCATGTTTATTGGACTCAGC-CGTTCTTC-GGTGTAC  2217

Query  953   TTCCATTGAACGGGTCAACATCAGTTTTGTCCGGTGGATAAAGATAGTAGGAATGTAGCT  1012
             |||| || ||||||||||||||||||||||||| ||||||||| ||||||||| || |||
Sbjct  2218  TTCCTTTAAACGGGTCAACATCAGTTTTGTCCGATGGATAAAGGTAGTAGGAAGGTGGCT  2277

Query  1013  CCCCCGGGAGTGTTATAGACTATTATTGCATACACTGGGTGAGACTGAGGACTGCAGCTC  1072
             | | |||||||||||||| |||||  |||||||| ||| |||||||||||||||||||| 
Sbjct  2278  CTCTCGGGAGTGTTATAGCCTATTGCTGCATACATTGGATGAGACTGAGGACTGCAGCTT  2337

Query  1073  GCCTTT-TGGCCGGTCTTCGGACACGTTCGAGCTTAGGATGTTGACATAATGGCTTTAA-  1130
             |||||| |||||||  ||||  ||||||| ||||||||||||||||||| |  ||  || 
Sbjct  2338  GCCTTTATGGCCGGGGTTCGCCCACGTTCAAGCTTAGGATGTTGACATA-T-TCTCGAAT  2395

Query  1131  -ACGACCCGTCTTGAAACACGGACCAAGGAGTCTAACATATCTGCGAGTGTTTGAGTGTC  1189
              |||||||||||||||||||||||||||||||||||||||||||||||||||||||||||
Sbjct  2396  CACGACCCGTCTTGAAACACGGACCAAGGAGTCTAACATATCTGCGAGTGTTTGAGTGTC  2455

Query  1190  AAACTCGAGCGCGTAATGAAAGTGAACTGGGAGGGATCCGTAAGGAGCACCTTCGACCGA  1249
             |||||||||||||||||||||||||| ||||||||||||| |||||||||||||||||||
Sbjct  2456  AAACTCGAGCGCGTAATGAAAGTGAATTGGGAGGGATCCGCAAGGAGCACCTTCGACCGA  2515

Query  1250  TCCGGATGTTTACTGATGGATTTGAGTAAGAGCATATATGCTGGGACCCGAAAGATGGTG  1309
             ||| ||||||| | || |||||||||||||||||||||||||||||||||||||||||||
Sbjct  2516  TCCTGATGTTTTCGGAAGGATTTGAGTAAGAGCATATATGCTGGGACCCGAAAGATGGTG  2575

Query  1310  AACTATGCCTGAATAGGGCGAAGCCAGGGGAAACTCTGGTGGAGGCTCGTAGCGATTCTG  1369
             ||||||||||||||||||||||||||||||||||||||||||||||||||||||||||||
Sbjct  2576  AACTATGCCTGAATAGGGCGAAGCCAGGGGAAACTCTGGTGGAGGCTCGTAGCGATTCTG  2635

Query  1370  ACGTGCAAATCGATCGTCAAATTTGGGTATAGGGGCGAAAGACTAATCGAACCATCTAGT  1429
             ||||||||||||||||||||||||||||||||||||||||||||||||||||||||||||
Sbjct  2636  ACGTGCAAATCGATCGTCAAATTTGGGTATAGGGGCGAAAGACTAATCGAACCATCTAGT  2695

Query  1430  AGCTGGTTCCTGC  1442
             |||||||||||||
Sbjct  2696  AGCTGGTTCCTGC  2708


>NW_021167133.1 Apiotrichum porosum strain DSM 27194 chromosome Unknown scaffold_26, 
whole genome shotgun sequence
Length=25018

 Score = 2013 bits (1090),  Expect = 0.0
 Identities = 1336/1453 (92%), Gaps = 23/1453 (2%)
 Strand=Plus/Plus

Query  1     CAAGGTTTCCGTAGGTGAACCTGCGGAAGGATCATTAGTGAATTGCTCT-TTGAGCGTTA  59
             ||||||||||||||||||||||||||||||||||||||||| |||| ||  || || | |
Sbjct  2708  CAAGGTTTCCGTAGGTGAACCTGCGGAAGGATCATTAGTGA-TTGCCCTAGTG-GCTTAA  2765

Query  60    AACTATATCCATCTACACCTGTGAACTGTT-GATTGAC-TTCGGTCAATTACTTTTACAA  117
             |||||||||||| ||||||||||||| ||| |||||||  || ||   | | ||||||||
Sbjct  2766  AACTATATCCATTTACACCTGTGAACCGTTTGATTGACACTCTGT-GTTGA-TTTTACAA  2823

Query  118   ACATTGTGTAATGAACGTCATGTTATTATAAC-AAAAATAACTTTCAACAACGGATCTCT  176
             ||| | ||||| ||| |||| ||||||||||| |||||||||||||||||||||||||||
Sbjct  2824  ACAATATGTAAAGAAAGTCAAGTTATTATAACAAAAAATAACTTTCAACAACGGATCTCT  2883

Query  177   TGGCTCTCGCATCGATGAAGAACGCAGCGAAATGCGATAAGTAATGTGAATTGCAGAATT  236
             ||||||||||||||||||||||||||||||||||||||||||||||||||||||||||||
Sbjct  2884  TGGCTCTCGCATCGATGAAGAACGCAGCGAAATGCGATAAGTAATGTGAATTGCAGAATT  2943

Query  237   CAGTGAATCATCGAATCTTTGAACGCAACTTGCGCTCTCTGGTATTCCGGAGAGCATGCC  296
             ||||||||||||||||||||||||||||||||||||||||||||||||||||||||||||
Sbjct  2944  CAGTGAATCATCGAATCTTTGAACGCAACTTGCGCTCTCTGGTATTCCGGAGAGCATGCC  3003

Query  297   TGTTTGAGTATCATGAAATCTCAACCATTAGGGTTTCTTAATGGCTTGGATTTGGGCGCT  356
             ||||||||| |||||||||||||||||||||||||||||||||||||||||||||| | |
Sbjct  3004  TGTTTGAGTGTCATGAAATCTCAACCATTAGGGTTTCTTAATGGCTTGGATTTGGGTGTT  3063

Query  357   GCCACTTGCCTGGCTCGCCTTAAAAGAGTTAGCG-TATTAAC-TTGTCGATCTGGCGTAA  414
             ||||  |  ||||||||||||||| |||||||||   |||||  ||||| ||||||||||
Sbjct  3064  GCCA-GTCTCTGGCTCGCCTTAAAGGAGTTAGCGAGTTTAACAATGTCG-TCTGGCGTAA  3121

Query  415   TAAGTTTCGCTGGTGTAGACTTGAGAAGTGCGCTTCTAATCGTCTTCGGACAATT-CTTG  473
             ||||||||||||||  ||||||| |||||  |||||||||||||||||||||||| ||| 
Sbjct  3122  TAAGTTTCGCTGGT-AAGACTTGTGAAGTTTGCTTCTAATCGTCTTCGGACAATTACTTT  3180

Query  474   AACTCTGGTCTCAAATCAGGTAGGACTACCCGCTGAACTTAAGCATATCAATAAGCGGAG  533
              ||||||| |||||||||||||||||||||||||||||||||||||||||||||||||||
Sbjct  3181  GACTCTGGCCTCAAATCAGGTAGGACTACCCGCTGAACTTAAGCATATCAATAAGCGGAG  3240

Query  534   GAAAAGAAACTAACTAGGATTCCCTTAGTAACGGCGAGTGAACCGGGAAAAGCTCAAATT  593
             |||||||||||||| ||||||||| |||||||||||||||||||||||| ||||||||||
Sbjct  3241  GAAAAGAAACTAACAAGGATTCCCCTAGTAACGGCGAGTGAACCGGGAAGAGCTCAAATT  3300

Query  594   TGTAATCTGGCTGTCTTCGATAGTCCGAGTTGTAATCTATAGACGTGTTTTCCGTGCTGG  653
             || |||||||| ||||||||| ||||||||||||||||||||| | ||||||||||||| 
Sbjct  3301  TGAAATCTGGCAGTCTTCGATTGTCCGAGTTGTAATCTATAGAAGCGTTTTCCGTGCTGA  3360

Query  654   ACCGTATCTAAGTCCCTTGGAACAGGGTATCAAAGAGGGTGACAATCCCGTGCTTGATAC  713
             || || | ||||||||||||||||||||||||||||||||||||||||||| ||| | ||
Sbjct  3361  ACTGTGTATAAGTCCCTTGGAACAGGGTATCAAAGAGGGTGACAATCCCGTACTTTACAC  3420

Query  714   GACCACCAGTGCTCTGTGATACACGCTCTACGAGTCGAGTTGTTTGGGAATGCAGCTCAA  773
              | || ||||||||||||||||   |||||||||||||||||||||||||||||||||||
Sbjct  3421  AATCATCAGTGCTCTGTGATACGTTCTCTACGAGTCGAGTTGTTTGGGAATGCAGCTCAA  3480

Query  774   AATGGGTGGTAAATTCCATCTAAAGCTAAATATTGGCGAGAGACCGATAGCGAACAAGTA  833
             ||||||||||||||||||||||||||||||||||||||||||||||||||||||||||||
Sbjct  3481  AATGGGTGGTAAATTCCATCTAAAGCTAAATATTGGCGAGAGACCGATAGCGAACAAGTA  3540

Query  834   CCGTGAGGGAAAGATGAAAAGCACTTTGGAAAGAGAGTTAAACAGTACGTGAAATTGTTG  893
             ||||||||||||||||||||||||||||||||||||||||||||||||||||||||||||
Sbjct  3541  CCGTGAGGGAAAGATGAAAAGCACTTTGGAAAGAGAGTTAAACAGTACGTGAAATTGTTG  3600

Query  894   AAAGGGAAACGA-TTGAAGTCAGTCGTGTTCTTTGGATTCAGCTAGTTCTTCTAGTCTAC  952
             ||||||||||||  |  | | | || ||||  ||||| |||||  |||||||  || |||
Sbjct  3601  AAAGGGAAACGAAATTCA-TGAATCATGTTTATTGGACTCAGC-CGTTCTTC-GGTGTAC  3657

Query  953   TTCCATTGAACGGGTCAACATCAGTTTTGTCCGGTGGATAAAGATAGTAGGAATGTAGCT  1012
             |||| || ||||||||||||||||||||||||| ||||||||| ||||||||| || |||
Sbjct  3658  TTCCTTTAAACGGGTCAACATCAGTTTTGTCCGATGGATAAAGGTAGTAGGAAGGTGGCT  3717

Query  1013  CCCCCGGGAGTGTTATAGACTATTATTGCATACACTGGGTGAGACTGAGGACTGCAGCTC  1072
             | | |||||||||||||| |||||  |||||||| ||| |||||||||||||||||||| 
Sbjct  3718  CTCTCGGGAGTGTTATAGCCTATTGCTGCATACATTGGATGAGACTGAGGACTGCAGCTT  3777

Query  1073  GCCTTT-TGGCCGGTCTTCGGACACGTTCGAGCTTAGGATGTTGACATAATGGCTTTAA-  1130
             |||||| |||||||  ||||  ||||||| ||||||||||||||||||| |  ||  || 
Sbjct  3778  GCCTTTATGGCCGGGGTTCGCCCACGTTCAAGCTTAGGATGTTGACATA-T-TCTCGAAT  3835

Query  1131  -ACGACCCGTCTTGAAACACGGACCAAGGAGTCTAACATATCTGCGAGTGTTTGAGTGTC  1189
              |||||||||||||||||||||||||||||||||||||||||||||||||||||||||||
Sbjct  3836  CACGACCCGTCTTGAAACACGGACCAAGGAGTCTAACATATCTGCGAGTGTTTGAGTGTC  3895

Query  1190  AAACTCGAGCGCGTAATGAAAGTGAACTGGGAGGGATCCGTAAGGAGCACCTTCGACCGA  1249
             |||||||||||||||||||||||||| ||||||||||||| |||||||||||||||||||
Sbjct  3896  AAACTCGAGCGCGTAATGAAAGTGAATTGGGAGGGATCCGCAAGGAGCACCTTCGACCGA  3955

Query  1250  TCCGGATGTTTACTGATGGATTTGAGTAAGAGCATATATGCTGGGACCCGAAAGATGGTG  1309
             ||| ||||||| | || |||||||||||||||||||||||||||||||||||||||||||
Sbjct  3956  TCCTGATGTTTTCGGAAGGATTTGAGTAAGAGCATATATGCTGGGACCCGAAAGATGGTG  4015

Query  1310  AACTATGCCTGAATAGGGCGAAGCCAGGGGAAACTCTGGTGGAGGCTCGTAGCGATTCTG  1369
             ||||||||||||||||||||||||||||||||||||||||||||||||||||||||||||
Sbjct  4016  AACTATGCCTGAATAGGGCGAAGCCAGGGGAAACTCTGGTGGAGGCTCGTAGCGATTCTG  4075

Query  1370  ACGTGCAAATCGATCGTCAAATTTGGGTATAGGGGCGAAAGACTAATCGAACCATCTAGT  1429
             ||||||||||||||||||||||||||||||||||||||||||||||||||||||||||||
Sbjct  4076  ACGTGCAAATCGATCGTCAAATTTGGGTATAGGGGCGAAAGACTAATCGAACCATCTAGT  4135

Query  1430  AGCTGGTTCCTGC  1442
             |||||||||||||
Sbjct  4136  AGCTGGTTCCTGC  4148


 Score = 2013 bits (1090),  Expect = 0.0
 Identities = 1336/1453 (92%), Gaps = 23/1453 (2%)
 Strand=Plus/Plus

Query  1      CAAGGTTTCCGTAGGTGAACCTGCGGAAGGATCATTAGTGAATTGCTCT-TTGAGCGTTA  59
              ||||||||||||||||||||||||||||||||||||||||| |||| ||  || || | |
Sbjct  10294  CAAGGTTTCCGTAGGTGAACCTGCGGAAGGATCATTAGTGA-TTGCCCTAGTG-GCTTAA  10351

Query  60     AACTATATCCATCTACACCTGTGAACTGTT-GATTGAC-TTCGGTCAATTACTTTTACAA  117
              |||||||||||| ||||||||||||| ||| |||||||  || ||   | | ||||||||
Sbjct  10352  AACTATATCCATTTACACCTGTGAACCGTTTGATTGACACTCTGT-GTTGA-TTTTACAA  10409

Query  118    ACATTGTGTAATGAACGTCATGTTATTATAAC-AAAAATAACTTTCAACAACGGATCTCT  176
              ||| | ||||| ||| |||| ||||||||||| |||||||||||||||||||||||||||
Sbjct  10410  ACAATATGTAAAGAAAGTCAAGTTATTATAACAAAAAATAACTTTCAACAACGGATCTCT  10469

Query  177    TGGCTCTCGCATCGATGAAGAACGCAGCGAAATGCGATAAGTAATGTGAATTGCAGAATT  236
              ||||||||||||||||||||||||||||||||||||||||||||||||||||||||||||
Sbjct  10470  TGGCTCTCGCATCGATGAAGAACGCAGCGAAATGCGATAAGTAATGTGAATTGCAGAATT  10529

Query  237    CAGTGAATCATCGAATCTTTGAACGCAACTTGCGCTCTCTGGTATTCCGGAGAGCATGCC  296
              ||||||||||||||||||||||||||||||||||||||||||||||||||||||||||||
Sbjct  10530  CAGTGAATCATCGAATCTTTGAACGCAACTTGCGCTCTCTGGTATTCCGGAGAGCATGCC  10589

Query  297    TGTTTGAGTATCATGAAATCTCAACCATTAGGGTTTCTTAATGGCTTGGATTTGGGCGCT  356
              ||||||||| |||||||||||||||||||||||||||||||||||||||||||||| | |
Sbjct  10590  TGTTTGAGTGTCATGAAATCTCAACCATTAGGGTTTCTTAATGGCTTGGATTTGGGTGTT  10649

Query  357    GCCACTTGCCTGGCTCGCCTTAAAAGAGTTAGCG-TATTAAC-TTGTCGATCTGGCGTAA  414
              ||||  |  ||||||||||||||| |||||||||   |||||  ||||| ||||||||||
Sbjct  10650  GCCA-GTCTCTGGCTCGCCTTAAAGGAGTTAGCGAGTTTAACAATGTCG-TCTGGCGTAA  10707

Query  415    TAAGTTTCGCTGGTGTAGACTTGAGAAGTGCGCTTCTAATCGTCTTCGGACAATT-CTTG  473
              ||||||||||||||  ||||||| |||||  |||||||||||||||||||||||| ||| 
Sbjct  10708  TAAGTTTCGCTGGT-AAGACTTGTGAAGTTTGCTTCTAATCGTCTTCGGACAATTACTTT  10766

Query  474    AACTCTGGTCTCAAATCAGGTAGGACTACCCGCTGAACTTAAGCATATCAATAAGCGGAG  533
               ||||||| |||||||||||||||||||||||||||||||||||||||||||||||||||
Sbjct  10767  GACTCTGGCCTCAAATCAGGTAGGACTACCCGCTGAACTTAAGCATATCAATAAGCGGAG  10826

Query  534    GAAAAGAAACTAACTAGGATTCCCTTAGTAACGGCGAGTGAACCGGGAAAAGCTCAAATT  593
              |||||||||||||| ||||||||| |||||||||||||||||||||||| ||||||||||
Sbjct  10827  GAAAAGAAACTAACAAGGATTCCCCTAGTAACGGCGAGTGAACCGGGAAGAGCTCAAATT  10886

Query  594    TGTAATCTGGCTGTCTTCGATAGTCCGAGTTGTAATCTATAGACGTGTTTTCCGTGCTGG  653
              || |||||||| ||||||||| ||||||||||||||||||||| | ||||||||||||| 
Sbjct  10887  TGAAATCTGGCAGTCTTCGATTGTCCGAGTTGTAATCTATAGAAGCGTTTTCCGTGCTGA  10946

Query  654    ACCGTATCTAAGTCCCTTGGAACAGGGTATCAAAGAGGGTGACAATCCCGTGCTTGATAC  713
              || || | ||||||||||||||||||||||||||||||||||||||||||| ||| | ||
Sbjct  10947  ACTGTGTATAAGTCCCTTGGAACAGGGTATCAAAGAGGGTGACAATCCCGTACTTTACAC  11006

Query  714    GACCACCAGTGCTCTGTGATACACGCTCTACGAGTCGAGTTGTTTGGGAATGCAGCTCAA  773
               | || ||||||||||||||||   |||||||||||||||||||||||||||||||||||
Sbjct  11007  AATCATCAGTGCTCTGTGATACGTTCTCTACGAGTCGAGTTGTTTGGGAATGCAGCTCAA  11066

Query  774    AATGGGTGGTAAATTCCATCTAAAGCTAAATATTGGCGAGAGACCGATAGCGAACAAGTA  833
              ||||||||||||||||||||||||||||||||||||||||||||||||||||||||||||
Sbjct  11067  AATGGGTGGTAAATTCCATCTAAAGCTAAATATTGGCGAGAGACCGATAGCGAACAAGTA  11126

Query  834    CCGTGAGGGAAAGATGAAAAGCACTTTGGAAAGAGAGTTAAACAGTACGTGAAATTGTTG  893
              ||||||||||||||||||||||||||||||||||||||||||||||||||||||||||||
Sbjct  11127  CCGTGAGGGAAAGATGAAAAGCACTTTGGAAAGAGAGTTAAACAGTACGTGAAATTGTTG  11186

Query  894    AAAGGGAAACGA-TTGAAGTCAGTCGTGTTCTTTGGATTCAGCTAGTTCTTCTAGTCTAC  952
              ||||||||||||  |  | | | || ||||  ||||| |||||  |||||||  || |||
Sbjct  11187  AAAGGGAAACGAAATTCA-TGAATCATGTTTATTGGACTCAGC-CGTTCTTC-GGTGTAC  11243

Query  953    TTCCATTGAACGGGTCAACATCAGTTTTGTCCGGTGGATAAAGATAGTAGGAATGTAGCT  1012
              |||| || ||||||||||||||||||||||||| ||||||||| ||||||||| || |||
Sbjct  11244  TTCCTTTAAACGGGTCAACATCAGTTTTGTCCGATGGATAAAGGTAGTAGGAAGGTGGCT  11303

Query  1013   CCCCCGGGAGTGTTATAGACTATTATTGCATACACTGGGTGAGACTGAGGACTGCAGCTC  1072
              | | |||||||||||||| |||||  |||||||| ||| |||||||||||||||||||| 
Sbjct  11304  CTCTCGGGAGTGTTATAGCCTATTGCTGCATACATTGGATGAGACTGAGGACTGCAGCTT  11363

Query  1073   GCCTTT-TGGCCGGTCTTCGGACACGTTCGAGCTTAGGATGTTGACATAATGGCTTTAA-  1130
              |||||| |||||||  ||||  ||||||| ||||||||||||||||||| |  ||  || 
Sbjct  11364  GCCTTTATGGCCGGGGTTCGCCCACGTTCAAGCTTAGGATGTTGACATA-T-TCTCGAAT  11421

Query  1131   -ACGACCCGTCTTGAAACACGGACCAAGGAGTCTAACATATCTGCGAGTGTTTGAGTGTC  1189
               |||||||||||||||||||||||||||||||||||||||||||||||||||||||||||
Sbjct  11422  CACGACCCGTCTTGAAACACGGACCAAGGAGTCTAACATATCTGCGAGTGTTTGAGTGTC  11481

Query  1190   AAACTCGAGCGCGTAATGAAAGTGAACTGGGAGGGATCCGTAAGGAGCACCTTCGACCGA  1249
              |||||||||||||||||||||||||| ||||||||||||| |||||||||||||||||||
Sbjct  11482  AAACTCGAGCGCGTAATGAAAGTGAATTGGGAGGGATCCGCAAGGAGCACCTTCGACCGA  11541

Query  1250   TCCGGATGTTTACTGATGGATTTGAGTAAGAGCATATATGCTGGGACCCGAAAGATGGTG  1309
              ||| ||||||| | || |||||||||||||||||||||||||||||||||||||||||||
Sbjct  11542  TCCTGATGTTTTCGGAAGGATTTGAGTAAGAGCATATATGCTGGGACCCGAAAGATGGTG  11601

Query  1310   AACTATGCCTGAATAGGGCGAAGCCAGGGGAAACTCTGGTGGAGGCTCGTAGCGATTCTG  1369
              ||||||||||||||||||||||||||||||||||||||||||||||||||||||||||||
Sbjct  11602  AACTATGCCTGAATAGGGCGAAGCCAGGGGAAACTCTGGTGGAGGCTCGTAGCGATTCTG  11661

Query  1370   ACGTGCAAATCGATCGTCAAATTTGGGTATAGGGGCGAAAGACTAATCGAACCATCTAGT  1429
              ||||||||||||||||||||||||||||||||||||||||||||||||||||||||||||
Sbjct  11662  ACGTGCAAATCGATCGTCAAATTTGGGTATAGGGGCGAAAGACTAATCGAACCATCTAGT  11721

Query  1430   AGCTGGTTCCTGC  1442
              |||||||||||||
Sbjct  11722  AGCTGGTTCCTGC  11734


 Score = 2013 bits (1090),  Expect = 0.0
 Identities = 1336/1453 (92%), Gaps = 23/1453 (2%)
 Strand=Plus/Plus

Query  1      CAAGGTTTCCGTAGGTGAACCTGCGGAAGGATCATTAGTGAATTGCTCT-TTGAGCGTTA  59
              ||||||||||||||||||||||||||||||||||||||||| |||| ||  || || | |
Sbjct  17880  CAAGGTTTCCGTAGGTGAACCTGCGGAAGGATCATTAGTGA-TTGCCCTAGTG-GCTTAA  17937

Query  60     AACTATATCCATCTACACCTGTGAACTGTT-GATTGAC-TTCGGTCAATTACTTTTACAA  117
              |||||||||||| ||||||||||||| ||| |||||||  || ||   | | ||||||||
Sbjct  17938  AACTATATCCATTTACACCTGTGAACCGTTTGATTGACACTCTGT-GTTGA-TTTTACAA  17995

Query  118    ACATTGTGTAATGAACGTCATGTTATTATAAC-AAAAATAACTTTCAACAACGGATCTCT  176
              ||| | ||||| ||| |||| ||||||||||| |||||||||||||||||||||||||||
Sbjct  17996  ACAATATGTAAAGAAAGTCAAGTTATTATAACAAAAAATAACTTTCAACAACGGATCTCT  18055

Query  177    TGGCTCTCGCATCGATGAAGAACGCAGCGAAATGCGATAAGTAATGTGAATTGCAGAATT  236
              ||||||||||||||||||||||||||||||||||||||||||||||||||||||||||||
Sbjct  18056  TGGCTCTCGCATCGATGAAGAACGCAGCGAAATGCGATAAGTAATGTGAATTGCAGAATT  18115

Query  237    CAGTGAATCATCGAATCTTTGAACGCAACTTGCGCTCTCTGGTATTCCGGAGAGCATGCC  296
              ||||||||||||||||||||||||||||||||||||||||||||||||||||||||||||
Sbjct  18116  CAGTGAATCATCGAATCTTTGAACGCAACTTGCGCTCTCTGGTATTCCGGAGAGCATGCC  18175

Query  297    TGTTTGAGTATCATGAAATCTCAACCATTAGGGTTTCTTAATGGCTTGGATTTGGGCGCT  356
              ||||||||| |||||||||||||||||||||||||||||||||||||||||||||| | |
Sbjct  18176  TGTTTGAGTGTCATGAAATCTCAACCATTAGGGTTTCTTAATGGCTTGGATTTGGGTGTT  18235

Query  357    GCCACTTGCCTGGCTCGCCTTAAAAGAGTTAGCG-TATTAAC-TTGTCGATCTGGCGTAA  414
              ||||  |  ||||||||||||||| |||||||||   |||||  ||||| ||||||||||
Sbjct  18236  GCCA-GTCTCTGGCTCGCCTTAAAGGAGTTAGCGAGTTTAACAATGTCG-TCTGGCGTAA  18293

Query  415    TAAGTTTCGCTGGTGTAGACTTGAGAAGTGCGCTTCTAATCGTCTTCGGACAATT-CTTG  473
              ||||||||||||||  ||||||| |||||  |||||||||||||||||||||||| ||| 
Sbjct  18294  TAAGTTTCGCTGGT-AAGACTTGTGAAGTTTGCTTCTAATCGTCTTCGGACAATTACTTT  18352

Query  474    AACTCTGGTCTCAAATCAGGTAGGACTACCCGCTGAACTTAAGCATATCAATAAGCGGAG  533
               ||||||| |||||||||||||||||||||||||||||||||||||||||||||||||||
Sbjct  18353  GACTCTGGCCTCAAATCAGGTAGGACTACCCGCTGAACTTAAGCATATCAATAAGCGGAG  18412

Query  534    GAAAAGAAACTAACTAGGATTCCCTTAGTAACGGCGAGTGAACCGGGAAAAGCTCAAATT  593
              |||||||||||||| ||||||||| |||||||||||||||||||||||| ||||||||||
Sbjct  18413  GAAAAGAAACTAACAAGGATTCCCCTAGTAACGGCGAGTGAACCGGGAAGAGCTCAAATT  18472

Query  594    TGTAATCTGGCTGTCTTCGATAGTCCGAGTTGTAATCTATAGACGTGTTTTCCGTGCTGG  653
              || |||||||| ||||||||| ||||||||||||||||||||| | ||||||||||||| 
Sbjct  18473  TGAAATCTGGCAGTCTTCGATTGTCCGAGTTGTAATCTATAGAAGCGTTTTCCGTGCTGA  18532

Query  654    ACCGTATCTAAGTCCCTTGGAACAGGGTATCAAAGAGGGTGACAATCCCGTGCTTGATAC  713
              || || | ||||||||||||||||||||||||||||||||||||||||||| ||| | ||
Sbjct  18533  ACTGTGTATAAGTCCCTTGGAACAGGGTATCAAAGAGGGTGACAATCCCGTACTTTACAC  18592

Query  714    GACCACCAGTGCTCTGTGATACACGCTCTACGAGTCGAGTTGTTTGGGAATGCAGCTCAA  773
               | || ||||||||||||||||   |||||||||||||||||||||||||||||||||||
Sbjct  18593  AATCATCAGTGCTCTGTGATACGTTCTCTACGAGTCGAGTTGTTTGGGAATGCAGCTCAA  18652

Query  774    AATGGGTGGTAAATTCCATCTAAAGCTAAATATTGGCGAGAGACCGATAGCGAACAAGTA  833
              ||||||||||||||||||||||||||||||||||||||||||||||||||||||||||||
Sbjct  18653  AATGGGTGGTAAATTCCATCTAAAGCTAAATATTGGCGAGAGACCGATAGCGAACAAGTA  18712

Query  834    CCGTGAGGGAAAGATGAAAAGCACTTTGGAAAGAGAGTTAAACAGTACGTGAAATTGTTG  893
              ||||||||||||||||||||||||||||||||||||||||||||||||||||||||||||
Sbjct  18713  CCGTGAGGGAAAGATGAAAAGCACTTTGGAAAGAGAGTTAAACAGTACGTGAAATTGTTG  18772

Query  894    AAAGGGAAACGA-TTGAAGTCAGTCGTGTTCTTTGGATTCAGCTAGTTCTTCTAGTCTAC  952
              ||||||||||||  |  | | | || ||||  ||||| |||||  |||||||  || |||
Sbjct  18773  AAAGGGAAACGAAATTCA-TGAATCATGTTTATTGGACTCAGC-CGTTCTTC-GGTGTAC  18829

Query  953    TTCCATTGAACGGGTCAACATCAGTTTTGTCCGGTGGATAAAGATAGTAGGAATGTAGCT  1012
              |||| || ||||||||||||||||||||||||| ||||||||| ||||||||| || |||
Sbjct  18830  TTCCTTTAAACGGGTCAACATCAGTTTTGTCCGATGGATAAAGGTAGTAGGAAGGTGGCT  18889

Query  1013   CCCCCGGGAGTGTTATAGACTATTATTGCATACACTGGGTGAGACTGAGGACTGCAGCTC  1072
              | | |||||||||||||| |||||  |||||||| ||| |||||||||||||||||||| 
Sbjct  18890  CTCTCGGGAGTGTTATAGCCTATTGCTGCATACATTGGATGAGACTGAGGACTGCAGCTT  18949

Query  1073   GCCTTT-TGGCCGGTCTTCGGACACGTTCGAGCTTAGGATGTTGACATAATGGCTTTAA-  1130
              |||||| |||||||  ||||  ||||||| ||||||||||||||||||| |  ||  || 
Sbjct  18950  GCCTTTATGGCCGGGGTTCGCCCACGTTCAAGCTTAGGATGTTGACATA-T-TCTCGAAT  19007

Query  1131   -ACGACCCGTCTTGAAACACGGACCAAGGAGTCTAACATATCTGCGAGTGTTTGAGTGTC  1189
               |||||||||||||||||||||||||||||||||||||||||||||||||||||||||||
Sbjct  19008  CACGACCCGTCTTGAAACACGGACCAAGGAGTCTAACATATCTGCGAGTGTTTGAGTGTC  19067

Query  1190   AAACTCGAGCGCGTAATGAAAGTGAACTGGGAGGGATCCGTAAGGAGCACCTTCGACCGA  1249
              |||||||||||||||||||||||||| ||||||||||||| |||||||||||||||||||
Sbjct  19068  AAACTCGAGCGCGTAATGAAAGTGAATTGGGAGGGATCCGCAAGGAGCACCTTCGACCGA  19127

Query  1250   TCCGGATGTTTACTGATGGATTTGAGTAAGAGCATATATGCTGGGACCCGAAAGATGGTG  1309
              ||| ||||||| | || |||||||||||||||||||||||||||||||||||||||||||
Sbjct  19128  TCCTGATGTTTTCGGAAGGATTTGAGTAAGAGCATATATGCTGGGACCCGAAAGATGGTG  19187

Query  1310   AACTATGCCTGAATAGGGCGAAGCCAGGGGAAACTCTGGTGGAGGCTCGTAGCGATTCTG  1369
              ||||||||||||||||||||||||||||||||||||||||||||||||||||||||||||
Sbjct  19188  AACTATGCCTGAATAGGGCGAAGCCAGGGGAAACTCTGGTGGAGGCTCGTAGCGATTCTG  19247

Query  1370   ACGTGCAAATCGATCGTCAAATTTGGGTATAGGGGCGAAAGACTAATCGAACCATCTAGT  1429
              ||||||||||||||||||||||||||||||||||||||||||||||||||||||||||||
Sbjct  19248  ACGTGCAAATCGATCGTCAAATTTGGGTATAGGGGCGAAAGACTAATCGAACCATCTAGT  19307

Query  1430   AGCTGGTTCCTGC  1442
              |||||||||||||
Sbjct  19308  AGCTGGTTCCTGC  19320


>NW_021167129.1 Apiotrichum porosum strain DSM 27194 chromosome Unknown scaffold_22, 
whole genome shotgun sequence
Length=226415

 Score = 2013 bits (1090),  Expect = 0.0
 Identities = 1336/1453 (92%), Gaps = 23/1453 (2%)
 Strand=Plus/Plus

Query  1     CAAGGTTTCCGTAGGTGAACCTGCGGAAGGATCATTAGTGAATTGCTCT-TTGAGCGTTA  59
             ||||||||||||||||||||||||||||||||||||||||| |||| ||  || || | |
Sbjct  1268  CAAGGTTTCCGTAGGTGAACCTGCGGAAGGATCATTAGTGA-TTGCCCTAGTG-GCTTAA  1325

Query  60    AACTATATCCATCTACACCTGTGAACTGTT-GATTGAC-TTCGGTCAATTACTTTTACAA  117
             |||||||||||| ||||||||||||| ||| |||||||  || ||   | | ||||||||
Sbjct  1326  AACTATATCCATTTACACCTGTGAACCGTTTGATTGACACTCTGT-GTTGA-TTTTACAA  1383

Query  118   ACATTGTGTAATGAACGTCATGTTATTATAAC-AAAAATAACTTTCAACAACGGATCTCT  176
             ||| | ||||| ||| |||| ||||||||||| |||||||||||||||||||||||||||
Sbjct  1384  ACAATATGTAAAGAAAGTCAAGTTATTATAACAAAAAATAACTTTCAACAACGGATCTCT  1443

Query  177   TGGCTCTCGCATCGATGAAGAACGCAGCGAAATGCGATAAGTAATGTGAATTGCAGAATT  236
             ||||||||||||||||||||||||||||||||||||||||||||||||||||||||||||
Sbjct  1444  TGGCTCTCGCATCGATGAAGAACGCAGCGAAATGCGATAAGTAATGTGAATTGCAGAATT  1503

Query  237   CAGTGAATCATCGAATCTTTGAACGCAACTTGCGCTCTCTGGTATTCCGGAGAGCATGCC  296
             ||||||||||||||||||||||||||||||||||||||||||||||||||||||||||||
Sbjct  1504  CAGTGAATCATCGAATCTTTGAACGCAACTTGCGCTCTCTGGTATTCCGGAGAGCATGCC  1563

Query  297   TGTTTGAGTATCATGAAATCTCAACCATTAGGGTTTCTTAATGGCTTGGATTTGGGCGCT  356
             ||||||||| |||||||||||||||||||||||||||||||||||||||||||||| | |
Sbjct  1564  TGTTTGAGTGTCATGAAATCTCAACCATTAGGGTTTCTTAATGGCTTGGATTTGGGTGTT  1623

Query  357   GCCACTTGCCTGGCTCGCCTTAAAAGAGTTAGCG-TATTAAC-TTGTCGATCTGGCGTAA  414
             ||||  |  ||||||||||||||| |||||||||   |||||  ||||| ||||||||||
Sbjct  1624  GCCA-GTCTCTGGCTCGCCTTAAAGGAGTTAGCGAGTTTAACAATGTCG-TCTGGCGTAA  1681

Query  415   TAAGTTTCGCTGGTGTAGACTTGAGAAGTGCGCTTCTAATCGTCTTCGGACAATT-CTTG  473
             ||||||||||||||  ||||||| |||||  |||||||||||||||||||||||| ||| 
Sbjct  1682  TAAGTTTCGCTGGT-AAGACTTGTGAAGTTTGCTTCTAATCGTCTTCGGACAATTACTTT  1740

Query  474   AACTCTGGTCTCAAATCAGGTAGGACTACCCGCTGAACTTAAGCATATCAATAAGCGGAG  533
              ||||||| |||||||||||||||||||||||||||||||||||||||||||||||||||
Sbjct  1741  GACTCTGGCCTCAAATCAGGTAGGACTACCCGCTGAACTTAAGCATATCAATAAGCGGAG  1800

Query  534   GAAAAGAAACTAACTAGGATTCCCTTAGTAACGGCGAGTGAACCGGGAAAAGCTCAAATT  593
             |||||||||||||| ||||||||| |||||||||||||||||||||||| ||||||||||
Sbjct  1801  GAAAAGAAACTAACAAGGATTCCCCTAGTAACGGCGAGTGAACCGGGAAGAGCTCAAATT  1860

Query  594   TGTAATCTGGCTGTCTTCGATAGTCCGAGTTGTAATCTATAGACGTGTTTTCCGTGCTGG  653
             || |||||||| ||||||||| ||||||||||||||||||||| | ||||||||||||| 
Sbjct  1861  TGAAATCTGGCAGTCTTCGATTGTCCGAGTTGTAATCTATAGAAGCGTTTTCCGTGCTGA  1920

Query  654   ACCGTATCTAAGTCCCTTGGAACAGGGTATCAAAGAGGGTGACAATCCCGTGCTTGATAC  713
             || || | ||||||||||||||||||||||||||||||||||||||||||| ||| | ||
Sbjct  1921  ACTGTGTATAAGTCCCTTGGAACAGGGTATCAAAGAGGGTGACAATCCCGTACTTTACAC  1980

Query  714   GACCACCAGTGCTCTGTGATACACGCTCTACGAGTCGAGTTGTTTGGGAATGCAGCTCAA  773
              | || ||||||||||||||||   |||||||||||||||||||||||||||||||||||
Sbjct  1981  AATCATCAGTGCTCTGTGATACGTTCTCTACGAGTCGAGTTGTTTGGGAATGCAGCTCAA  2040

Query  774   AATGGGTGGTAAATTCCATCTAAAGCTAAATATTGGCGAGAGACCGATAGCGAACAAGTA  833
             ||||||||||||||||||||||||||||||||||||||||||||||||||||||||||||
Sbjct  2041  AATGGGTGGTAAATTCCATCTAAAGCTAAATATTGGCGAGAGACCGATAGCGAACAAGTA  2100

Query  834   CCGTGAGGGAAAGATGAAAAGCACTTTGGAAAGAGAGTTAAACAGTACGTGAAATTGTTG  893
             ||||||||||||||||||||||||||||||||||||||||||||||||||||||||||||
Sbjct  2101  CCGTGAGGGAAAGATGAAAAGCACTTTGGAAAGAGAGTTAAACAGTACGTGAAATTGTTG  2160

Query  894   AAAGGGAAACGA-TTGAAGTCAGTCGTGTTCTTTGGATTCAGCTAGTTCTTCTAGTCTAC  952
             ||||||||||||  |  | | | || ||||  ||||| |||||  |||||||  || |||
Sbjct  2161  AAAGGGAAACGAAATTCA-TGAATCATGTTTATTGGACTCAGC-CGTTCTTC-GGTGTAC  2217

Query  953   TTCCATTGAACGGGTCAACATCAGTTTTGTCCGGTGGATAAAGATAGTAGGAATGTAGCT  1012
             |||| || ||||||||||||||||||||||||| ||||||||| ||||||||| || |||
Sbjct  2218  TTCCTTTAAACGGGTCAACATCAGTTTTGTCCGATGGATAAAGGTAGTAGGAAGGTGGCT  2277

Query  1013  CCCCCGGGAGTGTTATAGACTATTATTGCATACACTGGGTGAGACTGAGGACTGCAGCTC  1072
             | | |||||||||||||| |||||  |||||||| ||| |||||||||||||||||||| 
Sbjct  2278  CTCTCGGGAGTGTTATAGCCTATTGCTGCATACATTGGATGAGACTGAGGACTGCAGCTT  2337

Query  1073  GCCTTT-TGGCCGGTCTTCGGACACGTTCGAGCTTAGGATGTTGACATAATGGCTTTAA-  1130
             |||||| |||||||  ||||  ||||||| ||||||||||||||||||| |  ||  || 
Sbjct  2338  GCCTTTATGGCCGGGGTTCGCCCACGTTCAAGCTTAGGATGTTGACATA-T-TCTCGAAT  2395

Query  1131  -ACGACCCGTCTTGAAACACGGACCAAGGAGTCTAACATATCTGCGAGTGTTTGAGTGTC  1189
              |||||||||||||||||||||||||||||||||||||||||||||||||||||||||||
Sbjct  2396  CACGACCCGTCTTGAAACACGGACCAAGGAGTCTAACATATCTGCGAGTGTTTGAGTGTC  2455

Query  1190  AAACTCGAGCGCGTAATGAAAGTGAACTGGGAGGGATCCGTAAGGAGCACCTTCGACCGA  1249
             |||||||||||||||||||||||||| ||||||||||||| |||||||||||||||||||
Sbjct  2456  AAACTCGAGCGCGTAATGAAAGTGAATTGGGAGGGATCCGCAAGGAGCACCTTCGACCGA  2515

Query  1250  TCCGGATGTTTACTGATGGATTTGAGTAAGAGCATATATGCTGGGACCCGAAAGATGGTG  1309
             ||| ||||||| | || |||||||||||||||||||||||||||||||||||||||||||
Sbjct  2516  TCCTGATGTTTTCGGAAGGATTTGAGTAAGAGCATATATGCTGGGACCCGAAAGATGGTG  2575

Query  1310  AACTATGCCTGAATAGGGCGAAGCCAGGGGAAACTCTGGTGGAGGCTCGTAGCGATTCTG  1369
             ||||||||||||||||||||||||||||||||||||||||||||||||||||||||||||
Sbjct  2576  AACTATGCCTGAATAGGGCGAAGCCAGGGGAAACTCTGGTGGAGGCTCGTAGCGATTCTG  2635

Query  1370  ACGTGCAAATCGATCGTCAAATTTGGGTATAGGGGCGAAAGACTAATCGAACCATCTAGT  1429
             ||||||||||||||||||||||||||||||||||||||||||||||||||||||||||||
Sbjct  2636  ACGTGCAAATCGATCGTCAAATTTGGGTATAGGGGCGAAAGACTAATCGAACCATCTAGT  2695

Query  1430  AGCTGGTTCCTGC  1442
             |||||||||||||
Sbjct  2696  AGCTGGTTCCTGC  2708


>QPMP01000167.1 Colletotrichum tropicale strain CgS9275 KSG_CgS9275_v1_scaffold0167, 
whole genome shotgun sequence
Length=3005

 Score = 2010 bits (1088),  Expect = 0.0
 Identities = 1346/1466 (92%), Gaps = 35/1466 (2%)
 Strand=Plus/Minus

Query  1     CAAGGTTTCCGTAGGTGAACCTGCGGAAGGATCATTAGTGAATTGCTCTTT-GAGCGTTA  59
             ||||||||||||||||||||||||||||||||||||||||| |||| ||||  ||  |||
Sbjct  2789  CAAGGTTTCCGTAGGTGAACCTGCGGAAGGATCATTAGTGA-TTGC-CTTTATAGGCTTA  2732

Query  60    -AACTATATCCATCTACACCTGTGAACTGTT-GATTGACTT--CG---GTCAATTACTTT  112
              |||||||||||  |||||||||||||||||  | | ||||  ||   ||| | || |||
Sbjct  2731  TAACTATATCCACTTACACCTGTGAACTGTTCTACT-ACTTGACGCAAGTCGAGTATTTT  2673

Query  113   TACAAACATTGTGTAATGAACGTCATGTTATTATAACAAAA-ATAACTTTCAACAACGGA  171
             |||||||| ||||||||||||||| | |||||||||||||| | ||||||||||||||||
Sbjct  2672  TACAAACAATGTGTAATGAACGTCGTTTTATTATAACAAAATAAAACTTTCAACAACGGA  2613

Query  172   TCTCTTGGCTCTCGCATCGATGAAGAACGCAGCGAAATGCGATAAGTAATGTGAATTGCA  231
             |||||||||||||||||||||||||||||||||||| |||||||||||||||||||||||
Sbjct  2612  TCTCTTGGCTCTCGCATCGATGAAGAACGCAGCGAATTGCGATAAGTAATGTGAATTGCA  2553

Query  232   GAATTCAGTGAATCATCGAATCTTTGAACGCAACTTGCGCTCTCTGGTATTCCGGAGAGC  291
             |||||||||||||||||||||||||||||||| |||||||||||||||||||||||||||
Sbjct  2552  GAATTCAGTGAATCATCGAATCTTTGAACGCAGCTTGCGCTCTCTGGTATTCCGGAGAGC  2493

Query  292   ATGCCTGTTTGAGTATCATGAAATCTCAACCATTAGGGTTTCTTAATGGCTTGGATTTGG  351
             |||||||||| ||| ||||||||||||||||| ||||||||| |||||| ||||||||||
Sbjct  2492  ATGCCTGTTTCAGTGTCATGAAATCTCAACCACTAGGGTTTCCTAATGGATTGGATTTGG  2433

Query  352   GCG-CTGCCACTTGCCTG---GCTCGCCTTAAAAGAGTTAGC--GTATTAAC-TTGTCGA  404
             ||| |||| | ||  |||   |||||||||||||||||||||  || || || ||   | 
Sbjct  2432  GCGTCTGCGA-TT-TCTGATCGCTCGCCTTAAAAGAGTTAGCAAGT-TTGACATTAATG-  2377

Query  405   TCTGGCGTAATAAGTTTCGCTGGTGTAGACT-TG-AGAAGTGCGCTTCTAATCGTCTTC-  461
             || || |||||||||||| |||| ||  | | ||  |||| | |||||||||||||  | 
Sbjct  2376  TCCGGTGTAATAAGTTTCACTGG-GTCCATTGTGTTGAAGCGTGCTTCTAATCGTCCGCA  2318

Query  462   -GGACAATT-CTTGAACTCTGGTCTCAAATCAGGTAGGACTACCCGCTGAACTTAAGCAT  519
              |||||||| |||  ||||||| || ||||||||||||||||||||||||||||||||||
Sbjct  2317  AGGACAATTACTTTGACTCTGGCCTGAAATCAGGTAGGACTACCCGCTGAACTTAAGCAT  2258

Query  520   ATCAATAAGCGGAGGAAAAGAAACTAACTAGGATTCCCTTAGTAACGGCGAGTGAACCGG  579
             |||||||||||||||||||||||||||| ||||||||| ||||||||||||||||| |||
Sbjct  2257  ATCAATAAGCGGAGGAAAAGAAACTAACAAGGATTCCCCTAGTAACGGCGAGTGAAGCGG  2198

Query  580   GAAAAGCTCAAATTTGTAATCTGGCTGTCTTCGATAGTCCGAGTTGTAATCTATAGACGT  639
             ||| |||||||||||| |||||||| ||||||||| ||||||||||||||||||||| | 
Sbjct  2197  GAAGAGCTCAAATTTGAAATCTGGCAGTCTTCGATTGTCCGAGTTGTAATCTATAGAGGC  2138

Query  640   GTTTTCCGTGCTGGACCGTATCTAAGTCCCTTGGAACAGG-GTATCAAAGAGGGTGACAA  698
             ||||||||||| ||||||| || ||||| | ||||| ||| |||||||||||||||| ||
Sbjct  2137  GTTTTCCGTGCCGGACCGTGTCCAAGTCTCCTGGAA-AGGAGTATCAAAGAGGGTGATAA  2079

Query  699   TCCCGTGCTTGATACGACCACCAGTGCTCTGTGATACACGC-TCTACGAGTCGAGTTGTT  757
             |||||| ||| | ||||||||| ||||||||||||||   | ||||||||||||||||||
Sbjct  2078  TCCCGTACTTAACACGACCACCGGTGCTCTGTGATAC-GTCTTCTACGAGTCGAGTTGTT  2020

Query  758   TGGGAATGCAGCTCAAAATGGGTGGTAAATTCCATCTAAAGCTAAATATTGGCGAGAGAC  817
             |||||||||||||||||||||||||| |||||||||||||||||||||||||||||||||
Sbjct  2019  TGGGAATGCAGCTCAAAATGGGTGGTGAATTCCATCTAAAGCTAAATATTGGCGAGAGAC  1960

Query  818   CGATAGCGAACAAGTACCGTGAGGGAAAGATGAAAAGCACTTTGGAAAGAGAGTTAAACA  877
             ||||||||||||||||||||||||||||||||||||||||||||||||||||||||||||
Sbjct  1959  CGATAGCGAACAAGTACCGTGAGGGAAAGATGAAAAGCACTTTGGAAAGAGAGTTAAACA  1900

Query  878   GTACGTGAAATTGTTGAAAGGGAAACGATTGAAGTCAGTCGTGTTCTTTGGATTCAGCTA  937
             |||||||||||||||||||||||||||||||||||||||||||||||||||||||||| |
Sbjct  1899  GTACGTGAAATTGTTGAAAGGGAAACGATTGAAGTCAGTCGTGTTCTTTGGATTCAGCCA  1840

Query  938   GTTCTTCTAGTCTACTTCCATTGAACGGGTCAACATCAGTTTTGTCCGGTGGATAAAGAT  997
             ||||| || |||||||||| | |||||||||||||||||||||||||||||||||||| |
Sbjct  1839  GTTCTGCTGGTCTACTTCCTTGGAACGGGTCAACATCAGTTTTGTCCGGTGGATAAAGGT  1780

Query  998   AGTAGGAATGTAGCTCCCCCGGGAGTGTTATAGACTATTATTGCATACACTGGGTGAGAC  1057
             |||||||||||  || | |||| |||||||||| |||||||  |||||||||||||||||
Sbjct  1779  AGTAGGAATGTGACTTCTCCGGAAGTGTTATAGCCTATTATCACATACACTGGGTGAGAC  1720

Query  1058  TGAGGACTGCAGCTCGCCTTT-TGGCCGGTCTTCGGACACGTTCGAGCTTAGGATGTTGA  1116
             ||||||||||||||||||||| ||||||| |||||| |||||||||||||||||||||||
Sbjct  1719  TGAGGACTGCAGCTCGCCTTTATGGCCGGCCTTCGGGCACGTTCGAGCTTAGGATGTTGA  1660

Query  1117  CATAATGGCTTTAAACGACCCGTCTTGAAACACGGACCAAGGAGTCTAACATATCTGCGA  1176
             ||||||||||||||||||||||||||||||||||||||||||||||||||||||||||||
Sbjct  1659  CATAATGGCTTTAAACGACCCGTCTTGAAACACGGACCAAGGAGTCTAACATATCTGCGA  1600

Query  1177  GTGTTTGAGTGTCAAACTCGAGCGCGTAATGAAAGTGAACTGGGAGGGATCCGTAAGGAG  1236
             ||||||| ||||||||||||||||||||||||||||||| | ||||||||||| ||||||
Sbjct  1599  GTGTTTGGGTGTCAAACTCGAGCGCGTAATGAAAGTGAA-TTGGAGGGATCCGCAAGGAG  1541

Query  1237  CACCTTCGACCGATCCGGATGTTTACTGATGGATTTGAGTAAGAGCATATATGCTGGGAC  1296
             |||||||||||||||| |||||||||||| ||||||||||||||||||||||||||||||
Sbjct  1540  CACCTTCGACCGATCCAGATGTTTACTGAAGGATTTGAGTAAGAGCATATATGCTGGGAC  1481

Query  1297  CCGAAAGATGGTGAACTATGCCTGAATAGGGCGAAGCCAGGGGAAACTCTGGTGGAGGCT  1356
             ||||||||||||||||||||||||||||||||||||||||||||||||||||||||||||
Sbjct  1480  CCGAAAGATGGTGAACTATGCCTGAATAGGGCGAAGCCAGGGGAAACTCTGGTGGAGGCT  1421

Query  1357  CGTAGCGATTCTGACGTGCAAATCGATCGTCAAATTTGGGTATAGGGGCGAAAGACTAAT  1416
             ||||||||||||||||||||||||||||||||||||||||||||||||||||||||||||
Sbjct  1420  CGTAGCGATTCTGACGTGCAAATCGATCGTCAAATTTGGGTATAGGGGCGAAAGACTAAT  1361

Query  1417  CGAACCATCTAGTAGCTGGTTCCTGC  1442
             ||||||||||||||||||||||||||
Sbjct  1360  CGAACCATCTAGTAGCTGGTTCCTGC  1335


>PQXP01001036.1 Apiotrichum akiyoshidainum strain HP2023 Contig1119_3, whole 
genome shotgun sequence
Length=187578

 Score = 1921 bits (1040),  Expect = 0.0
 Identities = 1311/1459 (90%), Gaps = 27/1459 (2%)
 Strand=Plus/Minus

Query  1     CAAGGTTTCCGTAGGTGAACCTGCGGAAGGATCATTAGTGAATTG-C-TCTTTGAGCGTT  58
             ||||||||||||||||||||||||||||||||||||||||| ||| | || ||| || ||
Sbjct  4480  CAAGGTTTCCGTAGGTGAACCTGCGGAAGGATCATTAGTGA-TTGCCATC-TTG-GC-TT  4425

Query  59    AAACTATATCCATCTACACCTGTGAACTGTT-GATTGACTTCGGTC-AATT-ACTTTTAC  115
             ||||||||||||||||||||||||||| ||| ||||||  ||  ||  ||| | ||||||
Sbjct  4424  AAACTATATCCATCTACACCTGTGAACCGTTTGATTGA-ATC--TCTGATTCAATTTTAC  4368

Query  116   AAACATTGTGTAATGAACGTCATGTTATTATAAC-AAAAATAACTTTCAACAACGGATCT  174
             |||||||||||||||||||||||   || ||||| ||||| |||||| ||||||||||||
Sbjct  4367  AAACATTGTGTAATGAACGTCATTAGATCATAACTAAAAAAAACTTTTAACAACGGATCT  4308

Query  175   CTTGGCTCTCGCATCGATGAAGAACGCAGCGAAATGCGATAAGTAATGTGAATTGCAGAA  234
             ||||||||||||||||||||||||||||||||||||||||||||||||||||||||||||
Sbjct  4307  CTTGGCTCTCGCATCGATGAAGAACGCAGCGAAATGCGATAAGTAATGTGAATTGCAGAA  4248

Query  235   TTCAGTGAATCATCGAATCTTTGAACGCAACTTGCGCTCTCTGGTATTCCGGAGAGCATG  294
             ||||||||||||||||||||||||||||||||||||||||| || || || |||||||||
Sbjct  4247  TTCAGTGAATCATCGAATCTTTGAACGCAACTTGCGCTCTCYGGWATWCCRGAGAGCATG  4188

Query  295   CCTGTTTGAGTATCATGAAATCTCAACCATT-A-GGGTTTCT-TAA-TGGCTTGGATTTG  350
             |  ||||| || |||| | ||||| |  ||| |  |  ||||  || |  | || | |||
Sbjct  4187  CMWGTTTGMGTGTCATRARATCTCRAYSATTCASKGAWTTCTGYAATTSRCWTGKAYTTG  4128

Query  351   GGCGCTGCCACT-TGCCTGGCTCGCCTTAAAAGAGTTAGCG-TATTAACTTGTCG--ATC  406
             |  |  ||   | ||  ||  |   || ||  |||||||||   ||| |   | |  |||
Sbjct  4127  GAGGTYGCMWTTCTGAMTGSSTYCTCTCAAWMGAGTTAGCGAGTTTARC-YATWGMKATC  4069

Query  407   TGGCGTAATAAGTTTCGCTGGTGTAGACTTGAGAAGTGCGCTTCTAATCGTCTTCGGACA  466
              |  || | ||||||   |||  | |  ||| |||| |||||||||||||||||||||||
Sbjct  4068  YGKYGTWAWAAGTTTYKYTGGAATGGTATTGTGAAGCGCGCTTCTAATCGTCTTCGGACA  4009

Query  467   ATT-CTTGAACTCTGGTCTCAAATCAGGTAGGACTACCCGCTGAACTTAAGCATATCAAT  525
             ||| |||  ||||||| |||||||||||||||||||||||||||||||||||||||||||
Sbjct  4008  ATTACTTTGACTCTGGCCTCAAATCAGGTAGGACTACCCGCTGAACTTAAGCATATCAAT  3949

Query  526   AAGCGGAGGAAAAGAAACTAACTAGGATTCCCTTAGTAACGGCGAGTGAACCGGGAAAAG  585
             |||||||||||||||||||||| |||||||||||||||||||||||||||||||||||||
Sbjct  3948  AAGCGGAGGAAAAGAAACTAACAAGGATTCCCTTAGTAACGGCGAGTGAACCGGGAAAAG  3889

Query  586   CTCAAATTTGTAATCTGGCTGTCTTCGATAGTCCGAGTTGTAATCTATAGACGTGTTTTC  645
             |||||||||| |||||||||||||||||||||||||||||||||||||||| | ||||||
Sbjct  3888  CTCAAATTTGAAATCTGGCTGTCTTCGATAGTCCGAGTTGTAATCTATAGAAGCGTTTTC  3829

Query  646   CGTGCTGGACCGTATCTAAGTCCCTTGGAACAGGGTATCAAAGAGGGTGACAATCCCGTG  705
             ||||||| || || | |||||  ||||||||||  |||||||||||||||||||||||| 
Sbjct  3828  CGTGCTGAACTGTGTATAAGTGTCTTGGAACAGACTATCAAAGAGGGTGACAATCCCGTA  3769

Query  706   CTTGATACGACCACCAGTGCTCTGTGATACACGCTCTACGAGTCGAGTTGTTTGGGAATG  765
             ||| | || | || ||||||||||||||||   |||||||||||||||||||||||||||
Sbjct  3768  CTTTACACAATCATCAGTGCTCTGTGATACGTTCTCTACGAGTCGAGTTGTTTGGGAATG  3709

Query  766   CAGCTCAAAATGGGTGGTAAATTCCATCTAAAGCTAAATATTGGCGAGAGACCGATAGCG  825
             ||||||||||||||||||||||||||||||||||||||||||||||||||||||||||||
Sbjct  3708  CAGCTCAAAATGGGTGGTAAATTCCATCTAAAGCTAAATATTGGCGAGAGACCGATAGCG  3649

Query  826   AACAAGTACCGTGAGGGAAAGATGAAAAGCACTTTGGAAAGAGAGTTAAACAGTACGTGA  885
             ||||||||||||||||||||||||||||||||||||||||||||||||||||||||||||
Sbjct  3648  AACAAGTACCGTGAGGGAAAGATGAAAAGCACTTTGGAAAGAGAGTTAAACAGTACGTGA  3589

Query  886   AATTGTTGAAAGGGAAACGATTGAAGTCAGTCGTGTTCTTTGGATTCAGCTAGTTCTTCT  945
             ||||||| |||||||||||||||||||||||||||||  |||||||||||  | ||||| 
Sbjct  3588  AATTGTTAAAAGGGAAACGATTGAAGTCAGTCGTGTTTATTGGATTCAGC-CGGTCTTC-  3531

Query  946   AGTCTACTTCCATTGAACGGGTCAACATCAGTTTTGTCCGGTGGATAAAGATAGTAGGAA  1005
              || ||||||| || |||||||||||||||||||||||||||||||||||  ||||||||
Sbjct  3530  GGTGTACTTCCTTTAAACGGGTCAACATCAGTTTTGTCCGGTGGATAAAGGCAGTAGGAA  3471

Query  1006  TGTAGCTCCCCCGGGAGTGTTATAGACTATTATTGCATACACTGGGTGAGACTGAGGACT  1065
             ||| |||||| |||||||||||||| ||||| |  ||||||||||  |||||||||||||
Sbjct  3470  TGTGGCTCCCTCGGGAGTGTTATAGCCTATTGTCACATACACTGGAGGAGACTGAGGACT  3411

Query  1066  GCAGCTCGCCTTTT-GGCCGGTCTTCGGACACGTTCGAGCTTAGGATGTTGACATAATGG  1124
             |||||||||||||| ||||||  ||||  |||||||||||||||||||||||||||||||
Sbjct  3410  GCAGCTCGCCTTTTTGGCCGGGGTTCGCCCACGTTCGAGCTTAGGATGTTGACATAATGG  3351

Query  1125  CTTTAAACGACCCGTCTTGAAACACGGACCAAGGAGTCTAACATATCTGCGAGTGTTTGA  1184
             ||||||||||||||||||||||||||||||||||||||||||||||||||||||||||||
Sbjct  3350  CTTTAAACGACCCGTCTTGAAACACGGACCAAGGAGTCTAACATATCTGCGAGTGTTTGA  3291

Query  1185  GTGTCAAACTCGAGCGCGTAATGAAAGTGAAC-TGGGAGGGATCCGTAAGGAGCACCTTC  1243
             |||||||||||||||||||||||||||||||| | |||||||| || ||| |||||||||
Sbjct  3290  GTGTCAAACTCGAGCGCGTAATGAAAGTGAACGTAGGAGGGATGCGCAAGCAGCACCTTC  3231

Query  1244  GACCGATCCGGATGTTTACTGATGGATTTGAGTAAGAGCATATATGCTGGGACCCGAAAG  1303
             ||||||||||||||||||||||||||||||||||||||||||||||||||||||||||||
Sbjct  3230  GACCGATCCGGATGTTTACTGATGGATTTGAGTAAGAGCATATATGCTGGGACCCGAAAG  3171

Query  1304  ATGGTGAACTATGCCTGAATAGGGCGAAGCCAGGGGAAACTCTGGTGGAGGCTCGTAGCG  1363
             ||||||||||||||||||||||||||||||||||||||||||||||||||||||||||||
Sbjct  3170  ATGGTGAACTATGCCTGAATAGGGCGAAGCCAGGGGAAACTCTGGTGGAGGCTCGTAGCG  3111

Query  1364  ATTCTGACGTGCAAATCGATCGTCAAATTTGGGTATAGGGGCGAAAGACTAATCGAACCA  1423
             ||||||||||||||||||||||||||||||||||||||||||||||||||||||||||||
Sbjct  3110  ATTCTGACGTGCAAATCGATCGTCAAATTTGGGTATAGGGGCGAAAGACTAATCGAACCA  3051

Query  1424  TCTAGTAGCTGGTTCCTGC  1442
             |||||||||||||||||||
Sbjct  3050  TCTAGTAGCTGGTTCCTGC  3032


 Score = 955 bits (517),  Expect = 0.0
 Identities = 695/780 (89%), Gaps = 17/780 (2%)
 Strand=Plus/Minus

Query  12    TAGGTGAACCTGCGGAAGGATCATTAGTGAATTGC-TCTTTGAGCGTTAAACTATATCCA  70
             ||| ||||||| |||||   |||||| | | || | || ||| || ||||||||||||||
Sbjct  8312  TAGATGAACCTTCGGAACCTTCATTATTTATTTCCATC-TTG-GC-TTAAACTATATCCA  8256

Query  71    TCTACACCTGTGAACTGTT-GATTGACTTCGGTC-AATT-ACTTTTACAAACATTGTGTA  127
             ||||||||||||||| ||| ||||||  ||  ||  ||| | ||||||||||||||||||
Sbjct  8255  TCTACACCTGTGAACCGTTTGATTGA-ATC--TCTGATTCAATTTTACAAACATTGTGTA  8199

Query  128   ATGAACGTCATGTTATTATAAC-AAAAATAACTTTCAACAACGGATCTCTTGGCTCTCGC  186
             |||||||||||   || ||||| ||||| |||||| ||||||||||||||||||||||||
Sbjct  8198  ATGAACGTCATTAGATCATAACTAAAAAAAACTTTTAACAACGGATCTCTTGGCTCTCGC  8139

Query  187   ATCGATGAAGAACGCAGCGAAATGCGATAAGTAATGTGAATTGCAGAATTCAGTGAATCA  246
             |||||||||||||||||||||||||||||||||| |||||||||||||||||||||||||
Sbjct  8138  ATCGATGAAGAACGCAGCGAAATGCGATAAGTAAWGTGAATTGCAGAATTCAGTGAATCA  8079

Query  247   TCGAATCTTTGAACGCAACTTGCGCTCTCTGGTATTCCGGAGAGCATGCCTGTTTGAGTA  306
             |||||||||||||| |||||||||||||||||||| ||| |||| |||||||||||||| 
Sbjct  8078  TCGAATCTTTGAACTCAACTTGCGCTCTCTGGTATGCCGTAGAGAATGCCTGTTTGAGTG  8019

Query  307   TCATGAAATCTCAACCATTAGGGTTTCTTAATGGCTTGGATTTGGGCGCTGCCACT-TGC  365
             |||||||||||||||||||||||||||||||||||||||||||||  | ||||| | || 
Sbjct  8018  TCATGAAATCTCAACCATTAGGGTTTCTTAATGGCTTGGATTTGGAGGTTGCCATTCTGA  7959

Query  366   CTGGCTCGCCTTAAAAGAGTTAGCG-TATTAAC--TTGTCGATCTGGCGTAATAAGTTTC  422
              ||||||  || |||||||||||||   |||||  ||| | |||||||||||||||||||
Sbjct  7958  ATGGCTCCTCTCAAAAGAGTTAGCGAGTTTAACTATTG-CTATCTGGCGTAATAAGTTTC  7900

Query  423   GCTGGTGTAGACTTGAGAAGTGCGCTTCTAATCGTCTTCGGACAATT-CTTGAACTCTGG  481
             |||||  | |  ||| |||| |||||||||||||||||||||||||| |||  |||||||
Sbjct  7899  GCTGGAATGGTATTGTGAAGCGCGCTTCTAATCGTCTTCGGACAATTACTTTGACTCTGG  7840

Query  482   TCTCAAATCAGGTAGGACTACCCGCTGAACTTAAGCATATCAATAAGCGGAGGAAAAGAA  541
              |||||||||||||||||||||||||||||||||||||||||||||||||||||||||||
Sbjct  7839  CCTCAAATCAGGTAGGACTACCCGCTGAACTTAAGCATATCAATAAGCGGAGGAAAAGAA  7780

Query  542   ACTAACTAGGATTCCCTTAGTAACGGCGAGTGAACCGGGAAAAGCTCAAATTTGTAATCT  601
             |||||| ||||||||||||||||||||||||||||||||||||||||||||||| |||||
Sbjct  7779  ACTAACAAGGATTCCCTTAGTAACGGCGAGTGAACCGGGAAAAGCTCAAATTTGAAATCT  7720

Query  602   GGCTGTCTTCGATAGTCCGAGTTGTAATCTATAGACGTGTTTTCCGTGCTGGACCGTATC  661
             ||||||||||||||||||||||||||||||||||| | ||||||||||||| || || | 
Sbjct  7719  GGCTGTCTTCGATAGTCCGAGTTGTAATCTATAGAAGCGTTTTCCGTGCTGAACTGTGTA  7660

Query  662   TAAGTCCCTTGGAACAGGGTATCAAAGAGGGTGACAATCCCGTGCTTGATACGACCACCA  721
             |||||  ||||||||||  |||||||||||||||||||||||| ||| | || | || ||
Sbjct  7659  TAAGTGTCTTGGAACAGACTATCAAAGAGGGTGACAATCCCGTACTTTACACAATCATCA  7600

Query  722   GTGCTCTGTGATACACGCTCTACGAGTCGAGTTGTTTGGGAATGCAGCTCAAAATGGGTG  781
             ||||||||||||||   |||||||||||||||||||||||||||||||||||||||||||
Sbjct  7599  GTGCTCTGTGATACGTTCTCTACGAGTCGAGTTGTTTGGGAATGCAGCTCAAAATGGGTG  7540


 Score = 564 bits (305),  Expect = 3e-156
 Identities = 395/436 (91%), Gaps = 16/436 (4%)
 Strand=Plus/Minus

Query  1     CAAGGTTTCCGTAGGTGAACCTGCGGAAGGATCATTAGTGAATTG-C-TCTTTGAGCGTT  58
             ||||||||||||||||||||||||||||||||||||||||| ||| | || ||| || ||
Sbjct  8773  CAAGGTTTCCGTAGGTGAACCTGCGGAAGGATCATTAGTGA-TTGCCATC-TTG-GC-TT  8718

Query  59    AAACTATATCCATCTACACCTGTGAACTGTT-GATTGACTTCGGTC-AATT-ACTTTTAC  115
             ||||||||||||||||||||||||||| ||| ||||||  ||  ||  ||| | ||||||
Sbjct  8717  AAACTATATCCATCTACACCTGTGAACCGTTTGATTGA-ATC--TCTGATTCAATTTTAC  8661

Query  116   AAACATTGTGTAATGAACGTCATGTTATTATAAC-AAAAATAACTTTCAACAACGGATCT  174
             |||||||||||||||||||||||   || ||||| ||||| |||||| ||||||||||||
Sbjct  8660  AAACATTGTGTAATGAACGTCATTAGATCATAACTAAAAAAAACTTTTAACAACGGATCT  8601

Query  175   CTTGGCTCTCGCATCGATGAAGAACGCAGCGAAATGCGATAAGTAATGTGAATTGCAGAA  234
             ||||||||||||||||||||||||||||||||||||||||||||||||||||||||||||
Sbjct  8600  CTTGGCTCTCGCATCGATGAAGAACGCAGCGAAATGCGATAAGTAATGTGAATTGCAGAA  8541

Query  235   TTCAGTGAATCATCGAATCTTTGAACGCAACTTGCGCTCTCTGGTATTCCGGAGAGCATG  294
             ||||||||||||||||||||||||||||||||||||||||||||||||||||||||||||
Sbjct  8540  TTCAGTGAATCATCGAATCTTTGAACGCAACTTGCGCTCTCTGGTATTCCGGAGAGCATG  8481

Query  295   CCTGTTTGAGTATCATGAAATCTCAACCATTAGGGTTTCTTAATGGCTTGGATTTGGGCG  354
             ||||||||||| |||||||||||||||||||||||||||||||||||||||||||||  |
Sbjct  8480  CCTGTTTGAGTGTCATGAAATCTCAACCATTAGGGTTTCTTAATGGCTTGGATTTGGAGG  8421

Query  355   CTGCCACT-TGCCTGGCTCGCCTTAAAAGAGTTAGCGTATT-AACT-TGTCGATCTGGCG  411
              ||||| | ||  ||||||  || |||||||||||||  || |||| |  | ||||||||
Sbjct  8420  TTGCCATTCTGAATGGCTCCTCTCAAAAGAGTTAGCGAGTTTAACTATTGCTATCTGGCG  8361

Query  412   TAATAAGTTTCGCTGG  427
             ||||||||||||||||
Sbjct  8360  TAATAAGTTTCGCTGG  8345


 Score = 468 bits (253),  Expect = 3e-127
 Identities = 324/359 (90%), Gaps = 15/359 (4%)
 Strand=Plus/Plus

Query  1      CAAGGTTTCCGTAGGTGAACCTGCGGAAGGATCATTAGTGAATTG-C-TCTTTGAGCGTT  58
              ||||||||||||||||||||||||||||||||||||||||| ||| | || ||| || ||
Sbjct  9785   CAAGGTTTCCGTAGGTGAACCTGCGGAAGGATCATTAGTGA-TTGCCATC-TTG-GC-TT  9840

Query  59     AAACTATATCCATCTACACCTGTGAACTGTT-GATTGACTTCGGTC-AATT-ACTTTTAC  115
              ||||||||||||||||||||||||||| ||| ||||||  ||  ||  ||| | ||||||
Sbjct  9841   AAACTATATCCATCTACACCTGTGAACCGTTTGATTGA-ATC--TCTGATTCAATTTTAC  9897

Query  116    AAACATTGTGTAATGAACGTCATGTTAT-TATAAC--AAAAATAACTTTCAACAACGGAT  172
              |||||||||||||||||||||||   || | |  |  | | | | |||| ||||||||||
Sbjct  9898   AAACATTGTGTAATGAACGTCATTAGATCTRTMWCTTAWAMAMAWCTTTTAACAACGGAT  9957

Query  173    CTCTTGGCTCTCGCATCGATGAAGAACGCAGCGAAATGCGATAAGTAATGTGAATTGCAG  232
              ||||||||||||||||||||||||||||||||||||||||||||||||||||||||||||
Sbjct  9958   CTCTTGGCTCTCGCATCGATGAAGAACGCAGCGAAATGCGATAAGTAATGTGAATTGCAG  10017

Query  233    AATTCAGTGAATCATCGAATCTTTGAACGCAACTTGCGCTCTCTGGTATTCCGGAGAGCA  292
              |||||||||||||||||||||||||||||||||||||||||||||||||||||||| |||
Sbjct  10018  AATTCAGTGAATCATCGAATCTTTGAACGCAACTTGCGCTCTCTGGTATTCCGGAGRGCA  10077

Query  293    TGCCTGTTTGAGTATCATGAAATCTCAACCATTAGGGTTTCTTAATGGCTTGGATTTGG  351
              ||||||||||||| ||||||||||||||||||||||||||||||||||| | || ||||
Sbjct  10078  TGCCTGTTTGAGTGTCATGAAATCTCAACCATTAGGGTTTCTTAATGGCGTTGAGTTGG  10136


 Score = 165 bits (89),  Expect = 4e-36
 Identities = 126/142 (89%), Gaps = 10/142 (7%)
 Strand=Plus/Plus

Query  1     CAAGGTTTCCGTAGGTGAACCTGCGGAAGGATCATTAGTGAATTG-C-TCTTTGAGCGTT  58
             ||||||||||||||||||||||||||||||||||||||||| ||| | || ||| || ||
Sbjct  5287  CAAGGTTTCCGTAGGTGAACCTGCGGAAGGATCATTAGTGA-TTGCCATC-TTG-GC-TT  5342

Query  59    AAACTATATCCATCTACACCTGTGAACTGTT-GATTGACT-TCGGTCAATTACTTTTACA  116
             ||||||||||||||||||||||||||| ||| |||||| | || |  | | | |||||||
Sbjct  5343  AAACTATATCCATCTACACCTGTGAACCGTTTGATTGAATCTCTG--ATTCAATTTTACA  5400

Query  117   AACATTGTGTAATGAACGTCAT  138
             ||||||||||||||||||||||
Sbjct  5401  AACATTGTGTAATGAACGTCAT  5422


 Score = 147 bits (79),  Expect = 1e-30
 Identities = 118/135 (87%), Gaps = 10/135 (7%)
 Strand=Plus/Minus

Query  1     CAAGGTTTCCGTAGGTGAACCTGCGGAAGGATCATTAGTGAATTG-C-TCTTTGAGCGTT  58
             ||||||||||||||||||||||||||||||||||||||||| ||| | || ||| || ||
Sbjct  5555  CAAGGTTTCCGTAGGTGAACCTGCGGAAGGATCATTAGTGA-TTGCCATC-TTG-GC-TT  5500

Query  59    AAACTATATCCATCTACACCTGTGAACTGTT-GATTGACT-TCGGTCAATTACTTTTACA  116
             ||||||||||||||||||||||||||| ||| |||||| | || |  | | | |||||||
Sbjct  5499  AAACTATATCCATCTACACCTGTGAACCGTTTGATTGAATCTCTG--ATTCAATTTTACA  5442

Query  117   AACATTGTGTAATGA  131
             |||||||||| ||||
Sbjct  5441  AACATTGTGTTATGA  5427


>JAMALN010001036.1 Cutaneotrichosporon sp. PK4640 ctg_1036, whole genome shotgun 
sequence
Length=20053

 Score = 1836 bits (994),  Expect = 0.0
 Identities = 1041/1064 (98%), Gaps = 3/1064 (0%)
 Strand=Plus/Plus

Query  1      CAAGGTTTCCGTAGGTGAACCTGCGGAAGGATCATTAGTGAATTGCTCTTTGAGCGTTAA  60
              |||||||||||||||||||||||||||||||||||||||||||||||||||||||||| |
Sbjct  15664  CAAGGTTTCCGTAGGTGAACCTGCGGAAGGATCATTAGTGAATTGCTCTTTGAGCGTT-A  15722

Query  61     ACTATATCCATCTACACCTGTGAACTGTTGATTGACTTCGGTCAATTACTTTTACAAACA  120
              |||| |||||||||||||||||||||||||||||||| ||||||||||| ||||||||||
Sbjct  15723  ACTACATCCATCTACACCTGTGAACTGTTGATTGACTCCGGTCAATTAC-TTTACAAACA  15781

Query  121    TTGTGTAATGAACGTCATGTTATTATAACAAAAATAACTTTCAACAACGGATCTCTTGGC  180
              ||||||||||||||||||||||||||||||||||||||||||||||||||||||||||||
Sbjct  15782  TTGTGTAATGAACGTCATGTTATTATAACAAAAATAACTTTCAACAACGGATCTCTTGGC  15841

Query  181    TCTCGCATCGATGAAGAACGCAGCGAAATGCGATAAGTAATGTGAATTGCAGAATTCAGT  240
              ||||||||||||||||||||||||||||||||||||||||||||||||||||||||||||
Sbjct  15842  TCTCGCATCGATGAAGAACGCAGCGAAATGCGATAAGTAATGTGAATTGCAGAATTCAGT  15901

Query  241    GAATCATCGAATCTTTGAACGCAACTTGCGCTCTCTGGTATTCCGGAGAGCATGCCTGTT  300
              ||||||||||||||||||||||||||||||||||||||||||||||||||||||||||||
Sbjct  15902  GAATCATCGAATCTTTGAACGCAACTTGCGCTCTCTGGTATTCCGGAGAGCATGCCTGTT  15961

Query  301    TGAGTATCATGAAATCTCAACCATTAGGGTTTCTTAATGGCTTGGATTTGGGCGCTGCCA  360
              ||||||||||||||||||||||||||||||||||||||||||||||||||||||||||||
Sbjct  15962  TGAGTATCATGAAATCTCAACCATTAGGGTTTCTTAATGGCTTGGATTTGGGCGCTGCCA  16021

Query  361    CTTGCCTGGCTCGCCTTAAAAGAGTTAGCGTA-TTAACTTGTCGATCTGGCGTAATAAGT  419
              |||||||||||||||||||||||||||||||  |||||||||||||||||||||||||||
Sbjct  16022  CTTGCCTGGCTCGCCTTAAAAGAGTTAGCGTGTTTAACTTGTCGATCTGGCGTAATAAGT  16081

Query  420    TTCGCTGGTGTAGACTTGAGAAGTGCGCTTCTAATCGTCTTCGGACAATTCTTGAACTCT  479
              ||||||||||||||||||||||||||||||||||||||||||||||||||||||||||||
Sbjct  16082  TTCGCTGGTGTAGACTTGAGAAGTGCGCTTCTAATCGTCTTCGGACAATTCTTGAACTCT  16141

Query  480    GGTCTCAAATCAGGTAGGACTACCCGCTGAACTTAAGCATATCAATAAGCGGAGGAAAAG  539
              |||||||||||||||||| |||||||||||||||||||||||||||||||||||||||||
Sbjct  16142  GGTCTCAAATCAGGTAGGGCTACCCGCTGAACTTAAGCATATCAATAAGCGGAGGAAAAG  16201

Query  540    AAACTAACTAGGATTCCCTTAGTAACGGCGAGTGAACCGGGAAAAGCTCAAATTTGTAAT  599
              |||||||| |||||||| ||||||||||||||||||||||||||||||||||||||||||
Sbjct  16202  AAACTAACAAGGATTCCTTTAGTAACGGCGAGTGAACCGGGAAAAGCTCAAATTTGTAAT  16261

Query  600    CTGGCTGTCTTCGATAGTCCGAGTTGTAATCTATAGACGTGTTTTCCGTGCTGGACCGTA  659
              ||||||||||||||||||||||||||||||||||||||||||||||||||||||| ||||
Sbjct  16262  CTGGCTGTCTTCGATAGTCCGAGTTGTAATCTATAGACGTGTTTTCCGTGCTGGATCGTA  16321

Query  660    TCTAAGTCCCTTGGAACAGGGTATCAAAGAGGGTGACAATCCCGTGCTTGATACGACCAC  719
              ||||||||||||||||||||||||||||||||||||||||||||||||||||||||| ||
Sbjct  16322  TCTAAGTCCCTTGGAACAGGGTATCAAAGAGGGTGACAATCCCGTGCTTGATACGACGAC  16381

Query  720    CAGTGCTCTGTGATACACGCTCTACGAGTCGAGTTGTTTGGGAATGCAGCTCAAAATGGG  779
              ||||||||||||||||||| ||||||||||||||||||||||||||||||||||||||||
Sbjct  16382  CAGTGCTCTGTGATACACGTTCTACGAGTCGAGTTGTTTGGGAATGCAGCTCAAAATGGG  16441

Query  780    TGGTAAATTCCATCTAAAGCTAAATATTGGCGAGAGACCGATAGCGAACAAGTACCGTGA  839
              ||||||||||||||||||||||||||||||||||||||||||||||||||||||||||||
Sbjct  16442  TGGTAAATTCCATCTAAAGCTAAATATTGGCGAGAGACCGATAGCGAACAAGTACCGTGA  16501

Query  840    GGGAAAGATGAAAAGCACTTTGGAAAGAGAGTTAAACAGTACGTGAAATTGTTGAAAGGG  899
              ||||||||||||||||||||||||||||||||||||||||||||||||||||||||||||
Sbjct  16502  GGGAAAGATGAAAAGCACTTTGGAAAGAGAGTTAAACAGTACGTGAAATTGTTGAAAGGG  16561

Query  900    AAACGATTGAAGTCAGTCGTGTTCTTTGGATTCAGCTAGTTCTTCTAGTCTACTTCCATT  959
              ||||||||||||||||||||||||||  ||||||||| ||||||| ||||||||||  ||
Sbjct  16562  AAACGATTGAAGTCAGTCGTGTTCTTCAGATTCAGCTGGTTCTTCCAGTCTACTTCTGTT  16621

Query  960    GAACGGGTCAACATCAGTTTTGTCCGGTGGATAAAGATAGTAGGAATGTAGCTCCCCCGG  1019
              |||||||||||||||||||||||||||||||||||| ||||||||||||  |||||||||
Sbjct  16622  GAACGGGTCAACATCAGTTTTGTCCGGTGGATAAAGGTAGTAGGAATGTGACTCCCCCGG  16681

Query  1020   GAGTGTTATAGACTATTATTGCATACACTGGGTGAGACTGAGGA  1063
              ||||||||||| |||||||||||||||||||||||||||| |||
Sbjct  16682  GAGTGTTATAGCCTATTATTGCATACACTGGGTGAGACTGNGGA  16725


 Score = 508 bits (275),  Expect = 1e-139
 Identities = 315/335 (94%), Gaps = 0/335 (0%)
 Strand=Plus/Plus

Query  1108   GGATGTTGACATAATGGCTTTAAACGACCCGTCTTGAAACACGGACCAAGGAGTCTAACA  1167
              ||||||||||||||||||||||||||||||||||||||||||||||||||||||||||||
Sbjct  16723  GGATGTTGACATAATGGCTTTAAACGACCCGTCTTGAAACACGGACCAAGGAGTCTAACA  16782

Query  1168   TATCTGCGAGTGTTTGAGTGTCAAACTCGAGCGCGTAATGAAAGTGAACTGGGAGGGATC  1227
              |   ||||||| |   |  || ||| |  |  ||| ||||||||||||||||||||||||
Sbjct  16783  TGCTTGCGAGTCTGAAACCGTTAAAGTTTAAGGCGCAATGAAAGTGAACTGGGAGGGATC  16842

Query  1228   CGTAAGGAGCACCTTCGACCGATCCGGATGTTTACTGATGGATTTGAGTAAGAGCATATA  1287
              |||  |||||||||||||||||||||||||||||||||||||||||||||||||||  ||
Sbjct  16843  CGTTTGGAGCACCTTCGACCGATCCGGATGTTTACTGATGGATTTGAGTAAGAGCAAGTA  16902

Query  1288   TGCTGGGACCCGAAAGATGGTGAACTATGCCTGAATAGGGCGAAGCCAGGGGAAACTCTG  1347
              ||||||||||||||||||||||||||||||||||||||||||||||||||||||||||||
Sbjct  16903  TGCTGGGACCCGAAAGATGGTGAACTATGCCTGAATAGGGCGAAGCCAGGGGAAACTCTG  16962

Query  1348   GTGGAGGCTCGTAGCGATTCTGACGTGCAAATCGATCGTCAAATTTGGGTATAGGGGCGA  1407
              ||||||||||||||||||||||||||||||||||||||||||||||||||||||||||||
Sbjct  16963  GTGGAGGCTCGTAGCGATTCTGACGTGCAAATCGATCGTCAAATTTGGGTATAGGGGCGA  17022

Query  1408   AAGACTAATCGAACCATCTAGTAGCTGGTTCCTGC  1442
              |||||||||||||||||||||||||||||||||||
Sbjct  17023  AAGACTAATCGAACCATCTAGTAGCTGGTTCCTGC  17057


>CP086717.1 Vanrija pseudolonga isolate DUCC4014 chromosome 4
Length=3498181

 Score = 1820 bits (985),  Expect = 0.0
 Identities = 1224/1338 (91%), Gaps = 22/1338 (2%)
 Strand=Plus/Plus

Query  112      TTACAAACATTGTGTAATGAACGTCATGTTATTATAACAAAAATAACTTTCAACAACGGA  171
                || ||||||||||||||||||||| ||   |||||||  || | ||||||||||||||||
Sbjct  3424589  TTCCAAACATTGTGTAATGAACGTAAT-ACATTATAAACAATACAACTTTCAACAACGGA  3424647

Query  172      TCTCTTGGCTCTCGCATCGATGAAGAACGCAGCGAAATGCGATAAGTAATGTGAATTGCA  231
                ||||||||||||||||||||||||||||||||||||||||||||||||||||||||||||
Sbjct  3424648  TCTCTTGGCTCTCGCATCGATGAAGAACGCAGCGAAATGCGATAAGTAATGTGAATTGCA  3424707

Query  232      GAATTCAGTGAATCATCGAATCTTTGAACGCAACTTGCGCTCTCTGGTATTCCGGAGAGC  291
                ||||||||||||||||||||||||||||||||||||||||||||||||||||||||||||
Sbjct  3424708  GAATTCAGTGAATCATCGAATCTTTGAACGCAACTTGCGCTCTCTGGTATTCCGGAGAGC  3424767

Query  292      ATGCCTGTTTGAGTATCATGAAATCTCAACCATTAGGGTTTCTTAATGGCTTGGATTTGG  351
                |||||||||||||| ||||||  ||||||||| ||| ||||  || |||||||||| |||
Sbjct  3424768  ATGCCTGTTTGAGTGTCATGATCTCTCAACCAATAGAGTTTTCTATTGGCTTGGATCTGG  3424827

Query  352      GCGCTGCCACTTGC-CTGGCTCGCCTTAAAAGAGTTAGCGTATTAACTTGTCGATCTGGC  410
                | | ||| |   ||  | |||| ||||||| |||||||| ||| | | ||||| | ||||
Sbjct  3424828  GTGTTGCGA---GCGATCGCTCACCTTAAAGGAGTTAGCATAT-AGCATGTCG-TTTGGC  3424882

Query  411      GTAATAAGTTTCGCTGGTGTAGACTTGAGAA-G-TGCGCTTCTAATCGTCTTCGGACAAT  468
                |||||||||||||||   ||| | | || || | |  |||||||||||||||  |||  |
Sbjct  3424883  GTAATAAGTTTCGCT-TAGTA-AATCGACAAGGCTTTGCTTCTAATCGTCTTTTGAC-TT  3424939

Query  469      TCTTGAACTCTGGTCTCAAATCAGGTAGGACTACCCGCTGAACTTAAGCATATCAATAAG  528
                | ||| ||||||| ||||||||||||||||||||||||||||||||||||||||||||||
Sbjct  3424940  TTTTG-ACTCTGGCCTCAAATCAGGTAGGACTACCCGCTGAACTTAAGCATATCAATAAG  3424998

Query  529      CGGAGGAAAAGAAACTAACTAGGATTCCCTTAGTAACGGCGAGTGAACCGGGAAAAGCTC  588
                ||||||||||||||||||| ||||||||| ||||| ||||||||||| |||||| |||||
Sbjct  3424999  CGGAGGAAAAGAAACTAACAAGGATTCCCCTAGTAGCGGCGAGTGAAGCGGGAAGAGCTC  3425058

Query  589      AAATTTGTAATCTGGCTGTCTTCGA-TAGTCCGAGTTGTAATCTATAGACGTGTTTTCCG  647
                |||||||||||||||| |||||  |   ||||||||||||||||||||| ||||||||||
Sbjct  3425059  AAATTTGTAATCTGGC-GTCTTTCAGGCGTCCGAGTTGTAATCTATAGAAGTGTTTTCCG  3425117

Query  648      TGCTGGACCGTATCTAAGTCCCTTGGAACAGGGTATCAAAGAGGGTGACAATCCCGTGCT  707
                ||||||||| | || |||||||||||||||||||||||||||||||||||||||||| ||
Sbjct  3425118  TGCTGGACCATGTCCAAGTCCCTTGGAACAGGGTATCAAAGAGGGTGACAATCCCGTACT  3425177

Query  708      TGATACGACCACCAGTGCTCTGTGATACACGCTCTACGAGTCGAGTTGTTTGGGAATGCA  767
                ||||| | | ||||||||||||||||||||  ||||||||||||||||||||||||||||
Sbjct  3425178  TGATATGGCTACCAGTGCTCTGTGATACACTTTCTACGAGTCGAGTTGTTTGGGAATGCA  3425237

Query  768      GCTCAAAATGGGTGGTAAATTCCATCTAAAGCTAAATATTGGCGAGAGACCGATAGCGAA  827
                ||||||||||||||||||||||||||||||||||||||||||||||||||||||||||||
Sbjct  3425238  GCTCAAAATGGGTGGTAAATTCCATCTAAAGCTAAATATTGGCGAGAGACCGATAGCGAA  3425297

Query  828      CAAGTACCGTGAGGGAAAGATGAAAAGCACTTTGGAAAGAGAGTTAAACAGTACGTGAAA  887
                ||||||||||||||||||||||||||||||||||||||||||||||||||||||||||||
Sbjct  3425298  CAAGTACCGTGAGGGAAAGATGAAAAGCACTTTGGAAAGAGAGTTAAACAGTACGTGAAA  3425357

Query  888      TTGTTGAAAGGGAAACGATTGAAGTCAGTCGTGTTCTTTGGATTCAGCTAGTTCTTCTAG  947
                |||||||||||||||||||||||||||||||||||| ||||| |||||  ||| |||  |
Sbjct  3425358  TTGTTGAAAGGGAAACGATTGAAGTCAGTCGTGTTCATTGGACTCAGCCGGTT-TTCG-G  3425415

Query  948      TCTACTTCCATTGAACGGGTCAACATCAGTTTTGTCCGGTGGATAAAGATAGTAGGAATG  1007
                | || |||| ||||||||||||||||||||||||||||||||||||||  || | ||| |
Sbjct  3425416  TGTATTTCCTTTGAACGGGTCAACATCAGTTTTGTCCGGTGGATAAAGGCAGGAAGAAAG  3425475

Query  1008     TAGCTCCCCCGGGAGTGTTATAGACTATTAT-TG-CATACACTGGGTGAGACTGAGGACT  1065
                | |||  |  |  |||||||||| || || | |  ||||||||||| |||||||||||||
Sbjct  3425476  TGGCTTGCTTGCAAGTGTTATAG-CT-TTCTGTCACATACACTGGGGGAGACTGAGGACT  3425533

Query  1066     GCAGCTCGCCTTTTGGCCGGTCTTCGGACACGTTCGAGCTTAGGATGTTGACATAATGGC  1125
                ||||||||||||||||||||  ||||  ||||||||||||||||||||||||||||||||
Sbjct  3425534  GCAGCTCGCCTTTTGGCCGGGGTTCGCCCACGTTCGAGCTTAGGATGTTGACATAATGGC  3425593

Query  1126     TTTAAACGACCCGTCTTGAAACACGGACCAAGGAGTCTAACATATCTGCGAGTGTTTGAG  1185
                ||||||||||||||||||||||||||||||||||||||||||||||||||||||||||||
Sbjct  3425594  TTTAAACGACCCGTCTTGAAACACGGACCAAGGAGTCTAACATATCTGCGAGTGTTTGAG  3425653

Query  1186     TGTCAAACTCGAGCGCGTAATGAAAGTGAAC-TGGGAGGGATCCGTAAGGAGCACCTTCG  1244
                ||||||||||||||||||||||||||||||| | ||||||||||| ||||||||||||||
Sbjct  3425654  TGTCAAACTCGAGCGCGTAATGAAAGTGAACGTAGGAGGGATCCGCAAGGAGCACCTTCG  3425713

Query  1245     ACCGATCCGGATGTTTACTGATGGATTTGAGTAAGAGCATATATGCTGGGACCCGAAAGA  1304
                |||||||||||| | |  ||||||||||||||||||||||||||||||||||||||||||
Sbjct  3425714  ACCGATCCGGATCTCTTGTGATGGATTTGAGTAAGAGCATATATGCTGGGACCCGAAAGA  3425773

Query  1305     TGGTGAACTATGCCTGAATAGGGCGAAGCCAGGGGAAACTCTGGTGGAGGCTCGTAGCGA  1364
                ||||||||||||||||||||||||||||||||||||||||||||||||||||||||||||
Sbjct  3425774  TGGTGAACTATGCCTGAATAGGGCGAAGCCAGGGGAAACTCTGGTGGAGGCTCGTAGCGA  3425833

Query  1365     TTCTGACGTGCAAATCGATCGTCAAATTTGGGTATAGGGGCGAAAGACTAATCGAACCAT  1424
                ||||||||||||||||||||||||||||||||||||||||||||||||||||||||||||
Sbjct  3425834  TTCTGACGTGCAAATCGATCGTCAAATTTGGGTATAGGGGCGAAAGACTAATCGAACCAT  3425893

Query  1425     CTAGTAGCTGGTTCCTGC  1442
                ||||||||||||||||||
Sbjct  3425894  CTAGTAGCTGGTTCCTGC  3425911


 Score = 1820 bits (985),  Expect = 0.0
 Identities = 1224/1338 (91%), Gaps = 22/1338 (2%)
 Strand=Plus/Plus

Query  112      TTACAAACATTGTGTAATGAACGTCATGTTATTATAACAAAAATAACTTTCAACAACGGA  171
                || ||||||||||||||||||||| ||   |||||||  || | ||||||||||||||||
Sbjct  3432242  TTCCAAACATTGTGTAATGAACGTAAT-ACATTATAAACAATACAACTTTCAACAACGGA  3432300

Query  172      TCTCTTGGCTCTCGCATCGATGAAGAACGCAGCGAAATGCGATAAGTAATGTGAATTGCA  231
                ||||||||||||||||||||||||||||||||||||||||||||||||||||||||||||
Sbjct  3432301  TCTCTTGGCTCTCGCATCGATGAAGAACGCAGCGAAATGCGATAAGTAATGTGAATTGCA  3432360

Query  232      GAATTCAGTGAATCATCGAATCTTTGAACGCAACTTGCGCTCTCTGGTATTCCGGAGAGC  291
                ||||||||||||||||||||||||||||||||||||||||||||||||||||||||||||
Sbjct  3432361  GAATTCAGTGAATCATCGAATCTTTGAACGCAACTTGCGCTCTCTGGTATTCCGGAGAGC  3432420

Query  292      ATGCCTGTTTGAGTATCATGAAATCTCAACCATTAGGGTTTCTTAATGGCTTGGATTTGG  351
                |||||||||||||| ||||||  ||||||||| ||| ||||  || |||||||||| |||
Sbjct  3432421  ATGCCTGTTTGAGTGTCATGATCTCTCAACCAATAGAGTTTTCTATTGGCTTGGATCTGG  3432480

Query  352      GCGCTGCCACTTGC-CTGGCTCGCCTTAAAAGAGTTAGCGTATTAACTTGTCGATCTGGC  410
                | | ||| |   ||  | |||| ||||||| |||||||| ||| | | ||||| | ||||
Sbjct  3432481  GTGTTGCGA---GCGATCGCTCACCTTAAAGGAGTTAGCATAT-AGCATGTCG-TTTGGC  3432535

Query  411      GTAATAAGTTTCGCTGGTGTAGACTTGAGAA-G-TGCGCTTCTAATCGTCTTCGGACAAT  468
                |||||||||||||||   ||| | | || || | |  |||||||||||||||  |||  |
Sbjct  3432536  GTAATAAGTTTCGCT-TAGTA-AATCGACAAGGCTTTGCTTCTAATCGTCTTTTGAC-TT  3432592

Query  469      TCTTGAACTCTGGTCTCAAATCAGGTAGGACTACCCGCTGAACTTAAGCATATCAATAAG  528
                | ||| ||||||| ||||||||||||||||||||||||||||||||||||||||||||||
Sbjct  3432593  TTTTG-ACTCTGGCCTCAAATCAGGTAGGACTACCCGCTGAACTTAAGCATATCAATAAG  3432651

Query  529      CGGAGGAAAAGAAACTAACTAGGATTCCCTTAGTAACGGCGAGTGAACCGGGAAAAGCTC  588
                ||||||||||||||||||| ||||||||| ||||| ||||||||||| |||||| |||||
Sbjct  3432652  CGGAGGAAAAGAAACTAACAAGGATTCCCCTAGTAGCGGCGAGTGAAGCGGGAAGAGCTC  3432711

Query  589      AAATTTGTAATCTGGCTGTCTTCGA-TAGTCCGAGTTGTAATCTATAGACGTGTTTTCCG  647
                |||||||||||||||| |||||  |   ||||||||||||||||||||| ||||||||||
Sbjct  3432712  AAATTTGTAATCTGGC-GTCTTTCAGGCGTCCGAGTTGTAATCTATAGAAGTGTTTTCCG  3432770

Query  648      TGCTGGACCGTATCTAAGTCCCTTGGAACAGGGTATCAAAGAGGGTGACAATCCCGTGCT  707
                ||||||||| | || |||||||||||||||||||||||||||||||||||||||||| ||
Sbjct  3432771  TGCTGGACCATGTCCAAGTCCCTTGGAACAGGGTATCAAAGAGGGTGACAATCCCGTACT  3432830

Query  708      TGATACGACCACCAGTGCTCTGTGATACACGCTCTACGAGTCGAGTTGTTTGGGAATGCA  767
                ||||| | | ||||||||||||||||||||  ||||||||||||||||||||||||||||
Sbjct  3432831  TGATATGGCTACCAGTGCTCTGTGATACACTTTCTACGAGTCGAGTTGTTTGGGAATGCA  3432890

Query  768      GCTCAAAATGGGTGGTAAATTCCATCTAAAGCTAAATATTGGCGAGAGACCGATAGCGAA  827
                ||||||||||||||||||||||||||||||||||||||||||||||||||||||||||||
Sbjct  3432891  GCTCAAAATGGGTGGTAAATTCCATCTAAAGCTAAATATTGGCGAGAGACCGATAGCGAA  3432950

Query  828      CAAGTACCGTGAGGGAAAGATGAAAAGCACTTTGGAAAGAGAGTTAAACAGTACGTGAAA  887
                ||||||||||||||||||||||||||||||||||||||||||||||||||||||||||||
Sbjct  3432951  CAAGTACCGTGAGGGAAAGATGAAAAGCACTTTGGAAAGAGAGTTAAACAGTACGTGAAA  3433010

Query  888      TTGTTGAAAGGGAAACGATTGAAGTCAGTCGTGTTCTTTGGATTCAGCTAGTTCTTCTAG  947
                |||||||||||||||||||||||||||||||||||| ||||| |||||  ||| |||  |
Sbjct  3433011  TTGTTGAAAGGGAAACGATTGAAGTCAGTCGTGTTCATTGGACTCAGCCGGTT-TTCG-G  3433068

Query  948      TCTACTTCCATTGAACGGGTCAACATCAGTTTTGTCCGGTGGATAAAGATAGTAGGAATG  1007
                | || |||| ||||||||||||||||||||||||||||||||||||||  || | ||| |
Sbjct  3433069  TGTATTTCCTTTGAACGGGTCAACATCAGTTTTGTCCGGTGGATAAAGGCAGGAAGAAAG  3433128

Query  1008     TAGCTCCCCCGGGAGTGTTATAGACTATTAT-TG-CATACACTGGGTGAGACTGAGGACT  1065
                | |||  |  |  |||||||||| || || | |  ||||||||||| |||||||||||||
Sbjct  3433129  TGGCTTGCTTGCAAGTGTTATAG-CT-TTCTGTCACATACACTGGGGGAGACTGAGGACT  3433186

Query  1066     GCAGCTCGCCTTTTGGCCGGTCTTCGGACACGTTCGAGCTTAGGATGTTGACATAATGGC  1125
                ||||||||||||||||||||  ||||  ||||||||||||||||||||||||||||||||
Sbjct  3433187  GCAGCTCGCCTTTTGGCCGGGGTTCGCCCACGTTCGAGCTTAGGATGTTGACATAATGGC  3433246

Query  1126     TTTAAACGACCCGTCTTGAAACACGGACCAAGGAGTCTAACATATCTGCGAGTGTTTGAG  1185
                ||||||||||||||||||||||||||||||||||||||||||||||||||||||||||||
Sbjct  3433247  TTTAAACGACCCGTCTTGAAACACGGACCAAGGAGTCTAACATATCTGCGAGTGTTTGAG  3433306

Query  1186     TGTCAAACTCGAGCGCGTAATGAAAGTGAAC-TGGGAGGGATCCGTAAGGAGCACCTTCG  1244
                ||||||||||||||||||||||||||||||| | ||||||||||| ||||||||||||||
Sbjct  3433307  TGTCAAACTCGAGCGCGTAATGAAAGTGAACGTAGGAGGGATCCGCAAGGAGCACCTTCG  3433366

Query  1245     ACCGATCCGGATGTTTACTGATGGATTTGAGTAAGAGCATATATGCTGGGACCCGAAAGA  1304
                |||||||||||| | |  ||||||||||||||||||||||||||||||||||||||||||
Sbjct  3433367  ACCGATCCGGATCTCTTGTGATGGATTTGAGTAAGAGCATATATGCTGGGACCCGAAAGA  3433426

Query  1305     TGGTGAACTATGCCTGAATAGGGCGAAGCCAGGGGAAACTCTGGTGGAGGCTCGTAGCGA  1364
                ||||||||||||||||||||||||||||||||||||||||||||||||||||||||||||
Sbjct  3433427  TGGTGAACTATGCCTGAATAGGGCGAAGCCAGGGGAAACTCTGGTGGAGGCTCGTAGCGA  3433486

Query  1365     TTCTGACGTGCAAATCGATCGTCAAATTTGGGTATAGGGGCGAAAGACTAATCGAACCAT  1424
                ||||||||||||||||||||||||||||||||||||||||||||||||||||||||||||
Sbjct  3433487  TTCTGACGTGCAAATCGATCGTCAAATTTGGGTATAGGGGCGAAAGACTAATCGAACCAT  3433546

Query  1425     CTAGTAGCTGGTTCCTGC  1442
                ||||||||||||||||||
Sbjct  3433547  CTAGTAGCTGGTTCCTGC  3433564


 Score = 1820 bits (985),  Expect = 0.0
 Identities = 1224/1338 (91%), Gaps = 22/1338 (2%)
 Strand=Plus/Plus

Query  112      TTACAAACATTGTGTAATGAACGTCATGTTATTATAACAAAAATAACTTTCAACAACGGA  171
                || ||||||||||||||||||||| ||   |||||||  || | ||||||||||||||||
Sbjct  3455165  TTCCAAACATTGTGTAATGAACGTAAT-ACATTATAAACAATACAACTTTCAACAACGGA  3455223

Query  172      TCTCTTGGCTCTCGCATCGATGAAGAACGCAGCGAAATGCGATAAGTAATGTGAATTGCA  231
                ||||||||||||||||||||||||||||||||||||||||||||||||||||||||||||
Sbjct  3455224  TCTCTTGGCTCTCGCATCGATGAAGAACGCAGCGAAATGCGATAAGTAATGTGAATTGCA  3455283

Query  232      GAATTCAGTGAATCATCGAATCTTTGAACGCAACTTGCGCTCTCTGGTATTCCGGAGAGC  291
                ||||||||||||||||||||||||||||||||||||||||||||||||||||||||||||
Sbjct  3455284  GAATTCAGTGAATCATCGAATCTTTGAACGCAACTTGCGCTCTCTGGTATTCCGGAGAGC  3455343

Query  292      ATGCCTGTTTGAGTATCATGAAATCTCAACCATTAGGGTTTCTTAATGGCTTGGATTTGG  351
                |||||||||||||| ||||||  ||||||||| ||| ||||  || |||||||||| |||
Sbjct  3455344  ATGCCTGTTTGAGTGTCATGATCTCTCAACCAATAGAGTTTTCTATTGGCTTGGATCTGG  3455403

Query  352      GCGCTGCCACTTGC-CTGGCTCGCCTTAAAAGAGTTAGCGTATTAACTTGTCGATCTGGC  410
                | | ||| |   ||  | |||| ||||||| |||||||| ||| | | ||||| | ||||
Sbjct  3455404  GTGTTGCGA---GCGATCGCTCACCTTAAAGGAGTTAGCATAT-AGCATGTCG-TTTGGC  3455458

Query  411      GTAATAAGTTTCGCTGGTGTAGACTTGAGAA-G-TGCGCTTCTAATCGTCTTCGGACAAT  468
                |||||||||||||||   ||| | | || || | |  |||||||||||||||  |||  |
Sbjct  3455459  GTAATAAGTTTCGCT-TAGTA-AATCGACAAGGCTTTGCTTCTAATCGTCTTTTGAC-TT  3455515

Query  469      TCTTGAACTCTGGTCTCAAATCAGGTAGGACTACCCGCTGAACTTAAGCATATCAATAAG  528
                | ||| ||||||| ||||||||||||||||||||||||||||||||||||||||||||||
Sbjct  3455516  TTTTG-ACTCTGGCCTCAAATCAGGTAGGACTACCCGCTGAACTTAAGCATATCAATAAG  3455574

Query  529      CGGAGGAAAAGAAACTAACTAGGATTCCCTTAGTAACGGCGAGTGAACCGGGAAAAGCTC  588
                ||||||||||||||||||| ||||||||| ||||| ||||||||||| |||||| |||||
Sbjct  3455575  CGGAGGAAAAGAAACTAACAAGGATTCCCCTAGTAGCGGCGAGTGAAGCGGGAAGAGCTC  3455634

Query  589      AAATTTGTAATCTGGCTGTCTTCGA-TAGTCCGAGTTGTAATCTATAGACGTGTTTTCCG  647
                |||||||||||||||| |||||  |   ||||||||||||||||||||| ||||||||||
Sbjct  3455635  AAATTTGTAATCTGGC-GTCTTTCAGGCGTCCGAGTTGTAATCTATAGAAGTGTTTTCCG  3455693

Query  648      TGCTGGACCGTATCTAAGTCCCTTGGAACAGGGTATCAAAGAGGGTGACAATCCCGTGCT  707
                ||||||||| | || |||||||||||||||||||||||||||||||||||||||||| ||
Sbjct  3455694  TGCTGGACCATGTCCAAGTCCCTTGGAACAGGGTATCAAAGAGGGTGACAATCCCGTACT  3455753

Query  708      TGATACGACCACCAGTGCTCTGTGATACACGCTCTACGAGTCGAGTTGTTTGGGAATGCA  767
                ||||| | | ||||||||||||||||||||  ||||||||||||||||||||||||||||
Sbjct  3455754  TGATATGGCTACCAGTGCTCTGTGATACACTTTCTACGAGTCGAGTTGTTTGGGAATGCA  3455813

Query  768      GCTCAAAATGGGTGGTAAATTCCATCTAAAGCTAAATATTGGCGAGAGACCGATAGCGAA  827
                ||||||||||||||||||||||||||||||||||||||||||||||||||||||||||||
Sbjct  3455814  GCTCAAAATGGGTGGTAAATTCCATCTAAAGCTAAATATTGGCGAGAGACCGATAGCGAA  3455873

Query  828      CAAGTACCGTGAGGGAAAGATGAAAAGCACTTTGGAAAGAGAGTTAAACAGTACGTGAAA  887
                ||||||||||||||||||||||||||||||||||||||||||||||||||||||||||||
Sbjct  3455874  CAAGTACCGTGAGGGAAAGATGAAAAGCACTTTGGAAAGAGAGTTAAACAGTACGTGAAA  3455933

Query  888      TTGTTGAAAGGGAAACGATTGAAGTCAGTCGTGTTCTTTGGATTCAGCTAGTTCTTCTAG  947
                |||||||||||||||||||||||||||||||||||| ||||| |||||  ||| |||  |
Sbjct  3455934  TTGTTGAAAGGGAAACGATTGAAGTCAGTCGTGTTCATTGGACTCAGCCGGTT-TTCG-G  3455991

Query  948      TCTACTTCCATTGAACGGGTCAACATCAGTTTTGTCCGGTGGATAAAGATAGTAGGAATG  1007
                | || |||| ||||||||||||||||||||||||||||||||||||||  || | ||| |
Sbjct  3455992  TGTATTTCCTTTGAACGGGTCAACATCAGTTTTGTCCGGTGGATAAAGGCAGGAAGAAAG  3456051

Query  1008     TAGCTCCCCCGGGAGTGTTATAGACTATTAT-TG-CATACACTGGGTGAGACTGAGGACT  1065
                | |||  |  |  |||||||||| || || | |  ||||||||||| |||||||||||||
Sbjct  3456052  TGGCTTGCTTGCAAGTGTTATAG-CT-TTCTGTCACATACACTGGGGGAGACTGAGGACT  3456109

Query  1066     GCAGCTCGCCTTTTGGCCGGTCTTCGGACACGTTCGAGCTTAGGATGTTGACATAATGGC  1125
                ||||||||||||||||||||  ||||  ||||||||||||||||||||||||||||||||
Sbjct  3456110  GCAGCTCGCCTTTTGGCCGGGGTTCGCCCACGTTCGAGCTTAGGATGTTGACATAATGGC  3456169

Query  1126     TTTAAACGACCCGTCTTGAAACACGGACCAAGGAGTCTAACATATCTGCGAGTGTTTGAG  1185
                ||||||||||||||||||||||||||||||||||||||||||||||||||||||||||||
Sbjct  3456170  TTTAAACGACCCGTCTTGAAACACGGACCAAGGAGTCTAACATATCTGCGAGTGTTTGAG  3456229

Query  1186     TGTCAAACTCGAGCGCGTAATGAAAGTGAAC-TGGGAGGGATCCGTAAGGAGCACCTTCG  1244
                ||||||||||||||||||||||||||||||| | ||||||||||| ||||||||||||||
Sbjct  3456230  TGTCAAACTCGAGCGCGTAATGAAAGTGAACGTAGGAGGGATCCGCAAGGAGCACCTTCG  3456289

Query  1245     ACCGATCCGGATGTTTACTGATGGATTTGAGTAAGAGCATATATGCTGGGACCCGAAAGA  1304
                |||||||||||| | |  ||||||||||||||||||||||||||||||||||||||||||
Sbjct  3456290  ACCGATCCGGATCTCTTGTGATGGATTTGAGTAAGAGCATATATGCTGGGACCCGAAAGA  3456349

Query  1305     TGGTGAACTATGCCTGAATAGGGCGAAGCCAGGGGAAACTCTGGTGGAGGCTCGTAGCGA  1364
                ||||||||||||||||||||||||||||||||||||||||||||||||||||||||||||
Sbjct  3456350  TGGTGAACTATGCCTGAATAGGGCGAAGCCAGGGGAAACTCTGGTGGAGGCTCGTAGCGA  3456409

Query  1365     TTCTGACGTGCAAATCGATCGTCAAATTTGGGTATAGGGGCGAAAGACTAATCGAACCAT  1424
                ||||||||||||||||||||||||||||||||||||||||||||||||||||||||||||
Sbjct  3456410  TTCTGACGTGCAAATCGATCGTCAAATTTGGGTATAGGGGCGAAAGACTAATCGAACCAT  3456469

Query  1425     CTAGTAGCTGGTTCCTGC  1442
                ||||||||||||||||||
Sbjct  3456470  CTAGTAGCTGGTTCCTGC  3456487


 Score = 1820 bits (985),  Expect = 0.0
 Identities = 1224/1338 (91%), Gaps = 22/1338 (2%)
 Strand=Plus/Plus

Query  112      TTACAAACATTGTGTAATGAACGTCATGTTATTATAACAAAAATAACTTTCAACAACGGA  171
                || ||||||||||||||||||||| ||   |||||||  || | ||||||||||||||||
Sbjct  3485820  TTCCAAACATTGTGTAATGAACGTAAT-ACATTATAAACAATACAACTTTCAACAACGGA  3485878

Query  172      TCTCTTGGCTCTCGCATCGATGAAGAACGCAGCGAAATGCGATAAGTAATGTGAATTGCA  231
                ||||||||||||||||||||||||||||||||||||||||||||||||||||||||||||
Sbjct  3485879  TCTCTTGGCTCTCGCATCGATGAAGAACGCAGCGAAATGCGATAAGTAATGTGAATTGCA  3485938

Query  232      GAATTCAGTGAATCATCGAATCTTTGAACGCAACTTGCGCTCTCTGGTATTCCGGAGAGC  291
                ||||||||||||||||||||||||||||||||||||||||||||||||||||||||||||
Sbjct  3485939  GAATTCAGTGAATCATCGAATCTTTGAACGCAACTTGCGCTCTCTGGTATTCCGGAGAGC  3485998

Query  292      ATGCCTGTTTGAGTATCATGAAATCTCAACCATTAGGGTTTCTTAATGGCTTGGATTTGG  351
                |||||||||||||| ||||||  ||||||||| ||| ||||  || |||||||||| |||
Sbjct  3485999  ATGCCTGTTTGAGTGTCATGATCTCTCAACCAATAGAGTTTTCTATTGGCTTGGATCTGG  3486058

Query  352      GCGCTGCCACTTGC-CTGGCTCGCCTTAAAAGAGTTAGCGTATTAACTTGTCGATCTGGC  410
                | | ||| |   ||  | |||| ||||||| |||||||| ||| | | ||||| | ||||
Sbjct  3486059  GTGTTGCGA---GCGATCGCTCACCTTAAAGGAGTTAGCATAT-AGCATGTCG-TTTGGC  3486113

Query  411      GTAATAAGTTTCGCTGGTGTAGACTTGAGAA-G-TGCGCTTCTAATCGTCTTCGGACAAT  468
                |||||||||||||||   ||| | | || || | |  |||||||||||||||  |||  |
Sbjct  3486114  GTAATAAGTTTCGCT-TAGTA-AATCGACAAGGCTTTGCTTCTAATCGTCTTTTGAC-TT  3486170

Query  469      TCTTGAACTCTGGTCTCAAATCAGGTAGGACTACCCGCTGAACTTAAGCATATCAATAAG  528
                | ||| ||||||| ||||||||||||||||||||||||||||||||||||||||||||||
Sbjct  3486171  TTTTG-ACTCTGGCCTCAAATCAGGTAGGACTACCCGCTGAACTTAAGCATATCAATAAG  3486229

Query  529      CGGAGGAAAAGAAACTAACTAGGATTCCCTTAGTAACGGCGAGTGAACCGGGAAAAGCTC  588
                ||||||||||||||||||| ||||||||| ||||| ||||||||||| |||||| |||||
Sbjct  3486230  CGGAGGAAAAGAAACTAACAAGGATTCCCCTAGTAGCGGCGAGTGAAGCGGGAAGAGCTC  3486289

Query  589      AAATTTGTAATCTGGCTGTCTTCGA-TAGTCCGAGTTGTAATCTATAGACGTGTTTTCCG  647
                |||||||||||||||| |||||  |   ||||||||||||||||||||| ||||||||||
Sbjct  3486290  AAATTTGTAATCTGGC-GTCTTTCAGGCGTCCGAGTTGTAATCTATAGAAGTGTTTTCCG  3486348

Query  648      TGCTGGACCGTATCTAAGTCCCTTGGAACAGGGTATCAAAGAGGGTGACAATCCCGTGCT  707
                ||||||||| | || |||||||||||||||||||||||||||||||||||||||||| ||
Sbjct  3486349  TGCTGGACCATGTCCAAGTCCCTTGGAACAGGGTATCAAAGAGGGTGACAATCCCGTACT  3486408

Query  708      TGATACGACCACCAGTGCTCTGTGATACACGCTCTACGAGTCGAGTTGTTTGGGAATGCA  767
                ||||| | | ||||||||||||||||||||  ||||||||||||||||||||||||||||
Sbjct  3486409  TGATATGGCTACCAGTGCTCTGTGATACACTTTCTACGAGTCGAGTTGTTTGGGAATGCA  3486468

Query  768      GCTCAAAATGGGTGGTAAATTCCATCTAAAGCTAAATATTGGCGAGAGACCGATAGCGAA  827
                ||||||||||||||||||||||||||||||||||||||||||||||||||||||||||||
Sbjct  3486469  GCTCAAAATGGGTGGTAAATTCCATCTAAAGCTAAATATTGGCGAGAGACCGATAGCGAA  3486528

Query  828      CAAGTACCGTGAGGGAAAGATGAAAAGCACTTTGGAAAGAGAGTTAAACAGTACGTGAAA  887
                ||||||||||||||||||||||||||||||||||||||||||||||||||||||||||||
Sbjct  3486529  CAAGTACCGTGAGGGAAAGATGAAAAGCACTTTGGAAAGAGAGTTAAACAGTACGTGAAA  3486588

Query  888      TTGTTGAAAGGGAAACGATTGAAGTCAGTCGTGTTCTTTGGATTCAGCTAGTTCTTCTAG  947
                |||||||||||||||||||||||||||||||||||| ||||| |||||  ||| |||  |
Sbjct  3486589  TTGTTGAAAGGGAAACGATTGAAGTCAGTCGTGTTCATTGGACTCAGCCGGTT-TTCG-G  3486646

Query  948      TCTACTTCCATTGAACGGGTCAACATCAGTTTTGTCCGGTGGATAAAGATAGTAGGAATG  1007
                | || |||| ||||||||||||||||||||||||||||||||||||||  || | ||| |
Sbjct  3486647  TGTATTTCCTTTGAACGGGTCAACATCAGTTTTGTCCGGTGGATAAAGGCAGGAAGAAAG  3486706

Query  1008     TAGCTCCCCCGGGAGTGTTATAGACTATTAT-TG-CATACACTGGGTGAGACTGAGGACT  1065
                | |||  |  |  |||||||||| || || | |  ||||||||||| |||||||||||||
Sbjct  3486707  TGGCTTGCTTGCAAGTGTTATAG-CT-TTCTGTCACATACACTGGGGGAGACTGAGGACT  3486764

Query  1066     GCAGCTCGCCTTTTGGCCGGTCTTCGGACACGTTCGAGCTTAGGATGTTGACATAATGGC  1125
                ||||||||||||||||||||  ||||  ||||||||||||||||||||||||||||||||
Sbjct  3486765  GCAGCTCGCCTTTTGGCCGGGGTTCGCCCACGTTCGAGCTTAGGATGTTGACATAATGGC  3486824

Query  1126     TTTAAACGACCCGTCTTGAAACACGGACCAAGGAGTCTAACATATCTGCGAGTGTTTGAG  1185
                ||||||||||||||||||||||||||||||||||||||||||||||||||||||||||||
Sbjct  3486825  TTTAAACGACCCGTCTTGAAACACGGACCAAGGAGTCTAACATATCTGCGAGTGTTTGAG  3486884

Query  1186     TGTCAAACTCGAGCGCGTAATGAAAGTGAAC-TGGGAGGGATCCGTAAGGAGCACCTTCG  1244
                ||||||||||||||||||||||||||||||| | ||||||||||| ||||||||||||||
Sbjct  3486885  TGTCAAACTCGAGCGCGTAATGAAAGTGAACGTAGGAGGGATCCGCAAGGAGCACCTTCG  3486944

Query  1245     ACCGATCCGGATGTTTACTGATGGATTTGAGTAAGAGCATATATGCTGGGACCCGAAAGA  1304
                |||||||||||| | |  ||||||||||||||||||||||||||||||||||||||||||
Sbjct  3486945  ACCGATCCGGATCTCTTGTGATGGATTTGAGTAAGAGCATATATGCTGGGACCCGAAAGA  3487004

Query  1305     TGGTGAACTATGCCTGAATAGGGCGAAGCCAGGGGAAACTCTGGTGGAGGCTCGTAGCGA  1364
                ||||||||||||||||||||||||||||||||||||||||||||||||||||||||||||
Sbjct  3487005  TGGTGAACTATGCCTGAATAGGGCGAAGCCAGGGGAAACTCTGGTGGAGGCTCGTAGCGA  3487064

Query  1365     TTCTGACGTGCAAATCGATCGTCAAATTTGGGTATAGGGGCGAAAGACTAATCGAACCAT  1424
                ||||||||||||||||||||||||||||||||||||||||||||||||||||||||||||
Sbjct  3487065  TTCTGACGTGCAAATCGATCGTCAAATTTGGGTATAGGGGCGAAAGACTAATCGAACCAT  3487124

Query  1425     CTAGTAGCTGGTTCCTGC  1442
                ||||||||||||||||||
Sbjct  3487125  CTAGTAGCTGGTTCCTGC  3487142


 Score = 1810 bits (980),  Expect = 0.0
 Identities = 1224/1340 (91%), Gaps = 24/1340 (2%)
 Strand=Plus/Plus

Query  112      TTACAAACATTGTGTAATGAACGTCATGTTATTATAACAAAAATAACTTTCAACAACGGA  171
                || ||||||||||||||||||||| ||   |||||||  || | ||||||||||||||||
Sbjct  3470512  TTCCAAACATTGTGTAATGAACGTAAT-ACATTATAAACAATACAACTTTCAACAACGGA  3470570

Query  172      TCTCTTGGCTCTCGCATCGATGAAGAACGCAGCGAAATGCGATAAGTAATGTGAATTGCA  231
                ||||||||||||||||||||||||||||||||||||||||||||||||||||||||||||
Sbjct  3470571  TCTCTTGGCTCTCGCATCGATGAAGAACGCAGCGAAATGCGATAAGTAATGTGAATTGCA  3470630

Query  232      GAATTCAGTGAATCATCGAATCTTTGAACGCAACTTGCGCTCTCTGGTATTCCGGAGAGC  291
                ||||||||||||||||||||||||||||||||||||||||||||||||||||||||||||
Sbjct  3470631  GAATTCAGTGAATCATCGAATCTTTGAACGCAACTTGCGCTCTCTGGTATTCCGGAGAGC  3470690

Query  292      ATGCCTGTTTGAGTATCATGAAATCTCAACCATTAGGGTTTCTTAATGGCTTGGATTTGG  351
                |||||||||||||| ||||||  ||||||||| ||| ||||  || |||||||||| |||
Sbjct  3470691  ATGCCTGTTTGAGTGTCATGATCTCTCAACCAATAGAGTTTTCTATTGGCTTGGATCTGG  3470750

Query  352      GCGCTGCCACTTGC-CTGGCTCGCCTTAAAAGAGTTAGCGTATTAACTTGTCGATCTGGC  410
                | | ||| |   ||  | |||| ||||||| |||||||| ||| | | ||||| | ||||
Sbjct  3470751  GTGTTGCGA---GCGATCGCTCACCTTAAAGGAGTTAGCATAT-AGCATGTCG-TTTGGC  3470805

Query  411      GTAATAAGTTTCGCTGGTGTAGACTTGAGAA-G-TGCGCTTCTAATCGTCTTCGGACAAT  468
                |||||||||||||||   ||| | | || || | |  |||||||||||||||  |||  |
Sbjct  3470806  GTAATAAGTTTCGCT-TAGTA-AATCGACAAGGCTTTGCTTCTAATCGTCTTTTGAC-TT  3470862

Query  469      TCTTGAACTCTGGTCTCAAATCAGGTAGGACTACCCGCTGAACTTAAGCATATCAATAAG  528
                | ||| ||||||| ||||||||||||||||||||||||||||||||||||||||||||||
Sbjct  3470863  TTTTG-ACTCTGGCCTCAAATCAGGTAGGACTACCCGCTGAACTTAAGCATATCAATAAG  3470921

Query  529      CGGAGGAAAAGAAACTAACTAGGATTCCCTTAGTAACGGCGAGTGAACCGGGAAAAGCTC  588
                ||||||||||||||||||| ||||||||| ||||| ||||||||||| |||||| |||||
Sbjct  3470922  CGGAGGAAAAGAAACTAACAAGGATTCCCCTAGTAGCGGCGAGTGAAGCGGGAAGAGCTC  3470981

Query  589      AAATTTGTAATCTGGCTGTCTTCGA-TAGTCCGAGTTGTAATCTATAGACGTGTTTTCCG  647
                |||||||||||||||| |||||  |   ||||||||||||||||||||| ||||||||||
Sbjct  3470982  AAATTTGTAATCTGGC-GTCTTTCAGGCGTCCGAGTTGTAATCTATAGAAGTGTTTTCCG  3471040

Query  648      TGCTGGACCGTATCTAAGTCCCTTGGAACAGGGTATCAAAGAGGGTGACAATCCCGTGCT  707
                ||||||||| | || |||||||||||||||||||||||||||||||||||||||||| ||
Sbjct  3471041  TGCTGGACCATGTCCAAGTCCCTTGGAACAGGGTATCAAAGAGGGTGACAATCCCGTACT  3471100

Query  708      TGATACGACCACCAGTGCTCTGTGATACACGCTCTACGAGTCGAGTTGTTTGGGAATGCA  767
                ||||| | | ||||||||||||||||||||  ||||||||||||||||||||||||||||
Sbjct  3471101  TGATATGGCTACCAGTGCTCTGTGATACACTTTCTACGAGTCGAGTTGTTTGGGAATGCA  3471160

Query  768      GCTCAAAATGGGTGGTAAATTCCATCTAAAGCTAAATATTGGCGAGA-GACCGATAGCGA  826
                ||||||||||||||||||||||||||||||||||||||||||||||| ||||||||||||
Sbjct  3471161  GCTCAAAATGGGTGGTAAATTCCATCTAAAGCTAAATATTGGCGAGAGGACCGATAGCGA  3471220

Query  827      ACAAGTACCGTGAGGGAAAGATGAAAAGCACTTTGGAAAGAGAGTTAAACAGTACGTGAA  886
                ||||||||||||||||||||||||||||||||||||||||||||||||||||||||||||
Sbjct  3471221  ACAAGTACCGTGAGGGAAAGATGAAAAGCACTTTGGAAAGAGAGTTAAACAGTACGTGAA  3471280

Query  887      ATTGTTGAAAGGGAAACGATTGAAGTCAGTCGTGTTCTTTGGATTCAGCTAGTTCTTCTA  946
                ||||||||||||||||||||||||||||||||||||| ||||| |||||  ||| |||  
Sbjct  3471281  ATTGTTGAAAGGGAAACGATTGAAGTCAGTCGTGTTCATTGGACTCAGCCGGTT-TTC-G  3471338

Query  947      GTCTACTTCCATTGAACGGGTCAACATCAGTTTTGTCCGGTGGATAAAGATAGTAGGAAT  1006
                || || |||| ||||||||||||||||||||||||||||||||||||||  || | ||| 
Sbjct  3471339  GTGTATTTCCTTTGAACGGGTCAACATCAGTTTTGTCCGGTGGATAAAGGCAGGAAGAAA  3471398

Query  1007     GTAGCTCCCCCGGGAGTGTTATAGACTATTAT-T-GCATACACTGGGTGAGACTGAGGAC  1064
                || |||  |  |  |||||||||| || || | |  ||||||||||| ||||||||||||
Sbjct  3471399  GTGGCTTGCTTGCAAGTGTTATAG-CT-TTCTGTCACATACACTGGGGGAGACTGAGGAC  3471456

Query  1065     TGCAGCTCGCCTTTTGGCCGGTCTTCGGACACGTTCGAGCTTAGGATGTTGACATAATGG  1124
                |||||||||||||||||||||  ||||  |||||||||||||||||||||||||||||||
Sbjct  3471457  TGCAGCTCGCCTTTTGGCCGGGGTTCGCCCACGTTCGAGCTTAGGATGTTGACATAATGG  3471516

Query  1125     C-TTTAAACGACCCGTCTTGAAACACGGACCAAGGAGTCTAACATATCTGCGAGTGTTTG  1183
                | ||||||||||||||||||||||||||||||||||||||||||||||||||||||||||
Sbjct  3471517  CTTTTAAACGACCCGTCTTGAAACACGGACCAAGGAGTCTAACATATCTGCGAGTGTTTG  3471576

Query  1184     AGTGTCAAACTCGAGCGCGTAATGAAAGTGAAC-TGGGAGGGATCCGTAAGGAGCACCTT  1242
                ||||||||||||||||||||||||||||||||| | ||||||||||| ||||||||||||
Sbjct  3471577  AGTGTCAAACTCGAGCGCGTAATGAAAGTGAACGTAGGAGGGATCCGCAAGGAGCACCTT  3471636

Query  1243     CGACCGATCCGGATGTTTACTGATGGATTTGAGTAAGAGCATATATGCTGGGACCCGAAA  1302
                |||||||||||||| | |  ||||||||||||||||||||||||||||||||||||||||
Sbjct  3471637  CGACCGATCCGGATCTCTTGTGATGGATTTGAGTAAGAGCATATATGCTGGGACCCGAAA  3471696

Query  1303     GATGGTGAACTATGCCTGAATAGGGCGAAGCCAGGGGAAACTCTGGTGGAGGCTCGTAGC  1362
                ||||||||||||||||||||||||||||||||||||||||||||||||||||||||||||
Sbjct  3471697  GATGGTGAACTATGCCTGAATAGGGCGAAGCCAGGGGAAACTCTGGTGGAGGCTCGTAGC  3471756

Query  1363     GATTCTGACGTGCAAATCGATCGTCAAATTTGGGTATAGGGGCGAAAGACTAATCGAACC  1422
                ||||||||||||||||||||||||||||||||||||||||||||||||||||||||||||
Sbjct  3471757  GATTCTGACGTGCAAATCGATCGTCAAATTTGGGTATAGGGGCGAAAGACTAATCGAACC  3471816

Query  1423     ATCTAGTAGCTGGTTCCTGC  1442
                ||||||||||||||||||||
Sbjct  3471817  ATCTAGTAGCTGGTTCCTGC  3471836


 Score = 1801 bits (975),  Expect = 0.0
 Identities = 1223/1340 (91%), Gaps = 27/1340 (2%)
 Strand=Plus/Plus

Query  112      TTACAAACATTGTGTAATGAACGTCATGTTATTATAACAAAAATAACTTTCAACAACGGA  171
                || ||||||||||||||||||||| ||   |||||||  || | ||||||| ||||||||
Sbjct  3462859  TTCCAAACATTGTGTAATGAACGTAAT-ACATTATAAACAATACAACTTTC-ACAACGGA  3462916

Query  172      TCTCTTGGCTCTCGCATCGATGAAGAACGCAGCGAAATGCGATAAGTAATGTGAATTGCA  231
                ||||||||||||||||||||||||||||||||||||||||||||||||||||||||||||
Sbjct  3462917  TCTCTTGGCTCTCGCATCGATGAAGAACGCAGCGAAATGCGATAAGTAATGTGAATTGCA  3462976

Query  232      GAATTCAGTGAATCATCGAATCTTTGAA-CGCAACTTGCGCTCTCTGGTATTCCGGAGAG  290
                |||||||||||||||||||||||||||| |||||||||||||||||||||||||||||||
Sbjct  3462977  GAATTCAGTGAATCATCGAATCTTTGAACCGCAACTTGCGCTCTCTGGTATTCCGGAGAG  3463036

Query  291      CATGCCTGTTTGAGTATCATGAAATCTCAACCATTAGGGTTTCTTAATGGCTTGGATTTG  350
                ||||||||||||||| ||||||  ||||||||| ||| ||||| || |||||||||| ||
Sbjct  3463037  CATGCCTGTTTGAGTGTCATGATCTCTCAACCAATAGAGTTTC-TATTGGCTTGGATCTG  3463095

Query  351      GGCGCTGCCACTTGC-CTGGCTCGCCTTAAAAGAGTTAGCGTATTAACTTGTCGATCTGG  409
                || | ||| |   ||  | |||| ||||||| |||||||| ||| | | ||||| | |||
Sbjct  3463096  GGTGTTGCGA---GCGATCGCTCACCTTAAAGGAGTTAGCATAT-AGCATGTCG-TTTGG  3463150

Query  410      CGTAATAAGTTTCGCTGGTGTAGACTTGAGAA-G-TGCGCTTCTAATCGTCTTCGGACAA  467
                ||||||||||||||||   ||| | | || || | |  |||||||||||||||  |||  
Sbjct  3463151  CGTAATAAGTTTCGCT-TAGTA-AATCGACAAGGCTTTGCTTCTAATCGTCTTTTGAC-T  3463207

Query  468      TTCTTGAACTCTGGTCTCAAATCAGGTAGGACTACCCGCTGAACTTAAGCATATCAATAA  527
                || ||| ||||||| |||||||||||||||||||||||||||||||||||||||||||||
Sbjct  3463208  TTTTTG-ACTCTGGCCTCAAATCAGGTAGGACTACCCGCTGAACTTAAGCATATCAATAA  3463266

Query  528      GCGGAGGAAAAGAAACTAACTAGGATTCCCTTAGTAACGGCGAGTGAACCGGGAAAAGCT  587
                |||||||||||||||||||| ||||||||| ||||| ||||||||||| |||||| ||||
Sbjct  3463267  GCGGAGGAAAAGAAACTAACAAGGATTCCCCTAGTAGCGGCGAGTGAAGCGGGAAGAGCT  3463326

Query  588      CAAATTTGTAATCTGGCTGTCTTCGA-TAGTCCGAGTTGTAATCTATAGACGTGTTTTCC  646
                ||||||||||||||||| |||||  |   ||||||||||||||||||||| |||||||||
Sbjct  3463327  CAAATTTGTAATCTGGC-GTCTTTCAGGCGTCCGAGTTGTAATCTATAGAAGTGTTTTCC  3463385

Query  647      GTGCTGGACCGTATCTAAGTCCCTTGGAACAGGGTATCAAAGAGGGTGACAATCCCGTGC  706
                |||||||||| | || |||||||||||||||||||||||||||||||||||||||||| |
Sbjct  3463386  GTGCTGGACCATGTCCAAGTCCCTTGGAACAGGGTATCAAAGAGGGTGACAATCCCGTAC  3463445

Query  707      TTGATACGACCACCAGTGCTCTGTGATACACGCTCTACGAGTCGAGTTGTTTGGGAATGC  766
                |||||| | | ||||||||||||||||||||  |||||||||||||||||||||||||||
Sbjct  3463446  TTGATATGGCTACCAGTGCTCTGTGATACACTTTCTACGAGTCGAGTTGTTTGGGAATGC  3463505

Query  767      AGCTCAAAATGGGTGGTAAATTCCATCTAAAGCTAAATATTGGCGAGAGACCGATAGCGA  826
                ||||||||||||||||||||||||||||||||||||||||||||||||||||||||||||
Sbjct  3463506  AGCTCAAAATGGGTGGTAAATTCCATCTAAAGCTAAATATTGGCGAGAGACCGATAGCGA  3463565

Query  827      ACAAGTACCGTGA-GGGAAAGATGAAAAGCACTTTGGAAAGAGAGTTAAACAGTACGTGA  885
                ||||||||||||| ||||||||||||||||||||||||||||||||||||||||||||||
Sbjct  3463566  ACAAGTACCGTGAGGGGAAAGATGAAAAGCACTTTGGAAAGAGAGTTAAACAGTACGTGA  3463625

Query  886      AATTGTTGAAAGGGAAACGATTGAAGTCAGTCGTGTTCTTTGGATTCAGCTAGTTCTTCT  945
                |||||||||||||||||||||||||||||||||||||| ||||| |||||  ||| ||| 
Sbjct  3463626  AATTGTTGAAAGGGAAACGATTGAAGTCAGTCGTGTTCATTGGACTCAGCCGGTT-TTC-  3463683

Query  946      AGTCTACTTCCATTGAACGGGTCAACATCAGTTTTGTCCGGTGGATAAAGATAGTAGGAA  1005
                 || || |||| |||||||||||||||||||||||||||||||||| |||  || | |||
Sbjct  3463684  GGTGTATTTCCTTTGAACGGGTCAACATCAGTTTTGTCCGGTGGAT-AAGGCAGGAAGAA  3463742

Query  1006     TGTAGCTCCCCCGGGAGTGTTATAGACTATTAT-T-GCATACACTGGGTGAGACTGAGGA  1063
                 || |||  |  |  |||||||||| || || | |  ||||||||||| |||||||||||
Sbjct  3463743  AGTGGCTTGCTTGCAAGTGTTATAG-CT-TTCTGTCACATACACTGGGGGAGACTGAGGA  3463800

Query  1064     CTGCAGCTCGCCTTTTGGCCGGTCTTCGGACACGTTCGAGCTTAGGATGTTGACATAATG  1123
                ||||||||||||||||||||||  ||||  ||||||||||||||||||||||||||||||
Sbjct  3463801  CTGCAGCTCGCCTTTTGGCCGGGGTTCGCCCACGTTCGAGCTTAGGATGTTGACATAATG  3463860

Query  1124     GCTTTAAACGACCCGTCTTGAAACACGGACCAAGGAGTCTAACATATCTGCGAGTGTTTG  1183
                ||||||||||||||||||||||||||||||||||||||||||||||||||||||||||||
Sbjct  3463861  GCTTTAAACGACCCGTCTTGAAACACGGACCAAGGAGTCTAACATATCTGCGAGTGTTTG  3463920

Query  1184     AGTGTCAAACTCGAGCGCGTAATGAAAGTGAAC-TGGGAGGGATCCGTAAGGAGCACCTT  1242
                ||||||||||||||||||||||||||||||||| | ||||||||||| ||||||||||||
Sbjct  3463921  AGTGTCAAACTCGAGCGCGTAATGAAAGTGAACGTAGGAGGGATCCGCAAGGAGCACCTT  3463980

Query  1243     CGACCGATCCGGATGTTTACTGATGGATTTGAGTAAGAGCATATATGCTGGGACCCGAAA  1302
                |||||||||||||| | |  ||||||||||||||||||||||||||||||||||||||||
Sbjct  3463981  CGACCGATCCGGATCTCTTGTGATGGATTTGAGTAAGAGCATATATGCTGGGACCCGAAA  3464040

Query  1303     GATGGTGAACTATGCCTGAATAGGGCGAAGCCAGGGGAAACTCTGGTGGAGGCTCGTAGC  1362
                ||||||||||||||||||||||||||||||||||||||||||||||||||||||||||||
Sbjct  3464041  GATGGTGAACTATGCCTGAATAGGGCGAAGCCAGGGGAAACTCTGGTGGAGGCTCGTAGC  3464100

Query  1363     GATTCTGACGTGCAAATCGATCGTCAAATTTGGGTATAGGGGCGAAAGACTAATCGAACC  1422
                ||||||||||||||||||||||||||||||||||||||||||||||||||||||||||||
Sbjct  3464101  GATTCTGACGTGCAAATCGATCGTCAAATTTGGGTATAGGGGCGAAAGACTAATCGAACC  3464160

Query  1423     ATCTAGTAGCTGGTTCCTGC  1442
                ||||||||||||||||||||
Sbjct  3464161  ATCTAGTAGCTGGTTCCTGC  3464180


 Score = 1799 bits (974),  Expect = 0.0
 Identities = 1221/1338 (91%), Gaps = 25/1338 (2%)
 Strand=Plus/Plus

Query  112      TTACAAACATTGTGTAATGAACGTCATGTTATTATAACAAAAATAACTTTCAACAACGGA  171
                || ||||||||||||||||||||| ||   |||||||  || | ||||||||||||||||
Sbjct  3493473  TTCCAAACATTGTGTAATGAACGTAAT-ACATTATAAACAATACAACTTTCAACAACGGA  3493531

Query  172      TCTCTTGGCTCTCGCATCGATGAAGAACGCAGCGAAATGCGATAAGTAATGTGAATTGCA  231
                ||||||||||||||||||||||||||||||||||||||||||||||||||||||||||||
Sbjct  3493532  TCTCTTGGCTCTCGCATCGATGAAGAACGCAGCGAAATGCGATAAGTAATGTGAATTGCA  3493591

Query  232      GAATTCAGTGAATCATCGAATCTTTGAACGCAACTTGCGCTCTCTGGTATTCCGGAGAGC  291
                ||||||||||||||||||||||||||||||||||||||||||||||||||||||||||||
Sbjct  3493592  GAATTCAGTGAATCATCGAATCTTTGAACGCAACTTGCGCTCTCTGGTATTCCGGAGAGC  3493651

Query  292      ATGCCTGTTTGAGTATCATGAAATCTCAACCATTAGGGTTTCTTAATGGCTTGGATTTGG  351
                |||||||||||||| ||||||  ||||||||| ||| ||||  || |||||||||| |||
Sbjct  3493652  ATGCCTGTTTGAGTGTCATGATCTCTCAACCAATAGAGTTTTCTATTGGCTTGGATCTGG  3493711

Query  352      GCGCTGCCACTTGC-CTGGCTCGCCTTAAAAGAGTTAGCGTATTAACTTGTCGATCTGGC  410
                | | ||| |   ||  | |||| ||||||| |||||||| ||| | | ||||| | ||||
Sbjct  3493712  GTGTTGCGA---GCGATCGCTCACCTTAAAGGAGTTAGCATAT-AGCATGTCG-TTTGGC  3493766

Query  411      GTAATAAGTTTCGCTGGTGTAGACTTGAGAA-G-TGCGCTTCTAATCGTCTTCGGACAAT  468
                |||||||||||||||   ||| | | || || | |  |||||||||||||||  |||  |
Sbjct  3493767  GTAATAAGTTTCGCT-TAGTA-AATCGACAAGGCTTTGCTTCTAATCGTCTTTTGAC-TT  3493823

Query  469      TCTTGAACTCTGGTCTCAAATCAGGTAGGACTACCCGCTGAACTTAAGCATATCAATAAG  528
                | ||| ||||||| ||||||||||||||||||||||||||||||||||||||||||||||
Sbjct  3493824  TTTTG-ACTCTGGCCTCAAATCAGGTAGGACTACCCGCTGAACTTAAGCATATCAATAAG  3493882

Query  529      CGGAGGAAAAGAAACTAACTAGGATTCCCTTAGTAACGGCGAGTGAACCGGGAAAAGCTC  588
                ||||||||||||||||||| ||||||||| ||||| ||||||||||| |||||| |||||
Sbjct  3493883  CGGAGGAAAAGAAACTAACAAGGATTCCCCTAGTAGCGGCGAGTGAAGCGGGAAGAGCTC  3493942

Query  589      AAATTTGTAATCTGGCTGTCTTCGA-TAGTCCGAGTTGTAATCTATAGACGTGTTTTCCG  647
                |||||||||||||||| |||||  |   ||||||||||||||||||||| ||||||||||
Sbjct  3493943  AAATTTGTAATCTGGC-GTCTTTCAGGCGTCCGAGTTGTAATCTATAGAAGTGTTTTCCG  3494001

Query  648      TGCTGGACCGTATCTAAGTCCCTTGGAACAGGGTATCAAAGAGGGTGACAATCCCGTGCT  707
                ||||||||| | || |||||||||||||||||||||||||||||||||||||||||| ||
Sbjct  3494002  TGCTGGACCATGTCCAAGTCCCTTGGAACAGGGTATCAAAGAGGGTGACAATCCCGTACT  3494061

Query  708      TGATACGACCACCAGTGCTCTGTGATACACGCTCTACGAGTCGAGTTGTTTGGGAATGCA  767
                ||||| | | ||||||||||||||||||||  ||||||||||||||||||||||||||||
Sbjct  3494062  TGATATGGCTACCAGTGCTCTGTGATACACTTTCTACGAGTCGAGTTGTTTGGGAATGCA  3494121

Query  768      GCTCAAAATGGGTGGTAAATTCCATCTAAAGCTAAATATTGGCGAGAGACCGATAGCGAA  827
                ||||||||||||||||||||||||||||||||||||||||||||||||||||||||||||
Sbjct  3494122  GCTCAAAATGGGTGGTAAATTCCATCTAAAGCTAAATATTGGCGAGAGACCGATAGCGAA  3494181

Query  828      CAAGTACCGTGAGGGAAAGATGAAAAGCACTTTGGAAAGAGAGTTAAACAGTACGTGAAA  887
                ||||||||||||||||||||||||||||||||||||||||||||||||||||||||||||
Sbjct  3494182  CAAGTACCGTGAGGGAAAGATGAAAAGCACTTTGGAAAGAGAGTTAAACAGTACGTGAAA  3494241

Query  888      TTGTTGAAAGGGAAACGATTGAAGTCAGTCGTGTTCTTTGGATTCAGCTAGTTCTTCTAG  947
                |||||||||||||||||||||||||||||||||||| ||||| |||||  ||| |||  |
Sbjct  3494242  TTGTTGAAAGGGAAACGATTGAAGTCAGTCGTGTTCATTGGACTCAGCCGGTT-TTCG-G  3494299

Query  948      TCTACTTCCATTGAACGGGTCAACATCAGTTTTGTCCGGTGGATAAAGATAGTAGGAATG  1007
                | || |||| ||||||||||||||||||||||||||||||||||||||  || | ||| |
Sbjct  3494300  TGTATTTCCTTTGAACGGGTCAACATCAGTTTTGTCCGGTGGATAAAGGCAGGAAGAAAG  3494359

Query  1008     TAGCTCCCCCGGGAGTGTTATAGACTATTAT-TG-CATACACTGGGTGAGACTGAGGACT  1065
                | |||  |  |  |||||||||| || || | |  ||||||||||| |||||||||||||
Sbjct  3494360  TGGCTTGCTTGCAAGTGTTATAG-CT-TTCTGTCACATACACTGGGGGAGACTGAGGACT  3494417

Query  1066     GCAGCTCGCCTTTTGGCCGGTCTTCGGACACGTTCGAGCTTAGGATGTTGACATAATGGC  1125
                ||||||||||||||||||||  ||||  ||||||||||||||||||||||||||||||||
Sbjct  3494418  GCAGCTCGCCTTTTGGCCGGGGTTCGCCCACGTTCGAGCTTAGGATGTTGACATAATGGC  3494477

Query  1126     TTTAAACGACCCGTCTTGAAACACGGACCAAGGAGTCTAACATATCTGCGAGTGTTTGAG  1185
                ||||||||||||||||||||||||||||||||||||||||||||||||||||||||||||
Sbjct  3494478  TTTAAACGACCCGTCTTGAAACACGGACCAAGGAGTCTAACATATCTGCGAGTGTTTGAG  3494537

Query  1186     TGTCAAACTCGAGCGCGTAATGAAAGTGAAC-TGGGAGGGATCCGTAAGGAGCACCTTCG  1244
                ||||||||||||||||||||||||||||||| | ||||||||||| ||||||||||||||
Sbjct  3494538  TGTCAAACTCGAGCGCGTAATGAAAGTGAACGTAGGAGGGATCCGCAAGGAGCACCTTCG  3494597

Query  1245     ACCGATCCGGATGTTTACTGATGGATTTGAGTAAGAGCATATATGCTGGGACCCGAAAGA  1304
                |||||||||||| | |  ||||||||||||||||||||||||||||||||||||||||||
Sbjct  3494598  ACCGATCCGGATCTCTTGTGATGGATTTGAGTAAGAGCATATATGCTGGGACCCGAAAGA  3494657

Query  1305     TGGTGAACTATGCCTGAATAGGGCGAAGCCAGGGGAAACTCTGGTGGAGGCTCGTAGCGA  1364
                |||||||||||||||||||||||||||||||||||||||||||||   ||||||||||||
Sbjct  3494658  TGGTGAACTATGCCTGAATAGGGCGAAGCCAGGGGAAACTCTGGT---GGCTCGTAGCGA  3494714

Query  1365     TTCTGACGTGCAAATCGATCGTCAAATTTGGGTATAGGGGCGAAAGACTAATCGAACCAT  1424
                ||||||||||||||||||||||||||||||||||||||||||||||||||||||||||||
Sbjct  3494715  TTCTGACGTGCAAATCGATCGTCAAATTTGGGTATAGGGGCGAAAGACTAATCGAACCAT  3494774

Query  1425     CTAGTAGCTGGTTCCTGC  1442
                ||||||||||||||||||
Sbjct  3494775  CTAGTAGCTGGTTCCTGC  3494792


 Score = 1777 bits (962),  Expect = 0.0
 Identities = 1218/1339 (91%), Gaps = 27/1339 (2%)
 Strand=Plus/Plus

Query  112      TTACAAACATTGTGTAATGAACGTCATGTTATTATAACAAAAATAACTTTCAACAACGGA  171
                || ||||||||||||| ||||||| ||   |||||||  || | ||||||||||||||||
Sbjct  3447511  TTCCAAACATTGTGTA-TGAACGTAAT-ACATTATAAACAATACAACTTTCAACAACGGA  3447568

Query  172      TCTCTTGGCTCTCGCATCGATGAAGAACGCAGCGAAATGCGATAAGTAATGTGAATTGCA  231
                ||||||||||||||||||||||||||||||||||||||||||||||||||||||||||||
Sbjct  3447569  TCTCTTGGCTCTCGCATCGATGAAGAACGCAGCGAAATGCGATAAGTAATGTGAATTGCA  3447628

Query  232      GAATTCAGTGAATCATCGAATCTTTGAACGCAACTTGCGCTCTCT-GGTATTCCGGAGAG  290
                |||||||||||||| |||||||||||||||||||||||||||||| ||||||||||||||
Sbjct  3447629  GAATTCAGTGAATC-TCGAATCTTTGAACGCAACTTGCGCTCTCTGGGTATTCCGGAGAG  3447687

Query  291      CATGCCTGTTTGAGTATCATGAAATCTCAACCATTAGGGTTTCTTAATGGCTTGGATTTG  350
                ||||||||||||||| ||||||  ||||||||| ||| ||||  || |||||||||| ||
Sbjct  3447688  CATGCCTGTTTGAGTGTCATGATCTCTCAACCAATAGAGTTTTCTATTGGCTTGGATCTG  3447747

Query  351      GGCGCTGCCACTTGC-CTGGCTCGCCTTAAAAGAGTTAGCGTATTAACTTGTCGATCTGG  409
                || | ||| |   ||  | | || ||||||| |||||||| ||| | | ||||| | |||
Sbjct  3447748  GGTGTTGCGA---GCGATCGATCACCTTAAAGGAGTTAGCATAT-AGCATGTCG-TTTGG  3447802

Query  410      CGTAATAAGTTTCGCTGGTGTAGACTTGAGAA-G-TGCGCTTCTAATCGTCTTCGGACAA  467
                ||||||||||||||||   ||| | | || || | |  |||||||||||||||  |||  
Sbjct  3447803  CGTAATAAGTTTCGCT-TAGTA-AATCGACAAGGCTTTGCTTCTAATCGTCTTTTGAC-T  3447859

Query  468      TTCTTGAACTCTGGTCTCAAATCAGGTAGGACTACCCGCTGAACTTAAGCATATCAATAA  527
                || ||| ||||||| |||||||||||||||||||||||||||||||||||||||||||||
Sbjct  3447860  TTTTTG-ACTCTGGCCTCAAATCAGGTAGGACTACCCGCTGAACTTAAGCATATCAATAA  3447918

Query  528      GCGGAGGAAAAGAAACTAACTAGGATTCCCTTAGTAACGGCGAGTGAACCGGGAAAAGCT  587
                |||||||||||||||||||| |||||| || ||||| ||||||||||| |||||| ||||
Sbjct  3447919  GCGGAGGAAAAGAAACTAACAAGGATTACCCTAGTAGCGGCGAGTGAAGCGGGAAGAGCT  3447978

Query  588      CAAATTTGTAATCTGGCTGTCTTCGA-TAGTCCGAGTTGTAATCTATAGACGTGTTTTCC  646
                ||||||||||||||||| |||||  |   ||||||||||| ||||||||| |||||||||
Sbjct  3447979  CAAATTTGTAATCTGGC-GTCTTTCAGGCGTCCGAGTTGT-ATCTATAGAAGTGTTTTCC  3448036

Query  647      GTGCTGGACCGTATCTAAGTCCCTTGGAACAGGGTATCAAAGAGGGTGACAATCCCGTGC  706
                |||||||||| | || |||||||||||||||||||||| ||||||||||||||||||| |
Sbjct  3448037  GTGCTGGACCATGTCCAAGTCCCTTGGAACAGGGTATC-AAGAGGGTGACAATCCCGTAC  3448095

Query  707      TTGATACGACCACCAGTGCTCTGTGATACACGCTCTACGAGTCGAGTTGTTTGGGAATGC  766
                |||||| | | ||||||||||||||||||||  |||||||||||||||||||||||||||
Sbjct  3448096  TTGATATGGCTACCAGTGCTCTGTGATACACTTTCTACGAGTCGAGTTGTTTGGGAATGC  3448155

Query  767      AGCTCAAAATGGGTGGTAAATTCCATCTAAAGCTAAATATTGGCGAGAGACCGATAGCGA  826
                ||||||||||||||||||||||||||||||||||||||||||||||||||||||||||||
Sbjct  3448156  AGCTCAAAATGGGTGGTAAATTCCATCTAAAGCTAAATATTGGCGAGAGACCGATAGCGA  3448215

Query  827      ACAAGTACCGTGAGGGAAAGATGAAAAGCACTTTGGAAAGAGAGTTAAACAGTACGTGAA  886
                ||||||||||||||||||||||||||||||||||||||||||||||||||||||||||||
Sbjct  3448216  ACAAGTACCGTGAGGGAAAGATGAAAAGCACTTTGGAAAGAGAGTTAAACAGTACGTGAA  3448275

Query  887      ATTGTTGAAAGGGAAACGATTGAAGTCAGTCGTGTTCTTTGGATTCAGCTAGTTCTTCTA  946
                ||||||||||||||||||||||||||||||||||||| ||||| |||||  ||| |||  
Sbjct  3448276  ATTGTTGAAAGGGAAACGATTGAAGTCAGTCGTGTTCATTGGACTCAGCCGGTT-TTC-G  3448333

Query  947      GTCTACTTCCATTGAACGGGTCAACATCAGTTTTGTCCGGTGGATAAAGATAGTAGGAAT  1006
                || || |||| ||||||||||||||||||||||||||||||||||||||  || | ||| 
Sbjct  3448334  GTGTATTTCCTTTGAACGGGTCAACATCAGTTTTGTCCGGTGGATAAAGGCAGGAAGAAA  3448393

Query  1007     GTAGCTCCCCCGGGAGTGTTATAGACTATTAT-T-GCATACACTGGGTGAGACTGAGGAC  1064
                || |||  |  |  |||||||||| || || | |  ||||||||||| ||||||||||||
Sbjct  3448394  GTGGCTTGCTTGCAAGTGTTATAG-CT-TTCTGTCACATACACTGGGGGAGACTGAGGAC  3448451

Query  1065     TGCAGCTCGCCTTTTGGCCGGTCTTCGGACACGTTCGAGCTTAGGATGTTGACATAATGG  1124
                |||||||||||||||||||||  ||||  |||||||||||||||||||||||||||||||
Sbjct  3448452  TGCAGCTCGCCTTTTGGCCGGGGTTCGCCCACGTTCGAGCTTAGGATGTTGACATAATGG  3448511

Query  1125     CTTTAAACGACCCGTCTTGAAACACGGACCAAGGAGTCTAACATATCTGCGAGTGTTTGA  1184
                ||||||||||||||||||||||||||||||||||||||||||||||||||||||||||||
Sbjct  3448512  CTTTAAACGACCCGTCTTGAAACACGGACCAAGGAGTCTAACATATCTGCGAGTGTTTGA  3448571

Query  1185     GTGTCAAACTCGAGCGCGTAATGAAAGTGAAC-TGGGAGGGATCCGTAAGGAGCACCTTC  1243
                |||||||||||||||||||||||||||||||| | ||||||||||| |||||||||||||
Sbjct  3448572  GTGTCAAACTCGAGCGCGTAATGAAAGTGAACGTAGGAGGGATCCGCAAGGAGCACCTTC  3448631

Query  1244     GACCGATCCGGATGTTTACTGATGGATTTGAGTAAGAGCATATATGCTGGGACCCGAAAG  1303
                ||||||||||||| | |  |||||||||||||||||||||||||||||||||||||||||
Sbjct  3448632  GACCGATCCGGATCTCTTGTGATGGATTTGAGTAAGAGCATATATGCTGGGACCCGAAAG  3448691

Query  1304     ATGGTGAACTATGCCTGAATAGGGCGAAGCCAGGGGAAACTCTGGTGGAGGCTCGTAGCG  1363
                ||||||||||||||||||||||||||||||||||||||||||||||||||||||||||||
Sbjct  3448692  ATGGTGAACTATGCCTGAATAGGGCGAAGCCAGGGGAAACTCTGGTGGAGGCTCGTAGCG  3448751

Query  1364     ATTCTGACGTGCAAATCGATCGTCAAATTTGGGTATAGGGGCGAAAGACTAATCGAACCA  1423
                ||||||||||||||||||||||||||||||||||||||||||||||||||||||||||||
Sbjct  3448752  ATTCTGACGTGCAAATCGATCGTCAAATTTGGGTATAGGGGCGAAAGACTAATCGAACCA  3448811

Query  1424     TCTAGTAGCTGGTTCCTGC  1442
                |||||||||||||||||||
Sbjct  3448812  TCTAGTAGCTGGTTCCTGC  3448830


 Score = 1770 bits (958),  Expect = 0.0
 Identities = 1222/1346 (91%), Gaps = 32/1346 (2%)
 Strand=Plus/Plus

Query  112      TTACAAACATTGTGTAATGAACGTCATGTTATTATAACAAAAATAACTTTCAACAACGGA  171
                || ||||||||||||||||||||| ||   |||||||  || | ||||||||||||||||
Sbjct  3478163  TTCCAAACATTGTGTAATGAACGTAAT-ACATTATAAACAATACAACTTTCAACAACGGA  3478221

Query  172      TCTCTTGGCTCTCGCATCGATGAAGAACGCAGCGAAATGCGATAAGTAATGTGAATTGCA  231
                ||||||||||||||||||||||||||||||||||||||||||||||||||||||||||||
Sbjct  3478222  TCTCTTGGCTCTCGCATCGATGAAGAACGCAGCGAAATGCGATAAGTAATGTGAATTGCA  3478281

Query  232      GAATTCAGTGAATCATCGAATCTTTGAACGCAACTTGCGCTCTCTGGTATTCCGGAGAGC  291
                ||||||||||||||||||||||||||||||||||||||||||||||||||||||||||||
Sbjct  3478282  GAATTCAGTGAATCATCGAATCTTTGAACGCAACTTGCGCTCTCTGGTATTCCGGAGAGC  3478341

Query  292      ATGCCTGTTTGAGTATCATGAAATCTCAACCATTAGGGTTTCTTAATGGCTTGGATTTGG  351
                |||||||||||||| ||||||  ||||||||| ||| ||||  | ||||||||||| |||
Sbjct  3478342  ATGCCTGTTTGAGTGTCATGATCTCTCAACCAATAGAGTTTTCT-ATGGCTTGGATCTGG  3478400

Query  352      GCGCTGCCACTTGC-CTGGCTCGCCTTAAAAGAGTTAGCGTATTAACTTGTCGATCTGGC  410
                | | ||| |   ||  | |||| ||||||| |||||||| ||| | | ||||| | ||||
Sbjct  3478401  GTGTTGCGA---GCGATCGCTCACCTTAAAGGAGTTAGCATAT-AGCATGTCG-TTTGGC  3478455

Query  411      GTAATAAGTTTCGCTGGTGTAGACTTGAGAA-G-TGCGC-TTCTAATCGTCTTCGGACAA  467
                |||||||||||||||   ||| | | || || | |  || |||||||||||||  |||  
Sbjct  3478456  GTAATAAGTTTCGCT-TAGTA-A-TCGACAAGGCTTTGCTTTCTAATCGTCTTTTGAC-T  3478511

Query  468      TTCTTGAACTCTGGTCTCAAATCAGGTAGGACTACCCGCTGAACTTAAGCATATCAATAA  527
                || ||| ||||||| |||||||||||||||||||||||||||||||||||||||||||||
Sbjct  3478512  TTTTTG-ACTCTGGCCTCAAATCAGGTAGGACTACCCGCTGAACTTAAGCATATCAATAA  3478570

Query  528      GCGGAGGAAAAGAAACTAACTAGGATTCCCTTAGTAACGGCGAGTGAACCGGGAAAAGCT  587
                |||||||||||||||||||| ||||||||| ||||| ||||||||||| |||||| ||||
Sbjct  3478571  GCGGAGGAAAAGAAACTAACAAGGATTCCCCTAGTAGCGGCGAGTGAAGCGGGAAGAGCT  3478630

Query  588      CAAATTTGTAATCTGGCTGTCTTCGA-TAGTCCGAGTTGTAATCTATAGACGTGTTTTCC  646
                ||||||||||||||||| |||||  |   ||||||||||||||||||||| |||||||||
Sbjct  3478631  CAAATTTGTAATCTGGC-GTCTTTCAGGCGTCCGAGTTGTAATCTATAGAAGTGTTTTCC  3478689

Query  647      GTGCTGGACCGTATCTAAGTCCCTTGGAACAGGGTATCAAAGAGGGTGACAATCCCGTGC  706
                |||||||||| | || |||||||||||||||||||||||||||||||||||||||||| |
Sbjct  3478690  GTGCTGGACCATGTCCAAGTCCCTTGGAACAGGGTATCAAAGAGGGTGACAATCCCGTAC  3478749

Query  707      TTGATACGACCACCAGTGCTCTGTGATACACGCTCTACGAGTCGAGTTGTTTGGGAATGC  766
                |||||| | | ||||||||||||||||||||  |||||||||||||||||||||||||||
Sbjct  3478750  TTGATATGGCTACCAGTGCTCTGTGATACACTTTCTACGAGTCGAGTTGTTTGGGAATGC  3478809

Query  767      AGCTCAAAATGGGTGGTAAATTCCATCTAAAGCTAAATATTGGCGAGA-GACCGATAGCG  825
                |||||||||||||||||||||||||||||||||||||||||||||||| |||||||||||
Sbjct  3478810  AGCTCAAAATGGGTGGTAAATTCCATCTAAAGCTAAATATTGGCGAGAGGACCGATAGCG  3478869

Query  826      AACAAGT-ACCGTGAGGGAAAGATGAAAAGCACTTTGGAAAGAGAGTTAAACAGTACGTG  884
                ||||||| |||||||||||||||||||||||||||| |||||||||||||||||||||||
Sbjct  3478870  AACAAGTAACCGTGAGGGAAAGATGAAAAGCACTTTTGAAAGAGAGTTAAACAGTACGTG  3478929

Query  885      AAATTGTTGAAAGGGAAACGATTGAAGTCAGTCGTGTTCTTTGGATTCAGCTAGTTCTTC  944
                ||||||||||||||||||||||||||||||||||||||| ||||| |||||  ||| |||
Sbjct  3478930  AAATTGTTGAAAGGGAAACGATTGAAGTCAGTCGTGTTCATTGGACTCAGCCGGTTTTTC  3478989

Query  945      TAGTCTACTTCCATTGAACGGGTCAACATCAGTTTTGTCCGGTGGATAAAGATAGTAGGA  1004
                  || || |||| ||||||||||||||||||||||||||||||||||||||  || | ||
Sbjct  3478990  -GGTGTATTTCCTTTGAACGGGTCAACATCAGTTTTGTCCGGTGGATAAAGGCAGGAAGA  3479048

Query  1005     ATGTAGCTCCCCCGGGAGTGTTATAGACTATTAT-T-GCATACACTGGGTGAGACTGA-G  1061
                | || |||  |  |  |||||||||| || || | |  ||||||||||| |||||||| |
Sbjct  3479049  AAGTGGCTTGCTTGCAAGTGTTATAG-CT-TTCTGTCACATACACTGGGGGAGACTGAGG  3479106

Query  1062     GACTGCAGCTCGCCTTTTGGCCGGTCTTCGGACACGTTCGAGCTTAGGATGTTGACATAA  1121
                ||||||||||||||||||||||||  ||||  ||||||||||||||||||||||||||||
Sbjct  3479107  GACTGCAGCTCGCCTTTTGGCCGGGGTTCGCCCACGTTCGAGCTTAGGATGTTGACATAA  3479166

Query  1122     TGGCTTTAAACGACCCGTCTTGAAACACGGACCAAGGAG-TCTAACATATCTGCGAGTGT  1180
                ||||||||||||||||||||||||||||||||||||||| ||||||||||||||||||||
Sbjct  3479167  TGGCTTTAAACGACCCGTCTTGAAACACGGACCAAGGAGTTCTAACATATCTGCGAGTGT  3479226

Query  1181     TTGAGTGTCAAACTCGAGCGCGTAATGAAAGTGAAC-TGGGAGGGATCCGTAAGGAGCA-  1238
                ||||||||||||||||||||||||||||| |||||| | ||||||||||| |||||||| 
Sbjct  3479227  TTGAGTGTCAAACTCGAGCGCGTAATGAA-GTGAACGTAGGAGGGATCCGCAAGGAGCAC  3479285

Query  1239     CCTTCGACCGATCCGGATGTTTACTGATGGATTTGAGTAAGAGCATATATGCTGGGACCC  1298
                |||||||||||||||||| | |  ||||||||||||||||||||||||||||||||||||
Sbjct  3479286  CCTTCGACCGATCCGGATCTCTTGTGATGGATTTGAGTAAGAGCATATATGCTGGGACCC  3479345

Query  1299     GAAAGATGGTGAA-CTATGCCTGAATAGGGCGAAGCCAGGGGAAACTCTGGTGGAGGCTC  1357
                ||||||||||||| ||||||||||||||||||||||||||||||||||||||||||||||
Sbjct  3479346  GAAAGATGGTGAACCTATGCCTGAATAGGGCGAAGCCAGGGGAAACTCTGGTGGAGGCTC  3479405

Query  1358     GTAGCGATTCTGACGTGCAAATCGATCGTCAAATTTGGGTATAGGGGCGAAA-GACTAAT  1416
                |||||||||||||||||||||||||||||||||||||||||||||||||||| |||||||
Sbjct  3479406  GTAGCGATTCTGACGTGCAAATCGATCGTCAAATTTGGGTATAGGGGCGAAAGGACTAAT  3479465

Query  1417     CGAACCATCTAGTAGCTGGTTCCTGC  1442
                ||||||||||||||||||||||||||
Sbjct  3479466  CGAACCATCTAGTAGCTGGTTCCTGC  3479491


 Score = 1552 bits (840),  Expect = 0.0
 Identities = 1190/1350 (88%), Gaps = 59/1350 (4%)
 Strand=Plus/Plus

Query  117      AACATTGTGTAATGAACGTCATGTTATTATAACAAAAATAACTTTCAACAACGGATCTCT  176
                ||||||||||||||||||| ||    ||| |||| | | || ||||||||||||||||||
Sbjct  3439892  AACATTGTGTAATGAACGTAATACATTTA-AACACATACAAATTTCAACAACGGATCTCT  3439950

Query  177      TGGCTCTCGCATCGATGAAGAACGCAGCGAAATGCGATAAGTAATGTGAATTGCAGAATT  236
                ||||||||||||||||||||||||||||||||||||||||||||||||||||||||||||
Sbjct  3439951  TGGCTCTCGCATCGATGAAGAACGCAGCGAAATGCGATAAGTAATGTGAATTGCAGAATT  3440010

Query  237      CAGTGAATCATCGAATCTTTGAACGCAACTTGCG-CTCTCTGGTATTCCGGAGAGCATGC  295
                ||||||||||| |||||||||||||||||| ||| |||||||||||||||||||||||||
Sbjct  3440011  CAGTGAATCAT-GAATCTTTGAACGCAACT-GCGCCTCTCTGGTATTCCGGAGAGCATGC  3440068

Query  296      CTGTTT-GAGTATCATGAAATCTCAACC-ATTAGGGTTTCTTAATGGCTTGGATTTGGGC  353
                ||| || |||| ||||||  |||||||| | ||| ||||  |  |||||||||| |||| 
Sbjct  3440069  CTGGTTGGAGTGTCATGATCTCTCAACCCAATAGAGTTTTCT--TGGCTTGGATCTGGGT  3440126

Query  354      GCTGCCACTTGCCTGGCTCGCCTTAAAAGAGTTAGCGTATTAACTTGTCGATCTGGCGTA  413
                | ||| |   |  | |||| || | || ||||| || ||| | | ||||| | |||||||
Sbjct  3440127  G-TGCGAGC-GA-TCGCTCACCCTTAAGGAGTTCGC-TATAAGCATGTCG-T-TGGCGTA  3440180

Query  414      ATAAGTTTCGCTGGTGTAGACTTGAGAAGTGC---GCTTCTAATCGTCTTCGGACAATTC  470
                ||||||| ||||   ||| | | || ||| ||   |||||||||||||||  |||  || 
Sbjct  3440181  ATAAGTT-CGCTTA-GTAAA-TCGACAAG-GCTTTGCTTCTAATCGTCTTTTGACTTTT-  3440235

Query  471      TTGAACTCTGGTCTCAAATCAGGTAGGACTACCCGCTGAACTTAAGCATATCAATAAGCG  530
                ||| ||||||| ||||||||||||||||||||||||||||||||||| ||||||||||||
Sbjct  3440236  TTG-ACTCTGGCCTCAAATCAGGTAGGACTACCCGCTGAACTTAAGCCTATCAATAAGCG  3440294

Query  531      GAGGAAAAG-AAACTAACTAGGATTCCCTTAGTAACGGCGAGTGAAC-CGGGAAAAGCTC  588
                ||||||||| |||||||| ||||||||| | ||| |||||||||||  |||||| |||||
Sbjct  3440295  GAGGAAAAGAAAACTAACAAGGATTCCCCT-GTAGCGGCGAGTGAAGGCGGGAAGAGCTC  3440353

Query  589      AAATTTGTAATCTGGCTGTCTT-CGATAGTCCGAGTTGTAATCTATAGACGTGTTTTCCG  647
                |||||||| ||||||| ||||| |    ||||||||||||||||||||| ||||||||||
Sbjct  3440354  AAATTTGTCATCTGGC-GTCTTTCAGGCGTCCGAGTTGTAATCTATAGAAGTGTTTTCCG  3440412

Query  648      TGCTGGACCGTA-TCTAAGTCCCTTGGAACAGGGTATCAAAGAGGGTGACAATCCCGTGC  706
                || |||||| || || ||||||||||||||||||||||||||||||||||| |||||| |
Sbjct  3440413  TGGTGGACC-TAGTCCAAGTCCCTTGGAACAGGGTATCAAAGAGGGTGACACTCCCGTAC  3440471

Query  707      TTGATACGACCACCAGTGCTCTGTGATACACGCTCTACGAGTCGAGTTGTTTGGGAATGC  766
                 ||||| | | ||||||||||||||||||||  | |||||||||||||||||||||||||
Sbjct  3440472  -TGATATGGCTACCAGTGCTCTGTGATACACTTTATACGAGTCGAGTTGTTTGGGAATGC  3440530

Query  767      AGCTC-AAAAT-GGGTGGTAAATTCCATCTAA-AGCTAAATATTGGCGAGAGACCGATAG  823
                ||||| ||||| |||||||||||||||||||| ||||||||| |||||||||||||||||
Sbjct  3440531  AGCTCCAAAATGGGGTGGTAAATTCCATCTAATAGCTAAATA-TGGCGAGAGACCGATAG  3440589

Query  824      CGAACAAG--TACCGTGAGGGAAAGATGAAAAGCACTTTGGAAAG-AGAGTTAAACAGTA  880
                ||||||||  ||||||||||||||||||||||||||||||||||| |||| |||||||||
Sbjct  3440590  CGAACAAGGTTACCGTGAGGGAAAGATGAAAAGCACTTTGGAAAGGAGAG-TAAACAGTA  3440648

Query  881      CGTGAAATTGTTGAAAGGGAAACGA-TTGAAGTCAGTCGTGTTCTTTGGATTCAGCTAGT  939
                ||||||||||||||||||||||||| |||||||||||||||||| ||||| |||||  ||
Sbjct  3440649  CGTGAAATTGTTGAAAGGGAAACGACTTGAAGTCAGTCGTGTTCATTGGACTCAGCG-GT  3440707

Query  940      TCTTCTAGTCTACTTCCATTGAACGGGTCAACATCAGTTTTGTCCGGTGGATAAAGATAG  999
                | |||  || || |||  ||||| ||||||||||||||||||||||||||||||||  ||
Sbjct  3440708  T-TTCG-GTGTATTTCATTTGAA-GGGTCAACATCAGTTTTGTCCGGTGGATAAAGGCAG  3440764

Query  1000     TAGGAATGTAGCTCCCCCGGGAGTGTTATAGACTATTAT-TG-CATACACTGGGTGAGAC  1057
                 | ||| || |||  |  |  ||||| |||| || || | |  |||| |||||| |||||
Sbjct  3440765  GAAGAAAGTGGCTTGCTTGCAAGTGT-ATAG-CT-TTCTGTCACATAAACTGGGGGAGAC  3440821

Query  1058     TGAGGACTGCAGCTCGCCTTTTGGCCGGTCTTCGGA-CACGTTCGAGCTTAGGATGTTGA  1116
                |||||||||||||||| |||||||||||  ||||   ||||||||||||||||||| |||
Sbjct  3440822  TGAGGACTGCAGCTCG-CTTTTGGCCGGGGTTCGCCCCACGTTCGAGCTTAGGATG-TGA  3440879

Query  1117     CATAATGGCTTTAAACGACCCGTCTTG-AAACACGGACCAAGGAGTCTAACATATCTGCG  1175
                ||||||||||||||||||||||||||| ||||||||||||||||||||||||||||||||
Sbjct  3440880  CATAATGGCTTTAAACGACCCGTCTTGAAAACACGGACCAAGGAGTCTAACATATCTGCG  3440939

Query  1176     AGTGTTTGAGTGTCAAACTCGAGCGCGTAATGAAAGTGAAC-TGGGAGGGATCCGTAAGG  1234
                || | |||||||||||||||||||||||||||||||||||| | ||||||||||| ||||
Sbjct  3440940  AG-G-TTGAGTGTCAAACTCGAGCGCGTAATGAAAGTGAACGTAGGAGGGATCCGCAAGG  3440997

Query  1235     AGCACCTTCGACCGATCCGGATGTTTACTGATGGATTTGAGTAAGAGCATATATGCTGGG  1294
                |||||||||||||||||||||| | |  ||||||||||||||||||||| ||||||||||
Sbjct  3440998  AGCACCTTCGACCGATCCGGATCTCTTGTGATGGATTTGAGTAAGAGCA-ATATGCTGGG  3441056

Query  1295     ACCCGAAAGATGGTGAACTATGCCTGAATAGGGCGAAGCCAGGGGAAACTCTGGTGGAGG  1354
                ||||||||||||||||||||||| ||||||||  ||||||||||||||||||||||||||
Sbjct  3441057  ACCCGAAAGATGGTGAACTATGCATGAATAGGCGGAAGCCAGGGGAAACTCTGGTGGAGG  3441116

Query  1355     CTCGTAGCGATTCTGACGTGCAAATCGATCGTCAAATTTGGGTATAGGGGCGAAAGACTA  1414
                ||||||||||||||||||||||||||||||||||||||||||||||||||||||||||||
Sbjct  3441117  CTCGTAGCGATTCTGACGTGCAAATCGATCGTCAAATTTGGGTATAGGGGCGAAAGACTA  3441176

Query  1415     ATCGAACCA-TCTAGTAGCTGGTTCC-TGC  1442
                ||||||||| |||||||||||||||| |||
Sbjct  3441177  ATCGAACCACTCTAGTAGCTGGTTCCCTGC  3441206


 Score = 76.8 bits (41),  Expect = 2e-09
 Identities = 41/41 (100%), Gaps = 0/41 (0%)
 Strand=Plus/Plus

Query  1        CAAGGTTTCCGTAGGTGAACCTGCGGAAGGATCATTAGTGA  41
                |||||||||||||||||||||||||||||||||||||||||
Sbjct  3424503  CAAGGTTTCCGTAGGTGAACCTGCGGAAGGATCATTAGTGA  3424543


 Score = 76.8 bits (41),  Expect = 2e-09
 Identities = 41/41 (100%), Gaps = 0/41 (0%)
 Strand=Plus/Plus

Query  1        CAAGGTTTCCGTAGGTGAACCTGCGGAAGGATCATTAGTGA  41
                |||||||||||||||||||||||||||||||||||||||||
Sbjct  3432156  CAAGGTTTCCGTAGGTGAACCTGCGGAAGGATCATTAGTGA  3432196


 Score = 76.8 bits (41),  Expect = 2e-09
 Identities = 41/41 (100%), Gaps = 0/41 (0%)
 Strand=Plus/Plus

Query  1        CAAGGTTTCCGTAGGTGAACCTGCGGAAGGATCATTAGTGA  41
                |||||||||||||||||||||||||||||||||||||||||
Sbjct  3447425  CAAGGTTTCCGTAGGTGAACCTGCGGAAGGATCATTAGTGA  3447465


 Score = 76.8 bits (41),  Expect = 2e-09
 Identities = 41/41 (100%), Gaps = 0/41 (0%)
 Strand=Plus/Plus

Query  1        CAAGGTTTCCGTAGGTGAACCTGCGGAAGGATCATTAGTGA  41
                |||||||||||||||||||||||||||||||||||||||||
Sbjct  3455079  CAAGGTTTCCGTAGGTGAACCTGCGGAAGGATCATTAGTGA  3455119


 Score = 76.8 bits (41),  Expect = 2e-09
 Identities = 41/41 (100%), Gaps = 0/41 (0%)
 Strand=Plus/Plus

Query  1        CAAGGTTTCCGTAGGTGAACCTGCGGAAGGATCATTAGTGA  41
                |||||||||||||||||||||||||||||||||||||||||
Sbjct  3462773  CAAGGTTTCCGTAGGTGAACCTGCGGAAGGATCATTAGTGA  3462813


 Score = 76.8 bits (41),  Expect = 2e-09
 Identities = 41/41 (100%), Gaps = 0/41 (0%)
 Strand=Plus/Plus

Query  1        CAAGGTTTCCGTAGGTGAACCTGCGGAAGGATCATTAGTGA  41
                |||||||||||||||||||||||||||||||||||||||||
Sbjct  3470426  CAAGGTTTCCGTAGGTGAACCTGCGGAAGGATCATTAGTGA  3470466


 Score = 76.8 bits (41),  Expect = 2e-09
 Identities = 41/41 (100%), Gaps = 0/41 (0%)
 Strand=Plus/Plus

Query  1        CAAGGTTTCCGTAGGTGAACCTGCGGAAGGATCATTAGTGA  41
                |||||||||||||||||||||||||||||||||||||||||
Sbjct  3485734  CAAGGTTTCCGTAGGTGAACCTGCGGAAGGATCATTAGTGA  3485774


 Score = 76.8 bits (41),  Expect = 2e-09
 Identities = 41/41 (100%), Gaps = 0/41 (0%)
 Strand=Plus/Plus

Query  1        CAAGGTTTCCGTAGGTGAACCTGCGGAAGGATCATTAGTGA  41
                |||||||||||||||||||||||||||||||||||||||||
Sbjct  3493387  CAAGGTTTCCGTAGGTGAACCTGCGGAAGGATCATTAGTGA  3493427


 Score = 71.3 bits (38),  Expect = 8e-08
 Identities = 41/42 (98%), Gaps = 1/42 (2%)
 Strand=Plus/Plus

Query  1        CAAGG-TTTCCGTAGGTGAACCTGCGGAAGGATCATTAGTGA  41
                ||||| ||||||||||||||||||||||||||||||||||||
Sbjct  3439801  CAAGGTTTTCCGTAGGTGAACCTGCGGAAGGATCATTAGTGA  3439842


 Score = 69.4 bits (37),  Expect = 3e-07
 Identities = 40/41 (98%), Gaps = 1/41 (2%)
 Strand=Plus/Plus

Query  1        CAAGGTTTCCGTAGGTGAACCTGCGGAAGGATCATTAGTGA  41
                ||||| |||||||||||||||||||||||||||||||||||
Sbjct  3478077  CAAGG-TTCCGTAGGTGAACCTGCGGAAGGATCATTAGTGA  3478116


>BEDZ01000082.1 Cutaneotrichosporon cyanovorans DNA, scaffold: scaffold_82, strain: 
JCM_31833, whole genome shotgun sequence
Length=4369

 Score = 1714 bits (928),  Expect = 0.0
 Identities = 1096/1176 (93%), Gaps = 15/1176 (1%)
 Strand=Plus/Plus

Query  1     CAAGGTTTCCGTAGGTGAACCTGCGGAAGGATCATTAGTGAATTGCTCTTTGAGCGTTAA  60
             ||||||||||||||||||||||||||||||||||||||||| |||| ||| | | | |||
Sbjct  3201  CAAGGTTTCCGTAGGTGAACCTGCGGAAGGATCATTAGTGATTTGC-CTTCG-G-GCTAA  3257

Query  61    ACTATATCCATCTACACCTGTGAACTGTTGATTGACTTCGGTCAATTACTTTTACAAACA  120
             |||||||||||  |||||||||||||||||||||||||||||||| ||||||||||||||
Sbjct  3258  ACTATATCCAT-AACACCTGTGAACTGTTGATTGACTTCGGTCAA-TACTTTTACAAACA  3315

Query  121   TTGTGTAATGAACGTCATGTTATTATAACAAAAATAACTTTCAACAACGGATCTCTTGGC  180
             |||||||||||||||||||||||||||||||| |||||||||||||||||||||||||||
Sbjct  3316  TTGTGTAATGAACGTCATGTTATTATAACAAATATAACTTTCAACAACGGATCTCTTGGC  3375

Query  181   TCTCGCATCGATGAAGAACGCAGCGAAATGCGATAAGTAATGTGAATTGCAGAATTCAGT  240
             ||||||||||||||||||||||||||||||||||||||||||||||||||||||||||||
Sbjct  3376  TCTCGCATCGATGAAGAACGCAGCGAAATGCGATAAGTAATGTGAATTGCAGAATTCAGT  3435

Query  241   GAATCATCGAATCTTTGAACGCAACTTGCGCTCTCTGGTATTCCGGAGAGCATGCCTGTT  300
             ||||||||||||||||||||||| ||||||||||||||||||||||||||||||||||||
Sbjct  3436  GAATCATCGAATCTTTGAACGCACCTTGCGCTCTCTGGTATTCCGGAGAGCATGCCTGTT  3495

Query  301   TGAGTATCATGAAATCTCAACCATTAGGGTTTCTTAATGGCTTGGATTTGGGCG-CTGCC  359
             ||||| ||||||||||||||||||||||||||||||||||||||||||||| ||  ||||
Sbjct  3496  TGAGTGTCATGAAATCTCAACCATTAGGGTTTCTTAATGGCTTGGATTTGGACGTTTGCC  3555

Query  360   ACTTGCCTGGCTCGCCTTAAAAGAGTTAGCGTATT-AAC--TTGTCGATCTGGCGTAATA  416
             | |    ||||||| |||||||||||||| | ||| |||  |||||  ||||||||||||
Sbjct  3556  AGTCAAATGGCTCGTCTTAAAAGAGTTAGTGAATTTAACATTTGTC-TTCTGGCGTAATA  3614

Query  417   AGTTTCGCTGGTGTAGACT-TGAGAAGTGCGCTTCTAATCGTCTTC--GGACAATTCTTG  473
             |||||||||||  | |||| || |||||  ||||| || ||||  |  ||||||||||||
Sbjct  3615  AGTTTCGCTGGGCT-GACTGTGTGAAGTTTGCTTCGAACCGTCCGCAAGGACAATTCTTG  3673

Query  474   AACTCTGGTCTCAAATCAGGTAGGACTACCCGCTGAACTTAAGCATATCAATAAGCGGAG  533
             |||||||  |||||||||||||||||||||||||||||||||||||||||||||||||||
Sbjct  3674  AACTCTGACCTCAAATCAGGTAGGACTACCCGCTGAACTTAAGCATATCAATAAGCGGAG  3733

Query  534   GAAAAGAAACTAACTAGGATTCCCTTAGTAACGGCGAGTGAACCGGGAAAAGCTCAAATT  593
             |||||||||||||| ||||||||| ||||||||||||||||| |||||| ||||||||||
Sbjct  3734  GAAAAGAAACTAACAAGGATTCCCCTAGTAACGGCGAGTGAAGCGGGAAGAGCTCAAATT  3793

Query  594   TGTAATCTGGCTGTCTTCGATAGTCCGAGTTGTAATCTATAGACGTGTTTTCCGTGCTGG  653
             ||||||||||| ||||||||| ||||||||||||||||||||| ||||||||||||| ||
Sbjct  3794  TGTAATCTGGCAGTCTTCGATTGTCCGAGTTGTAATCTATAGAAGTGTTTTCCGTGCCGG  3853

Query  654   ACCGTATCTAAGTCCCTTGGAACAGGGTATCAAAGAGGGTGACAATCCCGTGCTTGATAC  713
             ||| | || ||||||||||||| |||||||||||||||||||||||||||| ||||| | 
Sbjct  3854  ACCATGTCCAAGTCCCTTGGAATAGGGTATCAAAGAGGGTGACAATCCCGTACTTGACAT  3913

Query  714   GACCACCAGTGCTCTGTGATACACGCTCTACGAGTCGAGTTGTTTGGGAATGCAGCTCAA  773
             ||||||| ||||||||||||||||  ||||||||||||||||||||||||||||||||||
Sbjct  3914  GACCACCGGTGCTCTGTGATACACTTTCTACGAGTCGAGTTGTTTGGGAATGCAGCTCAA  3973

Query  774   AATGGGTGGTAAATTCCATCTAAAGCTAAATATTGGCGAGAGACCGATAGCGAACAAGTA  833
             ||||||||||||||||||||||||||||||||||||||||||||||||||||||||||||
Sbjct  3974  AATGGGTGGTAAATTCCATCTAAAGCTAAATATTGGCGAGAGACCGATAGCGAACAAGTA  4033

Query  834   CCGTGAGGGAAAGATGAAAAGCACTTTGGAAAGAGAGTTAAACAGTACGTGAAATTGTTG  893
             ||||||||||||||||||||||||||||||||||||||||||||||||||||||||||||
Sbjct  4034  CCGTGAGGGAAAGATGAAAAGCACTTTGGAAAGAGAGTTAAACAGTACGTGAAATTGTTG  4093

Query  894   AAAGGGAAACGATTGAAGTCAGTCGTGTTCTTTGGATTCAGCTAGTTCTTCTAGTCTACT  953
             |||||||||||||||||||||||||||||| ||||| ||||| ||||||||| ||||| |
Sbjct  4094  AAAGGGAAACGATTGAAGTCAGTCGTGTTCATTGGACTCAGCCAGTTCTTCTGGTCTATT  4153

Query  954   TCCATTGAACGGGTCAACATCAGTTTTGTCCGGTGGATAAAGATAGTAGGAATGTAGCTC  1013
             ||| |||||||||||||||||||||||||||||||||||||| ||| |||||||||||| 
Sbjct  4154  TCCTTTGAACGGGTCAACATCAGTTTTGTCCGGTGGATAAAGGTAGAAGGAATGTAGCTT  4213

Query  1014  CCCCGGGAGTGTTATAGACTATTATTGCATACACTGGGTGAGACTGAGGACTGCAGCTCG  1073
             |  ||| |||||||||| || |||||||||||||||||||||||||||||||||||||||
Sbjct  4214  CTTCGGAAGTGTTATAGCCTTTTATTGCATACACTGGGTGAGACTGAGGACTGCAGCTCG  4273

Query  1074  CCTTT-TGGCCGGTCTTCGGACACGTTCGAGCTTAGGATGTTGACATAATGGCTTTAAAC  1132
             ||||| |||||||  ||||  |||||||||||||||||||||||||||||||||||||||
Sbjct  4274  CCTTTATGGCCGGGGTTCGCCCACGTTCGAGCTTAGGATGTTGACATAATGGCTTTAAAC  4333

Query  1133  GACCCGTCTTGAAACACGGACCAAGGAGTCTAACAT  1168
             ||||||||||||||||||||||||||||||||||||
Sbjct  4334  GACCCGTCTTGAAACACGGACCAAGGAGTCTAACAT  4369


>RSCD01000010.1 Saitozyma podzolica strain DSM 27192 scaffold_10, whole genome 
shotgun sequence
Length=1066819

 Score = 1711 bits (926),  Expect = 0.0
 Identities = 1288/1458 (88%), Gaps = 43/1458 (3%)
 Strand=Plus/Minus

Query  1       CAAGGTTTCCGTAGGTGAACCTGCGGAAGGATCATTAGTGAATTGCTCT-TTGAGCGTTA  59
               ||||||||||||||||||||||||||||||||||||||||||  || ||   | || |||
Sbjct  683295  CAAGGTTTCCGTAGGTGAACCTGCGGAAGGATCATTAGTGAA-CGCCCTCACGGGC-TTA  683238

Query  60      -AACTATATCCATCTACACCTGTGAACTGTTGATTGACTTCGGTCAATTACTTTTACAAA  118
                |||||| ||||   ||  |||||||| | ||     ||||||     || |||||||||
Sbjct  683237  TAACTAT-TCCA--AACCTCTGTGAACCG-TG---CCCTTCGGGGC--TA-TTTTACAAA  683188

Query  119     CATTGTGTAATGAACGTCATGTTATTATAACAAAA-ATAACTTTCAACAACGGATCTCTT  177
               ||| ||||||||||||||||  ||| ||||||||| | ||||||||||||||||||||||
Sbjct  683187  CATGGTGTAATGAACGTCAT-ATATCATAACAAAACAAAACTTTCAACAACGGATCTCTT  683129

Query  178     GGCTCTCGCATCGATGAAGAACGCAGCGAAATGCGATAAGTAATGTGAATTGCAGAATTC  237
               ||||||||||||||||||||||||||||||||||||||||||||||||||||||||||||
Sbjct  683128  GGCTCTCGCATCGATGAAGAACGCAGCGAAATGCGATAAGTAATGTGAATTGCAGAATTC  683069

Query  238     AGTGAATCATCGAATCTTTGAACGCAACTTGCGCTCTCTGGTATTCCGGAGAGCATGCCT  297
               |||||||||||||||||||||||||| ||||||| |||||||||||||||| ||||||||
Sbjct  683068  AGTGAATCATCGAATCTTTGAACGCACCTTGCGCCCTCTGGTATTCCGGAGGGCATGCCT  683009

Query  298     GTTTGAGTATCATGAAATCTCAACCATTAGGGTTTCTTAATGGCTTGGATTTGGGCGCTG  357
               |||||||| ||||| |  ||||| |  | |||||||  |   | ||||| ||||| | ||
Sbjct  683008  GTTTGAGTGTCATGTAGACTCAATCCCTCGGGTTTCCGAGGAGATTGGACTTGGGTGTTG  682949

Query  358     CCACT-TGCCTGGCTCGCCTTAAAAGAGTTAGCG-TATTA-ACTTGTCGATCTGGCGTAA  414
               || || |||| |||||||||||||||| ||||||  ||   ||  || | || |||||||
Sbjct  682948  CCGCTCTGCC-GGCTCGCCTTAAAAGACTTAGCGGGATAGCAC-CGTAG-TC-GGCGTAA  682893

Query  415     TAAGTTTCGCTGGTGTAGACTTGAGAAGTG-C-GCTTCTAATCGTCTTCGGACAATTCTT  472
               |||||||||  |||| ||  ||| | | || | ||||  ||||| | |||| ||||| ||
Sbjct  682892  TAAGTTTCGTCGGTGAAG-GTTGTG-A-TGACTGCTTACAATCGCCCTCGGGCAATTTTT  682836

Query  473     GAACTCTGGTCTCAAATCAGGTAGGACTACCCGCTGAACTTAAGCATATCAATAAGCGGA  532
               || |||||  ||||||||||||||||||||||||||||||||||||||||||||||||||
Sbjct  682835  GA-CTCTGACCTCAAATCAGGTAGGACTACCCGCTGAACTTAAGCATATCAATAAGCGGA  682777

Query  533     GGAAAAGAAACTAACTAGGATTCCCTTAGTAACGGCGAGTGAACCGGGAAAAGCTCAAAT  592
               ||||||||||||||| ||||||||||||||| ||||||| ||| |||||  |||||||||
Sbjct  682776  GGAAAAGAAACTAACAAGGATTCCCTTAGTAGCGGCGAGCGAAGCGGGATGAGCTCAAAT  682717

Query  593     TTGTAATCTGGCTGT-CTTCGATAGTCCGAGTTGTAATCTATAGACGTGTTTTCCGTGCT  651
               ||| || ||||| || || ||   |||||  |||||||||||||| | |||||| |||||
Sbjct  682716  TTGAAAGCTGGC-GTCCTACGGGCGTCCGCATTGTAATCTATAGAGGCGTTTTCTGTGCT  682658

Query  652     GGACCGTATCTAAGTCCCTTGGAACAGGGTATCAAAGAGGGTGACAATCCCGTGCTTGAT  711
               ||||||| || |||||||||||||||||||||||||||||||||||||||||| ||||| 
Sbjct  682657  GGACCGTGTCCAAGTCCCTTGGAACAGGGTATCAAAGAGGGTGACAATCCCGTACTTGAC  682598

Query  712     ACGACCACCAGTGCTCTGTGATACACGC-TCTACGAGTCGAGTTGTTTGGGAATGCAGCT  770
               ||||| ||||||||||||||||||   | |||||||||||||||||||||||||||||||
Sbjct  682597  ACGACAACCAGTGCTCTGTGATAC-GTCTTCTACGAGTCGAGTTGTTTGGGAATGCAGCT  682539

Query  771     CAAAATGGGTGGTAAATTCCATCTAAAGCTAAATATTGGCGAGAGACCGATAGCGAACAA  830
               ||||||||||||| ||||||||||||||||||||||||||||||||||||||||||||||
Sbjct  682538  CAAAATGGGTGGTGAATTCCATCTAAAGCTAAATATTGGCGAGAGACCGATAGCGAACAA  682479

Query  831     GTACCGTGAGGGAAAGATGAAAAGCACTTTGGAAAGAGAGTTAAACAGTACGTGAAATTG  890
               |||||||||||||||||||||||||||||||||||||||||||||||||| |||||||||
Sbjct  682478  GTACCGTGAGGGAAAGATGAAAAGCACTTTGGAAAGAGAGTTAAACAGTATGTGAAATTG  682419

Query  891     TTGAAAGGGAAACGATTGAAGTCAGTCGTGTTCT-TTGGATTCAGCTAGT-TCTTCTAGT  948
               |||||||||||||||| || ||||||||||| || | |||||||||  || |||    ||
Sbjct  682418  TTGAAAGGGAAACGATGGAGGTCAGTCGTGT-CTGTGGGATTCAGC-CGTCTCTGGCGGT  682361

Query  949     CTACTT-CCATTGAACGGGTCAACATCAGTTTTGTCCGGTGGATAAAGATAGTAGGAATG  1007
                ||||| |||  | ||||||||||||||||||||  ||| ||||||||  || ||||| |
Sbjct  682360  GTACTTCCCACAG-ACGGGTCAACATCAGTTTTGGTCGGCGGATAAAGGCAGGAGGAAGG  682302

Query  1008    TAGCTCCCCCGGGAGTGTTATAGACTATTATTGCATACACTGGGTGAGACTGAGGACTGC  1067
               | || |||||||| ||||||||| || || |||||||| |||| |||||||||||| |||
Sbjct  682301  TGGCACCCCCGGGTGTGTTATAGCCTCTTGTTGCATACGCTGGCTGAGACTGAGGAATGC  682242

Query  1068    AGCTCGCCTTT-TGGCCGGTCTTCGGACACGTTCGAGCTTAGGATGTTGACATAATGGCT  1126
               ||||||||||| |||||||  ||||  |||||||||||||||||||||||||||||||| 
Sbjct  682241  AGCTCGCCTTTATGGCCGGGGTTCGCCCACGTTCGAGCTTAGGATGTTGACATAATGGCC  682182

Query  1127    TTAAACGACCCGTCTTGAAACACGGACCAAGGAGTCTAACATATCTGCGAGTGTTTGAGT  1186
               || |||||||||||||||||||||||||||||||||||||||||||||||||||||| ||
Sbjct  682181  TTCAACGACCCGTCTTGAAACACGGACCAAGGAGTCTAACATATCTGCGAGTGTTTGGGT  682122

Query  1187    GTCAAACTCGAGCGCGTAATGAAAGTGAACTG--GGAGGGATCCGTAAGGAGCACCTTCG  1244
               ||||||| | |||||| |||||||||||| ||  ||||||||||| ||||||||||||||
Sbjct  682121  GTCAAACCCAAGCGCGCAATGAAAGTGAA-TGCAGGAGGGATCCGCAAGGAGCACCTTCG  682063

Query  1245    ACCGATCCGGATGTTTACTGATGGATTTGAGTAAGAGCATATATGCTGGGACCCGAAAGA  1304
               ||||||| |||| ||   ||||||||||||||||||||||||||||||||||||||||||
Sbjct  682062  ACCGATCTGGATCTTCTGTGATGGATTTGAGTAAGAGCATATATGCTGGGACCCGAAAGA  682003

Query  1305    TGGTGAACTATGCCTGAATAGGGCGAAGCCAGGGGAAACTCTGGTGGAGGCTCGTAGCGA  1364
               ||||||||||||||||||||||||||||||||||||||||||||||||||||||||||||
Sbjct  682002  TGGTGAACTATGCCTGAATAGGGCGAAGCCAGGGGAAACTCTGGTGGAGGCTCGTAGCGA  681943

Query  1365    TTCTGACGTGCAAATCGATCGTCAAATTTGGGTATAGGGGCGAAAGACTAATCGAACCAT  1424
               ||||||||||||||||||||||||||||||||||||||||||||||||||||||||||||
Sbjct  681942  TTCTGACGTGCAAATCGATCGTCAAATTTGGGTATAGGGGCGAAAGACTAATCGAACCAT  681883

Query  1425    CTAGTAGCTGGTTCCTGC  1442
               ||||||||||||||||||
Sbjct  681882  CTAGTAGCTGGTTCCTGC  681865


 Score = 1711 bits (926),  Expect = 0.0
 Identities = 1288/1458 (88%), Gaps = 43/1458 (3%)
 Strand=Plus/Minus

Query  1       CAAGGTTTCCGTAGGTGAACCTGCGGAAGGATCATTAGTGAATTGCTCT-TTGAGCGTTA  59
               ||||||||||||||||||||||||||||||||||||||||||  || ||   | || |||
Sbjct  690882  CAAGGTTTCCGTAGGTGAACCTGCGGAAGGATCATTAGTGAA-CGCCCTCACGGGC-TTA  690825

Query  60      -AACTATATCCATCTACACCTGTGAACTGTTGATTGACTTCGGTCAATTACTTTTACAAA  118
                |||||| ||||   ||  |||||||| | ||     ||||||     || |||||||||
Sbjct  690824  TAACTAT-TCCA--AACCTCTGTGAACCG-TG---CCCTTCGGGGC--TA-TTTTACAAA  690775

Query  119     CATTGTGTAATGAACGTCATGTTATTATAACAAAA-ATAACTTTCAACAACGGATCTCTT  177
               ||| ||||||||||||||||  ||| ||||||||| | ||||||||||||||||||||||
Sbjct  690774  CATGGTGTAATGAACGTCAT-ATATCATAACAAAACAAAACTTTCAACAACGGATCTCTT  690716

Query  178     GGCTCTCGCATCGATGAAGAACGCAGCGAAATGCGATAAGTAATGTGAATTGCAGAATTC  237
               ||||||||||||||||||||||||||||||||||||||||||||||||||||||||||||
Sbjct  690715  GGCTCTCGCATCGATGAAGAACGCAGCGAAATGCGATAAGTAATGTGAATTGCAGAATTC  690656

Query  238     AGTGAATCATCGAATCTTTGAACGCAACTTGCGCTCTCTGGTATTCCGGAGAGCATGCCT  297
               |||||||||||||||||||||||||| ||||||| |||||||||||||||| ||||||||
Sbjct  690655  AGTGAATCATCGAATCTTTGAACGCACCTTGCGCCCTCTGGTATTCCGGAGGGCATGCCT  690596

Query  298     GTTTGAGTATCATGAAATCTCAACCATTAGGGTTTCTTAATGGCTTGGATTTGGGCGCTG  357
               |||||||| ||||| |  ||||| |  | |||||||  |   | ||||| ||||| | ||
Sbjct  690595  GTTTGAGTGTCATGTAGACTCAATCCCTCGGGTTTCCGAGGAGATTGGACTTGGGTGTTG  690536

Query  358     CCACT-TGCCTGGCTCGCCTTAAAAGAGTTAGCG-TATTA-ACTTGTCGATCTGGCGTAA  414
               || || |||| |||||||||||||||| ||||||  ||   ||  || | || |||||||
Sbjct  690535  CCGCTCTGCC-GGCTCGCCTTAAAAGACTTAGCGGGATAGCAC-CGTAG-TC-GGCGTAA  690480

Query  415     TAAGTTTCGCTGGTGTAGACTTGAGAAGTG-C-GCTTCTAATCGTCTTCGGACAATTCTT  472
               |||||||||  |||| ||  ||| | | || | ||||  ||||| | |||| ||||| ||
Sbjct  690479  TAAGTTTCGTCGGTGAAG-GTTGTG-A-TGACTGCTTACAATCGCCCTCGGGCAATTTTT  690423

Query  473     GAACTCTGGTCTCAAATCAGGTAGGACTACCCGCTGAACTTAAGCATATCAATAAGCGGA  532
               || |||||  ||||||||||||||||||||||||||||||||||||||||||||||||||
Sbjct  690422  GA-CTCTGACCTCAAATCAGGTAGGACTACCCGCTGAACTTAAGCATATCAATAAGCGGA  690364

Query  533     GGAAAAGAAACTAACTAGGATTCCCTTAGTAACGGCGAGTGAACCGGGAAAAGCTCAAAT  592
               ||||||||||||||| ||||||||||||||| ||||||| ||| |||||  |||||||||
Sbjct  690363  GGAAAAGAAACTAACAAGGATTCCCTTAGTAGCGGCGAGCGAAGCGGGATGAGCTCAAAT  690304

Query  593     TTGTAATCTGGCTGT-CTTCGATAGTCCGAGTTGTAATCTATAGACGTGTTTTCCGTGCT  651
[truncated: 4,184,928 more chars]
