# Supplementary material for: Using nanopore sequencing to identify fungi from clinical samples with high phylogenetic resolution
Source: Sci Rep. 2023 Jun 16;13:9785. doi: 10.1038/s41598-023-37016-0 (PMC10275880; doi:10.1038/s41598-023-37016-0)
Supplement: Supplementary file 1 — Supplementary Information. [file 41598_2023_37016_MOESM1_ESM.zip › Supplementary_Information/Supplementary_Data/Data_S5_Mock_blast/results/Mock_RGN2_9_fmt0.txt]

BLASTN 2.13.0+


Reference: Zheng Zhang, Scott Schwartz, Lukas Wagner, and Webb
Miller (2000), "A greedy algorithm for aligning DNA sequences", J
Comput Biol 2000; 7(1-2):203-14.


Database: all.fna
           16,976,359 sequences; 173,045,930,078 total letters


Query= ITS4_9

Length=775
                                                                      Score     E
Sequences producing significant alignments:                          (Bits)  Value

AAYY01000016.1 Malassezia globosa CBS 7966 mgl_sf_11.1, whole gen...  1432    0.0   
NW_001849859.1 Malassezia globosa CBS 7966 MGL_SF_11.1, whole gen...  1432    0.0   
JAGYHO010000015.1 Malasseziomycetes sp. isolate bin8 NODE_1354_le...  1303    0.0   
CP030254.1 Malassezia restricta strain KCTC 27527 chromosome IV, ...  414     2e-111
NC_040196.1 Malassezia restricta chromosome IV, complete sequence     414     2e-111
JAIBAA010000019.1 Malassezia arunalokei strain NCCPF 127130 conti...  398     2e-106
CP046235.1 Malassezia furfur isolate CBS14141 chromosome 2            377     2e-100
LGAV01000016.1 Malassezia pachydermatis strain CBS 1879 scaffold1...  359     8e-95 
NW_017253153.1 Malassezia pachydermatis strain CBS 1879 chromosom...  359     8e-95 
BCKY01000012.1 Malassezia japonica DNA, scaffold: scaffold_11, st...  353     4e-93 
LFCX01000041.1 Malassezia yamatoensis strain MY9725 MY9725_opera_...  322     1e-83 
SBHY01000001.1 Malassezia slooffiae strain CBS 7956 unitig0, whol...  303     4e-78 
LFFY01000031.1 Malassezia equina strain CBS 9969 ME9969_109, whol...  302     1e-77 
HE999567.1 Malassezia sympodialis ATCC 42132 genomic scaffold, ms...  300     5e-77 
NW_017387817.1 Malassezia sympodialis ATCC 42132 genomic scaffold...  300     5e-77 
PHNK01077531.1 Hemileia vastatrix isolate Race XXXIII Contig78125...  261     2e-65 
KZ819622.1 Meira miltonrushii strain MCA 3882 unplaced genomic sc...  255     1e-63 
NW_020289963.1 Meira miltonrushii strain MCA 3882 unplaced genomi...  255     1e-63 
RRYC01000010.1 Quambalaria eucalypti isolate CMW1101 Contig000001...  250     5e-62 
JAMALD010000046.1 Rhodotorula sp. S30-09 ctg_46, whole genome sho...  248     2e-61 
QYSD01000090.1 Rhodotorula sp. ZM1 ZM1_90, whole genome shotgun s...  248     2e-61 
JAIHLT010000016.1 Inonotus obliquus strain CT5 ctg16, whole genom...  248     2e-61 
JANIBP010000032.1 Rhodotorula sphaerocarpa strain GDMCC 60679 sca...  244     2e-60 
JANIBP010000022.1 Rhodotorula sphaerocarpa strain GDMCC 60679 sca...  244     2e-60 
RRYC01002181.1 Quambalaria eucalypti isolate CMW1101 Contig000222...  244     2e-60 
CP096880.1 Exobasidium cylindrosporum strain YG638 chromosome 3       241     3e-59 
BEDZ01000082.1 Cutaneotrichosporon cyanovorans DNA, scaffold: sca...  241     3e-59 
JAGYWK010000084.1 Rhodotorula sp. VS67 NODE_84_length_33207_cov_2...  239     1e-58 
JANBVD010000023.1 Rhodotorula mucilaginosa strain JY1105 tig00000...  239     1e-58 
JANBVD010000022.1 Rhodotorula mucilaginosa strain JY1105 tig00000...  239     1e-58 
JANBVD010000014.1 Rhodotorula mucilaginosa strain JY1105 tig00000...  239     1e-58 
JANBVD010000013.1 Rhodotorula mucilaginosa strain JY1105 tig00000...  239     1e-58 
PJQD01000066.1 Rhodotorula taiwanensis strain MD1149 RTAI_MD1149_...  239     1e-58 
JANIBP010000029.1 Rhodotorula sphaerocarpa strain GDMCC 60679 sca...  239     1e-58 
JANIBP010000011.1 Rhodotorula sphaerocarpa strain GDMCC 60679 sca...  239     1e-58 
JAMAMB010000006.1 Trichosporonaceae sp. PL3408A ctg_6, whole geno...  239     1e-58 
JAHBBC010000018.1 Auriscalpium vulgare strain CBS 236.39 auvucont...  239     1e-58 
JAKEZK010000138.1 Rhodotorula sp. CC01 NODE_147_length_2205_cov_5...  239     1e-58 
JAMAMA010000005.1 Trichosporonaceae sp. PDH3307A ctg_5, whole gen...  239     1e-58 
JAHLMG010000047.1 Auriscalpium microsporum strain AU-H-210 aumico...  239     1e-58 
JAHLMG010000038.1 Auriscalpium microsporum strain AU-H-210 aumico...  239     1e-58 
JAHLMG010000003.1 Auriscalpium microsporum strain AU-H-210 aumico...  239     1e-58 
QVIE01003276.1 Panellus pusillus isolate LMB36 tig00003974, whole...  239     1e-58 
QVIE01003405.1 Panellus pusillus isolate LMB36 tig00002754, whole...  239     1e-58 
QVIE01003140.1 Panellus pusillus isolate LMB36 tig00002169, whole...  239     1e-58 
JAAVVI010000020.1 Golubevia sp. BC0902 NODE_20_length_698752_cov_...  237     4e-58 
JAAVVH010000097.1 Golubevia sp. BC0812 NODE_97_length_8604_cov_44...  237     4e-58 
JAAVVG010000034.1 Golubevia sp. BC0850 NODE_34_length_134215_cov_...  237     4e-58 
JAKRRZ010004275.1 Podosphaera aphanis isolate DRCT72020 contig_42...  237     4e-58 
SJRY01000318.1 Macrocybe gigantea strain wHADPI064398-61 scaffold...  235     1e-57 
SJRY01000317.1 Macrocybe gigantea strain wHADPI064398-61 scaffold...  235     1e-57 
SJRY01000200.1 Macrocybe gigantea strain wHADPI064398-61 scaffold...  235     1e-57 
BCHO01000048.1 Tilletiopsis pallescens DNA, scaffold: scaffold_47...  235     1e-57 
JH687571.1 Punctularia strigosozonata HHB-11173 SS5 unplaced geno...  235     1e-57 
NW_006767466.1 Punctularia strigosozonata HHB-11173 SS5 unplaced ...  235     1e-57 
QLPG01001634.1 Gomphus sp. MG54 scaffold1882_cov53, whole genome ...  233     5e-57 
QLOL01037500.1 Tricholoma bakamatsutake strain MG51 scaffold82815...  233     5e-57 
QLOK01048784.1 Tricholoma flavovirens strain MG32 scaffold113980_...  233     5e-57 
JADNYI010000904.1 Infundibulicybe gibba strain IJFM A808 BD779sca...  233     5e-57 
JADNYI010000882.1 Infundibulicybe gibba strain IJFM A808 BD779sca...  233     5e-57 
JADNYI010000868.1 Infundibulicybe gibba strain IJFM A808 BD779sca...  233     5e-57 
JADNYI010000676.1 Infundibulicybe gibba strain IJFM A808 BD779sca...  233     5e-57 
JADNYI010000631.1 Infundibulicybe gibba strain IJFM A808 BD779sca...  233     5e-57 
JADNYI010000559.1 Infundibulicybe gibba strain IJFM A808 BD779sca...  233     5e-57 
JAHLMH010000002.1 Auriscalpium orientale strain AU-Y-A auorcontig...  233     5e-57 
JAAXNY010000005.1 Leucocalocybe mongolica strain X42 tig00000067_...  233     5e-57 
BIMQ01000240.1 Lepista sordida NBRC 112841 DNA, scaffold240, whol...  233     5e-57 
JANEWO010000736.1 Tausonia pullulans strain CRUB 1754 NODE_736_le...  233     5e-57 
JADCQV010000005.1 Mrakiaceae sp. VS III B KN 2 VS-III-B-KN-2_cont...  233     5e-57 
JANIBP010000028.1 Rhodotorula sphaerocarpa strain GDMCC 60679 sca...  233     5e-57 
JABYQN010000009.1 Fomes fomentarius strain CIRM-BRFM 1821 C8Q74sc...  233     5e-57 
CALYLX010000168.1 Clitopilus passeckerianus genome assembly, cont...  233     5e-57 
QFEZ01001001.1 Russula lepida strain MG46 scaffold1315_cov236, wh...  233     5e-57 
JALAHW010000417.1 Teloschistes peruensis isolate LIQ70TSP scaffol...  233     5e-57 
FTLJ01000020.1 Tinctoporellus epimiltinus genome assembly, contig...  233     5e-57 
QLOT01009587.1 Russula aff. compacta strain MG44 scaffold12529_co...  233     5e-57 
JAOVFP010000010.1 Cyathus striatus strain NPCB_87405 bctg00000011...  233     5e-57 
JAOVFP010000003.1 Cyathus striatus strain NPCB_87405 bctg00000004...  233     5e-57 
KQ474094.1 Rhodotorula graminis WP1 unplaced genomic scaffold RHO...  231     2e-56 
JAABOA010007710.1 Lunasporangiospora selenospora strain KOD1015 s...  231     2e-56 
JABYQO010000029.1 Trametes elegans strain CIRM-BRFM 1122 BD413sca...  231     2e-56 
CAKKSX020000011.1 Rhodotorula glutinis strain CBS 20 genome assem...  231     2e-56 
SOZI01000280.1 Rhodotorula diobovata strain UCD-FST 08-225 DMC30s...  231     2e-56 
JABYQR010000581.1 Cytidiella melzeri strain FP 102339 BC835scaffo...  231     2e-56 
QVIE01003318.1 Panellus pusillus isolate LMB36 tig00014903, whole...  231     2e-56 
NW_017264949.1 Rhodotorula graminis WP1 unplaced genomic scaffold...  231     2e-56 
QLPG01005766.1 Gomphus sp. MG54 scaffold6767_cov61, whole genome ...  230     7e-56 
CAJSYZ010000007.1 Trichaptum fuscoviolaceum genome assembly, cont...  230     7e-56 
JABYQU010000032.1 Lenzites betulinus strain CIRM-BRFM 1801 C2E23s...  230     7e-56 
MNAD01000754.1 Trametes pubescens strain FBCC735 TRAPUBscaffold_7...  230     7e-56 
MNAD01001562.1 Trametes pubescens strain FBCC735 TRAPUBscaffold_1...  230     7e-56 
QLOL01001517.1 Tricholoma bakamatsutake strain MG51 scaffold2150_...  230     7e-56 
CCBP010000698.1 Trametes cinnabarina BRFM137 WGS project CCBP0000...  230     7e-56 
CCBP010000204.1 Trametes cinnabarina BRFM137 WGS project CCBP0000...  230     7e-56 
SGPM01000952.1 Antrodiella citrinella strain DSM 108506 Contig_95...  230     7e-56 
QLPN01028249.1 Albatrellus ellisii strain MG60 scaffold145836_cov...  230     7e-56 
KQ464089.1 Trametes sp. AH28-2 unplaced genomic scaffold scaffold...  230     7e-56 
JABYQJ010000087.1 Trametes gibbosa strain CIRM-BRFM 1770 BC628sca...  230     7e-56 
LOEC01000834.1 Mrakia psychrophila strain NN053900 MPSYg834, whol...  230     7e-56 
SGPK01000764.1 Phellinidium pouzarii strain DSM 108285 Contig_764...  230     7e-56 
BEWF01000223.1 Pleurotus salmoneostramineus N60 DNA, contig: cont...  230     7e-56 
MLYV02000761.1 Hermanssonia centrifuga strain FBCC195 PHLCENscaff...  230     7e-56 
JABYQF010000031.1 Trametes polyzona strain CIRM-BRFM 1798 C8Q77sc...  230     7e-56 
JABYQF010000027.1 Trametes polyzona strain CIRM-BRFM 1798 C8Q77sc...  230     7e-56 
JABWDW010000015.1 Lentinula edodes strain Le(Bin) 0899 ss11 C8R40...  230     7e-56 
JABWDW010000112.1 Lentinula edodes strain Le(Bin) 0899 ss11 C8R40...  230     7e-56 
PUDQ02000143.1 Trametes villosa isolate CCMB561 scf7180000001066,...  230     7e-56 
NIBX01000019.1 Agaricales sp. HM26-F1 NODE_118, whole genome shot...  230     7e-56 
BRON01000014.1 Mrakia gelida MGH-2 DNA, scaffold_14, whole genome...  230     7e-56 
BBPU01000016.1 Mrakia blollopis SK-4 DNA, contig: SK4n2002, whole...  230     7e-56 
BBPU01000017.1 Mrakia blollopis SK-4 DNA, contig: SK4n2003, whole...  230     7e-56 
BBPU01000018.1 Mrakia blollopis SK-4 DNA, contig: SK4n2004, whole...  230     7e-56 
BBPU01000019.1 Mrakia blollopis SK-4 DNA, contig: SK4n2005, whole...  230     7e-56 
BBPU01000021.1 Mrakia blollopis SK-4 DNA, contig: SK4n2007, whole...  230     7e-56 
BBPU01000022.1 Mrakia blollopis SK-4 DNA, contig: SK4n2008, whole...  230     7e-56 
BBPU01000024.1 Mrakia blollopis SK-4 DNA, contig: SK4n2010, whole...  230     7e-56 
BBPU01000025.1 Mrakia blollopis SK-4 DNA, contig: SK4n2011, whole...  230     7e-56 
BBPU01000026.1 Mrakia blollopis SK-4 DNA, contig: SK4n2012, whole...  230     7e-56 
BBPU01000027.1 Mrakia blollopis SK-4 DNA, contig: SK4n2013, whole...  230     7e-56 
BBPU01000028.1 Mrakia blollopis SK-4 DNA, contig: SK4n2014, whole...  230     7e-56 
BBPU01000029.1 Mrakia blollopis SK-4 DNA, contig: SK4n2015, whole...  230     7e-56 
BBPU01000030.1 Mrakia blollopis SK-4 DNA, contig: SK4n2016, whole...  230     7e-56 
BBPU01000032.1 Mrakia blollopis SK-4 DNA, contig: SK4n2018, whole...  230     7e-56 
BBPU01000033.1 Mrakia blollopis SK-4 DNA, contig: SK4n2019, whole...  230     7e-56 
BBPU01000034.1 Mrakia blollopis SK-4 DNA, contig: SK4n2020, whole...  230     7e-56 
BBPU01000035.1 Mrakia blollopis SK-4 DNA, contig: SK4n2021, whole...  230     7e-56 
BBPU01000037.1 Mrakia blollopis SK-4 DNA, contig: SK4n2023, whole...  230     7e-56 
BBPU01000038.1 Mrakia blollopis SK-4 DNA, contig: SK4n2024, whole...  230     7e-56 
BBPU01000039.1 Mrakia blollopis SK-4 DNA, contig: SK4n2025, whole...  230     7e-56 
BBPU01000040.1 Mrakia blollopis SK-4 DNA, contig: SK4n2026, whole...  230     7e-56 
BBPU01000041.1 Mrakia blollopis SK-4 DNA, contig: SK4n2027, whole...  230     7e-56 
BBPU01000042.1 Mrakia blollopis SK-4 DNA, contig: SK4n2028, whole...  230     7e-56 
BBPU01000043.1 Mrakia blollopis SK-4 DNA, contig: SK4n2029, whole...  230     7e-56 
BBPU01000044.1 Mrakia blollopis SK-4 DNA, contig: SK4n2030, whole...  230     7e-56 
BBPU01000045.1 Mrakia blollopis SK-4 DNA, contig: SK4n2031, whole...  230     7e-56 
BBPU01000048.1 Mrakia blollopis SK-4 DNA, contig: SK4n2034, whole...  230     7e-56 
BBPU01000049.1 Mrakia blollopis SK-4 DNA, contig: SK4n2035, whole...  230     7e-56 
MU410304.1 Schizophyllum commune H4-8 unplaced genomic scaffold S...  230     7e-56 
JAKOPK010001092.1 Coniferiporia weirii strain 30910 NODE_1092_len...  230     7e-56 
NW_026089550.1 Schizophyllum commune H4-8 unplaced genomic scaffo...  230     7e-56 
NW_025764321.1 Lentinula edodes strain Le(Bin) 0899 ss11 chromoso...  230     7e-56 
NW_025764418.1 Lentinula edodes strain Le(Bin) 0899 ss11 chromoso...  230     7e-56 
JAACJP010000145.1 Tricholomella constricta strain CBS 661.87 0001...  228     2e-55 
JAACJP010000122.1 Tricholomella constricta strain CBS 661.87 0001...  228     2e-55 
JAACJP010000120.1 Tricholomella constricta strain CBS 661.87 0001...  228     2e-55 
JAACJP010000118.1 Tricholomella constricta strain CBS 661.87 0001...  228     2e-55 
JAACJP010000109.1 Tricholomella constricta strain CBS 661.87 0001...  228     2e-55 
JAACJP010000112.1 Tricholomella constricta strain CBS 661.87 0001...  228     2e-55 
JAACJP010000103.1 Tricholomella constricta strain CBS 661.87 0001...  228     2e-55 
JAACJP010000101.1 Tricholomella constricta strain CBS 661.87 0001...  228     2e-55 
JAACJP010000088.1 Tricholomella constricta strain CBS 661.87 0000...  228     2e-55 
JAACJP010000039.1 Tricholomella constricta strain CBS 661.87 0000...  228     2e-55 
CAJTBE010000007.1 Trichaptum abietinum genome assembly, contig: S...  228     2e-55 
CVKZ01000009.1 Heterobasidion annosum genome assembly BM42NG, sca...  228     2e-55 
JABYQS010000793.1 Cerioporus squamosus strain CCBS 676 C8T65scaff...  228     2e-55 
JABYQS010001148.1 Cerioporus squamosus strain CCBS 676 C8T65scaff...  228     2e-55 
JAIFAB010000018.1 Filobasidium floriforme strain CBS 6241 HD553sc...  228     2e-55 
JADCUA010000030.1 Rhodofomes roseus strain CIRM-BRFM 1785 C8Q71sc...  228     2e-55 
LUGG01000101.1 Grifola frondosa strain 9006-11 000100F, whole gen...  228     2e-55 
LUGG01000071.1 Grifola frondosa strain 9006-11 000070F, whole gen...  228     2e-55 
JAACJK010000269.1 Tulosesus angulatus strain CBS 175.51 unitig_43...  228     2e-55 
JAACJK010000048.1 Tulosesus angulatus strain CBS 175.51 unitig_39...  228     2e-55 
JADNRY010001170.1 Rhodocollybia butyracea strain AH 40177 BDP27sc...  228     2e-55 
JAHBOF010000281.1 Coprinopsis sp. MPI-PUGE-AT-0042 BKA70scaffold_...  228     2e-55 
KI925462.1 Heterobasidion irregulare TC 32-1 unplaced genomic sca...  228     2e-55 
JAJOHG010000522.1 Phellopilus nigrolimitatus strain SigPhenig9 DF...  228     2e-55 
KL198222.1 Botryobasidium botryosum FD-172 SS1 unplaced genomic s...  228     2e-55 
NDFF03000279.1 Grammothele lineata strain SDL-CO-2015-1 jcf718000...  228     2e-55 
NDFF03000276.1 Grammothele lineata strain SDL-CO-2015-1 jcf718000...  228     2e-55 
JABYQI010000027.1 Trametes maxima strain CIRM-BRFM 1813 C8Q78scaf...  228     2e-55 
KZ110649.1 Postia placenta MAD-698-R-SB12 unplaced genomic scaffo...  228     2e-55 
VDMD01000335.1 Auriculariopsis ampla strain NL-1724 BD626scaffold...  228     2e-55 
RCHG01003737.1 Mycena citricolor strain CBS 193.57 8214_5M_rep_c3...  228     2e-55 
JABYQM010000012.1 Daedaleopsis nitida strain CIRM-BRFM 1802 C8Q80...  228     2e-55 
JABYQG010000024.1 Trametes meyenii strain CIRM-BRFM 1810 C8Q79sca...  228     2e-55 
WAHA01000022.1 Trametes sanguinea strain ACCC51180 Seq22, whole g...  228     2e-55 
CP019375.1 Trametes hirsuta strain 072 chromosome 2 sequence          228     2e-55 
JAACJJ010000053.1 Psilocybe cf. subviscida strain CBS 101986 unit...  228     2e-55 
JAGYZC010000040.1 Termitomyces sp. 'cryptogamus' strain P5 scaffo...  228     2e-55 
NCVV01000269.1 Auricularia auricula-judae strain B14-8 scaffold26...  228     2e-55 
JH711806.1 Trametes versicolor FP-101664 SS1 unplaced genomic sca...  228     2e-55 
JH711791.1 Trametes versicolor FP-101664 SS1 unplaced genomic sca...  228     2e-55 
JAMALH010000007.1 Filobasidiaceae sp. PG3902-1 ctg_7, whole genom...  228     2e-55 
JAECYW010000042.1 Galerina marginata strain ZP088764 Contig42, wh...  228     2e-55 
QUOL01000013.1 Sarcomyxa edulis strain SE1 Contig13, whole genome...  228     2e-55 
KN834981.1 Gymnopus luxurians FD-317 M1 unplaced genomic scaffold...  228     2e-55 
NEKD01000094.1 Auricularia heimuer strain Dai 13782 unitig94, who...  228     2e-55 
MARA01000083.1 Polyporus brumalis strain kfri 20912 contig83, who...  228     2e-55 
MARA01000070.1 Polyporus brumalis strain kfri 20912 contig70, who...  228     2e-55 
MARA01000119.1 Polyporus brumalis strain kfri 20912 contig119, wh...  228     2e-55 
MARA01000106.1 Polyporus brumalis strain kfri 20912 contig106, wh...  228     2e-55 
MJVA01001020.1 Talaromyces wortmannii strain LMB-HP14 scaffold385...  228     2e-55 
JAEBUT010000013.1 Amanita subjunquillea strain LH00001 Scaffold13...  228     2e-55 
JAKLLX010000014.1 Fungal sp. FJI-L2-BK-P3 NODE_14_length_362002_c...  228     2e-55 
CALYLX010000167.1 Clitopilus passeckerianus genome assembly, cont...  228     2e-55 
CALYLX010000166.1 Clitopilus passeckerianus genome assembly, cont...  228     2e-55 
CALYLX010000165.1 Clitopilus passeckerianus genome assembly, cont...  228     2e-55 
CALYLX010000164.1 Clitopilus passeckerianus genome assembly, cont...  228     2e-55 
CALYLX010000163.1 Clitopilus passeckerianus genome assembly, cont...  228     2e-55 
CALYLX010000162.1 Clitopilus passeckerianus genome assembly, cont...  228     2e-55 
CALYLX010000161.1 Clitopilus passeckerianus genome assembly, cont...  228     2e-55 
CALYLX010000130.1 Clitopilus passeckerianus genome assembly, cont...  228     2e-55 
CALYLX010000129.1 Clitopilus passeckerianus genome assembly, cont...  228     2e-55 
CALYLX010000128.1 Clitopilus passeckerianus genome assembly, cont...  228     2e-55 
CALYLX010000107.1 Clitopilus passeckerianus genome assembly, cont...  228     2e-55 
CALYLX010000042.1 Clitopilus passeckerianus genome assembly, cont...  228     2e-55 
CP068001.1 Clitopilus hobsonii strain QYL-10 chromosome 5             228     2e-55 
JABYQQ010000032.1 Earliella scabrosa strain CIRM-BRFM 1817 C8Q76s...  228     2e-55 
JABYQQ010000003.1 Earliella scabrosa strain CIRM-BRFM 1817 C8Q76s...  228     2e-55 
MJIM01000216.1 Fomitopsis palustris strain ATCC 62978 contig216, ...  228     2e-55 
MJIM01000193.1 Fomitopsis palustris strain ATCC 62978 contig193, ...  228     2e-55 
MJIM01000158.1 Fomitopsis palustris strain ATCC 62978 contig158, ...  228     2e-55 
MJIM01000133.1 Fomitopsis palustris strain ATCC 62978 contig133, ...  228     2e-55 
RZIO01000005.1 Gloeostereum incarnatum strain CCMJ2665 contig6, w...  228     2e-55 
JAMALI010000176.1 Filobasidiaceae sp. PT2105A ctg_176, whole geno...  228     2e-55 
QLPO01005653.1 Stropharia rugosoannulata strain MG69 scaffold7226...  228     2e-55 
JACBKP010000822.1 Neoantrodia serialis strain Sig1Antser10 B0H18s...  228     2e-55 
JACBKP010000816.1 Neoantrodia serialis strain Sig1Antser10 B0H18s...  228     2e-55 
JACBKP010000468.1 Neoantrodia serialis strain Sig1Antser10 B0H18s...  228     2e-55 
RSCD01000041.1 Saitozyma podzolica strain DSM 27192 scaffold_41, ...  228     2e-55 
RSCD01000010.1 Saitozyma podzolica strain DSM 27192 scaffold_10, ...  228     2e-55 
JAACJO010000144.1 Leucoagaricus leucothites strain CBS 146.42 145...  228     2e-55 
JAACJO010000142.1 Leucoagaricus leucothites strain CBS 146.42 144...  228     2e-55 
JAACJO010000143.1 Leucoagaricus leucothites strain CBS 146.42 143...  228     2e-55 
JAACJO010000134.1 Leucoagaricus leucothites strain CBS 146.42 000...  228     2e-55 
JAACJO010000129.1 Leucoagaricus leucothites strain CBS 146.42 000...  228     2e-55 
JAACJO010000125.1 Leucoagaricus leucothites strain CBS 146.42 000...  228     2e-55 
JAACJO010000122.1 Leucoagaricus leucothites strain CBS 146.42 000...  228     2e-55 
JAACJO010000118.1 Leucoagaricus leucothites strain CBS 146.42 000...  228     2e-55 
JAACJO010000119.1 Leucoagaricus leucothites strain CBS 146.42 000...  228     2e-55 
JAACJO010000116.1 Leucoagaricus leucothites strain CBS 146.42 000...  228     2e-55 
JAACJO010000097.1 Leucoagaricus leucothites strain CBS 146.42 000...  228     2e-55 
JAACJO010000090.1 Leucoagaricus leucothites strain CBS 146.42 000...  228     2e-55 
JAACJO010000087.1 Leucoagaricus leucothites strain CBS 146.42 000...  228     2e-55 
JAACJO010000074.1 Leucoagaricus leucothites strain CBS 146.42 000...  228     2e-55 
JAACJO010000030.1 Leucoagaricus leucothites strain CBS 146.42 000...  228     2e-55 
JAACJO010000012.1 Leucoagaricus leucothites strain CBS 146.42 000...  228     2e-55 
JAIHLT010000026.1 Inonotus obliquus strain CT5 ctg39, whole genom...  228     2e-55 
MU249562.1 Marasmius oreades isolate 03SP1 unplaced genomic scaff...  228     2e-55 
CM032187.1 Marasmius oreades isolate 03SP1 chromosome 7, whole ge...  228     2e-55 
JAHYIO010000005.1 Coriolopsis trogii strain Ct001 Tt29c05, whole ...  228     2e-55 
JAACJN010000816.1 Collybiopsis confluens strain CBS 406.79 000819...  228     2e-55 
JAACJN010000707.1 Collybiopsis confluens strain CBS 406.79 000708...  228     2e-55 
JAACJN010000650.1 Collybiopsis confluens strain CBS 406.79 000638...  228     2e-55 
JAACJN010000536.1 Collybiopsis confluens strain CBS 406.79 000530...  228     2e-55 
JAKLMY010000617.1 Ganoderma meredithae strain FKI-L8-BK-PAB1 NODE...  228     2e-55 
CM024087.1 Hypsizygus marmoreus strain HM62 chromosome 4, whole g...  228     2e-55 
NW_025064835.1 Marasmius oreades isolate 03SP1 unplaced genomic s...  228     2e-55 
NC_057329.1 Marasmius oreades isolate 03SP1 chromosome 7, whole g...  228     2e-55 
NW_025955782.1 Neoantrodia serialis strain Sig1Antser10 chromosom...  228     2e-55 
NW_025955776.1 Neoantrodia serialis strain Sig1Antser10 chromosom...  228     2e-55 
NW_025955428.1 Neoantrodia serialis strain Sig1Antser10 chromosom...  228     2e-55 
NW_009258205.1 Heterobasidion irregulare TC 32-1 unplaced genomic...  228     2e-55 
NW_007360344.1 Trametes versicolor FP-101664 SS1 unplaced genomic...  228     2e-55 
NW_007360329.1 Trametes versicolor FP-101664 SS1 unplaced genomic...  228     2e-55 
NW_020169890.1 Postia placenta MAD-698-R-SB12 unplaced genomic sc...  228     2e-55 
NW_025952986.1 Rhodofomes roseus strain CIRM-BRFM 1785 chromosome...  228     2e-55 
NW_025763639.1 Filobasidium floriforme strain CBS 6241 chromosome...  228     2e-55 
JABWUW010000007.1 Ganoderma lucidum strain Ling-Jian NO.2 C000097...  226     9e-55 
JAEBUS010000073.1 Amanita pallidorosea strain LH00007 Scaffold73,...  226     9e-55 
JAEBUS010000013.1 Amanita pallidorosea strain LH00007 Scaffold13,...  226     9e-55 
JAACJJ010000068.1 Psilocybe cf. subviscida strain CBS 101986 unit...  226     9e-55 
JACGZH010000010.1 Phaffia rhodozyma strain CBS 6938 QXden1.PacBio...  226     9e-55 
JACGZH010000007.1 Phaffia rhodozyma strain CBS 6938 QXden1.PacBio...  226     9e-55 
JACGZH010000006.1 Phaffia rhodozyma strain CBS 6938 QXden1.PacBio...  226     9e-55 
JACGZH010000019.1 Phaffia rhodozyma strain CBS 6938 QXden1.PacBio...  226     9e-55 
JACGZH010000018.1 Phaffia rhodozyma strain CBS 6938 QXden1.PacBio...  226     9e-55 
JACGZH010000015.1 Phaffia rhodozyma strain CBS 6938 QXden1.PacBio...  226     9e-55 
JACGZH010000014.1 Phaffia rhodozyma strain CBS 6938 QXden1.PacBio...  226     9e-55 
JACGZH010000013.1 Phaffia rhodozyma strain CBS 6938 QXden1.PacBio...  226     9e-55 
JACGZH010000001.1 Phaffia rhodozyma strain CBS 6938 QXden1.PacBio...  226     9e-55 
NBSH01000033.1 Kockovaella imperatae strain NRRL Y-17943 BD324sca...  226     9e-55 
NBSH01000032.1 Kockovaella imperatae strain NRRL Y-17943 BD324sca...  226     9e-55 
VVIT01000022.1 Sanghuangporus sanghuang isolate Kangneng Scaffold...  226     9e-55 
VUYT01000085.1 Symmetrospora coprosmae strain UCD350 NODE_87_leng...  226     9e-55 
JABYQP010000066.1 Abortiporus biennis strain CIRM-BRFM 1778 C8Q75...  226     9e-55 
JAJOHK020076504.1 Leucoagaricus gongylophorus strain LEU18496 NOD...  226     9e-55 
PEKF01000136.1 Ramalina intermedia strain YAF0013 NODE_154_length...  226     9e-55 
VJXU01000035.1 Ganoderma sp. BRIUMSc Ganoderma_sp_contig_35, whol...  226     9e-55 
JAHKGY010000035.1 Ganoderma leucocontextum strain HMGIM-I160015 C...  226     9e-55 
JAHKGY010000012.1 Ganoderma leucocontextum strain HMGIM-I160015 C...  226     9e-55 
PJEW03000061.1 Ganoderma boninense strain G3 scaffold_49, whole g...  226     9e-55 
PJEW03000052.1 Ganoderma boninense strain G3 scaffold_40, whole g...  226     9e-55 
CM035315.1 Ganoderma boninense strain G3 linkage group LG12, whol...  226     9e-55 
JANFAG010000488.1 Pisolithus orientalis strain OTSU F5J12scaffold...  226     9e-55 
BACB01002254.1 Ganoderma multipileum BCRC 37180 DNA, contig: cont...  226     9e-55 
BBPU01000036.1 Mrakia blollopis SK-4 DNA, contig: SK4n2022, whole...  226     9e-55 
WAEK01000044.1 Mortierella sp. BCC40632 OMort_C44, whole genome s...  226     9e-55 
WAEK01000035.1 Mortierella sp. BCC40632 OMort_C35, whole genome s...  226     9e-55 
WAEK01000025.1 Mortierella sp. BCC40632 OMort_C25, whole genome s...  226     9e-55 
QCWS01000124.1 Pleurotus eryngii strain JKXB130DA Contig_124, who...  226     9e-55 
JAHRBS010000011.1 Ganoderma tsugae strain CCMJ4178 utg61, whole g...  226     9e-55 
JAHRBS010000018.1 Ganoderma tsugae strain CCMJ4178 utg5856, whole...  226     9e-55 
JAHRBS010000006.1 Ganoderma tsugae strain CCMJ4178 utg25, whole g...  226     9e-55 
NW_019028973.1 Kockovaella imperatae strain NRRL Y-17943 chromoso...  226     9e-55 
NW_019028972.1 Kockovaella imperatae strain NRRL Y-17943 chromoso...  226     9e-55 
JAACJP010000158.1 Tricholomella constricta strain CBS 661.87 188_...  224     3e-54 
JAEUWQ010001264.1 Podaxis sp. AQ799166 scaffold00385, whole genom...  224     3e-54 
JACDTU010000005.1 Cubamyces lactineus strain CIRM-BRFM 1664 C8Q73...  224     3e-54 
LUGG01000126.1 Grifola frondosa strain 9006-11 127, whole genome ...  224     3e-54 
JAFREE010000465.1 Hymenochaete sp. R1 scaffold465, whole genome s...  224     3e-54 
JABYQE010000305.1 Amylocystis lapponica strain SKaAmylap13 B0H21s...  224     3e-54 
JADPYG010000089.1 Vishniacozyma victoriae isolate T18_1_22C Conti...  224     3e-54 
JAEUWJ010000543.1 Podaxis carcinomalis strain LINN1287.8 scaffold...  224     3e-54 
JADPYF010000119.1 Tetracladium sp. T11_2_10C Contig_119, whole ge...  224     3e-54 
JABYQH010000084.1 Cubamyces menziesii strain CIRM-BRFM 1781 C8Q70...  224     3e-54 
JABYQH010000083.1 Cubamyces menziesii strain CIRM-BRFM 1781 C8Q70...  224     3e-54 
JAEBUT010000025.1 Amanita subjunquillea strain LH00001 Scaffold25...  224     3e-54 
QOWL01015747.1 Cantharellus cibarius strain MG75 scaffold32580_co...  224     3e-54 
JH719564.1 Dichomitus squalens LYAD-421 SS1 unplaced genomic scaf...  224     3e-54 
JH719558.1 Dichomitus squalens LYAD-421 SS1 unplaced genomic scaf...  224     3e-54 
LBLO01001191.1 Chondrostereum purpureum strain DSM 4894 contig_11...  224     3e-54 
QFED01004345.1 Coprinus comatus strain MG80 scaffold8026_cov31743...  224     3e-54 
MEHY01000841.1 Amanita phalloides strain Alameda01 Scaffold_841, ...  224     3e-54 
MEHY01000003.1 Amanita phalloides strain Alameda01 Scaffold_3, wh...  224     3e-54 
KV441925.1 Gongronella sp. w5 unplaced genomic scaffold scaffold_...  224     3e-54 
WTXD01000533.1 Gloeopeniophorella convolvens strain OM19405 BC834...  224     3e-54 
WTXD01000443.1 Gloeopeniophorella convolvens strain OM19405 BC834...  224     3e-54 
BHFW01000070.1 Pleurotus citrinopileatus HfpriPC05-1-Y1 DNA, unit...  224     3e-54 
BHFW01000058.1 Pleurotus citrinopileatus HfpriPC05-1-Y1 DNA, unit...  224     3e-54 
BHFW01000006.1 Pleurotus citrinopileatus HfpriPC05-1-Y1 DNA, unit...  224     3e-54 
JH718066.1 Fomitiporia mediterranea MF3/22 unplaced genomic scaff...  224     3e-54 
QVIE01002415.1 Panellus pusillus isolate LMB36 tig00008664, whole...  224     3e-54 
JAEUWL010000493.1 Podaxis rugospora strain PREM57485 scaffold0036...  224     3e-54 
NW_006760485.1 Fomitiporia mediterranea MF3/22 unplaced genomic s...  224     3e-54 
NW_006767050.1 Dichomitus squalens LYAD-421 SS1 unplaced genomic ...  224     3e-54 
NW_006767044.1 Dichomitus squalens LYAD-421 SS1 unplaced genomic ...  224     3e-54 
NJIJ01000026.1 Kazachstania servazzii strain SRCM102023 contig000...  222     1e-53 
NJIJ01000033.1 Kazachstania servazzii strain SRCM102023 contig000...  222     1e-53 
NJIJ01000034.1 Kazachstania servazzii strain SRCM102023 contig000...  222     1e-53 
NJIJ01000036.1 Kazachstania servazzii strain SRCM102023 contig000...  222     1e-53 
NJIJ01000040.1 Kazachstania servazzii strain SRCM102023 contig000...  222     1e-53 
NJIJ01000045.1 Kazachstania servazzii strain SRCM102023 contig000...  222     1e-53 
NJIJ01000049.1 Kazachstania servazzii strain SRCM102023 contig000...  222     1e-53 
NJIJ01000052.1 Kazachstania servazzii strain SRCM102023 contig000...  222     1e-53 
NJIJ01000053.1 Kazachstania servazzii strain SRCM102023 contig000...  222     1e-53 
NJIJ01000054.1 Kazachstania servazzii strain SRCM102023 contig000...  222     1e-53 
NJIJ01000055.1 Kazachstania servazzii strain SRCM102023 contig000...  222     1e-53 
NJIJ01000059.1 Kazachstania servazzii strain SRCM102023 contig000...  222     1e-53 
NJIJ01000060.1 Kazachstania servazzii strain SRCM102023 contig000...  222     1e-53 
NJIJ01000061.1 Kazachstania servazzii strain SRCM102023 contig000...  222     1e-53 
NJIJ01000062.1 Kazachstania servazzii strain SRCM102023 contig000...  222     1e-53 
NJIJ01000063.1 Kazachstania servazzii strain SRCM102023 contig000...  222     1e-53 
NJIJ01000064.1 Kazachstania servazzii strain SRCM102023 contig000...  222     1e-53 
NJIJ01000066.1 Kazachstania servazzii strain SRCM102023 contig000...  222     1e-53 
NJIJ01000069.1 Kazachstania servazzii strain SRCM102023 contig000...  222     1e-53 
NJIJ01000071.1 Kazachstania servazzii strain SRCM102023 contig000...  222     1e-53 
NJIJ01000073.1 Kazachstania servazzii strain SRCM102023 contig000...  222     1e-53 
NJIJ01000074.1 Kazachstania servazzii strain SRCM102023 contig000...  222     1e-53 
NJIJ01000075.1 Kazachstania servazzii strain SRCM102023 contig000...  222     1e-53 
NJIJ01000085.1 Kazachstania servazzii strain SRCM102023 contig000...  222     1e-53 
SEOQ01000808.1 Dentipellis fragilis strain DSM 105465 Contig_808,...  222     1e-53 
DS547248.1 Laccaria bicolor S238N-H82 LACBIscaffold_170 genomic s...  222     1e-53 
DS547321.1 Laccaria bicolor S238N-H82 LACBIscaffold_246 genomic s...  222     1e-53 
DS547340.1 Laccaria bicolor S238N-H82 LACBIscaffold_265 genomic s...  222     1e-53 
JSYW01000167.1 Lentinus polychrous strain BCC7694 contig00167, wh...  222     1e-53 
JAJIRX010000195.1 Psilocybe azurescens strain FSU 13761 tig000003...  222     1e-53 
ML769845.1 Gymnopus androsaceus JB14 unplaced genomic scaffold BT...  222     1e-53 
JACTVC010000061.1 Laccaria trichodermophora strain EF-36 36Lt_nod...  222     1e-53 
JACTVC010000057.1 Laccaria trichodermophora strain EF-36 36Lt_nod...  222     1e-53 
JACTVC010000036.1 Laccaria trichodermophora strain EF-36 36Lt_nod...  222     1e-53 
JAACJK010000100.1 Tulosesus angulatus strain CBS 175.51 unitig_47...  222     1e-53 
JAACJK010000118.1 Tulosesus angulatus strain CBS 175.51 unitig_43...  222     1e-53 
JAACJK010000156.1 Tulosesus angulatus strain CBS 175.51 unitig_43...  222     1e-53 
JAACJK010000042.1 Tulosesus angulatus strain CBS 175.51 unitig_42...  222     1e-53 
JAACJK010000215.1 Tulosesus angulatus strain CBS 175.51 unitig_41...  222     1e-53 
JAACJK010000181.1 Tulosesus angulatus strain CBS 175.51 unitig_41...  222     1e-53 
JAACJK010000271.1 Tulosesus angulatus strain CBS 175.51 unitig_41...  222     1e-53 
JAACJK010000104.1 Tulosesus angulatus strain CBS 175.51 unitig_40...  222     1e-53 
JAACJK010000071.1 Tulosesus angulatus strain CBS 175.51 unitig_39...  222     1e-53 
JAACJK010000188.1 Tulosesus angulatus strain CBS 175.51 unitig_39...  222     1e-53 
JAACJK010000105.1 Tulosesus angulatus strain CBS 175.51 unitig_38...  222     1e-53 
JAACJK010000131.1 Tulosesus angulatus strain CBS 175.51 unitig_38...  222     1e-53 
JAACJK010000024.1 Tulosesus angulatus strain CBS 175.51 unitig_38...  222     1e-53 
JAACJK010000212.1 Tulosesus angulatus strain CBS 175.51 unitig_38...  222     1e-53 
JAACJK010000218.1 Tulosesus angulatus strain CBS 175.51 unitig_38...  222     1e-53 
JAACJK010000056.1 Tulosesus angulatus strain CBS 175.51 unitig_38...  222     1e-53 
JAACJK010000159.1 Tulosesus angulatus strain CBS 175.51 unitig_37...  222     1e-53 
JAACJK010000133.1 Tulosesus angulatus strain CBS 175.51 unitig_35...  222     1e-53 
JAACJK010000130.1 Tulosesus angulatus strain CBS 175.51 unitig_35...  222     1e-53 
JAACJK010000132.1 Tulosesus angulatus strain CBS 175.51 unitig_35...  222     1e-53 
JAACJK010000239.1 Tulosesus angulatus strain CBS 175.51 unitig_35...  222     1e-53 
JAACJK010000108.1 Tulosesus angulatus strain CBS 175.51 unitig_34...  222     1e-53 
JAACJK010000259.1 Tulosesus angulatus strain CBS 175.51 unitig_11...  222     1e-53 
BRDC01000066.1 Tremella yokohamensis NBRC 100148 DNA, KCNB35TY.66...  222     1e-53 
JACGCK010000351.1 Pholiota molesta strain CBS 144467 BJ912scaffol...  222     1e-53 
JACAZH010000105.1 Mycena sanguinolenta strain 160909Yilan Msan.sc...  222     1e-53 
JACAZH010000078.1 Mycena sanguinolenta strain 160909Yilan Msan.sc...  222     1e-53 
JACAZH010000065.1 Mycena sanguinolenta strain 160909Yilan Msan.sc...  222     1e-53 
JACAZH010000051.1 Mycena sanguinolenta strain 160909Yilan Msan.sc...  222     1e-53 
JACAZH010000034.1 Mycena sanguinolenta strain 160909Yilan Msan.sc...  222     1e-53 
JACAZH010000003.1 Mycena sanguinolenta strain 160909Yilan Msan.sc...  222     1e-53 
JACAZE010000021.1 Mycena chlorophos strain 110903Hualien_Pintung ...  222     1e-53 
JACGCN010000083.1 Lyophyllum atratum strain CBS 144462 FPV67scaff...  222     1e-53 
QEYC01000017.1 Pholiota adiposa strain DZS1 Contig117, whole geno...  222     1e-53 
QEYC01000014.1 Pholiota adiposa strain DZS1 Contig113, whole geno...  222     1e-53 
LATX02000111.1 Moniliophthora roreri strain MCA 2952 dna.fa_2, wh...  222     1e-53 
JANFAD010000527.1 Pisolithus croceorrhizus strain 74A EDD16scaffo...  222     1e-53 
JANFAD010000464.1 Pisolithus croceorrhizus strain 74A EDD16scaffo...  222     1e-53 
JANFAD010000078.1 Pisolithus croceorrhizus strain 74A EDD16scaffo...  222     1e-53 
QFDT01008869.1 Macrolepiota dolichaula strain MG24 scaffold14270_...  222     1e-53 
JAAAXZ010000726.1 Podosphaera xanthii isolate Wanju2017 POXAN0074...  222     1e-53 
JAACJJ010000010.1 Psilocybe cf. subviscida strain CBS 101986 unit...  222     1e-53 
JAACJJ010000007.1 Psilocybe cf. subviscida strain CBS 101986 unit...  222     1e-53 
JAACJJ010000039.1 Psilocybe cf. subviscida strain CBS 101986 unit...  222     1e-53 
JAACJJ010000066.1 Psilocybe cf. subviscida strain CBS 101986 unit...  222     1e-53 
JAACJJ010000023.1 Psilocybe cf. subviscida strain CBS 101986 unit...  222     1e-53 
JAACJJ010000049.1 Psilocybe cf. subviscida strain CBS 101986 unit...  222     1e-53 
JAACJJ010000034.1 Psilocybe cf. subviscida strain CBS 101986 unit...  222     1e-53 
JAACJJ010000013.1 Psilocybe cf. subviscida strain CBS 101986 unit...  222     1e-53 
CAJHJB010000977.1 Tilletia controversa strain OR genome assembly,...  222     1e-53 
CAJHJB010000971.1 Tilletia controversa strain OR genome assembly,...  222     1e-53 
CAJHJB010000963.1 Tilletia controversa strain OR genome assembly,...  222     1e-53 
CAJHJB010000961.1 Tilletia controversa strain OR genome assembly,...  222     1e-53 
CAJHJB010000960.1 Tilletia controversa strain OR genome assembly,...  222     1e-53 
CAJHJB010000953.1 Tilletia controversa strain OR genome assembly,...  222     1e-53 
CAJHJB010000951.1 Tilletia controversa strain OR genome assembly,...  222     1e-53 
CAJHJB010000948.1 Tilletia controversa strain OR genome assembly,...  222     1e-53 
CAJHJB010000943.1 Tilletia controversa strain OR genome assembly,...  222     1e-53 
CAJHJB010000940.1 Tilletia controversa strain OR genome assembly,...  222     1e-53 
CAJHJB010000928.1 Tilletia controversa strain OR genome assembly,...  222     1e-53 
CAJHJB010000924.1 Tilletia controversa strain OR genome assembly,...  222     1e-53 
CAJHJB010000921.1 Tilletia controversa strain OR genome assembly,...  222     1e-53 
CAJHJB010000920.1 Tilletia controversa strain OR genome assembly,...  222     1e-53 
CAJHJB010000919.1 Tilletia controversa strain OR genome assembly,...  222     1e-53 
CAJHJB010000918.1 Tilletia controversa strain OR genome assembly,...  222     1e-53 
CAJHJB010000914.1 Tilletia controversa strain OR genome assembly,...  222     1e-53 
CAJHJB010000913.1 Tilletia controversa strain OR genome assembly,...  222     1e-53 
CAJHJB010000911.1 Tilletia controversa strain OR genome assembly,...  222     1e-53 
CAJHJB010000910.1 Tilletia controversa strain OR genome assembly,...  222     1e-53 
CAJHJB010000909.1 Tilletia controversa strain OR genome assembly,...  222     1e-53 
CAJHJB010000908.1 Tilletia controversa strain OR genome assembly,...  222     1e-53 
CAJHJB010000905.1 Tilletia controversa strain OR genome assembly,...  222     1e-53 
CAJHJB010000903.1 Tilletia controversa strain OR genome assembly,...  222     1e-53 
CAJHJB010000902.1 Tilletia controversa strain OR genome assembly,...  222     1e-53 
CAJHJB010000900.1 Tilletia controversa strain OR genome assembly,...  222     1e-53 
CAJHJB010000897.1 Tilletia controversa strain OR genome assembly,...  222     1e-53 
CAJHJB010000894.1 Tilletia controversa strain OR genome assembly,...  222     1e-53 
CAJHJB010000893.1 Tilletia controversa strain OR genome assembly,...  222     1e-53 
CAJHJB010000892.1 Tilletia controversa strain OR genome assembly,...  222     1e-53 
CAJHJB010000889.1 Tilletia controversa strain OR genome assembly,...  222     1e-53 
CAJHJB010000883.1 Tilletia controversa strain OR genome assembly,...  222     1e-53 
CAJHJB010000881.1 Tilletia controversa strain OR genome assembly,...  222     1e-53 
CAJHJB010000876.1 Tilletia controversa strain OR genome assembly,...  222     1e-53 
CAJHJB010000873.1 Tilletia controversa strain OR genome assembly,...  222     1e-53 
CAJHJB010000871.1 Tilletia controversa strain OR genome assembly,...  222     1e-53 
CAJHJB010000868.1 Tilletia controversa strain OR genome assembly,...  222     1e-53 
CAJHJB010000866.1 Tilletia controversa strain OR genome assembly,...  222     1e-53 
CAJHJB010000864.1 Tilletia controversa strain OR genome assembly,...  222     1e-53 
CAJHJB010000861.1 Tilletia controversa strain OR genome assembly,...  222     1e-53 
CAJHJB010000859.1 Tilletia controversa strain OR genome assembly,...  222     1e-53 
CAJHJB010000858.1 Tilletia controversa strain OR genome assembly,...  222     1e-53 
CAJHJB010000853.1 Tilletia controversa strain OR genome assembly,...  222     1e-53 
CAJHJB010000851.1 Tilletia controversa strain OR genome assembly,...  222     1e-53 
CAJHJB010000850.1 Tilletia controversa strain OR genome assembly,...  222     1e-53 
CAJHJB010000843.1 Tilletia controversa strain OR genome assembly,...  222     1e-53 
CAJHJB010000840.1 Tilletia controversa strain OR genome assembly,...  222     1e-53 
CAJHJB010000837.1 Tilletia controversa strain OR genome assembly,...  222     1e-53 
CAJHJB010000835.1 Tilletia controversa strain OR genome assembly,...  222     1e-53 
CAJHJB010000826.1 Tilletia controversa strain OR genome assembly,...  222     1e-53 
CAJHJB010000821.1 Tilletia controversa strain OR genome assembly,...  222     1e-53 
CAJHJB010000819.1 Tilletia controversa strain OR genome assembly,...  222     1e-53 
CAJHJB010000814.1 Tilletia controversa strain OR genome assembly,...  222     1e-53 
CAJHJB010000808.1 Tilletia controversa strain OR genome assembly,...  222     1e-53 
CAJHJB010000806.1 Tilletia controversa strain OR genome assembly,...  222     1e-53 
CAJHJB010000804.1 Tilletia controversa strain OR genome assembly,...  222     1e-53 
CAJHJB010000800.1 Tilletia controversa strain OR genome assembly,...  222     1e-53 
CAJHJB010000799.1 Tilletia controversa strain OR genome assembly,...  222     1e-53 
CAJHJB010000794.1 Tilletia controversa strain OR genome assembly,...  222     1e-53 
CAJHJB010000793.1 Tilletia controversa strain OR genome assembly,...  222     1e-53 
CAJHJB010000792.1 Tilletia controversa strain OR genome assembly,...  222     1e-53 
CAJHJB010000791.1 Tilletia controversa strain OR genome assembly,...  222     1e-53 
CAJHJB010000788.1 Tilletia controversa strain OR genome assembly,...  222     1e-53 
CAJHJB010000787.1 Tilletia controversa strain OR genome assembly,...  222     1e-53 
CAJHJB010000785.1 Tilletia controversa strain OR genome assembly,...  222     1e-53 
CAJHJB010000784.1 Tilletia controversa strain OR genome assembly,...  222     1e-53 
CAJHJB010000783.1 Tilletia controversa strain OR genome assembly,...  222     1e-53 
CAJHJB010000782.1 Tilletia controversa strain OR genome assembly,...  222     1e-53 
CAJHJB010000781.1 Tilletia controversa strain OR genome assembly,...  222     1e-53 
CAJHJB010000774.1 Tilletia controversa strain OR genome assembly,...  222     1e-53 
CAJHJB010000773.1 Tilletia controversa strain OR genome assembly,...  222     1e-53 
CAJHJB010000772.1 Tilletia controversa strain OR genome assembly,...  222     1e-53 
CAJHJB010000770.1 Tilletia controversa strain OR genome assembly,...  222     1e-53 
CAJHJB010000768.1 Tilletia controversa strain OR genome assembly,...  222     1e-53 
CAJHJB010000762.1 Tilletia controversa strain OR genome assembly,...  222     1e-53 
CAJHJB010000759.1 Tilletia controversa strain OR genome assembly,...  222     1e-53 
CAJHJB010000754.1 Tilletia controversa strain OR genome assembly,...  222     1e-53 
CAJHJB010000749.1 Tilletia controversa strain OR genome assembly,...  222     1e-53 
CAJHJB010000746.1 Tilletia controversa strain OR genome assembly,...  222     1e-53 
CAJHJB010000744.1 Tilletia controversa strain OR genome assembly,...  222     1e-53 
CAJHJB010000743.1 Tilletia controversa strain OR genome assembly,...  222     1e-53 
CAJHJB010000741.1 Tilletia controversa strain OR genome assembly,...  222     1e-53 
CAJHJB010000738.1 Tilletia controversa strain OR genome assembly,...  222     1e-53 
CAJHJB010000735.1 Tilletia controversa strain OR genome assembly,...  222     1e-53 
CAJHJB010000732.1 Tilletia controversa strain OR genome assembly,...  222     1e-53 
CAJHJB010000728.1 Tilletia controversa strain OR genome assembly,...  222     1e-53 
CAJHJB010000726.1 Tilletia controversa strain OR genome assembly,...  222     1e-53 
CAJHJB010000725.1 Tilletia controversa strain OR genome assembly,...  222     1e-53 
CAJHJB010000722.1 Tilletia controversa strain OR genome assembly,...  222     1e-53 
CAJHJB010000719.1 Tilletia controversa strain OR genome assembly,...  222     1e-53 


>AAYY01000016.1 Malassezia globosa CBS 7966 mgl_sf_11.1, whole genome shotgun 
sequence
Length=194297

 Score = 1432 bits (775),  Expect = 0.0
 Identities = 775/775 (100%), Gaps = 0/775 (0%)
 Strand=Plus/Plus

Query  1       CAAGGTTTCTGTAGGTGAACCTGCAGAAGGATCATTAGTGAAGATTCAAGGGCCAGCCAT  60
               ||||||||||||||||||||||||||||||||||||||||||||||||||||||||||||
Sbjct  138820  CAAGGTTTCTGTAGGTGAACCTGCAGAAGGATCATTAGTGAAGATTCAAGGGCCAGCCAT  138879

Query  61      ACAGACGTACAATAAGTGTGTCTCTGGCGGCTCGTATCCACTATACATCCATAAACCCGT  120
               ||||||||||||||||||||||||||||||||||||||||||||||||||||||||||||
Sbjct  138880  ACAGACGTACAATAAGTGTGTCTCTGGCGGCTCGTATCCACTATACATCCATAAACCCGT  138939

Query  121     GTGCACTGTTAAGGAGTAAGAAAGAAGGGGAGGGAGAGAGTGCATGTGCTTTGCATATAA  180
               ||||||||||||||||||||||||||||||||||||||||||||||||||||||||||||
Sbjct  138940  GTGCACTGTTAAGGAGTAAGAAAGAAGGGGAGGGAGAGAGTGCATGTGCTTTGCATATAA  138999

Query  181     ctctctctctttctcttcctttctctctctGGTTAATTACACAAACTCGTATGGATTTGT  240
               ||||||||||||||||||||||||||||||||||||||||||||||||||||||||||||
Sbjct  139000  CTCTCTCTCTTTCTCTTCCTTTCTCTCTCTGGTTAATTACACAAACTCGTATGGATTTGT  139059

Query  241     ATGAACGTGAGATATATCGTTGGACCGTCACTGGCCAACAAATATAACACAACTTTCGAC  300
               ||||||||||||||||||||||||||||||||||||||||||||||||||||||||||||
Sbjct  139060  ATGAACGTGAGATATATCGTTGGACCGTCACTGGCCAACAAATATAACACAACTTTCGAC  139119

Query  301     AACGGATCTCTTGGTTCTCCCATCGATGAAGAACGCAGCGAAACGCGATAGGTAATGTGA  360
               ||||||||||||||||||||||||||||||||||||||||||||||||||||||||||||
Sbjct  139120  AACGGATCTCTTGGTTCTCCCATCGATGAAGAACGCAGCGAAACGCGATAGGTAATGTGA  139179

Query  361     ATTGCAGAATTCCGTGAATCATCGAATCTTTGAACGCACCTTGCGCTCTATGGTATTCCG  420
               ||||||||||||||||||||||||||||||||||||||||||||||||||||||||||||
Sbjct  139180  ATTGCAGAATTCCGTGAATCATCGAATCTTTGAACGCACCTTGCGCTCTATGGTATTCCG  139239

Query  421     TAGAGCATGCCTGTTTGAGTGCCGTGAATTCTCCCATCCCAAGCGGTTTTTATCAAAGAA  480
               ||||||||||||||||||||||||||||||||||||||||||||||||||||||||||||
Sbjct  139240  TAGAGCATGCCTGTTTGAGTGCCGTGAATTCTCCCATCCCAAGCGGTTTTTATCAAAGAA  139299

Query  481     TTGCTAGGCGAAGGGGTTGAGATGGGCGTTGTTATAACTGCTTTTCTTCTCTAGAAAAGC  540
               ||||||||||||||||||||||||||||||||||||||||||||||||||||||||||||
Sbjct  139300  TTGCTAGGCGAAGGGGTTGAGATGGGCGTTGTTATAACTGCTTTTCTTCTCTAGAAAAGC  139359

Query  541     TCGCCCGAAAAACAGCTAACGCCTCTGGGCCACTTTGCATCCGCTTCTCTGAGGGGAGAA  600
               ||||||||||||||||||||||||||||||||||||||||||||||||||||||||||||
Sbjct  139360  TCGCCCGAAAAACAGCTAACGCCTCTGGGCCACTTTGCATCCGCTTCTCTGAGGGGAGAA  139419

Query  601     GCGGCCAAGCGCGCTCTGATCATCAGGCATAGCATGATACGTCATTTGCTATGCTGTAGG  660
               ||||||||||||||||||||||||||||||||||||||||||||||||||||||||||||
Sbjct  139420  GCGGCCAAGCGCGCTCTGATCATCAGGCATAGCATGATACGTCATTTGCTATGCTGTAGG  139479

Query  661     AGAGCATTTGGTTGTGGTTATACCGCGTGCGTCAtttttttttttGCAAACGCAAAGAAA  720
               ||||||||||||||||||||||||||||||||||||||||||||||||||||||||||||
Sbjct  139480  AGAGCATTTGGTTGTGGTTATACCGCGTGCGTCATTTTTTTTTTTGCAAACGCAAAGAAA  139539

Query  721     AAAGCCCCCTTTCATTTCTGGTCTCAAATCAGGTAGGATCACCCGCTGAACTTAA  775
               |||||||||||||||||||||||||||||||||||||||||||||||||||||||
Sbjct  139540  AAAGCCCCCTTTCATTTCTGGTCTCAAATCAGGTAGGATCACCCGCTGAACTTAA  139594


>NW_001849859.1 Malassezia globosa CBS 7966 MGL_SF_11.1, whole genome shotgun 
sequence
Length=194297

 Score = 1432 bits (775),  Expect = 0.0
 Identities = 775/775 (100%), Gaps = 0/775 (0%)
 Strand=Plus/Plus

Query  1       CAAGGTTTCTGTAGGTGAACCTGCAGAAGGATCATTAGTGAAGATTCAAGGGCCAGCCAT  60
               ||||||||||||||||||||||||||||||||||||||||||||||||||||||||||||
Sbjct  138820  CAAGGTTTCTGTAGGTGAACCTGCAGAAGGATCATTAGTGAAGATTCAAGGGCCAGCCAT  138879

Query  61      ACAGACGTACAATAAGTGTGTCTCTGGCGGCTCGTATCCACTATACATCCATAAACCCGT  120
               ||||||||||||||||||||||||||||||||||||||||||||||||||||||||||||
Sbjct  138880  ACAGACGTACAATAAGTGTGTCTCTGGCGGCTCGTATCCACTATACATCCATAAACCCGT  138939

Query  121     GTGCACTGTTAAGGAGTAAGAAAGAAGGGGAGGGAGAGAGTGCATGTGCTTTGCATATAA  180
               ||||||||||||||||||||||||||||||||||||||||||||||||||||||||||||
Sbjct  138940  GTGCACTGTTAAGGAGTAAGAAAGAAGGGGAGGGAGAGAGTGCATGTGCTTTGCATATAA  138999

Query  181     ctctctctctttctcttcctttctctctctGGTTAATTACACAAACTCGTATGGATTTGT  240
               ||||||||||||||||||||||||||||||||||||||||||||||||||||||||||||
Sbjct  139000  CTCTCTCTCTTTCTCTTCCTTTCTCTCTCTGGTTAATTACACAAACTCGTATGGATTTGT  139059

Query  241     ATGAACGTGAGATATATCGTTGGACCGTCACTGGCCAACAAATATAACACAACTTTCGAC  300
               ||||||||||||||||||||||||||||||||||||||||||||||||||||||||||||
Sbjct  139060  ATGAACGTGAGATATATCGTTGGACCGTCACTGGCCAACAAATATAACACAACTTTCGAC  139119

Query  301     AACGGATCTCTTGGTTCTCCCATCGATGAAGAACGCAGCGAAACGCGATAGGTAATGTGA  360
               ||||||||||||||||||||||||||||||||||||||||||||||||||||||||||||
Sbjct  139120  AACGGATCTCTTGGTTCTCCCATCGATGAAGAACGCAGCGAAACGCGATAGGTAATGTGA  139179

Query  361     ATTGCAGAATTCCGTGAATCATCGAATCTTTGAACGCACCTTGCGCTCTATGGTATTCCG  420
               ||||||||||||||||||||||||||||||||||||||||||||||||||||||||||||
Sbjct  139180  ATTGCAGAATTCCGTGAATCATCGAATCTTTGAACGCACCTTGCGCTCTATGGTATTCCG  139239

Query  421     TAGAGCATGCCTGTTTGAGTGCCGTGAATTCTCCCATCCCAAGCGGTTTTTATCAAAGAA  480
               ||||||||||||||||||||||||||||||||||||||||||||||||||||||||||||
Sbjct  139240  TAGAGCATGCCTGTTTGAGTGCCGTGAATTCTCCCATCCCAAGCGGTTTTTATCAAAGAA  139299

Query  481     TTGCTAGGCGAAGGGGTTGAGATGGGCGTTGTTATAACTGCTTTTCTTCTCTAGAAAAGC  540
               ||||||||||||||||||||||||||||||||||||||||||||||||||||||||||||
Sbjct  139300  TTGCTAGGCGAAGGGGTTGAGATGGGCGTTGTTATAACTGCTTTTCTTCTCTAGAAAAGC  139359

Query  541     TCGCCCGAAAAACAGCTAACGCCTCTGGGCCACTTTGCATCCGCTTCTCTGAGGGGAGAA  600
               ||||||||||||||||||||||||||||||||||||||||||||||||||||||||||||
Sbjct  139360  TCGCCCGAAAAACAGCTAACGCCTCTGGGCCACTTTGCATCCGCTTCTCTGAGGGGAGAA  139419

Query  601     GCGGCCAAGCGCGCTCTGATCATCAGGCATAGCATGATACGTCATTTGCTATGCTGTAGG  660
               ||||||||||||||||||||||||||||||||||||||||||||||||||||||||||||
Sbjct  139420  GCGGCCAAGCGCGCTCTGATCATCAGGCATAGCATGATACGTCATTTGCTATGCTGTAGG  139479

Query  661     AGAGCATTTGGTTGTGGTTATACCGCGTGCGTCAtttttttttttGCAAACGCAAAGAAA  720
               ||||||||||||||||||||||||||||||||||||||||||||||||||||||||||||
Sbjct  139480  AGAGCATTTGGTTGTGGTTATACCGCGTGCGTCATTTTTTTTTTTGCAAACGCAAAGAAA  139539

Query  721     AAAGCCCCCTTTCATTTCTGGTCTCAAATCAGGTAGGATCACCCGCTGAACTTAA  775
               |||||||||||||||||||||||||||||||||||||||||||||||||||||||
Sbjct  139540  AAAGCCCCCTTTCATTTCTGGTCTCAAATCAGGTAGGATCACCCGCTGAACTTAA  139594


>JAGYHO010000015.1 MAG: Malasseziomycetes sp. isolate bin8 NODE_1354_length_5142_cov_24.049451, 
whole genome shotgun sequence
Length=5142

 Score = 1303 bits (705),  Expect = 0.0
 Identities = 764/789 (97%), Gaps = 17/789 (2%)
 Strand=Plus/Plus

Query  1     CAAGGTTTCTGTAGGTGAACCTGCAGAAGGATCATTAGTGAAGATTCAAGGGCCAGCCAT  60
             ||||||||||||||||||||||||||||||||||||||||||||||||||||||||||||
Sbjct  1891  CAAGGTTTCTGTAGGTGAACCTGCAGAAGGATCATTAGTGAAGATTCAAGGGCCAGCCAT  1950

Query  61    ACAGACGTACAATAAGTGTGTCTCTGGCGGCTCGTATCCACTATACATCCATAAACCCGT  120
             |||||||||||||||||||||||||||||||||| |||||||||||||||||||||||||
Sbjct  1951  ACAGACGTACAATAAGTGTGTCTCTGGCGGCTCGCATCCACTATACATCCATAAACCCGT  2010

Query  121   GTGCACTGTT--AAGGAGTAAG--A-AAGAAGGGGA--GG-GAGAGAGTGCATGTGCTTT  172
             ||||||||||  ||||||||||  | ||||||||||  || |||||||||||||||||||
Sbjct  2011  GTGCACTGTTCTAAGGAGTAAGAAAGAAGAAGGGGAGGGGAGAGAGAGTGCATGTGCTTT  2070

Query  173   GCATATAActctctctctttctc--ttc-ctttctctctctGGTTAATTACACAAACTCG  229
             |||||||||||||||||  ||||   || ||||||||||| ||||||||  |||||||||
Sbjct  2071  GCATATAACTCTCTCTCACTCTCCACTCTCTTTCTCTCTCCGGTTAATT--ACAAACTCG  2128

Query  230   TATGGATTTGTATGAACGTGAGATATATCGTTGGACCGTCACTGGCCAACAAATATAACA  289
             ||||||||||||||||||||||||||||||||||||||||||||||||||||||||||||
Sbjct  2129  TATGGATTTGTATGAACGTGAGATATATCGTTGGACCGTCACTGGCCAACAAATATAACA  2188

Query  290   CAACTTTCGACAACGGATCTCTTGGTTCTCCCATCGATGAAGAACGCAGCGAAACGCGAT  349
             ||||||||||||||||||||||||||||||||||||||||||||||||||||||||||||
Sbjct  2189  CAACTTTCGACAACGGATCTCTTGGTTCTCCCATCGATGAAGAACGCAGCGAAACGCGAT  2248

Query  350   AGGTAATGTGAATTGCAGAATTCCGTGAATCATCGAATCTTTGAACGCACCTTGCGCTCT  409
             ||||||||||||||||||||||||||||||||||||||||||||||||||||||||||||
Sbjct  2249  AGGTAATGTGAATTGCAGAATTCCGTGAATCATCGAATCTTTGAACGCACCTTGCGCTCT  2308

Query  410   ATGGTATTCCGTAGAGCATGCCTGTTTGAGTGCCGTGAATTCTCCCATCCCAAGCGGTTT  469
             ||||||||||||||||||||||||||||||||||||||||||||||||||||||||||||
Sbjct  2309  ATGGTATTCCGTAGAGCATGCCTGTTTGAGTGCCGTGAATTCTCCCATCCCAAGCGGTTT  2368

Query  470   TTATCAAAGAATTGCTAGGCGAAGGGGTTGAGATGGGCGTTGTTATAACTGCTTTTCTTC  529
             ||||||||||||||||||||||||||||||||||||||||| ||||||||||||||||||
Sbjct  2369  TTATCAAAGAATTGCTAGGCGAAGGGGTTGAGATGGGCGTTATTATAACTGCTTTTCTTC  2428

Query  530   TCTAGAAAAGCTCGCCCGAAAAACAGCTAACGCCTCTGGGCCACTTTGCATCCGCTTCTC  589
             ||||||||||||||||||||||||||||||||||||||||||||||||||||||||||||
Sbjct  2429  TCTAGAAAAGCTCGCCCGAAAAACAGCTAACGCCTCTGGGCCACTTTGCATCCGCTTCTC  2488

Query  590   TGAGGGGAGAAGCGGCCAAGCGCGCTCTGATCATCAGGCATAGCATGATACGTCATTTGC  649
             ||||||||||||||||||||||||||||||||||||||||||||||||||||||||||||
Sbjct  2489  TGAGGGGAGAAGCGGCCAAGCGCGCTCTGATCATCAGGCATAGCATGATACGTCATTTGC  2548

Query  650   TATGCTGTAGGAGAGCATTTGGTTGTGGTTATACCGCGTGCGTCAttttttttt-ttGCA  708
             |||||||||||||||||||||||||||||||||||||||||||||||||||||| |||||
Sbjct  2549  TATGCTGTAGGAGAGCATTTGGTTGTGGTTATACCGCGTGCGTCATTTTTTTTTCTTGCA  2608

Query  709   AAC-GCAAAGAAAAAAG-CCCCCTTTCATTTCTGGTCTCAAATCAGGTAGGATCACCCGC  766
             ||  | ||| ||||||| ||||||||||||||||||||||||||||||||||||||||||
Sbjct  2609  AAGAGGAAA-AAAAAAGCCCCCCTTTCATTTCTGGTCTCAAATCAGGTAGGATCACCCGC  2667

Query  767   TGAACTTAA  775
             |||||||||
Sbjct  2668  TGAACTTAA  2676


>CP030254.1 Malassezia restricta strain KCTC 27527 chromosome IV, complete 
sequence
Length=846651

 Score = 414 bits (224),  Expect = 2e-111
 Identities = 373/441 (85%), Gaps = 25/441 (6%)
 Strand=Plus/Plus

Query  221     ACAAACTCGTATGGATTTGTATGAACGTGAGATATATCGTTGGACCGTCACTGGCCAACA  280
               ||||||||| |||| || ||||||||||| ||  | | ||||||||||||||||||||||
Sbjct  728840  ACAAACTCGAATGG-TTAGTATGAACGTG-GAACT-TGGTTGGACCGTCACTGGCCAACA  728896

Query  281     AA-TATAACACAACTTTCGACAACGGATCTCTTGGTTCTCCCATCGATGAAGAACGCAGC  339
               || ||| |||||||||||||||||||||||||||||||||||||||||||||||||||||
Sbjct  728897  AACTAT-ACACAACTTTCGACAACGGATCTCTTGGTTCTCCCATCGATGAAGAACGCAGC  728955

Query  340     GAAACGCGATAGGTAATGTGAATTGCAGAATTCCGTGAATCATCGAATCTTTGAACGCAC  399
               ||||||||||||||||||||||||||||||||||||||||||||||||||||||||||||
Sbjct  728956  GAAACGCGATAGGTAATGTGAATTGCAGAATTCCGTGAATCATCGAATCTTTGAACGCAC  729015

Query  400     CTTGCGCTCTATGGTATTCCGTAGAGCATGCCTGTTTGAGTGCCGTGAATTCTCCCATCC  459
               |||||||||||||| | ||||||||||||||||||||||||||| |||| ||||||| ||
Sbjct  729016  CTTGCGCTCTATGGCAATCCGTAGAGCATGCCTGTTTGAGTGCCATGAAATCTCCCACCC  729075

Query  460     CAAGCGGTTTTTATCAAAGAATTG-CTAGGCGAA-GGGGT-TGAGATGGGCGTTGTTATA  516
               |||||||||||||  || |||  | || |||| | ||||| || |||||| |   |  | 
Sbjct  729076  CAAGCGGTTTTTA--AATGAAACGGCTTGGCGGATGGGGTCTG-GATGGGTGCC-TC-TG  729130

Query  517     ACTGCTTTTCTTCTCTAGAAAA-GCTCGCCCGAAAAACAGCTAACGCCTCTGGGCCACTT  575
                ||||    || | |||| | | ||||||||||||  ||   | ||||| || | |||||
Sbjct  729131  CCTGCG---CTAC-CTAGCACAGGCTCGCCCGAAATGCA-TGAGCGCCT-TGAGACACTT  729184

Query  576     TGCATCCGCTTCTCTGAG-GGGAGAAG-CGGCCAAGC-GCGCTCTGATCATCAGGCATAG  632
               ||||||||| ||||||   ||||| || ||||||||| | | | |  || |  ||||| |
Sbjct  729185  TGCATCCGCCTCTCTGTTTGGGAGGAGGCGGCCAAGCAGTGTTTTTCTCCT--GGCATGG  729242

Query  633     CATGATACGTCATTTGCTATG  653
               |||||||||||||||||||||
Sbjct  729243  CATGATACGTCATTTGCTATG  729263


 Score = 414 bits (224),  Expect = 2e-111
 Identities = 373/441 (85%), Gaps = 25/441 (6%)
 Strand=Plus/Plus

Query  221     ACAAACTCGTATGGATTTGTATGAACGTGAGATATATCGTTGGACCGTCACTGGCCAACA  280
               ||||||||| |||| || ||||||||||| ||  | | ||||||||||||||||||||||
Sbjct  736592  ACAAACTCGAATGG-TTAGTATGAACGTG-GAACT-TGGTTGGACCGTCACTGGCCAACA  736648

Query  281     AA-TATAACACAACTTTCGACAACGGATCTCTTGGTTCTCCCATCGATGAAGAACGCAGC  339
               || ||| |||||||||||||||||||||||||||||||||||||||||||||||||||||
Sbjct  736649  AACTAT-ACACAACTTTCGACAACGGATCTCTTGGTTCTCCCATCGATGAAGAACGCAGC  736707

Query  340     GAAACGCGATAGGTAATGTGAATTGCAGAATTCCGTGAATCATCGAATCTTTGAACGCAC  399
               ||||||||||||||||||||||||||||||||||||||||||||||||||||||||||||
Sbjct  736708  GAAACGCGATAGGTAATGTGAATTGCAGAATTCCGTGAATCATCGAATCTTTGAACGCAC  736767

Query  400     CTTGCGCTCTATGGTATTCCGTAGAGCATGCCTGTTTGAGTGCCGTGAATTCTCCCATCC  459
               |||||||||||||| | ||||||||||||||||||||||||||| |||| ||||||| ||
Sbjct  736768  CTTGCGCTCTATGGCAATCCGTAGAGCATGCCTGTTTGAGTGCCATGAAATCTCCCACCC  736827

Query  460     CAAGCGGTTTTTATCAAAGAATTG-CTAGGCGAA-GGGGT-TGAGATGGGCGTTGTTATA  516
               |||||||||||||  || |||  | || |||| | ||||| || |||||| |   |  | 
Sbjct  736828  CAAGCGGTTTTTA--AATGAAACGGCTTGGCGGATGGGGTCTG-GATGGGTGCC-TC-TG  736882

Query  517     ACTGCTTTTCTTCTCTAGAAAA-GCTCGCCCGAAAAACAGCTAACGCCTCTGGGCCACTT  575
                ||||    || | |||| | | ||||||||||||  ||   | ||||| || | |||||
Sbjct  736883  CCTGCG---CTAC-CTAGCACAGGCTCGCCCGAAATGCA-TGAGCGCCT-TGAGACACTT  736936

Query  576     TGCATCCGCTTCTCTGAG-GGGAGAAG-CGGCCAAGC-GCGCTCTGATCATCAGGCATAG  632
               ||||||||| ||||||   ||||| || ||||||||| | | | |  || |  ||||| |
Sbjct  736937  TGCATCCGCCTCTCTGTTTGGGAGGAGGCGGCCAAGCAGTGTTTTTCTCCT--GGCATGG  736994

Query  633     CATGATACGTCATTTGCTATG  653
               |||||||||||||||||||||
Sbjct  736995  CATGATACGTCATTTGCTATG  737015


 Score = 414 bits (224),  Expect = 2e-111
 Identities = 373/441 (85%), Gaps = 25/441 (6%)
 Strand=Plus/Plus

Query  221     ACAAACTCGTATGGATTTGTATGAACGTGAGATATATCGTTGGACCGTCACTGGCCAACA  280
               ||||||||| |||| || ||||||||||| ||  | | ||||||||||||||||||||||
Sbjct  744344  ACAAACTCGAATGG-TTAGTATGAACGTG-GAACT-TGGTTGGACCGTCACTGGCCAACA  744400

Query  281     AA-TATAACACAACTTTCGACAACGGATCTCTTGGTTCTCCCATCGATGAAGAACGCAGC  339
               || ||| |||||||||||||||||||||||||||||||||||||||||||||||||||||
Sbjct  744401  AACTAT-ACACAACTTTCGACAACGGATCTCTTGGTTCTCCCATCGATGAAGAACGCAGC  744459

Query  340     GAAACGCGATAGGTAATGTGAATTGCAGAATTCCGTGAATCATCGAATCTTTGAACGCAC  399
               ||||||||||||||||||||||||||||||||||||||||||||||||||||||||||||
Sbjct  744460  GAAACGCGATAGGTAATGTGAATTGCAGAATTCCGTGAATCATCGAATCTTTGAACGCAC  744519

Query  400     CTTGCGCTCTATGGTATTCCGTAGAGCATGCCTGTTTGAGTGCCGTGAATTCTCCCATCC  459
               |||||||||||||| | ||||||||||||||||||||||||||| |||| ||||||| ||
Sbjct  744520  CTTGCGCTCTATGGCAATCCGTAGAGCATGCCTGTTTGAGTGCCATGAAATCTCCCACCC  744579

Query  460     CAAGCGGTTTTTATCAAAGAATTG-CTAGGCGAA-GGGGT-TGAGATGGGCGTTGTTATA  516
               |||||||||||||  || |||  | || |||| | ||||| || |||||| |   |  | 
Sbjct  744580  CAAGCGGTTTTTA--AATGAAACGGCTTGGCGGATGGGGTCTG-GATGGGTGCC-TC-TG  744634

Query  517     ACTGCTTTTCTTCTCTAGAAAA-GCTCGCCCGAAAAACAGCTAACGCCTCTGGGCCACTT  575
                ||||    || | |||| | | ||||||||||||  ||   | ||||| || | |||||
Sbjct  744635  CCTGCG---CTAC-CTAGCACAGGCTCGCCCGAAATGCA-TGAGCGCCT-TGAGACACTT  744688

Query  576     TGCATCCGCTTCTCTGAG-GGGAGAAG-CGGCCAAGC-GCGCTCTGATCATCAGGCATAG  632
               ||||||||| ||||||   ||||| || ||||||||| | | | |  || |  ||||| |
Sbjct  744689  TGCATCCGCCTCTCTGTTTGGGAGGAGGCGGCCAAGCAGTGTTTTTCTCCT--GGCATGG  744746

Query  633     CATGATACGTCATTTGCTATG  653
               |||||||||||||||||||||
Sbjct  744747  CATGATACGTCATTTGCTATG  744767


 Score = 414 bits (224),  Expect = 2e-111
 Identities = 373/441 (85%), Gaps = 25/441 (6%)
 Strand=Plus/Plus

Query  221     ACAAACTCGTATGGATTTGTATGAACGTGAGATATATCGTTGGACCGTCACTGGCCAACA  280
               ||||||||| |||| || ||||||||||| ||  | | ||||||||||||||||||||||
Sbjct  752097  ACAAACTCGAATGG-TTAGTATGAACGTG-GAACT-TGGTTGGACCGTCACTGGCCAACA  752153

Query  281     AA-TATAACACAACTTTCGACAACGGATCTCTTGGTTCTCCCATCGATGAAGAACGCAGC  339
               || ||| |||||||||||||||||||||||||||||||||||||||||||||||||||||
Sbjct  752154  AACTAT-ACACAACTTTCGACAACGGATCTCTTGGTTCTCCCATCGATGAAGAACGCAGC  752212

Query  340     GAAACGCGATAGGTAATGTGAATTGCAGAATTCCGTGAATCATCGAATCTTTGAACGCAC  399
               ||||||||||||||||||||||||||||||||||||||||||||||||||||||||||||
Sbjct  752213  GAAACGCGATAGGTAATGTGAATTGCAGAATTCCGTGAATCATCGAATCTTTGAACGCAC  752272

Query  400     CTTGCGCTCTATGGTATTCCGTAGAGCATGCCTGTTTGAGTGCCGTGAATTCTCCCATCC  459
               |||||||||||||| | ||||||||||||||||||||||||||| |||| ||||||| ||
Sbjct  752273  CTTGCGCTCTATGGCAATCCGTAGAGCATGCCTGTTTGAGTGCCATGAAATCTCCCACCC  752332

Query  460     CAAGCGGTTTTTATCAAAGAATTG-CTAGGCGAA-GGGGT-TGAGATGGGCGTTGTTATA  516
               |||||||||||||  || |||  | || |||| | ||||| || |||||| |   |  | 
Sbjct  752333  CAAGCGGTTTTTA--AATGAAACGGCTTGGCGGATGGGGTCTG-GATGGGTGCC-TC-TG  752387

Query  517     ACTGCTTTTCTTCTCTAGAAAA-GCTCGCCCGAAAAACAGCTAACGCCTCTGGGCCACTT  575
                ||||    || | |||| | | ||||||||||||  ||   | ||||| || | |||||
Sbjct  752388  CCTGCG---CTAC-CTAGCACAGGCTCGCCCGAAATGCA-TGAGCGCCT-TGAGACACTT  752441

Query  576     TGCATCCGCTTCTCTGAG-GGGAGAAG-CGGCCAAGC-GCGCTCTGATCATCAGGCATAG  632
               ||||||||| ||||||   ||||| || ||||||||| | | | |  || |  ||||| |
Sbjct  752442  TGCATCCGCCTCTCTGTTTGGGAGGAGGCGGCCAAGCAGTGTTTTTCTCCT--GGCATGG  752499

Query  633     CATGATACGTCATTTGCTATG  653
               |||||||||||||||||||||
Sbjct  752500  CATGATACGTCATTTGCTATG  752520


 Score = 414 bits (224),  Expect = 2e-111
 Identities = 373/441 (85%), Gaps = 25/441 (6%)
 Strand=Plus/Plus

Query  221     ACAAACTCGTATGGATTTGTATGAACGTGAGATATATCGTTGGACCGTCACTGGCCAACA  280
               ||||||||| |||| || ||||||||||| ||  | | ||||||||||||||||||||||
Sbjct  759847  ACAAACTCGAATGG-TTAGTATGAACGTG-GAACT-TGGTTGGACCGTCACTGGCCAACA  759903

Query  281     AA-TATAACACAACTTTCGACAACGGATCTCTTGGTTCTCCCATCGATGAAGAACGCAGC  339
               || ||| |||||||||||||||||||||||||||||||||||||||||||||||||||||
Sbjct  759904  AACTAT-ACACAACTTTCGACAACGGATCTCTTGGTTCTCCCATCGATGAAGAACGCAGC  759962

Query  340     GAAACGCGATAGGTAATGTGAATTGCAGAATTCCGTGAATCATCGAATCTTTGAACGCAC  399
               ||||||||||||||||||||||||||||||||||||||||||||||||||||||||||||
Sbjct  759963  GAAACGCGATAGGTAATGTGAATTGCAGAATTCCGTGAATCATCGAATCTTTGAACGCAC  760022

Query  400     CTTGCGCTCTATGGTATTCCGTAGAGCATGCCTGTTTGAGTGCCGTGAATTCTCCCATCC  459
               |||||||||||||| | ||||||||||||||||||||||||||| |||| ||||||| ||
Sbjct  760023  CTTGCGCTCTATGGCAATCCGTAGAGCATGCCTGTTTGAGTGCCATGAAATCTCCCACCC  760082

Query  460     CAAGCGGTTTTTATCAAAGAATTG-CTAGGCGAA-GGGGT-TGAGATGGGCGTTGTTATA  516
               |||||||||||||  || |||  | || |||| | ||||| || |||||| |   |  | 
Sbjct  760083  CAAGCGGTTTTTA--AATGAAACGGCTTGGCGGATGGGGTCTG-GATGGGTGCC-TC-TG  760137

Query  517     ACTGCTTTTCTTCTCTAGAAAA-GCTCGCCCGAAAAACAGCTAACGCCTCTGGGCCACTT  575
                ||||    || | |||| | | ||||||||||||  ||   | ||||| || | |||||
Sbjct  760138  CCTGCG---CTAC-CTAGCACAGGCTCGCCCGAAATGCA-TGAGCGCCT-TGAGACACTT  760191

Query  576     TGCATCCGCTTCTCTGAG-GGGAGAAG-CGGCCAAGC-GCGCTCTGATCATCAGGCATAG  632
               ||||||||| ||||||   ||||| || ||||||||| | | | |  || |  ||||| |
Sbjct  760192  TGCATCCGCCTCTCTGTTTGGGAGGAGGCGGCCAAGCAGTGTTTTTCTCCT--GGCATGG  760249

Query  633     CATGATACGTCATTTGCTATG  653
               |||||||||||||||||||||
Sbjct  760250  CATGATACGTCATTTGCTATG  760270


 Score = 414 bits (224),  Expect = 2e-111
 Identities = 373/441 (85%), Gaps = 25/441 (6%)
 Strand=Plus/Plus

Query  221     ACAAACTCGTATGGATTTGTATGAACGTGAGATATATCGTTGGACCGTCACTGGCCAACA  280
               ||||||||| |||| || ||||||||||| ||  | | ||||||||||||||||||||||
Sbjct  767597  ACAAACTCGAATGG-TTAGTATGAACGTG-GAACT-TGGTTGGACCGTCACTGGCCAACA  767653

Query  281     AA-TATAACACAACTTTCGACAACGGATCTCTTGGTTCTCCCATCGATGAAGAACGCAGC  339
               || ||| |||||||||||||||||||||||||||||||||||||||||||||||||||||
Sbjct  767654  AACTAT-ACACAACTTTCGACAACGGATCTCTTGGTTCTCCCATCGATGAAGAACGCAGC  767712

Query  340     GAAACGCGATAGGTAATGTGAATTGCAGAATTCCGTGAATCATCGAATCTTTGAACGCAC  399
               ||||||||||||||||||||||||||||||||||||||||||||||||||||||||||||
Sbjct  767713  GAAACGCGATAGGTAATGTGAATTGCAGAATTCCGTGAATCATCGAATCTTTGAACGCAC  767772

Query  400     CTTGCGCTCTATGGTATTCCGTAGAGCATGCCTGTTTGAGTGCCGTGAATTCTCCCATCC  459
               |||||||||||||| | ||||||||||||||||||||||||||| |||| ||||||| ||
Sbjct  767773  CTTGCGCTCTATGGCAATCCGTAGAGCATGCCTGTTTGAGTGCCATGAAATCTCCCACCC  767832

Query  460     CAAGCGGTTTTTATCAAAGAATTG-CTAGGCGAA-GGGGT-TGAGATGGGCGTTGTTATA  516
               |||||||||||||  || |||  | || |||| | ||||| || |||||| |   |  | 
Sbjct  767833  CAAGCGGTTTTTA--AATGAAACGGCTTGGCGGATGGGGTCTG-GATGGGTGCC-TC-TG  767887

Query  517     ACTGCTTTTCTTCTCTAGAAAA-GCTCGCCCGAAAAACAGCTAACGCCTCTGGGCCACTT  575
                ||||    || | |||| | | ||||||||||||  ||   | ||||| || | |||||
Sbjct  767888  CCTGCG---CTAC-CTAGCACAGGCTCGCCCGAAATGCA-TGAGCGCCT-TGAGACACTT  767941

Query  576     TGCATCCGCTTCTCTGAG-GGGAGAAG-CGGCCAAGC-GCGCTCTGATCATCAGGCATAG  632
               ||||||||| ||||||   ||||| || ||||||||| | | | |  || |  ||||| |
Sbjct  767942  TGCATCCGCCTCTCTGTTTGGGAGGAGGCGGCCAAGCAGTGTTTTTCTCCT--GGCATGG  767999

Query  633     CATGATACGTCATTTGCTATG  653
               |||||||||||||||||||||
Sbjct  768000  CATGATACGTCATTTGCTATG  768020


 Score = 414 bits (224),  Expect = 2e-111
 Identities = 373/441 (85%), Gaps = 25/441 (6%)
 Strand=Plus/Plus

Query  221     ACAAACTCGTATGGATTTGTATGAACGTGAGATATATCGTTGGACCGTCACTGGCCAACA  280
               ||||||||| |||| || ||||||||||| ||  | | ||||||||||||||||||||||
Sbjct  775347  ACAAACTCGAATGG-TTAGTATGAACGTG-GAACT-TGGTTGGACCGTCACTGGCCAACA  775403

Query  281     AA-TATAACACAACTTTCGACAACGGATCTCTTGGTTCTCCCATCGATGAAGAACGCAGC  339
               || ||| |||||||||||||||||||||||||||||||||||||||||||||||||||||
Sbjct  775404  AACTAT-ACACAACTTTCGACAACGGATCTCTTGGTTCTCCCATCGATGAAGAACGCAGC  775462

Query  340     GAAACGCGATAGGTAATGTGAATTGCAGAATTCCGTGAATCATCGAATCTTTGAACGCAC  399
               ||||||||||||||||||||||||||||||||||||||||||||||||||||||||||||
Sbjct  775463  GAAACGCGATAGGTAATGTGAATTGCAGAATTCCGTGAATCATCGAATCTTTGAACGCAC  775522

Query  400     CTTGCGCTCTATGGTATTCCGTAGAGCATGCCTGTTTGAGTGCCGTGAATTCTCCCATCC  459
               |||||||||||||| | ||||||||||||||||||||||||||| |||| ||||||| ||
Sbjct  775523  CTTGCGCTCTATGGCAATCCGTAGAGCATGCCTGTTTGAGTGCCATGAAATCTCCCACCC  775582

Query  460     CAAGCGGTTTTTATCAAAGAATTG-CTAGGCGAA-GGGGT-TGAGATGGGCGTTGTTATA  516
               |||||||||||||  || |||  | || |||| | ||||| || |||||| |   |  | 
Sbjct  775583  CAAGCGGTTTTTA--AATGAAACGGCTTGGCGGATGGGGTCTG-GATGGGTGCC-TC-TG  775637

Query  517     ACTGCTTTTCTTCTCTAGAAAA-GCTCGCCCGAAAAACAGCTAACGCCTCTGGGCCACTT  575
                ||||    || | |||| | | ||||||||||||  ||   | ||||| || | |||||
Sbjct  775638  CCTGCG---CTAC-CTAGCACAGGCTCGCCCGAAATGCA-TGAGCGCCT-TGAGACACTT  775691

Query  576     TGCATCCGCTTCTCTGAG-GGGAGAAG-CGGCCAAGC-GCGCTCTGATCATCAGGCATAG  632
               ||||||||| ||||||   ||||| || ||||||||| | | | |  || |  ||||| |
Sbjct  775692  TGCATCCGCCTCTCTGTTTGGGAGGAGGCGGCCAAGCAGTGTTTTTCTCCT--GGCATGG  775749

Query  633     CATGATACGTCATTTGCTATG  653
               |||||||||||||||||||||
Sbjct  775750  CATGATACGTCATTTGCTATG  775770


 Score = 128 bits (69),  Expect = 3e-25
 Identities = 112/131 (85%), Gaps = 9/131 (7%)
 Strand=Plus/Plus

Query  1       CAAGGTTTCTGTAGGTGAACCTGCAGAAGGATCATTAGTGAAGATTCAAGGGCCAGCCAT  60
               ||||||||||||||||||||||||||||||||||||||||||||||   ||||  |||||
Sbjct  728659  CAAGGTTTCTGTAGGTGAACCTGCAGAAGGATCATTAGTGAAGATTT--GGGCAGGCCAT  728716

Query  61      ACAGACGTACAATAAGTGTGTCTCTGGCGGCTCGTAT--CCACTATACATCCATAAACCC  118
               || ||||  ||| ||||||  | ||||| || | ||   |||||||||||||| ||||||
Sbjct  728717  ACGGACGC-CAAAAAGTGTC-C-CTGGCCGC-C-TACACCCACTATACATCCACAAACCC  728771

Query  119     GTGTGCACTGT  129
               |||||||||||
Sbjct  728772  GTGTGCACTGT  728782


 Score = 128 bits (69),  Expect = 3e-25
 Identities = 112/131 (85%), Gaps = 9/131 (7%)
 Strand=Plus/Plus

Query  1       CAAGGTTTCTGTAGGTGAACCTGCAGAAGGATCATTAGTGAAGATTCAAGGGCCAGCCAT  60
               ||||||||||||||||||||||||||||||||||||||||||||||   ||||  |||||
Sbjct  736411  CAAGGTTTCTGTAGGTGAACCTGCAGAAGGATCATTAGTGAAGATTT--GGGCAGGCCAT  736468

Query  61      ACAGACGTACAATAAGTGTGTCTCTGGCGGCTCGTAT--CCACTATACATCCATAAACCC  118
               || ||||  ||| ||||||  | ||||| || | ||   |||||||||||||| ||||||
Sbjct  736469  ACGGACGC-CAAAAAGTGTC-C-CTGGCCGC-C-TACACCCACTATACATCCACAAACCC  736523

Query  119     GTGTGCACTGT  129
               |||||||||||
Sbjct  736524  GTGTGCACTGT  736534


 Score = 128 bits (69),  Expect = 3e-25
 Identities = 112/131 (85%), Gaps = 9/131 (7%)
 Strand=Plus/Plus

Query  1       CAAGGTTTCTGTAGGTGAACCTGCAGAAGGATCATTAGTGAAGATTCAAGGGCCAGCCAT  60
               ||||||||||||||||||||||||||||||||||||||||||||||   ||||  |||||
Sbjct  744163  CAAGGTTTCTGTAGGTGAACCTGCAGAAGGATCATTAGTGAAGATTT--GGGCAGGCCAT  744220

Query  61      ACAGACGTACAATAAGTGTGTCTCTGGCGGCTCGTAT--CCACTATACATCCATAAACCC  118
               || ||||  ||| ||||||  | ||||| || | ||   |||||||||||||| ||||||
Sbjct  744221  ACGGACGC-CAAAAAGTGTC-C-CTGGCCGC-C-TACACCCACTATACATCCACAAACCC  744275

Query  119     GTGTGCACTGT  129
               |||||||||||
Sbjct  744276  GTGTGCACTGT  744286


 Score = 128 bits (69),  Expect = 3e-25
 Identities = 112/131 (85%), Gaps = 9/131 (7%)
 Strand=Plus/Plus

Query  1       CAAGGTTTCTGTAGGTGAACCTGCAGAAGGATCATTAGTGAAGATTCAAGGGCCAGCCAT  60
               ||||||||||||||||||||||||||||||||||||||||||||||   ||||  |||||
Sbjct  751916  CAAGGTTTCTGTAGGTGAACCTGCAGAAGGATCATTAGTGAAGATTT--GGGCAGGCCAT  751973

Query  61      ACAGACGTACAATAAGTGTGTCTCTGGCGGCTCGTAT--CCACTATACATCCATAAACCC  118
               || ||||  ||| ||||||  | ||||| || | ||   |||||||||||||| ||||||
Sbjct  751974  ACGGACGC-CAAAAAGTGTC-C-CTGGCCGC-C-TACACCCACTATACATCCACAAACCC  752028

Query  119     GTGTGCACTGT  129
               |||||||||||
Sbjct  752029  GTGTGCACTGT  752039


 Score = 128 bits (69),  Expect = 3e-25
 Identities = 112/131 (85%), Gaps = 9/131 (7%)
 Strand=Plus/Plus

Query  1       CAAGGTTTCTGTAGGTGAACCTGCAGAAGGATCATTAGTGAAGATTCAAGGGCCAGCCAT  60
               ||||||||||||||||||||||||||||||||||||||||||||||   ||||  |||||
Sbjct  759666  CAAGGTTTCTGTAGGTGAACCTGCAGAAGGATCATTAGTGAAGATTT--GGGCAGGCCAT  759723

Query  61      ACAGACGTACAATAAGTGTGTCTCTGGCGGCTCGTAT--CCACTATACATCCATAAACCC  118
               || ||||  ||| ||||||  | ||||| || | ||   |||||||||||||| ||||||
Sbjct  759724  ACGGACGC-CAAAAAGTGTC-C-CTGGCCGC-C-TACACCCACTATACATCCACAAACCC  759778

Query  119     GTGTGCACTGT  129
               |||||||||||
Sbjct  759779  GTGTGCACTGT  759789


 Score = 128 bits (69),  Expect = 3e-25
 Identities = 112/131 (85%), Gaps = 9/131 (7%)
 Strand=Plus/Plus

Query  1       CAAGGTTTCTGTAGGTGAACCTGCAGAAGGATCATTAGTGAAGATTCAAGGGCCAGCCAT  60
               ||||||||||||||||||||||||||||||||||||||||||||||   ||||  |||||
Sbjct  767416  CAAGGTTTCTGTAGGTGAACCTGCAGAAGGATCATTAGTGAAGATTT--GGGCAGGCCAT  767473

Query  61      ACAGACGTACAATAAGTGTGTCTCTGGCGGCTCGTAT--CCACTATACATCCATAAACCC  118
               || ||||  ||| ||||||  | ||||| || | ||   |||||||||||||| ||||||
Sbjct  767474  ACGGACGC-CAAAAAGTGTC-C-CTGGCCGC-C-TACACCCACTATACATCCACAAACCC  767528

Query  119     GTGTGCACTGT  129
               |||||||||||
Sbjct  767529  GTGTGCACTGT  767539


 Score = 128 bits (69),  Expect = 3e-25
 Identities = 112/131 (85%), Gaps = 9/131 (7%)
 Strand=Plus/Plus

Query  1       CAAGGTTTCTGTAGGTGAACCTGCAGAAGGATCATTAGTGAAGATTCAAGGGCCAGCCAT  60
               ||||||||||||||||||||||||||||||||||||||||||||||   ||||  |||||
Sbjct  775166  CAAGGTTTCTGTAGGTGAACCTGCAGAAGGATCATTAGTGAAGATTT--GGGCAGGCCAT  775223

Query  61      ACAGACGTACAATAAGTGTGTCTCTGGCGGCTCGTAT--CCACTATACATCCATAAACCC  118
               || ||||  ||| ||||||  | ||||| || | ||   |||||||||||||| ||||||
Sbjct  775224  ACGGACGC-CAAAAAGTGTC-C-CTGGCCGC-C-TACACCCACTATACATCCACAAACCC  775278

Query  119     GTGTGCACTGT  129
               |||||||||||
Sbjct  775279  GTGTGCACTGT  775289


 Score = 80.5 bits (43),  Expect = 7e-11
 Identities = 45/46 (98%), Gaps = 0/46 (0%)
 Strand=Plus/Plus

Query  730     TTTCATTTCTGGTCTCAAATCAGGTAGGATCACCCGCTGAACTTAA  775
               ||||| ||||||||||||||||||||||||||||||||||||||||
Sbjct  729332  TTTCACTTCTGGTCTCAAATCAGGTAGGATCACCCGCTGAACTTAA  729377


 Score = 80.5 bits (43),  Expect = 7e-11
 Identities = 45/46 (98%), Gaps = 0/46 (0%)
 Strand=Plus/Plus

Query  730     TTTCATTTCTGGTCTCAAATCAGGTAGGATCACCCGCTGAACTTAA  775
               ||||| ||||||||||||||||||||||||||||||||||||||||
Sbjct  737084  TTTCACTTCTGGTCTCAAATCAGGTAGGATCACCCGCTGAACTTAA  737129


 Score = 80.5 bits (43),  Expect = 7e-11
 Identities = 45/46 (98%), Gaps = 0/46 (0%)
 Strand=Plus/Plus

Query  730     TTTCATTTCTGGTCTCAAATCAGGTAGGATCACCCGCTGAACTTAA  775
               ||||| ||||||||||||||||||||||||||||||||||||||||
Sbjct  744836  TTTCACTTCTGGTCTCAAATCAGGTAGGATCACCCGCTGAACTTAA  744881


 Score = 80.5 bits (43),  Expect = 7e-11
 Identities = 45/46 (98%), Gaps = 0/46 (0%)
 Strand=Plus/Plus

Query  730     TTTCATTTCTGGTCTCAAATCAGGTAGGATCACCCGCTGAACTTAA  775
               ||||| ||||||||||||||||||||||||||||||||||||||||
Sbjct  752589  TTTCACTTCTGGTCTCAAATCAGGTAGGATCACCCGCTGAACTTAA  752634


 Score = 80.5 bits (43),  Expect = 7e-11
 Identities = 45/46 (98%), Gaps = 0/46 (0%)
 Strand=Plus/Plus

Query  730     TTTCATTTCTGGTCTCAAATCAGGTAGGATCACCCGCTGAACTTAA  775
               ||||| ||||||||||||||||||||||||||||||||||||||||
Sbjct  760339  TTTCACTTCTGGTCTCAAATCAGGTAGGATCACCCGCTGAACTTAA  760384


 Score = 80.5 bits (43),  Expect = 7e-11
 Identities = 45/46 (98%), Gaps = 0/46 (0%)
 Strand=Plus/Plus

Query  730     TTTCATTTCTGGTCTCAAATCAGGTAGGATCACCCGCTGAACTTAA  775
               ||||| ||||||||||||||||||||||||||||||||||||||||
Sbjct  768089  TTTCACTTCTGGTCTCAAATCAGGTAGGATCACCCGCTGAACTTAA  768134


 Score = 80.5 bits (43),  Expect = 7e-11
 Identities = 45/46 (98%), Gaps = 0/46 (0%)
 Strand=Plus/Plus

Query  730     TTTCATTTCTGGTCTCAAATCAGGTAGGATCACCCGCTGAACTTAA  775
               ||||| ||||||||||||||||||||||||||||||||||||||||
Sbjct  775839  TTTCACTTCTGGTCTCAAATCAGGTAGGATCACCCGCTGAACTTAA  775884


>NC_040196.1 Malassezia restricta chromosome IV, complete sequence
Length=846651

 Score = 414 bits (224),  Expect = 2e-111
 Identities = 373/441 (85%), Gaps = 25/441 (6%)
 Strand=Plus/Plus

Query  221     ACAAACTCGTATGGATTTGTATGAACGTGAGATATATCGTTGGACCGTCACTGGCCAACA  280
               ||||||||| |||| || ||||||||||| ||  | | ||||||||||||||||||||||
Sbjct  728840  ACAAACTCGAATGG-TTAGTATGAACGTG-GAACT-TGGTTGGACCGTCACTGGCCAACA  728896

Query  281     AA-TATAACACAACTTTCGACAACGGATCTCTTGGTTCTCCCATCGATGAAGAACGCAGC  339
               || ||| |||||||||||||||||||||||||||||||||||||||||||||||||||||
Sbjct  728897  AACTAT-ACACAACTTTCGACAACGGATCTCTTGGTTCTCCCATCGATGAAGAACGCAGC  728955

Query  340     GAAACGCGATAGGTAATGTGAATTGCAGAATTCCGTGAATCATCGAATCTTTGAACGCAC  399
               ||||||||||||||||||||||||||||||||||||||||||||||||||||||||||||
Sbjct  728956  GAAACGCGATAGGTAATGTGAATTGCAGAATTCCGTGAATCATCGAATCTTTGAACGCAC  729015

Query  400     CTTGCGCTCTATGGTATTCCGTAGAGCATGCCTGTTTGAGTGCCGTGAATTCTCCCATCC  459
               |||||||||||||| | ||||||||||||||||||||||||||| |||| ||||||| ||
Sbjct  729016  CTTGCGCTCTATGGCAATCCGTAGAGCATGCCTGTTTGAGTGCCATGAAATCTCCCACCC  729075

Query  460     CAAGCGGTTTTTATCAAAGAATTG-CTAGGCGAA-GGGGT-TGAGATGGGCGTTGTTATA  516
               |||||||||||||  || |||  | || |||| | ||||| || |||||| |   |  | 
Sbjct  729076  CAAGCGGTTTTTA--AATGAAACGGCTTGGCGGATGGGGTCTG-GATGGGTGCC-TC-TG  729130

Query  517     ACTGCTTTTCTTCTCTAGAAAA-GCTCGCCCGAAAAACAGCTAACGCCTCTGGGCCACTT  575
                ||||    || | |||| | | ||||||||||||  ||   | ||||| || | |||||
Sbjct  729131  CCTGCG---CTAC-CTAGCACAGGCTCGCCCGAAATGCA-TGAGCGCCT-TGAGACACTT  729184

Query  576     TGCATCCGCTTCTCTGAG-GGGAGAAG-CGGCCAAGC-GCGCTCTGATCATCAGGCATAG  632
               ||||||||| ||||||   ||||| || ||||||||| | | | |  || |  ||||| |
Sbjct  729185  TGCATCCGCCTCTCTGTTTGGGAGGAGGCGGCCAAGCAGTGTTTTTCTCCT--GGCATGG  729242

Query  633     CATGATACGTCATTTGCTATG  653
               |||||||||||||||||||||
Sbjct  729243  CATGATACGTCATTTGCTATG  729263


 Score = 414 bits (224),  Expect = 2e-111
 Identities = 373/441 (85%), Gaps = 25/441 (6%)
 Strand=Plus/Plus

Query  221     ACAAACTCGTATGGATTTGTATGAACGTGAGATATATCGTTGGACCGTCACTGGCCAACA  280
               ||||||||| |||| || ||||||||||| ||  | | ||||||||||||||||||||||
Sbjct  736592  ACAAACTCGAATGG-TTAGTATGAACGTG-GAACT-TGGTTGGACCGTCACTGGCCAACA  736648

Query  281     AA-TATAACACAACTTTCGACAACGGATCTCTTGGTTCTCCCATCGATGAAGAACGCAGC  339
               || ||| |||||||||||||||||||||||||||||||||||||||||||||||||||||
Sbjct  736649  AACTAT-ACACAACTTTCGACAACGGATCTCTTGGTTCTCCCATCGATGAAGAACGCAGC  736707

Query  340     GAAACGCGATAGGTAATGTGAATTGCAGAATTCCGTGAATCATCGAATCTTTGAACGCAC  399
               ||||||||||||||||||||||||||||||||||||||||||||||||||||||||||||
Sbjct  736708  GAAACGCGATAGGTAATGTGAATTGCAGAATTCCGTGAATCATCGAATCTTTGAACGCAC  736767

Query  400     CTTGCGCTCTATGGTATTCCGTAGAGCATGCCTGTTTGAGTGCCGTGAATTCTCCCATCC  459
               |||||||||||||| | ||||||||||||||||||||||||||| |||| ||||||| ||
Sbjct  736768  CTTGCGCTCTATGGCAATCCGTAGAGCATGCCTGTTTGAGTGCCATGAAATCTCCCACCC  736827

Query  460     CAAGCGGTTTTTATCAAAGAATTG-CTAGGCGAA-GGGGT-TGAGATGGGCGTTGTTATA  516
               |||||||||||||  || |||  | || |||| | ||||| || |||||| |   |  | 
Sbjct  736828  CAAGCGGTTTTTA--AATGAAACGGCTTGGCGGATGGGGTCTG-GATGGGTGCC-TC-TG  736882

Query  517     ACTGCTTTTCTTCTCTAGAAAA-GCTCGCCCGAAAAACAGCTAACGCCTCTGGGCCACTT  575
                ||||    || | |||| | | ||||||||||||  ||   | ||||| || | |||||
Sbjct  736883  CCTGCG---CTAC-CTAGCACAGGCTCGCCCGAAATGCA-TGAGCGCCT-TGAGACACTT  736936

Query  576     TGCATCCGCTTCTCTGAG-GGGAGAAG-CGGCCAAGC-GCGCTCTGATCATCAGGCATAG  632
               ||||||||| ||||||   ||||| || ||||||||| | | | |  || |  ||||| |
Sbjct  736937  TGCATCCGCCTCTCTGTTTGGGAGGAGGCGGCCAAGCAGTGTTTTTCTCCT--GGCATGG  736994

Query  633     CATGATACGTCATTTGCTATG  653
               |||||||||||||||||||||
Sbjct  736995  CATGATACGTCATTTGCTATG  737015


 Score = 414 bits (224),  Expect = 2e-111
 Identities = 373/441 (85%), Gaps = 25/441 (6%)
 Strand=Plus/Plus

Query  221     ACAAACTCGTATGGATTTGTATGAACGTGAGATATATCGTTGGACCGTCACTGGCCAACA  280
               ||||||||| |||| || ||||||||||| ||  | | ||||||||||||||||||||||
Sbjct  744344  ACAAACTCGAATGG-TTAGTATGAACGTG-GAACT-TGGTTGGACCGTCACTGGCCAACA  744400

Query  281     AA-TATAACACAACTTTCGACAACGGATCTCTTGGTTCTCCCATCGATGAAGAACGCAGC  339
               || ||| |||||||||||||||||||||||||||||||||||||||||||||||||||||
Sbjct  744401  AACTAT-ACACAACTTTCGACAACGGATCTCTTGGTTCTCCCATCGATGAAGAACGCAGC  744459

Query  340     GAAACGCGATAGGTAATGTGAATTGCAGAATTCCGTGAATCATCGAATCTTTGAACGCAC  399
               ||||||||||||||||||||||||||||||||||||||||||||||||||||||||||||
Sbjct  744460  GAAACGCGATAGGTAATGTGAATTGCAGAATTCCGTGAATCATCGAATCTTTGAACGCAC  744519

Query  400     CTTGCGCTCTATGGTATTCCGTAGAGCATGCCTGTTTGAGTGCCGTGAATTCTCCCATCC  459
               |||||||||||||| | ||||||||||||||||||||||||||| |||| ||||||| ||
Sbjct  744520  CTTGCGCTCTATGGCAATCCGTAGAGCATGCCTGTTTGAGTGCCATGAAATCTCCCACCC  744579

Query  460     CAAGCGGTTTTTATCAAAGAATTG-CTAGGCGAA-GGGGT-TGAGATGGGCGTTGTTATA  516
               |||||||||||||  || |||  | || |||| | ||||| || |||||| |   |  | 
Sbjct  744580  CAAGCGGTTTTTA--AATGAAACGGCTTGGCGGATGGGGTCTG-GATGGGTGCC-TC-TG  744634

Query  517     ACTGCTTTTCTTCTCTAGAAAA-GCTCGCCCGAAAAACAGCTAACGCCTCTGGGCCACTT  575
                ||||    || | |||| | | ||||||||||||  ||   | ||||| || | |||||
Sbjct  744635  CCTGCG---CTAC-CTAGCACAGGCTCGCCCGAAATGCA-TGAGCGCCT-TGAGACACTT  744688

Query  576     TGCATCCGCTTCTCTGAG-GGGAGAAG-CGGCCAAGC-GCGCTCTGATCATCAGGCATAG  632
               ||||||||| ||||||   ||||| || ||||||||| | | | |  || |  ||||| |
Sbjct  744689  TGCATCCGCCTCTCTGTTTGGGAGGAGGCGGCCAAGCAGTGTTTTTCTCCT--GGCATGG  744746

Query  633     CATGATACGTCATTTGCTATG  653
               |||||||||||||||||||||
Sbjct  744747  CATGATACGTCATTTGCTATG  744767


 Score = 414 bits (224),  Expect = 2e-111
 Identities = 373/441 (85%), Gaps = 25/441 (6%)
 Strand=Plus/Plus

Query  221     ACAAACTCGTATGGATTTGTATGAACGTGAGATATATCGTTGGACCGTCACTGGCCAACA  280
               ||||||||| |||| || ||||||||||| ||  | | ||||||||||||||||||||||
Sbjct  752097  ACAAACTCGAATGG-TTAGTATGAACGTG-GAACT-TGGTTGGACCGTCACTGGCCAACA  752153

Query  281     AA-TATAACACAACTTTCGACAACGGATCTCTTGGTTCTCCCATCGATGAAGAACGCAGC  339
               || ||| |||||||||||||||||||||||||||||||||||||||||||||||||||||
Sbjct  752154  AACTAT-ACACAACTTTCGACAACGGATCTCTTGGTTCTCCCATCGATGAAGAACGCAGC  752212

Query  340     GAAACGCGATAGGTAATGTGAATTGCAGAATTCCGTGAATCATCGAATCTTTGAACGCAC  399
               ||||||||||||||||||||||||||||||||||||||||||||||||||||||||||||
Sbjct  752213  GAAACGCGATAGGTAATGTGAATTGCAGAATTCCGTGAATCATCGAATCTTTGAACGCAC  752272

Query  400     CTTGCGCTCTATGGTATTCCGTAGAGCATGCCTGTTTGAGTGCCGTGAATTCTCCCATCC  459
               |||||||||||||| | ||||||||||||||||||||||||||| |||| ||||||| ||
Sbjct  752273  CTTGCGCTCTATGGCAATCCGTAGAGCATGCCTGTTTGAGTGCCATGAAATCTCCCACCC  752332

Query  460     CAAGCGGTTTTTATCAAAGAATTG-CTAGGCGAA-GGGGT-TGAGATGGGCGTTGTTATA  516
               |||||||||||||  || |||  | || |||| | ||||| || |||||| |   |  | 
Sbjct  752333  CAAGCGGTTTTTA--AATGAAACGGCTTGGCGGATGGGGTCTG-GATGGGTGCC-TC-TG  752387

Query  517     ACTGCTTTTCTTCTCTAGAAAA-GCTCGCCCGAAAAACAGCTAACGCCTCTGGGCCACTT  575
                ||||    || | |||| | | ||||||||||||  ||   | ||||| || | |||||
Sbjct  752388  CCTGCG---CTAC-CTAGCACAGGCTCGCCCGAAATGCA-TGAGCGCCT-TGAGACACTT  752441

Query  576     TGCATCCGCTTCTCTGAG-GGGAGAAG-CGGCCAAGC-GCGCTCTGATCATCAGGCATAG  632
               ||||||||| ||||||   ||||| || ||||||||| | | | |  || |  ||||| |
Sbjct  752442  TGCATCCGCCTCTCTGTTTGGGAGGAGGCGGCCAAGCAGTGTTTTTCTCCT--GGCATGG  752499

Query  633     CATGATACGTCATTTGCTATG  653
               |||||||||||||||||||||
Sbjct  752500  CATGATACGTCATTTGCTATG  752520


 Score = 414 bits (224),  Expect = 2e-111
 Identities = 373/441 (85%), Gaps = 25/441 (6%)
 Strand=Plus/Plus

Query  221     ACAAACTCGTATGGATTTGTATGAACGTGAGATATATCGTTGGACCGTCACTGGCCAACA  280
               ||||||||| |||| || ||||||||||| ||  | | ||||||||||||||||||||||
Sbjct  759847  ACAAACTCGAATGG-TTAGTATGAACGTG-GAACT-TGGTTGGACCGTCACTGGCCAACA  759903

Query  281     AA-TATAACACAACTTTCGACAACGGATCTCTTGGTTCTCCCATCGATGAAGAACGCAGC  339
               || ||| |||||||||||||||||||||||||||||||||||||||||||||||||||||
Sbjct  759904  AACTAT-ACACAACTTTCGACAACGGATCTCTTGGTTCTCCCATCGATGAAGAACGCAGC  759962

Query  340     GAAACGCGATAGGTAATGTGAATTGCAGAATTCCGTGAATCATCGAATCTTTGAACGCAC  399
               ||||||||||||||||||||||||||||||||||||||||||||||||||||||||||||
Sbjct  759963  GAAACGCGATAGGTAATGTGAATTGCAGAATTCCGTGAATCATCGAATCTTTGAACGCAC  760022

Query  400     CTTGCGCTCTATGGTATTCCGTAGAGCATGCCTGTTTGAGTGCCGTGAATTCTCCCATCC  459
               |||||||||||||| | ||||||||||||||||||||||||||| |||| ||||||| ||
Sbjct  760023  CTTGCGCTCTATGGCAATCCGTAGAGCATGCCTGTTTGAGTGCCATGAAATCTCCCACCC  760082

Query  460     CAAGCGGTTTTTATCAAAGAATTG-CTAGGCGAA-GGGGT-TGAGATGGGCGTTGTTATA  516
               |||||||||||||  || |||  | || |||| | ||||| || |||||| |   |  | 
Sbjct  760083  CAAGCGGTTTTTA--AATGAAACGGCTTGGCGGATGGGGTCTG-GATGGGTGCC-TC-TG  760137

Query  517     ACTGCTTTTCTTCTCTAGAAAA-GCTCGCCCGAAAAACAGCTAACGCCTCTGGGCCACTT  575
                ||||    || | |||| | | ||||||||||||  ||   | ||||| || | |||||
Sbjct  760138  CCTGCG---CTAC-CTAGCACAGGCTCGCCCGAAATGCA-TGAGCGCCT-TGAGACACTT  760191

Query  576     TGCATCCGCTTCTCTGAG-GGGAGAAG-CGGCCAAGC-GCGCTCTGATCATCAGGCATAG  632
               ||||||||| ||||||   ||||| || ||||||||| | | | |  || |  ||||| |
Sbjct  760192  TGCATCCGCCTCTCTGTTTGGGAGGAGGCGGCCAAGCAGTGTTTTTCTCCT--GGCATGG  760249

Query  633     CATGATACGTCATTTGCTATG  653
               |||||||||||||||||||||
Sbjct  760250  CATGATACGTCATTTGCTATG  760270


 Score = 414 bits (224),  Expect = 2e-111
 Identities = 373/441 (85%), Gaps = 25/441 (6%)
 Strand=Plus/Plus

Query  221     ACAAACTCGTATGGATTTGTATGAACGTGAGATATATCGTTGGACCGTCACTGGCCAACA  280
               ||||||||| |||| || ||||||||||| ||  | | ||||||||||||||||||||||
Sbjct  767597  ACAAACTCGAATGG-TTAGTATGAACGTG-GAACT-TGGTTGGACCGTCACTGGCCAACA  767653

Query  281     AA-TATAACACAACTTTCGACAACGGATCTCTTGGTTCTCCCATCGATGAAGAACGCAGC  339
               || ||| |||||||||||||||||||||||||||||||||||||||||||||||||||||
Sbjct  767654  AACTAT-ACACAACTTTCGACAACGGATCTCTTGGTTCTCCCATCGATGAAGAACGCAGC  767712

Query  340     GAAACGCGATAGGTAATGTGAATTGCAGAATTCCGTGAATCATCGAATCTTTGAACGCAC  399
               ||||||||||||||||||||||||||||||||||||||||||||||||||||||||||||
Sbjct  767713  GAAACGCGATAGGTAATGTGAATTGCAGAATTCCGTGAATCATCGAATCTTTGAACGCAC  767772

Query  400     CTTGCGCTCTATGGTATTCCGTAGAGCATGCCTGTTTGAGTGCCGTGAATTCTCCCATCC  459
               |||||||||||||| | ||||||||||||||||||||||||||| |||| ||||||| ||
Sbjct  767773  CTTGCGCTCTATGGCAATCCGTAGAGCATGCCTGTTTGAGTGCCATGAAATCTCCCACCC  767832

Query  460     CAAGCGGTTTTTATCAAAGAATTG-CTAGGCGAA-GGGGT-TGAGATGGGCGTTGTTATA  516
               |||||||||||||  || |||  | || |||| | ||||| || |||||| |   |  | 
Sbjct  767833  CAAGCGGTTTTTA--AATGAAACGGCTTGGCGGATGGGGTCTG-GATGGGTGCC-TC-TG  767887

Query  517     ACTGCTTTTCTTCTCTAGAAAA-GCTCGCCCGAAAAACAGCTAACGCCTCTGGGCCACTT  575
                ||||    || | |||| | | ||||||||||||  ||   | ||||| || | |||||
Sbjct  767888  CCTGCG---CTAC-CTAGCACAGGCTCGCCCGAAATGCA-TGAGCGCCT-TGAGACACTT  767941

Query  576     TGCATCCGCTTCTCTGAG-GGGAGAAG-CGGCCAAGC-GCGCTCTGATCATCAGGCATAG  632
               ||||||||| ||||||   ||||| || ||||||||| | | | |  || |  ||||| |
Sbjct  767942  TGCATCCGCCTCTCTGTTTGGGAGGAGGCGGCCAAGCAGTGTTTTTCTCCT--GGCATGG  767999

Query  633     CATGATACGTCATTTGCTATG  653
               |||||||||||||||||||||
Sbjct  768000  CATGATACGTCATTTGCTATG  768020


 Score = 414 bits (224),  Expect = 2e-111
 Identities = 373/441 (85%), Gaps = 25/441 (6%)
 Strand=Plus/Plus

Query  221     ACAAACTCGTATGGATTTGTATGAACGTGAGATATATCGTTGGACCGTCACTGGCCAACA  280
               ||||||||| |||| || ||||||||||| ||  | | ||||||||||||||||||||||
Sbjct  775347  ACAAACTCGAATGG-TTAGTATGAACGTG-GAACT-TGGTTGGACCGTCACTGGCCAACA  775403

Query  281     AA-TATAACACAACTTTCGACAACGGATCTCTTGGTTCTCCCATCGATGAAGAACGCAGC  339
               || ||| |||||||||||||||||||||||||||||||||||||||||||||||||||||
Sbjct  775404  AACTAT-ACACAACTTTCGACAACGGATCTCTTGGTTCTCCCATCGATGAAGAACGCAGC  775462

Query  340     GAAACGCGATAGGTAATGTGAATTGCAGAATTCCGTGAATCATCGAATCTTTGAACGCAC  399
               ||||||||||||||||||||||||||||||||||||||||||||||||||||||||||||
Sbjct  775463  GAAACGCGATAGGTAATGTGAATTGCAGAATTCCGTGAATCATCGAATCTTTGAACGCAC  775522

Query  400     CTTGCGCTCTATGGTATTCCGTAGAGCATGCCTGTTTGAGTGCCGTGAATTCTCCCATCC  459
               |||||||||||||| | ||||||||||||||||||||||||||| |||| ||||||| ||
Sbjct  775523  CTTGCGCTCTATGGCAATCCGTAGAGCATGCCTGTTTGAGTGCCATGAAATCTCCCACCC  775582

Query  460     CAAGCGGTTTTTATCAAAGAATTG-CTAGGCGAA-GGGGT-TGAGATGGGCGTTGTTATA  516
               |||||||||||||  || |||  | || |||| | ||||| || |||||| |   |  | 
Sbjct  775583  CAAGCGGTTTTTA--AATGAAACGGCTTGGCGGATGGGGTCTG-GATGGGTGCC-TC-TG  775637

Query  517     ACTGCTTTTCTTCTCTAGAAAA-GCTCGCCCGAAAAACAGCTAACGCCTCTGGGCCACTT  575
                ||||    || | |||| | | ||||||||||||  ||   | ||||| || | |||||
Sbjct  775638  CCTGCG---CTAC-CTAGCACAGGCTCGCCCGAAATGCA-TGAGCGCCT-TGAGACACTT  775691

Query  576     TGCATCCGCTTCTCTGAG-GGGAGAAG-CGGCCAAGC-GCGCTCTGATCATCAGGCATAG  632
               ||||||||| ||||||   ||||| || ||||||||| | | | |  || |  ||||| |
Sbjct  775692  TGCATCCGCCTCTCTGTTTGGGAGGAGGCGGCCAAGCAGTGTTTTTCTCCT--GGCATGG  775749

Query  633     CATGATACGTCATTTGCTATG  653
               |||||||||||||||||||||
Sbjct  775750  CATGATACGTCATTTGCTATG  775770


 Score = 128 bits (69),  Expect = 3e-25
 Identities = 112/131 (85%), Gaps = 9/131 (7%)
 Strand=Plus/Plus

Query  1       CAAGGTTTCTGTAGGTGAACCTGCAGAAGGATCATTAGTGAAGATTCAAGGGCCAGCCAT  60
               ||||||||||||||||||||||||||||||||||||||||||||||   ||||  |||||
Sbjct  728659  CAAGGTTTCTGTAGGTGAACCTGCAGAAGGATCATTAGTGAAGATTT--GGGCAGGCCAT  728716

Query  61      ACAGACGTACAATAAGTGTGTCTCTGGCGGCTCGTAT--CCACTATACATCCATAAACCC  118
               || ||||  ||| ||||||  | ||||| || | ||   |||||||||||||| ||||||
Sbjct  728717  ACGGACGC-CAAAAAGTGTC-C-CTGGCCGC-C-TACACCCACTATACATCCACAAACCC  728771

Query  119     GTGTGCACTGT  129
               |||||||||||
Sbjct  728772  GTGTGCACTGT  728782


 Score = 128 bits (69),  Expect = 3e-25
 Identities = 112/131 (85%), Gaps = 9/131 (7%)
 Strand=Plus/Plus

Query  1       CAAGGTTTCTGTAGGTGAACCTGCAGAAGGATCATTAGTGAAGATTCAAGGGCCAGCCAT  60
               ||||||||||||||||||||||||||||||||||||||||||||||   ||||  |||||
Sbjct  736411  CAAGGTTTCTGTAGGTGAACCTGCAGAAGGATCATTAGTGAAGATTT--GGGCAGGCCAT  736468

Query  61      ACAGACGTACAATAAGTGTGTCTCTGGCGGCTCGTAT--CCACTATACATCCATAAACCC  118
               || ||||  ||| ||||||  | ||||| || | ||   |||||||||||||| ||||||
Sbjct  736469  ACGGACGC-CAAAAAGTGTC-C-CTGGCCGC-C-TACACCCACTATACATCCACAAACCC  736523

Query  119     GTGTGCACTGT  129
               |||||||||||
Sbjct  736524  GTGTGCACTGT  736534


 Score = 128 bits (69),  Expect = 3e-25
 Identities = 112/131 (85%), Gaps = 9/131 (7%)
 Strand=Plus/Plus

Query  1       CAAGGTTTCTGTAGGTGAACCTGCAGAAGGATCATTAGTGAAGATTCAAGGGCCAGCCAT  60
               ||||||||||||||||||||||||||||||||||||||||||||||   ||||  |||||
Sbjct  744163  CAAGGTTTCTGTAGGTGAACCTGCAGAAGGATCATTAGTGAAGATTT--GGGCAGGCCAT  744220

Query  61      ACAGACGTACAATAAGTGTGTCTCTGGCGGCTCGTAT--CCACTATACATCCATAAACCC  118
               || ||||  ||| ||||||  | ||||| || | ||   |||||||||||||| ||||||
Sbjct  744221  ACGGACGC-CAAAAAGTGTC-C-CTGGCCGC-C-TACACCCACTATACATCCACAAACCC  744275

Query  119     GTGTGCACTGT  129
               |||||||||||
Sbjct  744276  GTGTGCACTGT  744286


 Score = 128 bits (69),  Expect = 3e-25
 Identities = 112/131 (85%), Gaps = 9/131 (7%)
 Strand=Plus/Plus

Query  1       CAAGGTTTCTGTAGGTGAACCTGCAGAAGGATCATTAGTGAAGATTCAAGGGCCAGCCAT  60
               ||||||||||||||||||||||||||||||||||||||||||||||   ||||  |||||
Sbjct  751916  CAAGGTTTCTGTAGGTGAACCTGCAGAAGGATCATTAGTGAAGATTT--GGGCAGGCCAT  751973

Query  61      ACAGACGTACAATAAGTGTGTCTCTGGCGGCTCGTAT--CCACTATACATCCATAAACCC  118
               || ||||  ||| ||||||  | ||||| || | ||   |||||||||||||| ||||||
Sbjct  751974  ACGGACGC-CAAAAAGTGTC-C-CTGGCCGC-C-TACACCCACTATACATCCACAAACCC  752028

Query  119     GTGTGCACTGT  129
               |||||||||||
Sbjct  752029  GTGTGCACTGT  752039


 Score = 128 bits (69),  Expect = 3e-25
 Identities = 112/131 (85%), Gaps = 9/131 (7%)
 Strand=Plus/Plus

Query  1       CAAGGTTTCTGTAGGTGAACCTGCAGAAGGATCATTAGTGAAGATTCAAGGGCCAGCCAT  60
               ||||||||||||||||||||||||||||||||||||||||||||||   ||||  |||||
Sbjct  759666  CAAGGTTTCTGTAGGTGAACCTGCAGAAGGATCATTAGTGAAGATTT--GGGCAGGCCAT  759723

Query  61      ACAGACGTACAATAAGTGTGTCTCTGGCGGCTCGTAT--CCACTATACATCCATAAACCC  118
               || ||||  ||| ||||||  | ||||| || | ||   |||||||||||||| ||||||
Sbjct  759724  ACGGACGC-CAAAAAGTGTC-C-CTGGCCGC-C-TACACCCACTATACATCCACAAACCC  759778

Query  119     GTGTGCACTGT  129
               |||||||||||
Sbjct  759779  GTGTGCACTGT  759789


 Score = 128 bits (69),  Expect = 3e-25
 Identities = 112/131 (85%), Gaps = 9/131 (7%)
 Strand=Plus/Plus

Query  1       CAAGGTTTCTGTAGGTGAACCTGCAGAAGGATCATTAGTGAAGATTCAAGGGCCAGCCAT  60
               ||||||||||||||||||||||||||||||||||||||||||||||   ||||  |||||
Sbjct  767416  CAAGGTTTCTGTAGGTGAACCTGCAGAAGGATCATTAGTGAAGATTT--GGGCAGGCCAT  767473

Query  61      ACAGACGTACAATAAGTGTGTCTCTGGCGGCTCGTAT--CCACTATACATCCATAAACCC  118
               || ||||  ||| ||||||  | ||||| || | ||   |||||||||||||| ||||||
Sbjct  767474  ACGGACGC-CAAAAAGTGTC-C-CTGGCCGC-C-TACACCCACTATACATCCACAAACCC  767528

Query  119     GTGTGCACTGT  129
               |||||||||||
Sbjct  767529  GTGTGCACTGT  767539


 Score = 128 bits (69),  Expect = 3e-25
 Identities = 112/131 (85%), Gaps = 9/131 (7%)
 Strand=Plus/Plus

Query  1       CAAGGTTTCTGTAGGTGAACCTGCAGAAGGATCATTAGTGAAGATTCAAGGGCCAGCCAT  60
               ||||||||||||||||||||||||||||||||||||||||||||||   ||||  |||||
Sbjct  775166  CAAGGTTTCTGTAGGTGAACCTGCAGAAGGATCATTAGTGAAGATTT--GGGCAGGCCAT  775223

Query  61      ACAGACGTACAATAAGTGTGTCTCTGGCGGCTCGTAT--CCACTATACATCCATAAACCC  118
               || ||||  ||| ||||||  | ||||| || | ||   |||||||||||||| ||||||
Sbjct  775224  ACGGACGC-CAAAAAGTGTC-C-CTGGCCGC-C-TACACCCACTATACATCCACAAACCC  775278

Query  119     GTGTGCACTGT  129
               |||||||||||
Sbjct  775279  GTGTGCACTGT  775289


 Score = 80.5 bits (43),  Expect = 7e-11
 Identities = 45/46 (98%), Gaps = 0/46 (0%)
 Strand=Plus/Plus

Query  730     TTTCATTTCTGGTCTCAAATCAGGTAGGATCACCCGCTGAACTTAA  775
               ||||| ||||||||||||||||||||||||||||||||||||||||
Sbjct  729332  TTTCACTTCTGGTCTCAAATCAGGTAGGATCACCCGCTGAACTTAA  729377


 Score = 80.5 bits (43),  Expect = 7e-11
 Identities = 45/46 (98%), Gaps = 0/46 (0%)
 Strand=Plus/Plus

Query  730     TTTCATTTCTGGTCTCAAATCAGGTAGGATCACCCGCTGAACTTAA  775
               ||||| ||||||||||||||||||||||||||||||||||||||||
Sbjct  737084  TTTCACTTCTGGTCTCAAATCAGGTAGGATCACCCGCTGAACTTAA  737129


 Score = 80.5 bits (43),  Expect = 7e-11
 Identities = 45/46 (98%), Gaps = 0/46 (0%)
 Strand=Plus/Plus

Query  730     TTTCATTTCTGGTCTCAAATCAGGTAGGATCACCCGCTGAACTTAA  775
               ||||| ||||||||||||||||||||||||||||||||||||||||
Sbjct  744836  TTTCACTTCTGGTCTCAAATCAGGTAGGATCACCCGCTGAACTTAA  744881


 Score = 80.5 bits (43),  Expect = 7e-11
 Identities = 45/46 (98%), Gaps = 0/46 (0%)
 Strand=Plus/Plus

Query  730     TTTCATTTCTGGTCTCAAATCAGGTAGGATCACCCGCTGAACTTAA  775
               ||||| ||||||||||||||||||||||||||||||||||||||||
Sbjct  752589  TTTCACTTCTGGTCTCAAATCAGGTAGGATCACCCGCTGAACTTAA  752634


 Score = 80.5 bits (43),  Expect = 7e-11
 Identities = 45/46 (98%), Gaps = 0/46 (0%)
 Strand=Plus/Plus

Query  730     TTTCATTTCTGGTCTCAAATCAGGTAGGATCACCCGCTGAACTTAA  775
               ||||| ||||||||||||||||||||||||||||||||||||||||
Sbjct  760339  TTTCACTTCTGGTCTCAAATCAGGTAGGATCACCCGCTGAACTTAA  760384


 Score = 80.5 bits (43),  Expect = 7e-11
 Identities = 45/46 (98%), Gaps = 0/46 (0%)
 Strand=Plus/Plus

Query  730     TTTCATTTCTGGTCTCAAATCAGGTAGGATCACCCGCTGAACTTAA  775
               ||||| ||||||||||||||||||||||||||||||||||||||||
Sbjct  768089  TTTCACTTCTGGTCTCAAATCAGGTAGGATCACCCGCTGAACTTAA  768134


 Score = 80.5 bits (43),  Expect = 7e-11
 Identities = 45/46 (98%), Gaps = 0/46 (0%)
 Strand=Plus/Plus

Query  730     TTTCATTTCTGGTCTCAAATCAGGTAGGATCACCCGCTGAACTTAA  775
               ||||| ||||||||||||||||||||||||||||||||||||||||
Sbjct  775839  TTTCACTTCTGGTCTCAAATCAGGTAGGATCACCCGCTGAACTTAA  775884


>JAIBAA010000019.1 Malassezia arunalokei strain NCCPF 127130 contig019, whole genome 
shotgun sequence
Length=7699

 Score = 398 bits (215),  Expect = 2e-106
 Identities = 374/446 (84%), Gaps = 29/446 (7%)
 Strand=Plus/Plus

Query  221  ACAAACTCGTATGGATTTGTATGAACGTGAGATATATCGTTGGACCGTCACTGGCCAACA  280
            ||||||||| |||| || ||||||||||| ||  | | ||||||||||||||||||||||
Sbjct  285  ACAAACTCGAATGG-TTAGTATGAACGTG-GAACT-TGGTTGGACCGTCACTGGCCAACA  341

Query  281  AA-TATAACACAACTTTCGACAACGGATCTCTTGGTTCTCCCATCGATGAAGAACGCAGC  339
            || ||| |||||||||||||||||||||||||||||||||||||||||||||||||||||
Sbjct  342  AACTAT-ACACAACTTTCGACAACGGATCTCTTGGTTCTCCCATCGATGAAGAACGCAGC  400

Query  340  GAAACGCGATAGGTAATGTGAATTGCAGAATTCCGTGAATCATCGAATCTTTGAACGCAC  399
            ||||||||||||||||||||||||||||||||||||||||||||||||||||||||||||
Sbjct  401  GAAACGCGATAGGTAATGTGAATTGCAGAATTCCGTGAATCATCGAATCTTTGAACGCAC  460

Query  400  CTTGCGCTCTATGGTATTCCGTAGAGCATGCCTGTTTGAGTGCCGTGAATTCTCCCATCC  459
            |||||||||||||| | ||||||||||||||||||||||||||| |||| ||||||| ||
Sbjct  461  CTTGCGCTCTATGGCAATCCGTAGAGCATGCCTGTTTGAGTGCCATGAAATCTCCCACCC  520

Query  460  CAAGCGGTTTTT-A-TCAAAGAATTGCTAGGCGAA-GGGGT-TGAGATGGGCGTTGTTAT  515
            |||||||||||| | |   | ||  ||| |||| | ||||| || ||||||  | |   |
Sbjct  521  CAAGCGGTTTTTGAATGTGA-AACGGCTTGGCGGATGGGGTCTG-GATGGG--T-GCC-T  574

Query  516  AACTGCTTTT-CTTCTC-T-AGAA-A-A-GCTCGCCCGAAAAACAGCTAACGCCTCTGGG  569
              |||| | | ||   | | ||   | | ||||||||||||  ||   | ||||| ||||
Sbjct  575  --CTGCCTGTGCTAAACCTTAGCCCACAGGCTCGCCCGAAATGCA-TGAGCGCCT-TGGG  630

Query  570  CCACTTTGCATCCGCTTCTCTGAGGGGAGAAG-CGGCCAAGC-GCGCTCTGATCATCAGG  627
             |||||||||||||| |||||   ||||| || ||||||||| | | | |  ||  ||||
Sbjct  631  ACACTTTGCATCCGCCTCTCTTGTGGGAGGAGGCGGCCAAGCAGTGTTTT--TCTCCAGG  688

Query  628  CATAGCATGATACGTCATTTGCTATG  653
            ||| ||||||||||||||||||||||
Sbjct  689  CATGGCATGATACGTCATTTGCTATG  714


 Score = 128 bits (69),  Expect = 3e-25
 Identities = 112/131 (85%), Gaps = 9/131 (7%)
 Strand=Plus/Plus

Query  1    CAAGGTTTCTGTAGGTGAACCTGCAGAAGGATCATTAGTGAAGATTCAAGGGCCAGCCAT  60
            ||||||||||||||||||||||||||||||||||||||||||||||   ||||  |||||
Sbjct  105  CAAGGTTTCTGTAGGTGAACCTGCAGAAGGATCATTAGTGAAGATTT--GGGCAGGCCAT  162

Query  61   ACAGACGTACAATAAGTGTGTCTCTGGCGGCTCGTAT--CCACTATACATCCATAAACCC  118
            || ||||  ||| ||||||  | ||||| || | ||   |||||||||||||| ||||||
Sbjct  163  ACGGACGC-CAAAAAGTGTC-C-CTGGCCGC-C-TACACCCACTATACATCCACAAACCC  217

Query  119  GTGTGCACTGT  129
            |||||||||||
Sbjct  218  GTGTGCACTGT  228


 Score = 87.9 bits (47),  Expect = 4e-13
 Identities = 49/50 (98%), Gaps = 0/50 (0%)
 Strand=Plus/Plus

Query  726  CCCCTTTCATTTCTGGTCTCAAATCAGGTAGGATCACCCGCTGAACTTAA  775
            ||||||||| ||||||||||||||||||||||||||||||||||||||||
Sbjct  777  CCCCTTTCACTTCTGGTCTCAAATCAGGTAGGATCACCCGCTGAACTTAA  826


>CP046235.1 Malassezia furfur isolate CBS14141 chromosome 2
Length=1862503

 Score = 377 bits (204),  Expect = 2e-100
 Identities = 237/252 (94%), Gaps = 6/252 (2%)
 Strand=Plus/Minus

Query  218     TACACAAACTCGTATGGATTTGTATGAACGTGAGATATATCGTTGGACCGTCACTGGCCA  277
               ||| ||||||||||||| |||||||||||||| || | ||||||||||||| ||||||||
Sbjct  649477  TAC-CAAACTCGTATGG-TTTGTATGAACGTG-GA-A-ATCGTTGGACCGTAACTGGCCA  649423

Query  278     ACAA-ATATAACACAACTTTCGACAACGGATCTCTTGGTTCTCCCATCGATGAAGAACGC  336
               ||||   |||| ||||||||||||||||||||||||||||||||||||||||||||||||
Sbjct  649422  ACAACCAATAATACAACTTTCGACAACGGATCTCTTGGTTCTCCCATCGATGAAGAACGC  649363

Query  337     AGCGAAACGCGATAGGTAATGTGAATTGCAGAATTCCGTGAATCATCGAATCTTTGAACG  396
               ||||||||||||||||||||||||||||||||||||||||||||||||||||||||||||
Sbjct  649362  AGCGAAACGCGATAGGTAATGTGAATTGCAGAATTCCGTGAATCATCGAATCTTTGAACG  649303

Query  397     CACCTTGCGCTCTATGGTATTCCGTAGAGCATGCCTGTTTGAGTGCCGTGAATTCTCCCA  456
               |||||||||||| |||||||||||| ||||||||||||||||||||||||||||||| | 
Sbjct  649302  CACCTTGCGCTCCATGGTATTCCGTGGAGCATGCCTGTTTGAGTGCCGTGAATTCTCTCT  649243

Query  457     TCCCAAGCGGTT  468
                |||||||||||
Sbjct  649242  CCCCAAGCGGTT  649231


 Score = 377 bits (204),  Expect = 2e-100
 Identities = 237/252 (94%), Gaps = 6/252 (2%)
 Strand=Plus/Minus

Query  218     TACACAAACTCGTATGGATTTGTATGAACGTGAGATATATCGTTGGACCGTCACTGGCCA  277
               ||| ||||||||||||| |||||||||||||| || | ||||||||||||| ||||||||
Sbjct  658168  TAC-CAAACTCGTATGG-TTTGTATGAACGTG-GA-A-ATCGTTGGACCGTAACTGGCCA  658114

Query  278     ACAA-ATATAACACAACTTTCGACAACGGATCTCTTGGTTCTCCCATCGATGAAGAACGC  336
               ||||   |||| ||||||||||||||||||||||||||||||||||||||||||||||||
Sbjct  658113  ACAACCAATAATACAACTTTCGACAACGGATCTCTTGGTTCTCCCATCGATGAAGAACGC  658054

Query  337     AGCGAAACGCGATAGGTAATGTGAATTGCAGAATTCCGTGAATCATCGAATCTTTGAACG  396
               ||||||||||||||||||||||||||||||||||||||||||||||||||||||||||||
Sbjct  658053  AGCGAAACGCGATAGGTAATGTGAATTGCAGAATTCCGTGAATCATCGAATCTTTGAACG  657994

Query  397     CACCTTGCGCTCTATGGTATTCCGTAGAGCATGCCTGTTTGAGTGCCGTGAATTCTCCCA  456
               |||||||||||| |||||||||||| ||||||||||||||||||||||||||||||| | 
Sbjct  657993  CACCTTGCGCTCCATGGTATTCCGTGGAGCATGCCTGTTTGAGTGCCGTGAATTCTCTCT  657934

Query  457     TCCCAAGCGGTT  468
                |||||||||||
Sbjct  657933  CCCCAAGCGGTT  657922


 Score = 377 bits (204),  Expect = 2e-100
 Identities = 237/252 (94%), Gaps = 6/252 (2%)
 Strand=Plus/Minus

Query  218     TACACAAACTCGTATGGATTTGTATGAACGTGAGATATATCGTTGGACCGTCACTGGCCA  277
               ||| ||||||||||||| |||||||||||||| || | ||||||||||||| ||||||||
Sbjct  666859  TAC-CAAACTCGTATGG-TTTGTATGAACGTG-GA-A-ATCGTTGGACCGTAACTGGCCA  666805

Query  278     ACAA-ATATAACACAACTTTCGACAACGGATCTCTTGGTTCTCCCATCGATGAAGAACGC  336
               ||||   |||| ||||||||||||||||||||||||||||||||||||||||||||||||
Sbjct  666804  ACAACCAATAATACAACTTTCGACAACGGATCTCTTGGTTCTCCCATCGATGAAGAACGC  666745

Query  337     AGCGAAACGCGATAGGTAATGTGAATTGCAGAATTCCGTGAATCATCGAATCTTTGAACG  396
               ||||||||||||||||||||||||||||||||||||||||||||||||||||||||||||
Sbjct  666744  AGCGAAACGCGATAGGTAATGTGAATTGCAGAATTCCGTGAATCATCGAATCTTTGAACG  666685

Query  397     CACCTTGCGCTCTATGGTATTCCGTAGAGCATGCCTGTTTGAGTGCCGTGAATTCTCCCA  456
               |||||||||||| |||||||||||| ||||||||||||||||||||||||||||||| | 
Sbjct  666684  CACCTTGCGCTCCATGGTATTCCGTGGAGCATGCCTGTTTGAGTGCCGTGAATTCTCTCT  666625

Query  457     TCCCAAGCGGTT  468
                |||||||||||
Sbjct  666624  CCCCAAGCGGTT  666613


 Score = 377 bits (204),  Expect = 2e-100
 Identities = 237/252 (94%), Gaps = 6/252 (2%)
 Strand=Plus/Minus

Query  218     TACACAAACTCGTATGGATTTGTATGAACGTGAGATATATCGTTGGACCGTCACTGGCCA  277
               ||| ||||||||||||| |||||||||||||| || | ||||||||||||| ||||||||
Sbjct  675547  TAC-CAAACTCGTATGG-TTTGTATGAACGTG-GA-A-ATCGTTGGACCGTAACTGGCCA  675493

Query  278     ACAA-ATATAACACAACTTTCGACAACGGATCTCTTGGTTCTCCCATCGATGAAGAACGC  336
               ||||   |||| ||||||||||||||||||||||||||||||||||||||||||||||||
Sbjct  675492  ACAACCAATAATACAACTTTCGACAACGGATCTCTTGGTTCTCCCATCGATGAAGAACGC  675433

Query  337     AGCGAAACGCGATAGGTAATGTGAATTGCAGAATTCCGTGAATCATCGAATCTTTGAACG  396
               ||||||||||||||||||||||||||||||||||||||||||||||||||||||||||||
Sbjct  675432  AGCGAAACGCGATAGGTAATGTGAATTGCAGAATTCCGTGAATCATCGAATCTTTGAACG  675373

Query  397     CACCTTGCGCTCTATGGTATTCCGTAGAGCATGCCTGTTTGAGTGCCGTGAATTCTCCCA  456
               |||||||||||| |||||||||||| ||||||||||||||||||||||||||||||| | 
Sbjct  675372  CACCTTGCGCTCCATGGTATTCCGTGGAGCATGCCTGTTTGAGTGCCGTGAATTCTCTCT  675313

Query  457     TCCCAAGCGGTT  468
                |||||||||||
Sbjct  675312  CCCCAAGCGGTT  675301


 Score = 377 bits (204),  Expect = 2e-100
 Identities = 237/252 (94%), Gaps = 6/252 (2%)
 Strand=Plus/Minus

Query  218     TACACAAACTCGTATGGATTTGTATGAACGTGAGATATATCGTTGGACCGTCACTGGCCA  277
               ||| ||||||||||||| |||||||||||||| || | ||||||||||||| ||||||||
Sbjct  684238  TAC-CAAACTCGTATGG-TTTGTATGAACGTG-GA-A-ATCGTTGGACCGTAACTGGCCA  684184

Query  278     ACAA-ATATAACACAACTTTCGACAACGGATCTCTTGGTTCTCCCATCGATGAAGAACGC  336
               ||||   |||| ||||||||||||||||||||||||||||||||||||||||||||||||
Sbjct  684183  ACAACCAATAATACAACTTTCGACAACGGATCTCTTGGTTCTCCCATCGATGAAGAACGC  684124

Query  337     AGCGAAACGCGATAGGTAATGTGAATTGCAGAATTCCGTGAATCATCGAATCTTTGAACG  396
               ||||||||||||||||||||||||||||||||||||||||||||||||||||||||||||
Sbjct  684123  AGCGAAACGCGATAGGTAATGTGAATTGCAGAATTCCGTGAATCATCGAATCTTTGAACG  684064

Query  397     CACCTTGCGCTCTATGGTATTCCGTAGAGCATGCCTGTTTGAGTGCCGTGAATTCTCCCA  456
               |||||||||||| |||||||||||| ||||||||||||||||||||||||||||||| | 
Sbjct  684063  CACCTTGCGCTCCATGGTATTCCGTGGAGCATGCCTGTTTGAGTGCCGTGAATTCTCTCT  684004

Query  457     TCCCAAGCGGTT  468
                |||||||||||
Sbjct  684003  CCCCAAGCGGTT  683992


 Score = 377 bits (204),  Expect = 2e-100
 Identities = 237/252 (94%), Gaps = 6/252 (2%)
 Strand=Plus/Minus

Query  218     TACACAAACTCGTATGGATTTGTATGAACGTGAGATATATCGTTGGACCGTCACTGGCCA  277
               ||| ||||||||||||| |||||||||||||| || | ||||||||||||| ||||||||
Sbjct  692911  TAC-CAAACTCGTATGG-TTTGTATGAACGTG-GA-A-ATCGTTGGACCGTAACTGGCCA  692857

Query  278     ACAA-ATATAACACAACTTTCGACAACGGATCTCTTGGTTCTCCCATCGATGAAGAACGC  336
               ||||   |||| ||||||||||||||||||||||||||||||||||||||||||||||||
Sbjct  692856  ACAACCAATAATACAACTTTCGACAACGGATCTCTTGGTTCTCCCATCGATGAAGAACGC  692797

Query  337     AGCGAAACGCGATAGGTAATGTGAATTGCAGAATTCCGTGAATCATCGAATCTTTGAACG  396
               ||||||||||||||||||||||||||||||||||||||||||||||||||||||||||||
Sbjct  692796  AGCGAAACGCGATAGGTAATGTGAATTGCAGAATTCCGTGAATCATCGAATCTTTGAACG  692737

Query  397     CACCTTGCGCTCTATGGTATTCCGTAGAGCATGCCTGTTTGAGTGCCGTGAATTCTCCCA  456
               |||||||||||| |||||||||||| ||||||||||||||||||||||||||||||| | 
Sbjct  692736  CACCTTGCGCTCCATGGTATTCCGTGGAGCATGCCTGTTTGAGTGCCGTGAATTCTCTCT  692677

Query  457     TCCCAAGCGGTT  468
                |||||||||||
Sbjct  692676  CCCCAAGCGGTT  692665


 Score = 377 bits (204),  Expect = 2e-100
 Identities = 237/252 (94%), Gaps = 6/252 (2%)
 Strand=Plus/Minus

Query  218     TACACAAACTCGTATGGATTTGTATGAACGTGAGATATATCGTTGGACCGTCACTGGCCA  277
               ||| ||||||||||||| |||||||||||||| || | ||||||||||||| ||||||||
Sbjct  701597  TAC-CAAACTCGTATGG-TTTGTATGAACGTG-GA-A-ATCGTTGGACCGTAACTGGCCA  701543

Query  278     ACAA-ATATAACACAACTTTCGACAACGGATCTCTTGGTTCTCCCATCGATGAAGAACGC  336
               ||||   |||| ||||||||||||||||||||||||||||||||||||||||||||||||
Sbjct  701542  ACAACCAATAATACAACTTTCGACAACGGATCTCTTGGTTCTCCCATCGATGAAGAACGC  701483

Query  337     AGCGAAACGCGATAGGTAATGTGAATTGCAGAATTCCGTGAATCATCGAATCTTTGAACG  396
               ||||||||||||||||||||||||||||||||||||||||||||||||||||||||||||
Sbjct  701482  AGCGAAACGCGATAGGTAATGTGAATTGCAGAATTCCGTGAATCATCGAATCTTTGAACG  701423

Query  397     CACCTTGCGCTCTATGGTATTCCGTAGAGCATGCCTGTTTGAGTGCCGTGAATTCTCCCA  456
               |||||||||||| |||||||||||| ||||||||||||||||||||||||||||||| | 
Sbjct  701422  CACCTTGCGCTCCATGGTATTCCGTGGAGCATGCCTGTTTGAGTGCCGTGAATTCTCTCT  701363

Query  457     TCCCAAGCGGTT  468
                |||||||||||
Sbjct  701362  CCCCAAGCGGTT  701351


 Score = 100 bits (54),  Expect = 6e-17
 Identities = 63/67 (94%), Gaps = 2/67 (3%)
 Strand=Plus/Minus

Query  1       CAAGGTTTCTGTAGGTGAACCTGCAGAAGGATCATTAGTGAAGATTCAAGGGCCAGCCAT  60
               |||||||||||||||||||||||||||||||||||||||||| |  ||||||||||||||
Sbjct  649656  CAAGGTTTCTGTAGGTGAACCTGCAGAAGGATCATTAGTGAA-AG-CAAGGGCCAGCCAT  649599

Query  61      ACAGACG  67
               || ||||
Sbjct  649598  ACGGACG  649592


 Score = 100 bits (54),  Expect = 6e-17
 Identities = 63/67 (94%), Gaps = 2/67 (3%)
 Strand=Plus/Minus

Query  1       CAAGGTTTCTGTAGGTGAACCTGCAGAAGGATCATTAGTGAAGATTCAAGGGCCAGCCAT  60
               |||||||||||||||||||||||||||||||||||||||||| |  ||||||||||||||
Sbjct  658347  CAAGGTTTCTGTAGGTGAACCTGCAGAAGGATCATTAGTGAA-AG-CAAGGGCCAGCCAT  658290

Query  61      ACAGACG  67
               || ||||
Sbjct  658289  ACGGACG  658283


 Score = 100 bits (54),  Expect = 6e-17
 Identities = 63/67 (94%), Gaps = 2/67 (3%)
 Strand=Plus/Minus

Query  1       CAAGGTTTCTGTAGGTGAACCTGCAGAAGGATCATTAGTGAAGATTCAAGGGCCAGCCAT  60
               |||||||||||||||||||||||||||||||||||||||||| |  ||||||||||||||
Sbjct  667038  CAAGGTTTCTGTAGGTGAACCTGCAGAAGGATCATTAGTGAA-AG-CAAGGGCCAGCCAT  666981

Query  61      ACAGACG  67
               || ||||
Sbjct  666980  ACGGACG  666974


 Score = 100 bits (54),  Expect = 6e-17
 Identities = 63/67 (94%), Gaps = 2/67 (3%)
 Strand=Plus/Minus

Query  1       CAAGGTTTCTGTAGGTGAACCTGCAGAAGGATCATTAGTGAAGATTCAAGGGCCAGCCAT  60
               |||||||||||||||||||||||||||||||||||||||||| |  ||||||||||||||
Sbjct  675726  CAAGGTTTCTGTAGGTGAACCTGCAGAAGGATCATTAGTGAA-AG-CAAGGGCCAGCCAT  675669

Query  61      ACAGACG  67
               || ||||
Sbjct  675668  ACGGACG  675662


 Score = 100 bits (54),  Expect = 6e-17
 Identities = 63/67 (94%), Gaps = 2/67 (3%)
 Strand=Plus/Minus

Query  1       CAAGGTTTCTGTAGGTGAACCTGCAGAAGGATCATTAGTGAAGATTCAAGGGCCAGCCAT  60
               |||||||||||||||||||||||||||||||||||||||||| |  ||||||||||||||
Sbjct  684417  CAAGGTTTCTGTAGGTGAACCTGCAGAAGGATCATTAGTGAA-AG-CAAGGGCCAGCCAT  684360

Query  61      ACAGACG  67
               || ||||
Sbjct  684359  ACGGACG  684353


 Score = 100 bits (54),  Expect = 6e-17
 Identities = 63/67 (94%), Gaps = 2/67 (3%)
 Strand=Plus/Minus

Query  1       CAAGGTTTCTGTAGGTGAACCTGCAGAAGGATCATTAGTGAAGATTCAAGGGCCAGCCAT  60
               |||||||||||||||||||||||||||||||||||||||||| |  ||||||||||||||
Sbjct  693090  CAAGGTTTCTGTAGGTGAACCTGCAGAAGGATCATTAGTGAA-AG-CAAGGGCCAGCCAT  693033

Query  61      ACAGACG  67
               || ||||
Sbjct  693032  ACGGACG  693026


 Score = 100 bits (54),  Expect = 6e-17
 Identities = 63/67 (94%), Gaps = 2/67 (3%)
 Strand=Plus/Minus

Query  1       CAAGGTTTCTGTAGGTGAACCTGCAGAAGGATCATTAGTGAAGATTCAAGGGCCAGCCAT  60
               |||||||||||||||||||||||||||||||||||||||||| |  ||||||||||||||
Sbjct  701776  CAAGGTTTCTGTAGGTGAACCTGCAGAAGGATCATTAGTGAA-AG-CAAGGGCCAGCCAT  701719

Query  61      ACAGACG  67
               || ||||
Sbjct  701718  ACGGACG  701712


 Score = 86.1 bits (46),  Expect = 2e-12
 Identities = 46/46 (100%), Gaps = 0/46 (0%)
 Strand=Plus/Minus

Query  730     TTTCATTTCTGGTCTCAAATCAGGTAGGATCACCCGCTGAACTTAA  775
               ||||||||||||||||||||||||||||||||||||||||||||||
Sbjct  648888  TTTCATTTCTGGTCTCAAATCAGGTAGGATCACCCGCTGAACTTAA  648843


 Score = 86.1 bits (46),  Expect = 2e-12
 Identities = 46/46 (100%), Gaps = 0/46 (0%)
 Strand=Plus/Minus

Query  730     TTTCATTTCTGGTCTCAAATCAGGTAGGATCACCCGCTGAACTTAA  775
               ||||||||||||||||||||||||||||||||||||||||||||||
Sbjct  657579  TTTCATTTCTGGTCTCAAATCAGGTAGGATCACCCGCTGAACTTAA  657534


 Score = 86.1 bits (46),  Expect = 2e-12
 Identities = 46/46 (100%), Gaps = 0/46 (0%)
 Strand=Plus/Minus

Query  730     TTTCATTTCTGGTCTCAAATCAGGTAGGATCACCCGCTGAACTTAA  775
               ||||||||||||||||||||||||||||||||||||||||||||||
Sbjct  666270  TTTCATTTCTGGTCTCAAATCAGGTAGGATCACCCGCTGAACTTAA  666225


 Score = 86.1 bits (46),  Expect = 2e-12
 Identities = 46/46 (100%), Gaps = 0/46 (0%)
 Strand=Plus/Minus

Query  730     TTTCATTTCTGGTCTCAAATCAGGTAGGATCACCCGCTGAACTTAA  775
               ||||||||||||||||||||||||||||||||||||||||||||||
Sbjct  683649  TTTCATTTCTGGTCTCAAATCAGGTAGGATCACCCGCTGAACTTAA  683604


 Score = 86.1 bits (46),  Expect = 2e-12
 Identities = 46/46 (100%), Gaps = 0/46 (0%)
 Strand=Plus/Minus

Query  730     TTTCATTTCTGGTCTCAAATCAGGTAGGATCACCCGCTGAACTTAA  775
               ||||||||||||||||||||||||||||||||||||||||||||||
Sbjct  692323  TTTCATTTCTGGTCTCAAATCAGGTAGGATCACCCGCTGAACTTAA  692278


 Score = 86.1 bits (46),  Expect = 2e-12
 Identities = 46/46 (100%), Gaps = 0/46 (0%)
 Strand=Plus/Minus

Query  730     TTTCATTTCTGGTCTCAAATCAGGTAGGATCACCCGCTGAACTTAA  775
               ||||||||||||||||||||||||||||||||||||||||||||||
Sbjct  701008  TTTCATTTCTGGTCTCAAATCAGGTAGGATCACCCGCTGAACTTAA  700963


 Score = 78.7 bits (42),  Expect = 3e-10
 Identities = 45/46 (98%), Gaps = 1/46 (2%)
 Strand=Plus/Minus

Query  730     TTTCATTTCTGGTCTCAAATCAGGTAGGATCACCCGCTGAACTTAA  775
               |||||||||||||||||| |||||||||||||||||||||||||||
Sbjct  674959  TTTCATTTCTGGTCTCAA-TCAGGTAGGATCACCCGCTGAACTTAA  674915


>LGAV01000016.1 Malassezia pachydermatis strain CBS 1879 scaffold16, whole genome 
shotgun sequence
Length=8422

 Score = 359 bits (194),  Expect = 8e-95
 Identities = 231/248 (93%), Gaps = 5/248 (2%)
 Strand=Plus/Minus

Query  221   ACAAACTCGTATGGATTTGTATGAACGTGAGATATATCGTTGGACCGTCACTGGCCAACA  280
             ||||||||||||||  ||||||| ||||  | || | |||||||||||||||||||||||
Sbjct  4481  ACAAACTCGTATGG--TTGTATGTACGT-TG-TA-AACGTTGGACCGTCACTGGCCAACA  4427

Query  281   AATATAACACAACTTTCGACAACGGATCTCTTGGTTCTCCCATCGATGAAGAACGCAGCG  340
             ||  | | ||||||||||||||||||||||||||||||||||||||||||||||||||||
Sbjct  4426  AACTTTATACAACTTTCGACAACGGATCTCTTGGTTCTCCCATCGATGAAGAACGCAGCG  4367

Query  341   AAACGCGATAGGTAATGTGAATTGCAGAATTCCGTGAATCATCGAATCTTTGAACGCACC  400
             ||||||||||||||||||||||||||||||||||||||||||||||||||||||||||||
Sbjct  4366  AAACGCGATAGGTAATGTGAATTGCAGAATTCCGTGAATCATCGAATCTTTGAACGCACC  4307

Query  401   TTGCGCTCTATGGTATTCCGTAGAGCATGCCTGTTTGAGTGCCGTGAATTCTCCCATCCC  460
             |||||||| |||||||||||| |||||||||||||||||||||| ||||||||||| |||
Sbjct  4306  TTGCGCTCCATGGTATTCCGTGGAGCATGCCTGTTTGAGTGCCGCGAATTCTCCCACCCC  4247

Query  461   AAGCGGTT  468
             || |||||
Sbjct  4246  AAACGGTT  4239


 Score = 111 bits (60),  Expect = 3e-20
 Identities = 106/127 (83%), Gaps = 8/127 (6%)
 Strand=Plus/Minus

Query  1     CAAGGTTTCTGTAGGTGAACCTGCAGAAGGATCATTAGTGAAGATTCAAGGGCCAGCCAT  60
             ||||||||||||||||||||||||||||||||||||||||||  ||  |||||| |||||
Sbjct  4640  CAAGGTTTCTGTAGGTGAACCTGCAGAAGGATCATTAGTGAAT-TTGTAGGGCCTGCCAT  4582

Query  61    ACAGACGTACAATAAGTGTGTCTCTGGCGGCTCGTATCCACTATACATCCATAAACCCGT  120
             || || |  |||   | ||  |||||||| | |  | |||||||||||||| ||||||||
Sbjct  4581  ACGGATGCGCAA---GCGT--CTCTGGCGCC-CA-ACCCACTATACATCCACAAACCCGT  4529

Query  121   GTGCACT  127
             |||||||
Sbjct  4528  GTGCACT  4522


 Score = 80.5 bits (43),  Expect = 7e-11
 Identities = 45/46 (98%), Gaps = 0/46 (0%)
 Strand=Plus/Minus

Query  730   TTTCATTTCTGGTCTCAAATCAGGTAGGATCACCCGCTGAACTTAA  775
             ||||| ||||||||||||||||||||||||||||||||||||||||
Sbjct  3923  TTTCAATTCTGGTCTCAAATCAGGTAGGATCACCCGCTGAACTTAA  3878


>NW_017253153.1 Malassezia pachydermatis strain CBS 1879 chromosome Unknown scaffold16, 
whole genome shotgun sequence
Length=8422

 Score = 359 bits (194),  Expect = 8e-95
 Identities = 231/248 (93%), Gaps = 5/248 (2%)
 Strand=Plus/Minus

Query  221   ACAAACTCGTATGGATTTGTATGAACGTGAGATATATCGTTGGACCGTCACTGGCCAACA  280
             ||||||||||||||  ||||||| ||||  | || | |||||||||||||||||||||||
Sbjct  4481  ACAAACTCGTATGG--TTGTATGTACGT-TG-TA-AACGTTGGACCGTCACTGGCCAACA  4427

Query  281   AATATAACACAACTTTCGACAACGGATCTCTTGGTTCTCCCATCGATGAAGAACGCAGCG  340
             ||  | | ||||||||||||||||||||||||||||||||||||||||||||||||||||
Sbjct  4426  AACTTTATACAACTTTCGACAACGGATCTCTTGGTTCTCCCATCGATGAAGAACGCAGCG  4367

Query  341   AAACGCGATAGGTAATGTGAATTGCAGAATTCCGTGAATCATCGAATCTTTGAACGCACC  400
             ||||||||||||||||||||||||||||||||||||||||||||||||||||||||||||
Sbjct  4366  AAACGCGATAGGTAATGTGAATTGCAGAATTCCGTGAATCATCGAATCTTTGAACGCACC  4307

Query  401   TTGCGCTCTATGGTATTCCGTAGAGCATGCCTGTTTGAGTGCCGTGAATTCTCCCATCCC  460
             |||||||| |||||||||||| |||||||||||||||||||||| ||||||||||| |||
Sbjct  4306  TTGCGCTCCATGGTATTCCGTGGAGCATGCCTGTTTGAGTGCCGCGAATTCTCCCACCCC  4247

Query  461   AAGCGGTT  468
             || |||||
Sbjct  4246  AAACGGTT  4239


 Score = 111 bits (60),  Expect = 3e-20
 Identities = 106/127 (83%), Gaps = 8/127 (6%)
 Strand=Plus/Minus

Query  1     CAAGGTTTCTGTAGGTGAACCTGCAGAAGGATCATTAGTGAAGATTCAAGGGCCAGCCAT  60
             ||||||||||||||||||||||||||||||||||||||||||  ||  |||||| |||||
Sbjct  4640  CAAGGTTTCTGTAGGTGAACCTGCAGAAGGATCATTAGTGAAT-TTGTAGGGCCTGCCAT  4582

Query  61    ACAGACGTACAATAAGTGTGTCTCTGGCGGCTCGTATCCACTATACATCCATAAACCCGT  120
             || || |  |||   | ||  |||||||| | |  | |||||||||||||| ||||||||
Sbjct  4581  ACGGATGCGCAA---GCGT--CTCTGGCGCC-CA-ACCCACTATACATCCACAAACCCGT  4529

Query  121   GTGCACT  127
             |||||||
Sbjct  4528  GTGCACT  4522


 Score = 80.5 bits (43),  Expect = 7e-11
 Identities = 45/46 (98%), Gaps = 0/46 (0%)
 Strand=Plus/Minus

Query  730   TTTCATTTCTGGTCTCAAATCAGGTAGGATCACCCGCTGAACTTAA  775
             ||||| ||||||||||||||||||||||||||||||||||||||||
Sbjct  3923  TTTCAATTCTGGTCTCAAATCAGGTAGGATCACCCGCTGAACTTAA  3878


>BCKY01000012.1 Malassezia japonica DNA, scaffold: scaffold_11, strain: JCM 11963, 
whole genome shotgun sequence
Length=7949

 Score = 353 bits (191),  Expect = 4e-93
 Identities = 231/249 (93%), Gaps = 7/249 (3%)
 Strand=Plus/Minus

Query  222   CAAACTCGTATGGATTTGTATGAACGTGAGATATATCGTTGGACCGTCACTGGCCAACAA  281
             |||||||||||||  |||||||||||||   || ||||||||||||| |||||||| |||
Sbjct  4341  CAAACTCGTATGG--TTGTATGAACGTG---TAAATCGTTGGACCGTAACTGGCCAGCAA  4287

Query  282   A--TATAACACAACTTTCGACAACGGATCTCTTGGTTCTCCCATCGATGAAGAACGCAGC  339
             |   | || |||||||||||||||||||||||||||||||||||||||||||||||||||
Sbjct  4286  ACAAACAATACAACTTTCGACAACGGATCTCTTGGTTCTCCCATCGATGAAGAACGCAGC  4227

Query  340   GAAACGCGATAGGTAATGTGAATTGCAGAATTCCGTGAATCATCGAATCTTTGAACGCAC  399
             ||||||||||||||||||||||||||||||||||||||||||||||||||||||||||||
Sbjct  4226  GAAACGCGATAGGTAATGTGAATTGCAGAATTCCGTGAATCATCGAATCTTTGAACGCAC  4167

Query  400   CTTGCGCTCTATGGTATTCCGTAGAGCATGCCTGTTTGAGTGCCGTGAATTCTCCCATCC  459
             ||||||||| |||||||||||| ||||||||||||||||||||||||||||||| |  ||
Sbjct  4166  CTTGCGCTCCATGGTATTCCGTGGAGCATGCCTGTTTGAGTGCCGTGAATTCTCTCTCCC  4107

Query  460   CAAGCGGTT  468
             |||||||||
Sbjct  4106  CAAGCGGTT  4098


 Score = 91.6 bits (49),  Expect = 3e-14
 Identities = 107/134 (80%), Gaps = 8/134 (6%)
 Strand=Plus/Minus

Query  1     CAAGGTTTCTGTAGGTGAACCTGCAGAAGGATCATTAGTGAAGATTCAAG-GGCCAGCCA  59
             |||||||||||||||||||||||||||||||||||||||||| |  |||| |||| ||||
Sbjct  4521  CAAGGTTTCTGTAGGTGAACCTGCAGAAGGATCATTAGTGAA-AG-CAAGAGGCCTGCCA  4464

Query  60    TACAGACGTACAATAAGTGT-GTCTCTGGCGGCTCGTATCCACTATACATCCAT--AAAC  116
             ||| ||||  | |   | |  |||||||||| |||  | ||  || |||  |||  ||||
Sbjct  4463  TACGGACGCGCTACTCGCGCAGTCTCTGGCGCCTCA-ACCCTTTACACAAACATCCAAAC  4405

Query  117   CCGTGTGCAC-TGT  129
             |||||||||| |||
Sbjct  4404  CCGTGTGCACCTGT  4391


 Score = 86.1 bits (46),  Expect = 2e-12
 Identities = 46/46 (100%), Gaps = 0/46 (0%)
 Strand=Plus/Minus

Query  730   TTTCATTTCTGGTCTCAAATCAGGTAGGATCACCCGCTGAACTTAA  775
             ||||||||||||||||||||||||||||||||||||||||||||||
Sbjct  3784  TTTCATTTCTGGTCTCAAATCAGGTAGGATCACCCGCTGAACTTAA  3739


>LFCX01000041.1 Malassezia yamatoensis strain MY9725 MY9725_opera_scaffold_3, 
whole genome shotgun sequence
Length=944797

 Score = 322 bits (174),  Expect = 1e-83
 Identities = 212/229 (93%), Gaps = 7/229 (3%)
 Strand=Plus/Minus

Query  225     ACTCGTATGGATTTGTATGAACGTGAGATATATCGTTGGACCGTCACTGGCCAACAAATA  284
               |||||||| |  ||||||| |||||| || | | |||||||||| |||||||||| ||  
Sbjct  355533  ACTCGTAT-G--TTGTATGTACGTGA-AT-T-T-GTTGGACCGTAACTGGCCAACCAACT  355481

Query  285     TAACACAACTTTCGACAACGGATCTCTTGGTTCTCCCATCGATGAAGAACGCAGCGAAAC  344
               | ||||||||||||||||||||||||||||||||||||||||||||||||||||||||||
Sbjct  355480  TTACACAACTTTCGACAACGGATCTCTTGGTTCTCCCATCGATGAAGAACGCAGCGAAAC  355421

Query  345     GCGATAGGTAATGTGAATTGCAGAATTCCGTGAATCATCGAATCTTTGAACGCACCTTGC  404
               ||||||||||| ||||||||||||||||||||||||||||||||||||||||| ||||||
Sbjct  355420  GCGATAGGTAAGGTGAATTGCAGAATTCCGTGAATCATCGAATCTTTGAACGCCCCTTGC  355361

Query  405     GCTCTATGGTATTCCGTAGAGCATGCCTGTTTGAGTGCCGTGAATTCTC  453
               |||| |||||||||||| |||||||||||||||||||||||||||||||
Sbjct  355360  GCTCCATGGTATTCCGTGGAGCATGCCTGTTTGAGTGCCGTGAATTCTC  355312


 Score = 86.1 bits (46),  Expect = 2e-12
 Identities = 59/65 (91%), Gaps = 2/65 (3%)
 Strand=Plus/Minus

Query  1       CAAGGTTTCTGTAGGTGAACCTGCAGAAGGATCATTAGTGAAGATTCAAGGGCCAGCCAT  60
               |||||||||||||||||||||||||||||||||||||||||| |  || ||| |||||||
Sbjct  355689  CAAGGTTTCTGTAGGTGAACCTGCAGAAGGATCATTAGTGAA-AG-CATGGGTCAGCCAT  355632

Query  61      ACAGA  65
               || ||
Sbjct  355631  ACGGA  355627


>SBHY01000001.1 Malassezia slooffiae strain CBS 7956 unitig0, whole genome shotgun 
sequence
Length=1428506

 Score = 303 bits (164),  Expect = 4e-78
 Identities = 191/203 (94%), Gaps = 6/203 (3%)
 Strand=Plus/Minus

Query  275      CCAACAAATATAACACAACTTTCGACAACGGATCTCTTGGTTCTCCCATCGATGAAGAAC  334
                ||||| || | |||||||||||||||||||||||||||||||||||||||||||||||||
Sbjct  1075482  CCAACGAACAAAACACAACTTTCGACAACGGATCTCTTGGTTCTCCCATCGATGAAGAAC  1075423

Query  335      GCAGCGAAACGCGATAGGTAATGTGAATTGCAGAATTCCGTGAATCATCGAATCTTTGAA  394
                ||||||||||||||||||||||||||||||||||||||||||||||||||||||||||||
Sbjct  1075422  GCAGCGAAACGCGATAGGTAATGTGAATTGCAGAATTCCGTGAATCATCGAATCTTTGAA  1075363

Query  395      CGCACCTTGCGCTCTATGGTATTCCGTAGAGCATGCCTGTTTGAGTGCCGTGAA-T-TCT  452
                ||||||||||||||| |||||||||| ||||||||||||||||||||||||||| | |||
Sbjct  1075362  CGCACCTTGCGCTCTGTGGTATTCCGCAGAGCATGCCTGTTTGAGTGCCGTGAAATCTCT  1075303

Query  453      CCCATCCCAAGCGGT-TTT-TAT  473
                |||  |||||| ||| ||| |||
Sbjct  1075302  CCC--CCCAAGTGGTGTTTGTAT  1075282


 Score = 303 bits (164),  Expect = 4e-78
 Identities = 191/203 (94%), Gaps = 6/203 (3%)
 Strand=Plus/Minus

Query  275      CCAACAAATATAACACAACTTTCGACAACGGATCTCTTGGTTCTCCCATCGATGAAGAAC  334
                ||||| || | |||||||||||||||||||||||||||||||||||||||||||||||||
Sbjct  1082270  CCAACGAACAAAACACAACTTTCGACAACGGATCTCTTGGTTCTCCCATCGATGAAGAAC  1082211

Query  335      GCAGCGAAACGCGATAGGTAATGTGAATTGCAGAATTCCGTGAATCATCGAATCTTTGAA  394
                ||||||||||||||||||||||||||||||||||||||||||||||||||||||||||||
Sbjct  1082210  GCAGCGAAACGCGATAGGTAATGTGAATTGCAGAATTCCGTGAATCATCGAATCTTTGAA  1082151

Query  395      CGCACCTTGCGCTCTATGGTATTCCGTAGAGCATGCCTGTTTGAGTGCCGTGAA-T-TCT  452
                ||||||||||||||| |||||||||| ||||||||||||||||||||||||||| | |||
Sbjct  1082150  CGCACCTTGCGCTCTGTGGTATTCCGCAGAGCATGCCTGTTTGAGTGCCGTGAAATCTCT  1082091

Query  453      CCCATCCCAAGCGGT-TTT-TAT  473
                |||  |||||| ||| ||| |||
Sbjct  1082090  CCC--CCCAAGTGGTGTTTGTAT  1082070


 Score = 303 bits (164),  Expect = 4e-78
 Identities = 191/203 (94%), Gaps = 6/203 (3%)
 Strand=Plus/Minus

Query  275      CCAACAAATATAACACAACTTTCGACAACGGATCTCTTGGTTCTCCCATCGATGAAGAAC  334
                ||||| || | |||||||||||||||||||||||||||||||||||||||||||||||||
Sbjct  1089060  CCAACGAACAAAACACAACTTTCGACAACGGATCTCTTGGTTCTCCCATCGATGAAGAAC  1089001

Query  335      GCAGCGAAACGCGATAGGTAATGTGAATTGCAGAATTCCGTGAATCATCGAATCTTTGAA  394
                ||||||||||||||||||||||||||||||||||||||||||||||||||||||||||||
Sbjct  1089000  GCAGCGAAACGCGATAGGTAATGTGAATTGCAGAATTCCGTGAATCATCGAATCTTTGAA  1088941

Query  395      CGCACCTTGCGCTCTATGGTATTCCGTAGAGCATGCCTGTTTGAGTGCCGTGAA-T-TCT  452
                ||||||||||||||| |||||||||| ||||||||||||||||||||||||||| | |||
Sbjct  1088940  CGCACCTTGCGCTCTGTGGTATTCCGCAGAGCATGCCTGTTTGAGTGCCGTGAAATCTCT  1088881

Query  453      CCCATCCCAAGCGGT-TTT-TAT  473
                |||  |||||| ||| ||| |||
Sbjct  1088880  CCC--CCCAAGTGGTGTTTGTAT  1088860


 Score = 303 bits (164),  Expect = 4e-78
 Identities = 191/203 (94%), Gaps = 6/203 (3%)
 Strand=Plus/Minus

Query  275      CCAACAAATATAACACAACTTTCGACAACGGATCTCTTGGTTCTCCCATCGATGAAGAAC  334
                ||||| || | |||||||||||||||||||||||||||||||||||||||||||||||||
Sbjct  1095849  CCAACGAACAAAACACAACTTTCGACAACGGATCTCTTGGTTCTCCCATCGATGAAGAAC  1095790

Query  335      GCAGCGAAACGCGATAGGTAATGTGAATTGCAGAATTCCGTGAATCATCGAATCTTTGAA  394
                ||||||||||||||||||||||||||||||||||||||||||||||||||||||||||||
Sbjct  1095789  GCAGCGAAACGCGATAGGTAATGTGAATTGCAGAATTCCGTGAATCATCGAATCTTTGAA  1095730

Query  395      CGCACCTTGCGCTCTATGGTATTCCGTAGAGCATGCCTGTTTGAGTGCCGTGAA-T-TCT  452
                ||||||||||||||| |||||||||| ||||||||||||||||||||||||||| | |||
Sbjct  1095729  CGCACCTTGCGCTCTGTGGTATTCCGCAGAGCATGCCTGTTTGAGTGCCGTGAAATCTCT  1095670

Query  453      CCCATCCCAAGCGGT-TTT-TAT  473
                |||  |||||| ||| ||| |||
Sbjct  1095669  CCC--CCCAAGTGGTGTTTGTAT  1095649


 Score = 302 bits (163),  Expect = 1e-77
 Identities = 189/201 (94%), Gaps = 3/201 (1%)
 Strand=Plus/Minus

Query  275      CCAACAAATATAACACAACTTTCGACAACGGATCTCTTGGTTCTCCCATCGATGAAGAAC  334
                ||||| || | |||||||||||||||||||||||||||||||||||||||||||||||||
Sbjct  1102628  CCAACGAACAAAACACAACTTTCGACAACGGATCTCTTGGTTCTCCCATCGATGAAGAAC  1102569

Query  335      GCAGCGAAACGCGATAGGTAATGTGAATTGCAGAATTCCGTGAATCATCGAATCTTTGAA  394
                ||||||||||||||||||||||||||||||||||||||||||||||||||||||||||||
Sbjct  1102568  GCAGCGAAACGCGATAGGTAATGTGAATTGCAGAATTCCGTGAATCATCGAATCTTTGAA  1102509

Query  395      CGCACCTTGCGCTCTATGGTATTCCGTAGAGCATGCCTGTTTGAGTGCCGTGAATTCTCC  454
                ||||||||||||||| |||||||||| ||||||||||||||||||||||||||| |||| 
Sbjct  1102508  CGCACCTTGCGCTCTGTGGTATTCCGCAGAGCATGCCTGTTTGAGTGCCGTGAAATCTCT  1102449

Query  455      CATCCCAAGCGGT-TTT-TAT  473
                |  |||||| ||| ||| |||
Sbjct  1102448  CC-CCCAAGTGGTGTTTGTAT  1102429


 Score = 302 bits (163),  Expect = 1e-77
 Identities = 189/201 (94%), Gaps = 3/201 (1%)
 Strand=Plus/Minus

Query  275      CCAACAAATATAACACAACTTTCGACAACGGATCTCTTGGTTCTCCCATCGATGAAGAAC  334
                ||||| || | |||||||||||||||||||||||||||||||||||||||||||||||||
Sbjct  1109409  CCAACGAACAAAACACAACTTTCGACAACGGATCTCTTGGTTCTCCCATCGATGAAGAAC  1109350

Query  335      GCAGCGAAACGCGATAGGTAATGTGAATTGCAGAATTCCGTGAATCATCGAATCTTTGAA  394
                ||||||||||||||||||||||||||||||||||||||||||||||||||||||||||||
Sbjct  1109349  GCAGCGAAACGCGATAGGTAATGTGAATTGCAGAATTCCGTGAATCATCGAATCTTTGAA  1109290

Query  395      CGCACCTTGCGCTCTATGGTATTCCGTAGAGCATGCCTGTTTGAGTGCCGTGAATTCTCC  454
                ||||||||||||||| |||||||||| ||||||||||||||||||||||||||| |||| 
Sbjct  1109289  CGCACCTTGCGCTCTGTGGTATTCCGCAGAGCATGCCTGTTTGAGTGCCGTGAAATCTCT  1109230

Query  455      CATCCCAAGCGGT-TTT-TAT  473
                |  |||||| ||| ||| |||
Sbjct  1109229  CC-CCCAAGTGGTGTTTGTAT  1109210


 Score = 78.7 bits (42),  Expect = 3e-10
 Identities = 42/42 (100%), Gaps = 0/42 (0%)
 Strand=Plus/Minus

Query  1        CAAGGTTTCTGTAGGTGAACCTGCAGAAGGATCATTAGTGAA  42
                ||||||||||||||||||||||||||||||||||||||||||
Sbjct  1075700  CAAGGTTTCTGTAGGTGAACCTGCAGAAGGATCATTAGTGAA  1075659


 Score = 78.7 bits (42),  Expect = 3e-10
 Identities = 42/42 (100%), Gaps = 0/42 (0%)
 Strand=Plus/Minus

Query  1        CAAGGTTTCTGTAGGTGAACCTGCAGAAGGATCATTAGTGAA  42
                ||||||||||||||||||||||||||||||||||||||||||
Sbjct  1082488  CAAGGTTTCTGTAGGTGAACCTGCAGAAGGATCATTAGTGAA  1082447


 Score = 78.7 bits (42),  Expect = 3e-10
 Identities = 42/42 (100%), Gaps = 0/42 (0%)
 Strand=Plus/Minus

Query  1        CAAGGTTTCTGTAGGTGAACCTGCAGAAGGATCATTAGTGAA  42
                ||||||||||||||||||||||||||||||||||||||||||
Sbjct  1089278  CAAGGTTTCTGTAGGTGAACCTGCAGAAGGATCATTAGTGAA  1089237


 Score = 78.7 bits (42),  Expect = 3e-10
 Identities = 42/42 (100%), Gaps = 0/42 (0%)
 Strand=Plus/Minus

Query  1        CAAGGTTTCTGTAGGTGAACCTGCAGAAGGATCATTAGTGAA  42
                ||||||||||||||||||||||||||||||||||||||||||
Sbjct  1096067  CAAGGTTTCTGTAGGTGAACCTGCAGAAGGATCATTAGTGAA  1096026


 Score = 78.7 bits (42),  Expect = 3e-10
 Identities = 42/42 (100%), Gaps = 0/42 (0%)
 Strand=Plus/Minus

Query  1        CAAGGTTTCTGTAGGTGAACCTGCAGAAGGATCATTAGTGAA  42
                ||||||||||||||||||||||||||||||||||||||||||
Sbjct  1102845  CAAGGTTTCTGTAGGTGAACCTGCAGAAGGATCATTAGTGAA  1102804


 Score = 78.7 bits (42),  Expect = 3e-10
 Identities = 42/42 (100%), Gaps = 0/42 (0%)
 Strand=Plus/Minus

Query  1        CAAGGTTTCTGTAGGTGAACCTGCAGAAGGATCATTAGTGAA  42
                ||||||||||||||||||||||||||||||||||||||||||
Sbjct  1109627  CAAGGTTTCTGTAGGTGAACCTGCAGAAGGATCATTAGTGAA  1109586


 Score = 76.8 bits (41),  Expect = 9e-10
 Identities = 50/54 (93%), Gaps = 1/54 (2%)
 Strand=Plus/Minus

Query  723      AGCCCCCT-TTCATTTCTGGTCTCAAATCAGGTAGGATCACCCGCTGAACTTAA  775
                ||||| || |||| |||||| |||||||||||||||||||||||||||||||||
Sbjct  1075009  AGCCCTCTCTTCACTTCTGGCCTCAAATCAGGTAGGATCACCCGCTGAACTTAA  1074956


 Score = 76.8 bits (41),  Expect = 9e-10
 Identities = 50/54 (93%), Gaps = 1/54 (2%)
 Strand=Plus/Minus

Query  723      AGCCCCCT-TTCATTTCTGGTCTCAAATCAGGTAGGATCACCCGCTGAACTTAA  775
                ||||| || |||| |||||| |||||||||||||||||||||||||||||||||
Sbjct  1081797  AGCCCTCTCTTCACTTCTGGCCTCAAATCAGGTAGGATCACCCGCTGAACTTAA  1081744


 Score = 76.8 bits (41),  Expect = 9e-10
 Identities = 50/54 (93%), Gaps = 1/54 (2%)
 Strand=Plus/Minus

Query  723      AGCCCCCT-TTCATTTCTGGTCTCAAATCAGGTAGGATCACCCGCTGAACTTAA  775
                ||||| || |||| |||||| |||||||||||||||||||||||||||||||||
Sbjct  1088587  AGCCCTCTCTTCACTTCTGGCCTCAAATCAGGTAGGATCACCCGCTGAACTTAA  1088534


 Score = 76.8 bits (41),  Expect = 9e-10
 Identities = 50/54 (93%), Gaps = 1/54 (2%)
 Strand=Plus/Minus

Query  723      AGCCCCCT-TTCATTTCTGGTCTCAAATCAGGTAGGATCACCCGCTGAACTTAA  775
                ||||| || |||| |||||| |||||||||||||||||||||||||||||||||
Sbjct  1095377  AGCCCTCTCTTCACTTCTGGCCTCAAATCAGGTAGGATCACCCGCTGAACTTAA  1095324


 Score = 76.8 bits (41),  Expect = 9e-10
 Identities = 50/54 (93%), Gaps = 1/54 (2%)
 Strand=Plus/Minus

Query  723      AGCCCCCT-TTCATTTCTGGTCTCAAATCAGGTAGGATCACCCGCTGAACTTAA  775
                ||||| || |||| |||||| |||||||||||||||||||||||||||||||||
Sbjct  1102156  AGCCCTCTCTTCACTTCTGGCCTCAAATCAGGTAGGATCACCCGCTGAACTTAA  1102103


 Score = 76.8 bits (41),  Expect = 9e-10
 Identities = 50/54 (93%), Gaps = 1/54 (2%)
 Strand=Plus/Minus

Query  723      AGCCCCCT-TTCATTTCTGGTCTCAAATCAGGTAGGATCACCCGCTGAACTTAA  775
                ||||| || |||| |||||| |||||||||||||||||||||||||||||||||
Sbjct  1108937  AGCCCTCTCTTCACTTCTGGCCTCAAATCAGGTAGGATCACCCGCTGAACTTAA  1108884


>LFFY01000031.1 Malassezia equina strain CBS 9969 ME9969_109, whole genome shotgun 
sequence
Length=61810

 Score = 302 bits (163),  Expect = 1e-77
 Identities = 186/197 (94%), Gaps = 2/197 (1%)
 Strand=Plus/Plus

Query  272    TGGCCAACAAA-TATAACACAACTTTCGACAACGGATCTCTTGGTTCTCCCATCGATGAA  330
              || || ||||| ||| ||||||||||||||||||||||||||||||||||||||||||||
Sbjct  59104  TGTCCTACAAACTAT-ACACAACTTTCGACAACGGATCTCTTGGTTCTCCCATCGATGAA  59162

Query  331    GAACGCAGCGAAACGCGATAGGTAATGTGAATTGCAGAATTCCGTGAATCATCGAATCTT  390
              ||||||||||||||||||||||||||||||||||||||||||||||||||||||||||||
Sbjct  59163  GAACGCAGCGAAACGCGATAGGTAATGTGAATTGCAGAATTCCGTGAATCATCGAATCTT  59222

Query  391    TGAACGCACCTTGCGCTCTATGGTATTCCGTAGAGCATGCCTGTTTGAGTGCCGTGAATT  450
              |||||||||||||||||| |||||||||||| || ||||||||||||||||||| |||||
Sbjct  59223  TGAACGCACCTTGCGCTCCATGGTATTCCGTGGATCATGCCTGTTTGAGTGCCGCGAATT  59282

Query  451    CTCCCATCCCAAGCGGT  467
              |||||  |||| |||||
Sbjct  59283  CTCCCTCCCCATGCGGT  59299


 Score = 80.5 bits (43),  Expect = 7e-11
 Identities = 43/43 (100%), Gaps = 0/43 (0%)
 Strand=Plus/Plus

Query  1      CAAGGTTTCTGTAGGTGAACCTGCAGAAGGATCATTAGTGAAG  43
              |||||||||||||||||||||||||||||||||||||||||||
Sbjct  58923  CAAGGTTTCTGTAGGTGAACCTGCAGAAGGATCATTAGTGAAG  58965


 Score = 75.0 bits (40),  Expect = 3e-09
 Identities = 49/53 (92%), Gaps = 1/53 (2%)
 Strand=Plus/Plus

Query  723    AGCCCCCTTTCATTTCTGGTCTCAAATCAGGTAGGATCACCCGCTGAACTTAA  775
              |||||  ||| | ||||||||||||||||||||||||||||||||||||||||
Sbjct  59498  AGCCCTTTTTGA-TTCTGGTCTCAAATCAGGTAGGATCACCCGCTGAACTTAA  59549


>HE999567.1 Malassezia sympodialis ATCC 42132 genomic scaffold, msy_sf_19, 
whole genome shotgun sequence
Length=107386

 Score = 300 bits (162),  Expect = 5e-77
 Identities = 180/188 (96%), Gaps = 3/188 (2%)
 Strand=Plus/Plus

Query  274    GCCAAC-AAATATAACACAACTTTCGACAACGGATCTCTTGGTTCTCCCATCGATGAAGA  332
              ||| || || ||| ||||||||||||||||||||||||||||||||||||||||||||||
Sbjct  99214  GCCTACGAACTAT-ACACAACTTTCGACAACGGATCTCTTGGTTCTCCCATCGATGAAGA  99272

Query  333    ACGCAGCGAAACGCGATAGGTAATGTGAATTGCAGAATTCCGTGAATCATCGAATCTTTG  392
              ||||||||||||||||||||||||||||||||||||||||||||||||||||||||||||
Sbjct  99273  ACGCAGCGAAACGCGATAGGTAATGTGAATTGCAGAATTCCGTGAATCATCGAATCTTTG  99332

Query  393    AACGCACCTTGCGCTCTATGGTATTCCGTAGAGCATGCCTGTTTGAGTGCCGTGAATTCT  452
              |||||||||||||||| |||||||||||| |||||||||||||||||||||| |||||||
Sbjct  99333  AACGCACCTTGCGCTCCATGGTATTCCGTGGAGCATGCCTGTTTGAGTGCCGCGAATTCT  99392

Query  453    CCCATCCC  460
              ||| ||||
Sbjct  99393  CCC-TCCC  99399


 Score = 97.1 bits (52),  Expect = 7e-16
 Identities = 108/132 (82%), Gaps = 16/132 (12%)
 Strand=Plus/Plus

Query  1      CAAGGTTTCTGTAGGTGAACCTGCAGAAGGATCATTAGTGAA-GATTCAAGGGCCAGCCA  59
              |||||||||||||||||||||||||||||||||||||||||| | |||  ||||| ||||
Sbjct  99031  CAAGGTTTCTGTAGGTGAACCTGCAGAAGGATCATTAGTGAAAGTTTC--GGGCCTGCCA  99088

Query  60     TACAGACGTACAATAAGTGTGTCTCTGGCGGCTCGTATCCACTATACATCCATA--AACC  117
              ||| |||| | || | ||    |||||||| | |  ||| ||||||  ||||||  ||||
Sbjct  99089  TACGGACGCA-AACACGT----CTCTGGCGCC-C--ATC-ACTATA--TCCATACCAACC  99137

Query  118    CGTGTGCACTGT  129
              | ||||||||||
Sbjct  99138  CCTGTGCACTGT  99149


 Score = 76.8 bits (41),  Expect = 9e-10
 Identities = 49/53 (92%), Gaps = 0/53 (0%)
 Strand=Plus/Plus

Query  723    AGCCCCCTTTCATTTCTGGTCTCAAATCAGGTAGGATCACCCGCTGAACTTAA  775
              |||||  ||| | ||||||||||||||||||||||||||||||||||||||||
Sbjct  99607  AGCCCTTTTTTAATTCTGGTCTCAAATCAGGTAGGATCACCCGCTGAACTTAA  99659


>NW_017387817.1 Malassezia sympodialis ATCC 42132 genomic scaffold, msy_sf_19, 
whole genome shotgun sequence
Length=107386

 Score = 300 bits (162),  Expect = 5e-77
 Identities = 180/188 (96%), Gaps = 3/188 (2%)
 Strand=Plus/Plus

Query  274    GCCAAC-AAATATAACACAACTTTCGACAACGGATCTCTTGGTTCTCCCATCGATGAAGA  332
              ||| || || ||| ||||||||||||||||||||||||||||||||||||||||||||||
Sbjct  99214  GCCTACGAACTAT-ACACAACTTTCGACAACGGATCTCTTGGTTCTCCCATCGATGAAGA  99272

Query  333    ACGCAGCGAAACGCGATAGGTAATGTGAATTGCAGAATTCCGTGAATCATCGAATCTTTG  392
              ||||||||||||||||||||||||||||||||||||||||||||||||||||||||||||
Sbjct  99273  ACGCAGCGAAACGCGATAGGTAATGTGAATTGCAGAATTCCGTGAATCATCGAATCTTTG  99332

Query  393    AACGCACCTTGCGCTCTATGGTATTCCGTAGAGCATGCCTGTTTGAGTGCCGTGAATTCT  452
              |||||||||||||||| |||||||||||| |||||||||||||||||||||| |||||||
Sbjct  99333  AACGCACCTTGCGCTCCATGGTATTCCGTGGAGCATGCCTGTTTGAGTGCCGCGAATTCT  99392

Query  453    CCCATCCC  460
              ||| ||||
Sbjct  99393  CCC-TCCC  99399


 Score = 97.1 bits (52),  Expect = 7e-16
 Identities = 108/132 (82%), Gaps = 16/132 (12%)
 Strand=Plus/Plus

Query  1      CAAGGTTTCTGTAGGTGAACCTGCAGAAGGATCATTAGTGAA-GATTCAAGGGCCAGCCA  59
              |||||||||||||||||||||||||||||||||||||||||| | |||  ||||| ||||
Sbjct  99031  CAAGGTTTCTGTAGGTGAACCTGCAGAAGGATCATTAGTGAAAGTTTC--GGGCCTGCCA  99088

Query  60     TACAGACGTACAATAAGTGTGTCTCTGGCGGCTCGTATCCACTATACATCCATA--AACC  117
              ||| |||| | || | ||    |||||||| | |  ||| ||||||  ||||||  ||||
Sbjct  99089  TACGGACGCA-AACACGT----CTCTGGCGCC-C--ATC-ACTATA--TCCATACCAACC  99137

Query  118    CGTGTGCACTGT  129
              | ||||||||||
Sbjct  99138  CCTGTGCACTGT  99149


 Score = 76.8 bits (41),  Expect = 9e-10
 Identities = 49/53 (92%), Gaps = 0/53 (0%)
 Strand=Plus/Plus

Query  723    AGCCCCCTTTCATTTCTGGTCTCAAATCAGGTAGGATCACCCGCTGAACTTAA  775
              |||||  ||| | ||||||||||||||||||||||||||||||||||||||||
Sbjct  99607  AGCCCTTTTTTAATTCTGGTCTCAAATCAGGTAGGATCACCCGCTGAACTTAA  99659


>PHNK01077531.1 Hemileia vastatrix isolate Race XXXIII Contig78125, whole genome 
shotgun sequence
Length=1059

 Score = 261 bits (141),  Expect = 2e-65
 Identities = 166/178 (93%), Gaps = 1/178 (1%)
 Strand=Plus/Minus

Query  286  AACACAACTTTCGACAACGGATCTCTTGGTTCTCCCATCGATGAAGAACGCAGCGAAACG  345
            |||| |||||||||||||||||||||||||||||||||||||||||||||||||||||||
Sbjct  689  AACATAACTTTCGACAACGGATCTCTTGGTTCTCCCATCGATGAAGAACGCAGCGAAACG  630

Query  346  CGATAGGTAATGTGAATTGCAGAATTCCGTGAATCATCGAATCTTTGAACGCACCTTGCG  405
            ||||||||||||||||||||||||||| ||||||||||||||||||||||||||||||||
Sbjct  629  CGATAGGTAATGTGAATTGCAGAATTCAGTGAATCATCGAATCTTTGAACGCACCTTGCG  570

Query  406  CTCTATGGTATTCCGTAGAGCATGCCTGTTTGAGTGCCGTGAATTC-TCCCATCCCAA  462
            |||  ||||||||||  ||||||||||||||||||| | ||||| | ||  |||||||
Sbjct  569  CTCCTTGGTATTCCGAGGAGCATGCCTGTTTGAGTGTCATGAATCCCTCAAATCCCAA  512


 Score = 78.7 bits (42),  Expect = 3e-10
 Identities = 42/42 (100%), Gaps = 0/42 (0%)
 Strand=Plus/Minus

Query  1    CAAGGTTTCTGTAGGTGAACCTGCAGAAGGATCATTAGTGAA  42
            ||||||||||||||||||||||||||||||||||||||||||
Sbjct  911  CAAGGTTTCTGTAGGTGAACCTGCAGAAGGATCATTAGTGAA  870


>KZ819622.1 Meira miltonrushii strain MCA 3882 unplaced genomic scaffold 
FA14scaffold_21, whole genome shotgun sequence
Length=8434

 Score = 255 bits (138),  Expect = 1e-63
 Identities = 166/179 (93%), Gaps = 4/179 (2%)
 Strand=Plus/Minus

Query  277   AACAAATATAACACAACTTTCGACAACGGATCTCTTGGTTCTCCCATCGATGAAGAACGC  336
             |||||||||   |||||||| |||||||||||||||||||||||||||||||||||||||
Sbjct  5319  AACAAATAT---ACAACTTTTGACAACGGATCTCTTGGTTCTCCCATCGATGAAGAACGC  5263

Query  337   AGCGAAACGCGATAGGTAATGTGAATTGCAGAATTCCGTGAATCATCGAATCTTTGAACG  396
             |||||||||||||||||||||||||||||||||||| |||||||||||||||||||||||
Sbjct  5262  AGCGAAACGCGATAGGTAATGTGAATTGCAGAATTCAGTGAATCATCGAATCTTTGAACG  5203

Query  397   CACCTTGCGCTCTATGGTATTCCGTAGAGCATGCCTGTTTGAGTGCCGTGAATT-CTCC  454
             || |||||||||  |||||||||   ||||||||||||||||||| |||||||| ||||
Sbjct  5202  CATCTTGCGCTCCTTGGTATTCCTCGGAGCATGCCTGTTTGAGTGTCGTGAATTTCTCC  5144


 Score = 73.1 bits (39),  Expect = 1e-08
 Identities = 41/42 (98%), Gaps = 0/42 (0%)
 Strand=Plus/Minus

Query  1     CAAGGTTTCTGTAGGTGAACCTGCAGAAGGATCATTAGTGAA  42
             |||||||||||||||||||||||||||||||||||||| |||
Sbjct  5503  CAAGGTTTCTGTAGGTGAACCTGCAGAAGGATCATTAGAGAA  5462


>NW_020289963.1 Meira miltonrushii strain MCA 3882 unplaced genomic scaffold 
FA14scaffold_21, whole genome shotgun sequence
Length=8434

 Score = 255 bits (138),  Expect = 1e-63
 Identities = 166/179 (93%), Gaps = 4/179 (2%)
 Strand=Plus/Minus

Query  277   AACAAATATAACACAACTTTCGACAACGGATCTCTTGGTTCTCCCATCGATGAAGAACGC  336
             |||||||||   |||||||| |||||||||||||||||||||||||||||||||||||||
Sbjct  5319  AACAAATAT---ACAACTTTTGACAACGGATCTCTTGGTTCTCCCATCGATGAAGAACGC  5263

Query  337   AGCGAAACGCGATAGGTAATGTGAATTGCAGAATTCCGTGAATCATCGAATCTTTGAACG  396
             |||||||||||||||||||||||||||||||||||| |||||||||||||||||||||||
Sbjct  5262  AGCGAAACGCGATAGGTAATGTGAATTGCAGAATTCAGTGAATCATCGAATCTTTGAACG  5203

Query  397   CACCTTGCGCTCTATGGTATTCCGTAGAGCATGCCTGTTTGAGTGCCGTGAATT-CTCC  454
             || |||||||||  |||||||||   ||||||||||||||||||| |||||||| ||||
Sbjct  5202  CATCTTGCGCTCCTTGGTATTCCTCGGAGCATGCCTGTTTGAGTGTCGTGAATTTCTCC  5144


 Score = 73.1 bits (39),  Expect = 1e-08
 Identities = 41/42 (98%), Gaps = 0/42 (0%)
 Strand=Plus/Minus

Query  1     CAAGGTTTCTGTAGGTGAACCTGCAGAAGGATCATTAGTGAA  42
             |||||||||||||||||||||||||||||||||||||| |||
Sbjct  5503  CAAGGTTTCTGTAGGTGAACCTGCAGAAGGATCATTAGAGAA  5462


>RRYC01000010.1 Quambalaria eucalypti isolate CMW1101 Contig0000010_, whole genome 
shotgun sequence
Length=7308

 Score = 250 bits (135),  Expect = 5e-62
 Identities = 169/185 (91%), Gaps = 3/185 (2%)
 Strand=Plus/Plus

Query  280   AAATATAACACAACTTTCGACAACGGATCTCTTGGTTCTCCCATCGATGAAGAACGCAGC  339
             ||||  || |||||||||||||||||||||||||||||||||||||||||||||||||||
Sbjct  4727  AAATTAAATACAACTTTCGACAACGGATCTCTTGGTTCTCCCATCGATGAAGAACGCAGC  4786

Query  340   GAAACGCGATAGGTAATGTGAATTGCAGAATTCCGTGAATCATCGAATCTTTGAACGCAC  399
             |||  |||||| ||||||||||||||||||||| ||||||||||||||||||||||||||
Sbjct  4787  GAATTGCGATAAGTAATGTGAATTGCAGAATTCAGTGAATCATCGAATCTTTGAACGCAC  4846

Query  400   CTTGCGCTCTATGGTATTCCGTA-GAGCATGCCTGTTTGAGTGCCGTGAATTC-TCCCAT  457
             |||||||||  ||||||||| || ||||||||||||||||||| | ||||||| ||  ||
Sbjct  4847  CTTGCGCTCCCTGGTATTCC-TAGGAGCATGCCTGTTTGAGTGTCATGAATTCCTCAAAT  4905

Query  458   CCCAA  462
             |||||
Sbjct  4906  CCCAA  4910


 Score = 78.7 bits (42),  Expect = 3e-10
 Identities = 42/42 (100%), Gaps = 0/42 (0%)
 Strand=Plus/Plus

Query  1     CAAGGTTTCTGTAGGTGAACCTGCAGAAGGATCATTAGTGAA  42
             ||||||||||||||||||||||||||||||||||||||||||
Sbjct  4507  CAAGGTTTCTGTAGGTGAACCTGCAGAAGGATCATTAGTGAA  4548


>JAMALD010000046.1 Rhodotorula sp. S30-09 ctg_46, whole genome shotgun sequence
Length=149880

 Score = 248 bits (134),  Expect = 2e-61
 Identities = 156/167 (93%), Gaps = 0/167 (0%)
 Strand=Plus/Plus

Query  286     AACACAACTTTCGACAACGGATCTCTTGGTTCTCCCATCGATGAAGAACGCAGCGAAACG  345
               |||| ||||||| |||||||||||||||| |||| ||||||||||||||||||||||| |
Sbjct  145315  AACAAAACTTTCAACAACGGATCTCTTGGCTCTCGCATCGATGAAGAACGCAGCGAAATG  145374

Query  346     CGATAGGTAATGTGAATTGCAGAATTCCGTGAATCATCGAATCTTTGAACGCACCTTGCG  405
               ||||| ||||||||||||||||||||| ||||||||||||||||||||||||||||||||
Sbjct  145375  CGATACGTAATGTGAATTGCAGAATTCAGTGAATCATCGAATCTTTGAACGCACCTTGCG  145434

Query  406     CTCTATGGTATTCCGTAGAGCATGCCTGTTTGAGTGCCGTGAATTCT  452
               ||| |||||||||||| ||||||||||||||||||| | ||||||||
Sbjct  145435  CTCCATGGTATTCCGTGGAGCATGCCTGTTTGAGTGTCATGAATTCT  145481


>QYSD01000090.1 Rhodotorula sp. ZM1 ZM1_90, whole genome shotgun sequence
Length=67878

 Score = 248 bits (134),  Expect = 2e-61
 Identities = 156/167 (93%), Gaps = 0/167 (0%)
 Strand=Plus/Plus

Query  286    AACACAACTTTCGACAACGGATCTCTTGGTTCTCCCATCGATGAAGAACGCAGCGAAACG  345
              |||| ||||||| |||||||||||||||| |||| ||||||||||||||||||||||| |
Sbjct  63337  AACAAAACTTTCAACAACGGATCTCTTGGCTCTCGCATCGATGAAGAACGCAGCGAAATG  63396

Query  346    CGATAGGTAATGTGAATTGCAGAATTCCGTGAATCATCGAATCTTTGAACGCACCTTGCG  405
              ||||| ||||||||||||||||||||| ||||||||||||||||||||||||||||||||
Sbjct  63397  CGATACGTAATGTGAATTGCAGAATTCAGTGAATCATCGAATCTTTGAACGCACCTTGCG  63456

Query  406    CTCTATGGTATTCCGTAGAGCATGCCTGTTTGAGTGCCGTGAATTCT  452
              ||| |||||||||||| ||||||||||||||||||| | ||||||||
Sbjct  63457  CTCCATGGTATTCCGTGGAGCATGCCTGTTTGAGTGTCATGAATTCT  63503


>JAIHLT010000016.1 Inonotus obliquus strain CT5 ctg16, whole genome shotgun sequence
Length=1139004

 Score = 248 bits (134),  Expect = 2e-61
 Identities = 156/167 (93%), Gaps = 0/167 (0%)
 Strand=Plus/Plus

Query  286      AACACAACTTTCGACAACGGATCTCTTGGTTCTCCCATCGATGAAGAACGCAGCGAAACG  345
                |||| ||||||| |||||||||||||||| |||| ||||||||||||||||||||||| |
Sbjct  1060234  AACAAAACTTTCAACAACGGATCTCTTGGCTCTCGCATCGATGAAGAACGCAGCGAAATG  1060293

Query  346      CGATAGGTAATGTGAATTGCAGAATTCCGTGAATCATCGAATCTTTGAACGCACCTTGCG  405
                ||||| ||||||||||||||||||||| ||||||||||||||||||||||||||||||||
Sbjct  1060294  CGATACGTAATGTGAATTGCAGAATTCAGTGAATCATCGAATCTTTGAACGCACCTTGCG  1060353

Query  406      CTCTATGGTATTCCGTAGAGCATGCCTGTTTGAGTGCCGTGAATTCT  452
                ||| |||||||||||| ||||||||||||||||||| | ||||||||
Sbjct  1060354  CTCCATGGTATTCCGTGGAGCATGCCTGTTTGAGTGTCATGAATTCT  1060400


 Score = 213 bits (115),  Expect = 7e-51
 Identities = 146/161 (91%), Gaps = 1/161 (1%)
 Strand=Plus/Plus

Query  281      AATATAACACAACTTTCGACAACGGATCTCTTGGTTCTCCCATCGATGAAGAACGCAGCG  340
                |||| || ||||||||| ||||||||||||| || |||| ||||||||||||||||||||
Sbjct  1012292  AATA-AATACAACTTTCAACAACGGATCTCTAGGCTCTCGCATCGATGAAGAACGCAGCG  1012350

Query  341      AAACGCGATAGGTAATGTGAATTGCAGAATTCCGTGAATCATCGAATCTTTGAACGCACC  400
                ||| |||||| ||||||||||||||||||||| |||||||||||||||||||||||||||
Sbjct  1012351  AAATGCGATAAGTAATGTGAATTGCAGAATTCAGTGAATCATCGAATCTTTGAACGCACC  1012410

Query  401      TTGCGCTCTATGGTATTCCGTAGAGCATGCCTGTTTGAGTG  441
                |||||| |  ||||||||||  | |||||||||||||||||
Sbjct  1012411  TTGCGCCCCTTGGTATTCCGAGGGGCATGCCTGTTTGAGTG  1012451


 Score = 213 bits (115),  Expect = 7e-51
 Identities = 146/161 (91%), Gaps = 1/161 (1%)
 Strand=Plus/Plus

Query  281      AATATAACACAACTTTCGACAACGGATCTCTTGGTTCTCCCATCGATGAAGAACGCAGCG  340
                |||| || ||||||||| ||||||||||||| || |||| ||||||||||||||||||||
Sbjct  1022092  AATA-AATACAACTTTCAACAACGGATCTCTAGGCTCTCGCATCGATGAAGAACGCAGCG  1022150

Query  341      AAACGCGATAGGTAATGTGAATTGCAGAATTCCGTGAATCATCGAATCTTTGAACGCACC  400
                ||| |||||| ||||||||||||||||||||| |||||||||||||||||||||||||||
Sbjct  1022151  AAATGCGATAAGTAATGTGAATTGCAGAATTCAGTGAATCATCGAATCTTTGAACGCACC  1022210

Query  401      TTGCGCTCTATGGTATTCCGTAGAGCATGCCTGTTTGAGTG  441
                |||||| |  ||||||||||  | |||||||||||||||||
Sbjct  1022211  TTGCGCCCCTTGGTATTCCGAGGGGCATGCCTGTTTGAGTG  1022251


 Score = 213 bits (115),  Expect = 7e-51
 Identities = 146/161 (91%), Gaps = 1/161 (1%)
 Strand=Plus/Plus

Query  281      AATATAACACAACTTTCGACAACGGATCTCTTGGTTCTCCCATCGATGAAGAACGCAGCG  340
                |||| || ||||||||| ||||||||||||| || |||| ||||||||||||||||||||
Sbjct  1031878  AATA-AATACAACTTTCAACAACGGATCTCTAGGCTCTCGCATCGATGAAGAACGCAGCG  1031936

Query  341      AAACGCGATAGGTAATGTGAATTGCAGAATTCCGTGAATCATCGAATCTTTGAACGCACC  400
                ||| |||||| ||||||||||||||||||||| |||||||||||||||||||||||||||
Sbjct  1031937  AAATGCGATAAGTAATGTGAATTGCAGAATTCAGTGAATCATCGAATCTTTGAACGCACC  1031996

Query  401      TTGCGCTCTATGGTATTCCGTAGAGCATGCCTGTTTGAGTG  441
                |||||| |  ||||||||||  | |||||||||||||||||
Sbjct  1031997  TTGCGCCCCTTGGTATTCCGAGGGGCATGCCTGTTTGAGTG  1032037


 Score = 213 bits (115),  Expect = 7e-51
 Identities = 146/161 (91%), Gaps = 1/161 (1%)
 Strand=Plus/Plus

Query  281      AATATAACACAACTTTCGACAACGGATCTCTTGGTTCTCCCATCGATGAAGAACGCAGCG  340
                |||| || ||||||||| ||||||||||||| || |||| ||||||||||||||||||||
Sbjct  1041680  AATA-AATACAACTTTCAACAACGGATCTCTAGGCTCTCGCATCGATGAAGAACGCAGCG  1041738

Query  341      AAACGCGATAGGTAATGTGAATTGCAGAATTCCGTGAATCATCGAATCTTTGAACGCACC  400
                ||| |||||| ||||||||||||||||||||| |||||||||||||||||||||||||||
Sbjct  1041739  AAATGCGATAAGTAATGTGAATTGCAGAATTCAGTGAATCATCGAATCTTTGAACGCACC  1041798

Query  401      TTGCGCTCTATGGTATTCCGTAGAGCATGCCTGTTTGAGTG  441
                |||||| |  ||||||||||  | |||||||||||||||||
Sbjct  1041799  TTGCGCCCCTTGGTATTCCGAGGGGCATGCCTGTTTGAGTG  1041839


 Score = 213 bits (115),  Expect = 7e-51
 Identities = 146/161 (91%), Gaps = 1/161 (1%)
 Strand=Plus/Plus

Query  281      AATATAACACAACTTTCGACAACGGATCTCTTGGTTCTCCCATCGATGAAGAACGCAGCG  340
                |||| || ||||||||| ||||||||||||| || |||| ||||||||||||||||||||
Sbjct  1051481  AATA-AATACAACTTTCAACAACGGATCTCTAGGCTCTCGCATCGATGAAGAACGCAGCG  1051539

Query  341      AAACGCGATAGGTAATGTGAATTGCAGAATTCCGTGAATCATCGAATCTTTGAACGCACC  400
                ||| |||||| ||||||||||||||||||||| |||||||||||||||||||||||||||
Sbjct  1051540  AAATGCGATAAGTAATGTGAATTGCAGAATTCAGTGAATCATCGAATCTTTGAACGCACC  1051599

Query  401      TTGCGCTCTATGGTATTCCGTAGAGCATGCCTGTTTGAGTG  441
                |||||| |  ||||||||||  | |||||||||||||||||
Sbjct  1051600  TTGCGCCCCTTGGTATTCCGAGGGGCATGCCTGTTTGAGTG  1051640


 Score = 213 bits (115),  Expect = 7e-51
 Identities = 146/161 (91%), Gaps = 1/161 (1%)
 Strand=Plus/Plus

Query  281      AATATAACACAACTTTCGACAACGGATCTCTTGGTTCTCCCATCGATGAAGAACGCAGCG  340
                |||| || ||||||||| ||||||||||||| || |||| ||||||||||||||||||||
Sbjct  1069256  AATA-AATACAACTTTCAACAACGGATCTCTAGGCTCTCGCATCGATGAAGAACGCAGCG  1069314

Query  341      AAACGCGATAGGTAATGTGAATTGCAGAATTCCGTGAATCATCGAATCTTTGAACGCACC  400
                ||| |||||| ||||||||||||||||||||| |||||||||||||||||||||||||||
Sbjct  1069315  AAATGCGATAAGTAATGTGAATTGCAGAATTCAGTGAATCATCGAATCTTTGAACGCACC  1069374

Query  401      TTGCGCTCTATGGTATTCCGTAGAGCATGCCTGTTTGAGTG  441
                |||||| |  ||||||||||  | |||||||||||||||||
Sbjct  1069375  TTGCGCCCCTTGGTATTCCGAGGGGCATGCCTGTTTGAGTG  1069415


 Score = 213 bits (115),  Expect = 7e-51
 Identities = 146/161 (91%), Gaps = 1/161 (1%)
 Strand=Plus/Plus

Query  281      AATATAACACAACTTTCGACAACGGATCTCTTGGTTCTCCCATCGATGAAGAACGCAGCG  340
                |||| || ||||||||| ||||||||||||| || |||| ||||||||||||||||||||
Sbjct  1079056  AATA-AATACAACTTTCAACAACGGATCTCTAGGCTCTCGCATCGATGAAGAACGCAGCG  1079114

Query  341      AAACGCGATAGGTAATGTGAATTGCAGAATTCCGTGAATCATCGAATCTTTGAACGCACC  400
                ||| |||||| ||||||||||||||||||||| |||||||||||||||||||||||||||
Sbjct  1079115  AAATGCGATAAGTAATGTGAATTGCAGAATTCAGTGAATCATCGAATCTTTGAACGCACC  1079174

Query  401      TTGCGCTCTATGGTATTCCGTAGAGCATGCCTGTTTGAGTG  441
                |||||| |  ||||||||||  | |||||||||||||||||
Sbjct  1079175  TTGCGCCCCTTGGTATTCCGAGGGGCATGCCTGTTTGAGTG  1079215


 Score = 213 bits (115),  Expect = 7e-51
 Identities = 146/161 (91%), Gaps = 1/161 (1%)
 Strand=Plus/Plus

Query  281      AATATAACACAACTTTCGACAACGGATCTCTTGGTTCTCCCATCGATGAAGAACGCAGCG  340
                |||| || ||||||||| ||||||||||||| || |||| ||||||||||||||||||||
Sbjct  1088855  AATA-AATACAACTTTCAACAACGGATCTCTAGGCTCTCGCATCGATGAAGAACGCAGCG  1088913

Query  341      AAACGCGATAGGTAATGTGAATTGCAGAATTCCGTGAATCATCGAATCTTTGAACGCACC  400
                ||| |||||| ||||||||||||||||||||| |||||||||||||||||||||||||||
Sbjct  1088914  AAATGCGATAAGTAATGTGAATTGCAGAATTCAGTGAATCATCGAATCTTTGAACGCACC  1088973

Query  401      TTGCGCTCTATGGTATTCCGTAGAGCATGCCTGTTTGAGTG  441
                |||||| |  ||||||||||  | |||||||||||||||||
Sbjct  1088974  TTGCGCCCCTTGGTATTCCGAGGGGCATGCCTGTTTGAGTG  1089014


 Score = 213 bits (115),  Expect = 7e-51
 Identities = 146/161 (91%), Gaps = 1/161 (1%)
 Strand=Plus/Plus

Query  281      AATATAACACAACTTTCGACAACGGATCTCTTGGTTCTCCCATCGATGAAGAACGCAGCG  340
                |||| || ||||||||| ||||||||||||| || |||| ||||||||||||||||||||
Sbjct  1098654  AATA-AATACAACTTTCAACAACGGATCTCTAGGCTCTCGCATCGATGAAGAACGCAGCG  1098712

Query  341      AAACGCGATAGGTAATGTGAATTGCAGAATTCCGTGAATCATCGAATCTTTGAACGCACC  400
                ||| |||||| ||||||||||||||||||||| |||||||||||||||||||||||||||
Sbjct  1098713  AAATGCGATAAGTAATGTGAATTGCAGAATTCAGTGAATCATCGAATCTTTGAACGCACC  1098772

Query  401      TTGCGCTCTATGGTATTCCGTAGAGCATGCCTGTTTGAGTG  441
                |||||| |  ||||||||||  | |||||||||||||||||
Sbjct  1098773  TTGCGCCCCTTGGTATTCCGAGGGGCATGCCTGTTTGAGTG  1098813


 Score = 213 bits (115),  Expect = 7e-51
 Identities = 146/161 (91%), Gaps = 1/161 (1%)
 Strand=Plus/Plus

Query  281      AATATAACACAACTTTCGACAACGGATCTCTTGGTTCTCCCATCGATGAAGAACGCAGCG  340
                |||| || ||||||||| ||||||||||||| || |||| ||||||||||||||||||||
Sbjct  1108450  AATA-AATACAACTTTCAACAACGGATCTCTAGGCTCTCGCATCGATGAAGAACGCAGCG  1108508

Query  341      AAACGCGATAGGTAATGTGAATTGCAGAATTCCGTGAATCATCGAATCTTTGAACGCACC  400
                ||| |||||| ||||||||||||||||||||| |||||||||||||||||||||||||||
Sbjct  1108509  AAATGCGATAAGTAATGTGAATTGCAGAATTCAGTGAATCATCGAATCTTTGAACGCACC  1108568

Query  401      TTGCGCTCTATGGTATTCCGTAGAGCATGCCTGTTTGAGTG  441
                |||||| |  ||||||||||  | |||||||||||||||||
Sbjct  1108569  TTGCGCCCCTTGGTATTCCGAGGGGCATGCCTGTTTGAGTG  1108609


 Score = 213 bits (115),  Expect = 7e-51
 Identities = 146/161 (91%), Gaps = 1/161 (1%)
 Strand=Plus/Plus

Query  281      AATATAACACAACTTTCGACAACGGATCTCTTGGTTCTCCCATCGATGAAGAACGCAGCG  340
                |||| || ||||||||| ||||||||||||| || |||| ||||||||||||||||||||
Sbjct  1127402  AATA-AATACAACTTTCAACAACGGATCTCTAGGCTCTCGCATCGATGAAGAACGCAGCG  1127460

Query  341      AAACGCGATAGGTAATGTGAATTGCAGAATTCCGTGAATCATCGAATCTTTGAACGCACC  400
                ||| |||||| ||||||||||||||||||||| |||||||||||||||||||||||||||
Sbjct  1127461  AAATGCGATAAGTAATGTGAATTGCAGAATTCAGTGAATCATCGAATCTTTGAACGCACC  1127520

Query  401      TTGCGCTCTATGGTATTCCGTAGAGCATGCCTGTTTGAGTG  441
                |||||| |  ||||||||||  | |||||||||||||||||
Sbjct  1127521  TTGCGCCCCTTGGTATTCCGAGGGGCATGCCTGTTTGAGTG  1127561


 Score = 213 bits (115),  Expect = 7e-51
 Identities = 146/161 (91%), Gaps = 1/161 (1%)
 Strand=Plus/Plus

Query  281      AATATAACACAACTTTCGACAACGGATCTCTTGGTTCTCCCATCGATGAAGAACGCAGCG  340
                |||| || ||||||||| ||||||||||||| || |||| ||||||||||||||||||||
Sbjct  1137156  AATA-AATACAACTTTCAACAACGGATCTCTAGGCTCTCGCATCGATGAAGAACGCAGCG  1137214

Query  341      AAACGCGATAGGTAATGTGAATTGCAGAATTCCGTGAATCATCGAATCTTTGAACGCACC  400
                ||| |||||| ||||||||||||||||||||| |||||||||||||||||||||||||||
Sbjct  1137215  AAATGCGATAAGTAATGTGAATTGCAGAATTCAGTGAATCATCGAATCTTTGAACGCACC  1137274

Query  401      TTGCGCTCTATGGTATTCCGTAGAGCATGCCTGTTTGAGTG  441
                |||||| |  ||||||||||  | |||||||||||||||||
Sbjct  1137275  TTGCGCCCCTTGGTATTCCGAGGGGCATGCCTGTTTGAGTG  1137315


 Score = 93.5 bits (50),  Expect = 9e-15
 Identities = 103/126 (82%), Gaps = 13/126 (10%)
 Strand=Plus/Plus

Query  281      AATATAACACAACTTTCGACAACGGATCTCTTGGTTCTCCCATCGATGAAGAACGCAGCG  340
                |||| || ||||||||| ||||||||||||| || |||| ||||||||||||||||||||
Sbjct  1118228  AATA-AATACAACTTTCAACAACGGATCTCTAGGCTCTCGCATCGATGAAGAACGCAGCG  1118286

Query  341      AAACGCGATAGGTAATGTGAATTGCAGAATTCCGTGAATCATCGAATCTTTGAACGCACC  400
                ||| ||||  ||  | || ||    ||  ||  |  ||||||||||||||||||||||||
Sbjct  1118287  AAATGCGA--GG-CA-GT-AA----AG--TT-GGACAATCATCGAATCTTTGAACGCACC  1118334

Query  401      TTGCGC  406
                ||||||
Sbjct  1118335  TTGCGC  1118340


>JANIBP010000032.1 Rhodotorula sphaerocarpa strain GDMCC 60679 scaf32_pilon_pilon_pilon, 
whole genome shotgun sequence
Length=22796

 Score = 244 bits (132),  Expect = 2e-60
 Identities = 152/162 (94%), Gaps = 0/162 (0%)
 Strand=Plus/Minus

Query  291    AACTTTCGACAACGGATCTCTTGGTTCTCCCATCGATGAAGAACGCAGCGAAACGCGATA  350
              ||||||| ||||||||||||||||||||| ||||||||||||||||||||||| ||||||
Sbjct  15951  AACTTTCAACAACGGATCTCTTGGTTCTCGCATCGATGAAGAACGCAGCGAAATGCGATA  15892

Query  351    GGTAATGTGAATTGCAGAATTCCGTGAATCATCGAATCTTTGAACGCACCTTGCGCTCTA  410
               ||||||||||||||||||||| ||||||||||||||||||||||||||||||||||| |
Sbjct  15891  AGTAATGTGAATTGCAGAATTCAGTGAATCATCGAATCTTTGAACGCACCTTGCGCTCCA  15832

Query  411    TGGTATTCCGTAGAGCATGCCTGTTTGAGTGCCGTGAATTCT  452
              ||||||||||| ||||||||||||||||||| | ||||| ||
Sbjct  15831  TGGTATTCCGTGGAGCATGCCTGTTTGAGTGTCATGAATACT  15790


 Score = 239 bits (129),  Expect = 1e-58
 Identities = 151/162 (93%), Gaps = 0/162 (0%)
 Strand=Plus/Minus

Query  291   AACTTTCGACAACGGATCTCTTGGTTCTCCCATCGATGAAGAACGCAGCGAAACGCGATA  350
             ||||||| |||||||||||||||| |||| ||||||||||||||||||||||| ||||||
Sbjct  7542  AACTTTCAACAACGGATCTCTTGGCTCTCGCATCGATGAAGAACGCAGCGAAATGCGATA  7483

Query  351   GGTAATGTGAATTGCAGAATTCCGTGAATCATCGAATCTTTGAACGCACCTTGCGCTCTA  410
              ||||||||||||||||||||| ||||||||||||||||||||||||||||||||||| |
Sbjct  7482  AGTAATGTGAATTGCAGAATTCAGTGAATCATCGAATCTTTGAACGCACCTTGCGCTCCA  7423

Query  411   TGGTATTCCGTAGAGCATGCCTGTTTGAGTGCCGTGAATTCT  452
             ||||||||||| ||||||||||||||||||| | ||||| ||
Sbjct  7422  TGGTATTCCGTGGAGCATGCCTGTTTGAGTGTCATGAATACT  7381


>JANIBP010000022.1 Rhodotorula sphaerocarpa strain GDMCC 60679 scaf22_pilon_pilon_pilon, 
whole genome shotgun sequence
Length=90711

 Score = 244 bits (132),  Expect = 2e-60
 Identities = 160/173 (92%), Gaps = 4/173 (2%)
 Strand=Plus/Plus

Query  277   AACAAATATAACACAACTTTCGACAACGGATCTCTTGGTTCTCCCATCGATGAAGAACGC  336
             |||||| || | | ||||||| ||||||||||||||||||||| ||||||||||||||||
Sbjct  1950  AACAAA-AT-A-A-AACTTTCAACAACGGATCTCTTGGTTCTCGCATCGATGAAGAACGC  2005

Query  337   AGCGAAACGCGATAGGTAATGTGAATTGCAGAATTCCGTGAATCATCGAATCTTTGAACG  396
             ||||||| |||||| ||||||||||||||||||||| |||||||||||||||||||||||
Sbjct  2006  AGCGAAATGCGATAAGTAATGTGAATTGCAGAATTCAGTGAATCATCGAATCTTTGAACG  2065

Query  397   CACCTTGCGCTCTATGGTATTCCGTAGAGCATGCCTGTTTGAGTGCCGTGAAT  449
             |||||||||||| |||||||||||| ||||||||||||||||||| | |||||
Sbjct  2066  CACCTTGCGCTCCATGGTATTCCGTGGAGCATGCCTGTTTGAGTGTCATGAAT  2118


 Score = 239 bits (129),  Expect = 1e-58
 Identities = 159/173 (92%), Gaps = 4/173 (2%)
 Strand=Plus/Plus

Query  277    AACAAATATAACACAACTTTCGACAACGGATCTCTTGGTTCTCCCATCGATGAAGAACGC  336
              |||||| || | | ||||||| |||||||||||||||| |||| ||||||||||||||||
Sbjct  10394  AACAAA-AT-A-A-AACTTTCAACAACGGATCTCTTGGCTCTCGCATCGATGAAGAACGC  10449

Query  337    AGCGAAACGCGATAGGTAATGTGAATTGCAGAATTCCGTGAATCATCGAATCTTTGAACG  396
              ||||||| |||||| ||||||||||||||||||||| |||||||||||||||||||||||
Sbjct  10450  AGCGAAATGCGATAAGTAATGTGAATTGCAGAATTCAGTGAATCATCGAATCTTTGAACG  10509

Query  397    CACCTTGCGCTCTATGGTATTCCGTAGAGCATGCCTGTTTGAGTGCCGTGAAT  449
              |||||||||||| |||||||||||| ||||||||||||||||||| | |||||
Sbjct  10510  CACCTTGCGCTCCATGGTATTCCGTGGAGCATGCCTGTTTGAGTGTCATGAAT  10562


 Score = 239 bits (129),  Expect = 1e-58
 Identities = 159/173 (92%), Gaps = 4/173 (2%)
 Strand=Plus/Plus

Query  277    AACAAATATAACACAACTTTCGACAACGGATCTCTTGGTTCTCCCATCGATGAAGAACGC  336
              |||||| || | | ||||||| |||||||||||||||| |||| ||||||||||||||||
Sbjct  18810  AACAAA-AT-A-A-AACTTTCAACAACGGATCTCTTGGCTCTCGCATCGATGAAGAACGC  18865

Query  337    AGCGAAACGCGATAGGTAATGTGAATTGCAGAATTCCGTGAATCATCGAATCTTTGAACG  396
              ||||||| |||||| ||||||||||||||||||||| |||||||||||||||||||||||
Sbjct  18866  AGCGAAATGCGATAAGTAATGTGAATTGCAGAATTCAGTGAATCATCGAATCTTTGAACG  18925

Query  397    CACCTTGCGCTCTATGGTATTCCGTAGAGCATGCCTGTTTGAGTGCCGTGAAT  449
              |||||||||||| |||||||||||| ||||||||||||||||||| | |||||
Sbjct  18926  CACCTTGCGCTCCATGGTATTCCGTGGAGCATGCCTGTTTGAGTGTCATGAAT  18978


 Score = 239 bits (129),  Expect = 1e-58
 Identities = 159/173 (92%), Gaps = 4/173 (2%)
 Strand=Plus/Plus

Query  277    AACAAATATAACACAACTTTCGACAACGGATCTCTTGGTTCTCCCATCGATGAAGAACGC  336
              |||||| || | | ||||||| |||||||||||||||| |||| ||||||||||||||||
Sbjct  27306  AACAAA-AT-A-A-AACTTTCAACAACGGATCTCTTGGCTCTCGCATCGATGAAGAACGC  27361

Query  337    AGCGAAACGCGATAGGTAATGTGAATTGCAGAATTCCGTGAATCATCGAATCTTTGAACG  396
              ||||||| |||||| ||||||||||||||||||||| |||||||||||||||||||||||
Sbjct  27362  AGCGAAATGCGATAAGTAATGTGAATTGCAGAATTCAGTGAATCATCGAATCTTTGAACG  27421

Query  397    CACCTTGCGCTCTATGGTATTCCGTAGAGCATGCCTGTTTGAGTGCCGTGAAT  449
              |||||||||||| |||||||||||| ||||||||||||||||||| | |||||
Sbjct  27422  CACCTTGCGCTCCATGGTATTCCGTGGAGCATGCCTGTTTGAGTGTCATGAAT  27474


 Score = 239 bits (129),  Expect = 1e-58
 Identities = 159/173 (92%), Gaps = 4/173 (2%)
 Strand=Plus/Plus

Query  277    AACAAATATAACACAACTTTCGACAACGGATCTCTTGGTTCTCCCATCGATGAAGAACGC  336
              |||||| || | | ||||||| |||||||||||||||| |||| ||||||||||||||||
Sbjct  35719  AACAAA-AT-A-A-AACTTTCAACAACGGATCTCTTGGCTCTCGCATCGATGAAGAACGC  35774

Query  337    AGCGAAACGCGATAGGTAATGTGAATTGCAGAATTCCGTGAATCATCGAATCTTTGAACG  396
              ||||||| |||||| ||||||||||||||||||||| |||||||||||||||||||||||
Sbjct  35775  AGCGAAATGCGATAAGTAATGTGAATTGCAGAATTCAGTGAATCATCGAATCTTTGAACG  35834

Query  397    CACCTTGCGCTCTATGGTATTCCGTAGAGCATGCCTGTTTGAGTGCCGTGAAT  449
              |||||||||||| |||||||||||| ||||||||||||||||||| | |||||
Sbjct  35835  CACCTTGCGCTCCATGGTATTCCGTGGAGCATGCCTGTTTGAGTGTCATGAAT  35887


 Score = 239 bits (129),  Expect = 1e-58
 Identities = 159/173 (92%), Gaps = 4/173 (2%)
 Strand=Plus/Plus

Query  277    AACAAATATAACACAACTTTCGACAACGGATCTCTTGGTTCTCCCATCGATGAAGAACGC  336
              |||||| || | | ||||||| |||||||||||||||| |||| ||||||||||||||||
Sbjct  44135  AACAAA-AT-A-A-AACTTTCAACAACGGATCTCTTGGCTCTCGCATCGATGAAGAACGC  44190

Query  337    AGCGAAACGCGATAGGTAATGTGAATTGCAGAATTCCGTGAATCATCGAATCTTTGAACG  396
              ||||||| |||||| ||||||||||||||||||||| |||||||||||||||||||||||
Sbjct  44191  AGCGAAATGCGATAAGTAATGTGAATTGCAGAATTCAGTGAATCATCGAATCTTTGAACG  44250

Query  397    CACCTTGCGCTCTATGGTATTCCGTAGAGCATGCCTGTTTGAGTGCCGTGAAT  449
              |||||||||||| |||||||||||| ||||||||||||||||||| | |||||
Sbjct  44251  CACCTTGCGCTCCATGGTATTCCGTGGAGCATGCCTGTTTGAGTGTCATGAAT  44303


 Score = 239 bits (129),  Expect = 1e-58
 Identities = 159/173 (92%), Gaps = 4/173 (2%)
 Strand=Plus/Plus

Query  277    AACAAATATAACACAACTTTCGACAACGGATCTCTTGGTTCTCCCATCGATGAAGAACGC  336
              |||||| || | | ||||||| |||||||||||||||| |||| ||||||||||||||||
Sbjct  52551  AACAAA-AT-A-A-AACTTTCAACAACGGATCTCTTGGCTCTCGCATCGATGAAGAACGC  52606

Query  337    AGCGAAACGCGATAGGTAATGTGAATTGCAGAATTCCGTGAATCATCGAATCTTTGAACG  396
              ||||||| |||||| ||||||||||||||||||||| |||||||||||||||||||||||
Sbjct  52607  AGCGAAATGCGATAAGTAATGTGAATTGCAGAATTCAGTGAATCATCGAATCTTTGAACG  52666

Query  397    CACCTTGCGCTCTATGGTATTCCGTAGAGCATGCCTGTTTGAGTGCCGTGAAT  449
              |||||||||||| |||||||||||| ||||||||||||||||||| | |||||
Sbjct  52667  CACCTTGCGCTCCATGGTATTCCGTGGAGCATGCCTGTTTGAGTGTCATGAAT  52719


 Score = 239 bits (129),  Expect = 1e-58
 Identities = 159/173 (92%), Gaps = 4/173 (2%)
 Strand=Plus/Plus

Query  277    AACAAATATAACACAACTTTCGACAACGGATCTCTTGGTTCTCCCATCGATGAAGAACGC  336
              |||||| || | | ||||||| |||||||||||||||| |||| ||||||||||||||||
Sbjct  60967  AACAAA-AT-A-A-AACTTTCAACAACGGATCTCTTGGCTCTCGCATCGATGAAGAACGC  61022

Query  337    AGCGAAACGCGATAGGTAATGTGAATTGCAGAATTCCGTGAATCATCGAATCTTTGAACG  396
              ||||||| |||||| ||||||||||||||||||||| |||||||||||||||||||||||
Sbjct  61023  AGCGAAATGCGATAAGTAATGTGAATTGCAGAATTCAGTGAATCATCGAATCTTTGAACG  61082

Query  397    CACCTTGCGCTCTATGGTATTCCGTAGAGCATGCCTGTTTGAGTGCCGTGAAT  449
              |||||||||||| |||||||||||| ||||||||||||||||||| | |||||
Sbjct  61083  CACCTTGCGCTCCATGGTATTCCGTGGAGCATGCCTGTTTGAGTGTCATGAAT  61135


 Score = 239 bits (129),  Expect = 1e-58
 Identities = 159/173 (92%), Gaps = 4/173 (2%)
 Strand=Plus/Plus

Query  277    AACAAATATAACACAACTTTCGACAACGGATCTCTTGGTTCTCCCATCGATGAAGAACGC  336
              |||||| || | | ||||||| |||||||||||||||| |||| ||||||||||||||||
Sbjct  69383  AACAAA-AT-A-A-AACTTTCAACAACGGATCTCTTGGCTCTCGCATCGATGAAGAACGC  69438

Query  337    AGCGAAACGCGATAGGTAATGTGAATTGCAGAATTCCGTGAATCATCGAATCTTTGAACG  396
              ||||||| |||||| ||||||||||||||||||||| |||||||||||||||||||||||
Sbjct  69439  AGCGAAATGCGATAAGTAATGTGAATTGCAGAATTCAGTGAATCATCGAATCTTTGAACG  69498

Query  397    CACCTTGCGCTCTATGGTATTCCGTAGAGCATGCCTGTTTGAGTGCCGTGAAT  449
              |||||||||||| |||||||||||| ||||||||||||||||||| | |||||
Sbjct  69499  CACCTTGCGCTCCATGGTATTCCGTGGAGCATGCCTGTTTGAGTGTCATGAAT  69551


 Score = 239 bits (129),  Expect = 1e-58
 Identities = 159/173 (92%), Gaps = 4/173 (2%)
 Strand=Plus/Plus

Query  277    AACAAATATAACACAACTTTCGACAACGGATCTCTTGGTTCTCCCATCGATGAAGAACGC  336
              |||||| || | | ||||||| |||||||||||||||| |||| ||||||||||||||||
Sbjct  77859  AACAAA-AT-A-A-AACTTTCAACAACGGATCTCTTGGCTCTCGCATCGATGAAGAACGC  77914

Query  337    AGCGAAACGCGATAGGTAATGTGAATTGCAGAATTCCGTGAATCATCGAATCTTTGAACG  396
              ||||||| |||||| ||||||||||||||||||||| |||||||||||||||||||||||
Sbjct  77915  AGCGAAATGCGATAAGTAATGTGAATTGCAGAATTCAGTGAATCATCGAATCTTTGAACG  77974

Query  397    CACCTTGCGCTCTATGGTATTCCGTAGAGCATGCCTGTTTGAGTGCCGTGAAT  449
              |||||||||||| |||||||||||| ||||||||||||||||||| | |||||
Sbjct  77975  CACCTTGCGCTCCATGGTATTCCGTGGAGCATGCCTGTTTGAGTGTCATGAAT  78027


 Score = 239 bits (129),  Expect = 1e-58
 Identities = 159/173 (92%), Gaps = 4/173 (2%)
 Strand=Plus/Plus

Query  277    AACAAATATAACACAACTTTCGACAACGGATCTCTTGGTTCTCCCATCGATGAAGAACGC  336
              |||||| || | | ||||||| |||||||||||||||| |||| ||||||||||||||||
Sbjct  86275  AACAAA-AT-A-A-AACTTTCAACAACGGATCTCTTGGCTCTCGCATCGATGAAGAACGC  86330

Query  337    AGCGAAACGCGATAGGTAATGTGAATTGCAGAATTCCGTGAATCATCGAATCTTTGAACG  396
              ||||||| |||||| ||||||||||||||||||||| |||||||||||||||||||||||
Sbjct  86331  AGCGAAATGCGATAAGTAATGTGAATTGCAGAATTCAGTGAATCATCGAATCTTTGAACG  86390

Query  397    CACCTTGCGCTCTATGGTATTCCGTAGAGCATGCCTGTTTGAGTGCCGTGAAT  449
              |||||||||||| |||||||||||| ||||||||||||||||||| | |||||
Sbjct  86391  CACCTTGCGCTCCATGGTATTCCGTGGAGCATGCCTGTTTGAGTGTCATGAAT  86443


>RRYC01002181.1 Quambalaria eucalypti isolate CMW1101 Contig0002229_, whole genome 
shotgun sequence
Length=548

 Score = 244 bits (132),  Expect = 2e-60
 Identities = 168/185 (91%), Gaps = 3/185 (2%)
 Strand=Plus/Plus

Query  280  AAATATAACACAACTTTCGACAACGGATCTCTTGGTTCTCCCATCGATGAAGAACGCAGC  339
            ||||  || |||||||||||||||||||||||||||||||||||||||||||||||||||
Sbjct  166  AAATTAAATACAACTTTCGACAACGGATCTCTTGGTTCTCCCATCGATGAAGAACGCAGC  225

Query  340  GAAACGCGATAGGTAATGTGAATTGCAGAATTCCGTGAATCATCGAATCTTTGAACGCAC  399
            |||  |||||| ||||||||||||| ||||||| ||||||||||||||||||||||||||
Sbjct  226  GAATTGCGATAAGTAATGTGAATTGTAGAATTCAGTGAATCATCGAATCTTTGAACGCAC  285

Query  400  CTTGCGCTCTATGGTATTCCGTA-GAGCATGCCTGTTTGAGTGCCGTGAATTC-TCCCAT  457
            |||||||||  ||||||||| || ||||||||||||||||||| | ||||||| ||  ||
Sbjct  286  CTTGCGCTCCCTGGTATTCC-TAGGAGCATGCCTGTTTGAGTGTCATGAATTCCTCAAAT  344

Query  458  CCCAA  462
            |||||
Sbjct  345  CCCAA  349


>CP096880.1 Exobasidium cylindrosporum strain YG638 chromosome 3
Length=5089175

 Score = 241 bits (130),  Expect = 3e-59
 Identities = 153/164 (93%), Gaps = 1/164 (1%)
 Strand=Plus/Plus

Query  291      AACTTTCGACAACGGATCTCTTGGTTCTCCCATCGATGAAGAACGCAGCGAAACGCGATA  350
                |||||| |||||||||||||||||||||||||||||||||||||||||||||| ||||||
Sbjct  1783218  AACTTTTGACAACGGATCTCTTGGTTCTCCCATCGATGAAGAACGCAGCGAAATGCGATA  1783277

Query  351      GGTAATGTGAATTGCAGAATTCCGTGAATCATCGAATCTTTGAACGCACCTTGCGCTCTA  410
                 ||||||||||||||||||||| |||||||||||||||||||||||||||||||||||  
Sbjct  1783278  AGTAATGTGAATTGCAGAATTCAGTGAATCATCGAATCTTTGAACGCACCTTGCGCTCCT  1783337

Query  411      TGGTATTCCGTAGAGCATGCCTGTTTGAGTGCCGTGAAT-TCTC  453
                ||||||||| | ||||||||||||||||||| | ||||| ||||
Sbjct  1783338  TGGTATTCCTTGGAGCATGCCTGTTTGAGTGTCTTGAATATCTC  1783381


 Score = 73.1 bits (39),  Expect = 1e-08
 Identities = 41/42 (98%), Gaps = 0/42 (0%)
 Strand=Plus/Plus

Query  1        CAAGGTTTCTGTAGGTGAACCTGCAGAAGGATCATTAGTGAA  42
                ||||||||||||||||||||||||||||||||||||| ||||
Sbjct  1783029  CAAGGTTTCTGTAGGTGAACCTGCAGAAGGATCATTATTGAA  1783070


>BEDZ01000082.1 Cutaneotrichosporon cyanovorans DNA, scaffold: scaffold_82, strain: 
JCM_31833, whole genome shotgun sequence
Length=4369

 Score = 241 bits (130),  Expect = 3e-59
 Identities = 152/163 (93%), Gaps = 0/163 (0%)
 Strand=Plus/Plus

Query  291   AACTTTCGACAACGGATCTCTTGGTTCTCCCATCGATGAAGAACGCAGCGAAACGCGATA  350
             ||||||| |||||||||||||||| |||| ||||||||||||||||||||||| ||||||
Sbjct  3351  AACTTTCAACAACGGATCTCTTGGCTCTCGCATCGATGAAGAACGCAGCGAAATGCGATA  3410

Query  351   GGTAATGTGAATTGCAGAATTCCGTGAATCATCGAATCTTTGAACGCACCTTGCGCTCTA  410
              ||||||||||||||||||||| |||||||||||||||||||||||||||||||||||| 
Sbjct  3411  AGTAATGTGAATTGCAGAATTCAGTGAATCATCGAATCTTTGAACGCACCTTGCGCTCTC  3470

Query  411   TGGTATTCCGTAGAGCATGCCTGTTTGAGTGCCGTGAATTCTC  453
             |||||||||| |||||||||||||||||||| | |||| ||||
Sbjct  3471  TGGTATTCCGGAGAGCATGCCTGTTTGAGTGTCATGAAATCTC  3513


>JAGYWK010000084.1 Rhodotorula sp. VS67 NODE_84_length_33207_cov_2167.938120, whole 
genome shotgun sequence
Length=33207

 Score = 239 bits (129),  Expect = 1e-58
 Identities = 151/162 (93%), Gaps = 0/162 (0%)
 Strand=Plus/Minus

Query  291   AACTTTCGACAACGGATCTCTTGGTTCTCCCATCGATGAAGAACGCAGCGAAACGCGATA  350
             ||||||| |||||||||||||||| |||| ||||||||||||||||||||||| ||||||
Sbjct  4557  AACTTTCAACAACGGATCTCTTGGCTCTCGCATCGATGAAGAACGCAGCGAAATGCGATA  4498

Query  351   GGTAATGTGAATTGCAGAATTCCGTGAATCATCGAATCTTTGAACGCACCTTGCGCTCTA  410
              ||||||||||||||||||||| ||||||||||||||||||||||||||||||||||| |
Sbjct  4497  AGTAATGTGAATTGCAGAATTCAGTGAATCATCGAATCTTTGAACGCACCTTGCGCTCCA  4438

Query  411   TGGTATTCCGTAGAGCATGCCTGTTTGAGTGCCGTGAATTCT  452
             ||||||||||| ||||||||||||||||||| | ||||| ||
Sbjct  4437  TGGTATTCCGTGGAGCATGCCTGTTTGAGTGTCATGAATACT  4396


>JANBVD010000023.1 Rhodotorula mucilaginosa strain JY1105 tig00000831, whole genome 
shotgun sequence
Length=28921

 Score = 239 bits (129),  Expect = 1e-58
 Identities = 159/173 (92%), Gaps = 4/173 (2%)
 Strand=Plus/Plus

Query  277   AACAAATATAACACAACTTTCGACAACGGATCTCTTGGTTCTCCCATCGATGAAGAACGC  336
             |||||| || | | ||||||| |||||||||||||||| |||| ||||||||||||||||
Sbjct  1500  AACAAA-AT-A-A-AACTTTCAACAACGGATCTCTTGGCTCTCGCATCGATGAAGAACGC  1555

Query  337   AGCGAAACGCGATAGGTAATGTGAATTGCAGAATTCCGTGAATCATCGAATCTTTGAACG  396
             ||||||| |||||| ||||||||||||||||||||| |||||||||||||||||||||||
Sbjct  1556  AGCGAAATGCGATAAGTAATGTGAATTGCAGAATTCAGTGAATCATCGAATCTTTGAACG  1615

Query  397   CACCTTGCGCTCTATGGTATTCCGTAGAGCATGCCTGTTTGAGTGCCGTGAAT  449
             |||||||||||| |||||||||||| ||||||||||||||||||| | |||||
Sbjct  1616  CACCTTGCGCTCCATGGTATTCCGTGGAGCATGCCTGTTTGAGTGTCATGAAT  1668


 Score = 239 bits (129),  Expect = 1e-58
 Identities = 159/173 (92%), Gaps = 4/173 (2%)
 Strand=Plus/Plus

Query  277   AACAAATATAACACAACTTTCGACAACGGATCTCTTGGTTCTCCCATCGATGAAGAACGC  336
             |||||| || | | ||||||| |||||||||||||||| |||| ||||||||||||||||
Sbjct  9502  AACAAA-AT-A-A-AACTTTCAACAACGGATCTCTTGGCTCTCGCATCGATGAAGAACGC  9557

Query  337   AGCGAAACGCGATAGGTAATGTGAATTGCAGAATTCCGTGAATCATCGAATCTTTGAACG  396
             ||||||| |||||| ||||||||||||||||||||| |||||||||||||||||||||||
Sbjct  9558  AGCGAAATGCGATAAGTAATGTGAATTGCAGAATTCAGTGAATCATCGAATCTTTGAACG  9617

Query  397   CACCTTGCGCTCTATGGTATTCCGTAGAGCATGCCTGTTTGAGTGCCGTGAAT  449
             |||||||||||| |||||||||||| ||||||||||||||||||| | |||||
Sbjct  9618  CACCTTGCGCTCCATGGTATTCCGTGGAGCATGCCTGTTTGAGTGTCATGAAT  9670


 Score = 239 bits (129),  Expect = 1e-58
 Identities = 159/173 (92%), Gaps = 4/173 (2%)
 Strand=Plus/Plus

Query  277    AACAAATATAACACAACTTTCGACAACGGATCTCTTGGTTCTCCCATCGATGAAGAACGC  336
              |||||| || | | ||||||| |||||||||||||||| |||| ||||||||||||||||
Sbjct  17503  AACAAA-AT-A-A-AACTTTCAACAACGGATCTCTTGGCTCTCGCATCGATGAAGAACGC  17558

Query  337    AGCGAAACGCGATAGGTAATGTGAATTGCAGAATTCCGTGAATCATCGAATCTTTGAACG  396
              ||||||| |||||| ||||||||||||||||||||| |||||||||||||||||||||||
Sbjct  17559  AGCGAAATGCGATAAGTAATGTGAATTGCAGAATTCAGTGAATCATCGAATCTTTGAACG  17618

Query  397    CACCTTGCGCTCTATGGTATTCCGTAGAGCATGCCTGTTTGAGTGCCGTGAAT  449
              |||||||||||| |||||||||||| ||||||||||||||||||| | |||||
Sbjct  17619  CACCTTGCGCTCCATGGTATTCCGTGGAGCATGCCTGTTTGAGTGTCATGAAT  17671


 Score = 239 bits (129),  Expect = 1e-58
 Identities = 159/173 (92%), Gaps = 4/173 (2%)
 Strand=Plus/Plus

Query  277    AACAAATATAACACAACTTTCGACAACGGATCTCTTGGTTCTCCCATCGATGAAGAACGC  336
              |||||| || | | ||||||| |||||||||||||||| |||| ||||||||||||||||
Sbjct  25505  AACAAA-AT-A-A-AACTTTCAACAACGGATCTCTTGGCTCTCGCATCGATGAAGAACGC  25560

Query  337    AGCGAAACGCGATAGGTAATGTGAATTGCAGAATTCCGTGAATCATCGAATCTTTGAACG  396
              ||||||| |||||| ||||||||||||||||||||| |||||||||||||||||||||||
Sbjct  25561  AGCGAAATGCGATAAGTAATGTGAATTGCAGAATTCAGTGAATCATCGAATCTTTGAACG  25620

Query  397    CACCTTGCGCTCTATGGTATTCCGTAGAGCATGCCTGTTTGAGTGCCGTGAAT  449
              |||||||||||| |||||||||||| ||||||||||||||||||| | |||||
Sbjct  25621  CACCTTGCGCTCCATGGTATTCCGTGGAGCATGCCTGTTTGAGTGTCATGAAT  25673


>JANBVD010000022.1 Rhodotorula mucilaginosa strain JY1105 tig00000805, whole genome 
shotgun sequence
Length=67514

 Score = 239 bits (129),  Expect = 1e-58
 Identities = 151/162 (93%), Gaps = 0/162 (0%)
 Strand=Plus/Minus

Query  291   AACTTTCGACAACGGATCTCTTGGTTCTCCCATCGATGAAGAACGCAGCGAAACGCGATA  350
             ||||||| |||||||||||||||| |||| ||||||||||||||||||||||| ||||||
Sbjct  3880  AACTTTCAACAACGGATCTCTTGGCTCTCGCATCGATGAAGAACGCAGCGAAATGCGATA  3821

Query  351   GGTAATGTGAATTGCAGAATTCCGTGAATCATCGAATCTTTGAACGCACCTTGCGCTCTA  410
              ||||||||||||||||||||| ||||||||||||||||||||||||||||||||||| |
Sbjct  3820  AGTAATGTGAATTGCAGAATTCAGTGAATCATCGAATCTTTGAACGCACCTTGCGCTCCA  3761

Query  411   TGGTATTCCGTAGAGCATGCCTGTTTGAGTGCCGTGAATTCT  452
             ||||||||||| ||||||||||||||||||| | ||||| ||
Sbjct  3760  TGGTATTCCGTGGAGCATGCCTGTTTGAGTGTCATGAATACT  3719


 Score = 239 bits (129),  Expect = 1e-58
 Identities = 151/162 (93%), Gaps = 0/162 (0%)
 Strand=Plus/Minus

Query  291    AACTTTCGACAACGGATCTCTTGGTTCTCCCATCGATGAAGAACGCAGCGAAACGCGATA  350
              ||||||| |||||||||||||||| |||| ||||||||||||||||||||||| ||||||
Sbjct  11882  AACTTTCAACAACGGATCTCTTGGCTCTCGCATCGATGAAGAACGCAGCGAAATGCGATA  11823

Query  351    GGTAATGTGAATTGCAGAATTCCGTGAATCATCGAATCTTTGAACGCACCTTGCGCTCTA  410
               ||||||||||||||||||||| ||||||||||||||||||||||||||||||||||| |
Sbjct  11822  AGTAATGTGAATTGCAGAATTCAGTGAATCATCGAATCTTTGAACGCACCTTGCGCTCCA  11763

Query  411    TGGTATTCCGTAGAGCATGCCTGTTTGAGTGCCGTGAATTCT  452
              ||||||||||| ||||||||||||||||||| | ||||| ||
Sbjct  11762  TGGTATTCCGTGGAGCATGCCTGTTTGAGTGTCATGAATACT  11721


 Score = 239 bits (129),  Expect = 1e-58
 Identities = 151/162 (93%), Gaps = 0/162 (0%)
 Strand=Plus/Minus

Query  291    AACTTTCGACAACGGATCTCTTGGTTCTCCCATCGATGAAGAACGCAGCGAAACGCGATA  350
              ||||||| |||||||||||||||| |||| ||||||||||||||||||||||| ||||||
Sbjct  19883  AACTTTCAACAACGGATCTCTTGGCTCTCGCATCGATGAAGAACGCAGCGAAATGCGATA  19824

Query  351    GGTAATGTGAATTGCAGAATTCCGTGAATCATCGAATCTTTGAACGCACCTTGCGCTCTA  410
               ||||||||||||||||||||| ||||||||||||||||||||||||||||||||||| |
Sbjct  19823  AGTAATGTGAATTGCAGAATTCAGTGAATCATCGAATCTTTGAACGCACCTTGCGCTCCA  19764

Query  411    TGGTATTCCGTAGAGCATGCCTGTTTGAGTGCCGTGAATTCT  452
              ||||||||||| ||||||||||||||||||| | ||||| ||
Sbjct  19763  TGGTATTCCGTGGAGCATGCCTGTTTGAGTGTCATGAATACT  19722


 Score = 239 bits (129),  Expect = 1e-58
 Identities = 151/162 (93%), Gaps = 0/162 (0%)
 Strand=Plus/Minus

Query  291    AACTTTCGACAACGGATCTCTTGGTTCTCCCATCGATGAAGAACGCAGCGAAACGCGATA  350
              ||||||| |||||||||||||||| |||| ||||||||||||||||||||||| ||||||
Sbjct  27885  AACTTTCAACAACGGATCTCTTGGCTCTCGCATCGATGAAGAACGCAGCGAAATGCGATA  27826

Query  351    GGTAATGTGAATTGCAGAATTCCGTGAATCATCGAATCTTTGAACGCACCTTGCGCTCTA  410
               ||||||||||||||||||||| ||||||||||||||||||||||||||||||||||| |
Sbjct  27825  AGTAATGTGAATTGCAGAATTCAGTGAATCATCGAATCTTTGAACGCACCTTGCGCTCCA  27766

Query  411    TGGTATTCCGTAGAGCATGCCTGTTTGAGTGCCGTGAATTCT  452
              ||||||||||| ||||||||||||||||||| | ||||| ||
Sbjct  27765  TGGTATTCCGTGGAGCATGCCTGTTTGAGTGTCATGAATACT  27724


 Score = 239 bits (129),  Expect = 1e-58
 Identities = 151/162 (93%), Gaps = 0/162 (0%)
 Strand=Plus/Minus

Query  291    AACTTTCGACAACGGATCTCTTGGTTCTCCCATCGATGAAGAACGCAGCGAAACGCGATA  350
              ||||||| |||||||||||||||| |||| ||||||||||||||||||||||| ||||||
Sbjct  35886  AACTTTCAACAACGGATCTCTTGGCTCTCGCATCGATGAAGAACGCAGCGAAATGCGATA  35827

Query  351    GGTAATGTGAATTGCAGAATTCCGTGAATCATCGAATCTTTGAACGCACCTTGCGCTCTA  410
               ||||||||||||||||||||| ||||||||||||||||||||||||||||||||||| |
Sbjct  35826  AGTAATGTGAATTGCAGAATTCAGTGAATCATCGAATCTTTGAACGCACCTTGCGCTCCA  35767

Query  411    TGGTATTCCGTAGAGCATGCCTGTTTGAGTGCCGTGAATTCT  452
              ||||||||||| ||||||||||||||||||| | ||||| ||
Sbjct  35766  TGGTATTCCGTGGAGCATGCCTGTTTGAGTGTCATGAATACT  35725


 Score = 239 bits (129),  Expect = 1e-58
 Identities = 151/162 (93%), Gaps = 0/162 (0%)
 Strand=Plus/Minus

Query  291    AACTTTCGACAACGGATCTCTTGGTTCTCCCATCGATGAAGAACGCAGCGAAACGCGATA  350
              ||||||| |||||||||||||||| |||| ||||||||||||||||||||||| ||||||
Sbjct  43888  AACTTTCAACAACGGATCTCTTGGCTCTCGCATCGATGAAGAACGCAGCGAAATGCGATA  43829

Query  351    GGTAATGTGAATTGCAGAATTCCGTGAATCATCGAATCTTTGAACGCACCTTGCGCTCTA  410
               ||||||||||||||||||||| ||||||||||||||||||||||||||||||||||| |
Sbjct  43828  AGTAATGTGAATTGCAGAATTCAGTGAATCATCGAATCTTTGAACGCACCTTGCGCTCCA  43769

Query  411    TGGTATTCCGTAGAGCATGCCTGTTTGAGTGCCGTGAATTCT  452
              ||||||||||| ||||||||||||||||||| | ||||| ||
Sbjct  43768  TGGTATTCCGTGGAGCATGCCTGTTTGAGTGTCATGAATACT  43727


 Score = 239 bits (129),  Expect = 1e-58
 Identities = 151/162 (93%), Gaps = 0/162 (0%)
 Strand=Plus/Minus

Query  291    AACTTTCGACAACGGATCTCTTGGTTCTCCCATCGATGAAGAACGCAGCGAAACGCGATA  350
              ||||||| |||||||||||||||| |||| ||||||||||||||||||||||| ||||||
Sbjct  51890  AACTTTCAACAACGGATCTCTTGGCTCTCGCATCGATGAAGAACGCAGCGAAATGCGATA  51831

Query  351    GGTAATGTGAATTGCAGAATTCCGTGAATCATCGAATCTTTGAACGCACCTTGCGCTCTA  410
               ||||||||||||||||||||| ||||||||||||||||||||||||||||||||||| |
Sbjct  51830  AGTAATGTGAATTGCAGAATTCAGTGAATCATCGAATCTTTGAACGCACCTTGCGCTCCA  51771

Query  411    TGGTATTCCGTAGAGCATGCCTGTTTGAGTGCCGTGAATTCT  452
              ||||||||||| ||||||||||||||||||| | ||||| ||
Sbjct  51770  TGGTATTCCGTGGAGCATGCCTGTTTGAGTGTCATGAATACT  51729


 Score = 239 bits (129),  Expect = 1e-58
 Identities = 151/162 (93%), Gaps = 0/162 (0%)
 Strand=Plus/Minus

Query  291    AACTTTCGACAACGGATCTCTTGGTTCTCCCATCGATGAAGAACGCAGCGAAACGCGATA  350
              ||||||| |||||||||||||||| |||| ||||||||||||||||||||||| ||||||
Sbjct  59891  AACTTTCAACAACGGATCTCTTGGCTCTCGCATCGATGAAGAACGCAGCGAAATGCGATA  59832

Query  351    GGTAATGTGAATTGCAGAATTCCGTGAATCATCGAATCTTTGAACGCACCTTGCGCTCTA  410
               ||||||||||||||||||||| ||||||||||||||||||||||||||||||||||| |
Sbjct  59831  AGTAATGTGAATTGCAGAATTCAGTGAATCATCGAATCTTTGAACGCACCTTGCGCTCCA  59772

Query  411    TGGTATTCCGTAGAGCATGCCTGTTTGAGTGCCGTGAATTCT  452
              ||||||||||| ||||||||||||||||||| | ||||| ||
Sbjct  59771  TGGTATTCCGTGGAGCATGCCTGTTTGAGTGTCATGAATACT  59730


>JANBVD010000014.1 Rhodotorula mucilaginosa strain JY1105 tig00000185, whole genome 
shotgun sequence
Length=25026

 Score = 239 bits (129),  Expect = 1e-58
 Identities = 159/173 (92%), Gaps = 4/173 (2%)
 Strand=Plus/Plus

Query  277   AACAAATATAACACAACTTTCGACAACGGATCTCTTGGTTCTCCCATCGATGAAGAACGC  336
             |||||| || | | ||||||| |||||||||||||||| |||| ||||||||||||||||
Sbjct  2530  AACAAA-AT-A-A-AACTTTCAACAACGGATCTCTTGGCTCTCGCATCGATGAAGAACGC  2585

Query  337   AGCGAAACGCGATAGGTAATGTGAATTGCAGAATTCCGTGAATCATCGAATCTTTGAACG  396
             ||||||| |||||| ||||||||||||||||||||| |||||||||||||||||||||||
Sbjct  2586  AGCGAAATGCGATAAGTAATGTGAATTGCAGAATTCAGTGAATCATCGAATCTTTGAACG  2645

Query  397   CACCTTGCGCTCTATGGTATTCCGTAGAGCATGCCTGTTTGAGTGCCGTGAAT  449
             |||||||||||| |||||||||||| ||||||||||||||||||| | |||||
Sbjct  2646  CACCTTGCGCTCCATGGTATTCCGTGGAGCATGCCTGTTTGAGTGTCATGAAT  2698


 Score = 239 bits (129),  Expect = 1e-58
 Identities = 159/173 (92%), Gaps = 4/173 (2%)
 Strand=Plus/Plus

Query  277    AACAAATATAACACAACTTTCGACAACGGATCTCTTGGTTCTCCCATCGATGAAGAACGC  336
              |||||| || | | ||||||| |||||||||||||||| |||| ||||||||||||||||
Sbjct  10532  AACAAA-AT-A-A-AACTTTCAACAACGGATCTCTTGGCTCTCGCATCGATGAAGAACGC  10587

Query  337    AGCGAAACGCGATAGGTAATGTGAATTGCAGAATTCCGTGAATCATCGAATCTTTGAACG  396
              ||||||| |||||| ||||||||||||||||||||| |||||||||||||||||||||||
Sbjct  10588  AGCGAAATGCGATAAGTAATGTGAATTGCAGAATTCAGTGAATCATCGAATCTTTGAACG  10647

Query  397    CACCTTGCGCTCTATGGTATTCCGTAGAGCATGCCTGTTTGAGTGCCGTGAAT  449
              |||||||||||| |||||||||||| ||||||||||||||||||| | |||||
Sbjct  10648  CACCTTGCGCTCCATGGTATTCCGTGGAGCATGCCTGTTTGAGTGTCATGAAT  10700


 Score = 219 bits (118),  Expect = 1e-52
 Identities = 156/173 (90%), Gaps = 7/173 (4%)
 Strand=Plus/Plus

Query  277    AACAAATATAACACAACTTTCGACAACGGATCTCTTGGTTCTCCCATCGATGAAGAACGC  336
              |||||| || | | ||||||| |||||||||||||||| |||| ||||||||||||||||
Sbjct  18535  AACAAA-AT-A-A-AACTTTCAACAACGGATCTCTTGGCTCTCGCATCGATGAAGAACGC  18590

Query  337    AGCGAAACGCGATAGGTAATGTGAATTGCAGAATTCCGTGAATCATCGAATCTTTGAACG  396
              ||||||| |||||| |||||||||   ||||||||| |||||||||||||||||||||||
Sbjct  18591  AGCGAAATGCGATAAGTAATGTGA---GCAGAATTCAGTGAATCATCGAATCTTTGAACG  18647

Query  397    CACCTTGCGCTCTATGGTATTCCGTAGAGCATGCCTGTTTGAGTGCCGTGAAT  449
              |||||||||||| |||||||||||| ||||||||||||||||||| | |||||
Sbjct  18648  CACCTTGCGCTCCATGGTATTCCGTGGAGCATGCCTGTTTGAGTGTCATGAAT  18700


>JANBVD010000013.1 Rhodotorula mucilaginosa strain JY1105 tig00000184, whole genome 
shotgun sequence
Length=923432

 Score = 239 bits (129),  Expect = 1e-58
 Identities = 151/162 (93%), Gaps = 0/162 (0%)
 Strand=Plus/Minus

Query  291   AACTTTCGACAACGGATCTCTTGGTTCTCCCATCGATGAAGAACGCAGCGAAACGCGATA  350
             ||||||| |||||||||||||||| |||| ||||||||||||||||||||||| ||||||
Sbjct  5722  AACTTTCAACAACGGATCTCTTGGCTCTCGCATCGATGAAGAACGCAGCGAAATGCGATA  5663

Query  351   GGTAATGTGAATTGCAGAATTCCGTGAATCATCGAATCTTTGAACGCACCTTGCGCTCTA  410
              ||||||||||||||||||||| ||||||||||||||||||||||||||||||||||| |
Sbjct  5662  AGTAATGTGAATTGCAGAATTCAGTGAATCATCGAATCTTTGAACGCACCTTGCGCTCCA  5603

Query  411   TGGTATTCCGTAGAGCATGCCTGTTTGAGTGCCGTGAATTCT  452
             ||||||||||| ||||||||||||||||||| | ||||| ||
Sbjct  5602  TGGTATTCCGTGGAGCATGCCTGTTTGAGTGTCATGAATACT  5561


 Score = 239 bits (129),  Expect = 1e-58
 Identities = 151/162 (93%), Gaps = 0/162 (0%)
 Strand=Plus/Minus

Query  291    AACTTTCGACAACGGATCTCTTGGTTCTCCCATCGATGAAGAACGCAGCGAAACGCGATA  350
              ||||||| |||||||||||||||| |||| ||||||||||||||||||||||| ||||||
Sbjct  13724  AACTTTCAACAACGGATCTCTTGGCTCTCGCATCGATGAAGAACGCAGCGAAATGCGATA  13665

Query  351    GGTAATGTGAATTGCAGAATTCCGTGAATCATCGAATCTTTGAACGCACCTTGCGCTCTA  410
               ||||||||||||||||||||| ||||||||||||||||||||||||||||||||||| |
Sbjct  13664  AGTAATGTGAATTGCAGAATTCAGTGAATCATCGAATCTTTGAACGCACCTTGCGCTCCA  13605

Query  411    TGGTATTCCGTAGAGCATGCCTGTTTGAGTGCCGTGAATTCT  452
              ||||||||||| ||||||||||||||||||| | ||||| ||
Sbjct  13604  TGGTATTCCGTGGAGCATGCCTGTTTGAGTGTCATGAATACT  13563


>PJQD01000066.1 Rhodotorula taiwanensis strain MD1149 RTAI_MD1149_contig_66, 
whole genome shotgun sequence
Length=7943

 Score = 239 bits (129),  Expect = 1e-58
 Identities = 159/173 (92%), Gaps = 4/173 (2%)
 Strand=Plus/Plus

Query  277   AACAAATATAACACAACTTTCGACAACGGATCTCTTGGTTCTCCCATCGATGAAGAACGC  336
             |||||| || | | ||||||| |||||||||||||||| |||| ||||||||||||||||
Sbjct  1662  AACAAA-AT-A-A-AACTTTCAACAACGGATCTCTTGGCTCTCGCATCGATGAAGAACGC  1717

Query  337   AGCGAAACGCGATAGGTAATGTGAATTGCAGAATTCCGTGAATCATCGAATCTTTGAACG  396
             ||||||| |||||| ||||||||||||||||||||| |||||||||||||||||||||||
Sbjct  1718  AGCGAAATGCGATAAGTAATGTGAATTGCAGAATTCAGTGAATCATCGAATCTTTGAACG  1777

Query  397   CACCTTGCGCTCTATGGTATTCCGTAGAGCATGCCTGTTTGAGTGCCGTGAAT  449
             |||||||||||| |||||||||||| ||||||||||||||||||| | |||||
Sbjct  1778  CACCTTGCGCTCCATGGTATTCCGTGGAGCATGCCTGTTTGAGTGTCATGAAT  1830


>JANIBP010000029.1 Rhodotorula sphaerocarpa strain GDMCC 60679 scaf29_pilon_pilon_pilon, 
whole genome shotgun sequence
Length=32138

 Score = 239 bits (129),  Expect = 1e-58
 Identities = 159/173 (92%), Gaps = 4/173 (2%)
 Strand=Plus/Plus

Query  277    AACAAATATAACACAACTTTCGACAACGGATCTCTTGGTTCTCCCATCGATGAAGAACGC  336
              |||||| || | | ||||||| |||||||||||||||| |||| ||||||||||||||||
Sbjct  12747  AACAAA-AT-A-A-AACTTTCAACAACGGATCTCTTGGCTCTCACATCGATGAAGAACGC  12802

Query  337    AGCGAAACGCGATAGGTAATGTGAATTGCAGAATTCCGTGAATCATCGAATCTTTGAACG  396
              ||||||| |||||| ||||||||||||||||||||| |||||||||||||||||||||||
Sbjct  12803  AGCGAAATGCGATAAGTAATGTGAATTGCAGAATTCAGTGAATCATCGAATCTTTGAACG  12862

Query  397    CACCTTGCGCTCTATGGTATTCCGTAGAGCATGCCTGTTTGAGTGCCGTGAAT  449
              |||||||||||| |||||||||||| ||||||||||||||||||| | |||||
Sbjct  12863  CACCTTGCGCTCCATGGTATTCCGTGGAGCATGCCTGTTTGAGTGTCATGAAT  12915


 Score = 239 bits (129),  Expect = 1e-58
 Identities = 159/173 (92%), Gaps = 4/173 (2%)
 Strand=Plus/Plus

Query  277    AACAAATATAACACAACTTTCGACAACGGATCTCTTGGTTCTCCCATCGATGAAGAACGC  336
              |||||| || | | ||||||| ||||||||||||||||||||| ||||||||||||||||
Sbjct  21193  AACAAA-AT-A-A-AACTTTCAACAACGGATCTCTTGGTTCTCGCATCGATGAAGAACGC  21248

Query  337    AGCGAAACGCGATAGGTAATGTGAATTGCAGAATTCCGTGAATCATCGAATCTTTGAACG  396
              ||||||| |||||| ||||||||||||||||||||| |||||||||||||||||||||||
Sbjct  21249  AGCGAAATGCGATAAGTAATGTGAATTGCAGAATTCAGTGAATCATCGAATCTTTGAACG  21308

Query  397    CACCTTGCGCTCTATGGTATTCCGTAGAGCATGCCTGTTTGAGTGCCGTGAAT  449
              |||||||||||| |||||||||||| ||||||||| ||||||||| | |||||
Sbjct  21309  CACCTTGCGCTCCATGGTATTCCGTGGAGCATGCCAGTTTGAGTGTCATGAAT  21361


 Score = 239 bits (129),  Expect = 1e-58
 Identities = 159/173 (92%), Gaps = 4/173 (2%)
 Strand=Plus/Plus

Query  277    AACAAATATAACACAACTTTCGACAACGGATCTCTTGGTTCTCCCATCGATGAAGAACGC  336
              |||||| || | | ||||||| |||||||||||||||| |||| ||||||||||||||||
Sbjct  29608  AACAAA-AT-A-A-AACTTTCAACAACGGATCTCTTGGCTCTCGCATCGATGAAGAACGC  29663

Query  337    AGCGAAACGCGATAGGTAATGTGAATTGCAGAATTCCGTGAATCATCGAATCTTTGAACG  396
              ||||||| |||||| ||||||||||||||||||||| |||||||||||||||||||||||
Sbjct  29664  AGCGAAATGCGATAAGTAATGTGAATTGCAGAATTCAGTGAATCATCGAATCTTTGAACG  29723

Query  397    CACCTTGCGCTCTATGGTATTCCGTAGAGCATGCCTGTTTGAGTGCCGTGAAT  449
              |||||||||||| |||||||||||| ||||||||||||||||||| | |||||
Sbjct  29724  CACCTTGCGCTCCATGGTATTCCGTGGAGCATGCCTGTTTGAGTGTCATGAAT  29776


>JANIBP010000011.1 Rhodotorula sphaerocarpa strain GDMCC 60679 scaf11_pilon_pilon_pilon, 
whole genome shotgun sequence
Length=830353

 Score = 239 bits (129),  Expect = 1e-58
 Identities = 151/162 (93%), Gaps = 0/162 (0%)
 Strand=Plus/Minus

Query  291   AACTTTCGACAACGGATCTCTTGGTTCTCCCATCGATGAAGAACGCAGCGAAACGCGATA  350
             ||||||| |||||||||||||||| |||| ||||||||||||||||||||||| ||||||
Sbjct  3713  AACTTTCAACAACGGATCTCTTGGCTCTCGCATCGATGAAGAACGCAGCGAAATGCGATA  3654

Query  351   GGTAATGTGAATTGCAGAATTCCGTGAATCATCGAATCTTTGAACGCACCTTGCGCTCTA  410
              ||||||||||||||||||||| ||||||||||||||||||||||||||||||||||| |
Sbjct  3653  AGTAATGTGAATTGCAGAATTCAGTGAATCATCGAATCTTTGAACGCACCTTGCGCTCCA  3594

Query  411   TGGTATTCCGTAGAGCATGCCTGTTTGAGTGCCGTGAATTCT  452
             ||||||||||| ||||||||||||||||||| | ||||| ||
Sbjct  3593  TGGTATTCCGTGGAGCATGCCTGTTTGAGTGTCATGAATACT  3552


 Score = 239 bits (129),  Expect = 1e-58
 Identities = 151/162 (93%), Gaps = 0/162 (0%)
 Strand=Plus/Minus

Query  291    AACTTTCGACAACGGATCTCTTGGTTCTCCCATCGATGAAGAACGCAGCGAAACGCGATA  350
              ||||||| |||||||||||||||| |||| ||||||||||||||||||||||| ||||||
Sbjct  12127  AACTTTCAACAACGGATCTCTTGGCTCTCGCATCGATGAAGAACGCAGCGAAATGCGATA  12068

Query  351    GGTAATGTGAATTGCAGAATTCCGTGAATCATCGAATCTTTGAACGCACCTTGCGCTCTA  410
               ||||||||||||||||||||| ||||||||||||||||||||||||||||||||||| |
Sbjct  12067  AGTAATGTGAATTGCAGAATTCAGTGAATCATCGAATCTTTGAACGCACCTTGCGCTCCA  12008

Query  411    TGGTATTCCGTAGAGCATGCCTGTTTGAGTGCCGTGAATTCT  452
              ||||||||||| ||||||||||||||||||| | ||||| ||
Sbjct  12007  TGGTATTCCGTGGAGCATGCCTGTTTGAGTGTCATGAATACT  11966


>JAMAMB010000006.1 Trichosporonaceae sp. PL3408A ctg_6, whole genome shotgun sequence
Length=2847156

 Score = 239 bits (129),  Expect = 1e-58
 Identities = 150/160 (94%), Gaps = 1/160 (1%)
 Strand=Plus/Minus

Query  281     AATATAACACAACTTTCGACAACGGATCTCTTGGTTCTCCCATCGATGAAGAACGCAGCG  340
               |||| || | ||||||| |||||||||||||||| |||| ||||||||||||||||||||
Sbjct  984346  AATA-AAAATAACTTTCAACAACGGATCTCTTGGCTCTCGCATCGATGAAGAACGCAGCG  984288

Query  341     AAACGCGATAGGTAATGTGAATTGCAGAATTCCGTGAATCATCGAATCTTTGAACGCACC  400
               |||||||||||||||||||||||||||||||| ||||||||||||||||||||||||| |
Sbjct  984287  AAACGCGATAGGTAATGTGAATTGCAGAATTCAGTGAATCATCGAATCTTTGAACGCAAC  984228

Query  401     TTGCGCTCTATGGTATTCCGTAGAGCATGCCTGTTTGAGT  440
               ||||||||| |||||||||| |||||||||||||||||||
Sbjct  984227  TTGCGCTCTCTGGTATTCCGGAGAGCATGCCTGTTTGAGT  984188


>JAHBBC010000018.1 Auriscalpium vulgare strain CBS 236.39 auvucontig018, whole genome 
shotgun sequence
Length=1118535

 Score = 239 bits (129),  Expect = 1e-58
 Identities = 156/169 (92%), Gaps = 1/169 (1%)
 Strand=Plus/Plus

Query  286      AACACAACTTTCGACAACGGATCTCTTGGTTCTCCCATCGATGAAGAACGCAGCGAAACG  345
                || ||||||||| ||||||||||||||||||||| ||||||||||||||||||||||| |
Sbjct  1024416  AATACAACTTTCAACAACGGATCTCTTGGTTCTCGCATCGATGAAGAACGCAGCGAAATG  1024475

Query  346      CGATAGGTAATGTGAATTGCAGAATTCCGTGAATCATCGAATCTTTGAACGCACCTTGCG  405
                ||||| ||||||||||||||||||||| ||||||||||||||||||||||||||||||||
Sbjct  1024476  CGATAAGTAATGTGAATTGCAGAATTCAGTGAATCATCGAATCTTTGAACGCACCTTGCG  1024535

Query  406      CTCTATGGTATTCCGTAGAGCATGCCTGTTTGAGTGCCGTGAA-TTCTC  453
                |||  ||||||||||  ||||| ||||||||||||| |||||| |||||
Sbjct  1024536  CTCCTTGGTATTCCGAGGAGCACGCCTGTTTGAGTGTCGTGAAATTCTC  1024584


 Score = 239 bits (129),  Expect = 1e-58
 Identities = 156/169 (92%), Gaps = 1/169 (1%)
 Strand=Plus/Plus

Query  286      AACACAACTTTCGACAACGGATCTCTTGGTTCTCCCATCGATGAAGAACGCAGCGAAACG  345
                || ||||||||| ||||||||||||||||||||| ||||||||||||||||||||||| |
Sbjct  1041914  AATACAACTTTCAACAACGGATCTCTTGGTTCTCGCATCGATGAAGAACGCAGCGAAATG  1041973

Query  346      CGATAGGTAATGTGAATTGCAGAATTCCGTGAATCATCGAATCTTTGAACGCACCTTGCG  405
                ||||| ||||||||||||||||||||| ||||||||||||||||||||||||||||||||
Sbjct  1041974  CGATAAGTAATGTGAATTGCAGAATTCAGTGAATCATCGAATCTTTGAACGCACCTTGCG  1042033

Query  406      CTCTATGGTATTCCGTAGAGCATGCCTGTTTGAGTGCCGTGAA-TTCTC  453
                |||  ||||||||||  ||||| ||||||||||||| |||||| |||||
Sbjct  1042034  CTCCTTGGTATTCCGAGGAGCACGCCTGTTTGAGTGTCGTGAAATTCTC  1042082


 Score = 239 bits (129),  Expect = 1e-58
 Identities = 156/169 (92%), Gaps = 1/169 (1%)
 Strand=Plus/Plus

Query  286      AACACAACTTTCGACAACGGATCTCTTGGTTCTCCCATCGATGAAGAACGCAGCGAAACG  345
                || ||||||||| ||||||||||||||||||||| ||||||||||||||||||||||| |
Sbjct  1050679  AATACAACTTTCAACAACGGATCTCTTGGTTCTCGCATCGATGAAGAACGCAGCGAAATG  1050738

Query  346      CGATAGGTAATGTGAATTGCAGAATTCCGTGAATCATCGAATCTTTGAACGCACCTTGCG  405
                ||||| ||||||||||||||||||||| ||||||||||||||||||||||||||||||||
Sbjct  1050739  CGATAAGTAATGTGAATTGCAGAATTCAGTGAATCATCGAATCTTTGAACGCACCTTGCG  1050798

Query  406      CTCTATGGTATTCCGTAGAGCATGCCTGTTTGAGTGCCGTGAA-TTCTC  453
                |||  ||||||||||  ||||| ||||||||||||| |||||| |||||
Sbjct  1050799  CTCCTTGGTATTCCGAGGAGCACGCCTGTTTGAGTGTCGTGAAATTCTC  1050847


 Score = 239 bits (129),  Expect = 1e-58
 Identities = 156/169 (92%), Gaps = 1/169 (1%)
 Strand=Plus/Plus

Query  286      AACACAACTTTCGACAACGGATCTCTTGGTTCTCCCATCGATGAAGAACGCAGCGAAACG  345
                || ||||||||| ||||||||||||||||||||| ||||||||||||||||||||||| |
Sbjct  1059444  AATACAACTTTCAACAACGGATCTCTTGGTTCTCGCATCGATGAAGAACGCAGCGAAATG  1059503

Query  346      CGATAGGTAATGTGAATTGCAGAATTCCGTGAATCATCGAATCTTTGAACGCACCTTGCG  405
                ||||| ||||||||||||||||||||| ||||||||||||||||||||||||||||||||
Sbjct  1059504  CGATAAGTAATGTGAATTGCAGAATTCAGTGAATCATCGAATCTTTGAACGCACCTTGCG  1059563

Query  406      CTCTATGGTATTCCGTAGAGCATGCCTGTTTGAGTGCCGTGAA-TTCTC  453
                |||  ||||||||||  ||||| ||||||||||||| |||||| |||||
Sbjct  1059564  CTCCTTGGTATTCCGAGGAGCACGCCTGTTTGAGTGTCGTGAAATTCTC  1059612


 Score = 239 bits (129),  Expect = 1e-58
 Identities = 156/169 (92%), Gaps = 1/169 (1%)
 Strand=Plus/Plus

Query  286      AACACAACTTTCGACAACGGATCTCTTGGTTCTCCCATCGATGAAGAACGCAGCGAAACG  345
                || ||||||||| ||||||||||||||||||||| ||||||||||||||||||||||| |
Sbjct  1068209  AATACAACTTTCAACAACGGATCTCTTGGTTCTCGCATCGATGAAGAACGCAGCGAAATG  1068268

Query  346      CGATAGGTAATGTGAATTGCAGAATTCCGTGAATCATCGAATCTTTGAACGCACCTTGCG  405
                ||||| ||||||||||||||||||||| ||||||||||||||||||||||||||||||||
Sbjct  1068269  CGATAAGTAATGTGAATTGCAGAATTCAGTGAATCATCGAATCTTTGAACGCACCTTGCG  1068328

Query  406      CTCTATGGTATTCCGTAGAGCATGCCTGTTTGAGTGCCGTGAA-TTCTC  453
                |||  ||||||||||  ||||| ||||||||||||| |||||| |||||
Sbjct  1068329  CTCCTTGGTATTCCGAGGAGCACGCCTGTTTGAGTGTCGTGAAATTCTC  1068377


 Score = 239 bits (129),  Expect = 1e-58
 Identities = 156/169 (92%), Gaps = 1/169 (1%)
 Strand=Plus/Plus

Query  286      AACACAACTTTCGACAACGGATCTCTTGGTTCTCCCATCGATGAAGAACGCAGCGAAACG  345
                || ||||||||| ||||||||||||||||||||| ||||||||||||||||||||||| |
Sbjct  1076974  AATACAACTTTCAACAACGGATCTCTTGGTTCTCGCATCGATGAAGAACGCAGCGAAATG  1077033

Query  346      CGATAGGTAATGTGAATTGCAGAATTCCGTGAATCATCGAATCTTTGAACGCACCTTGCG  405
                ||||| ||||||||||||||||||||| ||||||||||||||||||||||||||||||||
Sbjct  1077034  CGATAAGTAATGTGAATTGCAGAATTCAGTGAATCATCGAATCTTTGAACGCACCTTGCG  1077093

Query  406      CTCTATGGTATTCCGTAGAGCATGCCTGTTTGAGTGCCGTGAA-TTCTC  453
                |||  ||||||||||  ||||| ||||||||||||| |||||| |||||
Sbjct  1077094  CTCCTTGGTATTCCGAGGAGCACGCCTGTTTGAGTGTCGTGAAATTCTC  1077142


 Score = 239 bits (129),  Expect = 1e-58
 Identities = 156/169 (92%), Gaps = 1/169 (1%)
 Strand=Plus/Plus

Query  286      AACACAACTTTCGACAACGGATCTCTTGGTTCTCCCATCGATGAAGAACGCAGCGAAACG  345
                || ||||||||| ||||||||||||||||||||| ||||||||||||||||||||||| |
Sbjct  1085739  AATACAACTTTCAACAACGGATCTCTTGGTTCTCGCATCGATGAAGAACGCAGCGAAATG  1085798

Query  346      CGATAGGTAATGTGAATTGCAGAATTCCGTGAATCATCGAATCTTTGAACGCACCTTGCG  405
                ||||| ||||||||||||||||||||| ||||||||||||||||||||||||||||||||
Sbjct  1085799  CGATAAGTAATGTGAATTGCAGAATTCAGTGAATCATCGAATCTTTGAACGCACCTTGCG  1085858

Query  406      CTCTATGGTATTCCGTAGAGCATGCCTGTTTGAGTGCCGTGAA-TTCTC  453
                |||  ||||||||||  ||||| ||||||||||||| |||||| |||||
Sbjct  1085859  CTCCTTGGTATTCCGAGGAGCACGCCTGTTTGAGTGTCGTGAAATTCTC  1085907


 Score = 239 bits (129),  Expect = 1e-58
 Identities = 156/169 (92%), Gaps = 1/169 (1%)
 Strand=Plus/Plus

Query  286      AACACAACTTTCGACAACGGATCTCTTGGTTCTCCCATCGATGAAGAACGCAGCGAAACG  345
                || ||||||||| ||||||||||||||||||||| ||||||||||||||||||||||| |
Sbjct  1094504  AATACAACTTTCAACAACGGATCTCTTGGTTCTCGCATCGATGAAGAACGCAGCGAAATG  1094563

Query  346      CGATAGGTAATGTGAATTGCAGAATTCCGTGAATCATCGAATCTTTGAACGCACCTTGCG  405
                ||||| ||||||||||||||||||||| ||||||||||||||||||||||||||||||||
Sbjct  1094564  CGATAAGTAATGTGAATTGCAGAATTCAGTGAATCATCGAATCTTTGAACGCACCTTGCG  1094623

Query  406      CTCTATGGTATTCCGTAGAGCATGCCTGTTTGAGTGCCGTGAA-TTCTC  453
                |||  ||||||||||  ||||| ||||||||||||| |||||| |||||
Sbjct  1094624  CTCCTTGGTATTCCGAGGAGCACGCCTGTTTGAGTGTCGTGAAATTCTC  1094672


 Score = 239 bits (129),  Expect = 1e-58
 Identities = 156/169 (92%), Gaps = 1/169 (1%)
 Strand=Plus/Plus

Query  286      AACACAACTTTCGACAACGGATCTCTTGGTTCTCCCATCGATGAAGAACGCAGCGAAACG  345
                || ||||||||| ||||||||||||||||||||| ||||||||||||||||||||||| |
Sbjct  1103267  AATACAACTTTCAACAACGGATCTCTTGGTTCTCGCATCGATGAAGAACGCAGCGAAATG  1103326

Query  346      CGATAGGTAATGTGAATTGCAGAATTCCGTGAATCATCGAATCTTTGAACGCACCTTGCG  405
                ||||| ||||||||||||||||||||| ||||||||||||||||||||||||||||||||
Sbjct  1103327  CGATAAGTAATGTGAATTGCAGAATTCAGTGAATCATCGAATCTTTGAACGCACCTTGCG  1103386

Query  406      CTCTATGGTATTCCGTAGAGCATGCCTGTTTGAGTGCCGTGAA-TTCTC  453
                |||  ||||||||||  ||||| ||||||||||||| |||||| |||||
Sbjct  1103387  CTCCTTGGTATTCCGAGGAGCACGCCTGTTTGAGTGTCGTGAAATTCTC  1103435


 Score = 239 bits (129),  Expect = 1e-58
 Identities = 156/169 (92%), Gaps = 1/169 (1%)
 Strand=Plus/Plus

Query  286      AACACAACTTTCGACAACGGATCTCTTGGTTCTCCCATCGATGAAGAACGCAGCGAAACG  345
                || ||||||||| ||||||||||||||||||||| ||||||||||||||||||||||| |
Sbjct  1112004  AATACAACTTTCAACAACGGATCTCTTGGTTCTCGCATCGATGAAGAACGCAGCGAAATG  1112063

Query  346      CGATAGGTAATGTGAATTGCAGAATTCCGTGAATCATCGAATCTTTGAACGCACCTTGCG  405
                ||||| ||||||||||||||||||||| ||||||||||||||||||||||||||||||||
Sbjct  1112064  CGATAAGTAATGTGAATTGCAGAATTCAGTGAATCATCGAATCTTTGAACGCACCTTGCG  1112123

Query  406      CTCTATGGTATTCCGTAGAGCATGCCTGTTTGAGTGCCGTGAA-TTCTC  453
                |||  ||||||||||  ||||| ||||||||||||| |||||| |||||
Sbjct  1112124  CTCCTTGGTATTCCGAGGAGCACGCCTGTTTGAGTGTCGTGAAATTCTC  1112172


>JAKEZK010000138.1 Rhodotorula sp. CC01 NODE_147_length_2205_cov_5034.260808, whole 
genome shotgun sequence
Length=2205

 Score = 239 bits (129),  Expect = 1e-58
 Identities = 151/162 (93%), Gaps = 0/162 (0%)
 Strand=Plus/Minus

Query  291   AACTTTCGACAACGGATCTCTTGGTTCTCCCATCGATGAAGAACGCAGCGAAACGCGATA  350
             ||||||| |||||||||||||||| |||| ||||||||||||||||||||||| ||||||
Sbjct  1338  AACTTTCAACAACGGATCTCTTGGCTCTCGCATCGATGAAGAACGCAGCGAAATGCGATA  1279

Query  351   GGTAATGTGAATTGCAGAATTCCGTGAATCATCGAATCTTTGAACGCACCTTGCGCTCTA  410
              ||||||||||||||||||||| ||||||||||||||||||||||||||||||||||| |
Sbjct  1278  AGTAATGTGAATTGCAGAATTCAGTGAATCATCGAATCTTTGAACGCACCTTGCGCTCCA  1219

Query  411   TGGTATTCCGTAGAGCATGCCTGTTTGAGTGCCGTGAATTCT  452
             ||||||||||| ||||||||||||||||||| | ||||| ||
Sbjct  1218  TGGTATTCCGTGGAGCATGCCTGTTTGAGTGTCATGAATACT  1177


>JAMAMA010000005.1 Trichosporonaceae sp. PDH3307A ctg_5, whole genome shotgun sequence
Length=2847115

 Score = 239 bits (129),  Expect = 1e-58
 Identities = 150/160 (94%), Gaps = 1/160 (1%)
 Strand=Plus/Minus

Query  281     AATATAACACAACTTTCGACAACGGATCTCTTGGTTCTCCCATCGATGAAGAACGCAGCG  340
               |||| || | ||||||| |||||||||||||||| |||| ||||||||||||||||||||
Sbjct  984226  AATA-AAAATAACTTTCAACAACGGATCTCTTGGCTCTCGCATCGATGAAGAACGCAGCG  984168

Query  341     AAACGCGATAGGTAATGTGAATTGCAGAATTCCGTGAATCATCGAATCTTTGAACGCACC  400
               |||||||||||||||||||||||||||||||| ||||||||||||||||||||||||| |
Sbjct  984167  AAACGCGATAGGTAATGTGAATTGCAGAATTCAGTGAATCATCGAATCTTTGAACGCAAC  984108

Query  401     TTGCGCTCTATGGTATTCCGTAGAGCATGCCTGTTTGAGT  440
               ||||||||| |||||||||| |||||||||||||||||||
Sbjct  984107  TTGCGCTCTCTGGTATTCCGGAGAGCATGCCTGTTTGAGT  984068


>JAHLMG010000047.1 Auriscalpium microsporum strain AU-H-210 aumicontig47, whole 
genome shotgun sequence
Length=24384

 Score = 239 bits (129),  Expect = 1e-58
 Identities = 154/166 (93%), Gaps = 1/166 (1%)
 Strand=Plus/Minus

Query  289   ACAACTTTCGACAACGGATCTCTTGGTTCTCCCATCGATGAAGAACGCAGCGAAACGCGA  348
             ||||||||| ||||||||||||||||||||| ||||||||||||||||||||||| ||||
Sbjct  8020  ACAACTTTCAACAACGGATCTCTTGGTTCTCGCATCGATGAAGAACGCAGCGAAATGCGA  7961

Query  349   TAGGTAATGTGAATTGCAGAATTCCGTGAATCATCGAATCTTTGAACGCACCTTGCGCTC  408
             || ||||||||||||||||||||| |||||||||||||||||||||||||||||||||||
Sbjct  7960  TAAGTAATGTGAATTGCAGAATTCAGTGAATCATCGAATCTTTGAACGCACCTTGCGCTC  7901

Query  409   TATGGTATTCCGTAGAGCATGCCTGTTTGAGTGCCGTGAA-TTCTC  453
               ||||||||||  ||||| ||||||||||||| |||||| |||||
Sbjct  7900  CTTGGTATTCCGAGGAGCACGCCTGTTTGAGTGTCGTGAAATTCTC  7855


>JAHLMG010000038.1 Auriscalpium microsporum strain AU-H-210 aumicontig38, whole 
genome shotgun sequence
Length=107673

 Score = 239 bits (129),  Expect = 1e-58
 Identities = 154/166 (93%), Gaps = 1/166 (1%)
 Strand=Plus/Minus

Query  289    ACAACTTTCGACAACGGATCTCTTGGTTCTCCCATCGATGAAGAACGCAGCGAAACGCGA  348
              ||||||||| ||||||||||||||||||||| ||||||||||||||||||||||| ||||
Sbjct  22882  ACAACTTTCAACAACGGATCTCTTGGTTCTCGCATCGATGAAGAACGCAGCGAAATGCGA  22823

Query  349    TAGGTAATGTGAATTGCAGAATTCCGTGAATCATCGAATCTTTGAACGCACCTTGCGCTC  408
              || ||||||||||||||||||||| |||||||||||||||||||||||||||||||||||
Sbjct  22822  TAAGTAATGTGAATTGCAGAATTCAGTGAATCATCGAATCTTTGAACGCACCTTGCGCTC  22763

Query  409    TATGGTATTCCGTAGAGCATGCCTGTTTGAGTGCCGTGAA-TTCTC  453
                ||||||||||  ||||| ||||||||||||| |||||| |||||
Sbjct  22762  CTTGGTATTCCGAGGAGCACGCCTGTTTGAGTGTCGTGAAATTCTC  22717


 Score = 239 bits (129),  Expect = 1e-58
 Identities = 154/166 (93%), Gaps = 1/166 (1%)
 Strand=Plus/Minus

Query  289    ACAACTTTCGACAACGGATCTCTTGGTTCTCCCATCGATGAAGAACGCAGCGAAACGCGA  348
              ||||||||| ||||||||||||||||||||| ||||||||||||||||||||||| ||||
Sbjct  31382  ACAACTTTCAACAACGGATCTCTTGGTTCTCGCATCGATGAAGAACGCAGCGAAATGCGA  31323

Query  349    TAGGTAATGTGAATTGCAGAATTCCGTGAATCATCGAATCTTTGAACGCACCTTGCGCTC  408
              || ||||||||||||||||||||| |||||||||||||||||||||||||||||||||||
Sbjct  31322  TAAGTAATGTGAATTGCAGAATTCAGTGAATCATCGAATCTTTGAACGCACCTTGCGCTC  31263

Query  409    TATGGTATTCCGTAGAGCATGCCTGTTTGAGTGCCGTGAA-TTCTC  453
                ||||||||||  ||||| ||||||||||||| |||||| |||||
Sbjct  31262  CTTGGTATTCCGAGGAGCACGCCTGTTTGAGTGTCGTGAAATTCTC  31217


 Score = 239 bits (129),  Expect = 1e-58
 Identities = 154/166 (93%), Gaps = 1/166 (1%)
 Strand=Plus/Minus

Query  289    ACAACTTTCGACAACGGATCTCTTGGTTCTCCCATCGATGAAGAACGCAGCGAAACGCGA  348
              ||||||||| ||||||||||||||||||||| ||||||||||||||||||||||| ||||
Sbjct  39878  ACAACTTTCAACAACGGATCTCTTGGTTCTCGCATCGATGAAGAACGCAGCGAAATGCGA  39819

Query  349    TAGGTAATGTGAATTGCAGAATTCCGTGAATCATCGAATCTTTGAACGCACCTTGCGCTC  408
              || ||||||||||||||||||||| |||||||||||||||||||||||||||||||||||
Sbjct  39818  TAAGTAATGTGAATTGCAGAATTCAGTGAATCATCGAATCTTTGAACGCACCTTGCGCTC  39759

Query  409    TATGGTATTCCGTAGAGCATGCCTGTTTGAGTGCCGTGAA-TTCTC  453
                ||||||||||  ||||| ||||||||||||| |||||| |||||
Sbjct  39758  CTTGGTATTCCGAGGAGCACGCCTGTTTGAGTGTCGTGAAATTCTC  39713


 Score = 239 bits (129),  Expect = 1e-58
 Identities = 154/166 (93%), Gaps = 1/166 (1%)
 Strand=Plus/Minus

Query  289    ACAACTTTCGACAACGGATCTCTTGGTTCTCCCATCGATGAAGAACGCAGCGAAACGCGA  348
              ||||||||| ||||||||||||||||||||| ||||||||||||||||||||||| ||||
Sbjct  48378  ACAACTTTCAACAACGGATCTCTTGGTTCTCGCATCGATGAAGAACGCAGCGAAATGCGA  48319

Query  349    TAGGTAATGTGAATTGCAGAATTCCGTGAATCATCGAATCTTTGAACGCACCTTGCGCTC  408
              || ||||||||||||||||||||| |||||||||||||||||||||||||||||||||||
Sbjct  48318  TAAGTAATGTGAATTGCAGAATTCAGTGAATCATCGAATCTTTGAACGCACCTTGCGCTC  48259

Query  409    TATGGTATTCCGTAGAGCATGCCTGTTTGAGTGCCGTGAA-TTCTC  453
                ||||||||||  ||||| ||||||||||||| |||||| |||||
Sbjct  48258  CTTGGTATTCCGAGGAGCACGCCTGTTTGAGTGTCGTGAAATTCTC  48213


 Score = 239 bits (129),  Expect = 1e-58
 Identities = 154/166 (93%), Gaps = 1/166 (1%)
 Strand=Plus/Minus

Query  289    ACAACTTTCGACAACGGATCTCTTGGTTCTCCCATCGATGAAGAACGCAGCGAAACGCGA  348
              ||||||||| ||||||||||||||||||||| ||||||||||||||||||||||| ||||
Sbjct  56878  ACAACTTTCAACAACGGATCTCTTGGTTCTCGCATCGATGAAGAACGCAGCGAAATGCGA  56819

Query  349    TAGGTAATGTGAATTGCAGAATTCCGTGAATCATCGAATCTTTGAACGCACCTTGCGCTC  408
              || ||||||||||||||||||||| |||||||||||||||||||||||||||||||||||
Sbjct  56818  TAAGTAATGTGAATTGCAGAATTCAGTGAATCATCGAATCTTTGAACGCACCTTGCGCTC  56759

Query  409    TATGGTATTCCGTAGAGCATGCCTGTTTGAGTGCCGTGAA-TTCTC  453
                ||||||||||  ||||| ||||||||||||| |||||| |||||
Sbjct  56758  CTTGGTATTCCGAGGAGCACGCCTGTTTGAGTGTCGTGAAATTCTC  56713


 Score = 239 bits (129),  Expect = 1e-58
 Identities = 156/169 (92%), Gaps = 1/169 (1%)
 Strand=Plus/Plus

Query  286    AACACAACTTTCGACAACGGATCTCTTGGTTCTCCCATCGATGAAGAACGCAGCGAAACG  345
              || ||||||||| ||||||||||||||||||||| ||||||||||||||||||||||| |
Sbjct  68409  AATACAACTTTCAACAACGGATCTCTTGGTTCTCGCATCGATGAAGAACGCAGCGAAATG  68468

Query  346    CGATAGGTAATGTGAATTGCAGAATTCCGTGAATCATCGAATCTTTGAACGCACCTTGCG  405
              ||||| ||||||||||||||||||||| ||||||||||||||||||||||||||||||||
Sbjct  68469  CGATAAGTAATGTGAATTGCAGAATTCAGTGAATCATCGAATCTTTGAACGCACCTTGCG  68528

Query  406    CTCTATGGTATTCCGTAGAGCATGCCTGTTTGAGTGCCGTGAA-TTCTC  453
              |||  ||||||||||  ||||| ||||||||||||| |||||| |||||
Sbjct  68529  CTCCTTGGTATTCCGAGGAGCACGCCTGTTTGAGTGTCGTGAAATTCTC  68577


 Score = 239 bits (129),  Expect = 1e-58
 Identities = 156/169 (92%), Gaps = 1/169 (1%)
 Strand=Plus/Plus

Query  286    AACACAACTTTCGACAACGGATCTCTTGGTTCTCCCATCGATGAAGAACGCAGCGAAACG  345
              || ||||||||| ||||||||||||||||||||| ||||||||||||||||||||||| |
Sbjct  76909  AATACAACTTTCAACAACGGATCTCTTGGTTCTCGCATCGATGAAGAACGCAGCGAAATG  76968

Query  346    CGATAGGTAATGTGAATTGCAGAATTCCGTGAATCATCGAATCTTTGAACGCACCTTGCG  405
              ||||| ||||||||||||||||||||| ||||||||||||||||||||||||||||||||
Sbjct  76969  CGATAAGTAATGTGAATTGCAGAATTCAGTGAATCATCGAATCTTTGAACGCACCTTGCG  77028

Query  406    CTCTATGGTATTCCGTAGAGCATGCCTGTTTGAGTGCCGTGAA-TTCTC  453
              |||  ||||||||||  ||||| ||||||||||||| |||||| |||||
Sbjct  77029  CTCCTTGGTATTCCGAGGAGCACGCCTGTTTGAGTGTCGTGAAATTCTC  77077


 Score = 239 bits (129),  Expect = 1e-58
 Identities = 156/169 (92%), Gaps = 1/169 (1%)
 Strand=Plus/Plus

Query  286    AACACAACTTTCGACAACGGATCTCTTGGTTCTCCCATCGATGAAGAACGCAGCGAAACG  345
              || ||||||||| ||||||||||||||||||||| ||||||||||||||||||||||| |
Sbjct  85409  AATACAACTTTCAACAACGGATCTCTTGGTTCTCGCATCGATGAAGAACGCAGCGAAATG  85468

Query  346    CGATAGGTAATGTGAATTGCAGAATTCCGTGAATCATCGAATCTTTGAACGCACCTTGCG  405
              ||||| ||||||||||||||||||||| ||||||||||||||||||||||||||||||||
Sbjct  85469  CGATAAGTAATGTGAATTGCAGAATTCAGTGAATCATCGAATCTTTGAACGCACCTTGCG  85528

Query  406    CTCTATGGTATTCCGTAGAGCATGCCTGTTTGAGTGCCGTGAA-TTCTC  453
              |||  ||||||||||  ||||| ||||||||||||| |||||| |||||
Sbjct  85529  CTCCTTGGTATTCCGAGGAGCACGCCTGTTTGAGTGTCGTGAAATTCTC  85577


 Score = 239 bits (129),  Expect = 1e-58
 Identities = 156/169 (92%), Gaps = 1/169 (1%)
 Strand=Plus/Plus

Query  286    AACACAACTTTCGACAACGGATCTCTTGGTTCTCCCATCGATGAAGAACGCAGCGAAACG  345
              || ||||||||| ||||||||||||||||||||| ||||||||||||||||||||||| |
Sbjct  93909  AATACAACTTTCAACAACGGATCTCTTGGTTCTCGCATCGATGAAGAACGCAGCGAAATG  93968

Query  346    CGATAGGTAATGTGAATTGCAGAATTCCGTGAATCATCGAATCTTTGAACGCACCTTGCG  405
              ||||| ||||||||||||||||||||| ||||||||||||||||||||||||||||||||
Sbjct  93969  CGATAAGTAATGTGAATTGCAGAATTCAGTGAATCATCGAATCTTTGAACGCACCTTGCG  94028

Query  406    CTCTATGGTATTCCGTAGAGCATGCCTGTTTGAGTGCCGTGAA-TTCTC  453
              |||  ||||||||||  ||||| ||||||||||||| |||||| |||||
Sbjct  94029  CTCCTTGGTATTCCGAGGAGCACGCCTGTTTGAGTGTCGTGAAATTCTC  94077


 Score = 239 bits (129),  Expect = 1e-58
 Identities = 156/169 (92%), Gaps = 1/169 (1%)
 Strand=Plus/Plus

Query  286     AACACAACTTTCGACAACGGATCTCTTGGTTCTCCCATCGATGAAGAACGCAGCGAAACG  345
               || ||||||||| ||||||||||||||||||||| ||||||||||||||||||||||| |
Sbjct  102409  AATACAACTTTCAACAACGGATCTCTTGGTTCTCGCATCGATGAAGAACGCAGCGAAATG  102468

Query  346     CGATAGGTAATGTGAATTGCAGAATTCCGTGAATCATCGAATCTTTGAACGCACCTTGCG  405
               ||||| ||||||||||||||||||||| ||||||||||||||||||||||||||||||||
Sbjct  102469  CGATAAGTAATGTGAATTGCAGAATTCAGTGAATCATCGAATCTTTGAACGCACCTTGCG  102528

Query  406     CTCTATGGTATTCCGTAGAGCATGCCTGTTTGAGTGCCGTGAA-TTCTC  453
               |||  ||||||||||  ||||| ||||||||||||| |||||| |||||
Sbjct  102529  CTCCTTGGTATTCCGAGGAGCACGCCTGTTTGAGTGTCGTGAAATTCTC  102577


>JAHLMG010000003.1 Auriscalpium microsporum strain AU-H-210 aumicontig03, whole 
genome shotgun sequence
Length=3318036

 Score = 239 bits (129),  Expect = 1e-58
 Identities = 156/169 (92%), Gaps = 1/169 (1%)
 Strand=Plus/Plus

Query  286      AACACAACTTTCGACAACGGATCTCTTGGTTCTCCCATCGATGAAGAACGCAGCGAAACG  345
                || ||||||||| ||||||||||||||||||||| ||||||||||||||||||||||| |
Sbjct  3307676  AATACAACTTTCAACAACGGATCTCTTGGTTCTCGCATCGATGAAGAACGCAGCGAAATG  3307735

Query  346      CGATAGGTAATGTGAATTGCAGAATTCCGTGAATCATCGAATCTTTGAACGCACCTTGCG  405
                ||||| ||||||||||||||||||||| ||||||||||||||||||||||||||||||||
Sbjct  3307736  CGATAAGTAATGTGAATTGCAGAATTCAGTGAATCATCGAATCTTTGAACGCACCTTGCG  3307795

Query  406      CTCTATGGTATTCCGTAGAGCATGCCTGTTTGAGTGCCGTGAA-TTCTC  453
                |||  ||||||||||  ||||| ||||||||||||| |||||| |||||
Sbjct  3307796  CTCCTTGGTATTCCGAGGAGCACGCCTGTTTGAGTGTCGTGAAATTCTC  3307844


 Score = 239 bits (129),  Expect = 1e-58
 Identities = 156/169 (92%), Gaps = 1/169 (1%)
 Strand=Plus/Plus

Query  286      AACACAACTTTCGACAACGGATCTCTTGGTTCTCCCATCGATGAAGAACGCAGCGAAACG  345
                || ||||||||| ||||||||||||||||||||| ||||||||||||||||||||||| |
Sbjct  3316175  AATACAACTTTCAACAACGGATCTCTTGGTTCTCGCATCGATGAAGAACGCAGCGAAATG  3316234

Query  346      CGATAGGTAATGTGAATTGCAGAATTCCGTGAATCATCGAATCTTTGAACGCACCTTGCG  405
                ||||| ||||||||||||||||||||| ||||||||||||||||||||||||||||||||
Sbjct  3316235  CGATAAGTAATGTGAATTGCAGAATTCAGTGAATCATCGAATCTTTGAACGCACCTTGCG  3316294

Query  406      CTCTATGGTATTCCGTAGAGCATGCCTGTTTGAGTGCCGTGAA-TTCTC  453
                |||  ||||||||||  ||||| ||||||||||||| |||||| |||||
Sbjct  3316295  CTCCTTGGTATTCCGAGGAGCACGCCTGTTTGAGTGTCGTGAAATTCTC  3316343


>QVIE01003276.1 Panellus pusillus isolate LMB36 tig00003974, whole genome shotgun 
sequence
Length=24302

 Score = 239 bits (129),  Expect = 1e-58
 Identities = 151/162 (93%), Gaps = 0/162 (0%)
 Strand=Plus/Plus

Query  280    AAATATAACACAACTTTCGACAACGGATCTCTTGGTTCTCCCATCGATGAAGAACGCAGC  339
              |||| ||| ||||||||| |||||||||||||||| ||||||||||||||||||||||||
Sbjct  11047  AAATCTAATACAACTTTCAACAACGGATCTCTTGGCTCTCCCATCGATGAAGAACGCAGC  11106

Query  340    GAAACGCGATAGGTAATGTGAATTGCAGAATTCCGTGAATCATCGAATCTTTGAACGCAC  399
              |||| |||||| ||||||||||||||||||||| ||||||||||||||||||||||||||
Sbjct  11107  GAAATGCGATAAGTAATGTGAATTGCAGAATTCAGTGAATCATCGAATCTTTGAACGCAC  11166

Query  400    CTTGCGCTCTATGGTATTCCGTAGAGCATGCCTGTTTGAGTG  441
              ||||||| || |||||||||| || |||||||||||||||||
Sbjct  11167  CTTGCGCCCTTTGGTATTCCGAAGGGCATGCCTGTTTGAGTG  11208


 Score = 231 bits (125),  Expect = 2e-56
 Identities = 150/162 (93%), Gaps = 2/162 (1%)
 Strand=Plus/Plus

Query  280    AAATATAACACAACTTTCGACAACGGATCTCTTGGTTCTCCCATCGATGAAGAACGCAGC  339
              |||| ||| |||| |||| |||||||||||||||| ||||||||||||||||||||||||
Sbjct  22631  AAATCTAATACAA-TTTCAACAACGGATCTCTTGGCTCTCCCATCGATGAAGAACGCAGC  22689

Query  340    GAAACGCGATAGGTAATGTGAATTGCAGAATTCCGTGAATCATCGAATCTTTGAACGCAC  399
              |||| |||||| ||||||||||||||||||||| ||||||||||||||||||||||||||
Sbjct  22690  GAAATGCGATAAGTAATGTGAATTGCAGAATTCAGTGAATCATCGAATCTTTGAACGCAC  22749

Query  400    CTTGCGCTCTATGGTATTCCGTAGAGCATGCCTGTTTGAGTG  441
              ||||||| || |||||||||| || |||||||||||||||||
Sbjct  22750  CTTGCGCCCT-TGGTATTCCGAAGGGCATGCCTGTTTGAGTG  22790


>QVIE01003405.1 Panellus pusillus isolate LMB36 tig00002754, whole genome shotgun 
sequence
Length=24535

 Score = 239 bits (129),  Expect = 1e-58
 Identities = 151/162 (93%), Gaps = 0/162 (0%)
 Strand=Plus/Plus

Query  280    AAATATAACACAACTTTCGACAACGGATCTCTTGGTTCTCCCATCGATGAAGAACGCAGC  339
              |||| ||| ||||||||| |||||||||||||||| ||||||||||||||||||||||||
Sbjct  14659  AAATCTAATACAACTTTCAACAACGGATCTCTTGGCTCTCCCATCGATGAAGAACGCAGC  14718

Query  340    GAAACGCGATAGGTAATGTGAATTGCAGAATTCCGTGAATCATCGAATCTTTGAACGCAC  399
              |||| |||||| ||||||||||||||||||||| ||||||||||||||||||||||||||
Sbjct  14719  GAAATGCGATAAGTAATGTGAATTGCAGAATTCAGTGAATCATCGAATCTTTGAACGCAC  14778

Query  400    CTTGCGCTCTATGGTATTCCGTAGAGCATGCCTGTTTGAGTG  441
              ||||||| || |||||||||| || |||||||||||||||||
Sbjct  14779  CTTGCGCCCTTTGGTATTCCGAAGGGCATGCCTGTTTGAGTG  14820


>QVIE01003140.1 Panellus pusillus isolate LMB36 tig00002169, whole genome shotgun 
sequence
Length=39390

 Score = 239 bits (129),  Expect = 1e-58
 Identities = 151/162 (93%), Gaps = 0/162 (0%)
 Strand=Plus/Minus

Query  280    AAATATAACACAACTTTCGACAACGGATCTCTTGGTTCTCCCATCGATGAAGAACGCAGC  339
              |||| ||| ||||||||| |||||||||||||||| ||||||||||||||||||||||||
Sbjct  10125  AAATCTAATACAACTTTCAACAACGGATCTCTTGGCTCTCCCATCGATGAAGAACGCAGC  10066

Query  340    GAAACGCGATAGGTAATGTGAATTGCAGAATTCCGTGAATCATCGAATCTTTGAACGCAC  399
              |||| |||||| ||||||||||||||||||||| ||||||||||||||||||||||||||
Sbjct  10065  GAAATGCGATAAGTAATGTGAATTGCAGAATTCAGTGAATCATCGAATCTTTGAACGCAC  10006

Query  400    CTTGCGCTCTATGGTATTCCGTAGAGCATGCCTGTTTGAGTG  441
              ||||||| || |||||||||| || |||||||||||||||||
Sbjct  10005  CTTGCGCCCTTTGGTATTCCGAAGGGCATGCCTGTTTGAGTG  9964


>JAAVVI010000020.1 Golubevia sp. BC0902 NODE_20_length_698752_cov_27.491108, whole 
genome shotgun sequence
Length=698752

 Score = 237 bits (128),  Expect = 4e-58
 Identities = 152/164 (93%), Gaps = 0/164 (0%)
 Strand=Plus/Plus

Query  286   AACACAACTTTCGACAACGGATCTCTTGGTTCTCCCATCGATGAAGAACGCAGCGAAACG  345
             || ||||||||| |||||||||||||||||||||||||||||||||||||||||||||||
Sbjct  3831  AATACAACTTTCAACAACGGATCTCTTGGTTCTCCCATCGATGAAGAACGCAGCGAAACG  3890

Query  346   CGATAGGTAATGTGAATTGCAGAATTCCGTGAATCATCGAATCTTTGAACGCACCTTGCG  405
             |||||| |||||||||||||||||||| |||||||||||| |||||||||||| ||||||
Sbjct  3891  CGATAGTTAATGTGAATTGCAGAATTCAGTGAATCATCGAGTCTTTGAACGCATCTTGCG  3950

Query  406   CTCTATGGTATTCCGTAGAGCATGCCTGTTTGAGTGCCGTGAAT  449
             |||  ||||||||||  ||||||||||||||||||| | |||||
Sbjct  3951  CTCCTTGGTATTCCGAGGAGCATGCCTGTTTGAGTGTCATGAAT  3994


 Score = 237 bits (128),  Expect = 4e-58
 Identities = 152/164 (93%), Gaps = 0/164 (0%)
 Strand=Plus/Plus

Query  286    AACACAACTTTCGACAACGGATCTCTTGGTTCTCCCATCGATGAAGAACGCAGCGAAACG  345
              || ||||||||| |||||||||||||||||||||||||||||||||||||||||||||||
Sbjct  12321  AATACAACTTTCAACAACGGATCTCTTGGTTCTCCCATCGATGAAGAACGCAGCGAAACG  12380

Query  346    CGATAGGTAATGTGAATTGCAGAATTCCGTGAATCATCGAATCTTTGAACGCACCTTGCG  405
              |||||| |||||||||||||||||||| |||||||||||| |||||||||||| ||||||
Sbjct  12381  CGATAGTTAATGTGAATTGCAGAATTCAGTGAATCATCGAGTCTTTGAACGCATCTTGCG  12440

Query  406    CTCTATGGTATTCCGTAGAGCATGCCTGTTTGAGTGCCGTGAAT  449
              |||  ||||||||||  ||||||||||||||||||| | |||||
Sbjct  12441  CTCCTTGGTATTCCGAGGAGCATGCCTGTTTGAGTGTCATGAAT  12484


 Score = 73.1 bits (39),  Expect = 1e-08
 Identities = 41/42 (98%), Gaps = 0/42 (0%)
 Strand=Plus/Plus

Query  1     CAAGGTTTCTGTAGGTGAACCTGCAGAAGGATCATTAGTGAA  42
             ||||||||||||||||||||||||||||||||||||| ||||
Sbjct  3608  CAAGGTTTCTGTAGGTGAACCTGCAGAAGGATCATTATTGAA  3649


 Score = 73.1 bits (39),  Expect = 1e-08
 Identities = 41/42 (98%), Gaps = 0/42 (0%)
 Strand=Plus/Plus

Query  1      CAAGGTTTCTGTAGGTGAACCTGCAGAAGGATCATTAGTGAA  42
              ||||||||||||||||||||||||||||||||||||| ||||
Sbjct  12098  CAAGGTTTCTGTAGGTGAACCTGCAGAAGGATCATTATTGAA  12139


>JAAVVH010000097.1 Golubevia sp. BC0812 NODE_97_length_8604_cov_444.258213, whole 
genome shotgun sequence
Length=8604

 Score = 237 bits (128),  Expect = 4e-58
 Identities = 152/164 (93%), Gaps = 0/164 (0%)
 Strand=Plus/Plus

Query  286   AACACAACTTTCGACAACGGATCTCTTGGTTCTCCCATCGATGAAGAACGCAGCGAAACG  345
             || ||||||||| |||||||||||||||||||||||||||||||||||||||||||||||
Sbjct  4463  AATACAACTTTCAACAACGGATCTCTTGGTTCTCCCATCGATGAAGAACGCAGCGAAACG  4522

Query  346   CGATAGGTAATGTGAATTGCAGAATTCCGTGAATCATCGAATCTTTGAACGCACCTTGCG  405
             |||||| |||||||||||||||||||| |||||||||||| |||||||||||| ||||||
Sbjct  4523  CGATAGTTAATGTGAATTGCAGAATTCAGTGAATCATCGAGTCTTTGAACGCATCTTGCG  4582

Query  406   CTCTATGGTATTCCGTAGAGCATGCCTGTTTGAGTGCCGTGAAT  449
             |||  ||||||||||  ||||||||||||||||||| | |||||
Sbjct  4583  CTCCTTGGTATTCCGAGGAGCATGCCTGTTTGAGTGTCATGAAT  4626


 Score = 73.1 bits (39),  Expect = 1e-08
 Identities = 41/42 (98%), Gaps = 0/42 (0%)
 Strand=Plus/Plus

Query  1     CAAGGTTTCTGTAGGTGAACCTGCAGAAGGATCATTAGTGAA  42
             ||||||||||||||||||||||||||||||||||||| ||||
Sbjct  4240  CAAGGTTTCTGTAGGTGAACCTGCAGAAGGATCATTATTGAA  4281


>JAAVVG010000034.1 Golubevia sp. BC0850 NODE_34_length_134215_cov_39.702440, whole 
genome shotgun sequence
Length=134215

 Score = 237 bits (128),  Expect = 4e-58
 Identities = 152/164 (93%), Gaps = 0/164 (0%)
 Strand=Plus/Plus

Query  286   AACACAACTTTCGACAACGGATCTCTTGGTTCTCCCATCGATGAAGAACGCAGCGAAACG  345
             || ||||||||| |||||||||||||||||||||||||||||||||||||||||||||||
Sbjct  4391  AATACAACTTTCAACAACGGATCTCTTGGTTCTCCCATCGATGAAGAACGCAGCGAAACG  4450

Query  346   CGATAGGTAATGTGAATTGCAGAATTCCGTGAATCATCGAATCTTTGAACGCACCTTGCG  405
             |||||| |||||||||||||||||||| |||||||||||| |||||||||||| ||||||
Sbjct  4451  CGATAGTTAATGTGAATTGCAGAATTCAGTGAATCATCGAGTCTTTGAACGCATCTTGCG  4510

Query  406   CTCTATGGTATTCCGTAGAGCATGCCTGTTTGAGTGCCGTGAAT  449
             |||  ||||||||||  ||||||||||||||||||| | |||||
Sbjct  4511  CTCCTTGGTATTCCGAGGAGCATGCCTGTTTGAGTGTCATGAAT  4554


 Score = 73.1 bits (39),  Expect = 1e-08
 Identities = 41/42 (98%), Gaps = 0/42 (0%)
 Strand=Plus/Plus

Query  1     CAAGGTTTCTGTAGGTGAACCTGCAGAAGGATCATTAGTGAA  42
             ||||||||||||||||||||||||||||||||||||| ||||
Sbjct  4168  CAAGGTTTCTGTAGGTGAACCTGCAGAAGGATCATTATTGAA  4209


>JAKRRZ010004275.1 Podosphaera aphanis isolate DRCT72020 contig_4275, whole genome 
shotgun sequence
Length=3269

 Score = 237 bits (128),  Expect = 4e-58
 Identities = 150/161 (93%), Gaps = 0/161 (0%)
 Strand=Plus/Minus

Query  289   ACAACTTTCGACAACGGATCTCTTGGTTCTCCCATCGATGAAGAACGCAGCGAAACGCGA  348
             ||||||||| ||||||||||||||||||||||||||||||||||||||||||||||||||
Sbjct  2610  ACAACTTTCAACAACGGATCTCTTGGTTCTCCCATCGATGAAGAACGCAGCGAAACGCGA  2551

Query  349   TAGGTAATGTGAATTGCAGAATTCCGTGAATCATCGAATCTTTGAACGCACCTTGCGCTC  408
             ||| |||||||||||||||||||| |||||||||||| |||||||||||| |||||||||
Sbjct  2550  TAGTTAATGTGAATTGCAGAATTCAGTGAATCATCGAGTCTTTGAACGCATCTTGCGCTC  2491

Query  409   TATGGTATTCCGTAGAGCATGCCTGTTTGAGTGCCGTGAAT  449
               ||||||||||  ||||||||||||||||||| | |||||
Sbjct  2490  CTTGGTATTCCGAGGAGCATGCCTGTTTGAGTGTCATGAAT  2450


 Score = 73.1 bits (39),  Expect = 1e-08
 Identities = 41/42 (98%), Gaps = 0/42 (0%)
 Strand=Plus/Minus

Query  1     CAAGGTTTCTGTAGGTGAACCTGCAGAAGGATCATTAGTGAA  42
             ||||||||||||||||||||||||||||||||||||| ||||
Sbjct  2836  CAAGGTTTCTGTAGGTGAACCTGCAGAAGGATCATTATTGAA  2795


>SJRY01000318.1 Macrocybe gigantea strain wHADPI064398-61 scaffold00000801, whole 
genome shotgun sequence
Length=31943

 Score = 235 bits (127),  Expect = 1e-57
 Identities = 160/176 (91%), Gaps = 2/176 (1%)
 Strand=Plus/Minus

Query  280   AAAT-ATAACACAACTTTCGACAACGGATCTCTTGGTTCTCCCATCGATGAAGAACGCAG  338
             |||| |||  ||||||||| |||||||||||||||| |||| ||||||||||||||||||
Sbjct  6934  AAATCATATTACAACTTTCAACAACGGATCTCTTGGCTCTCGCATCGATGAAGAACGCAG  6875

Query  339   CGAAACGCGATAGGTAATGTGAATTGCAGAATTCCGTGAATCATCGAATCTTTGAACGCA  398
             ||||| |||||| ||||||||||||||||||||| |||||||||||||||||||||||||
Sbjct  6874  CGAAATGCGATAAGTAATGTGAATTGCAGAATTCAGTGAATCATCGAATCTTTGAACGCA  6815

Query  399   CCTTGCGCTCTATGGTATTCCGTAGAGCATGCCTGTTTGAGTGCCGTGAA-TTCTC  453
             ||||||||||  ||||||||||  ||||||||||||||||||| | |||| |||||
Sbjct  6814  CCTTGCGCTCCTTGGTATTCCGAGGAGCATGCCTGTTTGAGTGTCATGAAATTCTC  6759


>SJRY01000317.1 Macrocybe gigantea strain wHADPI064398-61 scaffold00000800, whole 
genome shotgun sequence
Length=38859

 Score = 235 bits (127),  Expect = 1e-57
 Identities = 160/176 (91%), Gaps = 2/176 (1%)
 Strand=Plus/Minus

Query  280  AAAT-ATAACACAACTTTCGACAACGGATCTCTTGGTTCTCCCATCGATGAAGAACGCAG  338
            |||| |||  ||||||||| |||||||||||||||| |||| ||||||||||||||||||
Sbjct  730  AAATCATATTACAACTTTCAACAACGGATCTCTTGGCTCTCGCATCGATGAAGAACGCAG  671

Query  339  CGAAACGCGATAGGTAATGTGAATTGCAGAATTCCGTGAATCATCGAATCTTTGAACGCA  398
            ||||| |||||| ||||||||||||||||||||| |||||||||||||||||||||||||
Sbjct  670  CGAAATGCGATAAGTAATGTGAATTGCAGAATTCAGTGAATCATCGAATCTTTGAACGCA  611

Query  399  CCTTGCGCTCTATGGTATTCCGTAGAGCATGCCTGTTTGAGTGCCGTGAA-TTCTC  453
            ||||||||||  ||||||||||  ||||||||||||||||||| | |||| |||||
Sbjct  610  CCTTGCGCTCCTTGGTATTCCGAGGAGCATGCCTGTTTGAGTGTCATGAAATTCTC  555


 Score = 235 bits (127),  Expect = 1e-57
 Identities = 160/176 (91%), Gaps = 2/176 (1%)
 Strand=Plus/Minus

Query  280   AAAT-ATAACACAACTTTCGACAACGGATCTCTTGGTTCTCCCATCGATGAAGAACGCAG  338
             |||| |||  ||||||||| |||||||||||||||| |||| ||||||||||||||||||
Sbjct  9059  AAATCATATTACAACTTTCAACAACGGATCTCTTGGCTCTCGCATCGATGAAGAACGCAG  9000

Query  339   CGAAACGCGATAGGTAATGTGAATTGCAGAATTCCGTGAATCATCGAATCTTTGAACGCA  398
             ||||| |||||| ||||||||||||||||||||| |||||||||||||||||||||||||
Sbjct  8999  CGAAATGCGATAAGTAATGTGAATTGCAGAATTCAGTGAATCATCGAATCTTTGAACGCA  8940

Query  399   CCTTGCGCTCTATGGTATTCCGTAGAGCATGCCTGTTTGAGTGCCGTGAA-TTCTC  453
             ||||||||||  ||||||||||  ||||||||||||||||||| | |||| |||||
Sbjct  8939  CCTTGCGCTCCTTGGTATTCCGAGGAGCATGCCTGTTTGAGTGTCATGAAATTCTC  8884


 Score = 235 bits (127),  Expect = 1e-57
 Identities = 160/176 (91%), Gaps = 2/176 (1%)
 Strand=Plus/Minus

Query  280    AAAT-ATAACACAACTTTCGACAACGGATCTCTTGGTTCTCCCATCGATGAAGAACGCAG  338
              |||| |||  ||||||||| |||||||||||||||| |||| ||||||||||||||||||
Sbjct  17383  AAATCATATTACAACTTTCAACAACGGATCTCTTGGCTCTCGCATCGATGAAGAACGCAG  17324

Query  339    CGAAACGCGATAGGTAATGTGAATTGCAGAATTCCGTGAATCATCGAATCTTTGAACGCA  398
              ||||| |||||| ||||||||||||||||||||| |||||||||||||||||||||||||
Sbjct  17323  CGAAATGCGATAAGTAATGTGAATTGCAGAATTCAGTGAATCATCGAATCTTTGAACGCA  17264

Query  399    CCTTGCGCTCTATGGTATTCCGTAGAGCATGCCTGTTTGAGTGCCGTGAA-TTCTC  453
              ||||||||||  ||||||||||  ||||||||||||||||||| | |||| |||||
Sbjct  17263  CCTTGCGCTCCTTGGTATTCCGAGGAGCATGCCTGTTTGAGTGTCATGAAATTCTC  17208


 Score = 235 bits (127),  Expect = 1e-57
 Identities = 160/176 (91%), Gaps = 2/176 (1%)
 Strand=Plus/Minus

Query  280    AAAT-ATAACACAACTTTCGACAACGGATCTCTTGGTTCTCCCATCGATGAAGAACGCAG  338
              |||| |||  ||||||||| |||||||||||||||| |||| ||||||||||||||||||
Sbjct  25711  AAATCATATTACAACTTTCAACAACGGATCTCTTGGCTCTCGCATCGATGAAGAACGCAG  25652

Query  339    CGAAACGCGATAGGTAATGTGAATTGCAGAATTCCGTGAATCATCGAATCTTTGAACGCA  398
              ||||| |||||| ||||||||||||||||||||| |||||||||||||||||||||||||
Sbjct  25651  CGAAATGCGATAAGTAATGTGAATTGCAGAATTCAGTGAATCATCGAATCTTTGAACGCA  25592

Query  399    CCTTGCGCTCTATGGTATTCCGTAGAGCATGCCTGTTTGAGTGCCGTGAA-TTCTC  453
              ||||||||||  ||||||||||  ||||||||||||||||||| | |||| |||||
Sbjct  25591  CCTTGCGCTCCTTGGTATTCCGAGGAGCATGCCTGTTTGAGTGTCATGAAATTCTC  25536


 Score = 235 bits (127),  Expect = 1e-57
 Identities = 160/176 (91%), Gaps = 2/176 (1%)
 Strand=Plus/Minus

Query  280    AAAT-ATAACACAACTTTCGACAACGGATCTCTTGGTTCTCCCATCGATGAAGAACGCAG  338
              |||| |||  ||||||||| |||||||||||||||| |||| ||||||||||||||||||
Sbjct  34039  AAATCATATTACAACTTTCAACAACGGATCTCTTGGCTCTCGCATCGATGAAGAACGCAG  33980

Query  339    CGAAACGCGATAGGTAATGTGAATTGCAGAATTCCGTGAATCATCGAATCTTTGAACGCA  398
              ||||| |||||| ||||||||||||||||||||| |||||||||||||||||||||||||
Sbjct  33979  CGAAATGCGATAAGTAATGTGAATTGCAGAATTCAGTGAATCATCGAATCTTTGAACGCA  33920

Query  399    CCTTGCGCTCTATGGTATTCCGTAGAGCATGCCTGTTTGAGTGCCGTGAA-TTCTC  453
              ||||||||||  ||||||||||  ||||||||||||||||||| | |||| |||||
Sbjct  33919  CCTTGCGCTCCTTGGTATTCCGAGGAGCATGCCTGTTTGAGTGTCATGAAATTCTC  33864


>SJRY01000200.1 Macrocybe gigantea strain wHADPI064398-61 scaffold00000436, whole 
genome shotgun sequence
Length=30612

 Score = 235 bits (127),  Expect = 1e-57
 Identities = 160/176 (91%), Gaps = 2/176 (1%)
 Strand=Plus/Minus

Query  280   AAAT-ATAACACAACTTTCGACAACGGATCTCTTGGTTCTCCCATCGATGAAGAACGCAG  338
             |||| |||  ||||||||| |||||||||||||||| |||| ||||||||||||||||||
Sbjct  7004  AAATCATATTACAACTTTCAACAACGGATCTCTTGGCTCTCGCATCGATGAAGAACGCAG  6945

Query  339   CGAAACGCGATAGGTAATGTGAATTGCAGAATTCCGTGAATCATCGAATCTTTGAACGCA  398
             ||||| |||||| ||||||||||||||||||||| |||||||||||||||||||||||||
Sbjct  6944  CGAAATGCGATAAGTAATGTGAATTGCAGAATTCAGTGAATCATCGAATCTTTGAACGCA  6885

Query  399   CCTTGCGCTCTATGGTATTCCGTAGAGCATGCCTGTTTGAGTGCCGTGAA-TTCTC  453
             ||||||||||  ||||||||||  ||||||||||||||||||| | |||| |||||
Sbjct  6884  CCTTGCGCTCCTTGGTATTCCGAGGAGCATGCCTGTTTGAGTGTCATGAAATTCTC  6829


 Score = 235 bits (127),  Expect = 1e-57
 Identities = 160/176 (91%), Gaps = 2/176 (1%)
 Strand=Plus/Minus

Query  280    AAAT-ATAACACAACTTTCGACAACGGATCTCTTGGTTCTCCCATCGATGAAGAACGCAG  338
              |||| |||  ||||||||| |||||||||||||||| |||| ||||||||||||||||||
Sbjct  18546  AAATCATATTACAACTTTCAACAACGGATCTCTTGGCTCTCGCATCGATGAAGAACGCAG  18487

Query  339    CGAAACGCGATAGGTAATGTGAATTGCAGAATTCCGTGAATCATCGAATCTTTGAACGCA  398
              ||||| |||||| ||||||||||||||||||||| |||||||||||||||||||||||||
Sbjct  18486  CGAAATGCGATAAGTAATGTGAATTGCAGAATTCAGTGAATCATCGAATCTTTGAACGCA  18427

Query  399    CCTTGCGCTCTATGGTATTCCGTAGAGCATGCCTGTTTGAGTGCCGTGAA-TTCTC  453
              ||||||||||  ||||||||||  ||||||||||||||||||| | |||| |||||
Sbjct  18426  CCTTGCGCTCCTTGGTATTCCGAGGAGCATGCCTGTTTGAGTGTCATGAAATTCTC  18371


>BCHO01000048.1 Tilletiopsis pallescens DNA, scaffold: scaffold_47, strain: JCM 
5230, whole genome shotgun sequence
Length=6820

 Score = 235 bits (127),  Expect = 1e-57
 Identities = 151/164 (92%), Gaps = 0/164 (0%)
 Strand=Plus/Plus

Query  286  AACACAACTTTCGACAACGGATCTCTTGGTTCTCCCATCGATGAAGAACGCAGCGAAACG  345
            || ||||||||||||||||||||||| |||||||||||||||||||||||||||||||||
Sbjct  586  AATACAACTTTCGACAACGGATCTCTYGGTTCTCCCATCGATGAAGAACGCAGCGAAACG  645

Query  346  CGATAGGTAATGTGAATTGCAGAATTCCGTGAATCATCGAATCTTTGAACGCACCTTGCG  405
            |||||| |||||||||||||||||||| |||||||||||| |||||||||||| ||||||
Sbjct  646  CGATAGTTAATGTGAATTGCAGAATTCAGTGAATCATCGAGTCTTTGAACGCATCTTGCG  705

Query  406  CTCTATGGTATTCCGTAGAGCATGCCTGTTTGAGTGCCGTGAAT  449
            |||  |||||||||   ||||||||||||||||||| | |||||
Sbjct  706  CTCCTTGGTATTCCKAGGAGCATGCCTGTTTGAGTGTCATGAAT  749


>JH687571.1 Punctularia strigosozonata HHB-11173 SS5 unplaced genomic scaffold 
PUNSTscaffold_34, whole genome shotgun sequence
Length=8407

 Score = 235 bits (127),  Expect = 1e-57
 Identities = 153/166 (92%), Gaps = 0/166 (0%)
 Strand=Plus/Minus

Query  283   TATAACACAACTTTCGACAACGGATCTCTTGGTTCTCCCATCGATGAAGAACGCAGCGAA  342
             ||||| ||||||||| |||||||||||||||| |||| ||||||||||||||||||||||
Sbjct  8171  TATAATACAACTTTCAACAACGGATCTCTTGGCTCTCGCATCGATGAAGAACGCAGCGAA  8112

Query  343   ACGCGATAGGTAATGTGAATTGCAGAATTCCGTGAATCATCGAATCTTTGAACGCACCTT  402
             | |||||| ||||||||||||||||||||| |||||||||||||||||||||||||||||
Sbjct  8111  ATGCGATAAGTAATGTGAATTGCAGAATTCAGTGAATCATCGAATCTTTGAACGCACCTT  8052

Query  403   GCGCTCTATGGTATTCCGTAGAGCATGCCTGTTTGAGTGCCGTGAA  448
             ||||||  ||| ||||||  ||||||||||||||||||| ||||||
Sbjct  8051  GCGCTCCTTGGCATTCCGAGGAGCATGCCTGTTTGAGTGTCGTGAA  8006


>NW_006767466.1 Punctularia strigosozonata HHB-11173 SS5 unplaced genomic scaffold 
PUNSTscaffold_34, whole genome shotgun sequence
Length=8407

 Score = 235 bits (127),  Expect = 1e-57
 Identities = 153/166 (92%), Gaps = 0/166 (0%)
 Strand=Plus/Minus

Query  283   TATAACACAACTTTCGACAACGGATCTCTTGGTTCTCCCATCGATGAAGAACGCAGCGAA  342
             ||||| ||||||||| |||||||||||||||| |||| ||||||||||||||||||||||
Sbjct  8171  TATAATACAACTTTCAACAACGGATCTCTTGGCTCTCGCATCGATGAAGAACGCAGCGAA  8112

Query  343   ACGCGATAGGTAATGTGAATTGCAGAATTCCGTGAATCATCGAATCTTTGAACGCACCTT  402
             | |||||| ||||||||||||||||||||| |||||||||||||||||||||||||||||
Sbjct  8111  ATGCGATAAGTAATGTGAATTGCAGAATTCAGTGAATCATCGAATCTTTGAACGCACCTT  8052

Query  403   GCGCTCTATGGTATTCCGTAGAGCATGCCTGTTTGAGTGCCGTGAA  448
             ||||||  ||| ||||||  ||||||||||||||||||| ||||||
Sbjct  8051  GCGCTCCTTGGCATTCCGAGGAGCATGCCTGTTTGAGTGTCGTGAA  8006


>QLPG01001634.1 Gomphus sp. MG54 scaffold1882_cov53, whole genome shotgun sequence
Length=1213

 Score = 233 bits (126),  Expect = 5e-57
 Identities = 153/166 (92%), Gaps = 1/166 (1%)
 Strand=Plus/Minus

Query  289  ACAACTTTCGACAACGGATCTCTTGGTTCTCCCATCGATGAAGAACGCAGCGAAACGCGA  348
            ||||||||| |||||||||||||||| |||| ||||||||||||||||||||||| ||||
Sbjct  830  ACAACTTTCAACAACGGATCTCTTGGCTCTCGCATCGATGAAGAACGCAGCGAAATGCGA  771

Query  349  TAGGTAATGTGAATTGCAGAATTCCGTGAATCATCGAATCTTTGAACGCACCTTGCGCTC  408
            || ||||||||||||||||||||| |||||||||||||||||||||||||||||||||||
Sbjct  770  TAAGTAATGTGAATTGCAGAATTCAGTGAATCATCGAATCTTTGAACGCACCTTGCGCTC  711

Query  409  TATGGTATTCCGTAGAGCATGCCTGTTTGAGTGCCGTGAA-TTCTC  453
              ||||||||||  ||||||||||||||||||| | |||| |||||
Sbjct  710  CTTGGTATTCCGAGGAGCATGCCTGTTTGAGTGTCATGAAATTCTC  665


>QLOL01037500.1 Tricholoma bakamatsutake strain MG51 scaffold82815_cov15, whole 
genome shotgun sequence
Length=273

 Score = 233 bits (126),  Expect = 5e-57
 Identities = 153/166 (92%), Gaps = 1/166 (1%)
 Strand=Plus/Minus

Query  289  ACAACTTTCGACAACGGATCTCTTGGTTCTCCCATCGATGAAGAACGCAGCGAAACGCGA  348
            ||||||||| |||||||||||||||| |||| ||||||||||||||||||||||| ||||
Sbjct  246  ACAACTTTCAACAACGGATCTCTTGGCTCTCGCATCGATGAAGAACGCAGCGAAATGCGA  187

Query  349  TAGGTAATGTGAATTGCAGAATTCCGTGAATCATCGAATCTTTGAACGCACCTTGCGCTC  408
            || ||||||||||||||||||||| |||||||||||||||||||||||||||||||||||
Sbjct  186  TAAGTAATGTGAATTGCAGAATTCAGTGAATCATCGAATCTTTGAACGCACCTTGCGCTC  127

Query  409  TATGGTATTCCGTAGAGCATGCCTGTTTGAGTGCCGTGAA-TTCTC  453
              ||||||||||  ||||||||||||||||||| | |||| |||||
Sbjct  126  CTTGGTATTCCGAGGAGCATGCCTGTTTGAGTGTCATGAAATTCTC  81


>QLOK01048784.1 Tricholoma flavovirens strain MG32 scaffold113980_cov10448, whole 
genome shotgun sequence
Length=270

 Score = 233 bits (126),  Expect = 5e-57
 Identities = 153/166 (92%), Gaps = 1/166 (1%)
 Strand=Plus/Plus

Query  289  ACAACTTTCGACAACGGATCTCTTGGTTCTCCCATCGATGAAGAACGCAGCGAAACGCGA  348
            ||||||||| |||||||||||||||| |||| ||||||||||||||||||||||| ||||
Sbjct  63   ACAACTTTCAACAACGGATCTCTTGGCTCTCGCATCGATGAAGAACGCAGCGAAATGCGA  122

Query  349  TAGGTAATGTGAATTGCAGAATTCCGTGAATCATCGAATCTTTGAACGCACCTTGCGCTC  408
            || ||||||||||||||||||||| |||||||||||||||||||||||||||||||||||
Sbjct  123  TAAGTAATGTGAATTGCAGAATTCAGTGAATCATCGAATCTTTGAACGCACCTTGCGCTC  182

Query  409  TATGGTATTCCGTAGAGCATGCCTGTTTGAGTGCCGTGAA-TTCTC  453
              ||||||||||  ||||||||||||||||||| | |||| |||||
Sbjct  183  CTTGGTATTCCGAGGAGCATGCCTGTTTGAGTGTCATGAAATTCTC  228


>JADNYI010000904.1 Infundibulicybe gibba strain IJFM A808 BD779scaffold_904, whole 
genome shotgun sequence
Length=11552

 Score = 233 bits (126),  Expect = 5e-57
 Identities = 159/175 (91%), Gaps = 2/175 (1%)
 Strand=Plus/Minus

Query  280   AAATATAACACAACTTTCGACAACGGATCTCTTGGTTCTCCCATCGATGAAGAACGCAGC  339
             |||| ||| ||||||||| |||||||||||||||| |||| |||||||||||||||||||
Sbjct  6182  AAAT-TAATACAACTTTCAACAACGGATCTCTTGGCTCTCGCATCGATGAAGAACGCAGC  6124

Query  340   GAAACGCGATAGGTAATGTGAATTGCAGAATTCCGTGAATCATCGAATCTTTGAACGCAC  399
             |||| |||||| ||||||||||||||||||||| ||||||||||||||||||||||||||
Sbjct  6123  GAAATGCGATAAGTAATGTGAATTGCAGAATTCAGTGAATCATCGAATCTTTGAACGCAC  6064

Query  400   CTTGCGCTCTATGGTATTCCGTAGAGCATGCCTGTTTGAGTGCCGTGAA-TTCTC  453
             |||||||||  ||||||||||  ||||||||||||||||||| | | || |||||
Sbjct  6063  CTTGCGCTCCTTGGTATTCCGAGGAGCATGCCTGTTTGAGTGTCATTAAATTCTC  6009


>JADNYI010000882.1 Infundibulicybe gibba strain IJFM A808 BD779scaffold_882, whole 
genome shotgun sequence
Length=12115

 Score = 233 bits (126),  Expect = 5e-57
 Identities = 159/175 (91%), Gaps = 2/175 (1%)
 Strand=Plus/Minus

Query  280   AAATATAACACAACTTTCGACAACGGATCTCTTGGTTCTCCCATCGATGAAGAACGCAGC  339
             |||| ||| ||||||||| |||||||||||||||| |||| |||||||||||||||||||
Sbjct  9128  AAAT-TAATACAACTTTCAACAACGGATCTCTTGGCTCTCGCATCGATGAAGAACGCAGC  9070

Query  340   GAAACGCGATAGGTAATGTGAATTGCAGAATTCCGTGAATCATCGAATCTTTGAACGCAC  399
             |||| |||||| ||||||||||||||||||||| ||||||||||||||||||||||||||
Sbjct  9069  GAAATGCGATAAGTAATGTGAATTGCAGAATTCAGTGAATCATCGAATCTTTGAACGCAC  9010

Query  400   CTTGCGCTCTATGGTATTCCGTAGAGCATGCCTGTTTGAGTGCCGTGAA-TTCTC  453
             |||||||||  ||||||||||  ||||||||||||||||||| | | || |||||
Sbjct  9009  CTTGCGCTCCTTGGTATTCCGAGGAGCATGCCTGTTTGAGTGTCATTAAATTCTC  8955


>JADNYI010000868.1 Infundibulicybe gibba strain IJFM A808 BD779scaffold_868, whole 
genome shotgun sequence
Length=12324

 Score = 233 bits (126),  Expect = 5e-57
 Identities = 159/175 (91%), Gaps = 2/175 (1%)
 Strand=Plus/Minus

Query  280   AAATATAACACAACTTTCGACAACGGATCTCTTGGTTCTCCCATCGATGAAGAACGCAGC  339
             |||| ||| ||||||||| |||||||||||||||| |||| |||||||||||||||||||
Sbjct  4286  AAAT-TAATACAACTTTCAACAACGGATCTCTTGGCTCTCGCATCGATGAAGAACGCAGC  4228

Query  340   GAAACGCGATAGGTAATGTGAATTGCAGAATTCCGTGAATCATCGAATCTTTGAACGCAC  399
             |||| |||||| ||||||||||||||||||||| ||||||||||||||||||||||||||
Sbjct  4227  GAAATGCGATAAGTAATGTGAATTGCAGAATTCAGTGAATCATCGAATCTTTGAACGCAC  4168

Query  400   CTTGCGCTCTATGGTATTCCGTAGAGCATGCCTGTTTGAGTGCCGTGAA-TTCTC  453
             |||||||||  ||||||||||  ||||||||||||||||||| | | || |||||
Sbjct  4167  CTTGCGCTCCTTGGTATTCCGAGGAGCATGCCTGTTTGAGTGTCATTAAATTCTC  4113


>JADNYI010000676.1 Infundibulicybe gibba strain IJFM A808 BD779scaffold_676, whole 
genome shotgun sequence
Length=17525

 Score = 233 bits (126),  Expect = 5e-57
 Identities = 159/175 (91%), Gaps = 2/175 (1%)
 Strand=Plus/Minus

Query  280    AAATATAACACAACTTTCGACAACGGATCTCTTGGTTCTCCCATCGATGAAGAACGCAGC  339
              |||| ||| ||||||||| |||||||||||||||| |||| |||||||||||||||||||
Sbjct  10245  AAAT-TAATACAACTTTCAACAACGGATCTCTTGGCTCTCGCATCGATGAAGAACGCAGC  10187

Query  340    GAAACGCGATAGGTAATGTGAATTGCAGAATTCCGTGAATCATCGAATCTTTGAACGCAC  399
              |||| |||||| ||||||||||||||||||||| ||||||||||||||||||||||||||
Sbjct  10186  GAAATGCGATAAGTAATGTGAATTGCAGAATTCAGTGAATCATCGAATCTTTGAACGCAC  10127

Query  400    CTTGCGCTCTATGGTATTCCGTAGAGCATGCCTGTTTGAGTGCCGTGAA-TTCTC  453
              |||||||||  ||||||||||  ||||||||||||||||||| | | || |||||
Sbjct  10126  CTTGCGCTCCTTGGTATTCCGAGGAGCATGCCTGTTTGAGTGTCATTAAATTCTC  10072


>JADNYI010000631.1 Infundibulicybe gibba strain IJFM A808 BD779scaffold_631, whole 
genome shotgun sequence
Length=18833

 Score = 233 bits (126),  Expect = 5e-57
 Identities = 159/175 (91%), Gaps = 2/175 (1%)
 Strand=Plus/Minus

Query  280   AAATATAACACAACTTTCGACAACGGATCTCTTGGTTCTCCCATCGATGAAGAACGCAGC  339
             |||| ||| ||||||||| |||||||||||||||| |||| |||||||||||||||||||
Sbjct  3649  AAAT-TAATACAACTTTCAACAACGGATCTCTTGGCTCTCGCATCGATGAAGAACGCAGC  3591

Query  340   GAAACGCGATAGGTAATGTGAATTGCAGAATTCCGTGAATCATCGAATCTTTGAACGCAC  399
             |||| |||||| ||||||||||||||||||||| ||||||||||||||||||||||||||
Sbjct  3590  GAAATGCGATAAGTAATGTGAATTGCAGAATTCAGTGAATCATCGAATCTTTGAACGCAC  3531

Query  400   CTTGCGCTCTATGGTATTCCGTAGAGCATGCCTGTTTGAGTGCCGTGAA-TTCTC  453
             |||||||||  ||||||||||  ||||||||||||||||||| | | || |||||
Sbjct  3530  CTTGCGCTCCTTGGTATTCCGAGGAGCATGCCTGTTTGAGTGTCATTAAATTCTC  3476


 Score = 233 bits (126),  Expect = 5e-57
 Identities = 159/175 (91%), Gaps = 2/175 (1%)
 Strand=Plus/Minus

Query  280    AAATATAACACAACTTTCGACAACGGATCTCTTGGTTCTCCCATCGATGAAGAACGCAGC  339
              |||| ||| ||||||||| |||||||||||||||| |||| |||||||||||||||||||
Sbjct  14894  AAAT-TAATACAACTTTCAACAACGGATCTCTTGGCTCTCGCATCGATGAAGAACGCAGC  14836

Query  340    GAAACGCGATAGGTAATGTGAATTGCAGAATTCCGTGAATCATCGAATCTTTGAACGCAC  399
              |||| |||||| ||||||||||||||||||||| ||||||||||||||||||||||||||
Sbjct  14835  GAAATGCGATAAGTAATGTGAATTGCAGAATTCAGTGAATCATCGAATCTTTGAACGCAC  14776

Query  400    CTTGCGCTCTATGGTATTCCGTAGAGCATGCCTGTTTGAGTGCCGTGAA-TTCTC  453
              |||||||||  ||||||||||  ||||||||||||||||||| | | || |||||
Sbjct  14775  CTTGCGCTCCTTGGTATTCCGAGGAGCATGCCTGTTTGAGTGTCATTAAATTCTC  14721


>JADNYI010000559.1 Infundibulicybe gibba strain IJFM A808 BD779scaffold_559, whole 
genome shotgun sequence
Length=21283

 Score = 233 bits (126),  Expect = 5e-57
 Identities = 159/175 (91%), Gaps = 2/175 (1%)
 Strand=Plus/Plus

Query  280   AAATATAACACAACTTTCGACAACGGATCTCTTGGTTCTCCCATCGATGAAGAACGCAGC  339
             |||| ||| ||||||||| |||||||||||||||| |||| |||||||||||||||||||
Sbjct  4689  AAAT-TAATACAACTTTCAACAACGGATCTCTTGGCTCTCGCATCGATGAAGAACGCAGC  4747

Query  340   GAAACGCGATAGGTAATGTGAATTGCAGAATTCCGTGAATCATCGAATCTTTGAACGCAC  399
             |||| |||||| ||||||||||||||||||||| ||||||||||||||||||||||||||
Sbjct  4748  GAAATGCGATAAGTAATGTGAATTGCAGAATTCAGTGAATCATCGAATCTTTGAACGCAC  4807

Query  400   CTTGCGCTCTATGGTATTCCGTAGAGCATGCCTGTTTGAGTGCCGTGAA-TTCTC  453
             |||||||||  ||||||||||  ||||||||||||||||||| | | || |||||
Sbjct  4808  CTTGCGCTCCTTGGTATTCCGAGGAGCATGCCTGTTTGAGTGTCATTAAATTCTC  4862


 Score = 233 bits (126),  Expect = 5e-57
 Identities = 159/175 (91%), Gaps = 2/175 (1%)
 Strand=Plus/Plus

Query  280    AAATATAACACAACTTTCGACAACGGATCTCTTGGTTCTCCCATCGATGAAGAACGCAGC  339
              |||| ||| ||||||||| |||||||||||||||| |||| |||||||||||||||||||
Sbjct  15176  AAAT-TAATACAACTTTCAACAACGGATCTCTTGGCTCTCGCATCGATGAAGAACGCAGC  15234

Query  340    GAAACGCGATAGGTAATGTGAATTGCAGAATTCCGTGAATCATCGAATCTTTGAACGCAC  399
              |||| |||||| ||||||||||||||||||||| ||||||||||||||||||||||||||
Sbjct  15235  GAAATGCGATAAGTAATGTGAATTGCAGAATTCAGTGAATCATCGAATCTTTGAACGCAC  15294

Query  400    CTTGCGCTCTATGGTATTCCGTAGAGCATGCCTGTTTGAGTGCCGTGAA-TTCTC  453
              |||||||||  ||||||||||  ||||||||||||||||||| | | || |||||
Sbjct  15295  CTTGCGCTCCTTGGTATTCCGAGGAGCATGCCTGTTTGAGTGTCATTAAATTCTC  15349


>JAHLMH010000002.1 Auriscalpium orientale strain AU-Y-A auorcontig02, whole genome 
shotgun sequence
Length=4343340

 Score = 233 bits (126),  Expect = 5e-57
 Identities = 155/169 (92%), Gaps = 1/169 (1%)
 Strand=Plus/Plus

Query  286      AACACAACTTTCGACAACGGATCTCTTGGTTCTCCCATCGATGAAGAACGCAGCGAAACG  345
                || ||||||||| |||||||||||||||| |||| ||||||||||||||||||||||| |
Sbjct  4310926  AATACAACTTTCAACAACGGATCTCTTGGCTCTCGCATCGATGAAGAACGCAGCGAAATG  4310985

Query  346      CGATAGGTAATGTGAATTGCAGAATTCCGTGAATCATCGAATCTTTGAACGCACCTTGCG  405
                ||||| ||||||||||||||||||||| ||||||||||||||||||||||||||||||||
Sbjct  4310986  CGATAAGTAATGTGAATTGCAGAATTCAGTGAATCATCGAATCTTTGAACGCACCTTGCG  4311045

Query  406      CTCTATGGTATTCCGTAGAGCATGCCTGTTTGAGTGCCGTGAA-TTCTC  453
                |||  ||||||||||  ||||| ||||||||||||| |||||| |||||
Sbjct  4311046  CTCCTTGGTATTCCGAGGAGCACGCCTGTTTGAGTGTCGTGAAATTCTC  4311094


 Score = 233 bits (126),  Expect = 5e-57
 Identities = 155/169 (92%), Gaps = 1/169 (1%)
 Strand=Plus/Plus

Query  286      AACACAACTTTCGACAACGGATCTCTTGGTTCTCCCATCGATGAAGAACGCAGCGAAACG  345
                || ||||||||| |||||||||||||||| |||| ||||||||||||||||||||||| |
Sbjct  4319784  AATACAACTTTCAACAACGGATCTCTTGGCTCTCGCATCGATGAAGAACGCAGCGAAATG  4319843

Query  346      CGATAGGTAATGTGAATTGCAGAATTCCGTGAATCATCGAATCTTTGAACGCACCTTGCG  405
                ||||| ||||||||||||||||||||| ||||||||||||||||||||||||||||||||
Sbjct  4319844  CGATAAGTAATGTGAATTGCAGAATTCAGTGAATCATCGAATCTTTGAACGCACCTTGCG  4319903

Query  406      CTCTATGGTATTCCGTAGAGCATGCCTGTTTGAGTGCCGTGAA-TTCTC  453
                |||  ||||||||||  ||||| ||||||||||||| |||||| |||||
Sbjct  4319904  CTCCTTGGTATTCCGAGGAGCACGCCTGTTTGAGTGTCGTGAAATTCTC  4319952


 Score = 233 bits (126),  Expect = 5e-57
 Identities = 155/169 (92%), Gaps = 1/169 (1%)
 Strand=Plus/Plus

Query  286      AACACAACTTTCGACAACGGATCTCTTGGTTCTCCCATCGATGAAGAACGCAGCGAAACG  345
                || ||||||||| |||||||||||||||| |||| ||||||||||||||||||||||| |
Sbjct  4328643  AATACAACTTTCAACAACGGATCTCTTGGCTCTCGCATCGATGAAGAACGCAGCGAAATG  4328702

Query  346      CGATAGGTAATGTGAATTGCAGAATTCCGTGAATCATCGAATCTTTGAACGCACCTTGCG  405
                ||||| ||||||||||||||||||||| ||||||||||||||||||||||||||||||||
Sbjct  4328703  CGATAAGTAATGTGAATTGCAGAATTCAGTGAATCATCGAATCTTTGAACGCACCTTGCG  4328762

Query  406      CTCTATGGTATTCCGTAGAGCATGCCTGTTTGAGTGCCGTGAA-TTCTC  453
                |||  ||||||||||  ||||| ||||||||||||| |||||| |||||
Sbjct  4328763  CTCCTTGGTATTCCGAGGAGCACGCCTGTTTGAGTGTCGTGAAATTCTC  4328811


 Score = 233 bits (126),  Expect = 5e-57
 Identities = 155/169 (92%), Gaps = 1/169 (1%)
 Strand=Plus/Plus

Query  286      AACACAACTTTCGACAACGGATCTCTTGGTTCTCCCATCGATGAAGAACGCAGCGAAACG  345
                || ||||||||| |||||||||||||||| |||| ||||||||||||||||||||||| |
Sbjct  4337502  AATACAACTTTCAACAACGGATCTCTTGGCTCTCGCATCGATGAAGAACGCAGCGAAATG  4337561

Query  346      CGATAGGTAATGTGAATTGCAGAATTCCGTGAATCATCGAATCTTTGAACGCACCTTGCG  405
                ||||| ||||||||||||||||||||| ||||||||||||||||||||||||||||||||
Sbjct  4337562  CGATAAGTAATGTGAATTGCAGAATTCAGTGAATCATCGAATCTTTGAACGCACCTTGCG  4337621

Query  406      CTCTATGGTATTCCGTAGAGCATGCCTGTTTGAGTGCCGTGAA-TTCTC  453
                |||  ||||||||||  ||||| ||||||||||||| |||||| |||||
Sbjct  4337622  CTCCTTGGTATTCCGAGGAGCACGCCTGTTTGAGTGTCGTGAAATTCTC  4337670


 Score = 230 bits (124),  Expect = 7e-56
 Identities = 155/170 (91%), Gaps = 2/170 (1%)
 Strand=Plus/Plus

Query  286      AACACAACTTTCGACAACGGATCTCTTGGTTCTCCCATCGATGAAGAACGCAGCGAAACG  345
                || ||||||||| |||||||||||||||| |||| ||||||||||||||||||||||| |
Sbjct  4251654  AATACAACTTTCAACAACGGATCTCTTGGCTCTCGCATCGATGAAGAACGCAGCGAAATG  4251713

Query  346      CGATAGGTAATGTGAATTGCAGAATTCCGTGAATCATCGAATCTTTGAACGCACCTTGCG  405
                ||||| ||||||||||||||||||||| ||||||||||||||||||||||||||||||||
Sbjct  4251714  CGATAAGTAATGTGAATTGCAGAATTCAGTGAATCATCGAATCTTTGAACGCACCTTGCG  4251773

Query  406      CTCTATGGTATTCCGTAGAGCATGCCTG-TTTGAGTGCCGTGAA-TTCTC  453
                |||  ||||||||||  ||||| ||||| |||||||| |||||| |||||
Sbjct  4251774  CTCCTTGGTATTCCGAGGAGCACGCCTGTTTTGAGTGTCGTGAAATTCTC  4251823


 Score = 230 bits (124),  Expect = 7e-56
 Identities = 155/170 (91%), Gaps = 2/170 (1%)
 Strand=Plus/Plus

Query  286      AACACAACTTTCGACAACGGATCTCTTGGTTCTCCCATCGATGAAGAACGCAGCGAAACG  345
                || ||||||||| |||||||||||||||| |||| ||||||||||||||||||||||| |
Sbjct  4275377  AATACAACTTTCAACAACGGATCTCTTGGCTCTCGCATCGATGAAGAACGCAGCGAAATG  4275436

Query  346      CGATAGGTAATGTGAATTGCAGAATTCCGTGAATCATCGAATCTTTGAACGCACCTTGCG  405
                ||||| ||||||||||||||||||||| ||||||||||||||||||||||||||||||||
Sbjct  4275437  CGATAAGTAATGTGAATTGCAGAATTCAGTGAATCATCGAATCTTTGAACGCACCTTGCG  4275496

Query  406      CTCTATGGTATTCCGTAGAGCATGCCTG-TTTGAGTGCCGTGAA-TTCTC  453
                |||  ||||||||||  ||||| ||||| |||||||| |||||| |||||
Sbjct  4275497  CTCCTTGGTATTCCGAGGAGCACGCCTGTTTTGAGTGTCGTGAAATTCTC  4275546


 Score = 230 bits (124),  Expect = 7e-56
 Identities = 155/170 (91%), Gaps = 2/170 (1%)
 Strand=Plus/Plus

Query  286      AACACAACTTTCGACAACGGATCTCTTGGTTCTCCCATCGATGAAGAACGCAGCGAAACG  345
                || ||||||||| |||||||||||||||| |||| ||||||||||||||||||||||| |
Sbjct  4284194  AATACAACTTTCAACAACGGATCTCTTGGCTCTCGCATCGATGAAGAACGCAGCGAAATG  4284253

Query  346      CGATAGGTAATGTGAATTGCAGAATTCCGTGAATCATCGAATCTTTGAACGCACCTTGCG  405
                ||||| ||||||||||||||||||||| ||||||||||||||||||||||||||||||||
Sbjct  4284254  CGATAAGTAATGTGAATTGCAGAATTCAGTGAATCATCGAATCTTTGAACGCACCTTGCG  4284313

Query  406      CTCTATGGTATTCCGTAGAGCATGCCTG-TTTGAGTGCCGTGAA-TTCTC  453
                |||  ||||||||||  ||||| ||||| |||||||| |||||| |||||
Sbjct  4284314  CTCCTTGGTATTCCGAGGAGCACGCCTGTTTTGAGTGTCGTGAAATTCTC  4284363


 Score = 230 bits (124),  Expect = 7e-56
 Identities = 155/170 (91%), Gaps = 2/170 (1%)
 Strand=Plus/Plus

Query  286      AACACAACTTTCGACAACGGATCTCTTGGTTCTCCCATCGATGAAGAACGCAGCGAAACG  345
                || ||||||||| |||||||||||||||| |||| ||||||||||||||||||||||| |
Sbjct  4293010  AATACAACTTTCAACAACGGATCTCTTGGCTCTCGCATCGATGAAGAACGCAGCGAAATG  4293069

Query  346      CGATAGGTAATGTGAATTGCAGAATTCCGTGAATCATCGAATCTTTGAACGCACCTTGCG  405
                ||||| ||||||||||||||||||||| ||||||||||||||||||||||||||||||||
Sbjct  4293070  CGATAAGTAATGTGAATTGCAGAATTCAGTGAATCATCGAATCTTTGAACGCACCTTGCG  4293129

Query  406      CTCTATGGTATTCCGTAGAGCATGCCTG-TTTGAGTGCCGTGAA-TTCTC  453
                |||  ||||||||||  ||||| ||||| |||||||| |||||| |||||
Sbjct  4293130  CTCCTTGGTATTCCGAGGAGCACGCCTGTTTTGAGTGTCGTGAAATTCTC  4293179


 Score = 230 bits (124),  Expect = 7e-56
 Identities = 155/170 (91%), Gaps = 2/170 (1%)
 Strand=Plus/Plus

Query  286      AACACAACTTTCGACAACGGATCTCTTGGTTCTCCCATCGATGAAGAACGCAGCGAAACG  345
                || ||||||||| |||||||||||||||| |||| ||||||||||||||||||||||| |
Sbjct  4301829  AATACAACTTTCAACAACGGATCTCTTGGCTCTCGCATCGATGAAGAACGCAGCGAAATG  4301888

Query  346      CGATAGGTAATGTGAATTGCAGAATTCCGTGAATCATCGAATCTTTGAACGCACCTTGCG  405
                ||||| ||||||||||||||||||||| ||||||||||||||||||||||||||||||||
Sbjct  4301889  CGATAAGTAATGTGAATTGCAGAATTCAGTGAATCATCGAATCTTTGAACGCACCTTGCG  4301948

Query  406      CTCTATGGTATTCCGTAGAGCATGCCTG-TTTGAGTGCCGTGAA-TTCTC  453
                |||  ||||||||||  ||||| ||||| |||||||| |||||| |||||
Sbjct  4301949  CTCCTTGGTATTCCGAGGAGCACGCCTGTTTTGAGTGTCGTGAAATTCTC  4301998


>JAAXNY010000005.1 Leucocalocybe mongolica strain X42 tig00000067_arrow_pilon, whole 
genome shotgun sequence
Length=4688118

 Score = 233 bits (126),  Expect = 5e-57
 Identities = 159/175 (91%), Gaps = 2/175 (1%)
 Strand=Plus/Plus

Query  280      AAATATAACACAACTTTCGACAACGGATCTCTTGGTTCTCCCATCGATGAAGAACGCAGC  339
                |||| ||| ||||||||| |||||||||||||||| |||| |||||||||||||||||||
Sbjct  4645570  AAAT-TAATACAACTTTCAACAACGGATCTCTTGGCTCTCGCATCGATGAAGAACGCAGC  4645628

Query  340      GAAACGCGATAGGTAATGTGAATTGCAGAATTCCGTGAATCATCGAATCTTTGAACGCAC  399
                |||| |||||| ||||||||||||||||||||| ||||||||||||||||||||||||||
Sbjct  4645629  GAAATGCGATAAGTAATGTGAATTGCAGAATTCAGTGAATCATCGAATCTTTGAACGCAC  4645688

Query  400      CTTGCGCTCTATGGTATTCCGTAGAGCATGCCTGTTTGAGTGCCGTGAA-TTCTC  453
                |||||||||  ||||||||||  ||||||||||||||||||| | | || |||||
Sbjct  4645689  CTTGCGCTCCTTGGTATTCCGAGGAGCATGCCTGTTTGAGTGTCATTAAATTCTC  4645743


 Score = 233 bits (126),  Expect = 5e-57
 Identities = 159/175 (91%), Gaps = 2/175 (1%)
 Strand=Plus/Plus

Query  280      AAATATAACACAACTTTCGACAACGGATCTCTTGGTTCTCCCATCGATGAAGAACGCAGC  339
                |||| ||| ||||||||| |||||||||||||||| |||| |||||||||||||||||||
Sbjct  4661825  AAAT-TAATACAACTTTCAACAACGGATCTCTTGGCTCTCGCATCGATGAAGAACGCAGC  4661883

Query  340      GAAACGCGATAGGTAATGTGAATTGCAGAATTCCGTGAATCATCGAATCTTTGAACGCAC  399
                |||| |||||| ||||||||||||||||||||| ||||||||||||||||||||||||||
Sbjct  4661884  GAAATGCGATAAGTAATGTGAATTGCAGAATTCAGTGAATCATCGAATCTTTGAACGCAC  4661943

Query  400      CTTGCGCTCTATGGTATTCCGTAGAGCATGCCTGTTTGAGTGCCGTGAA-TTCTC  453
                |||||||||  ||||||||||  ||||||||||||||||||| | | || |||||
Sbjct  4661944  CTTGCGCTCCTTGGTATTCCGAGGAGCATGCCTGTTTGAGTGTCATTAAATTCTC  4661998


 Score = 233 bits (126),  Expect = 5e-57
 Identities = 159/175 (91%), Gaps = 2/175 (1%)
 Strand=Plus/Plus

Query  280      AAATATAACACAACTTTCGACAACGGATCTCTTGGTTCTCCCATCGATGAAGAACGCAGC  339
                |||| ||| ||||||||| |||||||||||||||| |||| |||||||||||||||||||
Sbjct  4677436  AAAT-TAATACAACTTTCAACAACGGATCTCTTGGCTCTCGCATCGATGAAGAACGCAGC  4677494

Query  340      GAAACGCGATAGGTAATGTGAATTGCAGAATTCCGTGAATCATCGAATCTTTGAACGCAC  399
                |||| |||||| ||||||||||||||||||||| ||||||||||||||||||||||||||
Sbjct  4677495  GAAATGCGATAAGTAATGTGAATTGCAGAATTCAGTGAATCATCGAATCTTTGAACGCAC  4677554

Query  400      CTTGCGCTCTATGGTATTCCGTAGAGCATGCCTGTTTGAGTGCCGTGAA-TTCTC  453
                |||||||||  ||||||||||  ||||||||||||||||||| | | || |||||
Sbjct  4677555  CTTGCGCTCCTTGGTATTCCGAGGAGCATGCCTGTTTGAGTGTCATTAAATTCTC  4677609


 Score = 233 bits (126),  Expect = 5e-57
 Identities = 159/175 (91%), Gaps = 2/175 (1%)
 Strand=Plus/Plus

Query  280      AAATATAACACAACTTTCGACAACGGATCTCTTGGTTCTCCCATCGATGAAGAACGCAGC  339
                |||| ||| ||||||||| |||||||||||||||| |||| |||||||||||||||||||
Sbjct  4686111  AAAT-TAATACAACTTTCAACAACGGATCTCTTGGCTCTCGCATCGATGAAGAACGCAGC  4686169

Query  340      GAAACGCGATAGGTAATGTGAATTGCAGAATTCCGTGAATCATCGAATCTTTGAACGCAC  399
                |||| |||||| ||||||||||||||||||||| ||||||||||||||||||||||||||
Sbjct  4686170  GAAATGCGATAAGTAATGTGAATTGCAGAATTCAGTGAATCATCGAATCTTTGAACGCAC  4686229

Query  400      CTTGCGCTCTATGGTATTCCGTAGAGCATGCCTGTTTGAGTGCCGTGAA-TTCTC  453
                |||||||||  ||||||||||  ||||||||||||||||||| | | || |||||
Sbjct  4686230  CTTGCGCTCCTTGGTATTCCGAGGAGCATGCCTGTTTGAGTGTCATTAAATTCTC  4686284


>BIMQ01000240.1 Lepista sordida NBRC 112841 DNA, scaffold240, whole genome shotgun 
sequence
Length=8488

 Score = 233 bits (126),  Expect = 5e-57
 Identities = 159/175 (91%), Gaps = 2/175 (1%)
 Strand=Plus/Plus

Query  280   AAATATAACACAACTTTCGACAACGGATCTCTTGGTTCTCCCATCGATGAAGAACGCAGC  339
             |||| ||| ||||||||| |||||||||||||||| |||| |||||||||||||||||||
Sbjct  3922  AAAT-TAATACAACTTTCAACAACGGATCTCTTGGCTCTCGCATCGATGAAGAACGCAGC  3980

Query  340   GAAACGCGATAGGTAATGTGAATTGCAGAATTCCGTGAATCATCGAATCTTTGAACGCAC  399
             |||| |||||| ||||||||||||||||||||| ||||||||||||||||||||||||||
Sbjct  3981  GAAATGCGATAAGTAATGTGAATTGCAGAATTCAGTGAATCATCGAATCTTTGAACGCAC  4040

Query  400   CTTGCGCTCTATGGTATTCCGTAGAGCATGCCTGTTTGAGTGCCGTGAA-TTCTC  453
             |||||||||  ||||||||||  ||||||||||||||||||| | | || |||||
Sbjct  4041  CTTGCGCTCCTTGGTATTCCGAGGAGCATGCCTGTTTGAGTGTCATTAAATTCTC  4095


>JANEWO010000736.1 Tausonia pullulans strain CRUB 1754 NODE_736_length_7022_cov_2058.73_ID_1471, 
whole genome shotgun sequence
Length=7022

 Score = 233 bits (126),  Expect = 5e-57
 Identities = 154/168 (92%), Gaps = 0/168 (0%)
 Strand=Plus/Plus

Query  281   AATATAACACAACTTTCGACAACGGATCTCTTGGTTCTCCCATCGATGAAGAACGCAGCG  340
             || |||| | ||||||| ||||||||||||||||||||| ||||||||||||||||||||
Sbjct  2590  AACATAATAAAACTTTCAACAACGGATCTCTTGGTTCTCGCATCGATGAAGAACGCAGCG  2649

Query  341   AAACGCGATAGGTAATGTGAATTGCAGAATTCCGTGAATCATCGAATCTTTGAACGCACC  400
             ||| |||||| ||||||||||||||||||||| |||||||||||||||||||||||||||
Sbjct  2650  AAATGCGATAAGTAATGTGAATTGCAGAATTCAGTGAATCATCGAATCTTTGAACGCACC  2709

Query  401   TTGCGCTCTATGGTATTCCGTAGAGCATGCCTGTTTGAGTGCCGTGAA  448
             ||||||||  ||||||||||  ||||||||||||||||||| | ||||
Sbjct  2710  TTGCGCTCCTTGGTATTCCGAGGAGCATGCCTGTTTGAGTGTCATGAA  2757


>JADCQV010000005.1 Mrakiaceae sp. VS III B KN 2 VS-III-B-KN-2_contig_5, whole genome 
shotgun sequence
Length=7805

 Score = 233 bits (126),  Expect = 5e-57
 Identities = 152/165 (92%), Gaps = 0/165 (0%)
 Strand=Plus/Minus

Query  284   ATAACACAACTTTCGACAACGGATCTCTTGGTTCTCCCATCGATGAAGAACGCAGCGAAA  343
             |||| | ||||||| ||||||||||||||||||||| |||||||||||||||||||||||
Sbjct  5854  ATAATAAAACTTTCAACAACGGATCTCTTGGTTCTCGCATCGATGAAGAACGCAGCGAAA  5795

Query  344   CGCGATAGGTAATGTGAATTGCAGAATTCCGTGAATCATCGAATCTTTGAACGCACCTTG  403
              |||||| ||||||||||||||||||||| ||||||||||||||||||||||||||||||
Sbjct  5794  TGCGATAAGTAATGTGAATTGCAGAATTCAGTGAATCATCGAATCTTTGAACGCACCTTG  5735

Query  404   CGCTCTATGGTATTCCGTAGAGCATGCCTGTTTGAGTGCCGTGAA  448
             |||||  ||||||||||  ||||||||||||||||||| | ||||
Sbjct  5734  CGCTCCTTGGTATTCCGAGGAGCATGCCTGTTTGAGTGTCATGAA  5690


>JANIBP010000028.1 Rhodotorula sphaerocarpa strain GDMCC 60679 scaf28_pilon_pilon_pilon, 
whole genome shotgun sequence
Length=35727

 Score = 233 bits (126),  Expect = 5e-57
 Identities = 150/162 (93%), Gaps = 0/162 (0%)
 Strand=Plus/Minus

Query  291   AACTTTCGACAACGGATCTCTTGGTTCTCCCATCGATGAAGAACGCAGCGAAACGCGATA  350
             ||||||| ||||||||||| |||| |||| ||||||||||||||||||||||| ||||||
Sbjct  6781  AACTTTCAACAACGGATCTATTGGCTCTCGCATCGATGAAGAACGCAGCGAAATGCGATA  6722

Query  351   GGTAATGTGAATTGCAGAATTCCGTGAATCATCGAATCTTTGAACGCACCTTGCGCTCTA  410
              ||||||||||||||||||||| ||||||||||||||||||||||||||||||||||| |
Sbjct  6721  AGTAATGTGAATTGCAGAATTCAGTGAATCATCGAATCTTTGAACGCACCTTGCGCTCCA  6662

Query  411   TGGTATTCCGTAGAGCATGCCTGTTTGAGTGCCGTGAATTCT  452
             ||||||||||| ||||||||||||||||||| | ||||| ||
Sbjct  6661  TGGTATTCCGTGGAGCATGCCTGTTTGAGTGTCATGAATACT  6620


 Score = 193 bits (104),  Expect = 9e-45
 Identities = 161/186 (87%), Gaps = 13/186 (7%)
 Strand=Plus/Minus

Query  277    AACAAATATAACACAACTTTCGACAACGGATCTCTTGG-TTC-TCCCATCGATGAAGAA-  333
              |||||| || | | ||||||| ||||||||||||||||  || || ||||||||||||| 
Sbjct  23639  AACAAA-ATTA-A-AACTTTCAACAACGGATCTCTTGGCCTCTTCGCATCGATGAAGAAA  23583

Query  334    CGCAGCGAAACGCGATAGGTAATGTG-AATTGC----A-GAATTCCGTGAATCATCGAAT  387
              |||||||||| |||||| |||||||| ||||||    | |||||| ||||||||||||||
Sbjct  23582  CGCAGCGAAATGCGATAAGTAATGTGGAATTGCAGAAAGGAATTCAGTGAATCATCGAAT  23523

Query  388    CTTTGAACGCACCTTGCGCTCTATGGTATT-CCGTAGAGCATGCCTGTTTGAGTGCCGTG  446
              ||||||||||||||||||||| |||||||| |||| ||||||||||||||||||| | ||
Sbjct  23522  CTTTGAACGCACCTTGCGCTCCATGGTATTTCCGTGGAGCATGCCTGTTTGAGTGTCTTG  23463

Query  447    AATTCT  452
              ||| ||
Sbjct  23462  AATACT  23457


>JABYQN010000009.1 Fomes fomentarius strain CIRM-BRFM 1821 C8Q74scaffold_9, whole 
genome shotgun sequence
Length=2432901

 Score = 233 bits (126),  Expect = 5e-57
 Identities = 157/172 (91%), Gaps = 1/172 (1%)
 Strand=Plus/Plus

Query  283   TATAACACAACTTTCGACAACGGATCTCTTGGTTCTCCCATCGATGAAGAACGCAGCGAA  342
             ||||| |||||||||  ||||||||||||||| |||| ||||||||||||||||||||||
Sbjct  4354  TATAATACAACTTTCAGCAACGGATCTCTTGGCTCTCGCATCGATGAAGAACGCAGCGAA  4413

Query  343   ACGCGATAGGTAATGTGAATTGCAGAATTCCGTGAATCATCGAATCTTTGAACGCACCTT  402
             | |||||| ||||||||||||||||||||| |||||||||||||||||||||||||||||
Sbjct  4414  ATGCGATAAGTAATGTGAATTGCAGAATTCAGTGAATCATCGAATCTTTGAACGCACCTT  4473

Query  403   GCGCTCTATGGTATTCCGTAGAGCATGCCTGTTTGAGTGCCGTGAA-TTCTC  453
             ||||||  ||||||||||  ||||||||||||||||||| | |||| |||||
Sbjct  4474  GCGCTCCTTGGTATTCCGAGGAGCATGCCTGTTTGAGTGTCATGAAATTCTC  4525


 Score = 233 bits (126),  Expect = 5e-57
 Identities = 157/172 (91%), Gaps = 1/172 (1%)
 Strand=Plus/Plus

Query  283    TATAACACAACTTTCGACAACGGATCTCTTGGTTCTCCCATCGATGAAGAACGCAGCGAA  342
              ||||| |||||||||  ||||||||||||||| |||| ||||||||||||||||||||||
Sbjct  14454  TATAATACAACTTTCAGCAACGGATCTCTTGGCTCTCGCATCGATGAAGAACGCAGCGAA  14513

Query  343    ACGCGATAGGTAATGTGAATTGCAGAATTCCGTGAATCATCGAATCTTTGAACGCACCTT  402
              | |||||| ||||||||||||||||||||| |||||||||||||||||||||||||||||
Sbjct  14514  ATGCGATAAGTAATGTGAATTGCAGAATTCAGTGAATCATCGAATCTTTGAACGCACCTT  14573

Query  403    GCGCTCTATGGTATTCCGTAGAGCATGCCTGTTTGAGTGCCGTGAA-TTCTC  453
              ||||||  ||||||||||  ||||||||||||||||||| | |||| |||||
Sbjct  14574  GCGCTCCTTGGTATTCCGAGGAGCATGCCTGTTTGAGTGTCATGAAATTCTC  14625


 Score = 233 bits (126),  Expect = 5e-57
 Identities = 157/172 (91%), Gaps = 1/172 (1%)
 Strand=Plus/Plus

Query  283    TATAACACAACTTTCGACAACGGATCTCTTGGTTCTCCCATCGATGAAGAACGCAGCGAA  342
              ||||| |||||||||  ||||||||||||||| |||| ||||||||||||||||||||||
Sbjct  24554  TATAATACAACTTTCAGCAACGGATCTCTTGGCTCTCGCATCGATGAAGAACGCAGCGAA  24613

Query  343    ACGCGATAGGTAATGTGAATTGCAGAATTCCGTGAATCATCGAATCTTTGAACGCACCTT  402
              | |||||| ||||||||||||||||||||| |||||||||||||||||||||||||||||
Sbjct  24614  ATGCGATAAGTAATGTGAATTGCAGAATTCAGTGAATCATCGAATCTTTGAACGCACCTT  24673

Query  403    GCGCTCTATGGTATTCCGTAGAGCATGCCTGTTTGAGTGCCGTGAA-TTCTC  453
              ||||||  ||||||||||  ||||||||||||||||||| | |||| |||||
Sbjct  24674  GCGCTCCTTGGTATTCCGAGGAGCATGCCTGTTTGAGTGTCATGAAATTCTC  24725


>CALYLX010000168.1 Clitopilus passeckerianus genome assembly, contig: tig00000196, 
whole genome shotgun sequence
Length=71473

 Score = 233 bits (126),  Expect = 5e-57
 Identities = 159/175 (91%), Gaps = 2/175 (1%)
 Strand=Plus/Plus

Query  280    AAATATAACACAACTTTCGACAACGGATCTCTTGGTTCTCCCATCGATGAAGAACGCAGC  339
              ||||  || ||||||||| |||||||||||||||| |||| |||||||||||||||||||
Sbjct  60927  AAATCAAATACAACTTTCAACAACGGATCTCTTGGCTCTCGCATCGATGAAGAACGCAGC  60986

Query  340    GAAACGCGATAGGTAATGTGAATTGCAGAATTCCGTGAATCATCGAATCTTTGAACGCAC  399
              |||| |||||| ||||||||||||||||||||| ||||||||||||||||||||||||||
Sbjct  60987  GAAATGCGATAAGTAATGTGAATTGCAGAATTCAGTGAATCATCGAATCTTTGAACGCAC  61046

Query  400    CTTGCGCTCTATGGTATTCCGTAGAGCATGCCTGTTTGAGTGCCGTGAA-TTCTC  453
              |||||||||  |||||||||| |||||||||||||||||||| | | || |||||
Sbjct  61047  CTTGCGCTCCTTGGTATTCCG-AGAGCATGCCTGTTTGAGTGTCATTAAATTCTC  61100


 Score = 228 bits (123),  Expect = 2e-55
 Identities = 158/175 (90%), Gaps = 1/175 (1%)
 Strand=Plus/Plus

Query  280    AAATATAACACAACTTTCGACAACGGATCTCTTGGTTCTCCCATCGATGAAGAACGCAGC  339
              ||||  || ||||||||| |||||||||||||||| |||| |||||||||||||||||||
Sbjct  10281  AAATCAAATACAACTTTCAACAACGGATCTCTTGGCTCTCGCATCGATGAAGAACGCAGC  10340

Query  340    GAAACGCGATAGGTAATGTGAATTGCAGAATTCCGTGAATCATCGAATCTTTGAACGCAC  399
              |||| |||||| ||||||||||||||||||||| ||||||||||||||||||||||||||
Sbjct  10341  GAAATGCGATAAGTAATGTGAATTGCAGAATTCAGTGAATCATCGAATCTTTGAACGCAC  10400

Query  400    CTTGCGCTCTATGGTATTCCGTAGAGCATGCCTGTTTGAGTGCCGTGAA-TTCTC  453
              |||||||||  ||||||||||  ||||||||||||||||||| | | || |||||
Sbjct  10401  CTTGCGCTCCTTGGTATTCCGAGGAGCATGCCTGTTTGAGTGTCATTAAATTCTC  10455


 Score = 228 bits (123),  Expect = 2e-55
 Identities = 158/175 (90%), Gaps = 1/175 (1%)
 Strand=Plus/Plus

Query  280    AAATATAACACAACTTTCGACAACGGATCTCTTGGTTCTCCCATCGATGAAGAACGCAGC  339
              ||||  || ||||||||| |||||||||||||||| |||| |||||||||||||||||||
Sbjct  18739  AAATCAAATACAACTTTCAACAACGGATCTCTTGGCTCTCGCATCGATGAAGAACGCAGC  18798

Query  340    GAAACGCGATAGGTAATGTGAATTGCAGAATTCCGTGAATCATCGAATCTTTGAACGCAC  399
              |||| |||||| ||||||||||||||||||||| ||||||||||||||||||||||||||
Sbjct  18799  GAAATGCGATAAGTAATGTGAATTGCAGAATTCAGTGAATCATCGAATCTTTGAACGCAC  18858

Query  400    CTTGCGCTCTATGGTATTCCGTAGAGCATGCCTGTTTGAGTGCCGTGAA-TTCTC  453
              |||||||||  ||||||||||  ||||||||||||||||||| | | || |||||
Sbjct  18859  CTTGCGCTCCTTGGTATTCCGAGGAGCATGCCTGTTTGAGTGTCATTAAATTCTC  18913


 Score = 228 bits (123),  Expect = 2e-55
 Identities = 158/175 (90%), Gaps = 1/175 (1%)
 Strand=Plus/Plus

Query  280    AAATATAACACAACTTTCGACAACGGATCTCTTGGTTCTCCCATCGATGAAGAACGCAGC  339
              ||||  || ||||||||| |||||||||||||||| |||| |||||||||||||||||||
Sbjct  27203  AAATCAAATACAACTTTCAACAACGGATCTCTTGGCTCTCGCATCGATGAAGAACGCAGC  27262

Query  340    GAAACGCGATAGGTAATGTGAATTGCAGAATTCCGTGAATCATCGAATCTTTGAACGCAC  399
              |||| |||||| ||||||||||||||||||||| ||||||||||||||||||||||||||
Sbjct  27263  GAAATGCGATAAGTAATGTGAATTGCAGAATTCAGTGAATCATCGAATCTTTGAACGCAC  27322

Query  400    CTTGCGCTCTATGGTATTCCGTAGAGCATGCCTGTTTGAGTGCCGTGAA-TTCTC  453
              |||||||||  ||||||||||  ||||||||||||||||||| | | || |||||
Sbjct  27323  CTTGCGCTCCTTGGTATTCCGAGGAGCATGCCTGTTTGAGTGTCATTAAATTCTC  27377


 Score = 228 bits (123),  Expect = 2e-55
 Identities = 158/175 (90%), Gaps = 1/175 (1%)
 Strand=Plus/Plus

Query  280    AAATATAACACAACTTTCGACAACGGATCTCTTGGTTCTCCCATCGATGAAGAACGCAGC  339
              ||||  || ||||||||| |||||||||||||||| |||| |||||||||||||||||||
Sbjct  44052  AAATCAAATACAACTTTCAACAACGGATCTCTTGGCTCTCGCATCGATGAAGAACGCAGC  44111

Query  340    GAAACGCGATAGGTAATGTGAATTGCAGAATTCCGTGAATCATCGAATCTTTGAACGCAC  399
              |||| |||||| ||||||||||||||||||||| ||||||||||||||||||||||||||
Sbjct  44112  GAAATGCGATAAGTAATGTGAATTGCAGAATTCAGTGAATCATCGAATCTTTGAACGCAC  44171

Query  400    CTTGCGCTCTATGGTATTCCGTAGAGCATGCCTGTTTGAGTGCCGTGAA-TTCTC  453
              |||||||||  ||||||||||  ||||||||||||||||||| | | || |||||
Sbjct  44172  CTTGCGCTCCTTGGTATTCCGAGGAGCATGCCTGTTTGAGTGTCATTAAATTCTC  44226


 Score = 228 bits (123),  Expect = 2e-55
 Identities = 158/175 (90%), Gaps = 1/175 (1%)
 Strand=Plus/Plus

Query  280    AAATATAACACAACTTTCGACAACGGATCTCTTGGTTCTCCCATCGATGAAGAACGCAGC  339
              ||||  || ||||||||| |||||||||||||||| |||| |||||||||||||||||||
Sbjct  52497  AAATCAAATACAACTTTCAACAACGGATCTCTTGGCTCTCGCATCGATGAAGAACGCAGC  52556

Query  340    GAAACGCGATAGGTAATGTGAATTGCAGAATTCCGTGAATCATCGAATCTTTGAACGCAC  399
              |||| |||||| ||||||||||||||||||||| ||||||||||||||||||||||||||
Sbjct  52557  GAAATGCGATAAGTAATGTGAATTGCAGAATTCAGTGAATCATCGAATCTTTGAACGCAC  52616

Query  400    CTTGCGCTCTATGGTATTCCGTAGAGCATGCCTGTTTGAGTGCCGTGAA-TTCTC  453
              |||||||||  ||||||||||  ||||||||||||||||||| | | || |||||
Sbjct  52617  CTTGCGCTCCTTGGTATTCCGAGGAGCATGCCTGTTTGAGTGTCATTAAATTCTC  52671


 Score = 222 bits (120),  Expect = 1e-53
 Identities = 157/175 (90%), Gaps = 1/175 (1%)
 Strand=Plus/Plus

Query  280    AAATATAACACAACTTTCGACAACGGATCTCTTGGTTCTCCCATCGATGAAGAACGCAGC  339
              ||||  || ||||||||| |||||||||||||||| |||| |||||| ||||||||||||
Sbjct  35610  AAATCAAATACAACTTTCAACAACGGATCTCTTGGCTCTCGCATCGACGAAGAACGCAGC  35669

Query  340    GAAACGCGATAGGTAATGTGAATTGCAGAATTCCGTGAATCATCGAATCTTTGAACGCAC  399
              |||| |||||| ||||||||||||||||||||| ||||||||||||||||||||||||||
Sbjct  35670  GAAATGCGATAAGTAATGTGAATTGCAGAATTCAGTGAATCATCGAATCTTTGAACGCAC  35729

Query  400    CTTGCGCTCTATGGTATTCCGTAGAGCATGCCTGTTTGAGTGCCGTGAA-TTCTC  453
              |||||||||  ||||||||||  ||||||||||||||||||| | | || |||||
Sbjct  35730  CTTGCGCTCCTTGGTATTCCGAGGAGCATGCCTGTTTGAGTGTCATTAAATTCTC  35784


 Score = 209 bits (113),  Expect = 9e-50
 Identities = 155/175 (89%), Gaps = 4/175 (2%)
 Strand=Plus/Plus

Query  280   AAATATAACACAACTTTCGACAACGGATCTCTTGGTTCTCCCATCGATGAAGAACGCAGC  339
             ||||  || ||||||||| ||||||||||||| ||  ||| |||||| ||||||||||||
Sbjct  1827  AAATCAAATACAACTTTCAACAACGGATCTCT-GG--CTCGCATCGACGAAGAACGCAGC  1883

Query  340   GAAACGCGATAGGTAATGTGAATTGCAGAATTCCGTGAATCATCGAATCTTTGAACGCAC  399
             |||| |||||| ||||||||||||||||||||| ||||||||||||||||||||||||||
Sbjct  1884  GAAATGCGATAAGTAATGTGAATTGCAGAATTCAGTGAATCATCGAATCTTTGAACGCAC  1943

Query  400   CTTGCGCTCTATGGTATTCCGTAGAGCATGCCTGTTTGAGTGCCGTGAA-TTCTC  453
             |||||||||  ||||||||||  ||||||||||||||||||| | | || |||||
Sbjct  1944  CTTGCGCTCCTTGGTATTCCGAGGAGCATGCCTGTTTGAGTGTCATTAAATTCTC  1998


 Score = 200 bits (108),  Expect = 5e-47
 Identities = 154/175 (88%), Gaps = 7/175 (4%)
 Strand=Plus/Plus

Query  280    AAATATAACACAACTTTCGACAACGGATCTCTTGGTTCTCCCATCGATGAAGAACGCAGC  339
              ||||  || ||||||||| ||||||||||||||||  ||| |||||||||||||||||||
Sbjct  69292  AAATCAAATACAACTTTCAACAACGGATCTCTTGG--CTCGCATCGATGAAGAACGCAGC  69349

Query  340    GAAACGCGATAGGTAATGTGAATTGCAGAATTCCGTGAATCATCGAATCTTTGAACGCAC  399
                || |||||| ||||||||||||||||||||  ||||||||||||||||||||||||||
Sbjct  69350  --AATGCGATAAGTAATGTGAATTGCAGAATT--GTGAATCATCGAATCTTTGAACGCAC  69405

Query  400    CTTGCGCTCTATGGTATTCCGTAGAGCATGCCTGTTTGAGTGCCGTGAA-TTCTC  453
              |||||||||  ||||||||||  ||||||||||||||||||| | | || |||||
Sbjct  69406  CTTGCGCTCCTTGGTATTCCGAGGAGCATGCCTGTTTGAGTGTCATTAAATTCTC  69460


>QFEZ01001001.1 Russula lepida strain MG46 scaffold1315_cov236, whole genome 
shotgun sequence
Length=2229

 Score = 233 bits (126),  Expect = 5e-57
 Identities = 153/166 (92%), Gaps = 1/166 (1%)
 Strand=Plus/Minus

Query  289   ACAACTTTCGACAACGGATCTCTTGGTTCTCCCATCGATGAAGAACGCAGCGAAACGCGA  348
             ||||||||| |||||||||||||||| |||| ||||||||||||||||||||||| ||||
Sbjct  1156  ACAACTTTCAACAACGGATCTCTTGGCTCTCGCATCGATGAAGAACGCAGCGAAATGCGA  1097

Query  349   TAGGTAATGTGAATTGCAGAATTCCGTGAATCATCGAATCTTTGAACGCACCTTGCGCTC  408
             || ||||||||||||||||||||| |||||||||||||||||||||||||||||||||||
Sbjct  1096  TAAGTAATGTGAATTGCAGAATTCAGTGAATCATCGAATCTTTGAACGCACCTTGCGCTC  1037

Query  409   TATGGTATTCCGTAGAGCATGCCTGTTTGAGTGCCGTGAA-TTCTC  453
               ||||||||||  ||||||||||||||||||| | |||| |||||
Sbjct  1036  CTTGGTATTCCGAGGAGCATGCCTGTTTGAGTGTCATGAAATTCTC  991


>JALAHW010000417.1 MAG: Teloschistes peruensis isolate LIQ70TSP scaffold_417, whole 
genome shotgun sequence
Length=9997

 Score = 233 bits (126),  Expect = 5e-57
 Identities = 155/169 (92%), Gaps = 1/169 (1%)
 Strand=Plus/Plus

Query  286   AACACAACTTTCGACAACGGATCTCTTGGTTCTCCCATCGATGAAGAACGCAGCGAAACG  345
             || ||||||||| |||||||||||||||| |||| ||||||||||||||||||||||| |
Sbjct  2422  AATACAACTTTCAACAACGGATCTCTTGGCTCTCGCATCGATGAAGAACGCAGCGAAATG  2481

Query  346   CGATAGGTAATGTGAATTGCAGAATTCCGTGAATCATCGAATCTTTGAACGCACCTTGCG  405
             ||||| ||||||||||||||||||||| ||||||||||||||||||||||||||||||||
Sbjct  2482  CGATAAGTAATGTGAATTGCAGAATTCAGTGAATCATCGAATCTTTGAACGCACCTTGCG  2541

Query  406   CTCTATGGTATTCCGTAGAGCATGCCTGTTTGAGTGCCGTGAAT-TCTC  453
             |||  ||||||||||  ||||||||||||||||||| | ||||| ||||
Sbjct  2542  CTCCTTGGTATTCCGAGGAGCATGCCTGTTTGAGTGTCATGAATATCTC  2590


>FTLJ01000020.1 Tinctoporellus epimiltinus genome assembly, contig: scaffold_21, 
whole genome shotgun sequence
Length=9702

 Score = 233 bits (126),  Expect = 5e-57
 Identities = 153/166 (92%), Gaps = 1/166 (1%)
 Strand=Plus/Minus

Query  289   ACAACTTTCGACAACGGATCTCTTGGTTCTCCCATCGATGAAGAACGCAGCGAAACGCGA  348
             |||||||||  ||||||||||||||| |||| ||||||||||||||||||||||| ||||
Sbjct  5273  ACAACTTTCAGCAACGGATCTCTTGGCTCTCGCATCGATGAAGAACGCAGCGAAATGCGA  5214

Query  349   TAGGTAATGTGAATTGCAGAATTCCGTGAATCATCGAATCTTTGAACGCACCTTGCGCTC  408
             || ||||||||||||||||||||| |||||||||||||||||||||||||||||||||||
Sbjct  5213  TAAGTAATGTGAATTGCAGAATTCAGTGAATCATCGAATCTTTGAACGCACCTTGCGCTC  5154

Query  409   TATGGTATTCCGTAGAGCATGCCTGTTTGAGTGCCGTG-AATTCTC  453
               ||||||||||  ||||||||||||||||||| |||| |||||||
Sbjct  5153  CTTGGTATTCCGAGGAGCATGCCTGTTTGAGTGTCGTGTAATTCTC  5108


>QLOT01009587.1 Russula aff. compacta strain MG44 scaffold12529_cov73, whole 
genome shotgun sequence
Length=229

 Score = 233 bits (126),  Expect = 5e-57
 Identities = 153/166 (92%), Gaps = 1/166 (1%)
 Strand=Plus/Minus

Query  289  ACAACTTTCGACAACGGATCTCTTGGTTCTCCCATCGATGAAGAACGCAGCGAAACGCGA  348
            ||||||||| |||||||||||||||| |||| ||||||||||||||||||||||| ||||
Sbjct  205  ACAACTTTCAACAACGGATCTCTTGGCTCTCGCATCGATGAAGAACGCAGCGAAATGCGA  146

Query  349  TAGGTAATGTGAATTGCAGAATTCCGTGAATCATCGAATCTTTGAACGCACCTTGCGCTC  408
            || ||||||||||||||||||||| |||||||||||||||||||||||||||||||||||
Sbjct  145  TAAGTAATGTGAATTGCAGAATTCAGTGAATCATCGAATCTTTGAACGCACCTTGCGCTC  86

Query  409  TATGGTATTCCGTAGAGCATGCCTGTTTGAGTGCCGTGAA-TTCTC  453
              ||||||||||  ||||||||||||||||||| | |||| |||||
Sbjct  85   CTTGGTATTCCGAGGAGCATGCCTGTTTGAGTGTCATGAAATTCTC  40


>JAOVFP010000010.1 Cyathus striatus strain NPCB_87405 bctg00000011, whole genome 
shotgun sequence
Length=4813338

 Score = 233 bits (126),  Expect = 5e-57
 Identities = 157/172 (91%), Gaps = 1/172 (1%)
 Strand=Plus/Plus

Query  283      TATAACACAACTTTCGACAACGGATCTCTTGGTTCTCCCATCGATGAAGAACGCAGCGAA  342
                ||||| |||||||||  ||||||||||||||| |||| ||||||||||||||||||||||
Sbjct  3423156  TATAATACAACTTTCAGCAACGGATCTCTTGGCTCTCGCATCGATGAAGAACGCAGCGAA  3423215

Query  343      ACGCGATAGGTAATGTGAATTGCAGAATTCCGTGAATCATCGAATCTTTGAACGCACCTT  402
                  |||||| ||||||||||||||||||||| |||||||||||||||||||||||||||||
Sbjct  3423216  TTGCGATAAGTAATGTGAATTGCAGAATTCAGTGAATCATCGAATCTTTGAACGCACCTT  3423275

Query  403      GCGCTCTATGGTATTCCGTAGAGCATGCCTGTTTGAGTGCCGTGAA-TTCTC  453
                ||||||| |||||||||| |||||||||||||||||||| | | || |||||
Sbjct  3423276  GCGCTCTTTGGTATTCCGAAGAGCATGCCTGTTTGAGTGTCATTAAATTCTC  3423327


 Score = 233 bits (126),  Expect = 5e-57
 Identities = 157/172 (91%), Gaps = 1/172 (1%)
 Strand=Plus/Plus

Query  283      TATAACACAACTTTCGACAACGGATCTCTTGGTTCTCCCATCGATGAAGAACGCAGCGAA  342
                ||||| |||||||||  ||||||||||||||| |||| ||||||||||||||||||||||
Sbjct  3433139  TATAATACAACTTTCAGCAACGGATCTCTTGGCTCTCGCATCGATGAAGAACGCAGCGAA  3433198

Query  343      ACGCGATAGGTAATGTGAATTGCAGAATTCCGTGAATCATCGAATCTTTGAACGCACCTT  402
                  |||||| ||||||||||||||||||||| |||||||||||||||||||||||||||||
Sbjct  3433199  TTGCGATAAGTAATGTGAATTGCAGAATTCAGTGAATCATCGAATCTTTGAACGCACCTT  3433258

Query  403      GCGCTCTATGGTATTCCGTAGAGCATGCCTGTTTGAGTGCCGTGAA-TTCTC  453
                ||||||| |||||||||| |||||||||||||||||||| | | || |||||
Sbjct  3433259  GCGCTCTTTGGTATTCCGAAGAGCATGCCTGTTTGAGTGTCATTAAATTCTC  3433310


 Score = 233 bits (126),  Expect = 5e-57
 Identities = 157/172 (91%), Gaps = 1/172 (1%)
 Strand=Plus/Plus

Query  283      TATAACACAACTTTCGACAACGGATCTCTTGGTTCTCCCATCGATGAAGAACGCAGCGAA  342
                ||||| |||||||||  ||||||||||||||| |||| ||||||||||||||||||||||
Sbjct  3443134  TATAATACAACTTTCAGCAACGGATCTCTTGGCTCTCGCATCGATGAAGAACGCAGCGAA  3443193

Query  343      ACGCGATAGGTAATGTGAATTGCAGAATTCCGTGAATCATCGAATCTTTGAACGCACCTT  402
                  |||||| ||||||||||||||||||||| |||||||||||||||||||||||||||||
Sbjct  3443194  TTGCGATAAGTAATGTGAATTGCAGAATTCAGTGAATCATCGAATCTTTGAACGCACCTT  3443253

Query  403      GCGCTCTATGGTATTCCGTAGAGCATGCCTGTTTGAGTGCCGTGAA-TTCTC  453
                ||||||| |||||||||| |||||||||||||||||||| | | || |||||
Sbjct  3443254  GCGCTCTTTGGTATTCCGAAGAGCATGCCTGTTTGAGTGTCATTAAATTCTC  3443305


 Score = 233 bits (126),  Expect = 5e-57
 Identities = 157/172 (91%), Gaps = 1/172 (1%)
 Strand=Plus/Plus

Query  283      TATAACACAACTTTCGACAACGGATCTCTTGGTTCTCCCATCGATGAAGAACGCAGCGAA  342
                ||||| |||||||||  ||||||||||||||| |||| ||||||||||||||||||||||
Sbjct  3453123  TATAATACAACTTTCAGCAACGGATCTCTTGGCTCTCGCATCGATGAAGAACGCAGCGAA  3453182

Query  343      ACGCGATAGGTAATGTGAATTGCAGAATTCCGTGAATCATCGAATCTTTGAACGCACCTT  402
                  |||||| ||||||||||||||||||||| |||||||||||||||||||||||||||||
Sbjct  3453183  TTGCGATAAGTAATGTGAATTGCAGAATTCAGTGAATCATCGAATCTTTGAACGCACCTT  3453242

Query  403      GCGCTCTATGGTATTCCGTAGAGCATGCCTGTTTGAGTGCCGTGAA-TTCTC  453
                ||||||| |||||||||| |||||||||||||||||||| | | || |||||
Sbjct  3453243  GCGCTCTTTGGTATTCCGAAGAGCATGCCTGTTTGAGTGTCATTAAATTCTC  3453294


 Score = 233 bits (126),  Expect = 5e-57
 Identities = 157/172 (91%), Gaps = 1/172 (1%)
 Strand=Plus/Plus

Query  283      TATAACACAACTTTCGACAACGGATCTCTTGGTTCTCCCATCGATGAAGAACGCAGCGAA  342
                ||||| |||||||||  ||||||||||||||| |||| ||||||||||||||||||||||
Sbjct  3463110  TATAATACAACTTTCAGCAACGGATCTCTTGGCTCTCGCATCGATGAAGAACGCAGCGAA  3463169

Query  343      ACGCGATAGGTAATGTGAATTGCAGAATTCCGTGAATCATCGAATCTTTGAACGCACCTT  402
                  |||||| ||||||||||||||||||||| |||||||||||||||||||||||||||||
Sbjct  3463170  TTGCGATAAGTAATGTGAATTGCAGAATTCAGTGAATCATCGAATCTTTGAACGCACCTT  3463229

Query  403      GCGCTCTATGGTATTCCGTAGAGCATGCCTGTTTGAGTGCCGTGAA-TTCTC  453
                ||||||| |||||||||| |||||||||||||||||||| | | || |||||
Sbjct  3463230  GCGCTCTTTGGTATTCCGAAGAGCATGCCTGTTTGAGTGTCATTAAATTCTC  3463281


 Score = 233 bits (126),  Expect = 5e-57
 Identities = 157/172 (91%), Gaps = 1/172 (1%)
 Strand=Plus/Plus

Query  283      TATAACACAACTTTCGACAACGGATCTCTTGGTTCTCCCATCGATGAAGAACGCAGCGAA  342
                ||||| |||||||||  ||||||||||||||| |||| ||||||||||||||||||||||
Sbjct  3473095  TATAATACAACTTTCAGCAACGGATCTCTTGGCTCTCGCATCGATGAAGAACGCAGCGAA  3473154

Query  343      ACGCGATAGGTAATGTGAATTGCAGAATTCCGTGAATCATCGAATCTTTGAACGCACCTT  402
                  |||||| ||||||||||||||||||||| |||||||||||||||||||||||||||||
Sbjct  3473155  TTGCGATAAGTAATGTGAATTGCAGAATTCAGTGAATCATCGAATCTTTGAACGCACCTT  3473214

Query  403      GCGCTCTATGGTATTCCGTAGAGCATGCCTGTTTGAGTGCCGTGAA-TTCTC  453
                ||||||| |||||||||| |||||||||||||||||||| | | || |||||
Sbjct  3473215  GCGCTCTTTGGTATTCCGAAGAGCATGCCTGTTTGAGTGTCATTAAATTCTC  3473266


 Score = 233 bits (126),  Expect = 5e-57
 Identities = 157/172 (91%), Gaps = 1/172 (1%)
 Strand=Plus/Plus

Query  283      TATAACACAACTTTCGACAACGGATCTCTTGGTTCTCCCATCGATGAAGAACGCAGCGAA  342
                ||||| |||||||||  ||||||||||||||| |||| ||||||||||||||||||||||
Sbjct  3483084  TATAATACAACTTTCAGCAACGGATCTCTTGGCTCTCGCATCGATGAAGAACGCAGCGAA  3483143

Query  343      ACGCGATAGGTAATGTGAATTGCAGAATTCCGTGAATCATCGAATCTTTGAACGCACCTT  402
                  |||||| ||||||||||||||||||||| |||||||||||||||||||||||||||||
Sbjct  3483144  TTGCGATAAGTAATGTGAATTGCAGAATTCAGTGAATCATCGAATCTTTGAACGCACCTT  3483203

Query  403      GCGCTCTATGGTATTCCGTAGAGCATGCCTGTTTGAGTGCCGTGAA-TTCTC  453
                ||||||| |||||||||| |||||||||||||||||||| | | || |||||
Sbjct  3483204  GCGCTCTTTGGTATTCCGAAGAGCATGCCTGTTTGAGTGTCATTAAATTCTC  3483255


 Score = 233 bits (126),  Expect = 5e-57
 Identities = 157/172 (91%), Gaps = 1/172 (1%)
 Strand=Plus/Plus

Query  283      TATAACACAACTTTCGACAACGGATCTCTTGGTTCTCCCATCGATGAAGAACGCAGCGAA  342
                ||||| |||||||||  ||||||||||||||| |||| ||||||||||||||||||||||
Sbjct  3493072  TATAATACAACTTTCAGCAACGGATCTCTTGGCTCTCGCATCGATGAAGAACGCAGCGAA  3493131

Query  343      ACGCGATAGGTAATGTGAATTGCAGAATTCCGTGAATCATCGAATCTTTGAACGCACCTT  402
                  |||||| ||||||||||||||||||||| |||||||||||||||||||||||||||||
Sbjct  3493132  TTGCGATAAGTAATGTGAATTGCAGAATTCAGTGAATCATCGAATCTTTGAACGCACCTT  3493191

Query  403      GCGCTCTATGGTATTCCGTAGAGCATGCCTGTTTGAGTGCCGTGAA-TTCTC  453
                ||||||| |||||||||| |||||||||||||||||||| | | || |||||
Sbjct  3493192  GCGCTCTTTGGTATTCCGAAGAGCATGCCTGTTTGAGTGTCATTAAATTCTC  3493243


 Score = 233 bits (126),  Expect = 5e-57
 Identities = 157/172 (91%), Gaps = 1/172 (1%)
 Strand=Plus/Plus

Query  283      TATAACACAACTTTCGACAACGGATCTCTTGGTTCTCCCATCGATGAAGAACGCAGCGAA  342
                ||||| |||||||||  ||||||||||||||| |||| ||||||||||||||||||||||
Sbjct  3503058  TATAATACAACTTTCAGCAACGGATCTCTTGGCTCTCGCATCGATGAAGAACGCAGCGAA  3503117

Query  343      ACGCGATAGGTAATGTGAATTGCAGAATTCCGTGAATCATCGAATCTTTGAACGCACCTT  402
                  |||||| ||||||||||||||||||||| |||||||||||||||||||||||||||||
Sbjct  3503118  TTGCGATAAGTAATGTGAATTGCAGAATTCAGTGAATCATCGAATCTTTGAACGCACCTT  3503177

Query  403      GCGCTCTATGGTATTCCGTAGAGCATGCCTGTTTGAGTGCCGTGAA-TTCTC  453
                ||||||| |||||||||| |||||||||||||||||||| | | || |||||
Sbjct  3503178  GCGCTCTTTGGTATTCCGAAGAGCATGCCTGTTTGAGTGTCATTAAATTCTC  3503229


 Score = 233 bits (126),  Expect = 5e-57
 Identities = 157/172 (91%), Gaps = 1/172 (1%)
 Strand=Plus/Plus

Query  283      TATAACACAACTTTCGACAACGGATCTCTTGGTTCTCCCATCGATGAAGAACGCAGCGAA  342
                ||||| |||||||||  ||||||||||||||| |||| ||||||||||||||||||||||
Sbjct  3512716  TATAATACAACTTTCAGCAACGGATCTCTTGGCTCTCGCATCGATGAAGAACGCAGCGAA  3512775

Query  343      ACGCGATAGGTAATGTGAATTGCAGAATTCCGTGAATCATCGAATCTTTGAACGCACCTT  402
                  |||||| ||||||||||||||||||||| |||||||||||||||||||||||||||||
Sbjct  3512776  TTGCGATAAGTAATGTGAATTGCAGAATTCAGTGAATCATCGAATCTTTGAACGCACCTT  3512835

Query  403      GCGCTCTATGGTATTCCGTAGAGCATGCCTGTTTGAGTGCCGTGAA-TTCTC  453
                ||||||| |||||||||| |||||||||||||||||||| | | || |||||
Sbjct  3512836  GCGCTCTTTGGTATTCCGAAGAGCATGCCTGTTTGAGTGTCATTAAATTCTC  3512887


 Score = 233 bits (126),  Expect = 5e-57
 Identities = 157/172 (91%), Gaps = 1/172 (1%)
 Strand=Plus/Plus

Query  283      TATAACACAACTTTCGACAACGGATCTCTTGGTTCTCCCATCGATGAAGAACGCAGCGAA  342
                ||||| |||||||||  ||||||||||||||| |||| ||||||||||||||||||||||
Sbjct  3522219  TATAATACAACTTTCAGCAACGGATCTCTTGGCTCTCGCATCGATGAAGAACGCAGCGAA  3522278

Query  343      ACGCGATAGGTAATGTGAATTGCAGAATTCCGTGAATCATCGAATCTTTGAACGCACCTT  402
                  |||||| ||||||||||||||||||||| |||||||||||||||||||||||||||||
Sbjct  3522279  TTGCGATAAGTAATGTGAATTGCAGAATTCAGTGAATCATCGAATCTTTGAACGCACCTT  3522338

Query  403      GCGCTCTATGGTATTCCGTAGAGCATGCCTGTTTGAGTGCCGTGAA-TTCTC  453
                ||||||| |||||||||| |||||||||||||||||||| | | || |||||
Sbjct  3522339  GCGCTCTTTGGTATTCCGAAGAGCATGCCTGTTTGAGTGTCATTAAATTCTC  3522390


 Score = 233 bits (126),  Expect = 5e-57
 Identities = 157/172 (91%), Gaps = 1/172 (1%)
 Strand=Plus/Plus

Query  283      TATAACACAACTTTCGACAACGGATCTCTTGGTTCTCCCATCGATGAAGAACGCAGCGAA  342
                ||||| |||||||||  ||||||||||||||| |||| ||||||||||||||||||||||
Sbjct  3532204  TATAATACAACTTTCAGCAACGGATCTCTTGGCTCTCGCATCGATGAAGAACGCAGCGAA  3532263

Query  343      ACGCGATAGGTAATGTGAATTGCAGAATTCCGTGAATCATCGAATCTTTGAACGCACCTT  402
                  |||||| ||||||||||||||||||||| |||||||||||||||||||||||||||||
Sbjct  3532264  TTGCGATAAGTAATGTGAATTGCAGAATTCAGTGAATCATCGAATCTTTGAACGCACCTT  3532323

Query  403      GCGCTCTATGGTATTCCGTAGAGCATGCCTGTTTGAGTGCCGTGAA-TTCTC  453
                ||||||| |||||||||| |||||||||||||||||||| | | || |||||
Sbjct  3532324  GCGCTCTTTGGTATTCCGAAGAGCATGCCTGTTTGAGTGTCATTAAATTCTC  3532375


 Score = 233 bits (126),  Expect = 5e-57
 Identities = 157/172 (91%), Gaps = 1/172 (1%)
 Strand=Plus/Plus

Query  283      TATAACACAACTTTCGACAACGGATCTCTTGGTTCTCCCATCGATGAAGAACGCAGCGAA  342
                ||||| |||||||||  ||||||||||||||| |||| ||||||||||||||||||||||
Sbjct  3542186  TATAATACAACTTTCAGCAACGGATCTCTTGGCTCTCGCATCGATGAAGAACGCAGCGAA  3542245

Query  343      ACGCGATAGGTAATGTGAATTGCAGAATTCCGTGAATCATCGAATCTTTGAACGCACCTT  402
                  |||||| ||||||||||||||||||||| |||||||||||||||||||||||||||||
Sbjct  3542246  TTGCGATAAGTAATGTGAATTGCAGAATTCAGTGAATCATCGAATCTTTGAACGCACCTT  3542305

Query  403      GCGCTCTATGGTATTCCGTAGAGCATGCCTGTTTGAGTGCCGTGAA-TTCTC  453
                ||||||| |||||||||| |||||||||||||||||||| | | || |||||
Sbjct  3542306  GCGCTCTTTGGTATTCCGAAGAGCATGCCTGTTTGAGTGTCATTAAATTCTC  3542357


 Score = 233 bits (126),  Expect = 5e-57
 Identities = 157/172 (91%), Gaps = 1/172 (1%)
 Strand=Plus/Plus

Query  283      TATAACACAACTTTCGACAACGGATCTCTTGGTTCTCCCATCGATGAAGAACGCAGCGAA  342
                ||||| |||||||||  ||||||||||||||| |||| ||||||||||||||||||||||
Sbjct  3551797  TATAATACAACTTTCAGCAACGGATCTCTTGGCTCTCGCATCGATGAAGAACGCAGCGAA  3551856

Query  343      ACGCGATAGGTAATGTGAATTGCAGAATTCCGTGAATCATCGAATCTTTGAACGCACCTT  402
                  |||||| ||||||||||||||||||||| |||||||||||||||||||||||||||||
Sbjct  3551857  TTGCGATAAGTAATGTGAATTGCAGAATTCAGTGAATCATCGAATCTTTGAACGCACCTT  3551916

Query  403      GCGCTCTATGGTATTCCGTAGAGCATGCCTGTTTGAGTGCCGTGAA-TTCTC  453
                ||||||| |||||||||| |||||||||||||||||||| | | || |||||
Sbjct  3551917  GCGCTCTTTGGTATTCCGAAGAGCATGCCTGTTTGAGTGTCATTAAATTCTC  3551968


 Score = 233 bits (126),  Expect = 5e-57
 Identities = 157/172 (91%), Gaps = 1/172 (1%)
 Strand=Plus/Plus

Query  283      TATAACACAACTTTCGACAACGGATCTCTTGGTTCTCCCATCGATGAAGAACGCAGCGAA  342
                ||||| |||||||||  ||||||||||||||| |||| ||||||||||||||||||||||
Sbjct  3561782  TATAATACAACTTTCAGCAACGGATCTCTTGGCTCTCGCATCGATGAAGAACGCAGCGAA  3561841

Query  343      ACGCGATAGGTAATGTGAATTGCAGAATTCCGTGAATCATCGAATCTTTGAACGCACCTT  402
                  |||||| ||||||||||||||||||||| |||||||||||||||||||||||||||||
Sbjct  3561842  TTGCGATAAGTAATGTGAATTGCAGAATTCAGTGAATCATCGAATCTTTGAACGCACCTT  3561901

Query  403      GCGCTCTATGGTATTCCGTAGAGCATGCCTGTTTGAGTGCCGTGAA-TTCTC  453
                ||||||| |||||||||| |||||||||||||||||||| | | || |||||
Sbjct  3561902  GCGCTCTTTGGTATTCCGAAGAGCATGCCTGTTTGAGTGTCATTAAATTCTC  3561953


 Score = 233 bits (126),  Expect = 5e-57
 Identities = 157/172 (91%), Gaps = 1/172 (1%)
 Strand=Plus/Plus

Query  283      TATAACACAACTTTCGACAACGGATCTCTTGGTTCTCCCATCGATGAAGAACGCAGCGAA  342
                ||||| |||||||||  ||||||||||||||| |||| ||||||||||||||||||||||
Sbjct  3571505  TATAATACAACTTTCAGCAACGGATCTCTTGGCTCTCGCATCGATGAAGAACGCAGCGAA  3571564

Query  343      ACGCGATAGGTAATGTGAATTGCAGAATTCCGTGAATCATCGAATCTTTGAACGCACCTT  402
                  |||||| ||||||||||||||||||||| |||||||||||||||||||||||||||||
Sbjct  3571565  TTGCGATAAGTAATGTGAATTGCAGAATTCAGTGAATCATCGAATCTTTGAACGCACCTT  3571624

Query  403      GCGCTCTATGGTATTCCGTAGAGCATGCCTGTTTGAGTGCCGTGAA-TTCTC  453
                ||||||| |||||||||| |||||||||||||||||||| | | || |||||
Sbjct  3571625  GCGCTCTTTGGTATTCCGAAGAGCATGCCTGTTTGAGTGTCATTAAATTCTC  3571676


 Score = 233 bits (126),  Expect = 5e-57
 Identities = 157/172 (91%), Gaps = 1/172 (1%)
 Strand=Plus/Plus

Query  283      TATAACACAACTTTCGACAACGGATCTCTTGGTTCTCCCATCGATGAAGAACGCAGCGAA  342
                ||||| |||||||||  ||||||||||||||| |||| ||||||||||||||||||||||
Sbjct  3581888  TATAATACAACTTTCAGCAACGGATCTCTTGGCTCTCGCATCGATGAAGAACGCAGCGAA  3581947

Query  343      ACGCGATAGGTAATGTGAATTGCAGAATTCCGTGAATCATCGAATCTTTGAACGCACCTT  402
                  |||||| ||||||||||||||||||||| |||||||||||||||||||||||||||||
Sbjct  3581948  TTGCGATAAGTAATGTGAATTGCAGAATTCAGTGAATCATCGAATCTTTGAACGCACCTT  3582007

Query  403      GCGCTCTATGGTATTCCGTAGAGCATGCCTGTTTGAGTGCCGTGAA-TTCTC  453
                ||||||| |||||||||| |||||||||||||||||||| | | || |||||
Sbjct  3582008  GCGCTCTTTGGTATTCCGAAGAGCATGCCTGTTTGAGTGTCATTAAATTCTC  3582059


 Score = 233 bits (126),  Expect = 5e-57
 Identities = 157/172 (91%), Gaps = 1/172 (1%)
 Strand=Plus/Plus

Query  283      TATAACACAACTTTCGACAACGGATCTCTTGGTTCTCCCATCGATGAAGAACGCAGCGAA  342
                ||||| |||||||||  ||||||||||||||| |||| ||||||||||||||||||||||
Sbjct  3591875  TATAATACAACTTTCAGCAACGGATCTCTTGGCTCTCGCATCGATGAAGAACGCAGCGAA  3591934

Query  343      ACGCGATAGGTAATGTGAATTGCAGAATTCCGTGAATCATCGAATCTTTGAACGCACCTT  402
                  |||||| ||||||||||||||||||||| |||||||||||||||||||||||||||||
Sbjct  3591935  TTGCGATAAGTAATGTGAATTGCAGAATTCAGTGAATCATCGAATCTTTGAACGCACCTT  3591994

Query  403      GCGCTCTATGGTATTCCGTAGAGCATGCCTGTTTGAGTGCCGTGAA-TTCTC  453
                ||||||| |||||||||| |||||||||||||||||||| | | || |||||
Sbjct  3591995  GCGCTCTTTGGTATTCCGAAGAGCATGCCTGTTTGAGTGTCATTAAATTCTC  3592046


 Score = 233 bits (126),  Expect = 5e-57
 Identities = 157/172 (91%), Gaps = 1/172 (1%)
 Strand=Plus/Plus

Query  283      TATAACACAACTTTCGACAACGGATCTCTTGGTTCTCCCATCGATGAAGAACGCAGCGAA  342
                ||||| |||||||||  ||||||||||||||| |||| ||||||||||||||||||||||
Sbjct  3602253  TATAATACAACTTTCAGCAACGGATCTCTTGGCTCTCGCATCGATGAAGAACGCAGCGAA  3602312

Query  343      ACGCGATAGGTAATGTGAATTGCAGAATTCCGTGAATCATCGAATCTTTGAACGCACCTT  402
                  |||||| ||||||||||||||||||||| |||||||||||||||||||||||||||||
Sbjct  3602313  TTGCGATAAGTAATGTGAATTGCAGAATTCAGTGAATCATCGAATCTTTGAACGCACCTT  3602372

Query  403      GCGCTCTATGGTATTCCGTAGAGCATGCCTGTTTGAGTGCCGTGAA-TTCTC  453
                ||||||| |||||||||| |||||||||||||||||||| | | || |||||
Sbjct  3602373  GCGCTCTTTGGTATTCCGAAGAGCATGCCTGTTTGAGTGTCATTAAATTCTC  3602424


>JAOVFP010000003.1 Cyathus striatus strain NPCB_87405 bctg00000004, whole genome 
shotgun sequence
Length=6775445

 Score = 233 bits (126),  Expect = 5e-57
 Identities = 157/172 (91%), Gaps = 1/172 (1%)
 Strand=Plus/Minus

Query  283      TATAACACAACTTTCGACAACGGATCTCTTGGTTCTCCCATCGATGAAGAACGCAGCGAA  342
                ||||| |||||||||  ||||||||||||||| |||| ||||||||||||||||||||||
Sbjct  6724374  TATAATACAACTTTCAGCAACGGATCTCTTGGCTCTCGCATCGATGAAGAACGCAGCGAA  6724315

Query  343      ACGCGATAGGTAATGTGAATTGCAGAATTCCGTGAATCATCGAATCTTTGAACGCACCTT  402
                  |||||| ||||||||||||||||||||| |||||||||||||||||||||||||||||
Sbjct  6724314  TTGCGATAAGTAATGTGAATTGCAGAATTCAGTGAATCATCGAATCTTTGAACGCACCTT  6724255

Query  403      GCGCTCTATGGTATTCCGTAGAGCATGCCTGTTTGAGTGCCGTGAA-TTCTC  453
                ||||||| |||||||||| |||||||||||||||||||| | | || |||||
Sbjct  6724254  GCGCTCTTTGGTATTCCGAAGAGCATGCCTGTTTGAGTGTCATTAAATTCTC  6724203


 Score = 233 bits (126),  Expect = 5e-57
 Identities = 157/172 (91%), Gaps = 1/172 (1%)
 Strand=Plus/Minus

Query  283      TATAACACAACTTTCGACAACGGATCTCTTGGTTCTCCCATCGATGAAGAACGCAGCGAA  342
                ||||| |||||||||  ||||||||||||||| |||| ||||||||||||||||||||||
Sbjct  6734259  TATAATACAACTTTCAGCAACGGATCTCTTGGCTCTCGCATCGATGAAGAACGCAGCGAA  6734200

Query  343      ACGCGATAGGTAATGTGAATTGCAGAATTCCGTGAATCATCGAATCTTTGAACGCACCTT  402
                  |||||| ||||||||||||||||||||| |||||||||||||||||||||||||||||
Sbjct  6734199  TTGCGATAAGTAATGTGAATTGCAGAATTCAGTGAATCATCGAATCTTTGAACGCACCTT  6734140

Query  403      GCGCTCTATGGTATTCCGTAGAGCATGCCTGTTTGAGTGCCGTGAA-TTCTC  453
                ||||||| |||||||||| |||||||||||||||||||| | | || |||||
Sbjct  6734139  GCGCTCTTTGGTATTCCGAAGAGCATGCCTGTTTGAGTGTCATTAAATTCTC  6734088


 Score = 233 bits (126),  Expect = 5e-57
 Identities = 157/172 (91%), Gaps = 1/172 (1%)
 Strand=Plus/Minus

Query  283      TATAACACAACTTTCGACAACGGATCTCTTGGTTCTCCCATCGATGAAGAACGCAGCGAA  342
                ||||| |||||||||  ||||||||||||||| |||| ||||||||||||||||||||||
Sbjct  6743300  TATAATACAACTTTCAGCAACGGATCTCTTGGCTCTCGCATCGATGAAGAACGCAGCGAA  6743241

Query  343      ACGCGATAGGTAATGTGAATTGCAGAATTCCGTGAATCATCGAATCTTTGAACGCACCTT  402
                  |||||| ||||||||||||||||||||| |||||||||||||||||||||||||||||
Sbjct  6743240  TTGCGATAAGTAATGTGAATTGCAGAATTCAGTGAATCATCGAATCTTTGAACGCACCTT  6743181

Query  403      GCGCTCTATGGTATTCCGTAGAGCATGCCTGTTTGAGTGCCGTGAA-TTCTC  453
                ||||||| |||||||||| |||||||||||||||||||| | | || |||||
Sbjct  6743180  GCGCTCTTTGGTATTCCGAAGAGCATGCCTGTTTGAGTGTCATTAAATTCTC  6743129


 Score = 233 bits (126),  Expect = 5e-57
 Identities = 157/172 (91%), Gaps = 1/172 (1%)
 Strand=Plus/Minus

Query  283      TATAACACAACTTTCGACAACGGATCTCTTGGTTCTCCCATCGATGAAGAACGCAGCGAA  342
                ||||| |||||||||  ||||||||||||||| |||| ||||||||||||||||||||||
Sbjct  6753282  TATAATACAACTTTCAGCAACGGATCTCTTGGCTCTCGCATCGATGAAGAACGCAGCGAA  6753223

Query  343      ACGCGATAGGTAATGTGAATTGCAGAATTCCGTGAATCATCGAATCTTTGAACGCACCTT  402
                  |||||| ||||||||||||||||||||| |||||||||||||||||||||||||||||
Sbjct  6753222  TTGCGATAAGTAATGTGAATTGCAGAATTCAGTGAATCATCGAATCTTTGAACGCACCTT  6753163

Query  403      GCGCTCTATGGTATTCCGTAGAGCATGCCTGTTTGAGTGCCGTGAA-TTCTC  453
                ||||||| |||||||||| |||||||||||||||||||| | | || |||||
Sbjct  6753162  GCGCTCTTTGGTATTCCGAAGAGCATGCCTGTTTGAGTGTCATTAAATTCTC  6753111


 Score = 233 bits (126),  Expect = 5e-57
 Identities = 157/172 (91%), Gaps = 1/172 (1%)
 Strand=Plus/Minus

Query  283      TATAACACAACTTTCGACAACGGATCTCTTGGTTCTCCCATCGATGAAGAACGCAGCGAA  342
                ||||| |||||||||  ||||||||||||||| |||| ||||||||||||||||||||||
Sbjct  6763077  TATAATACAACTTTCAGCAACGGATCTCTTGGCTCTCGCATCGATGAAGAACGCAGCGAA  6763018

Query  343      ACGCGATAGGTAATGTGAATTGCAGAATTCCGTGAATCATCGAATCTTTGAACGCACCTT  402
                  |||||| ||||||||||||||||||||| |||||||||||||||||||||||||||||
Sbjct  6763017  TTGCGATAAGTAATGTGAATTGCAGAATTCAGTGAATCATCGAATCTTTGAACGCACCTT  6762958

Query  403      GCGCTCTATGGTATTCCGTAGAGCATGCCTGTTTGAGTGCCGTGAA-TTCTC  453
                ||||||| |||||||||| |||||||||||||||||||| | | || |||||
Sbjct  6762957  GCGCTCTTTGGTATTCCGAAGAGCATGCCTGTTTGAGTGTCATTAAATTCTC  6762906


 Score = 233 bits (126),  Expect = 5e-57
 Identities = 157/172 (91%), Gaps = 1/172 (1%)
 Strand=Plus/Minus

Query  283      TATAACACAACTTTCGACAACGGATCTCTTGGTTCTCCCATCGATGAAGAACGCAGCGAA  342
                ||||| |||||||||  ||||||||||||||| |||| ||||||||||||||||||||||
Sbjct  6771898  TATAATACAACTTTCAGCAACGGATCTCTTGGCTCTCGCATCGATGAAGAACGCAGCGAA  6771839

Query  343      ACGCGATAGGTAATGTGAATTGCAGAATTCCGTGAATCATCGAATCTTTGAACGCACCTT  402
                  |||||| ||||||||||||||||||||| |||||||||||||||||||||||||||||
Sbjct  6771838  TTGCGATAAGTAATGTGAATTGCAGAATTCAGTGAATCATCGAATCTTTGAACGCACCTT  6771779

Query  403      GCGCTCTATGGTATTCCGTAGAGCATGCCTGTTTGAGTGCCGTGAA-TTCTC  453
                ||||||| |||||||||| |||||||||||||||||||| | | || |||||
Sbjct  6771778  GCGCTCTTTGGTATTCCGAAGAGCATGCCTGTTTGAGTGTCATTAAATTCTC  6771727


>KQ474094.1 Rhodotorula graminis WP1 unplaced genomic scaffold RHOBAscaffold_22, 
whole genome shotgun sequence
Length=154783

 Score = 231 bits (125),  Expect = 2e-56
 Identities = 153/167 (92%), Gaps = 0/167 (0%)
 Strand=Plus/Plus

Query  286    AACACAACTTTCGACAACGGATCTCTTGGTTCTCCCATCGATGAAGAACGCAGCGAAACG  345
              |||| ||||||| |||||||||||||||| |||| ||||||||||||||||||||||| |
Sbjct  73579  AACAAAACTTTCAACAACGGATCTCTTGGCTCTCGCATCGATGAAGAACGCAGCGAAATG  73638

Query  346    CGATAGGTAATGTGAATTGCAGAATTCCGTGAATCATCGAATCTTTGAACGCACCTTGCG  405
              ||||| ||||||||||||||||||||| ||||||||||||||||||||||||||||||||
Sbjct  73639  CGATACGTAATGTGAATTGCAGAATTCAGTGAATCATCGAATCTTTGAACGCACCTTGCG  73698

Query  406    CTCTATGGTATTCCGTAGAGCATGCCTGTTTGAGTGCCGTGAATTCT  452
              |||  ||||||||||  ||||||||||||||||||| | |||| |||
Sbjct  73699  CTCCTTGGTATTCCGAGGAGCATGCCTGTTTGAGTGTCATGAAATCT  73745


 Score = 231 bits (125),  Expect = 2e-56
 Identities = 153/167 (92%), Gaps = 0/167 (0%)
 Strand=Plus/Plus

Query  286    AACACAACTTTCGACAACGGATCTCTTGGTTCTCCCATCGATGAAGAACGCAGCGAAACG  345
              |||| ||||||| |||||||||||||||| |||| ||||||||||||||||||||||| |
Sbjct  82128  AACAAAACTTTCAACAACGGATCTCTTGGCTCTCGCATCGATGAAGAACGCAGCGAAATG  82187

Query  346    CGATAGGTAATGTGAATTGCAGAATTCCGTGAATCATCGAATCTTTGAACGCACCTTGCG  405
              ||||| ||||||||||||||||||||| ||||||||||||||||||||||||||||||||
Sbjct  82188  CGATACGTAATGTGAATTGCAGAATTCAGTGAATCATCGAATCTTTGAACGCACCTTGCG  82247

Query  406    CTCTATGGTATTCCGTAGAGCATGCCTGTTTGAGTGCCGTGAATTCT  452
              |||  ||||||||||  ||||||||||||||||||| | |||| |||
Sbjct  82248  CTCCTTGGTATTCCGAGGAGCATGCCTGTTTGAGTGTCATGAAATCT  82294


 Score = 231 bits (125),  Expect = 2e-56
 Identities = 153/167 (92%), Gaps = 0/167 (0%)
 Strand=Plus/Plus

Query  286    AACACAACTTTCGACAACGGATCTCTTGGTTCTCCCATCGATGAAGAACGCAGCGAAACG  345
              |||| ||||||| |||||||||||||||| |||| ||||||||||||||||||||||| |
Sbjct  90733  AACAAAACTTTCAACAACGGATCTCTTGGCTCTCGCATCGATGAAGAACGCAGCGAAATG  90792

Query  346    CGATAGGTAATGTGAATTGCAGAATTCCGTGAATCATCGAATCTTTGAACGCACCTTGCG  405
              ||||| ||||||||||||||||||||| ||||||||||||||||||||||||||||||||
Sbjct  90793  CGATACGTAATGTGAATTGCAGAATTCAGTGAATCATCGAATCTTTGAACGCACCTTGCG  90852

Query  406    CTCTATGGTATTCCGTAGAGCATGCCTGTTTGAGTGCCGTGAATTCT  452
              |||  ||||||||||  ||||||||||||||||||| | |||| |||
Sbjct  90853  CTCCTTGGTATTCCGAGGAGCATGCCTGTTTGAGTGTCATGAAATCT  90899


 Score = 231 bits (125),  Expect = 2e-56
 Identities = 153/167 (92%), Gaps = 0/167 (0%)
 Strand=Plus/Plus

Query  286    AACACAACTTTCGACAACGGATCTCTTGGTTCTCCCATCGATGAAGAACGCAGCGAAACG  345
              |||| ||||||| |||||||||||||||| |||| ||||||||||||||||||||||| |
Sbjct  99342  AACAAAACTTTCAACAACGGATCTCTTGGCTCTCGCATCGATGAAGAACGCAGCGAAATG  99401

Query  346    CGATAGGTAATGTGAATTGCAGAATTCCGTGAATCATCGAATCTTTGAACGCACCTTGCG  405
              ||||| ||||||||||||||||||||| ||||||||||||||||||||||||||||||||
Sbjct  99402  CGATACGTAATGTGAATTGCAGAATTCAGTGAATCATCGAATCTTTGAACGCACCTTGCG  99461

Query  406    CTCTATGGTATTCCGTAGAGCATGCCTGTTTGAGTGCCGTGAATTCT  452
              |||  ||||||||||  ||||||||||||||||||| | |||| |||
Sbjct  99462  CTCCTTGGTATTCCGAGGAGCATGCCTGTTTGAGTGTCATGAAATCT  99508


 Score = 231 bits (125),  Expect = 2e-56
 Identities = 153/167 (92%), Gaps = 0/167 (0%)
 Strand=Plus/Plus

Query  286     AACACAACTTTCGACAACGGATCTCTTGGTTCTCCCATCGATGAAGAACGCAGCGAAACG  345
               |||| ||||||| |||||||||||||||| |||| ||||||||||||||||||||||| |
Sbjct  107947  AACAAAACTTTCAACAACGGATCTCTTGGCTCTCGCATCGATGAAGAACGCAGCGAAATG  108006

Query  346     CGATAGGTAATGTGAATTGCAGAATTCCGTGAATCATCGAATCTTTGAACGCACCTTGCG  405
               ||||| ||||||||||||||||||||| ||||||||||||||||||||||||||||||||
Sbjct  108007  CGATACGTAATGTGAATTGCAGAATTCAGTGAATCATCGAATCTTTGAACGCACCTTGCG  108066

Query  406     CTCTATGGTATTCCGTAGAGCATGCCTGTTTGAGTGCCGTGAATTCT  452
               |||  ||||||||||  ||||||||||||||||||| | |||| |||
Sbjct  108067  CTCCTTGGTATTCCGAGGAGCATGCCTGTTTGAGTGTCATGAAATCT  108113


 Score = 231 bits (125),  Expect = 2e-56
 Identities = 153/167 (92%), Gaps = 0/167 (0%)
 Strand=Plus/Plus

Query  286     AACACAACTTTCGACAACGGATCTCTTGGTTCTCCCATCGATGAAGAACGCAGCGAAACG  345
               |||| ||||||| |||||||||||||||| |||| ||||||||||||||||||||||| |
Sbjct  116560  AACAAAACTTTCAACAACGGATCTCTTGGCTCTCGCATCGATGAAGAACGCAGCGAAATG  116619

Query  346     CGATAGGTAATGTGAATTGCAGAATTCCGTGAATCATCGAATCTTTGAACGCACCTTGCG  405
               ||||| ||||||||||||||||||||| ||||||||||||||||||||||||||||||||
Sbjct  116620  CGATACGTAATGTGAATTGCAGAATTCAGTGAATCATCGAATCTTTGAACGCACCTTGCG  116679

Query  406     CTCTATGGTATTCCGTAGAGCATGCCTGTTTGAGTGCCGTGAATTCT  452
               |||  ||||||||||  ||||||||||||||||||| | |||| |||
Sbjct  116680  CTCCTTGGTATTCCGAGGAGCATGCCTGTTTGAGTGTCATGAAATCT  116726


 Score = 231 bits (125),  Expect = 2e-56
 Identities = 153/167 (92%), Gaps = 0/167 (0%)
 Strand=Plus/Plus

Query  286     AACACAACTTTCGACAACGGATCTCTTGGTTCTCCCATCGATGAAGAACGCAGCGAAACG  345
               |||| ||||||| |||||||||||||||| |||| ||||||||||||||||||||||| |
Sbjct  125163  AACAAAACTTTCAACAACGGATCTCTTGGCTCTCGCATCGATGAAGAACGCAGCGAAATG  125222

Query  346     CGATAGGTAATGTGAATTGCAGAATTCCGTGAATCATCGAATCTTTGAACGCACCTTGCG  405
               ||||| ||||||||||||||||||||| ||||||||||||||||||||||||||||||||
Sbjct  125223  CGATACGTAATGTGAATTGCAGAATTCAGTGAATCATCGAATCTTTGAACGCACCTTGCG  125282

Query  406     CTCTATGGTATTCCGTAGAGCATGCCTGTTTGAGTGCCGTGAATTCT  452
               |||  ||||||||||  ||||||||||||||||||| | |||| |||
Sbjct  125283  CTCCTTGGTATTCCGAGGAGCATGCCTGTTTGAGTGTCATGAAATCT  125329


 Score = 231 bits (125),  Expect = 2e-56
 Identities = 153/167 (92%), Gaps = 0/167 (0%)
 Strand=Plus/Plus

Query  286     AACACAACTTTCGACAACGGATCTCTTGGTTCTCCCATCGATGAAGAACGCAGCGAAACG  345
               |||| ||||||| |||||||||||||||| |||| ||||||||||||||||||||||| |
Sbjct  133775  AACAAAACTTTCAACAACGGATCTCTTGGCTCTCGCATCGATGAAGAACGCAGCGAAATG  133834

Query  346     CGATAGGTAATGTGAATTGCAGAATTCCGTGAATCATCGAATCTTTGAACGCACCTTGCG  405
               ||||| ||||||||||||||||||||| ||||||||||||||||||||||||||||||||
Sbjct  133835  CGATACGTAATGTGAATTGCAGAATTCAGTGAATCATCGAATCTTTGAACGCACCTTGCG  133894

Query  406     CTCTATGGTATTCCGTAGAGCATGCCTGTTTGAGTGCCGTGAATTCT  452
               |||  ||||||||||  ||||||||||||||||||| | |||| |||
Sbjct  133895  CTCCTTGGTATTCCGAGGAGCATGCCTGTTTGAGTGTCATGAAATCT  133941


 Score = 231 bits (125),  Expect = 2e-56
 Identities = 153/167 (92%), Gaps = 0/167 (0%)
 Strand=Plus/Plus

Query  286     AACACAACTTTCGACAACGGATCTCTTGGTTCTCCCATCGATGAAGAACGCAGCGAAACG  345
               |||| ||||||| |||||||||||||||| |||| ||||||||||||||||||||||| |
Sbjct  142386  AACAAAACTTTCAACAACGGATCTCTTGGCTCTCGCATCGATGAAGAACGCAGCGAAATG  142445

Query  346     CGATAGGTAATGTGAATTGCAGAATTCCGTGAATCATCGAATCTTTGAACGCACCTTGCG  405
               ||||| ||||||||||||||||||||| ||||||||||||||||||||||||||||||||
Sbjct  142446  CGATACGTAATGTGAATTGCAGAATTCAGTGAATCATCGAATCTTTGAACGCACCTTGCG  142505

Query  406     CTCTATGGTATTCCGTAGAGCATGCCTGTTTGAGTGCCGTGAATTCT  452
               |||  ||||||||||  ||||||||||||||||||| | |||| |||
Sbjct  142506  CTCCTTGGTATTCCGAGGAGCATGCCTGTTTGAGTGTCATGAAATCT  142552


 Score = 231 bits (125),  Expect = 2e-56
 Identities = 153/167 (92%), Gaps = 0/167 (0%)
 Strand=Plus/Plus

Query  286     AACACAACTTTCGACAACGGATCTCTTGGTTCTCCCATCGATGAAGAACGCAGCGAAACG  345
               |||| ||||||| |||||||||||||||| |||| ||||||||||||||||||||||| |
Sbjct  151000  AACAAAACTTTCAACAACGGATCTCTTGGCTCTCGCATCGATGAAGAACGCAGCGAAATG  151059

Query  346     CGATAGGTAATGTGAATTGCAGAATTCCGTGAATCATCGAATCTTTGAACGCACCTTGCG  405
               ||||| ||||||||||||||||||||| ||||||||||||||||||||||||||||||||
Sbjct  151060  CGATACGTAATGTGAATTGCAGAATTCAGTGAATCATCGAATCTTTGAACGCACCTTGCG  151119

Query  406     CTCTATGGTATTCCGTAGAGCATGCCTGTTTGAGTGCCGTGAATTCT  452
               |||  ||||||||||  ||||||||||||||||||| | |||| |||
Sbjct  151120  CTCCTTGGTATTCCGAGGAGCATGCCTGTTTGAGTGTCATGAAATCT  151166


>JAABOA010007710.1 Lunasporangiospora selenospora strain KOD1015 scaffold_7710, 
whole genome shotgun sequence
Length=746

 Score = 231 bits (125),  Expect = 2e-56
 Identities = 151/164 (92%), Gaps = 0/164 (0%)
 Strand=Plus/Plus

Query  277  AACAAATATAACACAACTTTCGACAACGGATCTCTTGGTTCTCCCATCGATGAAGAACGC  336
            || ||||  || ||||||||| |||||||||||||||| |||| ||||||||||||||||
Sbjct  80   AATAAATGAAATACAACTTTCAACAACGGATCTCTTGGCTCTCGCATCGATGAAGAACGC  139

Query  337  AGCGAAACGCGATAGGTAATGTGAATTGCAGAATTCCGTGAATCATCGAATCTTTGAACG  396
            |||||||||||||| ||||||||||||||||||||| |||||||||||||||||||||||
Sbjct  140  AGCGAAACGCGATATGTAATGTGAATTGCAGAATTCAGTGAATCATCGAATCTTTGAACG  199

Query  397  CACCTTGCGCTCTATGGTATTCCGTAGAGCATGCCTGTTTGAGT  440
            ||| ||||||||| |||||||||| ||||||||| |||||||||
Sbjct  200  CACATTGCGCTCTTTGGTATTCCGAAGAGCATGCTTGTTTGAGT  243


>JABYQO010000029.1 Trametes elegans strain CIRM-BRFM 1122 BD413scaffold_29, whole 
genome shotgun sequence
Length=421923

 Score = 231 bits (125),  Expect = 2e-56
 Identities = 156/171 (91%), Gaps = 1/171 (1%)
 Strand=Plus/Minus

Query  284     ATAACACAACTTTCGACAACGGATCTCTTGGTTCTCCCATCGATGAAGAACGCAGCGAAA  343
               |||| |||||||||  ||||||||||||||| |||| |||||||||||||||||||||||
Sbjct  414998  ATAATACAACTTTCAGCAACGGATCTCTTGGCTCTCGCATCGATGAAGAACGCAGCGAAA  414939

Query  344     CGCGATAGGTAATGTGAATTGCAGAATTCCGTGAATCATCGAATCTTTGAACGCACCTTG  403
                |||||| ||||||||||||||||||||| ||||||||||||||||||||||||||||||
Sbjct  414938  TGCGATAAGTAATGTGAATTGCAGAATTCAGTGAATCATCGAATCTTTGAACGCACCTTG  414879

Query  404     CGCTCTATGGTATTCCGTAGAGCATGCCTGTTTGAGTGCCGTG-AATTCTC  453
               |||||  ||||||||||  ||||||||||||||||||| | || |||||||
Sbjct  414878  CGCTCCTTGGTATTCCGAGGAGCATGCCTGTTTGAGTGTCATGGAATTCTC  414828


>CAKKSX020000011.1 Rhodotorula glutinis strain CBS 20 genome assembly, contig: contig_126_pilon_pilon, 
whole genome shotgun sequence
Length=34614

 Score = 231 bits (125),  Expect = 2e-56
 Identities = 153/167 (92%), Gaps = 0/167 (0%)
 Strand=Plus/Minus

Query  286   AACACAACTTTCGACAACGGATCTCTTGGTTCTCCCATCGATGAAGAACGCAGCGAAACG  345
             |||| ||||||| |||||||||||||||| |||| ||||||||||||||||||||||| |
Sbjct  4436  AACAAAACTTTCAACAACGGATCTCTTGGCTCTCGCATCGATGAAGAACGCAGCGAAATG  4377

Query  346   CGATAGGTAATGTGAATTGCAGAATTCCGTGAATCATCGAATCTTTGAACGCACCTTGCG  405
             ||||| ||||||||||||||||||||| ||||||||||||||||||||||||||||||||
Sbjct  4376  CGATACGTAATGTGAATTGCAGAATTCAGTGAATCATCGAATCTTTGAACGCACCTTGCG  4317

Query  406   CTCTATGGTATTCCGTAGAGCATGCCTGTTTGAGTGCCGTGAATTCT  452
             |||  ||||||||||  ||||||||||||||||||| | |||| |||
Sbjct  4316  CTCCTTGGTATTCCGAGGAGCATGCCTGTTTGAGTGTCATGAAATCT  4270


 Score = 231 bits (125),  Expect = 2e-56
 Identities = 153/167 (92%), Gaps = 0/167 (0%)
 Strand=Plus/Minus

Query  286    AACACAACTTTCGACAACGGATCTCTTGGTTCTCCCATCGATGAAGAACGCAGCGAAACG  345
              |||| ||||||| |||||||||||||||| |||| ||||||||||||||||||||||| |
Sbjct  13093  AACAAAACTTTCAACAACGGATCTCTTGGCTCTCGCATCGATGAAGAACGCAGCGAAATG  13034

Query  346    CGATAGGTAATGTGAATTGCAGAATTCCGTGAATCATCGAATCTTTGAACGCACCTTGCG  405
              ||||| ||||||||||||||||||||| ||||||||||||||||||||||||||||||||
Sbjct  13033  CGATACGTAATGTGAATTGCAGAATTCAGTGAATCATCGAATCTTTGAACGCACCTTGCG  12974

Query  406    CTCTATGGTATTCCGTAGAGCATGCCTGTTTGAGTGCCGTGAATTCT  452
              |||  ||||||||||  ||||||||||||||||||| | |||| |||
Sbjct  12973  CTCCTTGGTATTCCGAGGAGCATGCCTGTTTGAGTGTCATGAAATCT  12927


 Score = 231 bits (125),  Expect = 2e-56
 Identities = 153/167 (92%), Gaps = 0/167 (0%)
 Strand=Plus/Minus

Query  286    AACACAACTTTCGACAACGGATCTCTTGGTTCTCCCATCGATGAAGAACGCAGCGAAACG  345
              |||| ||||||| |||||||||||||||| |||| ||||||||||||||||||||||| |
Sbjct  21750  AACAAAACTTTCAACAACGGATCTCTTGGCTCTCGCATCGATGAAGAACGCAGCGAAATG  21691

Query  346    CGATAGGTAATGTGAATTGCAGAATTCCGTGAATCATCGAATCTTTGAACGCACCTTGCG  405
              ||||| ||||||||||||||||||||| ||||||||||||||||||||||||||||||||
Sbjct  21690  CGATACGTAATGTGAATTGCAGAATTCAGTGAATCATCGAATCTTTGAACGCACCTTGCG  21631

Query  406    CTCTATGGTATTCCGTAGAGCATGCCTGTTTGAGTGCCGTGAATTCT  452
              |||  ||||||||||  ||||||||||||||||||| | |||| |||
Sbjct  21630  CTCCTTGGTATTCCGAGGAGCATGCCTGTTTGAGTGTCATGAAATCT  21584


 Score = 231 bits (125),  Expect = 2e-56
 Identities = 153/167 (92%), Gaps = 0/167 (0%)
 Strand=Plus/Minus

Query  286    AACACAACTTTCGACAACGGATCTCTTGGTTCTCCCATCGATGAAGAACGCAGCGAAACG  345
              |||| ||||||| |||||||||||||||| |||| ||||||||||||||||||||||| |
Sbjct  30407  AACAAAACTTTCAACAACGGATCTCTTGGCTCTCGCATCGATGAAGAACGCAGCGAAATG  30348

Query  346    CGATAGGTAATGTGAATTGCAGAATTCCGTGAATCATCGAATCTTTGAACGCACCTTGCG  405
              ||||| ||||||||||||||||||||| ||||||||||||||||||||||||||||||||
Sbjct  30347  CGATACGTAATGTGAATTGCAGAATTCAGTGAATCATCGAATCTTTGAACGCACCTTGCG  30288

Query  406    CTCTATGGTATTCCGTAGAGCATGCCTGTTTGAGTGCCGTGAATTCT  452
              |||  ||||||||||  ||||||||||||||||||| | |||| |||
Sbjct  30287  CTCCTTGGTATTCCGAGGAGCATGCCTGTTTGAGTGTCATGAAATCT  30241


>SOZI01000280.1 Rhodotorula diobovata strain UCD-FST 08-225 DMC30scaffold_280, 
whole genome shotgun sequence
Length=6597

 Score = 231 bits (125),  Expect = 2e-56
 Identities = 153/167 (92%), Gaps = 0/167 (0%)
 Strand=Plus/Plus

Query  286   AACACAACTTTCGACAACGGATCTCTTGGTTCTCCCATCGATGAAGAACGCAGCGAAACG  345
             |||| ||||||| |||||||||||||||| |||| ||||||||||||||||||||||| |
Sbjct  2713  AACAAAACTTTCAACAACGGATCTCTTGGCTCTCGCATCGATGAAGAACGCAGCGAAATG  2772

Query  346   CGATAGGTAATGTGAATTGCAGAATTCCGTGAATCATCGAATCTTTGAACGCACCTTGCG  405
             ||||| ||||||||||||||||||||| ||||||||||||||||||||||||||||||||
Sbjct  2773  CGATACGTAATGTGAATTGCAGAATTCAGTGAATCATCGAATCTTTGAACGCACCTTGCG  2832

Query  406   CTCTATGGTATTCCGTAGAGCATGCCTGTTTGAGTGCCGTGAATTCT  452
             |||  ||||||||||  ||||||||||||||||||| | |||| |||
Sbjct  2833  CTCCTTGGTATTCCGAGGAGCATGCCTGTTTGAGTGTCATGAAATCT  2879


>JABYQR010000581.1 Cytidiella melzeri strain FP 102339 BC835scaffold_581, whole 
genome shotgun sequence
Length=18261

 Score = 231 bits (125),  Expect = 2e-56
 Identities = 161/178 (90%), Gaps = 3/178 (2%)
 Strand=Plus/Minus

Query  278   ACA-AATATAACACAACTTTCGACAACGGATCTCTTGGTTCTCCCATCGATGAAGAACGC  336
             ||| ||||| | |||||||||  ||||||||||||||| |||| ||||||||||||||||
Sbjct  6729  ACACAATAT-ATACAACTTTCAGCAACGGATCTCTTGGCTCTCGCATCGATGAAGAACGC  6671

Query  337   AGCGAAACGCGATAGGTAATGTGAATTGCAGAATTCCGTGAATCATCGAATCTTTGAACG  396
             ||||||| |||||| ||||||||||||||||||||| |||||||||||||||||||||||
Sbjct  6670  AGCGAAATGCGATAAGTAATGTGAATTGCAGAATTCAGTGAATCATCGAATCTTTGAACG  6611

Query  397   CACCTTGCGCTCTATGGTATTCCGTAGAGCATGCCTGTTTGAGTGCCGTG-AATTCTC  453
             ||||||||||||  ||||||||||  ||||||||||||||||||| | || |||||||
Sbjct  6610  CACCTTGCGCTCCTTGGTATTCCGAGGAGCATGCCTGTTTGAGTGTCATGGAATTCTC  6553


 Score = 231 bits (125),  Expect = 2e-56
 Identities = 161/178 (90%), Gaps = 3/178 (2%)
 Strand=Plus/Minus

Query  278    ACA-AATATAACACAACTTTCGACAACGGATCTCTTGGTTCTCCCATCGATGAAGAACGC  336
              ||| ||||| | |||||||||  ||||||||||||||| |||| ||||||||||||||||
Sbjct  17066  ACACAATAT-ATACAACTTTCAGCAACGGATCTCTTGGCTCTCGCATCGATGAAGAACGC  17008

Query  337    AGCGAAACGCGATAGGTAATGTGAATTGCAGAATTCCGTGAATCATCGAATCTTTGAACG  396
              ||||||| |||||| ||||||||||||||||||||| |||||||||||||||||||||||
Sbjct  17007  AGCGAAATGCGATAAGTAATGTGAATTGCAGAATTCAGTGAATCATCGAATCTTTGAACG  16948

Query  397    CACCTTGCGCTCTATGGTATTCCGTAGAGCATGCCTGTTTGAGTGCCGTG-AATTCTC  453
              ||||||||||||  ||||||||||  ||||||||||||||||||| | || |||||||
Sbjct  16947  CACCTTGCGCTCCTTGGTATTCCGAGGAGCATGCCTGTTTGAGTGTCATGGAATTCTC  16890


>QVIE01003318.1 Panellus pusillus isolate LMB36 tig00014903, whole genome shotgun 
sequence
Length=8819

 Score = 231 bits (125),  Expect = 2e-56
 Identities = 150/162 (93%), Gaps = 2/162 (1%)
 Strand=Plus/Minus

Query  280   AAATATAACACAACTTTCGACAACGGATCTCTTGGTTCTCCCATCGATGAAGAACGCAGC  339
             |||| ||| ||||||||| |||||||||||||||| ||||| ||||||||||||||||||
Sbjct  8196  AAATCTAATACAACTTTCAACAACGGATCTCTTGGCTCTCC-ATCGATGAAGAACGCAGC  8138

Query  340   GAAACGCGATAGGTAATGTGAATTGCAGAATTCCGTGAATCATCGAATCTTTGAACGCAC  399
             |||| |||||| ||||||||||||||||||||| ||||||||||||||||||||||||||
Sbjct  8137  GAAATGCGATAAGTAATGTGAATTGCAGAATTCAGTGAATCATCGAATCTTTGAACGCAC  8078

Query  400   CTTGCGCTCTATGGTATTCCGTAGAGCATGCCTGTTTGAGTG  441
             ||||||| || |||||||||| || |||||||||||||||||
Sbjct  8077  CTTGCGCCCTTTGGTATTCCGAAG-GCATGCCTGTTTGAGTG  8037


>NW_017264949.1 Rhodotorula graminis WP1 unplaced genomic scaffold RHOBAscaffold_22, 
whole genome shotgun sequence
Length=154783

 Score = 231 bits (125),  Expect = 2e-56
 Identities = 153/167 (92%), Gaps = 0/167 (0%)
 Strand=Plus/Plus

Query  286    AACACAACTTTCGACAACGGATCTCTTGGTTCTCCCATCGATGAAGAACGCAGCGAAACG  345
              |||| ||||||| |||||||||||||||| |||| ||||||||||||||||||||||| |
Sbjct  73579  AACAAAACTTTCAACAACGGATCTCTTGGCTCTCGCATCGATGAAGAACGCAGCGAAATG  73638

Query  346    CGATAGGTAATGTGAATTGCAGAATTCCGTGAATCATCGAATCTTTGAACGCACCTTGCG  405
              ||||| ||||||||||||||||||||| ||||||||||||||||||||||||||||||||
Sbjct  73639  CGATACGTAATGTGAATTGCAGAATTCAGTGAATCATCGAATCTTTGAACGCACCTTGCG  73698

Query  406    CTCTATGGTATTCCGTAGAGCATGCCTGTTTGAGTGCCGTGAATTCT  452
              |||  ||||||||||  ||||||||||||||||||| | |||| |||
Sbjct  73699  CTCCTTGGTATTCCGAGGAGCATGCCTGTTTGAGTGTCATGAAATCT  73745


 Score = 231 bits (125),  Expect = 2e-56
 Identities = 153/167 (92%), Gaps = 0/167 (0%)
 Strand=Plus/Plus

Query  286    AACACAACTTTCGACAACGGATCTCTTGGTTCTCCCATCGATGAAGAACGCAGCGAAACG  345
              |||| ||||||| |||||||||||||||| |||| ||||||||||||||||||||||| |
Sbjct  82128  AACAAAACTTTCAACAACGGATCTCTTGGCTCTCGCATCGATGAAGAACGCAGCGAAATG  82187

Query  346    CGATAGGTAATGTGAATTGCAGAATTCCGTGAATCATCGAATCTTTGAACGCACCTTGCG  405
              ||||| ||||||||||||||||||||| ||||||||||||||||||||||||||||||||
Sbjct  82188  CGATACGTAATGTGAATTGCAGAATTCAGTGAATCATCGAATCTTTGAACGCACCTTGCG  82247

Query  406    CTCTATGGTATTCCGTAGAGCATGCCTGTTTGAGTGCCGTGAATTCT  452
              |||  ||||||||||  ||||||||||||||||||| | |||| |||
Sbjct  82248  CTCCTTGGTATTCCGAGGAGCATGCCTGTTTGAGTGTCATGAAATCT  82294


 Score = 231 bits (125),  Expect = 2e-56
 Identities = 153/167 (92%), Gaps = 0/167 (0%)
 Strand=Plus/Plus

Query  286    AACACAACTTTCGACAACGGATCTCTTGGTTCTCCCATCGATGAAGAACGCAGCGAAACG  345
              |||| ||||||| |||||||||||||||| |||| ||||||||||||||||||||||| |
Sbjct  90733  AACAAAACTTTCAACAACGGATCTCTTGGCTCTCGCATCGATGAAGAACGCAGCGAAATG  90792

Query  346    CGATAGGTAATGTGAATTGCAGAATTCCGTGAATCATCGAATCTTTGAACGCACCTTGCG  405
              ||||| ||||||||||||||||||||| ||||||||||||||||||||||||||||||||
Sbjct  90793  CGATACGTAATGTGAATTGCAGAATTCAGTGAATCATCGAATCTTTGAACGCACCTTGCG  90852

Query  406    CTCTATGGTATTCCGTAGAGCATGCCTGTTTGAGTGCCGTGAATTCT  452
              |||  ||||||||||  ||||||||||||||||||| | |||| |||
Sbjct  90853  CTCCTTGGTATTCCGAGGAGCATGCCTGTTTGAGTGTCATGAAATCT  90899


 Score = 231 bits (125),  Expect = 2e-56
 Identities = 153/167 (92%), Gaps = 0/167 (0%)
 Strand=Plus/Plus

Query  286    AACACAACTTTCGACAACGGATCTCTTGGTTCTCCCATCGATGAAGAACGCAGCGAAACG  345
              |||| ||||||| |||||||||||||||| |||| ||||||||||||||||||||||| |
Sbjct  99342  AACAAAACTTTCAACAACGGATCTCTTGGCTCTCGCATCGATGAAGAACGCAGCGAAATG  99401

Query  346    CGATAGGTAATGTGAATTGCAGAATTCCGTGAATCATCGAATCTTTGAACGCACCTTGCG  405
              ||||| ||||||||||||||||||||| ||||||||||||||||||||||||||||||||
Sbjct  99402  CGATACGTAATGTGAATTGCAGAATTCAGTGAATCATCGAATCTTTGAACGCACCTTGCG  99461

Query  406    CTCTATGGTATTCCGTAGAGCATGCCTGTTTGAGTGCCGTGAATTCT  452
              |||  ||||||||||  ||||||||||||||||||| | |||| |||
Sbjct  99462  CTCCTTGGTATTCCGAGGAGCATGCCTGTTTGAGTGTCATGAAATCT  99508


 Score = 231 bits (125),  Expect = 2e-56
 Identities = 153/167 (92%), Gaps = 0/167 (0%)
 Strand=Plus/Plus

Query  286     AACACAACTTTCGACAACGGATCTCTTGGTTCTCCCATCGATGAAGAACGCAGCGAAACG  345
               |||| ||||||| |||||||||||||||| |||| ||||||||||||||||||||||| |
Sbjct  107947  AACAAAACTTTCAACAACGGATCTCTTGGCTCTCGCATCGATGAAGAACGCAGCGAAATG  108006

Query  346     CGATAGGTAATGTGAATTGCAGAATTCCGTGAATCATCGAATCTTTGAACGCACCTTGCG  405
               ||||| ||||||||||||||||||||| ||||||||||||||||||||||||||||||||
Sbjct  108007  CGATACGTAATGTGAATTGCAGAATTCAGTGAATCATCGAATCTTTGAACGCACCTTGCG  108066

Query  406     CTCTATGGTATTCCGTAGAGCATGCCTGTTTGAGTGCCGTGAATTCT  452
               |||  ||||||||||  ||||||||||||||||||| | |||| |||
Sbjct  108067  CTCCTTGGTATTCCGAGGAGCATGCCTGTTTGAGTGTCATGAAATCT  108113


 Score = 231 bits (125),  Expect = 2e-56
 Identities = 153/167 (92%), Gaps = 0/167 (0%)
 Strand=Plus/Plus

Query  286     AACACAACTTTCGACAACGGATCTCTTGGTTCTCCCATCGATGAAGAACGCAGCGAAACG  345
               |||| ||||||| |||||||||||||||| |||| ||||||||||||||||||||||| |
Sbjct  116560  AACAAAACTTTCAACAACGGATCTCTTGGCTCTCGCATCGATGAAGAACGCAGCGAAATG  116619

Query  346     CGATAGGTAATGTGAATTGCAGAATTCCGTGAATCATCGAATCTTTGAACGCACCTTGCG  405
               ||||| ||||||||||||||||||||| ||||||||||||||||||||||||||||||||
Sbjct  116620  CGATACGTAATGTGAATTGCAGAATTCAGTGAATCATCGAATCTTTGAACGCACCTTGCG  116679

Query  406     CTCTATGGTATTCCGTAGAGCATGCCTGTTTGAGTGCCGTGAATTCT  452
               |||  ||||||||||  ||||||||||||||||||| | |||| |||
Sbjct  116680  CTCCTTGGTATTCCGAGGAGCATGCCTGTTTGAGTGTCATGAAATCT  116726


 Score = 231 bits (125),  Expect = 2e-56
 Identities = 153/167 (92%), Gaps = 0/167 (0%)
 Strand=Plus/Plus

Query  286     AACACAACTTTCGACAACGGATCTCTTGGTTCTCCCATCGATGAAGAACGCAGCGAAACG  345
               |||| ||||||| |||||||||||||||| |||| ||||||||||||||||||||||| |
Sbjct  125163  AACAAAACTTTCAACAACGGATCTCTTGGCTCTCGCATCGATGAAGAACGCAGCGAAATG  125222

Query  346     CGATAGGTAATGTGAATTGCAGAATTCCGTGAATCATCGAATCTTTGAACGCACCTTGCG  405
               ||||| ||||||||||||||||||||| ||||||||||||||||||||||||||||||||
Sbjct  125223  CGATACGTAATGTGAATTGCAGAATTCAGTGAATCATCGAATCTTTGAACGCACCTTGCG  125282

Query  406     CTCTATGGTATTCCGTAGAGCATGCCTGTTTGAGTGCCGTGAATTCT  452
               |||  ||||||||||  ||||||||||||||||||| | |||| |||
Sbjct  125283  CTCCTTGGTATTCCGAGGAGCATGCCTGTTTGAGTGTCATGAAATCT  125329


 Score = 231 bits (125),  Expect = 2e-56
 Identities = 153/167 (92%), Gaps = 0/167 (0%)
 Strand=Plus/Plus

Query  286     AACACAACTTTCGACAACGGATCTCTTGGTTCTCCCATCGATGAAGAACGCAGCGAAACG  345
               |||| ||||||| |||||||||||||||| |||| ||||||||||||||||||||||| |
Sbjct  133775  AACAAAACTTTCAACAACGGATCTCTTGGCTCTCGCATCGATGAAGAACGCAGCGAAATG  133834

Query  346     CGATAGGTAATGTGAATTGCAGAATTCCGTGAATCATCGAATCTTTGAACGCACCTTGCG  405
               ||||| ||||||||||||||||||||| ||||||||||||||||||||||||||||||||
Sbjct  133835  CGATACGTAATGTGAATTGCAGAATTCAGTGAATCATCGAATCTTTGAACGCACCTTGCG  133894

Query  406     CTCTATGGTATTCCGTAGAGCATGCCTGTTTGAGTGCCGTGAATTCT  452
               |||  ||||||||||  ||||||||||||||||||| | |||| |||
Sbjct  133895  CTCCTTGGTATTCCGAGGAGCATGCCTGTTTGAGTGTCATGAAATCT  133941


 Score = 231 bits (125),  Expect = 2e-56
 Identities = 153/167 (92%), Gaps = 0/167 (0%)
 Strand=Plus/Plus

Query  286     AACACAACTTTCGACAACGGATCTCTTGGTTCTCCCATCGATGAAGAACGCAGCGAAACG  345
               |||| ||||||| |||||||||||||||| |||| ||||||||||||||||||||||| |
Sbjct  142386  AACAAAACTTTCAACAACGGATCTCTTGGCTCTCGCATCGATGAAGAACGCAGCGAAATG  142445

Query  346     CGATAGGTAATGTGAATTGCAGAATTCCGTGAATCATCGAATCTTTGAACGCACCTTGCG  405
               ||||| ||||||||||||||||||||| ||||||||||||||||||||||||||||||||
Sbjct  142446  CGATACGTAATGTGAATTGCAGAATTCAGTGAATCATCGAATCTTTGAACGCACCTTGCG  142505

Query  406     CTCTATGGTATTCCGTAGAGCATGCCTGTTTGAGTGCCGTGAATTCT  452
               |||  ||||||||||  ||||||||||||||||||| | |||| |||
Sbjct  142506  CTCCTTGGTATTCCGAGGAGCATGCCTGTTTGAGTGTCATGAAATCT  142552


 Score = 231 bits (125),  Expect = 2e-56
 Identities = 153/167 (92%), Gaps = 0/167 (0%)
 Strand=Plus/Plus

Query  286     AACACAACTTTCGACAACGGATCTCTTGGTTCTCCCATCGATGAAGAACGCAGCGAAACG  345
               |||| ||||||| |||||||||||||||| |||| ||||||||||||||||||||||| |
Sbjct  151000  AACAAAACTTTCAACAACGGATCTCTTGGCTCTCGCATCGATGAAGAACGCAGCGAAATG  151059

Query  346     CGATAGGTAATGTGAATTGCAGAATTCCGTGAATCATCGAATCTTTGAACGCACCTTGCG  405
               ||||| ||||||||||||||||||||| ||||||||||||||||||||||||||||||||
Sbjct  151060  CGATACGTAATGTGAATTGCAGAATTCAGTGAATCATCGAATCTTTGAACGCACCTTGCG  151119

Query  406     CTCTATGGTATTCCGTAGAGCATGCCTGTTTGAGTGCCGTGAATTCT  452
               |||  ||||||||||  ||||||||||||||||||| | |||| |||
Sbjct  151120  CTCCTTGGTATTCCGAGGAGCATGCCTGTTTGAGTGTCATGAAATCT  151166


>QLPG01005766.1 Gomphus sp. MG54 scaffold6767_cov61, whole genome shotgun sequence
Length=7222

 Score = 230 bits (124),  Expect = 7e-56
 Identities = 146/157 (93%), Gaps = 0/157 (0%)
 Strand=Plus/Plus

Query  285   TAACACAACTTTCGACAACGGATCTCTTGGTTCTCCCATCGATGAAGAACGCAGCGAAAC  344
             ||| |||||||||||||||||||||||||| |||| ||||||||||||||||||||||| 
Sbjct  4657  TAATACAACTTTCGACAACGGATCTCTTGGCTCTCGCATCGATGAAGAACGCAGCGAAAT  4716

Query  345   GCGATAGGTAATGTGAATTGCAGAATTCCGTGAATCATCGAATCTTTGAACGCACCTTGC  404
             |||||| ||||||||||||||||||||| |||||||||||||||||||||||||||||||
Sbjct  4717  GCGATAAGTAATGTGAATTGCAGAATTCAGTGAATCATCGAATCTTTGAACGCACCTTGC  4776

Query  405   GCTCTATGGTATTCCGTAGAGCATGCCTGTTTGAGTG  441
             || || ||||||||||  | |||||||||||||||||
Sbjct  4777  GCCCTTTGGTATTCCGAGGGGCATGCCTGTTTGAGTG  4813


>CAJSYZ010000007.1 Trichaptum fuscoviolaceum genome assembly, contig: Scaffold07, 
whole genome shotgun sequence
Length=5907310

 Score = 230 bits (124),  Expect = 7e-56
 Identities = 146/157 (93%), Gaps = 0/157 (0%)
 Strand=Plus/Plus

Query  285      TAACACAACTTTCGACAACGGATCTCTTGGTTCTCCCATCGATGAAGAACGCAGCGAAAC  344
                ||| ||||||||| |||||||||||||||| |||| ||||||||||||||||||||||| 
Sbjct  2233305  TAAAACAACTTTCAACAACGGATCTCTTGGCTCTCGCATCGATGAAGAACGCAGCGAAAT  2233364

Query  345      GCGATAGGTAATGTGAATTGCAGAATTCCGTGAATCATCGAATCTTTGAACGCACCTTGC  404
                |||||| ||||||||||||||||||||| |||||||||||||||||||||||||||||||
Sbjct  2233365  GCGATAAGTAATGTGAATTGCAGAATTCAGTGAATCATCGAATCTTTGAACGCACCTTGC  2233424

Query  405      GCTCTATGGTATTCCGTAGAGCATGCCTGTTTGAGTG  441
                ||||  ||||||||||  |||||||||||||||||||
Sbjct  2233425  GCTCCTTGGTATTCCGAGGAGCATGCCTGTTTGAGTG  2233461


 Score = 228 bits (123),  Expect = 2e-55
 Identities = 143/153 (93%), Gaps = 0/153 (0%)
 Strand=Plus/Minus

Query  289      ACAACTTTCGACAACGGATCTCTTGGTTCTCCCATCGATGAAGAACGCAGCGAAACGCGA  348
                ||||||||| |||||||||||||||| |||| ||||||||||||||||||||||| ||||
Sbjct  2036203  ACAACTTTCAACAACGGATCTCTTGGCTCTCGCATCGATGAAGAACGCAGCGAAATGCGA  2036144

Query  349      TAGGTAATGTGAATTGCAGAATTCCGTGAATCATCGAATCTTTGAACGCACCTTGCGCTC  408
                || ||||||||||||||||||||| |||||||||||||||||||||||||||||||||||
Sbjct  2036143  TAAGTAATGTGAATTGCAGAATTCAGTGAATCATCGAATCTTTGAACGCACCTTGCGCTC  2036084

Query  409      TATGGTATTCCGTAGAGCATGCCTGTTTGAGTG  441
                  ||||||||||  |||||||||||||||||||
Sbjct  2036083  CTTGGTATTCCGAGGAGCATGCCTGTTTGAGTG  2036051


 Score = 228 bits (123),  Expect = 2e-55
 Identities = 143/153 (93%), Gaps = 0/153 (0%)
 Strand=Plus/Minus

Query  289      ACAACTTTCGACAACGGATCTCTTGGTTCTCCCATCGATGAAGAACGCAGCGAAACGCGA  348
                ||||||||| |||||||||||||||| |||| ||||||||||||||||||||||| ||||
Sbjct  2046302  ACAACTTTCAACAACGGATCTCTTGGCTCTCGCATCGATGAAGAACGCAGCGAAATGCGA  2046243

Query  349      TAGGTAATGTGAATTGCAGAATTCCGTGAATCATCGAATCTTTGAACGCACCTTGCGCTC  408
                || ||||||||||||||||||||| |||||||||||||||||||||||||||||||||||
Sbjct  2046242  TAAGTAATGTGAATTGCAGAATTCAGTGAATCATCGAATCTTTGAACGCACCTTGCGCTC  2046183

Query  409      TATGGTATTCCGTAGAGCATGCCTGTTTGAGTG  441
                  ||||||||||  |||||||||||||||||||
Sbjct  2046182  CTTGGTATTCCGAGGAGCATGCCTGTTTGAGTG  2046150


 Score = 228 bits (123),  Expect = 2e-55
 Identities = 143/153 (93%), Gaps = 0/153 (0%)
 Strand=Plus/Minus

Query  289      ACAACTTTCGACAACGGATCTCTTGGTTCTCCCATCGATGAAGAACGCAGCGAAACGCGA  348
                ||||||||| |||||||||||||||| |||| ||||||||||||||||||||||| ||||
Sbjct  2061900  ACAACTTTCAACAACGGATCTCTTGGCTCTCGCATCGATGAAGAACGCAGCGAAATGCGA  2061841

Query  349      TAGGTAATGTGAATTGCAGAATTCCGTGAATCATCGAATCTTTGAACGCACCTTGCGCTC  408
                || ||||||||||||||||||||| |||||||||||||||||||||||||||||||||||
Sbjct  2061840  TAAGTAATGTGAATTGCAGAATTCAGTGAATCATCGAATCTTTGAACGCACCTTGCGCTC  2061781

Query  409      TATGGTATTCCGTAGAGCATGCCTGTTTGAGTG  441
                  ||||||||||  |||||||||||||||||||
Sbjct  2061780  CTTGGTATTCCGAGGAGCATGCCTGTTTGAGTG  2061748


 Score = 228 bits (123),  Expect = 2e-55
 Identities = 143/153 (93%), Gaps = 0/153 (0%)
 Strand=Plus/Minus

Query  289      ACAACTTTCGACAACGGATCTCTTGGTTCTCCCATCGATGAAGAACGCAGCGAAACGCGA  348
                ||||||||| |||||||||||||||| |||| ||||||||||||||||||||||| ||||
Sbjct  2070996  ACAACTTTCAACAACGGATCTCTTGGCTCTCGCATCGATGAAGAACGCAGCGAAATGCGA  2070937

Query  349      TAGGTAATGTGAATTGCAGAATTCCGTGAATCATCGAATCTTTGAACGCACCTTGCGCTC  408
                || ||||||||||||||||||||| |||||||||||||||||||||||||||||||||||
Sbjct  2070936  TAAGTAATGTGAATTGCAGAATTCAGTGAATCATCGAATCTTTGAACGCACCTTGCGCTC  2070877

Query  409      TATGGTATTCCGTAGAGCATGCCTGTTTGAGTG  441
                  ||||||||||  |||||||||||||||||||
Sbjct  2070876  CTTGGTATTCCGAGGAGCATGCCTGTTTGAGTG  2070844


 Score = 228 bits (123),  Expect = 2e-55
 Identities = 143/153 (93%), Gaps = 0/153 (0%)
 Strand=Plus/Minus

Query  289      ACAACTTTCGACAACGGATCTCTTGGTTCTCCCATCGATGAAGAACGCAGCGAAACGCGA  348
                ||||||||| |||||||||||||||| |||| ||||||||||||||||||||||| ||||
Sbjct  2080106  ACAACTTTCAACAACGGATCTCTTGGCTCTCGCATCGATGAAGAACGCAGCGAAATGCGA  2080047

Query  349      TAGGTAATGTGAATTGCAGAATTCCGTGAATCATCGAATCTTTGAACGCACCTTGCGCTC  408
                || ||||||||||||||||||||| |||||||||||||||||||||||||||||||||||
Sbjct  2080046  TAAGTAATGTGAATTGCAGAATTCAGTGAATCATCGAATCTTTGAACGCACCTTGCGCTC  2079987

Query  409      TATGGTATTCCGTAGAGCATGCCTGTTTGAGTG  441
                  ||||||||||  |||||||||||||||||||
Sbjct  2079986  CTTGGTATTCCGAGGAGCATGCCTGTTTGAGTG  2079954


 Score = 228 bits (123),  Expect = 2e-55
 Identities = 143/153 (93%), Gaps = 0/153 (0%)
 Strand=Plus/Minus

Query  289      ACAACTTTCGACAACGGATCTCTTGGTTCTCCCATCGATGAAGAACGCAGCGAAACGCGA  348
                ||||||||| |||||||||||||||| |||| ||||||||||||||||||||||| ||||
Sbjct  2161280  ACAACTTTCAACAACGGATCTCTTGGCTCTCGCATCGATGAAGAACGCAGCGAAATGCGA  2161221

Query  349      TAGGTAATGTGAATTGCAGAATTCCGTGAATCATCGAATCTTTGAACGCACCTTGCGCTC  408
                || ||||||||||||||||||||| |||||||||||||||||||||||||||||||||||
Sbjct  2161220  TAAGTAATGTGAATTGCAGAATTCAGTGAATCATCGAATCTTTGAACGCACCTTGCGCTC  2161161

Query  409      TATGGTATTCCGTAGAGCATGCCTGTTTGAGTG  441
                  ||||||||||  |||||||||||||||||||
Sbjct  2161160  CTTGGTATTCCGAGGAGCATGCCTGTTTGAGTG  2161128


 Score = 228 bits (123),  Expect = 2e-55
 Identities = 143/153 (93%), Gaps = 0/153 (0%)
 Strand=Plus/Minus

Query  289      ACAACTTTCGACAACGGATCTCTTGGTTCTCCCATCGATGAAGAACGCAGCGAAACGCGA  348
                ||||||||| |||||||||||||||| |||| ||||||||||||||||||||||| ||||
Sbjct  2176905  ACAACTTTCAACAACGGATCTCTTGGCTCTCGCATCGATGAAGAACGCAGCGAAATGCGA  2176846

Query  349      TAGGTAATGTGAATTGCAGAATTCCGTGAATCATCGAATCTTTGAACGCACCTTGCGCTC  408
                || ||||||||||||||||||||| |||||||||||||||||||||||||||||||||||
Sbjct  2176845  TAAGTAATGTGAATTGCAGAATTCAGTGAATCATCGAATCTTTGAACGCACCTTGCGCTC  2176786

Query  409      TATGGTATTCCGTAGAGCATGCCTGTTTGAGTG  441
                  ||||||||||  |||||||||||||||||||
Sbjct  2176785  CTTGGTATTCCGAGGAGCATGCCTGTTTGAGTG  2176753


 Score = 228 bits (123),  Expect = 2e-55
 Identities = 143/153 (93%), Gaps = 0/153 (0%)
 Strand=Plus/Minus

Query  289      ACAACTTTCGACAACGGATCTCTTGGTTCTCCCATCGATGAAGAACGCAGCGAAACGCGA  348
                ||||||||| |||||||||||||||| |||| ||||||||||||||||||||||| ||||
Sbjct  2192512  ACAACTTTCAACAACGGATCTCTTGGCTCTCGCATCGATGAAGAACGCAGCGAAATGCGA  2192453

Query  349      TAGGTAATGTGAATTGCAGAATTCCGTGAATCATCGAATCTTTGAACGCACCTTGCGCTC  408
                || ||||||||||||||||||||| |||||||||||||||||||||||||||||||||||
Sbjct  2192452  TAAGTAATGTGAATTGCAGAATTCAGTGAATCATCGAATCTTTGAACGCACCTTGCGCTC  2192393

Query  409      TATGGTATTCCGTAGAGCATGCCTGTTTGAGTG  441
                  ||||||||||  |||||||||||||||||||
Sbjct  2192392  CTTGGTATTCCGAGGAGCATGCCTGTTTGAGTG  2192360


 Score = 228 bits (123),  Expect = 2e-55
 Identities = 143/153 (93%), Gaps = 0/153 (0%)
 Strand=Plus/Minus

Query  289      ACAACTTTCGACAACGGATCTCTTGGTTCTCCCATCGATGAAGAACGCAGCGAAACGCGA  348
                ||||||||| |||||||||||||||| |||| ||||||||||||||||||||||| ||||
Sbjct  2208124  ACAACTTTCAACAACGGATCTCTTGGCTCTCGCATCGATGAAGAACGCAGCGAAATGCGA  2208065

Query  349      TAGGTAATGTGAATTGCAGAATTCCGTGAATCATCGAATCTTTGAACGCACCTTGCGCTC  408
                || ||||||||||||||||||||| |||||||||||||||||||||||||||||||||||
Sbjct  2208064  TAAGTAATGTGAATTGCAGAATTCAGTGAATCATCGAATCTTTGAACGCACCTTGCGCTC  2208005

Query  409      TATGGTATTCCGTAGAGCATGCCTGTTTGAGTG  441
                  ||||||||||  |||||||||||||||||||
Sbjct  2208004  CTTGGTATTCCGAGGAGCATGCCTGTTTGAGTG  2207972


 Score = 228 bits (123),  Expect = 2e-55
 Identities = 145/156 (93%), Gaps = 0/156 (0%)
 Strand=Plus/Plus

Query  286      AACACAACTTTCGACAACGGATCTCTTGGTTCTCCCATCGATGAAGAACGCAGCGAAACG  345
                || ||||||||| |||||||||||||||| |||| ||||||||||||||||||||||| |
Sbjct  2242399  AATACAACTTTCAACAACGGATCTCTTGGCTCTCGCATCGATGAAGAACGCAGCGAAATG  2242458

Query  346      CGATAGGTAATGTGAATTGCAGAATTCCGTGAATCATCGAATCTTTGAACGCACCTTGCG  405
                ||||| ||||||||||||||||||||| ||||||||||||||||||||||||||||||||
Sbjct  2242459  CGATAAGTAATGTGAATTGCAGAATTCAGTGAATCATCGAATCTTTGAACGCACCTTGCG  2242518

Query  406      CTCTATGGTATTCCGTAGAGCATGCCTGTTTGAGTG  441
                |||  ||||||||||  |||||||||||||||||||
Sbjct  2242519  CTCCTTGGTATTCCGAGGAGCATGCCTGTTTGAGTG  2242554


 Score = 228 bits (123),  Expect = 2e-55
 Identities = 143/153 (93%), Gaps = 0/153 (0%)
 Strand=Plus/Minus

Query  289      ACAACTTTCGACAACGGATCTCTTGGTTCTCCCATCGATGAAGAACGCAGCGAAACGCGA  348
                ||||||||| |||||||||||||||| |||| ||||||||||||||||||||||| ||||
Sbjct  2252333  ACAACTTTCAACAACGGATCTCTTGGCTCTCGCATCGATGAAGAACGCAGCGAAATGCGA  2252274

Query  349      TAGGTAATGTGAATTGCAGAATTCCGTGAATCATCGAATCTTTGAACGCACCTTGCGCTC  408
                || ||||||||||||||||||||| |||||||||||||||||||||||||||||||||||
Sbjct  2252273  TAAGTAATGTGAATTGCAGAATTCAGTGAATCATCGAATCTTTGAACGCACCTTGCGCTC  2252214

Query  409      TATGGTATTCCGTAGAGCATGCCTGTTTGAGTG  441
                  ||||||||||  |||||||||||||||||||
Sbjct  2252213  CTTGGTATTCCGAGGAGCATGCCTGTTTGAGTG  2252181


 Score = 228 bits (123),  Expect = 2e-55
 Identities = 143/153 (93%), Gaps = 0/153 (0%)
 Strand=Plus/Minus

Query  289      ACAACTTTCGACAACGGATCTCTTGGTTCTCCCATCGATGAAGAACGCAGCGAAACGCGA  348
                ||||||||| |||||||||||||||| |||| ||||||||||||||||||||||| ||||
Sbjct  2261429  ACAACTTTCAACAACGGATCTCTTGGCTCTCGCATCGATGAAGAACGCAGCGAAATGCGA  2261370

Query  349      TAGGTAATGTGAATTGCAGAATTCCGTGAATCATCGAATCTTTGAACGCACCTTGCGCTC  408
                || ||||||||||||||||||||| |||||||||||||||||||||||||||||||||||
Sbjct  2261369  TAAGTAATGTGAATTGCAGAATTCAGTGAATCATCGAATCTTTGAACGCACCTTGCGCTC  2261310

Query  409      TATGGTATTCCGTAGAGCATGCCTGTTTGAGTG  441
                  ||||||||||  |||||||||||||||||||
Sbjct  2261309  CTTGGTATTCCGAGGAGCATGCCTGTTTGAGTG  2261277


 Score = 228 bits (123),  Expect = 2e-55
 Identities = 143/153 (93%), Gaps = 0/153 (0%)
 Strand=Plus/Minus

Query  289      ACAACTTTCGACAACGGATCTCTTGGTTCTCCCATCGATGAAGAACGCAGCGAAACGCGA  348
                ||||||||| |||||||||||||||| |||| ||||||||||||||||||||||| ||||
Sbjct  2270525  ACAACTTTCAACAACGGATCTCTTGGCTCTCGCATCGATGAAGAACGCAGCGAAATGCGA  2270466

Query  349      TAGGTAATGTGAATTGCAGAATTCCGTGAATCATCGAATCTTTGAACGCACCTTGCGCTC  408
                || ||||||||||||||||||||| |||||||||||||||||||||||||||||||||||
Sbjct  2270465  TAAGTAATGTGAATTGCAGAATTCAGTGAATCATCGAATCTTTGAACGCACCTTGCGCTC  2270406

Query  409      TATGGTATTCCGTAGAGCATGCCTGTTTGAGTG  441
                  ||||||||||  |||||||||||||||||||
Sbjct  2270405  CTTGGTATTCCGAGGAGCATGCCTGTTTGAGTG  2270373


 Score = 228 bits (123),  Expect = 2e-55
 Identities = 143/153 (93%), Gaps = 0/153 (0%)
 Strand=Plus/Minus

Query  289      ACAACTTTCGACAACGGATCTCTTGGTTCTCCCATCGATGAAGAACGCAGCGAAACGCGA  348
                ||||||||| |||||||||||||||| |||| ||||||||||||||||||||||| ||||
Sbjct  2279623  ACAACTTTCAACAACGGATCTCTTGGCTCTCGCATCGATGAAGAACGCAGCGAAATGCGA  2279564

Query  349      TAGGTAATGTGAATTGCAGAATTCCGTGAATCATCGAATCTTTGAACGCACCTTGCGCTC  408
                || ||||||||||||||||||||| |||||||||||||||||||||||||||||||||||
Sbjct  2279563  TAAGTAATGTGAATTGCAGAATTCAGTGAATCATCGAATCTTTGAACGCACCTTGCGCTC  2279504

Query  409      TATGGTATTCCGTAGAGCATGCCTGTTTGAGTG  441
                  ||||||||||  |||||||||||||||||||
Sbjct  2279503  CTTGGTATTCCGAGGAGCATGCCTGTTTGAGTG  2279471


 Score = 228 bits (123),  Expect = 2e-55
 Identities = 143/153 (93%), Gaps = 0/153 (0%)
 Strand=Plus/Minus

Query  289      ACAACTTTCGACAACGGATCTCTTGGTTCTCCCATCGATGAAGAACGCAGCGAAACGCGA  348
                ||||||||| |||||||||||||||| |||| ||||||||||||||||||||||| ||||
Sbjct  2288719  ACAACTTTCAACAACGGATCTCTTGGCTCTCGCATCGATGAAGAACGCAGCGAAATGCGA  2288660

Query  349      TAGGTAATGTGAATTGCAGAATTCCGTGAATCATCGAATCTTTGAACGCACCTTGCGCTC  408
                || ||||||||||||||||||||| |||||||||||||||||||||||||||||||||||
Sbjct  2288659  TAAGTAATGTGAATTGCAGAATTCAGTGAATCATCGAATCTTTGAACGCACCTTGCGCTC  2288600

Query  409      TATGGTATTCCGTAGAGCATGCCTGTTTGAGTG  441
                  ||||||||||  |||||||||||||||||||
Sbjct  2288599  CTTGGTATTCCGAGGAGCATGCCTGTTTGAGTG  2288567


 Score = 228 bits (123),  Expect = 2e-55
 Identities = 143/153 (93%), Gaps = 0/153 (0%)
 Strand=Plus/Minus

Query  289      ACAACTTTCGACAACGGATCTCTTGGTTCTCCCATCGATGAAGAACGCAGCGAAACGCGA  348
                ||||||||| |||||||||||||||| |||| ||||||||||||||||||||||| ||||
Sbjct  2297817  ACAACTTTCAACAACGGATCTCTTGGCTCTCGCATCGATGAAGAACGCAGCGAAATGCGA  2297758

Query  349      TAGGTAATGTGAATTGCAGAATTCCGTGAATCATCGAATCTTTGAACGCACCTTGCGCTC  408
                || ||||||||||||||||||||| |||||||||||||||||||||||||||||||||||
Sbjct  2297757  TAAGTAATGTGAATTGCAGAATTCAGTGAATCATCGAATCTTTGAACGCACCTTGCGCTC  2297698

Query  409      TATGGTATTCCGTAGAGCATGCCTGTTTGAGTG  441
                  ||||||||||  |||||||||||||||||||
Sbjct  2297697  CTTGGTATTCCGAGGAGCATGCCTGTTTGAGTG  2297665


>JABYQU010000032.1 Lenzites betulinus strain CIRM-BRFM 1801 C2E23scaffold_32, whole 
genome shotgun sequence
Length=419888

 Score = 230 bits (124),  Expect = 7e-56
 Identities = 155/170 (91%), Gaps = 1/170 (1%)
 Strand=Plus/Plus

Query  285     TAACACAACTTTCGACAACGGATCTCTTGGTTCTCCCATCGATGAAGAACGCAGCGAAAC  344
               ||| |||||||||  ||||||||||||||| |||| ||||||||||||||||||||||| 
Sbjct  399653  TAATACAACTTTCAGCAACGGATCTCTTGGCTCTCGCATCGATGAAGAACGCAGCGAAAT  399712

Query  345     GCGATAGGTAATGTGAATTGCAGAATTCCGTGAATCATCGAATCTTTGAACGCACCTTGC  404
               |||||| ||||||||||||||||||||| |||||||||||||||||||||||||||||||
Sbjct  399713  GCGATAAGTAATGTGAATTGCAGAATTCAGTGAATCATCGAATCTTTGAACGCACCTTGC  399772

Query  405     GCTCTATGGTATTCCGTAGAGCATGCCTGTTTGAGTGCCGTG-AATTCTC  453
               ||||  ||||||||||  ||||||||||||||||||| | || |||||||
Sbjct  399773  GCTCCTTGGTATTCCGAGGAGCATGCCTGTTTGAGTGTCATGGAATTCTC  399822


 Score = 230 bits (124),  Expect = 7e-56
 Identities = 155/170 (91%), Gaps = 1/170 (1%)
 Strand=Plus/Plus

Query  285     TAACACAACTTTCGACAACGGATCTCTTGGTTCTCCCATCGATGAAGAACGCAGCGAAAC  344
               ||| |||||||||  ||||||||||||||| |||| ||||||||||||||||||||||| 
Sbjct  409460  TAATACAACTTTCAGCAACGGATCTCTTGGCTCTCGCATCGATGAAGAACGCAGCGAAAT  409519

Query  345     GCGATAGGTAATGTGAATTGCAGAATTCCGTGAATCATCGAATCTTTGAACGCACCTTGC  404
               |||||| ||||||||||||||||||||| |||||||||||||||||||||||||||||||
Sbjct  409520  GCGATAAGTAATGTGAATTGCAGAATTCAGTGAATCATCGAATCTTTGAACGCACCTTGC  409579

Query  405     GCTCTATGGTATTCCGTAGAGCATGCCTGTTTGAGTGCCGTG-AATTCTC  453
               ||||  ||||||||||  ||||||||||||||||||| | || |||||||
Sbjct  409580  GCTCCTTGGTATTCCGAGGAGCATGCCTGTTTGAGTGTCATGGAATTCTC  409629


>MNAD01000754.1 Trametes pubescens strain FBCC735 TRAPUBscaffold_770, whole genome 
shotgun sequence
Length=14250

 Score = 230 bits (124),  Expect = 7e-56
 Identities = 157/173 (91%), Gaps = 1/173 (1%)
 Strand=Plus/Minus

Query  282  ATATAACACAACTTTCGACAACGGATCTCTTGGTTCTCCCATCGATGAAGAACGCAGCGA  341
            |||||| ||||||||   ||||||||||||||| |||| |||||||||||||||||||||
Sbjct  428  ATATAATACAACTTTTAGCAACGGATCTCTTGGCTCTCGCATCGATGAAGAACGCAGCGA  369

Query  342  AACGCGATAGGTAATGTGAATTGCAGAATTCCGTGAATCATCGAATCTTTGAACGCACCT  401
            || |||||| ||||||||||||||||||||| ||||||||||||||||||||||||||||
Sbjct  368  AATGCGATAAGTAATGTGAATTGCAGAATTCAGTGAATCATCGAATCTTTGAACGCACCT  309

Query  402  TGCGCTCTATGGTATTCCGTAGAGCATGCCTGTTTGAGTGCCGTG-AATTCTC  453
            |||||||  ||||||||||  ||||||||||||||||||| | || |||||||
Sbjct  308  TGCGCTCCTTGGTATTCCGAGGAGCATGCCTGTTTGAGTGTCATGGAATTCTC  256


>MNAD01001562.1 Trametes pubescens strain FBCC735 TRAPUBscaffold_1578, whole 
genome shotgun sequence
Length=11368

 Score = 230 bits (124),  Expect = 7e-56
 Identities = 157/173 (91%), Gaps = 1/173 (1%)
 Strand=Plus/Minus

Query  282    ATATAACACAACTTTCGACAACGGATCTCTTGGTTCTCCCATCGATGAAGAACGCAGCGA  341
              |||||| ||||||||   ||||||||||||||| |||| |||||||||||||||||||||
Sbjct  10383  ATATAATACAACTTTTAGCAACGGATCTCTTGGCTCTCGCATCGATGAAGAACGCAGCGA  10324

Query  342    AACGCGATAGGTAATGTGAATTGCAGAATTCCGTGAATCATCGAATCTTTGAACGCACCT  401
              || |||||| ||||||||||||||||||||| ||||||||||||||||||||||||||||
Sbjct  10323  AATGCGATAAGTAATGTGAATTGCAGAATTCAGTGAATCATCGAATCTTTGAACGCACCT  10264

Query  402    TGCGCTCTATGGTATTCCGTAGAGCATGCCTGTTTGAGTGCCGTG-AATTCTC  453
              |||||||  ||||||||||  ||||||||||||||||||| | || |||||||
Sbjct  10263  TGCGCTCCTTGGTATTCCGAGGAGCATGCCTGTTTGAGTGTCATGGAATTCTC  10211


>QLOL01001517.1 Tricholoma bakamatsutake strain MG51 scaffold2150_cov35, whole 
genome shotgun sequence
Length=8953

 Score = 230 bits (124),  Expect = 7e-56
 Identities = 146/157 (93%), Gaps = 0/157 (0%)
 Strand=Plus/Minus

Query  285   TAACACAACTTTCGACAACGGATCTCTTGGTTCTCCCATCGATGAAGAACGCAGCGAAAC  344
             ||| |||||||||||||||||||||||||| |||| ||||||||||||||||||||||| 
Sbjct  2351  TAATACAACTTTCGACAACGGATCTCTTGGCTCTCGCATCGATGAAGAACGCAGCGAAAT  2292

Query  345   GCGATAGGTAATGTGAATTGCAGAATTCCGTGAATCATCGAATCTTTGAACGCACCTTGC  404
             |||||| ||||||||||||||||||||| |||||||||||||||||||||||||||||||
Sbjct  2291  GCGATAAGTAATGTGAATTGCAGAATTCAGTGAATCATCGAATCTTTGAACGCACCTTGC  2232

Query  405   GCTCTATGGTATTCCGTAGAGCATGCCTGTTTGAGTG  441
             || || ||||||||||  | |||||||||||||||||
Sbjct  2231  GCCCTTTGGTATTCCGAGGGGCATGCCTGTTTGAGTG  2195


>CCBP010000698.1 Trametes cinnabarina BRFM137 WGS project CCBP000000000 data, 
contig scf184364, whole genome shotgun sequence
Length=1023

 Score = 230 bits (124),  Expect = 7e-56
 Identities = 157/173 (91%), Gaps = 2/173 (1%)
 Strand=Plus/Minus

Query  282  ATATAACACAACTTTCGACAACGGATCTCTTGGTTCTCCCATCGATGAAGAACGCAGCGA  341
            ||| || |||||||||  ||||||||||||||| |||| |||||||||||||||||||||
Sbjct  485  ATA-AATACAACTTTCAGCAACGGATCTCTTGGCTCTCGCATCGATGAAGAACGCAGCGA  427

Query  342  AACGCGATAGGTAATGTGAATTGCAGAATTCCGTGAATCATCGAATCTTTGAACGCACCT  401
            || |||||| ||||||||||||||||||||| ||||||||||||||||||||||||||||
Sbjct  426  AATGCGATAAGTAATGTGAATTGCAGAATTCAGTGAATCATCGAATCTTTGAACGCACCT  367

Query  402  TGCGCTCTATGGTATTCCGTAGAGCATGCCTGTTTGAGTGCCGTG-AATTCTC  453
            |||||||  ||||||||||  ||||||||||||||||||| | || |||||||
Sbjct  366  TGCGCTCCTTGGTATTCCGAGGAGCATGCCTGTTTGAGTGTCATGGAATTCTC  314


>CCBP010000204.1 Trametes cinnabarina BRFM137 WGS project CCBP000000000 data, 
contig scf184416, whole genome shotgun sequence
Length=1013

 Score = 230 bits (124),  Expect = 7e-56
 Identities = 157/173 (91%), Gaps = 2/173 (1%)
 Strand=Plus/Minus

Query  282  ATATAACACAACTTTCGACAACGGATCTCTTGGTTCTCCCATCGATGAAGAACGCAGCGA  341
            ||| || |||||||||  ||||||||||||||| |||| |||||||||||||||||||||
Sbjct  970  ATA-AATACAACTTTCAGCAACGGATCTCTTGGCTCTCGCATCGATGAAGAACGCAGCGA  912

Query  342  AACGCGATAGGTAATGTGAATTGCAGAATTCCGTGAATCATCGAATCTTTGAACGCACCT  401
            || |||||| ||||||||||||||||||||| ||||||||||||||||||||||||||||
Sbjct  911  AATGCGATAAGTAATGTGAATTGCAGAATTCAGTGAATCATCGAATCTTTGAACGCACCT  852

Query  402  TGCGCTCTATGGTATTCCGTAGAGCATGCCTGTTTGAGTGCCGTG-AATTCTC  453
            |||||||  ||||||||||  ||||||||||||||||||| | || |||||||
Sbjct  851  TGCGCTCCTTGGTATTCCGAGGAGCATGCCTGTTTGAGTGTCATGGAATTCTC  799


>SGPM01000952.1 Antrodiella citrinella strain DSM 108506 Contig_952, whole genome 
shotgun sequence
Length=3451

 Score = 230 bits (124),  Expect = 7e-56
 Identities = 157/173 (91%), Gaps = 1/173 (1%)
 Strand=Plus/Minus

Query  282   ATATAACACAACTTTCGACAACGGATCTCTTGGTTCTCCCATCGATGAAGAACGCAGCGA  341
             |||||| |||||||||  ||||||||||||||| |||| |||||||||||||||||||||
Sbjct  2990  ATATAATACAACTTTCAGCAACGGATCTCTTGGCTCTCGCATCGATGAAGAACGCAGCGA  2931

Query  342   AACGCGATAGGTAATGTGAATTGCAGAATTCCGTGAATCATCGAATCTTTGAACGCACCT  401
             || |||||| ||||||||||||||||||||| ||||||||||||||||||||||||||||
Sbjct  2930  AATGCGATAAGTAATGTGAATTGCAGAATTCAGTGAATCATCGAATCTTTGAACGCACCT  2871

Query  402   TGCGCTCTATGGTATTCCGTAGAGCATGCCTGTTTGAGTGCCGTGA-ATTCTC  453
             |||||||  ||||||||||  ||||||||||||||||||| | ||  ||||||
Sbjct  2870  TGCGCTCCTTGGTATTCCGAGGAGCATGCCTGTTTGAGTGTCATGGTATTCTC  2818


>QLPN01028249.1 Albatrellus ellisii strain MG60 scaffold145836_cov84, whole genome 
shotgun sequence
Length=1001

 Score = 230 bits (124),  Expect = 7e-56
 Identities = 146/157 (93%), Gaps = 0/157 (0%)
 Strand=Plus/Plus

Query  285  TAACACAACTTTCGACAACGGATCTCTTGGTTCTCCCATCGATGAAGAACGCAGCGAAAC  344
            ||| |||||||||||||||||||||||||| |||| ||||||||||||||||||||||| 
Sbjct  151  TAATACAACTTTCGACAACGGATCTCTTGGCTCTCGCATCGATGAAGAACGCAGCGAAAT  210

Query  345  GCGATAGGTAATGTGAATTGCAGAATTCCGTGAATCATCGAATCTTTGAACGCACCTTGC  404
            |||||| ||||||||||||||||||||| |||||||||||||||||||||||||||||||
Sbjct  211  GCGATAAGTAATGTGAATTGCAGAATTCAGTGAATCATCGAATCTTTGAACGCACCTTGC  270

Query  405  GCTCTATGGTATTCCGTAGAGCATGCCTGTTTGAGTG  441
            || || ||||||||||  | |||||||||||||||||
Sbjct  271  GCCCTTTGGTATTCCGAGGGGCATGCCTGTTTGAGTG  307


>KQ464089.1 Trametes sp. AH28-2 unplaced genomic scaffold scaffold_21, whole 
genome shotgun sequence
Length=580701

 Score = 230 bits (124),  Expect = 7e-56
 Identities = 155/170 (91%), Gaps = 1/170 (1%)
 Strand=Plus/Plus

Query  285     TAACACAACTTTCGACAACGGATCTCTTGGTTCTCCCATCGATGAAGAACGCAGCGAAAC  344
               ||| |||||||||  ||||||||||||||| |||| ||||||||||||||||||||||| 
Sbjct  364957  TAATACAACTTTCAGCAACGGATCTCTTGGCTCTCGCATCGATGAAGAACGCAGCGAAAT  365016

Query  345     GCGATAGGTAATGTGAATTGCAGAATTCCGTGAATCATCGAATCTTTGAACGCACCTTGC  404
               |||||| ||||||||||||||||||||| |||||||||||||||||||||||||||||||
Sbjct  365017  GCGATAAGTAATGTGAATTGCAGAATTCAGTGAATCATCGAATCTTTGAACGCACCTTGC  365076

Query  405     GCTCTATGGTATTCCGTAGAGCATGCCTGTTTGAGTGCCGTGAA-TTCTC  453
               ||||  ||||||||||  ||||||||||||||||||| | |||| |||||
Sbjct  365077  GCTCCTTGGTATTCCGAGGAGCATGCCTGTTTGAGTGTCATGAAATTCTC  365126


>JABYQJ010000087.1 Trametes gibbosa strain CIRM-BRFM 1770 BC628scaffold_87, whole 
genome shotgun sequence
Length=27890

 Score = 230 bits (124),  Expect = 7e-56
 Identities = 155/170 (91%), Gaps = 1/170 (1%)
 Strand=Plus/Minus

Query  285   TAACACAACTTTCGACAACGGATCTCTTGGTTCTCCCATCGATGAAGAACGCAGCGAAAC  344
             ||| |||||||||  ||||||||||||||| |||| ||||||||||||||||||||||| 
Sbjct  8651  TAATACAACTTTCAGCAACGGATCTCTTGGCTCTCGCATCGATGAAGAACGCAGCGAAAT  8592

Query  345   GCGATAGGTAATGTGAATTGCAGAATTCCGTGAATCATCGAATCTTTGAACGCACCTTGC  404
             |||||| ||||||||||||||||||||| |||||||||||||||||||||||||||||||
Sbjct  8591  GCGATAAGTAATGTGAATTGCAGAATTCAGTGAATCATCGAATCTTTGAACGCACCTTGC  8532

Query  405   GCTCTATGGTATTCCGTAGAGCATGCCTGTTTGAGTGCCGTGAA-TTCTC  453
             ||||  ||||||||||  ||||||||||||||||||| | |||| |||||
Sbjct  8531  GCTCCTTGGTATTCCGAGGAGCATGCCTGTTTGAGTGTCATGAAATTCTC  8482


 Score = 230 bits (124),  Expect = 7e-56
 Identities = 155/170 (91%), Gaps = 1/170 (1%)
 Strand=Plus/Minus

Query  285    TAACACAACTTTCGACAACGGATCTCTTGGTTCTCCCATCGATGAAGAACGCAGCGAAAC  344
              ||| |||||||||  ||||||||||||||| |||| ||||||||||||||||||||||| 
Sbjct  18312  TAATACAACTTTCAGCAACGGATCTCTTGGCTCTCGCATCGATGAAGAACGCAGCGAAAT  18253

Query  345    GCGATAGGTAATGTGAATTGCAGAATTCCGTGAATCATCGAATCTTTGAACGCACCTTGC  404
              |||||| ||||||||||||||||||||| |||||||||||||||||||||||||||||||
Sbjct  18252  GCGATAAGTAATGTGAATTGCAGAATTCAGTGAATCATCGAATCTTTGAACGCACCTTGC  18193

Query  405    GCTCTATGGTATTCCGTAGAGCATGCCTGTTTGAGTGCCGTGAA-TTCTC  453
              ||||  ||||||||||  ||||||||||||||||||| | |||| |||||
Sbjct  18192  GCTCCTTGGTATTCCGAGGAGCATGCCTGTTTGAGTGTCATGAAATTCTC  18143


>LOEC01000834.1 Mrakia psychrophila strain NN053900 MPSYg834, whole genome shotgun 
sequence
Length=8928

 Score = 230 bits (124),  Expect = 7e-56
 Identities = 154/169 (91%), Gaps = 0/169 (0%)
 Strand=Plus/Minus

Query  280   AAATATAACACAACTTTCGACAACGGATCTCTTGGTTCTCCCATCGATGAAGAACGCAGC  339
             ||| |||| | ||||||  ||||||||||||||||||||| |||||||||||||||||||
Sbjct  4206  AAACATAATAAAACTTTTAACAACGGATCTCTTGGTTCTCGCATCGATGAAGAACGCAGC  4147

Query  340   GAAACGCGATAGGTAATGTGAATTGCAGAATTCCGTGAATCATCGAATCTTTGAACGCAC  399
             |||| |||||| ||||||||||||||||||||| ||||||||||||||||||||||||||
Sbjct  4146  GAAATGCGATAAGTAATGTGAATTGCAGAATTCAGTGAATCATCGAATCTTTGAACGCAC  4087

Query  400   CTTGCGCTCTATGGTATTCCGTAGAGCATGCCTGTTTGAGTGCCGTGAA  448
             |||||||||  ||||||||||  ||||||||||||||||||| | ||||
Sbjct  4086  CTTGCGCTCCTTGGTATTCCGAGGAGCATGCCTGTTTGAGTGTCATGAA  4038


>SGPK01000764.1 Phellinidium pouzarii strain DSM 108285 Contig_764, whole genome 
shotgun sequence
Length=8630

 Score = 230 bits (124),  Expect = 7e-56
 Identities = 146/157 (93%), Gaps = 0/157 (0%)
 Strand=Plus/Plus

Query  285   TAACACAACTTTCGACAACGGATCTCTTGGTTCTCCCATCGATGAAGAACGCAGCGAAAC  344
             ||| ||||||||| |||||||||||||||| |||| ||||||||||||||||||||||| 
Sbjct  3338  TAATACAACTTTCAACAACGGATCTCTTGGCTCTCGCATCGATGAAGAACGCAGCGAAAT  3397

Query  345   GCGATAGGTAATGTGAATTGCAGAATTCCGTGAATCATCGAATCTTTGAACGCACCTTGC  404
             |||||| ||||||||||||||||||||| |||||||||||||||||||||||||||||||
Sbjct  3398  GCGATAAGTAATGTGAATTGCAGAATTCAGTGAATCATCGAATCTTTGAACGCACCTTGC  3457

Query  405   GCTCTATGGTATTCCGTAGAGCATGCCTGTTTGAGTG  441
             ||||  ||||||||||  |||||||||||||||||||
Sbjct  3458  GCTCCTTGGTATTCCGAGGAGCATGCCTGTTTGAGTG  3494


>BEWF01000223.1 Pleurotus salmoneostramineus N60 DNA, contig: contig_223, whole 
genome shotgun sequence
Length=10119

 Score = 230 bits (124),  Expect = 7e-56
 Identities = 155/170 (91%), Gaps = 1/170 (1%)
 Strand=Plus/Plus

Query  285   TAACACAACTTTCGACAACGGATCTCTTGGTTCTCCCATCGATGAAGAACGCAGCGAAAC  344
             ||| ||||||||| |||||||||||||||| |||| ||||||||||||||||||||||| 
Sbjct  5265  TAATACAACTTTCAACAACGGATCTCTTGGCTCTCGCATCGATGAAGAACGCAGCGAAAT  5324

Query  345   GCGATAGGTAATGTGAATTGCAGAATTCCGTGAATCATCGAATCTTTGAACGCACCTTGC  404
             |||||| ||||||||||||||||||||| |||||||||||||||||||||||||||||||
Sbjct  5325  GCGATAAGTAATGTGAATTGCAGAATTCAGTGAATCATCGAATCTTTGAACGCACCTTGC  5384

Query  405   GCTCTATGGTATTCCGTAGAGCATGCCTGTTTGAGTGCCGTGAA-TTCTC  453
             || || |||||||||| || ||||||||||||||||| | | || |||||
Sbjct  5385  GCCCTTTGGTATTCCGAAGGGCATGCCTGTTTGAGTGTCATTAAATTCTC  5434


>MLYV02000761.1 Hermanssonia centrifuga strain FBCC195 PHLCENscaffold_5089, whole 
genome shotgun sequence
Length=20575

 Score = 230 bits (124),  Expect = 7e-56
 Identities = 161/179 (90%), Gaps = 2/179 (1%)
 Strand=Plus/Plus

Query  277   AACAAATATA-ACACAACTTTCGACAACGGATCTCTTGGTTCTCCCATCGATGAAGAACG  335
             |||| || || | |||||||||  ||||||||||||||| |||| |||||||||||||||
Sbjct  8602  AACACATTTATATACAACTTTCAGCAACGGATCTCTTGGCTCTCGCATCGATGAAGAACG  8661

Query  336   CAGCGAAACGCGATAGGTAATGTGAATTGCAGAATTCCGTGAATCATCGAATCTTTGAAC  395
             |||||||| |||||| ||||||||||||||||||||| ||||||||||||||||||||||
Sbjct  8662  CAGCGAAATGCGATAAGTAATGTGAATTGCAGAATTCAGTGAATCATCGAATCTTTGAAC  8721

Query  396   GCACCTTGCGCTCTATGGTATTCCGTAGAGCATGCCTGTTTGAGTGCCGTG-AATTCTC  453
             |||||||||||||  ||||||||||  ||||||||||||||||||| | || |||||||
Sbjct  8722  GCACCTTGCGCTCCTTGGTATTCCGAGGAGCATGCCTGTTTGAGTGTCATGGAATTCTC  8780


 Score = 230 bits (124),  Expect = 7e-56
 Identities = 161/179 (90%), Gaps = 2/179 (1%)
 Strand=Plus/Plus

Query  277    AACAAATATA-ACACAACTTTCGACAACGGATCTCTTGGTTCTCCCATCGATGAAGAACG  335
              |||| || || | |||||||||  ||||||||||||||| |||| |||||||||||||||
Sbjct  19898  AACACATTTATATACAACTTTCAGCAACGGATCTCTTGGCTCTCGCATCGATGAAGAACG  19957

Query  336    CAGCGAAACGCGATAGGTAATGTGAATTGCAGAATTCCGTGAATCATCGAATCTTTGAAC  395
              |||||||| |||||| ||||||||||||||||||||| ||||||||||||||||||||||
Sbjct  19958  CAGCGAAATGCGATAAGTAATGTGAATTGCAGAATTCAGTGAATCATCGAATCTTTGAAC  20017

Query  396    GCACCTTGCGCTCTATGGTATTCCGTAGAGCATGCCTGTTTGAGTGCCGTG-AATTCTC  453
              |||||||||||||  ||||||||||  ||||||||||||||||||| | || |||||||
Sbjct  20018  GCACCTTGCGCTCCTTGGTATTCCGAGGAGCATGCCTGTTTGAGTGTCATGGAATTCTC  20076


>JABYQF010000031.1 Trametes polyzona strain CIRM-BRFM 1798 C8Q77scaffold_31, whole 
genome shotgun sequence
Length=10639

 Score = 230 bits (124),  Expect = 7e-56
 Identities = 155/170 (91%), Gaps = 1/170 (1%)
 Strand=Plus/Plus

Query  285    TAACACAACTTTCGACAACGGATCTCTTGGTTCTCCCATCGATGAAGAACGCAGCGAAAC  344
              ||| |||||||||  ||||||||||||||| |||| ||||||||||||||||||||||| 
Sbjct  10322  TAATACAACTTTCAGCAACGGATCTCTTGGCTCTCGCATCGATGAAGAACGCAGCGAAAT  10381

Query  345    GCGATAGGTAATGTGAATTGCAGAATTCCGTGAATCATCGAATCTTTGAACGCACCTTGC  404
              |||||| ||||||||||||||||||||| |||||||||||||||||||||||||||||||
Sbjct  10382  GCGATAAGTAATGTGAATTGCAGAATTCAGTGAATCATCGAATCTTTGAACGCACCTTGC  10441

Query  405    GCTCTATGGTATTCCGTAGAGCATGCCTGTTTGAGTGCCGTG-AATTCTC  453
              ||||  ||||||||||  ||||||||||||||||||| | || |||||||
Sbjct  10442  GCTCCTTGGTATTCCGAGGAGCATGCCTGTTTGAGTGTCATGGAATTCTC  10491


>JABYQF010000027.1 Trametes polyzona strain CIRM-BRFM 1798 C8Q77scaffold_27, whole 
genome shotgun sequence
Length=29601

 Score = 230 bits (124),  Expect = 7e-56
 Identities = 155/170 (91%), Gaps = 1/170 (1%)
 Strand=Plus/Plus

Query  285    TAACACAACTTTCGACAACGGATCTCTTGGTTCTCCCATCGATGAAGAACGCAGCGAAAC  344
              ||| |||||||||  ||||||||||||||| |||| ||||||||||||||||||||||| 
Sbjct  11489  TAATACAACTTTCAGCAACGGATCTCTTGGCTCTCGCATCGATGAAGAACGCAGCGAAAT  11548

Query  345    GCGATAGGTAATGTGAATTGCAGAATTCCGTGAATCATCGAATCTTTGAACGCACCTTGC  404
              |||||| ||||||||||||||||||||| |||||||||||||||||||||||||||||||
Sbjct  11549  GCGATAAGTAATGTGAATTGCAGAATTCAGTGAATCATCGAATCTTTGAACGCACCTTGC  11608

Query  405    GCTCTATGGTATTCCGTAGAGCATGCCTGTTTGAGTGCCGTG-AATTCTC  453
              ||||  ||||||||||  ||||||||||||||||||| | || |||||||
Sbjct  11609  GCTCCTTGGTATTCCGAGGAGCATGCCTGTTTGAGTGTCATGGAATTCTC  11658


 Score = 230 bits (124),  Expect = 7e-56
 Identities = 155/170 (91%), Gaps = 1/170 (1%)
 Strand=Plus/Plus

Query  285    TAACACAACTTTCGACAACGGATCTCTTGGTTCTCCCATCGATGAAGAACGCAGCGAAAC  344
              ||| |||||||||  ||||||||||||||| |||| ||||||||||||||||||||||| 
Sbjct  21519  TAATACAACTTTCAGCAACGGATCTCTTGGCTCTCGCATCGATGAAGAACGCAGCGAAAT  21578

Query  345    GCGATAGGTAATGTGAATTGCAGAATTCCGTGAATCATCGAATCTTTGAACGCACCTTGC  404
              |||||| ||||||||||||||||||||| |||||||||||||||||||||||||||||||
Sbjct  21579  GCGATAAGTAATGTGAATTGCAGAATTCAGTGAATCATCGAATCTTTGAACGCACCTTGC  21638

Query  405    GCTCTATGGTATTCCGTAGAGCATGCCTGTTTGAGTGCCGTG-AATTCTC  453
              ||||  ||||||||||  ||||||||||||||||||| | || |||||||
Sbjct  21639  GCTCCTTGGTATTCCGAGGAGCATGCCTGTTTGAGTGTCATGGAATTCTC  21688


>JABWDW010000015.1 Lentinula edodes strain Le(Bin) 0899 ss11 C8R40scaffold_15, whole 
genome shotgun sequence
Length=812916

 Score = 230 bits (124),  Expect = 7e-56
 Identities = 155/170 (91%), Gaps = 1/170 (1%)
 Strand=Plus/Minus

Query  285   TAACACAACTTTCGACAACGGATCTCTTGGTTCTCCCATCGATGAAGAACGCAGCGAAAC  344
             ||| |||||||||  ||||||||||||||| |||||||||||||||||||||||||||| 
Sbjct  9748  TAATACAACTTTCAGCAACGGATCTCTTGGCTCTCCCATCGATGAAGAACGCAGCGAAAT  9689

Query  345   GCGATAGGTAATGTGAATTGCAGAATTCCGTGAATCATCGAATCTTTGAACGCACCTTGC  404
             |||||| ||||||||||||||||||||| |||||||||||||||||||||||||||||||
Sbjct  9688  GCGATAAGTAATGTGAATTGCAGAATTCAGTGAATCATCGAATCTTTGAACGCACCTTGC  9629

Query  405   GCTCTATGGTATTCCGTAGAGCATGCCTGTTTGAGTGCCGTGAA-TTCTC  453
             || || |||||||||| || ||||||||||||||||| | | || |||||
Sbjct  9628  GCCCTCTGGTATTCCGGAGGGCATGCCTGTTTGAGTGTCATTAAATTCTC  9579


>JABWDW010000112.1 Lentinula edodes strain Le(Bin) 0899 ss11 C8R40scaffold_112, 
whole genome shotgun sequence
Length=21571

 Score = 230 bits (124),  Expect = 7e-56
 Identities = 155/170 (91%), Gaps = 1/170 (1%)
 Strand=Plus/Plus

Query  285   TAACACAACTTTCGACAACGGATCTCTTGGTTCTCCCATCGATGAAGAACGCAGCGAAAC  344
             ||| |||||||||  ||||||||||||||| |||||||||||||||||||||||||||| 
Sbjct  883   TAATACAACTTTCAGCAACGGATCTCTTGGCTCTCCCATCGATGAAGAACGCAGCGAAAT  942

Query  345   GCGATAGGTAATGTGAATTGCAGAATTCCGTGAATCATCGAATCTTTGAACGCACCTTGC  404
             |||||| ||||||||||||||||||||| |||||||||||||||||||||||||||||||
Sbjct  943   GCGATAAGTAATGTGAATTGCAGAATTCAGTGAATCATCGAATCTTTGAACGCACCTTGC  1002

Query  405   GCTCTATGGTATTCCGTAGAGCATGCCTGTTTGAGTGCCGTGAA-TTCTC  453
             || || |||||||||| || ||||||||||||||||| | | || |||||
Sbjct  1003  GCCCTCTGGTATTCCGGAGGGCATGCCTGTTTGAGTGTCATTAAATTCTC  1052


 Score = 230 bits (124),  Expect = 7e-56
 Identities = 155/170 (91%), Gaps = 1/170 (1%)
 Strand=Plus/Plus

Query  285    TAACACAACTTTCGACAACGGATCTCTTGGTTCTCCCATCGATGAAGAACGCAGCGAAAC  344
              ||| |||||||||  ||||||||||||||| |||||||||||||||||||||||||||| 
Sbjct  10242  TAATACAACTTTCAGCAACGGATCTCTTGGCTCTCCCATCGATGAAGAACGCAGCGAAAT  10301

Query  345    GCGATAGGTAATGTGAATTGCAGAATTCCGTGAATCATCGAATCTTTGAACGCACCTTGC  404
              |||||| ||||||||||||||||||||| |||||||||||||||||||||||||||||||
Sbjct  10302  GCGATAAGTAATGTGAATTGCAGAATTCAGTGAATCATCGAATCTTTGAACGCACCTTGC  10361

Query  405    GCTCTATGGTATTCCGTAGAGCATGCCTGTTTGAGTGCCGTGAA-TTCTC  453
              || || |||||||||| || ||||||||||||||||| | | || |||||
Sbjct  10362  GCCCTCTGGTATTCCGGAGGGCATGCCTGTTTGAGTGTCATTAAATTCTC  10411


 Score = 230 bits (124),  Expect = 7e-56
 Identities = 155/170 (91%), Gaps = 1/170 (1%)
 Strand=Plus/Plus

Query  285    TAACACAACTTTCGACAACGGATCTCTTGGTTCTCCCATCGATGAAGAACGCAGCGAAAC  344
              ||| |||||||||  ||||||||||||||| |||||||||||||||||||||||||||| 
Sbjct  19853  TAATACAACTTTCAGCAACGGATCTCTTGGCTCTCCCATCGATGAAGAACGCAGCGAAAT  19912

Query  345    GCGATAGGTAATGTGAATTGCAGAATTCCGTGAATCATCGAATCTTTGAACGCACCTTGC  404
              |||||| ||||||||||||||||||||| |||||||||||||||||||||||||||||||
Sbjct  19913  GCGATAAGTAATGTGAATTGCAGAATTCAGTGAATCATCGAATCTTTGAACGCACCTTGC  19972

Query  405    GCTCTATGGTATTCCGTAGAGCATGCCTGTTTGAGTGCCGTGAA-TTCTC  453
              || || |||||||||| || ||||||||||||||||| | | || |||||
Sbjct  19973  GCCCTCTGGTATTCCGGAGGGCATGCCTGTTTGAGTGTCATTAAATTCTC  20022


>PUDQ02000143.1 Trametes villosa isolate CCMB561 scf7180000001066, whole genome 
shotgun sequence
Length=780245

 Score = 230 bits (124),  Expect = 7e-56
 Identities = 155/170 (91%), Gaps = 1/170 (1%)
 Strand=Plus/Minus

Query  285   TAACACAACTTTCGACAACGGATCTCTTGGTTCTCCCATCGATGAAGAACGCAGCGAAAC  344
             ||| |||||||||  ||||||||||||||| |||| ||||||||||||||||||||||| 
Sbjct  5289  TAATACAACTTTCAGCAACGGATCTCTTGGCTCTCGCATCGATGAAGAACGCAGCGAAAT  5230

Query  345   GCGATAGGTAATGTGAATTGCAGAATTCCGTGAATCATCGAATCTTTGAACGCACCTTGC  404
             |||||| ||||||||||||||||||||| |||||||||||||||||||||||||||||||
Sbjct  5229  GCGATAAGTAATGTGAATTGCAGAATTCAGTGAATCATCGAATCTTTGAACGCACCTTGC  5170

Query  405   GCTCTATGGTATTCCGTAGAGCATGCCTGTTTGAGTGCCGTGAA-TTCTC  453
             ||||  ||||||||||  ||||||||||||||||||| | |||| |||||
Sbjct  5169  GCTCCTTGGTATTCCGAGGAGCATGCCTGTTTGAGTGTCATGAAATTCTC  5120


>NIBX01000019.1 Agaricales sp. HM26-F1 NODE_118, whole genome shotgun sequence
Length=8270

 Score = 230 bits (124),  Expect = 7e-56
 Identities = 159/176 (90%), Gaps = 2/176 (1%)
 Strand=Plus/Plus

Query  280   AAA-TATAACACAACTTTCGACAACGGATCTCTTGGTTCTCCCATCGATGAAGAACGCAG  338
             ||| ||||| ||||||||| |||||||||||||||| |||| ||||||||||||||||||
Sbjct  2802  AAACTATAATACAACTTTCAACAACGGATCTCTTGGCTCTCGCATCGATGAAGAACGCAG  2861

Query  339   CGAAACGCGATAGGTAATGTGAATTGCAGAATTCCGTGAATCATCGAATCTTTGAACGCA  398
             ||||| |||||| ||||||||||||||||| ||| |||||||||||||||||||||||||
Sbjct  2862  CGAAATGCGATAAGTAATGTGAATTGCAGATTTCAGTGAATCATCGAATCTTTGAACGCA  2921

Query  399   CCTTGCGCTCTATGGTATTCCGTAGAGCATGCCTGTTTGAGTGCCGTGAA-TTCTC  453
             ||||||||||  ||||||||||  ||||||||||||||||||| | | || |||||
Sbjct  2922  CCTTGCGCTCCTTGGTATTCCGAGGAGCATGCCTGTTTGAGTGTCATTAAATTCTC  2977


>BRON01000014.1 Mrakia gelida MGH-2 DNA, scaffold_14, whole genome shotgun sequence
Length=1311510

 Score = 230 bits (124),  Expect = 7e-56
 Identities = 154/169 (91%), Gaps = 0/169 (0%)
 Strand=Plus/Minus

Query  280      AAATATAACACAACTTTCGACAACGGATCTCTTGGTTCTCCCATCGATGAAGAACGCAGC  339
                ||| |||| | ||||||  ||||||||||||||||||||| |||||||||||||||||||
Sbjct  1286151  AAACATAATAAAACTTTTAACAACGGATCTCTTGGTTCTCGCATCGATGAAGAACGCAGC  1286092

Query  340      GAAACGCGATAGGTAATGTGAATTGCAGAATTCCGTGAATCATCGAATCTTTGAACGCAC  399
                |||| |||||| ||||||||||||||||||||| ||||||||||||||||||||||||||
Sbjct  1286091  GAAATGCGATAAGTAATGTGAATTGCAGAATTCAGTGAATCATCGAATCTTTGAACGCAC  1286032

Query  400      CTTGCGCTCTATGGTATTCCGTAGAGCATGCCTGTTTGAGTGCCGTGAA  448
                |||||||||  ||||||||||  ||||||||||||||||||| | ||||
Sbjct  1286031  CTTGCGCTCCTTGGTATTCCGAGGAGCATGCCTGTTTGAGTGTCATGAA  1285983


 Score = 230 bits (124),  Expect = 7e-56
 Identities = 154/169 (91%), Gaps = 0/169 (0%)
 Strand=Plus/Minus

Query  280      AAATATAACACAACTTTCGACAACGGATCTCTTGGTTCTCCCATCGATGAAGAACGCAGC  339
                ||| |||| | ||||||  ||||||||||||||||||||| |||||||||||||||||||
Sbjct  1295326  AAACATAATAAAACTTTTAACAACGGATCTCTTGGTTCTCGCATCGATGAAGAACGCAGC  1295267

Query  340      GAAACGCGATAGGTAATGTGAATTGCAGAATTCCGTGAATCATCGAATCTTTGAACGCAC  399
                |||| |||||| ||||||||||||||||||||| ||||||||||||||||||||||||||
Sbjct  1295266  GAAATGCGATAAGTAATGTGAATTGCAGAATTCAGTGAATCATCGAATCTTTGAACGCAC  1295207

Query  400      CTTGCGCTCTATGGTATTCCGTAGAGCATGCCTGTTTGAGTGCCGTGAA  448
                |||||||||  ||||||||||  ||||||||||||||||||| | ||||
Sbjct  1295206  CTTGCGCTCCTTGGTATTCCGAGGAGCATGCCTGTTTGAGTGTCATGAA  1295158


 Score = 230 bits (124),  Expect = 7e-56
 Identities = 154/169 (91%), Gaps = 0/169 (0%)
 Strand=Plus/Minus

Query  280      AAATATAACACAACTTTCGACAACGGATCTCTTGGTTCTCCCATCGATGAAGAACGCAGC  339
                ||| |||| | ||||||  ||||||||||||||||||||| |||||||||||||||||||
Sbjct  1304491  AAACATAATAAAACTTTTAACAACGGATCTCTTGGTTCTCGCATCGATGAAGAACGCAGC  1304432

Query  340      GAAACGCGATAGGTAATGTGAATTGCAGAATTCCGTGAATCATCGAATCTTTGAACGCAC  399
                |||| |||||| ||||||||||||||||||||| ||||||||||||||||||||||||||
Sbjct  1304431  GAAATGCGATAAGTAATGTGAATTGCAGAATTCAGTGAATCATCGAATCTTTGAACGCAC  1304372

Query  400      CTTGCGCTCTATGGTATTCCGTAGAGCATGCCTGTTTGAGTGCCGTGAA  448
                |||||||||  ||||||||||  ||||||||||||||||||| | ||||
Sbjct  1304371  CTTGCGCTCCTTGGTATTCCGAGGAGCATGCCTGTTTGAGTGTCATGAA  1304323


>BBPU01000016.1 Mrakia blollopis SK-4 DNA, contig: SK4n2002, whole genome shotgun 
sequence
Length=13105

 Score = 230 bits (124),  Expect = 7e-56
 Identities = 154/169 (91%), Gaps = 0/169 (0%)
 Strand=Plus/Minus

Query  280   AAATATAACACAACTTTCGACAACGGATCTCTTGGTTCTCCCATCGATGAAGAACGCAGC  339
             ||| |||| | ||||||  ||||||||||||||||||||| |||||||||||||||||||
Sbjct  2688  AAACATAATAAAACTTTTAACAACGGATCTCTTGGTTCTCGCATCGATGAAGAACGCAGC  2629

Query  340   GAAACGCGATAGGTAATGTGAATTGCAGAATTCCGTGAATCATCGAATCTTTGAACGCAC  399
             |||| |||||| ||||||||||||||||||||| ||||||||||||||||||||||||||
Sbjct  2628  GAAATGCGATAAGTAATGTGAATTGCAGAATTCAGTGAATCATCGAATCTTTGAACGCAC  2569

Query  400   CTTGCGCTCTATGGTATTCCGTAGAGCATGCCTGTTTGAGTGCCGTGAA  448
             |||||||||  ||||||||||  ||||||||||||||||||| | ||||
Sbjct  2568  CTTGCGCTCCTTGGTATTCCGAGGAGCATGCCTGTTTGAGTGTCATGAA  2520


 Score = 230 bits (124),  Expect = 7e-56
 Identities = 154/169 (91%), Gaps = 0/169 (0%)
 Strand=Plus/Minus

Query  280    AAATATAACACAACTTTCGACAACGGATCTCTTGGTTCTCCCATCGATGAAGAACGCAGC  339
              ||| |||| | ||||||  ||||||||||||||||||||| |||||||||||||||||||
Sbjct  12005  AAACATAATAAAACTTTTAACAACGGATCTCTTGGTTCTCGCATCGATGAAGAACGCAGC  11946

Query  340    GAAACGCGATAGGTAATGTGAATTGCAGAATTCCGTGAATCATCGAATCTTTGAACGCAC  399
              |||| |||||| ||||||||||||||||||||| ||||||||||||||||||||||||||
Sbjct  11945  GAAATGCGATAAGTAATGTGAATTGCAGAATTCAGTGAATCATCGAATCTTTGAACGCAC  11886

Query  400    CTTGCGCTCTATGGTATTCCGTAGAGCATGCCTGTTTGAGTGCCGTGAA  448
              |||||||||  ||||||||||  ||||||||||||||||||| | ||||
Sbjct  11885  CTTGCGCTCCTTGGTATTCCGAGGAGCATGCCTGTTTGAGTGTCATGAA  11837


>BBPU01000017.1 Mrakia blollopis SK-4 DNA, contig: SK4n2003, whole genome shotgun 
sequence
Length=10670

 Score = 230 bits (124),  Expect = 7e-56
 Identities = 154/169 (91%), Gaps = 0/169 (0%)
 Strand=Plus/Minus

Query  280   AAATATAACACAACTTTCGACAACGGATCTCTTGGTTCTCCCATCGATGAAGAACGCAGC  339
             ||| |||| | ||||||  ||||||||||||||||||||| |||||||||||||||||||
Sbjct  5837  AAACATAATAAAACTTTTAACAACGGATCTCTTGGTTCTCGCATCGATGAAGAACGCAGC  5778

Query  340   GAAACGCGATAGGTAATGTGAATTGCAGAATTCCGTGAATCATCGAATCTTTGAACGCAC  399
             |||| |||||| ||||||||||||||||||||| ||||||||||||||||||||||||||
Sbjct  5777  GAAATGCGATAAGTAATGTGAATTGCAGAATTCAGTGAATCATCGAATCTTTGAACGCAC  5718

Query  400   CTTGCGCTCTATGGTATTCCGTAGAGCATGCCTGTTTGAGTGCCGTGAA  448
             |||||||||  ||||||||||  ||||||||||||||||||| | ||||
Sbjct  5717  CTTGCGCTCCTTGGTATTCCGAGGAGCATGCCTGTTTGAGTGTCATGAA  5669


>BBPU01000018.1 Mrakia blollopis SK-4 DNA, contig: SK4n2004, whole genome shotgun 
sequence
Length=12011

 Score = 230 bits (124),  Expect = 7e-56
 Identities = 154/169 (91%), Gaps = 0/169 (0%)
 Strand=Plus/Minus

Query  280   AAATATAACACAACTTTCGACAACGGATCTCTTGGTTCTCCCATCGATGAAGAACGCAGC  339
             ||| |||| | ||||||  ||||||||||||||||||||| |||||||||||||||||||
Sbjct  6775  AAACATAATAAAACTTTTAACAACGGATCTCTTGGTTCTCGCATCGATGAAGAACGCAGC  6716

Query  340   GAAACGCGATAGGTAATGTGAATTGCAGAATTCCGTGAATCATCGAATCTTTGAACGCAC  399
             |||| |||||| ||||||||||||||||||||| ||||||||||||||||||||||||||
Sbjct  6715  GAAATGCGATAAGTAATGTGAATTGCAGAATTCAGTGAATCATCGAATCTTTGAACGCAC  6656

Query  400   CTTGCGCTCTATGGTATTCCGTAGAGCATGCCTGTTTGAGTGCCGTGAA  448
             |||||||||  ||||||||||  ||||||||||||||||||| | ||||
Sbjct  6655  CTTGCGCTCCTTGGTATTCCGAGGAGCATGCCTGTTTGAGTGTCATGAA  6607


>BBPU01000019.1 Mrakia blollopis SK-4 DNA, contig: SK4n2005, whole genome shotgun 
sequence
Length=9509

 Score = 230 bits (124),  Expect = 7e-56
 Identities = 154/169 (91%), Gaps = 0/169 (0%)
 Strand=Plus/Minus

Query  280   AAATATAACACAACTTTCGACAACGGATCTCTTGGTTCTCCCATCGATGAAGAACGCAGC  339
             ||| |||| | ||||||  ||||||||||||||||||||| |||||||||||||||||||
Sbjct  7298  AAACATAATAAAACTTTTAACAACGGATCTCTTGGTTCTCGCATCGATGAAGAACGCAGC  7239

Query  340   GAAACGCGATAGGTAATGTGAATTGCAGAATTCCGTGAATCATCGAATCTTTGAACGCAC  399
             |||| |||||| ||||||||||||||||||||| ||||||||||||||||||||||||||
Sbjct  7238  GAAATGCGATAAGTAATGTGAATTGCAGAATTCAGTGAATCATCGAATCTTTGAACGCAC  7179

Query  400   CTTGCGCTCTATGGTATTCCGTAGAGCATGCCTGTTTGAGTGCCGTGAA  448
             |||||||||  ||||||||||  ||||||||||||||||||| | ||||
Sbjct  7178  CTTGCGCTCCTTGGTATTCCGAGGAGCATGCCTGTTTGAGTGTCATGAA  7130


>BBPU01000021.1 Mrakia blollopis SK-4 DNA, contig: SK4n2007, whole genome shotgun 
sequence
Length=10288

 Score = 230 bits (124),  Expect = 7e-56
 Identities = 154/169 (91%), Gaps = 0/169 (0%)
 Strand=Plus/Minus

Query  280  AAATATAACACAACTTTCGACAACGGATCTCTTGGTTCTCCCATCGATGAAGAACGCAGC  339
            ||| |||| | ||||||  ||||||||||||||||||||| |||||||||||||||||||
Sbjct  968  AAACATAATAAAACTTTTAACAACGGATCTCTTGGTTCTCGCATCGATGAAGAACGCAGC  909

Query  340  GAAACGCGATAGGTAATGTGAATTGCAGAATTCCGTGAATCATCGAATCTTTGAACGCAC  399
            |||| |||||| ||||||||||||||||||||| ||||||||||||||||||||||||||
Sbjct  908  GAAATGCGATAAGTAATGTGAATTGCAGAATTCAGTGAATCATCGAATCTTTGAACGCAC  849

Query  400  CTTGCGCTCTATGGTATTCCGTAGAGCATGCCTGTTTGAGTGCCGTGAA  448
            |||||||||  ||||||||||  ||||||||||||||||||| | ||||
Sbjct  848  CTTGCGCTCCTTGGTATTCCGAGGAGCATGCCTGTTTGAGTGTCATGAA  800


 Score = 220 bits (119),  Expect = 4e-53
 Identities = 155/172 (90%), Gaps = 3/172 (2%)
 Strand=Plus/Minus

Query  280    AAATATAACA-CAACTTTCGACAACGGA-TCTCTTGGTTCTCCCATCGATG-AAGAACGC  336
              ||| ||||||  ||||||  |||||||| ||||||||||||| |||||||| ||||||||
Sbjct  10287  AAACATAACATAAACTTTTAACAACGGAATCTCTTGGTTCTCGCATCGATGGAAGAACGC  10228

Query  337    AGCGAAACGCGATAGGTAATGTGAATTGCAGAATTCCGTGAATCATCGAATCTTTGAACG  396
              ||||||| |||||| ||||||||||||||||||||| |||||||||||||||||||||||
Sbjct  10227  AGCGAAATGCGATAAGTAATGTGAATTGCAGAATTCAGTGAATCATCGAATCTTTGAACG  10168

Query  397    CACCTTGCGCTCTATGGTATTCCGTAGAGCATGCCTGTTTGAGTGCCGTGAA  448
              ||||||||||||  ||||||||||  ||||||||||||||||||| | ||||
Sbjct  10167  CACCTTGCGCTCCTTGGTATTCCGAGGAGCATGCCTGTTTGAGTGTCATGAA  10116


>BBPU01000022.1 Mrakia blollopis SK-4 DNA, contig: SK4n2008, whole genome shotgun 
sequence
Length=9943

 Score = 230 bits (124),  Expect = 7e-56
 Identities = 154/169 (91%), Gaps = 0/169 (0%)
 Strand=Plus/Minus

Query  280  AAATATAACACAACTTTCGACAACGGATCTCTTGGTTCTCCCATCGATGAAGAACGCAGC  339
            ||| |||| | ||||||  ||||||||||||||||||||| |||||||||||||||||||
Sbjct  480  AAACATAATAAAACTTTTAACAACGGATCTCTTGGTTCTCGCATCGATGAAGAACGCAGC  421

Query  340  GAAACGCGATAGGTAATGTGAATTGCAGAATTCCGTGAATCATCGAATCTTTGAACGCAC  399
            |||| |||||| ||||||||||||||||||||| ||||||||||||||||||||||||||
Sbjct  420  GAAATGCGATAAGTAATGTGAATTGCAGAATTCAGTGAATCATCGAATCTTTGAACGCAC  361

Query  400  CTTGCGCTCTATGGTATTCCGTAGAGCATGCCTGTTTGAGTGCCGTGAA  448
            |||||||||  ||||||||||  ||||||||||||||||||| | ||||
Sbjct  360  CTTGCGCTCCTTGGTATTCCGAGGAGCATGCCTGTTTGAGTGTCATGAA  312


 Score = 230 bits (124),  Expect = 7e-56
 Identities = 154/169 (91%), Gaps = 0/169 (0%)
 Strand=Plus/Minus

Query  280   AAATATAACACAACTTTCGACAACGGATCTCTTGGTTCTCCCATCGATGAAGAACGCAGC  339
             ||| |||| | ||||||  ||||||||||||||||||||| |||||||||||||||||||
Sbjct  9794  AAACATAATAAAACTTTTAACAACGGATCTCTTGGTTCTCGCATCGATGAAGAACGCAGC  9735

Query  340   GAAACGCGATAGGTAATGTGAATTGCAGAATTCCGTGAATCATCGAATCTTTGAACGCAC  399
             |||| |||||| ||||||||||||||||||||| ||||||||||||||||||||||||||
Sbjct  9734  GAAATGCGATAAGTAATGTGAATTGCAGAATTCAGTGAATCATCGAATCTTTGAACGCAC  9675

Query  400   CTTGCGCTCTATGGTATTCCGTAGAGCATGCCTGTTTGAGTGCCGTGAA  448
             |||||||||  ||||||||||  ||||||||||||||||||| | ||||
Sbjct  9674  CTTGCGCTCCTTGGTATTCCGAGGAGCATGCCTGTTTGAGTGTCATGAA  9626


>BBPU01000024.1 Mrakia blollopis SK-4 DNA, contig: SK4n2010, whole genome shotgun 
sequence
Length=22122

 Score = 230 bits (124),  Expect = 7e-56
 Identities = 154/169 (91%), Gaps = 0/169 (0%)
 Strand=Plus/Minus

Query  280   AAATATAACACAACTTTCGACAACGGATCTCTTGGTTCTCCCATCGATGAAGAACGCAGC  339
             ||| |||| | ||||||  ||||||||||||||||||||| |||||||||||||||||||
Sbjct  8999  AAACATAATAAAACTTTTAACAACGGATCTCTTGGTTCTCGCATCGATGAAGAACGCAGC  8940

Query  340   GAAACGCGATAGGTAATGTGAATTGCAGAATTCCGTGAATCATCGAATCTTTGAACGCAC  399
             |||| |||||| ||||||||||||||||||||| ||||||||||||||||||||||||||
Sbjct  8939  GAAATGCGATAAGTAATGTGAATTGCAGAATTCAGTGAATCATCGAATCTTTGAACGCAC  8880

Query  400   CTTGCGCTCTATGGTATTCCGTAGAGCATGCCTGTTTGAGTGCCGTGAA  448
             |||||||||  ||||||||||  ||||||||||||||||||| | ||||
Sbjct  8879  CTTGCGCTCCTTGGTATTCCGAGGAGCATGCCTGTTTGAGTGTCATGAA  8831


 Score = 230 bits (124),  Expect = 7e-56
 Identities = 154/169 (91%), Gaps = 0/169 (0%)
 Strand=Plus/Minus

Query  280    AAATATAACACAACTTTCGACAACGGATCTCTTGGTTCTCCCATCGATGAAGAACGCAGC  339
              ||| |||| | ||||||  ||||||||||||||||||||| |||||||||||||||||||
Sbjct  18316  AAACATAATAAAACTTTTAACAACGGATCTCTTGGTTCTCGCATCGATGAAGAACGCAGC  18257

Query  340    GAAACGCGATAGGTAATGTGAATTGCAGAATTCCGTGAATCATCGAATCTTTGAACGCAC  399
              |||| |||||| ||||||||||||||||||||| ||||||||||||||||||||||||||
Sbjct  18256  GAAATGCGATAAGTAATGTGAATTGCAGAATTCAGTGAATCATCGAATCTTTGAACGCAC  18197

Query  400    CTTGCGCTCTATGGTATTCCGTAGAGCATGCCTGTTTGAGTGCCGTGAA  448
              |||||||||  ||||||||||  ||||||||||||||||||| | ||||
Sbjct  18196  CTTGCGCTCCTTGGTATTCCGAGGAGCATGCCTGTTTGAGTGTCATGAA  18148


>BBPU01000025.1 Mrakia blollopis SK-4 DNA, contig: SK4n2011, whole genome shotgun 
sequence
Length=7814

 Score = 230 bits (124),  Expect = 7e-56
 Identities = 154/169 (91%), Gaps = 0/169 (0%)
 Strand=Plus/Minus

Query  280   AAATATAACACAACTTTCGACAACGGATCTCTTGGTTCTCCCATCGATGAAGAACGCAGC  339
             ||| |||| | ||||||  ||||||||||||||||||||| |||||||||||||||||||
Sbjct  5143  AAACATAATAAAACTTTTAACAACGGATCTCTTGGTTCTCGCATCGATGAAGAACGCAGC  5084

Query  340   GAAACGCGATAGGTAATGTGAATTGCAGAATTCCGTGAATCATCGAATCTTTGAACGCAC  399
             |||| |||||| ||||||||||||||||||||| ||||||||||||||||||||||||||
Sbjct  5083  GAAATGCGATAAGTAATGTGAATTGCAGAATTCAGTGAATCATCGAATCTTTGAACGCAC  5024

Query  400   CTTGCGCTCTATGGTATTCCGTAGAGCATGCCTGTTTGAGTGCCGTGAA  448
             |||||||||  ||||||||||  ||||||||||||||||||| | ||||
Sbjct  5023  CTTGCGCTCCTTGGTATTCCGAGGAGCATGCCTGTTTGAGTGTCATGAA  4975


>BBPU01000026.1 Mrakia blollopis SK-4 DNA, contig: SK4n2012, whole genome shotgun 
sequence
Length=15420

 Score = 230 bits (124),  Expect = 7e-56
 Identities = 154/169 (91%), Gaps = 0/169 (0%)
 Strand=Plus/Minus

Query  280   AAATATAACACAACTTTCGACAACGGATCTCTTGGTTCTCCCATCGATGAAGAACGCAGC  339
             ||| |||| | ||||||  ||||||||||||||||||||| |||||||||||||||||||
Sbjct  8161  AAACATAATAAAACTTTTAACAACGGATCTCTTGGTTCTCGCATCGATGAAGAACGCAGC  8102

Query  340   GAAACGCGATAGGTAATGTGAATTGCAGAATTCCGTGAATCATCGAATCTTTGAACGCAC  399
             |||| |||||| ||||||||||||||||||||| ||||||||||||||||||||||||||
Sbjct  8101  GAAATGCGATAAGTAATGTGAATTGCAGAATTCAGTGAATCATCGAATCTTTGAACGCAC  8042

Query  400   CTTGCGCTCTATGGTATTCCGTAGAGCATGCCTGTTTGAGTGCCGTGAA  448
             |||||||||  ||||||||||  ||||||||||||||||||| | ||||
Sbjct  8041  CTTGCGCTCCTTGGTATTCCGAGGAGCATGCCTGTTTGAGTGTCATGAA  7993


>BBPU01000027.1 Mrakia blollopis SK-4 DNA, contig: SK4n2013, whole genome shotgun 
sequence
Length=14163

 Score = 230 bits (124),  Expect = 7e-56
 Identities = 154/169 (91%), Gaps = 0/169 (0%)
 Strand=Plus/Minus

Query  280   AAATATAACACAACTTTCGACAACGGATCTCTTGGTTCTCCCATCGATGAAGAACGCAGC  339
             ||| |||| | ||||||  ||||||||||||||||||||| |||||||||||||||||||
Sbjct  5065  AAACATAATAAAACTTTTAACAACGGATCTCTTGGTTCTCGCATCGATGAAGAACGCAGC  5006

Query  340   GAAACGCGATAGGTAATGTGAATTGCAGAATTCCGTGAATCATCGAATCTTTGAACGCAC  399
             |||| |||||| ||||||||||||||||||||| ||||||||||||||||||||||||||
Sbjct  5005  GAAATGCGATAAGTAATGTGAATTGCAGAATTCAGTGAATCATCGAATCTTTGAACGCAC  4946

Query  400   CTTGCGCTCTATGGTATTCCGTAGAGCATGCCTGTTTGAGTGCCGTGAA  448
             |||||||||  ||||||||||  ||||||||||||||||||| | ||||
Sbjct  4945  CTTGCGCTCCTTGGTATTCCGAGGAGCATGCCTGTTTGAGTGTCATGAA  4897


>BBPU01000028.1 Mrakia blollopis SK-4 DNA, contig: SK4n2014, whole genome shotgun 
sequence
Length=17439

 Score = 230 bits (124),  Expect = 7e-56
 Identities = 154/169 (91%), Gaps = 0/169 (0%)
 Strand=Plus/Minus

Query  280   AAATATAACACAACTTTCGACAACGGATCTCTTGGTTCTCCCATCGATGAAGAACGCAGC  339
             ||| |||| | ||||||  ||||||||||||||||||||| |||||||||||||||||||
Sbjct  7915  AAACATAATAAAACTTTTAACAACGGATCTCTTGGTTCTCGCATCGATGAAGAACGCAGC  7856

Query  340   GAAACGCGATAGGTAATGTGAATTGCAGAATTCCGTGAATCATCGAATCTTTGAACGCAC  399
             |||| |||||| ||||||||||||||||||||| ||||||||||||||||||||||||||
Sbjct  7855  GAAATGCGATAAGTAATGTGAATTGCAGAATTCAGTGAATCATCGAATCTTTGAACGCAC  7796

Query  400   CTTGCGCTCTATGGTATTCCGTAGAGCATGCCTGTTTGAGTGCCGTGAA  448
             |||||||||  ||||||||||  ||||||||||||||||||| | ||||
Sbjct  7795  CTTGCGCTCCTTGGTATTCCGAGGAGCATGCCTGTTTGAGTGTCATGAA  7747


>BBPU01000029.1 Mrakia blollopis SK-4 DNA, contig: SK4n2015, whole genome shotgun 
sequence
Length=10914

 Score = 230 bits (124),  Expect = 7e-56
 Identities = 154/169 (91%), Gaps = 0/169 (0%)
 Strand=Plus/Minus

Query  280   AAATATAACACAACTTTCGACAACGGATCTCTTGGTTCTCCCATCGATGAAGAACGCAGC  339
             ||| |||| | ||||||  ||||||||||||||||||||| |||||||||||||||||||
Sbjct  7343  AAACATAATAAAACTTTTAACAACGGATCTCTTGGTTCTCGCATCGATGAAGAACGCAGC  7284

Query  340   GAAACGCGATAGGTAATGTGAATTGCAGAATTCCGTGAATCATCGAATCTTTGAACGCAC  399
             |||| |||||| ||||||||||||||||||||| ||||||||||||||||||||||||||
Sbjct  7283  GAAATGCGATAAGTAATGTGAATTGCAGAATTCAGTGAATCATCGAATCTTTGAACGCAC  7224

Query  400   CTTGCGCTCTATGGTATTCCGTAGAGCATGCCTGTTTGAGTGCCGTGAA  448
             |||||||||  ||||||||||  ||||||||||||||||||| | ||||
Sbjct  7223  CTTGCGCTCCTTGGTATTCCGAGGAGCATGCCTGTTTGAGTGTCATGAA  7175


>BBPU01000030.1 Mrakia blollopis SK-4 DNA, contig: SK4n2016, whole genome shotgun 
sequence
Length=11161

 Score = 230 bits (124),  Expect = 7e-56
 Identities = 154/169 (91%), Gaps = 0/169 (0%)
 Strand=Plus/Minus

Query  280   AAATATAACACAACTTTCGACAACGGATCTCTTGGTTCTCCCATCGATGAAGAACGCAGC  339
             ||| |||| | ||||||  ||||||||||||||||||||| |||||||||||||||||||
Sbjct  8418  AAACATAATAAAACTTTTAACAACGGATCTCTTGGTTCTCGCATCGATGAAGAACGCAGC  8359

Query  340   GAAACGCGATAGGTAATGTGAATTGCAGAATTCCGTGAATCATCGAATCTTTGAACGCAC  399
             |||| |||||| ||||||||||||||||||||| ||||||||||||||||||||||||||
Sbjct  8358  GAAATGCGATAAGTAATGTGAATTGCAGAATTCAGTGAATCATCGAATCTTTGAACGCAC  8299

Query  400   CTTGCGCTCTATGGTATTCCGTAGAGCATGCCTGTTTGAGTGCCGTGAA  448
             |||||||||  ||||||||||  ||||||||||||||||||| | ||||
Sbjct  8298  CTTGCGCTCCTTGGTATTCCGAGGAGCATGCCTGTTTGAGTGTCATGAA  8250


>BBPU01000032.1 Mrakia blollopis SK-4 DNA, contig: SK4n2018, whole genome shotgun 
sequence
Length=10894

 Score = 230 bits (124),  Expect = 7e-56
 Identities = 154/169 (91%), Gaps = 0/169 (0%)
 Strand=Plus/Minus

Query  280   AAATATAACACAACTTTCGACAACGGATCTCTTGGTTCTCCCATCGATGAAGAACGCAGC  339
             ||| |||| | ||||||  ||||||||||||||||||||| |||||||||||||||||||
Sbjct  5813  AAACATAATAAAACTTTTAACAACGGATCTCTTGGTTCTCGCATCGATGAAGAACGCAGC  5754

Query  340   GAAACGCGATAGGTAATGTGAATTGCAGAATTCCGTGAATCATCGAATCTTTGAACGCAC  399
             |||| |||||| ||||||||||||||||||||| ||||||||||||||||||||||||||
Sbjct  5753  GAAATGCGATAAGTAATGTGAATTGCAGAATTCAGTGAATCATCGAATCTTTGAACGCAC  5694

Query  400   CTTGCGCTCTATGGTATTCCGTAGAGCATGCCTGTTTGAGTGCCGTGAA  448
             |||||||||  ||||||||||  ||||||||||||||||||| | ||||
Sbjct  5693  CTTGCGCTCCTTGGTATTCCGAGGAGCATGCCTGTTTGAGTGTCATGAA  5645


>BBPU01000033.1 Mrakia blollopis SK-4 DNA, contig: SK4n2019, whole genome shotgun 
sequence
Length=7531

 Score = 230 bits (124),  Expect = 7e-56
 Identities = 154/169 (91%), Gaps = 0/169 (0%)
 Strand=Plus/Minus

Query  280   AAATATAACACAACTTTCGACAACGGATCTCTTGGTTCTCCCATCGATGAAGAACGCAGC  339
             ||| |||| | ||||||  ||||||||||||||||||||| |||||||||||||||||||
Sbjct  4849  AAACATAATAAAACTTTTAACAACGGATCTCTTGGTTCTCGCATCGATGAAGAACGCAGC  4790

Query  340   GAAACGCGATAGGTAATGTGAATTGCAGAATTCCGTGAATCATCGAATCTTTGAACGCAC  399
             |||| |||||| ||||||||||||||||||||| ||||||||||||||||||||||||||
Sbjct  4789  GAAATGCGATAAGTAATGTGAATTGCAGAATTCAGTGAATCATCGAATCTTTGAACGCAC  4730

Query  400   CTTGCGCTCTATGGTATTCCGTAGAGCATGCCTGTTTGAGTGCCGTGAA  448
             |||||||||  ||||||||||  ||||||||||||||||||| | ||||
Sbjct  4729  CTTGCGCTCCTTGGTATTCCGAGGAGCATGCCTGTTTGAGTGTCATGAA  4681


>BBPU01000034.1 Mrakia blollopis SK-4 DNA, contig: SK4n2020, whole genome shotgun 
sequence
Length=13499

 Score = 230 bits (124),  Expect = 7e-56
 Identities = 154/169 (91%), Gaps = 0/169 (0%)
 Strand=Plus/Minus

Query  280   AAATATAACACAACTTTCGACAACGGATCTCTTGGTTCTCCCATCGATGAAGAACGCAGC  339
             ||| |||| | ||||||  ||||||||||||||||||||| |||||||||||||||||||
Sbjct  4460  AAACATAATAAAACTTTTAACAACGGATCTCTTGGTTCTCGCATCGATGAAGAACGCAGC  4401

Query  340   GAAACGCGATAGGTAATGTGAATTGCAGAATTCCGTGAATCATCGAATCTTTGAACGCAC  399
             |||| |||||| ||||||||||||||||||||| ||||||||||||||||||||||||||
Sbjct  4400  GAAATGCGATAAGTAATGTGAATTGCAGAATTCAGTGAATCATCGAATCTTTGAACGCAC  4341

Query  400   CTTGCGCTCTATGGTATTCCGTAGAGCATGCCTGTTTGAGTGCCGTGAA  448
             |||||||||  ||||||||||  ||||||||||||||||||| | ||||
Sbjct  4340  CTTGCGCTCCTTGGTATTCCGAGGAGCATGCCTGTTTGAGTGTCATGAA  4292


>BBPU01000035.1 Mrakia blollopis SK-4 DNA, contig: SK4n2021, whole genome shotgun 
sequence
Length=7986

 Score = 230 bits (124),  Expect = 7e-56
 Identities = 154/169 (91%), Gaps = 0/169 (0%)
 Strand=Plus/Minus

Query  280   AAATATAACACAACTTTCGACAACGGATCTCTTGGTTCTCCCATCGATGAAGAACGCAGC  339
             ||| |||| | ||||||  ||||||||||||||||||||| |||||||||||||||||||
Sbjct  3620  AAACATAATAAAACTTTTAACAACGGATCTCTTGGTTCTCGCATCGATGAAGAACGCAGC  3561

Query  340   GAAACGCGATAGGTAATGTGAATTGCAGAATTCCGTGAATCATCGAATCTTTGAACGCAC  399
             |||| |||||| ||||||||||||||||||||| ||||||||||||||||||||||||||
Sbjct  3560  GAAATGCGATAAGTAATGTGAATTGCAGAATTCAGTGAATCATCGAATCTTTGAACGCAC  3501

Query  400   CTTGCGCTCTATGGTATTCCGTAGAGCATGCCTGTTTGAGTGCCGTGAA  448
             |||||||||  ||||||||||  ||||||||||||||||||| | ||||
Sbjct  3500  CTTGCGCTCCTTGGTATTCCGAGGAGCATGCCTGTTTGAGTGTCATGAA  3452


>BBPU01000037.1 Mrakia blollopis SK-4 DNA, contig: SK4n2023, whole genome shotgun 
sequence
Length=10969

 Score = 230 bits (124),  Expect = 7e-56
 Identities = 154/169 (91%), Gaps = 0/169 (0%)
 Strand=Plus/Minus

Query  280   AAATATAACACAACTTTCGACAACGGATCTCTTGGTTCTCCCATCGATGAAGAACGCAGC  339
             ||| |||| | ||||||  ||||||||||||||||||||| |||||||||||||||||||
Sbjct  4406  AAACATAATAAAACTTTTAACAACGGATCTCTTGGTTCTCGCATCGATGAAGAACGCAGC  4347

Query  340   GAAACGCGATAGGTAATGTGAATTGCAGAATTCCGTGAATCATCGAATCTTTGAACGCAC  399
             |||| |||||| ||||||||||||||||||||| ||||||||||||||||||||||||||
Sbjct  4346  GAAATGCGATAAGTAATGTGAATTGCAGAATTCAGTGAATCATCGAATCTTTGAACGCAC  4287

Query  400   CTTGCGCTCTATGGTATTCCGTAGAGCATGCCTGTTTGAGTGCCGTGAA  448
             |||||||||  ||||||||||  ||||||||||||||||||| | ||||
Sbjct  4286  CTTGCGCTCCTTGGTATTCCGAGGAGCATGCCTGTTTGAGTGTCATGAA  4238


>BBPU01000038.1 Mrakia blollopis SK-4 DNA, contig: SK4n2024, whole genome shotgun 
sequence
Length=9262

 Score = 230 bits (124),  Expect = 7e-56
 Identities = 154/169 (91%), Gaps = 0/169 (0%)
 Strand=Plus/Minus

Query  280   AAATATAACACAACTTTCGACAACGGATCTCTTGGTTCTCCCATCGATGAAGAACGCAGC  339
             ||| |||| | ||||||  ||||||||||||||||||||| |||||||||||||||||||
Sbjct  3868  AAACATAATAAAACTTTTAACAACGGATCTCTTGGTTCTCGCATCGATGAAGAACGCAGC  3809

Query  340   GAAACGCGATAGGTAATGTGAATTGCAGAATTCCGTGAATCATCGAATCTTTGAACGCAC  399
             |||| |||||| ||||||||||||||||||||| ||||||||||||||||||||||||||
Sbjct  3808  GAAATGCGATAAGTAATGTGAATTGCAGAATTCAGTGAATCATCGAATCTTTGAACGCAC  3749

Query  400   CTTGCGCTCTATGGTATTCCGTAGAGCATGCCTGTTTGAGTGCCGTGAA  448
             |||||||||  ||||||||||  ||||||||||||||||||| | ||||
Sbjct  3748  CTTGCGCTCCTTGGTATTCCGAGGAGCATGCCTGTTTGAGTGTCATGAA  3700


>BBPU01000039.1 Mrakia blollopis SK-4 DNA, contig: SK4n2025, whole genome shotgun 
sequence
Length=4894

 Score = 230 bits (124),  Expect = 7e-56
 Identities = 154/169 (91%), Gaps = 0/169 (0%)
 Strand=Plus/Minus

Query  280   AAATATAACACAACTTTCGACAACGGATCTCTTGGTTCTCCCATCGATGAAGAACGCAGC  339
             ||| |||| | ||||||  ||||||||||||||||||||| |||||||||||||||||||
Sbjct  2469  AAACATAATAAAACTTTTAACAACGGATCTCTTGGTTCTCGCATCGATGAAGAACGCAGC  2410

Query  340   GAAACGCGATAGGTAATGTGAATTGCAGAATTCCGTGAATCATCGAATCTTTGAACGCAC  399
             |||| |||||| ||||||||||||||||||||| ||||||||||||||||||||||||||
Sbjct  2409  GAAATGCGATAAGTAATGTGAATTGCAGAATTCAGTGAATCATCGAATCTTTGAACGCAC  2350

Query  400   CTTGCGCTCTATGGTATTCCGTAGAGCATGCCTGTTTGAGTGCCGTGAA  448
             |||||||||  ||||||||||  ||||||||||||||||||| | ||||
Sbjct  2349  CTTGCGCTCCTTGGTATTCCGAGGAGCATGCCTGTTTGAGTGTCATGAA  2301


>BBPU01000040.1 Mrakia blollopis SK-4 DNA, contig: SK4n2026, whole genome shotgun 
sequence
Length=12130

 Score = 230 bits (124),  Expect = 7e-56
 Identities = 154/169 (91%), Gaps = 0/169 (0%)
 Strand=Plus/Minus

Query  280   AAATATAACACAACTTTCGACAACGGATCTCTTGGTTCTCCCATCGATGAAGAACGCAGC  339
             ||| |||| | ||||||  ||||||||||||||||||||| |||||||||||||||||||
Sbjct  2401  AAACATAATAAAACTTTTAACAACGGATCTCTTGGTTCTCGCATCGATGAAGAACGCAGC  2342

Query  340   GAAACGCGATAGGTAATGTGAATTGCAGAATTCCGTGAATCATCGAATCTTTGAACGCAC  399
             |||| |||||| ||||||||||||||||||||| ||||||||||||||||||||||||||
Sbjct  2341  GAAATGCGATAAGTAATGTGAATTGCAGAATTCAGTGAATCATCGAATCTTTGAACGCAC  2282

Query  400   CTTGCGCTCTATGGTATTCCGTAGAGCATGCCTGTTTGAGTGCCGTGAA  448
             |||||||||  ||||||||||  ||||||||||||||||||| | ||||
Sbjct  2281  CTTGCGCTCCTTGGTATTCCGAGGAGCATGCCTGTTTGAGTGTCATGAA  2233


 Score = 230 bits (124),  Expect = 7e-56
 Identities = 154/169 (91%), Gaps = 0/169 (0%)
 Strand=Plus/Minus

Query  280    AAATATAACACAACTTTCGACAACGGATCTCTTGGTTCTCCCATCGATGAAGAACGCAGC  339
              ||| |||| | ||||||  ||||||||||||||||||||| |||||||||||||||||||
Sbjct  11715  AAACATAATAAAACTTTTAACAACGGATCTCTTGGTTCTCGCATCGATGAAGAACGCAGC  11656

Query  340    GAAACGCGATAGGTAATGTGAATTGCAGAATTCCGTGAATCATCGAATCTTTGAACGCAC  399
              |||| |||||| ||||||||||||||||||||| ||||||||||||||||||||||||||
Sbjct  11655  GAAATGCGATAAGTAATGTGAATTGCAGAATTCAGTGAATCATCGAATCTTTGAACGCAC  11596

Query  400    CTTGCGCTCTATGGTATTCCGTAGAGCATGCCTGTTTGAGTGCCGTGAA  448
              |||||||||  ||||||||||  ||||||||||||||||||| | ||||
Sbjct  11595  CTTGCGCTCCTTGGTATTCCGAGGAGCATGCCTGTTTGAGTGTCATGAA  11547


>BBPU01000041.1 Mrakia blollopis SK-4 DNA, contig: SK4n2027, whole genome shotgun 
sequence
Length=10632

 Score = 230 bits (124),  Expect = 7e-56
 Identities = 154/169 (91%), Gaps = 0/169 (0%)
 Strand=Plus/Minus

Query  280   AAATATAACACAACTTTCGACAACGGATCTCTTGGTTCTCCCATCGATGAAGAACGCAGC  339
             ||| |||| | ||||||  ||||||||||||||||||||| |||||||||||||||||||
Sbjct  6511  AAACATAATAAAACTTTTAACAACGGATCTCTTGGTTCTCGCATCGATGAAGAACGCAGC  6452

Query  340   GAAACGCGATAGGTAATGTGAATTGCAGAATTCCGTGAATCATCGAATCTTTGAACGCAC  399
             |||| |||||| ||||||||||||||||||||| ||||||||||||||||||||||||||
Sbjct  6451  GAAATGCGATAAGTAATGTGAATTGCAGAATTCAGTGAATCATCGAATCTTTGAACGCAC  6392

Query  400   CTTGCGCTCTATGGTATTCCGTAGAGCATGCCTGTTTGAGTGCCGTGAA  448
             |||||||||  ||||||||||  ||||||||||||||||||| | ||||
Sbjct  6391  CTTGCGCTCCTTGGTATTCCGAGGAGCATGCCTGTTTGAGTGTCATGAA  6343


>BBPU01000042.1 Mrakia blollopis SK-4 DNA, contig: SK4n2028, whole genome shotgun 
sequence
Length=8742

 Score = 230 bits (124),  Expect = 7e-56
 Identities = 154/169 (91%), Gaps = 0/169 (0%)
 Strand=Plus/Minus

Query  280   AAATATAACACAACTTTCGACAACGGATCTCTTGGTTCTCCCATCGATGAAGAACGCAGC  339
             ||| |||| | ||||||  ||||||||||||||||||||| |||||||||||||||||||
Sbjct  5399  AAACATAATAAAACTTTTAACAACGGATCTCTTGGTTCTCGCATCGATGAAGAACGCAGC  5340

Query  340   GAAACGCGATAGGTAATGTGAATTGCAGAATTCCGTGAATCATCGAATCTTTGAACGCAC  399
             |||| |||||| ||||||||||||||||||||| ||||||||||||||||||||||||||
Sbjct  5339  GAAATGCGATAAGTAATGTGAATTGCAGAATTCAGTGAATCATCGAATCTTTGAACGCAC  5280

Query  400   CTTGCGCTCTATGGTATTCCGTAGAGCATGCCTGTTTGAGTGCCGTGAA  448
             |||||||||  ||||||||||  ||||||||||||||||||| | ||||
Sbjct  5279  CTTGCGCTCCTTGGTATTCCGAGGAGCATGCCTGTTTGAGTGTCATGAA  5231


>BBPU01000043.1 Mrakia blollopis SK-4 DNA, contig: SK4n2029, whole genome shotgun 
sequence
Length=7978

 Score = 230 bits (124),  Expect = 7e-56
 Identities = 154/169 (91%), Gaps = 0/169 (0%)
 Strand=Plus/Minus

Query  280   AAATATAACACAACTTTCGACAACGGATCTCTTGGTTCTCCCATCGATGAAGAACGCAGC  339
             ||| |||| | ||||||  ||||||||||||||||||||| |||||||||||||||||||
Sbjct  1822  AAACATAATAAAACTTTTAACAACGGATCTCTTGGTTCTCGCATCGATGAAGAACGCAGC  1763

Query  340   GAAACGCGATAGGTAATGTGAATTGCAGAATTCCGTGAATCATCGAATCTTTGAACGCAC  399
             |||| |||||| ||||||||||||||||||||| ||||||||||||||||||||||||||
Sbjct  1762  GAAATGCGATAAGTAATGTGAATTGCAGAATTCAGTGAATCATCGAATCTTTGAACGCAC  1703

Query  400   CTTGCGCTCTATGGTATTCCGTAGAGCATGCCTGTTTGAGTGCCGTGAA  448
             |||||||||  ||||||||||  ||||||||||||||||||| | ||||
Sbjct  1702  CTTGCGCTCCTTGGTATTCCGAGGAGCATGCCTGTTTGAGTGTCATGAA  1654


>BBPU01000044.1 Mrakia blollopis SK-4 DNA, contig: SK4n2030, whole genome shotgun 
sequence
Length=6720

 Score = 230 bits (124),  Expect = 7e-56
 Identities = 154/169 (91%), Gaps = 0/169 (0%)
 Strand=Plus/Minus

Query  280  AAATATAACACAACTTTCGACAACGGATCTCTTGGTTCTCCCATCGATGAAGAACGCAGC  339
            ||| |||| | ||||||  ||||||||||||||||||||| |||||||||||||||||||
Sbjct  916  AAACATAATAAAACTTTTAACAACGGATCTCTTGGTTCTCGCATCGATGAAGAACGCAGC  857

Query  340  GAAACGCGATAGGTAATGTGAATTGCAGAATTCCGTGAATCATCGAATCTTTGAACGCAC  399
            |||| |||||| ||||||||||||||||||||| ||||||||||||||||||||||||||
Sbjct  856  GAAATGCGATAAGTAATGTGAATTGCAGAATTCAGTGAATCATCGAATCTTTGAACGCAC  797

Query  400  CTTGCGCTCTATGGTATTCCGTAGAGCATGCCTGTTTGAGTGCCGTGAA  448
            |||||||||  ||||||||||  ||||||||||||||||||| | ||||
Sbjct  796  CTTGCGCTCCTTGGTATTCCGAGGAGCATGCCTGTTTGAGTGTCATGAA  748


>BBPU01000045.1 Mrakia blollopis SK-4 DNA, contig: SK4n2031, whole genome shotgun 
sequence
Length=7415

 Score = 230 bits (124),  Expect = 7e-56
 Identities = 154/169 (91%), Gaps = 0/169 (0%)
 Strand=Plus/Minus

Query  280   AAATATAACACAACTTTCGACAACGGATCTCTTGGTTCTCCCATCGATGAAGAACGCAGC  339
             ||| |||| | ||||||  ||||||||||||||||||||| |||||||||||||||||||
Sbjct  2000  AAACATAATAAAACTTTTAACAACGGATCTCTTGGTTCTCGCATCGATGAAGAACGCAGC  1941

Query  340   GAAACGCGATAGGTAATGTGAATTGCAGAATTCCGTGAATCATCGAATCTTTGAACGCAC  399
             |||| |||||| ||||||||||||||||||||| ||||||||||||||||||||||||||
Sbjct  1940  GAAATGCGATAAGTAATGTGAATTGCAGAATTCAGTGAATCATCGAATCTTTGAACGCAC  1881

Query  400   CTTGCGCTCTATGGTATTCCGTAGAGCATGCCTGTTTGAGTGCCGTGAA  448
             |||||||||  ||||||||||  ||||||||||||||||||| | ||||
Sbjct  1880  CTTGCGCTCCTTGGTATTCCGAGGAGCATGCCTGTTTGAGTGTCATGAA  1832


>BBPU01000048.1 Mrakia blollopis SK-4 DNA, contig: SK4n2034, whole genome shotgun 
sequence
Length=13128

 Score = 230 bits (124),  Expect = 7e-56
 Identities = 154/169 (91%), Gaps = 0/169 (0%)
 Strand=Plus/Minus

Query  280   AAATATAACACAACTTTCGACAACGGATCTCTTGGTTCTCCCATCGATGAAGAACGCAGC  339
             ||| |||| | ||||||  ||||||||||||||||||||| |||||||||||||||||||
Sbjct  2556  AAACATAATAAAACTTTTAACAACGGATCTCTTGGTTCTCGCATCGATGAAGAACGCAGC  2497

Query  340   GAAACGCGATAGGTAATGTGAATTGCAGAATTCCGTGAATCATCGAATCTTTGAACGCAC  399
             |||| |||||| ||||||||||||||||||||| ||||||||||||||||||||||||||
Sbjct  2496  GAAATGCGATAAGTAATGTGAATTGCAGAATTCAGTGAATCATCGAATCTTTGAACGCAC  2437

Query  400   CTTGCGCTCTATGGTATTCCGTAGAGCATGCCTGTTTGAGTGCCGTGAA  448
             |||||||||  ||||||||||  ||||||||||||||||||| | ||||
Sbjct  2436  CTTGCGCTCCTTGGTATTCCGAGGAGCATGCCTGTTTGAGTGTCATGAA  2388


 Score = 230 bits (124),  Expect = 7e-56
 Identities = 154/169 (91%), Gaps = 0/169 (0%)
 Strand=Plus/Minus

Query  280    AAATATAACACAACTTTCGACAACGGATCTCTTGGTTCTCCCATCGATGAAGAACGCAGC  339
              ||| |||| | ||||||  ||||||||||||||||||||| |||||||||||||||||||
Sbjct  11870  AAACATAATAAAACTTTTAACAACGGATCTCTTGGTTCTCGCATCGATGAAGAACGCAGC  11811

Query  340    GAAACGCGATAGGTAATGTGAATTGCAGAATTCCGTGAATCATCGAATCTTTGAACGCAC  399
              |||| |||||| ||||||||||||||||||||| ||||||||||||||||||||||||||
Sbjct  11810  GAAATGCGATAAGTAATGTGAATTGCAGAATTCAGTGAATCATCGAATCTTTGAACGCAC  11751

Query  400    CTTGCGCTCTATGGTATTCCGTAGAGCATGCCTGTTTGAGTGCCGTGAA  448
              |||||||||  ||||||||||  ||||||||||||||||||| | ||||
Sbjct  11750  CTTGCGCTCCTTGGTATTCCGAGGAGCATGCCTGTTTGAGTGTCATGAA  11702


>BBPU01000049.1 Mrakia blollopis SK-4 DNA, contig: SK4n2035, whole genome shotgun 
sequence
Length=8577

 Score = 230 bits (124),  Expect = 7e-56
 Identities = 154/169 (91%), Gaps = 0/169 (0%)
 Strand=Plus/Minus

Query  280   AAATATAACACAACTTTCGACAACGGATCTCTTGGTTCTCCCATCGATGAAGAACGCAGC  339
             ||| |||| | ||||||  ||||||||||||||||||||| |||||||||||||||||||
Sbjct  6485  AAACATAATAAAACTTTTAACAACGGATCTCTTGGTTCTCGCATCGATGAAGAACGCAGC  6426

Query  340   GAAACGCGATAGGTAATGTGAATTGCAGAATTCCGTGAATCATCGAATCTTTGAACGCAC  399
             |||| |||||| ||||||||||||||||||||| ||||||||||||||||||||||||||
Sbjct  6425  GAAATGCGATAAGTAATGTGAATTGCAGAATTCAGTGAATCATCGAATCTTTGAACGCAC  6366

Query  400   CTTGCGCTCTATGGTATTCCGTAGAGCATGCCTGTTTGAGTGCCGTGAA  448
             |||||||||  ||||||||||  ||||||||||||||||||| | ||||
Sbjct  6365  CTTGCGCTCCTTGGTATTCCGAGGAGCATGCCTGTTTGAGTGTCATGAA  6317


>MU410304.1 Schizophyllum commune H4-8 unplaced genomic scaffold SCHCOscaffold_13, 
whole genome shotgun sequence
Length=1212600

 Score = 230 bits (124),  Expect = 7e-56
 Identities = 146/157 (93%), Gaps = 0/157 (0%)
 Strand=Plus/Minus

Query  285   TAACACAACTTTCGACAACGGATCTCTTGGTTCTCCCATCGATGAAGAACGCAGCGAAAC  344
             ||| |||||||||||||||||||||||||| |||| ||||||||||||||||||||||| 
Sbjct  3397  TAATACAACTTTCGACAACGGATCTCTTGGCTCTCGCATCGATGAAGAACGCAGCGAAAT  3338

Query  345   GCGATAGGTAATGTGAATTGCAGAATTCCGTGAATCATCGAATCTTTGAACGCACCTTGC  404
             |||||| ||||||||||||||||||||| |||||||||||||||||||||||||||||||
Sbjct  3337  GCGATAAGTAATGTGAATTGCAGAATTCAGTGAATCATCGAATCTTTGAACGCACCTTGC  3278

Query  405   GCTCTATGGTATTCCGTAGAGCATGCCTGTTTGAGTG  441
             || || ||||||||||  | |||||||||||||||||
Sbjct  3277  GCCCTTTGGTATTCCGAGGGGCATGCCTGTTTGAGTG  3241


>JAKOPK010001092.1 Coniferiporia weirii strain 30910 NODE_1092_length_5446_cov_8946.340287, 
whole genome shotgun sequence
Length=5446

 Score = 230 bits (124),  Expect = 7e-56
 Identities = 146/157 (93%), Gaps = 0/157 (0%)
 Strand=Plus/Minus

Query  285   TAACACAACTTTCGACAACGGATCTCTTGGTTCTCCCATCGATGAAGAACGCAGCGAAAC  344
             ||| ||||||||| |||||||||||||||| |||| ||||||||||||||||||||||| 
Sbjct  4206  TAATACAACTTTCAACAACGGATCTCTTGGCTCTCGCATCGATGAAGAACGCAGCGAAAT  4147

Query  345   GCGATAGGTAATGTGAATTGCAGAATTCCGTGAATCATCGAATCTTTGAACGCACCTTGC  404
             |||||| ||||||||||||||||||||| |||||||||||||||||||||||||||||||
Sbjct  4146  GCGATAAGTAATGTGAATTGCAGAATTCAGTGAATCATCGAATCTTTGAACGCACCTTGC  4087

Query  405   GCTCTATGGTATTCCGTAGAGCATGCCTGTTTGAGTG  441
             ||||  ||||||||||  |||||||||||||||||||
Sbjct  4086  GCTCCTTGGTATTCCGAGGAGCATGCCTGTTTGAGTG  4050


>NW_026089550.1 Schizophyllum commune H4-8 unplaced genomic scaffold SCHCOscaffold_13, 
whole genome shotgun sequence
Length=1212600

 Score = 230 bits (124),  Expect = 7e-56
 Identities = 146/157 (93%), Gaps = 0/157 (0%)
 Strand=Plus/Minus

Query  285   TAACACAACTTTCGACAACGGATCTCTTGGTTCTCCCATCGATGAAGAACGCAGCGAAAC  344
             ||| |||||||||||||||||||||||||| |||| ||||||||||||||||||||||| 
Sbjct  3397  TAATACAACTTTCGACAACGGATCTCTTGGCTCTCGCATCGATGAAGAACGCAGCGAAAT  3338

Query  345   GCGATAGGTAATGTGAATTGCAGAATTCCGTGAATCATCGAATCTTTGAACGCACCTTGC  404
             |||||| ||||||||||||||||||||| |||||||||||||||||||||||||||||||
Sbjct  3337  GCGATAAGTAATGTGAATTGCAGAATTCAGTGAATCATCGAATCTTTGAACGCACCTTGC  3278

Query  405   GCTCTATGGTATTCCGTAGAGCATGCCTGTTTGAGTG  441
             || || ||||||||||  | |||||||||||||||||
Sbjct  3277  GCCCTTTGGTATTCCGAGGGGCATGCCTGTTTGAGTG  3241


>NW_025764321.1 Lentinula edodes strain Le(Bin) 0899 ss11 chromosome Unknown 
C8R40scaffold_15, whole genome shotgun sequence
Length=812916

 Score = 230 bits (124),  Expect = 7e-56
 Identities = 155/170 (91%), Gaps = 1/170 (1%)
 Strand=Plus/Minus

Query  285   TAACACAACTTTCGACAACGGATCTCTTGGTTCTCCCATCGATGAAGAACGCAGCGAAAC  344
             ||| |||||||||  ||||||||||||||| |||||||||||||||||||||||||||| 
Sbjct  9748  TAATACAACTTTCAGCAACGGATCTCTTGGCTCTCCCATCGATGAAGAACGCAGCGAAAT  9689

Query  345   GCGATAGGTAATGTGAATTGCAGAATTCCGTGAATCATCGAATCTTTGAACGCACCTTGC  404
             |||||| ||||||||||||||||||||| |||||||||||||||||||||||||||||||
Sbjct  9688  GCGATAAGTAATGTGAATTGCAGAATTCAGTGAATCATCGAATCTTTGAACGCACCTTGC  9629

Query  405   GCTCTATGGTATTCCGTAGAGCATGCCTGTTTGAGTGCCGTGAA-TTCTC  453
             || || |||||||||| || ||||||||||||||||| | | || |||||
Sbjct  9628  GCCCTCTGGTATTCCGGAGGGCATGCCTGTTTGAGTGTCATTAAATTCTC  9579


>NW_025764418.1 Lentinula edodes strain Le(Bin) 0899 ss11 chromosome Unknown 
C8R40scaffold_112, whole genome shotgun sequence
Length=21571

 Score = 230 bits (124),  Expect = 7e-56
 Identities = 155/170 (91%), Gaps = 1/170 (1%)
 Strand=Plus/Plus

Query  285   TAACACAACTTTCGACAACGGATCTCTTGGTTCTCCCATCGATGAAGAACGCAGCGAAAC  344
             ||| |||||||||  ||||||||||||||| |||||||||||||||||||||||||||| 
Sbjct  883   TAATACAACTTTCAGCAACGGATCTCTTGGCTCTCCCATCGATGAAGAACGCAGCGAAAT  942

Query  345   GCGATAGGTAATGTGAATTGCAGAATTCCGTGAATCATCGAATCTTTGAACGCACCTTGC  404
             |||||| ||||||||||||||||||||| |||||||||||||||||||||||||||||||
Sbjct  943   GCGATAAGTAATGTGAATTGCAGAATTCAGTGAATCATCGAATCTTTGAACGCACCTTGC  1002

Query  405   GCTCTATGGTATTCCGTAGAGCATGCCTGTTTGAGTGCCGTGAA-TTCTC  453
             || || |||||||||| || ||||||||||||||||| | | || |||||
Sbjct  1003  GCCCTCTGGTATTCCGGAGGGCATGCCTGTTTGAGTGTCATTAAATTCTC  1052


 Score = 230 bits (124),  Expect = 7e-56
 Identities = 155/170 (91%), Gaps = 1/170 (1%)
 Strand=Plus/Plus

Query  285    TAACACAACTTTCGACAACGGATCTCTTGGTTCTCCCATCGATGAAGAACGCAGCGAAAC  344
              ||| |||||||||  ||||||||||||||| |||||||||||||||||||||||||||| 
Sbjct  10242  TAATACAACTTTCAGCAACGGATCTCTTGGCTCTCCCATCGATGAAGAACGCAGCGAAAT  10301

Query  345    GCGATAGGTAATGTGAATTGCAGAATTCCGTGAATCATCGAATCTTTGAACGCACCTTGC  404
              |||||| ||||||||||||||||||||| |||||||||||||||||||||||||||||||
Sbjct  10302  GCGATAAGTAATGTGAATTGCAGAATTCAGTGAATCATCGAATCTTTGAACGCACCTTGC  10361

Query  405    GCTCTATGGTATTCCGTAGAGCATGCCTGTTTGAGTGCCGTGAA-TTCTC  453
              || || |||||||||| || ||||||||||||||||| | | || |||||
Sbjct  10362  GCCCTCTGGTATTCCGGAGGGCATGCCTGTTTGAGTGTCATTAAATTCTC  10411


 Score = 230 bits (124),  Expect = 7e-56
 Identities = 155/170 (91%), Gaps = 1/170 (1%)
 Strand=Plus/Plus

Query  285    TAACACAACTTTCGACAACGGATCTCTTGGTTCTCCCATCGATGAAGAACGCAGCGAAAC  344
              ||| |||||||||  ||||||||||||||| |||||||||||||||||||||||||||| 
Sbjct  19853  TAATACAACTTTCAGCAACGGATCTCTTGGCTCTCCCATCGATGAAGAACGCAGCGAAAT  19912

Query  345    GCGATAGGTAATGTGAATTGCAGAATTCCGTGAATCATCGAATCTTTGAACGCACCTTGC  404
              |||||| ||||||||||||||||||||| |||||||||||||||||||||||||||||||
Sbjct  19913  GCGATAAGTAATGTGAATTGCAGAATTCAGTGAATCATCGAATCTTTGAACGCACCTTGC  19972

Query  405    GCTCTATGGTATTCCGTAGAGCATGCCTGTTTGAGTGCCGTGAA-TTCTC  453
              || || |||||||||| || ||||||||||||||||| | | || |||||
Sbjct  19973  GCCCTCTGGTATTCCGGAGGGCATGCCTGTTTGAGTGTCATTAAATTCTC  20022


>JAACJP010000145.1 Tricholomella constricta strain CBS 661.87 000161F_TRC, whole 
genome shotgun sequence
Length=4840

 Score = 228 bits (123),  Expect = 2e-55
 Identities = 152/166 (92%), Gaps = 1/166 (1%)
 Strand=Plus/Minus

Query  289   ACAACTTTCGACAACGGATCTCTTGGTTCTCCCATCGATGAAGAACGCAGCGAAACGCGA  348
             ||||||||| |||||||||||||||| |||| ||||||||||||||||||||||| ||||
Sbjct  4337  ACAACTTTCAACAACGGATCTCTTGGCTCTCGCATCGATGAAGAACGCAGCGAAATGCGA  4278

Query  349   TAGGTAATGTGAATTGCAGAATTCCGTGAATCATCGAATCTTTGAACGCACCTTGCGCTC  408
             || ||||||||||||||||||||| |||||||||||||||||||||||||||||||||||
Sbjct  4277  TAAGTAATGTGAATTGCAGAATTCAGTGAATCATCGAATCTTTGAACGCACCTTGCGCTC  4218

Query  409   TATGGTATTCCGTAGAGCATGCCTGTTTGAGTGCCGTGAA-TTCTC  453
               ||||||||||  ||||||||||||||||||| | | || |||||
Sbjct  4217  CTTGGTATTCCGAGGAGCATGCCTGTTTGAGTGTCATTAAATTCTC  4172


>JAACJP010000122.1 Tricholomella constricta strain CBS 661.87 000136F_TRC, whole 
genome shotgun sequence
Length=9868

 Score = 228 bits (123),  Expect = 2e-55
 Identities = 152/166 (92%), Gaps = 1/166 (1%)
 Strand=Plus/Minus

Query  289   ACAACTTTCGACAACGGATCTCTTGGTTCTCCCATCGATGAAGAACGCAGCGAAACGCGA  348
             ||||||||| |||||||||||||||| |||| ||||||||||||||||||||||| ||||
Sbjct  7377  ACAACTTTCAACAACGGATCTCTTGGCTCTCGCATCGATGAAGAACGCAGCGAAATGCGA  7318

Query  349   TAGGTAATGTGAATTGCAGAATTCCGTGAATCATCGAATCTTTGAACGCACCTTGCGCTC  408
             || ||||||||||||||||||||| |||||||||||||||||||||||||||||||||||
Sbjct  7317  TAAGTAATGTGAATTGCAGAATTCAGTGAATCATCGAATCTTTGAACGCACCTTGCGCTC  7258

Query  409   TATGGTATTCCGTAGAGCATGCCTGTTTGAGTGCCGTGAA-TTCTC  453
               ||||||||||  ||||||||||||||||||| | | || |||||
Sbjct  7257  CTTGGTATTCCGAGGAGCATGCCTGTTTGAGTGTCATTAAATTCTC  7212


>JAACJP010000120.1 Tricholomella constricta strain CBS 661.87 000134F_TRC, whole 
genome shotgun sequence
Length=10187

 Score = 228 bits (123),  Expect = 2e-55
 Identities = 152/166 (92%), Gaps = 1/166 (1%)
 Strand=Plus/Minus

Query  289   ACAACTTTCGACAACGGATCTCTTGGTTCTCCCATCGATGAAGAACGCAGCGAAACGCGA  348
             ||||||||| |||||||||||||||| |||| ||||||||||||||||||||||| ||||
Sbjct  2620  ACAACTTTCAACAACGGATCTCTTGGCTCTCGCATCGATGAAGAACGCAGCGAAATGCGA  2561

Query  349   TAGGTAATGTGAATTGCAGAATTCCGTGAATCATCGAATCTTTGAACGCACCTTGCGCTC  408
             || ||||||||||||||||||||| |||||||||||||||||||||||||||||||||||
Sbjct  2560  TAAGTAATGTGAATTGCAGAATTCAGTGAATCATCGAATCTTTGAACGCACCTTGCGCTC  2501

Query  409   TATGGTATTCCGTAGAGCATGCCTGTTTGAGTGCCGTGAA-TTCTC  453
               ||||||||||  ||||||||||||||||||| | | || |||||
Sbjct  2500  CTTGGTATTCCGAGGAGCATGCCTGTTTGAGTGTCATTAAATTCTC  2455


>JAACJP010000118.1 Tricholomella constricta strain CBS 661.87 000132F_TRC, whole 
genome shotgun sequence
Length=12073

 Score = 228 bits (123),  Expect = 2e-55
 Identities = 154/169 (91%), Gaps = 1/169 (1%)
 Strand=Plus/Plus

Query  286   AACACAACTTTCGACAACGGATCTCTTGGTTCTCCCATCGATGAAGAACGCAGCGAAACG  345
             || ||||||||| |||||||||||||||| |||| ||||||||||||||||||||||| |
Sbjct  8104  AATACAACTTTCAACAACGGATCTCTTGGCTCTCGCATCGATGAAGAACGCAGCGAAATG  8163

Query  346   CGATAGGTAATGTGAATTGCAGAATTCCGTGAATCATCGAATCTTTGAACGCACCTTGCG  405
             ||||| ||||||||||||||||||||| ||||||||||||||||||||||||||||||||
Sbjct  8164  CGATAAGTAATGTGAATTGCAGAATTCAGTGAATCATCGAATCTTTGAACGCACCTTGCG  8223

Query  406   CTCTATGGTATTCCGTAGAGCATGCCTGTTTGAGTGCCGTGAA-TTCTC  453
             |||  ||||||||||  ||||||||||||||||||| | | || |||||
Sbjct  8224  CTCCTTGGTATTCCGAGGAGCATGCCTGTTTGAGTGTCATTAAATTCTC  8272


>JAACJP010000109.1 Tricholomella constricta strain CBS 661.87 000115F_TRC, whole 
genome shotgun sequence
Length=16390

 Score = 228 bits (123),  Expect = 2e-55
 Identities = 154/169 (91%), Gaps = 1/169 (1%)
 Strand=Plus/Plus

Query  286   AACACAACTTTCGACAACGGATCTCTTGGTTCTCCCATCGATGAAGAACGCAGCGAAACG  345
             || ||||||||| |||||||||||||||| |||| ||||||||||||||||||||||| |
Sbjct  2146  AATACAACTTTCAACAACGGATCTCTTGGCTCTCGCATCGATGAAGAACGCAGCGAAATG  2205

Query  346   CGATAGGTAATGTGAATTGCAGAATTCCGTGAATCATCGAATCTTTGAACGCACCTTGCG  405
             ||||| ||||||||||||||||||||| ||||||||||||||||||||||||||||||||
Sbjct  2206  CGATAAGTAATGTGAATTGCAGAATTCAGTGAATCATCGAATCTTTGAACGCACCTTGCG  2265

Query  406   CTCTATGGTATTCCGTAGAGCATGCCTGTTTGAGTGCCGTGAA-TTCTC  453
             |||  ||||||||||  ||||||||||||||||||| | | || |||||
Sbjct  2266  CTCCTTGGTATTCCGAGGAGCATGCCTGTTTGAGTGTCATTAAATTCTC  2314


 Score = 228 bits (123),  Expect = 2e-55
 Identities = 154/169 (91%), Gaps = 1/169 (1%)
 Strand=Plus/Plus

Query  286    AACACAACTTTCGACAACGGATCTCTTGGTTCTCCCATCGATGAAGAACGCAGCGAAACG  345
              || ||||||||| |||||||||||||||| |||| ||||||||||||||||||||||| |
Sbjct  11008  AATACAACTTTCAACAACGGATCTCTTGGCTCTCGCATCGATGAAGAACGCAGCGAAATG  11067

Query  346    CGATAGGTAATGTGAATTGCAGAATTCCGTGAATCATCGAATCTTTGAACGCACCTTGCG  405
              ||||| ||||||||||||||||||||| ||||||||||||||||||||||||||||||||
Sbjct  11068  CGATAAGTAATGTGAATTGCAGAATTCAGTGAATCATCGAATCTTTGAACGCACCTTGCG  11127

Query  406    CTCTATGGTATTCCGTAGAGCATGCCTGTTTGAGTGCCGTGAA-TTCTC  453
              |||  ||||||||||  ||||||||||||||||||| | | || |||||
Sbjct  11128  CTCCTTGGTATTCCGAGGAGCATGCCTGTTTGAGTGTCATTAAATTCTC  11176


>JAACJP010000112.1 Tricholomella constricta strain CBS 661.87 000114F_TRC, whole 
genome shotgun sequence
Length=16530

 Score = 228 bits (123),  Expect = 2e-55
 Identities = 154/169 (91%), Gaps = 1/169 (1%)
 Strand=Plus/Plus

Query  286   AACACAACTTTCGACAACGGATCTCTTGGTTCTCCCATCGATGAAGAACGCAGCGAAACG  345
             || ||||||||| |||||||||||||||| |||| ||||||||||||||||||||||| |
Sbjct  7833  AATACAACTTTCAACAACGGATCTCTTGGCTCTCGCATCGATGAAGAACGCAGCGAAATG  7892

Query  346   CGATAGGTAATGTGAATTGCAGAATTCCGTGAATCATCGAATCTTTGAACGCACCTTGCG  405
             ||||| ||||||||||||||||||||| ||||||||||||||||||||||||||||||||
Sbjct  7893  CGATAAGTAATGTGAATTGCAGAATTCAGTGAATCATCGAATCTTTGAACGCACCTTGCG  7952

Query  406   CTCTATGGTATTCCGTAGAGCATGCCTGTTTGAGTGCCGTGAA-TTCTC  453
             |||  ||||||||||  ||||||||||||||||||| | | || |||||
Sbjct  7953  CTCCTTGGTATTCCGAGGAGCATGCCTGTTTGAGTGTCATTAAATTCTC  8001


>JAACJP010000103.1 Tricholomella constricta strain CBS 661.87 000106F_TRC, whole 
genome shotgun sequence
Length=18607

 Score = 228 bits (123),  Expect = 2e-55
 Identities = 154/169 (91%), Gaps = 1/169 (1%)
 Strand=Plus/Plus

Query  286   AACACAACTTTCGACAACGGATCTCTTGGTTCTCCCATCGATGAAGAACGCAGCGAAACG  345
             || ||||||||| |||||||||||||||| |||| ||||||||||||||||||||||| |
Sbjct  3219  AATACAACTTTCAACAACGGATCTCTTGGCTCTCGCATCGATGAAGAACGCAGCGAAATG  3278

Query  346   CGATAGGTAATGTGAATTGCAGAATTCCGTGAATCATCGAATCTTTGAACGCACCTTGCG  405
             ||||| ||||||||||||||||||||| ||||||||||||||||||||||||||||||||
Sbjct  3279  CGATAAGTAATGTGAATTGCAGAATTCAGTGAATCATCGAATCTTTGAACGCACCTTGCG  3338

Query  406   CTCTATGGTATTCCGTAGAGCATGCCTGTTTGAGTGCCGTGAA-TTCTC  453
             |||  ||||||||||  ||||||||||||||||||| | | || |||||
Sbjct  3339  CTCCTTGGTATTCCGAGGAGCATGCCTGTTTGAGTGTCATTAAATTCTC  3387


 Score = 228 bits (123),  Expect = 2e-55
 Identities = 154/169 (91%), Gaps = 1/169 (1%)
 Strand=Plus/Plus

Query  286    AACACAACTTTCGACAACGGATCTCTTGGTTCTCCCATCGATGAAGAACGCAGCGAAACG  345
              || ||||||||| |||||||||||||||| |||| ||||||||||||||||||||||| |
Sbjct  12393  AATACAACTTTCAACAACGGATCTCTTGGCTCTCGCATCGATGAAGAACGCAGCGAAATG  12452

Query  346    CGATAGGTAATGTGAATTGCAGAATTCCGTGAATCATCGAATCTTTGAACGCACCTTGCG  405
              ||||| ||||||||||||||||||||| ||||||||||||||||||||||||||||||||
Sbjct  12453  CGATAAGTAATGTGAATTGCAGAATTCAGTGAATCATCGAATCTTTGAACGCACCTTGCG  12512

Query  406    CTCTATGGTATTCCGTAGAGCATGCCTGTTTGAGTGCCGTGAA-TTCTC  453
              |||  ||||||||||  ||||||||||||||||||| | | || |||||
Sbjct  12513  CTCCTTGGTATTCCGAGGAGCATGCCTGTTTGAGTGTCATTAAATTCTC  12561


>JAACJP010000101.1 Tricholomella constricta strain CBS 661.87 000104F_TRC, whole 
genome shotgun sequence
Length=19253

 Score = 228 bits (123),  Expect = 2e-55
 Identities = 154/169 (91%), Gaps = 1/169 (1%)
 Strand=Plus/Plus

Query  286   AACACAACTTTCGACAACGGATCTCTTGGTTCTCCCATCGATGAAGAACGCAGCGAAACG  345
             || ||||||||| |||||||||||||||| |||| ||||||||||||||||||||||| |
Sbjct  2406  AATACAACTTTCAACAACGGATCTCTTGGCTCTCGCATCGATGAAGAACGCAGCGAAATG  2465

Query  346   CGATAGGTAATGTGAATTGCAGAATTCCGTGAATCATCGAATCTTTGAACGCACCTTGCG  405
             ||||| ||||||||||||||||||||| ||||||||||||||||||||||||||||||||
Sbjct  2466  CGATAAGTAATGTGAATTGCAGAATTCAGTGAATCATCGAATCTTTGAACGCACCTTGCG  2525

Query  406   CTCTATGGTATTCCGTAGAGCATGCCTGTTTGAGTGCCGTGAA-TTCTC  453
             |||  ||||||||||  ||||||||||||||||||| | | || |||||
Sbjct  2526  CTCCTTGGTATTCCGAGGAGCATGCCTGTTTGAGTGTCATTAAATTCTC  2574


 Score = 228 bits (123),  Expect = 2e-55
 Identities = 154/169 (91%), Gaps = 1/169 (1%)
 Strand=Plus/Plus

Query  286    AACACAACTTTCGACAACGGATCTCTTGGTTCTCCCATCGATGAAGAACGCAGCGAAACG  345
              || ||||||||| |||||||||||||||| |||| ||||||||||||||||||||||| |
Sbjct  11574  AATACAACTTTCAACAACGGATCTCTTGGCTCTCGCATCGATGAAGAACGCAGCGAAATG  11633

Query  346    CGATAGGTAATGTGAATTGCAGAATTCCGTGAATCATCGAATCTTTGAACGCACCTTGCG  405
              ||||| ||||||||||||||||||||| ||||||||||||||||||||||||||||||||
Sbjct  11634  CGATAAGTAATGTGAATTGCAGAATTCAGTGAATCATCGAATCTTTGAACGCACCTTGCG  11693

Query  406    CTCTATGGTATTCCGTAGAGCATGCCTGTTTGAGTGCCGTGAA-TTCTC  453
              |||  ||||||||||  ||||||||||||||||||| | | || |||||
Sbjct  11694  CTCCTTGGTATTCCGAGGAGCATGCCTGTTTGAGTGTCATTAAATTCTC  11742


>JAACJP010000088.1 Tricholomella constricta strain CBS 661.87 000087F_TRC, whole 
genome shotgun sequence
Length=33839

 Score = 228 bits (123),  Expect = 2e-55
 Identities = 154/169 (91%), Gaps = 1/169 (1%)
 Strand=Plus/Plus

Query  286   AACACAACTTTCGACAACGGATCTCTTGGTTCTCCCATCGATGAAGAACGCAGCGAAACG  345
             || ||||||||| |||||||||||||||| |||| ||||||||||||||||||||||| |
Sbjct  871   AATACAACTTTCAACAACGGATCTCTTGGCTCTCGCATCGATGAAGAACGCAGCGAAATG  930

Query  346   CGATAGGTAATGTGAATTGCAGAATTCCGTGAATCATCGAATCTTTGAACGCACCTTGCG  405
             ||||| ||||||||||||||||||||| ||||||||||||||||||||||||||||||||
Sbjct  931   CGATAAGTAATGTGAATTGCAGAATTCAGTGAATCATCGAATCTTTGAACGCACCTTGCG  990

Query  406   CTCTATGGTATTCCGTAGAGCATGCCTGTTTGAGTGCCGTGAA-TTCTC  453
             |||  ||||||||||  ||||||||||||||||||| | | || |||||
Sbjct  991   CTCCTTGGTATTCCGAGGAGCATGCCTGTTTGAGTGTCATTAAATTCTC  1039


 Score = 228 bits (123),  Expect = 2e-55
 Identities = 154/169 (91%), Gaps = 1/169 (1%)
 Strand=Plus/Plus

Query  286    AACACAACTTTCGACAACGGATCTCTTGGTTCTCCCATCGATGAAGAACGCAGCGAAACG  345
              || ||||||||| |||||||||||||||| |||| ||||||||||||||||||||||| |
Sbjct  10045  AATACAACTTTCAACAACGGATCTCTTGGCTCTCGCATCGATGAAGAACGCAGCGAAATG  10104

Query  346    CGATAGGTAATGTGAATTGCAGAATTCCGTGAATCATCGAATCTTTGAACGCACCTTGCG  405
              ||||| ||||||||||||||||||||| ||||||||||||||||||||||||||||||||
Sbjct  10105  CGATAAGTAATGTGAATTGCAGAATTCAGTGAATCATCGAATCTTTGAACGCACCTTGCG  10164

Query  406    CTCTATGGTATTCCGTAGAGCATGCCTGTTTGAGTGCCGTGAA-TTCTC  453
              |||  ||||||||||  ||||||||||||||||||| | | || |||||
Sbjct  10165  CTCCTTGGTATTCCGAGGAGCATGCCTGTTTGAGTGTCATTAAATTCTC  10213


 Score = 228 bits (123),  Expect = 2e-55
 Identities = 154/169 (91%), Gaps = 1/169 (1%)
 Strand=Plus/Plus

Query  286    AACACAACTTTCGACAACGGATCTCTTGGTTCTCCCATCGATGAAGAACGCAGCGAAACG  345
              || ||||||||| |||||||||||||||| |||| ||||||||||||||||||||||| |
Sbjct  19141  AATACAACTTTCAACAACGGATCTCTTGGCTCTCGCATCGATGAAGAACGCAGCGAAATG  19200

Query  346    CGATAGGTAATGTGAATTGCAGAATTCCGTGAATCATCGAATCTTTGAACGCACCTTGCG  405
              ||||| ||||||||||||||||||||| ||||||||||||||||||||||||||||||||
Sbjct  19201  CGATAAGTAATGTGAATTGCAGAATTCAGTGAATCATCGAATCTTTGAACGCACCTTGCG  19260

Query  406    CTCTATGGTATTCCGTAGAGCATGCCTGTTTGAGTGCCGTGAA-TTCTC  453
              |||  ||||||||||  ||||||||||||||||||| | | || |||||
Sbjct  19261  CTCCTTGGTATTCCGAGGAGCATGCCTGTTTGAGTGTCATTAAATTCTC  19309


 Score = 228 bits (123),  Expect = 2e-55
 Identities = 154/169 (91%), Gaps = 1/169 (1%)
 Strand=Plus/Plus

Query  286    AACACAACTTTCGACAACGGATCTCTTGGTTCTCCCATCGATGAAGAACGCAGCGAAACG  345
              || ||||||||| |||||||||||||||| |||| ||||||||||||||||||||||| |
Sbjct  28315  AATACAACTTTCAACAACGGATCTCTTGGCTCTCGCATCGATGAAGAACGCAGCGAAATG  28374

Query  346    CGATAGGTAATGTGAATTGCAGAATTCCGTGAATCATCGAATCTTTGAACGCACCTTGCG  405
              ||||| ||||||||||||||||||||| ||||||||||||||||||||||||||||||||
Sbjct  28375  CGATAAGTAATGTGAATTGCAGAATTCAGTGAATCATCGAATCTTTGAACGCACCTTGCG  28434

Query  406    CTCTATGGTATTCCGTAGAGCATGCCTGTTTGAGTGCCGTGAA-TTCTC  453
              |||  ||||||||||  ||||||||||||||||||| | | || |||||
Sbjct  28435  CTCCTTGGTATTCCGAGGAGCATGCCTGTTTGAGTGTCATTAAATTCTC  28483


>JAACJP010000039.1 Tricholomella constricta strain CBS 661.87 000039F_TRC, whole 
genome shotgun sequence
Length=435413

 Score = 228 bits (123),  Expect = 2e-55
 Identities = 152/166 (92%), Gaps = 1/166 (1%)
 Strand=Plus/Minus

Query  289     ACAACTTTCGACAACGGATCTCTTGGTTCTCCCATCGATGAAGAACGCAGCGAAACGCGA  348
               ||||||||| |||||||||||||||| |||| ||||||||||||||||||||||| ||||
Sbjct  414374  ACAACTTTCAACAACGGATCTCTTGGCTCTCGCATCGATGAAGAACGCAGCGAAATGCGA  414315

Query  349     TAGGTAATGTGAATTGCAGAATTCCGTGAATCATCGAATCTTTGAACGCACCTTGCGCTC  408
               || ||||||||||||||||||||| |||||||||||||||||||||||||||||||||||
Sbjct  414314  TAAGTAATGTGAATTGCAGAATTCAGTGAATCATCGAATCTTTGAACGCACCTTGCGCTC  414255

Query  409     TATGGTATTCCGTAGAGCATGCCTGTTTGAGTGCCGTGAA-TTCTC  453
                 ||||||||||  ||||||||||||||||||| | | || |||||
Sbjct  414254  CTTGGTATTCCGAGGAGCATGCCTGTTTGAGTGTCATTAAATTCTC  414209


 Score = 228 bits (123),  Expect = 2e-55
 Identities = 152/166 (92%), Gaps = 1/166 (1%)
 Strand=Plus/Minus

Query  289     ACAACTTTCGACAACGGATCTCTTGGTTCTCCCATCGATGAAGAACGCAGCGAAACGCGA  348
               ||||||||| |||||||||||||||| |||| ||||||||||||||||||||||| ||||
Sbjct  423396  ACAACTTTCAACAACGGATCTCTTGGCTCTCGCATCGATGAAGAACGCAGCGAAATGCGA  423337

Query  349     TAGGTAATGTGAATTGCAGAATTCCGTGAATCATCGAATCTTTGAACGCACCTTGCGCTC  408
               || ||||||||||||||||||||| |||||||||||||||||||||||||||||||||||
Sbjct  423336  TAAGTAATGTGAATTGCAGAATTCAGTGAATCATCGAATCTTTGAACGCACCTTGCGCTC  423277

Query  409     TATGGTATTCCGTAGAGCATGCCTGTTTGAGTGCCGTGAA-TTCTC  453
                 ||||||||||  ||||||||||||||||||| | | || |||||
Sbjct  423276  CTTGGTATTCCGAGGAGCATGCCTGTTTGAGTGTCATTAAATTCTC  423231


 Score = 228 bits (123),  Expect = 2e-55
 Identities = 152/166 (92%), Gaps = 1/166 (1%)
 Strand=Plus/Minus

Query  289     ACAACTTTCGACAACGGATCTCTTGGTTCTCCCATCGATGAAGAACGCAGCGAAACGCGA  348
               ||||||||| |||||||||||||||| |||| ||||||||||||||||||||||| ||||
Sbjct  432420  ACAACTTTCAACAACGGATCTCTTGGCTCTCGCATCGATGAAGAACGCAGCGAAATGCGA  432361

Query  349     TAGGTAATGTGAATTGCAGAATTCCGTGAATCATCGAATCTTTGAACGCACCTTGCGCTC  408
               || ||||||||||||||||||||| |||||||||||||||||||||||||||||||||||
Sbjct  432360  TAAGTAATGTGAATTGCAGAATTCAGTGAATCATCGAATCTTTGAACGCACCTTGCGCTC  432301

Query  409     TATGGTATTCCGTAGAGCATGCCTGTTTGAGTGCCGTGAA-TTCTC  453
                 ||||||||||  ||||||||||||||||||| | | || |||||
Sbjct  432300  CTTGGTATTCCGAGGAGCATGCCTGTTTGAGTGTCATTAAATTCTC  432255


>CAJTBE010000007.1 Trichaptum abietinum genome assembly, contig: Scaffold07, whole 
genome shotgun sequence
Length=4240174

 Score = 228 bits (123),  Expect = 2e-55
 Identities = 145/156 (93%), Gaps = 0/156 (0%)
 Strand=Plus/Plus

Query  286      AACACAACTTTCGACAACGGATCTCTTGGTTCTCCCATCGATGAAGAACGCAGCGAAACG  345
                || ||||||||| |||||||||||||||| |||| ||||||||||||||||||||||| |
Sbjct  1527910  AATACAACTTTCAACAACGGATCTCTTGGCTCTCGCATCGATGAAGAACGCAGCGAAATG  1527969

Query  346      CGATAGGTAATGTGAATTGCAGAATTCCGTGAATCATCGAATCTTTGAACGCACCTTGCG  405
[truncated: 253,529 more chars]
