# Supplementary material for: Using nanopore sequencing to identify fungi from clinical samples with high phylogenetic resolution
Source: Sci Rep. 2023 Jun 16;13:9785. doi: 10.1038/s41598-023-37016-0 (PMC10275880; doi:10.1038/s41598-023-37016-0)
Supplement: Supplementary file 1 — Supplementary Information. [file 41598_2023_37016_MOESM1_ESM.zip › Supplementary_Information/Supplementary_Data/Data_S5_Mock_blast/results/Mock_RGN2_8_fmt0.txt]

BLASTN 2.13.0+


Reference: Zheng Zhang, Scott Schwartz, Lukas Wagner, and Webb
Miller (2000), "A greedy algorithm for aligning DNA sequences", J
Comput Biol 2000; 7(1-2):203-14.


Database: all.fna
           16,976,359 sequences; 173,045,930,078 total letters


Query= ITS4_8

Length=828
                                                                      Score     E
Sequences producing significant alignments:                          (Bits)  Value

LFGC01001445.1 Malassezia obtusa strain CBS 7876 MO7876_opera_sca...  1530    0.0   
CM003566.1 Saccharomyces sp. 'boulardii' strain unique28 chromoso...  1530    0.0   
BK006945.2 TPA: Saccharomyces cerevisiae S288C chromosome XII, co...  1530    0.0   
NC_001144.5 Saccharomyces cerevisiae S288C chromosome XII, comple...  1530    0.0   
VZVN01000183.1 Saccharomyces cerevisiae x Saccharomyces kudriavze...  1524    0.0   
FYBL01000016.1 Torulaspora microellipsoides genome assembly, cont...  1524    0.0   
VZWS01000247.1 Saccharomyces cerevisiae x Saccharomyces kudriavze...  1524    0.0   
VZWC01000182.1 Saccharomyces cerevisiae x Saccharomyces eubayanus...  1522    0.0   
JAAIFI010001039.1 Phlebia tremellosa strain BBEL0901 Scaffold1039...  1513    0.0   
JANLBP010000030.1 Alternaria dauci isolate CALB1 scaffold30, whol...  1498    0.0   
JANLBP010000035.1 Alternaria dauci isolate CALB1 scaffold35, whol...  1495    0.0   
QQZM01000164.1 Geotrichum candidum strain LMA-244 Scaffold164, wh...  1482    0.0   
KV907804.1 Aspergillus carbonarius ITEM 5010 unplaced genomic sca...  1480    0.0   
VZVB01000255.1 Saccharomyces cerevisiae x Saccharomyces eubayanus...  1467    0.0   
MVPU01000083.1 Saccharomyces sp. M14 scaffold83, whole genome sho...  1463    0.0   
AABZ01000315.1 Saccharomyces mikatae IFO 1815 contig_884, whole g...  1437    0.0   
CP030973.1 Saccharomyces kudriavzevii strain CR85 chromosome XII,...  1435    0.0   
CP048993.1 Saccharomyces pastorianus strain CBS 1483 chromosome S...  1434    0.0   
LT986474.1 Saccharomyces jurei genome assembly, chromosome: XII.1     1426    0.0   
MVPU01000017.1 Saccharomyces sp. M14 scaffold15, whole genome sho...  1404    0.0   
VZWP01000066.1 Saccharomyces eubayanus x Saccharomyces uvarum str...  1393    0.0   
CP080215.1 Saccharomyces bayanus strain FM677 chromosome XII          1393    0.0   
CM034489.1 Saccharomyces uvarum strain CBS 7001 chromosome XII, w...  1393    0.0   
PPNJ01000122.1 Phaffomyces thermotolerans strain NRRL Y-11709 fla...  1387    0.0   
CP049009.1 Saccharomyces pastorianus strain CBS 1483 chromosome S...  1380    0.0   
VZXH01000410.1 Saccharomyces cerevisiae x Saccharomyces eubayanus...  1293    0.0   
BLYF01000219.1 Racodium therryanum Rac09Pj11-1 DNA, sequence0219,...  1245    0.0   
VZXH01000447.1 Saccharomyces cerevisiae x Saccharomyces eubayanus...  1020    0.0   
PPIM01000086.1 Saturnispora zaruensis strain NRRL Y-7008 NODE_87_...  928     0.0   
LIOO01000008.1 Saccharomyces boulardii (nom. inval.) strain uniqu...  715     0.0   
VZWC01000071.1 Saccharomyces cerevisiae x Saccharomyces eubayanus...  710     0.0   
VZXH01000655.1 Saccharomyces cerevisiae x Saccharomyces eubayanus...  710     0.0   
VZXH01000676.1 Saccharomyces cerevisiae x Saccharomyces eubayanus...  686     0.0   
VZXH01000746.1 Saccharomyces cerevisiae x Saccharomyces eubayanus...  625     8e-175
DUXO01000939.1 TPA: Saccharomyces cerevisiae x Saccharomyces uvar...  617     1e-172
VZXH01000754.1 Saccharomyces cerevisiae x Saccharomyces eubayanus...  606     3e-169
VZXH01000458.1 Saccharomyces cerevisiae x Saccharomyces eubayanus...  514     2e-141
VZXH01000951.1 Saccharomyces cerevisiae x Saccharomyces eubayanus...  453     4e-123
VZXH01001007.1 Saccharomyces cerevisiae x Saccharomyces eubayanus...  442     9e-120
CP059251.1 Torulaspora globosa strain CBS764 chromosome 6             424     3e-114
NC_050732.1 Torulaspora globosa chromosome 6, complete sequence       424     3e-114
HE650828.1 Kazachstania africana CBS 2517 chromosome 8, complete ...  416     5e-112
NC_018947.1 Kazachstania africana CBS 2517 chromosome 8, complete...  416     5e-112
OX291442.1 Torulaspora quercuum strain UCD657 genome assembly, ch...  414     2e-111
PPNA02000031.1 Torulaspora maleeae strain CBS 10694 NODE_31_lengt...  412     7e-111
CAKNUP010000036.1 Torulaspora indica genome assembly, contig: NOD...  412     7e-111
DS480380.1 Vanderwaltozyma polyspora DSM 70294 KpolScaffold1036 g...  409     9e-110
DS480545.1 Vanderwaltozyma polyspora DSM 70294 KpolScaffold544 ge...  409     9e-110
DS480601.1 Vanderwaltozyma polyspora DSM 70294 KpolScaffold531 ge...  409     9e-110
HE616749.1 Torulaspora delbrueckii CBS 1146 chromosome 8, complet...  409     9e-110
NW_001834692.1 Vanderwaltozyma polyspora DSM 70294 KpolScaffold10...  409     9e-110
NW_001834527.1 Vanderwaltozyma polyspora DSM 70294 KpolScaffold54...  409     9e-110
NW_001834471.1 Vanderwaltozyma polyspora DSM 70294 KpolScaffold53...  409     9e-110
NC_016508.1 Torulaspora delbrueckii CBS 1146 chromosome 8, comple...  409     9e-110
VZXH01001042.1 Saccharomyces cerevisiae x Saccharomyces eubayanus...  405     1e-108
CP059272.1 Torulaspora sp. CBS 2947 strain CBS2947 chromosome 6       405     1e-108
PPHX02000037.1 Torulaspora franciscae strain NRRL Y-17532 flatten...  403     4e-108
JABBEO010000012.1 Torulaspora pretoriensis strain CBS 2187 scaffo...  403     4e-108
PPMT01000013.1 Yueomyces sinensis strain NRRL Y-17406 NODE_13_len...  392     9e-105
HE580273.2 Naumovozyma dairenensis CBS 421 chromosome 7, complete...  387     4e-103
NC_016485.2 Naumovozyma dairenensis CBS 421 chromosome 7, complet...  387     4e-103
PPON02000133.1 Kazachstania unispora strain NRRL Y-1556 NODE_149_...  377     2e-100
DUXO01000435.1 TPA: Saccharomyces cerevisiae x Saccharomyces uvar...  375     9e-100
HE576754.1 Naumovozyma castellii CBS 4309 chromosome 3, complete ...  375     9e-100
PPOK01000135.1 Kazachstania taianensis strain NRRL Y-48846 NODE_1...  375     9e-100
NC_016493.1 Naumovozyma castellii CBS 4309 chromosome 3, complete...  375     9e-100
NJIJ01000026.1 Kazachstania servazzii strain SRCM102023 contig000...  372     1e-98 
NJIJ01000033.1 Kazachstania servazzii strain SRCM102023 contig000...  372     1e-98 
NJIJ01000034.1 Kazachstania servazzii strain SRCM102023 contig000...  372     1e-98 
NJIJ01000036.1 Kazachstania servazzii strain SRCM102023 contig000...  372     1e-98 
NJIJ01000040.1 Kazachstania servazzii strain SRCM102023 contig000...  372     1e-98 
NJIJ01000045.1 Kazachstania servazzii strain SRCM102023 contig000...  372     1e-98 
NJIJ01000049.1 Kazachstania servazzii strain SRCM102023 contig000...  372     1e-98 
NJIJ01000052.1 Kazachstania servazzii strain SRCM102023 contig000...  372     1e-98 
NJIJ01000053.1 Kazachstania servazzii strain SRCM102023 contig000...  372     1e-98 
NJIJ01000054.1 Kazachstania servazzii strain SRCM102023 contig000...  372     1e-98 
NJIJ01000055.1 Kazachstania servazzii strain SRCM102023 contig000...  372     1e-98 
NJIJ01000059.1 Kazachstania servazzii strain SRCM102023 contig000...  372     1e-98 
NJIJ01000060.1 Kazachstania servazzii strain SRCM102023 contig000...  372     1e-98 
NJIJ01000061.1 Kazachstania servazzii strain SRCM102023 contig000...  372     1e-98 
NJIJ01000062.1 Kazachstania servazzii strain SRCM102023 contig000...  372     1e-98 
NJIJ01000063.1 Kazachstania servazzii strain SRCM102023 contig000...  372     1e-98 
NJIJ01000064.1 Kazachstania servazzii strain SRCM102023 contig000...  372     1e-98 
NJIJ01000066.1 Kazachstania servazzii strain SRCM102023 contig000...  372     1e-98 
NJIJ01000069.1 Kazachstania servazzii strain SRCM102023 contig000...  372     1e-98 
NJIJ01000071.1 Kazachstania servazzii strain SRCM102023 contig000...  372     1e-98 
NJIJ01000073.1 Kazachstania servazzii strain SRCM102023 contig000...  372     1e-98 
NJIJ01000074.1 Kazachstania servazzii strain SRCM102023 contig000...  372     1e-98 
NJIJ01000075.1 Kazachstania servazzii strain SRCM102023 contig000...  372     1e-98 
NJIJ01000085.1 Kazachstania servazzii strain SRCM102023 contig000...  372     1e-98 
CP019500.1 Zygosaccharomyces parabailii strain ATCC 60483 chromos...  372     1e-98 
OVGK01000075.1 Zygosaccharomyces pseudobailii genome assembly, co...  370     4e-98 
CP019493.1 Zygosaccharomyces parabailii strain ATCC 60483 chromos...  370     4e-98 
VZXH01001206.1 Saccharomyces cerevisiae x Saccharomyces eubayanus...  370     4e-98 
CAEFZW010000005.1 Kazachstania barnettii strain CLIB 1767 genome ...  370     4e-98 
PPOP02000110.1 Kazachstania bromeliacearum strain NRRL Y-48836 NO...  370     4e-98 
NW_024545242.1 Kazachstania barnettii strain CLIB 1767 genome ass...  370     4e-98 
VZXH01001144.1 Saccharomyces cerevisiae x Saccharomyces eubayanus...  368     1e-97 
PPOL02000167.1 Kazachstania siamensis strain NRRL Y-48842 NODE_16...  368     1e-97 
NJIJ01000043.1 Kazachstania servazzii strain SRCM102023 contig000...  363     7e-96 
JAIWYV020000017.1 Kazachstania humilis strain YMX004033 scaffold1...  363     7e-96 
JAIWYV020000005.1 Kazachstania humilis strain YMX004033 scaffold0...  363     7e-96 
PPOH01000013.1 Kazachstania kunashirensis strain NRRL Y-27209 scf...  363     7e-96 
PPKA01000099.1 Zygosaccharomyces bisporus strain NRRL Y-12626 fla...  363     7e-96 
PPMS02000047.1 [Candida] blattae strain NRRL Y-27698 NODE_51_leng...  361     3e-95 
NJIJ01000044.1 Kazachstania servazzii strain SRCM102023 contig000...  359     9e-95 
PPJZ01000145.1 Zygosaccharomyces kombuchaensis strain NRRL YB-481...  359     9e-95 
VZXH01001205.1 Saccharomyces cerevisiae x Saccharomyces eubayanus...  359     9e-95 
FXLY01000006.1 Kazachstania saulgeensis genome assembly, contig: ...  357     3e-94 
PPJY02000051.1 Zygotorulaspora florentina strain NRRL Y-1560 NODE...  357     3e-94 
PPOJ02000117.1 Kazachstania intestinalis strain NRRL Y-48847 NODE...  357     3e-94 
JAFHAQ020000021.1 Kazachstania slooffiae strain ABBL 000022F_arro...  355     1e-93 
JAKZLQ010000155.1 Kazachstania bovina isolate CBS 16326 contig_77...  355     1e-93 
JAKZLQ010000113.1 Kazachstania bovina isolate CBS 16326 contig_39...  355     1e-93 
CAPW01000003.1 Candida castellii CBS 4332 WGS project CAPW0000000...  355     1e-93 
PPXN02000161.1 Grigorovia transvaalensis strain NRRL Y-17245 NODE...  350     5e-92 
LT598476.1 Lachancea sp. CBS 6924 genome assembly, chromosome: G,...  350     5e-92 
VAPW01000078.1 Kazachstania telluris strain UCD400 NODE_78_length...  350     5e-92 
JAEVGP010000015.1 [Candida] nivariensis strain CBS 9983 tig24, wh...  350     5e-92 
JAEVGP010000005.1 [Candida] nivariensis strain CBS 9983 tig05, wh...  350     5e-92 
CR380958.2 Candida glabrata strain CBS138 chromosome L complete s...  350     5e-92 
LT598453.1 Lachancea nothofagi CBS 11611 genome assembly, chromos...  350     5e-92 
NC_006035.2 [Candida] glabrata strain CBS138 chromosome L complet...  350     5e-92 
LT598461.1 Lachancea dasiensis CBS 10888 genome assembly, chromos...  348     2e-91 
PUHR01000350.1 Kazachstania exigua strain OG2 scaffold_350, whole...  348     2e-91 
JANLBP010000028.1 Alternaria dauci isolate CALB1 scaffold28, whol...  348     2e-91 
LN736364.1 Lachancea lanzarotensis genome assembly LALA0, scaffol...  348     2e-91 
CM000694.1 Saccharomyces kluyveri NRRL Y-12651 chromosome H, whol...  348     2e-91 
CAKOGT010000019.1 Kazachstania bulderi genome assembly, contig: K...  348     2e-91 
NW_019212883.1 Lachancea lanzarotensis genome assembly LALA0, sca...  348     2e-91 
CP058611.1 Zygotorulaspora mrakii strain NRRL Y-6702 chromosome 8     346     7e-91 
CP058607.1 Zygotorulaspora mrakii strain NRRL Y-6702 chromosome 4     346     7e-91 
NC_050726.1 Zygotorulaspora mrakii chromosome 8, complete sequence    346     7e-91 
NC_050722.1 Zygotorulaspora mrakii chromosome 4, complete sequence    346     7e-91 
HE978314.1 Kazachstania naganishii CBS 8797 chromosome 1, complet...  344     3e-90 
NC_035922.1 Kazachstania naganishii CBS 8797 chromosome 1, comple...  344     3e-90 
CU928180.1 Lachancea thermotolerans CBS 6340 chromosome H complet...  342     9e-90 
UEGL01000009.1 Zygosaccharomyces sapae isolate ABT301 genome asse...  342     9e-90 
UEGL01000010.1 Zygosaccharomyces sapae isolate ABT301 genome asse...  342     9e-90 
UEGL01000039.1 Zygosaccharomyces sapae isolate ABT301 genome asse...  342     9e-90 
UEGL01000052.1 Zygosaccharomyces sapae isolate ABT301 genome asse...  342     9e-90 
CU928181.1 Zygosaccharomyces rouxii strain CBS732 chromosome E co...  342     9e-90 
LN890542.1 Lachancea quebecensis genome assembly LAQU0, scaffold ...  342     9e-90 
AADM01000401.1 Lachancea waltii NCYC 2644 cont400, whole genome s...  342     9e-90 
AADM01000465.1 Lachancea waltii NCYC 2644 cont464, whole genome s...  342     9e-90 
AADM01000482.1 Lachancea waltii NCYC 2644 cont481, whole genome s...  342     9e-90 
VZXH01000561.1 Saccharomyces cerevisiae x Saccharomyces eubayanus...  342     9e-90 
LT598468.1 Lachancea mirantina genome assembly, chromosome: H, wh...  342     9e-90 
NC_012994.1 Zygosaccharomyces rouxii strain CBS732 chromosome E c...  342     9e-90 
NC_013084.1 Lachancea thermotolerans CBS 6340 chromosome H comple...  342     9e-90 
UEGL01000008.1 Zygosaccharomyces sapae isolate ABT301 genome asse...  340     3e-89 
JAHUZD010000048.1 Candida oxycetoniae strain CBS 10844 scaffold94...  340     3e-89 
NW_026055390.1 Candida oxycetoniae strain CBS 10844 chromosome Un...  340     3e-89 
UEGL01000028.1 Zygosaccharomyces sapae isolate ABT301 genome asse...  339     1e-88 
LT598481.1 Lachancea meyersii CBS 8951 genome assembly, chromosom...  339     1e-88 
JAMAJF010000066.1 Kazachstania sp. Y4206 ctg_66, whole genome sho...  337     4e-88 
BLZB01000082.1 Zygosaccharomyces siamensis MinabeTanabe DNA, NODE...  333     5e-87 
SWBN01000017.1 Zygosaccharomyces mellis isolate 6-7431 Contig0001...  333     5e-87 
LT598491.1 Lachancea fermentati strain CBS 6772 genome assembly, ...  331     2e-86 
SWBN01000023.1 Zygosaccharomyces mellis isolate 6-7431 Contig0002...  331     2e-86 
UEGL01000006.1 Zygosaccharomyces sapae isolate ABT301 genome asse...  329     7e-86 
NJIJ01000041.1 Kazachstania servazzii strain SRCM102023 contig000...  327     3e-85 
LJCY02000024.1 Chrysoporthe cubensis strain CMW 10028 tig25, whol...  327     3e-85 
SWBN01000015.1 Zygosaccharomyces mellis isolate 6-7431 Contig0001...  327     3e-85 
PPJO01000042.1 Kluyveromyces aestuarii strain NRRL YB-4510 NODE_4...  322     1e-83 
PPJO01000013.1 Kluyveromyces aestuarii strain NRRL YB-4510 NODE_1...  322     1e-83 
CAPT01000119.1 Nakaseomyces delphensis CBS 2170 WGS project CAPT0...  322     1e-83 
WACN01000021.1 Kluyveromyces starmeri strain UFMG-CM-Y3682 NODE_2...  316     5e-82 
HE806320.1 Tetrapisispora blattae CBS 6284 chromosome 5, complete...  313     7e-81 
HE806319.1 Tetrapisispora blattae CBS 6284 chromosome 4, complete...  313     7e-81 
PTXO01000010.1 Hanseniaspora gamundiae strain CRUB 1928 scaffold_...  313     7e-81 
NC_020189.1 Tetrapisispora blattae CBS 6284 chromosome 5, complet...  313     7e-81 
NC_020188.1 Tetrapisispora blattae CBS 6284 chromosome 4, complet...  313     7e-81 
QYLQ01000035.1 Kluyveromyces nonfermentans strain NRRL Y-27343 fl...  311     3e-80 
NJIJ01000032.1 Kazachstania servazzii strain SRCM102023 contig000...  307     3e-79 
JAFNJT010000233.1 Hanseniaspora lindneri strain CBS 285 NODE_233_...  307     3e-79 
PPJP02000040.1 Kluyveromyces dobzhanskii strain NRRL Y-1974 NODE_...  307     3e-79 
AEAV01000475.1 Kluyveromyces wickerhamii UCD 54-210 contig00897, ...  307     3e-79 
CP006026.1 Saccharomycetaceae sp. 'Ashbya aceri' chromosome VII, ...  305     1e-78 
JAGEVD010000506.1 Kluyveromyces sp. PCH397 tig00000581, whole gen...  305     1e-78 
JAGEVD010000505.1 Kluyveromyces sp. PCH397 tig00000580, whole gen...  305     1e-78 
UICF01000026.1 [Candida] vartiovaarae genome assembly, contig: Co...  305     1e-78 
AP012217.1 Kluyveromyces marxianus DMKU3-1042 DNA, complete genom...  305     1e-78 
NC_036029.1 Kluyveromyces marxianus DMKU3-1042 DNA, complete geno...  305     1e-78 
NBZC01000158.1 Scheffersomyces stambukii strain UFMG-CM-Y427 NODE...  303     4e-78 
PPKY02000093.1 Ambrosiozyma oregonensis (nom. inval.) strain NRRL...  303     4e-78 
PPMF01000095.1 Yamadazyma nakazawae strain NRRL Y-7903 NODE_95_le...  302     2e-77 
CR382124.1 Kluyveromyces lactis strain NRRL Y-1140 chromosome D c...  302     2e-77 
PPMV02000005.1 Yamadazyma philogaea strain NRRL Y-7813 NODE_5_len...  302     2e-77 
NC_006040.1 Kluyveromyces lactis strain NRRL Y-1140 chromosome D ...  302     2e-77 
PPOR01000001.1 Debaryomyces nepalensis strain NRRL Y-7108 NODE_1_...  300     6e-77 
FYBW01000192.1 Candida psychrophila genome assembly, contig: rDNA...  300     6e-77 
PPXL02000001.1 Wickerhamomyces hampshirensis strain NRRL YB-4128 ...  300     6e-77 
JAGEVD010000295.1 Kluyveromyces sp. PCH397 tig00000367, whole gen...  300     6e-77 
PPOQ01000062.1 Debaryomyces prosopidis strain NRRL Y-27369 flatte...  300     6e-77 
PPOW01000036.1 Debaryomyces subglobosus strain NRRL Y-6666 NODE_3...  300     6e-77 
PPKC01000049.1 Tetrapisispora iriomotensis strain NRRL Y-27309 fl...  300     6e-77 
JAMYHY010000223.1 Debaryomyces sp. S3305 ctg_223, whole genome sh...  300     6e-77 
DS995909.1 Penicillium marneffei ATCC 18224 scf_1105668340730 gen...  300     6e-77 
NW_002196671.1 Talaromyces marneffei ATCC 18224 scf_1105668340730...  300     6e-77 
PTQS01000009.1 Hanseniaspora uvarum strain CBA6001 contig9, whole...  298     2e-76 
PTQS01000008.1 Hanseniaspora uvarum strain CBA6001 contig8, whole...  298     2e-76 
PTQS01000016.1 Hanseniaspora uvarum strain CBA6001 contig16, whol...  298     2e-76 
PTQS01000014.1 Hanseniaspora uvarum strain CBA6001 contig14, whol...  298     2e-76 
PTQS01000012.1 Hanseniaspora uvarum strain CBA6001 contig12, whol...  298     2e-76 
PTQS01000011.1 Hanseniaspora uvarum strain CBA6001 contig11, whol...  298     2e-76 
PTQS01000010.1 Hanseniaspora uvarum strain CBA6001 contig10, whol...  298     2e-76 
PPMK02000094.1 Trigonopsis vinaria strain NRRL Y-5715 NODE_96_len...  298     2e-76 
SRHL01000186.1 Hanseniaspora occidentalis var. citrica strain CBS...  298     2e-76 
PPNQ01000118.1 Hanseniaspora hatyaiensis (nom. inval.) strain ZIM...  298     2e-76 
AE016820.4 Ashbya gossypii ATCC 10895 chromosome VII, complete se...  298     2e-76 
SRHJ01000127.1 Hanseniaspora meyeri strain NRRL Y-27513 scf718000...  298     2e-76 
NQWY01015076.1 Rhizophagus prolifer strain CMCC/AM-1901 jcf718000...  298     2e-76 
SRHK01000294.1 Hanseniaspora nectarophila strain CBS 13383 flatte...  298     2e-76 
PPLD01000124.1 Hanseniaspora clermontiae strain NRRL Y-27515 flat...  298     2e-76 
KV454217.1 Wickerhamomyces anomalus NRRL Y-366-8 unplaced genomic...  298     2e-76 
NW_017567119.1 Wickerhamomyces anomalus NRRL Y-366-8 unplaced gen...  298     2e-76 
NC_005788.4 Eremothecium gossypii ATCC 10895 chromosome VII, comp...  298     2e-76 
PPPA02000022.1 [Candida] ascalaphidarum strain NRRL Y-27908 NODE_...  296     7e-76 
CP083469.1 Cyberlindnera sargentensis strain SHA 17.2 chromosome VI   296     7e-76 
SAUG01000248.1 Rusavskia elegans strain YAF01 contig265, whole ge...  296     7e-76 
UICF01000022.1 [Candida] vartiovaarae genome assembly, contig: Co...  296     7e-76 
PPLI01000098.1 Cyberlindnera misumaiensis strain NRRL Y-17389 fla...  296     7e-76 
JABFEO010000007.1 Hanseniaspora mollemarum strain CBS 15034 NODE_...  296     7e-76 
JAGSID010000072.1 Scheffersomyces segobiensis strain DSM 27193 sc...  296     7e-76 
JAHMUF010000032.1 Scheffersomyces spartinae strain ARV_011 scaffo...  296     7e-76 
CP000497.1 Scheffersomyces stipitis CBS 6054 chromosome 3, comple...  296     7e-76 
NC_009043.1 Scheffersomyces stipitis CBS 6054 chromosome 3, compl...  296     7e-76 
NW_025065079.1 Scheffersomyces spartinae strain ARV_011 chromosom...  296     7e-76 
PPOS02000018.1 Debaryomyces maramus strain NRRL Y-2171 NODE_18_le...  294     3e-75 
PPMN02000062.1 Priceomyces castillae strain NRRL Y-7501 NODE_62_l...  294     3e-75 
PPIX02000046.1 Ogataea populi-albae strain NRRL Y-48632 NODE_46_l...  294     3e-75 
PPKB01000052.1 Tetrapisispora fleetii strain NRRL Y-27350 NODE_52...  294     3e-75 
BDMO01000007.1 Scheffersomyces shehatae DNA, contig: ATY839_sc07a...  294     3e-75 
PPIF01000029.1 Priceomyces medius strain NRRL Y-7122 flattened_li...  294     3e-75 
PPMM02000033.1 Priceomyces carsonii strain NRRL YB-4275 NODE_33_l...  294     3e-75 
LPNL01000013.1 Hanseniaspora opuntiae strain AWRI3578 Hanseniaspo...  292     9e-75 
JANXEX010000021.1 [Candida] palmioleophila strain CBS 18098 conti...  292     9e-75 
PPNX01000081.1 Hanseniaspora pseudoguilliermondii strain ZIM213 N...  292     9e-75 
BCGL01000010.1 [Candida] succiphila DNA, scaffold: scaffold_9, st...  292     9e-75 
SRHJ01000529.1 Hanseniaspora meyeri strain NRRL Y-27513 scf718000...  292     9e-75 
SRHJ01000271.1 Hanseniaspora meyeri strain NRRL Y-27513 scf718000...  292     9e-75 
SRHI01000135.1 Hanseniaspora lachancei strain NRRL Y-27514 flatte...  292     9e-75 
PPOY01000028.1 [Candida] tammaniensis strain NRRL Y-8257 NODE_28_...  292     9e-75 
SRHN01000130.1 Hanseniaspora thailandica (nom. inval.) strain ZIM...  292     9e-75 
PPOA02000039.1 Cyberlindnera americana strain NRRL Y-2156 NODE_39...  292     9e-75 
SRHG01000087.1 Hanseniaspora guilliermondii strain NRRL Y-1625 fl...  292     9e-75 
MVNT01000028.1 Yamadazyma laniorum strain yHMH7 NODE_28_length_81...  292     9e-75 
LPNM01000013.1 Hanseniaspora osmophila strain AWRI3579 Hanseniasp...  291     3e-74 
VZWC01000187.1 Saccharomyces cerevisiae x Saccharomyces eubayanus...  291     3e-74 
JFAV03000033.1 Hanseniaspora vineae strain T02/19AF xfSc0000000, ...  291     3e-74 
JACWFX010000010.1 [Candida] anglica strain VS III C KN 3 VS-III-C...  291     3e-74 
CH408159.1 Pichia guilliermondii ATCC 6260 scaffold_5 genomic sca...  289     1e-73 
CAKXYY010000043.1 [Candida] railenensis strain CLIB 1423 genome a...  289     1e-73 
PPIY01000089.1 [Candida] schatavii strain NRRL Y-17078 flattened_...  289     1e-73 
BADS01000001.1 Meyerozyma caribbica MG20W DNA, contig: contig1, w...  289     1e-73 
PPLM01000288.1 Cephaloascus albidus strain NRRL Y-7343 flattened_...  289     1e-73 
NW_001809796.1 Meyerozyma guilliermondii ATCC 6260 scaffold_5 gen...  289     1e-73 
PPHU01000073.1 Ambrosiozyma ambrosiae strain NRRL Y-7524 flattene...  287     4e-73 
KV454429.1 Babjeviella inositovora NRRL Y-12698 unplaced genomic ...  287     4e-73 
PPKQ01000080.1 Ogataea methylovora strain NRRL Y-17250 flattened_...  287     4e-73 
NW_017566841.1 Babjeviella inositovora NRRL Y-12698 unplaced geno...  287     4e-73 
PPNR02000093.1 Cyberlindnera saturnus strain NRRL Y-17396 flatten...  285     2e-72 
JAEUBF010000039.1 Wickerhamomyces mucosus strain CBS6341 scaffold...  285     2e-72 
CAIF01000345.1 Wickerhamomyces ciferrii WGS project CAIF00000000 ...  285     2e-72 
PPMP01000092.1 Kurtzmaniella fragi strain NRRL Y-17910 flattened_...  285     2e-72 
JAFIDH010000010.1 Kurtzmaniella quercitrusa var. filamentosus (no...  285     2e-72 
JAFIDI010000015.1 Kurtzmaniella quercitrusa var. comoensis (nom. ...  285     2e-72 
JAFIDI010000023.1 Kurtzmaniella quercitrusa var. comoensis (nom. ...  285     2e-72 
JAFIDI010000019.1 Kurtzmaniella quercitrusa var. comoensis (nom. ...  285     2e-72 
JAMAFN010000082.1 Debaryomycetaceae sp. 2NP930A strain NP9010 ctg...  285     2e-72 
JAMAFL010000022.1 Penicillium sp. R2202 strain 2NP930A ctg_22, wh...  285     2e-72 
JAMAFR010000013.1 Debaryomycetaceae sp. 2NR913A strain Y9007B-2 c...  285     2e-72 
JAMAFM010000023.1 Aspergillus sp. PG3605 strain 2NP920 ctg_23, wh...  285     2e-72 
JAMAFQ010000012.1 Debaryomycetaceae sp. Y9007B strain 2NR914 ctg_...  285     2e-72 
PPIU01000004.1 Meyerozyma athensensis strain NRRL Y-27644 NODE_4_...  285     2e-72 
PPNG01000187.1 Kurtzmaniella cleridarum strain NRRL Y-48386 flatt...  285     2e-72 
JACVEX010000009.1 Cyberlindnera subsufficiens strain NG8.2 NODE_2...  285     2e-72 
JAMAFP010000020.1 Debaryomycetaceae sp. NP9010 strain 2NR913A ctg...  285     2e-72 
LXPE01000542.1 Hanseniaspora valbyensis NRRL Y-1626 HANVAscaffold...  285     2e-72 
JAMAFO010000022.1 Debaryomycetaceae sp. 2NP920 strain Y9007B ctg_...  285     2e-72 
JADIOQ010000139.1 [Candida] chilensis strain NRRL Y-17141 NODE_17...  285     2e-72 
PPLH02000088.1 Cyberlindnera mrakii strain NRRL Y-1364 NODE_88_le...  285     2e-72 
SRHF01000095.1 Hanseniaspora sp. CRUB 1602 flattened_line_186, wh...  285     2e-72 
PPNS02000133.1 Cyberlindnera suaveolens strain NRRL Y-17391 NODE_...  285     2e-72 
NW_011887395.1 Wickerhamomyces ciferrii WGS project CAIF00000000 ...  285     2e-72 
JAHKSL010001529.1 Ogataea polymorpha x Ogataea parapolymorpha iso...  283     6e-72 
PPKZ02000081.1 Ambrosiozyma philentoma strain NRRL Y-7523 NODE_81...  283     6e-72 
CP048731.1 Cyberlindnera fabianii isolate JOY008 chromosome 16        283     6e-72 
PPHW01000174.1 Ambrosiozyma vanderkliftii strain NRRL Y-63633 fla...  283     6e-72 
PPNU02000031.1 Cyberlindnera mycetangii strain NRRL Y-6843 NODE_3...  283     6e-72 
CP002500.1 Eremothecium cymbalariae DBVPG#7215 chromosome 4, comp...  283     6e-72 
PPKR01000012.1 Ogataea minuta strain NRRL Y-411 NODE_12_length_83...  283     6e-72 
PPMG02000138.1 [Candida] ponderosae strain NRRL YB-2307 NODE_138_...  283     6e-72 
NC_016452.1 Eremothecium cymbalariae DBVPG#7215 chromosome 4, com...  283     6e-72 
PPKH02000077.1 Ogataea zsoltii strain NRRL Y-27601 NODE_77_length...  281     2e-71 
JAKQXL010000035.1 [Candida] membranifaciens subsp. flavinogenes s...  281     2e-71 
PPKO01000094.1 Ogataea glucozyma strain NRRL YB-2185 flattened_li...  281     2e-71 
HE612864.1 Tetrapisispora phaffii CBS 4417 chromosome 9, complete...  281     2e-71 
PPNY01000097.1 Hanseniaspora singularis (nom. inval.) strain ZIM2...  281     2e-71 
PPKL01000036.1 Ogataea pini strain NRRL Y-11528 NODE_36_length_41...  281     2e-71 
PPHT01000081.1 Ogataea henricii strain NRRL YB-2194 flattened_lin...  281     2e-71 
QELA01000014.1 [Candida] sake strain CBA6005 contig14, whole geno...  281     2e-71 
NC_016528.1 Tetrapisispora phaffii CBS 4417 chromosome 9, complet...  281     2e-71 
JAHKSL010001523.1 Ogataea polymorpha x Ogataea parapolymorpha iso...  279     7e-71 
PPNT01000111.1 Cyberlindnera xylosilytica strain NRRL YB-2097 fla...  279     7e-71 
JAGSYN010000329.1 [Candida] subhashii strain CBS 10753 scaffold22...  279     7e-71 
PPLV01000009.1 Ambrosiozyma maleeae (nom. inval.) strain NRRL Y-6...  279     7e-71 
PPUV01000166.1 Spathaspora sp. UFMG-CM-Y6060 NODE_166_length_5646...  279     7e-71 
QELA01000012.1 [Candida] sake strain CBA6005 contig12, whole geno...  279     7e-71 
PPKM01000147.1 Ogataea pilisensis strain NRRL Y-27598 NODE_147_le...  279     7e-71 
CALSDN010000028.1 [Candida] jaroonii strain CLIB 1444 genome asse...  279     7e-71 
NW_026057492.1 [Candida] subhashii strain CBS 10753 chromosome Un...  279     7e-71 
JAHDIT010000291.1 Ogataea degrootiae strain UCD465 NODE_301_lengt...  278     3e-70 
PPMR02000150.1 Cyberlindnera petersonii strain NRRL YB-3808 NODE_...  278     3e-70 
PPNZ02000254.1 Cyberlindnera maclurae strain NRRL Y-5377 NODE_254...  278     3e-70 
PPKP02000046.1 Ogataea kodamae strain NRRL Y-17234 NODE_46_length...  278     3e-70 
JAHLUX010000021.1 Ogataea angusta isolate 61-244 61-244_NODE_21_l...  278     3e-70 
SWFT01000043.1 Diutina rugosa strain CBS 613 scaffold107_size5520...  278     3e-70 
JAHLUL010000027.1 Ogataea haglerorum isolate 81-453-3 81-453-3_NO...  278     3e-70 
PPKU01000182.1 Nakazawaea holstii strain NRRL Y-2155 flattened_li...  278     3e-70 
PPKJ01000009.1 Ogataea trehaloabstinens strain NRRL Y-27595 NODE_...  278     3e-70 
PPKD01000049.1 Tetrapisispora namnaoensis strain NRRL Y-27982 NOD...  278     3e-70 
QELA01000006.1 [Candida] sake strain CBA6005 contig6, whole genom...  278     3e-70 
QELA01000016.1 [Candida] sake strain CBA6005 contig16, whole geno...  278     3e-70 
NW_025065177.1 Ogataea haglerorum isolate 81-453-3 chromosome Unk...  278     3e-70 
NW_022995093.1 Diutina rugosa strain CBS 613 chromosome Unknown s...  278     3e-70 
NW_025065235.1 Ogataea angusta isolate 61-244 chromosome Unknown ...  278     3e-70 
JAHKSL010001528.1 Ogataea polymorpha x Ogataea parapolymorpha iso...  276     9e-70 
JAHKSL010001527.1 Ogataea polymorpha x Ogataea parapolymorpha iso...  276     9e-70 
JAHKSL010001524.1 Ogataea polymorpha x Ogataea parapolymorpha iso...  276     9e-70 
JAHKSL010000469.1 Ogataea polymorpha x Ogataea parapolymorpha iso...  276     9e-70 
CM002300.1 Ogataea parapolymorpha DL-1 chromosome I, whole genome...  276     9e-70 
JAEUBG010003506.1 Wickerhamomyces pijperi strain CBS2887 scaffold...  276     9e-70 
CAJVQF010000101.1 Candida sanyaensis strain UCD423 genome assembl...  276     9e-70 
KI547142.1 Spathaspora arborariae UFMG-19.1A unplaced genomic sca...  276     9e-70 
AECK01000007.1 Ogataea polymorpha strain NCYC 495 leu1.1 OGAPOsca...  276     9e-70 
PPKS01000031.1 Ogataea naganishii strain NRRL Y-7654 NODE_31_leng...  276     9e-70 
PPMI02000096.1 Wickerhamomyces alni strain NRRL Y-11625 NODE_96_l...  276     9e-70 
JAEUBD010001227.1 Ogataea thermophila strain NCAIM Y.01608 scaffo...  276     9e-70 
NC_027866.1 Ogataea parapolymorpha DL-1 chromosome I, whole genom...  276     9e-70 
NW_017264704.1 Ogataea polymorpha strain NCYC 495 leu1.1 chromoso...  276     9e-70 
MQSX02000071.1 Sugiyamaella xylanicola (nom. inval.) strain UFMG-...  274     3e-69 
CAJVQF010000056.1 Candida sanyaensis strain UCD423 genome assembl...  274     3e-69 
CAJVQF010000008.1 Candida sanyaensis strain UCD423 genome assembl...  274     3e-69 
KB445567.1 Baudoinia panamericana UAMH 10762 unplaced genomic sca...  274     3e-69 
JAEOAQ010000005.1 Candida metapsilosis strain BP57 scaffold5, who...  274     3e-69 
JAMALC010000343.1 Rhodotorula sp. M30-05A-2 ctg_343, whole genome...  274     3e-69 
PPMW01000057.1 Yamadazyma scolyti strain NRRL Y-5512 NODE_57_leng...  274     3e-69 
JAMACU010000014.1 [Candida] aaseri strain B8007 ctg_14, whole gen...  274     3e-69 
HE681725.1 Candida orthopsilosis Co 90-125, chromosome 7 draft se...  274     3e-69 
NHAO01000032.1 Nakazawaea wickerhamii strain NRRL Y-2563 flattene...  274     3e-69 
NC_018301.1 Candida orthopsilosis Co 90-125, chromosome 7 draft s...  274     3e-69 
NW_006911274.1 Baudoinia panamericana UAMH 10762 unplaced genomic...  274     3e-69 
QGMG01002191.1 Lachnellula cervina strain CBS 625.97 contig02191,...  272     1e-68 
PPKT01000023.1 Ogataea nonfermentans strain NRRL YB-2203 flattene...  272     1e-68 
PPSZ01001842.1 Wickerhamiella galacta strain NRRL Y-17645 NODE_29...  272     1e-68 
PPIW01000121.1 Ogataea nitratoaversa strain NRRL Y-48449 flattene...  272     1e-68 
PPKV02000051.1 Kuraishia ogatae strain NRRL Y-48474 NODE_51_lengt...  272     1e-68 
JAADKB010000015.1 Delphinella strobiligena strain CBS 735.71 BDV9...  272     1e-68 
PPLW02000029.1 Ambrosiozyma pseudovanderkliftii strain NRRL Y-636...  272     1e-68 
RCTA01000007.1 Botrytis porri strain MUCL 3234 BPOR_007, whole ge...  272     1e-68 
QGMK01001175.1 Lachnellula suecica strain CBS 268.59 contig01175,...  272     1e-68 
NW_024066081.1 Botrytis porri strain MUCL 3234 chromosome Unknown...  272     1e-68 
RCTD01000018.1 Stromatinia cepivora strain JRUF-117 SCEP_018, who...  270     4e-68 
JAHXJL010000039.1 Botrytis medusae strain B555 Bmedusae2, whole g...  270     4e-68 
JAHXJL010000132.1 Botrytis medusae strain B555 Bmedusae127, whole...  270     4e-68 
QKRW01000122.1 Monilinia fructigena strain Mfrg269 scaffold_122, ...  270     4e-68 
JABFCT010000017.1 Botrytis fragariae strain BVB16 tig00000225, wh...  270     4e-68 
VNFM01000006.1 Ciboria shiraiana strain LR-318 unitig_71, whole g...  270     4e-68 
VNFM01000018.1 Ciboria shiraiana strain LR-318 unitig_70, whole g...  270     4e-68 
VNFM01000030.1 Ciboria shiraiana strain LR-318 unitig_69, whole g...  270     4e-68 
VNFM01000028.1 Ciboria shiraiana strain LR-318 unitig_67, whole g...  270     4e-68 
VNFM01000024.1 Ciboria shiraiana strain LR-318 unitig_65, whole g...  270     4e-68 
VNFM01000027.1 Ciboria shiraiana strain LR-318 unitig_64, whole g...  270     4e-68 
VNFM01000019.1 Ciboria shiraiana strain LR-318 unitig_63, whole g...  270     4e-68 
VNFM01000021.1 Ciboria shiraiana strain LR-318 unitig_62, whole g...  270     4e-68 
VNFM01000029.1 Ciboria shiraiana strain LR-318 unitig_61, whole g...  270     4e-68 
VNFM01000026.1 Ciboria shiraiana strain LR-318 unitig_18, whole g...  270     4e-68 
VNFM01000020.1 Ciboria shiraiana strain LR-318 unitig_17, whole g...  270     4e-68 
VNFM01000025.1 Ciboria shiraiana strain LR-318 unitig_16, whole g...  270     4e-68 
JWJA01000014.1 Lanzia echinophila strain CBS 111548 CBS111548_con...  270     4e-68 
DS267914.1 Sclerotinia sclerotiorum 1980 scaffold_35 genomic scaf...  270     4e-68 
PQXK01000505.1 Botrytis hyacinthi strain Bh0001 BHYA_0510, whole ...  270     4e-68 
JWJB01000045.1 Rutstroemia sydowiana strain CBS 115975 CBS115975_...  270     4e-68 
JAJJID010000923.1 Macrophomina pseudophaseolina strain WAC 2767 9...  270     4e-68 
JAEUBE010000199.1 Ogataea philodendri strain CBS6075 scaffold16, ...  270     4e-68 
RCTC02000008.1 Botrytis squamosa strain MUCL 31421 contig_8, whol...  270     4e-68 
PQXI01000594.1 Botrytis paeoniae strain Bp0003 BPAE_0596, whole g...  270     4e-68 
JAHXJK010000189.1 Botrytis pseudocinerea strain BP362 Bpseudocine...  270     4e-68 
JAHXJK010000153.1 Botrytis pseudocinerea strain BP362 Bpseudocine...  270     4e-68 
NGKJ01000264.1 Myriosclerotinia curreyana strain LMK 759 Scaffold...  270     4e-68 
JAEPRB010000686.1 Circinella minor strain CBS 143.56 CIRC_SIM_685...  270     4e-68 
NJPS01000004.1 Rutstroemia sp. NJR-2017a BVV2 Contig_4, whole gen...  270     4e-68 
LLKF01000155.1 Clarireedia sp. SE16F4 SE16F4_contig_187, whole ge...  270     4e-68 
JAKSGN010000035.1 Macrophomina tecta strain BRIP 70781 contig_11,...  270     4e-68 
KI628986.1 Sclerotinia borealis F-4128 unplaced genomic scaffold ...  270     4e-68 
LNKV01000098.1 Clarireedia homoeocarpa strain HRI11 scaffold98, w...  270     4e-68 
LNKV01000042.1 Clarireedia homoeocarpa strain HRI11 scaffold42, w...  270     4e-68 
JACVFG010000889.1 Botrytis fabae strain Pv1 Bfabae0889, whole gen...  270     4e-68 
VICG01000020.1 Monilinia fructicola strain Mfrc123 scaffold_020, ...  270     4e-68 
CAJHIA010000011.1 Sclerotinia trifoliorum isolate SwB9 genome ass...  270     4e-68 
NBND01000012.1 Millerozyma farinosa strain KCTC 27753 contig12, w...  270     4e-68 
JAEQDS010000054.1 Macrophomina phaseolina strain mp053 scf7180000...  270     4e-68 
JAEQDS010000057.1 Macrophomina phaseolina strain mp053 scf7180000...  270     4e-68 
JAEQDS010000056.1 Macrophomina phaseolina strain mp053 scf7180000...  270     4e-68 
PPKI01000113.1 Ogataea trehalophila strain NRRL Y-6781 NODE_113_l...  270     4e-68 
RCSV01000013.1 Botrytis aclada strain 633 BACL_013, whole genome ...  270     4e-68 
NGKG01000367.1 Myriosclerotinia scirpicola strain LMK 735 Scaffol...  270     4e-68 
PHWZ01000883.1 Botryotinia calthae strain MUCL2830 BOTCAL_0887, w...  270     4e-68 
WWPN01000002.1 Candida sojae strain NCYC-2607 tig00000002, whole ...  270     4e-68 
NJPT01000016.1 Rutstroemia sp. NJR-2017a BBW Contig_16, whole gen...  270     4e-68 
PDUE01000198.1 Monilinia polystroma strain SP-61 Contig_198, whol...  270     4e-68 
VIGI01000011.1 Monilinia laxa strain Mlax316 scaffold_011, whole ...  270     4e-68 
CP009808.1 Botrytis cinerea B05.10 chromosome BCIN04, complete se...  270     4e-68 
PQXL01000781.1 Botrytis galanthina strain MUCL435 BGAL_0786, whol...  270     4e-68 
NGKF01000228.1 Monilinia aucupariae strain LMK 733 Scaffold_228, ...  270     4e-68 
RCSW01000041.1 Botrytis byssoidea strain MUCL 94 BBYS_041, whole ...  270     4e-68 
QRFI01000008.1 Sclerotinia subarctica isolate HE1 contig_8, whole...  270     4e-68 
NGKI01000309.1 Myriosclerotinia duriaeana strain LMK 746 Scaffold...  270     4e-68 
PQXN01000660.1 Botryotinia convoluta strain MUCL11595 BCON_0662, ...  270     4e-68 
LQMS01001755.1 Spathaspora girioi strain UFMG-CM-Y302 NODE_627_le...  270     4e-68 
LQMS01001756.1 Spathaspora girioi strain UFMG-CM-Y302 NODE_614_le...  270     4e-68 
LQMS01001862.1 Spathaspora girioi strain UFMG-CM-Y302 NODE_517_le...  270     4e-68 
LQMS01001967.1 Spathaspora girioi strain UFMG-CM-Y302 NODE_415_le...  270     4e-68 
LQMS01001966.1 Spathaspora girioi strain UFMG-CM-Y302 NODE_414_le...  270     4e-68 
NJPR01000061.1 Rutstroemia sp. NJR-2017a WRK4 Contig_61, whole ge...  270     4e-68 
LGKQ01001007.1 Ciborinia camelliae strain ICMP 19812 scaffold986,...  270     4e-68 
RCTB01000029.1 Botrytis sinoallii strain Bc 23 BSIN_029, whole ge...  270     4e-68 
QRFH01000007.1 Sclerotinia minor isolate SM1 contig_7, whole geno...  270     4e-68 
CP063407.1 Monilinia vaccinii-corymbosi strain RL-1 chromosome 3      270     4e-68 
JANCTG010000008.1 Botrytis elliptica strain Be9401 contig_8, whol...  270     4e-68 
RCSX01000025.1 Botrytis deweyae strain B1 BDEW_025, whole genome ...  270     4e-68 
PQXJ01000776.1 Botryotinia narcissicola strain MUCL2120 BNAR_0780...  270     4e-68 
JANBXF010000023.1 Ogataea ramenticola strain VH64_CZ 23, whole ge...  270     4e-68 
PQXH01000455.1 Botrytis tulipae strain Bt9001 BTUL_0460, whole ge...  270     4e-68 
LLKG01000113.1 Clarireedia monteithiana strain RB19 RB19_contig_1...  270     4e-68 
NW_024066056.1 Botrytis sinoallii strain Bc 23 chromosome Unknown...  270     4e-68 
NW_024066232.1 Botrytis deweyae strain B1 chromosome Unknown BDEW...  270     4e-68 
NW_024065882.1 Botrytis byssoidea strain MUCL 94 chromosome Unkno...  270     4e-68 
NC_037313.1 Botrytis cinerea B05.10 chromosome 4, complete sequence   270     4e-68 
NW_025763930.1 Ogataea philodendri strain CBS6075 chromosome Unkn...  270     4e-68 
NW_001820801.1 Sclerotinia sclerotiorum 1980 UF-70 scaffold_35 ge...  270     4e-68 
NW_023501002.1 Botrytis fragariae strain BVB16 chromosome Unknown...  270     4e-68 
UNPR01000367.1 Hymenoscyphus linearis isolate chi01 genome assemb...  268     2e-67 
VNFM01000022.1 Ciboria shiraiana strain LR-318 unitig_66, whole g...  268     2e-67 
LT855470.1 Hymenoscyphus fraxineus genome assembly, scaffold: Hym...  268     2e-67 
PPJC01000195.1 Botryozyma nematodophila strain NRRL Y-17705 NODE_...  268     2e-67 
PPJC01000194.1 Botryozyma nematodophila strain NRRL Y-17705 NODE_...  268     2e-67 
PPJC01000192.1 Botryozyma nematodophila strain NRRL Y-17705 NODE_...  268     2e-67 
PPJC01000188.1 Botryozyma nematodophila strain NRRL Y-17705 NODE_...  268     2e-67 
PPJC01000184.1 Botryozyma nematodophila strain NRRL Y-17705 NODE_...  268     2e-67 
PPJC01000183.1 Botryozyma nematodophila strain NRRL Y-17705 NODE_...  268     2e-67 
PPJC01000182.1 Botryozyma nematodophila strain NRRL Y-17705 NODE_...  268     2e-67 
PPJC01000180.1 Botryozyma nematodophila strain NRRL Y-17705 NODE_...  268     2e-67 
PPJC01000179.1 Botryozyma nematodophila strain NRRL Y-17705 NODE_...  268     2e-67 
PPJC01000178.1 Botryozyma nematodophila strain NRRL Y-17705 NODE_...  268     2e-67 
PPJC01000143.1 Botryozyma nematodophila strain NRRL Y-17705 NODE_...  268     2e-67 
PPJC01000142.1 Botryozyma nematodophila strain NRRL Y-17705 NODE_...  268     2e-67 
PPKG01000060.1 Peterozyma toletana strain NRRL YB-4247 flattened_...  268     2e-67 
PPPC02000005.1 [Candida] gorgasii strain NRRL Y-27707 NODE_5_leng...  268     2e-67 
CAJVRM010000479.1 Hymenoscyphus albidus genome assembly, contig: ...  268     2e-67 
CACRVL010000760.1 Hymenoscyphus koreanus isolate F52847-1 genome ...  268     2e-67 
WOFF01000004.1 Trichophyton schoenleinii strain CMCC(F)T2s Scaffo...  268     2e-67 
GG692410.1 Candida tropicalis MYA-3404 genomic scaffold supercont...  268     2e-67 
GG692404.1 Candida tropicalis MYA-3404 genomic scaffold supercont...  268     2e-67 
JAKSGJ010000128.1 Aureobasidium sp. TD-062 128, whole genome shot...  268     2e-67 
WUJJ01000645.1 Candida sp. LN1 LN_645, whole genome shotgun sequence  268     2e-67 
PPKF01000034.1 Peterozyma xylosa strain NRRL Y-12939 flattened_li...  268     2e-67 
QYAN01000370.1 Chlorencoelia torta strain D1686 isolate ICMP 2173...  268     2e-67 
CP014503.1 Sugiyamaella lignohabitans strain CBS 10342 chromosome...  268     2e-67 
UNPT01000760.1 Hymenoscyphus occultus isolate F52847-1 genome ass...  268     2e-67 
JALAIM010003732.1 Xanthoria sp. 1 TBL-2021 isolate LIQ80XSP scaff...  268     2e-67 
JAJJJQ010000026.1 Aureobasidium mangrovei isolate SARA-138H conti...  268     2e-67 
PPLN02000030.1 Cephaloascus fragrans strain NRRL Y-6742 NODE_30_l...  268     2e-67 
JAFLRI010000008.1 Nakazawaea ishiwadae strain GDMCC 60786 Contig8...  268     2e-67 
JAFLRI010000017.1 Nakazawaea ishiwadae strain GDMCC 60786 Contig1...  268     2e-67 
LBNG01000280.1 Candida sp. LDI48194 Contig_74_mapping, whole geno...  268     2e-67 
NDXA01000178.1 Spathaspora xylofermentans strain UFMG-HMD23.3 Spa...  268     2e-67 
JAJMVL010000314.1 Dothiorella sarmentorum strain KEdek scaffold_3...  268     2e-67 
NW_003020045.1 Candida tropicalis MYA-3404 genomic scaffold super...  268     2e-67 
NW_003020039.1 Candida tropicalis MYA-3404 genomic scaffold super...  268     2e-67 
NC_031674.1 Sugiyamaella lignohabitans strain CBS 10342 chromosom...  268     2e-67 
QGML01000608.1 Lachnellula willkommii strain CBS 172.35 contig006...  267     6e-67 
CAIJEN010000012.1 Aureobasidium sp. AWRI4619 CO-2020 genome assem...  267     6e-67 
SWBF01000142.1 Aureobasidium sp. EXF-10727 contig_141, whole geno...  267     6e-67 
JAMXIJ010000081.1 Coniothyrium glycines strain Pg-43 Contig_82, w...  267     6e-67 
JAEUBG010005620.1 Wickerhamomyces pijperi strain CBS2887 scaffold...  267     6e-67 
JAHFYN010000134.1 Aureobasidium sp. EXF-3399 contig133, whole gen...  267     6e-67 
CAIJEO010000007.1 Aureobasidium sp. AWRI4233 CO-2020 genome assem...  267     6e-67 
SWBK01000757.1 Aureobasidium sp. EXF-12344 contig_756, whole geno...  267     6e-67 
JAKLML010000161.1 Aureobasidium lini strain FJII-L3-CM-P3 NODE_16...  267     6e-67 
QGMJ01001051.1 Lachnellula subtilissima strain CBS 197.66 contig0...  267     6e-67 
MSDY01000012.1 Aureobasidium sp. FSWF8-4 FSW8-bin-4-scaffold_95, ...  267     6e-67 
JAAAXZ010000400.1 Podosphaera xanthii isolate Wanju2017 POXAN0040...  267     6e-67 
CAINUL010000014.1 Aureobasidium sp. AWRI4620 CO-2020 genome assem...  267     6e-67 
CAINUL010000013.1 Aureobasidium sp. AWRI4620 CO-2020 genome assem...  267     6e-67 
KK106983.1 Umbilicaria muehlenbergii strain KoLRI No. LF000956 un...  267     6e-67 
SWBJ01000807.1 Aureobasidium sp. EXF-12298 contig_806, whole geno...  267     6e-67 
JAGFJS020000022.1 Aureobasidium zeae strain KZ1 contig22, whole g...  267     6e-67 


>LFGC01001445.1 Malassezia obtusa strain CBS 7876 MO7876_opera_scaffold_226, 
whole genome shotgun sequence
Length=7666

 Score = 1530 bits (828),  Expect = 0.0
 Identities = 828/828 (100%), Gaps = 0/828 (0%)
 Strand=Plus/Minus

Query  1     CAAGGTTTCCGTAGGTGAACCTGCGGAAGGATCATTAAAGAAATTTAATAATTTTGAAAA  60
             ||||||||||||||||||||||||||||||||||||||||||||||||||||||||||||
Sbjct  1621  CAAGGTTTCCGTAGGTGAACCTGCGGAAGGATCATTAAAGAAATTTAATAATTTTGAAAA  1562

Query  61    TGGAtttttttGTTTTGGCAAGAGCATGAGAGCTTTTACTGGGCAAGAAGACAAGAGATG  120
             ||||||||||||||||||||||||||||||||||||||||||||||||||||||||||||
Sbjct  1561  TGGATTTTTTTGTTTTGGCAAGAGCATGAGAGCTTTTACTGGGCAAGAAGACAAGAGATG  1502

Query  121   GAGAGTCCAGCCGGGCCTGCGCTTAAGTGCGCGGTCTTGCTAGGCTTGTAAGTTTCTTTC  180
             ||||||||||||||||||||||||||||||||||||||||||||||||||||||||||||
Sbjct  1501  GAGAGTCCAGCCGGGCCTGCGCTTAAGTGCGCGGTCTTGCTAGGCTTGTAAGTTTCTTTC  1442

Query  181   TTGCTATTCCAAACGGTGAGAGATTTCTGTGCTTTTGTTATAGGACAATTAAAACCGTTT  240
             ||||||||||||||||||||||||||||||||||||||||||||||||||||||||||||
Sbjct  1441  TTGCTATTCCAAACGGTGAGAGATTTCTGTGCTTTTGTTATAGGACAATTAAAACCGTTT  1382

Query  241   CAATACAACACACTGTGGAGTTTTCATATCTTTGCAACTTTTTCTTTGGGCATTCGAGCA  300
             ||||||||||||||||||||||||||||||||||||||||||||||||||||||||||||
Sbjct  1381  CAATACAACACACTGTGGAGTTTTCATATCTTTGCAACTTTTTCTTTGGGCATTCGAGCA  1322

Query  301   ATCGGGGCCCAGAGGTAACAAACACAAACAATTTTATCTATTCATTAAATTTTTGTCAAA  360
             ||||||||||||||||||||||||||||||||||||||||||||||||||||||||||||
Sbjct  1321  ATCGGGGCCCAGAGGTAACAAACACAAACAATTTTATCTATTCATTAAATTTTTGTCAAA  1262

Query  361   AACAAGAATTTTCGTAACTGGAAATTTTAAAATATTAAAAACTTTCAACAACGGATCTCT  420
             ||||||||||||||||||||||||||||||||||||||||||||||||||||||||||||
Sbjct  1261  AACAAGAATTTTCGTAACTGGAAATTTTAAAATATTAAAAACTTTCAACAACGGATCTCT  1202

Query  421   TGGTTCTCGCATCGATGAAGAACGCAGCGAAATGCGATACGTAATGTGAATTGCAGAATT  480
             ||||||||||||||||||||||||||||||||||||||||||||||||||||||||||||
Sbjct  1201  TGGTTCTCGCATCGATGAAGAACGCAGCGAAATGCGATACGTAATGTGAATTGCAGAATT  1142

Query  481   CCGTGAATCATCGAATCTTTGAACGCACATTGCGCCCCTTGGTATTCCAGGGGGCATGCC  540
             ||||||||||||||||||||||||||||||||||||||||||||||||||||||||||||
Sbjct  1141  CCGTGAATCATCGAATCTTTGAACGCACATTGCGCCCCTTGGTATTCCAGGGGGCATGCC  1082

Query  541   TGTTTGAGCGTCATTTCCTTCTCAAACATTCTGTTTGGTAGTGAGTGATACTCTTTGGAG  600
             ||||||||||||||||||||||||||||||||||||||||||||||||||||||||||||
Sbjct  1081  TGTTTGAGCGTCATTTCCTTCTCAAACATTCTGTTTGGTAGTGAGTGATACTCTTTGGAG  1022

Query  601   TTAACTTGAAATTGCTGGCCTTTTCATTGGATGttttttttCCAAAGAGAGGTTTCTCTG  660
             ||||||||||||||||||||||||||||||||||||||||||||||||||||||||||||
Sbjct  1021  TTAACTTGAAATTGCTGGCCTTTTCATTGGATGTTTTTTTTCCAAAGAGAGGTTTCTCTG  962

Query  661   CGTGCTTGAGGTATAATGCAAGTACGGTCGTTTTAGGTTTTACCAACTGCGGCTAATCtt  720
             ||||||||||||||||||||||||||||||||||||||||||||||||||||||||||||
Sbjct  961   CGTGCTTGAGGTATAATGCAAGTACGGTCGTTTTAGGTTTTACCAACTGCGGCTAATCTT  902

Query  721   tttttATACTGAGCGTATTGGAACGTTATCGATAAGAAGAGAGCGTCTAGGCGAACAATG  780
             ||||||||||||||||||||||||||||||||||||||||||||||||||||||||||||
Sbjct  901   TTTTTATACTGAGCGTATTGGAACGTTATCGATAAGAAGAGAGCGTCTAGGCGAACAATG  842

Query  781   TTCTTAAAGTTTGACCTCAAATCAGGTAGGAGTACCCGCTGAACTTAA  828
             ||||||||||||||||||||||||||||||||||||||||||||||||
Sbjct  841   TTCTTAAAGTTTGACCTCAAATCAGGTAGGAGTACCCGCTGAACTTAA  794


>CM003566.1 Saccharomyces sp. 'boulardii' strain unique28 chromosome XII, 
whole genome shotgun sequence
Length=1042097

 Score = 1530 bits (828),  Expect = 0.0
 Identities = 828/828 (100%), Gaps = 0/828 (0%)
 Strand=Plus/Minus

Query  1       CAAGGTTTCCGTAGGTGAACCTGCGGAAGGATCATTAAAGAAATTTAATAATTTTGAAAA  60
               ||||||||||||||||||||||||||||||||||||||||||||||||||||||||||||
Sbjct  435640  CAAGGTTTCCGTAGGTGAACCTGCGGAAGGATCATTAAAGAAATTTAATAATTTTGAAAA  435581

Query  61      TGGAtttttttGTTTTGGCAAGAGCATGAGAGCTTTTACTGGGCAAGAAGACAAGAGATG  120
               ||||||||||||||||||||||||||||||||||||||||||||||||||||||||||||
Sbjct  435580  TGGATTTTTTTGTTTTGGCAAGAGCATGAGAGCTTTTACTGGGCAAGAAGACAAGAGATG  435521

Query  121     GAGAGTCCAGCCGGGCCTGCGCTTAAGTGCGCGGTCTTGCTAGGCTTGTAAGTTTCTTTC  180
               ||||||||||||||||||||||||||||||||||||||||||||||||||||||||||||
Sbjct  435520  GAGAGTCCAGCCGGGCCTGCGCTTAAGTGCGCGGTCTTGCTAGGCTTGTAAGTTTCTTTC  435461

Query  181     TTGCTATTCCAAACGGTGAGAGATTTCTGTGCTTTTGTTATAGGACAATTAAAACCGTTT  240
               ||||||||||||||||||||||||||||||||||||||||||||||||||||||||||||
Sbjct  435460  TTGCTATTCCAAACGGTGAGAGATTTCTGTGCTTTTGTTATAGGACAATTAAAACCGTTT  435401

Query  241     CAATACAACACACTGTGGAGTTTTCATATCTTTGCAACTTTTTCTTTGGGCATTCGAGCA  300
               ||||||||||||||||||||||||||||||||||||||||||||||||||||||||||||
Sbjct  435400  CAATACAACACACTGTGGAGTTTTCATATCTTTGCAACTTTTTCTTTGGGCATTCGAGCA  435341

Query  301     ATCGGGGCCCAGAGGTAACAAACACAAACAATTTTATCTATTCATTAAATTTTTGTCAAA  360
               ||||||||||||||||||||||||||||||||||||||||||||||||||||||||||||
Sbjct  435340  ATCGGGGCCCAGAGGTAACAAACACAAACAATTTTATCTATTCATTAAATTTTTGTCAAA  435281

Query  361     AACAAGAATTTTCGTAACTGGAAATTTTAAAATATTAAAAACTTTCAACAACGGATCTCT  420
               ||||||||||||||||||||||||||||||||||||||||||||||||||||||||||||
Sbjct  435280  AACAAGAATTTTCGTAACTGGAAATTTTAAAATATTAAAAACTTTCAACAACGGATCTCT  435221

Query  421     TGGTTCTCGCATCGATGAAGAACGCAGCGAAATGCGATACGTAATGTGAATTGCAGAATT  480
               ||||||||||||||||||||||||||||||||||||||||||||||||||||||||||||
Sbjct  435220  TGGTTCTCGCATCGATGAAGAACGCAGCGAAATGCGATACGTAATGTGAATTGCAGAATT  435161

Query  481     CCGTGAATCATCGAATCTTTGAACGCACATTGCGCCCCTTGGTATTCCAGGGGGCATGCC  540
               ||||||||||||||||||||||||||||||||||||||||||||||||||||||||||||
Sbjct  435160  CCGTGAATCATCGAATCTTTGAACGCACATTGCGCCCCTTGGTATTCCAGGGGGCATGCC  435101

Query  541     TGTTTGAGCGTCATTTCCTTCTCAAACATTCTGTTTGGTAGTGAGTGATACTCTTTGGAG  600
               ||||||||||||||||||||||||||||||||||||||||||||||||||||||||||||
Sbjct  435100  TGTTTGAGCGTCATTTCCTTCTCAAACATTCTGTTTGGTAGTGAGTGATACTCTTTGGAG  435041

Query  601     TTAACTTGAAATTGCTGGCCTTTTCATTGGATGttttttttCCAAAGAGAGGTTTCTCTG  660
               ||||||||||||||||||||||||||||||||||||||||||||||||||||||||||||
Sbjct  435040  TTAACTTGAAATTGCTGGCCTTTTCATTGGATGTTTTTTTTCCAAAGAGAGGTTTCTCTG  434981

Query  661     CGTGCTTGAGGTATAATGCAAGTACGGTCGTTTTAGGTTTTACCAACTGCGGCTAATCtt  720
               ||||||||||||||||||||||||||||||||||||||||||||||||||||||||||||
Sbjct  434980  CGTGCTTGAGGTATAATGCAAGTACGGTCGTTTTAGGTTTTACCAACTGCGGCTAATCTT  434921

Query  721     tttttATACTGAGCGTATTGGAACGTTATCGATAAGAAGAGAGCGTCTAGGCGAACAATG  780
               ||||||||||||||||||||||||||||||||||||||||||||||||||||||||||||
Sbjct  434920  TTTTTATACTGAGCGTATTGGAACGTTATCGATAAGAAGAGAGCGTCTAGGCGAACAATG  434861

Query  781     TTCTTAAAGTTTGACCTCAAATCAGGTAGGAGTACCCGCTGAACTTAA  828
               ||||||||||||||||||||||||||||||||||||||||||||||||
Sbjct  434860  TTCTTAAAGTTTGACCTCAAATCAGGTAGGAGTACCCGCTGAACTTAA  434813


 Score = 1524 bits (825),  Expect = 0.0
 Identities = 827/828 (99%), Gaps = 0/828 (0%)
 Strand=Plus/Minus

Query  1       CAAGGTTTCCGTAGGTGAACCTGCGGAAGGATCATTAAAGAAATTTAATAATTTTGAAAA  60
               ||||||||||||||||||||||||||||||||||||||||||||||||||||||||||||
Sbjct  453800  CAAGGTTTCCGTAGGTGAACCTGCGGAAGGATCATTAAAGAAATTTAATAATTTTGAAAA  453741

Query  61      TGGAtttttttGTTTTGGCAAGAGCATGAGAGCTTTTACTGGGCAAGAAGACAAGAGATG  120
               ||||||||||||||||||||||||||||||||||||||||||||||||||||| ||||||
Sbjct  453740  TGGATTTTTTTGTTTTGGCAAGAGCATGAGAGCTTTTACTGGGCAAGAAGACAGGAGATG  453681

Query  121     GAGAGTCCAGCCGGGCCTGCGCTTAAGTGCGCGGTCTTGCTAGGCTTGTAAGTTTCTTTC  180
               ||||||||||||||||||||||||||||||||||||||||||||||||||||||||||||
Sbjct  453680  GAGAGTCCAGCCGGGCCTGCGCTTAAGTGCGCGGTCTTGCTAGGCTTGTAAGTTTCTTTC  453621

Query  181     TTGCTATTCCAAACGGTGAGAGATTTCTGTGCTTTTGTTATAGGACAATTAAAACCGTTT  240
               ||||||||||||||||||||||||||||||||||||||||||||||||||||||||||||
Sbjct  453620  TTGCTATTCCAAACGGTGAGAGATTTCTGTGCTTTTGTTATAGGACAATTAAAACCGTTT  453561

Query  241     CAATACAACACACTGTGGAGTTTTCATATCTTTGCAACTTTTTCTTTGGGCATTCGAGCA  300
               ||||||||||||||||||||||||||||||||||||||||||||||||||||||||||||
Sbjct  453560  CAATACAACACACTGTGGAGTTTTCATATCTTTGCAACTTTTTCTTTGGGCATTCGAGCA  453501

Query  301     ATCGGGGCCCAGAGGTAACAAACACAAACAATTTTATCTATTCATTAAATTTTTGTCAAA  360
               ||||||||||||||||||||||||||||||||||||||||||||||||||||||||||||
Sbjct  453500  ATCGGGGCCCAGAGGTAACAAACACAAACAATTTTATCTATTCATTAAATTTTTGTCAAA  453441

Query  361     AACAAGAATTTTCGTAACTGGAAATTTTAAAATATTAAAAACTTTCAACAACGGATCTCT  420
               ||||||||||||||||||||||||||||||||||||||||||||||||||||||||||||
Sbjct  453440  AACAAGAATTTTCGTAACTGGAAATTTTAAAATATTAAAAACTTTCAACAACGGATCTCT  453381

Query  421     TGGTTCTCGCATCGATGAAGAACGCAGCGAAATGCGATACGTAATGTGAATTGCAGAATT  480
               ||||||||||||||||||||||||||||||||||||||||||||||||||||||||||||
Sbjct  453380  TGGTTCTCGCATCGATGAAGAACGCAGCGAAATGCGATACGTAATGTGAATTGCAGAATT  453321

Query  481     CCGTGAATCATCGAATCTTTGAACGCACATTGCGCCCCTTGGTATTCCAGGGGGCATGCC  540
               ||||||||||||||||||||||||||||||||||||||||||||||||||||||||||||
Sbjct  453320  CCGTGAATCATCGAATCTTTGAACGCACATTGCGCCCCTTGGTATTCCAGGGGGCATGCC  453261

Query  541     TGTTTGAGCGTCATTTCCTTCTCAAACATTCTGTTTGGTAGTGAGTGATACTCTTTGGAG  600
               ||||||||||||||||||||||||||||||||||||||||||||||||||||||||||||
Sbjct  453260  TGTTTGAGCGTCATTTCCTTCTCAAACATTCTGTTTGGTAGTGAGTGATACTCTTTGGAG  453201

Query  601     TTAACTTGAAATTGCTGGCCTTTTCATTGGATGttttttttCCAAAGAGAGGTTTCTCTG  660
               ||||||||||||||||||||||||||||||||||||||||||||||||||||||||||||
Sbjct  453200  TTAACTTGAAATTGCTGGCCTTTTCATTGGATGTTTTTTTTCCAAAGAGAGGTTTCTCTG  453141

Query  661     CGTGCTTGAGGTATAATGCAAGTACGGTCGTTTTAGGTTTTACCAACTGCGGCTAATCtt  720
               ||||||||||||||||||||||||||||||||||||||||||||||||||||||||||||
Sbjct  453140  CGTGCTTGAGGTATAATGCAAGTACGGTCGTTTTAGGTTTTACCAACTGCGGCTAATCTT  453081

Query  721     tttttATACTGAGCGTATTGGAACGTTATCGATAAGAAGAGAGCGTCTAGGCGAACAATG  780
               ||||||||||||||||||||||||||||||||||||||||||||||||||||||||||||
Sbjct  453080  TTTTTATACTGAGCGTATTGGAACGTTATCGATAAGAAGAGAGCGTCTAGGCGAACAATG  453021

Query  781     TTCTTAAAGTTTGACCTCAAATCAGGTAGGAGTACCCGCTGAACTTAA  828
               ||||||||||||||||||||||||||||||||||||||||||||||||
Sbjct  453020  TTCTTAAAGTTTGACCTCAAATCAGGTAGGAGTACCCGCTGAACTTAA  452973


 Score = 1524 bits (825),  Expect = 0.0
 Identities = 827/828 (99%), Gaps = 0/828 (0%)
 Strand=Plus/Minus

Query  1       CAAGGTTTCCGTAGGTGAACCTGCGGAAGGATCATTAAAGAAATTTAATAATTTTGAAAA  60
               ||||||||||||||||||||||||||||||||||||||||||||||||||||||||||||
Sbjct  471935  CAAGGTTTCCGTAGGTGAACCTGCGGAAGGATCATTAAAGAAATTTAATAATTTTGAAAA  471876

Query  61      TGGAtttttttGTTTTGGCAAGAGCATGAGAGCTTTTACTGGGCAAGAAGACAAGAGATG  120
               ||||||||||||||||||||||||||||||||||||||||||||||||||||| ||||||
Sbjct  471875  TGGATTTTTTTGTTTTGGCAAGAGCATGAGAGCTTTTACTGGGCAAGAAGACAGGAGATG  471816

Query  121     GAGAGTCCAGCCGGGCCTGCGCTTAAGTGCGCGGTCTTGCTAGGCTTGTAAGTTTCTTTC  180
               ||||||||||||||||||||||||||||||||||||||||||||||||||||||||||||
Sbjct  471815  GAGAGTCCAGCCGGGCCTGCGCTTAAGTGCGCGGTCTTGCTAGGCTTGTAAGTTTCTTTC  471756

Query  181     TTGCTATTCCAAACGGTGAGAGATTTCTGTGCTTTTGTTATAGGACAATTAAAACCGTTT  240
               ||||||||||||||||||||||||||||||||||||||||||||||||||||||||||||
Sbjct  471755  TTGCTATTCCAAACGGTGAGAGATTTCTGTGCTTTTGTTATAGGACAATTAAAACCGTTT  471696

Query  241     CAATACAACACACTGTGGAGTTTTCATATCTTTGCAACTTTTTCTTTGGGCATTCGAGCA  300
               ||||||||||||||||||||||||||||||||||||||||||||||||||||||||||||
Sbjct  471695  CAATACAACACACTGTGGAGTTTTCATATCTTTGCAACTTTTTCTTTGGGCATTCGAGCA  471636

Query  301     ATCGGGGCCCAGAGGTAACAAACACAAACAATTTTATCTATTCATTAAATTTTTGTCAAA  360
               ||||||||||||||||||||||||||||||||||||||||||||||||||||||||||||
Sbjct  471635  ATCGGGGCCCAGAGGTAACAAACACAAACAATTTTATCTATTCATTAAATTTTTGTCAAA  471576

Query  361     AACAAGAATTTTCGTAACTGGAAATTTTAAAATATTAAAAACTTTCAACAACGGATCTCT  420
               ||||||||||||||||||||||||||||||||||||||||||||||||||||||||||||
Sbjct  471575  AACAAGAATTTTCGTAACTGGAAATTTTAAAATATTAAAAACTTTCAACAACGGATCTCT  471516

Query  421     TGGTTCTCGCATCGATGAAGAACGCAGCGAAATGCGATACGTAATGTGAATTGCAGAATT  480
               ||||||||||||||||||||||||||||||||||||||||||||||||||||||||||||
Sbjct  471515  TGGTTCTCGCATCGATGAAGAACGCAGCGAAATGCGATACGTAATGTGAATTGCAGAATT  471456

Query  481     CCGTGAATCATCGAATCTTTGAACGCACATTGCGCCCCTTGGTATTCCAGGGGGCATGCC  540
               ||||||||||||||||||||||||||||||||||||||||||||||||||||||||||||
Sbjct  471455  CCGTGAATCATCGAATCTTTGAACGCACATTGCGCCCCTTGGTATTCCAGGGGGCATGCC  471396

Query  541     TGTTTGAGCGTCATTTCCTTCTCAAACATTCTGTTTGGTAGTGAGTGATACTCTTTGGAG  600
               ||||||||||||||||||||||||||||||||||||||||||||||||||||||||||||
Sbjct  471395  TGTTTGAGCGTCATTTCCTTCTCAAACATTCTGTTTGGTAGTGAGTGATACTCTTTGGAG  471336

Query  601     TTAACTTGAAATTGCTGGCCTTTTCATTGGATGttttttttCCAAAGAGAGGTTTCTCTG  660
               ||||||||||||||||||||||||||||||||||||||||||||||||||||||||||||
Sbjct  471335  TTAACTTGAAATTGCTGGCCTTTTCATTGGATGTTTTTTTTCCAAAGAGAGGTTTCTCTG  471276

Query  661     CGTGCTTGAGGTATAATGCAAGTACGGTCGTTTTAGGTTTTACCAACTGCGGCTAATCtt  720
               ||||||||||||||||||||||||||||||||||||||||||||||||||||||||||||
Sbjct  471275  CGTGCTTGAGGTATAATGCAAGTACGGTCGTTTTAGGTTTTACCAACTGCGGCTAATCTT  471216

Query  721     tttttATACTGAGCGTATTGGAACGTTATCGATAAGAAGAGAGCGTCTAGGCGAACAATG  780
               ||||||||||||||||||||||||||||||||||||||||||||||||||||||||||||
Sbjct  471215  TTTTTATACTGAGCGTATTGGAACGTTATCGATAAGAAGAGAGCGTCTAGGCGAACAATG  471156

Query  781     TTCTTAAAGTTTGACCTCAAATCAGGTAGGAGTACCCGCTGAACTTAA  828
               ||||||||||||||||||||||||||||||||||||||||||||||||
Sbjct  471155  TTCTTAAAGTTTGACCTCAAATCAGGTAGGAGTACCCGCTGAACTTAA  471108


 Score = 1522 bits (824),  Expect = 0.0
 Identities = 827/828 (99%), Gaps = 1/828 (0%)
 Strand=Plus/Minus

Query  1       CAAGGTTTCCGTAGGTGAACCTGCGGAAGGATCATTAAAGAAATTTAATAATTTTGAAAA  60
               ||||||||||||||||||||||||||||||||||||||||||||||||||||||||||||
Sbjct  444719  CAAGGTTTCCGTAGGTGAACCTGCGGAAGGATCATTAAAGAAATTTAATAATTTTGAAAA  444660

Query  61      TGGAtttttttGTTTTGGCAAGAGCATGAGAGCTTTTACTGGGCAAGAAGACAAGAGATG  120
               ||||||||||||||||||||||||||||||||||||||||||||||||||||| ||||||
Sbjct  444659  TGGATTTTTTTGTTTTGGCAAGAGCATGAGAGCTTTTACTGGGCAAGAAGACA-GAGATG  444601

Query  121     GAGAGTCCAGCCGGGCCTGCGCTTAAGTGCGCGGTCTTGCTAGGCTTGTAAGTTTCTTTC  180
               ||||||||||||||||||||||||||||||||||||||||||||||||||||||||||||
Sbjct  444600  GAGAGTCCAGCCGGGCCTGCGCTTAAGTGCGCGGTCTTGCTAGGCTTGTAAGTTTCTTTC  444541

Query  181     TTGCTATTCCAAACGGTGAGAGATTTCTGTGCTTTTGTTATAGGACAATTAAAACCGTTT  240
               ||||||||||||||||||||||||||||||||||||||||||||||||||||||||||||
Sbjct  444540  TTGCTATTCCAAACGGTGAGAGATTTCTGTGCTTTTGTTATAGGACAATTAAAACCGTTT  444481

Query  241     CAATACAACACACTGTGGAGTTTTCATATCTTTGCAACTTTTTCTTTGGGCATTCGAGCA  300
               ||||||||||||||||||||||||||||||||||||||||||||||||||||||||||||
Sbjct  444480  CAATACAACACACTGTGGAGTTTTCATATCTTTGCAACTTTTTCTTTGGGCATTCGAGCA  444421

Query  301     ATCGGGGCCCAGAGGTAACAAACACAAACAATTTTATCTATTCATTAAATTTTTGTCAAA  360
               ||||||||||||||||||||||||||||||||||||||||||||||||||||||||||||
Sbjct  444420  ATCGGGGCCCAGAGGTAACAAACACAAACAATTTTATCTATTCATTAAATTTTTGTCAAA  444361

Query  361     AACAAGAATTTTCGTAACTGGAAATTTTAAAATATTAAAAACTTTCAACAACGGATCTCT  420
               ||||||||||||||||||||||||||||||||||||||||||||||||||||||||||||
Sbjct  444360  AACAAGAATTTTCGTAACTGGAAATTTTAAAATATTAAAAACTTTCAACAACGGATCTCT  444301

Query  421     TGGTTCTCGCATCGATGAAGAACGCAGCGAAATGCGATACGTAATGTGAATTGCAGAATT  480
               ||||||||||||||||||||||||||||||||||||||||||||||||||||||||||||
Sbjct  444300  TGGTTCTCGCATCGATGAAGAACGCAGCGAAATGCGATACGTAATGTGAATTGCAGAATT  444241

Query  481     CCGTGAATCATCGAATCTTTGAACGCACATTGCGCCCCTTGGTATTCCAGGGGGCATGCC  540
               ||||||||||||||||||||||||||||||||||||||||||||||||||||||||||||
Sbjct  444240  CCGTGAATCATCGAATCTTTGAACGCACATTGCGCCCCTTGGTATTCCAGGGGGCATGCC  444181

Query  541     TGTTTGAGCGTCATTTCCTTCTCAAACATTCTGTTTGGTAGTGAGTGATACTCTTTGGAG  600
               ||||||||||||||||||||||||||||||||||||||||||||||||||||||||||||
Sbjct  444180  TGTTTGAGCGTCATTTCCTTCTCAAACATTCTGTTTGGTAGTGAGTGATACTCTTTGGAG  444121

Query  601     TTAACTTGAAATTGCTGGCCTTTTCATTGGATGttttttttCCAAAGAGAGGTTTCTCTG  660
               ||||||||||||||||||||||||||||||||||||||||||||||||||||||||||||
Sbjct  444120  TTAACTTGAAATTGCTGGCCTTTTCATTGGATGTTTTTTTTCCAAAGAGAGGTTTCTCTG  444061

Query  661     CGTGCTTGAGGTATAATGCAAGTACGGTCGTTTTAGGTTTTACCAACTGCGGCTAATCtt  720
               ||||||||||||||||||||||||||||||||||||||||||||||||||||||||||||
Sbjct  444060  CGTGCTTGAGGTATAATGCAAGTACGGTCGTTTTAGGTTTTACCAACTGCGGCTAATCTT  444001

Query  721     tttttATACTGAGCGTATTGGAACGTTATCGATAAGAAGAGAGCGTCTAGGCGAACAATG  780
               ||||||||||||||||||||||||||||||||||||||||||||||||||||||||||||
Sbjct  444000  TTTTTATACTGAGCGTATTGGAACGTTATCGATAAGAAGAGAGCGTCTAGGCGAACAATG  443941

Query  781     TTCTTAAAGTTTGACCTCAAATCAGGTAGGAGTACCCGCTGAACTTAA  828
               ||||||||||||||||||||||||||||||||||||||||||||||||
Sbjct  443940  TTCTTAAAGTTTGACCTCAAATCAGGTAGGAGTACCCGCTGAACTTAA  443893


 Score = 1498 bits (811),  Expect = 0.0
 Identities = 823/828 (99%), Gaps = 4/828 (0%)
 Strand=Plus/Minus

Query  1       CAAGGTTTCCGTAGGTGAACCTGCGGAAGGATCATTAAAGAAATTTAATAATTTTGAAAA  60
               ||||||||||||||||||||||||||||||||||||||||||||||||||||||||||||
Sbjct  462866  CAAGGTTTCCGTAGGTGAACCTGCGGAAGGATCATTAAAGAAATTTAATAATTTTGAAAA  462807

Query  61      TGGAtttttttGTTTTGGCAAGAGCATGAGAGCTTTTACTGGGCAAGAAGACAAGAGATG  120
               |||||||||||||||||||||||||||||||||||| |||||||||||||||| ||||||
Sbjct  462806  TGGATTTTTTTGTTTTGGCAAGAGCATGAGAGCTTT-ACTGGGCAAGAAGACAGGAGATG  462748

Query  121     GAGAGTCCAGCCGGGCCTGCGCTTAAGTGCGCGGTCTTGCTAGGCTTGTAAGTTTCTTTC  180
               ||||||||||||||||||||||||||||||||||||||||||||||||||||||||||||
Sbjct  462747  GAGAGTCCAGCCGGGCCTGCGCTTAAGTGCGCGGTCTTGCTAGGCTTGTAAGTTTCTTTC  462688

Query  181     TTGCTATTCCAAACGGTGAGAGATTTCTGTGCTTTTGTTATAGGACAATTAAAACCGTTT  240
               ||||||||||||||||||||||||||||||||||||||||||||||||||||||||||||
Sbjct  462687  TTGCTATTCCAAACGGTGAGAGATTTCTGTGCTTTTGTTATAGGACAATTAAAACCGTTT  462628

Query  241     CAATACAACACACTGTGGAGTTTTCATATCTTTGCAACTTTTTCTTTGGGCATTCGAGCA  300
               ||||||||||||||||||||||||||||||||||||||||||||||||||||||||||||
Sbjct  462627  CAATACAACACACTGTGGAGTTTTCATATCTTTGCAACTTTTTCTTTGGGCATTCGAGCA  462568

Query  301     ATCGGGGCCCAGAGGTAACAAACACAAACAATTTTATCTATTCATTAAATTTTTGTCAAA  360
               |||||||||||||||||||||||||||||||||||||||||||||||| |||||||||||
Sbjct  462567  ATCGGGGCCCAGAGGTAACAAACACAAACAATTTTATCTATTCATTAA-TTTTTGTCAAA  462509

Query  361     AACAAGAATTTTCGTAACTGGAAATTTTAAAATATTAAAAACTTTCAACAACGGATCTCT  420
               | |||||| |||||||||||||||||||||||||||||||||||||||||||||||||||
Sbjct  462508  A-CAAGAA-TTTCGTAACTGGAAATTTTAAAATATTAAAAACTTTCAACAACGGATCTCT  462451

Query  421     TGGTTCTCGCATCGATGAAGAACGCAGCGAAATGCGATACGTAATGTGAATTGCAGAATT  480
               ||||||||||||||||||||||||||||||||||||||||||||||||||||||||||||
Sbjct  462450  TGGTTCTCGCATCGATGAAGAACGCAGCGAAATGCGATACGTAATGTGAATTGCAGAATT  462391

Query  481     CCGTGAATCATCGAATCTTTGAACGCACATTGCGCCCCTTGGTATTCCAGGGGGCATGCC  540
               ||||||||||||||||||||||||||||||||||||||||||||||||||||||||||||
Sbjct  462390  CCGTGAATCATCGAATCTTTGAACGCACATTGCGCCCCTTGGTATTCCAGGGGGCATGCC  462331

Query  541     TGTTTGAGCGTCATTTCCTTCTCAAACATTCTGTTTGGTAGTGAGTGATACTCTTTGGAG  600
               ||||||||||||||||||||||||||||||||||||||||||||||||||||||||||||
Sbjct  462330  TGTTTGAGCGTCATTTCCTTCTCAAACATTCTGTTTGGTAGTGAGTGATACTCTTTGGAG  462271

Query  601     TTAACTTGAAATTGCTGGCCTTTTCATTGGATGttttttttCCAAAGAGAGGTTTCTCTG  660
               ||||||||||||||||||||||||||||||||||||||||||||||||||||||||||||
Sbjct  462270  TTAACTTGAAATTGCTGGCCTTTTCATTGGATGTTTTTTTTCCAAAGAGAGGTTTCTCTG  462211

Query  661     CGTGCTTGAGGTATAATGCAAGTACGGTCGTTTTAGGTTTTACCAACTGCGGCTAATCtt  720
               ||||||||||||||||||||||||||||||||||||||||||||||||||||||||||||
Sbjct  462210  CGTGCTTGAGGTATAATGCAAGTACGGTCGTTTTAGGTTTTACCAACTGCGGCTAATCTT  462151

Query  721     tttttATACTGAGCGTATTGGAACGTTATCGATAAGAAGAGAGCGTCTAGGCGAACAATG  780
               ||||||||||||||||||||||||||||||||||||||||||||||||||||||||||||
Sbjct  462150  TTTTTATACTGAGCGTATTGGAACGTTATCGATAAGAAGAGAGCGTCTAGGCGAACAATG  462091

Query  781     TTCTTAAAGTTTGACCTCAAATCAGGTAGGAGTACCCGCTGAACTTAA  828
               ||||||||||||||||||||||||||||||||||||||||||||||||
Sbjct  462090  TTCTTAAAGTTTGACCTCAAATCAGGTAGGAGTACCCGCTGAACTTAA  462043


>BK006945.2 TPA_inf: Saccharomyces cerevisiae S288C chromosome XII, complete 
sequence
Length=1078177

 Score = 1530 bits (828),  Expect = 0.0
 Identities = 828/828 (100%), Gaps = 0/828 (0%)
 Strand=Plus/Minus

Query  1       CAAGGTTTCCGTAGGTGAACCTGCGGAAGGATCATTAAAGAAATTTAATAATTTTGAAAA  60
               ||||||||||||||||||||||||||||||||||||||||||||||||||||||||||||
Sbjct  455969  CAAGGTTTCCGTAGGTGAACCTGCGGAAGGATCATTAAAGAAATTTAATAATTTTGAAAA  455910

Query  61      TGGAtttttttGTTTTGGCAAGAGCATGAGAGCTTTTACTGGGCAAGAAGACAAGAGATG  120
               ||||||||||||||||||||||||||||||||||||||||||||||||||||||||||||
Sbjct  455909  TGGATTTTTTTGTTTTGGCAAGAGCATGAGAGCTTTTACTGGGCAAGAAGACAAGAGATG  455850

Query  121     GAGAGTCCAGCCGGGCCTGCGCTTAAGTGCGCGGTCTTGCTAGGCTTGTAAGTTTCTTTC  180
               ||||||||||||||||||||||||||||||||||||||||||||||||||||||||||||
Sbjct  455849  GAGAGTCCAGCCGGGCCTGCGCTTAAGTGCGCGGTCTTGCTAGGCTTGTAAGTTTCTTTC  455790

Query  181     TTGCTATTCCAAACGGTGAGAGATTTCTGTGCTTTTGTTATAGGACAATTAAAACCGTTT  240
               ||||||||||||||||||||||||||||||||||||||||||||||||||||||||||||
Sbjct  455789  TTGCTATTCCAAACGGTGAGAGATTTCTGTGCTTTTGTTATAGGACAATTAAAACCGTTT  455730

Query  241     CAATACAACACACTGTGGAGTTTTCATATCTTTGCAACTTTTTCTTTGGGCATTCGAGCA  300
               ||||||||||||||||||||||||||||||||||||||||||||||||||||||||||||
Sbjct  455729  CAATACAACACACTGTGGAGTTTTCATATCTTTGCAACTTTTTCTTTGGGCATTCGAGCA  455670

Query  301     ATCGGGGCCCAGAGGTAACAAACACAAACAATTTTATCTATTCATTAAATTTTTGTCAAA  360
               ||||||||||||||||||||||||||||||||||||||||||||||||||||||||||||
Sbjct  455669  ATCGGGGCCCAGAGGTAACAAACACAAACAATTTTATCTATTCATTAAATTTTTGTCAAA  455610

Query  361     AACAAGAATTTTCGTAACTGGAAATTTTAAAATATTAAAAACTTTCAACAACGGATCTCT  420
               ||||||||||||||||||||||||||||||||||||||||||||||||||||||||||||
Sbjct  455609  AACAAGAATTTTCGTAACTGGAAATTTTAAAATATTAAAAACTTTCAACAACGGATCTCT  455550

Query  421     TGGTTCTCGCATCGATGAAGAACGCAGCGAAATGCGATACGTAATGTGAATTGCAGAATT  480
               ||||||||||||||||||||||||||||||||||||||||||||||||||||||||||||
Sbjct  455549  TGGTTCTCGCATCGATGAAGAACGCAGCGAAATGCGATACGTAATGTGAATTGCAGAATT  455490

Query  481     CCGTGAATCATCGAATCTTTGAACGCACATTGCGCCCCTTGGTATTCCAGGGGGCATGCC  540
               ||||||||||||||||||||||||||||||||||||||||||||||||||||||||||||
Sbjct  455489  CCGTGAATCATCGAATCTTTGAACGCACATTGCGCCCCTTGGTATTCCAGGGGGCATGCC  455430

Query  541     TGTTTGAGCGTCATTTCCTTCTCAAACATTCTGTTTGGTAGTGAGTGATACTCTTTGGAG  600
               ||||||||||||||||||||||||||||||||||||||||||||||||||||||||||||
Sbjct  455429  TGTTTGAGCGTCATTTCCTTCTCAAACATTCTGTTTGGTAGTGAGTGATACTCTTTGGAG  455370

Query  601     TTAACTTGAAATTGCTGGCCTTTTCATTGGATGttttttttCCAAAGAGAGGTTTCTCTG  660
               ||||||||||||||||||||||||||||||||||||||||||||||||||||||||||||
Sbjct  455369  TTAACTTGAAATTGCTGGCCTTTTCATTGGATGTTTTTTTTCCAAAGAGAGGTTTCTCTG  455310

Query  661     CGTGCTTGAGGTATAATGCAAGTACGGTCGTTTTAGGTTTTACCAACTGCGGCTAATCtt  720
               ||||||||||||||||||||||||||||||||||||||||||||||||||||||||||||
Sbjct  455309  CGTGCTTGAGGTATAATGCAAGTACGGTCGTTTTAGGTTTTACCAACTGCGGCTAATCTT  455250

Query  721     tttttATACTGAGCGTATTGGAACGTTATCGATAAGAAGAGAGCGTCTAGGCGAACAATG  780
               ||||||||||||||||||||||||||||||||||||||||||||||||||||||||||||
Sbjct  455249  TTTTTATACTGAGCGTATTGGAACGTTATCGATAAGAAGAGAGCGTCTAGGCGAACAATG  455190

Query  781     TTCTTAAAGTTTGACCTCAAATCAGGTAGGAGTACCCGCTGAACTTAA  828
               ||||||||||||||||||||||||||||||||||||||||||||||||
Sbjct  455189  TTCTTAAAGTTTGACCTCAAATCAGGTAGGAGTACCCGCTGAACTTAA  455142


 Score = 1530 bits (828),  Expect = 0.0
 Identities = 828/828 (100%), Gaps = 0/828 (0%)
 Strand=Plus/Minus

Query  1       CAAGGTTTCCGTAGGTGAACCTGCGGAAGGATCATTAAAGAAATTTAATAATTTTGAAAA  60
               ||||||||||||||||||||||||||||||||||||||||||||||||||||||||||||
Sbjct  465106  CAAGGTTTCCGTAGGTGAACCTGCGGAAGGATCATTAAAGAAATTTAATAATTTTGAAAA  465047

Query  61      TGGAtttttttGTTTTGGCAAGAGCATGAGAGCTTTTACTGGGCAAGAAGACAAGAGATG  120
               ||||||||||||||||||||||||||||||||||||||||||||||||||||||||||||
Sbjct  465046  TGGATTTTTTTGTTTTGGCAAGAGCATGAGAGCTTTTACTGGGCAAGAAGACAAGAGATG  464987

Query  121     GAGAGTCCAGCCGGGCCTGCGCTTAAGTGCGCGGTCTTGCTAGGCTTGTAAGTTTCTTTC  180
               ||||||||||||||||||||||||||||||||||||||||||||||||||||||||||||
Sbjct  464986  GAGAGTCCAGCCGGGCCTGCGCTTAAGTGCGCGGTCTTGCTAGGCTTGTAAGTTTCTTTC  464927

Query  181     TTGCTATTCCAAACGGTGAGAGATTTCTGTGCTTTTGTTATAGGACAATTAAAACCGTTT  240
               ||||||||||||||||||||||||||||||||||||||||||||||||||||||||||||
Sbjct  464926  TTGCTATTCCAAACGGTGAGAGATTTCTGTGCTTTTGTTATAGGACAATTAAAACCGTTT  464867

Query  241     CAATACAACACACTGTGGAGTTTTCATATCTTTGCAACTTTTTCTTTGGGCATTCGAGCA  300
               ||||||||||||||||||||||||||||||||||||||||||||||||||||||||||||
Sbjct  464866  CAATACAACACACTGTGGAGTTTTCATATCTTTGCAACTTTTTCTTTGGGCATTCGAGCA  464807

Query  301     ATCGGGGCCCAGAGGTAACAAACACAAACAATTTTATCTATTCATTAAATTTTTGTCAAA  360
               ||||||||||||||||||||||||||||||||||||||||||||||||||||||||||||
Sbjct  464806  ATCGGGGCCCAGAGGTAACAAACACAAACAATTTTATCTATTCATTAAATTTTTGTCAAA  464747

Query  361     AACAAGAATTTTCGTAACTGGAAATTTTAAAATATTAAAAACTTTCAACAACGGATCTCT  420
               ||||||||||||||||||||||||||||||||||||||||||||||||||||||||||||
Sbjct  464746  AACAAGAATTTTCGTAACTGGAAATTTTAAAATATTAAAAACTTTCAACAACGGATCTCT  464687

Query  421     TGGTTCTCGCATCGATGAAGAACGCAGCGAAATGCGATACGTAATGTGAATTGCAGAATT  480
               ||||||||||||||||||||||||||||||||||||||||||||||||||||||||||||
Sbjct  464686  TGGTTCTCGCATCGATGAAGAACGCAGCGAAATGCGATACGTAATGTGAATTGCAGAATT  464627

Query  481     CCGTGAATCATCGAATCTTTGAACGCACATTGCGCCCCTTGGTATTCCAGGGGGCATGCC  540
               ||||||||||||||||||||||||||||||||||||||||||||||||||||||||||||
Sbjct  464626  CCGTGAATCATCGAATCTTTGAACGCACATTGCGCCCCTTGGTATTCCAGGGGGCATGCC  464567

Query  541     TGTTTGAGCGTCATTTCCTTCTCAAACATTCTGTTTGGTAGTGAGTGATACTCTTTGGAG  600
               ||||||||||||||||||||||||||||||||||||||||||||||||||||||||||||
Sbjct  464566  TGTTTGAGCGTCATTTCCTTCTCAAACATTCTGTTTGGTAGTGAGTGATACTCTTTGGAG  464507

Query  601     TTAACTTGAAATTGCTGGCCTTTTCATTGGATGttttttttCCAAAGAGAGGTTTCTCTG  660
               ||||||||||||||||||||||||||||||||||||||||||||||||||||||||||||
Sbjct  464506  TTAACTTGAAATTGCTGGCCTTTTCATTGGATGTTTTTTTTCCAAAGAGAGGTTTCTCTG  464447

Query  661     CGTGCTTGAGGTATAATGCAAGTACGGTCGTTTTAGGTTTTACCAACTGCGGCTAATCtt  720
               ||||||||||||||||||||||||||||||||||||||||||||||||||||||||||||
Sbjct  464446  CGTGCTTGAGGTATAATGCAAGTACGGTCGTTTTAGGTTTTACCAACTGCGGCTAATCTT  464387

Query  721     tttttATACTGAGCGTATTGGAACGTTATCGATAAGAAGAGAGCGTCTAGGCGAACAATG  780
               ||||||||||||||||||||||||||||||||||||||||||||||||||||||||||||
Sbjct  464386  TTTTTATACTGAGCGTATTGGAACGTTATCGATAAGAAGAGAGCGTCTAGGCGAACAATG  464327

Query  781     TTCTTAAAGTTTGACCTCAAATCAGGTAGGAGTACCCGCTGAACTTAA  828
               ||||||||||||||||||||||||||||||||||||||||||||||||
Sbjct  464326  TTCTTAAAGTTTGACCTCAAATCAGGTAGGAGTACCCGCTGAACTTAA  464279


>NC_001144.5 Saccharomyces cerevisiae S288C chromosome XII, complete sequence
Length=1078177

 Score = 1530 bits (828),  Expect = 0.0
 Identities = 828/828 (100%), Gaps = 0/828 (0%)
 Strand=Plus/Minus

Query  1       CAAGGTTTCCGTAGGTGAACCTGCGGAAGGATCATTAAAGAAATTTAATAATTTTGAAAA  60
               ||||||||||||||||||||||||||||||||||||||||||||||||||||||||||||
Sbjct  455969  CAAGGTTTCCGTAGGTGAACCTGCGGAAGGATCATTAAAGAAATTTAATAATTTTGAAAA  455910

Query  61      TGGAtttttttGTTTTGGCAAGAGCATGAGAGCTTTTACTGGGCAAGAAGACAAGAGATG  120
               ||||||||||||||||||||||||||||||||||||||||||||||||||||||||||||
Sbjct  455909  TGGATTTTTTTGTTTTGGCAAGAGCATGAGAGCTTTTACTGGGCAAGAAGACAAGAGATG  455850

Query  121     GAGAGTCCAGCCGGGCCTGCGCTTAAGTGCGCGGTCTTGCTAGGCTTGTAAGTTTCTTTC  180
               ||||||||||||||||||||||||||||||||||||||||||||||||||||||||||||
Sbjct  455849  GAGAGTCCAGCCGGGCCTGCGCTTAAGTGCGCGGTCTTGCTAGGCTTGTAAGTTTCTTTC  455790

Query  181     TTGCTATTCCAAACGGTGAGAGATTTCTGTGCTTTTGTTATAGGACAATTAAAACCGTTT  240
               ||||||||||||||||||||||||||||||||||||||||||||||||||||||||||||
Sbjct  455789  TTGCTATTCCAAACGGTGAGAGATTTCTGTGCTTTTGTTATAGGACAATTAAAACCGTTT  455730

Query  241     CAATACAACACACTGTGGAGTTTTCATATCTTTGCAACTTTTTCTTTGGGCATTCGAGCA  300
               ||||||||||||||||||||||||||||||||||||||||||||||||||||||||||||
Sbjct  455729  CAATACAACACACTGTGGAGTTTTCATATCTTTGCAACTTTTTCTTTGGGCATTCGAGCA  455670

Query  301     ATCGGGGCCCAGAGGTAACAAACACAAACAATTTTATCTATTCATTAAATTTTTGTCAAA  360
               ||||||||||||||||||||||||||||||||||||||||||||||||||||||||||||
Sbjct  455669  ATCGGGGCCCAGAGGTAACAAACACAAACAATTTTATCTATTCATTAAATTTTTGTCAAA  455610

Query  361     AACAAGAATTTTCGTAACTGGAAATTTTAAAATATTAAAAACTTTCAACAACGGATCTCT  420
               ||||||||||||||||||||||||||||||||||||||||||||||||||||||||||||
Sbjct  455609  AACAAGAATTTTCGTAACTGGAAATTTTAAAATATTAAAAACTTTCAACAACGGATCTCT  455550

Query  421     TGGTTCTCGCATCGATGAAGAACGCAGCGAAATGCGATACGTAATGTGAATTGCAGAATT  480
               ||||||||||||||||||||||||||||||||||||||||||||||||||||||||||||
Sbjct  455549  TGGTTCTCGCATCGATGAAGAACGCAGCGAAATGCGATACGTAATGTGAATTGCAGAATT  455490

Query  481     CCGTGAATCATCGAATCTTTGAACGCACATTGCGCCCCTTGGTATTCCAGGGGGCATGCC  540
               ||||||||||||||||||||||||||||||||||||||||||||||||||||||||||||
Sbjct  455489  CCGTGAATCATCGAATCTTTGAACGCACATTGCGCCCCTTGGTATTCCAGGGGGCATGCC  455430

Query  541     TGTTTGAGCGTCATTTCCTTCTCAAACATTCTGTTTGGTAGTGAGTGATACTCTTTGGAG  600
               ||||||||||||||||||||||||||||||||||||||||||||||||||||||||||||
Sbjct  455429  TGTTTGAGCGTCATTTCCTTCTCAAACATTCTGTTTGGTAGTGAGTGATACTCTTTGGAG  455370

Query  601     TTAACTTGAAATTGCTGGCCTTTTCATTGGATGttttttttCCAAAGAGAGGTTTCTCTG  660
               ||||||||||||||||||||||||||||||||||||||||||||||||||||||||||||
Sbjct  455369  TTAACTTGAAATTGCTGGCCTTTTCATTGGATGTTTTTTTTCCAAAGAGAGGTTTCTCTG  455310

Query  661     CGTGCTTGAGGTATAATGCAAGTACGGTCGTTTTAGGTTTTACCAACTGCGGCTAATCtt  720
               ||||||||||||||||||||||||||||||||||||||||||||||||||||||||||||
Sbjct  455309  CGTGCTTGAGGTATAATGCAAGTACGGTCGTTTTAGGTTTTACCAACTGCGGCTAATCTT  455250

Query  721     tttttATACTGAGCGTATTGGAACGTTATCGATAAGAAGAGAGCGTCTAGGCGAACAATG  780
               ||||||||||||||||||||||||||||||||||||||||||||||||||||||||||||
Sbjct  455249  TTTTTATACTGAGCGTATTGGAACGTTATCGATAAGAAGAGAGCGTCTAGGCGAACAATG  455190

Query  781     TTCTTAAAGTTTGACCTCAAATCAGGTAGGAGTACCCGCTGAACTTAA  828
               ||||||||||||||||||||||||||||||||||||||||||||||||
Sbjct  455189  TTCTTAAAGTTTGACCTCAAATCAGGTAGGAGTACCCGCTGAACTTAA  455142


 Score = 1530 bits (828),  Expect = 0.0
 Identities = 828/828 (100%), Gaps = 0/828 (0%)
 Strand=Plus/Minus

Query  1       CAAGGTTTCCGTAGGTGAACCTGCGGAAGGATCATTAAAGAAATTTAATAATTTTGAAAA  60
               ||||||||||||||||||||||||||||||||||||||||||||||||||||||||||||
Sbjct  465106  CAAGGTTTCCGTAGGTGAACCTGCGGAAGGATCATTAAAGAAATTTAATAATTTTGAAAA  465047

Query  61      TGGAtttttttGTTTTGGCAAGAGCATGAGAGCTTTTACTGGGCAAGAAGACAAGAGATG  120
               ||||||||||||||||||||||||||||||||||||||||||||||||||||||||||||
Sbjct  465046  TGGATTTTTTTGTTTTGGCAAGAGCATGAGAGCTTTTACTGGGCAAGAAGACAAGAGATG  464987

Query  121     GAGAGTCCAGCCGGGCCTGCGCTTAAGTGCGCGGTCTTGCTAGGCTTGTAAGTTTCTTTC  180
               ||||||||||||||||||||||||||||||||||||||||||||||||||||||||||||
Sbjct  464986  GAGAGTCCAGCCGGGCCTGCGCTTAAGTGCGCGGTCTTGCTAGGCTTGTAAGTTTCTTTC  464927

Query  181     TTGCTATTCCAAACGGTGAGAGATTTCTGTGCTTTTGTTATAGGACAATTAAAACCGTTT  240
               ||||||||||||||||||||||||||||||||||||||||||||||||||||||||||||
Sbjct  464926  TTGCTATTCCAAACGGTGAGAGATTTCTGTGCTTTTGTTATAGGACAATTAAAACCGTTT  464867

Query  241     CAATACAACACACTGTGGAGTTTTCATATCTTTGCAACTTTTTCTTTGGGCATTCGAGCA  300
               ||||||||||||||||||||||||||||||||||||||||||||||||||||||||||||
Sbjct  464866  CAATACAACACACTGTGGAGTTTTCATATCTTTGCAACTTTTTCTTTGGGCATTCGAGCA  464807

Query  301     ATCGGGGCCCAGAGGTAACAAACACAAACAATTTTATCTATTCATTAAATTTTTGTCAAA  360
               ||||||||||||||||||||||||||||||||||||||||||||||||||||||||||||
Sbjct  464806  ATCGGGGCCCAGAGGTAACAAACACAAACAATTTTATCTATTCATTAAATTTTTGTCAAA  464747

Query  361     AACAAGAATTTTCGTAACTGGAAATTTTAAAATATTAAAAACTTTCAACAACGGATCTCT  420
               ||||||||||||||||||||||||||||||||||||||||||||||||||||||||||||
Sbjct  464746  AACAAGAATTTTCGTAACTGGAAATTTTAAAATATTAAAAACTTTCAACAACGGATCTCT  464687

Query  421     TGGTTCTCGCATCGATGAAGAACGCAGCGAAATGCGATACGTAATGTGAATTGCAGAATT  480
               ||||||||||||||||||||||||||||||||||||||||||||||||||||||||||||
Sbjct  464686  TGGTTCTCGCATCGATGAAGAACGCAGCGAAATGCGATACGTAATGTGAATTGCAGAATT  464627

Query  481     CCGTGAATCATCGAATCTTTGAACGCACATTGCGCCCCTTGGTATTCCAGGGGGCATGCC  540
               ||||||||||||||||||||||||||||||||||||||||||||||||||||||||||||
Sbjct  464626  CCGTGAATCATCGAATCTTTGAACGCACATTGCGCCCCTTGGTATTCCAGGGGGCATGCC  464567

Query  541     TGTTTGAGCGTCATTTCCTTCTCAAACATTCTGTTTGGTAGTGAGTGATACTCTTTGGAG  600
               ||||||||||||||||||||||||||||||||||||||||||||||||||||||||||||
Sbjct  464566  TGTTTGAGCGTCATTTCCTTCTCAAACATTCTGTTTGGTAGTGAGTGATACTCTTTGGAG  464507

Query  601     TTAACTTGAAATTGCTGGCCTTTTCATTGGATGttttttttCCAAAGAGAGGTTTCTCTG  660
               ||||||||||||||||||||||||||||||||||||||||||||||||||||||||||||
Sbjct  464506  TTAACTTGAAATTGCTGGCCTTTTCATTGGATGTTTTTTTTCCAAAGAGAGGTTTCTCTG  464447

Query  661     CGTGCTTGAGGTATAATGCAAGTACGGTCGTTTTAGGTTTTACCAACTGCGGCTAATCtt  720
               ||||||||||||||||||||||||||||||||||||||||||||||||||||||||||||
Sbjct  464446  CGTGCTTGAGGTATAATGCAAGTACGGTCGTTTTAGGTTTTACCAACTGCGGCTAATCTT  464387

Query  721     tttttATACTGAGCGTATTGGAACGTTATCGATAAGAAGAGAGCGTCTAGGCGAACAATG  780
               ||||||||||||||||||||||||||||||||||||||||||||||||||||||||||||
Sbjct  464386  TTTTTATACTGAGCGTATTGGAACGTTATCGATAAGAAGAGAGCGTCTAGGCGAACAATG  464327

Query  781     TTCTTAAAGTTTGACCTCAAATCAGGTAGGAGTACCCGCTGAACTTAA  828
               ||||||||||||||||||||||||||||||||||||||||||||||||
Sbjct  464326  TTCTTAAAGTTTGACCTCAAATCAGGTAGGAGTACCCGCTGAACTTAA  464279


>VZVN01000183.1 Saccharomyces cerevisiae x Saccharomyces kudriavzevii strain 
yHQL621 flattened_line_364, whole genome shotgun sequence
Length=7438

 Score = 1524 bits (825),  Expect = 0.0
 Identities = 828/829 (99%), Gaps = 1/829 (0%)
 Strand=Plus/Plus

Query  1     CAAGGTTTCCGTAGGTGAACCTGCGGAAGGATCATTAAAGAAATTTAATAATTTTGAAAA  60
             ||||||||||||||||||||||||||||||||||||||||||||||||||||||||||||
Sbjct  3844  CAAGGTTTCCGTAGGTGAACCTGCGGAAGGATCATTAAAGAAATTTAATAATTTTGAAAA  3903

Query  61    TGGAtttttttGTTTTGGCAAGAGCATGAGAGCTTTTACTGGGCAAGAAGACAAGAGATG  120
             ||||||||||||||||||||||||||||||||||||||||||||||||||||||||||||
Sbjct  3904  TGGATTTTTTTGTTTTGGCAAGAGCATGAGAGCTTTTACTGGGCAAGAAGACAAGAGATG  3963

Query  121   GAGAGTCCAGCCGGGCCTGCGCTTAAGTGCGCGGTCTTGCTAGGCTTGTAAGTTTCTTTC  180
             ||||||||||||||||||||||||||||||||||||||||||||||||||||||||||||
Sbjct  3964  GAGAGTCCAGCCGGGCCTGCGCTTAAGTGCGCGGTCTTGCTAGGCTTGTAAGTTTCTTTC  4023

Query  181   TTGCTATTCCAAACGGTGAGAGATTTCTGTGCTTTTGTTATAGGACAATTAAAACCGTTT  240
             ||||||||||||||||||||||||||||||||||||||||||||||||||||||||||||
Sbjct  4024  TTGCTATTCCAAACGGTGAGAGATTTCTGTGCTTTTGTTATAGGACAATTAAAACCGTTT  4083

Query  241   CAATACAACACACTGTGGAGTTTTCATATCTTTGCAACTTTTTCTTTGGGCATTCGAGCA  300
             ||||||||||||||||||||||||||||||||||||||||||||||||||||||||||||
Sbjct  4084  CAATACAACACACTGTGGAGTTTTCATATCTTTGCAACTTTTTCTTTGGGCATTCGAGCA  4143

Query  301   ATCGGGGCCCAGAGGTAACAAACACAAACAATTTTATCTATTCATTAAATTTTTGTCAAA  360
             ||||||||||||||||||||||||||||||||||||||||||||||||||||||||||||
Sbjct  4144  ATCGGGGCCCAGAGGTAACAAACACAAACAATTTTATCTATTCATTAAATTTTTGTCAAA  4203

Query  361   AACAAGAATTTTCGTAACTGGAAATTTTAAAATATTAAAAACTTTCAACAACGGATCTCT  420
             ||||||||||||||||||||||||||||||||||||||||||||||||||||||||||||
Sbjct  4204  AACAAGAATTTTCGTAACTGGAAATTTTAAAATATTAAAAACTTTCAACAACGGATCTCT  4263

Query  421   TGGTTCTCGCATCGATGAAGAACGCAGCGAAATGCGATACGTAATGTGAATTGCAGAATT  480
             ||||||||||||||||||||||||||||||||||||||||||||||||||||||||||||
Sbjct  4264  TGGTTCTCGCATCGATGAAGAACGCAGCGAAATGCGATACGTAATGTGAATTGCAGAATT  4323

Query  481   CCGTGAATCATCGAATCTTTGAACGCACATTGCGCCCCTTGGTATTCCAGGGGGCATGCC  540
             ||||||||||||||||||||||||||||||||||||||||||||||||||||||||||||
Sbjct  4324  CCGTGAATCATCGAATCTTTGAACGCACATTGCGCCCCTTGGTATTCCAGGGGGCATGCC  4383

Query  541   TGTTTGAGCGTCATTTCCTTCTCAAACATTCTGTTTGGTAGTGAGTGATACTCTTTGGAG  600
             ||||||||||||||||||||||||||||||||||||||||||||||||||||||||||||
Sbjct  4384  TGTTTGAGCGTCATTTCCTTCTCAAACATTCTGTTTGGTAGTGAGTGATACTCTTTGGAG  4443

Query  601   TTAACTTGAAATTGCTGGCCTTTTCATTGGATG-ttttttttCCAAAGAGAGGTTTCTCT  659
             ||||||||||||||||||||||||||||||||| ||||||||||||||||||||||||||
Sbjct  4444  TTAACTTGAAATTGCTGGCCTTTTCATTGGATGTTTTTTTTTCCAAAGAGAGGTTTCTCT  4503

Query  660   GCGTGCTTGAGGTATAATGCAAGTACGGTCGTTTTAGGTTTTACCAACTGCGGCTAATCt  719
             ||||||||||||||||||||||||||||||||||||||||||||||||||||||||||||
Sbjct  4504  GCGTGCTTGAGGTATAATGCAAGTACGGTCGTTTTAGGTTTTACCAACTGCGGCTAATCT  4563

Query  720   ttttttATACTGAGCGTATTGGAACGTTATCGATAAGAAGAGAGCGTCTAGGCGAACAAT  779
             ||||||||||||||||||||||||||||||||||||||||||||||||||||||||||||
Sbjct  4564  TTTTTTATACTGAGCGTATTGGAACGTTATCGATAAGAAGAGAGCGTCTAGGCGAACAAT  4623

Query  780   GTTCTTAAAGTTTGACCTCAAATCAGGTAGGAGTACCCGCTGAACTTAA  828
             |||||||||||||||||||||||||||||||||||||||||||||||||
Sbjct  4624  GTTCTTAAAGTTTGACCTCAAATCAGGTAGGAGTACCCGCTGAACTTAA  4672


>FYBL01000016.1 Torulaspora microellipsoides genome assembly, contig: scaffold7, 
whole genome shotgun sequence
Length=12037

 Score = 1524 bits (825),  Expect = 0.0
 Identities = 827/828 (99%), Gaps = 0/828 (0%)
 Strand=Plus/Plus

Query  1    CAAGGTTTCCGTAGGTGAACCTGCGGAAGGATCATTAAAGAAATTTAATAATTTTGAAAA  60
            ||||||||||||||||||||||||||||||||||||||||||||||||||||||||||||
Sbjct  102  CAAGGTTTCCGTAGGTGAACCTGCGGAAGGATCATTAAAGAAATTTAATAATTTTGAAAA  161

Query  61   TGGAtttttttGTTTTGGCAAGAGCATGAGAGCTTTTACTGGGCAAGAAGACAAGAGATG  120
            ||||||||||||||||||||||||||||||||||||||||||||||||||||| ||||||
Sbjct  162  TGGATTTTTTTGTTTTGGCAAGAGCATGAGAGCTTTTACTGGGCAAGAAGACAGGAGATG  221

Query  121  GAGAGTCCAGCCGGGCCTGCGCTTAAGTGCGCGGTCTTGCTAGGCTTGTAAGTTTCTTTC  180
            ||||||||||||||||||||||||||||||||||||||||||||||||||||||||||||
Sbjct  222  GAGAGTCCAGCCGGGCCTGCGCTTAAGTGCGCGGTCTTGCTAGGCTTGTAAGTTTCTTTC  281

Query  181  TTGCTATTCCAAACGGTGAGAGATTTCTGTGCTTTTGTTATAGGACAATTAAAACCGTTT  240
            ||||||||||||||||||||||||||||||||||||||||||||||||||||||||||||
Sbjct  282  TTGCTATTCCAAACGGTGAGAGATTTCTGTGCTTTTGTTATAGGACAATTAAAACCGTTT  341

Query  241  CAATACAACACACTGTGGAGTTTTCATATCTTTGCAACTTTTTCTTTGGGCATTCGAGCA  300
            ||||||||||||||||||||||||||||||||||||||||||||||||||||||||||||
Sbjct  342  CAATACAACACACTGTGGAGTTTTCATATCTTTGCAACTTTTTCTTTGGGCATTCGAGCA  401

Query  301  ATCGGGGCCCAGAGGTAACAAACACAAACAATTTTATCTATTCATTAAATTTTTGTCAAA  360
            ||||||||||||||||||||||||||||||||||||||||||||||||||||||||||||
Sbjct  402  ATCGGGGCCCAGAGGTAACAAACACAAACAATTTTATCTATTCATTAAATTTTTGTCAAA  461

Query  361  AACAAGAATTTTCGTAACTGGAAATTTTAAAATATTAAAAACTTTCAACAACGGATCTCT  420
            ||||||||||||||||||||||||||||||||||||||||||||||||||||||||||||
Sbjct  462  AACAAGAATTTTCGTAACTGGAAATTTTAAAATATTAAAAACTTTCAACAACGGATCTCT  521

Query  421  TGGTTCTCGCATCGATGAAGAACGCAGCGAAATGCGATACGTAATGTGAATTGCAGAATT  480
            ||||||||||||||||||||||||||||||||||||||||||||||||||||||||||||
Sbjct  522  TGGTTCTCGCATCGATGAAGAACGCAGCGAAATGCGATACGTAATGTGAATTGCAGAATT  581

Query  481  CCGTGAATCATCGAATCTTTGAACGCACATTGCGCCCCTTGGTATTCCAGGGGGCATGCC  540
            ||||||||||||||||||||||||||||||||||||||||||||||||||||||||||||
Sbjct  582  CCGTGAATCATCGAATCTTTGAACGCACATTGCGCCCCTTGGTATTCCAGGGGGCATGCC  641

Query  541  TGTTTGAGCGTCATTTCCTTCTCAAACATTCTGTTTGGTAGTGAGTGATACTCTTTGGAG  600
            ||||||||||||||||||||||||||||||||||||||||||||||||||||||||||||
Sbjct  642  TGTTTGAGCGTCATTTCCTTCTCAAACATTCTGTTTGGTAGTGAGTGATACTCTTTGGAG  701

Query  601  TTAACTTGAAATTGCTGGCCTTTTCATTGGATGttttttttCCAAAGAGAGGTTTCTCTG  660
            ||||||||||||||||||||||||||||||||||||||||||||||||||||||||||||
Sbjct  702  TTAACTTGAAATTGCTGGCCTTTTCATTGGATGTTTTTTTTCCAAAGAGAGGTTTCTCTG  761

Query  661  CGTGCTTGAGGTATAATGCAAGTACGGTCGTTTTAGGTTTTACCAACTGCGGCTAATCtt  720
            ||||||||||||||||||||||||||||||||||||||||||||||||||||||||||||
Sbjct  762  CGTGCTTGAGGTATAATGCAAGTACGGTCGTTTTAGGTTTTACCAACTGCGGCTAATCTT  821

Query  721  tttttATACTGAGCGTATTGGAACGTTATCGATAAGAAGAGAGCGTCTAGGCGAACAATG  780
            ||||||||||||||||||||||||||||||||||||||||||||||||||||||||||||
Sbjct  822  TTTTTATACTGAGCGTATTGGAACGTTATCGATAAGAAGAGAGCGTCTAGGCGAACAATG  881

Query  781  TTCTTAAAGTTTGACCTCAAATCAGGTAGGAGTACCCGCTGAACTTAA  828
            ||||||||||||||||||||||||||||||||||||||||||||||||
Sbjct  882  TTCTTAAAGTTTGACCTCAAATCAGGTAGGAGTACCCGCTGAACTTAA  929


 Score = 407 bits (220),  Expect = 3e-109
 Identities = 290/321 (90%), Gaps = 16/321 (5%)
 Strand=Plus/Plus

Query  308   CCCAGAGGTAACAAACACAAACAATTTTATCTATTCATTAAATTTTTGTCAAAAACAAGA  367
             |||| |||| |||||||||||||| ||| | | ||  ||| | ||  ||| |||||   |
Sbjct  9410  CCCAAAGGTGACAAACACAAACAACTTTTT-T-TT--TTATA-TTCAGTC-AAAAC--CA  9461

Query  368   ATTTTCGTAACTGGAAATTTTAAAATATTAAAAACTTTCAACAACGGATCTCTTGGTTCT  427
             | |||||| | | |||| || |||||||| ||||||||||||||||||||||||||||||
Sbjct  9462  A-TTTCGTTA-T-GAAA-TTAAAAATATTTAAAACTTTCAACAACGGATCTCTTGGTTCT  9517

Query  428   CGCATCGATGAAGAACGCAGCGAAATGCGATACGTAATGTGAATTGCAGAATTCCGTGAA  487
             ||||||||||||||||||||||||||||||||||||||||||||||||||||||||||||
Sbjct  9518  CGCATCGATGAAGAACGCAGCGAAATGCGATACGTAATGTGAATTGCAGAATTCCGTGAA  9577

Query  488   TCATCGAATCTTTGAACGCACATTGCGCCCCTTGGTATTCCAGGGGGCATGCCTGTTTGA  547
             ||||||||||||||||||||||||||||||||||||||||||||||||||||||||||||
Sbjct  9578  TCATCGAATCTTTGAACGCACATTGCGCCCCTTGGTATTCCAGGGGGCATGCCTGTTTGA  9637

Query  548   GCGTCATTTCCTTCTCAAAC-ATTCTGTTTGGTAGTGAGTGATACTCTT--TGGAGTTAA  604
             |||||||||||||||||||| |||||||||||||||||||||||||||   | | |||||
Sbjct  9638  GCGTCATTTCCTTCTCAAACAATTCTGTTTGGTAGTGAGTGATACTCTAACTAGGGTTAA  9697

Query  605   CTTGAAATTGCTGGCCT-TTT  624
             |||||||||||| |||| |||
Sbjct  9698  CTTGAAATTGCTAGCCTGTTT  9718


 Score = 78.7 bits (42),  Expect = 3e-10
 Identities = 46/48 (96%), Gaps = 0/48 (0%)
 Strand=Plus/Plus

Query  1     CAAGGTTTCCGTAGGTGAACCTGCGGAAGGATCATTAAAGAAATTTAA  48
             ||||||||||||||||||||||||||||||||||||| |||||| |||
Sbjct  9160  CAAGGTTTCCGTAGGTGAACCTGCGGAAGGATCATTAGAGAAATCTAA  9207


>VZWS01000247.1 Saccharomyces cerevisiae x Saccharomyces kudriavzevii x Saccharomyces 
eubayanus strain yHQL560 flattened_line_488, whole 
genome shotgun sequence
Length=6308

 Score = 1524 bits (825),  Expect = 0.0
 Identities = 827/828 (99%), Gaps = 0/828 (0%)
 Strand=Plus/Plus

Query  1     CAAGGTTTCCGTAGGTGAACCTGCGGAAGGATCATTAAAGAAATTTAATAATTTTGAAAA  60
             ||||||||||||||||||||||||||||||||||||||||||||||||||||||||||||
Sbjct  1770  CAAGGTTTCCGTAGGTGAACCTGCGGAAGGATCATTAAAGAAATTTAATAATTTTGAAAA  1829

Query  61    TGGAtttttttGTTTTGGCAAGAGCATGAGAGCTTTTACTGGGCAAGAAGACAAGAGATG  120
             ||||||||||||||||||||||||||||||||||||||| ||||||||||||||||||||
Sbjct  1830  TGGATTTTTTTGTTTTGGCAAGAGCATGAGAGCTTTTACCGGGCAAGAAGACAAGAGATG  1889

Query  121   GAGAGTCCAGCCGGGCCTGCGCTTAAGTGCGCGGTCTTGCTAGGCTTGTAAGTTTCTTTC  180
             ||||||||||||||||||||||||||||||||||||||||||||||||||||||||||||
Sbjct  1890  GAGAGTCCAGCCGGGCCTGCGCTTAAGTGCGCGGTCTTGCTAGGCTTGTAAGTTTCTTTC  1949

Query  181   TTGCTATTCCAAACGGTGAGAGATTTCTGTGCTTTTGTTATAGGACAATTAAAACCGTTT  240
             ||||||||||||||||||||||||||||||||||||||||||||||||||||||||||||
Sbjct  1950  TTGCTATTCCAAACGGTGAGAGATTTCTGTGCTTTTGTTATAGGACAATTAAAACCGTTT  2009

Query  241   CAATACAACACACTGTGGAGTTTTCATATCTTTGCAACTTTTTCTTTGGGCATTCGAGCA  300
             ||||||||||||||||||||||||||||||||||||||||||||||||||||||||||||
Sbjct  2010  CAATACAACACACTGTGGAGTTTTCATATCTTTGCAACTTTTTCTTTGGGCATTCGAGCA  2069

Query  301   ATCGGGGCCCAGAGGTAACAAACACAAACAATTTTATCTATTCATTAAATTTTTGTCAAA  360
             ||||||||||||||||||||||||||||||||||||||||||||||||||||||||||||
Sbjct  2070  ATCGGGGCCCAGAGGTAACAAACACAAACAATTTTATCTATTCATTAAATTTTTGTCAAA  2129

Query  361   AACAAGAATTTTCGTAACTGGAAATTTTAAAATATTAAAAACTTTCAACAACGGATCTCT  420
             ||||||||||||||||||||||||||||||||||||||||||||||||||||||||||||
Sbjct  2130  AACAAGAATTTTCGTAACTGGAAATTTTAAAATATTAAAAACTTTCAACAACGGATCTCT  2189

Query  421   TGGTTCTCGCATCGATGAAGAACGCAGCGAAATGCGATACGTAATGTGAATTGCAGAATT  480
             ||||||||||||||||||||||||||||||||||||||||||||||||||||||||||||
Sbjct  2190  TGGTTCTCGCATCGATGAAGAACGCAGCGAAATGCGATACGTAATGTGAATTGCAGAATT  2249

Query  481   CCGTGAATCATCGAATCTTTGAACGCACATTGCGCCCCTTGGTATTCCAGGGGGCATGCC  540
             ||||||||||||||||||||||||||||||||||||||||||||||||||||||||||||
Sbjct  2250  CCGTGAATCATCGAATCTTTGAACGCACATTGCGCCCCTTGGTATTCCAGGGGGCATGCC  2309

Query  541   TGTTTGAGCGTCATTTCCTTCTCAAACATTCTGTTTGGTAGTGAGTGATACTCTTTGGAG  600
             ||||||||||||||||||||||||||||||||||||||||||||||||||||||||||||
Sbjct  2310  TGTTTGAGCGTCATTTCCTTCTCAAACATTCTGTTTGGTAGTGAGTGATACTCTTTGGAG  2369

Query  601   TTAACTTGAAATTGCTGGCCTTTTCATTGGATGttttttttCCAAAGAGAGGTTTCTCTG  660
             ||||||||||||||||||||||||||||||||||||||||||||||||||||||||||||
Sbjct  2370  TTAACTTGAAATTGCTGGCCTTTTCATTGGATGTTTTTTTTCCAAAGAGAGGTTTCTCTG  2429

Query  661   CGTGCTTGAGGTATAATGCAAGTACGGTCGTTTTAGGTTTTACCAACTGCGGCTAATCtt  720
             ||||||||||||||||||||||||||||||||||||||||||||||||||||||||||||
Sbjct  2430  CGTGCTTGAGGTATAATGCAAGTACGGTCGTTTTAGGTTTTACCAACTGCGGCTAATCTT  2489

Query  721   tttttATACTGAGCGTATTGGAACGTTATCGATAAGAAGAGAGCGTCTAGGCGAACAATG  780
             ||||||||||||||||||||||||||||||||||||||||||||||||||||||||||||
Sbjct  2490  TTTTTATACTGAGCGTATTGGAACGTTATCGATAAGAAGAGAGCGTCTAGGCGAACAATG  2549

Query  781   TTCTTAAAGTTTGACCTCAAATCAGGTAGGAGTACCCGCTGAACTTAA  828
             ||||||||||||||||||||||||||||||||||||||||||||||||
Sbjct  2550  TTCTTAAAGTTTGACCTCAAATCAGGTAGGAGTACCCGCTGAACTTAA  2597


>VZWC01000182.1 Saccharomyces cerevisiae x Saccharomyces eubayanus x Saccharomyces 
uvarum strain yHAB34 scf7180000206620, whole genome shotgun 
sequence
Length=939

 Score = 1522 bits (824),  Expect = 0.0
 Identities = 827/828 (99%), Gaps = 1/828 (0%)
 Strand=Plus/Minus

Query  1    CAAGGTTTCCGTAGGTGAACCTGCGGAAGGATCATTAAAGAAATTTAATAATTTTGAAAA  60
            ||||||||||||||||||||||||||||||||||||||||||||||||||||||||||||
Sbjct  889  CAAGGTTTCCGTAGGTGAACCTGCGGAAGGATCATTAAAGAAATTTAATAATTTTGAAAA  830

Query  61   TGGAtttttttGTTTTGGCAAGAGCATGAGAGCTTTTACTGGGCAAGAAGACAAGAGATG  120
            ||||||||||||||||||||||||||||||||||||||||||||||||||||||||||||
Sbjct  829  TGGATTTTTTTGTTTTGGCAAGAGCATGAGAGCTTTTACTGGGCAAGAAGACAAGAGATG  770

Query  121  GAGAGTCCAGCCGGGCCTGCGCTTAAGTGCGCGGTCTTGCTAGGCTTGTAAGTTTCTTTC  180
            ||||||||||||||||||||||||||||||||||||||||||||||||||||||||||||
Sbjct  769  GAGAGTCCAGCCGGGCCTGCGCTTAAGTGCGCGGTCTTGCTAGGCTTGTAAGTTTCTTTC  710

Query  181  TTGCTATTCCAAACGGTGAGAGATTTCTGTGCTTTTGTTATAGGACAATTAAAACCGTTT  240
            ||||||||||||||||||||||||||||||||||||||||||||||||||||||||||||
Sbjct  709  TTGCTATTCCAAACGGTGAGAGATTTCTGTGCTTTTGTTATAGGACAATTAAAACCGTTT  650

Query  241  CAATACAACACACTGTGGAGTTTTCATATCTTTGCAACTTTTTCTTTGGGCATTCGAGCA  300
            ||||||||||||||||||||||||||||||||||||||||||||||||||||||||||||
Sbjct  649  CAATACAACACACTGTGGAGTTTTCATATCTTTGCAACTTTTTCTTTGGGCATTCGAGCA  590

Query  301  ATCGGGGCCCAGAGGTAACAAACACAAACAATTTTATCTATTCATTAAATTTTTGTCAAA  360
            ||||||||||||||||||||||||||||||||||||||||||||||||||||||||||||
Sbjct  589  ATCGGGGCCCAGAGGTAACAAACACAAACAATTTTATCTATTCATTAAATTTTTGTCAAA  530

Query  361  AACAAGAATTTTCGTAACTGGAAATTTTAAAATATTAAAAACTTTCAACAACGGATCTCT  420
            ||||||||||||||||||||||||||||||||||||||||||||||||||||||||||||
Sbjct  529  AACAAGAATTTTCGTAACTGGAAATTTTAAAATATTAAAAACTTTCAACAACGGATCTCT  470

Query  421  TGGTTCTCGCATCGATGAAGAACGCAGCGAAATGCGATACGTAATGTGAATTGCAGAATT  480
            ||||||||||||||||||||||||||||||||||||||||||||||||||||||||||||
Sbjct  469  TGGTTCTCGCATCGATGAAGAACGCAGCGAAATGCGATACGTAATGTGAATTGCAGAATT  410

Query  481  CCGTGAATCATCGAATCTTTGAACGCACATTGCGCCCCTTGGTATTCCAGGGGGCATGCC  540
            ||||||||||||||||||||||||||||||||||||||||||||||||||||||||||||
Sbjct  409  CCGTGAATCATCGAATCTTTGAACGCACATTGCGCCCCTTGGTATTCCAGGGGGCATGCC  350

Query  541  TGTTTGAGCGTCATTTCCTTCTCAAACATTCTGTTTGGTAGTGAGTGATACTCTTTGGAG  600
            ||||||||||||||||||||||||||||||||||||||||||||||||||||||||||||
Sbjct  349  TGTTTGAGCGTCATTTCCTTCTCAAACATTCTGTTTGGTAGTGAGTGATACTCTTTGGAG  290

Query  601  TTAACTTGAAATTGCTGGCCTTTTCATTGGATGttttttttCCAAAGAGAGGTTTCTCTG  660
            ||||||||||||||||||||||||||||||||||||||||||||||||||||||||||||
Sbjct  289  TTAACTTGAAATTGCTGGCCTTTTCATTGGATGTTTTTTTTCCAAAGAGAGGTTTCTCTG  230

Query  661  CGTGCTTGAGGTATAATGCAAGTACGGTCGTTTTAGGTTTTACCAACTGCGGCTAATCtt  720
            ||||||||||||||||||||||||||||||||||||||||||||||||||||||||||||
Sbjct  229  CGTGCTTGAGGTATAATGCAAGTACGGTCGTTTTAGGTTTTACCAACTGCGGCTAATCTT  170

Query  721  tttttATACTGAGCGTATTGGAACGTTATCGATAAGAAGAGAGCGTCTAGGCGAACAATG  780
            |||| |||||||||||||||||||||||||||||||||||||||||||||||||||||||
Sbjct  169  TTTT-ATACTGAGCGTATTGGAACGTTATCGATAAGAAGAGAGCGTCTAGGCGAACAATG  111

Query  781  TTCTTAAAGTTTGACCTCAAATCAGGTAGGAGTACCCGCTGAACTTAA  828
            ||||||||||||||||||||||||||||||||||||||||||||||||
Sbjct  110  TTCTTAAAGTTTGACCTCAAATCAGGTAGGAGTACCCGCTGAACTTAA  63


>JAAIFI010001039.1 Phlebia tremellosa strain BBEL0901 Scaffold1039, whole genome 
shotgun sequence
Length=1792

 Score = 1513 bits (819),  Expect = 0.0
 Identities = 826/829 (99%), Gaps = 2/829 (0%)
 Strand=Plus/Plus

Query  1    CAAGGTTTCCGTAGGTGAACCTGCGGAAGGATCATTAAAGAAATTTAATAATTTTGAAAA  60
            ||||||||||||||||||||||||||||||||||||||||||||||||||||||||||||
Sbjct  153  CAAGGTTTCCGTAGGTGAACCTGCGGAAGGATCATTAAAGAAATTTAATAATTTTGAAAA  212

Query  61   TGGA-tttttttGTTTTGGCAAGAGCATGAGAGCTTTTACTGGGCAAGAAGACAAGAGAT  119
            |||| |||||||||||||||||||||||||||||||||||||||||||||||||||||||
Sbjct  213  TGGATTTTTTTTGTTTTGGCAAGAGCATGAGAGCTTTTACTGGGCAAGAAGACAAGAGAT  272

Query  120  GGAGAGTCCAGCCGGGCCTGCGCTTAAGTGCGCGGTCTTGCTAGGCTTGTAAGTTTCTTT  179
            ||||||||||||||||||||||||||||||||||||||||||||||||||||||||||||
Sbjct  273  GGAGAGTCCAGCCGGGCCTGCGCTTAAGTGCGCGGTCTTGCTAGGCTTGTAAGTTTCTTT  332

Query  180  CTTGCTATTCCAAACGGTGAGAGATTTCTGTGCTTTTGTTATAGGACAATTAAAACCGTT  239
            ||||||||||||||||||||||||||||||||||||||||||||||||||||||||||||
Sbjct  333  CTTGCTATTCCAAACGGTGAGAGATTTCTGTGCTTTTGTTATAGGACAATTAAAACCGTT  392

Query  240  TCAATACAACACACTGTGGAGTTTTCATATCTTTGCAACTTTTTCTTTGGGCATTCGAGC  299
            ||||||||||||||||||||||||||||||||||||||||||||||||||||||||||||
Sbjct  393  TCAATACAACACACTGTGGAGTTTTCATATCTTTGCAACTTTTTCTTTGGGCATTCGAGC  452

Query  300  AATCGGGGCCCAGAGGTAACAAACACAAACAATTTTATCTATTCATTAAATTTTTGTCAA  359
            |||||||||||||||||||||||||||||||||||||| |||||||||||||||||||||
Sbjct  453  AATCGGGGCCCAGAGGTAACAAACACAAACAATTTTATTTATTCATTAAATTTTTGTCAA  512

Query  360  AAACAAGAATTTTCGTAACTGGAAATTTTAAAATATTAAAAACTTTCAACAACGGATCTC  419
            ||||||||||||||||||||||||||||||||||||||||||||||||||||||||||||
Sbjct  513  AAACAAGAATTTTCGTAACTGGAAATTTTAAAATATTAAAAACTTTCAACAACGGATCTC  572

Query  420  TTGGTTCTCGCATCGATGAAGAACGCAGCGAAATGCGATACGTAATGTGAATTGCAGAAT  479
            ||||||||||||||||||||||||||||||||||||||||||||||||||||||||||||
Sbjct  573  TTGGTTCTCGCATCGATGAAGAACGCAGCGAAATGCGATACGTAATGTGAATTGCAGAAT  632

Query  480  TCCGTGAATCATCGAATCTTTGAACGCACATTGCGCCCCTTGGTATTCCAGGGGGCATGC  539
            ||||||||||||||||||||||||||||||||||||||||||||||||||||||||||||
Sbjct  633  TCCGTGAATCATCGAATCTTTGAACGCACATTGCGCCCCTTGGTATTCCAGGGGGCATGC  692

Query  540  CTGTTTGAGCGTCATTTCCTTCTCAAACATTCTGTTTGGTAGTGAGTGATACTCTTTGGA  599
            ||||||||||||||||||||||||||||||||||||||||||||||||||||||||||||
Sbjct  693  CTGTTTGAGCGTCATTTCCTTCTCAAACATTCTGTTTGGTAGTGAGTGATACTCTTTGGA  752

Query  600  GTTAACTTGAAATTGCTGGCCTTTTCATTGGATGttttttttCCAAAGAGAGGTTTCTCT  659
            ||||||||||||||||||||||||||||||||||||||||||||||||||||||||||||
Sbjct  753  GTTAACTTGAAATTGCTGGCCTTTTCATTGGATGTTTTTTTTCCAAAGAGAGGTTTCTCT  812

Query  660  GCGTGCTTGAGGTATAATGCAAGTACGGTCGTTTTAGGTTTTACCAACTGCGGCTAATCt  719
            ||||||||||||||||||||||||||||||||||||||||||||||||||||||||||| 
Sbjct  813  GCGTGCTTGAGGTATAATGCAAGTACGGTCGTTTTAGGTTTTACCAACTGCGGCTAATC-  871

Query  720  ttttttATACTGAGCGTATTGGAACGTTATCGATAAGAAGAGAGCGTCTAGGCGAACAAT  779
            ||||||||||||||||||||||||||||||||||||||||||||||||||||||||||||
Sbjct  872  TTTTTTATACTGAGCGTATTGGAACGTTATCGATAAGAAGAGAGCGTCTAGGCGAACAAT  931

Query  780  GTTCTTAAAGTTTGACCTCAAATCAGGTAGGAGTACCCGCTGAACTTAA  828
            |||||||||||||||||||||||||||||||||||||||||||||||||
Sbjct  932  GTTCTTAAAGTTTGACCTCAAATCAGGTAGGAGTACCCGCTGAACTTAA  980


>JANLBP010000030.1 Alternaria dauci isolate CALB1 scaffold30, whole genome shotgun 
sequence
Length=9161

 Score = 1498 bits (811),  Expect = 0.0
 Identities = 826/832 (99%), Gaps = 5/832 (1%)
 Strand=Plus/Minus

Query  1     CAAGGTTTCCGTAGGTGAACCTGCGGAAGGATCATTAAAGAAATTTAATAATTTTGAAAA  60
             ||||||||||||||||||||||||||||||||||||||||||||||||||||||||||||
Sbjct  4185  CAAGGTTTCCGTAGGTGAACCTGCGGAAGGATCATTAAAGAAATTTAATAATTTTGAAAA  4126

Query  61    TGGAttttttt---GTTTTGGCAAGAGCATGAGAGCTTTTACTGGGCAAGAAGACAAGAG  117
             |||||||||||   ||||||||||||||||||||||||||||||||||||||||||||||
Sbjct  4125  TGGATTTTTTTTTTGTTTTGGCAAGAGCATGAGAGCTTTTACTGGGCAAGAAGACAAGAG  4066

Query  118   ATGGAGAGTCCAGCCGGGCCTGCGCTTAAGTGCGCGGTCTTGCTAGGCTTGTAAGTTTCT  177
             ||||||||||||||||||||||||||||||||||||||||||||||||||||||||||||
Sbjct  4065  ATGGAGAGTCCAGCCGGGCCTGCGCTTAAGTGCGCGGTCTTGCTAGGCTTGTAAGTTTCT  4006

Query  178   TTCTTGCTATTCCAAACGGTGAGAGATTTCTGTGCTTTTGTTATAGGACAATTAAAACCG  237
             ||||||||||||||||||||||||||||||||||||||||||||||||||||||||||||
Sbjct  4005  TTCTTGCTATTCCAAACGGTGAGAGATTTCTGTGCTTTTGTTATAGGACAATTAAAACCG  3946

Query  238   TTTCAATACAACACACTGTGGAGTTTTCATATCTTTGCAACTTTTTCTTTGGGCATTCGA  297
             ||||||||||||||||||||||||||||||||||||||||||||||||||||||||||||
Sbjct  3945  TTTCAATACAACACACTGTGGAGTTTTCATATCTTTGCAACTTTTTCTTTGGGCATTCGA  3886

Query  298   GCAATCGGGGCCCAGAGGT-AACAAACACAAACAATTTTATCTATTCATTAAATTTTTGT  356
             ||||||||||||||||||| ||||||||||||||||||||||||||||||||||||| ||
Sbjct  3885  GCAATCGGGGCCCAGAGGTTAACAAACACAAACAATTTTATCTATTCATTAAATTTTCGT  3826

Query  357   CAAAAACAAGAATTTTCGTAACTGGAAATTTTAAAATATTAAAAACTTTCAACAACGGAT  416
             ||||||||||||||||||||||||||||||||||||||||||||||||||||||||||||
Sbjct  3825  CAAAAACAAGAATTTTCGTAACTGGAAATTTTAAAATATTAAAAACTTTCAACAACGGAT  3766

Query  417   CTCTTGGTTCTCGCATCGATGAAGAACGCAGCGAAATGCGATACGTAATGTGAATTGCAG  476
             ||||||||||||||||||||||||||||||||||||||||||||||||||||||||||||
Sbjct  3765  CTCTTGGTTCTCGCATCGATGAAGAACGCAGCGAAATGCGATACGTAATGTGAATTGCAG  3706

Query  477   AATTCCGTGAATCATCGAATCTTTGAACGCACATTGCGCCCCTTGGTATTCCAGGGGGCA  536
             ||||||||||||||||||||||||||||||||||||||||||||||||||||||||||||
Sbjct  3705  AATTCCGTGAATCATCGAATCTTTGAACGCACATTGCGCCCCTTGGTATTCCAGGGGGCA  3646

Query  537   TGCCTGTTTGAGCGTCATTTCCTTCTCAAACATTCTGTTTGGTAGTGAGTGATACTCTTT  596
             ||||||||||||||||||||||||||||||||||||||||||||||||||||||||||||
Sbjct  3645  TGCCTGTTTGAGCGTCATTTCCTTCTCAAACATTCTGTTTGGTAGTGAGTGATACTCTTT  3586

Query  597   GGAGTTAACTTGAAATTGCTGGCCTTTTCATTGGATGttttttttCCAAAGAGAGGTTTC  656
             ||||||||||||||||||||||||||||||||||||||||||||||||||||||||||||
Sbjct  3585  GGAGTTAACTTGAAATTGCTGGCCTTTTCATTGGATGTTTTTTTTCCAAAGAGAGGTTTC  3526

Query  657   TCTGCGTGCTTGAGGTATAATGCAAGTACGGTCGTTTTAGGTTTTACCAACTGCGGCTAA  716
             ||||||||||||||||||||||||||||||||||||||||||||||||||||||||||||
Sbjct  3525  TCTGCGTGCTTGAGGTATAATGCAAGTACGGTCGTTTTAGGTTTTACCAACTGCGGCTAA  3466

Query  717   TCtttttttATACTGAGCGTATTGGAACGTTATCGATAAGAAGAGAGCGTCTAGGCGAAC  776
             |||||||| |||||||||||||||||||||||||||||||||||||||||||||||||||
Sbjct  3465  TCTTTTTT-ATACTGAGCGTATTGGAACGTTATCGATAAGAAGAGAGCGTCTAGGCGAAC  3407

Query  777   AATGTTCTTAAAGTTTGACCTCAAATCAGGTAGGAGTACCCGCTGAACTTAA  828
             ||||||||||||||||||||||||||||||||||||||||||||||||||||
Sbjct  3406  AATGTTCTTAAAGTTTGACCTCAAATCAGGTAGGAGTACCCGCTGAACTTAA  3355


>JANLBP010000035.1 Alternaria dauci isolate CALB1 scaffold35, whole genome shotgun 
sequence
Length=6654

 Score = 1495 bits (809),  Expect = 0.0
 Identities = 826/833 (99%), Gaps = 6/833 (1%)
 Strand=Plus/Minus

Query  1     CAAGGTTTCCGTAGGTGAACCTGCGGAAGGATCATTAAAGAAATTTAATAATTTTGAAAA  60
             ||||||||||||||||||||||||||||||||||||||||||||||||||||||||||||
Sbjct  4181  CAAGGTTTCCGTAGGTGAACCTGCGGAAGGATCATTAAAGAAATTTAATAATTTTGAAAA  4122

Query  61    TGGAttttttt---GTTTTGGCAAGAGCATGAGAGCTTTTACTGGGCAAGAAGACAAGAG  117
             |||||||||||   ||||||||||||||||||||||||||||||||||||||||||||||
Sbjct  4121  TGGATTTTTTTTTTGTTTTGGCAAGAGCATGAGAGCTTTTACTGGGCAAGAAGACAAGAG  4062

Query  118   ATGGAGAGTCCAGCCGGGCCTGCGCTTAAGTGCGCGGTCTTGCTAGGCTTGTAAGTTTCT  177
             ||||||||||||||||||||||||||||||||||||||||||||||||||||||||||||
Sbjct  4061  ATGGAGAGTCCAGCCGGGCCTGCGCTTAAGTGCGCGGTCTTGCTAGGCTTGTAAGTTTCT  4002

Query  178   TTCTTGCTATTCCAAACGGTGAGAGATTTCTGTGCTTTTGTTATAGGACAATTAAAACCG  237
             ||||||||||||||||||||||||||||||||||||||||||||||||||||||||||||
Sbjct  4001  TTCTTGCTATTCCAAACGGTGAGAGATTTCTGTGCTTTTGTTATAGGACAATTAAAACCG  3942

Query  238   TTTCAATACAACACACTGTGGAGTTTTCATATCTTTGCAACTTTTTCTTTGGGCATTCGA  297
             ||||||||||||||||||||||||||||||||||||||||||||||||||||||||||||
Sbjct  3941  TTTCAATACAACACACTGTGGAGTTTTCATATCTTTGCAACTTTTTCTTTGGGCATTCGA  3882

Query  298   GCAATCGGGGCCCAGAGGT-AACAAACACAAACAATTTTATCTATTCATTAAATTTTTGT  356
             ||||||||||||||||||| ||||||||||||||||||||||||||||||||||||| ||
Sbjct  3881  GCAATCGGGGCCCAGAGGTTAACAAACACAAACAATTTTATCTATTCATTAAATTTTCGT  3822

Query  357   CAAAAACAAGAATTTTCGTAACTGGAAATTTTAAAATATTAAAAACTTTCAACAACGGAT  416
             ||||||||||||||||||||||||||||||||||||||||||||||||||||||||||||
Sbjct  3821  CAAAAACAAGAATTTTCGTAACTGGAAATTTTAAAATATTAAAAACTTTCAACAACGGAT  3762

Query  417   CTCTTGGTTCTCGCATCGATGAAGAACGCAGCGAAATGCGATACGTAATGTGAATTGCAG  476
             ||||||||||||||||||||||||||||||||||||||||||||||||||||||||||||
Sbjct  3761  CTCTTGGTTCTCGCATCGATGAAGAACGCAGCGAAATGCGATACGTAATGTGAATTGCAG  3702

Query  477   AATTCCGTGAATCATCGAATCTTTGAACGCACATTGCGCCCCTTGGTATTCCAGGGGGCA  536
             ||||||||||||||||||||||||||||||||||||||||||||||||||||||||||||
Sbjct  3701  AATTCCGTGAATCATCGAATCTTTGAACGCACATTGCGCCCCTTGGTATTCCAGGGGGCA  3642

Query  537   TGCCTGTTTGAGCGTCATTTCCTTCTCAAACATTCTGTTTGGTAGTGAGTGATACTCTTT  596
             ||||||||||||||||||||||||||||||||||||||||||||||||||||||||||||
Sbjct  3641  TGCCTGTTTGAGCGTCATTTCCTTCTCAAACATTCTGTTTGGTAGTGAGTGATACTCTTT  3582

Query  597   GGAGTTAACTTGAAATTGCTGGCCTTTTCATTGGATGtttttttt-CCAAAGAGAGGTTT  655
             ||||||||||||||||||||||||||||||||||||||||||||| ||||||||||||||
Sbjct  3581  GGAGTTAACTTGAAATTGCTGGCCTTTTCATTGGATGTTTTTTTTTCCAAAGAGAGGTTT  3522

Query  656   CTCTGCGTGCTTGAGGTATAATGCAAGTACGGTCGTTTTAGGTTTTACCAACTGCGGCTA  715
             ||||||||||||||||||||||||||||||||||||||||||||||||||||||||||||
Sbjct  3521  CTCTGCGTGCTTGAGGTATAATGCAAGTACGGTCGTTTTAGGTTTTACCAACTGCGGCTA  3462

Query  716   ATCtttttttATACTGAGCGTATTGGAACGTTATCGATAAGAAGAGAGCGTCTAGGCGAA  775
             ||||||||| ||||||||||||||||||||||||||||||||||||||||||||||||||
Sbjct  3461  ATCTTTTTT-ATACTGAGCGTATTGGAACGTTATCGATAAGAAGAGAGCGTCTAGGCGAA  3403

Query  776   CAATGTTCTTAAAGTTTGACCTCAAATCAGGTAGGAGTACCCGCTGAACTTAA  828
             |||||||||||||||||||||||||||||||||||||||||||||||||||||
Sbjct  3402  CAATGTTCTTAAAGTTTGACCTCAAATCAGGTAGGAGTACCCGCTGAACTTAA  3350


>QQZM01000164.1 Geotrichum candidum strain LMA-244 Scaffold164, whole genome 
shotgun sequence
Length=1762

 Score = 1482 bits (802),  Expect = 0.0
 Identities = 827/837 (99%), Gaps = 10/837 (1%)
 Strand=Plus/Plus

Query  1     CAAGGTTTCCGTAGGTGAACCTGCGGAAGGATCATTAAAGAAATTTAATAATTTTGAAAA  60
             ||||||||||||||||||||||||||||||||||||||||||||||||||||||||||||
Sbjct  193   CAAGGTTTCCGTAGGTGAACCTGCGGAAGGATCATTAAAGAAATTTAATAATTTTGAAAA  252

Query  61    TGGA------tttttttGTTTTGGCAAGAGCATGAGAGCTTTTACTGGGCAAGAAGACAA  114
             ||||      ||||||||||||||||||||||||||||||||||||||||||||||||||
Sbjct  253   TGGATTTTTTTTTTTTTGTTTTGGCAAGAGCATGAGAGCTTTTACTGGGCAAGAAGACAA  312

Query  115   GAGATGGAGAGTCCAGCCGGGCCTGCGCTTAAGTGCGCGGTCTTGCTAGGCTTGTAAGTT  174
             ||||||||||||||||||||||||||||||||||||||||||||||||||||||||||||
Sbjct  313   GAGATGGAGAGTCCAGCCGGGCCTGCGCTTAAGTGCGCGGTCTTGCTAGGCTTGTAAGTT  372

Query  175   TCTTTCTTGCTATTCCAAACGGTGAGAGATTTCTGTGCTTTTGTTATAGGACAATTAAAA  234
             ||||||||||||||||||||||||||||||||||||||||||||||||||||||||||||
Sbjct  373   TCTTTCTTGCTATTCCAAACGGTGAGAGATTTCTGTGCTTTTGTTATAGGACAATTAAAA  432

Query  235   CCGTTTCAATACAACACACTGTGGAGTTTTCATATCTTTGCAACTTTTTCTTTGGGCATT  294
             ||||||||||||||||||||||||||||||||||||||||||||||||||||||||||||
Sbjct  433   CCGTTTCAATACAACACACTGTGGAGTTTTCATATCTTTGCAACTTTTTCTTTGGGCATT  492

Query  295   CGAGCAATCGGGGCCCAGAGG-TAACAAACACAAACAATTTTATCTATTCATTAAATTTT  353
             ||||||||||||||||||||| ||||||||||||||||||||||||||||||||||||||
Sbjct  493   CGAGCAATCGGGGCCCAGAGGTTAACAAACACAAACAATTTTATCTATTCATTAAATTTT  552

Query  354   TGTCAAAAACAAGAATTTTCGTAACTGGAAATTTTAAAATATTAAAAACTTTCAACAACG  413
             ||||||||||||||||||||||||||||||||||||||||||||||||||||||||||||
Sbjct  553   TGTCAAAAACAAGAATTTTCGTAACTGGAAATTTTAAAATATTAAAAACTTTCAACAACG  612

Query  414   GATCTCTTGGTTCTCGCATCGATGAAGAACGCAGCGAAATGCGATACGTAATGTGAATTG  473
             ||||||||||||||||||||||||||||||||||||||||||||||||||||||||||||
Sbjct  613   GATCTCTTGGTTCTCGCATCGATGAAGAACGCAGCGAAATGCGATACGTAATGTGAATTG  672

Query  474   CAGAATTCCGTGAATCATCGAATCTTTGAACGCACATTGCGCCCCTTGGTATTCCAGGGG  533
             ||||||||||||||||||||||||||||||||||||||||||||||||||||||||||||
Sbjct  673   CAGAATTCCGTGAATCATCGAATCTTTGAACGCACATTGCGCCCCTTGGTATTCCAGGGG  732

Query  534   GCATGCCTGTTTGAGCGTCATTTCCTTCTCAAACATTCTGTTTGGTAGTGAGTGATACTC  593
             ||||||||||||||||||||||||||||||||||||||||||||||||||||||||||||
Sbjct  733   GCATGCCTGTTTGAGCGTCATTTCCTTCTCAAACATTCTGTTTGGTAGTGAGTGATACTC  792

Query  594   TTTGGAGTTAACTTGAAATTGCTGGCCTTTTCATTGGATG--ttttttttCCAAAGAGAG  651
             ||||||||||||||||||||||||||||||||||||||||  ||||||||||||||||||
Sbjct  793   TTTGGAGTTAACTTGAAATTGCTGGCCTTTTCATTGGATGTTTTTTTTTTCCAAAGAGAG  852

Query  652   GTTTCTCTGCGTGCTTGAGGTATAATGCAAGTACGGTCGTTTTAGGTTTTACCAACTGCG  711
             ||||||||||||||||||||||||||||||||||||||||||||||||||||||||||||
Sbjct  853   GTTTCTCTGCGTGCTTGAGGTATAATGCAAGTACGGTCGTTTTAGGTTTTACCAACTGCG  912

Query  712   GCTAATCtttttttATACTGAGCGTATTGGAACGTTATCGATAAGAAGAGAGCGTCTAGG  771
             ||||||| ||||||||||||||||||||||||||||||||||||||||||||||||||||
Sbjct  913   GCTAATC-TTTTTTATACTGAGCGTATTGGAACGTTATCGATAAGAAGAGAGCGTCTAGG  971

Query  772   CGAACAATGTTCTTAAAGTTTGACCTCAAATCAGGTAGGAGTACCCGCTGAACTTAA  828
             |||||||||||||||||||||||||||||||||||||||||||||||||||||||||
Sbjct  972   CGAACAATGTTCTTAAAGTTTGACCTCAAATCAGGTAGGAGTACCCGCTGAACTTAA  1028


>KV907804.1 Aspergillus carbonarius ITEM 5010 unplaced genomic scaffold ASPCAscaffold_328, 
whole genome shotgun sequence
Length=1150

 Score = 1480 bits (801),  Expect = 0.0
 Identities = 826/836 (99%), Gaps = 9/836 (1%)
 Strand=Plus/Minus

Query  1     CAAGGTTTCCGTAGGTGAACCTGCGGAAGGATCATTAAAGAAATTTAATAATTTTGAAAA  60
             ||||||||||||||||||||||||||||||||||||||||||||||||||||||||||||
Sbjct  1053  CAAGGTTTCCGTAGGTGAACCTGCGGAAGGATCATTAAAGAAATTTAATAATTTTGAAAA  994

Query  61    TGGAttttttt------GTTTTGGCAAGAGCATGAGAGCTTTTACTGGGCAAGAAGACAA  114
             |||||||||||      |||||||||||||||||||||||||||||||||||||||||||
Sbjct  993   TGGATTTTTTTTTTTTTGTTTTGGCAAGAGCATGAGAGCTTTTACTGGGCAAGAAGACAA  934

Query  115   GAGATGGAGAGTCCAGCCGGGCCTGCGCTTAAGTGCGCGGTCTTGCTAGGCTTGTAAGTT  174
             ||||||||||||||||||||||||||||||||||||||||||||||||||||||||||||
Sbjct  933   GAGATGGAGAGTCCAGCCGGGCCTGCGCTTAAGTGCGCGGTCTTGCTAGGCTTGTAAGTT  874

Query  175   TCTTTCTTGCTATTCCAAACGGTGAGAGATTTCTGTGCTTTTGTTATAGGACAATTAAAA  234
             ||||||||||||||||||||||||||||||||||||||||||||||||||||||||||||
Sbjct  873   TCTTTCTTGCTATTCCAAACGGTGAGAGATTTCTGTGCTTTTGTTATAGGACAATTAAAA  814

Query  235   CCGTTTCAATACAACACACTGTGGAGTTTTCATATCTTTGCAACTTTTTCTTTGGGCATT  294
             ||||||||||||||||||| ||||||||||||||||||||||||||||||||||||||||
Sbjct  813   CCGTTTCAATACAACACACCGTGGAGTTTTCATATCTTTGCAACTTTTTCTTTGGGCATT  754

Query  295   CGAGCAATCGGGGCCCAGAGGT-AACAAACACAAACAATTTTATCTATTCATTAAATTTT  353
             |||||||||||||||||||||| |||||||||||||||||||||||||||||||||||||
Sbjct  753   CGAGCAATCGGGGCCCAGAGGTTAACAAACACAAACAATTTTATCTATTCATTAAATTTT  694

Query  354   TGTCAAAAACAAGAATTTTCGTAACTGGAAATTTTAAAATATTAAAAACTTTCAACAACG  413
             ||||||||||||||||||||||||||||||||||||||||||||||||||||||||||||
Sbjct  693   TGTCAAAAACAAGAATTTTCGTAACTGGAAATTTTAAAATATTAAAAACTTTCAACAACG  634

Query  414   GATCTCTTGGTTCTCGCATCGATGAAGAACGCAGCGAAATGCGATACGTAATGTGAATTG  473
             ||||||||||||||||||||||||||||||||||||||||||||||||||||||||||||
Sbjct  633   GATCTCTTGGTTCTCGCATCGATGAAGAACGCAGCGAAATGCGATACGTAATGTGAATTG  574

Query  474   CAGAATTCCGTGAATCATCGAATCTTTGAACGCACATTGCGCCCCTTGGTATTCCAGGGG  533
             ||||||||||||||||||||||||||||||||||||||||||||||||||||||||||||
Sbjct  573   CAGAATTCCGTGAATCATCGAATCTTTGAACGCACATTGCGCCCCTTGGTATTCCAGGGG  514

Query  534   GCATGCCTGTTTGAGCGTCATTTCCTTCTCAAACATTCTGTTTGGTAGTGAGTGATACTC  593
             ||||||||||||||||||||||||||||||||||||||||||||||||||||||||||||
Sbjct  513   GCATGCCTGTTTGAGCGTCATTTCCTTCTCAAACATTCTGTTTGGTAGTGAGTGATACTC  454

Query  594   TTTGGAGTTAACTTGAAATTGCTGGCCTTTTCATTGGATGtttttttt-CCAAAGAGAGG  652
             |||||||||||||||||||||||||||||||||||||||||||||||| |||||||||||
Sbjct  453   TTTGGAGTTAACTTGAAATTGCTGGCCTTTTCATTGGATGTTTTTTTTTCCAAAGAGAGG  394

Query  653   TTTCTCTGCGTGCTTGAGGTATAATGCAAGTACGGTCGTTTTAGGTTTTACCAACTGCGG  712
             ||||||||||||||||||||||||||||||||||||||||||||||||||||||||||||
Sbjct  393   TTTCTCTGCGTGCTTGAGGTATAATGCAAGTACGGTCGTTTTAGGTTTTACCAACTGCGG  334

Query  713   CTAATCtttttttATACTGAGCGTATTGGAACGTTATCGATAAGAAGAGAGCGTCTAGGC  772
             |||||||||||| |||||||||||||||||||||||||||||||||||||||||||||||
Sbjct  333   CTAATCTTTTTT-ATACTGAGCGTATTGGAACGTTATCGATAAGAAGAGAGCGTCTAGGC  275

Query  773   GAACAATGTTCTTAAAGTTTGACCTCAAATCAGGTAGGAGTACCCGCTGAACTTAA  828
             ||||||||||||||||||||||||||||||||||||||||||||||||||||||||
Sbjct  274   GAACAATGTTCTTAAAGTTTGACCTCAAATCAGGTAGGAGTACCCGCTGAACTTAA  219


>VZVB01000255.1 Saccharomyces cerevisiae x Saccharomyces eubayanus strain yHQL630 
flattened_line_509, whole genome shotgun sequence
Length=6198

 Score = 1467 bits (794),  Expect = 0.0
 Identities = 826/839 (98%), Gaps = 12/839 (1%)
 Strand=Plus/Minus

Query  1     CAAGGTTTCCGTAGGTGAACCTGCGGAAGGATCATTAAAGAAATTTAATAATTTTGAAAA  60
             ||||||||||||||||||||||||||||||||||||||||||||||||||||||||||||
Sbjct  4429  CAAGGTTTCCGTAGGTGAACCTGCGGAAGGATCATTAAAGAAATTTAATAATTTTGAAAA  4370

Query  61    TGGAttttttt--------GTTTTGGCAAGAGCATGAGAGCTTTTACTGGGCAAGAAGAC  112
             |||||||||||        |||||||||||||||||||||||||||||||||||||||||
Sbjct  4369  TGGATTTTTTTTTTTTTTTGTTTTGGCAAGAGCATGAGAGCTTTTACTGGGCAAGAAGAC  4310

Query  113   AAGAGATGGAGAGTCCAGCCGGGCCTGCGCTTAAGTGCGCGGTCTTGCTAGGCTTGTAAG  172
             ||||||||||||||||||||||||||||||||||||||||||||||||||||||||||||
Sbjct  4309  AAGAGATGGAGAGTCCAGCCGGGCCTGCGCTTAAGTGCGCGGTCTTGCTAGGCTTGTAAG  4250

Query  173   TTTCTTTCTTGCTATTCCAAACGGTGAGAGATTTCTGTGCTTTTGTTATAGGACAATTAA  232
             ||||||||||||||||||||||||||||||||||||||||||||||||||||||||||||
Sbjct  4249  TTTCTTTCTTGCTATTCCAAACGGTGAGAGATTTCTGTGCTTTTGTTATAGGACAATTAA  4190

Query  233   AACCGTTTCAATACAACACACTGTGGAGTTTTCATATCTTTGCAACTTTTTCTTTGGGCA  292
             ||||||||||||||||||||||||||||||||||||||||||||||||||||||||||||
Sbjct  4189  AACCGTTTCAATACAACACACTGTGGAGTTTTCATATCTTTGCAACTTTTTCTTTGGGCA  4130

Query  293   TTCGAGCAATCGGGGCCCAGAGGT-AACAAACACAAACAATTTTATCTATTCATTAAATT  351
             |||||||||||||||||||||||| |||||||||||||||||||||||||||||||||||
Sbjct  4129  TTCGAGCAATCGGGGCCCAGAGGTTAACAAACACAAACAATTTTATCTATTCATTAAATT  4070

Query  352   TTTGTCAAAAACAAGAATTTTCGTAACTGGAAATTTTAAAATATTAAAAACTTTCAACAA  411
             ||||||||||||||||||||||||||||||||||||||||||||||||||||||||||||
Sbjct  4069  TTTGTCAAAAACAAGAATTTTCGTAACTGGAAATTTTAAAATATTAAAAACTTTCAACAA  4010

Query  412   CGGATCTCTTGGTTCTCGCATCGATGAAGAACGCAGCGAAATGCGATACGTAATGTGAAT  471
             ||||||||||||||||||||||||||||||||||||||||||||||| ||||||||||||
Sbjct  4009  CGGATCTCTTGGTTCTCGCATCGATGAAGAACGCAGCGAAATGCGATTCGTAATGTGAAT  3950

Query  472   TGCAGAATTCCGTGAATCATCGAATCTTTGAACGCACATTGCGCCCCTTGGTATTCCAGG  531
             ||||||||||||||||||||||||||||||||||||||||||||||||||||||||||||
Sbjct  3949  TGCAGAATTCCGTGAATCATCGAATCTTTGAACGCACATTGCGCCCCTTGGTATTCCAGG  3890

Query  532   GGGCATGCCTGTTTGAGCGTCATTTCCTTCTCAAACATTCTGTTTGGTAGTGAGTGATAC  591
             ||||||||||||||||||||||||||||||||||||||||||||||||||||||||||||
Sbjct  3889  GGGCATGCCTGTTTGAGCGTCATTTCCTTCTCAAACATTCTGTTTGGTAGTGAGTGATAC  3830

Query  592   TCTTTGGAGTTAACTTGAAATTGCTGGCCTTTTCATTGGATGtttttttt--CCAAAGAG  649
             ||||||||||||||||||||||||||||||||||||||||||||||||||  ||||||||
Sbjct  3829  TCTTTGGAGTTAACTTGAAATTGCTGGCCTTTTCATTGGATGTTTTTTTTTTCCAAAGAG  3770

Query  650   AGGTTTCTCTGCGTGCTTGAGGTATAATGCAAGTACGGTCGTTTTAGGTTTTACCAACTG  709
             ||||||||||||||||||||||||||||||||||||||||||||||||||||||||||||
Sbjct  3769  AGGTTTCTCTGCGTGCTTGAGGTATAATGCAAGTACGGTCGTTTTAGGTTTTACCAACTG  3710

Query  710   CGGCTAATCtttttttATACTGAGCGTATTGGAACGTTATCGATAAGAAGAGAGCGTCTA  769
             ||||||||||||||| ||||||||||||||||||||||||||||||||||||||||||||
Sbjct  3709  CGGCTAATCTTTTTT-ATACTGAGCGTATTGGAACGTTATCGATAAGAAGAGAGCGTCTA  3651

Query  770   GGCGAACAATGTTCTTAAAGTTTGACCTCAAATCAGGTAGGAGTACCCGCTGAACTTAA  828
             |||||||||||||||||||||||||||||||||||||||||||||||||||||||||||
Sbjct  3650  GGCGAACAATGTTCTTAAAGTTTGACCTCAAATCAGGTAGGAGTACCCGCTGAACTTAA  3592


>MVPU01000083.1 Saccharomyces sp. M14 scaffold83, whole genome shotgun sequence
Length=5907

 Score = 1463 bits (792),  Expect = 0.0
 Identities = 825/838 (98%), Gaps = 13/838 (2%)
 Strand=Plus/Plus

Query  1     CAAGGTTTCCGTAGGTGAACCTGCGGAAGGATCATTAAAGAAATTTAATAATTTTGAAAA  60
             ||||||||||||||||||||||||||||||||||||||||||||||||||||||||||||
Sbjct  4059  CAAGGTTTCCGTAGGTGAACCTGCGGAAGGATCATTAAAGAAATTTAATAATTTTGAAAA  4118

Query  61    TGGA-------tttttttGTTTTGGCAAGAGCATGAGAGCTTTTACTGGGCAAGAAGACA  113
             ||||       |||||||||||||||||||||||||||||||||||||||||||||||||
Sbjct  4119  TGGATTTTTTTTTTTTTTGTTTTGGCAAGAGCATGAGAGCTTTTACTGGGCAAGAAGACA  4178

Query  114   AGAGATGGAGAGTCCAGCCGGGCCTGCGCTTAAGTGCGCGGTCTTGCTAGGCTTGTAAGT  173
             ||||||||||||||||||||||||||||||||||||||||||||||||||||||||||||
Sbjct  4179  AGAGATGGAGAGTCCAGCCGGGCCTGCGCTTAAGTGCGCGGTCTTGCTAGGCTTGTAAGT  4238

Query  174   TTCTTTCTTGCTATTCCAAACGGTGAGAGATTTCTGTGCTTTTGTTATAGGACAATTAAA  233
             ||||||||||||||||||||||||||||||||||||||||||||||||||||||||||||
Sbjct  4239  TTCTTTCTTGCTATTCCAAACGGTGAGAGATTTCTGTGCTTTTGTTATAGGACAATTAAA  4298

Query  234   ACCGTTTCAATACAACACACTGTGGAGTTTTCATATCTTTGCAACTTTTTCTTTGGGCAT  293
             ||||||||||||||||||||||||||||||||||||||||||||||||||||||||||||
Sbjct  4299  ACCGTTTCAATACAACACACTGTGGAGTTTTCATATCTTTGCAACTTTTTCTTTGGGCAT  4358

Query  294   TCGAGCAATCGGGGCCCAGAGG-TAACAAACACAAACAATTTTATCTATTCATTAAATTT  352
             |||||||||||||||||||||| |||||||||||||||||||||||||||||||||||||
Sbjct  4359  TCGAGCAATCGGGGCCCAGAGGTTAACAAACACAAACAATTTTATCTATTCATTAAATTT  4418

Query  353   TTGTCAAAAACAAGAATTTTCGTAACTGGAAATTTTAAAATATTAAAAACTTTCAACAAC  412
             ||||||||||||||||||||||||||||||||||||||||||||||||||||||||||||
Sbjct  4419  TTGTCAAAAACAAGAATTTTCGTAACTGGAAATTTTAAAATATTAAAAACTTTCAACAAC  4478

Query  413   GGATCTCTTGGTTCTCGCATCGATGAAGAACGCAGCGAAATGCGATACGTAATGTGAATT  472
             ||||||||||||||||||||||||||||||||||||||||||||||||||||||||||||
Sbjct  4479  GGATCTCTTGGTTCTCGCATCGATGAAGAACGCAGCGAAATGCGATACGTAATGTGAATT  4538

Query  473   GCAGAATTCCGTGAATCATCGAATCTTTGAACGCACATTGCGCCCCTTGGTATTCCAGGG  532
             ||||||||||||||||||||||||||||||||||||||||||||||||||||||||||||
Sbjct  4539  GCAGAATTCCGTGAATCATCGAATCTTTGAACGCACATTGCGCCCCTTGGTATTCCAGGG  4598

Query  533   GGCATGCCTGTTTGAGCGTCATTTCCTTCTCAAACATTCTGTTTGGTAGTGAGTGATACT  592
             ||||||||||||||||||||||||||||||||||||||||||||||||||||||||||||
Sbjct  4599  GGCATGCCTGTTTGAGCGTCATTTCCTTCTCAAACATTCTGTTTGGTAGTGAGTGATACT  4658

Query  593   CTTTGGAGTTAACTTGAAATTGCTGGCCTTTTCATTGGATG--ttttttttCCAAAGAGA  650
             |||||||||||||||||||||||||||||||||||||||||  |||||||||||||||||
Sbjct  4659  CTTTGGAGTTAACTTGAAATTGCTGGCCTTTTCATTGGATGTTTTTTTTTTCCAAAGAGA  4718

Query  651   GGTTTCTCTGCGTGCTTGAGGTATAATGCAAGTACGGTCGTTTTAGGTTTTACCAACTGC  710
             ||||||||||||||||||||||||||||||||||||||||||||||||||||||||||||
Sbjct  4719  GGTTTCTCTGCGTGCTTGAGGTATAATGCAAGTACGGTCGTTTTAGGTTTTACCAACTGC  4778

Query  711   GGCTAATCtttttttATACTGAGCGTATTGGAACGTTATCGATAAGAAGAGAGCGTCTAG  770
             |||||||| |||||||||||||||||||||||||||||||||||||||||||||||||||
Sbjct  4779  GGCTAATC-TTTTTTATACTGAGCGTATTGGAACGTTATCGATAAGAAGAGAGCGTCTAG  4837

Query  771   GCGAACAATGTTCTTAAAGTTTGACCTCAAATCAGGTAGGAGTACCCGCTGAACTTAA  828
              |||||||| ||||||||||||||||||||||||||||||||||||||||||||||||
Sbjct  4838  -CGAACAAT-TTCTTAAAGTTTGACCTCAAATCAGGTAGGAGTACCCGCTGAACTTAA  4893


>AABZ01000315.1 Saccharomyces mikatae IFO 1815 contig_884, whole genome shotgun 
sequence
Length=9553

 Score = 1437 bits (778),  Expect = 0.0
 Identities = 813/829 (98%), Gaps = 5/829 (1%)
 Strand=Plus/Minus

Query  1     CAAGGTTTCCGTAGGTGAACCTGCGGAAGGATCATTAAAGAAATTTAATAATTTTGAAAA  60
             ||||||||||||||||||||||||||||||||||||||||||||||||||||||||||||
Sbjct  5170  CAAGGTTTCCGTAGGTGAACCTGCGGAAGGATCATTAAAGAAATTTAATAATTTTGAAAA  5111

Query  61    TGGAtttttttGTTTTGGCAAGAGCATGAGAGCTTTTACTGGGCAAGAAGACAAGAGATG  120
             ||||||||||||||||||||||||||||||  ||||||||||||||||||||||||||||
Sbjct  5110  TGGATTTTTTTGTTTTGGCAAGAGCATGAG--CTTTTACTGGGCAAGAAGACAAGAGATG  5053

Query  121   GAGAGTCCAGCCGGGCCTGCGCTTAAGTGCGCGGTCTTGCTAGGCTTGTAAGTTTCTTTC  180
             ||||||||||  ||||||||||||||||||||||||||||||||||||||||||||||||
Sbjct  5052  GAGAGTCCAGTGGGGCCTGCGCTTAAGTGCGCGGTCTTGCTAGGCTTGTAAGTTTCTTTC  4993

Query  181   TTGCTATTCCAAACGGTGAGAGATTTCTGTGCTTTTGTTATAGGACAATTAAAACCGTTT  240
             |||||||||||||| |||||||||||||||| |||||||||||||||| |||||||||||
Sbjct  4992  TTGCTATTCCAAACAGTGAGAGATTTCTGTGTTTTTGTTATAGGACAACTAAAACCGTTT  4933

Query  241   CAATACAACACACTGTGGAGTTTTCATATCTTTGCAACTTTTTCTTTGGGCATTCGAGCA  300
             |||||||||||||||||||||||| |||||||||||||||||||||||||| ||||||||
Sbjct  4932  CAATACAACACACTGTGGAGTTTTTATATCTTTGCAACTTTTTCTTTGGGCTTTCGAGCA  4873

Query  301   ATCGGGGCCCAGAGGTAACAAACACAAACAATTTTATCTATTCATTAAATTTTTGTCAAA  360
             ||||| ||||||||||||||||||||||||||||||| ||||||||||||||||||||||
Sbjct  4872  ATCGGAGCCCAGAGGTAACAAACACAAACAATTTTATTTATTCATTAAATTTTTGTCAAA  4813

Query  361   AACAAGAATTTTCGTAACTGGAAATTTTAAAA-TATTAAAAACTTTCAACAACGGATCTC  419
             |||||||||||||||||||||||||||||||| |||||||||||||||||||||||||||
Sbjct  4812  AACAAGAATTTTCGTAACTGGAAATTTTAAAAATATTAAAAACTTTCAACAACGGATCTC  4753

Query  420   TTGGTTCTCGCATCGATGAAGAACGCAGCGAAATGCGATACGTAATGTGAATTGCAGAAT  479
             ||||||||||||||||||||||||||||||||||||||||||||||||||||||||||||
Sbjct  4752  TTGGTTCTCGCATCGATGAAGAACGCAGCGAAATGCGATACGTAATGTGAATTGCAGAAT  4693

Query  480   TCCGTGAATCATCGAATCTTTGAACGCACATTGCGCCCCTTGGTATTCCAGGGGGCATGC  539
             ||||||||||||||||||||||||||||||||||||||||||||||||||||||||||||
Sbjct  4692  TCCGTGAATCATCGAATCTTTGAACGCACATTGCGCCCCTTGGTATTCCAGGGGGCATGC  4633

Query  540   CTGTTTGAGCGTCATTTCCTTCTCAAACATTCTGTTTGGTAGTGAGTGATACTCTTTGGA  599
             ||||||||||||||||||||||||||||||||||||||||||||||||||||||||||||
Sbjct  4632  CTGTTTGAGCGTCATTTCCTTCTCAAACATTCTGTTTGGTAGTGAGTGATACTCTTTGGA  4573

Query  600   GTTAACTTGAAATTGCTGGCCTTTTCATTGGATGttttttttCCAAAGAGAGGTTTCTCT  659
             ||||||||||||||||||||||||||||||||||||||||| ||||||||||||||||||
Sbjct  4572  GTTAACTTGAAATTGCTGGCCTTTTCATTGGATGTTTTTTT-CCAAAGAGAGGTTTCTCT  4514

Query  660   GCGTGCTTGAGGTATAATGCAAGTACGGTCGTTTTAGGTTTTACCAACTGCGGCTAATCt  719
             ||||||||||||||||||||||||||||||||||||||||||||||||||||||||||||
Sbjct  4513  GCGTGCTTGAGGTATAATGCAAGTACGGTCGTTTTAGGTTTTACCAACTGCGGCTAATCT  4454

Query  720   ttttttATACTGAGCGTATTGGAACGTTATCGATAAGAAGAGAGCGTCTAGGCGAACAAT  779
             |||||  |||||||||||||||||||||||| ||||||||||||||||||||||||||||
Sbjct  4453  TTTTTG-TACTGAGCGTATTGGAACGTTATCAATAAGAAGAGAGCGTCTAGGCGAACAAT  4395

Query  780   GTTCTTAAAGTTTGACCTCAAATCAGGTAGGAGTACCCGCTGAACTTAA  828
             |||||||||||||||||||||||||||||||||||||||||||||||||
Sbjct  4394  GTTCTTAAAGTTTGACCTCAAATCAGGTAGGAGTACCCGCTGAACTTAA  4346


>CP030973.1 Saccharomyces kudriavzevii strain CR85 chromosome XII, complete 
sequence
Length=1030200

 Score = 1435 bits (777),  Expect = 0.0
 Identities = 812/829 (98%), Gaps = 2/829 (0%)
 Strand=Plus/Minus

Query  1       CAAGGTTTCCGTAGGTGAACCTGCGGAAGGATCATTAAAGAAATTTAATAATTTTGAAAA  60
               ||||||||||||||||||||||||||||||||||||||||||||||||||||||||||||
Sbjct  446029  CAAGGTTTCCGTAGGTGAACCTGCGGAAGGATCATTAAAGAAATTTAATAATTTTGAAAA  445970

Query  61      TGGAtttttttGTTTTGGCAAGAGCATGAGAGCTTTTACTGGGCAAGAAGACAAGAGATG  120
               ||||||| ||||||||||||||||| ||||||||||||||||||||| ||||||||||||
Sbjct  445969  TGGATTTGTTTGTTTTGGCAAGAGCGTGAGAGCTTTTACTGGGCAAGTAGACAAGAGATG  445910

Query  121     GAGAGTCCAGCCGGGCCTGCGCTTAAGTGCGCGGTCTTGCTAGGCTTGTAAGTTTCTTTC  180
               |||||||||||||||||||||||||||||||||||||||||||||||| |||||||||||
Sbjct  445909  GAGAGTCCAGCCGGGCCTGCGCTTAAGTGCGCGGTCTTGCTAGGCTTGCAAGTTTCTTTC  445850

Query  181     TTGCTATTCCAAACGGTGAGAGATTTCTGTGCTTTTGTTATAGGACAATTAAAACCGTTT  240
               |||||||||||||| ||||||||||||| || ||||||||||||||||| ||||||||||
Sbjct  445849  TTGCTATTCCAAACAGTGAGAGATTTCTCTGTTTTTGTTATAGGACAATCAAAACCGTTT  445790

Query  241     CAATACAACACACTGTGGAGTTTTCATATCTTTGCAACTTTTTCTTTGGGCATTCGAGCA  300
               |||||||||||||||||||||||| ||||||||||||||||||||||||||  |||||||
Sbjct  445789  CAATACAACACACTGTGGAGTTTTTATATCTTTGCAACTTTTTCTTTGGGCTGTCGAGCA  445730

Query  301     ATCGGGGCCCAGAGGTAACAAACACAAACAATTTTATCTATTCATTAAATTTTTGTCAAA  360
               ||||| ||||||||||||||||||||||||||||||| ||||||||||||||||||||||
Sbjct  445729  ATCGGAGCCCAGAGGTAACAAACACAAACAATTTTATTTATTCATTAAATTTTTGTCAAA  445670

Query  361     AACAAGAATTTTCGTAACTGGAAATTTTAAAA-TATTAAAAACTTTCAACAACGGATCTC  419
               |||||||||||||||||||||||||||||||| |||||||||||||||||||||||||||
Sbjct  445669  AACAAGAATTTTCGTAACTGGAAATTTTAAAAATATTAAAAACTTTCAACAACGGATCTC  445610

Query  420     TTGGTTCTCGCATCGATGAAGAACGCAGCGAAATGCGATACGTAATGTGAATTGCAGAAT  479
               ||||||||||||||||||||||||||||||||||||||||||||||||||||||||||||
Sbjct  445609  TTGGTTCTCGCATCGATGAAGAACGCAGCGAAATGCGATACGTAATGTGAATTGCAGAAT  445550

Query  480     TCCGTGAATCATCGAATCTTTGAACGCACATTGCGCCCCTTGGTATTCCAGGGGGCATGC  539
               ||||||||||||||||||||||||||||||||||||||||||||||||||||||||||||
Sbjct  445549  TCCGTGAATCATCGAATCTTTGAACGCACATTGCGCCCCTTGGTATTCCAGGGGGCATGC  445490

Query  540     CTGTTTGAGCGTCATTTCCTTCTCAAACATTCTGTTTGGTAGTGAGTGATACTCTTTGGA  599
               ||||||||||||||||||||||||||||||||||||||||||||||||||||||||||||
Sbjct  445489  CTGTTTGAGCGTCATTTCCTTCTCAAACATTCTGTTTGGTAGTGAGTGATACTCTTTGGA  445430

Query  600     GTTAACTTGAAATTGCTGGCCTTTTCATTGGATGttttttttCCAAAGAGAGGTTTCTCT  659
               ||||||||||||||||||||||||||||||||||||||||||||||||||||||||||||
Sbjct  445429  GTTAACTTGAAATTGCTGGCCTTTTCATTGGATGTTTTTTTTCCAAAGAGAGGTTTCTCT  445370

Query  660     GCGTGCTTGAGGTATAATGCAAGTACGGTCGTTTTAGGTTTTACCAACTGCGGCTAATCt  719
               ||||||||||||||||||||||||||||||||||||||||||||||||||||||||||||
Sbjct  445369  GCGTGCTTGAGGTATAATGCAAGTACGGTCGTTTTAGGTTTTACCAACTGCGGCTAATCT  445310

Query  720     ttttttATACTGAGCGTATTGGAACGTTATCGATAAGAAGAGAGCGTCTAGGCGAACAAT  779
               |||||  |||||||||||||||||||||||||||||||||||||||||||||||||||||
Sbjct  445309  TTTTTG-TACTGAGCGTATTGGAACGTTATCGATAAGAAGAGAGCGTCTAGGCGAACAAT  445251

Query  780     GTTCTTAAAGTTTGACCTCAAATCAGGTAGGAGTACCCGCTGAACTTAA  828
                ||||||||||||||||||||||||||||||||||||||||||||||||
Sbjct  445250  ATTCTTAAAGTTTGACCTCAAATCAGGTAGGAGTACCCGCTGAACTTAA  445202


>CP048993.1 Saccharomyces pastorianus strain CBS 1483 chromosome ScXII
Length=1135585

 Score = 1434 bits (776),  Expect = 0.0
 Identities = 818/835 (98%), Gaps = 16/835 (2%)
 Strand=Plus/Minus

Query  1       CAAGGTTTCCGTAGGTGAACCTGCGGAAGGATCATTAAAGAAATTTAATAATTTTGAAAA  60
               ||||||||||||||||||||||||||||||||||||||||||||||||||||||||||||
Sbjct  508839  CAAGGTTTCCGTAGGTGAACCTGCGGAAGGATCATTAAAGAAATTTAATAATTTTGAAAA  508780

Query  61      TGGAttttttt-----GT-TTTGGCAAGAGCATGAGAGCTTTTACTGGGCAAGAAGACAA  114
               |||||||||||      | |||||||||||||||||||||||||||||||||||||||||
Sbjct  508779  TGGATTTTTTTTTTTTTTGTTTGGCAAGAGCATGAGAGCTTTTACTGGGCAAGAAGACAA  508720

Query  115     GAGATGGAGAGTCCAGCCGGGCCTGCGCTTAAGTGCGCGGTCTTGCTAGGCTTGTAAGTT  174
               ||||||||||||||||||||||||||||||||||||||||||||||||||||||||||||
Sbjct  508719  GAGATGGAGAGTCCAGCCGGGCCTGCGCTTAAGTGCGCGGTCTTGCTAGGCTTGTAAGTT  508660

Query  175     TCTTTCTTGCTATTCCAAACGGTGAGAGATTTCTGTGCTTTTGTTATAGGACAATTAAAA  234
               ||||||||||||||||||||||||||||||||||||||||||||||||||||||||||||
Sbjct  508659  TCTTTCTTGCTATTCCAAACGGTGAGAGATTTCTGTGCTTTTGTTATAGGACAATTAAAA  508600

Query  235     CCGTTTCAATACAACACACTGTGGAGTTTTCATATCTTTGCAACTTTTTCTTTGGGCATT  294
               ||||||||||||||||||||||||||||||||||||||||||||||||||||||||||||
Sbjct  508599  CCGTTTCAATACAACACACTGTGGAGTTTTCATATCTTTGCAACTTTTTCTTTGGGCATT  508540

Query  295     CGAGCAATCGGGGCCCAGAGGT-AACAAACACAAACAATTTTATCTATTCATTAAATTTT  353
               |||||||||||||||||||||| |||||||||||||||||||||||||||||||||||||
Sbjct  508539  CGAGCAATCGGGGCCCAGAGGTTAACAAACACAAACAATTTTATCTATTCATTAAATTTT  508480

Query  354     TGTCAAAAACAAGAATTTTCGTAACTGGAAATTTTAAAATATTAAAAACTTTCAACAACG  413
               ||||||||||||||||||||||||||||||||||||||||||||||||||||||||||||
Sbjct  508479  TGTCAAAAACAAGAATTTTCGTAACTGGAAATTTTAAAATATTAAAAACTTTCAACAACG  508420

Query  414     GATCTCTTGGTTCTCGCATCGATGAAGAACGCAGCGAAATGCGATACGTAATGTGAATTG  473
               ||||||||||||||||||||||||||||||||||||||||||||||||||||||||||||
Sbjct  508419  GATCTCTTGGTTCTCGCATCGATGAAGAACGCAGCGAAATGCGATACGTAATGTGAATTG  508360

Query  474     CAGAATTCCGTGAATCATCGAATCTTTGAACGCACATTGCGCCCCTTGGTATTCCAGGGG  533
               ||||||||||||||||||||||||||||||||||||||||||||||||||||||||||||
Sbjct  508359  CAGAATTCCGTGAATCATCGAATCTTTGAACGCACATTGCGCCCCTTGGTATTCCAGGGG  508300

Query  534     GCATGCCTGTTTGAGCGTCATTTCCTTCTCAAACATTCTGTTTGGTAGTGAGTGATACTC  593
               ||||||||||||||||||||||||||||||||||||||||||||||||||||||||||||
Sbjct  508299  GCATGCCTGTTTGAGCGTCATTTCCTTCTCAAACATTCTGTTTGGTAGTGAGTGATACTC  508240

Query  594     TTTGGAGTTAACTTGAAATTGCTGGCCTTTTCATTGGATGttttttttCCAAAGAGAGGT  653
               |||||||||||||||||||||||||||||||||||||||||||||   ||||  ||||||
Sbjct  508239  TTTGGAGTTAACTTGAAATTGCTGGCCTTTTCATTGGATGTTTTT---CCAA--AGAGGT  508185

Query  654     TTCTCTGCGTGCTTGAGGTATAATGCAAGTACGGTCGTTTTAGGTTTTACCAACTGCGGC  713
               ||||||||||||||||||||||||||||||||||||||||||||||| ||||||||||||
Sbjct  508184  TTCTCTGCGTGCTTGAGGTATAATGCAAGTACGGTCGTTTTAGGTTT-ACCAACTGCGGC  508126

Query  714     TAATCtttttttATACTGAGCGTATTGGAACGTTATCGATAAGAAGAGAGCGTCTAGGCG  773
               |||||||||   ||||||||||||||||||||||||||||||||||||||||||||||||
Sbjct  508125  TAATCTTTT---ATACTGAGCGTATTGGAACGTTATCGATAAGAAGAGAGCGTCTAGGCG  508069

Query  774     AACAATGTTCTTAAAGTTTGACCTCAAATCAGGTAGGAGTACCCGCTGAACTTAA  828
               |||||||||||||||||||||||||||||||||||||||||||||||||||||||
Sbjct  508068  AACAATGTTCTTAAAGTTTGACCTCAAATCAGGTAGGAGTACCCGCTGAACTTAA  508014


 Score = 1369 bits (741),  Expect = 0.0
 Identities = 809/836 (97%), Gaps = 27/836 (3%)
 Strand=Plus/Minus

Query  1       CAAGGTTTCCGTAGGTGAACCTGCGGAAGGATCATTAAAGAAATTTAATAATTTTGAAAA  60
               ||||||||||||||||||||||||||||||||||||||||||||||||||||||||||||
Sbjct  473842  CAAGGTTTCCGTAGGTGAACCTGCGGAAGGATCATTAAAGAAATTTAATAATTTTGAAAA  473783

Query  61      TGGAttttttt-------GTTTTGGCAAGAGCATGAGAGCTTTTACTGGGCAAGAAGACA  113
               |||||||||||       ||||||||||||||||||||||||||||||||||||||||||
Sbjct  473782  TGGATTTTTTTTTTTTTTGTTTTGGCAAGAGCATGAGAGCTTTTACTGGGCAAGAAGACA  473723

Query  114     AGAGATGGAGAGTCCAGCCGGGCCTGCGCTTAAGTGCGCGGTCTTGCTAGGCTTGTAAGT  173
               ||||||||||||||||||||||||||||||||||||||||||||||||||||||||||||
Sbjct  473722  AGAGATGGAGAGTCCAGCCGGGCCTGCGCTTAAGTGCGCGGTCTTGCTAGGCTTGTAAGT  473663

Query  174     TTCTTTCTTGCTATTCCAAACGGTGAGAGATTTCTGTGCTTTTGTTATAGGACAATTAAA  233
               |||||||||||||||||||||||||||||||||||||||||| |||||||||||||||||
Sbjct  473662  TTCTTTCTTGCTATTCCAAACGGTGAGAGATTTCTGTGCTTT-GTTATAGGACAATTAAA  473604

Query  234     ACCGTTTCAATACAACACACTGTGGAGTTTTCATATCTTTGCAACTTTTTCTTTGGGCAT  293
               ||||||||||||||||||||||||||||||||||||||||||||||||||||||||||||
Sbjct  473603  ACCGTTTCAATACAACACACTGTGGAGTTTTCATATCTTTGCAACTTTTTCTTTGGGCAT  473544

Query  294     TCGAGCAATCGGGGCCCAGAGGT-AACAAACACAAACAATTTTATCTATTCATTAAATTT  352
               ||||||||||||||||||||||| ||||||||||||||||||||||||||||||||||||
Sbjct  473543  TCGAGCAATCGGGGCCCAGAGGTTAACAAACACAAACAATTTTATCTATTCATTAAATTT  473484

Query  353     TTGTCAAAAACAAGAATTTTCGTAACTGGAAATTTTAAAATATTAAAAACTTTCAACAAC  412
               ||||||||||||||||||||||||||||||||||||||||||||||||||||||||||||
Sbjct  473483  TTGTCAAAAACAAGAATTTTCGTAACTGGAAATTTTAAAATATTAAAAACTTTCAACAAC  473424

Query  413     GGATCTCTTGGTTCTCGCATCGATGAAGAACGCAGCGAAATGCGATACGTAATGTGAATT  472
               ||||||||||||||||||||||||||||||||||||||||||||||||||||||||   |
Sbjct  473423  GGATCTCTTGGTTCTCGCATCGATGAAGAACGCAGCGAAATGCGATACGTAATGTG---T  473367

Query  473     GCAGAATTCCGTGAATCATCGAATCTTTGAACGCACATTGCGCCCCTTGGTATTCCAGGG  532
               ||||||||||||||||||||||||||||||||||||||||||||| ||||||||| | ||
Sbjct  473366  GCAGAATTCCGTGAATCATCGAATCTTTGAACGCACATTGCGCCC-TTGGTATTC-A-GG  473310

Query  533     GGCATGCCTGTTTGAGCGTCATTTCCTTCTCAAACATTCTGTTTGGTAGTGAGTGATACT  592
               ||||||||||||||||||||||||||||||||||||||||||||||||||||||||||||
Sbjct  473309  GGCATGCCTGTTTGAGCGTCATTTCCTTCTCAAACATTCTGTTTGGTAGTGAGTGATACT  473250

Query  593     CTTTGGAGTTAACTTGAAATTGCTGGCCTTTTCATTGGATGttttttttCCAAAGAGAGG  652
               |||||| |||||||||||||||||||||||| ||||||||||||||   |||||||| ||
Sbjct  473249  CTTTGG-GTTAACTTGAAATTGCTGGCCTTT-CATTGGATGTTTTT---CCAAAGAG-GG  473196

Query  653     TTTCTCTGCGTGCTTGAGGTATAATGCAAGTACGGTCGTTTTAGGTTTTACCAACTGCGG  712
               |||||||||||||||||||||||||||||||||||||||||||||||| |||||||||||
Sbjct  473195  TTTCTCTGCGTGCTTGAGGTATAATGCAAGTACGGTCGTTTTAGGTTT-ACCAACTGCGG  473137

Query  713     CTAATCtttttttATACTGAGCGTATTGGAACGTTATCGATAAGAAGAGAGCGTCTAGGC  772
               ||||||||||   ||||||||||||||||||||||||||||||||||||  |||||||||
Sbjct  473136  CTAATCTTTT---ATACTGAGCGTATTGGAACGTTATCGATAAGAAGAG--CGTCTAGGC  473082

Query  773     GAACAATGTTCTTAAAGTTTGACCTCAAATCAGGTAGGAGTACCCGCTGAACTTAA  828
               ||||||||||||||||||||||||||||||||||||||||||||||||||||||||
Sbjct  473081  GAACAATGTTCTTAAAGTTTGACCTCAAATCAGGTAGGAGTACCCGCTGAACTTAA  473026


 Score = 1338 bits (724),  Expect = 0.0
 Identities = 804/836 (96%), Gaps = 31/836 (4%)
 Strand=Plus/Minus

Query  1       CAAGGTTTCCGTAGGTGAACCTGCGGAAGGATCATTAAAGAAATTTAATAATTTTGAAAA  60
               ||||||||||||||||||||||||||||||||||||||||||||||||||||||||||||
Sbjct  517777  CAAGGTTTCCGTAGGTGAACCTGCGGAAGGATCATTAAAGAAATTTAATAATTTTGAAAA  517718

Query  61      TGGAttttttt-------GTTTTGGCAAGAGCATGAGAGCTTTTACTGGGCAAGAAGACA  113
               |||||||||||       ||||||||||||||||||||||||||||||||||||||||||
Sbjct  517717  TGGATTTTTTTTTTTTTTGTTTTGGCAAGAGCATGAGAGCTTTTACTGGGCAAGAAGACA  517658

Query  114     AGAGATGGAGAGTCCAGCCGGGCCTGCGCTTAAGTGCGCGGTCTTGCTAGGCTTGTAAGT  173
               ||||||||||||||||||||||||||||||||||||||||||||||||||||||||||||
Sbjct  517657  AGAGATGGAGAGTCCAGCCGGGCCTGCGCTTAAGTGCGCGGTCTTGCTAGGCTTGTAAGT  517598

Query  174     TTCTTTCTTGCTATTCCAAACGGTGAGAGATTTCTGTGCTTTTGTTATAGGACAATTAAA  233
               |||||||||||||||||||||||||||||||||||||||||| |||||||||||||||||
Sbjct  517597  TTCTTTCTTGCTATTCCAAACGGTGAGAGATTTCTGTGCTTT-GTTATAGGACAATTAAA  517539

Query  234     ACCGTTTCAATACAACACACTGTGGAGTTTTCATATCTTTGCAACTTTTTCTTTGGGCAT  293
               ||||||||||||||||||||||||||||||||||||||||||||||||| ||||||||||
Sbjct  517538  ACCGTTTCAATACAACACACTGTGGAGTTTTCATATCTTTGCAACTTTT-CTTTGGGCAT  517480

Query  294     TCGAGCAATCGGGGCCCAGAGG-TAACAAACACAAACAATTTTATCTATTCATTAAATTT  352
               ||||||||||   ||||||||| |||||||||||||||||||||||||||||||||||||
Sbjct  517479  TCGAGCAATC--AGCCCAGAGGTTAACAAACACAAACAATTTTATCTATTCATTAAATTT  517422

Query  353     TTGTCAAAAACAAGAATTTTCGTAACTGGAAATTTTAAAATATTAAAAACTTTCAACAAC  412
               | ||| ||||||||||||||||||||||||||||||||||||||||||||||||||||||
Sbjct  517421  T-GTC-AAAACAAGAATTTTCGTAACTGGAAATTTTAAAATATTAAAAACTTTCAACAAC  517364

Query  413     GGATCTCTTGGTTCTCGCATCGATGAAGAACGCAGCGAAATGCGATACGTAATGTGAATT  472
               ||||||||||||||||||||||||||||||||||||||||||||||||||||||||||||
Sbjct  517363  GGATCTCTTGGTTCTCGCATCGATGAAGAACGCAGCGAAATGCGATACGTAATGTGAATT  517304

Query  473     GCAGAATTCCGTGAATCATCGAATCTTTGAACGCACATTGCGCCCCTTGGTATTCCAGGG  532
               ||||||||||||||||||||||||||||||||||||||||||||||||||||||||||||
Sbjct  517303  GCAGAATTCCGTGAATCATCGAATCTTTGAACGCACATTGCGCCCCTTGGTATTCCAGGG  517244

Query  533     GGCATGCCTGTTTGAGCGTCATTTCCTTCTCAAACATTCTGTTTGGTAGTGAGTGATACT  592
               |||||||||||||||||||||||     ||||||||||||||||||||||||||||||||
Sbjct  517243  GGCATGCCTGTTTGAGCGTCATT-----CTCAAACATTCTGTTTGGTAGTGAGTGATACT  517189

Query  593     CTTTGGAGTTAACTTGAAATTGCTGGCCTTTTCATTGGATGttttttttCCAAAGAGAGG  652
                 ||||||||||||||||||||||||||||||||||||||||||||   |||||||||||
Sbjct  517188  --TTGGAGTTAACTTGAAATTGCTGGCCTTTTCATTGGATGTTTTT---CCAAAGAGAGG  517134

Query  653     TTTCTCTGCGTGCTTGAGGTATAATGCAAGTACGGTCGTTTTAGGTTTTACCAACTGCGG  712
               |||||  |||||||||||||||||||||||||||||||||||||||||||||||||||||
Sbjct  517133  TTTCT--GCGTGCTTGAGGTATAATGCAAGTACGGTCGTTTTAGGTTTTACCAACTGCGG  517076

Query  713     CTAATCtttttttATACTGAGCGTATTGGAACGTTATCGATAAGAAGAGAGCGTCTAGGC  772
               ||||||||||   ||||||||||||||||||||||||||||||||||||  |||||||||
Sbjct  517075  CTAATCTTTT---ATACTGAGCGTATTGGAACGTTATCGATAAGAAGAG--CGTCTAGGC  517021

Query  773     GAACAATGTTCTTAAAGTTTGACCTCAAATCAGGTAGGAGTACCCGCTGAACTTAA  828
               ||||||||||||||||||||||||||||||||||||||||||||||||||||||||
Sbjct  517020  GAACAATGTTCTTAAAGTTTGACCTCAAATCAGGTAGGAGTACCCGCTGAACTTAA  516965


 Score = 1330 bits (720),  Expect = 0.0
 Identities = 798/829 (96%), Gaps = 31/829 (4%)
 Strand=Plus/Minus

Query  1       CAAGGTTTCCGTAGGTGAACCTGCGGAAGGATCATTAAAGAAATTTAATAATTTTGAAAA  60
               ||||||||||||||||||||||||||||||||||||||||||||||||||||||||||||
Sbjct  482733  CAAGGTTTCCGTAGGTGAACCTGCGGAAGGATCATTAAAGAAATTTAATAATTTTGAAAA  482674

Query  61      TGGAtttttttGTTTTGGCAAGAGCATGAGAGCTTTTACTGGGCAAGAAGACAAGAGATG  120
               |||||||||  | ||||||||||||||||||||||| |||||||||||||||||||||||
Sbjct  482673  TGGATTTTT--G-TTTGGCAAGAGCATGAGAGCTTT-ACTGGGCAAGAAGACAAGAGATG  482618

Query  121     GAGAGTCCAGCCGGGCCTGCGCTTAAGTGCGCGGTCTTGCTAGGCTTGTAAGTTTCTTTC  180
               ||||||||||||||||||||||||||||||||||||||||||||||||||||||||||||
Sbjct  482617  GAGAGTCCAGCCGGGCCTGCGCTTAAGTGCGCGGTCTTGCTAGGCTTGTAAGTTTCTTTC  482558

Query  181     TTGCTATTCCAAACGGTGAGAGATTTCTGTGCTTTTGTTATAGGACAATTAAAACCGTTT  240
               ||||||||||||||||||||||||||||||||||| ||||||||||||||||||||||||
Sbjct  482557  TTGCTATTCCAAACGGTGAGAGATTTCTGTGCTTT-GTTATAGGACAATTAAAACCGTTT  482499

Query  241     CAATACAACACACTGTGGAGTTTTCATATCTTTGCAACTTTTTCTTTGGGCATTCGAGCA  300
               |||||||||||||||||||||||||||||||||||||||||| |||||||||||||||||
Sbjct  482498  CAATACAACACACTGTGGAGTTTTCATATCTTTGCAACTTTT-CTTTGGGCATTCGAGCA  482440

Query  301     ATCGGGGCCCAGAGG-TAACAAACACAAACAATTTTATCTATTCATTAAATTTTTGTCAA  359
               |||||| |||||||| |||||||||||||||||||||||||||||||||||||| ||| |
Sbjct  482439  ATCGGG-CCCAGAGGTTAACAAACACAAACAATTTTATCTATTCATTAAATTTT-GTC-A  482383

Query  360     AAACAAGAATTTTCGTAACTGGAAATTTTAAAATATTAAAAACTTTCAACAACGGATCTC  419
               ||||||||||||||||||||||||||||||||||||||||| ||||||||||||||||||
Sbjct  482382  AAACAAGAATTTTCGTAACTGGAAATTTTAAAATATTAAAA-CTTTCAACAACGGATCTC  482324

Query  420     TTGGTTCTCGCATCGATGAAGAACGCAGCGAAATGCGATACGTAATGTGAATTGCAGAAT  479
               |||||||||||||||||||||||||||||||||||||||||||||||||     ||||||
Sbjct  482323  TTGGTTCTCGCATCGATGAAGAACGCAGCGAAATGCGATACGTAATGTG-----CAGAAT  482269

Query  480     TCCGTGAATCATCGAATCTTTGAACGCACATTGCGCCCCTTGGTATTCCAGGGGGCATGC  539
               |||||||||||||||||||||||||||||||||||||  ||||||||| | |||||||||
Sbjct  482268  TCCGTGAATCATCGAATCTTTGAACGCACATTGCGCC--TTGGTATTC-A-GGGGCATGC  482213

Query  540     CTGTTTGAGCGTCATTTCCTTCTCAAACATTCTGTTTGGTAGTGAGTGATACTCTTTGGA  599
               ||||||||||||||||||||||||||||||||||||||||||||||||||||||||||||
Sbjct  482212  CTGTTTGAGCGTCATTTCCTTCTCAAACATTCTGTTTGGTAGTGAGTGATACTCTTTGGA  482153

Query  600     GTTAACTTGAAATTGCTGGCCTTTTCATTGGATGttttttttCCAAAGAGAGGTTTCTCT  659
               |||||||||||||||||||||||||||||||||||||||   ||||  ||||||||||||
Sbjct  482152  GTTAACTTGAAATTGCTGGCCTTTTCATTGGATGTTTTT---CCAA--AGAGGTTTCTCT  482098

Query  660     GCGTGCTTGAGGTATAATGCAAGTACGGTCGTTTTAGGTTTTACCAACTGCGGCTAATCt  719
               ||||||||||||||||||||||||||||||||||||||||| ||||||||||||||||||
Sbjct  482097  GCGTGCTTGAGGTATAATGCAAGTACGGTCGTTTTAGGTTT-ACCAACTGCGGCTAATCT  482039

Query  720     ttttttATACTGAGCGTATTGGAACGTTATCGATAAGAAGAGAGCGTCTAGGCGAACAAT  779
               |||   ||||||||||||||||||||||||||||||||||||  ||||||||||||||||
Sbjct  482038  TTT---ATACTGAGCGTATTGGAACGTTATCGATAAGAAGAG--CGTCTAGGCGAACAAT  481984

Query  780     GTTCTTAAAGTTTGACCTCAAATCAGGTAGGAGTACCCGCTGAACTTAA  828
               |||||||||||||||||||||||||||||||||||||||||||||||||
Sbjct  481983  GTTCTTAAAGTTTGACCTCAAATCAGGTAGGAGTACCCGCTGAACTTAA  481935


 Score = 1330 bits (720),  Expect = 0.0
 Identities = 798/829 (96%), Gaps = 31/829 (4%)
 Strand=Plus/Minus

Query  1       CAAGGTTTCCGTAGGTGAACCTGCGGAAGGATCATTAAAGAAATTTAATAATTTTGAAAA  60
               ||||||||||||||||||||||||||||||||||||||||||||||||||||||||||||
Sbjct  500257  CAAGGTTTCCGTAGGTGAACCTGCGGAAGGATCATTAAAGAAATTTAATAATTTTGAAAA  500198

Query  61      TGGAtttttttGTTTTGGCAAGAGCATGAGAGCTTTTACTGGGCAAGAAGACAAGAGATG  120
               |||||||||  | ||||||||||||||||||||||| |||||||||||||||||||||||
Sbjct  500197  TGGATTTTT--G-TTTGGCAAGAGCATGAGAGCTTT-ACTGGGCAAGAAGACAAGAGATG  500142

Query  121     GAGAGTCCAGCCGGGCCTGCGCTTAAGTGCGCGGTCTTGCTAGGCTTGTAAGTTTCTTTC  180
               ||||||||||||||||||||||||||||||||||||||||||||||||||||||||||||
Sbjct  500141  GAGAGTCCAGCCGGGCCTGCGCTTAAGTGCGCGGTCTTGCTAGGCTTGTAAGTTTCTTTC  500082

Query  181     TTGCTATTCCAAACGGTGAGAGATTTCTGTGCTTTTGTTATAGGACAATTAAAACCGTTT  240
               ||||||||||||||||||||||||||||||||||||||||||||||||||||||||||||
Sbjct  500081  TTGCTATTCCAAACGGTGAGAGATTTCTGTGCTTTTGTTATAGGACAATTAAAACCGTTT  500022

Query  241     CAATACAACACACTGTGGAGTTTTCATATCTTTGCAACTTTTTCTTTGGGCATTCGAGCA  300
               |||||||||||||||||||||||||||||||||||||||||| |||||||||||||||||
Sbjct  500021  CAATACAACACACTGTGGAGTTTTCATATCTTTGCAACTTTT-CTTTGGGCATTCGAGCA  499963

Query  301     ATCGGGGCCCAGAGG-TAACAAACACAAACAATTTTATCTATTCATTAAATTTTTGTCAA  359
               |||       ||||| |||||||||||||||||||||||||||||||||||||| ||| |
Sbjct  499962  ATC-------AGAGGTTAACAAACACAAACAATTTTATCTATTCATTAAATTTT-GTC-A  499912

Query  360     AAACAAGAATTTTCGTAACTGGAAATTTTAAAATATTAAAAACTTTCAACAACGGATCTC  419
               ||||||||||||||||||||||||||||||||||||||||| ||||||||||||||||||
Sbjct  499911  AAACAAGAATTTTCGTAACTGGAAATTTTAAAATATTAAAA-CTTTCAACAACGGATCTC  499853

Query  420     TTGGTTCTCGCATCGATGAAGAACGCAGCGAAATGCGATACGTAATGTGAATTGCAGAAT  479
               |||||||||||||||||||||||||||||||||||||||||||||||||||| |||||||
Sbjct  499852  TTGGTTCTCGCATCGATGAAGAACGCAGCGAAATGCGATACGTAATGTGAAT-GCAGAAT  499794

Query  480     TCCGTGAATCATCGAATCTTTGAACGCACATTGCGCCCCTTGGTATTCCAGGGGGCATGC  539
               |||||||||||||||||||||||||||||||||||||| |||||||| || |||||||||
Sbjct  499793  TCCGTGAATCATCGAATCTTTGAACGCACATTGCGCCC-TTGGTATT-CA-GGGGCATGC  499737

Query  540     CTGTTTGAGCGTCATTTCCTTCTCAAACATTCTGTTTGGTAGTGAGTGATACTCTTTGGA  599
               ||||||||||||||||||||||||||||||||||||||||||||||||||||||||||||
Sbjct  499736  CTGTTTGAGCGTCATTTCCTTCTCAAACATTCTGTTTGGTAGTGAGTGATACTCTTTGGA  499677

Query  600     GTTAACTTGAAATTGCTGGCCTTTTCATTGGATGttttttttCCAAAGAGAGGTTTCTCT  659
               |||||||||||||||||||||||||||||||||||||||   ||||  ||||||||||||
Sbjct  499676  GTTAACTTGAAATTGCTGGCCTTTTCATTGGATGTTTTT---CCAA--AGAGGTTTCTCT  499622

Query  660     GCGTGCTTGAGGTATAATGCAAGTACGGTCGTTTTAGGTTTTACCAACTGCGGCTAATCt  719
               ||||||||||||||||||||||||||||||||||||||||| ||||||||||||||||||
Sbjct  499621  GCGTGCTTGAGGTATAATGCAAGTACGGTCGTTTTAGGTTT-ACCAACTGCGGCTAATCT  499563

Query  720     ttttttATACTGAGCGTATTGGAACGTTATCGATAAGAAGAGAGCGTCTAGGCGAACAAT  779
               |||   ||||||||||||||||||||||||||||||||||||  ||||||||||||||||
Sbjct  499562  TTT---ATACTGAGCGTATTGGAACGTTATCGATAAGAAGAG--CGTCTAGGCGAACAAT  499508

Query  780     GTTCTTAAAGTTTGACCTCAAATCAGGTAGGAGTACCCGCTGAACTTAA  828
               |||||||||||||||||||||||||||||||||||||||||||||||||
Sbjct  499507  GTTCTTAAAGTTTGACCTCAAATCAGGTAGGAGTACCCGCTGAACTTAA  499459


 Score = 1319 bits (714),  Expect = 0.0
 Identities = 796/829 (96%), Gaps = 32/829 (4%)
 Strand=Plus/Minus

Query  1       CAAGGTTTCCGTAGGTGAACCTGCGGAAGGATCATTAAAGAAATTTAATAATTTTGAAAA  60
               ||||||||||||||||||||||||||||||||||||||||||||||||||||||||||||
Sbjct  526081  CAAGGTTTCCGTAGGTGAACCTGCGGAAGGATCATTAAAGAAATTTAATAATTTTGAAAA  526022

Query  61      TGGAtttttttGTTTTGGCAAGAGCATGAGAGCTTTTACTGGGCAAGAAGACAAGAGATG  120
               |||||||||  ||||||||||||||||||||||||| |||||||||||||||||||||||
Sbjct  526021  TGGATTTTT--GTTTTGGCAAGAGCATGAGAGCTTT-ACTGGGCAAGAAGACAAGAGATG  525965

Query  121     GAGAGTCCAGCCGGGCCTGCGCTTAAGTGCGCGGTCTTGCTAGGCTTGTAAGTTTCTTTC  180
               |||||||||||||||||||||||||||||||||||||||||||||||||||||||   ||
Sbjct  525964  GAGAGTCCAGCCGGGCCTGCGCTTAAGTGCGCGGTCTTGCTAGGCTTGTAAGTTT---TC  525908

Query  181     TTGCTATTCCAAACGGTGAGAGATTTCTGTGCTTTTGTTATAGGACAATTAAAACCGTTT  240
               ||||||||||||||||||||||||||||||||||| ||||||||||||||||||||||||
Sbjct  525907  TTGCTATTCCAAACGGTGAGAGATTTCTGTGCTTT-GTTATAGGACAATTAAAACCGTTT  525849

Query  241     CAATACAACACACTGTGGAGTTTTCATATCTTTGCAACTTTTTCTTTGGGCATTCGAGCA  300
               |||||||||||||||||||||||||||||||||||||||||| |||||||||||||||||
Sbjct  525848  CAATACAACACACTGTGGAGTTTTCATATCTTTGCAACTTTT-CTTTGGGCATTCGAGCA  525790

Query  301     ATCGGGGCCCAGAGG-TAACAAACACAAACAATTTTATCTATTCATTAAATTTTTGTCAA  359
               |||   ||||||||| |||||||||||||||||||||||||||||||||||||| ||| |
Sbjct  525789  ATC--AGCCCAGAGGTTAACAAACACAAACAATTTTATCTATTCATTAAATTTT-GTC-A  525734

Query  360     AAACAAGAATTTTCGTAACTGGAAATTTTAAAATATTAAAAACTTTCAACAACGGATCTC  419
               ||||||||||||||||||||||||||||||||||||||||| ||||||||||||||||||
Sbjct  525733  AAACAAGAATTTTCGTAACTGGAAATTTTAAAATATTAAAA-CTTTCAACAACGGATCTC  525675

Query  420     TTGGTTCTCGCATCGATGAAGAACGCAGCGAAATGCGATACGTAATGTGAATTGCAGAAT  479
               ||||||||||||||||||||||||||||||||||||||||||||||||||||||||||||
Sbjct  525674  TTGGTTCTCGCATCGATGAAGAACGCAGCGAAATGCGATACGTAATGTGAATTGCAGAAT  525615

Query  480     TCCGTGAATCATCGAATCTTTGAACGCACATTGCGCCCCTTGGTATTCCAGGGGGCATGC  539
               |||||||||||||||||||| ||||||||||||||||| ||||||||||||||| |||||
Sbjct  525614  TCCGTGAATCATCGAATCTT-GAACGCACATTGCGCCC-TTGGTATTCCAGGGG-CATGC  525558

Query  540     CTGTTTGAGCGTCATTTCCTTCTCAAACATTCTGTTTGGTAGTGAGTGATACTCTTTGGA  599
               ||||||||||||||||||    |||||||||||||||||||||||||||||||  || ||
Sbjct  525557  CTGTTTGAGCGTCATTTC----TCAAACATTCTGTTTGGTAGTGAGTGATACT--TT-GA  525505

Query  600     GTTAACTTGAAATTGCTGGCCTTTTCATTGGATGttttttttCCAAAGAGAGGTTTCTCT  659
               |||||||||||||||||||||||| |||| ||||   |||||||||||||||||||||  
Sbjct  525504  GTTAACTTGAAATTGCTGGCCTTT-CATT-GATG---TTTTTCCAAAGAGAGGTTTCT--  525452

Query  660     GCGTGCTTGAGGTATAATGCAAGTACGGTCGTTTTAGGTTTTACCAACTGCGGCTAATCt  719
               ||||||||||||||||||||||||||||||||||||||||||||||||||||||||||||
Sbjct  525451  GCGTGCTTGAGGTATAATGCAAGTACGGTCGTTTTAGGTTTTACCAACTGCGGCTAATCT  525392

Query  720     ttttttATACTGAGCGTATTGGAACGTTATCGATAAGAAGAGAGCGTCTAGGCGAACAAT  779
               ||||| ||||||||||||||||||||||||||||||||||||||||||||||||||||||
Sbjct  525391  TTTTT-ATACTGAGCGTATTGGAACGTTATCGATAAGAAGAGAGCGTCTAGGCGAACAAT  525333

Query  780     GTTCTTAAAGTTTGACCTCAAATCAGGTAGGAGTACCCGCTGAACTTAA  828
               |||||||||||||||||||||||||||||||||||||||||||||||||
Sbjct  525332  GTTCTTAAAGTTTGACCTCAAATCAGGTAGGAGTACCCGCTGAACTTAA  525284


 Score = 1317 bits (713),  Expect = 0.0
 Identities = 796/829 (96%), Gaps = 33/829 (4%)
 Strand=Plus/Minus

Query  1       CAAGGTTTCCGTAGGTGAACCTGCGGAAGGATCATTAAAGAAATTTAATAATTTTGAAAA  60
               |||||||||||||||||||||||||||||||||||||||||| |||||||||||||||||
Sbjct  464943  CAAGGTTTCCGTAGGTGAACCTGCGGAAGGATCATTAAAGAA-TTTAATAATTTTGAAAA  464885

Query  61      TGGAtttttttGTTTTGGCAAGAGCATGAGAGCTTTTACTGGGCAAGAAGACAAGAGATG  120
               |||||||||  |||||||||||||||||||||||||||||||||||||||||||||||||
Sbjct  464884  TGGATTTTT--GTTTTGGCAAGAGCATGAGAGCTTTTACTGGGCAAGAAGACAAGAGATG  464827

Query  121     GAGAGTCCAGCCGGGCCTGCGCTTAAGTGCGCGGTCTTGCTAGGCTTGTAAGTTTCTTTC  180
               ||||||||||||||||||||||||||||||||||||||||||||||||||||||||||||
Sbjct  464826  GAGAGTCCAGCCGGGCCTGCGCTTAAGTGCGCGGTCTTGCTAGGCTTGTAAGTTTCTTTC  464767

Query  181     TTGCTATTCCAAACGGTGAGAGATTTCTGTGCTTTTGTTATAGGACAATTAAAACCGTTT  240
               |||||||||||||||||||||  |||||||||||||||||||||||||||||||||||||
Sbjct  464766  TTGCTATTCCAAACGGTGAGA--TTTCTGTGCTTTTGTTATAGGACAATTAAAACCGTTT  464709

Query  241     CAATACAACACACTGTGGAGTTTTCATATCTTTGCAACTTTTTCTTTGGGCATTCGAGCA  300
               ||||||||||||||||||||||| |||||||||||||||||| |||||||||||||||||
Sbjct  464708  CAATACAACACACTGTGGAGTTT-CATATCTTTGCAACTTTT-CTTTGGGCATTCGAGCA  464651

Query  301     ATCGGGGCCCAGAGG-TAACAAACACAAACAATTTTATCTATTCATTAAATTTTTGTCAA  359
               |||||| |||||||| ||||||||||||||||||||||||||||||||||||||||||||
Sbjct  464650  ATCGGG-CCCAGAGGTTAACAAACACAAACAATTTTATCTATTCATTAAATTTTTGTCAA  464592

Query  360     AAACAAGAATTTTCGTAACTGGAAATTTTAAAATATTAAAAACTTTCAACAACGGATCTC  419
               ||||||||||||||||||||||||||||||||||||||||||||||||||||||||||||
Sbjct  464591  AAACAAGAATTTTCGTAACTGGAAATTTTAAAATATTAAAAACTTTCAACAACGGATCTC  464532

Query  420     TTGGTTCTCGCATCGATGAAGAACGCAGCGAAATGCGATACGTAATGTGAATTGCAGAAT  479
               ||||||||||||||||||||||||||||  |      |||||||||||||||||||||||
Sbjct  464531  TTGGTTCTCGCATCGATGAAGAACGCAG--A------ATACGTAATGTGAATTGCAGAAT  464480

Query  480     TCCGTGAATCATCGAATCTTTGAACGCACATTGCGCCCCTTGGTATTCCAGGGGGCATGC  539
               |||||||||||||||||||||||||||||||||||||  ||||||||| | |||||||||
Sbjct  464479  TCCGTGAATCATCGAATCTTTGAACGCACATTGCGCC--TTGGTATTC-A-GGGGCATGC  464424

Query  540     CTGTTTGAGCGTCATTTCCTTCTCAAACATTCTGTTTGGTAGTGAGTGATACTCTTTGGA  599
               ||||||||||||||||||||||||||||||||||||||||||||||||||||||||||||
Sbjct  464423  CTGTTTGAGCGTCATTTCCTTCTCAAACATTCTGTTTGGTAGTGAGTGATACTCTTTGGA  464364

Query  600     GTTAACTTGAAATTGCTGGCCTTTTCATTGGATGttttttttCCAAAGAGAGGTTTCTCT  659
               ||||||||||||||||||||||||||||||||||||||    ||||  ||||||||||||
Sbjct  464363  GTTAACTTGAAATTGCTGGCCTTTTCATTGGATGTTTT----CCAA--AGAGGTTTCTCT  464310

Query  660     GCGTGCTTGAGGTATAATGCAAGTACGGTCGTTTTAGGTTTTACCAACTGCGGCTAATCt  719
               ||||||||||||||||||||||||||||||||||||||||| ||||||||||||||||||
Sbjct  464309  GCGTGCTTGAGGTATAATGCAAGTACGGTCGTTTTAGGTTT-ACCAACTGCGGCTAATCT  464251

Query  720     ttttttATACTGAGCGTATTGGAACGTTATCGATAAGAAGAGAGCGTCTAGGCGAACAAT  779
               |||   ||||||||||||||||||||||||||||||||||||  ||||||||||||||||
Sbjct  464250  TTT---ATACTGAGCGTATTGGAACGTTATCGATAAGAAGAG--CGTCTAGGCGAACAAT  464196

Query  780     GTTCTTAAAGTTTGACCTCAAATCAGGTAGGAGTACCCGCTGAACTTAA  828
               |||||||||||||||||||||||||||||||||||||||||||||||||
Sbjct  464195  GTTCTTAAAGTTTGACCTCAAATCAGGTAGGAGTACCCGCTGAACTTAA  464147


 Score = 1293 bits (700),  Expect = 0.0
 Identities = 797/836 (95%), Gaps = 38/836 (5%)
 Strand=Plus/Minus

Query  1       CAAGGTTTCCGTAGGTGAACCTGCGGAAGGATCATTAAAGAAATTTAATAATTTTGAAAA  60
               ||||||||||||||||||||||||||||||||||||||||||||||||||||||||||||
Sbjct  534997  CAAGGTTTCCGTAGGTGAACCTGCGGAAGGATCATTAAAGAAATTTAATAATTTTGAAAA  534938

Query  61      TGGAttttttt-------GTTTTGGCAAGAGCATGAGAGCTTTTACTGGGCAAGAAGACA  113
               |||||||||||       ||||||||||||||||||||||||| ||||||||||||||||
Sbjct  534937  TGGATTTTTTTTTTTTTTGTTTTGGCAAGAGCATGAGAGCTTT-ACTGGGCAAGAAGACA  534879

Query  114     AGAGATGGAGAGTCCAGCCGGGCCTGCGCTTAAGTGCGCGGTCTTGCTAGGCTTGTAAGT  173
               ||||||||||||||||||||||||||||||||||||||||||||||||||||||||||||
Sbjct  534878  AGAGATGGAGAGTCCAGCCGGGCCTGCGCTTAAGTGCGCGGTCTTGCTAGGCTTGTAAGT  534819

Query  174     TTCTTTCTTGCTATTCCAAACGGTGAGAGATTTCTGTGCTTTTGTTATAGGACAATTAAA  233
               ||   ||||||||||||||||||||||||||||||||||||| |||||||||||||||||
Sbjct  534818  TT---TCTTGCTATTCCAAACGGTGAGAGATTTCTGTGCTTT-GTTATAGGACAATTAAA  534763

Query  234     ACCGTTTCAATACAACACACTGTGGAGTTTTCATATCTTTGCAACTTTTTCTTTGGGCAT  293
               ||||||||||||||||||||||||||||||||||||||||||||||||| ||||||||||
Sbjct  534762  ACCGTTTCAATACAACACACTGTGGAGTTTTCATATCTTTGCAACTTTT-CTTTGGGCAT  534704

Query  294     TCGAGCAATCGGGGCCCAGAGG-TAACAAACACAAACAATTTTATCTATTCATTAAATTT  352
               ||||||||||   ||||||||| |||||||||||||||||||||||||||||||||||||
Sbjct  534703  TCGAGCAATC--AGCCCAGAGGTTAACAAACACAAACAATTTTATCTATTCATTAAATTT  534646

Query  353     TTGTCAAAAACAAGAATTTTCGTAACTGGAAATTTTAAAATATTAAAAACTTTCAACAAC  412
               | ||| ||||||||||||||||||||||||||||||||||||||||||||||||||||||
Sbjct  534645  T-GTC-AAAACAAGAATTTTCGTAACTGGAAATTTTAAAATATTAAAAACTTTCAACAAC  534588

Query  413     GGATCTCTTGGTTCTCGCATCGATGAAGAACGCAGCGAAATGCGATACGTAATGTGAATT  472
               ||||||||||||||||||||||||||||||||||||||||||||||||||||||||||||
Sbjct  534587  GGATCTCTTGGTTCTCGCATCGATGAAGAACGCAGCGAAATGCGATACGTAATGTGAATT  534528

Query  473     GCAGAATTCCGTGAATCATCGAATCTTTGAACGCACATTGCGCCCCTTGGTATTCCAGGG  532
               ||||||||||||||||||||||||||| ||||||||||||||||| ||||||||||| ||
Sbjct  534527  GCAGAATTCCGTGAATCATCGAATCTT-GAACGCACATTGCGCCC-TTGGTATTCCA-GG  534471

Query  533     GGCATGCCTGTTTGAGCGTCATTTCCTTCTCAAACATTCTGTTTGGTAGTGAGTGATACT  592
               |||||||||||||||||||||||||    |||||||||||||||||||||||||||||||
Sbjct  534470  GGCATGCCTGTTTGAGCGTCATTTC----TCAAACATTCTGTTTGGTAGTGAGTGATACT  534415

Query  593     CTTTGGAGTTAACTTGAAATTGCTGGCCTTTTCATTGGATGttttttttCCAAAGAGAGG  652
                ||  |||||||||||||||||||||||||| ||||| |||   ||||||||||||||||
Sbjct  534414  -TT--GAGTTAACTTGAAATTGCTGGCCTTT-CATTG-ATG---TTTTTCCAAAGAGAGG  534363

Query  653     TTTCTCTGCGTGCTTGAGGTATAATGCAAGTACGGTCGTTTTAGGTTTTACCAACTGCGG  712
               |||||  |||||||||||||||||||||||||||||||||||||||||||||||||||||
Sbjct  534362  TTTCT--GCGTGCTTGAGGTATAATGCAAGTACGGTCGTTTTAGGTTTTACCAACTGCGG  534305

Query  713     CTAATCtttttttATACTGAGCGTATTGGAACGTTATCGATAAGAAGAGAGCGTCTAGGC  772
               ||||||||||   |||||||||||||||||||||||||||||||||||||||||||||||
Sbjct  534304  CTAATCTTTT---ATACTGAGCGTATTGGAACGTTATCGATAAGAAGAGAGCGTCTAGGC  534248

Query  773     GAACAATGTTCTTAAAGTTTGACCTCAAATCAGGTAGGAGTACCCGCTGAACTTAA  828
               ||||||||||||||||||||||||||||||||||||||||||||||||||||||||
Sbjct  534247  GAACAATGTTCTTAAAGTTTGACCTCAAATCAGGTAGGAGTACCCGCTGAACTTAA  534192


 Score = 1293 bits (700),  Expect = 0.0
 Identities = 792/829 (96%), Gaps = 36/829 (4%)
 Strand=Plus/Minus

Query  1       CAAGGTTTCCGTAGGTGAACCTGCGGAAGGATCATTAAAGAAATTTAATAATTTTGAAAA  60
               ||||||||||||||||||||||||||||||||||||||||||||||||||||||||||| 
Sbjct  543806  CAAGGTTTCCGTAGGTGAACCTGCGGAAGGATCATTAAAGAAATTTAATAATTTTGAAA-  543748

Query  61      TGGAtttttttGTTTTGGCAAGAGCATGAGAGCTTTTACTGGGCAAGAAGACAAGAGATG  120
               ||||  |||||||||||||||||||||||||||||| |||||||||||||||||||||||
Sbjct  543747  TGGA--TTTTTGTTTTGGCAAGAGCATGAGAGCTTT-ACTGGGCAAGAAGACAAGAGATG  543691

Query  121     GAGAGTCCAGCCGGGCCTGCGCTTAAGTGCGCGGTCTTGCTAGGCTTGTAAGTTTCTTTC  180
               |||||||||||||||||||||||||||||||||||||||||||||||||||||||   ||
Sbjct  543690  GAGAGTCCAGCCGGGCCTGCGCTTAAGTGCGCGGTCTTGCTAGGCTTGTAAGTTT---TC  543634

Query  181     TTGCTATTCCAAACGGTGAGAGATTTCTGTGCTTTTGTTATAGGACAATTAAAACCGTTT  240
               ||||||||||||||||||||||||||||||||||| ||||||||||||||||| ||||||
Sbjct  543633  TTGCTATTCCAAACGGTGAGAGATTTCTGTGCTTT-GTTATAGGACAATTAAA-CCGTTT  543576

Query  241     CAATACAACACACTGTGGAGTTTTCATATCTTTGCAACTTTTTCTTTGGGCATTCGAGCA  300
               |||||||||||||||||||||||||||||||||||||||||| |||||||||||||||||
Sbjct  543575  CAATACAACACACTGTGGAGTTTTCATATCTTTGCAACTTTT-CTTTGGGCATTCGAGCA  543517

Query  301     ATCGGGGCCCAGAGG-TAACAAACACAAACAATTTTATCTATTCATTAAATTTTTGTCAA  359
               |||   ||||||||| |||||||||||||||||||||||||||||||||||||| ||| |
Sbjct  543516  ATC--AGCCCAGAGGTTAACAAACACAAACAATTTTATCTATTCATTAAATTTT-GTC-A  543461

Query  360     AAACAAGAATTTTCGTAACTGGAAATTTTAAAATATTAAAAACTTTCAACAACGGATCTC  419
               ||||||||||||||||||||||||||||||||||||||||| ||||||||||||||||||
Sbjct  543460  AAACAAGAATTTTCGTAACTGGAAATTTTAAAATATTAAAA-CTTTCAACAACGGATCTC  543402

Query  420     TTGGTTCTCGCATCGATGAAGAACGCAGCGAAATGCGATACGTAATGTGAATTGCAGAAT  479
               ||||||||||||||||||||||||||||||||||||||||||||||||||||||||||||
Sbjct  543401  TTGGTTCTCGCATCGATGAAGAACGCAGCGAAATGCGATACGTAATGTGAATTGCAGAAT  543342

Query  480     TCCGTGAATCATCGAATCTTTGAACGCACATTGCGCCCCTTGGTATTCCAGGGGGCATGC  539
               |||||||||||||||||||| ||||||||||||||||| ||||||||||||||| |||||
Sbjct  543341  TCCGTGAATCATCGAATCTT-GAACGCACATTGCGCCC-TTGGTATTCCAGGGG-CATGC  543285

Query  540     CTGTTTGAGCGTCATTTCCTTCTCAAACATTCTGTTTGGTAGTGAGTGATACTCTTTGGA  599
               ||||||||||||||||||    |||||||||||||||||||||||||||||||  || ||
Sbjct  543284  CTGTTTGAGCGTCATTTC----TCAAACATTCTGTTTGGTAGTGAGTGATACT--TT-GA  543232

Query  600     GTTAACTTGAAATTGCTGGCCTTTTCATTGGATGttttttttCCAAAGAGAGGTTTCTCT  659
               |||||||||||||||||||||||| |||| ||||   |||||||||||||||||||||  
Sbjct  543231  GTTAACTTGAAATTGCTGGCCTTT-CATT-GATG---TTTTTCCAAAGAGAGGTTTCT--  543179

Query  660     GCGTGCTTGAGGTATAATGCAAGTACGGTCGTTTTAGGTTTTACCAACTGCGGCTAATCt  719
               ||||||||||||||||||||||||||||||||||||||||||||||||||||||||||||
Sbjct  543178  GCGTGCTTGAGGTATAATGCAAGTACGGTCGTTTTAGGTTTTACCAACTGCGGCTAATCT  543119

Query  720     ttttttATACTGAGCGTATTGGAACGTTATCGATAAGAAGAGAGCGTCTAGGCGAACAAT  779
               |||   ||||||||||||||||||||||||||||||||||||||||||||||||||||||
Sbjct  543118  TTT---ATACTGAGCGTATTGGAACGTTATCGATAAGAAGAGAGCGTCTAGGCGAACAAT  543062

Query  780     GTTCTTAAAGTTTGACCTCAAATCAGGTAGGAGTACCCGCTGAACTTAA  828
               |||||||||||||||||||||||||||||||||||||||||||||||||
Sbjct  543061  GTTCTTAAAGTTTGACCTCAAATCAGGTAGGAGTACCCGCTGAACTTAA  543013


 Score = 1201 bits (650),  Expect = 0.0
 Identities = 778/829 (94%), Gaps = 51/829 (6%)
 Strand=Plus/Minus

Query  1       CAAGGTTTCCGTAGGTGAACCTGCGGAAGGATCATTAAAGAAATTTAATAATTTTGAAAA  60
               ||||||||||||||||||||||||| |||||||||||||||||||||||||||| |||||
Sbjct  552563  CAAGGTTTCCGTAGGTGAACCTGCG-AAGGATCATTAAAGAAATTTAATAATTT-GAAAA  552506

Query  61      TGGAtttttttGTTTTGGCAAGAGCATGAGAGCTTTTACTGGGCAAGAAGACAAGAGATG  120
               |||||||||  ||||||||||||||||||||||||| |||||||||||||||||||||||
Sbjct  552505  TGGATTTTT--GTTTTGGCAAGAGCATGAGAGCTTT-ACTGGGCAAGAAGACAAGAGATG  552449

Query  121     GAGAGTCCAGCCGGGCCTGCGCTTAAGTGCGCGGTCTTGCTAGGCTTGTAAGTTTCTTTC  180
                |||||||||||||||||||||||||||||||||||||||||||||||||||||||||  
Sbjct  552448  -AGAGTCCAGCCGGGCCTGCGCTTAAGTGCGCGGTCTTGCTAGGCTTGTAAGTTTCTT--  552392

Query  181     TTGCTATTCCAAACGGTGAGAGATTTCTGTGCTTTTGTTATAGGACAATTAAAACCGTTT  240
                  |||||||||||||||||||||||||||   |||||||||||||||||||| ||||||
Sbjct  552391  ---CTATTCCAAACGGTGAGAGATTTCTGT---TTTGTTATAGGACAATTAAA-CCGTTT  552339

Query  241     CAATACAACACACTGTGGAGTTTTCATATCTTTGCAACTTTTTCTTTGGGCATTCGAGCA  300
               |||||||||||||||||||||||| ||||||||||||||||| |||||||||||||||||
Sbjct  552338  CAATACAACACACTGTGGAGTTTT-ATATCTTTGCAACTTTT-CTTTGGGCATTCGAGCA  552281

Query  301     ATCGGGGCCCAGAGG-TAACAAACACAAACAATTTTATCTATTCATTAAATTTTTGTCAA  359
               |||       ||||| |||||||||||||||||||||||||||||||||||||| ||| |
Sbjct  552280  ATC-------AGAGGTTAACAAACACAAACAATTTTATCTATTCATTAAATTTT-GTC-A  552230

Query  360     AAACAAGAATTTTCGTAACTGGAAATTTTAAAATATTAAAAACTTTCAACAACGGATCTC  419
               ||||||||||||||||||||||||||||||||||||||||| ||||||||||||||||| 
Sbjct  552229  AAACAAGAATTTTCGTAACTGGAAATTTTAAAATATTAAAA-CTTTCAACAACGGATCT-  552172

Query  420     TTGGTTCTCGCATCGATGAAGAACGCAGCGAAATGCGATACGTAATGTGAATTGCAGAAT  479
                 ||||||||||||||||||||||||||||||||||||||||||||||||||||||||||
Sbjct  552171  --GGTTCTCGCATCGATGAAGAACGCAGCGAAATGCGATACGTAATGTGAATTGCAGAAT  552114

Query  480     TCCGTGAATCATCGAATCTTTGAACGCACATTGCGCCCCTTGGTATTCCAGGGGGCATGC  539
               |||||||||||||||||||| ||||||||||||||||||||||||||||||||| |||||
Sbjct  552113  TCCGTGAATCATCGAATCTT-GAACGCACATTGCGCCCCTTGGTATTCCAGGGG-CATGC  552056

Query  540     CTGTTTGAGCGTCATTTCCTTCTCAAACATTCTGTTTGGTAGTGAGTGATACTCTTTGGA  599
               ||||||||||||||||||    |||||||||||||||||||||||||||||||  || ||
Sbjct  552055  CTGTTTGAGCGTCATTTC----TCAAACATTCTGTTTGGTAGTGAGTGATACT--TT-GA  552003

Query  600     GTTAACTTGAAATTGCTGGCCTTTTCATTGGATGttttttttCCAAAGAGAGGTTTCTCT  659
               |||||||||||||||||||||||| |||| ||||   |||||||||||||||||||||  
Sbjct  552002  GTTAACTTGAAATTGCTGGCCTTT-CATT-GATG---TTTTTCCAAAGAGAGGTTTCT--  551950

Query  660     GCGTGCTTGAGGTATAATGCAAGTACGGTCGTTTTAGGTTTTACCAACTGCGGCTAATCt  719
               ||||||||||||||||||||||||||||||||||||||||||||||||||||||||||||
Sbjct  551949  GCGTGCTTGAGGTATAATGCAAGTACGGTCGTTTTAGGTTTTACCAACTGCGGCTAATCT  551890

Query  720     ttttttATACTGAGCGTATTGGAACGTTATCGATAAGAAGAGAGCGTCTAGGCGAACAAT  779
               |||   ||||||||||||||||||||||||||||||||||||||||||||||||||||||
Sbjct  551889  TTT---ATACTGAGCGTATTGGAACGTTATCGATAAGAAGAGAGCGTCTAGGCGAACAAT  551833

Query  780     GTTCTTAAAGTTTGACCTCAAATCAGGTAGGAGTACCCGCTGAACTTAA  828
               |||||||||||||||||||||||||||||| ||||||||||||||||||
Sbjct  551832  GTTCTTAAAGTTTGACCTCAAATCAGGTAG-AGTACCCGCTGAACTTAA  551785


 Score = 665 bits (360),  Expect = 0.0
 Identities = 410/430 (95%), Gaps = 20/430 (5%)
 Strand=Plus/Minus

Query  399     AAACTTTCAACAACGGATCTCTTGGTTCTCGCATCGATGAAGAACGCAGCGAAATGCGAT  458
               ||||||||||||||||||||||||||||||||||||||||||||||||||||||||||||
Sbjct  491355  AAACTTTCAACAACGGATCTCTTGGTTCTCGCATCGATGAAGAACGCAGCGAAATGCGAT  491296

Query  459     ACGTAATGTGAATTGCAGAATTCCGTGAATCATCGAATCTTTGAACGCACATTGCGCCCC  518
               ||||||||||     |||||||||||||||||||||||||||||||||||||||||||  
Sbjct  491295  ACGTAATGTG-----CAGAATTCCGTGAATCATCGAATCTTTGAACGCACATTGCGCC--  491243

Query  519     TTGGTATTCCAGGGGGCATGCCTGTTTGAGCGTCATTTCCTTCTCAAACATTCTGTTTGG  578
               |||||||| || ||||||||||||||||||||||||||||||||||||||||||||||||
Sbjct  491242  TTGGTATT-CA-GGGGCATGCCTGTTTGAGCGTCATTTCCTTCTCAAACATTCTGTTTGG  491185

Query  579     TAGTGAGTGATACTCTTTGGAGTTAACTTGAAATTGCTGGCCTTTTCATTGGATGttttt  638
               ||||||||||||||||||||||||||||||||||||||||||||||||||||||||||||
Sbjct  491184  TAGTGAGTGATACTCTTTGGAGTTAACTTGAAATTGCTGGCCTTTTCATTGGATGTTTTT  491125

Query  639     tttCCAAAGAGAGGTTTCTCTGCGTGCTTGAGGTATAATGCAAGTACGGTCGTTTTAGGT  698
                  ||||  |||||||||||||||||||||||||||||||||||||||||||||||||||
Sbjct  491124  ---CCAA--AGAGGTTTCTCTGCGTGCTTGAGGTATAATGCAAGTACGGTCGTTTTAGGT  491070

Query  699     TTTACCAACTGCGGCTAATCtttttttATACTGAGCGTATTGGAACGTTATCGATAAGAA  758
               || |||||||||||||||||||||   |||||||||||||||||||||||||||||||||
Sbjct  491069  TT-ACCAACTGCGGCTAATCTTTT---ATACTGAGCGTATTGGAACGTTATCGATAAGAA  491014

Query  759     GAGAGCGTCTAGGCGAACAATGTTCTTAAAGTTTGACCTCAAATCAGGTAGGAGTACCCG  818
               |||  |||||||||||||||||||||||||||||||||||||||||||||||||||||||
Sbjct  491013  GAG--CGTCTAGGCGAACAATGTTCTTAAAGTTTGACCTCAAATCAGGTAGGAGTACCCG  490956

Query  819     CTGAACTTAA  828
               ||||||||||
Sbjct  490955  CTGAACTTAA  490946


 Score = 65.8 bits (35),  Expect = 2e-06
 Identities = 37/38 (97%), Gaps = 0/38 (0%)
 Strand=Plus/Minus

Query  6       TTTCCGTAGGTGAACCTGCGGAAGGATCATTAAAGAAA  43
               ||||||||||||||||||||||||||||||||||| ||
Sbjct  491464  TTTCCGTAGGTGAACCTGCGGAAGGATCATTAAAGCAA  491427


>LT986474.1 Saccharomyces jurei genome assembly, chromosome: XII.1
Length=458950

 Score = 1426 bits (772),  Expect = 0.0
 Identities = 811/829 (98%), Gaps = 5/829 (1%)
 Strand=Plus/Minus

Query  1       CAAGGTTTCCGTAGGTGAACCTGCGGAAGGATCATTAAAGAAATTTAATAATTTTGAAAA  60
               ||||||||||||||||||||||||||||||||||||||||||||||||||||||||||||
Sbjct  452930  CAAGGTTTCCGTAGGTGAACCTGCGGAAGGATCATTAAAGAAATTTAATAATTTTGAAAA  452871

Query  61      TGGAtttttttGTTTTGGCAAGAGCATGAGAGCTTTTACTGGGCAAGAAGACAAGAGATG  120
               ||||||||||||||||||||||||||||||  ||||||||||||||||| ||||||||||
Sbjct  452870  TGGATTTTTTTGTTTTGGCAAGAGCATGAG--CTTTTACTGGGCAAGAATACAAGAGATG  452813

Query  121     GAGAGTCCAGCCGGGCCTGCGCTTAAGTGCGCGGTCTTGCTAGGCTTGTAAGTTTCTTTC  180
               ||||||||||  |||||||||||||||||||||||||| |||||||||||||||||||||
Sbjct  452812  GAGAGTCCAGTGGGGCCTGCGCTTAAGTGCGCGGTCTTACTAGGCTTGTAAGTTTCTTTC  452753

Query  181     TTGCTATTCCAAACGGTGAGAGATTTCTGTGCTTTTGTTATAGGACAATTAAAACCGTTT  240
               |||||||||||||| ||||||||| | |||| ||||||||||||||||||||||||||||
Sbjct  452752  TTGCTATTCCAAACAGTGAGAGATCTTTGTGTTTTTGTTATAGGACAATTAAAACCGTTT  452693

Query  241     CAATACAACACACTGTGGAGTTTTCATATCTTTGCAACTTTTTCTTTGGGCATTCGAGCA  300
               |||||||||||||||||||||||| |||||||||||||||||||||||||| ||||||||
Sbjct  452692  CAATACAACACACTGTGGAGTTTTTATATCTTTGCAACTTTTTCTTTGGGCTTTCGAGCA  452633

Query  301     ATCGGGGCCCAGAGGTAACAAACACAAACAATTTTATCTATTCATTAAATTTTTGTCAAA  360
               |||| |||||||||||||||||||||||||||||||| ||||||||||||||||||||||
Sbjct  452632  ATCGAGGCCCAGAGGTAACAAACACAAACAATTTTATTTATTCATTAAATTTTTGTCAAA  452573

Query  361     AACAAGAATTTTCGTAACTGGAAATTTTAAAA-TATTAAAAACTTTCAACAACGGATCTC  419
               |||||||||||||||||||||||||||||||| |||||||||||||||||||||||||||
Sbjct  452572  AACAAGAATTTTCGTAACTGGAAATTTTAAAAATATTAAAAACTTTCAACAACGGATCTC  452513

Query  420     TTGGTTCTCGCATCGATGAAGAACGCAGCGAAATGCGATACGTAATGTGAATTGCAGAAT  479
               ||||||||||||||||||||||||||||||||||||||||||||||||||||||||||||
Sbjct  452512  TTGGTTCTCGCATCGATGAAGAACGCAGCGAAATGCGATACGTAATGTGAATTGCAGAAT  452453

Query  480     TCCGTGAATCATCGAATCTTTGAACGCACATTGCGCCCCTTGGTATTCCAGGGGGCATGC  539
               ||||||||||||||||||||||||||||||||||||||||||||||||||||||||||||
Sbjct  452452  TCCGTGAATCATCGAATCTTTGAACGCACATTGCGCCCCTTGGTATTCCAGGGGGCATGC  452393

Query  540     CTGTTTGAGCGTCATTTCCTTCTCAAACATTCTGTTTGGTAGTGAGTGATACTCTTTGGA  599
               ||||||||||||||||||||||||||||||||||||||||||||||||||||||||||||
Sbjct  452392  CTGTTTGAGCGTCATTTCCTTCTCAAACATTCTGTTTGGTAGTGAGTGATACTCTTTGGA  452333

Query  600     GTTAACTTGAAATTGCTGGCCTTTTCATTGGATGttttttttCCAAAGAGAGGTTTCTCT  659
               ||||||||||||||||||||||||||||||||||||||||| ||||||||||||||||||
Sbjct  452332  GTTAACTTGAAATTGCTGGCCTTTTCATTGGATGTTTTTTT-CCAAAGAGAGGTTTCTCT  452274

Query  660     GCGTGCTTGAGGTATAATGCAAGTACGGTCGTTTTAGGTTTTACCAACTGCGGCTAATCt  719
               ||||||||||||||||||||||||||||||||||||||||||||||||||||||||||||
Sbjct  452273  GCGTGCTTGAGGTATAATGCAAGTACGGTCGTTTTAGGTTTTACCAACTGCGGCTAATCT  452214

Query  720     ttttttATACTGAGCGTATTGGAACGTTATCGATAAGAAGAGAGCGTCTAGGCGAACAAT  779
               |||||  |||||||||||||||||||||||||||||||||||||||||||||||||||||
Sbjct  452213  TTTTTG-TACTGAGCGTATTGGAACGTTATCGATAAGAAGAGAGCGTCTAGGCGAACAAT  452155

Query  780     GTTCTTAAAGTTTGACCTCAAATCAGGTAGGAGTACCCGCTGAACTTAA  828
               |||||||||||||||||||||||||||||||||||||||||||||||||
Sbjct  452154  GTTCTTAAAGTTTGACCTCAAATCAGGTAGGAGTACCCGCTGAACTTAA  452106


>MVPU01000017.1 Saccharomyces sp. M14 scaffold15, whole genome shotgun sequence
Length=570571

 Score = 1404 bits (760),  Expect = 0.0
 Identities = 808/830 (97%), Gaps = 7/830 (1%)
 Strand=Plus/Plus

Query  1       CAAGGTTTCCGTAGGTGAACCTGCGGAAGGATCATTAAAGAAATTTAATAATTTTGAAAA  60
               ||||||||||||||||||||||||||||||||||||||||||||||||||||||||| | 
Sbjct  109816  CAAGGTTTCCGTAGGTGAACCTGCGGAAGGATCATTAAAGAAATTTAATAATTTTGATAT  109875

Query  61      TGGAtttttttGTTTTGGCAAGAGCATGAGAGCTTTTACTGGGCAAGAAGACAAGAGATG  120
               ||||||||||||||||||||||||| ||||||||||||||||||||||||||||||||||
Sbjct  109876  TGGATTTTTTTGTTTTGGCAAGAGCGTGAGAGCTTTTACTGGGCAAGAAGACAAGAGATG  109935

Query  121     GAGAGTCCAGCCGGGCCTGCGCTTAAGTGCGCGGTCTTGCTAGGCTTGTAAGTTTCTTTC  180
               |||||||||||||||||||||||||||||||||||||||||||||||| |||||||||||
Sbjct  109936  GAGAGTCCAGCCGGGCCTGCGCTTAAGTGCGCGGTCTTGCTAGGCTTGCAAGTTTCTTTC  109995

Query  181     TTGCTATTCCAAACGGTGAGAGATTTCTGTGCTTTTGTTATAGGACAATTAAAACCGTTT  240
               |||||||||||||| ||  |||| |||| || ||||||||||||||||||||||||||||
Sbjct  109996  TTGCTATTCCAAACAGT--GAGACTTCTCTGTTTTTGTTATAGGACAATTAAAACCGTTT  110053

Query  241     CAATACAACACACTGTGGAGTTTTCATATCTTTGCAACTTTTTCTTTGGGCATTCGAGCA  300
               |||||||||||||||||||||||| |||  ||||||||||||||||||||  ||||||||
Sbjct  110054  CAATACAACACACTGTGGAGTTTTTATACTTTTGCAACTTTTTCTTTGGG-TTTCGAGCA  110112

Query  301     ATCGGGGCCCAGAGGTAACAAACACAAACAATTTTATCTATTCATTAAATTTTTGTCAAA  360
               ||| | ||||||||||||||||||||||||||||||| ||||||||||||||||||||||
Sbjct  110113  ATC-GAGCCCAGAGGTAACAAACACAAACAATTTTATTTATTCATTAAATTTTTGTCAAA  110171

Query  361     AACAAGAATTTTCGTAACTGGAAATTTTAAAATATTAAAAACTTTCAACAACGGATCTCT  420
               |||||||||||||||||||||||||||||||| |||||||||||||||||||||||||||
Sbjct  110172  AACAAGAATTTTCGTAACTGGAAATTTTAAAAAATTAAAAACTTTCAACAACGGATCTCT  110231

Query  421     TGGTTCTCGCATCGATGAAGAACGCAGCGAAATGCGATACGTAATGTGAATTGCAGAATT  480
               ||||||||||||||||||||||||||||||||||||||||||||||||||||||||||||
Sbjct  110232  TGGTTCTCGCATCGATGAAGAACGCAGCGAAATGCGATACGTAATGTGAATTGCAGAATT  110291

Query  481     CCGTGAATCATCGAATCTTTGAACGCACATTGCGCCCCTTGGTATTCCAGGGGGCATGCC  540
               ||||||||||||||||||||||||||||||||||||||||||||||||||||||||||||
Sbjct  110292  CCGTGAATCATCGAATCTTTGAACGCACATTGCGCCCCTTGGTATTCCAGGGGGCATGCC  110351

Query  541     TGTTTGAGCGTCATTTCCTTCTCAAACATTCTGTTTGGTAGTGAGTGATACTCTTTGGAG  600
               ||||||||||||||||||||||||||||||||||||||||||||||||||||||||||||
Sbjct  110352  TGTTTGAGCGTCATTTCCTTCTCAAACATTCTGTTTGGTAGTGAGTGATACTCTTTGGAG  110411

Query  601     TTAACTTGAAATTGCTGGCCTTTTCATTGGATG--ttttttttCCAAAGAGAGGTTTCTC  658
               |||||||||||||||||||||||||||||||||  |||||||||||||||||||||||||
Sbjct  110412  TTAACTTGAAATTGCTGGCCTTTTCATTGGATGTTTTTTTTTTCCAAAGAGAGGTTTCTC  110471

Query  659     TGCGTGCTTGAGGTATAATGCAAGTACGGTCGTTTTAGGTTTTACCAACTGCGGCTAATC  718
               ||||||||||||||||||||||||||||||||||||||||||||||||||||||||||||
Sbjct  110472  TGCGTGCTTGAGGTATAATGCAAGTACGGTCGTTTTAGGTTTTACCAACTGCGGCTAATC  110531

Query  719     tttttttATACTGAGCGTATTGGAACGTTATCGATAAGAAGAGAGCGTCTAGGCGAACAA  778
                |||||||||||||||||||||||||||||||||||||||||||||||||||||||||||
Sbjct  110532  -TTTTTTATACTGAGCGTATTGGAACGTTATCGATAAGAAGAGAGCGTCTAGGCGAACAA  110590

Query  779     TGTTCTTAAAGTTTGACCTCAAATCAGGTAGGAGTACCCGCTGAACTTAA  828
               ||||||||||||||||||||||||||||||||||||||||||||||||||
Sbjct  110591  TGTTCTTAAAGTTTGACCTCAAATCAGGTAGGAGTACCCGCTGAACTTAA  110640


>VZWP01000066.1 Saccharomyces eubayanus x Saccharomyces uvarum strain yHQL555 
flattened_line_128, whole genome shotgun sequence
Length=5696

 Score = 1393 bits (754),  Expect = 0.0
 Identities = 806/830 (97%), Gaps = 7/830 (1%)
 Strand=Plus/Minus

Query  1     CAAGGTTTCCGTAGGTGAACCTGCGGAAGGATCATTAAAGAAATTTAATAATTTTGAAAA  60
             ||||||||||||||||||||||||||||||||||||||||||||||||||||||||| | 
Sbjct  3035  CAAGGTTTCCGTAGGTGAACCTGCGGAAGGATCATTAAAGAAATTTAATAATTTTGATAT  2976

Query  61    TGGAtttttttGTTTTGGCAAGAGCATGAGAGCTTTTACTGGGCAAGAAGACAAGAGATG  120
             ||||||||||||||||||||||||| ||||||||||||||||||||||||||||||||||
Sbjct  2975  TGGATTTTTTTGTTTTGGCAAGAGCGTGAGAGCTTTTACTGGGCAAGAAGACAAGAGATG  2916

Query  121   GAGAGTCCAGCCGGGCCTGCGCTTAAGTGCGCGGTCTTGCTAGGCTTGTAAGTTTCTTTC  180
             |||||||||||||||||||||||||||||||||||||||||||||||| || ||||||||
Sbjct  2915  GAGAGTCCAGCCGGGCCTGCGCTTAAGTGCGCGGTCTTGCTAGGCTTGCAAATTTCTTTC  2856

Query  181   TTGCTATTCCAAACGGTGAGAGATTTCTGTGCTTTTGTTATAGGACAATTAAAACCGTTT  240
             |||||||||||||| ||||||   |||| || ||||||||||||||||||||||||||||
Sbjct  2855  TTGCTATTCCAAACAGTGAGA--CTTCTCTGTTTTTGTTATAGGACAATTAAAACCGTTT  2798

Query  241   CAATACAACACACTGTGGAGTTTTCATATCTTTGCAACTTTTTCTTTGGGCATTCGAGCA  300
             |||||||||||||||||||||||| |||  ||||||||||||||||||||| ||||||||
Sbjct  2797  CAATACAACACACTGTGGAGTTTTTATACTTTTGCAACTTTTTCTTTGGGC-TTCGAGCA  2739

Query  301   ATCGGGGCCCAGAGGTAACAAACACAAACAATTTTATCTATTCATTAAATTTTTGTCAAA  360
             ||| | ||||||||||||||||||||||||||||||| ||||||||||||||||||||||
Sbjct  2738  ATC-GAGCCCAGAGGTAACAAACACAAACAATTTTATTTATTCATTAAATTTTTGTCAAA  2680

Query  361   AACAAGAATTTTCGTAACTGGAAATTTTAAAA-T-ATTAAAAACTTTCAACAACGGATCT  418
             |||||||||||||||||||||||||||||||| | |||||||||||||||||||||||||
Sbjct  2679  AACAAGAATTTTCGTAACTGGAAATTTTAAAAATAATTAAAAACTTTCAACAACGGATCT  2620

Query  419   CTTGGTTCTCGCATCGATGAAGAACGCAGCGAAATGCGATACGTAATGTGAATTGCAGAA  478
             ||||||||||||||||||||||||||||||||||||||||||||||||||||||||||||
Sbjct  2619  CTTGGTTCTCGCATCGATGAAGAACGCAGCGAAATGCGATACGTAATGTGAATTGCAGAA  2560

Query  479   TTCCGTGAATCATCGAATCTTTGAACGCACATTGCGCCCCTTGGTATTCCAGGGGGCATG  538
             ||||||||||||||||||||||||||||||||||||||||||||||||||||||||||||
Sbjct  2559  TTCCGTGAATCATCGAATCTTTGAACGCACATTGCGCCCCTTGGTATTCCAGGGGGCATG  2500

Query  539   CCTGTTTGAGCGTCATTTCCTTCTCAAACATTCTGTTTGGTAGTGAGTGATACTCTTTGG  598
             |||||||||||||||||||||||||||||||||||||||||||||||||||||||| |||
Sbjct  2499  CCTGTTTGAGCGTCATTTCCTTCTCAAACATTCTGTTTGGTAGTGAGTGATACTCTCTGG  2440

Query  599   AGTTAACTTGAAATTGCTGGCCTTTTCATTGGATGttttttttCCAAAGAGAGGTTTCTC  658
             ||||||||||||||||||||||||||||||||||||||||||||||||||||||||||||
Sbjct  2439  AGTTAACTTGAAATTGCTGGCCTTTTCATTGGATGTTTTTTTTCCAAAGAGAGGTTTCTC  2380

Query  659   TGCGTGCTTGAGGTATAATGCAAGTACGGTCGTTTTAGGTTTTACCAACTGCGGCTAATC  718
             ||||||||||||||||||||||||||||||||||||||||||||||||||||||||||||
Sbjct  2379  TGCGTGCTTGAGGTATAATGCAAGTACGGTCGTTTTAGGTTTTACCAACTGCGGCTAATC  2320

Query  719   tttttttATACTGAGCGTATTGGAACGTTATCGATAAGAAGAGAGCGTCTAGGCGAACAA  778
             ||||||  |||||||||||||| |||||||||||||||||||||||||||||||||||||
Sbjct  2319  TTTTTTG-TACTGAGCGTATTGAAACGTTATCGATAAGAAGAGAGCGTCTAGGCGAACAA  2261

Query  779   TGTTCTTAAAGTTTGACCTCAAATCAGGTAGGAGTACCCGCTGAACTTAA  828
             ||||||||||||||||||||||||||||||||||||||||||||||||||
Sbjct  2260  TGTTCTTAAAGTTTGACCTCAAATCAGGTAGGAGTACCCGCTGAACTTAA  2211


>CP080215.1 Saccharomyces bayanus strain FM677 chromosome XII
Length=1157004

 Score = 1393 bits (754),  Expect = 0.0
 Identities = 806/830 (97%), Gaps = 7/830 (1%)
 Strand=Plus/Minus

Query  1       CAAGGTTTCCGTAGGTGAACCTGCGGAAGGATCATTAAAGAAATTTAATAATTTTGAAAA  60
               ||||||||||||||||||||||||||||||||||||||||||||||||||||||||| | 
Sbjct  483889  CAAGGTTTCCGTAGGTGAACCTGCGGAAGGATCATTAAAGAAATTTAATAATTTTGATAT  483830

Query  61      TGGAtttttttGTTTTGGCAAGAGCATGAGAGCTTTTACTGGGCAAGAAGACAAGAGATG  120
               ||||||||||||||||||||||||| ||||||||||||||||||||||||||||||||||
Sbjct  483829  TGGATTTTTTTGTTTTGGCAAGAGCGTGAGAGCTTTTACTGGGCAAGAAGACAAGAGATG  483770

Query  121     GAGAGTCCAGCCGGGCCTGCGCTTAAGTGCGCGGTCTTGCTAGGCTTGTAAGTTTCTTTC  180
               |||||||||||||||||||||||||||||||||||||||||||||||| |||||||||||
Sbjct  483769  GAGAGTCCAGCCGGGCCTGCGCTTAAGTGCGCGGTCTTGCTAGGCTTGCAAGTTTCTTTC  483710

Query  181     TTGCTATTCCAAACGGTGAGAGATTTCTGTGCTTTTGTTATAGGACAATTAAAACCGTTT  240
               |||||||||||||| ||||||   |||| || ||||||||||||||||||||||||||||
Sbjct  483709  TTGCTATTCCAAACAGTGAGA--CTTCTCTGTTTTTGTTATAGGACAATTAAAACCGTTT  483652

Query  241     CAATACAACACACTGTGGAGTTTTCATATCTTTGCAACTTTTTCTTTGGGCATTCGAGCA  300
               |||||||||||||||||||||||| |||  ||||||||||||||||||||  ||||||||
Sbjct  483651  CAATACAACACACTGTGGAGTTTTTATACTTTTGCAACTTTTTCTTTGGG-TTTCGAGCA  483593

Query  301     ATCGGGGCCCAGAGGTAACAAACACAAACAATTTTATCTATTCATTAAATTTTTGTCAAA  360
               ||||  ||||||||||||||||||||||||||||||| ||||||||||||||||||||||
Sbjct  483592  ATCG-AGCCCAGAGGTAACAAACACAAACAATTTTATTTATTCATTAAATTTTTGTCAAA  483534

Query  361     AACAAGAATTTTCGTAACTGGAAATTTTAAAA-T-ATTAAAAACTTTCAACAACGGATCT  418
               |||||||||||||||||||||||||||||||| | |||||||||||||||||||||||||
Sbjct  483533  AACAAGAATTTTCGTAACTGGAAATTTTAAAAATAATTAAAAACTTTCAACAACGGATCT  483474

Query  419     CTTGGTTCTCGCATCGATGAAGAACGCAGCGAAATGCGATACGTAATGTGAATTGCAGAA  478
               ||||||||||||||||||||||||||||||||||||||||||||||||||||||||||||
Sbjct  483473  CTTGGTTCTCGCATCGATGAAGAACGCAGCGAAATGCGATACGTAATGTGAATTGCAGAA  483414

Query  479     TTCCGTGAATCATCGAATCTTTGAACGCACATTGCGCCCCTTGGTATTCCAGGGGGCATG  538
               ||||||||||||||||||||||||||||||||||||||||||||||||||||||||||||
Sbjct  483413  TTCCGTGAATCATCGAATCTTTGAACGCACATTGCGCCCCTTGGTATTCCAGGGGGCATG  483354

Query  539     CCTGTTTGAGCGTCATTTCCTTCTCAAACATTCTGTTTGGTAGTGAGTGATACTCTTTGG  598
               |||||||||||||||||||||||||||||||||||||||||||||||||||||||| |||
Sbjct  483353  CCTGTTTGAGCGTCATTTCCTTCTCAAACATTCTGTTTGGTAGTGAGTGATACTCTCTGG  483294

Query  599     AGTTAACTTGAAATTGCTGGCCTTTTCATTGGATGttttttttCCAAAGAGAGGTTTCTC  658
               ||||||||||||||||||||||||||||||||||||||||||||||||||||||||||||
Sbjct  483293  AGTTAACTTGAAATTGCTGGCCTTTTCATTGGATGTTTTTTTTCCAAAGAGAGGTTTCTC  483234

Query  659     TGCGTGCTTGAGGTATAATGCAAGTACGGTCGTTTTAGGTTTTACCAACTGCGGCTAATC  718
               ||||||||||||||||||||||||||||||||||||||||||||||||||||||||||||
Sbjct  483233  TGCGTGCTTGAGGTATAATGCAAGTACGGTCGTTTTAGGTTTTACCAACTGCGGCTAATC  483174

Query  719     tttttttATACTGAGCGTATTGGAACGTTATCGATAAGAAGAGAGCGTCTAGGCGAACAA  778
               ||||||  |||||||||||||| |||||||||||||||||||||||||||||||||||||
Sbjct  483173  TTTTTTG-TACTGAGCGTATTGAAACGTTATCGATAAGAAGAGAGCGTCTAGGCGAACAA  483115

Query  779     TGTTCTTAAAGTTTGACCTCAAATCAGGTAGGAGTACCCGCTGAACTTAA  828
               ||||||||||||||||||||||||||||||||||||||||||||||||||
Sbjct  483114  TGTTCTTAAAGTTTGACCTCAAATCAGGTAGGAGTACCCGCTGAACTTAA  483065


 Score = 1393 bits (754),  Expect = 0.0
 Identities = 806/830 (97%), Gaps = 7/830 (1%)
 Strand=Plus/Minus

Query  1       CAAGGTTTCCGTAGGTGAACCTGCGGAAGGATCATTAAAGAAATTTAATAATTTTGAAAA  60
               ||||||||||||||||||||||||||||||||||||||||||||||||||||||||| | 
Sbjct  492916  CAAGGTTTCCGTAGGTGAACCTGCGGAAGGATCATTAAAGAAATTTAATAATTTTGATAT  492857

Query  61      TGGAtttttttGTTTTGGCAAGAGCATGAGAGCTTTTACTGGGCAAGAAGACAAGAGATG  120
               ||||||||||||||||||||||||| ||||||||||||||||||||||||||||||||||
Sbjct  492856  TGGATTTTTTTGTTTTGGCAAGAGCGTGAGAGCTTTTACTGGGCAAGAAGACAAGAGATG  492797

Query  121     GAGAGTCCAGCCGGGCCTGCGCTTAAGTGCGCGGTCTTGCTAGGCTTGTAAGTTTCTTTC  180
               |||||||||||||||||||||||||||||||||||||||||||||||| |||||||||||
Sbjct  492796  GAGAGTCCAGCCGGGCCTGCGCTTAAGTGCGCGGTCTTGCTAGGCTTGCAAGTTTCTTTC  492737

Query  181     TTGCTATTCCAAACGGTGAGAGATTTCTGTGCTTTTGTTATAGGACAATTAAAACCGTTT  240
               |||||||||||||| ||||||   |||| || ||||||||||||||||||||||||||||
Sbjct  492736  TTGCTATTCCAAACAGTGAGA--CTTCTCTGTTTTTGTTATAGGACAATTAAAACCGTTT  492679

Query  241     CAATACAACACACTGTGGAGTTTTCATATCTTTGCAACTTTTTCTTTGGGCATTCGAGCA  300
               |||||||||||||||||||||||| |||  ||||||||||||||||||||  ||||||||
Sbjct  492678  CAATACAACACACTGTGGAGTTTTTATACTTTTGCAACTTTTTCTTTGGG-TTTCGAGCA  492620

Query  301     ATCGGGGCCCAGAGGTAACAAACACAAACAATTTTATCTATTCATTAAATTTTTGTCAAA  360
               ||||  ||||||||||||||||||||||||||||||| ||||||||||||||||||||||
Sbjct  492619  ATCG-AGCCCAGAGGTAACAAACACAAACAATTTTATTTATTCATTAAATTTTTGTCAAA  492561

Query  361     AACAAGAATTTTCGTAACTGGAAATTTTAAAA-T-ATTAAAAACTTTCAACAACGGATCT  418
               |||||||||||||||||||||||||||||||| | |||||||||||||||||||||||||
Sbjct  492560  AACAAGAATTTTCGTAACTGGAAATTTTAAAAATAATTAAAAACTTTCAACAACGGATCT  492501

Query  419     CTTGGTTCTCGCATCGATGAAGAACGCAGCGAAATGCGATACGTAATGTGAATTGCAGAA  478
               ||||||||||||||||||||||||||||||||||||||||||||||||||||||||||||
Sbjct  492500  CTTGGTTCTCGCATCGATGAAGAACGCAGCGAAATGCGATACGTAATGTGAATTGCAGAA  492441

Query  479     TTCCGTGAATCATCGAATCTTTGAACGCACATTGCGCCCCTTGGTATTCCAGGGGGCATG  538
               ||||||||||||||||||||||||||||||||||||||||||||||||||||||||||||
Sbjct  492440  TTCCGTGAATCATCGAATCTTTGAACGCACATTGCGCCCCTTGGTATTCCAGGGGGCATG  492381

Query  539     CCTGTTTGAGCGTCATTTCCTTCTCAAACATTCTGTTTGGTAGTGAGTGATACTCTTTGG  598
               |||||||||||||||||||||||||||||||||||||||||||||||||||||||| |||
Sbjct  492380  CCTGTTTGAGCGTCATTTCCTTCTCAAACATTCTGTTTGGTAGTGAGTGATACTCTCTGG  492321

Query  599     AGTTAACTTGAAATTGCTGGCCTTTTCATTGGATGttttttttCCAAAGAGAGGTTTCTC  658
               ||||||||||||||||||||||||||||||||||||||||||||||||||||||||||||
Sbjct  492320  AGTTAACTTGAAATTGCTGGCCTTTTCATTGGATGTTTTTTTTCCAAAGAGAGGTTTCTC  492261

Query  659     TGCGTGCTTGAGGTATAATGCAAGTACGGTCGTTTTAGGTTTTACCAACTGCGGCTAATC  718
               ||||||||||||||||||||||||||||||||||||||||||||||||||||||||||||
Sbjct  492260  TGCGTGCTTGAGGTATAATGCAAGTACGGTCGTTTTAGGTTTTACCAACTGCGGCTAATC  492201

Query  719     tttttttATACTGAGCGTATTGGAACGTTATCGATAAGAAGAGAGCGTCTAGGCGAACAA  778
               ||||||  |||||||||||||| |||||||||||||||||||||||||||||||||||||
Sbjct  492200  TTTTTTG-TACTGAGCGTATTGAAACGTTATCGATAAGAAGAGAGCGTCTAGGCGAACAA  492142

Query  779     TGTTCTTAAAGTTTGACCTCAAATCAGGTAGGAGTACCCGCTGAACTTAA  828
               ||||||||||||||||||||||||||||||||||||||||||||||||||
Sbjct  492141  TGTTCTTAAAGTTTGACCTCAAATCAGGTAGGAGTACCCGCTGAACTTAA  492092


 Score = 1393 bits (754),  Expect = 0.0
 Identities = 806/830 (97%), Gaps = 7/830 (1%)
 Strand=Plus/Minus

Query  1       CAAGGTTTCCGTAGGTGAACCTGCGGAAGGATCATTAAAGAAATTTAATAATTTTGAAAA  60
               ||||||||||||||||||||||||||||||||||||||||||||||||||||||||| | 
Sbjct  556100  CAAGGTTTCCGTAGGTGAACCTGCGGAAGGATCATTAAAGAAATTTAATAATTTTGATAT  556041

Query  61      TGGAtttttttGTTTTGGCAAGAGCATGAGAGCTTTTACTGGGCAAGAAGACAAGAGATG  120
               ||||||||||||||||||||||||| ||||||||||||||||||||||||||||||||||
Sbjct  556040  TGGATTTTTTTGTTTTGGCAAGAGCGTGAGAGCTTTTACTGGGCAAGAAGACAAGAGATG  555981

Query  121     GAGAGTCCAGCCGGGCCTGCGCTTAAGTGCGCGGTCTTGCTAGGCTTGTAAGTTTCTTTC  180
               |||||||||||||||||||||||||||||||||||||||||||||||| |||||||||||
Sbjct  555980  GAGAGTCCAGCCGGGCCTGCGCTTAAGTGCGCGGTCTTGCTAGGCTTGCAAGTTTCTTTC  555921

Query  181     TTGCTATTCCAAACGGTGAGAGATTTCTGTGCTTTTGTTATAGGACAATTAAAACCGTTT  240
               |||||||||||||| ||||||   |||| || ||||||||||||||||||||||||||||
Sbjct  555920  TTGCTATTCCAAACAGTGAGA--CTTCTCTGTTTTTGTTATAGGACAATTAAAACCGTTT  555863

Query  241     CAATACAACACACTGTGGAGTTTTCATATCTTTGCAACTTTTTCTTTGGGCATTCGAGCA  300
               |||||||||||||||||||||||| |||  ||||||||||||||||||||  ||||||||
Sbjct  555862  CAATACAACACACTGTGGAGTTTTTATACTTTTGCAACTTTTTCTTTGGG-TTTCGAGCA  555804

Query  301     ATCGGGGCCCAGAGGTAACAAACACAAACAATTTTATCTATTCATTAAATTTTTGTCAAA  360
               ||||  ||||||||||||||||||||||||||||||| ||||||||||||||||||||||
Sbjct  555803  ATCG-AGCCCAGAGGTAACAAACACAAACAATTTTATTTATTCATTAAATTTTTGTCAAA  555745

Query  361     AACAAGAATTTTCGTAACTGGAAATTTTAAAA-T-ATTAAAAACTTTCAACAACGGATCT  418
               |||||||||||||||||||||||||||||||| | |||||||||||||||||||||||||
Sbjct  555744  AACAAGAATTTTCGTAACTGGAAATTTTAAAAATAATTAAAAACTTTCAACAACGGATCT  555685

Query  419     CTTGGTTCTCGCATCGATGAAGAACGCAGCGAAATGCGATACGTAATGTGAATTGCAGAA  478
               ||||||||||||||||||||||||||||||||||||||||||||||||||||||||||||
Sbjct  555684  CTTGGTTCTCGCATCGATGAAGAACGCAGCGAAATGCGATACGTAATGTGAATTGCAGAA  555625

Query  479     TTCCGTGAATCATCGAATCTTTGAACGCACATTGCGCCCCTTGGTATTCCAGGGGGCATG  538
               ||||||||||||||||||||||||||||||||||||||||||||||||||||||||||||
Sbjct  555624  TTCCGTGAATCATCGAATCTTTGAACGCACATTGCGCCCCTTGGTATTCCAGGGGGCATG  555565

Query  539     CCTGTTTGAGCGTCATTTCCTTCTCAAACATTCTGTTTGGTAGTGAGTGATACTCTTTGG  598
               |||||||||||||||||||||||||||||||||||||||||||||||||||||||| |||
Sbjct  555564  CCTGTTTGAGCGTCATTTCCTTCTCAAACATTCTGTTTGGTAGTGAGTGATACTCTCTGG  555505

Query  599     AGTTAACTTGAAATTGCTGGCCTTTTCATTGGATGttttttttCCAAAGAGAGGTTTCTC  658
               ||||||||||||||||||||||||||||||||||||||||||||||||||||||||||||
Sbjct  555504  AGTTAACTTGAAATTGCTGGCCTTTTCATTGGATGTTTTTTTTCCAAAGAGAGGTTTCTC  555445

Query  659     TGCGTGCTTGAGGTATAATGCAAGTACGGTCGTTTTAGGTTTTACCAACTGCGGCTAATC  718
               ||||||||||||||||||||||||||||||||||||||||||||||||||||||||||||
Sbjct  555444  TGCGTGCTTGAGGTATAATGCAAGTACGGTCGTTTTAGGTTTTACCAACTGCGGCTAATC  555385

Query  719     tttttttATACTGAGCGTATTGGAACGTTATCGATAAGAAGAGAGCGTCTAGGCGAACAA  778
               ||||||  |||||||||||||| |||||||||||||||||||||||||||||||||||||
Sbjct  555384  TTTTTTG-TACTGAGCGTATTGAAACGTTATCGATAAGAAGAGAGCGTCTAGGCGAACAA  555326

Query  779     TGTTCTTAAAGTTTGACCTCAAATCAGGTAGGAGTACCCGCTGAACTTAA  828
               ||||||||||||||||||||||||||||||||||||||||||||||||||
Sbjct  555325  TGTTCTTAAAGTTTGACCTCAAATCAGGTAGGAGTACCCGCTGAACTTAA  555276


 Score = 1387 bits (751),  Expect = 0.0
 Identities = 805/830 (97%), Gaps = 8/830 (1%)
 Strand=Plus/Minus

Query  1       CAAGGTTTCCGTAGGTGAACCTGCGGAAGGATCATTAAAGAAATTTAATAATTTTGAAAA  60
               ||||||||||||||||||||||||||||||||||||||||||||||||||||||||| | 
Sbjct  501944  CAAGGTTTCCGTAGGTGAACCTGCGGAAGGATCATTAAAGAAATTTAATAATTTTGATAT  501885

Query  61      TGGAtttttttGTTTTGGCAAGAGCATGAGAGCTTTTACTGGGCAAGAAGACAAGAGATG  120
               ||||||||||||||||||||||||| ||||||||||||||||||||||||||||||||||
Sbjct  501884  TGGATTTTTTTGTTTTGGCAAGAGCGTGAGAGCTTTTACTGGGCAAGAAGACAAGAGATG  501825

Query  121     GAGAGTCCAGCCGGGCCTGCGCTTAAGTGCGCGGTCTTGCTAGGCTTGTAAGTTTCTTTC  180
               |||||||||||||||||||||||||||||||||||||||||||||||| |||||||||||
Sbjct  501824  GAGAGTCCAGCCGGGCCTGCGCTTAAGTGCGCGGTCTTGCTAGGCTTGCAAGTTTCTTTC  501765

Query  181     TTGCTATTCCAAACGGTGAGAGATTTCTGTGCTTTTGTTATAGGACAATTAAAACCGTTT  240
               |||||||||||||| ||||||   |||| || ||||||||||||||||||||||||||||
Sbjct  501764  TTGCTATTCCAAACAGTGAGA--CTTCTCTGTTTTTGTTATAGGACAATTAAAACCGTTT  501707

Query  241     CAATACAACACACTGTGGAGTTTTCATATCTTTGCAACTTTTTCTTTGGGCATTCGAGCA  300
               |||||||||||||||||||||||| |||  ||||||||||||||||||||  ||||||||
Sbjct  501706  CAATACAACACACTGTGGAGTTTTTATACTTTTGCAACTTTTTCTTTGGG-TTTCGAGCA  501648

Query  301     ATCGGGGCCCAGAGGTAACAAACACAAACAATTTTATCTATTCATTAAATTTTTGTCAAA  360
               ||||  ||||||||||||||||||||||||||||||| ||||||||||||||||||||||
Sbjct  501647  ATCG-AGCCCAGAGGTAACAAACACAAACAATTTTATTTATTCATTAAATTTTTGTCAAA  501589

Query  361     AACAAGAATTTTCGTAACTGGAAATTTTAAAA-T-ATTAAAAACTTTCAACAACGGATCT  418
               |||||||||||||||||||||||||||||||| | |||||||||||||||||||||||||
Sbjct  501588  AACAAGAATTTTCGTAACTGGAAATTTTAAAAATAATTAAAAACTTTCAACAACGGATCT  501529

Query  419     CTTGGTTCTCGCATCGATGAAGAACGCAGCGAAATGCGATACGTAATGTGAATTGCAGAA  478
               ||||||||||||||||||||||||||||||||||||||||||||||||||||||||||||
Sbjct  501528  CTTGGTTCTCGCATCGATGAAGAACGCAGCGAAATGCGATACGTAATGTGAATTGCAGAA  501469

Query  479     TTCCGTGAATCATCGAATCTTTGAACGCACATTGCGCCCCTTGGTATTCCAGGGGGCATG  538
               ||||||||||||||||||||||||||||||||||||||||||||||||||||||||||||
Sbjct  501468  TTCCGTGAATCATCGAATCTTTGAACGCACATTGCGCCCCTTGGTATTCCAGGGGGCATG  501409

Query  539     CCTGTTTGAGCGTCATTTCCTTCTCAAACATTCTGTTTGGTAGTGAGTGATACTCTTTGG  598
               |||||||||||||||||||||||||||||||||||||||||||||||||||||||| |||
Sbjct  501408  CCTGTTTGAGCGTCATTTCCTTCTCAAACATTCTGTTTGGTAGTGAGTGATACTCTCTGG  501349

Query  599     AGTTAACTTGAAATTGCTGGCCTTTTCATTGGATGttttttttCCAAAGAGAGGTTTCTC  658
               ||||||||||||||||||||||||||||||||||||||||||||||||||||||||||||
Sbjct  501348  AGTTAACTTGAAATTGCTGGCCTTTTCATTGGATGTTTTTTTTCCAAAGAGAGGTTTCTC  501289

Query  659     TGCGTGCTTGAGGTATAATGCAAGTACGGTCGTTTTAGGTTTTACCAACTGCGGCTAATC  718
               ||||||||||||||||||||||||||||||||||||||||||||||||||||||||||||
Sbjct  501288  TGCGTGCTTGAGGTATAATGCAAGTACGGTCGTTTTAGGTTTTACCAACTGCGGCTAATC  501229

Query  719     tttttttATACTGAGCGTATTGGAACGTTATCGATAAGAAGAGAGCGTCTAGGCGAACAA  778
               ||||| ||  |||||||||||| |||||||||||||||||||||||||||||||||||||
Sbjct  501228  TTTTTGTA--CTGAGCGTATTGAAACGTTATCGATAAGAAGAGAGCGTCTAGGCGAACAA  501171

Query  779     TGTTCTTAAAGTTTGACCTCAAATCAGGTAGGAGTACCCGCTGAACTTAA  828
               ||||||||||||||||||||||||||||||||||||||||||||||||||
Sbjct  501170  TGTTCTTAAAGTTTGACCTCAAATCAGGTAGGAGTACCCGCTGAACTTAA  501121


 Score = 1387 bits (751),  Expect = 0.0
 Identities = 805/830 (97%), Gaps = 8/830 (1%)
 Strand=Plus/Minus

Query  1       CAAGGTTTCCGTAGGTGAACCTGCGGAAGGATCATTAAAGAAATTTAATAATTTTGAAAA  60
               ||||||||||||||||||||||||||||||||||||||||||||||||||||||||| | 
Sbjct  510963  CAAGGTTTCCGTAGGTGAACCTGCGGAAGGATCATTAAAGAAATTTAATAATTTTGATAT  510904

Query  61      TGGAtttttttGTTTTGGCAAGAGCATGAGAGCTTTTACTGGGCAAGAAGACAAGAGATG  120
               ||||||||||||||||||||||||| ||||||||||||||||||||||||||||||||||
Sbjct  510903  TGGATTTTTTTGTTTTGGCAAGAGCGTGAGAGCTTTTACTGGGCAAGAAGACAAGAGATG  510844

Query  121     GAGAGTCCAGCCGGGCCTGCGCTTAAGTGCGCGGTCTTGCTAGGCTTGTAAGTTTCTTTC  180
               |||||||||||||||||||||||||||||||||||||||||||||||| |||||||||||
Sbjct  510843  GAGAGTCCAGCCGGGCCTGCGCTTAAGTGCGCGGTCTTGCTAGGCTTGCAAGTTTCTTTC  510784

Query  181     TTGCTATTCCAAACGGTGAGAGATTTCTGTGCTTTTGTTATAGGACAATTAAAACCGTTT  240
               |||||||||||||| ||||||   |||| || ||||||||||||||||||||||||||||
Sbjct  510783  TTGCTATTCCAAACAGTGAGA--CTTCTCTGTTTTTGTTATAGGACAATTAAAACCGTTT  510726

Query  241     CAATACAACACACTGTGGAGTTTTCATATCTTTGCAACTTTTTCTTTGGGCATTCGAGCA  300
               |||||||||||||||||||||||| |||  ||||||||||||||||||||  ||||||||
Sbjct  510725  CAATACAACACACTGTGGAGTTTTTATACTTTTGCAACTTTTTCTTTGGG-TTTCGAGCA  510667

Query  301     ATCGGGGCCCAGAGGTAACAAACACAAACAATTTTATCTATTCATTAAATTTTTGTCAAA  360
               ||||  ||||||||||||||||||||||||||||||| ||||||||||||||||||||||
Sbjct  510666  ATCG-AGCCCAGAGGTAACAAACACAAACAATTTTATTTATTCATTAAATTTTTGTCAAA  510608

Query  361     AACAAGAATTTTCGTAACTGGAAATTTTAAAA-T-ATTAAAAACTTTCAACAACGGATCT  418
               |||||||||||||||||||||||||||||||| | |||||||||||||||||||||||||
Sbjct  510607  AACAAGAATTTTCGTAACTGGAAATTTTAAAAATAATTAAAAACTTTCAACAACGGATCT  510548

Query  419     CTTGGTTCTCGCATCGATGAAGAACGCAGCGAAATGCGATACGTAATGTGAATTGCAGAA  478
               ||||||||||||||||||||||||||||||||||||||||||||||||||||||||||||
Sbjct  510547  CTTGGTTCTCGCATCGATGAAGAACGCAGCGAAATGCGATACGTAATGTGAATTGCAGAA  510488

Query  479     TTCCGTGAATCATCGAATCTTTGAACGCACATTGCGCCCCTTGGTATTCCAGGGGGCATG  538
               ||||||||||||||||||||||||||||||||||||||||||||||||||||||||||||
Sbjct  510487  TTCCGTGAATCATCGAATCTTTGAACGCACATTGCGCCCCTTGGTATTCCAGGGGGCATG  510428

Query  539     CCTGTTTGAGCGTCATTTCCTTCTCAAACATTCTGTTTGGTAGTGAGTGATACTCTTTGG  598
               |||||||||||||||||||||||||||||||||||||||||||||||||||||||| |||
Sbjct  510427  CCTGTTTGAGCGTCATTTCCTTCTCAAACATTCTGTTTGGTAGTGAGTGATACTCTCTGG  510368

Query  599     AGTTAACTTGAAATTGCTGGCCTTTTCATTGGATGttttttttCCAAAGAGAGGTTTCTC  658
               ||||||||||||||||||||||||||||||||||||||||||||||||||||||||||||
Sbjct  510367  AGTTAACTTGAAATTGCTGGCCTTTTCATTGGATGTTTTTTTTCCAAAGAGAGGTTTCTC  510308

Query  659     TGCGTGCTTGAGGTATAATGCAAGTACGGTCGTTTTAGGTTTTACCAACTGCGGCTAATC  718
               ||||||||||||||||||||||||||||||||||||||||||||||||||||||||||||
Sbjct  510307  TGCGTGCTTGAGGTATAATGCAAGTACGGTCGTTTTAGGTTTTACCAACTGCGGCTAATC  510248

Query  719     tttttttATACTGAGCGTATTGGAACGTTATCGATAAGAAGAGAGCGTCTAGGCGAACAA  778
               ||||| ||  |||||||||||| |||||||||||||||||||||||||||||||||||||
Sbjct  510247  TTTTTGTA--CTGAGCGTATTGAAACGTTATCGATAAGAAGAGAGCGTCTAGGCGAACAA  510190

Query  779     TGTTCTTAAAGTTTGACCTCAAATCAGGTAGGAGTACCCGCTGAACTTAA  828
               ||||||||||||||||||||||||||||||||||||||||||||||||||
Sbjct  510189  TGTTCTTAAAGTTTGACCTCAAATCAGGTAGGAGTACCCGCTGAACTTAA  510140


 Score = 1387 bits (751),  Expect = 0.0
 Identities = 805/830 (97%), Gaps = 8/830 (1%)
 Strand=Plus/Minus

Query  1       CAAGGTTTCCGTAGGTGAACCTGCGGAAGGATCATTAAAGAAATTTAATAATTTTGAAAA  60
               ||||||||||||||||||||||||||||||||||||||||||||||||||||||||| | 
Sbjct  547027  CAAGGTTTCCGTAGGTGAACCTGCGGAAGGATCATTAAAGAAATTTAATAATTTTGATAT  546968

Query  61      TGGAtttttttGTTTTGGCAAGAGCATGAGAGCTTTTACTGGGCAAGAAGACAAGAGATG  120
               ||||||||||||||||||||||||| ||||||||||||||||||||||||||||||||||
Sbjct  546967  TGGATTTTTTTGTTTTGGCAAGAGCGTGAGAGCTTTTACTGGGCAAGAAGACAAGAGATG  546908

Query  121     GAGAGTCCAGCCGGGCCTGCGCTTAAGTGCGCGGTCTTGCTAGGCTTGTAAGTTTCTTTC  180
               |||||||||||||||||||||||||||||||||||||||||||||||| |||||||||||
Sbjct  546907  GAGAGTCCAGCCGGGCCTGCGCTTAAGTGCGCGGTCTTGCTAGGCTTGCAAGTTTCTTTC  546848

Query  181     TTGCTATTCCAAACGGTGAGAGATTTCTGTGCTTTTGTTATAGGACAATTAAAACCGTTT  240
               |||||||||||||| ||||||   |||| || ||||||||||||||||||||||||||||
Sbjct  546847  TTGCTATTCCAAACAGTGAGA--CTTCTCTGTTTTTGTTATAGGACAATTAAAACCGTTT  546790

Query  241     CAATACAACACACTGTGGAGTTTTCATATCTTTGCAACTTTTTCTTTGGGCATTCGAGCA  300
               |||||||||||||||||||||||| |||  ||||||||||||||||||||  ||||||||
Sbjct  546789  CAATACAACACACTGTGGAGTTTTTATACTTTTGCAACTTTTTCTTTGGG-TTTCGAGCA  546731

Query  301     ATCGGGGCCCAGAGGTAACAAACACAAACAATTTTATCTATTCATTAAATTTTTGTCAAA  360
               ||||  ||||||||||||||||||||||||||||||| ||||||||||||||||||||||
Sbjct  546730  ATCG-AGCCCAGAGGTAACAAACACAAACAATTTTATTTATTCATTAAATTTTTGTCAAA  546672

Query  361     AACAAGAATTTTCGTAACTGGAAATTTTAAAA-T-ATTAAAAACTTTCAACAACGGATCT  418
               |||||||||||||||||||||||||||||||| | |||||||||||||||||||||||||
Sbjct  546671  AACAAGAATTTTCGTAACTGGAAATTTTAAAAATAATTAAAAACTTTCAACAACGGATCT  546612

Query  419     CTTGGTTCTCGCATCGATGAAGAACGCAGCGAAATGCGATACGTAATGTGAATTGCAGAA  478
               ||||||||||||||||||||||||||||||||||||||||||||||||||||||||||||
Sbjct  546611  CTTGGTTCTCGCATCGATGAAGAACGCAGCGAAATGCGATACGTAATGTGAATTGCAGAA  546552

Query  479     TTCCGTGAATCATCGAATCTTTGAACGCACATTGCGCCCCTTGGTATTCCAGGGGGCATG  538
               ||||||||||||||||||||||||||||||||||||||||||||||||||||||||||||
Sbjct  546551  TTCCGTGAATCATCGAATCTTTGAACGCACATTGCGCCCCTTGGTATTCCAGGGGGCATG  546492

Query  539     CCTGTTTGAGCGTCATTTCCTTCTCAAACATTCTGTTTGGTAGTGAGTGATACTCTTTGG  598
               |||||||||||||||||||||||||||||||||||||||||||||||||||||||| |||
Sbjct  546491  CCTGTTTGAGCGTCATTTCCTTCTCAAACATTCTGTTTGGTAGTGAGTGATACTCTCTGG  546432

Query  599     AGTTAACTTGAAATTGCTGGCCTTTTCATTGGATGttttttttCCAAAGAGAGGTTTCTC  658
               ||||||||||||||||||||||||||||||||||||||||||||||||||||||||||||
Sbjct  546431  AGTTAACTTGAAATTGCTGGCCTTTTCATTGGATGTTTTTTTTCCAAAGAGAGGTTTCTC  546372

Query  659     TGCGTGCTTGAGGTATAATGCAAGTACGGTCGTTTTAGGTTTTACCAACTGCGGCTAATC  718
               ||||||||||||||||||||||||||||||||||||||||||||||||||||||||||||
Sbjct  546371  TGCGTGCTTGAGGTATAATGCAAGTACGGTCGTTTTAGGTTTTACCAACTGCGGCTAATC  546312

Query  719     tttttttATACTGAGCGTATTGGAACGTTATCGATAAGAAGAGAGCGTCTAGGCGAACAA  778
               ||||| ||  |||||||||||| |||||||||||||||||||||||||||||||||||||
Sbjct  546311  TTTTTGTA--CTGAGCGTATTGAAACGTTATCGATAAGAAGAGAGCGTCTAGGCGAACAA  546254

Query  779     TGTTCTTAAAGTTTGACCTCAAATCAGGTAGGAGTACCCGCTGAACTTAA  828
               ||||||||||||||||||||||||||||||||||||||||||||||||||
Sbjct  546253  TGTTCTTAAAGTTTGACCTCAAATCAGGTAGGAGTACCCGCTGAACTTAA  546204


 Score = 1387 bits (751),  Expect = 0.0
 Identities = 805/830 (97%), Gaps = 8/830 (1%)
 Strand=Plus/Minus

Query  1       CAAGGTTTCCGTAGGTGAACCTGCGGAAGGATCATTAAAGAAATTTAATAATTTTGAAAA  60
               ||||||||||||||||||||||||||||||||||||||||||||||||||||||||| | 
Sbjct  583182  CAAGGTTTCCGTAGGTGAACCTGCGGAAGGATCATTAAAGAAATTTAATAATTTTGATAT  583123

Query  61      TGGAtttttttGTTTTGGCAAGAGCATGAGAGCTTTTACTGGGCAAGAAGACAAGAGATG  120
               ||||||||||||||||||||||||| ||||||||||||||||||||||||||||||||||
Sbjct  583122  TGGATTTTTTTGTTTTGGCAAGAGCGTGAGAGCTTTTACTGGGCAAGAAGACAAGAGATG  583063

Query  121     GAGAGTCCAGCCGGGCCTGCGCTTAAGTGCGCGGTCTTGCTAGGCTTGTAAGTTTCTTTC  180
               |||||||||||||||||||||||||||||||||||||||||||||||| |||||||||||
Sbjct  583062  GAGAGTCCAGCCGGGCCTGCGCTTAAGTGCGCGGTCTTGCTAGGCTTGCAAGTTTCTTTC  583003

Query  181     TTGCTATTCCAAACGGTGAGAGATTTCTGTGCTTTTGTTATAGGACAATTAAAACCGTTT  240
               |||||||||||||| ||||||   |||| || ||||||||||||||||||||||||||||
Sbjct  583002  TTGCTATTCCAAACAGTGAGA--CTTCTCTGTTTTTGTTATAGGACAATTAAAACCGTTT  582945

Query  241     CAATACAACACACTGTGGAGTTTTCATATCTTTGCAACTTTTTCTTTGGGCATTCGAGCA  300
               |||||||||||||||||||||||| |||  ||||||||||||||||||||  ||||||||
Sbjct  582944  CAATACAACACACTGTGGAGTTTTTATACTTTTGCAACTTTTTCTTTGGG-TTTCGAGCA  582886

Query  301     ATCGGGGCCCAGAGGTAACAAACACAAACAATTTTATCTATTCATTAAATTTTTGTCAAA  360
               ||||  ||||||||||||||||||||||||||||||| ||||||||||||||||||||||
Sbjct  582885  ATCG-AGCCCAGAGGTAACAAACACAAACAATTTTATTTATTCATTAAATTTTTGTCAAA  582827

Query  361     AACAAGAATTTTCGTAACTGGAAATTTTAAAA-T-ATTAAAAACTTTCAACAACGGATCT  418
               |||||||||||||||||||||||||||||||| | |||||||||||||||||||||||||
Sbjct  582826  AACAAGAATTTTCGTAACTGGAAATTTTAAAAATAATTAAAAACTTTCAACAACGGATCT  582767

Query  419     CTTGGTTCTCGCATCGATGAAGAACGCAGCGAAATGCGATACGTAATGTGAATTGCAGAA  478
               ||||||||||||||||||||||||||||||||||||||||||||||||||||||||||||
Sbjct  582766  CTTGGTTCTCGCATCGATGAAGAACGCAGCGAAATGCGATACGTAATGTGAATTGCAGAA  582707

Query  479     TTCCGTGAATCATCGAATCTTTGAACGCACATTGCGCCCCTTGGTATTCCAGGGGGCATG  538
               ||||||||||||||||||||||||||||||||||||||||||||||||||||||||||||
Sbjct  582706  TTCCGTGAATCATCGAATCTTTGAACGCACATTGCGCCCCTTGGTATTCCAGGGGGCATG  582647

Query  539     CCTGTTTGAGCGTCATTTCCTTCTCAAACATTCTGTTTGGTAGTGAGTGATACTCTTTGG  598
               |||||||||||||||||||||||||||||||||||||||||||||||||||||||| |||
Sbjct  582646  CCTGTTTGAGCGTCATTTCCTTCTCAAACATTCTGTTTGGTAGTGAGTGATACTCTCTGG  582587

Query  599     AGTTAACTTGAAATTGCTGGCCTTTTCATTGGATGttttttttCCAAAGAGAGGTTTCTC  658
               ||||||||||||||||||||||||||||||||||||||||||||||||||||||||||||
Sbjct  582586  AGTTAACTTGAAATTGCTGGCCTTTTCATTGGATGTTTTTTTTCCAAAGAGAGGTTTCTC  582527

Query  659     TGCGTGCTTGAGGTATAATGCAAGTACGGTCGTTTTAGGTTTTACCAACTGCGGCTAATC  718
               ||||||||||||||||||||||||||||||||||||||||||||||||||||||||||||
Sbjct  582526  TGCGTGCTTGAGGTATAATGCAAGTACGGTCGTTTTAGGTTTTACCAACTGCGGCTAATC  582467

Query  719     tttttttATACTGAGCGTATTGGAACGTTATCGATAAGAAGAGAGCGTCTAGGCGAACAA  778
               ||||| ||  |||||||||||| |||||||||||||||||||||||||||||||||||||
Sbjct  582466  TTTTTGTA--CTGAGCGTATTGAAACGTTATCGATAAGAAGAGAGCGTCTAGGCGAACAA  582409

Query  779     TGTTCTTAAAGTTTGACCTCAAATCAGGTAGGAGTACCCGCTGAACTTAA  828
               ||||||||||||||||||||||||||||||||||||||||||||||||||
Sbjct  582408  TGTTCTTAAAGTTTGACCTCAAATCAGGTAGGAGTACCCGCTGAACTTAA  582359


 Score = 1380 bits (747),  Expect = 0.0
 Identities = 804/830 (97%), Gaps = 9/830 (1%)
 Strand=Plus/Minus

Query  1       CAAGGTTTCCGTAGGTGAACCTGCGGAAGGATCATTAAAGAAATTTAATAATTTTGAAAA  60
               ||||||||||||||||||||||||||||||||||||||||||||||||||||||||| | 
Sbjct  474865  CAAGGTTTCCGTAGGTGAACCTGCGGAAGGATCATTAAAGAAATTTAATAATTTTGATAT  474806

Query  61      TGGAtttttttGTTTTGGCAAGAGCATGAGAGCTTTTACTGGGCAAGAAGACAAGAGATG  120
               ||||||||||||||||||||||||| ||||||||||||||||||||||||||||||||||
Sbjct  474805  TGGATTTTTTTGTTTTGGCAAGAGCGTGAGAGCTTTTACTGGGCAAGAAGACAAGAGATG  474746

Query  121     GAGAGTCCAGCCGGGCCTGCGCTTAAGTGCGCGGTCTTGCTAGGCTTGTAAGTTTCTTTC  180
               |||||||||||||||||||||||||||||||||||||||||||||||| |||||||||||
Sbjct  474745  GAGAGTCCAGCCGGGCCTGCGCTTAAGTGCGCGGTCTTGCTAGGCTTGCAAGTTTCTTTC  474686

Query  181     TTGCTATTCCAAACGGTGAGAGATTTCTGTGCTTTTGTTATAGGACAATTAAAACCGTTT  240
               |||||||||||||| ||||||   |||| || ||||||||||||||||||||||||||||
Sbjct  474685  TTGCTATTCCAAACAGTGAGA--CTTCTCTGTTTTTGTTATAGGACAATTAAAACCGTTT  474628

Query  241     CAATACAACACACTGTGGAGTTTTCATATCTTTGCAACTTTTTCTTTGGGCATTCGAGCA  300
               |||||||||||||||||||||||| |||  ||||||||||||||||||||  ||||||||
Sbjct  474627  CAATACAACACACTGTGGAGTTTTTATACTTTTGCAACTTTTTCTTTGGG-TTTCGAGCA  474569

Query  301     ATCGGGGCCCAGAGGTAACAAACACAAACAATTTTATCTATTCATTAAATTTTTGTCAAA  360
               ||||  ||||||||||||||||||||||||||||||| ||||||||||||||||||||||
Sbjct  474568  ATCG-AGCCCAGAGGTAACAAACACAAACAATTTTATTTATTCATTAAATTTTTGTCAAA  474510

Query  361     AACAAGAATTTTCGTAACTGGAAATTTTAAAA-T-ATTAAAAACTTTCAACAACGGATCT  418
               |||||||||||||||||||||||||||||||| | |||||||||||||||||||||||||
Sbjct  474509  AACAAGAATTTTCGTAACTGGAAATTTTAAAAATAATTAAAAACTTTCAACAACGGATCT  474450

Query  419     CTTGGTTCTCGCATCGATGAAGAACGCAGCGAAATGCGATACGTAATGTGAATTGCAGAA  478
               ||||||||||||||||||||||||||||||||||||||||||||||||||||||||||||
Sbjct  474449  CTTGGTTCTCGCATCGATGAAGAACGCAGCGAAATGCGATACGTAATGTGAATTGCAGAA  474390

Query  479     TTCCGTGAATCATCGAATCTTTGAACGCACATTGCGCCCCTTGGTATTCCAGGGGGCATG  538
               ||||||||||||||||||||||||||||||||||||||||||||||||||||||||||||
Sbjct  474389  TTCCGTGAATCATCGAATCTTTGAACGCACATTGCGCCCCTTGGTATTCCAGGGGGCATG  474330

Query  539     CCTGTTTGAGCGTCATTTCCTTCTCAAACATTCTGTTTGGTAGTGAGTGATACTCTTTGG  598
               |||||||||||||||||||||||||||||||||||||||||||||||||||||||| |||
Sbjct  474329  CCTGTTTGAGCGTCATTTCCTTCTCAAACATTCTGTTTGGTAGTGAGTGATACTCTCTGG  474270

Query  599     AGTTAACTTGAAATTGCTGGCCTTTTCATTGGATGttttttttCCAAAGAGAGGTTTCTC  658
               |||||||||||||||||||||||||||||||||||||||||| |||||||||||||||||
Sbjct  474269  AGTTAACTTGAAATTGCTGGCCTTTTCATTGGATGTTTTTTT-CCAAAGAGAGGTTTCTC  474211

Query  659     TGCGTGCTTGAGGTATAATGCAAGTACGGTCGTTTTAGGTTTTACCAACTGCGGCTAATC  718
               ||||||||||||||||||||||||||||||||||||||||||||||||||||||||||||
Sbjct  474210  TGCGTGCTTGAGGTATAATGCAAGTACGGTCGTTTTAGGTTTTACCAACTGCGGCTAATC  474151

Query  719     tttttttATACTGAGCGTATTGGAACGTTATCGATAAGAAGAGAGCGTCTAGGCGAACAA  778
               ||||| ||  |||||||||||| |||||||||||||||||||||||||||||||||||||
Sbjct  474150  TTTTTGTA--CTGAGCGTATTGAAACGTTATCGATAAGAAGAGAGCGTCTAGGCGAACAA  474093

Query  779     TGTTCTTAAAGTTTGACCTCAAATCAGGTAGGAGTACCCGCTGAACTTAA  828
               ||||||||||||||||||||||||||||||||||||||||||||||||||
Sbjct  474092  TGTTCTTAAAGTTTGACCTCAAATCAGGTAGGAGTACCCGCTGAACTTAA  474043


 Score = 1380 bits (747),  Expect = 0.0
 Identities = 804/830 (97%), Gaps = 9/830 (1%)
 Strand=Plus/Minus

Query  1       CAAGGTTTCCGTAGGTGAACCTGCGGAAGGATCATTAAAGAAATTTAATAATTTTGAAAA  60
               ||||||||||||||||||||||||||||||||||||||||||||||||||||||||| | 
Sbjct  519976  CAAGGTTTCCGTAGGTGAACCTGCGGAAGGATCATTAAAGAAATTTAATAATTTTGATAT  519917

Query  61      TGGAtttttttGTTTTGGCAAGAGCATGAGAGCTTTTACTGGGCAAGAAGACAAGAGATG  120
               ||||||||||||||||||||||||| ||||||||||||||||||||||||||||||||||
Sbjct  519916  TGGATTTTTTTGTTTTGGCAAGAGCGTGAGAGCTTTTACTGGGCAAGAAGACAAGAGATG  519857

Query  121     GAGAGTCCAGCCGGGCCTGCGCTTAAGTGCGCGGTCTTGCTAGGCTTGTAAGTTTCTTTC  180
               |||||||||||||||||||||||||||||||||||||||||||||||| |||||||||||
Sbjct  519856  GAGAGTCCAGCCGGGCCTGCGCTTAAGTGCGCGGTCTTGCTAGGCTTGCAAGTTTCTTTC  519797

Query  181     TTGCTATTCCAAACGGTGAGAGATTTCTGTGCTTTTGTTATAGGACAATTAAAACCGTTT  240
               |||||||||||||| ||||||   |||| || ||||||||||||||||||||||||||||
Sbjct  519796  TTGCTATTCCAAACAGTGAGA--CTTCTCTGTTTTTGTTATAGGACAATTAAAACCGTTT  519739

Query  241     CAATACAACACACTGTGGAGTTTTCATATCTTTGCAACTTTTTCTTTGGGCATTCGAGCA  300
               |||||||||||||||||||||||| |||  ||||||||||||||||||||  ||||||||
Sbjct  519738  CAATACAACACACTGTGGAGTTTTTATACTTTTGCAACTTTTTCTTTGGG-TTTCGAGCA  519680

Query  301     ATCGGGGCCCAGAGGTAACAAACACAAACAATTTTATCTATTCATTAAATTTTTGTCAAA  360
               ||||  ||||||||||||||||||||||||||||||| ||||||||||||||||||||||
Sbjct  519679  ATCG-AGCCCAGAGGTAACAAACACAAACAATTTTATTTATTCATTAAATTTTTGTCAAA  519621

Query  361     AACAAGAATTTTCGTAACTGGAAATTTTAAAA-T-ATTAAAAACTTTCAACAACGGATCT  418
               |||||||||||||||||||||||||||||||| | |||||||||||||||||||||||||
Sbjct  519620  AACAAGAATTTTCGTAACTGGAAATTTTAAAAATAATTAAAAACTTTCAACAACGGATCT  519561

Query  419     CTTGGTTCTCGCATCGATGAAGAACGCAGCGAAATGCGATACGTAATGTGAATTGCAGAA  478
               ||||||||||||||||||||||||||||||||||||||||||||||||||||||||||||
Sbjct  519560  CTTGGTTCTCGCATCGATGAAGAACGCAGCGAAATGCGATACGTAATGTGAATTGCAGAA  519501

Query  479     TTCCGTGAATCATCGAATCTTTGAACGCACATTGCGCCCCTTGGTATTCCAGGGGGCATG  538
               ||||||||||||||||||||||||||||||||||||||||||||||||||||||||||||
Sbjct  519500  TTCCGTGAATCATCGAATCTTTGAACGCACATTGCGCCCCTTGGTATTCCAGGGGGCATG  519441

Query  539     CCTGTTTGAGCGTCATTTCCTTCTCAAACATTCTGTTTGGTAGTGAGTGATACTCTTTGG  598
               |||||||||||||||||||||||||||||||||||||||||||||||||||||||| |||
Sbjct  519440  CCTGTTTGAGCGTCATTTCCTTCTCAAACATTCTGTTTGGTAGTGAGTGATACTCTCTGG  519381

Query  599     AGTTAACTTGAAATTGCTGGCCTTTTCATTGGATGttttttttCCAAAGAGAGGTTTCTC  658
               |||||||||||||||||||||||||||||||||||||||||| |||||||||||||||||
Sbjct  519380  AGTTAACTTGAAATTGCTGGCCTTTTCATTGGATGTTTTTTT-CCAAAGAGAGGTTTCTC  519322

Query  659     TGCGTGCTTGAGGTATAATGCAAGTACGGTCGTTTTAGGTTTTACCAACTGCGGCTAATC  718
               ||||||||||||||||||||||||||||||||||||||||||||||||||||||||||||
Sbjct  519321  TGCGTGCTTGAGGTATAATGCAAGTACGGTCGTTTTAGGTTTTACCAACTGCGGCTAATC  519262

Query  719     tttttttATACTGAGCGTATTGGAACGTTATCGATAAGAAGAGAGCGTCTAGGCGAACAA  778
               ||||| ||  |||||||||||| |||||||||||||||||||||||||||||||||||||
Sbjct  519261  TTTTTGTA--CTGAGCGTATTGAAACGTTATCGATAAGAAGAGAGCGTCTAGGCGAACAA  519204

Query  779     TGTTCTTAAAGTTTGACCTCAAATCAGGTAGGAGTACCCGCTGAACTTAA  828
               ||||||||||||||||||||||||||||||||||||||||||||||||||
Sbjct  519203  TGTTCTTAAAGTTTGACCTCAAATCAGGTAGGAGTACCCGCTGAACTTAA  519154


 Score = 1380 bits (747),  Expect = 0.0
 Identities = 804/830 (97%), Gaps = 9/830 (1%)
 Strand=Plus/Minus

Query  1       CAAGGTTTCCGTAGGTGAACCTGCGGAAGGATCATTAAAGAAATTTAATAATTTTGAAAA  60
               ||||||||||||||||||||||||||||||||||||||||||||||||||||||||| | 
Sbjct  528993  CAAGGTTTCCGTAGGTGAACCTGCGGAAGGATCATTAAAGAAATTTAATAATTTTGATAT  528934

Query  61      TGGAtttttttGTTTTGGCAAGAGCATGAGAGCTTTTACTGGGCAAGAAGACAAGAGATG  120
               ||||||||||||||||||||||||| ||||||||||||||||||||||||||||||||||
Sbjct  528933  TGGATTTTTTTGTTTTGGCAAGAGCGTGAGAGCTTTTACTGGGCAAGAAGACAAGAGATG  528874

Query  121     GAGAGTCCAGCCGGGCCTGCGCTTAAGTGCGCGGTCTTGCTAGGCTTGTAAGTTTCTTTC  180
               |||||||||||||||||||||||||||||||||||||||||||||||| |||||||||||
Sbjct  528873  GAGAGTCCAGCCGGGCCTGCGCTTAAGTGCGCGGTCTTGCTAGGCTTGCAAGTTTCTTTC  528814

Query  181     TTGCTATTCCAAACGGTGAGAGATTTCTGTGCTTTTGTTATAGGACAATTAAAACCGTTT  240
               |||||||||||||| ||||||   |||| || ||||||||||||||||||||||||||||
Sbjct  528813  TTGCTATTCCAAACAGTGAGA--CTTCTCTGTTTTTGTTATAGGACAATTAAAACCGTTT  528756

Query  241     CAATACAACACACTGTGGAGTTTTCATATCTTTGCAACTTTTTCTTTGGGCATTCGAGCA  300
               |||||||||||||||||||||||| |||  ||||||||||||||||||||  ||||||||
Sbjct  528755  CAATACAACACACTGTGGAGTTTTTATACTTTTGCAACTTTTTCTTTGGG-TTTCGAGCA  528697

Query  301     ATCGGGGCCCAGAGGTAACAAACACAAACAATTTTATCTATTCATTAAATTTTTGTCAAA  360
               ||||  ||||||||||||||||||||||||||||||| ||||||||||||||||||||||
Sbjct  528696  ATCG-AGCCCAGAGGTAACAAACACAAACAATTTTATTTATTCATTAAATTTTTGTCAAA  528638

Query  361     AACAAGAATTTTCGTAACTGGAAATTTTAAAA-T-ATTAAAAACTTTCAACAACGGATCT  418
               |||||||||||||||||||||||||||||||| | |||||||||||||||||||||||||
Sbjct  528637  AACAAGAATTTTCGTAACTGGAAATTTTAAAAATAATTAAAAACTTTCAACAACGGATCT  528578

Query  419     CTTGGTTCTCGCATCGATGAAGAACGCAGCGAAATGCGATACGTAATGTGAATTGCAGAA  478
               ||||||||||||||||||||||||||||||||||||||||||||||||||||||||||||
Sbjct  528577  CTTGGTTCTCGCATCGATGAAGAACGCAGCGAAATGCGATACGTAATGTGAATTGCAGAA  528518

Query  479     TTCCGTGAATCATCGAATCTTTGAACGCACATTGCGCCCCTTGGTATTCCAGGGGGCATG  538
               ||||||||||||||||||||||||||||||||||||||||||||||||||||||||||||
Sbjct  528517  TTCCGTGAATCATCGAATCTTTGAACGCACATTGCGCCCCTTGGTATTCCAGGGGGCATG  528458

Query  539     CCTGTTTGAGCGTCATTTCCTTCTCAAACATTCTGTTTGGTAGTGAGTGATACTCTTTGG  598
               |||||||||||||||||||||||||||||||||||||||||||||||||||||||| |||
Sbjct  528457  CCTGTTTGAGCGTCATTTCCTTCTCAAACATTCTGTTTGGTAGTGAGTGATACTCTCTGG  528398

Query  599     AGTTAACTTGAAATTGCTGGCCTTTTCATTGGATGttttttttCCAAAGAGAGGTTTCTC  658
               |||||||||||||||||||||||||||||||||||||||||| |||||||||||||||||
Sbjct  528397  AGTTAACTTGAAATTGCTGGCCTTTTCATTGGATGTTTTTTT-CCAAAGAGAGGTTTCTC  528339

Query  659     TGCGTGCTTGAGGTATAATGCAAGTACGGTCGTTTTAGGTTTTACCAACTGCGGCTAATC  718
               ||||||||||||||||||||||||||||||||||||||||||||||||||||||||||||
Sbjct  528338  TGCGTGCTTGAGGTATAATGCAAGTACGGTCGTTTTAGGTTTTACCAACTGCGGCTAATC  528279

Query  719     tttttttATACTGAGCGTATTGGAACGTTATCGATAAGAAGAGAGCGTCTAGGCGAACAA  778
               ||||| ||  |||||||||||| |||||||||||||||||||||||||||||||||||||
Sbjct  528278  TTTTTGTA--CTGAGCGTATTGAAACGTTATCGATAAGAAGAGAGCGTCTAGGCGAACAA  528221

Query  779     TGTTCTTAAAGTTTGACCTCAAATCAGGTAGGAGTACCCGCTGAACTTAA  828
               ||||||||||||||||||||||||||||||||||||||||||||||||||
Sbjct  528220  TGTTCTTAAAGTTTGACCTCAAATCAGGTAGGAGTACCCGCTGAACTTAA  528171


 Score = 1380 bits (747),  Expect = 0.0
 Identities = 804/830 (97%), Gaps = 9/830 (1%)
 Strand=Plus/Minus

Query  1       CAAGGTTTCCGTAGGTGAACCTGCGGAAGGATCATTAAAGAAATTTAATAATTTTGAAAA  60
               ||||||||||||||||||||||||||||||||||||||||||||||||||||||||| | 
Sbjct  538008  CAAGGTTTCCGTAGGTGAACCTGCGGAAGGATCATTAAAGAAATTTAATAATTTTGATAT  537949

Query  61      TGGAtttttttGTTTTGGCAAGAGCATGAGAGCTTTTACTGGGCAAGAAGACAAGAGATG  120
               ||||||||||||||||||||||||| ||||||||||||||||||||||||||||||||||
Sbjct  537948  TGGATTTTTTTGTTTTGGCAAGAGCGTGAGAGCTTTTACTGGGCAAGAAGACAAGAGATG  537889

Query  121     GAGAGTCCAGCCGGGCCTGCGCTTAAGTGCGCGGTCTTGCTAGGCTTGTAAGTTTCTTTC  180
               |||||||||||||||||||||||||||||||||||||||||||||||| |||||||||||
Sbjct  537888  GAGAGTCCAGCCGGGCCTGCGCTTAAGTGCGCGGTCTTGCTAGGCTTGCAAGTTTCTTTC  537829

Query  181     TTGCTATTCCAAACGGTGAGAGATTTCTGTGCTTTTGTTATAGGACAATTAAAACCGTTT  240
               |||||||||||||| ||||||   |||| || ||||||||||||||||||||||||||||
Sbjct  537828  TTGCTATTCCAAACAGTGAGA--CTTCTCTGTTTTTGTTATAGGACAATTAAAACCGTTT  537771

Query  241     CAATACAACACACTGTGGAGTTTTCATATCTTTGCAACTTTTTCTTTGGGCATTCGAGCA  300
               |||||||||||||||||||||||| |||  ||||||||||||||||||||  ||||||||
Sbjct  537770  CAATACAACACACTGTGGAGTTTTTATACTTTTGCAACTTTTTCTTTGGG-TTTCGAGCA  537712

Query  301     ATCGGGGCCCAGAGGTAACAAACACAAACAATTTTATCTATTCATTAAATTTTTGTCAAA  360
               ||||  ||||||||||||||||||||||||||||||| ||||||||||||||||||||||
Sbjct  537711  ATCG-AGCCCAGAGGTAACAAACACAAACAATTTTATTTATTCATTAAATTTTTGTCAAA  537653

Query  361     AACAAGAATTTTCGTAACTGGAAATTTTAAAA-T-ATTAAAAACTTTCAACAACGGATCT  418
               |||||||||||||||||||||||||||||||| | |||||||||||||||||||||||||
Sbjct  537652  AACAAGAATTTTCGTAACTGGAAATTTTAAAAATAATTAAAAACTTTCAACAACGGATCT  537593

Query  419     CTTGGTTCTCGCATCGATGAAGAACGCAGCGAAATGCGATACGTAATGTGAATTGCAGAA  478
               ||||||||||||||||||||||||||||||||||||||||||||||||||||||||||||
Sbjct  537592  CTTGGTTCTCGCATCGATGAAGAACGCAGCGAAATGCGATACGTAATGTGAATTGCAGAA  537533

Query  479     TTCCGTGAATCATCGAATCTTTGAACGCACATTGCGCCCCTTGGTATTCCAGGGGGCATG  538
               ||||||||||||||||||||||||||||||||||||||||||||||||||||||||||||
Sbjct  537532  TTCCGTGAATCATCGAATCTTTGAACGCACATTGCGCCCCTTGGTATTCCAGGGGGCATG  537473

Query  539     CCTGTTTGAGCGTCATTTCCTTCTCAAACATTCTGTTTGGTAGTGAGTGATACTCTTTGG  598
               |||||||||||||||||||||||||||||||||||||||||||||||||||||||| |||
Sbjct  537472  CCTGTTTGAGCGTCATTTCCTTCTCAAACATTCTGTTTGGTAGTGAGTGATACTCTCTGG  537413

Query  599     AGTTAACTTGAAATTGCTGGCCTTTTCATTGGATGttttttttCCAAAGAGAGGTTTCTC  658
               |||||||||||||||||||||||||||||||||||||||||| |||||||||||||||||
Sbjct  537412  AGTTAACTTGAAATTGCTGGCCTTTTCATTGGATGTTTTTTT-CCAAAGAGAGGTTTCTC  537354

Query  659     TGCGTGCTTGAGGTATAATGCAAGTACGGTCGTTTTAGGTTTTACCAACTGCGGCTAATC  718
               ||||||||||||||||||||||||||||||||||||||||||||||||||||||||||||
Sbjct  537353  TGCGTGCTTGAGGTATAATGCAAGTACGGTCGTTTTAGGTTTTACCAACTGCGGCTAATC  537294

Query  719     tttttttATACTGAGCGTATTGGAACGTTATCGATAAGAAGAGAGCGTCTAGGCGAACAA  778
               ||||| ||  |||||||||||| |||||||||||||||||||||||||||||||||||||
Sbjct  537293  TTTTTGTA--CTGAGCGTATTGAAACGTTATCGATAAGAAGAGAGCGTCTAGGCGAACAA  537236

Query  779     TGTTCTTAAAGTTTGACCTCAAATCAGGTAGGAGTACCCGCTGAACTTAA  828
               ||||||||||||||||||||||||||||||||||||||||||||||||||
Sbjct  537235  TGTTCTTAAAGTTTGACCTCAAATCAGGTAGGAGTACCCGCTGAACTTAA  537186


 Score = 1380 bits (747),  Expect = 0.0
 Identities = 804/830 (97%), Gaps = 9/830 (1%)
 Strand=Plus/Minus

Query  1       CAAGGTTTCCGTAGGTGAACCTGCGGAAGGATCATTAAAGAAATTTAATAATTTTGAAAA  60
               ||||||||||||||||||||||||||||||||||||||||||||||||||||||||| | 
Sbjct  565124  CAAGGTTTCCGTAGGTGAACCTGCGGAAGGATCATTAAAGAAATTTAATAATTTTGATAT  565065

Query  61      TGGAtttttttGTTTTGGCAAGAGCATGAGAGCTTTTACTGGGCAAGAAGACAAGAGATG  120
               ||||||||||||||||||||||||| ||||||||||||||||||||||||||||||||||
Sbjct  565064  TGGATTTTTTTGTTTTGGCAAGAGCGTGAGAGCTTTTACTGGGCAAGAAGACAAGAGATG  565005

Query  121     GAGAGTCCAGCCGGGCCTGCGCTTAAGTGCGCGGTCTTGCTAGGCTTGTAAGTTTCTTTC  180
               |||||||||||||||||||||||||||||||||||||||||||||||| |||||||||||
Sbjct  565004  GAGAGTCCAGCCGGGCCTGCGCTTAAGTGCGCGGTCTTGCTAGGCTTGCAAGTTTCTTTC  564945

Query  181     TTGCTATTCCAAACGGTGAGAGATTTCTGTGCTTTTGTTATAGGACAATTAAAACCGTTT  240
               |||||||||||||| ||||||   |||| || ||||||||||||||||||||||||||||
Sbjct  564944  TTGCTATTCCAAACAGTGAGA--CTTCTCTGTTTTTGTTATAGGACAATTAAAACCGTTT  564887

Query  241     CAATACAACACACTGTGGAGTTTTCATATCTTTGCAACTTTTTCTTTGGGCATTCGAGCA  300
               |||||||||||||||||||||||| |||  ||||||||||||||||||||  ||||||||
Sbjct  564886  CAATACAACACACTGTGGAGTTTTTATACTTTTGCAACTTTTTCTTTGGG-TTTCGAGCA  564828

Query  301     ATCGGGGCCCAGAGGTAACAAACACAAACAATTTTATCTATTCATTAAATTTTTGTCAAA  360
               ||||  ||||||||||||||||||||||||||||||| ||||||||||||||||||||||
Sbjct  564827  ATCG-AGCCCAGAGGTAACAAACACAAACAATTTTATTTATTCATTAAATTTTTGTCAAA  564769

Query  361     AACAAGAATTTTCGTAACTGGAAATTTTAAAA-T-ATTAAAAACTTTCAACAACGGATCT  418
               |||||||||||||||||||||||||||||||| | |||||||||||||||||||||||||
Sbjct  564768  AACAAGAATTTTCGTAACTGGAAATTTTAAAAATAATTAAAAACTTTCAACAACGGATCT  564709

Query  419     CTTGGTTCTCGCATCGATGAAGAACGCAGCGAAATGCGATACGTAATGTGAATTGCAGAA  478
               ||||||||||||||||||||||||||||||||||||||||||||||||||||||||||||
Sbjct  564708  CTTGGTTCTCGCATCGATGAAGAACGCAGCGAAATGCGATACGTAATGTGAATTGCAGAA  564649

Query  479     TTCCGTGAATCATCGAATCTTTGAACGCACATTGCGCCCCTTGGTATTCCAGGGGGCATG  538
               ||||||||||||||||||||||||||||||||||||||||||||||||||||||||||||
Sbjct  564648  TTCCGTGAATCATCGAATCTTTGAACGCACATTGCGCCCCTTGGTATTCCAGGGGGCATG  564589

Query  539     CCTGTTTGAGCGTCATTTCCTTCTCAAACATTCTGTTTGGTAGTGAGTGATACTCTTTGG  598
               |||||||||||||||||||||||||||||||||||||||||||||||||||||||| |||
Sbjct  564588  CCTGTTTGAGCGTCATTTCCTTCTCAAACATTCTGTTTGGTAGTGAGTGATACTCTCTGG  564529

Query  599     AGTTAACTTGAAATTGCTGGCCTTTTCATTGGATGttttttttCCAAAGAGAGGTTTCTC  658
               |||||||||||||||||||||||||||||||||||||||||| |||||||||||||||||
Sbjct  564528  AGTTAACTTGAAATTGCTGGCCTTTTCATTGGATGTTTTTTT-CCAAAGAGAGGTTTCTC  564470

Query  659     TGCGTGCTTGAGGTATAATGCAAGTACGGTCGTTTTAGGTTTTACCAACTGCGGCTAATC  718
               ||||||||||||||||||||||||||||||||||||||||||||||||||||||||||||
Sbjct  564469  TGCGTGCTTGAGGTATAATGCAAGTACGGTCGTTTTAGGTTTTACCAACTGCGGCTAATC  564410

Query  719     tttttttATACTGAGCGTATTGGAACGTTATCGATAAGAAGAGAGCGTCTAGGCGAACAA  778
               ||||| ||  |||||||||||| |||||||||||||||||||||||||||||||||||||
Sbjct  564409  TTTTTGTA--CTGAGCGTATTGAAACGTTATCGATAAGAAGAGAGCGTCTAGGCGAACAA  564352

Query  779     TGTTCTTAAAGTTTGACCTCAAATCAGGTAGGAGTACCCGCTGAACTTAA  828
               ||||||||||||||||||||||||||||||||||||||||||||||||||
Sbjct  564351  TGTTCTTAAAGTTTGACCTCAAATCAGGTAGGAGTACCCGCTGAACTTAA  564302


 Score = 1380 bits (747),  Expect = 0.0
 Identities = 804/830 (97%), Gaps = 9/830 (1%)
 Strand=Plus/Minus

Query  1       CAAGGTTTCCGTAGGTGAACCTGCGGAAGGATCATTAAAGAAATTTAATAATTTTGAAAA  60
               ||||||||||||||||||||||||||||||||||||||||||||||||||||||||| | 
Sbjct  574146  CAAGGTTTCCGTAGGTGAACCTGCGGAAGGATCATTAAAGAAATTTAATAATTTTGATAT  574087

Query  61      TGGAtttttttGTTTTGGCAAGAGCATGAGAGCTTTTACTGGGCAAGAAGACAAGAGATG  120
               ||||||||||||||||||||||||| ||||||||||||||||||||||||||||||||||
Sbjct  574086  TGGATTTTTTTGTTTTGGCAAGAGCGTGAGAGCTTTTACTGGGCAAGAAGACAAGAGATG  574027

Query  121     GAGAGTCCAGCCGGGCCTGCGCTTAAGTGCGCGGTCTTGCTAGGCTTGTAAGTTTCTTTC  180
               |||||||||||||||||||||||||||||||||||||||||||||||| |||||||||||
Sbjct  574026  GAGAGTCCAGCCGGGCCTGCGCTTAAGTGCGCGGTCTTGCTAGGCTTGCAAGTTTCTTTC  573967

Query  181     TTGCTATTCCAAACGGTGAGAGATTTCTGTGCTTTTGTTATAGGACAATTAAAACCGTTT  240
               |||||||||||||| ||||||   |||| || ||||||||||||||||||||||||||||
Sbjct  573966  TTGCTATTCCAAACAGTGAGA--CTTCTCTGTTTTTGTTATAGGACAATTAAAACCGTTT  573909

Query  241     CAATACAACACACTGTGGAGTTTTCATATCTTTGCAACTTTTTCTTTGGGCATTCGAGCA  300
               |||||||||||||||||||||||| |||  ||||||||||||||||||||  ||||||||
Sbjct  573908  CAATACAACACACTGTGGAGTTTTTATACTTTTGCAACTTTTTCTTTGGG-TTTCGAGCA  573850

Query  301     ATCGGGGCCCAGAGGTAACAAACACAAACAATTTTATCTATTCATTAAATTTTTGTCAAA  360
               ||||  ||||||||||||||||||||||||||||||| ||||||||||||||||||||||
Sbjct  573849  ATCG-AGCCCAGAGGTAACAAACACAAACAATTTTATTTATTCATTAAATTTTTGTCAAA  573791

Query  361     AACAAGAATTTTCGTAACTGGAAATTTTAAAA-T-ATTAAAAACTTTCAACAACGGATCT  418
               |||||||||||||||||||||||||||||||| | |||||||||||||||||||||||||
Sbjct  573790  AACAAGAATTTTCGTAACTGGAAATTTTAAAAATAATTAAAAACTTTCAACAACGGATCT  573731

Query  419     CTTGGTTCTCGCATCGATGAAGAACGCAGCGAAATGCGATACGTAATGTGAATTGCAGAA  478
               ||||||||||||||||||||||||||||||||||||||||||||||||||||||||||||
Sbjct  573730  CTTGGTTCTCGCATCGATGAAGAACGCAGCGAAATGCGATACGTAATGTGAATTGCAGAA  573671

Query  479     TTCCGTGAATCATCGAATCTTTGAACGCACATTGCGCCCCTTGGTATTCCAGGGGGCATG  538
               ||||||||||||||||||||||||||||||||||||||||||||||||||||||||||||
Sbjct  573670  TTCCGTGAATCATCGAATCTTTGAACGCACATTGCGCCCCTTGGTATTCCAGGGGGCATG  573611

Query  539     CCTGTTTGAGCGTCATTTCCTTCTCAAACATTCTGTTTGGTAGTGAGTGATACTCTTTGG  598
               |||||||||||||||||||||||||||||||||||||||||||||||||||||||| |||
Sbjct  573610  CCTGTTTGAGCGTCATTTCCTTCTCAAACATTCTGTTTGGTAGTGAGTGATACTCTCTGG  573551

Query  599     AGTTAACTTGAAATTGCTGGCCTTTTCATTGGATGttttttttCCAAAGAGAGGTTTCTC  658
               |||||||||||||||||||||||||||||||||||||||||| |||||||||||||||||
Sbjct  573550  AGTTAACTTGAAATTGCTGGCCTTTTCATTGGATGTTTTTTT-CCAAAGAGAGGTTTCTC  573492

Query  659     TGCGTGCTTGAGGTATAATGCAAGTACGGTCGTTTTAGGTTTTACCAACTGCGGCTAATC  718
               ||||||||||||||||||||||||||||||||||||||||||||||||||||||||||||
Sbjct  573491  TGCGTGCTTGAGGTATAATGCAAGTACGGTCGTTTTAGGTTTTACCAACTGCGGCTAATC  573432

Query  719     tttttttATACTGAGCGTATTGGAACGTTATCGATAAGAAGAGAGCGTCTAGGCGAACAA  778
               ||||| ||  |||||||||||| |||||||||||||||||||||||||||||||||||||
Sbjct  573431  TTTTTGTA--CTGAGCGTATTGAAACGTTATCGATAAGAAGAGAGCGTCTAGGCGAACAA  573374

Query  779     TGTTCTTAAAGTTTGACCTCAAATCAGGTAGGAGTACCCGCTGAACTTAA  828
               ||||||||||||||||||||||||||||||||||||||||||||||||||
Sbjct  573373  TGTTCTTAAAGTTTGACCTCAAATCAGGTAGGAGTACCCGCTGAACTTAA  573324


>CM034489.1 Saccharomyces uvarum strain CBS 7001 chromosome XII, whole genome 
shotgun sequence
Length=1117227

 Score = 1393 bits (754),  Expect = 0.0
 Identities = 806/830 (97%), Gaps = 7/830 (1%)
 Strand=Plus/Minus

Query  1       CAAGGTTTCCGTAGGTGAACCTGCGGAAGGATCATTAAAGAAATTTAATAATTTTGAAAA  60
               ||||||||||||||||||||||||||||||||||||||||||||||||||||||||| | 
Sbjct  476113  CAAGGTTTCCGTAGGTGAACCTGCGGAAGGATCATTAAAGAAATTTAATAATTTTGATAT  476054

Query  61      TGGAtttttttGTTTTGGCAAGAGCATGAGAGCTTTTACTGGGCAAGAAGACAAGAGATG  120
               ||||||||||||||||||||||||| ||||||||||||||||||||||||||||||||||
Sbjct  476053  TGGATTTTTTTGTTTTGGCAAGAGCGTGAGAGCTTTTACTGGGCAAGAAGACAAGAGATG  475994

Query  121     GAGAGTCCAGCCGGGCCTGCGCTTAAGTGCGCGGTCTTGCTAGGCTTGTAAGTTTCTTTC  180
               |||||||||||||||||||||||||||||||||||||||||||||||| || ||||||||
Sbjct  475993  GAGAGTCCAGCCGGGCCTGCGCTTAAGTGCGCGGTCTTGCTAGGCTTGCAAATTTCTTTC  475934

Query  181     TTGCTATTCCAAACGGTGAGAGATTTCTGTGCTTTTGTTATAGGACAATTAAAACCGTTT  240
               |||||||||||||| ||||||   |||| || ||||||||||||||||||||||||||||
Sbjct  475933  TTGCTATTCCAAACAGTGAGA--CTTCTCTGTTTTTGTTATAGGACAATTAAAACCGTTT  475876

Query  241     CAATACAACACACTGTGGAGTTTTCATATCTTTGCAACTTTTTCTTTGGGCATTCGAGCA  300
               |||||||||||||||||||||||| |||  ||||||||||||||||||||| ||||||||
Sbjct  475875  CAATACAACACACTGTGGAGTTTTTATACTTTTGCAACTTTTTCTTTGGGC-TTCGAGCA  475817

Query  301     ATCGGGGCCCAGAGGTAACAAACACAAACAATTTTATCTATTCATTAAATTTTTGTCAAA  360
               ||| | ||||||||||||||||||||||||||||||| ||||||||||||||||||||||
Sbjct  475816  ATC-GAGCCCAGAGGTAACAAACACAAACAATTTTATTTATTCATTAAATTTTTGTCAAA  475758

Query  361     AACAAGAATTTTCGTAACTGGAAATTTTAAAA-T-ATTAAAAACTTTCAACAACGGATCT  418
               |||||||||||||||||||||||||||||||| | |||||||||||||||||||||||||
Sbjct  475757  AACAAGAATTTTCGTAACTGGAAATTTTAAAAATAATTAAAAACTTTCAACAACGGATCT  475698

Query  419     CTTGGTTCTCGCATCGATGAAGAACGCAGCGAAATGCGATACGTAATGTGAATTGCAGAA  478
               ||||||||||||||||||||||||||||||||||||||||||||||||||||||||||||
Sbjct  475697  CTTGGTTCTCGCATCGATGAAGAACGCAGCGAAATGCGATACGTAATGTGAATTGCAGAA  475638

Query  479     TTCCGTGAATCATCGAATCTTTGAACGCACATTGCGCCCCTTGGTATTCCAGGGGGCATG  538
               ||||||||||||||||||||||||||||||||||||||||||||||||||||||||||||
Sbjct  475637  TTCCGTGAATCATCGAATCTTTGAACGCACATTGCGCCCCTTGGTATTCCAGGGGGCATG  475578

Query  539     CCTGTTTGAGCGTCATTTCCTTCTCAAACATTCTGTTTGGTAGTGAGTGATACTCTTTGG  598
               |||||||||||||||||||||||||||||||||||||||||||||||||||||||| |||
Sbjct  475577  CCTGTTTGAGCGTCATTTCCTTCTCAAACATTCTGTTTGGTAGTGAGTGATACTCTCTGG  475518

Query  599     AGTTAACTTGAAATTGCTGGCCTTTTCATTGGATGttttttttCCAAAGAGAGGTTTCTC  658
               ||||||||||||||||||||||||||||||||||||||||||||||||||||||||||||
Sbjct  475517  AGTTAACTTGAAATTGCTGGCCTTTTCATTGGATGTTTTTTTTCCAAAGAGAGGTTTCTC  475458

Query  659     TGCGTGCTTGAGGTATAATGCAAGTACGGTCGTTTTAGGTTTTACCAACTGCGGCTAATC  718
               ||||||||||||||||||||||||||||||||||||||||||||||||||||||||||||
Sbjct  475457  TGCGTGCTTGAGGTATAATGCAAGTACGGTCGTTTTAGGTTTTACCAACTGCGGCTAATC  475398

Query  719     tttttttATACTGAGCGTATTGGAACGTTATCGATAAGAAGAGAGCGTCTAGGCGAACAA  778
               ||||||  |||||||||||||| |||||||||||||||||||||||||||||||||||||
Sbjct  475397  TTTTTTG-TACTGAGCGTATTGAAACGTTATCGATAAGAAGAGAGCGTCTAGGCGAACAA  475339

Query  779     TGTTCTTAAAGTTTGACCTCAAATCAGGTAGGAGTACCCGCTGAACTTAA  828
               ||||||||||||||||||||||||||||||||||||||||||||||||||
Sbjct  475338  TGTTCTTAAAGTTTGACCTCAAATCAGGTAGGAGTACCCGCTGAACTTAA  475289


 Score = 1393 bits (754),  Expect = 0.0
 Identities = 806/830 (97%), Gaps = 7/830 (1%)
 Strand=Plus/Minus

Query  1       CAAGGTTTCCGTAGGTGAACCTGCGGAAGGATCATTAAAGAAATTTAATAATTTTGAAAA  60
               ||||||||||||||||||||||||||||||||||||||||||||||||||||||||| | 
Sbjct  485149  CAAGGTTTCCGTAGGTGAACCTGCGGAAGGATCATTAAAGAAATTTAATAATTTTGATAT  485090

Query  61      TGGAtttttttGTTTTGGCAAGAGCATGAGAGCTTTTACTGGGCAAGAAGACAAGAGATG  120
               ||||||||||||||||||||||||| ||||||||||||||||||||||||||||||||||
Sbjct  485089  TGGATTTTTTTGTTTTGGCAAGAGCGTGAGAGCTTTTACTGGGCAAGAAGACAAGAGATG  485030

Query  121     GAGAGTCCAGCCGGGCCTGCGCTTAAGTGCGCGGTCTTGCTAGGCTTGTAAGTTTCTTTC  180
               |||||||||||||||||||||||||||||||||||||||||||||||| || ||||||||
Sbjct  485029  GAGAGTCCAGCCGGGCCTGCGCTTAAGTGCGCGGTCTTGCTAGGCTTGCAAATTTCTTTC  484970

Query  181     TTGCTATTCCAAACGGTGAGAGATTTCTGTGCTTTTGTTATAGGACAATTAAAACCGTTT  240
               |||||||||||||| ||||||   |||| || ||||||||||||||||||||||||||||
Sbjct  484969  TTGCTATTCCAAACAGTGAGA--CTTCTCTGTTTTTGTTATAGGACAATTAAAACCGTTT  484912

Query  241     CAATACAACACACTGTGGAGTTTTCATATCTTTGCAACTTTTTCTTTGGGCATTCGAGCA  300
               |||||||||||||||||||||||| |||  ||||||||||||||||||||| ||||||||
Sbjct  484911  CAATACAACACACTGTGGAGTTTTTATACTTTTGCAACTTTTTCTTTGGGC-TTCGAGCA  484853

Query  301     ATCGGGGCCCAGAGGTAACAAACACAAACAATTTTATCTATTCATTAAATTTTTGTCAAA  360
               ||| | ||||||||||||||||||||||||||||||| ||||||||||||||||||||||
Sbjct  484852  ATC-GAGCCCAGAGGTAACAAACACAAACAATTTTATTTATTCATTAAATTTTTGTCAAA  484794

Query  361     AACAAGAATTTTCGTAACTGGAAATTTTAAAA-T-ATTAAAAACTTTCAACAACGGATCT  418
               |||||||||||||||||||||||||||||||| | |||||||||||||||||||||||||
Sbjct  484793  AACAAGAATTTTCGTAACTGGAAATTTTAAAAATAATTAAAAACTTTCAACAACGGATCT  484734

Query  419     CTTGGTTCTCGCATCGATGAAGAACGCAGCGAAATGCGATACGTAATGTGAATTGCAGAA  478
               ||||||||||||||||||||||||||||||||||||||||||||||||||||||||||||
Sbjct  484733  CTTGGTTCTCGCATCGATGAAGAACGCAGCGAAATGCGATACGTAATGTGAATTGCAGAA  484674

Query  479     TTCCGTGAATCATCGAATCTTTGAACGCACATTGCGCCCCTTGGTATTCCAGGGGGCATG  538
               ||||||||||||||||||||||||||||||||||||||||||||||||||||||||||||
Sbjct  484673  TTCCGTGAATCATCGAATCTTTGAACGCACATTGCGCCCCTTGGTATTCCAGGGGGCATG  484614

Query  539     CCTGTTTGAGCGTCATTTCCTTCTCAAACATTCTGTTTGGTAGTGAGTGATACTCTTTGG  598
               |||||||||||||||||||||||||||||||||||||||||||||||||||||||| |||
Sbjct  484613  CCTGTTTGAGCGTCATTTCCTTCTCAAACATTCTGTTTGGTAGTGAGTGATACTCTCTGG  484554

Query  599     AGTTAACTTGAAATTGCTGGCCTTTTCATTGGATGttttttttCCAAAGAGAGGTTTCTC  658
               ||||||||||||||||||||||||||||||||||||||||||||||||||||||||||||
Sbjct  484553  AGTTAACTTGAAATTGCTGGCCTTTTCATTGGATGTTTTTTTTCCAAAGAGAGGTTTCTC  484494

Query  659     TGCGTGCTTGAGGTATAATGCAAGTACGGTCGTTTTAGGTTTTACCAACTGCGGCTAATC  718
               ||||||||||||||||||||||||||||||||||||||||||||||||||||||||||||
Sbjct  484493  TGCGTGCTTGAGGTATAATGCAAGTACGGTCGTTTTAGGTTTTACCAACTGCGGCTAATC  484434

Query  719     tttttttATACTGAGCGTATTGGAACGTTATCGATAAGAAGAGAGCGTCTAGGCGAACAA  778
               ||||||  |||||||||||||| |||||||||||||||||||||||||||||||||||||
Sbjct  484433  TTTTTTG-TACTGAGCGTATTGAAACGTTATCGATAAGAAGAGAGCGTCTAGGCGAACAA  484375

Query  779     TGTTCTTAAAGTTTGACCTCAAATCAGGTAGGAGTACCCGCTGAACTTAA  828
               ||||||||||||||||||||||||||||||||||||||||||||||||||
Sbjct  484374  TGTTCTTAAAGTTTGACCTCAAATCAGGTAGGAGTACCCGCTGAACTTAA  484325


 Score = 1393 bits (754),  Expect = 0.0
 Identities = 806/830 (97%), Gaps = 7/830 (1%)
 Strand=Plus/Minus

Query  1       CAAGGTTTCCGTAGGTGAACCTGCGGAAGGATCATTAAAGAAATTTAATAATTTTGAAAA  60
               ||||||||||||||||||||||||||||||||||||||||||||||||||||||||| | 
Sbjct  534512  CAAGGTTTCCGTAGGTGAACCTGCGGAAGGATCATTAAAGAAATTTAATAATTTTGATAT  534453

Query  61      TGGAtttttttGTTTTGGCAAGAGCATGAGAGCTTTTACTGGGCAAGAAGACAAGAGATG  120
               ||||||||||||||||||||||||| ||||||||||||||||||||||||||||||||||
Sbjct  534452  TGGATTTTTTTGTTTTGGCAAGAGCGTGAGAGCTTTTACTGGGCAAGAAGACAAGAGATG  534393

Query  121     GAGAGTCCAGCCGGGCCTGCGCTTAAGTGCGCGGTCTTGCTAGGCTTGTAAGTTTCTTTC  180
               |||||||||||||||||||||||||||||||||||||||||||||||| || ||||||||
Sbjct  534392  GAGAGTCCAGCCGGGCCTGCGCTTAAGTGCGCGGTCTTGCTAGGCTTGCAAATTTCTTTC  534333

Query  181     TTGCTATTCCAAACGGTGAGAGATTTCTGTGCTTTTGTTATAGGACAATTAAAACCGTTT  240
               |||||||||||||| ||||||   |||| || ||||||||||||||||||||||||||||
Sbjct  534332  TTGCTATTCCAAACAGTGAGA--CTTCTCTGTTTTTGTTATAGGACAATTAAAACCGTTT  534275

Query  241     CAATACAACACACTGTGGAGTTTTCATATCTTTGCAACTTTTTCTTTGGGCATTCGAGCA  300
               |||||||||||||||||||||||| |||  ||||||||||||||||||||| ||||||||
Sbjct  534274  CAATACAACACACTGTGGAGTTTTTATACTTTTGCAACTTTTTCTTTGGGC-TTCGAGCA  534216

Query  301     ATCGGGGCCCAGAGGTAACAAACACAAACAATTTTATCTATTCATTAAATTTTTGTCAAA  360
               ||| | ||||||||||||||||||||||||||||||| ||||||||||||||||||||||
Sbjct  534215  ATC-GAGCCCAGAGGTAACAAACACAAACAATTTTATTTATTCATTAAATTTTTGTCAAA  534157

Query  361     AACAAGAATTTTCGTAACTGGAAATTTTAAAA-T-ATTAAAAACTTTCAACAACGGATCT  418
               |||||||||||||||||||||||||||||||| | |||||||||||||||||||||||||
Sbjct  534156  AACAAGAATTTTCGTAACTGGAAATTTTAAAAATAATTAAAAACTTTCAACAACGGATCT  534097

Query  419     CTTGGTTCTCGCATCGATGAAGAACGCAGCGAAATGCGATACGTAATGTGAATTGCAGAA  478
               ||||||||||||||||||||||||||||||||||||||||||||||||||||||||||||
Sbjct  534096  CTTGGTTCTCGCATCGATGAAGAACGCAGCGAAATGCGATACGTAATGTGAATTGCAGAA  534037

Query  479     TTCCGTGAATCATCGAATCTTTGAACGCACATTGCGCCCCTTGGTATTCCAGGGGGCATG  538
               ||||||||||||||||||||||||||||||||||||||||||||||||||||||||||||
Sbjct  534036  TTCCGTGAATCATCGAATCTTTGAACGCACATTGCGCCCCTTGGTATTCCAGGGGGCATG  533977

Query  539     CCTGTTTGAGCGTCATTTCCTTCTCAAACATTCTGTTTGGTAGTGAGTGATACTCTTTGG  598
               |||||||||||||||||||||||||||||||||||||||||||||||||||||||| |||
Sbjct  533976  CCTGTTTGAGCGTCATTTCCTTCTCAAACATTCTGTTTGGTAGTGAGTGATACTCTCTGG  533917

Query  599     AGTTAACTTGAAATTGCTGGCCTTTTCATTGGATGttttttttCCAAAGAGAGGTTTCTC  658
               ||||||||||||||||||||||||||||||||||||||||||||||||||||||||||||
Sbjct  533916  AGTTAACTTGAAATTGCTGGCCTTTTCATTGGATGTTTTTTTTCCAAAGAGAGGTTTCTC  533857

Query  659     TGCGTGCTTGAGGTATAATGCAAGTACGGTCGTTTTAGGTTTTACCAACTGCGGCTAATC  718
               ||||||||||||||||||||||||||||||||||||||||||||||||||||||||||||
Sbjct  533856  TGCGTGCTTGAGGTATAATGCAAGTACGGTCGTTTTAGGTTTTACCAACTGCGGCTAATC  533797

Query  719     tttttttATACTGAGCGTATTGGAACGTTATCGATAAGAAGAGAGCGTCTAGGCGAACAA  778
               ||||||  |||||||||||||| |||||||||||||||||||||||||||||||||||||
Sbjct  533796  TTTTTTG-TACTGAGCGTATTGAAACGTTATCGATAAGAAGAGAGCGTCTAGGCGAACAA  533738

Query  779     TGTTCTTAAAGTTTGACCTCAAATCAGGTAGGAGTACCCGCTGAACTTAA  828
               ||||||||||||||||||||||||||||||||||||||||||||||||||
Sbjct  533737  TGTTCTTAAAGTTTGACCTCAAATCAGGTAGGAGTACCCGCTGAACTTAA  533688


 Score = 1393 bits (754),  Expect = 0.0
 Identities = 806/830 (97%), Gaps = 7/830 (1%)
 Strand=Plus/Minus

Query  1       CAAGGTTTCCGTAGGTGAACCTGCGGAAGGATCATTAAAGAAATTTAATAATTTTGAAAA  60
               ||||||||||||||||||||||||||||||||||||||||||||||||||||||||| | 
Sbjct  543548  CAAGGTTTCCGTAGGTGAACCTGCGGAAGGATCATTAAAGAAATTTAATAATTTTGATAT  543489

Query  61      TGGAtttttttGTTTTGGCAAGAGCATGAGAGCTTTTACTGGGCAAGAAGACAAGAGATG  120
               ||||||||||||||||||||||||| ||||||||||||||||||||||||||||||||||
Sbjct  543488  TGGATTTTTTTGTTTTGGCAAGAGCGTGAGAGCTTTTACTGGGCAAGAAGACAAGAGATG  543429

Query  121     GAGAGTCCAGCCGGGCCTGCGCTTAAGTGCGCGGTCTTGCTAGGCTTGTAAGTTTCTTTC  180
               |||||||||||||||||||||||||||||||||||||||||||||||| || ||||||||
Sbjct  543428  GAGAGTCCAGCCGGGCCTGCGCTTAAGTGCGCGGTCTTGCTAGGCTTGCAAATTTCTTTC  543369

Query  181     TTGCTATTCCAAACGGTGAGAGATTTCTGTGCTTTTGTTATAGGACAATTAAAACCGTTT  240
               |||||||||||||| ||||||   |||| || ||||||||||||||||||||||||||||
Sbjct  543368  TTGCTATTCCAAACAGTGAGA--CTTCTCTGTTTTTGTTATAGGACAATTAAAACCGTTT  543311

Query  241     CAATACAACACACTGTGGAGTTTTCATATCTTTGCAACTTTTTCTTTGGGCATTCGAGCA  300
               |||||||||||||||||||||||| |||  ||||||||||||||||||||| ||||||||
Sbjct  543310  CAATACAACACACTGTGGAGTTTTTATACTTTTGCAACTTTTTCTTTGGGC-TTCGAGCA  543252

Query  301     ATCGGGGCCCAGAGGTAACAAACACAAACAATTTTATCTATTCATTAAATTTTTGTCAAA  360
               ||| | ||||||||||||||||||||||||||||||| ||||||||||||||||||||||
Sbjct  543251  ATC-GAGCCCAGAGGTAACAAACACAAACAATTTTATTTATTCATTAAATTTTTGTCAAA  543193

Query  361     AACAAGAATTTTCGTAACTGGAAATTTTAAAA-T-ATTAAAAACTTTCAACAACGGATCT  418
               |||||||||||||||||||||||||||||||| | |||||||||||||||||||||||||
Sbjct  543192  AACAAGAATTTTCGTAACTGGAAATTTTAAAAATAATTAAAAACTTTCAACAACGGATCT  543133

Query  419     CTTGGTTCTCGCATCGATGAAGAACGCAGCGAAATGCGATACGTAATGTGAATTGCAGAA  478
               ||||||||||||||||||||||||||||||||||||||||||||||||||||||||||||
Sbjct  543132  CTTGGTTCTCGCATCGATGAAGAACGCAGCGAAATGCGATACGTAATGTGAATTGCAGAA  543073

Query  479     TTCCGTGAATCATCGAATCTTTGAACGCACATTGCGCCCCTTGGTATTCCAGGGGGCATG  538
               ||||||||||||||||||||||||||||||||||||||||||||||||||||||||||||
Sbjct  543072  TTCCGTGAATCATCGAATCTTTGAACGCACATTGCGCCCCTTGGTATTCCAGGGGGCATG  543013

Query  539     CCTGTTTGAGCGTCATTTCCTTCTCAAACATTCTGTTTGGTAGTGAGTGATACTCTTTGG  598
               |||||||||||||||||||||||||||||||||||||||||||||||||||||||| |||
Sbjct  543012  CCTGTTTGAGCGTCATTTCCTTCTCAAACATTCTGTTTGGTAGTGAGTGATACTCTCTGG  542953

Query  599     AGTTAACTTGAAATTGCTGGCCTTTTCATTGGATGttttttttCCAAAGAGAGGTTTCTC  658
               ||||||||||||||||||||||||||||||||||||||||||||||||||||||||||||
Sbjct  542952  AGTTAACTTGAAATTGCTGGCCTTTTCATTGGATGTTTTTTTTCCAAAGAGAGGTTTCTC  542893

Query  659     TGCGTGCTTGAGGTATAATGCAAGTACGGTCGTTTTAGGTTTTACCAACTGCGGCTAATC  718
               ||||||||||||||||||||||||||||||||||||||||||||||||||||||||||||
Sbjct  542892  TGCGTGCTTGAGGTATAATGCAAGTACGGTCGTTTTAGGTTTTACCAACTGCGGCTAATC  542833

Query  719     tttttttATACTGAGCGTATTGGAACGTTATCGATAAGAAGAGAGCGTCTAGGCGAACAA  778
               ||||||  |||||||||||||| |||||||||||||||||||||||||||||||||||||
Sbjct  542832  TTTTTTG-TACTGAGCGTATTGAAACGTTATCGATAAGAAGAGAGCGTCTAGGCGAACAA  542774

Query  779     TGTTCTTAAAGTTTGACCTCAAATCAGGTAGGAGTACCCGCTGAACTTAA  828
               ||||||||||||||||||||||||||||||||||||||||||||||||||
Sbjct  542773  TGTTCTTAAAGTTTGACCTCAAATCAGGTAGGAGTACCCGCTGAACTTAA  542724


 Score = 1387 bits (751),  Expect = 0.0
 Identities = 805/830 (97%), Gaps = 8/830 (1%)
 Strand=Plus/Minus

Query  1       CAAGGTTTCCGTAGGTGAACCTGCGGAAGGATCATTAAAGAAATTTAATAATTTTGAAAA  60
               ||||||||||||||||||||||||||||||||||||||||||||||||||||||||| | 
Sbjct  494184  CAAGGTTTCCGTAGGTGAACCTGCGGAAGGATCATTAAAGAAATTTAATAATTTTGATAT  494125

Query  61      TGGAtttttttGTTTTGGCAAGAGCATGAGAGCTTTTACTGGGCAAGAAGACAAGAGATG  120
               |||||||||| |||||||||||||| ||||||||||||||||||||||||||||||||||
Sbjct  494124  TGGATTTTTT-GTTTTGGCAAGAGCGTGAGAGCTTTTACTGGGCAAGAAGACAAGAGATG  494066

Query  121     GAGAGTCCAGCCGGGCCTGCGCTTAAGTGCGCGGTCTTGCTAGGCTTGTAAGTTTCTTTC  180
               |||||||||||||||||||||||||||||||||||||||||||||||| || ||||||||
Sbjct  494065  GAGAGTCCAGCCGGGCCTGCGCTTAAGTGCGCGGTCTTGCTAGGCTTGCAAATTTCTTTC  494006

Query  181     TTGCTATTCCAAACGGTGAGAGATTTCTGTGCTTTTGTTATAGGACAATTAAAACCGTTT  240
               |||||||||||||| ||||||   |||| || ||||||||||||||||||||||||||||
Sbjct  494005  TTGCTATTCCAAACAGTGAGA--CTTCTCTGTTTTTGTTATAGGACAATTAAAACCGTTT  493948

Query  241     CAATACAACACACTGTGGAGTTTTCATATCTTTGCAACTTTTTCTTTGGGCATTCGAGCA  300
               |||||||||||||||||||||||| |||  ||||||||||||||||||||| ||||||||
Sbjct  493947  CAATACAACACACTGTGGAGTTTTTATACTTTTGCAACTTTTTCTTTGGGC-TTCGAGCA  493889

Query  301     ATCGGGGCCCAGAGGTAACAAACACAAACAATTTTATCTATTCATTAAATTTTTGTCAAA  360
               ||| | ||||||||||||||||||||||||||||||| ||||||||||||||||||||||
Sbjct  493888  ATC-GAGCCCAGAGGTAACAAACACAAACAATTTTATTTATTCATTAAATTTTTGTCAAA  493830

Query  361     AACAAGAATTTTCGTAACTGGAAATTTTAAAA-T-ATTAAAAACTTTCAACAACGGATCT  418
               |||||||||||||||||||||||||||||||| | |||||||||||||||||||||||||
Sbjct  493829  AACAAGAATTTTCGTAACTGGAAATTTTAAAAATAATTAAAAACTTTCAACAACGGATCT  493770

Query  419     CTTGGTTCTCGCATCGATGAAGAACGCAGCGAAATGCGATACGTAATGTGAATTGCAGAA  478
               ||||||||||||||||||||||||||||||||||||||||||||||||||||||||||||
Sbjct  493769  CTTGGTTCTCGCATCGATGAAGAACGCAGCGAAATGCGATACGTAATGTGAATTGCAGAA  493710

Query  479     TTCCGTGAATCATCGAATCTTTGAACGCACATTGCGCCCCTTGGTATTCCAGGGGGCATG  538
               ||||||||||||||||||||||||||||||||||||||||||||||||||||||||||||
Sbjct  493709  TTCCGTGAATCATCGAATCTTTGAACGCACATTGCGCCCCTTGGTATTCCAGGGGGCATG  493650

Query  539     CCTGTTTGAGCGTCATTTCCTTCTCAAACATTCTGTTTGGTAGTGAGTGATACTCTTTGG  598
               |||||||||||||||||||||||||||||||||||||||||||||||||||||||| |||
Sbjct  493649  CCTGTTTGAGCGTCATTTCCTTCTCAAACATTCTGTTTGGTAGTGAGTGATACTCTCTGG  493590

Query  599     AGTTAACTTGAAATTGCTGGCCTTTTCATTGGATGttttttttCCAAAGAGAGGTTTCTC  658
               ||||||||||||||||||||||||||||||||||||||||||||||||||||||||||||
Sbjct  493589  AGTTAACTTGAAATTGCTGGCCTTTTCATTGGATGTTTTTTTTCCAAAGAGAGGTTTCTC  493530

Query  659     TGCGTGCTTGAGGTATAATGCAAGTACGGTCGTTTTAGGTTTTACCAACTGCGGCTAATC  718
               ||||||||||||||||||||||||||||||||||||||||||||||||||||||||||||
Sbjct  493529  TGCGTGCTTGAGGTATAATGCAAGTACGGTCGTTTTAGGTTTTACCAACTGCGGCTAATC  493470

Query  719     tttttttATACTGAGCGTATTGGAACGTTATCGATAAGAAGAGAGCGTCTAGGCGAACAA  778
               ||||||  |||||||||||||| |||||||||||||||||||||||||||||||||||||
Sbjct  493469  TTTTTTG-TACTGAGCGTATTGAAACGTTATCGATAAGAAGAGAGCGTCTAGGCGAACAA  493411

Query  779     TGTTCTTAAAGTTTGACCTCAAATCAGGTAGGAGTACCCGCTGAACTTAA  828
               ||||||||||||||||||||||||||||||||||||||||||||||||||
Sbjct  493410  TGTTCTTAAAGTTTGACCTCAAATCAGGTAGGAGTACCCGCTGAACTTAA  493361


 Score = 1387 bits (751),  Expect = 0.0
 Identities = 805/830 (97%), Gaps = 8/830 (1%)
 Strand=Plus/Minus

Query  1       CAAGGTTTCCGTAGGTGAACCTGCGGAAGGATCATTAAAGAAATTTAATAATTTTGAAAA  60
               ||||||||||||||||||||||||||||||||||||||||||||||||||||||||| | 
Sbjct  516466  CAAGGTTTCCGTAGGTGAACCTGCGGAAGGATCATTAAAGAAATTTAATAATTTTGATAT  516407

Query  61      TGGAtttttttGTTTTGGCAAGAGCATGAGAGCTTTTACTGGGCAAGAAGACAAGAGATG  120
               ||||||||||||||||||||||||| ||||||||||||||||||||||||||||||||||
Sbjct  516406  TGGATTTTTTTGTTTTGGCAAGAGCGTGAGAGCTTTTACTGGGCAAGAAGACAAGAGATG  516347

Query  121     GAGAGTCCAGCCGGGCCTGCGCTTAAGTGCGCGGTCTTGCTAGGCTTGTAAGTTTCTTTC  180
               |||||||||||||||||||||||||||||||||||||||||||||||| || ||||||||
Sbjct  516346  GAGAGTCCAGCCGGGCCTGCGCTTAAGTGCGCGGTCTTGCTAGGCTTGCAAATTTCTTTC  516287

Query  181     TTGCTATTCCAAACGGTGAGAGATTTCTGTGCTTTTGTTATAGGACAATTAAAACCGTTT  240
               |||||||||||||| ||||||   |||| || ||||||||||||||||||||||||||||
Sbjct  516286  TTGCTATTCCAAACAGTGAGA--CTTCTCTGTTTTTGTTATAGGACAATTAAAACCGTTT  516229

Query  241     CAATACAACACACTGTGGAGTTTTCATATCTTTGCAACTTTTTCTTTGGGCATTCGAGCA  300
               |||||||||||||||||||||||| |||  ||||||||||||||||||||| ||||||||
Sbjct  516228  CAATACAACACACTGTGGAGTTTTTATACTTTTGCAACTTTTTCTTTGGGC-TTCGAGCA  516170

Query  301     ATCGGGGCCCAGAGGTAACAAACACAAACAATTTTATCTATTCATTAAATTTTTGTCAAA  360
               ||| | ||||||||||||||||||||||||||||||| ||||||||||||||| ||||||
Sbjct  516169  ATC-GAGCCCAGAGGTAACAAACACAAACAATTTTATTTATTCATTAAATTTT-GTCAAA  516112

Query  361     AACAAGAATTTTCGTAACTGGAAATTTTAAAA-T-ATTAAAAACTTTCAACAACGGATCT  418
               |||||||||||||||||||||||||||||||| | |||||||||||||||||||||||||
Sbjct  516111  AACAAGAATTTTCGTAACTGGAAATTTTAAAAATAATTAAAAACTTTCAACAACGGATCT  516052

Query  419     CTTGGTTCTCGCATCGATGAAGAACGCAGCGAAATGCGATACGTAATGTGAATTGCAGAA  478
               ||||||||||||||||||||||||||||||||||||||||||||||||||||||||||||
Sbjct  516051  CTTGGTTCTCGCATCGATGAAGAACGCAGCGAAATGCGATACGTAATGTGAATTGCAGAA  515992

Query  479     TTCCGTGAATCATCGAATCTTTGAACGCACATTGCGCCCCTTGGTATTCCAGGGGGCATG  538
               ||||||||||||||||||||||||||||||||||||||||||||||||||||||||||||
Sbjct  515991  TTCCGTGAATCATCGAATCTTTGAACGCACATTGCGCCCCTTGGTATTCCAGGGGGCATG  515932

Query  539     CCTGTTTGAGCGTCATTTCCTTCTCAAACATTCTGTTTGGTAGTGAGTGATACTCTTTGG  598
               |||||||||||||||||||||||||||||||||||||||||||||||||||||||| |||
Sbjct  515931  CCTGTTTGAGCGTCATTTCCTTCTCAAACATTCTGTTTGGTAGTGAGTGATACTCTCTGG  515872

Query  599     AGTTAACTTGAAATTGCTGGCCTTTTCATTGGATGttttttttCCAAAGAGAGGTTTCTC  658
               ||||||||||||||||||||||||||||||||||||||||||||||||||||||||||||
Sbjct  515871  AGTTAACTTGAAATTGCTGGCCTTTTCATTGGATGTTTTTTTTCCAAAGAGAGGTTTCTC  515812

Query  659     TGCGTGCTTGAGGTATAATGCAAGTACGGTCGTTTTAGGTTTTACCAACTGCGGCTAATC  718
               ||||||||||||||||||||||||||||||||||||||||||||||||||||||||||||
Sbjct  515811  TGCGTGCTTGAGGTATAATGCAAGTACGGTCGTTTTAGGTTTTACCAACTGCGGCTAATC  515752

Query  719     tttttttATACTGAGCGTATTGGAACGTTATCGATAAGAAGAGAGCGTCTAGGCGAACAA  778
               ||||||  |||||||||||||| |||||||||||||||||||||||||||||||||||||
Sbjct  515751  TTTTTTG-TACTGAGCGTATTGAAACGTTATCGATAAGAAGAGAGCGTCTAGGCGAACAA  515693

Query  779     TGTTCTTAAAGTTTGACCTCAAATCAGGTAGGAGTACCCGCTGAACTTAA  828
               ||||||||||||||||||||||||||||||||||||||||||||||||||
Sbjct  515692  TGTTCTTAAAGTTTGACCTCAAATCAGGTAGGAGTACCCGCTGAACTTAA  515643


 Score = 1367 bits (740),  Expect = 0.0
 Identities = 803/831 (97%), Gaps = 13/831 (2%)
 Strand=Plus/Minus

Query  1       CAAGGTTTCCGTAGGTGAACCTGCGGAAGGATCATTAAAGAAATTTAATAATTTTGAAAA  60
               ||||||||||||||||||||||||||||||||||||||||||||||||||||||||| | 
Sbjct  525481  CAAGGTTTCCGTAGGTGAACCTGCGGAAGGATCATTAAAGAAATTTAATAATTTTGATAT  525422

Query  61      TGGAtttttttGTTTTGGCAAGAGCATGAGAGCTTTTACTGGGCAAGAAGACAAGAGATG  120
               ||||||||||||||||||||||||| ||||||||||||||||||||||||||||||||||
Sbjct  525421  TGGATTTTTTTGTTTTGGCAAGAGCGTGAGAGCTTTTACTGGGCAAGAAGACAAGAGATG  525362

Query  121     GAGAGTCCAGCCGGGCCTGCGCTTAAGTGCGCGGTCTTGCTAGGCTTGTAAGTTTCTTTC  180
               |||||||||||||||||||||||||||||||||||||||||||||||| || ||||||||
Sbjct  525361  GAGAGTCCAGCCGGGCCTGCGCTTAAGTGCGCGGTCTTGCTAGGCTTGCAAATTTCTTTC  525302

Query  181     TTGCTATTCCAAACGGTGAGAGATTTCTGTGCTTTTGTTATAGGACAATTAAAACCGTTT  240
               |||||||||||||| ||||||   |||| || ||||||||||||||||||||||||||||
Sbjct  525301  TTGCTATTCCAAACAGTGAGA--CTTCTCTG-TTTTGTTATAGGACAATTAAAACCGTTT  525245

Query  241     CAATACAACACACTGTGGAGTTTTCATATCTTTGCAACTTTTTCTTTGGGCATTCGAGCA  300
               ||||||||||| |||||||||||| |||  ||||||||||||||||||| | ||||||||
Sbjct  525244  CAATACAACAC-CTGTGGAGTTTTTATACTTTTGCAACTTTTTCTTTGG-C-TTCGAGCA  525188

Query  301     ATCGGGGCCCAGAGGTAACAAACACAAACAATTTTATCTATTCATTAAATTTTTGTCAAA  360
               ||| | ||||||||||||||||||||||||||||||| ||||||||||||||||||||||
Sbjct  525187  ATC-GAGCCCAGAGGTAACAAACACAAACAATTTTATTTATTCATTAAATTTTTGTCAAA  525129

Query  361     AACAAGAATTTTCGTAACTGGAAATTTTAAAA-T-ATTAAAAACTTTCAACAACGGATCT  418
               |||||||||||||||||||||||||||||||| | |||||||||||||||||||||||||
Sbjct  525128  AACAAGAATTTTCGTAACTGGAAATTTTAAAAATAATTAAAAACTTTCAACAACGGATCT  525069

Query  419     CTTGGTTCTCGCATCGATGAAGAACGCAGCGAAATGCGATACGTAATGTGAATTGCAGAA  478
               ||||||||||||||||||||||||||||||||||||||||||||||||||||||||||||
Sbjct  525068  CTTGGTTCTCGCATCGATGAAGAACGCAGCGAAATGCGATACGTAATGTGAATTGCAGAA  525009

Query  479     TTCCGTGAATCATCGAATCTTTGAACGCACATTGCGCCCCTTGGTATTCCAGGGGGCATG  538
               ||||||||||||||||||||||||||||||||||||||| ||||||||||||||||||||
Sbjct  525008  TTCCGTGAATCATCGAATCTTTGAACGCACATTGCGCCC-TTGGTATTCCAGGGGGCATG  524950

Query  539     CCTGTTTGAGCGTCATTTCCTTCTCAAACATTCTGTTTGGTAGTGAGTGATACTCTTTGG  598
               |||||||||||||||||||||||||||||||||||||||||||||||||||||||| |||
Sbjct  524949  CCTGTTTGAGCGTCATTTCCTTCTCAAACATTCTGTTTGGTAGTGAGTGATACTCTCTGG  524890

Query  599     AGTTAACTTGAAATTGCTGGCCTTTTCATTGGATGtttttttt-CCAAAGAGAGGTTTCT  657
               ||||||||||||||||||||||||||||||||||||||||||| ||||||||||||||||
Sbjct  524889  AGTTAACTTGAAATTGCTGGCCTTTTCATTGGATGTTTTTTTTTCCAAAGAGAGGTTTCT  524830

Query  658     CTGCGTGCTTGAGGTATAATGCAAGTACGGTCGTTTTAGGTTTTACCAACTGCGGCTAAT  717
               ||||||||||||||||||||||||||||||||||||||||||||||||||||||||||||
Sbjct  524829  CTGCGTGCTTGAGGTATAATGCAAGTACGGTCGTTTTAGGTTTTACCAACTGCGGCTAAT  524770

Query  718     CtttttttATACTGAGCGTATTGGAACGTTATCGATAAGAAGAGAGCGTCTAGGCGAACA  777
               |||||||  |||||||||||||| ||||||||||||||||||||||||||||||||||||
Sbjct  524769  CTTTTTTG-TACTGAGCGTATTG-AACGTTATCGATAAGAAGAGAGCGTCTAGGCGAACA  524712

Query  778     ATGTTCTTAAAGTTTGACCTCAAATCAGGTAGGAGTACCCGCTGAACTTAA  828
               |||||||||||||||||||||||||||||||||||||||||||||||||||
Sbjct  524711  ATGTTCTTAAAGTTTGACCTCAAATCAGGTAGGAGTACCCGCTGAACTTAA  524661


 Score = 1362 bits (737),  Expect = 0.0
 Identities = 800/829 (97%), Gaps = 10/829 (1%)
 Strand=Plus/Minus

Query  1       CAAGGTTTCCGTAGGTGAACCTGCGGAAGGATCATTAAAGAAATTTAATAATTTTGAAAA  60
               ||||||||||||||||||||||||||||||||||||||||||||||||||||||||| | 
Sbjct  503214  CAAGGTTTCCGTAGGTGAACCTGCGGAAGGATCATTAAAGAAATTTAATAATTTTGATAT  503155

Query  61      TGGAtttttttGTTTTGGCAAGAGCATGAGAGCTTTTACTGGGCAAGAAGACAAGAGATG  120
               ||||||||||||||| ||||||||| ||||||||||||||||||||||||||||||||||
Sbjct  503154  TGGATTTTTTTGTTT-GGCAAGAGCGTGAGAGCTTTTACTGGGCAAGAAGACAAGAGATG  503096

Query  121     GAGAGTCCAGCCGGGCCTGCGCTTAAGTGCGCGGTCTTGCTAGGCTTGTAAGTTTCTTTC  180
               |||||||||||||||||||||||||||||||||||||||||||||||| || ||||||||
Sbjct  503095  GAGAGTCCAGCCGGGCCTGCGCTTAAGTGCGCGGTCTTGCTAGGCTTGCAAATTTCTTTC  503036

Query  181     TTGCTATTCCAAACGGTGAGAGATTTCTGTGCTTTTGTTATAGGACAATTAAAACCGTTT  240
               |||||||||||||| ||||||   |||| || ||||||||||||||||||||||||||||
Sbjct  503035  TTGCTATTCCAAACAGTGAGA--CTTCTCTGTTTTTGTTATAGGACAATTAAAACCGTTT  502978

Query  241     CAATACAACACACTGTGGAGTTTTCATATCTTTGCAACTTTTTCTTTGGGCATTCGAGCA  300
               |||||||||||||||||||||||| |||  ||||||||||||||||||||| ||||||| 
Sbjct  502977  CAATACAACACACTGTGGAGTTTTTATACTTTTGCAACTTTTTCTTTGGGC-TTCGAGC-  502920

Query  301     ATCGGGGCCCAGAGGTAACAAACACAAACAATTTTATCTATTCATTAAATTTTTGTCAAA  360
               ||| | ||||||||||||||||||||||||||||||| ||||||||||||||||||||||
Sbjct  502919  ATC-GAGCCCAGAGGTAACAAACACAAACAATTTTATTTATTCATTAAATTTTTGTCAAA  502861

Query  361     AACAAGAATTTTCGTAACTGGAAATTTTAAAA-TATTAAAAACTTTCAACAACGGATCTC  419
               | |||||||||||||||||||||||||||||| || | ||||||||||||||||||||||
Sbjct  502860  A-CAAGAATTTTCGTAACTGGAAATTTTAAAAATAATTAAAACTTTCAACAACGGATCTC  502802

Query  420     TTGGTTCTCGCATCGATGAAGAACGCAGCGAAATGCGATACGTAATGTGAATTGCAGAAT  479
               ||||||||||||||||||||||||||||||||||||||||||||||||||||||||||||
Sbjct  502801  TTGGTTCTCGCATCGATGAAGAACGCAGCGAAATGCGATACGTAATGTGAATTGCAGAAT  502742

Query  480     TCCGTGAATCATCGAATCTTTGAACGCACATTGCGCCCCTTGGTATTCCAGGGGGCATGC  539
               ||||||||||||||||||||||||||||||||||||||||||||||||||||||||||||
Sbjct  502741  TCCGTGAATCATCGAATCTTTGAACGCACATTGCGCCCCTTGGTATTCCAGGGGGCATGC  502682

Query  540     CTGTTTGAGCGTCATTTCCTTCTCAAACATTCTGTTTGGTAGTGAGTGATACTCTTTGGA  599
               ||||||||||||||||||||||||||||||||||||||||||||||||||||||| ||||
Sbjct  502681  CTGTTTGAGCGTCATTTCCTTCTCAAACATTCTGTTTGGTAGTGAGTGATACTCTCTGGA  502622

Query  600     GTTAACTTGAAATTGCTGGCCTTTTCATTGGATGttttttttCCAAAGAGAGGTTTCTCT  659
               ||||||||||||||||||||||||||||||||||||||||||||||||||||||||||||
Sbjct  502621  GTTAACTTGAAATTGCTGGCCTTTTCATTGGATGTTTTTTTTCCAAAGAGAGGTTTCTCT  502562

Query  660     GCGTGCTTGAGGTATAATGCAAGTACGGTCGTTTTAGGTTTTACCAACTGCGGCTAATCt  719
               ||||||||||||||||||||||||||||||||||||||||||||||||||||||||||||
Sbjct  502561  GCGTGCTTGAGGTATAATGCAAGTACGGTCGTTTTAGGTTTTACCAACTGCGGCTAATCT  502502

Query  720     ttttttATACTGAGCGTATTGGAACGTTATCGATAAGAAGAGAGCGTCTAGGCGAACAAT  779
               |||||  |||||||||||||| ||||||||||||||||||||||||||||||||||||||
Sbjct  502501  TTTTTG-TACTGAGCGTATTGAAACGTTATCGATAAGAAGAGAGCGTCTAGGCGAACAAT  502443

Query  780     GTTCTTAAAGTTTGACCTCAAATCAGGTAGGAGTACCCGCTGAACTTAA  828
               |||||||||||| ||||||||||||||||||||||||||||||||||||
Sbjct  502442  GTTCTTAAAGTT-GACCTCAAATCAGGTAGGAGTACCCGCTGAACTTAA  502395


 Score = 1349 bits (730),  Expect = 0.0
 Identities = 799/830 (96%), Gaps = 14/830 (2%)
 Strand=Plus/Minus

Query  1       CAAGGTTTCCGTAGGTGAACCTGCGGAAGGATCATTAAAGAAATTTAATAATTTTGAAAA  60
               ||||||||||||||||||||||||||||||||||||||||||||||||||||||||| | 
Sbjct  512212  CAAGGTTTCCGTAGGTGAACCTGCGGAAGGATCATTAAAGAAATTTAATAATTTTGATAT  512153

Query  61      TGGAtttttttGTTTTGGCAAGAGCATGAGAGCTTTTACTGGGCAAGAAGACAAGAGATG  120
               ||||||||||||||||||||||||| |||||||||||||||| |||||||||||||||||
Sbjct  512152  TGGATTTTTTTGTTTTGGCAAGAGCGTGAGAGCTTTTACTGG-CAAGAAGACAAGAGATG  512094

Query  121     GAGAGTCCAGCCGGGCCTGCGCTTAAGTGCGCGGTCTTGCTAGGCTTGTAAGTTTCTTTC  180
               |||||||||||||||||||||||||||||||||||||||||||||||| || ||||||||
Sbjct  512093  GAGAGTCCAGCCGGGCCTGCGCTTAAGTGCGCGGTCTTGCTAGGCTTGCAAATTTCTTTC  512034

Query  181     TTGCTATTCCAAACGGTGAGAGATTTCTGTGCTTTTGTTATAGGACAATTAAAACCGTTT  240
               |||||||||||||| ||||||   |||| || ||||||||||||||||||||| ||||||
Sbjct  512033  TTGCTATTCCAAACAGTGAGA--CTTCTCTGTTTTTGTTATAGGACAATTAAA-CCGTTT  511977

Query  241     CAATACAACACACTGTGGAGTTTTCATATCTTTGCAACTTTTTCTTTGGGCATTCGAGCA  300
               |||||||||||||||||||||||| |||  ||||| || |||||||||||| ||||||||
Sbjct  511976  CAATACAACACACTGTGGAGTTTTTATACTTTTGC-AC-TTTTCTTTGGGC-TTCGAGCA  511920

Query  301     ATCGGGGCCCAGAGGTAACAAACACAAACAATTTTATCTATTCATTAAATTTTTGTCAAA  360
               ||| | ||||||||||||||||||||||||||||||| ||||||||||||||||||||||
Sbjct  511919  ATC-GAGCCCAGAGGTAACAAACACAAACAATTTTATTTATTCATTAAATTTTTGTCAAA  511861

Query  361     AACAAGAATTTTCGTAACTGGAAATTTTAAAATA-TTAAAAACTTTCAACAACGGATCTC  419
               |||||||||||||||||||||||||||||||||| |||||||| ||||||||||||||||
Sbjct  511860  AACAAGAATTTTCGTAACTGGAAATTTTAAAATAATTAAAAAC-TTCAACAACGGATCTC  511802

Query  420     TTGGTTCTCGCATCGATGAAGAACGCAGCGAAATGCGATACGTAATGTGAATTGCAGAAT  479
               ||||||||||||||||||||||||||||||||||||||||||||||||||||||||||||
Sbjct  511801  TTGGTTCTCGCATCGATGAAGAACGCAGCGAAATGCGATACGTAATGTGAATTGCAGAAT  511742

Query  480     TCCGTGAATCATCGAATCTTTGAACGCACATTGCGCCCCTTGGTATTCCAGGGGGCATGC  539
               |||||||||||||||||||| |||||||||||||||||||||||||||||||||||||||
Sbjct  511741  TCCGTGAATCATCGAATCTT-GAACGCACATTGCGCCCCTTGGTATTCCAGGGGGCATGC  511683

Query  540     CTGTTTGAGCGTCATTTCCTTCTCAAACATTCTGTTTGGTAGTGAGTGATACTCTTTGGA  599
               |||||||||||||||||||||||||||||||||||| |||||||||||||||||| ||||
Sbjct  511682  CTGTTTGAGCGTCATTTCCTTCTCAAACATTCTGTT-GGTAGTGAGTGATACTCTCTGGA  511624

Query  600     GTTAACTTGAAATTGCTGGCCTTTTCATTGGATGttttttttCCAAAGAGAGGTTTCTCT  659
               ||||||||||||||||||||||||||||||||||||||||||||||||||||||||||||
Sbjct  511623  GTTAACTTGAAATTGCTGGCCTTTTCATTGGATGTTTTTTTTCCAAAGAGAGGTTTCTCT  511564

Query  660     GCGTGCTTGAGGTATAATGCAAGTACGGTCGTTTTA-GGTTTTACCAACTGCGGCTAATC  718
               |||||||||||||||||||||||||||||||||||| |||||||||||||||||||||||
Sbjct  511563  GCGTGCTTGAGGTATAATGCAAGTACGGTCGTTTTAAGGTTTTACCAACTGCGGCTAATC  511504

Query  719     tttttttATACTGAGCGTATTGGAACGTTATCGATAAGAAGAGAGCGTCTAGGCGAACAA  778
               ||||||  |||||||||||||| |||||||||||||||||||||||||||||||||||||
Sbjct  511503  TTTTTTG-TACTGAGCGTATTGAAACGTTATCGATAAGAAGAGAGCGTCTAGGCGAACAA  511445

Query  779     TGTTCTTAAAGTTTGACCTCAAATCAGGTAGGAGTACCCGCTGAACTTAA  828
               ||||||||||||||||||||||||||||||||||||||||||||||||||
Sbjct  511444  TGTTCTTAAAGTTTGACCTCAAATCAGGTAGGAGTACCCGCTGAACTTAA  511395


>PPNJ01000122.1 Phaffomyces thermotolerans strain NRRL Y-11709 flattened_line_237, 
whole genome shotgun sequence
Length=2421

 Score = 1387 bits (751),  Expect = 0.0
 Identities = 805/830 (97%), Gaps = 7/830 (1%)
 Strand=Plus/Plus

Query  1     CAAGGTTTCCGTAGGTGAACCTGCGGAAGGATCATTAAAGAAATTTAATAATTTTGAAAA  60
             ||||||||||||||||||||||||||||||||||||||||||||||||||||||||| | 
Sbjct  845   CAAGGTTTCCGTAGGTGAACCTGCGGAAGGATCATTAAAGAAATTTAATAATTTTGATAT  904

Query  61    TGGAtttttttGTTTTGGCAAGAGCATGAGAGCTTTTACTGGGCAAGAAGACAAGAGATG  120
             ||||||||||||||||||||||||| ||||||||||||||||||||||||||||||||||
Sbjct  905   TGGATTTTTTTGTTTTGGCAAGAGCGTGAGAGCTTTTACTGGGCAAGAAGACAAGAGATG  964

Query  121   GAGAGTCCAGCCGGGCCTGCGCTTAAGTGCGCGGTCTTGCTAGGCTTGTAAGTTTCTTTC  180
             |||||||||||||||||||||||||||||||||||||||||||||||| || ||||||||
Sbjct  965   GAGAGTCCAGCCGGGCCTGCGCTTAAGTGCGCGGTCTTGCTAGGCTTGCAAATTTCTTTC  1024

Query  181   TTGCTATTCCAAACGGTGAGAGATTTCTGTGCTTTTGTTATAGGACAATTAAAACCGTTT  240
             |||||||||||||| ||  |||| |||| || ||||||||||||||||||||||||||||
Sbjct  1025  TTGCTATTCCAAACAGT--GAGACTTCTCTGTTTTTGTTATAGGACAATTAAAACCGTTT  1082

Query  241   CAATACAACACACTGTGGAGTTTTCATATCTTTGCAACTTTTTCTTTGGGCATTCGAGCA  300
             |||||||||||||||||||||||| |||  ||||||||||||||||||||  ||||||||
Sbjct  1083  CAATACAACACACTGTGGAGTTTTTATACTTTTGCAACTTTTTCTTTGGG-TTTCGAGCA  1141

Query  301   ATCGGGGCCCAGAGGTAACAAACACAAACAATTTTATCTATTCATTAAATTTTTGTCAAA  360
             ||| | ||||||||||||||||||||||||||||||| ||||||||||||||||||||||
Sbjct  1142  ATC-GAGCCCAGAGGTAACAAACACAAACAATTTTATTTATTCATTAAATTTTTGTCAAA  1200

Query  361   AACAAGAATTTTCGTAACTGGAAATTTTAAAA-T-ATTAAAAACTTTCAACAACGGATCT  418
             |||||||||||||||||||||||||||||||| | |||||||||||||||||||||||||
Sbjct  1201  AACAAGAATTTTCGTAACTGGAAATTTTAAAAATAATTAAAAACTTTCAACAACGGATCT  1260

Query  419   CTTGGTTCTCGCATCGATGAAGAACGCAGCGAAATGCGATACGTAATGTGAATTGCAGAA  478
             ||||||||||||||||||||||||||||||||||||||||||||||||||||||||||||
Sbjct  1261  CTTGGTTCTCGCATCGATGAAGAACGCAGCGAAATGCGATACGTAATGTGAATTGCAGAA  1320

Query  479   TTCCGTGAATCATCGAATCTTTGAACGCACATTGCGCCCCTTGGTATTCCAGGGGGCATG  538
             ||||||||||||||||||||||||||||||||||||||||||||||||||||||||||||
Sbjct  1321  TTCCGTGAATCATCGAATCTTTGAACGCACATTGCGCCCCTTGGTATTCCAGGGGGCATG  1380

Query  539   CCTGTTTGAGCGTCATTTCCTTCTCAAACATTCTGTTTGGTAGTGAGTGATACTCTTTGG  598
             |||||||||||||||||||||||||||||||||||||||||||||||||||||||| |||
Sbjct  1381  CCTGTTTGAGCGTCATTTCCTTCTCAAACATTCTGTTTGGTAGTGAGTGATACTCTCTGG  1440

Query  599   AGTTAACTTGAAATTGCTGGCCTTTTCATTGGATGttttttttCCAAAGAGAGGTTTCTC  658
             ||||||||||||||||||||||||||||||||||||||||||||||||||||||||||||
Sbjct  1441  AGTTAACTTGAAATTGCTGGCCTTTTCATTGGATGTTTTTTTTCCAAAGAGAGGTTTCTC  1500

Query  659   TGCGTGCTTGAGGTATAATGCAAGTACGGTCGTTTTAGGTTTTACCAACTGCGGCTAATC  718
             ||||||||||||||||||||||||||||||||||||||||||||||||||||||||||||
Sbjct  1501  TGCGTGCTTGAGGTATAATGCAAGTACGGTCGTTTTAGGTTTTACCAACTGCGGCTAATC  1560

Query  719   tttttttATACTGAGCGTATTGGAACGTTATCGATAAGAAGAGAGCGTCTAGGCGAACAA  778
             ||||||  |||||||||||||| |||||||||||||||||||||||||||||||||||||
Sbjct  1561  TTTTTTG-TACTGAGCGTATTGAAACGTTATCGATAAGAAGAGAGCGTCTAGGCGAACAA  1619

Query  779   TGTTCTTAAAGTTTGACCTCAAATCAGGTAGGAGTACCCGCTGAACTTAA  828
             ||||||||||||||||||||||||||||||||||||||||||||||||||
Sbjct  1620  TGTTCTTAAAGTTTGACCTCAAATCAGGTAGGAGTACCCGCTGAACTTAA  1669


>CP049009.1 Saccharomyces pastorianus strain CBS 1483 chromosome SeXII
Length=1038742

 Score = 1380 bits (747),  Expect = 0.0
 Identities = 804/830 (97%), Gaps = 9/830 (1%)
 Strand=Plus/Minus

Query  1       CAAGGTTTCCGTAGGTGAACCTGCGGAAGGATCATTAAAGAAATTTAATAATTTTGAAAA  60
               ||||||||||||||||||||||||||||||||||||||||||||||||||||||||| | 
Sbjct  459311  CAAGGTTTCCGTAGGTGAACCTGCGGAAGGATCATTAAAGAAATTTAATAATTTTGATAT  459252

Query  61      TGGAtttttttGTTTTGGCAAGAGCATGAGAGCTTTTACTGGGCAAGAAGACAAGAGATG  120
               ||||||||||||||||||||||||| ||||||||||||||||||||||||||||||||||
Sbjct  459251  TGGATTTTTTTGTTTTGGCAAGAGCGTGAGAGCTTTTACTGGGCAAGAAGACAAGAGATG  459192

Query  121     GAGAGTCCAGCCGGGCCTGCGCTTAAGTGCGCGGTCTTGCTAGGCTTGTAAGTTTCTTTC  180
               |||||||||||||||||||||||||||||||||||||||||||||||| |||||||||||
Sbjct  459191  GAGAGTCCAGCCGGGCCTGCGCTTAAGTGCGCGGTCTTGCTAGGCTTGCAAGTTTCTTTC  459132

Query  181     TTGCTATTCCAAACGGTGAGAGATTTCTGTGCTTTTGTTATAGGACAATTAAAACCGTTT  240
               |||||||||||||| ||||||   |||| || ||||||||||||||||||||||||||||
Sbjct  459131  TTGCTATTCCAAACAGTGAGA--CTTCTCTGTTTTTGTTATAGGACAATTAAAACCGTTT  459074

Query  241     CAATACAACACACTGTGGAGTTTTCATATCTTTGCAACTTTTTCTTTGGGCATTCGAGCA  300
               |||||||||||||||||||||||| |||  ||||||||||||||||||||  ||||||||
Sbjct  459073  CAATACAACACACTGTGGAGTTTTTATACTTTTGCAACTTTTTCTTTGGG-TTTCGAGCA  459015

Query  301     ATCGGGGCCCAGAGGTAACAAACACAAACAATTTTATCTATTCATTAAATTTTTGTCAAA  360
               ||||  ||||||||||||||||||||||||||||||| ||||||||||||||||||||||
Sbjct  459014  ATCG-AGCCCAGAGGTAACAAACACAAACAATTTTATTTATTCATTAAATTTTTGTCAAA  458956

Query  361     AACAAGAATTTTCGTAACTGGAAATTTTAAAA-T-ATTAAAAACTTTCAACAACGGATCT  418
               |||||||||||||||||||||||||||||||| | |||||||||||||||||||||||||
Sbjct  458955  AACAAGAATTTTCGTAACTGGAAATTTTAAAAATAATTAAAAACTTTCAACAACGGATCT  458896

Query  419     CTTGGTTCTCGCATCGATGAAGAACGCAGCGAAATGCGATACGTAATGTGAATTGCAGAA  478
               ||||||||||||||||||||||||||||||||||||||||||||||||||||||||||||
Sbjct  458895  CTTGGTTCTCGCATCGATGAAGAACGCAGCGAAATGCGATACGTAATGTGAATTGCAGAA  458836

Query  479     TTCCGTGAATCATCGAATCTTTGAACGCACATTGCGCCCCTTGGTATTCCAGGGGGCATG  538
               ||||||||||||||||||||||||||||||||||||||||||||||||||||||||||||
Sbjct  458835  TTCCGTGAATCATCGAATCTTTGAACGCACATTGCGCCCCTTGGTATTCCAGGGGGCATG  458776

Query  539     CCTGTTTGAGCGTCATTTCCTTCTCAAACATTCTGTTTGGTAGTGAGTGATACTCTTTGG  598
               |||||||||||||||||||||||||||||||||||||||||||||||||||||||| |||
Sbjct  458775  CCTGTTTGAGCGTCATTTCCTTCTCAAACATTCTGTTTGGTAGTGAGTGATACTCTCTGG  458716

Query  599     AGTTAACTTGAAATTGCTGGCCTTTTCATTGGATGttttttttCCAAAGAGAGGTTTCTC  658
               ||||||||||||||||||||||||||||||||||||||||||||||||||||||||||||
Sbjct  458715  AGTTAACTTGAAATTGCTGGCCTTTTCATTGGATGTTTTTTTTCCAAAGAGAGGTTTCTC  458656

Query  659     TGCGTGCTTGAGGTATAATGCAAGTACGGTCGTTTTAGGTTTTACCAACTGCGGCTAATC  718
               ||||||||||||||||||||||||||||||||||||||||||||||||||||||||||||
Sbjct  458655  TGCGTGCTTGAGGTATAATGCAAGTACGGTCGTTTTAGGTTTTACCAACTGCGGCTAATC  458596

Query  719     tttttttATACTGAGCGTATTGGAACGTTATCGATAAGAAGAGAGCGTCTAGGCGAACAA  778
               |||| |   ||||||||||||| |||||||||||||||||||||||||||||||||||||
Sbjct  458595  TTTTGT---ACTGAGCGTATTGAAACGTTATCGATAAGAAGAGAGCGTCTAGGCGAACAA  458539

Query  779     TGTTCTTAAAGTTTGACCTCAAATCAGGTAGGAGTACCCGCTGAACTTAA  828
               ||||||||||||||||||||||||||||||||||||||||||||||||||
Sbjct  458538  TGTTCTTAAAGTTTGACCTCAAATCAGGTAGGAGTACCCGCTGAACTTAA  458489


>VZXH01000410.1 Saccharomyces cerevisiae x Saccharomyces eubayanus x Saccharomyces 
kudriavzevii x Saccharomyces uvarum strain yHQL563 flattened_line_831, 
whole genome shotgun sequence
Length=922

 Score = 1293 bits (700),  Expect = 0.0
 Identities = 758/785 (97%), Gaps = 7/785 (1%)
 Strand=Plus/Minus

Query  1    CAAGGTTTCCGTAGGTGAACCTGCGGAAGGATCATTAAAGAAATTTAATAATTTTGAAAA  60
            ||||||||||||||||||||||||||||||||||||||||||||||||||||||||| | 
Sbjct  780  CAAGGTTTCCGTAGGTGAACCTGCGGAAGGATCATTAAAGAAATTTAATAATTTTGATAT  721

Query  61   TGGAtttttttGTTTTGGCAAGAGCATGAGAGCTTTTACTGGGCAAGAAGACAAGAGATG  120
            ||||||||||||||||||||||||| ||||||||||||||||||||||||||||||||||
Sbjct  720  TGGATTTTTTTGTTTTGGCAAGAGCGTGAGAGCTTTTACTGGGCAAGAAGACAAGAGATG  661

Query  121  GAGAGTCCAGCCGGGCCTGCGCTTAAGTGCGCGGTCTTGCTAGGCTTGTAAGTTTCTTTC  180
            |||||||| ||||||||||||||||||||||||||||||||||||||| || ||||||||
Sbjct  660  GAGAGTCCGGCCGGGCCTGCGCTTAAGTGCGCGGTCTTGCTAGGCTTGCAAATTTCTTTC  601

Query  181  TTGCTATTCCAAACGGTGAGAGATTTCTGTGCTTTTGTTATAGGACAATTAAAACCGTTT  240
            |||||||||||||| ||||||   |||| || ||||||||||||||||||||||||||||
Sbjct  600  TTGCTATTCCAAACAGTGAGA--CTTCTCTGTTTTTGTTATAGGACAATTAAAACCGTTT  543

Query  241  CAATACAACACACTGTGGAGTTTTCATATCTTTGCAACTTTTTCTTTGGGCATTCGAGCA  300
            |||||||||||||||||||||||| |||  ||||||||||||||||||||| ||||||||
Sbjct  542  CAATACAACACACTGTGGAGTTTTTATACTTTTGCAACTTTTTCTTTGGGC-TTCGAGCA  484

Query  301  ATCGGGGCCCAGAGGTAACAAACACAAACAATTTTATCTATTCATTAAATTTTTGTCAAA  360
            ||| | ||||||||||||||||||||||||||||||| |||||||||||||||| |||||
Sbjct  483  ATC-GAGCCCAGAGGTAACAAACACAAACAATTTTATTTATTCATTAAATTTTTTTCAAA  425

Query  361  AACAAGAATTTTCGTAACTGGAAATTTTAAAA-T-ATTAAAAACTTTCAACAACGGATCT  418
            |||||||||||||||||||||||||||||||| | |||||||||||||||||||||||||
Sbjct  424  AACAAGAATTTTCGTAACTGGAAATTTTAAAAATAATTAAAAACTTTCAACAACGGATCT  365

Query  419  CTTGGTTCTCGCATCGATGAAGAACGCAGCGAAATGCGATACGTAATGTGAATTGCAGAA  478
            ||||||||||||||||||||||||||||||||||||||||||||||||||||||||||||
Sbjct  364  CTTGGTTCTCGCATCGATGAAGAACGCAGCGAAATGCGATACGTAATGTGAATTGCAGAA  305

Query  479  TTCCGTGAATCATCGAATCTTTGAACGCACATTGCGCCCCTTGGTATTCCAGGGGGCATG  538
            ||||||||||||||||||||||||||||||||||||||||||||||||||||||||||||
Sbjct  304  TTCCGTGAATCATCGAATCTTTGAACGCACATTGCGCCCCTTGGTATTCCAGGGGGCATG  245

Query  539  CCTGTTTGAGCGTCATTTCCTTCTCAAACATTCTGTTTGGTAGTGAGTGATACTCTTTGG  598
            |||||||||||||||||||||||||||||||||||||||||||| ||||||||||| |||
Sbjct  244  CCTGTTTGAGCGTCATTTCCTTCTCAAACATTCTGTTTGGTAGTTAGTGATACTCTCTGG  185

Query  599  AGTTAACTTGAAATTGCTGGCCTTTTCATTGGATGttttttttCCAAAGAGAGGTTTCTC  658
            ||||||||||||||||||||||||||||||||||||||||||||||||||||||||||||
Sbjct  184  AGTTAACTTGAAATTGCTGGCCTTTTCATTGGATGTTTTTTTTCCAAAGAGAGGTTTCTC  125

Query  659  TGCGTGCTTGAGGTATAATGCAAGTACGGTCGTTTTAGGTTTTACCAACTGCGGCTAATC  718
            ||||||||||||||||||||||||||||||||||||||||||||||||||||||||||||
Sbjct  124  TGCGTGCTTGAGGTATAATGCAAGTACGGTCGTTTTAGGTTTTACCAACTGCGGCTAATC  65

Query  719  tttttttATACTGAGCGTATTGGAACGTTATCGATAAGAAGAGAGCGTCTAGGCGAACAA  778
            ||||||  |||||||||||||| |||||||||||||||||||||||||||||||||||||
Sbjct  64   TTTTTTG-TACTGAGCGTATTGAAACGTTATCGATAAGAAGAGAGCGTCTAGGCGAACAA  6

Query  779  TGTTC  783
            |||||
Sbjct  5    TGTTC  1


>BLYF01000219.1 Racodium therryanum Rac09Pj11-1 DNA, sequence0219, whole genome 
shotgun sequence
Length=5499

 Score = 1245 bits (674),  Expect = 0.0
 Identities = 674/674 (100%), Gaps = 0/674 (0%)
 Strand=Plus/Minus

Query  1     CAAGGTTTCCGTAGGTGAACCTGCGGAAGGATCATTAAAGAAATTTAATAATTTTGAAAA  60
             ||||||||||||||||||||||||||||||||||||||||||||||||||||||||||||
Sbjct  1512  CAAGGTTTCCGTAGGTGAACCTGCGGAAGGATCATTAAAGAAATTTAATAATTTTGAAAA  1453

Query  61    TGGAtttttttGTTTTGGCAAGAGCATGAGAGCTTTTACTGGGCAAGAAGACAAGAGATG  120
             ||||||||||||||||||||||||||||||||||||||||||||||||||||||||||||
Sbjct  1452  TGGATTTTTTTGTTTTGGCAAGAGCATGAGAGCTTTTACTGGGCAAGAAGACAAGAGATG  1393

Query  121   GAGAGTCCAGCCGGGCCTGCGCTTAAGTGCGCGGTCTTGCTAGGCTTGTAAGTTTCTTTC  180
             ||||||||||||||||||||||||||||||||||||||||||||||||||||||||||||
Sbjct  1392  GAGAGTCCAGCCGGGCCTGCGCTTAAGTGCGCGGTCTTGCTAGGCTTGTAAGTTTCTTTC  1333

Query  181   TTGCTATTCCAAACGGTGAGAGATTTCTGTGCTTTTGTTATAGGACAATTAAAACCGTTT  240
             ||||||||||||||||||||||||||||||||||||||||||||||||||||||||||||
Sbjct  1332  TTGCTATTCCAAACGGTGAGAGATTTCTGTGCTTTTGTTATAGGACAATTAAAACCGTTT  1273

Query  241   CAATACAACACACTGTGGAGTTTTCATATCTTTGCAACTTTTTCTTTGGGCATTCGAGCA  300
             ||||||||||||||||||||||||||||||||||||||||||||||||||||||||||||
Sbjct  1272  CAATACAACACACTGTGGAGTTTTCATATCTTTGCAACTTTTTCTTTGGGCATTCGAGCA  1213

Query  301   ATCGGGGCCCAGAGGTAACAAACACAAACAATTTTATCTATTCATTAAATTTTTGTCAAA  360
             ||||||||||||||||||||||||||||||||||||||||||||||||||||||||||||
Sbjct  1212  ATCGGGGCCCAGAGGTAACAAACACAAACAATTTTATCTATTCATTAAATTTTTGTCAAA  1153

Query  361   AACAAGAATTTTCGTAACTGGAAATTTTAAAATATTAAAAACTTTCAACAACGGATCTCT  420
             ||||||||||||||||||||||||||||||||||||||||||||||||||||||||||||
Sbjct  1152  AACAAGAATTTTCGTAACTGGAAATTTTAAAATATTAAAAACTTTCAACAACGGATCTCT  1093

Query  421   TGGTTCTCGCATCGATGAAGAACGCAGCGAAATGCGATACGTAATGTGAATTGCAGAATT  480
             ||||||||||||||||||||||||||||||||||||||||||||||||||||||||||||
Sbjct  1092  TGGTTCTCGCATCGATGAAGAACGCAGCGAAATGCGATACGTAATGTGAATTGCAGAATT  1033

Query  481   CCGTGAATCATCGAATCTTTGAACGCACATTGCGCCCCTTGGTATTCCAGGGGGCATGCC  540
             ||||||||||||||||||||||||||||||||||||||||||||||||||||||||||||
Sbjct  1032  CCGTGAATCATCGAATCTTTGAACGCACATTGCGCCCCTTGGTATTCCAGGGGGCATGCC  973

Query  541   TGTTTGAGCGTCATTTCCTTCTCAAACATTCTGTTTGGTAGTGAGTGATACTCTTTGGAG  600
             ||||||||||||||||||||||||||||||||||||||||||||||||||||||||||||
Sbjct  972   TGTTTGAGCGTCATTTCCTTCTCAAACATTCTGTTTGGTAGTGAGTGATACTCTTTGGAG  913

Query  601   TTAACTTGAAATTGCTGGCCTTTTCATTGGATGttttttttCCAAAGAGAGGTTTCTCTG  660
             ||||||||||||||||||||||||||||||||||||||||||||||||||||||||||||
Sbjct  912   TTAACTTGAAATTGCTGGCCTTTTCATTGGATGTTTTTTTTCCAAAGAGAGGTTTCTCTG  853

Query  661   CGTGCTTGAGGTAT  674
             ||||||||||||||
Sbjct  852   CGTGCTTGAGGTAT  839


 Score = 239 bits (129),  Expect = 1e-58
 Identities = 129/129 (100%), Gaps = 0/129 (0%)
 Strand=Plus/Minus

Query  700  TTACCAACTGCGGCTAATCtttttttATACTGAGCGTATTGGAACGTTATCGATAAGAAG  759
            ||||||||||||||||||||||||||||||||||||||||||||||||||||||||||||
Sbjct  794  TTACCAACTGCGGCTAATCTTTTTTTATACTGAGCGTATTGGAACGTTATCGATAAGAAG  735

Query  760  AGAGCGTCTAGGCGAACAATGTTCTTAAAGTTTGACCTCAAATCAGGTAGGAGTACCCGC  819
            ||||||||||||||||||||||||||||||||||||||||||||||||||||||||||||
Sbjct  734  AGAGCGTCTAGGCGAACAATGTTCTTAAAGTTTGACCTCAAATCAGGTAGGAGTACCCGC  675

Query  820  TGAACTTAA  828
            |||||||||
Sbjct  674  TGAACTTAA  666


>VZXH01000447.1 Saccharomyces cerevisiae x Saccharomyces eubayanus x Saccharomyces 
kudriavzevii x Saccharomyces uvarum strain yHQL563 flattened_line_905, 
whole genome shotgun sequence
Length=737

 Score = 1020 bits (552),  Expect = 0.0
 Identities = 581/595 (98%), Gaps = 1/595 (0%)
 Strand=Plus/Plus

Query  1    CAAGGTTTCCGTAGGTGAACCTGCGGAAGGATCATTAAAGAAATTTAATAATTTTGAAAA  60
            ||||||||||||||||||||||||||||||||||||||||||||||||||||||||||||
Sbjct  143  CAAGGTTTCCGTAGGTGAACCTGCGGAAGGATCATTAAAGAAATTTAATAATTTTGAAAA  202

Query  61   TGGAtttttttGTTTTGGCAAGAGCATGAGAGCTTTTACTGGGCAAGAAGACAAGAGATG  120
            ||||||| ||||||||||||||||| ||||||||||||||||||||| ||||||||||||
Sbjct  203  TGGATTTGTTTGTTTTGGCAAGAGCGTGAGAGCTTTTACTGGGCAAGTAGACAAGAGATG  262

Query  121  GAGAGTCCAGCCGGGCCTGCGCTTAAGTGCGCGGTCTTGCTAGGCTTGTAAGTTTCTTTC  180
            |||||||||||||||||||||||||||||||||||||||||||||||| |||||||||||
Sbjct  263  GAGAGTCCAGCCGGGCCTGCGCTTAAGTGCGCGGTCTTGCTAGGCTTGCAAGTTTCTTTC  322

Query  181  TTGCTATTCCAAACGGTGAGAGATTTCTGTGCTTTTGTTATAGGACAATTAAAACCGTTT  240
            |||||||||||||| ||||||||||||| || ||||||||||||||||| ||||||||||
Sbjct  323  TTGCTATTCCAAACAGTGAGAGATTTCTCTGTTTTTGTTATAGGACAATCAAAACCGTTT  382

Query  241  CAATACAACACACTGTGGAGTTTTCATATCTTTGCAACTTTTTCTTTGGGCATTCGAGCA  300
            |||||||||||||||||||||||| ||||||||||||||||||||||||||  |||||||
Sbjct  383  CAATACAACACACTGTGGAGTTTTTATATCTTTGCAACTTTTTCTTTGGGCTGTCGAGCA  442

Query  301  ATCGGGGCCCAGAGGTAACAAACACAAACAATTTTATCTATTCATTAAATTTTTGTCAAA  360
            ||||| ||||||||||||||||||||||||||||||| ||||||||||||||||||||||
Sbjct  443  ATCGGAGCCCAGAGGTAACAAACACAAACAATTTTATTTATTCATTAAATTTTTGTCAAA  502

Query  361  AACAAGAATTTTCGTAACTGGAAATTTT-AAAATATTAAAAACTTTCAACAACGGATCTC  419
            |||||||||||||||||||||||||||| |||||||||||||||||||||||||||||||
Sbjct  503  AACAAGAATTTTCGTAACTGGAAATTTTAAAAATATTAAAAACTTTCAACAACGGATCTC  562

Query  420  TTGGTTCTCGCATCGATGAAGAACGCAGCGAAATGCGATACGTAATGTGAATTGCAGAAT  479
            ||||||||||||||||||||||||||||||||||||||||||||||||||||||||||||
Sbjct  563  TTGGTTCTCGCATCGATGAAGAACGCAGCGAAATGCGATACGTAATGTGAATTGCAGAAT  622

Query  480  TCCGTGAATCATCGAATCTTTGAACGCACATTGCGCCCCTTGGTATTCCAGGGGGCATGC  539
            ||||||||||||||||||||||||||||||||||||||||||||||||||||||||||||
Sbjct  623  TCCGTGAATCATCGAATCTTTGAACGCACATTGCGCCCCTTGGTATTCCAGGGGGCATGC  682

Query  540  CTGTTTGAGCGTCATTTCCTTCTCAAACATTCTGTTTGGTAGTGAGTGATACTCT  594
            |||||||||||||||||||||||||||||||||||||||||||||||||||||||
Sbjct  683  CTGTTTGAGCGTCATTTCCTTCTCAAACATTCTGTTTGGTAGTGAGTGATACTCT  737


>PPIM01000086.1 Saturnispora zaruensis strain NRRL Y-7008 NODE_87_length_523_cov_0.689055_ID_173, 
whole genome shotgun sequence
Length=523

 Score = 928 bits (502),  Expect = 0.0
 Identities = 516/523 (99%), Gaps = 0/523 (0%)
 Strand=Plus/Plus

Query  228  ATTAAAACCGTTTCAATACAACACACTGTGGAGTTTTCATATCTTTGCAACTTTTTCTTT  287
            ||||||||||||||||||||||||||| ||||||||||||||||||||||||||||||||
Sbjct  1    ATTAAAACCGTTTCAATACAACACACTATGGAGTTTTCATATCTTTGCAACTTTTTCTTT  60

Query  288  GGGCATTCGAGCAATCGGGGCCCAGAGGTAACAAACACAAACAATTTTATCTATTCATTA  347
            ||||||||||||||||||||||||||||||||||||||||||||||||||||||||||||
Sbjct  61   GGGCATTCGAGCAATCGGGGCCCAGAGGTAACAAACACAAACAATTTTATCTATTCATTA  120

Query  348  AATTTTTGTCAAAAACAAGAATTTTCGTAACTGGAAATTTTAAAATATTAAAAACTTTCA  407
            ||||||||||||||||||||||||||||||||||||||||||||||  | ||||||||||
Sbjct  121  AATTTTTGTCAAAAACAAGAATTTTCGTAACTGGAAATTTTAAAATCGTTAAAACTTTCA  180

Query  408  ACAACGGATCTCTTGGTTCTCGCATCGATGAAGAACGCAGCGAAATGCGATACGTAATGT  467
            ||||||||||||||||||||||||||||||||||||||||||||||||||||||||||||
Sbjct  181  ACAACGGATCTCTTGGTTCTCGCATCGATGAAGAACGCAGCGAAATGCGATACGTAATGT  240

Query  468  GAATTGCAGAATTCCGTGAATCATCGAATCTTTGAACGCACATTGCGCCCCTTGGTATTC  527
            ||||||||||||||||||||||||||||||||||||||||||||||||||||||||||||
Sbjct  241  GAATTGCAGAATTCCGTGAATCATCGAATCTTTGAACGCACATTGCGCCCCTTGGTATTC  300

Query  528  CAGGGGGCATGCCTGTTTGAGCGTCATTTCCTTCTCAAACATTCTGTTTGGTAGTGAGTG  587
            |||||||||||||||||||||||||| ||| |||||||||||||||||||||||||||||
Sbjct  301  CAGGGGGCATGCCTGTTTGAGCGTCAGTTCATTCTCAAACATTCTGTTTGGTAGTGAGTG  360

Query  588  ATACTCTTTGGAGTTAACTTGAAATTGCTGGCCTTTTCATTGGATGttttttttCCAAAG  647
            ||||||||||||||||||||||||||||||||||||||||||||||||||||||||||||
Sbjct  361  ATACTCTTTGGAGTTAACTTGAAATTGCTGGCCTTTTCATTGGATGTTTTTTTTCCAAAG  420

Query  648  AGAGGTTTCTCTGCGTGCTTGAGGTATAATGCAAGTACGGTCGTTTTAGGTTTTACCAAC  707
            ||||||||||||||||||||||||||||| ||||||||||||||||||||||||||||||
Sbjct  421  AGAGGTTTCTCTGCGTGCTTGAGGTATAAGGCAAGTACGGTCGTTTTAGGTTTTACCAAC  480

Query  708  TGCGGCTAATCtttttttATACTGAGCGTATTGGAACGTTATC  750
            |||||||||||||||||||||||||||||||||||||||||||
Sbjct  481  TGCGGCTAATCTTTTTTTATACTGAGCGTATTGGAACGTTATC  523


>LIOO01000008.1 Saccharomyces boulardii (nom. inval.) strain unique28 scf7180000000092, 
whole genome shotgun sequence
Length=6270

 Score = 715 bits (387),  Expect = 0.0
 Identities = 672/813 (83%), Gaps = 5/813 (1%)
 Strand=Plus/Plus

Query  2    AAGGTTTCCGTAGGTGAACCTGCGGAAGGATCATTAAAGAAATTTAATAATTTTGAAAAT  61
            |||||||  |||||||||  || |||||||| ||||||||||||||||||||||||||||
Sbjct  57   AAGGTTTAAGTAGGTGAAAATGAGGAAGGATAATTAAAGAAATTTAATAATTTTGAAAAT  116

Query  62   GGAtttttttGTTTTGGCAAGAGCATGAGAGCTTTTACTGGGCAAGAAGACAAGAGATGG  121
            ||||||||||||||||| ||||| ||||||| ||||| |||| ||||||| | |||||||
Sbjct  117  GGATTTTTTTGTTTTGGAAAGAGAATGAGAGATTTTAATGGGAAAGAAGAAAGGAGATGG  176

Query  122  AGAGTCCAGCCGGGCCTGCGCTTAAGTGCGCGGTCTTGCTAGGCTTGTAAGTTTCTTTCT  181
            |||||  ||  |||  || | ||||||| | ||| ||| |||| |||||||||| ||| |
Sbjct  177  AGAGTAAAGAAGGGA-TGAGATTAAGTGAGAGGTATTGATAGGATTGTAAGTTTATTTAT  235

Query  182  TGCTATTCCAAACGGTGAGAGATTTCTGTGCTTTTGTTATAGGACAATTAAAACCGTTTC  241
            || ||||  ||| |||||||||||| |||| ||||||||||||| ||||||||  |||| 
Sbjct  236  TGATATTAAAAAAGGTGAGAGATTTATGTGATTTTGTTATAGGAAAATTAAAAAAGTTTA  295

Query  242  AATACAACACACTGTGGAGTTTTCATATCTTTGCAACTTTTTCTTTGGGCATTCGAGCAA  301
            |||| || | | ||||||||||| |||| |||| || ||||| |||||| ||| ||| ||
Sbjct  296  AATAAAAAAAA-TGTGGAGTTTTAATATATTTGAAAATTTTTATTTGGGAATTAGAGAAA  354

Query  302  TCGGGGCCCAGAGGTAACAAACACAAACAATTTTATCTATTCATTAAATTTTTGTCAAAA  361
            | ||||   |||||||| ||| | ||| |||||||| |||| ||||||||||||| ||||
Sbjct  355  TAGGGGAAAAGAGGTAAAAAAAAAAAA-AATTTTATATATTAATTAAATTTTTGTAAAAA  413

Query  362  ACAAGAATTTTCGTAACTGGAAATTTTAAAATATTAAAAACTTTCAACAACGGATCTCTT  421
            | ||||||||| |||| ||||||||||||||||||||||| ||| || || |||| | ||
Sbjct  414  A-AAGAATTTTAGTAAATGGAAATTTTAAAATATTAAAAAATTTAAAAAAAGGATATATT  472

Query  422  GGTTCTCGCATCGATGAAGAACGCAGCGAAATGCGATACGTAATGTGAATTGCAGAATTC  481
            |||| | | || ||||||||| | || |||||| |||| ||||||||||||| |||||| 
Sbjct  473  GGTTATAGAATAGATGAAGAAAGAAGAGAAATGAGATA-GTAATGTGAATTGAAGAATTA  531

Query  482  CGTGAATCATCGAATCTTTGAACGCACATTGCGCCCCTTGGTATTCCAGGGGGCATGCCT  541
             |||||| || |||| |||||| | | |||| |    ||||||||  |||||| |||  |
Sbjct  532  AGTGAATAATAGAATATTTGAAAGAAAATTGAGAAAATTGGTATTAAAGGGGGAATGAAT  591

Query  542  GTTTGAGCGTCATTTCCTTCTCAAACATTCTGTTTGGTAGTGAGTGATACTCTTTGGAGT  601
            ||||||| || ||||  || | ||| ||| ||||||||||||||||||| | ||||||||
Sbjct  592  GTTTGAGAGTAATTTAATTATAAAAAATTATGTTTGGTAGTGAGTGATAATATTTGGAGT  651

Query  602  TAACTTGAAATTGCTGGCCTTTTCATTGGATGttttttttCCAAAGAGAGGTTTCTCTGC  661
            ||| ||||||||| |||  |||| ||||||||||||||||  |||||||||||| | || 
Sbjct  652  TAAATTGAAATTGATGGAATTTTAATTGGATGTTTTTTTTAAAAAGAGAGGTTTATATGA  711

Query  662  GTGCTTGAGGTATAATGCAAGTACGGTCGTTTTAGGTTTTACCAACTGCGGCTAATCttt  721
            ||| ||||||||||||| ||||| ||| |||||||||||||  || || || |||| |||
Sbjct  712  GTGATTGAGGTATAATGAAAGTAAGGTAGTTTTAGGTTTTAAAAAATGAGGATAATATTT  771

Query  722  ttttATACTGAGCGTATTGGAACGTTATCGATAAGAAGAGAGCGTCTAGGCGAACAATGT  781
            ||||||| |||| ||||||||| ||||| ||||||||||||| || |||| ||| |||||
Sbjct  772  TTTTATAATGAGAGTATTGGAAAGTTATAGATAAGAAGAGAGAGTATAGGAGAAAAATGT  831

Query  782  TCTTAAAGTTTGACCTCAAATCAGGTAGGAGTA  814
            | |||||||||||  | |||| |||||||||||
Sbjct  832  TATTAAAGTTTGAAATAAAATAAGGTAGGAGTA  864


>VZWC01000071.1 Saccharomyces cerevisiae x Saccharomyces eubayanus x Saccharomyces 
uvarum strain yHAB34 scf7180000206507, whole genome shotgun 
sequence
Length=1189

 Score = 710 bits (384),  Expect = 0.0
 Identities = 392/395 (99%), Gaps = 3/395 (1%)
 Strand=Plus/Plus

Query  436  TGAAGAACGCAGCGAAATGCGATACGTAATGTGAATTGCAGAATTCCGTGAATCATCGAA  495
            ||||||||||||||||||||||||||||||||||||||||||||||||||||||||||||
Sbjct  1    TGAAGAACGCAGCGAAATGCGATACGTAATGTGAATTGCAGAATTCCGTGAATCATCGAA  60

Query  496  TCTTTGAACGCACATTGCGCCCCTTGGTATTCCAGGGGGCATGCCTGTTTGAGCGTCATT  555
            ||||||||||||||||||||||||||||||||||||||||||||||||||||||||||||
Sbjct  61   TCTTTGAACGCACATTGCGCCCCTTGGTATTCCAGGGGGCATGCCTGTTTGAGCGTCATT  120

Query  556  TCCTTCTCAAACATTCTGTTTGGTAGTGAGTGATACTCTTTGGAGTTAACTTGAAATTGC  615
            ||||||||||||||||||||||||||||||||||||||||||||||||||||||||||||
Sbjct  121  TCCTTCTCAAACATTCTGTTTGGTAGTGAGTGATACTCTTTGGAGTTAACTTGAAATTGC  180

Query  616  TGGCCTTTTCATTGGATG--ttttttttCCAAAGAGAGGTTTCTCTGCGTGCTTGAGGTA  673
            ||||||||||||||||||  ||||||||||||||||||||||||||||||||||||||||
Sbjct  181  TGGCCTTTTCATTGGATGTTTTTTTTTTCCAAAGAGAGGTTTCTCTGCGTGCTTGAGGTA  240

Query  674  TAATGCAAGTACGGTCGTTTTAGGTTTTACCAACTGCGGCTAATCtttttttATACTGAG  733
            ||||||||||||||||||||||||||||||||||||||||||||| ||||||||||||||
Sbjct  241  TAATGCAAGTACGGTCGTTTTAGGTTTTACCAACTGCGGCTAATC-TTTTTTATACTGAG  299

Query  734  CGTATTGGAACGTTATCGATAAGAAGAGAGCGTCTAGGCGAACAATGTTCTTAAAGTTTG  793
            ||||||||||||||||||||||||||||||||||||||||||||||||||||||||||||
Sbjct  300  CGTATTGGAACGTTATCGATAAGAAGAGAGCGTCTAGGCGAACAATGTTCTTAAAGTTTG  359

Query  794  ACCTCAAATCAGGTAGGAGTACCCGCTGAACTTAA  828
            |||||||||||||||||||||||||||||||||||
Sbjct  360  ACCTCAAATCAGGTAGGAGTACCCGCTGAACTTAA  394


>VZXH01000655.1 Saccharomyces cerevisiae x Saccharomyces eubayanus x Saccharomyces 
kudriavzevii x Saccharomyces uvarum strain yHQL563 flattened_line_1325, 
whole genome shotgun sequence
Length=399

 Score = 710 bits (384),  Expect = 0.0
 Identities = 395/400 (99%), Gaps = 1/400 (0%)
 Strand=Plus/Minus

Query  400  AACTTTCAACAACGGATCTCTTGGTTCTCGCATCGATGAAGAACGCAGCGAAATGCGATA  459
            ||||||||||||||||||||||||||||||||||||||||||||||||||||||||||||
Sbjct  399  AACTTTCAACAACGGATCTCTTGGTTCTCGCATCGATGAAGAACGCAGCGAAATGCGATA  340

Query  460  CGTAATGTGAATTGCAGAATTCCGTGAATCATCGAATCTTTGAACGCACATTGCGCCCCT  519
            ||||||||||||||||||||||||||||||||||||||||||||||||||||||||||||
Sbjct  339  CGTAATGTGAATTGCAGAATTCCGTGAATCATCGAATCTTTGAACGCACATTGCGCCCCT  280

Query  520  TGGTATTCCAGGGGGCATGCCTGTTTGAGCGTCATTTCCTTCTCAAACATTCTGTTTGGT  579
            ||||||||||||||||||||||||||||||||||||||||||||||||||||||||||||
Sbjct  279  TGGTATTCCAGGGGGCATGCCTGTTTGAGCGTCATTTCCTTCTCAAACATTCTGTTTGGT  220

Query  580  AGTGAGTGATACTCTTTGGAGTTAACTTGAAATTGCTGGCCTTTTCATTGGATGtttttt  639
            ||||||||||||||| ||| ||||||||||||||||||||||||||||||||||||||||
Sbjct  219  AGTGAGTGATACTCTCTGGGGTTAACTTGAAATTGCTGGCCTTTTCATTGGATGTTTTTT  160

Query  640  ttCCAAAGAGAGGTTTCTCTGCGTGCTTGAGGTATAATGCAAGTACGGTCGTTTTAGGTT  699
            ||||||||||||||||||||||||||||||||||||||||||||||||||||||||||||
Sbjct  159  TTCCAAAGAGAGGTTTCTCTGCGTGCTTGAGGTATAATGCAAGTACGGTCGTTTTAGGTT  100

Query  700  TTACCAACTGCGGCTAATCtttttttATACTGAGCGTATTGGAACGTTATCGATAAGAAG  759
            |||||||||||||||||||||||||  |||||||||||||| ||||||||||||||||||
Sbjct  99   TTACCAACTGCGGCTAATCTTTTTTG-TACTGAGCGTATTGAAACGTTATCGATAAGAAG  41

Query  760  AGAGCGTCTAGGCGAACAATGTTCTTAAAGTTTGACCTCA  799
            ||||||||||||||||||||||||||||||||||||||||
Sbjct  40   AGAGCGTCTAGGCGAACAATGTTCTTAAAGTTTGACCTCA  1


>VZXH01000676.1 Saccharomyces cerevisiae x Saccharomyces eubayanus x Saccharomyces 
kudriavzevii x Saccharomyces uvarum strain yHQL563 flattened_line_1371, 
whole genome shotgun sequence
Length=391

 Score = 686 bits (371),  Expect = 0.0
 Identities = 382/387 (99%), Gaps = 2/387 (1%)
 Strand=Plus/Minus

Query  443  CGCAGCGAAATGCGATACGTAATGTGAATTGCAGAATTCCGTGAATCATCGAATCTTTGA  502
            ||||||||||||||||||||||||||||||||||||||||||||||||||||||||||||
Sbjct  391  CGCAGCGAAATGCGATACGTAATGTGAATTGCAGAATTCCGTGAATCATCGAATCTTTGA  332

Query  503  ACGCACATTGCGCCCCTTGGTATTCCAGGGGGCATGCCTGTTTGAGCGTCATTTCCTTCT  562
            ||||||||||||||||||||||||||||||||||||||||||||||||||||||||||||
Sbjct  331  ACGCACATTGCGCCCCTTGGTATTCCAGGGGGCATGCCTGTTTGAGCGTCATTTCCTTCT  272

Query  563  CAAACATTCTGTTTGGTAGTGAGTGATACTCTTTGGAGTTAACTTGAAATTGCTGGCCTT  622
            |||||||||||||||||||||||||||||||| |||||||||||||||||||||||||||
Sbjct  271  CAAACATTCTGTTTGGTAGTGAGTGATACTCTCTGGAGTTAACTTGAAATTGCTGGCCTT  212

Query  623  TTCATTGGATGtttttttt-CCAAAGAGAGGTTTCTCTGCGTGCTTGAGGTATAATGCAA  681
            ||||||||||||||||||| ||||||||||||||||||||||||||||||||||||||||
Sbjct  211  TTCATTGGATGTTTTTTTTTCCAAAGAGAGGTTTCTCTGCGTGCTTGAGGTATAATGCAA  152

Query  682  GTACGGTCGTTTTAGGTTTTACCAACTGCGGCTAATCtttttttATACTGAGCGTATTGG  741
            |||||||||||||||||||||||||||||||||||||||||||  |||||||||||||| 
Sbjct  151  GTACGGTCGTTTTAGGTTTTACCAACTGCGGCTAATCTTTTTTG-TACTGAGCGTATTGA  93

Query  742  AACGTTATCGATAAGAAGAGAGCGTCTAGGCGAACAATGTTCTTAAAGTTTGACCTCAAA  801
            ||||||||||||||||||||||||||||||||||||||||||||||||||||||||||||
Sbjct  92   AACGTTATCGATAAGAAGAGAGCGTCTAGGCGAACAATGTTCTTAAAGTTTGACCTCAAA  33

Query  802  TCAGGTAGGAGTACCCGCTGAACTTAA  828
            |||||||||||||||||||||||||||
Sbjct  32   TCAGGTAGGAGTACCCGCTGAACTTAA  6


>VZXH01000746.1 Saccharomyces cerevisiae x Saccharomyces eubayanus x Saccharomyces 
kudriavzevii x Saccharomyces uvarum strain yHQL563 flattened_line_1511, 
whole genome shotgun sequence
Length=344

 Score = 625 bits (338),  Expect = 8e-175
 Identities = 343/345 (99%), Gaps = 1/345 (0%)
 Strand=Plus/Minus

Query  396  TAAAAACTTTCAACAACGGATCTCTTGGTTCTCGCATCGATGAAGAACGCAGCGAAATGC  455
            ||||||||||||||||||||||||||||||||||||||||||||||||||||||||||||
Sbjct  344  TAAAAACTTTCAACAACGGATCTCTTGGTTCTCGCATCGATGAAGAACGCAGCGAAATGC  285

Query  456  GATACGTAATGTGAATTGCAGAATTCCGTGAATCATCGAATCTTTGAACGCACATTGCGC  515
            ||||||||||||||||||||||||||||||||||||||||||||||||||||||||||||
Sbjct  284  GATACGTAATGTGAATTGCAGAATTCCGTGAATCATCGAATCTTTGAACGCACATTGCGC  225

Query  516  CCCTTGGTATTCCAGGGGGCATGCCTGTTTGAGCGTCATTTCCTTCTCAAACATTCTGTT  575
            ||||||||||||||||||||||||||||||||||||||||||||||||||||||||||||
Sbjct  224  CCCTTGGTATTCCAGGGGGCATGCCTGTTTGAGCGTCATTTCCTTCTCAAACATTCTGTT  165

Query  576  TGGTAGTGAGTGATACTCTTTGGAGTTAACTTGAAATTGCTGGCCTTTTCATTGGATGtt  635
            ||||||||||||||||||||||||||||||||||||||||||||||||||||||||||||
Sbjct  164  TGGTAGTGAGTGATACTCTTTGGAGTTAACTTGAAATTGCTGGCCTTTTCATTGGATGTT  105

Query  636  ttttttCCAAAGAGAGGTTTCTCTGCGTGCTTGAGGTATAATGCAAGTACGGTCGTTTTA  695
            ||||||||||||||||||||||||||||||||||||||||||||||||||||||||||||
Sbjct  104  TTTTTTCCAAAGAGAGGTTTCTCTGCGTGCTTGAGGTATAATGCAAGTACGGTCGTTTTA  45

Query  696  GGTTTTACCAACTGCGGCTAATCtttttttATACTGAGCGTATTG  740
            |||||||||||||||||||||||||||||  ||||||||||||||
Sbjct  44   GGTTTTACCAACTGCGGCTAATCTTTTTTG-TACTGAGCGTATTG  1


>DUXO01000939.1 TPA_asm: Saccharomyces cerevisiae x Saccharomyces uvarum strain 
Muri scaffold23345_cov1356, whole genome shotgun sequence
Length=334

 Score = 617 bits (334),  Expect = 1e-172
 Identities = 334/334 (100%), Gaps = 0/334 (0%)
 Strand=Plus/Plus

Query  135  GCCTGCGCTTAAGTGCGCGGTCTTGCTAGGCTTGTAAGTTTCTTTCTTGCTATTCCAAAC  194
            ||||||||||||||||||||||||||||||||||||||||||||||||||||||||||||
Sbjct  1    GCCTGCGCTTAAGTGCGCGGTCTTGCTAGGCTTGTAAGTTTCTTTCTTGCTATTCCAAAC  60

Query  195  GGTGAGAGATTTCTGTGCTTTTGTTATAGGACAATTAAAACCGTTTCAATACAACACACT  254
            ||||||||||||||||||||||||||||||||||||||||||||||||||||||||||||
Sbjct  61   GGTGAGAGATTTCTGTGCTTTTGTTATAGGACAATTAAAACCGTTTCAATACAACACACT  120

Query  255  GTGGAGTTTTCATATCTTTGCAACTTTTTCTTTGGGCATTCGAGCAATCGGGGCCCAGAG  314
            ||||||||||||||||||||||||||||||||||||||||||||||||||||||||||||
Sbjct  121  GTGGAGTTTTCATATCTTTGCAACTTTTTCTTTGGGCATTCGAGCAATCGGGGCCCAGAG  180

Query  315  GTAACAAACACAAACAATTTTATCTATTCATTAAATTTTTGTCAAAAACAAGAATTTTCG  374
            ||||||||||||||||||||||||||||||||||||||||||||||||||||||||||||
Sbjct  181  GTAACAAACACAAACAATTTTATCTATTCATTAAATTTTTGTCAAAAACAAGAATTTTCG  240

Query  375  TAACTGGAAATTTTAAAATATTAAAAACTTTCAACAACGGATCTCTTGGTTCTCGCATCG  434
            ||||||||||||||||||||||||||||||||||||||||||||||||||||||||||||
Sbjct  241  TAACTGGAAATTTTAAAATATTAAAAACTTTCAACAACGGATCTCTTGGTTCTCGCATCG  300

Query  435  ATGAAGAACGCAGCGAAATGCGATACGTAATGTG  468
            ||||||||||||||||||||||||||||||||||
Sbjct  301  ATGAAGAACGCAGCGAAATGCGATACGTAATGTG  334


>VZXH01000754.1 Saccharomyces cerevisiae x Saccharomyces eubayanus x Saccharomyces 
kudriavzevii x Saccharomyces uvarum strain yHQL563 flattened_line_1527, 
whole genome shotgun sequence
Length=340

 Score = 606 bits (328),  Expect = 3e-169
 Identities = 337/341 (99%), Gaps = 1/341 (0%)
 Strand=Plus/Plus

Query  443  CGCAGCGAAATGCGATACGTAATGTGAATTGCAGAATTCCGTGAATCATCGAATCTTTGA  502
            ||||||||||||||||||||||||||||||||||||||||||||||||||||||||||||
Sbjct  1    CGCAGCGAAATGCGATACGTAATGTGAATTGCAGAATTCCGTGAATCATCGAATCTTTGA  60

Query  503  ACGCACATTGCGCCCCTTGGTATTCCAGGGGGCATGCCTGTTTGAGCGTCATTTCCTTCT  562
            ||||||||||||||||||||||||||||||||||||||||||||||||||||||||||||
Sbjct  61   ACGCACATTGCGCCCCTTGGTATTCCAGGGGGCATGCCTGTTTGAGCGTCATTTCCTTCT  120

Query  563  CAAACATTCTGTTTGGTAGTGAGTGATACTCTTTGGAGTTAACTTGAAATTGCTGGCCTT  622
            |||||||||||||||||||||||||||||||| |||||||||||||||||||||||||||
Sbjct  121  CAAACATTCTGTTTGGTAGTGAGTGATACTCTCTGGAGTTAACTTGAAATTGCTGGCCTT  180

Query  623  TTCATTGGATGttttttttCCAAAGAGAGGTTTCTCTGCGTGCTTGAGGTATAATGCAAG  682
            ||||||||||||||||||||||||||||||||||||||||||||||||||||||||||||
Sbjct  181  TTCATTGGATGTTTTTTTTCCAAAGAGAGGTTTCTCTGCGTGCTTGAGGTATAATGCAAG  240

Query  683  TACGGTCGTTTTAGGTTTTACCAACTGCGGCTAATCtttttttATACTGAGCGTATTGGA  742
            ||||||||||||||||||||||||||||||||||||||||||  |||||||||||||| |
Sbjct  241  TACGGTCGTTTTAGGTTTTACCAACTGCGGCTAATCTTTTTTG-TACTGAGCGTATTGAA  299

Query  743  ACGTTATCGATAAGAAGAGAGCGTCTAGGCGAACAATGTTC  783
            |||||||||||||||||||||||||||||||||||||||||
Sbjct  300  ACGTTATCGATAAGAAGAGAGCGTCTAGGCGAACAATGTTC  340


>VZXH01000458.1 Saccharomyces cerevisiae x Saccharomyces eubayanus x Saccharomyces 
kudriavzevii x Saccharomyces uvarum strain yHQL563 flattened_line_927, 
whole genome shotgun sequence
Length=696

 Score = 514 bits (278),  Expect = 2e-141
 Identities = 285/288 (99%), Gaps = 1/288 (0%)
 Strand=Plus/Minus

Query  541  TGTTTGAGCGTCATTTCCTTCTCAAACATTCTGTTTGGTAGTGAGTGATACTCTTTGGAG  600
            ||||||||||||||||||||||||||||||||||||||||||||||||||||||||||||
Sbjct  696  TGTTTGAGCGTCATTTCCTTCTCAAACATTCTGTTTGGTAGTGAGTGATACTCTTTGGAG  637

Query  601  TTAACTTGAAATTGCTGGCCTTTTCATTGGATGttttttttCCAAAGAGAGGTTTCTCTG  660
            ||||||||||||||||||||||||||||||||||||||||||||||||||||||||||||
Sbjct  636  TTAACTTGAAATTGCTGGCCTTTTCATTGGATGTTTTTTTTCCAAAGAGAGGTTTCTCTG  577

Query  661  CGTGCTTGAGGTATAATGCAAGTACGGTCGTTTTAGGTTTTACCAACTGCGGCTAATCtt  720
            ||||||||||||||||||||||||||||||||||||||||||||||||||||||||||||
Sbjct  576  CGTGCTTGAGGTATAATGCAAGTACGGTCGTTTTAGGTTTTACCAACTGCGGCTAATCTT  517

Query  721  tttttATACTGAGCGTATTGGAACGTTATCGATAAGAAGAGAGCGTCTAGGCGAACAATG  780
            ||||  ||||||||||||||||||||||||||||||||||||||||||||||||||||| 
Sbjct  516  TTTTG-TACTGAGCGTATTGGAACGTTATCGATAAGAAGAGAGCGTCTAGGCGAACAATA  458

Query  781  TTCTTAAAGTTTGACCTCAAATCAGGTAGGAGTACCCGCTGAACTTAA  828
            ||||||||||||||||||||||||||||||||||||||||||||||||
Sbjct  457  TTCTTAAAGTTTGACCTCAAATCAGGTAGGAGTACCCGCTGAACTTAA  410


>VZXH01000951.1 Saccharomyces cerevisiae x Saccharomyces eubayanus x Saccharomyces 
kudriavzevii x Saccharomyces uvarum strain yHQL563 flattened_line_1923, 
whole genome shotgun sequence
Length=254

 Score = 453 bits (245),  Expect = 4e-123
 Identities = 252/255 (99%), Gaps = 1/255 (0%)
 Strand=Plus/Plus

Query  541  TGTTTGAGCGTCATTTCCTTCTCAAACATTCTGTTTGGTAGTGAGTGATACTCTTTGGAG  600
            ||||||||||||||||||||||||||||||||||||||||||||||||||||||||||||
Sbjct  1    TGTTTGAGCGTCATTTCCTTCTCAAACATTCTGTTTGGTAGTGAGTGATACTCTTTGGAG  60

Query  601  TTAACTTGAAATTGCTGGCCTTTTCATTGGATGttttttttCCAAAGAGAGGTTTCTCTG  660
            ||||||||||||||||||||||||||||||||||||||||||||||||||||||||||||
Sbjct  61   TTAACTTGAAATTGCTGGCCTTTTCATTGGATGTTTTTTTTCCAAAGAGAGGTTTCTCTG  120

Query  661  CGTGCTTGAGGTATAATGCAAGTACGGTCGTTTTAGGTTTTACCAACTGCGGCTAATCtt  720
            ||||||||||||||||||||||||||||||||||||||||||||||||||||||||||||
Sbjct  121  CGTGCTTGAGGTATAATGCAAGTACGGTCGTTTTAGGTTTTACCAACTGCGGCTAATCTT  180

Query  721  tttttATACTGAGCGTATTGGAACGTTATCGATAAGAAGAGAGCGTCTAGGCGAACAATG  780
            ||||  |||||||||||||| |||||||||||||||||||||||||||||||||||||||
Sbjct  181  TTTTG-TACTGAGCGTATTGAAACGTTATCGATAAGAAGAGAGCGTCTAGGCGAACAATG  239

Query  781  TTCTTAAAGTTTGAC  795
            |||||||||||||||
Sbjct  240  TTCTTAAAGTTTGAC  254


>VZXH01001007.1 Saccharomyces cerevisiae x Saccharomyces eubayanus x Saccharomyces 
kudriavzevii x Saccharomyces uvarum strain yHQL563 flattened_line_2041, 
whole genome shotgun sequence
Length=242

 Score = 442 bits (239),  Expect = 9e-120
 Identities = 241/242 (99%), Gaps = 0/242 (0%)
 Strand=Plus/Plus

Query  400  AACTTTCAACAACGGATCTCTTGGTTCTCGCATCGATGAAGAACGCAGCGAAATGCGATA  459
            ||||||||||||||||||||||||||||||||||||||||||||||||||||||||||||
Sbjct  1    AACTTTCAACAACGGATCTCTTGGTTCTCGCATCGATGAAGAACGCAGCGAAATGCGATA  60

Query  460  CGTAATGTGAATTGCAGAATTCCGTGAATCATCGAATCTTTGAACGCACATTGCGCCCCT  519
            ||||||||||||||||||||||||||||||||||||||||||||||||||||||||||||
Sbjct  61   CGTAATGTGAATTGCAGAATTCCGTGAATCATCGAATCTTTGAACGCACATTGCGCCCCT  120

Query  520  TGGTATTCCAGGGGGCATGCCTGTTTGAGCGTCATTTCCTTCTCAAACATTCTGTTTGGT  579
            ||||||||||||||||||||||||||||||||||||||||||||||||||||||||||||
Sbjct  121  TGGTATTCCAGGGGGCATGCCTGTTTGAGCGTCATTTCCTTCTCAAACATTCTGTTTGGT  180

Query  580  AGTGAGTGATACTCTTTGGAGTTAACTTGAAATTGCTGGCCTTTTCATTGGATGtttttt  639
            ||||||||||||||| ||||||||||||||||||||||||||||||||||||||||||||
Sbjct  181  AGTGAGTGATACTCTCTGGAGTTAACTTGAAATTGCTGGCCTTTTCATTGGATGTTTTTT  240

Query  640  tt  641
            ||
Sbjct  241  TT  242


>CP059251.1 Torulaspora globosa strain CBS764 chromosome 6
Length=942542

 Score = 424 bits (229),  Expect = 3e-114
 Identities = 304/338 (90%), Gaps = 13/338 (4%)
 Strand=Plus/Minus

Query  308     CCCAGAGGTAACAAACACAAACAA--TTTTATCTATTCATTAAATTTTTGTCAAAAACAA  365
               ||||||||| ||||||||||||||  |||||| || ||| ||||   | |||||||||  
Sbjct  931917  CCCAGAGGTGACAAACACAAACAACTTTTTATTTA-TCA-TAAA--CTAGTCAAAAAC--  931864

Query  366     GAATTTTCGTAACTGGAAATTTTAAAATATTAAAAACTTTCAACAACGGATCTCTTGGTT  425
                || ||||||   | ||||||  |||||||| ||||||||||||||||||||||||||||
Sbjct  931863  CAA-TTTCGT-TTTAGAAATTAAAAAATATTCAAAACTTTCAACAACGGATCTCTTGGTT  931806

Query  426     CTCGCATCGATGAAGAACGCAGCGAAATGCGATACGTAATGTGAATTGCAGAATTCCGTG  485
               ||||||||||||||||||||||||||||||||||||||||||||||||||||||||||||
Sbjct  931805  CTCGCATCGATGAAGAACGCAGCGAAATGCGATACGTAATGTGAATTGCAGAATTCCGTG  931746

Query  486     AATCATCGAATCTTTGAACGCACATTGCGCCCCTTGGTATTCCAGGGGGCATGCCTGTTT  545
               ||||||||||||||||||||||||||||||||||||||||||||||||||||||||||||
Sbjct  931745  AATCATCGAATCTTTGAACGCACATTGCGCCCCTTGGTATTCCAGGGGGCATGCCTGTTT  931686

Query  546     GAGCGTCATTTCCTTCTCAAACATTC-TGTTTGGTAGTGAGTGATACTCT-TT-GGAGTT  602
               ||||||||||||||||||||||| || ||||||||||||||||||||||| ||  | |||
Sbjct  931685  GAGCGTCATTTCCTTCTCAAACAATCATGTTTGGTAGTGAGTGATACTCTGTTCAGGGTT  931626

Query  603     AACTTGAAATTGCTGGCCTTTTCATTGGATGttttttt  640
               |||||||||||||| |||| ||  |||| |||  ||||
Sbjct  931625  AACTTGAAATTGCTAGCCTGTTATTTGGTTGTGATTTT  931588


 Score = 424 bits (229),  Expect = 3e-114
 Identities = 304/338 (90%), Gaps = 13/338 (4%)
 Strand=Plus/Minus

Query  308     CCCAGAGGTAACAAACACAAACAA--TTTTATCTATTCATTAAATTTTTGTCAAAAACAA  365
               ||||||||| ||||||||||||||  |||||| || ||| ||||   | |||||||||  
Sbjct  940515  CCCAGAGGTGACAAACACAAACAACTTTTTATTTA-TCA-TAAA--CTAGTCAAAAAC--  940462

Query  366     GAATTTTCGTAACTGGAAATTTTAAAATATTAAAAACTTTCAACAACGGATCTCTTGGTT  425
                || ||||||   | ||||||  |||||||| ||||||||||||||||||||||||||||
Sbjct  940461  CAA-TTTCGT-TTTAGAAATTAAAAAATATTCAAAACTTTCAACAACGGATCTCTTGGTT  940404

Query  426     CTCGCATCGATGAAGAACGCAGCGAAATGCGATACGTAATGTGAATTGCAGAATTCCGTG  485
               ||||||||||||||||||||||||||||||||||||||||||||||||||||||||||||
Sbjct  940403  CTCGCATCGATGAAGAACGCAGCGAAATGCGATACGTAATGTGAATTGCAGAATTCCGTG  940344

Query  486     AATCATCGAATCTTTGAACGCACATTGCGCCCCTTGGTATTCCAGGGGGCATGCCTGTTT  545
               ||||||||||||||||||||||||||||||||||||||||||||||||||||||||||||
Sbjct  940343  AATCATCGAATCTTTGAACGCACATTGCGCCCCTTGGTATTCCAGGGGGCATGCCTGTTT  940284

Query  546     GAGCGTCATTTCCTTCTCAAACATTC-TGTTTGGTAGTGAGTGATACTCT-TT-GGAGTT  602
               ||||||||||||||||||||||| || ||||||||||||||||||||||| ||  | |||
Sbjct  940283  GAGCGTCATTTCCTTCTCAAACAATCATGTTTGGTAGTGAGTGATACTCTGTTCAGGGTT  940224

Query  603     AACTTGAAATTGCTGGCCTTTTCATTGGATGttttttt  640
               |||||||||||||| |||| ||  |||| |||  ||||
Sbjct  940223  AACTTGAAATTGCTAGCCTGTTATTTGGTTGTGATTTT  940186


 Score = 76.8 bits (41),  Expect = 1e-09
 Identities = 50/54 (93%), Gaps = 2/54 (4%)
 Strand=Plus/Minus

Query  1       CAAGGTTTCCGTAGGTGAACCTGCGGAAGGATCATTAAAGAAATTTA-AT-AAT  52
               ||||||||||||||||||||||||||||||||||||| |||||| || || |||
Sbjct  932182  CAAGGTTTCCGTAGGTGAACCTGCGGAAGGATCATTAGAGAAATCTATATGAAT  932129


 Score = 76.8 bits (41),  Expect = 1e-09
 Identities = 50/54 (93%), Gaps = 2/54 (4%)
 Strand=Plus/Minus

Query  1       CAAGGTTTCCGTAGGTGAACCTGCGGAAGGATCATTAAAGAAATTTA-AT-AAT  52
               ||||||||||||||||||||||||||||||||||||| |||||| || || |||
Sbjct  940780  CAAGGTTTCCGTAGGTGAACCTGCGGAAGGATCATTAGAGAAATCTATATGAAT  940727


>NC_050732.1 Torulaspora globosa chromosome 6, complete sequence
Length=942542

 Score = 424 bits (229),  Expect = 3e-114
 Identities = 304/338 (90%), Gaps = 13/338 (4%)
 Strand=Plus/Minus

Query  308     CCCAGAGGTAACAAACACAAACAA--TTTTATCTATTCATTAAATTTTTGTCAAAAACAA  365
               ||||||||| ||||||||||||||  |||||| || ||| ||||   | |||||||||  
Sbjct  931917  CCCAGAGGTGACAAACACAAACAACTTTTTATTTA-TCA-TAAA--CTAGTCAAAAAC--  931864

Query  366     GAATTTTCGTAACTGGAAATTTTAAAATATTAAAAACTTTCAACAACGGATCTCTTGGTT  425
                || ||||||   | ||||||  |||||||| ||||||||||||||||||||||||||||
Sbjct  931863  CAA-TTTCGT-TTTAGAAATTAAAAAATATTCAAAACTTTCAACAACGGATCTCTTGGTT  931806

Query  426     CTCGCATCGATGAAGAACGCAGCGAAATGCGATACGTAATGTGAATTGCAGAATTCCGTG  485
               ||||||||||||||||||||||||||||||||||||||||||||||||||||||||||||
Sbjct  931805  CTCGCATCGATGAAGAACGCAGCGAAATGCGATACGTAATGTGAATTGCAGAATTCCGTG  931746

Query  486     AATCATCGAATCTTTGAACGCACATTGCGCCCCTTGGTATTCCAGGGGGCATGCCTGTTT  545
               ||||||||||||||||||||||||||||||||||||||||||||||||||||||||||||
Sbjct  931745  AATCATCGAATCTTTGAACGCACATTGCGCCCCTTGGTATTCCAGGGGGCATGCCTGTTT  931686

Query  546     GAGCGTCATTTCCTTCTCAAACATTC-TGTTTGGTAGTGAGTGATACTCT-TT-GGAGTT  602
               ||||||||||||||||||||||| || ||||||||||||||||||||||| ||  | |||
Sbjct  931685  GAGCGTCATTTCCTTCTCAAACAATCATGTTTGGTAGTGAGTGATACTCTGTTCAGGGTT  931626

Query  603     AACTTGAAATTGCTGGCCTTTTCATTGGATGttttttt  640
               |||||||||||||| |||| ||  |||| |||  ||||
Sbjct  931625  AACTTGAAATTGCTAGCCTGTTATTTGGTTGTGATTTT  931588


 Score = 424 bits (229),  Expect = 3e-114
 Identities = 304/338 (90%), Gaps = 13/338 (4%)
 Strand=Plus/Minus

Query  308     CCCAGAGGTAACAAACACAAACAA--TTTTATCTATTCATTAAATTTTTGTCAAAAACAA  365
               ||||||||| ||||||||||||||  |||||| || ||| ||||   | |||||||||  
Sbjct  940515  CCCAGAGGTGACAAACACAAACAACTTTTTATTTA-TCA-TAAA--CTAGTCAAAAAC--  940462

Query  366     GAATTTTCGTAACTGGAAATTTTAAAATATTAAAAACTTTCAACAACGGATCTCTTGGTT  425
                || ||||||   | ||||||  |||||||| ||||||||||||||||||||||||||||
Sbjct  940461  CAA-TTTCGT-TTTAGAAATTAAAAAATATTCAAAACTTTCAACAACGGATCTCTTGGTT  940404

Query  426     CTCGCATCGATGAAGAACGCAGCGAAATGCGATACGTAATGTGAATTGCAGAATTCCGTG  485
               ||||||||||||||||||||||||||||||||||||||||||||||||||||||||||||
Sbjct  940403  CTCGCATCGATGAAGAACGCAGCGAAATGCGATACGTAATGTGAATTGCAGAATTCCGTG  940344

Query  486     AATCATCGAATCTTTGAACGCACATTGCGCCCCTTGGTATTCCAGGGGGCATGCCTGTTT  545
               ||||||||||||||||||||||||||||||||||||||||||||||||||||||||||||
Sbjct  940343  AATCATCGAATCTTTGAACGCACATTGCGCCCCTTGGTATTCCAGGGGGCATGCCTGTTT  940284

Query  546     GAGCGTCATTTCCTTCTCAAACATTC-TGTTTGGTAGTGAGTGATACTCT-TT-GGAGTT  602
               ||||||||||||||||||||||| || ||||||||||||||||||||||| ||  | |||
Sbjct  940283  GAGCGTCATTTCCTTCTCAAACAATCATGTTTGGTAGTGAGTGATACTCTGTTCAGGGTT  940224

Query  603     AACTTGAAATTGCTGGCCTTTTCATTGGATGttttttt  640
               |||||||||||||| |||| ||  |||| |||  ||||
Sbjct  940223  AACTTGAAATTGCTAGCCTGTTATTTGGTTGTGATTTT  940186


 Score = 76.8 bits (41),  Expect = 1e-09
 Identities = 50/54 (93%), Gaps = 2/54 (4%)
 Strand=Plus/Minus

Query  1       CAAGGTTTCCGTAGGTGAACCTGCGGAAGGATCATTAAAGAAATTTA-AT-AAT  52
               ||||||||||||||||||||||||||||||||||||| |||||| || || |||
Sbjct  932182  CAAGGTTTCCGTAGGTGAACCTGCGGAAGGATCATTAGAGAAATCTATATGAAT  932129


 Score = 76.8 bits (41),  Expect = 1e-09
 Identities = 50/54 (93%), Gaps = 2/54 (4%)
 Strand=Plus/Minus

Query  1       CAAGGTTTCCGTAGGTGAACCTGCGGAAGGATCATTAAAGAAATTTA-AT-AAT  52
               ||||||||||||||||||||||||||||||||||||| |||||| || || |||
Sbjct  940780  CAAGGTTTCCGTAGGTGAACCTGCGGAAGGATCATTAGAGAAATCTATATGAAT  940727


>HE650828.1 Kazachstania africana CBS 2517 chromosome 8, complete genome
Length=738805

 Score = 416 bits (225),  Expect = 5e-112
 Identities = 287/315 (91%), Gaps = 12/315 (4%)
 Strand=Plus/Plus

Query  308     CCCAGAGGTAACAAACACAAACAATTTTAT-CTATTCATTAAATTTTTGTCAAAAACAAG  366
               ||||||||| |||||||||||||||||| |  |||||| ||||   | ||| |||||   
Sbjct  380793  CCCAGAGGTGACAAACACAAACAATTTTGTAATATTCA-TAAA--CTAGTC-AAAAC--C  380846

Query  367     AATTTTCGTAACTGGAAATTTTAAAATATTAAAAACTTTCAACAACGGATCTCTTGGTTC  426
               || |||||| | | |||| || |||||||| |||||||||||||||||||||||||||||
Sbjct  380847  AA-TTTCGT-A-TTGAAA-TTAAAAATATTTAAAACTTTCAACAACGGATCTCTTGGTTC  380902

Query  427     TCGCATCGATGAAGAACGCAGCGAAATGCGATACGTAATGTGAATTGCAGAATTCCGTGA  486
               ||||||||||||||||||||||||||||||||||||||||||||||||||||||||||||
Sbjct  380903  TCGCATCGATGAAGAACGCAGCGAAATGCGATACGTAATGTGAATTGCAGAATTCCGTGA  380962

Query  487     ATCATCGAATCTTTGAACGCACATTGCGCCCCTTGGTATTCCAGGGGGCATGCCTGTTTG  546
               ||||||||||||||||||||||||||||||||||||||||||||||||||||||||||||
Sbjct  380963  ATCATCGAATCTTTGAACGCACATTGCGCCCCTTGGTATTCCAGGGGGCATGCCTGTTTG  381022

Query  547     AGCGTCATTTCCTTCTCAAAC-ATTCTGTTTGGTAGTGAGTGATACTCTTTGGAGTTAAC  605
               ||||||||||||||||||||| |||||||||||| |||||||| ||||    ||||||||
Sbjct  381023  AGCGTCATTTCCTTCTCAAACAATTCTGTTTGGTTGTGAGTGACACTCGGATGAGTTAAC  381082

Query  606     TTGAAATTGCTGGCC  620
               ||||||||||| |||
Sbjct  381083  TTGAAATTGCTAGCC  381097


 Score = 99.0 bits (53),  Expect = 2e-16
 Identities = 57/59 (97%), Gaps = 0/59 (0%)
 Strand=Plus/Plus

Query  770     GGCGAACAATGTTCTTAAAGTTTGACCTCAAATCAGGTAGGAGTACCCGCTGAACTTAA  828
               |||||||| ||||||||||||||||||||||||||||||||| ||||||||||||||||
Sbjct  381258  GGCGAACAGTGTTCTTAAAGTTTGACCTCAAATCAGGTAGGAATACCCGCTGAACTTAA  381316


 Score = 82.4 bits (44),  Expect = 2e-11
 Identities = 44/44 (100%), Gaps = 0/44 (0%)
 Strand=Plus/Plus

Query  1       CAAGGTTTCCGTAGGTGAACCTGCGGAAGGATCATTAAAGAAAT  44
               ||||||||||||||||||||||||||||||||||||||||||||
Sbjct  380565  CAAGGTTTCCGTAGGTGAACCTGCGGAAGGATCATTAAAGAAAT  380608


>NC_018947.1 Kazachstania africana CBS 2517 chromosome 8, complete genome
Length=738805

 Score = 416 bits (225),  Expect = 5e-112
 Identities = 287/315 (91%), Gaps = 12/315 (4%)
 Strand=Plus/Plus

Query  308     CCCAGAGGTAACAAACACAAACAATTTTAT-CTATTCATTAAATTTTTGTCAAAAACAAG  366
               ||||||||| |||||||||||||||||| |  |||||| ||||   | ||| |||||   
Sbjct  380793  CCCAGAGGTGACAAACACAAACAATTTTGTAATATTCA-TAAA--CTAGTC-AAAAC--C  380846

Query  367     AATTTTCGTAACTGGAAATTTTAAAATATTAAAAACTTTCAACAACGGATCTCTTGGTTC  426
               || |||||| | | |||| || |||||||| |||||||||||||||||||||||||||||
Sbjct  380847  AA-TTTCGT-A-TTGAAA-TTAAAAATATTTAAAACTTTCAACAACGGATCTCTTGGTTC  380902

Query  427     TCGCATCGATGAAGAACGCAGCGAAATGCGATACGTAATGTGAATTGCAGAATTCCGTGA  486
               ||||||||||||||||||||||||||||||||||||||||||||||||||||||||||||
Sbjct  380903  TCGCATCGATGAAGAACGCAGCGAAATGCGATACGTAATGTGAATTGCAGAATTCCGTGA  380962

Query  487     ATCATCGAATCTTTGAACGCACATTGCGCCCCTTGGTATTCCAGGGGGCATGCCTGTTTG  546
               ||||||||||||||||||||||||||||||||||||||||||||||||||||||||||||
Sbjct  380963  ATCATCGAATCTTTGAACGCACATTGCGCCCCTTGGTATTCCAGGGGGCATGCCTGTTTG  381022

Query  547     AGCGTCATTTCCTTCTCAAAC-ATTCTGTTTGGTAGTGAGTGATACTCTTTGGAGTTAAC  605
               ||||||||||||||||||||| |||||||||||| |||||||| ||||    ||||||||
Sbjct  381023  AGCGTCATTTCCTTCTCAAACAATTCTGTTTGGTTGTGAGTGACACTCGGATGAGTTAAC  381082

Query  606     TTGAAATTGCTGGCC  620
               ||||||||||| |||
Sbjct  381083  TTGAAATTGCTAGCC  381097


 Score = 99.0 bits (53),  Expect = 2e-16
 Identities = 57/59 (97%), Gaps = 0/59 (0%)
 Strand=Plus/Plus

Query  770     GGCGAACAATGTTCTTAAAGTTTGACCTCAAATCAGGTAGGAGTACCCGCTGAACTTAA  828
               |||||||| ||||||||||||||||||||||||||||||||| ||||||||||||||||
Sbjct  381258  GGCGAACAGTGTTCTTAAAGTTTGACCTCAAATCAGGTAGGAATACCCGCTGAACTTAA  381316


 Score = 82.4 bits (44),  Expect = 2e-11
 Identities = 44/44 (100%), Gaps = 0/44 (0%)
 Strand=Plus/Plus

Query  1       CAAGGTTTCCGTAGGTGAACCTGCGGAAGGATCATTAAAGAAAT  44
               ||||||||||||||||||||||||||||||||||||||||||||
Sbjct  380565  CAAGGTTTCCGTAGGTGAACCTGCGGAAGGATCATTAAAGAAAT  380608


>OX291442.1 Torulaspora quercuum strain UCD657 genome assembly, chromosome: 
2
Length=1587278

 Score = 414 bits (224),  Expect = 2e-111
 Identities = 302/337 (90%), Gaps = 15/337 (4%)
 Strand=Plus/Minus

Query  308      CCCAGAGGTAACAAACACAAACAATTTTATCTATTCATTAAATTTTTGTCAAAAACAAGA  367
                ||||||||| |||||||||||||||||| | |||| |||| |   | ||| |||||   |
Sbjct  1539883  CCCAGAGGTGACAAACACAAACAATTTT-T-TATT-ATTATAACCTAGTC-AAAAC--CA  1539830

Query  368      ATTTTCGTAACTGGAAATTTTAAAATATTAAAAACTTTCAACAACGGATCTCTTGGTTCT  427
                | ||||||   | |||| || |||||||| ||||||||||||||||||||||||||||||
Sbjct  1539829  A-TTTCGT---TTGAAA-TTAAAAATATTTAAAACTTTCAACAACGGATCTCTTGGTTCT  1539775

Query  428      CGCATCGATGAAGAACGCAGCGAAATGCGATACGTAATGTGAATTGCAGAATTCCGTGAA  487
                ||||||||||||||||||||||||||||||||||||||||||||||||||||||||||||
Sbjct  1539774  CGCATCGATGAAGAACGCAGCGAAATGCGATACGTAATGTGAATTGCAGAATTCCGTGAA  1539715

Query  488      TCATCGAATCTTTGAACGCACATTGCGCCCCTTGGTATTCCAGGGGGCATGCCTGTTTGA  547
                ||||||||||||||||||||||||||||||||||||||||||||||||||||||||||||
Sbjct  1539714  TCATCGAATCTTTGAACGCACATTGCGCCCCTTGGTATTCCAGGGGGCATGCCTGTTTGA  1539655

Query  548      GCGTCATTTCCTTCTCAAACA-TTCTGTTTGGTAGTGAGTGATACTCTT-TGGA--GTTA  603
                ||||||||||||||||||||| || |||||||||||||||||||||||| |  |  ||||
Sbjct  1539654  GCGTCATTTCCTTCTCAAACAATTATGTTTGGTAGTGAGTGATACTCTTATACAGGGTTA  1539595

Query  604      ACTTGAAATTGCTGGCCTTTTCATTGGATGttttttt  640
                ||||||||||||| |||| ||  |||| |||  ||||
Sbjct  1539594  ACTTGAAATTGCTAGCCTGTTATTTGGTTGTGATTTT  1539558


 Score = 414 bits (224),  Expect = 2e-111
 Identities = 302/337 (90%), Gaps = 15/337 (4%)
 Strand=Plus/Minus

Query  308      CCCAGAGGTAACAAACACAAACAATTTTATCTATTCATTAAATTTTTGTCAAAAACAAGA  367
                ||||||||| |||||||||||||||||| | |||| |||| |   | ||| |||||   |
Sbjct  1548688  CCCAGAGGTGACAAACACAAACAATTTT-T-TATT-ATTATAACCTAGTC-AAAAC--CA  1548635

Query  368      ATTTTCGTAACTGGAAATTTTAAAATATTAAAAACTTTCAACAACGGATCTCTTGGTTCT  427
                | ||||||   | |||| || |||||||| ||||||||||||||||||||||||||||||
Sbjct  1548634  A-TTTCGT---TTGAAA-TTAAAAATATTTAAAACTTTCAACAACGGATCTCTTGGTTCT  1548580

Query  428      CGCATCGATGAAGAACGCAGCGAAATGCGATACGTAATGTGAATTGCAGAATTCCGTGAA  487
                ||||||||||||||||||||||||||||||||||||||||||||||||||||||||||||
Sbjct  1548579  CGCATCGATGAAGAACGCAGCGAAATGCGATACGTAATGTGAATTGCAGAATTCCGTGAA  1548520

Query  488      TCATCGAATCTTTGAACGCACATTGCGCCCCTTGGTATTCCAGGGGGCATGCCTGTTTGA  547
                ||||||||||||||||||||||||||||||||||||||||||||||||||||||||||||
Sbjct  1548519  TCATCGAATCTTTGAACGCACATTGCGCCCCTTGGTATTCCAGGGGGCATGCCTGTTTGA  1548460

Query  548      GCGTCATTTCCTTCTCAAACA-TTCTGTTTGGTAGTGAGTGATACTCTT-TGGA--GTTA  603
                ||||||||||||||||||||| || |||||||||||||||||||||||| |  |  ||||
Sbjct  1548459  GCGTCATTTCCTTCTCAAACAATTATGTTTGGTAGTGAGTGATACTCTTATACAGGGTTA  1548400

Query  604      ACTTGAAATTGCTGGCCTTTTCATTGGATGttttttt  640
                ||||||||||||| |||| ||  |||| |||  ||||
Sbjct  1548399  ACTTGAAATTGCTAGCCTGTTATTTGGTTGTGATTTT  1548363


 Score = 409 bits (221),  Expect = 9e-110
 Identities = 301/337 (89%), Gaps = 15/337 (4%)
 Strand=Plus/Minus

Query  308      CCCAGAGGTAACAAACACAAACAATTTTATCTATTCATTAAATTTTTGTCAAAAACAAGA  367
                ||||||||| |||||||||||||||||| | |||| |||| |   | ||| |||||   |
Sbjct  1557492  CCCAGAGGTGACAAACACAAACAATTTT-T-TATT-ATTATAACCTAGTC-AAAAC--CA  1557439

Query  368      ATTTTCGTAACTGGAAATTTTAAAATATTAAAAACTTTCAACAACGGATCTCTTGGTTCT  427
                | ||||||   | |||| || |||||||| ||||||||||||||||||||||||||||||
Sbjct  1557438  A-TTTCGT---TTGAAA-TTAAAAATATTTAAAACTTTCAACAACGGATCTCTTGGTTCT  1557384

Query  428      CGCATCGATGAAGAACGCAGCGAAATGCGATACGTAATGTGAATTGCAGAATTCCGTGAA  487
                ||||||||||||||||||||||||||||||||||||||||||||||||||||||||||||
Sbjct  1557383  CGCATCGATGAAGAACGCAGCGAAATGCGATACGTAATGTGAATTGCAGAATTCCGTGAA  1557324

Query  488      TCATCGAATCTTTGAACGCACATTGCGCCCCTTGGTATTCCAGGGGGCATGCCTGTTTGA  547
                |||||||||||||||||||||||||||||||||||||||| |||||||||||||||||||
Sbjct  1557323  TCATCGAATCTTTGAACGCACATTGCGCCCCTTGGTATTCGAGGGGGCATGCCTGTTTGA  1557264

Query  548      GCGTCATTTCCTTCTCAAACA-TTCTGTTTGGTAGTGAGTGATACTCTT-TGGA--GTTA  603
                ||||||||||||||||||||| || |||||||||||||||||||||||| |  |  ||||
Sbjct  1557263  GCGTCATTTCCTTCTCAAACAATTATGTTTGGTAGTGAGTGATACTCTTATACAGGGTTA  1557204

Query  604      ACTTGAAATTGCTGGCCTTTTCATTGGATGttttttt  640
                ||||||||||||| |||| ||  |||| |||  ||||
Sbjct  1557203  ACTTGAAATTGCTAGCCTGTTATTTGGTTGTGATTTT  1557167


 Score = 409 bits (221),  Expect = 9e-110
 Identities = 301/337 (89%), Gaps = 16/337 (5%)
 Strand=Plus/Minus

Query  308      CCCAGAGGTAACAAACACAAACAATTTTATCTATTCATTAAATTTTTGTCAAAAACAAGA  367
                ||||||||| ||||||||||||||||||   |||| |||| |   | ||| |||||   |
Sbjct  1566296  CCCAGAGGTGACAAACACAAACAATTTT---TATT-ATTATAACCTAGTC-AAAAC--CA  1566244

Query  368      ATTTTCGTAACTGGAAATTTTAAAATATTAAAAACTTTCAACAACGGATCTCTTGGTTCT  427
                | ||||||   | |||| || |||||||| ||||||||||||||||||||||||||||||
Sbjct  1566243  A-TTTCGT---TTGAAA-TTAAAAATATTTAAAACTTTCAACAACGGATCTCTTGGTTCT  1566189

Query  428      CGCATCGATGAAGAACGCAGCGAAATGCGATACGTAATGTGAATTGCAGAATTCCGTGAA  487
                ||||||||||||||||||||||||||||||||||||||||||||||||||||||||||||
Sbjct  1566188  CGCATCGATGAAGAACGCAGCGAAATGCGATACGTAATGTGAATTGCAGAATTCCGTGAA  1566129

Query  488      TCATCGAATCTTTGAACGCACATTGCGCCCCTTGGTATTCCAGGGGGCATGCCTGTTTGA  547
                ||||||||||||||||||||||||||||||||||||||||||||||||||||||||||||
Sbjct  1566128  TCATCGAATCTTTGAACGCACATTGCGCCCCTTGGTATTCCAGGGGGCATGCCTGTTTGA  1566069

Query  548      GCGTCATTTCCTTCTCAAACA-TTCTGTTTGGTAGTGAGTGATACTCTT-TGGA--GTTA  603
                ||||||||||||||||||||| || |||||||||||||||||||||||| |  |  ||||
Sbjct  1566068  GCGTCATTTCCTTCTCAAACAATTATGTTTGGTAGTGAGTGATACTCTTATACAGGGTTA  1566009

Query  604      ACTTGAAATTGCTGGCCTTTTCATTGGATGttttttt  640
                ||||||||||||| |||| ||  |||| |||  ||||
Sbjct  1566008  ACTTGAAATTGCTAGCCTGTTATTTGGTTGTGATTTT  1565972


 Score = 409 bits (221),  Expect = 9e-110
 Identities = 301/337 (89%), Gaps = 16/337 (5%)
 Strand=Plus/Minus

Query  308      CCCAGAGGTAACAAACACAAACAATTTTATCTATTCATTAAATTTTTGTCAAAAACAAGA  367
                ||||||||| ||||||||||||||||||   |||| |||| |   | ||| |||||   |
Sbjct  1575097  CCCAGAGGTGACAAACACAAACAATTTT---TATT-ATTATAACCTAGTC-AAAAC--CA  1575045

Query  368      ATTTTCGTAACTGGAAATTTTAAAATATTAAAAACTTTCAACAACGGATCTCTTGGTTCT  427
                | ||||||   | |||| || |||||||| ||||||||||||||||||||||||||||||
Sbjct  1575044  A-TTTCGT---TTGAAA-TTAAAAATATTTAAAACTTTCAACAACGGATCTCTTGGTTCT  1574990

Query  428      CGCATCGATGAAGAACGCAGCGAAATGCGATACGTAATGTGAATTGCAGAATTCCGTGAA  487
                ||||||||||||||||||||||||||||||||||||||||||||||||||||||||||||
Sbjct  1574989  CGCATCGATGAAGAACGCAGCGAAATGCGATACGTAATGTGAATTGCAGAATTCCGTGAA  1574930

Query  488      TCATCGAATCTTTGAACGCACATTGCGCCCCTTGGTATTCCAGGGGGCATGCCTGTTTGA  547
                ||||||||||||||||||||||||||||||||||||||||||||||||||||||||||||
Sbjct  1574929  TCATCGAATCTTTGAACGCACATTGCGCCCCTTGGTATTCCAGGGGGCATGCCTGTTTGA  1574870

Query  548      GCGTCATTTCCTTCTCAAACA-TTCTGTTTGGTAGTGAGTGATACTCTT-TGGA--GTTA  603
                ||||||||||||||||||||| || |||||||||||||||||||||||| |  |  ||||
Sbjct  1574869  GCGTCATTTCCTTCTCAAACAATTATGTTTGGTAGTGAGTGATACTCTTATACAGGGTTA  1574810

Query  604      ACTTGAAATTGCTGGCCTTTTCATTGGATGttttttt  640
                ||||||||||||| |||| ||  |||| |||  ||||
Sbjct  1574809  ACTTGAAATTGCTAGCCTGTTATTTGGTTGTGATTTT  1574773


 Score = 409 bits (221),  Expect = 9e-110
 Identities = 301/337 (89%), Gaps = 16/337 (5%)
 Strand=Plus/Minus

Query  308      CCCAGAGGTAACAAACACAAACAATTTTATCTATTCATTAAATTTTTGTCAAAAACAAGA  367
                ||||||||| ||||||||||||||||||   |||| |||| |   | ||| |||||   |
Sbjct  1583894  CCCAGAGGTGACAAACACAAACAATTTT---TATT-ATTATAACCTAGTC-AAAAC--CA  1583842

Query  368      ATTTTCGTAACTGGAAATTTTAAAATATTAAAAACTTTCAACAACGGATCTCTTGGTTCT  427
                | ||||||   | |||| || |||||||| ||||||||||||||||||||||||||||||
Sbjct  1583841  A-TTTCGT---TTGAAA-TTAAAAATATTTAAAACTTTCAACAACGGATCTCTTGGTTCT  1583787

Query  428      CGCATCGATGAAGAACGCAGCGAAATGCGATACGTAATGTGAATTGCAGAATTCCGTGAA  487
                ||||||||||||||||||||||||||||||||||||||||||||||||||||||||||||
Sbjct  1583786  CGCATCGATGAAGAACGCAGCGAAATGCGATACGTAATGTGAATTGCAGAATTCCGTGAA  1583727

Query  488      TCATCGAATCTTTGAACGCACATTGCGCCCCTTGGTATTCCAGGGGGCATGCCTGTTTGA  547
                ||||||||||||||||||||||||||||||||||||||||||||||||||||||||||||
Sbjct  1583726  TCATCGAATCTTTGAACGCACATTGCGCCCCTTGGTATTCCAGGGGGCATGCCTGTTTGA  1583667

Query  548      GCGTCATTTCCTTCTCAAACA-TTCTGTTTGGTAGTGAGTGATACTCTT-TGGA--GTTA  603
                ||||||||||||||||||||| || |||||||||||||||||||||||| |  |  ||||
Sbjct  1583666  GCGTCATTTCCTTCTCAAACAATTATGTTTGGTAGTGAGTGATACTCTTATACAGGGTTA  1583607

Query  604      ACTTGAAATTGCTGGCCTTTTCATTGGATGttttttt  640
                ||||||||||||| |||| ||  |||| |||  ||||
Sbjct  1583606  ACTTGAAATTGCTAGCCTGTTATTTGGTTGTGATTTT  1583570


 Score = 76.8 bits (41),  Expect = 1e-09
 Identities = 50/54 (93%), Gaps = 2/54 (4%)
 Strand=Plus/Minus

Query  1        CAAGGTTTCCGTAGGTGAACCTGCGGAAGGATCATTAAAGAAATTTA-AT-AAT  52
                ||||||||||||||||||||||||||||||||||||| |||||| || || |||
Sbjct  1540131  CAAGGTTTCCGTAGGTGAACCTGCGGAAGGATCATTAGAGAAATCTATATGAAT  1540078


 Score = 76.8 bits (41),  Expect = 1e-09
 Identities = 50/54 (93%), Gaps = 2/54 (4%)
 Strand=Plus/Minus

Query  1        CAAGGTTTCCGTAGGTGAACCTGCGGAAGGATCATTAAAGAAATTTA-AT-AAT  52
                ||||||||||||||||||||||||||||||||||||| |||||| || || |||
Sbjct  1548936  CAAGGTTTCCGTAGGTGAACCTGCGGAAGGATCATTAGAGAAATCTATATGAAT  1548883


 Score = 76.8 bits (41),  Expect = 1e-09
 Identities = 50/54 (93%), Gaps = 2/54 (4%)
 Strand=Plus/Minus

Query  1        CAAGGTTTCCGTAGGTGAACCTGCGGAAGGATCATTAAAGAAATTTA-AT-AAT  52
                ||||||||||||||||||||||||||||||||||||| |||||| || || |||
Sbjct  1557740  CAAGGTTTCCGTAGGTGAACCTGCGGAAGGATCATTAGAGAAATCTATATGAAT  1557687


 Score = 76.8 bits (41),  Expect = 1e-09
 Identities = 50/54 (93%), Gaps = 2/54 (4%)
 Strand=Plus/Minus

Query  1        CAAGGTTTCCGTAGGTGAACCTGCGGAAGGATCATTAAAGAAATTTA-AT-AAT  52
                ||||||||||||||||||||||||||||||||||||| |||||| || || |||
Sbjct  1566543  CAAGGTTTCCGTAGGTGAACCTGCGGAAGGATCATTAGAGAAATCTATATGAAT  1566490


 Score = 76.8 bits (41),  Expect = 1e-09
 Identities = 50/54 (93%), Gaps = 2/54 (4%)
 Strand=Plus/Minus

Query  1        CAAGGTTTCCGTAGGTGAACCTGCGGAAGGATCATTAAAGAAATTTA-AT-AAT  52
                ||||||||||||||||||||||||||||||||||||| |||||| || || |||
Sbjct  1575345  CAAGGTTTCCGTAGGTGAACCTGCGGAAGGATCATTAGAGAAATCTATATGAAT  1575292


 Score = 76.8 bits (41),  Expect = 1e-09
 Identities = 45/47 (96%), Gaps = 0/47 (0%)
 Strand=Plus/Minus

Query  1        CAAGGTTTCCGTAGGTGAACCTGCGGAAGGATCATTAAAGAAATTTA  47
                ||||||||||||||||||||||||||||||||||||| |||||| ||
Sbjct  1584137  CAAGGTTTCCGTAGGTGAACCTGCGGAAGGATCATTAGAGAAATCTA  1584091


>PPNA02000031.1 Torulaspora maleeae strain CBS 10694 NODE_31_length_7958_cov_3222.55_ID_2959, 
whole genome shotgun sequence
Length=7958

 Score = 412 bits (223),  Expect = 7e-111
 Identities = 301/336 (90%), Gaps = 15/336 (4%)
 Strand=Plus/Minus

Query  310   CAGAGGTAACAAACACAAACAATTTT--ATCTATTCATTAAATTTTTGTCAAAAACAAGA  367
             ||||||| ||||||||||||||||||  || || ||| ||||     |||||||||   |
Sbjct  3725  CAGAGGTGACAAACACAAACAATTTTTTAT-TA-TCA-TAAA--CCAGTCAAAAAC--CA  3673

Query  368   ATTTTCGTAACTGGAAATTTTAAAATATTAAAAACTTTCAACAACGGATCTCTTGGTTCT  427
             | ||||||   | |||| || |||||||| ||||||||||||||||||||||||||||||
Sbjct  3672  A-TTTCGT-TTTAGAAA-TTAAAAATATTTAAAACTTTCAACAACGGATCTCTTGGTTCT  3616

Query  428   CGCATCGATGAAGAACGCAGCGAAATGCGATACGTAATGTGAATTGCAGAATTCCGTGAA  487
             ||||||||||||||||||||||||||||||||||||||||||||||||||||||||||||
Sbjct  3615  CGCATCGATGAAGAACGCAGCGAAATGCGATACGTAATGTGAATTGCAGAATTCCGTGAA  3556

Query  488   TCATCGAATCTTTGAACGCACATTGCGCCCCTTGGTATTCCAGGGGGCATGCCTGTTTGA  547
             ||||||||||||||||||||||||||||||||||||||||||||||||||||||||||||
Sbjct  3555  TCATCGAATCTTTGAACGCACATTGCGCCCCTTGGTATTCCAGGGGGCATGCCTGTTTGA  3496

Query  548   GCGTCATTTCCTTCTCAAACATTC-TGTTTGGTAGTGAGTGATACTCTTTGGAG--TTAA  604
             ||||||||||||||||||||| || |||||||||||||||||||||||||  ||  ||||
Sbjct  3495  GCGTCATTTCCTTCTCAAACAATCATGTTTGGTAGTGAGTGATACTCTTTCTAGGGTTAA  3436

Query  605   CTTGAAATTGCTGGCCTTTTCATTGGATGttttttt  640
             |||||||||||| |||| ||  |||| |||  ||||
Sbjct  3435  CTTGAAATTGCTAGCCTGTTATTTGGTTGTGATTTT  3400


 Score = 76.8 bits (41),  Expect = 1e-09
 Identities = 50/54 (93%), Gaps = 2/54 (4%)
 Strand=Plus/Minus

Query  1     CAAGGTTTCCGTAGGTGAACCTGCGGAAGGATCATTAAAGAAATTTA-AT-AAT  52
             ||||||||||||||||||||||||||||||||||||| |||||| || || |||
Sbjct  3984  CAAGGTTTCCGTAGGTGAACCTGCGGAAGGATCATTAGAGAAATCTATATGAAT  3931


>CAKNUP010000036.1 Torulaspora indica genome assembly, contig: NODE_36_length_7264_cov_1165.909837, 
whole genome shotgun sequence
Length=7264

 Score = 412 bits (223),  Expect = 7e-111
 Identities = 296/330 (90%), Gaps = 10/330 (3%)
 Strand=Plus/Plus

Query  308   CCCAGAGGTAACAAACACAAACAATTTTATCTATTCATTAAATTTTTGTCAAAAACAAGA  367
             ||||||||| |||||||||||||||||| | |||| || | |   | |||||||||  | 
Sbjct  4070  CCCAGAGGTGACAAACACAAACAATTTT-T-TATT-ATCATACGCTAGTCAAAAAC-CG-  4124

Query  368   ATTTTCGTAACTGGAAATTTTAAAATATTAAAAACTTTCAACAACGGATCTCTTGGTTCT  427
             | ||||||   | ||||||  |||||||| ||||||||||||||||||||||||||||||
Sbjct  4125  A-TTTCGT-TTTAGAAATTAAAAAATATTCAAAACTTTCAACAACGGATCTCTTGGTTCT  4182

Query  428   CGCATCGATGAAGAACGCAGCGAAATGCGATACGTAATGTGAATTGCAGAATTCCGTGAA  487
             ||||||||||||||||||||||||||||||||||||||||||||||||||||||||||||
Sbjct  4183  CGCATCGATGAAGAACGCAGCGAAATGCGATACGTAATGTGAATTGCAGAATTCCGTGAA  4242

Query  488   TCATCGAATCTTTGAACGCACATTGCGCCCCTTGGTATTCCAGGGGGCATGCCTGTTTGA  547
             ||||||||||||||||||||||||||||||||||||||||||||||||||||||||||||
Sbjct  4243  TCATCGAATCTTTGAACGCACATTGCGCCCCTTGGTATTCCAGGGGGCATGCCTGTTTGA  4302

Query  548   GCGTCATTTCCTTCTCAAACATTC-TGTTTGGTAGTGAGTGATACTCTTTGGA--GTTAA  604
             ||||||||||||||||||||| || ||||||||||||||||||||||| |  |  |||||
Sbjct  4303  GCGTCATTTCCTTCTCAAACAATCATGTTTGGTAGTGAGTGATACTCTGTCCAGGGTTAA  4362

Query  605   CTTGAAATTGCTGGCCTTTTCATTGGATGt  634
             |||||||||||  |||| ||  |||| |||
Sbjct  4363  CTTGAAATTGCAAGCCTGTTATTTGGTTGT  4392


 Score = 76.8 bits (41),  Expect = 1e-09
 Identities = 43/44 (98%), Gaps = 0/44 (0%)
 Strand=Plus/Plus

Query  1     CAAGGTTTCCGTAGGTGAACCTGCGGAAGGATCATTAAAGAAAT  44
             ||||||||||||||||||||||||||||||||||||| ||||||
Sbjct  3802  CAAGGTTTCCGTAGGTGAACCTGCGGAAGGATCATTAGAGAAAT  3845


>DS480380.1 Vanderwaltozyma polyspora DSM 70294 KpolScaffold1036 genomic 
scaffold, whole genome shotgun sequence
Length=283362

 Score = 409 bits (221),  Expect = 9e-110
 Identities = 340/393 (87%), Gaps = 25/393 (6%)
 Strand=Plus/Minus

Query  238     TTTCAA-TACAACACACTGTGGAGTTTTCATATCTTTGCAACTTTTTCTTTGGGCATTCG  296
               |||||| | | |||||||||||||||||  || |||| | |||| ||||||||| |   |
Sbjct  277009  TTTCAACTTCTACACACTGTGGAGTTTT-TTA-CTTTAC-ACTTCTTCTTTGGG-A---G  276957

Query  297     AGCAATCGGGGCCCAGAGGTAACAAACACAAACAATTTTATCTATTCATTAAA-TTTTTG  355
               |||  |     |||||||||||||||||||||||||||| | |||   |||||    | |
Sbjct  276956  AGC-TTGCTTTCCCAGAGGTAACAAACACAAACAATTTT-T-TATGTTTTAAACAACTAG  276900

Query  356     TCAAAAACAAGAATTTTCGTAACTGGAAATTTTAAAATATTAAAAACTTTCAACAACGGA  415
               ||  ||||   || |||||| | | ||||  |  ||||||||||||||||||||||||||
Sbjct  276899  TC--AAAC--CAA-TTTCGTTA-T-GAAA--TACAAATATTAAAAACTTTCAACAACGGA  276849

Query  416     TCTCTTGGTTCTCGCATCGATGAAGAACGCAGCGAAATGCGATACGTAATGTGAATTGCA  475
               ||||||||||||||||||||||||||||||||||||||||||||||||||||||||||||
Sbjct  276848  TCTCTTGGTTCTCGCATCGATGAAGAACGCAGCGAAATGCGATACGTAATGTGAATTGCA  276789

Query  476     GAATTCCGTGAATCATCGAATCTTTGAACGCACATTGCGCCCCTTGGTATTCCAGGGGGC  535
               ||||||||||||||||||||||||||||||||||||||||||||||||||||| ||||||
Sbjct  276788  GAATTCCGTGAATCATCGAATCTTTGAACGCACATTGCGCCCCTTGGTATTCCGGGGGGC  276729

Query  536     ATGCCTGTTTGAGCGTCATTTCCTTCTCAAACATTC-TGTTTGGTAGTGAGTGATACTCT  594
               |||||||||||||||||||||||||||||||||||| |||||||| ||||||||||||||
Sbjct  276728  ATGCCTGTTTGAGCGTCATTTCCTTCTCAAACATTCGTGTTTGGTTGTGAGTGATACTCT  276669

Query  595     -TT-GGAGTTAACTTGAAATTGCTGGCCT-TTT  624
                ||  | ||||||||||||||||  |||| |||
Sbjct  276668  CTTCTGGGTTAACTTGAAATTGCAAGCCTGTTT  276636


 Score = 76.8 bits (41),  Expect = 1e-09
 Identities = 57/64 (89%), Gaps = 4/64 (6%)
 Strand=Plus/Minus

Query  1       CAAGGTTTCCGTAGGTGAACCTGCGGAAGGATCATTAAAGAAAT-T-T-AAT-AATTTTG  56
               ||||||||||||||||||||||||||||||||||||| |||||| | | ||| ||||  |
Sbjct  277183  CAAGGTTTCCGTAGGTGAACCTGCGGAAGGATCATTAGAGAAATCTATGAATGAATTGAG  277124

Query  57      AAAA  60
               ||||
Sbjct  277123  AAAA  277120


>DS480545.1 Vanderwaltozyma polyspora DSM 70294 KpolScaffold544 genomic scaffold, 
whole genome shotgun sequence
Length=17071

 Score = 409 bits (221),  Expect = 9e-110
 Identities = 340/393 (87%), Gaps = 25/393 (6%)
 Strand=Plus/Plus

Query  238    TTTCAA-TACAACACACTGTGGAGTTTTCATATCTTTGCAACTTTTTCTTTGGGCATTCG  296
              |||||| | | |||||||||||||||||  || |||| | |||| ||||||||| |   |
Sbjct  15740  TTTCAACTTCTACACACTGTGGAGTTTT-TTA-CTTTAC-ACTTCTTCTTTGGG-A---G  15792

Query  297    AGCAATCGGGGCCCAGAGGTAACAAACACAAACAATTTTATCTATTCATTAAA-TTTTTG  355
              |||  |     |||||||||||||||||||||||||||| | |||   |||||    | |
Sbjct  15793  AGC-TTGCTTTCCCAGAGGTAACAAACACAAACAATTTT-T-TATGTTTTAAACAACTAG  15849

Query  356    TCAAAAACAAGAATTTTCGTAACTGGAAATTTTAAAATATTAAAAACTTTCAACAACGGA  415
              ||  ||||   || |||||| | | ||||  |  ||||||||||||||||||||||||||
Sbjct  15850  TC--AAAC--CAA-TTTCGTTA-T-GAAA--TACAAATATTAAAAACTTTCAACAACGGA  15900

Query  416    TCTCTTGGTTCTCGCATCGATGAAGAACGCAGCGAAATGCGATACGTAATGTGAATTGCA  475
              ||||||||||||||||||||||||||||||||||||||||||||||||||||||||||||
Sbjct  15901  TCTCTTGGTTCTCGCATCGATGAAGAACGCAGCGAAATGCGATACGTAATGTGAATTGCA  15960

Query  476    GAATTCCGTGAATCATCGAATCTTTGAACGCACATTGCGCCCCTTGGTATTCCAGGGGGC  535
              ||||||||||||||||||||||||||||||||||||||||||||||||||||| ||||||
Sbjct  15961  GAATTCCGTGAATCATCGAATCTTTGAACGCACATTGCGCCCCTTGGTATTCCGGGGGGC  16020

Query  536    ATGCCTGTTTGAGCGTCATTTCCTTCTCAAACATTC-TGTTTGGTAGTGAGTGATACTCT  594
              |||||||||||||||||||||||||||||||||||| |||||||| ||||||||||||||
Sbjct  16021  ATGCCTGTTTGAGCGTCATTTCCTTCTCAAACATTCGTGTTTGGTTGTGAGTGATACTCT  16080

Query  595    -TT-GGAGTTAACTTGAAATTGCTGGCCT-TTT  624
               ||  | ||||||||||||||||  |||| |||
Sbjct  16081  CTTCTGGGTTAACTTGAAATTGCAAGCCTGTTT  16113


 Score = 76.8 bits (41),  Expect = 1e-09
 Identities = 43/44 (98%), Gaps = 0/44 (0%)
 Strand=Plus/Plus

Query  1      CAAGGTTTCCGTAGGTGAACCTGCGGAAGGATCATTAAAGAAAT  44
              ||||||||||||||||||||||||||||||||||||| ||||||
Sbjct  15566  CAAGGTTTCCGTAGGTGAACCTGCGGAAGGATCATTAGAGAAAT  15609


>DS480601.1 Vanderwaltozyma polyspora DSM 70294 KpolScaffold531 genomic scaffold, 
whole genome shotgun sequence
Length=6654

 Score = 409 bits (221),  Expect = 9e-110
 Identities = 340/393 (87%), Gaps = 25/393 (6%)
 Strand=Plus/Minus

Query  238   TTTCAA-TACAACACACTGTGGAGTTTTCATATCTTTGCAACTTTTTCTTTGGGCATTCG  296
             |||||| | | |||||||||||||||||  || |||| | |||| ||||||||| |   |
Sbjct  4919  TTTCAACTTCTACACACTGTGGAGTTTT-TTA-CTTTAC-ACTTCTTCTTTGGG-A---G  4867

Query  297   AGCAATCGGGGCCCAGAGGTAACAAACACAAACAATTTTATCTATTCATTAAA-TTTTTG  355
             |||  |     |||||||||||||||||||||||||||| | |||   |||||    | |
Sbjct  4866  AGC-TTGCTTTCCCAGAGGTAACAAACACAAACAATTTT-T-TATGTTTTAAACAACTAG  4810

Query  356   TCAAAAACAAGAATTTTCGTAACTGGAAATTTTAAAATATTAAAAACTTTCAACAACGGA  415
             ||  ||||   || |||||| | | ||||  |  ||||||||||||||||||||||||||
Sbjct  4809  TC--AAAC--CAA-TTTCGTTA-T-GAAA--TACAAATATTAAAAACTTTCAACAACGGA  4759

Query  416   TCTCTTGGTTCTCGCATCGATGAAGAACGCAGCGAAATGCGATACGTAATGTGAATTGCA  475
             ||||||||||||||||||||||||||||||||||||||||||||||||||||||||||||
Sbjct  4758  TCTCTTGGTTCTCGCATCGATGAAGAACGCAGCGAAATGCGATACGTAATGTGAATTGCA  4699

Query  476   GAATTCCGTGAATCATCGAATCTTTGAACGCACATTGCGCCCCTTGGTATTCCAGGGGGC  535
             ||||||||||||||||||||||||||||||||||||||||||||||||||||| ||||||
Sbjct  4698  GAATTCCGTGAATCATCGAATCTTTGAACGCACATTGCGCCCCTTGGTATTCCGGGGGGC  4639

Query  536   ATGCCTGTTTGAGCGTCATTTCCTTCTCAAACATTC-TGTTTGGTAGTGAGTGATACTCT  594
             |||||||||||||||||||||||||||||||||||| |||||||| ||||||||||||||
Sbjct  4638  ATGCCTGTTTGAGCGTCATTTCCTTCTCAAACATTCGTGTTTGGTTGTGAGTGATACTCT  4579

Query  595   -TT-GGAGTTAACTTGAAATTGCTGGCCT-TTT  624
              ||  | ||||||||||||||||  |||| |||
Sbjct  4578  CTTCTGGGTTAACTTGAAATTGCAAGCCTGTTT  4546


 Score = 76.8 bits (41),  Expect = 1e-09
 Identities = 57/64 (89%), Gaps = 4/64 (6%)
 Strand=Plus/Minus

Query  1     CAAGGTTTCCGTAGGTGAACCTGCGGAAGGATCATTAAAGAAAT-T-T-AAT-AATTTTG  56
             ||||||||||||||||||||||||||||||||||||| |||||| | | ||| ||||  |
Sbjct  5093  CAAGGTTTCCGTAGGTGAACCTGCGGAAGGATCATTAGAGAAATCTATGAATGAATTGAG  5034

Query  57    AAAA  60
             ||||
Sbjct  5033  AAAA  5030


>HE616749.1 Torulaspora delbrueckii CBS 1146 chromosome 8, complete genome
Length=833973

 Score = 409 bits (221),  Expect = 9e-110
 Identities = 302/338 (89%), Gaps = 17/338 (5%)
 Strand=Plus/Minus

Query  308     CCCAGAGGTAACAAACACAAACAA--TTTTATCTATTCATTAAATTTTTGTCAAAAACAA  365
               ||||||||| ||||||||||||||  |||||| |||| | ||||     ||| |||||  
Sbjct  789200  CCCAGAGGTGACAAACACAAACAACTTTTTAT-TATT-A-TAAA--CCAGTC-AAAAC--  789149

Query  366     GAATTTTCGTAACTGGAAATTTTAAAATATTAAAAACTTTCAACAACGGATCTCTTGGTT  425
                || |||||| | | |||| || |||||||| ||||||||||||||||||||||||||||
Sbjct  789148  CAA-TTTCGTTA-T-GAAA-TTAAAAATATTTAAAACTTTCAACAACGGATCTCTTGGTT  789093

Query  426     CTCGCATCGATGAAGAACGCAGCGAAATGCGATACGTAATGTGAATTGCAGAATTCCGTG  485
               ||||||||||||||||||||||||||||||||||||||||||||||||||||||||||||
Sbjct  789092  CTCGCATCGATGAAGAACGCAGCGAAATGCGATACGTAATGTGAATTGCAGAATTCCGTG  789033

Query  486     AATCATCGAATCTTTGAACGCACATTGCGCCCCTTGGTATTCCAGGGGGCATGCCTGTTT  545
               ||||||||||||||||||||||||||||||||||||||||||||||||||||||||||||
Sbjct  789032  AATCATCGAATCTTTGAACGCACATTGCGCCCCTTGGTATTCCAGGGGGCATGCCTGTTT  788973

Query  546     GAGCGTCATTTCCTTCTCAAACATTC-TGTTTGGTAGTGAGTGATACTCTTTGGAG--TT  602
               ||||||||||||||||||||||| || ||||||||||||||||||||||| |  ||  ||
Sbjct  788972  GAGCGTCATTTCCTTCTCAAACAATCATGTTTGGTAGTGAGTGATACTCTGTCAAGGGTT  788913

Query  603     AACTTGAAATTGCTGGCCTTTTCATTGGATGttttttt  640
               |||||||||||||| |||| ||  |||| |||  ||||
Sbjct  788912  AACTTGAAATTGCTAGCCTGTTATTTGGTTGTGATTTT  788875


 Score = 409 bits (221),  Expect = 9e-110
 Identities = 302/338 (89%), Gaps = 17/338 (5%)
 Strand=Plus/Minus

Query  308     CCCAGAGGTAACAAACACAAACAA--TTTTATCTATTCATTAAATTTTTGTCAAAAACAA  365
               ||||||||| ||||||||||||||  |||||| |||| | ||||     ||| |||||  
Sbjct  797931  CCCAGAGGTGACAAACACAAACAACTTTTTAT-TATT-A-TAAA--CCAGTC-AAAAC--  797880

Query  366     GAATTTTCGTAACTGGAAATTTTAAAATATTAAAAACTTTCAACAACGGATCTCTTGGTT  425
                || |||||| | | |||| || |||||||| ||||||||||||||||||||||||||||
Sbjct  797879  CAA-TTTCGTTA-T-GAAA-TTAAAAATATTTAAAACTTTCAACAACGGATCTCTTGGTT  797824

Query  426     CTCGCATCGATGAAGAACGCAGCGAAATGCGATACGTAATGTGAATTGCAGAATTCCGTG  485
               ||||||||||||||||||||||||||||||||||||||||||||||||||||||||||||
Sbjct  797823  CTCGCATCGATGAAGAACGCAGCGAAATGCGATACGTAATGTGAATTGCAGAATTCCGTG  797764

Query  486     AATCATCGAATCTTTGAACGCACATTGCGCCCCTTGGTATTCCAGGGGGCATGCCTGTTT  545
               ||||||||||||||||||||||||||||||||||||||||||||||||||||||||||||
Sbjct  797763  AATCATCGAATCTTTGAACGCACATTGCGCCCCTTGGTATTCCAGGGGGCATGCCTGTTT  797704

Query  546     GAGCGTCATTTCCTTCTCAAACATTC-TGTTTGGTAGTGAGTGATACTCTTTGGAG--TT  602
               ||||||||||||||||||||||| || ||||||||||||||||||||||| |  ||  ||
Sbjct  797703  GAGCGTCATTTCCTTCTCAAACAATCATGTTTGGTAGTGAGTGATACTCTGTCAAGGGTT  797644

Query  603     AACTTGAAATTGCTGGCCTTTTCATTGGATGttttttt  640
               |||||||||||||| |||| ||  |||| |||  ||||
Sbjct  797643  AACTTGAAATTGCTAGCCTGTTATTTGGTTGTGATTTT  797606


 Score = 409 bits (221),  Expect = 9e-110
 Identities = 302/338 (89%), Gaps = 17/338 (5%)
 Strand=Plus/Minus

Query  308     CCCAGAGGTAACAAACACAAACAA--TTTTATCTATTCATTAAATTTTTGTCAAAAACAA  365
               ||||||||| ||||||||||||||  |||||| |||| | ||||     ||| |||||  
Sbjct  806662  CCCAGAGGTGACAAACACAAACAACTTTTTAT-TATT-A-TAAA--CCAGTC-AAAAC--  806611

Query  366     GAATTTTCGTAACTGGAAATTTTAAAATATTAAAAACTTTCAACAACGGATCTCTTGGTT  425
                || |||||| | | |||| || |||||||| ||||||||||||||||||||||||||||
Sbjct  806610  CAA-TTTCGTTA-T-GAAA-TTAAAAATATTTAAAACTTTCAACAACGGATCTCTTGGTT  806555

Query  426     CTCGCATCGATGAAGAACGCAGCGAAATGCGATACGTAATGTGAATTGCAGAATTCCGTG  485
               ||||||||||||||||||||||||||||||||||||||||||||||||||||||||||||
Sbjct  806554  CTCGCATCGATGAAGAACGCAGCGAAATGCGATACGTAATGTGAATTGCAGAATTCCGTG  806495

Query  486     AATCATCGAATCTTTGAACGCACATTGCGCCCCTTGGTATTCCAGGGGGCATGCCTGTTT  545
               ||||||||||||||||||||||||||||||||||||||||||||||||||||||||||||
Sbjct  806494  AATCATCGAATCTTTGAACGCACATTGCGCCCCTTGGTATTCCAGGGGGCATGCCTGTTT  806435

Query  546     GAGCGTCATTTCCTTCTCAAACATTC-TGTTTGGTAGTGAGTGATACTCTTTGGAG--TT  602
               ||||||||||||||||||||||| || ||||||||||||||||||||||| |  ||  ||
Sbjct  806434  GAGCGTCATTTCCTTCTCAAACAATCATGTTTGGTAGTGAGTGATACTCTGTCAAGGGTT  806375

Query  603     AACTTGAAATTGCTGGCCTTTTCATTGGATGttttttt  640
               |||||||||||||| |||| ||  |||| |||  ||||
Sbjct  806374  AACTTGAAATTGCTAGCCTGTTATTTGGTTGTGATTTT  806337


 Score = 76.8 bits (41),  Expect = 1e-09
 Identities = 50/54 (93%), Gaps = 2/54 (4%)
 Strand=Plus/Minus

Query  1       CAAGGTTTCCGTAGGTGAACCTGCGGAAGGATCATTAAAGAAATTTA-AT-AAT  52
               ||||||||||||||||||||||||||||||||||||| |||||| || || |||
Sbjct  789449  CAAGGTTTCCGTAGGTGAACCTGCGGAAGGATCATTAGAGAAATCTATATGAAT  789396


 Score = 76.8 bits (41),  Expect = 1e-09
 Identities = 50/54 (93%), Gaps = 2/54 (4%)
 Strand=Plus/Minus

Query  1       CAAGGTTTCCGTAGGTGAACCTGCGGAAGGATCATTAAAGAAATTTA-AT-AAT  52
               ||||||||||||||||||||||||||||||||||||| |||||| || || |||
Sbjct  798180  CAAGGTTTCCGTAGGTGAACCTGCGGAAGGATCATTAGAGAAATCTATATGAAT  798127


 Score = 76.8 bits (41),  Expect = 1e-09
 Identities = 50/54 (93%), Gaps = 2/54 (4%)
 Strand=Plus/Minus

Query  1       CAAGGTTTCCGTAGGTGAACCTGCGGAAGGATCATTAAAGAAATTTA-AT-AAT  52
               ||||||||||||||||||||||||||||||||||||| |||||| || || |||
Sbjct  806911  CAAGGTTTCCGTAGGTGAACCTGCGGAAGGATCATTAGAGAAATCTATATGAAT  806858


>NW_001834692.1 Vanderwaltozyma polyspora DSM 70294 KpolScaffold1036 genomic 
scaffold, whole genome shotgun sequence
Length=283362

 Score = 409 bits (221),  Expect = 9e-110
 Identities = 340/393 (87%), Gaps = 25/393 (6%)
 Strand=Plus/Minus

Query  238     TTTCAA-TACAACACACTGTGGAGTTTTCATATCTTTGCAACTTTTTCTTTGGGCATTCG  296
               |||||| | | |||||||||||||||||  || |||| | |||| ||||||||| |   |
Sbjct  277009  TTTCAACTTCTACACACTGTGGAGTTTT-TTA-CTTTAC-ACTTCTTCTTTGGG-A---G  276957

Query  297     AGCAATCGGGGCCCAGAGGTAACAAACACAAACAATTTTATCTATTCATTAAA-TTTTTG  355
               |||  |     |||||||||||||||||||||||||||| | |||   |||||    | |
Sbjct  276956  AGC-TTGCTTTCCCAGAGGTAACAAACACAAACAATTTT-T-TATGTTTTAAACAACTAG  276900

Query  356     TCAAAAACAAGAATTTTCGTAACTGGAAATTTTAAAATATTAAAAACTTTCAACAACGGA  415
               ||  ||||   || |||||| | | ||||  |  ||||||||||||||||||||||||||
Sbjct  276899  TC--AAAC--CAA-TTTCGTTA-T-GAAA--TACAAATATTAAAAACTTTCAACAACGGA  276849

Query  416     TCTCTTGGTTCTCGCATCGATGAAGAACGCAGCGAAATGCGATACGTAATGTGAATTGCA  475
               ||||||||||||||||||||||||||||||||||||||||||||||||||||||||||||
Sbjct  276848  TCTCTTGGTTCTCGCATCGATGAAGAACGCAGCGAAATGCGATACGTAATGTGAATTGCA  276789

Query  476     GAATTCCGTGAATCATCGAATCTTTGAACGCACATTGCGCCCCTTGGTATTCCAGGGGGC  535
               ||||||||||||||||||||||||||||||||||||||||||||||||||||| ||||||
Sbjct  276788  GAATTCCGTGAATCATCGAATCTTTGAACGCACATTGCGCCCCTTGGTATTCCGGGGGGC  276729

Query  536     ATGCCTGTTTGAGCGTCATTTCCTTCTCAAACATTC-TGTTTGGTAGTGAGTGATACTCT  594
               |||||||||||||||||||||||||||||||||||| |||||||| ||||||||||||||
Sbjct  276728  ATGCCTGTTTGAGCGTCATTTCCTTCTCAAACATTCGTGTTTGGTTGTGAGTGATACTCT  276669

Query  595     -TT-GGAGTTAACTTGAAATTGCTGGCCT-TTT  624
                ||  | ||||||||||||||||  |||| |||
Sbjct  276668  CTTCTGGGTTAACTTGAAATTGCAAGCCTGTTT  276636


 Score = 76.8 bits (41),  Expect = 1e-09
 Identities = 57/64 (89%), Gaps = 4/64 (6%)
 Strand=Plus/Minus

Query  1       CAAGGTTTCCGTAGGTGAACCTGCGGAAGGATCATTAAAGAAAT-T-T-AAT-AATTTTG  56
               ||||||||||||||||||||||||||||||||||||| |||||| | | ||| ||||  |
Sbjct  277183  CAAGGTTTCCGTAGGTGAACCTGCGGAAGGATCATTAGAGAAATCTATGAATGAATTGAG  277124

Query  57      AAAA  60
               ||||
Sbjct  277123  AAAA  277120


>NW_001834527.1 Vanderwaltozyma polyspora DSM 70294 KpolScaffold544 genomic scaffold, 
whole genome shotgun sequence
Length=17071

 Score = 409 bits (221),  Expect = 9e-110
 Identities = 340/393 (87%), Gaps = 25/393 (6%)
 Strand=Plus/Plus

Query  238    TTTCAA-TACAACACACTGTGGAGTTTTCATATCTTTGCAACTTTTTCTTTGGGCATTCG  296
              |||||| | | |||||||||||||||||  || |||| | |||| ||||||||| |   |
Sbjct  15740  TTTCAACTTCTACACACTGTGGAGTTTT-TTA-CTTTAC-ACTTCTTCTTTGGG-A---G  15792

Query  297    AGCAATCGGGGCCCAGAGGTAACAAACACAAACAATTTTATCTATTCATTAAA-TTTTTG  355
              |||  |     |||||||||||||||||||||||||||| | |||   |||||    | |
Sbjct  15793  AGC-TTGCTTTCCCAGAGGTAACAAACACAAACAATTTT-T-TATGTTTTAAACAACTAG  15849

Query  356    TCAAAAACAAGAATTTTCGTAACTGGAAATTTTAAAATATTAAAAACTTTCAACAACGGA  415
              ||  ||||   || |||||| | | ||||  |  ||||||||||||||||||||||||||
Sbjct  15850  TC--AAAC--CAA-TTTCGTTA-T-GAAA--TACAAATATTAAAAACTTTCAACAACGGA  15900

Query  416    TCTCTTGGTTCTCGCATCGATGAAGAACGCAGCGAAATGCGATACGTAATGTGAATTGCA  475
              ||||||||||||||||||||||||||||||||||||||||||||||||||||||||||||
Sbjct  15901  TCTCTTGGTTCTCGCATCGATGAAGAACGCAGCGAAATGCGATACGTAATGTGAATTGCA  15960

Query  476    GAATTCCGTGAATCATCGAATCTTTGAACGCACATTGCGCCCCTTGGTATTCCAGGGGGC  535
              ||||||||||||||||||||||||||||||||||||||||||||||||||||| ||||||
Sbjct  15961  GAATTCCGTGAATCATCGAATCTTTGAACGCACATTGCGCCCCTTGGTATTCCGGGGGGC  16020

Query  536    ATGCCTGTTTGAGCGTCATTTCCTTCTCAAACATTC-TGTTTGGTAGTGAGTGATACTCT  594
              |||||||||||||||||||||||||||||||||||| |||||||| ||||||||||||||
Sbjct  16021  ATGCCTGTTTGAGCGTCATTTCCTTCTCAAACATTCGTGTTTGGTTGTGAGTGATACTCT  16080

Query  595    -TT-GGAGTTAACTTGAAATTGCTGGCCT-TTT  624
               ||  | ||||||||||||||||  |||| |||
Sbjct  16081  CTTCTGGGTTAACTTGAAATTGCAAGCCTGTTT  16113


 Score = 76.8 bits (41),  Expect = 1e-09
 Identities = 43/44 (98%), Gaps = 0/44 (0%)
 Strand=Plus/Plus

Query  1      CAAGGTTTCCGTAGGTGAACCTGCGGAAGGATCATTAAAGAAAT  44
              ||||||||||||||||||||||||||||||||||||| ||||||
Sbjct  15566  CAAGGTTTCCGTAGGTGAACCTGCGGAAGGATCATTAGAGAAAT  15609


>NW_001834471.1 Vanderwaltozyma polyspora DSM 70294 KpolScaffold531 genomic scaffold, 
whole genome shotgun sequence
Length=6654

 Score = 409 bits (221),  Expect = 9e-110
 Identities = 340/393 (87%), Gaps = 25/393 (6%)
 Strand=Plus/Minus

Query  238   TTTCAA-TACAACACACTGTGGAGTTTTCATATCTTTGCAACTTTTTCTTTGGGCATTCG  296
             |||||| | | |||||||||||||||||  || |||| | |||| ||||||||| |   |
Sbjct  4919  TTTCAACTTCTACACACTGTGGAGTTTT-TTA-CTTTAC-ACTTCTTCTTTGGG-A---G  4867

Query  297   AGCAATCGGGGCCCAGAGGTAACAAACACAAACAATTTTATCTATTCATTAAA-TTTTTG  355
             |||  |     |||||||||||||||||||||||||||| | |||   |||||    | |
Sbjct  4866  AGC-TTGCTTTCCCAGAGGTAACAAACACAAACAATTTT-T-TATGTTTTAAACAACTAG  4810

Query  356   TCAAAAACAAGAATTTTCGTAACTGGAAATTTTAAAATATTAAAAACTTTCAACAACGGA  415
             ||  ||||   || |||||| | | ||||  |  ||||||||||||||||||||||||||
Sbjct  4809  TC--AAAC--CAA-TTTCGTTA-T-GAAA--TACAAATATTAAAAACTTTCAACAACGGA  4759

Query  416   TCTCTTGGTTCTCGCATCGATGAAGAACGCAGCGAAATGCGATACGTAATGTGAATTGCA  475
             ||||||||||||||||||||||||||||||||||||||||||||||||||||||||||||
Sbjct  4758  TCTCTTGGTTCTCGCATCGATGAAGAACGCAGCGAAATGCGATACGTAATGTGAATTGCA  4699

Query  476   GAATTCCGTGAATCATCGAATCTTTGAACGCACATTGCGCCCCTTGGTATTCCAGGGGGC  535
             ||||||||||||||||||||||||||||||||||||||||||||||||||||| ||||||
Sbjct  4698  GAATTCCGTGAATCATCGAATCTTTGAACGCACATTGCGCCCCTTGGTATTCCGGGGGGC  4639

Query  536   ATGCCTGTTTGAGCGTCATTTCCTTCTCAAACATTC-TGTTTGGTAGTGAGTGATACTCT  594
             |||||||||||||||||||||||||||||||||||| |||||||| ||||||||||||||
Sbjct  4638  ATGCCTGTTTGAGCGTCATTTCCTTCTCAAACATTCGTGTTTGGTTGTGAGTGATACTCT  4579

Query  595   -TT-GGAGTTAACTTGAAATTGCTGGCCT-TTT  624
              ||  | ||||||||||||||||  |||| |||
Sbjct  4578  CTTCTGGGTTAACTTGAAATTGCAAGCCTGTTT  4546


 Score = 76.8 bits (41),  Expect = 1e-09
 Identities = 57/64 (89%), Gaps = 4/64 (6%)
 Strand=Plus/Minus

Query  1     CAAGGTTTCCGTAGGTGAACCTGCGGAAGGATCATTAAAGAAAT-T-T-AAT-AATTTTG  56
             ||||||||||||||||||||||||||||||||||||| |||||| | | ||| ||||  |
Sbjct  5093  CAAGGTTTCCGTAGGTGAACCTGCGGAAGGATCATTAGAGAAATCTATGAATGAATTGAG  5034

Query  57    AAAA  60
             ||||
Sbjct  5033  AAAA  5030


>NC_016508.1 Torulaspora delbrueckii CBS 1146 chromosome 8, complete genome
Length=833973

 Score = 409 bits (221),  Expect = 9e-110
 Identities = 302/338 (89%), Gaps = 17/338 (5%)
 Strand=Plus/Minus

Query  308     CCCAGAGGTAACAAACACAAACAA--TTTTATCTATTCATTAAATTTTTGTCAAAAACAA  365
               ||||||||| ||||||||||||||  |||||| |||| | ||||     ||| |||||  
Sbjct  789200  CCCAGAGGTGACAAACACAAACAACTTTTTAT-TATT-A-TAAA--CCAGTC-AAAAC--  789149

Query  366     GAATTTTCGTAACTGGAAATTTTAAAATATTAAAAACTTTCAACAACGGATCTCTTGGTT  425
                || |||||| | | |||| || |||||||| ||||||||||||||||||||||||||||
Sbjct  789148  CAA-TTTCGTTA-T-GAAA-TTAAAAATATTTAAAACTTTCAACAACGGATCTCTTGGTT  789093

Query  426     CTCGCATCGATGAAGAACGCAGCGAAATGCGATACGTAATGTGAATTGCAGAATTCCGTG  485
               ||||||||||||||||||||||||||||||||||||||||||||||||||||||||||||
Sbjct  789092  CTCGCATCGATGAAGAACGCAGCGAAATGCGATACGTAATGTGAATTGCAGAATTCCGTG  789033

Query  486     AATCATCGAATCTTTGAACGCACATTGCGCCCCTTGGTATTCCAGGGGGCATGCCTGTTT  545
               ||||||||||||||||||||||||||||||||||||||||||||||||||||||||||||
Sbjct  789032  AATCATCGAATCTTTGAACGCACATTGCGCCCCTTGGTATTCCAGGGGGCATGCCTGTTT  788973

Query  546     GAGCGTCATTTCCTTCTCAAACATTC-TGTTTGGTAGTGAGTGATACTCTTTGGAG--TT  602
               ||||||||||||||||||||||| || ||||||||||||||||||||||| |  ||  ||
Sbjct  788972  GAGCGTCATTTCCTTCTCAAACAATCATGTTTGGTAGTGAGTGATACTCTGTCAAGGGTT  788913

Query  603     AACTTGAAATTGCTGGCCTTTTCATTGGATGttttttt  640
               |||||||||||||| |||| ||  |||| |||  ||||
Sbjct  788912  AACTTGAAATTGCTAGCCTGTTATTTGGTTGTGATTTT  788875


 Score = 409 bits (221),  Expect = 9e-110
 Identities = 302/338 (89%), Gaps = 17/338 (5%)
 Strand=Plus/Minus

Query  308     CCCAGAGGTAACAAACACAAACAA--TTTTATCTATTCATTAAATTTTTGTCAAAAACAA  365
               ||||||||| ||||||||||||||  |||||| |||| | ||||     ||| |||||  
Sbjct  797931  CCCAGAGGTGACAAACACAAACAACTTTTTAT-TATT-A-TAAA--CCAGTC-AAAAC--  797880

Query  366     GAATTTTCGTAACTGGAAATTTTAAAATATTAAAAACTTTCAACAACGGATCTCTTGGTT  425
                || |||||| | | |||| || |||||||| ||||||||||||||||||||||||||||
Sbjct  797879  CAA-TTTCGTTA-T-GAAA-TTAAAAATATTTAAAACTTTCAACAACGGATCTCTTGGTT  797824

Query  426     CTCGCATCGATGAAGAACGCAGCGAAATGCGATACGTAATGTGAATTGCAGAATTCCGTG  485
               ||||||||||||||||||||||||||||||||||||||||||||||||||||||||||||
Sbjct  797823  CTCGCATCGATGAAGAACGCAGCGAAATGCGATACGTAATGTGAATTGCAGAATTCCGTG  797764

Query  486     AATCATCGAATCTTTGAACGCACATTGCGCCCCTTGGTATTCCAGGGGGCATGCCTGTTT  545
               ||||||||||||||||||||||||||||||||||||||||||||||||||||||||||||
Sbjct  797763  AATCATCGAATCTTTGAACGCACATTGCGCCCCTTGGTATTCCAGGGGGCATGCCTGTTT  797704

Query  546     GAGCGTCATTTCCTTCTCAAACATTC-TGTTTGGTAGTGAGTGATACTCTTTGGAG--TT  602
               ||||||||||||||||||||||| || ||||||||||||||||||||||| |  ||  ||
Sbjct  797703  GAGCGTCATTTCCTTCTCAAACAATCATGTTTGGTAGTGAGTGATACTCTGTCAAGGGTT  797644

Query  603     AACTTGAAATTGCTGGCCTTTTCATTGGATGttttttt  640
               |||||||||||||| |||| ||  |||| |||  ||||
Sbjct  797643  AACTTGAAATTGCTAGCCTGTTATTTGGTTGTGATTTT  797606


 Score = 409 bits (221),  Expect = 9e-110
 Identities = 302/338 (89%), Gaps = 17/338 (5%)
 Strand=Plus/Minus

Query  308     CCCAGAGGTAACAAACACAAACAA--TTTTATCTATTCATTAAATTTTTGTCAAAAACAA  365
               ||||||||| ||||||||||||||  |||||| |||| | ||||     ||| |||||  
Sbjct  806662  CCCAGAGGTGACAAACACAAACAACTTTTTAT-TATT-A-TAAA--CCAGTC-AAAAC--  806611

Query  366     GAATTTTCGTAACTGGAAATTTTAAAATATTAAAAACTTTCAACAACGGATCTCTTGGTT  425
                || |||||| | | |||| || |||||||| ||||||||||||||||||||||||||||
Sbjct  806610  CAA-TTTCGTTA-T-GAAA-TTAAAAATATTTAAAACTTTCAACAACGGATCTCTTGGTT  806555

Query  426     CTCGCATCGATGAAGAACGCAGCGAAATGCGATACGTAATGTGAATTGCAGAATTCCGTG  485
               ||||||||||||||||||||||||||||||||||||||||||||||||||||||||||||
Sbjct  806554  CTCGCATCGATGAAGAACGCAGCGAAATGCGATACGTAATGTGAATTGCAGAATTCCGTG  806495

Query  486     AATCATCGAATCTTTGAACGCACATTGCGCCCCTTGGTATTCCAGGGGGCATGCCTGTTT  545
               ||||||||||||||||||||||||||||||||||||||||||||||||||||||||||||
Sbjct  806494  AATCATCGAATCTTTGAACGCACATTGCGCCCCTTGGTATTCCAGGGGGCATGCCTGTTT  806435

Query  546     GAGCGTCATTTCCTTCTCAAACATTC-TGTTTGGTAGTGAGTGATACTCTTTGGAG--TT  602
               ||||||||||||||||||||||| || ||||||||||||||||||||||| |  ||  ||
Sbjct  806434  GAGCGTCATTTCCTTCTCAAACAATCATGTTTGGTAGTGAGTGATACTCTGTCAAGGGTT  806375

Query  603     AACTTGAAATTGCTGGCCTTTTCATTGGATGttttttt  640
               |||||||||||||| |||| ||  |||| |||  ||||
Sbjct  806374  AACTTGAAATTGCTAGCCTGTTATTTGGTTGTGATTTT  806337


 Score = 76.8 bits (41),  Expect = 1e-09
 Identities = 50/54 (93%), Gaps = 2/54 (4%)
 Strand=Plus/Minus

Query  1       CAAGGTTTCCGTAGGTGAACCTGCGGAAGGATCATTAAAGAAATTTA-AT-AAT  52
               ||||||||||||||||||||||||||||||||||||| |||||| || || |||
Sbjct  789449  CAAGGTTTCCGTAGGTGAACCTGCGGAAGGATCATTAGAGAAATCTATATGAAT  789396


 Score = 76.8 bits (41),  Expect = 1e-09
 Identities = 50/54 (93%), Gaps = 2/54 (4%)
 Strand=Plus/Minus

Query  1       CAAGGTTTCCGTAGGTGAACCTGCGGAAGGATCATTAAAGAAATTTA-AT-AAT  52
               ||||||||||||||||||||||||||||||||||||| |||||| || || |||
Sbjct  798180  CAAGGTTTCCGTAGGTGAACCTGCGGAAGGATCATTAGAGAAATCTATATGAAT  798127


 Score = 76.8 bits (41),  Expect = 1e-09
 Identities = 50/54 (93%), Gaps = 2/54 (4%)
 Strand=Plus/Minus

Query  1       CAAGGTTTCCGTAGGTGAACCTGCGGAAGGATCATTAAAGAAATTTA-AT-AAT  52
               ||||||||||||||||||||||||||||||||||||| |||||| || || |||
Sbjct  806911  CAAGGTTTCCGTAGGTGAACCTGCGGAAGGATCATTAGAGAAATCTATATGAAT  806858


>VZXH01001042.1 Saccharomyces cerevisiae x Saccharomyces eubayanus x Saccharomyces 
kudriavzevii x Saccharomyces uvarum strain yHQL563 flattened_line_2113, 
whole genome shotgun sequence
Length=233

 Score = 405 bits (219),  Expect = 1e-108
 Identities = 226/229 (99%), Gaps = 1/229 (0%)
 Strand=Plus/Minus

Query  600  GTTAACTTGAAATTGCTGGCCTTTTCATTGGATGttttttttCCAAAGAGAGGTTTCTCT  659
            ||||||||||||||||||||||||||||||||||||||||||||||||||||||||||||
Sbjct  233  GTTAACTTGAAATTGCTGGCCTTTTCATTGGATGTTTTTTTTCCAAAGAGAGGTTTCTCT  174

Query  660  GCGTGCTTGAGGTATAATGCAAGTACGGTCGTTTTAGGTTTTACCAACTGCGGCTAATCt  719
            ||||||||||||||||||||||||||||||||||||||||||||||||||||||||||||
Sbjct  173  GCGTGCTTGAGGTATAATGCAAGTACGGTCGTTTTAGGTTTTACCAACTGCGGCTAATCT  114

Query  720  ttttttATACTGAGCGTATTGGAACGTTATCGATAAGAAGAGAGCGTCTAGGCGAACAAT  779
            |||||  |||||||||||||| ||||||||||||||||||||||||||||||||||||||
Sbjct  113  TTTTT-GTACTGAGCGTATTGAAACGTTATCGATAAGAAGAGAGCGTCTAGGCGAACAAT  55

Query  780  GTTCTTAAAGTTTGACCTCAAATCAGGTAGGAGTACCCGCTGAACTTAA  828
            |||||||||||||||||||||||||||||||||||||||||||||||||
Sbjct  54   GTTCTTAAAGTTTGACCTCAAATCAGGTAGGAGTACCCGCTGAACTTAA  6


>CP059272.1 Torulaspora sp. CBS 2947 strain CBS2947 chromosome 6
Length=941181

 Score = 405 bits (219),  Expect = 1e-108
 Identities = 293/326 (90%), Gaps = 15/326 (5%)
 Strand=Plus/Minus

Query  308     CCCAGAGGTAACAAACACAAACAA--TTTTATCTATTCATTAAATTTTTGTCAAAAACAA  365
               ||||||||| ||||||||||||||  |||||| || ||| | ||   | |||||||||  
Sbjct  930570  CCCAGAGGTGACAAACACAAACAACTTTTTAT-TA-TCA-T-AA-GCTAGTCAAAAAC--  930518

Query  366     GAATTTTCGTAACTGGAAATTTTAAAATATTAAAAACTTTCAACAACGGATCTCTTGGTT  425
                || ||||||   | ||||||  |||||||| ||||||||||||||||||||||||||||
Sbjct  930517  CAA-TTTCGT-TTTAGAAATTAAAAAATATTCAAAACTTTCAACAACGGATCTCTTGGTT  930460

Query  426     CTCGCATCGATGAAGAACGCAGCGAAATGCGATACGTAATGTGAATTGCAGAATTCCGTG  485
               ||||||||||||||||||||||||||||||||||||||||||||||||||||||||||||
Sbjct  930459  CTCGCATCGATGAAGAACGCAGCGAAATGCGATACGTAATGTGAATTGCAGAATTCCGTG  930400

Query  486     AATCATCGAATCTTTGAACGCACATTGCGCCCCTTGGTATTCCAGGGGGCATGCCTGTTT  545
               ||||||||||||||||||||||||||||||||||||||||||||||||||||||||||||
Sbjct  930399  AATCATCGAATCTTTGAACGCACATTGCGCCCCTTGGTATTCCAGGGGGCATGCCTGTTT  930340

Query  546     GAGCGTCATTTCCTTCTCAAACATTC-TGTTTGGTAGTGAGTGATACTCTTTGGAG--TT  602
               ||||||||||||||||||||||| || ||||||||||||||||||||||| |  ||  ||
Sbjct  930339  GAGCGTCATTTCCTTCTCAAACAATCATGTTTGGTAGTGAGTGATACTCTGTCCAGGGTT  930280

Query  603     AACTTGAAATTGCTGGCCTTTTCATT  628
               |||||||||||||  |||| || |||
Sbjct  930279  AACTTGAAATTGCAAGCCTGTT-ATT  930255


 Score = 405 bits (219),  Expect = 1e-108
 Identities = 293/326 (90%), Gaps = 15/326 (5%)
 Strand=Plus/Minus

Query  308     CCCAGAGGTAACAAACACAAACAA--TTTTATCTATTCATTAAATTTTTGTCAAAAACAA  365
               ||||||||| ||||||||||||||  |||||| || ||| | ||   | |||||||||  
Sbjct  939153  CCCAGAGGTGACAAACACAAACAACTTTTTAT-TA-TCA-T-AA-GCTAGTCAAAAAC--  939101

Query  366     GAATTTTCGTAACTGGAAATTTTAAAATATTAAAAACTTTCAACAACGGATCTCTTGGTT  425
                || ||||||   | ||||||  |||||||| ||||||||||||||||||||||||||||
Sbjct  939100  CAA-TTTCGT-TTTAGAAATTAAAAAATATTCAAAACTTTCAACAACGGATCTCTTGGTT  939043

Query  426     CTCGCATCGATGAAGAACGCAGCGAAATGCGATACGTAATGTGAATTGCAGAATTCCGTG  485
               ||||||||||||||||||||||||||||||||||||||||||||||||||||||||||||
Sbjct  939042  CTCGCATCGATGAAGAACGCAGCGAAATGCGATACGTAATGTGAATTGCAGAATTCCGTG  938983

Query  486     AATCATCGAATCTTTGAACGCACATTGCGCCCCTTGGTATTCCAGGGGGCATGCCTGTTT  545
               ||||||||||||||||||||||||||||||||||||||||||||||||||||||||||||
Sbjct  938982  AATCATCGAATCTTTGAACGCACATTGCGCCCCTTGGTATTCCAGGGGGCATGCCTGTTT  938923

Query  546     GAGCGTCATTTCCTTCTCAAACATTC-TGTTTGGTAGTGAGTGATACTCTTTGGAG--TT  602
               ||||||||||||||||||||||| || ||||||||||||||||||||||| |  ||  ||
Sbjct  938922  GAGCGTCATTTCCTTCTCAAACAATCATGTTTGGTAGTGAGTGATACTCTGTCCAGGGTT  938863

Query  603     AACTTGAAATTGCTGGCCTTTTCATT  628
               |||||||||||||  |||| || |||
Sbjct  938862  AACTTGAAATTGCAAGCCTGTT-ATT  938838


 Score = 76.8 bits (41),  Expect = 1e-09
 Identities = 50/54 (93%), Gaps = 2/54 (4%)
 Strand=Plus/Minus

Query  1       CAAGGTTTCCGTAGGTGAACCTGCGGAAGGATCATTAAAGAAATTTA-AT-AAT  52
               ||||||||||||||||||||||||||||||||||||| |||||| || || |||
Sbjct  930836  CAAGGTTTCCGTAGGTGAACCTGCGGAAGGATCATTAGAGAAATCTATATGAAT  930783


 Score = 76.8 bits (41),  Expect = 1e-09
 Identities = 50/54 (93%), Gaps = 2/54 (4%)
 Strand=Plus/Minus

Query  1       CAAGGTTTCCGTAGGTGAACCTGCGGAAGGATCATTAAAGAAATTTA-AT-AAT  52
               ||||||||||||||||||||||||||||||||||||| |||||| || || |||
Sbjct  939419  CAAGGTTTCCGTAGGTGAACCTGCGGAAGGATCATTAGAGAAATCTATATGAAT  939366


>PPHX02000037.1 Torulaspora franciscae strain NRRL Y-17532 flattened_line_71, 
whole genome shotgun sequence
Length=7543

 Score = 403 bits (218),  Expect = 4e-108
 Identities = 295/330 (89%), Gaps = 13/330 (4%)
 Strand=Plus/Plus

Query  308   CCCAGAGGTAACAAACACAAACAATTTTATCTATTCATTAAATTTTTGTCAAAAACAAGA  367
             ||||||||| ||||||||||||||  || | | |||  ||||     ||| |||||   |
Sbjct  2852  CCCAGAGGTGACAAACACAAACAACATTTTAT-TTCTATAAA--CCAGTC-AAAAC--CA  2905

Query  368   ATTTTCGTAACTGGAAATTTTAAAATATTAAAAACTTTCAACAACGGATCTCTTGGTTCT  427
             | |||||| | | |||| || |||||||| ||||||||||||||||||||||||||||||
Sbjct  2906  A-TTTCGTTA-T-GAAA-TTAAAAATATTTAAAACTTTCAACAACGGATCTCTTGGTTCT  2961

Query  428   CGCATCGATGAAGAACGCAGCGAAATGCGATACGTAATGTGAATTGCAGAATTCCGTGAA  487
             ||||||||||||||||||||||||||||||||||||||||||||||||||||||||||||
Sbjct  2962  CGCATCGATGAAGAACGCAGCGAAATGCGATACGTAATGTGAATTGCAGAATTCCGTGAA  3021

Query  488   TCATCGAATCTTTGAACGCACATTGCGCCCCTTGGTATTCCAGGGGGCATGCCTGTTTGA  547
             ||||||||||||||||||||||||||||||||||||||||||||||||||||||||||||
Sbjct  3022  TCATCGAATCTTTGAACGCACATTGCGCCCCTTGGTATTCCAGGGGGCATGCCTGTTTGA  3081

Query  548   GCGTCATTTCCTTCTCAAACATTC-TGTTTGGTAGTGAGTGATACTCTTTGGA--GTTAA  604
             |||||||||||||||||||||||| ||||||||||||||||||||||| |  |  |||||
Sbjct  3082  GCGTCATTTCCTTCTCAAACATTCATGTTTGGTAGTGAGTGATACTCTGTCAAGGGTTAA  3141

Query  605   CTTGAAATTGCTGGCCTTTTCATTGGATGt  634
             |||||||||||| |||| ||  |||| |||
Sbjct  3142  CTTGAAATTGCTAGCCTGTTATTTGGTTGT  3171


 Score = 76.8 bits (41),  Expect = 1e-09
 Identities = 43/44 (98%), Gaps = 0/44 (0%)
 Strand=Plus/Plus

Query  1     CAAGGTTTCCGTAGGTGAACCTGCGGAAGGATCATTAAAGAAAT  44
             ||||||||||||||||||||||||||||||||||||| ||||||
Sbjct  2602  CAAGGTTTCCGTAGGTGAACCTGCGGAAGGATCATTAGAGAAAT  2645


>JABBEO010000012.1 Torulaspora pretoriensis strain CBS 2187 scaffold13, whole genome 
shotgun sequence
Length=16042

 Score = 403 bits (218),  Expect = 4e-108
 Identities = 297/332 (89%), Gaps = 17/332 (5%)
 Strand=Plus/Plus

Query  308    CCCAGAGGTAACAAACACAAACAA--TTTTATCTATTCATTAAATTTTTGTCAAAAACAA  365
              ||||||||| ||||||||||||||  |||||| | || | ||||     ||| |||||  
Sbjct  14104  CCCAGAGGTGACAAACACAAACAACATTTTAT-T-TTTA-TAAA--CCAGTC-AAAAC--  14155

Query  366    GAATTTTCGTAACTGGAAATTTTAAAATATTAAAAACTTTCAACAACGGATCTCTTGGTT  425
               || |||||| | | |||| || |||||||| ||||||||||||||||||||||||||||
Sbjct  14156  CAA-TTTCGTTA-T-GAAA-TTAAAAATATTTAAAACTTTCAACAACGGATCTCTTGGTT  14211

Query  426    CTCGCATCGATGAAGAACGCAGCGAAATGCGATACGTAATGTGAATTGCAGAATTCCGTG  485
              ||||||||||||||||||||||||||||||||||||||||||||||||||||||||||||
Sbjct  14212  CTCGCATCGATGAAGAACGCAGCGAAATGCGATACGTAATGTGAATTGCAGAATTCCGTG  14271

Query  486    AATCATCGAATCTTTGAACGCACATTGCGCCCCTTGGTATTCCAGGGGGCATGCCTGTTT  545
              ||||||||||||||||||||||||||||||||||||||||||||||||||||||||||||
Sbjct  14272  AATCATCGAATCTTTGAACGCACATTGCGCCCCTTGGTATTCCAGGGGGCATGCCTGTTT  14331

Query  546    GAGCGTCATTTCCTTCTCAAACATTC-TGTTTGGTAGTGAGTGATACTCTTTGGA--GTT  602
              ||||||||||||||||||||||| || ||||||||||||||||||||||| |  |  |||
Sbjct  14332  GAGCGTCATTTCCTTCTCAAACAATCATGTTTGGTAGTGAGTGATACTCTGTCAAGGGTT  14391

Query  603    AACTTGAAATTGCTGGCCTTTTCATTGGATGt  634
              |||||||||||||| |||| ||  |||| |||
Sbjct  14392  AACTTGAAATTGCTAGCCTGTTATTTGGTTGT  14423


>PPMT01000013.1 Yueomyces sinensis strain NRRL Y-17406 NODE_13_length_282444_cov_78.3145_ID_25, 
whole genome shotgun sequence
Length=282444

 Score = 392 bits (212),  Expect = 9e-105
 Identities = 289/323 (89%), Gaps = 18/323 (6%)
 Strand=Plus/Plus

Query  307     GCCCAGAGGTAACAAACACAAACAATTTTATCTATT-CATTAAATTTTTGTCAAAAACAA  365
               ||||||||||||||||||||||||||||| | ||||  ||| ||  ||||||  ||||  
Sbjct  131752  GCCCAGAGGTAACAAACACAAACAATTTTGTATATTTTATT-AA--TTTGTC--AAAC--  131804

Query  366     GAATTTTCGTAACTGGAAATTTTAAAATATTAAAAACTTTCAACAACGGATCTCTTGGTT  425
                || |||||| | | |||| |  ||| | || ||||||||||||||||||||||||||||
Sbjct  131805  CAA-TTTCGTTA-T-GAAA-TACAAACT-TT-AAAACTTTCAACAACGGATCTCTTGGTT  131858

Query  426     CTCGCATCGATGAAGAACGCAGCGAAATGCGATACGTAATGTGAATTGCAGAATTCCGTG  485
               ||||||||||||||||||||||||||||||||||||||||||||||||||||||||||||
Sbjct  131859  CTCGCATCGATGAAGAACGCAGCGAAATGCGATACGTAATGTGAATTGCAGAATTCCGTG  131918

Query  486     AATCATCGAATCTTTGAACGCACATTGCGCCCCTTGGTATTCCAGGGGGCATGCCTGTTT  545
               |||||||||||||||||||||||||||||||| |||||||||||  ||||||||||||||
Sbjct  131919  AATCATCGAATCTTTGAACGCACATTGCGCCCTTTGGTATTCCAAAGGGCATGCCTGTTT  131978

Query  546     GAGCGTCATTTCCTTCTCAAACATTC-TGTTTGGTAGTGAGTGATACTCTTTGGA--GTT  602
               ||||||||||||||||||||||| || |||||||||||||||||||||||||  |  |||
Sbjct  131979  GAGCGTCATTTCCTTCTCAAACACTCGTGTTTGGTAGTGAGTGATACTCTTTCCAGGGTT  132038

Query  603     AACTTGAAATTGCTGGCCT-TTT  624
               |||||||||||||  |||| |||
Sbjct  132039  AACTTGAAATTGCAAGCCTGTTT  132061


 Score = 392 bits (212),  Expect = 9e-105
 Identities = 289/323 (89%), Gaps = 18/323 (6%)
 Strand=Plus/Plus

Query  307     GCCCAGAGGTAACAAACACAAACAATTTTATCTATT-CATTAAATTTTTGTCAAAAACAA  365
               ||||||||||||||||||||||||||||| | ||||  ||| ||  ||||||  ||||  
Sbjct  140088  GCCCAGAGGTAACAAACACAAACAATTTTGTATATTTTATT-AA--TTTGTC--AAAC--  140140

Query  366     GAATTTTCGTAACTGGAAATTTTAAAATATTAAAAACTTTCAACAACGGATCTCTTGGTT  425
                || |||||| | | |||| |  ||| | || ||||||||||||||||||||||||||||
Sbjct  140141  CAA-TTTCGTTA-T-GAAA-TACAAACT-TT-AAAACTTTCAACAACGGATCTCTTGGTT  140194

Query  426     CTCGCATCGATGAAGAACGCAGCGAAATGCGATACGTAATGTGAATTGCAGAATTCCGTG  485
               ||||||||||||||||||||||||||||||||||||||||||||||||||||||||||||
Sbjct  140195  CTCGCATCGATGAAGAACGCAGCGAAATGCGATACGTAATGTGAATTGCAGAATTCCGTG  140254

Query  486     AATCATCGAATCTTTGAACGCACATTGCGCCCCTTGGTATTCCAGGGGGCATGCCTGTTT  545
               |||||||||||||||||||||||||||||||| |||||||||||  ||||||||||||||
Sbjct  140255  AATCATCGAATCTTTGAACGCACATTGCGCCCTTTGGTATTCCAAAGGGCATGCCTGTTT  140314

Query  546     GAGCGTCATTTCCTTCTCAAACATTC-TGTTTGGTAGTGAGTGATACTCTTTGGA--GTT  602
               ||||||||||||||||||||||| || |||||||||||||||||||||||||  |  |||
Sbjct  140315  GAGCGTCATTTCCTTCTCAAACACTCGTGTTTGGTAGTGAGTGATACTCTTTCCAGGGTT  140374

Query  603     AACTTGAAATTGCTGGCCT-TTT  624
               |||||||||||||  |||| |||
Sbjct  140375  AACTTGAAATTGCAAGCCTGTTT  140397


 Score = 76.8 bits (41),  Expect = 1e-09
 Identities = 43/44 (98%), Gaps = 0/44 (0%)
 Strand=Plus/Plus

Query  1       CAAGGTTTCCGTAGGTGAACCTGCGGAAGGATCATTAAAGAAAT  44
               ||||||||||||||||||||||||||||||||||||| ||||||
Sbjct  131560  CAAGGTTTCCGTAGGTGAACCTGCGGAAGGATCATTAGAGAAAT  131603


 Score = 76.8 bits (41),  Expect = 1e-09
 Identities = 43/44 (98%), Gaps = 0/44 (0%)
 Strand=Plus/Plus

Query  1       CAAGGTTTCCGTAGGTGAACCTGCGGAAGGATCATTAAAGAAAT  44
               ||||||||||||||||||||||||||||||||||||| ||||||
Sbjct  139896  CAAGGTTTCCGTAGGTGAACCTGCGGAAGGATCATTAGAGAAAT  139939


>HE580273.2 Naumovozyma dairenensis CBS 421 chromosome 7, complete genome
Length=1565278

 Score = 387 bits (209),  Expect = 4e-103
 Identities = 328/382 (86%), Gaps = 22/382 (6%)
 Strand=Plus/Plus

Query  248     ACACACTGTGGAGTTTTCATATCTTTGCAACTT--T-TTCTTTGGGCATTCGAGCAATCG  304
               |||||||||||||||||  | |||   || |||  | ||||||||| |  ||||||||  
Sbjct  527718  ACACACTGTGGAGTTTTTTTTTCTAAACA-CTTCCTCTTCTTTGGG-A--CGAGCAAT--  527771

Query  305     GGGCCCAGAG--GTAACAAACACAAACAATTTTATCTATTCATTAAATTTTTGTCAAAAA  362
                | ||| |||  | ||||||||||||||||||| |  || ||  | |     ||| ||||
Sbjct  527772  TGTCCCGGAGTTGAAACAAACACAAACAATTTTGT-AATACA-AACA-ACCAGTC-AAAA  527827

Query  363     CAAGAATTTTCGTAACTGGAAAT-TTTAAAATA-TTAAAAACTTTCAACAACGGATCTCT  420
               | ||   ||||||   | |||||  | |||||| || |||||||||||||||||||||||
Sbjct  527828  CCAG---TTTCGTTTTTCGAAATACTAAAAATATTTTAAAACTTTCAACAACGGATCTCT  527884

Query  421     TGGTTCTCGCATCGATGAAGAACGCAGCGAAATGCGATACGTAATGTGAATTGCAGAATT  480
               ||||||||||| ||||||||||||||||||||||||||||||||||||||||||||||||
Sbjct  527885  TGGTTCTCGCACCGATGAAGAACGCAGCGAAATGCGATACGTAATGTGAATTGCAGAATT  527944

Query  481     CCGTGAATCATCGAATCTTTGAACGCACATTGCGCCCCTTGGTATTCCAGGGGGCATGCC  540
               ||||||||||||||||||||||||||||||||||||||||||||||||||||||||||||
Sbjct  527945  CCGTGAATCATCGAATCTTTGAACGCACATTGCGCCCCTTGGTATTCCAGGGGGCATGCC  528004

Query  541     TGTTTGAGCGTCATTTCCTTCTCAAACAT-TC-TGTTTGGTAGTGAGTGATACTCTTTGG  598
               ||||||||||||||||||||||||||||  || ||||||||||||||||||||||||  |
Sbjct  528005  TGTTTGAGCGTCATTTCCTTCTCAAACAACTCTTGTTTGGTAGTGAGTGATACTCTTGCG  528064

Query  599     AGTTAACTTGAAATTGCTGGCC  620
               |||||||||||||||||| |||
Sbjct  528065  AGTTAACTTGAAATTGCTAGCC  528086


 Score = 95.3 bits (51),  Expect = 3e-15
 Identities = 51/51 (100%), Gaps = 0/51 (0%)
 Strand=Plus/Plus

Query  1       CAAGGTTTCCGTAGGTGAACCTGCGGAAGGATCATTAAAGAAATTTAATAA  51
               |||||||||||||||||||||||||||||||||||||||||||||||||||
Sbjct  527522  CAAGGTTTCCGTAGGTGAACCTGCGGAAGGATCATTAAAGAAATTTAATAA  527572


>NC_016485.2 Naumovozyma dairenensis CBS 421 chromosome 7, complete genome
Length=1565278

 Score = 387 bits (209),  Expect = 4e-103
 Identities = 328/382 (86%), Gaps = 22/382 (6%)
 Strand=Plus/Plus

Query  248     ACACACTGTGGAGTTTTCATATCTTTGCAACTT--T-TTCTTTGGGCATTCGAGCAATCG  304
               |||||||||||||||||  | |||   || |||  | ||||||||| |  ||||||||  
Sbjct  527718  ACACACTGTGGAGTTTTTTTTTCTAAACA-CTTCCTCTTCTTTGGG-A--CGAGCAAT--  527771

Query  305     GGGCCCAGAG--GTAACAAACACAAACAATTTTATCTATTCATTAAATTTTTGTCAAAAA  362
                | ||| |||  | ||||||||||||||||||| |  || ||  | |     ||| ||||
Sbjct  527772  TGTCCCGGAGTTGAAACAAACACAAACAATTTTGT-AATACA-AACA-ACCAGTC-AAAA  527827

Query  363     CAAGAATTTTCGTAACTGGAAAT-TTTAAAATA-TTAAAAACTTTCAACAACGGATCTCT  420
               | ||   ||||||   | |||||  | |||||| || |||||||||||||||||||||||
Sbjct  527828  CCAG---TTTCGTTTTTCGAAATACTAAAAATATTTTAAAACTTTCAACAACGGATCTCT  527884

Query  421     TGGTTCTCGCATCGATGAAGAACGCAGCGAAATGCGATACGTAATGTGAATTGCAGAATT  480
               ||||||||||| ||||||||||||||||||||||||||||||||||||||||||||||||
Sbjct  527885  TGGTTCTCGCACCGATGAAGAACGCAGCGAAATGCGATACGTAATGTGAATTGCAGAATT  527944

Query  481     CCGTGAATCATCGAATCTTTGAACGCACATTGCGCCCCTTGGTATTCCAGGGGGCATGCC  540
               ||||||||||||||||||||||||||||||||||||||||||||||||||||||||||||
Sbjct  527945  CCGTGAATCATCGAATCTTTGAACGCACATTGCGCCCCTTGGTATTCCAGGGGGCATGCC  528004

Query  541     TGTTTGAGCGTCATTTCCTTCTCAAACAT-TC-TGTTTGGTAGTGAGTGATACTCTTTGG  598
               ||||||||||||||||||||||||||||  || ||||||||||||||||||||||||  |
Sbjct  528005  TGTTTGAGCGTCATTTCCTTCTCAAACAACTCTTGTTTGGTAGTGAGTGATACTCTTGCG  528064

Query  599     AGTTAACTTGAAATTGCTGGCC  620
               |||||||||||||||||| |||
Sbjct  528065  AGTTAACTTGAAATTGCTAGCC  528086


 Score = 95.3 bits (51),  Expect = 3e-15
 Identities = 51/51 (100%), Gaps = 0/51 (0%)
 Strand=Plus/Plus

Query  1       CAAGGTTTCCGTAGGTGAACCTGCGGAAGGATCATTAAAGAAATTTAATAA  51
               |||||||||||||||||||||||||||||||||||||||||||||||||||
Sbjct  527522  CAAGGTTTCCGTAGGTGAACCTGCGGAAGGATCATTAAAGAAATTTAATAA  527572


>PPON02000133.1 Kazachstania unispora strain NRRL Y-1556 NODE_149_length_5165_cov_2110.2_ID_297, 
whole genome shotgun sequence
Length=5165

 Score = 377 bits (204),  Expect = 2e-100
 Identities = 223/232 (96%), Gaps = 1/232 (0%)
 Strand=Plus/Plus

Query  390   AAATATTAAAAACTTTCAACAACGGATCTCTTGGTTCTCGCATCGATGAAGAACGCAGCG  449
             ||||||| ||||||||||||||||||||||||||||||||||||||||||||||||||||
Sbjct  3896  AAATATTCAAAACTTTCAACAACGGATCTCTTGGTTCTCGCATCGATGAAGAACGCAGCG  3955

Query  450   AAATGCGATACGTAATGTGAATTGCAGAATTCCGTGAATCATCGAATCTTTGAACGCACA  509
             ||||||||||||||||||||||||||||||||||||||||||||||||||||||||||||
Sbjct  3956  AAATGCGATACGTAATGTGAATTGCAGAATTCCGTGAATCATCGAATCTTTGAACGCACA  4015

Query  510   TTGCGCCCCTTGGTATTCCAGGGGGCATGCCTGTTTGAGCGTCATTTCCTTCTCAAACAT  569
             ||||||||||||||||||||||||||||||||||||||||||||||||||||||||||| 
Sbjct  4016  TTGCGCCCCTTGGTATTCCAGGGGGCATGCCTGTTTGAGCGTCATTTCCTTCTCAAACAG  4075

Query  570   TC-TGTTTGGTAGTGAGTGATACTCTTTGGAGTTAACTTGAAATTGCTGGCC  620
                |||||||| ||||||||||||| || |||||| ||||||||||||||||
Sbjct  4076  CAATGTTTGGTTGTGAGTGATACTCATTCGAGTTAGCTTGAAATTGCTGGCC  4127


 Score = 93.5 bits (50),  Expect = 1e-14
 Identities = 57/60 (95%), Gaps = 1/60 (2%)
 Strand=Plus/Plus

Query  770   GGCGAACAATGTTC-TTAAAGTTTGACCTCAAATCAGGTAGGAGTACCCGCTGAACTTAA  828
             |||||||| ||||| || ||||||||||||||||||||||||||||||||||||||||||
Sbjct  4278  GGCGAACAGTGTTCTTTTAAGTTTGACCTCAAATCAGGTAGGAGTACCCGCTGAACTTAA  4337


 Score = 82.4 bits (44),  Expect = 2e-11
 Identities = 50/53 (94%), Gaps = 0/53 (0%)
 Strand=Plus/Plus

Query  1     CAAGGTTTCCGTAGGTGAACCTGCGGAAGGATCATTAAAGAAATTTAATAATT  53
             ||||||||||||||||||||||||||||||||||||| |||||| |||| |||
Sbjct  3611  CAAGGTTTCCGTAGGTGAACCTGCGGAAGGATCATTATAGAAATATAATTATT  3663


>DUXO01000435.1 TPA_asm: Saccharomyces cerevisiae x Saccharomyces uvarum strain 
Muri scaffold9002_cov298, whole genome shotgun sequence
Length=215

 Score = 375 bits (203),  Expect = 9e-100
 Identities = 212/216 (98%), Gaps = 1/216 (0%)
 Strand=Plus/Plus

Query  609  AAATTGCTGGCCTTTTCATTGGATGttttttttCCAAAGAGAGGTTTCTCTGCGTGCTTG  668
            ||||||||||||||||||||||||||||||||||||||||||||||||||||||||||||
Sbjct  1    AAATTGCTGGCCTTTTCATTGGATGTTTTTTTTCCAAAGAGAGGTTTCTCTGCGTGCTTG  60

Query  669  AGGTATAATGCAAGTACGGTCGTTTTAGGTTTTACCAACTGCGGCTAATCtttttttATA  728
            |||||||||||||||||||||||||||||||||||||||||||||||||| |||||| ||
Sbjct  61   AGGTATAATGCAAGTACGGTCGTTTTAGGTTTTACCAACTGCGGCTAATC-TTTTTTGTA  119

Query  729  CTGAGCGTATTGGAACGTTATCGATAAGAAGAGAGCGTCTAGGCGAACAATGTTCTTAAA  788
             ||||||||||| |||||||||||||||||||||||||||||||||||||||||||||||
Sbjct  120  ATGAGCGTATTGAAACGTTATCGATAAGAAGAGAGCGTCTAGGCGAACAATGTTCTTAAA  179

Query  789  GTTTGACCTCAAATCAGGTAGGAGTACCCGCTGAAC  824
            ||||||||||||||||||||||||||||||||||||
Sbjct  180  GTTTGACCTCAAATCAGGTAGGAGTACCCGCTGAAC  215


>HE576754.1 Naumovozyma castellii CBS 4309 chromosome 3, complete genome
Length=1245273

 Score = 375 bits (203),  Expect = 9e-100
 Identities = 283/319 (89%), Gaps = 16/319 (5%)
 Strand=Plus/Plus

Query  307     GCCCAGAGGTAACAAACACAAACAATTTTATCTATTCATTAAATTTTTGTCAAAAACAAG  366
               |||| ||| | |||||||||||||||||| | || | |||| | |   ||| |||||   
Sbjct  575814  GCCCGGAGTTGACAAACACAAACAATTTTGT-TA-T-ATTATAATCAAGTC-AAAAC--C  575867

Query  367     AATTTTCGTAACTGGAAATTTTAAAAT-ATTAAAAACTTTCAACAACGGATCTCTTGGTT  425
               || |||||| | | ||||  |  |||| ||| ||||||||||||||||||||||||||||
Sbjct  575868  AA-TTTCGTTA-T-GAAA--TACAAATAATTTAAAACTTTCAACAACGGATCTCTTGGTT  575922

Query  426     CTCGCATCGATGAAGAACGCAGCGAAATGCGATACGTAATGTGAATTGCAGAATTCCGTG  485
               ||||||||||||||||||||||||||||||||||||||||||||||||||||||||||||
Sbjct  575923  CTCGCATCGATGAAGAACGCAGCGAAATGCGATACGTAATGTGAATTGCAGAATTCCGTG  575982

Query  486     AATCATCGAATCTTTGAACGCACATTGCGCCCCTTGGTATTCCAGGGGGCATGCCTGTTT  545
               ||||||||||||||||||||||||||||||||||||||||||||||||||||||||||||
Sbjct  575983  AATCATCGAATCTTTGAACGCACATTGCGCCCCTTGGTATTCCAGGGGGCATGCCTGTTT  576042

Query  546     GAGCGTCATTTCCTTCTCAAACAT-TCTG-TTTGGTAGTGAGTGATACTCTTTG--GAGT  601
               ||||||||||||||||||||| |  |||  ||||||||||||||| |||||||   ||||
Sbjct  576043  GAGCGTCATTTCCTTCTCAAAGAACTCTTCTTTGGTAGTGAGTGACACTCTTTCTAGAGT  576102

Query  602     TAACTTGAAATTGCTGGCC  620
               ||||||||||||||| |||
Sbjct  576103  TAACTTGAAATTGCTAGCC  576121


 Score = 375 bits (203),  Expect = 9e-100
 Identities = 283/319 (89%), Gaps = 16/319 (5%)
 Strand=Plus/Plus

Query  307     GCCCAGAGGTAACAAACACAAACAATTTTATCTATTCATTAAATTTTTGTCAAAAACAAG  366
               |||| ||| | |||||||||||||||||| | || | |||| | |   ||| |||||   
Sbjct  584090  GCCCGGAGTTGACAAACACAAACAATTTTGT-TA-T-ATTATAATCAAGTC-AAAAC--C  584143

Query  367     AATTTTCGTAACTGGAAATTTTAAAAT-ATTAAAAACTTTCAACAACGGATCTCTTGGTT  425
               || |||||| | | ||||  |  |||| ||| ||||||||||||||||||||||||||||
Sbjct  584144  AA-TTTCGTTA-T-GAAA--TACAAATAATTTAAAACTTTCAACAACGGATCTCTTGGTT  584198

Query  426     CTCGCATCGATGAAGAACGCAGCGAAATGCGATACGTAATGTGAATTGCAGAATTCCGTG  485
               ||||||||||||||||||||||||||||||||||||||||||||||||||||||||||||
Sbjct  584199  CTCGCATCGATGAAGAACGCAGCGAAATGCGATACGTAATGTGAATTGCAGAATTCCGTG  584258

Query  486     AATCATCGAATCTTTGAACGCACATTGCGCCCCTTGGTATTCCAGGGGGCATGCCTGTTT  545
               ||||||||||||||||||||||||||||||||||||||||||||||||||||||||||||
Sbjct  584259  AATCATCGAATCTTTGAACGCACATTGCGCCCCTTGGTATTCCAGGGGGCATGCCTGTTT  584318

Query  546     GAGCGTCATTTCCTTCTCAAACAT-TCTG-TTTGGTAGTGAGTGATACTCTTTG--GAGT  601
               ||||||||||||||||||||| |  |||  ||||||||||||||| |||||||   ||||
Sbjct  584319  GAGCGTCATTTCCTTCTCAAAGAACTCTTCTTTGGTAGTGAGTGACACTCTTTCTAGAGT  584378

Query  602     TAACTTGAAATTGCTGGCC  620
               ||||||||||||||| |||
Sbjct  584379  TAACTTGAAATTGCTAGCC  584397


 Score = 99.0 bits (53),  Expect = 2e-16
 Identities = 53/53 (100%), Gaps = 0/53 (0%)
 Strand=Plus/Plus

Query  1       CAAGGTTTCCGTAGGTGAACCTGCGGAAGGATCATTAAAGAAATTTAATAATT  53
               |||||||||||||||||||||||||||||||||||||||||||||||||||||
Sbjct  575580  CAAGGTTTCCGTAGGTGAACCTGCGGAAGGATCATTAAAGAAATTTAATAATT  575632


 Score = 99.0 bits (53),  Expect = 2e-16
 Identities = 53/53 (100%), Gaps = 0/53 (0%)
 Strand=Plus/Plus

Query  1       CAAGGTTTCCGTAGGTGAACCTGCGGAAGGATCATTAAAGAAATTTAATAATT  53
               |||||||||||||||||||||||||||||||||||||||||||||||||||||
Sbjct  583856  CAAGGTTTCCGTAGGTGAACCTGCGGAAGGATCATTAAAGAAATTTAATAATT  583908


>PPOK01000135.1 Kazachstania taianensis strain NRRL Y-48846 NODE_135_length_5597_cov_3834.78_ID_269, 
whole genome shotgun sequence
Length=5597

 Score = 375 bits (203),  Expect = 9e-100
 Identities = 227/238 (95%), Gaps = 3/238 (1%)
 Strand=Plus/Plus

Query  385   TTTTAAAATATTAAAAACTTTCAACAACGGATCTCTTGGTTCTCGCATCGATGAAGAACG  444
             || ||||| ||| |||||||||||||||||||||||||||||||||||||||||||||||
Sbjct  1108  TTATAAAA-ATTTAAAACTTTCAACAACGGATCTCTTGGTTCTCGCATCGATGAAGAACG  1166

Query  445   CAGCGAAATGCGATACGTAATGTGAATTGCAGAATTCCGTGAATCATCGAATCTTTGAAC  504
             ||||||||||||||||||||||||||||||||||||||||||||||||||||||||||||
Sbjct  1167  CAGCGAAATGCGATACGTAATGTGAATTGCAGAATTCCGTGAATCATCGAATCTTTGAAC  1226

Query  505   GCACATTGCGCCCCTTGGTATTCCAGGGGGCATGCCTGTTTGAGCGTCATTTCCTTCTCA  564
             ||||||||||||||||||||||||||||||||||||||||||||||||||||||||||||
Sbjct  1227  GCACATTGCGCCCCTTGGTATTCCAGGGGGCATGCCTGTTTGAGCGTCATTTCCTTCTCA  1286

Query  565   AACA-TTCTGTTTGGTAGTGAGTGATACTC-TTTGGAGTTAACTTGAAATTGCTGGCC  620
             |||| || |||||||| ||||||||||||| ||  |||||| |||||||||||| |||
Sbjct  1287  AACACTTGTGTTTGGTTGTGAGTGATACTCATTCTGAGTTAGCTTGAAATTGCTAGCC  1344


 Score = 76.8 bits (41),  Expect = 1e-09
 Identities = 50/54 (93%), Gaps = 1/54 (2%)
 Strand=Plus/Plus

Query  1    CAAGGTTTCCGTAGGTGAACCTGCGGAAGGATCATTAAAGAAATTTAATAATTT  54
            ||||||||||||||||||||||||||||||||||||| |||||| || | ||||
Sbjct  747  CAAGGTTTCCGTAGGTGAACCTGCGGAAGGATCATTATAGAAATATA-TGATTT  799


>NC_016493.1 Naumovozyma castellii CBS 4309 chromosome 3, complete genome
Length=1245273

 Score = 375 bits (203),  Expect = 9e-100
 Identities = 283/319 (89%), Gaps = 16/319 (5%)
 Strand=Plus/Plus

Query  307     GCCCAGAGGTAACAAACACAAACAATTTTATCTATTCATTAAATTTTTGTCAAAAACAAG  366
               |||| ||| | |||||||||||||||||| | || | |||| | |   ||| |||||   
Sbjct  575814  GCCCGGAGTTGACAAACACAAACAATTTTGT-TA-T-ATTATAATCAAGTC-AAAAC--C  575867

Query  367     AATTTTCGTAACTGGAAATTTTAAAAT-ATTAAAAACTTTCAACAACGGATCTCTTGGTT  425
               || |||||| | | ||||  |  |||| ||| ||||||||||||||||||||||||||||
Sbjct  575868  AA-TTTCGTTA-T-GAAA--TACAAATAATTTAAAACTTTCAACAACGGATCTCTTGGTT  575922

Query  426     CTCGCATCGATGAAGAACGCAGCGAAATGCGATACGTAATGTGAATTGCAGAATTCCGTG  485
               ||||||||||||||||||||||||||||||||||||||||||||||||||||||||||||
Sbjct  575923  CTCGCATCGATGAAGAACGCAGCGAAATGCGATACGTAATGTGAATTGCAGAATTCCGTG  575982

Query  486     AATCATCGAATCTTTGAACGCACATTGCGCCCCTTGGTATTCCAGGGGGCATGCCTGTTT  545
               ||||||||||||||||||||||||||||||||||||||||||||||||||||||||||||
Sbjct  575983  AATCATCGAATCTTTGAACGCACATTGCGCCCCTTGGTATTCCAGGGGGCATGCCTGTTT  576042

Query  546     GAGCGTCATTTCCTTCTCAAACAT-TCTG-TTTGGTAGTGAGTGATACTCTTTG--GAGT  601
               ||||||||||||||||||||| |  |||  ||||||||||||||| |||||||   ||||
Sbjct  576043  GAGCGTCATTTCCTTCTCAAAGAACTCTTCTTTGGTAGTGAGTGACACTCTTTCTAGAGT  576102

Query  602     TAACTTGAAATTGCTGGCC  620
               ||||||||||||||| |||
Sbjct  576103  TAACTTGAAATTGCTAGCC  576121


 Score = 375 bits (203),  Expect = 9e-100
 Identities = 283/319 (89%), Gaps = 16/319 (5%)
 Strand=Plus/Plus

Query  307     GCCCAGAGGTAACAAACACAAACAATTTTATCTATTCATTAAATTTTTGTCAAAAACAAG  366
               |||| ||| | |||||||||||||||||| | || | |||| | |   ||| |||||   
Sbjct  584090  GCCCGGAGTTGACAAACACAAACAATTTTGT-TA-T-ATTATAATCAAGTC-AAAAC--C  584143

Query  367     AATTTTCGTAACTGGAAATTTTAAAAT-ATTAAAAACTTTCAACAACGGATCTCTTGGTT  425
               || |||||| | | ||||  |  |||| ||| ||||||||||||||||||||||||||||
Sbjct  584144  AA-TTTCGTTA-T-GAAA--TACAAATAATTTAAAACTTTCAACAACGGATCTCTTGGTT  584198

Query  426     CTCGCATCGATGAAGAACGCAGCGAAATGCGATACGTAATGTGAATTGCAGAATTCCGTG  485
               ||||||||||||||||||||||||||||||||||||||||||||||||||||||||||||
Sbjct  584199  CTCGCATCGATGAAGAACGCAGCGAAATGCGATACGTAATGTGAATTGCAGAATTCCGTG  584258

Query  486     AATCATCGAATCTTTGAACGCACATTGCGCCCCTTGGTATTCCAGGGGGCATGCCTGTTT  545
               ||||||||||||||||||||||||||||||||||||||||||||||||||||||||||||
Sbjct  584259  AATCATCGAATCTTTGAACGCACATTGCGCCCCTTGGTATTCCAGGGGGCATGCCTGTTT  584318

Query  546     GAGCGTCATTTCCTTCTCAAACAT-TCTG-TTTGGTAGTGAGTGATACTCTTTG--GAGT  601
               ||||||||||||||||||||| |  |||  ||||||||||||||| |||||||   ||||
Sbjct  584319  GAGCGTCATTTCCTTCTCAAAGAACTCTTCTTTGGTAGTGAGTGACACTCTTTCTAGAGT  584378

Query  602     TAACTTGAAATTGCTGGCC  620
               ||||||||||||||| |||
Sbjct  584379  TAACTTGAAATTGCTAGCC  584397


 Score = 99.0 bits (53),  Expect = 2e-16
 Identities = 53/53 (100%), Gaps = 0/53 (0%)
 Strand=Plus/Plus

Query  1       CAAGGTTTCCGTAGGTGAACCTGCGGAAGGATCATTAAAGAAATTTAATAATT  53
               |||||||||||||||||||||||||||||||||||||||||||||||||||||
Sbjct  575580  CAAGGTTTCCGTAGGTGAACCTGCGGAAGGATCATTAAAGAAATTTAATAATT  575632


 Score = 99.0 bits (53),  Expect = 2e-16
 Identities = 53/53 (100%), Gaps = 0/53 (0%)
 Strand=Plus/Plus

Query  1       CAAGGTTTCCGTAGGTGAACCTGCGGAAGGATCATTAAAGAAATTTAATAATT  53
               |||||||||||||||||||||||||||||||||||||||||||||||||||||
Sbjct  583856  CAAGGTTTCCGTAGGTGAACCTGCGGAAGGATCATTAAAGAAATTTAATAATT  583908


>NJIJ01000026.1 Kazachstania servazzii strain SRCM102023 contig00066, whole genome 
shotgun sequence
Length=5465

 Score = 372 bits (201),  Expect = 1e-98
 Identities = 223/233 (96%), Gaps = 3/233 (1%)
 Strand=Plus/Minus

Query  390   AAATATTAAAAACTTTCAACAACGGATCTCTTGGTTCTCGCATCGATGAAGAACGCAGCG  449
             ||||||| ||||||||||||||||||||||||||||||||||||||||||||||||||||
Sbjct  1487  AAATATT-AAAACTTTCAACAACGGATCTCTTGGTTCTCGCATCGATGAAGAACGCAGCG  1429

Query  450   AAATGCGATACGTAATGTGAATTGCAGAATTCCGTGAATCATCGAATCTTTGAACGCACA  509
             ||||||||||||||||||||||||||||||||||||||||||||||||||||||||||||
Sbjct  1428  AAATGCGATACGTAATGTGAATTGCAGAATTCCGTGAATCATCGAATCTTTGAACGCACA  1369

Query  510   TTGCGCCCCTTGGTATTCCAGGGGGCATGCCTGTTTGAGCGTCATTTCCTTCTCAAACAT  569
             ||||||||  ||||||||||||||||||||||||||||||||||||||||||||||||| 
Sbjct  1368  TTGCGCCCTCTGGTATTCCAGGGGGCATGCCTGTTTGAGCGTCATTTCCTTCTCAAACAG  1309

Query  570   TC-TGTTTGGTAGTGAGTGATACTCTTT-GGAGTTAACTTGAAATTGCTGGCC  620
                |||||||| |||||||||||||||| ||||||| ||||||||||||||||
Sbjct  1308  CAATGTTTGGTTGTGAGTGATACTCTTTCGGAGTTAGCTTGAAATTGCTGGCC  1256


 Score = 80.5 bits (43),  Expect = 8e-11
 Identities = 47/49 (96%), Gaps = 0/49 (0%)
 Strand=Plus/Minus

Query  1     CAAGGTTTCCGTAGGTGAACCTGCGGAAGGATCATTAAAGAAATTTAAT  49
             ||||||||||||||||||||||||||||||||||||| |||||| ||||
Sbjct  1773  CAAGGTTTCCGTAGGTGAACCTGCGGAAGGATCATTATAGAAATATAAT  1725


>NJIJ01000033.1 Kazachstania servazzii strain SRCM102023 contig00059, whole genome 
shotgun sequence
Length=7025

 Score = 372 bits (201),  Expect = 1e-98
 Identities = 223/233 (96%), Gaps = 3/233 (1%)
 Strand=Plus/Minus

Query  390   AAATATTAAAAACTTTCAACAACGGATCTCTTGGTTCTCGCATCGATGAAGAACGCAGCG  449
             ||||||| ||||||||||||||||||||||||||||||||||||||||||||||||||||
Sbjct  4579  AAATATT-AAAACTTTCAACAACGGATCTCTTGGTTCTCGCATCGATGAAGAACGCAGCG  4521

Query  450   AAATGCGATACGTAATGTGAATTGCAGAATTCCGTGAATCATCGAATCTTTGAACGCACA  509
             ||||||||||||||||||||||||||||||||||||||||||||||||||||||||||||
Sbjct  4520  AAATGCGATACGTAATGTGAATTGCAGAATTCCGTGAATCATCGAATCTTTGAACGCACA  4461

Query  510   TTGCGCCCCTTGGTATTCCAGGGGGCATGCCTGTTTGAGCGTCATTTCCTTCTCAAACAT  569
             ||||||||  ||||||||||||||||||||||||||||||||||||||||||||||||| 
Sbjct  4460  TTGCGCCCTCTGGTATTCCAGGGGGCATGCCTGTTTGAGCGTCATTTCCTTCTCAAACAG  4401

Query  570   TC-TGTTTGGTAGTGAGTGATACTCTTT-GGAGTTAACTTGAAATTGCTGGCC  620
                |||||||| |||||||||||||||| ||||||| ||||||||||||||||
Sbjct  4400  CAATGTTTGGTTGTGAGTGATACTCTTTCGGAGTTAGCTTGAAATTGCTGGCC  4348


 Score = 80.5 bits (43),  Expect = 8e-11
 Identities = 47/49 (96%), Gaps = 0/49 (0%)
 Strand=Plus/Minus

Query  1     CAAGGTTTCCGTAGGTGAACCTGCGGAAGGATCATTAAAGAAATTTAAT  49
             ||||||||||||||||||||||||||||||||||||| |||||| ||||
Sbjct  4865  CAAGGTTTCCGTAGGTGAACCTGCGGAAGGATCATTATAGAAATATAAT  4817


>NJIJ01000034.1 Kazachstania servazzii strain SRCM102023 contig00058, whole genome 
shotgun sequence
Length=7077

 Score = 372 bits (201),  Expect = 1e-98
 Identities = 223/233 (96%), Gaps = 3/233 (1%)
 Strand=Plus/Plus

Query  390   AAATATTAAAAACTTTCAACAACGGATCTCTTGGTTCTCGCATCGATGAAGAACGCAGCG  449
             ||||||| ||||||||||||||||||||||||||||||||||||||||||||||||||||
Sbjct  2471  AAATATT-AAAACTTTCAACAACGGATCTCTTGGTTCTCGCATCGATGAAGAACGCAGCG  2529

Query  450   AAATGCGATACGTAATGTGAATTGCAGAATTCCGTGAATCATCGAATCTTTGAACGCACA  509
             ||||||||||||||||||||||||||||||||||||||||||||||||||||||||||||
Sbjct  2530  AAATGCGATACGTAATGTGAATTGCAGAATTCCGTGAATCATCGAATCTTTGAACGCACA  2589

Query  510   TTGCGCCCCTTGGTATTCCAGGGGGCATGCCTGTTTGAGCGTCATTTCCTTCTCAAACAT  569
             ||||||||  ||||||||||||||||||||||||||||||||||||||||||||||||| 
Sbjct  2590  TTGCGCCCTCTGGTATTCCAGGGGGCATGCCTGTTTGAGCGTCATTTCCTTCTCAAACAG  2649

Query  570   TC-TGTTTGGTAGTGAGTGATACTCTTT-GGAGTTAACTTGAAATTGCTGGCC  620
                |||||||| |||||||||||||||| ||||||| ||||||||||||||||
Sbjct  2650  CAATGTTTGGTTGTGAGTGATACTCTTTCGGAGTTAGCTTGAAATTGCTGGCC  2702


 Score = 80.5 bits (43),  Expect = 8e-11
 Identities = 47/49 (96%), Gaps = 0/49 (0%)
 Strand=Plus/Plus

Query  1     CAAGGTTTCCGTAGGTGAACCTGCGGAAGGATCATTAAAGAAATTTAAT  49
             ||||||||||||||||||||||||||||||||||||| |||||| ||||
Sbjct  2185  CAAGGTTTCCGTAGGTGAACCTGCGGAAGGATCATTATAGAAATATAAT  2233


>NJIJ01000036.1 Kazachstania servazzii strain SRCM102023 contig00056, whole genome 
shotgun sequence
Length=7833

 Score = 372 bits (201),  Expect = 1e-98
 Identities = 223/233 (96%), Gaps = 3/233 (1%)
 Strand=Plus/Plus

Query  390   AAATATTAAAAACTTTCAACAACGGATCTCTTGGTTCTCGCATCGATGAAGAACGCAGCG  449
             ||||||| ||||||||||||||||||||||||||||||||||||||||||||||||||||
Sbjct  5491  AAATATT-AAAACTTTCAACAACGGATCTCTTGGTTCTCGCATCGATGAAGAACGCAGCG  5549

Query  450   AAATGCGATACGTAATGTGAATTGCAGAATTCCGTGAATCATCGAATCTTTGAACGCACA  509
             ||||||||||||||||||||||||||||||||||||||||||||||||||||||||||||
Sbjct  5550  AAATGCGATACGTAATGTGAATTGCAGAATTCCGTGAATCATCGAATCTTTGAACGCACA  5609

Query  510   TTGCGCCCCTTGGTATTCCAGGGGGCATGCCTGTTTGAGCGTCATTTCCTTCTCAAACAT  569
             ||||||||  ||||||||||||||||||||||||||||||||||||||||||||||||| 
Sbjct  5610  TTGCGCCCTCTGGTATTCCAGGGGGCATGCCTGTTTGAGCGTCATTTCCTTCTCAAACAG  5669

Query  570   TC-TGTTTGGTAGTGAGTGATACTCTTT-GGAGTTAACTTGAAATTGCTGGCC  620
                |||||||| |||||||||||||||| ||||||| ||||||||||||||||
Sbjct  5670  CAATGTTTGGTTGTGAGTGATACTCTTTCGGAGTTAGCTTGAAATTGCTGGCC  5722


 Score = 80.5 bits (43),  Expect = 8e-11
 Identities = 47/49 (96%), Gaps = 0/49 (0%)
 Strand=Plus/Plus

Query  1     CAAGGTTTCCGTAGGTGAACCTGCGGAAGGATCATTAAAGAAATTTAAT  49
             ||||||||||||||||||||||||||||||||||||| |||||| ||||
Sbjct  5205  CAAGGTTTCCGTAGGTGAACCTGCGGAAGGATCATTATAGAAATATAAT  5253


>NJIJ01000040.1 Kazachstania servazzii strain SRCM102023 contig00052, whole genome 
shotgun sequence
Length=8691

 Score = 372 bits (201),  Expect = 1e-98
 Identities = 223/233 (96%), Gaps = 3/233 (1%)
 Strand=Plus/Plus

Query  390   AAATATTAAAAACTTTCAACAACGGATCTCTTGGTTCTCGCATCGATGAAGAACGCAGCG  449
             ||||||| ||||||||||||||||||||||||||||||||||||||||||||||||||||
Sbjct  4263  AAATATT-AAAACTTTCAACAACGGATCTCTTGGTTCTCGCATCGATGAAGAACGCAGCG  4321

Query  450   AAATGCGATACGTAATGTGAATTGCAGAATTCCGTGAATCATCGAATCTTTGAACGCACA  509
             ||||||||||||||||||||||||||||||||||||||||||||||||||||||||||||
Sbjct  4322  AAATGCGATACGTAATGTGAATTGCAGAATTCCGTGAATCATCGAATCTTTGAACGCACA  4381

Query  510   TTGCGCCCCTTGGTATTCCAGGGGGCATGCCTGTTTGAGCGTCATTTCCTTCTCAAACAT  569
             ||||||||  ||||||||||||||||||||||||||||||||||||||||||||||||| 
Sbjct  4382  TTGCGCCCTCTGGTATTCCAGGGGGCATGCCTGTTTGAGCGTCATTTCCTTCTCAAACAG  4441

Query  570   TC-TGTTTGGTAGTGAGTGATACTCTTT-GGAGTTAACTTGAAATTGCTGGCC  620
                |||||||| |||||||||||||||| ||||||| ||||||||||||||||
Sbjct  4442  CAATGTTTGGTTGTGAGTGATACTCTTTCGGAGTTAGCTTGAAATTGCTGGCC  4494


 Score = 80.5 bits (43),  Expect = 8e-11
 Identities = 47/49 (96%), Gaps = 0/49 (0%)
 Strand=Plus/Plus

Query  1     CAAGGTTTCCGTAGGTGAACCTGCGGAAGGATCATTAAAGAAATTTAAT  49
             ||||||||||||||||||||||||||||||||||||| |||||| ||||
Sbjct  3977  CAAGGTTTCCGTAGGTGAACCTGCGGAAGGATCATTATAGAAATATAAT  4025


>NJIJ01000045.1 Kazachstania servazzii strain SRCM102023 contig00047, whole genome 
shotgun sequence
Length=10458

 Score = 372 bits (201),  Expect = 1e-98
 Identities = 223/233 (96%), Gaps = 3/233 (1%)
 Strand=Plus/Plus

Query  390   AAATATTAAAAACTTTCAACAACGGATCTCTTGGTTCTCGCATCGATGAAGAACGCAGCG  449
             ||||||| ||||||||||||||||||||||||||||||||||||||||||||||||||||
Sbjct  902   AAATATT-AAAACTTTCAACAACGGATCTCTTGGTTCTCGCATCGATGAAGAACGCAGCG  960

Query  450   AAATGCGATACGTAATGTGAATTGCAGAATTCCGTGAATCATCGAATCTTTGAACGCACA  509
             ||||||||||||||||||||||||||||||||||||||||||||||||||||||||||||
Sbjct  961   AAATGCGATACGTAATGTGAATTGCAGAATTCCGTGAATCATCGAATCTTTGAACGCACA  1020

Query  510   TTGCGCCCCTTGGTATTCCAGGGGGCATGCCTGTTTGAGCGTCATTTCCTTCTCAAACAT  569
             ||||||||  ||||||||||||||||||||||||||||||||||||||||||||||||| 
Sbjct  1021  TTGCGCCCTCTGGTATTCCAGGGGGCATGCCTGTTTGAGCGTCATTTCCTTCTCAAACAG  1080

Query  570   TC-TGTTTGGTAGTGAGTGATACTCTTT-GGAGTTAACTTGAAATTGCTGGCC  620
                |||||||| |||||||||||||||| ||||||| ||||||||||||||||
Sbjct  1081  CAATGTTTGGTTGTGAGTGATACTCTTTCGGAGTTAGCTTGAAATTGCTGGCC  1133


 Score = 80.5 bits (43),  Expect = 8e-11
 Identities = 47/49 (96%), Gaps = 0/49 (0%)
 Strand=Plus/Plus

Query  1    CAAGGTTTCCGTAGGTGAACCTGCGGAAGGATCATTAAAGAAATTTAAT  49
            ||||||||||||||||||||||||||||||||||||| |||||| ||||
Sbjct  617  CAAGGTTTCCGTAGGTGAACCTGCGGAAGGATCATTATAGAAATATAAT  665


>NJIJ01000049.1 Kazachstania servazzii strain SRCM102023 contig00043, whole genome 
shotgun sequence
Length=12939

 Score = 372 bits (201),  Expect = 1e-98
 Identities = 223/233 (96%), Gaps = 3/233 (1%)
 Strand=Plus/Plus

Query  390  AAATATTAAAAACTTTCAACAACGGATCTCTTGGTTCTCGCATCGATGAAGAACGCAGCG  449
            ||||||| ||||||||||||||||||||||||||||||||||||||||||||||||||||
Sbjct  675  AAATATT-AAAACTTTCAACAACGGATCTCTTGGTTCTCGCATCGATGAAGAACGCAGCG  733

Query  450  AAATGCGATACGTAATGTGAATTGCAGAATTCCGTGAATCATCGAATCTTTGAACGCACA  509
            ||||||||||||||||||||||||||||||||||||||||||||||||||||||||||||
Sbjct  734  AAATGCGATACGTAATGTGAATTGCAGAATTCCGTGAATCATCGAATCTTTGAACGCACA  793

Query  510  TTGCGCCCCTTGGTATTCCAGGGGGCATGCCTGTTTGAGCGTCATTTCCTTCTCAAACAT  569
            ||||||||  ||||||||||||||||||||||||||||||||||||||||||||||||| 
Sbjct  794  TTGCGCCCTCTGGTATTCCAGGGGGCATGCCTGTTTGAGCGTCATTTCCTTCTCAAACAG  853

Query  570  TC-TGTTTGGTAGTGAGTGATACTCTTT-GGAGTTAACTTGAAATTGCTGGCC  620
               |||||||| |||||||||||||||| ||||||| ||||||||||||||||
Sbjct  854  CAATGTTTGGTTGTGAGTGATACTCTTTCGGAGTTAGCTTGAAATTGCTGGCC  906


 Score = 372 bits (201),  Expect = 1e-98
 Identities = 223/233 (96%), Gaps = 3/233 (1%)
 Strand=Plus/Plus

Query  390    AAATATTAAAAACTTTCAACAACGGATCTCTTGGTTCTCGCATCGATGAAGAACGCAGCG  449
              ||||||| ||||||||||||||||||||||||||||||||||||||||||||||||||||
Sbjct  10855  AAATATT-AAAACTTTCAACAACGGATCTCTTGGTTCTCGCATCGATGAAGAACGCAGCG  10913

Query  450    AAATGCGATACGTAATGTGAATTGCAGAATTCCGTGAATCATCGAATCTTTGAACGCACA  509
              ||||||||||||||||||||||||||||||||||||||||||||||||||||||||||||
Sbjct  10914  AAATGCGATACGTAATGTGAATTGCAGAATTCCGTGAATCATCGAATCTTTGAACGCACA  10973

Query  510    TTGCGCCCCTTGGTATTCCAGGGGGCATGCCTGTTTGAGCGTCATTTCCTTCTCAAACAT  569
              ||||||||  ||||||||||||||||||||||||||||||||||||||||||||||||| 
Sbjct  10974  TTGCGCCCTCTGGTATTCCAGGGGGCATGCCTGTTTGAGCGTCATTTCCTTCTCAAACAG  11033

Query  570    TC-TGTTTGGTAGTGAGTGATACTCTTT-GGAGTTAACTTGAAATTGCTGGCC  620
                 |||||||| |||||||||||||||| ||||||| ||||||||||||||||
Sbjct  11034  CAATGTTTGGTTGTGAGTGATACTCTTTCGGAGTTAGCTTGAAATTGCTGGCC  11086


 Score = 80.5 bits (43),  Expect = 8e-11
 Identities = 47/49 (96%), Gaps = 0/49 (0%)
 Strand=Plus/Plus

Query  1      CAAGGTTTCCGTAGGTGAACCTGCGGAAGGATCATTAAAGAAATTTAAT  49
              ||||||||||||||||||||||||||||||||||||| |||||| ||||
Sbjct  10569  CAAGGTTTCCGTAGGTGAACCTGCGGAAGGATCATTATAGAAATATAAT  10617


 Score = 76.8 bits (41),  Expect = 1e-09
 Identities = 43/44 (98%), Gaps = 0/44 (0%)
 Strand=Plus/Plus

Query  1    CAAGGTTTCCGTAGGTGAACCTGCGGAAGGATCATTAAAGAAAT  44
            ||||||||||||||||||||||||||||||||||||| ||||||
Sbjct  391  CAAGGTTTCCGTAGGTGAACCTGCGGAAGGATCATTATAGAAAT  434


>NJIJ01000052.1 Kazachstania servazzii strain SRCM102023 contig00040, whole genome 
shotgun sequence
Length=13849

 Score = 372 bits (201),  Expect = 1e-98
 Identities = 223/233 (96%), Gaps = 3/233 (1%)
 Strand=Plus/Plus

Query  390   AAATATTAAAAACTTTCAACAACGGATCTCTTGGTTCTCGCATCGATGAAGAACGCAGCG  449
             ||||||| ||||||||||||||||||||||||||||||||||||||||||||||||||||
Sbjct  9421  AAATATT-AAAACTTTCAACAACGGATCTCTTGGTTCTCGCATCGATGAAGAACGCAGCG  9479

Query  450   AAATGCGATACGTAATGTGAATTGCAGAATTCCGTGAATCATCGAATCTTTGAACGCACA  509
             ||||||||||||||||||||||||||||||||||||||||||||||||||||||||||||
Sbjct  9480  AAATGCGATACGTAATGTGAATTGCAGAATTCCGTGAATCATCGAATCTTTGAACGCACA  9539

Query  510   TTGCGCCCCTTGGTATTCCAGGGGGCATGCCTGTTTGAGCGTCATTTCCTTCTCAAACAT  569
             ||||||||  ||||||||||||||||||||||||||||||||||||||||||||||||| 
Sbjct  9540  TTGCGCCCTCTGGTATTCCAGGGGGCATGCCTGTTTGAGCGTCATTTCCTTCTCAAACAG  9599

Query  570   TC-TGTTTGGTAGTGAGTGATACTCTTT-GGAGTTAACTTGAAATTGCTGGCC  620
                |||||||| |||||||||||||||| ||||||| ||||||||||||||||
Sbjct  9600  CAATGTTTGGTTGTGAGTGATACTCTTTCGGAGTTAGCTTGAAATTGCTGGCC  9652


 Score = 80.5 bits (43),  Expect = 8e-11
 Identities = 47/49 (96%), Gaps = 0/49 (0%)
 Strand=Plus/Plus

Query  1     CAAGGTTTCCGTAGGTGAACCTGCGGAAGGATCATTAAAGAAATTTAAT  49
             ||||||||||||||||||||||||||||||||||||| |||||| ||||
Sbjct  9135  CAAGGTTTCCGTAGGTGAACCTGCGGAAGGATCATTATAGAAATATAAT  9183


>NJIJ01000053.1 Kazachstania servazzii strain SRCM102023 contig00039, whole genome 
shotgun sequence
Length=15029

 Score = 372 bits (201),  Expect = 1e-98
 Identities = 223/233 (96%), Gaps = 3/233 (1%)
 Strand=Plus/Plus

Query  390    AAATATTAAAAACTTTCAACAACGGATCTCTTGGTTCTCGCATCGATGAAGAACGCAGCG  449
              ||||||| ||||||||||||||||||||||||||||||||||||||||||||||||||||
Sbjct  10590  AAATATT-AAAACTTTCAACAACGGATCTCTTGGTTCTCGCATCGATGAAGAACGCAGCG  10648

Query  450    AAATGCGATACGTAATGTGAATTGCAGAATTCCGTGAATCATCGAATCTTTGAACGCACA  509
              ||||||||||||||||||||||||||||||||||||||||||||||||||||||||||||
Sbjct  10649  AAATGCGATACGTAATGTGAATTGCAGAATTCCGTGAATCATCGAATCTTTGAACGCACA  10708

Query  510    TTGCGCCCCTTGGTATTCCAGGGGGCATGCCTGTTTGAGCGTCATTTCCTTCTCAAACAT  569
              ||||||||  ||||||||||||||||||||||||||||||||||||||||||||||||| 
Sbjct  10709  TTGCGCCCTCTGGTATTCCAGGGGGCATGCCTGTTTGAGCGTCATTTCCTTCTCAAACAG  10768

Query  570    TC-TGTTTGGTAGTGAGTGATACTCTTT-GGAGTTAACTTGAAATTGCTGGCC  620
                 |||||||| |||||||||||||||| ||||||| ||||||||||||||||
Sbjct  10769  CAATGTTTGGTTGTGAGTGATACTCTTTCGGAGTTAGCTTGAAATTGCTGGCC  10821


 Score = 342 bits (185),  Expect = 9e-90
 Identities = 222/238 (93%), Gaps = 9/238 (4%)
 Strand=Plus/Plus

Query  390  AAATATTAAAAACTTTCAACAACGGATCTCTTGGTTCTCGCATCGATGAAGAACGC-AGC  448
            ||||||||||||||||||||||||||||||||||||||||||||||||| |||||| |||
Sbjct  395  AAATATTAAAAACTTTCAACAACGGATCTCTTGGTTCTCGCATCGATGA-GAACGCCAGC  453

Query  449  GAAATGCGATACGTAATGTGAA-TT-GCAGAATTCCGTGAAT-CATCG-AATCTTTGAAC  504
            | |||||||||||||||||||| || |||||||||||||||| ||||| |||||||||||
Sbjct  454  G-AATGCGATACGTAATGTGAAATTGGCAGAATTCCGTGAATGCATCGAAATCTTTGAAC  512

Query  505  GCACATTGCGCCCCTTGGTATTCCAGGGGGCATGCCTGTTTGAGCGTCATTTCCTTCTCA  564
            |||||||||||||  |||||||||||||||||||||||||||||||||||||||||||||
Sbjct  513  GCACATTGCGCCCTCTGGTATTCCAGGGGGCATGCCTGTTTGAGCGTCATTTCCTTCTCA  572

Query  565  AACATTC-TGTTTGGTAGTGAGTGATACTCTTT-GGAGTTAACTTGAAATTGCTGGCC  620
            ||||    |||||||| |||||||||||||||| ||||||| ||||||||||||||||
Sbjct  573  AACAGCAATGTTTGGTTGTGAGTGATACTCTTTCGGAGTTAGCTTGAAATTGCTGGCC  630


 Score = 80.5 bits (43),  Expect = 8e-11
 Identities = 47/49 (96%), Gaps = 0/49 (0%)
 Strand=Plus/Plus

Query  1      CAAGGTTTCCGTAGGTGAACCTGCGGAAGGATCATTAAAGAAATTTAAT  49
              ||||||||||||||||||||||||||||||||||||| |||||| ||||
Sbjct  10304  CAAGGTTTCCGTAGGTGAACCTGCGGAAGGATCATTATAGAAATATAAT  10352


>NJIJ01000054.1 Kazachstania servazzii strain SRCM102023 contig00038, whole genome 
shotgun sequence
Length=15355

 Score = 372 bits (201),  Expect = 1e-98
 Identities = 223/233 (96%), Gaps = 3/233 (1%)
 Strand=Plus/Minus

Query  390    AAATATTAAAAACTTTCAACAACGGATCTCTTGGTTCTCGCATCGATGAAGAACGCAGCG  449
              ||||||| ||||||||||||||||||||||||||||||||||||||||||||||||||||
Sbjct  10843  AAATATT-AAAACTTTCAACAACGGATCTCTTGGTTCTCGCATCGATGAAGAACGCAGCG  10785

Query  450    AAATGCGATACGTAATGTGAATTGCAGAATTCCGTGAATCATCGAATCTTTGAACGCACA  509
              ||||||||||||||||||||||||||||||||||||||||||||||||||||||||||||
Sbjct  10784  AAATGCGATACGTAATGTGAATTGCAGAATTCCGTGAATCATCGAATCTTTGAACGCACA  10725

Query  510    TTGCGCCCCTTGGTATTCCAGGGGGCATGCCTGTTTGAGCGTCATTTCCTTCTCAAACAT  569
              ||||||||  ||||||||||||||||||||||||||||||||||||||||||||||||| 
Sbjct  10724  TTGCGCCCTCTGGTATTCCAGGGGGCATGCCTGTTTGAGCGTCATTTCCTTCTCAAACAG  10665

Query  570    TC-TGTTTGGTAGTGAGTGATACTCTTT-GGAGTTAACTTGAAATTGCTGGCC  620
                 |||||||| |||||||||||||||| ||||||| ||||||||||||||||
Sbjct  10664  CAATGTTTGGTTGTGAGTGATACTCTTTCGGAGTTAGCTTGAAATTGCTGGCC  10612


 Score = 333 bits (180),  Expect = 5e-87
 Identities = 218/235 (93%), Gaps = 8/235 (3%)
 Strand=Plus/Minus

Query  390  AAATATTAAAAACTTTCAACAACGGATCTCTTGGTTCTCGCATCGATGAAGAACGCAGCG  449
            ||||||| ||||||||||||||||||||||||||||||||||||||||||||||||||||
Sbjct  651  AAATATT-AAAACTTTCAACAACGGATCTCTTGGTTCTCGCATCGATGAAGAACGCAGCG  593

Query  450  AAATGCGATACGTAATGTGAATTGCAGAATTCCGTGAATCATCGAATCTTTGAACGCACA  509
            ||||||||||||||||||||||||||||||||||||||||||||||||||||||||||||
Sbjct  592  AAATGCGATACGTAATGTGAATTGCAGAATTCCGTGAATCATCGAATCTTTGAACGCACA  533

Query  510  TTGCGCCCCTTGGTATTCCAGGGGGCATGCCTGTTTGAGCGTCATTT-CCTTCTCAAACA  568
            ||||||||  ||||||||||||||||||||||||||||||||||||| ||||||||||||
Sbjct  532  TTGCGCCCTCTGGTATTCCAGGGGGCATGCCTGTTTGAGCGTCATTTTCCTTCTCAAACA  473

Query  569  TTC-TGTTTGGTAGTGA-GTGATACTCTTT-GGAGTTAACTTGAAATTGCTGGCC  620
                ||||||||  ||| || | |||| || ||||||||| ||||| ||||||||
Sbjct  472  GCAATGTTTGGTT-TGAAGT-AGACTCGTTCGGAGTTAAC-TGAAAGTGCTGGCC  421


 Score = 80.5 bits (43),  Expect = 8e-11
 Identities = 47/49 (96%), Gaps = 0/49 (0%)
 Strand=Plus/Minus

Query  1    CAAGGTTTCCGTAGGTGAACCTGCGGAAGGATCATTAAAGAAATTTAAT  49
            ||||||||||||||||||||||||||||||||||||| |||||| ||||
Sbjct  937  CAAGGTTTCCGTAGGTGAACCTGCGGAAGGATCATTATAGAAATATAAT  889


 Score = 80.5 bits (43),  Expect = 8e-11
 Identities = 47/49 (96%), Gaps = 0/49 (0%)
 Strand=Plus/Minus

Query  1      CAAGGTTTCCGTAGGTGAACCTGCGGAAGGATCATTAAAGAAATTTAAT  49
              ||||||||||||||||||||||||||||||||||||| |||||| ||||
Sbjct  11129  CAAGGTTTCCGTAGGTGAACCTGCGGAAGGATCATTATAGAAATATAAT  11081


>NJIJ01000055.1 Kazachstania servazzii strain SRCM102023 contig00037, whole genome 
shotgun sequence
Length=15928

 Score = 372 bits (201),  Expect = 1e-98
 Identities = 223/233 (96%), Gaps = 3/233 (1%)
 Strand=Plus/Minus

Query  390   AAATATTAAAAACTTTCAACAACGGATCTCTTGGTTCTCGCATCGATGAAGAACGCAGCG  449
             ||||||| ||||||||||||||||||||||||||||||||||||||||||||||||||||
Sbjct  1371  AAATATT-AAAACTTTCAACAACGGATCTCTTGGTTCTCGCATCGATGAAGAACGCAGCG  1313

Query  450   AAATGCGATACGTAATGTGAATTGCAGAATTCCGTGAATCATCGAATCTTTGAACGCACA  509
             ||||||||||||||||||||||||||||||||||||||||||||||||||||||||||||
Sbjct  1312  AAATGCGATACGTAATGTGAATTGCAGAATTCCGTGAATCATCGAATCTTTGAACGCACA  1253

Query  510   TTGCGCCCCTTGGTATTCCAGGGGGCATGCCTGTTTGAGCGTCATTTCCTTCTCAAACAT  569
             ||||||||  ||||||||||||||||||||||||||||||||||||||||||||||||| 
Sbjct  1252  TTGCGCCCTCTGGTATTCCAGGGGGCATGCCTGTTTGAGCGTCATTTCCTTCTCAAACAG  1193

Query  570   TC-TGTTTGGTAGTGAGTGATACTCTTT-GGAGTTAACTTGAAATTGCTGGCC  620
                |||||||| |||||||||||||||| ||||||| ||||||||||||||||
Sbjct  1192  CAATGTTTGGTTGTGAGTGATACTCTTTCGGAGTTAGCTTGAAATTGCTGGCC  1140


 Score = 372 bits (201),  Expect = 1e-98
 Identities = 223/233 (96%), Gaps = 3/233 (1%)
 Strand=Plus/Minus

Query  390    AAATATTAAAAACTTTCAACAACGGATCTCTTGGTTCTCGCATCGATGAAGAACGCAGCG  449
              ||||||| ||||||||||||||||||||||||||||||||||||||||||||||||||||
Sbjct  11566  AAATATT-AAAACTTTCAACAACGGATCTCTTGGTTCTCGCATCGATGAAGAACGCAGCG  11508

Query  450    AAATGCGATACGTAATGTGAATTGCAGAATTCCGTGAATCATCGAATCTTTGAACGCACA  509
              ||||||||||||||||||||||||||||||||||||||||||||||||||||||||||||
Sbjct  11507  AAATGCGATACGTAATGTGAATTGCAGAATTCCGTGAATCATCGAATCTTTGAACGCACA  11448

Query  510    TTGCGCCCCTTGGTATTCCAGGGGGCATGCCTGTTTGAGCGTCATTTCCTTCTCAAACAT  569
              ||||||||  ||||||||||||||||||||||||||||||||||||||||||||||||| 
Sbjct  11447  TTGCGCCCTCTGGTATTCCAGGGGGCATGCCTGTTTGAGCGTCATTTCCTTCTCAAACAG  11388

Query  570    TC-TGTTTGGTAGTGAGTGATACTCTTT-GGAGTTAACTTGAAATTGCTGGCC  620
                 |||||||| |||||||||||||||| ||||||| ||||||||||||||||
Sbjct  11387  CAATGTTTGGTTGTGAGTGATACTCTTTCGGAGTTAGCTTGAAATTGCTGGCC  11335


 Score = 80.5 bits (43),  Expect = 8e-11
 Identities = 47/49 (96%), Gaps = 0/49 (0%)
 Strand=Plus/Minus

Query  1     CAAGGTTTCCGTAGGTGAACCTGCGGAAGGATCATTAAAGAAATTTAAT  49
             ||||||||||||||||||||||||||||||||||||| |||||| ||||
Sbjct  1657  CAAGGTTTCCGTAGGTGAACCTGCGGAAGGATCATTATAGAAATATAAT  1609


 Score = 80.5 bits (43),  Expect = 8e-11
 Identities = 47/49 (96%), Gaps = 0/49 (0%)
 Strand=Plus/Minus

Query  1      CAAGGTTTCCGTAGGTGAACCTGCGGAAGGATCATTAAAGAAATTTAAT  49
              ||||||||||||||||||||||||||||||||||||| |||||| ||||
Sbjct  11850  CAAGGTTTCCGTAGGTGAACCTGCGGAAGGATCATTATAGAAATATAAT  11802


>NJIJ01000059.1 Kazachstania servazzii strain SRCM102023 contig00033, whole genome 
shotgun sequence
Length=17438

 Score = 372 bits (201),  Expect = 1e-98
 Identities = 223/233 (96%), Gaps = 3/233 (1%)
 Strand=Plus/Minus

Query  390   AAATATTAAAAACTTTCAACAACGGATCTCTTGGTTCTCGCATCGATGAAGAACGCAGCG  449
             ||||||| ||||||||||||||||||||||||||||||||||||||||||||||||||||
Sbjct  3865  AAATATT-AAAACTTTCAACAACGGATCTCTTGGTTCTCGCATCGATGAAGAACGCAGCG  3807

Query  450   AAATGCGATACGTAATGTGAATTGCAGAATTCCGTGAATCATCGAATCTTTGAACGCACA  509
             ||||||||||||||||||||||||||||||||||||||||||||||||||||||||||||
Sbjct  3806  AAATGCGATACGTAATGTGAATTGCAGAATTCCGTGAATCATCGAATCTTTGAACGCACA  3747

Query  510   TTGCGCCCCTTGGTATTCCAGGGGGCATGCCTGTTTGAGCGTCATTTCCTTCTCAAACAT  569
             ||||||||  ||||||||||||||||||||||||||||||||||||||||||||||||| 
Sbjct  3746  TTGCGCCCTCTGGTATTCCAGGGGGCATGCCTGTTTGAGCGTCATTTCCTTCTCAAACAG  3687

Query  570   TC-TGTTTGGTAGTGAGTGATACTCTTT-GGAGTTAACTTGAAATTGCTGGCC  620
                |||||||| |||||||||||||||| ||||||| ||||||||||||||||
Sbjct  3686  CAATGTTTGGTTGTGAGTGATACTCTTTCGGAGTTAGCTTGAAATTGCTGGCC  3634


 Score = 372 bits (201),  Expect = 1e-98
 Identities = 223/233 (96%), Gaps = 3/233 (1%)
 Strand=Plus/Minus

Query  390    AAATATTAAAAACTTTCAACAACGGATCTCTTGGTTCTCGCATCGATGAAGAACGCAGCG  449
              ||||||| ||||||||||||||||||||||||||||||||||||||||||||||||||||
Sbjct  14099  AAATATT-AAAACTTTCAACAACGGATCTCTTGGTTCTCGCATCGATGAAGAACGCAGCG  14041

Query  450    AAATGCGATACGTAATGTGAATTGCAGAATTCCGTGAATCATCGAATCTTTGAACGCACA  509
              ||||||||||||||||||||||||||||||||||||||||||||||||||||||||||||
Sbjct  14040  AAATGCGATACGTAATGTGAATTGCAGAATTCCGTGAATCATCGAATCTTTGAACGCACA  13981

Query  510    TTGCGCCCCTTGGTATTCCAGGGGGCATGCCTGTTTGAGCGTCATTTCCTTCTCAAACAT  569
              ||||||||  ||||||||||||||||||||||||||||||||||||||||||||||||| 
Sbjct  13980  TTGCGCCCTCTGGTATTCCAGGGGGCATGCCTGTTTGAGCGTCATTTCCTTCTCAAACAG  13921

Query  570    TC-TGTTTGGTAGTGAGTGATACTCTTT-GGAGTTAACTTGAAATTGCTGGCC  620
                 |||||||| |||||||||||||||| ||||||| ||||||||||||||||
Sbjct  13920  CAATGTTTGGTTGTGAGTGATACTCTTTCGGAGTTAGCTTGAAATTGCTGGCC  13868


 Score = 80.5 bits (43),  Expect = 8e-11
 Identities = 47/49 (96%), Gaps = 0/49 (0%)
 Strand=Plus/Minus

Query  1     CAAGGTTTCCGTAGGTGAACCTGCGGAAGGATCATTAAAGAAATTTAAT  49
             ||||||||||||||||||||||||||||||||||||| |||||| ||||
Sbjct  4151  CAAGGTTTCCGTAGGTGAACCTGCGGAAGGATCATTATAGAAATATAAT  4103


 Score = 80.5 bits (43),  Expect = 8e-11
 Identities = 47/49 (96%), Gaps = 0/49 (0%)
 Strand=Plus/Minus

Query  1      CAAGGTTTCCGTAGGTGAACCTGCGGAAGGATCATTAAAGAAATTTAAT  49
              ||||||||||||||||||||||||||||||||||||| |||||| ||||
Sbjct  14385  CAAGGTTTCCGTAGGTGAACCTGCGGAAGGATCATTATAGAAATATAAT  14337


>NJIJ01000060.1 Kazachstania servazzii strain SRCM102023 contig00032, whole genome 
shotgun sequence
Length=17556

 Score = 372 bits (201),  Expect = 1e-98
 Identities = 223/233 (96%), Gaps = 3/233 (1%)
 Strand=Plus/Minus

Query  390   AAATATTAAAAACTTTCAACAACGGATCTCTTGGTTCTCGCATCGATGAAGAACGCAGCG  449
             ||||||| ||||||||||||||||||||||||||||||||||||||||||||||||||||
Sbjct  9177  AAATATT-AAAACTTTCAACAACGGATCTCTTGGTTCTCGCATCGATGAAGAACGCAGCG  9119

Query  450   AAATGCGATACGTAATGTGAATTGCAGAATTCCGTGAATCATCGAATCTTTGAACGCACA  509
             ||||||||||||||||||||||||||||||||||||||||||||||||||||||||||||
Sbjct  9118  AAATGCGATACGTAATGTGAATTGCAGAATTCCGTGAATCATCGAATCTTTGAACGCACA  9059

Query  510   TTGCGCCCCTTGGTATTCCAGGGGGCATGCCTGTTTGAGCGTCATTTCCTTCTCAAACAT  569
             ||||||||  ||||||||||||||||||||||||||||||||||||||||||||||||| 
Sbjct  9058  TTGCGCCCTCTGGTATTCCAGGGGGCATGCCTGTTTGAGCGTCATTTCCTTCTCAAACAG  8999

Query  570   TC-TGTTTGGTAGTGAGTGATACTCTTT-GGAGTTAACTTGAAATTGCTGGCC  620
                |||||||| |||||||||||||||| ||||||| ||||||||||||||||
Sbjct  8998  CAATGTTTGGTTGTGAGTGATACTCTTTCGGAGTTAGCTTGAAATTGCTGGCC  8946


 Score = 80.5 bits (43),  Expect = 8e-11
 Identities = 47/49 (96%), Gaps = 0/49 (0%)
 Strand=Plus/Minus

Query  1     CAAGGTTTCCGTAGGTGAACCTGCGGAAGGATCATTAAAGAAATTTAAT  49
             ||||||||||||||||||||||||||||||||||||| |||||| ||||
Sbjct  9463  CAAGGTTTCCGTAGGTGAACCTGCGGAAGGATCATTATAGAAATATAAT  9415


>NJIJ01000061.1 Kazachstania servazzii strain SRCM102023 contig00031, whole genome 
shotgun sequence
Length=18083

 Score = 372 bits (201),  Expect = 1e-98
 Identities = 223/233 (96%), Gaps = 3/233 (1%)
 Strand=Plus/Minus

Query  390   AAATATTAAAAACTTTCAACAACGGATCTCTTGGTTCTCGCATCGATGAAGAACGCAGCG  449
             ||||||| ||||||||||||||||||||||||||||||||||||||||||||||||||||
Sbjct  9142  AAATATT-AAAACTTTCAACAACGGATCTCTTGGTTCTCGCATCGATGAAGAACGCAGCG  9084

Query  450   AAATGCGATACGTAATGTGAATTGCAGAATTCCGTGAATCATCGAATCTTTGAACGCACA  509
             ||||||||||||||||||||||||||||||||||||||||||||||||||||||||||||
Sbjct  9083  AAATGCGATACGTAATGTGAATTGCAGAATTCCGTGAATCATCGAATCTTTGAACGCACA  9024

Query  510   TTGCGCCCCTTGGTATTCCAGGGGGCATGCCTGTTTGAGCGTCATTTCCTTCTCAAACAT  569
             ||||||||  ||||||||||||||||||||||||||||||||||||||||||||||||| 
Sbjct  9023  TTGCGCCCTCTGGTATTCCAGGGGGCATGCCTGTTTGAGCGTCATTTCCTTCTCAAACAG  8964

Query  570   TC-TGTTTGGTAGTGAGTGATACTCTTT-GGAGTTAACTTGAAATTGCTGGCC  620
                |||||||| |||||||||||||||| ||||||| ||||||||||||||||
Sbjct  8963  CAATGTTTGGTTGTGAGTGATACTCTTTCGGAGTTAGCTTGAAATTGCTGGCC  8911


 Score = 80.5 bits (43),  Expect = 8e-11
 Identities = 47/49 (96%), Gaps = 0/49 (0%)
 Strand=Plus/Minus

Query  1     CAAGGTTTCCGTAGGTGAACCTGCGGAAGGATCATTAAAGAAATTTAAT  49
             ||||||||||||||||||||||||||||||||||||| |||||| ||||
Sbjct  9428  CAAGGTTTCCGTAGGTGAACCTGCGGAAGGATCATTATAGAAATATAAT  9380


>NJIJ01000062.1 Kazachstania servazzii strain SRCM102023 contig00030, whole genome 
shotgun sequence
Length=18122

 Score = 372 bits (201),  Expect = 1e-98
 Identities = 223/233 (96%), Gaps = 3/233 (1%)
 Strand=Plus/Plus

Query  390   AAATATTAAAAACTTTCAACAACGGATCTCTTGGTTCTCGCATCGATGAAGAACGCAGCG  449
             ||||||| ||||||||||||||||||||||||||||||||||||||||||||||||||||
Sbjct  3637  AAATATT-AAAACTTTCAACAACGGATCTCTTGGTTCTCGCATCGATGAAGAACGCAGCG  3695

Query  450   AAATGCGATACGTAATGTGAATTGCAGAATTCCGTGAATCATCGAATCTTTGAACGCACA  509
             ||||||||||||||||||||||||||||||||||||||||||||||||||||||||||||
Sbjct  3696  AAATGCGATACGTAATGTGAATTGCAGAATTCCGTGAATCATCGAATCTTTGAACGCACA  3755

Query  510   TTGCGCCCCTTGGTATTCCAGGGGGCATGCCTGTTTGAGCGTCATTTCCTTCTCAAACAT  569
             ||||||||  ||||||||||||||||||||||||||||||||||||||||||||||||| 
Sbjct  3756  TTGCGCCCTCTGGTATTCCAGGGGGCATGCCTGTTTGAGCGTCATTTCCTTCTCAAACAG  3815

Query  570   TC-TGTTTGGTAGTGAGTGATACTCTTT-GGAGTTAACTTGAAATTGCTGGCC  620
                |||||||| |||||||||||||||| ||||||| ||||||||||||||||
Sbjct  3816  CAATGTTTGGTTGTGAGTGATACTCTTTCGGAGTTAGCTTGAAATTGCTGGCC  3868


 Score = 372 bits (201),  Expect = 1e-98
 Identities = 223/233 (96%), Gaps = 3/233 (1%)
 Strand=Plus/Plus

Query  390    AAATATTAAAAACTTTCAACAACGGATCTCTTGGTTCTCGCATCGATGAAGAACGCAGCG  449
              ||||||| ||||||||||||||||||||||||||||||||||||||||||||||||||||
Sbjct  13828  AAATATT-AAAACTTTCAACAACGGATCTCTTGGTTCTCGCATCGATGAAGAACGCAGCG  13886

Query  450    AAATGCGATACGTAATGTGAATTGCAGAATTCCGTGAATCATCGAATCTTTGAACGCACA  509
              ||||||||||||||||||||||||||||||||||||||||||||||||||||||||||||
Sbjct  13887  AAATGCGATACGTAATGTGAATTGCAGAATTCCGTGAATCATCGAATCTTTGAACGCACA  13946

Query  510    TTGCGCCCCTTGGTATTCCAGGGGGCATGCCTGTTTGAGCGTCATTTCCTTCTCAAACAT  569
              ||||||||  ||||||||||||||||||||||||||||||||||||||||||||||||| 
Sbjct  13947  TTGCGCCCTCTGGTATTCCAGGGGGCATGCCTGTTTGAGCGTCATTTCCTTCTCAAACAG  14006

Query  570    TC-TGTTTGGTAGTGAGTGATACTCTTT-GGAGTTAACTTGAAATTGCTGGCC  620
                 |||||||| |||||||||||||||| ||||||| ||||||||||||||||
Sbjct  14007  CAATGTTTGGTTGTGAGTGATACTCTTTCGGAGTTAGCTTGAAATTGCTGGCC  14059


 Score = 80.5 bits (43),  Expect = 8e-11
 Identities = 47/49 (96%), Gaps = 0/49 (0%)
 Strand=Plus/Plus

Query  1     CAAGGTTTCCGTAGGTGAACCTGCGGAAGGATCATTAAAGAAATTTAAT  49
             ||||||||||||||||||||||||||||||||||||| |||||| ||||
Sbjct  3351  CAAGGTTTCCGTAGGTGAACCTGCGGAAGGATCATTATAGAAATATAAT  3399


 Score = 80.5 bits (43),  Expect = 8e-11
 Identities = 47/49 (96%), Gaps = 0/49 (0%)
 Strand=Plus/Plus

Query  1      CAAGGTTTCCGTAGGTGAACCTGCGGAAGGATCATTAAAGAAATTTAAT  49
              ||||||||||||||||||||||||||||||||||||| |||||| ||||
Sbjct  13541  CAAGGTTTCCGTAGGTGAACCTGCGGAAGGATCATTATAGAAATATAAT  13589


>NJIJ01000063.1 Kazachstania servazzii strain SRCM102023 contig00029, whole genome 
shotgun sequence
Length=19065

 Score = 372 bits (201),  Expect = 1e-98
 Identities = 223/233 (96%), Gaps = 3/233 (1%)
 Strand=Plus/Plus

Query  390   AAATATTAAAAACTTTCAACAACGGATCTCTTGGTTCTCGCATCGATGAAGAACGCAGCG  449
             ||||||| ||||||||||||||||||||||||||||||||||||||||||||||||||||
Sbjct  4267  AAATATT-AAAACTTTCAACAACGGATCTCTTGGTTCTCGCATCGATGAAGAACGCAGCG  4325

Query  450   AAATGCGATACGTAATGTGAATTGCAGAATTCCGTGAATCATCGAATCTTTGAACGCACA  509
             ||||||||||||||||||||||||||||||||||||||||||||||||||||||||||||
Sbjct  4326  AAATGCGATACGTAATGTGAATTGCAGAATTCCGTGAATCATCGAATCTTTGAACGCACA  4385

Query  510   TTGCGCCCCTTGGTATTCCAGGGGGCATGCCTGTTTGAGCGTCATTTCCTTCTCAAACAT  569
             ||||||||  ||||||||||||||||||||||||||||||||||||||||||||||||| 
Sbjct  4386  TTGCGCCCTCTGGTATTCCAGGGGGCATGCCTGTTTGAGCGTCATTTCCTTCTCAAACAG  4445

Query  570   TC-TGTTTGGTAGTGAGTGATACTCTTT-GGAGTTAACTTGAAATTGCTGGCC  620
                |||||||| |||||||||||||||| ||||||| ||||||||||||||||
Sbjct  4446  CAATGTTTGGTTGTGAGTGATACTCTTTCGGAGTTAGCTTGAAATTGCTGGCC  4498


 Score = 372 bits (201),  Expect = 1e-98
 Identities = 223/233 (96%), Gaps = 3/233 (1%)
 Strand=Plus/Plus

Query  390    AAATATTAAAAACTTTCAACAACGGATCTCTTGGTTCTCGCATCGATGAAGAACGCAGCG  449
              ||||||| ||||||||||||||||||||||||||||||||||||||||||||||||||||
Sbjct  14458  AAATATT-AAAACTTTCAACAACGGATCTCTTGGTTCTCGCATCGATGAAGAACGCAGCG  14516

Query  450    AAATGCGATACGTAATGTGAATTGCAGAATTCCGTGAATCATCGAATCTTTGAACGCACA  509
              ||||||||||||||||||||||||||||||||||||||||||||||||||||||||||||
Sbjct  14517  AAATGCGATACGTAATGTGAATTGCAGAATTCCGTGAATCATCGAATCTTTGAACGCACA  14576

Query  510    TTGCGCCCCTTGGTATTCCAGGGGGCATGCCTGTTTGAGCGTCATTTCCTTCTCAAACAT  569
              ||||||||  ||||||||||||||||||||||||||||||||||||||||||||||||| 
Sbjct  14577  TTGCGCCCTCTGGTATTCCAGGGGGCATGCCTGTTTGAGCGTCATTTCCTTCTCAAACAG  14636

Query  570    TC-TGTTTGGTAGTGAGTGATACTCTTT-GGAGTTAACTTGAAATTGCTGGCC  620
                 |||||||| |||||||||||||||| ||||||| ||||||||||||||||
Sbjct  14637  CAATGTTTGGTTGTGAGTGATACTCTTTCGGAGTTAGCTTGAAATTGCTGGCC  14689


 Score = 80.5 bits (43),  Expect = 8e-11
 Identities = 47/49 (96%), Gaps = 0/49 (0%)
 Strand=Plus/Plus

Query  1     CAAGGTTTCCGTAGGTGAACCTGCGGAAGGATCATTAAAGAAATTTAAT  49
             ||||||||||||||||||||||||||||||||||||| |||||| ||||
Sbjct  3981  CAAGGTTTCCGTAGGTGAACCTGCGGAAGGATCATTATAGAAATATAAT  4029


 Score = 80.5 bits (43),  Expect = 8e-11
 Identities = 47/49 (96%), Gaps = 0/49 (0%)
 Strand=Plus/Plus

Query  1      CAAGGTTTCCGTAGGTGAACCTGCGGAAGGATCATTAAAGAAATTTAAT  49
              ||||||||||||||||||||||||||||||||||||| |||||| ||||
Sbjct  14172  CAAGGTTTCCGTAGGTGAACCTGCGGAAGGATCATTATAGAAATATAAT  14220


>NJIJ01000064.1 Kazachstania servazzii strain SRCM102023 contig00028, whole genome 
shotgun sequence
Length=19327

 Score = 372 bits (201),  Expect = 1e-98
 Identities = 223/233 (96%), Gaps = 3/233 (1%)
 Strand=Plus/Plus

Query  390  AAATATTAAAAACTTTCAACAACGGATCTCTTGGTTCTCGCATCGATGAAGAACGCAGCG  449
            ||||||| ||||||||||||||||||||||||||||||||||||||||||||||||||||
Sbjct  683  AAATATT-AAAACTTTCAACAACGGATCTCTTGGTTCTCGCATCGATGAAGAACGCAGCG  741

Query  450  AAATGCGATACGTAATGTGAATTGCAGAATTCCGTGAATCATCGAATCTTTGAACGCACA  509
            ||||||||||||||||||||||||||||||||||||||||||||||||||||||||||||
Sbjct  742  AAATGCGATACGTAATGTGAATTGCAGAATTCCGTGAATCATCGAATCTTTGAACGCACA  801

Query  510  TTGCGCCCCTTGGTATTCCAGGGGGCATGCCTGTTTGAGCGTCATTTCCTTCTCAAACAT  569
            ||||||||  ||||||||||||||||||||||||||||||||||||||||||||||||| 
Sbjct  802  TTGCGCCCTCTGGTATTCCAGGGGGCATGCCTGTTTGAGCGTCATTTCCTTCTCAAACAG  861

Query  570  TC-TGTTTGGTAGTGAGTGATACTCTTT-GGAGTTAACTTGAAATTGCTGGCC  620
               |||||||| |||||||||||||||| ||||||| ||||||||||||||||
Sbjct  862  CAATGTTTGGTTGTGAGTGATACTCTTTCGGAGTTAGCTTGAAATTGCTGGCC  914


 Score = 372 bits (201),  Expect = 1e-98
 Identities = 223/233 (96%), Gaps = 3/233 (1%)
 Strand=Plus/Plus

Query  390    AAATATTAAAAACTTTCAACAACGGATCTCTTGGTTCTCGCATCGATGAAGAACGCAGCG  449
              ||||||| ||||||||||||||||||||||||||||||||||||||||||||||||||||
Sbjct  10917  AAATATT-AAAACTTTCAACAACGGATCTCTTGGTTCTCGCATCGATGAAGAACGCAGCG  10975

Query  450    AAATGCGATACGTAATGTGAATTGCAGAATTCCGTGAATCATCGAATCTTTGAACGCACA  509
              ||||||||||||||||||||||||||||||||||||||||||||||||||||||||||||
Sbjct  10976  AAATGCGATACGTAATGTGAATTGCAGAATTCCGTGAATCATCGAATCTTTGAACGCACA  11035

Query  510    TTGCGCCCCTTGGTATTCCAGGGGGCATGCCTGTTTGAGCGTCATTTCCTTCTCAAACAT  569
              ||||||||  ||||||||||||||||||||||||||||||||||||||||||||||||| 
Sbjct  11036  TTGCGCCCTCTGGTATTCCAGGGGGCATGCCTGTTTGAGCGTCATTTCCTTCTCAAACAG  11095

Query  570    TC-TGTTTGGTAGTGAGTGATACTCTTT-GGAGTTAACTTGAAATTGCTGGCC  620
                 |||||||| |||||||||||||||| ||||||| ||||||||||||||||
Sbjct  11096  CAATGTTTGGTTGTGAGTGATACTCTTTCGGAGTTAGCTTGAAATTGCTGGCC  11148


 Score = 80.5 bits (43),  Expect = 8e-11
 Identities = 47/49 (96%), Gaps = 0/49 (0%)
 Strand=Plus/Plus

Query  1    CAAGGTTTCCGTAGGTGAACCTGCGGAAGGATCATTAAAGAAATTTAAT  49
            ||||||||||||||||||||||||||||||||||||| |||||| ||||
Sbjct  397  CAAGGTTTCCGTAGGTGAACCTGCGGAAGGATCATTATAGAAATATAAT  445


 Score = 80.5 bits (43),  Expect = 8e-11
 Identities = 47/49 (96%), Gaps = 0/49 (0%)
 Strand=Plus/Plus

Query  1      CAAGGTTTCCGTAGGTGAACCTGCGGAAGGATCATTAAAGAAATTTAAT  49
              ||||||||||||||||||||||||||||||||||||| |||||| ||||
Sbjct  10631  CAAGGTTTCCGTAGGTGAACCTGCGGAAGGATCATTATAGAAATATAAT  10679


>NJIJ01000066.1 Kazachstania servazzii strain SRCM102023 contig00026, whole genome 
shotgun sequence
Length=20470

 Score = 372 bits (201),  Expect = 1e-98
 Identities = 223/233 (96%), Gaps = 3/233 (1%)
 Strand=Plus/Plus

Query  390   AAATATTAAAAACTTTCAACAACGGATCTCTTGGTTCTCGCATCGATGAAGAACGCAGCG  449
             ||||||| ||||||||||||||||||||||||||||||||||||||||||||||||||||
Sbjct  1814  AAATATT-AAAACTTTCAACAACGGATCTCTTGGTTCTCGCATCGATGAAGAACGCAGCG  1872

Query  450   AAATGCGATACGTAATGTGAATTGCAGAATTCCGTGAATCATCGAATCTTTGAACGCACA  509
             ||||||||||||||||||||||||||||||||||||||||||||||||||||||||||||
Sbjct  1873  AAATGCGATACGTAATGTGAATTGCAGAATTCCGTGAATCATCGAATCTTTGAACGCACA  1932

Query  510   TTGCGCCCCTTGGTATTCCAGGGGGCATGCCTGTTTGAGCGTCATTTCCTTCTCAAACAT  569
             ||||||||  ||||||||||||||||||||||||||||||||||||||||||||||||| 
Sbjct  1933  TTGCGCCCTCTGGTATTCCAGGGGGCATGCCTGTTTGAGCGTCATTTCCTTCTCAAACAG  1992
[truncated: 516,512 more chars]
