# Supplementary material for: Using nanopore sequencing to identify fungi from clinical samples with high phylogenetic resolution
Source: Sci Rep. 2023 Jun 16;13:9785. doi: 10.1038/s41598-023-37016-0 (PMC10275880; doi:10.1038/s41598-023-37016-0)
Supplement: Supplementary file 1 — Supplementary Information. [file 41598_2023_37016_MOESM1_ESM.zip › Supplementary_Information/Supplementary_Data/Data_S5_Mock_blast/results/Mock_RGN1_6_fmt6.txt]

SWKV01000528.1	100	457	247	0	0	100.000	8.38e-125
JACSOR010000209.1	100	457	247	0	0	100.000	8.38e-125
QAGI01000420.1	100	457	247	0	0	100.000	8.38e-125
JACVQR010000011.1	100	457	247	0	0	100.000	8.38e-125
SWKU01000089.1	100	457	247	0	0	100.000	8.38e-125
JAFEVA010000190.1	100	457	247	0	0	100.000	8.38e-125
JACSPC010000172.1	100	457	247	0	0	100.000	8.38e-125
CM002801.1	100	457	247	0	0	100.000	8.38e-125
CM002801.1	100	457	247	0	0	100.000	8.38e-125
NW_026055304.1	100	457	247	0	0	100.000	8.38e-125
RFFF01001586.1	100	451	246	1	0	99.595	3.90e-123
PKQL01000996.1	100	451	246	1	0	99.595	3.90e-123
CAJVRB010000041.1	100	451	246	1	0	99.595	3.90e-123
CAJVRB010000041.1	100	451	246	1	0	99.595	3.90e-123
JAMALG010000162.1	100	451	246	1	0	99.595	3.90e-123
MLQL01000163.1	100	451	246	1	0	99.595	3.90e-123
MUGI01000139.1	100	446	245	2	0	99.190	1.81e-121
PUXE01000268.1	100	446	245	2	0	99.190	1.81e-121
PUHX01000265.1	100	446	245	2	0	99.190	1.81e-121
JAASRZ010000049.1	100	446	245	2	0	99.190	1.81e-121
JAASRZ010000049.1	100	446	245	2	0	99.190	1.81e-121
JAASRZ010000049.1	100	446	245	2	0	99.190	1.81e-121
JAKLNB010000448.1	100	446	245	2	0	99.190	1.81e-121
MDYO01000177.1	100	446	245	2	0	99.190	1.81e-121
JAHAQQ010000405.1	100	446	245	2	0	99.190	1.81e-121
JAETFV010000058.1	100	446	245	2	0	99.190	1.81e-121
MUGJ01000069.1	100	446	245	2	0	99.190	1.81e-121
JACXYV010000050.1	100	446	245	2	0	99.190	1.81e-121
JACXYV010000050.1	100	440	242	2	0	99.180	8.44e-120
JACXYV010000047.1	100	446	245	2	0	99.190	1.81e-121
JACXYV010000047.1	100	435	244	2	2	98.387	3.93e-118
JACXYV010000045.1	100	446	245	2	0	99.190	1.81e-121
JACXYV010000045.1	100	425	244	3	3	97.600	2.36e-115
JACXYV010000045.1	100	422	242	2	4	97.581	3.06e-114
JACXYV010000042.1	100	446	245	2	0	99.190	1.81e-121
JACXYV010000042.1	100	438	244	2	1	98.785	3.04e-119
JACXYV010000039.1	100	446	245	2	0	99.190	1.81e-121
JACXYV010000039.1	100	438	244	2	1	98.785	3.04e-119
JACXYV010000039.1	100	433	243	2	2	98.381	1.41e-117
JACXYV010000034.1	100	446	245	2	0	99.190	1.81e-121
JACXYV010000034.1	100	438	244	2	1	98.785	3.04e-119
JACXYV010000034.1	100	435	244	2	2	98.387	3.93e-118
JACXYV010000034.1	100	97.1	55	0	1	98.214	2.11e-16
JACXYV010000031.1	100	446	245	2	0	99.190	1.81e-121
JACXYV010000031.1	100	438	244	2	1	98.785	3.04e-119
JACXYV010000031.1	100	438	244	2	1	98.785	3.04e-119
JACXYV010000031.1	100	433	243	2	2	98.381	1.41e-117
JACXYV010000031.1	100	394	239	3	8	95.600	6.67e-106
JACXYV010000030.1	100	446	245	2	0	99.190	1.81e-121
JACXYV010000030.1	100	440	245	2	1	98.790	8.44e-120
JACXYV010000030.1	100	438	244	2	1	98.785	3.04e-119
JACXYV010000030.1	100	438	244	2	1	98.785	3.04e-119
JACXYV010000030.1	100	438	244	2	1	98.785	3.04e-119
JACXYV010000030.1	100	433	243	2	2	98.381	1.41e-117
JACXYV010000030.1	100	433	243	2	2	98.381	1.41e-117
JACXYV010000030.1	100	424	243	2	4	97.590	8.50e-115
JACXYV010000030.1	100	390	238	2	9	95.582	8.62e-105
NW_024469302.1	100	446	245	2	0	99.190	1.81e-121
LHQR01000013.1	100	444	245	1	1	99.190	6.53e-121
LHQR01000025.1	100	444	245	1	1	99.190	6.53e-121
LHQR01000026.1	100	444	245	1	1	99.190	6.53e-121
MDDG01000036.1	100	444	245	1	1	99.190	6.53e-121
NW_024467419.1	100	444	245	1	1	99.190	6.53e-121
NW_024467431.1	100	444	245	1	1	99.190	6.53e-121
NW_024467432.1	100	444	245	1	1	99.190	6.53e-121
CAJVRC010000095.1	99	440	242	2	0	99.180	8.44e-120
JNNR01000513.1	100	440	244	3	0	98.785	8.44e-120
JACXYV010000051.1	100	440	244	3	0	98.785	8.44e-120
JACXYV010000051.1	100	394	240	2	9	95.618	6.67e-106
JACXYV010000044.1	100	440	245	2	1	98.790	8.44e-120
JACXYV010000044.1	100	438	244	2	1	98.785	3.04e-119
JAMFOT010000209.1	100	438	243	3	0	98.780	3.04e-119
JAMFOT010000209.1	100	148	80	0	0	100.000	5.73e-32
JACXYV010000053.1	100	438	244	2	1	98.785	3.04e-119
JACXYV010000053.1	100	405	241	2	7	96.400	3.08e-109
JACXYV010000046.1	100	438	244	2	1	98.785	3.04e-119
JACXYV010000046.1	100	412	240	2	5	97.166	1.84e-111
JACXYV010000043.1	100	438	244	2	1	98.785	3.04e-119
JACXYV010000043.1	100	433	243	2	2	98.381	1.41e-117
JACXYV010000043.1	100	420	241	2	4	97.571	1.10e-113
JACXYV010000041.1	100	438	244	2	1	98.785	3.04e-119
JACXYV010000041.1	100	425	242	2	3	97.976	2.36e-115
JACXYV010000041.1	100	425	242	2	3	97.976	2.36e-115
JACXYV010000040.1	100	438	244	2	1	98.785	3.04e-119
JACXYV010000040.1	100	438	244	2	1	98.785	3.04e-119
JACXYV010000040.1	100	427	242	4	1	97.976	6.57e-116
JACXYV010000033.1	100	438	244	2	1	98.785	3.04e-119
JACXYV010000033.1	100	433	243	2	2	98.381	1.41e-117
JACXYV010000033.1	100	429	244	2	3	97.992	1.83e-116
JACXYV010000033.1	100	429	244	2	3	97.992	1.83e-116
JACXYV010000033.1	100	425	242	2	3	97.976	2.36e-115
JACXYV010000016.1	100	438	244	2	1	98.785	3.04e-119
JACXYV010000016.1	100	385	237	2	10	95.181	4.01e-103
JANFQS010000991.1	100	435	243	4	0	98.381	3.93e-118
JAFCIW010000005.1	100	435	244	3	1	98.387	3.93e-118
JAFCIW010000005.1	100	435	244	3	1	98.387	3.93e-118
JAFCIW010000005.1	100	435	244	3	1	98.387	3.93e-118
JAFCIW010000005.1	100	431	244	3	2	97.992	5.08e-117
JAFCIW010000005.1	100	431	244	3	2	97.992	5.08e-117
JACXYV010000048.1	100	435	244	2	2	98.387	3.93e-118
JACXYV010000048.1	100	424	243	3	3	97.590	8.50e-115
MDYP01000171.1	100	433	243	3	1	98.381	1.41e-117
CAKMRK010000230.1	100	433	243	3	1	98.381	1.41e-117
CAJVRC010000793.1	96	431	235	1	0	99.576	5.08e-117
CAJVRC010000035.1	97	431	237	2	0	99.163	5.08e-117
WBOJ01000006.1	100	429	242	5	0	97.976	1.83e-116
WBOJ01000006.1	100	429	242	5	0	97.976	1.83e-116
WBOJ01000006.1	100	422	241	5	1	97.571	3.06e-114
WBOJ01000005.1	100	429	242	5	0	97.976	1.83e-116
WBOJ01000005.1	100	429	242	5	0	97.976	1.83e-116
WBOJ01000005.1	100	429	242	5	0	97.976	1.83e-116
CM024083.1	100	429	242	5	0	97.976	1.83e-116
CM024083.1	100	429	242	5	0	97.976	1.83e-116
LLXE01000800.1	100	429	242	5	0	97.976	1.83e-116
MUGH01000060.1	100	424	241	6	0	97.571	8.50e-115
SRQG01000754.1	100	424	241	6	0	97.571	8.50e-115
WBOJ01000007.1	100	422	241	5	1	97.571	3.06e-114
WBOJ01000007.1	100	414	240	4	3	97.166	5.12e-112
WBOJ01000007.1	100	344	229	4	14	92.713	6.81e-91
JACXYV010000038.1	100	422	242	3	3	97.581	3.06e-114
JACXYV010000038.1	100	420	244	2	5	97.211	1.10e-113
JACXYV010000038.1	100	409	242	4	5	96.414	2.38e-110
JAMAGY010000224.1	100	416	240	6	1	97.166	1.42e-112
JAMAFK010000124.1	100	416	240	5	2	97.166	1.42e-112
JH993682.1	100	411	239	7	1	96.761	6.62e-111
NW_014574576.1	100	411	239	7	1	96.761	6.62e-111
JABCSE010000029.1	100	399	237	8	2	95.951	1.43e-107
NW_024067592.1	100	399	237	8	2	95.951	1.43e-107
MU158090.1	100	372	232	13	2	93.927	3.12e-99
CAJVNO010000062.1	100	364	231	13	3	93.522	5.23e-97
CAJVRC010000275.1	100	364	231	13	3	93.522	5.23e-97
CACM01000378.1	100	364	231	13	3	93.522	5.23e-97
CACM01000378.1	100	76.8	43	1	0	97.727	2.74e-10
MNBE01000628.1	100	359	230	14	3	93.117	2.43e-95
CAJVOY010000016.1	100	359	230	14	3	93.117	2.43e-95
JAAVMA010000124.1	100	359	230	14	3	93.117	2.43e-95
RFFF01000429.1	100	355	229	16	2	92.713	3.15e-94
CDHK01000043.1	100	346	230	14	6	92.000	1.89e-91
CDHK01000042.1	100	346	230	14	6	92.000	1.89e-91
JAMAGZ010000485.1	98	344	223	16	2	92.531	6.81e-91
JAMAHC010000176.1	100	340	230	14	7	91.633	8.81e-90
JAMAHE010000381.1	100	340	230	14	7	91.633	8.81e-90
JAMAHA010000120.1	100	340	230	14	7	91.633	8.81e-90
JAMAHD010000167.1	100	340	230	14	7	91.633	8.81e-90
JRVD02000017.1	100	340	230	14	7	91.633	8.81e-90
JRVD02000017.1	100	340	230	14	7	91.633	8.81e-90
JRVD02000017.1	100	340	230	14	7	91.633	8.81e-90
JRVD02000017.1	100	339	228	15	6	91.566	3.17e-89
JRVD02000016.1	100	340	230	14	7	91.633	8.81e-90
JRVD02000016.1	100	335	229	14	8	91.235	4.10e-88
JAMAHB010000149.1	100	340	230	14	7	91.633	8.81e-90
NW_026088304.1	100	340	230	14	7	91.633	8.81e-90
NW_026088304.1	100	340	230	14	7	91.633	8.81e-90
NW_026088304.1	100	340	230	14	7	91.633	8.81e-90
NW_026088304.1	100	339	228	15	6	91.566	3.17e-89
NW_026088303.1	100	340	230	14	7	91.633	8.81e-90
NW_026088303.1	100	335	229	14	8	91.235	4.10e-88
JACWGB010000032.1	100	339	228	15	6	91.566	3.17e-89
MDYN01000221.1	100	339	227	17	4	91.532	3.17e-89
JACWGC010000003.1	100	339	228	15	6	91.566	3.17e-89
JAGUQL010000038.1	100	339	228	15	6	91.566	3.17e-89
JAMAGY010000223.1	100	337	226	18	3	91.498	1.14e-88
JPLR01000049.1	100	337	226	18	3	91.498	1.14e-88
JPLR01000001.1	100	337	226	18	3	91.498	1.14e-88
JPLR01000001.1	100	331	225	18	4	91.093	5.30e-87
JPLR01000001.1	100	324	224	18	5	90.688	8.87e-85
JPLR01000001.1	100	76.8	48	2	1	94.118	2.74e-10
AOTG01000575.1	100	337	230	14	8	91.270	1.14e-88
QAGG01000433.1	100	337	226	18	3	91.498	1.14e-88
JANFQT010000544.1	73	333	180	0	0	100.000	1.47e-87
PZKB01000354.1	100	333	225	20	2	91.093	1.47e-87
LXJU01000204.1	100	331	225	19	3	91.093	5.30e-87
JAMADU010000619.1	100	331	225	19	3	91.093	5.30e-87
NW_019173481.1	100	331	225	19	3	91.093	5.30e-87
CM041263.1	100	327	228	14	9	90.837	6.86e-86
NC_064657.1	100	327	228	14	9	90.837	6.86e-86
JACWFS010000065.1	100	326	224	20	3	90.688	2.47e-85
JACWFT010000001.1	100	326	224	20	3	90.688	2.47e-85
WIWV01000274.1	100	324	227	17	7	90.438	8.87e-85
JAMAGW010000297.1	100	320	223	20	4	90.283	1.15e-83
JAMAGU010000120.1	100	318	224	22	3	89.960	4.13e-83
JAMAGV010000048.1	100	318	224	22	3	89.960	4.13e-83
JAMZTW010000086.1	98	315	218	20	3	90.456	5.34e-82
JAMZTW010000086.1	98	311	217	22	2	90.041	6.91e-81
JAMZTW010000086.1	98	311	217	22	2	90.041	6.91e-81
JAMZTW010000086.1	98	305	217	22	3	89.669	3.21e-79
CAJVRJ010000003.1	100	311	223	21	5	89.558	6.91e-81
JAMZTW010000111.1	98	311	217	22	2	90.041	6.91e-81
JAMZTW010000111.1	98	298	215	22	4	89.212	5.38e-77
JAMZTW010000110.1	98	311	217	22	2	90.041	6.91e-81
JAMZTW010000110.1	98	302	218	20	6	89.344	4.16e-78
JAMZTW010000107.1	98	311	217	22	2	90.041	6.91e-81
JAMZTW010000106.1	98	311	217	22	2	90.041	6.91e-81
JAMZTW010000103.1	98	311	217	22	2	90.041	6.91e-81
JAMZTW010000103.1	98	281	216	22	8	87.805	5.41e-72
JAMZTW010000102.1	98	311	217	22	2	90.041	6.91e-81
JAMZTW010000102.1	98	311	217	22	2	90.041	6.91e-81
JAMZTW010000101.1	98	311	217	22	2	90.041	6.91e-81
JAMZTW010000101.1	98	63.9	34	0	0	100.000	2.14e-06
JAMZTW010000100.1	98	311	217	22	2	90.041	6.91e-81
JAMZTW010000100.1	98	311	217	22	2	90.041	6.91e-81
JAMZTW010000099.1	98	311	217	22	2	90.041	6.91e-81
JAMZTW010000099.1	98	311	217	22	2	90.041	6.91e-81
JAMZTW010000098.1	98	311	217	22	2	90.041	6.91e-81
JAMZTW010000098.1	98	311	217	22	2	90.041	6.91e-81
JAMZTW010000097.1	98	311	217	22	2	90.041	6.91e-81
JAMZTW010000096.1	98	311	217	22	2	90.041	6.91e-81
JAMZTW010000096.1	98	311	217	22	2	90.041	6.91e-81
JAMZTW010000094.1	98	311	217	22	2	90.041	6.91e-81
JAMZTW010000094.1	98	311	217	22	2	90.041	6.91e-81
JAMZTW010000093.1	98	311	217	22	2	90.041	6.91e-81
JAMZTW010000093.1	98	311	217	22	2	90.041	6.91e-81
JAMZTW010000092.1	98	311	217	22	2	90.041	6.91e-81
JAMZTW010000091.1	98	311	217	22	2	90.041	6.91e-81
JAMZTW010000091.1	98	259	200	21	7	87.719	2.54e-65
JAMZTW010000091.1	98	226	153	13	2	91.071	2.57e-55
JAMZTW010000090.1	98	311	217	22	2	90.041	6.91e-81
JAMZTW010000089.1	98	311	217	22	2	90.041	6.91e-81
JAMZTW010000089.1	98	311	217	22	2	90.041	6.91e-81
JAMZTW010000089.1	98	292	214	24	3	88.797	2.50e-75
JAMZTW010000088.1	98	311	217	22	2	90.041	6.91e-81
JAMZTW010000088.1	98	311	217	22	2	90.041	6.91e-81
JAMZTW010000087.1	98	311	217	22	2	90.041	6.91e-81
JAMZTW010000087.1	98	303	216	22	3	89.627	1.16e-78
JAMZTW010000087.1	98	300	216	22	4	89.256	1.49e-77
JAMZTW010000085.1	98	311	217	22	2	90.041	6.91e-81
JAMZTW010000078.1	98	311	217	22	2	90.041	6.91e-81
JAMYHO010000160.1	100	311	226	20	7	89.328	6.91e-81
PTJQ01453438.1	93	309	213	14	7	91.026	2.48e-80
PTJQ01387942.1	100	309	222	20	6	89.516	2.48e-80
MCBS01005928.1	87	307	200	13	3	92.593	8.93e-80
JAMAGX010000103.1	100	307	223	22	5	89.200	8.93e-80
BBXM02000016.1	100	303	229	16	13	88.760	1.16e-78
JACBAG010001485.1	100	303	229	16	13	88.760	1.16e-78
NKHU02000428.1	100	303	229	16	13	88.760	1.16e-78
NKHU02000428.1	100	303	229	16	13	88.760	1.16e-78
NW_025091279.1	100	303	229	16	13	88.760	1.16e-78
NW_020798475.1	100	303	229	16	13	88.760	1.16e-78
NW_020798475.1	100	303	229	16	13	88.760	1.16e-78
MSZS01000005.1	100	298	228	16	14	88.372	5.38e-77
MSZS01000005.1	100	298	228	17	13	88.372	5.38e-77
MSZS01000021.1	100	298	228	16	14	88.372	5.38e-77
MSZS01000021.1	100	298	228	17	13	88.372	5.38e-77
MSZS01000020.1	100	298	228	16	14	88.372	5.38e-77
MSZS01000020.1	100	291	227	16	15	87.984	9.00e-75
MSZS01000020.1	100	285	226	16	16	87.597	4.19e-73
MSZS01000019.1	100	298	228	16	14	88.372	5.38e-77
MSZS01000019.1	100	298	228	16	14	88.372	5.38e-77
JAAKEQ010000076.1	100	298	228	17	13	88.372	5.38e-77
JAAAPX010000306.1	100	298	228	17	13	88.372	5.38e-77
JAAAPX010000306.1	100	298	228	17	13	88.372	5.38e-77
CM000172.1	100	298	227	19	11	88.327	5.38e-77
JAGXKD010000017.1	100	298	227	19	11	88.327	5.38e-77
JAGXKD010000017.1	100	298	227	19	11	88.327	5.38e-77
JAGXKD010000017.1	100	298	227	19	11	88.327	5.38e-77
JAGXKD010000017.1	100	298	227	19	11	88.327	5.38e-77
JAGXKD010000017.1	100	298	227	19	11	88.327	5.38e-77
JAGXKD010000017.1	100	298	227	19	11	88.327	5.38e-77
JAGXKD010000017.1	100	298	227	19	11	88.327	5.38e-77
JAGXKD010000017.1	100	298	227	19	11	88.327	5.38e-77
JAGXKD010000017.1	100	298	227	19	11	88.327	5.38e-77
BLKH01000198.1	100	298	228	17	13	88.372	5.38e-77
NW_022984065.1	100	298	228	17	13	88.372	5.38e-77
NC_007197.1	100	298	227	19	11	88.327	5.38e-77
NW_020194278.1	100	298	228	16	14	88.372	5.38e-77
NW_020194278.1	100	298	228	17	13	88.372	5.38e-77
NW_020194294.1	100	298	228	16	14	88.372	5.38e-77
NW_020194294.1	100	298	228	17	13	88.372	5.38e-77
NW_020194293.1	100	298	228	16	14	88.372	5.38e-77
NW_020194293.1	100	291	227	16	15	87.984	9.00e-75
NW_020194293.1	100	285	226	16	16	87.597	4.19e-73
NW_020194292.1	100	298	228	16	14	88.372	5.38e-77
NW_020194292.1	100	298	228	16	14	88.372	5.38e-77
MSZS01000050.1	100	296	227	17	13	88.327	1.93e-76
MSZS01000029.1	100	296	227	17	13	88.327	1.93e-76
MSZS01000029.1	100	124	118	13	10	83.688	9.66e-25
DS026993.1	100	296	230	15	16	88.123	1.93e-76
DS027078.1	100	296	230	15	16	88.123	1.93e-76
DS027088.1	100	296	230	15	16	88.123	1.93e-76
NW_001510447.1	100	296	230	15	16	88.123	1.93e-76
NW_001510380.1	100	296	230	15	16	88.123	1.93e-76
NW_001510370.1	100	296	230	15	16	88.123	1.93e-76
NW_020194323.1	100	296	227	17	13	88.327	1.93e-76
NW_020194302.1	100	296	227	17	13	88.327	1.93e-76
NW_020194302.1	100	124	118	13	10	83.688	9.66e-25
MSZS01000058.1	100	291	227	16	15	87.984	9.00e-75
MSZS01000011.1	100	291	226	17	14	87.938	9.00e-75
DS027112.1	100	291	230	15	17	87.786	9.00e-75
NW_001510346.1	100	291	230	15	17	87.786	9.00e-75
NW_020194331.1	100	291	227	16	15	87.984	9.00e-75
NW_020194284.1	100	291	226	17	14	87.938	9.00e-75
JAFBMR010000004.1	100	287	221	24	7	87.698	1.16e-73
JAFBMR010000004.1	100	283	221	24	8	87.352	1.51e-72
JAFBMR010000004.1	100	283	221	24	8	87.352	1.51e-72
JAFBMR010000004.1	100	283	221	24	8	87.352	1.51e-72
JACBAD010001631.1	100	285	229	16	17	87.405	4.19e-73
WXTY01000020.1	100	281	225	20	13	87.209	5.41e-72
WXTY01000020.1	100	279	224	20	13	87.160	1.95e-71
SMSW01000009.1	100	281	225	20	13	87.209	5.41e-72
SMSW01000009.1	100	281	225	20	13	87.209	5.41e-72
SMSW01000009.1	100	276	224	20	14	86.822	2.52e-70
SMSW01000006.1	100	281	225	20	13	87.209	5.41e-72
SMSW01000006.1	100	281	225	20	13	87.209	5.41e-72
SMSW01000006.1	100	281	225	20	13	87.209	5.41e-72
SMSW01000006.1	100	255	221	19	18	85.659	3.28e-64
SMSW01000012.1	100	281	225	20	13	87.209	5.41e-72
SMSW01000012.1	100	281	225	20	13	87.209	5.41e-72
SMSW01000012.1	100	281	225	20	13	87.209	5.41e-72
SMSW01000012.1	100	281	225	20	13	87.209	5.41e-72
SMSW01000012.1	100	281	225	20	13	87.209	5.41e-72
SMSW01000011.1	100	281	225	20	13	87.209	5.41e-72
SMSW01000011.1	100	281	225	20	13	87.209	5.41e-72
SMSW01000011.1	100	281	225	20	13	87.209	5.41e-72
SMSW01000011.1	100	281	225	20	13	87.209	5.41e-72
SMSW01000011.1	100	281	225	20	13	87.209	5.41e-72
SMSW01000011.1	100	281	225	20	13	87.209	5.41e-72
SMSW01000011.1	100	281	225	20	13	87.209	5.41e-72
JAKLNT010000355.1	100	279	228	17	17	87.023	1.95e-71
NKHV02000463.1	100	279	228	17	17	87.023	1.95e-71
JSYV01000010.1	100	278	220	25	8	86.957	7.00e-71
SPNV01000634.1	100	274	223	21	13	86.770	9.06e-70
SPNV01000634.1	100	274	223	21	13	86.770	9.06e-70
VCAU01000267.1	100	272	223	24	11	86.434	3.26e-69
PTJQ01002843.1	81	268	182	16	2	91.000	4.22e-68
BHVY01000008.1	100	267	223	22	14	86.100	1.52e-67
NW_025091288.1	100	267	223	22	14	86.100	1.52e-67
PTJQ01379983.1	78	265	177	13	3	91.710	5.45e-67
JALZYI010000115.1	100	263	220	25	11	85.938	1.96e-66
LYCR01000272.1	100	261	219	25	11	85.882	7.05e-66
NW_019170274.1	100	261	219	25	11	85.882	7.05e-66
CP059872.1	100	257	220	23	14	85.603	9.13e-65
CP059872.1	100	257	220	23	14	85.603	9.13e-65
CP059872.1	100	257	220	23	14	85.603	9.13e-65
CP059872.1	100	257	220	23	14	85.603	9.13e-65
CP059872.1	100	257	220	23	14	85.603	9.13e-65
CP059872.1	100	257	220	23	14	85.603	9.13e-65
CP059872.1	100	257	220	23	14	85.603	9.13e-65
CP059872.1	100	257	220	23	14	85.603	9.13e-65
CP059872.1	100	257	220	23	14	85.603	9.13e-65
JANAXO010000200.1	100	257	220	23	14	85.603	9.13e-65
JANAXO010000200.1	100	257	220	23	14	85.603	9.13e-65
QCWU01000014.1	100	257	220	23	14	85.603	9.13e-65
SJFF01000027.1	100	257	220	23	14	85.603	9.13e-65
BA000055.1	100	257	220	23	14	85.603	9.13e-65
BA000055.1	100	257	220	23	14	85.603	9.13e-65
JAGXKE010000002.1	100	257	220	23	14	85.603	9.13e-65
JAGXKE010000002.1	100	252	219	24	14	85.214	4.25e-63
JAGXKE010000002.1	100	252	219	24	14	85.214	4.25e-63
JAGXKE010000002.1	100	250	219	23	15	85.214	1.53e-62
JAGXKE010000002.1	100	250	219	23	15	85.214	1.53e-62
JAGXKE010000002.1	100	250	219	23	15	85.214	1.53e-62
JAGXKE010000002.1	100	250	219	23	15	85.214	1.53e-62
JAGXKE010000002.1	100	250	219	23	15	85.214	1.53e-62
JAGXKE010000002.1	100	244	217	25	14	84.766	7.10e-61
JAGXKE010000002.1	100	141	100	7	4	90.090	9.59e-30
NC_036441.1	100	257	220	23	14	85.603	9.13e-65
NC_036441.1	100	257	220	23	14	85.603	9.13e-65
NC_054697.1	100	257	220	23	14	85.603	9.13e-65
NC_054697.1	100	257	220	23	14	85.603	9.13e-65
NC_054697.1	100	257	220	23	14	85.603	9.13e-65
NC_054697.1	100	257	220	23	14	85.603	9.13e-65
NC_054697.1	100	257	220	23	14	85.603	9.13e-65
NC_054697.1	100	257	220	23	14	85.603	9.13e-65
NC_054697.1	100	257	220	23	14	85.603	9.13e-65
NC_054697.1	100	257	220	23	14	85.603	9.13e-65
NC_054697.1	100	257	220	23	14	85.603	9.13e-65
JALZYL010000072.1	100	255	218	26	11	85.490	3.28e-64
JALZYL010000072.1	100	255	218	26	11	85.490	3.28e-64
NVQI01000082.1	100	255	218	25	12	85.490	3.28e-64
MSFK01000078.1	100	255	221	24	14	85.328	3.28e-64
MSFK01000078.1	100	255	221	24	14	85.328	3.28e-64
MSFK01000078.1	100	254	219	26	12	85.214	1.18e-63
QUQM01000005.1	100	255	220	26	12	85.271	3.28e-64
NW_022984632.1	100	255	220	26	12	85.271	3.28e-64
NW_020291068.1	100	255	221	24	14	85.328	3.28e-64
NW_020291068.1	100	255	221	24	14	85.328	3.28e-64
NW_020291068.1	100	254	219	26	12	85.214	1.18e-63
RCNU01000051.1	100	254	220	25	13	85.271	1.18e-63
RCNU01000051.1	100	254	220	25	13	85.271	1.18e-63
RCNU01000028.1	100	254	220	25	13	85.271	1.18e-63
NW_021167190.1	100	254	220	25	13	85.271	1.18e-63
NW_021167190.1	100	254	220	25	13	85.271	1.18e-63
NW_021167167.1	100	254	220	25	13	85.271	1.18e-63
JAMADR010000049.1	100	252	220	23	15	85.271	4.25e-63
JAMADS010000020.1	100	252	220	23	15	85.271	4.25e-63
JAGJCD010000014.1	100	252	220	23	15	85.271	4.25e-63
QBDR01000027.1	100	252	220	23	15	85.271	4.25e-63
JAMADT010000070.1	100	252	220	23	15	85.271	4.25e-63
JAMADP010000070.1	100	252	220	23	15	85.271	4.25e-63
JAMADQ010000038.1	100	252	220	23	15	85.271	4.25e-63
BDHI01000033.1	100	248	218	27	12	84.825	5.49e-62
BDHI01000033.1	100	237	217	27	14	84.109	1.19e-58
BDHI01000033.1	100	230	216	27	15	83.721	1.99e-56
BDHI01000026.1	100	248	218	27	12	84.825	5.49e-62
BDHI01000026.1	100	248	218	27	12	84.825	5.49e-62
BDHI01000026.1	100	244	219	26	14	84.556	7.10e-61
BDHI01000026.1	100	243	218	27	13	84.496	2.56e-60
BDHI01000026.1	100	243	218	27	13	84.496	2.56e-60
BDHI01000026.1	100	243	218	27	13	84.496	2.56e-60
BDHI01000026.1	100	239	218	27	14	84.170	3.31e-59
BDHI01000023.1	100	248	218	27	12	84.825	5.49e-62
BDHI01000023.1	100	239	218	27	14	84.170	3.31e-59
BDHI01000023.1	100	239	218	27	14	84.170	3.31e-59
BDHI01000023.1	100	239	218	27	14	84.170	3.31e-59
BDHI01000023.1	100	235	219	26	16	83.908	4.28e-58
BDHI01000009.1	100	248	218	27	12	84.825	5.49e-62
BDHI01000009.1	100	243	218	27	13	84.496	2.56e-60
BDHI01000009.1	100	239	218	27	14	84.170	3.31e-59
BDHI01000009.1	100	239	218	27	14	84.170	3.31e-59
BDHI01000009.1	100	239	218	27	14	84.170	3.31e-59
BDHI01000009.1	100	239	218	27	14	84.170	3.31e-59
MSFU01000107.1	100	248	218	27	12	84.825	5.49e-62
MSFU01000105.1	100	248	218	27	12	84.825	5.49e-62
NW_020290381.1	100	248	218	27	12	84.825	5.49e-62
NW_020290379.1	100	248	218	27	12	84.825	5.49e-62
MSFL01000186.1	100	246	216	29	10	84.706	1.98e-61
MSFL01000179.1	100	246	216	29	10	84.706	1.98e-61
MSFL01000175.1	100	246	217	28	11	84.766	1.98e-61
MSFL01000164.1	100	246	216	29	10	84.706	1.98e-61
MSFL01000157.1	100	246	217	28	11	84.766	1.98e-61
MSFL01000151.1	100	246	216	29	10	84.706	1.98e-61
MSFL01000150.1	100	246	217	28	11	84.766	1.98e-61
MSFL01000148.1	100	246	216	29	10	84.706	1.98e-61
MSFL01000146.1	100	246	217	28	11	84.766	1.98e-61
MSFL01000139.1	100	246	217	28	11	84.766	1.98e-61
MSFL01000135.1	100	246	216	29	10	84.706	1.98e-61
MSFL01000134.1	100	246	217	28	11	84.766	1.98e-61
MSFL01000129.1	100	246	216	29	10	84.706	1.98e-61
MSFL01000127.1	100	246	216	29	10	84.706	1.98e-61
MSFL01000126.1	100	246	217	28	11	84.766	1.98e-61
MSFL01000125.1	100	246	217	28	11	84.766	1.98e-61
MSFL01000121.1	100	246	216	29	10	84.706	1.98e-61
MSFL01000117.1	100	246	216	29	10	84.706	1.98e-61
MSFL01000116.1	100	246	217	28	11	84.766	1.98e-61
MSFL01000113.1	100	246	216	29	10	84.706	1.98e-61
MSFL01000110.1	100	246	217	27	12	84.766	1.98e-61
MSFL01000102.1	100	246	217	28	11	84.766	1.98e-61
MSFL01000100.1	100	246	217	28	11	84.766	1.98e-61
MSFL01000100.1	100	246	217	28	11	84.766	1.98e-61
PELC01000648.1	100	246	216	29	10	84.706	1.98e-61
MSFU01000081.1	100	246	217	28	11	84.766	1.98e-61
MSFU01000081.1	100	239	218	27	14	84.170	3.31e-59
NW_020290355.1	100	246	217	28	11	84.766	1.98e-61
NW_020290355.1	100	239	218	27	14	84.170	3.31e-59
NW_020290591.1	100	246	216	29	10	84.706	1.98e-61
NW_020290584.1	100	246	216	29	10	84.706	1.98e-61
NW_020290580.1	100	246	217	28	11	84.766	1.98e-61
NW_020290569.1	100	246	216	29	10	84.706	1.98e-61
NW_020290562.1	100	246	217	28	11	84.766	1.98e-61
NW_020290556.1	100	246	216	29	10	84.706	1.98e-61
NW_020290555.1	100	246	217	28	11	84.766	1.98e-61
NW_020290553.1	100	246	216	29	10	84.706	1.98e-61
NW_020290551.1	100	246	217	28	11	84.766	1.98e-61
NW_020290544.1	100	246	217	28	11	84.766	1.98e-61
NW_020290540.1	100	246	216	29	10	84.706	1.98e-61
NW_020290539.1	100	246	217	28	11	84.766	1.98e-61
NW_020290534.1	100	246	216	29	10	84.706	1.98e-61
NW_020290532.1	100	246	216	29	10	84.706	1.98e-61
NW_020290531.1	100	246	217	28	11	84.766	1.98e-61
NW_020290530.1	100	246	217	28	11	84.766	1.98e-61
NW_020290526.1	100	246	216	29	10	84.706	1.98e-61
NW_020290522.1	100	246	216	29	10	84.706	1.98e-61
NW_020290521.1	100	246	217	28	11	84.766	1.98e-61
NW_020290518.1	100	246	216	29	10	84.706	1.98e-61
NW_020290515.1	100	246	217	27	12	84.766	1.98e-61
NW_020290507.1	100	246	217	28	11	84.766	1.98e-61
NW_020290505.1	100	246	217	28	11	84.766	1.98e-61
NW_020290505.1	100	246	217	28	11	84.766	1.98e-61
MSFL01000161.1	100	244	216	28	11	84.706	7.10e-61
MSFL01000137.1	100	244	215	30	9	84.646	7.10e-61
MSFM01000006.1	100	244	216	28	11	84.706	7.10e-61
MSFM01000031.1	100	244	216	28	11	84.706	7.10e-61
MSFM01000031.1	100	237	214	29	11	84.252	1.19e-58
MSFM01000022.1	100	244	215	29	10	84.646	7.10e-61
MSFM01000022.1	100	244	216	28	11	84.706	7.10e-61
MSFM01000022.1	100	244	216	28	11	84.706	7.10e-61
MSFM01000022.1	100	244	216	28	11	84.706	7.10e-61
CAJVRC010000506.1	55	244	134	1	0	99.259	7.10e-61
NW_020194341.1	100	244	216	28	11	84.706	7.10e-61
NW_020194366.1	100	244	216	28	11	84.706	7.10e-61
NW_020194366.1	100	237	214	29	11	84.252	1.19e-58
NW_020194357.1	100	244	215	29	10	84.646	7.10e-61
NW_020194357.1	100	244	216	28	11	84.706	7.10e-61
NW_020194357.1	100	244	216	28	11	84.706	7.10e-61
NW_020194357.1	100	244	216	28	11	84.706	7.10e-61
NW_020290566.1	100	244	216	28	11	84.706	7.10e-61
NW_020290542.1	100	244	215	30	9	84.646	7.10e-61
MSFL01000185.1	100	243	217	28	12	84.436	2.56e-60
MSFL01000184.1	100	243	217	28	12	84.436	2.56e-60
MSFL01000182.1	100	243	217	28	12	84.436	2.56e-60
MSFL01000170.1	100	243	217	28	12	84.436	2.56e-60
MSFL01000165.1	100	243	217	28	12	84.436	2.56e-60
MSFL01000103.1	100	243	217	28	12	84.436	2.56e-60
BDHI01000020.1	100	243	218	27	13	84.496	2.56e-60
BDHI01000020.1	100	243	218	27	13	84.496	2.56e-60
BDHI01000020.1	100	230	216	27	15	83.721	1.99e-56
BDHI01000020.1	100	217	213	28	16	82.879	1.55e-52
MSFU01000099.1	100	243	218	27	13	84.496	2.56e-60
MSFU01000099.1	100	235	216	28	13	84.047	4.28e-58
MSFU01000098.1	100	243	218	27	13	84.496	2.56e-60
MSFU01000098.1	100	230	215	29	13	83.658	1.99e-56
MSFU01000079.1	100	243	218	27	13	84.496	2.56e-60
MSFU01000079.1	100	243	218	27	13	84.496	2.56e-60
MSFU01000116.1	100	243	218	27	13	84.496	2.56e-60
NW_020290373.1	100	243	218	27	13	84.496	2.56e-60
NW_020290373.1	100	235	216	28	13	84.047	4.28e-58
NW_020290372.1	100	243	218	27	13	84.496	2.56e-60
NW_020290372.1	100	230	215	29	13	83.658	1.99e-56
NW_020290353.1	100	243	218	27	13	84.496	2.56e-60
NW_020290353.1	100	243	218	27	13	84.496	2.56e-60
NW_020290390.1	100	243	218	27	13	84.496	2.56e-60
NW_020290590.1	100	243	217	28	12	84.436	2.56e-60
NW_020290589.1	100	243	217	28	12	84.436	2.56e-60
NW_020290587.1	100	243	217	28	12	84.436	2.56e-60
NW_020290575.1	100	243	217	28	12	84.436	2.56e-60
NW_020290570.1	100	243	217	28	12	84.436	2.56e-60
NW_020290508.1	100	243	217	28	12	84.436	2.56e-60
MSFL01000181.1	100	241	216	29	11	84.375	9.19e-60
MSFL01000177.1	100	241	216	28	12	84.375	9.19e-60
MSFL01000138.1	100	241	216	28	12	84.375	9.19e-60
MSFL01000124.1	100	241	216	29	11	84.375	9.19e-60
MSFL01000120.1	100	241	216	29	11	84.375	9.19e-60
MSFL01000112.1	100	241	216	29	11	84.375	9.19e-60
NW_020290586.1	100	241	216	29	11	84.375	9.19e-60
NW_020290582.1	100	241	216	28	12	84.375	9.19e-60
NW_020290543.1	100	241	216	28	12	84.375	9.19e-60
NW_020290529.1	100	241	216	29	11	84.375	9.19e-60
NW_020290525.1	100	241	216	29	11	84.375	9.19e-60
NW_020290517.1	100	241	216	29	11	84.375	9.19e-60
MSFL01000178.1	100	239	215	29	11	84.314	3.31e-59
MSFL01000176.1	100	239	215	29	11	84.314	3.31e-59
MSFL01000140.1	100	239	215	29	11	84.314	3.31e-59
MSFL01000123.1	100	239	215	29	11	84.314	3.31e-59
MSFL01000114.1	100	239	214	30	10	84.252	3.31e-59
MSFL01000105.1	100	239	215	29	11	84.314	3.31e-59
AM270982.1	100	239	218	27	14	84.170	3.31e-59
AM270982.1	100	239	218	27	14	84.170	3.31e-59
AM270982.1	100	239	218	27	14	84.170	3.31e-59
AM270982.1	100	239	218	27	14	84.170	3.31e-59
MSFM01000024.1	100	239	215	28	12	84.314	3.31e-59
MSFM01000024.1	100	237	214	29	11	84.252	1.19e-58
MSFM01000024.1	100	237	214	29	11	84.252	1.19e-58
CAJVRC010000501.1	52	239	129	0	0	100.000	3.31e-59
JACVQR010000012.1	100	239	218	27	14	84.170	3.31e-59
AP024428.1	100	239	218	27	14	84.170	3.31e-59
AP024428.1	100	239	218	27	14	84.170	3.31e-59
AP024428.1	100	239	218	27	14	84.170	3.31e-59
AP024428.1	100	239	218	27	14	84.170	3.31e-59
AP024428.1	100	239	218	27	14	84.170	3.31e-59
JAMALA010000145.1	100	239	218	27	14	84.170	3.31e-59
JACKQL010001928.1	77	239	172	15	5	89.583	3.31e-59
JAMAGK010000163.1	100	239	216	27	13	84.375	3.31e-59
BLWE01000015.1	100	239	218	27	14	84.170	3.31e-59
BLWE01000015.1	100	239	218	27	14	84.170	3.31e-59
BLWE01000015.1	100	239	218	27	14	84.170	3.31e-59
BDHI01000032.1	100	239	218	27	14	84.170	3.31e-59
BDHI01000032.1	100	239	218	27	14	84.170	3.31e-59
BDHI01000032.1	100	239	218	27	14	84.170	3.31e-59
BDHI01000015.1	100	239	218	27	14	84.170	3.31e-59
BDHI01000015.1	100	239	218	27	14	84.170	3.31e-59
BDHI01000015.1	100	239	218	27	14	84.170	3.31e-59
BDHI01000013.1	100	239	218	27	14	84.170	3.31e-59
BDHI01000013.1	100	237	217	27	14	84.109	1.19e-58
BDHI01000013.1	100	237	217	28	13	84.109	1.19e-58
LGAV01000027.1	100	239	218	27	14	84.170	3.31e-59
MSFU01000103.1	100	239	218	27	14	84.170	3.31e-59
MSFU01000100.1	100	239	218	27	14	84.170	3.31e-59
MSFU01000100.1	100	239	218	27	14	84.170	3.31e-59
NW_020290377.1	100	239	218	27	14	84.170	3.31e-59
NW_020290374.1	100	239	218	27	14	84.170	3.31e-59
NW_020290374.1	100	239	218	27	14	84.170	3.31e-59
NW_017253164.1	100	239	218	27	14	84.170	3.31e-59
NW_023336289.1	100	239	218	27	14	84.170	3.31e-59
NW_023336289.1	100	239	218	27	14	84.170	3.31e-59
NW_023336289.1	100	239	218	27	14	84.170	3.31e-59
NC_054852.1	100	239	218	27	14	84.170	3.31e-59
NC_054852.1	100	239	218	27	14	84.170	3.31e-59
NC_054852.1	100	239	218	27	14	84.170	3.31e-59
NC_054852.1	100	239	218	27	14	84.170	3.31e-59
NC_054852.1	100	239	218	27	14	84.170	3.31e-59
NW_020194359.1	100	239	215	28	12	84.314	3.31e-59
NW_020194359.1	100	237	214	29	11	84.252	1.19e-58
NW_020194359.1	100	237	214	29	11	84.252	1.19e-58
NW_020290583.1	100	239	215	29	11	84.314	3.31e-59
NW_020290581.1	100	239	215	29	11	84.314	3.31e-59
NW_020290545.1	100	239	215	29	11	84.314	3.31e-59
NW_020290528.1	100	239	215	29	11	84.314	3.31e-59
NW_020290519.1	100	239	214	30	10	84.252	3.31e-59
NW_020290510.1	100	239	215	29	11	84.314	3.31e-59
NT_166520.1	100	239	218	27	14	84.170	3.31e-59
NT_166520.1	100	239	218	27	14	84.170	3.31e-59
NT_166520.1	100	239	218	27	14	84.170	3.31e-59
NT_166520.1	100	239	218	27	14	84.170	3.31e-59
BDHI01000006.1	100	237	217	27	14	84.109	1.19e-58
BDHI01000006.1	100	235	215	30	11	83.984	4.28e-58
BDHI01000006.1	100	228	215	26	16	83.658	7.15e-56
MSFU01000113.1	100	237	216	29	12	84.047	1.19e-58
MSFU01000113.1	100	226	215	29	14	83.333	2.57e-55
NW_020290387.1	100	237	216	29	12	84.047	1.19e-58
NW_020290387.1	100	226	215	29	14	83.333	2.57e-55
MSFL01000136.1	100	235	215	29	12	83.984	4.28e-58
KV879231.1	100	235	213	29	11	84.190	4.28e-58
KV879183.1	100	235	213	29	11	84.190	4.28e-58
WOUI01001235.1	100	235	213	29	11	84.190	4.28e-58
NW_017963237.1	100	235	213	29	11	84.190	4.28e-58
NW_017963189.1	100	235	213	29	11	84.190	4.28e-58
NW_020290541.1	100	235	215	29	12	83.984	4.28e-58
MSFL01000194.1	100	233	214	29	12	83.922	1.54e-57
MSFL01000174.1	100	233	214	29	12	83.922	1.54e-57
MSFL01000153.1	100	233	215	28	13	83.984	1.54e-57
MSFL01000143.1	100	233	214	30	11	83.922	1.54e-57
MSFO01000034.1	100	233	217	29	13	83.784	1.54e-57
MSFO01000015.1	100	233	217	28	14	83.784	1.54e-57
MSFO01000015.1	100	224	217	28	16	83.142	9.26e-55
MSFO01000015.1	100	217	216	28	17	82.759	1.55e-52
NW_020194431.1	100	233	217	29	13	83.784	1.54e-57
NW_020194412.1	100	233	217	28	14	83.784	1.54e-57
NW_020194412.1	100	224	217	28	16	83.142	9.26e-55
NW_020194412.1	100	217	216	28	17	82.759	1.55e-52
NW_020290599.1	100	233	214	29	12	83.922	1.54e-57
NW_020290579.1	100	233	214	29	12	83.922	1.54e-57
NW_020290558.1	100	233	215	28	13	83.984	1.54e-57
NW_020290548.1	100	233	214	30	11	83.922	1.54e-57
MSFM01000039.1	100	231	214	28	13	83.922	5.53e-57
MSFM01000027.1	100	231	214	27	14	83.922	5.53e-57
MSFM01000027.1	100	231	213	29	12	83.858	5.53e-57
NW_020194374.1	100	231	214	28	13	83.922	5.53e-57
NW_020194362.1	100	231	214	27	14	83.922	5.53e-57
NW_020194362.1	100	231	213	29	12	83.858	5.53e-57
MSFO01000008.1	100	230	217	29	14	83.462	1.99e-56
MSFO01000031.1	100	230	217	29	14	83.462	1.99e-56
MSFO01000028.1	100	230	217	29	14	83.462	1.99e-56
MSFO01000028.1	100	222	216	29	15	83.077	3.33e-54
MSFO01000016.1	100	230	217	29	14	83.462	1.99e-56
MSFO01000016.1	100	224	217	28	16	83.142	9.26e-55
MSFO01000016.1	100	217	216	28	17	82.759	1.55e-52
MSFO01000014.1	100	230	217	29	14	83.462	1.99e-56
MSFO01000014.1	100	224	217	28	16	83.142	9.26e-55
MSFO01000014.1	100	224	217	28	16	83.142	9.26e-55
MJVA01000145.1	100	230	215	28	14	83.658	1.99e-56
MJVA01000145.1	100	69.4	37	0	0	100.000	4.59e-08
PNEM01000003.1	100	230	216	26	16	83.721	1.99e-56
NW_020194405.1	100	230	217	29	14	83.462	1.99e-56
NW_020194428.1	100	230	217	29	14	83.462	1.99e-56
NW_020194425.1	100	230	217	29	14	83.462	1.99e-56
NW_020194425.1	100	222	216	29	15	83.077	3.33e-54
NW_020194413.1	100	230	217	29	14	83.462	1.99e-56
NW_020194413.1	100	224	217	28	16	83.142	9.26e-55
NW_020194413.1	100	217	216	28	17	82.759	1.55e-52
NW_020194411.1	100	230	217	29	14	83.462	1.99e-56
NW_020194411.1	100	224	217	28	16	83.142	9.26e-55
NW_020194411.1	100	224	217	28	16	83.142	9.26e-55
MSFL01000118.1	100	228	214	28	14	83.594	7.15e-56
MSFL01000115.1	100	228	214	29	13	83.594	7.15e-56
MBFL02000846.1	94	228	204	24	13	84.647	7.15e-56
MSFO01000026.1	100	228	217	28	15	83.462	7.15e-56
MSFO01000026.1	100	224	216	30	14	83.077	9.26e-55
MSFO01000024.1	100	228	216	30	13	83.398	7.15e-56
MSFO01000024.1	100	224	217	29	15	83.142	9.26e-55
MSFO01000022.1	100	228	217	28	15	83.462	7.15e-56
MSFO01000022.1	100	217	215	30	15	82.692	1.55e-52
MSFO01000019.1	100	228	216	29	14	83.398	7.15e-56
MSFO01000019.1	100	224	217	28	16	83.142	9.26e-55
JACBKQ010000154.1	100	228	215	32	11	83.333	7.15e-56
CH476599.1	100	228	215	32	11	83.333	7.15e-56
NT_165929.1	100	228	215	32	11	83.333	7.15e-56
NW_020194423.1	100	228	217	28	15	83.462	7.15e-56
NW_020194423.1	100	224	216	30	14	83.077	9.26e-55
NW_020194421.1	100	228	216	30	13	83.398	7.15e-56
NW_020194421.1	100	224	217	29	15	83.142	9.26e-55
NW_020194419.1	100	228	217	28	15	83.462	7.15e-56
NW_020194419.1	100	217	215	30	15	82.692	1.55e-52
NW_020194416.1	100	228	216	29	14	83.398	7.15e-56
NW_020194416.1	100	224	217	28	16	83.142	9.26e-55
NW_020290523.1	100	228	214	28	14	83.594	7.15e-56
NW_020290520.1	100	228	214	29	13	83.594	7.15e-56
JAGMTT010000008.1	100	226	217	30	14	83.142	2.57e-55
MSFO01000033.1	100	224	217	29	15	83.142	9.26e-55
MSFO01000033.1	100	217	216	28	17	82.759	1.55e-52
MSFO01000027.1	100	224	217	28	16	83.142	9.26e-55
MSFO01000025.1	100	224	217	29	15	83.142	9.26e-55
MSFO01000025.1	100	224	217	29	15	83.142	9.26e-55
MSFO01000023.1	100	224	217	29	15	83.142	9.26e-55
MSFO01000023.1	100	215	214	29	16	82.625	5.57e-52
MSFO01000018.1	100	224	217	29	15	83.142	9.26e-55
MSFO01000018.1	100	222	216	29	15	83.077	3.33e-54
MSFO01000017.1	100	224	217	28	16	83.142	9.26e-55
MSFO01000017.1	100	224	217	29	15	83.142	9.26e-55
MSFO01000017.1	100	224	217	29	15	83.142	9.26e-55
MSFO01000013.1	100	224	217	29	15	83.142	9.26e-55
MSFO01000013.1	100	224	217	29	15	83.142	9.26e-55
MSFO01000013.1	100	224	217	28	16	83.142	9.26e-55
JAMAGI010000135.1	100	224	214	29	14	83.268	9.26e-55
JAMAGJ010000117.1	100	224	214	29	14	83.268	9.26e-55
NW_020194430.1	100	224	217	29	15	83.142	9.26e-55
NW_020194430.1	100	217	216	28	17	82.759	1.55e-52
NW_020194424.1	100	224	217	28	16	83.142	9.26e-55
NW_020194422.1	100	224	217	29	15	83.142	9.26e-55
NW_020194422.1	100	224	217	29	15	83.142	9.26e-55
NW_020194420.1	100	224	217	29	15	83.142	9.26e-55
NW_020194420.1	100	215	214	29	16	82.625	5.57e-52
NW_020194415.1	100	224	217	29	15	83.142	9.26e-55
NW_020194415.1	100	222	216	29	15	83.077	3.33e-54
NW_020194414.1	100	224	217	28	16	83.142	9.26e-55
NW_020194414.1	100	224	217	29	15	83.142	9.26e-55
NW_020194414.1	100	224	217	29	15	83.142	9.26e-55
NW_020194410.1	100	224	217	29	15	83.142	9.26e-55
NW_020194410.1	100	224	217	29	15	83.142	9.26e-55
NW_020194410.1	100	224	217	28	16	83.142	9.26e-55
MSFO01000021.1	100	222	216	28	16	83.077	3.33e-54
MSFO01000021.1	100	217	216	28	17	82.759	1.55e-52
NW_020194418.1	100	222	216	28	16	83.077	3.33e-54
NW_020194418.1	100	217	216	28	17	82.759	1.55e-52
MSFO01000020.1	100	219	216	29	16	82.759	4.31e-53
MSFO01000020.1	100	209	214	29	17	82.308	2.59e-50
JAMAGF010000115.1	100	219	213	30	14	82.879	4.31e-53
JAMAGG010000200.1	100	219	213	30	14	82.879	4.31e-53
JAMAGE010000108.1	100	219	213	30	14	82.879	4.31e-53
JAMAGH010000082.1	100	219	213	30	14	82.879	4.31e-53
CP055901.1	100	219	213	30	14	82.879	4.31e-53
CP055901.1	100	219	213	30	14	82.879	4.31e-53
CP055901.1	100	219	213	30	14	82.879	4.31e-53
CP055901.1	100	219	213	30	14	82.879	4.31e-53
CP055901.1	100	219	213	30	14	82.879	4.31e-53
CP055901.1	100	219	213	30	14	82.879	4.31e-53
CP055901.1	100	219	213	30	14	82.879	4.31e-53
CP055901.1	100	219	213	30	14	82.879	4.31e-53
NC_049564.1	100	219	213	30	14	82.879	4.31e-53
NC_049564.1	100	219	213	30	14	82.879	4.31e-53
NC_049564.1	100	219	213	30	14	82.879	4.31e-53
NC_049564.1	100	219	213	30	14	82.879	4.31e-53
NC_049564.1	100	219	213	30	14	82.879	4.31e-53
NC_049564.1	100	219	213	30	14	82.879	4.31e-53
NC_049564.1	100	219	213	30	14	82.879	4.31e-53
NC_049564.1	100	219	213	30	14	82.879	4.31e-53
NW_020194417.1	100	219	216	29	16	82.759	4.31e-53
NW_020194417.1	100	209	214	29	17	82.308	2.59e-50
NGZO01000001.1	100	217	218	29	17	82.576	1.55e-52
NGZO01000001.1	100	213	218	29	18	82.264	2.00e-51
NGZO01000001.1	100	213	218	29	18	82.264	2.00e-51
NGZO01000001.1	100	213	218	29	18	82.264	2.00e-51
NGZO01000001.1	100	213	218	29	18	82.264	2.00e-51
RHLO01001006.1	100	217	215	29	16	82.692	1.55e-52
CAJVRC010000795.1	47	215	116	0	0	100.000	5.57e-52
CVMT01000004.1	100	213	214	28	17	82.625	2.00e-51
JANFQX010000575.1	100	213	218	29	18	82.264	2.00e-51
JNNX01000010.1	100	213	214	28	17	82.625	2.00e-51
JNOM01000861.1	70	209	157	13	7	88.701	2.59e-50
NW_015378916.1	70	209	157	13	7	88.701	2.59e-50
EQ962831.1	100	207	208	34	11	82.213	9.32e-50
EQ962861.1	100	207	208	34	11	82.213	9.32e-50
EQ962657.1	100	207	208	34	11	82.213	9.32e-50
NW_002990292.1	100	207	208	34	11	82.213	9.32e-50
NW_002990322.1	100	207	208	34	11	82.213	9.32e-50
NW_002990118.1	100	207	208	34	11	82.213	9.32e-50
CAJVRC010000428.1	45	206	111	0	0	100.000	3.35e-49
MSFL01000189.1	79	202	171	21	8	85.500	4.34e-48
NW_020290594.1	79	202	171	21	8	85.500	4.34e-48
JAKLMW010000142.1	100	198	209	32	15	81.641	5.61e-47
MSFL01000109.1	79	193	171	21	10	84.653	2.61e-45
CP017345.1	100	193	207	34	14	81.176	2.61e-45
CP017345.1	100	193	207	34	14	81.176	2.61e-45
CP017345.1	100	193	207	34	14	81.176	2.61e-45
CP017345.1	100	193	207	34	14	81.176	2.61e-45
CP017345.1	100	193	207	34	14	81.176	2.61e-45
CP017345.1	100	185	206	34	15	80.784	4.37e-43
CACM01029020.1	45	193	108	2	0	98.182	2.61e-45
NW_020290514.1	79	193	171	21	10	84.653	2.61e-45
MVGC01005966.1	79	191	173	21	11	84.390	9.39e-45
JAMAFU010000007.1	100	187	210	33	17	80.769	1.21e-43
JAMAFV010000131.1	100	187	210	33	17	80.769	1.21e-43
JAMAFW010000152.1	100	187	210	33	17	80.769	1.21e-43
WTTZ01000243.1	100	187	210	32	18	80.769	1.21e-43
CAJVRC010000268.1	40	185	100	0	0	100.000	4.37e-43
JANFQT010000568.1	40	185	100	0	0	100.000	4.37e-43
JAMADU010000194.1	95	183	194	16	25	82.553	1.57e-42
DS027059.1	44	183	105	3	0	97.222	1.57e-42
NW_001517094.1	44	183	105	3	0	97.222	1.57e-42
HG817738.1	41	176	100	1	1	98.039	2.63e-40
JANFQY010000812.1	100	174	204	30	20	80.315	9.45e-40
JAJADS010001086.1	43	171	105	0	5	95.455	1.22e-38
MDYL01000085.1	75	169	119	14	0	89.474	4.40e-38
MDYL01000085.1	75	99.0	53	0	0	100.000	5.85e-17
BLKH01000052.1	44	167	103	5	1	94.495	1.58e-37
NW_022983919.1	44	167	103	5	1	94.495	1.58e-37
PQME02000349.1	98	165	102	4	2	94.444	5.69e-37
PQME02000349.1	98	115	118	14	11	82.517	5.81e-22
JACGXQ010000002.1	98	163	202	33	19	79.528	2.05e-36
JAOYMO010420514.1	97	159	101	6	1	93.519	2.65e-35
JAOYMO010420514.1	97	126	119	13	10	83.803	2.68e-25
PQMF01000356.1	98	159	101	5	2	93.519	2.65e-35
PQMF01000356.1	98	115	117	16	9	82.394	5.81e-22
JAILXB010000105.1	86	156	99	5	2	93.396	3.42e-34
JAILXB010000105.1	86	93.5	93	14	6	82.301	2.72e-15
JAOYNC010072911.1	86	156	99	5	2	93.396	3.42e-34
JAOYNC010072911.1	86	93.5	93	14	6	82.301	2.72e-15
JAMAHH010000222.1	86	156	99	5	2	93.396	3.42e-34
JAMAHH010000222.1	86	87.9	92	15	6	81.416	1.27e-13
JAMAHK010000215.1	86	156	99	5	2	93.396	3.42e-34
JAMAHK010000215.1	86	87.9	92	15	6	81.416	1.27e-13
JAMAHL010000227.1	86	156	99	5	2	93.396	3.42e-34
JAMAHL010000227.1	86	87.9	92	15	6	81.416	1.27e-13
MAQV01000001.1	86	156	99	5	2	93.396	3.42e-34
MAQV01000001.1	86	156	99	5	2	93.396	3.42e-34
MAQV01000001.1	86	156	99	5	2	93.396	3.42e-34
MAQV01000001.1	86	156	99	5	2	93.396	3.42e-34
MAQV01000001.1	86	156	99	5	2	93.396	3.42e-34
MAQV01000001.1	86	156	99	5	2	93.396	3.42e-34
MAQV01000001.1	86	156	99	5	2	93.396	3.42e-34
MAQV01000001.1	86	156	99	5	2	93.396	3.42e-34
MAQV01000001.1	86	156	99	5	2	93.396	3.42e-34
MAQV01000001.1	86	87.9	92	15	6	81.416	1.27e-13
MAQV01000001.1	86	87.9	92	15	6	81.416	1.27e-13
MAQV01000001.1	86	87.9	92	15	6	81.416	1.27e-13
MAQV01000001.1	86	87.9	92	15	6	81.416	1.27e-13
MAQV01000001.1	86	87.9	92	15	6	81.416	1.27e-13
MAQV01000001.1	86	87.9	92	15	6	81.416	1.27e-13
MAQV01000001.1	86	87.9	92	15	6	81.416	1.27e-13
MAQV01000001.1	86	87.9	92	15	6	81.416	1.27e-13
MAQV01000001.1	86	82.4	92	15	7	80.702	5.89e-12
JAKLMM010000110.1	86	156	99	5	2	93.396	3.42e-34
JAKLMM010000110.1	86	93.5	93	14	6	82.301	2.72e-15
JAMAHI010000081.1	86	156	99	5	2	93.396	3.42e-34
JAMAHI010000081.1	86	87.9	92	15	6	81.416	1.27e-13
AP024422.1	86	156	99	5	2	93.396	3.42e-34
AP024422.1	86	156	99	5	2	93.396	3.42e-34
AP024422.1	86	156	99	5	2	93.396	3.42e-34
AP024422.1	86	156	99	5	2	93.396	3.42e-34
AP024422.1	86	156	99	5	2	93.396	3.42e-34
AP024422.1	86	156	99	5	2	93.396	3.42e-34
AP024422.1	86	156	99	5	2	93.396	3.42e-34
AP024422.1	86	156	99	5	2	93.396	3.42e-34
AP024422.1	86	156	99	5	2	93.396	3.42e-34
AP024422.1	86	87.9	92	15	6	81.416	1.27e-13
AP024422.1	86	87.9	92	15	6	81.416	1.27e-13
AP024422.1	86	87.9	92	15	6	81.416	1.27e-13
AP024422.1	86	87.9	92	15	6	81.416	1.27e-13
AP024422.1	86	87.9	92	15	6	81.416	1.27e-13
AP024422.1	86	87.9	92	15	6	81.416	1.27e-13
AP024422.1	86	87.9	92	15	6	81.416	1.27e-13
AP024422.1	86	87.9	92	15	6	81.416	1.27e-13
AP024422.1	86	87.9	92	15	6	81.416	1.27e-13
JAMAHJ010000127.1	86	156	99	5	2	93.396	3.42e-34
JAMAHJ010000127.1	86	87.9	92	15	6	81.416	1.27e-13
JAFBMQ010000006.1	100	156	202	30	23	79.216	3.42e-34
JAFBMQ010000006.1	100	156	202	30	23	79.216	3.42e-34
JAFBMQ010000006.1	100	156	202	30	23	79.216	3.42e-34
JAFBMQ010000006.1	100	156	202	30	23	79.216	3.42e-34
JAFBMQ010000006.1	100	156	202	30	23	79.216	3.42e-34
JAFBMQ010000006.1	100	156	202	30	23	79.216	3.42e-34
JAFBMQ010000006.1	100	156	202	30	23	79.216	3.42e-34
CACM01014255.1	86	156	99	5	2	93.396	3.42e-34
CACM01014255.1	86	93.5	93	14	6	82.301	2.72e-15
JAMAHG010000262.1	86	156	99	5	2	93.396	3.42e-34
JAMAHG010000262.1	86	87.9	92	15	6	81.416	1.27e-13
JAMAHM010000141.1	86	156	99	5	2	93.396	3.42e-34
JAMAHM010000141.1	86	87.9	92	15	6	81.416	1.27e-13
JAJFZZ010000005.1	86	156	99	5	2	93.396	3.42e-34
JAJFZZ010000005.1	86	156	99	5	2	93.396	3.42e-34
JAJFZZ010000005.1	86	156	99	5	2	93.396	3.42e-34
JAJFZZ010000005.1	86	148	98	5	3	92.453	5.73e-32
JAJFZZ010000005.1	86	145	98	5	4	91.589	7.41e-31
JAJFZZ010000005.1	86	87.9	92	15	6	81.416	1.27e-13
JAJFZZ010000005.1	86	87.9	92	15	6	81.416	1.27e-13
JAJFZZ010000005.1	86	87.9	92	15	6	81.416	1.27e-13
JAJFZZ010000005.1	86	76.8	92	14	9	80.000	2.74e-10
JAJFZZ010000005.1	86	76.8	71	11	3	83.529	2.74e-10
NC_057368.1	86	156	99	5	2	93.396	3.42e-34
NC_057368.1	86	156	99	5	2	93.396	3.42e-34
NC_057368.1	86	156	99	5	2	93.396	3.42e-34
NC_057368.1	86	156	99	5	2	93.396	3.42e-34
NC_057368.1	86	156	99	5	2	93.396	3.42e-34
NC_057368.1	86	156	99	5	2	93.396	3.42e-34
NC_057368.1	86	156	99	5	2	93.396	3.42e-34
NC_057368.1	86	156	99	5	2	93.396	3.42e-34
NC_057368.1	86	156	99	5	2	93.396	3.42e-34
NC_057368.1	86	87.9	92	15	6	81.416	1.27e-13
NC_057368.1	86	87.9	92	15	6	81.416	1.27e-13
NC_057368.1	86	87.9	92	15	6	81.416	1.27e-13
NC_057368.1	86	87.9	92	15	6	81.416	1.27e-13
NC_057368.1	86	87.9	92	15	6	81.416	1.27e-13
NC_057368.1	86	87.9	92	15	6	81.416	1.27e-13
NC_057368.1	86	87.9	92	15	6	81.416	1.27e-13
NC_057368.1	86	87.9	92	15	6	81.416	1.27e-13
NC_057368.1	86	87.9	92	15	6	81.416	1.27e-13
JALILX010000032.1	100	152	207	36	21	78.409	4.43e-33
JALILX010000032.1	100	152	207	36	21	78.409	4.43e-33
JAMAHN010000030.1	100	152	201	32	22	78.824	4.43e-33
JAMAHP010000181.1	100	152	201	32	22	78.824	4.43e-33
