# Supplementary material for: Using nanopore sequencing to identify fungi from clinical samples with high phylogenetic resolution
Source: Sci Rep. 2023 Jun 16;13:9785. doi: 10.1038/s41598-023-37016-0 (PMC10275880; doi:10.1038/s41598-023-37016-0)
Supplement: Supplementary file 1 — Supplementary Information. [file 41598_2023_37016_MOESM1_ESM.zip › Supplementary_Information/Supplementary_Data/Data_S5_Mock_blast/results/Mock_RGN5_5_fmt0.txt]

BLASTN 2.13.0+


Reference: Zheng Zhang, Scott Schwartz, Lukas Wagner, and Webb
Miller (2000), "A greedy algorithm for aligning DNA sequences", J
Comput Biol 2000; 7(1-2):203-14.


Database: all.fna
           16,976,359 sequences; 173,045,930,078 total letters


Query= RCA95m_5

Length=2915
                                                                      Score     E
Sequences producing significant alignments:                          (Bits)  Value

CM003566.1 Saccharomyces sp. 'boulardii' strain unique28 chromoso...  5384    0.0  
BK006945.2 TPA: Saccharomyces cerevisiae S288C chromosome XII, co...  5384    0.0  
NC_001144.5 Saccharomyces cerevisiae S288C chromosome XII, comple...  5384    0.0  
VZVN01000183.1 Saccharomyces cerevisiae x Saccharomyces kudriavze...  5378    0.0  
JANLBP010000030.1 Alternaria dauci isolate CALB1 scaffold30, whol...  5352    0.0  
VZWS01000247.1 Saccharomyces cerevisiae x Saccharomyces kudriavze...  5350    0.0  
VZVB01000255.1 Saccharomyces cerevisiae x Saccharomyces eubayanus...  5321    0.0  
MVPU01000017.1 Saccharomyces sp. M14 scaffold15, whole genome sho...  5258    0.0  
JANLBP010000035.1 Alternaria dauci isolate CALB1 scaffold35, whol...  5252    0.0  
LT986474.1 Saccharomyces jurei genome assembly, chromosome: XII.1     5236    0.0  
CP030973.1 Saccharomyces kudriavzevii strain CR85 chromosome XII,...  5212    0.0  
AABZ01000315.1 Saccharomyces mikatae IFO 1815 contig_884, whole g...  5210    0.0  
VZWP01000066.1 Saccharomyces eubayanus x Saccharomyces uvarum str...  5158    0.0  
CM034489.1 Saccharomyces uvarum strain CBS 7001 chromosome XII, w...  5158    0.0  
CP080215.1 Saccharomyces bayanus strain FM677 chromosome XII          5147    0.0  
CP049009.1 Saccharomyces pastorianus strain CBS 1483 chromosome S...  5079    0.0  
FYBL01000016.1 Torulaspora microellipsoides genome assembly, cont...  5048    0.0  
CP048993.1 Saccharomyces pastorianus strain CBS 1483 chromosome S...  5018    0.0  
PUHR01000350.1 Kazachstania exigua strain OG2 scaffold_350, whole...  3666    0.0  
CAKOGT010000019.1 Kazachstania bulderi genome assembly, contig: K...  3646    0.0  
HE616749.1 Torulaspora delbrueckii CBS 1146 chromosome 8, complet...  3602    0.0  
NC_016508.1 Torulaspora delbrueckii CBS 1146 chromosome 8, comple...  3602    0.0  
CP059251.1 Torulaspora globosa strain CBS764 chromosome 6             3596    0.0  
NC_050732.1 Torulaspora globosa chromosome 6, complete sequence       3596    0.0  
CP059272.1 Torulaspora sp. CBS 2947 strain CBS2947 chromosome 6       3591    0.0  
CAKNUP010000036.1 Torulaspora indica genome assembly, contig: NOD...  3591    0.0  
PPHX02000037.1 Torulaspora franciscae strain NRRL Y-17532 flatten...  3591    0.0  
PPNA02000031.1 Torulaspora maleeae strain CBS 10694 NODE_31_lengt...  3579    0.0  
OX291442.1 Torulaspora quercuum strain UCD657 genome assembly, ch...  3574    0.0  
HE580273.2 Naumovozyma dairenensis CBS 421 chromosome 7, complete...  3561    0.0  
NC_016485.2 Naumovozyma dairenensis CBS 421 chromosome 7, complet...  3561    0.0  
PPOP02000110.1 Kazachstania bromeliacearum strain NRRL Y-48836 NO...  3522    0.0  
HE576754.1 Naumovozyma castellii CBS 4309 chromosome 3, complete ...  3520    0.0  
NC_016493.1 Naumovozyma castellii CBS 4309 chromosome 3, complete...  3520    0.0  
HE650828.1 Kazachstania africana CBS 2517 chromosome 8, complete ...  3511    0.0  
NC_018947.1 Kazachstania africana CBS 2517 chromosome 8, complete...  3511    0.0  
PPOJ02000117.1 Kazachstania intestinalis strain NRRL Y-48847 NODE...  3507    0.0  
NJIJ01000034.1 Kazachstania servazzii strain SRCM102023 contig000...  3454    0.0  
NJIJ01000040.1 Kazachstania servazzii strain SRCM102023 contig000...  3454    0.0  
NJIJ01000052.1 Kazachstania servazzii strain SRCM102023 contig000...  3454    0.0  
NJIJ01000053.1 Kazachstania servazzii strain SRCM102023 contig000...  3454    0.0  
NJIJ01000054.1 Kazachstania servazzii strain SRCM102023 contig000...  3454    0.0  
NJIJ01000059.1 Kazachstania servazzii strain SRCM102023 contig000...  3454    0.0  
NJIJ01000060.1 Kazachstania servazzii strain SRCM102023 contig000...  3454    0.0  
NJIJ01000061.1 Kazachstania servazzii strain SRCM102023 contig000...  3454    0.0  
NJIJ01000063.1 Kazachstania servazzii strain SRCM102023 contig000...  3454    0.0  
NJIJ01000064.1 Kazachstania servazzii strain SRCM102023 contig000...  3454    0.0  
NJIJ01000066.1 Kazachstania servazzii strain SRCM102023 contig000...  3454    0.0  
NJIJ01000069.1 Kazachstania servazzii strain SRCM102023 contig000...  3454    0.0  
NJIJ01000071.1 Kazachstania servazzii strain SRCM102023 contig000...  3454    0.0  
NJIJ01000073.1 Kazachstania servazzii strain SRCM102023 contig000...  3454    0.0  
NJIJ01000074.1 Kazachstania servazzii strain SRCM102023 contig000...  3454    0.0  
NJIJ01000075.1 Kazachstania servazzii strain SRCM102023 contig000...  3454    0.0  
NJIJ01000085.1 Kazachstania servazzii strain SRCM102023 contig000...  3454    0.0  
NJIJ01000032.1 Kazachstania servazzii strain SRCM102023 contig000...  3448    0.0  
NJIJ01000033.1 Kazachstania servazzii strain SRCM102023 contig000...  3448    0.0  
NJIJ01000062.1 Kazachstania servazzii strain SRCM102023 contig000...  3448    0.0  
DS480635.1 Vanderwaltozyma polyspora DSM 70294 KpolScaffold516 ge...  3445    0.0  
NW_001834437.1 Vanderwaltozyma polyspora DSM 70294 KpolScaffold51...  3445    0.0  
NJIJ01000043.1 Kazachstania servazzii strain SRCM102023 contig000...  3443    0.0  
NJIJ01000045.1 Kazachstania servazzii strain SRCM102023 contig000...  3441    0.0  
PPOK01000135.1 Kazachstania taianensis strain NRRL Y-48846 NODE_1...  3437    0.0  
LT598468.1 Lachancea mirantina genome assembly, chromosome: H, wh...  3437    0.0  
NJIJ01000055.1 Kazachstania servazzii strain SRCM102023 contig000...  3435    0.0  
PPOL02000167.1 Kazachstania siamensis strain NRRL Y-48842 NODE_16...  3430    0.0  
CAPW01000003.1 Candida castellii CBS 4332 WGS project CAPW0000000...  3408    0.0  
LT598461.1 Lachancea dasiensis CBS 10888 genome assembly, chromos...  3404    0.0  
PPMT01000013.1 Yueomyces sinensis strain NRRL Y-17406 NODE_13_len...  3402    0.0  
FXLY01000006.1 Kazachstania saulgeensis genome assembly, contig: ...  3397    0.0  
LT598491.1 Lachancea fermentati strain CBS 6772 genome assembly, ...  3391    0.0  
LT598476.1 Lachancea sp. CBS 6924 genome assembly, chromosome: G,...  3391    0.0  
NJIJ01000049.1 Kazachstania servazzii strain SRCM102023 contig000...  3389    0.0  
LT598453.1 Lachancea nothofagi CBS 11611 genome assembly, chromos...  3382    0.0  
CU928180.1 Lachancea thermotolerans CBS 6340 chromosome H complet...  3373    0.0  
LT598481.1 Lachancea meyersii CBS 8951 genome assembly, chromosom...  3373    0.0  
NC_013084.1 Lachancea thermotolerans CBS 6340 chromosome H comple...  3373    0.0  
LN736364.1 Lachancea lanzarotensis genome assembly LALA0, scaffol...  3371    0.0  
CM000694.1 Saccharomyces kluyveri NRRL Y-12651 chromosome H, whol...  3371    0.0  
NW_019212883.1 Lachancea lanzarotensis genome assembly LALA0, sca...  3371    0.0  
LN890542.1 Lachancea quebecensis genome assembly LAQU0, scaffold ...  3367    0.0  
JAIWYV020000017.1 Kazachstania humilis strain YMX004033 scaffold1...  3352    0.0  
JAIWYV020000005.1 Kazachstania humilis strain YMX004033 scaffold0...  3352    0.0  
CAEFZW010000005.1 Kazachstania barnettii strain CLIB 1767 genome ...  3352    0.0  
NW_024545242.1 Kazachstania barnettii strain CLIB 1767 genome ass...  3352    0.0  
JAEVGP010000015.1 [Candida] nivariensis strain CBS 9983 tig24, wh...  3349    0.0  
HE978314.1 Kazachstania naganishii CBS 8797 chromosome 1, complet...  3347    0.0  
NC_035922.1 Kazachstania naganishii CBS 8797 chromosome 1, comple...  3347    0.0  
AADM01000465.1 Lachancea waltii NCYC 2644 cont464, whole genome s...  3339    0.0  
JAEVGP010000005.1 [Candida] nivariensis strain CBS 9983 tig05, wh...  3328    0.0  
JAFHAQ020000021.1 Kazachstania slooffiae strain ABBL 000022F_arro...  3321    0.0  
CR380958.2 Candida glabrata strain CBS138 chromosome L complete s...  3321    0.0  
NC_006035.2 [Candida] glabrata strain CBS138 chromosome L complet...  3321    0.0  
JANLBP010000028.1 Alternaria dauci isolate CALB1 scaffold28, whol...  3319    0.0  
PPKA01000099.1 Zygosaccharomyces bisporus strain NRRL Y-12626 fla...  3310    0.0  
CP019500.1 Zygosaccharomyces parabailii strain ATCC 60483 chromos...  3295    0.0  
CP019493.1 Zygosaccharomyces parabailii strain ATCC 60483 chromos...  3293    0.0  
VAPW01000078.1 Kazachstania telluris strain UCD400 NODE_78_length...  3271    0.0  
PPJZ01000145.1 Zygosaccharomyces kombuchaensis strain NRRL YB-481...  3269    0.0  
PPXN02000161.1 Grigorovia transvaalensis strain NRRL Y-17245 NODE...  3264    0.0  
UEGL01000009.1 Zygosaccharomyces sapae isolate ABT301 genome asse...  3256    0.0  
UEGL01000052.1 Zygosaccharomyces sapae isolate ABT301 genome asse...  3251    0.0  
UEGL01000010.1 Zygosaccharomyces sapae isolate ABT301 genome asse...  3249    0.0  
CU928181.1 Zygosaccharomyces rouxii strain CBS732 chromosome E co...  3243    0.0  
JAKZLQ010000155.1 Kazachstania bovina isolate CBS 16326 contig_77...  3243    0.0  
NC_012994.1 Zygosaccharomyces rouxii strain CBS732 chromosome E c...  3243    0.0  
UEGL01000039.1 Zygosaccharomyces sapae isolate ABT301 genome asse...  3240    0.0  
UEGL01000006.1 Zygosaccharomyces sapae isolate ABT301 genome asse...  3236    0.0  
UEGL01000028.1 Zygosaccharomyces sapae isolate ABT301 genome asse...  3236    0.0  
UEGL01000008.1 Zygosaccharomyces sapae isolate ABT301 genome asse...  3236    0.0  
CP006026.1 Saccharomycetaceae sp. 'Ashbya aceri' chromosome VII, ...  3227    0.0  
AE016820.4 Ashbya gossypii ATCC 10895 chromosome VII, complete se...  3221    0.0  
NC_005788.4 Eremothecium gossypii ATCC 10895 chromosome VII, comp...  3221    0.0  
LJCY02000024.1 Chrysoporthe cubensis strain CMW 10028 tig25, whol...  3217    0.0  
JAMAJF010000066.1 Kazachstania sp. Y4206 ctg_66, whole genome sho...  3208    0.0  
NJIJ01000036.1 Kazachstania servazzii strain SRCM102023 contig000...  3206    0.0  
NJIJ01000041.1 Kazachstania servazzii strain SRCM102023 contig000...  3190    0.0  
CP002500.1 Eremothecium cymbalariae DBVPG#7215 chromosome 4, comp...  3171    0.0  
NC_016452.1 Eremothecium cymbalariae DBVPG#7215 chromosome 4, com...  3171    0.0  
CAPU01000149.1 Candida bracarensis CBS 10154 WGS project CAPU0000...  3169    0.0  
CAPT01000119.1 Nakaseomyces delphensis CBS 2170 WGS project CAPT0...  3151    0.0  
PPJY02000051.1 Zygotorulaspora florentina strain NRRL Y-1560 NODE...  3138    0.0  
CM036081.1 Saccharomycodes ludwigii strain NBRC 1722 chromosome I...  3109    0.0  
NC_060201.1 Saccharomycodes ludwigii strain NBRC 1722 chromosome ...  3109    0.0  
CP058611.1 Zygotorulaspora mrakii strain NRRL Y-6702 chromosome 8     3094    0.0  
CP058607.1 Zygotorulaspora mrakii strain NRRL Y-6702 chromosome 4     3094    0.0  
NC_050726.1 Zygotorulaspora mrakii chromosome 8, complete sequence    3094    0.0  
NC_050722.1 Zygotorulaspora mrakii chromosome 4, complete sequence    3094    0.0  
BLZB01000046.1 Zygosaccharomyces siamensis MinabeTanabe DNA, NODE...  3088    0.0  
SWBN01000023.1 Zygosaccharomyces mellis isolate 6-7431 Contig0002...  3083    0.0  
SWBN01000017.1 Zygosaccharomyces mellis isolate 6-7431 Contig0001...  3079    0.0  
SWBN01000015.1 Zygosaccharomyces mellis isolate 6-7431 Contig0001...  3079    0.0  
JFAV03000033.1 Hanseniaspora vineae strain T02/19AF xfSc0000000, ...  3072    0.0  
LPNM01000013.1 Hanseniaspora osmophila strain AWRI3579 Hanseniasp...  3051    0.0  
HE806320.1 Tetrapisispora blattae CBS 6284 chromosome 5, complete...  3033    0.0  
HE806319.1 Tetrapisispora blattae CBS 6284 chromosome 4, complete...  3033    0.0  
NC_020189.1 Tetrapisispora blattae CBS 6284 chromosome 5, complet...  3033    0.0  
NC_020188.1 Tetrapisispora blattae CBS 6284 chromosome 4, complet...  3033    0.0  
PTXO01000010.1 Hanseniaspora gamundiae strain CRUB 1928 scaffold_...  3031    0.0  
SRHL01000186.1 Hanseniaspora occidentalis var. citrica strain CBS...  3027    0.0  
LFGC01001445.1 Malassezia obtusa strain CBS 7876 MO7876_opera_sca...  2994    0.0  
PPKB01000052.1 Tetrapisispora fleetii strain NRRL Y-27350 NODE_52...  2994    0.0  
PPKD01000049.1 Tetrapisispora namnaoensis strain NRRL Y-27982 NOD...  2994    0.0  
PPKC01000049.1 Tetrapisispora iriomotensis strain NRRL Y-27309 fl...  2964    0.0  
JANBXG010000012.1 Nakazawaea ambrosiae strain VH60_CP 12, whole g...  2940    0.0  
UICF01000026.1 [Candida] vartiovaarae genome assembly, contig: Co...  2907    0.0  
CP083469.1 Cyberlindnera sargentensis strain SHA 17.2 chromosome VI   2905    0.0  
JACVEX010000009.1 Cyberlindnera subsufficiens strain NG8.2 NODE_2...  2902    0.0  
PPLH02000088.1 Cyberlindnera mrakii strain NRRL Y-1364 NODE_88_le...  2902    0.0  
PPNR02000093.1 Cyberlindnera saturnus strain NRRL Y-17396 flatten...  2896    0.0  
PPNS02000133.1 Cyberlindnera suaveolens strain NRRL Y-17391 NODE_...  2896    0.0  
PPKV02000051.1 Kuraishia ogatae strain NRRL Y-48474 NODE_51_lengt...  2894    0.0  
UICF01000022.1 [Candida] vartiovaarae genome assembly, contig: Co...  2889    0.0  
JADIOQ010000139.1 [Candida] chilensis strain NRRL Y-17141 NODE_17...  2889    0.0  
JAHUZD010000048.1 Candida oxycetoniae strain CBS 10844 scaffold94...  2874    0.0  
NW_026055390.1 Candida oxycetoniae strain CBS 10844 chromosome Un...  2874    0.0  
HE612864.1 Tetrapisispora phaffii CBS 4417 chromosome 9, complete...  2870    0.0  
NC_016528.1 Tetrapisispora phaffii CBS 4417 chromosome 9, complet...  2870    0.0  
PPOQ01000062.1 Debaryomyces prosopidis strain NRRL Y-27369 flatte...  2865    0.0  
DS995909.1 Penicillium marneffei ATCC 18224 scf_1105668340730 gen...  2865    0.0  
PPLM01000288.1 Cephaloascus albidus strain NRRL Y-7343 flattened_...  2865    0.0  
NW_002196671.1 Talaromyces marneffei ATCC 18224 scf_1105668340730...  2865    0.0  
PPOR01000001.1 Debaryomyces nepalensis strain NRRL Y-7108 NODE_1_...  2863    0.0  
AADM01000467.1 Lachancea waltii NCYC 2644 cont466, whole genome s...  2859    0.0  
PPOW01000036.1 Debaryomyces subglobosus strain NRRL Y-6666 NODE_3...  2859    0.0  
PPKU01000182.1 Nakazawaea holstii strain NRRL Y-2155 flattened_li...  2857    0.0  
PPOS02000018.1 Debaryomyces maramus strain NRRL Y-2171 NODE_18_le...  2854    0.0  
PPMI02000096.1 Wickerhamomyces alni strain NRRL Y-11625 NODE_96_l...  2850    0.0  
FYBW01000192.1 Candida psychrophila genome assembly, contig: rDNA...  2843    0.0  
JACWFX010000010.1 [Candida] anglica strain VS III C KN 3 VS-III-C...  2835    0.0  
KV454011.1 Pachysolen tannophilus NRRL Y-2460 unplaced genomic sc...  2830    0.0  
PPLI01000098.1 Cyberlindnera misumaiensis strain NRRL Y-17389 fla...  2828    0.0  
FUGC01000084.1 Zygosaccharomyces bailii strain IST302 genome asse...  2828    0.0  
CAKXYY010000043.1 [Candida] railenensis strain CLIB 1423 genome a...  2826    0.0  
JAFLRI010000008.1 Nakazawaea ishiwadae strain GDMCC 60786 Contig8...  2822    0.0  
JAFLRI010000017.1 Nakazawaea ishiwadae strain GDMCC 60786 Contig1...  2822    0.0  
JAFIDH010000010.1 Kurtzmaniella quercitrusa var. filamentosus (no...  2820    0.0  
JAFIDI010000015.1 Kurtzmaniella quercitrusa var. comoensis (nom. ...  2820    0.0  
JAFIDI010000023.1 Kurtzmaniella quercitrusa var. comoensis (nom. ...  2820    0.0  
JAFIDI010000019.1 Kurtzmaniella quercitrusa var. comoensis (nom. ...  2820    0.0  
PPOA02000039.1 Cyberlindnera americana strain NRRL Y-2156 NODE_39...  2815    0.0  
PPXL02000001.1 Wickerhamomyces hampshirensis strain NRRL YB-4128 ...  2813    0.0  
CP048731.1 Cyberlindnera fabianii isolate JOY008 chromosome 16        2813    0.0  
PPPA02000022.1 [Candida] ascalaphidarum strain NRRL Y-27908 NODE_...  2809    0.0  
NBZC01000158.1 Scheffersomyces stambukii strain UFMG-CM-Y427 NODE...  2809    0.0  
JAGSID010000072.1 Scheffersomyces segobiensis strain DSM 27193 sc...  2809    0.0  
PPLV01000009.1 Ambrosiozyma maleeae (nom. inval.) strain NRRL Y-6...  2809    0.0  
PPML02000044.1 Wickerhamomyces sp. NRRL YB-2243 NODE_44_length_94...  2808    0.0  
JAMAFR010000013.1 Debaryomycetaceae sp. 2NR913A strain Y9007B-2 c...  2808    0.0  
JAMAFM010000023.1 Aspergillus sp. PG3605 strain 2NP920 ctg_23, wh...  2808    0.0  
PPIY01000089.1 [Candida] schatavii strain NRRL Y-17078 flattened_...  2808    0.0  
JAMAFQ010000012.1 Debaryomycetaceae sp. Y9007B strain 2NR914 ctg_...  2808    0.0  
JAMAFP010000020.1 Debaryomycetaceae sp. NP9010 strain 2NR913A ctg...  2808    0.0  
JAMAFO010000022.1 Debaryomycetaceae sp. 2NP920 strain Y9007B ctg_...  2808    0.0  
PPLN02000030.1 Cephaloascus fragrans strain NRRL Y-6742 NODE_30_l...  2808    0.0  
PPKG01000060.1 Peterozyma toletana strain NRRL YB-4247 flattened_...  2806    0.0  
PPNU02000031.1 Cyberlindnera mycetangii strain NRRL Y-6843 NODE_3...  2806    0.0  
GL996500.1 Spathaspora passalidarum NRRL Y-27907 unplaced genomic...  2806    0.0  
NW_006767426.1 Spathaspora passalidarum NRRL Y-27907 unplaced gen...  2806    0.0  
AADM01000434.1 Lachancea waltii NCYC 2644 cont433, whole genome s...  2804    0.0  
PPMU02000064.1 Wickerhamomyces canadensis strain NRRL Y-1888 NODE...  2804    0.0  
NHAO01000032.1 Nakazawaea wickerhamii strain NRRL Y-2563 flattene...  2804    0.0  
CP000497.1 Scheffersomyces stipitis CBS 6054 chromosome 3, comple...  2804    0.0  
NC_009043.1 Scheffersomyces stipitis CBS 6054 chromosome 3, compl...  2804    0.0  
PPHU01000073.1 Ambrosiozyma ambrosiae strain NRRL Y-7524 flattene...  2802    0.0  
JAMAFN010000082.1 Debaryomycetaceae sp. 2NP930A strain NP9010 ctg...  2802    0.0  
JAMAFL010000022.1 Penicillium sp. R2202 strain 2NP930A ctg_22, wh...  2802    0.0  
PPKF01000034.1 Peterozyma xylosa strain NRRL Y-12939 flattened_li...  2800    0.0  
JANXEX010000021.1 [Candida] palmioleophila strain CBS 18098 conti...  2798    0.0  
JABFEO010000007.1 Hanseniaspora mollemarum strain CBS 15034 NODE_...  2798    0.0  
BADS01000001.1 Meyerozyma caribbica MG20W DNA, contig: contig1, w...  2798    0.0  
JAHKSL010000469.1 Ogataea polymorpha x Ogataea parapolymorpha iso...  2796    0.0  
AECK01000007.1 Ogataea polymorpha strain NCYC 495 leu1.1 OGAPOsca...  2796    0.0  
PPIU01000004.1 Meyerozyma athensensis strain NRRL Y-27644 NODE_4_...  2796    0.0  
NW_017264704.1 Ogataea polymorpha strain NCYC 495 leu1.1 chromoso...  2796    0.0  
NDXA01000178.1 Spathaspora xylofermentans strain UFMG-HMD23.3 Spa...  2795    0.0  
PPNG01000187.1 Kurtzmaniella cleridarum strain NRRL Y-48386 flatt...  2793    0.0  
JAHKSL010001523.1 Ogataea polymorpha x Ogataea parapolymorpha iso...  2791    0.0  
CM002300.1 Ogataea parapolymorpha DL-1 chromosome I, whole genome...  2791    0.0  
JAHLUX010000021.1 Ogataea angusta isolate 61-244 61-244_NODE_21_l...  2791    0.0  
JAFNJT010000233.1 Hanseniaspora lindneri strain CBS 285 NODE_233_...  2791    0.0  
JAEUBD010001227.1 Ogataea thermophila strain NCAIM Y.01608 scaffo...  2791    0.0  
NC_027866.1 Ogataea parapolymorpha DL-1 chromosome I, whole genom...  2791    0.0  
NW_025065235.1 Ogataea angusta isolate 61-244 chromosome Unknown ...  2791    0.0  
PPNT01000111.1 Cyberlindnera xylosilytica strain NRRL YB-2097 fla...  2787    0.0  
NBND01000012.1 Millerozyma farinosa strain KCTC 27753 contig12, w...  2787    0.0  
PPKY02000093.1 Ambrosiozyma oregonensis (nom. inval.) strain NRRL...  2787    0.0  
JANBXE010000085.1 Wickerhamomyces bisporus strain VH7_F 85, whole...  2785    0.0  
JAHLUL010000027.1 Ogataea haglerorum isolate 81-453-3 81-453-3_NO...  2785    0.0  
NW_025065177.1 Ogataea haglerorum isolate 81-453-3 chromosome Unk...  2785    0.0  
JAHKSL010001529.1 Ogataea polymorpha x Ogataea parapolymorpha iso...  2784    0.0  
PPMP01000092.1 Kurtzmaniella fragi strain NRRL Y-17910 flattened_...  2782    0.0  
PPIW01000121.1 Ogataea nitratoaversa strain NRRL Y-48449 flattene...  2780    0.0  
PPMG02000138.1 [Candida] ponderosae strain NRRL YB-2307 NODE_138_...  2780    0.0  
PPKM01000147.1 Ogataea pilisensis strain NRRL Y-27598 NODE_147_le...  2780    0.0  
JAHKSL010001524.1 Ogataea polymorpha x Ogataea parapolymorpha iso...  2778    0.0  
SRHF01000095.1 Hanseniaspora sp. CRUB 1602 flattened_line_186, wh...  2778    0.0  
PPKZ02000081.1 Ambrosiozyma philentoma strain NRRL Y-7523 NODE_81...  2776    0.0  
PPNQ01000118.1 Hanseniaspora hatyaiensis (nom. inval.) strain ZIM...  2776    0.0  
CH408159.1 Pichia guilliermondii ATCC 6260 scaffold_5 genomic sca...  2776    0.0  
NW_001809796.1 Meyerozyma guilliermondii ATCC 6260 scaffold_5 gen...  2776    0.0  
PPMM02000033.1 Priceomyces carsonii strain NRRL YB-4275 NODE_33_l...  2774    0.0  
JAHKSL010001528.1 Ogataea polymorpha x Ogataea parapolymorpha iso...  2771    0.0  
PPIB01000070.1 Starmera quercuum strain NRRL YB-4281 flattened_li...  2769    0.0  
PPKR01000012.1 Ogataea minuta strain NRRL Y-411 NODE_12_length_83...  2767    0.0  
JAHKSL010001527.1 Ogataea polymorpha x Ogataea parapolymorpha iso...  2765    0.0  
PPKT01000023.1 Ogataea nonfermentans strain NRRL YB-2203 flattene...  2763    0.0  
PPKI01000113.1 Ogataea trehalophila strain NRRL Y-6781 NODE_113_l...  2763    0.0  
PPHW01000174.1 Ambrosiozyma vanderkliftii strain NRRL Y-63633 fla...  2760    0.0  
PPNX01000081.1 Hanseniaspora pseudoguilliermondii strain ZIM213 N...  2760    0.0  
PPLW02000029.1 Ambrosiozyma pseudovanderkliftii strain NRRL Y-636...  2760    0.0  
SRHG01000087.1 Hanseniaspora guilliermondii strain NRRL Y-1625 fl...  2760    0.0  
QELA01000006.1 [Candida] sake strain CBA6005 contig6, whole genom...  2760    0.0  
PPKP02000043.1 Ogataea kodamae strain NRRL Y-17234 NODE_43_length...  2758    0.0  
QQZM01000164.1 Geotrichum candidum strain LMA-244 Scaffold164, wh...  2758    0.0  
PPHT01000081.1 Ogataea henricii strain NRRL YB-2194 flattened_lin...  2752    0.0  
HE681725.1 Candida orthopsilosis Co 90-125, chromosome 7 draft se...  2750    0.0  
HG793131.1 Kuraishia capsulata CBS 1993 genomic scaffold, Kuraish...  2750    0.0  
NW_019172956.1 Kuraishia capsulata CBS 1993 genomic scaffold, Kur...  2750    0.0  
NC_018301.1 Candida orthopsilosis Co 90-125, chromosome 7 draft s...  2750    0.0  
LPNL01000013.1 Hanseniaspora opuntiae strain AWRI3578 Hanseniaspo...  2748    0.0  
PPKO01000094.1 Ogataea glucozyma strain NRRL YB-2185 flattened_li...  2748    0.0  
PPLD01000124.1 Hanseniaspora clermontiae strain NRRL Y-27515 flat...  2748    0.0  
QELA01000012.1 [Candida] sake strain CBA6005 contig12, whole geno...  2747    0.0  
QELA01000016.1 [Candida] sake strain CBA6005 contig16, whole geno...  2745    0.0  
JAEUBE010000199.1 Ogataea philodendri strain CBS6075 scaffold16, ...  2741    0.0  
NW_025763930.1 Ogataea philodendri strain CBS6075 chromosome Unkn...  2741    0.0  
JAIHNG010000152.1 Candida theae strain CBS 12239 scaffold69, whol...  2739    0.0  
JADIOR010000171.1 Limtongozyma cylindracea strain NRRL Y-17506 fl...  2739    0.0  
JAEOAQ010000005.1 Candida metapsilosis strain BP57 scaffold5, who...  2739    0.0  
PTQS01000009.1 Hanseniaspora uvarum strain CBA6001 contig9, whole...  2737    0.0  
PTQS01000008.1 Hanseniaspora uvarum strain CBA6001 contig8, whole...  2737    0.0  
PTQS01000014.1 Hanseniaspora uvarum strain CBA6001 contig14, whol...  2737    0.0  
PTQS01000011.1 Hanseniaspora uvarum strain CBA6001 contig11, whol...  2737    0.0  
PTQS01000010.1 Hanseniaspora uvarum strain CBA6001 contig10, whol...  2737    0.0  
PTQS01000012.1 Hanseniaspora uvarum strain CBA6001 contig12, whol...  2732    0.0  
PPNY01000097.1 Hanseniaspora singularis (nom. inval.) strain ZIM2...  2732    0.0  
SRHI01000135.1 Hanseniaspora lachancei strain NRRL Y-27514 flatte...  2732    0.0  
JAHMUF010000032.1 Scheffersomyces spartinae strain ARV_011 scaffo...  2732    0.0  
NW_025065079.1 Scheffersomyces spartinae strain ARV_011 chromosom...  2732    0.0  
PPIX02000046.1 Ogataea populi-albae strain NRRL Y-48632 NODE_46_l...  2730    0.0  
HE605209.1 Candida parapsilosis strain CDC317 annotated contig 00...  2730    0.0  
NW_023503284.1 Candida parapsilosis strain CDC317 annotated conti...  2730    0.0  
PPMN02000062.1 Priceomyces castillae strain NRRL Y-7501 NODE_62_l...  2726    0.0  
JANBXH010000027.1 Kuraishia molischiana strain VH39_BB 27, whole ...  2726    0.0  
JAGSYN010000329.1 [Candida] subhashii strain CBS 10753 scaffold22...  2719    0.0  
NW_026057492.1 [Candida] subhashii strain CBS 10753 chromosome Un...  2719    0.0  
JAMALC010000343.1 Rhodotorula sp. M30-05A-2 ctg_343, whole genome...  2717    0.0  
CH981532.1 Lodderomyces elongisporus NRRL YB-4239 supercont1.9 ge...  2715    0.0  
CH445386.1 Parastagonospora nodorum SN15 scaffold_66, whole genom...  2715    0.0  
NW_001884610.1 Parastagonospora nodorum SN15 chromosome Unknown s...  2715    0.0  
NW_001813677.1 Lodderomyces elongisporus NRRL YB-4239 supercont1....  2715    0.0  
CAJVQF010000056.1 Candida sanyaensis strain UCD423 genome assembl...  2708    0.0  
GG692404.1 Candida tropicalis MYA-3404 genomic scaffold supercont...  2706    0.0  
WUJJ01000645.1 Candida sp. LN1 LN_645, whole genome shotgun sequence  2706    0.0  
QLNQ01000018.1 Candida viswanathii strain ATCC 20962 contig14, wh...  2706    0.0  
NW_003020039.1 Candida tropicalis MYA-3404 genomic scaffold super...  2706    0.0  
PPNJ01000122.1 Phaffomyces thermotolerans strain NRRL Y-11709 fla...  2704    0.0  
CP017630.1 Candida albicans SC5314 chromosome R sequence              2704    0.0  
NC_032096.1 Candida albicans SC5314 chromosome R, complete sequence   2704    0.0  
WWPN01000002.1 Candida sojae strain NCYC-2607 tig00000002, whole ...  2702    0.0  
CAJVQF010000101.1 Candida sanyaensis strain UCD423 genome assembl...  2700    0.0  
GG692410.1 Candida tropicalis MYA-3404 genomic scaffold supercont...  2700    0.0  
NW_003020045.1 Candida tropicalis MYA-3404 genomic scaffold super...  2700    0.0  
CAJVQF010000008.1 Candida sanyaensis strain UCD423 genome assembl...  2699    0.0  
JAIHNF010000004.1 Candida jiufengensis strain CBS 10846 scaffold9...  2699    0.0  
PPLU02000035.1 [Candida] montana strain NRRL Y-17326 NODE_35_leng...  2697    0.0  
LBNG01000280.1 Candida sp. LDI48194 Contig_74_mapping, whole geno...  2697    0.0  
PPLO02000025.1 Suhomyces pyralidae strain NRRL Y-27085 NODE_25_le...  2689    0.0  
QLNQ01000024.1 Candida viswanathii strain ATCC 20962 contig8, who...  2689    0.0  
QLNQ01000013.1 Candida viswanathii strain ATCC 20962 contig19, wh...  2689    0.0  
PPKS01000031.1 Ogataea naganishii strain NRRL Y-7654 NODE_31_leng...  2687    0.0  
JAIHNE010000018.1 Candida pseudojiufengensis strain CBS 10847 sca...  2687    0.0  
PPKJ01000009.1 Ogataea trehaloabstinens strain NRRL Y-27595 NODE_...  2686    0.0  
FM992695.1 Candida dubliniensis CD36 chromosome R, complete sequence  2684    0.0  
PPIF01000029.1 Priceomyces medius strain NRRL Y-7122 flattened_li...  2684    0.0  
NC_012867.1 Candida dubliniensis CD36 chromosome R, complete sequ...  2684    0.0  
PPKH02000077.1 Ogataea zsoltii strain NRRL Y-27601 NODE_77_length...  2680    0.0  
JAEUBG010005620.1 Wickerhamomyces pijperi strain CBS2887 scaffold...  2671    0.0  
QELA01000014.1 [Candida] sake strain CBA6005 contig14, whole geno...  2667    0.0  
NREI01000028.1 Wickerhamiella infanticola strain NRRL Y-17858 NOD...  2656    0.0  
JAGEVD010000506.1 Kluyveromyces sp. PCH397 tig00000581, whole gen...  2654    0.0  
PPLL02000039.1 Candida corydali strain NRRL Y-27910 flattened_lin...  2654    0.0  
AP012217.1 Kluyveromyces marxianus DMKU3-1042 DNA, complete genom...  2654    0.0  
NC_036029.1 Kluyveromyces marxianus DMKU3-1042 DNA, complete geno...  2654    0.0  
PPMH02000093.1 Wickerhamomyces bovis strain NRRL YB-4184 NODE_93_...  2652    0.0  
MXQC01000182.1 Spathaspora boniae strain UFMG-CM-Y306 NODE_182_le...  2652    0.0  
PPNC01000139.1 Starmera amethionina strain NRRL Y-10978 flattened...  2649    0.0  
JAGEVD010000505.1 Kluyveromyces sp. PCH397 tig00000580, whole gen...  2647    0.0  
JAGEVD010000295.1 Kluyveromyces sp. PCH397 tig00000367, whole gen...  2647    0.0  
PPJO01000042.1 Kluyveromyces aestuarii strain NRRL YB-4510 NODE_4...  2647    0.0  
PPJO01000013.1 Kluyveromyces aestuarii strain NRRL YB-4510 NODE_1...  2647    0.0  
QYLQ01000035.1 Kluyveromyces nonfermentans strain NRRL Y-27343 fl...  2647    0.0  
WACN01000021.1 Kluyveromyces starmeri strain UFMG-CM-Y3682 NODE_2...  2647    0.0  
QBLK01000090.1 Nadsonia starkeyi-henricii strain UCD142 NODE_90_l...  2645    0.0  
PPPC02000005.1 [Candida] gorgasii strain NRRL Y-27707 NODE_5_leng...  2645    0.0  
CR382124.1 Kluyveromyces lactis strain NRRL Y-1140 chromosome D c...  2643    0.0  
PPJP02000040.1 Kluyveromyces dobzhanskii strain NRRL Y-1974 NODE_...  2643    0.0  
NC_006040.1 Kluyveromyces lactis strain NRRL Y-1140 chromosome D ...  2643    0.0  
JAMAIE010000059.1 Barnettozyma californica strain PB4207 ctg_59, ...  2636    0.0  
JAMAIF010000949.1 Wickerhamomyces sp. M8010 ctg_949, whole genome...  2630    0.0  
AEAV01000475.1 Kluyveromyces wickerhamii UCD 54-210 contig00897, ...  2630    0.0  
JAMAIG010000885.1 Wickerhamomyces sp. PG4208 ctg_885, whole genom...  2628    0.0  
PPLQ02000038.1 Suhomyces emberorum strain NRRL Y-27606 NODE_38_le...  2628    0.0  
PPMA01000079.1 Barnettozyma pratensis strain NRRL Y-12696 flatten...  2625    0.0  
JAKQXL010000035.1 [Candida] membranifaciens subsp. flavinogenes s...  2612    0.0  
CP012823.1 Saccharomycopsis fibuligera strain KPH12 chromosome 1,...  2612    0.0  
CP012809.1 Saccharomycopsis fibuligera x Saccharomycopsis cf. fib...  2612    0.0  
CALSDN010000028.1 [Candida] jaroonii strain CLIB 1444 genome asse...  2612    0.0  
CP012816.1 Saccharomycopsis fibuligera x Saccharomycopsis cf. fib...  2606    0.0  
PPIC01000081.1 Starmera stellimalicola strain NRRL Y-17912 flatte...  2591    0.0  
AADM01000445.1 Lachancea waltii NCYC 2644 cont444, whole genome s...  2582    0.0  
PPJL02000119.1 Blastobotrys muscicola strain NRRL Y-7993 NODE_119...  2580    0.0  
PPJL02000117.1 Blastobotrys muscicola strain NRRL Y-7993 NODE_117...  2580    0.0  
JAMALA010000109.1 Cystobasidiaceae sp. 2NF920 ctg_109, whole geno...  2580    0.0  
JNFW01000011.1 Saccharomycopsis fermentans strain CBS 7830 scaffo...  2573    0.0  
PPJH01000031.1 Blastobotrys raffinosifermentans strain NRRL Y-271...  2573    0.0  
CP025324.1 Saccharomycopsis malanga strain KCN26 chromosome 4         2571    0.0  
JACADK010000001.1 Blastobotrys adeninivorans strain TMCC 70007 Sc...  2569    0.0  
JNFU01000008.1 Saccharomycopsis schoenii strain CBS 7425 scaffold...  2566    0.0  
PPMK02000045.1 Trigonopsis vinaria strain NRRL Y-5715 NODE_45_len...  2558    0.0  
JAAIFI010001039.1 Phlebia tremellosa strain BBEL0901 Scaffold1039...  2547    0.0  
PPNF02000006.1 Middelhovenomyces tepae strain NRRL Y-17670 NODE_6...  2545    0.0  
PPJV01000150.1 Lipomyces japonicus strain NRRL Y-17848 flattened_...  2545    0.0  
JAGJTG010000017.1 Lipomyces starkeyi strain AS 2.1560 Contig17, w...  2540    0.0  
JAGJTG010000012.1 Lipomyces starkeyi strain AS 2.1560 Contig12, w...  2540    0.0  
JAFIIU010000017.1 Barnettozyma botsteinii strain 1118 scaffold000...  2538    0.0  
JNFV01000008.1 Saccharomycopsis fodiens strain CBS 8332 scaffold_...  2534    0.0  
JNFV01000007.1 Saccharomycopsis fodiens strain CBS 8332 scaffold_...  2534    0.0  
JAMAJS010000004.1 Saccharomycetales sp. PK3305 ctg_4, whole genom...  2532    0.0  
QELA01000017.1 [Candida] sake strain CBA6005 contig17, whole geno...  2531    0.0  
PPJG01000111.1 Blastobotrys serpentis strain NRRL Y-48249 flatten...  2523    0.0  
PPIE02000061.1 Spencermartinsiella europaea strain NRRL Y-48265 N...  2510    0.0  
PPJN02000062.1 Blastobotrys americana strain NRRL Y-6844 flattene...  2510    0.0  
PPJC01000195.1 Botryozyma nematodophila strain NRRL Y-17705 NODE_...  2486    0.0  
PPJC01000194.1 Botryozyma nematodophila strain NRRL Y-17705 NODE_...  2486    0.0  
PPJC01000192.1 Botryozyma nematodophila strain NRRL Y-17705 NODE_...  2486    0.0  
PPJC01000188.1 Botryozyma nematodophila strain NRRL Y-17705 NODE_...  2486    0.0  
PPJC01000184.1 Botryozyma nematodophila strain NRRL Y-17705 NODE_...  2486    0.0  
PPJC01000183.1 Botryozyma nematodophila strain NRRL Y-17705 NODE_...  2486    0.0  
PPJC01000182.1 Botryozyma nematodophila strain NRRL Y-17705 NODE_...  2486    0.0  
PPJC01000180.1 Botryozyma nematodophila strain NRRL Y-17705 NODE_...  2486    0.0  
PPJC01000179.1 Botryozyma nematodophila strain NRRL Y-17705 NODE_...  2486    0.0  
PPJC01000178.1 Botryozyma nematodophila strain NRRL Y-17705 NODE_...  2486    0.0  
PPJC01000143.1 Botryozyma nematodophila strain NRRL Y-17705 NODE_...  2486    0.0  
PPJC01000142.1 Botryozyma nematodophila strain NRRL Y-17705 NODE_...  2486    0.0  
JABBEO010000012.1 Torulaspora pretoriensis strain CBS 2187 scaffo...  2466    0.0  
PPMD02000032.1 Zygoascus meyerae strain NRRL Y-17319 NODE_32_leng...  2442    0.0  
PPJQ02000060.1 Kockiozyma suomiensis strain NRRL Y-17356 NODE_60_...  2435    0.0  
PPJU01000051.1 Lipomyces doorenjongii strain NRRL Y-27504 NODE_51...  2431    0.0  
PPJM02000016.1 Blastobotrys mokoenaii strain NRRL Y-27120 NODE_16...  2431    0.0  
OX291660.1 Blastobotrys aristata strain UCD613 genome assembly, c...  2425    0.0  
PPJK02000354.1 Blastobotrys niveus strain NRRL Y-17581 NODE_354_l...  2414    0.0  
PPIN02000114.1 Pichia occidentalis strain NRRL Y-7552 NODE_114_le...  2401    0.0  
KV454217.1 Wickerhamomyces anomalus NRRL Y-366-8 unplaced genomic...  2390    0.0  
NW_017567119.1 Wickerhamomyces anomalus NRRL Y-366-8 unplaced gen...  2390    0.0  
PPJI02000140.1 Blastobotrys proliferans strain NRRL Y-17577 NODE_...  2379    0.0  
PPIS01000088.1 Pichia exigua strain NRRL Y-10920 flattened_line_1...  2374    0.0  
PPKL01000026.1 Ogataea pini strain NRRL Y-11528 NODE_26_length_13...  2372    0.0  
PPJR02000002.1 Lipomyces oligophaga strain NRRL Y-17247 NODE_2_le...  2370    0.0  
PPOY01000027.1 [Candida] tammaniensis strain NRRL Y-8257 NODE_27_...  2366    0.0  
JAMAJE010000137.1 Candida sp. PB3310 ctg_137, whole genome shotgu...  2361    0.0  
LIOO01000008.1 Saccharomyces boulardii (nom. inval.) strain uniqu...  2346    0.0  
JAMYHD010000361.1 Pichia sp. PX1907B ctg_361, whole genome shotgu...  2344    0.0  
PPMO02000108.1 Pichia terricola strain NRRL YB-4310 NODE_108_leng...  2344    0.0  
PPJL02000080.1 Blastobotrys muscicola strain NRRL Y-7993 NODE_80_...  2338    0.0  
PPJL02000148.1 Blastobotrys muscicola strain NRRL Y-7993 NODE_148...  2338    0.0  
PPJL02000141.1 Blastobotrys muscicola strain NRRL Y-7993 NODE_141...  2338    0.0  
PPJL02000129.1 Blastobotrys muscicola strain NRRL Y-7993 NODE_129...  2338    0.0  
PPJL02000127.1 Blastobotrys muscicola strain NRRL Y-7993 NODE_127...  2338    0.0  
PPJL02000121.1 Blastobotrys muscicola strain NRRL Y-7993 NODE_121...  2338    0.0  
PPJL02000116.1 Blastobotrys muscicola strain NRRL Y-7993 NODE_116...  2338    0.0  
CAIF01000346.1 Wickerhamomyces ciferrii WGS project CAIF00000000 ...  2329    0.0  
NW_011887394.1 Wickerhamomyces ciferrii WGS project CAIF00000000 ...  2329    0.0  
PPIP01000054.1 Pichia nakasei strain NRRL Y-7686 NODE_54_length_5...  2322    0.0  
JAGUCV010000001.1 Pichia kluyveri strain X31-10 Scaffold1, whole ...  2316    0.0  
JAGUCV010000002.1 Pichia kluyveri strain X31-10 Scaffold2, whole ...  2311    0.0  
PPNZ02000154.1 Cyberlindnera maclurae strain NRRL Y-5377 NODE_154...  2294    0.0  
NJIJ01000022.1 Kazachstania servazzii strain SRCM102023 contig000...  2289    0.0  
QGOD01000262.1 Sarcodon sp. MG97 scaffold289_cov1430, whole genom...  2206    0.0  
JAJJXM010000173.1 Pyronema omphalodes strain CBS 144459 BZA77scaf...  2204    0.0  
JAJJXM010000137.1 Pyronema omphalodes strain CBS 144459 BZA77scaf...  2204    0.0  
JAJJXM010000116.1 Pyronema omphalodes strain CBS 144459 BZA77scaf...  2204    0.0  
JAJJXM010000244.1 Pyronema omphalodes strain CBS 144459 BZA77scaf...  2200    0.0  
LFGC01000811.1 Malassezia obtusa strain CBS 7876 MO7876_opera_sca...  2196    0.0  
AADM01000401.1 Lachancea waltii NCYC 2644 cont400, whole genome s...  2189    0.0  
JAMKPW010000037.1 Zalaria obscura isolate JY119 NODE_47_length_89...  2183    0.0  
JAJJXM010000109.1 Pyronema omphalodes strain CBS 144459 BZA77scaf...  2182    0.0  
JALILQ010000097.1 Umbilicaria freyi isolate TBG_2329 Scaffolds_62...  2182    0.0  
PPLR01000085.1 Teunomyces kruisii strain NRRL Y-17087 flattened_l...  2182    0.0  
PPLS02000040.1 Teunomyces gatunensis strain NRRL Y-48064 NODE_40_...  2178    0.0  
VZWC01000071.1 Saccharomyces cerevisiae x Saccharomyces eubayanus...  2178    0.0  
PPIO01000101.1 Pichia norvegensis strain NRRL Y-7687 flattened_li...  2176    0.0  
VXIS01000657.1 Sphaerosporella brunnea strain Sb_GMNB300 FN846sca...  2165    0.0  
RHGH01000014.1 Taphrina pruni strain CBS 358.35 Tpru_14, whole ge...  2161    0.0  
RHGG01000031.1 Taphrina deformans strain CBS 355.35 TD_31, whole ...  2161    0.0  
PPMW01000057.1 Yamadazyma scolyti strain NRRL Y-5512 NODE_57_leng...  2159    0.0  
LQMS01001918.1 Spathaspora girioi strain UFMG-CM-Y302 NODE_460_le...  2159    0.0  
VWSI01000066.1 Taphrina betulina strain UCD315 UCD_315_NODE_66_le...  2150    0.0  
RHDT01000317.1 Taphrina sp. SM11 NODE_76_length_8098_cov_157.673_...  2139    0.0  
QXDR01000415.1 Protomyces inundatus strain NRRL Y-6349 Pf20_NODE_...  2139    0.0  
JACYCB010000058.1 [Candida] oceani strain 2020i151 scaffold_58, w...  2134    0.0  
MVNT01000028.1 Yamadazyma laniorum strain yHMH7 NODE_28_length_81...  2130    0.0  
DF820202.1 Taphrina populina JCM 22190 DNA, scaffold: Tp.scaffold...  2128    0.0  
PPON02000218.1 Kazachstania unispora strain NRRL Y-1556 NODE_283_...  2128    0.0  
PPON02000204.1 Kazachstania unispora strain NRRL Y-1556 NODE_263_...  2128    0.0  
PPON02000197.1 Kazachstania unispora strain NRRL Y-1556 NODE_247_...  2128    0.0  
PPON02000185.1 Kazachstania unispora strain NRRL Y-1556 NODE_232_...  2128    0.0  
PPON02000168.1 Kazachstania unispora strain NRRL Y-1556 NODE_210_...  2128    0.0  
PPON02000155.1 Kazachstania unispora strain NRRL Y-1556 NODE_194_...  2128    0.0  
QXMI01000178.1 Protomyces sp. C29 29_NODE_49_length_8485_cov_182....  2126    0.0  
CP024757.1 Hyphopichia pseudoburtonii isolate makgeolli chromosom...  2122    0.0  
CP024756.1 Hyphopichia pseudoburtonii isolate makgeolli chromosom...  2122    0.0  
CP024753.1 Hyphopichia pseudoburtonii isolate makgeolli chromosom...  2122    0.0  
NJIJ01000044.1 Kazachstania servazzii strain SRCM102023 contig000...  2119    0.0  
MCFI01000026.1 Protomyces lactucae-debilis strain 12-1054 BCR37sc...  2119    0.0  
NW_024468018.1 Protomyces lactucae-debilis strain 12-1054 chromos...  2119    0.0  
PPMF01000095.1 Yamadazyma nakazawae strain NRRL Y-7903 NODE_95_le...  2117    0.0  
PPMV02000005.1 Yamadazyma philogaea strain NRRL Y-7813 NODE_5_len...  2106    0.0  
JAMACU010000014.1 [Candida] aaseri strain B8007 ctg_14, whole gen...  2102    0.0  
LXFE01000067.1 Neolecta irregularis DAH-3 scaffold_300, whole gen...  2098    0.0  
PPNO02000030.1 Hyphopichia rhagii strain NRRL Y-2594 NODE_30_leng...  2098    0.0  
PPLP01000045.1 Suhomyces canberraensis strain NRRL YB-2417 NODE_4...  2095    0.0  
JAGFMK010000789.1 Lichenothelia convexa isolate LMCC0061 NODE_789...  2082    0.0  
PPMJ02000061.1 Tortispora starmeri strain NRRL Y-63665 NODE_61_le...  2078    0.0  
SRHN01000130.1 Hanseniaspora thailandica (nom. inval.) strain ZIM...  2069    0.0  
JAMGYT010000004.1 Morchella rufobrunnea strain 2019-VR chr_4, who...  2058    0.0  
JAHDIT010000291.1 Ogataea degrootiae strain UCD465 NODE_301_lengt...  2041    0.0  
MU254597.1 Calycina marina strain TRa3180A unplaced genomic scaff...  2026    0.0  
PPLF01000030.1 Danielozyma ontarioensis strain NRRL YB-1246 NODE_...  2023    0.0  
LSHF01000208.1 Leptoxyphium fumago strain SC3815 Contig_208, whol...  2019    0.0  
QRFH01000007.1 Sclerotinia minor isolate SM1 contig_7, whole geno...  2013    0.0  
JAMGYS010000026.1 Verpa bohemica strain 2015-Z1M4 D20AScaffold26,...  2010    0.0  
BCGM01000001.1 Wickerhamiella domercqiae DNA, scaffold: scaffold_...  2010    0.0  
PPUV01000166.1 Spathaspora sp. UFMG-CM-Y6060 NODE_166_length_5646...  2001    0.0  
PPON02000234.1 Kazachstania unispora strain NRRL Y-1556 NODE_316_...  1982    0.0  
LQMS01001866.1 Spathaspora girioi strain UFMG-CM-Y302 NODE_503_le...  1973    0.0  
PPJJ02000170.1 Blastobotrys peoriensis strain NRRL YB-2290 NODE_1...  1958    0.0  
PPJC01001389.1 Botryozyma nematodophila strain NRRL Y-17705 NODE_...  1921    0.0  
PPMR02000138.1 Cyberlindnera petersonii strain NRRL YB-3808 NODE_...  1901    0.0  
LQMS01001847.1 Spathaspora girioi strain UFMG-CM-Y302 NODE_519_le...  1886    0.0  
DS480380.1 Vanderwaltozyma polyspora DSM 70294 KpolScaffold1036 g...  1882    0.0  
KV907804.1 Aspergillus carbonarius ITEM 5010 unplaced genomic sca...  1882    0.0  
NW_001834692.1 Vanderwaltozyma polyspora DSM 70294 KpolScaffold10...  1882    0.0  
NJIJ01000020.1 Kazachstania servazzii strain SRCM102023 contig000...  1881    0.0  
DS480601.1 Vanderwaltozyma polyspora DSM 70294 KpolScaffold531 ge...  1873    0.0  
NW_001834471.1 Vanderwaltozyma polyspora DSM 70294 KpolScaffold53...  1873    0.0  
PJEZ01000612.1 Diutina catenulata isolate WY3-10-4 Dcat_rDNA_01, ...  1871    0.0  
JAMYHI010000651.1 Pichia sp. P7020A ctg_651, whole genome shotgun...  1868    0.0  
JAAIFI010001132.1 Phlebia tremellosa strain BBEL0901 Scaffold1132...  1853    0.0  
JNNM01000016.1 Saccharomycopsis sp. UWO(PS) 91-127.1 scaffold_13,...  1807    0.0  
PPLY01000107.1 Barnettozyma hawaiiensis strain NRRL Y-27270 flatt...  1805    0.0  
NJIJ01000026.1 Kazachstania servazzii strain SRCM102023 contig000...  1801    0.0  
SRHK01000484.1 Hanseniaspora nectarophila strain CBS 13383 flatte...  1792    0.0  
JAMGYR010000086.1 Pichia sp. PH4023 ctg_86, whole genome shotgun ...  1760    0.0  
JAMYHE010000021.1 Pichia sp. P1605 ctg_21, whole genome shotgun s...  1760    0.0  
MVPU01000083.1 Saccharomyces sp. M14 scaffold83, whole genome sho...  1672    0.0  
JACGCN010000083.1 Lyophyllum atratum strain CBS 144462 FPV67scaff...  1642    0.0  
JABTEG010000003.1 Pneumocystis oryctolagi strain RABM scaffold19,...  1640    0.0  
VZWC01000182.1 Saccharomyces cerevisiae x Saccharomyces eubayanus...  1637    0.0  
QELA01000010.1 [Candida] sake strain CBA6005 contig10, whole geno...  1633    0.0  


>CM003566.1 Saccharomyces sp. 'boulardii' strain unique28 chromosome XII, 
whole genome shotgun sequence
Length=1042097

 Score = 5384 bits (2915),  Expect = 0.0
 Identities = 2915/2915 (100%), Gaps = 0/2915 (0%)
 Strand=Plus/Minus

Query  1       CAAGGTTTCCGTAGGTGAACCTGCGGAAGGATCATTAAAGAAATTTAATAATTTTGAAAA  60
               ||||||||||||||||||||||||||||||||||||||||||||||||||||||||||||
Sbjct  435640  CAAGGTTTCCGTAGGTGAACCTGCGGAAGGATCATTAAAGAAATTTAATAATTTTGAAAA  435581

Query  61      TGGAtttttttGTTTTGGCAAGAGCATGAGAGCTTTTACTGGGCAAGAAGACAAGAGATG  120
               ||||||||||||||||||||||||||||||||||||||||||||||||||||||||||||
Sbjct  435580  TGGATTTTTTTGTTTTGGCAAGAGCATGAGAGCTTTTACTGGGCAAGAAGACAAGAGATG  435521

Query  121     GAGAGTCCAGCCGGGCCTGCGCTTAAGTGCGCGGTCTTGCTAGGCTTGTAAGTTTCTTTC  180
               ||||||||||||||||||||||||||||||||||||||||||||||||||||||||||||
Sbjct  435520  GAGAGTCCAGCCGGGCCTGCGCTTAAGTGCGCGGTCTTGCTAGGCTTGTAAGTTTCTTTC  435461

Query  181     TTGCTATTCCAAACGGTGAGAGATTTCTGTGCTTTTGTTATAGGACAATTAAAACCGTTT  240
               ||||||||||||||||||||||||||||||||||||||||||||||||||||||||||||
Sbjct  435460  TTGCTATTCCAAACGGTGAGAGATTTCTGTGCTTTTGTTATAGGACAATTAAAACCGTTT  435401

Query  241     CAATACAACACACTGTGGAGTTTTCATATCTTTGCAACTTTTTCTTTGGGCATTCGAGCA  300
               ||||||||||||||||||||||||||||||||||||||||||||||||||||||||||||
Sbjct  435400  CAATACAACACACTGTGGAGTTTTCATATCTTTGCAACTTTTTCTTTGGGCATTCGAGCA  435341

Query  301     ATCGGGGCCCAGAGGTAACAAACACAAACAATTTTATCTATTCATTAAATTTTTGTCAAA  360
               ||||||||||||||||||||||||||||||||||||||||||||||||||||||||||||
Sbjct  435340  ATCGGGGCCCAGAGGTAACAAACACAAACAATTTTATCTATTCATTAAATTTTTGTCAAA  435281

Query  361     AACAAGAATTTTCGTAACTGGAAATTTTAAAATATTAAAAACTTTCAACAACGGATCTCT  420
               ||||||||||||||||||||||||||||||||||||||||||||||||||||||||||||
Sbjct  435280  AACAAGAATTTTCGTAACTGGAAATTTTAAAATATTAAAAACTTTCAACAACGGATCTCT  435221

Query  421     TGGTTCTCGCATCGATGAAGAACGCAGCGAAATGCGATACGTAATGTGAATTGCAGAATT  480
               ||||||||||||||||||||||||||||||||||||||||||||||||||||||||||||
Sbjct  435220  TGGTTCTCGCATCGATGAAGAACGCAGCGAAATGCGATACGTAATGTGAATTGCAGAATT  435161

Query  481     CCGTGAATCATCGAATCTTTGAACGCACATTGCGCCCCTTGGTATTCCAGGGGGCATGCC  540
               ||||||||||||||||||||||||||||||||||||||||||||||||||||||||||||
Sbjct  435160  CCGTGAATCATCGAATCTTTGAACGCACATTGCGCCCCTTGGTATTCCAGGGGGCATGCC  435101

Query  541     TGTTTGAGCGTCATTTCCTTCTCAAACATTCTGTTTGGTAGTGAGTGATACTCTTTGGAG  600
               ||||||||||||||||||||||||||||||||||||||||||||||||||||||||||||
Sbjct  435100  TGTTTGAGCGTCATTTCCTTCTCAAACATTCTGTTTGGTAGTGAGTGATACTCTTTGGAG  435041

Query  601     TTAACTTGAAATTGCTGGCCTTTTCATTGGATGttttttttCCAAAGAGAGGTTTCTCTG  660
               ||||||||||||||||||||||||||||||||||||||||||||||||||||||||||||
Sbjct  435040  TTAACTTGAAATTGCTGGCCTTTTCATTGGATGTTTTTTTTCCAAAGAGAGGTTTCTCTG  434981

Query  661     CGTGCTTGAGGTATAATGCAAGTACGGTCGTTTTAGGTTTTACCAACTGCGGCTAATCtt  720
               ||||||||||||||||||||||||||||||||||||||||||||||||||||||||||||
Sbjct  434980  CGTGCTTGAGGTATAATGCAAGTACGGTCGTTTTAGGTTTTACCAACTGCGGCTAATCTT  434921

Query  721     tttttATACTGAGCGTATTGGAACGTTATCGATAAGAAGAGAGCGTCTAGGCGAACAATG  780
               ||||||||||||||||||||||||||||||||||||||||||||||||||||||||||||
Sbjct  434920  TTTTTATACTGAGCGTATTGGAACGTTATCGATAAGAAGAGAGCGTCTAGGCGAACAATG  434861

Query  781     TTCTTAAAGTTTGACCTCAAATCAGGTAGGAGTACCCGCTGAACTTAAGCATATCAATAA  840
               ||||||||||||||||||||||||||||||||||||||||||||||||||||||||||||
Sbjct  434860  TTCTTAAAGTTTGACCTCAAATCAGGTAGGAGTACCCGCTGAACTTAAGCATATCAATAA  434801

Query  841     GCGGAGGAAAAGAAACCAACCGGGATTGCCTTAGTAACGGCGAGTGAAGCGGCAAAAGCT  900
               ||||||||||||||||||||||||||||||||||||||||||||||||||||||||||||
Sbjct  434800  GCGGAGGAAAAGAAACCAACCGGGATTGCCTTAGTAACGGCGAGTGAAGCGGCAAAAGCT  434741

Query  901     CAAATTTGAAATCTGGTACCTTCGGTGCCCGAGTTGTAATTTGGAGAGGGCAACTTTGGG  960
               ||||||||||||||||||||||||||||||||||||||||||||||||||||||||||||
Sbjct  434740  CAAATTTGAAATCTGGTACCTTCGGTGCCCGAGTTGTAATTTGGAGAGGGCAACTTTGGG  434681

Query  961     GCCGTTCCTTGTCTATGTTCCTTGGAACAGGACGTCATAGAGGGTGAGAATCCCGTGTGG  1020
               ||||||||||||||||||||||||||||||||||||||||||||||||||||||||||||
Sbjct  434680  GCCGTTCCTTGTCTATGTTCCTTGGAACAGGACGTCATAGAGGGTGAGAATCCCGTGTGG  434621

Query  1021    CGAGGAGTGCGGTTCTTTGTAAAGTGCCTTCGAAGAGTCGAGTTGTTTGGGAATGCAGCT  1080
               ||||||||||||||||||||||||||||||||||||||||||||||||||||||||||||
Sbjct  434620  CGAGGAGTGCGGTTCTTTGTAAAGTGCCTTCGAAGAGTCGAGTTGTTTGGGAATGCAGCT  434561

Query  1081    CTAAGTGGGTGGTAAATTCCATCTAAAGCTAAATATTGGCGAGAGACCGATAGCGAACAA  1140
               ||||||||||||||||||||||||||||||||||||||||||||||||||||||||||||
Sbjct  434560  CTAAGTGGGTGGTAAATTCCATCTAAAGCTAAATATTGGCGAGAGACCGATAGCGAACAA  434501

Query  1141    GTACAGTGATGGAAAGATGAAAAGAACTTTGAAAAGAGAGTGAAAAAGTACGTGAAATTG  1200
               ||||||||||||||||||||||||||||||||||||||||||||||||||||||||||||
Sbjct  434500  GTACAGTGATGGAAAGATGAAAAGAACTTTGAAAAGAGAGTGAAAAAGTACGTGAAATTG  434441

Query  1201    TTGAAAGGGAAGGGCATTTGATCAGACATGGTGTTTTGTGCCCTCTGCTCCTTGTGGGTA  1260
               ||||||||||||||||||||||||||||||||||||||||||||||||||||||||||||
Sbjct  434440  TTGAAAGGGAAGGGCATTTGATCAGACATGGTGTTTTGTGCCCTCTGCTCCTTGTGGGTA  434381

Query  1261    GGGGAATCTCGCATTTCACTGGGCCAGCATCAGTTTTGGTGGCAGGATAAATCCATAGGA  1320
               ||||||||||||||||||||||||||||||||||||||||||||||||||||||||||||
Sbjct  434380  GGGGAATCTCGCATTTCACTGGGCCAGCATCAGTTTTGGTGGCAGGATAAATCCATAGGA  434321

Query  1321    ATGTAGCTTGCCTCGGTAAGTATTATAGCCTGTGGGAATACTGCCAGCTGGGACTGAGGA  1380
               ||||||||||||||||||||||||||||||||||||||||||||||||||||||||||||
Sbjct  434320  ATGTAGCTTGCCTCGGTAAGTATTATAGCCTGTGGGAATACTGCCAGCTGGGACTGAGGA  434261

Query  1381    CTGCGACGTAAGTCAAGGATGCTGGCATAATGGTTATATGCCGCCCGTCTTGAAACACGG  1440
               ||||||||||||||||||||||||||||||||||||||||||||||||||||||||||||
Sbjct  434260  CTGCGACGTAAGTCAAGGATGCTGGCATAATGGTTATATGCCGCCCGTCTTGAAACACGG  434201

Query  1441    ACCAAGGAGTCTAACGTCTATGCGAGTGTTTGGGTGTAAAACCCATACGCGTAATGAAAG  1500
               ||||||||||||||||||||||||||||||||||||||||||||||||||||||||||||
Sbjct  434200  ACCAAGGAGTCTAACGTCTATGCGAGTGTTTGGGTGTAAAACCCATACGCGTAATGAAAG  434141

Query  1501    TGAACGTAGGTTGGGGCCTCGCAAGAGGTGCACAATCGACCGATCCTGATGTCTTCGGAT  1560
               ||||||||||||||||||||||||||||||||||||||||||||||||||||||||||||
Sbjct  434140  TGAACGTAGGTTGGGGCCTCGCAAGAGGTGCACAATCGACCGATCCTGATGTCTTCGGAT  434081

Query  1561    GGATTTGAGTAAGAGCATAGCTGTTGGGACCCGAAAGATGGTGAACTATGCCTGAATAGG  1620
               ||||||||||||||||||||||||||||||||||||||||||||||||||||||||||||
Sbjct  434080  GGATTTGAGTAAGAGCATAGCTGTTGGGACCCGAAAGATGGTGAACTATGCCTGAATAGG  434021

Query  1621    GTGAAGCCAGAGGAAACTCTGGTGGAGGCTCGTAGCGGTTCTGACGTGCAAATCGATCGT  1680
               ||||||||||||||||||||||||||||||||||||||||||||||||||||||||||||
Sbjct  434020  GTGAAGCCAGAGGAAACTCTGGTGGAGGCTCGTAGCGGTTCTGACGTGCAAATCGATCGT  433961

Query  1681    CGAATTTGGGTATAGGGGCGAAAGACTAATCGAACCATCTAGTAGCTGGTTCCTGCCGAA  1740
               ||||||||||||||||||||||||||||||||||||||||||||||||||||||||||||
Sbjct  433960  CGAATTTGGGTATAGGGGCGAAAGACTAATCGAACCATCTAGTAGCTGGTTCCTGCCGAA  433901

Query  1741    GTTTCCCTCAGGATAGCAGAAGCTCGTATCAGTTTTATGAGGTAAAGCGAATGATTAGAG  1800
               ||||||||||||||||||||||||||||||||||||||||||||||||||||||||||||
Sbjct  433900  GTTTCCCTCAGGATAGCAGAAGCTCGTATCAGTTTTATGAGGTAAAGCGAATGATTAGAG  433841

Query  1801    GTTCCGGGGTCGAAATGACCTTGACCTATTCTCAAACTTTAAATATGTAAGAAGTCCTTG  1860
               ||||||||||||||||||||||||||||||||||||||||||||||||||||||||||||
Sbjct  433840  GTTCCGGGGTCGAAATGACCTTGACCTATTCTCAAACTTTAAATATGTAAGAAGTCCTTG  433781

Query  1861    TTACTTAATTGAACGTGGACATTTGAATGAAGAGCTTTTAGTGGGCCATTTTTGGTAAGC  1920
               ||||||||||||||||||||||||||||||||||||||||||||||||||||||||||||
Sbjct  433780  TTACTTAATTGAACGTGGACATTTGAATGAAGAGCTTTTAGTGGGCCATTTTTGGTAAGC  433721

Query  1921    AGAACTGGCGATGCGGGATGAACCGAACGTAGAGTTAAGGTGCCGGAATACACGCTCATC  1980
               ||||||||||||||||||||||||||||||||||||||||||||||||||||||||||||
Sbjct  433720  AGAACTGGCGATGCGGGATGAACCGAACGTAGAGTTAAGGTGCCGGAATACACGCTCATC  433661

Query  1981    AGACACCACAAAAGGTGTTAGTTCATCTAGACAGCCGGACGGTGGCCATGGAAGTCGGAA  2040
               ||||||||||||||||||||||||||||||||||||||||||||||||||||||||||||
Sbjct  433660  AGACACCACAAAAGGTGTTAGTTCATCTAGACAGCCGGACGGTGGCCATGGAAGTCGGAA  433601

Query  2041    TCCGCTAAGGAGTGTGTAACAACTCACCGGCCGAATGAACTAGCCCTGAAAATGGATGGC  2100
               ||||||||||||||||||||||||||||||||||||||||||||||||||||||||||||
Sbjct  433600  TCCGCTAAGGAGTGTGTAACAACTCACCGGCCGAATGAACTAGCCCTGAAAATGGATGGC  433541

Query  2101    GCTCAAGCGTGTTACCTATACTCTACCGTCAGGGTTGATATGATGCCCTGACGAGTAGGC  2160
               ||||||||||||||||||||||||||||||||||||||||||||||||||||||||||||
Sbjct  433540  GCTCAAGCGTGTTACCTATACTCTACCGTCAGGGTTGATATGATGCCCTGACGAGTAGGC  433481

Query  2161    AGGCGTGGAGGTCAGTGACGAAGCCTAGACCGTAAGGTCGGGTCGAACGGCCTCTAGTGC  2220
               ||||||||||||||||||||||||||||||||||||||||||||||||||||||||||||
Sbjct  433480  AGGCGTGGAGGTCAGTGACGAAGCCTAGACCGTAAGGTCGGGTCGAACGGCCTCTAGTGC  433421

Query  2221    AGATCTTGGTGGTAGTAGCAAATATTCAAATGAGAACTTTGAAGACTGAAGTGGGGAAAG  2280
               ||||||||||||||||||||||||||||||||||||||||||||||||||||||||||||
Sbjct  433420  AGATCTTGGTGGTAGTAGCAAATATTCAAATGAGAACTTTGAAGACTGAAGTGGGGAAAG  433361

Query  2281    GTTCCACGTCAACAGCAGTTGGACGTGGGTTAGTCGATCCTAAGAGATGGGGAAGCTCCG  2340
               ||||||||||||||||||||||||||||||||||||||||||||||||||||||||||||
Sbjct  433360  GTTCCACGTCAACAGCAGTTGGACGTGGGTTAGTCGATCCTAAGAGATGGGGAAGCTCCG  433301

Query  2341    TTTCAAAGGCCTGATTTTATGCAGGCCACCATCGAAAGGGAATCCGGTTAAGATTCCGGA  2400
               ||||||||||||||||||||||||||||||||||||||||||||||||||||||||||||
Sbjct  433300  TTTCAAAGGCCTGATTTTATGCAGGCCACCATCGAAAGGGAATCCGGTTAAGATTCCGGA  433241

Query  2401    ACCTGGATATGGATTCTTCACGGTAACGTAACTGAATGTGGAGACGTCGGCGCGAGCCCT  2460
               ||||||||||||||||||||||||||||||||||||||||||||||||||||||||||||
Sbjct  433240  ACCTGGATATGGATTCTTCACGGTAACGTAACTGAATGTGGAGACGTCGGCGCGAGCCCT  433181

Query  2461    GGGAGGAGTTATCTTTTCTTCTTAACAGCTTATCACCCCGGAATTGGTTTATCCGGAGAT  2520
               ||||||||||||||||||||||||||||||||||||||||||||||||||||||||||||
Sbjct  433180  GGGAGGAGTTATCTTTTCTTCTTAACAGCTTATCACCCCGGAATTGGTTTATCCGGAGAT  433121

Query  2521    GGGGTCTTATGGCTGGAAGAGGCCAGCACCTTTGCTGGCTCCGGTGCGCTTGTGACGGCC  2580
               ||||||||||||||||||||||||||||||||||||||||||||||||||||||||||||
Sbjct  433120  GGGGTCTTATGGCTGGAAGAGGCCAGCACCTTTGCTGGCTCCGGTGCGCTTGTGACGGCC  433061

Query  2581    CGTGAAAATCCACAGGAAGGAATAGTTTTCATGCCAGGTCGTACTGATAACCGCAGCAGG  2640
               ||||||||||||||||||||||||||||||||||||||||||||||||||||||||||||
Sbjct  433060  CGTGAAAATCCACAGGAAGGAATAGTTTTCATGCCAGGTCGTACTGATAACCGCAGCAGG  433001

Query  2641    TCTCCAAGGTGAACAGCCTCTAGTTGATAGAATAATGTAGATAAGGGAAGTCGGCAAAAT  2700
               ||||||||||||||||||||||||||||||||||||||||||||||||||||||||||||
Sbjct  433000  TCTCCAAGGTGAACAGCCTCTAGTTGATAGAATAATGTAGATAAGGGAAGTCGGCAAAAT  432941

Query  2701    AGATCCGTAACTTCGGGATAAGGATTGGCTCTAAGGGTCGGGTAGTGAGGGCCTTGGTCA  2760
               ||||||||||||||||||||||||||||||||||||||||||||||||||||||||||||
Sbjct  432940  AGATCCGTAACTTCGGGATAAGGATTGGCTCTAAGGGTCGGGTAGTGAGGGCCTTGGTCA  432881

Query  2761    GACGCAGCGGGCGTGCTTGTGGACTGCTTGGTGGGGCTTGCTCTGCTAGGCGGACTACTT  2820
               ||||||||||||||||||||||||||||||||||||||||||||||||||||||||||||
Sbjct  432880  GACGCAGCGGGCGTGCTTGTGGACTGCTTGGTGGGGCTTGCTCTGCTAGGCGGACTACTT  432821

Query  2821    GCGTGCCTTGTTGTAGACGGCCTTGGTAGGTCTCTTGTAGACCGTCGCTTGCTACAATTA  2880
               ||||||||||||||||||||||||||||||||||||||||||||||||||||||||||||
Sbjct  432820  GCGTGCCTTGTTGTAGACGGCCTTGGTAGGTCTCTTGTAGACCGTCGCTTGCTACAATTA  432761

Query  2881    ACGATCAACTTAGAACTGGTACGGACAAGGGGAAT  2915
               |||||||||||||||||||||||||||||||||||
Sbjct  432760  ACGATCAACTTAGAACTGGTACGGACAAGGGGAAT  432726


 Score = 5378 bits (2912),  Expect = 0.0
 Identities = 2914/2915 (99%), Gaps = 0/2915 (0%)
 Strand=Plus/Minus

Query  1       CAAGGTTTCCGTAGGTGAACCTGCGGAAGGATCATTAAAGAAATTTAATAATTTTGAAAA  60
               ||||||||||||||||||||||||||||||||||||||||||||||||||||||||||||
Sbjct  453800  CAAGGTTTCCGTAGGTGAACCTGCGGAAGGATCATTAAAGAAATTTAATAATTTTGAAAA  453741

Query  61      TGGAtttttttGTTTTGGCAAGAGCATGAGAGCTTTTACTGGGCAAGAAGACAAGAGATG  120
               ||||||||||||||||||||||||||||||||||||||||||||||||||||| ||||||
Sbjct  453740  TGGATTTTTTTGTTTTGGCAAGAGCATGAGAGCTTTTACTGGGCAAGAAGACAGGAGATG  453681

Query  121     GAGAGTCCAGCCGGGCCTGCGCTTAAGTGCGCGGTCTTGCTAGGCTTGTAAGTTTCTTTC  180
               ||||||||||||||||||||||||||||||||||||||||||||||||||||||||||||
Sbjct  453680  GAGAGTCCAGCCGGGCCTGCGCTTAAGTGCGCGGTCTTGCTAGGCTTGTAAGTTTCTTTC  453621

Query  181     TTGCTATTCCAAACGGTGAGAGATTTCTGTGCTTTTGTTATAGGACAATTAAAACCGTTT  240
               ||||||||||||||||||||||||||||||||||||||||||||||||||||||||||||
Sbjct  453620  TTGCTATTCCAAACGGTGAGAGATTTCTGTGCTTTTGTTATAGGACAATTAAAACCGTTT  453561

Query  241     CAATACAACACACTGTGGAGTTTTCATATCTTTGCAACTTTTTCTTTGGGCATTCGAGCA  300
               ||||||||||||||||||||||||||||||||||||||||||||||||||||||||||||
Sbjct  453560  CAATACAACACACTGTGGAGTTTTCATATCTTTGCAACTTTTTCTTTGGGCATTCGAGCA  453501

Query  301     ATCGGGGCCCAGAGGTAACAAACACAAACAATTTTATCTATTCATTAAATTTTTGTCAAA  360
               ||||||||||||||||||||||||||||||||||||||||||||||||||||||||||||
Sbjct  453500  ATCGGGGCCCAGAGGTAACAAACACAAACAATTTTATCTATTCATTAAATTTTTGTCAAA  453441

Query  361     AACAAGAATTTTCGTAACTGGAAATTTTAAAATATTAAAAACTTTCAACAACGGATCTCT  420
               ||||||||||||||||||||||||||||||||||||||||||||||||||||||||||||
Sbjct  453440  AACAAGAATTTTCGTAACTGGAAATTTTAAAATATTAAAAACTTTCAACAACGGATCTCT  453381

Query  421     TGGTTCTCGCATCGATGAAGAACGCAGCGAAATGCGATACGTAATGTGAATTGCAGAATT  480
               ||||||||||||||||||||||||||||||||||||||||||||||||||||||||||||
Sbjct  453380  TGGTTCTCGCATCGATGAAGAACGCAGCGAAATGCGATACGTAATGTGAATTGCAGAATT  453321

Query  481     CCGTGAATCATCGAATCTTTGAACGCACATTGCGCCCCTTGGTATTCCAGGGGGCATGCC  540
               ||||||||||||||||||||||||||||||||||||||||||||||||||||||||||||
Sbjct  453320  CCGTGAATCATCGAATCTTTGAACGCACATTGCGCCCCTTGGTATTCCAGGGGGCATGCC  453261

Query  541     TGTTTGAGCGTCATTTCCTTCTCAAACATTCTGTTTGGTAGTGAGTGATACTCTTTGGAG  600
               ||||||||||||||||||||||||||||||||||||||||||||||||||||||||||||
Sbjct  453260  TGTTTGAGCGTCATTTCCTTCTCAAACATTCTGTTTGGTAGTGAGTGATACTCTTTGGAG  453201

Query  601     TTAACTTGAAATTGCTGGCCTTTTCATTGGATGttttttttCCAAAGAGAGGTTTCTCTG  660
               ||||||||||||||||||||||||||||||||||||||||||||||||||||||||||||
Sbjct  453200  TTAACTTGAAATTGCTGGCCTTTTCATTGGATGTTTTTTTTCCAAAGAGAGGTTTCTCTG  453141

Query  661     CGTGCTTGAGGTATAATGCAAGTACGGTCGTTTTAGGTTTTACCAACTGCGGCTAATCtt  720
               ||||||||||||||||||||||||||||||||||||||||||||||||||||||||||||
Sbjct  453140  CGTGCTTGAGGTATAATGCAAGTACGGTCGTTTTAGGTTTTACCAACTGCGGCTAATCTT  453081

Query  721     tttttATACTGAGCGTATTGGAACGTTATCGATAAGAAGAGAGCGTCTAGGCGAACAATG  780
               ||||||||||||||||||||||||||||||||||||||||||||||||||||||||||||
Sbjct  453080  TTTTTATACTGAGCGTATTGGAACGTTATCGATAAGAAGAGAGCGTCTAGGCGAACAATG  453021

Query  781     TTCTTAAAGTTTGACCTCAAATCAGGTAGGAGTACCCGCTGAACTTAAGCATATCAATAA  840
               ||||||||||||||||||||||||||||||||||||||||||||||||||||||||||||
Sbjct  453020  TTCTTAAAGTTTGACCTCAAATCAGGTAGGAGTACCCGCTGAACTTAAGCATATCAATAA  452961

Query  841     GCGGAGGAAAAGAAACCAACCGGGATTGCCTTAGTAACGGCGAGTGAAGCGGCAAAAGCT  900
               ||||||||||||||||||||||||||||||||||||||||||||||||||||||||||||
Sbjct  452960  GCGGAGGAAAAGAAACCAACCGGGATTGCCTTAGTAACGGCGAGTGAAGCGGCAAAAGCT  452901

Query  901     CAAATTTGAAATCTGGTACCTTCGGTGCCCGAGTTGTAATTTGGAGAGGGCAACTTTGGG  960
               ||||||||||||||||||||||||||||||||||||||||||||||||||||||||||||
Sbjct  452900  CAAATTTGAAATCTGGTACCTTCGGTGCCCGAGTTGTAATTTGGAGAGGGCAACTTTGGG  452841

Query  961     GCCGTTCCTTGTCTATGTTCCTTGGAACAGGACGTCATAGAGGGTGAGAATCCCGTGTGG  1020
               ||||||||||||||||||||||||||||||||||||||||||||||||||||||||||||
Sbjct  452840  GCCGTTCCTTGTCTATGTTCCTTGGAACAGGACGTCATAGAGGGTGAGAATCCCGTGTGG  452781

Query  1021    CGAGGAGTGCGGTTCTTTGTAAAGTGCCTTCGAAGAGTCGAGTTGTTTGGGAATGCAGCT  1080
               ||||||||||||||||||||||||||||||||||||||||||||||||||||||||||||
Sbjct  452780  CGAGGAGTGCGGTTCTTTGTAAAGTGCCTTCGAAGAGTCGAGTTGTTTGGGAATGCAGCT  452721

Query  1081    CTAAGTGGGTGGTAAATTCCATCTAAAGCTAAATATTGGCGAGAGACCGATAGCGAACAA  1140
               ||||||||||||||||||||||||||||||||||||||||||||||||||||||||||||
Sbjct  452720  CTAAGTGGGTGGTAAATTCCATCTAAAGCTAAATATTGGCGAGAGACCGATAGCGAACAA  452661

Query  1141    GTACAGTGATGGAAAGATGAAAAGAACTTTGAAAAGAGAGTGAAAAAGTACGTGAAATTG  1200
               ||||||||||||||||||||||||||||||||||||||||||||||||||||||||||||
Sbjct  452660  GTACAGTGATGGAAAGATGAAAAGAACTTTGAAAAGAGAGTGAAAAAGTACGTGAAATTG  452601

Query  1201    TTGAAAGGGAAGGGCATTTGATCAGACATGGTGTTTTGTGCCCTCTGCTCCTTGTGGGTA  1260
               ||||||||||||||||||||||||||||||||||||||||||||||||||||||||||||
Sbjct  452600  TTGAAAGGGAAGGGCATTTGATCAGACATGGTGTTTTGTGCCCTCTGCTCCTTGTGGGTA  452541

Query  1261    GGGGAATCTCGCATTTCACTGGGCCAGCATCAGTTTTGGTGGCAGGATAAATCCATAGGA  1320
               ||||||||||||||||||||||||||||||||||||||||||||||||||||||||||||
Sbjct  452540  GGGGAATCTCGCATTTCACTGGGCCAGCATCAGTTTTGGTGGCAGGATAAATCCATAGGA  452481

Query  1321    ATGTAGCTTGCCTCGGTAAGTATTATAGCCTGTGGGAATACTGCCAGCTGGGACTGAGGA  1380
               ||||||||||||||||||||||||||||||||||||||||||||||||||||||||||||
Sbjct  452480  ATGTAGCTTGCCTCGGTAAGTATTATAGCCTGTGGGAATACTGCCAGCTGGGACTGAGGA  452421

Query  1381    CTGCGACGTAAGTCAAGGATGCTGGCATAATGGTTATATGCCGCCCGTCTTGAAACACGG  1440
               ||||||||||||||||||||||||||||||||||||||||||||||||||||||||||||
Sbjct  452420  CTGCGACGTAAGTCAAGGATGCTGGCATAATGGTTATATGCCGCCCGTCTTGAAACACGG  452361

Query  1441    ACCAAGGAGTCTAACGTCTATGCGAGTGTTTGGGTGTAAAACCCATACGCGTAATGAAAG  1500
               ||||||||||||||||||||||||||||||||||||||||||||||||||||||||||||
Sbjct  452360  ACCAAGGAGTCTAACGTCTATGCGAGTGTTTGGGTGTAAAACCCATACGCGTAATGAAAG  452301

Query  1501    TGAACGTAGGTTGGGGCCTCGCAAGAGGTGCACAATCGACCGATCCTGATGTCTTCGGAT  1560
               ||||||||||||||||||||||||||||||||||||||||||||||||||||||||||||
Sbjct  452300  TGAACGTAGGTTGGGGCCTCGCAAGAGGTGCACAATCGACCGATCCTGATGTCTTCGGAT  452241

Query  1561    GGATTTGAGTAAGAGCATAGCTGTTGGGACCCGAAAGATGGTGAACTATGCCTGAATAGG  1620
               ||||||||||||||||||||||||||||||||||||||||||||||||||||||||||||
Sbjct  452240  GGATTTGAGTAAGAGCATAGCTGTTGGGACCCGAAAGATGGTGAACTATGCCTGAATAGG  452181

Query  1621    GTGAAGCCAGAGGAAACTCTGGTGGAGGCTCGTAGCGGTTCTGACGTGCAAATCGATCGT  1680
               ||||||||||||||||||||||||||||||||||||||||||||||||||||||||||||
Sbjct  452180  GTGAAGCCAGAGGAAACTCTGGTGGAGGCTCGTAGCGGTTCTGACGTGCAAATCGATCGT  452121

Query  1681    CGAATTTGGGTATAGGGGCGAAAGACTAATCGAACCATCTAGTAGCTGGTTCCTGCCGAA  1740
               ||||||||||||||||||||||||||||||||||||||||||||||||||||||||||||
Sbjct  452120  CGAATTTGGGTATAGGGGCGAAAGACTAATCGAACCATCTAGTAGCTGGTTCCTGCCGAA  452061

Query  1741    GTTTCCCTCAGGATAGCAGAAGCTCGTATCAGTTTTATGAGGTAAAGCGAATGATTAGAG  1800
               ||||||||||||||||||||||||||||||||||||||||||||||||||||||||||||
Sbjct  452060  GTTTCCCTCAGGATAGCAGAAGCTCGTATCAGTTTTATGAGGTAAAGCGAATGATTAGAG  452001

Query  1801    GTTCCGGGGTCGAAATGACCTTGACCTATTCTCAAACTTTAAATATGTAAGAAGTCCTTG  1860
               ||||||||||||||||||||||||||||||||||||||||||||||||||||||||||||
Sbjct  452000  GTTCCGGGGTCGAAATGACCTTGACCTATTCTCAAACTTTAAATATGTAAGAAGTCCTTG  451941

Query  1861    TTACTTAATTGAACGTGGACATTTGAATGAAGAGCTTTTAGTGGGCCATTTTTGGTAAGC  1920
               ||||||||||||||||||||||||||||||||||||||||||||||||||||||||||||
Sbjct  451940  TTACTTAATTGAACGTGGACATTTGAATGAAGAGCTTTTAGTGGGCCATTTTTGGTAAGC  451881

Query  1921    AGAACTGGCGATGCGGGATGAACCGAACGTAGAGTTAAGGTGCCGGAATACACGCTCATC  1980
               ||||||||||||||||||||||||||||||||||||||||||||||||||||||||||||
Sbjct  451880  AGAACTGGCGATGCGGGATGAACCGAACGTAGAGTTAAGGTGCCGGAATACACGCTCATC  451821

Query  1981    AGACACCACAAAAGGTGTTAGTTCATCTAGACAGCCGGACGGTGGCCATGGAAGTCGGAA  2040
               ||||||||||||||||||||||||||||||||||||||||||||||||||||||||||||
Sbjct  451820  AGACACCACAAAAGGTGTTAGTTCATCTAGACAGCCGGACGGTGGCCATGGAAGTCGGAA  451761

Query  2041    TCCGCTAAGGAGTGTGTAACAACTCACCGGCCGAATGAACTAGCCCTGAAAATGGATGGC  2100
               ||||||||||||||||||||||||||||||||||||||||||||||||||||||||||||
Sbjct  451760  TCCGCTAAGGAGTGTGTAACAACTCACCGGCCGAATGAACTAGCCCTGAAAATGGATGGC  451701

Query  2101    GCTCAAGCGTGTTACCTATACTCTACCGTCAGGGTTGATATGATGCCCTGACGAGTAGGC  2160
               ||||||||||||||||||||||||||||||||||||||||||||||||||||||||||||
Sbjct  451700  GCTCAAGCGTGTTACCTATACTCTACCGTCAGGGTTGATATGATGCCCTGACGAGTAGGC  451641

Query  2161    AGGCGTGGAGGTCAGTGACGAAGCCTAGACCGTAAGGTCGGGTCGAACGGCCTCTAGTGC  2220
               ||||||||||||||||||||||||||||||||||||||||||||||||||||||||||||
Sbjct  451640  AGGCGTGGAGGTCAGTGACGAAGCCTAGACCGTAAGGTCGGGTCGAACGGCCTCTAGTGC  451581

Query  2221    AGATCTTGGTGGTAGTAGCAAATATTCAAATGAGAACTTTGAAGACTGAAGTGGGGAAAG  2280
               ||||||||||||||||||||||||||||||||||||||||||||||||||||||||||||
Sbjct  451580  AGATCTTGGTGGTAGTAGCAAATATTCAAATGAGAACTTTGAAGACTGAAGTGGGGAAAG  451521

Query  2281    GTTCCACGTCAACAGCAGTTGGACGTGGGTTAGTCGATCCTAAGAGATGGGGAAGCTCCG  2340
               ||||||||||||||||||||||||||||||||||||||||||||||||||||||||||||
Sbjct  451520  GTTCCACGTCAACAGCAGTTGGACGTGGGTTAGTCGATCCTAAGAGATGGGGAAGCTCCG  451461

Query  2341    TTTCAAAGGCCTGATTTTATGCAGGCCACCATCGAAAGGGAATCCGGTTAAGATTCCGGA  2400
               ||||||||||||||||||||||||||||||||||||||||||||||||||||||||||||
Sbjct  451460  TTTCAAAGGCCTGATTTTATGCAGGCCACCATCGAAAGGGAATCCGGTTAAGATTCCGGA  451401

Query  2401    ACCTGGATATGGATTCTTCACGGTAACGTAACTGAATGTGGAGACGTCGGCGCGAGCCCT  2460
               ||||||||||||||||||||||||||||||||||||||||||||||||||||||||||||
Sbjct  451400  ACCTGGATATGGATTCTTCACGGTAACGTAACTGAATGTGGAGACGTCGGCGCGAGCCCT  451341

Query  2461    GGGAGGAGTTATCTTTTCTTCTTAACAGCTTATCACCCCGGAATTGGTTTATCCGGAGAT  2520
               ||||||||||||||||||||||||||||||||||||||||||||||||||||||||||||
Sbjct  451340  GGGAGGAGTTATCTTTTCTTCTTAACAGCTTATCACCCCGGAATTGGTTTATCCGGAGAT  451281

Query  2521    GGGGTCTTATGGCTGGAAGAGGCCAGCACCTTTGCTGGCTCCGGTGCGCTTGTGACGGCC  2580
               ||||||||||||||||||||||||||||||||||||||||||||||||||||||||||||
Sbjct  451280  GGGGTCTTATGGCTGGAAGAGGCCAGCACCTTTGCTGGCTCCGGTGCGCTTGTGACGGCC  451221

Query  2581    CGTGAAAATCCACAGGAAGGAATAGTTTTCATGCCAGGTCGTACTGATAACCGCAGCAGG  2640
               ||||||||||||||||||||||||||||||||||||||||||||||||||||||||||||
Sbjct  451220  CGTGAAAATCCACAGGAAGGAATAGTTTTCATGCCAGGTCGTACTGATAACCGCAGCAGG  451161

Query  2641    TCTCCAAGGTGAACAGCCTCTAGTTGATAGAATAATGTAGATAAGGGAAGTCGGCAAAAT  2700
               ||||||||||||||||||||||||||||||||||||||||||||||||||||||||||||
Sbjct  451160  TCTCCAAGGTGAACAGCCTCTAGTTGATAGAATAATGTAGATAAGGGAAGTCGGCAAAAT  451101

Query  2701    AGATCCGTAACTTCGGGATAAGGATTGGCTCTAAGGGTCGGGTAGTGAGGGCCTTGGTCA  2760
               ||||||||||||||||||||||||||||||||||||||||||||||||||||||||||||
Sbjct  451100  AGATCCGTAACTTCGGGATAAGGATTGGCTCTAAGGGTCGGGTAGTGAGGGCCTTGGTCA  451041

Query  2761    GACGCAGCGGGCGTGCTTGTGGACTGCTTGGTGGGGCTTGCTCTGCTAGGCGGACTACTT  2820
               ||||||||||||||||||||||||||||||||||||||||||||||||||||||||||||
Sbjct  451040  GACGCAGCGGGCGTGCTTGTGGACTGCTTGGTGGGGCTTGCTCTGCTAGGCGGACTACTT  450981

Query  2821    GCGTGCCTTGTTGTAGACGGCCTTGGTAGGTCTCTTGTAGACCGTCGCTTGCTACAATTA  2880
               ||||||||||||||||||||||||||||||||||||||||||||||||||||||||||||
Sbjct  450980  GCGTGCCTTGTTGTAGACGGCCTTGGTAGGTCTCTTGTAGACCGTCGCTTGCTACAATTA  450921

Query  2881    ACGATCAACTTAGAACTGGTACGGACAAGGGGAAT  2915
               |||||||||||||||||||||||||||||||||||
Sbjct  450920  ACGATCAACTTAGAACTGGTACGGACAAGGGGAAT  450886


 Score = 5378 bits (2912),  Expect = 0.0
 Identities = 2914/2915 (99%), Gaps = 0/2915 (0%)
 Strand=Plus/Minus

Query  1       CAAGGTTTCCGTAGGTGAACCTGCGGAAGGATCATTAAAGAAATTTAATAATTTTGAAAA  60
               ||||||||||||||||||||||||||||||||||||||||||||||||||||||||||||
Sbjct  471935  CAAGGTTTCCGTAGGTGAACCTGCGGAAGGATCATTAAAGAAATTTAATAATTTTGAAAA  471876

Query  61      TGGAtttttttGTTTTGGCAAGAGCATGAGAGCTTTTACTGGGCAAGAAGACAAGAGATG  120
               ||||||||||||||||||||||||||||||||||||||||||||||||||||| ||||||
Sbjct  471875  TGGATTTTTTTGTTTTGGCAAGAGCATGAGAGCTTTTACTGGGCAAGAAGACAGGAGATG  471816

Query  121     GAGAGTCCAGCCGGGCCTGCGCTTAAGTGCGCGGTCTTGCTAGGCTTGTAAGTTTCTTTC  180
               ||||||||||||||||||||||||||||||||||||||||||||||||||||||||||||
Sbjct  471815  GAGAGTCCAGCCGGGCCTGCGCTTAAGTGCGCGGTCTTGCTAGGCTTGTAAGTTTCTTTC  471756

Query  181     TTGCTATTCCAAACGGTGAGAGATTTCTGTGCTTTTGTTATAGGACAATTAAAACCGTTT  240
               ||||||||||||||||||||||||||||||||||||||||||||||||||||||||||||
Sbjct  471755  TTGCTATTCCAAACGGTGAGAGATTTCTGTGCTTTTGTTATAGGACAATTAAAACCGTTT  471696

Query  241     CAATACAACACACTGTGGAGTTTTCATATCTTTGCAACTTTTTCTTTGGGCATTCGAGCA  300
               ||||||||||||||||||||||||||||||||||||||||||||||||||||||||||||
Sbjct  471695  CAATACAACACACTGTGGAGTTTTCATATCTTTGCAACTTTTTCTTTGGGCATTCGAGCA  471636

Query  301     ATCGGGGCCCAGAGGTAACAAACACAAACAATTTTATCTATTCATTAAATTTTTGTCAAA  360
               ||||||||||||||||||||||||||||||||||||||||||||||||||||||||||||
Sbjct  471635  ATCGGGGCCCAGAGGTAACAAACACAAACAATTTTATCTATTCATTAAATTTTTGTCAAA  471576

Query  361     AACAAGAATTTTCGTAACTGGAAATTTTAAAATATTAAAAACTTTCAACAACGGATCTCT  420
               ||||||||||||||||||||||||||||||||||||||||||||||||||||||||||||
Sbjct  471575  AACAAGAATTTTCGTAACTGGAAATTTTAAAATATTAAAAACTTTCAACAACGGATCTCT  471516

Query  421     TGGTTCTCGCATCGATGAAGAACGCAGCGAAATGCGATACGTAATGTGAATTGCAGAATT  480
               ||||||||||||||||||||||||||||||||||||||||||||||||||||||||||||
Sbjct  471515  TGGTTCTCGCATCGATGAAGAACGCAGCGAAATGCGATACGTAATGTGAATTGCAGAATT  471456

Query  481     CCGTGAATCATCGAATCTTTGAACGCACATTGCGCCCCTTGGTATTCCAGGGGGCATGCC  540
               ||||||||||||||||||||||||||||||||||||||||||||||||||||||||||||
Sbjct  471455  CCGTGAATCATCGAATCTTTGAACGCACATTGCGCCCCTTGGTATTCCAGGGGGCATGCC  471396

Query  541     TGTTTGAGCGTCATTTCCTTCTCAAACATTCTGTTTGGTAGTGAGTGATACTCTTTGGAG  600
               ||||||||||||||||||||||||||||||||||||||||||||||||||||||||||||
Sbjct  471395  TGTTTGAGCGTCATTTCCTTCTCAAACATTCTGTTTGGTAGTGAGTGATACTCTTTGGAG  471336

Query  601     TTAACTTGAAATTGCTGGCCTTTTCATTGGATGttttttttCCAAAGAGAGGTTTCTCTG  660
               ||||||||||||||||||||||||||||||||||||||||||||||||||||||||||||
Sbjct  471335  TTAACTTGAAATTGCTGGCCTTTTCATTGGATGTTTTTTTTCCAAAGAGAGGTTTCTCTG  471276

Query  661     CGTGCTTGAGGTATAATGCAAGTACGGTCGTTTTAGGTTTTACCAACTGCGGCTAATCtt  720
               ||||||||||||||||||||||||||||||||||||||||||||||||||||||||||||
Sbjct  471275  CGTGCTTGAGGTATAATGCAAGTACGGTCGTTTTAGGTTTTACCAACTGCGGCTAATCTT  471216

Query  721     tttttATACTGAGCGTATTGGAACGTTATCGATAAGAAGAGAGCGTCTAGGCGAACAATG  780
               ||||||||||||||||||||||||||||||||||||||||||||||||||||||||||||
Sbjct  471215  TTTTTATACTGAGCGTATTGGAACGTTATCGATAAGAAGAGAGCGTCTAGGCGAACAATG  471156

Query  781     TTCTTAAAGTTTGACCTCAAATCAGGTAGGAGTACCCGCTGAACTTAAGCATATCAATAA  840
               ||||||||||||||||||||||||||||||||||||||||||||||||||||||||||||
Sbjct  471155  TTCTTAAAGTTTGACCTCAAATCAGGTAGGAGTACCCGCTGAACTTAAGCATATCAATAA  471096

Query  841     GCGGAGGAAAAGAAACCAACCGGGATTGCCTTAGTAACGGCGAGTGAAGCGGCAAAAGCT  900
               ||||||||||||||||||||||||||||||||||||||||||||||||||||||||||||
Sbjct  471095  GCGGAGGAAAAGAAACCAACCGGGATTGCCTTAGTAACGGCGAGTGAAGCGGCAAAAGCT  471036

Query  901     CAAATTTGAAATCTGGTACCTTCGGTGCCCGAGTTGTAATTTGGAGAGGGCAACTTTGGG  960
               ||||||||||||||||||||||||||||||||||||||||||||||||||||||||||||
Sbjct  471035  CAAATTTGAAATCTGGTACCTTCGGTGCCCGAGTTGTAATTTGGAGAGGGCAACTTTGGG  470976

Query  961     GCCGTTCCTTGTCTATGTTCCTTGGAACAGGACGTCATAGAGGGTGAGAATCCCGTGTGG  1020
               ||||||||||||||||||||||||||||||||||||||||||||||||||||||||||||
Sbjct  470975  GCCGTTCCTTGTCTATGTTCCTTGGAACAGGACGTCATAGAGGGTGAGAATCCCGTGTGG  470916

Query  1021    CGAGGAGTGCGGTTCTTTGTAAAGTGCCTTCGAAGAGTCGAGTTGTTTGGGAATGCAGCT  1080
               ||||||||||||||||||||||||||||||||||||||||||||||||||||||||||||
Sbjct  470915  CGAGGAGTGCGGTTCTTTGTAAAGTGCCTTCGAAGAGTCGAGTTGTTTGGGAATGCAGCT  470856

Query  1081    CTAAGTGGGTGGTAAATTCCATCTAAAGCTAAATATTGGCGAGAGACCGATAGCGAACAA  1140
               ||||||||||||||||||||||||||||||||||||||||||||||||||||||||||||
Sbjct  470855  CTAAGTGGGTGGTAAATTCCATCTAAAGCTAAATATTGGCGAGAGACCGATAGCGAACAA  470796

Query  1141    GTACAGTGATGGAAAGATGAAAAGAACTTTGAAAAGAGAGTGAAAAAGTACGTGAAATTG  1200
               ||||||||||||||||||||||||||||||||||||||||||||||||||||||||||||
Sbjct  470795  GTACAGTGATGGAAAGATGAAAAGAACTTTGAAAAGAGAGTGAAAAAGTACGTGAAATTG  470736

Query  1201    TTGAAAGGGAAGGGCATTTGATCAGACATGGTGTTTTGTGCCCTCTGCTCCTTGTGGGTA  1260
               ||||||||||||||||||||||||||||||||||||||||||||||||||||||||||||
Sbjct  470735  TTGAAAGGGAAGGGCATTTGATCAGACATGGTGTTTTGTGCCCTCTGCTCCTTGTGGGTA  470676

Query  1261    GGGGAATCTCGCATTTCACTGGGCCAGCATCAGTTTTGGTGGCAGGATAAATCCATAGGA  1320
               ||||||||||||||||||||||||||||||||||||||||||||||||||||||||||||
Sbjct  470675  GGGGAATCTCGCATTTCACTGGGCCAGCATCAGTTTTGGTGGCAGGATAAATCCATAGGA  470616

Query  1321    ATGTAGCTTGCCTCGGTAAGTATTATAGCCTGTGGGAATACTGCCAGCTGGGACTGAGGA  1380
               ||||||||||||||||||||||||||||||||||||||||||||||||||||||||||||
Sbjct  470615  ATGTAGCTTGCCTCGGTAAGTATTATAGCCTGTGGGAATACTGCCAGCTGGGACTGAGGA  470556

Query  1381    CTGCGACGTAAGTCAAGGATGCTGGCATAATGGTTATATGCCGCCCGTCTTGAAACACGG  1440
               ||||||||||||||||||||||||||||||||||||||||||||||||||||||||||||
Sbjct  470555  CTGCGACGTAAGTCAAGGATGCTGGCATAATGGTTATATGCCGCCCGTCTTGAAACACGG  470496

Query  1441    ACCAAGGAGTCTAACGTCTATGCGAGTGTTTGGGTGTAAAACCCATACGCGTAATGAAAG  1500
               ||||||||||||||||||||||||||||||||||||||||||||||||||||||||||||
Sbjct  470495  ACCAAGGAGTCTAACGTCTATGCGAGTGTTTGGGTGTAAAACCCATACGCGTAATGAAAG  470436

Query  1501    TGAACGTAGGTTGGGGCCTCGCAAGAGGTGCACAATCGACCGATCCTGATGTCTTCGGAT  1560
               ||||||||||||||||||||||||||||||||||||||||||||||||||||||||||||
Sbjct  470435  TGAACGTAGGTTGGGGCCTCGCAAGAGGTGCACAATCGACCGATCCTGATGTCTTCGGAT  470376

Query  1561    GGATTTGAGTAAGAGCATAGCTGTTGGGACCCGAAAGATGGTGAACTATGCCTGAATAGG  1620
               ||||||||||||||||||||||||||||||||||||||||||||||||||||||||||||
Sbjct  470375  GGATTTGAGTAAGAGCATAGCTGTTGGGACCCGAAAGATGGTGAACTATGCCTGAATAGG  470316

Query  1621    GTGAAGCCAGAGGAAACTCTGGTGGAGGCTCGTAGCGGTTCTGACGTGCAAATCGATCGT  1680
               ||||||||||||||||||||||||||||||||||||||||||||||||||||||||||||
Sbjct  470315  GTGAAGCCAGAGGAAACTCTGGTGGAGGCTCGTAGCGGTTCTGACGTGCAAATCGATCGT  470256

Query  1681    CGAATTTGGGTATAGGGGCGAAAGACTAATCGAACCATCTAGTAGCTGGTTCCTGCCGAA  1740
               ||||||||||||||||||||||||||||||||||||||||||||||||||||||||||||
Sbjct  470255  CGAATTTGGGTATAGGGGCGAAAGACTAATCGAACCATCTAGTAGCTGGTTCCTGCCGAA  470196

Query  1741    GTTTCCCTCAGGATAGCAGAAGCTCGTATCAGTTTTATGAGGTAAAGCGAATGATTAGAG  1800
               ||||||||||||||||||||||||||||||||||||||||||||||||||||||||||||
Sbjct  470195  GTTTCCCTCAGGATAGCAGAAGCTCGTATCAGTTTTATGAGGTAAAGCGAATGATTAGAG  470136

Query  1801    GTTCCGGGGTCGAAATGACCTTGACCTATTCTCAAACTTTAAATATGTAAGAAGTCCTTG  1860
               ||||||||||||||||||||||||||||||||||||||||||||||||||||||||||||
Sbjct  470135  GTTCCGGGGTCGAAATGACCTTGACCTATTCTCAAACTTTAAATATGTAAGAAGTCCTTG  470076

Query  1861    TTACTTAATTGAACGTGGACATTTGAATGAAGAGCTTTTAGTGGGCCATTTTTGGTAAGC  1920
               ||||||||||||||||||||||||||||||||||||||||||||||||||||||||||||
Sbjct  470075  TTACTTAATTGAACGTGGACATTTGAATGAAGAGCTTTTAGTGGGCCATTTTTGGTAAGC  470016

Query  1921    AGAACTGGCGATGCGGGATGAACCGAACGTAGAGTTAAGGTGCCGGAATACACGCTCATC  1980
               ||||||||||||||||||||||||||||||||||||||||||||||||||||||||||||
Sbjct  470015  AGAACTGGCGATGCGGGATGAACCGAACGTAGAGTTAAGGTGCCGGAATACACGCTCATC  469956

Query  1981    AGACACCACAAAAGGTGTTAGTTCATCTAGACAGCCGGACGGTGGCCATGGAAGTCGGAA  2040
               ||||||||||||||||||||||||||||||||||||||||||||||||||||||||||||
Sbjct  469955  AGACACCACAAAAGGTGTTAGTTCATCTAGACAGCCGGACGGTGGCCATGGAAGTCGGAA  469896

Query  2041    TCCGCTAAGGAGTGTGTAACAACTCACCGGCCGAATGAACTAGCCCTGAAAATGGATGGC  2100
               ||||||||||||||||||||||||||||||||||||||||||||||||||||||||||||
Sbjct  469895  TCCGCTAAGGAGTGTGTAACAACTCACCGGCCGAATGAACTAGCCCTGAAAATGGATGGC  469836

Query  2101    GCTCAAGCGTGTTACCTATACTCTACCGTCAGGGTTGATATGATGCCCTGACGAGTAGGC  2160
               ||||||||||||||||||||||||||||||||||||||||||||||||||||||||||||
Sbjct  469835  GCTCAAGCGTGTTACCTATACTCTACCGTCAGGGTTGATATGATGCCCTGACGAGTAGGC  469776

Query  2161    AGGCGTGGAGGTCAGTGACGAAGCCTAGACCGTAAGGTCGGGTCGAACGGCCTCTAGTGC  2220
               ||||||||||||||||||||||||||||||||||||||||||||||||||||||||||||
Sbjct  469775  AGGCGTGGAGGTCAGTGACGAAGCCTAGACCGTAAGGTCGGGTCGAACGGCCTCTAGTGC  469716

Query  2221    AGATCTTGGTGGTAGTAGCAAATATTCAAATGAGAACTTTGAAGACTGAAGTGGGGAAAG  2280
               ||||||||||||||||||||||||||||||||||||||||||||||||||||||||||||
Sbjct  469715  AGATCTTGGTGGTAGTAGCAAATATTCAAATGAGAACTTTGAAGACTGAAGTGGGGAAAG  469656

Query  2281    GTTCCACGTCAACAGCAGTTGGACGTGGGTTAGTCGATCCTAAGAGATGGGGAAGCTCCG  2340
               ||||||||||||||||||||||||||||||||||||||||||||||||||||||||||||
Sbjct  469655  GTTCCACGTCAACAGCAGTTGGACGTGGGTTAGTCGATCCTAAGAGATGGGGAAGCTCCG  469596

Query  2341    TTTCAAAGGCCTGATTTTATGCAGGCCACCATCGAAAGGGAATCCGGTTAAGATTCCGGA  2400
               ||||||||||||||||||||||||||||||||||||||||||||||||||||||||||||
Sbjct  469595  TTTCAAAGGCCTGATTTTATGCAGGCCACCATCGAAAGGGAATCCGGTTAAGATTCCGGA  469536

Query  2401    ACCTGGATATGGATTCTTCACGGTAACGTAACTGAATGTGGAGACGTCGGCGCGAGCCCT  2460
               ||||||||||||||||||||||||||||||||||||||||||||||||||||||||||||
Sbjct  469535  ACCTGGATATGGATTCTTCACGGTAACGTAACTGAATGTGGAGACGTCGGCGCGAGCCCT  469476

Query  2461    GGGAGGAGTTATCTTTTCTTCTTAACAGCTTATCACCCCGGAATTGGTTTATCCGGAGAT  2520
               ||||||||||||||||||||||||||||||||||||||||||||||||||||||||||||
Sbjct  469475  GGGAGGAGTTATCTTTTCTTCTTAACAGCTTATCACCCCGGAATTGGTTTATCCGGAGAT  469416

Query  2521    GGGGTCTTATGGCTGGAAGAGGCCAGCACCTTTGCTGGCTCCGGTGCGCTTGTGACGGCC  2580
               ||||||||||||||||||||||||||||||||||||||||||||||||||||||||||||
Sbjct  469415  GGGGTCTTATGGCTGGAAGAGGCCAGCACCTTTGCTGGCTCCGGTGCGCTTGTGACGGCC  469356

Query  2581    CGTGAAAATCCACAGGAAGGAATAGTTTTCATGCCAGGTCGTACTGATAACCGCAGCAGG  2640
               ||||||||||||||||||||||||||||||||||||||||||||||||||||||||||||
Sbjct  469355  CGTGAAAATCCACAGGAAGGAATAGTTTTCATGCCAGGTCGTACTGATAACCGCAGCAGG  469296

Query  2641    TCTCCAAGGTGAACAGCCTCTAGTTGATAGAATAATGTAGATAAGGGAAGTCGGCAAAAT  2700
               ||||||||||||||||||||||||||||||||||||||||||||||||||||||||||||
Sbjct  469295  TCTCCAAGGTGAACAGCCTCTAGTTGATAGAATAATGTAGATAAGGGAAGTCGGCAAAAT  469236

Query  2701    AGATCCGTAACTTCGGGATAAGGATTGGCTCTAAGGGTCGGGTAGTGAGGGCCTTGGTCA  2760
               ||||||||||||||||||||||||||||||||||||||||||||||||||||||||||||
Sbjct  469235  AGATCCGTAACTTCGGGATAAGGATTGGCTCTAAGGGTCGGGTAGTGAGGGCCTTGGTCA  469176

Query  2761    GACGCAGCGGGCGTGCTTGTGGACTGCTTGGTGGGGCTTGCTCTGCTAGGCGGACTACTT  2820
               ||||||||||||||||||||||||||||||||||||||||||||||||||||||||||||
Sbjct  469175  GACGCAGCGGGCGTGCTTGTGGACTGCTTGGTGGGGCTTGCTCTGCTAGGCGGACTACTT  469116

Query  2821    GCGTGCCTTGTTGTAGACGGCCTTGGTAGGTCTCTTGTAGACCGTCGCTTGCTACAATTA  2880
               ||||||||||||||||||||||||||||||||||||||||||||||||||||||||||||
Sbjct  469115  GCGTGCCTTGTTGTAGACGGCCTTGGTAGGTCTCTTGTAGACCGTCGCTTGCTACAATTA  469056

Query  2881    ACGATCAACTTAGAACTGGTACGGACAAGGGGAAT  2915
               |||||||||||||||||||||||||||||||||||
Sbjct  469055  ACGATCAACTTAGAACTGGTACGGACAAGGGGAAT  469021


 Score = 5376 bits (2911),  Expect = 0.0
 Identities = 2914/2915 (99%), Gaps = 1/2915 (0%)
 Strand=Plus/Minus

Query  1       CAAGGTTTCCGTAGGTGAACCTGCGGAAGGATCATTAAAGAAATTTAATAATTTTGAAAA  60
               ||||||||||||||||||||||||||||||||||||||||||||||||||||||||||||
Sbjct  444719  CAAGGTTTCCGTAGGTGAACCTGCGGAAGGATCATTAAAGAAATTTAATAATTTTGAAAA  444660

Query  61      TGGAtttttttGTTTTGGCAAGAGCATGAGAGCTTTTACTGGGCAAGAAGACAAGAGATG  120
               ||||||||||||||||||||||||||||||||||||||||||||||||||||| ||||||
Sbjct  444659  TGGATTTTTTTGTTTTGGCAAGAGCATGAGAGCTTTTACTGGGCAAGAAGACA-GAGATG  444601

Query  121     GAGAGTCCAGCCGGGCCTGCGCTTAAGTGCGCGGTCTTGCTAGGCTTGTAAGTTTCTTTC  180
               ||||||||||||||||||||||||||||||||||||||||||||||||||||||||||||
Sbjct  444600  GAGAGTCCAGCCGGGCCTGCGCTTAAGTGCGCGGTCTTGCTAGGCTTGTAAGTTTCTTTC  444541

Query  181     TTGCTATTCCAAACGGTGAGAGATTTCTGTGCTTTTGTTATAGGACAATTAAAACCGTTT  240
               ||||||||||||||||||||||||||||||||||||||||||||||||||||||||||||
Sbjct  444540  TTGCTATTCCAAACGGTGAGAGATTTCTGTGCTTTTGTTATAGGACAATTAAAACCGTTT  444481

Query  241     CAATACAACACACTGTGGAGTTTTCATATCTTTGCAACTTTTTCTTTGGGCATTCGAGCA  300
               ||||||||||||||||||||||||||||||||||||||||||||||||||||||||||||
Sbjct  444480  CAATACAACACACTGTGGAGTTTTCATATCTTTGCAACTTTTTCTTTGGGCATTCGAGCA  444421

Query  301     ATCGGGGCCCAGAGGTAACAAACACAAACAATTTTATCTATTCATTAAATTTTTGTCAAA  360
               ||||||||||||||||||||||||||||||||||||||||||||||||||||||||||||
Sbjct  444420  ATCGGGGCCCAGAGGTAACAAACACAAACAATTTTATCTATTCATTAAATTTTTGTCAAA  444361

Query  361     AACAAGAATTTTCGTAACTGGAAATTTTAAAATATTAAAAACTTTCAACAACGGATCTCT  420
               ||||||||||||||||||||||||||||||||||||||||||||||||||||||||||||
Sbjct  444360  AACAAGAATTTTCGTAACTGGAAATTTTAAAATATTAAAAACTTTCAACAACGGATCTCT  444301

Query  421     TGGTTCTCGCATCGATGAAGAACGCAGCGAAATGCGATACGTAATGTGAATTGCAGAATT  480
               ||||||||||||||||||||||||||||||||||||||||||||||||||||||||||||
Sbjct  444300  TGGTTCTCGCATCGATGAAGAACGCAGCGAAATGCGATACGTAATGTGAATTGCAGAATT  444241

Query  481     CCGTGAATCATCGAATCTTTGAACGCACATTGCGCCCCTTGGTATTCCAGGGGGCATGCC  540
               ||||||||||||||||||||||||||||||||||||||||||||||||||||||||||||
Sbjct  444240  CCGTGAATCATCGAATCTTTGAACGCACATTGCGCCCCTTGGTATTCCAGGGGGCATGCC  444181

Query  541     TGTTTGAGCGTCATTTCCTTCTCAAACATTCTGTTTGGTAGTGAGTGATACTCTTTGGAG  600
               ||||||||||||||||||||||||||||||||||||||||||||||||||||||||||||
Sbjct  444180  TGTTTGAGCGTCATTTCCTTCTCAAACATTCTGTTTGGTAGTGAGTGATACTCTTTGGAG  444121

Query  601     TTAACTTGAAATTGCTGGCCTTTTCATTGGATGttttttttCCAAAGAGAGGTTTCTCTG  660
               ||||||||||||||||||||||||||||||||||||||||||||||||||||||||||||
Sbjct  444120  TTAACTTGAAATTGCTGGCCTTTTCATTGGATGTTTTTTTTCCAAAGAGAGGTTTCTCTG  444061

Query  661     CGTGCTTGAGGTATAATGCAAGTACGGTCGTTTTAGGTTTTACCAACTGCGGCTAATCtt  720
               ||||||||||||||||||||||||||||||||||||||||||||||||||||||||||||
Sbjct  444060  CGTGCTTGAGGTATAATGCAAGTACGGTCGTTTTAGGTTTTACCAACTGCGGCTAATCTT  444001

Query  721     tttttATACTGAGCGTATTGGAACGTTATCGATAAGAAGAGAGCGTCTAGGCGAACAATG  780
               ||||||||||||||||||||||||||||||||||||||||||||||||||||||||||||
Sbjct  444000  TTTTTATACTGAGCGTATTGGAACGTTATCGATAAGAAGAGAGCGTCTAGGCGAACAATG  443941

Query  781     TTCTTAAAGTTTGACCTCAAATCAGGTAGGAGTACCCGCTGAACTTAAGCATATCAATAA  840
               ||||||||||||||||||||||||||||||||||||||||||||||||||||||||||||
Sbjct  443940  TTCTTAAAGTTTGACCTCAAATCAGGTAGGAGTACCCGCTGAACTTAAGCATATCAATAA  443881

Query  841     GCGGAGGAAAAGAAACCAACCGGGATTGCCTTAGTAACGGCGAGTGAAGCGGCAAAAGCT  900
               ||||||||||||||||||||||||||||||||||||||||||||||||||||||||||||
Sbjct  443880  GCGGAGGAAAAGAAACCAACCGGGATTGCCTTAGTAACGGCGAGTGAAGCGGCAAAAGCT  443821

Query  901     CAAATTTGAAATCTGGTACCTTCGGTGCCCGAGTTGTAATTTGGAGAGGGCAACTTTGGG  960
               ||||||||||||||||||||||||||||||||||||||||||||||||||||||||||||
Sbjct  443820  CAAATTTGAAATCTGGTACCTTCGGTGCCCGAGTTGTAATTTGGAGAGGGCAACTTTGGG  443761

Query  961     GCCGTTCCTTGTCTATGTTCCTTGGAACAGGACGTCATAGAGGGTGAGAATCCCGTGTGG  1020
               ||||||||||||||||||||||||||||||||||||||||||||||||||||||||||||
Sbjct  443760  GCCGTTCCTTGTCTATGTTCCTTGGAACAGGACGTCATAGAGGGTGAGAATCCCGTGTGG  443701

Query  1021    CGAGGAGTGCGGTTCTTTGTAAAGTGCCTTCGAAGAGTCGAGTTGTTTGGGAATGCAGCT  1080
               ||||||||||||||||||||||||||||||||||||||||||||||||||||||||||||
Sbjct  443700  CGAGGAGTGCGGTTCTTTGTAAAGTGCCTTCGAAGAGTCGAGTTGTTTGGGAATGCAGCT  443641

Query  1081    CTAAGTGGGTGGTAAATTCCATCTAAAGCTAAATATTGGCGAGAGACCGATAGCGAACAA  1140
               ||||||||||||||||||||||||||||||||||||||||||||||||||||||||||||
Sbjct  443640  CTAAGTGGGTGGTAAATTCCATCTAAAGCTAAATATTGGCGAGAGACCGATAGCGAACAA  443581

Query  1141    GTACAGTGATGGAAAGATGAAAAGAACTTTGAAAAGAGAGTGAAAAAGTACGTGAAATTG  1200
               ||||||||||||||||||||||||||||||||||||||||||||||||||||||||||||
Sbjct  443580  GTACAGTGATGGAAAGATGAAAAGAACTTTGAAAAGAGAGTGAAAAAGTACGTGAAATTG  443521

Query  1201    TTGAAAGGGAAGGGCATTTGATCAGACATGGTGTTTTGTGCCCTCTGCTCCTTGTGGGTA  1260
               ||||||||||||||||||||||||||||||||||||||||||||||||||||||||||||
Sbjct  443520  TTGAAAGGGAAGGGCATTTGATCAGACATGGTGTTTTGTGCCCTCTGCTCCTTGTGGGTA  443461

Query  1261    GGGGAATCTCGCATTTCACTGGGCCAGCATCAGTTTTGGTGGCAGGATAAATCCATAGGA  1320
               ||||||||||||||||||||||||||||||||||||||||||||||||||||||||||||
Sbjct  443460  GGGGAATCTCGCATTTCACTGGGCCAGCATCAGTTTTGGTGGCAGGATAAATCCATAGGA  443401

Query  1321    ATGTAGCTTGCCTCGGTAAGTATTATAGCCTGTGGGAATACTGCCAGCTGGGACTGAGGA  1380
               ||||||||||||||||||||||||||||||||||||||||||||||||||||||||||||
Sbjct  443400  ATGTAGCTTGCCTCGGTAAGTATTATAGCCTGTGGGAATACTGCCAGCTGGGACTGAGGA  443341

Query  1381    CTGCGACGTAAGTCAAGGATGCTGGCATAATGGTTATATGCCGCCCGTCTTGAAACACGG  1440
               ||||||||||||||||||||||||||||||||||||||||||||||||||||||||||||
Sbjct  443340  CTGCGACGTAAGTCAAGGATGCTGGCATAATGGTTATATGCCGCCCGTCTTGAAACACGG  443281

Query  1441    ACCAAGGAGTCTAACGTCTATGCGAGTGTTTGGGTGTAAAACCCATACGCGTAATGAAAG  1500
               ||||||||||||||||||||||||||||||||||||||||||||||||||||||||||||
Sbjct  443280  ACCAAGGAGTCTAACGTCTATGCGAGTGTTTGGGTGTAAAACCCATACGCGTAATGAAAG  443221

Query  1501    TGAACGTAGGTTGGGGCCTCGCAAGAGGTGCACAATCGACCGATCCTGATGTCTTCGGAT  1560
               ||||||||||||||||||||||||||||||||||||||||||||||||||||||||||||
Sbjct  443220  TGAACGTAGGTTGGGGCCTCGCAAGAGGTGCACAATCGACCGATCCTGATGTCTTCGGAT  443161

Query  1561    GGATTTGAGTAAGAGCATAGCTGTTGGGACCCGAAAGATGGTGAACTATGCCTGAATAGG  1620
               ||||||||||||||||||||||||||||||||||||||||||||||||||||||||||||
Sbjct  443160  GGATTTGAGTAAGAGCATAGCTGTTGGGACCCGAAAGATGGTGAACTATGCCTGAATAGG  443101

Query  1621    GTGAAGCCAGAGGAAACTCTGGTGGAGGCTCGTAGCGGTTCTGACGTGCAAATCGATCGT  1680
               ||||||||||||||||||||||||||||||||||||||||||||||||||||||||||||
Sbjct  443100  GTGAAGCCAGAGGAAACTCTGGTGGAGGCTCGTAGCGGTTCTGACGTGCAAATCGATCGT  443041

Query  1681    CGAATTTGGGTATAGGGGCGAAAGACTAATCGAACCATCTAGTAGCTGGTTCCTGCCGAA  1740
               ||||||||||||||||||||||||||||||||||||||||||||||||||||||||||||
Sbjct  443040  CGAATTTGGGTATAGGGGCGAAAGACTAATCGAACCATCTAGTAGCTGGTTCCTGCCGAA  442981

Query  1741    GTTTCCCTCAGGATAGCAGAAGCTCGTATCAGTTTTATGAGGTAAAGCGAATGATTAGAG  1800
               ||||||||||||||||||||||||||||||||||||||||||||||||||||||||||||
Sbjct  442980  GTTTCCCTCAGGATAGCAGAAGCTCGTATCAGTTTTATGAGGTAAAGCGAATGATTAGAG  442921

Query  1801    GTTCCGGGGTCGAAATGACCTTGACCTATTCTCAAACTTTAAATATGTAAGAAGTCCTTG  1860
               ||||||||||||||||||||||||||||||||||||||||||||||||||||||||||||
Sbjct  442920  GTTCCGGGGTCGAAATGACCTTGACCTATTCTCAAACTTTAAATATGTAAGAAGTCCTTG  442861

Query  1861    TTACTTAATTGAACGTGGACATTTGAATGAAGAGCTTTTAGTGGGCCATTTTTGGTAAGC  1920
               ||||||||||||||||||||||||||||||||||||||||||||||||||||||||||||
Sbjct  442860  TTACTTAATTGAACGTGGACATTTGAATGAAGAGCTTTTAGTGGGCCATTTTTGGTAAGC  442801

Query  1921    AGAACTGGCGATGCGGGATGAACCGAACGTAGAGTTAAGGTGCCGGAATACACGCTCATC  1980
               ||||||||||||||||||||||||||||||||||||||||||||||||||||||||||||
Sbjct  442800  AGAACTGGCGATGCGGGATGAACCGAACGTAGAGTTAAGGTGCCGGAATACACGCTCATC  442741

Query  1981    AGACACCACAAAAGGTGTTAGTTCATCTAGACAGCCGGACGGTGGCCATGGAAGTCGGAA  2040
               ||||||||||||||||||||||||||||||||||||||||||||||||||||||||||||
Sbjct  442740  AGACACCACAAAAGGTGTTAGTTCATCTAGACAGCCGGACGGTGGCCATGGAAGTCGGAA  442681

Query  2041    TCCGCTAAGGAGTGTGTAACAACTCACCGGCCGAATGAACTAGCCCTGAAAATGGATGGC  2100
               ||||||||||||||||||||||||||||||||||||||||||||||||||||||||||||
Sbjct  442680  TCCGCTAAGGAGTGTGTAACAACTCACCGGCCGAATGAACTAGCCCTGAAAATGGATGGC  442621

Query  2101    GCTCAAGCGTGTTACCTATACTCTACCGTCAGGGTTGATATGATGCCCTGACGAGTAGGC  2160
               ||||||||||||||||||||||||||||||||||||||||||||||||||||||||||||
Sbjct  442620  GCTCAAGCGTGTTACCTATACTCTACCGTCAGGGTTGATATGATGCCCTGACGAGTAGGC  442561

Query  2161    AGGCGTGGAGGTCAGTGACGAAGCCTAGACCGTAAGGTCGGGTCGAACGGCCTCTAGTGC  2220
               ||||||||||||||||||||||||||||||||||||||||||||||||||||||||||||
Sbjct  442560  AGGCGTGGAGGTCAGTGACGAAGCCTAGACCGTAAGGTCGGGTCGAACGGCCTCTAGTGC  442501

Query  2221    AGATCTTGGTGGTAGTAGCAAATATTCAAATGAGAACTTTGAAGACTGAAGTGGGGAAAG  2280
               ||||||||||||||||||||||||||||||||||||||||||||||||||||||||||||
Sbjct  442500  AGATCTTGGTGGTAGTAGCAAATATTCAAATGAGAACTTTGAAGACTGAAGTGGGGAAAG  442441

Query  2281    GTTCCACGTCAACAGCAGTTGGACGTGGGTTAGTCGATCCTAAGAGATGGGGAAGCTCCG  2340
               ||||||||||||||||||||||||||||||||||||||||||||||||||||||||||||
Sbjct  442440  GTTCCACGTCAACAGCAGTTGGACGTGGGTTAGTCGATCCTAAGAGATGGGGAAGCTCCG  442381

Query  2341    TTTCAAAGGCCTGATTTTATGCAGGCCACCATCGAAAGGGAATCCGGTTAAGATTCCGGA  2400
               ||||||||||||||||||||||||||||||||||||||||||||||||||||||||||||
Sbjct  442380  TTTCAAAGGCCTGATTTTATGCAGGCCACCATCGAAAGGGAATCCGGTTAAGATTCCGGA  442321

Query  2401    ACCTGGATATGGATTCTTCACGGTAACGTAACTGAATGTGGAGACGTCGGCGCGAGCCCT  2460
               ||||||||||||||||||||||||||||||||||||||||||||||||||||||||||||
Sbjct  442320  ACCTGGATATGGATTCTTCACGGTAACGTAACTGAATGTGGAGACGTCGGCGCGAGCCCT  442261

Query  2461    GGGAGGAGTTATCTTTTCTTCTTAACAGCTTATCACCCCGGAATTGGTTTATCCGGAGAT  2520
               ||||||||||||||||||||||||||||||||||||||||||||||||||||||||||||
Sbjct  442260  GGGAGGAGTTATCTTTTCTTCTTAACAGCTTATCACCCCGGAATTGGTTTATCCGGAGAT  442201

Query  2521    GGGGTCTTATGGCTGGAAGAGGCCAGCACCTTTGCTGGCTCCGGTGCGCTTGTGACGGCC  2580
               ||||||||||||||||||||||||||||||||||||||||||||||||||||||||||||
Sbjct  442200  GGGGTCTTATGGCTGGAAGAGGCCAGCACCTTTGCTGGCTCCGGTGCGCTTGTGACGGCC  442141

Query  2581    CGTGAAAATCCACAGGAAGGAATAGTTTTCATGCCAGGTCGTACTGATAACCGCAGCAGG  2640
               ||||||||||||||||||||||||||||||||||||||||||||||||||||||||||||
Sbjct  442140  CGTGAAAATCCACAGGAAGGAATAGTTTTCATGCCAGGTCGTACTGATAACCGCAGCAGG  442081

Query  2641    TCTCCAAGGTGAACAGCCTCTAGTTGATAGAATAATGTAGATAAGGGAAGTCGGCAAAAT  2700
               ||||||||||||||||||||||||||||||||||||||||||||||||||||||||||||
Sbjct  442080  TCTCCAAGGTGAACAGCCTCTAGTTGATAGAATAATGTAGATAAGGGAAGTCGGCAAAAT  442021

Query  2701    AGATCCGTAACTTCGGGATAAGGATTGGCTCTAAGGGTCGGGTAGTGAGGGCCTTGGTCA  2760
               ||||||||||||||||||||||||||||||||||||||||||||||||||||||||||||
Sbjct  442020  AGATCCGTAACTTCGGGATAAGGATTGGCTCTAAGGGTCGGGTAGTGAGGGCCTTGGTCA  441961

Query  2761    GACGCAGCGGGCGTGCTTGTGGACTGCTTGGTGGGGCTTGCTCTGCTAGGCGGACTACTT  2820
               ||||||||||||||||||||||||||||||||||||||||||||||||||||||||||||
Sbjct  441960  GACGCAGCGGGCGTGCTTGTGGACTGCTTGGTGGGGCTTGCTCTGCTAGGCGGACTACTT  441901

Query  2821    GCGTGCCTTGTTGTAGACGGCCTTGGTAGGTCTCTTGTAGACCGTCGCTTGCTACAATTA  2880
               ||||||||||||||||||||||||||||||||||||||||||||||||||||||||||||
Sbjct  441900  GCGTGCCTTGTTGTAGACGGCCTTGGTAGGTCTCTTGTAGACCGTCGCTTGCTACAATTA  441841

Query  2881    ACGATCAACTTAGAACTGGTACGGACAAGGGGAAT  2915
               |||||||||||||||||||||||||||||||||||
Sbjct  441840  ACGATCAACTTAGAACTGGTACGGACAAGGGGAAT  441806


 Score = 5332 bits (2887),  Expect = 0.0
 Identities = 2907/2915 (99%), Gaps = 7/2915 (0%)
 Strand=Plus/Minus

Query  1       CAAGGTTTCCGTAGGTGAACCTGCGGAAGGATCATTAAAGAAATTTAATAATTTTGAAAA  60
               ||||||||||||||||||||||||||||||||||||||||||||||||||||||||||||
Sbjct  462866  CAAGGTTTCCGTAGGTGAACCTGCGGAAGGATCATTAAAGAAATTTAATAATTTTGAAAA  462807

Query  61      TGGAtttttttGTTTTGGCAAGAGCATGAGAGCTTTTACTGGGCAAGAAGACAAGAGATG  120
               |||||||||||||||||||||||||||||||||||| |||||||||||||||| ||||||
Sbjct  462806  TGGATTTTTTTGTTTTGGCAAGAGCATGAGAGCTTT-ACTGGGCAAGAAGACAGGAGATG  462748

Query  121     GAGAGTCCAGCCGGGCCTGCGCTTAAGTGCGCGGTCTTGCTAGGCTTGTAAGTTTCTTTC  180
               ||||||||||||||||||||||||||||||||||||||||||||||||||||||||||||
Sbjct  462747  GAGAGTCCAGCCGGGCCTGCGCTTAAGTGCGCGGTCTTGCTAGGCTTGTAAGTTTCTTTC  462688

Query  181     TTGCTATTCCAAACGGTGAGAGATTTCTGTGCTTTTGTTATAGGACAATTAAAACCGTTT  240
               ||||||||||||||||||||||||||||||||||||||||||||||||||||||||||||
Sbjct  462687  TTGCTATTCCAAACGGTGAGAGATTTCTGTGCTTTTGTTATAGGACAATTAAAACCGTTT  462628

Query  241     CAATACAACACACTGTGGAGTTTTCATATCTTTGCAACTTTTTCTTTGGGCATTCGAGCA  300
               ||||||||||||||||||||||||||||||||||||||||||||||||||||||||||||
Sbjct  462627  CAATACAACACACTGTGGAGTTTTCATATCTTTGCAACTTTTTCTTTGGGCATTCGAGCA  462568

Query  301     ATCGGGGCCCAGAGGTAACAAACACAAACAATTTTATCTATTCATTAAATTTTTGTCAAA  360
               |||||||||||||||||||||||||||||||||||||||||||||||| |||||||| ||
Sbjct  462567  ATCGGGGCCCAGAGGTAACAAACACAAACAATTTTATCTATTCATTAA-TTTTTGTC-AA  462510

Query  361     AACAAGAATTTTCGTAACTGGAAATTTTAAAATATTAAAAACTTTCAACAACGGATCTCT  420
               |||||||| |||||||||||||||||||||||||||||||||||||||||||||||||||
Sbjct  462509  AACAAGAA-TTTCGTAACTGGAAATTTTAAAATATTAAAAACTTTCAACAACGGATCTCT  462451

Query  421     TGGTTCTCGCATCGATGAAGAACGCAGCGAAATGCGATACGTAATGTGAATTGCAGAATT  480
               ||||||||||||||||||||||||||||||||||||||||||||||||||||||||||||
Sbjct  462450  TGGTTCTCGCATCGATGAAGAACGCAGCGAAATGCGATACGTAATGTGAATTGCAGAATT  462391

Query  481     CCGTGAATCATCGAATCTTTGAACGCACATTGCGCCCCTTGGTATTCCAGGGGGCATGCC  540
               ||||||||||||||||||||||||||||||||||||||||||||||||||||||||||||
Sbjct  462390  CCGTGAATCATCGAATCTTTGAACGCACATTGCGCCCCTTGGTATTCCAGGGGGCATGCC  462331

Query  541     TGTTTGAGCGTCATTTCCTTCTCAAACATTCTGTTTGGTAGTGAGTGATACTCTTTGGAG  600
               ||||||||||||||||||||||||||||||||||||||||||||||||||||||||||||
Sbjct  462330  TGTTTGAGCGTCATTTCCTTCTCAAACATTCTGTTTGGTAGTGAGTGATACTCTTTGGAG  462271

Query  601     TTAACTTGAAATTGCTGGCCTTTTCATTGGATGttttttttCCAAAGAGAGGTTTCTCTG  660
               ||||||||||||||||||||||||||||||||||||||||||||||||||||||||||||
Sbjct  462270  TTAACTTGAAATTGCTGGCCTTTTCATTGGATGTTTTTTTTCCAAAGAGAGGTTTCTCTG  462211

Query  661     CGTGCTTGAGGTATAATGCAAGTACGGTCGTTTTAGGTTTTACCAACTGCGGCTAATCtt  720
               ||||||||||||||||||||||||||||||||||||||||||||||||||||||||||||
Sbjct  462210  CGTGCTTGAGGTATAATGCAAGTACGGTCGTTTTAGGTTTTACCAACTGCGGCTAATCTT  462151

Query  721     tttttATACTGAGCGTATTGGAACGTTATCGATAAGAAGAGAGCGTCTAGGCGAACAATG  780
               ||||||||||||||||||||||||||||||||||||||||||||||||||||||||||||
Sbjct  462150  TTTTTATACTGAGCGTATTGGAACGTTATCGATAAGAAGAGAGCGTCTAGGCGAACAATG  462091

Query  781     TTCTTAAAGTTTGACCTCAAATCAGGTAGGAGTACCCGCTGAACTTAAGCATATCAATAA  840
               ||||||||||||||||||||||||||||||||||||||||||||||||||||||||||||
Sbjct  462090  TTCTTAAAGTTTGACCTCAAATCAGGTAGGAGTACCCGCTGAACTTAAGCATATCAATAA  462031

Query  841     GCGGAGGAAAAGAAACCAACCGGGATTGCCTTAGTAACGGCGAGTGAAGCGGCAAAAGCT  900
               ||||||||||||||||||||||||||||||||||||||||||||||||||||||||||||
Sbjct  462030  GCGGAGGAAAAGAAACCAACCGGGATTGCCTTAGTAACGGCGAGTGAAGCGGCAAAAGCT  461971

Query  901     CAAATTTGAAATCTGGTACCTTCGGTGCCCGAGTTGTAATTTGGAGAGGGCAACTTTGGG  960
               ||||||||||||||||||||||||||||||||||||||||||||||||||||||||||||
Sbjct  461970  CAAATTTGAAATCTGGTACCTTCGGTGCCCGAGTTGTAATTTGGAGAGGGCAACTTTGGG  461911

Query  961     GCCGTTCCTTGTCTATGTTCCTTGGAACAGGACGTCATAGAGGGTGAGAATCCCGTGTGG  1020
               ||||||||||||||||||||||||||||||||||||||||||||||||||||||||||||
Sbjct  461910  GCCGTTCCTTGTCTATGTTCCTTGGAACAGGACGTCATAGAGGGTGAGAATCCCGTGTGG  461851

Query  1021    CGAGGAGTGCGGTTCTTTGTAAAGTGCCTTCGAAGAGTCGAGTTGTTTGGGAATGCAGCT  1080
               ||||||||||||||||||||||||||||||||||||||||||||||||||||||||||||
Sbjct  461850  CGAGGAGTGCGGTTCTTTGTAAAGTGCCTTCGAAGAGTCGAGTTGTTTGGGAATGCAGCT  461791

Query  1081    CTAAGTGGGTGGTAAATTCCATCTAAAGCTAAATATTGGCGAGAGACCGATAGCGAACAA  1140
               ||||||||||||||||||||||||||||||||||||||||||||||||||||||||||||
Sbjct  461790  CTAAGTGGGTGGTAAATTCCATCTAAAGCTAAATATTGGCGAGAGACCGATAGCGAACAA  461731

Query  1141    GTACAGTGATGGAAAGATGAAAAGAACTTTGAAAAGAGAGTGAAAAAGTACGTGAAATTG  1200
               |||||||||||||||||||||| |||||||||||||||||||||||||||||||||||||
Sbjct  461730  GTACAGTGATGGAAAGATGAAA-GAACTTTGAAAAGAGAGTGAAAAAGTACGTGAAATTG  461672

Query  1201    TTGAAAGGGAAGGGCATTTGATCAGACATGGTGTTTTGTGCCCTCTGCTCCTTGTGGGTA  1260
               ||||||||||||||||||||||||||||||||||||||||||||||||||||||||||||
Sbjct  461671  TTGAAAGGGAAGGGCATTTGATCAGACATGGTGTTTTGTGCCCTCTGCTCCTTGTGGGTA  461612

Query  1261    GGGGAATCTCGCATTTCACTGGGCCAGCATCAGTTTTGGTGGCAGGATAAATCCATAGGA  1320
               ||||||||||||||||||||||||||||||||||||||||||||||||||||||||||||
Sbjct  461611  GGGGAATCTCGCATTTCACTGGGCCAGCATCAGTTTTGGTGGCAGGATAAATCCATAGGA  461552

Query  1321    ATGTAGCTTGCCTCGGTAAGTATTATAGCCTGTGGGAATACTGCCAGCTGGGACTGAGGA  1380
               ||||||||||||||||||||||||||||||||||||||||||||||||||||||||||||
Sbjct  461551  ATGTAGCTTGCCTCGGTAAGTATTATAGCCTGTGGGAATACTGCCAGCTGGGACTGAGGA  461492

Query  1381    CTGCGACGTAAGTCAAGGATGCTGGCATAATGGTTATATGCCGCCCGTCTTGAAACACGG  1440
               ||||||||||||||||||||||||||||||||||||||||||||||||||||||||||||
Sbjct  461491  CTGCGACGTAAGTCAAGGATGCTGGCATAATGGTTATATGCCGCCCGTCTTGAAACACGG  461432

Query  1441    ACCAAGGAGTCTAACGTCTATGCGAGTGTTTGGGTGTAAAACCCATACGCGTAATGAAAG  1500
               ||||||||||||||||||||||||||||||||||||||||||||||||||||||||||||
Sbjct  461431  ACCAAGGAGTCTAACGTCTATGCGAGTGTTTGGGTGTAAAACCCATACGCGTAATGAAAG  461372

Query  1501    TGAACGTAGGTTGGGGCCTCGCAAGAGGTGCACAATCGACCGATCCTGATGTCTTCGGAT  1560
               ||||||||||||||||||||||||||||||||||||||||||||||||||||||||||||
Sbjct  461371  TGAACGTAGGTTGGGGCCTCGCAAGAGGTGCACAATCGACCGATCCTGATGTCTTCGGAT  461312

Query  1561    GGATTTGAGTAAGAGCATAGCTGTTGGGACCCGAAAGATGGTGAACTATGCCTGAATAGG  1620
               ||||||||||||||||||||||||||||||||||||||||||||||||||||||||||||
Sbjct  461311  GGATTTGAGTAAGAGCATAGCTGTTGGGACCCGAAAGATGGTGAACTATGCCTGAATAGG  461252

Query  1621    GTGAAGCCAGAGGAAACTCTGGTGGAGGCTCGTAGCGGTTCTGACGTGCAAATCGATCGT  1680
               ||||||||||||||||||||||||||||||||||||||||||||||||||||||||||||
Sbjct  461251  GTGAAGCCAGAGGAAACTCTGGTGGAGGCTCGTAGCGGTTCTGACGTGCAAATCGATCGT  461192

Query  1681    CGAATTTGGGTATAGGGGCGAAAGACTAATCGAACCATCTAGTAGCTGGTTCCTGCCGAA  1740
               |||||||||||||||||||||||||||||||||||||||||||||||||||| |||||||
Sbjct  461191  CGAATTTGGGTATAGGGGCGAAAGACTAATCGAACCATCTAGTAGCTGGTTC-TGCCGAA  461133

Query  1741    GTTTCCCTCAGGATAGCAGAAGCTCGTATCAGTTTTATGAGGTAAAGCGAATGATTAGAG  1800
               ||||||||||||||||||||||||||||||||||||||||||||||||||||||||||||
Sbjct  461132  GTTTCCCTCAGGATAGCAGAAGCTCGTATCAGTTTTATGAGGTAAAGCGAATGATTAGAG  461073

Query  1801    GTTCCGGGGTCGAAATGACCTTGACCTATTCTCAAACTTTAAATATGTAAGAAGTCCTTG  1860
               ||||||||||||||||||||||||||||||||||||||||||||||||||||||||||||
Sbjct  461072  GTTCCGGGGTCGAAATGACCTTGACCTATTCTCAAACTTTAAATATGTAAGAAGTCCTTG  461013

Query  1861    TTACTTAATTGAACGTGGACATTTGAATGAAGAGCTTTTAGTGGGCCATTTTTGGTAAGC  1920
               ||||||||||||||||||||||||||||||||||||||||||||||||||||||||||||
Sbjct  461012  TTACTTAATTGAACGTGGACATTTGAATGAAGAGCTTTTAGTGGGCCATTTTTGGTAAGC  460953

Query  1921    AGAACTGGCGATGCGGGATGAACCGAACGTAGAGTTAAGGTGCCGGAATACACGCTCATC  1980
               ||||||||||||||||||||||||||||||||||||||||||||||||||||||||||||
Sbjct  460952  AGAACTGGCGATGCGGGATGAACCGAACGTAGAGTTAAGGTGCCGGAATACACGCTCATC  460893

Query  1981    AGACACCACAAAAGGTGTTAGTTCATCTAGACAGCCGGACGGTGGCCATGGAAGTCGGAA  2040
               ||||||||||||||||||||||||||||||||||||||||||||||||||||||||||||
Sbjct  460892  AGACACCACAAAAGGTGTTAGTTCATCTAGACAGCCGGACGGTGGCCATGGAAGTCGGAA  460833

Query  2041    TCCGCTAAGGAGTGTGTAACAACTCACCGGCCGAATGAACTAGCCCTGAAAATGGATGGC  2100
               ||||||||||||||||||||||||||||||||||||||||||||| ||||||||||||||
Sbjct  460832  TCCGCTAAGGAGTGTGTAACAACTCACCGGCCGAATGAACTAGCC-TGAAAATGGATGGC  460774

Query  2101    GCTCAAGCGTGTTACCTATACTCTACCGTCAGGGTTGATATGATGCCCTGACGAGTAGGC  2160
               ||||||||||||||||||||||||||||||||||||||||||||||||||||||||||||
Sbjct  460773  GCTCAAGCGTGTTACCTATACTCTACCGTCAGGGTTGATATGATGCCCTGACGAGTAGGC  460714

Query  2161    AGGCGTGGAGGTCAGTGACGAAGCCTAGACCGTAAGGTCGGGTCGAACGGCCTCTAGTGC  2220
               ||||||||||||||||||||||||||||||||||||||||||||||||||||||||||||
Sbjct  460713  AGGCGTGGAGGTCAGTGACGAAGCCTAGACCGTAAGGTCGGGTCGAACGGCCTCTAGTGC  460654

Query  2221    AGATCTTGGTGGTAGTAGCAAATATTCAAATGAGAACTTTGAAGACTGAAGTGGGGAAAG  2280
               ||||||||||||||||||||||||||||||||||||||||||||||||||||||||||||
Sbjct  460653  AGATCTTGGTGGTAGTAGCAAATATTCAAATGAGAACTTTGAAGACTGAAGTGGGGAAAG  460594

Query  2281    GTTCCACGTCAACAGCAGTTGGACGTGGGTTAGTCGATCCTAAGAGATGGGGAAGCTCCG  2340
               ||||||||||||||||||||||||||||||||||||||||||||||||||||||||||||
Sbjct  460593  GTTCCACGTCAACAGCAGTTGGACGTGGGTTAGTCGATCCTAAGAGATGGGGAAGCTCCG  460534

Query  2341    TTTCAAAGGCCTGATTTTATGCAGGCCACCATCGAAAGGGAATCCGGTTAAGATTCCGGA  2400
               ||||||||||||||||||||||||||||||||||||||||||||||||||||||||||||
Sbjct  460533  TTTCAAAGGCCTGATTTTATGCAGGCCACCATCGAAAGGGAATCCGGTTAAGATTCCGGA  460474

Query  2401    ACCTGGATATGGATTCTTCACGGTAACGTAACTGAATGTGGAGACGTCGGCGCGAGCCCT  2460
               ||||||||||||||||||||||||||||||||||||||||||||||||||||||||||||
Sbjct  460473  ACCTGGATATGGATTCTTCACGGTAACGTAACTGAATGTGGAGACGTCGGCGCGAGCCCT  460414

Query  2461    GGGAGGAGTTATCTTTTCTTCTTAACAGCTTATCACCCCGGAATTGGTTTATCCGGAGAT  2520
               ||||||||||||||||||||||||||||||||||||||||||||||||||||||||||||
Sbjct  460413  GGGAGGAGTTATCTTTTCTTCTTAACAGCTTATCACCCCGGAATTGGTTTATCCGGAGAT  460354

Query  2521    GGGGTCTTATGGCTGGAAGAGGCCAGCACCTTTGCTGGCTCCGGTGCGCTTGTGACGGCC  2580
               ||||||||||||||||||||||||||||||||||||||||||||||||||||||||||||
Sbjct  460353  GGGGTCTTATGGCTGGAAGAGGCCAGCACCTTTGCTGGCTCCGGTGCGCTTGTGACGGCC  460294

Query  2581    CGTGAAAATCCACAGGAAGGAATAGTTTTCATGCCAGGTCGTACTGATAACCGCAGCAGG  2640
               ||||||||||||||||||||||||||||||||||||||||||||||||||||||||||||
Sbjct  460293  CGTGAAAATCCACAGGAAGGAATAGTTTTCATGCCAGGTCGTACTGATAACCGCAGCAGG  460234

Query  2641    TCTCCAAGGTGAACAGCCTCTAGTTGATAGAATAATGTAGATAAGGGAAGTCGGCAAAAT  2700
               ||||||||||||||||||||||||||||||||||||||||||||||||||||||||||||
Sbjct  460233  TCTCCAAGGTGAACAGCCTCTAGTTGATAGAATAATGTAGATAAGGGAAGTCGGCAAAAT  460174

Query  2701    AGATCCGTAACTTCGGGATAAGGATTGGCTCTAAGGGTCGGGTAGTGAGGGCCTTGGTCA  2760
               ||||||||||||||||||||||||||||||||||||||||||||||||||||||||||||
Sbjct  460173  AGATCCGTAACTTCGGGATAAGGATTGGCTCTAAGGGTCGGGTAGTGAGGGCCTTGGTCA  460114

Query  2761    GACGCAGCGGGCGTGCTTGTGGACTGCTTGGTGGGGCTTGCTCTGCTAGGCGGACTACTT  2820
               ||||||||||||||||||||||||||||||||||||||||||||||||||||||||||||
Sbjct  460113  GACGCAGCGGGCGTGCTTGTGGACTGCTTGGTGGGGCTTGCTCTGCTAGGCGGACTACTT  460054

Query  2821    GCGTGCCTTGTTGTAGACGGCCTTGGTAGGTCTCTTGTAGACCGTCGCTTGCTACAATTA  2880
               ||||||||||||||||||||||||||||||||||||||||||||||||||||||||||||
Sbjct  460053  GCGTGCCTTGTTGTAGACGGCCTTGGTAGGTCTCTTGTAGACCGTCGCTTGCTACAATTA  459994

Query  2881    ACGATCAACTTAGAACTGGTACGGACAAGGGGAAT  2915
               |||||||||||||||||||||||||||||||||||
Sbjct  459993  ACGATCAACTTAGAACTGGTACGGACAAGGGGAAT  459959


>BK006945.2 TPA_inf: Saccharomyces cerevisiae S288C chromosome XII, complete 
sequence
Length=1078177

 Score = 5384 bits (2915),  Expect = 0.0
 Identities = 2915/2915 (100%), Gaps = 0/2915 (0%)
 Strand=Plus/Minus

Query  1       CAAGGTTTCCGTAGGTGAACCTGCGGAAGGATCATTAAAGAAATTTAATAATTTTGAAAA  60
               ||||||||||||||||||||||||||||||||||||||||||||||||||||||||||||
Sbjct  455969  CAAGGTTTCCGTAGGTGAACCTGCGGAAGGATCATTAAAGAAATTTAATAATTTTGAAAA  455910

Query  61      TGGAtttttttGTTTTGGCAAGAGCATGAGAGCTTTTACTGGGCAAGAAGACAAGAGATG  120
               ||||||||||||||||||||||||||||||||||||||||||||||||||||||||||||
Sbjct  455909  TGGATTTTTTTGTTTTGGCAAGAGCATGAGAGCTTTTACTGGGCAAGAAGACAAGAGATG  455850

Query  121     GAGAGTCCAGCCGGGCCTGCGCTTAAGTGCGCGGTCTTGCTAGGCTTGTAAGTTTCTTTC  180
               ||||||||||||||||||||||||||||||||||||||||||||||||||||||||||||
Sbjct  455849  GAGAGTCCAGCCGGGCCTGCGCTTAAGTGCGCGGTCTTGCTAGGCTTGTAAGTTTCTTTC  455790

Query  181     TTGCTATTCCAAACGGTGAGAGATTTCTGTGCTTTTGTTATAGGACAATTAAAACCGTTT  240
               ||||||||||||||||||||||||||||||||||||||||||||||||||||||||||||
Sbjct  455789  TTGCTATTCCAAACGGTGAGAGATTTCTGTGCTTTTGTTATAGGACAATTAAAACCGTTT  455730

Query  241     CAATACAACACACTGTGGAGTTTTCATATCTTTGCAACTTTTTCTTTGGGCATTCGAGCA  300
               ||||||||||||||||||||||||||||||||||||||||||||||||||||||||||||
Sbjct  455729  CAATACAACACACTGTGGAGTTTTCATATCTTTGCAACTTTTTCTTTGGGCATTCGAGCA  455670

Query  301     ATCGGGGCCCAGAGGTAACAAACACAAACAATTTTATCTATTCATTAAATTTTTGTCAAA  360
               ||||||||||||||||||||||||||||||||||||||||||||||||||||||||||||
Sbjct  455669  ATCGGGGCCCAGAGGTAACAAACACAAACAATTTTATCTATTCATTAAATTTTTGTCAAA  455610

Query  361     AACAAGAATTTTCGTAACTGGAAATTTTAAAATATTAAAAACTTTCAACAACGGATCTCT  420
               ||||||||||||||||||||||||||||||||||||||||||||||||||||||||||||
Sbjct  455609  AACAAGAATTTTCGTAACTGGAAATTTTAAAATATTAAAAACTTTCAACAACGGATCTCT  455550

Query  421     TGGTTCTCGCATCGATGAAGAACGCAGCGAAATGCGATACGTAATGTGAATTGCAGAATT  480
               ||||||||||||||||||||||||||||||||||||||||||||||||||||||||||||
Sbjct  455549  TGGTTCTCGCATCGATGAAGAACGCAGCGAAATGCGATACGTAATGTGAATTGCAGAATT  455490

Query  481     CCGTGAATCATCGAATCTTTGAACGCACATTGCGCCCCTTGGTATTCCAGGGGGCATGCC  540
               ||||||||||||||||||||||||||||||||||||||||||||||||||||||||||||
Sbjct  455489  CCGTGAATCATCGAATCTTTGAACGCACATTGCGCCCCTTGGTATTCCAGGGGGCATGCC  455430

Query  541     TGTTTGAGCGTCATTTCCTTCTCAAACATTCTGTTTGGTAGTGAGTGATACTCTTTGGAG  600
               ||||||||||||||||||||||||||||||||||||||||||||||||||||||||||||
Sbjct  455429  TGTTTGAGCGTCATTTCCTTCTCAAACATTCTGTTTGGTAGTGAGTGATACTCTTTGGAG  455370

Query  601     TTAACTTGAAATTGCTGGCCTTTTCATTGGATGttttttttCCAAAGAGAGGTTTCTCTG  660
               ||||||||||||||||||||||||||||||||||||||||||||||||||||||||||||
Sbjct  455369  TTAACTTGAAATTGCTGGCCTTTTCATTGGATGTTTTTTTTCCAAAGAGAGGTTTCTCTG  455310

Query  661     CGTGCTTGAGGTATAATGCAAGTACGGTCGTTTTAGGTTTTACCAACTGCGGCTAATCtt  720
               ||||||||||||||||||||||||||||||||||||||||||||||||||||||||||||
Sbjct  455309  CGTGCTTGAGGTATAATGCAAGTACGGTCGTTTTAGGTTTTACCAACTGCGGCTAATCTT  455250

Query  721     tttttATACTGAGCGTATTGGAACGTTATCGATAAGAAGAGAGCGTCTAGGCGAACAATG  780
               ||||||||||||||||||||||||||||||||||||||||||||||||||||||||||||
Sbjct  455249  TTTTTATACTGAGCGTATTGGAACGTTATCGATAAGAAGAGAGCGTCTAGGCGAACAATG  455190

Query  781     TTCTTAAAGTTTGACCTCAAATCAGGTAGGAGTACCCGCTGAACTTAAGCATATCAATAA  840
               ||||||||||||||||||||||||||||||||||||||||||||||||||||||||||||
Sbjct  455189  TTCTTAAAGTTTGACCTCAAATCAGGTAGGAGTACCCGCTGAACTTAAGCATATCAATAA  455130

Query  841     GCGGAGGAAAAGAAACCAACCGGGATTGCCTTAGTAACGGCGAGTGAAGCGGCAAAAGCT  900
               ||||||||||||||||||||||||||||||||||||||||||||||||||||||||||||
Sbjct  455129  GCGGAGGAAAAGAAACCAACCGGGATTGCCTTAGTAACGGCGAGTGAAGCGGCAAAAGCT  455070

Query  901     CAAATTTGAAATCTGGTACCTTCGGTGCCCGAGTTGTAATTTGGAGAGGGCAACTTTGGG  960
               ||||||||||||||||||||||||||||||||||||||||||||||||||||||||||||
Sbjct  455069  CAAATTTGAAATCTGGTACCTTCGGTGCCCGAGTTGTAATTTGGAGAGGGCAACTTTGGG  455010

Query  961     GCCGTTCCTTGTCTATGTTCCTTGGAACAGGACGTCATAGAGGGTGAGAATCCCGTGTGG  1020
               ||||||||||||||||||||||||||||||||||||||||||||||||||||||||||||
Sbjct  455009  GCCGTTCCTTGTCTATGTTCCTTGGAACAGGACGTCATAGAGGGTGAGAATCCCGTGTGG  454950

Query  1021    CGAGGAGTGCGGTTCTTTGTAAAGTGCCTTCGAAGAGTCGAGTTGTTTGGGAATGCAGCT  1080
               ||||||||||||||||||||||||||||||||||||||||||||||||||||||||||||
Sbjct  454949  CGAGGAGTGCGGTTCTTTGTAAAGTGCCTTCGAAGAGTCGAGTTGTTTGGGAATGCAGCT  454890

Query  1081    CTAAGTGGGTGGTAAATTCCATCTAAAGCTAAATATTGGCGAGAGACCGATAGCGAACAA  1140
               ||||||||||||||||||||||||||||||||||||||||||||||||||||||||||||
Sbjct  454889  CTAAGTGGGTGGTAAATTCCATCTAAAGCTAAATATTGGCGAGAGACCGATAGCGAACAA  454830

Query  1141    GTACAGTGATGGAAAGATGAAAAGAACTTTGAAAAGAGAGTGAAAAAGTACGTGAAATTG  1200
               ||||||||||||||||||||||||||||||||||||||||||||||||||||||||||||
Sbjct  454829  GTACAGTGATGGAAAGATGAAAAGAACTTTGAAAAGAGAGTGAAAAAGTACGTGAAATTG  454770

Query  1201    TTGAAAGGGAAGGGCATTTGATCAGACATGGTGTTTTGTGCCCTCTGCTCCTTGTGGGTA  1260
               ||||||||||||||||||||||||||||||||||||||||||||||||||||||||||||
Sbjct  454769  TTGAAAGGGAAGGGCATTTGATCAGACATGGTGTTTTGTGCCCTCTGCTCCTTGTGGGTA  454710

Query  1261    GGGGAATCTCGCATTTCACTGGGCCAGCATCAGTTTTGGTGGCAGGATAAATCCATAGGA  1320
               ||||||||||||||||||||||||||||||||||||||||||||||||||||||||||||
Sbjct  454709  GGGGAATCTCGCATTTCACTGGGCCAGCATCAGTTTTGGTGGCAGGATAAATCCATAGGA  454650

Query  1321    ATGTAGCTTGCCTCGGTAAGTATTATAGCCTGTGGGAATACTGCCAGCTGGGACTGAGGA  1380
               ||||||||||||||||||||||||||||||||||||||||||||||||||||||||||||
Sbjct  454649  ATGTAGCTTGCCTCGGTAAGTATTATAGCCTGTGGGAATACTGCCAGCTGGGACTGAGGA  454590

Query  1381    CTGCGACGTAAGTCAAGGATGCTGGCATAATGGTTATATGCCGCCCGTCTTGAAACACGG  1440
               ||||||||||||||||||||||||||||||||||||||||||||||||||||||||||||
Sbjct  454589  CTGCGACGTAAGTCAAGGATGCTGGCATAATGGTTATATGCCGCCCGTCTTGAAACACGG  454530

Query  1441    ACCAAGGAGTCTAACGTCTATGCGAGTGTTTGGGTGTAAAACCCATACGCGTAATGAAAG  1500
               ||||||||||||||||||||||||||||||||||||||||||||||||||||||||||||
Sbjct  454529  ACCAAGGAGTCTAACGTCTATGCGAGTGTTTGGGTGTAAAACCCATACGCGTAATGAAAG  454470

Query  1501    TGAACGTAGGTTGGGGCCTCGCAAGAGGTGCACAATCGACCGATCCTGATGTCTTCGGAT  1560
               ||||||||||||||||||||||||||||||||||||||||||||||||||||||||||||
Sbjct  454469  TGAACGTAGGTTGGGGCCTCGCAAGAGGTGCACAATCGACCGATCCTGATGTCTTCGGAT  454410

Query  1561    GGATTTGAGTAAGAGCATAGCTGTTGGGACCCGAAAGATGGTGAACTATGCCTGAATAGG  1620
               ||||||||||||||||||||||||||||||||||||||||||||||||||||||||||||
Sbjct  454409  GGATTTGAGTAAGAGCATAGCTGTTGGGACCCGAAAGATGGTGAACTATGCCTGAATAGG  454350

Query  1621    GTGAAGCCAGAGGAAACTCTGGTGGAGGCTCGTAGCGGTTCTGACGTGCAAATCGATCGT  1680
               ||||||||||||||||||||||||||||||||||||||||||||||||||||||||||||
Sbjct  454349  GTGAAGCCAGAGGAAACTCTGGTGGAGGCTCGTAGCGGTTCTGACGTGCAAATCGATCGT  454290

Query  1681    CGAATTTGGGTATAGGGGCGAAAGACTAATCGAACCATCTAGTAGCTGGTTCCTGCCGAA  1740
               ||||||||||||||||||||||||||||||||||||||||||||||||||||||||||||
Sbjct  454289  CGAATTTGGGTATAGGGGCGAAAGACTAATCGAACCATCTAGTAGCTGGTTCCTGCCGAA  454230

Query  1741    GTTTCCCTCAGGATAGCAGAAGCTCGTATCAGTTTTATGAGGTAAAGCGAATGATTAGAG  1800
               ||||||||||||||||||||||||||||||||||||||||||||||||||||||||||||
Sbjct  454229  GTTTCCCTCAGGATAGCAGAAGCTCGTATCAGTTTTATGAGGTAAAGCGAATGATTAGAG  454170

Query  1801    GTTCCGGGGTCGAAATGACCTTGACCTATTCTCAAACTTTAAATATGTAAGAAGTCCTTG  1860
               ||||||||||||||||||||||||||||||||||||||||||||||||||||||||||||
Sbjct  454169  GTTCCGGGGTCGAAATGACCTTGACCTATTCTCAAACTTTAAATATGTAAGAAGTCCTTG  454110

Query  1861    TTACTTAATTGAACGTGGACATTTGAATGAAGAGCTTTTAGTGGGCCATTTTTGGTAAGC  1920
               ||||||||||||||||||||||||||||||||||||||||||||||||||||||||||||
Sbjct  454109  TTACTTAATTGAACGTGGACATTTGAATGAAGAGCTTTTAGTGGGCCATTTTTGGTAAGC  454050

Query  1921    AGAACTGGCGATGCGGGATGAACCGAACGTAGAGTTAAGGTGCCGGAATACACGCTCATC  1980
               ||||||||||||||||||||||||||||||||||||||||||||||||||||||||||||
Sbjct  454049  AGAACTGGCGATGCGGGATGAACCGAACGTAGAGTTAAGGTGCCGGAATACACGCTCATC  453990

Query  1981    AGACACCACAAAAGGTGTTAGTTCATCTAGACAGCCGGACGGTGGCCATGGAAGTCGGAA  2040
               ||||||||||||||||||||||||||||||||||||||||||||||||||||||||||||
Sbjct  453989  AGACACCACAAAAGGTGTTAGTTCATCTAGACAGCCGGACGGTGGCCATGGAAGTCGGAA  453930

Query  2041    TCCGCTAAGGAGTGTGTAACAACTCACCGGCCGAATGAACTAGCCCTGAAAATGGATGGC  2100
               ||||||||||||||||||||||||||||||||||||||||||||||||||||||||||||
Sbjct  453929  TCCGCTAAGGAGTGTGTAACAACTCACCGGCCGAATGAACTAGCCCTGAAAATGGATGGC  453870

Query  2101    GCTCAAGCGTGTTACCTATACTCTACCGTCAGGGTTGATATGATGCCCTGACGAGTAGGC  2160
               ||||||||||||||||||||||||||||||||||||||||||||||||||||||||||||
Sbjct  453869  GCTCAAGCGTGTTACCTATACTCTACCGTCAGGGTTGATATGATGCCCTGACGAGTAGGC  453810

Query  2161    AGGCGTGGAGGTCAGTGACGAAGCCTAGACCGTAAGGTCGGGTCGAACGGCCTCTAGTGC  2220
               ||||||||||||||||||||||||||||||||||||||||||||||||||||||||||||
Sbjct  453809  AGGCGTGGAGGTCAGTGACGAAGCCTAGACCGTAAGGTCGGGTCGAACGGCCTCTAGTGC  453750

Query  2221    AGATCTTGGTGGTAGTAGCAAATATTCAAATGAGAACTTTGAAGACTGAAGTGGGGAAAG  2280
               ||||||||||||||||||||||||||||||||||||||||||||||||||||||||||||
Sbjct  453749  AGATCTTGGTGGTAGTAGCAAATATTCAAATGAGAACTTTGAAGACTGAAGTGGGGAAAG  453690

Query  2281    GTTCCACGTCAACAGCAGTTGGACGTGGGTTAGTCGATCCTAAGAGATGGGGAAGCTCCG  2340
               ||||||||||||||||||||||||||||||||||||||||||||||||||||||||||||
Sbjct  453689  GTTCCACGTCAACAGCAGTTGGACGTGGGTTAGTCGATCCTAAGAGATGGGGAAGCTCCG  453630

Query  2341    TTTCAAAGGCCTGATTTTATGCAGGCCACCATCGAAAGGGAATCCGGTTAAGATTCCGGA  2400
               ||||||||||||||||||||||||||||||||||||||||||||||||||||||||||||
Sbjct  453629  TTTCAAAGGCCTGATTTTATGCAGGCCACCATCGAAAGGGAATCCGGTTAAGATTCCGGA  453570

Query  2401    ACCTGGATATGGATTCTTCACGGTAACGTAACTGAATGTGGAGACGTCGGCGCGAGCCCT  2460
               ||||||||||||||||||||||||||||||||||||||||||||||||||||||||||||
Sbjct  453569  ACCTGGATATGGATTCTTCACGGTAACGTAACTGAATGTGGAGACGTCGGCGCGAGCCCT  453510

Query  2461    GGGAGGAGTTATCTTTTCTTCTTAACAGCTTATCACCCCGGAATTGGTTTATCCGGAGAT  2520
               ||||||||||||||||||||||||||||||||||||||||||||||||||||||||||||
Sbjct  453509  GGGAGGAGTTATCTTTTCTTCTTAACAGCTTATCACCCCGGAATTGGTTTATCCGGAGAT  453450

Query  2521    GGGGTCTTATGGCTGGAAGAGGCCAGCACCTTTGCTGGCTCCGGTGCGCTTGTGACGGCC  2580
               ||||||||||||||||||||||||||||||||||||||||||||||||||||||||||||
Sbjct  453449  GGGGTCTTATGGCTGGAAGAGGCCAGCACCTTTGCTGGCTCCGGTGCGCTTGTGACGGCC  453390

Query  2581    CGTGAAAATCCACAGGAAGGAATAGTTTTCATGCCAGGTCGTACTGATAACCGCAGCAGG  2640
               ||||||||||||||||||||||||||||||||||||||||||||||||||||||||||||
Sbjct  453389  CGTGAAAATCCACAGGAAGGAATAGTTTTCATGCCAGGTCGTACTGATAACCGCAGCAGG  453330

Query  2641    TCTCCAAGGTGAACAGCCTCTAGTTGATAGAATAATGTAGATAAGGGAAGTCGGCAAAAT  2700
               ||||||||||||||||||||||||||||||||||||||||||||||||||||||||||||
Sbjct  453329  TCTCCAAGGTGAACAGCCTCTAGTTGATAGAATAATGTAGATAAGGGAAGTCGGCAAAAT  453270

Query  2701    AGATCCGTAACTTCGGGATAAGGATTGGCTCTAAGGGTCGGGTAGTGAGGGCCTTGGTCA  2760
               ||||||||||||||||||||||||||||||||||||||||||||||||||||||||||||
Sbjct  453269  AGATCCGTAACTTCGGGATAAGGATTGGCTCTAAGGGTCGGGTAGTGAGGGCCTTGGTCA  453210

Query  2761    GACGCAGCGGGCGTGCTTGTGGACTGCTTGGTGGGGCTTGCTCTGCTAGGCGGACTACTT  2820
               ||||||||||||||||||||||||||||||||||||||||||||||||||||||||||||
Sbjct  453209  GACGCAGCGGGCGTGCTTGTGGACTGCTTGGTGGGGCTTGCTCTGCTAGGCGGACTACTT  453150

Query  2821    GCGTGCCTTGTTGTAGACGGCCTTGGTAGGTCTCTTGTAGACCGTCGCTTGCTACAATTA  2880
               ||||||||||||||||||||||||||||||||||||||||||||||||||||||||||||
Sbjct  453149  GCGTGCCTTGTTGTAGACGGCCTTGGTAGGTCTCTTGTAGACCGTCGCTTGCTACAATTA  453090

Query  2881    ACGATCAACTTAGAACTGGTACGGACAAGGGGAAT  2915
               |||||||||||||||||||||||||||||||||||
Sbjct  453089  ACGATCAACTTAGAACTGGTACGGACAAGGGGAAT  453055


 Score = 5384 bits (2915),  Expect = 0.0
 Identities = 2915/2915 (100%), Gaps = 0/2915 (0%)
 Strand=Plus/Minus

Query  1       CAAGGTTTCCGTAGGTGAACCTGCGGAAGGATCATTAAAGAAATTTAATAATTTTGAAAA  60
               ||||||||||||||||||||||||||||||||||||||||||||||||||||||||||||
Sbjct  465106  CAAGGTTTCCGTAGGTGAACCTGCGGAAGGATCATTAAAGAAATTTAATAATTTTGAAAA  465047

Query  61      TGGAtttttttGTTTTGGCAAGAGCATGAGAGCTTTTACTGGGCAAGAAGACAAGAGATG  120
               ||||||||||||||||||||||||||||||||||||||||||||||||||||||||||||
Sbjct  465046  TGGATTTTTTTGTTTTGGCAAGAGCATGAGAGCTTTTACTGGGCAAGAAGACAAGAGATG  464987

Query  121     GAGAGTCCAGCCGGGCCTGCGCTTAAGTGCGCGGTCTTGCTAGGCTTGTAAGTTTCTTTC  180
               ||||||||||||||||||||||||||||||||||||||||||||||||||||||||||||
Sbjct  464986  GAGAGTCCAGCCGGGCCTGCGCTTAAGTGCGCGGTCTTGCTAGGCTTGTAAGTTTCTTTC  464927

Query  181     TTGCTATTCCAAACGGTGAGAGATTTCTGTGCTTTTGTTATAGGACAATTAAAACCGTTT  240
               ||||||||||||||||||||||||||||||||||||||||||||||||||||||||||||
Sbjct  464926  TTGCTATTCCAAACGGTGAGAGATTTCTGTGCTTTTGTTATAGGACAATTAAAACCGTTT  464867

Query  241     CAATACAACACACTGTGGAGTTTTCATATCTTTGCAACTTTTTCTTTGGGCATTCGAGCA  300
               ||||||||||||||||||||||||||||||||||||||||||||||||||||||||||||
Sbjct  464866  CAATACAACACACTGTGGAGTTTTCATATCTTTGCAACTTTTTCTTTGGGCATTCGAGCA  464807

Query  301     ATCGGGGCCCAGAGGTAACAAACACAAACAATTTTATCTATTCATTAAATTTTTGTCAAA  360
               ||||||||||||||||||||||||||||||||||||||||||||||||||||||||||||
Sbjct  464806  ATCGGGGCCCAGAGGTAACAAACACAAACAATTTTATCTATTCATTAAATTTTTGTCAAA  464747

Query  361     AACAAGAATTTTCGTAACTGGAAATTTTAAAATATTAAAAACTTTCAACAACGGATCTCT  420
               ||||||||||||||||||||||||||||||||||||||||||||||||||||||||||||
Sbjct  464746  AACAAGAATTTTCGTAACTGGAAATTTTAAAATATTAAAAACTTTCAACAACGGATCTCT  464687

Query  421     TGGTTCTCGCATCGATGAAGAACGCAGCGAAATGCGATACGTAATGTGAATTGCAGAATT  480
               ||||||||||||||||||||||||||||||||||||||||||||||||||||||||||||
Sbjct  464686  TGGTTCTCGCATCGATGAAGAACGCAGCGAAATGCGATACGTAATGTGAATTGCAGAATT  464627

Query  481     CCGTGAATCATCGAATCTTTGAACGCACATTGCGCCCCTTGGTATTCCAGGGGGCATGCC  540
               ||||||||||||||||||||||||||||||||||||||||||||||||||||||||||||
Sbjct  464626  CCGTGAATCATCGAATCTTTGAACGCACATTGCGCCCCTTGGTATTCCAGGGGGCATGCC  464567

Query  541     TGTTTGAGCGTCATTTCCTTCTCAAACATTCTGTTTGGTAGTGAGTGATACTCTTTGGAG  600
               ||||||||||||||||||||||||||||||||||||||||||||||||||||||||||||
Sbjct  464566  TGTTTGAGCGTCATTTCCTTCTCAAACATTCTGTTTGGTAGTGAGTGATACTCTTTGGAG  464507

Query  601     TTAACTTGAAATTGCTGGCCTTTTCATTGGATGttttttttCCAAAGAGAGGTTTCTCTG  660
               ||||||||||||||||||||||||||||||||||||||||||||||||||||||||||||
Sbjct  464506  TTAACTTGAAATTGCTGGCCTTTTCATTGGATGTTTTTTTTCCAAAGAGAGGTTTCTCTG  464447

Query  661     CGTGCTTGAGGTATAATGCAAGTACGGTCGTTTTAGGTTTTACCAACTGCGGCTAATCtt  720
               ||||||||||||||||||||||||||||||||||||||||||||||||||||||||||||
Sbjct  464446  CGTGCTTGAGGTATAATGCAAGTACGGTCGTTTTAGGTTTTACCAACTGCGGCTAATCTT  464387

Query  721     tttttATACTGAGCGTATTGGAACGTTATCGATAAGAAGAGAGCGTCTAGGCGAACAATG  780
               ||||||||||||||||||||||||||||||||||||||||||||||||||||||||||||
Sbjct  464386  TTTTTATACTGAGCGTATTGGAACGTTATCGATAAGAAGAGAGCGTCTAGGCGAACAATG  464327

Query  781     TTCTTAAAGTTTGACCTCAAATCAGGTAGGAGTACCCGCTGAACTTAAGCATATCAATAA  840
               ||||||||||||||||||||||||||||||||||||||||||||||||||||||||||||
Sbjct  464326  TTCTTAAAGTTTGACCTCAAATCAGGTAGGAGTACCCGCTGAACTTAAGCATATCAATAA  464267

Query  841     GCGGAGGAAAAGAAACCAACCGGGATTGCCTTAGTAACGGCGAGTGAAGCGGCAAAAGCT  900
               ||||||||||||||||||||||||||||||||||||||||||||||||||||||||||||
Sbjct  464266  GCGGAGGAAAAGAAACCAACCGGGATTGCCTTAGTAACGGCGAGTGAAGCGGCAAAAGCT  464207

Query  901     CAAATTTGAAATCTGGTACCTTCGGTGCCCGAGTTGTAATTTGGAGAGGGCAACTTTGGG  960
               ||||||||||||||||||||||||||||||||||||||||||||||||||||||||||||
Sbjct  464206  CAAATTTGAAATCTGGTACCTTCGGTGCCCGAGTTGTAATTTGGAGAGGGCAACTTTGGG  464147

Query  961     GCCGTTCCTTGTCTATGTTCCTTGGAACAGGACGTCATAGAGGGTGAGAATCCCGTGTGG  1020
               ||||||||||||||||||||||||||||||||||||||||||||||||||||||||||||
Sbjct  464146  GCCGTTCCTTGTCTATGTTCCTTGGAACAGGACGTCATAGAGGGTGAGAATCCCGTGTGG  464087

Query  1021    CGAGGAGTGCGGTTCTTTGTAAAGTGCCTTCGAAGAGTCGAGTTGTTTGGGAATGCAGCT  1080
               ||||||||||||||||||||||||||||||||||||||||||||||||||||||||||||
Sbjct  464086  CGAGGAGTGCGGTTCTTTGTAAAGTGCCTTCGAAGAGTCGAGTTGTTTGGGAATGCAGCT  464027

Query  1081    CTAAGTGGGTGGTAAATTCCATCTAAAGCTAAATATTGGCGAGAGACCGATAGCGAACAA  1140
               ||||||||||||||||||||||||||||||||||||||||||||||||||||||||||||
Sbjct  464026  CTAAGTGGGTGGTAAATTCCATCTAAAGCTAAATATTGGCGAGAGACCGATAGCGAACAA  463967

Query  1141    GTACAGTGATGGAAAGATGAAAAGAACTTTGAAAAGAGAGTGAAAAAGTACGTGAAATTG  1200
               ||||||||||||||||||||||||||||||||||||||||||||||||||||||||||||
Sbjct  463966  GTACAGTGATGGAAAGATGAAAAGAACTTTGAAAAGAGAGTGAAAAAGTACGTGAAATTG  463907

Query  1201    TTGAAAGGGAAGGGCATTTGATCAGACATGGTGTTTTGTGCCCTCTGCTCCTTGTGGGTA  1260
               ||||||||||||||||||||||||||||||||||||||||||||||||||||||||||||
Sbjct  463906  TTGAAAGGGAAGGGCATTTGATCAGACATGGTGTTTTGTGCCCTCTGCTCCTTGTGGGTA  463847

Query  1261    GGGGAATCTCGCATTTCACTGGGCCAGCATCAGTTTTGGTGGCAGGATAAATCCATAGGA  1320
               ||||||||||||||||||||||||||||||||||||||||||||||||||||||||||||
Sbjct  463846  GGGGAATCTCGCATTTCACTGGGCCAGCATCAGTTTTGGTGGCAGGATAAATCCATAGGA  463787

Query  1321    ATGTAGCTTGCCTCGGTAAGTATTATAGCCTGTGGGAATACTGCCAGCTGGGACTGAGGA  1380
               ||||||||||||||||||||||||||||||||||||||||||||||||||||||||||||
Sbjct  463786  ATGTAGCTTGCCTCGGTAAGTATTATAGCCTGTGGGAATACTGCCAGCTGGGACTGAGGA  463727

Query  1381    CTGCGACGTAAGTCAAGGATGCTGGCATAATGGTTATATGCCGCCCGTCTTGAAACACGG  1440
               ||||||||||||||||||||||||||||||||||||||||||||||||||||||||||||
Sbjct  463726  CTGCGACGTAAGTCAAGGATGCTGGCATAATGGTTATATGCCGCCCGTCTTGAAACACGG  463667

Query  1441    ACCAAGGAGTCTAACGTCTATGCGAGTGTTTGGGTGTAAAACCCATACGCGTAATGAAAG  1500
               ||||||||||||||||||||||||||||||||||||||||||||||||||||||||||||
Sbjct  463666  ACCAAGGAGTCTAACGTCTATGCGAGTGTTTGGGTGTAAAACCCATACGCGTAATGAAAG  463607

Query  1501    TGAACGTAGGTTGGGGCCTCGCAAGAGGTGCACAATCGACCGATCCTGATGTCTTCGGAT  1560
               ||||||||||||||||||||||||||||||||||||||||||||||||||||||||||||
Sbjct  463606  TGAACGTAGGTTGGGGCCTCGCAAGAGGTGCACAATCGACCGATCCTGATGTCTTCGGAT  463547

Query  1561    GGATTTGAGTAAGAGCATAGCTGTTGGGACCCGAAAGATGGTGAACTATGCCTGAATAGG  1620
               ||||||||||||||||||||||||||||||||||||||||||||||||||||||||||||
Sbjct  463546  GGATTTGAGTAAGAGCATAGCTGTTGGGACCCGAAAGATGGTGAACTATGCCTGAATAGG  463487

Query  1621    GTGAAGCCAGAGGAAACTCTGGTGGAGGCTCGTAGCGGTTCTGACGTGCAAATCGATCGT  1680
               ||||||||||||||||||||||||||||||||||||||||||||||||||||||||||||
Sbjct  463486  GTGAAGCCAGAGGAAACTCTGGTGGAGGCTCGTAGCGGTTCTGACGTGCAAATCGATCGT  463427

Query  1681    CGAATTTGGGTATAGGGGCGAAAGACTAATCGAACCATCTAGTAGCTGGTTCCTGCCGAA  1740
               ||||||||||||||||||||||||||||||||||||||||||||||||||||||||||||
Sbjct  463426  CGAATTTGGGTATAGGGGCGAAAGACTAATCGAACCATCTAGTAGCTGGTTCCTGCCGAA  463367

Query  1741    GTTTCCCTCAGGATAGCAGAAGCTCGTATCAGTTTTATGAGGTAAAGCGAATGATTAGAG  1800
               ||||||||||||||||||||||||||||||||||||||||||||||||||||||||||||
Sbjct  463366  GTTTCCCTCAGGATAGCAGAAGCTCGTATCAGTTTTATGAGGTAAAGCGAATGATTAGAG  463307

Query  1801    GTTCCGGGGTCGAAATGACCTTGACCTATTCTCAAACTTTAAATATGTAAGAAGTCCTTG  1860
               ||||||||||||||||||||||||||||||||||||||||||||||||||||||||||||
Sbjct  463306  GTTCCGGGGTCGAAATGACCTTGACCTATTCTCAAACTTTAAATATGTAAGAAGTCCTTG  463247

Query  1861    TTACTTAATTGAACGTGGACATTTGAATGAAGAGCTTTTAGTGGGCCATTTTTGGTAAGC  1920
               ||||||||||||||||||||||||||||||||||||||||||||||||||||||||||||
Sbjct  463246  TTACTTAATTGAACGTGGACATTTGAATGAAGAGCTTTTAGTGGGCCATTTTTGGTAAGC  463187

Query  1921    AGAACTGGCGATGCGGGATGAACCGAACGTAGAGTTAAGGTGCCGGAATACACGCTCATC  1980
               ||||||||||||||||||||||||||||||||||||||||||||||||||||||||||||
Sbjct  463186  AGAACTGGCGATGCGGGATGAACCGAACGTAGAGTTAAGGTGCCGGAATACACGCTCATC  463127

Query  1981    AGACACCACAAAAGGTGTTAGTTCATCTAGACAGCCGGACGGTGGCCATGGAAGTCGGAA  2040
               ||||||||||||||||||||||||||||||||||||||||||||||||||||||||||||
Sbjct  463126  AGACACCACAAAAGGTGTTAGTTCATCTAGACAGCCGGACGGTGGCCATGGAAGTCGGAA  463067

Query  2041    TCCGCTAAGGAGTGTGTAACAACTCACCGGCCGAATGAACTAGCCCTGAAAATGGATGGC  2100
               ||||||||||||||||||||||||||||||||||||||||||||||||||||||||||||
Sbjct  463066  TCCGCTAAGGAGTGTGTAACAACTCACCGGCCGAATGAACTAGCCCTGAAAATGGATGGC  463007

Query  2101    GCTCAAGCGTGTTACCTATACTCTACCGTCAGGGTTGATATGATGCCCTGACGAGTAGGC  2160
               ||||||||||||||||||||||||||||||||||||||||||||||||||||||||||||
Sbjct  463006  GCTCAAGCGTGTTACCTATACTCTACCGTCAGGGTTGATATGATGCCCTGACGAGTAGGC  462947

Query  2161    AGGCGTGGAGGTCAGTGACGAAGCCTAGACCGTAAGGTCGGGTCGAACGGCCTCTAGTGC  2220
               ||||||||||||||||||||||||||||||||||||||||||||||||||||||||||||
Sbjct  462946  AGGCGTGGAGGTCAGTGACGAAGCCTAGACCGTAAGGTCGGGTCGAACGGCCTCTAGTGC  462887

Query  2221    AGATCTTGGTGGTAGTAGCAAATATTCAAATGAGAACTTTGAAGACTGAAGTGGGGAAAG  2280
               ||||||||||||||||||||||||||||||||||||||||||||||||||||||||||||
Sbjct  462886  AGATCTTGGTGGTAGTAGCAAATATTCAAATGAGAACTTTGAAGACTGAAGTGGGGAAAG  462827

Query  2281    GTTCCACGTCAACAGCAGTTGGACGTGGGTTAGTCGATCCTAAGAGATGGGGAAGCTCCG  2340
               ||||||||||||||||||||||||||||||||||||||||||||||||||||||||||||
Sbjct  462826  GTTCCACGTCAACAGCAGTTGGACGTGGGTTAGTCGATCCTAAGAGATGGGGAAGCTCCG  462767

Query  2341    TTTCAAAGGCCTGATTTTATGCAGGCCACCATCGAAAGGGAATCCGGTTAAGATTCCGGA  2400
               ||||||||||||||||||||||||||||||||||||||||||||||||||||||||||||
Sbjct  462766  TTTCAAAGGCCTGATTTTATGCAGGCCACCATCGAAAGGGAATCCGGTTAAGATTCCGGA  462707

Query  2401    ACCTGGATATGGATTCTTCACGGTAACGTAACTGAATGTGGAGACGTCGGCGCGAGCCCT  2460
               ||||||||||||||||||||||||||||||||||||||||||||||||||||||||||||
Sbjct  462706  ACCTGGATATGGATTCTTCACGGTAACGTAACTGAATGTGGAGACGTCGGCGCGAGCCCT  462647

Query  2461    GGGAGGAGTTATCTTTTCTTCTTAACAGCTTATCACCCCGGAATTGGTTTATCCGGAGAT  2520
               ||||||||||||||||||||||||||||||||||||||||||||||||||||||||||||
Sbjct  462646  GGGAGGAGTTATCTTTTCTTCTTAACAGCTTATCACCCCGGAATTGGTTTATCCGGAGAT  462587

Query  2521    GGGGTCTTATGGCTGGAAGAGGCCAGCACCTTTGCTGGCTCCGGTGCGCTTGTGACGGCC  2580
               ||||||||||||||||||||||||||||||||||||||||||||||||||||||||||||
Sbjct  462586  GGGGTCTTATGGCTGGAAGAGGCCAGCACCTTTGCTGGCTCCGGTGCGCTTGTGACGGCC  462527

Query  2581    CGTGAAAATCCACAGGAAGGAATAGTTTTCATGCCAGGTCGTACTGATAACCGCAGCAGG  2640
               ||||||||||||||||||||||||||||||||||||||||||||||||||||||||||||
Sbjct  462526  CGTGAAAATCCACAGGAAGGAATAGTTTTCATGCCAGGTCGTACTGATAACCGCAGCAGG  462467

Query  2641    TCTCCAAGGTGAACAGCCTCTAGTTGATAGAATAATGTAGATAAGGGAAGTCGGCAAAAT  2700
               ||||||||||||||||||||||||||||||||||||||||||||||||||||||||||||
Sbjct  462466  TCTCCAAGGTGAACAGCCTCTAGTTGATAGAATAATGTAGATAAGGGAAGTCGGCAAAAT  462407

Query  2701    AGATCCGTAACTTCGGGATAAGGATTGGCTCTAAGGGTCGGGTAGTGAGGGCCTTGGTCA  2760
               ||||||||||||||||||||||||||||||||||||||||||||||||||||||||||||
Sbjct  462406  AGATCCGTAACTTCGGGATAAGGATTGGCTCTAAGGGTCGGGTAGTGAGGGCCTTGGTCA  462347

Query  2761    GACGCAGCGGGCGTGCTTGTGGACTGCTTGGTGGGGCTTGCTCTGCTAGGCGGACTACTT  2820
               ||||||||||||||||||||||||||||||||||||||||||||||||||||||||||||
Sbjct  462346  GACGCAGCGGGCGTGCTTGTGGACTGCTTGGTGGGGCTTGCTCTGCTAGGCGGACTACTT  462287

Query  2821    GCGTGCCTTGTTGTAGACGGCCTTGGTAGGTCTCTTGTAGACCGTCGCTTGCTACAATTA  2880
               ||||||||||||||||||||||||||||||||||||||||||||||||||||||||||||
Sbjct  462286  GCGTGCCTTGTTGTAGACGGCCTTGGTAGGTCTCTTGTAGACCGTCGCTTGCTACAATTA  462227

Query  2881    ACGATCAACTTAGAACTGGTACGGACAAGGGGAAT  2915
               |||||||||||||||||||||||||||||||||||
Sbjct  462226  ACGATCAACTTAGAACTGGTACGGACAAGGGGAAT  462192


>NC_001144.5 Saccharomyces cerevisiae S288C chromosome XII, complete sequence
Length=1078177

 Score = 5384 bits (2915),  Expect = 0.0
 Identities = 2915/2915 (100%), Gaps = 0/2915 (0%)
 Strand=Plus/Minus

Query  1       CAAGGTTTCCGTAGGTGAACCTGCGGAAGGATCATTAAAGAAATTTAATAATTTTGAAAA  60
               ||||||||||||||||||||||||||||||||||||||||||||||||||||||||||||
Sbjct  455969  CAAGGTTTCCGTAGGTGAACCTGCGGAAGGATCATTAAAGAAATTTAATAATTTTGAAAA  455910

Query  61      TGGAtttttttGTTTTGGCAAGAGCATGAGAGCTTTTACTGGGCAAGAAGACAAGAGATG  120
               ||||||||||||||||||||||||||||||||||||||||||||||||||||||||||||
Sbjct  455909  TGGATTTTTTTGTTTTGGCAAGAGCATGAGAGCTTTTACTGGGCAAGAAGACAAGAGATG  455850

Query  121     GAGAGTCCAGCCGGGCCTGCGCTTAAGTGCGCGGTCTTGCTAGGCTTGTAAGTTTCTTTC  180
               ||||||||||||||||||||||||||||||||||||||||||||||||||||||||||||
Sbjct  455849  GAGAGTCCAGCCGGGCCTGCGCTTAAGTGCGCGGTCTTGCTAGGCTTGTAAGTTTCTTTC  455790

Query  181     TTGCTATTCCAAACGGTGAGAGATTTCTGTGCTTTTGTTATAGGACAATTAAAACCGTTT  240
               ||||||||||||||||||||||||||||||||||||||||||||||||||||||||||||
Sbjct  455789  TTGCTATTCCAAACGGTGAGAGATTTCTGTGCTTTTGTTATAGGACAATTAAAACCGTTT  455730

Query  241     CAATACAACACACTGTGGAGTTTTCATATCTTTGCAACTTTTTCTTTGGGCATTCGAGCA  300
               ||||||||||||||||||||||||||||||||||||||||||||||||||||||||||||
Sbjct  455729  CAATACAACACACTGTGGAGTTTTCATATCTTTGCAACTTTTTCTTTGGGCATTCGAGCA  455670

Query  301     ATCGGGGCCCAGAGGTAACAAACACAAACAATTTTATCTATTCATTAAATTTTTGTCAAA  360
               ||||||||||||||||||||||||||||||||||||||||||||||||||||||||||||
Sbjct  455669  ATCGGGGCCCAGAGGTAACAAACACAAACAATTTTATCTATTCATTAAATTTTTGTCAAA  455610

Query  361     AACAAGAATTTTCGTAACTGGAAATTTTAAAATATTAAAAACTTTCAACAACGGATCTCT  420
               ||||||||||||||||||||||||||||||||||||||||||||||||||||||||||||
Sbjct  455609  AACAAGAATTTTCGTAACTGGAAATTTTAAAATATTAAAAACTTTCAACAACGGATCTCT  455550

Query  421     TGGTTCTCGCATCGATGAAGAACGCAGCGAAATGCGATACGTAATGTGAATTGCAGAATT  480
               ||||||||||||||||||||||||||||||||||||||||||||||||||||||||||||
Sbjct  455549  TGGTTCTCGCATCGATGAAGAACGCAGCGAAATGCGATACGTAATGTGAATTGCAGAATT  455490

Query  481     CCGTGAATCATCGAATCTTTGAACGCACATTGCGCCCCTTGGTATTCCAGGGGGCATGCC  540
               ||||||||||||||||||||||||||||||||||||||||||||||||||||||||||||
Sbjct  455489  CCGTGAATCATCGAATCTTTGAACGCACATTGCGCCCCTTGGTATTCCAGGGGGCATGCC  455430

Query  541     TGTTTGAGCGTCATTTCCTTCTCAAACATTCTGTTTGGTAGTGAGTGATACTCTTTGGAG  600
               ||||||||||||||||||||||||||||||||||||||||||||||||||||||||||||
Sbjct  455429  TGTTTGAGCGTCATTTCCTTCTCAAACATTCTGTTTGGTAGTGAGTGATACTCTTTGGAG  455370

Query  601     TTAACTTGAAATTGCTGGCCTTTTCATTGGATGttttttttCCAAAGAGAGGTTTCTCTG  660
               ||||||||||||||||||||||||||||||||||||||||||||||||||||||||||||
Sbjct  455369  TTAACTTGAAATTGCTGGCCTTTTCATTGGATGTTTTTTTTCCAAAGAGAGGTTTCTCTG  455310

Query  661     CGTGCTTGAGGTATAATGCAAGTACGGTCGTTTTAGGTTTTACCAACTGCGGCTAATCtt  720
               ||||||||||||||||||||||||||||||||||||||||||||||||||||||||||||
Sbjct  455309  CGTGCTTGAGGTATAATGCAAGTACGGTCGTTTTAGGTTTTACCAACTGCGGCTAATCTT  455250

Query  721     tttttATACTGAGCGTATTGGAACGTTATCGATAAGAAGAGAGCGTCTAGGCGAACAATG  780
               ||||||||||||||||||||||||||||||||||||||||||||||||||||||||||||
Sbjct  455249  TTTTTATACTGAGCGTATTGGAACGTTATCGATAAGAAGAGAGCGTCTAGGCGAACAATG  455190

Query  781     TTCTTAAAGTTTGACCTCAAATCAGGTAGGAGTACCCGCTGAACTTAAGCATATCAATAA  840
               ||||||||||||||||||||||||||||||||||||||||||||||||||||||||||||
Sbjct  455189  TTCTTAAAGTTTGACCTCAAATCAGGTAGGAGTACCCGCTGAACTTAAGCATATCAATAA  455130

Query  841     GCGGAGGAAAAGAAACCAACCGGGATTGCCTTAGTAACGGCGAGTGAAGCGGCAAAAGCT  900
               ||||||||||||||||||||||||||||||||||||||||||||||||||||||||||||
Sbjct  455129  GCGGAGGAAAAGAAACCAACCGGGATTGCCTTAGTAACGGCGAGTGAAGCGGCAAAAGCT  455070

Query  901     CAAATTTGAAATCTGGTACCTTCGGTGCCCGAGTTGTAATTTGGAGAGGGCAACTTTGGG  960
               ||||||||||||||||||||||||||||||||||||||||||||||||||||||||||||
Sbjct  455069  CAAATTTGAAATCTGGTACCTTCGGTGCCCGAGTTGTAATTTGGAGAGGGCAACTTTGGG  455010

Query  961     GCCGTTCCTTGTCTATGTTCCTTGGAACAGGACGTCATAGAGGGTGAGAATCCCGTGTGG  1020
               ||||||||||||||||||||||||||||||||||||||||||||||||||||||||||||
Sbjct  455009  GCCGTTCCTTGTCTATGTTCCTTGGAACAGGACGTCATAGAGGGTGAGAATCCCGTGTGG  454950

Query  1021    CGAGGAGTGCGGTTCTTTGTAAAGTGCCTTCGAAGAGTCGAGTTGTTTGGGAATGCAGCT  1080
               ||||||||||||||||||||||||||||||||||||||||||||||||||||||||||||
Sbjct  454949  CGAGGAGTGCGGTTCTTTGTAAAGTGCCTTCGAAGAGTCGAGTTGTTTGGGAATGCAGCT  454890

Query  1081    CTAAGTGGGTGGTAAATTCCATCTAAAGCTAAATATTGGCGAGAGACCGATAGCGAACAA  1140
               ||||||||||||||||||||||||||||||||||||||||||||||||||||||||||||
Sbjct  454889  CTAAGTGGGTGGTAAATTCCATCTAAAGCTAAATATTGGCGAGAGACCGATAGCGAACAA  454830

Query  1141    GTACAGTGATGGAAAGATGAAAAGAACTTTGAAAAGAGAGTGAAAAAGTACGTGAAATTG  1200
               ||||||||||||||||||||||||||||||||||||||||||||||||||||||||||||
Sbjct  454829  GTACAGTGATGGAAAGATGAAAAGAACTTTGAAAAGAGAGTGAAAAAGTACGTGAAATTG  454770

Query  1201    TTGAAAGGGAAGGGCATTTGATCAGACATGGTGTTTTGTGCCCTCTGCTCCTTGTGGGTA  1260
               ||||||||||||||||||||||||||||||||||||||||||||||||||||||||||||
Sbjct  454769  TTGAAAGGGAAGGGCATTTGATCAGACATGGTGTTTTGTGCCCTCTGCTCCTTGTGGGTA  454710

Query  1261    GGGGAATCTCGCATTTCACTGGGCCAGCATCAGTTTTGGTGGCAGGATAAATCCATAGGA  1320
               ||||||||||||||||||||||||||||||||||||||||||||||||||||||||||||
Sbjct  454709  GGGGAATCTCGCATTTCACTGGGCCAGCATCAGTTTTGGTGGCAGGATAAATCCATAGGA  454650

Query  1321    ATGTAGCTTGCCTCGGTAAGTATTATAGCCTGTGGGAATACTGCCAGCTGGGACTGAGGA  1380
               ||||||||||||||||||||||||||||||||||||||||||||||||||||||||||||
Sbjct  454649  ATGTAGCTTGCCTCGGTAAGTATTATAGCCTGTGGGAATACTGCCAGCTGGGACTGAGGA  454590

Query  1381    CTGCGACGTAAGTCAAGGATGCTGGCATAATGGTTATATGCCGCCCGTCTTGAAACACGG  1440
               ||||||||||||||||||||||||||||||||||||||||||||||||||||||||||||
Sbjct  454589  CTGCGACGTAAGTCAAGGATGCTGGCATAATGGTTATATGCCGCCCGTCTTGAAACACGG  454530

Query  1441    ACCAAGGAGTCTAACGTCTATGCGAGTGTTTGGGTGTAAAACCCATACGCGTAATGAAAG  1500
               ||||||||||||||||||||||||||||||||||||||||||||||||||||||||||||
Sbjct  454529  ACCAAGGAGTCTAACGTCTATGCGAGTGTTTGGGTGTAAAACCCATACGCGTAATGAAAG  454470

Query  1501    TGAACGTAGGTTGGGGCCTCGCAAGAGGTGCACAATCGACCGATCCTGATGTCTTCGGAT  1560
               ||||||||||||||||||||||||||||||||||||||||||||||||||||||||||||
Sbjct  454469  TGAACGTAGGTTGGGGCCTCGCAAGAGGTGCACAATCGACCGATCCTGATGTCTTCGGAT  454410

Query  1561    GGATTTGAGTAAGAGCATAGCTGTTGGGACCCGAAAGATGGTGAACTATGCCTGAATAGG  1620
               ||||||||||||||||||||||||||||||||||||||||||||||||||||||||||||
Sbjct  454409  GGATTTGAGTAAGAGCATAGCTGTTGGGACCCGAAAGATGGTGAACTATGCCTGAATAGG  454350

Query  1621    GTGAAGCCAGAGGAAACTCTGGTGGAGGCTCGTAGCGGTTCTGACGTGCAAATCGATCGT  1680
               ||||||||||||||||||||||||||||||||||||||||||||||||||||||||||||
Sbjct  454349  GTGAAGCCAGAGGAAACTCTGGTGGAGGCTCGTAGCGGTTCTGACGTGCAAATCGATCGT  454290

Query  1681    CGAATTTGGGTATAGGGGCGAAAGACTAATCGAACCATCTAGTAGCTGGTTCCTGCCGAA  1740
               ||||||||||||||||||||||||||||||||||||||||||||||||||||||||||||
Sbjct  454289  CGAATTTGGGTATAGGGGCGAAAGACTAATCGAACCATCTAGTAGCTGGTTCCTGCCGAA  454230

Query  1741    GTTTCCCTCAGGATAGCAGAAGCTCGTATCAGTTTTATGAGGTAAAGCGAATGATTAGAG  1800
               ||||||||||||||||||||||||||||||||||||||||||||||||||||||||||||
Sbjct  454229  GTTTCCCTCAGGATAGCAGAAGCTCGTATCAGTTTTATGAGGTAAAGCGAATGATTAGAG  454170

Query  1801    GTTCCGGGGTCGAAATGACCTTGACCTATTCTCAAACTTTAAATATGTAAGAAGTCCTTG  1860
               ||||||||||||||||||||||||||||||||||||||||||||||||||||||||||||
Sbjct  454169  GTTCCGGGGTCGAAATGACCTTGACCTATTCTCAAACTTTAAATATGTAAGAAGTCCTTG  454110

Query  1861    TTACTTAATTGAACGTGGACATTTGAATGAAGAGCTTTTAGTGGGCCATTTTTGGTAAGC  1920
               ||||||||||||||||||||||||||||||||||||||||||||||||||||||||||||
Sbjct  454109  TTACTTAATTGAACGTGGACATTTGAATGAAGAGCTTTTAGTGGGCCATTTTTGGTAAGC  454050

Query  1921    AGAACTGGCGATGCGGGATGAACCGAACGTAGAGTTAAGGTGCCGGAATACACGCTCATC  1980
               ||||||||||||||||||||||||||||||||||||||||||||||||||||||||||||
Sbjct  454049  AGAACTGGCGATGCGGGATGAACCGAACGTAGAGTTAAGGTGCCGGAATACACGCTCATC  453990

Query  1981    AGACACCACAAAAGGTGTTAGTTCATCTAGACAGCCGGACGGTGGCCATGGAAGTCGGAA  2040
               ||||||||||||||||||||||||||||||||||||||||||||||||||||||||||||
Sbjct  453989  AGACACCACAAAAGGTGTTAGTTCATCTAGACAGCCGGACGGTGGCCATGGAAGTCGGAA  453930

Query  2041    TCCGCTAAGGAGTGTGTAACAACTCACCGGCCGAATGAACTAGCCCTGAAAATGGATGGC  2100
               ||||||||||||||||||||||||||||||||||||||||||||||||||||||||||||
Sbjct  453929  TCCGCTAAGGAGTGTGTAACAACTCACCGGCCGAATGAACTAGCCCTGAAAATGGATGGC  453870

Query  2101    GCTCAAGCGTGTTACCTATACTCTACCGTCAGGGTTGATATGATGCCCTGACGAGTAGGC  2160
               ||||||||||||||||||||||||||||||||||||||||||||||||||||||||||||
Sbjct  453869  GCTCAAGCGTGTTACCTATACTCTACCGTCAGGGTTGATATGATGCCCTGACGAGTAGGC  453810

Query  2161    AGGCGTGGAGGTCAGTGACGAAGCCTAGACCGTAAGGTCGGGTCGAACGGCCTCTAGTGC  2220
               ||||||||||||||||||||||||||||||||||||||||||||||||||||||||||||
Sbjct  453809  AGGCGTGGAGGTCAGTGACGAAGCCTAGACCGTAAGGTCGGGTCGAACGGCCTCTAGTGC  453750

Query  2221    AGATCTTGGTGGTAGTAGCAAATATTCAAATGAGAACTTTGAAGACTGAAGTGGGGAAAG  2280
               ||||||||||||||||||||||||||||||||||||||||||||||||||||||||||||
Sbjct  453749  AGATCTTGGTGGTAGTAGCAAATATTCAAATGAGAACTTTGAAGACTGAAGTGGGGAAAG  453690

Query  2281    GTTCCACGTCAACAGCAGTTGGACGTGGGTTAGTCGATCCTAAGAGATGGGGAAGCTCCG  2340
               ||||||||||||||||||||||||||||||||||||||||||||||||||||||||||||
Sbjct  453689  GTTCCACGTCAACAGCAGTTGGACGTGGGTTAGTCGATCCTAAGAGATGGGGAAGCTCCG  453630

Query  2341    TTTCAAAGGCCTGATTTTATGCAGGCCACCATCGAAAGGGAATCCGGTTAAGATTCCGGA  2400
               ||||||||||||||||||||||||||||||||||||||||||||||||||||||||||||
Sbjct  453629  TTTCAAAGGCCTGATTTTATGCAGGCCACCATCGAAAGGGAATCCGGTTAAGATTCCGGA  453570

Query  2401    ACCTGGATATGGATTCTTCACGGTAACGTAACTGAATGTGGAGACGTCGGCGCGAGCCCT  2460
               ||||||||||||||||||||||||||||||||||||||||||||||||||||||||||||
Sbjct  453569  ACCTGGATATGGATTCTTCACGGTAACGTAACTGAATGTGGAGACGTCGGCGCGAGCCCT  453510

Query  2461    GGGAGGAGTTATCTTTTCTTCTTAACAGCTTATCACCCCGGAATTGGTTTATCCGGAGAT  2520
               ||||||||||||||||||||||||||||||||||||||||||||||||||||||||||||
Sbjct  453509  GGGAGGAGTTATCTTTTCTTCTTAACAGCTTATCACCCCGGAATTGGTTTATCCGGAGAT  453450

Query  2521    GGGGTCTTATGGCTGGAAGAGGCCAGCACCTTTGCTGGCTCCGGTGCGCTTGTGACGGCC  2580
               ||||||||||||||||||||||||||||||||||||||||||||||||||||||||||||
Sbjct  453449  GGGGTCTTATGGCTGGAAGAGGCCAGCACCTTTGCTGGCTCCGGTGCGCTTGTGACGGCC  453390

Query  2581    CGTGAAAATCCACAGGAAGGAATAGTTTTCATGCCAGGTCGTACTGATAACCGCAGCAGG  2640
               ||||||||||||||||||||||||||||||||||||||||||||||||||||||||||||
Sbjct  453389  CGTGAAAATCCACAGGAAGGAATAGTTTTCATGCCAGGTCGTACTGATAACCGCAGCAGG  453330

Query  2641    TCTCCAAGGTGAACAGCCTCTAGTTGATAGAATAATGTAGATAAGGGAAGTCGGCAAAAT  2700
               ||||||||||||||||||||||||||||||||||||||||||||||||||||||||||||
Sbjct  453329  TCTCCAAGGTGAACAGCCTCTAGTTGATAGAATAATGTAGATAAGGGAAGTCGGCAAAAT  453270

Query  2701    AGATCCGTAACTTCGGGATAAGGATTGGCTCTAAGGGTCGGGTAGTGAGGGCCTTGGTCA  2760
               ||||||||||||||||||||||||||||||||||||||||||||||||||||||||||||
Sbjct  453269  AGATCCGTAACTTCGGGATAAGGATTGGCTCTAAGGGTCGGGTAGTGAGGGCCTTGGTCA  453210

Query  2761    GACGCAGCGGGCGTGCTTGTGGACTGCTTGGTGGGGCTTGCTCTGCTAGGCGGACTACTT  2820
               ||||||||||||||||||||||||||||||||||||||||||||||||||||||||||||
Sbjct  453209  GACGCAGCGGGCGTGCTTGTGGACTGCTTGGTGGGGCTTGCTCTGCTAGGCGGACTACTT  453150

Query  2821    GCGTGCCTTGTTGTAGACGGCCTTGGTAGGTCTCTTGTAGACCGTCGCTTGCTACAATTA  2880
               ||||||||||||||||||||||||||||||||||||||||||||||||||||||||||||
Sbjct  453149  GCGTGCCTTGTTGTAGACGGCCTTGGTAGGTCTCTTGTAGACCGTCGCTTGCTACAATTA  453090

Query  2881    ACGATCAACTTAGAACTGGTACGGACAAGGGGAAT  2915
               |||||||||||||||||||||||||||||||||||
Sbjct  453089  ACGATCAACTTAGAACTGGTACGGACAAGGGGAAT  453055


 Score = 5384 bits (2915),  Expect = 0.0
 Identities = 2915/2915 (100%), Gaps = 0/2915 (0%)
 Strand=Plus/Minus

Query  1       CAAGGTTTCCGTAGGTGAACCTGCGGAAGGATCATTAAAGAAATTTAATAATTTTGAAAA  60
               ||||||||||||||||||||||||||||||||||||||||||||||||||||||||||||
Sbjct  465106  CAAGGTTTCCGTAGGTGAACCTGCGGAAGGATCATTAAAGAAATTTAATAATTTTGAAAA  465047

Query  61      TGGAtttttttGTTTTGGCAAGAGCATGAGAGCTTTTACTGGGCAAGAAGACAAGAGATG  120
               ||||||||||||||||||||||||||||||||||||||||||||||||||||||||||||
Sbjct  465046  TGGATTTTTTTGTTTTGGCAAGAGCATGAGAGCTTTTACTGGGCAAGAAGACAAGAGATG  464987

Query  121     GAGAGTCCAGCCGGGCCTGCGCTTAAGTGCGCGGTCTTGCTAGGCTTGTAAGTTTCTTTC  180
               ||||||||||||||||||||||||||||||||||||||||||||||||||||||||||||
Sbjct  464986  GAGAGTCCAGCCGGGCCTGCGCTTAAGTGCGCGGTCTTGCTAGGCTTGTAAGTTTCTTTC  464927

Query  181     TTGCTATTCCAAACGGTGAGAGATTTCTGTGCTTTTGTTATAGGACAATTAAAACCGTTT  240
               ||||||||||||||||||||||||||||||||||||||||||||||||||||||||||||
Sbjct  464926  TTGCTATTCCAAACGGTGAGAGATTTCTGTGCTTTTGTTATAGGACAATTAAAACCGTTT  464867

Query  241     CAATACAACACACTGTGGAGTTTTCATATCTTTGCAACTTTTTCTTTGGGCATTCGAGCA  300
               ||||||||||||||||||||||||||||||||||||||||||||||||||||||||||||
Sbjct  464866  CAATACAACACACTGTGGAGTTTTCATATCTTTGCAACTTTTTCTTTGGGCATTCGAGCA  464807

Query  301     ATCGGGGCCCAGAGGTAACAAACACAAACAATTTTATCTATTCATTAAATTTTTGTCAAA  360
               ||||||||||||||||||||||||||||||||||||||||||||||||||||||||||||
Sbjct  464806  ATCGGGGCCCAGAGGTAACAAACACAAACAATTTTATCTATTCATTAAATTTTTGTCAAA  464747

Query  361     AACAAGAATTTTCGTAACTGGAAATTTTAAAATATTAAAAACTTTCAACAACGGATCTCT  420
               ||||||||||||||||||||||||||||||||||||||||||||||||||||||||||||
Sbjct  464746  AACAAGAATTTTCGTAACTGGAAATTTTAAAATATTAAAAACTTTCAACAACGGATCTCT  464687

Query  421     TGGTTCTCGCATCGATGAAGAACGCAGCGAAATGCGATACGTAATGTGAATTGCAGAATT  480
               ||||||||||||||||||||||||||||||||||||||||||||||||||||||||||||
Sbjct  464686  TGGTTCTCGCATCGATGAAGAACGCAGCGAAATGCGATACGTAATGTGAATTGCAGAATT  464627

Query  481     CCGTGAATCATCGAATCTTTGAACGCACATTGCGCCCCTTGGTATTCCAGGGGGCATGCC  540
               ||||||||||||||||||||||||||||||||||||||||||||||||||||||||||||
Sbjct  464626  CCGTGAATCATCGAATCTTTGAACGCACATTGCGCCCCTTGGTATTCCAGGGGGCATGCC  464567

Query  541     TGTTTGAGCGTCATTTCCTTCTCAAACATTCTGTTTGGTAGTGAGTGATACTCTTTGGAG  600
               ||||||||||||||||||||||||||||||||||||||||||||||||||||||||||||
Sbjct  464566  TGTTTGAGCGTCATTTCCTTCTCAAACATTCTGTTTGGTAGTGAGTGATACTCTTTGGAG  464507

Query  601     TTAACTTGAAATTGCTGGCCTTTTCATTGGATGttttttttCCAAAGAGAGGTTTCTCTG  660
               ||||||||||||||||||||||||||||||||||||||||||||||||||||||||||||
Sbjct  464506  TTAACTTGAAATTGCTGGCCTTTTCATTGGATGTTTTTTTTCCAAAGAGAGGTTTCTCTG  464447

Query  661     CGTGCTTGAGGTATAATGCAAGTACGGTCGTTTTAGGTTTTACCAACTGCGGCTAATCtt  720
               ||||||||||||||||||||||||||||||||||||||||||||||||||||||||||||
Sbjct  464446  CGTGCTTGAGGTATAATGCAAGTACGGTCGTTTTAGGTTTTACCAACTGCGGCTAATCTT  464387

Query  721     tttttATACTGAGCGTATTGGAACGTTATCGATAAGAAGAGAGCGTCTAGGCGAACAATG  780
               ||||||||||||||||||||||||||||||||||||||||||||||||||||||||||||
Sbjct  464386  TTTTTATACTGAGCGTATTGGAACGTTATCGATAAGAAGAGAGCGTCTAGGCGAACAATG  464327

Query  781     TTCTTAAAGTTTGACCTCAAATCAGGTAGGAGTACCCGCTGAACTTAAGCATATCAATAA  840
               ||||||||||||||||||||||||||||||||||||||||||||||||||||||||||||
Sbjct  464326  TTCTTAAAGTTTGACCTCAAATCAGGTAGGAGTACCCGCTGAACTTAAGCATATCAATAA  464267

Query  841     GCGGAGGAAAAGAAACCAACCGGGATTGCCTTAGTAACGGCGAGTGAAGCGGCAAAAGCT  900
               ||||||||||||||||||||||||||||||||||||||||||||||||||||||||||||
Sbjct  464266  GCGGAGGAAAAGAAACCAACCGGGATTGCCTTAGTAACGGCGAGTGAAGCGGCAAAAGCT  464207

Query  901     CAAATTTGAAATCTGGTACCTTCGGTGCCCGAGTTGTAATTTGGAGAGGGCAACTTTGGG  960
               ||||||||||||||||||||||||||||||||||||||||||||||||||||||||||||
Sbjct  464206  CAAATTTGAAATCTGGTACCTTCGGTGCCCGAGTTGTAATTTGGAGAGGGCAACTTTGGG  464147

Query  961     GCCGTTCCTTGTCTATGTTCCTTGGAACAGGACGTCATAGAGGGTGAGAATCCCGTGTGG  1020
               ||||||||||||||||||||||||||||||||||||||||||||||||||||||||||||
Sbjct  464146  GCCGTTCCTTGTCTATGTTCCTTGGAACAGGACGTCATAGAGGGTGAGAATCCCGTGTGG  464087

Query  1021    CGAGGAGTGCGGTTCTTTGTAAAGTGCCTTCGAAGAGTCGAGTTGTTTGGGAATGCAGCT  1080
               ||||||||||||||||||||||||||||||||||||||||||||||||||||||||||||
Sbjct  464086  CGAGGAGTGCGGTTCTTTGTAAAGTGCCTTCGAAGAGTCGAGTTGTTTGGGAATGCAGCT  464027

Query  1081    CTAAGTGGGTGGTAAATTCCATCTAAAGCTAAATATTGGCGAGAGACCGATAGCGAACAA  1140
               ||||||||||||||||||||||||||||||||||||||||||||||||||||||||||||
Sbjct  464026  CTAAGTGGGTGGTAAATTCCATCTAAAGCTAAATATTGGCGAGAGACCGATAGCGAACAA  463967

Query  1141    GTACAGTGATGGAAAGATGAAAAGAACTTTGAAAAGAGAGTGAAAAAGTACGTGAAATTG  1200
               ||||||||||||||||||||||||||||||||||||||||||||||||||||||||||||
Sbjct  463966  GTACAGTGATGGAAAGATGAAAAGAACTTTGAAAAGAGAGTGAAAAAGTACGTGAAATTG  463907

Query  1201    TTGAAAGGGAAGGGCATTTGATCAGACATGGTGTTTTGTGCCCTCTGCTCCTTGTGGGTA  1260
               ||||||||||||||||||||||||||||||||||||||||||||||||||||||||||||
Sbjct  463906  TTGAAAGGGAAGGGCATTTGATCAGACATGGTGTTTTGTGCCCTCTGCTCCTTGTGGGTA  463847

Query  1261    GGGGAATCTCGCATTTCACTGGGCCAGCATCAGTTTTGGTGGCAGGATAAATCCATAGGA  1320
               ||||||||||||||||||||||||||||||||||||||||||||||||||||||||||||
Sbjct  463846  GGGGAATCTCGCATTTCACTGGGCCAGCATCAGTTTTGGTGGCAGGATAAATCCATAGGA  463787

Query  1321    ATGTAGCTTGCCTCGGTAAGTATTATAGCCTGTGGGAATACTGCCAGCTGGGACTGAGGA  1380
               ||||||||||||||||||||||||||||||||||||||||||||||||||||||||||||
Sbjct  463786  ATGTAGCTTGCCTCGGTAAGTATTATAGCCTGTGGGAATACTGCCAGCTGGGACTGAGGA  463727

Query  1381    CTGCGACGTAAGTCAAGGATGCTGGCATAATGGTTATATGCCGCCCGTCTTGAAACACGG  1440
               ||||||||||||||||||||||||||||||||||||||||||||||||||||||||||||
Sbjct  463726  CTGCGACGTAAGTCAAGGATGCTGGCATAATGGTTATATGCCGCCCGTCTTGAAACACGG  463667

Query  1441    ACCAAGGAGTCTAACGTCTATGCGAGTGTTTGGGTGTAAAACCCATACGCGTAATGAAAG  1500
               ||||||||||||||||||||||||||||||||||||||||||||||||||||||||||||
Sbjct  463666  ACCAAGGAGTCTAACGTCTATGCGAGTGTTTGGGTGTAAAACCCATACGCGTAATGAAAG  463607

Query  1501    TGAACGTAGGTTGGGGCCTCGCAAGAGGTGCACAATCGACCGATCCTGATGTCTTCGGAT  1560
               ||||||||||||||||||||||||||||||||||||||||||||||||||||||||||||
Sbjct  463606  TGAACGTAGGTTGGGGCCTCGCAAGAGGTGCACAATCGACCGATCCTGATGTCTTCGGAT  463547

Query  1561    GGATTTGAGTAAGAGCATAGCTGTTGGGACCCGAAAGATGGTGAACTATGCCTGAATAGG  1620
               ||||||||||||||||||||||||||||||||||||||||||||||||||||||||||||
Sbjct  463546  GGATTTGAGTAAGAGCATAGCTGTTGGGACCCGAAAGATGGTGAACTATGCCTGAATAGG  463487

Query  1621    GTGAAGCCAGAGGAAACTCTGGTGGAGGCTCGTAGCGGTTCTGACGTGCAAATCGATCGT  1680
               ||||||||||||||||||||||||||||||||||||||||||||||||||||||||||||
Sbjct  463486  GTGAAGCCAGAGGAAACTCTGGTGGAGGCTCGTAGCGGTTCTGACGTGCAAATCGATCGT  463427

Query  1681    CGAATTTGGGTATAGGGGCGAAAGACTAATCGAACCATCTAGTAGCTGGTTCCTGCCGAA  1740
               ||||||||||||||||||||||||||||||||||||||||||||||||||||||||||||
Sbjct  463426  CGAATTTGGGTATAGGGGCGAAAGACTAATCGAACCATCTAGTAGCTGGTTCCTGCCGAA  463367

Query  1741    GTTTCCCTCAGGATAGCAGAAGCTCGTATCAGTTTTATGAGGTAAAGCGAATGATTAGAG  1800
               ||||||||||||||||||||||||||||||||||||||||||||||||||||||||||||
Sbjct  463366  GTTTCCCTCAGGATAGCAGAAGCTCGTATCAGTTTTATGAGGTAAAGCGAATGATTAGAG  463307

Query  1801    GTTCCGGGGTCGAAATGACCTTGACCTATTCTCAAACTTTAAATATGTAAGAAGTCCTTG  1860
               ||||||||||||||||||||||||||||||||||||||||||||||||||||||||||||
Sbjct  463306  GTTCCGGGGTCGAAATGACCTTGACCTATTCTCAAACTTTAAATATGTAAGAAGTCCTTG  463247

Query  1861    TTACTTAATTGAACGTGGACATTTGAATGAAGAGCTTTTAGTGGGCCATTTTTGGTAAGC  1920
               ||||||||||||||||||||||||||||||||||||||||||||||||||||||||||||
Sbjct  463246  TTACTTAATTGAACGTGGACATTTGAATGAAGAGCTTTTAGTGGGCCATTTTTGGTAAGC  463187

Query  1921    AGAACTGGCGATGCGGGATGAACCGAACGTAGAGTTAAGGTGCCGGAATACACGCTCATC  1980
               ||||||||||||||||||||||||||||||||||||||||||||||||||||||||||||
Sbjct  463186  AGAACTGGCGATGCGGGATGAACCGAACGTAGAGTTAAGGTGCCGGAATACACGCTCATC  463127

Query  1981    AGACACCACAAAAGGTGTTAGTTCATCTAGACAGCCGGACGGTGGCCATGGAAGTCGGAA  2040
               ||||||||||||||||||||||||||||||||||||||||||||||||||||||||||||
Sbjct  463126  AGACACCACAAAAGGTGTTAGTTCATCTAGACAGCCGGACGGTGGCCATGGAAGTCGGAA  463067

Query  2041    TCCGCTAAGGAGTGTGTAACAACTCACCGGCCGAATGAACTAGCCCTGAAAATGGATGGC  2100
               ||||||||||||||||||||||||||||||||||||||||||||||||||||||||||||
Sbjct  463066  TCCGCTAAGGAGTGTGTAACAACTCACCGGCCGAATGAACTAGCCCTGAAAATGGATGGC  463007

Query  2101    GCTCAAGCGTGTTACCTATACTCTACCGTCAGGGTTGATATGATGCCCTGACGAGTAGGC  2160
               ||||||||||||||||||||||||||||||||||||||||||||||||||||||||||||
Sbjct  463006  GCTCAAGCGTGTTACCTATACTCTACCGTCAGGGTTGATATGATGCCCTGACGAGTAGGC  462947

Query  2161    AGGCGTGGAGGTCAGTGACGAAGCCTAGACCGTAAGGTCGGGTCGAACGGCCTCTAGTGC  2220
               ||||||||||||||||||||||||||||||||||||||||||||||||||||||||||||
Sbjct  462946  AGGCGTGGAGGTCAGTGACGAAGCCTAGACCGTAAGGTCGGGTCGAACGGCCTCTAGTGC  462887

Query  2221    AGATCTTGGTGGTAGTAGCAAATATTCAAATGAGAACTTTGAAGACTGAAGTGGGGAAAG  2280
               ||||||||||||||||||||||||||||||||||||||||||||||||||||||||||||
Sbjct  462886  AGATCTTGGTGGTAGTAGCAAATATTCAAATGAGAACTTTGAAGACTGAAGTGGGGAAAG  462827

Query  2281    GTTCCACGTCAACAGCAGTTGGACGTGGGTTAGTCGATCCTAAGAGATGGGGAAGCTCCG  2340
               ||||||||||||||||||||||||||||||||||||||||||||||||||||||||||||
Sbjct  462826  GTTCCACGTCAACAGCAGTTGGACGTGGGTTAGTCGATCCTAAGAGATGGGGAAGCTCCG  462767

Query  2341    TTTCAAAGGCCTGATTTTATGCAGGCCACCATCGAAAGGGAATCCGGTTAAGATTCCGGA  2400
               ||||||||||||||||||||||||||||||||||||||||||||||||||||||||||||
Sbjct  462766  TTTCAAAGGCCTGATTTTATGCAGGCCACCATCGAAAGGGAATCCGGTTAAGATTCCGGA  462707

Query  2401    ACCTGGATATGGATTCTTCACGGTAACGTAACTGAATGTGGAGACGTCGGCGCGAGCCCT  2460
               ||||||||||||||||||||||||||||||||||||||||||||||||||||||||||||
Sbjct  462706  ACCTGGATATGGATTCTTCACGGTAACGTAACTGAATGTGGAGACGTCGGCGCGAGCCCT  462647

Query  2461    GGGAGGAGTTATCTTTTCTTCTTAACAGCTTATCACCCCGGAATTGGTTTATCCGGAGAT  2520
               ||||||||||||||||||||||||||||||||||||||||||||||||||||||||||||
Sbjct  462646  GGGAGGAGTTATCTTTTCTTCTTAACAGCTTATCACCCCGGAATTGGTTTATCCGGAGAT  462587

Query  2521    GGGGTCTTATGGCTGGAAGAGGCCAGCACCTTTGCTGGCTCCGGTGCGCTTGTGACGGCC  2580
               ||||||||||||||||||||||||||||||||||||||||||||||||||||||||||||
Sbjct  462586  GGGGTCTTATGGCTGGAAGAGGCCAGCACCTTTGCTGGCTCCGGTGCGCTTGTGACGGCC  462527

Query  2581    CGTGAAAATCCACAGGAAGGAATAGTTTTCATGCCAGGTCGTACTGATAACCGCAGCAGG  2640
               ||||||||||||||||||||||||||||||||||||||||||||||||||||||||||||
Sbjct  462526  CGTGAAAATCCACAGGAAGGAATAGTTTTCATGCCAGGTCGTACTGATAACCGCAGCAGG  462467

Query  2641    TCTCCAAGGTGAACAGCCTCTAGTTGATAGAATAATGTAGATAAGGGAAGTCGGCAAAAT  2700
               ||||||||||||||||||||||||||||||||||||||||||||||||||||||||||||
Sbjct  462466  TCTCCAAGGTGAACAGCCTCTAGTTGATAGAATAATGTAGATAAGGGAAGTCGGCAAAAT  462407

Query  2701    AGATCCGTAACTTCGGGATAAGGATTGGCTCTAAGGGTCGGGTAGTGAGGGCCTTGGTCA  2760
               ||||||||||||||||||||||||||||||||||||||||||||||||||||||||||||
Sbjct  462406  AGATCCGTAACTTCGGGATAAGGATTGGCTCTAAGGGTCGGGTAGTGAGGGCCTTGGTCA  462347

Query  2761    GACGCAGCGGGCGTGCTTGTGGACTGCTTGGTGGGGCTTGCTCTGCTAGGCGGACTACTT  2820
               ||||||||||||||||||||||||||||||||||||||||||||||||||||||||||||
Sbjct  462346  GACGCAGCGGGCGTGCTTGTGGACTGCTTGGTGGGGCTTGCTCTGCTAGGCGGACTACTT  462287

Query  2821    GCGTGCCTTGTTGTAGACGGCCTTGGTAGGTCTCTTGTAGACCGTCGCTTGCTACAATTA  2880
               ||||||||||||||||||||||||||||||||||||||||||||||||||||||||||||
Sbjct  462286  GCGTGCCTTGTTGTAGACGGCCTTGGTAGGTCTCTTGTAGACCGTCGCTTGCTACAATTA  462227

Query  2881    ACGATCAACTTAGAACTGGTACGGACAAGGGGAAT  2915
               |||||||||||||||||||||||||||||||||||
Sbjct  462226  ACGATCAACTTAGAACTGGTACGGACAAGGGGAAT  462192


>VZVN01000183.1 Saccharomyces cerevisiae x Saccharomyces kudriavzevii strain 
yHQL621 flattened_line_364, whole genome shotgun sequence
Length=7438

 Score = 5378 bits (2912),  Expect = 0.0
 Identities = 2915/2916 (99%), Gaps = 1/2916 (0%)
 Strand=Plus/Plus

Query  1     CAAGGTTTCCGTAGGTGAACCTGCGGAAGGATCATTAAAGAAATTTAATAATTTTGAAAA  60
             ||||||||||||||||||||||||||||||||||||||||||||||||||||||||||||
Sbjct  3844  CAAGGTTTCCGTAGGTGAACCTGCGGAAGGATCATTAAAGAAATTTAATAATTTTGAAAA  3903

Query  61    TGGAtttttttGTTTTGGCAAGAGCATGAGAGCTTTTACTGGGCAAGAAGACAAGAGATG  120
             ||||||||||||||||||||||||||||||||||||||||||||||||||||||||||||
Sbjct  3904  TGGATTTTTTTGTTTTGGCAAGAGCATGAGAGCTTTTACTGGGCAAGAAGACAAGAGATG  3963

Query  121   GAGAGTCCAGCCGGGCCTGCGCTTAAGTGCGCGGTCTTGCTAGGCTTGTAAGTTTCTTTC  180
             ||||||||||||||||||||||||||||||||||||||||||||||||||||||||||||
Sbjct  3964  GAGAGTCCAGCCGGGCCTGCGCTTAAGTGCGCGGTCTTGCTAGGCTTGTAAGTTTCTTTC  4023

Query  181   TTGCTATTCCAAACGGTGAGAGATTTCTGTGCTTTTGTTATAGGACAATTAAAACCGTTT  240
             ||||||||||||||||||||||||||||||||||||||||||||||||||||||||||||
Sbjct  4024  TTGCTATTCCAAACGGTGAGAGATTTCTGTGCTTTTGTTATAGGACAATTAAAACCGTTT  4083

Query  241   CAATACAACACACTGTGGAGTTTTCATATCTTTGCAACTTTTTCTTTGGGCATTCGAGCA  300
             ||||||||||||||||||||||||||||||||||||||||||||||||||||||||||||
Sbjct  4084  CAATACAACACACTGTGGAGTTTTCATATCTTTGCAACTTTTTCTTTGGGCATTCGAGCA  4143

Query  301   ATCGGGGCCCAGAGGTAACAAACACAAACAATTTTATCTATTCATTAAATTTTTGTCAAA  360
             ||||||||||||||||||||||||||||||||||||||||||||||||||||||||||||
Sbjct  4144  ATCGGGGCCCAGAGGTAACAAACACAAACAATTTTATCTATTCATTAAATTTTTGTCAAA  4203

Query  361   AACAAGAATTTTCGTAACTGGAAATTTTAAAATATTAAAAACTTTCAACAACGGATCTCT  420
             ||||||||||||||||||||||||||||||||||||||||||||||||||||||||||||
Sbjct  4204  AACAAGAATTTTCGTAACTGGAAATTTTAAAATATTAAAAACTTTCAACAACGGATCTCT  4263

Query  421   TGGTTCTCGCATCGATGAAGAACGCAGCGAAATGCGATACGTAATGTGAATTGCAGAATT  480
             ||||||||||||||||||||||||||||||||||||||||||||||||||||||||||||
Sbjct  4264  TGGTTCTCGCATCGATGAAGAACGCAGCGAAATGCGATACGTAATGTGAATTGCAGAATT  4323

Query  481   CCGTGAATCATCGAATCTTTGAACGCACATTGCGCCCCTTGGTATTCCAGGGGGCATGCC  540
             ||||||||||||||||||||||||||||||||||||||||||||||||||||||||||||
Sbjct  4324  CCGTGAATCATCGAATCTTTGAACGCACATTGCGCCCCTTGGTATTCCAGGGGGCATGCC  4383

Query  541   TGTTTGAGCGTCATTTCCTTCTCAAACATTCTGTTTGGTAGTGAGTGATACTCTTTGGAG  600
             ||||||||||||||||||||||||||||||||||||||||||||||||||||||||||||
Sbjct  4384  TGTTTGAGCGTCATTTCCTTCTCAAACATTCTGTTTGGTAGTGAGTGATACTCTTTGGAG  4443

Query  601   TTAACTTGAAATTGCTGGCCTTTTCATTGGATG-ttttttttCCAAAGAGAGGTTTCTCT  659
             ||||||||||||||||||||||||||||||||| ||||||||||||||||||||||||||
Sbjct  4444  TTAACTTGAAATTGCTGGCCTTTTCATTGGATGTTTTTTTTTCCAAAGAGAGGTTTCTCT  4503

Query  660   GCGTGCTTGAGGTATAATGCAAGTACGGTCGTTTTAGGTTTTACCAACTGCGGCTAATCt  719
             ||||||||||||||||||||||||||||||||||||||||||||||||||||||||||||
Sbjct  4504  GCGTGCTTGAGGTATAATGCAAGTACGGTCGTTTTAGGTTTTACCAACTGCGGCTAATCT  4563

Query  720   ttttttATACTGAGCGTATTGGAACGTTATCGATAAGAAGAGAGCGTCTAGGCGAACAAT  779
             ||||||||||||||||||||||||||||||||||||||||||||||||||||||||||||
Sbjct  4564  TTTTTTATACTGAGCGTATTGGAACGTTATCGATAAGAAGAGAGCGTCTAGGCGAACAAT  4623

Query  780   GTTCTTAAAGTTTGACCTCAAATCAGGTAGGAGTACCCGCTGAACTTAAGCATATCAATA  839
             ||||||||||||||||||||||||||||||||||||||||||||||||||||||||||||
Sbjct  4624  GTTCTTAAAGTTTGACCTCAAATCAGGTAGGAGTACCCGCTGAACTTAAGCATATCAATA  4683

Query  840   AGCGGAGGAAAAGAAACCAACCGGGATTGCCTTAGTAACGGCGAGTGAAGCGGCAAAAGC  899
             ||||||||||||||||||||||||||||||||||||||||||||||||||||||||||||
Sbjct  4684  AGCGGAGGAAAAGAAACCAACCGGGATTGCCTTAGTAACGGCGAGTGAAGCGGCAAAAGC  4743

Query  900   TCAAATTTGAAATCTGGTACCTTCGGTGCCCGAGTTGTAATTTGGAGAGGGCAACTTTGG  959
             ||||||||||||||||||||||||||||||||||||||||||||||||||||||||||||
Sbjct  4744  TCAAATTTGAAATCTGGTACCTTCGGTGCCCGAGTTGTAATTTGGAGAGGGCAACTTTGG  4803

Query  960   GGCCGTTCCTTGTCTATGTTCCTTGGAACAGGACGTCATAGAGGGTGAGAATCCCGTGTG  1019
             ||||||||||||||||||||||||||||||||||||||||||||||||||||||||||||
Sbjct  4804  GGCCGTTCCTTGTCTATGTTCCTTGGAACAGGACGTCATAGAGGGTGAGAATCCCGTGTG  4863

Query  1020  GCGAGGAGTGCGGTTCTTTGTAAAGTGCCTTCGAAGAGTCGAGTTGTTTGGGAATGCAGC  1079
             ||||||||||||||||||||||||||||||||||||||||||||||||||||||||||||
Sbjct  4864  GCGAGGAGTGCGGTTCTTTGTAAAGTGCCTTCGAAGAGTCGAGTTGTTTGGGAATGCAGC  4923

Query  1080  TCTAAGTGGGTGGTAAATTCCATCTAAAGCTAAATATTGGCGAGAGACCGATAGCGAACA  1139
             ||||||||||||||||||||||||||||||||||||||||||||||||||||||||||||
Sbjct  4924  TCTAAGTGGGTGGTAAATTCCATCTAAAGCTAAATATTGGCGAGAGACCGATAGCGAACA  4983

Query  1140  AGTACAGTGATGGAAAGATGAAAAGAACTTTGAAAAGAGAGTGAAAAAGTACGTGAAATT  1199
             ||||||||||||||||||||||||||||||||||||||||||||||||||||||||||||
Sbjct  4984  AGTACAGTGATGGAAAGATGAAAAGAACTTTGAAAAGAGAGTGAAAAAGTACGTGAAATT  5043

Query  1200  GTTGAAAGGGAAGGGCATTTGATCAGACATGGTGTTTTGTGCCCTCTGCTCCTTGTGGGT  1259
             ||||||||||||||||||||||||||||||||||||||||||||||||||||||||||||
Sbjct  5044  GTTGAAAGGGAAGGGCATTTGATCAGACATGGTGTTTTGTGCCCTCTGCTCCTTGTGGGT  5103

Query  1260  AGGGGAATCTCGCATTTCACTGGGCCAGCATCAGTTTTGGTGGCAGGATAAATCCATAGG  1319
             ||||||||||||||||||||||||||||||||||||||||||||||||||||||||||||
Sbjct  5104  AGGGGAATCTCGCATTTCACTGGGCCAGCATCAGTTTTGGTGGCAGGATAAATCCATAGG  5163

Query  1320  AATGTAGCTTGCCTCGGTAAGTATTATAGCCTGTGGGAATACTGCCAGCTGGGACTGAGG  1379
             ||||||||||||||||||||||||||||||||||||||||||||||||||||||||||||
Sbjct  5164  AATGTAGCTTGCCTCGGTAAGTATTATAGCCTGTGGGAATACTGCCAGCTGGGACTGAGG  5223

Query  1380  ACTGCGACGTAAGTCAAGGATGCTGGCATAATGGTTATATGCCGCCCGTCTTGAAACACG  1439
             ||||||||||||||||||||||||||||||||||||||||||||||||||||||||||||
Sbjct  5224  ACTGCGACGTAAGTCAAGGATGCTGGCATAATGGTTATATGCCGCCCGTCTTGAAACACG  5283

Query  1440  GACCAAGGAGTCTAACGTCTATGCGAGTGTTTGGGTGTAAAACCCATACGCGTAATGAAA  1499
             ||||||||||||||||||||||||||||||||||||||||||||||||||||||||||||
Sbjct  5284  GACCAAGGAGTCTAACGTCTATGCGAGTGTTTGGGTGTAAAACCCATACGCGTAATGAAA  5343

Query  1500  GTGAACGTAGGTTGGGGCCTCGCAAGAGGTGCACAATCGACCGATCCTGATGTCTTCGGA  1559
             ||||||||||||||||||||||||||||||||||||||||||||||||||||||||||||
Sbjct  5344  GTGAACGTAGGTTGGGGCCTCGCAAGAGGTGCACAATCGACCGATCCTGATGTCTTCGGA  5403

Query  1560  TGGATTTGAGTAAGAGCATAGCTGTTGGGACCCGAAAGATGGTGAACTATGCCTGAATAG  1619
             ||||||||||||||||||||||||||||||||||||||||||||||||||||||||||||
Sbjct  5404  TGGATTTGAGTAAGAGCATAGCTGTTGGGACCCGAAAGATGGTGAACTATGCCTGAATAG  5463

Query  1620  GGTGAAGCCAGAGGAAACTCTGGTGGAGGCTCGTAGCGGTTCTGACGTGCAAATCGATCG  1679
             ||||||||||||||||||||||||||||||||||||||||||||||||||||||||||||
Sbjct  5464  GGTGAAGCCAGAGGAAACTCTGGTGGAGGCTCGTAGCGGTTCTGACGTGCAAATCGATCG  5523

Query  1680  TCGAATTTGGGTATAGGGGCGAAAGACTAATCGAACCATCTAGTAGCTGGTTCCTGCCGA  1739
             ||||||||||||||||||||||||||||||||||||||||||||||||||||||||||||
Sbjct  5524  TCGAATTTGGGTATAGGGGCGAAAGACTAATCGAACCATCTAGTAGCTGGTTCCTGCCGA  5583

Query  1740  AGTTTCCCTCAGGATAGCAGAAGCTCGTATCAGTTTTATGAGGTAAAGCGAATGATTAGA  1799
             ||||||||||||||||||||||||||||||||||||||||||||||||||||||||||||
Sbjct  5584  AGTTTCCCTCAGGATAGCAGAAGCTCGTATCAGTTTTATGAGGTAAAGCGAATGATTAGA  5643

Query  1800  GGTTCCGGGGTCGAAATGACCTTGACCTATTCTCAAACTTTAAATATGTAAGAAGTCCTT  1859
             ||||||||||||||||||||||||||||||||||||||||||||||||||||||||||||
Sbjct  5644  GGTTCCGGGGTCGAAATGACCTTGACCTATTCTCAAACTTTAAATATGTAAGAAGTCCTT  5703

Query  1860  GTTACTTAATTGAACGTGGACATTTGAATGAAGAGCTTTTAGTGGGCCATTTTTGGTAAG  1919
             ||||||||||||||||||||||||||||||||||||||||||||||||||||||||||||
Sbjct  5704  GTTACTTAATTGAACGTGGACATTTGAATGAAGAGCTTTTAGTGGGCCATTTTTGGTAAG  5763

Query  1920  CAGAACTGGCGATGCGGGATGAACCGAACGTAGAGTTAAGGTGCCGGAATACACGCTCAT  1979
             ||||||||||||||||||||||||||||||||||||||||||||||||||||||||||||
Sbjct  5764  CAGAACTGGCGATGCGGGATGAACCGAACGTAGAGTTAAGGTGCCGGAATACACGCTCAT  5823

Query  1980  CAGACACCACAAAAGGTGTTAGTTCATCTAGACAGCCGGACGGTGGCCATGGAAGTCGGA  2039
             ||||||||||||||||||||||||||||||||||||||||||||||||||||||||||||
Sbjct  5824  CAGACACCACAAAAGGTGTTAGTTCATCTAGACAGCCGGACGGTGGCCATGGAAGTCGGA  5883

Query  2040  ATCCGCTAAGGAGTGTGTAACAACTCACCGGCCGAATGAACTAGCCCTGAAAATGGATGG  2099
             ||||||||||||||||||||||||||||||||||||||||||||||||||||||||||||
Sbjct  5884  ATCCGCTAAGGAGTGTGTAACAACTCACCGGCCGAATGAACTAGCCCTGAAAATGGATGG  5943

Query  2100  CGCTCAAGCGTGTTACCTATACTCTACCGTCAGGGTTGATATGATGCCCTGACGAGTAGG  2159
             ||||||||||||||||||||||||||||||||||||||||||||||||||||||||||||
Sbjct  5944  CGCTCAAGCGTGTTACCTATACTCTACCGTCAGGGTTGATATGATGCCCTGACGAGTAGG  6003

Query  2160  CAGGCGTGGAGGTCAGTGACGAAGCCTAGACCGTAAGGTCGGGTCGAACGGCCTCTAGTG  2219
             ||||||||||||||||||||||||||||||||||||||||||||||||||||||||||||
Sbjct  6004  CAGGCGTGGAGGTCAGTGACGAAGCCTAGACCGTAAGGTCGGGTCGAACGGCCTCTAGTG  6063

Query  2220  CAGATCTTGGTGGTAGTAGCAAATATTCAAATGAGAACTTTGAAGACTGAAGTGGGGAAA  2279
             ||||||||||||||||||||||||||||||||||||||||||||||||||||||||||||
Sbjct  6064  CAGATCTTGGTGGTAGTAGCAAATATTCAAATGAGAACTTTGAAGACTGAAGTGGGGAAA  6123

Query  2280  GGTTCCACGTCAACAGCAGTTGGACGTGGGTTAGTCGATCCTAAGAGATGGGGAAGCTCC  2339
             ||||||||||||||||||||||||||||||||||||||||||||||||||||||||||||
Sbjct  6124  GGTTCCACGTCAACAGCAGTTGGACGTGGGTTAGTCGATCCTAAGAGATGGGGAAGCTCC  6183

Query  2340  GTTTCAAAGGCCTGATTTTATGCAGGCCACCATCGAAAGGGAATCCGGTTAAGATTCCGG  2399
             ||||||||||||||||||||||||||||||||||||||||||||||||||||||||||||
Sbjct  6184  GTTTCAAAGGCCTGATTTTATGCAGGCCACCATCGAAAGGGAATCCGGTTAAGATTCCGG  6243

Query  2400  AACCTGGATATGGATTCTTCACGGTAACGTAACTGAATGTGGAGACGTCGGCGCGAGCCC  2459
             ||||||||||||||||||||||||||||||||||||||||||||||||||||||||||||
Sbjct  6244  AACCTGGATATGGATTCTTCACGGTAACGTAACTGAATGTGGAGACGTCGGCGCGAGCCC  6303

Query  2460  TGGGAGGAGTTATCTTTTCTTCTTAACAGCTTATCACCCCGGAATTGGTTTATCCGGAGA  2519
             ||||||||||||||||||||||||||||||||||||||||||||||||||||||||||||
Sbjct  6304  TGGGAGGAGTTATCTTTTCTTCTTAACAGCTTATCACCCCGGAATTGGTTTATCCGGAGA  6363

Query  2520  TGGGGTCTTATGGCTGGAAGAGGCCAGCACCTTTGCTGGCTCCGGTGCGCTTGTGACGGC  2579
             ||||||||||||||||||||||||||||||||||||||||||||||||||||||||||||
Sbjct  6364  TGGGGTCTTATGGCTGGAAGAGGCCAGCACCTTTGCTGGCTCCGGTGCGCTTGTGACGGC  6423

Query  2580  CCGTGAAAATCCACAGGAAGGAATAGTTTTCATGCCAGGTCGTACTGATAACCGCAGCAG  2639
             ||||||||||||||||||||||||||||||||||||||||||||||||||||||||||||
Sbjct  6424  CCGTGAAAATCCACAGGAAGGAATAGTTTTCATGCCAGGTCGTACTGATAACCGCAGCAG  6483

Query  2640  GTCTCCAAGGTGAACAGCCTCTAGTTGATAGAATAATGTAGATAAGGGAAGTCGGCAAAA  2699
             ||||||||||||||||||||||||||||||||||||||||||||||||||||||||||||
Sbjct  6484  GTCTCCAAGGTGAACAGCCTCTAGTTGATAGAATAATGTAGATAAGGGAAGTCGGCAAAA  6543

Query  2700  TAGATCCGTAACTTCGGGATAAGGATTGGCTCTAAGGGTCGGGTAGTGAGGGCCTTGGTC  2759
             ||||||||||||||||||||||||||||||||||||||||||||||||||||||||||||
Sbjct  6544  TAGATCCGTAACTTCGGGATAAGGATTGGCTCTAAGGGTCGGGTAGTGAGGGCCTTGGTC  6603

Query  2760  AGACGCAGCGGGCGTGCTTGTGGACTGCTTGGTGGGGCTTGCTCTGCTAGGCGGACTACT  2819
             ||||||||||||||||||||||||||||||||||||||||||||||||||||||||||||
Sbjct  6604  AGACGCAGCGGGCGTGCTTGTGGACTGCTTGGTGGGGCTTGCTCTGCTAGGCGGACTACT  6663

Query  2820  TGCGTGCCTTGTTGTAGACGGCCTTGGTAGGTCTCTTGTAGACCGTCGCTTGCTACAATT  2879
             ||||||||||||||||||||||||||||||||||||||||||||||||||||||||||||
Sbjct  6664  TGCGTGCCTTGTTGTAGACGGCCTTGGTAGGTCTCTTGTAGACCGTCGCTTGCTACAATT  6723

Query  2880  AACGATCAACTTAGAACTGGTACGGACAAGGGGAAT  2915
             ||||||||||||||||||||||||||||||||||||
Sbjct  6724  AACGATCAACTTAGAACTGGTACGGACAAGGGGAAT  6759


>JANLBP010000030.1 Alternaria dauci isolate CALB1 scaffold30, whole genome shotgun 
sequence
Length=9161

 Score = 5352 bits (2898),  Expect = 0.0
 Identities = 2913/2919 (99%), Gaps = 5/2919 (0%)
 Strand=Plus/Minus

Query  1     CAAGGTTTCCGTAGGTGAACCTGCGGAAGGATCATTAAAGAAATTTAATAATTTTGAAAA  60
             ||||||||||||||||||||||||||||||||||||||||||||||||||||||||||||
Sbjct  4185  CAAGGTTTCCGTAGGTGAACCTGCGGAAGGATCATTAAAGAAATTTAATAATTTTGAAAA  4126

Query  61    TGGAttttttt---GTTTTGGCAAGAGCATGAGAGCTTTTACTGGGCAAGAAGACAAGAG  117
             |||||||||||   ||||||||||||||||||||||||||||||||||||||||||||||
Sbjct  4125  TGGATTTTTTTTTTGTTTTGGCAAGAGCATGAGAGCTTTTACTGGGCAAGAAGACAAGAG  4066

Query  118   ATGGAGAGTCCAGCCGGGCCTGCGCTTAAGTGCGCGGTCTTGCTAGGCTTGTAAGTTTCT  177
             ||||||||||||||||||||||||||||||||||||||||||||||||||||||||||||
Sbjct  4065  ATGGAGAGTCCAGCCGGGCCTGCGCTTAAGTGCGCGGTCTTGCTAGGCTTGTAAGTTTCT  4006

Query  178   TTCTTGCTATTCCAAACGGTGAGAGATTTCTGTGCTTTTGTTATAGGACAATTAAAACCG  237
             ||||||||||||||||||||||||||||||||||||||||||||||||||||||||||||
Sbjct  4005  TTCTTGCTATTCCAAACGGTGAGAGATTTCTGTGCTTTTGTTATAGGACAATTAAAACCG  3946

Query  238   TTTCAATACAACACACTGTGGAGTTTTCATATCTTTGCAACTTTTTCTTTGGGCATTCGA  297
             ||||||||||||||||||||||||||||||||||||||||||||||||||||||||||||
Sbjct  3945  TTTCAATACAACACACTGTGGAGTTTTCATATCTTTGCAACTTTTTCTTTGGGCATTCGA  3886

Query  298   GCAATCGGGGCCCAGAGGT-AACAAACACAAACAATTTTATCTATTCATTAAATTTTTGT  356
             ||||||||||||||||||| ||||||||||||||||||||||||||||||||||||| ||
Sbjct  3885  GCAATCGGGGCCCAGAGGTTAACAAACACAAACAATTTTATCTATTCATTAAATTTTCGT  3826

Query  357   CAAAAACAAGAATTTTCGTAACTGGAAATTTTAAAATATTAAAAACTTTCAACAACGGAT  416
             ||||||||||||||||||||||||||||||||||||||||||||||||||||||||||||
Sbjct  3825  CAAAAACAAGAATTTTCGTAACTGGAAATTTTAAAATATTAAAAACTTTCAACAACGGAT  3766

Query  417   CTCTTGGTTCTCGCATCGATGAAGAACGCAGCGAAATGCGATACGTAATGTGAATTGCAG  476
             ||||||||||||||||||||||||||||||||||||||||||||||||||||||||||||
Sbjct  3765  CTCTTGGTTCTCGCATCGATGAAGAACGCAGCGAAATGCGATACGTAATGTGAATTGCAG  3706

Query  477   AATTCCGTGAATCATCGAATCTTTGAACGCACATTGCGCCCCTTGGTATTCCAGGGGGCA  536
             ||||||||||||||||||||||||||||||||||||||||||||||||||||||||||||
Sbjct  3705  AATTCCGTGAATCATCGAATCTTTGAACGCACATTGCGCCCCTTGGTATTCCAGGGGGCA  3646

Query  537   TGCCTGTTTGAGCGTCATTTCCTTCTCAAACATTCTGTTTGGTAGTGAGTGATACTCTTT  596
             ||||||||||||||||||||||||||||||||||||||||||||||||||||||||||||
Sbjct  3645  TGCCTGTTTGAGCGTCATTTCCTTCTCAAACATTCTGTTTGGTAGTGAGTGATACTCTTT  3586

Query  597   GGAGTTAACTTGAAATTGCTGGCCTTTTCATTGGATGttttttttCCAAAGAGAGGTTTC  656
             ||||||||||||||||||||||||||||||||||||||||||||||||||||||||||||
Sbjct  3585  GGAGTTAACTTGAAATTGCTGGCCTTTTCATTGGATGTTTTTTTTCCAAAGAGAGGTTTC  3526

Query  657   TCTGCGTGCTTGAGGTATAATGCAAGTACGGTCGTTTTAGGTTTTACCAACTGCGGCTAA  716
             ||||||||||||||||||||||||||||||||||||||||||||||||||||||||||||
Sbjct  3525  TCTGCGTGCTTGAGGTATAATGCAAGTACGGTCGTTTTAGGTTTTACCAACTGCGGCTAA  3466

Query  717   TCtttttttATACTGAGCGTATTGGAACGTTATCGATAAGAAGAGAGCGTCTAGGCGAAC  776
             |||||||| |||||||||||||||||||||||||||||||||||||||||||||||||||
Sbjct  3465  TCTTTTTT-ATACTGAGCGTATTGGAACGTTATCGATAAGAAGAGAGCGTCTAGGCGAAC  3407

Query  777   AATGTTCTTAAAGTTTGACCTCAAATCAGGTAGGAGTACCCGCTGAACTTAAGCATATCA  836
             ||||||||||||||||||||||||||||||||||||||||||||||||||||||||||||
Sbjct  3406  AATGTTCTTAAAGTTTGACCTCAAATCAGGTAGGAGTACCCGCTGAACTTAAGCATATCA  3347

Query  837   ATAAGCGGAGGAAAAGAAACCAACCGGGATTGCCTTAGTAACGGCGAGTGAAGCGGCAAA  896
             ||||||||||||||||||||||||||||||||||||||||||||||||||||||||||||
Sbjct  3346  ATAAGCGGAGGAAAAGAAACCAACCGGGATTGCCTTAGTAACGGCGAGTGAAGCGGCAAA  3287

Query  897   AGCTCAAATTTGAAATCTGGTACCTTCGGTGCCCGAGTTGTAATTTGGAGAGGGCAACTT  956
             ||||||||||||||||||||||||||||||||||||||||||||||||||||||||||||
Sbjct  3286  AGCTCAAATTTGAAATCTGGTACCTTCGGTGCCCGAGTTGTAATTTGGAGAGGGCAACTT  3227

Query  957   TGGGGCCGTTCCTTGTCTATGTTCCTTGGAACAGGACGTCATAGAGGGTGAGAATCCCGT  1016
             ||||||||||||||||||||||||||||||||||||||||||||||||||||||||||||
Sbjct  3226  TGGGGCCGTTCCTTGTCTATGTTCCTTGGAACAGGACGTCATAGAGGGTGAGAATCCCGT  3167

Query  1017  GTGGCGAGGAGTGCGGTTCTTTGTAAAGTGCCTTCGAAGAGTCGAGTTGTTTGGGAATGC  1076
             ||||||||||||||||||||||||||||||||||||||||||||||||||||||||||||
Sbjct  3166  GTGGCGAGGAGTGCGGTTCTTTGTAAAGTGCCTTCGAAGAGTCGAGTTGTTTGGGAATGC  3107

Query  1077  AGCTCTAAGTGGGTGGTAAATTCCATCTAAAGCTAAATATTGGCGAGAGACCGATAGCGA  1136
             ||||||||||||||||||||||||||||||||||||||||||||||||||||||||||||
Sbjct  3106  AGCTCTAAGTGGGTGGTAAATTCCATCTAAAGCTAAATATTGGCGAGAGACCGATAGCGA  3047

Query  1137  ACAAGTACAGTGATGGAAAGATGAAAAGAACTTTGAAAAGAGAGTGAAAAAGTACGTGAA  1196
             ||||||||||||||||||||||||||||||||||||||||||||||||||||||||||||
Sbjct  3046  ACAAGTACAGTGATGGAAAGATGAAAAGAACTTTGAAAAGAGAGTGAAAAAGTACGTGAA  2987

Query  1197  ATTGTTGAAAGGGAAGGGCATTTGATCAGACATGGTGTTTTGTGCCCTCTGCTCCTTGTG  1256
             ||||||||||||||||||||||||||||||||||||||||||||||||||||||||||||
Sbjct  2986  ATTGTTGAAAGGGAAGGGCATTTGATCAGACATGGTGTTTTGTGCCCTCTGCTCCTTGTG  2927

Query  1257  GGTAGGGGAATCTCGCATTTCACTGGGCCAGCATCAGTTTTGGTGGCAGGATAAATCCAT  1316
             ||||||||||||||||||||||||||||||||||||||||||||||||||||||||||||
Sbjct  2926  GGTAGGGGAATCTCGCATTTCACTGGGCCAGCATCAGTTTTGGTGGCAGGATAAATCCAT  2867

Query  1317  AGGAATGTAGCTTGCCTCGGTAAGTATTATAGCCTGTGGGAATACTGCCAGCTGGGACTG  1376
             ||||||||||||||||||||||||||||||||||||||||||||||||||||||||||||
Sbjct  2866  AGGAATGTAGCTTGCCTCGGTAAGTATTATAGCCTGTGGGAATACTGCCAGCTGGGACTG  2807

Query  1377  AGGACTGCGACGTAAGTCAAGGATGCTGGCATAATGGTTATATGCCGCCCGTCTTGAAAC  1436
             ||||||||||||||||||||||||||||||||||||||||||||||||||||||||||||
Sbjct  2806  AGGACTGCGACGTAAGTCAAGGATGCTGGCATAATGGTTATATGCCGCCCGTCTTGAAAC  2747

Query  1437  ACGGACCAAGGAGTCTAACGTCTATGCGAGTGTTTGGGTGTAAAACCCATACGCGTAATG  1496
             ||||||||||||||||||||||||||||||||||||||||||||||||||||||||||||
Sbjct  2746  ACGGACCAAGGAGTCTAACGTCTATGCGAGTGTTTGGGTGTAAAACCCATACGCGTAATG  2687

Query  1497  AAAGTGAACGTAGGTTGGGGCCTCGCAAGAGGTGCACAATCGACCGATCCTGATGTCTTC  1556
             ||||||||||||||||||||||||||||||||||||||||||||||||||||||||||||
Sbjct  2686  AAAGTGAACGTAGGTTGGGGCCTCGCAAGAGGTGCACAATCGACCGATCCTGATGTCTTC  2627

Query  1557  GGATGGATTTGAGTAAGAGCATAGCTGTTGGGACCCGAAAGATGGTGAACTATGCCTGAA  1616
             ||||||||||||||||||||||||||||||||||||||||||||||||||||||||||||
Sbjct  2626  GGATGGATTTGAGTAAGAGCATAGCTGTTGGGACCCGAAAGATGGTGAACTATGCCTGAA  2567

Query  1617  TAGGGTGAAGCCAGAGGAAACTCTGGTGGAGGCTCGTAGCGGTTCTGACGTGCAAATCGA  1676
             ||||||||||||||||||||||||||||||||||||||||||||||||||||||||||||
Sbjct  2566  TAGGGTGAAGCCAGAGGAAACTCTGGTGGAGGCTCGTAGCGGTTCTGACGTGCAAATCGA  2507

Query  1677  TCGTCGAATTTGGGTATAGGGGCGAAAGACTAATCGAACCATCTAGTAGCTGGTTCCTGC  1736
             ||||||||||||||||||||||||||||||||||||||||||||||||||||||||||||
Sbjct  2506  TCGTCGAATTTGGGTATAGGGGCGAAAGACTAATCGAACCATCTAGTAGCTGGTTCCTGC  2447

Query  1737  CGAAGTTTCCCTCAGGATAGCAGAAGCTCGTATCAGTTTTATGAGGTAAAGCGAATGATT  1796
             ||||||||||||||||||||||||||||||||||||||||||||||||||||||||||||
Sbjct  2446  CGAAGTTTCCCTCAGGATAGCAGAAGCTCGTATCAGTTTTATGAGGTAAAGCGAATGATT  2387

Query  1797  AGAGGTTCCGGGGTCGAAATGACCTTGACCTATTCTCAAACTTTAAATATGTAAGAAGTC  1856
             ||||||||||||||||||||||||||||||||||||||||||||||||||||||||||||
Sbjct  2386  AGAGGTTCCGGGGTCGAAATGACCTTGACCTATTCTCAAACTTTAAATATGTAAGAAGTC  2327

Query  1857  CTTGTTACTTAATTGAACGTGGACATTTGAATGAAGAGCTTTTAGTGGGCCATTTTTGGT  1916
             ||||||||||||||||||||||||||||||||||||||||||||||||||||||||||||
Sbjct  2326  CTTGTTACTTAATTGAACGTGGACATTTGAATGAAGAGCTTTTAGTGGGCCATTTTTGGT  2267

Query  1917  AAGCAGAACTGGCGATGCGGGATGAACCGAACGTAGAGTTAAGGTGCCGGAATACACGCT  1976
             ||||||||||||||||||||||||||||||||||||||||||||||||||||||||||||
Sbjct  2266  AAGCAGAACTGGCGATGCGGGATGAACCGAACGTAGAGTTAAGGTGCCGGAATACACGCT  2207

Query  1977  CATCAGACACCACAAAAGGTGTTAGTTCATCTAGACAGCCGGACGGTGGCCATGGAAGTC  2036
             ||||||||||||||||||||||||||||||||||||||||||||||||||||||||||||
Sbjct  2206  CATCAGACACCACAAAAGGTGTTAGTTCATCTAGACAGCCGGACGGTGGCCATGGAAGTC  2147

Query  2037  GGAATCCGCTAAGGAGTGTGTAACAACTCACCGGCCGAATGAACTAGCCCTGAAAATGGA  2096
             ||||||||||||||||||||||||||||||||||||||||||||||||||||||||||||
Sbjct  2146  GGAATCCGCTAAGGAGTGTGTAACAACTCACCGGCCGAATGAACTAGCCCTGAAAATGGA  2087

Query  2097  TGGCGCTCAAGCGTGTTACCTATACTCTACCGTCAGGGTTGATATGATGCCCTGACGAGT  2156
             ||||||||||||||||||||||||||||||||||||||||||||||||||||||||||||
Sbjct  2086  TGGCGCTCAAGCGTGTTACCTATACTCTACCGTCAGGGTTGATATGATGCCCTGACGAGT  2027

Query  2157  AGGCAGGCGTGGAGGTCAGTGACGAAGCCTAGACCGTAAGGTCGGGTCGAACGGCCTCTA  2216
             ||||||||||||||||||||||||||||||||||||||||||||||||||||||||||||
Sbjct  2026  AGGCAGGCGTGGAGGTCAGTGACGAAGCCTAGACCGTAAGGTCGGGTCGAACGGCCTCTA  1967

Query  2217  GTGCAGATCTTGGTGGTAGTAGCAAATATTCAAATGAGAACTTTGAAGACTGAAGTGGGG  2276
             ||||||||||||||||||||||||||||||||||||||||||||||||||||||||||||
Sbjct  1966  GTGCAGATCTTGGTGGTAGTAGCAAATATTCAAATGAGAACTTTGAAGACTGAAGTGGGG  1907

Query  2277  AAAGGTTCCACGTCAACAGCAGTTGGACGTGGGTTAGTCGATCCTAAGAGATGGGGAAGC  2336
             ||||||||||||||||||||||||||||||||||||||||||||||||||||||||||||
Sbjct  1906  AAAGGTTCCACGTCAACAGCAGTTGGACGTGGGTTAGTCGATCCTAAGAGATGGGGAAGC  1847

Query  2337  TCCGTTTCAAAGGCCTGATTTTATGCAGGCCACCATCGAAAGGGAATCCGGTTAAGATTC  2396
             ||||||||||||||||||||||||||||||||||||||||||||||||||||||||||||
Sbjct  1846  TCCGTTTCAAAGGCCTGATTTTATGCAGGCCACCATCGAAAGGGAATCCGGTTAAGATTC  1787

Query  2397  CGGAACCTGGATATGGATTCTTCACGGTAACGTAACTGAATGTGGAGACGTCGGCGCGAG  2456
             ||||||||||||||||||||||||||||||||||||||||||||||||||||||||||||
Sbjct  1786  CGGAACCTGGATATGGATTCTTCACGGTAACGTAACTGAATGTGGAGACGTCGGCGCGAG  1727

Query  2457  CCCTGGGAGGAGTTATCTTTTCTTCTTAACAGCTTATCACCCCGGAATTGGTTTATCCGG  2516
             ||||||||||||||||||||||||||||||||||||||||||||||||||||||||||||
Sbjct  1726  CCCTGGGAGGAGTTATCTTTTCTTCTTAACAGCTTATCACCCCGGAATTGGTTTATCCGG  1667

Query  2517  AGATGGGGTCTTATGGCTGGAAGAGGCCAGCACCTTTGCTGGCTCCGGTGCGCTTGTGAC  2576
             ||||||||||||||||||||||||||||||||||||||||||||||||||||||||||||
Sbjct  1666  AGATGGGGTCTTATGGCTGGAAGAGGCCAGCACCTTTGCTGGCTCCGGTGCGCTTGTGAC  1607

Query  2577  GGCCCGTGAAAATCCACAGGAAGGAATAGTTTTCATGCCAGGTCGTACTGATAACCGCAG  2636
             ||||||||||||||||||||||||||||||||||||||||||||||||||||||||||||
Sbjct  1606  GGCCCGTGAAAATCCACAGGAAGGAATAGTTTTCATGCCAGGTCGTACTGATAACCGCAG  1547

Query  2637  CAGGTCTCCAAGGTGAACAGCCTCTAGTTGATAGAATAATGTAGATAAGGGAAGTCGGCA  2696
             ||||||||||||||||||||||||||||||||||||||||||||||||||||||||||||
Sbjct  1546  CAGGTCTCCAAGGTGAACAGCCTCTAGTTGATAGAATAATGTAGATAAGGGAAGTCGGCA  1487

Query  2697  AAATAGATCCGTAACTTCGGGATAAGGATTGGCTCTAAGGGTCGGGTAGTGAGGGCCTTG  2756
             ||||||||||||||||||||||||||||||||||||||||||||||||||||||||||||
Sbjct  1486  AAATAGATCCGTAACTTCGGGATAAGGATTGGCTCTAAGGGTCGGGTAGTGAGGGCCTTG  1427

Query  2757  GTCAGACGCAGCGGGCGTGCTTGTGGACTGCTTGGTGGGGCTTGCTCTGCTAGGCGGACT  2816
             ||||||||||||||||||||||||||||||||||||||||||||||||||||||||||||
Sbjct  1426  GTCAGACGCAGCGGGCGTGCTTGTGGACTGCTTGGTGGGGCTTGCTCTGCTAGGCGGACT  1367

Query  2817  ACTTGCGTGCCTTGTTGTAGACGGCCTTGGTAGGTCTCTTGTAGACCGTCGCTTGCTACA  2876
             ||||||||||||||||||||||||||||||||||||||||||||||||||||||||||||
Sbjct  1366  ACTTGCGTGCCTTGTTGTAGACGGCCTTGGTAGGTCTCTTGTAGACCGTCGCTTGCTACA  1307

Query  2877  ATTAACGATCAACTTAGAACTGGTACGGACAAGGGGAAT  2915
             |||||||||||||||||||||||||||||||||||||||
Sbjct  1306  ATTAACGATCAACTTAGAACTGGTACGGACAAGGGGAAT  1268


>VZWS01000247.1 Saccharomyces cerevisiae x Saccharomyces kudriavzevii x Saccharomyces 
eubayanus strain yHQL560 flattened_line_488, whole 
genome shotgun sequence
Length=6308

 Score = 5350 bits (2897),  Expect = 0.0
 Identities = 2909/2915 (99%), Gaps = 0/2915 (0%)
 Strand=Plus/Plus

Query  1     CAAGGTTTCCGTAGGTGAACCTGCGGAAGGATCATTAAAGAAATTTAATAATTTTGAAAA  60
             ||||||||||||||||||||||||||||||||||||||||||||||||||||||||||||
Sbjct  1770  CAAGGTTTCCGTAGGTGAACCTGCGGAAGGATCATTAAAGAAATTTAATAATTTTGAAAA  1829

Query  61    TGGAtttttttGTTTTGGCAAGAGCATGAGAGCTTTTACTGGGCAAGAAGACAAGAGATG  120
             ||||||||||||||||||||||||||||||||||||||| ||||||||||||||||||||
Sbjct  1830  TGGATTTTTTTGTTTTGGCAAGAGCATGAGAGCTTTTACCGGGCAAGAAGACAAGAGATG  1889

Query  121   GAGAGTCCAGCCGGGCCTGCGCTTAAGTGCGCGGTCTTGCTAGGCTTGTAAGTTTCTTTC  180
             ||||||||||||||||||||||||||||||||||||||||||||||||||||||||||||
Sbjct  1890  GAGAGTCCAGCCGGGCCTGCGCTTAAGTGCGCGGTCTTGCTAGGCTTGTAAGTTTCTTTC  1949

Query  181   TTGCTATTCCAAACGGTGAGAGATTTCTGTGCTTTTGTTATAGGACAATTAAAACCGTTT  240
             ||||||||||||||||||||||||||||||||||||||||||||||||||||||||||||
Sbjct  1950  TTGCTATTCCAAACGGTGAGAGATTTCTGTGCTTTTGTTATAGGACAATTAAAACCGTTT  2009

Query  241   CAATACAACACACTGTGGAGTTTTCATATCTTTGCAACTTTTTCTTTGGGCATTCGAGCA  300
             ||||||||||||||||||||||||||||||||||||||||||||||||||||||||||||
Sbjct  2010  CAATACAACACACTGTGGAGTTTTCATATCTTTGCAACTTTTTCTTTGGGCATTCGAGCA  2069

Query  301   ATCGGGGCCCAGAGGTAACAAACACAAACAATTTTATCTATTCATTAAATTTTTGTCAAA  360
             ||||||||||||||||||||||||||||||||||||||||||||||||||||||||||||
Sbjct  2070  ATCGGGGCCCAGAGGTAACAAACACAAACAATTTTATCTATTCATTAAATTTTTGTCAAA  2129

Query  361   AACAAGAATTTTCGTAACTGGAAATTTTAAAATATTAAAAACTTTCAACAACGGATCTCT  420
             ||||||||||||||||||||||||||||||||||||||||||||||||||||||||||||
Sbjct  2130  AACAAGAATTTTCGTAACTGGAAATTTTAAAATATTAAAAACTTTCAACAACGGATCTCT  2189

Query  421   TGGTTCTCGCATCGATGAAGAACGCAGCGAAATGCGATACGTAATGTGAATTGCAGAATT  480
             ||||||||||||||||||||||||||||||||||||||||||||||||||||||||||||
Sbjct  2190  TGGTTCTCGCATCGATGAAGAACGCAGCGAAATGCGATACGTAATGTGAATTGCAGAATT  2249

Query  481   CCGTGAATCATCGAATCTTTGAACGCACATTGCGCCCCTTGGTATTCCAGGGGGCATGCC  540
             ||||||||||||||||||||||||||||||||||||||||||||||||||||||||||||
Sbjct  2250  CCGTGAATCATCGAATCTTTGAACGCACATTGCGCCCCTTGGTATTCCAGGGGGCATGCC  2309

Query  541   TGTTTGAGCGTCATTTCCTTCTCAAACATTCTGTTTGGTAGTGAGTGATACTCTTTGGAG  600
             ||||||||||||||||||||||||||||||||||||||||||||||||||||||||||||
Sbjct  2310  TGTTTGAGCGTCATTTCCTTCTCAAACATTCTGTTTGGTAGTGAGTGATACTCTTTGGAG  2369

Query  601   TTAACTTGAAATTGCTGGCCTTTTCATTGGATGttttttttCCAAAGAGAGGTTTCTCTG  660
             ||||||||||||||||||||||||||||||||||||||||||||||||||||||||||||
Sbjct  2370  TTAACTTGAAATTGCTGGCCTTTTCATTGGATGTTTTTTTTCCAAAGAGAGGTTTCTCTG  2429

Query  661   CGTGCTTGAGGTATAATGCAAGTACGGTCGTTTTAGGTTTTACCAACTGCGGCTAATCtt  720
             ||||||||||||||||||||||||||||||||||||||||||||||||||||||||||||
Sbjct  2430  CGTGCTTGAGGTATAATGCAAGTACGGTCGTTTTAGGTTTTACCAACTGCGGCTAATCTT  2489

Query  721   tttttATACTGAGCGTATTGGAACGTTATCGATAAGAAGAGAGCGTCTAGGCGAACAATG  780
             ||||||||||||||||||||||||||||||||||||||||||||||||||||||||||||
Sbjct  2490  TTTTTATACTGAGCGTATTGGAACGTTATCGATAAGAAGAGAGCGTCTAGGCGAACAATG  2549

Query  781   TTCTTAAAGTTTGACCTCAAATCAGGTAGGAGTACCCGCTGAACTTAAGCATATCAATAA  840
             ||||||||||||||||||||||||||||||||||||||||||||||||||||||||||||
Sbjct  2550  TTCTTAAAGTTTGACCTCAAATCAGGTAGGAGTACCCGCTGAACTTAAGCATATCAATAA  2609

Query  841   GCGGAGGAAAAGAAACCAACCGGGATTGCCTTAGTAACGGCGAGTGAAGCGGCAAAAGCT  900
             ||||||||||||||||||||||||||||||||||||||||||||||||||||||||||||
Sbjct  2610  GCGGAGGAAAAGAAACCAACCGGGATTGCCTTAGTAACGGCGAGTGAAGCGGCAAAAGCT  2669

Query  901   CAAATTTGAAATCTGGTACCTTCGGTGCCCGAGTTGTAATTTGGAGAGGGCAACTTTGGG  960
             ||||||||||||||||||||||||||||||||||||||||||||||||||||||||||||
Sbjct  2670  CAAATTTGAAATCTGGTACCTTCGGTGCCCGAGTTGTAATTTGGAGAGGGCAACTTTGGG  2729

Query  961   GCCGTTCCTTGTCTATGTTCCTTGGAACAGGACGTCATAGAGGGTGAGAATCCCGTGTGG  1020
             ||||||||||||||||||||||||||||||||||||||||||||||||||||||||||||
Sbjct  2730  GCCGTTCCTTGTCTATGTTCCTTGGAACAGGACGTCATAGAGGGTGAGAATCCCGTGTGG  2789

Query  1021  CGAGGAGTGCGGTTCTTTGTAAAGTGCCTTCGAAGAGTCGAGTTGTTTGGGAATGCAGCT  1080
             ||||||||||||||||||||||||||||||||||||||||||||||||||||||||||||
Sbjct  2790  CGAGGAGTGCGGTTCTTTGTAAAGTGCCTTCGAAGAGTCGAGTTGTTTGGGAATGCAGCT  2849

Query  1081  CTAAGTGGGTGGTAAATTCCATCTAAAGCTAAATATTGGCGAGAGACCGATAGCGAACAA  1140
             ||||||||||||||||||||||||||||||||||||||||||||||||||||||||||||
Sbjct  2850  CTAAGTGGGTGGTAAATTCCATCTAAAGCTAAATATTGGCGAGAGACCGATAGCGAACAA  2909

Query  1141  GTACAGTGATGGAAAGATGAAAAGAACTTTGAAAAGAGAGTGAAAAAGTACGTGAAATTG  1200
             ||||||||||||||||||||||||||||||||||||||||||||||||||||||||||||
Sbjct  2910  GTACAGTGATGGAAAGATGAAAAGAACTTTGAAAAGAGAGTGAAAAAGTACGTGAAATTG  2969

Query  1201  TTGAAAGGGAAGGGCATTTGATCAGACATGGTGTTTTGTGCCCTCTGCTCCTTGTGGGTA  1260
             ||||||||||||||||||||||||||||||||||||||||||||||||||||||||||||
Sbjct  2970  TTGAAAGGGAAGGGCATTTGATCAGACATGGTGTTTTGTGCCCTCTGCTCCTTGTGGGTA  3029

Query  1261  GGGGAATCTCGCATTTCACTGGGCCAGCATCAGTTTTGGTGGCAGGATAAATCCATAGGA  1320
             ||||||||||||||||||||||||||||||||||||||||||||||||||||||||||||
Sbjct  3030  GGGGAATCTCGCATTTCACTGGGCCAGCATCAGTTTTGGTGGCAGGATAAATCCATAGGA  3089

Query  1321  ATGTAGCTTGCCTCGGTAAGTATTATAGCCTGTGGGAATACTGCCAGCTGGGACTGAGGA  1380
             ||||||||||||||||||||||||||||||||||||||||||||||||||||||||||||
Sbjct  3090  ATGTAGCTTGCCTCGGTAAGTATTATAGCCTGTGGGAATACTGCCAGCTGGGACTGAGGA  3149

Query  1381  CTGCGACGTAAGTCAAGGATGCTGGCATAATGGTTATATGCCGCCCGTCTTGAAACACGG  1440
             ||||||||||||||||||||||||||||||||||||||||||||||||||||||||||||
Sbjct  3150  CTGCGACGTAAGTCAAGGATGCTGGCATAATGGTTATATGCCGCCCGTCTTGAAACACGG  3209

Query  1441  ACCAAGGAGTCTAACGTCTATGCGAGTGTTTGGGTGTAAAACCCATACGCGTAATGAAAG  1500
             ||||||||||||||||||||||||||||||||||||||||||||||||||||||||||||
Sbjct  3210  ACCAAGGAGTCTAACGTCTATGCGAGTGTTTGGGTGTAAAACCCATACGCGTAATGAAAG  3269

Query  1501  TGAACGTAGGTTGGGGCCTCGCAAGAGGTGCACAATCGACCGATCCTGATGTCTTCGGAT  1560
             ||||||||||||||||||||||||||||||||||||||||||||||||||||||||||||
Sbjct  3270  TGAACGTAGGTTGGGGCCTCGCAAGAGGTGCACAATCGACCGATCCTGATGTCTTCGGAT  3329

Query  1561  GGATTTGAGTAAGAGCATAGCTGTTGGGACCCGAAAGATGGTGAACTATGCCTGAATAGG  1620
             ||||||||||||||||||||||||||||||||||||||||||||||||||||||||||||
Sbjct  3330  GGATTTGAGTAAGAGCATAGCTGTTGGGACCCGAAAGATGGTGAACTATGCCTGAATAGG  3389

Query  1621  GTGAAGCCAGAGGAAACTCTGGTGGAGGCTCGTAGCGGTTCTGACGTGCAAATCGATCGT  1680
             ||||||||||||||||||||||||||||||||||||||||||||||||||||||||||||
Sbjct  3390  GTGAAGCCAGAGGAAACTCTGGTGGAGGCTCGTAGCGGTTCTGACGTGCAAATCGATCGT  3449

Query  1681  CGAATTTGGGTATAGGGGCGAAAGACTAATCGAACCATCTAGTAGCTGGTTCCTGCCGAA  1740
             ||||||||||||||||||||||||||||||||||||||||||||||||||||||||||||
Sbjct  3450  CGAATTTGGGTATAGGGGCGAAAGACTAATCGAACCATCTAGTAGCTGGTTCCTGCCGAA  3509

Query  1741  GTTTCCCTCAGGATAGCAGAAGCTCGTATCAGTTTTATGAGGTAAAGCGAATGATTAGAG  1800
             ||||||||||||||||||||||||||||||||||||||||||||||||||||||||||||
Sbjct  3510  GTTTCCCTCAGGATAGCAGAAGCTCGTATCAGTTTTATGAGGTAAAGCGAATGATTAGAG  3569

Query  1801  GTTCCGGGGTCGAAATGACCTTGACCTATTCTCAAACTTTAAATATGTAAGAAGTCCTTG  1860
             ||||||||||||||||||||||||||||||||||||||||||||||||||||||||||||
Sbjct  3570  GTTCCGGGGTCGAAATGACCTTGACCTATTCTCAAACTTTAAATATGTAAGAAGTCCTTG  3629

Query  1861  TTACTTAATTGAACGTGGACATTTGAATGAAGAGCTTTTAGTGGGCCATTTTTGGTAAGC  1920
             ||||||||||||||||||||||||||||||||||||||||||||||||||||||||||||
Sbjct  3630  TTACTTAATTGAACGTGGACATTTGAATGAAGAGCTTTTAGTGGGCCATTTTTGGTAAGC  3689

Query  1921  AGAACTGGCGATGCGGGATGAACCGAACGTAGAGTTAAGGTGCCGGAATACACGCTCATC  1980
             ||||||||||||||||||||||||||||||||||||||||||||||||||||||||||||
Sbjct  3690  AGAACTGGCGATGCGGGATGAACCGAACGTAGAGTTAAGGTGCCGGAATACACGCTCATC  3749

Query  1981  AGACACCACAAAAGGTGTTAGTTCATCTAGACAGCCGGACGGTGGCCATGGAAGTCGGAA  2040
             ||||||||||||||||||||||||||||||||||||||||||||||||||||||||||||
Sbjct  3750  AGACACCACAAAAGGTGTTAGTTCATCTAGACAGCCGGACGGTGGCCATGGAAGTCGGAA  3809

Query  2041  TCCGCTAAGGAGTGTGTAACAACTCACCGGCCGAATGAACTAGCCCTGAAAATGGATGGC  2100
             ||||||||||||||||||||||||||||||||||||||||||||||||||||||||||||
Sbjct  3810  TCCGCTAAGGAGTGTGTAACAACTCACCGGCCGAATGAACTAGCCCTGAAAATGGATGGC  3869

Query  2101  GCTCAAGCGTGTTACCTATACTCTACCGTCAGGGTTGATATGATGCCCTGACGAGTAGGC  2160
             ||||||||||||||||||||||||||||||||||||||||||||||||||||||||||||
Sbjct  3870  GCTCAAGCGTGTTACCTATACTCTACCGTCAGGGTTGATATGATGCCCTGACGAGTAGGC  3929

Query  2161  AGGCGTGGAGGTCAGTGACGAAGCCTAGACCGTAAGGTCGGGTCGAACGGCCTCTAGTGC  2220
             |||||| |||||||||||||||||||||||||||||||||||||||||||||||||||||
Sbjct  3930  AGGCGTAGAGGTCAGTGACGAAGCCTAGACCGTAAGGTCGGGTCGAACGGCCTCTAGTGC  3989

Query  2221  AGATCTTGGTGGTAGTAGCAAATATTCAAATGAGAACTTTGAAGACTGAAGTGGGGAAAG  2280
             ||||||||||||||||||||||||||||||||||||||||||||||||||||||||||||
Sbjct  3990  AGATCTTGGTGGTAGTAGCAAATATTCAAATGAGAACTTTGAAGACTGAAGTGGGGAAAG  4049

Query  2281  GTTCCACGTCAACAGCAGTTGGACGTGGGTTAGTCGATCCTAAGAGATGGGGAAGCTCCG  2340
             ||||||||||||||||||||||||||||||||||||||||||||||||||||||||||||
Sbjct  4050  GTTCCACGTCAACAGCAGTTGGACGTGGGTTAGTCGATCCTAAGAGATGGGGAAGCTCCG  4109

Query  2341  TTTCAAAGGCCTGATTTTATGCAGGCCACCATCGAAAGGGAATCCGGTTAAGATTCCGGA  2400
             ||||||||||||||||||||||||||||||||||||||||||||||||||||||||||||
Sbjct  4110  TTTCAAAGGCCTGATTTTATGCAGGCCACCATCGAAAGGGAATCCGGTTAAGATTCCGGA  4169

Query  2401  ACCTGGATATGGATTCTTCACGGTAACGTAACTGAATGTGGAGACGTCGGCGCGAGCCCT  2460
             ||||||||||||||||||||||| ||||||||||||||||||||||||||||||||||||
Sbjct  4170  ACCTGGATATGGATTCTTCACGGCAACGTAACTGAATGTGGAGACGTCGGCGCGAGCCCT  4229

Query  2461  GGGAGGAGTTATCTTTTCTTCTTAACAGCTTATCACCCCGGAATTGGTTTATCCGGAGAT  2520
             ||||||||||||||||||||||||||||||||||||||||||||||||||||||||||||
Sbjct  4230  GGGAGGAGTTATCTTTTCTTCTTAACAGCTTATCACCCCGGAATTGGTTTATCCGGAGAT  4289

Query  2521  GGGGTCTTATGGCTGGAAGAGGCCAGCACCTTTGCTGGCTCCGGTGCGCTTGTGACGGCC  2580
             |||||||||||||||||||||||||||||||||||||||||||||||||| |||||||||
Sbjct  4290  GGGGTCTTATGGCTGGAAGAGGCCAGCACCTTTGCTGGCTCCGGTGCGCTCGTGACGGCC  4349

Query  2581  CGTGAAAATCCACAGGAAGGAATAGTTTTCATGCCAGGTCGTACTGATAACCGCAGCAGG  2640
             ||||||||||||||||||||||||||||||||||||||||||||||||||||||||||||
Sbjct  4350  CGTGAAAATCCACAGGAAGGAATAGTTTTCATGCCAGGTCGTACTGATAACCGCAGCAGG  4409

Query  2641  TCTCCAAGGTGAACAGCCTCTAGTTGATAGAATAATGTAGATAAGGGAAGTCGGCAAAAT  2700
             ||||||||||||||||||||||||||||||||||||||||||||||||||||||||||||
Sbjct  4410  TCTCCAAGGTGAACAGCCTCTAGTTGATAGAATAATGTAGATAAGGGAAGTCGGCAAAAT  4469

Query  2701  AGATCCGTAACTTCGGGATAAGGATTGGCTCTAAGGGTCGGGTAGTGAGGGCCTTGGTCA  2760
             ||||||||||||||||||||||||||||||||||||||||||||||||||||||||||||
Sbjct  4470  AGATCCGTAACTTCGGGATAAGGATTGGCTCTAAGGGTCGGGTAGTGAGGGCCTTGGTCA  4529

Query  2761  GACGCAGCGGGCGTGCTTGTGGACTGCTTGGTGGGGCTTGCTCTGCTAGGCGGACTACTT  2820
             ||||||||||||||||||||||||| ||||||||||||||||||||||||||||||||||
Sbjct  4530  GACGCAGCGGGCGTGCTTGTGGACTACTTGGTGGGGCTTGCTCTGCTAGGCGGACTACTT  4589

Query  2821  GCGTGCCTTGTTGTAGACGGCCTTGGTAGGTCTCTTGTAGACCGTCGCTTGCTACAATTA  2880
             |||||||||||||||||||||||||||||||||||||||||||||| |||||||||||||
Sbjct  4590  GCGTGCCTTGTTGTAGACGGCCTTGGTAGGTCTCTTGTAGACCGTCACTTGCTACAATTA  4649

Query  2881  ACGATCAACTTAGAACTGGTACGGACAAGGGGAAT  2915
             |||||||||||||||||||||||||||||||||||
Sbjct  4650  ACGATCAACTTAGAACTGGTACGGACAAGGGGAAT  4684


>VZVB01000255.1 Saccharomyces cerevisiae x Saccharomyces eubayanus strain yHQL630 
flattened_line_509, whole genome shotgun sequence
Length=6198

 Score = 5321 bits (2881),  Expect = 0.0
 Identities = 2913/2926 (99%), Gaps = 12/2926 (0%)
 Strand=Plus/Minus

Query  1     CAAGGTTTCCGTAGGTGAACCTGCGGAAGGATCATTAAAGAAATTTAATAATTTTGAAAA  60
             ||||||||||||||||||||||||||||||||||||||||||||||||||||||||||||
Sbjct  4429  CAAGGTTTCCGTAGGTGAACCTGCGGAAGGATCATTAAAGAAATTTAATAATTTTGAAAA  4370

Query  61    TGGAttttttt--------GTTTTGGCAAGAGCATGAGAGCTTTTACTGGGCAAGAAGAC  112
             |||||||||||        |||||||||||||||||||||||||||||||||||||||||
Sbjct  4369  TGGATTTTTTTTTTTTTTTGTTTTGGCAAGAGCATGAGAGCTTTTACTGGGCAAGAAGAC  4310

Query  113   AAGAGATGGAGAGTCCAGCCGGGCCTGCGCTTAAGTGCGCGGTCTTGCTAGGCTTGTAAG  172
             ||||||||||||||||||||||||||||||||||||||||||||||||||||||||||||
Sbjct  4309  AAGAGATGGAGAGTCCAGCCGGGCCTGCGCTTAAGTGCGCGGTCTTGCTAGGCTTGTAAG  4250

Query  173   TTTCTTTCTTGCTATTCCAAACGGTGAGAGATTTCTGTGCTTTTGTTATAGGACAATTAA  232
             ||||||||||||||||||||||||||||||||||||||||||||||||||||||||||||
Sbjct  4249  TTTCTTTCTTGCTATTCCAAACGGTGAGAGATTTCTGTGCTTTTGTTATAGGACAATTAA  4190

Query  233   AACCGTTTCAATACAACACACTGTGGAGTTTTCATATCTTTGCAACTTTTTCTTTGGGCA  292
             ||||||||||||||||||||||||||||||||||||||||||||||||||||||||||||
Sbjct  4189  AACCGTTTCAATACAACACACTGTGGAGTTTTCATATCTTTGCAACTTTTTCTTTGGGCA  4130

Query  293   TTCGAGCAATCGGGGCCCAGAGGT-AACAAACACAAACAATTTTATCTATTCATTAAATT  351
             |||||||||||||||||||||||| |||||||||||||||||||||||||||||||||||
Sbjct  4129  TTCGAGCAATCGGGGCCCAGAGGTTAACAAACACAAACAATTTTATCTATTCATTAAATT  4070

Query  352   TTTGTCAAAAACAAGAATTTTCGTAACTGGAAATTTTAAAATATTAAAAACTTTCAACAA  411
             ||||||||||||||||||||||||||||||||||||||||||||||||||||||||||||
Sbjct  4069  TTTGTCAAAAACAAGAATTTTCGTAACTGGAAATTTTAAAATATTAAAAACTTTCAACAA  4010

Query  412   CGGATCTCTTGGTTCTCGCATCGATGAAGAACGCAGCGAAATGCGATACGTAATGTGAAT  471
             ||||||||||||||||||||||||||||||||||||||||||||||| ||||||||||||
Sbjct  4009  CGGATCTCTTGGTTCTCGCATCGATGAAGAACGCAGCGAAATGCGATTCGTAATGTGAAT  3950

Query  472   TGCAGAATTCCGTGAATCATCGAATCTTTGAACGCACATTGCGCCCCTTGGTATTCCAGG  531
             ||||||||||||||||||||||||||||||||||||||||||||||||||||||||||||
Sbjct  3949  TGCAGAATTCCGTGAATCATCGAATCTTTGAACGCACATTGCGCCCCTTGGTATTCCAGG  3890

Query  532   GGGCATGCCTGTTTGAGCGTCATTTCCTTCTCAAACATTCTGTTTGGTAGTGAGTGATAC  591
             ||||||||||||||||||||||||||||||||||||||||||||||||||||||||||||
Sbjct  3889  GGGCATGCCTGTTTGAGCGTCATTTCCTTCTCAAACATTCTGTTTGGTAGTGAGTGATAC  3830

Query  592   TCTTTGGAGTTAACTTGAAATTGCTGGCCTTTTCATTGGATGtttttttt--CCAAAGAG  649
             ||||||||||||||||||||||||||||||||||||||||||||||||||  ||||||||
Sbjct  3829  TCTTTGGAGTTAACTTGAAATTGCTGGCCTTTTCATTGGATGTTTTTTTTTTCCAAAGAG  3770

Query  650   AGGTTTCTCTGCGTGCTTGAGGTATAATGCAAGTACGGTCGTTTTAGGTTTTACCAACTG  709
             ||||||||||||||||||||||||||||||||||||||||||||||||||||||||||||
Sbjct  3769  AGGTTTCTCTGCGTGCTTGAGGTATAATGCAAGTACGGTCGTTTTAGGTTTTACCAACTG  3710

Query  710   CGGCTAATCtttttttATACTGAGCGTATTGGAACGTTATCGATAAGAAGAGAGCGTCTA  769
             ||||||||||||||| ||||||||||||||||||||||||||||||||||||||||||||
Sbjct  3709  CGGCTAATCTTTTTT-ATACTGAGCGTATTGGAACGTTATCGATAAGAAGAGAGCGTCTA  3651

Query  770   GGCGAACAATGTTCTTAAAGTTTGACCTCAAATCAGGTAGGAGTACCCGCTGAACTTAAG  829
             ||||||||||||||||||||||||||||||||||||||||||||||||||||||||||||
Sbjct  3650  GGCGAACAATGTTCTTAAAGTTTGACCTCAAATCAGGTAGGAGTACCCGCTGAACTTAAG  3591

Query  830   CATATCAATAAGCGGAGGAAAAGAAACCAACCGGGATTGCCTTAGTAACGGCGAGTGAAG  889
             ||||||||||||||||||||||||||||||||||||||||||||||||||||||||||||
Sbjct  3590  CATATCAATAAGCGGAGGAAAAGAAACCAACCGGGATTGCCTTAGTAACGGCGAGTGAAG  3531

Query  890   CGGCAAAAGCTCAAATTTGAAATCTGGTACCTTCGGTGCCCGAGTTGTAATTTGGAGAGG  949
             ||||||||||||||||||||||||||||||||||||||||||||||||||||||||||||
Sbjct  3530  CGGCAAAAGCTCAAATTTGAAATCTGGTACCTTCGGTGCCCGAGTTGTAATTTGGAGAGG  3471

Query  950   GCAACTTTGGGGCCGTTCCTTGTCTATGTTCCTTGGAACAGGACGTCATAGAGGGTGAGA  1009
             ||||||||||||||||||||||||||||||||||||||||||||||||||||||||||||
Sbjct  3470  GCAACTTTGGGGCCGTTCCTTGTCTATGTTCCTTGGAACAGGACGTCATAGAGGGTGAGA  3411

Query  1010  ATCCCGTGTGGCGAGGAGTGCGGTTCTTTGTAAAGTGCCTTCGAAGAGTCGAGTTGTTTG  1069
             ||||||||||||||||||||||||||||||||||||||||||||||||||||||||||||
Sbjct  3410  ATCCCGTGTGGCGAGGAGTGCGGTTCTTTGTAAAGTGCCTTCGAAGAGTCGAGTTGTTTG  3351

Query  1070  GGAATGCAGCTCTAAGTGGGTGGTAAATTCCATCTAAAGCTAAATATTGGCGAGAGACCG  1129
             ||||||||||||||||||||||||||||||||||||||||||||||||||||||||||||
Sbjct  3350  GGAATGCAGCTCTAAGTGGGTGGTAAATTCCATCTAAAGCTAAATATTGGCGAGAGACCG  3291

Query  1130  ATAGCGAACAAGTACAGTGATGGAAAGATGAAAAGAACTTTGAAAAGAGAGTGAAAAAGT  1189
             ||||||||||||||||||||||||||||||||||||||||||||||||||||||||||||
Sbjct  3290  ATAGCGAACAAGTACAGTGATGGAAAGATGAAAAGAACTTTGAAAAGAGAGTGAAAAAGT  3231

Query  1190  ACGTGAAATTGTTGAAAGGGAAGGGCATTTGATCAGACATGGTGTTTTGTGCCCTCTGCT  1249
             ||||||||||||||||||||||||||||||||||||||||||||||||||||||||||||
Sbjct  3230  ACGTGAAATTGTTGAAAGGGAAGGGCATTTGATCAGACATGGTGTTTTGTGCCCTCTGCT  3171

Query  1250  CCTTGTGGGTAGGGGAATCTCGCATTTCACTGGGCCAGCATCAGTTTTGGTGGCAGGATA  1309
             ||||||||||||||||||||||||||||||||||||||||||||||||||||||||||||
Sbjct  3170  CCTTGTGGGTAGGGGAATCTCGCATTTCACTGGGCCAGCATCAGTTTTGGTGGCAGGATA  3111

Query  1310  AATCCATAGGAATGTAGCTTGCCTCGGTAAGTATTATAGCCTGTGGGAATACTGCCAGCT  1369
             ||||||||||||||||||||||||||||||||||||||||||||||||||||||||||||
Sbjct  3110  AATCCATAGGAATGTAGCTTGCCTCGGTAAGTATTATAGCCTGTGGGAATACTGCCAGCT  3051

Query  1370  GGGACTGAGGACTGCGACGTAAGTCAAGGATGCTGGCATAATGGTTATATGCCGCCCGTC  1429
             ||||||||||||||||||||||||||||||||||||||||||||||||||||||||||||
Sbjct  3050  GGGACTGAGGACTGCGACGTAAGTCAAGGATGCTGGCATAATGGTTATATGCCGCCCGTC  2991

Query  1430  TTGAAACACGGACCAAGGAGTCTAACGTCTATGCGAGTGTTTGGGTGTAAAACCCATACG  1489
             ||||||||||||||||||||||||||||||||||||||||||||||||||||||||||||
Sbjct  2990  TTGAAACACGGACCAAGGAGTCTAACGTCTATGCGAGTGTTTGGGTGTAAAACCCATACG  2931

Query  1490  CGTAATGAAAGTGAACGTAGGTTGGGGCCTCGCAAGAGGTGCACAATCGACCGATCCTGA  1549
             ||||||||||||||||||||||||||||||||||||||||||||||||||||||||||||
Sbjct  2930  CGTAATGAAAGTGAACGTAGGTTGGGGCCTCGCAAGAGGTGCACAATCGACCGATCCTGA  2871

Query  1550  TGTCTTCGGATGGATTTGAGTAAGAGCATAGCTGTTGGGACCCGAAAGATGGTGAACTAT  1609
             ||||||||||||||||||||||||||||||||||||||||||||||||||||||||||||
Sbjct  2870  TGTCTTCGGATGGATTTGAGTAAGAGCATAGCTGTTGGGACCCGAAAGATGGTGAACTAT  2811

Query  1610  GCCTGAATAGGGTGAAGCCAGAGGAAACTCTGGTGGAGGCTCGTAGCGGTTCTGACGTGC  1669
             ||||||||||||||||||||||||||||||||||||||||||||||||||||||||||||
Sbjct  2810  GCCTGAATAGGGTGAAGCCAGAGGAAACTCTGGTGGAGGCTCGTAGCGGTTCTGACGTGC  2751

Query  1670  AAATCGATCGTCGAATTTGGGTATAGGGGCGAAAGACTAATCGAACCATCTAGTAGCTGG  1729
             ||||||||||||||||||||||||||||||||||||||||||||||||||||||||||||
Sbjct  2750  AAATCGATCGTCGAATTTGGGTATAGGGGCGAAAGACTAATCGAACCATCTAGTAGCTGG  2691

Query  1730  TTCCTGCCGAAGTTTCCCTCAGGATAGCAGAAGCTCGTATCAGTTTTATGAGGTAAAGCG  1789
             ||||||||||||||||||||||||||||||||||||||||||||||||||||||||||||
Sbjct  2690  TTCCTGCCGAAGTTTCCCTCAGGATAGCAGAAGCTCGTATCAGTTTTATGAGGTAAAGCG  2631

Query  1790  AATGATTAGAGGTTCCGGGGTCGAAATGACCTTGACCTATTCTCAAACTTTAAATATGTA  1849
             ||||||||||||||||||||||||||||||||||||||||||||||||||||||||||||
Sbjct  2630  AATGATTAGAGGTTCCGGGGTCGAAATGACCTTGACCTATTCTCAAACTTTAAATATGTA  2571

Query  1850  AGAAGTCCTTGTTACTTAATTGAACGTGGACATTTGAATGAAGAGCTTTTAGTGGGCCAT  1909
             ||||||||||||||||||||||||||||||||||||||||||||||||||||||||||||
Sbjct  2570  AGAAGTCCTTGTTACTTAATTGAACGTGGACATTTGAATGAAGAGCTTTTAGTGGGCCAT  2511

Query  1910  TTTTGGTAAGCAGAACTGGCGATGCGGGATGAACCGAACGTAGAGTTAAGGTGCCGGAAT  1969
             ||||||||||||||||||||||||||||||||||||||||||||||||||||||||||||
Sbjct  2510  TTTTGGTAAGCAGAACTGGCGATGCGGGATGAACCGAACGTAGAGTTAAGGTGCCGGAAT  2451

Query  1970  ACACGCTCATCAGACACCACAAAAGGTGTTAGTTCATCTAGACAGCCGGACGGTGGCCAT  2029
             ||||||||||||||||||||||||||||||||||||||||||||||||||||||||||||
Sbjct  2450  ACACGCTCATCAGACACCACAAAAGGTGTTAGTTCATCTAGACAGCCGGACGGTGGCCAT  2391

Query  2030  GGAAGTCGGAATCCGCTAAGGAGTGTGTAACAACTCACCGGCCGAATGAACTAGCCCTGA  2089
             ||||||||||||||||||||||||||||||||||||||||||||||||||||||||||||
Sbjct  2390  GGAAGTCGGAATCCGCTAAGGAGTGTGTAACAACTCACCGGCCGAATGAACTAGCCCTGA  2331

Query  2090  AAATGGATGGCGCTCAAGCGTGTTACCTATACTCTACCGTCAGGGTTGATATGATGCCCT  2149
             ||||||||||||||||||||||||||||||||||||||||||||||||||||||||||||
Sbjct  2330  AAATGGATGGCGCTCAAGCGTGTTACCTATACTCTACCGTCAGGGTTGATATGATGCCCT  2271

Query  2150  GACGAGTAGGCAGGCGTGGAGGTCAGTGACGAAGCCTAGACCGTAAGGTCGGGTCGAACG  2209
             ||||||||||||||||||||||||||||||||||||||||||||||||||||||||||||
Sbjct  2270  GACGAGTAGGCAGGCGTGGAGGTCAGTGACGAAGCCTAGACCGTAAGGTCGGGTCGAACG  2211

Query  2210  GCCTCTAGTGCAGATCTTGGTGGTAGTAGCAAATATTCAAATGAGAACTTTGAAGACTGA  2269
             ||||||||||||||||||||||||||||||||||||||||||||||||||||||||||||
Sbjct  2210  GCCTCTAGTGCAGATCTTGGTGGTAGTAGCAAATATTCAAATGAGAACTTTGAAGACTGA  2151

Query  2270  AGTGGGGAAAGGTTCCACGTCAACAGCAGTTGGACGTGGGTTAGTCGATCCTAAGAGATG  2329
             ||||||||||||||||||||||||||||||||||||||||||||||||||||||||||||
Sbjct  2150  AGTGGGGAAAGGTTCCACGTCAACAGCAGTTGGACGTGGGTTAGTCGATCCTAAGAGATG  2091

Query  2330  GGGAAGCTCCGTTTCAAAGGCCTGATTTTATGCAGGCCACCATCGAAAGGGAATCCGGTT  2389
             ||||||||||||||||||||||||||||||||||||||||||||||||||||||||||||
Sbjct  2090  GGGAAGCTCCGTTTCAAAGGCCTGATTTTATGCAGGCCACCATCGAAAGGGAATCCGGTT  2031

Query  2390  AAGATTCCGGAACCTGGATATGGATTCTTCACGGTAACGTAACTGAATGTGGAGACGTCG  2449
             ||||||||||||||||||||||||||||||||||||||||||||||||||||||||||||
Sbjct  2030  AAGATTCCGGAACCTGGATATGGATTCTTCACGGTAACGTAACTGAATGTGGAGACGTCG  1971

Query  2450  GCGCGAGCCCTGGGAGGAGTTATCTTTTCTTCTTAACAGCTTATCACCCCGGAATTGGTT  2509
             ||||||||||||||||||||||||||||||||||||||||||||||||||||||||||||
Sbjct  1970  GCGCGAGCCCTGGGAGGAGTTATCTTTTCTTCTTAACAGCTTATCACCCCGGAATTGGTT  1911

Query  2510  TATCCGGAGATGGGGTCTTATGGCTGGAAGAGGCCAGCACCTTTGCTGGCTCCGGTGCGC  2569
             ||||||||||||||||||||||||||||||||||||||||||||||||||||||||||||
Sbjct  1910  TATCCGGAGATGGGGTCTTATGGCTGGAAGAGGCCAGCACCTTTGCTGGCTCCGGTGCGC  1851

Query  2570  TTGTGACGGCCCGTGAAAATCCACAGGAAGGAATAGTTTTCATGCCAGGTCGTACTGATA  2629
             ||||||||||||||||||||||||||||||||||||||||||||||||||||||||||||
Sbjct  1850  TTGTGACGGCCCGTGAAAATCCACAGGAAGGAATAGTTTTCATGCCAGGTCGTACTGATA  1791

Query  2630  ACCGCAGCAGGTCTCCAAGGTGAACAGCCTCTAGTTGATAGAATAATGTAGATAAGGGAA  2689
             ||||||||||||||||||||||||||||||||||||||||||||||||||||||||||||
Sbjct  1790  ACCGCAGCAGGTCTCCAAGGTGAACAGCCTCTAGTTGATAGAATAATGTAGATAAGGGAA  1731

Query  2690  GTCGGCAAAATAGATCCGTAACTTCGGGATAAGGATTGGCTCTAAGGGTCGGGTAGTGAG  2749
             ||||||||||||||||||||||||||||||||||||||||||||||||||||||||||||
Sbjct  1730  GTCGGCAAAATAGATCCGTAACTTCGGGATAAGGATTGGCTCTAAGGGTCGGGTAGTGAG  1671

Query  2750  GGCCTTGGTCAGACGCAGCGGGCGTGCTTGTGGACTGCTTGGTGGGGCTTGCTCTGCTAG  2809
             ||||||||||||||||||||||||||||||||||||||||||||||||||||||||||||
Sbjct  1670  GGCCTTGGTCAGACGCAGCGGGCGTGCTTGTGGACTGCTTGGTGGGGCTTGCTCTGCTAG  1611

Query  2810  GCGGACTACTTGCGTGCCTTGTTGTAGACGGCCTTGGTAGGTCTCTTGTAGACCGTCGCT  2869
             ||||||||||||||||||||||||||||||||||||||||||||||||||||||||||||
Sbjct  1610  GCGGACTACTTGCGTGCCTTGTTGTAGACGGCCTTGGTAGGTCTCTTGTAGACCGTCGCT  1551

Query  2870  TGCTACAATTAACGATCAACTTAGAACTGGTACGGACAAGGGGAAT  2915
             ||||||||||||||||||||||||||||||||||||||||||||||
Sbjct  1550  TGCTACAATTAACGATCAACTTAGAACTGGTACGGACAAGGGGAAT  1505


>MVPU01000017.1 Saccharomyces sp. M14 scaffold15, whole genome shotgun sequence
Length=570571

 Score = 5258 bits (2847),  Expect = 0.0
 Identities = 2895/2917 (99%), Gaps = 7/2917 (0%)
 Strand=Plus/Plus

Query  1       CAAGGTTTCCGTAGGTGAACCTGCGGAAGGATCATTAAAGAAATTTAATAATTTTGAAAA  60
               ||||||||||||||||||||||||||||||||||||||||||||||||||||||||| | 
Sbjct  109816  CAAGGTTTCCGTAGGTGAACCTGCGGAAGGATCATTAAAGAAATTTAATAATTTTGATAT  109875

Query  61      TGGAtttttttGTTTTGGCAAGAGCATGAGAGCTTTTACTGGGCAAGAAGACAAGAGATG  120
               ||||||||||||||||||||||||| ||||||||||||||||||||||||||||||||||
Sbjct  109876  TGGATTTTTTTGTTTTGGCAAGAGCGTGAGAGCTTTTACTGGGCAAGAAGACAAGAGATG  109935

Query  121     GAGAGTCCAGCCGGGCCTGCGCTTAAGTGCGCGGTCTTGCTAGGCTTGTAAGTTTCTTTC  180
               |||||||||||||||||||||||||||||||||||||||||||||||| |||||||||||
Sbjct  109936  GAGAGTCCAGCCGGGCCTGCGCTTAAGTGCGCGGTCTTGCTAGGCTTGCAAGTTTCTTTC  109995

Query  181     TTGCTATTCCAAACGGTGAGAGATTTCTGTGCTTTTGTTATAGGACAATTAAAACCGTTT  240
               |||||||||||||| ||  |||| |||| || ||||||||||||||||||||||||||||
Sbjct  109996  TTGCTATTCCAAACAGT--GAGACTTCTCTGTTTTTGTTATAGGACAATTAAAACCGTTT  110053

Query  241     CAATACAACACACTGTGGAGTTTTCATATCTTTGCAACTTTTTCTTTGGGCATTCGAGCA  300
               |||||||||||||||||||||||| |||  ||||||||||||||||||||  ||||||||
Sbjct  110054  CAATACAACACACTGTGGAGTTTTTATACTTTTGCAACTTTTTCTTTGGG-TTTCGAGCA  110112

Query  301     ATCGGGGCCCAGAGGTAACAAACACAAACAATTTTATCTATTCATTAAATTTTTGTCAAA  360
               ||| | ||||||||||||||||||||||||||||||| ||||||||||||||||||||||
Sbjct  110113  ATC-GAGCCCAGAGGTAACAAACACAAACAATTTTATTTATTCATTAAATTTTTGTCAAA  110171

Query  361     AACAAGAATTTTCGTAACTGGAAATTTTAAAATATTAAAAACTTTCAACAACGGATCTCT  420
               |||||||||||||||||||||||||||||||| |||||||||||||||||||||||||||
Sbjct  110172  AACAAGAATTTTCGTAACTGGAAATTTTAAAAAATTAAAAACTTTCAACAACGGATCTCT  110231

Query  421     TGGTTCTCGCATCGATGAAGAACGCAGCGAAATGCGATACGTAATGTGAATTGCAGAATT  480
               ||||||||||||||||||||||||||||||||||||||||||||||||||||||||||||
Sbjct  110232  TGGTTCTCGCATCGATGAAGAACGCAGCGAAATGCGATACGTAATGTGAATTGCAGAATT  110291

Query  481     CCGTGAATCATCGAATCTTTGAACGCACATTGCGCCCCTTGGTATTCCAGGGGGCATGCC  540
               ||||||||||||||||||||||||||||||||||||||||||||||||||||||||||||
Sbjct  110292  CCGTGAATCATCGAATCTTTGAACGCACATTGCGCCCCTTGGTATTCCAGGGGGCATGCC  110351

Query  541     TGTTTGAGCGTCATTTCCTTCTCAAACATTCTGTTTGGTAGTGAGTGATACTCTTTGGAG  600
               ||||||||||||||||||||||||||||||||||||||||||||||||||||||||||||
Sbjct  110352  TGTTTGAGCGTCATTTCCTTCTCAAACATTCTGTTTGGTAGTGAGTGATACTCTTTGGAG  110411

Query  601     TTAACTTGAAATTGCTGGCCTTTTCATTGGATG--ttttttttCCAAAGAGAGGTTTCTC  658
               |||||||||||||||||||||||||||||||||  |||||||||||||||||||||||||
Sbjct  110412  TTAACTTGAAATTGCTGGCCTTTTCATTGGATGTTTTTTTTTTCCAAAGAGAGGTTTCTC  110471

Query  659     TGCGTGCTTGAGGTATAATGCAAGTACGGTCGTTTTAGGTTTTACCAACTGCGGCTAATC  718
               ||||||||||||||||||||||||||||||||||||||||||||||||||||||||||||
Sbjct  110472  TGCGTGCTTGAGGTATAATGCAAGTACGGTCGTTTTAGGTTTTACCAACTGCGGCTAATC  110531

Query  719     tttttttATACTGAGCGTATTGGAACGTTATCGATAAGAAGAGAGCGTCTAGGCGAACAA  778
                |||||||||||||||||||||||||||||||||||||||||||||||||||||||||||
Sbjct  110532  -TTTTTTATACTGAGCGTATTGGAACGTTATCGATAAGAAGAGAGCGTCTAGGCGAACAA  110590

Query  779     TGTTCTTAAAGTTTGACCTCAAATCAGGTAGGAGTACCCGCTGAACTTAAGCATATCAAT  838
               ||||||||||||||||||||||||||||||||||||||||||||||||||||||||||||
Sbjct  110591  TGTTCTTAAAGTTTGACCTCAAATCAGGTAGGAGTACCCGCTGAACTTAAGCATATCAAT  110650

Query  839     AAGCGGAGGAAAAGAAACCAACCGGGATTGCCTTAGTAACGGCGAGTGAAGCGGCAAAAG  898
               ||||||||||||||||||||||||||||||||||||||||||||||||||||||||||||
Sbjct  110651  AAGCGGAGGAAAAGAAACCAACCGGGATTGCCTTAGTAACGGCGAGTGAAGCGGCAAAAG  110710

Query  899     CTCAAATTTGAAATCTGGTACCTTCGGTGCCCGAGTTGTAATTTGGAGAGGGCAACTTTG  958
               ||||||||||||||||||||||||||||||||||||||||||||||||||||||||||||
Sbjct  110711  CTCAAATTTGAAATCTGGTACCTTCGGTGCCCGAGTTGTAATTTGGAGAGGGCAACTTTG  110770

Query  959     GGGCCGTTCCTTGTCTATGTTCCTTGGAACAGGACGTCATAGAGGGTGAGAATCCCGTGT  1018
               ||||||||||||||||||||||||||||||||||||||||||||||||||||||||||||
Sbjct  110771  GGGCCGTTCCTTGTCTATGTTCCTTGGAACAGGACGTCATAGAGGGTGAGAATCCCGTGT  110830

Query  1019    GGCGAGGAGTGCGGTTCTTTGTAAAGTGCCTTCGAAGAGTCGAGTTGTTTGGGAATGCAG  1078
               ||||||||||||||||||||||||||||||||||||||||||||||||||||||||||||
Sbjct  110831  GGCGAGGAGTGCGGTTCTTTGTAAAGTGCCTTCGAAGAGTCGAGTTGTTTGGGAATGCAG  110890

Query  1079    CTCTAAGTGGGTGGTAAATTCCATCTAAAGCTAAATATTGGCGAGAGACCGATAGCGAAC  1138
               ||||||||||||||||||||||||||||||||||||||||||||||||||||||||||||
Sbjct  110891  CTCTAAGTGGGTGGTAAATTCCATCTAAAGCTAAATATTGGCGAGAGACCGATAGCGAAC  110950

Query  1139    AAGTACAGTGATGGAAAGATGAAAAGAACTTTGAAAAGAGAGTGAAAAAGTACGTGAAAT  1198
               ||||||||||||||||||||||||||||||||||||||||||||||||||||||||||||
Sbjct  110951  AAGTACAGTGATGGAAAGATGAAAAGAACTTTGAAAAGAGAGTGAAAAAGTACGTGAAAT  111010

Query  1199    TGTTGAAAGGGAAGGGCATTTGATCAGACATGGTGTTTTGTGCCCTCTGCTCCTTGTGGG  1258
               ||||||||||||||||||||||||||||||||||||||||||||||||||||||||||||
Sbjct  111011  TGTTGAAAGGGAAGGGCATTTGATCAGACATGGTGTTTTGTGCCCTCTGCTCCTTGTGGG  111070

Query  1259    TAGGGGAATCTCGCATTTCACTGGGCCAGCATCAGTTTTGGTGGCAGGATAAATCCATAG  1318
               ||||||||||||||||||||||||||||||||||||||||||||||||||||||||||||
Sbjct  111071  TAGGGGAATCTCGCATTTCACTGGGCCAGCATCAGTTTTGGTGGCAGGATAAATCCATAG  111130

Query  1319    GAATGTAGCTTGCCTCGGTAAGTATTATAGCCTGTGGGAATACTGCCAGCTGGGACTGAG  1378
               ||||||||||||||||||||||||||||||||||||||||||||||||||||||||||||
Sbjct  111131  GAATGTAGCTTGCCTCGGTAAGTATTATAGCCTGTGGGAATACTGCCAGCTGGGACTGAG  111190

Query  1379    GACTGCGACGTAAGTCAAGGATGCTGGCATAATGGTTATATGCCGCCCGTCTTGAAACAC  1438
               ||||||||||||||||||||||||||||||||||||||||||||||||||||||||||||
Sbjct  111191  GACTGCGACGTAAGTCAAGGATGCTGGCATAATGGTTATATGCCGCCCGTCTTGAAACAC  111250

Query  1439    GGACCAAGGAGTCTAACGTCTATGCGAGTGTTTGGGTGTAAAACCCATACGCGTAATGAA  1498
               ||||||||||||||||||||||||||||||||||||||||||||||||||||||||||||
Sbjct  111251  GGACCAAGGAGTCTAACGTCTATGCGAGTGTTTGGGTGTAAAACCCATACGCGTAATGAA  111310

Query  1499    AGTGAACGTAGGTTGGGGCCTCGCAAGAGGTGCACAATCGACCGATCCTGATGTCTTCGG  1558
               ||||||||||||||||||||||||||||||||||||||||||||||||||||||||||||
Sbjct  111311  AGTGAACGTAGGTTGGGGCCTCGCAAGAGGTGCACAATCGACCGATCCTGATGTCTTCGG  111370

Query  1559    ATGGATTTGAGTAAGAGCATAGCTGTTGGGACCCGAAAGATGGTGAACTATGCCTGAATA  1618
               ||||||||||||||||||||||||||||||||||||||||||||||||||||||||||||
Sbjct  111371  ATGGATTTGAGTAAGAGCATAGCTGTTGGGACCCGAAAGATGGTGAACTATGCCTGAATA  111430

Query  1619    GGGTGAAGCCAGAGGAAACTCTGGTGGAGGCTCGTAGCGGTTCTGACGTGCAAATCGATC  1678
               ||||||||||||||||||||||||||||||||||||||||||||||||||||||||||||
Sbjct  111431  GGGTGAAGCCAGAGGAAACTCTGGTGGAGGCTCGTAGCGGTTCTGACGTGCAAATCGATC  111490

Query  1679    GTCGAATTTGGGTATAGGGGCGAAAGACTAATCGAACCATCTAGTAGCTGGTTCCTGCCG  1738
               ||||||||||||||||||||||||||||||||||||||||||||||||||||||||||||
Sbjct  111491  GTCGAATTTGGGTATAGGGGCGAAAGACTAATCGAACCATCTAGTAGCTGGTTCCTGCCG  111550

Query  1739    AAGTTTCCCTCAGGATAGCAGAAGCTCGTATCAGTTTTATGAGGTAAAGCGAATGATTAG  1798
               ||||||||||||||||||||||||||||||||||||||||||||||||||||||||||||
Sbjct  111551  AAGTTTCCCTCAGGATAGCAGAAGCTCGTATCAGTTTTATGAGGTAAAGCGAATGATTAG  111610

Query  1799    AGGTTCCGGGGTCGAAATGACCTTGACCTATTCTCAAACTTTAAATATGTAAGAAGTCCT  1858
               ||||||||||||||||||||||||||||||||||||||||||||||||||||||||||||
Sbjct  111611  AGGTTCCGGGGTCGAAATGACCTTGACCTATTCTCAAACTTTAAATATGTAAGAAGTCCT  111670

Query  1859    TGTTACTTAATTGAACGTGGACATTTGAATGAAGAGCTTTTAGTGGGCCATTTTTGGTAA  1918
               ||||||||||||||||||||||||||||||||||||||||||||||||||||||||||||
Sbjct  111671  TGTTACTTAATTGAACGTGGACATTTGAATGAAGAGCTTTTAGTGGGCCATTTTTGGTAA  111730

Query  1919    GCAGAACTGGCGATGCGGGATGAACCGAACGTAGAGTTAAGGTGCCGGAATACACGCTCA  1978
               ||||||||||||||||||||||||||||||||||||||||||||||||||||||||||||
Sbjct  111731  GCAGAACTGGCGATGCGGGATGAACCGAACGTAGAGTTAAGGTGCCGGAATACACGCTCA  111790

Query  1979    TCAGACACCACAAAAGGTGTTAGTTCATCTAGACAGCCGGACGGTGGCCATGGAAGTCGG  2038
               ||||||||||||||||||||||||||||||||||||||||||||||||||||||||||||
Sbjct  111791  TCAGACACCACAAAAGGTGTTAGTTCATCTAGACAGCCGGACGGTGGCCATGGAAGTCGG  111850

Query  2039    AATCCGCTAAGGAGTGTGTAACAACTCACCGGCCGAATGAACTAGCCCTGAAAATGGATG  2098
               ||||||||||||||||||||||||||||||||||||||||||||||||||||||||||||
Sbjct  111851  AATCCGCTAAGGAGTGTGTAACAACTCACCGGCCGAATGAACTAGCCCTGAAAATGGATG  111910

Query  2099    GCGCTCAAGCGTGTTACCTATACTCTACCGTCAGGGTTGATATGATGCCCTGACGAGTAG  2158
               ||||||||||||||||||||||||||||||||||||||||||||||||||||||||||||
Sbjct  111911  GCGCTCAAGCGTGTTACCTATACTCTACCGTCAGGGTTGATATGATGCCCTGACGAGTAG  111970

Query  2159    GCAGGCGTGGAGGTCAGTGACGAAGCCTAGACCGTAAGGTCGGGTCGAACGGCCTCTAGT  2218
               ||||||||||||||||||||||||||||||||||||||||||||||||||||||||||||
Sbjct  111971  GCAGGCGTGGAGGTCAGTGACGAAGCCTAGACCGTAAGGTCGGGTCGAACGGCCTCTAGT  112030

Query  2219    GCAGATCTTGGTGGTAGTAGCAAATATTCAAATGAGAACTTTGAAGACTGAAGTGGGGAA  2278
               ||||||||||||||||||||||||||||||||||||||||||||||||||||||||||||
Sbjct  112031  GCAGATCTTGGTGGTAGTAGCAAATATTCAAATGAGAACTTTGAAGACTGAAGTGGGGAA  112090

Query  2279    AGGTTCCACGTCAACAGCAGTTGGACGTGGGTTAGTCGATCCTAAGAGATGGGGAAGCTC  2338
               ||||||||||||||||||||||||||||||||||||||||||||||||||||||||||||
Sbjct  112091  AGGTTCCACGTCAACAGCAGTTGGACGTGGGTTAGTCGATCCTAAGAGATGGGGAAGCTC  112150

Query  2339    CGTTTCAAAGGCCTGATTTTATGCAGGCCACCATCGAAAGGGAATCCGGTTAAGATTCCG  2398
               ||||||||||||||||||||||||||||||||||||||||||||||||||||||||||||
Sbjct  112151  CGTTTCAAAGGCCTGATTTTATGCAGGCCACCATCGAAAGGGAATCCGGTTAAGATTCCG  112210

Query  2399    GAACCTGGATATGGATTCTTCACGGTAACGTAACTGAATGTGGAGACGTCGGCGCGAGCC  2458
               ||||||||||||||||||||||||||||||||||||||||||||||||||||||||||||
Sbjct  112211  GAACCTGGATATGGATTCTTCACGGTAACGTAACTGAATGTGGAGACGTCGGCGCGAGCC  112270

Query  2459    CTGGGAGGAGTTATCTTTTCTTCTTAACAGCTTATCACCCCGGAATTGGTTTATCCGGAG  2518
               ||||||||||||||||||||||||||||||||||||||||||||||||||||||||||||
Sbjct  112271  CTGGGAGGAGTTATCTTTTCTTCTTAACAGCTTATCACCCCGGAATTGGTTTATCCGGAG  112330

Query  2519    ATGGGGTCTTATGGCTGGAAGAGGCCAGCACCTTTGCTGGCTCCGGTGCGCTTGTGACGG  2578
               ||||||||||||||||||||||||||||||||||||||||||||||||||||||||||||
Sbjct  112331  ATGGGGTCTTATGGCTGGAAGAGGCCAGCACCTTTGCTGGCTCCGGTGCGCTTGTGACGG  112390

Query  2579    CCCGTGAAAATCCACAGGAAGGAATAGTTTTCATGCCAGGTCGTACTGATAACCGCAGCA  2638
               ||||||||||||||||||||||||||||||||||||||||||||||||||||||||||||
Sbjct  112391  CCCGTGAAAATCCACAGGAAGGAATAGTTTTCATGCCAGGTCGTACTGATAACCGCAGCA  112450

Query  2639    GGTCTCCAAGGTGAACAGCCTCTAGTTGATAGAATAATGTAGATAAGGGAAGTCGGCAAA  2698
               ||||||||||||||||||||||||||||||||||||||||||||||||||||||||||||
Sbjct  112451  GGTCTCCAAGGTGAACAGCCTCTAGTTGATAGAATAATGTAGATAAGGGAAGTCGGCAAA  112510

Query  2699    ATAGATCCGTAACTTCGGGATAAGGATTGGCTCTAAGGGTCGGGTAGTGAGGGCCTTGGT  2758
               ||||||||||||||||||||||||||||||||||||||||||||||||||||||||||||
Sbjct  112511  ATAGATCCGTAACTTCGGGATAAGGATTGGCTCTAAGGGTCGGGTAGTGAGGGCCTTGGT  112570

Query  2759    CAGACGCAGCGGGCGTGCTTGTGGACTGCTTGGTGGGGCTTGCTCTGCTAGGCGGACTAC  2818
               ||||||||||||||||||||||||||||||||||||||||||||||||||||||||||||
Sbjct  112571  CAGACGCAGCGGGCGTGCTTGTGGACTGCTTGGTGGGGCTTGCTCTGCTAGGCGGACTAC  112630

Query  2819    TTGCGTGCCTTGTTGTAGACGGCCTTGGTAGGTCTCTTGTAGACCGTCGCTTGCTACAAT  2878
               ||||||||||||||||||||||||||||||||||||||||||||||||||||||||||||
Sbjct  112631  TTGCGTGCCTTGTTGTAGACGGCCTTGGTAGGTCTCTTGTAGACCGTCGCTTGCTACAAT  112690

Query  2879    TAACGATCAACTTAGAACTGGTACGGACAAGGGGAAT  2915
               |||||||||||||||||||||||||||||||||||||
Sbjct  112691  TAACGATCAACTTAGAACTGGTACGGACAAGGGGAAT  112727


>JANLBP010000035.1 Alternaria dauci isolate CALB1 scaffold35, whole genome shotgun 
sequence
Length=6654

 Score = 5252 bits (2844),  Expect = 0.0
 Identities = 2900/2925 (99%), Gaps = 11/2925 (0%)
 Strand=Plus/Minus

Query  1     CAAGGTTTCCGTAGGTGAACCTGCGGAAGGATCATTAAAGAAATTTAATAATTTTGAAAA  60
             ||||||||||||||||||||||||||||||||||||||||||||||||||||||||||||
Sbjct  4181  CAAGGTTTCCGTAGGTGAACCTGCGGAAGGATCATTAAAGAAATTTAATAATTTTGAAAA  4122

Query  61    TGGAttttttt---GTTTTGGCAAGAGCATGAGAGCTTTTACTGGGCAAGAAGACAAGAG  117
             |||||||||||   ||||||||||||||||||||||||||||||||||||||||||||||
Sbjct  4121  TGGATTTTTTTTTTGTTTTGGCAAGAGCATGAGAGCTTTTACTGGGCAAGAAGACAAGAG  4062

Query  118   ATGGAGAGTCCAGCCGGGCCTGCGCTTAAGTGCGCGGTCTTGCTAGGCTTGTAAGTTTCT  177
             ||||||||||||||||||||||||||||||||||||||||||||||||||||||||||||
Sbjct  4061  ATGGAGAGTCCAGCCGGGCCTGCGCTTAAGTGCGCGGTCTTGCTAGGCTTGTAAGTTTCT  4002

Query  178   TTCTTGCTATTCCAAACGGTGAGAGATTTCTGTGCTTTTGTTATAGGACAATTAAAACCG  237
             ||||||||||||||||||||||||||||||||||||||||||||||||||||||||||||
Sbjct  4001  TTCTTGCTATTCCAAACGGTGAGAGATTTCTGTGCTTTTGTTATAGGACAATTAAAACCG  3942

Query  238   TTTCAATACAACACACTGTGGAGTTTTCATATCTTTGCAACTTTTTCTTTGGGCATTCGA  297
             ||||||||||||||||||||||||||||||||||||||||||||||||||||||||||||
Sbjct  3941  TTTCAATACAACACACTGTGGAGTTTTCATATCTTTGCAACTTTTTCTTTGGGCATTCGA  3882

Query  298   GCAATCGGGGCCCAGAGGT-AACAAACACAAACAATTTTATCTATTCATTAAATTTTTGT  356
             ||||||||||||||||||| ||||||||||||||||||||||||||||||||||||| ||
Sbjct  3881  GCAATCGGGGCCCAGAGGTTAACAAACACAAACAATTTTATCTATTCATTAAATTTTCGT  3822

Query  357   CAAAAACAAGAATTTTCGTAACTGGAAATTTTAAAATATTAAAAACTTTCAACAACGGAT  416
             ||||||||||||||||||||||||||||||||||||||||||||||||||||||||||||
Sbjct  3821  CAAAAACAAGAATTTTCGTAACTGGAAATTTTAAAATATTAAAAACTTTCAACAACGGAT  3762

Query  417   CTCTTGGTTCTCGCATCGATGAAGAACGCAGCGAAATGCGATACGTAATGTGAATTGCAG  476
             ||||||||||||||||||||||||||||||||||||||||||||||||||||||||||||
Sbjct  3761  CTCTTGGTTCTCGCATCGATGAAGAACGCAGCGAAATGCGATACGTAATGTGAATTGCAG  3702

Query  477   AATTCCGTGAATCATCGAATCTTTGAACGCACATTGCGCCCCTTGGTATTCCAGGGGGCA  536
             ||||||||||||||||||||||||||||||||||||||||||||||||||||||||||||
Sbjct  3701  AATTCCGTGAATCATCGAATCTTTGAACGCACATTGCGCCCCTTGGTATTCCAGGGGGCA  3642

Query  537   TGCCTGTTTGAGCGTCATTTCCTTCTCAAACATTCTGTTTGGTAGTGAGTGATACTCTTT  596
             ||||||||||||||||||||||||||||||||||||||||||||||||||||||||||||
Sbjct  3641  TGCCTGTTTGAGCGTCATTTCCTTCTCAAACATTCTGTTTGGTAGTGAGTGATACTCTTT  3582

Query  597   GGAGTTAACTTGAAATTGCTGGCCTTTTCATTGGATGtttttttt-CCAAAGAGAGGTTT  655
             ||||||||||||||||||||||||||||||||||||||||||||| ||||||||||||||
Sbjct  3581  GGAGTTAACTTGAAATTGCTGGCCTTTTCATTGGATGTTTTTTTTTCCAAAGAGAGGTTT  3522

Query  656   CTCTGCGTGCTTGAGGTATAATGCAAGTACGGTCGTTTTAGGTTTTACCAACTGCGGCTA  715
             ||||||||||||||||||||||||||||||||||||||||||||||||||||||||||||
Sbjct  3521  CTCTGCGTGCTTGAGGTATAATGCAAGTACGGTCGTTTTAGGTTTTACCAACTGCGGCTA  3462

Query  716   ATCtttttttATACTGAGCGTATTGGAACGTTATCGATAAGAAGAGAGCGTCTAGGCGAA  775
             ||||||||| ||||||||||||||||||||||||||||||||||||||||||||||||||
Sbjct  3461  ATCTTTTTT-ATACTGAGCGTATTGGAACGTTATCGATAAGAAGAGAGCGTCTAGGCGAA  3403

Query  776   CAATGTTCTTAAAGTTTGACCTCAAATCAGGTAGGAGTACCCGCTGAACTTAAGCATATC  835
             ||||||||||||||||||||||||||||||||||||||||||||||||||||||||||||
Sbjct  3402  CAATGTTCTTAAAGTTTGACCTCAAATCAGGTAGGAGTACCCGCTGAACTTAAGCATATC  3343

Query  836   AATAAGCGGAGGAAAAGAAACCAACCGGGATTGCCTTAGTAACGGCGAGTGAAGCGGCAA  895
             ||||||||||||||||||||||||||||||||||||||||||||||||||||||||||||
Sbjct  3342  AATAAGCGGAGGAAAAGAAACCAACCGGGATTGCCTTAGTAACGGCGAGTGAAGCGGCAA  3283

Query  896   AAGCTCAAATTTGAAATCTGGTACCTTCGGTGCCCGAGTTGTAATTTGGAGAGGGCAACT  955
             ||||||||||||||||||||||||||||||||||||||||||||||||||||||||||||
Sbjct  3282  AAGCTCAAATTTGAAATCTGGTACCTTCGGTGCCCGAGTTGTAATTTGGAGAGGGCAACT  3223

Query  956   TTGGGGCCGTTCCTTGTCTATGTTCCTTGGAACAGGACGTCATAGAGGGTGAGAATCCCG  1015
             ||||||||||||||||||||||||||||||||||||||||||||||||||||||||||||
Sbjct  3222  TTGGGGCCGTTCCTTGTCTATGTTCCTTGGAACAGGACGTCATAGAGGGTGAGAATCCCG  3163

Query  1016  TGTGGCGAGGAGTGCGGTTCTTTGTAAAGTGCCTTCGAAGAGTCGAGTTGTTTGGGAATG  1075
             ||||||||||||||||||||||||||||||||||||||||||||||||||||||||||||
Sbjct  3162  TGTGGCGAGGAGTGCGGTTCTTTGTAAAGTGCCTTCGAAGAGTCGAGTTGTTTGGGAATG  3103

Query  1076  CAGCTCTAAGTGGGTGGTAAATTCCATCTAAAGCTAAATATTGGCGAGAGACCGATAGCG  1135
             ||||||||||||||||||||||||||||||||||||||||||||||||||||||||||||
Sbjct  3102  CAGCTCTAAGTGGGTGGTAAATTCCATCTAAAGCTAAATATTGGCGAGAGACCGATAGCG  3043

Query  1136  AACAAGTACAGTGATGGAAAGATGAAAAGAACTTTGAAAAGAGAGTGAAAAAGTACGTGA  1195
             ||||||||||||||||||||||||||||||||||||||||||||||||||||||||||||
Sbjct  3042  AACAAGTACAGTGATGGAAAGATGAAAAGAACTTTGAAAAGAGAGTGAAAAAGTACGTGA  2983

Query  1196  AATTGTTGAAAGGGAAGGGCATTTGATCAGACATGGTGTTTTGTGCCCTCTGCTCCTTGT  1255
             ||||||||||||||||||||||||||||||||||||||||||||||||||||||||||||
Sbjct  2982  AATTGTTGAAAGGGAAGGGCATTTGATCAGACATGGTGTTTTGTGCCCTCTGCTCCTTGT  2923

Query  1256  GGGTAGGGGAATCTCGCATTTCACTGGGCCAGCATCAGTTTTGGTGGCAGGATAAATCCA  1315
             ||||||||||||||||||||||||||||||||||||||||||||||||||||||||||||
Sbjct  2922  GGGTAGGGGAATCTCGCATTTCACTGGGCCAGCATCAGTTTTGGTGGCAGGATAAATCCA  2863

Query  1316  TAGGAATGTAGCTTGCCTCGGTAAGTATTATAGCCTGTGGGAATACTGCCAGCTGGGACT  1375
             ||||||||||||||||||||||||||||||||||||||||||||||||||||||||||||
Sbjct  2862  TAGGAATGTAGCTTGCCTCGGTAAGTATTATAGCCTGTGGGAATACTGCCAGCTGGGACT  2803

Query  1376  GAGGACTGCGACGTAAGTCAAGGATGCTGGCATAATGGTTATATGCCGCCCGTCTTGAAA  1435
             ||||||||||||||||||||||||||||||||||||||||||||||||||||||||||||
Sbjct  2802  GAGGACTGCGACGTAAGTCAAGGATGCTGGCATAATGGTTATATGCCGCCCGTCTTGAAA  2743

Query  1436  CACGGACCAAGGAGTCTAACGTCTATGCGAGTGTTTGGGTGTAAAACCCATACGCGTAAT  1495
             ||||||||||||||||||||||||||||||||||||||||||||||||||||||||||||
Sbjct  2742  CACGGACCAAGGAGTCTAACGTCTATGCGAGTGTTTGGGTGTAAAACCCATACGCGTAAT  2683

Query  1496  GAAAGTGAACGTAGGTTGGGGCCTCGCAAGAGGTGCACAATCGACCGATCCTGATGTCTT  1555
             ||||||||||||||||||||||||||||||||||||||||||||||||||||||||||||
Sbjct  2682  GAAAGTGAACGTAGGTTGGGGCCTCGCAAGAGGTGCACAATCGACCGATCCTGATGTCTT  2623

Query  1556  CGGATGGATTTGAGTAAGAGCATAGCTGTTGGGACCCGAAAGATGGTGAACTATGCCTGA  1615
             ||||||||||||||||||||||||||||||||||||||||||||||||||||||||||||
Sbjct  2622  CGGATGGATTTGAGTAAGAGCATAGCTGTTGGGACCCGAAAGATGGTGAACTATGCCTGA  2563

Query  1616  ATAGGGTGAAGCCAGAGGAAACTCTGGTGGAGGCTCGTAGCGGTTCTGACGTGCAAATCG  1675
             ||||||||||||||||||||||||||||||||||||| ||||||||||||||||||||||
Sbjct  2562  ATAGGGTGAAGCCAGAGGAAACTCTGGTGGAGGCTCGCAGCGGTTCTGACGTGCAAATCG  2503

Query  1676  ATCGTCGAATTTGGGTATAGGGGCGAAAGACTAATCGAACCATCTAGTAGCTGGTTCCTG  1735
             |||||| |||||||| |||||||||||||||||||||||| |||||||||||||||||||
Sbjct  2502  ATCGTCAAATTTGGGCATAGGGGCGAAAGACTAATCGAACTATCTAGTAGCTGGTTCCTG  2443

Query  1736  CCGAAGTTTCCCTCAGGATAGCAG-AAGCTCGTA-TCAGTTTTATGAGGTAAAGCGAATG  1793
             |||||||||||||||||||||||| ||||||||| |||||||||||||||||||||||||
Sbjct  2442  CCGAAGTTTCCCTCAGGATAGCAGTAAGCTCGTATTCAGTTTTATGAGGTAAAGCGAATG  2383

Query  1794  ATTAGAGGTTCCGGGGTCGAAATGACCTTGACCTATTCTCAAACTTTAAATATGTAAGAA  1853
             ||||||||| | ||||| ||||  ||||| ||||||||||||||||||||||||||||||
Sbjct  2382  ATTAGAGGTCCTGGGGTTGAAACAACCTTCACCTATTCTCAAACTTTAAATATGTAAGAA  2323

Query  1854  GTCCTTGTTACTTAATTGAACGTGGACATTTGAATGAAGA-GCTT-TTAGTGGGCCATTT  1911
             |||||||||||||||||||||||||||||||||||||||| |||| ||||||||||||||
Sbjct  2322  GTCCTTGTTACTTAATTGAACGTGGACATTTGAATGAAGACGCTTATTAGTGGGCCATTT  2263

Query  1912  TTGGTAAGCAGAACTGGCGATGCGGGATGAACCGAACGTAGAG-TTAAGGTGCCGGAATA  1970
             ||||||||||||||||||||||||||||||||||||||||||| |||| |||||||||||
Sbjct  2262  TTGGTAAGCAGAACTGGCGATGCGGGATGAACCGAACGTAGAGGTTAAAGTGCCGGAATA  2203

Query  1971  CACGCTCATCAGACACCACAAAAGGTGTTAGTTCATCTAGACAGCCGGACGGTGGCCATG  2030
              |||||||||||||||||||||||||||| ||||||||||||||||||||||||||||||
Sbjct  2202  TACGCTCATCAGACACCACAAAAGGTGTTGGTTCATCTAGACAGCCGGACGGTGGCCATG  2143

Query  2031  GAAGTCGGAATCCGCTAAGGAGTGTGTAACAACTCACCGGCCGAATGAACTAGCCCTGAA  2090
             ||||||||||||||||||||||||||||||||||||||||||||||||||||||||||||
Sbjct  2142  GAAGTCGGAATCCGCTAAGGAGTGTGTAACAACTCACCGGCCGAATGAACTAGCCCTGAA  2083

Query  2091  AATGGATGGCGCTCAAGCGTGTTACCTATACTCTACCGTCAGGGTTGATATGATGCCCTG  2150
             ||||||||||||||||||||||||||||||||||||||||||||||||||||||||||||
Sbjct  2082  AATGGATGGCGCTCAAGCGTGTTACCTATACTCTACCGTCAGGGTTGATATGATGCCCTG  2023

Query  2151  ACGAGTAGGCAGGCGTGGAGGTCAGTGACGAAGCCTAGACCGTAAGGTCGGGTCGAACGG  2210
             ||||||||||||||||||||||||||||||||||||||||||||||||||||||||||||
Sbjct  2022  ACGAGTAGGCAGGCGTGGAGGTCAGTGACGAAGCCTAGACCGTAAGGTCGGGTCGAACGG  1963

Query  2211  CCTCTAGTGCAGATCTTGGTGGTAGTAGCAAATATTCAAATGAGAACTTTGAAGACTGAA  2270
             ||||||||||||||||||||||||||||||||||||||||||||||||||||||||||||
Sbjct  1962  CCTCTAGTGCAGATCTTGGTGGTAGTAGCAAATATTCAAATGAGAACTTTGAAGACTGAA  1903

Query  2271  GTGGGGAAAGGTTCCACGTCAACAGCAGTTGGACGTGGGTTAGTCGATCCTAAGAGATGG  2330
             ||||||||||||||||||||||||||||||||||||||||||||||||||||||||||||
Sbjct  1902  GTGGGGAAAGGTTCCACGTCAACAGCAGTTGGACGTGGGTTAGTCGATCCTAAGAGATGG  1843

Query  2331  GGAAGCTCCGTTTCAAAGGCCTGATTTTATGCAGGCCACCATCGAAAGGGAATCCGGTTA  2390
             ||||||||||||||||||||||||||||||||||||||||||||||||||||||||||||
Sbjct  1842  GGAAGCTCCGTTTCAAAGGCCTGATTTTATGCAGGCCACCATCGAAAGGGAATCCGGTTA  1783

Query  2391  AGATTCCGGAACCTGGATATGGATTCTTCACGGTAACGTAACTGAATGTGGAGACGTCGG  2450
             ||||||||||||||||||||||||||||||||||||||||||||||||||||||||||||
Sbjct  1782  AGATTCCGGAACCTGGATATGGATTCTTCACGGTAACGTAACTGAATGTGGAGACGTCGG  1723

Query  2451  CGCGAGCCCTGGGAGGAGTTATCTTTTCTTCTTAACAGCTTATCACCCCGGAATTGGTTT  2510
             ||||||||||||||||||||||||||||||||||||||||||||||||||||||||||||
Sbjct  1722  CGCGAGCCCTGGGAGGAGTTATCTTTTCTTCTTAACAGCTTATCACCCCGGAATTGGTTT  1663

Query  2511  ATCCGGAGATGGGGTCTTATGGCTGGAAGAGGCCAGCACCTTTGCTGGCTCCGGTGCGCT  2570
             ||||||||||||||||||||||||||||||||||||||||||||||||||||||||||||
Sbjct  1662  ATCCGGAGATGGGGTCTTATGGCTGGAAGAGGCCAGCACCTTTGCTGGCTCCGGTGCGCT  1603

Query  2571  TGTGACGGCCCGTGAAAATCCACAGGAAGGAATAGTTTTCATGCCAGGTCGTACTGATAA  2630
             ||||||||||||||||||||||||||||||||||||||||||||||||||||||||||||
Sbjct  1602  TGTGACGGCCCGTGAAAATCCACAGGAAGGAATAGTTTTCATGCCAGGTCGTACTGATAA  1543

Query  2631  CCGCAGCAGGTCTCCAAGGTGAACAGCCTCTAGTTGATAGAATAATGTAGATAAGGGAAG  2690
             ||||||||||||||||||||||||||||||||||||||||||||||||||||||||||||
Sbjct  1542  CCGCAGCAGGTCTCCAAGGTGAACAGCCTCTAGTTGATAGAATAATGTAGATAAGGGAAG  1483

Query  2691  TCGGCAAAATAGATCCGTAACTTCGGGATAAGGATTGGCTCTAAGGGTCGGGTAGTGAGG  2750
             ||||||||||||||||||||||||||||||||||||||||||||||||||||||||||||
Sbjct  1482  TCGGCAAAATAGATCCGTAACTTCGGGATAAGGATTGGCTCTAAGGGTCGGGTAGTGAGG  1423

Query  2751  GCCTTGGTCAGACGCAGCGGGCGTGCTTGTGGACTGCTTGGTGGGGCTTGCTCTGCTAGG  2810
             ||||||||||||||||||||||||||||||||||||||||||||||||||||||||||||
Sbjct  1422  GCCTTGGTCAGACGCAGCGGGCGTGCTTGTGGACTGCTTGGTGGGGCTTGCTCTGCTAGG  1363

Query  2811  CGGACTACTTGCGTGCCTTGTTGTAGACGGCCTTGGTAGGTCTCTTGTAGACCGTCGCTT  2870
             ||||||||||||||||||||||||||||||||||||||||||||||||||||||||||||
Sbjct  1362  CGGACTACTTGCGTGCCTTGTTGTAGACGGCCTTGGTAGGTCTCTTGTAGACCGTCGCTT  1303

Query  2871  GCTACAATTAACGATCAACTTAGAACTGGTACGGACAAGGGGAAT  2915
             |||||||||||||||||||||||||||||||||||||||||||||
Sbjct  1302  GCTACAATTAACGATCAACTTAGAACTGGTACGGACAAGGGGAAT  1258


>LT986474.1 Saccharomyces jurei genome assembly, chromosome: XII.1
Length=458950

 Score = 5236 bits (2835),  Expect = 0.0
 Identities = 2890/2916 (99%), Gaps = 5/2916 (0%)
 Strand=Plus/Minus

Query  1       CAAGGTTTCCGTAGGTGAACCTGCGGAAGGATCATTAAAGAAATTTAATAATTTTGAAAA  60
               ||||||||||||||||||||||||||||||||||||||||||||||||||||||||||||
Sbjct  452930  CAAGGTTTCCGTAGGTGAACCTGCGGAAGGATCATTAAAGAAATTTAATAATTTTGAAAA  452871

Query  61      TGGAtttttttGTTTTGGCAAGAGCATGAGAGCTTTTACTGGGCAAGAAGACAAGAGATG  120
               ||||||||||||||||||||||||||||||  ||||||||||||||||| ||||||||||
Sbjct  452870  TGGATTTTTTTGTTTTGGCAAGAGCATGAG--CTTTTACTGGGCAAGAATACAAGAGATG  452813

Query  121     GAGAGTCCAGCCGGGCCTGCGCTTAAGTGCGCGGTCTTGCTAGGCTTGTAAGTTTCTTTC  180
               ||||||||||  |||||||||||||||||||||||||| |||||||||||||||||||||
Sbjct  452812  GAGAGTCCAGTGGGGCCTGCGCTTAAGTGCGCGGTCTTACTAGGCTTGTAAGTTTCTTTC  452753

Query  181     TTGCTATTCCAAACGGTGAGAGATTTCTGTGCTTTTGTTATAGGACAATTAAAACCGTTT  240
               |||||||||||||| ||||||||| | |||| ||||||||||||||||||||||||||||
Sbjct  452752  TTGCTATTCCAAACAGTGAGAGATCTTTGTGTTTTTGTTATAGGACAATTAAAACCGTTT  452693

Query  241     CAATACAACACACTGTGGAGTTTTCATATCTTTGCAACTTTTTCTTTGGGCATTCGAGCA  300
               |||||||||||||||||||||||| |||||||||||||||||||||||||| ||||||||
Sbjct  452692  CAATACAACACACTGTGGAGTTTTTATATCTTTGCAACTTTTTCTTTGGGCTTTCGAGCA  452633

Query  301     ATCGGGGCCCAGAGGTAACAAACACAAACAATTTTATCTATTCATTAAATTTTTGTCAAA  360
               |||| |||||||||||||||||||||||||||||||| ||||||||||||||||||||||
Sbjct  452632  ATCGAGGCCCAGAGGTAACAAACACAAACAATTTTATTTATTCATTAAATTTTTGTCAAA  452573

Query  361     AACAAGAATTTTCGTAACTGGAAATTTTAAAA-TATTAAAAACTTTCAACAACGGATCTC  419
               |||||||||||||||||||||||||||||||| |||||||||||||||||||||||||||
Sbjct  452572  AACAAGAATTTTCGTAACTGGAAATTTTAAAAATATTAAAAACTTTCAACAACGGATCTC  452513

Query  420     TTGGTTCTCGCATCGATGAAGAACGCAGCGAAATGCGATACGTAATGTGAATTGCAGAAT  479
               ||||||||||||||||||||||||||||||||||||||||||||||||||||||||||||
Sbjct  452512  TTGGTTCTCGCATCGATGAAGAACGCAGCGAAATGCGATACGTAATGTGAATTGCAGAAT  452453

Query  480     TCCGTGAATCATCGAATCTTTGAACGCACATTGCGCCCCTTGGTATTCCAGGGGGCATGC  539
               ||||||||||||||||||||||||||||||||||||||||||||||||||||||||||||
Sbjct  452452  TCCGTGAATCATCGAATCTTTGAACGCACATTGCGCCCCTTGGTATTCCAGGGGGCATGC  452393

Query  540     CTGTTTGAGCGTCATTTCCTTCTCAAACATTCTGTTTGGTAGTGAGTGATACTCTTTGGA  599
               ||||||||||||||||||||||||||||||||||||||||||||||||||||||||||||
Sbjct  452392  CTGTTTGAGCGTCATTTCCTTCTCAAACATTCTGTTTGGTAGTGAGTGATACTCTTTGGA  452333

Query  600     GTTAACTTGAAATTGCTGGCCTTTTCATTGGATGttttttttCCAAAGAGAGGTTTCTCT  659
               ||||||||||||||||||||||||||||||||||||||||| ||||||||||||||||||
Sbjct  452332  GTTAACTTGAAATTGCTGGCCTTTTCATTGGATGTTTTTTT-CCAAAGAGAGGTTTCTCT  452274

Query  660     GCGTGCTTGAGGTATAATGCAAGTACGGTCGTTTTAGGTTTTACCAACTGCGGCTAATCt  719
               ||||||||||||||||||||||||||||||||||||||||||||||||||||||||||||
Sbjct  452273  GCGTGCTTGAGGTATAATGCAAGTACGGTCGTTTTAGGTTTTACCAACTGCGGCTAATCT  452214

Query  720     ttttttATACTGAGCGTATTGGAACGTTATCGATAAGAAGAGAGCGTCTAGGCGAACAAT  779
               |||||  |||||||||||||||||||||||||||||||||||||||||||||||||||||
Sbjct  452213  TTTTT-GTACTGAGCGTATTGGAACGTTATCGATAAGAAGAGAGCGTCTAGGCGAACAAT  452155

Query  780     GTTCTTAAAGTTTGACCTCAAATCAGGTAGGAGTACCCGCTGAACTTAAGCATATCAATA  839
               ||||||||||||||||||||||||||||||||||||||||||||||||||||||||||||
Sbjct  452154  GTTCTTAAAGTTTGACCTCAAATCAGGTAGGAGTACCCGCTGAACTTAAGCATATCAATA  452095

Query  840     AGCGGAGGAAAAGAAACCAACCGGGATTGCCTTAGTAACGGCGAGTGAAGCGGCAAAAGC  899
               ||||||||||||||||||||||||||||||||||||||||||||||||||||||||||||
Sbjct  452094  AGCGGAGGAAAAGAAACCAACCGGGATTGCCTTAGTAACGGCGAGTGAAGCGGCAAAAGC  452035

Query  900     TCAAATTTGAAATCTGGTACCTTCGGTGCCCGAGTTGTAATTTGGAGAGGGCAACTTTGG  959
               ||||||||||||||||||||||| ||||||||||||||||||||||||||||||||||||
Sbjct  452034  TCAAATTTGAAATCTGGTACCTTTGGTGCCCGAGTTGTAATTTGGAGAGGGCAACTTTGG  451975

Query  960     GGCCGTTCCTTGTCTATGTTCCTTGGAACAGGACGTCATAGAGGGTGAGAATCCCGTGTG  1019
               ||||||||||||||||||||||||||||||||||||||||||||||||||||||||||||
Sbjct  451974  GGCCGTTCCTTGTCTATGTTCCTTGGAACAGGACGTCATAGAGGGTGAGAATCCCGTGTG  451915

Query  1020    GCGAGGAGTGCGGTTCTTTGTAAAGTGCCTTCGAAGAGTCGAGTTGTTTGGGAATGCAGC  1079
               ||||||||||||||||| ||||||||||||||||||||||||||||||||||||||||||
Sbjct  451914  GCGAGGAGTGCGGTTCTATGTAAAGTGCCTTCGAAGAGTCGAGTTGTTTGGGAATGCAGC  451855

Query  1080    TCTAAGTGGGTGGTAAATTCCATCTAAAGCTAAATATTGGCGAGAGACCGATAGCGAACA  1139
               ||||||||||||||||||||||||||||||||||||||||||||||||||||||||||||
Sbjct  451854  TCTAAGTGGGTGGTAAATTCCATCTAAAGCTAAATATTGGCGAGAGACCGATAGCGAACA  451795

Query  1140    AGTACAGTGATGGAAAGATGAAAAGAACTTTGAAAAGAGAGTGAAAAAGTACGTGAAATT  1199
               ||||||||||||||||||||||||||||||||||||||||||||||||||||||||||||
Sbjct  451794  AGTACAGTGATGGAAAGATGAAAAGAACTTTGAAAAGAGAGTGAAAAAGTACGTGAAATT  451735

Query  1200    GTTGAAAGGGAAGGGCATTTGATCAGACATGGTGTTTTGTGCCCTCTGCTCCTTGTGGGT  1259
               ||||||||||||||||||||||||||||||||||||||||||||||||||||||||||||
Sbjct  451734  GTTGAAAGGGAAGGGCATTTGATCAGACATGGTGTTTTGTGCCCTCTGCTCCTTGTGGGT  451675

Query  1260    AGGGGAATCTCGCATTTCACTGGGCCAGCATCAGTTTTGGTGGCAGGATAAATCCATAGG  1319
               ||||||||||||||||||||||||||||||||||||||||||||||||||||||| ||||
Sbjct  451674  AGGGGAATCTCGCATTTCACTGGGCCAGCATCAGTTTTGGTGGCAGGATAAATCCGTAGG  451615

Query  1320    AATGTAGCTTGCCTCGGTAAGTATTATAGCCTGTGGGAATACTGCCAGCTGGGACTGAGG  1379
               |||||| ||||| |||| ||||||||||||||| ||||||||||||||||||||||||||
Sbjct  451614  AATGTAACTTGCTTCGGGAAGTATTATAGCCTGCGGGAATACTGCCAGCTGGGACTGAGG  451555

Query  1380    ACTGCGACGTAAGTCAAGGATGCTGGCATAATGGTTATATGCCGCCCGTCTTGAAACACG  1439
               ||||||||||||||||||||||||||||||||||||||||||||||||||||||||||||
Sbjct  451554  ACTGCGACGTAAGTCAAGGATGCTGGCATAATGGTTATATGCCGCCCGTCTTGAAACACG  451495

Query  1440    GACCAAGGAGTCTAACGTCTATGCGAGTGTTTGGGTGTAAAACCCATACGCGTAATGAAA  1499
               ||||||||||||||||||||||||||||||||||||||||||||||||||||||||||||
Sbjct  451494  GACCAAGGAGTCTAACGTCTATGCGAGTGTTTGGGTGTAAAACCCATACGCGTAATGAAA  451435

Query  1500    GTGAACGTAGGTTGGGGCCTCGCAAGAGGTGCACAATCGACCGATCCTGATGTCTTCGGA  1559
               ||||||||||||||||||||||||||||||||||||||||||||||||||||||||||||
Sbjct  451434  GTGAACGTAGGTTGGGGCCTCGCAAGAGGTGCACAATCGACCGATCCTGATGTCTTCGGA  451375

Query  1560    TGGATTTGAGTAAGAGCATAGCTGTTGGGACCCGAAAGATGGTGAACTATGCCTGAATAG  1619
               ||||||||||||||||||||||||||||||||||||||||||||||||||||||||||||
Sbjct  451374  TGGATTTGAGTAAGAGCATAGCTGTTGGGACCCGAAAGATGGTGAACTATGCCTGAATAG  451315

Query  1620    GGTGAAGCCAGAGGAAACTCTGGTGGAGGCTCGTAGCGGTTCTGACGTGCAAATCGATCG  1679
               ||||||||||||||||||||||||||||||||||||||||||||||||||||||||||||
Sbjct  451314  GGTGAAGCCAGAGGAAACTCTGGTGGAGGCTCGTAGCGGTTCTGACGTGCAAATCGATCG  451255

Query  1680    TCGAATTTGGGTATAGGGGCGAAAGACTAATCGAACCATCTAGTAGCTGGTTCCTGCCGA  1739
               ||||||||||||||||||||||||||||||||||||||||||||||||||||||||||||
Sbjct  451254  TCGAATTTGGGTATAGGGGCGAAAGACTAATCGAACCATCTAGTAGCTGGTTCCTGCCGA  451195

Query  1740    AGTTTCCCTCAGGATAGCAGAAGCTCGTATCAGTTTTATGAGGTAAAGCGAATGATTAGA  1799
               ||||||||||||||||||||||||||||||||||||||||||||||||||||||||||||
Sbjct  451194  AGTTTCCCTCAGGATAGCAGAAGCTCGTATCAGTTTTATGAGGTAAAGCGAATGATTAGA  451135

Query  1800    GGTTCCGGGGTCGAAATGACCTTGACCTATTCTCAAACTTTAAATATGTAAGAAGTCCTT  1859
               ||||||||||||||||||||||||||||||||||||||||||||||||||||||||||||
Sbjct  451134  GGTTCCGGGGTCGAAATGACCTTGACCTATTCTCAAACTTTAAATATGTAAGAAGTCCTT  451075

Query  1860    GTTACTTAATTGAACGTGGACATTTGAATGAAGAGCTTTTAGTGGGCCATTTTTGGTAAG  1919
               ||||||||||||||||||||||||||||||||||||||||||||||||||||||||||||
Sbjct  451074  GTTACTTAATTGAACGTGGACATTTGAATGAAGAGCTTTTAGTGGGCCATTTTTGGTAAG  451015

Query  1920    CAGAACTGGCGATGCGGGATGAACCGAACGTAGAGTTAAGGTGCCGGAATACACGCTCAT  1979
               ||||||||||||||||||||||||||||||||||||||||||||||||||||||||||||
Sbjct  451014  CAGAACTGGCGATGCGGGATGAACCGAACGTAGAGTTAAGGTGCCGGAATACACGCTCAT  450955

Query  1980    CAGACACCACAAAAGGTGTTAGTTCATCTAGACAGCCGGACGGTGGCCATGGAAGTCGGA  2039
               ||||||||||||||||||||||||||||||||||||||||||||||||||||||||||||
Sbjct  450954  CAGACACCACAAAAGGTGTTAGTTCATCTAGACAGCCGGACGGTGGCCATGGAAGTCGGA  450895

Query  2040    ATCCGCTAAGGAGTGTGTAACAACTCACCGGCCGAATGAACTAGCCCTGAAAATGGATGG  2099
               ||||||||||||||||||||||||||||||||||||||||||||||||||||||||||||
Sbjct  450894  ATCCGCTAAGGAGTGTGTAACAACTCACCGGCCGAATGAACTAGCCCTGAAAATGGATGG  450835

Query  2100    CGCTCAAGCGTGTTACCTATACTCTACCGTCAGGGTTGATATGATGCCCTGACGAGTAGG  2159
               ||||||||||||||||||||||||||||||||||||||||||||||||||||||||||||
Sbjct  450834  CGCTCAAGCGTGTTACCTATACTCTACCGTCAGGGTTGATATGATGCCCTGACGAGTAGG  450775

Query  2160    CAGGCGTGGAGGTCAGTGACGAAGCCTAGACCGTAAGGTCGGGTCGAACGGCCTCTAGTG  2219
               ||||||||||||||||||||||||||||||||||||||||||||||||||||||||||||
Sbjct  450774  CAGGCGTGGAGGTCAGTGACGAAGCCTAGACCGTAAGGTCGGGTCGAACGGCCTCTAGTG  450715

Query  2220    CAGATCTTGGTGGTAGTAGCAAATATTCAAATGAGAACTTTGAAGACTGAAGTGGGGAAA  2279
               ||||||||||||||||||||||||||||||||||||||||||||||||||||||||||||
Sbjct  450714  CAGATCTTGGTGGTAGTAGCAAATATTCAAATGAGAACTTTGAAGACTGAAGTGGGGAAA  450655

Query  2280    GGTTCCACGTCAACAGCAGTTGGACGTGGGTTAGTCGATCCTAAGAGATGGGGAAGCTCC  2339
               ||||||||||||||||||||||||||||||||||||||||||||||||||||||||||||
Sbjct  450654  GGTTCCACGTCAACAGCAGTTGGACGTGGGTTAGTCGATCCTAAGAGATGGGGAAGCTCC  450595

Query  2340    GTTTCAAAGGCCTGATTTTATGCAGGCCACCATCGAAAGGGAATCCGGTTAAGATTCCGG  2399
               ||||||||||||||||||||||||||||||||||||||||||||||||||||||||||||
Sbjct  450594  GTTTCAAAGGCCTGATTTTATGCAGGCCACCATCGAAAGGGAATCCGGTTAAGATTCCGG  450535

Query  2400    AACCTGGATATGGATTCTTCACGGTAACGTAACTGAATGTGGAGACGTCGGCGCGAGCCC  2459
               |||||||||||||||||||||||||||||||||||||||||||||||||||| |||||||
Sbjct  450534  AACCTGGATATGGATTCTTCACGGTAACGTAACTGAATGTGGAGACGTCGGCACGAGCCC  450475

Query  2460    TGGGAGGAGTTATCTTTTCTTCTTAACAGCTTATCACCCCGGAATTGGTTTATCCGGAGA  2519
               ||||||||||||||||||||||||||||||||||||||||||||||||||||||||||||
Sbjct  450474  TGGGAGGAGTTATCTTTTCTTCTTAACAGCTTATCACCCCGGAATTGGTTTATCCGGAGA  450415

Query  2520    TGGGGTCTTATGGCTGGAAGAGGCCAGCACCTTTGCTGGCTCCGGTGCGCTTGTGACGGC  2579
               ||||||||||||||||||||||||||||||||||||||||||||||||||||||||||||
Sbjct  450414  TGGGGTCTTATGGCTGGAAGAGGCCAGCACCTTTGCTGGCTCCGGTGCGCTTGTGACGGC  450355

Query  2580    CCGTGAAAATCCACAGGAAGGAATAGTTTTCATGCCAGGTCGTACTGATAACCGCAGCAG  2639
               ||||||||||||||||||||||||||||||||||||||||||||||||||||||||||||
Sbjct  450354  CCGTGAAAATCCACAGGAAGGAATAGTTTTCATGCCAGGTCGTACTGATAACCGCAGCAG  450295

Query  2640    GTCTCCAAGGTGAACAGCCTCTAGTTGATAGAATAATGTAGATAAGGGAAGTCGGCAAAA  2699
               ||||||||||||||||||||||||||||||||||||||||||||||||||||||||||||
Sbjct  450294  GTCTCCAAGGTGAACAGCCTCTAGTTGATAGAATAATGTAGATAAGGGAAGTCGGCAAAA  450235

Query  2700    TAGATCCGTAACTTCGGGATAAGGATTGGCTCTAAGGGTCGGGTAGTGAGGGCCTTGGTC  2759
               ||||||||||||||||||||||||||||||||||||||||||||||||||||||||||||
Sbjct  450234  TAGATCCGTAACTTCGGGATAAGGATTGGCTCTAAGGGTCGGGTAGTGAGGGCCTTGGTC  450175

Query  2760    AGACGCAGCGGGCGTGCTTGTGGACTGCTTGGTGGGGCTTGCTCTGCTAGGCGGACTACT  2819
               ||||||||||||||||||||||||||||||||||||||||||||||||||||||||||||
Sbjct  450174  AGACGCAGCGGGCGTGCTTGTGGACTGCTTGGTGGGGCTTGCTCTGCTAGGCGGACTACT  450115

Query  2820    TGCGTGCCTTGTTGTAGACGGCCTTGGTAGGTCTCTTGTAGACCGTCGCTTGCTACAATT  2879
               ||||||||||||||||||||||||||||||||||||||||||||||||||||||||||||
Sbjct  450114  TGCGTGCCTTGTTGTAGACGGCCTTGGTAGGTCTCTTGTAGACCGTCGCTTGCTACAATT  450055

Query  2880    AACGATCAACTTAGAACTGGTACGGACAAGGGGAAT  2915
               ||||||||||||||||||||||||||||||||||||
Sbjct  450054  AACGATCAACTTAGAACTGGTACGGACAAGGGGAAT  450019


>CP030973.1 Saccharomyces kudriavzevii strain CR85 chromosome XII, complete 
sequence
Length=1030200

 Score = 5212 bits (2822),  Expect = 0.0
 Identities = 2886/2917 (99%), Gaps = 3/2917 (0%)
 Strand=Plus/Minus

Query  1       CAAGGTTTCCGTAGGTGAACCTGCGGAAGGATCATTAAAGAAATTTAATAATTTTGAAAA  60
               ||||||||||||||||||||||||||||||||||||||||||||||||||||||||||||
Sbjct  446029  CAAGGTTTCCGTAGGTGAACCTGCGGAAGGATCATTAAAGAAATTTAATAATTTTGAAAA  445970

Query  61      TGGAtttttttGTTTTGGCAAGAGCATGAGAGCTTTTACTGGGCAAGAAGACAAGAGATG  120
               ||||||| ||||||||||||||||| ||||||||||||||||||||| ||||||||||||
Sbjct  445969  TGGATTTGTTTGTTTTGGCAAGAGCGTGAGAGCTTTTACTGGGCAAGTAGACAAGAGATG  445910

Query  121     GAGAGTCCAGCCGGGCCTGCGCTTAAGTGCGCGGTCTTGCTAGGCTTGTAAGTTTCTTTC  180
               |||||||||||||||||||||||||||||||||||||||||||||||| |||||||||||
Sbjct  445909  GAGAGTCCAGCCGGGCCTGCGCTTAAGTGCGCGGTCTTGCTAGGCTTGCAAGTTTCTTTC  445850

Query  181     TTGCTATTCCAAACGGTGAGAGATTTCTGTGCTTTTGTTATAGGACAATTAAAACCGTTT  240
               |||||||||||||| ||||||||||||| || ||||||||||||||||| ||||||||||
Sbjct  445849  TTGCTATTCCAAACAGTGAGAGATTTCTCTGTTTTTGTTATAGGACAATCAAAACCGTTT  445790

Query  241     CAATACAACACACTGTGGAGTTTTCATATCTTTGCAACTTTTTCTTTGGGCATTCGAGCA  300
               |||||||||||||||||||||||| ||||||||||||||||||||||||||  |||||||
Sbjct  445789  CAATACAACACACTGTGGAGTTTTTATATCTTTGCAACTTTTTCTTTGGGCTGTCGAGCA  445730

Query  301     ATCGGGGCCCAGAGGTAACAAACACAAACAATTTTATCTATTCATTAAATTTTTGTCAAA  360
               ||||| ||||||||||||||||||||||||||||||| ||||||||||||||||||||||
Sbjct  445729  ATCGGAGCCCAGAGGTAACAAACACAAACAATTTTATTTATTCATTAAATTTTTGTCAAA  445670

Query  361     AACAAGAATTTTCGTAACTGGAAATTTTAAAA-TATTAAAAACTTTCAACAACGGATCTC  419
               |||||||||||||||||||||||||||||||| |||||||||||||||||||||||||||
Sbjct  445669  AACAAGAATTTTCGTAACTGGAAATTTTAAAAATATTAAAAACTTTCAACAACGGATCTC  445610

Query  420     TTGGTTCTCGCATCGATGAAGAACGCAGCGAAATGCGATACGTAATGTGAATTGCAGAAT  479
               ||||||||||||||||||||||||||||||||||||||||||||||||||||||||||||
Sbjct  445609  TTGGTTCTCGCATCGATGAAGAACGCAGCGAAATGCGATACGTAATGTGAATTGCAGAAT  445550

Query  480     TCCGTGAATCATCGAATCTTTGAACGCACATTGCGCCCCTTGGTATTCCAGGGGGCATGC  539
               ||||||||||||||||||||||||||||||||||||||||||||||||||||||||||||
Sbjct  445549  TCCGTGAATCATCGAATCTTTGAACGCACATTGCGCCCCTTGGTATTCCAGGGGGCATGC  445490

Query  540     CTGTTTGAGCGTCATTTCCTTCTCAAACATTCTGTTTGGTAGTGAGTGATACTCTTTGGA  599
               ||||||||||||||||||||||||||||||||||||||||||||||||||||||||||||
Sbjct  445489  CTGTTTGAGCGTCATTTCCTTCTCAAACATTCTGTTTGGTAGTGAGTGATACTCTTTGGA  445430

Query  600     GTTAACTTGAAATTGCTGGCCTTTTCATTGGATGttttttttCCAAAGAGAGGTTTCTCT  659
               ||||||||||||||||||||||||||||||||||||||||||||||||||||||||||||
Sbjct  445429  GTTAACTTGAAATTGCTGGCCTTTTCATTGGATGTTTTTTTTCCAAAGAGAGGTTTCTCT  445370

Query  660     GCGTGCTTGAGGTATAATGCAAGTACGGTCGTTTTAGGTTTTACCAACTGCGGCTAATCt  719
               ||||||||||||||||||||||||||||||||||||||||||||||||||||||||||||
Sbjct  445369  GCGTGCTTGAGGTATAATGCAAGTACGGTCGTTTTAGGTTTTACCAACTGCGGCTAATCT  445310

Query  720     ttttttATACTGAGCGTATTGGAACGTTATCGATAAGAAGAGAGCGTCTAGGCGAACAAT  779
               |||||  |||||||||||||||||||||||||||||||||||||||||||||||||||||
Sbjct  445309  TTTTT-GTACTGAGCGTATTGGAACGTTATCGATAAGAAGAGAGCGTCTAGGCGAACAAT  445251

Query  780     GTTCTTAAAGTTTGACCTCAAATCAGGTAGGAGTACCCGCTGAACTTAAGCATATCAATA  839
                |||||||||||||||||||||||||||||||||||||||||||||||||||||||||||
Sbjct  445250  ATTCTTAAAGTTTGACCTCAAATCAGGTAGGAGTACCCGCTGAACTTAAGCATATCAATA  445191

Query  840     AGCGGAGGAAAAGAAACCAACCGGGATTGCCTTAGTAACGGCGAGTGAAGCGGCAAAAGC  899
               ||||||||||||||||||||||||||||||||||||||||||||||||||||||||||||
Sbjct  445190  AGCGGAGGAAAAGAAACCAACCGGGATTGCCTTAGTAACGGCGAGTGAAGCGGCAAAAGC  445131

Query  900     TCAAATTTGAAATCTGGTACCTTCGGTGCCCGAGTTGTAATTTGGAGAGGGCAACTTTGG  959
               ||||||||||||||||||||||||||||||||||||||||||||||||||||||||||||
Sbjct  445130  TCAAATTTGAAATCTGGTACCTTCGGTGCCCGAGTTGTAATTTGGAGAGGGCAACTTTGG  445071

Query  960     GGCCGTTCCTTGTCTATGTTCCTTGGAACAGGACGTCATAGAGGGTGAGAATCCCGTGTG  1019
                 ||||||||||||||||||||||||||||||||||||||||||||||||||||||||||
Sbjct  445070  AACCGTTCCTTGTCTATGTTCCTTGGAACAGGACGTCATAGAGGGTGAGAATCCCGTGTG  445011

Query  1020    GCGAGGAGTGCGGTTCTTT-GTAAAGTGCCTTCGAAGAGTCGAGTTGTTTGGGAATGCAG  1078
               ||||||||||||||||||| ||||||||||||||||||||||||||||||||||||||||
Sbjct  445010  GCGAGGAGTGCGGTTCTTTTGTAAAGTGCCTTCGAAGAGTCGAGTTGTTTGGGAATGCAG  444951

Query  1079    CTCTAAGTGGGTGGTAAATTCCATCTAAAGCTAAATATTGGCGAGAGACCGATAGCGAAC  1138
               ||||||||||||||||||||||||||||||||||||||||||||||||||||||||||||
Sbjct  444950  CTCTAAGTGGGTGGTAAATTCCATCTAAAGCTAAATATTGGCGAGAGACCGATAGCGAAC  444891

Query  1139    AAGTACAGTGATGGAAAGATGAAAAGAACTTTGAAAAGAGAGTGAAAAAGTACGTGAAAT  1198
               ||||||||||||||||||||||||||||||||||||||||||||||||||||||||||||
Sbjct  444890  AAGTACAGTGATGGAAAGATGAAAAGAACTTTGAAAAGAGAGTGAAAAAGTACGTGAAAT  444831

Query  1199    TGTTGAAAGGGAAGGGCATTTGATCAGACATGGTGTTTTGTGCCCTCTGCTCCTTGTGGG  1258
               |||||||||||||||||||||||||||||||||||||||| |||||||||||||||||||
Sbjct  444830  TGTTGAAAGGGAAGGGCATTTGATCAGACATGGTGTTTTGCGCCCTCTGCTCCTTGTGGG  444771

Query  1259    TAGGGGAATCTCGCATTTCACTGGGCCAGCATCAGTTTTGGTGGCAGGATAAATCCATAG  1318
               | |||||||||||||||||||||||||||||||||||||||||||||||||||||| |||
Sbjct  444770  TGGGGGAATCTCGCATTTCACTGGGCCAGCATCAGTTTTGGTGGCAGGATAAATCCGTAG  444711

Query  1319    GAATGTAGCTTGCCTCGGTAAGTATTATAGCCTGTGGGAATACTGCCAGCTGGGACTGAG  1378
               ||||||| ||||| |||| ||||||||||||||| |||||||||||||||||||||||||
Sbjct  444710  GAATGTAACTTGCTTCGGGAAGTATTATAGCCTGCGGGAATACTGCCAGCTGGGACTGAG  444651

Query  1379    GACTGCGACGTAAGTCAAGGATGCTGGCATAATGGTTATATGCCGCCCGTCTTGAAACAC  1438
               ||||||||||||||||||||||||||||||||||||||||||||||||||||||||||||
Sbjct  444650  GACTGCGACGTAAGTCAAGGATGCTGGCATAATGGTTATATGCCGCCCGTCTTGAAACAC  444591

Query  1439    GGACCAAGGAGTCTAACGTCTATGCGAGTGTTTGGGTGTAAAACCCATACGCGTAATGAA  1498
               ||||||||||||||||||||||||||||||||||||||||||||||||||||||||||||
Sbjct  444590  GGACCAAGGAGTCTAACGTCTATGCGAGTGTTTGGGTGTAAAACCCATACGCGTAATGAA  444531

Query  1499    AGTGAACGTAGGTTGGGGCCTCGCAAGAGGTGCACAATCGACCGATCCTGATGTCTTCGG  1558
               ||||||||||||||||||||||||||||||||||||||||||||||||||||||||||||
Sbjct  444530  AGTGAACGTAGGTTGGGGCCTCGCAAGAGGTGCACAATCGACCGATCCTGATGTCTTCGG  444471

Query  1559    ATGGATTTGAGTAAGAGCATAGCTGTTGGGACCCGAAAGATGGTGAACTATGCCTGAATA  1618
               ||||||||||||||||||||||||||||||||||||||||||||||||||||||||||||
Sbjct  444470  ATGGATTTGAGTAAGAGCATAGCTGTTGGGACCCGAAAGATGGTGAACTATGCCTGAATA  444411

Query  1619    GGGTGAAGCCAGAGGAAACTCTGGTGGAGGCTCGTAGCGGTTCTGACGTGCAAATCGATC  1678
               ||||||||||||||||||||||||||||||||||||||||||||||||||||||||||||
Sbjct  444410  GGGTGAAGCCAGAGGAAACTCTGGTGGAGGCTCGTAGCGGTTCTGACGTGCAAATCGATC  444351

Query  1679    GTCGAATTTGGGTATAGGGGCGAAAGACTAATCGAACCATCTAGTAGCTGGTTCCTGCCG  1738
               ||||||||||||||||||||||||||||||||||||||||||||||||||||||||||||
Sbjct  444350  GTCGAATTTGGGTATAGGGGCGAAAGACTAATCGAACCATCTAGTAGCTGGTTCCTGCCG  444291

Query  1739    AAGTTTCCCTCAGGATAGCAGAAGCTCGTATCAGTTTTATGAGGTAAAGCGAATGATTAG  1798
               ||||||||||||||||||||||||||||||||||||||||||||||||||||||||||||
Sbjct  444290  AAGTTTCCCTCAGGATAGCAGAAGCTCGTATCAGTTTTATGAGGTAAAGCGAATGATTAG  444231

Query  1799    AGGTTCCGGGGTCGAAATGACCTTGACCTATTCTCAAACTTTAAATATGTAAGAAGTCCT  1858
               ||||| ||||||||||||||||| ||||||||||||||||||||||||||||||||||||
Sbjct  444230  AGGTTACGGGGTCGAAATGACCTCGACCTATTCTCAAACTTTAAATATGTAAGAAGTCCT  444171

Query  1859    TGTTACTTAATTGAACGTGGACATTTGAATGAAGAGCTTTTAGTGGGCCATTTTTGGTAA  1918
               ||||||||||||||||||||||||||||||||||||||||||||||||||||||||||||
Sbjct  444170  TGTTACTTAATTGAACGTGGACATTTGAATGAAGAGCTTTTAGTGGGCCATTTTTGGTAA  444111

Query  1919    GCAGAACTGGCGATGCGGGATGAACCGAACGTAGAGTTAAGGTGCCGGAATACACGCTCA  1978
               ||||||||||||||||||||||||||||||||||||||||||||||||||||||||||||
Sbjct  444110  GCAGAACTGGCGATGCGGGATGAACCGAACGTAGAGTTAAGGTGCCGGAATACACGCTCA  444051

Query  1979    TCAGACACCACAAAAGGTGTTAGTTCATCTAGACAGCCGGACGGTGGCCATGGAAGTCGG  2038
               ||||||||||||||||||||||||||||||||||||||||||||||||||||||||||||
Sbjct  444050  TCAGACACCACAAAAGGTGTTAGTTCATCTAGACAGCCGGACGGTGGCCATGGAAGTCGG  443991

Query  2039    AATCCGCTAAGGAGTGTGTAACAACTCACCGGCCGAATGAACTAGCCCTGAAAATGGATG  2098
               ||||||||||||| ||||||||||||||||||||||||||||||||||||||||||||||
Sbjct  443990  AATCCGCTAAGGAATGTGTAACAACTCACCGGCCGAATGAACTAGCCCTGAAAATGGATG  443931

Query  2099    GCGCTCAAGCGTGTTACCTATACTCTACCGTCAGGGTTGATATGATGCCCTGACGAGTAG  2158
               ||||||||||||||||||||||||||||||||||||||||||||||||||||||||||||
Sbjct  443930  GCGCTCAAGCGTGTTACCTATACTCTACCGTCAGGGTTGATATGATGCCCTGACGAGTAG  443871

Query  2159    GCAGGCGTGGAGGTCAGTGACGAAGCCTAGACCGTAAGGTCGGGTCGAACGGCCTCTAGT  2218
               |||||||| |||||||||||||||||||||||||||||||||||||||||||||||||||
Sbjct  443870  GCAGGCGTAGAGGTCAGTGACGAAGCCTAGACCGTAAGGTCGGGTCGAACGGCCTCTAGT  443811

Query  2219    GCAGATCTTGGTGGTAGTAGCAAATATTCAAATGAGAACTTTGAAGACTGAAGTGGGGAA  2278
               ||||||||||||||||||||||||||||||||||||||||||||||||||||||||||||
Sbjct  443810  GCAGATCTTGGTGGTAGTAGCAAATATTCAAATGAGAACTTTGAAGACTGAAGTGGGGAA  443751

Query  2279    AGGTTCCACGTCAACAGCAGTTGGACGTGGGTTAGTCGATCCTAAGAGATGGGGAAGCTC  2338
               ||||||||||||||||||||||||||||||||||||||||||||||||||||||||||||
Sbjct  443750  AGGTTCCACGTCAACAGCAGTTGGACGTGGGTTAGTCGATCCTAAGAGATGGGGAAGCTC  443691

Query  2339    CGTTTCAAAGGCCTGATTTTATGCAGGCCACCATCGAAAGGGAATCCGGTTAAGATTCCG  2398
               ||||||||||||||||||||||||||||||||||||||||||||||||||||||||||||
Sbjct  443690  CGTTTCAAAGGCCTGATTTTATGCAGGCCACCATCGAAAGGGAATCCGGTTAAGATTCCG  443631

Query  2399    GAACCTGGATATGGATTCTTCACGGTAACGTAACTGAATGTGGAGACGTCGGCGCGAGCC  2458
               ||||||||||||||||||||||||||||||||||||||||||||||||||||||||||||
Sbjct  443630  GAACCTGGATATGGATTCTTCACGGTAACGTAACTGAATGTGGAGACGTCGGCGCGAGCC  443571

Query  2459    CTGGGAGGAGTTATCTTTTCTTCTTAACAGCTTATCACCCCGGAATTGGTTTATCCGGAG  2518
               ||||||||||||||||||||||||||||||||||||||||||||||||||||||||||||
Sbjct  443570  CTGGGAGGAGTTATCTTTTCTTCTTAACAGCTTATCACCCCGGAATTGGTTTATCCGGAG  443511

Query  2519    ATGGGGTCTTATGGCTGGAAGAGGCCAGCACCTTTGCTGGCTCCGGTGCGCTTGTGACGG  2578
               ||||||||||||||||||||||||||||||||||||||||||||||||||||||||||||
Sbjct  443510  ATGGGGTCTTATGGCTGGAAGAGGCCAGCACCTTTGCTGGCTCCGGTGCGCTTGTGACGG  443451

Query  2579    CCCGTGAAAATCCACAGGAAGGAATAGTTTTCATGCCAGGTCGTACTGATAACCGCAGCA  2638
               ||||||||||||||||||||||||||||||||||||||||||||||||||||||||||||
Sbjct  443450  CCCGTGAAAATCCACAGGAAGGAATAGTTTTCATGCCAGGTCGTACTGATAACCGCAGCA  443391

Query  2639    GGTCTCCAAGGTGAACAGCCTCTAGTTGATAGAATAATGTAGATAAGGGAAGTCGGCAAA  2698
               ||||||||||||||||||||||||||||||||||||||||||||||||||||||||||||
Sbjct  443390  GGTCTCCAAGGTGAACAGCCTCTAGTTGATAGAATAATGTAGATAAGGGAAGTCGGCAAA  443331

Query  2699    ATAGATCCGTAACTTCGGGATAAGGATTGGCTCTAAGGGTCGGGTAGTGAGGGCCTTGGT  2758
               ||||||||||||||||||||||||||||||||||||||||||||||||||||||||||||
Sbjct  443330  ATAGATCCGTAACTTCGGGATAAGGATTGGCTCTAAGGGTCGGGTAGTGAGGGCCTTGGT  443271

Query  2759    CAGACGCAGCGGGCGTGCTTGTGGACTGCTTGGTGGGGCTTGCTCTGCTAGGCGGACTAC  2818
               ||||||||||||||||||||||||||||||||||||||||||||||||||||||||||||
Sbjct  443270  CAGACGCAGCGGGCGTGCTTGTGGACTGCTTGGTGGGGCTTGCTCTGCTAGGCGGACTAC  443211

Query  2819    TTGCGTGCCTTGTTGTAGACGGCCTTGGTAGGTCTCTTGTAGACCGTCGCTTGCTACAAT  2878
               ||||||||||||||||||||||||||||||||||||||||||||||||||||||||||||
Sbjct  443210  TTGCGTGCCTTGTTGTAGACGGCCTTGGTAGGTCTCTTGTAGACCGTCGCTTGCTACAAT  443151

Query  2879    TAACGATCAACTTAGAACTGGTACGGACAAGGGGAAT  2915
               |||||||||||||||||||||||||||||||||||||
Sbjct  443150  TAACGATCAACTTAGAACTGGTACGGACAAGGGGAAT  443114


 Score = 220 bits (119),  Expect = 2e-52
 Identities = 119/119 (100%), Gaps = 0/119 (0%)
 Strand=Plus/Minus

Query  2797    CTTGCTCTGCTAGGCGGACTACTTGCGTGCCTTGTTGTAGACGGCCTTGGTAGGTCTCTT  2856
               ||||||||||||||||||||||||||||||||||||||||||||||||||||||||||||
Sbjct  452308  CTTGCTCTGCTAGGCGGACTACTTGCGTGCCTTGTTGTAGACGGCCTTGGTAGGTCTCTT  452249

Query  2857    GTAGACCGTCGCTTGCTACAATTAACGATCAACTTAGAACTGGTACGGACAAGGGGAAT  2915
               |||||||||||||||||||||||||||||||||||||||||||||||||||||||||||
Sbjct  452248  GTAGACCGTCGCTTGCTACAATTAACGATCAACTTAGAACTGGTACGGACAAGGGGAAT  452190


>AABZ01000315.1 Saccharomyces mikatae IFO 1815 contig_884, whole genome shotgun 
sequence
Length=9553

 Score = 5210 bits (2821),  Expect = 0.0
 Identities = 2887/2918 (99%), Gaps = 7/2918 (0%)
 Strand=Plus/Minus

Query  1     CAAGGTTTCCGTAGGTGAACCTGCGGAAGGATCATTAAAGAAATTTAATAATTTTGAAAA  60
             ||||||||||||||||||||||||||||||||||||||||||||||||||||||||||||
Sbjct  5170  CAAGGTTTCCGTAGGTGAACCTGCGGAAGGATCATTAAAGAAATTTAATAATTTTGAAAA  5111

Query  61    TGGAtttttttGTTTTGGCAAGAGCATGAGAGCTTTTACTGGGCAAGAAGACAAGAGATG  120
             ||||||||||||||||||||||||||||||  ||||||||||||||||||||||||||||
Sbjct  5110  TGGATTTTTTTGTTTTGGCAAGAGCATGAG--CTTTTACTGGGCAAGAAGACAAGAGATG  5053

Query  121   GAGAGTCCAGCCGGGCCTGCGCTTAAGTGCGCGGTCTTGCTAGGCTTGTAAGTTTCTTTC  180
             ||||||||||  ||||||||||||||||||||||||||||||||||||||||||||||||
Sbjct  5052  GAGAGTCCAGTGGGGCCTGCGCTTAAGTGCGCGGTCTTGCTAGGCTTGTAAGTTTCTTTC  4993

Query  181   TTGCTATTCCAAACGGTGAGAGATTTCTGTGCTTTTGTTATAGGACAATTAAAACCGTTT  240
             |||||||||||||| |||||||||||||||| |||||||||||||||| |||||||||||
Sbjct  4992  TTGCTATTCCAAACAGTGAGAGATTTCTGTGTTTTTGTTATAGGACAACTAAAACCGTTT  4933

Query  241   CAATACAACACACTGTGGAGTTTTCATATCTTTGCAACTTTTTCTTTGGGCATTCGAGCA  300
             |||||||||||||||||||||||| |||||||||||||||||||||||||| ||||||||
Sbjct  4932  CAATACAACACACTGTGGAGTTTTTATATCTTTGCAACTTTTTCTTTGGGCTTTCGAGCA  4873

Query  301   ATCGGGGCCCAGAGGTAACAAACACAAACAATTTTATCTATTCATTAAATTTTTGTCAAA  360
             ||||| ||||||||||||||||||||||||||||||| ||||||||||||||||||||||
Sbjct  4872  ATCGGAGCCCAGAGGTAACAAACACAAACAATTTTATTTATTCATTAAATTTTTGTCAAA  4813

Query  361   AACAAGAATTTTCGTAACTGGAAATTTTAAAA-TATTAAAAACTTTCAACAACGGATCTC  419
             |||||||||||||||||||||||||||||||| |||||||||||||||||||||||||||
Sbjct  4812  AACAAGAATTTTCGTAACTGGAAATTTTAAAAATATTAAAAACTTTCAACAACGGATCTC  4753

Query  420   TTGGTTCTCGCATCGATGAAGAACGCAGCGAAATGCGATACGTAATGTGAATTGCAGAAT  479
             ||||||||||||||||||||||||||||||||||||||||||||||||||||||||||||
Sbjct  4752  TTGGTTCTCGCATCGATGAAGAACGCAGCGAAATGCGATACGTAATGTGAATTGCAGAAT  4693

Query  480   TCCGTGAATCATCGAATCTTTGAACGCACATTGCGCCCCTTGGTATTCCAGGGGGCATGC  539
             ||||||||||||||||||||||||||||||||||||||||||||||||||||||||||||
Sbjct  4692  TCCGTGAATCATCGAATCTTTGAACGCACATTGCGCCCCTTGGTATTCCAGGGGGCATGC  4633

Query  540   CTGTTTGAGCGTCATTTCCTTCTCAAACATTCTGTTTGGTAGTGAGTGATACTCTTTGGA  599
             ||||||||||||||||||||||||||||||||||||||||||||||||||||||||||||
Sbjct  4632  CTGTTTGAGCGTCATTTCCTTCTCAAACATTCTGTTTGGTAGTGAGTGATACTCTTTGGA  4573

Query  600   GTTAACTTGAAATTGCTGGCCTTTTCATTGGATGttttttttCCAAAGAGAGGTTTCTCT  659
             ||||||||||||||||||||||||||||||||||||||||| ||||||||||||||||||
Sbjct  4572  GTTAACTTGAAATTGCTGGCCTTTTCATTGGATGTTTTTTT-CCAAAGAGAGGTTTCTCT  4514

Query  660   GCGTGCTTGAGGTATAATGCAAGTACGGTCGTTTTAGGTTTTACCAACTGCGGCTAATCt  719
             ||||||||||||||||||||||||||||||||||||||||||||||||||||||||||||
Sbjct  4513  GCGTGCTTGAGGTATAATGCAAGTACGGTCGTTTTAGGTTTTACCAACTGCGGCTAATCT  4454

Query  720   ttttttATACTGAGCGTATTGGAACGTTATCGATAAGAAGAGAGCGTCTAGGCGAACAAT  779
             |||||  |||||||||||||||||||||||| ||||||||||||||||||||||||||||
Sbjct  4453  TTTTT-GTACTGAGCGTATTGGAACGTTATCAATAAGAAGAGAGCGTCTAGGCGAACAAT  4395

Query  780   GTTCTTAAAGTTTGACCTCAAATCAGGTAGGAGTACCCGCTGAACTTAAGCATATCAATA  839
             ||||||||||||||||||||||||||||||||||||||||||||||||||||||||||||
Sbjct  4394  GTTCTTAAAGTTTGACCTCAAATCAGGTAGGAGTACCCGCTGAACTTAAGCATATCAATA  4335

Query  840   AGCGGAGGAAAAGAAACCAACCGGGATTGCCTTAGTAACGGCGAGTGAAGCGGCAAAAGC  899
             ||||||||||||||||||||||||||||||||||||||||||||||||||||||||||||
Sbjct  4334  AGCGGAGGAAAAGAAACCAACCGGGATTGCCTTAGTAACGGCGAGTGAAGCGGCAAAAGC  4275

Query  900   TCAAATTTGAAATCTGGTACCTTCGGTGCCCGAGTTGTAATTTGGAGAGGGCAACTTTGG  959
             ||||||||||||||||||||||| |||||||||||||||||||||||||||||| || | 
Sbjct  4274  TCAAATTTGAAATCTGGTACCTTTGGTGCCCGAGTTGTAATTTGGAGAGGGCAATTTCGA  4215

Query  960   GGCCGTTCCTTGTCTATGTTCCTTGGAACAGGACGTCATAGAGGGTGAGAATCCCGTGTG  1019
             | ||||||||||||||||||||||||||||||||||||||||||||||||||||||||||
Sbjct  4214  GACCGTTCCTTGTCTATGTTCCTTGGAACAGGACGTCATAGAGGGTGAGAATCCCGTGTG  4155

Query  1020  GCGAGGAGTGCGGTTCT--TTGTAAAGTGCCTTCGAAGAGTCGAGTTGTTTGGGAATGCA  1077
             |||||||||||||||||   ||| || |||||||||||||||||||||||||||||||||
Sbjct  4154  GCGAGGAGTGCGGTTCTCAATGTGAAATGCCTTCGAAGAGTCGAGTTGTTTGGGAATGCA  4095

Query  1078  GCTCTAAGTGGGTGGTAAATTCCATCTAAAGCTAAATATTGGCGAGAGACCGATAGCGAA  1137
             ||||||||||||||||||||||||||||||||||||||||||||||||||||||||||||
Sbjct  4094  GCTCTAAGTGGGTGGTAAATTCCATCTAAAGCTAAATATTGGCGAGAGACCGATAGCGAA  4035

Query  1138  CAAGTACAGTGATGGAAAGATGAAAAGAACTTTGAAAAGAGAGTGAAAAAGTACGTGAAA  1197
             ||||||||||||||||||||||||||||||||||||||||||||||||||||||||||||
Sbjct  4034  CAAGTACAGTGATGGAAAGATGAAAAGAACTTTGAAAAGAGAGTGAAAAAGTACGTGAAA  3975

Query  1198  TTGTTGAAAGGGAAGGGCATTTGATCAGACATGGTGTTTTGTGCCCTCTGCTCCTTGTGG  1257
             ||||||||||||||||||||||||||||||||||||||||||||||||||||||||||||
Sbjct  3974  TTGTTGAAAGGGAAGGGCATTTGATCAGACATGGTGTTTTGTGCCCTCTGCTCCTTGTGG  3915

Query  1258  GTAGGGGAATCTCGCATTTCACTGGGCCAGCATCAGTTTTGGTGGCAGGATAAATCCATA  1317
             ||||||||||||||||||||||||||||||||||||||||||||||||||||||||| ||
Sbjct  3914  GTAGGGGAATCTCGCATTTCACTGGGCCAGCATCAGTTTTGGTGGCAGGATAAATCCGTA  3855

Query  1318  GGAATGTAGCTTGCCTCGGTAAGTATTATAGCCTGTGGGAATACTGCCAGCTGGGACTGA  1377
             |||||||| ||||| |||| ||||||||||||||| ||||||||||||||||||||||||
Sbjct  3854  GGAATGTAACTTGCTTCGGGAAGTATTATAGCCTGCGGGAATACTGCCAGCTGGGACTGA  3795

Query  1378  GGACTGCGACGTAAGTCAAGGATGCTGGCATAATGGTTATATGCCGCCCGTCTTGAAACA  1437
             ||||||||||||||||||||||||||||||||||||||||||||||||||||||||||||
Sbjct  3794  GGACTGCGACGTAAGTCAAGGATGCTGGCATAATGGTTATATGCCGCCCGTCTTGAAACA  3735

Query  1438  CGGACCAAGGAGTCTAACGTCTATGCGAGTGTTTGGGTGTAAAACCCATACGCGTAATGA  1497
             ||||||||||||||||||||||||||||||||||||||||||||||||||||||||||||
Sbjct  3734  CGGACCAAGGAGTCTAACGTCTATGCGAGTGTTTGGGTGTAAAACCCATACGCGTAATGA  3675

Query  1498  AAGTGAACGTAGGTTGGGGCCTCGCAAGAGGTGCACAATCGACCGATCCTGATGTCTTCG  1557
             ||||||||||||||||||||||||||||||||||||||||||||||||||||||||||||
Sbjct  3674  AAGTGAACGTAGGTTGGGGCCTCGCAAGAGGTGCACAATCGACCGATCCTGATGTCTTCG  3615

Query  1558  GATGGATTTGAGTAAGAGCATAGCTGTTGGGACCCGAAAGATGGTGAACTATGCCTGAAT  1617
             ||||||||||||||||||||||||||||||||||||||||||||||||||||||||||||
Sbjct  3614  GATGGATTTGAGTAAGAGCATAGCTGTTGGGACCCGAAAGATGGTGAACTATGCCTGAAT  3555

Query  1618  AGGGTGAAGCCAGAGGAAACTCTGGTGGAGGCTCGTAGCGGTTCTGACGTGCAAATCGAT  1677
             ||||||||||||||||||||||||||||||||||||||||||||||||||||||||||||
Sbjct  3554  AGGGTGAAGCCAGAGGAAACTCTGGTGGAGGCTCGTAGCGGTTCTGACGTGCAAATCGAT  3495

Query  1678  CGTCGAATTTGGGTATAGGGGCGAAAGACTAATCGAACCATCTAGTAGCTGGTTCCTGCC  1737
             ||||||||||||||||||||||||||||||||||||||||||||||||||||||||||||
Sbjct  3494  CGTCGAATTTGGGTATAGGGGCGAAAGACTAATCGAACCATCTAGTAGCTGGTTCCTGCC  3435

Query  1738  GAAGTTTCCCTCAGGATAGCAGAAGCTCGTATCAGTTTTATGAGGTAAAGCGAATGATTA  1797
             ||||||||||||||||||||||||||||||||||||||||||||||||||||||||||||
Sbjct  3434  GAAGTTTCCCTCAGGATAGCAGAAGCTCGTATCAGTTTTATGAGGTAAAGCGAATGATTA  3375

Query  1798  GAGGTTCCGGGGTCGAAATGACCTTGACCTATTCTCAAACTTTAAATATGTAAGAAGTCC  1857
             ||||||||||||||||||||||||||||||||||||||||||||||||||||||||||||
Sbjct  3374  GAGGTTCCGGGGTCGAAATGACCTTGACCTATTCTCAAACTTTAAATATGTAAGAAGTCC  3315

Query  1858  TTGTTACTTAATTGAACGTGGACATTTGAATGAAGAGCTTTTAGTGGGCCATTTTTGGTA  1917
             ||||||||||||||||||||||||||||||||||||||||||||||||||||||||||||
Sbjct  3314  TTGTTACTTAATTGAACGTGGACATTTGAATGAAGAGCTTTTAGTGGGCCATTTTTGGTA  3255

Query  1918  AGCAGAACTGGCGATGCGGGATGAACCGAACGTAGAGTTAAGGTGCCGGAATACACGCTC  1977
             ||||||||||||||||||||||||||||||||||||||||||||||||||||||||||||
Sbjct  3254  AGCAGAACTGGCGATGCGGGATGAACCGAACGTAGAGTTAAGGTGCCGGAATACACGCTC  3195

Query  1978  ATCAGACACCACAAAAGGTGTTAGTTCATCTAGACAGCCGGACGGTGGCCATGGAAGTCG  2037
             ||||||||||||||||||||||||||||||||||||||||||||||||||||||||||||
Sbjct  3194  ATCAGACACCACAAAAGGTGTTAGTTCATCTAGACAGCCGGACGGTGGCCATGGAAGTCG  3135

Query  2038  GAATCCGCTAAGGAGTGTGTAACAACTCACCGGCCGAATGAACTAGCCCTGAAAATGGAT  2097
             ||||||||||||||||||||||||||||||||||||||||||||||||||||||||||||
Sbjct  3134  GAATCCGCTAAGGAGTGTGTAACAACTCACCGGCCGAATGAACTAGCCCTGAAAATGGAT  3075

Query  2098  GGCGCTCAAGCGTGTTACCTATACTCTACCGTCAGGGTTGATATGATGCCCTGACGAGTA  2157
             ||||||||||||||||||||||||||||||||||||||||||||||||||||||||||||
Sbjct  3074  GGCGCTCAAGCGTGTTACCTATACTCTACCGTCAGGGTTGATATGATGCCCTGACGAGTA  3015

Query  2158  GGCAGGCGTGGAGGTCAGTGACGAAGCCTAGACCGTAAGGTCGGGTCGAACGGCCTCTAG  2217
             ||||||||||||||||||||||||||||||||||||||||||||||||||||||||||||
Sbjct  3014  GGCAGGCGTGGAGGTCAGTGACGAAGCCTAGACCGTAAGGTCGGGTCGAACGGCCTCTAG  2955

Query  2218  TGCAGATCTTGGTGGTAGTAGCAAATATTCAAATGAGAACTTTGAAGACTGAAGTGGGGA  2277
             ||||||||||||||||||||||||||||||||||||||||||||||||||||||||||||
Sbjct  2954  TGCAGATCTTGGTGGTAGTAGCAAATATTCAAATGAGAACTTTGAAGACTGAAGTGGGGA  2895

Query  2278  AAGGTTCCACGTCAACAGCAGTTGGACGTGGGTTAGTCGATCCTAAGAGATGGGGAAGCT  2337
             ||||||||||||||||||||||||||||||||||||||||||||||||||||||||||||
Sbjct  2894  AAGGTTCCACGTCAACAGCAGTTGGACGTGGGTTAGTCGATCCTAAGAGATGGGGAAGCT  2835

Query  2338  CCGTTTCAAAGGCCTGATTTTATGCAGGCCACCATCGAAAGGGAATCCGGTTAAGATTCC  2397
             ||||||||||||||||||||||||||||||||||||||||||||||||||||||||||||
Sbjct  2834  CCGTTTCAAAGGCCTGATTTTATGCAGGCCACCATCGAAAGGGAATCCGGTTAAGATTCC  2775

Query  2398  GGAACCTGGATATGGATTCTTCACGGTAACGTAACTGAATGTGGAGACGTCGGCGCGAGC  2457
             ||||||||||||||||||||||||||||||||||||||||||||||||||||||||||||
Sbjct  2774  GGAACCTGGATATGGATTCTTCACGGTAACGTAACTGAATGTGGAGACGTCGGCGCGAGC  2715

Query  2458  CCTGGGAGGAGTTATCTTTTCTTCTTAACAGCTTATCACCCCGGAATTGGTTTATCCGGA  2517
             ||||||||||||||||||||||||||||||||||||||||||||||||||||||||||||
Sbjct  2714  CCTGGGAGGAGTTATCTTTTCTTCTTAACAGCTTATCACCCCGGAATTGGTTTATCCGGA  2655

Query  2518  GATGGGGTCTTATGGCTGGAAGAGGCCAGCACCTTTGCTGGCTCCGGTGCGCTTGTGACG  2577
             ||||||||||||||||||||||||||||||||||||||||||||||||||||||||||||
Sbjct  2654  GATGGGGTCTTATGGCTGGAAGAGGCCAGCACCTTTGCTGGCTCCGGTGCGCTTGTGACG  2595

Query  2578  GCCCGTGAAAATCCACAGGAAGGAATAGTTTTCATGCCAGGTCGTACTGATAACCGCAGC  2637
             ||||||||||||||||||||||||||||||||||||||||||||||||||||||||||||
Sbjct  2594  GCCCGTGAAAATCCACAGGAAGGAATAGTTTTCATGCCAGGTCGTACTGATAACCGCAGC  2535

Query  2638  AGGTCTCCAAGGTGAACAGCCTCTAGTTGATAGAATAATGTAGATAAGGGAAGTCGGCAA  2697
             ||||||||||||||||||||||||||||||||||||||||||||||||||||||||||||
Sbjct  2534  AGGTCTCCAAGGTGAACAGCCTCTAGTTGATAGAATAATGTAGATAAGGGAAGTCGGCAA  2475

Query  2698  AATAGATCCGTAACTTCGGGATAAGGATTGGCTCTAAGGGTCGGGTAGTGAGGGCCTTGG  2757
             ||||||||||||||||||||||||||||||||||||||||||||||||||||||||||||
Sbjct  2474  AATAGATCCGTAACTTCGGGATAAGGATTGGCTCTAAGGGTCGGGTAGTGAGGGCCTTGG  2415

Query  2758  TCAGACGCAGCGGGCGTGCTTGTGGACTGCTTGGTGGGGCTTGCTCTGCTAGGCGGACTA  2817
             ||||||||||||||||||||||||||||||||||||||||||||||||||||||||||||
Sbjct  2414  TCAGACGCAGCGGGCGTGCTTGTGGACTGCTTGGTGGGGCTTGCTCTGCTAGGCGGACTA  2355

Query  2818  CTTGCGTGCCTTGTTGTAGACGGCCTTGGTAGGTCTCTTGTAGACCGTCGCTTGCTACAA  2877
             ||||||||||||||||||||||||||||||||||||||||||||||||||||||||||||
Sbjct  2354  CTTGCGTGCCTTGTTGTAGACGGCCTTGGTAGGTCTCTTGTAGACCGTCGCTTGCTACAA  2295

Query  2878  TTAACGATCAACTTAGAACTGGTACGGACAAGGGGAAT  2915
             ||||||||||||||||||||||||||||||||||||||
Sbjct  2294  TTAACGATCAACTTAGAACTGGTACGGACAAGGGGAAT  2257


>VZWP01000066.1 Saccharomyces eubayanus x Saccharomyces uvarum strain yHQL555 
flattened_line_128, whole genome shotgun sequence
Length=5696

 Score = 5158 bits (2793),  Expect = 0.0
 Identities = 2877/2917 (99%), Gaps = 7/2917 (0%)
 Strand=Plus/Minus

Query  1     CAAGGTTTCCGTAGGTGAACCTGCGGAAGGATCATTAAAGAAATTTAATAATTTTGAAAA  60
             ||||||||||||||||||||||||||||||||||||||||||||||||||||||||| | 
Sbjct  3035  CAAGGTTTCCGTAGGTGAACCTGCGGAAGGATCATTAAAGAAATTTAATAATTTTGATAT  2976

Query  61    TGGAtttttttGTTTTGGCAAGAGCATGAGAGCTTTTACTGGGCAAGAAGACAAGAGATG  120
             ||||||||||||||||||||||||| ||||||||||||||||||||||||||||||||||
Sbjct  2975  TGGATTTTTTTGTTTTGGCAAGAGCGTGAGAGCTTTTACTGGGCAAGAAGACAAGAGATG  2916

Query  121   GAGAGTCCAGCCGGGCCTGCGCTTAAGTGCGCGGTCTTGCTAGGCTTGTAAGTTTCTTTC  180
             |||||||||||||||||||||||||||||||||||||||||||||||| || ||||||||
Sbjct  2915  GAGAGTCCAGCCGGGCCTGCGCTTAAGTGCGCGGTCTTGCTAGGCTTGCAAATTTCTTTC  2856

Query  181   TTGCTATTCCAAACGGTGAGAGATTTCTGTGCTTTTGTTATAGGACAATTAAAACCGTTT  240
             |||||||||||||| ||||||   |||| || ||||||||||||||||||||||||||||
Sbjct  2855  TTGCTATTCCAAACAGTGAGA--CTTCTCTGTTTTTGTTATAGGACAATTAAAACCGTTT  2798

Query  241   CAATACAACACACTGTGGAGTTTTCATATCTTTGCAACTTTTTCTTTGGGCATTCGAGCA  300
             |||||||||||||||||||||||| |||  ||||||||||||||||||||| ||||||||
Sbjct  2797  CAATACAACACACTGTGGAGTTTTTATACTTTTGCAACTTTTTCTTTGGGC-TTCGAGCA  2739

Query  301   ATCGGGGCCCAGAGGTAACAAACACAAACAATTTTATCTATTCATTAAATTTTTGTCAAA  360
             ||| | ||||||||||||||||||||||||||||||| ||||||||||||||||||||||
Sbjct  2738  ATC-GAGCCCAGAGGTAACAAACACAAACAATTTTATTTATTCATTAAATTTTTGTCAAA  2680

Query  361   AACAAGAATTTTCGTAACTGGAAATTTTAAAA-T-ATTAAAAACTTTCAACAACGGATCT  418
             |||||||||||||||||||||||||||||||| | |||||||||||||||||||||||||
Sbjct  2679  AACAAGAATTTTCGTAACTGGAAATTTTAAAAATAATTAAAAACTTTCAACAACGGATCT  2620

Query  419   CTTGGTTCTCGCATCGATGAAGAACGCAGCGAAATGCGATACGTAATGTGAATTGCAGAA  478
             ||||||||||||||||||||||||||||||||||||||||||||||||||||||||||||
Sbjct  2619  CTTGGTTCTCGCATCGATGAAGAACGCAGCGAAATGCGATACGTAATGTGAATTGCAGAA  2560

Query  479   TTCCGTGAATCATCGAATCTTTGAACGCACATTGCGCCCCTTGGTATTCCAGGGGGCATG  538
             ||||||||||||||||||||||||||||||||||||||||||||||||||||||||||||
Sbjct  2559  TTCCGTGAATCATCGAATCTTTGAACGCACATTGCGCCCCTTGGTATTCCAGGGGGCATG  2500

Query  539   CCTGTTTGAGCGTCATTTCCTTCTCAAACATTCTGTTTGGTAGTGAGTGATACTCTTTGG  598
             |||||||||||||||||||||||||||||||||||||||||||||||||||||||| |||
Sbjct  2499  CCTGTTTGAGCGTCATTTCCTTCTCAAACATTCTGTTTGGTAGTGAGTGATACTCTCTGG  2440

Query  599   AGTTAACTTGAAATTGCTGGCCTTTTCATTGGATGttttttttCCAAAGAGAGGTTTCTC  658
             ||||||||||||||||||||||||||||||||||||||||||||||||||||||||||||
Sbjct  2439  AGTTAACTTGAAATTGCTGGCCTTTTCATTGGATGTTTTTTTTCCAAAGAGAGGTTTCTC  2380

Query  659   TGCGTGCTTGAGGTATAATGCAAGTACGGTCGTTTTAGGTTTTACCAACTGCGGCTAATC  718
             ||||||||||||||||||||||||||||||||||||||||||||||||||||||||||||
Sbjct  2379  TGCGTGCTTGAGGTATAATGCAAGTACGGTCGTTTTAGGTTTTACCAACTGCGGCTAATC  2320

Query  719   tttttttATACTGAGCGTATTGGAACGTTATCGATAAGAAGAGAGCGTCTAGGCGAACAA  778
             ||||||  |||||||||||||| |||||||||||||||||||||||||||||||||||||
Sbjct  2319  TTTTTT-GTACTGAGCGTATTGAAACGTTATCGATAAGAAGAGAGCGTCTAGGCGAACAA  2261

Query  779   TGTTCTTAAAGTTTGACCTCAAATCAGGTAGGAGTACCCGCTGAACTTAAGCATATCAAT  838
             ||||||||||||||||||||||||||||||||||||||||||||||||||||||||||||
Sbjct  2260  TGTTCTTAAAGTTTGACCTCAAATCAGGTAGGAGTACCCGCTGAACTTAAGCATATCAAT  2201

Query  839   AAGCGGAGGAAAAGAAACCAACCGGGATTGCCTTAGTAACGGCGAGTGAAGCGGCAAAAG  898
             ||||||||||||||||||||||||||||||||||||||||||||||||||||||||||||
Sbjct  2200  AAGCGGAGGAAAAGAAACCAACCGGGATTGCCTTAGTAACGGCGAGTGAAGCGGCAAAAG  2141

Query  899   CTCAAATTTGAAATCTGGTACCTTCGGTGCCCGAGTTGTAATTTGGAGAGGGCAACTTTG  958
             |||||||||||||||||||||||| |||||||||||||||||||||||||||||||||||
Sbjct  2140  CTCAAATTTGAAATCTGGTACCTTTGGTGCCCGAGTTGTAATTTGGAGAGGGCAACTTTG  2081

Query  959   GGGCCGTTCCTTGTCTATGTTCCTTGGAACAGGACGTCATAGAGGGTGAGAATCCCGTGT  1018
             || |||||||||||||||||||||||||||||||||||||||||||||||||||||||||
Sbjct  2080  GGACCGTTCCTTGTCTATGTTCCTTGGAACAGGACGTCATAGAGGGTGAGAATCCCGTGT  2021

Query  1019  GGCGAGGAGTGCGGTTCTTTGTAAAGTGCCTTCGAAGAGTCGAGTTGTTTGGGAATGCAG  1078
             |||||||||||||||||| |||||||||||||||||||||||||||||||||||||||||
Sbjct  2020  GGCGAGGAGTGCGGTTCTATGTAAAGTGCCTTCGAAGAGTCGAGTTGTTTGGGAATGCAG  1961

Query  1079  CTCTAAGTGGGTGGTAAATTCCATCTAAAGCTAAATATTGGCGAGAGACCGATAGCGAAC  1138
             ||||||||||||||||||||||||||||||||||||||||||||||||||||||||||||
Sbjct  1960  CTCTAAGTGGGTGGTAAATTCCATCTAAAGCTAAATATTGGCGAGAGACCGATAGCGAAC  1901

Query  1139  AAGTACAGTGATGGAAAGATGAAAAGAACTTTGAAAAGAGAGTGAAAAAGTACGTGAAAT  1198
             ||||||||||||||||||||||||||||||||||||||||||||||||||||||||||||
Sbjct  1900  AAGTACAGTGATGGAAAGATGAAAAGAACTTTGAAAAGAGAGTGAAAAAGTACGTGAAAT  1841

Query  1199  TGTTGAAAGGGAAGGGCATTTGATCAGACATGGTGTTTTGTGCCCTCTGCTCCTTGTGGG  1258
             |||||||||||||||||||||||||||||||||||||||| |||||||||||||||||||
Sbjct  1840  TGTTGAAAGGGAAGGGCATTTGATCAGACATGGTGTTTTGCGCCCTCTGCTCCTTGTGGG  1781

Query  1259  TAGGGGAATCTCGCATTTCACTGGGCCAGCATCAGTTTTGGTGGCAGGATAAATCCATAG  1318
             | ||||||||||||| |||||||||||||||||||||||||||||||||||||||| |||
Sbjct  1780  TGGGGGAATCTCGCAGTTCACTGGGCCAGCATCAGTTTTGGTGGCAGGATAAATCCGTAG  1721

Query  1319  GAATGTAGCTTGCCTCGGTAAGTATTATAGCCTGTGGGAATACTGCCAGCTGGGACTGAG  1378
             ||||||| ||||| |||| |||||||||||||| ||||||||||||||||||||||||||
Sbjct  1720  GAATGTAACTTGCTTCGGGAAGTATTATAGCCTATGGGAATACTGCCAGCTGGGACTGAG  1661

Query  1379  GACTGCGACGTAAGTCAAGGATGCTGGCATAATGGTTATATGCCGCCCGTCTTGAAACAC  1438
             ||||||||||||||||||||||||||||||||||||||||||||||||||||||||||||
Sbjct  1660  GACTGCGACGTAAGTCAAGGATGCTGGCATAATGGTTATATGCCGCCCGTCTTGAAACAC  1601

Query  1439  GGACCAAGGAGTCTAACGTCTATGCGAGTGTTTGGGTGTAAAACCCATACGCGTAATGAA  1498
             ||||||||||||||||||||||||| ||||||||||||||||||||||||||||||||||
Sbjct  1600  GGACCAAGGAGTCTAACGTCTATGCAAGTGTTTGGGTGTAAAACCCATACGCGTAATGAA  1541

Query  1499  AGTGAACGTAGGTTGGGGCCTCGCAAGAGGTGCACAATCGACCGATCCTGATGTCTTCGG  1558
             ||||||||||||||||||||||||||||||||||||||||||||||||||||||||||||
Sbjct  1540  AGTGAACGTAGGTTGGGGCCTCGCAAGAGGTGCACAATCGACCGATCCTGATGTCTTCGG  1481

Query  1559  ATGGATTTGAGTAAGAGCATAGCTGTTGGGACCCGAAAGATGGTGAACTATGCCTGAATA  1618
             ||||||||||||||||||||||||||||||||||||||||||||||||||||||||||||
Sbjct  1480  ATGGATTTGAGTAAGAGCATAGCTGTTGGGACCCGAAAGATGGTGAACTATGCCTGAATA  1421

Query  1619  GGGTGAAGCCAGAGGAAACTCTGGTGGAGGCTCGTAGCGGTTCTGACGTGCAAATCGATC  1678
             ||||||||||||||||||||||||||||||||||||||||||||||||||||||||||||
Sbjct  1420  GGGTGAAGCCAGAGGAAACTCTGGTGGAGGCTCGTAGCGGTTCTGACGTGCAAATCGATC  1361

Query  1679  GTCGAATTTGGGTATAGGGGCGAAAGACTAATCGAACCATCTAGTAGCTGGTTCCTGCCG  1738
             ||||||||||||||||||||||||||||||||||||||||||||||||||||||||||||
Sbjct  1360  GTCGAATTTGGGTATAGGGGCGAAAGACTAATCGAACCATCTAGTAGCTGGTTCCTGCCG  1301

Query  1739  AAGTTTCCCTCAGGATAGCAGAAGCTCGTATCAGTTTTATGAGGTAAAGCGAATGATTAG  1798
             ||||||||||||||||||||||||||||||||||||||||||||||||||||||||||||
Sbjct  1300  AAGTTTCCCTCAGGATAGCAGAAGCTCGTATCAGTTTTATGAGGTAAAGCGAATGATTAG  1241

Query  1799  AGGTTCCGGGGTCGAAATGACCTTGACCTATTCTCAAACTTTAAATATGTAAGAAGTCCT  1858
             ||||||||||||||||||||||||||||||||||||||||||||||||||||||||||||
Sbjct  1240  AGGTTCCGGGGTCGAAATGACCTTGACCTATTCTCAAACTTTAAATATGTAAGAAGTCCT  1181

Query  1859  TGTTACTTAATTGAACGTGGACATTTGAATGAAGAGCTTTTAGTGGGCCATTTTTGGTAA  1918
             ||||||||||||||||||||||||||||||||||||||||||||||||||||||||||||
Sbjct  1180  TGTTACTTAATTGAACGTGGACATTTGAATGAAGAGCTTTTAGTGGGCCATTTTTGGTAA  1121

Query  1919  GCAGAACTGGCGATGCGGGATGAACCGAACGTAGAGTTAAGGTGCCGGAATACACGCTCA  1978
             ||||||||||||||||||||||||||||||||||||||||||||||||||||||||||||
Sbjct  1120  GCAGAACTGGCGATGCGGGATGAACCGAACGTAGAGTTAAGGTGCCGGAATACACGCTCA  1061

Query  1979  TCAGACACCACAAAAGGTGTTAGTTCATCTAGACAGCCGGACGGTGGCCATGGAAGTCGG  2038
             ||||||||||||||||||||||||||||||||||||||||||||||||||||||||||||
Sbjct  1060  TCAGACACCACAAAAGGTGTTAGTTCATCTAGACAGCCGGACGGTGGCCATGGAAGTCGG  1001

Query  2039  AATCCGCTAAGGAGTGTGTAACAACTCACCGGCCGAATGAACTAGCCCTGAAAATGGATG  2098
             ||||||||||||||||||||||||||||||||||||||||||||||||||||||||||||
Sbjct  1000  AATCCGCTAAGGAGTGTGTAACAACTCACCGGCCGAATGAACTAGCCCTGAAAATGGATG  941

Query  2099  GCGCTCAAGCGTGTTACCTATACTCTACCGTCAGGGTTGATATGATGCCCTGACGAGTAG  2158
             ||||||||||||||||||||||||||||||||||||||||||||||||||||||||||||
Sbjct  940   GCGCTCAAGCGTGTTACCTATACTCTACCGTCAGGGTTGATATGATGCCCTGACGAGTAG  881

Query  2159  GCAGGCGTGGAGGTCAGTGACGAAGCCTAGACCGTAAGGTCGGGTCGAACGGCCTCTAGT  2218
             |||||||| |||||||||||||||||||||||||||||||||||||||||||||||||||
Sbjct  880   GCAGGCGTAGAGGTCAGTGACGAAGCCTAGACCGTAAGGTCGGGTCGAACGGCCTCTAGT  821

Query  2219  GCAGATCTTGGTGGTAGTAGCAAATATTCAAATGAGAACTTTGAAGACTGAAGTGGGGAA  2278
             ||||||||||||||||||||||||||||||||||||||||||||||||||||||||||||
Sbjct  820   GCAGATCTTGGTGGTAGTAGCAAATATTCAAATGAGAACTTTGAAGACTGAAGTGGGGAA  761

Query  2279  AGGTTCCACGTCAACAGCAGTTGGACGTGGGTTAGTCGATCCTAAGAGATGGGGAAGCTC  2338
             ||||||||||||||||||||||||||||||||||||||||||||||||||||||||||||
Sbjct  760   AGGTTCCACGTCAACAGCAGTTGGACGTGGGTTAGTCGATCCTAAGAGATGGGGAAGCTC  701

Query  2339  CGTTTCAAAGGCCTGATTTTATGCAGGCCACCATCGAAAGGGAATCCGGTTAAGATTCCG  2398
             ||||||||||||||||||||||||||||||||||||||||||||||||||||||||||||
Sbjct  700   CGTTTCAAAGGCCTGATTTTATGCAGGCCACCATCGAAAGGGAATCCGGTTAAGATTCCG  641

Query  2399  GAACCTGGATATGGATTCTTCACGGTAACGTAACTGAATGTGGAGACGTCGGCGCGAGCC  2458
             ||||||||||||||||||||||||||||||||||||||||||||||||||||||||||||
Sbjct  640   GAACCTGGATATGGATTCTTCACGGTAACGTAACTGAATGTGGAGACGTCGGCGCGAGCC  581

Query  2459  CTGGGAGGAGTTATCTTTTCTTCTTAACAGCTTATCACCCCGGAATTGGTTTATCCGGAG  2518
             ||||||||||||||||||||||||||||||||||||||||||||||||||||||||||||
Sbjct  580   CTGGGAGGAGTTATCTTTTCTTCTTAACAGCTTATCACCCCGGAATTGGTTTATCCGGAG  521

Query  2519  ATGGGGTCTTATGGCTGGAAGAGGCCAGCACCTTTGCTGGCTCCGGTGCGCTTGTGACGG  2578
             |||||||||||||||||||||||||||||||||||||||||||||||||||| |||||||
Sbjct  520   ATGGGGTCTTATGGCTGGAAGAGGCCAGCACCTTTGCTGGCTCCGGTGCGCTCGTGACGG  461

Query  2579  CCCGTGAAAATCCACAGGAAGGAATAGTTTTCATGCCAGGTCGTACTGATAACCGCAGCA  2638
             ||||||||||||||||||||||||||||||||||||||||||||||||||||||||||||
Sbjct  460   CCCGTGAAAATCCACAGGAAGGAATAGTTTTCATGCCAGGTCGTACTGATAACCGCAGCA  401

Query  2639  GGTCTCCAAGGTGAACAGCCTCTAGTTGATAGAATAATGTAGATAAGGGAAGTCGGCAAA  2698
             ||||||||||||||||||||||||||||||||||||||||||||||||||||||||||||
Sbjct  400   GGTCTCCAAGGTGAACAGCCTCTAGTTGATAGAATAATGTAGATAAGGGAAGTCGGCAAA  341

Query  2699  ATAGATCCGTAACTTCGGGATAAGGATTGGCTCTAAGGGTCGGGTAGTGAGGGCCTTGGT  2758
             ||||||||||||||||||||||||||||||||||||||||||||||||||||||||||||
Sbjct  340   ATAGATCCGTAACTTCGGGATAAGGATTGGCTCTAAGGGTCGGGTAGTGAGGGCCTTGGT  281

Query  2759  CAGACGCAGCGGGCGTGCTTGTGGACTGCTTGGTGGGGCTTGCTCTGCTAGGCGGACTAC  2818
             ||||||||||||||||||||||||||| ||||||||||||||||||||||||||||||||
Sbjct  280   CAGACGCAGCGGGCGTGCTTGTGGACTACTTGGTGGGGCTTGCTCTGCTAGGCGGACTAC  221

Query  2819  TTGCGTGCCTTGTTGTAGACGGCCTTGGTAGGTCTCTTGTAGACCGTCGCTTGCTACAAT  2878
             |||||||||||||||||||||||||||||||||||||||||||||||| |||||||||||
Sbjct  220   TTGCGTGCCTTGTTGTAGACGGCCTTGGTAGGTCTCTTGTAGACCGTCACTTGCTACAAT  161

Query  2879  TAACGATCAACTTAGAACTGGTACGGACAAGGGGAAT  2915
             |||||||||||||||||||||||||||||||||||||
Sbjct  160   TAACGATCAACTTAGAACTGGTACGGACAAGGGGAAT  124


>CM034489.1 Saccharomyces uvarum strain CBS 7001 chromosome XII, whole genome 
shotgun sequence
Length=1117227

 Score = 5158 bits (2793),  Expect = 0.0
 Identities = 2877/2917 (99%), Gaps = 7/2917 (0%)
 Strand=Plus/Minus

Query  1       CAAGGTTTCCGTAGGTGAACCTGCGGAAGGATCATTAAAGAAATTTAATAATTTTGAAAA  60
               ||||||||||||||||||||||||||||||||||||||||||||||||||||||||| | 
Sbjct  476113  CAAGGTTTCCGTAGGTGAACCTGCGGAAGGATCATTAAAGAAATTTAATAATTTTGATAT  476054

Query  61      TGGAtttttttGTTTTGGCAAGAGCATGAGAGCTTTTACTGGGCAAGAAGACAAGAGATG  120
               ||||||||||||||||||||||||| ||||||||||||||||||||||||||||||||||
Sbjct  476053  TGGATTTTTTTGTTTTGGCAAGAGCGTGAGAGCTTTTACTGGGCAAGAAGACAAGAGATG  475994

Query  121     GAGAGTCCAGCCGGGCCTGCGCTTAAGTGCGCGGTCTTGCTAGGCTTGTAAGTTTCTTTC  180
               |||||||||||||||||||||||||||||||||||||||||||||||| || ||||||||
Sbjct  475993  GAGAGTCCAGCCGGGCCTGCGCTTAAGTGCGCGGTCTTGCTAGGCTTGCAAATTTCTTTC  475934

Query  181     TTGCTATTCCAAACGGTGAGAGATTTCTGTGCTTTTGTTATAGGACAATTAAAACCGTTT  240
               |||||||||||||| ||||||   |||| || ||||||||||||||||||||||||||||
Sbjct  475933  TTGCTATTCCAAACAGTGAGA--CTTCTCTGTTTTTGTTATAGGACAATTAAAACCGTTT  475876

Query  241     CAATACAACACACTGTGGAGTTTTCATATCTTTGCAACTTTTTCTTTGGGCATTCGAGCA  300
               |||||||||||||||||||||||| |||  ||||||||||||||||||||| ||||||||
Sbjct  475875  CAATACAACACACTGTGGAGTTTTTATACTTTTGCAACTTTTTCTTTGGGC-TTCGAGCA  475817

Query  301     ATCGGGGCCCAGAGGTAACAAACACAAACAATTTTATCTATTCATTAAATTTTTGTCAAA  360
               ||| | ||||||||||||||||||||||||||||||| ||||||||||||||||||||||
Sbjct  475816  ATC-GAGCCCAGAGGTAACAAACACAAACAATTTTATTTATTCATTAAATTTTTGTCAAA  475758

Query  361     AACAAGAATTTTCGTAACTGGAAATTTTAAAA-T-ATTAAAAACTTTCAACAACGGATCT  418
               |||||||||||||||||||||||||||||||| | |||||||||||||||||||||||||
Sbjct  475757  AACAAGAATTTTCGTAACTGGAAATTTTAAAAATAATTAAAAACTTTCAACAACGGATCT  475698

Query  419     CTTGGTTCTCGCATCGATGAAGAACGCAGCGAAATGCGATACGTAATGTGAATTGCAGAA  478
               ||||||||||||||||||||||||||||||||||||||||||||||||||||||||||||
Sbjct  475697  CTTGGTTCTCGCATCGATGAAGAACGCAGCGAAATGCGATACGTAATGTGAATTGCAGAA  475638

Query  479     TTCCGTGAATCATCGAATCTTTGAACGCACATTGCGCCCCTTGGTATTCCAGGGGGCATG  538
               ||||||||||||||||||||||||||||||||||||||||||||||||||||||||||||
Sbjct  475637  TTCCGTGAATCATCGAATCTTTGAACGCACATTGCGCCCCTTGGTATTCCAGGGGGCATG  475578

Query  539     CCTGTTTGAGCGTCATTTCCTTCTCAAACATTCTGTTTGGTAGTGAGTGATACTCTTTGG  598
               |||||||||||||||||||||||||||||||||||||||||||||||||||||||| |||
Sbjct  475577  CCTGTTTGAGCGTCATTTCCTTCTCAAACATTCTGTTTGGTAGTGAGTGATACTCTCTGG  475518

Query  599     AGTTAACTTGAAATTGCTGGCCTTTTCATTGGATGttttttttCCAAAGAGAGGTTTCTC  658
               ||||||||||||||||||||||||||||||||||||||||||||||||||||||||||||
Sbjct  475517  AGTTAACTTGAAATTGCTGGCCTTTTCATTGGATGTTTTTTTTCCAAAGAGAGGTTTCTC  475458

Query  659     TGCGTGCTTGAGGTATAATGCAAGTACGGTCGTTTTAGGTTTTACCAACTGCGGCTAATC  718
               ||||||||||||||||||||||||||||||||||||||||||||||||||||||||||||
Sbjct  475457  TGCGTGCTTGAGGTATAATGCAAGTACGGTCGTTTTAGGTTTTACCAACTGCGGCTAATC  475398

Query  719     tttttttATACTGAGCGTATTGGAACGTTATCGATAAGAAGAGAGCGTCTAGGCGAACAA  778
               ||||||  |||||||||||||| |||||||||||||||||||||||||||||||||||||
Sbjct  475397  TTTTTT-GTACTGAGCGTATTGAAACGTTATCGATAAGAAGAGAGCGTCTAGGCGAACAA  475339

Query  779     TGTTCTTAAAGTTTGACCTCAAATCAGGTAGGAGTACCCGCTGAACTTAAGCATATCAAT  838
               ||||||||||||||||||||||||||||||||||||||||||||||||||||||||||||
Sbjct  475338  TGTTCTTAAAGTTTGACCTCAAATCAGGTAGGAGTACCCGCTGAACTTAAGCATATCAAT  475279

Query  839     AAGCGGAGGAAAAGAAACCAACCGGGATTGCCTTAGTAACGGCGAGTGAAGCGGCAAAAG  898
               ||||||||||||||||||||||||||||||||||||||||||||||||||||||||||||
Sbjct  475278  AAGCGGAGGAAAAGAAACCAACCGGGATTGCCTTAGTAACGGCGAGTGAAGCGGCAAAAG  475219

Query  899     CTCAAATTTGAAATCTGGTACCTTCGGTGCCCGAGTTGTAATTTGGAGAGGGCAACTTTG  958
               |||||||||||||||||||||||| |||||||||||||||||||||||||||||||||||
Sbjct  475218  CTCAAATTTGAAATCTGGTACCTTTGGTGCCCGAGTTGTAATTTGGAGAGGGCAACTTTG  475159

Query  959     GGGCCGTTCCTTGTCTATGTTCCTTGGAACAGGACGTCATAGAGGGTGAGAATCCCGTGT  1018
               || |||||||||||||||||||||||||||||||||||||||||||||||||||||||||
Sbjct  475158  GGACCGTTCCTTGTCTATGTTCCTTGGAACAGGACGTCATAGAGGGTGAGAATCCCGTGT  475099

Query  1019    GGCGAGGAGTGCGGTTCTTTGTAAAGTGCCTTCGAAGAGTCGAGTTGTTTGGGAATGCAG  1078
               |||||||||||||||||| |||||||||||||||||||||||||||||||||||||||||
Sbjct  475098  GGCGAGGAGTGCGGTTCTATGTAAAGTGCCTTCGAAGAGTCGAGTTGTTTGGGAATGCAG  475039

Query  1079    CTCTAAGTGGGTGGTAAATTCCATCTAAAGCTAAATATTGGCGAGAGACCGATAGCGAAC  1138
               ||||||||||||||||||||||||||||||||||||||||||||||||||||||||||||
Sbjct  475038  CTCTAAGTGGGTGGTAAATTCCATCTAAAGCTAAATATTGGCGAGAGACCGATAGCGAAC  474979

Query  1139    AAGTACAGTGATGGAAAGATGAAAAGAACTTTGAAAAGAGAGTGAAAAAGTACGTGAAAT  1198
               ||||||||||||||||||||||||||||||||||||||||||||||||||||||||||||
Sbjct  474978  AAGTACAGTGATGGAAAGATGAAAAGAACTTTGAAAAGAGAGTGAAAAAGTACGTGAAAT  474919

Query  1199    TGTTGAAAGGGAAGGGCATTTGATCAGACATGGTGTTTTGTGCCCTCTGCTCCTTGTGGG  1258
               |||||||||||||||||||||||||||||||||||||||| |||||||||||||||||||
Sbjct  474918  TGTTGAAAGGGAAGGGCATTTGATCAGACATGGTGTTTTGCGCCCTCTGCTCCTTGTGGG  474859

Query  1259    TAGGGGAATCTCGCATTTCACTGGGCCAGCATCAGTTTTGGTGGCAGGATAAATCCATAG  1318
               | ||||||||||||| |||||||||||||||||||||||||||||||||||||||| |||
Sbjct  474858  TGGGGGAATCTCGCAGTTCACTGGGCCAGCATCAGTTTTGGTGGCAGGATAAATCCGTAG  474799

Query  1319    GAATGTAGCTTGCCTCGGTAAGTATTATAGCCTGTGGGAATACTGCCAGCTGGGACTGAG  1378
               ||||||| ||||| |||| |||||||||||||| ||||||||||||||||||||||||||
Sbjct  474798  GAATGTAACTTGCTTCGGGAAGTATTATAGCCTATGGGAATACTGCCAGCTGGGACTGAG  474739

Query  1379    GACTGCGACGTAAGTCAAGGATGCTGGCATAATGGTTATATGCCGCCCGTCTTGAAACAC  1438
               ||||||||||||||||||||||||||||||||||||||||||||||||||||||||||||
Sbjct  474738  GACTGCGACGTAAGTCAAGGATGCTGGCATAATGGTTATATGCCGCCCGTCTTGAAACAC  474679

Query  1439    GGACCAAGGAGTCTAACGTCTATGCGAGTGTTTGGGTGTAAAACCCATACGCGTAATGAA  1498
               ||||||||||||||||||||||||| ||||||||||||||||||||||||||||||||||
Sbjct  474678  GGACCAAGGAGTCTAACGTCTATGCAAGTGTTTGGGTGTAAAACCCATACGCGTAATGAA  474619

Query  1499    AGTGAACGTAGGTTGGGGCCTCGCAAGAGGTGCACAATCGACCGATCCTGATGTCTTCGG  1558
               ||||||||||||||||||||||||||||||||||||||||||||||||||||||||||||
Sbjct  474618  AGTGAACGTAGGTTGGGGCCTCGCAAGAGGTGCACAATCGACCGATCCTGATGTCTTCGG  474559

Query  1559    ATGGATTTGAGTAAGAGCATAGCTGTTGGGACCCGAAAGATGGTGAACTATGCCTGAATA  1618
               ||||||||||||||||||||||||||||||||||||||||||||||||||||||||||||
Sbjct  474558  ATGGATTTGAGTAAGAGCATAGCTGTTGGGACCCGAAAGATGGTGAACTATGCCTGAATA  474499

Query  1619    GGGTGAAGCCAGAGGAAACTCTGGTGGAGGCTCGTAGCGGTTCTGACGTGCAAATCGATC  1678
               ||||||||||||||||||||||||||||||||||||||||||||||||||||||||||||
Sbjct  474498  GGGTGAAGCCAGAGGAAACTCTGGTGGAGGCTCGTAGCGGTTCTGACGTGCAAATCGATC  474439

Query  1679    GTCGAATTTGGGTATAGGGGCGAAAGACTAATCGAACCATCTAGTAGCTGGTTCCTGCCG  1738
               ||||||||||||||||||||||||||||||||||||||||||||||||||||||||||||
Sbjct  474438  GTCGAATTTGGGTATAGGGGCGAAAGACTAATCGAACCATCTAGTAGCTGGTTCCTGCCG  474379

Query  1739    AAGTTTCCCTCAGGATAGCAGAAGCTCGTATCAGTTTTATGAGGTAAAGCGAATGATTAG  1798
               ||||||||||||||||||||||||||||||||||||||||||||||||||||||||||||
Sbjct  474378  AAGTTTCCCTCAGGATAGCAGAAGCTCGTATCAGTTTTATGAGGTAAAGCGAATGATTAG  474319

Query  1799    AGGTTCCGGGGTCGAAATGACCTTGACCTATTCTCAAACTTTAAATATGTAAGAAGTCCT  1858
               ||||||||||||||||||||||||||||||||||||||||||||||||||||||||||||
Sbjct  474318  AGGTTCCGGGGTCGAAATGACCTTGACCTATTCTCAAACTTTAAATATGTAAGAAGTCCT  474259

Query  1859    TGTTACTTAATTGAACGTGGACATTTGAATGAAGAGCTTTTAGTGGGCCATTTTTGGTAA  1918
               ||||||||||||||||||||||||||||||||||||||||||||||||||||||||||||
Sbjct  474258  TGTTACTTAATTGAACGTGGACATTTGAATGAAGAGCTTTTAGTGGGCCATTTTTGGTAA  474199

Query  1919    GCAGAACTGGCGATGCGGGATGAACCGAACGTAGAGTTAAGGTGCCGGAATACACGCTCA  1978
               ||||||||||||||||||||||||||||||||||||||||||||||||||||||||||||
Sbjct  474198  GCAGAACTGGCGATGCGGGATGAACCGAACGTAGAGTTAAGGTGCCGGAATACACGCTCA  474139

Query  1979    TCAGACACCACAAAAGGTGTTAGTTCATCTAGACAGCCGGACGGTGGCCATGGAAGTCGG  2038
               ||||||||||||||||||||||||||||||||||||||||||||||||||||||||||||
Sbjct  474138  TCAGACACCACAAAAGGTGTTAGTTCATCTAGACAGCCGGACGGTGGCCATGGAAGTCGG  474079

Query  2039    AATCCGCTAAGGAGTGTGTAACAACTCACCGGCCGAATGAACTAGCCCTGAAAATGGATG  2098
               ||||||||||||||||||||||||||||||||||||||||||||||||||||||||||||
Sbjct  474078  AATCCGCTAAGGAGTGTGTAACAACTCACCGGCCGAATGAACTAGCCCTGAAAATGGATG  474019

Query  2099    GCGCTCAAGCGTGTTACCTATACTCTACCGTCAGGGTTGATATGATGCCCTGACGAGTAG  2158
               ||||||||||||||||||||||||||||||||||||||||||||||||||||||||||||
Sbjct  474018  GCGCTCAAGCGTGTTACCTATACTCTACCGTCAGGGTTGATATGATGCCCTGACGAGTAG  473959

Query  2159    GCAGGCGTGGAGGTCAGTGACGAAGCCTAGACCGTAAGGTCGGGTCGAACGGCCTCTAGT  2218
               |||||||| |||||||||||||||||||||||||||||||||||||||||||||||||||
Sbjct  473958  GCAGGCGTAGAGGTCAGTGACGAAGCCTAGACCGTAAGGTCGGGTCGAACGGCCTCTAGT  473899

Query  2219    GCAGATCTTGGTGGTAGTAGCAAATATTCAAATGAGAACTTTGAAGACTGAAGTGGGGAA  2278
               ||||||||||||||||||||||||||||||||||||||||||||||||||||||||||||
Sbjct  473898  GCAGATCTTGGTGGTAGTAGCAAATATTCAAATGAGAACTTTGAAGACTGAAGTGGGGAA  473839

Query  2279    AGGTTCCACGTCAACAGCAGTTGGACGTGGGTTAGTCGATCCTAAGAGATGGGGAAGCTC  2338
               ||||||||||||||||||||||||||||||||||||||||||||||||||||||||||||
Sbjct  473838  AGGTTCCACGTCAACAGCAGTTGGACGTGGGTTAGTCGATCCTAAGAGATGGGGAAGCTC  473779

Query  2339    CGTTTCAAAGGCCTGATTTTATGCAGGCCACCATCGAAAGGGAATCCGGTTAAGATTCCG  2398
               ||||||||||||||||||||||||||||||||||||||||||||||||||||||||||||
Sbjct  473778  CGTTTCAAAGGCCTGATTTTATGCAGGCCACCATCGAAAGGGAATCCGGTTAAGATTCCG  473719

Query  2399    GAACCTGGATATGGATTCTTCACGGTAACGTAACTGAATGTGGAGACGTCGGCGCGAGCC  2458
               ||||||||||||||||||||||||||||||||||||||||||||||||||||||||||||
Sbjct  473718  GAACCTGGATATGGATTCTTCACGGTAACGTAACTGAATGTGGAGACGTCGGCGCGAGCC  473659

Query  2459    CTGGGAGGAGTTATCTTTTCTTCTTAACAGCTTATCACCCCGGAATTGGTTTATCCGGAG  2518
               ||||||||||||||||||||||||||||||||||||||||||||||||||||||||||||
Sbjct  473658  CTGGGAGGAGTTATCTTTTCTTCTTAACAGCTTATCACCCCGGAATTGGTTTATCCGGAG  473599

Query  2519    ATGGGGTCTTATGGCTGGAAGAGGCCAGCACCTTTGCTGGCTCCGGTGCGCTTGTGACGG  2578
               |||||||||||||||||||||||||||||||||||||||||||||||||||| |||||||
Sbjct  473598  ATGGGGTCTTATGGCTGGAAGAGGCCAGCACCTTTGCTGGCTCCGGTGCGCTCGTGACGG  473539

Query  2579    CCCGTGAAAATCCACAGGAAGGAATAGTTTTCATGCCAGGTCGTACTGATAACCGCAGCA  2638
               ||||||||||||||||||||||||||||||||||||||||||||||||||||||||||||
Sbjct  473538  CCCGTGAAAATCCACAGGAAGGAATAGTTTTCATGCCAGGTCGTACTGATAACCGCAGCA  473479

Query  2639    GGTCTCCAAGGTGAACAGCCTCTAGTTGATAGAATAATGTAGATAAGGGAAGTCGGCAAA  2698
               ||||||||||||||||||||||||||||||||||||||||||||||||||||||||||||
Sbjct  473478  GGTCTCCAAGGTGAACAGCCTCTAGTTGATAGAATAATGTAGATAAGGGAAGTCGGCAAA  473419

Query  2699    ATAGATCCGTAACTTCGGGATAAGGATTGGCTCTAAGGGTCGGGTAGTGAGGGCCTTGGT  2758
               ||||||||||||||||||||||||||||||||||||||||||||||||||||||||||||
Sbjct  473418  ATAGATCCGTAACTTCGGGATAAGGATTGGCTCTAAGGGTCGGGTAGTGAGGGCCTTGGT  473359

Query  2759    CAGACGCAGCGGGCGTGCTTGTGGACTGCTTGGTGGGGCTTGCTCTGCTAGGCGGACTAC  2818
               ||||||||||||||||||||||||||| ||||||||||||||||||||||||||||||||
Sbjct  473358  CAGACGCAGCGGGCGTGCTTGTGGACTACTTGGTGGGGCTTGCTCTGCTAGGCGGACTAC  473299

Query  2819    TTGCGTGCCTTGTTGTAGACGGCCTTGGTAGGTCTCTTGTAGACCGTCGCTTGCTACAAT  2878
               |||||||||||||||||||||||||||||||||||||||||||||||| |||||||||||
Sbjct  473298  TTGCGTGCCTTGTTGTAGACGGCCTTGGTAGGTCTCTTGTAGACCGTCACTTGCTACAAT  473239

Query  2879    TAACGATCAACTTAGAACTGGTACGGACAAGGGGAAT  2915
               |||||||||||||||||||||||||||||||||||||
Sbjct  473238  TAACGATCAACTTAGAACTGGTACGGACAAGGGGAAT  473202


 Score = 5158 bits (2793),  Expect = 0.0
 Identities = 2877/2917 (99%), Gaps = 7/2917 (0%)
 Strand=Plus/Minus

Query  1       CAAGGTTTCCGTAGGTGAACCTGCGGAAGGATCATTAAAGAAATTTAATAATTTTGAAAA  60
               ||||||||||||||||||||||||||||||||||||||||||||||||||||||||| | 
Sbjct  485149  CAAGGTTTCCGTAGGTGAACCTGCGGAAGGATCATTAAAGAAATTTAATAATTTTGATAT  485090

Query  61      TGGAtttttttGTTTTGGCAAGAGCATGAGAGCTTTTACTGGGCAAGAAGACAAGAGATG  120
               ||||||||||||||||||||||||| ||||||||||||||||||||||||||||||||||
Sbjct  485089  TGGATTTTTTTGTTTTGGCAAGAGCGTGAGAGCTTTTACTGGGCAAGAAGACAAGAGATG  485030

Query  121     GAGAGTCCAGCCGGGCCTGCGCTTAAGTGCGCGGTCTTGCTAGGCTTGTAAGTTTCTTTC  180
               |||||||||||||||||||||||||||||||||||||||||||||||| || ||||||||
Sbjct  485029  GAGAGTCCAGCCGGGCCTGCGCTTAAGTGCGCGGTCTTGCTAGGCTTGCAAATTTCTTTC  484970

Query  181     TTGCTATTCCAAACGGTGAGAGATTTCTGTGCTTTTGTTATAGGACAATTAAAACCGTTT  240
               |||||||||||||| ||||||   |||| || ||||||||||||||||||||||||||||
Sbjct  484969  TTGCTATTCCAAACAGTGAGA--CTTCTCTGTTTTTGTTATAGGACAATTAAAACCGTTT  484912

Query  241     CAATACAACACACTGTGGAGTTTTCATATCTTTGCAACTTTTTCTTTGGGCATTCGAGCA  300
               |||||||||||||||||||||||| |||  ||||||||||||||||||||| ||||||||
Sbjct  484911  CAATACAACACACTGTGGAGTTTTTATACTTTTGCAACTTTTTCTTTGGGC-TTCGAGCA  484853

Query  301     ATCGGGGCCCAGAGGTAACAAACACAAACAATTTTATCTATTCATTAAATTTTTGTCAAA  360
               ||| | ||||||||||||||||||||||||||||||| ||||||||||||||||||||||
Sbjct  484852  ATC-GAGCCCAGAGGTAACAAACACAAACAATTTTATTTATTCATTAAATTTTTGTCAAA  484794

Query  361     AACAAGAATTTTCGTAACTGGAAATTTTAAAA-T-ATTAAAAACTTTCAACAACGGATCT  418
               |||||||||||||||||||||||||||||||| | |||||||||||||||||||||||||
Sbjct  484793  AACAAGAATTTTCGTAACTGGAAATTTTAAAAATAATTAAAAACTTTCAACAACGGATCT  484734

Query  419     CTTGGTTCTCGCATCGATGAAGAACGCAGCGAAATGCGATACGTAATGTGAATTGCAGAA  478
               ||||||||||||||||||||||||||||||||||||||||||||||||||||||||||||
Sbjct  484733  CTTGGTTCTCGCATCGATGAAGAACGCAGCGAAATGCGATACGTAATGTGAATTGCAGAA  484674

Query  479     TTCCGTGAATCATCGAATCTTTGAACGCACATTGCGCCCCTTGGTATTCCAGGGGGCATG  538
               ||||||||||||||||||||||||||||||||||||||||||||||||||||||||||||
Sbjct  484673  TTCCGTGAATCATCGAATCTTTGAACGCACATTGCGCCCCTTGGTATTCCAGGGGGCATG  484614

Query  539     CCTGTTTGAGCGTCATTTCCTTCTCAAACATTCTGTTTGGTAGTGAGTGATACTCTTTGG  598
               |||||||||||||||||||||||||||||||||||||||||||||||||||||||| |||
Sbjct  484613  CCTGTTTGAGCGTCATTTCCTTCTCAAACATTCTGTTTGGTAGTGAGTGATACTCTCTGG  484554

Query  599     AGTTAACTTGAAATTGCTGGCCTTTTCATTGGATGttttttttCCAAAGAGAGGTTTCTC  658
               ||||||||||||||||||||||||||||||||||||||||||||||||||||||||||||
Sbjct  484553  AGTTAACTTGAAATTGCTGGCCTTTTCATTGGATGTTTTTTTTCCAAAGAGAGGTTTCTC  484494

Query  659     TGCGTGCTTGAGGTATAATGCAAGTACGGTCGTTTTAGGTTTTACCAACTGCGGCTAATC  718
               ||||||||||||||||||||||||||||||||||||||||||||||||||||||||||||
Sbjct  484493  TGCGTGCTTGAGGTATAATGCAAGTACGGTCGTTTTAGGTTTTACCAACTGCGGCTAATC  484434

Query  719     tttttttATACTGAGCGTATTGGAACGTTATCGATAAGAAGAGAGCGTCTAGGCGAACAA  778
               ||||||  |||||||||||||| |||||||||||||||||||||||||||||||||||||
Sbjct  484433  TTTTTT-GTACTGAGCGTATTGAAACGTTATCGATAAGAAGAGAGCGTCTAGGCGAACAA  484375

Query  779     TGTTCTTAAAGTTTGACCTCAAATCAGGTAGGAGTACCCGCTGAACTTAAGCATATCAAT  838
               ||||||||||||||||||||||||||||||||||||||||||||||||||||||||||||
Sbjct  484374  TGTTCTTAAAGTTTGACCTCAAATCAGGTAGGAGTACCCGCTGAACTTAAGCATATCAAT  484315

Query  839     AAGCGGAGGAAAAGAAACCAACCGGGATTGCCTTAGTAACGGCGAGTGAAGCGGCAAAAG  898
               ||||||||||||||||||||||||||||||||||||||||||||||||||||||||||||
Sbjct  484314  AAGCGGAGGAAAAGAAACCAACCGGGATTGCCTTAGTAACGGCGAGTGAAGCGGCAAAAG  484255

Query  899     CTCAAATTTGAAATCTGGTACCTTCGGTGCCCGAGTTGTAATTTGGAGAGGGCAACTTTG  958
               |||||||||||||||||||||||| |||||||||||||||||||||||||||||||||||
Sbjct  484254  CTCAAATTTGAAATCTGGTACCTTTGGTGCCCGAGTTGTAATTTGGAGAGGGCAACTTTG  484195

Query  959     GGGCCGTTCCTTGTCTATGTTCCTTGGAACAGGACGTCATAGAGGGTGAGAATCCCGTGT  1018
               || |||||||||||||||||||||||||||||||||||||||||||||||||||||||||
Sbjct  484194  GGACCGTTCCTTGTCTATGTTCCTTGGAACAGGACGTCATAGAGGGTGAGAATCCCGTGT  484135

Query  1019    GGCGAGGAGTGCGGTTCTTTGTAAAGTGCCTTCGAAGAGTCGAGTTGTTTGGGAATGCAG  1078
               |||||||||||||||||| |||||||||||||||||||||||||||||||||||||||||
Sbjct  484134  GGCGAGGAGTGCGGTTCTATGTAAAGTGCCTTCGAAGAGTCGAGTTGTTTGGGAATGCAG  484075

Query  1079    CTCTAAGTGGGTGGTAAATTCCATCTAAAGCTAAATATTGGCGAGAGACCGATAGCGAAC  1138
               ||||||||||||||||||||||||||||||||||||||||||||||||||||||||||||
Sbjct  484074  CTCTAAGTGGGTGGTAAATTCCATCTAAAGCTAAATATTGGCGAGAGACCGATAGCGAAC  484015

Query  1139    AAGTACAGTGATGGAAAGATGAAAAGAACTTTGAAAAGAGAGTGAAAAAGTACGTGAAAT  1198
               ||||||||||||||||||||||||||||||||||||||||||||||||||||||||||||
Sbjct  484014  AAGTACAGTGATGGAAAGATGAAAAGAACTTTGAAAAGAGAGTGAAAAAGTACGTGAAAT  483955

Query  1199    TGTTGAAAGGGAAGGGCATTTGATCAGACATGGTGTTTTGTGCCCTCTGCTCCTTGTGGG  1258
               |||||||||||||||||||||||||||||||||||||||| |||||||||||||||||||
Sbjct  483954  TGTTGAAAGGGAAGGGCATTTGATCAGACATGGTGTTTTGCGCCCTCTGCTCCTTGTGGG  483895

Query  1259    TAGGGGAATCTCGCATTTCACTGGGCCAGCATCAGTTTTGGTGGCAGGATAAATCCATAG  1318
               | ||||||||||||| |||||||||||||||||||||||||||||||||||||||| |||
Sbjct  483894  TGGGGGAATCTCGCAGTTCACTGGGCCAGCATCAGTTTTGGTGGCAGGATAAATCCGTAG  483835

Query  1319    GAATGTAGCTTGCCTCGGTAAGTATTATAGCCTGTGGGAATACTGCCAGCTGGGACTGAG  1378
               ||||||| ||||| |||| |||||||||||||| ||||||||||||||||||||||||||
Sbjct  483834  GAATGTAACTTGCTTCGGGAAGTATTATAGCCTATGGGAATACTGCCAGCTGGGACTGAG  483775

Query  1379    GACTGCGACGTAAGTCAAGGATGCTGGCATAATGGTTATATGCCGCCCGTCTTGAAACAC  1438
               ||||||||||||||||||||||||||||||||||||||||||||||||||||||||||||
Sbjct  483774  GACTGCGACGTAAGTCAAGGATGCTGGCATAATGGTTATATGCCGCCCGTCTTGAAACAC  483715

Query  1439    GGACCAAGGAGTCTAACGTCTATGCGAGTGTTTGGGTGTAAAACCCATACGCGTAATGAA  1498
               ||||||||||||||||||||||||| ||||||||||||||||||||||||||||||||||
Sbjct  483714  GGACCAAGGAGTCTAACGTCTATGCAAGTGTTTGGGTGTAAAACCCATACGCGTAATGAA  483655

Query  1499    AGTGAACGTAGGTTGGGGCCTCGCAAGAGGTGCACAATCGACCGATCCTGATGTCTTCGG  1558
               ||||||||||||||||||||||||||||||||||||||||||||||||||||||||||||
Sbjct  483654  AGTGAACGTAGGTTGGGGCCTCGCAAGAGGTGCACAATCGACCGATCCTGATGTCTTCGG  483595

Query  1559    ATGGATTTGAGTAAGAGCATAGCTGTTGGGACCCGAAAGATGGTGAACTATGCCTGAATA  1618
               ||||||||||||||||||||||||||||||||||||||||||||||||||||||||||||
Sbjct  483594  ATGGATTTGAGTAAGAGCATAGCTGTTGGGACCCGAAAGATGGTGAACTATGCCTGAATA  483535

Query  1619    GGGTGAAGCCAGAGGAAACTCTGGTGGAGGCTCGTAGCGGTTCTGACGTGCAAATCGATC  1678
               ||||||||||||||||||||||||||||||||||||||||||||||||||||||||||||
Sbjct  483534  GGGTGAAGCCAGAGGAAACTCTGGTGGAGGCTCGTAGCGGTTCTGACGTGCAAATCGATC  483475

Query  1679    GTCGAATTTGGGTATAGGGGCGAAAGACTAATCGAACCATCTAGTAGCTGGTTCCTGCCG  1738
               ||||||||||||||||||||||||||||||||||||||||||||||||||||||||||||
Sbjct  483474  GTCGAATTTGGGTATAGGGGCGAAAGACTAATCGAACCATCTAGTAGCTGGTTCCTGCCG  483415

Query  1739    AAGTTTCCCTCAGGATAGCAGAAGCTCGTATCAGTTTTATGAGGTAAAGCGAATGATTAG  1798
               ||||||||||||||||||||||||||||||||||||||||||||||||||||||||||||
Sbjct  483414  AAGTTTCCCTCAGGATAGCAGAAGCTCGTATCAGTTTTATGAGGTAAAGCGAATGATTAG  483355

Query  1799    AGGTTCCGGGGTCGAAATGACCTTGACCTATTCTCAAACTTTAAATATGTAAGAAGTCCT  1858
               ||||||||||||||||||||||||||||||||||||||||||||||||||||||||||||
Sbjct  483354  AGGTTCCGGGGTCGAAATGACCTTGACCTATTCTCAAACTTTAAATATGTAAGAAGTCCT  483295

Query  1859    TGTTACTTAATTGAACGTGGACATTTGAATGAAGAGCTTTTAGTGGGCCATTTTTGGTAA  1918
               ||||||||||||||||||||||||||||||||||||||||||||||||||||||||||||
Sbjct  483294  TGTTACTTAATTGAACGTGGACATTTGAATGAAGAGCTTTTAGTGGGCCATTTTTGGTAA  483235

Query  1919    GCAGAACTGGCGATGCGGGATGAACCGAACGTAGAGTTAAGGTGCCGGAATACACGCTCA  1978
               ||||||||||||||||||||||||||||||||||||||||||||||||||||||||||||
Sbjct  483234  GCAGAACTGGCGATGCGGGATGAACCGAACGTAGAGTTAAGGTGCCGGAATACACGCTCA  483175

Query  1979    TCAGACACCACAAAAGGTGTTAGTTCATCTAGACAGCCGGACGGTGGCCATGGAAGTCGG  2038
               ||||||||||||||||||||||||||||||||||||||||||||||||||||||||||||
Sbjct  483174  TCAGACACCACAAAAGGTGTTAGTTCATCTAGACAGCCGGACGGTGGCCATGGAAGTCGG  483115

Query  2039    AATCCGCTAAGGAGTGTGTAACAACTCACCGGCCGAATGAACTAGCCCTGAAAATGGATG  2098
               ||||||||||||||||||||||||||||||||||||||||||||||||||||||||||||
Sbjct  483114  AATCCGCTAAGGAGTGTGTAACAACTCACCGGCCGAATGAACTAGCCCTGAAAATGGATG  483055

Query  2099    GCGCTCAAGCGTGTTACCTATACTCTACCGTCAGGGTTGATATGATGCCCTGACGAGTAG  2158
               ||||||||||||||||||||||||||||||||||||||||||||||||||||||||||||
Sbjct  483054  GCGCTCAAGCGTGTTACCTATACTCTACCGTCAGGGTTGATATGATGCCCTGACGAGTAG  482995

Query  2159    GCAGGCGTGGAGGTCAGTGACGAAGCCTAGACCGTAAGGTCGGGTCGAACGGCCTCTAGT  2218
               |||||||| |||||||||||||||||||||||||||||||||||||||||||||||||||
Sbjct  482994  GCAGGCGTAGAGGTCAGTGACGAAGCCTAGACCGTAAGGTCGGGTCGAACGGCCTCTAGT  482935

Query  2219    GCAGATCTTGGTGGTAGTAGCAAATATTCAAATGAGAACTTTGAAGACTGAAGTGGGGAA  2278
               ||||||||||||||||||||||||||||||||||||||||||||||||||||||||||||
Sbjct  482934  GCAGATCTTGGTGGTAGTAGCAAATATTCAAATGAGAACTTTGAAGACTGAAGTGGGGAA  482875

Query  2279    AGGTTCCACGTCAACAGCAGTTGGACGTGGGTTAGTCGATCCTAAGAGATGGGGAAGCTC  2338
               ||||||||||||||||||||||||||||||||||||||||||||||||||||||||||||
Sbjct  482874  AGGTTCCACGTCAACAGCAGTTGGACGTGGGTTAGTCGATCCTAAGAGATGGGGAAGCTC  482815

Query  2339    CGTTTCAAAGGCCTGATTTTATGCAGGCCACCATCGAAAGGGAATCCGGTTAAGATTCCG  2398
               ||||||||||||||||||||||||||||||||||||||||||||||||||||||||||||
Sbjct  482814  CGTTTCAAAGGCCTGATTTTATGCAGGCCACCATCGAAAGGGAATCCGGTTAAGATTCCG  482755

Query  2399    GAACCTGGATATGGATTCTTCACGGTAACGTAACTGAATGTGGAGACGTCGGCGCGAGCC  2458
               ||||||||||||||||||||||||||||||||||||||||||||||||||||||||||||
Sbjct  482754  GAACCTGGATATGGATTCTTCACGGTAACGTAACTGAATGTGGAGACGTCGGCGCGAGCC  482695

Query  2459    CTGGGAGGAGTTATCTTTTCTTCTTAACAGCTTATCACCCCGGAATTGGTTTATCCGGAG  2518
               ||||||||||||||||||||||||||||||||||||||||||||||||||||||||||||
Sbjct  482694  CTGGGAGGAGTTATCTTTTCTTCTTAACAGCTTATCACCCCGGAATTGGTTTATCCGGAG  482635

Query  2519    ATGGGGTCTTATGGCTGGAAGAGGCCAGCACCTTTGCTGGCTCCGGTGCGCTTGTGACGG  2578
               |||||||||||||||||||||||||||||||||||||||||||||||||||| |||||||
Sbjct  482634  ATGGGGTCTTATGGCTGGAAGAGGCCAGCACCTTTGCTGGCTCCGGTGCGCTCGTGACGG  482575

Query  2579    CCCGTGAAAATCCACAGGAAGGAATAGTTTTCATGCCAGGTCGTACTGATAACCGCAGCA  2638
               ||||||||||||||||||||||||||||||||||||||||||||||||||||||||||||
Sbjct  482574  CCCGTGAAAATCCACAGGAAGGAATAGTTTTCATGCCAGGTCGTACTGATAACCGCAGCA  482515

Query  2639    GGTCTCCAAGGTGAACAGCCTCTAGTTGATAGAATAATGTAGATAAGGGAAGTCGGCAAA  2698
               ||||||||||||||||||||||||||||||||||||||||||||||||||||||||||||
Sbjct  482514  GGTCTCCAAGGTGAACAGCCTCTAGTTGATAGAATAATGTAGATAAGGGAAGTCGGCAAA  482455

Query  2699    ATAGATCCGTAACTTCGGGATAAGGATTGGCTCTAAGGGTCGGGTAGTGAGGGCCTTGGT  2758
               ||||||||||||||||||||||||||||||||||||||||||||||||||||||||||||
Sbjct  482454  ATAGATCCGTAACTTCGGGATAAGGATTGGCTCTAAGGGTCGGGTAGTGAGGGCCTTGGT  482395

Query  2759    CAGACGCAGCGGGCGTGCTTGTGGACTGCTTGGTGGGGCTTGCTCTGCTAGGCGGACTAC  2818
               ||||||||||||||||||||||||||| ||||||||||||||||||||||||||||||||
Sbjct  482394  CAGACGCAGCGGGCGTGCTTGTGGACTACTTGGTGGGGCTTGCTCTGCTAGGCGGACTAC  482335

Query  2819    TTGCGTGCCTTGTTGTAGACGGCCTTGGTAGGTCTCTTGTAGACCGTCGCTTGCTACAAT  2878
               |||||||||||||||||||||||||||||||||||||||||||||||| |||||||||||
Sbjct  482334  TTGCGTGCCTTGTTGTAGACGGCCTTGGTAGGTCTCTTGTAGACCGTCACTTGCTACAAT  482275

Query  2879    TAACGATCAACTTAGAACTGGTACGGACAAGGGGAAT  2915
               |||||||||||||||||||||||||||||||||||||
Sbjct  482274  TAACGATCAACTTAGAACTGGTACGGACAAGGGGAAT  482238


 Score = 5158 bits (2793),  Expect = 0.0
 Identities = 2877/2917 (99%), Gaps = 7/2917 (0%)
 Strand=Plus/Minus

Query  1       CAAGGTTTCCGTAGGTGAACCTGCGGAAGGATCATTAAAGAAATTTAATAATTTTGAAAA  60
               ||||||||||||||||||||||||||||||||||||||||||||||||||||||||| | 
Sbjct  534512  CAAGGTTTCCGTAGGTGAACCTGCGGAAGGATCATTAAAGAAATTTAATAATTTTGATAT  534453

Query  61      TGGAtttttttGTTTTGGCAAGAGCATGAGAGCTTTTACTGGGCAAGAAGACAAGAGATG  120
               ||||||||||||||||||||||||| ||||||||||||||||||||||||||||||||||
Sbjct  534452  TGGATTTTTTTGTTTTGGCAAGAGCGTGAGAGCTTTTACTGGGCAAGAAGACAAGAGATG  534393

Query  121     GAGAGTCCAGCCGGGCCTGCGCTTAAGTGCGCGGTCTTGCTAGGCTTGTAAGTTTCTTTC  180
               |||||||||||||||||||||||||||||||||||||||||||||||| || ||||||||
Sbjct  534392  GAGAGTCCAGCCGGGCCTGCGCTTAAGTGCGCGGTCTTGCTAGGCTTGCAAATTTCTTTC  534333

Query  181     TTGCTATTCCAAACGGTGAGAGATTTCTGTGCTTTTGTTATAGGACAATTAAAACCGTTT  240
               |||||||||||||| ||||||   |||| || ||||||||||||||||||||||||||||
Sbjct  534332  TTGCTATTCCAAACAGTGAGA--CTTCTCTGTTTTTGTTATAGGACAATTAAAACCGTTT  534275

Query  241     CAATACAACACACTGTGGAGTTTTCATATCTTTGCAACTTTTTCTTTGGGCATTCGAGCA  300
               |||||||||||||||||||||||| |||  ||||||||||||||||||||| ||||||||
Sbjct  534274  CAATACAACACACTGTGGAGTTTTTATACTTTTGCAACTTTTTCTTTGGGC-TTCGAGCA  534216

Query  301     ATCGGGGCCCAGAGGTAACAAACACAAACAATTTTATCTATTCATTAAATTTTTGTCAAA  360
               ||| | ||||||||||||||||||||||||||||||| ||||||||||||||||||||||
Sbjct  534215  ATC-GAGCCCAGAGGTAACAAACACAAACAATTTTATTTATTCATTAAATTTTTGTCAAA  534157

Query  361     AACAAGAATTTTCGTAACTGGAAATTTTAAAA-T-ATTAAAAACTTTCAACAACGGATCT  418
               |||||||||||||||||||||||||||||||| | |||||||||||||||||||||||||
Sbjct  534156  AACAAGAATTTTCGTAACTGGAAATTTTAAAAATAATTAAAAACTTTCAACAACGGATCT  534097

Query  419     CTTGGTTCTCGCATCGATGAAGAACGCAGCGAAATGCGATACGTAATGTGAATTGCAGAA  478
               ||||||||||||||||||||||||||||||||||||||||||||||||||||||||||||
Sbjct  534096  CTTGGTTCTCGCATCGATGAAGAACGCAGCGAAATGCGATACGTAATGTGAATTGCAGAA  534037

Query  479     TTCCGTGAATCATCGAATCTTTGAACGCACATTGCGCCCCTTGGTATTCCAGGGGGCATG  538
               ||||||||||||||||||||||||||||||||||||||||||||||||||||||||||||
Sbjct  534036  TTCCGTGAATCATCGAATCTTTGAACGCACATTGCGCCCCTTGGTATTCCAGGGGGCATG  533977

Query  539     CCTGTTTGAGCGTCATTTCCTTCTCAAACATTCTGTTTGGTAGTGAGTGATACTCTTTGG  598
               |||||||||||||||||||||||||||||||||||||||||||||||||||||||| |||
Sbjct  533976  CCTGTTTGAGCGTCATTTCCTTCTCAAACATTCTGTTTGGTAGTGAGTGATACTCTCTGG  533917

Query  599     AGTTAACTTGAAATTGCTGGCCTTTTCATTGGATGttttttttCCAAAGAGAGGTTTCTC  658
               ||||||||||||||||||||||||||||||||||||||||||||||||||||||||||||
Sbjct  533916  AGTTAACTTGAAATTGCTGGCCTTTTCATTGGATGTTTTTTTTCCAAAGAGAGGTTTCTC  533857

Query  659     TGCGTGCTTGAGGTATAATGCAAGTACGGTCGTTTTAGGTTTTACCAACTGCGGCTAATC  718
               ||||||||||||||||||||||||||||||||||||||||||||||||||||||||||||
Sbjct  533856  TGCGTGCTTGAGGTATAATGCAAGTACGGTCGTTTTAGGTTTTACCAACTGCGGCTAATC  533797

Query  719     tttttttATACTGAGCGTATTGGAACGTTATCGATAAGAAGAGAGCGTCTAGGCGAACAA  778
               ||||||  |||||||||||||| |||||||||||||||||||||||||||||||||||||
Sbjct  533796  TTTTTT-GTACTGAGCGTATTGAAACGTTATCGATAAGAAGAGAGCGTCTAGGCGAACAA  533738

Query  779     TGTTCTTAAAGTTTGACCTCAAATCAGGTAGGAGTACCCGCTGAACTTAAGCATATCAAT  838
               ||||||||||||||||||||||||||||||||||||||||||||||||||||||||||||
Sbjct  533737  TGTTCTTAAAGTTTGACCTCAAATCAGGTAGGAGTACCCGCTGAACTTAAGCATATCAAT  533678

Query  839     AAGCGGAGGAAAAGAAACCAACCGGGATTGCCTTAGTAACGGCGAGTGAAGCGGCAAAAG  898
               ||||||||||||||||||||||||||||||||||||||||||||||||||||||||||||
Sbjct  533677  AAGCGGAGGAAAAGAAACCAACCGGGATTGCCTTAGTAACGGCGAGTGAAGCGGCAAAAG  533618

Query  899     CTCAAATTTGAAATCTGGTACCTTCGGTGCCCGAGTTGTAATTTGGAGAGGGCAACTTTG  958
               |||||||||||||||||||||||| |||||||||||||||||||||||||||||||||||
Sbjct  533617  CTCAAATTTGAAATCTGGTACCTTTGGTGCCCGAGTTGTAATTTGGAGAGGGCAACTTTG  533558

Query  959     GGGCCGTTCCTTGTCTATGTTCCTTGGAACAGGACGTCATAGAGGGTGAGAATCCCGTGT  1018
               || |||||||||||||||||||||||||||||||||||||||||||||||||||||||||
Sbjct  533557  GGACCGTTCCTTGTCTATGTTCCTTGGAACAGGACGTCATAGAGGGTGAGAATCCCGTGT  533498

Query  1019    GGCGAGGAGTGCGGTTCTTTGTAAAGTGCCTTCGAAGAGTCGAGTTGTTTGGGAATGCAG  1078
               |||||||||||||||||| |||||||||||||||||||||||||||||||||||||||||
Sbjct  533497  GGCGAGGAGTGCGGTTCTATGTAAAGTGCCTTCGAAGAGTCGAGTTGTTTGGGAATGCAG  533438

Query  1079    CTCTAAGTGGGTGGTAAATTCCATCTAAAGCTAAATATTGGCGAGAGACCGATAGCGAAC  1138
               ||||||||||||||||||||||||||||||||||||||||||||||||||||||||||||
Sbjct  533437  CTCTAAGTGGGTGGTAAATTCCATCTAAAGCTAAATATTGGCGAGAGACCGATAGCGAAC  533378

Query  1139    AAGTACAGTGATGGAAAGATGAAAAGAACTTTGAAAAGAGAGTGAAAAAGTACGTGAAAT  1198
               ||||||||||||||||||||||||||||||||||||||||||||||||||||||||||||
Sbjct  533377  AAGTACAGTGATGGAAAGATGAAAAGAACTTTGAAAAGAGAGTGAAAAAGTACGTGAAAT  533318

Query  1199    TGTTGAAAGGGAAGGGCATTTGATCAGACATGGTGTTTTGTGCCCTCTGCTCCTTGTGGG  1258
               |||||||||||||||||||||||||||||||||||||||| |||||||||||||||||||
Sbjct  533317  TGTTGAAAGGGAAGGGCATTTGATCAGACATGGTGTTTTGCGCCCTCTGCTCCTTGTGGG  533258

Query  1259    TAGGGGAATCTCGCATTTCACTGGGCCAGCATCAGTTTTGGTGGCAGGATAAATCCATAG  1318
               | ||||||||||||| |||||||||||||||||||||||||||||||||||||||| |||
Sbjct  533257  TGGGGGAATCTCGCAGTTCACTGGGCCAGCATCAGTTTTGGTGGCAGGATAAATCCGTAG  533198

Query  1319    GAATGTAGCTTGCCTCGGTAAGTATTATAGCCTGTGGGAATACTGCCAGCTGGGACTGAG  1378
               ||||||| ||||| |||| |||||||||||||| ||||||||||||||||||||||||||
Sbjct  533197  GAATGTAACTTGCTTCGGGAAGTATTATAGCCTATGGGAATACTGCCAGCTGGGACTGAG  533138

Query  1379    GACTGCGACGTAAGTCAAGGATGCTGGCATAATGGTTATATGCCGCCCGTCTTGAAACAC  1438
               ||||||||||||||||||||||||||||||||||||||||||||||||||||||||||||
Sbjct  533137  GACTGCGACGTAAGTCAAGGATGCTGGCATAATGGTTATATGCCGCCCGTCTTGAAACAC  533078

Query  1439    GGACCAAGGAGTCTAACGTCTATGCGAGTGTTTGGGTGTAAAACCCATACGCGTAATGAA  1498
               ||||||||||||||||||||||||| ||||||||||||||||||||||||||||||||||
Sbjct  533077  GGACCAAGGAGTCTAACGTCTATGCAAGTGTTTGGGTGTAAAACCCATACGCGTAATGAA  533018

Query  1499    AGTGAACGTAGGTTGGGGCCTCGCAAGAGGTGCACAATCGACCGATCCTGATGTCTTCGG  1558
               ||||||||||||||||||||||||||||||||||||||||||||||||||||||||||||
Sbjct  533017  AGTGAACGTAGGTTGGGGCCTCGCAAGAGGTGCACAATCGACCGATCCTGATGTCTTCGG  532958

Query  1559    ATGGATTTGAGTAAGAGCATAGCTGTTGGGACCCGAAAGATGGTGAACTATGCCTGAATA  1618
               ||||||||||||||||||||||||||||||||||||||||||||||||||||||||||||
Sbjct  532957  ATGGATTTGAGTAAGAGCATAGCTGTTGGGACCCGAAAGATGGTGAACTATGCCTGAATA  532898

Query  1619    GGGTGAAGCCAGAGGAAACTCTGGTGGAGGCTCGTAGCGGTTCTGACGTGCAAATCGATC  1678
               ||||||||||||||||||||||||||||||||||||||||||||||||||||||||||||
Sbjct  532897  GGGTGAAGCCAGAGGAAACTCTGGTGGAGGCTCGTAGCGGTTCTGACGTGCAAATCGATC  532838

Query  1679    GTCGAATTTGGGTATAGGGGCGAAAGACTAATCGAACCATCTAGTAGCTGGTTCCTGCCG  1738
               ||||||||||||||||||||||||||||||||||||||||||||||||||||||||||||
Sbjct  532837  GTCGAATTTGGGTATAGGGGCGAAAGACTAATCGAACCATCTAGTAGCTGGTTCCTGCCG  532778

Query  1739    AAGTTTCCCTCAGGATAGCAGAAGCTCGTATCAGTTTTATGAGGTAAAGCGAATGATTAG  1798
               ||||||||||||||||||||||||||||||||||||||||||||||||||||||||||||
Sbjct  532777  AAGTTTCCCTCAGGATAGCAGAAGCTCGTATCAGTTTTATGAGGTAAAGCGAATGATTAG  532718

Query  1799    AGGTTCCGGGGTCGAAATGACCTTGACCTATTCTCAAACTTTAAATATGTAAGAAGTCCT  1858
               ||||||||||||||||||||||||||||||||||||||||||||||||||||||||||||
Sbjct  532717  AGGTTCCGGGGTCGAAATGACCTTGACCTATTCTCAAACTTTAAATATGTAAGAAGTCCT  532658

Query  1859    TGTTACTTAATTGAACGTGGACATTTGAATGAAGAGCTTTTAGTGGGCCATTTTTGGTAA  1918
               ||||||||||||||||||||||||||||||||||||||||||||||||||||||||||||
Sbjct  532657  TGTTACTTAATTGAACGTGGACATTTGAATGAAGAGCTTTTAGTGGGCCATTTTTGGTAA  532598

Query  1919    GCAGAACTGGCGATGCGGGATGAACCGAACGTAGAGTTAAGGTGCCGGAATACACGCTCA  1978
               ||||||||||||||||||||||||||||||||||||||||||||||||||||||||||||
Sbjct  532597  GCAGAACTGGCGATGCGGGATGAACCGAACGTAGAGTTAAGGTGCCGGAATACACGCTCA  532538

Query  1979    TCAGACACCACAAAAGGTGTTAGTTCATCTAGACAGCCGGACGGTGGCCATGGAAGTCGG  2038
               ||||||||||||||||||||||||||||||||||||||||||||||||||||||||||||
Sbjct  532537  TCAGACACCACAAAAGGTGTTAGTTCATCTAGACAGCCGGACGGTGGCCATGGAAGTCGG  532478

Query  2039    AATCCGCTAAGGAGTGTGTAACAACTCACCGGCCGAATGAACTAGCCCTGAAAATGGATG  2098
               ||||||||||||||||||||||||||||||||||||||||||||||||||||||||||||
Sbjct  532477  AATCCGCTAAGGAGTGTGTAACAACTCACCGGCCGAATGAACTAGCCCTGAAAATGGATG  532418

Query  2099    GCGCTCAAGCGTGTTACCTATACTCTACCGTCAGGGTTGATATGATGCCCTGACGAGTAG  2158
               ||||||||||||||||||||||||||||||||||||||||||||||||||||||||||||
Sbjct  532417  GCGCTCAAGCGTGTTACCTATACTCTACCGTCAGGGTTGATATGATGCCCTGACGAGTAG  532358

Query  2159    GCAGGCGTGGAGGTCAGTGACGAAGCCTAGACCGTAAGGTCGGGTCGAACGGCCTCTAGT  2218
               |||||||| |||||||||||||||||||||||||||||||||||||||||||||||||||
Sbjct  532357  GCAGGCGTAGAGGTCAGTGACGAAGCCTAGACCGTAAGGTCGGGTCGAACGGCCTCTAGT  532298

Query  2219    GCAGATCTTGGTGGTAGTAGCAAATATTCAAATGAGAACTTTGAAGACTGAAGTGGGGAA  2278
               ||||||||||||||||||||||||||||||||||||||||||||||||||||||||||||
Sbjct  532297  GCAGATCTTGGTGGTAGTAGCAAATATTCAAATGAGAACTTTGAAGACTGAAGTGGGGAA  532238

Query  2279    AGGTTCCACGTCAACAGCAGTTGGACGTGGGTTAGTCGATCCTAAGAGATGGGGAAGCTC  2338
               ||||||||||||||||||||||||||||||||||||||||||||||||||||||||||||
Sbjct  532237  AGGTTCCACGTCAACAGCAGTTGGACGTGGGTTAGTCGATCCTAAGAGATGGGGAAGCTC  532178

Query  2339    CGTTTCAAAGGCCTGATTTTATGCAGGCCACCATCGAAAGGGAATCCGGTTAAGATTCCG  2398
               ||||||||||||||||||||||||||||||||||||||||||||||||||||||||||||
Sbjct  532177  CGTTTCAAAGGCCTGATTTTATGCAGGCCACCATCGAAAGGGAATCCGGTTAAGATTCCG  532118

Query  2399    GAACCTGGATATGGATTCTTCACGGTAACGTAACTGAATGTGGAGACGTCGGCGCGAGCC  2458
               ||||||||||||||||||||||||||||||||||||||||||||||||||||||||||||
Sbjct  532117  GAACCTGGATATGGATTCTTCACGGTAACGTAACTGAATGTGGAGACGTCGGCGCGAGCC  532058

Query  2459    CTGGGAGGAGTTATCTTTTCTTCTTAACAGCTTATCACCCCGGAATTGGTTTATCCGGAG  2518
               ||||||||||||||||||||||||||||||||||||||||||||||||||||||||||||
Sbjct  532057  CTGGGAGGAGTTATCTTTTCTTCTTAACAGCTTATCACCCCGGAATTGGTTTATCCGGAG  531998

Query  2519    ATGGGGTCTTATGGCTGGAAGAGGCCAGCACCTTTGCTGGCTCCGGTGCGCTTGTGACGG  2578
               |||||||||||||||||||||||||||||||||||||||||||||||||||| |||||||
Sbjct  531997  ATGGGGTCTTATGGCTGGAAGAGGCCAGCACCTTTGCTGGCTCCGGTGCGCTCGTGACGG  531938

Query  2579    CCCGTGAAAATCCACAGGAAGGAATAGTTTTCATGCCAGGTCGTACTGATAACCGCAGCA  2638
               ||||||||||||||||||||||||||||||||||||||||||||||||||||||||||||
Sbjct  531937  CCCGTGAAAATCCACAGGAAGGAATAGTTTTCATGCCAGGTCGTACTGATAACCGCAGCA  531878

Query  2639    GGTCTCCAAGGTGAACAGCCTCTAGTTGATAGAATAATGTAGATAAGGGAAGTCGGCAAA  2698
               ||||||||||||||||||||||||||||||||||||||||||||||||||||||||||||
Sbjct  531877  GGTCTCCAAGGTGAACAGCCTCTAGTTGATAGAATAATGTAGATAAGGGAAGTCGGCAAA  531818

Query  2699    ATAGATCCGTAACTTCGGGATAAGGATTGGCTCTAAGGGTCGGGTAGTGAGGGCCTTGGT  2758
               ||||||||||||||||||||||||||||||||||||||||||||||||||||||||||||
Sbjct  531817  ATAGATCCGTAACTTCGGGATAAGGATTGGCTCTAAGGGTCGGGTAGTGAGGGCCTTGGT  531758

Query  2759    CAGACGCAGCGGGCGTGCTTGTGGACTGCTTGGTGGGGCTTGCTCTGCTAGGCGGACTAC  2818
               ||||||||||||||||||||||||||| ||||||||||||||||||||||||||||||||
Sbjct  531757  CAGACGCAGCGGGCGTGCTTGTGGACTACTTGGTGGGGCTTGCTCTGCTAGGCGGACTAC  531698

Query  2819    TTGCGTGCCTTGTTGTAGACGGCCTTGGTAGGTCTCTTGTAGACCGTCGCTTGCTACAAT  2878
               |||||||||||||||||||||||||||||||||||||||||||||||| |||||||||||
Sbjct  531697  TTGCGTGCCTTGTTGTAGACGGCCTTGGTAGGTCTCTTGTAGACCGTCACTTGCTACAAT  531638

Query  2879    TAACGATCAACTTAGAACTGGTACGGACAAGGGGAAT  2915
               |||||||||||||||||||||||||||||||||||||
Sbjct  531637  TAACGATCAACTTAGAACTGGTACGGACAAGGGGAAT  531601


 Score = 5158 bits (2793),  Expect = 0.0
 Identities = 2877/2917 (99%), Gaps = 7/2917 (0%)
 Strand=Plus/Minus

Query  1       CAAGGTTTCCGTAGGTGAACCTGCGGAAGGATCATTAAAGAAATTTAATAATTTTGAAAA  60
               ||||||||||||||||||||||||||||||||||||||||||||||||||||||||| | 
Sbjct  543548  CAAGGTTTCCGTAGGTGAACCTGCGGAAGGATCATTAAAGAAATTTAATAATTTTGATAT  543489

Query  61      TGGAtttttttGTTTTGGCAAGAGCATGAGAGCTTTTACTGGGCAAGAAGACAAGAGATG  120
               ||||||||||||||||||||||||| ||||||||||||||||||||||||||||||||||
Sbjct  543488  TGGATTTTTTTGTTTTGGCAAGAGCGTGAGAGCTTTTACTGGGCAAGAAGACAAGAGATG  543429

Query  121     GAGAGTCCAGCCGGGCCTGCGCTTAAGTGCGCGGTCTTGCTAGGCTTGTAAGTTTCTTTC  180
               |||||||||||||||||||||||||||||||||||||||||||||||| || ||||||||
Sbjct  543428  GAGAGTCCAGCCGGGCCTGCGCTTAAGTGCGCGGTCTTGCTAGGCTTGCAAATTTCTTTC  543369

Query  181     TTGCTATTCCAAACGGTGAGAGATTTCTGTGCTTTTGTTATAGGACAATTAAAACCGTTT  240
               |||||||||||||| ||||||   |||| || ||||||||||||||||||||||||||||
Sbjct  543368  TTGCTATTCCAAACAGTGAGA--CTTCTCTGTTTTTGTTATAGGACAATTAAAACCGTTT  543311

Query  241     CAATACAACACACTGTGGAGTTTTCATATCTTTGCAACTTTTTCTTTGGGCATTCGAGCA  300
               |||||||||||||||||||||||| |||  ||||||||||||||||||||| ||||||||
Sbjct  543310  CAATACAACACACTGTGGAGTTTTTATACTTTTGCAACTTTTTCTTTGGGC-TTCGAGCA  543252

Query  301     ATCGGGGCCCAGAGGTAACAAACACAAACAATTTTATCTATTCATTAAATTTTTGTCAAA  360
               ||| | ||||||||||||||||||||||||||||||| ||||||||||||||||||||||
Sbjct  543251  ATC-GAGCCCAGAGGTAACAAACACAAACAATTTTATTTATTCATTAAATTTTTGTCAAA  543193

Query  361     AACAAGAATTTTCGTAACTGGAAATTTTAAAA-T-ATTAAAAACTTTCAACAACGGATCT  418
               |||||||||||||||||||||||||||||||| | |||||||||||||||||||||||||
Sbjct  543192  AACAAGAATTTTCGTAACTGGAAATTTTAAAAATAATTAAAAACTTTCAACAACGGATCT  543133

Query  419     CTTGGTTCTCGCATCGATGAAGAACGCAGCGAAATGCGATACGTAATGTGAATTGCAGAA  478
               ||||||||||||||||||||||||||||||||||||||||||||||||||||||||||||
Sbjct  543132  CTTGGTTCTCGCATCGATGAAGAACGCAGCGAAATGCGATACGTAATGTGAATTGCAGAA  543073

Query  479     TTCCGTGAATCATCGAATCTTTGAACGCACATTGCGCCCCTTGGTATTCCAGGGGGCATG  538
               ||||||||||||||||||||||||||||||||||||||||||||||||||||||||||||
Sbjct  543072  TTCCGTGAATCATCGAATCTTTGAACGCACATTGCGCCCCTTGGTATTCCAGGGGGCATG  543013

Query  539     CCTGTTTGAGCGTCATTTCCTTCTCAAACATTCTGTTTGGTAGTGAGTGATACTCTTTGG  598
               |||||||||||||||||||||||||||||||||||||||||||||||||||||||| |||
Sbjct  543012  CCTGTTTGAGCGTCATTTCCTTCTCAAACATTCTGTTTGGTAGTGAGTGATACTCTCTGG  542953

Query  599     AGTTAACTTGAAATTGCTGGCCTTTTCATTGGATGttttttttCCAAAGAGAGGTTTCTC  658
               ||||||||||||||||||||||||||||||||||||||||||||||||||||||||||||
Sbjct  542952  AGTTAACTTGAAATTGCTGGCCTTTTCATTGGATGTTTTTTTTCCAAAGAGAGGTTTCTC  542893

Query  659     TGCGTGCTTGAGGTATAATGCAAGTACGGTCGTTTTAGGTTTTACCAACTGCGGCTAATC  718
               ||||||||||||||||||||||||||||||||||||||||||||||||||||||||||||
Sbjct  542892  TGCGTGCTTGAGGTATAATGCAAGTACGGTCGTTTTAGGTTTTACCAACTGCGGCTAATC  542833

Query  719     tttttttATACTGAGCGTATTGGAACGTTATCGATAAGAAGAGAGCGTCTAGGCGAACAA  778
               ||||||  |||||||||||||| |||||||||||||||||||||||||||||||||||||
Sbjct  542832  TTTTTT-GTACTGAGCGTATTGAAACGTTATCGATAAGAAGAGAGCGTCTAGGCGAACAA  542774

Query  779     TGTTCTTAAAGTTTGACCTCAAATCAGGTAGGAGTACCCGCTGAACTTAAGCATATCAAT  838
               ||||||||||||||||||||||||||||||||||||||||||||||||||||||||||||
Sbjct  542773  TGTTCTTAAAGTTTGACCTCAAATCAGGTAGGAGTACCCGCTGAACTTAAGCATATCAAT  542714

Query  839     AAGCGGAGGAAAAGAAACCAACCGGGATTGCCTTAGTAACGGCGAGTGAAGCGGCAAAAG  898
               ||||||||||||||||||||||||||||||||||||||||||||||||||||||||||||
Sbjct  542713  AAGCGGAGGAAAAGAAACCAACCGGGATTGCCTTAGTAACGGCGAGTGAAGCGGCAAAAG  542654

Query  899     CTCAAATTTGAAATCTGGTACCTTCGGTGCCCGAGTTGTAATTTGGAGAGGGCAACTTTG  958
               |||||||||||||||||||||||| |||||||||||||||||||||||||||||||||||
Sbjct  542653  CTCAAATTTGAAATCTGGTACCTTTGGTGCCCGAGTTGTAATTTGGAGAGGGCAACTTTG  542594

Query  959     GGGCCGTTCCTTGTCTATGTTCCTTGGAACAGGACGTCATAGAGGGTGAGAATCCCGTGT  1018
               || |||||||||||||||||||||||||||||||||||||||||||||||||||||||||
Sbjct  542593  GGACCGTTCCTTGTCTATGTTCCTTGGAACAGGACGTCATAGAGGGTGAGAATCCCGTGT  542534

Query  1019    GGCGAGGAGTGCGGTTCTTTGTAAAGTGCCTTCGAAGAGTCGAGTTGTTTGGGAATGCAG  1078
               |||||||||||||||||| |||||||||||||||||||||||||||||||||||||||||
Sbjct  542533  GGCGAGGAGTGCGGTTCTATGTAAAGTGCCTTCGAAGAGTCGAGTTGTTTGGGAATGCAG  542474

Query  1079    CTCTAAGTGGGTGGTAAATTCCATCTAAAGCTAAATATTGGCGAGAGACCGATAGCGAAC  1138
               ||||||||||||||||||||||||||||||||||||||||||||||||||||||||||||
Sbjct  542473  CTCTAAGTGGGTGGTAAATTCCATCTAAAGCTAAATATTGGCGAGAGACCGATAGCGAAC  542414

Query  1139    AAGTACAGTGATGGAAAGATGAAAAGAACTTTGAAAAGAGAGTGAAAAAGTACGTGAAAT  1198
               ||||||||||||||||||||||||||||||||||||||||||||||||||||||||||||
Sbjct  542413  AAGTACAGTGATGGAAAGATGAAAAGAACTTTGAAAAGAGAGTGAAAAAGTACGTGAAAT  542354

Query  1199    TGTTGAAAGGGAAGGGCATTTGATCAGACATGGTGTTTTGTGCCCTCTGCTCCTTGTGGG  1258
               |||||||||||||||||||||||||||||||||||||||| |||||||||||||||||||
Sbjct  542353  TGTTGAAAGGGAAGGGCATTTGATCAGACATGGTGTTTTGCGCCCTCTGCTCCTTGTGGG  542294

Query  1259    TAGGGGAATCTCGCATTTCACTGGGCCAGCATCAGTTTTGGTGGCAGGATAAATCCATAG  1318
               | ||||||||||||| |||||||||||||||||||||||||||||||||||||||| |||
Sbjct  542293  TGGGGGAATCTCGCAGTTCACTGGGCCAGCATCAGTTTTGGTGGCAGGATAAATCCGTAG  542234

Query  1319    GAATGTAGCTTGCCTCGGTAAGTATTATAGCCTGTGGGAATACTGCCAGCTGGGACTGAG  1378
               ||||||| ||||| |||| |||||||||||||| ||||||||||||||||||||||||||
Sbjct  542233  GAATGTAACTTGCTTCGGGAAGTATTATAGCCTATGGGAATACTGCCAGCTGGGACTGAG  542174

Query  1379    GACTGCGACGTAAGTCAAGGATGCTGGCATAATGGTTATATGCCGCCCGTCTTGAAACAC  1438
               ||||||||||||||||||||||||||||||||||||||||||||||||||||||||||||
Sbjct  542173  GACTGCGACGTAAGTCAAGGATGCTGGCATAATGGTTATATGCCGCCCGTCTTGAAACAC  542114

Query  1439    GGACCAAGGAGTCTAACGTCTATGCGAGTGTTTGGGTGTAAAACCCATACGCGTAATGAA  1498
               ||||||||||||||||||||||||| ||||||||||||||||||||||||||||||||||
Sbjct  542113  GGACCAAGGAGTCTAACGTCTATGCAAGTGTTTGGGTGTAAAACCCATACGCGTAATGAA  542054

Query  1499    AGTGAACGTAGGTTGGGGCCTCGCAAGAGGTGCACAATCGACCGATCCTGATGTCTTCGG  1558
               ||||||||||||||||||||||||||||||||||||||||||||||||||||||||||||
Sbjct  542053  AGTGAACGTAGGTTGGGGCCTCGCAAGAGGTGCACAATCGACCGATCCTGATGTCTTCGG  541994

Query  1559    ATGGATTTGAGTAAGAGCATAGCTGTTGGGACCCGAAAGATGGTGAACTATGCCTGAATA  1618
               ||||||||||||||||||||||||||||||||||||||||||||||||||||||||||||
Sbjct  541993  ATGGATTTGAGTAAGAGCATAGCTGTTGGGACCCGAAAGATGGTGAACTATGCCTGAATA  541934

Query  1619    GGGTGAAGCCAGAGGAAACTCTGGTGGAGGCTCGTAGCGGTTCTGACGTGCAAATCGATC  1678
               ||||||||||||||||||||||||||||||||||||||||||||||||||||||||||||
Sbjct  541933  GGGTGAAGCCAGAGGAAACTCTGGTGGAGGCTCGTAGCGGTTCTGACGTGCAAATCGATC  541874

Query  1679    GTCGAATTTGGGTATAGGGGCGAAAGACTAATCGAACCATCTAGTAGCTGGTTCCTGCCG  1738
               ||||||||||||||||||||||||||||||||||||||||||||||||||||||||||||
Sbjct  541873  GTCGAATTTGGGTATAGGGGCGAAAGACTAATCGAACCATCTAGTAGCTGGTTCCTGCCG  541814

Query  1739    AAGTTTCCCTCAGGATAGCAGAAGCTCGTATCAGTTTTATGAGGTAAAGCGAATGATTAG  1798
               ||||||||||||||||||||||||||||||||||||||||||||||||||||||||||||
Sbjct  541813  AAGTTTCCCTCAGGATAGCAGAAGCTCGTATCAGTTTTATGAGGTAAAGCGAATGATTAG  541754

Query  1799    AGGTTCCGGGGTCGAAATGACCTTGACCTATTCTCAAACTTTAAATATGTAAGAAGTCCT  1858
               ||||||||||||||||||||||||||||||||||||||||||||||||||||||||||||
Sbjct  541753  AGGTTCCGGGGTCGAAATGACCTTGACCTATTCTCAAACTTTAAATATGTAAGAAGTCCT  541694

Query  1859    TGTTACTTAATTGAACGTGGACATTTGAATGAAGAGCTTTTAGTGGGCCATTTTTGGTAA  1918
               ||||||||||||||||||||||||||||||||||||||||||||||||||||||||||||
Sbjct  541693  TGTTACTTAATTGAACGTGGACATTTGAATGAAGAGCTTTTAGTGGGCCATTTTTGGTAA  541634

Query  1919    GCAGAACTGGCGATGCGGGATGAACCGAACGTAGAGTTAAGGTGCCGGAATACACGCTCA  1978
               ||||||||||||||||||||||||||||||||||||||||||||||||||||||||||||
Sbjct  541633  GCAGAACTGGCGATGCGGGATGAACCGAACGTAGAGTTAAGGTGCCGGAATACACGCTCA  541574

Query  1979    TCAGACACCACAAAAGGTGTTAGTTCATCTAGACAGCCGGACGGTGGCCATGGAAGTCGG  2038
               ||||||||||||||||||||||||||||||||||||||||||||||||||||||||||||
Sbjct  541573  TCAGACACCACAAAAGGTGTTAGTTCATCTAGACAGCCGGACGGTGGCCATGGAAGTCGG  541514

Query  2039    AATCCGCTAAGGAGTGTGTAACAACTCACCGGCCGAATGAACTAGCCCTGAAAATGGATG  2098
               ||||||||||||||||||||||||||||||||||||||||||||||||||||||||||||
Sbjct  541513  AATCCGCTAAGGAGTGTGTAACAACTCACCGGCCGAATGAACTAGCCCTGAAAATGGATG  541454

Query  2099    GCGCTCAAGCGTGTTACCTATACTCTACCGTCAGGGTTGATATGATGCCCTGACGAGTAG  2158
               ||||||||||||||||||||||||||||||||||||||||||||||||||||||||||||
Sbjct  541453  GCGCTCAAGCGTGTTACCTATACTCTACCGTCAGGGTTGATATGATGCCCTGACGAGTAG  541394

Query  2159    GCAGGCGTGGAGGTCAGTGACGAAGCCTAGACCGTAAGGTCGGGTCGAACGGCCTCTAGT  2218
               |||||||| |||||||||||||||||||||||||||||||||||||||||||||||||||
Sbjct  541393  GCAGGCGTAGAGGTCAGTGACGAAGCCTAGACCGTAAGGTCGGGTCGAACGGCCTCTAGT  541334

Query  2219    GCAGATCTTGGTGGTAGTAGCAAATATTCAAATGAGAACTTTGAAGACTGAAGTGGGGAA  2278
               ||||||||||||||||||||||||||||||||||||||||||||||||||||||||||||
Sbjct  541333  GCAGATCTTGGTGGTAGTAGCAAATATTCAAATGAGAACTTTGAAGACTGAAGTGGGGAA  541274

Query  2279    AGGTTCCACGTCAACAGCAGTTGGACGTGGGTTAGTCGATCCTAAGAGATGGGGAAGCTC  2338
               ||||||||||||||||||||||||||||||||||||||||||||||||||||||||||||
Sbjct  541273  AGGTTCCACGTCAACAGCAGTTGGACGTGGGTTAGTCGATCCTAAGAGATGGGGAAGCTC  541214

Query  2339    CGTTTCAAAGGCCTGATTTTATGCAGGCCACCATCGAAAGGGAATCCGGTTAAGATTCCG  2398
               ||||||||||||||||||||||||||||||||||||||||||||||||||||||||||||
Sbjct  541213  CGTTTCAAAGGCCTGATTTTATGCAGGCCACCATCGAAAGGGAATCCGGTTAAGATTCCG  541154

Query  2399    GAACCTGGATATGGATTCTTCACGGTAACGTAACTGAATGTGGAGACGTCGGCGCGAGCC  2458
               ||||||||||||||||||||||||||||||||||||||||||||||||||||||||||||
Sbjct  541153  GAACCTGGATATGGATTCTTCACGGTAACGTAACTGAATGTGGAGACGTCGGCGCGAGCC  541094

Query  2459    CTGGGAGGAGTTATCTTTTCTTCTTAACAGCTTATCACCCCGGAATTGGTTTATCCGGAG  2518
               ||||||||||||||||||||||||||||||||||||||||||||||||||||||||||||
Sbjct  541093  CTGGGAGGAGTTATCTTTTCTTCTTAACAGCTTATCACCCCGGAATTGGTTTATCCGGAG  541034

Query  2519    ATGGGGTCTTATGGCTGGAAGAGGCCAGCACCTTTGCTGGCTCCGGTGCGCTTGTGACGG  2578
               |||||||||||||||||||||||||||||||||||||||||||||||||||| |||||||
Sbjct  541033  ATGGGGTCTTATGGCTGGAAGAGGCCAGCACCTTTGCTGGCTCCGGTGCGCTCGTGACGG  540974

Query  2579    CCCGTGAAAATCCACAGGAAGGAATAGTTTTCATGCCAGGTCGTACTGATAACCGCAGCA  2638
               ||||||||||||||||||||||||||||||||||||||||||||||||||||||||||||
Sbjct  540973  CCCGTGAAAATCCACAGGAAGGAATAGTTTTCATGCCAGGTCGTACTGATAACCGCAGCA  540914

Query  2639    GGTCTCCAAGGTGAACAGCCTCTAGTTGATAGAATAATGTAGATAAGGGAAGTCGGCAAA  2698
               ||||||||||||||||||||||||||||||||||||||||||||||||||||||||||||
Sbjct  540913  GGTCTCCAAGGTGAACAGCCTCTAGTTGATAGAATAATGTAGATAAGGGAAGTCGGCAAA  540854

Query  2699    ATAGATCCGTAACTTCGGGATAAGGATTGGCTCTAAGGGTCGGGTAGTGAGGGCCTTGGT  2758
               ||||||||||||||||||||||||||||||||||||||||||||||||||||||||||||
Sbjct  540853  ATAGATCCGTAACTTCGGGATAAGGATTGGCTCTAAGGGTCGGGTAGTGAGGGCCTTGGT  540794

Query  2759    CAGACGCAGCGGGCGTGCTTGTGGACTGCTTGGTGGGGCTTGCTCTGCTAGGCGGACTAC  2818
               ||||||||||||||||||||||||||| ||||||||||||||||||||||||||||||||
Sbjct  540793  CAGACGCAGCGGGCGTGCTTGTGGACTACTTGGTGGGGCTTGCTCTGCTAGGCGGACTAC  540734

Query  2819    TTGCGTGCCTTGTTGTAGACGGCCTTGGTAGGTCTCTTGTAGACCGTCGCTTGCTACAAT  2878
               |||||||||||||||||||||||||||||||||||||||||||||||| |||||||||||
Sbjct  540733  TTGCGTGCCTTGTTGTAGACGGCCTTGGTAGGTCTCTTGTAGACCGTCACTTGCTACAAT  540674

Query  2879    TAACGATCAACTTAGAACTGGTACGGACAAGGGGAAT  2915
               |||||||||||||||||||||||||||||||||||||
Sbjct  540673  TAACGATCAACTTAGAACTGGTACGGACAAGGGGAAT  540637


 Score = 5153 bits (2790),  Expect = 0.0
 Identities = 2876/2917 (99%), Gaps = 8/2917 (0%)
 Strand=Plus/Minus

Query  1       CAAGGTTTCCGTAGGTGAACCTGCGGAAGGATCATTAAAGAAATTTAATAATTTTGAAAA  60
               ||||||||||||||||||||||||||||||||||||||||||||||||||||||||| | 
Sbjct  494184  CAAGGTTTCCGTAGGTGAACCTGCGGAAGGATCATTAAAGAAATTTAATAATTTTGATAT  494125

Query  61      TGGAtttttttGTTTTGGCAAGAGCATGAGAGCTTTTACTGGGCAAGAAGACAAGAGATG  120
               |||||||||| |||||||||||||| ||||||||||||||||||||||||||||||||||
Sbjct  494124  TGGATTTTTT-GTTTTGGCAAGAGCGTGAGAGCTTTTACTGGGCAAGAAGACAAGAGATG  494066

Query  121     GAGAGTCCAGCCGGGCCTGCGCTTAAGTGCGCGGTCTTGCTAGGCTTGTAAGTTTCTTTC  180
               |||||||||||||||||||||||||||||||||||||||||||||||| || ||||||||
Sbjct  494065  GAGAGTCCAGCCGGGCCTGCGCTTAAGTGCGCGGTCTTGCTAGGCTTGCAAATTTCTTTC  494006

Query  181     TTGCTATTCCAAACGGTGAGAGATTTCTGTGCTTTTGTTATAGGACAATTAAAACCGTTT  240
               |||||||||||||| ||||||   |||| || ||||||||||||||||||||||||||||
Sbjct  494005  TTGCTATTCCAAACAGTGAGA--CTTCTCTGTTTTTGTTATAGGACAATTAAAACCGTTT  493948

Query  241     CAATACAACACACTGTGGAGTTTTCATATCTTTGCAACTTTTTCTTTGGGCATTCGAGCA  300
               |||||||||||||||||||||||| |||  ||||||||||||||||||||| ||||||||
Sbjct  493947  CAATACAACACACTGTGGAGTTTTTATACTTTTGCAACTTTTTCTTTGGGC-TTCGAGCA  493889

Query  301     ATCGGGGCCCAGAGGTAACAAACACAAACAATTTTATCTATTCATTAAATTTTTGTCAAA  360
               ||| | ||||||||||||||||||||||||||||||| ||||||||||||||||||||||
Sbjct  493888  ATC-GAGCCCAGAGGTAACAAACACAAACAATTTTATTTATTCATTAAATTTTTGTCAAA  493830

Query  361     AACAAGAATTTTCGTAACTGGAAATTTTAAAA-T-ATTAAAAACTTTCAACAACGGATCT  418
               |||||||||||||||||||||||||||||||| | |||||||||||||||||||||||||
Sbjct  493829  AACAAGAATTTTCGTAACTGGAAATTTTAAAAATAATTAAAAACTTTCAACAACGGATCT  493770

Query  419     CTTGGTTCTCGCATCGATGAAGAACGCAGCGAAATGCGATACGTAATGTGAATTGCAGAA  478
               ||||||||||||||||||||||||||||||||||||||||||||||||||||||||||||
Sbjct  493769  CTTGGTTCTCGCATCGATGAAGAACGCAGCGAAATGCGATACGTAATGTGAATTGCAGAA  493710

Query  479     TTCCGTGAATCATCGAATCTTTGAACGCACATTGCGCCCCTTGGTATTCCAGGGGGCATG  538
               ||||||||||||||||||||||||||||||||||||||||||||||||||||||||||||
Sbjct  493709  TTCCGTGAATCATCGAATCTTTGAACGCACATTGCGCCCCTTGGTATTCCAGGGGGCATG  493650

Query  539     CCTGTTTGAGCGTCATTTCCTTCTCAAACATTCTGTTTGGTAGTGAGTGATACTCTTTGG  598
               |||||||||||||||||||||||||||||||||||||||||||||||||||||||| |||
Sbjct  493649  CCTGTTTGAGCGTCATTTCCTTCTCAAACATTCTGTTTGGTAGTGAGTGATACTCTCTGG  493590

Query  599     AGTTAACTTGAAATTGCTGGCCTTTTCATTGGATGttttttttCCAAAGAGAGGTTTCTC  658
               ||||||||||||||||||||||||||||||||||||||||||||||||||||||||||||
Sbjct  493589  AGTTAACTTGAAATTGCTGGCCTTTTCATTGGATGTTTTTTTTCCAAAGAGAGGTTTCTC  493530

Query  659     TGCGTGCTTGAGGTATAATGCAAGTACGGTCGTTTTAGGTTTTACCAACTGCGGCTAATC  718
               ||||||||||||||||||||||||||||||||||||||||||||||||||||||||||||
Sbjct  493529  TGCGTGCTTGAGGTATAATGCAAGTACGGTCGTTTTAGGTTTTACCAACTGCGGCTAATC  493470

Query  719     tttttttATACTGAGCGTATTGGAACGTTATCGATAAGAAGAGAGCGTCTAGGCGAACAA  778
               ||||||  |||||||||||||| |||||||||||||||||||||||||||||||||||||
Sbjct  493469  TTTTTT-GTACTGAGCGTATTGAAACGTTATCGATAAGAAGAGAGCGTCTAGGCGAACAA  493411

Query  779     TGTTCTTAAAGTTTGACCTCAAATCAGGTAGGAGTACCCGCTGAACTTAAGCATATCAAT  838
               ||||||||||||||||||||||||||||||||||||||||||||||||||||||||||||
Sbjct  493410  TGTTCTTAAAGTTTGACCTCAAATCAGGTAGGAGTACCCGCTGAACTTAAGCATATCAAT  493351

Query  839     AAGCGGAGGAAAAGAAACCAACCGGGATTGCCTTAGTAACGGCGAGTGAAGCGGCAAAAG  898
               ||||||||||||||||||||||||||||||||||||||||||||||||||||||||||||
Sbjct  493350  AAGCGGAGGAAAAGAAACCAACCGGGATTGCCTTAGTAACGGCGAGTGAAGCGGCAAAAG  493291

Query  899     CTCAAATTTGAAATCTGGTACCTTCGGTGCCCGAGTTGTAATTTGGAGAGGGCAACTTTG  958
               |||||||||||||||||||||||| |||||||||||||||||||||||||||||||||||
Sbjct  493290  CTCAAATTTGAAATCTGGTACCTTTGGTGCCCGAGTTGTAATTTGGAGAGGGCAACTTTG  493231

Query  959     GGGCCGTTCCTTGTCTATGTTCCTTGGAACAGGACGTCATAGAGGGTGAGAATCCCGTGT  1018
               || |||||||||||||||||||||||||||||||||||||||||||||||||||||||||
Sbjct  493230  GGACCGTTCCTTGTCTATGTTCCTTGGAACAGGACGTCATAGAGGGTGAGAATCCCGTGT  493171

Query  1019    GGCGAGGAGTGCGGTTCTTTGTAAAGTGCCTTCGAAGAGTCGAGTTGTTTGGGAATGCAG  1078
               |||||||||||||||||| |||||||||||||||||||||||||||||||||||||||||
Sbjct  493170  GGCGAGGAGTGCGGTTCTATGTAAAGTGCCTTCGAAGAGTCGAGTTGTTTGGGAATGCAG  493111

Query  1079    CTCTAAGTGGGTGGTAAATTCCATCTAAAGCTAAATATTGGCGAGAGACCGATAGCGAAC  1138
               ||||||||||||||||||||||||||||||||||||||||||||||||||||||||||||
Sbjct  493110  CTCTAAGTGGGTGGTAAATTCCATCTAAAGCTAAATATTGGCGAGAGACCGATAGCGAAC  493051

Query  1139    AAGTACAGTGATGGAAAGATGAAAAGAACTTTGAAAAGAGAGTGAAAAAGTACGTGAAAT  1198
               ||||||||||||||||||||||||||||||||||||||||||||||||||||||||||||
Sbjct  493050  AAGTACAGTGATGGAAAGATGAAAAGAACTTTGAAAAGAGAGTGAAAAAGTACGTGAAAT  492991

Query  1199    TGTTGAAAGGGAAGGGCATTTGATCAGACATGGTGTTTTGTGCCCTCTGCTCCTTGTGGG  1258
               |||||||||||||||||||||||||||||||||||||||| |||||||||||||||||||
Sbjct  492990  TGTTGAAAGGGAAGGGCATTTGATCAGACATGGTGTTTTGCGCCCTCTGCTCCTTGTGGG  492931

Query  1259    TAGGGGAATCTCGCATTTCACTGGGCCAGCATCAGTTTTGGTGGCAGGATAAATCCATAG  1318
               | ||||||||||||| |||||||||||||||||||||||||||||||||||||||| |||
Sbjct  492930  TGGGGGAATCTCGCAGTTCACTGGGCCAGCATCAGTTTTGGTGGCAGGATAAATCCGTAG  492871

Query  1319    GAATGTAGCTTGCCTCGGTAAGTATTATAGCCTGTGGGAATACTGCCAGCTGGGACTGAG  1378
               ||||||| ||||| |||| |||||||||||||| ||||||||||||||||||||||||||
Sbjct  492870  GAATGTAACTTGCTTCGGGAAGTATTATAGCCTATGGGAATACTGCCAGCTGGGACTGAG  492811

Query  1379    GACTGCGACGTAAGTCAAGGATGCTGGCATAATGGTTATATGCCGCCCGTCTTGAAACAC  1438
               ||||||||||||||||||||||||||||||||||||||||||||||||||||||||||||
Sbjct  492810  GACTGCGACGTAAGTCAAGGATGCTGGCATAATGGTTATATGCCGCCCGTCTTGAAACAC  492751

Query  1439    GGACCAAGGAGTCTAACGTCTATGCGAGTGTTTGGGTGTAAAACCCATACGCGTAATGAA  1498
               ||||||||||||||||||||||||| ||||||||||||||||||||||||||||||||||
Sbjct  492750  GGACCAAGGAGTCTAACGTCTATGCAAGTGTTTGGGTGTAAAACCCATACGCGTAATGAA  492691

Query  1499    AGTGAACGTAGGTTGGGGCCTCGCAAGAGGTGCACAATCGACCGATCCTGATGTCTTCGG  1558
               ||||||||||||||||||||||||||||||||||||||||||||||||||||||||||||
Sbjct  492690  AGTGAACGTAGGTTGGGGCCTCGCAAGAGGTGCACAATCGACCGATCCTGATGTCTTCGG  492631

Query  1559    ATGGATTTGAGTAAGAGCATAGCTGTTGGGACCCGAAAGATGGTGAACTATGCCTGAATA  1618
               ||||||||||||||||||||||||||||||||||||||||||||||||||||||||||||
Sbjct  492630  ATGGATTTGAGTAAGAGCATAGCTGTTGGGACCCGAAAGATGGTGAACTATGCCTGAATA  492571

Query  1619    GGGTGAAGCCAGAGGAAACTCTGGTGGAGGCTCGTAGCGGTTCTGACGTGCAAATCGATC  1678
               ||||||||||||||||||||||||||||||||||||||||||||||||||||||||||||
Sbjct  492570  GGGTGAAGCCAGAGGAAACTCTGGTGGAGGCTCGTAGCGGTTCTGACGTGCAAATCGATC  492511

Query  1679    GTCGAATTTGGGTATAGGGGCGAAAGACTAATCGAACCATCTAGTAGCTGGTTCCTGCCG  1738
               ||||||||||||||||||||||||||||||||||||||||||||||||||||||||||||
Sbjct  492510  GTCGAATTTGGGTATAGGGGCGAAAGACTAATCGAACCATCTAGTAGCTGGTTCCTGCCG  492451

Query  1739    AAGTTTCCCTCAGGATAGCAGAAGCTCGTATCAGTTTTATGAGGTAAAGCGAATGATTAG  1798
               ||||||||||||||||||||||||||||||||||||||||||||||||||||||||||||
Sbjct  492450  AAGTTTCCCTCAGGATAGCAGAAGCTCGTATCAGTTTTATGAGGTAAAGCGAATGATTAG  492391

Query  1799    AGGTTCCGGGGTCGAAATGACCTTGACCTATTCTCAAACTTTAAATATGTAAGAAGTCCT  1858
               ||||||||||||||||||||||||||||||||||||||||||||||||||||||||||||
Sbjct  492390  AGGTTCCGGGGTCGAAATGACCTTGACCTATTCTCAAACTTTAAATATGTAAGAAGTCCT  492331

Query  1859    TGTTACTTAATTGAACGTGGACATTTGAATGAAGAGCTTTTAGTGGGCCATTTTTGGTAA  1918
               ||||||||||||||||||||||||||||||||||||||||||||||||||||||||||||
Sbjct  492330  TGTTACTTAATTGAACGTGGACATTTGAATGAAGAGCTTTTAGTGGGCCATTTTTGGTAA  492271

Query  1919    GCAGAACTGGCGATGCGGGATGAACCGAACGTAGAGTTAAGGTGCCGGAATACACGCTCA  1978
               ||||||||||||||||||||||||||||||||||||||||||||||||||||||||||||
Sbjct  492270  GCAGAACTGGCGATGCGGGATGAACCGAACGTAGAGTTAAGGTGCCGGAATACACGCTCA  492211

Query  1979    TCAGACACCACAAAAGGTGTTAGTTCATCTAGACAGCCGGACGGTGGCCATGGAAGTCGG  2038
               ||||||||||||||||||||||||||||||||||||||||||||||||||||||||||||
Sbjct  492210  TCAGACACCACAAAAGGTGTTAGTTCATCTAGACAGCCGGACGGTGGCCATGGAAGTCGG  492151

Query  2039    AATCCGCTAAGGAGTGTGTAACAACTCACCGGCCGAATGAACTAGCCCTGAAAATGGATG  2098
               ||||||||||||||||||||||||||||||||||||||||||||||||||||||||||||
Sbjct  492150  AATCCGCTAAGGAGTGTGTAACAACTCACCGGCCGAATGAACTAGCCCTGAAAATGGATG  492091

Query  2099    GCGCTCAAGCGTGTTACCTATACTCTACCGTCAGGGTTGATATGATGCCCTGACGAGTAG  2158
               ||||||||||||||||||||||||||||||||||||||||||||||||||||||||||||
Sbjct  492090  GCGCTCAAGCGTGTTACCTATACTCTACCGTCAGGGTTGATATGATGCCCTGACGAGTAG  492031

Query  2159    GCAGGCGTGGAGGTCAGTGACGAAGCCTAGACCGTAAGGTCGGGTCGAACGGCCTCTAGT  2218
               |||||||| |||||||||||||||||||||||||||||||||||||||||||||||||||
Sbjct  492030  GCAGGCGTAGAGGTCAGTGACGAAGCCTAGACCGTAAGGTCGGGTCGAACGGCCTCTAGT  491971

Query  2219    GCAGATCTTGGTGGTAGTAGCAAATATTCAAATGAGAACTTTGAAGACTGAAGTGGGGAA  2278
               ||||||||||||||||||||||||||||||||||||||||||||||||||||||||||||
Sbjct  491970  GCAGATCTTGGTGGTAGTAGCAAATATTCAAATGAGAACTTTGAAGACTGAAGTGGGGAA  491911

Query  2279    AGGTTCCACGTCAACAGCAGTTGGACGTGGGTTAGTCGATCCTAAGAGATGGGGAAGCTC  2338
               ||||||||||||||||||||||||||||||||||||||||||||||||||||||||||||
Sbjct  491910  AGGTTCCACGTCAACAGCAGTTGGACGTGGGTTAGTCGATCCTAAGAGATGGGGAAGCTC  491851

Query  2339    CGTTTCAAAGGCCTGATTTTATGCAGGCCACCATCGAAAGGGAATCCGGTTAAGATTCCG  2398
               ||||||||||||||||||||||||||||||||||||||||||||||||||||||||||||
Sbjct  491850  CGTTTCAAAGGCCTGATTTTATGCAGGCCACCATCGAAAGGGAATCCGGTTAAGATTCCG  491791

Query  2399    GAACCTGGATATGGATTCTTCACGGTAACGTAACTGAATGTGGAGACGTCGGCGCGAGCC  2458
               ||||||||||||||||||||||||||||||||||||||||||||||||||||||||||||
Sbjct  491790  GAACCTGGATATGGATTCTTCACGGTAACGTAACTGAATGTGGAGACGTCGGCGCGAGCC  491731

Query  2459    CTGGGAGGAGTTATCTTTTCTTCTTAACAGCTTATCACCCCGGAATTGGTTTATCCGGAG  2518
               ||||||||||||||||||||||||||||||||||||||||||||||||||||||||||||
Sbjct  491730  CTGGGAGGAGTTATCTTTTCTTCTTAACAGCTTATCACCCCGGAATTGGTTTATCCGGAG  491671

Query  2519    ATGGGGTCTTATGGCTGGAAGAGGCCAGCACCTTTGCTGGCTCCGGTGCGCTTGTGACGG  2578
               |||||||||||||||||||||||||||||||||||||||||||||||||||| |||||||
Sbjct  491670  ATGGGGTCTTATGGCTGGAAGAGGCCAGCACCTTTGCTGGCTCCGGTGCGCTCGTGACGG  491611

Query  2579    CCCGTGAAAATCCACAGGAAGGAATAGTTTTCATGCCAGGTCGTACTGATAACCGCAGCA  2638
               ||||||||||||||||||||||||||||||||||||||||||||||||||||||||||||
Sbjct  491610  CCCGTGAAAATCCACAGGAAGGAATAGTTTTCATGCCAGGTCGTACTGATAACCGCAGCA  491551

Query  2639    GGTCTCCAAGGTGAACAGCCTCTAGTTGATAGAATAATGTAGATAAGGGAAGTCGGCAAA  2698
               ||||||||||||||||||||||||||||||||||||||||||||||||||||||||||||
Sbjct  491550  GGTCTCCAAGGTGAACAGCCTCTAGTTGATAGAATAATGTAGATAAGGGAAGTCGGCAAA  491491

Query  2699    ATAGATCCGTAACTTCGGGATAAGGATTGGCTCTAAGGGTCGGGTAGTGAGGGCCTTGGT  2758
               ||||||||||||||||||||||||||||||||||||||||||||||||||||||||||||
Sbjct  491490  ATAGATCCGTAACTTCGGGATAAGGATTGGCTCTAAGGGTCGGGTAGTGAGGGCCTTGGT  491431

Query  2759    CAGACGCAGCGGGCGTGCTTGTGGACTGCTTGGTGGGGCTTGCTCTGCTAGGCGGACTAC  2818
               ||||||||||||||||||||||||||| ||||||||||||||||||||||||||||||||
Sbjct  491430  CAGACGCAGCGGGCGTGCTTGTGGACTACTTGGTGGGGCTTGCTCTGCTAGGCGGACTAC  491371

Query  2819    TTGCGTGCCTTGTTGTAGACGGCCTTGGTAGGTCTCTTGTAGACCGTCGCTTGCTACAAT  2878
               |||||||||||||||||||||||||||||||||||||||||||||||| |||||||||||
Sbjct  491370  TTGCGTGCCTTGTTGTAGACGGCCTTGGTAGGTCTCTTGTAGACCGTCACTTGCTACAAT  491311

Query  2879    TAACGATCAACTTAGAACTGGTACGGACAAGGGGAAT  2915
               |||||||||||||||||||||||||||||||||||||
Sbjct  491310  TAACGATCAACTTAGAACTGGTACGGACAAGGGGAAT  491274


 Score = 5103 bits (2763),  Expect = 0.0
 Identities = 2868/2917 (98%), Gaps = 14/2917 (0%)
 Strand=Plus/Minus

Query  1       CAAGGTTTCCGTAGGTGAACCTGCGGAAGGATCATTAAAGAAATTTAATAATTTTGAAAA  60
               ||||||||||||||||||||||||||||||||||||||||||||||||||||||||| | 
Sbjct  503214  CAAGGTTTCCGTAGGTGAACCTGCGGAAGGATCATTAAAGAAATTTAATAATTTTGATAT  503155

Query  61      TGGAtttttttGTTTTGGCAAGAGCATGAGAGCTTTTACTGGGCAAGAAGACAAGAGATG  120
               ||||||||||||||| ||||||||| ||||||||||||||||||||||||||||||||||
Sbjct  503154  TGGATTTTTTTGTTT-GGCAAGAGCGTGAGAGCTTTTACTGGGCAAGAAGACAAGAGATG  503096

Query  121     GAGAGTCCAGCCGGGCCTGCGCTTAAGTGCGCGGTCTTGCTAGGCTTGTAAGTTTCTTTC  180
               |||||||||||||||||||||||||||||||||||||||||||||||| || ||||||||
Sbjct  503095  GAGAGTCCAGCCGGGCCTGCGCTTAAGTGCGCGGTCTTGCTAGGCTTGCAAATTTCTTTC  503036

Query  181     TTGCTATTCCAAACGGTGAGAGATTTCTGTGCTTTTGTTATAGGACAATTAAAACCGTTT  240
               |||||||||||||| ||||||   |||| || ||||||||||||||||||||||||||||
Sbjct  503035  TTGCTATTCCAAACAGTGAGA--CTTCTCTGTTTTTGTTATAGGACAATTAAAACCGTTT  502978

Query  241     CAATACAACACACTGTGGAGTTTTCATATCTTTGCAACTTTTTCTTTGGGCATTCGAGCA  300
               |||||||||||||||||||||||| |||  ||||||||||||||||||||| ||||||| 
Sbjct  502977  CAATACAACACACTGTGGAGTTTTTATACTTTTGCAACTTTTTCTTTGGGC-TTCGAGC-  502920

Query  301     ATCGGGGCCCAGAGGTAACAAACACAAACAATTTTATCTATTCATTAAATTTTTGTCAAA  360
               ||| | ||||||||||||||||||||||||||||||| ||||||||||||||||||||||
Sbjct  502919  ATC-GAGCCCAGAGGTAACAAACACAAACAATTTTATTTATTCATTAAATTTTTGTCAAA  502861

Query  361     AACAAGAATTTTCGTAACTGGAAATTTTAAAA-TATTAAAAACTTTCAACAACGGATCTC  419
               | |||||||||||||||||||||||||||||| || | ||||||||||||||||||||||
Sbjct  502860  A-CAAGAATTTTCGTAACTGGAAATTTTAAAAATAATTAAAACTTTCAACAACGGATCTC  502802

Query  420     TTGGTTCTCGCATCGATGAAGAACGCAGCGAAATGCGATACGTAATGTGAATTGCAGAAT  479
               ||||||||||||||||||||||||||||||||||||||||||||||||||||||||||||
Sbjct  502801  TTGGTTCTCGCATCGATGAAGAACGCAGCGAAATGCGATACGTAATGTGAATTGCAGAAT  502742

Query  480     TCCGTGAATCATCGAATCTTTGAACGCACATTGCGCCCCTTGGTATTCCAGGGGGCATGC  539
               ||||||||||||||||||||||||||||||||||||||||||||||||||||||||||||
Sbjct  502741  TCCGTGAATCATCGAATCTTTGAACGCACATTGCGCCCCTTGGTATTCCAGGGGGCATGC  502682

Query  540     CTGTTTGAGCGTCATTTCCTTCTCAAACATTCTGTTTGGTAGTGAGTGATACTCTTTGGA  599
               ||||||||||||||||||||||||||||||||||||||||||||||||||||||| ||||
Sbjct  502681  CTGTTTGAGCGTCATTTCCTTCTCAAACATTCTGTTTGGTAGTGAGTGATACTCTCTGGA  502622

Query  600     GTTAACTTGAAATTGCTGGCCTTTTCATTGGATGttttttttCCAAAGAGAGGTTTCTCT  659
               ||||||||||||||||||||||||||||||||||||||||||||||||||||||||||||
Sbjct  502621  GTTAACTTGAAATTGCTGGCCTTTTCATTGGATGTTTTTTTTCCAAAGAGAGGTTTCTCT  502562

Query  660     GCGTGCTTGAGGTATAATGCAAGTACGGTCGTTTTAGGTTTTACCAACTGCGGCTAATCt  719
               ||||||||||||||||||||||||||||||||||||||||||||||||||||||||||||
Sbjct  502561  GCGTGCTTGAGGTATAATGCAAGTACGGTCGTTTTAGGTTTTACCAACTGCGGCTAATCT  502502

Query  720     ttttttATACTGAGCGTATTGGAACGTTATCGATAAGAAGAGAGCGTCTAGGCGAACAAT  779
               |||||  |||||||||||||| ||||||||||||||||||||||||||||||||||||||
Sbjct  502501  TTTTT-GTACTGAGCGTATTGAAACGTTATCGATAAGAAGAGAGCGTCTAGGCGAACAAT  502443

Query  780     GTTCTTAAAGTTTGACCTCAAATCAGGTAGGAGTACCCGCTGAACTTAAGCATATCAATA  839
               |||||||||||| |||||||||||||||||||||||||||||||||||||||||||||||
Sbjct  502442  GTTCTTAAAGTT-GACCTCAAATCAGGTAGGAGTACCCGCTGAACTTAAGCATATCAATA  502384

Query  840     AGCGGAGGAAAAGAAACCAACCGGGATTGCCTTAGTAACGGCGAGTGAAGCGGCAAAAGC  899
               ||||||||||||||||||||||||||||||||||||||||||||||||||||||||||||
Sbjct  502383  AGCGGAGGAAAAGAAACCAACCGGGATTGCCTTAGTAACGGCGAGTGAAGCGGCAAAAGC  502324

Query  900     TCAAATTTGAAATCTGGTACCTTCGGTGCCCGAGTTGTAATTTGGAGAGGGCAACTTTGG  959
               ||||||||||||||||||||||| ||||||||||||||||||||||||||||||||||||
Sbjct  502323  TCAAATTTGAAATCTGGTACCTTTGGTGCCCGAGTTGTAATTTGGAGAGGGCAACTTTGG  502264

Query  960     GGCCGTTCCTTGTCTATGTTCCTTGGAACAGGACGTCATAGAGGGTGAGAATCCCGTGTG  1019
               | ||||||||||||||||||||||||||||||||||||||||||||||||||||||||||
Sbjct  502263  GACCGTTCCTTGTCTATGTTCCTTGGAACAGGACGTCATAGAGGGTGAGAATCCCGTGTG  502204

Query  1020    GCGAGGAGTGCGGTTCTTTGTAAAGTGCCTTCGAAGAGTCGAGTTGTTTGGGAATGCAGC  1079
               ||||||||||||||||| ||||||||||||||||||||||||||||||||||||||||||
Sbjct  502203  GCGAGGAGTGCGGTTCTATGTAAAGTGCCTTCGAAGAGTCGAGTTGTTTGGGAATGCAGC  502144

Query  1080    TCTAAGTGGGTGGTAAATTCCATCTAAAGCTAAATATTGGCGAGAGACCGATAGCGAACA  1139
               ||||||||||||||||||||||||||||||||||||||||||||||||||||||||||||
Sbjct  502143  TCTAAGTGGGTGGTAAATTCCATCTAAAGCTAAATATTGGCGAGAGACCGATAGCGAACA  502084

Query  1140    AGTACAGTGATGGAAAGATGAAAAGAACTTTGAAAAGAGAGTGAAAAAGTACGTGAAATT  1199
               ||||||||||||||||||||||||||||||||||||||||||||||||||||||||||||
Sbjct  502083  AGTACAGTGATGGAAAGATGAAAAGAACTTTGAAAAGAGAGTGAAAAAGTACGTGAAATT  502024

Query  1200    GTTGAAAGGGAAGGGCATTTGATCAGACATGGTGTTTTGTGCCCTCTGCTCCTTGTGGGT  1259
               ||||||||||||||||||||||||||||||||||||||| ||||||||||||||||||||
Sbjct  502023  GTTGAAAGGGAAGGGCATTTGATCAGACATGGTGTTTTGCGCCCTCTGCTCCTTGTGGGT  501964

Query  1260    AGGGGAATCTCGCATTTCACTGGGCCAGCATCAGTTTTGGTGGCAGGATAAATCCATAGG  1319
                ||||||||||||| |||||||||||||||||||||| ||||||||||||| ||| ||||
Sbjct  501963  GGGGGAATCTCGCAGTTCACTGGGCCAGCATCAGTTT-GGTGGCAGGATAA-TCCGTAGG  501906

Query  1320    AATGTAGCTTGCCTCGGTAAGTATTATAGCCTGTGGGAATACTGCCAGCTGGGACTGAGG  1379
               |||||| ||||| |||| |||||||||||||| |||||||||||||||||||||||||||
Sbjct  501905  AATGTAACTTGCTTCGGGAAGTATTATAGCCTATGGGAATACTGCCAGCTGGGACTGAGG  501846

Query  1380    ACTGCGACGTAAGTCAAGGATGCTGGCATAATGGTTATATGCCGCCCGTCTTGAAACACG  1439
               ||||||||||||||||||||||||||||||||||||||||||||||||||||||||||||
Sbjct  501845  ACTGCGACGTAAGTCAAGGATGCTGGCATAATGGTTATATGCCGCCCGTCTTGAAACACG  501786

Query  1440    GACCAAGGAGTCTAACGTCTATGCGAGTGTTTGGG-TGTAAAACCCATACGCGTAATGAA  1498
               |||||||||||||||||||||||| |||||||||| ||||||||||||||||||||||||
Sbjct  501785  GACCAAGGAGTCTAACGTCTATGCAAGTGTTTGGGGTGTAAAACCCATACGCGTAATGAA  501726

Query  1499    AGTGAACGTAGGTTGGGGCCTCGCAAGAGGTGCACAATCGACCGATCCTGATGTCTTCGG  1558
                |||||||||||||||||||||||||||||||||||||||||||||||||||||||||||
Sbjct  501725  -GTGAACGTAGGTTGGGGCCTCGCAAGAGGTGCACAATCGACCGATCCTGATGTCTTCGG  501667

Query  1559    ATGGATTTGAGTAAGAGCATAGCTGTTGGGACCCGAAAGATGGTGAACTATGCCTGAATA  1618
               ||||||||||||||||||||||||||||||||||||||||||||||||||||||||||||
Sbjct  501666  ATGGATTTGAGTAAGAGCATAGCTGTTGGGACCCGAAAGATGGTGAACTATGCCTGAATA  501607

Query  1619    GGGTGAAGCCAGAGGAAACTCTGGTGGAGGCTCGTAGCGGTTCTGACGTGCAAATCGATC  1678
               ||||||||||||||||||||||||||||||||||||||||||||||||||||||||||||
Sbjct  501606  GGGTGAAGCCAGAGGAAACTCTGGTGGAGGCTCGTAGCGGTTCTGACGTGCAAATCGATC  501547

Query  1679    GTCGAATTTGGGTATAGGGGCGAAAGACTAATCGAACCATCTAGTAGCTGGTTCCTGCCG  1738
               ||||||||||||||||||||||||||||||||||||||||||||||||||||||||||||
Sbjct  501546  GTCGAATTTGGGTATAGGGGCGAAAGACTAATCGAACCATCTAGTAGCTGGTTCCTGCCG  501487

Query  1739    AAGTTTCCCTCAGGATAGCAGAAGCTCGTATCAGTTTTATGAGGTAAAGCGAATGATTAG  1798
               ||||||||||||||||||||||||||||||||||||||||||||||||||||||||||||
Sbjct  501486  AAGTTTCCCTCAGGATAGCAGAAGCTCGTATCAGTTTTATGAGGTAAAGCGAATGATTAG  501427

Query  1799    AGGTTCCGGGGTCGAAATGACCTTGACCTATTCTCAAACTTTAAATATGTAAGAAGTCCT  1858
               ||||||||||||||||||||||||||||||||||||||||||||||||||||||||||||
Sbjct  501426  AGGTTCCGGGGTCGAAATGACCTTGACCTATTCTCAAACTTTAAATATGTAAGAAGTCCT  501367

Query  1859    TGTTACTTAATTGAACGTGGACATTTGAATGAAGAGCTTTTAGTGGGCCATTTTTGGTAA  1918
               ||||||||||||||||||||||||||||||||||||||||||||||||||||||||||||
Sbjct  501366  TGTTACTTAATTGAACGTGGACATTTGAATGAAGAGCTTTTAGTGGGCCATTTTTGGTAA  501307

Query  1919    GCAGAACTGGCGATGCGGGATGAACCGAACGTAGAGTTAAGGTGCCGGAATACACGCTCA  1978
               ||||||||||||||||||||||||||||||||||||||||||||||||||||||||||||
Sbjct  501306  GCAGAACTGGCGATGCGGGATGAACCGAACGTAGAGTTAAGGTGCCGGAATACACGCTCA  501247

Query  1979    TCAGACACCACAAAAGGTGTTAGTTCATCTAGACAGCCGGACGGTGGCCATGGAAGTCGG  2038
               ||||||||||||||||||||||||||||||||||||||||||||||||||||||||||||
Sbjct  501246  TCAGACACCACAAAAGGTGTTAGTTCATCTAGACAGCCGGACGGTGGCCATGGAAGTCGG  501187

Query  2039    AATCCGCTAAGGAGTGTGTAACAACTCACCGGCCGAATGAACTAGCCCTGAAAATGGATG  2098
               ||||||||||||||||||||||||||||||||||||||||||||||||||||||||||||
Sbjct  501186  AATCCGCTAAGGAGTGTGTAACAACTCACCGGCCGAATGAACTAGCCCTGAAAATGGATG  501127

Query  2099    GCGCTCAAGCGTGTTACCTATACTCTACCGTCAGGGTTGATATGATGCCCTGACGAGTAG  2158
               ||||||||||||||||||||||||||||||||||||||||||||||||||||||||||||
Sbjct  501126  GCGCTCAAGCGTGTTACCTATACTCTACCGTCAGGGTTGATATGATGCCCTGACGAGTAG  501067

Query  2159    GCAGGCGTGGAGGTCAGTGACGAAGCCTAGACCGTAAGGTCGGGTCGAACGGCCTCTAGT  2218
               |||||||| |||||||||||||||||||||||||||||||||||||||||||||||||||
Sbjct  501066  GCAGGCGTAGAGGTCAGTGACGAAGCCTAGACCGTAAGGTCGGGTCGAACGGCCTCTAGT  501007

Query  2219    GCAGATCTTGGTGGTAGTAGCAAATATTCAAATGAGAACTTTGAAGACTGAAGTGGGGAA  2278
               ||||||||||||||||||||||||||||||||||||||||||||||||||||||||||||
Sbjct  501006  GCAGATCTTGGTGGTAGTAGCAAATATTCAAATGAGAACTTTGAAGACTGAAGTGGGGAA  500947

Query  2279    AGGTTCCACGTCAACAGCAGTTGGACGTGGGTTAGTCGATCCTAAGAGATGGGGAAGCTC  2338
               ||||||||||||||||||||||||||||||||||||||||||||||||||||||||||||
Sbjct  500946  AGGTTCCACGTCAACAGCAGTTGGACGTGGGTTAGTCGATCCTAAGAGATGGGGAAGCTC  500887

Query  2339    CGTTTCAAAGGCCTGATTTTATGCAGGCCACCATCGAAAGGGAATCCGGTTAAGATTCCG  2398
               ||||||||||||||||||||||||||||||||||||||||||||||||||||||||||||
Sbjct  500886  CGTTTCAAAGGCCTGATTTTATGCAGGCCACCATCGAAAGGGAATCCGGTTAAGATTCCG  500827

Query  2399    GAACCTGGATATGGATTCTTCACGGTAACGTAACTGAATGTGGAGACGTCGGCGCGAGCC  2458
               ||||||||||||||||||||||||||||||||||||||||||||||||||||||||||||
Sbjct  500826  GAACCTGGATATGGATTCTTCACGGTAACGTAACTGAATGTGGAGACGTCGGCGCGAGCC  500767

Query  2459    CTGGGAGGAGTTATCTTTTCTTCTTAACAGCTTATCACCCCGGAATTGGTTTATCCGGAG  2518
               ||||||||||||||||||||||||||||||||||||||||||||||||||||||||||||
Sbjct  500766  CTGGGAGGAGTTATCTTTTCTTCTTAACAGCTTATCACCCCGGAATTGGTTTATCCGGAG  500707

Query  2519    ATGGGGTCTTATGGCTGGAAGAGGCCAGCACCTTTGCTGGCTCCGGTGCGCTTGTGACGG  2578
               |||||||||||||||||||||||||||||||||||||||||||||||||||| |||||||
Sbjct  500706  ATGGGGTCTTATGGCTGGAAGAGGCCAGCACCTTTGCTGGCTCCGGTGCGCTCGTGACGG  500647

Query  2579    CCCGTGAAAATCCACAGGAAGGAATAGTTTTCATGCCAGGTCGTACTGATAACCGCAGCA  2638
               ||||||||||||||||||||||||||||||||||||||||||||||||||||||||||||
Sbjct  500646  CCCGTGAAAATCCACAGGAAGGAATAGTTTTCATGCCAGGTCGTACTGATAACCGCAGCA  500587

Query  2639    GGTCTCCAAGGTGAACAGCCTCTAGTTGATAGAATAATGTAGATAAGGGAAGTCGGCAAA  2698
               ||||||||||||||||||||||||||||||||||||||||||||||||||||||||||||
Sbjct  500586  GGTCTCCAAGGTGAACAGCCTCTAGTTGATAGAATAATGTAGATAAGGGAAGTCGGCAAA  500527

Query  2699    ATAGATCCGTAACTTCGGGATAAGGATTGGCTCTAAGGGTCGGGTAGTGAGGGCCTTGGT  2758
               ||||||||||||||||||||||||||||||||||||||||||||||||||||||||||||
Sbjct  500526  ATAGATCCGTAACTTCGGGATAAGGATTGGCTCTAAGGGTCGGGTAGTGAGGGCCTTGGT  500467

Query  2759    CAGACGCAGCGGGCGTGCTTGTGGACTGCTTGGTGGGGCTTGCTCTGCTAGGCGGACTAC  2818
               ||||||||||||||||||||||||||| ||||||||||||||||||||||||||||||||
Sbjct  500466  CAGACGCAGCGGGCGTGCTTGTGGACTACTTGGTGGGGCTTGCTCTGCTAGGCGGACTAC  500407

Query  2819    TTGCGTGCCTTGTTGTAGACGGCCTTGGTAGGTCTCTTGTAGACCGTCGCTTGCTACAAT  2878
               |||||||||||||||||||||||||||||||||||||||||||||||| |||||||||||
Sbjct  500406  TTGCGTGCCTTGTTGTAGACGGCCTTGGTAGGTCTCTTGTAGACCGTCACTTGCTACAAT  500347

Query  2879    TAACGATCAACTTAGAACTGGTACGGACAAGGGGAAT  2915
               |||||||||||||||||||||||||||||||||||||
Sbjct  500346  TAACGATCAACTTAGAACTGGTACGGACAAGGGGAAT  500310


 Score = 5022 bits (2719),  Expect = 0.0
 Identities = 2861/2924 (98%), Gaps = 31/2924 (1%)
 Strand=Plus/Minus

Query  1       CAAGGTTTCCGTAGGTGAACCTGCGGAAGGATCATTAAAGAAATTTAATAATTTTGAAAA  60
               ||||||||||||||||||||||||||||||||||||||||||||||||||||||||| | 
Sbjct  525481  CAAGGTTTCCGTAGGTGAACCTGCGGAAGGATCATTAAAGAAATTTAATAATTTTGATAT  525422

Query  61      TGGAtttttttGTTTTGGCAAGAGCATGAGAGCTTTTACTGGGCAAGAAGACAAGAGATG  120
               ||||||||||||||||||||||||| ||||||||||||||||||||||||||||||||||
Sbjct  525421  TGGATTTTTTTGTTTTGGCAAGAGCGTGAGAGCTTTTACTGGGCAAGAAGACAAGAGATG  525362

Query  121     GAGAGTCCAGCCGGGCCTGCGCTTAAGTGCGCGGTCTTGCTAGGCTTGTAAGTTTCTTTC  180
               |||||||||||||||||||||||||||||||||||||||||||||||| || ||||||||
Sbjct  525361  GAGAGTCCAGCCGGGCCTGCGCTTAAGTGCGCGGTCTTGCTAGGCTTGCAAATTTCTTTC  525302

Query  181     TTGCTATTCCAAACGGTGAGAGATTTCTGTGCTTTTGTTATAGGACAATTAAAACCGTTT  240
               |||||||||||||| ||||||   |||| || ||||||||||||||||||||||||||||
Sbjct  525301  TTGCTATTCCAAACAGTGAGA--CTTCTCTG-TTTTGTTATAGGACAATTAAAACCGTTT  525245

Query  241     CAATACAACACACTGTGGAGTTTTCATATCTTTGCAACTTTTTCTTTGGGCATTCGAGCA  300
               ||||||||||| |||||||||||| |||  ||||||||||||||||||| | ||||||||
Sbjct  525244  CAATACAACAC-CTGTGGAGTTTTTATACTTTTGCAACTTTTTCTTTGG-C-TTCGAGCA  525188

Query  301     ATCGGGGCCCAGAGGTAACAAACACAAACAATTTTATCTATTCATTAAATTTTTGTCAAA  360
               ||| | ||||||||||||||||||||||||||||||| ||||||||||||||||||||||
Sbjct  525187  ATC-GAGCCCAGAGGTAACAAACACAAACAATTTTATTTATTCATTAAATTTTTGTCAAA  525129

Query  361     AACAAGAATTTTCGTAACTGGAAATTTTAAAA-T-ATTAAAAACTTTCAACAACGGATCT  418
               |||||||||||||||||||||||||||||||| | |||||||||||||||||||||||||
Sbjct  525128  AACAAGAATTTTCGTAACTGGAAATTTTAAAAATAATTAAAAACTTTCAACAACGGATCT  525069

Query  419     CTTGGTTCTCGCATCGATGAAGAACGCAGCGAAATGCGATACGTAATGTGAATTGCAGAA  478
               ||||||||||||||||||||||||||||||||||||||||||||||||||||||||||||
Sbjct  525068  CTTGGTTCTCGCATCGATGAAGAACGCAGCGAAATGCGATACGTAATGTGAATTGCAGAA  525009

Query  479     TTCCGTGAATCATCGAATCTTTGAACGCACATTGCGCCCCTTGGTATTCCAGGGGGCATG  538
               ||||||||||||||||||||||||||||||||||||||| ||||||||||||||||||||
Sbjct  525008  TTCCGTGAATCATCGAATCTTTGAACGCACATTGCGCCC-TTGGTATTCCAGGGGGCATG  524950

Query  539     CCTGTTTGAGCGTCATTTCCTTCTCAAACATTCTGTTTGGTAGTGAGTGATACTCTTTGG  598
               |||||||||||||||||||||||||||||||||||||||||||||||||||||||| |||
Sbjct  524949  CCTGTTTGAGCGTCATTTCCTTCTCAAACATTCTGTTTGGTAGTGAGTGATACTCTCTGG  524890

Query  599     AGTTAACTTGAAATTGCTGGCCTTTTCATTGGATGtttttttt-CCAAAGAGAGGTTTCT  657
               ||||||||||||||||||||||||||||||||||||||||||| ||||||||||||||||
Sbjct  524889  AGTTAACTTGAAATTGCTGGCCTTTTCATTGGATGTTTTTTTTTCCAAAGAGAGGTTTCT  524830

Query  658     CTGCGTGCTTGAGGTATAATGCAAGTACGGTCGTTTTAGGTTTTACCAACTGCGGCTAAT  717
               ||||||||||||||||||||||||||||||||||||||||||||||||||||||||||||
Sbjct  524829  CTGCGTGCTTGAGGTATAATGCAAGTACGGTCGTTTTAGGTTTTACCAACTGCGGCTAAT  524770

Query  718     CtttttttATACTGAGCGTATTGGAACGTTATCGATAAGAAGAGAGCGTCTAGGCGAACA  777
               |||||||  |||||||||||||| ||||||||||||||||||||||||||||||||||||
Sbjct  524769  CTTTTTT-GTACTGAGCGTATTG-AACGTTATCGATAAGAAGAGAGCGTCTAGGCGAACA  524712

Query  778     ATGTTCTTAAAGTTTGACCTCAAATCAGGTAGGAGTACCCGCTGAACTTAAGCATATCAA  837
               ||||||||||||||||||||||||||||||||||||||||||||||||||||||||||||
Sbjct  524711  ATGTTCTTAAAGTTTGACCTCAAATCAGGTAGGAGTACCCGCTGAACTTAAGCATATCAA  524652

Query  838     TAAGCGGAGGAAAAGAAACCAACCGGGATTGCCTTAGTAACGGCGAGTGAAGCGGCAAAA  897
               ||||||||||||||||||||||||||||||||||||||||||||||||||||||||||||
Sbjct  524651  TAAGCGGAGGAAAAGAAACCAACCGGGATTGCCTTAGTAACGGCGAGTGAAGCGGCAAAA  524592

Query  898     GCTCAAATTTGAAATCTGGTACCTTCGGTGCCCGAGTTGTAATTTGGAGAGGGCAACTTT  957
               ||||||||||||||||||||||||| |||||||||||||||||| |||||||||||||||
Sbjct  524591  GCTCAAATTTGAAATCTGGTACCTTTGGTGCCCGAGTTGTAATT-GGAGAGGGCAACTTT  524533

Query  958     GGGGCCGTTCCTTGTCTATGTTCCTTGGAACAGGACGTCATAGAGGGTGAGAATCCCGTG  1017
               ||| ||||||||||||||||||||||||||||||||||||||||||||||||||||||||
Sbjct  524532  GGGACCGTTCCTTGTCTATGTTCCTTGGAACAGGACGTCATAGAGGGTGAGAATCCCGTG  524473

Query  1018    TGGCGAGGAGTGCGGTTCTTTGTAAAGTGCCTTCGAAGAGTCGAGTTGTTTGGGAATGCA  1077
               ||||||||||||||||||| ||||||||||||||||||||||||||||||||||||||||
Sbjct  524472  TGGCGAGGAGTGCGGTTCTATGTAAAGTGCCTTCGAAGAGTCGAGTTGTTTGGGAATGCA  524413

Query  1078    GCTCTAAGTGGGTGGTAAATTCCATCTAAAGCTAAATATTGGCGAGAGACCGATAGCGAA  1137
               ||||||||||||||||||||||||||||||||||| ||||||||||||||||||||||||
Sbjct  524412  GCTCTAAGTGGGTGGTAAATTCCATCTAAAGCTAA-TATTGGCGAGAGACCGATAGCGAA  524354

Query  1138    CAAGTACAGTGATGGAAAGATGAAAAGAACTTTGAAAAGAGAGTGAAAAAGTACGTGAAA  1197
               ||||||||||||||||||||||||||||||||||||||||||||||||||||||||||||
Sbjct  524353  CAAGTACAGTGATGGAAAGATGAAAAGAACTTTGAAAAGAGAGTGAAAAAGTACGTGAAA  524294

Query  1198    TTGTTGAAAGGGAAGGGCATTTGATCAGACATGGTGTTTTGTGCCCTCTGCTCCTTGTGG  1257
               ||||||||||||||||||||||||||||||||||||||||| ||||||||||||||||||
Sbjct  524293  TTGTTGAAAGGGAAGGGCATTTGATCAGACATGGTGTTTTGCGCCCTCTGCTCCTTGTGG  524234

Query  1258    GTAGGGGAATCTCGCATTTCACTGGGCCAGCATCAGTTTTGGTGGCAGGATAAATCCATA  1317
               || ||||||||||||| ||| |||||||||||||||||||||||||||||||||||| ||
Sbjct  524233  GTGGGGGAATCTCGCAGTTC-CTGGGCCAGCATCAGTTTTGGTGGCAGGATAAATCCGTA  524175

Query  1318    GGAATGTAGCTTGCCTCGGTAAGTATTATAGCCTGTGGGAATACTGCCAGCTGGGACTGA  1377
               |||||||| ||||| |||| |||||||||||||| |||||||||||||||||||||||||
Sbjct  524174  GGAATGTAACTTGCTTCGGGAAGTATTATAGCCTATGGGAATACTGCCAGCTGGGACTGA  524115

Query  1378    GGACTGCGACGTAAGTCAAGGATGCTGGCATAATGGTTATATGCCGCCCGTCTTGAAACA  1437
               ||||||||||||||||||||||||||||||||||||||||||||||||||||||||||||
Sbjct  524114  GGACTGCGACGTAAGTCAAGGATGCTGGCATAATGGTTATATGCCGCCCGTCTTGAAACA  524055

Query  1438    CGGACCAAGGAG-TCTAACGTCTATGCGAGTG-TTTGGGTGTAAAACCCATACGCGTAAT  1495
               |||||||||||| |||||||||||||| |||| |||||||||||||||||||||||||||
Sbjct  524054  CGGACCAAGGAGGTCTAACGTCTATGCAAGTGGTTTGGGTGTAAAACCCATACGCGTAAT  523995

Query  1496    GAAAGTGAACGTAGGTTGGGGCC-TCGCAAGAGGTGCACAATCGACCGATCCTGATGTCT  1554
               ||||||||||||||||||||||| ||||||||||||||||||||||||||||||||||||
Sbjct  523994  GAAAGTGAACGTAGGTTGGGGCCCTCGCAAGAGGTGCACAATCGACCGATCCTGATGTCT  523935

Query  1555    TCGGATGGATTTGAGTAAGAGCATAGCTGTTGGGACCCGAAAGATGGTGAACTATGCCTG  1614
               ||||||||||||||||||||||||||||||||||||||||||||||||||||||||||||
Sbjct  523934  TCGGATGGATTTGAGTAAGAGCATAGCTGTTGGGACCCGAAAGATGGTGAACTATGCCTG  523875

Query  1615    AATAGGGTGAAGCCAGAGGAAACTCTGGTGG-AGGCTCGTAGCGGTTCTGACGTGCAAAT  1673
               ||||||||||||||||||||||||||||||| ||||||||||||||||||||||||||||
Sbjct  523874  AATAGGGTGAAGCCAGAGGAAACTCTGGTGGGAGGCTCGTAGCGGTTCTGACGTGCAAAT  523815

Query  1674    CGATCGTCGAATTTGGGTATAGGGGCGAAAGACTAATCGAACCATCTAGTAGCTGGTTCC  1733
               ||||||||||||||||||||||||||||||||||||||||||||||||||||||||||||
Sbjct  523814  CGATCGTCGAATTTGGGTATAGGGGCGAAAGACTAATCGAACCATCTAGTAGCTGGTTCC  523755

Query  1734    TGCCGAAGTTTCCCTCAGGATAGCAGAAGCTCGTATCAGTTTTATGAGGTAAAGCGAATG  1793
               |||||||||||||||||||||||||||||||||||||||||||||||||||| |||||||
Sbjct  523754  TGCCGAAGTTTCCCTCAGGATAGCAGAAGCTCGTATCAGTTTTATGAGGTAA-GCGAATG  523696

Query  1794    ATTAGAGGTTCCGGGGTCGAAATGACCTTGACCTATTCTCAAACTTTAAATATGTAAGAA  1853
               ||||||||||||||||||||| ||||||||||||||||||||||||||||||||||||||
Sbjct  523695  ATTAGAGGTTCCGGGGTCGAA-TGACCTTGACCTATTCTCAAACTTTAAATATGTAAGAA  523637

Query  1854    GTCCTTGTTACTTAATTGAACGTGGACATTTGAATGAAGAGCTTTTAGTGGGCCATTTTT  1913
               ||||||||||||||||||| ||||||||||||||||| ||||||||||||||||||||||
Sbjct  523636  GTCCTTGTTACTTAATTGA-CGTGGACATTTGAATGA-GAGCTTTTAGTGGGCCATTTTT  523579

Query  1914    GGTAAGCAGAACTGGCGATGCGGGATGAACCGAACGTAGAGTTAAGGTGCCGGAATACAC  1973
               ||||||||||||||||||||||||||||||||||||||||||||||||||||||||||||
Sbjct  523578  GGTAAGCAGAACTGGCGATGCGGGATGAACCGAACGTAGAGTTAAGGTGCCGGAATACAC  523519

Query  1974    GCTCATCAGACACCACAAAAGGTGTTAGTTCATCTAGACAGCCGGACGGTGGCCATGGAA  2033
               ||||||||||||||||||| ||||||||||||||||||||||||||||||||| ||||||
Sbjct  523518  GCTCATCAGACACCACAAA-GGTGTTAGTTCATCTAGACAGCCGGACGGTGGC-ATGGAA  523461

Query  2034    GTCGGAATCCGCTAAGGAGTGTGTAA-CAACTCACCGGCCGAATGAACTAGCCCTGAAAA  2092
               |||||||||||||||||||||||||| |||||||||||||||||||||||||||||||||
Sbjct  523460  GTCGGAATCCGCTAAGGAGTGTGTAAACAACTCACCGGCCGAATGAACTAGCCCTGAAAA  523401

Query  2093    TGGATGGCGCTCAAGCGTGTTACCTATACTCTACCGTCAGGGTTGATATGATGCCCTGAC  2152
               ||||||||||||||||||||||||||||||||||||||||||||||||||||||||||||
Sbjct  523400  TGGATGGCGCTCAAGCGTGTTACCTATACTCTACCGTCAGGGTTGATATGATGCCCTGAC  523341

Query  2153    GAGTAGGCAGGCGTGGAGGTCAGTGACGAAGCCTAGACCGTAAGGTCGGGTCGAACGGCC  2212
               |||||||||||||| |||||||||||||||||||||||||||||||||||||||||||||
Sbjct  523340  GAGTAGGCAGGCGTAGAGGTCAGTGACGAAGCCTAGACCGTAAGGTCGGGTCGAACGGCC  523281

Query  2213    TCTAGTGCAGATCTTGGTGGTAGTAGCAAATATTCAAATGAGAACTTTGAAGACTGAAGT  2272
               ||||||||||||||||||||||||||||||||||||||||||||||||||||||||||||
Sbjct  523280  TCTAGTGCAGATCTTGGTGGTAGTAGCAAATATTCAAATGAGAACTTTGAAGACTGAAGT  523221

Query  2273    GGGGAAAGGTTCCACGTCAACAGCAGTTGGACGTGGGTTAGTCGATCCTAAGAGATGGGG  2332
               ||| ||||||||||||||||||||||||||||||||||||||||||||||||||||||||
Sbjct  523220  GGG-AAAGGTTCCACGTCAACAGCAGTTGGACGTGGGTTAGTCGATCCTAAGAGATGGGG  523162

Query  2333    AAGCTCCGTTTCAAAGGCCTGATTTTATGCAGGCCACCATCGAAAGGGAATCCGGTTAAG  2392
               ||||||||||||||||||||||||||||||||||||||||||||||||||||||||||||
Sbjct  523161  AAGCTCCGTTTCAAAGGCCTGATTTTATGCAGGCCACCATCGAAAGGGAATCCGGTTAAG  523102

Query  2393    ATTCCGGAACCTGGATATGGATTCTTCACGGTAACGTAACTGAATGTGGAGACGTCGGCG  2452
               |||||||||||||||||||||||||||||||||||||||| |||||||||||||||||||
Sbjct  523101  ATTCCGGAACCTGGATATGGATTCTTCACGGTAACGTAACGGAATGTGGAGACGTCGGCG  523042

Query  2453    CGAGCCCTGGGAGGAGTTATCTTTTCTTCTTAACAGCTTATCACCCCGGAATTGGTTTAT  2512
               ||||||||||||||||||||||||||||||||||||||||||||||||||||||||| ||
Sbjct  523041  CGAGCCCTGGGAGGAGTTATCTTTTCTTCTTAACAGCTTATCACCCCGGAATTGGTT-AT  522983

Query  2513    CCGGAGATGGGGTCTTATGGCTGGAAGAGGCCAGCACCTTTGCTGGCTCCGGTGCGCTTG  2572
               |||||||||||||||||||||||||||||||||||||||||||||||||||||||||| |
Sbjct  522982  CCGGAGATGGGGTCTTATGGCTGGAAGAGGCCAGCACCTTTGCTGGCTCCGGTGCGCTCG  522923

Query  2573    TGACGGCCCGTGAAAATCCACAGGAAGGAATAGTTTTCATGCCAGGTCGTACTGATAACC  2632
               ||||||||||||||||||||||||||||||||||||||||||||||||||||||||||||
Sbjct  522922  TGACGGCCCGTGAAAATCCACAGGAAGGAATAGTTTTCATGCCAGGTCGTACTGATAACC  522863

Query  2633    GCAGCAGGTCTCCAAGGTGAACAGCCTCTAGTTGATAGAATAA-TGTAGATAAGGGAAGT  2691
               ||||||||||||||||||||||||||||||||||||||||||| ||||||||||||||||
Sbjct  522862  GCAGCAGGTCTCCAAGGTGAACAGCCTCTAGTTGATAGAATAAATGTAGATAAGGGAAGT  522803

Query  2692    CGGCAAAATAGATCCGTAACTTCGGGATAAGGATTGGCTCTAAGGGTCGGGTAGTGAGGG  2751
               ||||||||||||||||||||||||||||||||||||||||||||||||||||||||||||
Sbjct  522802  CGGCAAAATAGATCCGTAACTTCGGGATAAGGATTGGCTCTAAGGGTCGGGTAGTGAGGG  522743

Query  2752    CCTTGGTCAGACGCAGCGGGCGTGCTTGTGGACTGCTTGGTGGGGCTTGCTCTGCTAGGC  2811
               |||||||||||||||||||||||||||||||||| ||||||||| |||||||||||||||
Sbjct  522742  CCTTGGTCAGACGCAGCGGGCGTGCTTGTGGACTACTTGGTGGG-CTTGCTCTGCTAGGC  522684

Query  2812    GGACTACTTGCGTGCCTTGTTGTAGACGGCCTTGGTAGGTCTCTTGTAGACCGTCGCTTG  2871
               ||||||||||||||||||||||||||||||||||||||||||||||||||||||| ||||
Sbjct  522683  GGACTACTTGCGTGCCTTGTTGTAGACGGCCTTGGTAGGTCTCTTGTAGACCGTCACTTG  522624

Query  2872    CTACAATTAACGATCAACTTAGAACTGGTACGGACAAGGGGAAT  2915
               ||||||||||||||||||||||||||||||||||||||||||||
Sbjct  522623  CTACAATTAACGATCAACTTAGAACTGGTACGGACAAGGGGAAT  522580


 Score = 4977 bits (2695),  Expect = 0.0
 Identities = 2858/2930 (98%), Gaps = 38/2930 (1%)
 Strand=Plus/Minus

Query  1       CAAGGTTTCCGTAGGTGAACCTGCGGAAGGATCATTAAAGAAATTTAATAATTTTGAAAA  60
               ||||||||||||||||||||||||||||||||||||||||||||||||||||||||| | 
Sbjct  512212  CAAGGTTTCCGTAGGTGAACCTGCGGAAGGATCATTAAAGAAATTTAATAATTTTGATAT  512153

Query  61      TGGAtttttttGTTTTGGCAAGAGCATGAGAGCTTTTACTGGGCAAGAAGACAAGAGATG  120
               ||||||||||||||||||||||||| |||||||||||||||| |||||||||||||||||
Sbjct  512152  TGGATTTTTTTGTTTTGGCAAGAGCGTGAGAGCTTTTACTGG-CAAGAAGACAAGAGATG  512094

Query  121     GAGAGTCCAGCCGGGCCTGCGCTTAAGTGCGCGGTCTTGCTAGGCTTGTAAGTTTCTTTC  180
               |||||||||||||||||||||||||||||||||||||||||||||||| || ||||||||
Sbjct  512093  GAGAGTCCAGCCGGGCCTGCGCTTAAGTGCGCGGTCTTGCTAGGCTTGCAAATTTCTTTC  512034

Query  181     TTGCTATTCCAAACGGTGAGAGATTTCTGTGCTTTTGTTATAGGACAATTAAAACCGTTT  240
               |||||||||||||| ||||||   |||| || ||||||||||||||||||||| ||||||
Sbjct  512033  TTGCTATTCCAAACAGTGAGA--CTTCTCTGTTTTTGTTATAGGACAATTAAA-CCGTTT  511977

Query  241     CAATACAACACACTGTGGAGTTTTCATATCTTTGCAACTTTTTCTTTGGGCATTCGAGCA  300
               |||||||||||||||||||||||| |||  ||||| || |||||||||||| ||||||||
Sbjct  511976  CAATACAACACACTGTGGAGTTTTTATACTTTTGC-AC-TTTTCTTTGGGC-TTCGAGCA  511920

Query  301     ATCGGGGCCCAGAGGTAACAAACACAAACAATTTTATCTATTCATTAAATTTTTGTCAAA  360
               ||| | ||||||||||||||||||||||||||||||| ||||||||||||||||||||||
Sbjct  511919  ATC-GAGCCCAGAGGTAACAAACACAAACAATTTTATTTATTCATTAAATTTTTGTCAAA  511861

Query  361     AACAAGAATTTTCGTAACTGGAAATTTTAAAATA-TTAAAAACTTTCAACAACGGATCTC  419
               |||||||||||||||||||||||||||||||||| |||||||| ||||||||||||||||
Sbjct  511860  AACAAGAATTTTCGTAACTGGAAATTTTAAAATAATTAAAAAC-TTCAACAACGGATCTC  511802

Query  420     TTGGTTCTCGCATCGATGAAGAACGCAGCGAAATGCGATACGTAATGTGAATTGCAGAAT  479
               ||||||||||||||||||||||||||||||||||||||||||||||||||||||||||||
Sbjct  511801  TTGGTTCTCGCATCGATGAAGAACGCAGCGAAATGCGATACGTAATGTGAATTGCAGAAT  511742

Query  480     TCCGTGAATCATCGAATCTTTGAACGCACATTGCGCCCCTTGGTATTCCAGGGGGCATGC  539
               |||||||||||||||||||| |||||||||||||||||||||||||||||||||||||||
Sbjct  511741  TCCGTGAATCATCGAATCTT-GAACGCACATTGCGCCCCTTGGTATTCCAGGGGGCATGC  511683

Query  540     CTGTTTGAGCGTCATTTCCTTCTCAAACATTCTGTTTGGTAGTGAGTGATACTCTTTGGA  599
               |||||||||||||||||||||||||||||||||||| |||||||||||||||||| ||||
Sbjct  511682  CTGTTTGAGCGTCATTTCCTTCTCAAACATTCTGTT-GGTAGTGAGTGATACTCTCTGGA  511624

Query  600     GTTAACTTGAAATTGCTGGCCTTTTCATTGGATGttttttttCCAAAGAGAGGTTTCTCT  659
               ||||||||||||||||||||||||||||||||||||||||||||||||||||||||||||
Sbjct  511623  GTTAACTTGAAATTGCTGGCCTTTTCATTGGATGTTTTTTTTCCAAAGAGAGGTTTCTCT  511564

Query  660     GCGTGCTTGAGGTATAATGCAAGTACGGTCGTTTTA-GGTTTTACCAACTGCGGCTAATC  718
               |||||||||||||||||||||||||||||||||||| |||||||||||||||||||||||
Sbjct  511563  GCGTGCTTGAGGTATAATGCAAGTACGGTCGTTTTAAGGTTTTACCAACTGCGGCTAATC  511504

Query  719     tttttttATACTGAGCGTATTGGAACGTTATCGATAAGAAGAGAGCGTCTAGGCGAACAA  778
               ||||||  |||||||||||||| |||||||||||||||||||||||||||||||||||||
Sbjct  511503  TTTTTT-GTACTGAGCGTATTGAAACGTTATCGATAAGAAGAGAGCGTCTAGGCGAACAA  511445

Query  779     TGTTCTTAAAGTTTGACCTCAAATCAGGTAGGAGTACCCGCTGAACTTAAGCATATCAAT  838
               ||||||||||||||||||||||||||||||||||||||||||||||||||||||||||||
Sbjct  511444  TGTTCTTAAAGTTTGACCTCAAATCAGGTAGGAGTACCCGCTGAACTTAAGCATATCAAT  511385

Query  839     AAGCGGAGGAAAAGAAACCAACCGGGATTGCCTTAGTAACGGCGAGTGAAGCGGCAAAAG  898
               ||||||||||||||||||||||||||||||||||||||||||||||||||||||||||||
Sbjct  511384  AAGCGGAGGAAAAGAAACCAACCGGGATTGCCTTAGTAACGGCGAGTGAAGCGGCAAAAG  511325

Query  899     CTCAAATTTGAAATCTGGTACCTTCGGTGCCCGAGTTGTAATTTGGAGAGGGCAACTTTG  958
               |||||||| ||||||||||||||| |||||||||||||||||||||||||||||||||||
Sbjct  511324  CTCAAATT-GAAATCTGGTACCTTTGGTGCCCGAGTTGTAATTTGGAGAGGGCAACTTTG  511266

Query  959     GGGCCGTTCCTTGTCTATGTTCCTTGGAACAGGACGTCATAGAGGGTGAGAATCCCGTGT  1018
               || |||||||||||||||||||||||||||||||||||||||||||||||||||||||||
Sbjct  511265  GGACCGTTCCTTGTCTATGTTCCTTGGAACAGGACGTCATAGAGGGTGAGAATCCCGTGT  511206

Query  1019    GGCGAGGAGTGCGGTTCTTTGTAAAGTGCCTTCGAAGAGTCGAGTTGTTTGGGAATGCAG  1078
               |||||||||||||||||| |||||||||||||||||||||||||||||||||||||||||
Sbjct  511205  GGCGAGGAGTGCGGTTCTATGTAAAGTGCCTTCGAAGAGTCGAGTTGTTTGGGAATGCAG  511146

Query  1079    CTCTAAGTGGGTGGTAAATTCCATCTAAAGCTAAATATTGGCGAGAGACCGATAGCGAAC  1138
               ||||||||||||||||||||||||||||||||||||||||||||||||||||||||||||
Sbjct  511145  CTCTAAGTGGGTGGTAAATTCCATCTAAAGCTAAATATTGGCGAGAGACCGATAGCGAAC  511086

Query  1139    AAGTACAGTGATGGAAAG-ATGAAAAGAACTTTGAAAAGAGAGTGAAAAAGTACGTGAAA  1197
               |||||||||||||||||| |||||||||||||||||||||||||||||||||||||||||
Sbjct  511085  AAGTACAGTGATGGAAAGGATGAAAAGAACTTTGAAAAGAGAGTGAAAAAGTACGTGAAA  511026

Query  1198    TTGTTGAAAGGGAAGGGCATTTGATCAGACATGGTGTTTTGTGCCCTCTGCTCCTTGTGG  1257
               ||||||||||||||||||||||||||||||||||||||||| ||||||||||||||||||
Sbjct  511025  TTGTTGAAAGGGAAGGGCATTTGATCAGACATGGTGTTTTGCGCCCTCTGCTCCTTGTGG  510966

Query  1258    GTAGGGGAATC-TCGCATTTCACTGGGCCAGCATCAGTTTTGGTGGCAGGATAAATCCAT  1316
               ||  ||||||| ||||| |||||||||||||||||||||||||||||||||||||||| |
Sbjct  510965  GTGTGGGAATCATCGCAGTTCACTGGGCCAGCATCAGTTTTGGTGGCAGGATAAATCCGT  510906

Query  1317    AGGAATGTAGCTTGCCTCGGTAAGTATTATAGCCTGTGGGAATACTGCCAGCTGGGACTG  1376
               ||||||||| ||||| |||| |||||||||||||| ||||||||||||||||||||||||
Sbjct  510905  AGGAATGTAACTTGCTTCGGGAAGTATTATAGCCTATGGGAATACTGCCAGCTGGGACTG  510846

Query  1377    AGGACTGCGACGTAAGTCAAGG-ATGCTGGCATAATGGTTATATGCCGCCCGTCTTGAAA  1435
               |||||||||||||||||||||| |||||||||||||||||||||||||||||||||||||
Sbjct  510845  AGGACTGCGACGTAAGTCAAGGGATGCTGGCATAATGGTTATATGCCGCCCGTCTTGAAA  510786

Query  1436    CACGGACCAAGGAGTCTAACGTCTATGCGAGTGTTTGGGTGTAAAACCCATACGCGTAAT  1495
               ||||||||||||||||||||||||| || |||||||||||||||||||||||||||||||
Sbjct  510785  CACGGACCAAGGAGTCTAACGTCTA-GCAAGTGTTTGGGTGTAAAACCCATACGCGTAAT  510727

Query  1496    GAAA-GTGAACGTAGGTTGGGGCCTCGCAAGAGGTGCACAATCGACCGATCCTGATGTCT  1554
               |||| |||||||||||||||||||||||||||||||||||||||||||||||||||||||
Sbjct  510726  GAAAAGTGAACGTAGGTTGGGGCCTCGCAAGAGGTGCACAATCGACCGATCCTGATGTCT  510667

Query  1555    TCGGATGGATTTGAGTAAGAGCATAGCTGTTGGGACCCGAAAGATGGTGAACTATGCCTG  1614
               ||||||||||||||||||||||||||||||||||||||||||||||||||||||||||||
Sbjct  510666  TCGGATGGATTTGAGTAAGAGCATAGCTGTTGGGACCCGAAAGATGGTGAACTATGCCTG  510607

Query  1615    AATAGGG-TGAAGCCAGAGGAAACTCTGGTGGAGGCTCGTAGCGGTTCTGACGTGCAAAT  1673
               ||||||| ||||||||||||||||||||||||||||||||||||||||||||||||||||
Sbjct  510606  AATAGGGGTGAAGCCAGAGGAAACTCTGGTGGAGGCTCGTAGCGGTTCTGACGTGCAAAT  510547

Query  1674    CGATCGTCGAATTTGGGTATAGGGGCGAAAGACTAATCGAACCATCTAGTAGCTGGTTCC  1733
               ||||||||||||||||||||||||||||||||||||||||||||||||||||||||||||
Sbjct  510546  CGATCGTCGAATTTGGGTATAGGGGCGAAAGACTAATCGAACCATCTAGTAGCTGGTTCC  510487

Query  1734    TGCCGAAGTTTCCCTCAGGATAGCAGAAGCTCGTATCAGTTTTATGAGGTAAAGCGAATG  1793
               |||||||||| |||||||||||||||||||||||||||||||||||||||||||||||||
Sbjct  510486  TGCCGAAGTT-CCCTCAGGATAGCAGAAGCTCGTATCAGTTTTATGAGGTAAAGCGAATG  510428

Query  1794    ATTAGAGGTTCCGGGGTCGAAATGACCTTGACCTATTCTCAAACTTTAAATATGTAAGAA  1853
               ||||||||||||||||||||||||||||||||||||||||||||||||||||||||||||
Sbjct  510427  ATTAGAGGTTCCGGGGTCGAAATGACCTTGACCTATTCTCAAACTTTAAATATGTAAGAA  510368

Query  1854    GTCCTTGTTACTTAATTGAACGTGGACATTTGAATGAAGAGCTTTTAGTGGGCCATTTTT  1913
               |||||||||||||| |||||||||||||||||||||||||||||||||||||||||||||
Sbjct  510367  GTCCTTGTTACTTA-TTGAACGTGGACATTTGAATGAAGAGCTTTTAGTGGGCCATTTTT  510309

Query  1914    GGTAAGCAGAACTGGCGATGCGGGATGAACCGAACGTAGAGTTAAGGTGCCGGAATACAC  1973
               ||||||||||||||||||||||||||||||||||||||||||||||||||||||||||||
Sbjct  510308  GGTAAGCAGAACTGGCGATGCGGGATGAACCGAACGTAGAGTTAAGGTGCCGGAATACAC  510249

Query  1974    GCTCATCAGACACCACAAAAGGTGTTAGTTCATCTAGACAGCCGGACGGTGGCCATGGAA  2033
               ||||||||||||||||||| ||||||||||||||||||||||||||||||||||||||||
Sbjct  510248  GCTCATCAGACACCACAAA-GGTGTTAGTTCATCTAGACAGCCGGACGGTGGCCATGGAA  510190

Query  2034    GTCGGAATCCGCTAAGGAGTGTGTAACAACTCACCGGCC-GAATGAACTAGCCCTGAAAA  2092
               ||||||||||||||||||||||||||||||||||||||| ||||||||||||||||||||
Sbjct  510189  GTCGGAATCCGCTAAGGAGTGTGTAACAACTCACCGGCCCGAATGAACTAGCCCTGAAAA  510130

Query  2093    -TGGATGGCGCTCAAGCGTGTTACCTATACTCTACCGTCAGGGTTGATATGATGCCCTGA  2151
                |||||||||||||||||||||||||||||||||||||||||||||||||||||||||||
Sbjct  510129  ATGGATGGCGCTCAAGCGTGTTACCTATACTCTACCGTCAGGGTTGATATGATGCCCTGA  510070

Query  2152    CGAGTAGGCAGGCGTGGAGGTCAGTG-ACGAAGCCTAGACCGTAAGGTCGGGTCGAACGG  2210
               ||||||||||||||| |||||||||| |||||||||||||||||||||||||||||||||
Sbjct  510069  CGAGTAGGCAGGCGTAGAGGTCAGTGGACGAAGCCTAGACCGTAAGGTCGGGTCGAACGG  510010

Query  2211    CCTCTAGTGCAGATCTTGGTGGTAGTAGCAAATATTCAAATGAGAACTTTGAAGACTGAA  2270
               ||||||||||||||||||||||||||||||||||||||||||||||||||||||||||||
Sbjct  510009  CCTCTAGTGCAGATCTTGGTGGTAGTAGCAAATATTCAAATGAGAACTTTGAAGACTGAA  509950

Query  2271    GTGGGGAAAGGTTCCACGTCAAC-AGCAGTTGGACGTGGGTT-AGTCGATCCTAAGAGAT  2328
               |||||||||| |||||||||||| |||||||||||||||||| |||||||||||||||||
Sbjct  509949  GTGGGGAAAG-TTCCACGTCAACTAGCAGTTGGACGTGGGTTTAGTCGATCCTAAGAGAT  509891

Query  2329    GGGGAAGCTCCGTTTCAAAGGCCTGATTTTATGCAGGCCA-CCATCG-AAAGGGAATCCG  2386
               |||||||||||||||||||||||||||||||||||||||| |||||| ||||||||||||
Sbjct  509890  GGGGAAGCTCCGTTTCAAAGGCCTGATTTTATGCAGGCCAACCATCGAAAAGGGAATCCG  509831

Query  2387    GTTAAGATTCCGGAACCTGGATATGGATTCTTCACGGTAACGTAACTGAATGTGG-AGAC  2445
               |||||||||||||| |||||||||||||||||||||||||||||||||||||||| ||||
Sbjct  509830  GTTAAGATTCCGGA-CCTGGATATGGATTCTTCACGGTAACGTAACTGAATGTGGGAGAC  509772

Query  2446    GTCGGCGCGAGCCCTGGGAGGAGTTATCTTTTCTTCTTAACAGCTTATCACCCCGGAATT  2505
               |||||||||||||||||||| |||||||||||||||||||||||||||||||||||||||
Sbjct  509771  GTCGGCGCGAGCCCTGGGAG-AGTTATCTTTTCTTCTTAACAGCTTATCACCCCGGAATT  509713

Query  2506    GGTTTATCCGGAGATGGGGTCTTATGGCTGGAAGAGGCCAGCACCTTTGCTGGCTCCGGT  2565
               |||||||||||||||||| ||||||||||||||||||||||||||||||||| |||||||
Sbjct  509712  GGTTTATCCGGAGATGGG-TCTTATGGCTGGAAGAGGCCAGCACCTTTGCTG-CTCCGGT  509655

Query  2566    GCGCTTGTGACGGCCCGTGAAAATCCACAGGAAGGAATAGTTTTCATGCCAGGTCGTACT  2625
               ||||| ||||||||||||||||||||||||||||||||||||||||||||||||||||||
Sbjct  509654  GCGCTCGTGACGGCCCGTGAAAATCCACAGGAAGGAATAGTTTTCATGCCAGGTCGTACT  509595

Query  2626    GATAACCGCAGCAGGTCTCCAAGGTGAACAGCCTCTAGTTGATAGAATAATGTAGATAAG  2685
               ||||||||||||||||||||||||||||||||||||||||||||||||||||||||||||
Sbjct  509594  GATAACCGCAGCAGGTCTCCAAGGTGAACAGCCTCTAGTTGATAGAATAATGTAGATAAG  509535

Query  2686    GGAAGTCGGCAAAATAGATCCGTAACTTCGGGATAAGGATTGGCTCTAAGGGTCGGGTAG  2745
               ||| ||||||||||||||||||||||||||||||||||||||||||||||||||||||||
Sbjct  509534  GGA-GTCGGCAAAATAGATCCGTAACTTCGGGATAAGGATTGGCTCTAAGGGTCGGGTAG  509476

Query  2746    TGAGGGCCTTGGTCAGACGCAGCGGGCGTGCTTGTGGACTGCTTGGTGGGGCTTGCTCTG  2805
               |||||||||||||||||||||||||||||||||||||||| |||||||||||||||||||
Sbjct  509475  TGAGGGCCTTGGTCAGACGCAGCGGGCGTGCTTGTGGACTACTTGGTGGGGCTTGCTCTG  509416

Query  2806    CTAGGCGGACTACTTGCGTGCCTTGTTGTAGACGGCCTTGGTAGGTCTCTTGTAGACCGT  2865
               ||||||||||||||||||||||||||||||||||||||||||||||||||||||||||||
Sbjct  509415  CTAGGCGGACTACTTGCGTGCCTTGTTGTAGACGGCCTTGGTAGGTCTCTTGTAGACCGT  509356

Query  2866    CGCTTGCTACAATTAACGATCAACTTAGAACTGGTACGGACAAGGGGAAT  2915
               | ||||||||||||||||||||||||||||||||||||||||||||||||
Sbjct  509355  CACTTGCTACAATTAACGATCAACTTAGAACTGGTACGGACAAGGGGAAT  509306


 Score = 2913 bits (1577),  Expect = 0.0
 Identities = 1658/1696 (98%), Gaps = 9/1696 (1%)
 Strand=Plus/Minus

Query  1       CAAGGTTTCCGTAGGTGAACCTGCGGAAGGATCATTAAAGAAATTTAATAATTTTGAAAA  60
               ||||||||||||||||||||||||||||||||||||||||||||||||||||||||| | 
Sbjct  516466  CAAGGTTTCCGTAGGTGAACCTGCGGAAGGATCATTAAAGAAATTTAATAATTTTGATAT  516407

Query  61      TGGAtttttttGTTTTGGCAAGAGCATGAGAGCTTTTACTGGGCAAGAAGACAAGAGATG  120
               ||||||||||||||||||||||||| ||||||||||||||||||||||||||||||||||
Sbjct  516406  TGGATTTTTTTGTTTTGGCAAGAGCGTGAGAGCTTTTACTGGGCAAGAAGACAAGAGATG  516347

Query  121     GAGAGTCCAGCCGGGCCTGCGCTTAAGTGCGCGGTCTTGCTAGGCTTGTAAGTTTCTTTC  180
               |||||||||||||||||||||||||||||||||||||||||||||||| || ||||||||
Sbjct  516346  GAGAGTCCAGCCGGGCCTGCGCTTAAGTGCGCGGTCTTGCTAGGCTTGCAAATTTCTTTC  516287

Query  181     TTGCTATTCCAAACGGTGAGAGATTTCTGTGCTTTTGTTATAGGACAATTAAAACCGTTT  240
               |||||||||||||| ||||||   |||| || ||||||||||||||||||||||||||||
Sbjct  516286  TTGCTATTCCAAACAGTGAGA--CTTCTCTGTTTTTGTTATAGGACAATTAAAACCGTTT  516229

Query  241     CAATACAACACACTGTGGAGTTTTCATATCTTTGCAACTTTTTCTTTGGGCATTCGAGCA  300
               |||||||||||||||||||||||| |||  ||||||||||||||||||||| ||||||||
Sbjct  516228  CAATACAACACACTGTGGAGTTTTTATACTTTTGCAACTTTTTCTTTGGGC-TTCGAGCA  516170

Query  301     ATCGGGGCCCAGAGGTAACAAACACAAACAATTTTATCTATTCATTAAATTTTTGTCAAA  360
               ||| | ||||||||||||||||||||||||||||||| ||||||||||||||| ||||||
Sbjct  516169  ATC-GAGCCCAGAGGTAACAAACACAAACAATTTTATTTATTCATTAAATTTT-GTCAAA  516112

Query  361     AACAAGAATTTTCGTAACTGGAAATTTTAAAA-T-ATTAAAAACTTTCAACAACGGATCT  418
               |||||||||||||||||||||||||||||||| | |||||||||||||||||||||||||
Sbjct  516111  AACAAGAATTTTCGTAACTGGAAATTTTAAAAATAATTAAAAACTTTCAACAACGGATCT  516052

Query  419     CTTGGTTCTCGCATCGATGAAGAACGCAGCGAAATGCGATACGTAATGTGAATTGCAGAA  478
               ||||||||||||||||||||||||||||||||||||||||||||||||||||||||||||
Sbjct  516051  CTTGGTTCTCGCATCGATGAAGAACGCAGCGAAATGCGATACGTAATGTGAATTGCAGAA  515992

Query  479     TTCCGTGAATCATCGAATCTTTGAACGCACATTGCGCCCCTTGGTATTCCAGGGGGCATG  538
               ||||||||||||||||||||||||||||||||||||||||||||||||||||||||||||
Sbjct  515991  TTCCGTGAATCATCGAATCTTTGAACGCACATTGCGCCCCTTGGTATTCCAGGGGGCATG  515932

Query  539     CCTGTTTGAGCGTCATTTCCTTCTCAAACATTCTGTTTGGTAGTGAGTGATACTCTTTGG  598
               |||||||||||||||||||||||||||||||||||||||||||||||||||||||| |||
Sbjct  515931  CCTGTTTGAGCGTCATTTCCTTCTCAAACATTCTGTTTGGTAGTGAGTGATACTCTCTGG  515872

Query  599     AGTTAACTTGAAATTGCTGGCCTTTTCATTGGATGttttttttCCAAAGAGAGGTTTCTC  658
               ||||||||||||||||||||||||||||||||||||||||||||||||||||||||||||
Sbjct  515871  AGTTAACTTGAAATTGCTGGCCTTTTCATTGGATGTTTTTTTTCCAAAGAGAGGTTTCTC  515812

Query  659     TGCGTGCTTGAGGTATAATGCAAGTACGGTCGTTTTAGGTTTTACCAACTGCGGCTAATC  718
               ||||||||||||||||||||||||||||||||||||||||||||||||||||||||||||
Sbjct  515811  TGCGTGCTTGAGGTATAATGCAAGTACGGTCGTTTTAGGTTTTACCAACTGCGGCTAATC  515752

Query  719     tttttttATACTGAGCGTATTGGAACGTTATCGATAAGAAGAGAGCGTCTAGGCGAACAA  778
               ||||||  |||||||||||||| |||||||||||||||||||||||||||||||||||||
Sbjct  515751  TTTTTTG-TACTGAGCGTATTGAAACGTTATCGATAAGAAGAGAGCGTCTAGGCGAACAA  515693

Query  779     TGTTCTTAAAGTTTGACCTCAAATCAGGTAGGAGTACCCGCTGAACTTAAGCATATCAAT  838
               ||||||||||||||||||||||||||||||||||||||||||||||||||||||||||||
Sbjct  515692  TGTTCTTAAAGTTTGACCTCAAATCAGGTAGGAGTACCCGCTGAACTTAAGCATATCAAT  515633

Query  839     AAGCGGAGGAAAAGAAACCAACCGGGATTGCCTTAGTAACGGCGAGTGAAGCGGCAAAAG  898
               ||||||||||||||||||||||||||||||||||||||||||||||||||||||||||||
Sbjct  515632  AAGCGGAGGAAAAGAAACCAACCGGGATTGCCTTAGTAACGGCGAGTGAAGCGGCAAAAG  515573

Query  899     CTCAAATTTGAAATCTGGTACCTTCGGTGCCCGAGTTGTAATTTGGAGAGGGCAACTTTG  958
               |||||||||||||||||||||||| |||||||||||||||||||||||||||||||||||
Sbjct  515572  CTCAAATTTGAAATCTGGTACCTTTGGTGCCCGAGTTGTAATTTGGAGAGGGCAACTTTG  515513

Query  959     GGGCCGTTCCTTGTCTATGTTCCTTGGAACAGGACGTCATAGAGGGTGAGAATCCCGTGT  1018
               || |||||||||||||||||||||||||||||||||||||||||||||||||||||||||
Sbjct  515512  GGACCGTTCCTTGTCTATGTTCCTTGGAACAGGACGTCATAGAGGGTGAGAATCCCGTGT  515453

Query  1019    GGCGAGGAGTGCGGTTCTTTGTAAAGTGCCTTCGAAGAGTCGAGTTGTTTGGGAATGCAG  1078
               |||||||||||||||||| |||||||||||||||||||||||||||||||||||||||||
Sbjct  515452  GGCGAGGAGTGCGGTTCTATGTAAAGTGCCTTCGAAGAGTCGAGTTGTTTGGGAATGCAG  515393

Query  1079    CTCTAAGTGGGTGGTAAATTCCATCTAAAGCTAAATATTGGCGAGAGACCGATAGCGAAC  1138
               ||||||||||||||||||||||||||||||||||||||||||||||||||||||||||||
Sbjct  515392  CTCTAAGTGGGTGGTAAATTCCATCTAAAGCTAAATATTGGCGAGAGACCGATAGCGAAC  515333

Query  1139    AAGTACAGTGATGGAAAGATGAAAAGAACTTTGAAAAGAGAGTGAAAAAGTACGTGAAAT  1198
               ||||||||||||||||||||||||||||||||||||||||||||||||||||||||||||
Sbjct  515332  AAGTACAGTGATGGAAAGATGAAAAGAACTTTGAAAAGAGAGTGAAAAAGTACGTGAAAT  515273

Query  1199    TGTTGAAAGGGAAGGGCATTTGATCAGACATGGTGTTTTGTGCCCTCTGCTCCTTGTGGG  1258
               |||||||||||||||||||||||||||||||||||||||| |||||||||||||||||||
Sbjct  515272  TGTTGAAAGGGAAGGGCATTTGATCAGACATGGTGTTTTGCGCCCTCTGCTCCTTGTGGG  515213

Query  1259    TAGGGGAATCTCGCATTTCACTGGGCCAGCATCAGTTTTGGTGGCAGGATAAATCCATAG  1318
               | ||||||||||||| |||||||||||||||||||||||||||||||||||||||| |||
Sbjct  515212  TGGGGGAATCTCGCAGTTCACTGGGCCAGCATCAGTTTTGGTGGCAGGATAAATCCGTAG  515153

Query  1319    GAATGTAGCTTGCCTCGGTAAGTATTATAGCCTGTGGGAATACTGCCAGCTGGGACTGAG  1378
               ||||||| ||||| |||| |||||||||||||| ||||||||||||||||||||||||||
Sbjct  515152  GAATGTAACTTGCTTCGGGAAGTATTATAGCCTATGGGAATACTGCCAGCTGGGACTGAG  515093

Query  1379    GACTGCGACGTAAGTCAAGGATGCTGGCATAATGGTTATATGCCGCCCGTCTTGAAACAC  1438
               ||||||||||||||||||||||||||||||||||||||||||||||||||||||||||||
Sbjct  515092  GACTGCGACGTAAGTCAAGGATGCTGGCATAATGGTTATATGCCGCCCGTCTTGAAACAC  515033

Query  1439    GGACCAAGGAGTCTAACGTCTATGCGAGTGTTTGGGTGTAAAACCCATACGCGTAATGAA  1498
               ||||||||||||||||||||||||| ||||||||||||||||||||||||||||||||||
Sbjct  515032  GGACCAAGGAGTCTAACGTCTATGCAAGTGTTTGGGTGTAAAACCCATACGCGTAATGAA  514973

Query  1499    AGTGAACGTAGGTTGGGGCCTCGCAAGAGGTGCACAATCGACCGATCCTGATGTCTTCGG  1558
                |||||||||||||||||||||||||||||||||||||||||||||||||||||||||||
Sbjct  514972  -GTGAACGTAGGTTGGGGCCTCGCAAGAGGTGCACAATCGACCGATCCTGATGTCTTCGG  514914

Query  1559    ATGGATTTGAGTAAGAGCATAGCTGTTGGGACCCGAAAGATGGTGAACTATGCCTGAATA  1618
               ||||||||||||||||||||||||||||||||||||||||||||||||||||||||||||
Sbjct  514913  ATGGATTTGAGTAAGAGCATAGCTGTTGGGACCCGAAAGATGGTGAACTATGCCTGAATA  514854

Query  1619    GGGTGAAGCCAGAGGAAACTCTGGTGGAGGCTCGTAGCGGTTCTGACGTGCAAATCGATC  1678
               ||||||||||||||||||||||||||||||||||||||||||||||||||||||||||||
Sbjct  514853  GGGTGAAGCCAGAGGAAACTCTGGTGGAGGCTCGTAGCGGTTCTGACGTGCAAATCGATC  514794

Query  1679    GTCGAATTTGGGTATA  1694
               ||||||||||||||||
Sbjct  514793  GTCGAATTTGGGTATA  514778


 Score = 135 bits (73),  Expect = 6e-27
 Identities = 75/76 (99%), Gaps = 0/76 (0%)
 Strand=Plus/Minus

Query  2840    GCCTTGGTAGGTCTCTTGTAGACCGTCGCTTGCTACAATTAACGATCAACTTAGAACTGG  2899
               ||||||||||||||||||||||||||| ||||||||||||||||||||||||||||||||
Sbjct  549749  GCCTTGGTAGGTCTCTTGTAGACCGTCACTTGCTACAATTAACGATCAACTTAGAACTGG  549690

Query  2900    TACGGACAAGGGGAAT  2915
               ||||||||||||||||
Sbjct  549689  TACGGACAAGGGGAAT  549674


>CP080215.1 Saccharomyces bayanus strain FM677 chromosome XII
Length=1157004

 Score = 5147 bits (2787),  Expect = 0.0
 Identities = 2875/2917 (99%), Gaps = 7/2917 (0%)
 Strand=Plus/Minus

Query  1       CAAGGTTTCCGTAGGTGAACCTGCGGAAGGATCATTAAAGAAATTTAATAATTTTGAAAA  60
               ||||||||||||||||||||||||||||||||||||||||||||||||||||||||| | 
Sbjct  483889  CAAGGTTTCCGTAGGTGAACCTGCGGAAGGATCATTAAAGAAATTTAATAATTTTGATAT  483830

Query  61      TGGAtttttttGTTTTGGCAAGAGCATGAGAGCTTTTACTGGGCAAGAAGACAAGAGATG  120
               ||||||||||||||||||||||||| ||||||||||||||||||||||||||||||||||
Sbjct  483829  TGGATTTTTTTGTTTTGGCAAGAGCGTGAGAGCTTTTACTGGGCAAGAAGACAAGAGATG  483770

Query  121     GAGAGTCCAGCCGGGCCTGCGCTTAAGTGCGCGGTCTTGCTAGGCTTGTAAGTTTCTTTC  180
               |||||||||||||||||||||||||||||||||||||||||||||||| |||||||||||
Sbjct  483769  GAGAGTCCAGCCGGGCCTGCGCTTAAGTGCGCGGTCTTGCTAGGCTTGCAAGTTTCTTTC  483710

Query  181     TTGCTATTCCAAACGGTGAGAGATTTCTGTGCTTTTGTTATAGGACAATTAAAACCGTTT  240
               |||||||||||||| ||||||   |||| || ||||||||||||||||||||||||||||
Sbjct  483709  TTGCTATTCCAAACAGTGAGA--CTTCTCTGTTTTTGTTATAGGACAATTAAAACCGTTT  483652

Query  241     CAATACAACACACTGTGGAGTTTTCATATCTTTGCAACTTTTTCTTTGGGCATTCGAGCA  300
               |||||||||||||||||||||||| |||  ||||||||||||||||||||  ||||||||
Sbjct  483651  CAATACAACACACTGTGGAGTTTTTATACTTTTGCAACTTTTTCTTTGGG-TTTCGAGCA  483593

Query  301     ATCGGGGCCCAGAGGTAACAAACACAAACAATTTTATCTATTCATTAAATTTTTGTCAAA  360
               ||||  ||||||||||||||||||||||||||||||| ||||||||||||||||||||||
Sbjct  483592  ATCG-AGCCCAGAGGTAACAAACACAAACAATTTTATTTATTCATTAAATTTTTGTCAAA  483534

Query  361     AACAAGAATTTTCGTAACTGGAAATTTTAAAA-T-ATTAAAAACTTTCAACAACGGATCT  418
               |||||||||||||||||||||||||||||||| | |||||||||||||||||||||||||
Sbjct  483533  AACAAGAATTTTCGTAACTGGAAATTTTAAAAATAATTAAAAACTTTCAACAACGGATCT  483474

Query  419     CTTGGTTCTCGCATCGATGAAGAACGCAGCGAAATGCGATACGTAATGTGAATTGCAGAA  478
               ||||||||||||||||||||||||||||||||||||||||||||||||||||||||||||
Sbjct  483473  CTTGGTTCTCGCATCGATGAAGAACGCAGCGAAATGCGATACGTAATGTGAATTGCAGAA  483414

Query  479     TTCCGTGAATCATCGAATCTTTGAACGCACATTGCGCCCCTTGGTATTCCAGGGGGCATG  538
               ||||||||||||||||||||||||||||||||||||||||||||||||||||||||||||
Sbjct  483413  TTCCGTGAATCATCGAATCTTTGAACGCACATTGCGCCCCTTGGTATTCCAGGGGGCATG  483354

Query  539     CCTGTTTGAGCGTCATTTCCTTCTCAAACATTCTGTTTGGTAGTGAGTGATACTCTTTGG  598
               |||||||||||||||||||||||||||||||||||||||||||||||||||||||| |||
Sbjct  483353  CCTGTTTGAGCGTCATTTCCTTCTCAAACATTCTGTTTGGTAGTGAGTGATACTCTCTGG  483294

Query  599     AGTTAACTTGAAATTGCTGGCCTTTTCATTGGATGttttttttCCAAAGAGAGGTTTCTC  658
               ||||||||||||||||||||||||||||||||||||||||||||||||||||||||||||
Sbjct  483293  AGTTAACTTGAAATTGCTGGCCTTTTCATTGGATGTTTTTTTTCCAAAGAGAGGTTTCTC  483234

Query  659     TGCGTGCTTGAGGTATAATGCAAGTACGGTCGTTTTAGGTTTTACCAACTGCGGCTAATC  718
               ||||||||||||||||||||||||||||||||||||||||||||||||||||||||||||
Sbjct  483233  TGCGTGCTTGAGGTATAATGCAAGTACGGTCGTTTTAGGTTTTACCAACTGCGGCTAATC  483174

Query  719     tttttttATACTGAGCGTATTGGAACGTTATCGATAAGAAGAGAGCGTCTAGGCGAACAA  778
               ||||||  |||||||||||||| |||||||||||||||||||||||||||||||||||||
Sbjct  483173  TTTTTT-GTACTGAGCGTATTGAAACGTTATCGATAAGAAGAGAGCGTCTAGGCGAACAA  483115

Query  779     TGTTCTTAAAGTTTGACCTCAAATCAGGTAGGAGTACCCGCTGAACTTAAGCATATCAAT  838
               ||||||||||||||||||||||||||||||||||||||||||||||||||||||||||||
Sbjct  483114  TGTTCTTAAAGTTTGACCTCAAATCAGGTAGGAGTACCCGCTGAACTTAAGCATATCAAT  483055

Query  839     AAGCGGAGGAAAAGAAACCAACCGGGATTGCCTTAGTAACGGCGAGTGAAGCGGCAAAAG  898
               ||||||||||||||||||||||||||||||||||||||||||||||||||||||||||||
Sbjct  483054  AAGCGGAGGAAAAGAAACCAACCGGGATTGCCTTAGTAACGGCGAGTGAAGCGGCAAAAG  482995

Query  899     CTCAAATTTGAAATCTGGTACCTTCGGTGCCCGAGTTGTAATTTGGAGAGGGCAACTTTG  958
               |||||||||||||||||||||||| |||||||||||||||||||||||||||||||||||
Sbjct  482994  CTCAAATTTGAAATCTGGTACCTTTGGTGCCCGAGTTGTAATTTGGAGAGGGCAACTTTG  482935

Query  959     GGGCCGTTCCTTGTCTATGTTCCTTGGAACAGGACGTCATAGAGGGTGAGAATCCCGTGT  1018
               || |||||||||||||||||||||||||||||||||||||||||||||||||||||||||
Sbjct  482934  GGACCGTTCCTTGTCTATGTTCCTTGGAACAGGACGTCATAGAGGGTGAGAATCCCGTGT  482875

Query  1019    GGCGAGGAGTGCGGTTCTTTGTAAAGTGCCTTCGAAGAGTCGAGTTGTTTGGGAATGCAG  1078
               |||||||||||||||||| |||||||||||||||||||||||||||||||||||||||||
Sbjct  482874  GGCGAGGAGTGCGGTTCTATGTAAAGTGCCTTCGAAGAGTCGAGTTGTTTGGGAATGCAG  482815

Query  1079    CTCTAAGTGGGTGGTAAATTCCATCTAAAGCTAAATATTGGCGAGAGACCGATAGCGAAC  1138
               ||||||||||||||||||||||||||||||||||||||||||||||||||||||||||||
Sbjct  482814  CTCTAAGTGGGTGGTAAATTCCATCTAAAGCTAAATATTGGCGAGAGACCGATAGCGAAC  482755

Query  1139    AAGTACAGTGATGGAAAGATGAAAAGAACTTTGAAAAGAGAGTGAAAAAGTACGTGAAAT  1198
               ||||||||||||||||||||||||||||||||||||||||||||||||||||||||||||
Sbjct  482754  AAGTACAGTGATGGAAAGATGAAAAGAACTTTGAAAAGAGAGTGAAAAAGTACGTGAAAT  482695

Query  1199    TGTTGAAAGGGAAGGGCATTTGATCAGACATGGTGTTTTGTGCCCTCTGCTCCTTGTGGG  1258
               |||||||||||||||||||||||||||||||||||||||| |||||||||||||||||||
Sbjct  482694  TGTTGAAAGGGAAGGGCATTTGATCAGACATGGTGTTTTGCGCCCTCTGCTCCTTGTGGG  482635

Query  1259    TAGGGGAATCTCGCATTTCACTGGGCCAGCATCAGTTTTGGTGGCAGGATAAATCCATAG  1318
               | ||||||||||||| |||||||||||||||||||||||||||||||||||||||| |||
Sbjct  482634  TGGGGGAATCTCGCAGTTCACTGGGCCAGCATCAGTTTTGGTGGCAGGATAAATCCGTAG  482575

Query  1319    GAATGTAGCTTGCCTCGGTAAGTATTATAGCCTGTGGGAATACTGCCAGCTGGGACTGAG  1378
               ||||||| ||||| |||| |||||||||||||| |||||||||||||| |||||||||||
Sbjct  482574  GAATGTAACTTGCTTCGGGAAGTATTATAGCCTATGGGAATACTGCCAACTGGGACTGAG  482515

Query  1379    GACTGCGACGTAAGTCAAGGATGCTGGCATAATGGTTATATGCCGCCCGTCTTGAAACAC  1438
               ||||||||||||||||||||||||||||||||||||||||||||||||||||||||||||
Sbjct  482514  GACTGCGACGTAAGTCAAGGATGCTGGCATAATGGTTATATGCCGCCCGTCTTGAAACAC  482455

Query  1439    GGACCAAGGAGTCTAACGTCTATGCGAGTGTTTGGGTGTAAAACCCATACGCGTAATGAA  1498
               ||||||||||||||||||||||||| ||||||||||||||||||||||||||||||||||
Sbjct  482454  GGACCAAGGAGTCTAACGTCTATGCAAGTGTTTGGGTGTAAAACCCATACGCGTAATGAA  482395

Query  1499    AGTGAACGTAGGTTGGGGCCTCGCAAGAGGTGCACAATCGACCGATCCTGATGTCTTCGG  1558
               ||||||||||||||||||||||||||||||||||||||||||||||||||||||||||||
Sbjct  482394  AGTGAACGTAGGTTGGGGCCTCGCAAGAGGTGCACAATCGACCGATCCTGATGTCTTCGG  482335

Query  1559    ATGGATTTGAGTAAGAGCATAGCTGTTGGGACCCGAAAGATGGTGAACTATGCCTGAATA  1618
               ||||||||||||||||||||||||||||||||||||||||||||||||||||||||||||
Sbjct  482334  ATGGATTTGAGTAAGAGCATAGCTGTTGGGACCCGAAAGATGGTGAACTATGCCTGAATA  482275

Query  1619    GGGTGAAGCCAGAGGAAACTCTGGTGGAGGCTCGTAGCGGTTCTGACGTGCAAATCGATC  1678
               ||||||||||||||||||||||||||||||||||||||||||||||||||||||||||||
Sbjct  482274  GGGTGAAGCCAGAGGAAACTCTGGTGGAGGCTCGTAGCGGTTCTGACGTGCAAATCGATC  482215

Query  1679    GTCGAATTTGGGTATAGGGGCGAAAGACTAATCGAACCATCTAGTAGCTGGTTCCTGCCG  1738
               ||||||||||||||||||||||||||||||||||||||||||||||||||||||||||||
Sbjct  482214  GTCGAATTTGGGTATAGGGGCGAAAGACTAATCGAACCATCTAGTAGCTGGTTCCTGCCG  482155

Query  1739    AAGTTTCCCTCAGGATAGCAGAAGCTCGTATCAGTTTTATGAGGTAAAGCGAATGATTAG  1798
               ||||||||||||||||||||||||||||||||||||||||||||||||||||||||||||
Sbjct  482154  AAGTTTCCCTCAGGATAGCAGAAGCTCGTATCAGTTTTATGAGGTAAAGCGAATGATTAG  482095

Query  1799    AGGTTCCGGGGTCGAAATGACCTTGACCTATTCTCAAACTTTAAATATGTAAGAAGTCCT  1858
               ||||||||||||||||||||||||||||||||||||||||||||||||||||||||||||
Sbjct  482094  AGGTTCCGGGGTCGAAATGACCTTGACCTATTCTCAAACTTTAAATATGTAAGAAGTCCT  482035

Query  1859    TGTTACTTAATTGAACGTGGACATTTGAATGAAGAGCTTTTAGTGGGCCATTTTTGGTAA  1918
               ||||||||||||||||||||||||||||||||||||||||||||||||||||||||||||
Sbjct  482034  TGTTACTTAATTGAACGTGGACATTTGAATGAAGAGCTTTTAGTGGGCCATTTTTGGTAA  481975

Query  1919    GCAGAACTGGCGATGCGGGATGAACCGAACGTAGAGTTAAGGTGCCGGAATACACGCTCA  1978
               ||||||||||||||||||||||||||||||||||||||||||||||||||||||||||||
Sbjct  481974  GCAGAACTGGCGATGCGGGATGAACCGAACGTAGAGTTAAGGTGCCGGAATACACGCTCA  481915

Query  1979    TCAGACACCACAAAAGGTGTTAGTTCATCTAGACAGCCGGACGGTGGCCATGGAAGTCGG  2038
               ||||||||||||||||||||||||||||||||||||||||||||||||||||||||||||
Sbjct  481914  TCAGACACCACAAAAGGTGTTAGTTCATCTAGACAGCCGGACGGTGGCCATGGAAGTCGG  481855

Query  2039    AATCCGCTAAGGAGTGTGTAACAACTCACCGGCCGAATGAACTAGCCCTGAAAATGGATG  2098
               ||||||||||||||||||||||||||||||||||||||||||||||||||||||||||||
Sbjct  481854  AATCCGCTAAGGAGTGTGTAACAACTCACCGGCCGAATGAACTAGCCCTGAAAATGGATG  481795

Query  2099    GCGCTCAAGCGTGTTACCTATACTCTACCGTCAGGGTTGATATGATGCCCTGACGAGTAG  2158
               ||||||||||||||||||||||||||||||||||||||||||||||||||||||||||||
Sbjct  481794  GCGCTCAAGCGTGTTACCTATACTCTACCGTCAGGGTTGATATGATGCCCTGACGAGTAG  481735

Query  2159    GCAGGCGTGGAGGTCAGTGACGAAGCCTAGACCGTAAGGTCGGGTCGAACGGCCTCTAGT  2218
               |||||||| |||||||||||||||||||||||||||||||||||||||||||||||||||
Sbjct  481734  GCAGGCGTAGAGGTCAGTGACGAAGCCTAGACCGTAAGGTCGGGTCGAACGGCCTCTAGT  481675

Query  2219    GCAGATCTTGGTGGTAGTAGCAAATATTCAAATGAGAACTTTGAAGACTGAAGTGGGGAA  2278
               ||||||||||||||||||||||||||||||||||||||||||||||||||||||||||||
Sbjct  481674  GCAGATCTTGGTGGTAGTAGCAAATATTCAAATGAGAACTTTGAAGACTGAAGTGGGGAA  481615

Query  2279    AGGTTCCACGTCAACAGCAGTTGGACGTGGGTTAGTCGATCCTAAGAGATGGGGAAGCTC  2338
               ||||||||||||||||||||||||||||||||||||||||||||||||||||||||||||
Sbjct  481614  AGGTTCCACGTCAACAGCAGTTGGACGTGGGTTAGTCGATCCTAAGAGATGGGGAAGCTC  481555

Query  2339    CGTTTCAAAGGCCTGATTTTATGCAGGCCACCATCGAAAGGGAATCCGGTTAAGATTCCG  2398
               ||||||||||||||||||||||||||||||||||||||||||||||||||||||||||||
Sbjct  481554  CGTTTCAAAGGCCTGATTTTATGCAGGCCACCATCGAAAGGGAATCCGGTTAAGATTCCG  481495

Query  2399    GAACCTGGATATGGATTCTTCACGGTAACGTAACTGAATGTGGAGACGTCGGCGCGAGCC  2458
               ||||||||||||||||||||||||| ||||||||||||||||||||||||||||||||||
Sbjct  481494  GAACCTGGATATGGATTCTTCACGGCAACGTAACTGAATGTGGAGACGTCGGCGCGAGCC  481435

Query  2459    CTGGGAGGAGTTATCTTTTCTTCTTAACAGCTTATCACCCCGGAATTGGTTTATCCGGAG  2518
               ||||||||||||||||||||||||||||||||||||||||||||||||||||||||||||
Sbjct  481434  CTGGGAGGAGTTATCTTTTCTTCTTAACAGCTTATCACCCCGGAATTGGTTTATCCGGAG  481375

Query  2519    ATGGGGTCTTATGGCTGGAAGAGGCCAGCACCTTTGCTGGCTCCGGTGCGCTTGTGACGG  2578
               |||||||||||||||||||||||||||||||||||||||||||||||||||| |||||||
Sbjct  481374  ATGGGGTCTTATGGCTGGAAGAGGCCAGCACCTTTGCTGGCTCCGGTGCGCTCGTGACGG  481315

Query  2579    CCCGTGAAAATCCACAGGAAGGAATAGTTTTCATGCCAGGTCGTACTGATAACCGCAGCA  2638
               ||||||||||||||||||||||||||||||||||||||||||||||||||||||||||||
Sbjct  481314  CCCGTGAAAATCCACAGGAAGGAATAGTTTTCATGCCAGGTCGTACTGATAACCGCAGCA  481255

Query  2639    GGTCTCCAAGGTGAACAGCCTCTAGTTGATAGAATAATGTAGATAAGGGAAGTCGGCAAA  2698
               ||||||||||||||||||||||||||||||||||||||||||||||||||||||||||||
Sbjct  481254  GGTCTCCAAGGTGAACAGCCTCTAGTTGATAGAATAATGTAGATAAGGGAAGTCGGCAAA  481195

Query  2699    ATAGATCCGTAACTTCGGGATAAGGATTGGCTCTAAGGGTCGGGTAGTGAGGGCCTTGGT  2758
               ||||||||||||||||||||||||||||||||||||||||||||||||||||||||||||
Sbjct  481194  ATAGATCCGTAACTTCGGGATAAGGATTGGCTCTAAGGGTCGGGTAGTGAGGGCCTTGGT  481135

Query  2759    CAGACGCAGCGGGCGTGCTTGTGGACTGCTTGGTGGGGCTTGCTCTGCTAGGCGGACTAC  2818
               ||||||||||||||||||||||||||| ||||||||||||||||||||||||||||||||
Sbjct  481134  CAGACGCAGCGGGCGTGCTTGTGGACTACTTGGTGGGGCTTGCTCTGCTAGGCGGACTAC  481075

Query  2819    TTGCGTGCCTTGTTGTAGACGGCCTTGGTAGGTCTCTTGTAGACCGTCGCTTGCTACAAT  2878
               |||||||||||||||||||||||||||||||||||||||||||||||| |||||||||||
Sbjct  481074  TTGCGTGCCTTGTTGTAGACGGCCTTGGTAGGTCTCTTGTAGACCGTCACTTGCTACAAT  481015

Query  2879    TAACGATCAACTTAGAACTGGTACGGACAAGGGGAAT  2915
               |||||||||||||||||||||||||||||||||||||
Sbjct  481014  TAACGATCAACTTAGAACTGGTACGGACAAGGGGAAT  480978


 Score = 5147 bits (2787),  Expect = 0.0
 Identities = 2875/2917 (99%), Gaps = 7/2917 (0%)
 Strand=Plus/Minus

Query  1       CAAGGTTTCCGTAGGTGAACCTGCGGAAGGATCATTAAAGAAATTTAATAATTTTGAAAA  60
               ||||||||||||||||||||||||||||||||||||||||||||||||||||||||| | 
Sbjct  556100  CAAGGTTTCCGTAGGTGAACCTGCGGAAGGATCATTAAAGAAATTTAATAATTTTGATAT  556041

Query  61      TGGAtttttttGTTTTGGCAAGAGCATGAGAGCTTTTACTGGGCAAGAAGACAAGAGATG  120
               ||||||||||||||||||||||||| ||||||||||||||||||||||||||||||||||
Sbjct  556040  TGGATTTTTTTGTTTTGGCAAGAGCGTGAGAGCTTTTACTGGGCAAGAAGACAAGAGATG  555981

Query  121     GAGAGTCCAGCCGGGCCTGCGCTTAAGTGCGCGGTCTTGCTAGGCTTGTAAGTTTCTTTC  180
               |||||||||||||||||||||||||||||||||||||||||||||||| |||||||||||
Sbjct  555980  GAGAGTCCAGCCGGGCCTGCGCTTAAGTGCGCGGTCTTGCTAGGCTTGCAAGTTTCTTTC  555921

Query  181     TTGCTATTCCAAACGGTGAGAGATTTCTGTGCTTTTGTTATAGGACAATTAAAACCGTTT  240
               |||||||||||||| ||||||   |||| || ||||||||||||||||||||||||||||
Sbjct  555920  TTGCTATTCCAAACAGTGAGA--CTTCTCTGTTTTTGTTATAGGACAATTAAAACCGTTT  555863

Query  241     CAATACAACACACTGTGGAGTTTTCATATCTTTGCAACTTTTTCTTTGGGCATTCGAGCA  300
               |||||||||||||||||||||||| |||  ||||||||||||||||||||  ||||||||
Sbjct  555862  CAATACAACACACTGTGGAGTTTTTATACTTTTGCAACTTTTTCTTTGGG-TTTCGAGCA  555804

Query  301     ATCGGGGCCCAGAGGTAACAAACACAAACAATTTTATCTATTCATTAAATTTTTGTCAAA  360
               ||||  ||||||||||||||||||||||||||||||| ||||||||||||||||||||||
Sbjct  555803  ATCG-AGCCCAGAGGTAACAAACACAAACAATTTTATTTATTCATTAAATTTTTGTCAAA  555745

Query  361     AACAAGAATTTTCGTAACTGGAAATTTTAAAA-T-ATTAAAAACTTTCAACAACGGATCT  418
               |||||||||||||||||||||||||||||||| | |||||||||||||||||||||||||
Sbjct  555744  AACAAGAATTTTCGTAACTGGAAATTTTAAAAATAATTAAAAACTTTCAACAACGGATCT  555685

Query  419     CTTGGTTCTCGCATCGATGAAGAACGCAGCGAAATGCGATACGTAATGTGAATTGCAGAA  478
               ||||||||||||||||||||||||||||||||||||||||||||||||||||||||||||
Sbjct  555684  CTTGGTTCTCGCATCGATGAAGAACGCAGCGAAATGCGATACGTAATGTGAATTGCAGAA  555625

Query  479     TTCCGTGAATCATCGAATCTTTGAACGCACATTGCGCCCCTTGGTATTCCAGGGGGCATG  538
               ||||||||||||||||||||||||||||||||||||||||||||||||||||||||||||
Sbjct  555624  TTCCGTGAATCATCGAATCTTTGAACGCACATTGCGCCCCTTGGTATTCCAGGGGGCATG  555565

Query  539     CCTGTTTGAGCGTCATTTCCTTCTCAAACATTCTGTTTGGTAGTGAGTGATACTCTTTGG  598
               |||||||||||||||||||||||||||||||||||||||||||||||||||||||| |||
Sbjct  555564  CCTGTTTGAGCGTCATTTCCTTCTCAAACATTCTGTTTGGTAGTGAGTGATACTCTCTGG  555505

Query  599     AGTTAACTTGAAATTGCTGGCCTTTTCATTGGATGttttttttCCAAAGAGAGGTTTCTC  658
               ||||||||||||||||||||||||||||||||||||||||||||||||||||||||||||
Sbjct  555504  AGTTAACTTGAAATTGCTGGCCTTTTCATTGGATGTTTTTTTTCCAAAGAGAGGTTTCTC  555445

Query  659     TGCGTGCTTGAGGTATAATGCAAGTACGGTCGTTTTAGGTTTTACCAACTGCGGCTAATC  718
               ||||||||||||||||||||||||||||||||||||||||||||||||||||||||||||
Sbjct  555444  TGCGTGCTTGAGGTATAATGCAAGTACGGTCGTTTTAGGTTTTACCAACTGCGGCTAATC  555385

Query  719     tttttttATACTGAGCGTATTGGAACGTTATCGATAAGAAGAGAGCGTCTAGGCGAACAA  778
               ||||||  |||||||||||||| |||||||||||||||||||||||||||||||||||||
Sbjct  555384  TTTTTT-GTACTGAGCGTATTGAAACGTTATCGATAAGAAGAGAGCGTCTAGGCGAACAA  555326

Query  779     TGTTCTTAAAGTTTGACCTCAAATCAGGTAGGAGTACCCGCTGAACTTAAGCATATCAAT  838
               ||||||||||||||||||||||||||||||||||||||||||||||||||||||||||||
Sbjct  555325  TGTTCTTAAAGTTTGACCTCAAATCAGGTAGGAGTACCCGCTGAACTTAAGCATATCAAT  555266

Query  839     AAGCGGAGGAAAAGAAACCAACCGGGATTGCCTTAGTAACGGCGAGTGAAGCGGCAAAAG  898
               ||||||||||||||||||||||||||||||||||||||||||||||||||||||||||||
Sbjct  555265  AAGCGGAGGAAAAGAAACCAACCGGGATTGCCTTAGTAACGGCGAGTGAAGCGGCAAAAG  555206

Query  899     CTCAAATTTGAAATCTGGTACCTTCGGTGCCCGAGTTGTAATTTGGAGAGGGCAACTTTG  958
               |||||||||||||||||||||||| |||||||||||||||||||||||||||||||||||
Sbjct  555205  CTCAAATTTGAAATCTGGTACCTTTGGTGCCCGAGTTGTAATTTGGAGAGGGCAACTTTG  555146

Query  959     GGGCCGTTCCTTGTCTATGTTCCTTGGAACAGGACGTCATAGAGGGTGAGAATCCCGTGT  1018
               || |||||||||||||||||||||||||||||||||||||||||||||||||||||||||
Sbjct  555145  GGACCGTTCCTTGTCTATGTTCCTTGGAACAGGACGTCATAGAGGGTGAGAATCCCGTGT  555086

Query  1019    GGCGAGGAGTGCGGTTCTTTGTAAAGTGCCTTCGAAGAGTCGAGTTGTTTGGGAATGCAG  1078
               |||||||||||||||||| |||||||||||||||||||||||||||||||||||||||||
Sbjct  555085  GGCGAGGAGTGCGGTTCTATGTAAAGTGCCTTCGAAGAGTCGAGTTGTTTGGGAATGCAG  555026

Query  1079    CTCTAAGTGGGTGGTAAATTCCATCTAAAGCTAAATATTGGCGAGAGACCGATAGCGAAC  1138
               ||||||||||||||||||||||||||||||||||||||||||||||||||||||||||||
Sbjct  555025  CTCTAAGTGGGTGGTAAATTCCATCTAAAGCTAAATATTGGCGAGAGACCGATAGCGAAC  554966

Query  1139    AAGTACAGTGATGGAAAGATGAAAAGAACTTTGAAAAGAGAGTGAAAAAGTACGTGAAAT  1198
               ||||||||||||||||||||||||||||||||||||||||||||||||||||||||||||
Sbjct  554965  AAGTACAGTGATGGAAAGATGAAAAGAACTTTGAAAAGAGAGTGAAAAAGTACGTGAAAT  554906

Query  1199    TGTTGAAAGGGAAGGGCATTTGATCAGACATGGTGTTTTGTGCCCTCTGCTCCTTGTGGG  1258
               |||||||||||||||||||||||||||||||||||||||| |||||||||||||||||||
Sbjct  554905  TGTTGAAAGGGAAGGGCATTTGATCAGACATGGTGTTTTGCGCCCTCTGCTCCTTGTGGG  554846

Query  1259    TAGGGGAATCTCGCATTTCACTGGGCCAGCATCAGTTTTGGTGGCAGGATAAATCCATAG  1318
               | ||||||||||||| |||||||||||||||||||||||||||||||||||||||| |||
Sbjct  554845  TGGGGGAATCTCGCAGTTCACTGGGCCAGCATCAGTTTTGGTGGCAGGATAAATCCGTAG  554786

Query  1319    GAATGTAGCTTGCCTCGGTAAGTATTATAGCCTGTGGGAATACTGCCAGCTGGGACTGAG  1378
               ||||||| ||||| |||| |||||||||||||| |||||||||||||| |||||||||||
Sbjct  554785  GAATGTAACTTGCTTCGGGAAGTATTATAGCCTATGGGAATACTGCCAACTGGGACTGAG  554726

Query  1379    GACTGCGACGTAAGTCAAGGATGCTGGCATAATGGTTATATGCCGCCCGTCTTGAAACAC  1438
               ||||||||||||||||||||||||||||||||||||||||||||||||||||||||||||
Sbjct  554725  GACTGCGACGTAAGTCAAGGATGCTGGCATAATGGTTATATGCCGCCCGTCTTGAAACAC  554666

Query  1439    GGACCAAGGAGTCTAACGTCTATGCGAGTGTTTGGGTGTAAAACCCATACGCGTAATGAA  1498
               ||||||||||||||||||||||||| ||||||||||||||||||||||||||||||||||
Sbjct  554665  GGACCAAGGAGTCTAACGTCTATGCAAGTGTTTGGGTGTAAAACCCATACGCGTAATGAA  554606

Query  1499    AGTGAACGTAGGTTGGGGCCTCGCAAGAGGTGCACAATCGACCGATCCTGATGTCTTCGG  1558
               ||||||||||||||||||||||||||||||||||||||||||||||||||||||||||||
Sbjct  554605  AGTGAACGTAGGTTGGGGCCTCGCAAGAGGTGCACAATCGACCGATCCTGATGTCTTCGG  554546

Query  1559    ATGGATTTGAGTAAGAGCATAGCTGTTGGGACCCGAAAGATGGTGAACTATGCCTGAATA  1618
               ||||||||||||||||||||||||||||||||||||||||||||||||||||||||||||
Sbjct  554545  ATGGATTTGAGTAAGAGCATAGCTGTTGGGACCCGAAAGATGGTGAACTATGCCTGAATA  554486

Query  1619    GGGTGAAGCCAGAGGAAACTCTGGTGGAGGCTCGTAGCGGTTCTGACGTGCAAATCGATC  1678
               ||||||||||||||||||||||||||||||||||||||||||||||||||||||||||||
Sbjct  554485  GGGTGAAGCCAGAGGAAACTCTGGTGGAGGCTCGTAGCGGTTCTGACGTGCAAATCGATC  554426

Query  1679    GTCGAATTTGGGTATAGGGGCGAAAGACTAATCGAACCATCTAGTAGCTGGTTCCTGCCG  1738
               ||||||||||||||||||||||||||||||||||||||||||||||||||||||||||||
Sbjct  554425  GTCGAATTTGGGTATAGGGGCGAAAGACTAATCGAACCATCTAGTAGCTGGTTCCTGCCG  554366

Query  1739    AAGTTTCCCTCAGGATAGCAGAAGCTCGTATCAGTTTTATGAGGTAAAGCGAATGATTAG  1798
               ||||||||||||||||||||||||||||||||||||||||||||||||||||||||||||
Sbjct  554365  AAGTTTCCCTCAGGATAGCAGAAGCTCGTATCAGTTTTATGAGGTAAAGCGAATGATTAG  554306

Query  1799    AGGTTCCGGGGTCGAAATGACCTTGACCTATTCTCAAACTTTAAATATGTAAGAAGTCCT  1858
               ||||||||||||||||||||||||||||||||||||||||||||||||||||||||||||
Sbjct  554305  AGGTTCCGGGGTCGAAATGACCTTGACCTATTCTCAAACTTTAAATATGTAAGAAGTCCT  554246

Query  1859    TGTTACTTAATTGAACGTGGACATTTGAATGAAGAGCTTTTAGTGGGCCATTTTTGGTAA  1918
               ||||||||||||||||||||||||||||||||||||||||||||||||||||||||||||
Sbjct  554245  TGTTACTTAATTGAACGTGGACATTTGAATGAAGAGCTTTTAGTGGGCCATTTTTGGTAA  554186

Query  1919    GCAGAACTGGCGATGCGGGATGAACCGAACGTAGAGTTAAGGTGCCGGAATACACGCTCA  1978
               ||||||||||||||||||||||||||||||||||||||||||||||||||||||||||||
Sbjct  554185  GCAGAACTGGCGATGCGGGATGAACCGAACGTAGAGTTAAGGTGCCGGAATACACGCTCA  554126

Query  1979    TCAGACACCACAAAAGGTGTTAGTTCATCTAGACAGCCGGACGGTGGCCATGGAAGTCGG  2038
               ||||||||||||||||||||||||||||||||||||||||||||||||||||||||||||
Sbjct  554125  TCAGACACCACAAAAGGTGTTAGTTCATCTAGACAGCCGGACGGTGGCCATGGAAGTCGG  554066

Query  2039    AATCCGCTAAGGAGTGTGTAACAACTCACCGGCCGAATGAACTAGCCCTGAAAATGGATG  2098
               ||||||||||||||||||||||||||||||||||||||||||||||||||||||||||||
Sbjct  554065  AATCCGCTAAGGAGTGTGTAACAACTCACCGGCCGAATGAACTAGCCCTGAAAATGGATG  554006

Query  2099    GCGCTCAAGCGTGTTACCTATACTCTACCGTCAGGGTTGATATGATGCCCTGACGAGTAG  2158
               ||||||||||||||||||||||||||||||||||||||||||||||||||||||||||||
Sbjct  554005  GCGCTCAAGCGTGTTACCTATACTCTACCGTCAGGGTTGATATGATGCCCTGACGAGTAG  553946

Query  2159    GCAGGCGTGGAGGTCAGTGACGAAGCCTAGACCGTAAGGTCGGGTCGAACGGCCTCTAGT  2218
               |||||||| |||||||||||||||||||||||||||||||||||||||||||||||||||
Sbjct  553945  GCAGGCGTAGAGGTCAGTGACGAAGCCTAGACCGTAAGGTCGGGTCGAACGGCCTCTAGT  553886

Query  2219    GCAGATCTTGGTGGTAGTAGCAAATATTCAAATGAGAACTTTGAAGACTGAAGTGGGGAA  2278
               ||||||||||||||||||||||||||||||||||||||||||||||||||||||||||||
Sbjct  553885  GCAGATCTTGGTGGTAGTAGCAAATATTCAAATGAGAACTTTGAAGACTGAAGTGGGGAA  553826

Query  2279    AGGTTCCACGTCAACAGCAGTTGGACGTGGGTTAGTCGATCCTAAGAGATGGGGAAGCTC  2338
               ||||||||||||||||||||||||||||||||||||||||||||||||||||||||||||
Sbjct  553825  AGGTTCCACGTCAACAGCAGTTGGACGTGGGTTAGTCGATCCTAAGAGATGGGGAAGCTC  553766

Query  2339    CGTTTCAAAGGCCTGATTTTATGCAGGCCACCATCGAAAGGGAATCCGGTTAAGATTCCG  2398
               ||||||||||||||||||||||||||||||||||||||||||||||||||||||||||||
Sbjct  553765  CGTTTCAAAGGCCTGATTTTATGCAGGCCACCATCGAAAGGGAATCCGGTTAAGATTCCG  553706

Query  2399    GAACCTGGATATGGATTCTTCACGGTAACGTAACTGAATGTGGAGACGTCGGCGCGAGCC  2458
               ||||||||||||||||||||||||| ||||||||||||||||||||||||||||||||||
Sbjct  553705  GAACCTGGATATGGATTCTTCACGGCAACGTAACTGAATGTGGAGACGTCGGCGCGAGCC  553646

Query  2459    CTGGGAGGAGTTATCTTTTCTTCTTAACAGCTTATCACCCCGGAATTGGTTTATCCGGAG  2518
               ||||||||||||||||||||||||||||||||||||||||||||||||||||||||||||
Sbjct  553645  CTGGGAGGAGTTATCTTTTCTTCTTAACAGCTTATCACCCCGGAATTGGTTTATCCGGAG  553586

Query  2519    ATGGGGTCTTATGGCTGGAAGAGGCCAGCACCTTTGCTGGCTCCGGTGCGCTTGTGACGG  2578
               |||||||||||||||||||||||||||||||||||||||||||||||||||| |||||||
Sbjct  553585  ATGGGGTCTTATGGCTGGAAGAGGCCAGCACCTTTGCTGGCTCCGGTGCGCTCGTGACGG  553526

Query  2579    CCCGTGAAAATCCACAGGAAGGAATAGTTTTCATGCCAGGTCGTACTGATAACCGCAGCA  2638
               ||||||||||||||||||||||||||||||||||||||||||||||||||||||||||||
Sbjct  553525  CCCGTGAAAATCCACAGGAAGGAATAGTTTTCATGCCAGGTCGTACTGATAACCGCAGCA  553466

Query  2639    GGTCTCCAAGGTGAACAGCCTCTAGTTGATAGAATAATGTAGATAAGGGAAGTCGGCAAA  2698
               ||||||||||||||||||||||||||||||||||||||||||||||||||||||||||||
Sbjct  553465  GGTCTCCAAGGTGAACAGCCTCTAGTTGATAGAATAATGTAGATAAGGGAAGTCGGCAAA  553406

Query  2699    ATAGATCCGTAACTTCGGGATAAGGATTGGCTCTAAGGGTCGGGTAGTGAGGGCCTTGGT  2758
               ||||||||||||||||||||||||||||||||||||||||||||||||||||||||||||
Sbjct  553405  ATAGATCCGTAACTTCGGGATAAGGATTGGCTCTAAGGGTCGGGTAGTGAGGGCCTTGGT  553346

Query  2759    CAGACGCAGCGGGCGTGCTTGTGGACTGCTTGGTGGGGCTTGCTCTGCTAGGCGGACTAC  2818
               ||||||||||||||||||||||||||| ||||||||||||||||||||||||||||||||
Sbjct  553345  CAGACGCAGCGGGCGTGCTTGTGGACTACTTGGTGGGGCTTGCTCTGCTAGGCGGACTAC  553286

Query  2819    TTGCGTGCCTTGTTGTAGACGGCCTTGGTAGGTCTCTTGTAGACCGTCGCTTGCTACAAT  2878
               |||||||||||||||||||||||||||||||||||||||||||||||| |||||||||||
Sbjct  553285  TTGCGTGCCTTGTTGTAGACGGCCTTGGTAGGTCTCTTGTAGACCGTCACTTGCTACAAT  553226

Query  2879    TAACGATCAACTTAGAACTGGTACGGACAAGGGGAAT  2915
               |||||||||||||||||||||||||||||||||||||
Sbjct  553225  TAACGATCAACTTAGAACTGGTACGGACAAGGGGAAT  553189


 Score = 5144 bits (2785),  Expect = 0.0
 Identities = 2875/2918 (99%), Gaps = 8/2918 (0%)
 Strand=Plus/Minus

Query  1       CAAGGTTTCCGTAGGTGAACCTGCGGAAGGATCATTAAAGAAATTTAATAATTTTGAAAA  60
               ||||||||||||||||||||||||||||||||||||||||||||||||||||||||| | 
Sbjct  492916  CAAGGTTTCCGTAGGTGAACCTGCGGAAGGATCATTAAAGAAATTTAATAATTTTGATAT  492857

Query  61      TGGAtttttttGTTTTGGCAAGAGCATGAGAGCTTTTACTGGGCAAGAAGACAAGAGATG  120
               ||||||||||||||||||||||||| ||||||||||||||||||||||||||||||||||
Sbjct  492856  TGGATTTTTTTGTTTTGGCAAGAGCGTGAGAGCTTTTACTGGGCAAGAAGACAAGAGATG  492797

Query  121     GAGAGTCCAGCCGGGCCTGCGCTTAAGTGCGCGGTCTTGCTAGGCTTGTAAGTTTCTTTC  180
               |||||||||||||||||||||||||||||||||||||||||||||||| |||||||||||
Sbjct  492796  GAGAGTCCAGCCGGGCCTGCGCTTAAGTGCGCGGTCTTGCTAGGCTTGCAAGTTTCTTTC  492737

Query  181     TTGCTATTCCAAACGGTGAGAGATTTCTGTGCTTTTGTTATAGGACAATTAAAACCGTTT  240
               |||||||||||||| ||||||   |||| || ||||||||||||||||||||||||||||
Sbjct  492736  TTGCTATTCCAAACAGTGAGA--CTTCTCTGTTTTTGTTATAGGACAATTAAAACCGTTT  492679

Query  241     CAATACAACACACTGTGGAGTTTTCATATCTTTGCAACTTTTTCTTTGGGCATTCGAGCA  300
               |||||||||||||||||||||||| |||  ||||||||||||||||||||  ||||||||
Sbjct  492678  CAATACAACACACTGTGGAGTTTTTATACTTTTGCAACTTTTTCTTTGGG-TTTCGAGCA  492620

Query  301     ATCGGGGCCCAGAGGTAACAAACACAAACAATTTTATCTATTCATTAAATTTTTGTCAAA  360
               ||||  ||||||||||||||||||||||||||||||| ||||||||||||||||||||||
Sbjct  492619  ATCG-AGCCCAGAGGTAACAAACACAAACAATTTTATTTATTCATTAAATTTTTGTCAAA  492561

Query  361     AACAAGAATTTTCGTAACTGGAAATTTTAAAA-T-ATTAAAAACTTTCAACAACGGATCT  418
               |||||||||||||||||||||||||||||||| | |||||||||||||||||||||||||
Sbjct  492560  AACAAGAATTTTCGTAACTGGAAATTTTAAAAATAATTAAAAACTTTCAACAACGGATCT  492501

Query  419     CTTGGTTCTCGCATCGATGAAGAACGCAGCGAAATGCGATACGTAATGTGAATTGCAGAA  478
               ||||||||||||||||||||||||||||||||||||||||||||||||||||||||||||
Sbjct  492500  CTTGGTTCTCGCATCGATGAAGAACGCAGCGAAATGCGATACGTAATGTGAATTGCAGAA  492441

Query  479     TTCCGTGAATCATCGAATCTTTGAACGCACATTGCGCCCCTTGGTATTCCAGGGGGCATG  538
               ||||||||||||||||||||||||||||||||||||||||||||||||||||||||||||
Sbjct  492440  TTCCGTGAATCATCGAATCTTTGAACGCACATTGCGCCCCTTGGTATTCCAGGGGGCATG  492381

Query  539     CCTGTTTGAGCGTCATTTCCTTCTCAAACATTCTGTTTGGTAGTGAGTGATACTCTTTGG  598
               |||||||||||||||||||||||||||||||||||||||||||||||||||||||| |||
Sbjct  492380  CCTGTTTGAGCGTCATTTCCTTCTCAAACATTCTGTTTGGTAGTGAGTGATACTCTCTGG  492321

Query  599     AGTTAACTTGAAATTGCTGGCCTTTTCATTGGATGttttttttCCAAAGAGAGGTTTCTC  658
               ||||||||||||||||||||||||||||||||||||||||||||||||||||||||||||
Sbjct  492320  AGTTAACTTGAAATTGCTGGCCTTTTCATTGGATGTTTTTTTTCCAAAGAGAGGTTTCTC  492261

Query  659     TGCGTGCTTGAGGTATAATGCAAGTACGGTCGTTTTAGGTTTTACCAACTGCGGCTAATC  718
               ||||||||||||||||||||||||||||||||||||||||||||||||||||||||||||
Sbjct  492260  TGCGTGCTTGAGGTATAATGCAAGTACGGTCGTTTTAGGTTTTACCAACTGCGGCTAATC  492201

Query  719     tttttttATACTGAGCGTATTGGAACGTTATCGATAAGAAGAGAGCGTCTAGGCGAACAA  778
               ||||||  |||||||||||||| |||||||||||||||||||||||||||||||||||||
Sbjct  492200  TTTTTT-GTACTGAGCGTATTGAAACGTTATCGATAAGAAGAGAGCGTCTAGGCGAACAA  492142

Query  779     TGTTCTTAAAGTTTGACCTCAAATCAGGTAGGAGTACCCGCTGAACTTAAGCATATCAAT  838
               ||||||||||||||||||||||||||||||||||||||||||||||||||||||||||||
Sbjct  492141  TGTTCTTAAAGTTTGACCTCAAATCAGGTAGGAGTACCCGCTGAACTTAAGCATATCAAT  492082

Query  839     AAGCGGAGGAAAAGAAACCAACCGGGATTGCCTTAGTAACGGCGAGTGAAGCGGCAAAAG  898
               ||||||||||||||||||||||||||||||||||||||||||||||||||||||||||||
Sbjct  492081  AAGCGGAGGAAAAGAAACCAACCGGGATTGCCTTAGTAACGGCGAGTGAAGCGGCAAAAG  492022

Query  899     CTCAAATTTGAAATCTGGTACCTTCGGTGCCCGAGTTGTAATTTGGAGAGGGCAACTTTG  958
               |||||||||||||||||||||||| |||||||||||||||||||||||||||||||||||
Sbjct  492021  CTCAAATTTGAAATCTGGTACCTTTGGTGCCCGAGTTGTAATTTGGAGAGGGCAACTTTG  491962

Query  959     GGGCCGTTCCTTGTCTATGTTCCTTGGAACAGGACGTCATAGAGGGTGAGAATCCCGTGT  1018
               || |||||||||||||||||||||||||||||||||||||||||||||||||||||||||
Sbjct  491961  GGACCGTTCCTTGTCTATGTTCCTTGGAACAGGACGTCATAGAGGGTGAGAATCCCGTGT  491902

Query  1019    GGCGAGGAGTGCGGTTCTTTGTAAAGTGCCTTCGAAGAGTCGAGTTGTTTGGGAATGCAG  1078
               |||||||||||||||||| |||||||||||||||||||||||||||||||||||||||||
[truncated: 5,141,766 more chars]
