# Supplementary material for: Using nanopore sequencing to identify fungi from clinical samples with high phylogenetic resolution
Source: Sci Rep. 2023 Jun 16;13:9785. doi: 10.1038/s41598-023-37016-0 (PMC10275880; doi:10.1038/s41598-023-37016-0)
Supplement: Supplementary file 1 — Supplementary Information. [file 41598_2023_37016_MOESM1_ESM.zip › Supplementary_Information/Supplementary_Data/Data_S5_Mock_blast/results/Mock_RGN1_7_fmt6.txt]

CM000172.1	100	473	256	0	0	100.000	8.67e-130
JAGXKD010000017.1	100	473	256	0	0	100.000	8.67e-130
JAGXKD010000017.1	100	473	256	0	0	100.000	8.67e-130
JAGXKD010000017.1	100	473	256	0	0	100.000	8.67e-130
JAGXKD010000017.1	100	473	256	0	0	100.000	8.67e-130
JAGXKD010000017.1	100	473	256	0	0	100.000	8.67e-130
JAGXKD010000017.1	100	473	256	0	0	100.000	8.67e-130
JAGXKD010000017.1	100	473	256	0	0	100.000	8.67e-130
JAGXKD010000017.1	100	473	256	0	0	100.000	8.67e-130
JAGXKD010000017.1	100	473	256	0	0	100.000	8.67e-130
NC_007197.1	100	473	256	0	0	100.000	8.67e-130
MSZS01000005.1	100	462	254	2	0	99.219	1.88e-126
MSZS01000005.1	100	455	253	2	1	98.828	3.14e-124
MSZS01000021.1	100	462	254	2	0	99.219	1.88e-126
MSZS01000021.1	100	455	253	2	1	98.828	3.14e-124
JAAKEQ010000076.1	100	462	254	2	0	99.219	1.88e-126
JAAAPX010000306.1	100	462	254	2	0	99.219	1.88e-126
JAAAPX010000306.1	100	462	254	2	0	99.219	1.88e-126
BLKH01000198.1	100	462	254	2	0	99.219	1.88e-126
NW_022984065.1	100	462	254	2	0	99.219	1.88e-126
NW_020194278.1	100	462	254	2	0	99.219	1.88e-126
NW_020194278.1	100	455	253	2	1	98.828	3.14e-124
NW_020194294.1	100	462	254	2	0	99.219	1.88e-126
NW_020194294.1	100	455	253	2	1	98.828	3.14e-124
BBXM02000016.1	100	457	253	3	0	98.828	8.74e-125
JACBAG010001485.1	100	457	253	3	0	98.828	8.74e-125
NW_025091279.1	100	457	253	3	0	98.828	8.74e-125
MSZS01000020.1	100	455	253	2	1	98.828	3.14e-124
MSZS01000020.1	100	449	252	2	2	98.438	1.46e-122
MSZS01000020.1	100	442	251	2	3	98.047	2.45e-120
MSZS01000019.1	100	455	253	2	1	98.828	3.14e-124
MSZS01000019.1	100	455	253	2	1	98.828	3.14e-124
NW_020194293.1	100	455	253	2	1	98.828	3.14e-124
NW_020194293.1	100	449	252	2	2	98.438	1.46e-122
NW_020194293.1	100	442	251	2	3	98.047	2.45e-120
NW_020194292.1	100	455	253	2	1	98.828	3.14e-124
NW_020194292.1	100	455	253	2	1	98.828	3.14e-124
MSZS01000058.1	100	449	252	2	2	98.438	1.46e-122
MSZS01000050.1	100	449	252	2	2	98.438	1.46e-122
MSZS01000029.1	100	449	252	2	2	98.438	1.46e-122
MSZS01000029.1	100	265	155	2	3	96.875	5.68e-67
NW_020194331.1	100	449	252	2	2	98.438	1.46e-122
NW_020194323.1	100	449	252	2	2	98.438	1.46e-122
NW_020194302.1	100	449	252	2	2	98.438	1.46e-122
NW_020194302.1	100	265	155	2	3	96.875	5.68e-67
MSZS01000011.1	100	442	251	2	3	98.047	2.45e-120
NW_020194284.1	100	442	251	2	3	98.047	2.45e-120
NKHU02000428.1	100	440	250	6	0	97.656	8.80e-120
NKHU02000428.1	100	440	250	6	0	97.656	8.80e-120
NW_020798475.1	100	440	250	6	0	97.656	8.80e-120
NW_020798475.1	100	440	250	6	0	97.656	8.80e-120
JACBAD010001631.1	100	433	252	4	4	96.923	1.47e-117
JAKLNT010000355.1	100	427	251	5	4	96.538	6.85e-116
NKHV02000463.1	100	427	251	5	4	96.538	6.85e-116
JAMYHO010000160.1	100	425	248	4	4	96.875	2.46e-115
DS026993.1	100	409	247	9	3	95.367	2.48e-110
DS027078.1	100	409	247	9	3	95.367	2.48e-110
DS027088.1	100	409	247	9	3	95.367	2.48e-110
NW_001510447.1	100	409	247	9	3	95.367	2.48e-110
NW_001510380.1	100	409	247	9	3	95.367	2.48e-110
NW_001510370.1	100	409	247	9	3	95.367	2.48e-110
DS027112.1	100	405	247	9	4	95.000	3.21e-109
NW_001510346.1	100	405	247	9	4	95.000	3.21e-109
BHVY01000008.1	100	396	243	13	1	94.553	1.93e-106
NW_025091288.1	100	396	243	13	1	94.553	1.93e-106
WXTY01000020.1	100	357	236	19	2	91.829	9.11e-95
WXTY01000020.1	100	339	233	20	4	90.661	3.30e-89
SMSW01000009.1	100	357	236	19	2	91.829	9.11e-95
SMSW01000009.1	100	357	236	19	2	91.829	9.11e-95
SMSW01000009.1	100	350	235	19	3	91.440	1.53e-92
SMSW01000006.1	100	357	236	19	2	91.829	9.11e-95
SMSW01000006.1	100	357	236	19	2	91.829	9.11e-95
SMSW01000006.1	100	357	236	19	2	91.829	9.11e-95
SMSW01000006.1	100	324	231	19	7	89.883	9.24e-85
SMSW01000012.1	100	357	236	19	2	91.829	9.11e-95
SMSW01000012.1	100	357	236	19	2	91.829	9.11e-95
SMSW01000012.1	100	357	236	19	2	91.829	9.11e-95
SMSW01000012.1	100	357	236	19	2	91.829	9.11e-95
SMSW01000012.1	100	357	236	19	2	91.829	9.11e-95
SMSW01000011.1	100	357	236	19	2	91.829	9.11e-95
SMSW01000011.1	100	357	236	19	2	91.829	9.11e-95
SMSW01000011.1	100	357	236	19	2	91.829	9.11e-95
SMSW01000011.1	100	357	236	19	2	91.829	9.11e-95
SMSW01000011.1	100	357	236	19	2	91.829	9.11e-95
SMSW01000011.1	100	357	236	19	2	91.829	9.11e-95
SMSW01000011.1	100	357	236	19	2	91.829	9.11e-95
VCAU01000267.1	100	337	235	19	6	90.385	1.19e-88
JSYV01000010.1	100	335	235	13	11	90.734	4.27e-88
QUQM01000005.1	100	335	235	18	7	90.385	4.27e-88
NW_022984632.1	100	335	235	18	7	90.385	4.27e-88
MSFL01000185.1	100	333	233	20	5	90.310	1.54e-87
MSFL01000184.1	100	333	233	20	5	90.310	1.54e-87
MSFL01000182.1	100	333	233	20	5	90.310	1.54e-87
MSFL01000175.1	100	333	233	19	6	90.310	1.54e-87
MSFL01000170.1	100	333	233	20	5	90.310	1.54e-87
MSFL01000165.1	100	333	233	20	5	90.310	1.54e-87
MSFL01000157.1	100	333	233	19	6	90.310	1.54e-87
MSFL01000150.1	100	333	233	19	6	90.310	1.54e-87
MSFL01000146.1	100	333	233	19	6	90.310	1.54e-87
MSFL01000139.1	100	333	233	19	6	90.310	1.54e-87
MSFL01000134.1	100	333	233	19	6	90.310	1.54e-87
MSFL01000126.1	100	333	233	19	6	90.310	1.54e-87
MSFL01000125.1	100	333	233	19	6	90.310	1.54e-87
MSFL01000116.1	100	333	233	19	6	90.310	1.54e-87
MSFL01000103.1	100	333	233	20	5	90.310	1.54e-87
MSFL01000102.1	100	333	233	19	6	90.310	1.54e-87
MSFL01000100.1	100	333	233	19	6	90.310	1.54e-87
MSFL01000100.1	100	333	233	19	6	90.310	1.54e-87
NW_020290590.1	100	333	233	20	5	90.310	1.54e-87
NW_020290589.1	100	333	233	20	5	90.310	1.54e-87
NW_020290587.1	100	333	233	20	5	90.310	1.54e-87
NW_020290580.1	100	333	233	19	6	90.310	1.54e-87
NW_020290575.1	100	333	233	20	5	90.310	1.54e-87
NW_020290570.1	100	333	233	20	5	90.310	1.54e-87
NW_020290562.1	100	333	233	19	6	90.310	1.54e-87
NW_020290555.1	100	333	233	19	6	90.310	1.54e-87
NW_020290551.1	100	333	233	19	6	90.310	1.54e-87
NW_020290544.1	100	333	233	19	6	90.310	1.54e-87
NW_020290539.1	100	333	233	19	6	90.310	1.54e-87
NW_020290531.1	100	333	233	19	6	90.310	1.54e-87
NW_020290530.1	100	333	233	19	6	90.310	1.54e-87
NW_020290521.1	100	333	233	19	6	90.310	1.54e-87
NW_020290508.1	100	333	233	20	5	90.310	1.54e-87
NW_020290507.1	100	333	233	19	6	90.310	1.54e-87
NW_020290505.1	100	333	233	19	6	90.310	1.54e-87
NW_020290505.1	100	333	233	19	6	90.310	1.54e-87
MSFL01000186.1	100	331	232	20	5	90.272	5.52e-87
MSFL01000164.1	100	331	232	20	5	90.272	5.52e-87
NW_020290591.1	100	331	232	20	5	90.272	5.52e-87
NW_020290569.1	100	331	232	20	5	90.272	5.52e-87
JAFBMR010000004.1	100	329	232	18	7	90.272	1.99e-86
JAFBMR010000004.1	100	329	232	17	8	90.272	1.99e-86
JAFBMR010000004.1	100	329	232	18	7	90.272	1.99e-86
JAFBMR010000004.1	100	329	232	18	7	90.272	1.99e-86
BDHI01000026.1	100	329	233	20	6	89.961	1.99e-86
BDHI01000026.1	100	329	233	20	6	89.961	1.99e-86
BDHI01000026.1	100	329	233	21	5	89.961	1.99e-86
BDHI01000026.1	100	324	231	23	4	89.535	9.24e-85
BDHI01000026.1	100	324	233	20	7	89.615	9.24e-85
BDHI01000026.1	100	322	231	22	5	89.535	3.32e-84
BDHI01000026.1	100	322	231	22	5	89.535	3.32e-84
MSFL01000181.1	100	327	232	20	6	89.922	7.15e-86
MSFL01000124.1	100	327	232	20	6	89.922	7.15e-86
MSFL01000120.1	100	327	232	20	6	89.922	7.15e-86
MSFL01000112.1	100	327	232	20	6	89.922	7.15e-86
NW_020290586.1	100	327	232	20	6	89.922	7.15e-86
NW_020290529.1	100	327	232	20	6	89.922	7.15e-86
NW_020290525.1	100	327	232	20	6	89.922	7.15e-86
NW_020290517.1	100	327	232	20	6	89.922	7.15e-86
MSFL01000179.1	100	326	232	19	7	89.922	2.57e-85
MSFL01000177.1	100	326	232	19	7	89.922	2.57e-85
MSFL01000151.1	100	326	232	19	7	89.922	2.57e-85
MSFL01000148.1	100	326	232	19	7	89.922	2.57e-85
MSFL01000140.1	100	326	231	20	6	89.883	2.57e-85
MSFL01000138.1	100	326	232	19	7	89.922	2.57e-85
MSFL01000135.1	100	326	232	19	7	89.922	2.57e-85
MSFL01000129.1	100	326	232	19	7	89.922	2.57e-85
MSFL01000127.1	100	326	232	19	7	89.922	2.57e-85
MSFL01000121.1	100	326	232	19	7	89.922	2.57e-85
MSFL01000117.1	100	326	232	19	7	89.922	2.57e-85
MSFL01000113.1	100	326	232	19	7	89.922	2.57e-85
MSFL01000110.1	100	326	232	19	7	89.922	2.57e-85
NW_020290584.1	100	326	232	19	7	89.922	2.57e-85
NW_020290582.1	100	326	232	19	7	89.922	2.57e-85
NW_020290556.1	100	326	232	19	7	89.922	2.57e-85
NW_020290553.1	100	326	232	19	7	89.922	2.57e-85
NW_020290545.1	100	326	231	20	6	89.883	2.57e-85
NW_020290543.1	100	326	232	19	7	89.922	2.57e-85
NW_020290540.1	100	326	232	19	7	89.922	2.57e-85
NW_020290534.1	100	326	232	19	7	89.922	2.57e-85
NW_020290532.1	100	326	232	19	7	89.922	2.57e-85
NW_020290526.1	100	326	232	19	7	89.922	2.57e-85
NW_020290522.1	100	326	232	19	7	89.922	2.57e-85
NW_020290518.1	100	326	232	19	7	89.922	2.57e-85
NW_020290515.1	100	326	232	19	7	89.922	2.57e-85
AM270982.1	100	324	233	20	7	89.615	9.24e-85
AM270982.1	100	324	233	20	7	89.615	9.24e-85
AM270982.1	100	324	233	20	7	89.615	9.24e-85
AM270982.1	100	324	233	20	7	89.615	9.24e-85
MNBE01000628.1	100	324	231	13	12	90.234	9.24e-85
JACWGB010000032.1	100	324	231	14	11	90.234	9.24e-85
JAMADU010000619.1	100	324	232	11	14	90.272	9.24e-85
JACVQR010000012.1	100	324	233	20	7	89.615	9.24e-85
JAMALA010000145.1	100	324	233	20	7	89.615	9.24e-85
JACWGC010000003.1	100	324	231	14	11	90.234	9.24e-85
BDHI01000032.1	100	324	233	20	7	89.615	9.24e-85
BDHI01000032.1	100	324	233	20	7	89.615	9.24e-85
BDHI01000032.1	100	324	233	20	7	89.615	9.24e-85
BDHI01000023.1	100	324	233	20	7	89.615	9.24e-85
BDHI01000023.1	100	324	233	20	7	89.615	9.24e-85
BDHI01000023.1	100	324	233	20	7	89.615	9.24e-85
BDHI01000023.1	100	322	231	22	5	89.535	3.32e-84
BDHI01000023.1	100	315	233	20	9	88.931	5.56e-82
BDHI01000020.1	100	324	231	23	4	89.535	9.24e-85
BDHI01000020.1	100	324	231	23	4	89.535	9.24e-85
BDHI01000020.1	100	316	231	20	8	89.189	1.55e-82
BDHI01000020.1	100	285	226	22	11	87.259	4.36e-73
BDHI01000015.1	100	324	233	20	7	89.615	9.24e-85
BDHI01000015.1	100	324	233	20	7	89.615	9.24e-85
BDHI01000015.1	100	324	233	20	7	89.615	9.24e-85
BDHI01000013.1	100	324	233	20	7	89.615	9.24e-85
BDHI01000013.1	100	322	232	20	7	89.575	3.32e-84
BDHI01000013.1	100	318	232	20	8	89.231	4.30e-83
BDHI01000009.1	100	324	231	23	4	89.535	9.24e-85
BDHI01000009.1	100	324	233	20	7	89.615	9.24e-85
BDHI01000009.1	100	324	233	20	7	89.615	9.24e-85
BDHI01000009.1	100	324	233	20	7	89.615	9.24e-85
BDHI01000009.1	100	324	233	20	7	89.615	9.24e-85
BDHI01000009.1	100	322	231	22	5	89.535	3.32e-84
PZKB01000354.1	100	324	231	14	11	90.234	9.24e-85
MSFU01000098.1	100	324	232	21	6	89.575	9.24e-85
MSFU01000098.1	100	305	228	24	6	88.372	3.35e-79
MSFU01000079.1	100	324	232	21	6	89.575	9.24e-85
MSFU01000079.1	100	318	230	24	4	89.147	4.30e-83
MSFU01000116.1	100	324	232	21	6	89.575	9.24e-85
NW_020290372.1	100	324	232	21	6	89.575	9.24e-85
NW_020290372.1	100	305	228	24	6	88.372	3.35e-79
NW_020290353.1	100	324	232	21	6	89.575	9.24e-85
NW_020290353.1	100	318	230	24	4	89.147	4.30e-83
NW_020290390.1	100	324	232	21	6	89.575	9.24e-85
NT_166520.1	100	324	233	20	7	89.615	9.24e-85
NT_166520.1	100	324	233	20	7	89.615	9.24e-85
NT_166520.1	100	324	233	20	7	89.615	9.24e-85
NT_166520.1	100	324	233	20	7	89.615	9.24e-85
JAMAHC010000176.1	100	322	231	16	10	89.883	3.32e-84
JAMAHE010000381.1	100	322	231	16	10	89.883	3.32e-84
JAMAHA010000120.1	100	322	231	16	10	89.883	3.32e-84
JAMAHD010000167.1	100	322	231	16	10	89.883	3.32e-84
BDHI01000033.1	100	322	231	22	5	89.535	3.32e-84
BDHI01000033.1	100	322	232	20	7	89.575	3.32e-84
BDHI01000033.1	100	300	228	23	8	88.031	1.56e-77
BDHI01000006.1	100	322	232	20	7	89.575	3.32e-84
BDHI01000006.1	100	316	230	22	6	89.147	1.55e-82
BDHI01000006.1	100	302	229	19	11	88.417	4.33e-78
JRVD02000017.1	100	322	231	16	10	89.883	3.32e-84
JRVD02000017.1	100	322	231	16	10	89.883	3.32e-84
JRVD02000017.1	100	322	231	16	10	89.883	3.32e-84
JRVD02000017.1	100	313	229	16	11	89.453	2.00e-81
JRVD02000016.1	100	322	231	16	10	89.883	3.32e-84
JRVD02000016.1	100	315	230	16	11	89.494	5.56e-82
JAMAHB010000149.1	100	322	231	16	10	89.883	3.32e-84
MSFU01000107.1	100	322	231	22	5	89.535	3.32e-84
MSFU01000105.1	100	322	231	22	5	89.535	3.32e-84
NW_020290381.1	100	322	231	22	5	89.535	3.32e-84
NW_020290379.1	100	322	231	22	5	89.535	3.32e-84
NW_026088304.1	100	322	231	16	10	89.883	3.32e-84
NW_026088304.1	100	322	231	16	10	89.883	3.32e-84
NW_026088304.1	100	322	231	16	10	89.883	3.32e-84
NW_026088304.1	100	313	229	16	11	89.453	2.00e-81
NW_026088303.1	100	322	231	16	10	89.883	3.32e-84
NW_026088303.1	100	315	230	16	11	89.494	5.56e-82
MSFL01000178.1	100	320	231	19	8	89.535	1.20e-83
MSFL01000176.1	100	320	231	19	8	89.535	1.20e-83
MSFL01000161.1	100	320	231	19	8	89.535	1.20e-83
MSFL01000137.1	100	320	231	19	8	89.535	1.20e-83
MSFL01000136.1	100	320	231	20	7	89.535	1.20e-83
MSFL01000123.1	100	320	230	21	6	89.494	1.20e-83
MSFL01000115.1	100	320	230	21	6	89.494	1.20e-83
MSFL01000105.1	100	320	231	19	8	89.535	1.20e-83
NW_020290583.1	100	320	231	19	8	89.535	1.20e-83
NW_020290581.1	100	320	231	19	8	89.535	1.20e-83
NW_020290566.1	100	320	231	19	8	89.535	1.20e-83
NW_020290542.1	100	320	231	19	8	89.535	1.20e-83
NW_020290541.1	100	320	231	20	7	89.535	1.20e-83
NW_020290528.1	100	320	230	21	6	89.494	1.20e-83
NW_020290520.1	100	320	230	21	6	89.494	1.20e-83
NW_020290510.1	100	320	231	19	8	89.535	1.20e-83
MSFL01000114.1	100	318	230	20	7	89.494	4.30e-83
JAMAGZ010000485.1	98	318	226	13	11	90.400	4.30e-83
MU158090.1	100	318	231	13	13	89.883	4.30e-83
AP024428.1	100	318	232	21	7	89.231	4.30e-83
AP024428.1	100	318	232	21	7	89.231	4.30e-83
AP024428.1	100	318	232	21	7	89.231	4.30e-83
AP024428.1	100	318	232	21	7	89.231	4.30e-83
AP024428.1	100	318	232	21	7	89.231	4.30e-83
BLWE01000015.1	100	318	232	21	7	89.231	4.30e-83
BLWE01000015.1	100	318	232	21	7	89.231	4.30e-83
BLWE01000015.1	100	318	232	21	7	89.231	4.30e-83
LGAV01000027.1	100	318	232	21	7	89.231	4.30e-83
MSFU01000099.1	100	318	230	24	4	89.147	4.30e-83
MSFU01000099.1	100	305	228	24	6	88.372	3.35e-79
MSFU01000081.1	100	318	232	21	7	89.231	4.30e-83
MSFU01000081.1	100	316	230	22	6	89.147	1.55e-82
MSFU01000103.1	100	318	232	21	7	89.231	4.30e-83
MSFU01000100.1	100	318	232	21	7	89.231	4.30e-83
MSFU01000100.1	100	318	232	21	7	89.231	4.30e-83
JAAVMA010000124.1	100	318	230	14	12	89.844	4.30e-83
NW_020290373.1	100	318	230	24	4	89.147	4.30e-83
NW_020290373.1	100	305	228	24	6	88.372	3.35e-79
NW_020290355.1	100	318	232	21	7	89.231	4.30e-83
NW_020290355.1	100	316	230	22	6	89.147	1.55e-82
NW_020290377.1	100	318	232	21	7	89.231	4.30e-83
NW_020290374.1	100	318	232	21	7	89.231	4.30e-83
NW_020290374.1	100	318	232	21	7	89.231	4.30e-83
NW_017253164.1	100	318	232	21	7	89.231	4.30e-83
NW_023336289.1	100	318	232	21	7	89.231	4.30e-83
NW_023336289.1	100	318	232	21	7	89.231	4.30e-83
NW_023336289.1	100	318	232	21	7	89.231	4.30e-83
NC_054852.1	100	318	232	21	7	89.231	4.30e-83
NC_054852.1	100	318	232	21	7	89.231	4.30e-83
NC_054852.1	100	318	232	21	7	89.231	4.30e-83
NC_054852.1	100	318	232	21	7	89.231	4.30e-83
NC_054852.1	100	318	232	21	7	89.231	4.30e-83
NW_020290519.1	100	318	230	20	7	89.494	4.30e-83
AOTG01000575.1	100	316	231	16	11	89.535	1.55e-82
MSFU01000113.1	100	316	231	21	7	89.189	1.55e-82
MSFU01000113.1	100	305	230	21	9	88.462	3.35e-79
NW_020290387.1	100	316	231	21	7	89.189	1.55e-82
NW_020290387.1	100	305	230	21	9	88.462	3.35e-79
MSFL01000153.1	100	315	230	20	8	89.147	5.56e-82
MSFL01000143.1	100	315	230	20	8	89.147	5.56e-82
CDHK01000043.1	100	315	229	18	9	89.453	5.56e-82
CDHK01000042.1	100	315	229	18	9	89.453	5.56e-82
PELC01000648.1	100	315	230	21	7	89.147	5.56e-82
NW_020290558.1	100	315	230	20	8	89.147	5.56e-82
NW_020290548.1	100	315	230	20	8	89.147	5.56e-82
MSFL01000174.1	100	313	229	21	7	89.105	2.00e-81
MSFL01000118.1	100	313	230	19	9	89.147	2.00e-81
NW_020290579.1	100	313	229	21	7	89.105	2.00e-81
NW_020290523.1	100	313	230	19	9	89.147	2.00e-81
CM041263.1	100	309	229	16	12	89.105	2.59e-80
NC_064657.1	100	309	229	16	12	89.105	2.59e-80
MSFL01000194.1	100	307	229	20	9	88.760	9.31e-80
JAMFOT010000209.1	100	307	228	17	11	89.062	9.31e-80
JAMFOT010000209.1	100	147	81	1	0	98.780	2.15e-31
JAMZTW010000111.1	98	307	224	15	11	89.600	9.31e-80
JAMZTW010000111.1	98	294	222	15	13	88.800	7.25e-76
JAMZTW010000110.1	98	307	224	15	11	89.600	9.31e-80
JAMZTW010000110.1	98	292	224	14	15	88.538	2.61e-75
JAMZTW010000107.1	98	307	224	15	11	89.600	9.31e-80
JAMZTW010000106.1	98	307	224	15	11	89.600	9.31e-80
JAMZTW010000103.1	98	307	224	15	11	89.600	9.31e-80
JAMZTW010000103.1	98	289	222	19	11	88.095	3.37e-74
JAMZTW010000102.1	98	307	224	15	11	89.600	9.31e-80
JAMZTW010000102.1	98	307	224	15	11	89.600	9.31e-80
JAMZTW010000101.1	98	307	224	15	11	89.600	9.31e-80
JAMZTW010000101.1	98	63.9	34	0	0	100.000	2.22e-06
JAMZTW010000100.1	98	307	224	15	11	89.600	9.31e-80
JAMZTW010000100.1	98	307	224	15	11	89.600	9.31e-80
JAMZTW010000099.1	98	307	224	15	11	89.600	9.31e-80
JAMZTW010000099.1	98	307	224	15	11	89.600	9.31e-80
JAMZTW010000098.1	98	307	224	15	11	89.600	9.31e-80
JAMZTW010000098.1	98	307	224	15	11	89.600	9.31e-80
JAMZTW010000097.1	98	307	224	15	11	89.600	9.31e-80
JAMZTW010000096.1	98	307	224	15	11	89.600	9.31e-80
JAMZTW010000096.1	98	307	224	15	11	89.600	9.31e-80
JAMZTW010000094.1	98	307	224	15	11	89.600	9.31e-80
JAMZTW010000094.1	98	307	224	15	11	89.600	9.31e-80
JAMZTW010000093.1	98	307	224	15	11	89.600	9.31e-80
JAMZTW010000093.1	98	307	224	15	11	89.600	9.31e-80
JAMZTW010000092.1	98	307	224	15	11	89.600	9.31e-80
JAMZTW010000091.1	98	307	224	15	11	89.600	9.31e-80
JAMZTW010000091.1	98	263	206	17	12	87.660	2.04e-66
JAMZTW010000091.1	98	226	158	8	8	90.805	2.68e-55
JAMZTW010000090.1	98	307	224	15	11	89.600	9.31e-80
JAMZTW010000089.1	98	307	224	15	11	89.600	9.31e-80
JAMZTW010000089.1	98	307	224	15	11	89.600	9.31e-80
JAMZTW010000089.1	98	296	222	16	12	88.800	2.02e-76
JAMZTW010000088.1	98	307	224	15	11	89.600	9.31e-80
JAMZTW010000088.1	98	307	224	15	11	89.600	9.31e-80
JAMZTW010000087.1	98	307	224	15	11	89.600	9.31e-80
JAMZTW010000087.1	98	302	223	15	12	89.200	4.33e-78
JAMZTW010000087.1	98	296	223	15	13	88.845	2.02e-76
JAMZTW010000086.1	98	307	224	15	11	89.600	9.31e-80
JAMZTW010000086.1	98	307	224	15	11	89.600	9.31e-80
JAMZTW010000086.1	98	307	224	14	12	89.600	9.31e-80
JAMZTW010000086.1	98	303	224	15	12	89.243	1.20e-78
JAMZTW010000085.1	98	307	224	15	11	89.600	9.31e-80
JAMZTW010000078.1	98	307	224	15	11	89.600	9.31e-80
NW_020290599.1	100	307	229	20	9	88.760	9.31e-80
WIWV01000274.1	100	305	228	19	10	88.716	3.35e-79
JAGMTT010000008.1	100	305	231	24	7	88.168	3.35e-79
JAMAGX010000103.1	100	305	229	17	12	88.760	3.35e-79
JALZYL010000072.1	100	303	229	20	10	88.417	1.20e-78
JALZYL010000072.1	100	303	229	20	10	88.417	1.20e-78
JH993682.1	100	303	228	17	12	88.716	1.20e-78
MDYP01000171.1	100	303	228	17	12	88.716	1.20e-78
JACBKQ010000154.1	100	303	228	27	4	88.031	1.20e-78
CH476599.1	100	303	228	27	4	88.031	1.20e-78
CAKMRK010000230.1	100	303	228	17	12	88.716	1.20e-78
NW_014574576.1	100	303	228	17	12	88.716	1.20e-78
NT_165929.1	100	303	228	27	4	88.031	1.20e-78
JAMAGY010000223.1	100	302	227	17	12	88.672	4.33e-78
JAGUQL010000038.1	100	302	227	18	11	88.672	4.33e-78
MSFK01000078.1	100	302	228	26	5	88.031	4.33e-78
MSFK01000078.1	100	302	228	26	5	88.031	4.33e-78
MSFK01000078.1	100	294	227	25	7	87.645	7.25e-76
NW_020291068.1	100	302	228	26	5	88.031	4.33e-78
NW_020291068.1	100	302	228	26	5	88.031	4.33e-78
NW_020291068.1	100	294	227	25	7	87.645	7.25e-76
SWKV01000528.1	100	298	227	19	11	88.327	5.60e-77
JACSOR010000209.1	100	298	227	19	11	88.327	5.60e-77
QAGI01000420.1	100	298	227	19	11	88.327	5.60e-77
JACVQR010000011.1	100	298	227	19	11	88.327	5.60e-77
JANFQS010000991.1	100	298	226	21	9	88.281	5.60e-77
JNNR01000513.1	100	298	227	19	11	88.327	5.60e-77
JAMALG010000162.1	100	298	227	19	11	88.327	5.60e-77
SWKU01000089.1	100	298	227	19	11	88.327	5.60e-77
JAFEVA010000190.1	100	298	227	19	11	88.327	5.60e-77
JACSPC010000172.1	100	298	227	19	11	88.327	5.60e-77
CM002801.1	100	298	227	19	11	88.327	5.60e-77
CM002801.1	100	298	227	19	11	88.327	5.60e-77
CAJVRJ010000003.1	100	298	227	18	12	88.327	5.60e-77
NW_026055304.1	100	298	227	19	11	88.327	5.60e-77
JAMAFK010000124.1	100	296	227	17	13	88.327	2.02e-76
JAMAGU010000120.1	100	294	227	19	12	87.984	7.25e-76
JAFCIW010000005.1	100	294	226	22	9	87.938	7.25e-76
JAFCIW010000005.1	100	294	226	21	10	87.938	7.25e-76
JAFCIW010000005.1	100	294	226	21	10	87.938	7.25e-76
JAFCIW010000005.1	100	294	226	21	10	87.938	7.25e-76
JAFCIW010000005.1	100	294	226	22	9	87.938	7.25e-76
JAMAGV010000048.1	100	294	227	19	12	87.984	7.25e-76
WBOJ01000006.1	100	292	226	20	11	87.938	2.61e-75
WBOJ01000006.1	100	292	226	20	11	87.938	2.61e-75
WBOJ01000006.1	100	287	225	20	12	87.549	1.21e-73
WBOJ01000005.1	100	292	226	20	11	87.938	2.61e-75
WBOJ01000005.1	100	292	226	20	11	87.938	2.61e-75
WBOJ01000005.1	100	292	226	20	11	87.938	2.61e-75
CM024083.1	100	292	226	20	11	87.938	2.61e-75
CM024083.1	100	292	226	20	11	87.938	2.61e-75
MUGI01000139.1	100	292	226	20	11	87.938	2.61e-75
PUXE01000268.1	100	292	226	20	11	87.938	2.61e-75
PUHX01000265.1	100	292	226	20	11	87.938	2.61e-75
RFFF01001586.1	100	292	226	20	11	87.938	2.61e-75
MUGH01000060.1	100	292	226	20	11	87.938	2.61e-75
PKQL01000996.1	100	292	226	20	11	87.938	2.61e-75
MSFM01000006.1	100	292	227	22	10	87.645	2.61e-75
MSFM01000031.1	100	292	227	22	10	87.645	2.61e-75
MSFM01000031.1	100	285	226	21	12	87.259	4.36e-73
MSFM01000022.1	100	292	227	22	10	87.645	2.61e-75
MSFM01000022.1	100	292	227	22	10	87.645	2.61e-75
MSFM01000022.1	100	292	227	22	10	87.645	2.61e-75
MSFM01000022.1	100	285	226	22	11	87.259	4.36e-73
LHQR01000013.1	100	292	226	19	12	87.938	2.61e-75
LHQR01000025.1	100	292	226	19	12	87.938	2.61e-75
LHQR01000026.1	100	292	226	19	12	87.938	2.61e-75
CAJVRB010000041.1	100	292	226	20	11	87.938	2.61e-75
CAJVRB010000041.1	100	292	226	20	11	87.938	2.61e-75
MDDG01000036.1	100	292	226	19	12	87.938	2.61e-75
JAASRZ010000049.1	100	292	226	20	11	87.938	2.61e-75
JAASRZ010000049.1	100	292	226	20	11	87.938	2.61e-75
JAASRZ010000049.1	100	292	226	20	11	87.938	2.61e-75
JAKLNB010000448.1	100	292	226	20	11	87.938	2.61e-75
MDYO01000177.1	100	292	226	20	11	87.938	2.61e-75
JAHAQQ010000405.1	100	292	226	20	11	87.938	2.61e-75
JAETFV010000058.1	100	292	226	20	11	87.938	2.61e-75
MLQL01000163.1	100	292	226	20	11	87.938	2.61e-75
MUGJ01000069.1	100	292	226	20	11	87.938	2.61e-75
JACXYV010000050.1	100	292	226	20	11	87.938	2.61e-75
JACXYV010000050.1	100	287	223	20	11	87.795	1.21e-73
JACXYV010000047.1	100	292	226	20	11	87.938	2.61e-75
JACXYV010000047.1	100	281	225	20	13	87.209	5.64e-72
JACXYV010000045.1	100	292	226	20	11	87.938	2.61e-75
JACXYV010000045.1	100	279	223	22	11	87.109	2.03e-71
JACXYV010000045.1	100	274	225	21	14	86.538	9.44e-70
JACXYV010000042.1	100	292	226	20	11	87.938	2.61e-75
JACXYV010000042.1	100	287	225	20	12	87.549	1.21e-73
JACXYV010000039.1	100	292	226	20	11	87.938	2.61e-75
JACXYV010000039.1	100	287	225	20	12	87.549	1.21e-73
JACXYV010000039.1	100	279	224	20	13	87.160	2.03e-71
JACXYV010000034.1	100	292	226	20	11	87.938	2.61e-75
JACXYV010000034.1	100	287	225	20	12	87.549	1.21e-73
JACXYV010000034.1	100	281	225	20	13	87.209	5.64e-72
JACXYV010000031.1	100	292	226	20	11	87.938	2.61e-75
JACXYV010000031.1	100	287	225	20	12	87.549	1.21e-73
JACXYV010000031.1	100	287	225	20	12	87.549	1.21e-73
JACXYV010000031.1	100	279	224	20	13	87.160	2.03e-71
JACXYV010000031.1	100	252	222	19	19	85.385	4.42e-63
JACXYV010000030.1	100	292	226	20	11	87.938	2.61e-75
JACXYV010000030.1	100	289	226	20	12	87.597	3.37e-74
JACXYV010000030.1	100	287	225	20	12	87.549	1.21e-73
JACXYV010000030.1	100	287	225	20	12	87.549	1.21e-73
JACXYV010000030.1	100	287	225	20	12	87.549	1.21e-73
JACXYV010000030.1	100	279	224	20	13	87.160	2.03e-71
JACXYV010000030.1	100	279	224	20	13	87.160	2.03e-71
JACXYV010000030.1	100	276	225	19	15	86.873	2.63e-70
SRQG01000754.1	100	292	226	20	11	87.938	2.61e-75
NW_024469302.1	100	292	226	20	11	87.938	2.61e-75
NW_020194341.1	100	292	227	22	10	87.645	2.61e-75
NW_020194366.1	100	292	227	22	10	87.645	2.61e-75
NW_020194366.1	100	285	226	21	12	87.259	4.36e-73
NW_020194357.1	100	292	227	22	10	87.645	2.61e-75
NW_020194357.1	100	292	227	22	10	87.645	2.61e-75
NW_020194357.1	100	292	227	22	10	87.645	2.61e-75
NW_020194357.1	100	285	226	22	11	87.259	4.36e-73
NW_024467419.1	100	292	226	19	12	87.938	2.61e-75
NW_024467431.1	100	292	226	19	12	87.938	2.61e-75
NW_024467432.1	100	292	226	19	12	87.938	2.61e-75
RHLO01001006.1	100	291	231	18	15	87.500	9.38e-75
PTJQ01453438.1	93	291	214	16	10	89.167	9.38e-75
JACXYV010000044.1	100	289	226	20	12	87.597	3.37e-74
JACXYV010000044.1	100	287	225	20	12	87.549	1.21e-73
WBOJ01000007.1	100	287	225	20	12	87.549	1.21e-73
WBOJ01000007.1	100	279	224	19	14	87.160	2.03e-71
WBOJ01000007.1	100	213	214	18	25	83.268	2.09e-51
CAJVRC010000095.1	99	287	223	20	11	87.795	1.21e-73
LLXE01000800.1	100	287	225	21	11	87.549	1.21e-73
JACXYV010000053.1	100	287	225	20	12	87.549	1.21e-73
JACXYV010000053.1	100	259	222	21	16	85.714	2.64e-65
JACXYV010000051.1	100	287	225	21	11	87.549	1.21e-73
JACXYV010000051.1	100	248	221	21	18	85.000	5.72e-62
JACXYV010000046.1	100	287	225	20	12	87.549	1.21e-73
JACXYV010000046.1	100	261	221	20	16	85.992	7.35e-66
JACXYV010000043.1	100	287	225	20	12	87.549	1.21e-73
JACXYV010000043.1	100	279	224	20	13	87.160	2.03e-71
JACXYV010000043.1	100	267	222	20	15	86.381	1.58e-67
JACXYV010000041.1	100	287	225	20	12	87.549	1.21e-73
JACXYV010000041.1	100	274	223	20	14	86.770	9.44e-70
JACXYV010000041.1	100	274	223	20	14	86.770	9.44e-70
JACXYV010000040.1	100	287	225	20	12	87.549	1.21e-73
JACXYV010000040.1	100	287	225	20	12	87.549	1.21e-73
JACXYV010000040.1	100	276	223	22	12	86.770	2.63e-70
JACXYV010000033.1	100	287	225	20	12	87.549	1.21e-73
JACXYV010000033.1	100	279	224	20	13	87.160	2.03e-71
JACXYV010000033.1	100	279	224	19	14	87.160	2.03e-71
JACXYV010000033.1	100	278	225	20	14	86.873	7.30e-71
JACXYV010000033.1	100	278	224	22	12	86.822	7.30e-71
JACXYV010000016.1	100	287	225	20	12	87.549	1.21e-73
JACXYV010000016.1	100	231	218	20	21	84.170	5.76e-57
MSFO01000015.1	100	285	227	25	9	86.973	4.36e-73
MSFO01000015.1	100	276	227	25	11	86.312	2.63e-70
MSFO01000015.1	100	270	226	25	12	85.932	1.22e-68
MSFM01000024.1	100	285	226	21	12	87.259	4.36e-73
MSFM01000024.1	100	285	226	21	12	87.259	4.36e-73
MSFM01000024.1	100	285	226	22	11	87.259	4.36e-73
NW_020194359.1	100	285	226	21	12	87.259	4.36e-73
NW_020194359.1	100	285	226	21	12	87.259	4.36e-73
NW_020194359.1	100	285	226	22	11	87.259	4.36e-73
NW_020194412.1	100	285	227	25	9	86.973	4.36e-73
NW_020194412.1	100	276	227	25	11	86.312	2.63e-70
NW_020194412.1	100	270	226	25	12	85.932	1.22e-68
MSFO01000008.1	100	281	227	26	9	86.641	5.64e-72
MSFO01000034.1	100	281	227	25	10	86.641	5.64e-72
MSFO01000031.1	100	281	227	26	9	86.641	5.64e-72
MSFO01000028.1	100	281	227	26	9	86.641	5.64e-72
MSFO01000028.1	100	276	226	26	10	86.260	2.63e-70
MSFO01000026.1	100	281	227	25	10	86.641	5.64e-72
MSFO01000026.1	100	276	226	27	9	86.260	2.63e-70
MSFO01000024.1	100	281	226	27	8	86.590	5.64e-72
MSFO01000024.1	100	278	227	26	10	86.312	7.30e-71
MSFO01000022.1	100	281	227	25	10	86.641	5.64e-72
MSFO01000022.1	100	265	225	26	12	85.551	5.68e-67
MSFO01000016.1	100	281	227	26	9	86.641	5.64e-72
MSFO01000016.1	100	276	227	25	11	86.312	2.63e-70
MSFO01000016.1	100	270	226	25	12	85.932	1.22e-68
MSFO01000014.1	100	281	227	26	9	86.641	5.64e-72
MSFO01000014.1	100	276	227	25	11	86.312	2.63e-70
MSFO01000014.1	100	276	227	25	11	86.312	2.63e-70
JACXYV010000048.1	100	281	225	20	13	87.209	5.64e-72
JACXYV010000048.1	100	278	224	22	12	86.822	7.30e-71
NW_020194405.1	100	281	227	26	9	86.641	5.64e-72
NW_020194431.1	100	281	227	25	10	86.641	5.64e-72
NW_020194428.1	100	281	227	26	9	86.641	5.64e-72
NW_020194425.1	100	281	227	26	9	86.641	5.64e-72
NW_020194425.1	100	276	226	26	10	86.260	2.63e-70
NW_020194423.1	100	281	227	25	10	86.641	5.64e-72
NW_020194423.1	100	276	226	27	9	86.260	2.63e-70
NW_020194421.1	100	281	226	27	8	86.590	5.64e-72
NW_020194421.1	100	278	227	26	10	86.312	7.30e-71
NW_020194419.1	100	281	227	25	10	86.641	5.64e-72
NW_020194419.1	100	265	225	26	12	85.551	5.68e-67
NW_020194413.1	100	281	227	26	9	86.641	5.64e-72
NW_020194413.1	100	276	227	25	11	86.312	2.63e-70
NW_020194413.1	100	270	226	25	12	85.932	1.22e-68
NW_020194411.1	100	281	227	26	9	86.641	5.64e-72
NW_020194411.1	100	276	227	25	11	86.312	2.63e-70
NW_020194411.1	100	276	227	25	11	86.312	2.63e-70
MSFO01000019.1	100	279	226	26	9	86.590	2.03e-71
MSFO01000019.1	100	276	227	25	11	86.312	2.63e-70
MSFM01000039.1	100	279	225	22	12	86.873	2.03e-71
JABCSE010000029.1	100	279	224	20	13	87.160	2.03e-71
NW_024067592.1	100	279	224	20	13	87.160	2.03e-71
NW_020194374.1	100	279	225	22	12	86.873	2.03e-71
NW_020194416.1	100	279	226	26	9	86.590	2.03e-71
NW_020194416.1	100	276	227	25	11	86.312	2.63e-70
MSFO01000033.1	100	278	227	26	10	86.312	7.30e-71
MSFO01000033.1	100	270	226	25	12	85.932	1.22e-68
MSFO01000025.1	100	278	227	26	10	86.312	7.30e-71
MSFO01000025.1	100	278	227	26	10	86.312	7.30e-71
MSFO01000023.1	100	278	227	26	10	86.312	7.30e-71
MSFO01000023.1	100	267	224	26	11	85.824	1.58e-67
MSFO01000018.1	100	278	227	26	10	86.312	7.30e-71
MSFO01000018.1	100	276	226	26	10	86.260	2.63e-70
MSFO01000017.1	100	278	227	26	10	86.312	7.30e-71
MSFO01000017.1	100	278	227	26	10	86.312	7.30e-71
MSFO01000017.1	100	276	227	25	11	86.312	2.63e-70
MSFO01000013.1	100	278	227	26	10	86.312	7.30e-71
MSFO01000013.1	100	278	227	26	10	86.312	7.30e-71
MSFO01000013.1	100	276	227	25	11	86.312	2.63e-70
MSFM01000027.1	100	278	225	21	13	86.873	7.30e-71
MSFM01000027.1	100	272	224	22	13	86.486	3.40e-69
CAJVRC010000035.1	97	278	217	22	9	87.500	7.30e-71
JAMAGW010000297.1	100	278	223	20	13	87.109	7.30e-71
NW_020194362.1	100	278	225	21	13	86.873	7.30e-71
NW_020194362.1	100	272	224	22	13	86.486	3.40e-69
NW_020194430.1	100	278	227	26	10	86.312	7.30e-71
NW_020194430.1	100	270	226	25	12	85.932	1.22e-68
NW_020194422.1	100	278	227	26	10	86.312	7.30e-71
NW_020194422.1	100	278	227	26	10	86.312	7.30e-71
NW_020194420.1	100	278	227	26	10	86.312	7.30e-71
NW_020194420.1	100	267	224	26	11	85.824	1.58e-67
NW_020194415.1	100	278	227	26	10	86.312	7.30e-71
NW_020194415.1	100	276	226	26	10	86.260	2.63e-70
NW_020194414.1	100	278	227	26	10	86.312	7.30e-71
NW_020194414.1	100	278	227	26	10	86.312	7.30e-71
NW_020194414.1	100	276	227	25	11	86.312	2.63e-70
NW_020194410.1	100	278	227	26	10	86.312	7.30e-71
NW_020194410.1	100	278	227	26	10	86.312	7.30e-71
NW_020194410.1	100	276	227	25	11	86.312	2.63e-70
MSFO01000027.1	100	276	227	25	11	86.312	2.63e-70
NW_020194424.1	100	276	227	25	11	86.312	2.63e-70
MSFO01000021.1	100	274	226	25	11	86.260	9.44e-70
MSFO01000021.1	100	270	226	25	12	85.932	1.22e-68
JACWFS010000065.1	100	274	222	22	12	86.719	9.44e-70
JACWFT010000001.1	100	274	222	22	12	86.719	9.44e-70
NW_020194418.1	100	274	226	25	11	86.260	9.44e-70
NW_020194418.1	100	270	226	25	12	85.932	1.22e-68
SPNV01000634.1	100	272	229	16	20	86.415	3.40e-69
SPNV01000634.1	100	272	229	16	20	86.415	3.40e-69
CAJVRC010000793.1	96	272	215	20	11	87.398	3.40e-69
KV879231.1	100	272	224	21	14	86.486	3.40e-69
KV879183.1	100	272	224	21	14	86.486	3.40e-69
WOUI01001235.1	100	272	224	21	14	86.486	3.40e-69
PTJQ01387942.1	100	272	223	19	15	86.770	3.40e-69
NW_017963237.1	100	272	224	21	14	86.486	3.40e-69
NW_017963189.1	100	272	224	21	14	86.486	3.40e-69
MSFO01000020.1	100	270	226	26	11	85.932	1.22e-68
MSFO01000020.1	100	263	224	26	12	85.496	2.04e-66
JAMAGY010000224.1	100	270	223	21	14	86.434	1.22e-68
JACXYV010000038.1	100	270	223	21	14	86.434	1.22e-68
JACXYV010000038.1	100	268	225	20	16	86.207	4.39e-68
NW_020194417.1	100	270	226	26	11	85.932	1.22e-68
NW_020194417.1	100	263	224	26	12	85.496	2.04e-66
JAMADR010000049.1	100	267	226	21	16	85.932	1.58e-67
JAMADS010000020.1	100	267	226	21	16	85.932	1.58e-67
JAGJCD010000014.1	100	267	226	21	16	85.932	1.58e-67
QBDR01000027.1	100	267	226	21	16	85.932	1.58e-67
JAMADT010000070.1	100	267	226	21	16	85.932	1.58e-67
JAMADP010000070.1	100	267	226	21	16	85.932	1.58e-67
JAMADQ010000038.1	100	267	226	21	16	85.932	1.58e-67
MSFL01000189.1	81	263	187	15	6	89.904	2.04e-66
JPLR01000049.1	100	263	221	22	14	85.992	2.04e-66
JPLR01000001.1	100	263	221	22	14	85.992	2.04e-66
JPLR01000001.1	100	255	220	22	15	85.603	3.42e-64
JPLR01000001.1	100	250	219	22	16	85.214	1.59e-62
JPLR01000001.1	100	76.8	43	1	0	97.727	2.86e-10
MDYN01000221.1	100	263	222	21	15	86.047	2.04e-66
NW_020290594.1	81	263	187	15	6	89.904	2.04e-66
JALZYI010000115.1	100	261	226	20	18	85.606	7.35e-66
MSFL01000109.1	81	259	187	16	6	89.474	2.64e-65
NGZO01000001.1	100	259	227	27	13	85.019	2.64e-65
NGZO01000001.1	100	259	227	27	13	85.019	2.64e-65
NGZO01000001.1	100	259	227	27	13	85.019	2.64e-65
NGZO01000001.1	100	259	227	27	13	85.019	2.64e-65
NGZO01000001.1	100	259	227	26	14	85.019	2.64e-65
JANFQX010000575.1	100	259	227	27	13	85.019	2.64e-65
LYCR01000272.1	100	259	225	20	18	85.551	2.64e-65
NW_019170274.1	100	259	225	20	18	85.551	2.64e-65
NW_020290514.1	81	259	187	16	6	89.474	2.64e-65
LXJU01000204.1	100	257	220	23	14	85.603	9.51e-65
NW_019173481.1	100	257	220	23	14	85.603	9.51e-65
CP059872.1	100	254	224	22	17	85.171	1.23e-63
CP059872.1	100	254	224	22	17	85.171	1.23e-63
CP059872.1	100	254	224	22	17	85.171	1.23e-63
CP059872.1	100	254	224	22	17	85.171	1.23e-63
CP059872.1	100	254	224	22	17	85.171	1.23e-63
CP059872.1	100	254	224	22	17	85.171	1.23e-63
CP059872.1	100	254	224	22	17	85.171	1.23e-63
CP059872.1	100	254	224	22	17	85.171	1.23e-63
CP059872.1	100	254	224	22	17	85.171	1.23e-63
JANAXO010000200.1	100	254	224	22	17	85.171	1.23e-63
JANAXO010000200.1	100	254	224	22	17	85.171	1.23e-63
QCWU01000014.1	100	254	224	22	17	85.171	1.23e-63
SJFF01000027.1	100	254	224	22	17	85.171	1.23e-63
BA000055.1	100	254	224	22	17	85.171	1.23e-63
BA000055.1	100	254	224	22	17	85.171	1.23e-63
JAGXKE010000002.1	100	254	224	22	17	85.171	1.23e-63
JAGXKE010000002.1	100	248	223	22	18	84.791	5.72e-62
JAGXKE010000002.1	100	248	224	21	19	84.848	5.72e-62
JAGXKE010000002.1	100	248	223	22	18	84.791	5.72e-62
JAGXKE010000002.1	100	248	223	22	18	84.791	5.72e-62
JAGXKE010000002.1	100	248	223	22	18	84.791	5.72e-62
JAGXKE010000002.1	100	248	223	22	18	84.791	5.72e-62
JAGXKE010000002.1	100	248	223	23	17	84.791	5.72e-62
JAGXKE010000002.1	100	235	221	23	19	84.030	4.46e-58
JAGXKE010000002.1	100	135	99	8	4	89.189	4.65e-28
NC_036441.1	100	254	224	22	17	85.171	1.23e-63
NC_036441.1	100	254	224	22	17	85.171	1.23e-63
NC_054697.1	100	254	224	22	17	85.171	1.23e-63
NC_054697.1	100	254	224	22	17	85.171	1.23e-63
NC_054697.1	100	254	224	22	17	85.171	1.23e-63
NC_054697.1	100	254	224	22	17	85.171	1.23e-63
NC_054697.1	100	254	224	22	17	85.171	1.23e-63
NC_054697.1	100	254	224	22	17	85.171	1.23e-63
NC_054697.1	100	254	224	22	17	85.171	1.23e-63
NC_054697.1	100	254	224	22	17	85.171	1.23e-63
NC_054697.1	100	254	224	22	17	85.171	1.23e-63
RFFF01000429.1	100	252	219	25	13	85.214	4.42e-63
NVQI01000082.1	100	252	224	20	19	85.171	4.42e-63
RCNU01000051.1	100	252	225	22	18	84.906	4.42e-63
RCNU01000051.1	100	252	225	22	18	84.906	4.42e-63
RCNU01000028.1	100	252	225	22	18	84.906	4.42e-63
NW_021167190.1	100	252	225	22	18	84.906	4.42e-63
NW_021167190.1	100	252	225	22	18	84.906	4.42e-63
NW_021167167.1	100	252	225	22	18	84.906	4.42e-63
CAJVNO010000062.1	100	246	217	27	12	84.766	2.06e-61
CAJVRC010000275.1	100	246	217	27	12	84.766	2.06e-61
CACM01000378.1	100	246	217	27	12	84.766	2.06e-61
CACM01000378.1	100	76.8	43	1	0	97.727	2.86e-10
MBFL02000846.1	94	237	211	19	18	85.081	1.24e-58
PNEM01000003.1	100	237	223	21	21	84.151	1.24e-58
CAJVOY010000016.1	100	235	215	29	12	83.984	4.46e-58
QAGG01000433.1	100	235	216	27	14	84.047	4.46e-58
JACKQL010001928.1	78	220	175	13	12	87.500	1.25e-53
BLKH01000052.1	46	202	116	2	1	97.479	4.52e-48
NW_022983919.1	46	202	116	2	1	97.479	4.52e-48
MVGC01005966.1	87	200	192	28	11	83.117	1.63e-47
JANFQY010000812.1	100	198	213	24	23	81.923	5.85e-47
DS027007.1	48	193	116	6	0	95.082	2.72e-45
NW_001510434.1	48	193	116	6	0	95.082	2.72e-45
MCBS01005928.1	88	189	186	27	12	82.667	3.52e-44
CAJVRC010000501.1	51	189	123	4	5	93.182	3.52e-44
PQME02000349.1	100	185	233	20	37	80.345	4.55e-43
JAMAGR010000149.1	100	185	211	33	18	80.534	4.55e-43
JAMAGO010000131.1	100	185	211	33	18	80.534	4.55e-43
JAMAGS010000128.1	100	185	211	33	18	80.534	4.55e-43
JAMAGT010000027.1	100	185	211	33	18	80.534	4.55e-43
JAMAGM010000171.1	100	185	211	33	18	80.534	4.55e-43
JAMAGP010000136.1	100	185	211	33	18	80.534	4.55e-43
PTJQ01011162.1	100	185	211	33	18	80.534	4.55e-43
JAMAGN010000108.1	100	185	211	33	18	80.534	4.55e-43
JAMAGQ010000140.1	100	185	211	33	18	80.534	4.55e-43
DS027059.1	45	183	110	4	1	95.652	1.64e-42
CAJVRC010000428.1	42	183	105	3	0	97.222	1.64e-42
JAMAGD010000134.1	100	183	210	34	17	80.460	1.64e-42
JAMAGB010000102.1	100	183	210	34	17	80.460	1.64e-42
JABUIS010000056.1	100	183	210	34	17	80.460	1.64e-42
JABUIS010000055.1	100	183	210	34	17	80.460	1.64e-42
JABUIS010000054.1	100	183	210	34	17	80.460	1.64e-42
JABUIS010000052.1	100	183	210	34	17	80.460	1.64e-42
JABUIS010000049.1	100	183	210	34	17	80.460	1.64e-42
JABUIS010000048.1	100	183	210	34	17	80.460	1.64e-42
JABUIS010000045.1	100	183	210	34	17	80.460	1.64e-42
JABUIS010000042.1	100	183	210	34	17	80.460	1.64e-42
JABUIS010000042.1	100	171	208	34	19	79.693	1.27e-38
JABUIS010000033.1	100	183	210	34	17	80.460	1.64e-42
JABUIS010000033.1	100	183	210	34	17	80.460	1.64e-42
JABUIS010000033.1	100	171	209	32	21	79.771	1.27e-38
JAMAGC010000082.1	100	183	210	34	17	80.460	1.64e-42
WTTZ01000243.1	100	183	212	35	17	80.303	1.64e-42
DS995921.1	100	183	210	34	17	80.460	1.64e-42
NW_001517094.1	45	183	110	4	1	95.652	1.64e-42
NW_002196683.1	100	183	210	34	17	80.460	1.64e-42
JAFBMQ010000006.1	100	182	209	28	22	80.695	5.89e-42
JAFBMQ010000006.1	100	182	209	28	22	80.695	5.89e-42
JAFBMQ010000006.1	100	182	209	28	22	80.695	5.89e-42
JAFBMQ010000006.1	100	182	209	28	22	80.695	5.89e-42
JAFBMQ010000006.1	100	182	209	28	22	80.695	5.89e-42
JAFBMQ010000006.1	100	182	209	28	22	80.695	5.89e-42
JAFBMQ010000006.1	100	182	209	28	22	80.695	5.89e-42
JAMAFU010000007.1	100	180	213	33	20	80.075	2.12e-41
JNOM01000861.1	65	180	148	13	10	86.550	2.12e-41
JAKLMW010000142.1	100	180	209	36	16	80.077	2.12e-41
JAMAFV010000131.1	100	180	213	33	20	80.075	2.12e-41
JAMAFW010000152.1	100	180	213	33	20	80.075	2.12e-41
NW_015378916.1	65	180	148	13	10	86.550	2.12e-41
LHCL01000415.1	100	178	209	35	17	80.077	7.62e-41
NHZS01000571.1	100	178	210	33	19	80.153	7.62e-41
CP036229.1	100	178	209	35	17	80.077	7.62e-41
CP036229.1	100	178	209	35	17	80.077	7.62e-41
CP036229.1	100	178	209	35	17	80.077	7.62e-41
JABUIS010000047.1	100	178	209	35	17	80.077	7.62e-41
JABCKD010002691.1	100	178	210	33	19	80.153	7.62e-41
MIKG01000049.1	100	178	210	33	19	80.153	7.62e-41
NW_024468085.1	100	178	210	33	19	80.153	7.62e-41
JAMADU010000194.1	83	174	100	3	0	97.087	9.85e-40
JAMADU010000194.1	83	113	94	10	5	86.239	2.18e-21
JANFQT010000544.1	74	174	160	19	11	84.211	9.85e-40
PQMF01000356.1	100	174	230	24	35	79.585	9.85e-40
JAMAGL010000087.1	100	172	209	34	19	79.771	3.54e-39
CACM01029020.1	42	172	103	5	0	95.370	3.54e-39
JAMAFY010000057.1	100	169	209	34	20	79.468	4.58e-38
JAMAGA010000048.1	100	169	209	34	20	79.468	4.58e-38
CAJVRC010000268.1	39	169	97	3	0	97.000	4.58e-38
JANFQT010000568.1	39	169	97	3	0	97.000	4.58e-38
JAMAFZ010000028.1	100	169	209	34	20	79.468	4.58e-38
CP017345.1	100	167	208	35	19	79.389	1.65e-37
CP017345.1	100	167	208	35	19	79.389	1.65e-37
CP017345.1	100	167	208	35	19	79.389	1.65e-37
CP017345.1	100	167	208	35	19	79.389	1.65e-37
CP017345.1	100	167	208	35	19	79.389	1.65e-37
CP017345.1	100	161	207	35	20	79.008	7.67e-36
JAILXB010000105.1	85	167	101	3	2	95.283	1.65e-37
JAILXB010000105.1	85	91.6	98	8	13	82.353	1.02e-14
JAOYNC010072911.1	85	167	101	3	2	95.283	1.65e-37
JAOYNC010072911.1	85	91.6	98	8	13	82.353	1.02e-14
JAMAHH010000222.1	85	167	101	3	2	95.283	1.65e-37
JAMAHH010000222.1	85	97.1	99	7	13	83.193	2.19e-16
JAMAHK010000215.1	85	167	101	3	2	95.283	1.65e-37
JAMAHK010000215.1	85	97.1	99	7	13	83.193	2.19e-16
JAMAHL010000227.1	85	167	101	3	2	95.283	1.65e-37
JAMAHL010000227.1	85	97.1	99	7	13	83.193	2.19e-16
MAQV01000001.1	85	167	101	3	2	95.283	1.65e-37
MAQV01000001.1	85	167	101	3	2	95.283	1.65e-37
MAQV01000001.1	85	167	101	3	2	95.283	1.65e-37
MAQV01000001.1	85	167	101	3	2	95.283	1.65e-37
MAQV01000001.1	85	167	101	3	2	95.283	1.65e-37
MAQV01000001.1	85	167	101	3	2	95.283	1.65e-37
MAQV01000001.1	85	167	101	3	2	95.283	1.65e-37
MAQV01000001.1	85	167	101	3	2	95.283	1.65e-37
MAQV01000001.1	85	167	101	3	2	95.283	1.65e-37
MAQV01000001.1	85	97.1	99	7	13	83.193	2.19e-16
MAQV01000001.1	85	97.1	99	7	13	83.193	2.19e-16
MAQV01000001.1	85	97.1	99	7	13	83.193	2.19e-16
MAQV01000001.1	85	97.1	99	7	13	83.193	2.19e-16
MAQV01000001.1	85	97.1	99	7	13	83.193	2.19e-16
MAQV01000001.1	85	97.1	99	7	13	83.193	2.19e-16
MAQV01000001.1	85	97.1	99	7	13	83.193	2.19e-16
MAQV01000001.1	85	97.1	99	7	13	83.193	2.19e-16
MAQV01000001.1	85	93.5	99	7	14	82.500	2.84e-15
JAKLMM010000110.1	85	167	101	3	2	95.283	1.65e-37
JAKLMM010000110.1	85	91.6	98	8	13	82.353	1.02e-14
NPFK01001417.1	100	167	208	35	19	79.389	1.65e-37
JAMAHI010000081.1	85	167	101	3	2	95.283	1.65e-37
JAMAHI010000081.1	85	97.1	99	7	13	83.193	2.19e-16
