# Supplementary material for: Using nanopore sequencing to identify fungi from clinical samples with high phylogenetic resolution
Source: Sci Rep. 2023 Jun 16;13:9785. doi: 10.1038/s41598-023-37016-0 (PMC10275880; doi:10.1038/s41598-023-37016-0)
Supplement: Supplementary file 1 — Supplementary Information. [file 41598_2023_37016_MOESM1_ESM.zip › Supplementary_Information/Supplementary_Data/Data_S5_Mock_blast/results/Mock_RGN5_4_fmt0.txt]

BLASTN 2.13.0+


Reference: Zheng Zhang, Scott Schwartz, Lukas Wagner, and Webb
Miller (2000), "A greedy algorithm for aligning DNA sequences", J
Comput Biol 2000; 7(1-2):203-14.


Database: all.fna
           16,976,359 sequences; 173,045,930,078 total letters


Query= RCA95m_4

Length=2590
                                                                      Score     E
Sequences producing significant alignments:                          (Bits)  Value

CP017630.1 Candida albicans SC5314 chromosome R sequence              4765    0.0  
NC_032096.1 Candida albicans SC5314 chromosome R, complete sequence   4765    0.0  
FM992695.1 Candida dubliniensis CD36 chromosome R, complete sequence  4383    0.0  
NC_012867.1 Candida dubliniensis CD36 chromosome R, complete sequ...  4383    0.0  
QLNQ01000024.1 Candida viswanathii strain ATCC 20962 contig8, who...  3978    0.0  
WUJJ01000645.1 Candida sp. LN1 LN_645, whole genome shotgun sequence  3925    0.0  
QLNQ01000013.1 Candida viswanathii strain ATCC 20962 contig19, wh...  3925    0.0  
QLNQ01000018.1 Candida viswanathii strain ATCC 20962 contig14, wh...  3925    0.0  
GG692404.1 Candida tropicalis MYA-3404 genomic scaffold supercont...  3919    0.0  
NW_003020039.1 Candida tropicalis MYA-3404 genomic scaffold super...  3919    0.0  
GG692410.1 Candida tropicalis MYA-3404 genomic scaffold supercont...  3916    0.0  
NW_003020045.1 Candida tropicalis MYA-3404 genomic scaffold super...  3916    0.0  
LBNG01000280.1 Candida sp. LDI48194 Contig_74_mapping, whole geno...  3912    0.0  
CAJVQF010000008.1 Candida sanyaensis strain UCD423 genome assembl...  3886    0.0  
CAJVQF010000056.1 Candida sanyaensis strain UCD423 genome assembl...  3873    0.0  
CAJVQF010000101.1 Candida sanyaensis strain UCD423 genome assembl...  3871    0.0  
WWPN01000002.1 Candida sojae strain NCYC-2607 tig00000002, whole ...  3853    0.0  
CH981532.1 Lodderomyces elongisporus NRRL YB-4239 supercont1.9 ge...  3594    0.0  
NW_001813677.1 Lodderomyces elongisporus NRRL YB-4239 supercont1....  3594    0.0  
JAIHNE010000018.1 Candida pseudojiufengensis strain CBS 10847 sca...  3587    0.0  
GL996500.1 Spathaspora passalidarum NRRL Y-27907 unplaced genomic...  3535    0.0  
NW_006767426.1 Spathaspora passalidarum NRRL Y-27907 unplaced gen...  3535    0.0  
MXQC01000182.1 Spathaspora boniae strain UFMG-CM-Y306 NODE_182_le...  3504    0.0  
JAGSYN010000329.1 [Candida] subhashii strain CBS 10753 scaffold22...  3411    0.0  
NW_026057492.1 [Candida] subhashii strain CBS 10753 chromosome Un...  3411    0.0  
JAIHNG010000152.1 Candida theae strain CBS 12239 scaffold69, whol...  3374    0.0  
JAEOAQ010000005.1 Candida metapsilosis strain BP57 scaffold5, who...  3363    0.0  
HE681725.1 Candida orthopsilosis Co 90-125, chromosome 7 draft se...  3347    0.0  
NC_018301.1 Candida orthopsilosis Co 90-125, chromosome 7 draft s...  3347    0.0  
HE605209.1 Candida parapsilosis strain CDC317 annotated contig 00...  3336    0.0  
NW_023503284.1 Candida parapsilosis strain CDC317 annotated conti...  3336    0.0  
JAMALC010000343.1 Rhodotorula sp. M30-05A-2 ctg_343, whole genome...  3325    0.0  
JAIHNF010000004.1 Candida jiufengensis strain CBS 10846 scaffold9...  3308    0.0  
CH445386.1 Parastagonospora nodorum SN15 scaffold_66, whole genom...  3284    0.0  
NW_001884610.1 Parastagonospora nodorum SN15 chromosome Unknown s...  3284    0.0  
PPLL02000039.1 Candida corydali strain NRRL Y-27910 flattened_lin...  3277    0.0  
NREI01000028.1 Wickerhamiella infanticola strain NRRL Y-17858 NOD...  3251    0.0  
JAHUZD010000048.1 Candida oxycetoniae strain CBS 10844 scaffold94...  3229    0.0  
NW_026055390.1 Candida oxycetoniae strain CBS 10844 chromosome Un...  3229    0.0  
NBZC01000158.1 Scheffersomyces stambukii strain UFMG-CM-Y427 NODE...  3212    0.0  
NDXA01000178.1 Spathaspora xylofermentans strain UFMG-HMD23.3 Spa...  3168    0.0  
CP000497.1 Scheffersomyces stipitis CBS 6054 chromosome 3, comple...  3129    0.0  
NC_009043.1 Scheffersomyces stipitis CBS 6054 chromosome 3, compl...  3129    0.0  
JAGSID010000072.1 Scheffersomyces segobiensis strain DSM 27193 sc...  3123    0.0  
PPOW01000036.1 Debaryomyces subglobosus strain NRRL Y-6666 NODE_3...  3112    0.0  
FYBW01000192.1 Candida psychrophila genome assembly, contig: rDNA...  3107    0.0  
PPOQ01000062.1 Debaryomyces prosopidis strain NRRL Y-27369 flatte...  3107    0.0  
PPOR01000001.1 Debaryomyces nepalensis strain NRRL Y-7108 NODE_1_...  3105    0.0  
PPIU01000004.1 Meyerozyma athensensis strain NRRL Y-27644 NODE_4_...  3105    0.0  
PPOS02000018.1 Debaryomyces maramus strain NRRL Y-2171 NODE_18_le...  3101    0.0  
DS995909.1 Penicillium marneffei ATCC 18224 scf_1105668340730 gen...  3101    0.0  
NW_002196671.1 Talaromyces marneffei ATCC 18224 scf_1105668340730...  3101    0.0  
PPPA02000022.1 [Candida] ascalaphidarum strain NRRL Y-27908 NODE_...  3096    0.0  
BADS01000001.1 Meyerozyma caribbica MG20W DNA, contig: contig1, w...  3090    0.0  
NBND01000012.1 Millerozyma farinosa strain KCTC 27753 contig12, w...  3079    0.0  
CAKXYY010000043.1 [Candida] railenensis strain CLIB 1423 genome a...  3075    0.0  
JAMAFN010000082.1 Debaryomycetaceae sp. 2NP930A strain NP9010 ctg...  3073    0.0  
JAMAFL010000022.1 Penicillium sp. R2202 strain 2NP930A ctg_22, wh...  3073    0.0  
JAMAFR010000013.1 Debaryomycetaceae sp. 2NR913A strain Y9007B-2 c...  3073    0.0  
JAMAFM010000023.1 Aspergillus sp. PG3605 strain 2NP920 ctg_23, wh...  3073    0.0  
JAMAFQ010000012.1 Debaryomycetaceae sp. Y9007B strain 2NR914 ctg_...  3073    0.0  
JAMAFP010000020.1 Debaryomycetaceae sp. NP9010 strain 2NR913A ctg...  3073    0.0  
JAMAFO010000022.1 Debaryomycetaceae sp. 2NP920 strain Y9007B ctg_...  3073    0.0  
CH408159.1 Pichia guilliermondii ATCC 6260 scaffold_5 genomic sca...  3066    0.0  
NW_001809796.1 Meyerozyma guilliermondii ATCC 6260 scaffold_5 gen...  3066    0.0  
JAFIDH010000010.1 Kurtzmaniella quercitrusa var. filamentosus (no...  3064    0.0  
JACWFX010000010.1 [Candida] anglica strain VS III C KN 3 VS-III-C...  3062    0.0  
JAFIDI010000015.1 Kurtzmaniella quercitrusa var. comoensis (nom. ...  3053    0.0  
JAFIDI010000023.1 Kurtzmaniella quercitrusa var. comoensis (nom. ...  3053    0.0  
JAFIDI010000019.1 Kurtzmaniella quercitrusa var. comoensis (nom. ...  3053    0.0  
PPIY01000089.1 [Candida] schatavii strain NRRL Y-17078 flattened_...  3051    0.0  
PPMM02000033.1 Priceomyces carsonii strain NRRL YB-4275 NODE_33_l...  3049    0.0  
PPLO02000025.1 Suhomyces pyralidae strain NRRL Y-27085 NODE_25_le...  3027    0.0  
JAHMUF010000032.1 Scheffersomyces spartinae strain ARV_011 scaffo...  3016    0.0  
NW_025065079.1 Scheffersomyces spartinae strain ARV_011 chromosom...  3016    0.0  
JANXEX010000021.1 [Candida] palmioleophila strain CBS 18098 conti...  3013    0.0  
PPMN02000062.1 Priceomyces castillae strain NRRL Y-7501 NODE_62_l...  3007    0.0  
QELA01000006.1 [Candida] sake strain CBA6005 contig6, whole genom...  3003    0.0  
CALSDN010000028.1 [Candida] jaroonii strain CLIB 1444 genome asse...  2998    0.0  
PPLN02000030.1 Cephaloascus fragrans strain NRRL Y-6742 NODE_30_l...  2992    0.0  
QELA01000016.1 [Candida] sake strain CBA6005 contig16, whole geno...  2990    0.0  
QELA01000012.1 [Candida] sake strain CBA6005 contig12, whole geno...  2990    0.0  
PPPC02000005.1 [Candida] gorgasii strain NRRL Y-27707 NODE_5_leng...  2988    0.0  
PPKV02000051.1 Kuraishia ogatae strain NRRL Y-48474 NODE_51_lengt...  2988    0.0  
PPIF01000029.1 Priceomyces medius strain NRRL Y-7122 flattened_li...  2987    0.0  
JAKQXL010000035.1 [Candida] membranifaciens subsp. flavinogenes s...  2981    0.0  
PPNG01000187.1 Kurtzmaniella cleridarum strain NRRL Y-48386 flatt...  2981    0.0  
PPLM01000288.1 Cephaloascus albidus strain NRRL Y-7343 flattened_...  2979    0.0  
JADIOQ010000139.1 [Candida] chilensis strain NRRL Y-17141 NODE_17...  2948    0.0  
PPMP01000092.1 Kurtzmaniella fragi strain NRRL Y-17910 flattened_...  2942    0.0  
JANBXG010000012.1 Nakazawaea ambrosiae strain VH60_CP 12, whole g...  2907    0.0  
LJCY02000024.1 Chrysoporthe cubensis strain CMW 10028 tig25, whol...  2905    0.0  
QELA01000014.1 [Candida] sake strain CBA6005 contig14, whole geno...  2905    0.0  
PPML02000044.1 Wickerhamomyces sp. NRRL YB-2243 NODE_44_length_94...  2898    0.0  
PPMU02000064.1 Wickerhamomyces canadensis strain NRRL Y-1888 NODE...  2896    0.0  
PPNR02000093.1 Cyberlindnera saturnus strain NRRL Y-17396 flatten...  2894    0.0  
PPLH02000088.1 Cyberlindnera mrakii strain NRRL Y-1364 NODE_88_le...  2889    0.0  
PPNS02000133.1 Cyberlindnera suaveolens strain NRRL Y-17391 NODE_...  2889    0.0  
CP083469.1 Cyberlindnera sargentensis strain SHA 17.2 chromosome VI   2878    0.0  
JACVEX010000009.1 Cyberlindnera subsufficiens strain NG8.2 NODE_2...  2872    0.0  
UICF01000026.1 [Candida] vartiovaarae genome assembly, contig: Co...  2868    0.0  
UICF01000022.1 [Candida] vartiovaarae genome assembly, contig: Co...  2865    0.0  
JAFLRI010000008.1 Nakazawaea ishiwadae strain GDMCC 60786 Contig8...  2865    0.0  
JAFLRI010000017.1 Nakazawaea ishiwadae strain GDMCC 60786 Contig1...  2865    0.0  
PPIW01000121.1 Ogataea nitratoaversa strain NRRL Y-48449 flattene...  2859    0.0  
PPKU01000182.1 Nakazawaea holstii strain NRRL Y-2155 flattened_li...  2859    0.0  
PPKM01000147.1 Ogataea pilisensis strain NRRL Y-27598 NODE_147_le...  2859    0.0  
JAEUBE010000199.1 Ogataea philodendri strain CBS6075 scaffold16, ...  2856    0.0  
HG793131.1 Kuraishia capsulata CBS 1993 genomic scaffold, Kuraish...  2856    0.0  
NW_019172956.1 Kuraishia capsulata CBS 1993 genomic scaffold, Kur...  2856    0.0  
NW_025763930.1 Ogataea philodendri strain CBS6075 chromosome Unkn...  2856    0.0  
CM000694.1 Saccharomyces kluyveri NRRL Y-12651 chromosome H, whol...  2852    0.0  
JAHLUX010000021.1 Ogataea angusta isolate 61-244 61-244_NODE_21_l...  2850    0.0  
PPHT01000081.1 Ogataea henricii strain NRRL YB-2194 flattened_lin...  2850    0.0  
NW_025065235.1 Ogataea angusta isolate 61-244 chromosome Unknown ...  2850    0.0  
JAHKSL010000469.1 Ogataea polymorpha x Ogataea parapolymorpha iso...  2848    0.0  
CP048731.1 Cyberlindnera fabianii isolate JOY008 chromosome 16        2848    0.0  
AECK01000007.1 Ogataea polymorpha strain NCYC 495 leu1.1 OGAPOsca...  2848    0.0  
PPNU02000031.1 Cyberlindnera mycetangii strain NRRL Y-6843 NODE_3...  2848    0.0  
NW_017264704.1 Ogataea polymorpha strain NCYC 495 leu1.1 chromoso...  2848    0.0  
PPOA02000039.1 Cyberlindnera americana strain NRRL Y-2156 NODE_39...  2846    0.0  
JAHKSL010001523.1 Ogataea polymorpha x Ogataea parapolymorpha iso...  2843    0.0  
CM002300.1 Ogataea parapolymorpha DL-1 chromosome I, whole genome...  2843    0.0  
PPMI02000096.1 Wickerhamomyces alni strain NRRL Y-11625 NODE_96_l...  2843    0.0  
JAEUBD010001227.1 Ogataea thermophila strain NCAIM Y.01608 scaffo...  2843    0.0  
NC_027866.1 Ogataea parapolymorpha DL-1 chromosome I, whole genom...  2843    0.0  
LT598468.1 Lachancea mirantina genome assembly, chromosome: H, wh...  2841    0.0  
NHAO01000032.1 Nakazawaea wickerhamii strain NRRL Y-2563 flattene...  2841    0.0  
JAHKSL010001524.1 Ogataea polymorpha x Ogataea parapolymorpha iso...  2835    0.0  
PPXL02000001.1 Wickerhamomyces hampshirensis strain NRRL YB-4128 ...  2835    0.0  
PPKT01000023.1 Ogataea nonfermentans strain NRRL YB-2203 flattene...  2835    0.0  
KV454011.1 Pachysolen tannophilus NRRL Y-2460 unplaced genomic sc...  2835    0.0  
JAHLUL010000027.1 Ogataea haglerorum isolate 81-453-3 81-453-3_NO...  2832    0.0  
PPLV01000009.1 Ambrosiozyma maleeae (nom. inval.) strain NRRL Y-6...  2832    0.0  
NW_025065177.1 Ogataea haglerorum isolate 81-453-3 chromosome Unk...  2832    0.0  
PPKR01000012.1 Ogataea minuta strain NRRL Y-411 NODE_12_length_83...  2830    0.0  
LT598481.1 Lachancea meyersii CBS 8951 genome assembly, chromosom...  2830    0.0  
JAHKSL010001529.1 Ogataea polymorpha x Ogataea parapolymorpha iso...  2828    0.0  
JAHKSL010001528.1 Ogataea polymorpha x Ogataea parapolymorpha iso...  2828    0.0  
LT598491.1 Lachancea fermentati strain CBS 6772 genome assembly, ...  2826    0.0  
LN890542.1 Lachancea quebecensis genome assembly LAQU0, scaffold ...  2824    0.0  
PPKG01000060.1 Peterozyma toletana strain NRRL YB-4247 flattened_...  2822    0.0  
PPKF01000034.1 Peterozyma xylosa strain NRRL Y-12939 flattened_li...  2822    0.0  
PPIX02000046.1 Ogataea populi-albae strain NRRL Y-48632 NODE_46_l...  2820    0.0  
PPLI01000098.1 Cyberlindnera misumaiensis strain NRRL Y-17389 fla...  2820    0.0  
LT598453.1 Lachancea nothofagi CBS 11611 genome assembly, chromos...  2820    0.0  
CU928180.1 Lachancea thermotolerans CBS 6340 chromosome H complet...  2819    0.0  
NC_013084.1 Lachancea thermotolerans CBS 6340 chromosome H comple...  2819    0.0  
JAHKSL010001527.1 Ogataea polymorpha x Ogataea parapolymorpha iso...  2817    0.0  
LT598461.1 Lachancea dasiensis CBS 10888 genome assembly, chromos...  2815    0.0  
JANBXE010000085.1 Wickerhamomyces bisporus strain VH7_F 85, whole...  2811    0.0  
JANBXH010000027.1 Kuraishia molischiana strain VH39_BB 27, whole ...  2809    0.0  
PPNT01000111.1 Cyberlindnera xylosilytica strain NRRL YB-2097 fla...  2806    0.0  
AADM01000465.1 Lachancea waltii NCYC 2644 cont464, whole genome s...  2804    0.0  
LT598476.1 Lachancea sp. CBS 6924 genome assembly, chromosome: G,...  2796    0.0  
JADIOR010000171.1 Limtongozyma cylindracea strain NRRL Y-17506 fl...  2796    0.0  
LN736364.1 Lachancea lanzarotensis genome assembly LALA0, scaffol...  2796    0.0  
NW_019212883.1 Lachancea lanzarotensis genome assembly LALA0, sca...  2796    0.0  
PPKJ01000009.1 Ogataea trehaloabstinens strain NRRL Y-27595 NODE_...  2789    0.0  
PPKP02000043.1 Ogataea kodamae strain NRRL Y-17234 NODE_43_length...  2787    0.0  
JAFIIU010000017.1 Barnettozyma botsteinii strain 1118 scaffold000...  2787    0.0  
PPKS01000031.1 Ogataea naganishii strain NRRL Y-7654 NODE_31_leng...  2785    0.0  
PPLW02000029.1 Ambrosiozyma pseudovanderkliftii strain NRRL Y-636...  2784    0.0  
PPHW01000174.1 Ambrosiozyma vanderkliftii strain NRRL Y-63633 fla...  2778    0.0  
PPKI01000113.1 Ogataea trehalophila strain NRRL Y-6781 NODE_113_l...  2778    0.0  
AE016820.4 Ashbya gossypii ATCC 10895 chromosome VII, complete se...  2769    0.0  
PPKO01000094.1 Ogataea glucozyma strain NRRL YB-2185 flattened_li...  2769    0.0  
NC_005788.4 Eremothecium gossypii ATCC 10895 chromosome VII, comp...  2769    0.0  
FYBL01000016.1 Torulaspora microellipsoides genome assembly, cont...  2763    0.0  
PPKZ02000081.1 Ambrosiozyma philentoma strain NRRL Y-7523 NODE_81...  2761    0.0  
PPHU01000073.1 Ambrosiozyma ambrosiae strain NRRL Y-7524 flattene...  2760    0.0  
CP006026.1 Saccharomycetaceae sp. 'Ashbya aceri' chromosome VII, ...  2758    0.0  
QELA01000017.1 [Candida] sake strain CBA6005 contig17, whole geno...  2756    0.0  
JAEUBG010005620.1 Wickerhamomyces pijperi strain CBS2887 scaffold...  2752    0.0  
HE580273.2 Naumovozyma dairenensis CBS 421 chromosome 7, complete...  2748    0.0  
NC_016485.2 Naumovozyma dairenensis CBS 421 chromosome 7, complet...  2748    0.0  
PPMG02000138.1 [Candida] ponderosae strain NRRL YB-2307 NODE_138_...  2745    0.0  
PPMH02000093.1 Wickerhamomyces bovis strain NRRL YB-4184 NODE_93_...  2743    0.0  
CP002500.1 Eremothecium cymbalariae DBVPG#7215 chromosome 4, comp...  2737    0.0  
NC_016452.1 Eremothecium cymbalariae DBVPG#7215 chromosome 4, com...  2737    0.0  
PPKY02000093.1 Ambrosiozyma oregonensis (nom. inval.) strain NRRL...  2732    0.0  
PPJO01000042.1 Kluyveromyces aestuarii strain NRRL YB-4510 NODE_4...  2724    0.0  
PPJO01000013.1 Kluyveromyces aestuarii strain NRRL YB-4510 NODE_1...  2724    0.0  
JFAV03000033.1 Hanseniaspora vineae strain T02/19AF xfSc0000000, ...  2719    0.0  
QYLQ01000035.1 Kluyveromyces nonfermentans strain NRRL Y-27343 fl...  2717    0.0  
LPNM01000013.1 Hanseniaspora osmophila strain AWRI3579 Hanseniasp...  2713    0.0  
HE576754.1 Naumovozyma castellii CBS 4309 chromosome 3, complete ...  2712    0.0  
NC_016493.1 Naumovozyma castellii CBS 4309 chromosome 3, complete...  2712    0.0  
VZVN01000183.1 Saccharomyces cerevisiae x Saccharomyces kudriavze...  2704    0.0  
VZVB01000255.1 Saccharomyces cerevisiae x Saccharomyces eubayanus...  2704    0.0  
JANLBP010000030.1 Alternaria dauci isolate CALB1 scaffold30, whol...  2704    0.0  
CM003566.1 Saccharomyces sp. 'boulardii' strain unique28 chromoso...  2704    0.0  
MVPU01000017.1 Saccharomyces sp. M14 scaffold15, whole genome sho...  2704    0.0  
BK006945.2 TPA: Saccharomyces cerevisiae S288C chromosome XII, co...  2704    0.0  
NC_001144.5 Saccharomyces cerevisiae S288C chromosome XII, comple...  2704    0.0  
LT986474.1 Saccharomyces jurei genome assembly, chromosome: XII.1     2699    0.0  
PPNC01000139.1 Starmera amethionina strain NRRL Y-10978 flattened...  2697    0.0  
CP080215.1 Saccharomyces bayanus strain FM677 chromosome XII          2695    0.0  
PPJG01000111.1 Blastobotrys serpentis strain NRRL Y-48249 flatten...  2693    0.0  
VZWP01000066.1 Saccharomyces eubayanus x Saccharomyces uvarum str...  2693    0.0  
VZWS01000247.1 Saccharomyces cerevisiae x Saccharomyces kudriavze...  2693    0.0  
AP012217.1 Kluyveromyces marxianus DMKU3-1042 DNA, complete genom...  2693    0.0  
CM034489.1 Saccharomyces uvarum strain CBS 7001 chromosome XII, w...  2693    0.0  
NC_036029.1 Kluyveromyces marxianus DMKU3-1042 DNA, complete geno...  2693    0.0  
JAGEVD010000506.1 Kluyveromyces sp. PCH397 tig00000581, whole gen...  2687    0.0  
JAGEVD010000505.1 Kluyveromyces sp. PCH397 tig00000580, whole gen...  2687    0.0  
CR382124.1 Kluyveromyces lactis strain NRRL Y-1140 chromosome D c...  2687    0.0  
NC_006040.1 Kluyveromyces lactis strain NRRL Y-1140 chromosome D ...  2687    0.0  
QBLK01000090.1 Nadsonia starkeyi-henricii strain UCD142 NODE_90_l...  2684    0.0  
CR380958.2 Candida glabrata strain CBS138 chromosome L complete s...  2684    0.0  
NC_006035.2 [Candida] glabrata strain CBS138 chromosome L complet...  2684    0.0  
PPNF02000006.1 Middelhovenomyces tepae strain NRRL Y-17670 NODE_6...  2682    0.0  
JANLBP010000028.1 Alternaria dauci isolate CALB1 scaffold28, whol...  2682    0.0  
WACN01000021.1 Kluyveromyces starmeri strain UFMG-CM-Y3682 NODE_2...  2682    0.0  
JAGEVD010000295.1 Kluyveromyces sp. PCH397 tig00000367, whole gen...  2680    0.0  
PPIC01000081.1 Starmera stellimalicola strain NRRL Y-17912 flatte...  2678    0.0  
PPKH02000077.1 Ogataea zsoltii strain NRRL Y-27601 NODE_77_length...  2676    0.0  
JAEVGP010000015.1 [Candida] nivariensis strain CBS 9983 tig24, wh...  2675    0.0  
CP030973.1 Saccharomyces kudriavzevii strain CR85 chromosome XII,...  2673    0.0  
PPJL02000119.1 Blastobotrys muscicola strain NRRL Y-7993 NODE_119...  2671    0.0  
PPJL02000117.1 Blastobotrys muscicola strain NRRL Y-7993 NODE_117...  2671    0.0  
PPJP02000040.1 Kluyveromyces dobzhanskii strain NRRL Y-1974 NODE_...  2671    0.0  
PPOY01000027.1 [Candida] tammaniensis strain NRRL Y-8257 NODE_27_...  2669    0.0  
AABZ01000315.1 Saccharomyces mikatae IFO 1815 contig_884, whole g...  2667    0.0  
CP014503.1 Sugiyamaella lignohabitans strain CBS 10342 chromosome...  2667    0.0  
NC_031674.1 Sugiyamaella lignohabitans strain CBS 10342 chromosom...  2667    0.0  
JANLBP010000035.1 Alternaria dauci isolate CALB1 scaffold35, whol...  2665    0.0  
JAEVGP010000005.1 [Candida] nivariensis strain CBS 9983 tig05, wh...  2665    0.0  
AEAV01000475.1 Kluyveromyces wickerhamii UCD 54-210 contig00897, ...  2665    0.0  
CM036081.1 Saccharomycodes ludwigii strain NBRC 1722 chromosome I...  2658    0.0  
NC_060201.1 Saccharomycodes ludwigii strain NBRC 1722 chromosome ...  2658    0.0  
SRHL01000186.1 Hanseniaspora occidentalis var. citrica strain CBS...  2654    0.0  
PPLU02000035.1 [Candida] montana strain NRRL Y-17326 NODE_35_leng...  2652    0.0  
JAMAIF010000949.1 Wickerhamomyces sp. M8010 ctg_949, whole genome...  2651    0.0  
JAMAIG010000885.1 Wickerhamomyces sp. PG4208 ctg_885, whole genom...  2645    0.0  
PPMT01000013.1 Yueomyces sinensis strain NRRL Y-17406 NODE_13_len...  2641    0.0  
HE650828.1 Kazachstania africana CBS 2517 chromosome 8, complete ...  2641    0.0  
NC_018947.1 Kazachstania africana CBS 2517 chromosome 8, complete...  2641    0.0  
PPOK01000135.1 Kazachstania taianensis strain NRRL Y-48846 NODE_1...  2639    0.0  
CAPW01000003.1 Candida castellii CBS 4332 WGS project CAPW0000000...  2639    0.0  
PPOL02000167.1 Kazachstania siamensis strain NRRL Y-48842 NODE_16...  2638    0.0  
MQSX02000078.1 Sugiyamaella xylanicola (nom. inval.) strain UFMG-...  2636    0.0  
NJIJ01000034.1 Kazachstania servazzii strain SRCM102023 contig000...  2621    0.0  
NJIJ01000040.1 Kazachstania servazzii strain SRCM102023 contig000...  2621    0.0  
NJIJ01000052.1 Kazachstania servazzii strain SRCM102023 contig000...  2621    0.0  
NJIJ01000053.1 Kazachstania servazzii strain SRCM102023 contig000...  2621    0.0  
NJIJ01000054.1 Kazachstania servazzii strain SRCM102023 contig000...  2621    0.0  
NJIJ01000059.1 Kazachstania servazzii strain SRCM102023 contig000...  2621    0.0  
NJIJ01000060.1 Kazachstania servazzii strain SRCM102023 contig000...  2621    0.0  
NJIJ01000061.1 Kazachstania servazzii strain SRCM102023 contig000...  2621    0.0  
NJIJ01000063.1 Kazachstania servazzii strain SRCM102023 contig000...  2621    0.0  
NJIJ01000064.1 Kazachstania servazzii strain SRCM102023 contig000...  2621    0.0  
NJIJ01000066.1 Kazachstania servazzii strain SRCM102023 contig000...  2621    0.0  
NJIJ01000069.1 Kazachstania servazzii strain SRCM102023 contig000...  2621    0.0  
NJIJ01000071.1 Kazachstania servazzii strain SRCM102023 contig000...  2621    0.0  
NJIJ01000073.1 Kazachstania servazzii strain SRCM102023 contig000...  2621    0.0  
NJIJ01000074.1 Kazachstania servazzii strain SRCM102023 contig000...  2621    0.0  
NJIJ01000075.1 Kazachstania servazzii strain SRCM102023 contig000...  2621    0.0  
NJIJ01000085.1 Kazachstania servazzii strain SRCM102023 contig000...  2621    0.0  
NJIJ01000032.1 Kazachstania servazzii strain SRCM102023 contig000...  2615    0.0  
NJIJ01000033.1 Kazachstania servazzii strain SRCM102023 contig000...  2615    0.0  
NJIJ01000062.1 Kazachstania servazzii strain SRCM102023 contig000...  2615    0.0  
CP049009.1 Saccharomyces pastorianus strain CBS 1483 chromosome S...  2615    0.0  
PPMK02000045.1 Trigonopsis vinaria strain NRRL Y-5715 NODE_45_len...  2612    0.0  
NJIJ01000043.1 Kazachstania servazzii strain SRCM102023 contig000...  2610    0.0  
NJIJ01000045.1 Kazachstania servazzii strain SRCM102023 contig000...  2608    0.0  
NJIJ01000049.1 Kazachstania servazzii strain SRCM102023 contig000...  2608    0.0  
JAMALA010000109.1 Cystobasidiaceae sp. 2NF920 ctg_109, whole geno...  2606    0.0  
HE978314.1 Kazachstania naganishii CBS 8797 chromosome 1, complet...  2606    0.0  
NC_035922.1 Kazachstania naganishii CBS 8797 chromosome 1, comple...  2606    0.0  
PPJN02000062.1 Blastobotrys americana strain NRRL Y-6844 flattene...  2603    0.0  
NJIJ01000055.1 Kazachstania servazzii strain SRCM102023 contig000...  2597    0.0  
PPLF01000030.1 Danielozyma ontarioensis strain NRRL YB-1246 NODE_...  2597    0.0  
PPXN02000161.1 Grigorovia transvaalensis strain NRRL Y-17245 NODE...  2593    0.0  
CP012823.1 Saccharomycopsis fibuligera strain KPH12 chromosome 1,...  2588    0.0  
CP012809.1 Saccharomycopsis fibuligera x Saccharomycopsis cf. fib...  2588    0.0  
CP025324.1 Saccharomycopsis malanga strain KCN26 chromosome 4         2586    0.0  
CP012816.1 Saccharomycopsis fibuligera x Saccharomycopsis cf. fib...  2582    0.0  
NJIJ01000036.1 Kazachstania servazzii strain SRCM102023 contig000...  2580    0.0  
CP048993.1 Saccharomyces pastorianus strain CBS 1483 chromosome S...  2580    0.0  
PPOJ02000117.1 Kazachstania intestinalis strain NRRL Y-48847 NODE...  2577    0.0  
JAMAJS010000004.1 Saccharomycetales sp. PK3305 ctg_4, whole genom...  2573    0.0  
CAPT01000119.1 Nakaseomyces delphensis CBS 2170 WGS project CAPT0...  2571    0.0  
JAGJTG010000017.1 Lipomyces starkeyi strain AS 2.1560 Contig17, w...  2567    0.0  
JAGJTG010000012.1 Lipomyces starkeyi strain AS 2.1560 Contig12, w...  2567    0.0  
JNFV01000008.1 Saccharomycopsis fodiens strain CBS 8332 scaffold_...  2564    0.0  
JNFV01000007.1 Saccharomycopsis fodiens strain CBS 8332 scaffold_...  2564    0.0  
PPJK02000354.1 Blastobotrys niveus strain NRRL Y-17581 NODE_354_l...  2560    0.0  
PPJM02000016.1 Blastobotrys mokoenaii strain NRRL Y-27120 NODE_16...  2551    0.0  
JNFW01000011.1 Saccharomycopsis fermentans strain CBS 7830 scaffo...  2547    0.0  
PPJI02000140.1 Blastobotrys proliferans strain NRRL Y-17577 NODE_...  2543    0.0  
JNFU01000008.1 Saccharomycopsis schoenii strain CBS 7425 scaffold...  2534    0.0  
CAPU01000149.1 Candida bracarensis CBS 10154 WGS project CAPU0000...  2531    0.0  
OX291660.1 Blastobotrys aristata strain UCD613 genome assembly, c...  2529    0.0  
PPJV01000150.1 Lipomyces japonicus strain NRRL Y-17848 flattened_...  2519    0.0  
HE806320.1 Tetrapisispora blattae CBS 6284 chromosome 5, complete...  2514    0.0  
HE806319.1 Tetrapisispora blattae CBS 6284 chromosome 4, complete...  2514    0.0  
JAFNJT010000233.1 Hanseniaspora lindneri strain CBS 285 NODE_233_...  2514    0.0  
NC_020189.1 Tetrapisispora blattae CBS 6284 chromosome 5, complet...  2514    0.0  
NC_020188.1 Tetrapisispora blattae CBS 6284 chromosome 4, complet...  2514    0.0  
PPXM02000005.1 Trigonopsis variabilis strain NRRL Y-1579 NODE_5_l...  2510    0.0  
PPKC01000049.1 Tetrapisispora iriomotensis strain NRRL Y-27309 fl...  2503    0.0  
SRHF01000095.1 Hanseniaspora sp. CRUB 1602 flattened_line_186, wh...  2494    0.0  
PPUV01000166.1 Spathaspora sp. UFMG-CM-Y6060 NODE_166_length_5646...  2492    0.0  
PPNY01000097.1 Hanseniaspora singularis (nom. inval.) strain ZIM2...  2490    0.0  
PPJU01000051.1 Lipomyces doorenjongii strain NRRL Y-27504 NODE_51...  2490    0.0  
PPKD01000049.1 Tetrapisispora namnaoensis strain NRRL Y-27982 NOD...  2483    0.0  
PPNQ01000118.1 Hanseniaspora hatyaiensis (nom. inval.) strain ZIM...  2481    0.0  
PPKB01000052.1 Tetrapisispora fleetii strain NRRL Y-27350 NODE_52...  2477    0.0  
JABFEO010000007.1 Hanseniaspora mollemarum strain CBS 15034 NODE_...  2475    0.0  
PPKL01000026.1 Ogataea pini strain NRRL Y-11528 NODE_26_length_13...  2457    0.0  
KV454217.1 Wickerhamomyces anomalus NRRL Y-366-8 unplaced genomic...  2442    0.0  
NW_017567119.1 Wickerhamomyces anomalus NRRL Y-366-8 unplaced gen...  2442    0.0  
PPJQ02000060.1 Kockiozyma suomiensis strain NRRL Y-17356 NODE_60_...  2438    0.0  
PPIS01000088.1 Pichia exigua strain NRRL Y-10920 flattened_line_1...  2422    0.0  
PPMD02000032.1 Zygoascus meyerae strain NRRL Y-17319 NODE_32_leng...  2418    0.0  
PPIN02000114.1 Pichia occidentalis strain NRRL Y-7552 NODE_114_le...  2410    0.0  
PPJR02000002.1 Lipomyces oligophaga strain NRRL Y-17247 NODE_2_le...  2409    0.0  
CAIF01000346.1 Wickerhamomyces ciferrii WGS project CAIF00000000 ...  2399    0.0  
NW_011887394.1 Wickerhamomyces ciferrii WGS project CAIF00000000 ...  2399    0.0  
MVNT01000028.1 Yamadazyma laniorum strain yHMH7 NODE_28_length_81...  2394    0.0  
PPJL02000080.1 Blastobotrys muscicola strain NRRL Y-7993 NODE_80_...  2390    0.0  
PPJL02000148.1 Blastobotrys muscicola strain NRRL Y-7993 NODE_148...  2390    0.0  
PPJL02000141.1 Blastobotrys muscicola strain NRRL Y-7993 NODE_141...  2390    0.0  
PPJL02000129.1 Blastobotrys muscicola strain NRRL Y-7993 NODE_129...  2390    0.0  
PPJL02000127.1 Blastobotrys muscicola strain NRRL Y-7993 NODE_127...  2390    0.0  
PPJL02000121.1 Blastobotrys muscicola strain NRRL Y-7993 NODE_121...  2390    0.0  
PPJL02000116.1 Blastobotrys muscicola strain NRRL Y-7993 NODE_116...  2390    0.0  
LQMS01001918.1 Spathaspora girioi strain UFMG-CM-Y302 NODE_460_le...  2390    0.0  
AADM01000467.1 Lachancea waltii NCYC 2644 cont466, whole genome s...  2386    0.0  
PPMW01000057.1 Yamadazyma scolyti strain NRRL Y-5512 NODE_57_leng...  2386    0.0  
PPMV02000005.1 Yamadazyma philogaea strain NRRL Y-7813 NODE_5_len...  2377    0.0  
JAMACU010000014.1 [Candida] aaseri strain B8007 ctg_14, whole gen...  2377    0.0  
PPMF01000095.1 Yamadazyma nakazawae strain NRRL Y-7903 NODE_95_le...  2372    0.0  
JAGUCV010000001.1 Pichia kluyveri strain X31-10 Scaffold1, whole ...  2364    0.0  
JAMAJE010000137.1 Candida sp. PB3310 ctg_137, whole genome shotgu...  2353    0.0  
PPIP01000054.1 Pichia nakasei strain NRRL Y-7686 NODE_54_length_5...  2350    0.0  
JAGUCV010000002.1 Pichia kluyveri strain X31-10 Scaffold2, whole ...  2350    0.0  
AADM01000434.1 Lachancea waltii NCYC 2644 cont433, whole genome s...  2346    0.0  
QGOD01000262.1 Sarcodon sp. MG97 scaffold289_cov1430, whole genom...  2331    0.0  
JACYCB010000058.1 [Candida] oceani strain 2020i151 scaffold_58, w...  2331    0.0  
PPNZ02000154.1 Cyberlindnera maclurae strain NRRL Y-5377 NODE_154...  2324    0.0  
PPLP01000045.1 Suhomyces canberraensis strain NRRL YB-2417 NODE_4...  2320    0.0  
PPLR01000085.1 Teunomyces kruisii strain NRRL Y-17087 flattened_l...  2318    0.0  
PPLS02000040.1 Teunomyces gatunensis strain NRRL Y-48064 NODE_40_...  2314    0.0  
CP024757.1 Hyphopichia pseudoburtonii isolate makgeolli chromosom...  2198    0.0  
CP024756.1 Hyphopichia pseudoburtonii isolate makgeolli chromosom...  2198    0.0  
CP024753.1 Hyphopichia pseudoburtonii isolate makgeolli chromosom...  2198    0.0  
PPIO01000101.1 Pichia norvegensis strain NRRL Y-7687 flattened_li...  2196    0.0  
PPJW01000181.1 Lipomyces sp. NRRL Y-11553 NODE_181_length_5280_co...  2185    0.0  
AADM01000445.1 Lachancea waltii NCYC 2644 cont444, whole genome s...  2172    0.0  
PPNO02000030.1 Hyphopichia rhagii strain NRRL Y-2594 NODE_30_leng...  2165    0.0  
LQMS01001866.1 Spathaspora girioi strain UFMG-CM-Y302 NODE_503_le...  2154    0.0  
PPMJ02000061.1 Tortispora starmeri strain NRRL Y-63665 NODE_61_le...  2067    0.0  
LQMS01001847.1 Spathaspora girioi strain UFMG-CM-Y302 NODE_519_le...  2050    0.0  
PPJJ02000170.1 Blastobotrys peoriensis strain NRRL YB-2290 NODE_1...  2006    0.0  
BCGM01000001.1 Wickerhamiella domercqiae DNA, scaffold: scaffold_...  1995    0.0  
JAHZQW010000108.1 Candida margitis strain CBS 14175 scaffold189, ...  1964    0.0  
LQMS01001967.1 Spathaspora girioi strain UFMG-CM-Y302 NODE_415_le...  1949    0.0  
LQMS01001966.1 Spathaspora girioi strain UFMG-CM-Y302 NODE_414_le...  1943    0.0  
CAJHJB010000637.1 Tilletia controversa strain OR genome assembly,...  1934    0.0  
PPMR02000138.1 Cyberlindnera petersonii strain NRRL YB-3808 NODE_...  1932    0.0  
JNNM01000016.1 Saccharomycopsis sp. UWO(PS) 91-127.1 scaffold_13,...  1892    0.0  
NJIJ01000022.1 Kazachstania servazzii strain SRCM102023 contig000...  1882    0.0  
CAJHJB010000773.1 Tilletia controversa strain OR genome assembly,...  1881    0.0  
QLPE01001381.1 Hygrophorus russula strain MG78 scaffold2005_cov53...  1845    0.0  
KI547142.1 Spathaspora arborariae UFMG-19.1A unplaced genomic sca...  1803    0.0  
AMGY01000013.1 Capronia epimyces CBS 606.96 aczIQ-supercont1.13, ...  1796    0.0  
NW_006912916.1 Capronia epimyces CBS 606.96 aczIQ-supercont1.13, ...  1796    0.0  
QXEA01000295.1 Geotrichum bryndzae strain LMA-1146 Scaffold295, w...  1784    0.0  
QQZM01000144.1 Geotrichum candidum strain LMA-244 Scaffold144, wh...  1784    0.0  
NSGQ01000175.1 Spathaspora sp. JA1 scaffold_175, whole genome sho...  1764    0.0  
QELA01000010.1 [Candida] sake strain CBA6005 contig10, whole geno...  1711    0.0  
PPKQ01000084.1 Ogataea methylovora strain NRRL Y-17250 flattened_...  1698    0.0  
LQMS01001762.1 Spathaspora girioi strain UFMG-CM-Y302 NODE_588_le...  1688    0.0  
CP024752.1 Hyphopichia pseudoburtonii isolate makgeolli chromosom...  1661    0.0  
JTLS01001059.1 Basidioascus undulatus strain DAOM 241956 scaffold...  1629    0.0  
PPIG01000155.1 Saccharomycopsis capsularis strain NRRL Y-17639 fl...  1626    0.0  
MAPW01000073.1 Tilletia indica strain PSWKBGH_1 scaffold73_size19...  1611    0.0  
MAPW01000327.1 Tilletia indica strain PSWKBGH_1 scaffold328_size1...  1611    0.0  
MAPW01000312.1 Tilletia indica strain PSWKBGH_1 scaffold313_size1...  1611    0.0  
MAPW01000285.1 Tilletia indica strain PSWKBGH_1 scaffold286_size2...  1611    0.0  
RDSH01000014.1 Tilletia walkeri strain DAOMC 238049 scaffold_14, ...  1611    0.0  
KE651168.1 Schizosaccharomyces japonicus yFS275 unplaced genomic ...  1609    0.0  
NW_011627862.1 Schizosaccharomyces japonicus yFS275 unplaced geno...  1609    0.0  
LAXH01000427.1 Tilletia horrida strain QB-1 smut0427, whole genom...  1602    0.0  
JAMJXE010000001.1 Tilletia setariae strain WJ-1 Scaffold1, whole ...  1596    0.0  
PPNP01000058.1 Hyphopichia gotoi strain NRRL Y-27225 NODE_58_leng...  1596    0.0  
JAMALP010000010.1 Cutaneotrichosporon sp. PT3311B ctg_10, whole g...  1591    0.0  
JAMALO010000017.1 Cutaneotrichosporon sp. PA3318 ctg_17, whole ge...  1591    0.0  
CAJHJB010000698.1 Tilletia controversa strain OR genome assembly,...  1589    0.0  
CP046235.1 Malassezia furfur isolate CBS14141 chromosome 2            1587    0.0  
CAJHJB010000973.1 Tilletia controversa strain OR genome assembly,...  1585    0.0  
CAJHJB010000876.1 Tilletia controversa strain OR genome assembly,...  1585    0.0  
CAJHJB010000871.1 Tilletia controversa strain OR genome assembly,...  1585    0.0  
CAJHJB010000859.1 Tilletia controversa strain OR genome assembly,...  1585    0.0  
CAJHJB010000850.1 Tilletia controversa strain OR genome assembly,...  1585    0.0  
CAJHJB010000799.1 Tilletia controversa strain OR genome assembly,...  1585    0.0  
CAJHJB010000783.1 Tilletia controversa strain OR genome assembly,...  1585    0.0  
CAJHJB010000760.1 Tilletia controversa strain OR genome assembly,...  1585    0.0  
CAJHJB010000714.1 Tilletia controversa strain OR genome assembly,...  1585    0.0  
CAJHJB010000684.1 Tilletia controversa strain OR genome assembly,...  1585    0.0  
CAJHJB010000655.1 Tilletia controversa strain OR genome assembly,...  1585    0.0  
CAJHJB010000648.1 Tilletia controversa strain OR genome assembly,...  1585    0.0  
CAJHJB010000619.1 Tilletia controversa strain OR genome assembly,...  1585    0.0  
CAJHJB010000605.1 Tilletia controversa strain OR genome assembly,...  1585    0.0  
CAJHJB010000602.1 Tilletia controversa strain OR genome assembly,...  1585    0.0  
CAJHJB010000596.1 Tilletia controversa strain OR genome assembly,...  1585    0.0  
CAJHJB010000595.1 Tilletia controversa strain OR genome assembly,...  1585    0.0  
CAJHJB010000594.1 Tilletia controversa strain OR genome assembly,...  1585    0.0  
CAJHJB010000570.1 Tilletia controversa strain OR genome assembly,...  1585    0.0  
CAJHJB010000551.1 Tilletia controversa strain OR genome assembly,...  1585    0.0  
CAJHJB010000539.1 Tilletia controversa strain OR genome assembly,...  1585    0.0  
CAJHJB010000532.1 Tilletia controversa strain OR genome assembly,...  1585    0.0  
CAJHJB010000518.1 Tilletia controversa strain OR genome assembly,...  1585    0.0  
CAJHJB010000472.1 Tilletia controversa strain OR genome assembly,...  1585    0.0  
CAJHJB010000461.1 Tilletia controversa strain OR genome assembly,...  1585    0.0  
CAJHJB010000460.1 Tilletia controversa strain OR genome assembly,...  1585    0.0  
CAJHJB010000458.1 Tilletia controversa strain OR genome assembly,...  1585    0.0  
CAJHJB010000454.1 Tilletia controversa strain OR genome assembly,...  1585    0.0  
CAJHJB010000422.1 Tilletia controversa strain OR genome assembly,...  1585    0.0  
CAJHJB010000407.1 Tilletia controversa strain OR genome assembly,...  1585    0.0  
CAJHJB010000396.1 Tilletia controversa strain OR genome assembly,...  1585    0.0  
CAJHJB010000380.1 Tilletia controversa strain OR genome assembly,...  1585    0.0  
CAJHJB010000371.1 Tilletia controversa strain OR genome assembly,...  1585    0.0  
CAJHJB010000348.1 Tilletia controversa strain OR genome assembly,...  1585    0.0  
CAJHJB010000294.1 Tilletia controversa strain OR genome assembly,...  1585    0.0  
CAJHJB010000159.1 Tilletia controversa strain OR genome assembly,...  1585    0.0  
CAJHJB010000060.1 Tilletia controversa strain OR genome assembly,...  1585    0.0  
BEDW01000020.1 Cutaneotrichosporon arboriformis DNA, scaffold: sc...  1583    0.0  
CAJHJB010000802.1 Tilletia controversa strain OR genome assembly,...  1581    0.0  
CAJHJB010000391.1 Tilletia controversa strain OR genome assembly,...  1581    0.0  
CAJHJB010000307.1 Tilletia controversa strain OR genome assembly,...  1581    0.0  
LNQT01001470.1 Tilletia caries strain 517 73910_contig, whole gen...  1581    0.0  
CAJHJB010000918.1 Tilletia controversa strain OR genome assembly,...  1580    0.0  
CAJHJB010000914.1 Tilletia controversa strain OR genome assembly,...  1580    0.0  
CAJHJB010000911.1 Tilletia controversa strain OR genome assembly,...  1580    0.0  
CAJHJB010000907.1 Tilletia controversa strain OR genome assembly,...  1580    0.0  
CAJHJB010000898.1 Tilletia controversa strain OR genome assembly,...  1580    0.0  
CAJHJB010000897.1 Tilletia controversa strain OR genome assembly,...  1580    0.0  
CAJHJB010000894.1 Tilletia controversa strain OR genome assembly,...  1580    0.0  
CAJHJB010000893.1 Tilletia controversa strain OR genome assembly,...  1580    0.0  
CAJHJB010000889.1 Tilletia controversa strain OR genome assembly,...  1580    0.0  
CAJHJB010000883.1 Tilletia controversa strain OR genome assembly,...  1580    0.0  
CAJHJB010000872.1 Tilletia controversa strain OR genome assembly,...  1580    0.0  
CAJHJB010000869.1 Tilletia controversa strain OR genome assembly,...  1580    0.0  
CAJHJB010000866.1 Tilletia controversa strain OR genome assembly,...  1580    0.0  
CAJHJB010000862.1 Tilletia controversa strain OR genome assembly,...  1580    0.0  
CAJHJB010000861.1 Tilletia controversa strain OR genome assembly,...  1580    0.0  
CAJHJB010000858.1 Tilletia controversa strain OR genome assembly,...  1580    0.0  
CAJHJB010000852.1 Tilletia controversa strain OR genome assembly,...  1580    0.0  
CAJHJB010000843.1 Tilletia controversa strain OR genome assembly,...  1580    0.0  
CAJHJB010000831.1 Tilletia controversa strain OR genome assembly,...  1580    0.0  
CAJHJB010000826.1 Tilletia controversa strain OR genome assembly,...  1580    0.0  
CAJHJB010000818.1 Tilletia controversa strain OR genome assembly,...  1580    0.0  
CAJHJB010000808.1 Tilletia controversa strain OR genome assembly,...  1580    0.0  
CAJHJB010000804.1 Tilletia controversa strain OR genome assembly,...  1580    0.0  
CAJHJB010000800.1 Tilletia controversa strain OR genome assembly,...  1580    0.0  
CAJHJB010000791.1 Tilletia controversa strain OR genome assembly,...  1580    0.0  
CAJHJB010000787.1 Tilletia controversa strain OR genome assembly,...  1580    0.0  
CAJHJB010000774.1 Tilletia controversa strain OR genome assembly,...  1580    0.0  
CAJHJB010000746.1 Tilletia controversa strain OR genome assembly,...  1580    0.0  
CAJHJB010000741.1 Tilletia controversa strain OR genome assembly,...  1580    0.0  
CAJHJB010000735.1 Tilletia controversa strain OR genome assembly,...  1580    0.0  
CAJHJB010000732.1 Tilletia controversa strain OR genome assembly,...  1580    0.0  
CAJHJB010000726.1 Tilletia controversa strain OR genome assembly,...  1580    0.0  
CAJHJB010000710.1 Tilletia controversa strain OR genome assembly,...  1580    0.0  
CAJHJB010000708.1 Tilletia controversa strain OR genome assembly,...  1580    0.0  
CAJHJB010000699.1 Tilletia controversa strain OR genome assembly,...  1580    0.0  
CAJHJB010000697.1 Tilletia controversa strain OR genome assembly,...  1580    0.0  
CAJHJB010000687.1 Tilletia controversa strain OR genome assembly,...  1580    0.0  
CAJHJB010000682.1 Tilletia controversa strain OR genome assembly,...  1580    0.0  
CAJHJB010000672.1 Tilletia controversa strain OR genome assembly,...  1580    0.0  
CAJHJB010000671.1 Tilletia controversa strain OR genome assembly,...  1580    0.0  
CAJHJB010000670.1 Tilletia controversa strain OR genome assembly,...  1580    0.0  
CAJHJB010000666.1 Tilletia controversa strain OR genome assembly,...  1580    0.0  
CAJHJB010000646.1 Tilletia controversa strain OR genome assembly,...  1580    0.0  
CAJHJB010000643.1 Tilletia controversa strain OR genome assembly,...  1580    0.0  
CAJHJB010000638.1 Tilletia controversa strain OR genome assembly,...  1580    0.0  
CAJHJB010000633.1 Tilletia controversa strain OR genome assembly,...  1580    0.0  
CAJHJB010000622.1 Tilletia controversa strain OR genome assembly,...  1580    0.0  
CAJHJB010000621.1 Tilletia controversa strain OR genome assembly,...  1580    0.0  
CAJHJB010000618.1 Tilletia controversa strain OR genome assembly,...  1580    0.0  
CAJHJB010000617.1 Tilletia controversa strain OR genome assembly,...  1580    0.0  
CAJHJB010000610.1 Tilletia controversa strain OR genome assembly,...  1580    0.0  
CAJHJB010000576.1 Tilletia controversa strain OR genome assembly,...  1580    0.0  
CAJHJB010000572.1 Tilletia controversa strain OR genome assembly,...  1580    0.0  
CAJHJB010000555.1 Tilletia controversa strain OR genome assembly,...  1580    0.0  
CAJHJB010000548.1 Tilletia controversa strain OR genome assembly,...  1580    0.0  
CAJHJB010000542.1 Tilletia controversa strain OR genome assembly,...  1580    0.0  
CAJHJB010000541.1 Tilletia controversa strain OR genome assembly,...  1580    0.0  
CAJHJB010000538.1 Tilletia controversa strain OR genome assembly,...  1580    0.0  
CAJHJB010000535.1 Tilletia controversa strain OR genome assembly,...  1580    0.0  
CAJHJB010000531.1 Tilletia controversa strain OR genome assembly,...  1580    0.0  
CAJHJB010000529.1 Tilletia controversa strain OR genome assembly,...  1580    0.0  
CAJHJB010000528.1 Tilletia controversa strain OR genome assembly,...  1580    0.0  
CAJHJB010000527.1 Tilletia controversa strain OR genome assembly,...  1580    0.0  
CAJHJB010000520.1 Tilletia controversa strain OR genome assembly,...  1580    0.0  
CAJHJB010000516.1 Tilletia controversa strain OR genome assembly,...  1580    0.0  
CAJHJB010000511.1 Tilletia controversa strain OR genome assembly,...  1580    0.0  


>CP017630.1 Candida albicans SC5314 chromosome R sequence
Length=2286237

 Score = 4765 bits (2580),  Expect = 0.0
 Identities = 2587/2590 (99%), Gaps = 1/2590 (0%)
 Strand=Plus/Plus

Query  1        CAAGGTTTCCGTAGGTGAACCTGCGGAAGGATCATTACTGATTTGCTTAATTGCACCACA  60
                ||||||||||||||||||||||||||||||||||||||||||||||||||||||||||||
Sbjct  1892986  CAAGGTTTCCGTAGGTGAACCTGCGGAAGGATCATTACTGATTTGCTTAATTGCACCACA  1893045

Query  61       TGTGTTTTTCTTTGAAACAAACTTGCTTTGGCGGTGGGCCCAGCCTGCCGCCAGAGGTCT  120
                ||||||||||||||||||||||||||||||||||||||||||||||||||||||||||||
Sbjct  1893046  TGTGTTTTTCTTTGAAACAAACTTGCTTTGGCGGTGGGCCCAGCCTGCCGCCAGAGGTCT  1893105

Query  121      AAACTTACAACCAATTTTTTATCAACTTGTCACACCAGATTATTACTAATAGTCAAAACT  180
                ||||||||||||||||||||||||||||||||||||||||||||||||||||||||||||
Sbjct  1893106  AAACTTACAACCAATTTTTTATCAACTTGTCACACCAGATTATTACTAATAGTCAAAACT  1893165

Query  181      TTCAACAACGGATCTCTTGGTTCTCGCATCGATGAAGAACGCAGCGAAATGCGATACGTA  240
                ||||||||||||||||||||||||||||||||||||||||||||||||||||||||||||
Sbjct  1893166  TTCAACAACGGATCTCTTGGTTCTCGCATCGATGAAGAACGCAGCGAAATGCGATACGTA  1893225

Query  241      ATATGAATTGCAGATATTCGTGAATCATCGAATCTTTGAACGCACATTGCGCCCTCTGGT  300
                ||||||||||||||||||||||||||||||||||||||||||||||||||||||||||||
Sbjct  1893226  ATATGAATTGCAGATATTCGTGAATCATCGAATCTTTGAACGCACATTGCGCCCTCTGGT  1893285

Query  301      ATTCCGGAGGGCATGCCTGTTTGAGCGTCGTTTCTCCCTCAAACCGCTGGGTTTGGTGTT  360
                ||||||||||||||||||||||||||||||||||||||||||||||||||||||||||||
Sbjct  1893286  ATTCCGGAGGGCATGCCTGTTTGAGCGTCGTTTCTCCCTCAAACCGCTGGGTTTGGTGTT  1893345

Query  361      GAGCAATACGACTTGGGTTTGCTTGAAAGACGGTAGTGGTAAGGCGGGATCGCTTTGACA  420
                ||||||||||||||||||||||||||||||||||||||||||||||||||||||||||||
Sbjct  1893346  GAGCAATACGACTTGGGTTTGCTTGAAAGACGGTAGTGGTAAGGCGGGATCGCTTTGACA  1893405

Query  421      ATGGCTTAGGTCTAACCAAAAACATTGCTTGCGGCGGTAACGTCCACCACGTATATCTTC  480
                ||||||||||||||||||||||||||||||||||||||||||||||||||||||||||||
Sbjct  1893406  ATGGCTTAGGTCTAACCAAAAACATTGCTTGCGGCGGTAACGTCCACCACGTATATCTTC  1893465

Query  481      AAACTTTGACCTCAAATCAGGTAGGACTACCCGCTGAACTTAAGCATATCAATAAGCGGA  540
                ||||||||||||||||||||||||||||||||||||||||||||||||||||||||||||
Sbjct  1893466  AAACTTTGACCTCAAATCAGGTAGGACTACCCGCTGAACTTAAGCATATCAATAAGCGGA  1893525

Query  541      GGAAAAGAAACCAACAGGGATTGCCTCAGTAGCGGCGAGTGAAGCGGCAAAAGCTCAAAT  600
                ||||||||||||||||||||||||||||||||||||||||||||||||||||||||||||
Sbjct  1893526  GGAAAAGAAACCAACAGGGATTGCCTCAGTAGCGGCGAGTGAAGCGGCAAAAGCTCAAAT  1893585

Query  601      TTGAAATCTGGCGTCTTTGGCGTCCGAGTTGTAATTTGAAGAAGGTATCTTTGGGCCCGG  660
                ||||||||||||||||||||||||||||||||||||||||||||||||||||||||||||
Sbjct  1893586  TTGAAATCTGGCGTCTTTGGCGTCCGAGTTGTAATTTGAAGAAGGTATCTTTGGGCCCGG  1893645

Query  661      CTCTTGTCTATGTTCCTTGGAACAGGACGTCACAGAGGGTGAGAATCCCGTGCGATGAGA  720
                ||||||||||||||||||||||||||||||||||||||||||||||||||||||||||||
Sbjct  1893646  CTCTTGTCTATGTTCCTTGGAACAGGACGTCACAGAGGGTGAGAATCCCGTGCGATGAGA  1893705

Query  721      TGACCCGGGTCTGTGTAAAGTTCCTTCGACGAGTCGAGTTGTTTGGGAATGCAGCTCTAA  780
                ||||||||||||||||||||||||||||||||||||||||||||||||||||||||||||
Sbjct  1893706  TGACCCGGGTCTGTGTAAAGTTCCTTCGACGAGTCGAGTTGTTTGGGAATGCAGCTCTAA  1893765

Query  781      GTGGGTGGTAAATTCCATCTAAAGCTAAATATTGGCGAGAGACCGATAGCGAACAAGTAC  840
                ||||||||||||||||||||||||||||||||||||||||||||||||||||||||||||
Sbjct  1893766  GTGGGTGGTAAATTCCATCTAAAGCTAAATATTGGCGAGAGACCGATAGCGAACAAGTAC  1893825

Query  841      AGTGATGGAAAGATGAAAAGAACTTTGAAAAGAGAGTGAAAAAGTACGTGAAATTGTTGA  900
                ||||||||||||||||||||||||||||||||||||||||||||||||||||||||||||
Sbjct  1893826  AGTGATGGAAAGATGAAAAGAACTTTGAAAAGAGAGTGAAAAAGTACGTGAAATTGTTGA  1893885

Query  901      AAGGGAAGGGCTTGAGATCAGACTTGGTATTTTGCATGCTGCTCTCTCGGGGGCGGCCGC  960
                ||||||||||||||||||||||||||||||||||||||||||||||||||||||||||||
Sbjct  1893886  AAGGGAAGGGCTTGAGATCAGACTTGGTATTTTGCATGCTGCTCTCTCGGGGGCGGCCGC  1893945

Query  961      TGCGGTTTACCGGGCCAGCATCGGTTTGGAGCGGCAGGATAATGGCGGAGGAATGTGGCA  1020
                ||||||||||||||||||||||||||||||||||||||||||||||||||||||||||||
Sbjct  1893946  TGCGGTTTACCGGGCCAGCATCGGTTTGGAGCGGCAGGATAATGGCGGAGGAATGTGGCA  1894005

Query  1021     CGGCTTCTGCTGTGTGTTATAGCCTCTGACGATACTGCCAGCCTAGACCGAGGACTGCGG  1080
                ||||||||||||||||||||||||||||||||||||||||||||||||||||||||||||
Sbjct  1894006  CGGCTTCTGCTGTGTGTTATAGCCTCTGACGATACTGCCAGCCTAGACCGAGGACTGCGG  1894065

Query  1081     TTTTTAACCTAGGATGTTGGCATAATGATCTTAAGTCGCCCGTCTTGAAACACGGACCAA  1140
                ||||| ||||||||||||||||||||||||||||||||||||||||||||||||||||||
Sbjct  1894066  TTTTT-ACCTAGGATGTTGGCATAATGATCTTAAGTCGCCCGTCTTGAAACACGGACCAA  1894124

Query  1141     GGAGTCTAACGTCTATGCGAGTGTTTGGGTGTAAAACCCGTACGCGTAATGAAAGTGAAC  1200
                ||||||||||||||||||||||||||||||||||||||||||||||||||||||||||||
Sbjct  1894125  GGAGTCTAACGTCTATGCGAGTGTTTGGGTGTAAAACCCGTACGCGTAATGAAAGTGAAC  1894184

Query  1201     GAAGGTGGGGGCCCATTAGGGTGCACCATCGACCGATCCTGATGTGTTCGGATGGATTTG  1260
                ||||||||||||||||||||||||||||||||||||||||||||||||||||||||||||
Sbjct  1894185  GAAGGTGGGGGCCCATTAGGGTGCACCATCGACCGATCCTGATGTGTTCGGATGGATTTG  1894244

Query  1261     AGTAAGAGCATAGCTGTTGGGACCCGAAAGATGGTGAACTATGCCTGAATAGGGTGAAGC  1320
                ||||||||||||||||||||||||||||||||||||||||||||||||||||||||||||
Sbjct  1894245  AGTAAGAGCATAGCTGTTGGGACCCGAAAGATGGTGAACTATGCCTGAATAGGGTGAAGC  1894304

Query  1321     CAGAGGAAACTCTGGTGGAGGCTCGTAGCGGTTCTGACGTGCAAATCGATCGTCGAATTT  1380
                ||||||||||||||||||||||||||||||||||||||||||||||||||||||||||||
Sbjct  1894305  CAGAGGAAACTCTGGTGGAGGCTCGTAGCGGTTCTGACGTGCAAATCGATCGTCGAATTT  1894364

Query  1381     GGGTATAGGGGCGAAAGACTAATCGAACCATCTAGTAGCTGGTTCCTGCCGAAGTTTCCC  1440
                ||||||||||||||||||||||||||||||||||||||||||||||||||||||||||||
Sbjct  1894365  GGGTATAGGGGCGAAAGACTAATCGAACCATCTAGTAGCTGGTTCCTGCCGAAGTTTCCC  1894424

Query  1441     TCAGGATAGCAGAAGCTCGTATCAGTTTTATGAGGTAAAGCGAATGATTAGAAGTCTTGG  1500
                ||||||||||||||||||||||||||||||||||||||||||||||||||||||||||||
Sbjct  1894425  TCAGGATAGCAGAAGCTCGTATCAGTTTTATGAGGTAAAGCGAATGATTAGAAGTCTTGG  1894484

Query  1501     GGTTGAAATGACCTTAACTTATTCTCAAACTTTAAATATGTAAGAAGTCCTTGTTGCTTA  1560
                ||||||||||||||||||||||||||||||||||||||||||||||||||||||||||||
Sbjct  1894485  GGTTGAAATGACCTTAACTTATTCTCAAACTTTAAATATGTAAGAAGTCCTTGTTGCTTA  1894544

Query  1561     ATTGAACGTGGACAATTGAATGAAGAGCTTTTAGTGGGCCATTTTTGGTAAGCAGAACTG  1620
                ||||||||||||||||||||||||||||||||||||||||||||||||||||||||||||
Sbjct  1894545  ATTGAACGTGGACAATTGAATGAAGAGCTTTTAGTGGGCCATTTTTGGTAAGCAGAACTG  1894604

Query  1621     GCGATGCGGGATGAACCGAACGTGAAGTTAAAGTGCCGGAATGCACGCTCATCAGACACC  1680
                ||||||||||||||||||||||||||||||||||||||||||||||||||||||||||||
Sbjct  1894605  GCGATGCGGGATGAACCGAACGTGAAGTTAAAGTGCCGGAATGCACGCTCATCAGACACC  1894664

Query  1681     ACAAAAGGTGTTAGTTCATCTAGACAGCCGGACGGTGGCCATGGAAGTCGGAATCCGCTA  1740
                ||||||||||||||||||||||||||||||||||||||||||||||||||||||||||||
Sbjct  1894665  ACAAAAGGTGTTAGTTCATCTAGACAGCCGGACGGTGGCCATGGAAGTCGGAATCCGCTA  1894724

Query  1741     AGGAGTGTGTAACAACTCACCGGCCGAATGAACTAGCCCTGAAAATGGATGGCGCTCAAG  1800
                ||||||||||||||||||||||||||||||||||||||||||||||||||||||||||||
Sbjct  1894725  AGGAGTGTGTAACAACTCACCGGCCGAATGAACTAGCCCTGAAAATGGATGGCGCTCAAG  1894784

Query  1801     CGTGCTACTTATACTTCACCGTGATTGCTGTTTTGACGCTTTCACGAGTAGGCAGGCGTG  1860
                ||||||||||||||||||||||||||||||||||||||||||||||||||||||||||||
Sbjct  1894785  CGTGCTACTTATACTTCACCGTGATTGCTGTTTTGACGCTTTCACGAGTAGGCAGGCGTG  1894844

Query  1861     GAGGTCAGTGACGAAGCCTTTGCTGTAAAGCTGGGTCGAACGGCCTCTAGTGCAGATCTT  1920
                ||||||||||||||||||||||||||||||||||||||||||||||||||||||||||||
Sbjct  1894845  GAGGTCAGTGACGAAGCCTTTGCTGTAAAGCTGGGTCGAACGGCCTCTAGTGCAGATCTT  1894904

Query  1921     GGTGGTAGTAGCAAATATTCAAATGAGAACTTTGAAGACTGAAGTGGGGAAAGGTTCCAT  1980
                ||||||||||||||||||||||||||||||||||||||||||||||||||||||||||||
Sbjct  1894905  GGTGGTAGTAGCAAATATTCAAATGAGAACTTTGAAGACTGAAGTGGGGAAAGGTTCCAT  1894964

Query  1981     GTCAACAGCAGTTGGACATGGGTTAGTCGATCCTAAGAGATGGGGAAGCTCCGTTTCAAC  2040
                ||||||||||||||||||||||||||||||||||||||||||||||||||||||||||||
Sbjct  1894965  GTCAACAGCAGTTGGACATGGGTTAGTCGATCCTAAGAGATGGGGAAGCTCCGTTTCAAC  1895024

Query  2041     GTGCTTGATTTTTCAGGCCAGCCATCGAAAGGGAATCCGGTTAAAATTCCGGAACTTGGA  2100
                |||||||||||||||||||| |||||||||||||||||||||||||||||||||||||||
Sbjct  1895025  GTGCTTGATTTTTCAGGCCAACCATCGAAAGGGAATCCGGTTAAAATTCCGGAACTTGGA  1895084

Query  2101     TATGGATTCTTCACGGCAACGTAACTGAATGTGGAGACGTCGGCGTGAGCCCTGGGAGGA  2160
                ||||||||||||||||||||||||||||||||||||||||||||||||||||||||||||
Sbjct  1895085  TATGGATTCTTCACGGCAACGTAACTGAATGTGGAGACGTCGGCGTGAGCCCTGGGAGGA  1895144

Query  2161     GTTATCTTTTCTTCTTAACAGCTTATCACCCTGGAATTGGTTTATCCGGAGATGGGGTCT  2220
                ||||||||||||||||||||||||||||||||||||||||||||||||||||||||||||
Sbjct  1895145  GTTATCTTTTCTTCTTAACAGCTTATCACCCTGGAATTGGTTTATCCGGAGATGGGGTCT  1895204

Query  2221     TATGGCTGGAAGAGCGCGGTAATTTTGCCGCGTCCGGTGCGCTTACGACGGTCCTTGAAA  2280
                ||||||||||||||||||||||||||||||||||||||||||||||||||||||||||||
Sbjct  1895205  TATGGCTGGAAGAGCGCGGTAATTTTGCCGCGTCCGGTGCGCTTACGACGGTCCTTGAAA  1895264

Query  2281     ATCCACAGGAAGGAATAGTTTTCATGCCAAGTCGTACTCATAACCGCAGCAGGTCTCCAA  2340
                ||||||||||||||||||||||||||||||||||||||||||||||||||||||||||||
Sbjct  1895265  ATCCACAGGAAGGAATAGTTTTCATGCCAAGTCGTACTCATAACCGCAGCAGGTCTCCAA  1895324

Query  2341     GGTTAACAGCCTCTAGTTGATAGAATAATGTAGATAAGGGAAGTCGGCAAAATAGATCCG  2400
                ||||||||||||||||||||||||||||||||||||||||||||||||||||||||||||
Sbjct  1895325  GGTTAACAGCCTCTAGTTGATAGAATAATGTAGATAAGGGAAGTCGGCAAAATAGATCCG  1895384

Query  2401     TAACTTCGGGATAAGGATTGGCTCTAAGGATCGGGTGTCTTGGGCCTTGTGTAGACGCGG  2460
                ||||||||||||||||||||||||||||||||||||||||||||||||||||||||||||
Sbjct  1895385  TAACTTCGGGATAAGGATTGGCTCTAAGGATCGGGTGTCTTGGGCCTTGTGTAGACGCGG  1895444

Query  2461     CGGTGACTGTTGGCGGGCTGTTTCACGACGGACTGCTGGTGGATGCTGCTGTAGACACGC  2520
                ||||||||||||||||||||||| ||||||||||||||||||||||||||||||||||||
Sbjct  1895445  CGGTGACTGTTGGCGGGCTGTTTTACGACGGACTGCTGGTGGATGCTGCTGTAGACACGC  1895504

Query  2521     TTGGTAGGTCTTTATGGCCGTCCGGGGCACGTTTAACGATCAACTTAGAACTGGTACGGA  2580
                ||||||||||||||||||||||||||||||||||||||||||||||||||||||||||||
Sbjct  1895505  TTGGTAGGTCTTTATGGCCGTCCGGGGCACGTTTAACGATCAACTTAGAACTGGTACGGA  1895564

Query  2581     CAAGGGGAAT  2590
                ||||||||||
Sbjct  1895565  CAAGGGGAAT  1895574


>NC_032096.1 Candida albicans SC5314 chromosome R, complete sequence
Length=2286237

 Score = 4765 bits (2580),  Expect = 0.0
 Identities = 2587/2590 (99%), Gaps = 1/2590 (0%)
 Strand=Plus/Plus

Query  1        CAAGGTTTCCGTAGGTGAACCTGCGGAAGGATCATTACTGATTTGCTTAATTGCACCACA  60
                ||||||||||||||||||||||||||||||||||||||||||||||||||||||||||||
Sbjct  1892986  CAAGGTTTCCGTAGGTGAACCTGCGGAAGGATCATTACTGATTTGCTTAATTGCACCACA  1893045

Query  61       TGTGTTTTTCTTTGAAACAAACTTGCTTTGGCGGTGGGCCCAGCCTGCCGCCAGAGGTCT  120
                ||||||||||||||||||||||||||||||||||||||||||||||||||||||||||||
Sbjct  1893046  TGTGTTTTTCTTTGAAACAAACTTGCTTTGGCGGTGGGCCCAGCCTGCCGCCAGAGGTCT  1893105

Query  121      AAACTTACAACCAATTTTTTATCAACTTGTCACACCAGATTATTACTAATAGTCAAAACT  180
                ||||||||||||||||||||||||||||||||||||||||||||||||||||||||||||
Sbjct  1893106  AAACTTACAACCAATTTTTTATCAACTTGTCACACCAGATTATTACTAATAGTCAAAACT  1893165

Query  181      TTCAACAACGGATCTCTTGGTTCTCGCATCGATGAAGAACGCAGCGAAATGCGATACGTA  240
                ||||||||||||||||||||||||||||||||||||||||||||||||||||||||||||
Sbjct  1893166  TTCAACAACGGATCTCTTGGTTCTCGCATCGATGAAGAACGCAGCGAAATGCGATACGTA  1893225

Query  241      ATATGAATTGCAGATATTCGTGAATCATCGAATCTTTGAACGCACATTGCGCCCTCTGGT  300
                ||||||||||||||||||||||||||||||||||||||||||||||||||||||||||||
Sbjct  1893226  ATATGAATTGCAGATATTCGTGAATCATCGAATCTTTGAACGCACATTGCGCCCTCTGGT  1893285

Query  301      ATTCCGGAGGGCATGCCTGTTTGAGCGTCGTTTCTCCCTCAAACCGCTGGGTTTGGTGTT  360
                ||||||||||||||||||||||||||||||||||||||||||||||||||||||||||||
Sbjct  1893286  ATTCCGGAGGGCATGCCTGTTTGAGCGTCGTTTCTCCCTCAAACCGCTGGGTTTGGTGTT  1893345

Query  361      GAGCAATACGACTTGGGTTTGCTTGAAAGACGGTAGTGGTAAGGCGGGATCGCTTTGACA  420
                ||||||||||||||||||||||||||||||||||||||||||||||||||||||||||||
Sbjct  1893346  GAGCAATACGACTTGGGTTTGCTTGAAAGACGGTAGTGGTAAGGCGGGATCGCTTTGACA  1893405

Query  421      ATGGCTTAGGTCTAACCAAAAACATTGCTTGCGGCGGTAACGTCCACCACGTATATCTTC  480
                ||||||||||||||||||||||||||||||||||||||||||||||||||||||||||||
Sbjct  1893406  ATGGCTTAGGTCTAACCAAAAACATTGCTTGCGGCGGTAACGTCCACCACGTATATCTTC  1893465

Query  481      AAACTTTGACCTCAAATCAGGTAGGACTACCCGCTGAACTTAAGCATATCAATAAGCGGA  540
                ||||||||||||||||||||||||||||||||||||||||||||||||||||||||||||
Sbjct  1893466  AAACTTTGACCTCAAATCAGGTAGGACTACCCGCTGAACTTAAGCATATCAATAAGCGGA  1893525

Query  541      GGAAAAGAAACCAACAGGGATTGCCTCAGTAGCGGCGAGTGAAGCGGCAAAAGCTCAAAT  600
                ||||||||||||||||||||||||||||||||||||||||||||||||||||||||||||
Sbjct  1893526  GGAAAAGAAACCAACAGGGATTGCCTCAGTAGCGGCGAGTGAAGCGGCAAAAGCTCAAAT  1893585

Query  601      TTGAAATCTGGCGTCTTTGGCGTCCGAGTTGTAATTTGAAGAAGGTATCTTTGGGCCCGG  660
                ||||||||||||||||||||||||||||||||||||||||||||||||||||||||||||
Sbjct  1893586  TTGAAATCTGGCGTCTTTGGCGTCCGAGTTGTAATTTGAAGAAGGTATCTTTGGGCCCGG  1893645

Query  661      CTCTTGTCTATGTTCCTTGGAACAGGACGTCACAGAGGGTGAGAATCCCGTGCGATGAGA  720
                ||||||||||||||||||||||||||||||||||||||||||||||||||||||||||||
Sbjct  1893646  CTCTTGTCTATGTTCCTTGGAACAGGACGTCACAGAGGGTGAGAATCCCGTGCGATGAGA  1893705

Query  721      TGACCCGGGTCTGTGTAAAGTTCCTTCGACGAGTCGAGTTGTTTGGGAATGCAGCTCTAA  780
                ||||||||||||||||||||||||||||||||||||||||||||||||||||||||||||
Sbjct  1893706  TGACCCGGGTCTGTGTAAAGTTCCTTCGACGAGTCGAGTTGTTTGGGAATGCAGCTCTAA  1893765

Query  781      GTGGGTGGTAAATTCCATCTAAAGCTAAATATTGGCGAGAGACCGATAGCGAACAAGTAC  840
                ||||||||||||||||||||||||||||||||||||||||||||||||||||||||||||
Sbjct  1893766  GTGGGTGGTAAATTCCATCTAAAGCTAAATATTGGCGAGAGACCGATAGCGAACAAGTAC  1893825

Query  841      AGTGATGGAAAGATGAAAAGAACTTTGAAAAGAGAGTGAAAAAGTACGTGAAATTGTTGA  900
                ||||||||||||||||||||||||||||||||||||||||||||||||||||||||||||
Sbjct  1893826  AGTGATGGAAAGATGAAAAGAACTTTGAAAAGAGAGTGAAAAAGTACGTGAAATTGTTGA  1893885

Query  901      AAGGGAAGGGCTTGAGATCAGACTTGGTATTTTGCATGCTGCTCTCTCGGGGGCGGCCGC  960
                ||||||||||||||||||||||||||||||||||||||||||||||||||||||||||||
Sbjct  1893886  AAGGGAAGGGCTTGAGATCAGACTTGGTATTTTGCATGCTGCTCTCTCGGGGGCGGCCGC  1893945

Query  961      TGCGGTTTACCGGGCCAGCATCGGTTTGGAGCGGCAGGATAATGGCGGAGGAATGTGGCA  1020
                ||||||||||||||||||||||||||||||||||||||||||||||||||||||||||||
Sbjct  1893946  TGCGGTTTACCGGGCCAGCATCGGTTTGGAGCGGCAGGATAATGGCGGAGGAATGTGGCA  1894005

Query  1021     CGGCTTCTGCTGTGTGTTATAGCCTCTGACGATACTGCCAGCCTAGACCGAGGACTGCGG  1080
                ||||||||||||||||||||||||||||||||||||||||||||||||||||||||||||
Sbjct  1894006  CGGCTTCTGCTGTGTGTTATAGCCTCTGACGATACTGCCAGCCTAGACCGAGGACTGCGG  1894065

Query  1081     TTTTTAACCTAGGATGTTGGCATAATGATCTTAAGTCGCCCGTCTTGAAACACGGACCAA  1140
                ||||| ||||||||||||||||||||||||||||||||||||||||||||||||||||||
Sbjct  1894066  TTTTT-ACCTAGGATGTTGGCATAATGATCTTAAGTCGCCCGTCTTGAAACACGGACCAA  1894124

Query  1141     GGAGTCTAACGTCTATGCGAGTGTTTGGGTGTAAAACCCGTACGCGTAATGAAAGTGAAC  1200
                ||||||||||||||||||||||||||||||||||||||||||||||||||||||||||||
Sbjct  1894125  GGAGTCTAACGTCTATGCGAGTGTTTGGGTGTAAAACCCGTACGCGTAATGAAAGTGAAC  1894184

Query  1201     GAAGGTGGGGGCCCATTAGGGTGCACCATCGACCGATCCTGATGTGTTCGGATGGATTTG  1260
                ||||||||||||||||||||||||||||||||||||||||||||||||||||||||||||
Sbjct  1894185  GAAGGTGGGGGCCCATTAGGGTGCACCATCGACCGATCCTGATGTGTTCGGATGGATTTG  1894244

Query  1261     AGTAAGAGCATAGCTGTTGGGACCCGAAAGATGGTGAACTATGCCTGAATAGGGTGAAGC  1320
                ||||||||||||||||||||||||||||||||||||||||||||||||||||||||||||
Sbjct  1894245  AGTAAGAGCATAGCTGTTGGGACCCGAAAGATGGTGAACTATGCCTGAATAGGGTGAAGC  1894304

Query  1321     CAGAGGAAACTCTGGTGGAGGCTCGTAGCGGTTCTGACGTGCAAATCGATCGTCGAATTT  1380
                ||||||||||||||||||||||||||||||||||||||||||||||||||||||||||||
Sbjct  1894305  CAGAGGAAACTCTGGTGGAGGCTCGTAGCGGTTCTGACGTGCAAATCGATCGTCGAATTT  1894364

Query  1381     GGGTATAGGGGCGAAAGACTAATCGAACCATCTAGTAGCTGGTTCCTGCCGAAGTTTCCC  1440
                ||||||||||||||||||||||||||||||||||||||||||||||||||||||||||||
Sbjct  1894365  GGGTATAGGGGCGAAAGACTAATCGAACCATCTAGTAGCTGGTTCCTGCCGAAGTTTCCC  1894424

Query  1441     TCAGGATAGCAGAAGCTCGTATCAGTTTTATGAGGTAAAGCGAATGATTAGAAGTCTTGG  1500
                ||||||||||||||||||||||||||||||||||||||||||||||||||||||||||||
Sbjct  1894425  TCAGGATAGCAGAAGCTCGTATCAGTTTTATGAGGTAAAGCGAATGATTAGAAGTCTTGG  1894484

Query  1501     GGTTGAAATGACCTTAACTTATTCTCAAACTTTAAATATGTAAGAAGTCCTTGTTGCTTA  1560
                ||||||||||||||||||||||||||||||||||||||||||||||||||||||||||||
Sbjct  1894485  GGTTGAAATGACCTTAACTTATTCTCAAACTTTAAATATGTAAGAAGTCCTTGTTGCTTA  1894544

Query  1561     ATTGAACGTGGACAATTGAATGAAGAGCTTTTAGTGGGCCATTTTTGGTAAGCAGAACTG  1620
                ||||||||||||||||||||||||||||||||||||||||||||||||||||||||||||
Sbjct  1894545  ATTGAACGTGGACAATTGAATGAAGAGCTTTTAGTGGGCCATTTTTGGTAAGCAGAACTG  1894604

Query  1621     GCGATGCGGGATGAACCGAACGTGAAGTTAAAGTGCCGGAATGCACGCTCATCAGACACC  1680
                ||||||||||||||||||||||||||||||||||||||||||||||||||||||||||||
Sbjct  1894605  GCGATGCGGGATGAACCGAACGTGAAGTTAAAGTGCCGGAATGCACGCTCATCAGACACC  1894664

Query  1681     ACAAAAGGTGTTAGTTCATCTAGACAGCCGGACGGTGGCCATGGAAGTCGGAATCCGCTA  1740
                ||||||||||||||||||||||||||||||||||||||||||||||||||||||||||||
Sbjct  1894665  ACAAAAGGTGTTAGTTCATCTAGACAGCCGGACGGTGGCCATGGAAGTCGGAATCCGCTA  1894724

Query  1741     AGGAGTGTGTAACAACTCACCGGCCGAATGAACTAGCCCTGAAAATGGATGGCGCTCAAG  1800
                ||||||||||||||||||||||||||||||||||||||||||||||||||||||||||||
Sbjct  1894725  AGGAGTGTGTAACAACTCACCGGCCGAATGAACTAGCCCTGAAAATGGATGGCGCTCAAG  1894784

Query  1801     CGTGCTACTTATACTTCACCGTGATTGCTGTTTTGACGCTTTCACGAGTAGGCAGGCGTG  1860
                ||||||||||||||||||||||||||||||||||||||||||||||||||||||||||||
Sbjct  1894785  CGTGCTACTTATACTTCACCGTGATTGCTGTTTTGACGCTTTCACGAGTAGGCAGGCGTG  1894844

Query  1861     GAGGTCAGTGACGAAGCCTTTGCTGTAAAGCTGGGTCGAACGGCCTCTAGTGCAGATCTT  1920
                ||||||||||||||||||||||||||||||||||||||||||||||||||||||||||||
Sbjct  1894845  GAGGTCAGTGACGAAGCCTTTGCTGTAAAGCTGGGTCGAACGGCCTCTAGTGCAGATCTT  1894904

Query  1921     GGTGGTAGTAGCAAATATTCAAATGAGAACTTTGAAGACTGAAGTGGGGAAAGGTTCCAT  1980
                ||||||||||||||||||||||||||||||||||||||||||||||||||||||||||||
Sbjct  1894905  GGTGGTAGTAGCAAATATTCAAATGAGAACTTTGAAGACTGAAGTGGGGAAAGGTTCCAT  1894964

Query  1981     GTCAACAGCAGTTGGACATGGGTTAGTCGATCCTAAGAGATGGGGAAGCTCCGTTTCAAC  2040
                ||||||||||||||||||||||||||||||||||||||||||||||||||||||||||||
Sbjct  1894965  GTCAACAGCAGTTGGACATGGGTTAGTCGATCCTAAGAGATGGGGAAGCTCCGTTTCAAC  1895024

Query  2041     GTGCTTGATTTTTCAGGCCAGCCATCGAAAGGGAATCCGGTTAAAATTCCGGAACTTGGA  2100
                |||||||||||||||||||| |||||||||||||||||||||||||||||||||||||||
Sbjct  1895025  GTGCTTGATTTTTCAGGCCAACCATCGAAAGGGAATCCGGTTAAAATTCCGGAACTTGGA  1895084

Query  2101     TATGGATTCTTCACGGCAACGTAACTGAATGTGGAGACGTCGGCGTGAGCCCTGGGAGGA  2160
                ||||||||||||||||||||||||||||||||||||||||||||||||||||||||||||
Sbjct  1895085  TATGGATTCTTCACGGCAACGTAACTGAATGTGGAGACGTCGGCGTGAGCCCTGGGAGGA  1895144

Query  2161     GTTATCTTTTCTTCTTAACAGCTTATCACCCTGGAATTGGTTTATCCGGAGATGGGGTCT  2220
                ||||||||||||||||||||||||||||||||||||||||||||||||||||||||||||
Sbjct  1895145  GTTATCTTTTCTTCTTAACAGCTTATCACCCTGGAATTGGTTTATCCGGAGATGGGGTCT  1895204

Query  2221     TATGGCTGGAAGAGCGCGGTAATTTTGCCGCGTCCGGTGCGCTTACGACGGTCCTTGAAA  2280
                ||||||||||||||||||||||||||||||||||||||||||||||||||||||||||||
Sbjct  1895205  TATGGCTGGAAGAGCGCGGTAATTTTGCCGCGTCCGGTGCGCTTACGACGGTCCTTGAAA  1895264

Query  2281     ATCCACAGGAAGGAATAGTTTTCATGCCAAGTCGTACTCATAACCGCAGCAGGTCTCCAA  2340
                ||||||||||||||||||||||||||||||||||||||||||||||||||||||||||||
Sbjct  1895265  ATCCACAGGAAGGAATAGTTTTCATGCCAAGTCGTACTCATAACCGCAGCAGGTCTCCAA  1895324

Query  2341     GGTTAACAGCCTCTAGTTGATAGAATAATGTAGATAAGGGAAGTCGGCAAAATAGATCCG  2400
                ||||||||||||||||||||||||||||||||||||||||||||||||||||||||||||
Sbjct  1895325  GGTTAACAGCCTCTAGTTGATAGAATAATGTAGATAAGGGAAGTCGGCAAAATAGATCCG  1895384

Query  2401     TAACTTCGGGATAAGGATTGGCTCTAAGGATCGGGTGTCTTGGGCCTTGTGTAGACGCGG  2460
                ||||||||||||||||||||||||||||||||||||||||||||||||||||||||||||
Sbjct  1895385  TAACTTCGGGATAAGGATTGGCTCTAAGGATCGGGTGTCTTGGGCCTTGTGTAGACGCGG  1895444

Query  2461     CGGTGACTGTTGGCGGGCTGTTTCACGACGGACTGCTGGTGGATGCTGCTGTAGACACGC  2520
                ||||||||||||||||||||||| ||||||||||||||||||||||||||||||||||||
Sbjct  1895445  CGGTGACTGTTGGCGGGCTGTTTTACGACGGACTGCTGGTGGATGCTGCTGTAGACACGC  1895504

Query  2521     TTGGTAGGTCTTTATGGCCGTCCGGGGCACGTTTAACGATCAACTTAGAACTGGTACGGA  2580
                ||||||||||||||||||||||||||||||||||||||||||||||||||||||||||||
Sbjct  1895505  TTGGTAGGTCTTTATGGCCGTCCGGGGCACGTTTAACGATCAACTTAGAACTGGTACGGA  1895564

Query  2581     CAAGGGGAAT  2590
                ||||||||||
Sbjct  1895565  CAAGGGGAAT  1895574


>FM992695.1 Candida dubliniensis CD36 chromosome R, complete sequence
Length=2267510

 Score = 4383 bits (2373),  Expect = 0.0
 Identities = 2531/2604 (97%), Gaps = 24/2604 (1%)
 Strand=Plus/Plus

Query  1        CAAGGTTTCCGTAGGTGAACCTGCGGAAGGATCATTACTGATTTGCTTAATTGCACCACA  60
                ||||||||||||||||||||||||||||||||||||||||||||||||||||||||||||
Sbjct  1865118  CAAGGTTTCCGTAGGTGAACCTGCGGAAGGATCATTACTGATTTGCTTAATTGCACCACA  1865177

Query  61       TGTGTTTTTCTTTGAAACAAACTTGCTTTGGCGGTGGG-CCCAGCCTGCCGCCAGAGGTC  119
                ||||||||  | ||  |||||||||||||||||||||| ||| ||||||||||||||| |
Sbjct  1865178  TGTGTTTTGTTCTG-GACAAACTTGCTTTGGCGGTGGGCCCCTGCCTGCCGCCAGAGGAC  1865236

Query  120      -TAAACTTACAACC-AATTTTTTATCAACTTGTCACACCAGATTATTACTAATAGTCAAA  177
                 ||||||||||||| |||||||||| |||||||  ||| ||||||||  |||||||||||
Sbjct  1865237  ATAAACTTACAACCAAATTTTTTATAAACTTGT--CACGAGATTATTTTTAATAGTCAAA  1865294

Query  178      ACTTTCAACAACGGATCTCTTGGTTCTCGCATCGATGAAGAACGCAGCGAAATGCGATAC  237
                ||||||||||||||||||||||||||||||||||||||||||||||||||||||||||||
Sbjct  1865295  ACTTTCAACAACGGATCTCTTGGTTCTCGCATCGATGAAGAACGCAGCGAAATGCGATAC  1865354

Query  238      GTAATATGAATTGCAGATATTCGTGAATCATCGAATCTTTGAACGCACATTGCGCCCTCT  297
                ||||||||||||||||||||||||||||||||||||||||||||||||||||||||||||
Sbjct  1865355  GTAATATGAATTGCAGATATTCGTGAATCATCGAATCTTTGAACGCACATTGCGCCCTCT  1865414

Query  298      GGTATTCCGGAGGGCATGCCTGTTTGAGCGTCGTTTCTCCCTCAAACCGCT-GGGTTTGG  356
                |||||||||||||||||||||||||||||||||||||||||||||||| || ||||||||
Sbjct  1865415  GGTATTCCGGAGGGCATGCCTGTTTGAGCGTCGTTTCTCCCTCAAACCCCTAGGGTTTGG  1865474

Query  357      TGTTGAGCAATACGACTTGGGTTTGCTTGAAAGACGGTAGTGGTA--AGGCGG-GATCGC  413
                |||||||||||||||||||||||||||||||||| | ||||||||  |||||| ||| ||
Sbjct  1865475  TGTTGAGCAATACGACTTGGGTTTGCTTGAAAGATGATAGTGGTATAAGGCGGAGAT-GC  1865533

Query  414      TTTGACAATGGCTTAGGTCTAACCAAAAACATTGCT--TGCGG-CGGTAACGTCCACCAC  470
                 ||||||||||||||||| |||||||||||||||||   |||| |  |  ||||  ||| 
Sbjct  1865534  -TTGACAATGGCTTAGGTGTAACCAAAAACATTGCTAAGGCGGTCTCTGGCGTCGCCCA-  1865591

Query  471      GTATA-TCTTCAAACTTTGACCTCAAATCAGGTAGGACTACCCGCTGAACTTAAGCATAT  529
                 | || ||||||||||||||||||||||||||||||||||||||||||||||||||||||
Sbjct  1865592  TTTTATTCTTCAAACTTTGACCTCAAATCAGGTAGGACTACCCGCTGAACTTAAGCATAT  1865651

Query  530      CAATAAGCGGAGGAAAAGAAACCAACAGGGATTGCCTCAGTAGCGGCGAGTGAAGCGGCA  589
                ||||||||||||||||||||||||||||||||||||||||||||||||||||||||||||
Sbjct  1865652  CAATAAGCGGAGGAAAAGAAACCAACAGGGATTGCCTCAGTAGCGGCGAGTGAAGCGGCA  1865711

Query  590      AAAGCTCAAATTTGAAATCTGGCGTCTTTGGCGTCCGAGTTGTAATTTGAAGAAGGTATC  649
                ||||||||||||||||||||||||||||||||||||||||||||||||||||||||||||
Sbjct  1865712  AAAGCTCAAATTTGAAATCTGGCGTCTTTGGCGTCCGAGTTGTAATTTGAAGAAGGTATC  1865771

Query  650      TTTGGGCCCGGCTCTTGTCTATGTTCCTTGGAACAGGACGTCACAGAGGGTGAGAATCCC  709
                ||||||||||||||||||||||||||||||||||||||||||||||||||||||||||||
Sbjct  1865772  TTTGGGCCCGGCTCTTGTCTATGTTCCTTGGAACAGGACGTCACAGAGGGTGAGAATCCC  1865831

Query  710      GTGCGATGAGATGACCCGGGTCTGTGTAAAGTTCCTTCGACGAGTCGAGTTGTTTGGGAA  769
                ||||||||||||| ||||||||| ||||||||||||||||||||||||||||||||||||
Sbjct  1865832  GTGCGATGAGATGGCCCGGGTCTATGTAAAGTTCCTTCGACGAGTCGAGTTGTTTGGGAA  1865891

Query  770      TGCAGCTCTAAGTGGGTGGTAAATTCCATCTAAAGCTAAATATTGGCGAGAGACCGATAG  829
                ||||||||||||||||||||||||||||||||||||||||||||||||||||||||||||
Sbjct  1865892  TGCAGCTCTAAGTGGGTGGTAAATTCCATCTAAAGCTAAATATTGGCGAGAGACCGATAG  1865951

Query  830      CGAACAAGTACAGTGATGGAAAGATGAAAAGAACTTTGAAAAGAGAGTGAAAAAGTACGT  889
                ||||||||||||||||||||||||||||||||||||||||||||||||||||||||||||
Sbjct  1865952  CGAACAAGTACAGTGATGGAAAGATGAAAAGAACTTTGAAAAGAGAGTGAAAAAGTACGT  1866011

Query  890      GAAATTGTTGAAAGGGAAGGGCTTGAGATCAGACTTGGTATTTTGCATGCTGCTCTCTCG  949
                ||||||||||||||||||||||||||||||||||||||||||||||| | | |||| |||
Sbjct  1866012  GAAATTGTTGAAAGGGAAGGGCTTGAGATCAGACTTGGTATTTTGCAAGTTACTCTTTCG  1866071

Query  950      GGGGCGGCCGCTGCGGTTTACCGGGCCAGCATCGGTTTGGAGCGGCAGGATAATGGCGGA  1009
                |||| |||| ||||||||||||||||||||||||||||||||||| ||||||||||||| 
Sbjct  1866072  GGGGTGGCCTCTGCGGTTTACCGGGCCAGCATCGGTTTGGAGCGGTAGGATAATGGCGGG  1866131

Query  1010     GGAATGTGGCACGGCTTCTGCTGTGTGTTATAGCCTCTGACGATACTGCCAGCCTAGACC  1069
                ||||||||||||| |||  | |||||||||||||||||||||||||||||||||||||||
Sbjct  1866132  GGAATGTGGCACGACTTTGGTTGTGTGTTATAGCCTCTGACGATACTGCCAGCCTAGACC  1866191

Query  1070     GAGGACTGCGGTTTTTAACCTAGGATGTTGGCATAATGATCTTAAGTCGCCCGTCTTGAA  1129
                |||||||||||||||| |||||||||||||||||||||||||||||||||||||||||||
Sbjct  1866192  GAGGACTGCGGTTTTT-ACCTAGGATGTTGGCATAATGATCTTAAGTCGCCCGTCTTGAA  1866250

Query  1130     ACACGGACCAAGGAGTCTAACGTCTATGCGAGTGTTTGGGTGTAAAACCCGTACGCGTAA  1189
                ||||||||||||||||||||||||||||||||||||||||||||||||||||||||||||
Sbjct  1866251  ACACGGACCAAGGAGTCTAACGTCTATGCGAGTGTTTGGGTGTAAAACCCGTACGCGTAA  1866310

Query  1190     TGAAAGTGAACGAAGGTGGGGGCCCATTA-GGGTGCACCATCGACCGATCCTGATGTGTT  1248
                ||||||||||||||| ||||||||   || ||||||||||||||||||||||||||||||
Sbjct  1866311  TGAAAGTGAACGAAGATGGGGGCC-TGTATGGGTGCACCATCGACCGATCCTGATGTGTT  1866369

Query  1249     CGGATGGATTTGAGTAAGAGCATAGCTGTTGGGACCCGAAAGATGGTGAACTATGCCTGA  1308
                ||||||||||||||||||||||||||||||||||||||||||||||||||||||||||||
Sbjct  1866370  CGGATGGATTTGAGTAAGAGCATAGCTGTTGGGACCCGAAAGATGGTGAACTATGCCTGA  1866429

Query  1309     ATAGGGTGAAGCCAGAGGAAACTCTGGTGGAGGCTCGTAGCGGTTCTGACGTGCAAATCG  1368
                ||||||||||||||||||||||||||||||||||||||||||||||||||||||||||||
Sbjct  1866430  ATAGGGTGAAGCCAGAGGAAACTCTGGTGGAGGCTCGTAGCGGTTCTGACGTGCAAATCG  1866489

Query  1369     ATCGTCGAATTTGGGTATAGGGGCGAAAGACTAATCGAACCATCTAGTAGCTGGTTCCTG  1428
                ||||||||||||||||||||||||||||||||||||||||||||||||||||||||||||
Sbjct  1866490  ATCGTCGAATTTGGGTATAGGGGCGAAAGACTAATCGAACCATCTAGTAGCTGGTTCCTG  1866549

Query  1429     CCGAAGTTTCCCTCAGGATAGCAGAAGCTCGTATCAGTTTTATGAGGTAAAGCGAATGAT  1488
                ||||||||||||||||||||||||||||||||||||||||||||||||||||||||||||
Sbjct  1866550  CCGAAGTTTCCCTCAGGATAGCAGAAGCTCGTATCAGTTTTATGAGGTAAAGCGAATGAT  1866609

Query  1489     TAGAAGTCTTGGGGTTGAAATGACCTTAACTTATTCTCAAACTTTAAATATGTAAGAAGT  1548
                ||||||||||||||||||||||||||||||||||||||||||||||||||||||||||||
Sbjct  1866610  TAGAAGTCTTGGGGTTGAAATGACCTTAACTTATTCTCAAACTTTAAATATGTAAGAAGT  1866669

Query  1549     CCTTGTTGCTTAATTGAACGTGGACAATTGAATGAAGAGCTTTTAGTGGGCCATTTTTGG  1608
                ||||||||||||||||||||||||||||||||||||||||||||||||||||||||||||
Sbjct  1866670  CCTTGTTGCTTAATTGAACGTGGACAATTGAATGAAGAGCTTTTAGTGGGCCATTTTTGG  1866729

Query  1609     TAAGCAGAACTGGCGATGCGGGATGAACCGAACGTGAAGTTAAAGTGCCGGAATGCACGC  1668
                ||||||||||||||||||||||||||||||||||||||||||||||||||||||||||||
Sbjct  1866730  TAAGCAGAACTGGCGATGCGGGATGAACCGAACGTGAAGTTAAAGTGCCGGAATGCACGC  1866789

Query  1669     TCATCAGACACCACAAAAGGTGTTAGTTCATCTAGACAGCCGGACGGTGGCCATGGAAGT  1728
                ||||||||||||||||||||||||||||||||||||||||||||||||||||||||||||
Sbjct  1866790  TCATCAGACACCACAAAAGGTGTTAGTTCATCTAGACAGCCGGACGGTGGCCATGGAAGT  1866849

Query  1729     CGGAATCCGCTAAGGAGTGTGTAACAACTCACCGGCCGAATGAACTAGCCCTGAAAATGG  1788
                ||||||||||||||||||||||||||||||||||||||||||||||||||||||||||||
Sbjct  1866850  CGGAATCCGCTAAGGAGTGTGTAACAACTCACCGGCCGAATGAACTAGCCCTGAAAATGG  1866909

Query  1789     ATGGCGCTCAAGCGTGCTACTTATACTTCACCGTGATTGCTGTTTTGACGCTTTCACGAG  1848
                ||||||||||||||||||||||||||||||||||||||||| ||||||||||||||||||
Sbjct  1866910  ATGGCGCTCAAGCGTGCTACTTATACTTCACCGTGATTGCTTTTTTGACGCTTTCACGAG  1866969

Query  1849     TAGGCAGGCGTGGAGGTCAGTGACGAAGCCTTTGCTGTAAAGCTGGGTCGAACGGCCTCT  1908
                ||||||||||||||||||||||||||||||||||||||||||||||||||||||||||||
Sbjct  1866970  TAGGCAGGCGTGGAGGTCAGTGACGAAGCCTTTGCTGTAAAGCTGGGTCGAACGGCCTCT  1867029

Query  1909     AGTGCAGATCTTGGTGGTAGTAGCAAATATTCAAATGAGAACTTTGAAGACTGAAGTGGG  1968
                ||||||||||||||||||||||||||||||||||||||||||||||||||||||||||||
Sbjct  1867030  AGTGCAGATCTTGGTGGTAGTAGCAAATATTCAAATGAGAACTTTGAAGACTGAAGTGGG  1867089

Query  1969     GAAAGGTTCCATGTCAACAGCAGTTGGACATGGGTTAGTCGATCCTAAGAGATGGGGAAG  2028
                ||||||||||||||||||||||||||||||||||||||||||||||||||||||||||||
Sbjct  1867090  GAAAGGTTCCATGTCAACAGCAGTTGGACATGGGTTAGTCGATCCTAAGAGATGGGGAAG  1867149

Query  2029     CTCCGTTTCAACGTGCTTGATTTTTCAGGCCAGCCATCGAAAGGGAATCCGGTTAAAATT  2088
                ||||||||||||| |||||||||||||||||| |||||||||||||||||||||||||||
Sbjct  1867150  CTCCGTTTCAACGCGCTTGATTTTTCAGGCCAACCATCGAAAGGGAATCCGGTTAAAATT  1867209

Query  2089     CCGGAACTTGGATATGGATTCTTCACGGCAACGTAACTGAATGTGGAGACGTCGGCGTGA  2148
                ||||||||||||||||||||||||||||||||||||||||||||||||||||||||||||
Sbjct  1867210  CCGGAACTTGGATATGGATTCTTCACGGCAACGTAACTGAATGTGGAGACGTCGGCGTGA  1867269

Query  2149     GCCCTGGGAGGAGTTATCTTTTCTTCTTAACAGCTTATCACCCTGGAATTGGTTTATCCG  2208
                ||||||||||||||||||||||||||||||||||||||||||||||||||||||||||||
Sbjct  1867270  GCCCTGGGAGGAGTTATCTTTTCTTCTTAACAGCTTATCACCCTGGAATTGGTTTATCCG  1867329

Query  2209     GAGATGGGGTCTTATGGCTGGAAGAGCGCGGTAATTTTGCCGCGTCCGGTGCGCTTACGA  2268
                ||||||||||||||||||||||||||||||||||||||||||||||||||||||||||||
Sbjct  1867330  GAGATGGGGTCTTATGGCTGGAAGAGCGCGGTAATTTTGCCGCGTCCGGTGCGCTTACGA  1867389

Query  2269     CGGTCCTTGAAAATCCACAGGAAGGAATAGTTTTCATGCCAAGTCGTACTCATAACCGCA  2328
                ||||||||||||||||||||||||||||||||||||||||||||||||||||||||||||
Sbjct  1867390  CGGTCCTTGAAAATCCACAGGAAGGAATAGTTTTCATGCCAAGTCGTACTCATAACCGCA  1867449

Query  2329     GCAGGTCTCCAAGGTTAACAGCCTCTAGTTGATAGAATAATGTAGATAAGGGAAGTCGGC  2388
                ||||||||||||||||||||||||||||||||||||||||||||||||||||||||||||
Sbjct  1867450  GCAGGTCTCCAAGGTTAACAGCCTCTAGTTGATAGAATAATGTAGATAAGGGAAGTCGGC  1867509

Query  2389     AAAATAGATCCGTAACTTCGGGATAAGGATTGGCTCTAAGGATCGGGTGTCTTGGGCCTT  2448
                |||||||||||||||||||||||||||||||||||||||||||||||||| |||||||||
Sbjct  1867510  AAAATAGATCCGTAACTTCGGGATAAGGATTGGCTCTAAGGATCGGGTGTTTTGGGCCTT  1867569

Query  2449     GTGTAGACGCGGCGGTGACTGTTGGCGGGCTGTTTCACGACGGACTGCTGGTGGATGCTG  2508
                |||||||||||| |||||||| |||||||||||||||||||||||||||| |||| ||||
Sbjct  1867570  GTGTAGACGCGGTGGTGACTGGTGGCGGGCTGTTTCACGACGGACTGCTGTTGGACGCTG  1867629

Query  2509     CTGTAGACACGCTTGGTAGG-TCTT-TATGGCCGTCCGGGGCACGTTTAACGATCAACTT  2566
                |||||||||||||||||||| |||| ||  ||||||||||||||| ||||||||||||||
Sbjct  1867630  CTGTAGACACGCTTGGTAGGCTCTTGTA--GCCGTCCGGGGCACGCTTAACGATCAACTT  1867687

Query  2567     AGAACTGGTACGGACAAGGGGAAT  2590
                ||||||||||||||||||||||||
Sbjct  1867688  AGAACTGGTACGGACAAGGGGAAT  1867711


>NC_012867.1 Candida dubliniensis CD36 chromosome R, complete sequence
Length=2267510

 Score = 4383 bits (2373),  Expect = 0.0
 Identities = 2531/2604 (97%), Gaps = 24/2604 (1%)
 Strand=Plus/Plus

Query  1        CAAGGTTTCCGTAGGTGAACCTGCGGAAGGATCATTACTGATTTGCTTAATTGCACCACA  60
                ||||||||||||||||||||||||||||||||||||||||||||||||||||||||||||
Sbjct  1865118  CAAGGTTTCCGTAGGTGAACCTGCGGAAGGATCATTACTGATTTGCTTAATTGCACCACA  1865177

Query  61       TGTGTTTTTCTTTGAAACAAACTTGCTTTGGCGGTGGG-CCCAGCCTGCCGCCAGAGGTC  119
                ||||||||  | ||  |||||||||||||||||||||| ||| ||||||||||||||| |
Sbjct  1865178  TGTGTTTTGTTCTG-GACAAACTTGCTTTGGCGGTGGGCCCCTGCCTGCCGCCAGAGGAC  1865236

Query  120      -TAAACTTACAACC-AATTTTTTATCAACTTGTCACACCAGATTATTACTAATAGTCAAA  177
                 ||||||||||||| |||||||||| |||||||  ||| ||||||||  |||||||||||
Sbjct  1865237  ATAAACTTACAACCAAATTTTTTATAAACTTGT--CACGAGATTATTTTTAATAGTCAAA  1865294

Query  178      ACTTTCAACAACGGATCTCTTGGTTCTCGCATCGATGAAGAACGCAGCGAAATGCGATAC  237
                ||||||||||||||||||||||||||||||||||||||||||||||||||||||||||||
Sbjct  1865295  ACTTTCAACAACGGATCTCTTGGTTCTCGCATCGATGAAGAACGCAGCGAAATGCGATAC  1865354

Query  238      GTAATATGAATTGCAGATATTCGTGAATCATCGAATCTTTGAACGCACATTGCGCCCTCT  297
                ||||||||||||||||||||||||||||||||||||||||||||||||||||||||||||
Sbjct  1865355  GTAATATGAATTGCAGATATTCGTGAATCATCGAATCTTTGAACGCACATTGCGCCCTCT  1865414

Query  298      GGTATTCCGGAGGGCATGCCTGTTTGAGCGTCGTTTCTCCCTCAAACCGCT-GGGTTTGG  356
                |||||||||||||||||||||||||||||||||||||||||||||||| || ||||||||
Sbjct  1865415  GGTATTCCGGAGGGCATGCCTGTTTGAGCGTCGTTTCTCCCTCAAACCCCTAGGGTTTGG  1865474

Query  357      TGTTGAGCAATACGACTTGGGTTTGCTTGAAAGACGGTAGTGGTA--AGGCGG-GATCGC  413
                |||||||||||||||||||||||||||||||||| | ||||||||  |||||| ||| ||
Sbjct  1865475  TGTTGAGCAATACGACTTGGGTTTGCTTGAAAGATGATAGTGGTATAAGGCGGAGAT-GC  1865533

Query  414      TTTGACAATGGCTTAGGTCTAACCAAAAACATTGCT--TGCGG-CGGTAACGTCCACCAC  470
                 ||||||||||||||||| |||||||||||||||||   |||| |  |  ||||  ||| 
Sbjct  1865534  -TTGACAATGGCTTAGGTGTAACCAAAAACATTGCTAAGGCGGTCTCTGGCGTCGCCCA-  1865591

Query  471      GTATA-TCTTCAAACTTTGACCTCAAATCAGGTAGGACTACCCGCTGAACTTAAGCATAT  529
                 | || ||||||||||||||||||||||||||||||||||||||||||||||||||||||
Sbjct  1865592  TTTTATTCTTCAAACTTTGACCTCAAATCAGGTAGGACTACCCGCTGAACTTAAGCATAT  1865651

Query  530      CAATAAGCGGAGGAAAAGAAACCAACAGGGATTGCCTCAGTAGCGGCGAGTGAAGCGGCA  589
                ||||||||||||||||||||||||||||||||||||||||||||||||||||||||||||
Sbjct  1865652  CAATAAGCGGAGGAAAAGAAACCAACAGGGATTGCCTCAGTAGCGGCGAGTGAAGCGGCA  1865711

Query  590      AAAGCTCAAATTTGAAATCTGGCGTCTTTGGCGTCCGAGTTGTAATTTGAAGAAGGTATC  649
                ||||||||||||||||||||||||||||||||||||||||||||||||||||||||||||
Sbjct  1865712  AAAGCTCAAATTTGAAATCTGGCGTCTTTGGCGTCCGAGTTGTAATTTGAAGAAGGTATC  1865771

Query  650      TTTGGGCCCGGCTCTTGTCTATGTTCCTTGGAACAGGACGTCACAGAGGGTGAGAATCCC  709
                ||||||||||||||||||||||||||||||||||||||||||||||||||||||||||||
Sbjct  1865772  TTTGGGCCCGGCTCTTGTCTATGTTCCTTGGAACAGGACGTCACAGAGGGTGAGAATCCC  1865831

Query  710      GTGCGATGAGATGACCCGGGTCTGTGTAAAGTTCCTTCGACGAGTCGAGTTGTTTGGGAA  769
                ||||||||||||| ||||||||| ||||||||||||||||||||||||||||||||||||
Sbjct  1865832  GTGCGATGAGATGGCCCGGGTCTATGTAAAGTTCCTTCGACGAGTCGAGTTGTTTGGGAA  1865891

Query  770      TGCAGCTCTAAGTGGGTGGTAAATTCCATCTAAAGCTAAATATTGGCGAGAGACCGATAG  829
                ||||||||||||||||||||||||||||||||||||||||||||||||||||||||||||
Sbjct  1865892  TGCAGCTCTAAGTGGGTGGTAAATTCCATCTAAAGCTAAATATTGGCGAGAGACCGATAG  1865951

Query  830      CGAACAAGTACAGTGATGGAAAGATGAAAAGAACTTTGAAAAGAGAGTGAAAAAGTACGT  889
                ||||||||||||||||||||||||||||||||||||||||||||||||||||||||||||
Sbjct  1865952  CGAACAAGTACAGTGATGGAAAGATGAAAAGAACTTTGAAAAGAGAGTGAAAAAGTACGT  1866011

Query  890      GAAATTGTTGAAAGGGAAGGGCTTGAGATCAGACTTGGTATTTTGCATGCTGCTCTCTCG  949
                ||||||||||||||||||||||||||||||||||||||||||||||| | | |||| |||
Sbjct  1866012  GAAATTGTTGAAAGGGAAGGGCTTGAGATCAGACTTGGTATTTTGCAAGTTACTCTTTCG  1866071

Query  950      GGGGCGGCCGCTGCGGTTTACCGGGCCAGCATCGGTTTGGAGCGGCAGGATAATGGCGGA  1009
                |||| |||| ||||||||||||||||||||||||||||||||||| ||||||||||||| 
Sbjct  1866072  GGGGTGGCCTCTGCGGTTTACCGGGCCAGCATCGGTTTGGAGCGGTAGGATAATGGCGGG  1866131

Query  1010     GGAATGTGGCACGGCTTCTGCTGTGTGTTATAGCCTCTGACGATACTGCCAGCCTAGACC  1069
                ||||||||||||| |||  | |||||||||||||||||||||||||||||||||||||||
Sbjct  1866132  GGAATGTGGCACGACTTTGGTTGTGTGTTATAGCCTCTGACGATACTGCCAGCCTAGACC  1866191

Query  1070     GAGGACTGCGGTTTTTAACCTAGGATGTTGGCATAATGATCTTAAGTCGCCCGTCTTGAA  1129
                |||||||||||||||| |||||||||||||||||||||||||||||||||||||||||||
Sbjct  1866192  GAGGACTGCGGTTTTT-ACCTAGGATGTTGGCATAATGATCTTAAGTCGCCCGTCTTGAA  1866250

Query  1130     ACACGGACCAAGGAGTCTAACGTCTATGCGAGTGTTTGGGTGTAAAACCCGTACGCGTAA  1189
                ||||||||||||||||||||||||||||||||||||||||||||||||||||||||||||
Sbjct  1866251  ACACGGACCAAGGAGTCTAACGTCTATGCGAGTGTTTGGGTGTAAAACCCGTACGCGTAA  1866310

Query  1190     TGAAAGTGAACGAAGGTGGGGGCCCATTA-GGGTGCACCATCGACCGATCCTGATGTGTT  1248
                ||||||||||||||| ||||||||   || ||||||||||||||||||||||||||||||
Sbjct  1866311  TGAAAGTGAACGAAGATGGGGGCC-TGTATGGGTGCACCATCGACCGATCCTGATGTGTT  1866369

Query  1249     CGGATGGATTTGAGTAAGAGCATAGCTGTTGGGACCCGAAAGATGGTGAACTATGCCTGA  1308
                ||||||||||||||||||||||||||||||||||||||||||||||||||||||||||||
Sbjct  1866370  CGGATGGATTTGAGTAAGAGCATAGCTGTTGGGACCCGAAAGATGGTGAACTATGCCTGA  1866429

Query  1309     ATAGGGTGAAGCCAGAGGAAACTCTGGTGGAGGCTCGTAGCGGTTCTGACGTGCAAATCG  1368
                ||||||||||||||||||||||||||||||||||||||||||||||||||||||||||||
Sbjct  1866430  ATAGGGTGAAGCCAGAGGAAACTCTGGTGGAGGCTCGTAGCGGTTCTGACGTGCAAATCG  1866489

Query  1369     ATCGTCGAATTTGGGTATAGGGGCGAAAGACTAATCGAACCATCTAGTAGCTGGTTCCTG  1428
                ||||||||||||||||||||||||||||||||||||||||||||||||||||||||||||
Sbjct  1866490  ATCGTCGAATTTGGGTATAGGGGCGAAAGACTAATCGAACCATCTAGTAGCTGGTTCCTG  1866549

Query  1429     CCGAAGTTTCCCTCAGGATAGCAGAAGCTCGTATCAGTTTTATGAGGTAAAGCGAATGAT  1488
                ||||||||||||||||||||||||||||||||||||||||||||||||||||||||||||
Sbjct  1866550  CCGAAGTTTCCCTCAGGATAGCAGAAGCTCGTATCAGTTTTATGAGGTAAAGCGAATGAT  1866609

Query  1489     TAGAAGTCTTGGGGTTGAAATGACCTTAACTTATTCTCAAACTTTAAATATGTAAGAAGT  1548
                ||||||||||||||||||||||||||||||||||||||||||||||||||||||||||||
Sbjct  1866610  TAGAAGTCTTGGGGTTGAAATGACCTTAACTTATTCTCAAACTTTAAATATGTAAGAAGT  1866669

Query  1549     CCTTGTTGCTTAATTGAACGTGGACAATTGAATGAAGAGCTTTTAGTGGGCCATTTTTGG  1608
                ||||||||||||||||||||||||||||||||||||||||||||||||||||||||||||
Sbjct  1866670  CCTTGTTGCTTAATTGAACGTGGACAATTGAATGAAGAGCTTTTAGTGGGCCATTTTTGG  1866729

Query  1609     TAAGCAGAACTGGCGATGCGGGATGAACCGAACGTGAAGTTAAAGTGCCGGAATGCACGC  1668
                ||||||||||||||||||||||||||||||||||||||||||||||||||||||||||||
Sbjct  1866730  TAAGCAGAACTGGCGATGCGGGATGAACCGAACGTGAAGTTAAAGTGCCGGAATGCACGC  1866789

Query  1669     TCATCAGACACCACAAAAGGTGTTAGTTCATCTAGACAGCCGGACGGTGGCCATGGAAGT  1728
                ||||||||||||||||||||||||||||||||||||||||||||||||||||||||||||
Sbjct  1866790  TCATCAGACACCACAAAAGGTGTTAGTTCATCTAGACAGCCGGACGGTGGCCATGGAAGT  1866849

Query  1729     CGGAATCCGCTAAGGAGTGTGTAACAACTCACCGGCCGAATGAACTAGCCCTGAAAATGG  1788
                ||||||||||||||||||||||||||||||||||||||||||||||||||||||||||||
Sbjct  1866850  CGGAATCCGCTAAGGAGTGTGTAACAACTCACCGGCCGAATGAACTAGCCCTGAAAATGG  1866909

Query  1789     ATGGCGCTCAAGCGTGCTACTTATACTTCACCGTGATTGCTGTTTTGACGCTTTCACGAG  1848
                ||||||||||||||||||||||||||||||||||||||||| ||||||||||||||||||
Sbjct  1866910  ATGGCGCTCAAGCGTGCTACTTATACTTCACCGTGATTGCTTTTTTGACGCTTTCACGAG  1866969

Query  1849     TAGGCAGGCGTGGAGGTCAGTGACGAAGCCTTTGCTGTAAAGCTGGGTCGAACGGCCTCT  1908
                ||||||||||||||||||||||||||||||||||||||||||||||||||||||||||||
Sbjct  1866970  TAGGCAGGCGTGGAGGTCAGTGACGAAGCCTTTGCTGTAAAGCTGGGTCGAACGGCCTCT  1867029

Query  1909     AGTGCAGATCTTGGTGGTAGTAGCAAATATTCAAATGAGAACTTTGAAGACTGAAGTGGG  1968
                ||||||||||||||||||||||||||||||||||||||||||||||||||||||||||||
Sbjct  1867030  AGTGCAGATCTTGGTGGTAGTAGCAAATATTCAAATGAGAACTTTGAAGACTGAAGTGGG  1867089

Query  1969     GAAAGGTTCCATGTCAACAGCAGTTGGACATGGGTTAGTCGATCCTAAGAGATGGGGAAG  2028
                ||||||||||||||||||||||||||||||||||||||||||||||||||||||||||||
Sbjct  1867090  GAAAGGTTCCATGTCAACAGCAGTTGGACATGGGTTAGTCGATCCTAAGAGATGGGGAAG  1867149

Query  2029     CTCCGTTTCAACGTGCTTGATTTTTCAGGCCAGCCATCGAAAGGGAATCCGGTTAAAATT  2088
                ||||||||||||| |||||||||||||||||| |||||||||||||||||||||||||||
Sbjct  1867150  CTCCGTTTCAACGCGCTTGATTTTTCAGGCCAACCATCGAAAGGGAATCCGGTTAAAATT  1867209

Query  2089     CCGGAACTTGGATATGGATTCTTCACGGCAACGTAACTGAATGTGGAGACGTCGGCGTGA  2148
                ||||||||||||||||||||||||||||||||||||||||||||||||||||||||||||
Sbjct  1867210  CCGGAACTTGGATATGGATTCTTCACGGCAACGTAACTGAATGTGGAGACGTCGGCGTGA  1867269

Query  2149     GCCCTGGGAGGAGTTATCTTTTCTTCTTAACAGCTTATCACCCTGGAATTGGTTTATCCG  2208
                ||||||||||||||||||||||||||||||||||||||||||||||||||||||||||||
Sbjct  1867270  GCCCTGGGAGGAGTTATCTTTTCTTCTTAACAGCTTATCACCCTGGAATTGGTTTATCCG  1867329

Query  2209     GAGATGGGGTCTTATGGCTGGAAGAGCGCGGTAATTTTGCCGCGTCCGGTGCGCTTACGA  2268
                ||||||||||||||||||||||||||||||||||||||||||||||||||||||||||||
Sbjct  1867330  GAGATGGGGTCTTATGGCTGGAAGAGCGCGGTAATTTTGCCGCGTCCGGTGCGCTTACGA  1867389

Query  2269     CGGTCCTTGAAAATCCACAGGAAGGAATAGTTTTCATGCCAAGTCGTACTCATAACCGCA  2328
                ||||||||||||||||||||||||||||||||||||||||||||||||||||||||||||
Sbjct  1867390  CGGTCCTTGAAAATCCACAGGAAGGAATAGTTTTCATGCCAAGTCGTACTCATAACCGCA  1867449

Query  2329     GCAGGTCTCCAAGGTTAACAGCCTCTAGTTGATAGAATAATGTAGATAAGGGAAGTCGGC  2388
                ||||||||||||||||||||||||||||||||||||||||||||||||||||||||||||
Sbjct  1867450  GCAGGTCTCCAAGGTTAACAGCCTCTAGTTGATAGAATAATGTAGATAAGGGAAGTCGGC  1867509

Query  2389     AAAATAGATCCGTAACTTCGGGATAAGGATTGGCTCTAAGGATCGGGTGTCTTGGGCCTT  2448
                |||||||||||||||||||||||||||||||||||||||||||||||||| |||||||||
Sbjct  1867510  AAAATAGATCCGTAACTTCGGGATAAGGATTGGCTCTAAGGATCGGGTGTTTTGGGCCTT  1867569

Query  2449     GTGTAGACGCGGCGGTGACTGTTGGCGGGCTGTTTCACGACGGACTGCTGGTGGATGCTG  2508
                |||||||||||| |||||||| |||||||||||||||||||||||||||| |||| ||||
Sbjct  1867570  GTGTAGACGCGGTGGTGACTGGTGGCGGGCTGTTTCACGACGGACTGCTGTTGGACGCTG  1867629

Query  2509     CTGTAGACACGCTTGGTAGG-TCTT-TATGGCCGTCCGGGGCACGTTTAACGATCAACTT  2566
                |||||||||||||||||||| |||| ||  ||||||||||||||| ||||||||||||||
Sbjct  1867630  CTGTAGACACGCTTGGTAGGCTCTTGTA--GCCGTCCGGGGCACGCTTAACGATCAACTT  1867687

Query  2567     AGAACTGGTACGGACAAGGGGAAT  2590
                ||||||||||||||||||||||||
Sbjct  1867688  AGAACTGGTACGGACAAGGGGAAT  1867711


>QLNQ01000024.1 Candida viswanathii strain ATCC 20962 contig8, whole genome shotgun 
sequence
Length=1708484

 Score = 3978 bits (2154),  Expect = 0.0
 Identities = 2461/2603 (95%), Gaps = 46/2603 (2%)
 Strand=Plus/Minus

Query  1        CAAGGTTTCCGTAGGTGAACCTGCGGAAGGATCATTACTGATTTGCTTAATTGCACCACA  60
                ||||||||||||||||||||||||||||||||||||||||||||||||||||||||||||
Sbjct  1687772  CAAGGTTTCCGTAGGTGAACCTGCGGAAGGATCATTACTGATTTGCTTAATTGCACCACA  1687713

Query  61       TGTGTTTTTCTTTGAAACAAACTTGCTTTGGCGGTGGG---CCC-AGCCT-GCCGCCAGA  115
                |||||||||| ||||| | ||| ||||||||||| |||   ||| || || |||||||||
Sbjct  1687712  TGTGTTTTTCATTGAA-C-AAC-TGCTTTGGCGGGGGGACACCCTAGTCTCGCCGCCAGA  1687656

Query  116      GGTCTAAACTTACAAC-CAATTTTTTATCAACTTGTCACACCAGATTATTACTAATAGTC  174
                ||||  ||| || |||  || |||||||  ||  |||| | | ||||| |||||||||||
Sbjct  1687655  GGTCACAAC-TA-AACAAAACTTTTTAT-TACCAGTCA-AAC-GATTA-TACTAATAGTC  1687602

Query  175      AAAACTTTCAACAACGGATCTCTTGGTTCTCGCATCGATGAAGAACGCAGCGAAATGCGA  234
                ||||||||||||||||||||||||||||||||||||||||||||||||||||||||||||
Sbjct  1687601  AAAACTTTCAACAACGGATCTCTTGGTTCTCGCATCGATGAAGAACGCAGCGAAATGCGA  1687542

Query  235      TACGTAATATGAATTGCAGATATTCGTGAATCATCGAATCTTTGAACGCACATTGCGCCC  294
                ||||||||||||||||||||||||||||||||||||||||||||||||||||||||||||
Sbjct  1687541  TACGTAATATGAATTGCAGATATTCGTGAATCATCGAATCTTTGAACGCACATTGCGCCC  1687482

Query  295      TCTGGTATTCCGGAGGGCATGCCTGTTTGAGCGTCGTTTCTCCCTCAAACCGCTGGGTTT  354
                | |||||||||  |||||||||||||||||||||| |||||||||||| || | ||||||
Sbjct  1687481  TTTGGTATTCCAAAGGGCATGCCTGTTTGAGCGTCATTTCTCCCTCAAGCCCCCGGGTTT  1687422

Query  355      GGTGTTGAGCAATACGACTTGGGTTTGCTTGAAAGACGGTA-GTGGTAAGGCGGGATCGC  413
                |||||||||||||||| ||| |||||| |||||||||| || ||||  || |   ||   
Sbjct  1687421  GGTGTTGAGCAATACG-CTTCGGTTTGTTTGAAAGACG-TACGTGG--AGAC--TAT--A  1687370

Query  414      TTTGACAATGGCTTAGG-TCTAACCAAAAACATTGCTTGCGGCGGTAACGTCCACCACGT  472
                || | |   | |||||| ||| |||||||||   |||||  || ||   | |||||||  
Sbjct  1687369  TTAG-C---GACTTAGGTTCT-ACCAAAAAC---GCTTG-TGCAGT-CGGCCCACCAC--  1687322

Query  473      ATATCTTCAAACTTT-GACCTCAAATCAGGTAGGACTACCCGCTGAACTTAAGCATATCA  531
                |  | ||| |||||| ||||||||||||||||||||||||||||||||||||||||||||
Sbjct  1687321  AGCTTTTCTAACTTTTGACCTCAAATCAGGTAGGACTACCCGCTGAACTTAAGCATATCA  1687262

Query  532      ATAAGCGGAGGAAAAGAAACCAACAGGGATTGCCTCAGTAGCGGCGAGTGAAGCGGCAAA  591
                ||||||||||||||||||||||||||||||||||| ||||||||||||||||||||||||
Sbjct  1687261  ATAAGCGGAGGAAAAGAAACCAACAGGGATTGCCTTAGTAGCGGCGAGTGAAGCGGCAAA  1687202

Query  592      AGCTCAAATTTGAAATCTGGCGTCTTT-GGCGTCCGAGTTGTAATTTGAAGAAGGTATCT  650
                ||||||||||||||||||||| |||||  | |||||||||||||||||||||||||||||
Sbjct  1687201  AGCTCAAATTTGAAATCTGGC-TCTTTCAGAGTCCGAGTTGTAATTTGAAGAAGGTATCT  1687143

Query  651      TTGGGCCCGGCTCTTGTCTATGTTCCTTGGAACAGGACGTCACAGAGGGTGAGAATCCCG  710
                ||||||| |||||||||||||||| |||||||||| ||||||||||||||||||||||||
Sbjct  1687142  TTGGGCCTGGCTCTTGTCTATGTTTCTTGGAACAGAACGTCACAGAGGGTGAGAATCCCG  1687083

Query  711      TGCGATGAGATGACCCGGGTCTGTGTAAAGTTCCTTCGACGAGTCGAGTTGTTTGGGAAT  770
                |||||||||||||||| |||| ||||||||||||||||||||||||||||||||||||||
Sbjct  1687082  TGCGATGAGATGACCCAGGTCCGTGTAAAGTTCCTTCGACGAGTCGAGTTGTTTGGGAAT  1687023

Query  771      GCAGCTCTAAGTGGGTGGTAAATTCCATCTAAAGCTAAATATTGGCGAGAGACCGATAGC  830
                ||||||||||||||||||||||||||||||||||||||||||||||||||||||||||||
Sbjct  1687022  GCAGCTCTAAGTGGGTGGTAAATTCCATCTAAAGCTAAATATTGGCGAGAGACCGATAGC  1686963

Query  831      GAACAAGTACAGTGATGGAAAGATGAAAAGAACTTTGAAAAGAGAGTGAAAAAGTACGTG  890
                ||||||||||||||||||||||||||||||||||||||||||||||||||||||||||||
Sbjct  1686962  GAACAAGTACAGTGATGGAAAGATGAAAAGAACTTTGAAAAGAGAGTGAAAAAGTACGTG  1686903

Query  891      AAATTGTTGAAAGGGAAGGGCTTGAGATCAGACTTGGTATTTTGCATGCTGCT-CTCTCG  949
                ||||||||||||||||||||||||||||||||||||| |||||||||| |||| || |||
Sbjct  1686902  AAATTGTTGAAAGGGAAGGGCTTGAGATCAGACTTGGCATTTTGCATGTTGCTTCT-TCG  1686844

Query  950      GGGGCGGCCGCTGCGGTTTACCGGGCCAGCATCGGTTTGGAGCGGCAGGATAATGGCGGA  1009
                ||||||||| |||||||||  |||||||||||| |||||| |||| |||| ||| |||  
Sbjct  1686843  GGGGCGGCCTCTGCGGTTTGTCGGGCCAGCATCAGTTTGG-GCGGTAGGACAATCGCGCG  1686785

Query  1010     GGAATGTGGCACGGCTTCTGCTGTGTGTTATAGCCTCTGACGATACTGCCAGCCTAGACC  1069
                |||| |||||||||| || | ||||||||||||||  ||  |||||||||||||||||| 
Sbjct  1686784  GGAACGTGGCACGGCCTCGGTTGTGTGTTATAGCCCGTGTGGATACTGCCAGCCTAGACT  1686725

Query  1070     GAGGACTGCGGTTTTTAACCTAGGATGTTGGCATAATGATCTTAAGTCGCCCGTCTTGAA  1129
                |||||||||||||| || ||||||||||||||||||||||||||||||||||||||||||
Sbjct  1686724  GAGGACTGCGGTTTATA-CCTAGGATGTTGGCATAATGATCTTAAGTCGCCCGTCTTGAA  1686666

Query  1130     ACACGGACCAAGGAGTCTAACGTCTATGCGAGTGTTTGGGTGTAAAACCCGTACGCGTAA  1189
                ||||||||||||||||||||||||||||||||||||||||||||||||||||||||||||
Sbjct  1686665  ACACGGACCAAGGAGTCTAACGTCTATGCGAGTGTTTGGGTGTAAAACCCGTACGCGTAA  1686606

Query  1190     TGAAAGTGAACGAAGGTGGGGGCCCATT-AGGGTGCACCATCGACCGATCCTGATGTGTT  1248
                |||||||||||| ||||||||||||  |  ||||||||||||||||||||||||||| ||
Sbjct  1686605  TGAAAGTGAACGTAGGTGGGGGCCCTCTCGGGGTGCACCATCGACCGATCCTGATGTCTT  1686546

Query  1249     CGGATGGATTTGAGTAAGAGCATAGCTGTTGGGACCCGAAAGATGGTGAACTATGCCTGA  1308
                ||||||||||||||||||||||||||||||||||||||||||||||||||||||||||||
Sbjct  1686545  CGGATGGATTTGAGTAAGAGCATAGCTGTTGGGACCCGAAAGATGGTGAACTATGCCTGA  1686486

Query  1309     ATAGGGTGAAGCCAGAGGAAACTCTGGTGGAGGCTCGTAGCGGTTCTGACGTGCAAATCG  1368
                ||||||||||||||||||||||||||||||||||||||||||||||||||||||||||||
Sbjct  1686485  ATAGGGTGAAGCCAGAGGAAACTCTGGTGGAGGCTCGTAGCGGTTCTGACGTGCAAATCG  1686426

Query  1369     ATCGTCGAATTTGGGTATAGGGGCGAAAGACTAATCGAACCATCTAGTAGCTGGTTCCTG  1428
                ||||||||||||||||||||||||||||||||||||||||||||||||||||||||||||
Sbjct  1686425  ATCGTCGAATTTGGGTATAGGGGCGAAAGACTAATCGAACCATCTAGTAGCTGGTTCCTG  1686366

Query  1429     CCGAAGTTTCCCTCAGGATAGCAGAAGCTCGTATCAGTTTTATGAGGTAAAGCGAATGAT  1488
                ||||||||||||||||||||||||||||||||||||||||||||||||||||||||||||
Sbjct  1686365  CCGAAGTTTCCCTCAGGATAGCAGAAGCTCGTATCAGTTTTATGAGGTAAAGCGAATGAT  1686306

Query  1489     TAGAAGTCTTGGGGTTGAAATGACCTTAACTTATTCTCAAACTTTAAATATGTAAGAAGT  1548
                ||||||| ||||||||||||||||||||||||||||||||||||||||||||||||||||
Sbjct  1686305  TAGAAGTATTGGGGTTGAAATGACCTTAACTTATTCTCAAACTTTAAATATGTAAGAAGT  1686246

Query  1549     CCTTGTTGCTTAATTGAACGTGGACAATTGAATGAAGAGCTTTTAGTGGGCCATTTTTGG  1608
                ||||||||||||||||||||||||||||||||||||||||||||||||||||||||||||
Sbjct  1686245  CCTTGTTGCTTAATTGAACGTGGACAATTGAATGAAGAGCTTTTAGTGGGCCATTTTTGG  1686186

Query  1609     TAAGCAGAACTGGCGATGCGGGATGAACCGAACGTGAAGTTAAAGTGCCGGAATGCACGC  1668
                ||||||||||||||||||||||||||||||||||||||||||||||||||||||||||||
Sbjct  1686185  TAAGCAGAACTGGCGATGCGGGATGAACCGAACGTGAAGTTAAAGTGCCGGAATGCACGC  1686126

Query  1669     TCATCAGACACCACAAAAGGTGTTAGTTCATCTAGACAGCCGGACGGTGGCCATGGAAGT  1728
                ||||||||||||||||||||||||||||||||||||||||||||||||||||||||||||
Sbjct  1686125  TCATCAGACACCACAAAAGGTGTTAGTTCATCTAGACAGCCGGACGGTGGCCATGGAAGT  1686066

Query  1729     CGGAATCCGCTAAGGAGTGTGTAACAACTCACCGGCCGAATGAACTAGCCCTGAAAATGG  1788
                ||||||||||||||||||||||||||||||||||||||||||||||||||||||||||||
Sbjct  1686065  CGGAATCCGCTAAGGAGTGTGTAACAACTCACCGGCCGAATGAACTAGCCCTGAAAATGG  1686006

Query  1789     ATGGCGCTCAAGCGTGCTACTTATACTTCACCGTGATTGCTGTTT-TGACGCTTTCACGA  1847
                |||||||||||||||||||||||||||||||||||||||||  || ||| ||||||||||
Sbjct  1686005  ATGGCGCTCAAGCGTGCTACTTATACTTCACCGTGATTGCTAATTATGATGCTTTCACGA  1685946

Query  1848     GTAGGCAGGCGTGGAGGTCAGTGACGAAGCCTTTGCTGTAAAGCTGGGTCGAACGGCCTC  1907
                |||||||||||||||||||||||| |||||||||||||||||||||||||||||||||||
Sbjct  1685945  GTAGGCAGGCGTGGAGGTCAGTGAAGAAGCCTTTGCTGTAAAGCTGGGTCGAACGGCCTC  1685886

Query  1908     TAGTGCAGATCTTGGTGGTAGTAGCAAATATTCAAATGAGAACTTTGAAGACTGAAGTGG  1967
                ||||||||||||||||||||||||||||||||||||||||||||||||||||||||||||
Sbjct  1685885  TAGTGCAGATCTTGGTGGTAGTAGCAAATATTCAAATGAGAACTTTGAAGACTGAAGTGG  1685826

Query  1968     GGAAAGGTTCCATGTCAACAGCAGTTGGACATGGGTTAGTCGATCCTAAGAGATGGGGAA  2027
                ||||||||||||||||||||||||||||||||||||||||||||||||||||||||||||
Sbjct  1685825  GGAAAGGTTCCATGTCAACAGCAGTTGGACATGGGTTAGTCGATCCTAAGAGATGGGGAA  1685766

Query  2028     GCTCCGTTTCAACGTGCTTGATTTTTCAGGCCAGCCATCGAAAGGGAATCCGGTTAAAAT  2087
                |||||||||||| | || ||||||||||||||  ||||||||||||||||||||||||||
Sbjct  1685765  GCTCCGTTTCAAAGCGCCTGATTTTTCAGGCCTACCATCGAAAGGGAATCCGGTTAAAAT  1685706

Query  2088     TCCGGAACTTGGATATGGATTCTTCACGGCAACGTAACTGAATGTGGAGACGTCGGCGTG  2147
                ||||||||||||||||||||||||||||||||||||||||||||||||||||||||||||
Sbjct  1685705  TCCGGAACTTGGATATGGATTCTTCACGGCAACGTAACTGAATGTGGAGACGTCGGCGTG  1685646

Query  2148     AGCCCTGGGAGGAGTTATCTTTTCTTCTTAACAGCTTATCACCCTGGAATTGGTTTATCC  2207
                ||||||||||||||||||||||||||||||||||||||||||||||||||||||||||||
Sbjct  1685645  AGCCCTGGGAGGAGTTATCTTTTCTTCTTAACAGCTTATCACCCTGGAATTGGTTTATCC  1685586

Query  2208     GGAGATGGGGTCTTATGGCTGGAAGAGCGCGGTAATTTTGCCGCGTCCGGTGCGCTTACG  2267
                |||||||||||||||||||||||||||||||||||||||||||||||||||||||| |||
Sbjct  1685585  GGAGATGGGGTCTTATGGCTGGAAGAGCGCGGTAATTTTGCCGCGTCCGGTGCGCTCACG  1685526

Query  2268     ACGGTCCTTGAAAATCCACAGGAAGGAATAGTTTTCATGCCAAGTCGTACTCATAACCGC  2327
                ||||||||||||||||||||||||||||||||||||||||||||||||||||||||||||
Sbjct  1685525  ACGGTCCTTGAAAATCCACAGGAAGGAATAGTTTTCATGCCAAGTCGTACTCATAACCGC  1685466

Query  2328     AGCAGGTCTCCAAGGTTAACAGCCTCTAGTTGATAGAATAATGTAGATAAGGGAAGTCGG  2387
                ||||||||||| ||||||||||||||||||||||||||||||||||||||||||||||||
Sbjct  1685465  AGCAGGTCTCCTAGGTTAACAGCCTCTAGTTGATAGAATAATGTAGATAAGGGAAGTCGG  1685406

Query  2388     CAAAATAGATCCGTAACTTCGGGATAAGGATTGGCTCTAAGGATCGGGTGTCTTGGGCCT  2447
                ||||||||||||||||||||||||||||||||||||||||||||||||||||||||||||
Sbjct  1685405  CAAAATAGATCCGTAACTTCGGGATAAGGATTGGCTCTAAGGATCGGGTGTCTTGGGCCT  1685346

Query  2448     TGTGTAGACGCGGCGGTGACTGTTGGCGGGCTGTTTCACGACGGACTGCTGGTGGATGCT  2507
                || |||||||||| || ||||| |||||||||||||   ||||||||||||  ||| || 
Sbjct  1685345  TGCGTAGACGCGGTGGCGACTGGTGGCGGGCTGTTTTCGGACGGACTGCTGCCGGACGCC  1685286

Query  2508     GCTGTAGACACGCTTGGTAGGTCTTTATGGCCGTCCGGGGCACGTTTAACGATCAACTTA  2567
                ||||||||||||||||||||||  || || |||||||||||||| |||||||||||||||
Sbjct  1685285  GCTGTAGACACGCTTGGTAGGTACTTGTGACCGTCCGGGGCACGCTTAACGATCAACTTA  1685226

Query  2568     GAACTGGTACGGACAAGGGGAAT  2590
                |||||||||||||||||||||||
Sbjct  1685225  GAACTGGTACGGACAAGGGGAAT  1685203


 Score = 3973 bits (2151),  Expect = 0.0
 Identities = 2461/2604 (95%), Gaps = 47/2604 (2%)
 Strand=Plus/Minus

Query  1        CAAGGTTTCCGTAGGTGAACCTGCGGAAGGATCATTACTGATTTGCTTAATTGCACCACA  60
                ||||||||||||||||||||||||||||||||||||||||||||||||||||||||||||
Sbjct  1677656  CAAGGTTTCCGTAGGTGAACCTGCGGAAGGATCATTACTGATTTGCTTAATTGCACCACA  1677597

Query  61       TGTGTTTTTCTTTGAAACAAACTTGCTTTGGCGGTGGG---CCC-AGCCT-GCCGCCAGA  115
                |||||||||| ||||| | ||| ||||||||||| |||   ||| || || |||||||||
Sbjct  1677596  TGTGTTTTTCATTGAA-C-AAC-TGCTTTGGCGGGGGGACACCCTAGTCTCGCCGCCAGA  1677540

Query  116      GGTCTAAACTTACAAC-CAATTTTTTATCAACTTGTCACACCAGATTATTACTAATAGTC  174
                ||||  ||| || |||  || |||||||  ||  |||| | | ||||| |||||||||||
Sbjct  1677539  GGTCACAAC-TA-AACAAAACTTTTTAT-TACCAGTCA-AAC-GATTA-TACTAATAGTC  1677486

Query  175      AAAACTTTCAACAACGGATCTCTTGGTTCTCGCATCGATGAAGAACGCAGCGAAATGCGA  234
                ||||||||||||||||||||||||||||||||||||||||||||||||||||||||||||
Sbjct  1677485  AAAACTTTCAACAACGGATCTCTTGGTTCTCGCATCGATGAAGAACGCAGCGAAATGCGA  1677426

Query  235      TACGTAATATGAATTGCAGATATTCGTGAATCATCGAATCTTTGAACGCACATTGCGCCC  294
                ||||||||||||||||||||||||||||||||||||||||||||||||||||||||||||
Sbjct  1677425  TACGTAATATGAATTGCAGATATTCGTGAATCATCGAATCTTTGAACGCACATTGCGCCC  1677366

Query  295      TCTGGTATTCCGGAGGGCATGCCTGTTTGAGCGTCGTTTCTCCCTCAAACCGCTGGGTTT  354
                | |||||||||  |||||||||||||||||||||| |||||||||||| || | ||||||
Sbjct  1677365  TTTGGTATTCCAAAGGGCATGCCTGTTTGAGCGTCATTTCTCCCTCAAGCCCCCGGGTTT  1677306

Query  355      GGTGTTGAGCAATACGACTTGGGTTTGCTTGAAAGACGGTA-GTGGTAAGGCGGGATCGC  413
                |||||||||||||||| ||| |||||| |||||||||| || ||||  || |   ||   
Sbjct  1677305  GGTGTTGAGCAATACG-CTTCGGTTTGTTTGAAAGACG-TACGTGG--AGAC--TAT--A  1677254

Query  414      TTTGACAATGGCTTAGG-TCTAACCAAAAACATTGCTTGCGGCGGTAACGTCCACCACGT  472
                || | |   | |||||| ||| |||||||||   |||||  || ||   | |||||||  
Sbjct  1677253  TTAG-C---GACTTAGGTTCT-ACCAAAAAC---GCTTG-TGCAGT-CGGCCCACCAC--  1677206

Query  473      ATATCTTCAAACTTT-GACCTCAAATCAGGTAGGACTACCCGCTGAACTTAAGCATATCA  531
                |  | ||| |||||| ||||||||||||||||||||||||||||||||||||||||||||
Sbjct  1677205  AGCTTTTCTAACTTTTGACCTCAAATCAGGTAGGACTACCCGCTGAACTTAAGCATATCA  1677146

Query  532      ATAAGCGGAGGAAAAGAAACCAACAGGGATTGCCTCAGTAGCGGCGAGTGAAGCGGCAAA  591
                ||||||||||||||||||||||||||||||||||| ||||||||||||||||||||||||
Sbjct  1677145  ATAAGCGGAGGAAAAGAAACCAACAGGGATTGCCTTAGTAGCGGCGAGTGAAGCGGCAAA  1677086

Query  592      AGCTCAAATTTGAAATCTGGCGTCTTT-GGCGTCCGAGTTGTAATTTGAAGAAGGTATCT  650
                ||||||||||||||||||||| |||||  | |||||||||||||||||||||||||||||
Sbjct  1677085  AGCTCAAATTTGAAATCTGGC-TCTTTCAGAGTCCGAGTTGTAATTTGAAGAAGGTATCT  1677027

Query  651      TTGGGCCCGGCTCTTGTCTATGTTCCTTGGAACAGGACGTCACAGAGGGTGAGAATCCCG  710
                ||||||| |||||||||||||||| |||||||||| ||||||||||||||||||||||||
Sbjct  1677026  TTGGGCCTGGCTCTTGTCTATGTTTCTTGGAACAGAACGTCACAGAGGGTGAGAATCCCG  1676967

Query  711      TGCGATGAGATGACCCGGGTCTGTGTAAAGTTCCTTCGACGAGTCGAGTTGTTTGGGAAT  770
                |||||||||||||||| |||| ||||||||||||||||||||||||||||||||||||||
Sbjct  1676966  TGCGATGAGATGACCCAGGTCCGTGTAAAGTTCCTTCGACGAGTCGAGTTGTTTGGGAAT  1676907

Query  771      GCAGCTCTAAGTGGGTGGTAAATTCCATCTAAAGCTAAATATTGGCGAGAGACCGATAGC  830
                ||||||||||||||||||||||||||||||||||||||||||||||||||||||||||||
Sbjct  1676906  GCAGCTCTAAGTGGGTGGTAAATTCCATCTAAAGCTAAATATTGGCGAGAGACCGATAGC  1676847

Query  831      GAACAAGTACAGTGATGGAAAGATGAAAAGAACTTTGAAAAGAGAGTGAAAAAGTACGTG  890
                ||||||||||||||||||||||||||||||||||||||||||||||||||||||||||||
Sbjct  1676846  GAACAAGTACAGTGATGGAAAGATGAAAAGAACTTTGAAAAGAGAGTGAAAAAGTACGTG  1676787

Query  891      AAATTGTTGAAAGGGAAGGGCTTGAGATCAGACTTGGTATTTTGCATGCTGCT-CTCTCG  949
                ||||||||||||||||||||||||||||||||||||| |||||||||| |||| || |||
Sbjct  1676786  AAATTGTTGAAAGGGAAGGGCTTGAGATCAGACTTGGCATTTTGCATGTTGCTTCT-TCG  1676728

Query  950      GGGGCGGCCGCTGCGGTTTACCGGGCCAGCATCGGTTTGGAGCGGCAGGATAATGGCGGA  1009
                ||||||||| |||||||||  |||||||||||| |||||| |||| |||| ||| |||  
Sbjct  1676727  GGGGCGGCCTCTGCGGTTTGTCGGGCCAGCATCAGTTTGG-GCGGTAGGACAATCGCGCG  1676669

Query  1010     GGAATGTGGCACGGCTTCTGCTGTGTGTTATAGCCTCTGACGATACTGCCAGCCTAGACC  1069
                |||| |||||||||| || | ||||||||||||||  ||  |||||||||||||||||| 
Sbjct  1676668  GGAACGTGGCACGGCCTCGGTTGTGTGTTATAGCCCGTGTGGATACTGCCAGCCTAGACT  1676609

Query  1070     GAGGACTGCGGTTTTTAACCTAGGATGTTGGCATAATGATCTTAAGTCGCCCGTCTTGAA  1129
                |||||||||||||| || ||||||||||||||||||||||||||||||||||||||||||
Sbjct  1676608  GAGGACTGCGGTTTATA-CCTAGGATGTTGGCATAATGATCTTAAGTCGCCCGTCTTGAA  1676550

Query  1130     ACACGGACCAAGGAGTCTAACGTCTATGCGAGTGTTTGGGTGTAAAACCCGTACGCGTAA  1189
                ||||||||||||||||||||||||||||||||||||||||||||||||||||||||||||
Sbjct  1676549  ACACGGACCAAGGAGTCTAACGTCTATGCGAGTGTTTGGGTGTAAAACCCGTACGCGTAA  1676490

Query  1190     TGAAAGTGAACGAAGGTGGGGGCCCATT--AGGGTGCACCATCGACCGATCCTGATGTGT  1247
                |||||||||||| ||||||||||||  |   ||||||||||||||||||||||||||| |
Sbjct  1676489  TGAAAGTGAACGTAGGTGGGGGCCCTCTCGGGGGTGCACCATCGACCGATCCTGATGTCT  1676430

Query  1248     TCGGATGGATTTGAGTAAGAGCATAGCTGTTGGGACCCGAAAGATGGTGAACTATGCCTG  1307
                ||||||||||||||||||||||||||||||||||||||||||||||||||||||||||||
Sbjct  1676429  TCGGATGGATTTGAGTAAGAGCATAGCTGTTGGGACCCGAAAGATGGTGAACTATGCCTG  1676370

Query  1308     AATAGGGTGAAGCCAGAGGAAACTCTGGTGGAGGCTCGTAGCGGTTCTGACGTGCAAATC  1367
                ||||||||||||||||||||||||||||||||||||||||||||||||||||||||||||
Sbjct  1676369  AATAGGGTGAAGCCAGAGGAAACTCTGGTGGAGGCTCGTAGCGGTTCTGACGTGCAAATC  1676310

Query  1368     GATCGTCGAATTTGGGTATAGGGGCGAAAGACTAATCGAACCATCTAGTAGCTGGTTCCT  1427
                ||||||||||||||||||||||||||||||||||||||||||||||||||||||||||||
Sbjct  1676309  GATCGTCGAATTTGGGTATAGGGGCGAAAGACTAATCGAACCATCTAGTAGCTGGTTCCT  1676250

Query  1428     GCCGAAGTTTCCCTCAGGATAGCAGAAGCTCGTATCAGTTTTATGAGGTAAAGCGAATGA  1487
                ||||||||||||||||||||||||||||||||||||||||||||||||||||||||||||
Sbjct  1676249  GCCGAAGTTTCCCTCAGGATAGCAGAAGCTCGTATCAGTTTTATGAGGTAAAGCGAATGA  1676190

Query  1488     TTAGAAGTCTTGGGGTTGAAATGACCTTAACTTATTCTCAAACTTTAAATATGTAAGAAG  1547
                |||||||| |||||||||||||||||||||||||||||||||||||||||||||||||||
Sbjct  1676189  TTAGAAGTATTGGGGTTGAAATGACCTTAACTTATTCTCAAACTTTAAATATGTAAGAAG  1676130

Query  1548     TCCTTGTTGCTTAATTGAACGTGGACAATTGAATGAAGAGCTTTTAGTGGGCCATTTTTG  1607
                ||||||||||||||||||||||||||||||||||||||||||||||||||||||||||||
Sbjct  1676129  TCCTTGTTGCTTAATTGAACGTGGACAATTGAATGAAGAGCTTTTAGTGGGCCATTTTTG  1676070

Query  1608     GTAAGCAGAACTGGCGATGCGGGATGAACCGAACGTGAAGTTAAAGTGCCGGAATGCACG  1667
                ||||||||||||||||||||||||||||||||||||||||||||||||||||||||||||
Sbjct  1676069  GTAAGCAGAACTGGCGATGCGGGATGAACCGAACGTGAAGTTAAAGTGCCGGAATGCACG  1676010

Query  1668     CTCATCAGACACCACAAAAGGTGTTAGTTCATCTAGACAGCCGGACGGTGGCCATGGAAG  1727
                ||||||||||||||||||||||||||||||||||||||||||||||||||||||||||||
Sbjct  1676009  CTCATCAGACACCACAAAAGGTGTTAGTTCATCTAGACAGCCGGACGGTGGCCATGGAAG  1675950

Query  1728     TCGGAATCCGCTAAGGAGTGTGTAACAACTCACCGGCCGAATGAACTAGCCCTGAAAATG  1787
                ||||||||||||||||||||||||||||||||||||||||||||||||||||||||||||
Sbjct  1675949  TCGGAATCCGCTAAGGAGTGTGTAACAACTCACCGGCCGAATGAACTAGCCCTGAAAATG  1675890

Query  1788     GATGGCGCTCAAGCGTGCTACTTATACTTCACCGTGATTGCTGTTT-TGACGCTTTCACG  1846
                ||||||||||||||||||||||||||||||||||||||||||  || ||| |||||||||
Sbjct  1675889  GATGGCGCTCAAGCGTGCTACTTATACTTCACCGTGATTGCTAATTATGATGCTTTCACG  1675830

Query  1847     AGTAGGCAGGCGTGGAGGTCAGTGACGAAGCCTTTGCTGTAAAGCTGGGTCGAACGGCCT  1906
                ||||||||||||||||||||||||| ||||||||||||||||||||||||||||||||||
Sbjct  1675829  AGTAGGCAGGCGTGGAGGTCAGTGAAGAAGCCTTTGCTGTAAAGCTGGGTCGAACGGCCT  1675770

Query  1907     CTAGTGCAGATCTTGGTGGTAGTAGCAAATATTCAAATGAGAACTTTGAAGACTGAAGTG  1966
                ||||||||||||||||||||||||||||||||||||||||||||||||||||||||||||
Sbjct  1675769  CTAGTGCAGATCTTGGTGGTAGTAGCAAATATTCAAATGAGAACTTTGAAGACTGAAGTG  1675710

Query  1967     GGGAAAGGTTCCATGTCAACAGCAGTTGGACATGGGTTAGTCGATCCTAAGAGATGGGGA  2026
                ||||||||||||||||||||||||||||||||||||||||||||||||||||||||||||
Sbjct  1675709  GGGAAAGGTTCCATGTCAACAGCAGTTGGACATGGGTTAGTCGATCCTAAGAGATGGGGA  1675650

Query  2027     AGCTCCGTTTCAACGTGCTTGATTTTTCAGGCCAGCCATCGAAAGGGAATCCGGTTAAAA  2086
                ||||||||||||| | || ||||||||||||||  |||||||||||||||||||||||||
Sbjct  1675649  AGCTCCGTTTCAAAGCGCCTGATTTTTCAGGCCTACCATCGAAAGGGAATCCGGTTAAAA  1675590

Query  2087     TTCCGGAACTTGGATATGGATTCTTCACGGCAACGTAACTGAATGTGGAGACGTCGGCGT  2146
                ||||||||||||||||||||||||||||||||||||||||||||||||||||||||||||
Sbjct  1675589  TTCCGGAACTTGGATATGGATTCTTCACGGCAACGTAACTGAATGTGGAGACGTCGGCGT  1675530

Query  2147     GAGCCCTGGGAGGAGTTATCTTTTCTTCTTAACAGCTTATCACCCTGGAATTGGTTTATC  2206
                ||||||||||||||||||||||||||||||||||||||||||||||||||||||||||||
Sbjct  1675529  GAGCCCTGGGAGGAGTTATCTTTTCTTCTTAACAGCTTATCACCCTGGAATTGGTTTATC  1675470

Query  2207     CGGAGATGGGGTCTTATGGCTGGAAGAGCGCGGTAATTTTGCCGCGTCCGGTGCGCTTAC  2266
                ||||||||||||||||||||||||||||||||||||||||||||||||||||||||| ||
Sbjct  1675469  CGGAGATGGGGTCTTATGGCTGGAAGAGCGCGGTAATTTTGCCGCGTCCGGTGCGCTCAC  1675410

Query  2267     GACGGTCCTTGAAAATCCACAGGAAGGAATAGTTTTCATGCCAAGTCGTACTCATAACCG  2326
                ||||||||||||||||||||||||||||||||||||||||||||||||||||||||||||
Sbjct  1675409  GACGGTCCTTGAAAATCCACAGGAAGGAATAGTTTTCATGCCAAGTCGTACTCATAACCG  1675350

Query  2327     CAGCAGGTCTCCAAGGTTAACAGCCTCTAGTTGATAGAATAATGTAGATAAGGGAAGTCG  2386
                |||||||||||| |||||||||||||||||||||||||||||||||||||||||||||||
Sbjct  1675349  CAGCAGGTCTCCTAGGTTAACAGCCTCTAGTTGATAGAATAATGTAGATAAGGGAAGTCG  1675290

Query  2387     GCAAAATAGATCCGTAACTTCGGGATAAGGATTGGCTCTAAGGATCGGGTGTCTTGGGCC  2446
                ||||||||||||||||||||||||||||||||||||||||||||||||||||||||||||
Sbjct  1675289  GCAAAATAGATCCGTAACTTCGGGATAAGGATTGGCTCTAAGGATCGGGTGTCTTGGGCC  1675230

Query  2447     TTGTGTAGACGCGGCGGTGACTGTTGGCGGGCTGTTTCACGACGGACTGCTGGTGGATGC  2506
                ||| |||||||||| || ||||| |||||||||||||   ||||||||||||  ||| ||
Sbjct  1675229  TTGCGTAGACGCGGTGGCGACTGGTGGCGGGCTGTTTTCGGACGGACTGCTGCCGGACGC  1675170

Query  2507     TGCTGTAGACACGCTTGGTAGGTCTTTATGGCCGTCCGGGGCACGTTTAACGATCAACTT  2566
                 ||||||||||||||||||||||  || || |||||||||||||| ||||||||||||||
Sbjct  1675169  CGCTGTAGACACGCTTGGTAGGTACTTGTGACCGTCCGGGGCACGCTTAACGATCAACTT  1675110

Query  2567     AGAACTGGTACGGACAAGGGGAAT  2590
                ||||||||||||||||||||||||
Sbjct  1675109  AGAACTGGTACGGACAAGGGGAAT  1675086


 Score = 3973 bits (2151),  Expect = 0.0
 Identities = 2461/2604 (95%), Gaps = 47/2604 (2%)
 Strand=Plus/Minus

Query  1        CAAGGTTTCCGTAGGTGAACCTGCGGAAGGATCATTACTGATTTGCTTAATTGCACCACA  60
                ||||||||||||||||||||||||||||||||||||||||||||||||||||||||||||
Sbjct  1697875  CAAGGTTTCCGTAGGTGAACCTGCGGAAGGATCATTACTGATTTGCTTAATTGCACCACA  1697816

Query  61       TGTGTTTTTCTTTGAAACAAACTTGCTTTGGCGGTGGG---CCC-AGCCT-GCCGCCAGA  115
                |||||||||| ||||| | ||| ||||||||||| |||   ||| || || |||||||||
Sbjct  1697815  TGTGTTTTTCATTGAA-C-AAC-TGCTTTGGCGGGGGGACACCCTAGTCTCGCCGCCAGA  1697759

Query  116      GGTCTAAACTTACAAC-CAATTTTTTATCAACTTGTCACACCAGATTATTACTAATAGTC  174
                ||||  ||| || |||  || |||||||  ||  |||| | | ||||| |||||||||||
Sbjct  1697758  GGTCACAAC-TA-AACAAAACTTTTTAT-TACCAGTCA-AAC-GATTA-TACTAATAGTC  1697705

Query  175      AAAACTTTCAACAACGGATCTCTTGGTTCTCGCATCGATGAAGAACGCAGCGAAATGCGA  234
                ||||||||||||||||||||||||||||||||||||||||||||||||||||||||||||
Sbjct  1697704  AAAACTTTCAACAACGGATCTCTTGGTTCTCGCATCGATGAAGAACGCAGCGAAATGCGA  1697645

Query  235      TACGTAATATGAATTGCAGATATTCGTGAATCATCGAATCTTTGAACGCACATTGCGCCC  294
                ||||||||||||||||||||||||||||||||||||||||||||||||||||||||||||
Sbjct  1697644  TACGTAATATGAATTGCAGATATTCGTGAATCATCGAATCTTTGAACGCACATTGCGCCC  1697585

Query  295      TCTGGTATTCCGGAGGGCATGCCTGTTTGAGCGTCGTTTCTCCCTCAAACCGCTGGGTTT  354
                | |||||||||  |||||||||||||||||||||| |||||||||||| || | ||||||
Sbjct  1697584  TTTGGTATTCCAAAGGGCATGCCTGTTTGAGCGTCATTTCTCCCTCAAGCCCCCGGGTTT  1697525

Query  355      GGTGTTGAGCAATACGACTTGGGTTTGCTTGAAAGACGGTA-GTGGTAAGGCGGGATCGC  413
                |||||||||||||||| ||| |||||| |||||||||| || ||||  || |   ||   
Sbjct  1697524  GGTGTTGAGCAATACG-CTTCGGTTTGTTTGAAAGACG-TACGTGG--AGAC--TAT--A  1697473

Query  414      TTTGACAATGGCTTAGG-TCTAACCAAAAACATTGCTTGCGGCGGTAACGTCCACCACGT  472
                || | |   | |||||| ||| |||||||||   |||||  || ||   | |||||||  
Sbjct  1697472  TTAG-C---GACTTAGGTTCT-ACCAAAAAC---GCTTG-TGCAGT-CGGCCCACCAC--  1697425

Query  473      ATATCTTCAAACTTT-GACCTCAAATCAGGTAGGACTACCCGCTGAACTTAAGCATATCA  531
                |  | ||| |||||| ||||||||||||||||||||||||||||||||||||||||||||
Sbjct  1697424  AGCTTTTCTAACTTTTGACCTCAAATCAGGTAGGACTACCCGCTGAACTTAAGCATATCA  1697365

Query  532      ATAAGCGGAGGAAAAGAAACCAACAGGGATTGCCTCAGTAGCGGCGAGTGAAGCGGCAAA  591
                ||||||||||||||||||||||||||||||||||| ||||||||||||||||||||||||
Sbjct  1697364  ATAAGCGGAGGAAAAGAAACCAACAGGGATTGCCTTAGTAGCGGCGAGTGAAGCGGCAAA  1697305

Query  592      AGCTCAAATTTGAAATCTGGCGTCTTT-GGCGTCCGAGTTGTAATTTGAAGAAGGTATCT  650
                ||||||||||||||||||||| |||||  | |||||||||||||||||||||||||||||
Sbjct  1697304  AGCTCAAATTTGAAATCTGGC-TCTTTCAGAGTCCGAGTTGTAATTTGAAGAAGGTATCT  1697246

Query  651      TTGGGCCCGGCTCTTGTCTATGTTCCTTGGAACAGGACGTCACAGAGGGTGAGAATCCCG  710
                ||||||| |||||||||||||||| |||||||||| ||||||||||||||||||||||||
Sbjct  1697245  TTGGGCCTGGCTCTTGTCTATGTTTCTTGGAACAGAACGTCACAGAGGGTGAGAATCCCG  1697186

Query  711      TGCGATGAGATGACCCGGGTCTGTGTAAAGTTCCTTCGACGAGTCGAGTTGTTTGGGAAT  770
                |||||||||||||||| |||| ||||||||||||||||||||||||||||||||||||||
Sbjct  1697185  TGCGATGAGATGACCCAGGTCCGTGTAAAGTTCCTTCGACGAGTCGAGTTGTTTGGGAAT  1697126

Query  771      GCAGCTCTAAGTGGGTGGTAAATTCCATCTAAAGCTAAATATTGGCGAGAGACCGATAGC  830
                ||||||||||||||||||||||||||||||||||||||||||||||||||||||||||||
Sbjct  1697125  GCAGCTCTAAGTGGGTGGTAAATTCCATCTAAAGCTAAATATTGGCGAGAGACCGATAGC  1697066

Query  831      GAACAAGTACAGTGATGGAAAGATGAAAAGAACTTTGAAAAGAGAGTGAAAAAGTACGTG  890
                ||||||||||||||||||||||||||||||||||||||||||||||||||||||||||||
Sbjct  1697065  GAACAAGTACAGTGATGGAAAGATGAAAAGAACTTTGAAAAGAGAGTGAAAAAGTACGTG  1697006

Query  891      AAATTGTTGAAAGGGAAGGGCTTGAGATCAGACTTGGTATTTTGCATGCTGCT-CTCTCG  949
                ||||||||||||||||||||||||||||||||||||| |||||||||| |||| || |||
Sbjct  1697005  AAATTGTTGAAAGGGAAGGGCTTGAGATCAGACTTGGCATTTTGCATGTTGCTTCT-TCG  1696947

Query  950      GGGGCGGCCGCTGCGGTTTACCGGGCCAGCATCGGTTTGGAGCGGCAGGATAATGGCGGA  1009
                ||||||||| |||||||||  |||||||||||| |||||| |||| |||| ||| |||  
Sbjct  1696946  GGGGCGGCCTCTGCGGTTTGTCGGGCCAGCATCAGTTTGG-GCGGTAGGACAATCGCGCG  1696888

Query  1010     GGAATGTGGCACGGCTTCTGCTGTGTGTTATAGCCTCTGACGATACTGCCAGCCTAGACC  1069
                |||| |||||||||| || | ||||||||||||||  ||  |||||||||||||||||| 
Sbjct  1696887  GGAACGTGGCACGGCCTCGGTTGTGTGTTATAGCCCGTGTGGATACTGCCAGCCTAGACT  1696828

Query  1070     GAGGACTGCGGTTTTTAACCTAGGATGTTGGCATAATGATCTTAAGTCGCCCGTCTTGAA  1129
                |||||||||||||| || ||||||||||||||||||||||||||||||||||||||||||
Sbjct  1696827  GAGGACTGCGGTTTATA-CCTAGGATGTTGGCATAATGATCTTAAGTCGCCCGTCTTGAA  1696769

Query  1130     ACACGGACCAAGGAGTCTAACGTCTATGCGAGTGTTTGGGTGTAAAACCCGTACGCGTAA  1189
                ||||||||||||||||||||||||||||||||||||||||||||||||||||||||||||
Sbjct  1696768  ACACGGACCAAGGAGTCTAACGTCTATGCGAGTGTTTGGGTGTAAAACCCGTACGCGTAA  1696709

Query  1190     TGAAAGTGAACGAAGGTGGGGGCCCATT--AGGGTGCACCATCGACCGATCCTGATGTGT  1247
                |||||||||||| ||||||||||||  |   ||||||||||||||||||||||||||| |
Sbjct  1696708  TGAAAGTGAACGTAGGTGGGGGCCCTCTCGGGGGTGCACCATCGACCGATCCTGATGTCT  1696649

Query  1248     TCGGATGGATTTGAGTAAGAGCATAGCTGTTGGGACCCGAAAGATGGTGAACTATGCCTG  1307
                ||||||||||||||||||||||||||||||||||||||||||||||||||||||||||||
Sbjct  1696648  TCGGATGGATTTGAGTAAGAGCATAGCTGTTGGGACCCGAAAGATGGTGAACTATGCCTG  1696589

Query  1308     AATAGGGTGAAGCCAGAGGAAACTCTGGTGGAGGCTCGTAGCGGTTCTGACGTGCAAATC  1367
                ||||||||||||||||||||||||||||||||||||||||||||||||||||||||||||
Sbjct  1696588  AATAGGGTGAAGCCAGAGGAAACTCTGGTGGAGGCTCGTAGCGGTTCTGACGTGCAAATC  1696529

Query  1368     GATCGTCGAATTTGGGTATAGGGGCGAAAGACTAATCGAACCATCTAGTAGCTGGTTCCT  1427
                ||||||||||||||||||||||||||||||||||||||||||||||||||||||||||||
Sbjct  1696528  GATCGTCGAATTTGGGTATAGGGGCGAAAGACTAATCGAACCATCTAGTAGCTGGTTCCT  1696469

Query  1428     GCCGAAGTTTCCCTCAGGATAGCAGAAGCTCGTATCAGTTTTATGAGGTAAAGCGAATGA  1487
                ||||||||||||||||||||||||||||||||||||||||||||||||||||||||||||
Sbjct  1696468  GCCGAAGTTTCCCTCAGGATAGCAGAAGCTCGTATCAGTTTTATGAGGTAAAGCGAATGA  1696409

Query  1488     TTAGAAGTCTTGGGGTTGAAATGACCTTAACTTATTCTCAAACTTTAAATATGTAAGAAG  1547
                |||||||| |||||||||||||||||||||||||||||||||||||||||||||||||||
Sbjct  1696408  TTAGAAGTATTGGGGTTGAAATGACCTTAACTTATTCTCAAACTTTAAATATGTAAGAAG  1696349

Query  1548     TCCTTGTTGCTTAATTGAACGTGGACAATTGAATGAAGAGCTTTTAGTGGGCCATTTTTG  1607
                ||||||||||||||||||||||||||||||||||||||||||||||||||||||||||||
Sbjct  1696348  TCCTTGTTGCTTAATTGAACGTGGACAATTGAATGAAGAGCTTTTAGTGGGCCATTTTTG  1696289

Query  1608     GTAAGCAGAACTGGCGATGCGGGATGAACCGAACGTGAAGTTAAAGTGCCGGAATGCACG  1667
                ||||||||||||||||||||||||||||||||||||||||||||||||||||||||||||
Sbjct  1696288  GTAAGCAGAACTGGCGATGCGGGATGAACCGAACGTGAAGTTAAAGTGCCGGAATGCACG  1696229

Query  1668     CTCATCAGACACCACAAAAGGTGTTAGTTCATCTAGACAGCCGGACGGTGGCCATGGAAG  1727
                ||||||||||||||||||||||||||||||||||||||||||||||||||||||||||||
Sbjct  1696228  CTCATCAGACACCACAAAAGGTGTTAGTTCATCTAGACAGCCGGACGGTGGCCATGGAAG  1696169

Query  1728     TCGGAATCCGCTAAGGAGTGTGTAACAACTCACCGGCCGAATGAACTAGCCCTGAAAATG  1787
                ||||||||||||||||||||||||||||||||||||||||||||||||||||||||||||
Sbjct  1696168  TCGGAATCCGCTAAGGAGTGTGTAACAACTCACCGGCCGAATGAACTAGCCCTGAAAATG  1696109

Query  1788     GATGGCGCTCAAGCGTGCTACTTATACTTCACCGTGATTGCTGTTT-TGACGCTTTCACG  1846
                ||||||||||||||||||||||||||||||||||||||||||  || ||| |||||||||
Sbjct  1696108  GATGGCGCTCAAGCGTGCTACTTATACTTCACCGTGATTGCTAATTATGATGCTTTCACG  1696049

Query  1847     AGTAGGCAGGCGTGGAGGTCAGTGACGAAGCCTTTGCTGTAAAGCTGGGTCGAACGGCCT  1906
                ||||||||||||||||||||||||| ||||||||||||||||||||||||||||||||||
Sbjct  1696048  AGTAGGCAGGCGTGGAGGTCAGTGAAGAAGCCTTTGCTGTAAAGCTGGGTCGAACGGCCT  1695989

Query  1907     CTAGTGCAGATCTTGGTGGTAGTAGCAAATATTCAAATGAGAACTTTGAAGACTGAAGTG  1966
                ||||||||||||||||||||||||||||||||||||||||||||||||||||||||||||
Sbjct  1695988  CTAGTGCAGATCTTGGTGGTAGTAGCAAATATTCAAATGAGAACTTTGAAGACTGAAGTG  1695929

Query  1967     GGGAAAGGTTCCATGTCAACAGCAGTTGGACATGGGTTAGTCGATCCTAAGAGATGGGGA  2026
                ||||||||||||||||||||||||||||||||||||||||||||||||||||||||||||
Sbjct  1695928  GGGAAAGGTTCCATGTCAACAGCAGTTGGACATGGGTTAGTCGATCCTAAGAGATGGGGA  1695869

Query  2027     AGCTCCGTTTCAACGTGCTTGATTTTTCAGGCCAGCCATCGAAAGGGAATCCGGTTAAAA  2086
                ||||||||||||| | || ||||||||||||||  |||||||||||||||||||||||||
Sbjct  1695868  AGCTCCGTTTCAAAGCGCCTGATTTTTCAGGCCTACCATCGAAAGGGAATCCGGTTAAAA  1695809

Query  2087     TTCCGGAACTTGGATATGGATTCTTCACGGCAACGTAACTGAATGTGGAGACGTCGGCGT  2146
                ||||||||||||||||||||||||||||||||||||||||||||||||||||||||||||
Sbjct  1695808  TTCCGGAACTTGGATATGGATTCTTCACGGCAACGTAACTGAATGTGGAGACGTCGGCGT  1695749

Query  2147     GAGCCCTGGGAGGAGTTATCTTTTCTTCTTAACAGCTTATCACCCTGGAATTGGTTTATC  2206
                ||||||||||||||||||||||||||||||||||||||||||||||||||||||||||||
Sbjct  1695748  GAGCCCTGGGAGGAGTTATCTTTTCTTCTTAACAGCTTATCACCCTGGAATTGGTTTATC  1695689

Query  2207     CGGAGATGGGGTCTTATGGCTGGAAGAGCGCGGTAATTTTGCCGCGTCCGGTGCGCTTAC  2266
                ||||||||||||||||||||||||||||||||||||||||||||||||||||||||| ||
Sbjct  1695688  CGGAGATGGGGTCTTATGGCTGGAAGAGCGCGGTAATTTTGCCGCGTCCGGTGCGCTCAC  1695629

Query  2267     GACGGTCCTTGAAAATCCACAGGAAGGAATAGTTTTCATGCCAAGTCGTACTCATAACCG  2326
                ||||||||||||||||||||||||||||||||||||||||||||||||||||||||||||
Sbjct  1695628  GACGGTCCTTGAAAATCCACAGGAAGGAATAGTTTTCATGCCAAGTCGTACTCATAACCG  1695569

Query  2327     CAGCAGGTCTCCAAGGTTAACAGCCTCTAGTTGATAGAATAATGTAGATAAGGGAAGTCG  2386
                |||||||||||| |||||||||||||||||||||||||||||||||||||||||||||||
Sbjct  1695568  CAGCAGGTCTCCTAGGTTAACAGCCTCTAGTTGATAGAATAATGTAGATAAGGGAAGTCG  1695509

Query  2387     GCAAAATAGATCCGTAACTTCGGGATAAGGATTGGCTCTAAGGATCGGGTGTCTTGGGCC  2446
                ||||||||||||||||||||||||||||||||||||||||||||||||||||||||||||
Sbjct  1695508  GCAAAATAGATCCGTAACTTCGGGATAAGGATTGGCTCTAAGGATCGGGTGTCTTGGGCC  1695449

Query  2447     TTGTGTAGACGCGGCGGTGACTGTTGGCGGGCTGTTTCACGACGGACTGCTGGTGGATGC  2506
                ||| |||||||||| || ||||| |||||||||||||   ||||||||||||  ||| ||
Sbjct  1695448  TTGCGTAGACGCGGTGGCGACTGGTGGCGGGCTGTTTTCGGACGGACTGCTGCCGGACGC  1695389

Query  2507     TGCTGTAGACACGCTTGGTAGGTCTTTATGGCCGTCCGGGGCACGTTTAACGATCAACTT  2566
                 ||||||||||||||||||||||  || || |||||||||||||| ||||||||||||||
Sbjct  1695388  CGCTGTAGACACGCTTGGTAGGTACTTGTGACCGTCCGGGGCACGCTTAACGATCAACTT  1695329

Query  2567     AGAACTGGTACGGACAAGGGGAAT  2590
                ||||||||||||||||||||||||
Sbjct  1695328  AGAACTGGTACGGACAAGGGGAAT  1695305


 Score = 3973 bits (2151),  Expect = 0.0
 Identities = 2461/2604 (95%), Gaps = 47/2604 (2%)
 Strand=Plus/Minus

Query  1        CAAGGTTTCCGTAGGTGAACCTGCGGAAGGATCATTACTGATTTGCTTAATTGCACCACA  60
                ||||||||||||||||||||||||||||||||||||||||||||||||||||||||||||
Sbjct  1707998  CAAGGTTTCCGTAGGTGAACCTGCGGAAGGATCATTACTGATTTGCTTAATTGCACCACA  1707939

Query  61       TGTGTTTTTCTTTGAAACAAACTTGCTTTGGCGGTGGG---CCC-AGCCT-GCCGCCAGA  115
                |||||||||| ||||| | ||| ||||||||||| |||   ||| || || |||||||||
Sbjct  1707938  TGTGTTTTTCATTGAA-C-AAC-TGCTTTGGCGGGGGGACACCCTAGTCTCGCCGCCAGA  1707882

Query  116      GGTCTAAACTTACAAC-CAATTTTTTATCAACTTGTCACACCAGATTATTACTAATAGTC  174
                ||||  ||| || |||  || |||||||  ||  |||| | | ||||| |||||||||||
Sbjct  1707881  GGTCACAAC-TA-AACAAAACTTTTTAT-TACCAGTCA-AAC-GATTA-TACTAATAGTC  1707828

Query  175      AAAACTTTCAACAACGGATCTCTTGGTTCTCGCATCGATGAAGAACGCAGCGAAATGCGA  234
                ||||||||||||||||||||||||||||||||||||||||||||||||||||||||||||
Sbjct  1707827  AAAACTTTCAACAACGGATCTCTTGGTTCTCGCATCGATGAAGAACGCAGCGAAATGCGA  1707768

Query  235      TACGTAATATGAATTGCAGATATTCGTGAATCATCGAATCTTTGAACGCACATTGCGCCC  294
                ||||||||||||||||||||||||||||||||||||||||||||||||||||||||||||
Sbjct  1707767  TACGTAATATGAATTGCAGATATTCGTGAATCATCGAATCTTTGAACGCACATTGCGCCC  1707708

Query  295      TCTGGTATTCCGGAGGGCATGCCTGTTTGAGCGTCGTTTCTCCCTCAAACCGCTGGGTTT  354
                | |||||||||  |||||||||||||||||||||| |||||||||||| || | ||||||
Sbjct  1707707  TTTGGTATTCCAAAGGGCATGCCTGTTTGAGCGTCATTTCTCCCTCAAGCCCCCGGGTTT  1707648

Query  355      GGTGTTGAGCAATACGACTTGGGTTTGCTTGAAAGACGGTA-GTGGTAAGGCGGGATCGC  413
                |||||||||||||||| ||| |||||| |||||||||| || ||||  || |   ||   
Sbjct  1707647  GGTGTTGAGCAATACG-CTTCGGTTTGTTTGAAAGACG-TACGTGG--AGAC--TAT--A  1707596

Query  414      TTTGACAATGGCTTAGG-TCTAACCAAAAACATTGCTTGCGGCGGTAACGTCCACCACGT  472
                || | |   | |||||| ||| |||||||||   |||||  || ||   | |||||||  
Sbjct  1707595  TTAG-C---GACTTAGGTTCT-ACCAAAAAC---GCTTG-TGCAGT-CGGCCCACCAC--  1707548

Query  473      ATATCTTCAAACTTT-GACCTCAAATCAGGTAGGACTACCCGCTGAACTTAAGCATATCA  531
                |  | ||| |||||| ||||||||||||||||||||||||||||||||||||||||||||
Sbjct  1707547  AGCTTTTCTAACTTTTGACCTCAAATCAGGTAGGACTACCCGCTGAACTTAAGCATATCA  1707488

Query  532      ATAAGCGGAGGAAAAGAAACCAACAGGGATTGCCTCAGTAGCGGCGAGTGAAGCGGCAAA  591
                ||||||||||||||||||||||||||||||||||| ||||||||||||||||||||||||
Sbjct  1707487  ATAAGCGGAGGAAAAGAAACCAACAGGGATTGCCTTAGTAGCGGCGAGTGAAGCGGCAAA  1707428

Query  592      AGCTCAAATTTGAAATCTGGCGTCTTT-GGCGTCCGAGTTGTAATTTGAAGAAGGTATCT  650
                ||||||||||||||||||||| |||||  | |||||||||||||||||||||||||||||
Sbjct  1707427  AGCTCAAATTTGAAATCTGGC-TCTTTCAGAGTCCGAGTTGTAATTTGAAGAAGGTATCT  1707369

Query  651      TTGGGCCCGGCTCTTGTCTATGTTCCTTGGAACAGGACGTCACAGAGGGTGAGAATCCCG  710
                ||||||| |||||||||||||||| |||||||||| ||||||||||||||||||||||||
Sbjct  1707368  TTGGGCCTGGCTCTTGTCTATGTTTCTTGGAACAGAACGTCACAGAGGGTGAGAATCCCG  1707309

Query  711      TGCGATGAGATGACCCGGGTCTGTGTAAAGTTCCTTCGACGAGTCGAGTTGTTTGGGAAT  770
                |||||||||||||||| |||| ||||||||||||||||||||||||||||||||||||||
Sbjct  1707308  TGCGATGAGATGACCCAGGTCCGTGTAAAGTTCCTTCGACGAGTCGAGTTGTTTGGGAAT  1707249

Query  771      GCAGCTCTAAGTGGGTGGTAAATTCCATCTAAAGCTAAATATTGGCGAGAGACCGATAGC  830
                ||||||||||||||||||||||||||||||||||||||||||||||||||||||||||||
Sbjct  1707248  GCAGCTCTAAGTGGGTGGTAAATTCCATCTAAAGCTAAATATTGGCGAGAGACCGATAGC  1707189

Query  831      GAACAAGTACAGTGATGGAAAGATGAAAAGAACTTTGAAAAGAGAGTGAAAAAGTACGTG  890
                ||||||||||||||||||||||||||||||||||||||||||||||||||||||||||||
Sbjct  1707188  GAACAAGTACAGTGATGGAAAGATGAAAAGAACTTTGAAAAGAGAGTGAAAAAGTACGTG  1707129

Query  891      AAATTGTTGAAAGGGAAGGGCTTGAGATCAGACTTGGTATTTTGCATGCTGCT-CTCTCG  949
                ||||||||||||||||||||||||||||||||||||| |||||||||| |||| || |||
Sbjct  1707128  AAATTGTTGAAAGGGAAGGGCTTGAGATCAGACTTGGCATTTTGCATGTTGCTTCT-TCG  1707070

Query  950      GGGGCGGCCGCTGCGGTTTACCGGGCCAGCATCGGTTTGGAGCGGCAGGATAATGGCGGA  1009
                ||||||||| |||||||||  |||||||||||| |||||| |||| |||| ||| |||  
Sbjct  1707069  GGGGCGGCCTCTGCGGTTTGTCGGGCCAGCATCAGTTTGG-GCGGTAGGACAATCGCGCG  1707011

Query  1010     GGAATGTGGCACGGCTTCTGCTGTGTGTTATAGCCTCTGACGATACTGCCAGCCTAGACC  1069
                |||| |||||||||| || | ||||||||||||||  ||  |||||||||||||||||| 
Sbjct  1707010  GGAACGTGGCACGGCCTCGGTTGTGTGTTATAGCCCGTGTGGATACTGCCAGCCTAGACT  1706951

Query  1070     GAGGACTGCGGTTTTTAACCTAGGATGTTGGCATAATGATCTTAAGTCGCCCGTCTTGAA  1129
                |||||||||||||| || ||||||||||||||||||||||||||||||||||||||||||
Sbjct  1706950  GAGGACTGCGGTTTATA-CCTAGGATGTTGGCATAATGATCTTAAGTCGCCCGTCTTGAA  1706892

Query  1130     ACACGGACCAAGGAGTCTAACGTCTATGCGAGTGTTTGGGTGTAAAACCCGTACGCGTAA  1189
                ||||||||||||||||||||||||||||||||||||||||||||||||||||||||||||
Sbjct  1706891  ACACGGACCAAGGAGTCTAACGTCTATGCGAGTGTTTGGGTGTAAAACCCGTACGCGTAA  1706832

Query  1190     TGAAAGTGAACGAAGGTGGGGGCCCATT--AGGGTGCACCATCGACCGATCCTGATGTGT  1247
                |||||||||||| ||||||||||||  |   ||||||||||||||||||||||||||| |
Sbjct  1706831  TGAAAGTGAACGTAGGTGGGGGCCCTCTCGGGGGTGCACCATCGACCGATCCTGATGTCT  1706772

Query  1248     TCGGATGGATTTGAGTAAGAGCATAGCTGTTGGGACCCGAAAGATGGTGAACTATGCCTG  1307
                ||||||||||||||||||||||||||||||||||||||||||||||||||||||||||||
Sbjct  1706771  TCGGATGGATTTGAGTAAGAGCATAGCTGTTGGGACCCGAAAGATGGTGAACTATGCCTG  1706712

Query  1308     AATAGGGTGAAGCCAGAGGAAACTCTGGTGGAGGCTCGTAGCGGTTCTGACGTGCAAATC  1367
                ||||||||||||||||||||||||||||||||||||||||||||||||||||||||||||
Sbjct  1706711  AATAGGGTGAAGCCAGAGGAAACTCTGGTGGAGGCTCGTAGCGGTTCTGACGTGCAAATC  1706652

Query  1368     GATCGTCGAATTTGGGTATAGGGGCGAAAGACTAATCGAACCATCTAGTAGCTGGTTCCT  1427
                ||||||||||||||||||||||||||||||||||||||||||||||||||||||||||||
Sbjct  1706651  GATCGTCGAATTTGGGTATAGGGGCGAAAGACTAATCGAACCATCTAGTAGCTGGTTCCT  1706592

Query  1428     GCCGAAGTTTCCCTCAGGATAGCAGAAGCTCGTATCAGTTTTATGAGGTAAAGCGAATGA  1487
                ||||||||||||||||||||||||||||||||||||||||||||||||||||||||||||
Sbjct  1706591  GCCGAAGTTTCCCTCAGGATAGCAGAAGCTCGTATCAGTTTTATGAGGTAAAGCGAATGA  1706532

Query  1488     TTAGAAGTCTTGGGGTTGAAATGACCTTAACTTATTCTCAAACTTTAAATATGTAAGAAG  1547
                |||||||| |||||||||||||||||||||||||||||||||||||||||||||||||||
Sbjct  1706531  TTAGAAGTATTGGGGTTGAAATGACCTTAACTTATTCTCAAACTTTAAATATGTAAGAAG  1706472

Query  1548     TCCTTGTTGCTTAATTGAACGTGGACAATTGAATGAAGAGCTTTTAGTGGGCCATTTTTG  1607
                ||||||||||||||||||||||||||||||||||||||||||||||||||||||||||||
Sbjct  1706471  TCCTTGTTGCTTAATTGAACGTGGACAATTGAATGAAGAGCTTTTAGTGGGCCATTTTTG  1706412

Query  1608     GTAAGCAGAACTGGCGATGCGGGATGAACCGAACGTGAAGTTAAAGTGCCGGAATGCACG  1667
                ||||||||||||||||||||||||||||||||||||||||||||||||||||||||||||
Sbjct  1706411  GTAAGCAGAACTGGCGATGCGGGATGAACCGAACGTGAAGTTAAAGTGCCGGAATGCACG  1706352

Query  1668     CTCATCAGACACCACAAAAGGTGTTAGTTCATCTAGACAGCCGGACGGTGGCCATGGAAG  1727
                ||||||||||||||||||||||||||||||||||||||||||||||||||||||||||||
Sbjct  1706351  CTCATCAGACACCACAAAAGGTGTTAGTTCATCTAGACAGCCGGACGGTGGCCATGGAAG  1706292

Query  1728     TCGGAATCCGCTAAGGAGTGTGTAACAACTCACCGGCCGAATGAACTAGCCCTGAAAATG  1787
                ||||||||||||||||||||||||||||||||||||||||||||||||||||||||||||
Sbjct  1706291  TCGGAATCCGCTAAGGAGTGTGTAACAACTCACCGGCCGAATGAACTAGCCCTGAAAATG  1706232

Query  1788     GATGGCGCTCAAGCGTGCTACTTATACTTCACCGTGATTGCTGTTT-TGACGCTTTCACG  1846
                ||||||||||||||||||||||||||||||||||||||||||  || ||| |||||||||
Sbjct  1706231  GATGGCGCTCAAGCGTGCTACTTATACTTCACCGTGATTGCTAATTATGATGCTTTCACG  1706172

Query  1847     AGTAGGCAGGCGTGGAGGTCAGTGACGAAGCCTTTGCTGTAAAGCTGGGTCGAACGGCCT  1906
                ||||||||||||||||||||||||| ||||||||||||||||||||||||||||||||||
Sbjct  1706171  AGTAGGCAGGCGTGGAGGTCAGTGAAGAAGCCTTTGCTGTAAAGCTGGGTCGAACGGCCT  1706112

Query  1907     CTAGTGCAGATCTTGGTGGTAGTAGCAAATATTCAAATGAGAACTTTGAAGACTGAAGTG  1966
                ||||||||||||||||||||||||||||||||||||||||||||||||||||||||||||
Sbjct  1706111  CTAGTGCAGATCTTGGTGGTAGTAGCAAATATTCAAATGAGAACTTTGAAGACTGAAGTG  1706052

Query  1967     GGGAAAGGTTCCATGTCAACAGCAGTTGGACATGGGTTAGTCGATCCTAAGAGATGGGGA  2026
                ||||||||||||||||||||||||||||||||||||||||||||||||||||||||||||
Sbjct  1706051  GGGAAAGGTTCCATGTCAACAGCAGTTGGACATGGGTTAGTCGATCCTAAGAGATGGGGA  1705992

Query  2027     AGCTCCGTTTCAACGTGCTTGATTTTTCAGGCCAGCCATCGAAAGGGAATCCGGTTAAAA  2086
                ||||||||||||| | || ||||||||||||||  |||||||||||||||||||||||||
Sbjct  1705991  AGCTCCGTTTCAAAGCGCCTGATTTTTCAGGCCTACCATCGAAAGGGAATCCGGTTAAAA  1705932

Query  2087     TTCCGGAACTTGGATATGGATTCTTCACGGCAACGTAACTGAATGTGGAGACGTCGGCGT  2146
                ||||||||||||||||||||||||||||||||||||||||||||||||||||||||||||
Sbjct  1705931  TTCCGGAACTTGGATATGGATTCTTCACGGCAACGTAACTGAATGTGGAGACGTCGGCGT  1705872

Query  2147     GAGCCCTGGGAGGAGTTATCTTTTCTTCTTAACAGCTTATCACCCTGGAATTGGTTTATC  2206
                ||||||||||||||||||||||||||||||||||||||||||||||||||||||||||||
Sbjct  1705871  GAGCCCTGGGAGGAGTTATCTTTTCTTCTTAACAGCTTATCACCCTGGAATTGGTTTATC  1705812

Query  2207     CGGAGATGGGGTCTTATGGCTGGAAGAGCGCGGTAATTTTGCCGCGTCCGGTGCGCTTAC  2266
                ||||||||||||||||||||||||||||||||||||||||||||||||||||||||| ||
Sbjct  1705811  CGGAGATGGGGTCTTATGGCTGGAAGAGCGCGGTAATTTTGCCGCGTCCGGTGCGCTCAC  1705752

Query  2267     GACGGTCCTTGAAAATCCACAGGAAGGAATAGTTTTCATGCCAAGTCGTACTCATAACCG  2326
                ||||||||||||||||||||||||||||||||||||||||||||||||||||||||||||
Sbjct  1705751  GACGGTCCTTGAAAATCCACAGGAAGGAATAGTTTTCATGCCAAGTCGTACTCATAACCG  1705692

Query  2327     CAGCAGGTCTCCAAGGTTAACAGCCTCTAGTTGATAGAATAATGTAGATAAGGGAAGTCG  2386
                |||||||||||| |||||||||||||||||||||||||||||||||||||||||||||||
Sbjct  1705691  CAGCAGGTCTCCTAGGTTAACAGCCTCTAGTTGATAGAATAATGTAGATAAGGGAAGTCG  1705632

Query  2387     GCAAAATAGATCCGTAACTTCGGGATAAGGATTGGCTCTAAGGATCGGGTGTCTTGGGCC  2446
                ||||||||||||||||||||||||||||||||||||||||||||||||||||||||||||
Sbjct  1705631  GCAAAATAGATCCGTAACTTCGGGATAAGGATTGGCTCTAAGGATCGGGTGTCTTGGGCC  1705572

Query  2447     TTGTGTAGACGCGGCGGTGACTGTTGGCGGGCTGTTTCACGACGGACTGCTGGTGGATGC  2506
                ||| |||||||||| || ||||| |||||||||||||   ||||||||||||  ||| ||
Sbjct  1705571  TTGCGTAGACGCGGTGGCGACTGGTGGCGGGCTGTTTTCGGACGGACTGCTGCCGGACGC  1705512

Query  2507     TGCTGTAGACACGCTTGGTAGGTCTTTATGGCCGTCCGGGGCACGTTTAACGATCAACTT  2566
                 ||||||||||||||||||||||  || || |||||||||||||| ||||||||||||||
Sbjct  1705511  CGCTGTAGACACGCTTGGTAGGTACTTGTGACCGTCCGGGGCACGCTTAACGATCAACTT  1705452

Query  2567     AGAACTGGTACGGACAAGGGGAAT  2590
                ||||||||||||||||||||||||
Sbjct  1705451  AGAACTGGTACGGACAAGGGGAAT  1705428


 Score = 3962 bits (2145),  Expect = 0.0
 Identities = 2457/2601 (94%), Gaps = 48/2601 (2%)
 Strand=Plus/Minus

Query  1        CAAGGTTTCCGTAGGTGAACCTGCGGAAGGATCATTACTGATTTGCTTAATTGCACCACA  60
                ||||||||||||||||||||||||||||||||||||||||||||||||||||||||||||
Sbjct  1667533  CAAGGTTTCCGTAGGTGAACCTGCGGAAGGATCATTACTGATTTGCTTAATTGCACCACA  1667474

Query  61       TGTGTTTTTCTTTGAAACAAACTTGCTTTGGCGGTGGG-CCCAGCCT-GCCGCCAGAGGT  118
                ||||||||||  |||| | | | ||||||||||| ||| ||||| || ||||||||||||
Sbjct  1667473  TGTGTTTTTCACTGAA-C-AGC-TGCTTTGGCGGGGGGACCCAGTCTCGCCGCCAGAGGT  1667417

Query  119      CTAAACTTACAACC-AATTTTTTATCAACTTGTCACACCAGATTATTACTAATAGTCAAA  177
                |  ||| || |||| || |||||||  ||  |||| | | ||||| ||||||||||||||
Sbjct  1667416  CACAAC-TA-AACCAAACTTTTTAT-TACCAGTCA-AAC-GATTA-TACTAATAGTCAAA  1667363

Query  178      ACTTTCAACAACGGATCTCTTGGTTCTCGCATCGATGAAGAACGCAGCGAAATGCGATAC  237
                ||||||||||||||||||||||||||||||||||||||||||||||||||||||||||||
Sbjct  1667362  ACTTTCAACAACGGATCTCTTGGTTCTCGCATCGATGAAGAACGCAGCGAAATGCGATAC  1667303

Query  238      GTAATATGAATTGCAGATATTCGTGAATCATCGAATCTTTGAACGCACATTGCGCCCTCT  297
                |||||||||||||||||||||||||||||||||||||||||||||||||||||||||| |
Sbjct  1667302  GTAATATGAATTGCAGATATTCGTGAATCATCGAATCTTTGAACGCACATTGCGCCCTTT  1667243

Query  298      GGTATTCCGGAGGGCATGCCTGTTTGAGCGTCGTTTCTCCCTCAAACCGCTGGGTTTGGT  357
                ||||||||  |||||||||||||||||||||| |||||||||||| || | |||||||||
Sbjct  1667242  GGTATTCCAAAGGGCATGCCTGTTTGAGCGTCATTTCTCCCTCAAGCC-CCGGGTTTGGT  1667184

Query  358      GTTGAGCAATACGACTTGGGTTTGCTTGAAAGACGGTA-GTGGTAAGGCGGGATCGCTTT  416
                ||||||||||||| |   |||||| |||||||||| || ||||  || |   ||   || 
Sbjct  1667183  GTTGAGCAATACG-C--CGGTTTGTTTGAAAGACG-TACGTGG--AGAC--TAT--ATTA  1667134

Query  417      GACAATGGCTTAGG-TCTAACCAAAAACATTGCTTGCGGCGGTAACGTCCACCACGTATA  475
                | |   | |||||| ||| ||| |||||   |||||  || ||   | |||||||  |  
Sbjct  1667133  G-C---GACTTAGGTTCT-ACC-AAAAC---GCTTG-TGCAGT-CGGCCCACCAC--AGC  1667087

Query  476      TCTTCAAACTTT-GACCTCAAATCAGGTAGGACTACCCGCTGAACTTAAGCATATCAATA  534
                | ||| |||||| |||||||||||||||||||||||||||||||||||||||||||||||
Sbjct  1667086  TTTTCTAACTTTTGACCTCAAATCAGGTAGGACTACCCGCTGAACTTAAGCATATCAATA  1667027

Query  535      AGCGGAGGAAAAGAAACCAACAGGGATTGCCTCAGTAGCGGCGAGTGAAGCGGCAAAAGC  594
                |||||||||||||||||||||||||||||||| |||||||||||||||||||||||||||
Sbjct  1667026  AGCGGAGGAAAAGAAACCAACAGGGATTGCCTTAGTAGCGGCGAGTGAAGCGGCAAAAGC  1666967

Query  595      TCAAATTTGAAATCTGGCGTCTTT-GGCGTCCGAGTTGTAATTTGAAGAAGGTATCTTTG  653
                |||||||||||||||||| |||||  | ||||||||||||||||||||||||||||||||
Sbjct  1666966  TCAAATTTGAAATCTGGC-TCTTTCAGAGTCCGAGTTGTAATTTGAAGAAGGTATCTTTG  1666908

Query  654      GGCCCGGCTCTTGTCTATGTTCCTTGGAACAGGACGTCACAGAGGGTGAGAATCCCGTGC  713
                |||| |||||||||||||||| |||||||||| |||||||||||||||||||||||||||
Sbjct  1666907  GGCCTGGCTCTTGTCTATGTTTCTTGGAACAGAACGTCACAGAGGGTGAGAATCCCGTGC  1666848

Query  714      GATGAGATGACCCGGGTCTGTGTAAAGTTCCTTCGACGAGTCGAGTTGTTTGGGAATGCA  773
                ||||||||||||| |||| |||||||||||||||||||||||||||||||||||||||||
Sbjct  1666847  GATGAGATGACCCAGGTCCGTGTAAAGTTCCTTCGACGAGTCGAGTTGTTTGGGAATGCA  1666788

Query  774      GCTCTAAGTGGGTGGTAAATTCCATCTAAAGCTAAATATTGGCGAGAGACCGATAGCGAA  833
                ||||||||||||||||||||||||||||||||||||||||||||||||||||||||||||
Sbjct  1666787  GCTCTAAGTGGGTGGTAAATTCCATCTAAAGCTAAATATTGGCGAGAGACCGATAGCGAA  1666728

Query  834      CAAGTACAGTGATGGAAAGATGAAAAGAACTTTGAAAAGAGAGTGAAAAAGTACGTGAAA  893
                ||||||||||||||||||||||||||||||||||||||||||||||||||||||||||||
Sbjct  1666727  CAAGTACAGTGATGGAAAGATGAAAAGAACTTTGAAAAGAGAGTGAAAAAGTACGTGAAA  1666668

Query  894      TTGTTGAAAGGGAAGGGCTTGAGATCAGACTTGGTATTTTGCATGCTGCT-CTCTCGGGG  952
                |||||||||||||||||||||||||||||||||| |||||||||| |||| || ||||||
Sbjct  1666667  TTGTTGAAAGGGAAGGGCTTGAGATCAGACTTGGCATTTTGCATGTTGCTTCT-TCGGGG  1666609

Query  953      GCGGCCGCTGCGGTTTACCGGGCCAGCATCGGTTTGGAGCGGCAGGATAATGGCGGAGGA  1012
                |||||| |||||||||  |||||||||||| |||||| |||| |||| ||| |||  |||
Sbjct  1666608  GCGGCCTCTGCGGTTTGTCGGGCCAGCATCAGTTTGG-GCGGTAGGACAATCGCGCGGGA  1666550

Query  1013     ATGTGGCACGGCTTCTGCTGTGTGTTATAGCCTCTGACGATACTGCCAGCCTAGACCGAG  1072
                | |||||||||| || | ||||||||||||||  ||  |||||||||||||||||| |||
Sbjct  1666549  ACGTGGCACGGCCTCGGTTGTGTGTTATAGCCCGTGTGGATACTGCCAGCCTAGACTGAG  1666490

Query  1073     GACTGCGGTTTTTAACCTAGGATGTTGGCATAATGATCTTAAGTCGCCCGTCTTGAAACA  1132
                ||||||||||| || |||||||||||||||||||||||||||||||||||||||||||||
Sbjct  1666489  GACTGCGGTTTATA-CCTAGGATGTTGGCATAATGATCTTAAGTCGCCCGTCTTGAAACA  1666431

Query  1133     CGGACCAAGGAGTCTAACGTCTATGCGAGTGTTTGGGTGTAAAACCCGTACGCGTAATGA  1192
                ||||||||||||||||||||||||||||||||||||||||||||||||||||||||||||
Sbjct  1666430  CGGACCAAGGAGTCTAACGTCTATGCGAGTGTTTGGGTGTAAAACCCGTACGCGTAATGA  1666371

Query  1193     AAGTGAACGAAGGTGGGGGCCCATT--AGGGTGCACCATCGACCGATCCTGATGTGTTCG  1250
                ||||||||| ||||||||||||  |   ||||||||||||||||||||||||||| ||||
Sbjct  1666370  AAGTGAACGTAGGTGGGGGCCCTCTCGGGGGTGCACCATCGACCGATCCTGATGTCTTCG  1666311

Query  1251     GATGGATTTGAGTAAGAGCATAGCTGTTGGGACCCGAAAGATGGTGAACTATGCCTGAAT  1310
                ||||||||||||||||||||||||||||||||||||||||||||||||||||||||||||
Sbjct  1666310  GATGGATTTGAGTAAGAGCATAGCTGTTGGGACCCGAAAGATGGTGAACTATGCCTGAAT  1666251

Query  1311     AGGGTGAAGCCAGAGGAAACTCTGGTGGAGGCTCGTAGCGGTTCTGACGTGCAAATCGAT  1370
                ||||||||||||||||||||||||||||||||||||||||||||||||||||||||||||
Sbjct  1666250  AGGGTGAAGCCAGAGGAAACTCTGGTGGAGGCTCGTAGCGGTTCTGACGTGCAAATCGAT  1666191

Query  1371     CGTCGAATTTGGGTATAGGGGCGAAAGACTAATCGAACCATCTAGTAGCTGGTTCCTGCC  1430
                ||||||||||||||||||||||||||||||||||||||||||||||||||||||||||||
Sbjct  1666190  CGTCGAATTTGGGTATAGGGGCGAAAGACTAATCGAACCATCTAGTAGCTGGTTCCTGCC  1666131

Query  1431     GAAGTTTCCCTCAGGATAGCAGAAGCTCGTATCAGTTTTATGAGGTAAAGCGAATGATTA  1490
                ||||||||||||||||||||||||||||||||||||||||||||||||||||||||||||
Sbjct  1666130  GAAGTTTCCCTCAGGATAGCAGAAGCTCGTATCAGTTTTATGAGGTAAAGCGAATGATTA  1666071

Query  1491     GAAGTCTTGGGGTTGAAATGACCTTAACTTATTCTCAAACTTTAAATATGTAAGAAGTCC  1550
                ||||| ||||||||||||||||||||||||||||||||||||||||||||||||||||||
Sbjct  1666070  GAAGTATTGGGGTTGAAATGACCTTAACTTATTCTCAAACTTTAAATATGTAAGAAGTCC  1666011

Query  1551     TTGTTGCTTAATTGAACGTGGACAATTGAATGAAGAGCTTTTAGTGGGCCATTTTTGGTA  1610
                ||||||||||||||||||||||||||||||||||||||||||||||||||||||||||||
Sbjct  1666010  TTGTTGCTTAATTGAACGTGGACAATTGAATGAAGAGCTTTTAGTGGGCCATTTTTGGTA  1665951

Query  1611     AGCAGAACTGGCGATGCGGGATGAACCGAACGTGAAGTTAAAGTGCCGGAATGCACGCTC  1670
                ||||||||||||||||||||||||||||||||||||||||||||||||||||||||||||
Sbjct  1665950  AGCAGAACTGGCGATGCGGGATGAACCGAACGTGAAGTTAAAGTGCCGGAATGCACGCTC  1665891

Query  1671     ATCAGACACCACAAAAGGTGTTAGTTCATCTAGACAGCCGGACGGTGGCCATGGAAGTCG  1730
                ||||||||||||||||||||||||||||||||||||||||||||||||||||||||||||
Sbjct  1665890  ATCAGACACCACAAAAGGTGTTAGTTCATCTAGACAGCCGGACGGTGGCCATGGAAGTCG  1665831

Query  1731     GAATCCGCTAAGGAGTGTGTAACAACTCACCGGCCGAATGAACTAGCCCTGAAAATGGAT  1790
                ||||||||||||||||||||||||||||||||||||||||||||||||||||||||||||
Sbjct  1665830  GAATCCGCTAAGGAGTGTGTAACAACTCACCGGCCGAATGAACTAGCCCTGAAAATGGAT  1665771

Query  1791     GGCGCTCAAGCGTGCTACTTATACTTCACCGTGATTGCTGTTT-TGACGCTTTCACGAGT  1849
                |||||||||||||||||||||||||||||||||||||||  || ||| ||||||||||||
Sbjct  1665770  GGCGCTCAAGCGTGCTACTTATACTTCACCGTGATTGCTAATTATGATGCTTTCACGAGT  1665711

Query  1850     AGGCAGGCGTGGAGGTCAGTGACGAAGCCTTTGCTGTAAAGCTGGGTCGAACGGCCTCTA  1909
                |||||||||||||||||||||| |||||||||||||||||||||||||||||||||||||
Sbjct  1665710  AGGCAGGCGTGGAGGTCAGTGAAGAAGCCTTTGCTGTAAAGCTGGGTCGAACGGCCTCTA  1665651

Query  1910     GTGCAGATCTTGGTGGTAGTAGCAAATATTCAAATGAGAACTTTGAAGACTGAAGTGGGG  1969
                ||||||||||||||||||||||||||||||||||||||||||||||||||||||||||||
Sbjct  1665650  GTGCAGATCTTGGTGGTAGTAGCAAATATTCAAATGAGAACTTTGAAGACTGAAGTGGGG  1665591

Query  1970     AAAGGTTCCATGTCAACAGCAGTTGGACATGGGTTAGTCGATCCTAAGAGATGGGGAAGC  2029
                ||||||||||||||||||||||||||||||||||||||||||||||||||||||||||||
Sbjct  1665590  AAAGGTTCCATGTCAACAGCAGTTGGACATGGGTTAGTCGATCCTAAGAGATGGGGAAGC  1665531

Query  2030     TCCGTTTCAACGTGCTTGATTTTTCAGGCCAGCCATCGAAAGGGAATCCGGTTAAAATTC  2089
                |||||||||| | || ||||||||||||||  ||||||||||||||||||||||||||||
Sbjct  1665530  TCCGTTTCAAAGCGCCTGATTTTTCAGGCCTACCATCGAAAGGGAATCCGGTTAAAATTC  1665471

Query  2090     CGGAACTTGGATATGGATTCTTCACGGCAACGTAACTGAATGTGGAGACGTCGGCGTGAG  2149
                ||||||||||||||||||||||||||||||||||||||||||||||||||||||||||||
Sbjct  1665470  CGGAACTTGGATATGGATTCTTCACGGCAACGTAACTGAATGTGGAGACGTCGGCGTGAG  1665411

Query  2150     CCCTGGGAGGAGTTATCTTTTCTTCTTAACAGCTTATCACCCTGGAATTGGTTTATCCGG  2209
                ||||||||||||||||||||||||||||||||||||||||||||||||||||||||||||
Sbjct  1665410  CCCTGGGAGGAGTTATCTTTTCTTCTTAACAGCTTATCACCCTGGAATTGGTTTATCCGG  1665351

Query  2210     AGATGGGGTCTTATGGCTGGAAGAGCGCGGTAATTTTGCCGCGTCCGGTGCGCTTACGAC  2269
                |||||||||||||||||||||||||||||||||||||||||||||||||||||| |||||
Sbjct  1665350  AGATGGGGTCTTATGGCTGGAAGAGCGCGGTAATTTTGCCGCGTCCGGTGCGCTCACGAC  1665291

Query  2270     GGTCCTTGAAAATCCACAGGAAGGAATAGTTTTCATGCCAAGTCGTACTCATAACCGCAG  2329
                ||||||||||||||||||||||||||||||||||||||||||||||||||||||||||||
Sbjct  1665290  GGTCCTTGAAAATCCACAGGAAGGAATAGTTTTCATGCCAAGTCGTACTCATAACCGCAG  1665231

Query  2330     CAGGTCTCCAAGGTTAACAGCCTCTAGTTGATAGAATAATGTAGATAAGGGAAGTCGGCA  2389
                ||||||||| ||||||||||||||||||||||||||||||||||||||||||||||||||
Sbjct  1665230  CAGGTCTCCTAGGTTAACAGCCTCTAGTTGATAGAATAATGTAGATAAGGGAAGTCGGCA  1665171

Query  2390     AAATAGATCCGTAACTTCGGGATAAGGATTGGCTCTAAGGATCGGGTGTCTTGGGCCTTG  2449
                ||||||||||||||||||||||||||||||||||||||||||||||||||||||||||||
Sbjct  1665170  AAATAGATCCGTAACTTCGGGATAAGGATTGGCTCTAAGGATCGGGTGTCTTGGGCCTTG  1665111

Query  2450     TGTAGACGCGGCGGTGACTGTTGGCGGGCTGTTTCACGACGGACTGCTGGTGGATGCTGC  2509
                 |||||||||| || ||||| |||||||||||||   ||||||||||||  ||| || ||
Sbjct  1665110  CGTAGACGCGGTGGCGACTGGTGGCGGGCTGTTTTCGGACGGACTGCTGCCGGACGCCGC  1665051

Query  2510     TGTAGACACGCTTGGTAGGTCTTTATGGCCGTCCGGGGCACGTTTAACGATCAACTTAGA  2569
                ||||||||||||||||||||  || || |||||||||||||| |||||||||||||||||
Sbjct  1665050  TGTAGACACGCTTGGTAGGTACTTGTGACCGTCCGGGGCACGCTTAACGATCAACTTAGA  1664991

Query  2570     ACTGGTACGGACAAGGGGAAT  2590
                |||||||||||||||||||||
Sbjct  1664990  ACTGGTACGGACAAGGGGAAT  1664970


>WUJJ01000645.1 Candida sp. LN1 LN_645, whole genome shotgun sequence
Length=9991

 Score = 3925 bits (2125),  Expect = 0.0
 Identities = 2453/2606 (94%), Gaps = 44/2606 (2%)
 Strand=Plus/Minus

Query  1     CAAGGTTTCCGTAGGTGAACCTGCGGAAGGATCATTACTGATTTGCTTAATTGCACCACA  60
             ||||||||||||||||||||||||||||||||||||||||||||||||||||||||||||
Sbjct  6023  CAAGGTTTCCGTAGGTGAACCTGCGGAAGGATCATTACTGATTTGCTTAATTGCACCACA  5964

Query  61    TGTGTTTTTCTTTGAAACAAACTTGCTTTGGCGGTGGG-CCCAGCCTGCCGCCAGAGGTC  119
             |||||||||  ||| |||||| || |||||| || |||  | | ||| ||||||||||| 
Sbjct  5963  TGTGTTTTTTATTG-AACAAA-TTTCTTTGGTGGCGGGAGCAATCCTACCGCCAGAGGT-  5907

Query  120   TA-AACTTACAACC-AATTTTTTATCAACTTGTCACACCAGATT-ATTACT--AATAGTC  174
             || ||| || |||| || |||||||  ||  |||| ||  |||| |||| |  |||||||
Sbjct  5906  TATAAC-TA-AACCAAACTTTTTATTTAC-AGTCAAACTTGATTTATTATTACAATAGTC  5850

Query  175   AAAACTTTCAACAACGGATCTCTTGGTTCTCGCATCGATGAAGAACGCAGCGAAATGCGA  234
             ||||||||||||||||||||||||||||||||||||||||||||||||||||||||||||
Sbjct  5849  AAAACTTTCAACAACGGATCTCTTGGTTCTCGCATCGATGAAGAACGCAGCGAAATGCGA  5790

Query  235   TACGTAATATGAATTGCAGATATTCGTGAATCATCGAATCTTTGAACGCACATTGCGCCC  294
             ||||||||||||||||||||||||||||||||||||||||||||||||||||||||||||
Sbjct  5789  TACGTAATATGAATTGCAGATATTCGTGAATCATCGAATCTTTGAACGCACATTGCGCCC  5730

Query  295   TCTGGTATTCCGGAGGGCATGCCTGTTTGAGCGTCGTTTCTCCCTCAAACCGCTGGGTTT  354
             | |||||||||  |||||||||||||||||||||| ||||||||||||||| | ||||||
Sbjct  5729  TTTGGTATTCCAAAGGGCATGCCTGTTTGAGCGTCATTTCTCCCTCAAACCCCCGGGTTT  5670

Query  355   GGTGTTGAGCAATACGACTTGGGTTTGCTTGAAAGACGGTA-GTGGTAAGGCGGGATCGC  413
             |||||||||||||||| | | |||||| ||||||||   || |||| ||  |   ||   
Sbjct  5669  GGTGTTGAGCAATACG-C-TAGGTTTGTTTGAAAGAATTTACGTGG-AA-AC-TTAT---  5618

Query  414   TTTGACAATGGCTTAGGTCTAACCAAAAACATTGCTTGCGGCGGTAACGTCCACCAC-GT  472
             ||| | |  | ||||||| || |||||| |   ||||     | ||  | |||||||  |
Sbjct  5617  TTT-A-AGCGACTTAGGTTTATCCAAAA-C---GCTTATTTTGCTAGTGGCCACCACAAT  5564

Query  473   ATATCTTCA-AACTTTGACCTCAAATCAGGTAGGACTACCCGCTGAACTTAAGCATATCA  531
              ||| |||| ||||||||||||||||||||||||||||||||||||||||||||||||||
Sbjct  5563  TTAT-TTCATAACTTTGACCTCAAATCAGGTAGGACTACCCGCTGAACTTAAGCATATCA  5505

Query  532   ATAAGCGGAGGAAAAGAAACCAACAGGGATTGCCTCAGTAGCGGCGAGTGAAGCGGCAAA  591
             ||||||||||||||||||||||||||||||||||| ||||||||||||||||||||||||
Sbjct  5504  ATAAGCGGAGGAAAAGAAACCAACAGGGATTGCCTTAGTAGCGGCGAGTGAAGCGGCAAA  5445

Query  592   AGCTCAAATTTGAAATCTGGCGTCTTT-GGCGTCCGAGTTGTAATTTGAAGAAGGTATCT  650
             ||||||||||||||||||||| |||||  | |||||||||||||||||||||||||||||
Sbjct  5444  AGCTCAAATTTGAAATCTGGC-TCTTTCAGAGTCCGAGTTGTAATTTGAAGAAGGTATCT  5386

Query  651   TTGGGCCCGGCTCTTGTCTATGTTCCTTGGAACAGGACGTCACAGAGGGTGAGAATCCCG  710
             ||||| | |||||||||||||||| |||||||||| ||||||||||||||||||||||||
Sbjct  5385  TTGGGTCTGGCTCTTGTCTATGTTTCTTGGAACAGAACGTCACAGAGGGTGAGAATCCCG  5326

Query  711   TGCGATGAGATGACCCGGGTCTGTGTAAAGTTCCTTCGACGAGTCGAGTTGTTTGGGAAT  770
             ||||||||||||| || || || |||||||||||||||| ||||||||||||||||||||
Sbjct  5325  TGCGATGAGATGATCCAGGCCTATGTAAAGTTCCTTCGAAGAGTCGAGTTGTTTGGGAAT  5266

Query  771   GCAGCTCTAAGTGGGTGGTAAATTCCATCTAAAGCTAAATATTGGCGAGAGACCGATAGC  830
             ||||||||||||||||||||||||||||||||||||||||||||||||||||||||||||
Sbjct  5265  GCAGCTCTAAGTGGGTGGTAAATTCCATCTAAAGCTAAATATTGGCGAGAGACCGATAGC  5206

Query  831   GAACAAGTACAGTGATGGAAAGATGAAAAGAACTTTGAAAAGAGAGTGAAAAAGTACGTG  890
             ||||||||||||||||||||||||||||||||||||||||||||||||||||||||||||
Sbjct  5205  GAACAAGTACAGTGATGGAAAGATGAAAAGAACTTTGAAAAGAGAGTGAAAAAGTACGTG  5146

Query  891   AAATTGTTGAAAGGGAAGGGCTTGAGATCAGACTTGGTATTTTGCATGCTGCT-CTCTCG  949
             |||||||||||||||||||||||||||||||||||||||||||| ||| | || || |||
Sbjct  5145  AAATTGTTGAAAGGGAAGGGCTTGAGATCAGACTTGGTATTTTGTATGTTACTTCT-TCG  5087

Query  950   GGGGCGGCCGCTGCGGTTTACCGGGCCAGCATCGGTTTGGAGCGGCAGGATAATGGCGGA  1009
             |||| |||| || | ||||| |||||||||||| |||||| |||| |||| ||| |||  
Sbjct  5086  GGGGTGGCCTCTACAGTTTATCGGGCCAGCATCAGTTTGG-GCGGTAGGAGAATTGCGTT  5028

Query  1010  GGAATGTGGCACGGCTTCTGCTGTGTGTTATAGCCTCTGACGATACTGCCAGCCTAGACC  1069
             |||||||||||||||||| | |||||||||||||||  | ||||||||||||||||||| 
Sbjct  5027  GGAATGTGGCACGGCTTCGGTTGTGTGTTATAGCCTTCGTCGATACTGCCAGCCTAGACT  4968

Query  1070  GAGGACTGCGGTTTTTAACCTAGGATGTTGGCATAATGATCTTAAGTCGCCCGTCTTGAA  1129
             |||||||||||||| || ||||||||||||||||||||||||||||||||||||||||||
Sbjct  4967  GAGGACTGCGGTTTATA-CCTAGGATGTTGGCATAATGATCTTAAGTCGCCCGTCTTGAA  4909

Query  1130  ACACGGACCAAGGAGTCTAACGTCTATGCGAGTGTTTGGGTGTAAAACCCGTACGCGTAA  1189
             ||||||||||||||||||||||||||||||||||||||||||||||||||||||||||||
Sbjct  4908  ACACGGACCAAGGAGTCTAACGTCTATGCGAGTGTTTGGGTGTAAAACCCGTACGCGTAA  4849

Query  1190  TGAAAGTGAACGAAGGTGGGGGCCCATTAGGGTGCACCATCGACCGATCCTGATGTGTTC  1249
             |||||||||||| |||||||||||| |  ||||||||||||||||||||||||||| |||
Sbjct  4848  TGAAAGTGAACGTAGGTGGGGGCCCGTATGGGTGCACCATCGACCGATCCTGATGTCTTC  4789

Query  1250  GGATGGATTTGAGTAAGAGCATAGCTGTTGGGACCCGAAAGATGGTGAACTATGCCTGAA  1309
             ||||||||||||||||||||||||||||||||||||||||||||||||||||||||||||
Sbjct  4788  GGATGGATTTGAGTAAGAGCATAGCTGTTGGGACCCGAAAGATGGTGAACTATGCCTGAA  4729

Query  1310  TAGGGTGAAGCCAGAGGAAACTCTGGTGGAGGCTCGTAGCGGTTCTGACGTGCAAATCGA  1369
             ||||||||||||||||||||||||||||||||||||||||||||||||||||||||||||
Sbjct  4728  TAGGGTGAAGCCAGAGGAAACTCTGGTGGAGGCTCGTAGCGGTTCTGACGTGCAAATCGA  4669

Query  1370  TCGTCGAATTTGGGTATAGGGGCGAAAGACTAATCGAACCATCTAGTAGCTGGTTCCTGC  1429
             ||||||||||||||||||||||||||||||||||||||||||||||||||||||||||||
Sbjct  4668  TCGTCGAATTTGGGTATAGGGGCGAAAGACTAATCGAACCATCTAGTAGCTGGTTCCTGC  4609

Query  1430  CGAAGTTTCCCTCAGGATAGCAGAAGCTCGTATCAGTTTTATGAGGTAAAGCGAATGATT  1489
             ||||||||||||||||||||||||||||||||||||||||||||||||||||||||||||
Sbjct  4608  CGAAGTTTCCCTCAGGATAGCAGAAGCTCGTATCAGTTTTATGAGGTAAAGCGAATGATT  4549

Query  1490  AGAAGTCTTGGGGTTGAAATGACCTTAACTTATTCTCAAACTTTAAATATGTAAGAAGTC  1549
             |||||| |||||||||||||||||||||||||||||||||||||||||||||||||||||
Sbjct  4548  AGAAGTATTGGGGTTGAAATGACCTTAACTTATTCTCAAACTTTAAATATGTAAGAAGTC  4489

Query  1550  CTTGTTGCTTAATTGAACGTGGACAATTGAATGAAGAGCTTTTAGTGGGCCATTTTTGGT  1609
             ||||||||||||||||||||||||||||||||||||||||||||||||||||||||||||
Sbjct  4488  CTTGTTGCTTAATTGAACGTGGACAATTGAATGAAGAGCTTTTAGTGGGCCATTTTTGGT  4429

Query  1610  AAGCAGAACTGGCGATGCGGGATGAACCGAACGTGAAGTTAAAGTGCCGGAATGCACGCT  1669
             ||||||||||||||||||||||||||||||||||||||||||||||||||||||||||||
Sbjct  4428  AAGCAGAACTGGCGATGCGGGATGAACCGAACGTGAAGTTAAAGTGCCGGAATGCACGCT  4369

Query  1670  CATCAGACACCACAAAAGGTGTTAGTTCATCTAGACAGCCGGACGGTGGCCATGGAAGTC  1729
             ||||||||||||||||||||||||||||||||||||||||||||||||||||||||||||
Sbjct  4368  CATCAGACACCACAAAAGGTGTTAGTTCATCTAGACAGCCGGACGGTGGCCATGGAAGTC  4309

Query  1730  GGAATCCGCTAAGGAGTGTGTAACAACTCACCGGCCGAATGAACTAGCCCTGAAAATGGA  1789
             ||||||||||||||||||||||||||||||||||||||||||||||||||||||||||||
Sbjct  4308  GGAATCCGCTAAGGAGTGTGTAACAACTCACCGGCCGAATGAACTAGCCCTGAAAATGGA  4249

Query  1790  TGGCGCTCAAGCGTGCTACTTATACTTCACCGTGATTGCTG-TTT-TGACGCTTTCACGA  1847
             ||||||||||||||||||||||||||||||||||||||||  ||| ||| ||||||||||
Sbjct  4248  TGGCGCTCAAGCGTGCTACTTATACTTCACCGTGATTGCTAATTTATGATGCTTTCACGA  4189

Query  1848  GTAGGCAGGCGTGGAGGTCAGTGACGAAGCCTTTGCTGTAAAGCTGGGTCGAACGGCCTC  1907
             |||||||||||||||||||||||| |||||||||||||||||||||||||||||||||||
Sbjct  4188  GTAGGCAGGCGTGGAGGTCAGTGAAGAAGCCTTTGCTGTAAAGCTGGGTCGAACGGCCTC  4129

Query  1908  TAGTGCAGATCTTGGTGGTAGTAGCAAATATTCAAATGAGAACTTTGAAGACTGAAGTGG  1967
             ||||||||||||||||||||||||||||||||||||||||||||||||||||||||||||
Sbjct  4128  TAGTGCAGATCTTGGTGGTAGTAGCAAATATTCAAATGAGAACTTTGAAGACTGAAGTGG  4069

Query  1968  GGAAAGGTTCCATGTCAACAGCAGTTGGACATGGGTTAGTCGATCCTAAGAGATGGGGAA  2027
             ||||||||||||||||||||||||||||||||||||||||||||||||||||||||||||
Sbjct  4068  GGAAAGGTTCCATGTCAACAGCAGTTGGACATGGGTTAGTCGATCCTAAGAGATGGGGAA  4009

Query  2028  GCTCCGTTTCAACGTGCTTGATTTTTCAGGCCAGCCATCGAAAGGGAATCCGGTTAAAAT  2087
             |||||||||||| | ||||||||||||| |||  ||||||||||||||||||||||||||
Sbjct  4008  GCTCCGTTTCAAAGCGCTTGATTTTTCAAGCCTACCATCGAAAGGGAATCCGGTTAAAAT  3949

Query  2088  TCCGGAACTTGGATATGGATTCTTCACGGCAACGTAACTGAATGTGGAGACGTCGGCGTG  2147
             ||||||||||||||||||||||||||||| ||||||||||||||||||||||||||| ||
Sbjct  3948  TCCGGAACTTGGATATGGATTCTTCACGGTAACGTAACTGAATGTGGAGACGTCGGCATG  3889

Query  2148  AGCCCTGGGAGGAGTTATCTTTTCTTCTTAACAGCTTATCACCCTGGAATTGGTTTATCC  2207
             |||||| |||||||||||||||||||||||||||||||||||||||||||||||||||||
Sbjct  3888  AGCCCTAGGAGGAGTTATCTTTTCTTCTTAACAGCTTATCACCCTGGAATTGGTTTATCC  3829

Query  2208  GGAGATGGGGTCTTATGGCTGGAAGAGCGCGGTAATTTTGCCGCGTCCGGTGCGCTTACG  2267
             ||||||||||||||||||||||||||||||||||||||||||||||| |||||||| | |
Sbjct  3828  GGAGATGGGGTCTTATGGCTGGAAGAGCGCGGTAATTTTGCCGCGTCTGGTGCGCTCATG  3769

Query  2268  ACGGTCCTTGAAAATCCACAGGAAGGAATAGTTTTCATGCCAAGTCGTACTCATAACCGC  2327
             ||||||||||||||||||||||||||||||||||||||||||||||||||||||||||||
Sbjct  3768  ACGGTCCTTGAAAATCCACAGGAAGGAATAGTTTTCATGCCAAGTCGTACTCATAACCGC  3709

Query  2328  AGCAGGTCTCCAAGGTTAACAGCCTCTAGTTGATAGAATAATGTAGATAAGGGAAGTCGG  2387
             ||||||||||| ||||||||||||||||||||||||||||||||||||||||||||||||
Sbjct  3708  AGCAGGTCTCCTAGGTTAACAGCCTCTAGTTGATAGAATAATGTAGATAAGGGAAGTCGG  3649

Query  2388  CAAAATAGATCCGTAACTTCGGGATAAGGATTGGCTCTAAGGATCGGGTGTCTTGGGCCT  2447
             ||||||||||||||||||||||||||||||||||||||||||||||||||||||||||||
Sbjct  3648  CAAAATAGATCCGTAACTTCGGGATAAGGATTGGCTCTAAGGATCGGGTGTCTTGGGCCT  3589

Query  2448  TGTGTAGACGCGGCGGTGACTGTTGGCGGGCTGT-TTCACGACGGACTGCTGGTGGATGC  2506
             ||||||||||||| |||||||| ||||||||||| |||  ||||||||||||  ||| ||
Sbjct  3588  TGTGTAGACGCGGTGGTGACTGATGGCGGGCTGTCTTCG-GACGGACTGCTGCCGGACGC  3530

Query  2507  TGCTGTAGACACGCTTGGTAGGT-CTT-TATGGCCGTCCGGGGCACGTTTAACGATCAAC  2564
             ||||||||||||||||||||||| ||| ||   |||||||||||||| ||||||||||||
Sbjct  3529  TGCTGTAGACACGCTTGGTAGGTTCTTGTAA--CCGTCCGGGGCACGCTTAACGATCAAC  3472

Query  2565  TTAGAACTGGTACGGACAAGGGGAAT  2590
             ||||||||||||||||||||||||||
Sbjct  3471  TTAGAACTGGTACGGACAAGGGGAAT  3446


>QLNQ01000013.1 Candida viswanathii strain ATCC 20962 contig19, whole genome 
shotgun sequence
Length=55378

 Score = 3925 bits (2125),  Expect = 0.0
 Identities = 2451/2602 (94%), Gaps = 48/2602 (2%)
 Strand=Plus/Plus

Query  1      CAAGGTTTCCGTAGGTGAACCTGCGGAAGGATCATTACTGATTTGCTTAATTGCACCACA  60
              ||||||||||||||||||||||||||||||||||||||||||||||||||||||||||||
Sbjct  10518  CAAGGTTTCCGTAGGTGAACCTGCGGAAGGATCATTACTGATTTGCTTAATTGCACCACA  10577

Query  61     TGTGTTTTTCTTTGAAACAAACTTGCTTTGGCGGTGGG-C-CCAGCCTGCCGCCAGAGGT  118
              ||||||||||  ||  || | | ||||||||||| ||| | |    | ||||||||||||
Sbjct  10578  TGTGTTTTTCACTG-GAC-AGC-TGCTTTGGCGGGGGGACTCGTTTCCGCCGCCAGAGGT  10634

Query  119    CTAAACTTACAACC-AATTTTTTATCAACTTGTCACACCAGATTATTACTAATAGTCAAA  177
              |  ||| || |||| || |||||||  ||  |||| |||| |   ||  |||||||||||
Sbjct  10635  CACAAC-TA-AACCAAACTTTTTAT-TACCAGTCA-ACCATA-CGTT-TTAATAGTCAAA  10688

Query  178    ACTTTCAACAACGGATCTCTTGGTTCTCGCATCGATGAAGAACGCAGCGAAATGCGATAC  237
              ||||||||||||||||||||||||||||||||||||||||||||||||||||||||||||
Sbjct  10689  ACTTTCAACAACGGATCTCTTGGTTCTCGCATCGATGAAGAACGCAGCGAAATGCGATAC  10748

Query  238    GTAATATGAATTGCAGATATTCGTGAATCATCGAATCTTTGAACGCACATTGCGCCCTCT  297
              ||| |||||||||||||||||||||||||||||||||||||||||||||||||||||| |
Sbjct  10749  GTAGTATGAATTGCAGATATTCGTGAATCATCGAATCTTTGAACGCACATTGCGCCCTTT  10808

Query  298    GGTATTCCGGAGGGCATGCCTGTTTGAGCGTCGTTTCTCCCTCAA-ACCGCTGGGTTTGG  356
              ||||||||  |||||||||||||||||||||| ||||||||||||  |||| ||||||||
Sbjct  10809  GGTATTCCAAAGGGCATGCCTGTTTGAGCGTCATTTCTCCCTCAAGCCCGC-GGGTTTGG  10867

Query  357    TGTTGAGCAATACGACTTGGGTTTGCTTGAAAGACGGTA-GTGGTAAGGCGGGATCGCTT  415
              |||||||||||||| |   |||||| |||||||||| || ||||  || |   ||   ||
Sbjct  10868  TGTTGAGCAATACG-C-CAGGTTTGTTTGAAAGACG-TACGTGG--AGAC--TAT--ATT  10918

Query  416    TGACAATGGCTTAGG-TCTAACCAAAAACATTGCTTGCGGCGGTAACGTCCACCACGTAT  474
               | |   | |||||| ||| ||| |||||   |||||  || ||   | |||||||  | 
Sbjct  10919  AG-C---GACTTAGGTTCT-ACC-AAAAC---GCTTG-TGCAGT-CGGCCCACCAC--AG  10965

Query  475    ATCTTCAAAC-TTTGACCTCAAATCAGGTAGGACTACCCGCTGAACTTAAGCATATCAAT  533
               | ||| ||| |||||||||||||||||||||||||||||||||||||||||||||||||
Sbjct  10966  CTTTTCTAACTTTTGACCTCAAATCAGGTAGGACTACCCGCTGAACTTAAGCATATCAAT  11025

Query  534    AAGCGGAGGAAAAGAAACCAACAGGGATTGCCTCAGTAGCGGCGAGTGAAGCGGCAAAAG  593
              ||||||||||||||||||||||||||||||||| ||||||||||||||||||||||||||
Sbjct  11026  AAGCGGAGGAAAAGAAACCAACAGGGATTGCCTTAGTAGCGGCGAGTGAAGCGGCAAAAG  11085

Query  594    CTCAAATTTGAAATCTGGCGTCTTT-GGCGTCCGAGTTGTAATTTGAAGAAGGTATCTTT  652
              ||||||||||||||||||| |||||  | |||||||||||||||||||||||||||||||
Sbjct  11086  CTCAAATTTGAAATCTGGC-TCTTTCAGAGTCCGAGTTGTAATTTGAAGAAGGTATCTTT  11144

Query  653    GGGCCCGGCTCTTGTCTATGTTCCTTGGAACAGGACGTCACAGAGGGTGAGAATCCCGTG  712
              ||||| |||||||||||||||| |||||||||| ||||||||||||||||||||||||||
Sbjct  11145  GGGCCTGGCTCTTGTCTATGTTTCTTGGAACAGAACGTCACAGAGGGTGAGAATCCCGTG  11204

Query  713    CGATGAGATGACCCGGGTCTGTGTAAAGTTCCTTCGACGAGTCGAGTTGTTTGGGAATGC  772
              |||||||||||||| |||| ||||||||||||||||||||||||||||||||||||||||
Sbjct  11205  CGATGAGATGACCCAGGTCCGTGTAAAGTTCCTTCGACGAGTCGAGTTGTTTGGGAATGC  11264

Query  773    AGCTCTAAGTGGGTGGTAAATTCCATCTAAAGCTAAATATTGGCGAGAGACCGATAGCGA  832
              ||||||||||||||||||||||||||||||||||||||||||||||||||||||||||||
Sbjct  11265  AGCTCTAAGTGGGTGGTAAATTCCATCTAAAGCTAAATATTGGCGAGAGACCGATAGCGA  11324

Query  833    ACAAGTACAGTGATGGAAAGATGAAAAGAACTTTGAAAAGAGAGTGAAAAAGTACGTGAA  892
              ||||||||||||||||||||||||||||||||||||||||||||||||||||||||||||
Sbjct  11325  ACAAGTACAGTGATGGAAAGATGAAAAGAACTTTGAAAAGAGAGTGAAAAAGTACGTGAA  11384

Query  893    ATTGTTGAAAGGGAAGGGCTTGAGATCAGACTTGGTATTTTGCATGCTGCT-CTCTCGGG  951
              ||||||||||||||||||||||||||||||||||| |||||||||| |||| || |||||
Sbjct  11385  ATTGTTGAAAGGGAAGGGCTTGAGATCAGACTTGGCATTTTGCATGTTGCTTCT-TCGGG  11443

Query  952    GGCGGCCGCTGCGGTTTACCGGGCCAGCATCGGTTTGGAGCGGCAGGATAATGGCGGAGG  1011
              ||||||| |||||||||  |||||||||||| |||||| |||| |||| ||| |||  ||
Sbjct  11444  GGCGGCCTCTGCGGTTTGTCGGGCCAGCATCAGTTTGG-GCGGTAGGACAATCGCGCGGG  11502

Query  1012   AATGTGGCACGGCTTCTGCTGTGTGTTATAGCCTCTGACGATACTGCCAGCCTAGACCGA  1071
              ||||||||||||| || ||||||||||||||||   |  |||||||||||||||||| ||
Sbjct  11503  AATGTGGCACGGCCTCGGCTGTGTGTTATAGCCCGCGTGGATACTGCCAGCCTAGACTGA  11562

Query  1072   GGACTGCGGTTTTTAACCTAGGATGTTGGCATAATGATCTTAAGTCGCCCGTCTTGAAAC  1131
              |||||||||||| | |||||||||||||||||||||||||||||||||||||||||||||
Sbjct  11563  GGACTGCGGTTTAT-ACCTAGGATGTTGGCATAATGATCTTAAGTCGCCCGTCTTGAAAC  11621

Query  1132   ACGGACCAAGGAGTCTAACGTCTATGCGAGTGTTTGGGTGTAAAACCCGTACGCGTAATG  1191
              ||||||||||||||||||||||||||||||||||||||||||||||||||||||||||||
Sbjct  11622  ACGGACCAAGGAGTCTAACGTCTATGCGAGTGTTTGGGTGTAAAACCCGTACGCGTAATG  11681

Query  1192   AAAGTGAACGAAGGTGGGGGCCCATT--AGGGTGCACCATCGACCGATCCTGATGTGTTC  1249
              |||||||||| ||||||||||||  |   ||||||||||||||||||||||||||| |||
Sbjct  11682  AAAGTGAACGTAGGTGGGGGCCCTCTCGGGGGTGCACCATCGACCGATCCTGATGTCTTC  11741

Query  1250   GGATGGATTTGAGTAAGAGCATAGCTGTTGGGACCCGAAAGATGGTGAACTATGCCTGAA  1309
              ||||||||||||||||||||||||||||||||||||||||||||||||||||||||||||
Sbjct  11742  GGATGGATTTGAGTAAGAGCATAGCTGTTGGGACCCGAAAGATGGTGAACTATGCCTGAA  11801

Query  1310   TAGGGTGAAGCCAGAGGAAACTCTGGTGGAGGCTCGTAGCGGTTCTGACGTGCAAATCGA  1369
              ||||||||||||||||||||||||||||||||||||||||||||||||||||||||||||
Sbjct  11802  TAGGGTGAAGCCAGAGGAAACTCTGGTGGAGGCTCGTAGCGGTTCTGACGTGCAAATCGA  11861

Query  1370   TCGTCGAATTTGGGTATAGGGGCGAAAGACTAATCGAACCATCTAGTAGCTGGTTCCTGC  1429
              ||||||||||||||||||||||||||||||||||||||||||||||||||||||||||||
Sbjct  11862  TCGTCGAATTTGGGTATAGGGGCGAAAGACTAATCGAACCATCTAGTAGCTGGTTCCTGC  11921

Query  1430   CGAAGTTTCCCTCAGGATAGCAGAAGCTCGTATCAGTTTTATGAGGTAAAGCGAATGATT  1489
              ||||||||||||||||||||||||||||||||||||||||||||||||||||||||||||
Sbjct  11922  CGAAGTTTCCCTCAGGATAGCAGAAGCTCGTATCAGTTTTATGAGGTAAAGCGAATGATT  11981

Query  1490   AGAAGTCTTGGGGTTGAAATGACCTTAACTTATTCTCAAACTTTAAATATGTAAGAAGTC  1549
              |||||| |||||||||||||||||||||||||||||||||||||||||||||||||||||
Sbjct  11982  AGAAGTATTGGGGTTGAAATGACCTTAACTTATTCTCAAACTTTAAATATGTAAGAAGTC  12041

Query  1550   CTTGTTGCTTAATTGAACGTGGACAATTGAATGAAGAGCTTTTAGTGGGCCATTTTTGGT  1609
              ||||||||||||||||||||||||||||||||||||||||||||||||||||||||||||
Sbjct  12042  CTTGTTGCTTAATTGAACGTGGACAATTGAATGAAGAGCTTTTAGTGGGCCATTTTTGGT  12101

Query  1610   AAGCAGAACTGGCGATGCGGGATGAACCGAACGTGAAGTTAAAGTGCCGGAATGCACGCT  1669
              ||||||||||||||||||||||||||||||||||||||||||||||||||||||||||||
Sbjct  12102  AAGCAGAACTGGCGATGCGGGATGAACCGAACGTGAAGTTAAAGTGCCGGAATGCACGCT  12161

Query  1670   CATCAGACACCACAAAAGGTGTTAGTTCATCTAGACAGCCGGACGGTGGCCATGGAAGTC  1729
              ||||||||||||||||||||||||||||||||||||||||||||||||||||||||||||
Sbjct  12162  CATCAGACACCACAAAAGGTGTTAGTTCATCTAGACAGCCGGACGGTGGCCATGGAAGTC  12221

Query  1730   GGAATCCGCTAAGGAGTGTGTAACAACTCACCGGCCGAATGAACTAGCCCTGAAAATGGA  1789
              ||||||||||||||||||||||||||||||||||||||||||||||||||||||||||||
Sbjct  12222  GGAATCCGCTAAGGAGTGTGTAACAACTCACCGGCCGAATGAACTAGCCCTGAAAATGGA  12281

Query  1790   TGGCGCTCAAGCGTGCTACTTATACTTCACCGTGATTGCTGTTT-TGACGCTTTCACGAG  1848
              ||||||||||||||||||||||||||||||||||||||||| || ||| |||||||||||
Sbjct  12282  TGGCGCTCAAGCGTGCTACTTATACTTCACCGTGATTGCTGATTATGATGCTTTCACGAG  12341

Query  1849   TAGGCAGGCGTGGAGGTCAGTGACGAAGCCTTTGCTGTAAAGCTGGGTCGAACGGCCTCT  1908
              ||||||||||||||||||||||| ||||||||||||||||||||||||||||||||||||
Sbjct  12342  TAGGCAGGCGTGGAGGTCAGTGAAGAAGCCTTTGCTGTAAAGCTGGGTCGAACGGCCTCT  12401

Query  1909   AGTGCAGATCTTGGTGGTAGTAGCAAATATTCAAATGAGAACTTTGAAGACTGAAGTGGG  1968
              ||||||||||||||||||||||||||||||||||||||||||||||||||||||||||||
Sbjct  12402  AGTGCAGATCTTGGTGGTAGTAGCAAATATTCAAATGAGAACTTTGAAGACTGAAGTGGG  12461

Query  1969   GAAAGGTTCCATGTCAACAGCAGTTGGACATGGGTTAGTCGATCCTAAGAGATGGGGAAG  2028
              ||||||||||||||||||||||||||||||||||||||||||||||||||||||||||||
Sbjct  12462  GAAAGGTTCCATGTCAACAGCAGTTGGACATGGGTTAGTCGATCCTAAGAGATGGGGAAG  12521

Query  2029   CTCCGTTTCAACGTGCTTGATTTTTCAGGCCAGCCATCGAAAGGGAATCCGGTTAAAATT  2088
              ||||||||||| | || ||||| ||||||||  |||||||||||||||||||||||||||
Sbjct  12522  CTCCGTTTCAAAGCGCCTGATTCTTCAGGCCTACCATCGAAAGGGAATCCGGTTAAAATT  12581

Query  2089   CCGGAACTTGGATATGGATTCTTCACGGCAACGTAACTGAATGTGGAGACGTCGGCGTGA  2148
              ||||||||||||||||||||||||||||||||||||||||||||||||||||||||||||
Sbjct  12582  CCGGAACTTGGATATGGATTCTTCACGGCAACGTAACTGAATGTGGAGACGTCGGCGTGA  12641

Query  2149   GCCCTGGGAGGAGTTATCTTTTCTTCTTAACAGCTTATCACCCTGGAATTGGTTTATCCG  2208
              ||||||||||||||||||||||||||||||||||||||||||||||||||||||||||||
Sbjct  12642  GCCCTGGGAGGAGTTATCTTTTCTTCTTAACAGCTTATCACCCTGGAATTGGTTTATCCG  12701

Query  2209   GAGATGGGGTCTTATGGCTGGAAGAGCGCGGTAATTTTGCCGCGTCCGGTGCGCTTACGA  2268
              ||||||||||||||||||||||||||||||||||||||||||||||||||||||| ||||
Sbjct  12702  GAGATGGGGTCTTATGGCTGGAAGAGCGCGGTAATTTTGCCGCGTCCGGTGCGCTCACGA  12761

Query  2269   CGGTCCTTGAAAATCCACAGGAAGGAATAGTTTTCATGCCAAGTCGTACTCATAACCGCA  2328
              ||||||||||||||||||||||||||||||||||||||||||||||||||||||||||||
Sbjct  12762  CGGTCCTTGAAAATCCACAGGAAGGAATAGTTTTCATGCCAAGTCGTACTCATAACCGCA  12821

Query  2329   GCAGGTCTCCAAGGTTAACAGCCTCTAGTTGATAGAATAATGTAGATAAGGGAAGTCGGC  2388
              |||||||||| |||||||||||||||||||||||||||||||||||||||||||||||||
Sbjct  12822  GCAGGTCTCCTAGGTTAACAGCCTCTAGTTGATAGAATAATGTAGATAAGGGAAGTCGGC  12881

Query  2389   AAAATAGATCCGTAACTTCGGGATAAGGATTGGCTCTAAGGATCGGGTGTCTTGGGCCTT  2448
              ||||||||||||||||||||||||||||||||||||||||||||||||||||||||||||
Sbjct  12882  AAAATAGATCCGTAACTTCGGGATAAGGATTGGCTCTAAGGATCGGGTGTCTTGGGCCTT  12941

Query  2449   GTGTAGACGCGGCGGTGACTGTTGGCGGGCTGTTTCACGACGGACTGCTGGTGGATGCTG  2508
              |||||||||||| || ||||| |||||||||||||   ||||||||||||  ||| || |
Sbjct  12942  GTGTAGACGCGGTGGCGACTGGTGGCGGGCTGTTTTCGGACGGACTGCTGCCGGACGCCG  13001

Query  2509   CTGTAGACACGCTTGGTAGGTCTTTATGGCCGTCCGGGGCACGTTTAACGATCAACTTAG  2568
              |||||||||||||||||||||  || || |||||||||||||| ||||||||||||||||
Sbjct  13002  CTGTAGACACGCTTGGTAGGTACTTGTGACCGTCCGGGGCACGCTTAACGATCAACTTAG  13061

Query  2569   AACTGGTACGGACAAGGGGAAT  2590
              ||||||||||||||||||||||
Sbjct  13062  AACTGGTACGGACAAGGGGAAT  13083


 Score = 3925 bits (2125),  Expect = 0.0
 Identities = 2451/2602 (94%), Gaps = 48/2602 (2%)
 Strand=Plus/Plus

Query  1      CAAGGTTTCCGTAGGTGAACCTGCGGAAGGATCATTACTGATTTGCTTAATTGCACCACA  60
              ||||||||||||||||||||||||||||||||||||||||||||||||||||||||||||
Sbjct  20985  CAAGGTTTCCGTAGGTGAACCTGCGGAAGGATCATTACTGATTTGCTTAATTGCACCACA  21044

Query  61     TGTGTTTTTCTTTGAAACAAACTTGCTTTGGCGGTGGG-C-CCAGCCTGCCGCCAGAGGT  118
              ||||||||||  ||  || | | ||||||||||| ||| | |    | ||||||||||||
Sbjct  21045  TGTGTTTTTCACTG-GAC-AGC-TGCTTTGGCGGGGGGACTCGTTTCCGCCGCCAGAGGT  21101

Query  119    CTAAACTTACAACC-AATTTTTTATCAACTTGTCACACCAGATTATTACTAATAGTCAAA  177
              |  ||| || |||| || |||||||  ||  |||| |||| |   ||  |||||||||||
Sbjct  21102  CACAAC-TA-AACCAAACTTTTTAT-TACCAGTCA-ACCATA-CGTT-TTAATAGTCAAA  21155

Query  178    ACTTTCAACAACGGATCTCTTGGTTCTCGCATCGATGAAGAACGCAGCGAAATGCGATAC  237
              ||||||||||||||||||||||||||||||||||||||||||||||||||||||||||||
Sbjct  21156  ACTTTCAACAACGGATCTCTTGGTTCTCGCATCGATGAAGAACGCAGCGAAATGCGATAC  21215

Query  238    GTAATATGAATTGCAGATATTCGTGAATCATCGAATCTTTGAACGCACATTGCGCCCTCT  297
              ||| |||||||||||||||||||||||||||||||||||||||||||||||||||||| |
Sbjct  21216  GTAGTATGAATTGCAGATATTCGTGAATCATCGAATCTTTGAACGCACATTGCGCCCTTT  21275

Query  298    GGTATTCCGGAGGGCATGCCTGTTTGAGCGTCGTTTCTCCCTCAA-ACCGCTGGGTTTGG  356
              ||||||||  |||||||||||||||||||||| ||||||||||||  |||| ||||||||
Sbjct  21276  GGTATTCCAAAGGGCATGCCTGTTTGAGCGTCATTTCTCCCTCAAGCCCGC-GGGTTTGG  21334

Query  357    TGTTGAGCAATACGACTTGGGTTTGCTTGAAAGACGGTA-GTGGTAAGGCGGGATCGCTT  415
              |||||||||||||| |   |||||| |||||||||| || ||||  || |   ||   ||
Sbjct  21335  TGTTGAGCAATACG-C-CAGGTTTGTTTGAAAGACG-TACGTGG--AGAC--TAT--ATT  21385

Query  416    TGACAATGGCTTAGG-TCTAACCAAAAACATTGCTTGCGGCGGTAACGTCCACCACGTAT  474
               | |   | |||||| ||| ||| |||||   |||||  || ||   | |||||||  | 
Sbjct  21386  AG-C---GACTTAGGTTCT-ACC-AAAAC---GCTTG-TGCAGT-CGGCCCACCAC--AG  21432

Query  475    ATCTTCAAAC-TTTGACCTCAAATCAGGTAGGACTACCCGCTGAACTTAAGCATATCAAT  533
               | ||| ||| |||||||||||||||||||||||||||||||||||||||||||||||||
Sbjct  21433  CTTTTCTAACTTTTGACCTCAAATCAGGTAGGACTACCCGCTGAACTTAAGCATATCAAT  21492

Query  534    AAGCGGAGGAAAAGAAACCAACAGGGATTGCCTCAGTAGCGGCGAGTGAAGCGGCAAAAG  593
              ||||||||||||||||||||||||||||||||| ||||||||||||||||||||||||||
Sbjct  21493  AAGCGGAGGAAAAGAAACCAACAGGGATTGCCTTAGTAGCGGCGAGTGAAGCGGCAAAAG  21552

Query  594    CTCAAATTTGAAATCTGGCGTCTTT-GGCGTCCGAGTTGTAATTTGAAGAAGGTATCTTT  652
              ||||||||||||||||||| |||||  | |||||||||||||||||||||||||||||||
Sbjct  21553  CTCAAATTTGAAATCTGGC-TCTTTCAGAGTCCGAGTTGTAATTTGAAGAAGGTATCTTT  21611

Query  653    GGGCCCGGCTCTTGTCTATGTTCCTTGGAACAGGACGTCACAGAGGGTGAGAATCCCGTG  712
              ||||| |||||||||||||||| |||||||||| ||||||||||||||||||||||||||
Sbjct  21612  GGGCCTGGCTCTTGTCTATGTTTCTTGGAACAGAACGTCACAGAGGGTGAGAATCCCGTG  21671

Query  713    CGATGAGATGACCCGGGTCTGTGTAAAGTTCCTTCGACGAGTCGAGTTGTTTGGGAATGC  772
              |||||||||||||| |||| ||||||||||||||||||||||||||||||||||||||||
Sbjct  21672  CGATGAGATGACCCAGGTCCGTGTAAAGTTCCTTCGACGAGTCGAGTTGTTTGGGAATGC  21731

Query  773    AGCTCTAAGTGGGTGGTAAATTCCATCTAAAGCTAAATATTGGCGAGAGACCGATAGCGA  832
              ||||||||||||||||||||||||||||||||||||||||||||||||||||||||||||
Sbjct  21732  AGCTCTAAGTGGGTGGTAAATTCCATCTAAAGCTAAATATTGGCGAGAGACCGATAGCGA  21791

Query  833    ACAAGTACAGTGATGGAAAGATGAAAAGAACTTTGAAAAGAGAGTGAAAAAGTACGTGAA  892
              ||||||||||||||||||||||||||||||||||||||||||||||||||||||||||||
Sbjct  21792  ACAAGTACAGTGATGGAAAGATGAAAAGAACTTTGAAAAGAGAGTGAAAAAGTACGTGAA  21851

Query  893    ATTGTTGAAAGGGAAGGGCTTGAGATCAGACTTGGTATTTTGCATGCTGCT-CTCTCGGG  951
              ||||||||||||||||||||||||||||||||||| |||||||||| |||| || |||||
Sbjct  21852  ATTGTTGAAAGGGAAGGGCTTGAGATCAGACTTGGCATTTTGCATGTTGCTTCT-TCGGG  21910

Query  952    GGCGGCCGCTGCGGTTTACCGGGCCAGCATCGGTTTGGAGCGGCAGGATAATGGCGGAGG  1011
              ||||||| |||||||||  |||||||||||| |||||| |||| |||| ||| |||  ||
Sbjct  21911  GGCGGCCTCTGCGGTTTGTCGGGCCAGCATCAGTTTGG-GCGGTAGGACAATCGCGCGGG  21969

Query  1012   AATGTGGCACGGCTTCTGCTGTGTGTTATAGCCTCTGACGATACTGCCAGCCTAGACCGA  1071
              ||||||||||||| || ||||||||||||||||   |  |||||||||||||||||| ||
Sbjct  21970  AATGTGGCACGGCCTCGGCTGTGTGTTATAGCCCGCGTGGATACTGCCAGCCTAGACTGA  22029

Query  1072   GGACTGCGGTTTTTAACCTAGGATGTTGGCATAATGATCTTAAGTCGCCCGTCTTGAAAC  1131
              |||||||||||| | |||||||||||||||||||||||||||||||||||||||||||||
Sbjct  22030  GGACTGCGGTTTAT-ACCTAGGATGTTGGCATAATGATCTTAAGTCGCCCGTCTTGAAAC  22088

Query  1132   ACGGACCAAGGAGTCTAACGTCTATGCGAGTGTTTGGGTGTAAAACCCGTACGCGTAATG  1191
              ||||||||||||||||||||||||||||||||||||||||||||||||||||||||||||
Sbjct  22089  ACGGACCAAGGAGTCTAACGTCTATGCGAGTGTTTGGGTGTAAAACCCGTACGCGTAATG  22148

Query  1192   AAAGTGAACGAAGGTGGGGGCCCATT--AGGGTGCACCATCGACCGATCCTGATGTGTTC  1249
              |||||||||| ||||||||||||  |   ||||||||||||||||||||||||||| |||
Sbjct  22149  AAAGTGAACGTAGGTGGGGGCCCTCTCGGGGGTGCACCATCGACCGATCCTGATGTCTTC  22208

Query  1250   GGATGGATTTGAGTAAGAGCATAGCTGTTGGGACCCGAAAGATGGTGAACTATGCCTGAA  1309
              ||||||||||||||||||||||||||||||||||||||||||||||||||||||||||||
Sbjct  22209  GGATGGATTTGAGTAAGAGCATAGCTGTTGGGACCCGAAAGATGGTGAACTATGCCTGAA  22268

Query  1310   TAGGGTGAAGCCAGAGGAAACTCTGGTGGAGGCTCGTAGCGGTTCTGACGTGCAAATCGA  1369
              ||||||||||||||||||||||||||||||||||||||||||||||||||||||||||||
Sbjct  22269  TAGGGTGAAGCCAGAGGAAACTCTGGTGGAGGCTCGTAGCGGTTCTGACGTGCAAATCGA  22328

Query  1370   TCGTCGAATTTGGGTATAGGGGCGAAAGACTAATCGAACCATCTAGTAGCTGGTTCCTGC  1429
              ||||||||||||||||||||||||||||||||||||||||||||||||||||||||||||
Sbjct  22329  TCGTCGAATTTGGGTATAGGGGCGAAAGACTAATCGAACCATCTAGTAGCTGGTTCCTGC  22388

Query  1430   CGAAGTTTCCCTCAGGATAGCAGAAGCTCGTATCAGTTTTATGAGGTAAAGCGAATGATT  1489
              ||||||||||||||||||||||||||||||||||||||||||||||||||||||||||||
Sbjct  22389  CGAAGTTTCCCTCAGGATAGCAGAAGCTCGTATCAGTTTTATGAGGTAAAGCGAATGATT  22448

Query  1490   AGAAGTCTTGGGGTTGAAATGACCTTAACTTATTCTCAAACTTTAAATATGTAAGAAGTC  1549
              |||||| |||||||||||||||||||||||||||||||||||||||||||||||||||||
Sbjct  22449  AGAAGTATTGGGGTTGAAATGACCTTAACTTATTCTCAAACTTTAAATATGTAAGAAGTC  22508

Query  1550   CTTGTTGCTTAATTGAACGTGGACAATTGAATGAAGAGCTTTTAGTGGGCCATTTTTGGT  1609
              ||||||||||||||||||||||||||||||||||||||||||||||||||||||||||||
Sbjct  22509  CTTGTTGCTTAATTGAACGTGGACAATTGAATGAAGAGCTTTTAGTGGGCCATTTTTGGT  22568

Query  1610   AAGCAGAACTGGCGATGCGGGATGAACCGAACGTGAAGTTAAAGTGCCGGAATGCACGCT  1669
              ||||||||||||||||||||||||||||||||||||||||||||||||||||||||||||
Sbjct  22569  AAGCAGAACTGGCGATGCGGGATGAACCGAACGTGAAGTTAAAGTGCCGGAATGCACGCT  22628

Query  1670   CATCAGACACCACAAAAGGTGTTAGTTCATCTAGACAGCCGGACGGTGGCCATGGAAGTC  1729
              ||||||||||||||||||||||||||||||||||||||||||||||||||||||||||||
Sbjct  22629  CATCAGACACCACAAAAGGTGTTAGTTCATCTAGACAGCCGGACGGTGGCCATGGAAGTC  22688

Query  1730   GGAATCCGCTAAGGAGTGTGTAACAACTCACCGGCCGAATGAACTAGCCCTGAAAATGGA  1789
              ||||||||||||||||||||||||||||||||||||||||||||||||||||||||||||
Sbjct  22689  GGAATCCGCTAAGGAGTGTGTAACAACTCACCGGCCGAATGAACTAGCCCTGAAAATGGA  22748

Query  1790   TGGCGCTCAAGCGTGCTACTTATACTTCACCGTGATTGCTGTTT-TGACGCTTTCACGAG  1848
              ||||||||||||||||||||||||||||||||||||||||| || ||| |||||||||||
Sbjct  22749  TGGCGCTCAAGCGTGCTACTTATACTTCACCGTGATTGCTGATTATGATGCTTTCACGAG  22808

Query  1849   TAGGCAGGCGTGGAGGTCAGTGACGAAGCCTTTGCTGTAAAGCTGGGTCGAACGGCCTCT  1908
              ||||||||||||||||||||||| ||||||||||||||||||||||||||||||||||||
Sbjct  22809  TAGGCAGGCGTGGAGGTCAGTGAAGAAGCCTTTGCTGTAAAGCTGGGTCGAACGGCCTCT  22868

Query  1909   AGTGCAGATCTTGGTGGTAGTAGCAAATATTCAAATGAGAACTTTGAAGACTGAAGTGGG  1968
              ||||||||||||||||||||||||||||||||||||||||||||||||||||||||||||
Sbjct  22869  AGTGCAGATCTTGGTGGTAGTAGCAAATATTCAAATGAGAACTTTGAAGACTGAAGTGGG  22928

Query  1969   GAAAGGTTCCATGTCAACAGCAGTTGGACATGGGTTAGTCGATCCTAAGAGATGGGGAAG  2028
              ||||||||||||||||||||||||||||||||||||||||||||||||||||||||||||
Sbjct  22929  GAAAGGTTCCATGTCAACAGCAGTTGGACATGGGTTAGTCGATCCTAAGAGATGGGGAAG  22988

Query  2029   CTCCGTTTCAACGTGCTTGATTTTTCAGGCCAGCCATCGAAAGGGAATCCGGTTAAAATT  2088
              ||||||||||| | || ||||| ||||||||  |||||||||||||||||||||||||||
Sbjct  22989  CTCCGTTTCAAAGCGCCTGATTCTTCAGGCCTACCATCGAAAGGGAATCCGGTTAAAATT  23048

Query  2089   CCGGAACTTGGATATGGATTCTTCACGGCAACGTAACTGAATGTGGAGACGTCGGCGTGA  2148
              ||||||||||||||||||||||||||||||||||||||||||||||||||||||||||||
Sbjct  23049  CCGGAACTTGGATATGGATTCTTCACGGCAACGTAACTGAATGTGGAGACGTCGGCGTGA  23108

Query  2149   GCCCTGGGAGGAGTTATCTTTTCTTCTTAACAGCTTATCACCCTGGAATTGGTTTATCCG  2208
              ||||||||||||||||||||||||||||||||||||||||||||||||||||||||||||
Sbjct  23109  GCCCTGGGAGGAGTTATCTTTTCTTCTTAACAGCTTATCACCCTGGAATTGGTTTATCCG  23168

Query  2209   GAGATGGGGTCTTATGGCTGGAAGAGCGCGGTAATTTTGCCGCGTCCGGTGCGCTTACGA  2268
              ||||||||||||||||||||||||||||||||||||||||||||||||||||||| ||||
Sbjct  23169  GAGATGGGGTCTTATGGCTGGAAGAGCGCGGTAATTTTGCCGCGTCCGGTGCGCTCACGA  23228

Query  2269   CGGTCCTTGAAAATCCACAGGAAGGAATAGTTTTCATGCCAAGTCGTACTCATAACCGCA  2328
              ||||||||||||||||||||||||||||||||||||||||||||||||||||||||||||
Sbjct  23229  CGGTCCTTGAAAATCCACAGGAAGGAATAGTTTTCATGCCAAGTCGTACTCATAACCGCA  23288

Query  2329   GCAGGTCTCCAAGGTTAACAGCCTCTAGTTGATAGAATAATGTAGATAAGGGAAGTCGGC  2388
              |||||||||| |||||||||||||||||||||||||||||||||||||||||||||||||
Sbjct  23289  GCAGGTCTCCTAGGTTAACAGCCTCTAGTTGATAGAATAATGTAGATAAGGGAAGTCGGC  23348

Query  2389   AAAATAGATCCGTAACTTCGGGATAAGGATTGGCTCTAAGGATCGGGTGTCTTGGGCCTT  2448
              ||||||||||||||||||||||||||||||||||||||||||||||||||||||||||||
Sbjct  23349  AAAATAGATCCGTAACTTCGGGATAAGGATTGGCTCTAAGGATCGGGTGTCTTGGGCCTT  23408

Query  2449   GTGTAGACGCGGCGGTGACTGTTGGCGGGCTGTTTCACGACGGACTGCTGGTGGATGCTG  2508
              |||||||||||| || ||||| |||||||||||||   ||||||||||||  ||| || |
Sbjct  23409  GTGTAGACGCGGTGGCGACTGGTGGCGGGCTGTTTTCGGACGGACTGCTGCCGGACGCCG  23468

Query  2509   CTGTAGACACGCTTGGTAGGTCTTTATGGCCGTCCGGGGCACGTTTAACGATCAACTTAG  2568
              |||||||||||||||||||||  || || |||||||||||||| ||||||||||||||||
Sbjct  23469  CTGTAGACACGCTTGGTAGGTACTTGTGACCGTCCGGGGCACGCTTAACGATCAACTTAG  23528

Query  2569   AACTGGTACGGACAAGGGGAAT  2590
              ||||||||||||||||||||||
Sbjct  23529  AACTGGTACGGACAAGGGGAAT  23550


 Score = 3925 bits (2125),  Expect = 0.0
 Identities = 2451/2602 (94%), Gaps = 48/2602 (2%)
 Strand=Plus/Plus

Query  1      CAAGGTTTCCGTAGGTGAACCTGCGGAAGGATCATTACTGATTTGCTTAATTGCACCACA  60
              ||||||||||||||||||||||||||||||||||||||||||||||||||||||||||||
Sbjct  31414  CAAGGTTTCCGTAGGTGAACCTGCGGAAGGATCATTACTGATTTGCTTAATTGCACCACA  31473

Query  61     TGTGTTTTTCTTTGAAACAAACTTGCTTTGGCGGTGGG-C-CCAGCCTGCCGCCAGAGGT  118
              ||||||||||  ||  || | | ||||||||||| ||| | |    | ||||||||||||
Sbjct  31474  TGTGTTTTTCACTG-GAC-AGC-TGCTTTGGCGGGGGGACTCGTTTCCGCCGCCAGAGGT  31530

Query  119    CTAAACTTACAACC-AATTTTTTATCAACTTGTCACACCAGATTATTACTAATAGTCAAA  177
              |  ||| || |||| || |||||||  ||  |||| |||| |   ||  |||||||||||
Sbjct  31531  CACAAC-TA-AACCAAACTTTTTAT-TACCAGTCA-ACCATA-CGTT-TTAATAGTCAAA  31584

Query  178    ACTTTCAACAACGGATCTCTTGGTTCTCGCATCGATGAAGAACGCAGCGAAATGCGATAC  237
              ||||||||||||||||||||||||||||||||||||||||||||||||||||||||||||
Sbjct  31585  ACTTTCAACAACGGATCTCTTGGTTCTCGCATCGATGAAGAACGCAGCGAAATGCGATAC  31644

Query  238    GTAATATGAATTGCAGATATTCGTGAATCATCGAATCTTTGAACGCACATTGCGCCCTCT  297
              ||| |||||||||||||||||||||||||||||||||||||||||||||||||||||| |
Sbjct  31645  GTAGTATGAATTGCAGATATTCGTGAATCATCGAATCTTTGAACGCACATTGCGCCCTTT  31704

Query  298    GGTATTCCGGAGGGCATGCCTGTTTGAGCGTCGTTTCTCCCTCAA-ACCGCTGGGTTTGG  356
              ||||||||  |||||||||||||||||||||| ||||||||||||  |||| ||||||||
Sbjct  31705  GGTATTCCAAAGGGCATGCCTGTTTGAGCGTCATTTCTCCCTCAAGCCCGC-GGGTTTGG  31763

Query  357    TGTTGAGCAATACGACTTGGGTTTGCTTGAAAGACGGTA-GTGGTAAGGCGGGATCGCTT  415
              |||||||||||||| |   |||||| |||||||||| || ||||  || |   ||   ||
Sbjct  31764  TGTTGAGCAATACG-C-CAGGTTTGTTTGAAAGACG-TACGTGG--AGAC--TAT--ATT  31814

Query  416    TGACAATGGCTTAGG-TCTAACCAAAAACATTGCTTGCGGCGGTAACGTCCACCACGTAT  474
               | |   | |||||| ||| ||| |||||   |||||  || ||   | |||||||  | 
Sbjct  31815  AG-C---GACTTAGGTTCT-ACC-AAAAC---GCTTG-TGCAGT-CGGCCCACCAC--AG  31861

Query  475    ATCTTCAAAC-TTTGACCTCAAATCAGGTAGGACTACCCGCTGAACTTAAGCATATCAAT  533
               | ||| ||| |||||||||||||||||||||||||||||||||||||||||||||||||
Sbjct  31862  CTTTTCTAACTTTTGACCTCAAATCAGGTAGGACTACCCGCTGAACTTAAGCATATCAAT  31921

Query  534    AAGCGGAGGAAAAGAAACCAACAGGGATTGCCTCAGTAGCGGCGAGTGAAGCGGCAAAAG  593
              ||||||||||||||||||||||||||||||||| ||||||||||||||||||||||||||
Sbjct  31922  AAGCGGAGGAAAAGAAACCAACAGGGATTGCCTTAGTAGCGGCGAGTGAAGCGGCAAAAG  31981

Query  594    CTCAAATTTGAAATCTGGCGTCTTT-GGCGTCCGAGTTGTAATTTGAAGAAGGTATCTTT  652
              ||||||||||||||||||| |||||  | |||||||||||||||||||||||||||||||
Sbjct  31982  CTCAAATTTGAAATCTGGC-TCTTTCAGAGTCCGAGTTGTAATTTGAAGAAGGTATCTTT  32040

Query  653    GGGCCCGGCTCTTGTCTATGTTCCTTGGAACAGGACGTCACAGAGGGTGAGAATCCCGTG  712
              ||||| |||||||||||||||| |||||||||| ||||||||||||||||||||||||||
Sbjct  32041  GGGCCTGGCTCTTGTCTATGTTTCTTGGAACAGAACGTCACAGAGGGTGAGAATCCCGTG  32100

Query  713    CGATGAGATGACCCGGGTCTGTGTAAAGTTCCTTCGACGAGTCGAGTTGTTTGGGAATGC  772
              |||||||||||||| |||| ||||||||||||||||||||||||||||||||||||||||
Sbjct  32101  CGATGAGATGACCCAGGTCCGTGTAAAGTTCCTTCGACGAGTCGAGTTGTTTGGGAATGC  32160

Query  773    AGCTCTAAGTGGGTGGTAAATTCCATCTAAAGCTAAATATTGGCGAGAGACCGATAGCGA  832
              ||||||||||||||||||||||||||||||||||||||||||||||||||||||||||||
Sbjct  32161  AGCTCTAAGTGGGTGGTAAATTCCATCTAAAGCTAAATATTGGCGAGAGACCGATAGCGA  32220

Query  833    ACAAGTACAGTGATGGAAAGATGAAAAGAACTTTGAAAAGAGAGTGAAAAAGTACGTGAA  892
              ||||||||||||||||||||||||||||||||||||||||||||||||||||||||||||
Sbjct  32221  ACAAGTACAGTGATGGAAAGATGAAAAGAACTTTGAAAAGAGAGTGAAAAAGTACGTGAA  32280

Query  893    ATTGTTGAAAGGGAAGGGCTTGAGATCAGACTTGGTATTTTGCATGCTGCT-CTCTCGGG  951
              ||||||||||||||||||||||||||||||||||| |||||||||| |||| || |||||
Sbjct  32281  ATTGTTGAAAGGGAAGGGCTTGAGATCAGACTTGGCATTTTGCATGTTGCTTCT-TCGGG  32339

Query  952    GGCGGCCGCTGCGGTTTACCGGGCCAGCATCGGTTTGGAGCGGCAGGATAATGGCGGAGG  1011
              ||||||| |||||||||  |||||||||||| |||||| |||| |||| ||| |||  ||
Sbjct  32340  GGCGGCCTCTGCGGTTTGTCGGGCCAGCATCAGTTTGG-GCGGTAGGACAATCGCGCGGG  32398

Query  1012   AATGTGGCACGGCTTCTGCTGTGTGTTATAGCCTCTGACGATACTGCCAGCCTAGACCGA  1071
              ||||||||||||| || ||||||||||||||||   |  |||||||||||||||||| ||
Sbjct  32399  AATGTGGCACGGCCTCGGCTGTGTGTTATAGCCCGCGTGGATACTGCCAGCCTAGACTGA  32458

Query  1072   GGACTGCGGTTTTTAACCTAGGATGTTGGCATAATGATCTTAAGTCGCCCGTCTTGAAAC  1131
              |||||||||||| | |||||||||||||||||||||||||||||||||||||||||||||
Sbjct  32459  GGACTGCGGTTTAT-ACCTAGGATGTTGGCATAATGATCTTAAGTCGCCCGTCTTGAAAC  32517

Query  1132   ACGGACCAAGGAGTCTAACGTCTATGCGAGTGTTTGGGTGTAAAACCCGTACGCGTAATG  1191
              ||||||||||||||||||||||||||||||||||||||||||||||||||||||||||||
Sbjct  32518  ACGGACCAAGGAGTCTAACGTCTATGCGAGTGTTTGGGTGTAAAACCCGTACGCGTAATG  32577

Query  1192   AAAGTGAACGAAGGTGGGGGCCCATT--AGGGTGCACCATCGACCGATCCTGATGTGTTC  1249
              |||||||||| ||||||||||||  |   ||||||||||||||||||||||||||| |||
Sbjct  32578  AAAGTGAACGTAGGTGGGGGCCCTCTCGGGGGTGCACCATCGACCGATCCTGATGTCTTC  32637

Query  1250   GGATGGATTTGAGTAAGAGCATAGCTGTTGGGACCCGAAAGATGGTGAACTATGCCTGAA  1309
              ||||||||||||||||||||||||||||||||||||||||||||||||||||||||||||
Sbjct  32638  GGATGGATTTGAGTAAGAGCATAGCTGTTGGGACCCGAAAGATGGTGAACTATGCCTGAA  32697

Query  1310   TAGGGTGAAGCCAGAGGAAACTCTGGTGGAGGCTCGTAGCGGTTCTGACGTGCAAATCGA  1369
              ||||||||||||||||||||||||||||||||||||||||||||||||||||||||||||
Sbjct  32698  TAGGGTGAAGCCAGAGGAAACTCTGGTGGAGGCTCGTAGCGGTTCTGACGTGCAAATCGA  32757

Query  1370   TCGTCGAATTTGGGTATAGGGGCGAAAGACTAATCGAACCATCTAGTAGCTGGTTCCTGC  1429
              ||||||||||||||||||||||||||||||||||||||||||||||||||||||||||||
Sbjct  32758  TCGTCGAATTTGGGTATAGGGGCGAAAGACTAATCGAACCATCTAGTAGCTGGTTCCTGC  32817

Query  1430   CGAAGTTTCCCTCAGGATAGCAGAAGCTCGTATCAGTTTTATGAGGTAAAGCGAATGATT  1489
              ||||||||||||||||||||||||||||||||||||||||||||||||||||||||||||
Sbjct  32818  CGAAGTTTCCCTCAGGATAGCAGAAGCTCGTATCAGTTTTATGAGGTAAAGCGAATGATT  32877

Query  1490   AGAAGTCTTGGGGTTGAAATGACCTTAACTTATTCTCAAACTTTAAATATGTAAGAAGTC  1549
              |||||| |||||||||||||||||||||||||||||||||||||||||||||||||||||
Sbjct  32878  AGAAGTATTGGGGTTGAAATGACCTTAACTTATTCTCAAACTTTAAATATGTAAGAAGTC  32937

Query  1550   CTTGTTGCTTAATTGAACGTGGACAATTGAATGAAGAGCTTTTAGTGGGCCATTTTTGGT  1609
              ||||||||||||||||||||||||||||||||||||||||||||||||||||||||||||
Sbjct  32938  CTTGTTGCTTAATTGAACGTGGACAATTGAATGAAGAGCTTTTAGTGGGCCATTTTTGGT  32997

Query  1610   AAGCAGAACTGGCGATGCGGGATGAACCGAACGTGAAGTTAAAGTGCCGGAATGCACGCT  1669
              ||||||||||||||||||||||||||||||||||||||||||||||||||||||||||||
Sbjct  32998  AAGCAGAACTGGCGATGCGGGATGAACCGAACGTGAAGTTAAAGTGCCGGAATGCACGCT  33057

Query  1670   CATCAGACACCACAAAAGGTGTTAGTTCATCTAGACAGCCGGACGGTGGCCATGGAAGTC  1729
              ||||||||||||||||||||||||||||||||||||||||||||||||||||||||||||
Sbjct  33058  CATCAGACACCACAAAAGGTGTTAGTTCATCTAGACAGCCGGACGGTGGCCATGGAAGTC  33117

Query  1730   GGAATCCGCTAAGGAGTGTGTAACAACTCACCGGCCGAATGAACTAGCCCTGAAAATGGA  1789
              ||||||||||||||||||||||||||||||||||||||||||||||||||||||||||||
Sbjct  33118  GGAATCCGCTAAGGAGTGTGTAACAACTCACCGGCCGAATGAACTAGCCCTGAAAATGGA  33177

Query  1790   TGGCGCTCAAGCGTGCTACTTATACTTCACCGTGATTGCTGTTT-TGACGCTTTCACGAG  1848
              ||||||||||||||||||||||||||||||||||||||||| || ||| |||||||||||
Sbjct  33178  TGGCGCTCAAGCGTGCTACTTATACTTCACCGTGATTGCTGATTATGATGCTTTCACGAG  33237

Query  1849   TAGGCAGGCGTGGAGGTCAGTGACGAAGCCTTTGCTGTAAAGCTGGGTCGAACGGCCTCT  1908
              ||||||||||||||||||||||| ||||||||||||||||||||||||||||||||||||
Sbjct  33238  TAGGCAGGCGTGGAGGTCAGTGAAGAAGCCTTTGCTGTAAAGCTGGGTCGAACGGCCTCT  33297

Query  1909   AGTGCAGATCTTGGTGGTAGTAGCAAATATTCAAATGAGAACTTTGAAGACTGAAGTGGG  1968
              ||||||||||||||||||||||||||||||||||||||||||||||||||||||||||||
Sbjct  33298  AGTGCAGATCTTGGTGGTAGTAGCAAATATTCAAATGAGAACTTTGAAGACTGAAGTGGG  33357

Query  1969   GAAAGGTTCCATGTCAACAGCAGTTGGACATGGGTTAGTCGATCCTAAGAGATGGGGAAG  2028
              ||||||||||||||||||||||||||||||||||||||||||||||||||||||||||||
Sbjct  33358  GAAAGGTTCCATGTCAACAGCAGTTGGACATGGGTTAGTCGATCCTAAGAGATGGGGAAG  33417

Query  2029   CTCCGTTTCAACGTGCTTGATTTTTCAGGCCAGCCATCGAAAGGGAATCCGGTTAAAATT  2088
              ||||||||||| | || ||||| ||||||||  |||||||||||||||||||||||||||
Sbjct  33418  CTCCGTTTCAAAGCGCCTGATTCTTCAGGCCTACCATCGAAAGGGAATCCGGTTAAAATT  33477

Query  2089   CCGGAACTTGGATATGGATTCTTCACGGCAACGTAACTGAATGTGGAGACGTCGGCGTGA  2148
              ||||||||||||||||||||||||||||||||||||||||||||||||||||||||||||
Sbjct  33478  CCGGAACTTGGATATGGATTCTTCACGGCAACGTAACTGAATGTGGAGACGTCGGCGTGA  33537

Query  2149   GCCCTGGGAGGAGTTATCTTTTCTTCTTAACAGCTTATCACCCTGGAATTGGTTTATCCG  2208
              ||||||||||||||||||||||||||||||||||||||||||||||||||||||||||||
Sbjct  33538  GCCCTGGGAGGAGTTATCTTTTCTTCTTAACAGCTTATCACCCTGGAATTGGTTTATCCG  33597

Query  2209   GAGATGGGGTCTTATGGCTGGAAGAGCGCGGTAATTTTGCCGCGTCCGGTGCGCTTACGA  2268
              ||||||||||||||||||||||||||||||||||||||||||||||||||||||| ||||
Sbjct  33598  GAGATGGGGTCTTATGGCTGGAAGAGCGCGGTAATTTTGCCGCGTCCGGTGCGCTCACGA  33657

Query  2269   CGGTCCTTGAAAATCCACAGGAAGGAATAGTTTTCATGCCAAGTCGTACTCATAACCGCA  2328
              ||||||||||||||||||||||||||||||||||||||||||||||||||||||||||||
Sbjct  33658  CGGTCCTTGAAAATCCACAGGAAGGAATAGTTTTCATGCCAAGTCGTACTCATAACCGCA  33717

Query  2329   GCAGGTCTCCAAGGTTAACAGCCTCTAGTTGATAGAATAATGTAGATAAGGGAAGTCGGC  2388
              |||||||||| |||||||||||||||||||||||||||||||||||||||||||||||||
Sbjct  33718  GCAGGTCTCCTAGGTTAACAGCCTCTAGTTGATAGAATAATGTAGATAAGGGAAGTCGGC  33777

Query  2389   AAAATAGATCCGTAACTTCGGGATAAGGATTGGCTCTAAGGATCGGGTGTCTTGGGCCTT  2448
              ||||||||||||||||||||||||||||||||||||||||||||||||||||||||||||
Sbjct  33778  AAAATAGATCCGTAACTTCGGGATAAGGATTGGCTCTAAGGATCGGGTGTCTTGGGCCTT  33837

Query  2449   GTGTAGACGCGGCGGTGACTGTTGGCGGGCTGTTTCACGACGGACTGCTGGTGGATGCTG  2508
              |||||||||||| || ||||| |||||||||||||   ||||||||||||  ||| || |
Sbjct  33838  GTGTAGACGCGGTGGCGACTGGTGGCGGGCTGTTTTCGGACGGACTGCTGCCGGACGCCG  33897

Query  2509   CTGTAGACACGCTTGGTAGGTCTTTATGGCCGTCCGGGGCACGTTTAACGATCAACTTAG  2568
              |||||||||||||||||||||  || || |||||||||||||| ||||||||||||||||
Sbjct  33898  CTGTAGACACGCTTGGTAGGTACTTGTGACCGTCCGGGGCACGCTTAACGATCAACTTAG  33957

Query  2569   AACTGGTACGGACAAGGGGAAT  2590
              ||||||||||||||||||||||
Sbjct  33958  AACTGGTACGGACAAGGGGAAT  33979


 Score = 3925 bits (2125),  Expect = 0.0
 Identities = 2451/2602 (94%), Gaps = 48/2602 (2%)
 Strand=Plus/Plus

Query  1      CAAGGTTTCCGTAGGTGAACCTGCGGAAGGATCATTACTGATTTGCTTAATTGCACCACA  60
              ||||||||||||||||||||||||||||||||||||||||||||||||||||||||||||
Sbjct  41900  CAAGGTTTCCGTAGGTGAACCTGCGGAAGGATCATTACTGATTTGCTTAATTGCACCACA  41959

Query  61     TGTGTTTTTCTTTGAAACAAACTTGCTTTGGCGGTGGG-C-CCAGCCTGCCGCCAGAGGT  118
              ||||||||||  ||  || | | ||||||||||| ||| | |    | ||||||||||||
Sbjct  41960  TGTGTTTTTCACTG-GAC-AGC-TGCTTTGGCGGGGGGACTCGTTTCCGCCGCCAGAGGT  42016

Query  119    CTAAACTTACAACC-AATTTTTTATCAACTTGTCACACCAGATTATTACTAATAGTCAAA  177
              |  ||| || |||| || |||||||  ||  |||| |||| |   ||  |||||||||||
Sbjct  42017  CACAAC-TA-AACCAAACTTTTTAT-TACCAGTCA-ACCATA-CGTT-TTAATAGTCAAA  42070

Query  178    ACTTTCAACAACGGATCTCTTGGTTCTCGCATCGATGAAGAACGCAGCGAAATGCGATAC  237
              ||||||||||||||||||||||||||||||||||||||||||||||||||||||||||||
Sbjct  42071  ACTTTCAACAACGGATCTCTTGGTTCTCGCATCGATGAAGAACGCAGCGAAATGCGATAC  42130

Query  238    GTAATATGAATTGCAGATATTCGTGAATCATCGAATCTTTGAACGCACATTGCGCCCTCT  297
              ||| |||||||||||||||||||||||||||||||||||||||||||||||||||||| |
Sbjct  42131  GTAGTATGAATTGCAGATATTCGTGAATCATCGAATCTTTGAACGCACATTGCGCCCTTT  42190

Query  298    GGTATTCCGGAGGGCATGCCTGTTTGAGCGTCGTTTCTCCCTCAA-ACCGCTGGGTTTGG  356
              ||||||||  |||||||||||||||||||||| ||||||||||||  |||| ||||||||
Sbjct  42191  GGTATTCCAAAGGGCATGCCTGTTTGAGCGTCATTTCTCCCTCAAGCCCGC-GGGTTTGG  42249

Query  357    TGTTGAGCAATACGACTTGGGTTTGCTTGAAAGACGGTA-GTGGTAAGGCGGGATCGCTT  415
              |||||||||||||| |   |||||| |||||||||| || ||||  || |   ||   ||
Sbjct  42250  TGTTGAGCAATACG-C-CAGGTTTGTTTGAAAGACG-TACGTGG--AGAC--TAT--ATT  42300

Query  416    TGACAATGGCTTAGG-TCTAACCAAAAACATTGCTTGCGGCGGTAACGTCCACCACGTAT  474
               | |   | |||||| ||| ||| |||||   |||||  || ||   | |||||||  | 
Sbjct  42301  AG-C---GACTTAGGTTCT-ACC-AAAAC---GCTTG-TGCAGT-CGGCCCACCAC--AG  42347

Query  475    ATCTTCAAAC-TTTGACCTCAAATCAGGTAGGACTACCCGCTGAACTTAAGCATATCAAT  533
               | ||| ||| |||||||||||||||||||||||||||||||||||||||||||||||||
Sbjct  42348  CTTTTCTAACTTTTGACCTCAAATCAGGTAGGACTACCCGCTGAACTTAAGCATATCAAT  42407

Query  534    AAGCGGAGGAAAAGAAACCAACAGGGATTGCCTCAGTAGCGGCGAGTGAAGCGGCAAAAG  593
              ||||||||||||||||||||||||||||||||| ||||||||||||||||||||||||||
Sbjct  42408  AAGCGGAGGAAAAGAAACCAACAGGGATTGCCTTAGTAGCGGCGAGTGAAGCGGCAAAAG  42467

Query  594    CTCAAATTTGAAATCTGGCGTCTTT-GGCGTCCGAGTTGTAATTTGAAGAAGGTATCTTT  652
              ||||||||||||||||||| |||||  | |||||||||||||||||||||||||||||||
Sbjct  42468  CTCAAATTTGAAATCTGGC-TCTTTCAGAGTCCGAGTTGTAATTTGAAGAAGGTATCTTT  42526

Query  653    GGGCCCGGCTCTTGTCTATGTTCCTTGGAACAGGACGTCACAGAGGGTGAGAATCCCGTG  712
              ||||| |||||||||||||||| |||||||||| ||||||||||||||||||||||||||
Sbjct  42527  GGGCCTGGCTCTTGTCTATGTTTCTTGGAACAGAACGTCACAGAGGGTGAGAATCCCGTG  42586

Query  713    CGATGAGATGACCCGGGTCTGTGTAAAGTTCCTTCGACGAGTCGAGTTGTTTGGGAATGC  772
              |||||||||||||| |||| ||||||||||||||||||||||||||||||||||||||||
Sbjct  42587  CGATGAGATGACCCAGGTCCGTGTAAAGTTCCTTCGACGAGTCGAGTTGTTTGGGAATGC  42646

Query  773    AGCTCTAAGTGGGTGGTAAATTCCATCTAAAGCTAAATATTGGCGAGAGACCGATAGCGA  832
              ||||||||||||||||||||||||||||||||||||||||||||||||||||||||||||
Sbjct  42647  AGCTCTAAGTGGGTGGTAAATTCCATCTAAAGCTAAATATTGGCGAGAGACCGATAGCGA  42706

Query  833    ACAAGTACAGTGATGGAAAGATGAAAAGAACTTTGAAAAGAGAGTGAAAAAGTACGTGAA  892
              ||||||||||||||||||||||||||||||||||||||||||||||||||||||||||||
Sbjct  42707  ACAAGTACAGTGATGGAAAGATGAAAAGAACTTTGAAAAGAGAGTGAAAAAGTACGTGAA  42766

Query  893    ATTGTTGAAAGGGAAGGGCTTGAGATCAGACTTGGTATTTTGCATGCTGCT-CTCTCGGG  951
              ||||||||||||||||||||||||||||||||||| |||||||||| |||| || |||||
Sbjct  42767  ATTGTTGAAAGGGAAGGGCTTGAGATCAGACTTGGCATTTTGCATGTTGCTTCT-TCGGG  42825

Query  952    GGCGGCCGCTGCGGTTTACCGGGCCAGCATCGGTTTGGAGCGGCAGGATAATGGCGGAGG  1011
              ||||||| |||||||||  |||||||||||| |||||| |||| |||| ||| |||  ||
Sbjct  42826  GGCGGCCTCTGCGGTTTGTCGGGCCAGCATCAGTTTGG-GCGGTAGGACAATCGCGCGGG  42884

Query  1012   AATGTGGCACGGCTTCTGCTGTGTGTTATAGCCTCTGACGATACTGCCAGCCTAGACCGA  1071
              ||||||||||||| || ||||||||||||||||   |  |||||||||||||||||| ||
Sbjct  42885  AATGTGGCACGGCCTCGGCTGTGTGTTATAGCCCGCGTGGATACTGCCAGCCTAGACTGA  42944

Query  1072   GGACTGCGGTTTTTAACCTAGGATGTTGGCATAATGATCTTAAGTCGCCCGTCTTGAAAC  1131
              |||||||||||| | |||||||||||||||||||||||||||||||||||||||||||||
Sbjct  42945  GGACTGCGGTTTAT-ACCTAGGATGTTGGCATAATGATCTTAAGTCGCCCGTCTTGAAAC  43003

Query  1132   ACGGACCAAGGAGTCTAACGTCTATGCGAGTGTTTGGGTGTAAAACCCGTACGCGTAATG  1191
              ||||||||||||||||||||||||||||||||||||||||||||||||||||||||||||
Sbjct  43004  ACGGACCAAGGAGTCTAACGTCTATGCGAGTGTTTGGGTGTAAAACCCGTACGCGTAATG  43063

Query  1192   AAAGTGAACGAAGGTGGGGGCCCATT--AGGGTGCACCATCGACCGATCCTGATGTGTTC  1249
              |||||||||| ||||||||||||  |   ||||||||||||||||||||||||||| |||
Sbjct  43064  AAAGTGAACGTAGGTGGGGGCCCTCTCGGGGGTGCACCATCGACCGATCCTGATGTCTTC  43123

Query  1250   GGATGGATTTGAGTAAGAGCATAGCTGTTGGGACCCGAAAGATGGTGAACTATGCCTGAA  1309
              ||||||||||||||||||||||||||||||||||||||||||||||||||||||||||||
Sbjct  43124  GGATGGATTTGAGTAAGAGCATAGCTGTTGGGACCCGAAAGATGGTGAACTATGCCTGAA  43183

Query  1310   TAGGGTGAAGCCAGAGGAAACTCTGGTGGAGGCTCGTAGCGGTTCTGACGTGCAAATCGA  1369
              ||||||||||||||||||||||||||||||||||||||||||||||||||||||||||||
Sbjct  43184  TAGGGTGAAGCCAGAGGAAACTCTGGTGGAGGCTCGTAGCGGTTCTGACGTGCAAATCGA  43243

Query  1370   TCGTCGAATTTGGGTATAGGGGCGAAAGACTAATCGAACCATCTAGTAGCTGGTTCCTGC  1429
              ||||||||||||||||||||||||||||||||||||||||||||||||||||||||||||
Sbjct  43244  TCGTCGAATTTGGGTATAGGGGCGAAAGACTAATCGAACCATCTAGTAGCTGGTTCCTGC  43303

Query  1430   CGAAGTTTCCCTCAGGATAGCAGAAGCTCGTATCAGTTTTATGAGGTAAAGCGAATGATT  1489
              ||||||||||||||||||||||||||||||||||||||||||||||||||||||||||||
Sbjct  43304  CGAAGTTTCCCTCAGGATAGCAGAAGCTCGTATCAGTTTTATGAGGTAAAGCGAATGATT  43363

Query  1490   AGAAGTCTTGGGGTTGAAATGACCTTAACTTATTCTCAAACTTTAAATATGTAAGAAGTC  1549
              |||||| |||||||||||||||||||||||||||||||||||||||||||||||||||||
Sbjct  43364  AGAAGTATTGGGGTTGAAATGACCTTAACTTATTCTCAAACTTTAAATATGTAAGAAGTC  43423

Query  1550   CTTGTTGCTTAATTGAACGTGGACAATTGAATGAAGAGCTTTTAGTGGGCCATTTTTGGT  1609
              ||||||||||||||||||||||||||||||||||||||||||||||||||||||||||||
Sbjct  43424  CTTGTTGCTTAATTGAACGTGGACAATTGAATGAAGAGCTTTTAGTGGGCCATTTTTGGT  43483

Query  1610   AAGCAGAACTGGCGATGCGGGATGAACCGAACGTGAAGTTAAAGTGCCGGAATGCACGCT  1669
              ||||||||||||||||||||||||||||||||||||||||||||||||||||||||||||
Sbjct  43484  AAGCAGAACTGGCGATGCGGGATGAACCGAACGTGAAGTTAAAGTGCCGGAATGCACGCT  43543

Query  1670   CATCAGACACCACAAAAGGTGTTAGTTCATCTAGACAGCCGGACGGTGGCCATGGAAGTC  1729
              ||||||||||||||||||||||||||||||||||||||||||||||||||||||||||||
Sbjct  43544  CATCAGACACCACAAAAGGTGTTAGTTCATCTAGACAGCCGGACGGTGGCCATGGAAGTC  43603

Query  1730   GGAATCCGCTAAGGAGTGTGTAACAACTCACCGGCCGAATGAACTAGCCCTGAAAATGGA  1789
              ||||||||||||||||||||||||||||||||||||||||||||||||||||||||||||
Sbjct  43604  GGAATCCGCTAAGGAGTGTGTAACAACTCACCGGCCGAATGAACTAGCCCTGAAAATGGA  43663

Query  1790   TGGCGCTCAAGCGTGCTACTTATACTTCACCGTGATTGCTGTTT-TGACGCTTTCACGAG  1848
              ||||||||||||||||||||||||||||||||||||||||| || ||| |||||||||||
Sbjct  43664  TGGCGCTCAAGCGTGCTACTTATACTTCACCGTGATTGCTGATTATGATGCTTTCACGAG  43723

Query  1849   TAGGCAGGCGTGGAGGTCAGTGACGAAGCCTTTGCTGTAAAGCTGGGTCGAACGGCCTCT  1908
              ||||||||||||||||||||||| ||||||||||||||||||||||||||||||||||||
Sbjct  43724  TAGGCAGGCGTGGAGGTCAGTGAAGAAGCCTTTGCTGTAAAGCTGGGTCGAACGGCCTCT  43783

Query  1909   AGTGCAGATCTTGGTGGTAGTAGCAAATATTCAAATGAGAACTTTGAAGACTGAAGTGGG  1968
              ||||||||||||||||||||||||||||||||||||||||||||||||||||||||||||
Sbjct  43784  AGTGCAGATCTTGGTGGTAGTAGCAAATATTCAAATGAGAACTTTGAAGACTGAAGTGGG  43843

Query  1969   GAAAGGTTCCATGTCAACAGCAGTTGGACATGGGTTAGTCGATCCTAAGAGATGGGGAAG  2028
              ||||||||||||||||||||||||||||||||||||||||||||||||||||||||||||
Sbjct  43844  GAAAGGTTCCATGTCAACAGCAGTTGGACATGGGTTAGTCGATCCTAAGAGATGGGGAAG  43903

Query  2029   CTCCGTTTCAACGTGCTTGATTTTTCAGGCCAGCCATCGAAAGGGAATCCGGTTAAAATT  2088
              ||||||||||| | || ||||| ||||||||  |||||||||||||||||||||||||||
Sbjct  43904  CTCCGTTTCAAAGCGCCTGATTCTTCAGGCCTACCATCGAAAGGGAATCCGGTTAAAATT  43963

Query  2089   CCGGAACTTGGATATGGATTCTTCACGGCAACGTAACTGAATGTGGAGACGTCGGCGTGA  2148
              ||||||||||||||||||||||||||||||||||||||||||||||||||||||||||||
Sbjct  43964  CCGGAACTTGGATATGGATTCTTCACGGCAACGTAACTGAATGTGGAGACGTCGGCGTGA  44023

Query  2149   GCCCTGGGAGGAGTTATCTTTTCTTCTTAACAGCTTATCACCCTGGAATTGGTTTATCCG  2208
              ||||||||||||||||||||||||||||||||||||||||||||||||||||||||||||
Sbjct  44024  GCCCTGGGAGGAGTTATCTTTTCTTCTTAACAGCTTATCACCCTGGAATTGGTTTATCCG  44083

Query  2209   GAGATGGGGTCTTATGGCTGGAAGAGCGCGGTAATTTTGCCGCGTCCGGTGCGCTTACGA  2268
              ||||||||||||||||||||||||||||||||||||||||||||||||||||||| ||||
Sbjct  44084  GAGATGGGGTCTTATGGCTGGAAGAGCGCGGTAATTTTGCCGCGTCCGGTGCGCTCACGA  44143

Query  2269   CGGTCCTTGAAAATCCACAGGAAGGAATAGTTTTCATGCCAAGTCGTACTCATAACCGCA  2328
              ||||||||||||||||||||||||||||||||||||||||||||||||||||||||||||
Sbjct  44144  CGGTCCTTGAAAATCCACAGGAAGGAATAGTTTTCATGCCAAGTCGTACTCATAACCGCA  44203

Query  2329   GCAGGTCTCCAAGGTTAACAGCCTCTAGTTGATAGAATAATGTAGATAAGGGAAGTCGGC  2388
              |||||||||| |||||||||||||||||||||||||||||||||||||||||||||||||
Sbjct  44204  GCAGGTCTCCTAGGTTAACAGCCTCTAGTTGATAGAATAATGTAGATAAGGGAAGTCGGC  44263

Query  2389   AAAATAGATCCGTAACTTCGGGATAAGGATTGGCTCTAAGGATCGGGTGTCTTGGGCCTT  2448
              ||||||||||||||||||||||||||||||||||||||||||||||||||||||||||||
Sbjct  44264  AAAATAGATCCGTAACTTCGGGATAAGGATTGGCTCTAAGGATCGGGTGTCTTGGGCCTT  44323

Query  2449   GTGTAGACGCGGCGGTGACTGTTGGCGGGCTGTTTCACGACGGACTGCTGGTGGATGCTG  2508
              |||||||||||| || ||||| |||||||||||||   ||||||||||||  ||| || |
Sbjct  44324  GTGTAGACGCGGTGGCGACTGGTGGCGGGCTGTTTTCGGACGGACTGCTGCCGGACGCCG  44383

Query  2509   CTGTAGACACGCTTGGTAGGTCTTTATGGCCGTCCGGGGCACGTTTAACGATCAACTTAG  2568
              |||||||||||||||||||||  || || |||||||||||||| ||||||||||||||||
Sbjct  44384  CTGTAGACACGCTTGGTAGGTACTTGTGACCGTCCGGGGCACGCTTAACGATCAACTTAG  44443

Query  2569   AACTGGTACGGACAAGGGGAAT  2590
              ||||||||||||||||||||||
Sbjct  44444  AACTGGTACGGACAAGGGGAAT  44465


 Score = 3925 bits (2125),  Expect = 0.0
 Identities = 2451/2602 (94%), Gaps = 48/2602 (2%)
 Strand=Plus/Plus

Query  1      CAAGGTTTCCGTAGGTGAACCTGCGGAAGGATCATTACTGATTTGCTTAATTGCACCACA  60
              ||||||||||||||||||||||||||||||||||||||||||||||||||||||||||||
Sbjct  52366  CAAGGTTTCCGTAGGTGAACCTGCGGAAGGATCATTACTGATTTGCTTAATTGCACCACA  52425

Query  61     TGTGTTTTTCTTTGAAACAAACTTGCTTTGGCGGTGGG-C-CCAGCCTGCCGCCAGAGGT  118
              ||||||||||  ||  || | | ||||||||||| ||| | |    | ||||||||||||
Sbjct  52426  TGTGTTTTTCACTG-GAC-AGC-TGCTTTGGCGGGGGGACTCGTTTCCGCCGCCAGAGGT  52482

Query  119    CTAAACTTACAACC-AATTTTTTATCAACTTGTCACACCAGATTATTACTAATAGTCAAA  177
              |  ||| || |||| || |||||||  ||  |||| |||| |   ||  |||||||||||
Sbjct  52483  CACAAC-TA-AACCAAACTTTTTAT-TACCAGTCA-ACCATA-CGTT-TTAATAGTCAAA  52536

Query  178    ACTTTCAACAACGGATCTCTTGGTTCTCGCATCGATGAAGAACGCAGCGAAATGCGATAC  237
              ||||||||||||||||||||||||||||||||||||||||||||||||||||||||||||
Sbjct  52537  ACTTTCAACAACGGATCTCTTGGTTCTCGCATCGATGAAGAACGCAGCGAAATGCGATAC  52596

Query  238    GTAATATGAATTGCAGATATTCGTGAATCATCGAATCTTTGAACGCACATTGCGCCCTCT  297
              ||| |||||||||||||||||||||||||||||||||||||||||||||||||||||| |
Sbjct  52597  GTAGTATGAATTGCAGATATTCGTGAATCATCGAATCTTTGAACGCACATTGCGCCCTTT  52656

Query  298    GGTATTCCGGAGGGCATGCCTGTTTGAGCGTCGTTTCTCCCTCAA-ACCGCTGGGTTTGG  356
              ||||||||  |||||||||||||||||||||| ||||||||||||  |||| ||||||||
Sbjct  52657  GGTATTCCAAAGGGCATGCCTGTTTGAGCGTCATTTCTCCCTCAAGCCCGC-GGGTTTGG  52715

Query  357    TGTTGAGCAATACGACTTGGGTTTGCTTGAAAGACGGTA-GTGGTAAGGCGGGATCGCTT  415
              |||||||||||||| |   |||||| |||||||||| || ||||  || |   ||   ||
Sbjct  52716  TGTTGAGCAATACG-C-CAGGTTTGTTTGAAAGACG-TACGTGG--AGAC--TAT--ATT  52766

Query  416    TGACAATGGCTTAGG-TCTAACCAAAAACATTGCTTGCGGCGGTAACGTCCACCACGTAT  474
               | |   | |||||| ||| ||| |||||   |||||  || ||   | |||||||  | 
Sbjct  52767  AG-C---GACTTAGGTTCT-ACC-AAAAC---GCTTG-TGCAGT-CGGCCCACCAC--AG  52813

Query  475    ATCTTCAAAC-TTTGACCTCAAATCAGGTAGGACTACCCGCTGAACTTAAGCATATCAAT  533
               | ||| ||| |||||||||||||||||||||||||||||||||||||||||||||||||
Sbjct  52814  CTTTTCTAACTTTTGACCTCAAATCAGGTAGGACTACCCGCTGAACTTAAGCATATCAAT  52873

Query  534    AAGCGGAGGAAAAGAAACCAACAGGGATTGCCTCAGTAGCGGCGAGTGAAGCGGCAAAAG  593
              ||||||||||||||||||||||||||||||||| ||||||||||||||||||||||||||
Sbjct  52874  AAGCGGAGGAAAAGAAACCAACAGGGATTGCCTTAGTAGCGGCGAGTGAAGCGGCAAAAG  52933

Query  594    CTCAAATTTGAAATCTGGCGTCTTT-GGCGTCCGAGTTGTAATTTGAAGAAGGTATCTTT  652
              ||||||||||||||||||| |||||  | |||||||||||||||||||||||||||||||
Sbjct  52934  CTCAAATTTGAAATCTGGC-TCTTTCAGAGTCCGAGTTGTAATTTGAAGAAGGTATCTTT  52992

Query  653    GGGCCCGGCTCTTGTCTATGTTCCTTGGAACAGGACGTCACAGAGGGTGAGAATCCCGTG  712
              ||||| |||||||||||||||| |||||||||| ||||||||||||||||||||||||||
Sbjct  52993  GGGCCTGGCTCTTGTCTATGTTTCTTGGAACAGAACGTCACAGAGGGTGAGAATCCCGTG  53052

Query  713    CGATGAGATGACCCGGGTCTGTGTAAAGTTCCTTCGACGAGTCGAGTTGTTTGGGAATGC  772
              |||||||||||||| |||| ||||||||||||||||||||||||||||||||||||||||
Sbjct  53053  CGATGAGATGACCCAGGTCCGTGTAAAGTTCCTTCGACGAGTCGAGTTGTTTGGGAATGC  53112

Query  773    AGCTCTAAGTGGGTGGTAAATTCCATCTAAAGCTAAATATTGGCGAGAGACCGATAGCGA  832
              ||||||||||||||||||||||||||||||||||||||||||||||||||||||||||||
Sbjct  53113  AGCTCTAAGTGGGTGGTAAATTCCATCTAAAGCTAAATATTGGCGAGAGACCGATAGCGA  53172

Query  833    ACAAGTACAGTGATGGAAAGATGAAAAGAACTTTGAAAAGAGAGTGAAAAAGTACGTGAA  892
              ||||||||||||||||||||||||||||||||||||||||||||||||||||||||||||
Sbjct  53173  ACAAGTACAGTGATGGAAAGATGAAAAGAACTTTGAAAAGAGAGTGAAAAAGTACGTGAA  53232

Query  893    ATTGTTGAAAGGGAAGGGCTTGAGATCAGACTTGGTATTTTGCATGCTGCT-CTCTCGGG  951
              ||||||||||||||||||||||||||||||||||| |||||||||| |||| || |||||
Sbjct  53233  ATTGTTGAAAGGGAAGGGCTTGAGATCAGACTTGGCATTTTGCATGTTGCTTCT-TCGGG  53291

Query  952    GGCGGCCGCTGCGGTTTACCGGGCCAGCATCGGTTTGGAGCGGCAGGATAATGGCGGAGG  1011
              ||||||| |||||||||  |||||||||||| |||||| |||| |||| ||| |||  ||
Sbjct  53292  GGCGGCCTCTGCGGTTTGTCGGGCCAGCATCAGTTTGG-GCGGTAGGACAATCGCGCGGG  53350

Query  1012   AATGTGGCACGGCTTCTGCTGTGTGTTATAGCCTCTGACGATACTGCCAGCCTAGACCGA  1071
              ||||||||||||| || ||||||||||||||||   |  |||||||||||||||||| ||
Sbjct  53351  AATGTGGCACGGCCTCGGCTGTGTGTTATAGCCCGCGTGGATACTGCCAGCCTAGACTGA  53410

Query  1072   GGACTGCGGTTTTTAACCTAGGATGTTGGCATAATGATCTTAAGTCGCCCGTCTTGAAAC  1131
              |||||||||||| | |||||||||||||||||||||||||||||||||||||||||||||
Sbjct  53411  GGACTGCGGTTTAT-ACCTAGGATGTTGGCATAATGATCTTAAGTCGCCCGTCTTGAAAC  53469

Query  1132   ACGGACCAAGGAGTCTAACGTCTATGCGAGTGTTTGGGTGTAAAACCCGTACGCGTAATG  1191
              ||||||||||||||||||||||||||||||||||||||||||||||||||||||||||||
Sbjct  53470  ACGGACCAAGGAGTCTAACGTCTATGCGAGTGTTTGGGTGTAAAACCCGTACGCGTAATG  53529

Query  1192   AAAGTGAACGAAGGTGGGGGCCCATT--AGGGTGCACCATCGACCGATCCTGATGTGTTC  1249
              |||||||||| ||||||||||||  |   ||||||||||||||||||||||||||| |||
Sbjct  53530  AAAGTGAACGTAGGTGGGGGCCCTCTCGGGGGTGCACCATCGACCGATCCTGATGTCTTC  53589

Query  1250   GGATGGATTTGAGTAAGAGCATAGCTGTTGGGACCCGAAAGATGGTGAACTATGCCTGAA  1309
              ||||||||||||||||||||||||||||||||||||||||||||||||||||||||||||
Sbjct  53590  GGATGGATTTGAGTAAGAGCATAGCTGTTGGGACCCGAAAGATGGTGAACTATGCCTGAA  53649

Query  1310   TAGGGTGAAGCCAGAGGAAACTCTGGTGGAGGCTCGTAGCGGTTCTGACGTGCAAATCGA  1369
              ||||||||||||||||||||||||||||||||||||||||||||||||||||||||||||
Sbjct  53650  TAGGGTGAAGCCAGAGGAAACTCTGGTGGAGGCTCGTAGCGGTTCTGACGTGCAAATCGA  53709

Query  1370   TCGTCGAATTTGGGTATAGGGGCGAAAGACTAATCGAACCATCTAGTAGCTGGTTCCTGC  1429
              ||||||||||||||||||||||||||||||||||||||||||||||||||||||||||||
Sbjct  53710  TCGTCGAATTTGGGTATAGGGGCGAAAGACTAATCGAACCATCTAGTAGCTGGTTCCTGC  53769

Query  1430   CGAAGTTTCCCTCAGGATAGCAGAAGCTCGTATCAGTTTTATGAGGTAAAGCGAATGATT  1489
              ||||||||||||||||||||||||||||||||||||||||||||||||||||||||||||
Sbjct  53770  CGAAGTTTCCCTCAGGATAGCAGAAGCTCGTATCAGTTTTATGAGGTAAAGCGAATGATT  53829

Query  1490   AGAAGTCTTGGGGTTGAAATGACCTTAACTTATTCTCAAACTTTAAATATGTAAGAAGTC  1549
              |||||| |||||||||||||||||||||||||||||||||||||||||||||||||||||
Sbjct  53830  AGAAGTATTGGGGTTGAAATGACCTTAACTTATTCTCAAACTTTAAATATGTAAGAAGTC  53889

Query  1550   CTTGTTGCTTAATTGAACGTGGACAATTGAATGAAGAGCTTTTAGTGGGCCATTTTTGGT  1609
              ||||||||||||||||||||||||||||||||||||||||||||||||||||||||||||
Sbjct  53890  CTTGTTGCTTAATTGAACGTGGACAATTGAATGAAGAGCTTTTAGTGGGCCATTTTTGGT  53949

Query  1610   AAGCAGAACTGGCGATGCGGGATGAACCGAACGTGAAGTTAAAGTGCCGGAATGCACGCT  1669
              ||||||||||||||||||||||||||||||||||||||||||||||||||||||||||||
Sbjct  53950  AAGCAGAACTGGCGATGCGGGATGAACCGAACGTGAAGTTAAAGTGCCGGAATGCACGCT  54009

Query  1670   CATCAGACACCACAAAAGGTGTTAGTTCATCTAGACAGCCGGACGGTGGCCATGGAAGTC  1729
              ||||||||||||||||||||||||||||||||||||||||||||||||||||||||||||
Sbjct  54010  CATCAGACACCACAAAAGGTGTTAGTTCATCTAGACAGCCGGACGGTGGCCATGGAAGTC  54069

Query  1730   GGAATCCGCTAAGGAGTGTGTAACAACTCACCGGCCGAATGAACTAGCCCTGAAAATGGA  1789
              ||||||||||||||||||||||||||||||||||||||||||||||||||||||||||||
Sbjct  54070  GGAATCCGCTAAGGAGTGTGTAACAACTCACCGGCCGAATGAACTAGCCCTGAAAATGGA  54129

Query  1790   TGGCGCTCAAGCGTGCTACTTATACTTCACCGTGATTGCTGTTT-TGACGCTTTCACGAG  1848
              ||||||||||||||||||||||||||||||||||||||||| || ||| |||||||||||
Sbjct  54130  TGGCGCTCAAGCGTGCTACTTATACTTCACCGTGATTGCTGATTATGATGCTTTCACGAG  54189

Query  1849   TAGGCAGGCGTGGAGGTCAGTGACGAAGCCTTTGCTGTAAAGCTGGGTCGAACGGCCTCT  1908
              ||||||||||||||||||||||| ||||||||||||||||||||||||||||||||||||
Sbjct  54190  TAGGCAGGCGTGGAGGTCAGTGAAGAAGCCTTTGCTGTAAAGCTGGGTCGAACGGCCTCT  54249

Query  1909   AGTGCAGATCTTGGTGGTAGTAGCAAATATTCAAATGAGAACTTTGAAGACTGAAGTGGG  1968
              ||||||||||||||||||||||||||||||||||||||||||||||||||||||||||||
Sbjct  54250  AGTGCAGATCTTGGTGGTAGTAGCAAATATTCAAATGAGAACTTTGAAGACTGAAGTGGG  54309

Query  1969   GAAAGGTTCCATGTCAACAGCAGTTGGACATGGGTTAGTCGATCCTAAGAGATGGGGAAG  2028
              ||||||||||||||||||||||||||||||||||||||||||||||||||||||||||||
Sbjct  54310  GAAAGGTTCCATGTCAACAGCAGTTGGACATGGGTTAGTCGATCCTAAGAGATGGGGAAG  54369

Query  2029   CTCCGTTTCAACGTGCTTGATTTTTCAGGCCAGCCATCGAAAGGGAATCCGGTTAAAATT  2088
              ||||||||||| | || ||||| ||||||||  |||||||||||||||||||||||||||
Sbjct  54370  CTCCGTTTCAAAGCGCCTGATTCTTCAGGCCTACCATCGAAAGGGAATCCGGTTAAAATT  54429

Query  2089   CCGGAACTTGGATATGGATTCTTCACGGCAACGTAACTGAATGTGGAGACGTCGGCGTGA  2148
              ||||||||||||||||||||||||||||||||||||||||||||||||||||||||||||
Sbjct  54430  CCGGAACTTGGATATGGATTCTTCACGGCAACGTAACTGAATGTGGAGACGTCGGCGTGA  54489

Query  2149   GCCCTGGGAGGAGTTATCTTTTCTTCTTAACAGCTTATCACCCTGGAATTGGTTTATCCG  2208
              ||||||||||||||||||||||||||||||||||||||||||||||||||||||||||||
Sbjct  54490  GCCCTGGGAGGAGTTATCTTTTCTTCTTAACAGCTTATCACCCTGGAATTGGTTTATCCG  54549

Query  2209   GAGATGGGGTCTTATGGCTGGAAGAGCGCGGTAATTTTGCCGCGTCCGGTGCGCTTACGA  2268
              ||||||||||||||||||||||||||||||||||||||||||||||||||||||| ||||
Sbjct  54550  GAGATGGGGTCTTATGGCTGGAAGAGCGCGGTAATTTTGCCGCGTCCGGTGCGCTCACGA  54609

Query  2269   CGGTCCTTGAAAATCCACAGGAAGGAATAGTTTTCATGCCAAGTCGTACTCATAACCGCA  2328
              ||||||||||||||||||||||||||||||||||||||||||||||||||||||||||||
Sbjct  54610  CGGTCCTTGAAAATCCACAGGAAGGAATAGTTTTCATGCCAAGTCGTACTCATAACCGCA  54669

Query  2329   GCAGGTCTCCAAGGTTAACAGCCTCTAGTTGATAGAATAATGTAGATAAGGGAAGTCGGC  2388
              |||||||||| |||||||||||||||||||||||||||||||||||||||||||||||||
Sbjct  54670  GCAGGTCTCCTAGGTTAACAGCCTCTAGTTGATAGAATAATGTAGATAAGGGAAGTCGGC  54729

Query  2389   AAAATAGATCCGTAACTTCGGGATAAGGATTGGCTCTAAGGATCGGGTGTCTTGGGCCTT  2448
              ||||||||||||||||||||||||||||||||||||||||||||||||||||||||||||
Sbjct  54730  AAAATAGATCCGTAACTTCGGGATAAGGATTGGCTCTAAGGATCGGGTGTCTTGGGCCTT  54789

Query  2449   GTGTAGACGCGGCGGTGACTGTTGGCGGGCTGTTTCACGACGGACTGCTGGTGGATGCTG  2508
              |||||||||||| || ||||| |||||||||||||   ||||||||||||  ||| || |
Sbjct  54790  GTGTAGACGCGGTGGCGACTGGTGGCGGGCTGTTTTCGGACGGACTGCTGCCGGACGCCG  54849

Query  2509   CTGTAGACACGCTTGGTAGGTCTTTATGGCCGTCCGGGGCACGTTTAACGATCAACTTAG  2568
              |||||||||||||||||||||  || || |||||||||||||| ||||||||||||||||
Sbjct  54850  CTGTAGACACGCTTGGTAGGTACTTGTGACCGTCCGGGGCACGCTTAACGATCAACTTAG  54909

Query  2569   AACTGGTACGGACAAGGGGAAT  2590
              ||||||||||||||||||||||
Sbjct  54910  AACTGGTACGGACAAGGGGAAT  54931


 Score = 3914 bits (2119),  Expect = 0.0
 Identities = 2450/2603 (94%), Gaps = 50/2603 (2%)
 Strand=Plus/Plus

Query  1     CAAGGTTTCCGTAGGTGAACCTGCGGAAGGATCATTACTGATTTGCTTAATTGCACCACA  60
             ||||||||||||||||||||||||||||||||||||||||||||||||||||||||||||
Sbjct  51    CAAGGTTTCCGTAGGTGAACCTGCGGAAGGATCATTACTGATTTGCTTAATTGCACCACA  110

Query  61    TGTGTTTTTCTTTGAAACAAACTTGCTTTGGCGGTGGG-C-CCAGCCTGCCGCCAGAGGT  118
             ||||||||||  ||  || | | ||||||||||| ||| | |    | ||||||||||||
Sbjct  111   TGTGTTTTTCACTG-GAC-AGC-TGCTTTGGCGGGGGGACTCGTTTCCGCCGCCAGAGGT  167

Query  119   CTAAACTTACAACC-AATTTTTTATCAACTTGTCACACCAGATTATTACTAATAGTCAAA  177
             |  ||| || |||| || |||||||  ||  ||  ||||| |   ||  |||||||||||
Sbjct  168   CACAAC-TA-AACCAAACTTTTTAT-TACCAGT--CACCATA-CGTT-TTAATAGTCAAA  220

Query  178   ACTTTCAACAAC-GGATCTCTTGGTTCTCGCATCGATGAAGAACGCAGCGAAATGCGATA  236
             |||||||||||| |||||||||||||||||||||||||||||||||||||||||||||||
Sbjct  221   ACTTTCAACAACGGGATCTCTTGGTTCTCGCATCGATGAAGAACGCAGCGAAATGCGATA  280

Query  237   CGTAATATGAATTGCAGATATTCGTGAATCATCGAATCTTTGAACGCACATTGCGCCCTC  296
             |||| |||||||||||||||||||||||||||||||||||||||||||||||||||||| 
Sbjct  281   CGTAGTATGAATTGCAGATATTCGTGAATCATCGAATCTTTGAACGCACATTGCGCCCTT  340

Query  297   TGGTATTCCGGAGGGCATGCCTGTTTGAGCGTCGTTTCTCCCTCAA-ACCGCTGGGTTTG  355
             |||||||||  |||||||||||||||||||||| ||||||||||||  |||| |||||||
Sbjct  341   TGGTATTCCAAAGGGCATGCCTGTTTGAGCGTCATTTCTCCCTCAAGCCCGC-GGGTTTG  399

Query  356   GTGTTGAGCAATACGACTTGGGTTTGCTTGAAAGACGGTA-GTGGTAAGGCGGGATCGCT  414
             ||||||||||||||| |   |||||| |||||||||| || ||||  || |   ||   |
Sbjct  400   GTGTTGAGCAATACG-C-CAGGTTTGTTTGAAAGACG-TACGTGG--AGAC--TAT--AT  450

Query  415   TTGACAATGGCTTAGG-TCTAACCAAAAACATTGCTTGCGGCGGTAACGTCCACCACGTA  473
             | | |   | |||||| ||| ||| |||||   |||||  || ||   | |||||||  |
Sbjct  451   TAG-C---GACTTAGGTTCT-ACC-AAAAC---GCTTG-TGCAGT-CGGCCCACCAC--A  497

Query  474   TATCTTCAAAC-TTTGACCTCAAATCAGGTAGGACTACCCGCTGAACTTAAGCATATCAA  532
               | ||| ||| ||||||||||||||||||||||||||||||||||||||||||||||||
Sbjct  498   GCTTTTCTAACTTTTGACCTCAAATCAGGTAGGACTACCCGCTGAACTTAAGCATATCAA  557

Query  533   TAAGCGGAGGAAAAGAAACCAACAGGGATTGCCTCAGTAGCGGCGAGTGAAGCGGCAAAA  592
             |||||||||||||||||||||||||||||||||| |||||||||||||||||||||||||
Sbjct  558   TAAGCGGAGGAAAAGAAACCAACAGGGATTGCCTTAGTAGCGGCGAGTGAAGCGGCAAAA  617

Query  593   GCTCAAATTTGAAATCTGGCGTCTTT-GGCGTCCGAGTTGTAATTTGAAGAAGGTATCTT  651
             |||||||||||||||||||| |||||  | ||||||||||||||||||||||||||||||
Sbjct  618   GCTCAAATTTGAAATCTGGC-TCTTTCAGAGTCCGAGTTGTAATTTGAAGAAGGTATCTT  676

Query  652   TGGGCCCGGCTCTTGTCTATGTTCCTTGGAACAGGACGTCACAGAGGGTGAGAATCCCGT  711
             |||||| |||||||||||||||| |||||||||| |||||||||||||||||||||||||
Sbjct  677   TGGGCCTGGCTCTTGTCTATGTTTCTTGGAACAGAACGTCACAGAGGGTGAGAATCCCGT  736

Query  712   GCGATGAGATGACCCGGGTCTGTGTAAAGTTCCTTCGACGAGTCGAGTTGTTTGGGAATG  771
             ||||||||||||||| |||| |||||||||||||||||||||||||||||||||||||||
Sbjct  737   GCGATGAGATGACCCAGGTCCGTGTAAAGTTCCTTCGACGAGTCGAGTTGTTTGGGAATG  796

Query  772   CAGCTCTAAGTGGGTGGTAAATTCCATCTAAAGCTAAATATTGGCGAGAGACCGATAGCG  831
             ||||||||||||||||||||||||||||||||||||||||||||||||||||||||||||
Sbjct  797   CAGCTCTAAGTGGGTGGTAAATTCCATCTAAAGCTAAATATTGGCGAGAGACCGATAGCG  856

Query  832   AACAAGTACAGTGATGGAAAGATGAAAAGAACTTTGAAAAGAGAGTGAAAAAGTACGTGA  891
             ||||||||||||||||||||||||||||||||||||||||||||||||||||||||||||
Sbjct  857   AACAAGTACAGTGATGGAAAGATGAAAAGAACTTTGAAAAGAGAGTGAAAAAGTACGTGA  916

Query  892   AATTGTTGAAAGGGAAGGGCTTGAGATCAGACTTGGTATTTTGCATGCTGCT-CTCTCGG  950
             |||||||||||||||||||||||||||||||||||| |||||||||| |||| || ||||
Sbjct  917   AATTGTTGAAAGGGAAGGGCTTGAGATCAGACTTGGCATTTTGCATGTTGCTTCT-TCGG  975

Query  951   GGGCGGCCGCTGCGGTTTACCGGGCCAGCATCGGTTTGGAGCGGCAGGATAATGGCGGAG  1010
             |||||||| |||||||||  |||||||||||| |||||| |||| |||| ||| |||  |
Sbjct  976   GGGCGGCCTCTGCGGTTTGTCGGGCCAGCATCAGTTTGG-GCGGTAGGACAATCGCGCGG  1034

Query  1011  GAATGTGGCACGGCTTCTGCTGTGTGTTATAGCCTCTGACGATACTGCCAGCCTAGACCG  1070
             |||||||||||||| || ||||||||||||||||   |  |||||||||||||||||| |
Sbjct  1035  GAATGTGGCACGGCCTCGGCTGTGTGTTATAGCCCGCGTGGATACTGCCAGCCTAGACTG  1094

Query  1071  AGGACTGCGGTTTTTAACCTAGGATGTTGGCATAATGATCTTAAGTCGCCCGTCTTGAAA  1130
             ||||||||||||| | ||||||||||||||||||||||||||||||||||||||||||||
Sbjct  1095  AGGACTGCGGTTTAT-ACCTAGGATGTTGGCATAATGATCTTAAGTCGCCCGTCTTGAAA  1153

Query  1131  CACGGACCAAGGAGTCTAACGTCTATGCGAGTGTTTGGGTGTAAAACCCGTACGCGTAAT  1190
             ||||||||||||||||||||||||||||||||||||||||||||||||||||||||||||
Sbjct  1154  CACGGACCAAGGAGTCTAACGTCTATGCGAGTGTTTGGGTGTAAAACCCGTACGCGTAAT  1213

Query  1191  GAAAGTGAACGAAGGTGGGGGCCCATT--AGGGTGCACCATCGACCGATCCTGATGTGTT  1248
             ||||||||||| ||||||||||||  |   ||||||||||||||||||||||||||| ||
Sbjct  1214  GAAAGTGAACGTAGGTGGGGGCCCTCTCGGGGGTGCACCATCGACCGATCCTGATGTCTT  1273

Query  1249  CGGATGGATTTGAGTAAGAGCATAGCTGTTGGGACCCGAAAGATGGTGAACTATGCCTGA  1308
             ||||||||||||||||||||||||||||||||||||||||||||||||||||||||||||
Sbjct  1274  CGGATGGATTTGAGTAAGAGCATAGCTGTTGGGACCCGAAAGATGGTGAACTATGCCTGA  1333

Query  1309  ATAGGGTGAAGCCAGAGGAAACTCTGGTGGAGGCTCGTAGCGGTTCTGACGTGCAAATCG  1368
             ||||||||||||||||||||||||||||||||||||||||||||||||||||||||||||
Sbjct  1334  ATAGGGTGAAGCCAGAGGAAACTCTGGTGGAGGCTCGTAGCGGTTCTGACGTGCAAATCG  1393

Query  1369  ATCGTCGAATTTGGGTATAGGGGCGAAAGACTAATCGAACCATCTAGTAGCTGGTTCCTG  1428
             ||||||||||||||||||||||||||||||||||||||||||||||||||||||||||||
Sbjct  1394  ATCGTCGAATTTGGGTATAGGGGCGAAAGACTAATCGAACCATCTAGTAGCTGGTTCCTG  1453

Query  1429  CCGAAGTTTCCCTCAGGATAGCAGAAGCTCGTATCAGTTTTATGAGGTAAAGCGAATGAT  1488
             ||||||||||||||||||||||||||||||||||||||||||||||||||||||||||||
Sbjct  1454  CCGAAGTTTCCCTCAGGATAGCAGAAGCTCGTATCAGTTTTATGAGGTAAAGCGAATGAT  1513

Query  1489  TAGAAGTCTTGGGGTTGAAATGACCTTAACTTATTCTCAAACTTTAAATATGTAAGAAGT  1548
             ||||||| ||||||||||||||||||||||||||||||||||||||||||||||||||||
Sbjct  1514  TAGAAGTATTGGGGTTGAAATGACCTTAACTTATTCTCAAACTTTAAATATGTAAGAAGT  1573

Query  1549  CCTTGTTGCTTAATTGAACGTGGACAATTGAATGAAGAGCTTTTAGTGGGCCATTTTTGG  1608
             ||||||||||||||||||||||||||||||||||||||||||||||||||||||||||||
Sbjct  1574  CCTTGTTGCTTAATTGAACGTGGACAATTGAATGAAGAGCTTTTAGTGGGCCATTTTTGG  1633

Query  1609  TAAGCAGAACTGGCGATGCGGGATGAACCGAACGTGAAGTTAAAGTGCCGGAATGCACGC  1668
             ||||||||||||||||||||||||||||||||||||||||||||||||||||||||||||
Sbjct  1634  TAAGCAGAACTGGCGATGCGGGATGAACCGAACGTGAAGTTAAAGTGCCGGAATGCACGC  1693

Query  1669  TCATCAGACACCACAAAAGGTGTTAGTTCATCTAGACAGCCGGACGGTGGCCATGGAAGT  1728
             ||||||||||||||||||||||||||||||||||||||||||||||||||||||||||||
Sbjct  1694  TCATCAGACACCACAAAAGGTGTTAGTTCATCTAGACAGCCGGACGGTGGCCATGGAAGT  1753

Query  1729  CGGAATCCGCTAAGGAGTGTGTAACAACTCACCGGCCGAATGAACTAGCCCTGAAAATGG  1788
             ||||||||||||||||||||||||||||||||||||||||||||||||||||||||||||
Sbjct  1754  CGGAATCCGCTAAGGAGTGTGTAACAACTCACCGGCCGAATGAACTAGCCCTGAAAATGG  1813

Query  1789  ATGGCGCTCAAGCGTGCTACTTATACTTCACCGTGATTGCTGTTT-TGACGCTTTCACGA  1847
             |||||||||||||||||||||||||||||||||||||||||| || ||| ||||||||||
Sbjct  1814  ATGGCGCTCAAGCGTGCTACTTATACTTCACCGTGATTGCTGATTATGATGCTTTCACGA  1873

Query  1848  GTAGGCAGGCGTGGAGGTCAGTGACGAAGCCTTTGCTGTAAAGCTGGGTCGAACGGCCTC  1907
             |||||||||||||||||||||||| |||||||||||||||||||||||||||||||||||
Sbjct  1874  GTAGGCAGGCGTGGAGGTCAGTGAAGAAGCCTTTGCTGTAAAGCTGGGTCGAACGGCCTC  1933

Query  1908  TAGTGCAGATCTTGGTGGTAGTAGCAAATATTCAAATGAGAACTTTGAAGACTGAAGTGG  1967
             ||||||||||||||||||||||||||||||||||||||||||||||||||||||||||||
Sbjct  1934  TAGTGCAGATCTTGGTGGTAGTAGCAAATATTCAAATGAGAACTTTGAAGACTGAAGTGG  1993

Query  1968  GGAAAGGTTCCATGTCAACAGCAGTTGGACATGGGTTAGTCGATCCTAAGAGATGGGGAA  2027
             ||||||||||||||||||||||||||||||||||||||||||||||||||||||||||||
Sbjct  1994  GGAAAGGTTCCATGTCAACAGCAGTTGGACATGGGTTAGTCGATCCTAAGAGATGGGGAA  2053

Query  2028  GCTCCGTTTCAACGTGCTTGATTTTTCAGGCCAGCCATCGAAAGGGAATCCGGTTAAAAT  2087
             |||||||||||| | || ||||| ||||||||  ||||||||||||||||||||||||||
Sbjct  2054  GCTCCGTTTCAAAGCGCCTGATTCTTCAGGCCTACCATCGAAAGGGAATCCGGTTAAAAT  2113

Query  2088  TCCGGAACTTGGATATGGATTCTTCACGGCAACGTAACTGAATGTGGAGACGTCGGCGTG  2147
             ||||||||||||||||||||||||||||||||||||||||||||||||||||||||||||
Sbjct  2114  TCCGGAACTTGGATATGGATTCTTCACGGCAACGTAACTGAATGTGGAGACGTCGGCGTG  2173

Query  2148  AGCCCTGGGAGGAGTTATCTTTTCTTCTTAACAGCTTATCACCCTGGAATTGGTTTATCC  2207
             ||||||||||||||||||||||||||||||||||||||||||||||||||||||||||||
Sbjct  2174  AGCCCTGGGAGGAGTTATCTTTTCTTCTTAACAGCTTATCACCCTGGAATTGGTTTATCC  2233

Query  2208  GGAGATGGGGTCTTATGGCTGGAAGAGCGCGGTAATTTTGCCGCGTCCGGTGCGCTTACG  2267
             |||||||||||||||||||||||||||||||||||||||||||||||||||||||| |||
Sbjct  2234  GGAGATGGGGTCTTATGGCTGGAAGAGCGCGGTAATTTTGCCGCGTCCGGTGCGCTCACG  2293

Query  2268  ACGGTCCTTGAAAATCCACAGGAAGGAATAGTTTTCATGCCAAGTCGTACTCATAACCGC  2327
             ||||||||||||||||||||||||||||||||||||||||||||||||||||||||||||
Sbjct  2294  ACGGTCCTTGAAAATCCACAGGAAGGAATAGTTTTCATGCCAAGTCGTACTCATAACCGC  2353

Query  2328  AGCAGGTCTCCAAGGTTAACAGCCTCTAGTTGATAGAATAATGTAGATAAGGGAAGTCGG  2387
             ||||||||||| ||||||||||||||||||||||||||||||||||||||||||||||||
Sbjct  2354  AGCAGGTCTCCTAGGTTAACAGCCTCTAGTTGATAGAATAATGTAGATAAGGGAAGTCGG  2413

Query  2388  CAAAATAGATCCGTAACTTCGGGATAAGGATTGGCTCTAAGGATCGGGTGTCTTGGGCCT  2447
             ||||||||||||||||||||||||||||||||||||||||||||||||||||||||||||
Sbjct  2414  CAAAATAGATCCGTAACTTCGGGATAAGGATTGGCTCTAAGGATCGGGTGTCTTGGGCCT  2473

Query  2448  TGTGTAGACGCGGCGGTGACTGTTGGCGGGCTGTTTCACGACGGACTGCTGGTGGATGCT  2507
             ||||||||||||| || ||||| |||||||||||||   ||||||||||||  ||| || 
Sbjct  2474  TGTGTAGACGCGGTGGCGACTGGTGGCGGGCTGTTTTCGGACGGACTGCTGCCGGACGCC  2533

Query  2508  GCTGTAGACACGCTTGGTAGGTCTTTATGGCCGTCCGGGGCACGTTTAACGATCAACTTA  2567
             ||||||||||||||||||||||  || || |||||||||||||| |||||||||||||||
Sbjct  2534  GCTGTAGACACGCTTGGTAGGTACTTGTGACCGTCCGGGGCACGCTTAACGATCAACTTA  2593

Query  2568  GAACTGGTACGGACAAGGGGAAT  2590
             |||||||||||||||||||||||
Sbjct  2594  GAACTGGTACGGACAAGGGGAAT  2616


>QLNQ01000018.1 Candida viswanathii strain ATCC 20962 contig14, whole genome 
shotgun sequence
Length=388342

 Score = 3925 bits (2125),  Expect = 0.0
 Identities = 2452/2603 (94%), Gaps = 49/2603 (2%)
 Strand=Plus/Plus

Query  1       CAAGGTTTCCGTAGGTGAACCTGCGGAAGGATCATTACTGATTTGCTTAATTGCACCACA  60
               ||||||||||||||||||||||||||||||||||||||||||||||||||||||||||||
Sbjct  384347  CAAGGTTTCCGTAGGTGAACCTGCGGAAGGATCATTACTGATTTGCTTAATTGCACCACA  384406

Query  61      TGTGTTTTTCTTTGAAACAAACTTGCTTTGGCGGTGGG--C-CCAGCCTGCCGCCAGAGG  117
               |||||||||   ||  || | | |||||||||||||||  | |    | |||||||||||
Sbjct  384407  TGTGTTTTTTACTG-GAC-AGC-TGCTTTGGCGGTGGGGACTCGTTTCCGCCGCCAGAGG  384463

Query  118     TCTAAACTTACAACC-AATTTTTTATCAACTTGTCACACCAGATTATTACTAATAGTCAA  176
               ||  ||| || |||| || |||||||  ||  |||| |||| |   ||  ||||||||||
Sbjct  384464  TCACAAC-TA-AACCAAACTTTTTAT-TACCAGTCA-ACCATA-CGTT-TTAATAGTCAA  384517

Query  177     AACTTTCAACAACGGATCTCTTGGTTCTCGCATCGATGAAGAACGCAGCGAAATGCGATA  236
               ||||||||||||||||||||||||||||||||||||||||||||||||||||||||||||
Sbjct  384518  AACTTTCAACAACGGATCTCTTGGTTCTCGCATCGATGAAGAACGCAGCGAAATGCGATA  384577

Query  237     CGTAATATGAATTGCAGATATTCGTGAATCATCGAATCTTTGAACGCACATTGCGCCCTC  296
               |||| |||||||||||||||||||||||||||||||||||||||||||||||||||||| 
Sbjct  384578  CGTAGTATGAATTGCAGATATTCGTGAATCATCGAATCTTTGAACGCACATTGCGCCCTT  384637

Query  297     TGGTATTCCGGAGGGCATGCCTGTTTGAGCGTCGTTTCTCCCTCAA-ACCGCTGGGTTTG  355
               |||||||||  |||||||||||||||||||||| ||||||||||||  |||| |||||||
Sbjct  384638  TGGTATTCCAAAGGGCATGCCTGTTTGAGCGTCATTTCTCCCTCAAGCCCGC-GGGTTTG  384696

Query  356     GTGTTGAGCAATACGACTTGGGTTTGCTTGAAAGACGGTA-GTGGTAAGGCGGGATCGCT  414
               ||||||||||||||| |   |||||| |||||||||| || ||||  || |   ||   |
Sbjct  384697  GTGTTGAGCAATACG-C-CAGGTTTGTTTGAAAGACG-TACGTGG--AGAC--TAT--AT  384747

Query  415     TTGACAATGGCTTAGG-TCTAACCAAAAACATTGCTTGCGGCGGTAACGTCCACCACGTA  473
               | | |   | |||||| ||| ||| |||||   |||||  || ||   | |||||||  |
Sbjct  384748  TAG-C---GACTTAGGTTCT-ACC-AAAAC---GCTTG-TGCAGT-CGGCCCACCAC--A  384794

Query  474     TATCTTCAAAC-TTTGACCTCAAATCAGGTAGGACTACCCGCTGAACTTAAGCATATCAA  532
                 | ||| ||| ||||||||||||||||||||||||||||||||||||||||||||||||
Sbjct  384795  GCTTTTCTAACTTTTGACCTCAAATCAGGTAGGACTACCCGCTGAACTTAAGCATATCAA  384854

Query  533     TAAGCGGAGGAAAAGAAACCAACAGGGATTGCCTCAGTAGCGGCGAGTGAAGCGGCAAAA  592
               |||||||||||||||||||||||||||||||||| |||||||||||||||||||||||||
Sbjct  384855  TAAGCGGAGGAAAAGAAACCAACAGGGATTGCCTTAGTAGCGGCGAGTGAAGCGGCAAAA  384914

Query  593     GCTCAAATTTGAAATCTGGCGTCTTT-GGCGTCCGAGTTGTAATTTGAAGAAGGTATCTT  651
               |||||||||||||||||||| |||||  | ||||||||||||||||||||||||||||||
Sbjct  384915  GCTCAAATTTGAAATCTGGC-TCTTTCAGAGTCCGAGTTGTAATTTGAAGAAGGTATCTT  384973

Query  652     TGGGCCCGGCTCTTGTCTATGTTCCTTGGAACAGGACGTCACAGAGGGTGAGAATCCCGT  711
               |||||| |||||||||||||||| |||||||||| |||||||||||||||||||||||||
Sbjct  384974  TGGGCCTGGCTCTTGTCTATGTTTCTTGGAACAGAACGTCACAGAGGGTGAGAATCCCGT  385033

Query  712     GCGATGAGATGACCCGGGTCTGTGTAAAGTTCCTTCGACGAGTCGAGTTGTTTGGGAATG  771
               ||||||||||||||| |||| |||||||||||||||||||||||||||||||||||||||
Sbjct  385034  GCGATGAGATGACCCAGGTCCGTGTAAAGTTCCTTCGACGAGTCGAGTTGTTTGGGAATG  385093

Query  772     CAGCTCTAAGTGGGTGGTAAATTCCATCTAAAGCTAAATATTGGCGAGAGACCGATAGCG  831
               ||||||||||||||||||||||||||||||||||||||||||||||||||||||||||||
Sbjct  385094  CAGCTCTAAGTGGGTGGTAAATTCCATCTAAAGCTAAATATTGGCGAGAGACCGATAGCG  385153

Query  832     AACAAGTACAGTGATGGAAAGATGAAAAGAACTTTGAAAAGAGAGTGAAAAAGTACGTGA  891
               ||||||||||||||||||||||||||||||||||||||||||||||||||||||||||||
Sbjct  385154  AACAAGTACAGTGATGGAAAGATGAAAAGAACTTTGAAAAGAGAGTGAAAAAGTACGTGA  385213

Query  892     AATTGTTGAAAGGGAAGGGCTTGAGATCAGACTTGGTATTTTGCATGCTGCT-CTCTCGG  950
               |||||||||||||||||||||||||||||||||||| |||||||||| |||| || ||||
Sbjct  385214  AATTGTTGAAAGGGAAGGGCTTGAGATCAGACTTGGCATTTTGCATGTTGCTTCT-TCGG  385272

Query  951     GGGCGGCCGCTGCGGTTTACCGGGCCAGCATCGGTTTGGAGCGGCAGGATAATGGCGGAG  1010
               |||||||| |||||||||  |||||||||||| |||||| ||||||||| ||| |||  |
Sbjct  385273  GGGCGGCCTCTGCGGTTTGTCGGGCCAGCATCAGTTTGG-GCGGCAGGACAATCGCGTGG  385331

Query  1011    GAATGTGGCACGGCTTCTGCTGTGTGTTATAGCCTCTGACGATACTGCCAGCCTAGACCG  1070
               |||||||||||||| || ||||||||||||||||   |  |||||||||||||||||| |
Sbjct  385332  GAATGTGGCACGGCCTCGGCTGTGTGTTATAGCCCGCGTGGATACTGCCAGCCTAGACTG  385391

Query  1071    AGGACTGCGGTTTTTAACCTAGGATGTTGGCATAATGATCTTAAGTCGCCCGTCTTGAAA  1130
               ||||||||||||| | ||||||||||||||||||||||||||||||||||||||||||||
Sbjct  385392  AGGACTGCGGTTTAT-ACCTAGGATGTTGGCATAATGATCTTAAGTCGCCCGTCTTGAAA  385450

Query  1131    CACGGACCAAGGAGTCTAACGTCTATGCGAGTGTTTGGGTGTAAAACCCGTACGCGTAAT  1190
               ||||||||||||||||||||||||||||||||||||||||||||||||||||||||||||
Sbjct  385451  CACGGACCAAGGAGTCTAACGTCTATGCGAGTGTTTGGGTGTAAAACCCGTACGCGTAAT  385510

Query  1191    GAAAGTGAACGAAGGTGGGGGCCCATT--AGGGTGCACCATCGACCGATCCTGATGTGTT  1248
               ||||||||||| ||||||||||||  |   ||||||||||||||||||||||||||| ||
Sbjct  385511  GAAAGTGAACGTAGGTGGGGGCCCTCTCGGGGGTGCACCATCGACCGATCCTGATGTCTT  385570

Query  1249    CGGATGGATTTGAGTAAGAGCATAGCTGTTGGGACCCGAAAGATGGTGAACTATGCCTGA  1308
               ||||||||||||||||||||||||||||||||||||||||||||||||||||||||||||
Sbjct  385571  CGGATGGATTTGAGTAAGAGCATAGCTGTTGGGACCCGAAAGATGGTGAACTATGCCTGA  385630

Query  1309    ATAGGGTGAAGCCAGAGGAAACTCTGGTGGAGGCTCGTAGCGGTTCTGACGTGCAAATCG  1368
               ||||||||||||||||||||||||||||||||||||||||||||||||||||||||||||
Sbjct  385631  ATAGGGTGAAGCCAGAGGAAACTCTGGTGGAGGCTCGTAGCGGTTCTGACGTGCAAATCG  385690

Query  1369    ATCGTCGAATTTGGGTATAGGGGCGAAAGACTAATCGAACCATCTAGTAGCTGGTTCCTG  1428
               ||||||||||||||||||||||||||||||||||||||||||||||||||||||||||||
Sbjct  385691  ATCGTCGAATTTGGGTATAGGGGCGAAAGACTAATCGAACCATCTAGTAGCTGGTTCCTG  385750

Query  1429    CCGAAGTTTCCCTCAGGATAGCAGAAGCTCGTATCAGTTTTATGAGGTAAAGCGAATGAT  1488
               ||||||||||||||||||||||||||||||||||||||||||||||||||||||||||||
Sbjct  385751  CCGAAGTTTCCCTCAGGATAGCAGAAGCTCGTATCAGTTTTATGAGGTAAAGCGAATGAT  385810

Query  1489    TAGAAGTCTTGGGGTTGAAATGACCTTAACTTATTCTCAAACTTTAAATATGTAAGAAGT  1548
               ||||||| ||||||||||||||||||||||||||||||||||||||||||||||||||||
Sbjct  385811  TAGAAGTATTGGGGTTGAAATGACCTTAACTTATTCTCAAACTTTAAATATGTAAGAAGT  385870

Query  1549    CCTTGTTGCTTAATTGAACGTGGACAATTGAATGAAGAGCTTTTAGTGGGCCATTTTTGG  1608
               ||||||||||||||||||||||||||||||||||||||||||||||||||||||||||||
Sbjct  385871  CCTTGTTGCTTAATTGAACGTGGACAATTGAATGAAGAGCTTTTAGTGGGCCATTTTTGG  385930

Query  1609    TAAGCAGAACTGGCGATGCGGGATGAACCGAACGTGAAGTTAAAGTGCCGGAATGCACGC  1668
               ||||||||||||||||||||||||||||||||||||||||||||||||||||||||||||
Sbjct  385931  TAAGCAGAACTGGCGATGCGGGATGAACCGAACGTGAAGTTAAAGTGCCGGAATGCACGC  385990

Query  1669    TCATCAGACACCACAAAAGGTGTTAGTTCATCTAGACAGCCGGACGGTGGCCATGGAAGT  1728
               ||||||||||||||||||||||||||||||||||||||||||||||||||||||||||||
Sbjct  385991  TCATCAGACACCACAAAAGGTGTTAGTTCATCTAGACAGCCGGACGGTGGCCATGGAAGT  386050

Query  1729    CGGAATCCGCTAAGGAGTGTGTAACAACTCACCGGCCGAATGAACTAGCCCTGAAAATGG  1788
               ||||||||||||||||||||||||||||||||||||||||||||||||||||||||||||
Sbjct  386051  CGGAATCCGCTAAGGAGTGTGTAACAACTCACCGGCCGAATGAACTAGCCCTGAAAATGG  386110

Query  1789    ATGGCGCTCAAGCGTGCTACTTATACTTCACCGTGATTGCTGTTT-TGACGCTTTCACGA  1847
               |||||||||||||||||||||||||||||||||||||||||| || ||| ||||||||||
Sbjct  386111  ATGGCGCTCAAGCGTGCTACTTATACTTCACCGTGATTGCTGATTATGATGCTTTCACGA  386170

Query  1848    GTAGGCAGGCGTGGAGGTCAGTGACGAAGCCTTTGCTGTAAAGCTGGGTCGAACGGCCTC  1907
               |||||||||||||||||||||||| |||||||||||||||||||||||||||||||||||
Sbjct  386171  GTAGGCAGGCGTGGAGGTCAGTGAAGAAGCCTTTGCTGTAAAGCTGGGTCGAACGGCCTC  386230

Query  1908    TAGTGCAGATCTTGGTGGTAGTAGCAAATATTCAAATGAGAACTTTGAAGACTGAAGTGG  1967
               ||||||||||||||||||||||||||||||||||||||||||||||||||||||||||||
Sbjct  386231  TAGTGCAGATCTTGGTGGTAGTAGCAAATATTCAAATGAGAACTTTGAAGACTGAAGTGG  386290

Query  1968    GGAAAGGTTCCATGTCAACAGCAGTTGGACATGGGTTAGTCGATCCTAAGAGATGGGGAA  2027
               ||||||||||||||||||||||||||||||||||||||||||||||||||||||||||||
Sbjct  386291  GGAAAGGTTCCATGTCAACAGCAGTTGGACATGGGTTAGTCGATCCTAAGAGATGGGGAA  386350

Query  2028    GCTCCGTTTCAACGTGCTTGATTTTTCAGGCCAGCCATCGAAAGGGAATCCGGTTAAAAT  2087
               |||||||||||| | || ||||||||||||||  ||||||||||||||||||||||||||
Sbjct  386351  GCTCCGTTTCAAAGCGCCTGATTTTTCAGGCCTACCATCGAAAGGGAATCCGGTTAAAAT  386410

Query  2088    TCCGGAACTTGGATATGGATTCTTCACGGCAACGTAACTGAATGTGGAGACGTCGGCGTG  2147
               ||||||||||||||||||||||||||||||||||||||||||||||||||||||||||||
Sbjct  386411  TCCGGAACTTGGATATGGATTCTTCACGGCAACGTAACTGAATGTGGAGACGTCGGCGTG  386470

Query  2148    AGCCCTGGGAGGAGTTATCTTTTCTTCTTAACAGCTTATCACCCTGGAATTGGTTTATCC  2207
               ||||||||||||||||||||||||||||||||||||||||||||||||||||||||||||
Sbjct  386471  AGCCCTGGGAGGAGTTATCTTTTCTTCTTAACAGCTTATCACCCTGGAATTGGTTTATCC  386530

Query  2208    GGAGATGGGGTCTTATGGCTGGAAGAGCGCGGTAATTTTGCCGCGTCCGGTGCGCTTACG  2267
               |||||||||||||||||||||||||||||||||||||||||||||||||||||||| |||
Sbjct  386531  GGAGATGGGGTCTTATGGCTGGAAGAGCGCGGTAATTTTGCCGCGTCCGGTGCGCTCACG  386590

Query  2268    ACGGTCCTTGAAAATCCACAGGAAGGAATAGTTTTCATGCCAAGTCGTACTCATAACCGC  2327
               ||||||||||||||||||||||||||||||||||||||||||||||||||||||||||||
Sbjct  386591  ACGGTCCTTGAAAATCCACAGGAAGGAATAGTTTTCATGCCAAGTCGTACTCATAACCGC  386650

Query  2328    AGCAGGTCTCCAAGGTTAACAGCCTCTAGTTGATAGAATAATGTAGATAAGGGAAGTCGG  2387
               ||||||||||| ||||||||||||||||||||||||||||||||||||||||||||||||
Sbjct  386651  AGCAGGTCTCCTAGGTTAACAGCCTCTAGTTGATAGAATAATGTAGATAAGGGAAGTCGG  386710

Query  2388    CAAAATAGATCCGTAACTTCGGGATAAGGATTGGCTCTAAGGATCGGGTGTCTTGGGCCT  2447
               ||||||||||||||||||||||||||||||||||||||||||||||||||||||||||||
Sbjct  386711  CAAAATAGATCCGTAACTTCGGGATAAGGATTGGCTCTAAGGATCGGGTGTCTTGGGCCT  386770

Query  2448    TGTGTAGACGCGGCGGTGACTGTTGGCGGGCTGTTTCACGACGGACTGCTGGTGGATGCT  2507
               || |||||||||| || ||||| |||||||||||||   ||||||||||||  ||| || 
Sbjct  386771  TGCGTAGACGCGGTGGCGACTGGTGGCGGGCTGTTTTCGGACGGACTGCTGCCGGACGCC  386830

Query  2508    GCTGTAGACACGCTTGGTAGGTCTTTATGGCCGTCCGGGGCACGTTTAACGATCAACTTA  2567
               ||||||||||||||||||||||  || || |||||||||||||| |||||||||||||||
Sbjct  386831  GCTGTAGACACGCTTGGTAGGTACTTGTGACCGTCCGGGGCACGCTTAACGATCAACTTA  386890

Query  2568    GAACTGGTACGGACAAGGGGAAT  2590
               |||||||||||||||||||||||
Sbjct  386891  GAACTGGTACGGACAAGGGGAAT  386913


>GG692404.1 Candida tropicalis MYA-3404 genomic scaffold supercont3.10, whole 
genome shotgun sequence
Length=430102

 Score = 3919 bits (2122),  Expect = 0.0
 Identities = 2452/2606 (94%), Gaps = 43/2606 (2%)
 Strand=Plus/Plus

Query  1       CAAGGTTTCCGTAGGTGAACCTGCGGAAGGATCATTACTGATTTGCTTAATTGCACCACA  60
               ||||||||||||||||||||||||||||||||||||||||||||||||||||||||||||
Sbjct  408819  CAAGGTTTCCGTAGGTGAACCTGCGGAAGGATCATTACTGATTTGCTTAATTGCACCACA  408878

Query  61      TGTGTTTTTCTTTGAAACAAACTTGCTTTGGCGGTGGG-CCCAGCCTGCCGCCAGAGGTC  119
               |||||||||  ||| |||||| || |||||| || |||  | | ||| ||||||||||| 
Sbjct  408879  TGTGTTTTTTATTG-AACAAA-TTTCTTTGGTGGCGGGAGCAATCCTACCGCCAGAGGT-  408935

Query  120     TA-AACTTACAACC-AATTTTTTATCAACTTGTCACACCAGATT-ATTACT--AATAGTC  174
               || ||| || |||| || |||||||  ||  |||| ||  |||| |||| |  |||||||
Sbjct  408936  TATAAC-TA-AACCAAACTTTTTATTTAC-AGTCAAACTTGATTTATTATTACAATAGTC  408992

Query  175     AAAACTTTCAACAACGGATCTCTTGGTTCTCGCATCGATGAAGAACGCAGCGAAATGCGA  234
               ||||||||||||||||||||||||||||||||||||||||||||||||||||||||||||
Sbjct  408993  AAAACTTTCAACAACGGATCTCTTGGTTCTCGCATCGATGAAGAACGCAGCGAAATGCGA  409052

Query  235     TACGTAATATGAATTGCAGATATTCGTGAATCATCGAATCTTTGAACGCACATTGCGCCC  294
               ||||||||||||||||||||||||||||||||||||||||||||||||||||||||||||
Sbjct  409053  TACGTAATATGAATTGCAGATATTCGTGAATCATCGAATCTTTGAACGCACATTGCGCCC  409112

Query  295     TCTGGTATTCCGGAGGGCATGCCTGTTTGAGCGTCGTTTCTCCCTCAAACCGCTGGGTTT  354
               | |||||||||  |||||||||||||||||||||| ||||||||||||||| | ||||||
Sbjct  409113  TTTGGTATTCCAAAGGGCATGCCTGTTTGAGCGTCATTTCTCCCTCAAACCCCCGGGTTT  409172

Query  355     GGTGTTGAGCAATACGACTTGGGTTTGCTTGAAAGACGGTAGTGGTAAGGCGGGATC-GC  413
               |||||||||||||||| | | |||||| ||||||||    | |  ||| | || | |   
Sbjct  409173  GGTGTTGAGCAATACG-C-TAGGTTTGTTTGAAAGA----A-T-TTAACGTGGAAACTTA  409224

Query  414     TTTGACAATGGCTTAGGTCTAACCAAAAACATTGCTTGCGGCGGTAACGTCCACCAC-GT  472
               ||| | |  | ||||||| || |||||| |   ||||     | ||  | |||||||  |
Sbjct  409225  TTTTA-AGCGACTTAGGTTTATCCAAAA-C---GCTTATTTTGCTAGTGGCCACCACAAT  409279

Query  473     ATATCTTCA-AACTTTGACCTCAAATCAGGTAGGACTACCCGCTGAACTTAAGCATATCA  531
                ||| |||| ||||||||||||||||||||||||||||||||||||||||||||||||||
Sbjct  409280  TTAT-TTCATAACTTTGACCTCAAATCAGGTAGGACTACCCGCTGAACTTAAGCATATCA  409338

Query  532     ATAAGCGGAGGAAAAGAAACCAACAGGGATTGCCTCAGTAGCGGCGAGTGAAGCGGCAAA  591
               ||||||||||||||||||||||||||||||||||| ||||||||||||||||||||||||
Sbjct  409339  ATAAGCGGAGGAAAAGAAACCAACAGGGATTGCCTTAGTAGCGGCGAGTGAAGCGGCAAA  409398

Query  592     AGCTCAAATTTGAAATCTGGCGTCTTT-GGCGTCCGAGTTGTAATTTGAAGAAGGTATCT  650
               ||||||||||||||||||||| |||||  | |||||||||||||||||||||||||||||
Sbjct  409399  AGCTCAAATTTGAAATCTGGC-TCTTTCAGAGTCCGAGTTGTAATTTGAAGAAGGTATCT  409457

Query  651     TTGGGCCCGGCTCTTGTCTATGTTCCTTGGAACAGGACGTCACAGAGGGTGAGAATCCCG  710
               ||||| | |||||||||||||||| |||||||||| ||||||||||||||||||||||||
Sbjct  409458  TTGGGTCTGGCTCTTGTCTATGTTTCTTGGAACAGAACGTCACAGAGGGTGAGAATCCCG  409517

Query  711     TGCGATGAGATGACCCGGGTCTGTGTAAAGTTCCTTCGACGAGTCGAGTTGTTTGGGAAT  770
               ||||||||||||| || || || |||||||||||||||| ||||||||||||||||||||
Sbjct  409518  TGCGATGAGATGATCCAGGCCTATGTAAAGTTCCTTCGAAGAGTCGAGTTGTTTGGGAAT  409577

Query  771     GCAGCTCTAAGTGGGTGGTAAATTCCATCTAAAGCTAAATATTGGCGAGAGACCGATAGC  830
               ||||||||||||||||||||||||||||||||||||||||||||||||||||||||||||
Sbjct  409578  GCAGCTCTAAGTGGGTGGTAAATTCCATCTAAAGCTAAATATTGGCGAGAGACCGATAGC  409637

Query  831     GAACAAGTACAGTGATGGAAAGATGAAAAGAACTTTGAAAAGAGAGTGAAAAAGTACGTG  890
               ||||||||||||||||||||||||||||||||||||||||||||||||||||||||||||
Sbjct  409638  GAACAAGTACAGTGATGGAAAGATGAAAAGAACTTTGAAAAGAGAGTGAAAAAGTACGTG  409697

Query  891     AAATTGTTGAAAGGGAAGGGCTTGAGATCAGACTTGGTATTTTGCATGCTGCT-CTCTCG  949
               |||||||||||||||||||||||||||||||||||||||||||| ||| | || || |||
Sbjct  409698  AAATTGTTGAAAGGGAAGGGCTTGAGATCAGACTTGGTATTTTGTATGTTACTTCT-TCG  409756

Query  950     GGGGCGGCCGCTGCGGTTTACCGGGCCAGCATCGGTTTGGAGCGGCAGGATAATGGCGGA  1009
               |||| |||| || | ||||| |||||||||||| |||||| |||| |||| ||| |||  
Sbjct  409757  GGGGTGGCCTCTACAGTTTATCGGGCCAGCATCAGTTTGG-GCGGTAGGAGAATTGCGTT  409815

Query  1010    GGAATGTGGCACGGCTTCTGCTGTGTGTTATAGCCTCTGACGATACTGCCAGCCTAGACC  1069
               |||||||||||||||||| | |||||||||||||||  | ||||||||||||||||||| 
Sbjct  409816  GGAATGTGGCACGGCTTCGGTTGTGTGTTATAGCCTTCGTCGATACTGCCAGCCTAGACT  409875

Query  1070    GAGGACTGCGGTTTTTAACCTAGGATGTTGGCATAATGATCTTAAGTCGCCCGTCTTGAA  1129
               |||||||||||||| | |||||||||||||||||||||||||||||||||||||||||||
Sbjct  409876  GAGGACTGCGGTTTAT-ACCTAGGATGTTGGCATAATGATCTTAAGTCGCCCGTCTTGAA  409934

Query  1130    ACACGGACCAAGGAGTCTAACGTCTATGCGAGTGTTTGGGTGTAAAACCCGTACGCGTAA  1189
               ||||||||||||||||||||||||||||||||||||||||||||||||||||||||||||
Sbjct  409935  ACACGGACCAAGGAGTCTAACGTCTATGCGAGTGTTTGGGTGTAAAACCCGTACGCGTAA  409994

Query  1190    TGAAAGTGAACGAAGGTGGGGGCCCATTAGGGTGCACCATCGACCGATCCTGATGTGTTC  1249
               |||||||||||| |||||||||||| |  ||||||||||||||||||||||||||| |||
Sbjct  409995  TGAAAGTGAACGTAGGTGGGGGCCCGTATGGGTGCACCATCGACCGATCCTGATGTCTTC  410054

Query  1250    GGATGGATTTGAGTAAGAGCATAGCTGTTGGGACCCGAAAGATGGTGAACTATGCCTGAA  1309
               ||||||||||||||||||||||||||||||||||||||||||||||||||||||||||||
Sbjct  410055  GGATGGATTTGAGTAAGAGCATAGCTGTTGGGACCCGAAAGATGGTGAACTATGCCTGAA  410114

Query  1310    TAGGGTGAAGCCAGAGGAAACTCTGGTGGAGGCTCGTAGCGGTTCTGACGTGCAAATCGA  1369
               ||||||||||||||||||||||||||||||||||||||||||||||||||||||||||||
Sbjct  410115  TAGGGTGAAGCCAGAGGAAACTCTGGTGGAGGCTCGTAGCGGTTCTGACGTGCAAATCGA  410174

Query  1370    TCGTCGAATTTGGGTATAGGGGCGAAAGACTAATCGAACCATCTAGTAGCTGGTTCCTGC  1429
               ||||||||||||||||||||||||||||||||||||||||||||||||||||||||||||
Sbjct  410175  TCGTCGAATTTGGGTATAGGGGCGAAAGACTAATCGAACCATCTAGTAGCTGGTTCCTGC  410234

Query  1430    CGAAGTTTCCCTCAGGATAGCAGAAGCTCGTATCAGTTTTATGAGGTAAAGCGAATGATT  1489
               ||||||||||||||||||||||||||||||||||||||||||||||||||||||||||||
Sbjct  410235  CGAAGTTTCCCTCAGGATAGCAGAAGCTCGTATCAGTTTTATGAGGTAAAGCGAATGATT  410294

Query  1490    AGAAGTCTTGGGGTTGAAATGACCTTAACTTATTCTCAAACTTTAAATATGTAAGAAGTC  1549
               |||||| |||||||||||||||||||||||||||||||||||||||||||||||||||||
Sbjct  410295  AGAAGTATTGGGGTTGAAATGACCTTAACTTATTCTCAAACTTTAAATATGTAAGAAGTC  410354

Query  1550    CTTGTTGCTTAATTGAACGTGGACAATTGAATGAAGAGCTTTTAGTGGGCCATTTTTGGT  1609
               ||||||||||||||||||||||||||||||||||||||||||||||||||||||||||||
Sbjct  410355  CTTGTTGCTTAATTGAACGTGGACAATTGAATGAAGAGCTTTTAGTGGGCCATTTTTGGT  410414

Query  1610    AAGCAGAACTGGCGATGCGGGATGAACCGAACGTGAAGTTAAAGTGCCGGAATGCACGCT  1669
               ||||||||||||||||||||||||||||||||||||||||||||||||||||||||||||
Sbjct  410415  AAGCAGAACTGGCGATGCGGGATGAACCGAACGTGAAGTTAAAGTGCCGGAATGCACGCT  410474

Query  1670    CATCAGACACCACAAAAGGTGTTAGTTCATCTAGACAGCCGGACGGTGGCCATGGAAGTC  1729
               ||||||||||||||||||||||||||||||||||||||||||||||||||||||||||||
Sbjct  410475  CATCAGACACCACAAAAGGTGTTAGTTCATCTAGACAGCCGGACGGTGGCCATGGAAGTC  410534

Query  1730    GGAATCCGCTAAGGAGTGTGTAACAACTCACCGGCCGAATGAACTAGCCCTGAAAATGGA  1789
               ||||||||||||||||||||||||||||||||||||||||||||||||||||||||||||
Sbjct  410535  GGAATCCGCTAAGGAGTGTGTAACAACTCACCGGCCGAATGAACTAGCCCTGAAAATGGA  410594

Query  1790    TGGCGCTCAAGCGTGCTACTTATACTTCACCGTGATTGCTG-TTT-TGACGCTTTCACGA  1847
               ||||||||||||||||||||||||||||||||||||||||  ||| ||| ||||||||||
Sbjct  410595  TGGCGCTCAAGCGTGCTACTTATACTTCACCGTGATTGCTAATTTATGATGCTTTCACGA  410654

Query  1848    GTAGGCAGGCGTGGAGGTCAGTGACGAAGCCTTTGCTGTAAAGCTGGGTCGAACGGCCTC  1907
               |||||||||||||||||||||||| |||||||||||||||||||||||||||||||||||
Sbjct  410655  GTAGGCAGGCGTGGAGGTCAGTGAAGAAGCCTTTGCTGTAAAGCTGGGTCGAACGGCCTC  410714

Query  1908    TAGTGCAGATCTTGGTGGTAGTAGCAAATATTCAAATGAGAACTTTGAAGACTGAAGTGG  1967
               ||||||||||||||||||||||||||||||||||||||||||||||||||||||||||||
Sbjct  410715  TAGTGCAGATCTTGGTGGTAGTAGCAAATATTCAAATGAGAACTTTGAAGACTGAAGTGG  410774

Query  1968    GGAAAGGTTCCATGTCAACAGCAGTTGGACATGGGTTAGTCGATCCTAAGAGATGGGGAA  2027
               ||||||||||||||||||||||||||||||||||||||||||||||||||||||||||||
Sbjct  410775  GGAAAGGTTCCATGTCAACAGCAGTTGGACATGGGTTAGTCGATCCTAAGAGATGGGGAA  410834

Query  2028    GCTCCGTTTCAACGTGCTTGATTTTTCAGGCCAGCCATCGAAAGGGAATCCGGTTAAAAT  2087
               |||||||||||| | ||||||||||||| |||  ||||||||||||||||||||||||||
Sbjct  410835  GCTCCGTTTCAAAGCGCTTGATTTTTCAAGCCTACCATCGAAAGGGAATCCGGTTAAAAT  410894

Query  2088    TCCGGAACTTGGATATGGATTCTTCACGGCAACGTAACTGAATGTGGAGACGTCGGCGTG  2147
               ||||||||||||||||||||||||||||| ||||||||||||||||||||||||||| ||
Sbjct  410895  TCCGGAACTTGGATATGGATTCTTCACGGTAACGTAACTGAATGTGGAGACGTCGGCATG  410954

Query  2148    AGCCCTGGGAGGAGTTATCTTTTCTTCTTAACAGCTTATCACCCTGGAATTGGTTTATCC  2207
               |||||| |||||||||||||||||||||||||||||||||||||||||||||||||||||
Sbjct  410955  AGCCCTAGGAGGAGTTATCTTTTCTTCTTAACAGCTTATCACCCTGGAATTGGTTTATCC  411014

Query  2208    GGAGATGGGGTCTTATGGCTGGAAGAGCGCGGTAATTTTGCCGCGTCCGGTGCGCTTACG  2267
               ||||||||||||||||||||||||||||||||||||||||||||||| |||||||| | |
Sbjct  411015  GGAGATGGGGTCTTATGGCTGGAAGAGCGCGGTAATTTTGCCGCGTCTGGTGCGCTCATG  411074

Query  2268    ACGGTCCTTGAAAATCCACAGGAAGGAATAGTTTTCATGCCAAGTCGTACTCATAACCGC  2327
               ||||||||||||||||||||||||||||||||||||||||||||||||||||||||||||
Sbjct  411075  ACGGTCCTTGAAAATCCACAGGAAGGAATAGTTTTCATGCCAAGTCGTACTCATAACCGC  411134

Query  2328    AGCAGGTCTCCAAGGTTAACAGCCTCTAGTTGATAGAATAATGTAGATAAGGGAAGTCGG  2387
               ||||||||||| ||||||||||||||||||||||||||||||||||||||||||||||||
Sbjct  411135  AGCAGGTCTCCTAGGTTAACAGCCTCTAGTTGATAGAATAATGTAGATAAGGGAAGTCGG  411194

Query  2388    CAAAATAGATCCGTAACTTCGGGATAAGGATTGGCTCTAAGGATCGGGTGTCTTGGGCCT  2447
               ||||||||||||||||||||||||||||||||||||||||||||||||||||||||||||
Sbjct  411195  CAAAATAGATCCGTAACTTCGGGATAAGGATTGGCTCTAAGGATCGGGTGTCTTGGGCCT  411254

Query  2448    TGTGTAGACGCGGCGGTGACTGTTGGCGGGCTGT-TTCACGACGGACTGCTGGTGGATGC  2506
               ||||||||||||| |||||||| ||||||||||| |||  ||||||||||||  ||| ||
Sbjct  411255  TGTGTAGACGCGGTGGTGACTGATGGCGGGCTGTCTTCG-GACGGACTGCTGCCGGACGC  411313

Query  2507    TGCTGTAGACACGCTTGGTAGGT-CTT-TATGGCCGTCCGGGGCACGTTTAACGATCAAC  2564
               ||||||||||||||||||||||| ||| ||   |||||||||||||| ||||||||||||
Sbjct  411314  TGCTGTAGACACGCTTGGTAGGTTCTTGTAA--CCGTCCGGGGCACGCTTAACGATCAAC  411371

Query  2565    TTAGAACTGGTACGGACAAGGGGAAT  2590
               ||||||||||||||||||||||||||
Sbjct  411372  TTAGAACTGGTACGGACAAGGGGAAT  411397


 Score = 3919 bits (2122),  Expect = 0.0
 Identities = 2452/2606 (94%), Gaps = 43/2606 (2%)
 Strand=Plus/Plus

Query  1       CAAGGTTTCCGTAGGTGAACCTGCGGAAGGATCATTACTGATTTGCTTAATTGCACCACA  60
               ||||||||||||||||||||||||||||||||||||||||||||||||||||||||||||
Sbjct  419555  CAAGGTTTCCGTAGGTGAACCTGCGGAAGGATCATTACTGATTTGCTTAATTGCACCACA  419614

Query  61      TGTGTTTTTCTTTGAAACAAACTTGCTTTGGCGGTGGG-CCCAGCCTGCCGCCAGAGGTC  119
               |||||||||  ||| |||||| || |||||| || |||  | | ||| ||||||||||| 
Sbjct  419615  TGTGTTTTTTATTG-AACAAA-TTTCTTTGGTGGCGGGAGCAATCCTACCGCCAGAGGT-  419671

Query  120     TA-AACTTACAACC-AATTTTTTATCAACTTGTCACACCAGATT-ATTACT--AATAGTC  174
               || ||| || |||| || |||||||  ||  |||| ||  |||| |||| |  |||||||
Sbjct  419672  TATAAC-TA-AACCAAACTTTTTATTTAC-AGTCAAACTTGATTTATTATTACAATAGTC  419728

Query  175     AAAACTTTCAACAACGGATCTCTTGGTTCTCGCATCGATGAAGAACGCAGCGAAATGCGA  234
               ||||||||||||||||||||||||||||||||||||||||||||||||||||||||||||
Sbjct  419729  AAAACTTTCAACAACGGATCTCTTGGTTCTCGCATCGATGAAGAACGCAGCGAAATGCGA  419788

Query  235     TACGTAATATGAATTGCAGATATTCGTGAATCATCGAATCTTTGAACGCACATTGCGCCC  294
               ||||||||||||||||||||||||||||||||||||||||||||||||||||||||||||
Sbjct  419789  TACGTAATATGAATTGCAGATATTCGTGAATCATCGAATCTTTGAACGCACATTGCGCCC  419848

Query  295     TCTGGTATTCCGGAGGGCATGCCTGTTTGAGCGTCGTTTCTCCCTCAAACCGCTGGGTTT  354
               | |||||||||  |||||||||||||||||||||| ||||||||||||||| | ||||||
Sbjct  419849  TTTGGTATTCCAAAGGGCATGCCTGTTTGAGCGTCATTTCTCCCTCAAACCCCCGGGTTT  419908

Query  355     GGTGTTGAGCAATACGACTTGGGTTTGCTTGAAAGACGGTAGTGGTAAGGCGGGATC-GC  413
               |||||||||||||||| | | |||||| ||||||||    | |  ||| | || | |   
Sbjct  419909  GGTGTTGAGCAATACG-C-TAGGTTTGTTTGAAAGA----A-T-TTAACGTGGAAACTTA  419960

Query  414     TTTGACAATGGCTTAGGTCTAACCAAAAACATTGCTTGCGGCGGTAACGTCCACCAC-GT  472
               ||| | |  | ||||||| || |||||| |   ||||     | ||  | |||||||  |
Sbjct  419961  TTTTA-AGCGACTTAGGTTTATCCAAAA-C---GCTTATTTTGCTAGTGGCCACCACAAT  420015

Query  473     ATATCTTCA-AACTTTGACCTCAAATCAGGTAGGACTACCCGCTGAACTTAAGCATATCA  531
                ||| |||| ||||||||||||||||||||||||||||||||||||||||||||||||||
Sbjct  420016  TTAT-TTCATAACTTTGACCTCAAATCAGGTAGGACTACCCGCTGAACTTAAGCATATCA  420074

Query  532     ATAAGCGGAGGAAAAGAAACCAACAGGGATTGCCTCAGTAGCGGCGAGTGAAGCGGCAAA  591
               ||||||||||||||||||||||||||||||||||| ||||||||||||||||||||||||
Sbjct  420075  ATAAGCGGAGGAAAAGAAACCAACAGGGATTGCCTTAGTAGCGGCGAGTGAAGCGGCAAA  420134

Query  592     AGCTCAAATTTGAAATCTGGCGTCTTT-GGCGTCCGAGTTGTAATTTGAAGAAGGTATCT  650
               ||||||||||||||||||||| |||||  | |||||||||||||||||||||||||||||
Sbjct  420135  AGCTCAAATTTGAAATCTGGC-TCTTTCAGAGTCCGAGTTGTAATTTGAAGAAGGTATCT  420193

Query  651     TTGGGCCCGGCTCTTGTCTATGTTCCTTGGAACAGGACGTCACAGAGGGTGAGAATCCCG  710
               ||||| | |||||||||||||||| |||||||||| ||||||||||||||||||||||||
Sbjct  420194  TTGGGTCTGGCTCTTGTCTATGTTTCTTGGAACAGAACGTCACAGAGGGTGAGAATCCCG  420253

Query  711     TGCGATGAGATGACCCGGGTCTGTGTAAAGTTCCTTCGACGAGTCGAGTTGTTTGGGAAT  770
               ||||||||||||| || || || |||||||||||||||| ||||||||||||||||||||
Sbjct  420254  TGCGATGAGATGATCCAGGCCTATGTAAAGTTCCTTCGAAGAGTCGAGTTGTTTGGGAAT  420313

Query  771     GCAGCTCTAAGTGGGTGGTAAATTCCATCTAAAGCTAAATATTGGCGAGAGACCGATAGC  830
               ||||||||||||||||||||||||||||||||||||||||||||||||||||||||||||
Sbjct  420314  GCAGCTCTAAGTGGGTGGTAAATTCCATCTAAAGCTAAATATTGGCGAGAGACCGATAGC  420373

Query  831     GAACAAGTACAGTGATGGAAAGATGAAAAGAACTTTGAAAAGAGAGTGAAAAAGTACGTG  890
               ||||||||||||||||||||||||||||||||||||||||||||||||||||||||||||
Sbjct  420374  GAACAAGTACAGTGATGGAAAGATGAAAAGAACTTTGAAAAGAGAGTGAAAAAGTACGTG  420433

Query  891     AAATTGTTGAAAGGGAAGGGCTTGAGATCAGACTTGGTATTTTGCATGCTGCT-CTCTCG  949
               |||||||||||||||||||||||||||||||||||||||||||| ||| | || || |||
Sbjct  420434  AAATTGTTGAAAGGGAAGGGCTTGAGATCAGACTTGGTATTTTGTATGTTACTTCT-TCG  420492

Query  950     GGGGCGGCCGCTGCGGTTTACCGGGCCAGCATCGGTTTGGAGCGGCAGGATAATGGCGGA  1009
               |||| |||| || | ||||| |||||||||||| |||||| |||| |||| ||| |||  
Sbjct  420493  GGGGTGGCCTCTACAGTTTATCGGGCCAGCATCAGTTTGG-GCGGTAGGAGAATTGCGTT  420551

Query  1010    GGAATGTGGCACGGCTTCTGCTGTGTGTTATAGCCTCTGACGATACTGCCAGCCTAGACC  1069
               |||||||||||||||||| | |||||||||||||||  | ||||||||||||||||||| 
Sbjct  420552  GGAATGTGGCACGGCTTCGGTTGTGTGTTATAGCCTTCGTCGATACTGCCAGCCTAGACT  420611

Query  1070    GAGGACTGCGGTTTTTAACCTAGGATGTTGGCATAATGATCTTAAGTCGCCCGTCTTGAA  1129
               |||||||||||||| | |||||||||||||||||||||||||||||||||||||||||||
Sbjct  420612  GAGGACTGCGGTTTAT-ACCTAGGATGTTGGCATAATGATCTTAAGTCGCCCGTCTTGAA  420670

Query  1130    ACACGGACCAAGGAGTCTAACGTCTATGCGAGTGTTTGGGTGTAAAACCCGTACGCGTAA  1189
               ||||||||||||||||||||||||||||||||||||||||||||||||||||||||||||
Sbjct  420671  ACACGGACCAAGGAGTCTAACGTCTATGCGAGTGTTTGGGTGTAAAACCCGTACGCGTAA  420730

Query  1190    TGAAAGTGAACGAAGGTGGGGGCCCATTAGGGTGCACCATCGACCGATCCTGATGTGTTC  1249
               |||||||||||| |||||||||||| |  ||||||||||||||||||||||||||| |||
Sbjct  420731  TGAAAGTGAACGTAGGTGGGGGCCCGTATGGGTGCACCATCGACCGATCCTGATGTCTTC  420790

Query  1250    GGATGGATTTGAGTAAGAGCATAGCTGTTGGGACCCGAAAGATGGTGAACTATGCCTGAA  1309
               ||||||||||||||||||||||||||||||||||||||||||||||||||||||||||||
Sbjct  420791  GGATGGATTTGAGTAAGAGCATAGCTGTTGGGACCCGAAAGATGGTGAACTATGCCTGAA  420850

Query  1310    TAGGGTGAAGCCAGAGGAAACTCTGGTGGAGGCTCGTAGCGGTTCTGACGTGCAAATCGA  1369
               ||||||||||||||||||||||||||||||||||||||||||||||||||||||||||||
Sbjct  420851  TAGGGTGAAGCCAGAGGAAACTCTGGTGGAGGCTCGTAGCGGTTCTGACGTGCAAATCGA  420910

Query  1370    TCGTCGAATTTGGGTATAGGGGCGAAAGACTAATCGAACCATCTAGTAGCTGGTTCCTGC  1429
               ||||||||||||||||||||||||||||||||||||||||||||||||||||||||||||
Sbjct  420911  TCGTCGAATTTGGGTATAGGGGCGAAAGACTAATCGAACCATCTAGTAGCTGGTTCCTGC  420970

Query  1430    CGAAGTTTCCCTCAGGATAGCAGAAGCTCGTATCAGTTTTATGAGGTAAAGCGAATGATT  1489
               ||||||||||||||||||||||||||||||||||||||||||||||||||||||||||||
Sbjct  420971  CGAAGTTTCCCTCAGGATAGCAGAAGCTCGTATCAGTTTTATGAGGTAAAGCGAATGATT  421030

Query  1490    AGAAGTCTTGGGGTTGAAATGACCTTAACTTATTCTCAAACTTTAAATATGTAAGAAGTC  1549
               |||||| |||||||||||||||||||||||||||||||||||||||||||||||||||||
Sbjct  421031  AGAAGTATTGGGGTTGAAATGACCTTAACTTATTCTCAAACTTTAAATATGTAAGAAGTC  421090

Query  1550    CTTGTTGCTTAATTGAACGTGGACAATTGAATGAAGAGCTTTTAGTGGGCCATTTTTGGT  1609
               ||||||||||||||||||||||||||||||||||||||||||||||||||||||||||||
Sbjct  421091  CTTGTTGCTTAATTGAACGTGGACAATTGAATGAAGAGCTTTTAGTGGGCCATTTTTGGT  421150

Query  1610    AAGCAGAACTGGCGATGCGGGATGAACCGAACGTGAAGTTAAAGTGCCGGAATGCACGCT  1669
               ||||||||||||||||||||||||||||||||||||||||||||||||||||||||||||
Sbjct  421151  AAGCAGAACTGGCGATGCGGGATGAACCGAACGTGAAGTTAAAGTGCCGGAATGCACGCT  421210

Query  1670    CATCAGACACCACAAAAGGTGTTAGTTCATCTAGACAGCCGGACGGTGGCCATGGAAGTC  1729
               ||||||||||||||||||||||||||||||||||||||||||||||||||||||||||||
Sbjct  421211  CATCAGACACCACAAAAGGTGTTAGTTCATCTAGACAGCCGGACGGTGGCCATGGAAGTC  421270

Query  1730    GGAATCCGCTAAGGAGTGTGTAACAACTCACCGGCCGAATGAACTAGCCCTGAAAATGGA  1789
               ||||||||||||||||||||||||||||||||||||||||||||||||||||||||||||
Sbjct  421271  GGAATCCGCTAAGGAGTGTGTAACAACTCACCGGCCGAATGAACTAGCCCTGAAAATGGA  421330

Query  1790    TGGCGCTCAAGCGTGCTACTTATACTTCACCGTGATTGCTG-TTT-TGACGCTTTCACGA  1847
               ||||||||||||||||||||||||||||||||||||||||  ||| ||| ||||||||||
Sbjct  421331  TGGCGCTCAAGCGTGCTACTTATACTTCACCGTGATTGCTAATTTATGATGCTTTCACGA  421390

Query  1848    GTAGGCAGGCGTGGAGGTCAGTGACGAAGCCTTTGCTGTAAAGCTGGGTCGAACGGCCTC  1907
               |||||||||||||||||||||||| |||||||||||||||||||||||||||||||||||
Sbjct  421391  GTAGGCAGGCGTGGAGGTCAGTGAAGAAGCCTTTGCTGTAAAGCTGGGTCGAACGGCCTC  421450

Query  1908    TAGTGCAGATCTTGGTGGTAGTAGCAAATATTCAAATGAGAACTTTGAAGACTGAAGTGG  1967
               ||||||||||||||||||||||||||||||||||||||||||||||||||||||||||||
Sbjct  421451  TAGTGCAGATCTTGGTGGTAGTAGCAAATATTCAAATGAGAACTTTGAAGACTGAAGTGG  421510

Query  1968    GGAAAGGTTCCATGTCAACAGCAGTTGGACATGGGTTAGTCGATCCTAAGAGATGGGGAA  2027
               ||||||||||||||||||||||||||||||||||||||||||||||||||||||||||||
Sbjct  421511  GGAAAGGTTCCATGTCAACAGCAGTTGGACATGGGTTAGTCGATCCTAAGAGATGGGGAA  421570

Query  2028    GCTCCGTTTCAACGTGCTTGATTTTTCAGGCCAGCCATCGAAAGGGAATCCGGTTAAAAT  2087
               |||||||||||| | ||||||||||||| |||  ||||||||||||||||||||||||||
Sbjct  421571  GCTCCGTTTCAAAGCGCTTGATTTTTCAAGCCTACCATCGAAAGGGAATCCGGTTAAAAT  421630

Query  2088    TCCGGAACTTGGATATGGATTCTTCACGGCAACGTAACTGAATGTGGAGACGTCGGCGTG  2147
               ||||||||||||||||||||||||||||| ||||||||||||||||||||||||||| ||
Sbjct  421631  TCCGGAACTTGGATATGGATTCTTCACGGTAACGTAACTGAATGTGGAGACGTCGGCATG  421690

Query  2148    AGCCCTGGGAGGAGTTATCTTTTCTTCTTAACAGCTTATCACCCTGGAATTGGTTTATCC  2207
               |||||| |||||||||||||||||||||||||||||||||||||||||||||||||||||
Sbjct  421691  AGCCCTAGGAGGAGTTATCTTTTCTTCTTAACAGCTTATCACCCTGGAATTGGTTTATCC  421750

Query  2208    GGAGATGGGGTCTTATGGCTGGAAGAGCGCGGTAATTTTGCCGCGTCCGGTGCGCTTACG  2267
               ||||||||||||||||||||||||||||||||||||||||||||||| |||||||| | |
Sbjct  421751  GGAGATGGGGTCTTATGGCTGGAAGAGCGCGGTAATTTTGCCGCGTCTGGTGCGCTCATG  421810

Query  2268    ACGGTCCTTGAAAATCCACAGGAAGGAATAGTTTTCATGCCAAGTCGTACTCATAACCGC  2327
               ||||||||||||||||||||||||||||||||||||||||||||||||||||||||||||
Sbjct  421811  ACGGTCCTTGAAAATCCACAGGAAGGAATAGTTTTCATGCCAAGTCGTACTCATAACCGC  421870

Query  2328    AGCAGGTCTCCAAGGTTAACAGCCTCTAGTTGATAGAATAATGTAGATAAGGGAAGTCGG  2387
               ||||||||||| ||||||||||||||||||||||||||||||||||||||||||||||||
Sbjct  421871  AGCAGGTCTCCTAGGTTAACAGCCTCTAGTTGATAGAATAATGTAGATAAGGGAAGTCGG  421930

Query  2388    CAAAATAGATCCGTAACTTCGGGATAAGGATTGGCTCTAAGGATCGGGTGTCTTGGGCCT  2447
               ||||||||||||||||||||||||||||||||||||||||||||||||||||||||||||
Sbjct  421931  CAAAATAGATCCGTAACTTCGGGATAAGGATTGGCTCTAAGGATCGGGTGTCTTGGGCCT  421990

Query  2448    TGTGTAGACGCGGCGGTGACTGTTGGCGGGCTGT-TTCACGACGGACTGCTGGTGGATGC  2506
               ||||||||||||| |||||||| ||||||||||| |||  ||||||||||||  ||| ||
Sbjct  421991  TGTGTAGACGCGGTGGTGACTGATGGCGGGCTGTCTTCG-GACGGACTGCTGCCGGACGC  422049

Query  2507    TGCTGTAGACACGCTTGGTAGGT-CTT-TATGGCCGTCCGGGGCACGTTTAACGATCAAC  2564
               ||||||||||||||||||||||| ||| ||   |||||||||||||| ||||||||||||
Sbjct  422050  TGCTGTAGACACGCTTGGTAGGTTCTTGTAA--CCGTCCGGGGCACGCTTAACGATCAAC  422107

Query  2565    TTAGAACTGGTACGGACAAGGGGAAT  2590
               ||||||||||||||||||||||||||
Sbjct  422108  TTAGAACTGGTACGGACAAGGGGAAT  422133


 Score = 3783 bits (2048),  Expect = 0.0
 Identities = 2400/2565 (94%), Gaps = 44/2565 (2%)
 Strand=Plus/Plus

Query  1       CAAGGTTTCCGTAGGTGAACCTGCGGAAGGATCATTACTGATTTGCTTAATTGCACCACA  60
               ||||||||||||||||||||||||||||||||||||||||||||||||||||||||||||
Sbjct  398965  CAAGGTTTCCGTAGGTGAACCTGCGGAAGGATCATTACTGATTTGCTTAATTGCACCACA  399024

Query  61      TGTGTTTTTCTTTGAAACAAACTTGCTTTGGCGGTGGG-CCCAGCCTGCCGCCAGAGGTC  119
               |||||||||  ||| |||||| || |||||| || |||  | | ||| ||||||||||| 
Sbjct  399025  TGTGTTTTTTATTG-AACAAA-TTTCTTTGGTGGCGGGAGCAATCCTACCGCCAGAGGT-  399081

Query  120     TA-AACTTACAACC-AATTTTTTATCAACTTGTCACACCAGATT-ATTACT--AATAGTC  174
               || ||| || |||| || |||||||  ||  |||| ||  |||| |||| |  |||||||
Sbjct  399082  TATAAC-TA-AACCAAACTTTTTATTTAC-AGTCAAACTTGATTTATTATTACAATAGTC  399138

Query  175     AAAACTTTCAACAACGGATCTCTTGGTTCTCGCATCGATGAAGAACGCAGCGAAATGCGA  234
               ||||||||||||||||||||||||||||||||||||||||||||||||||||||||||||
Sbjct  399139  AAAACTTTCAACAACGGATCTCTTGGTTCTCGCATCGATGAAGAACGCAGCGAAATGCGA  399198

Query  235     TACGTAATATGAATTGCAGATATTCGTGAATCATCGAATCTTTGAACGCACATTGCGCCC  294
               ||||||||||||||||||||||||||||||||||||||||||||||||||||||||||||
Sbjct  399199  TACGTAATATGAATTGCAGATATTCGTGAATCATCGAATCTTTGAACGCACATTGCGCCC  399258

Query  295     TCTGGTATTCCGGAGGGCATGCCTGTTTGAGCGTCGTTTCTCCCTCAAACCGCTGGGTTT  354
               | |||||||||  |||||||||||||||||||||| ||||||||||||||| | ||||||
Sbjct  399259  TTTGGTATTCCAAAGGGCATGCCTGTTTGAGCGTCATTTCTCCCTCAAACCCCCGGGTTT  399318

Query  355     GGTGTTGAGCAATACGACTTGGGTTTGCTTGAAAGACGGTAGTGGTAAGGCGGGATC-GC  413
               |||||||||||||||| | | |||||| ||||||||    | |  ||| | || | |   
Sbjct  399319  GGTGTTGAGCAATACG-C-TAGGTTTGTTTGAAAGA----A-T-TTAACGTGGAAACTTA  399370

Query  414     TTTGACAATGGCTTAGGTCTAACCAAAAACATTGCTTGCGGCGGTAACGTCCACCAC-GT  472
               ||| | |  | ||||||| || |||||| |   ||||     | ||  | |||||||  |
Sbjct  399371  TTTTA-AGCGACTTAGGTTTATCCAAAA-C---GCTTATTTTGCTAGTGGCCACCACAAT  399425

Query  473     ATATCTTCA-AACTTTGACCTCAAATCAGGTAGGACTACCCGCTGAACTTAAGCATATCA  531
                ||| |||| ||||||||||||||||||||||||||||||||||||||||||||||||||
Sbjct  399426  TTAT-TTCATAACTTTGACCTCAAATCAGGTAGGACTACCCGCTGAACTTAAGCATATCA  399484

Query  532     ATAAGCGGAGGAAAAGAAACCAACAGGGATTGCCTCAGTAGCGGCGAGTGAAGCGGCAAA  591
               ||||||||||||||||||||||||||||||||||| ||||||||||||||||||||||||
Sbjct  399485  ATAAGCGGAGGAAAAGAAACCAACAGGGATTGCCTTAGTAGCGGCGAGTGAAGCGGCAAA  399544

Query  592     AGCTCAAATTTGAAATCTGGCGTCTTT-GGCGTCCGAGTTGTAATTTGAAGAAGGTATCT  650
               ||||||||||||||||||||| |||||  | |||||||||||||||||||||||||||||
Sbjct  399545  AGCTCAAATTTGAAATCTGGC-TCTTTCAGAGTCCGAGTTGTAATTTGAAGAAGGTATCT  399603

Query  651     TTGGGCCCGGCTCTTGTCTATGTTCCTTGGAACAGGACGTCACAGAGGGTGAGAATCCCG  710
               ||||| | |||||||||||||||| |||||||||| ||||||||||||||||||||||||
Sbjct  399604  TTGGGTCTGGCTCTTGTCTATGTTTCTTGGAACAGAACGTCACAGAGGGTGAGAATCCCG  399663

Query  711     TGCGATGAGATGACCCGGGTCTGTGTAAAGTTCCTTCGACGAGTCGAGTTGTTTGGGAAT  770
               ||||||||||||| || || || |||||||||||||||| ||||||||||||||||||||
Sbjct  399664  TGCGATGAGATGATCCAGGCCTATGTAAAGTTCCTTCGAAGAGTCGAGTTGTTTGGGAAT  399723

Query  771     GCAGCTCTAAGTGGGTGGTAAATTCCATCTAAAGCTAAATATTGGCGAGAGACCGATAGC  830
               ||||||||||||||||||||||||||||||||||||||||||||||||||||||||||||
Sbjct  399724  GCAGCTCTAAGTGGGTGGTAAATTCCATCTAAAGCTAAATATTGGCGAGAGACCGATAGC  399783

Query  831     GAACAAGTACAGTGATGGAAAGATGAAAAGAACTTTGAAAAGAGAGTGAAAAAGTACGTG  890
               ||||||||||||||||||||||||||||||||||||||||||||||||||||||||||||
Sbjct  399784  GAACAAGTACAGTGATGGAAAGATGAAAAGAACTTTGAAAAGAGAGTGAAAAAGTACGTG  399843

Query  891     AAATTGTTGAAAGGGAAGGGCTTGAGATCAGACTTGGTATTTTGCATGCTGCT-CTCTCG  949
               |||||||||||||||||||||||||||||||||||||||||||| ||| | || || |||
Sbjct  399844  AAATTGTTGAAAGGGAAGGGCTTGAGATCAGACTTGGTATTTTGTATGTTACTTCT-TCG  399902

Query  950     GGGGCGGCCGCTGCGGTTTACCGGGCCAGCATCGGTTTGGAGCGGCAGGATAATGGCGGA  1009
               |||| |||| || | ||||| |||||||||||| |||||| |||| |||| ||| |||  
Sbjct  399903  GGGGTGGCCTCTACAGTTTATCGGGCCAGCATCAGTTTGG-GCGGTAGGAGAATTGCGTT  399961

Query  1010    GGAATGTGGCACGGCTTCTGCTGTGTGTTATAGCCTCTGACGATACTGCCAGCCTAGACC  1069
               |||||||||||||||||| | |||||||||||||||  | ||||||||||||||||||| 
Sbjct  399962  GGAATGTGGCACGGCTTCGGTTGTGTGTTATAGCCTTCGTCGATACTGCCAGCCTAGACT  400021

Query  1070    GAGGACTGCGGTTTTTAACCTAGGATGTTGGCATAATGATCTTAAGTCGCCCGTCTTGAA  1129
               |||||||||||||| | |||||||||||||||||||||||||||||||||||||||||||
Sbjct  400022  GAGGACTGCGGTTTAT-ACCTAGGATGTTGGCATAATGATCTTAAGTCGCCCGTCTTGAA  400080

Query  1130    ACACGGACCAAGGAGTCTAACGTCTATGCGAGTGTTTGGGTGTAAAACCCGTACGCGTAA  1189
               ||||||||||||||||||||||||||||||||||||||||||||||||||||||||||||
Sbjct  400081  ACACGGACCAAGGAGTCTAACGTCTATGCGAGTGTTTGGGTGTAAAACCCGTACGCGTAA  400140

Query  1190    TGAAAGTGAACGAAGGTGGGGGCCCATTAGGGTGCACCATCGACCGATCCTGATGTGTTC  1249
               |||||||||||| |||||||||||| |  ||||||||||||||||||||||||||| |||
Sbjct  400141  TGAAAGTGAACGTAGGTGGGGGCCCGTATGGGTGCACCATCGACCGATCCTGATGTCTTC  400200

Query  1250    GGATGGATTTGAGTAAGAGCATAGCTGTTGGGACCCGAAAGATGGTGAACTATGCCTGAA  1309
               ||||||||||||||||||||||||||||||||||||||||||||||||||||||||||||
Sbjct  400201  GGATGGATTTGAGTAAGAGCATAGCTGTTGGGACCCGAAAGATGGTGAACTATGCCTGAA  400260

Query  1310    TAGGGTGAAGCCAGAGGAAACTCTGGTGGAGGCTCGTAGCGGTTCTGACGTGCAAATCGA  1369
               ||||||||||||||||||||||||||||||||||||||||||||||||||||||||||||
Sbjct  400261  TAGGGTGAAGCCAGAGGAAACTCTGGTGGAGGCTCGTAGCGGTTCTGACGTGCAAATCGA  400320

Query  1370    TCGTCGAATTTGGGTATAGGGGCGAAAGACTAATCGAACCATCTAGTAGCTGGTTCCTGC  1429
               ||||||||||||||||||||||||||||||||||||||||||||||||||||||||||||
Sbjct  400321  TCGTCGAATTTGGGTATAGGGGCGAAAGACTAATCGAACCATCTAGTAGCTGGTTCCTGC  400380

Query  1430    CGAAGTTTCCCTCAGGATAGCAGAAGCTCGTATCAGTTTTATGAGGTAAAGCGAATGATT  1489
               ||||||||||||||||||||||||||||||||||||||||||||||||||||||||||||
Sbjct  400381  CGAAGTTTCCCTCAGGATAGCAGAAGCTCGTATCAGTTTTATGAGGTAAAGCGAATGATT  400440

Query  1490    AGAAGTCTTGGGGTTGAAATGACCTTAACTTATTCTCAAACTTTAAATATGTAAGAAGTC  1549
               |||||| |||||||||||||||||||||||||||||||||||||||||||||||||||||
Sbjct  400441  AGAAGTATTGGGGTTGAAATGACCTTAACTTATTCTCAAACTTTAAATATGTAAGAAGTC  400500

Query  1550    CTTGTTGCTTAATTGAACGTGGACAATTGAATGAAGAGCTTTTAGTGGGCCATTTTTGGT  1609
               ||||||||||||||||||||||||||||||||||||||||||||||||||||||||||||
Sbjct  400501  CTTGTTGCTTAATTGAACGTGGACAATTGAATGAAGAGCTTTTAGTGGGCCATTTTTGGT  400560

Query  1610    AAGCAGAACTGGCGATGCGGGATGAACCGAACGTGAAGTTAAAGTGCCGGAATGCACGCT  1669
               ||||||||||||||||||||||||||||||||||||||||||||||||||||||||||||
Sbjct  400561  AAGCAGAACTGGCGATGCGGGATGAACCGAACGTGAAGTTAAAGTGCCGGAATGCACGCT  400620

Query  1670    CATCAGACACCACAAAAGGTGTTAGTTCATCTAGACAGCCGGACGGTGGCCATGGAAGTC  1729
               ||||||||||||||||||||||||||||||||||||||||||||||||||||||||||||
Sbjct  400621  CATCAGACACCACAAAAGGTGTTAGTTCATCTAGACAGCCGGACGGTGGCCATGGAAGTC  400680

Query  1730    GGAATCCGCTAAGGAGTGTGTAACAACTCACCGGCCGAATGAACTAGCCCTGAAAATGGA  1789
               ||||||||||||||||||||||||||||||||||||||||||||||||||||||||||||
Sbjct  400681  GGAATCCGCTAAGGAGTGTGTAACAACTCACCGGCCGAATGAACTAGCCCTGAAAATGGA  400740

Query  1790    TGGCGCTCAAGCGTGCTACTTATACTTCACCGTGATTGCTG-TTT-TGACGCTTTCACGA  1847
               ||||||||||||||||||||||||||||||||||||||||  ||| ||| ||||||||||
Sbjct  400741  TGGCGCTCAAGCGTGCTACTTATACTTCACCGTGATTGCTAATTTATGATGCTTTCACGA  400800

Query  1848    GTAGGCAGGCGTGGAGGTCAGTGACGAAGCCTTTGCTGTAAAGCTGGGTCGAACGGCCTC  1907
               |||||||||||||||||||||||| |||||||||||||||||||||||||||||||||||
Sbjct  400801  GTAGGCAGGCGTGGAGGTCAGTGAAGAAGCCTTTGCTGTAAAGCTGGGTCGAACGGCCTC  400860

Query  1908    TAGTGCAGATCTTGGTGGTAGTAGCAAATATTCAAATGAGAACTTTGAAGACTGAAGTGG  1967
               ||||||||||||||||||||||||||||||||||||||||||||||||||||||||||||
Sbjct  400861  TAGTGCAGATCTTGGTGGTAGTAGCAAATATTCAAATGAGAACTTTGAAGACTGAAGTGG  400920

Query  1968    GGAAAGGTTCCATGTCAACAGCAGTTGGACATGGGTTAGTCGATCCTAAGAGATGGGGAA  2027
               ||||||||||||||||||||||||||||||||||||||||||||||||||||||||||||
Sbjct  400921  GGAAAGGTTCCATGTCAACAGCAGTTGGACATGGGTTAGTCGATCCTAAGAGATGGGGAA  400980

Query  2028    GCTCCGTTTCAACGTGCTTGATTTTTCAGGCCAGCCATCGAAAGGGAATCCGGTTAAAAT  2087
               |||||||||||| | ||||||||||||| |||  ||||||||||||||||||||||||||
Sbjct  400981  GCTCCGTTTCAAAGCGCTTGATTTTTCAAGCCTACCATCGAAAGGGAATCCGGTTAAAAT  401040

Query  2088    TCCGGAACTTGGATATGGATTCTTCACGGCAACGTAACTGAATGTGGAGACGTCGGCGTG  2147
               ||||||||||||||||||||||||||||| ||||||||||||||||||||||||||| ||
Sbjct  401041  TCCGGAACTTGGATATGGATTCTTCACGGTAACGTAACTGAATGTGGAGACGTCGGCATG  401100

Query  2148    AGCCCTGGGAGGAGTTATCTTTTCTTCTTAACAGCTTATCACCCTGGAATTGGTTTATCC  2207
               |||||| |||||||||||||||||||||||||||||||||||||||||||||||||||||
Sbjct  401101  AGCCCTAGGAGGAGTTATCTTTTCTTCTTAACAGCTTATCACCCTGGAATTGGTTTATCC  401160

Query  2208    GGAGATGGGGTCTTATGGCTGGAAGAGCGCGGTAATTTTGCCGCGTCCGGTGCGCTTACG  2267
               ||||||||||||||||||||||||||||||||||||||||||||||| |||||||| | |
Sbjct  401161  GGAGATGGGGTCTTATGGCTGGAAGAGCGCGGTAATTTTGCCGCGTCTGGTGCGCTCATG  401220

Query  2268    ACGGTCCTTGAAAATCCACAGGAAGGAATAGTTTTCATGCCAAGTCGTACTCATAACCGC  2327
               ||||||||||||||||||||||||||||||||||||||||||||||||||||||||||||
Sbjct  401221  ACGGTCCTTGAAAATCCACAGGAAGGAATAGTTTTCATGCCAAGTCGTACTCATAACCGC  401280

Query  2328    AGCAGGTCTCCAAGGTTAACAGCCTCTAGTTGATAGAATAATGTAGATAAGGGAAGTCGG  2387
               ||||||||||| ||||||||||||||||||||||||||||||||||||||||||||||||
Sbjct  401281  AGCAGGTCTCCTAGGTTAACAGCCTCTAGTTGATAGAATAATGTAGATAAGGGAAGTCGG  401340

Query  2388    CAAAATAGATCCGTAACTTCGGGATAAGGATTGGCTCTAAGGATCGGGTGTCTTGGGCCT  2447
               ||||||||||||||||||||||||||||||||||||||||||||||||||||||||||||
Sbjct  401341  CAAAATAGATCCGTAACTTCGGGATAAGGATTGGCTCTAAGGATCGGGTGTCTTGGGCCT  401400

Query  2448    TGTGTAGACGCGGCGGTGACTGTTGGCGGGCTG-T-TTCACGACGGACTGCTGGTGGATG  2505
               ||||||||||||| ||||| || ||||||| || | ||   ||||||||| || |   | 
Sbjct  401401  TGTGTAGACGCGGTGGTGATTGATGGCGGGTTGCTCTTTTTGACGGACTGATG-TCTTTA  401459

Query  2506    CT--GC-TGTAGACACGCTTGG-TAGGTCTTTATGGCCGTCCGGG  2546
               ||  |  ||||||||| ||||| ||||| ||| |  |||||||||
Sbjct  401460  CTTTGTTTGTAGACACACTTGGTTAGGTTTTTGTTCCCGTCCGGG  401504


>NW_003020039.1 Candida tropicalis MYA-3404 genomic scaffold supercont3.10, whole 
genome shotgun sequence
Length=430102

 Score = 3919 bits (2122),  Expect = 0.0
 Identities = 2452/2606 (94%), Gaps = 43/2606 (2%)
 Strand=Plus/Plus

Query  1       CAAGGTTTCCGTAGGTGAACCTGCGGAAGGATCATTACTGATTTGCTTAATTGCACCACA  60
               ||||||||||||||||||||||||||||||||||||||||||||||||||||||||||||
Sbjct  408819  CAAGGTTTCCGTAGGTGAACCTGCGGAAGGATCATTACTGATTTGCTTAATTGCACCACA  408878

Query  61      TGTGTTTTTCTTTGAAACAAACTTGCTTTGGCGGTGGG-CCCAGCCTGCCGCCAGAGGTC  119
               |||||||||  ||| |||||| || |||||| || |||  | | ||| ||||||||||| 
Sbjct  408879  TGTGTTTTTTATTG-AACAAA-TTTCTTTGGTGGCGGGAGCAATCCTACCGCCAGAGGT-  408935

Query  120     TA-AACTTACAACC-AATTTTTTATCAACTTGTCACACCAGATT-ATTACT--AATAGTC  174
               || ||| || |||| || |||||||  ||  |||| ||  |||| |||| |  |||||||
Sbjct  408936  TATAAC-TA-AACCAAACTTTTTATTTAC-AGTCAAACTTGATTTATTATTACAATAGTC  408992

Query  175     AAAACTTTCAACAACGGATCTCTTGGTTCTCGCATCGATGAAGAACGCAGCGAAATGCGA  234
               ||||||||||||||||||||||||||||||||||||||||||||||||||||||||||||
Sbjct  408993  AAAACTTTCAACAACGGATCTCTTGGTTCTCGCATCGATGAAGAACGCAGCGAAATGCGA  409052

Query  235     TACGTAATATGAATTGCAGATATTCGTGAATCATCGAATCTTTGAACGCACATTGCGCCC  294
               ||||||||||||||||||||||||||||||||||||||||||||||||||||||||||||
Sbjct  409053  TACGTAATATGAATTGCAGATATTCGTGAATCATCGAATCTTTGAACGCACATTGCGCCC  409112

Query  295     TCTGGTATTCCGGAGGGCATGCCTGTTTGAGCGTCGTTTCTCCCTCAAACCGCTGGGTTT  354
               | |||||||||  |||||||||||||||||||||| ||||||||||||||| | ||||||
Sbjct  409113  TTTGGTATTCCAAAGGGCATGCCTGTTTGAGCGTCATTTCTCCCTCAAACCCCCGGGTTT  409172

Query  355     GGTGTTGAGCAATACGACTTGGGTTTGCTTGAAAGACGGTAGTGGTAAGGCGGGATC-GC  413
               |||||||||||||||| | | |||||| ||||||||    | |  ||| | || | |   
Sbjct  409173  GGTGTTGAGCAATACG-C-TAGGTTTGTTTGAAAGA----A-T-TTAACGTGGAAACTTA  409224

Query  414     TTTGACAATGGCTTAGGTCTAACCAAAAACATTGCTTGCGGCGGTAACGTCCACCAC-GT  472
               ||| | |  | ||||||| || |||||| |   ||||     | ||  | |||||||  |
Sbjct  409225  TTTTA-AGCGACTTAGGTTTATCCAAAA-C---GCTTATTTTGCTAGTGGCCACCACAAT  409279

Query  473     ATATCTTCA-AACTTTGACCTCAAATCAGGTAGGACTACCCGCTGAACTTAAGCATATCA  531
                ||| |||| ||||||||||||||||||||||||||||||||||||||||||||||||||
Sbjct  409280  TTAT-TTCATAACTTTGACCTCAAATCAGGTAGGACTACCCGCTGAACTTAAGCATATCA  409338

Query  532     ATAAGCGGAGGAAAAGAAACCAACAGGGATTGCCTCAGTAGCGGCGAGTGAAGCGGCAAA  591
               ||||||||||||||||||||||||||||||||||| ||||||||||||||||||||||||
Sbjct  409339  ATAAGCGGAGGAAAAGAAACCAACAGGGATTGCCTTAGTAGCGGCGAGTGAAGCGGCAAA  409398

Query  592     AGCTCAAATTTGAAATCTGGCGTCTTT-GGCGTCCGAGTTGTAATTTGAAGAAGGTATCT  650
               ||||||||||||||||||||| |||||  | |||||||||||||||||||||||||||||
Sbjct  409399  AGCTCAAATTTGAAATCTGGC-TCTTTCAGAGTCCGAGTTGTAATTTGAAGAAGGTATCT  409457

Query  651     TTGGGCCCGGCTCTTGTCTATGTTCCTTGGAACAGGACGTCACAGAGGGTGAGAATCCCG  710
               ||||| | |||||||||||||||| |||||||||| ||||||||||||||||||||||||
Sbjct  409458  TTGGGTCTGGCTCTTGTCTATGTTTCTTGGAACAGAACGTCACAGAGGGTGAGAATCCCG  409517

Query  711     TGCGATGAGATGACCCGGGTCTGTGTAAAGTTCCTTCGACGAGTCGAGTTGTTTGGGAAT  770
               ||||||||||||| || || || |||||||||||||||| ||||||||||||||||||||
Sbjct  409518  TGCGATGAGATGATCCAGGCCTATGTAAAGTTCCTTCGAAGAGTCGAGTTGTTTGGGAAT  409577

Query  771     GCAGCTCTAAGTGGGTGGTAAATTCCATCTAAAGCTAAATATTGGCGAGAGACCGATAGC  830
               ||||||||||||||||||||||||||||||||||||||||||||||||||||||||||||
Sbjct  409578  GCAGCTCTAAGTGGGTGGTAAATTCCATCTAAAGCTAAATATTGGCGAGAGACCGATAGC  409637

Query  831     GAACAAGTACAGTGATGGAAAGATGAAAAGAACTTTGAAAAGAGAGTGAAAAAGTACGTG  890
               ||||||||||||||||||||||||||||||||||||||||||||||||||||||||||||
Sbjct  409638  GAACAAGTACAGTGATGGAAAGATGAAAAGAACTTTGAAAAGAGAGTGAAAAAGTACGTG  409697

Query  891     AAATTGTTGAAAGGGAAGGGCTTGAGATCAGACTTGGTATTTTGCATGCTGCT-CTCTCG  949
               |||||||||||||||||||||||||||||||||||||||||||| ||| | || || |||
Sbjct  409698  AAATTGTTGAAAGGGAAGGGCTTGAGATCAGACTTGGTATTTTGTATGTTACTTCT-TCG  409756

Query  950     GGGGCGGCCGCTGCGGTTTACCGGGCCAGCATCGGTTTGGAGCGGCAGGATAATGGCGGA  1009
               |||| |||| || | ||||| |||||||||||| |||||| |||| |||| ||| |||  
Sbjct  409757  GGGGTGGCCTCTACAGTTTATCGGGCCAGCATCAGTTTGG-GCGGTAGGAGAATTGCGTT  409815

Query  1010    GGAATGTGGCACGGCTTCTGCTGTGTGTTATAGCCTCTGACGATACTGCCAGCCTAGACC  1069
               |||||||||||||||||| | |||||||||||||||  | ||||||||||||||||||| 
Sbjct  409816  GGAATGTGGCACGGCTTCGGTTGTGTGTTATAGCCTTCGTCGATACTGCCAGCCTAGACT  409875

Query  1070    GAGGACTGCGGTTTTTAACCTAGGATGTTGGCATAATGATCTTAAGTCGCCCGTCTTGAA  1129
               |||||||||||||| | |||||||||||||||||||||||||||||||||||||||||||
Sbjct  409876  GAGGACTGCGGTTTAT-ACCTAGGATGTTGGCATAATGATCTTAAGTCGCCCGTCTTGAA  409934

Query  1130    ACACGGACCAAGGAGTCTAACGTCTATGCGAGTGTTTGGGTGTAAAACCCGTACGCGTAA  1189
               ||||||||||||||||||||||||||||||||||||||||||||||||||||||||||||
Sbjct  409935  ACACGGACCAAGGAGTCTAACGTCTATGCGAGTGTTTGGGTGTAAAACCCGTACGCGTAA  409994

Query  1190    TGAAAGTGAACGAAGGTGGGGGCCCATTAGGGTGCACCATCGACCGATCCTGATGTGTTC  1249
               |||||||||||| |||||||||||| |  ||||||||||||||||||||||||||| |||
Sbjct  409995  TGAAAGTGAACGTAGGTGGGGGCCCGTATGGGTGCACCATCGACCGATCCTGATGTCTTC  410054

Query  1250    GGATGGATTTGAGTAAGAGCATAGCTGTTGGGACCCGAAAGATGGTGAACTATGCCTGAA  1309
               ||||||||||||||||||||||||||||||||||||||||||||||||||||||||||||
Sbjct  410055  GGATGGATTTGAGTAAGAGCATAGCTGTTGGGACCCGAAAGATGGTGAACTATGCCTGAA  410114

Query  1310    TAGGGTGAAGCCAGAGGAAACTCTGGTGGAGGCTCGTAGCGGTTCTGACGTGCAAATCGA  1369
               ||||||||||||||||||||||||||||||||||||||||||||||||||||||||||||
Sbjct  410115  TAGGGTGAAGCCAGAGGAAACTCTGGTGGAGGCTCGTAGCGGTTCTGACGTGCAAATCGA  410174

Query  1370    TCGTCGAATTTGGGTATAGGGGCGAAAGACTAATCGAACCATCTAGTAGCTGGTTCCTGC  1429
               ||||||||||||||||||||||||||||||||||||||||||||||||||||||||||||
Sbjct  410175  TCGTCGAATTTGGGTATAGGGGCGAAAGACTAATCGAACCATCTAGTAGCTGGTTCCTGC  410234

Query  1430    CGAAGTTTCCCTCAGGATAGCAGAAGCTCGTATCAGTTTTATGAGGTAAAGCGAATGATT  1489
               ||||||||||||||||||||||||||||||||||||||||||||||||||||||||||||
Sbjct  410235  CGAAGTTTCCCTCAGGATAGCAGAAGCTCGTATCAGTTTTATGAGGTAAAGCGAATGATT  410294

Query  1490    AGAAGTCTTGGGGTTGAAATGACCTTAACTTATTCTCAAACTTTAAATATGTAAGAAGTC  1549
               |||||| |||||||||||||||||||||||||||||||||||||||||||||||||||||
Sbjct  410295  AGAAGTATTGGGGTTGAAATGACCTTAACTTATTCTCAAACTTTAAATATGTAAGAAGTC  410354

Query  1550    CTTGTTGCTTAATTGAACGTGGACAATTGAATGAAGAGCTTTTAGTGGGCCATTTTTGGT  1609
               ||||||||||||||||||||||||||||||||||||||||||||||||||||||||||||
Sbjct  410355  CTTGTTGCTTAATTGAACGTGGACAATTGAATGAAGAGCTTTTAGTGGGCCATTTTTGGT  410414

Query  1610    AAGCAGAACTGGCGATGCGGGATGAACCGAACGTGAAGTTAAAGTGCCGGAATGCACGCT  1669
               ||||||||||||||||||||||||||||||||||||||||||||||||||||||||||||
Sbjct  410415  AAGCAGAACTGGCGATGCGGGATGAACCGAACGTGAAGTTAAAGTGCCGGAATGCACGCT  410474

Query  1670    CATCAGACACCACAAAAGGTGTTAGTTCATCTAGACAGCCGGACGGTGGCCATGGAAGTC  1729
               ||||||||||||||||||||||||||||||||||||||||||||||||||||||||||||
Sbjct  410475  CATCAGACACCACAAAAGGTGTTAGTTCATCTAGACAGCCGGACGGTGGCCATGGAAGTC  410534

Query  1730    GGAATCCGCTAAGGAGTGTGTAACAACTCACCGGCCGAATGAACTAGCCCTGAAAATGGA  1789
               ||||||||||||||||||||||||||||||||||||||||||||||||||||||||||||
Sbjct  410535  GGAATCCGCTAAGGAGTGTGTAACAACTCACCGGCCGAATGAACTAGCCCTGAAAATGGA  410594

Query  1790    TGGCGCTCAAGCGTGCTACTTATACTTCACCGTGATTGCTG-TTT-TGACGCTTTCACGA  1847
               ||||||||||||||||||||||||||||||||||||||||  ||| ||| ||||||||||
Sbjct  410595  TGGCGCTCAAGCGTGCTACTTATACTTCACCGTGATTGCTAATTTATGATGCTTTCACGA  410654

Query  1848    GTAGGCAGGCGTGGAGGTCAGTGACGAAGCCTTTGCTGTAAAGCTGGGTCGAACGGCCTC  1907
               |||||||||||||||||||||||| |||||||||||||||||||||||||||||||||||
Sbjct  410655  GTAGGCAGGCGTGGAGGTCAGTGAAGAAGCCTTTGCTGTAAAGCTGGGTCGAACGGCCTC  410714

Query  1908    TAGTGCAGATCTTGGTGGTAGTAGCAAATATTCAAATGAGAACTTTGAAGACTGAAGTGG  1967
               ||||||||||||||||||||||||||||||||||||||||||||||||||||||||||||
Sbjct  410715  TAGTGCAGATCTTGGTGGTAGTAGCAAATATTCAAATGAGAACTTTGAAGACTGAAGTGG  410774

Query  1968    GGAAAGGTTCCATGTCAACAGCAGTTGGACATGGGTTAGTCGATCCTAAGAGATGGGGAA  2027
               ||||||||||||||||||||||||||||||||||||||||||||||||||||||||||||
Sbjct  410775  GGAAAGGTTCCATGTCAACAGCAGTTGGACATGGGTTAGTCGATCCTAAGAGATGGGGAA  410834

Query  2028    GCTCCGTTTCAACGTGCTTGATTTTTCAGGCCAGCCATCGAAAGGGAATCCGGTTAAAAT  2087
               |||||||||||| | ||||||||||||| |||  ||||||||||||||||||||||||||
Sbjct  410835  GCTCCGTTTCAAAGCGCTTGATTTTTCAAGCCTACCATCGAAAGGGAATCCGGTTAAAAT  410894

Query  2088    TCCGGAACTTGGATATGGATTCTTCACGGCAACGTAACTGAATGTGGAGACGTCGGCGTG  2147
               ||||||||||||||||||||||||||||| ||||||||||||||||||||||||||| ||
Sbjct  410895  TCCGGAACTTGGATATGGATTCTTCACGGTAACGTAACTGAATGTGGAGACGTCGGCATG  410954

Query  2148    AGCCCTGGGAGGAGTTATCTTTTCTTCTTAACAGCTTATCACCCTGGAATTGGTTTATCC  2207
               |||||| |||||||||||||||||||||||||||||||||||||||||||||||||||||
Sbjct  410955  AGCCCTAGGAGGAGTTATCTTTTCTTCTTAACAGCTTATCACCCTGGAATTGGTTTATCC  411014

Query  2208    GGAGATGGGGTCTTATGGCTGGAAGAGCGCGGTAATTTTGCCGCGTCCGGTGCGCTTACG  2267
               ||||||||||||||||||||||||||||||||||||||||||||||| |||||||| | |
Sbjct  411015  GGAGATGGGGTCTTATGGCTGGAAGAGCGCGGTAATTTTGCCGCGTCTGGTGCGCTCATG  411074

Query  2268    ACGGTCCTTGAAAATCCACAGGAAGGAATAGTTTTCATGCCAAGTCGTACTCATAACCGC  2327
               ||||||||||||||||||||||||||||||||||||||||||||||||||||||||||||
Sbjct  411075  ACGGTCCTTGAAAATCCACAGGAAGGAATAGTTTTCATGCCAAGTCGTACTCATAACCGC  411134

Query  2328    AGCAGGTCTCCAAGGTTAACAGCCTCTAGTTGATAGAATAATGTAGATAAGGGAAGTCGG  2387
               ||||||||||| ||||||||||||||||||||||||||||||||||||||||||||||||
Sbjct  411135  AGCAGGTCTCCTAGGTTAACAGCCTCTAGTTGATAGAATAATGTAGATAAGGGAAGTCGG  411194

Query  2388    CAAAATAGATCCGTAACTTCGGGATAAGGATTGGCTCTAAGGATCGGGTGTCTTGGGCCT  2447
               ||||||||||||||||||||||||||||||||||||||||||||||||||||||||||||
Sbjct  411195  CAAAATAGATCCGTAACTTCGGGATAAGGATTGGCTCTAAGGATCGGGTGTCTTGGGCCT  411254

Query  2448    TGTGTAGACGCGGCGGTGACTGTTGGCGGGCTGT-TTCACGACGGACTGCTGGTGGATGC  2506
               ||||||||||||| |||||||| ||||||||||| |||  ||||||||||||  ||| ||
Sbjct  411255  TGTGTAGACGCGGTGGTGACTGATGGCGGGCTGTCTTCG-GACGGACTGCTGCCGGACGC  411313

Query  2507    TGCTGTAGACACGCTTGGTAGGT-CTT-TATGGCCGTCCGGGGCACGTTTAACGATCAAC  2564
               ||||||||||||||||||||||| ||| ||   |||||||||||||| ||||||||||||
Sbjct  411314  TGCTGTAGACACGCTTGGTAGGTTCTTGTAA--CCGTCCGGGGCACGCTTAACGATCAAC  411371

Query  2565    TTAGAACTGGTACGGACAAGGGGAAT  2590
               ||||||||||||||||||||||||||
Sbjct  411372  TTAGAACTGGTACGGACAAGGGGAAT  411397


 Score = 3919 bits (2122),  Expect = 0.0
 Identities = 2452/2606 (94%), Gaps = 43/2606 (2%)
 Strand=Plus/Plus

Query  1       CAAGGTTTCCGTAGGTGAACCTGCGGAAGGATCATTACTGATTTGCTTAATTGCACCACA  60
               ||||||||||||||||||||||||||||||||||||||||||||||||||||||||||||
Sbjct  419555  CAAGGTTTCCGTAGGTGAACCTGCGGAAGGATCATTACTGATTTGCTTAATTGCACCACA  419614

Query  61      TGTGTTTTTCTTTGAAACAAACTTGCTTTGGCGGTGGG-CCCAGCCTGCCGCCAGAGGTC  119
               |||||||||  ||| |||||| || |||||| || |||  | | ||| ||||||||||| 
Sbjct  419615  TGTGTTTTTTATTG-AACAAA-TTTCTTTGGTGGCGGGAGCAATCCTACCGCCAGAGGT-  419671

Query  120     TA-AACTTACAACC-AATTTTTTATCAACTTGTCACACCAGATT-ATTACT--AATAGTC  174
               || ||| || |||| || |||||||  ||  |||| ||  |||| |||| |  |||||||
Sbjct  419672  TATAAC-TA-AACCAAACTTTTTATTTAC-AGTCAAACTTGATTTATTATTACAATAGTC  419728

Query  175     AAAACTTTCAACAACGGATCTCTTGGTTCTCGCATCGATGAAGAACGCAGCGAAATGCGA  234
               ||||||||||||||||||||||||||||||||||||||||||||||||||||||||||||
Sbjct  419729  AAAACTTTCAACAACGGATCTCTTGGTTCTCGCATCGATGAAGAACGCAGCGAAATGCGA  419788

Query  235     TACGTAATATGAATTGCAGATATTCGTGAATCATCGAATCTTTGAACGCACATTGCGCCC  294
               ||||||||||||||||||||||||||||||||||||||||||||||||||||||||||||
Sbjct  419789  TACGTAATATGAATTGCAGATATTCGTGAATCATCGAATCTTTGAACGCACATTGCGCCC  419848

Query  295     TCTGGTATTCCGGAGGGCATGCCTGTTTGAGCGTCGTTTCTCCCTCAAACCGCTGGGTTT  354
               | |||||||||  |||||||||||||||||||||| ||||||||||||||| | ||||||
Sbjct  419849  TTTGGTATTCCAAAGGGCATGCCTGTTTGAGCGTCATTTCTCCCTCAAACCCCCGGGTTT  419908

Query  355     GGTGTTGAGCAATACGACTTGGGTTTGCTTGAAAGACGGTAGTGGTAAGGCGGGATC-GC  413
               |||||||||||||||| | | |||||| ||||||||    | |  ||| | || | |   
Sbjct  419909  GGTGTTGAGCAATACG-C-TAGGTTTGTTTGAAAGA----A-T-TTAACGTGGAAACTTA  419960

Query  414     TTTGACAATGGCTTAGGTCTAACCAAAAACATTGCTTGCGGCGGTAACGTCCACCAC-GT  472
               ||| | |  | ||||||| || |||||| |   ||||     | ||  | |||||||  |
Sbjct  419961  TTTTA-AGCGACTTAGGTTTATCCAAAA-C---GCTTATTTTGCTAGTGGCCACCACAAT  420015

Query  473     ATATCTTCA-AACTTTGACCTCAAATCAGGTAGGACTACCCGCTGAACTTAAGCATATCA  531
                ||| |||| ||||||||||||||||||||||||||||||||||||||||||||||||||
Sbjct  420016  TTAT-TTCATAACTTTGACCTCAAATCAGGTAGGACTACCCGCTGAACTTAAGCATATCA  420074

Query  532     ATAAGCGGAGGAAAAGAAACCAACAGGGATTGCCTCAGTAGCGGCGAGTGAAGCGGCAAA  591
               ||||||||||||||||||||||||||||||||||| ||||||||||||||||||||||||
Sbjct  420075  ATAAGCGGAGGAAAAGAAACCAACAGGGATTGCCTTAGTAGCGGCGAGTGAAGCGGCAAA  420134

Query  592     AGCTCAAATTTGAAATCTGGCGTCTTT-GGCGTCCGAGTTGTAATTTGAAGAAGGTATCT  650
               ||||||||||||||||||||| |||||  | |||||||||||||||||||||||||||||
Sbjct  420135  AGCTCAAATTTGAAATCTGGC-TCTTTCAGAGTCCGAGTTGTAATTTGAAGAAGGTATCT  420193

Query  651     TTGGGCCCGGCTCTTGTCTATGTTCCTTGGAACAGGACGTCACAGAGGGTGAGAATCCCG  710
               ||||| | |||||||||||||||| |||||||||| ||||||||||||||||||||||||
Sbjct  420194  TTGGGTCTGGCTCTTGTCTATGTTTCTTGGAACAGAACGTCACAGAGGGTGAGAATCCCG  420253

Query  711     TGCGATGAGATGACCCGGGTCTGTGTAAAGTTCCTTCGACGAGTCGAGTTGTTTGGGAAT  770
               ||||||||||||| || || || |||||||||||||||| ||||||||||||||||||||
Sbjct  420254  TGCGATGAGATGATCCAGGCCTATGTAAAGTTCCTTCGAAGAGTCGAGTTGTTTGGGAAT  420313

Query  771     GCAGCTCTAAGTGGGTGGTAAATTCCATCTAAAGCTAAATATTGGCGAGAGACCGATAGC  830
               ||||||||||||||||||||||||||||||||||||||||||||||||||||||||||||
Sbjct  420314  GCAGCTCTAAGTGGGTGGTAAATTCCATCTAAAGCTAAATATTGGCGAGAGACCGATAGC  420373

Query  831     GAACAAGTACAGTGATGGAAAGATGAAAAGAACTTTGAAAAGAGAGTGAAAAAGTACGTG  890
               ||||||||||||||||||||||||||||||||||||||||||||||||||||||||||||
Sbjct  420374  GAACAAGTACAGTGATGGAAAGATGAAAAGAACTTTGAAAAGAGAGTGAAAAAGTACGTG  420433

Query  891     AAATTGTTGAAAGGGAAGGGCTTGAGATCAGACTTGGTATTTTGCATGCTGCT-CTCTCG  949
               |||||||||||||||||||||||||||||||||||||||||||| ||| | || || |||
Sbjct  420434  AAATTGTTGAAAGGGAAGGGCTTGAGATCAGACTTGGTATTTTGTATGTTACTTCT-TCG  420492

Query  950     GGGGCGGCCGCTGCGGTTTACCGGGCCAGCATCGGTTTGGAGCGGCAGGATAATGGCGGA  1009
               |||| |||| || | ||||| |||||||||||| |||||| |||| |||| ||| |||  
Sbjct  420493  GGGGTGGCCTCTACAGTTTATCGGGCCAGCATCAGTTTGG-GCGGTAGGAGAATTGCGTT  420551

Query  1010    GGAATGTGGCACGGCTTCTGCTGTGTGTTATAGCCTCTGACGATACTGCCAGCCTAGACC  1069
               |||||||||||||||||| | |||||||||||||||  | ||||||||||||||||||| 
Sbjct  420552  GGAATGTGGCACGGCTTCGGTTGTGTGTTATAGCCTTCGTCGATACTGCCAGCCTAGACT  420611

Query  1070    GAGGACTGCGGTTTTTAACCTAGGATGTTGGCATAATGATCTTAAGTCGCCCGTCTTGAA  1129
               |||||||||||||| | |||||||||||||||||||||||||||||||||||||||||||
Sbjct  420612  GAGGACTGCGGTTTAT-ACCTAGGATGTTGGCATAATGATCTTAAGTCGCCCGTCTTGAA  420670

Query  1130    ACACGGACCAAGGAGTCTAACGTCTATGCGAGTGTTTGGGTGTAAAACCCGTACGCGTAA  1189
               ||||||||||||||||||||||||||||||||||||||||||||||||||||||||||||
Sbjct  420671  ACACGGACCAAGGAGTCTAACGTCTATGCGAGTGTTTGGGTGTAAAACCCGTACGCGTAA  420730

Query  1190    TGAAAGTGAACGAAGGTGGGGGCCCATTAGGGTGCACCATCGACCGATCCTGATGTGTTC  1249
               |||||||||||| |||||||||||| |  ||||||||||||||||||||||||||| |||
Sbjct  420731  TGAAAGTGAACGTAGGTGGGGGCCCGTATGGGTGCACCATCGACCGATCCTGATGTCTTC  420790

Query  1250    GGATGGATTTGAGTAAGAGCATAGCTGTTGGGACCCGAAAGATGGTGAACTATGCCTGAA  1309
               ||||||||||||||||||||||||||||||||||||||||||||||||||||||||||||
Sbjct  420791  GGATGGATTTGAGTAAGAGCATAGCTGTTGGGACCCGAAAGATGGTGAACTATGCCTGAA  420850

Query  1310    TAGGGTGAAGCCAGAGGAAACTCTGGTGGAGGCTCGTAGCGGTTCTGACGTGCAAATCGA  1369
               ||||||||||||||||||||||||||||||||||||||||||||||||||||||||||||
Sbjct  420851  TAGGGTGAAGCCAGAGGAAACTCTGGTGGAGGCTCGTAGCGGTTCTGACGTGCAAATCGA  420910

Query  1370    TCGTCGAATTTGGGTATAGGGGCGAAAGACTAATCGAACCATCTAGTAGCTGGTTCCTGC  1429
               ||||||||||||||||||||||||||||||||||||||||||||||||||||||||||||
Sbjct  420911  TCGTCGAATTTGGGTATAGGGGCGAAAGACTAATCGAACCATCTAGTAGCTGGTTCCTGC  420970

Query  1430    CGAAGTTTCCCTCAGGATAGCAGAAGCTCGTATCAGTTTTATGAGGTAAAGCGAATGATT  1489
               ||||||||||||||||||||||||||||||||||||||||||||||||||||||||||||
Sbjct  420971  CGAAGTTTCCCTCAGGATAGCAGAAGCTCGTATCAGTTTTATGAGGTAAAGCGAATGATT  421030

Query  1490    AGAAGTCTTGGGGTTGAAATGACCTTAACTTATTCTCAAACTTTAAATATGTAAGAAGTC  1549
               |||||| |||||||||||||||||||||||||||||||||||||||||||||||||||||
Sbjct  421031  AGAAGTATTGGGGTTGAAATGACCTTAACTTATTCTCAAACTTTAAATATGTAAGAAGTC  421090

Query  1550    CTTGTTGCTTAATTGAACGTGGACAATTGAATGAAGAGCTTTTAGTGGGCCATTTTTGGT  1609
               ||||||||||||||||||||||||||||||||||||||||||||||||||||||||||||
Sbjct  421091  CTTGTTGCTTAATTGAACGTGGACAATTGAATGAAGAGCTTTTAGTGGGCCATTTTTGGT  421150

Query  1610    AAGCAGAACTGGCGATGCGGGATGAACCGAACGTGAAGTTAAAGTGCCGGAATGCACGCT  1669
               ||||||||||||||||||||||||||||||||||||||||||||||||||||||||||||
Sbjct  421151  AAGCAGAACTGGCGATGCGGGATGAACCGAACGTGAAGTTAAAGTGCCGGAATGCACGCT  421210

Query  1670    CATCAGACACCACAAAAGGTGTTAGTTCATCTAGACAGCCGGACGGTGGCCATGGAAGTC  1729
               ||||||||||||||||||||||||||||||||||||||||||||||||||||||||||||
Sbjct  421211  CATCAGACACCACAAAAGGTGTTAGTTCATCTAGACAGCCGGACGGTGGCCATGGAAGTC  421270

Query  1730    GGAATCCGCTAAGGAGTGTGTAACAACTCACCGGCCGAATGAACTAGCCCTGAAAATGGA  1789
               ||||||||||||||||||||||||||||||||||||||||||||||||||||||||||||
Sbjct  421271  GGAATCCGCTAAGGAGTGTGTAACAACTCACCGGCCGAATGAACTAGCCCTGAAAATGGA  421330

Query  1790    TGGCGCTCAAGCGTGCTACTTATACTTCACCGTGATTGCTG-TTT-TGACGCTTTCACGA  1847
               ||||||||||||||||||||||||||||||||||||||||  ||| ||| ||||||||||
Sbjct  421331  TGGCGCTCAAGCGTGCTACTTATACTTCACCGTGATTGCTAATTTATGATGCTTTCACGA  421390

Query  1848    GTAGGCAGGCGTGGAGGTCAGTGACGAAGCCTTTGCTGTAAAGCTGGGTCGAACGGCCTC  1907
               |||||||||||||||||||||||| |||||||||||||||||||||||||||||||||||
Sbjct  421391  GTAGGCAGGCGTGGAGGTCAGTGAAGAAGCCTTTGCTGTAAAGCTGGGTCGAACGGCCTC  421450

Query  1908    TAGTGCAGATCTTGGTGGTAGTAGCAAATATTCAAATGAGAACTTTGAAGACTGAAGTGG  1967
               ||||||||||||||||||||||||||||||||||||||||||||||||||||||||||||
Sbjct  421451  TAGTGCAGATCTTGGTGGTAGTAGCAAATATTCAAATGAGAACTTTGAAGACTGAAGTGG  421510

Query  1968    GGAAAGGTTCCATGTCAACAGCAGTTGGACATGGGTTAGTCGATCCTAAGAGATGGGGAA  2027
               ||||||||||||||||||||||||||||||||||||||||||||||||||||||||||||
Sbjct  421511  GGAAAGGTTCCATGTCAACAGCAGTTGGACATGGGTTAGTCGATCCTAAGAGATGGGGAA  421570

Query  2028    GCTCCGTTTCAACGTGCTTGATTTTTCAGGCCAGCCATCGAAAGGGAATCCGGTTAAAAT  2087
               |||||||||||| | ||||||||||||| |||  ||||||||||||||||||||||||||
Sbjct  421571  GCTCCGTTTCAAAGCGCTTGATTTTTCAAGCCTACCATCGAAAGGGAATCCGGTTAAAAT  421630

Query  2088    TCCGGAACTTGGATATGGATTCTTCACGGCAACGTAACTGAATGTGGAGACGTCGGCGTG  2147
               ||||||||||||||||||||||||||||| ||||||||||||||||||||||||||| ||
Sbjct  421631  TCCGGAACTTGGATATGGATTCTTCACGGTAACGTAACTGAATGTGGAGACGTCGGCATG  421690

Query  2148    AGCCCTGGGAGGAGTTATCTTTTCTTCTTAACAGCTTATCACCCTGGAATTGGTTTATCC  2207
               |||||| |||||||||||||||||||||||||||||||||||||||||||||||||||||
Sbjct  421691  AGCCCTAGGAGGAGTTATCTTTTCTTCTTAACAGCTTATCACCCTGGAATTGGTTTATCC  421750

Query  2208    GGAGATGGGGTCTTATGGCTGGAAGAGCGCGGTAATTTTGCCGCGTCCGGTGCGCTTACG  2267
               ||||||||||||||||||||||||||||||||||||||||||||||| |||||||| | |
Sbjct  421751  GGAGATGGGGTCTTATGGCTGGAAGAGCGCGGTAATTTTGCCGCGTCTGGTGCGCTCATG  421810

Query  2268    ACGGTCCTTGAAAATCCACAGGAAGGAATAGTTTTCATGCCAAGTCGTACTCATAACCGC  2327
               ||||||||||||||||||||||||||||||||||||||||||||||||||||||||||||
Sbjct  421811  ACGGTCCTTGAAAATCCACAGGAAGGAATAGTTTTCATGCCAAGTCGTACTCATAACCGC  421870

Query  2328    AGCAGGTCTCCAAGGTTAACAGCCTCTAGTTGATAGAATAATGTAGATAAGGGAAGTCGG  2387
               ||||||||||| ||||||||||||||||||||||||||||||||||||||||||||||||
Sbjct  421871  AGCAGGTCTCCTAGGTTAACAGCCTCTAGTTGATAGAATAATGTAGATAAGGGAAGTCGG  421930

Query  2388    CAAAATAGATCCGTAACTTCGGGATAAGGATTGGCTCTAAGGATCGGGTGTCTTGGGCCT  2447
               ||||||||||||||||||||||||||||||||||||||||||||||||||||||||||||
Sbjct  421931  CAAAATAGATCCGTAACTTCGGGATAAGGATTGGCTCTAAGGATCGGGTGTCTTGGGCCT  421990

Query  2448    TGTGTAGACGCGGCGGTGACTGTTGGCGGGCTGT-TTCACGACGGACTGCTGGTGGATGC  2506
               ||||||||||||| |||||||| ||||||||||| |||  ||||||||||||  ||| ||
Sbjct  421991  TGTGTAGACGCGGTGGTGACTGATGGCGGGCTGTCTTCG-GACGGACTGCTGCCGGACGC  422049

Query  2507    TGCTGTAGACACGCTTGGTAGGT-CTT-TATGGCCGTCCGGGGCACGTTTAACGATCAAC  2564
               ||||||||||||||||||||||| ||| ||   |||||||||||||| ||||||||||||
Sbjct  422050  TGCTGTAGACACGCTTGGTAGGTTCTTGTAA--CCGTCCGGGGCACGCTTAACGATCAAC  422107

Query  2565    TTAGAACTGGTACGGACAAGGGGAAT  2590
               ||||||||||||||||||||||||||
Sbjct  422108  TTAGAACTGGTACGGACAAGGGGAAT  422133


 Score = 3783 bits (2048),  Expect = 0.0
 Identities = 2400/2565 (94%), Gaps = 44/2565 (2%)
 Strand=Plus/Plus

Query  1       CAAGGTTTCCGTAGGTGAACCTGCGGAAGGATCATTACTGATTTGCTTAATTGCACCACA  60
               ||||||||||||||||||||||||||||||||||||||||||||||||||||||||||||
Sbjct  398965  CAAGGTTTCCGTAGGTGAACCTGCGGAAGGATCATTACTGATTTGCTTAATTGCACCACA  399024

Query  61      TGTGTTTTTCTTTGAAACAAACTTGCTTTGGCGGTGGG-CCCAGCCTGCCGCCAGAGGTC  119
               |||||||||  ||| |||||| || |||||| || |||  | | ||| ||||||||||| 
Sbjct  399025  TGTGTTTTTTATTG-AACAAA-TTTCTTTGGTGGCGGGAGCAATCCTACCGCCAGAGGT-  399081

Query  120     TA-AACTTACAACC-AATTTTTTATCAACTTGTCACACCAGATT-ATTACT--AATAGTC  174
               || ||| || |||| || |||||||  ||  |||| ||  |||| |||| |  |||||||
Sbjct  399082  TATAAC-TA-AACCAAACTTTTTATTTAC-AGTCAAACTTGATTTATTATTACAATAGTC  399138

Query  175     AAAACTTTCAACAACGGATCTCTTGGTTCTCGCATCGATGAAGAACGCAGCGAAATGCGA  234
               ||||||||||||||||||||||||||||||||||||||||||||||||||||||||||||
Sbjct  399139  AAAACTTTCAACAACGGATCTCTTGGTTCTCGCATCGATGAAGAACGCAGCGAAATGCGA  399198

Query  235     TACGTAATATGAATTGCAGATATTCGTGAATCATCGAATCTTTGAACGCACATTGCGCCC  294
               ||||||||||||||||||||||||||||||||||||||||||||||||||||||||||||
Sbjct  399199  TACGTAATATGAATTGCAGATATTCGTGAATCATCGAATCTTTGAACGCACATTGCGCCC  399258

Query  295     TCTGGTATTCCGGAGGGCATGCCTGTTTGAGCGTCGTTTCTCCCTCAAACCGCTGGGTTT  354
               | |||||||||  |||||||||||||||||||||| ||||||||||||||| | ||||||
Sbjct  399259  TTTGGTATTCCAAAGGGCATGCCTGTTTGAGCGTCATTTCTCCCTCAAACCCCCGGGTTT  399318

Query  355     GGTGTTGAGCAATACGACTTGGGTTTGCTTGAAAGACGGTAGTGGTAAGGCGGGATC-GC  413
               |||||||||||||||| | | |||||| ||||||||    | |  ||| | || | |   
Sbjct  399319  GGTGTTGAGCAATACG-C-TAGGTTTGTTTGAAAGA----A-T-TTAACGTGGAAACTTA  399370

Query  414     TTTGACAATGGCTTAGGTCTAACCAAAAACATTGCTTGCGGCGGTAACGTCCACCAC-GT  472
               ||| | |  | ||||||| || |||||| |   ||||     | ||  | |||||||  |
Sbjct  399371  TTTTA-AGCGACTTAGGTTTATCCAAAA-C---GCTTATTTTGCTAGTGGCCACCACAAT  399425

Query  473     ATATCTTCA-AACTTTGACCTCAAATCAGGTAGGACTACCCGCTGAACTTAAGCATATCA  531
                ||| |||| ||||||||||||||||||||||||||||||||||||||||||||||||||
Sbjct  399426  TTAT-TTCATAACTTTGACCTCAAATCAGGTAGGACTACCCGCTGAACTTAAGCATATCA  399484

Query  532     ATAAGCGGAGGAAAAGAAACCAACAGGGATTGCCTCAGTAGCGGCGAGTGAAGCGGCAAA  591
               ||||||||||||||||||||||||||||||||||| ||||||||||||||||||||||||
Sbjct  399485  ATAAGCGGAGGAAAAGAAACCAACAGGGATTGCCTTAGTAGCGGCGAGTGAAGCGGCAAA  399544

Query  592     AGCTCAAATTTGAAATCTGGCGTCTTT-GGCGTCCGAGTTGTAATTTGAAGAAGGTATCT  650
               ||||||||||||||||||||| |||||  | |||||||||||||||||||||||||||||
Sbjct  399545  AGCTCAAATTTGAAATCTGGC-TCTTTCAGAGTCCGAGTTGTAATTTGAAGAAGGTATCT  399603

Query  651     TTGGGCCCGGCTCTTGTCTATGTTCCTTGGAACAGGACGTCACAGAGGGTGAGAATCCCG  710
               ||||| | |||||||||||||||| |||||||||| ||||||||||||||||||||||||
Sbjct  399604  TTGGGTCTGGCTCTTGTCTATGTTTCTTGGAACAGAACGTCACAGAGGGTGAGAATCCCG  399663

Query  711     TGCGATGAGATGACCCGGGTCTGTGTAAAGTTCCTTCGACGAGTCGAGTTGTTTGGGAAT  770
               ||||||||||||| || || || |||||||||||||||| ||||||||||||||||||||
Sbjct  399664  TGCGATGAGATGATCCAGGCCTATGTAAAGTTCCTTCGAAGAGTCGAGTTGTTTGGGAAT  399723

Query  771     GCAGCTCTAAGTGGGTGGTAAATTCCATCTAAAGCTAAATATTGGCGAGAGACCGATAGC  830
               ||||||||||||||||||||||||||||||||||||||||||||||||||||||||||||
Sbjct  399724  GCAGCTCTAAGTGGGTGGTAAATTCCATCTAAAGCTAAATATTGGCGAGAGACCGATAGC  399783

Query  831     GAACAAGTACAGTGATGGAAAGATGAAAAGAACTTTGAAAAGAGAGTGAAAAAGTACGTG  890
               ||||||||||||||||||||||||||||||||||||||||||||||||||||||||||||
Sbjct  399784  GAACAAGTACAGTGATGGAAAGATGAAAAGAACTTTGAAAAGAGAGTGAAAAAGTACGTG  399843

Query  891     AAATTGTTGAAAGGGAAGGGCTTGAGATCAGACTTGGTATTTTGCATGCTGCT-CTCTCG  949
               |||||||||||||||||||||||||||||||||||||||||||| ||| | || || |||
Sbjct  399844  AAATTGTTGAAAGGGAAGGGCTTGAGATCAGACTTGGTATTTTGTATGTTACTTCT-TCG  399902

Query  950     GGGGCGGCCGCTGCGGTTTACCGGGCCAGCATCGGTTTGGAGCGGCAGGATAATGGCGGA  1009
               |||| |||| || | ||||| |||||||||||| |||||| |||| |||| ||| |||  
Sbjct  399903  GGGGTGGCCTCTACAGTTTATCGGGCCAGCATCAGTTTGG-GCGGTAGGAGAATTGCGTT  399961

Query  1010    GGAATGTGGCACGGCTTCTGCTGTGTGTTATAGCCTCTGACGATACTGCCAGCCTAGACC  1069
               |||||||||||||||||| | |||||||||||||||  | ||||||||||||||||||| 
Sbjct  399962  GGAATGTGGCACGGCTTCGGTTGTGTGTTATAGCCTTCGTCGATACTGCCAGCCTAGACT  400021

Query  1070    GAGGACTGCGGTTTTTAACCTAGGATGTTGGCATAATGATCTTAAGTCGCCCGTCTTGAA  1129
               |||||||||||||| | |||||||||||||||||||||||||||||||||||||||||||
Sbjct  400022  GAGGACTGCGGTTTAT-ACCTAGGATGTTGGCATAATGATCTTAAGTCGCCCGTCTTGAA  400080

Query  1130    ACACGGACCAAGGAGTCTAACGTCTATGCGAGTGTTTGGGTGTAAAACCCGTACGCGTAA  1189
               ||||||||||||||||||||||||||||||||||||||||||||||||||||||||||||
Sbjct  400081  ACACGGACCAAGGAGTCTAACGTCTATGCGAGTGTTTGGGTGTAAAACCCGTACGCGTAA  400140

Query  1190    TGAAAGTGAACGAAGGTGGGGGCCCATTAGGGTGCACCATCGACCGATCCTGATGTGTTC  1249
               |||||||||||| |||||||||||| |  ||||||||||||||||||||||||||| |||
Sbjct  400141  TGAAAGTGAACGTAGGTGGGGGCCCGTATGGGTGCACCATCGACCGATCCTGATGTCTTC  400200

Query  1250    GGATGGATTTGAGTAAGAGCATAGCTGTTGGGACCCGAAAGATGGTGAACTATGCCTGAA  1309
               ||||||||||||||||||||||||||||||||||||||||||||||||||||||||||||
Sbjct  400201  GGATGGATTTGAGTAAGAGCATAGCTGTTGGGACCCGAAAGATGGTGAACTATGCCTGAA  400260

Query  1310    TAGGGTGAAGCCAGAGGAAACTCTGGTGGAGGCTCGTAGCGGTTCTGACGTGCAAATCGA  1369
               ||||||||||||||||||||||||||||||||||||||||||||||||||||||||||||
Sbjct  400261  TAGGGTGAAGCCAGAGGAAACTCTGGTGGAGGCTCGTAGCGGTTCTGACGTGCAAATCGA  400320

Query  1370    TCGTCGAATTTGGGTATAGGGGCGAAAGACTAATCGAACCATCTAGTAGCTGGTTCCTGC  1429
               ||||||||||||||||||||||||||||||||||||||||||||||||||||||||||||
Sbjct  400321  TCGTCGAATTTGGGTATAGGGGCGAAAGACTAATCGAACCATCTAGTAGCTGGTTCCTGC  400380

Query  1430    CGAAGTTTCCCTCAGGATAGCAGAAGCTCGTATCAGTTTTATGAGGTAAAGCGAATGATT  1489
               ||||||||||||||||||||||||||||||||||||||||||||||||||||||||||||
Sbjct  400381  CGAAGTTTCCCTCAGGATAGCAGAAGCTCGTATCAGTTTTATGAGGTAAAGCGAATGATT  400440

Query  1490    AGAAGTCTTGGGGTTGAAATGACCTTAACTTATTCTCAAACTTTAAATATGTAAGAAGTC  1549
               |||||| |||||||||||||||||||||||||||||||||||||||||||||||||||||
Sbjct  400441  AGAAGTATTGGGGTTGAAATGACCTTAACTTATTCTCAAACTTTAAATATGTAAGAAGTC  400500

Query  1550    CTTGTTGCTTAATTGAACGTGGACAATTGAATGAAGAGCTTTTAGTGGGCCATTTTTGGT  1609
               ||||||||||||||||||||||||||||||||||||||||||||||||||||||||||||
Sbjct  400501  CTTGTTGCTTAATTGAACGTGGACAATTGAATGAAGAGCTTTTAGTGGGCCATTTTTGGT  400560

Query  1610    AAGCAGAACTGGCGATGCGGGATGAACCGAACGTGAAGTTAAAGTGCCGGAATGCACGCT  1669
               ||||||||||||||||||||||||||||||||||||||||||||||||||||||||||||
Sbjct  400561  AAGCAGAACTGGCGATGCGGGATGAACCGAACGTGAAGTTAAAGTGCCGGAATGCACGCT  400620

Query  1670    CATCAGACACCACAAAAGGTGTTAGTTCATCTAGACAGCCGGACGGTGGCCATGGAAGTC  1729
               ||||||||||||||||||||||||||||||||||||||||||||||||||||||||||||
Sbjct  400621  CATCAGACACCACAAAAGGTGTTAGTTCATCTAGACAGCCGGACGGTGGCCATGGAAGTC  400680

Query  1730    GGAATCCGCTAAGGAGTGTGTAACAACTCACCGGCCGAATGAACTAGCCCTGAAAATGGA  1789
               ||||||||||||||||||||||||||||||||||||||||||||||||||||||||||||
Sbjct  400681  GGAATCCGCTAAGGAGTGTGTAACAACTCACCGGCCGAATGAACTAGCCCTGAAAATGGA  400740

Query  1790    TGGCGCTCAAGCGTGCTACTTATACTTCACCGTGATTGCTG-TTT-TGACGCTTTCACGA  1847
               ||||||||||||||||||||||||||||||||||||||||  ||| ||| ||||||||||
Sbjct  400741  TGGCGCTCAAGCGTGCTACTTATACTTCACCGTGATTGCTAATTTATGATGCTTTCACGA  400800

Query  1848    GTAGGCAGGCGTGGAGGTCAGTGACGAAGCCTTTGCTGTAAAGCTGGGTCGAACGGCCTC  1907
               |||||||||||||||||||||||| |||||||||||||||||||||||||||||||||||
Sbjct  400801  GTAGGCAGGCGTGGAGGTCAGTGAAGAAGCCTTTGCTGTAAAGCTGGGTCGAACGGCCTC  400860

Query  1908    TAGTGCAGATCTTGGTGGTAGTAGCAAATATTCAAATGAGAACTTTGAAGACTGAAGTGG  1967
               ||||||||||||||||||||||||||||||||||||||||||||||||||||||||||||
Sbjct  400861  TAGTGCAGATCTTGGTGGTAGTAGCAAATATTCAAATGAGAACTTTGAAGACTGAAGTGG  400920

Query  1968    GGAAAGGTTCCATGTCAACAGCAGTTGGACATGGGTTAGTCGATCCTAAGAGATGGGGAA  2027
               ||||||||||||||||||||||||||||||||||||||||||||||||||||||||||||
Sbjct  400921  GGAAAGGTTCCATGTCAACAGCAGTTGGACATGGGTTAGTCGATCCTAAGAGATGGGGAA  400980

Query  2028    GCTCCGTTTCAACGTGCTTGATTTTTCAGGCCAGCCATCGAAAGGGAATCCGGTTAAAAT  2087
               |||||||||||| | ||||||||||||| |||  ||||||||||||||||||||||||||
Sbjct  400981  GCTCCGTTTCAAAGCGCTTGATTTTTCAAGCCTACCATCGAAAGGGAATCCGGTTAAAAT  401040

Query  2088    TCCGGAACTTGGATATGGATTCTTCACGGCAACGTAACTGAATGTGGAGACGTCGGCGTG  2147
               ||||||||||||||||||||||||||||| ||||||||||||||||||||||||||| ||
Sbjct  401041  TCCGGAACTTGGATATGGATTCTTCACGGTAACGTAACTGAATGTGGAGACGTCGGCATG  401100

Query  2148    AGCCCTGGGAGGAGTTATCTTTTCTTCTTAACAGCTTATCACCCTGGAATTGGTTTATCC  2207
               |||||| |||||||||||||||||||||||||||||||||||||||||||||||||||||
Sbjct  401101  AGCCCTAGGAGGAGTTATCTTTTCTTCTTAACAGCTTATCACCCTGGAATTGGTTTATCC  401160

Query  2208    GGAGATGGGGTCTTATGGCTGGAAGAGCGCGGTAATTTTGCCGCGTCCGGTGCGCTTACG  2267
               ||||||||||||||||||||||||||||||||||||||||||||||| |||||||| | |
Sbjct  401161  GGAGATGGGGTCTTATGGCTGGAAGAGCGCGGTAATTTTGCCGCGTCTGGTGCGCTCATG  401220

Query  2268    ACGGTCCTTGAAAATCCACAGGAAGGAATAGTTTTCATGCCAAGTCGTACTCATAACCGC  2327
               ||||||||||||||||||||||||||||||||||||||||||||||||||||||||||||
Sbjct  401221  ACGGTCCTTGAAAATCCACAGGAAGGAATAGTTTTCATGCCAAGTCGTACTCATAACCGC  401280

Query  2328    AGCAGGTCTCCAAGGTTAACAGCCTCTAGTTGATAGAATAATGTAGATAAGGGAAGTCGG  2387
               ||||||||||| ||||||||||||||||||||||||||||||||||||||||||||||||
Sbjct  401281  AGCAGGTCTCCTAGGTTAACAGCCTCTAGTTGATAGAATAATGTAGATAAGGGAAGTCGG  401340

Query  2388    CAAAATAGATCCGTAACTTCGGGATAAGGATTGGCTCTAAGGATCGGGTGTCTTGGGCCT  2447
               ||||||||||||||||||||||||||||||||||||||||||||||||||||||||||||
Sbjct  401341  CAAAATAGATCCGTAACTTCGGGATAAGGATTGGCTCTAAGGATCGGGTGTCTTGGGCCT  401400

Query  2448    TGTGTAGACGCGGCGGTGACTGTTGGCGGGCTG-T-TTCACGACGGACTGCTGGTGGATG  2505
               ||||||||||||| ||||| || ||||||| || | ||   ||||||||| || |   | 
Sbjct  401401  TGTGTAGACGCGGTGGTGATTGATGGCGGGTTGCTCTTTTTGACGGACTGATG-TCTTTA  401459

Query  2506    CT--GC-TGTAGACACGCTTGG-TAGGTCTTTATGGCCGTCCGGG  2546
               ||  |  ||||||||| ||||| ||||| ||| |  |||||||||
Sbjct  401460  CTTTGTTTGTAGACACACTTGGTTAGGTTTTTGTTCCCGTCCGGG  401504


>GG692410.1 Candida tropicalis MYA-3404 genomic scaffold supercont3.16, whole 
genome shotgun sequence
Length=11104

 Score = 3916 bits (2120),  Expect = 0.0
 Identities = 2452/2607 (94%), Gaps = 44/2607 (2%)
 Strand=Plus/Plus

Query  1     CAAGGTTTCCGTAGGTGAACCTGCGGAAGGATCATTACTGATTTGCTTAATTGCACCACA  60
             ||||||||||||||||||||||||||||||||||||||||||||||||||||||||||||
Sbjct  6001  CAAGGTTTCCGTAGGTGAACCTGCGGAAGGATCATTACTGATTTGCTTAATTGCACCACA  6060

Query  61    TGTGTTTTTCTTTGAAACAAACTTGCTTTGGCGGTGGG-CCCAGCCTGCCGCCAGAGGTC  119
             |||||||||  ||| |||||| || |||||| || |||  | | ||| ||||||||||| 
Sbjct  6061  TGTGTTTTTTATTG-AACAAA-TTTCTTTGGTGGCGGGAGCAATCCTACCGCCAGAGGT-  6117

Query  120   TA-AACTTACAACC-AATTTTTTATCAACTTGTCACACCAGATT-ATTACT--AATAGTC  174
             || ||| || |||| || |||||||  ||  |||| ||  |||| |||| |  |||||||
Sbjct  6118  TATAAC-TA-AACCAAACTTTTTATTTAC-AGTCAAACTTGATTTATTATTACAATAGTC  6174

Query  175   AAAACTTTCAACAACGGATCTCTTGGTTCTCGCATCGATGAAGAACGCAGCGAAATGCGA  234
             ||||||||||||||||||||||||||||||||||||||||||||||||||||||||||||
Sbjct  6175  AAAACTTTCAACAACGGATCTCTTGGTTCTCGCATCGATGAAGAACGCAGCGAAATGCGA  6234

Query  235   TACGTAATATGAATTGCAGATATTCGTGAATCATCGAATCTTTGAACGCACATTGCGCCC  294
             ||||||||||||||||||||||||||||||||||||||||||||||||||||||||||||
Sbjct  6235  TACGTAATATGAATTGCAGATATTCGTGAATCATCGAATCTTTGAACGCACATTGCGCCC  6294

Query  295   TCTGGTATTCCGGAGGGCATGCCTGTTTGAGCGTCGTTTCTCCCTCAAACCGCTGGGTTT  354
             | |||||||||  |||||||||||||||||||||| ||||||||||||||| | ||||||
Sbjct  6295  TTTGGTATTCCAAAGGGCATGCCTGTTTGAGCGTCATTTCTCCCTCAAACCCCCGGGTTT  6354

Query  355   GGTGTTGAGCAATACGACTTGGGTTTGCTTGAAAGACGGTAGTGGTAAGGCGGGATC-GC  413
             |||||||||||||||| | | |||||| ||||||||    | |  ||| | || | |   
Sbjct  6355  GGTGTTGAGCAATACG-C-TAGGTTTGTTTGAAAGA----A-T-TTAACGTGGAAACTTA  6406

Query  414   TTTGACAATGGCTTAGGTCTAACCAAAAACATTGCTTGCGGCGGTAACGTCCACCAC-GT  472
             ||| | |  | ||||||| || |||||| |   ||||     | ||  | |||||||  |
Sbjct  6407  TTTTA-AGCGACTTAGGTTTATCCAAAA-C---GCTTATTTTGCTAGTGGCCACCACAAT  6461

Query  473   ATATCTTCA-AACTTTGACCTCAAATCAGGTAGGACTACCCGCTGAACTTAAGCATATCA  531
              ||| |||| ||||||||||||||||||||||||||||||||||||||||||||||||||
Sbjct  6462  TTAT-TTCATAACTTTGACCTCAAATCAGGTAGGACTACCCGCTGAACTTAAGCATATCA  6520

Query  532   ATAAGCGGAGGAAAAGAAACCAACAGGGATTGCCTCAGTAGCGGCGAGTGAAGCGGCAAA  591
             ||||||||||||||||||||||||||||||||||| ||||||||||||||||||||||||
Sbjct  6521  ATAAGCGGAGGAAAAGAAACCAACAGGGATTGCCTTAGTAGCGGCGAGTGAAGCGGCAAA  6580

Query  592   AGCTCAAATTTGAAATCTGGCGTCTTT-GGCGTCCGAGTTGTAATTTGAAGAAGGTATCT  650
             ||||||||||||||||||||| |||||  | |||||||||||||||||||||||||||||
Sbjct  6581  AGCTCAAATTTGAAATCTGGC-TCTTTCAGAGTCCGAGTTGTAATTTGAAGAAGGTATCT  6639

Query  651   TTGGGCCCGGCTCTTGTCTATGTTCCTTGGAACAGGACGTCACAGAGGGTGAGAATCCCG  710
             ||||| | |||||||||||||||| |||||||||| ||||||||||||||||||||||||
Sbjct  6640  TTGGGTCTGGCTCTTGTCTATGTTTCTTGGAACAGAACGTCACAGAGGGTGAGAATCCCG  6699

Query  711   TGCGATGAGATGACCCGGGTCTGTGTAAAGTTCCTTCGACGAGTCGAGTTGTTTGGGAAT  770
             ||||||||||||| || || || |||||||||||||||| ||||||||||||||||||||
Sbjct  6700  TGCGATGAGATGATCCAGGCCTATGTAAAGTTCCTTCGAAGAGTCGAGTTGTTTGGGAAT  6759

Query  771   GCAGCTCTAAGTGGGTGGTAAATTCCATCTAAAGCTAAATATTGGCGAGAGACCGATAGC  830
             ||||||||||||||||||||||||||||||||||||||||||||||||||||||||||||
Sbjct  6760  GCAGCTCTAAGTGGGTGGTAAATTCCATCTAAAGCTAAATATTGGCGAGAGACCGATAGC  6819

Query  831   GAACAAGTACAGTGATGGAAAGATGAAAAGAACTTTGAAAAGAGAGTGAAAAAGTACGTG  890
             ||||||||||||||||||||||||||||||||||||||||||||||||||||||||||||
Sbjct  6820  GAACAAGTACAGTGATGGAAAGATGAAAAGAACTTTGAAAAGAGAGTGAAAAAGTACGTG  6879

Query  891   AAATTGTTGAAAGGGAAGGGCTTGAGATCAGACTTGGTATTTTGCATGCTGCT-CTCTCG  949
             |||||||||||||||||||||||||||||||||||||||||||| ||| | || || |||
Sbjct  6880  AAATTGTTGAAAGGGAAGGGCTTGAGATCAGACTTGGTATTTTGTATGTTACTTCT-TCG  6938

Query  950   GGGGCGGCCGCTGCGGTTTACCGGGCCAGCATCGGTTTGGAGCGGCAGGATAATGGCGGA  1009
             |||| |||| || | ||||| |||||||||||| |||||| |||| |||| ||| |||  
Sbjct  6939  GGGGTGGCCTCTACAGTTTATCGGGCCAGCATCAGTTTGG-GCGGTAGGAGAATTGCGTT  6997

Query  1010  GGAATGTGGCACGGCTTCTGCTGTGTGTTATAGCCTCTGACGATACTGCCAGCCTAGACC  1069
             |||||||||||||||||| | |||||||||||||||  | ||||||||||||||||||| 
Sbjct  6998  GGAATGTGGCACGGCTTCGGTTGTGTGTTATAGCCTTCGTCGATACTGCCAGCCTAGACT  7057

Query  1070  GAGGACTGCGGTTTTTAACCTAGGATGTTGGCATAATGATCTTAAGTCGCCCGTCTTGAA  1129
             |||||||||||||| | |||||||||||||||||||||||||||||||||||||||||||
Sbjct  7058  GAGGACTGCGGTTTAT-ACCTAGGATGTTGGCATAATGATCTTAAGTCGCCCGTCTTGAA  7116

Query  1130  ACACGGACCAAGGAGTCTAACGTCTATGCGAGTGTTTGGGTGTAAAACCCGTACGCGTAA  1189
             ||||||||||||||||||||||||||||||||||||||||||||||||||||||||||||
Sbjct  7117  ACACGGACCAAGGAGTCTAACGTCTATGCGAGTGTTTGGGTGTAAAACCCGTACGCGTAA  7176

Query  1190  TGAAAGTGAACGAAGGTGGGGGCCCATTAGGGTGCACCATCGACCGATCCTGATGTGTTC  1249
             |||||||||||| |||||||||||| |  ||||||||||||||||||||||||||| |||
Sbjct  7177  TGAAAGTGAACGTAGGTGGGGGCCCGTATGGGTGCACCATCGACCGATCCTGATGTCTTC  7236

Query  1250  GGATGGATTTGAGTAAGAGCATAGCTGTTGGGACCCGAAAGATGGTGAACTATGCCTGAA  1309
             ||||||||||||||||||||||||||||||||||||||||||||||||||||||||||||
Sbjct  7237  GGATGGATTTGAGTAAGAGCATAGCTGTTGGGACCCGAAAGATGGTGAACTATGCCTGAA  7296

Query  1310  TAGGGTGAAGCCAGAGGAAACTCTGGTGGAGGCTCGTAGCGGTTCTGACGTGCAAATCGA  1369
             ||||||||||||||||||||||||||||||||||||||||||||||||||||||||||||
Sbjct  7297  TAGGGTGAAGCCAGAGGAAACTCTGGTGGAGGCTCGTAGCGGTTCTGACGTGCAAATCGA  7356

Query  1370  TCGTCGAATTTGGGTATAGGGGCGAAAGACTAATCGAACCATCTAGTAGCTGGTTCCTGC  1429
             ||||||||||||||||||||||||||||||||||||||||||||||||||||||||||||
Sbjct  7357  TCGTCGAATTTGGGTATAGGGGCGAAAGACTAATCGAACCATCTAGTAGCTGGTTCCTGC  7416

Query  1430  CGAAGTTTCCCTCAGGATAGCAGAAGCTCGTATCAGTTTTATGAGGTAAAGCGAATGATT  1489
             ||||||||||||||||||||||||||||||||||||||||||||||||||||||||||||
Sbjct  7417  CGAAGTTTCCCTCAGGATAGCAGAAGCTCGTATCAGTTTTATGAGGTAAAGCGAATGATT  7476

Query  1490  AGAAGTCTTGGGGTTGAAATGACCTTAACTTATTCTCAAACTTTAAATATGTAAGAAGTC  1549
             |||||| |||||||||||||||||||||||||||||||||||||||||||||||||||||
Sbjct  7477  AGAAGTATTGGGGTTGAAATGACCTTAACTTATTCTCAAACTTTAAATATGTAAGAAGTC  7536

Query  1550  CTTGTTGCTTAATTGAACGTGGACAATTGAATGAAGAGCTTTTAGTGGGCCATTTTTGGT  1609
             ||||||||||||||||||||||||||||||||||||||||||||||||||||||||||||
Sbjct  7537  CTTGTTGCTTAATTGAACGTGGACAATTGAATGAAGAGCTTTTAGTGGGCCATTTTTGGT  7596

Query  1610  AAGCAGAACTGGCGATGCGGGATGAACCGAACGTGAAGTTAAAGTGCCGGAATGCACGCT  1669
             ||||||||||||||||||||||||||||||||||||||||||||||||||||||||||||
Sbjct  7597  AAGCAGAACTGGCGATGCGGGATGAACCGAACGTGAAGTTAAAGTGCCGGAATGCACGCT  7656

Query  1670  CATCAGACACCACAAAAGGTGTTAGTTCATCTAGACAGCCGGACGGTGGCCATGGAAGTC  1729
             ||||||||||||||||||||||||||||||||||||||||||||||||||||||||||||
Sbjct  7657  CATCAGACACCACAAAAGGTGTTAGTTCATCTAGACAGCCGGACGGTGGCCATGGAAGTC  7716

Query  1730  GGAATCCGCTAAGGAGTGTGTAACAACTCACCGGCCGAATGAACTAGCCCTGAAAATGGA  1789
             ||||||||||||||||||||||||||||||||||||||||||||||||||||||||||||
Sbjct  7717  GGAATCCGCTAAGGAGTGTGTAACAACTCACCGGCCGAATGAACTAGCCCTGAAAATGGA  7776

Query  1790  TGGCGCTCAAGCGTGCTACTTATACTTCACCGTGATTGCTG-TTT-TGACGCTTTCACGA  1847
             ||||||||||||||||||||||||||||||||||||||||  ||| ||| ||||||||||
Sbjct  7777  TGGCGCTCAAGCGTGCTACTTATACTTCACCGTGATTGCTAATTTATGATGCTTTCACGA  7836

Query  1848  GTAGGCAGGCGTGGAGGTCAGTGACGAAGCCTTTGCTGTAAAGCTGGGTCGAACGGCCTC  1907
             |||||||||||||||||||||||| |||||||||||||||||||||||||||||||||||
Sbjct  7837  GTAGGCAGGCGTGGAGGTCAGTGAAGAAGCCTTTGCTGTAAAGCTGGGTCGAACGGCCTC  7896

Query  1908  TAGTGCAGATCTTGGTGGTAGTAGCAAATATTCAAATGAGAACTTTGAAGACTGAAGTGG  1967
             ||||||||||||||||||||||||||||||||||||||||||||||||||||||||||||
Sbjct  7897  TAGTGCAGATCTTGGTGGTAGTAGCAAATATTCAAATGAGAACTTTGAAGACTGAAGTGG  7956

Query  1968  GGAAAGGTTCCATGTCAACAGCAGTTGGACATGGGTTAGTCGATCCTAAGAGATGGGGAA  2027
             ||||||||||||||||||||||||||||||||||||||||||||||||||||||||||||
Sbjct  7957  GGAAAGGTTCCATGTCAACAGCAGTTGGACATGGGTTAGTCGATCCTAAGAGATGGGGAA  8016

Query  2028  GCTCCGTTTCAACGTGCTTGATTTTTCAGGCCAGCCATCGAAAGGGAATCCGGTTAAAAT  2087
             |||||||||||| | ||||||||||||| |||  ||||||||||||||||||||||||||
Sbjct  8017  GCTCCGTTTCAAAGCGCTTGATTTTTCAAGCCTACCATCGAAAGGGAATCCGGTTAAAAT  8076

Query  2088  TCCGGAACTTGGATATGGATTCTTCACGGCAACGTAACTGAATGTGGAGACGTCGGCGTG  2147
             ||||||||||||||||||||||||||||| ||||||||||||||||||||||||||| ||
Sbjct  8077  TCCGGAACTTGGATATGGATTCTTCACGGTAACGTAACTGAATGTGGAGACGTCGGCATG  8136

Query  2148  AGCCCTGGGAGGAGTTATCTTTTCTTCTTAACAGCTTATCACCCTGGAATTGGTTTATCC  2207
             |||||| |||||||||||||||||||||||||||||||||||||||||||||||||||||
Sbjct  8137  AGCCCTAGGAGGAGTTATCTTTTCTTCTTAACAGCTTATCACCCTGGAATTGGTTTATCC  8196

Query  2208  GGAGATGGGGTCTTATGGCTGGAAGAGCGCGGTAATTTTGCCGCGTCCGGTGCGCTTACG  2267
             ||||||||||||||||||||||||||||||||||||||||||||||| |||||||| | |
Sbjct  8197  GGAGATGGGGTCTTATGGCTGGAAGAGCGCGGTAATTTTGCCGCGTCTGGTGCGCTCATG  8256

Query  2268  ACGGTCCTTGAAAATCCACAGGAAGGAATAGTTTTCATGCCAAGTCGTACTCATAACCGC  2327
             ||||||||||||||||||||||||||||||||||||||||||||||||||||||||||||
Sbjct  8257  ACGGTCCTTGAAAATCCACAGGAAGGAATAGTTTTCATGCCAAGTCGTACTCATAACCGC  8316

Query  2328  AGCAGGTCTCCAAGGTTAACAGCCTCTAGTTGATAGAATAATGTAGATAAGGGAAGTCGG  2387
             ||||||||||| ||||||||||||||||||||||||||||||||||||||||||||||||
Sbjct  8317  AGCAGGTCTCCTAGGTTAACAGCCTCTAGTTGATAGAATAATGTAGATAAGGGAAGTCGG  8376

Query  2388  CAAAATAGATCCGTAAC-TTCGGGATAAGGATTGGCTCTAAGGATCGGGTGTCTTGGGCC  2446
             ||||||||||||||||| ||||||||||||||||||||||||||||||||||||||||||
Sbjct  8377  CAAAATAGATCCGTAACTTTCGGGATAAGGATTGGCTCTAAGGATCGGGTGTCTTGGGCC  8436

Query  2447  TTGTGTAGACGCGGCGGTGACTGTTGGCGGGCTGT-TTCACGACGGACTGCTGGTGGATG  2505
             |||||||||||||| |||||||| ||||||||||| |||  ||||||||||||  ||| |
Sbjct  8437  TTGTGTAGACGCGGTGGTGACTGATGGCGGGCTGTCTTCG-GACGGACTGCTGCCGGACG  8495

Query  2506  CTGCTGTAGACACGCTTGGTAGGT-CTT-TATGGCCGTCCGGGGCACGTTTAACGATCAA  2563
             |||||||||||||||||||||||| ||| ||   |||||||||||||| |||||||||||
Sbjct  8496  CTGCTGTAGACACGCTTGGTAGGTTCTTGTAA--CCGTCCGGGGCACGCTTAACGATCAA  8553

Query  2564  CTTAGAACTGGTACGGACAAGGGGAAT  2590
             |||||||||||||||||||||||||||
Sbjct  8554  CTTAGAACTGGTACGGACAAGGGGAAT  8580


>NW_003020045.1 Candida tropicalis MYA-3404 genomic scaffold supercont3.16, whole 
genome shotgun sequence
Length=11104

 Score = 3916 bits (2120),  Expect = 0.0
 Identities = 2452/2607 (94%), Gaps = 44/2607 (2%)
 Strand=Plus/Plus

Query  1     CAAGGTTTCCGTAGGTGAACCTGCGGAAGGATCATTACTGATTTGCTTAATTGCACCACA  60
             ||||||||||||||||||||||||||||||||||||||||||||||||||||||||||||
Sbjct  6001  CAAGGTTTCCGTAGGTGAACCTGCGGAAGGATCATTACTGATTTGCTTAATTGCACCACA  6060

Query  61    TGTGTTTTTCTTTGAAACAAACTTGCTTTGGCGGTGGG-CCCAGCCTGCCGCCAGAGGTC  119
             |||||||||  ||| |||||| || |||||| || |||  | | ||| ||||||||||| 
Sbjct  6061  TGTGTTTTTTATTG-AACAAA-TTTCTTTGGTGGCGGGAGCAATCCTACCGCCAGAGGT-  6117

Query  120   TA-AACTTACAACC-AATTTTTTATCAACTTGTCACACCAGATT-ATTACT--AATAGTC  174
             || ||| || |||| || |||||||  ||  |||| ||  |||| |||| |  |||||||
Sbjct  6118  TATAAC-TA-AACCAAACTTTTTATTTAC-AGTCAAACTTGATTTATTATTACAATAGTC  6174

Query  175   AAAACTTTCAACAACGGATCTCTTGGTTCTCGCATCGATGAAGAACGCAGCGAAATGCGA  234
             ||||||||||||||||||||||||||||||||||||||||||||||||||||||||||||
Sbjct  6175  AAAACTTTCAACAACGGATCTCTTGGTTCTCGCATCGATGAAGAACGCAGCGAAATGCGA  6234

Query  235   TACGTAATATGAATTGCAGATATTCGTGAATCATCGAATCTTTGAACGCACATTGCGCCC  294
             ||||||||||||||||||||||||||||||||||||||||||||||||||||||||||||
Sbjct  6235  TACGTAATATGAATTGCAGATATTCGTGAATCATCGAATCTTTGAACGCACATTGCGCCC  6294

Query  295   TCTGGTATTCCGGAGGGCATGCCTGTTTGAGCGTCGTTTCTCCCTCAAACCGCTGGGTTT  354
             | |||||||||  |||||||||||||||||||||| ||||||||||||||| | ||||||
Sbjct  6295  TTTGGTATTCCAAAGGGCATGCCTGTTTGAGCGTCATTTCTCCCTCAAACCCCCGGGTTT  6354

Query  355   GGTGTTGAGCAATACGACTTGGGTTTGCTTGAAAGACGGTAGTGGTAAGGCGGGATC-GC  413
             |||||||||||||||| | | |||||| ||||||||    | |  ||| | || | |   
Sbjct  6355  GGTGTTGAGCAATACG-C-TAGGTTTGTTTGAAAGA----A-T-TTAACGTGGAAACTTA  6406

Query  414   TTTGACAATGGCTTAGGTCTAACCAAAAACATTGCTTGCGGCGGTAACGTCCACCAC-GT  472
             ||| | |  | ||||||| || |||||| |   ||||     | ||  | |||||||  |
Sbjct  6407  TTTTA-AGCGACTTAGGTTTATCCAAAA-C---GCTTATTTTGCTAGTGGCCACCACAAT  6461

Query  473   ATATCTTCA-AACTTTGACCTCAAATCAGGTAGGACTACCCGCTGAACTTAAGCATATCA  531
              ||| |||| ||||||||||||||||||||||||||||||||||||||||||||||||||
Sbjct  6462  TTAT-TTCATAACTTTGACCTCAAATCAGGTAGGACTACCCGCTGAACTTAAGCATATCA  6520

Query  532   ATAAGCGGAGGAAAAGAAACCAACAGGGATTGCCTCAGTAGCGGCGAGTGAAGCGGCAAA  591
             ||||||||||||||||||||||||||||||||||| ||||||||||||||||||||||||
Sbjct  6521  ATAAGCGGAGGAAAAGAAACCAACAGGGATTGCCTTAGTAGCGGCGAGTGAAGCGGCAAA  6580

Query  592   AGCTCAAATTTGAAATCTGGCGTCTTT-GGCGTCCGAGTTGTAATTTGAAGAAGGTATCT  650
             ||||||||||||||||||||| |||||  | |||||||||||||||||||||||||||||
Sbjct  6581  AGCTCAAATTTGAAATCTGGC-TCTTTCAGAGTCCGAGTTGTAATTTGAAGAAGGTATCT  6639

Query  651   TTGGGCCCGGCTCTTGTCTATGTTCCTTGGAACAGGACGTCACAGAGGGTGAGAATCCCG  710
             ||||| | |||||||||||||||| |||||||||| ||||||||||||||||||||||||
Sbjct  6640  TTGGGTCTGGCTCTTGTCTATGTTTCTTGGAACAGAACGTCACAGAGGGTGAGAATCCCG  6699

Query  711   TGCGATGAGATGACCCGGGTCTGTGTAAAGTTCCTTCGACGAGTCGAGTTGTTTGGGAAT  770
             ||||||||||||| || || || |||||||||||||||| ||||||||||||||||||||
Sbjct  6700  TGCGATGAGATGATCCAGGCCTATGTAAAGTTCCTTCGAAGAGTCGAGTTGTTTGGGAAT  6759

Query  771   GCAGCTCTAAGTGGGTGGTAAATTCCATCTAAAGCTAAATATTGGCGAGAGACCGATAGC  830
             ||||||||||||||||||||||||||||||||||||||||||||||||||||||||||||
Sbjct  6760  GCAGCTCTAAGTGGGTGGTAAATTCCATCTAAAGCTAAATATTGGCGAGAGACCGATAGC  6819

Query  831   GAACAAGTACAGTGATGGAAAGATGAAAAGAACTTTGAAAAGAGAGTGAAAAAGTACGTG  890
             ||||||||||||||||||||||||||||||||||||||||||||||||||||||||||||
Sbjct  6820  GAACAAGTACAGTGATGGAAAGATGAAAAGAACTTTGAAAAGAGAGTGAAAAAGTACGTG  6879

Query  891   AAATTGTTGAAAGGGAAGGGCTTGAGATCAGACTTGGTATTTTGCATGCTGCT-CTCTCG  949
             |||||||||||||||||||||||||||||||||||||||||||| ||| | || || |||
Sbjct  6880  AAATTGTTGAAAGGGAAGGGCTTGAGATCAGACTTGGTATTTTGTATGTTACTTCT-TCG  6938

Query  950   GGGGCGGCCGCTGCGGTTTACCGGGCCAGCATCGGTTTGGAGCGGCAGGATAATGGCGGA  1009
             |||| |||| || | ||||| |||||||||||| |||||| |||| |||| ||| |||  
Sbjct  6939  GGGGTGGCCTCTACAGTTTATCGGGCCAGCATCAGTTTGG-GCGGTAGGAGAATTGCGTT  6997

Query  1010  GGAATGTGGCACGGCTTCTGCTGTGTGTTATAGCCTCTGACGATACTGCCAGCCTAGACC  1069
             |||||||||||||||||| | |||||||||||||||  | ||||||||||||||||||| 
Sbjct  6998  GGAATGTGGCACGGCTTCGGTTGTGTGTTATAGCCTTCGTCGATACTGCCAGCCTAGACT  7057

Query  1070  GAGGACTGCGGTTTTTAACCTAGGATGTTGGCATAATGATCTTAAGTCGCCCGTCTTGAA  1129
             |||||||||||||| | |||||||||||||||||||||||||||||||||||||||||||
Sbjct  7058  GAGGACTGCGGTTTAT-ACCTAGGATGTTGGCATAATGATCTTAAGTCGCCCGTCTTGAA  7116

Query  1130  ACACGGACCAAGGAGTCTAACGTCTATGCGAGTGTTTGGGTGTAAAACCCGTACGCGTAA  1189
             ||||||||||||||||||||||||||||||||||||||||||||||||||||||||||||
Sbjct  7117  ACACGGACCAAGGAGTCTAACGTCTATGCGAGTGTTTGGGTGTAAAACCCGTACGCGTAA  7176

Query  1190  TGAAAGTGAACGAAGGTGGGGGCCCATTAGGGTGCACCATCGACCGATCCTGATGTGTTC  1249
             |||||||||||| |||||||||||| |  ||||||||||||||||||||||||||| |||
Sbjct  7177  TGAAAGTGAACGTAGGTGGGGGCCCGTATGGGTGCACCATCGACCGATCCTGATGTCTTC  7236

Query  1250  GGATGGATTTGAGTAAGAGCATAGCTGTTGGGACCCGAAAGATGGTGAACTATGCCTGAA  1309
             ||||||||||||||||||||||||||||||||||||||||||||||||||||||||||||
Sbjct  7237  GGATGGATTTGAGTAAGAGCATAGCTGTTGGGACCCGAAAGATGGTGAACTATGCCTGAA  7296

Query  1310  TAGGGTGAAGCCAGAGGAAACTCTGGTGGAGGCTCGTAGCGGTTCTGACGTGCAAATCGA  1369
             ||||||||||||||||||||||||||||||||||||||||||||||||||||||||||||
Sbjct  7297  TAGGGTGAAGCCAGAGGAAACTCTGGTGGAGGCTCGTAGCGGTTCTGACGTGCAAATCGA  7356

Query  1370  TCGTCGAATTTGGGTATAGGGGCGAAAGACTAATCGAACCATCTAGTAGCTGGTTCCTGC  1429
             ||||||||||||||||||||||||||||||||||||||||||||||||||||||||||||
Sbjct  7357  TCGTCGAATTTGGGTATAGGGGCGAAAGACTAATCGAACCATCTAGTAGCTGGTTCCTGC  7416

Query  1430  CGAAGTTTCCCTCAGGATAGCAGAAGCTCGTATCAGTTTTATGAGGTAAAGCGAATGATT  1489
             ||||||||||||||||||||||||||||||||||||||||||||||||||||||||||||
Sbjct  7417  CGAAGTTTCCCTCAGGATAGCAGAAGCTCGTATCAGTTTTATGAGGTAAAGCGAATGATT  7476

Query  1490  AGAAGTCTTGGGGTTGAAATGACCTTAACTTATTCTCAAACTTTAAATATGTAAGAAGTC  1549
             |||||| |||||||||||||||||||||||||||||||||||||||||||||||||||||
Sbjct  7477  AGAAGTATTGGGGTTGAAATGACCTTAACTTATTCTCAAACTTTAAATATGTAAGAAGTC  7536

Query  1550  CTTGTTGCTTAATTGAACGTGGACAATTGAATGAAGAGCTTTTAGTGGGCCATTTTTGGT  1609
             ||||||||||||||||||||||||||||||||||||||||||||||||||||||||||||
Sbjct  7537  CTTGTTGCTTAATTGAACGTGGACAATTGAATGAAGAGCTTTTAGTGGGCCATTTTTGGT  7596

Query  1610  AAGCAGAACTGGCGATGCGGGATGAACCGAACGTGAAGTTAAAGTGCCGGAATGCACGCT  1669
             ||||||||||||||||||||||||||||||||||||||||||||||||||||||||||||
Sbjct  7597  AAGCAGAACTGGCGATGCGGGATGAACCGAACGTGAAGTTAAAGTGCCGGAATGCACGCT  7656

Query  1670  CATCAGACACCACAAAAGGTGTTAGTTCATCTAGACAGCCGGACGGTGGCCATGGAAGTC  1729
             ||||||||||||||||||||||||||||||||||||||||||||||||||||||||||||
Sbjct  7657  CATCAGACACCACAAAAGGTGTTAGTTCATCTAGACAGCCGGACGGTGGCCATGGAAGTC  7716

Query  1730  GGAATCCGCTAAGGAGTGTGTAACAACTCACCGGCCGAATGAACTAGCCCTGAAAATGGA  1789
             ||||||||||||||||||||||||||||||||||||||||||||||||||||||||||||
Sbjct  7717  GGAATCCGCTAAGGAGTGTGTAACAACTCACCGGCCGAATGAACTAGCCCTGAAAATGGA  7776

Query  1790  TGGCGCTCAAGCGTGCTACTTATACTTCACCGTGATTGCTG-TTT-TGACGCTTTCACGA  1847
             ||||||||||||||||||||||||||||||||||||||||  ||| ||| ||||||||||
Sbjct  7777  TGGCGCTCAAGCGTGCTACTTATACTTCACCGTGATTGCTAATTTATGATGCTTTCACGA  7836

Query  1848  GTAGGCAGGCGTGGAGGTCAGTGACGAAGCCTTTGCTGTAAAGCTGGGTCGAACGGCCTC  1907
             |||||||||||||||||||||||| |||||||||||||||||||||||||||||||||||
Sbjct  7837  GTAGGCAGGCGTGGAGGTCAGTGAAGAAGCCTTTGCTGTAAAGCTGGGTCGAACGGCCTC  7896

Query  1908  TAGTGCAGATCTTGGTGGTAGTAGCAAATATTCAAATGAGAACTTTGAAGACTGAAGTGG  1967
             ||||||||||||||||||||||||||||||||||||||||||||||||||||||||||||
Sbjct  7897  TAGTGCAGATCTTGGTGGTAGTAGCAAATATTCAAATGAGAACTTTGAAGACTGAAGTGG  7956

Query  1968  GGAAAGGTTCCATGTCAACAGCAGTTGGACATGGGTTAGTCGATCCTAAGAGATGGGGAA  2027
             ||||||||||||||||||||||||||||||||||||||||||||||||||||||||||||
Sbjct  7957  GGAAAGGTTCCATGTCAACAGCAGTTGGACATGGGTTAGTCGATCCTAAGAGATGGGGAA  8016

Query  2028  GCTCCGTTTCAACGTGCTTGATTTTTCAGGCCAGCCATCGAAAGGGAATCCGGTTAAAAT  2087
             |||||||||||| | ||||||||||||| |||  ||||||||||||||||||||||||||
Sbjct  8017  GCTCCGTTTCAAAGCGCTTGATTTTTCAAGCCTACCATCGAAAGGGAATCCGGTTAAAAT  8076

Query  2088  TCCGGAACTTGGATATGGATTCTTCACGGCAACGTAACTGAATGTGGAGACGTCGGCGTG  2147
             ||||||||||||||||||||||||||||| ||||||||||||||||||||||||||| ||
Sbjct  8077  TCCGGAACTTGGATATGGATTCTTCACGGTAACGTAACTGAATGTGGAGACGTCGGCATG  8136

Query  2148  AGCCCTGGGAGGAGTTATCTTTTCTTCTTAACAGCTTATCACCCTGGAATTGGTTTATCC  2207
             |||||| |||||||||||||||||||||||||||||||||||||||||||||||||||||
Sbjct  8137  AGCCCTAGGAGGAGTTATCTTTTCTTCTTAACAGCTTATCACCCTGGAATTGGTTTATCC  8196

Query  2208  GGAGATGGGGTCTTATGGCTGGAAGAGCGCGGTAATTTTGCCGCGTCCGGTGCGCTTACG  2267
             ||||||||||||||||||||||||||||||||||||||||||||||| |||||||| | |
Sbjct  8197  GGAGATGGGGTCTTATGGCTGGAAGAGCGCGGTAATTTTGCCGCGTCTGGTGCGCTCATG  8256

Query  2268  ACGGTCCTTGAAAATCCACAGGAAGGAATAGTTTTCATGCCAAGTCGTACTCATAACCGC  2327
             ||||||||||||||||||||||||||||||||||||||||||||||||||||||||||||
Sbjct  8257  ACGGTCCTTGAAAATCCACAGGAAGGAATAGTTTTCATGCCAAGTCGTACTCATAACCGC  8316

Query  2328  AGCAGGTCTCCAAGGTTAACAGCCTCTAGTTGATAGAATAATGTAGATAAGGGAAGTCGG  2387
             ||||||||||| ||||||||||||||||||||||||||||||||||||||||||||||||
Sbjct  8317  AGCAGGTCTCCTAGGTTAACAGCCTCTAGTTGATAGAATAATGTAGATAAGGGAAGTCGG  8376

Query  2388  CAAAATAGATCCGTAAC-TTCGGGATAAGGATTGGCTCTAAGGATCGGGTGTCTTGGGCC  2446
             ||||||||||||||||| ||||||||||||||||||||||||||||||||||||||||||
Sbjct  8377  CAAAATAGATCCGTAACTTTCGGGATAAGGATTGGCTCTAAGGATCGGGTGTCTTGGGCC  8436

Query  2447  TTGTGTAGACGCGGCGGTGACTGTTGGCGGGCTGT-TTCACGACGGACTGCTGGTGGATG  2505
             |||||||||||||| |||||||| ||||||||||| |||  ||||||||||||  ||| |
Sbjct  8437  TTGTGTAGACGCGGTGGTGACTGATGGCGGGCTGTCTTCG-GACGGACTGCTGCCGGACG  8495

Query  2506  CTGCTGTAGACACGCTTGGTAGGT-CTT-TATGGCCGTCCGGGGCACGTTTAACGATCAA  2563
             |||||||||||||||||||||||| ||| ||   |||||||||||||| |||||||||||
Sbjct  8496  CTGCTGTAGACACGCTTGGTAGGTTCTTGTAA--CCGTCCGGGGCACGCTTAACGATCAA  8553

Query  2564  CTTAGAACTGGTACGGACAAGGGGAAT  2590
             |||||||||||||||||||||||||||
Sbjct  8554  CTTAGAACTGGTACGGACAAGGGGAAT  8580


>LBNG01000280.1 Candida sp. LDI48194 Contig_74_mapping, whole genome shotgun 
sequence
Length=19946

 Score = 3912 bits (2118),  Expect = 0.0
 Identities = 2453/2609 (94%), Gaps = 45/2609 (2%)
 Strand=Plus/Plus

Query  1     CAAGGTTTCCGTAGGTGAACCTGCGGAAGGATCATTACTGATTTGCTTAATTGCACCACA  60
             ||||||||||||||||||||||||||||||||||||||||||||||||||||||||||||
Sbjct  3510  CAAGGTTTCCGTAGGTGAACCTGCGGAAGGATCATTACTGATTTGCTTAATTGCACCACA  3569

Query  61    TGTGTTTTTCTTTGAAACAAACTTGCTTTGGCGGTGGG-CCCAGCCTGCCGCCAGAGGTC  119
             |||||||||  ||| |||||| || |||||| || |||  | | ||| ||||||||||| 
Sbjct  3570  TGTGTTTTTTATTG-AACAAA-TTTCTTTGGTGGCGGGAGCAATCCTACCGCCAGAGGT-  3626

Query  120   TA-AACTTACAACC-AATTTTTTATCAACTTGTCACACCAGATT-ATTACT--AATAGTC  174
             || ||| || |||| || |||||||  ||  |||| ||  |||| |||| |  |||||||
Sbjct  3627  TATAAC-TA-AACCAAACTTTTTATTTAC-AGTCAAACTTGATTTATTATTACAATAGTC  3683

Query  175   AAAACTTTCAACAACGGATCTCTTGGTTCTCGCATCGATGAAGAACGCAGCGAAATGCGA  234
             ||||||||||||||||||||||||||||||||||||||||||||||||||||||||||||
Sbjct  3684  AAAACTTTCAACAACGGATCTCTTGGTTCTCGCATCGATGAAGAACGCAGCGAAATGCGA  3743

Query  235   TACGTAATATGAATTGCAGATATTCGTGAATCATCGAATCTTTGAACGCACATTGCGCCC  294
             ||||||||||||||||||||||||||||||||||||||||||||||||||||||||||||
Sbjct  3744  TACGTAATATGAATTGCAGATATTCGTGAATCATCGAATCTTTGAACGCACATTGCGCCC  3803

Query  295   TCTGGTATTCCGGAGGGCATGCCTGTTTGAGCGTCGTTTCTCCCTCAAACCGCTGGGTTT  354
             | |||||||||  |||||||||||||||||||||| ||||||||||||||| | ||||||
Sbjct  3804  TTTGGTATTCCAAAGGGCATGCCTGTTTGAGCGTCATTTCTCCCTCAAACCCCCGGGTTT  3863

Query  355   GGTGTTGAGCAATACGACTTGGGTTTGCTTGAAAGACGGTAGTGGTAA-GGCGGGATC-G  412
             |||||||||||||||| | | |||||| ||||||||    | |  ||| |  || | |  
Sbjct  3864  GGTGTTGAGCAATACG-C-TAGGTTTGTTTGAAAGA----A-T-TTAACGTTGGAAACTT  3915

Query  413   CTTTGACAATGGCTTAGGTCTAACCAAAAACATTGCTTGCGGCGGTAACGTCCACCAC-G  471
              ||| | |  | ||||||| || ||||||||   ||||     | ||  | |||||||  
Sbjct  3916  ATTTTA-AGCGACTTAGGTTTATCCAAAAAC---GCTTATTTTGCTAGTGGCCACCACAA  3971

Query  472   TATATCTTCA-AACTTTGACCTCAAATCAGGTAGGACTACCCGCTGAACTTAAGCATATC  530
             | ||| |||| |||||||||||||||||||||||||||||||||||||||||||||||||
Sbjct  3972  TTTAT-TTCATAACTTTGACCTCAAATCAGGTAGGACTACCCGCTGAACTTAAGCATATC  4030

Query  531   AATAAGCGGAGGAAAAGAAACCAACAGGGATTGCCTCAGTAGCGGCGAGTGAAGCGGCAA  590
             |||||||||||||||||||||||||||||||||||| |||||||||||||||||||||||
Sbjct  4031  AATAAGCGGAGGAAAAGAAACCAACAGGGATTGCCTTAGTAGCGGCGAGTGAAGCGGCAA  4090

Query  591   AAGCTCAAATTTGAAATCTGGCGTCTTT-GGCGTCCGAGTTGTAATTTGAAGAAGGTATC  649
             |||||||||||||||||||||| |||||  | ||||||||||||||||||||||||||||
Sbjct  4091  AAGCTCAAATTTGAAATCTGGC-TCTTTCAGAGTCCGAGTTGTAATTTGAAGAAGGTATC  4149

Query  650   TTTGGGCCCGGCTCTTGTCTATGTTCCTTGGAACAGGACGTCACAGAGGGTGAGAATCCC  709
             |||||| | |||||||||||||||| |||||||||| |||||||||||||||||||||||
Sbjct  4150  TTTGGGTCTGGCTCTTGTCTATGTTTCTTGGAACAGAACGTCACAGAGGGTGAGAATCCC  4209

Query  710   GTGCGATGAGATGACCCGGGTCTGTGTAAAGTTCCTTCGACGAGTCGAGTTGTTTGGGAA  769
             |||||||||||||| || || || |||||||||||||||| |||||||||||||||||||
Sbjct  4210  GTGCGATGAGATGATCCAGGCCTATGTAAAGTTCCTTCGAAGAGTCGAGTTGTTTGGGAA  4269

Query  770   TGCAGCTCTAAGTGGGTGGTAAATTCCATCTAAAGCTAAATATTGGCGAGAGACCGATAG  829
             ||||||||||||||||||||||||||||||||||||||||||||||||||||||||||||
Sbjct  4270  TGCAGCTCTAAGTGGGTGGTAAATTCCATCTAAAGCTAAATATTGGCGAGAGACCGATAG  4329

Query  830   CGAACAAGTACAGTGATGGAAAGATGAAAAGAACTTTGAAAAGAGAGTGAAAAAGTACGT  889
             ||||||||||||||||||||||||||||||||||||||||||||||||||||||||||||
Sbjct  4330  CGAACAAGTACAGTGATGGAAAGATGAAAAGAACTTTGAAAAGAGAGTGAAAAAGTACGT  4389

Query  890   GAAATTGTTGAAAGGGAAGGGCTTGAGATCAGACTTGGTATTTTGCATGCTGCTCTC-TC  948
             ||||||||||||||||||||||||||||||||||||||||||||| ||| | || || ||
Sbjct  4390  GAAATTGTTGAAAGGGAAGGGCTTGAGATCAGACTTGGTATTTTGTATGTTACT-TCTTC  4448

Query  949   GGGGGCGGCCGCTGCGGTTTACCGGGCCAGCATCGGTTTGGAGCGGCAGGATAATGGCGG  1008
             ||||| |||| || | ||||| |||||||||||| |||||| |||| |||| ||| ||| 
Sbjct  4449  GGGGGTGGCCTCTACAGTTTATCGGGCCAGCATCAGTTTGG-GCGGTAGGAGAATTGCGT  4507

Query  1009  AGGAATGTGGCACGGCTTCTGCTGTGTGTTATAGCCTCTGACGATACTGCCAGCCTAGAC  1068
              |||||||||||||||||| | |||||||||||||||  | |||||||||||||||||||
Sbjct  4508  TGGAATGTGGCACGGCTTCGGTTGTGTGTTATAGCCTTCGTCGATACTGCCAGCCTAGAC  4567

Query  1069  CGAGGACTGCGGTTTTTAACCTAGGATGTTGGCATAATGATCTTAAGTCGCCCGTCTTGA  1128
              |||||||||||||| | ||||||||||||||||||||||||||||||||||||||||||
Sbjct  4568  TGAGGACTGCGGTTTAT-ACCTAGGATGTTGGCATAATGATCTTAAGTCGCCCGTCTTGA  4626

Query  1129  AACACGGACCAAGGAGTCTAACGTCTATGCGAGTGTTTGGGTGTAAAACCCGTACGCGTA  1188
             ||||||||||||||||||||||||||||||||||||||||||||||||||||||||||||
Sbjct  4627  AACACGGACCAAGGAGTCTAACGTCTATGCGAGTGTTTGGGTGTAAAACCCGTACGCGTA  4686

Query  1189  ATGAAAGTGAACGAAGGTGGGGGCCCATTAGGGTGCACCATCGACCGATCCTGATGTGTT  1248
             ||||||||||||| |||||||||||| |  ||||||||||||||||||||||||||| ||
Sbjct  4687  ATGAAAGTGAACGTAGGTGGGGGCCCGTATGGGTGCACCATCGACCGATCCTGATGTCTT  4746

Query  1249  CGGATGGATTTGAGTAAGAGCATAGCTGTTGGGACCCGAAAGATGGTGAACTATGCCTGA  1308
             ||||||||||||||||||||||||||||||||||||||||||||||||||||||||||||
Sbjct  4747  CGGATGGATTTGAGTAAGAGCATAGCTGTTGGGACCCGAAAGATGGTGAACTATGCCTGA  4806

Query  1309  ATAGGGTGAAGCCAGAGGAAACTCTGGTGGAGGCTCGTAGCGGTTCTGACGTGCAAATCG  1368
             ||||||||||||||||||||||||||||||||||||||||||||||||||||||||||||
Sbjct  4807  ATAGGGTGAAGCCAGAGGAAACTCTGGTGGAGGCTCGTAGCGGTTCTGACGTGCAAATCG  4866

Query  1369  ATCGTCGAATTTGGGTATAGGGGCGAAAGACTAATCGAACCATCTAGTAGCTGGTTCCTG  1428
             ||||||||||||||||||||||||||||||||||||||||||||||||||||||||||||
Sbjct  4867  ATCGTCGAATTTGGGTATAGGGGCGAAAGACTAATCGAACCATCTAGTAGCTGGTTCCTG  4926

Query  1429  CCGAAGTTTCCCTCAGGATAGCAGAAGCTCGTATCAGTTTTATGAGGTAAAGCGAATGAT  1488
             ||||||||||||||||||||||||||||||||||||||||||||||||||||||||||||
Sbjct  4927  CCGAAGTTTCCCTCAGGATAGCAGAAGCTCGTATCAGTTTTATGAGGTAAAGCGAATGAT  4986

Query  1489  TAGAAGTCTTGGGGTTGAAATGACCTTAACTTATTCTCAAACTTTAAATATGTAAGAAGT  1548
             ||||||| ||||||||||||||||||||||||||||||||||||||||||||||||||||
Sbjct  4987  TAGAAGTATTGGGGTTGAAATGACCTTAACTTATTCTCAAACTTTAAATATGTAAGAAGT  5046

Query  1549  CCTTGTTGCTTAATTGAACGTGGACAATTGAATGAAGAGCTTTTAGTGGGCCATTTTTGG  1608
             ||||||||||||||||||||||||||||||||||||||||||||||||||||||||||||
Sbjct  5047  CCTTGTTGCTTAATTGAACGTGGACAATTGAATGAAGAGCTTTTAGTGGGCCATTTTTGG  5106

Query  1609  TAAGCAGAACTGGCGATGCGGGATGAACCGAACGTGAAGTTAAAGTGCCGGAATGCACGC  1668
             ||||||||||||||||||||||||||||||||||||||||||||||||||||||||||||
Sbjct  5107  TAAGCAGAACTGGCGATGCGGGATGAACCGAACGTGAAGTTAAAGTGCCGGAATGCACGC  5166

Query  1669  TCATCAG-ACACCACAAAAGGTGTTAGTTCATCTAGACAGCCGGACGGTGGCCATGGAAG  1727
             ||||||| ||||||||||||||||||||||||||||||||||||||||||||||||||||
Sbjct  5167  TCATCAGAACACCACAAAAGGTGTTAGTTCATCTAGACAGCCGGACGGTGGCCATGGAAG  5226

Query  1728  TCGGAATCCGCTAAGGAGTGTGTAACAACTCACCGGCCGAATGAACTAGCCCTGAAAATG  1787
             ||||||||||||||||||||||||||||||||||||||||||||||||||||||||||||
Sbjct  5227  TCGGAATCCGCTAAGGAGTGTGTAACAACTCACCGGCCGAATGAACTAGCCCTGAAAATG  5286

Query  1788  GATGGCGCTCAAGCGTGCTACTTATACTTCACCGTGATTGCTG-TTT-TGACGCTTTCAC  1845
             ||||||||||||||||||||||||||||||||||||||||||  ||| ||| ||||||||
Sbjct  5287  GATGGCGCTCAAGCGTGCTACTTATACTTCACCGTGATTGCTAATTTATGATGCTTTCAC  5346

Query  1846  GAGTAGGCAGGCGTGGAGGTCAGTGACGAAGCCTTTGCTGTAAAGCTGGGTCGAACGGCC  1905
             |||||||||||||||||||||||||| |||||||||||||||||||||||||||||||||
Sbjct  5347  GAGTAGGCAGGCGTGGAGGTCAGTGAAGAAGCCTTTGCTGTAAAGCTGGGTCGAACGGCC  5406

Query  1906  TCTAGTGCAGATCTTGGTGGTAGTAGCAAATATTCAAATGAGAACTTTGAAGACTGAAGT  1965
             ||||||||||||||||||||||||||||||||||||||||||||||||||||||||||||
Sbjct  5407  TCTAGTGCAGATCTTGGTGGTAGTAGCAAATATTCAAATGAGAACTTTGAAGACTGAAGT  5466

Query  1966  GGGGAAAGGTTCCATGTCAACAGCAGTTGGACATGGGTTAGTCGATCCTAAGAGATGGGG  2025
             ||||||||||||||||||||||||||||||||||||||||||||||||||||||||||||
Sbjct  5467  GGGGAAAGGTTCCATGTCAACAGCAGTTGGACATGGGTTAGTCGATCCTAAGAGATGGGG  5526

Query  2026  AAGCTCCGTTTCAACGTGCTTGATTTTTCAGGCCAGCCATCGAAAGGGAATCCGGTTAAA  2085
             |||||||||||||| | ||||||||||||| |||  ||||||||||||||||||||||||
Sbjct  5527  AAGCTCCGTTTCAAAGCGCTTGATTTTTCAAGCCTACCATCGAAAGGGAATCCGGTTAAA  5586

Query  2086  ATTCCGGAACTTGGATATGGATTCTTCACGGCAACGTAACTGAATGTGGAGACGTCGGCG  2145
             ||||||||||||||||||||||||||||||| ||||||||||||||||||||||||||| 
Sbjct  5587  ATTCCGGAACTTGGATATGGATTCTTCACGGTAACGTAACTGAATGTGGAGACGTCGGCA  5646

Query  2146  TGAGCCCTGGGAGGAGTTATCTTTTCTTCTTAACAGCTTATCACCCTGGAATTGGTTTAT  2205
             |||||||| |||||||||||||||||||||||||||||||||||||||||||||||||||
Sbjct  5647  TGAGCCCTAGGAGGAGTTATCTTTTCTTCTTAACAGCTTATCACCCTGGAATTGGTTTAT  5706

Query  2206  CCGGAGATGGGGTCTTATGGCTGGAAGAGCGCGGTAATTTTGCCGCGTCCGGTGCGCTTA  2265
             ||||||||||||||||||||||||||||||||||||||||||||||||| |||||||| |
Sbjct  5707  CCGGAGATGGGGTCTTATGGCTGGAAGAGCGCGGTAATTTTGCCGCGTCTGGTGCGCTCA  5766

Query  2266  CGACGGTCCTTGAAAATCCACAGGAAGGAATAGTTTTCATGCCAAGTCGTACTCATAACC  2325
              |||||||||||||||||||||||||||||||||||||||||||||||||||||||||||
Sbjct  5767  TGACGGTCCTTGAAAATCCACAGGAAGGAATAGTTTTCATGCCAAGTCGTACTCATAACC  5826

Query  2326  GCAGCAGGTCTCCAAGGTTAACAGCCTCTAGTTGATAGAATAATGTAGATAAGGGAAGTC  2385
             ||||||||||||| ||||||||||||||||||||||||||||||||||||||||||||||
Sbjct  5827  GCAGCAGGTCTCCTAGGTTAACAGCCTCTAGTTGATAGAATAATGTAGATAAGGGAAGTC  5886

Query  2386  GGC-AAAATAGATCCGTAACTTCGGGATAAGGATTGGCTCTAAGGATCGGGTGTCTTGGG  2444
             ||| ||||||||||||||||||||||||||||||||||||||||||||||||||||||||
Sbjct  5887  GGCAAAAATAGATCCGTAACTTCGGGATAAGGATTGGCTCTAAGGATCGGGTGTCTTGGG  5946

Query  2445  CCTTGTGTAGACGCGGCGGTGACTGTTGGCGGGCTGT-TTCACGACGGACTGCTGGTGGA  2503
             |||||||||||||||| |||||||| ||||||||||| |||  ||||||||||||  |||
Sbjct  5947  CCTTGTGTAGACGCGGTGGTGACTGATGGCGGGCTGTCTTCG-GACGGACTGCTGCCGGA  6005

Query  2504  TGCTGCTGTAGACACGCTTGGTAGGT-CTT-TATGGCCGTCCGGGGCACGTTTAACGATC  2561
              ||||||||||||||||||||||||| ||| ||   |||||||||||||| |||||||||
Sbjct  6006  CGCTGCTGTAGACACGCTTGGTAGGTTCTTGTAA--CCGTCCGGGGCACGCTTAACGATC  6063

Query  2562  AACTTAGAACTGGTACGGACAAGGGGAAT  2590
             |||||||||||||||||||||||||||||
Sbjct  6064  AACTTAGAACTGGTACGGACAAGGGGAAT  6092


 Score = 3901 bits (2112),  Expect = 0.0
 Identities = 2452/2610 (94%), Gaps = 47/2610 (2%)
 Strand=Plus/Plus

Query  1      CAAGGTTTCCGTAGGTGAACCTGCGGAAGGATCATTACTGATTTGCTTAATTGCACCACA  60
              ||||||||||||||||||||||||||||||||||||||||||||||||||||||||||||
Sbjct  14189  CAAGGTTTCCGTAGGTGAACCTGCGGAAGGATCATTACTGATTTGCTTAATTGCACCACA  14248

Query  61     TGTGTTTTTCTTTGAAACAAACTTGCTTTGGCGGTGGG-CCCAGCCTGCCGCCAGAGGTC  119
              |||||||||  ||| |||||| || |||||| || |||  | | ||| ||||||||||| 
Sbjct  14249  TGTGTTTTTTATTG-AACAAA-TTTCTTTGGTGGCGGGAGCAATCCTACCGCCAGAGGT-  14305

Query  120    TA-AACTTACAACC-AATTTTTTATCAACTTGTCACACCAGATT-ATTACT--AATAGTC  174
              || ||| || |||| || |||||||  ||  |||| ||  |||| |||| |  |||||||
Sbjct  14306  TATAAC-TA-AACCAAACTTTTTATTTAC-AGTCAAACTTGATTTATTATTACAATAGTC  14362

Query  175    AAAACTTTCAACAACGGATCTCTTGGTTCTCGCATCGATGAAGAACGCAGCGAAATGCGA  234
              ||||||||||||||||||||||||||||||||||||||||||||||||||||||||||||
Sbjct  14363  AAAACTTTCAACAACGGATCTCTTGGTTCTCGCATCGATGAAGAACGCAGCGAAATGCGA  14422

Query  235    TACGTAATATGAATTGCAGATATTCGTGAATCATCGAATCTTTGAACGCACATTGCGCCC  294
              ||||||||||||||||||||||||||||||||||||||||||||||||||||||||||||
Sbjct  14423  TACGTAATATGAATTGCAGATATTCGTGAATCATCGAATCTTTGAACGCACATTGCGCCC  14482

Query  295    TCTGGTATTCCGGAGGGCATGCCTGTTTGAGCGTCGTTTCTCCCTCAAACCGCTGGGTTT  354
              | |||||||||  |||||||||||||||||||||| ||||||||||||||| | ||||||
Sbjct  14483  TTTGGTATTCCAAAGGGCATGCCTGTTTGAGCGTCATTTCTCCCTCAAACCCCCGGGTTT  14542

Query  355    GGTGTTGAGCAATACGACTTGGGTTTGCTTGAAAGACGGTAGTGGTAAGGCGGGATC-GC  413
              |||||||||||||||| | | |||||| ||||||||    | |  ||| | || | |   
Sbjct  14543  GGTGTTGAGCAATACG-C-TAGGTTTGTTTGAAAGA----A-T-TTAACGTGGAAACTTA  14594

Query  414    TTTGACAATGGCTTAGGTCTAACCAAAAACATTGCTTGCGGCGGTAACGTCCACCAC-GT  472
              ||| | |  | ||||||| || ||||||||   ||||     | ||  | |||||||  |
Sbjct  14595  TTTTA-AGCGACTTAGGTTTATCCAAAAAC---GCTTATTTTGCTAGTGGCCACCACAAT  14650

Query  473    ATATCTTCA-AACTTTGACCTCAAATCAGGTAGGACTACCCGCTGAACTTAAGCATATCA  531
               ||| |||| ||||||||||||||||||||||||||||||||||||||||||||||||||
Sbjct  14651  TTAT-TTCATAACTTTGACCTCAAATCAGGTAGGACTACCCGCTGAACTTAAGCATATCA  14709

Query  532    ATAAGCGGAGGAAAAGAAACCAACAGGGATTGCCTCAGTAGCGGCGAGTGAAGCGGCAAA  591
              ||||||||||||||||||||||||||||||||||| ||||||||||||||||||||||||
Sbjct  14710  ATAAGCGGAGGAAAAGAAACCAACAGGGATTGCCTTAGTAGCGGCGAGTGAAGCGGCAAA  14769

Query  592    AGCTCAAATTTGAAATCTGGCGTCTTT-GGCGTCCGAGTTGTAATTTGAAGAAGGTATCT  650
              ||||||||||||||||||||| |||||  | |||||||||||||||||||||||||||||
Sbjct  14770  AGCTCAAATTTGAAATCTGGC-TCTTTCAGAGTCCGAGTTGTAATTTGAAGAAGGTATCT  14828

Query  651    TTGGGCCCGGCTCTTGTCTATGTTCCTTGGAACAGGACGTCACAGAGGGTGAGAATCCCG  710
              ||||| | |||||||||||||||| |||||||||| ||||||||||||||||||||||||
Sbjct  14829  TTGGGTCTGGCTCTTGTCTATGTTTCTTGGAACAGAACGTCACAGAGGGTGAGAATCCCG  14888

Query  711    TGCGATGAGATGACCCGGGTCTGTGTAAAGTTCCTTCGACGAGTCGAGTTGTTTGGGAAT  770
              ||||||||||||| || || || |||||||||||||||| ||||||||||||||||||||
Sbjct  14889  TGCGATGAGATGATCCAGGCCTATGTAAAGTTCCTTCGAAGAGTCGAGTTGTTTGGGAAT  14948

Query  771    GCAGCTCTAAGTGGGTGGTAAATTCCATCTAAAGCTAAATATTGGCGAGAGACCGATAGC  830
              ||||||||||||||||||||||||||||||||||||||||||||||||||||||||||||
Sbjct  14949  GCAGCTCTAAGTGGGTGGTAAATTCCATCTAAAGCTAAATATTGGCGAGAGACCGATAGC  15008

Query  831    GAACAAGTACAGTGATGGAAAGATGAAAAGAACTTTGAAAAGAGAGTGAAAAAGTACGTG  890
              ||||||||||||||||||||||||||||||||||||||||||||||||||||||||||||
Sbjct  15009  GAACAAGTACAGTGATGGAAAGATGAAAAGAACTTTGAAAAGAGAGTGAAAAAGTACGTG  15068

Query  891    AAATTGTTGAAAGGGAAGGGCTTGAGATCAGACTTGGTATTTTGCATGCTGCT-CTCTCG  949
              |||||||||||||||||||||||||||||||||||||||||||| ||| | || || |||
Sbjct  15069  AAATTGTTGAAAGGGAAGGGCTTGAGATCAGACTTGGTATTTTGTATGTTACTTCT-TCG  15127

Query  950    GGGGCGGCCGCTGCGGTTTACCGGGCCAGCATCGGTTTGGAGCGGCAGGATAATGGCGGA  1009
              |||| |||| || | ||||| |||||||||||| |||||| |||| |||| ||| |||  
Sbjct  15128  GGGGTGGCCTCTACAGTTTATCGGGCCAGCATCAGTTTGG-GCGGTAGGAGAATTGCGTT  15186

Query  1010   GGAATGTGGCACGGCTTCTGCTGTGTGTTATAGCCTCTGACGATACTGCCAGCCTAGACC  1069
              |||||||||||||||||| | |||||||||||||||  | ||||||||||||||||||| 
Sbjct  15187  GGAATGTGGCACGGCTTCGGTTGTGTGTTATAGCCTTCGTCGATACTGCCAGCCTAGACT  15246

Query  1070   GAGGACTGCGGTTTTTAACCTAGGATGTTGGCATAATGATCTTAAGTCGCCCGTCTTGAA  1129
              |||||||||||||| | |||||||||||||||||||||||||||||||||||||||||||
Sbjct  15247  GAGGACTGCGGTTTAT-ACCTAGGATGTTGGCATAATGATCTTAAGTCGCCCGTCTTGAA  15305

Query  1130   ACACGGACCAAGGAGTCTAACGTCTATGCGAGTGTTTGGGTGT-AAAACCCGTACGCGTA  1188
              ||||||||||||||||||||||||||||||||||||||||||| ||||||||||||||||
Sbjct  15306  ACACGGACCAAGGAGTCTAACGTCTATGCGAGTGTTTGGGTGTAAAAACCCGTACGCGTA  15365

Query  1189   ATG-AAAGTGAACGAAGGTGGGGGCCCATTA-GGGTGCACCATCGACCGATCCTGATGTG  1246
              ||| |||||||||| ||||||||| ||  || ||||||||||||||||||||||||||| 
Sbjct  15366  ATGAAAAGTGAACGTAGGTGGGGGGCCCGTATGGGTGCACCATCGACCGATCCTGATGTC  15425

Query  1247   TTCGGATGGATTTGAGTAAGAGCATAGCTGTTGGGACCCG-AAAGATGGTGAACTATGCC  1305
              |||||||||||||||||||||||||||||||||||||||| |||||||||||||||||||
Sbjct  15426  TTCGGATGGATTTGAGTAAGAGCATAGCTGTTGGGACCCGAAAAGATGGTGAACTATGCC  15485

Query  1306   TGAATAGGGTGAAGCCAGAGGAAACTCTGGTGGAGGCTCGTAGCGGTTCTGACGTGCAAA  1365
              ||||||||||||||||||||||||||||||||||||||||||||||||||||||||||||
Sbjct  15486  TGAATAGGGTGAAGCCAGAGGAAACTCTGGTGGAGGCTCGTAGCGGTTCTGACGTGCAAA  15545

Query  1366   TCGATCGTCGAATTTGGGTATAGGGGCGAAAGACTAATCGAACCATCTAGTAGCTGGTTC  1425
              ||||||||||||||||||||||||||||||||||||||||||||||||||||||||||||
Sbjct  15546  TCGATCGTCGAATTTGGGTATAGGGGCGAAAGACTAATCGAACCATCTAGTAGCTGGTTC  15605

Query  1426   CTGCCGAAGTTTCCCTCAGGATAGCAGAAGCTCGTATCAGTTTTATGAGGTAAAGCGAAT  1485
              ||||||||||||||||||||||||||||||||||||||||||||||||||||||||||||
Sbjct  15606  CTGCCGAAGTTTCCCTCAGGATAGCAGAAGCTCGTATCAGTTTTATGAGGTAAAGCGAAT  15665

Query  1486   GATTAGAAGTCTTGGGGTTGAAATGACCTTAACTTATTCTCAAACTTTAAATATGTAAGA  1545
              |||||||||| |||||||||||||||||||||||||||||||||||||||||||||||||
Sbjct  15666  GATTAGAAGTATTGGGGTTGAAATGACCTTAACTTATTCTCAAACTTTAAATATGTAAGA  15725

Query  1546   AGTCCTTGTTGCTTAATTGAACGTGGACAATTGAATGAAGAGCTTTTAGTGGGCCATTTT  1605
              ||||||||||||||||||||||||||||||||||||||||||||||||||||||||||||
Sbjct  15726  AGTCCTTGTTGCTTAATTGAACGTGGACAATTGAATGAAGAGCTTTTAGTGGGCCATTTT  15785

Query  1606   TGGTAAGCAGAACTGGCGATGCGGGATGAACCGAACGTGAAGTTAAAGTGCCGGAATGCA  1665
              ||||||||||||||||||||||||||||||||||||||||||||||||||||||||||||
Sbjct  15786  TGGTAAGCAGAACTGGCGATGCGGGATGAACCGAACGTGAAGTTAAAGTGCCGGAATGCA  15845

Query  1666   CGCTCATCAGACACCACAAAAGGTGTTAGTTCATCTAGACAGCCGGACGGTGGCCATGGA  1725
              ||||||||||||||||||||||||||||||||||||||||||||||||||||||||||||
Sbjct  15846  CGCTCATCAGACACCACAAAAGGTGTTAGTTCATCTAGACAGCCGGACGGTGGCCATGGA  15905

Query  1726   AGTCGGAATCCGCTAAGGAGTGTGTAACAACTCACCGGCCGAATGAACTAGCCCTGAAAA  1785
              ||||||||||||||||||||||||||||||||||||||||||||||||||||||||||||
Sbjct  15906  AGTCGGAATCCGCTAAGGAGTGTGTAACAACTCACCGGCCGAATGAACTAGCCCTGAAAA  15965

Query  1786   TGGATGGCGCTCAAGCGTGCTACTTATACTTCACCGTGATTGCTG-TTT-TGACGCTTTC  1843
              ||||||||||||||||||||||||||||||||||||||||||||  ||| ||| ||||||
Sbjct  15966  TGGATGGCGCTCAAGCGTGCTACTTATACTTCACCGTGATTGCTAATTTATGATGCTTTC  16025

Query  1844   ACGAGTAGGCAGGCGTGGAGGTCAGTGACGAAGCCTTTGCTGTAAAGCTGGGTCGAACGG  1903
              |||||||||||||||||||||||||||| |||||||||||||||||||||||||||||||
Sbjct  16026  ACGAGTAGGCAGGCGTGGAGGTCAGTGAAGAAGCCTTTGCTGTAAAGCTGGGTCGAACGG  16085

Query  1904   CCTCTAGTGCAGATCTTGGTGGTAGTAGCAAATATTCAAATGAGAACTTTGAAGACTGAA  1963
              ||||||||||||||||||||||||||||||||||||||||||||||||||||||||||||
Sbjct  16086  CCTCTAGTGCAGATCTTGGTGGTAGTAGCAAATATTCAAATGAGAACTTTGAAGACTGAA  16145

Query  1964   GTGGGGAAAGGTTCCATGTCAACAGCAGTTGGACATGGGTTAGTCGATCCTAAGAGATGG  2023
              ||||||||||||||||||||||||||||||||||||||||||||||||||||||||||||
Sbjct  16146  GTGGGGAAAGGTTCCATGTCAACAGCAGTTGGACATGGGTTAGTCGATCCTAAGAGATGG  16205

Query  2024   GGAAGCTCCGTTTCAACGTGCTTGATTTTTCAGGCCAGCCATCGAAAGGGAATCCGGTTA  2083
              |||||||||||||||| | ||||||||||||| |||  ||||||||||||||||||||||
Sbjct  16206  GGAAGCTCCGTTTCAAAGCGCTTGATTTTTCAAGCCTACCATCGAAAGGGAATCCGGTTA  16265

Query  2084   AAATTCCGGAACTTGGATATGGATTCTTCACGGCAACGTAACTGAATGTGGAGACGTCGG  2143
              ||||||||||||||||||||||||||||||||| ||||||||||||||||||||||||||
Sbjct  16266  AAATTCCGGAACTTGGATATGGATTCTTCACGGTAACGTAACTGAATGTGGAGACGTCGG  16325

Query  2144   CGTGAGCCCTGGGAGGAGTTATCTTTTCTTCTTAACAGCTTATCACCCTGGAATTGGTTT  2203
              | |||||||| |||||||||||||||||||||||||||||||||||||||||||||||||
Sbjct  16326  CATGAGCCCTAGGAGGAGTTATCTTTTCTTCTTAACAGCTTATCACCCTGGAATTGGTTT  16385

Query  2204   ATCCGGAGATGGGGTCTTATGGCTGGAAGAGCGCGGTAATTTTGCCGCGTCCGGTGCGCT  2263
              |||||||||| |||||||||||||||||||||||||||||||||||||||| ||||||||
Sbjct  16386  ATCCGGAGAT-GGGTCTTATGGCTGGAAGAGCGCGGTAATTTTGCCGCGTCTGGTGCGCT  16444

Query  2264   TACGACGGTCCTTGAAAATCCACAGGAAGGAATAGTTTTCATGCCAAGTCGTACTCATAA  2323
               | |||||||||||||||||||||||||||||||||||||||||||||||||||||||||
Sbjct  16445  CATGACGGTCCTTGAAAATCCACAGGAAGGAATAGTTTTCATGCCAAGTCGTACTCATAA  16504

Query  2324   CCGCAGCAGGTCTCCAAGGTTAACAGCCTCTAGTTGATAGAATAATGTAGATAAGGGAAG  2383
              ||||||||||||||| ||||||||||||||||||||||||||||||||||||||||||||
Sbjct  16505  CCGCAGCAGGTCTCCTAGGTTAACAGCCTCTAGTTGATAGAATAATGTAGATAAGGGAAG  16564

Query  2384   TCGGCAAAATAGATCCGTAACTTCGGGATAAGGATTGGCTCTAAGGATCGGGTGTCTTGG  2443
              ||||||||||||||||||||||||||||||||||||||||||||||||||||||||||||
Sbjct  16565  TCGGCAAAATAGATCCGTAACTTCGGGATAAGGATTGGCTCTAAGGATCGGGTGTCTTGG  16624

Query  2444   GCCTTGTGTAGACGCGGCGGTGACTGTTGGCGGGCTGT-TTCACGACGGACTGCTGGTGG  2502
              ||||||||||||||||| |||||||| ||||||||||| |||  ||||||||||||  ||
Sbjct  16625  GCCTTGTGTAGACGCGGTGGTGACTGATGGCGGGCTGTCTTCG-GACGGACTGCTGCCGG  16683

Query  2503   ATGCTGCTGTAGACACGCTTGGTAGGT-CTT-TATGGCCGTCCGGGGCACGTTTAACGAT  2560
              | ||||||||||||||||||||||||| ||| ||   |||||||||||||| ||||||||
Sbjct  16684  ACGCTGCTGTAGACACGCTTGGTAGGTTCTTGTAA--CCGTCCGGGGCACGCTTAACGAT  16741

Query  2561   CAACTTAGAACTGGTACGGACAAGGGGAAT  2590
              ||||||||||||||||||||||||||||||
Sbjct  16742  CAACTTAGAACTGGTACGGACAAGGGGAAT  16771


>CAJVQF010000008.1 Candida sanyaensis strain UCD423 genome assembly, contig: scaffold8, 
whole genome shotgun sequence
Length=521259

 Score = 3886 bits (2104),  Expect = 0.0
 Identities = 2446/2607 (94%), Gaps = 39/2607 (1%)
 Strand=Plus/Minus

Query  1      CAAGGTTTCCGTAGGTGAACCTGCGGAAGGATCATTACTGATTTGCTTAATTGCACCACA  60
              ||||||||||||||||||||||||||||||||||||||||||||||||||||||||||||
Sbjct  54186  CAAGGTTTCCGTAGGTGAACCTGCGGAAGGATCATTACTGATTTGCTTAATTGCACCACA  54127

Query  61     TGTGTTTTTCTTTGAAACAAAC-TTGCTTTGGCGG-TGG-G-CCCAGCCTGCCGCCAGAG  116
              |||||||||  ||||   |||| ||||||||||||  || |    |  || |||||||||
Sbjct  54126  TGTGTTTTTTATTGATTAAAACTTTGCTTTGGCGGCAGGAGTAAAATTCTACCGCCAGAG  54067

Query  117    GTCTA-AACTTACAACC-AATTTTTTATCAACTTGTCACACCAGATT-ATTA--CT--AA  169
              || || ||| || |||| || |||||||  ||  |||| ||  |||| ||||   |  ||
Sbjct  54066  GT-TATAAC-TA-AACCAAACTTTTTATTTAC-AGTCAAACTTGATTTATTATTATAAAA  54011

Query  170    TAGTCAAAACTTTCAACAACGGATCTCTTGGTTCTCGCATCGATGAAGAACGCAGCGAAA  229
              ||||||||||||||||||||||||||||||||||||||||||||||||||||||||||||
Sbjct  54010  TAGTCAAAACTTTCAACAACGGATCTCTTGGTTCTCGCATCGATGAAGAACGCAGCGAAA  53951

Query  230    TGCGATACGTAATATGAATTGCAGATATTCGTGAATCATCGAATCTTTGAACGCACATTG  289
              ||||||||||||||||||||||||||||||||||||||||||||||||||||||||||||
Sbjct  53950  TGCGATACGTAATATGAATTGCAGATATTCGTGAATCATCGAATCTTTGAACGCACATTG  53891

Query  290    CGCCCTCTGGTATTCCGGAGGGCATGCCTGTTTGAGCGTCGTTTCTCCCTCAAACCGCTG  349
              |||||| |||||||||  |||||||||||||||||||||| |||||||||||||||  ||
Sbjct  53890  CGCCCTTTGGTATTCCAAAGGGCATGCCTGTTTGAGCGTCATTTCTCCCTCAAACCCTTG  53831

Query  350    GGTTTGGTGTTGAGCAATACGACTTGGGTTTGCTTGAAAGACGGTA-GTGGTAAGGCGGG  408
              ||||||||||||||||||||| | | |||||| |||||||| | || |||| ||  |   
Sbjct  53830  GGTTTGGTGTTGAGCAATACG-C-TAGGTTTGTTTGAAAGATGTTACGTGG-AA-AC---  53778

Query  409    ATCGCTTTGACAATGGCTTAGGTCTAACCAAAAACATTGCTTGCGGCGGTAACGTCCACC  468
               |  | || | |  | ||||||| || ||||||| |  ||||||     ||  | |||| 
Sbjct  53777  -TTTC-TT-A-AGCGACTTAGGTTTATCCAAAAA-A-CGCTTGC--TATTAGTGGCCACA  53726

Query  469    ACGTATATCTTCAAAC-TTTGACCTCAAATCAGGTAGGACTACCCGCTGAACTTAAGCAT  527
              ||   | | || |||| |||||||||||||||||||||||||||||||||||||||||||
Sbjct  53725  ACAACTTTTTTTAAACTTTTGACCTCAAATCAGGTAGGACTACCCGCTGAACTTAAGCAT  53666

Query  528    ATCAATAAGCGGAGGAAAAGAAACCAACAGGGATTGCCTCAGTAGCGGCGAGTGAAGCGG  587
              ||||||||||||||||||||||||||||||||||||||| ||||||||||||||||||||
Sbjct  53665  ATCAATAAGCGGAGGAAAAGAAACCAACAGGGATTGCCTTAGTAGCGGCGAGTGAAGCGG  53606

Query  588    CAAAAGCTCAAATTTGAAATCTGGCGTCTTT-GGCGTCCGAGTTGTAATTTGAAGAAGGT  646
              ||||||||||||||||||||||||| |||||  | |||||||||||||||||||||||||
Sbjct  53605  CAAAAGCTCAAATTTGAAATCTGGC-TCTTTCAGAGTCCGAGTTGTAATTTGAAGAAGGT  53547

Query  647    ATCTTTGGGCCCGGCTCTTGTCTATGTTCCTTGGAACAGGACGTCACAGAGGGTGAGAAT  706
              ||||||||| | |||||||||||||||| |||||||||| ||||||||||||||||||||
Sbjct  53546  ATCTTTGGGTCTGGCTCTTGTCTATGTTTCTTGGAACAGAACGTCACAGAGGGTGAGAAT  53487

Query  707    CCCGTGCGATGAGATGACCCGGGTCTGTGTAAAGTTCCTTCGACGAGTCGAGTTGTTTGG  766
              ||||||||||||||||| || || || |||||||||||||||| ||||||||||||||||
Sbjct  53486  CCCGTGCGATGAGATGATCCAGGCCTATGTAAAGTTCCTTCGAAGAGTCGAGTTGTTTGG  53427

Query  767    GAATGCAGCTCTAAGTGGGTGGTAAATTCCATCTAAAGCTAAATATTGGCGAGAGACCGA  826
              ||||||||||||||||||||||||||||||||||||||||||||||||||||||||||||
Sbjct  53426  GAATGCAGCTCTAAGTGGGTGGTAAATTCCATCTAAAGCTAAATATTGGCGAGAGACCGA  53367

Query  827    TAGCGAACAAGTACAGTGATGGAAAGATGAAAAGAACTTTGAAAAGAGAGTGAAAAAGTA  886
              ||||||||||||||||||||||||||||||||||||||||||||||||||||||||||||
Sbjct  53366  TAGCGAACAAGTACAGTGATGGAAAGATGAAAAGAACTTTGAAAAGAGAGTGAAAAAGTA  53307

Query  887    CGTGAAATTGTTGAAAGGGAAGGGCTTGAGATCAGACTTGGTATTTTGCATGCTGCT-CT  945
              |||||||||||||||||||||||||||||||||||||||||||||||| ||| | || ||
Sbjct  53306  CGTGAAATTGTTGAAAGGGAAGGGCTTGAGATCAGACTTGGTATTTTGTATGTTACTTCT  53247

Query  946    CTCGGGGGCGGCCGCTGCGGTTTACCGGGCCAGCATCGGTTTGGAGCGGCAGGATAATGG  1005
               ||||||| |||| || | |||||||||||||||||| |||||| |||| |||| ||| |
Sbjct  53246  -TCGGGGGTGGCCTCTACAGTTTACCGGGCCAGCATCAGTTTGG-GCGGTAGGAGAATTG  53189

Query  1006   CGGAGGAATGTGGCACGGCTTCTGCTGTGTGTTATAGCCTCTGACGATACTGCCAGCCTA  1065
              ||  ||||||||||||| |||| | |||||||||||||||  |  |||||||||||||||
Sbjct  53188  CGATGGAATGTGGCACGACTTCGGTTGTGTGTTATAGCCTTCGTAGATACTGCCAGCCTA  53129

Query  1066   GACCGAGGACTGCGGTTTTTAACCTAGGATGTTGGCATAATGATCTTAAGTCGCCCGTCT  1125
              ||| |||||||||||||||  |||||||||||||||||||||||||||||||||||||||
Sbjct  53128  GACTGAGGACTGCGGTTTTATACCTAGGATGTTGGCATAATGATCTTAAGTCGCCCGTCT  53069

Query  1126   TGAAACACGGACCAAGGAGTCTAACGTCTATGCGAGTGTTTGGGTGTAAAACCCGTACGC  1185
              ||||||||||||||||||||||||||||||||||||||||||||||| ||||||||||||
Sbjct  53068  TGAAACACGGACCAAGGAGTCTAACGTCTATGCGAGTGTTTGGGTGTTAAACCCGTACGC  53009

Query  1186   GTAATGAAAGTGAACGAAGGTGGGGGCCCATTAGGGTGCACCATCGACCGATCCTGATGT  1245
              |||||||||||||||| |||||||||||| |  |||||||||||||||||||||||||||
Sbjct  53008  GTAATGAAAGTGAACGTAGGTGGGGGCCCGTATGGGTGCACCATCGACCGATCCTGATGT  52949

Query  1246   GTTCGGATGGATTTGAGTAAGAGCATAGCTGTTGGGACCCGAAAGATGGTGAACTATGCC  1305
               |||||||||||||||||||||||||||||||||||||||||||||||||||||||||||
Sbjct  52948  CTTCGGATGGATTTGAGTAAGAGCATAGCTGTTGGGACCCGAAAGATGGTGAACTATGCC  52889

Query  1306   TGAATAGGGTGAAGCCAGAGGAAACTCTGGTGGAGGCTCGTAGCGGTTCTGACGTGCAAA  1365
              ||||||||||||||||||||||||||||||||||||||||||||||||||||||||||||
Sbjct  52888  TGAATAGGGTGAAGCCAGAGGAAACTCTGGTGGAGGCTCGTAGCGGTTCTGACGTGCAAA  52829

Query  1366   TCGATCGTCGAATTTGGGTATAGGGGCGAAAGACTAATCGAACCATCTAGTAGCTGGTTC  1425
              ||||||||||||||||||||||||||||||||||||||||||||||||||||||||||||
Sbjct  52828  TCGATCGTCGAATTTGGGTATAGGGGCGAAAGACTAATCGAACCATCTAGTAGCTGGTTC  52769

Query  1426   CTGCCGAAGTTTCCCTCAGGATAGCAGAAGCTCGTATCAGTTTTATGAGGTAAAGCGAAT  1485
              ||||||||||||||||||||||||||||||||||||||||||||||||||||||||||||
Sbjct  52768  CTGCCGAAGTTTCCCTCAGGATAGCAGAAGCTCGTATCAGTTTTATGAGGTAAAGCGAAT  52709

Query  1486   GATTAGAAGTCTTGGGGTTGAAATGACCTTAACTTATTCTCAAACTTTAAATATGTAAGA  1545
              ||||||||||||||||||||||||||||||||||||||||||||||||||||||||||||
Sbjct  52708  GATTAGAAGTCTTGGGGTTGAAATGACCTTAACTTATTCTCAAACTTTAAATATGTAAGA  52649

Query  1546   AGTCCTTGTTGCTTAATTGAACGTGGACAATTGAATGAAGAGCTTTTAGTGGGCCATTTT  1605
              ||||||||||||||||||||||||||||||||||||||||||||||||||||||||||||
Sbjct  52648  AGTCCTTGTTGCTTAATTGAACGTGGACAATTGAATGAAGAGCTTTTAGTGGGCCATTTT  52589

Query  1606   TGGTAAGCAGAACTGGCGATGCGGGATGAACCGAACGTGAAGTTAAAGTGCCGGAATGCA  1665
              ||||||||||||||||||||||||||||||||||||||||||||||||||||||||||||
Sbjct  52588  TGGTAAGCAGAACTGGCGATGCGGGATGAACCGAACGTGAAGTTAAAGTGCCGGAATGCA  52529

Query  1666   CGCTCATCAGACACCACAAAAGGTGTTAGTTCATCTAGACAGCCGGACGGTGGCCATGGA  1725
              ||||||||||||||||||||||||||||||||||||||||||||||||||||||||||||
Sbjct  52528  CGCTCATCAGACACCACAAAAGGTGTTAGTTCATCTAGACAGCCGGACGGTGGCCATGGA  52469

Query  1726   AGTCGGAATCCGCTAAGGAGTGTGTAACAACTCACCGGCCGAATGAACTAGCCCTGAAAA  1785
              ||||||||||||||||||||||||||||||||||||||||||||||||||||||||||||
Sbjct  52468  AGTCGGAATCCGCTAAGGAGTGTGTAACAACTCACCGGCCGAATGAACTAGCCCTGAAAA  52409

Query  1786   TGGATGGCGCTCAAGCGTGCTACTTATACTTCACCGTGATTGCTG-TTT-TGACGCTTTC  1843
              ||||||||||||||||||||||||||||||||||||||||||||  ||| ||| ||||||
Sbjct  52408  TGGATGGCGCTCAAGCGTGCTACTTATACTTCACCGTGATTGCTAATTTATGATGCTTTC  52349

Query  1844   ACGAGTAGGCAGGCGTGGAGGTCAGTGACGAAGCCTTTGCTGTAAAGCTGGGTCGAACGG  1903
              |||||||||||||||||||||||||||| |||||||||||||||||||||||||||||||
Sbjct  52348  ACGAGTAGGCAGGCGTGGAGGTCAGTGAAGAAGCCTTTGCTGTAAAGCTGGGTCGAACGG  52289

Query  1904   CCTCTAGTGCAGATCTTGGTGGTAGTAGCAAATATTCAAATGAGAACTTTGAAGACTGAA  1963
              ||||||||||||||||||||||||||||||||||||||||||||||||||||||||||||
Sbjct  52288  CCTCTAGTGCAGATCTTGGTGGTAGTAGCAAATATTCAAATGAGAACTTTGAAGACTGAA  52229

Query  1964   GTGGGGAAAGGTTCCATGTCAACAGCAGTTGGACATGGGTTAGTCGATCCTAAGAGATGG  2023
              ||||||||||||||||||||||||||||||||||||||||||||||||||||||||||||
Sbjct  52228  GTGGGGAAAGGTTCCATGTCAACAGCAGTTGGACATGGGTTAGTCGATCCTAAGAGATGG  52169

Query  2024   GGAAGCTCCGTTTCAACGTGCTTGATTTTTCAGGCCAGCCATCGAAAGGGAATCCGGTTA  2083
              |||||||||||||||| ||||||||||||||| |||  ||||||||||||||||||||||
Sbjct  52168  GGAAGCTCCGTTTCAAAGTGCTTGATTTTTCAAGCCTACCATCGAAAGGGAATCCGGTTA  52109

Query  2084   AAATTCCGGAACTTGGATATGGATTCTTCACGGCAACGTAACTGAATGTGGAGACGTCGG  2143
              ||||||||||||||||||||||||||||||||| ||||||||||||||||||||||||||
Sbjct  52108  AAATTCCGGAACTTGGATATGGATTCTTCACGGTAACGTAACTGAATGTGGAGACGTCGG  52049

Query  2144   CGTGAGCCCTGGGAGGAGTTATCTTTTCTTCTTAACAGCTTATCACCCTGGAATTGGTTT  2203
              | |||||||| |||||||||||||||||||||||||||||||||||||||||||||||||
Sbjct  52048  CATGAGCCCTAGGAGGAGTTATCTTTTCTTCTTAACAGCTTATCACCCTGGAATTGGTTT  51989

Query  2204   ATCCGGAGATGGGGTCTTATGGCTGGAAGAGCGCGGTAATTTTGCCGCGTCCGGTGCGCT  2263
              ||||||||||||||||||||||||||||||||||||||||||||||||||| ||||||||
Sbjct  51988  ATCCGGAGATGGGGTCTTATGGCTGGAAGAGCGCGGTAATTTTGCCGCGTCTGGTGCGCT  51929

Query  2264   TACGACGGTCCTTGAAAATCCACAGGAAGGAATAGTTTTCATGCCAAGTCGTACTCATAA  2323
               | |||||||||||||||||||||||||||||||||||||||||||||||||||||||||
Sbjct  51928  CATGACGGTCCTTGAAAATCCACAGGAAGGAATAGTTTTCATGCCAAGTCGTACTCATAA  51869

Query  2324   CCGCAGCAGGTCTCCAAGGTTAACAGCCTCTAGTTGATAGAATAATGTAGATAAGGGAAG  2383
              ||||||||||||||| ||||||||||||||||||||||||||||||||||||||||||||
Sbjct  51868  CCGCAGCAGGTCTCCTAGGTTAACAGCCTCTAGTTGATAGAATAATGTAGATAAGGGAAG  51809

Query  2384   TCGGCAAAATAGATCCGTAACTTCGGGATAAGGATTGGCTCTAAGGATCGGGTGTCTTGG  2443
              ||||||||||||||||||||||||||||||||||||||||||||||||||||||| ||||
Sbjct  51808  TCGGCAAAATAGATCCGTAACTTCGGGATAAGGATTGGCTCTAAGGATCGGGTGTTTTGG  51749

Query  2444   GCCTTGTGTAGACGCGGCGGTGACTGTTGGCGGGCTGTTTCACGACGGACTGCTGGTGGA  2503
              ||||||||||||||||| |||||||| |||||||||||||   ||||||||||||  |||
Sbjct  51748  GCCTTGTGTAGACGCGGTGGTGACTGATGGCGGGCTGTTTTCGGACGGACTGCTGCCGGA  51689

Query  2504   TGCTGCTGTAGACACGCTTGGTAGGTCTTTATGGCCGTCCGGGGCACGTTTAACGATCAA  2563
               || ||||||||||||||||||||||  || || |||||||||||||| |||||||||||
Sbjct  51688  CGCCGCTGTAGACACGCTTGGTAGGTTCTTGTGACCGTCCGGGGCACGCTTAACGATCAA  51629

Query  2564   CTTAGAACTGGTACGGACAAGGGGAAT  2590
              |||||||||||||||||||||||||||
Sbjct  51628  CTTAGAACTGGTACGGACAAGGGGAAT  51602


 Score = 3882 bits (2102),  Expect = 0.0
 Identities = 2447/2609 (94%), Gaps = 41/2609 (2%)
 Strand=Plus/Minus

Query  1      CAAGGTTTCCGTAGGTGAACCTGCGGAAGGATCATTACTGATTTGCTTAATTGCACCACA  60
              ||||||||||||||||||||||||||||||||||||||||||||||||||||||||||||
Sbjct  64447  CAAGGTTTCCGTAGGTGAACCTGCGGAAGGATCATTACTGATTTGCTTAATTGCACCACA  64388

Query  61     TGTGTTTTT-CT-TTGAAACAAAC-TTGCTTTGGCGG-TGG-G-CCCAGCCTGCCGCCAG  114
              |||||||||  | ||||   |||| ||||||||||||  || |    |  || |||||||
Sbjct  64387  TGTGTTTTTTTTATTGATTAAAACTTTGCTTTGGCGGCAGGAGTAAAATTCTACCGCCAG  64328

Query  115    AGGTCTA-AACTTACAACC-AATTTTTTATCAACTTGTCACACCAGATT-ATTA--CT--  167
              |||| || ||| || |||| || |||||||  ||  |||| ||  |||| ||||   |  
Sbjct  64327  AGGT-TATAAC-TA-AACCAAACTTTTTATTTAC-AGTCAAACTTGATTTATTATTATAA  64272

Query  168    AATAGTCAAAACTTTCAACAACGGATCTCTTGGTTCTCGCATCGATGAAGAACGCAGCGA  227
              ||||||||||||||||||||||||||||||||||||||||||||||||||||||||||||
Sbjct  64271  AATAGTCAAAACTTTCAACAACGGATCTCTTGGTTCTCGCATCGATGAAGAACGCAGCGA  64212

Query  228    AATGCGATACGTAATATGAATTGCAGATATTCGTGAATCATCGAATCTTTGAACGCACAT  287
              ||||||||||||||||||||||||||||||||||||||||||||||||||||||||||||
Sbjct  64211  AATGCGATACGTAATATGAATTGCAGATATTCGTGAATCATCGAATCTTTGAACGCACAT  64152

Query  288    TGCGCCCTCTGGTATTCCGGAGGGCATGCCTGTTTGAGCGTCGTTTCTCCCTCAAACCGC  347
              |||||||| |||||||||  |||||||||||||||||||||| |||||||||||||||  
Sbjct  64151  TGCGCCCTTTGGTATTCCAAAGGGCATGCCTGTTTGAGCGTCATTTCTCCCTCAAACCCT  64092

Query  348    TGGGTTTGGTGTTGAGCAATACGACTTGGGTTTGCTTGAAAGACGGTA-GTGGTAAGGCG  406
              ||||||||||||||||||||||| | | |||||| |||||||| | || |||| ||  | 
Sbjct  64091  TGGGTTTGGTGTTGAGCAATACG-C-TAGGTTTGTTTGAAAGATGTTACGTGG-AA-AC-  64037

Query  407    GGATCGCTTTGACAATGGCTTAGGTCTAACCAAAAACATTGCTTGCGGCGGTAACGTCCA  466
                 |  | || | |  | ||||||| || ||||||| |  ||||||     ||  | |||
Sbjct  64036  ---TTTC-TT-A-AGCGACTTAGGTTTATCCAAAAA-A-CGCTTGC--TATTAGTGGCCA  63987

Query  467    CCACGTATATCTTCAAAC-TTTGACCTCAAATCAGGTAGGACTACCCGCTGAACTTAAGC  525
              | ||   | | || |||| |||||||||||||||||||||||||||||||||||||||||
Sbjct  63986  CAACAACTTTTTTTAAACTTTTGACCTCAAATCAGGTAGGACTACCCGCTGAACTTAAGC  63927

Query  526    ATATCAATAAGCGGAGGAAAAGAAACCAACAGGGATTGCCTCAGTAGCGGCGAGTGAAGC  585
              ||||||||||||||||||||||||||||||||||||||||| ||||||||||||||||||
Sbjct  63926  ATATCAATAAGCGGAGGAAAAGAAACCAACAGGGATTGCCTTAGTAGCGGCGAGTGAAGC  63867

Query  586    GGCAAAAGCTCAAATTTGAAATCTGGCGTCTTT-GGCGTCCGAGTTGTAATTTGAAGAAG  644
              ||||||||||||||||||||||||||| |||||  | |||||||||||||||||||||||
Sbjct  63866  GGCAAAAGCTCAAATTTGAAATCTGGC-TCTTTCAGAGTCCGAGTTGTAATTTGAAGAAG  63808

Query  645    GTATCTTTGGGCCCGGCTCTTGTCTATGTTCCTTGGAACAGGACGTCACAGAGGGTGAGA  704
              ||||||||||| | |||||||||||||||| |||||||||| ||||||||||||||||||
Sbjct  63807  GTATCTTTGGGTCTGGCTCTTGTCTATGTTTCTTGGAACAGAACGTCACAGAGGGTGAGA  63748

Query  705    ATCCCGTGCGATGAGATGACCCGGGTCTGTGTAAAGTTCCTTCGACGAGTCGAGTTGTTT  764
              ||||||||||||||||||| || || || |||||||||||||||| ||||||||||||||
Sbjct  63747  ATCCCGTGCGATGAGATGATCCAGGCCTATGTAAAGTTCCTTCGAAGAGTCGAGTTGTTT  63688

Query  765    GGGAATGCAGCTCTAAGTGGGTGGTAAATTCCATCTAAAGCTAAATATTGGCGAGAGACC  824
              ||||||||||||||||||||||||||||||||||||||||||||||||||||||||||||
Sbjct  63687  GGGAATGCAGCTCTAAGTGGGTGGTAAATTCCATCTAAAGCTAAATATTGGCGAGAGACC  63628

Query  825    GATAGCGAACAAGTACAGTGATGGAAAGATGAAAAGAACTTTGAAAAGAGAGTGAAAAAG  884
              ||||||||||||||||||||||||||||||||||||||||||||||||||||||||||||
Sbjct  63627  GATAGCGAACAAGTACAGTGATGGAAAGATGAAAAGAACTTTGAAAAGAGAGTGAAAAAG  63568

Query  885    TACGTGAAATTGTTGAAAGGGAAGGGCTTGAGATCAGACTTGGTATTTTGCATGCTGCT-  943
              |||||||||||||||||||||||||||||||||||||||||||||||||| ||| | || 
Sbjct  63567  TACGTGAAATTGTTGAAAGGGAAGGGCTTGAGATCAGACTTGGTATTTTGTATGTTACTT  63508

Query  944    CTCTCGGGGGCGGCCGCTGCGGTTTACCGGGCCAGCATCGGTTTGGAGCGGCAGGATAAT  1003
              || ||||||| |||| || | |||||||||||||||||| |||||| |||| |||| |||
Sbjct  63507  CT-TCGGGGGTGGCCTCTACAGTTTACCGGGCCAGCATCAGTTTGG-GCGGTAGGAGAAT  63450

Query  1004   GGCGGAGGAATGTGGCACGGCTTCTGCTGTGTGTTATAGCCTCTGACGATACTGCCAGCC  1063
               |||  ||||||||||||| |||| | |||||||||||||||  |  |||||||||||||
Sbjct  63449  TGCGATGGAATGTGGCACGACTTCGGTTGTGTGTTATAGCCTTCGTAGATACTGCCAGCC  63390

Query  1064   TAGACCGAGGACTGCGGTTTTTAACCTAGGATGTTGGCATAATGATCTTAAGTCGCCCGT  1123
              ||||| |||||||||||||||  |||||||||||||||||||||||||||||||||||||
Sbjct  63389  TAGACTGAGGACTGCGGTTTTATACCTAGGATGTTGGCATAATGATCTTAAGTCGCCCGT  63330

Query  1124   CTTGAAACACGGACCAAGGAGTCTAACGTCTATGCGAGTGTTTGGGTGTAAAACCCGTAC  1183
              ||||||||||||||||||||||||||||||||||||||||||||||||| ||||||||||
Sbjct  63329  CTTGAAACACGGACCAAGGAGTCTAACGTCTATGCGAGTGTTTGGGTGTTAAACCCGTAC  63270

Query  1184   GCGTAATGAAAGTGAACGAAGGTGGGGGCCCATTAGGGTGCACCATCGACCGATCCTGAT  1243
              |||||||||||||||||| |||||||||||| |  |||||||||||||||||||||||||
Sbjct  63269  GCGTAATGAAAGTGAACGTAGGTGGGGGCCCGTATGGGTGCACCATCGACCGATCCTGAT  63210

Query  1244   GTGTTCGGATGGATTTGAGTAAGAGCATAGCTGTTGGGACCCGAAAGATGGTGAACTATG  1303
              || |||||||||||||||||||||||||||||||||||||||||||||||||||||||||
Sbjct  63209  GTCTTCGGATGGATTTGAGTAAGAGCATAGCTGTTGGGACCCGAAAGATGGTGAACTATG  63150

Query  1304   CCTGAATAGGGTGAAGCCAGAGGAAACTCTGGTGGAGGCTCGTAGCGGTTCTGACGTGCA  1363
              ||||||||||||||||||||||||||||||||||||||||||||||||||||||||||||
Sbjct  63149  CCTGAATAGGGTGAAGCCAGAGGAAACTCTGGTGGAGGCTCGTAGCGGTTCTGACGTGCA  63090

Query  1364   AATCGATCGTCGAATTTGGGTATAGGGGCGAAAGACTAATCGAACCATCTAGTAGCTGGT  1423
              ||||||||||||||||||||||||||||||||||||||||||||||||||||||||||||
Sbjct  63089  AATCGATCGTCGAATTTGGGTATAGGGGCGAAAGACTAATCGAACCATCTAGTAGCTGGT  63030

Query  1424   TCCTGCCGAAGTTTCCCTCAGGATAGCAGAAGCTCGTATCAGTTTTATGAGGTAAAGCGA  1483
              ||||||||||||||||||||||||||||||||||||||||||||||||||||||||||||
Sbjct  63029  TCCTGCCGAAGTTTCCCTCAGGATAGCAGAAGCTCGTATCAGTTTTATGAGGTAAAGCGA  62970

Query  1484   ATGATTAGAAGTCTTGGGGTTGAAATGACCTTAACTTATTCTCAAACTTTAAATATGTAA  1543
              ||||||||||||||||||||||||||||||||||||||||||||||||||||||||||||
Sbjct  62969  ATGATTAGAAGTCTTGGGGTTGAAATGACCTTAACTTATTCTCAAACTTTAAATATGTAA  62910

Query  1544   GAAGTCCTTGTTGCTTAATTGAACGTGGACAATTGAATGAAGAGCTTTTAGTGGGCCATT  1603
              ||||||||||||||||||||||||||||||||||||||||||||||||||||||||||||
Sbjct  62909  GAAGTCCTTGTTGCTTAATTGAACGTGGACAATTGAATGAAGAGCTTTTAGTGGGCCATT  62850

Query  1604   TTTGGTAAGCAGAACTGGCGATGCGGGATGAACCGAACGTGAAGTTAAAGTGCCGGAATG  1663
              ||||||||||||||||||||||||||||||||||||||||||||||||||||||||||||
Sbjct  62849  TTTGGTAAGCAGAACTGGCGATGCGGGATGAACCGAACGTGAAGTTAAAGTGCCGGAATG  62790

Query  1664   CACGCTCATCAGACACCACAAAAGGTGTTAGTTCATCTAGACAGCCGGACGGTGGCCATG  1723
              ||||||||||||||||||||||||||||||||||||||||||||||||||||||||||||
Sbjct  62789  CACGCTCATCAGACACCACAAAAGGTGTTAGTTCATCTAGACAGCCGGACGGTGGCCATG  62730

Query  1724   GAAGTCGGAATCCGCTAAGGAGTGTGTAACAACTCACCGGCCGAATGAACTAGCCCTGAA  1783
              ||||||||||||||||||||||||||||||||||||||||||||||||||||||||||||
Sbjct  62729  GAAGTCGGAATCCGCTAAGGAGTGTGTAACAACTCACCGGCCGAATGAACTAGCCCTGAA  62670

Query  1784   AATGGATGGCGCTCAAGCGTGCTACTTATACTTCACCGTGATTGCTG-TTT-TGACGCTT  1841
              ||||||||||||||||||||||||||||||||||||||||||||||  ||| ||| ||||
Sbjct  62669  AATGGATGGCGCTCAAGCGTGCTACTTATACTTCACCGTGATTGCTAATTTATGATGCTT  62610

Query  1842   TCACGAGTAGGCAGGCGTGGAGGTCAGTGACGAAGCCTTTGCTGTAAAGCTGGGTCGAAC  1901
              |||||||||||||||||||||||||||||| |||||||||||||||||||||||||||||
Sbjct  62609  TCACGAGTAGGCAGGCGTGGAGGTCAGTGAAGAAGCCTTTGCTGTAAAGCTGGGTCGAAC  62550

Query  1902   GGCCTCTAGTGCAGATCTTGGTGGTAGTAGCAAATATTCAAATGAGAACTTTGAAGACTG  1961
              ||||||||||||||||||||||||||||||||||||||||||||||||||||||||||||
Sbjct  62549  GGCCTCTAGTGCAGATCTTGGTGGTAGTAGCAAATATTCAAATGAGAACTTTGAAGACTG  62490

Query  1962   AAGTGGGGAAAGGTTCCATGTCAACAGCAGTTGGACATGGGTTAGTCGATCCTAAGAGAT  2021
              ||||||||||||||||||||||||||||||||||||||||||||||||||||||||||||
Sbjct  62489  AAGTGGGGAAAGGTTCCATGTCAACAGCAGTTGGACATGGGTTAGTCGATCCTAAGAGAT  62430

Query  2022   GGGGAAGCTCCGTTTCAACGTGCTTGATTTTTCAGGCCAGCCATCGAAAGGGAATCCGGT  2081
              |||||||||||||||||| ||||||||||||||| |||  ||||||||||||||||||||
Sbjct  62429  GGGGAAGCTCCGTTTCAAAGTGCTTGATTTTTCAAGCCTACCATCGAAAGGGAATCCGGT  62370

Query  2082   TAAAATTCCGGAACTTGGATATGGATTCTTCACGGCAACGTAACTGAATGTGGAGACGTC  2141
              ||||||||||||||||||||||||||||||||||| ||||||||||||||||||||||||
Sbjct  62369  TAAAATTCCGGAACTTGGATATGGATTCTTCACGGTAACGTAACTGAATGTGGAGACGTC  62310

Query  2142   GGCGTGAGCCCTGGGAGGAGTTATCTTTTCTTCTTAACAGCTTATCACCCTGGAATTGGT  2201
              ||| |||||||| |||||||||||||||||||||||||||||||||||||||||||||||
Sbjct  62309  GGCATGAGCCCTAGGAGGAGTTATCTTTTCTTCTTAACAGCTTATCACCCTGGAATTGGT  62250

Query  2202   TTATCCGGAGATGGGGTCTTATGGCTGGAAGAGCGCGGTAATTTTGCCGCGTCCGGTGCG  2261
              ||||||||||||||||||||||||||||||||||||||||||||||||||||| ||||||
Sbjct  62249  TTATCCGGAGATGGGGTCTTATGGCTGGAAGAGCGCGGTAATTTTGCCGCGTCTGGTGCG  62190

Query  2262   CTTACGACGGTCCTTGAAAATCCACAGGAAGGAATAGTTTTCATGCCAAGTCGTACTCAT  2321
              || | |||||||||||||||||||||||||||||||||||||||||||||||||||||||
Sbjct  62189  CTCATGACGGTCCTTGAAAATCCACAGGAAGGAATAGTTTTCATGCCAAGTCGTACTCAT  62130

Query  2322   AACCGCAGCAGGTCTCCAAGGTTAACAGCCTCTAGTTGATAGAATAATGTAGATAAGGGA  2381
              ||||||||||||||||| ||||||||||||||||||||||||||||||||||||||||||
Sbjct  62129  AACCGCAGCAGGTCTCCTAGGTTAACAGCCTCTAGTTGATAGAATAATGTAGATAAGGGA  62070

Query  2382   AGTCGGCAAAATAGATCCGTAACTTCGGGATAAGGATTGGCTCTAAGGATCGGGTGTCTT  2441
              ||||||||||||||||||||||||||||||||||||||||||||||||||||||||| ||
Sbjct  62069  AGTCGGCAAAATAGATCCGTAACTTCGGGATAAGGATTGGCTCTAAGGATCGGGTGTTTT  62010

Query  2442   GGGCCTTGTGTAGACGCGGCGGTGACTGTTGGCGGGCTGTTTCACGACGGACTGCTGGTG  2501
              ||||||||||||||||||| |||||||| |||||||||||||   ||||||||||||  |
Sbjct  62009  GGGCCTTGTGTAGACGCGGTGGTGACTGATGGCGGGCTGTTTTCGGACGGACTGCTGCCG  61950

Query  2502   GATGCTGCTGTAGACACGCTTGGTAGGTCTTTATGGCCGTCCGGGGCACGTTTAACGATC  2561
              || || ||||||||||||||||||||||  || || |||||||||||||| |||||||||
Sbjct  61949  GACGCCGCTGTAGACACGCTTGGTAGGTTCTTGTGACCGTCCGGGGCACGCTTAACGATC  61890

Query  2562   AACTTAGAACTGGTACGGACAAGGGGAAT  2590
              |||||||||||||||||||||||||||||
Sbjct  61889  AACTTAGAACTGGTACGGACAAGGGGAAT  61861


 Score = 3877 bits (2099),  Expect = 0.0
 Identities = 2446/2609 (94%), Gaps = 42/2609 (2%)
 Strand=Plus/Minus

Query  1      CAAGGTTTCCGTAGGTGAACCTGCGGAAGGATCATTACTGATTTGCTTAATTGCACCACA  60
              ||||||||||||||||||||||||||||||||||||||||||||||||||||||||||||
Sbjct  43948  CAAGGTTTCCGTAGGTGAACCTGCGGAAGGATCATTACTGATTTGCTTAATTGCACCACA  43889

Query  61     TGTGTTTTT-CT-TTGAAACAAAC-TTGCTTTGGCGG-TGG-G-CCCAGCCTGCCGCCAG  114
              |||||||||  | ||||   |||| ||||||||||||  || |    |  || |||||||
Sbjct  43888  TGTGTTTTTTTTATTGATTAAAACTTTGCTTTGGCGGCAGGAGTAAAATTCTACCGCCAG  43829

Query  115    AGGTCTA-AACTTACAACC-AATTTTTTATCAACTTGTCACACCAGATT-ATTA--CT--  167
              |||| || ||| || |||| || |||||||  ||  |||| ||  |||| ||||   |  
Sbjct  43828  AGGT-TATAAC-TA-AACCAAACTTTTTATTTAC-AGTCAAACTTGATTTATTATTATAA  43773

Query  168    AATAGTCAAAACTTTCAACAACGGATCTCTTGGTTCTCGCATCGATGAAGAACGCAGCGA  227
              ||||||||||||||||||||||||||||||||||||||||||||||||||||||||||||
Sbjct  43772  AATAGTCAAAACTTTCAACAACGGATCTCTTGGTTCTCGCATCGATGAAGAACGCAGCGA  43713

Query  228    AATGCGATACGTAATATGAATTGCAGATATTCGTGAATCATCGAATCTTTGAACGCACAT  287
              ||||||||||||||||||||||||||||||||||||||||||||||||||||||||||||
Sbjct  43712  AATGCGATACGTAATATGAATTGCAGATATTCGTGAATCATCGAATCTTTGAACGCACAT  43653

Query  288    TGCGCCCTCTGGTATTCCGGAGGGCATGCCTGTTTGAGCGTCGTTTCTCCCTCAAACCGC  347
              |||||||| |||||||||  |||||||||||||||||||||| |||||||||||||||  
Sbjct  43652  TGCGCCCTTTGGTATTCCAAAGGGCATGCCTGTTTGAGCGTCATTTCTCCCTCAAACCCT  43593

Query  348    TGGGTTTGGTGTTGAGCAATACGACTTGGGTTTGCTTGAAAGACGGTA-GTGGTAAGGCG  406
              ||||||||||||||||||||||| | | |||||| |||||||| | || |||| ||  | 
Sbjct  43592  TGGGTTTGGTGTTGAGCAATACG-C-TAGGTTTGTTTGAAAGATGTTACGTGG-AA-AC-  43538

Query  407    GGATCGCTTTGACAATGGCTTAGGTCTAACCAAAAACATTGCTTGCGGCGGTAACGTCCA  466
                 |  | || | |  | ||||||| || ||||||| |  ||||||     ||  | |||
Sbjct  43537  ---TTTC-TT-A-AGCGACTTAGGTTTATCCAAAAA-A-CGCTTGC--TATTAGTGGCCA  43488

Query  467    CCACGTATATCTTCAAAC-TTTGACCTCAAATCAGGTAGGACTACCCGCTGAACTTAAGC  525
              | ||   | | || |||| |||||||||||||||||||||||||||||||||||||||||
Sbjct  43487  CAACAACTTTTTTTAAACTTTTGACCTCAAATCAGGTAGGACTACCCGCTGAACTTAAGC  43428

Query  526    ATATCAATAAGCGGAGGAAAAGAAACCAACAGGGATTGCCTCAGTAGCGGCGAGTGAAGC  585
              ||||||||||||||||||||||||||||||||||||||||| ||||||||||||||||||
Sbjct  43427  ATATCAATAAGCGGAGGAAAAGAAACCAACAGGGATTGCCTTAGTAGCGGCGAGTGAAGC  43368

Query  586    GGCAAAAGCTCAAATTTGAAATCTGGCGTCTTT-GGCGTCCGAGTTGTAATTTGAAGAAG  644
              ||||||||||||||||||||||||||| |||||  | |||||||||||||||||||||||
Sbjct  43367  GGCAAAAGCTCAAATTTGAAATCTGGC-TCTTTCAGAGTCCGAGTTGTAATTTGAAGAAG  43309

Query  645    GTATCTTTGGGCCCGGCTCTTGTCTATGTTCCTTGGAACAGGACGTCACAGAGGGTGAGA  704
              ||||||||||| | |||||||||||||||| |||||||||| ||||||||||||||||||
Sbjct  43308  GTATCTTTGGGTCTGGCTCTTGTCTATGTTTCTTGGAACAGAACGTCACAGAGGGTGAGA  43249

Query  705    ATCCCGTGCGATGAGATGACCCGGGTCTGTGTAAAGTTCCTTCGACGAGTCGAGTTGTTT  764
              ||||||||||||||||||| || || || |||||||||||||||| ||||||||||||||
Sbjct  43248  ATCCCGTGCGATGAGATGATCCAGGCCTATGTAAAGTTCCTTCGAAGAGTCGAGTTGTTT  43189

Query  765    GGGAATGCAGCTCTAAGTGGGTGGTAAATTCCATCTAAAGCTAAATATTGGCGAGAGACC  824
              ||||||||||||||||||||||||||||||||||||||||||||||||||||||||||||
Sbjct  43188  GGGAATGCAGCTCTAAGTGGGTGGTAAATTCCATCTAAAGCTAAATATTGGCGAGAGACC  43129

Query  825    GATAGCGAACAAGTACAGTGATGGAAAGATGAAAAGAACTTTGAAAAGAGAGTGAAAAAG  884
              |||||||||||||||||||||||||||||||||||||||||||||||||||||||||| |
Sbjct  43128  GATAGCGAACAAGTACAGTGATGGAAAGATGAAAAGAACTTTGAAAAGAGAGTGAAAA-G  43070

Query  885    TACGTGAAATTGTTGAAAGGGAAGGGCTTGAGATCAGACTTGGTATTTTGCATGCTGCT-  943
              |||||||||||||||||||||||||||||||||||||||||||||||||| ||| | || 
Sbjct  43069  TACGTGAAATTGTTGAAAGGGAAGGGCTTGAGATCAGACTTGGTATTTTGTATGTTACTT  43010

Query  944    CTCTCGGGGGCGGCCGCTGCGGTTTACCGGGCCAGCATCGGTTTGGAGCGGCAGGATAAT  1003
              || ||||||| |||| || | |||||||||||||||||| |||||| |||| |||| |||
Sbjct  43009  CT-TCGGGGGTGGCCTCTACAGTTTACCGGGCCAGCATCAGTTTGG-GCGGTAGGAGAAT  42952

Query  1004   GGCGGAGGAATGTGGCACGGCTTCTGCTGTGTGTTATAGCCTCTGACGATACTGCCAGCC  1063
               |||  ||||||||||||| |||| | |||||||||||||||  |  |||||||||||||
Sbjct  42951  TGCGATGGAATGTGGCACGACTTCGGTTGTGTGTTATAGCCTTCGTAGATACTGCCAGCC  42892

Query  1064   TAGACCGAGGACTGCGGTTTTTAACCTAGGATGTTGGCATAATGATCTTAAGTCGCCCGT  1123
              ||||| |||||||||||||||  |||||||||||||||||||||||||||||||||||||
Sbjct  42891  TAGACTGAGGACTGCGGTTTTATACCTAGGATGTTGGCATAATGATCTTAAGTCGCCCGT  42832

Query  1124   CTTGAAACACGGACCAAGGAGTCTAACGTCTATGCGAGTGTTTGGGTGTAAAACCCGTAC  1183
              ||||||||||||||||||||||||||||||||||||||||||||||||| ||||||||||
Sbjct  42831  CTTGAAACACGGACCAAGGAGTCTAACGTCTATGCGAGTGTTTGGGTGTTAAACCCGTAC  42772

Query  1184   GCGTAATGAAAGTGAACGAAGGTGGGGGCCCATTAGGGTGCACCATCGACCGATCCTGAT  1243
              |||||||||||||||||| |||||||||||| |  |||||||||||||||||||||||||
Sbjct  42771  GCGTAATGAAAGTGAACGTAGGTGGGGGCCCGTATGGGTGCACCATCGACCGATCCTGAT  42712

Query  1244   GTGTTCGGATGGATTTGAGTAAGAGCATAGCTGTTGGGACCCGAAAGATGGTGAACTATG  1303
              || |||||||||||||||||||||||||||||||||||||||||||||||||||||||||
Sbjct  42711  GTCTTCGGATGGATTTGAGTAAGAGCATAGCTGTTGGGACCCGAAAGATGGTGAACTATG  42652

Query  1304   CCTGAATAGGGTGAAGCCAGAGGAAACTCTGGTGGAGGCTCGTAGCGGTTCTGACGTGCA  1363
              ||||||||||||||||||||||||||||||||||||||||||||||||||||||||||||
Sbjct  42651  CCTGAATAGGGTGAAGCCAGAGGAAACTCTGGTGGAGGCTCGTAGCGGTTCTGACGTGCA  42592

Query  1364   AATCGATCGTCGAATTTGGGTATAGGGGCGAAAGACTAATCGAACCATCTAGTAGCTGGT  1423
              ||||||||||||||||||||||||||||||||||||||||||||||||||||||||||||
Sbjct  42591  AATCGATCGTCGAATTTGGGTATAGGGGCGAAAGACTAATCGAACCATCTAGTAGCTGGT  42532

Query  1424   TCCTGCCGAAGTTTCCCTCAGGATAGCAGAAGCTCGTATCAGTTTTATGAGGTAAAGCGA  1483
              ||||||||||||||||||||||||||||||||||||||||||||||||||||||||||||
Sbjct  42531  TCCTGCCGAAGTTTCCCTCAGGATAGCAGAAGCTCGTATCAGTTTTATGAGGTAAAGCGA  42472

Query  1484   ATGATTAGAAGTCTTGGGGTTGAAATGACCTTAACTTATTCTCAAACTTTAAATATGTAA  1543
              ||||||||||||||||||||||||||||||||||||||||||||||||||||||||||||
Sbjct  42471  ATGATTAGAAGTCTTGGGGTTGAAATGACCTTAACTTATTCTCAAACTTTAAATATGTAA  42412

Query  1544   GAAGTCCTTGTTGCTTAATTGAACGTGGACAATTGAATGAAGAGCTTTTAGTGGGCCATT  1603
              ||||||||||||||||||||||||||||||||||||||||||||||||||||||||||||
Sbjct  42411  GAAGTCCTTGTTGCTTAATTGAACGTGGACAATTGAATGAAGAGCTTTTAGTGGGCCATT  42352

Query  1604   TTTGGTAAGCAGAACTGGCGATGCGGGATGAACCGAACGTGAAGTTAAAGTGCCGGAATG  1663
              ||||||||||||||||||||||||||||||||||||||||||||||||||||||||||||
Sbjct  42351  TTTGGTAAGCAGAACTGGCGATGCGGGATGAACCGAACGTGAAGTTAAAGTGCCGGAATG  42292

Query  1664   CACGCTCATCAGACACCACAAAAGGTGTTAGTTCATCTAGACAGCCGGACGGTGGCCATG  1723
              ||||||||||||||||||||||||||||||||||||||||||||||||||||||||||||
Sbjct  42291  CACGCTCATCAGACACCACAAAAGGTGTTAGTTCATCTAGACAGCCGGACGGTGGCCATG  42232

Query  1724   GAAGTCGGAATCCGCTAAGGAGTGTGTAACAACTCACCGGCCGAATGAACTAGCCCTGAA  1783
              ||||||||||||||||||||||||||||||||||||||||||||||||||||||||||||
Sbjct  42231  GAAGTCGGAATCCGCTAAGGAGTGTGTAACAACTCACCGGCCGAATGAACTAGCCCTGAA  42172

Query  1784   AATGGATGGCGCTCAAGCGTGCTACTTATACTTCACCGTGATTGCTG-TTT-TGACGCTT  1841
              ||||||||||||||||||||||||||||||||||||||||||||||  ||| ||| ||||
Sbjct  42171  AATGGATGGCGCTCAAGCGTGCTACTTATACTTCACCGTGATTGCTAATTTATGATGCTT  42112

Query  1842   TCACGAGTAGGCAGGCGTGGAGGTCAGTGACGAAGCCTTTGCTGTAAAGCTGGGTCGAAC  1901
              |||||||||||||||||||||||||||||| |||||||||||||||||||||||||||||
Sbjct  42111  TCACGAGTAGGCAGGCGTGGAGGTCAGTGAAGAAGCCTTTGCTGTAAAGCTGGGTCGAAC  42052

Query  1902   GGCCTCTAGTGCAGATCTTGGTGGTAGTAGCAAATATTCAAATGAGAACTTTGAAGACTG  1961
              ||||||||||||||||||||||||||||||||||||||||||||||||||||||||||||
Sbjct  42051  GGCCTCTAGTGCAGATCTTGGTGGTAGTAGCAAATATTCAAATGAGAACTTTGAAGACTG  41992

Query  1962   AAGTGGGGAAAGGTTCCATGTCAACAGCAGTTGGACATGGGTTAGTCGATCCTAAGAGAT  2021
              ||||||||||||||||||||||||||||||||||||||||||||||||||||||||||||
Sbjct  41991  AAGTGGGGAAAGGTTCCATGTCAACAGCAGTTGGACATGGGTTAGTCGATCCTAAGAGAT  41932

Query  2022   GGGGAAGCTCCGTTTCAACGTGCTTGATTTTTCAGGCCAGCCATCGAAAGGGAATCCGGT  2081
              |||||||||||||||||| ||||||||||||||| |||  ||||||||||||||||||||
Sbjct  41931  GGGGAAGCTCCGTTTCAAAGTGCTTGATTTTTCAAGCCTACCATCGAAAGGGAATCCGGT  41872

Query  2082   TAAAATTCCGGAACTTGGATATGGATTCTTCACGGCAACGTAACTGAATGTGGAGACGTC  2141
              ||||||||||||||||||||||||||||||||||| ||||||||||||||||||||||||
Sbjct  41871  TAAAATTCCGGAACTTGGATATGGATTCTTCACGGTAACGTAACTGAATGTGGAGACGTC  41812

Query  2142   GGCGTGAGCCCTGGGAGGAGTTATCTTTTCTTCTTAACAGCTTATCACCCTGGAATTGGT  2201
              ||| |||||||| |||||||||||||||||||||||||||||||||||||||||||||||
Sbjct  41811  GGCATGAGCCCTAGGAGGAGTTATCTTTTCTTCTTAACAGCTTATCACCCTGGAATTGGT  41752

Query  2202   TTATCCGGAGATGGGGTCTTATGGCTGGAAGAGCGCGGTAATTTTGCCGCGTCCGGTGCG  2261
              ||||||||||||||||||||||||||||||||||||||||||||||||||||| ||||||
Sbjct  41751  TTATCCGGAGATGGGGTCTTATGGCTGGAAGAGCGCGGTAATTTTGCCGCGTCTGGTGCG  41692

Query  2262   CTTACGACGGTCCTTGAAAATCCACAGGAAGGAATAGTTTTCATGCCAAGTCGTACTCAT  2321
              || | |||||||||||||||||||||||||||||||||||||||||||||||||||||||
Sbjct  41691  CTCATGACGGTCCTTGAAAATCCACAGGAAGGAATAGTTTTCATGCCAAGTCGTACTCAT  41632

Query  2322   AACCGCAGCAGGTCTCCAAGGTTAACAGCCTCTAGTTGATAGAATAATGTAGATAAGGGA  2381
              ||||||||||||||||| ||||||||||||||||||||||||||||||||||||||||||
Sbjct  41631  AACCGCAGCAGGTCTCCTAGGTTAACAGCCTCTAGTTGATAGAATAATGTAGATAAGGGA  41572

Query  2382   AGTCGGCAAAATAGATCCGTAACTTCGGGATAAGGATTGGCTCTAAGGATCGGGTGTCTT  2441
              ||||||||||||||||||||||||||||||||||||||||||||||||||||||||| ||
Sbjct  41571  AGTCGGCAAAATAGATCCGTAACTTCGGGATAAGGATTGGCTCTAAGGATCGGGTGTTTT  41512

Query  2442   GGGCCTTGTGTAGACGCGGCGGTGACTGTTGGCGGGCTGTTTCACGACGGACTGCTGGTG  2501
              ||||||||||||||||||| |||||||| |||||||||||||   ||||||||||||  |
Sbjct  41511  GGGCCTTGTGTAGACGCGGTGGTGACTGATGGCGGGCTGTTTTCGGACGGACTGCTGCCG  41452

Query  2502   GATGCTGCTGTAGACACGCTTGGTAGGTCTTTATGGCCGTCCGGGGCACGTTTAACGATC  2561
              || || ||||||||||||||||||||||  || || |||||||||||||| |||||||||
Sbjct  41451  GACGCCGCTGTAGACACGCTTGGTAGGTTCTTGTGACCGTCCGGGGCACGCTTAACGATC  41392

Query  2562   AACTTAGAACTGGTACGGACAAGGGGAAT  2590
              |||||||||||||||||||||||||||||
Sbjct  41391  AACTTAGAACTGGTACGGACAAGGGGAAT  41363


 Score = 3873 bits (2097),  Expect = 0.0
 Identities = 2448/2612 (94%), Gaps = 46/2612 (2%)
 Strand=Plus/Minus

Query  1      CAAGGTTTCCGTAGGTGAACCTGCGGAAGGATCATTACTGATTTGCTTAATTGCACCACA  60
              ||||||||||||||||||||||||||||||||||||||||||||||||||||||||||||
Sbjct  74699  CAAGGTTTCCGTAGGTGAACCTGCGGAAGGATCATTACTGATTTGCTTAATTGCACCACA  74640

Query  61     TGTGTTTTT-CT-TTGAAACAAAC-TTGCTTTGGCGG-TGG-G-CCCAGCCTGCCGCCAG  114
              |||||||||  | ||||   |||| ||||||||||||  || |    |  || |||||||
Sbjct  74639  TGTGTTTTTTTTATTGATTAAAACTTTGCTTTGGCGGCAGGAGTAAAATTCTACCGCCAG  74580

Query  115    AGGTCTA-AACTTACAACC-AATTTTTTATCAACTTGTCACACCAGATT-ATTA--CT--  167
              |||| || ||| || |||| || |||||||  ||  |||| ||  |||| ||||   |  
Sbjct  74579  AGGT-TATAAC-TA-AACCAAACTTTTTATTTAC-AGTCAAACTTGATTTATTATTATAA  74524

Query  168    AATAGTCAAAACTTTCAACAACGGATCTCTTGGTTCTCGCATCGATGAAGAACGCAGCGA  227
              ||||||||||||||||||||||||||||||||||||||||||||||||||||||||||||
Sbjct  74523  AATAGTCAAAACTTTCAACAACGGATCTCTTGGTTCTCGCATCGATGAAGAACGCAGCGA  74464

Query  228    AATGCGATACGTAATATGAATTGCAGATATTCGTGAATCATCGAATCTTTGAACGCACAT  287
              ||||||||||||||||||||||||||||||||||||||||||||||||||||||||||||
Sbjct  74463  AATGCGATACGTAATATGAATTGCAGATATTCGTGAATCATCGAATCTTTGAACGCACAT  74404

Query  288    TGCGCCCTCTGGTATTCCGGAGGGCATGCCTGTTTGAGCGTCGTTTCTCCCTCAAACCGC  347
              |||||||| |||||||||  |||||||||||||||||||||| |||||||||||||||  
Sbjct  74403  TGCGCCCTTTGGTATTCCAAAGGGCATGCCTGTTTGAGCGTCATTTCTCCCTCAAACCCT  74344

Query  348    TGGGTTTGGTGTTGAGCAATACGACTTGGGTTTGCTTGAAAGACGGTA-GTGGTAAGGCG  406
              ||||||||||||||||||||||| ||  |||||| |||||||| | || |||| ||  | 
Sbjct  74343  TGGGTTTGGTGTTGAGCAATACG-CTA-GGTTTGTTTGAAAGATGTTACGTGGAAA--CT  74288

Query  407    GGATCGCTTTGACAATGGCTTAGGTCTAACCAAAAACATTGCTTGCGGCGGTAACGTCCA  466
                 ||  ||  | |  | ||||||| || ||||||| |  ||||||     ||  | |||
Sbjct  74287  T--TC--TT--A-AGCGACTTAGGTTTATCCAAAAAAAC-GCTTGCTAT--TAGTGGCCA  74238

Query  467    C--CACGTATATCTTCAAAC-TTTGACCTCAAATCAGGTAGGACTACCCGCTGAACTTAA  523
              |  ||  | | | || |||| |||||||||||||||||||||||||||||||||||||||
Sbjct  74237  CAACAACTTTTTTTT-AAACTTTTGACCTCAAATCAGGTAGGACTACCCGCTGAACTTAA  74179

Query  524    GCATATCAATAAGCGGAGGAAAAGAAACCAACAGGGATTGCCTCAGTAGCGGCGAGTGAA  583
              ||||||||||||||||||||||||||||||||||||||||||| ||||||||||||||||
Sbjct  74178  GCATATCAATAAGCGGAGGAAAAGAAACCAACAGGGATTGCCTTAGTAGCGGCGAGTGAA  74119

Query  584    GCGGCAAAAGCTCAAATTTGAAATCTGGCGTCTTTG-GCGTCCGAGTTGTAATTTGAAGA  642
              ||||||||||||||||||||||||||||| |||||  | |||||||||||||||||||||
Sbjct  74118  GCGGCAAAAGCTCAAATTTGAAATCTGGC-TCTTTCAGAGTCCGAGTTGTAATTTGAAGA  74060

Query  643    AGGTATCTTTGGGCCCGGCTCTTGTCTATGTTCCTTGGAACAGGACGTCACAGAGGGTGA  702
              ||||||||||||| | |||||||||||||||| |||||||||| ||||||||||||||||
Sbjct  74059  AGGTATCTTTGGGTCTGGCTCTTGTCTATGTTTCTTGGAACAGAACGTCACAGAGGGTGA  74000

Query  703    GAATCCCGTGCGATGAGATGACCCGGGTCTGTGTAAAGTTCCTTCGACGAGTCGAGTTGT  762
              ||||||||||||||||||||| || || || |||||||||||||||| ||||||||||||
Sbjct  73999  GAATCCCGTGCGATGAGATGATCCAGGCCTATGTAAAGTTCCTTCGAAGAGTCGAGTTGT  73940

Query  763    TTGGGAATGCAGCTCTAAGTGGGTGGTAAATTCCATCTAAAGCTAAATATTGGCGAGAGA  822
              ||||||||||||||||||||||||||||||||||||||||||||||||||||||||||||
Sbjct  73939  TTGGGAATGCAGCTCTAAGTGGGTGGTAAATTCCATCTAAAGCTAAATATTGGCGAGAGA  73880

Query  823    CCGATAGCGAACAAGTACAGTGATGGAAAGATGAAAAGAACTTTGAAAAGAGAGTGAAAA  882
              ||||||||||||||||||||||||||||||||||||||||||||||||||||||||||||
Sbjct  73879  CCGATAGCGAACAAGTACAGTGATGGAAAGATGAAAAGAACTTTGAAAAGAGAGTGAAAA  73820

Query  883    AGTACGTGAAATTGTTGAAAGGGAAGGGCTTGAGATCAGACTTGGTATTTTGCATGCTGC  942
              |||||||||||||||||||||||||||||||||||||||||||||||||||| ||| | |
Sbjct  73819  AGTACGTGAAATTGTTGAAAGGGAAGGGCTTGAGATCAGACTTGGTATTTTGTATGTTAC  73760

Query  943    TCTC-TCGGGGGCGGCCGCTGCGGTTTACCGGGCCAGCATCGGTTTGGAGCGGCAGGATA  1001
              | || ||||||| |||| || | |||||||||||||||||| |||||| |||| |||| |
Sbjct  73759  T-TCTTCGGGGGTGGCCTCTACAGTTTACCGGGCCAGCATCAGTTTGG-GCGGTAGGAGA  73702

Query  1002   ATGGCGGAGGAATGTGGCACGGCTTCTGCTGTGTGTTATAGCCT-CTGACGATACTGCCA  1060
              || |||  ||||||||||||| |||| | ||||||||||||||| |  | ||||||||||
Sbjct  73701  ATTGCGATGGAATGTGGCACGACTTCGGTTGTGTGTTATAGCCTTCGTA-GATACTGCCA  73643

Query  1061   GCCTAGACCGAGGACTGCGGTTTTTAACCTAGGATGTTGGCATAATGATCTTAAGTCGCC  1120
              |||||||| |||||||||||||||  ||||||||||||||||||||||||||||||||||
Sbjct  73642  GCCTAGACTGAGGACTGCGGTTTTATACCTAGGATGTTGGCATAATGATCTTAAGTCGCC  73583

Query  1121   CGTCTTGAAACACGGACCAAGGAGTCTAACGTCTATGCGAGTGTTTGGGTGTAAAACCCG  1180
              |||||||||||||||||||||||||||||||||||||||||||||||||||| |||||||
Sbjct  73582  CGTCTTGAAACACGGACCAAGGAGTCTAACGTCTATGCGAGTGTTTGGGTGTTAAACCCG  73523

Query  1181   TACGCGTAATGAAAGTGAACGAAGGTGGGGGCCCATTAGGGTGCACCATCGACCGATCCT  1240
              ||||||||||||||||||||| |||||||||||| |  ||||||||||||||||||||||
Sbjct  73522  TACGCGTAATGAAAGTGAACGTAGGTGGGGGCCCGTATGGGTGCACCATCGACCGATCCT  73463

Query  1241   GATGTGTTCGGATGGATTTGAGTAAGAGCATAGCTGTTGGGACCCGAAAGATGGTGAACT  1300
              ||||| ||||||||||||||||||||||||||||||||||||||||||||||||||||||
Sbjct  73462  GATGTCTTCGGATGGATTTGAGTAAGAGCATAGCTGTTGGGACCCGAAAGATGGTGAACT  73403

Query  1301   ATGCCTGAATAGGGTGAAGCCAGAGGAAACTCTGGTGGAGGCTCGTAGCGGTTCTGACGT  1360
              ||||||||||||||||||||||||||||||||||||||||||||||||||||||||||||
Sbjct  73402  ATGCCTGAATAGGGTGAAGCCAGAGGAAACTCTGGTGGAGGCTCGTAGCGGTTCTGACGT  73343

Query  1361   GCAAATCGATCGTCGAATTTGGGTATAGGGGCGAAAGACTAATCGAACCATCTAGTAGCT  1420
              ||||||||||||||||||||||||||||||||||||||||||||||||||||||||||||
Sbjct  73342  GCAAATCGATCGTCGAATTTGGGTATAGGGGCGAAAGACTAATCGAACCATCTAGTAGCT  73283

Query  1421   GGTTCCTGCCGAAGTTTCCCTCAGGATAGCAGAAGCTCGTATCAGTTTTATGAGGTAAAG  1480
              ||||||||||||||||||||||||||||||||||||||||||||||||||||||||||||
Sbjct  73282  GGTTCCTGCCGAAGTTTCCCTCAGGATAGCAGAAGCTCGTATCAGTTTTATGAGGTAAAG  73223

Query  1481   CGAATGATTAGAAGTCTTGGGGTTGAAATGACCTTAACTTATTCTCAAACTTTAAATATG  1540
              ||||||||||||||||||||||||||||||||||||||||||||||||||||||||||||
Sbjct  73222  CGAATGATTAGAAGTCTTGGGGTTGAAATGACCTTAACTTATTCTCAAACTTTAAATATG  73163

Query  1541   TAAGAAGTCCTTGTTGCTTAATTGAACGTGGACAATTGAATGAAGAGCTTTTAGTGGGCC  1600
              ||||||||||||||||||||||||||||||||||||||||||||||||||||||||||||
Sbjct  73162  TAAGAAGTCCTTGTTGCTTAATTGAACGTGGACAATTGAATGAAGAGCTTTTAGTGGGCC  73103

Query  1601   ATTTTTGGTAAGCAGAACTGGCGATGCGGGATGAACCGAACGTGAAGTTAAAGTGCCGGA  1660
              ||||||||||||||||||||||||||||||||||||||||||||||||||||||||||||
Sbjct  73102  ATTTTTGGTAAGCAGAACTGGCGATGCGGGATGAACCGAACGTGAAGTTAAAGTGCCGGA  73043

Query  1661   ATGCACGCTCATCAGACACCACAAAAGGTGTTAGTTCATCTAGACAGCCGGACGGTGGCC  1720
              ||||||||||||||||||||||||||||||||||||||||||||||||||||||||||||
Sbjct  73042  ATGCACGCTCATCAGACACCACAAAAGGTGTTAGTTCATCTAGACAGCCGGACGGTGGCC  72983

Query  1721   ATGGAAGTCGGAATCCGCTAAGGAGTGTGTAACAACTCACCGGCCGAATGAACTAGCCCT  1780
              ||||||||||||||||||||||||||||||||||||||||||||||||||||||||||||
Sbjct  72982  ATGGAAGTCGGAATCCGCTAAGGAGTGTGTAACAACTCACCGGCCGAATGAACTAGCCCT  72923

Query  1781   GAAAATGGATGGCGCTCAAGCGTGCTACTTATACTTCACCGTGATTGCTG-TTT-TGACG  1838
              |||||||||||||||||||||||||||||||||||||||||||||||||  ||| ||| |
Sbjct  72922  GAAAATGGATGGCGCTCAAGCGTGCTACTTATACTTCACCGTGATTGCTAATTTATGATG  72863

Query  1839   CTTTCACGAGTAGGCAGGCGTGGAGGTCAGTGACGAAGCCTTTGCTGTAAAGCTGGGTCG  1898
              ||||||||||||||||||||||||||||||||| ||||||||||||||||||||||||||
Sbjct  72862  CTTTCACGAGTAGGCAGGCGTGGAGGTCAGTGAAGAAGCCTTTGCTGTAAAGCTGGGTCG  72803

Query  1899   AACGGCCTCTAGTGCAGATCTTGGTGGTAGTAGCAAATATTCAAATGAGAACTTTGAAGA  1958
              ||||||||||||||||||||||||||||||||||||||||||||||||||||||||||||
Sbjct  72802  AACGGCCTCTAGTGCAGATCTTGGTGGTAGTAGCAAATATTCAAATGAGAACTTTGAAGA  72743

Query  1959   CTGAAGTGGGGAAAGGTTCCATGTCAACAGCAGTTGGACATGGGTTAGTCGATCCTAAGA  2018
              ||||||||||||||||||||||||||||||||||||||||||||||||||||||||||||
Sbjct  72742  CTGAAGTGGGGAAAGGTTCCATGTCAACAGCAGTTGGACATGGGTTAGTCGATCCTAAGA  72683

Query  2019   GATGGGGAAGCTCCGTTTCAACGTGCTTGATTTTTCAGGCCAGCCATCGAAAGGGAATCC  2078
              |||||| |||||||||||||| ||||||||||||||| |||  |||||||||||||||||
Sbjct  72682  GATGGG-AAGCTCCGTTTCAAAGTGCTTGATTTTTCAAGCCTACCATCGAAAGGGAATCC  72624

Query  2079   GGTTAAAATTCCGGAACTTGGATATGGATTCTTCACGGCAACGTAACTGAATGTGGAGAC  2138
              |||||||||||||||||||||||||||||||||||||| |||||||||||||||||||||
Sbjct  72623  GGTTAAAATTCCGGAACTTGGATATGGATTCTTCACGGTAACGTAACTGAATGTGGAGAC  72564

Query  2139   GTCGGCGTGAGCCCTGGGAGGAGTTATCTTTTCTTCTTAACAGCTTATCACCCTGGAATT  2198
              |||||| |||||||| ||||||||||||||||||||||||||||||||||||||||||||
Sbjct  72563  GTCGGCATGAGCCCTAGGAGGAGTTATCTTTTCTTCTTAACAGCTTATCACCCTGGAATT  72504

Query  2199   GGTTTATCCGGAGATGGGGTCTTATGGCTGGAAGAGCGCGGTAATTTTGCCGCGTCCGGT  2258
              |||||||||||||||||||||||||||||||||||||||||||||||||||||||| |||
Sbjct  72503  GGTTTATCCGGAGATGGGGTCTTATGGCTGGAAGAGCGCGGTAATTTTGCCGCGTCTGGT  72444

Query  2259   GCGCTTACGACGGTCCTTGAAAATCCACAGGAAGGAATAGTTTTCATGCCAAGTCGTACT  2318
              ||||| | ||||||||||||||||||||||||||||||||||||||||||||||||||||
Sbjct  72443  GCGCTCATGACGGTCCTTGAAAATCCACAGGAAGGAATAGTTTTCATGCCAAGTCGTACT  72384

Query  2319   CATAACCGCAGCAGGTCTCCAAGGTTAACAGCCTCTAGTTGATAGAATAATGTAGATAAG  2378
              |||||||||||||||||||| |||||||||||||||||||||||||||||||||||||||
Sbjct  72383  CATAACCGCAGCAGGTCTCCTAGGTTAACAGCCTCTAGTTGATAGAATAATGTAGATAAG  72324

Query  2379   GGAAGTCGGCAAAATAGATCCGTAACTTCGGGATAAGGATTGGCTCTAAGGATCGGGTGT  2438
              ||||||||||||||||||||||||||||||||||||||||||||||||||||||||||||
Sbjct  72323  GGAAGTCGGCAAAATAGATCCGTAACTTCGGGATAAGGATTGGCTCTAAGGATCGGGTGT  72264

Query  2439   CTTGGGCCTTGTGTAGACGCGGCGGTGACTGTTGGCGGGCTGTTTCACGACGGACTGCTG  2498
               ||||||||||||||||||||| |||||||| |||||||||||||   ||||||||||||
Sbjct  72263  TTTGGGCCTTGTGTAGACGCGGTGGTGACTGATGGCGGGCTGTTTTCGGACGGACTGCTG  72204

Query  2499   GTGGATGCTGCTGTAGACACGCTTGGTAGGTCTTTATGGCCGTCCGGGGCACGTTTAACG  2558
                ||| || ||||||||||||||||||||||  || || |||||||||||||| ||||||
Sbjct  72203  CCGGACGCCGCTGTAGACACGCTTGGTAGGTTCTTGTGACCGTCCGGGGCACGCTTAACG  72144

Query  2559   ATCAACTTAGAACTGGTACGGACAAGGGGAAT  2590
              ||||||||||||||||||||||||||||||||
Sbjct  72143  ATCAACTTAGAACTGGTACGGACAAGGGGAAT  72112


 Score = 3869 bits (2095),  Expect = 0.0
 Identities = 2446/2610 (94%), Gaps = 45/2610 (2%)
 Strand=Plus/Minus

Query  1      CAAGGTTTCCGTAGGTGAACCTGCGGAAGGATCATTACTGATTTGCTTAATTGCACCACA  60
              ||||||||||||||||||||||||||||||||||||||||||||||||||||||||||||
Sbjct  84992  CAAGGTTTCCGTAGGTGAACCTGCGGAAGGATCATTACTGATTTGCTTAATTGCACCACA  84933

Query  61     TGTGTTTTTCT-TTGAAACAAAC-TTGCTTTGGCGG-TGG-G-CCCAGCCTGCCGCCAGA  115
              ||||||||| | ||||   |||| ||||||||||||  || |    |  || ||||||||
Sbjct  84932  TGTGTTTTTTTATTGATTAAAACTTTGCTTTGGCGGCAGGAGTAAAATTCTACCGCCAGA  84873

Query  116    GGTCTA-AACTTACAACC-AATTTTTTA-TCAACTTGTCACACCAGATT-ATTA--CT--  167
              ||| || ||| || |||| || |||||| |  ||  |||| ||  |||| ||||   |  
Sbjct  84872  GGT-TATAAC-TA-AACCAAACTTTTTATTTTAC-AGTCAAACTTGATTTATTATTATAA  84817

Query  168    AATAGTCAAAACTTTCAACAACGGATCTCTTGGTTCTCGCATCGATGAAGAACGCAGCGA  227
              ||||||||||||||||||||||||||||||||||||||||||||||||||||||||||||
Sbjct  84816  AATAGTCAAAACTTTCAACAACGGATCTCTTGGTTCTCGCATCGATGAAGAACGCAGCGA  84757

Query  228    AATGCGATACGTAATATGAATTGCAGATATTCGTGAATCATCGAATCTTTGAACGCACAT  287
              ||||||||||||||||||||||||||||||||||||||||||||||||||||||||||||
Sbjct  84756  AATGCGATACGTAATATGAATTGCAGATATTCGTGAATCATCGAATCTTTGAACGCACAT  84697

Query  288    TGCGCCCTCTGGTATTCCGGAGGGCATGCCTGTTTGAGCGTCGTTTCTCCCTCAAACCGC  347
              |||||||| |||||||||  |||||||||||||||||||||| ||||||||||||||| |
Sbjct  84696  TGCGCCCTTTGGTATTCCAAAGGGCATGCCTGTTTGAGCGTCATTTCTCCCTCAAACCCC  84637

Query  348    TGGGTTTGGTGTTGAGCAATACGACTTGGGTTTGCTTGAAAGACGGTA-GTGGTAAGGCG  406
              ||||||||||||||||||||||| ||  |||||| |||||||| | || |||| ||  | 
Sbjct  84636  TGGGTTTGGTGTTGAGCAATACG-CTA-GGTTTGTTTGAAAGATGTTACGTGGAAA--CT  84581

Query  407    GGATCGCTTTGACAATGGCTTAGGTCTAACCAAAAACATTGCTTGCGGCGGTAACGTCCA  466
                 ||  ||  | |  | ||||||| || ||||||| |  ||||||     ||  | |||
Sbjct  84580  T--TC--TT--A-AGCGACTTAGGTTTATCCAAAAA-AC-GCTTGCTAT--TAGTGGCCA  84532

Query  467    CCACG-TATATCTTCAAACTTT-GACCTCAAATCAGGTAGGACTACCCGCTGAACTTAAG  524
              | ||  ||| | || ||||||| |||||||||||||||||||||||||||||||||||||
Sbjct  84531  CAACAATATTTTTTTAAACTTTTGACCTCAAATCAGGTAGGACTACCCGCTGAACTTAAG  84472

Query  525    CATATCAATAAGCGGAGGAAAAGAAACCAACAGGGATTGCCTCAGTAGCGGCGAGTGAAG  584
              |||||||||||||||||||||||||||||||||||||||||| |||||||||||||||||
Sbjct  84471  CATATCAATAAGCGGAGGAAAAGAAACCAACAGGGATTGCCTTAGTAGCGGCGAGTGAAG  84412

Query  585    CGGCAAAAGCTCAAATTTGAAATCTGGCGTCTTTG-GCGTCCGAGTTGTAATTTGAAGAA  643
              |||||||||||||||||||||||||||| |||||  | ||||||||||||||||||||||
Sbjct  84411  CGGCAAAAGCTCAAATTTGAAATCTGGC-TCTTTCAGAGTCCGAGTTGTAATTTGAAGAA  84353

Query  644    GGTATCTTTGGGCCCGGCTCTTGTCTATGTTCCTTGGAACAGGACGTCACAGAGGGTGAG  703
              |||||||||||| | |||||||||||||||| |||||||||| |||||||||||||||||
Sbjct  84352  GGTATCTTTGGGTCTGGCTCTTGTCTATGTTTCTTGGAACAGAACGTCACAGAGGGTGAG  84293

Query  704    AATCCCGTGCGATGAGATGACCCGGGTCTGTGTAAAGTTCCTTCGACGAGTCGAGTTGTT  763
              |||||||||||||||||||| || || || |||||||||||||||| |||||||||||||
Sbjct  84292  AATCCCGTGCGATGAGATGATCCAGGCCTATGTAAAGTTCCTTCGAAGAGTCGAGTTGTT  84233

Query  764    TGGGAATGCAGCTCTAAGTGGGTGGTAAATTCCATCTAAAGCTAAATATTGGCGAGAGAC  823
              ||||||||||||||||||||||||||||||||||||||||||||||||||||||||||||
Sbjct  84232  TGGGAATGCAGCTCTAAGTGGGTGGTAAATTCCATCTAAAGCTAAATATTGGCGAGAGAC  84173

Query  824    CGATAGCGAACAAGTACAGTGATGGAAAGATGAAAAGAACTTTGAAAAGAGAGTGAAAAA  883
              ||||||||||||||||||||||||||||||||||||||||||||||||||||||||||| 
Sbjct  84172  CGATAGCGAACAAGTACAGTGATGGAAAGATGAAAAGAACTTTGAAAAGAGAGTGAAAA-  84114

Query  884    GTACGTGAAATTGTTGAAAGGGAAGGGCTTGAGATCAGACTTGGTATTTTGCATGCTGCT  943
              ||||||||||||||||||||||||||||||||||||||||||||||||||| ||| | ||
Sbjct  84113  GTACGTGAAATTGTTGAAAGGGAAGGGCTTGAGATCAGACTTGGTATTTTGTATGTTACT  84054

Query  944    CTCTCGGGGGCGGCCGCTGCGGTTTACCGGGCCAGCATCGGTTTGGAGCGGCAGGATAAT  1003
               |||  |||| |||| || | |||||||||||||||||| |||||| |||| |||| |||
Sbjct  84053  -TCTTTGGGGTGGCCTCTACAGTTTACCGGGCCAGCATCAGTTTGG-GCGGTAGGAGAAT  83996

Query  1004   GGCGGAGGAATGTGGCACGGCTTCTGCTGTGTGTTATAGCCT-CTGACGATACTGCCAGC  1062
               |||  ||||||||||||| |||| | ||||||||||||||| |  | ||||||||||||
Sbjct  83995  TGCGATGGAATGTGGCACGACTTCGGTTGTGTGTTATAGCCTTCGTA-GATACTGCCAGC  83937

Query  1063   CTAGACCGAGGACTGCGGTTTTTAACCTAGGATGTTGGCATAATGATCTTAAGTCGCCCG  1122
              |||||| |||||||||||||||  ||||||||||||||||||||||||||||||||||||
Sbjct  83936  CTAGACTGAGGACTGCGGTTTTATACCTAGGATGTTGGCATAATGATCTTAAGTCGCCCG  83877

Query  1123   TCTTGAAACACGGACCAAGGAGTCTAACGTCTATGCGAGTGTTTGGGTGTAAAACCCGTA  1182
              |||||||||||||||||||||||||||||||||||||||||||||||||| |||||||||
Sbjct  83876  TCTTGAAACACGGACCAAGGAGTCTAACGTCTATGCGAGTGTTTGGGTGTTAAACCCGTA  83817

Query  1183   CGCGTAATGAAAGTGAACGAAGGTGGGGGCCCATTAGGGTGCACCATCGACCGATCCTGA  1242
              ||||||||||||||||||| |||||||||||| |  ||||||||||||||||||||||||
Sbjct  83816  CGCGTAATGAAAGTGAACGTAGGTGGGGGCCCGTATGGGTGCACCATCGACCGATCCTGA  83757

Query  1243   TGTGTTCGGATGGATTTGAGTAAGAGCATAGCTGTTGGGACCCGAAAGATGGTGAACTAT  1302
              ||| ||||||||||||||||||||||||||||||||||||||||||||||||||||||||
Sbjct  83756  TGTCTTCGGATGGATTTGAGTAAGAGCATAGCTGTTGGGACCCGAAAGATGGTGAACTAT  83697

Query  1303   GCCTGAATAGGGTGAAGCCAGAGGAAACTCTGGTGGAGGCTCGTAGCGGTTCTGACGTGC  1362
              ||||||||||||||||||||||||||||||||||||||||||||||||||||||||||||
Sbjct  83696  GCCTGAATAGGGTGAAGCCAGAGGAAACTCTGGTGGAGGCTCGTAGCGGTTCTGACGTGC  83637

Query  1363   AAATCGATCGTCGAATTTGGGTATAGGGGCGAAAGACTAATCGAACCATCTAGTAGCTGG  1422
              ||||||||||||||||||||||||||||||||||||||||||||||||||||||||||||
Sbjct  83636  AAATCGATCGTCGAATTTGGGTATAGGGGCGAAAGACTAATCGAACCATCTAGTAGCTGG  83577

Query  1423   TTCCTGCCGAAGTTTCCCTCAGGATAGCAGAAGCTCGTATCAGTTTTATGAGGTAAAGCG  1482
              ||||||||||||||||||||||||||||||||||||||||||||||||||||||||||||
Sbjct  83576  TTCCTGCCGAAGTTTCCCTCAGGATAGCAGAAGCTCGTATCAGTTTTATGAGGTAAAGCG  83517

Query  1483   AATGATTAGAAGTCTTGGGGTTGAAATGACCTTAACTTATTCTCAAACTTTAAATATGTA  1542
              ||||||||||||||||||||||||||||||||||||||||||||||||||||||||||||
Sbjct  83516  AATGATTAGAAGTCTTGGGGTTGAAATGACCTTAACTTATTCTCAAACTTTAAATATGTA  83457

Query  1543   AGAAGTCCTTGTTGCTTAATTGAACGTGGACAATTGAATGAAGAGCTTTTAGTGGGCCAT  1602
              ||||||||||||||||||||||||||||||||||||||||||||||||||||||||||||
Sbjct  83456  AGAAGTCCTTGTTGCTTAATTGAACGTGGACAATTGAATGAAGAGCTTTTAGTGGGCCAT  83397

Query  1603   TTTTGGTAAGCAGAACTGGCGATGCGGGATGAACCGAACGTGAAGTTAAAGTGCCGGAAT  1662
              ||||||||||||||||||||||||||||||||||||||||||||||||||||||||||||
Sbjct  83396  TTTTGGTAAGCAGAACTGGCGATGCGGGATGAACCGAACGTGAAGTTAAAGTGCCGGAAT  83337

Query  1663   GCACGCTCATCAGACACCACAAAAGGTGTTAGTTCATCTAGACAGCCGGACGGTGGCCAT  1722
              ||||||||||||||||||||||||||||||||||||||||||||||||||||||||||||
Sbjct  83336  GCACGCTCATCAGACACCACAAAAGGTGTTAGTTCATCTAGACAGCCGGACGGTGGCCAT  83277

Query  1723   GGAAGTCGGAATCCGCTAAGGAGTGTGTAACAACTCACCGGCCGAATGAACTAGCCCTGA  1782
              ||||||||||||||||||||||||||||||||||||||||||||||||||||||||||||
Sbjct  83276  GGAAGTCGGAATCCGCTAAGGAGTGTGTAACAACTCACCGGCCGAATGAACTAGCCCTGA  83217

Query  1783   AAATGGATGGCGCTCAAGCGTGCTACTTATACTTCACCGTGATTGCTG-TTT-TGACGCT  1840
              |||||||||||||||||||||||||||||||||||||||||||||||  ||| ||| |||
Sbjct  83216  AAATGGATGGCGCTCAAGCGTGCTACTTATACTTCACCGTGATTGCTAATTTATGATGCT  83157

Query  1841   TTCACGAGTAGGCAGGCGTGGAGGTCAGTGACGAAGCCTTTGCTGTAAAGCTGGGTCGAA  1900
              ||||||||||||||||||||||||||||||| ||||||||||||||||||||||||||||
Sbjct  83156  TTCACGAGTAGGCAGGCGTGGAGGTCAGTGAAGAAGCCTTTGCTGTAAAGCTGGGTCGAA  83097

Query  1901   CGGCCTCTAGTGCAGATCTTGGTGGTAGTAGCAAATATTCAAATGAGAACTTTGAAGACT  1960
              ||||||||||||||||||||||||||||||||||||||||||||||||||||||||||||
Sbjct  83096  CGGCCTCTAGTGCAGATCTTGGTGGTAGTAGCAAATATTCAAATGAGAACTTTGAAGACT  83037

Query  1961   GAAGTGGGGAAAGGTTCCATGTCAACAGCAGTTGGACATGGGTTAGTCGATCCTAAGAGA  2020
              ||||||||||||||||||||||||||||||||||||||||||||||||||||||||||||
Sbjct  83036  GAAGTGGGGAAAGGTTCCATGTCAACAGCAGTTGGACATGGGTTAGTCGATCCTAAGAGA  82977

Query  2021   TGGGGAAGCTCCGTTTCAACGTGCTTGATTTTTCAGGCCAGCCATCGAAAGGGAATCCGG  2080
              |||| |||||||||||||| | ||||||||||||| |||  |||||||||||||||||||
Sbjct  82976  TGGG-AAGCTCCGTTTCAAAGCGCTTGATTTTTCAAGCCTACCATCGAAAGGGAATCCGG  82918

Query  2081   TTAAAATTCCGGAACTTGGATATGGATTCTTCACGGCAACGTAACTGAATGTGGAGACGT  2140
              |||||||||||||||||||||||||||||||||||| |||||||||||||||||||||||
Sbjct  82917  TTAAAATTCCGGAACTTGGATATGGATTCTTCACGGTAACGTAACTGAATGTGGAGACGT  82858

Query  2141   CGGCGTGAGCCCTGGGAGGAGTTATCTTTTCTTCTTAACAGCTTATCACCCTGGAATTGG  2200
              |||| |||||||| ||||||||||||||||||||||||||||||||||||||||||||||
Sbjct  82857  CGGCATGAGCCCTAGGAGGAGTTATCTTTTCTTCTTAACAGCTTATCACCCTGGAATTGG  82798

Query  2201   TTTATCCGGAGATGGGGTCTTATGGCTGGAAGAGCGCGGTAATTTTGCCGCGTCCGGTGC  2260
              |||||||||||||||||||||||||||||||||||||||||||||||||||||| |||||
Sbjct  82797  TTTATCCGGAGATGGGGTCTTATGGCTGGAAGAGCGCGGTAATTTTGCCGCGTCTGGTGC  82738

Query  2261   GCTTACGACGGTCCTTGAAAATCCACAGGAAGGAATAGTTTTCATGCCAAGTCGTACTCA  2320
              ||| | ||||||||||||||||||||||||||||||||||||||||||||||||||||||
Sbjct  82737  GCTCATGACGGTCCTTGAAAATCCACAGGAAGGAATAGTTTTCATGCCAAGTCGTACTCA  82678

Query  2321   TAACCGCAGCAGGTCTCCAAGGTTAACAGCCTCTAGTTGATAGAATAATGTAGATAAGGG  2380
              |||||||||||||||||| |||||||||||||||||||||||||||||||||||||||||
Sbjct  82677  TAACCGCAGCAGGTCTCCTAGGTTAACAGCCTCTAGTTGATAGAATAATGTAGATAAGGG  82618

Query  2381   AAGTCGGCAAAATAGATCCGTAACTTCGGGATAAGGATTGGCTCTAAGGATCGGGTGTCT  2440
              |||||||||||||||||||||||||||||||||||||||||||||||||||||||||| |
Sbjct  82617  AAGTCGGCAAAATAGATCCGTAACTTCGGGATAAGGATTGGCTCTAAGGATCGGGTGTTT  82558

Query  2441   TGGGCCTTGTGTAGACGCGGCGGTGACTGTTGGCGGGCTGTTTCACGACGGACTGCTGGT  2500
              |||||||||||||||||||| |||||||| |||||||||||||   ||||||||||||  
Sbjct  82557  TGGGCCTTGTGTAGACGCGGTGGTGACTGATGGCGGGCTGTTTTCGGACGGACTGCTGCC  82498

Query  2501   GGATGCTGCTGTAGACACGCTTGGTAGGTCTTTATGGCCGTCCGGGGCACGTTTAACGAT  2560
              ||| || ||||||||||||||||||||||  || || |||||||||||||| ||||||||
Sbjct  82497  GGACGCCGCTGTAGACACGCTTGGTAGGTTCTTGTGACCGTCCGGGGCACGCTTAACGAT  82438

Query  2561   CAACTTAGAACTGGTACGGACAAGGGGAAT  2590
              ||||||||||||||||||||||||||||||
Sbjct  82437  CAACTTAGAACTGGTACGGACAAGGGGAAT  82408


>CAJVQF010000056.1 Candida sanyaensis strain UCD423 genome assembly, contig: scaffold56, 
whole genome shotgun sequence
Length=117626

 Score = 3873 bits (2097),  Expect = 0.0
 Identities = 2448/2612 (94%), Gaps = 45/2612 (2%)
 Strand=Plus/Minus

Query  1      CAAGGTTTCCGTAGGTGAACCTGCGGAAGGATCATTACTGATTTGCTTAATTGCACCACA  60
              ||||||||||||||||||||||||||||||||||||||||||||||||||||||||||||
Sbjct  57606  CAAGGTTTCCGTAGGTGAACCTGCGGAAGGATCATTACTGATTTGCTTAATTGCACCACA  57547

Query  61     TGTGTTTTTCT-TTGAAACAAAC-TTGCTTTGGCGG-TGG-G-CCCAGCCTGCCGCCAGA  115
              ||||||||| | ||||   |||| ||||||||||||  || |    |  || ||||||||
Sbjct  57546  TGTGTTTTTTTATTGATTAAAACTTTGCTTTGGCGGCAGGAGTAAAATTCTACCGCCAGA  57487

Query  116    GGTCTA-AACTTACAACC-AATTTTTTA-TCAACTTGTCACACCAGATT-ATTA---CT-  167
              ||| || ||| || |||| || |||||| |  ||  |||| ||  |||| ||||    | 
Sbjct  57486  GGT-TATAAC-TA-AACCAAACTTTTTATTTTAC-AGTCAAACTTGATTTATTATTTATA  57431

Query  168    -AATAGTCAAAACTTTCAACAACGGATCTCTTGGTTCTCGCATCGATGAAGAACGCAGCG  226
               |||||||||||||||||||||||||||||||||||||||||||||||||||||||||||
Sbjct  57430  AAATAGTCAAAACTTTCAACAACGGATCTCTTGGTTCTCGCATCGATGAAGAACGCAGCG  57371

Query  227    AAATGCGATACGTAATATGAATTGCAGATATTCGTGAATCATCGAATCTTTGAACGCACA  286
              ||||||||||||||||||||||||||||||||||||||||||||||||||||||||||||
Sbjct  57370  AAATGCGATACGTAATATGAATTGCAGATATTCGTGAATCATCGAATCTTTGAACGCACA  57311

Query  287    TTGCGCCCTCTGGTATTCCGGAGGGCATGCCTGTTTGAGCGTCGTTTCTCCCTCAAACCG  346
              ||||||||| |||||||||  |||||||||||||||||||||| ||||||||||||||| 
Sbjct  57310  TTGCGCCCTTTGGTATTCCAAAGGGCATGCCTGTTTGAGCGTCATTTCTCCCTCAAACCC  57251

Query  347    CTGGGTTTGGTGTTGAGCAATACGACTTGGGTTTGCTTGAAAGACGGTA-GTGGTAAGGC  405
              |||||||||||||||||||||||| ||  |||||| |||||||| | || |||| ||  |
Sbjct  57250  CTGGGTTTGGTGTTGAGCAATACG-CTA-GGTTTGTTTGAAAGATGTTACGTGGAAA--C  57195

Query  406    GGGATCGCTTTGACAATGGCTTAGGTCTAACCAAAAACATTGCTTGCGGCGGTAACGTCC  465
                  ||  ||  | |  | ||||||| || ||||||| |  ||||||     ||  | ||
Sbjct  57194  TT--TC--TT--A-AGCGACTTAGGTTTATCCAAAAA-AC-GCTTGCTAT--TAGTGGCC  57146

Query  466    ACCACG-TATATCTTCAAACTTT-GACCTCAAATCAGGTAGGACTACCCGCTGAACTTAA  523
              || ||  ||| | || ||||||| ||||||||||||||||||||||||||||||||||||
Sbjct  57145  ACAACAATATTTTTTTAAACTTTTGACCTCAAATCAGGTAGGACTACCCGCTGAACTTAA  57086

Query  524    GCATATCAATAAGCGGAGGAAAAGAAACCAACAGGGATTGCCTCAGTAGCGGCGAGTGAA  583
              ||||||||||||||||||||||||||||||||||||||||||| ||||||||||||||||
Sbjct  57085  GCATATCAATAAGCGGAGGAAAAGAAACCAACAGGGATTGCCTTAGTAGCGGCGAGTGAA  57026

Query  584    GCGGCAAAAGCTCAAATTTGAAATCTGGCGTCTTTG-GCGTCCGAGTTGTAATTTGAAGA  642
              ||||||||||||||||||||||||||||| |||||  | |||||||||||||||||||||
Sbjct  57025  GCGGCAAAAGCTCAAATTTGAAATCTGGC-TCTTTCAGAGTCCGAGTTGTAATTTGAAGA  56967

Query  643    AGGTATCTTTGGGCCCGGCTCTTGTCTATGTTCCTTGGAACAGGACGTCACAGAGGGTGA  702
              ||||||||||||| | |||||||||||||||| |||||||||| ||||||||||||||||
Sbjct  56966  AGGTATCTTTGGGTCTGGCTCTTGTCTATGTTTCTTGGAACAGAACGTCACAGAGGGTGA  56907

Query  703    GAATCCCGTGCGATGAGATGACCCGGGTCTGTGTAAAGTTCCTTCGACGAGTCGAGTTGT  762
              ||||||||||||||||||||| || || || |||||||||||||||| ||||||||||||
Sbjct  56906  GAATCCCGTGCGATGAGATGATCCAGGCCTATGTAAAGTTCCTTCGAAGAGTCGAGTTGT  56847

Query  763    TTGGGAATGCAGCTCTAAGTGGGTGGTAAATTCCATCTAAAGCTAAATATTGGCGAGAGA  822
              ||||||||||||||||||||||||||||||||||||||||||||||||||||||||||||
Sbjct  56846  TTGGGAATGCAGCTCTAAGTGGGTGGTAAATTCCATCTAAAGCTAAATATTGGCGAGAGA  56787

Query  823    CCGATAGCGAACAAGTACAGTGATGGAAAGATGAAAAGAACTTTGAAAAGAGAGTGAAAA  882
              ||||||||||||||||||||||||||||||||||||||||||||||||||||||||||||
Sbjct  56786  CCGATAGCGAACAAGTACAGTGATGGAAAGATGAAAAGAACTTTGAAAAGAGAGTGAAAA  56727

Query  883    AGTACGTGAAATTGTTGAAAGGGAAGGGCTTGAGATCAGACTTGGTATTTTGCATGCTGC  942
              |||||||||||||||||||||||||||||||||||||||||||||||||||| ||| | |
Sbjct  56726  AGTACGTGAAATTGTTGAAAGGGAAGGGCTTGAGATCAGACTTGGTATTTTGTATGTTAC  56667

Query  943    T-CTCTCGGGGGCGGCCGCTGCGGTTTACCGGGCCAGCATCGGTTTGGAGCGGCAGGATA  1001
              | || | ||||| |||| || | |||||||||||||||||| |||||| |||| |||| |
Sbjct  56666  TTCTTT-GGGGGTGGCCTCTACAGTTTACCGGGCCAGCATCAGTTTGG-GCGGTAGGAGA  56609

Query  1002   ATGGCGGAGGAATGTGGCACGGCTTCTGCTGTGTGTTATAGCCT-CTGACGATACTGCCA  1060
              || |||  ||||||||||||| | || | ||||||||||||||| |  | ||||||||||
Sbjct  56608  ATTGCGATGGAATGTGGCACGACCTCGGTTGTGTGTTATAGCCTTCGTA-GATACTGCCA  56550

Query  1061   GCCTAGACCGAGGACTGCGGTTTTTAACCTAGGATGTTGGCATAATGATCTTAAGTCGCC  1120
              |||||||| |||||||||||||||  ||||||||||||||||||||||||||||||||||
Sbjct  56549  GCCTAGACTGAGGACTGCGGTTTTATACCTAGGATGTTGGCATAATGATCTTAAGTCGCC  56490

Query  1121   CGTCTTGAAACACGGACCAAGGAGTCTAACGTCTATGCGAGTGTTTGGGTGTAAAACCCG  1180
              |||||||||||||||||||||||||||||||||||||||||||||||||||| |||||||
Sbjct  56489  CGTCTTGAAACACGGACCAAGGAGTCTAACGTCTATGCGAGTGTTTGGGTGTTAAACCCG  56430

Query  1181   TACGCGTAATGAAAGTGAACGAAGGTGGGGGCCCATTAGGGTGCACCATCGACCGATCCT  1240
              ||||||||||||||||||||| |||||||||||| |  ||||||||||||||||||||||
Sbjct  56429  TACGCGTAATGAAAGTGAACGTAGGTGGGGGCCCGTATGGGTGCACCATCGACCGATCCT  56370

Query  1241   GATGTGTTCGGATGGATTTGAGTAAGAGCATAGCTGTTGGGACCCGAAAGATGGTGAACT  1300
              ||||| ||||||||||||||||||||||||||||||||||||||||||||||||||||||
Sbjct  56369  GATGTCTTCGGATGGATTTGAGTAAGAGCATAGCTGTTGGGACCCGAAAGATGGTGAACT  56310

Query  1301   ATGCCTGAATAGGGTGAAGCCAGAGGAAACTCTGGTGGAGGCTCGTAGCGGTTCTGACGT  1360
              ||||||||||||||||||||||||||||||||||||||||||||||||||||||||||||
Sbjct  56309  ATGCCTGAATAGGGTGAAGCCAGAGGAAACTCTGGTGGAGGCTCGTAGCGGTTCTGACGT  56250

Query  1361   GCAAATCGATCGTCGAATTTGGGTATAGGGGCGAAAGACTAATCGAACCATCTAGTAGCT  1420
              ||||||||||||||||||||||||||||||||||||||||||||||||||||||||||||
Sbjct  56249  GCAAATCGATCGTCGAATTTGGGTATAGGGGCGAAAGACTAATCGAACCATCTAGTAGCT  56190

Query  1421   GGTTCCTGCCGAAGTTTCCCTCAGGATAGCAGAAGCTCGTATCAGTTTTATGAGGTAAAG  1480
              ||||||||||||||||||||||||||||||||||||||||||||||||||||||||||||
Sbjct  56189  GGTTCCTGCCGAAGTTTCCCTCAGGATAGCAGAAGCTCGTATCAGTTTTATGAGGTAAAG  56130

Query  1481   CGAATGATTAGAAGTCTTGGGGTTGAAATGACCTTAACTTATTCTCAAACTTTAAATATG  1540
              ||||||||||||||||||||||||||||||||||||||||||||||||||||||||||||
Sbjct  56129  CGAATGATTAGAAGTCTTGGGGTTGAAATGACCTTAACTTATTCTCAAACTTTAAATATG  56070

Query  1541   TAAGAAGTCCTTGTTGCTTAATTGAACGTGGACAATTGAATGAAGAGCTTTTAGTGGGCC  1600
              ||||||||||||||||||||||||||||||||||||||||||||||||||||||||||||
Sbjct  56069  TAAGAAGTCCTTGTTGCTTAATTGAACGTGGACAATTGAATGAAGAGCTTTTAGTGGGCC  56010

Query  1601   ATTTTTGGTAAGCAGAACTGGCGATGCGGGATGAACCGAACGTGAAGTTAAAGTGCCGGA  1660
              ||||||||||||||||||||||||||||||||||||||||||||||||||||||||||||
Sbjct  56009  ATTTTTGGTAAGCAGAACTGGCGATGCGGGATGAACCGAACGTGAAGTTAAAGTGCCGGA  55950

Query  1661   ATGCACGCTCATCAGACACCACAAAAGGTGTTAGTTCATCTAGACAGCCGGACGGTGGCC  1720
              ||||||||||||||||||||||||||||||||||||||||||||||||||||||||||||
Sbjct  55949  ATGCACGCTCATCAGACACCACAAAAGGTGTTAGTTCATCTAGACAGCCGGACGGTGGCC  55890

Query  1721   ATGGAAGTCGGAATCCGCTAAGGAGTGTGTAACAACTCACCGGCCGAATGAACTAGCCCT  1780
              ||||||||||||||||||||||||||||||||||||||||||||||||||||||||||||
Sbjct  55889  ATGGAAGTCGGAATCCGCTAAGGAGTGTGTAACAACTCACCGGCCGAATGAACTAGCCCT  55830

Query  1781   GAAAATGGATGGCGCTCAAGCGTGCTACTTATACTTCACCGTGATTGCTG-TTT-TGACG  1838
              |||||||||||||||||||||||||||||||||||||||||||||||||  ||| ||| |
Sbjct  55829  GAAAATGGATGGCGCTCAAGCGTGCTACTTATACTTCACCGTGATTGCTAATTTATGATG  55770

Query  1839   CTTTCACGAGTAGGCAGGCGTGGAGGTCAGTGACGAAGCCTTTGCTGTAAAGCTGGGTCG  1898
              ||||||||||||||||||||||||||||||||| ||||||||||||||||||||||||||
Sbjct  55769  CTTTCACGAGTAGGCAGGCGTGGAGGTCAGTGAAGAAGCCTTTGCTGTAAAGCTGGGTCG  55710

Query  1899   AACGGCCTCTAGTGCAGATCTTGGTGGTAGTAGCAAATATTCAAATGAGAACTTTGAAGA  1958
              ||||||||||||||||||||||||||||||||||||||||||||||||||||||||||||
Sbjct  55709  AACGGCCTCTAGTGCAGATCTTGGTGGTAGTAGCAAATATTCAAATGAGAACTTTGAAGA  55650

Query  1959   CTGAAGTGGGGAAAGGTTCCATGTCAACAGCAGTTGGACATGGGTTAGTCGATCCTAAGA  2018
              ||||||||||||||||||||||||||||||||||||||||||||||||||||||||||||
Sbjct  55649  CTGAAGTGGGGAAAGGTTCCATGTCAACAGCAGTTGGACATGGGTTAGTCGATCCTAAGA  55590

Query  2019   GATGGGGAAGCTCCGTTTCAACGTGCTTGATTTTTCAGGCCAGCCATCGAAAGGGAATCC  2078
              ||||||||||||||||||||| | ||||||||||||| |||  |||||||||||||||||
Sbjct  55589  GATGGGGAAGCTCCGTTTCAAAGCGCTTGATTTTTCAAGCCTACCATCGAAAGGGAATCC  55530

Query  2079   GGTTAAAATTCCGGAACTTGGATATGGATTCTTCACGGCAACGTAACTGAATGTGGAGAC  2138
              |||||||||||||||||||||||||||||||||||||| |||||||||||||||||||||
Sbjct  55529  GGTTAAAATTCCGGAACTTGGATATGGATTCTTCACGGTAACGTAACTGAATGTGGAGAC  55470

Query  2139   GTCGGCGTGAGCCCTGGGAGGAGTTATCTTTTCTTCTTAACAGCTTATCACCCTGGAATT  2198
              |||||| |||||||| ||||||||||||||||||||||||||||||||||||||||||||
Sbjct  55469  GTCGGCATGAGCCCTAGGAGGAGTTATCTTTTCTTCTTAACAGCTTATCACCCTGGAATT  55410

Query  2199   GGTTTATCCGGAGATGGGGTCTTATGGCTGGAAGAGCGCGGTAATTTTGCCGCGTCCGGT  2258
              |||||||||||||||||||||||||||||||||||||||||||||||||||||||| |||
Sbjct  55409  GGTTTATCCGGAGATGGGGTCTTATGGCTGGAAGAGCGCGGTAATTTTGCCGCGTCTGGT  55350

Query  2259   GCGCTTACGACGGTCCTTGAAAATCCACAGGAAGGAATAGTTTTCATGCCAAGTCGTACT  2318
              ||||| | ||||||||||||||||||||||||||||||||||||||||||||||||||||
Sbjct  55349  GCGCTCATGACGGTCCTTGAAAATCCACAGGAAGGAATAGTTTTCATGCCAAGTCGTACT  55290

Query  2319   CATAACCGCAGCAGGTCTCCAAGGTTAACAGCCTCTAGTTGATAGAATAATGTAGATAAG  2378
              |||||||||||||||||||| |||||||||||||||||||||||||||||||||||||||
Sbjct  55289  CATAACCGCAGCAGGTCTCCTAGGTTAACAGCCTCTAGTTGATAGAATAATGTAGATAAG  55230

Query  2379   GGAAGTCGGCAAAATAGATCCGTAACTTCGGGATAAGGATTGGCTCTAAGGATCGGGTGT  2438
              ||||||||||||||||||||||||||||||||||||||||||||||||||||||||||||
Sbjct  55229  GGAAGTCGGCAAAATAGATCCGTAACTTCGGGATAAGGATTGGCTCTAAGGATCGGGTGT  55170

Query  2439   CTTGGGCCTTGTGTAGACGCGGCGGTGACTGTTGGCGGGCTGTTTCACGACGGACTGCTG  2498
               ||||||||||||||||||||| |||||||| |||||||||||||   ||||||||||||
Sbjct  55169  TTTGGGCCTTGTGTAGACGCGGTGGTGACTGATGGCGGGCTGTTTTCGGACGGACTGCTG  55110

Query  2499   GTGGATGCTGCTGTAGACACGCTTGGTAGGTCTTTATGGCCGTCCGGGGCACGTTTAACG  2558
                ||| || ||||||||||||||||||||||  || || |||||||||||||| ||||||
Sbjct  55109  CCGGACGCCGCTGTAGACACGCTTGGTAGGTTCTTGTGACCGTCCGGGGCACGCTTAACG  55050

Query  2559   ATCAACTTAGAACTGGTACGGACAAGGGGAAT  2590
              ||||||||||||||||||||||||||||||||
Sbjct  55049  ATCAACTTAGAACTGGTACGGACAAGGGGAAT  55018


 Score = 3873 bits (2097),  Expect = 0.0
 Identities = 2447/2611 (94%), Gaps = 44/2611 (2%)
 Strand=Plus/Minus

Query  1      CAAGGTTTCCGTAGGTGAACCTGCGGAAGGATCATTACTGATTTGCTTAATTGCACCACA  60
              ||||||||||||||||||||||||||||||||||||||||||||||||||||||||||||
Sbjct  67923  CAAGGTTTCCGTAGGTGAACCTGCGGAAGGATCATTACTGATTTGCTTAATTGCACCACA  67864

Query  61     TGTGTTTTTCTTTGAAACAAAC-TTGCTTTGGCGG-TGG-G-CCCAGCCTGCCGCCAGAG  116
              |||||||||  ||||   |||| ||||||||||||  || |    |  || |||||||||
Sbjct  67863  TGTGTTTTTTATTGATTAAAACTTTGCTTTGGCGGCAGGAGTAAAATTCTACCGCCAGAG  67804

Query  117    GTCTA-AACTTACAACC-AATTTTTTA-TCAACTTGTCACACCAGATT-ATTA---CT--  167
              || || ||| || |||| || |||||| |  ||  |||| ||  |||| ||||    |  
Sbjct  67803  GT-TATAAC-TA-AACCAAACTTTTTATTTTAC-AGTCAAACTTGATTTATTATTTATAA  67748

Query  168    AATAGTCAAAACTTTCAACAACGGATCTCTTGGTTCTCGCATCGATGAAGAACGCAGCGA  227
              ||||||||||||||||||||||||||||||||||||||||||||||||||||||||||||
Sbjct  67747  AATAGTCAAAACTTTCAACAACGGATCTCTTGGTTCTCGCATCGATGAAGAACGCAGCGA  67688

Query  228    AATGCGATACGTAATATGAATTGCAGATATTCGTGAATCATCGAATCTTTGAACGCACAT  287
              ||||||||||||||||||||||||||||||||||||||||||||||||||||||||||||
Sbjct  67687  AATGCGATACGTAATATGAATTGCAGATATTCGTGAATCATCGAATCTTTGAACGCACAT  67628

Query  288    TGCGCCCTCTGGTATTCCGGAGGGCATGCCTGTTTGAGCGTCGTTTCTCCCTCAAACCGC  347
              |||||||| |||||||||  |||||||||||||||||||||| ||||||||||||||| |
Sbjct  67627  TGCGCCCTTTGGTATTCCAAAGGGCATGCCTGTTTGAGCGTCATTTCTCCCTCAAACCCC  67568

Query  348    TGGGTTTGGTGTTGAGCAATACGACTTGGGTTTGCTTGAAAGACGGTA-GTGGTAAGGCG  406
              ||||||||||||||||||||||| ||  |||||| |||||||| | || |||| ||  | 
Sbjct  67567  TGGGTTTGGTGTTGAGCAATACG-CTA-GGTTTGTTTGAAAGATGTTACGTGGAAA--CT  67512

Query  407    GGATCGCTTTGACAATGGCTTAGGTCTAACCAAAAACATTGCTTGCGGCGGTAACGTCCA  466
                 ||  ||  | |  | ||||||| || ||||||| |  ||||||     ||  | |||
Sbjct  67511  T--TC--TT--A-AGCGACTTAGGTTTATCCAAAAA-AC-GCTTGCTAT--TAGTGGCCA  67463

Query  467    CCACG-TATATCTTCAAACTTT-GACCTCAAATCAGGTAGGACTACCCGCTGAACTTAAG  524
              | ||  ||| | || ||||||| |||||||||||||||||||||||||||||||||||||
Sbjct  67462  CAACAATATTTTTTTAAACTTTTGACCTCAAATCAGGTAGGACTACCCGCTGAACTTAAG  67403

Query  525    CATATCAATAAGCGGAGGAAAAGAAACCAACAGGGATTGCCTCAGTAGCGGCGAGTGAAG  584
              |||||||||||||||||||||||||||||||||||||||||| |||||||||||||||||
Sbjct  67402  CATATCAATAAGCGGAGGAAAAGAAACCAACAGGGATTGCCTTAGTAGCGGCGAGTGAAG  67343

Query  585    CGGCAAAAGCTCAAATTTGAAATCTGGCGTCTTTG-GCGTCCGAGTTGTAATTTGAAGAA  643
              |||||||||||||||||||||||||||| |||||  | ||||||||||||||||||||||
Sbjct  67342  CGGCAAAAGCTCAAATTTGAAATCTGGC-TCTTTCAGAGTCCGAGTTGTAATTTGAAGAA  67284

Query  644    GGTATCTTTGGGCCCGGCTCTTGTCTATGTTCCTTGGAACAGGACGTCACAGAGGGTGAG  703
              |||||||||||| | |||||||||||||||| |||||||||| |||||||||||||||||
Sbjct  67283  GGTATCTTTGGGTCTGGCTCTTGTCTATGTTTCTTGGAACAGAACGTCACAGAGGGTGAG  67224

Query  704    AATCCCGTGCGATGAGATGACCCGGGTCTGTGTAAAGTTCCTTCGACGAGTCGAGTTGTT  763
              |||||||||||||||||||| || || || |||||||||||||||| |||||||||||||
Sbjct  67223  AATCCCGTGCGATGAGATGATCCAGGCCTATGTAAAGTTCCTTCGAAGAGTCGAGTTGTT  67164

Query  764    TGGGAATGCAGCTCTAAGTGGGTGGTAAATTCCATCTAAAGCTAAATATTGGCGAGAGAC  823
              ||||||||||||||||||||||||||||||||||||||||||||||||||||||||||||
Sbjct  67163  TGGGAATGCAGCTCTAAGTGGGTGGTAAATTCCATCTAAAGCTAAATATTGGCGAGAGAC  67104

Query  824    CGATAGCGAACAAGTACAGTGATGGAAAGATGAAAAGAACTTTGAAAAGAGAGTGAAAAA  883
              ||||||||||||||||||||||||||||||||||||||||||||||||||||||||||||
Sbjct  67103  CGATAGCGAACAAGTACAGTGATGGAAAGATGAAAAGAACTTTGAAAAGAGAGTGAAAAA  67044

Query  884    GTACGTGAAATTGTTGAAAGGGAAGGGCTTGAGATCAGACTTGGTATTTTGCATGCTGCT  943
              ||||||||||||||||||||||||||||||||||||||||||||||||||| ||| | ||
Sbjct  67043  GTACGTGAAATTGTTGAAAGGGAAGGGCTTGAGATCAGACTTGGTATTTTGTATGTTACT  66984

Query  944    -CTCTCGGGGGCGGCCGCTGCGGTTTACCGGGCCAGCATCGGTTTGGAGCGGCAGGATAA  1002
               || | ||||| |||| || | |||||||||||||||||| |||||| |||| |||| ||
Sbjct  66983  TCTTT-GGGGGTGGCCTCTACAGTTTACCGGGCCAGCATCAGTTTGG-GCGGTAGGAGAA  66926

Query  1003   TGGCGGAGGAATGTGGCACGGCTTCTGCTGTGTGTTATAGCCT-CTGACGATACTGCCAG  1061
              | |||  ||||||||||||| | || | ||||||||||||||| |  | |||||||||||
Sbjct  66925  TTGCGATGGAATGTGGCACGACCTCGGTTGTGTGTTATAGCCTTCGTA-GATACTGCCAG  66867

Query  1062   CCTAGACCGAGGACTGCGGTTTTTAACCTAGGATGTTGGCATAATGATCTTAAGTCGCCC  1121
              ||||||| |||||||||||||||  |||||||||||||||||||||||||||||||||||
Sbjct  66866  CCTAGACTGAGGACTGCGGTTTTATACCTAGGATGTTGGCATAATGATCTTAAGTCGCCC  66807

Query  1122   GTCTTGAAACACGGACCAAGGAGTCTAACGTCTATGCGAGTGTTTGGGTGTAAAACCCGT  1181
              ||||||||||||||||||||||||||||||||||||||||||||||||||| ||||||||
Sbjct  66806  GTCTTGAAACACGGACCAAGGAGTCTAACGTCTATGCGAGTGTTTGGGTGTTAAACCCGT  66747

Query  1182   ACGCGTAATGAAAGTGAACGAAGGTGGGGGCCCATTAGGGTGCACCATCGACCGATCCTG  1241
              |||||||||||||||||||| |||||||||||| |  |||||||||||||||||||||||
Sbjct  66746  ACGCGTAATGAAAGTGAACGTAGGTGGGGGCCCGTATGGGTGCACCATCGACCGATCCTG  66687

Query  1242   ATGTGTTCGGATGGATTTGAGTAAGAGCATAGCTGTTGGGACCCGAAAGATGGTGAACTA  1301
              |||| |||||||||||||||||||||||||||||||||||||||||||||||||||||||
Sbjct  66686  ATGTCTTCGGATGGATTTGAGTAAGAGCATAGCTGTTGGGACCCGAAAGATGGTGAACTA  66627

Query  1302   TGCCTGAATAGGGTGAAGCCAGAGGAAACTCTGGTGGAGGCTCGTAGCGGTTCTGACGTG  1361
              ||||||||||||||||||||||||||||||||||||||||||||||||||||||||||||
Sbjct  66626  TGCCTGAATAGGGTGAAGCCAGAGGAAACTCTGGTGGAGGCTCGTAGCGGTTCTGACGTG  66567

Query  1362   CAAATCGATCGTCGAATTTGGGTATAGGGGCGAAAGACTAATCGAACCATCTAGTAGCTG  1421
              ||||||||||||||||||||||||||||||||||||||||||||||||||||||||||||
Sbjct  66566  CAAATCGATCGTCGAATTTGGGTATAGGGGCGAAAGACTAATCGAACCATCTAGTAGCTG  66507

Query  1422   GTTCCTGCCGAAGTTTCCCTCAGGATAGCAGAAGCTCGTATCAGTTTTATGAGGTAAAGC  1481
              ||||||||||||||||||||||||||||||||||||||||||||||||||||||||||||
Sbjct  66506  GTTCCTGCCGAAGTTTCCCTCAGGATAGCAGAAGCTCGTATCAGTTTTATGAGGTAAAGC  66447
[truncated: 4,883,432 more chars]
