# Supplementary material for: Using nanopore sequencing to identify fungi from clinical samples with high phylogenetic resolution
Source: Sci Rep. 2023 Jun 16;13:9785. doi: 10.1038/s41598-023-37016-0 (PMC10275880; doi:10.1038/s41598-023-37016-0)
Supplement: Supplementary file 1 — Supplementary Information. [file 41598_2023_37016_MOESM1_ESM.zip › Supplementary_Information/Supplementary_Data/Data_S5_Mock_blast/results/Mock_RGN2_4_fmt0.txt]

BLASTN 2.13.0+


Reference: Zheng Zhang, Scott Schwartz, Lukas Wagner, and Webb
Miller (2000), "A greedy algorithm for aligning DNA sequences", J
Comput Biol 2000; 7(1-2):203-14.


Database: all.fna
           16,976,359 sequences; 173,045,930,078 total letters


Query= ITS4_4

Length=542
                                                                      Score     E
Sequences producing significant alignments:                          (Bits)  Value

AE017342.1 Cryptococcus neoformans var. neoformans JEC21 chromoso...  985     0.0   
CP025762.1 Cryptococcus gattii VGII R265 chromosome 4                 985     0.0   
VHDQ01000015.1 Cryptococcus cf. gattii strain MF34 chromosome 14 ...  985     0.0   
NC_006684.1 Cryptococcus neoformans var. neoformans JEC21 chromos...  985     0.0   
PJQL01004345.1 Rhizopus azygosporus strain CBS 357.93 scaffold_43...  979     0.0   
VHDQ01000014.1 Cryptococcus cf. gattii strain MF34 chromosome 14 ...  977     0.0   
SSXJ01000371.1 Cryptococcus neoformans AD hybrid strain CBS 132 t...  977     0.0   
CP000287.1 Cryptococcus gattii WM276 chromosome B, complete sequence  974     0.0   
NC_014939.1 Cryptococcus gattii WM276 chromosome B, complete sequ...  974     0.0   
SSXJ01000381.1 Cryptococcus neoformans AD hybrid strain CBS 132 t...  972     0.0   
KI669491.1 Kwoniella mangroviensis CBS 8507 unplaced genomic scaf...  913     0.0   
NW_017566921.1 Kwoniella mangroviensis CBS 8507 unplaced genomic ...  913     0.0   
CM016937.1 Cryptococcus sp. DSM 27421 chromosome 9, whole genome ...  876     0.0   
JANBXI010000027.1 Cryptococcus sp. VH57_BW 27, whole genome shotg...  763     0.0   
NQVO01000100.1 Kwoniella shandongensis strain CBS 12478 scaffold0...  508     5e-140
NW_022474172.1 Kwoniella shandongensis strain CBS 12478 chromosom...  508     5e-140
JAMYHQ010001361.1 Apiotrichum sp. M3315A-1 ctg_1361, whole genome...  335     1e-87 
JAMYHN010000191.1 Apiotrichum sp. PDH3304B ctg_191, whole genome ...  335     1e-87 
JAMYHM010000230.1 Apiotrichum sp. PA4207 ctg_230, whole genome sh...  335     1e-87 
JAIGNX010000036.1 Cutaneotrichosporon dermatis strain NICC30027 S...  335     1e-87 
JAIGNX010000006.1 Cutaneotrichosporon dermatis strain NICC30027 S...  335     1e-87 
JAMYHP010000150.1 Apiotrichum sp. Y4201-1 ctg_150, whole genome s...  335     1e-87 
JAMYHS010001152.1 Apiotrichum sp. Y3305A ctg_1152, whole genome s...  335     1e-87 
JAMYHR010000054.1 Apiotrichum sp. PL3309B ctg_54, whole genome sh...  335     1e-87 
JAMYHO010000241.1 Apiotrichum sp. PL3306B ctg_241, whole genome s...  335     1e-87 
BEDZ01000082.1 Cutaneotrichosporon cyanovorans DNA, scaffold: sca...  333     3e-87 
JAMALN010001036.1 Cutaneotrichosporon sp. PK4640 ctg_1036, whole ...  333     3e-87 
JAMYHH010000682.1 Pichia sp. F1605B ctg_682, whole genome shotgun...  333     3e-87 
JAMALM010001433.1 Cutaneotrichosporon sp. P10-008 ctg_1433, whole...  333     3e-87 
JALAIP010002631.1 Caloplaca aegaea isolate LIQ143CAAG scaffold_26...  331     1e-86 
NBSH01000033.1 Kockovaella imperatae strain NRRL Y-17943 BD324sca...  331     1e-86 
NBSH01000032.1 Kockovaella imperatae strain NRRL Y-17943 BD324sca...  331     1e-86 
NW_019028973.1 Kockovaella imperatae strain NRRL Y-17943 chromoso...  331     1e-86 
NW_019028972.1 Kockovaella imperatae strain NRRL Y-17943 chromoso...  331     1e-86 
BEDY01000008.1 Vanrija fragicola DNA, scaffold: scaffold_8, strai...  329     5e-86 
JAMRJJ010000019.1 Dioszegia hungarica strain Y1 Contig5, whole ge...  326     6e-85 
BEDW01000020.1 Cutaneotrichosporon arboriformis DNA, scaffold: sc...  324     2e-84 
JAMRJJ010000013.1 Dioszegia hungarica strain Y1 Contig24, whole g...  322     8e-84 
JAMRJJ010000020.1 Dioszegia hungarica strain Y1 Contig23, whole g...  320     3e-83 
JAMRJJ010000007.1 Dioszegia hungarica strain Y1 Contig22, whole g...  320     3e-83 
JAMRJJ010000023.1 Dioszegia hungarica strain Y1 Contig21, whole g...  320     3e-83 
JAMRJJ010000024.1 Dioszegia hungarica strain Y1 Contig20, whole g...  320     3e-83 
JAMRJJ010000004.1 Dioszegia hungarica strain Y1 Contig19, whole g...  320     3e-83 
JAMALP010000010.1 Cutaneotrichosporon sp. PT3311B ctg_10, whole g...  318     1e-82 
JAMALO010000017.1 Cutaneotrichosporon sp. PA3318 ctg_17, whole ge...  318     1e-82 
JALAIM010001695.1 Xanthoria sp. 1 TBL-2021 isolate LIQ80XSP scaff...  318     1e-82 
JAMALS010000003.1 Pascua sp. PK3308B-1 ctg_3, whole genome shotgu...  309     6e-80 
JAMFRD010000198.1 Pascua sp. PH4015B ctg_199, whole genome shotgu...  309     6e-80 
JAMALR010000011.1 Pascua sp. PH3313A ctg_11, whole genome shotgun...  309     6e-80 
JAMALQ010000137.1 Pascua sp. PH3615 ctg_137, whole genome shotgun...  309     6e-80 
JAMFRE010000187.1 Pascua sp. PL2904B ctg_187, whole genome shotgu...  309     6e-80 
JAMRJJ010000016.1 Dioszegia hungarica strain Y1 Contig9, whole ge...  307     2e-79 
JAMYHL010000155.1 Apiotrichum sp. Y4204 ctg_155, whole genome sho...  305     8e-79 
JAMAMB010000006.1 Trichosporonaceae sp. PL3408A ctg_6, whole geno...  305     8e-79 
JAMAMA010000005.1 Trichosporonaceae sp. PDH3307A ctg_5, whole gen...  305     8e-79 
JAIFAB010000018.1 Filobasidium floriforme strain CBS 6241 HD553sc...  300     4e-77 
NW_025763639.1 Filobasidium floriforme strain CBS 6241 chromosome...  300     4e-77 
JAAAXZ010000726.1 Podosphaera xanthii isolate Wanju2017 POXAN0074...  298     1e-76 
JALJEG010000101.1 Apiotrichum siamense strain L8in5 NODE_101_leng...  294     2e-75 
JAKLMH010000020.1 Fungal sp. FJII-L8-SW-PAB2 NODE_20_length_44271...  294     2e-75 
RSCD01000041.1 Saitozyma podzolica strain DSM 27192 scaffold_41, ...  294     2e-75 
RSCD01000010.1 Saitozyma podzolica strain DSM 27192 scaffold_10, ...  294     2e-75 
JAKLLX010000014.1 Fungal sp. FJI-L2-BK-P3 NODE_14_length_362002_c...  292     6e-75 
RSCE01000026.1 Apiotrichum porosum strain DSM 27194 scaffold_26, ...  292     6e-75 
RSCE01000022.1 Apiotrichum porosum strain DSM 27194 scaffold_22, ...  292     6e-75 
NW_021167133.1 Apiotrichum porosum strain DSM 27194 chromosome Un...  292     6e-75 
NW_021167129.1 Apiotrichum porosum strain DSM 27194 chromosome Un...  292     6e-75 
PQXP01000239.1 Apiotrichum akiyoshidainum strain HP2023 Contig964...  291     2e-74 
PQXP01000591.1 Apiotrichum akiyoshidainum strain HP2023 Contig143...  291     2e-74 
PQXP01001050.1 Apiotrichum akiyoshidainum strain HP2023 Contig122...  291     2e-74 
PQXP01001035.1 Apiotrichum akiyoshidainum strain HP2023 Contig111...  291     2e-74 
PQXP01001036.1 Apiotrichum akiyoshidainum strain HP2023 Contig111...  291     2e-74 
JAMYHU010000003.1 Trichosporon sp. P6006 ctg_3, whole genome shot...  291     2e-74 
JAMYHV010000178.1 Trichosporon sp. PG3703 ctg_178, whole genome s...  291     2e-74 
JAMYHW010000003.1 Trichosporon sp. LN7006B ctg_3, whole genome sh...  291     2e-74 
JADPYG010000089.1 Vishniacozyma victoriae isolate T18_1_22C Conti...  289     8e-74 
JADPYF010000119.1 Tetracladium sp. T11_2_10C Contig_119, whole ge...  289     8e-74 
JAFREE010000465.1 Hymenochaete sp. R1 scaffold465, whole genome s...  287     3e-73 
JAKFAO010000004.1 Naematelia aurantialba strain NX-20 Contig4, wh...  285     1e-72 
BEDX01000012.1 Cutaneotrichosporon daszewskae DNA, scaffold: scaf...  285     1e-72 
JAMALZ010000002.1 Trichosporon sp. PB005A ctg_2, whole genome sho...  285     1e-72 
MCFC01000139.1 Naematelia encephala strain 68-887.2 BCR39scaffold...  279     5e-71 
QPMP01000167.1 Colletotrichum tropicale strain CgS9275 KSG_CgS927...  279     5e-71 
JANEWO010000736.1 Tausonia pullulans strain CRUB 1754 NODE_736_le...  279     5e-71 
JADCQV010000005.1 Mrakiaceae sp. VS III B KN 2 VS-III-B-KN-2_cont...  279     5e-71 
JH977602.1 Trichosporon asahii var. asahii CBS 2479 unplaced geno...  279     5e-71 
JAACJN010000816.1 Collybiopsis confluens strain CBS 406.79 000819...  279     5e-71 
JAACJN010000707.1 Collybiopsis confluens strain CBS 406.79 000708...  279     5e-71 
JAACJN010000650.1 Collybiopsis confluens strain CBS 406.79 000638...  279     5e-71 
JAACJN010000536.1 Collybiopsis confluens strain CBS 406.79 000530...  279     5e-71 
NW_014040855.1 Trichosporon asahii var. asahii CBS 2479 unplaced ...  279     5e-71 
QKWK01000021.1 Vanrija humicola strain CBS 4282 CBS4282_scaffold2...  278     2e-70 
JAMALH010000007.1 Filobasidiaceae sp. PG3902-1 ctg_7, whole genom...  274     2e-69 
BEWF01000223.1 Pleurotus salmoneostramineus N60 DNA, contig: cont...  274     2e-69 
JAMALI010000176.1 Filobasidiaceae sp. PT2105A ctg_176, whole geno...  274     2e-69 
QVIE01003276.1 Panellus pusillus isolate LMB36 tig00003974, whole...  274     2e-69 
QVIE01003405.1 Panellus pusillus isolate LMB36 tig00002754, whole...  274     2e-69 
QVIE01003140.1 Panellus pusillus isolate LMB36 tig00002169, whole...  274     2e-69 
JAAZQA010000020.1 Naganishia sp. IF7SW-B1 scaffold38_cov416, whol...  272     8e-69 
QCWT01000098.1 Pleurotus tuoliensis strain JKBL130LB Contig_99, w...  270     3e-68 
QCWT01000106.1 Pleurotus tuoliensis strain JKBL130LB Contig_107, ...  270     3e-68 
RCHG01003737.1 Mycena citricolor strain CBS 193.57 8214_5M_rep_c3...  270     3e-68 
JAHXHD010001605.1 Papiliotrema terrestris strain LS28 unplaced-10...  270     3e-68 
QCWS01000004.1 Pleurotus eryngii strain JKXB130DA Contig_4, whole...  270     3e-68 
QCWS01000124.1 Pleurotus eryngii strain JKXB130DA Contig_124, who...  270     3e-68 
JAKRRZ010004716.1 Podosphaera aphanis isolate DRCT72020 contig_47...  268     1e-67 
SJKF01000009.1 Pleurotus pulmonarius strain PM_ss5 scaffold_9, wh...  267     4e-67 
PQXP01000946.1 Apiotrichum akiyoshidainum strain HP2023 Contig121...  267     4e-67 
JANIBP010000029.1 Rhodotorula sphaerocarpa strain GDMCC 60679 sca...  267     4e-67 
WIQG01001237.1 Mycena galopus ATCC 62051 K438scaffold_1237, whole...  267     4e-67 
WIQG01001125.1 Mycena galopus ATCC 62051 K438scaffold_1125, whole...  267     4e-67 
WIQG01001076.1 Mycena galopus ATCC 62051 K438scaffold_1076, whole...  267     4e-67 
BRDD01000307.1 Tremella fuciformis NBRC 9317 DNA, KCNB80TF.307, w...  267     4e-67 
VTPW01000021.1 Amauroderma rugosum strain ACCC 51706 ctg21, whole...  267     4e-67 
VTPW01000019.1 Amauroderma rugosum strain ACCC 51706 ctg19, whole...  267     4e-67 
VTPW01000013.1 Amauroderma rugosum strain ACCC 51706 ctg13, whole...  267     4e-67 
JACETU010000006.1 Pleurotus ostreatus strain PC9 scaffold_6, whol...  267     4e-67 
JACAZF010000026.1 Mycena indigotica strain 171206Taipei Mind.scaf...  267     4e-67 
JACAZF010000004.1 Mycena indigotica strain 171206Taipei Mind.scaf...  267     4e-67 
NW_023503025.1 Mycena indigotica strain 171206Taipei chromosome U...  267     4e-67 
NW_023503003.1 Mycena indigotica strain 171206Taipei chromosome U...  267     4e-67 
NW_023503161.1 Pleurotus ostreatus strain PC9 chromosome Unknown ...  267     4e-67 
JADNRY010001170.1 Rhodocollybia butyracea strain AH 40177 BDP27sc...  265     1e-66 
QFED01004345.1 Coprinus comatus strain MG80 scaffold8026_cov31743...  265     1e-66 
JH718066.1 Fomitiporia mediterranea MF3/22 unplaced genomic scaff...  265     1e-66 
NW_006760485.1 Fomitiporia mediterranea MF3/22 unplaced genomic s...  265     1e-66 
DS547248.1 Laccaria bicolor S238N-H82 LACBIscaffold_170 genomic s...  263     5e-66 
DS547321.1 Laccaria bicolor S238N-H82 LACBIscaffold_246 genomic s...  263     5e-66 
DS547340.1 Laccaria bicolor S238N-H82 LACBIscaffold_265 genomic s...  263     5e-66 
ML769845.1 Gymnopus androsaceus JB14 unplaced genomic scaffold BT...  263     5e-66 
JACAZH010000105.1 Mycena sanguinolenta strain 160909Yilan Msan.sc...  263     5e-66 
JACAZH010000078.1 Mycena sanguinolenta strain 160909Yilan Msan.sc...  263     5e-66 
JACAZH010000065.1 Mycena sanguinolenta strain 160909Yilan Msan.sc...  263     5e-66 
QBLA01000380.1 Pleurotus floridanus strain CCMSSC00406 scaffold_3...  263     5e-66 
PQXP01000592.1 Apiotrichum akiyoshidainum strain HP2023 Contig268...  263     5e-66 
LOEC01000834.1 Mrakia psychrophila strain NN053900 MPSYg834, whol...  263     5e-66 
JACFYU010000049.1 Pleurotus tuber-regium strain ACCC 50657-18 con...  263     5e-66 
CAUG01000137.1 Cryptococcus flavescens NRRL Y-50378 WGS project C...  263     5e-66 
SOZI01000280.1 Rhodotorula diobovata strain UCD-FST 08-225 DMC30s...  263     5e-66 
QLPO01000267.1 Stropharia rugosoannulata strain MG69 scaffold313_...  263     5e-66 
JABWDW010000015.1 Lentinula edodes strain Le(Bin) 0899 ss11 C8R40...  263     5e-66 
JABWDW010000112.1 Lentinula edodes strain Le(Bin) 0899 ss11 C8R40...  263     5e-66 
BHFW01000088.1 Pleurotus citrinopileatus HfpriPC05-1-Y1 DNA, unit...  263     5e-66 
BHFW01000070.1 Pleurotus citrinopileatus HfpriPC05-1-Y1 DNA, unit...  263     5e-66 
BHFW01000058.1 Pleurotus citrinopileatus HfpriPC05-1-Y1 DNA, unit...  263     5e-66 
BHFW01000053.1 Pleurotus citrinopileatus HfpriPC05-1-Y1 DNA, unit...  263     5e-66 
BHFW01000035.1 Pleurotus citrinopileatus HfpriPC05-1-Y1 DNA, unit...  263     5e-66 
BHFW01000033.1 Pleurotus citrinopileatus HfpriPC05-1-Y1 DNA, unit...  263     5e-66 
BHFW01000020.1 Pleurotus citrinopileatus HfpriPC05-1-Y1 DNA, unit...  263     5e-66 
BHFW01000006.1 Pleurotus citrinopileatus HfpriPC05-1-Y1 DNA, unit...  263     5e-66 
BRON01000014.1 Mrakia gelida MGH-2 DNA, scaffold_14, whole genome...  263     5e-66 
BBPU01000016.1 Mrakia blollopis SK-4 DNA, contig: SK4n2002, whole...  263     5e-66 
BBPU01000017.1 Mrakia blollopis SK-4 DNA, contig: SK4n2003, whole...  263     5e-66 
BBPU01000018.1 Mrakia blollopis SK-4 DNA, contig: SK4n2004, whole...  263     5e-66 
BBPU01000019.1 Mrakia blollopis SK-4 DNA, contig: SK4n2005, whole...  263     5e-66 
BBPU01000021.1 Mrakia blollopis SK-4 DNA, contig: SK4n2007, whole...  263     5e-66 
BBPU01000022.1 Mrakia blollopis SK-4 DNA, contig: SK4n2008, whole...  263     5e-66 
BBPU01000024.1 Mrakia blollopis SK-4 DNA, contig: SK4n2010, whole...  263     5e-66 
BBPU01000025.1 Mrakia blollopis SK-4 DNA, contig: SK4n2011, whole...  263     5e-66 
BBPU01000026.1 Mrakia blollopis SK-4 DNA, contig: SK4n2012, whole...  263     5e-66 
BBPU01000027.1 Mrakia blollopis SK-4 DNA, contig: SK4n2013, whole...  263     5e-66 
BBPU01000028.1 Mrakia blollopis SK-4 DNA, contig: SK4n2014, whole...  263     5e-66 
BBPU01000029.1 Mrakia blollopis SK-4 DNA, contig: SK4n2015, whole...  263     5e-66 
BBPU01000030.1 Mrakia blollopis SK-4 DNA, contig: SK4n2016, whole...  263     5e-66 
BBPU01000032.1 Mrakia blollopis SK-4 DNA, contig: SK4n2018, whole...  263     5e-66 
BBPU01000033.1 Mrakia blollopis SK-4 DNA, contig: SK4n2019, whole...  263     5e-66 
BBPU01000034.1 Mrakia blollopis SK-4 DNA, contig: SK4n2020, whole...  263     5e-66 
BBPU01000035.1 Mrakia blollopis SK-4 DNA, contig: SK4n2021, whole...  263     5e-66 
BBPU01000037.1 Mrakia blollopis SK-4 DNA, contig: SK4n2023, whole...  263     5e-66 
BBPU01000038.1 Mrakia blollopis SK-4 DNA, contig: SK4n2024, whole...  263     5e-66 
BBPU01000039.1 Mrakia blollopis SK-4 DNA, contig: SK4n2025, whole...  263     5e-66 
BBPU01000040.1 Mrakia blollopis SK-4 DNA, contig: SK4n2026, whole...  263     5e-66 
BBPU01000041.1 Mrakia blollopis SK-4 DNA, contig: SK4n2027, whole...  263     5e-66 
BBPU01000042.1 Mrakia blollopis SK-4 DNA, contig: SK4n2028, whole...  263     5e-66 
BBPU01000043.1 Mrakia blollopis SK-4 DNA, contig: SK4n2029, whole...  263     5e-66 
BBPU01000044.1 Mrakia blollopis SK-4 DNA, contig: SK4n2030, whole...  263     5e-66 
BBPU01000045.1 Mrakia blollopis SK-4 DNA, contig: SK4n2031, whole...  263     5e-66 
BBPU01000048.1 Mrakia blollopis SK-4 DNA, contig: SK4n2034, whole...  263     5e-66 
BBPU01000049.1 Mrakia blollopis SK-4 DNA, contig: SK4n2035, whole...  263     5e-66 
JAKOPK010001092.1 Coniferiporia weirii strain 30910 NODE_1092_len...  263     5e-66 
NW_025764321.1 Lentinula edodes strain Le(Bin) 0899 ss11 chromoso...  263     5e-66 
NW_025764418.1 Lentinula edodes strain Le(Bin) 0899 ss11 chromoso...  263     5e-66 
NW_001890029.1 Laccaria bicolor S238N-H82 LACBIscaffold_170, whol...  263     5e-66 
NW_001890102.1 Laccaria bicolor S238N-H82 LACBIscaffold_246, whol...  263     5e-66 
NW_001890121.1 Laccaria bicolor S238N-H82 LACBIscaffold_265, whol...  263     5e-66 
BRDC01000066.1 Tremella yokohamensis NBRC 100148 DNA, KCNB35TY.66...  261     2e-65 
JACAZH010000003.1 Mycena sanguinolenta strain 160909Yilan Msan.sc...  261     2e-65 
JANIBP010000032.1 Rhodotorula sphaerocarpa strain GDMCC 60679 sca...  261     2e-65 
JANIBP010000022.1 Rhodotorula sphaerocarpa strain GDMCC 60679 sca...  261     2e-65 
JANIBP010000011.1 Rhodotorula sphaerocarpa strain GDMCC 60679 sca...  261     2e-65 
QOWL01015747.1 Cantharellus cibarius strain MG75 scaffold32580_co...  261     2e-65 
WIQG01001221.1 Mycena galopus ATCC 62051 K438scaffold_1221, whole...  261     2e-65 
CP086717.1 Vanrija pseudolonga isolate DUCC4014 chromosome 4          261     2e-65 
QVIE01003318.1 Panellus pusillus isolate LMB36 tig00014903, whole...  261     2e-65 
QLPD01003931.1 Hymenopellis chiangmaiae strain MG56 scaffold5007_...  259     6e-65 
JAIWYR010000084.1 Armillaria altimontana isolate 837-10 altimonta...  259     6e-65 
JAIWYR010000062.1 Armillaria altimontana isolate 837-10 altimonta...  259     6e-65 
JACAZH010000051.1 Mycena sanguinolenta strain 160909Yilan Msan.sc...  259     6e-65 
JACAZH010000034.1 Mycena sanguinolenta strain 160909Yilan Msan.sc...  259     6e-65 
JACBXK010004954.1 Sanghuangporus vaninii strain CFCC81183 scaffol...  259     6e-65 
JAIWYQ010000054.1 Armillaria solidipes isolate ID001 solidipes_sc...  259     6e-65 
JAIWYQ010000052.1 Armillaria solidipes isolate ID001 solidipes_sc...  259     6e-65 
JAIWYQ010000020.1 Armillaria solidipes isolate ID001 solidipes_sc...  259     6e-65 
JAHLMK010000042.1 Strobilurus pachycystidiatus strain Y-H-6C stpa...  259     6e-65 
JAHLMK010000026.1 Strobilurus pachycystidiatus strain Y-H-6C stpa...  259     6e-65 
JAHLMI010000025.1 Strobilurus stephanocystis strain CBS 113577 st...  259     6e-65 
JAHLMI010000002.1 Strobilurus stephanocystis strain CBS 113577 st...  259     6e-65 
KN834981.1 Gymnopus luxurians FD-317 M1 unplaced genomic scaffold...  259     6e-65 
FUEG01000082.1 Armillaria ostoyae strain C18/9 genome assembly, c...  259     6e-65 
JTLS01001059.1 Basidioascus undulatus strain DAOM 241956 scaffold...  259     6e-65 
VVIT01000022.1 Sanghuangporus sanghuang isolate Kangneng Scaffold...  259     6e-65 
VVIT01000017.1 Sanghuangporus sanghuang isolate Kangneng Scaffold...  259     6e-65 
VVIT01000001.1 Sanghuangporus sanghuang isolate Kangneng Scaffold...  259     6e-65 
FTRY01000076.1 Armillaria cepistipes strain B5 genome assembly, c...  259     6e-65 
FTRY01000008.1 Armillaria cepistipes strain B5 genome assembly, c...  259     6e-65 
FTRY01000140.1 Armillaria cepistipes strain B5 genome assembly, c...  259     6e-65 
FTRY01000178.1 Armillaria cepistipes strain B5 genome assembly, c...  259     6e-65 
JADNYV010001216.1 Mucidula mucida strain CBS 558.79 CPB85scaffold...  259     6e-65 
JADNYV010001208.1 Mucidula mucida strain CBS 558.79 CPB85scaffold...  259     6e-65 
JADNYV010001167.1 Mucidula mucida strain CBS 558.79 CPB85scaffold...  259     6e-65 
JADNYV010001137.1 Mucidula mucida strain CBS 558.79 CPB85scaffold...  259     6e-65 
JAHLMJ010000002.1 Strobilurus luchuensis strain Y-Y-2D stlucontig...  259     6e-65 
WNYC01000153.1 Sporothrix mexicana strain CBS 120341 NODE_153_len...  259     6e-65 
JAHLML010000026.1 Strobilurus orientalis strain K-1-1 storcontig2...  259     6e-65 
JAHLML010000023.1 Strobilurus orientalis strain K-1-1 storcontig2...  259     6e-65 
VTST01000045.1 Armillaria gallica strain 012m Armga012m_contig_45...  259     6e-65 
JACAAK010000010.1 Calvatia gigantea strain CGMCC 5.752 ctg10, who...  259     6e-65 
JAIHLT010000025.1 Inonotus obliquus strain CT5 ctg37, whole genom...  259     6e-65 
JAIHLT010000024.1 Inonotus obliquus strain CT5 ctg33, whole genom...  259     6e-65 
JAIHLT010000016.1 Inonotus obliquus strain CT5 ctg16, whole genom...  259     6e-65 
BBPU01000036.1 Mrakia blollopis SK-4 DNA, contig: SK4n2022, whole...  259     6e-65 
JACAZI010000031.1 Mycena venus strain CCC161011 Mven.scaff0031, w...  259     6e-65 
JABRWF010000005.1 Athelia rolfsii isolate GP3 Contig5, whole geno...  257     2e-64 
KQ474094.1 Rhodotorula graminis WP1 unplaced genomic scaffold RHO...  257     2e-64 
QLPG01005766.1 Gomphus sp. MG54 scaffold6767_cov61, whole genome ...  257     2e-64 
SEOQ01000808.1 Dentipellis fragilis strain DSM 105465 Contig_808,...  257     2e-64 
QLOL01001517.1 Tricholoma bakamatsutake strain MG51 scaffold2150_...  257     2e-64 
JACTVC010000061.1 Laccaria trichodermophora strain EF-36 36Lt_nod...  257     2e-64 
JACTVC010000057.1 Laccaria trichodermophora strain EF-36 36Lt_nod...  257     2e-64 
JACTVC010000036.1 Laccaria trichodermophora strain EF-36 36Lt_nod...  257     2e-64 
QLPN01028249.1 Albatrellus ellisii strain MG60 scaffold145836_cov...  257     2e-64 
JAJOHG010000522.1 Phellopilus nigrolimitatus strain SigPhenig9 DF...  257     2e-64 
JAJDFE010000234.1 Geoglossum glabrum strain SNMEAD4Z8R 234, whole...  257     2e-64 
JAJDFF010000358.1 Geoglossum cookeanum strain AXV2JGJCKQ 358, who...  257     2e-64 
CAKKSX020000011.1 Rhodotorula glutinis strain CBS 20 genome assem...  257     2e-64 
CALYLX010000168.1 Clitopilus passeckerianus genome assembly, cont...  257     2e-64 
CALYLX010000167.1 Clitopilus passeckerianus genome assembly, cont...  257     2e-64 
CALYLX010000166.1 Clitopilus passeckerianus genome assembly, cont...  257     2e-64 
CALYLX010000165.1 Clitopilus passeckerianus genome assembly, cont...  257     2e-64 
CALYLX010000164.1 Clitopilus passeckerianus genome assembly, cont...  257     2e-64 
CALYLX010000163.1 Clitopilus passeckerianus genome assembly, cont...  257     2e-64 
CALYLX010000162.1 Clitopilus passeckerianus genome assembly, cont...  257     2e-64 
CALYLX010000161.1 Clitopilus passeckerianus genome assembly, cont...  257     2e-64 
CALYLX010000130.1 Clitopilus passeckerianus genome assembly, cont...  257     2e-64 
CALYLX010000129.1 Clitopilus passeckerianus genome assembly, cont...  257     2e-64 
CALYLX010000128.1 Clitopilus passeckerianus genome assembly, cont...  257     2e-64 
CALYLX010000107.1 Clitopilus passeckerianus genome assembly, cont...  257     2e-64 
CALYLX010000042.1 Clitopilus passeckerianus genome assembly, cont...  257     2e-64 
NBAY01000167.1 Porodaedalea pini strain BCRC 35384 PPIT.scaff0167...  257     2e-64 
NBAY01000151.1 Porodaedalea pini strain BCRC 35384 PPIT.scaff0151...  257     2e-64 
NBAY01000055.1 Porodaedalea pini strain BCRC 35384 PPIT.scaff0055...  257     2e-64 
QVIE01002415.1 Panellus pusillus isolate LMB36 tig00008664, whole...  257     2e-64 
MU410304.1 Schizophyllum commune H4-8 unplaced genomic scaffold S...  257     2e-64 
CM024087.1 Hypsizygus marmoreus strain HM62 chromosome 4, whole g...  257     2e-64 
NW_026089550.1 Schizophyllum commune H4-8 unplaced genomic scaffo...  257     2e-64 
NW_017264949.1 Rhodotorula graminis WP1 unplaced genomic scaffold...  257     2e-64 
QWDQ01000115.1 Pseudophaeomoniella oleicola strain M24 NODE_115, ...  255     8e-64 
CVKZ01000009.1 Heterobasidion annosum genome assembly BM42NG, sca...  255     8e-64 
KI925462.1 Heterobasidion irregulare TC 32-1 unplaced genomic sca...  255     8e-64 
KZ110649.1 Postia placenta MAD-698-R-SB12 unplaced genomic scaffo...  255     8e-64 
VDMD01000335.1 Auriculariopsis ampla strain NL-1724 BD626scaffold...  255     8e-64 
JAGYWK010000084.1 Rhodotorula sp. VS67 NODE_84_length_33207_cov_2...  255     8e-64 
JAGYZC010000040.1 Termitomyces sp. 'cryptogamus' strain P5 scaffo...  255     8e-64 
JAGYZC010000032.1 Termitomyces sp. 'cryptogamus' strain P5 scaffo...  255     8e-64 
JAGYZC010000003.1 Termitomyces sp. 'cryptogamus' strain P5 scaffo...  255     8e-64 
JANBVD010000023.1 Rhodotorula mucilaginosa strain JY1105 tig00000...  255     8e-64 
JANBVD010000022.1 Rhodotorula mucilaginosa strain JY1105 tig00000...  255     8e-64 
JANBVD010000014.1 Rhodotorula mucilaginosa strain JY1105 tig00000...  255     8e-64 
JANBVD010000013.1 Rhodotorula mucilaginosa strain JY1105 tig00000...  255     8e-64 
PJQD01000066.1 Rhodotorula taiwanensis strain MD1149 RTAI_MD1149_...  255     8e-64 
JANIBP010000028.1 Rhodotorula sphaerocarpa strain GDMCC 60679 sca...  255     8e-64 
PDUQ01000098.1 Heterobasidion parviporum strain 96026 scaffold98,...  255     8e-64 
PDUQ01000092.1 Heterobasidion parviporum strain 96026 scaffold92,...  255     8e-64 
PDUQ01000268.1 Heterobasidion parviporum strain 96026 scaffold268...  255     8e-64 
PDUQ01000245.1 Heterobasidion parviporum strain 96026 scaffold245...  255     8e-64 
PDUQ01000237.1 Heterobasidion parviporum strain 96026 scaffold237...  255     8e-64 
PDUQ01000178.1 Heterobasidion parviporum strain 96026 scaffold178...  255     8e-64 
PDUQ01000146.1 Heterobasidion parviporum strain 96026 scaffold146...  255     8e-64 
PDUQ01000137.1 Heterobasidion parviporum strain 96026 scaffold137...  255     8e-64 
PDUQ01000134.1 Heterobasidion parviporum strain 96026 scaffold134...  255     8e-64 
PDUQ01000120.1 Heterobasidion parviporum strain 96026 scaffold120...  255     8e-64 
PDUQ01000110.1 Heterobasidion parviporum strain 96026 scaffold110...  255     8e-64 
JAKEZK010000138.1 Rhodotorula sp. CC01 NODE_147_length_2205_cov_5...  255     8e-64 
JALAHW010000417.1 Teloschistes peruensis isolate LIQ70TSP scaffol...  255     8e-64 
SGPL01000906.1 Bondarzewia mesenterica strain DSM 108281 Contig_9...  255     8e-64 
NW_009258205.1 Heterobasidion irregulare TC 32-1 unplaced genomic...  255     8e-64 
NW_020169890.1 Postia placenta MAD-698-R-SB12 unplaced genomic sc...  255     8e-64 
SJRY01000318.1 Macrocybe gigantea strain wHADPI064398-61 scaffold...  254     3e-63 
SJRY01000317.1 Macrocybe gigantea strain wHADPI064398-61 scaffold...  254     3e-63 
SJRY01000200.1 Macrocybe gigantea strain wHADPI064398-61 scaffold...  254     3e-63 
QLPG01001634.1 Gomphus sp. MG54 scaffold1882_cov53, whole genome ...  254     3e-63 
QLOL01037500.1 Tricholoma bakamatsutake strain MG51 scaffold82815...  254     3e-63 
QLOK01048784.1 Tricholoma flavovirens strain MG32 scaffold113980_...  254     3e-63 
JAEUWS010000094.1 Podaxis sp. C-F-92630 scaffold01308, whole geno...  254     3e-63 
JACAZE010000021.1 Mycena chlorophos strain 110903Hualien_Pintung ...  254     3e-63 
JAACJJ010000010.1 Psilocybe cf. subviscida strain CBS 101986 unit...  254     3e-63 
NHYE01003690.1 Gymnopilus dilepis strain SRW20 C40400, whole geno...  254     3e-63 
JALAHZ010002598.1 Variospora aurantia isolate LIQ74CAUR scaffold_...  254     3e-63 
JABYQN010000009.1 Fomes fomentarius strain CIRM-BRFM 1821 C8Q74sc...  254     3e-63 
JAMGZG010000007.1 Morchella septimelata strain 2015-9hao D1AScaff...  254     3e-63 
QFEZ01001001.1 Russula lepida strain MG46 scaffold1315_cov236, wh...  254     3e-63 
NBAY01000186.1 Porodaedalea pini strain BCRC 35384 PPIT.scaff0186...  254     3e-63 
QLOT01009587.1 Russula aff. compacta strain MG44 scaffold12529_co...  254     3e-63 
RCHF01014519.1 Neonothopanus nambi strain BIN 2379 8227_4M_c15127...  254     3e-63 
RCHF01014515.1 Neonothopanus nambi strain BIN 2379 8227_4M_c15122...  254     3e-63 
RCHF01014509.1 Neonothopanus nambi strain BIN 2379 8227_4M_c15116...  254     3e-63 
RCHF01014493.1 Neonothopanus nambi strain BIN 2379 8227_4M_c15097...  254     3e-63 
RCHF01014489.1 Neonothopanus nambi strain BIN 2379 8227_4M_c15092...  254     3e-63 
RCHF01014484.1 Neonothopanus nambi strain BIN 2379 8227_4M_c15087...  254     3e-63 
RCHF01014467.1 Neonothopanus nambi strain BIN 2379 8227_4M_c15067...  254     3e-63 
RCHF01013209.1 Neonothopanus nambi strain BIN 2379 8227_4M_c13583...  254     3e-63 
RCHF01012958.1 Neonothopanus nambi strain BIN 2379 8227_4M_c13328...  254     3e-63 
RCHF01012947.1 Neonothopanus nambi strain BIN 2379 8227_4M_rep_c1...  254     3e-63 
RCHF01012524.1 Neonothopanus nambi strain BIN 2379 8227_4M_c12825...  254     3e-63 
RCHF01012489.1 Neonothopanus nambi strain BIN 2379 8227_4M_c12790...  254     3e-63 
RCHF01012086.1 Neonothopanus nambi strain BIN 2379 8227_4M_c12374...  254     3e-63 
RCHF01010328.1 Neonothopanus nambi strain BIN 2379 8227_4M_c10567...  254     3e-63 
RCHF01010323.1 Neonothopanus nambi strain BIN 2379 8227_4M_c10561...  254     3e-63 
RCHF01010221.1 Neonothopanus nambi strain BIN 2379 8227_4M_c10432...  254     3e-63 
RCHF01010202.1 Neonothopanus nambi strain BIN 2379 8227_4M_c10406...  254     3e-63 
RCHF01010169.1 Neonothopanus nambi strain BIN 2379 8227_4M_c10368...  254     3e-63 
RCHF01010121.1 Neonothopanus nambi strain BIN 2379 8227_4M_c10311...  254     3e-63 
RCHF01009999.1 Neonothopanus nambi strain BIN 2379 8227_4M_c10175...  254     3e-63 
RCHF01009892.1 Neonothopanus nambi strain BIN 2379 8227_4M_c10047...  254     3e-63 
RCHF01009777.1 Neonothopanus nambi strain BIN 2379 8227_4M_c9913,...  254     3e-63 
RCHF01009571.1 Neonothopanus nambi strain BIN 2379 8227_4M_c9690,...  254     3e-63 
RCHF01009112.1 Neonothopanus nambi strain BIN 2379 8227_4M_c9196,...  254     3e-63 
RCHF01008796.1 Neonothopanus nambi strain BIN 2379 8227_4M_c8865,...  254     3e-63 
RCHF01007126.1 Neonothopanus nambi strain BIN 2379 8227_4M_c7156,...  254     3e-63 
JAJDMX010000525.1 Nothomitra cinnamomea cultivar RG_1167255 525, ...  254     3e-63 
JAOVFP010000010.1 Cyathus striatus strain NPCB_87405 bctg00000011...  254     3e-63 
JAOVFP010000003.1 Cyathus striatus strain NPCB_87405 bctg00000004...  254     3e-63 
KQ464089.1 Trametes sp. AH28-2 unplaced genomic scaffold scaffold...  252     1e-62 
JADNYI010000904.1 Infundibulicybe gibba strain IJFM A808 BD779sca...  252     1e-62 
JADNYI010000882.1 Infundibulicybe gibba strain IJFM A808 BD779sca...  252     1e-62 
JADNYI010000868.1 Infundibulicybe gibba strain IJFM A808 BD779sca...  252     1e-62 
JADNYI010000676.1 Infundibulicybe gibba strain IJFM A808 BD779sca...  252     1e-62 
JADNYI010000631.1 Infundibulicybe gibba strain IJFM A808 BD779sca...  252     1e-62 
JADNYI010000559.1 Infundibulicybe gibba strain IJFM A808 BD779sca...  252     1e-62 
JABYQJ010000087.1 Trametes gibbosa strain CIRM-BRFM 1770 BC628sca...  252     1e-62 
WTXG01000649.1 Multifurca ochricompacta strain BPL690 B0F90scaffo...  252     1e-62 
JAAXNY010000005.1 Leucocalocybe mongolica strain X42 tig00000067_...  252     1e-62 
BIMQ01000240.1 Lepista sordida NBRC 112841 DNA, scaffold240, whol...  252     1e-62 
JACGZH010000010.1 Phaffia rhodozyma strain CBS 6938 QXden1.PacBio...  252     1e-62 
JACGZH010000007.1 Phaffia rhodozyma strain CBS 6938 QXden1.PacBio...  252     1e-62 
JACGZH010000006.1 Phaffia rhodozyma strain CBS 6938 QXden1.PacBio...  252     1e-62 
JACGZH010000019.1 Phaffia rhodozyma strain CBS 6938 QXden1.PacBio...  252     1e-62 
JACGZH010000018.1 Phaffia rhodozyma strain CBS 6938 QXden1.PacBio...  252     1e-62 
JACGZH010000015.1 Phaffia rhodozyma strain CBS 6938 QXden1.PacBio...  252     1e-62 
JACGZH010000014.1 Phaffia rhodozyma strain CBS 6938 QXden1.PacBio...  252     1e-62 
JACGZH010000013.1 Phaffia rhodozyma strain CBS 6938 QXden1.PacBio...  252     1e-62 
JACGZH010000001.1 Phaffia rhodozyma strain CBS 6938 QXden1.PacBio...  252     1e-62 
QYAL01000201.1 Ploettnerulaceae sp. D365 isolate ICMP 21729 scaff...  252     1e-62 
CP068001.1 Clitopilus hobsonii strain QYL-10 chromosome 5             252     1e-62 
JAKLMF010001901.1 Botryosphaeria agaves strain FJII-L1-SW-P2 NODE...  252     1e-62 
RCHF01009236.1 Neonothopanus nambi strain BIN 2379 8227_4M_c9327,...  252     1e-62 
PUDQ02000143.1 Trametes villosa isolate CCMB561 scf7180000001066,...  252     1e-62 
NIBX01000019.1 Agaricales sp. HM26-F1 NODE_118, whole genome shot...  252     1e-62 
JAACJP010000145.1 Tricholomella constricta strain CBS 661.87 0001...  250     4e-62 
JAACJP010000122.1 Tricholomella constricta strain CBS 661.87 0001...  250     4e-62 
JAACJP010000120.1 Tricholomella constricta strain CBS 661.87 0001...  250     4e-62 
JAACJP010000118.1 Tricholomella constricta strain CBS 661.87 0001...  250     4e-62 
JAACJP010000109.1 Tricholomella constricta strain CBS 661.87 0001...  250     4e-62 
JAACJP010000112.1 Tricholomella constricta strain CBS 661.87 0001...  250     4e-62 
JAACJP010000103.1 Tricholomella constricta strain CBS 661.87 0001...  250     4e-62 
JAACJP010000101.1 Tricholomella constricta strain CBS 661.87 0001...  250     4e-62 
JAACJP010000088.1 Tricholomella constricta strain CBS 661.87 0000...  250     4e-62 
JAACJP010000039.1 Tricholomella constricta strain CBS 661.87 0000...  250     4e-62 
CAJSYZ010000007.1 Trichaptum fuscoviolaceum genome assembly, cont...  250     4e-62 
CAJTBE010000007.1 Trichaptum abietinum genome assembly, contig: S...  250     4e-62 
JAEUWQ010001264.1 Podaxis sp. AQ799166 scaffold00385, whole genom...  250     4e-62 
JAEUWN010000538.1 Podaxis pistillaris strain LINN1287.7 scaffold0...  250     4e-62 
JABYQE010000305.1 Amylocystis lapponica strain SKaAmylap13 B0H21s...  250     4e-62 
JAMGYT010000036.1 Morchella rufobrunnea strain 2019-VR scaf_37, w...  250     4e-62 
JAMGYT010000004.1 Morchella rufobrunnea strain 2019-VR chr_4, who...  250     4e-62 
JAEUWM010000593.1 Podaxis sp. C-F-101401 scaffold01437, whole gen...  250     4e-62 
JAEUWJ010000543.1 Podaxis carcinomalis strain LINN1287.8 scaffold...  250     4e-62 
JAEUWO010000439.1 Podaxis sp. MADm22 scaffold07521, whole genome ...  250     4e-62 
JAACJJ010000007.1 Psilocybe cf. subviscida strain CBS 101986 unit...  250     4e-62 
JAACJJ010000039.1 Psilocybe cf. subviscida strain CBS 101986 unit...  250     4e-62 
JAACJJ010000068.1 Psilocybe cf. subviscida strain CBS 101986 unit...  250     4e-62 
JAACJJ010000066.1 Psilocybe cf. subviscida strain CBS 101986 unit...  250     4e-62 
JAACJJ010000023.1 Psilocybe cf. subviscida strain CBS 101986 unit...  250     4e-62 
JAACJJ010000049.1 Psilocybe cf. subviscida strain CBS 101986 unit...  250     4e-62 
JAACJJ010000053.1 Psilocybe cf. subviscida strain CBS 101986 unit...  250     4e-62 
JAACJJ010000034.1 Psilocybe cf. subviscida strain CBS 101986 unit...  250     4e-62 
JAACJJ010000013.1 Psilocybe cf. subviscida strain CBS 101986 unit...  250     4e-62 
SGPK01000764.1 Phellinidium pouzarii strain DSM 108285 Contig_764...  250     4e-62 
WION01000099.1 Amanita rubescens strain Prilba F5887scaffold_99, ...  250     4e-62 
WION01000812.1 Amanita rubescens strain Prilba F5887scaffold_812,...  250     4e-62 
WION01000811.1 Amanita rubescens strain Prilba F5887scaffold_811,...  250     4e-62 
WION01000784.1 Amanita rubescens strain Prilba F5887scaffold_784,...  250     4e-62 
WION01000730.1 Amanita rubescens strain Prilba F5887scaffold_730,...  250     4e-62 
WION01000729.1 Amanita rubescens strain Prilba F5887scaffold_729,...  250     4e-62 
WION01000702.1 Amanita rubescens strain Prilba F5887scaffold_702,...  250     4e-62 
WION01000696.1 Amanita rubescens strain Prilba F5887scaffold_696,...  250     4e-62 
WION01000661.1 Amanita rubescens strain Prilba F5887scaffold_661,...  250     4e-62 
WION01000656.1 Amanita rubescens strain Prilba F5887scaffold_656,...  250     4e-62 
WION01000653.1 Amanita rubescens strain Prilba F5887scaffold_653,...  250     4e-62 
WION01000647.1 Amanita rubescens strain Prilba F5887scaffold_647,...  250     4e-62 
WION01000631.1 Amanita rubescens strain Prilba F5887scaffold_631,...  250     4e-62 
WION01000629.1 Amanita rubescens strain Prilba F5887scaffold_629,...  250     4e-62 
WION01000628.1 Amanita rubescens strain Prilba F5887scaffold_628,...  250     4e-62 
WION01000626.1 Amanita rubescens strain Prilba F5887scaffold_626,...  250     4e-62 
WION01000612.1 Amanita rubescens strain Prilba F5887scaffold_612,...  250     4e-62 
WION01000594.1 Amanita rubescens strain Prilba F5887scaffold_594,...  250     4e-62 
WION01000585.1 Amanita rubescens strain Prilba F5887scaffold_585,...  250     4e-62 
WION01000581.1 Amanita rubescens strain Prilba F5887scaffold_581,...  250     4e-62 
WION01000578.1 Amanita rubescens strain Prilba F5887scaffold_578,...  250     4e-62 
WION01000560.1 Amanita rubescens strain Prilba F5887scaffold_560,...  250     4e-62 
WION01000556.1 Amanita rubescens strain Prilba F5887scaffold_556,...  250     4e-62 
WION01000550.1 Amanita rubescens strain Prilba F5887scaffold_550,...  250     4e-62 
WION01000542.1 Amanita rubescens strain Prilba F5887scaffold_542,...  250     4e-62 
WION01000530.1 Amanita rubescens strain Prilba F5887scaffold_530,...  250     4e-62 
WION01000498.1 Amanita rubescens strain Prilba F5887scaffold_498,...  250     4e-62 
WION01000426.1 Amanita rubescens strain Prilba F5887scaffold_426,...  250     4e-62 
WION01000423.1 Amanita rubescens strain Prilba F5887scaffold_423,...  250     4e-62 
WION01000398.1 Amanita rubescens strain Prilba F5887scaffold_398,...  250     4e-62 
WION01000394.1 Amanita rubescens strain Prilba F5887scaffold_394,...  250     4e-62 
WION01000380.1 Amanita rubescens strain Prilba F5887scaffold_380,...  250     4e-62 
WION01000379.1 Amanita rubescens strain Prilba F5887scaffold_379,...  250     4e-62 
WION01000358.1 Amanita rubescens strain Prilba F5887scaffold_358,...  250     4e-62 
WION01000343.1 Amanita rubescens strain Prilba F5887scaffold_343,...  250     4e-62 
WION01000239.1 Amanita rubescens strain Prilba F5887scaffold_239,...  250     4e-62 
WION01000190.1 Amanita rubescens strain Prilba F5887scaffold_190,...  250     4e-62 
WION01000140.1 Amanita rubescens strain Prilba F5887scaffold_140,...  250     4e-62 
QUOL01000013.1 Sarcomyxa edulis strain SE1 Contig13, whole genome...  250     4e-62 
JAEUWR010000192.1 Podaxis sp. C-F-101400 scaffold01075, whole gen...  250     4e-62 
CAJVPT010015842.1 Acaulospora colombiana strain CL356 genome asse...  250     4e-62 
JAKELL010000822.1 Lactarius akahatsu strain QP EDB92scaffold_822,...  250     4e-62 
WTXJ01000234.1 Russula dissimulans strain BPL704 BC827scaffold_23...  250     4e-62 
RCHF01010257.1 Neonothopanus nambi strain BIN 2379 8227_4M_c10475...  250     4e-62 
JAHYIO010000005.1 Coriolopsis trogii strain Ct001 Tt29c05, whole ...  250     4e-62 
JAEUWL010000493.1 Podaxis rugospora strain PREM57485 scaffold0036...  250     4e-62 
JABYQS010000793.1 Cerioporus squamosus strain CCBS 676 C8T65scaff...  248     1e-61 
JABYQS010001148.1 Cerioporus squamosus strain CCBS 676 C8T65scaff...  248     1e-61 
JAMGYW010000012.1 Morchella sp. 2014-9hei D13AScaffold12, whole g...  248     1e-61 
JACCJC010000049.1 Letharia columbiana isolate WasteWater2 Sc00000...  248     1e-61 
JANSJP010000231.1 Lactarius hatsudake strain JH5 Contig231, whole...  248     1e-61 
JAMGZB010000026.1 Morchella sp. 2015-shanyang D7AScaffold26, whol...  248     1e-61 
JAHBOF010000281.1 Coprinopsis sp. MPI-PUGE-AT-0042 BKA70scaffold_...  248     1e-61 
JAJJXB010000069.1 Morchella snyderi strain CBS 144464 DFP73scaffo...  248     1e-61 
JAJJXB010000006.1 Morchella snyderi strain CBS 144464 DFP73scaffo...  248     1e-61 
JAJJXB010000053.1 Morchella snyderi strain CBS 144464 DFP73scaffo...  248     1e-61 
QEYC01000017.1 Pholiota adiposa strain DZS1 Contig117, whole geno...  248     1e-61 
QEYC01000014.1 Pholiota adiposa strain DZS1 Contig113, whole geno...  248     1e-61 
SFCI01000210.1 Hericium alpestre strain DSM 108284 Contig_210, wh...  248     1e-61 
JACLAE010000022.1 Morchella sextelata strain SCLS scls_22, whole ...  248     1e-61 
JAMGZD010000025.1 Morchella sp. 2016-41 D5AScaffold25, whole geno...  248     1e-61 
JABYQO010000029.1 Trametes elegans strain CIRM-BRFM 1122 BD413sca...  248     1e-61 
JAKELH010000828.1 Lactarius pseudohatsudake strain 88 EDB85scaffo...  248     1e-61 
QFDT01008869.1 Macrolepiota dolichaula strain MG24 scaffold14270_...  248     1e-61 
JABYQM010000012.1 Daedaleopsis nitida strain CIRM-BRFM 1802 C8Q80...  248     1e-61 
QUOP01000211.1 Hericium coralloides strain tvtc0002 Contig211, wh...  248     1e-61 
JH687571.1 Punctularia strigosozonata HHB-11173 SS5 unplaced geno...  248     1e-61 
JAMJEW010000027.1 Morchella sp. 2018-W30 scaf_27, whole genome sh...  248     1e-61 
QOKS01000073.1 Morchella importuna strain M04M26 Morimp01GS073, w...  248     1e-61 
JAMGZC010000027.1 Morchella sp. 2015-Win8 D6AScaffold27, whole ge...  248     1e-61 
JAMGZA010000011.1 Morchella sp. 2016-50 D8AScaffold11, whole geno...  248     1e-61 
MARA01000083.1 Polyporus brumalis strain kfri 20912 contig83, who...  248     1e-61 
MARA01000070.1 Polyporus brumalis strain kfri 20912 contig70, who...  248     1e-61 
MARA01000119.1 Polyporus brumalis strain kfri 20912 contig119, wh...  248     1e-61 
MARA01000106.1 Polyporus brumalis strain kfri 20912 contig106, wh...  248     1e-61 
JAMGYV010000008.1 Morchella sp. 2018-W22B D14AScaffold08, whole g...  248     1e-61 
CM039010.1 Psilocybe cubensis strain MGC-MH-2018 chromosome 13, w...  248     1e-61 
JAMJEX010000011.1 Morchella sp. 2018-W38C D12AScaffold11, whole g...  248     1e-61 
QFEA01008629.1 Lactifluus echinatus strain MG122 scaffold15083_co...  248     1e-61 
JAMGZE010000027.1 Morchella sp. 2016-57 D4AScaffold27, whole geno...  248     1e-61 
JAMGYY010000026.1 Morchella sp. 2018-W16 D10AScaffold26, whole ge...  248     1e-61 
JAMJEY010000027.1 Morchella sp. 2016-72 D3AScaffold27, whole geno...  248     1e-61 
JABYQQ010000032.1 Earliella scabrosa strain CIRM-BRFM 1817 C8Q76s...  248     1e-61 
JABYQQ010000003.1 Earliella scabrosa strain CIRM-BRFM 1817 C8Q76s...  248     1e-61 
JAKELI010000597.1 Lactarius hengduanensis strain 84 EDB84scaffold...  248     1e-61 
JAKELI010000448.1 Lactarius hengduanensis strain 84 EDB84scaffold...  248     1e-61 
QFDY01014653.1 Lactarius sp. MG121 scaffold35831_cov9017, whole g...  248     1e-61 
JAMGYX010000027.1 Morchella sp. 2018-W26 D11AScaffold27, whole ge...  248     1e-61 
JAKELL010000674.1 Lactarius akahatsu strain QP EDB92scaffold_674,...  248     1e-61 
JAKELL010000586.1 Lactarius akahatsu strain QP EDB92scaffold_586,...  248     1e-61 
JAKELL010000542.1 Lactarius akahatsu strain QP EDB92scaffold_542,...  248     1e-61 
JAKELL010000497.1 Lactarius akahatsu strain QP EDB92scaffold_497,...  248     1e-61 
SZZO02000036.1 Hericium erinaceus strain CS-4 Scaffold36, whole g...  248     1e-61 
JAMGZF010000027.1 Morchella sp. 2016-103 D2AScaffold27, whole gen...  248     1e-61 
QYSD01000090.1 Rhodotorula sp. ZM1 ZM1_90, whole genome shotgun s...  248     1e-61 
NBAY01000189.1 Porodaedalea pini strain BCRC 35384 PPIT.scaff0189...  248     1e-61 
WWBZ02000031.1 Botryosphaeria dothidea strain sdau11-99 scaffold3...  248     1e-61 
WWBZ02000013.1 Botryosphaeria dothidea strain sdau11-99 scaffold1...  248     1e-61 
WWBZ02000002.1 Botryosphaeria dothidea strain sdau11-99 scaffold1...  248     1e-61 
RCHF01014525.1 Neonothopanus nambi strain BIN 2379 8227_4M_c15135...  248     1e-61 
RCHF01012927.1 Neonothopanus nambi strain BIN 2379 8227_4M_c13287...  248     1e-61 
RCHF01005830.1 Neonothopanus nambi strain BIN 2379 8227_4M_c5851,...  248     1e-61 


>AE017342.1 Cryptococcus neoformans var. neoformans JEC21 chromosome 2 sequence
Length=1632307

 Score = 985 bits (533),  Expect = 0.0
 Identities = 539/542 (99%), Gaps = 0/542 (0%)
 Strand=Plus/Minus

Query  1       CAAGGTTTCCGTAGGTGAACCTGCGGAAGGATCAGTAGAGAATATTGGACTTCGGTCCAT  60
               |||||||||||||||||||||||||||||||||||||||||||||||||||| |||||||
Sbjct  279892  CAAGGTTTCCGTAGGTGAACCTGCGGAAGGATCAGTAGAGAATATTGGACTTTGGTCCAT  279833

Query  61      TTATCTACCCATCTACACCTGTGAACTGTTTATGTGCTTCGGCACGTTTTACACAAACTT  120
               ||||||||||||||||||||||||||||||||||||||||||||||||||||||||||||
Sbjct  279832  TTATCTACCCATCTACACCTGTGAACTGTTTATGTGCTTCGGCACGTTTTACACAAACTT  279773

Query  121     CTAAATGTAATGAATGTAATCTTATTATAACAATAATAAAACTTTCAACAACGGATCTCT  180
               ||||||||||||||||||||| ||||||||||||||||||||||||||||||||||||||
Sbjct  279772  CTAAATGTAATGAATGTAATCATATTATAACAATAATAAAACTTTCAACAACGGATCTCT  279713

Query  181     TGGCTTCCACATCGATGAAGAACGCAGCGAAATGCGATAAGTAATGTGAATTGCAGAATT  240
               ||||||||||||||||||||||||||||||||||||||||||||||||||||||||||||
Sbjct  279712  TGGCTTCCACATCGATGAAGAACGCAGCGAAATGCGATAAGTAATGTGAATTGCAGAATT  279653

Query  241     CAGTGAATCATCGAATCTTTGAACGCAACTTGCGCCCTTTGGTATTCCGAAGGGCATGCC  300
               |||||||||||||| |||||||||||||||||||||||||||||||||||||||||||||
Sbjct  279652  CAGTGAATCATCGAGTCTTTGAACGCAACTTGCGCCCTTTGGTATTCCGAAGGGCATGCC  279593

Query  301     TGTTTGAGAGTCATGAAAATCTCAATCCCTCGGGTTTTATTACCTGTTGGACTTGGATTT  360
               ||||||||||||||||||||||||||||||||||||||||||||||||||||||||||||
Sbjct  279592  TGTTTGAGAGTCATGAAAATCTCAATCCCTCGGGTTTTATTACCTGTTGGACTTGGATTT  279533

Query  361     GGGTGTTTGCCGCGACCTGCAAAGGACGTCGGCTCGCCTTAAATGTGTTAGTGGGAAGGT  420
               ||||||||||||||||||||||||||||||||||||||||||||||||||||||||||||
Sbjct  279532  GGGTGTTTGCCGCGACCTGCAAAGGACGTCGGCTCGCCTTAAATGTGTTAGTGGGAAGGT  279473

Query  421     GATTACCTGTCAGCCCGGCGTAATAAGTTTCGCTGGGCCTATGGGGTAGTCTTCGGCTTG  480
               ||||||||||||||||||||||||||||||||||||||||||||||||||||||||||||
Sbjct  279472  GATTACCTGTCAGCCCGGCGTAATAAGTTTCGCTGGGCCTATGGGGTAGTCTTCGGCTTG  279413

Query  481     CTGATAACAACCATCTCTTTTTGTTTGACCTCAAATCAGGTAGGGCTACCCGCTGAACTT  540
               ||||||||||||||||||||||||||||||||||||||||||||||||||||||||||||
Sbjct  279412  CTGATAACAACCATCTCTTTTTGTTTGACCTCAAATCAGGTAGGGCTACCCGCTGAACTT  279353

Query  541     AA  542
               ||
Sbjct  279352  AA  279351


 Score = 985 bits (533),  Expect = 0.0
 Identities = 539/542 (99%), Gaps = 0/542 (0%)
 Strand=Plus/Minus

Query  1       CAAGGTTTCCGTAGGTGAACCTGCGGAAGGATCAGTAGAGAATATTGGACTTCGGTCCAT  60
               |||||||||||||||||||||||||||||||||||||||||||||||||||| |||||||
Sbjct  287974  CAAGGTTTCCGTAGGTGAACCTGCGGAAGGATCAGTAGAGAATATTGGACTTTGGTCCAT  287915

Query  61      TTATCTACCCATCTACACCTGTGAACTGTTTATGTGCTTCGGCACGTTTTACACAAACTT  120
               ||||||||||||||||||||||||||||||||||||||||||||||||||||||||||||
Sbjct  287914  TTATCTACCCATCTACACCTGTGAACTGTTTATGTGCTTCGGCACGTTTTACACAAACTT  287855

Query  121     CTAAATGTAATGAATGTAATCTTATTATAACAATAATAAAACTTTCAACAACGGATCTCT  180
               ||||||||||||||||||||| ||||||||||||||||||||||||||||||||||||||
Sbjct  287854  CTAAATGTAATGAATGTAATCATATTATAACAATAATAAAACTTTCAACAACGGATCTCT  287795

Query  181     TGGCTTCCACATCGATGAAGAACGCAGCGAAATGCGATAAGTAATGTGAATTGCAGAATT  240
               ||||||||||||||||||||||||||||||||||||||||||||||||||||||||||||
Sbjct  287794  TGGCTTCCACATCGATGAAGAACGCAGCGAAATGCGATAAGTAATGTGAATTGCAGAATT  287735

Query  241     CAGTGAATCATCGAATCTTTGAACGCAACTTGCGCCCTTTGGTATTCCGAAGGGCATGCC  300
               |||||||||||||| |||||||||||||||||||||||||||||||||||||||||||||
Sbjct  287734  CAGTGAATCATCGAGTCTTTGAACGCAACTTGCGCCCTTTGGTATTCCGAAGGGCATGCC  287675

Query  301     TGTTTGAGAGTCATGAAAATCTCAATCCCTCGGGTTTTATTACCTGTTGGACTTGGATTT  360
               ||||||||||||||||||||||||||||||||||||||||||||||||||||||||||||
Sbjct  287674  TGTTTGAGAGTCATGAAAATCTCAATCCCTCGGGTTTTATTACCTGTTGGACTTGGATTT  287615

Query  361     GGGTGTTTGCCGCGACCTGCAAAGGACGTCGGCTCGCCTTAAATGTGTTAGTGGGAAGGT  420
               ||||||||||||||||||||||||||||||||||||||||||||||||||||||||||||
Sbjct  287614  GGGTGTTTGCCGCGACCTGCAAAGGACGTCGGCTCGCCTTAAATGTGTTAGTGGGAAGGT  287555

Query  421     GATTACCTGTCAGCCCGGCGTAATAAGTTTCGCTGGGCCTATGGGGTAGTCTTCGGCTTG  480
               ||||||||||||||||||||||||||||||||||||||||||||||||||||||||||||
Sbjct  287554  GATTACCTGTCAGCCCGGCGTAATAAGTTTCGCTGGGCCTATGGGGTAGTCTTCGGCTTG  287495

Query  481     CTGATAACAACCATCTCTTTTTGTTTGACCTCAAATCAGGTAGGGCTACCCGCTGAACTT  540
               ||||||||||||||||||||||||||||||||||||||||||||||||||||||||||||
Sbjct  287494  CTGATAACAACCATCTCTTTTTGTTTGACCTCAAATCAGGTAGGGCTACCCGCTGAACTT  287435

Query  541     AA  542
               ||
Sbjct  287434  AA  287433


>CP025762.1 Cryptococcus gattii VGII R265 chromosome 4
Length=1750766

 Score = 985 bits (533),  Expect = 0.0
 Identities = 539/542 (99%), Gaps = 0/542 (0%)
 Strand=Plus/Plus

Query  1        CAAGGTTTCCGTAGGTGAACCTGCGGAAGGATCAGTAGAGAATATTGGACTTCGGTCCAT  60
                |||||||||||||||||||||||||||||||||||||||||||| |||||||||||||||
Sbjct  1483468  CAAGGTTTCCGTAGGTGAACCTGCGGAAGGATCAGTAGAGAATACTGGACTTCGGTCCAT  1483527

Query  61       TTATCTACCCATCTACACCTGTGAACTGTTTATGTGCTTCGGCACGTTTTACACAAACTT  120
                ||||||||||||||||||||||||||||||||||||||||||||||||||||||||||||
Sbjct  1483528  TTATCTACCCATCTACACCTGTGAACTGTTTATGTGCTTCGGCACGTTTTACACAAACTT  1483587

Query  121      CTAAATGTAATGAATGTAATCTTATTATAACAATAATAAAACTTTCAACAACGGATCTCT  180
                ||||||||||||||||||||||||||||||||||||||||||||||||||||||||||||
Sbjct  1483588  CTAAATGTAATGAATGTAATCTTATTATAACAATAATAAAACTTTCAACAACGGATCTCT  1483647

Query  181      TGGCTTCCACATCGATGAAGAACGCAGCGAAATGCGATAAGTAATGTGAATTGCAGAATT  240
                ||||||||||||||||||||||||||||||||||||||||||||||||||||||||||||
Sbjct  1483648  TGGCTTCCACATCGATGAAGAACGCAGCGAAATGCGATAAGTAATGTGAATTGCAGAATT  1483707

Query  241      CAGTGAATCATCGAATCTTTGAACGCAACTTGCGCCCTTTGGTATTCCGAAGGGCATGCC  300
                |||||||||||||| |||||||||||||||||||||||||||||||||||||||||||||
Sbjct  1483708  CAGTGAATCATCGAGTCTTTGAACGCAACTTGCGCCCTTTGGTATTCCGAAGGGCATGCC  1483767

Query  301      TGTTTGAGAGTCATGAAAATCTCAATCCCTCGGGTTTTATTACCTGTTGGACTTGGATTT  360
                ||||||||||||||||||||||||||||||| ||||||||||||||||||||||||||||
Sbjct  1483768  TGTTTGAGAGTCATGAAAATCTCAATCCCTCAGGTTTTATTACCTGTTGGACTTGGATTT  1483827

Query  361      GGGTGTTTGCCGCGACCTGCAAAGGACGTCGGCTCGCCTTAAATGTGTTAGTGGGAAGGT  420
                ||||||||||||||||||||||||||||||||||||||||||||||||||||||||||||
Sbjct  1483828  GGGTGTTTGCCGCGACCTGCAAAGGACGTCGGCTCGCCTTAAATGTGTTAGTGGGAAGGT  1483887

Query  421      GATTACCTGTCAGCCCGGCGTAATAAGTTTCGCTGGGCCTATGGGGTAGTCTTCGGCTTG  480
                ||||||||||||||||||||||||||||||||||||||||||||||||||||||||||||
Sbjct  1483888  GATTACCTGTCAGCCCGGCGTAATAAGTTTCGCTGGGCCTATGGGGTAGTCTTCGGCTTG  1483947

Query  481      CTGATAACAACCATCTCTTTTTGTTTGACCTCAAATCAGGTAGGGCTACCCGCTGAACTT  540
                ||||||||||||||||||||||||||||||||||||||||||||||||||||||||||||
Sbjct  1483948  CTGATAACAACCATCTCTTTTTGTTTGACCTCAAATCAGGTAGGGCTACCCGCTGAACTT  1484007

Query  541      AA  542
                ||
Sbjct  1484008  AA  1484009


 Score = 977 bits (529),  Expect = 0.0
 Identities = 538/542 (99%), Gaps = 1/542 (0%)
 Strand=Plus/Plus

Query  1        CAAGGTTTCCGTAGGTGAACCTGCGGAAGGATCAGTAGAGAATATTGGACTTCGGTCCAT  60
                |||||||||||||||||||||||||||||||||||||||||||| |||||||||||||||
Sbjct  1475316  CAAGGTTTCCGTAGGTGAACCTGCGGAAGGATCAGTAGAGAATACTGGACTTCGGTCCAT  1475375

Query  61       TTATCTACCCATCTACACCTGTGAACTGTTTATGTGCTTCGGCACGTTTTACACAAACTT  120
                ||||||||||||||||||||||||||||||||||||||||||||||||||||||||||||
Sbjct  1475376  TTATCTACCCATCTACACCTGTGAACTGTTTATGTGCTTCGGCACGTTTTACACAAACTT  1475435

Query  121      CTAAATGTAATGAATGTAATCTTATTATAACAATAATAAAACTTTCAACAACGGATCTCT  180
                ||||||||||||||||||||||||||||||||||||||||||||||||||||||||||||
Sbjct  1475436  CTAAATGTAATGAATGTAATCTTATTATAACAATAATAAAACTTTCAACAACGGATCTCT  1475495

Query  181      TGGCTTCCACATCGATGAAGAACGCAGCGAAATGCGATAAGTAATGTGAATTGCAGAATT  240
                ||||||||||||||||||||||||||||||||||||||||||||||||||||||||||||
Sbjct  1475496  TGGCTTCCACATCGATGAAGAACGCAGCGAAATGCGATAAGTAATGTGAATTGCAGAATT  1475555

Query  241      CAGTGAATCATCGAATCTTTGAACGCAACTTGCGCCCTTTGGTATTCCGAAGGGCATGCC  300
                |||||||||||||| |||||||||||||||||||||||||||||||||||||||||||||
Sbjct  1475556  CAGTGAATCATCGAGTCTTTGAACGCAACTTGCGCCCTTTGGTATTCCGAAGGGCATGCC  1475615

Query  301      TGTTTGAGAGTCATGAAAATCTCAATCCCTCGGGTTTTATTACCTGTTGGACTTGGATTT  360
                ||||||||||||||||||||||||||||||| ||||||||||||||||||||||||||||
Sbjct  1475616  TGTTTGAGAGTCATGAAAATCTCAATCCCTCAGGTTTTATTACCTGTTGGACTTGGATTT  1475675

Query  361      GGGTGTTTGCCGCGACCTGCAAAGGACGTCGGCTCGCCTTAAATGTGTTAGTGGGAAGGT  420
                ||||||||||||||||||||||||||||||||||||||||||||||||||||||||||||
Sbjct  1475676  GGGTGTTTGCCGCGACCTGCAAAGGACGTCGGCTCGCCTTAAATGTGTTAGTGGGAAGGT  1475735

Query  421      GATTACCTGTCAGCCCGGCGTAATAAGTTTCGCTGGGCCTATGGGGTAGTCTTCGGCTTG  480
                |||||||||||||||||||||||||||||||||||||||||| |||||||||||||||||
Sbjct  1475736  GATTACCTGTCAGCCCGGCGTAATAAGTTTCGCTGGGCCTAT-GGGTAGTCTTCGGCTTG  1475794

Query  481      CTGATAACAACCATCTCTTTTTGTTTGACCTCAAATCAGGTAGGGCTACCCGCTGAACTT  540
                ||||||||||||||||||||||||||||||||||||||||||||||||||||||||||||
Sbjct  1475795  CTGATAACAACCATCTCTTTTTGTTTGACCTCAAATCAGGTAGGGCTACCCGCTGAACTT  1475854

Query  541      AA  542
                ||
Sbjct  1475855  AA  1475856


 Score = 977 bits (529),  Expect = 0.0
 Identities = 538/542 (99%), Gaps = 1/542 (0%)
 Strand=Plus/Plus

Query  1        CAAGGTTTCCGTAGGTGAACCTGCGGAAGGATCAGTAGAGAATATTGGACTTCGGTCCAT  60
                |||||||||||||||||||||||||||||||||||||||||||| |||||||||||||||
Sbjct  1491454  CAAGGTTTCCGTAGGTGAACCTGCGGAAGGATCAGTAGAGAATACTGGACTTCGGTCCAT  1491513

Query  61       TTATCTACCCATCTACACCTGTGAACTGTTTATGTGCTTCGGCACGTTTTACACAAACTT  120
                ||||||||||||||||||||||||||||||||||||||||||||||||||||||||||||
Sbjct  1491514  TTATCTACCCATCTACACCTGTGAACTGTTTATGTGCTTCGGCACGTTTTACACAAACTT  1491573

Query  121      CTAAATGTAATGAATGTAATCTTATTATAACAATAATAAAACTTTCAACAACGGATCTCT  180
                ||||||||||||||||||||||||||||||||||||||||||||||||||||||||||||
Sbjct  1491574  CTAAATGTAATGAATGTAATCTTATTATAACAATAATAAAACTTTCAACAACGGATCTCT  1491633

Query  181      TGGCTTCCACATCGATGAAGAACGCAGCGAAATGCGATAAGTAATGTGAATTGCAGAATT  240
                ||||||||||||||||||||||||||||||||||||||||||||||||||||||||||||
Sbjct  1491634  TGGCTTCCACATCGATGAAGAACGCAGCGAAATGCGATAAGTAATGTGAATTGCAGAATT  1491693

Query  241      CAGTGAATCATCGAATCTTTGAACGCAACTTGCGCCCTTTGGTATTCCGAAGGGCATGCC  300
                |||||||||||||| |||||||||||||||||||||||||||||||||||||||||||||
Sbjct  1491694  CAGTGAATCATCGAGTCTTTGAACGCAACTTGCGCCCTTTGGTATTCCGAAGGGCATGCC  1491753

Query  301      TGTTTGAGAGTCATGAAAATCTCAATCCCTCGGGTTTTATTACCTGTTGGACTTGGATTT  360
                ||||||||||||||||||||||||||||||| ||||||||||||||||||||||||||||
Sbjct  1491754  TGTTTGAGAGTCATGAAAATCTCAATCCCTCAGGTTTTATTACCTGTTGGACTTGGATTT  1491813

Query  361      GGGTGTTTGCCGCGACCTGCAAAGGACGTCGGCTCGCCTTAAATGTGTTAGTGGGAAGGT  420
                |||||||||||||||||||||||||||||||||||||||||||||||||||| |||||||
Sbjct  1491814  GGGTGTTTGCCGCGACCTGCAAAGGACGTCGGCTCGCCTTAAATGTGTTAGT-GGAAGGT  1491872

Query  421      GATTACCTGTCAGCCCGGCGTAATAAGTTTCGCTGGGCCTATGGGGTAGTCTTCGGCTTG  480
                ||||||||||||||||||||||||||||||||||||||||||||||||||||||||||||
Sbjct  1491873  GATTACCTGTCAGCCCGGCGTAATAAGTTTCGCTGGGCCTATGGGGTAGTCTTCGGCTTG  1491932

Query  481      CTGATAACAACCATCTCTTTTTGTTTGACCTCAAATCAGGTAGGGCTACCCGCTGAACTT  540
                ||||||||||||||||||||||||||||||||||||||||||||||||||||||||||||
Sbjct  1491933  CTGATAACAACCATCTCTTTTTGTTTGACCTCAAATCAGGTAGGGCTACCCGCTGAACTT  1491992

Query  541      AA  542
                ||
Sbjct  1491993  AA  1491994


>VHDQ01000015.1 Cryptococcus cf. gattii strain MF34 chromosome 14 contig000015, 
whole genome shotgun sequence
Length=330954

 Score = 985 bits (533),  Expect = 0.0
 Identities = 540/543 (99%), Gaps = 1/543 (0%)
 Strand=Plus/Plus

Query  1     CAAGGTTTCCGTAGGTGAACCTGCGGAAGGATCAGTAGAGAATATTGGACTTCGGTCCAT  60
             |||||||||||||||||||||||||||||||||||||||||||| |||||||||||||||
Sbjct  3840  CAAGGTTTCCGTAGGTGAACCTGCGGAAGGATCAGTAGAGAATACTGGACTTCGGTCCAT  3899

Query  61    TTATCTACCCATCTACACCTGTGAACTGTTTATGTGCTTCGGCACGTTTTACACAAACTT  120
             ||||||||||||||||||||||||||||||||||||||||||||||||||||||||||||
Sbjct  3900  TTATCTACCCATCTACACCTGTGAACTGTTTATGTGCTTCGGCACGTTTTACACAAACTT  3959

Query  121   CTAAATGTAATGAATGTAATCTTATTATAACAATAATAAAACTTTCAACAACGGATCTCT  180
             ||||||||||||||||||||||||||||||||||||||||||||||||||||||||||||
Sbjct  3960  CTAAATGTAATGAATGTAATCTTATTATAACAATAATAAAACTTTCAACAACGGATCTCT  4019

Query  181   TGGCTTCCACATCGATGAAGAACGCAGCGAAATGCGATAAGTAATGTGAATTGCAGAATT  240
             ||||||||||||||||||||||||||||||||||||||||||||||||||||||||||||
Sbjct  4020  TGGCTTCCACATCGATGAAGAACGCAGCGAAATGCGATAAGTAATGTGAATTGCAGAATT  4079

Query  241   CAGTGAATCATCGAATCTTTGAACGCAACTTGCGCCCTTTGGTATTCCGAAGGGCATGCC  300
             |||||||||||||| |||||||||||||||||||||||||||||||||||||||||||||
Sbjct  4080  CAGTGAATCATCGAGTCTTTGAACGCAACTTGCGCCCTTTGGTATTCCGAAGGGCATGCC  4139

Query  301   TGTTTGAGAGTCATGAAAATCTCAATCCCTCGGGTTTTATTACCTGTTGGACTTGGATTT  360
             ||||||||||||||||||||||||||||||||||||||||||||||||||||||||||||
Sbjct  4140  TGTTTGAGAGTCATGAAAATCTCAATCCCTCGGGTTTTATTACCTGTTGGACTTGGATTT  4199

Query  361   GGGTGTTTGCCGCGACCTGCAAAGGACGTCGGCTCGCCTTAAATGTGTTAGTGGGAAGGT  420
             ||||||||||||||||||||||||||||||||||||||||||||||||||||||||||||
Sbjct  4200  GGGTGTTTGCCGCGACCTGCAAAGGACGTCGGCTCGCCTTAAATGTGTTAGTGGGAAGGT  4259

Query  421   GATTACCTGTCAGCCCGGCGTAATAAGTTTCGCTGGGCCTATGGGGTAGTCTTCGGCTTG  480
             ||||||||||||||||||||||||||||||||||||||||||||||||||||||||||||
Sbjct  4260  GATTACCTGTCAGCCCGGCGTAATAAGTTTCGCTGGGCCTATGGGGTAGTCTTCGGCTTG  4319

Query  481   CTGATAACAACCATCTC-TTTTTGTTTGACCTCAAATCAGGTAGGGCTACCCGCTGAACT  539
             ||||||||||||||||| ||||||||||||||||||||||||||||||||||||||||||
Sbjct  4320  CTGATAACAACCATCTCTTTTTTGTTTGACCTCAAATCAGGTAGGGCTACCCGCTGAACT  4379

Query  540   TAA  542
             |||
Sbjct  4380  TAA  4382


 Score = 985 bits (533),  Expect = 0.0
 Identities = 540/543 (99%), Gaps = 1/543 (0%)
 Strand=Plus/Plus

Query  1      CAAGGTTTCCGTAGGTGAACCTGCGGAAGGATCAGTAGAGAATATTGGACTTCGGTCCAT  60
              |||||||||||||||||||||||||||||||||||||||||||| |||||||||||||||
Sbjct  11932  CAAGGTTTCCGTAGGTGAACCTGCGGAAGGATCAGTAGAGAATACTGGACTTCGGTCCAT  11991

Query  61     TTATCTACCCATCTACACCTGTGAACTGTTTATGTGCTTCGGCACGTTTTACACAAACTT  120
              ||||||||||||||||||||||||||||||||||||||||||||||||||||||||||||
Sbjct  11992  TTATCTACCCATCTACACCTGTGAACTGTTTATGTGCTTCGGCACGTTTTACACAAACTT  12051

Query  121    CTAAATGTAATGAATGTAATCTTATTATAACAATAATAAAACTTTCAACAACGGATCTCT  180
              ||||||||||||||||||||||||||||||||||||||||||||||||||||||||||||
Sbjct  12052  CTAAATGTAATGAATGTAATCTTATTATAACAATAATAAAACTTTCAACAACGGATCTCT  12111

Query  181    TGGCTTCCACATCGATGAAGAACGCAGCGAAATGCGATAAGTAATGTGAATTGCAGAATT  240
              ||||||||||||||||||||||||||||||||||||||||||||||||||||||||||||
Sbjct  12112  TGGCTTCCACATCGATGAAGAACGCAGCGAAATGCGATAAGTAATGTGAATTGCAGAATT  12171

Query  241    CAGTGAATCATCGAATCTTTGAACGCAACTTGCGCCCTTTGGTATTCCGAAGGGCATGCC  300
              |||||||||||||| |||||||||||||||||||||||||||||||||||||||||||||
Sbjct  12172  CAGTGAATCATCGAGTCTTTGAACGCAACTTGCGCCCTTTGGTATTCCGAAGGGCATGCC  12231

Query  301    TGTTTGAGAGTCATGAAAATCTCAATCCCTCGGGTTTTATTACCTGTTGGACTTGGATTT  360
              ||||||||||||||||||||||||||||||||||||||||||||||||||||||||||||
Sbjct  12232  TGTTTGAGAGTCATGAAAATCTCAATCCCTCGGGTTTTATTACCTGTTGGACTTGGATTT  12291

Query  361    GGGTGTTTGCCGCGACCTGCAAAGGACGTCGGCTCGCCTTAAATGTGTTAGTGGGAAGGT  420
              ||||||||||||||||||||||||||||||||||||||||||||||||||||||||||||
Sbjct  12292  GGGTGTTTGCCGCGACCTGCAAAGGACGTCGGCTCGCCTTAAATGTGTTAGTGGGAAGGT  12351

Query  421    GATTACCTGTCAGCCCGGCGTAATAAGTTTCGCTGGGCCTATGGGGTAGTCTTCGGCTTG  480
              ||||||||||||||||||||||||||||||||||||||||||||||||||||||||||||
Sbjct  12352  GATTACCTGTCAGCCCGGCGTAATAAGTTTCGCTGGGCCTATGGGGTAGTCTTCGGCTTG  12411

Query  481    CTGATAACAACCATCTC-TTTTTGTTTGACCTCAAATCAGGTAGGGCTACCCGCTGAACT  539
              ||||||||||||||||| ||||||||||||||||||||||||||||||||||||||||||
Sbjct  12412  CTGATAACAACCATCTCTTTTTTGTTTGACCTCAAATCAGGTAGGGCTACCCGCTGAACT  12471

Query  540    TAA  542
              |||
Sbjct  12472  TAA  12474


 Score = 985 bits (533),  Expect = 0.0
 Identities = 540/543 (99%), Gaps = 1/543 (0%)
 Strand=Plus/Plus

Query  1      CAAGGTTTCCGTAGGTGAACCTGCGGAAGGATCAGTAGAGAATATTGGACTTCGGTCCAT  60
              |||||||||||||||||||||||||||||||||||||||||||| |||||||||||||||
Sbjct  20021  CAAGGTTTCCGTAGGTGAACCTGCGGAAGGATCAGTAGAGAATACTGGACTTCGGTCCAT  20080

Query  61     TTATCTACCCATCTACACCTGTGAACTGTTTATGTGCTTCGGCACGTTTTACACAAACTT  120
              ||||||||||||||||||||||||||||||||||||||||||||||||||||||||||||
Sbjct  20081  TTATCTACCCATCTACACCTGTGAACTGTTTATGTGCTTCGGCACGTTTTACACAAACTT  20140

Query  121    CTAAATGTAATGAATGTAATCTTATTATAACAATAATAAAACTTTCAACAACGGATCTCT  180
              ||||||||||||||||||||||||||||||||||||||||||||||||||||||||||||
Sbjct  20141  CTAAATGTAATGAATGTAATCTTATTATAACAATAATAAAACTTTCAACAACGGATCTCT  20200

Query  181    TGGCTTCCACATCGATGAAGAACGCAGCGAAATGCGATAAGTAATGTGAATTGCAGAATT  240
              ||||||||||||||||||||||||||||||||||||||||||||||||||||||||||||
Sbjct  20201  TGGCTTCCACATCGATGAAGAACGCAGCGAAATGCGATAAGTAATGTGAATTGCAGAATT  20260

Query  241    CAGTGAATCATCGAATCTTTGAACGCAACTTGCGCCCTTTGGTATTCCGAAGGGCATGCC  300
              |||||||||||||| |||||||||||||||||||||||||||||||||||||||||||||
Sbjct  20261  CAGTGAATCATCGAGTCTTTGAACGCAACTTGCGCCCTTTGGTATTCCGAAGGGCATGCC  20320

Query  301    TGTTTGAGAGTCATGAAAATCTCAATCCCTCGGGTTTTATTACCTGTTGGACTTGGATTT  360
              ||||||||||||||||||||||||||||||||||||||||||||||||||||||||||||
Sbjct  20321  TGTTTGAGAGTCATGAAAATCTCAATCCCTCGGGTTTTATTACCTGTTGGACTTGGATTT  20380

Query  361    GGGTGTTTGCCGCGACCTGCAAAGGACGTCGGCTCGCCTTAAATGTGTTAGTGGGAAGGT  420
              ||||||||||||||||||||||||||||||||||||||||||||||||||||||||||||
Sbjct  20381  GGGTGTTTGCCGCGACCTGCAAAGGACGTCGGCTCGCCTTAAATGTGTTAGTGGGAAGGT  20440

Query  421    GATTACCTGTCAGCCCGGCGTAATAAGTTTCGCTGGGCCTATGGGGTAGTCTTCGGCTTG  480
              ||||||||||||||||||||||||||||||||||||||||||||||||||||||||||||
Sbjct  20441  GATTACCTGTCAGCCCGGCGTAATAAGTTTCGCTGGGCCTATGGGGTAGTCTTCGGCTTG  20500

Query  481    CTGATAACAACCATCTC-TTTTTGTTTGACCTCAAATCAGGTAGGGCTACCCGCTGAACT  539
              ||||||||||||||||| ||||||||||||||||||||||||||||||||||||||||||
Sbjct  20501  CTGATAACAACCATCTCTTTTTTGTTTGACCTCAAATCAGGTAGGGCTACCCGCTGAACT  20560

Query  540    TAA  542
              |||
Sbjct  20561  TAA  20563


>NC_006684.1 Cryptococcus neoformans var. neoformans JEC21 chromosome 2 sequence
Length=1632307

 Score = 985 bits (533),  Expect = 0.0
 Identities = 539/542 (99%), Gaps = 0/542 (0%)
 Strand=Plus/Minus

Query  1       CAAGGTTTCCGTAGGTGAACCTGCGGAAGGATCAGTAGAGAATATTGGACTTCGGTCCAT  60
               |||||||||||||||||||||||||||||||||||||||||||||||||||| |||||||
Sbjct  279892  CAAGGTTTCCGTAGGTGAACCTGCGGAAGGATCAGTAGAGAATATTGGACTTTGGTCCAT  279833

Query  61      TTATCTACCCATCTACACCTGTGAACTGTTTATGTGCTTCGGCACGTTTTACACAAACTT  120
               ||||||||||||||||||||||||||||||||||||||||||||||||||||||||||||
Sbjct  279832  TTATCTACCCATCTACACCTGTGAACTGTTTATGTGCTTCGGCACGTTTTACACAAACTT  279773

Query  121     CTAAATGTAATGAATGTAATCTTATTATAACAATAATAAAACTTTCAACAACGGATCTCT  180
               ||||||||||||||||||||| ||||||||||||||||||||||||||||||||||||||
Sbjct  279772  CTAAATGTAATGAATGTAATCATATTATAACAATAATAAAACTTTCAACAACGGATCTCT  279713

Query  181     TGGCTTCCACATCGATGAAGAACGCAGCGAAATGCGATAAGTAATGTGAATTGCAGAATT  240
               ||||||||||||||||||||||||||||||||||||||||||||||||||||||||||||
Sbjct  279712  TGGCTTCCACATCGATGAAGAACGCAGCGAAATGCGATAAGTAATGTGAATTGCAGAATT  279653

Query  241     CAGTGAATCATCGAATCTTTGAACGCAACTTGCGCCCTTTGGTATTCCGAAGGGCATGCC  300
               |||||||||||||| |||||||||||||||||||||||||||||||||||||||||||||
Sbjct  279652  CAGTGAATCATCGAGTCTTTGAACGCAACTTGCGCCCTTTGGTATTCCGAAGGGCATGCC  279593

Query  301     TGTTTGAGAGTCATGAAAATCTCAATCCCTCGGGTTTTATTACCTGTTGGACTTGGATTT  360
               ||||||||||||||||||||||||||||||||||||||||||||||||||||||||||||
Sbjct  279592  TGTTTGAGAGTCATGAAAATCTCAATCCCTCGGGTTTTATTACCTGTTGGACTTGGATTT  279533

Query  361     GGGTGTTTGCCGCGACCTGCAAAGGACGTCGGCTCGCCTTAAATGTGTTAGTGGGAAGGT  420
               ||||||||||||||||||||||||||||||||||||||||||||||||||||||||||||
Sbjct  279532  GGGTGTTTGCCGCGACCTGCAAAGGACGTCGGCTCGCCTTAAATGTGTTAGTGGGAAGGT  279473

Query  421     GATTACCTGTCAGCCCGGCGTAATAAGTTTCGCTGGGCCTATGGGGTAGTCTTCGGCTTG  480
               ||||||||||||||||||||||||||||||||||||||||||||||||||||||||||||
Sbjct  279472  GATTACCTGTCAGCCCGGCGTAATAAGTTTCGCTGGGCCTATGGGGTAGTCTTCGGCTTG  279413

Query  481     CTGATAACAACCATCTCTTTTTGTTTGACCTCAAATCAGGTAGGGCTACCCGCTGAACTT  540
               ||||||||||||||||||||||||||||||||||||||||||||||||||||||||||||
Sbjct  279412  CTGATAACAACCATCTCTTTTTGTTTGACCTCAAATCAGGTAGGGCTACCCGCTGAACTT  279353

Query  541     AA  542
               ||
Sbjct  279352  AA  279351


 Score = 985 bits (533),  Expect = 0.0
 Identities = 539/542 (99%), Gaps = 0/542 (0%)
 Strand=Plus/Minus

Query  1       CAAGGTTTCCGTAGGTGAACCTGCGGAAGGATCAGTAGAGAATATTGGACTTCGGTCCAT  60
               |||||||||||||||||||||||||||||||||||||||||||||||||||| |||||||
Sbjct  287974  CAAGGTTTCCGTAGGTGAACCTGCGGAAGGATCAGTAGAGAATATTGGACTTTGGTCCAT  287915

Query  61      TTATCTACCCATCTACACCTGTGAACTGTTTATGTGCTTCGGCACGTTTTACACAAACTT  120
               ||||||||||||||||||||||||||||||||||||||||||||||||||||||||||||
Sbjct  287914  TTATCTACCCATCTACACCTGTGAACTGTTTATGTGCTTCGGCACGTTTTACACAAACTT  287855

Query  121     CTAAATGTAATGAATGTAATCTTATTATAACAATAATAAAACTTTCAACAACGGATCTCT  180
               ||||||||||||||||||||| ||||||||||||||||||||||||||||||||||||||
Sbjct  287854  CTAAATGTAATGAATGTAATCATATTATAACAATAATAAAACTTTCAACAACGGATCTCT  287795

Query  181     TGGCTTCCACATCGATGAAGAACGCAGCGAAATGCGATAAGTAATGTGAATTGCAGAATT  240
               ||||||||||||||||||||||||||||||||||||||||||||||||||||||||||||
Sbjct  287794  TGGCTTCCACATCGATGAAGAACGCAGCGAAATGCGATAAGTAATGTGAATTGCAGAATT  287735

Query  241     CAGTGAATCATCGAATCTTTGAACGCAACTTGCGCCCTTTGGTATTCCGAAGGGCATGCC  300
               |||||||||||||| |||||||||||||||||||||||||||||||||||||||||||||
Sbjct  287734  CAGTGAATCATCGAGTCTTTGAACGCAACTTGCGCCCTTTGGTATTCCGAAGGGCATGCC  287675

Query  301     TGTTTGAGAGTCATGAAAATCTCAATCCCTCGGGTTTTATTACCTGTTGGACTTGGATTT  360
               ||||||||||||||||||||||||||||||||||||||||||||||||||||||||||||
Sbjct  287674  TGTTTGAGAGTCATGAAAATCTCAATCCCTCGGGTTTTATTACCTGTTGGACTTGGATTT  287615

Query  361     GGGTGTTTGCCGCGACCTGCAAAGGACGTCGGCTCGCCTTAAATGTGTTAGTGGGAAGGT  420
               ||||||||||||||||||||||||||||||||||||||||||||||||||||||||||||
Sbjct  287614  GGGTGTTTGCCGCGACCTGCAAAGGACGTCGGCTCGCCTTAAATGTGTTAGTGGGAAGGT  287555

Query  421     GATTACCTGTCAGCCCGGCGTAATAAGTTTCGCTGGGCCTATGGGGTAGTCTTCGGCTTG  480
               ||||||||||||||||||||||||||||||||||||||||||||||||||||||||||||
Sbjct  287554  GATTACCTGTCAGCCCGGCGTAATAAGTTTCGCTGGGCCTATGGGGTAGTCTTCGGCTTG  287495

Query  481     CTGATAACAACCATCTCTTTTTGTTTGACCTCAAATCAGGTAGGGCTACCCGCTGAACTT  540
               ||||||||||||||||||||||||||||||||||||||||||||||||||||||||||||
Sbjct  287494  CTGATAACAACCATCTCTTTTTGTTTGACCTCAAATCAGGTAGGGCTACCCGCTGAACTT  287435

Query  541     AA  542
               ||
Sbjct  287434  AA  287433


>PJQL01004345.1 Rhizopus azygosporus strain CBS 357.93 scaffold_4345, whole genome 
shotgun sequence
Length=1445

 Score = 979 bits (530),  Expect = 0.0
 Identities = 539/543 (99%), Gaps = 1/543 (0%)
 Strand=Plus/Plus

Query  1    CAAGGTTTCCGTAGGTGAACCTGCGGAAGGATCAGTAGAGAATATTGGACTTCGGTCCAT  60
            |||||||||||||||||||||||||||||||||||||||||||| |||||||||||||||
Sbjct  22   CAAGGTTTCCGTAGGTGAACCTGCGGAAGGATCAGTAGAGAATACTGGACTTCGGTCCAT  81

Query  61   TTATCTACCCATCTACACCTGTGAACTGTTTATGTGCTTCGGCACGTTTTACACAAACTT  120
            ||||||||||||||||||||||||||||||||||||||||||||||||||||||||||||
Sbjct  82   TTATCTACCCATCTACACCTGTGAACTGTTTATGTGCTTCGGCACGTTTTACACAAACTT  141

Query  121  CTAAATGTAATGAATGTAATCTTATTATAACAATAATAAAACTTTCAACAACGGATCTCT  180
            ||||||||||||||||||||||||||||||||||||||||||||||||||||||||||||
Sbjct  142  CTAAATGTAATGAATGTAATCTTATTATAACAATAATAAAACTTTCAACAACGGATCTCT  201

Query  181  TGGCTTCCACATCGATGAAGAACGCAGCGAAATGCGATAAGTAATGTGAATTGCAGAATT  240
            ||||||||||||||||||||||||||||||||||||||||||||||||||||||||||||
Sbjct  202  TGGCTTCCACATCGATGAAGAACGCAGCGAAATGCGATAAGTAATGTGAATTGCAGAATT  261

Query  241  CAGTGAATCATCGAATCTTTGAACGCAACTTGCGCCCTTTGGTATTCCGAAGGGCATGCC  300
            |||||||||||||| |||||||||||||||||||||||||||||||||||||||||||||
Sbjct  262  CAGTGAATCATCGAGTCTTTGAACGCAACTTGCGCCCTTTGGTATTCCGAAGGGCATGCC  321

Query  301  TGTTTGAGAGTCATGAAAATCTCAATCCCTCGGGTTTTATTACCTGTTGGACTTGGATTT  360
            ||||||||||||||||||||||||||||||||||||||||||||||||||||||||||||
Sbjct  322  TGTTTGAGAGTCATGAAAATCTCAATCCCTCGGGTTTTATTACCTGTTGGACTTGGATTT  381

Query  361  GGGTGTTTGCCGCGACCTGCAAAGGACGTCGGCTCGCCTTAAATGTGTTAGTGGGAAGGT  420
            ||||||||||||||||||| ||||||||||||||||||||||||||||||||||||||||
Sbjct  382  GGGTGTTTGCCGCGACCTGGAAAGGACGTCGGCTCGCCTTAAATGTGTTAGTGGGAAGGT  441

Query  421  GATTACCTGTCAGCCCGGCGTAATAAGTTTCGCTGGGCCTATGGGGTAGTCTTCGGCTTG  480
            ||||||||||||||||||||||||||||||||||||||||||||||||||||||||||||
Sbjct  442  GATTACCTGTCAGCCCGGCGTAATAAGTTTCGCTGGGCCTATGGGGTAGTCTTCGGCTTG  501

Query  481  CTGATAACAACCATCTC-TTTTTGTTTGACCTCAAATCAGGTAGGGCTACCCGCTGAACT  539
            ||||||||||||||||| ||||||||||||||||||||||||||||||||||||||||||
Sbjct  502  CTGATAACAACCATCTCTTTTTTGTTTGACCTCAAATCAGGTAGGGCTACCCGCTGAACT  561

Query  540  TAA  542
            |||
Sbjct  562  TAA  564


>VHDQ01000014.1 Cryptococcus cf. gattii strain MF34 chromosome 14 contig000014, 
whole genome shotgun sequence
Length=1507400

 Score = 977 bits (529),  Expect = 0.0
 Identities = 538/542 (99%), Gaps = 1/542 (0%)
 Strand=Plus/Plus

Query  1        CAAGGTTTCCGTAGGTGAACCTGCGGAAGGATCAGTAGAGAATATTGGACTTCGGTCCAT  60
                |||||||||||||||||||||||||||||||||||||||||||| |||||||||||||||
Sbjct  1505840  CAAGGTTTCCGTAGGTGAACCTGCGGAAGGATCAGTAGAGAATACTGGACTTCGGTCCAT  1505899

Query  61       TTATCTACCCATCTACACCTGTGAACTGTTTATGTGCTTCGGCACGTTTTACACAAACTT  120
                ||||||||||||||||||||||||||||||||||||||||||||||||||||||||||||
Sbjct  1505900  TTATCTACCCATCTACACCTGTGAACTGTTTATGTGCTTCGGCACGTTTTACACAAACTT  1505959

Query  121      CTAAATGTAATGAATGTAATCTTATTATAACAATAATAAAACTTTCAACAACGGATCTCT  180
                ||||||||||||||||||||||||||||||||||||||||||||||||||||||||||||
Sbjct  1505960  CTAAATGTAATGAATGTAATCTTATTATAACAATAATAAAACTTTCAACAACGGATCTCT  1506019

Query  181      TGGCTTCCACATCGATGAAGAACGCAGCGAAATGCGATAAGTAATGTGAATTGCAGAATT  240
                ||||||||||||||||||||||||||||||||||||||||||||||||||||||||||||
Sbjct  1506020  TGGCTTCCACATCGATGAAGAACGCAGCGAAATGCGATAAGTAATGTGAATTGCAGAATT  1506079

Query  241      CAGTGAATCATCGAATCTTTGAACGCAACTTGCGCCCTTTGGTATTCCGAAGGGCATGCC  300
                |||||||||||||| |||||||||||||||||||||||||||||||||||||||||||||
Sbjct  1506080  CAGTGAATCATCGAGTCTTTGAACGCAACTTGCGCCCTTTGGTATTCCGAAGGGCATGCC  1506139

Query  301      TGTTTGAGAGTCATGAAAATCTCAATCCCTCGGGTTTTATTACCTGTTGGACTTGGATTT  360
                |||||||||||||||||||||||||||||||||||||||||||||||||||||| |||||
Sbjct  1506140  TGTTTGAGAGTCATGAAAATCTCAATCCCTCGGGTTTTATTACCTGTTGGACTT-GATTT  1506198

Query  361      GGGTGTTTGCCGCGACCTGCAAAGGACGTCGGCTCGCCTTAAATGTGTTAGTGGGAAGGT  420
                ||||||||||||||||||||||||||||||||||||||||||||||||||||||||||||
Sbjct  1506199  GGGTGTTTGCCGCGACCTGCAAAGGACGTCGGCTCGCCTTAAATGTGTTAGTGGGAAGGT  1506258

Query  421      GATTACCTGTCAGCCCGGCGTAATAAGTTTCGCTGGGCCTATGGGGTAGTCTTCGGCTTG  480
                ||||||| ||||||||||||||||||||||||||||||||||||||||||||||||||||
Sbjct  1506259  GATTACCCGTCAGCCCGGCGTAATAAGTTTCGCTGGGCCTATGGGGTAGTCTTCGGCTTG  1506318

Query  481      CTGATAACAACCATCTCTTTTTGTTTGACCTCAAATCAGGTAGGGCTACCCGCTGAACTT  540
                ||||||||||||||||||||||||||||||||||||||||||||||||||||||||||||
Sbjct  1506319  CTGATAACAACCATCTCTTTTTGTTTGACCTCAAATCAGGTAGGGCTACCCGCTGAACTT  1506378

Query  541      AA  542
                ||
Sbjct  1506379  AA  1506380


 Score = 974 bits (527),  Expect = 0.0
 Identities = 538/543 (99%), Gaps = 2/543 (0%)
 Strand=Plus/Plus

Query  1        CAAGGTTTCCGTAGGTGAACCTGCGGAAGGATCAGTAGAGAATATTGGACTTC-GGTCCA  59
                |||||||||||||||||||||||||||||||||||||||||||| |||||||| ||||||
Sbjct  1497766  CAAGGTTTCCGTAGGTGAACCTGCGGAAGGATCAGTAGAGAATACTGGACTTCGGGTCCA  1497825

Query  60       TTTATCTACCCATCTACACCTGTGAACTGTTTATGTGCTTCGGCACGTTTTACACAAACT  119
                ||||||||||||||||||||||||||||||||||||||||||||||||||||||||||||
Sbjct  1497826  TTTATCTACCCATCTACACCTGTGAACTGTTTATGTGCTTCGGCACGTTTTACACAAACT  1497885

Query  120      TCTAAATGTAATGAATGTAATCTTATTATAACAATAATAAAACTTTCAACAACGGATCTC  179
                ||||||||||||||||||||||||||||||||||||||||||||||||||||||||||||
Sbjct  1497886  TCTAAATGTAATGAATGTAATCTTATTATAACAATAATAAAACTTTCAACAACGGATCTC  1497945

Query  180      TTGGCTTCCACATCGATGAAGAACGCAGCGAAATGCGATAAGTAATGTGAATTGCAGAAT  239
                ||||||||||||||||||||||||||||||||||||||||||||||||||||||||||||
Sbjct  1497946  TTGGCTTCCACATCGATGAAGAACGCAGCGAAATGCGATAAGTAATGTGAATTGCAGAAT  1498005

Query  240      TCAGTGAATCATCGAATCTTTGAACGCAACTTGCGCCCTTTGGTATTCCGAAGGGCATGC  299
                ||||||||||||||| ||||||||||||||||||||||||||||||||||||||||||||
Sbjct  1498006  TCAGTGAATCATCGAGTCTTTGAACGCAACTTGCGCCCTTTGGTATTCCGAAGGGCATGC  1498065

Query  300      CTGTTTGAGAGTCATGAAAATCTCAATCCCTCGGGTTTTATTACCTGTTGGACTTGGATT  359
                ||||||||||||||||||||||||||||||||||||||||||||||||||||||||||||
Sbjct  1498066  CTGTTTGAGAGTCATGAAAATCTCAATCCCTCGGGTTTTATTACCTGTTGGACTTGGATT  1498125

Query  360      TGGGTGTTTGCCGCGACCTGCAAAGGACGTCGGCTCGCCTTAAATGTGTTAGTGGGAAGG  419
                ||||||||||||||||||||||||||||||||||||||||||||||||||||| ||||||
Sbjct  1498126  TGGGTGTTTGCCGCGACCTGCAAAGGACGTCGGCTCGCCTTAAATGTGTTAGT-GGAAGG  1498184

Query  420      TGATTACCTGTCAGCCCGGCGTAATAAGTTTCGCTGGGCCTATGGGGTAGTCTTCGGCTT  479
                ||||||||||||||||||||||||||||||||||||||||||||||||||||||||||||
Sbjct  1498185  TGATTACCTGTCAGCCCGGCGTAATAAGTTTCGCTGGGCCTATGGGGTAGTCTTCGGCTT  1498244

Query  480      GCTGATAACAACCATCTCTTTTTGTTTGACCTCAAATCAGGTAGGGCTACCCGCTGAACT  539
                |||||||||||||||||||||||||||||||||||||||||||||||||||||| |||||
Sbjct  1498245  GCTGATAACAACCATCTCTTTTTGTTTGACCTCAAATCAGGTAGGGCTACCCGCCGAACT  1498304

Query  540      TAA  542
                |||
Sbjct  1498305  TAA  1498307


 Score = 547 bits (296),  Expect = 1e-151
 Identities = 303/306 (99%), Gaps = 1/306 (0%)
 Strand=Plus/Plus

Query  238      ATTCAGTGAATCATCGAATCTTTGAACGCAACTTGCGCCCTTTGGTATTCCGAAGGGCAT  297
                ||| ||||||||||||| ||||||||||||||||||||||||||||||||||||||||||
Sbjct  1489920  ATTTAGTGAATCATCGAGTCTTTGAACGCAACTTGCGCCCTTTGGTATTCCGAAGGGCAT  1489979

Query  298      GCCTGTTTGAGAGTCATGAAAATCTCAATCCCTCGGGTTTTATTACCTGTTGGACTTGGA  357
                ||||||||||||||||||||||||||||||||||||||||||||||||||||||||||||
Sbjct  1489980  GCCTGTTTGAGAGTCATGAAAATCTCAATCCCTCGGGTTTTATTACCTGTTGGACTTGGA  1490039

Query  358      TTTGGGTGTTTGCCGCGACCTGCAAAGGACGTCGGCTCGCCTTAAATGTGTTAGTGGGAA  417
                ||||||||||||||||||||||||||||||||||||||||||||||||||||||||||||
Sbjct  1490040  TTTGGGTGTTTGCCGCGACCTGCAAAGGACGTCGGCTCGCCTTAAATGTGTTAGTGGGAA  1490099

Query  418      GGTGATTACCTGTCAGCCCGGCGTAATAAGTTTCGCTGGGCCTATGGGGTAGTCTTCGGC  477
                ||||||||||||||||||||||||||||||||||||||||||||||||||||||||||||
Sbjct  1490100  GGTGATTACCTGTCAGCCCGGCGTAATAAGTTTCGCTGGGCCTATGGGGTAGTCTTCGGC  1490159

Query  478      TTGCTGATAACAACCATCTC-TTTTTGTTTGACCTCAAATCAGGTAGGGCTACCCGCTGA  536
                |||||||||||||||||||| |||||||||||||||||||||||||||||||||||||||
Sbjct  1490160  TTGCTGATAACAACCATCTCTTTTTTGTTTGACCTCAAATCAGGTAGGGCTACCCGCTGA  1490219

Query  537      ACTTAA  542
                ||||||
Sbjct  1490220  ACTTAA  1490225


>SSXJ01000371.1 Cryptococcus neoformans AD hybrid strain CBS 132 tig00000855, 
whole genome shotgun sequence
Length=20939

 Score = 977 bits (529),  Expect = 0.0
 Identities = 538/542 (99%), Gaps = 1/542 (0%)
 Strand=Plus/Minus

Query  1     CAAGGTTTCCGTAGGTGAACCTGCGGAAGGATCAGTAGAGAATATTGGACTTCGGTCCAT  60
             |||||||||||||||||||||||||||||||||||||||||||||||||||| |||||||
Sbjct  6588  CAAGGTTTCCGTAGGTGAACCTGCGGAAGGATCAGTAGAGAATATTGGACTTTGGTCCAT  6529

Query  61    TTATCTACCCATCTACACCTGTGAACTGTTTATGTGCTTCGGCACGTTTTACACAAACTT  120
             ||||||||||||||||||||||||||||||||||||||||||||||||||||||||||||
Sbjct  6528  TTATCTACCCATCTACACCTGTGAACTGTTTATGTGCTTCGGCACGTTTTACACAAACTT  6469

Query  121   CTAAATGTAATGAATGTAATCTTATTATAACAATAATAAAACTTTCAACAACGGATCTCT  180
             ||||||||||||||||||||| ||||||||||||||||||||||||||||||||||||||
Sbjct  6468  CTAAATGTAATGAATGTAATCATATTATAACAATAATAAAACTTTCAACAACGGATCTCT  6409

Query  181   TGGCTTCCACATCGATGAAGAACGCAGCGAAATGCGATAAGTAATGTGAATTGCAGAATT  240
             ||||||||||||||||||||||||||||||||||||||||||||||||||||||||||||
Sbjct  6408  TGGCTTCCACATCGATGAAGAACGCAGCGAAATGCGATAAGTAATGTGAATTGCAGAATT  6349

Query  241   CAGTGAATCATCGAATCTTTGAACGCAACTTGCGCCCTTTGGTATTCCGAAGGGCATGCC  300
             |||||||||||||| |||||||||||||||||||||||||||||||||||||||||||||
Sbjct  6348  CAGTGAATCATCGAGTCTTTGAACGCAACTTGCGCCCTTTGGTATTCCGAAGGGCATGCC  6289

Query  301   TGTTTGAGAGTCATGAAAATCTCAATCCCTCGGGTTTTATTACCTGTTGGACTTGGATTT  360
             ||||||||||||||||||||||||||||||||||||||||||||||||||||||||||||
Sbjct  6288  TGTTTGAGAGTCATGAAAATCTCAATCCCTCGGGTTTTATTACCTGTTGGACTTGGATTT  6229

Query  361   GGGTGTTTGCCGCGACCTGCAAAGGACGTCGGCTCGCCTTAAATGTGTTAGTGGGAAGGT  420
             ||||||||||||||||||||||||||||||||||||||||||||||||||||||||||||
Sbjct  6228  GGGTGTTTGCCGCGACCTGCAAAGGACGTCGGCTCGCCTTAAATGTGTTAGTGGGAAGGT  6169

Query  421   GATTACCTGTCAGCCCGGCGTAATAAGTTTCGCTGGGCCTATGGGGTAGTCTTCGGCTTG  480
             ||||||||||||||||||||||||||||||||||||||||||||||||||||||||||||
Sbjct  6168  GATTACCTGTCAGCCCGGCGTAATAAGTTTCGCTGGGCCTATGGGGTAGTCTTCGGCTTG  6109

Query  481   CTGATAACAACCATCTCTTTTTGTTTGACCTCAAATCAGGTAGGGCTACCCGCTGAACTT  540
             ||||||||||||||||||||| ||||||||||||||||||||||||||||||||||||||
Sbjct  6108  CTGATAACAACCATCTCTTTT-GTTTGACCTCAAATCAGGTAGGGCTACCCGCTGAACTT  6050

Query  541   AA  542
             ||
Sbjct  6049  AA  6048


 Score = 965 bits (522),  Expect = 0.0
 Identities = 536/542 (99%), Gaps = 3/542 (1%)
 Strand=Plus/Minus

Query  1      CAAGGTTTCCGTAGGTGAACCTGCGGAAGGATCAGTAGAGAATATTGGACTTCGGTCCAT  60
              ||||||||||||||||||||||||||||||||||||||||||||||| |||| |||||||
Sbjct  14620  CAAGGTTTCCGTAGGTGAACCTGCGGAAGGATCAGTAGAGAATATTG-ACTTTGGTCCAT  14562

Query  61     TTATCTACCCATCTACACCTGTGAACTGTTTATGTGCTTCGGCACGTTTTACACAAACTT  120
              ||||||||||||||||||||||||||||||||||||||||||||||||||||||||||||
Sbjct  14561  TTATCTACCCATCTACACCTGTGAACTGTTTATGTGCTTCGGCACGTTTTACACAAACTT  14502

Query  121    CTAAATGTAATGAATGTAATCTTATTATAACAATAATAAAACTTTCAACAACGGATCTCT  180
              ||||||||||||||||||||| ||||||||||||||||||||||||||||||||||||||
Sbjct  14501  CTAAATGTAATGAATGTAATCATATTATAACAATAATAAAACTTTCAACAACGGATCTCT  14442

Query  181    TGGCTTCCACATCGATGAAGAACGCAGCGAAATGCGATAAGTAATGTGAATTGCAGAATT  240
              ||||||||||||||||||||||||||||||||||||||||||||||||||||||||||||
Sbjct  14441  TGGCTTCCACATCGATGAAGAACGCAGCGAAATGCGATAAGTAATGTGAATTGCAGAATT  14382

Query  241    CAGTGAATCATCGAATCTTTGAACGCAACTTGCGCCCTTTGGTATTCCGAAGGGCATGCC  300
              |||||||||||||| |||||||||||||||||||||||||||||||||||||||||||||
Sbjct  14381  CAGTGAATCATCGAGTCTTTGAACGCAACTTGCGCCCTTTGGTATTCCGAAGGGCATGCC  14322

Query  301    TGTTTGAGAGTCATGAAAATCTCAATCCCTCGGGTTTTATTACCTGTTGGACTTGGATTT  360
              ||||||||||||||||||||||||||||||||||||||||||||||||||||||| ||||
Sbjct  14321  TGTTTGAGAGTCATGAAAATCTCAATCCCTCGGGTTTTATTACCTGTTGGACTTG-ATTT  14263

Query  361    GGGTGTTTGCCGCGACCTGCAAAGGACGTCGGCTCGCCTTAAATGTGTTAGTGGGAAGGT  420
              ||||||||||||||||||||||||||||||||||||||||||||||||||||||||||||
Sbjct  14262  GGGTGTTTGCCGCGACCTGCAAAGGACGTCGGCTCGCCTTAAATGTGTTAGTGGGAAGGT  14203

Query  421    GATTACCTGTCAGCCCGGCGTAATAAGTTTCGCTGGGCCTATGGGGTAGTCTTCGGCTTG  480
              ||||||||||||||||||||||||||||||||||||||||||||||||||||||||||||
Sbjct  14202  GATTACCTGTCAGCCCGGCGTAATAAGTTTCGCTGGGCCTATGGGGTAGTCTTCGGCTTG  14143

Query  481    CTGATAACAACCATCTCTTTTTGTTTGACCTCAAATCAGGTAGGGCTACCCGCTGAACTT  540
              ||||||||||||||||||||| ||||||||||||||||||||||||||||||||||||||
Sbjct  14142  CTGATAACAACCATCTCTTTT-GTTTGACCTCAAATCAGGTAGGGCTACCCGCTGAACTT  14084

Query  541    AA  542
              ||
Sbjct  14083  AA  14082


>CP000287.1 Cryptococcus gattii WM276 chromosome B, complete sequence
Length=2187695

 Score = 974 bits (527),  Expect = 0.0
 Identities = 538/543 (99%), Gaps = 1/543 (0%)
 Strand=Plus/Plus

Query  1        CAAGGTTTCCGTAGGTGAACCTGCGGAAGGATCAGTAGAGAATATTGGACTTCGGTCCAT  60
                |||||||||||||||||||||||||||||||||||||||||||  ||| |||||||||||
Sbjct  1520574  CAAGGTTTCCGTAGGTGAACCTGCGGAAGGATCAGTAGAGAATGCTGGGCTTCGGTCCAT  1520633

Query  61       TTATCTACCCATCTACACCTGTGAACTGTTTATGTGCTTCGGCACGTTTTACACAAACTT  120
                ||||||||||||||||||||||||||||||||||||||||||||||||||||||||||||
Sbjct  1520634  TTATCTACCCATCTACACCTGTGAACTGTTTATGTGCTTCGGCACGTTTTACACAAACTT  1520693

Query  121      CTAAATGTAATGAATGTAATCTTATTATAACAATAATAAAACTTTCAACAACGGATCTCT  180
                ||||||||||||||||||||||||||||||||||||||||||||||||||||||||||||
Sbjct  1520694  CTAAATGTAATGAATGTAATCTTATTATAACAATAATAAAACTTTCAACAACGGATCTCT  1520753

Query  181      TGGCTTCCACATCGATGAAGAACGCAGCGAAATGCGATAAGTAATGTGAATTGCAGAATT  240
                ||||||||||||||||||||||||||||||||||||||||||||||||||||||||||||
Sbjct  1520754  TGGCTTCCACATCGATGAAGAACGCAGCGAAATGCGATAAGTAATGTGAATTGCAGAATT  1520813

Query  241      CAGTGAATCATCGAATCTTTGAACGCAACTTGCGCCCTTTGGTATTCCGAAGGGCATGCC  300
                |||||||||||||| |||||||||||||||||||||||||||||||||||||||||||||
Sbjct  1520814  CAGTGAATCATCGAGTCTTTGAACGCAACTTGCGCCCTTTGGTATTCCGAAGGGCATGCC  1520873

Query  301      TGTTTGAGAGTCATGAAAATCTCAATCCCTCGGGTTTTATTACCTGTTGGACTTGGATTT  360
                ||||||||||||||||||||||||||||||||||||||||||||||||||||||||||||
Sbjct  1520874  TGTTTGAGAGTCATGAAAATCTCAATCCCTCGGGTTTTATTACCTGTTGGACTTGGATTT  1520933

Query  361      GGGTGTTTGCCGCGACCTGCAAAGGACGTCGGCTCGCCTTAAATGTGTTAGTGGGAAGGT  420
                ||||||||||||||||||||||||||||||||||||||||||||||||||||||||||||
Sbjct  1520934  GGGTGTTTGCCGCGACCTGCAAAGGACGTCGGCTCGCCTTAAATGTGTTAGTGGGAAGGT  1520993

Query  421      GATTACCTGTCAGCCCGGCGTAATAAGTTTCGCTGGGCCTATGGGGTAGTCTTCGGCTTG  480
                ||||||||||||||||||||||||||||||||||||||||||||||||||||||||||||
Sbjct  1520994  GATTACCTGTCAGCCCGGCGTAATAAGTTTCGCTGGGCCTATGGGGTAGTCTTCGGCTTG  1521053

Query  481      CTGATAACAACCATCTC-TTTTTGTTTGACCTCAAATCAGGTAGGGCTACCCGCTGAACT  539
                ||||||||||||||||| ||||||||||||||||||||||||||||||||||||||||||
Sbjct  1521054  CTGATAACAACCATCTCTTTTTTGTTTGACCTCAAATCAGGTAGGGCTACCCGCTGAACT  1521113

Query  540      TAA  542
                |||
Sbjct  1521114  TAA  1521116


 Score = 974 bits (527),  Expect = 0.0
 Identities = 538/543 (99%), Gaps = 1/543 (0%)
 Strand=Plus/Plus

Query  1        CAAGGTTTCCGTAGGTGAACCTGCGGAAGGATCAGTAGAGAATATTGGACTTCGGTCCAT  60
                |||||||||||||||||||||||||||||||||||||||||||  ||| |||||||||||
Sbjct  1528701  CAAGGTTTCCGTAGGTGAACCTGCGGAAGGATCAGTAGAGAATGCTGGGCTTCGGTCCAT  1528760

Query  61       TTATCTACCCATCTACACCTGTGAACTGTTTATGTGCTTCGGCACGTTTTACACAAACTT  120
                ||||||||||||||||||||||||||||||||||||||||||||||||||||||||||||
Sbjct  1528761  TTATCTACCCATCTACACCTGTGAACTGTTTATGTGCTTCGGCACGTTTTACACAAACTT  1528820

Query  121      CTAAATGTAATGAATGTAATCTTATTATAACAATAATAAAACTTTCAACAACGGATCTCT  180
                ||||||||||||||||||||||||||||||||||||||||||||||||||||||||||||
Sbjct  1528821  CTAAATGTAATGAATGTAATCTTATTATAACAATAATAAAACTTTCAACAACGGATCTCT  1528880

Query  181      TGGCTTCCACATCGATGAAGAACGCAGCGAAATGCGATAAGTAATGTGAATTGCAGAATT  240
                ||||||||||||||||||||||||||||||||||||||||||||||||||||||||||||
Sbjct  1528881  TGGCTTCCACATCGATGAAGAACGCAGCGAAATGCGATAAGTAATGTGAATTGCAGAATT  1528940

Query  241      CAGTGAATCATCGAATCTTTGAACGCAACTTGCGCCCTTTGGTATTCCGAAGGGCATGCC  300
                |||||||||||||| |||||||||||||||||||||||||||||||||||||||||||||
Sbjct  1528941  CAGTGAATCATCGAGTCTTTGAACGCAACTTGCGCCCTTTGGTATTCCGAAGGGCATGCC  1529000

Query  301      TGTTTGAGAGTCATGAAAATCTCAATCCCTCGGGTTTTATTACCTGTTGGACTTGGATTT  360
                ||||||||||||||||||||||||||||||||||||||||||||||||||||||||||||
Sbjct  1529001  TGTTTGAGAGTCATGAAAATCTCAATCCCTCGGGTTTTATTACCTGTTGGACTTGGATTT  1529060

Query  361      GGGTGTTTGCCGCGACCTGCAAAGGACGTCGGCTCGCCTTAAATGTGTTAGTGGGAAGGT  420
                ||||||||||||||||||||||||||||||||||||||||||||||||||||||||||||
Sbjct  1529061  GGGTGTTTGCCGCGACCTGCAAAGGACGTCGGCTCGCCTTAAATGTGTTAGTGGGAAGGT  1529120

Query  421      GATTACCTGTCAGCCCGGCGTAATAAGTTTCGCTGGGCCTATGGGGTAGTCTTCGGCTTG  480
                ||||||||||||||||||||||||||||||||||||||||||||||||||||||||||||
Sbjct  1529121  GATTACCTGTCAGCCCGGCGTAATAAGTTTCGCTGGGCCTATGGGGTAGTCTTCGGCTTG  1529180

Query  481      CTGATAACAACCATCTC-TTTTTGTTTGACCTCAAATCAGGTAGGGCTACCCGCTGAACT  539
                ||||||||||||||||| ||||||||||||||||||||||||||||||||||||||||||
Sbjct  1529181  CTGATAACAACCATCTCTTTTTTGTTTGACCTCAAATCAGGTAGGGCTACCCGCTGAACT  1529240

Query  540      TAA  542
                |||
Sbjct  1529241  TAA  1529243


 Score = 974 bits (527),  Expect = 0.0
 Identities = 538/543 (99%), Gaps = 1/543 (0%)
 Strand=Plus/Plus

Query  1        CAAGGTTTCCGTAGGTGAACCTGCGGAAGGATCAGTAGAGAATATTGGACTTCGGTCCAT  60
                |||||||||||||||||||||||||||||||||||||||||||  ||| |||||||||||
Sbjct  1536828  CAAGGTTTCCGTAGGTGAACCTGCGGAAGGATCAGTAGAGAATGCTGGGCTTCGGTCCAT  1536887

Query  61       TTATCTACCCATCTACACCTGTGAACTGTTTATGTGCTTCGGCACGTTTTACACAAACTT  120
                ||||||||||||||||||||||||||||||||||||||||||||||||||||||||||||
Sbjct  1536888  TTATCTACCCATCTACACCTGTGAACTGTTTATGTGCTTCGGCACGTTTTACACAAACTT  1536947

Query  121      CTAAATGTAATGAATGTAATCTTATTATAACAATAATAAAACTTTCAACAACGGATCTCT  180
                ||||||||||||||||||||||||||||||||||||||||||||||||||||||||||||
Sbjct  1536948  CTAAATGTAATGAATGTAATCTTATTATAACAATAATAAAACTTTCAACAACGGATCTCT  1537007

Query  181      TGGCTTCCACATCGATGAAGAACGCAGCGAAATGCGATAAGTAATGTGAATTGCAGAATT  240
                ||||||||||||||||||||||||||||||||||||||||||||||||||||||||||||
Sbjct  1537008  TGGCTTCCACATCGATGAAGAACGCAGCGAAATGCGATAAGTAATGTGAATTGCAGAATT  1537067

Query  241      CAGTGAATCATCGAATCTTTGAACGCAACTTGCGCCCTTTGGTATTCCGAAGGGCATGCC  300
                |||||||||||||| |||||||||||||||||||||||||||||||||||||||||||||
Sbjct  1537068  CAGTGAATCATCGAGTCTTTGAACGCAACTTGCGCCCTTTGGTATTCCGAAGGGCATGCC  1537127

Query  301      TGTTTGAGAGTCATGAAAATCTCAATCCCTCGGGTTTTATTACCTGTTGGACTTGGATTT  360
                ||||||||||||||||||||||||||||||||||||||||||||||||||||||||||||
Sbjct  1537128  TGTTTGAGAGTCATGAAAATCTCAATCCCTCGGGTTTTATTACCTGTTGGACTTGGATTT  1537187

Query  361      GGGTGTTTGCCGCGACCTGCAAAGGACGTCGGCTCGCCTTAAATGTGTTAGTGGGAAGGT  420
                ||||||||||||||||||||||||||||||||||||||||||||||||||||||||||||
Sbjct  1537188  GGGTGTTTGCCGCGACCTGCAAAGGACGTCGGCTCGCCTTAAATGTGTTAGTGGGAAGGT  1537247

Query  421      GATTACCTGTCAGCCCGGCGTAATAAGTTTCGCTGGGCCTATGGGGTAGTCTTCGGCTTG  480
                ||||||||||||||||||||||||||||||||||||||||||||||||||||||||||||
Sbjct  1537248  GATTACCTGTCAGCCCGGCGTAATAAGTTTCGCTGGGCCTATGGGGTAGTCTTCGGCTTG  1537307

Query  481      CTGATAACAACCATCTC-TTTTTGTTTGACCTCAAATCAGGTAGGGCTACCCGCTGAACT  539
                ||||||||||||||||| ||||||||||||||||||||||||||||||||||||||||||
Sbjct  1537308  CTGATAACAACCATCTCTTTTTTGTTTGACCTCAAATCAGGTAGGGCTACCCGCTGAACT  1537367

Query  540      TAA  542
                |||
Sbjct  1537368  TAA  1537370


 Score = 974 bits (527),  Expect = 0.0
 Identities = 538/543 (99%), Gaps = 1/543 (0%)
 Strand=Plus/Plus

Query  1        CAAGGTTTCCGTAGGTGAACCTGCGGAAGGATCAGTAGAGAATATTGGACTTCGGTCCAT  60
                |||||||||||||||||||||||||||||||||||||||||||  ||| |||||||||||
Sbjct  1544955  CAAGGTTTCCGTAGGTGAACCTGCGGAAGGATCAGTAGAGAATGCTGGGCTTCGGTCCAT  1545014

Query  61       TTATCTACCCATCTACACCTGTGAACTGTTTATGTGCTTCGGCACGTTTTACACAAACTT  120
                ||||||||||||||||||||||||||||||||||||||||||||||||||||||||||||
Sbjct  1545015  TTATCTACCCATCTACACCTGTGAACTGTTTATGTGCTTCGGCACGTTTTACACAAACTT  1545074

Query  121      CTAAATGTAATGAATGTAATCTTATTATAACAATAATAAAACTTTCAACAACGGATCTCT  180
                ||||||||||||||||||||||||||||||||||||||||||||||||||||||||||||
Sbjct  1545075  CTAAATGTAATGAATGTAATCTTATTATAACAATAATAAAACTTTCAACAACGGATCTCT  1545134

Query  181      TGGCTTCCACATCGATGAAGAACGCAGCGAAATGCGATAAGTAATGTGAATTGCAGAATT  240
                ||||||||||||||||||||||||||||||||||||||||||||||||||||||||||||
Sbjct  1545135  TGGCTTCCACATCGATGAAGAACGCAGCGAAATGCGATAAGTAATGTGAATTGCAGAATT  1545194

Query  241      CAGTGAATCATCGAATCTTTGAACGCAACTTGCGCCCTTTGGTATTCCGAAGGGCATGCC  300
                |||||||||||||| |||||||||||||||||||||||||||||||||||||||||||||
Sbjct  1545195  CAGTGAATCATCGAGTCTTTGAACGCAACTTGCGCCCTTTGGTATTCCGAAGGGCATGCC  1545254

Query  301      TGTTTGAGAGTCATGAAAATCTCAATCCCTCGGGTTTTATTACCTGTTGGACTTGGATTT  360
                ||||||||||||||||||||||||||||||||||||||||||||||||||||||||||||
Sbjct  1545255  TGTTTGAGAGTCATGAAAATCTCAATCCCTCGGGTTTTATTACCTGTTGGACTTGGATTT  1545314

Query  361      GGGTGTTTGCCGCGACCTGCAAAGGACGTCGGCTCGCCTTAAATGTGTTAGTGGGAAGGT  420
                ||||||||||||||||||||||||||||||||||||||||||||||||||||||||||||
Sbjct  1545315  GGGTGTTTGCCGCGACCTGCAAAGGACGTCGGCTCGCCTTAAATGTGTTAGTGGGAAGGT  1545374

Query  421      GATTACCTGTCAGCCCGGCGTAATAAGTTTCGCTGGGCCTATGGGGTAGTCTTCGGCTTG  480
                ||||||||||||||||||||||||||||||||||||||||||||||||||||||||||||
Sbjct  1545375  GATTACCTGTCAGCCCGGCGTAATAAGTTTCGCTGGGCCTATGGGGTAGTCTTCGGCTTG  1545434

Query  481      CTGATAACAACCATCTC-TTTTTGTTTGACCTCAAATCAGGTAGGGCTACCCGCTGAACT  539
                ||||||||||||||||| ||||||||||||||||||||||||||||||||||||||||||
Sbjct  1545435  CTGATAACAACCATCTCTTTTTTGTTTGACCTCAAATCAGGTAGGGCTACCCGCTGAACT  1545494

Query  540      TAA  542
                |||
Sbjct  1545495  TAA  1545497


 Score = 974 bits (527),  Expect = 0.0
 Identities = 538/543 (99%), Gaps = 1/543 (0%)
 Strand=Plus/Plus

Query  1        CAAGGTTTCCGTAGGTGAACCTGCGGAAGGATCAGTAGAGAATATTGGACTTCGGTCCAT  60
                |||||||||||||||||||||||||||||||||||||||||||  ||| |||||||||||
Sbjct  1561208  CAAGGTTTCCGTAGGTGAACCTGCGGAAGGATCAGTAGAGAATGCTGGGCTTCGGTCCAT  1561267

Query  61       TTATCTACCCATCTACACCTGTGAACTGTTTATGTGCTTCGGCACGTTTTACACAAACTT  120
                ||||||||||||||||||||||||||||||||||||||||||||||||||||||||||||
Sbjct  1561268  TTATCTACCCATCTACACCTGTGAACTGTTTATGTGCTTCGGCACGTTTTACACAAACTT  1561327

Query  121      CTAAATGTAATGAATGTAATCTTATTATAACAATAATAAAACTTTCAACAACGGATCTCT  180
                ||||||||||||||||||||||||||||||||||||||||||||||||||||||||||||
Sbjct  1561328  CTAAATGTAATGAATGTAATCTTATTATAACAATAATAAAACTTTCAACAACGGATCTCT  1561387

Query  181      TGGCTTCCACATCGATGAAGAACGCAGCGAAATGCGATAAGTAATGTGAATTGCAGAATT  240
                ||||||||||||||||||||||||||||||||||||||||||||||||||||||||||||
Sbjct  1561388  TGGCTTCCACATCGATGAAGAACGCAGCGAAATGCGATAAGTAATGTGAATTGCAGAATT  1561447

Query  241      CAGTGAATCATCGAATCTTTGAACGCAACTTGCGCCCTTTGGTATTCCGAAGGGCATGCC  300
                |||||||||||||| |||||||||||||||||||||||||||||||||||||||||||||
Sbjct  1561448  CAGTGAATCATCGAGTCTTTGAACGCAACTTGCGCCCTTTGGTATTCCGAAGGGCATGCC  1561507

Query  301      TGTTTGAGAGTCATGAAAATCTCAATCCCTCGGGTTTTATTACCTGTTGGACTTGGATTT  360
                ||||||||||||||||||||||||||||||||||||||||||||||||||||||||||||
Sbjct  1561508  TGTTTGAGAGTCATGAAAATCTCAATCCCTCGGGTTTTATTACCTGTTGGACTTGGATTT  1561567

Query  361      GGGTGTTTGCCGCGACCTGCAAAGGACGTCGGCTCGCCTTAAATGTGTTAGTGGGAAGGT  420
                ||||||||||||||||||||||||||||||||||||||||||||||||||||||||||||
Sbjct  1561568  GGGTGTTTGCCGCGACCTGCAAAGGACGTCGGCTCGCCTTAAATGTGTTAGTGGGAAGGT  1561627

Query  421      GATTACCTGTCAGCCCGGCGTAATAAGTTTCGCTGGGCCTATGGGGTAGTCTTCGGCTTG  480
                ||||||||||||||||||||||||||||||||||||||||||||||||||||||||||||
Sbjct  1561628  GATTACCTGTCAGCCCGGCGTAATAAGTTTCGCTGGGCCTATGGGGTAGTCTTCGGCTTG  1561687

Query  481      CTGATAACAACCATCTC-TTTTTGTTTGACCTCAAATCAGGTAGGGCTACCCGCTGAACT  539
                ||||||||||||||||| ||||||||||||||||||||||||||||||||||||||||||
Sbjct  1561688  CTGATAACAACCATCTCTTTTTTGTTTGACCTCAAATCAGGTAGGGCTACCCGCTGAACT  1561747

Query  540      TAA  542
                |||
Sbjct  1561748  TAA  1561750


 Score = 974 bits (527),  Expect = 0.0
 Identities = 538/543 (99%), Gaps = 1/543 (0%)
 Strand=Plus/Plus

Query  1        CAAGGTTTCCGTAGGTGAACCTGCGGAAGGATCAGTAGAGAATATTGGACTTCGGTCCAT  60
                |||||||||||||||||||||||||||||||||||||||||||  ||| |||||||||||
Sbjct  1577467  CAAGGTTTCCGTAGGTGAACCTGCGGAAGGATCAGTAGAGAATGCTGGGCTTCGGTCCAT  1577526

Query  61       TTATCTACCCATCTACACCTGTGAACTGTTTATGTGCTTCGGCACGTTTTACACAAACTT  120
                ||||||||||||||||||||||||||||||||||||||||||||||||||||||||||||
Sbjct  1577527  TTATCTACCCATCTACACCTGTGAACTGTTTATGTGCTTCGGCACGTTTTACACAAACTT  1577586

Query  121      CTAAATGTAATGAATGTAATCTTATTATAACAATAATAAAACTTTCAACAACGGATCTCT  180
                ||||||||||||||||||||||||||||||||||||||||||||||||||||||||||||
Sbjct  1577587  CTAAATGTAATGAATGTAATCTTATTATAACAATAATAAAACTTTCAACAACGGATCTCT  1577646

Query  181      TGGCTTCCACATCGATGAAGAACGCAGCGAAATGCGATAAGTAATGTGAATTGCAGAATT  240
                ||||||||||||||||||||||||||||||||||||||||||||||||||||||||||||
Sbjct  1577647  TGGCTTCCACATCGATGAAGAACGCAGCGAAATGCGATAAGTAATGTGAATTGCAGAATT  1577706

Query  241      CAGTGAATCATCGAATCTTTGAACGCAACTTGCGCCCTTTGGTATTCCGAAGGGCATGCC  300
                |||||||||||||| |||||||||||||||||||||||||||||||||||||||||||||
Sbjct  1577707  CAGTGAATCATCGAGTCTTTGAACGCAACTTGCGCCCTTTGGTATTCCGAAGGGCATGCC  1577766

Query  301      TGTTTGAGAGTCATGAAAATCTCAATCCCTCGGGTTTTATTACCTGTTGGACTTGGATTT  360
                ||||||||||||||||||||||||||||||||||||||||||||||||||||||||||||
Sbjct  1577767  TGTTTGAGAGTCATGAAAATCTCAATCCCTCGGGTTTTATTACCTGTTGGACTTGGATTT  1577826

Query  361      GGGTGTTTGCCGCGACCTGCAAAGGACGTCGGCTCGCCTTAAATGTGTTAGTGGGAAGGT  420
                ||||||||||||||||||||||||||||||||||||||||||||||||||||||||||||
Sbjct  1577827  GGGTGTTTGCCGCGACCTGCAAAGGACGTCGGCTCGCCTTAAATGTGTTAGTGGGAAGGT  1577886

Query  421      GATTACCTGTCAGCCCGGCGTAATAAGTTTCGCTGGGCCTATGGGGTAGTCTTCGGCTTG  480
                ||||||||||||||||||||||||||||||||||||||||||||||||||||||||||||
Sbjct  1577887  GATTACCTGTCAGCCCGGCGTAATAAGTTTCGCTGGGCCTATGGGGTAGTCTTCGGCTTG  1577946

Query  481      CTGATAACAACCATCTC-TTTTTGTTTGACCTCAAATCAGGTAGGGCTACCCGCTGAACT  539
                ||||||||||||||||| ||||||||||||||||||||||||||||||||||||||||||
Sbjct  1577947  CTGATAACAACCATCTCTTTTTTGTTTGACCTCAAATCAGGTAGGGCTACCCGCTGAACT  1578006

Query  540      TAA  542
                |||
Sbjct  1578007  TAA  1578009


 Score = 974 bits (527),  Expect = 0.0
 Identities = 538/543 (99%), Gaps = 1/543 (0%)
 Strand=Plus/Plus

Query  1        CAAGGTTTCCGTAGGTGAACCTGCGGAAGGATCAGTAGAGAATATTGGACTTCGGTCCAT  60
                |||||||||||||||||||||||||||||||||||||||||||  ||| |||||||||||
Sbjct  1585594  CAAGGTTTCCGTAGGTGAACCTGCGGAAGGATCAGTAGAGAATGCTGGGCTTCGGTCCAT  1585653

Query  61       TTATCTACCCATCTACACCTGTGAACTGTTTATGTGCTTCGGCACGTTTTACACAAACTT  120
                ||||||||||||||||||||||||||||||||||||||||||||||||||||||||||||
Sbjct  1585654  TTATCTACCCATCTACACCTGTGAACTGTTTATGTGCTTCGGCACGTTTTACACAAACTT  1585713

Query  121      CTAAATGTAATGAATGTAATCTTATTATAACAATAATAAAACTTTCAACAACGGATCTCT  180
                ||||||||||||||||||||||||||||||||||||||||||||||||||||||||||||
Sbjct  1585714  CTAAATGTAATGAATGTAATCTTATTATAACAATAATAAAACTTTCAACAACGGATCTCT  1585773

Query  181      TGGCTTCCACATCGATGAAGAACGCAGCGAAATGCGATAAGTAATGTGAATTGCAGAATT  240
                ||||||||||||||||||||||||||||||||||||||||||||||||||||||||||||
Sbjct  1585774  TGGCTTCCACATCGATGAAGAACGCAGCGAAATGCGATAAGTAATGTGAATTGCAGAATT  1585833

Query  241      CAGTGAATCATCGAATCTTTGAACGCAACTTGCGCCCTTTGGTATTCCGAAGGGCATGCC  300
                |||||||||||||| |||||||||||||||||||||||||||||||||||||||||||||
Sbjct  1585834  CAGTGAATCATCGAGTCTTTGAACGCAACTTGCGCCCTTTGGTATTCCGAAGGGCATGCC  1585893

Query  301      TGTTTGAGAGTCATGAAAATCTCAATCCCTCGGGTTTTATTACCTGTTGGACTTGGATTT  360
                ||||||||||||||||||||||||||||||||||||||||||||||||||||||||||||
Sbjct  1585894  TGTTTGAGAGTCATGAAAATCTCAATCCCTCGGGTTTTATTACCTGTTGGACTTGGATTT  1585953

Query  361      GGGTGTTTGCCGCGACCTGCAAAGGACGTCGGCTCGCCTTAAATGTGTTAGTGGGAAGGT  420
                ||||||||||||||||||||||||||||||||||||||||||||||||||||||||||||
Sbjct  1585954  GGGTGTTTGCCGCGACCTGCAAAGGACGTCGGCTCGCCTTAAATGTGTTAGTGGGAAGGT  1586013

Query  421      GATTACCTGTCAGCCCGGCGTAATAAGTTTCGCTGGGCCTATGGGGTAGTCTTCGGCTTG  480
                ||||||||||||||||||||||||||||||||||||||||||||||||||||||||||||
Sbjct  1586014  GATTACCTGTCAGCCCGGCGTAATAAGTTTCGCTGGGCCTATGGGGTAGTCTTCGGCTTG  1586073

Query  481      CTGATAACAACCATCTC-TTTTTGTTTGACCTCAAATCAGGTAGGGCTACCCGCTGAACT  539
                ||||||||||||||||| ||||||||||||||||||||||||||||||||||||||||||
Sbjct  1586074  CTGATAACAACCATCTCTTTTTTGTTTGACCTCAAATCAGGTAGGGCTACCCGCTGAACT  1586133

Query  540      TAA  542
                |||
Sbjct  1586134  TAA  1586136


 Score = 974 bits (527),  Expect = 0.0
 Identities = 538/543 (99%), Gaps = 1/543 (0%)
 Strand=Plus/Plus

Query  1        CAAGGTTTCCGTAGGTGAACCTGCGGAAGGATCAGTAGAGAATATTGGACTTCGGTCCAT  60
                |||||||||||||||||||||||||||||||||||||||||||  ||| |||||||||||
Sbjct  1593721  CAAGGTTTCCGTAGGTGAACCTGCGGAAGGATCAGTAGAGAATGCTGGGCTTCGGTCCAT  1593780

Query  61       TTATCTACCCATCTACACCTGTGAACTGTTTATGTGCTTCGGCACGTTTTACACAAACTT  120
                ||||||||||||||||||||||||||||||||||||||||||||||||||||||||||||
Sbjct  1593781  TTATCTACCCATCTACACCTGTGAACTGTTTATGTGCTTCGGCACGTTTTACACAAACTT  1593840

Query  121      CTAAATGTAATGAATGTAATCTTATTATAACAATAATAAAACTTTCAACAACGGATCTCT  180
                ||||||||||||||||||||||||||||||||||||||||||||||||||||||||||||
Sbjct  1593841  CTAAATGTAATGAATGTAATCTTATTATAACAATAATAAAACTTTCAACAACGGATCTCT  1593900

Query  181      TGGCTTCCACATCGATGAAGAACGCAGCGAAATGCGATAAGTAATGTGAATTGCAGAATT  240
                ||||||||||||||||||||||||||||||||||||||||||||||||||||||||||||
Sbjct  1593901  TGGCTTCCACATCGATGAAGAACGCAGCGAAATGCGATAAGTAATGTGAATTGCAGAATT  1593960

Query  241      CAGTGAATCATCGAATCTTTGAACGCAACTTGCGCCCTTTGGTATTCCGAAGGGCATGCC  300
                |||||||||||||| |||||||||||||||||||||||||||||||||||||||||||||
Sbjct  1593961  CAGTGAATCATCGAGTCTTTGAACGCAACTTGCGCCCTTTGGTATTCCGAAGGGCATGCC  1594020

Query  301      TGTTTGAGAGTCATGAAAATCTCAATCCCTCGGGTTTTATTACCTGTTGGACTTGGATTT  360
                ||||||||||||||||||||||||||||||||||||||||||||||||||||||||||||
Sbjct  1594021  TGTTTGAGAGTCATGAAAATCTCAATCCCTCGGGTTTTATTACCTGTTGGACTTGGATTT  1594080

Query  361      GGGTGTTTGCCGCGACCTGCAAAGGACGTCGGCTCGCCTTAAATGTGTTAGTGGGAAGGT  420
                ||||||||||||||||||||||||||||||||||||||||||||||||||||||||||||
Sbjct  1594081  GGGTGTTTGCCGCGACCTGCAAAGGACGTCGGCTCGCCTTAAATGTGTTAGTGGGAAGGT  1594140

Query  421      GATTACCTGTCAGCCCGGCGTAATAAGTTTCGCTGGGCCTATGGGGTAGTCTTCGGCTTG  480
                ||||||||||||||||||||||||||||||||||||||||||||||||||||||||||||
Sbjct  1594141  GATTACCTGTCAGCCCGGCGTAATAAGTTTCGCTGGGCCTATGGGGTAGTCTTCGGCTTG  1594200

Query  481      CTGATAACAACCATCTC-TTTTTGTTTGACCTCAAATCAGGTAGGGCTACCCGCTGAACT  539
                ||||||||||||||||| ||||||||||||||||||||||||||||||||||||||||||
Sbjct  1594201  CTGATAACAACCATCTCTTTTTTGTTTGACCTCAAATCAGGTAGGGCTACCCGCTGAACT  1594260

Query  540      TAA  542
                |||
Sbjct  1594261  TAA  1594263


 Score = 974 bits (527),  Expect = 0.0
 Identities = 538/543 (99%), Gaps = 1/543 (0%)
 Strand=Plus/Plus

Query  1        CAAGGTTTCCGTAGGTGAACCTGCGGAAGGATCAGTAGAGAATATTGGACTTCGGTCCAT  60
                |||||||||||||||||||||||||||||||||||||||||||  ||| |||||||||||
Sbjct  1601851  CAAGGTTTCCGTAGGTGAACCTGCGGAAGGATCAGTAGAGAATGCTGGGCTTCGGTCCAT  1601910

Query  61       TTATCTACCCATCTACACCTGTGAACTGTTTATGTGCTTCGGCACGTTTTACACAAACTT  120
                ||||||||||||||||||||||||||||||||||||||||||||||||||||||||||||
Sbjct  1601911  TTATCTACCCATCTACACCTGTGAACTGTTTATGTGCTTCGGCACGTTTTACACAAACTT  1601970

Query  121      CTAAATGTAATGAATGTAATCTTATTATAACAATAATAAAACTTTCAACAACGGATCTCT  180
                ||||||||||||||||||||||||||||||||||||||||||||||||||||||||||||
Sbjct  1601971  CTAAATGTAATGAATGTAATCTTATTATAACAATAATAAAACTTTCAACAACGGATCTCT  1602030

Query  181      TGGCTTCCACATCGATGAAGAACGCAGCGAAATGCGATAAGTAATGTGAATTGCAGAATT  240
                ||||||||||||||||||||||||||||||||||||||||||||||||||||||||||||
Sbjct  1602031  TGGCTTCCACATCGATGAAGAACGCAGCGAAATGCGATAAGTAATGTGAATTGCAGAATT  1602090

Query  241      CAGTGAATCATCGAATCTTTGAACGCAACTTGCGCCCTTTGGTATTCCGAAGGGCATGCC  300
                |||||||||||||| |||||||||||||||||||||||||||||||||||||||||||||
Sbjct  1602091  CAGTGAATCATCGAGTCTTTGAACGCAACTTGCGCCCTTTGGTATTCCGAAGGGCATGCC  1602150

Query  301      TGTTTGAGAGTCATGAAAATCTCAATCCCTCGGGTTTTATTACCTGTTGGACTTGGATTT  360
                ||||||||||||||||||||||||||||||||||||||||||||||||||||||||||||
Sbjct  1602151  TGTTTGAGAGTCATGAAAATCTCAATCCCTCGGGTTTTATTACCTGTTGGACTTGGATTT  1602210

Query  361      GGGTGTTTGCCGCGACCTGCAAAGGACGTCGGCTCGCCTTAAATGTGTTAGTGGGAAGGT  420
                ||||||||||||||||||||||||||||||||||||||||||||||||||||||||||||
Sbjct  1602211  GGGTGTTTGCCGCGACCTGCAAAGGACGTCGGCTCGCCTTAAATGTGTTAGTGGGAAGGT  1602270

Query  421      GATTACCTGTCAGCCCGGCGTAATAAGTTTCGCTGGGCCTATGGGGTAGTCTTCGGCTTG  480
                ||||||||||||||||||||||||||||||||||||||||||||||||||||||||||||
Sbjct  1602271  GATTACCTGTCAGCCCGGCGTAATAAGTTTCGCTGGGCCTATGGGGTAGTCTTCGGCTTG  1602330

Query  481      CTGATAACAACCATCTC-TTTTTGTTTGACCTCAAATCAGGTAGGGCTACCCGCTGAACT  539
                ||||||||||||||||| ||||||||||||||||||||||||||||||||||||||||||
Sbjct  1602331  CTGATAACAACCATCTCTTTTTTGTTTGACCTCAAATCAGGTAGGGCTACCCGCTGAACT  1602390

Query  540      TAA  542
                |||
Sbjct  1602391  TAA  1602393


 Score = 974 bits (527),  Expect = 0.0
 Identities = 538/543 (99%), Gaps = 1/543 (0%)
 Strand=Plus/Plus

Query  1        CAAGGTTTCCGTAGGTGAACCTGCGGAAGGATCAGTAGAGAATATTGGACTTCGGTCCAT  60
                |||||||||||||||||||||||||||||||||||||||||||  ||| |||||||||||
Sbjct  1609977  CAAGGTTTCCGTAGGTGAACCTGCGGAAGGATCAGTAGAGAATGCTGGGCTTCGGTCCAT  1610036

Query  61       TTATCTACCCATCTACACCTGTGAACTGTTTATGTGCTTCGGCACGTTTTACACAAACTT  120
                ||||||||||||||||||||||||||||||||||||||||||||||||||||||||||||
Sbjct  1610037  TTATCTACCCATCTACACCTGTGAACTGTTTATGTGCTTCGGCACGTTTTACACAAACTT  1610096

Query  121      CTAAATGTAATGAATGTAATCTTATTATAACAATAATAAAACTTTCAACAACGGATCTCT  180
                ||||||||||||||||||||||||||||||||||||||||||||||||||||||||||||
Sbjct  1610097  CTAAATGTAATGAATGTAATCTTATTATAACAATAATAAAACTTTCAACAACGGATCTCT  1610156

Query  181      TGGCTTCCACATCGATGAAGAACGCAGCGAAATGCGATAAGTAATGTGAATTGCAGAATT  240
                ||||||||||||||||||||||||||||||||||||||||||||||||||||||||||||
Sbjct  1610157  TGGCTTCCACATCGATGAAGAACGCAGCGAAATGCGATAAGTAATGTGAATTGCAGAATT  1610216

Query  241      CAGTGAATCATCGAATCTTTGAACGCAACTTGCGCCCTTTGGTATTCCGAAGGGCATGCC  300
                |||||||||||||| |||||||||||||||||||||||||||||||||||||||||||||
Sbjct  1610217  CAGTGAATCATCGAGTCTTTGAACGCAACTTGCGCCCTTTGGTATTCCGAAGGGCATGCC  1610276

Query  301      TGTTTGAGAGTCATGAAAATCTCAATCCCTCGGGTTTTATTACCTGTTGGACTTGGATTT  360
                ||||||||||||||||||||||||||||||||||||||||||||||||||||||||||||
Sbjct  1610277  TGTTTGAGAGTCATGAAAATCTCAATCCCTCGGGTTTTATTACCTGTTGGACTTGGATTT  1610336

Query  361      GGGTGTTTGCCGCGACCTGCAAAGGACGTCGGCTCGCCTTAAATGTGTTAGTGGGAAGGT  420
                ||||||||||||||||||||||||||||||||||||||||||||||||||||||||||||
Sbjct  1610337  GGGTGTTTGCCGCGACCTGCAAAGGACGTCGGCTCGCCTTAAATGTGTTAGTGGGAAGGT  1610396

Query  421      GATTACCTGTCAGCCCGGCGTAATAAGTTTCGCTGGGCCTATGGGGTAGTCTTCGGCTTG  480
                ||||||||||||||||||||||||||||||||||||||||||||||||||||||||||||
Sbjct  1610397  GATTACCTGTCAGCCCGGCGTAATAAGTTTCGCTGGGCCTATGGGGTAGTCTTCGGCTTG  1610456

Query  481      CTGATAACAACCATCTC-TTTTTGTTTGACCTCAAATCAGGTAGGGCTACCCGCTGAACT  539
                ||||||||||||||||| ||||||||||||||||||||||||||||||||||||||||||
Sbjct  1610457  CTGATAACAACCATCTCTTTTTTGTTTGACCTCAAATCAGGTAGGGCTACCCGCTGAACT  1610516

Query  540      TAA  542
                |||
Sbjct  1610517  TAA  1610519


 Score = 974 bits (527),  Expect = 0.0
 Identities = 538/543 (99%), Gaps = 1/543 (0%)
 Strand=Plus/Plus

Query  1        CAAGGTTTCCGTAGGTGAACCTGCGGAAGGATCAGTAGAGAATATTGGACTTCGGTCCAT  60
                |||||||||||||||||||||||||||||||||||||||||||  ||| |||||||||||
Sbjct  1618104  CAAGGTTTCCGTAGGTGAACCTGCGGAAGGATCAGTAGAGAATGCTGGGCTTCGGTCCAT  1618163

Query  61       TTATCTACCCATCTACACCTGTGAACTGTTTATGTGCTTCGGCACGTTTTACACAAACTT  120
                ||||||||||||||||||||||||||||||||||||||||||||||||||||||||||||
Sbjct  1618164  TTATCTACCCATCTACACCTGTGAACTGTTTATGTGCTTCGGCACGTTTTACACAAACTT  1618223

Query  121      CTAAATGTAATGAATGTAATCTTATTATAACAATAATAAAACTTTCAACAACGGATCTCT  180
                ||||||||||||||||||||||||||||||||||||||||||||||||||||||||||||
Sbjct  1618224  CTAAATGTAATGAATGTAATCTTATTATAACAATAATAAAACTTTCAACAACGGATCTCT  1618283

Query  181      TGGCTTCCACATCGATGAAGAACGCAGCGAAATGCGATAAGTAATGTGAATTGCAGAATT  240
                ||||||||||||||||||||||||||||||||||||||||||||||||||||||||||||
Sbjct  1618284  TGGCTTCCACATCGATGAAGAACGCAGCGAAATGCGATAAGTAATGTGAATTGCAGAATT  1618343

Query  241      CAGTGAATCATCGAATCTTTGAACGCAACTTGCGCCCTTTGGTATTCCGAAGGGCATGCC  300
                |||||||||||||| |||||||||||||||||||||||||||||||||||||||||||||
Sbjct  1618344  CAGTGAATCATCGAGTCTTTGAACGCAACTTGCGCCCTTTGGTATTCCGAAGGGCATGCC  1618403

Query  301      TGTTTGAGAGTCATGAAAATCTCAATCCCTCGGGTTTTATTACCTGTTGGACTTGGATTT  360
                ||||||||||||||||||||||||||||||||||||||||||||||||||||||||||||
Sbjct  1618404  TGTTTGAGAGTCATGAAAATCTCAATCCCTCGGGTTTTATTACCTGTTGGACTTGGATTT  1618463

Query  361      GGGTGTTTGCCGCGACCTGCAAAGGACGTCGGCTCGCCTTAAATGTGTTAGTGGGAAGGT  420
                ||||||||||||||||||||||||||||||||||||||||||||||||||||||||||||
Sbjct  1618464  GGGTGTTTGCCGCGACCTGCAAAGGACGTCGGCTCGCCTTAAATGTGTTAGTGGGAAGGT  1618523

Query  421      GATTACCTGTCAGCCCGGCGTAATAAGTTTCGCTGGGCCTATGGGGTAGTCTTCGGCTTG  480
                ||||||||||||||||||||||||||||||||||||||||||||||||||||||||||||
Sbjct  1618524  GATTACCTGTCAGCCCGGCGTAATAAGTTTCGCTGGGCCTATGGGGTAGTCTTCGGCTTG  1618583

Query  481      CTGATAACAACCATCTC-TTTTTGTTTGACCTCAAATCAGGTAGGGCTACCCGCTGAACT  539
                ||||||||||||||||| ||||||||||||||||||||||||||||||||||||||||||
Sbjct  1618584  CTGATAACAACCATCTCTTTTTTGTTTGACCTCAAATCAGGTAGGGCTACCCGCTGAACT  1618643

Query  540      TAA  542
                |||
Sbjct  1618644  TAA  1618646


 Score = 974 bits (527),  Expect = 0.0
 Identities = 538/543 (99%), Gaps = 1/543 (0%)
 Strand=Plus/Plus

Query  1        CAAGGTTTCCGTAGGTGAACCTGCGGAAGGATCAGTAGAGAATATTGGACTTCGGTCCAT  60
                |||||||||||||||||||||||||||||||||||||||||||  ||| |||||||||||
Sbjct  1626231  CAAGGTTTCCGTAGGTGAACCTGCGGAAGGATCAGTAGAGAATGCTGGGCTTCGGTCCAT  1626290

Query  61       TTATCTACCCATCTACACCTGTGAACTGTTTATGTGCTTCGGCACGTTTTACACAAACTT  120
                ||||||||||||||||||||||||||||||||||||||||||||||||||||||||||||
Sbjct  1626291  TTATCTACCCATCTACACCTGTGAACTGTTTATGTGCTTCGGCACGTTTTACACAAACTT  1626350

Query  121      CTAAATGTAATGAATGTAATCTTATTATAACAATAATAAAACTTTCAACAACGGATCTCT  180
                ||||||||||||||||||||||||||||||||||||||||||||||||||||||||||||
Sbjct  1626351  CTAAATGTAATGAATGTAATCTTATTATAACAATAATAAAACTTTCAACAACGGATCTCT  1626410

Query  181      TGGCTTCCACATCGATGAAGAACGCAGCGAAATGCGATAAGTAATGTGAATTGCAGAATT  240
                ||||||||||||||||||||||||||||||||||||||||||||||||||||||||||||
Sbjct  1626411  TGGCTTCCACATCGATGAAGAACGCAGCGAAATGCGATAAGTAATGTGAATTGCAGAATT  1626470

Query  241      CAGTGAATCATCGAATCTTTGAACGCAACTTGCGCCCTTTGGTATTCCGAAGGGCATGCC  300
                |||||||||||||| |||||||||||||||||||||||||||||||||||||||||||||
Sbjct  1626471  CAGTGAATCATCGAGTCTTTGAACGCAACTTGCGCCCTTTGGTATTCCGAAGGGCATGCC  1626530

Query  301      TGTTTGAGAGTCATGAAAATCTCAATCCCTCGGGTTTTATTACCTGTTGGACTTGGATTT  360
                ||||||||||||||||||||||||||||||||||||||||||||||||||||||||||||
Sbjct  1626531  TGTTTGAGAGTCATGAAAATCTCAATCCCTCGGGTTTTATTACCTGTTGGACTTGGATTT  1626590

Query  361      GGGTGTTTGCCGCGACCTGCAAAGGACGTCGGCTCGCCTTAAATGTGTTAGTGGGAAGGT  420
                ||||||||||||||||||||||||||||||||||||||||||||||||||||||||||||
Sbjct  1626591  GGGTGTTTGCCGCGACCTGCAAAGGACGTCGGCTCGCCTTAAATGTGTTAGTGGGAAGGT  1626650

Query  421      GATTACCTGTCAGCCCGGCGTAATAAGTTTCGCTGGGCCTATGGGGTAGTCTTCGGCTTG  480
                ||||||||||||||||||||||||||||||||||||||||||||||||||||||||||||
Sbjct  1626651  GATTACCTGTCAGCCCGGCGTAATAAGTTTCGCTGGGCCTATGGGGTAGTCTTCGGCTTG  1626710

Query  481      CTGATAACAACCATCTC-TTTTTGTTTGACCTCAAATCAGGTAGGGCTACCCGCTGAACT  539
                ||||||||||||||||| ||||||||||||||||||||||||||||||||||||||||||
Sbjct  1626711  CTGATAACAACCATCTCTTTTTTGTTTGACCTCAAATCAGGTAGGGCTACCCGCTGAACT  1626770

Query  540      TAA  542
                |||
Sbjct  1626771  TAA  1626773


 Score = 974 bits (527),  Expect = 0.0
 Identities = 538/543 (99%), Gaps = 1/543 (0%)
 Strand=Plus/Plus

Query  1        CAAGGTTTCCGTAGGTGAACCTGCGGAAGGATCAGTAGAGAATATTGGACTTCGGTCCAT  60
                |||||||||||||||||||||||||||||||||||||||||||  ||| |||||||||||
Sbjct  1634358  CAAGGTTTCCGTAGGTGAACCTGCGGAAGGATCAGTAGAGAATGCTGGGCTTCGGTCCAT  1634417

Query  61       TTATCTACCCATCTACACCTGTGAACTGTTTATGTGCTTCGGCACGTTTTACACAAACTT  120
                ||||||||||||||||||||||||||||||||||||||||||||||||||||||||||||
Sbjct  1634418  TTATCTACCCATCTACACCTGTGAACTGTTTATGTGCTTCGGCACGTTTTACACAAACTT  1634477

Query  121      CTAAATGTAATGAATGTAATCTTATTATAACAATAATAAAACTTTCAACAACGGATCTCT  180
                ||||||||||||||||||||||||||||||||||||||||||||||||||||||||||||
Sbjct  1634478  CTAAATGTAATGAATGTAATCTTATTATAACAATAATAAAACTTTCAACAACGGATCTCT  1634537

Query  181      TGGCTTCCACATCGATGAAGAACGCAGCGAAATGCGATAAGTAATGTGAATTGCAGAATT  240
                ||||||||||||||||||||||||||||||||||||||||||||||||||||||||||||
Sbjct  1634538  TGGCTTCCACATCGATGAAGAACGCAGCGAAATGCGATAAGTAATGTGAATTGCAGAATT  1634597

Query  241      CAGTGAATCATCGAATCTTTGAACGCAACTTGCGCCCTTTGGTATTCCGAAGGGCATGCC  300
                |||||||||||||| |||||||||||||||||||||||||||||||||||||||||||||
Sbjct  1634598  CAGTGAATCATCGAGTCTTTGAACGCAACTTGCGCCCTTTGGTATTCCGAAGGGCATGCC  1634657

Query  301      TGTTTGAGAGTCATGAAAATCTCAATCCCTCGGGTTTTATTACCTGTTGGACTTGGATTT  360
                ||||||||||||||||||||||||||||||||||||||||||||||||||||||||||||
Sbjct  1634658  TGTTTGAGAGTCATGAAAATCTCAATCCCTCGGGTTTTATTACCTGTTGGACTTGGATTT  1634717

Query  361      GGGTGTTTGCCGCGACCTGCAAAGGACGTCGGCTCGCCTTAAATGTGTTAGTGGGAAGGT  420
                ||||||||||||||||||||||||||||||||||||||||||||||||||||||||||||
Sbjct  1634718  GGGTGTTTGCCGCGACCTGCAAAGGACGTCGGCTCGCCTTAAATGTGTTAGTGGGAAGGT  1634777

Query  421      GATTACCTGTCAGCCCGGCGTAATAAGTTTCGCTGGGCCTATGGGGTAGTCTTCGGCTTG  480
                ||||||||||||||||||||||||||||||||||||||||||||||||||||||||||||
Sbjct  1634778  GATTACCTGTCAGCCCGGCGTAATAAGTTTCGCTGGGCCTATGGGGTAGTCTTCGGCTTG  1634837

Query  481      CTGATAACAACCATCTC-TTTTTGTTTGACCTCAAATCAGGTAGGGCTACCCGCTGAACT  539
                ||||||||||||||||| ||||||||||||||||||||||||||||||||||||||||||
Sbjct  1634838  CTGATAACAACCATCTCTTTTTTGTTTGACCTCAAATCAGGTAGGGCTACCCGCTGAACT  1634897

Query  540      TAA  542
                |||
Sbjct  1634898  TAA  1634900


 Score = 974 bits (527),  Expect = 0.0
 Identities = 538/543 (99%), Gaps = 1/543 (0%)
 Strand=Plus/Plus

Query  1        CAAGGTTTCCGTAGGTGAACCTGCGGAAGGATCAGTAGAGAATATTGGACTTCGGTCCAT  60
                |||||||||||||||||||||||||||||||||||||||||||  ||| |||||||||||
Sbjct  1642487  CAAGGTTTCCGTAGGTGAACCTGCGGAAGGATCAGTAGAGAATGCTGGGCTTCGGTCCAT  1642546

Query  61       TTATCTACCCATCTACACCTGTGAACTGTTTATGTGCTTCGGCACGTTTTACACAAACTT  120
                ||||||||||||||||||||||||||||||||||||||||||||||||||||||||||||
Sbjct  1642547  TTATCTACCCATCTACACCTGTGAACTGTTTATGTGCTTCGGCACGTTTTACACAAACTT  1642606

Query  121      CTAAATGTAATGAATGTAATCTTATTATAACAATAATAAAACTTTCAACAACGGATCTCT  180
                ||||||||||||||||||||||||||||||||||||||||||||||||||||||||||||
Sbjct  1642607  CTAAATGTAATGAATGTAATCTTATTATAACAATAATAAAACTTTCAACAACGGATCTCT  1642666

Query  181      TGGCTTCCACATCGATGAAGAACGCAGCGAAATGCGATAAGTAATGTGAATTGCAGAATT  240
                ||||||||||||||||||||||||||||||||||||||||||||||||||||||||||||
Sbjct  1642667  TGGCTTCCACATCGATGAAGAACGCAGCGAAATGCGATAAGTAATGTGAATTGCAGAATT  1642726

Query  241      CAGTGAATCATCGAATCTTTGAACGCAACTTGCGCCCTTTGGTATTCCGAAGGGCATGCC  300
                |||||||||||||| |||||||||||||||||||||||||||||||||||||||||||||
Sbjct  1642727  CAGTGAATCATCGAGTCTTTGAACGCAACTTGCGCCCTTTGGTATTCCGAAGGGCATGCC  1642786

Query  301      TGTTTGAGAGTCATGAAAATCTCAATCCCTCGGGTTTTATTACCTGTTGGACTTGGATTT  360
                ||||||||||||||||||||||||||||||||||||||||||||||||||||||||||||
Sbjct  1642787  TGTTTGAGAGTCATGAAAATCTCAATCCCTCGGGTTTTATTACCTGTTGGACTTGGATTT  1642846

Query  361      GGGTGTTTGCCGCGACCTGCAAAGGACGTCGGCTCGCCTTAAATGTGTTAGTGGGAAGGT  420
                ||||||||||||||||||||||||||||||||||||||||||||||||||||||||||||
Sbjct  1642847  GGGTGTTTGCCGCGACCTGCAAAGGACGTCGGCTCGCCTTAAATGTGTTAGTGGGAAGGT  1642906

Query  421      GATTACCTGTCAGCCCGGCGTAATAAGTTTCGCTGGGCCTATGGGGTAGTCTTCGGCTTG  480
                ||||||||||||||||||||||||||||||||||||||||||||||||||||||||||||
Sbjct  1642907  GATTACCTGTCAGCCCGGCGTAATAAGTTTCGCTGGGCCTATGGGGTAGTCTTCGGCTTG  1642966

Query  481      CTGATAACAACCATCTC-TTTTTGTTTGACCTCAAATCAGGTAGGGCTACCCGCTGAACT  539
                ||||||||||||||||| ||||||||||||||||||||||||||||||||||||||||||
Sbjct  1642967  CTGATAACAACCATCTCTTTTTTGTTTGACCTCAAATCAGGTAGGGCTACCCGCTGAACT  1643026

Query  540      TAA  542
                |||
Sbjct  1643027  TAA  1643029


 Score = 974 bits (527),  Expect = 0.0
 Identities = 538/543 (99%), Gaps = 1/543 (0%)
 Strand=Plus/Plus

Query  1        CAAGGTTTCCGTAGGTGAACCTGCGGAAGGATCAGTAGAGAATATTGGACTTCGGTCCAT  60
                |||||||||||||||||||||||||||||||||||||||||||  ||| |||||||||||
Sbjct  1650614  CAAGGTTTCCGTAGGTGAACCTGCGGAAGGATCAGTAGAGAATGCTGGGCTTCGGTCCAT  1650673

Query  61       TTATCTACCCATCTACACCTGTGAACTGTTTATGTGCTTCGGCACGTTTTACACAAACTT  120
                ||||||||||||||||||||||||||||||||||||||||||||||||||||||||||||
Sbjct  1650674  TTATCTACCCATCTACACCTGTGAACTGTTTATGTGCTTCGGCACGTTTTACACAAACTT  1650733

Query  121      CTAAATGTAATGAATGTAATCTTATTATAACAATAATAAAACTTTCAACAACGGATCTCT  180
                ||||||||||||||||||||||||||||||||||||||||||||||||||||||||||||
Sbjct  1650734  CTAAATGTAATGAATGTAATCTTATTATAACAATAATAAAACTTTCAACAACGGATCTCT  1650793

Query  181      TGGCTTCCACATCGATGAAGAACGCAGCGAAATGCGATAAGTAATGTGAATTGCAGAATT  240
                ||||||||||||||||||||||||||||||||||||||||||||||||||||||||||||
Sbjct  1650794  TGGCTTCCACATCGATGAAGAACGCAGCGAAATGCGATAAGTAATGTGAATTGCAGAATT  1650853

Query  241      CAGTGAATCATCGAATCTTTGAACGCAACTTGCGCCCTTTGGTATTCCGAAGGGCATGCC  300
                |||||||||||||| |||||||||||||||||||||||||||||||||||||||||||||
Sbjct  1650854  CAGTGAATCATCGAGTCTTTGAACGCAACTTGCGCCCTTTGGTATTCCGAAGGGCATGCC  1650913

Query  301      TGTTTGAGAGTCATGAAAATCTCAATCCCTCGGGTTTTATTACCTGTTGGACTTGGATTT  360
                ||||||||||||||||||||||||||||||||||||||||||||||||||||||||||||
Sbjct  1650914  TGTTTGAGAGTCATGAAAATCTCAATCCCTCGGGTTTTATTACCTGTTGGACTTGGATTT  1650973

Query  361      GGGTGTTTGCCGCGACCTGCAAAGGACGTCGGCTCGCCTTAAATGTGTTAGTGGGAAGGT  420
                ||||||||||||||||||||||||||||||||||||||||||||||||||||||||||||
Sbjct  1650974  GGGTGTTTGCCGCGACCTGCAAAGGACGTCGGCTCGCCTTAAATGTGTTAGTGGGAAGGT  1651033

Query  421      GATTACCTGTCAGCCCGGCGTAATAAGTTTCGCTGGGCCTATGGGGTAGTCTTCGGCTTG  480
                ||||||||||||||||||||||||||||||||||||||||||||||||||||||||||||
Sbjct  1651034  GATTACCTGTCAGCCCGGCGTAATAAGTTTCGCTGGGCCTATGGGGTAGTCTTCGGCTTG  1651093

Query  481      CTGATAACAACCATCTC-TTTTTGTTTGACCTCAAATCAGGTAGGGCTACCCGCTGAACT  539
                ||||||||||||||||| ||||||||||||||||||||||||||||||||||||||||||
Sbjct  1651094  CTGATAACAACCATCTCTTTTTTGTTTGACCTCAAATCAGGTAGGGCTACCCGCTGAACT  1651153

Query  540      TAA  542
                |||
Sbjct  1651154  TAA  1651156


 Score = 974 bits (527),  Expect = 0.0
 Identities = 538/543 (99%), Gaps = 1/543 (0%)
 Strand=Plus/Plus

Query  1        CAAGGTTTCCGTAGGTGAACCTGCGGAAGGATCAGTAGAGAATATTGGACTTCGGTCCAT  60
                |||||||||||||||||||||||||||||||||||||||||||  ||| |||||||||||
Sbjct  1658741  CAAGGTTTCCGTAGGTGAACCTGCGGAAGGATCAGTAGAGAATGCTGGGCTTCGGTCCAT  1658800

Query  61       TTATCTACCCATCTACACCTGTGAACTGTTTATGTGCTTCGGCACGTTTTACACAAACTT  120
                ||||||||||||||||||||||||||||||||||||||||||||||||||||||||||||
Sbjct  1658801  TTATCTACCCATCTACACCTGTGAACTGTTTATGTGCTTCGGCACGTTTTACACAAACTT  1658860

Query  121      CTAAATGTAATGAATGTAATCTTATTATAACAATAATAAAACTTTCAACAACGGATCTCT  180
                ||||||||||||||||||||||||||||||||||||||||||||||||||||||||||||
Sbjct  1658861  CTAAATGTAATGAATGTAATCTTATTATAACAATAATAAAACTTTCAACAACGGATCTCT  1658920

Query  181      TGGCTTCCACATCGATGAAGAACGCAGCGAAATGCGATAAGTAATGTGAATTGCAGAATT  240
                ||||||||||||||||||||||||||||||||||||||||||||||||||||||||||||
Sbjct  1658921  TGGCTTCCACATCGATGAAGAACGCAGCGAAATGCGATAAGTAATGTGAATTGCAGAATT  1658980

Query  241      CAGTGAATCATCGAATCTTTGAACGCAACTTGCGCCCTTTGGTATTCCGAAGGGCATGCC  300
                |||||||||||||| |||||||||||||||||||||||||||||||||||||||||||||
Sbjct  1658981  CAGTGAATCATCGAGTCTTTGAACGCAACTTGCGCCCTTTGGTATTCCGAAGGGCATGCC  1659040

Query  301      TGTTTGAGAGTCATGAAAATCTCAATCCCTCGGGTTTTATTACCTGTTGGACTTGGATTT  360
                ||||||||||||||||||||||||||||||||||||||||||||||||||||||||||||
Sbjct  1659041  TGTTTGAGAGTCATGAAAATCTCAATCCCTCGGGTTTTATTACCTGTTGGACTTGGATTT  1659100

Query  361      GGGTGTTTGCCGCGACCTGCAAAGGACGTCGGCTCGCCTTAAATGTGTTAGTGGGAAGGT  420
                ||||||||||||||||||||||||||||||||||||||||||||||||||||||||||||
Sbjct  1659101  GGGTGTTTGCCGCGACCTGCAAAGGACGTCGGCTCGCCTTAAATGTGTTAGTGGGAAGGT  1659160

Query  421      GATTACCTGTCAGCCCGGCGTAATAAGTTTCGCTGGGCCTATGGGGTAGTCTTCGGCTTG  480
                ||||||||||||||||||||||||||||||||||||||||||||||||||||||||||||
Sbjct  1659161  GATTACCTGTCAGCCCGGCGTAATAAGTTTCGCTGGGCCTATGGGGTAGTCTTCGGCTTG  1659220

Query  481      CTGATAACAACCATCTC-TTTTTGTTTGACCTCAAATCAGGTAGGGCTACCCGCTGAACT  539
                ||||||||||||||||| ||||||||||||||||||||||||||||||||||||||||||
Sbjct  1659221  CTGATAACAACCATCTCTTTTTTGTTTGACCTCAAATCAGGTAGGGCTACCCGCTGAACT  1659280

Query  540      TAA  542
                |||
Sbjct  1659281  TAA  1659283


 Score = 974 bits (527),  Expect = 0.0
 Identities = 538/543 (99%), Gaps = 1/543 (0%)
 Strand=Plus/Plus

Query  1        CAAGGTTTCCGTAGGTGAACCTGCGGAAGGATCAGTAGAGAATATTGGACTTCGGTCCAT  60
                |||||||||||||||||||||||||||||||||||||||||||  ||| |||||||||||
Sbjct  1666869  CAAGGTTTCCGTAGGTGAACCTGCGGAAGGATCAGTAGAGAATGCTGGGCTTCGGTCCAT  1666928

Query  61       TTATCTACCCATCTACACCTGTGAACTGTTTATGTGCTTCGGCACGTTTTACACAAACTT  120
                ||||||||||||||||||||||||||||||||||||||||||||||||||||||||||||
Sbjct  1666929  TTATCTACCCATCTACACCTGTGAACTGTTTATGTGCTTCGGCACGTTTTACACAAACTT  1666988

Query  121      CTAAATGTAATGAATGTAATCTTATTATAACAATAATAAAACTTTCAACAACGGATCTCT  180
                ||||||||||||||||||||||||||||||||||||||||||||||||||||||||||||
Sbjct  1666989  CTAAATGTAATGAATGTAATCTTATTATAACAATAATAAAACTTTCAACAACGGATCTCT  1667048

Query  181      TGGCTTCCACATCGATGAAGAACGCAGCGAAATGCGATAAGTAATGTGAATTGCAGAATT  240
                ||||||||||||||||||||||||||||||||||||||||||||||||||||||||||||
Sbjct  1667049  TGGCTTCCACATCGATGAAGAACGCAGCGAAATGCGATAAGTAATGTGAATTGCAGAATT  1667108

Query  241      CAGTGAATCATCGAATCTTTGAACGCAACTTGCGCCCTTTGGTATTCCGAAGGGCATGCC  300
                |||||||||||||| |||||||||||||||||||||||||||||||||||||||||||||
Sbjct  1667109  CAGTGAATCATCGAGTCTTTGAACGCAACTTGCGCCCTTTGGTATTCCGAAGGGCATGCC  1667168

Query  301      TGTTTGAGAGTCATGAAAATCTCAATCCCTCGGGTTTTATTACCTGTTGGACTTGGATTT  360
                ||||||||||||||||||||||||||||||||||||||||||||||||||||||||||||
Sbjct  1667169  TGTTTGAGAGTCATGAAAATCTCAATCCCTCGGGTTTTATTACCTGTTGGACTTGGATTT  1667228

Query  361      GGGTGTTTGCCGCGACCTGCAAAGGACGTCGGCTCGCCTTAAATGTGTTAGTGGGAAGGT  420
                ||||||||||||||||||||||||||||||||||||||||||||||||||||||||||||
Sbjct  1667229  GGGTGTTTGCCGCGACCTGCAAAGGACGTCGGCTCGCCTTAAATGTGTTAGTGGGAAGGT  1667288

Query  421      GATTACCTGTCAGCCCGGCGTAATAAGTTTCGCTGGGCCTATGGGGTAGTCTTCGGCTTG  480
                ||||||||||||||||||||||||||||||||||||||||||||||||||||||||||||
Sbjct  1667289  GATTACCTGTCAGCCCGGCGTAATAAGTTTCGCTGGGCCTATGGGGTAGTCTTCGGCTTG  1667348

Query  481      CTGATAACAACCATCTC-TTTTTGTTTGACCTCAAATCAGGTAGGGCTACCCGCTGAACT  539
                ||||||||||||||||| ||||||||||||||||||||||||||||||||||||||||||
Sbjct  1667349  CTGATAACAACCATCTCTTTTTTGTTTGACCTCAAATCAGGTAGGGCTACCCGCTGAACT  1667408

Query  540      TAA  542
                |||
Sbjct  1667409  TAA  1667411


 Score = 974 bits (527),  Expect = 0.0
 Identities = 538/543 (99%), Gaps = 1/543 (0%)
 Strand=Plus/Plus

Query  1        CAAGGTTTCCGTAGGTGAACCTGCGGAAGGATCAGTAGAGAATATTGGACTTCGGTCCAT  60
                |||||||||||||||||||||||||||||||||||||||||||  ||| |||||||||||
Sbjct  1674996  CAAGGTTTCCGTAGGTGAACCTGCGGAAGGATCAGTAGAGAATGCTGGGCTTCGGTCCAT  1675055

Query  61       TTATCTACCCATCTACACCTGTGAACTGTTTATGTGCTTCGGCACGTTTTACACAAACTT  120
                ||||||||||||||||||||||||||||||||||||||||||||||||||||||||||||
Sbjct  1675056  TTATCTACCCATCTACACCTGTGAACTGTTTATGTGCTTCGGCACGTTTTACACAAACTT  1675115

Query  121      CTAAATGTAATGAATGTAATCTTATTATAACAATAATAAAACTTTCAACAACGGATCTCT  180
                ||||||||||||||||||||||||||||||||||||||||||||||||||||||||||||
Sbjct  1675116  CTAAATGTAATGAATGTAATCTTATTATAACAATAATAAAACTTTCAACAACGGATCTCT  1675175

Query  181      TGGCTTCCACATCGATGAAGAACGCAGCGAAATGCGATAAGTAATGTGAATTGCAGAATT  240
                ||||||||||||||||||||||||||||||||||||||||||||||||||||||||||||
Sbjct  1675176  TGGCTTCCACATCGATGAAGAACGCAGCGAAATGCGATAAGTAATGTGAATTGCAGAATT  1675235

Query  241      CAGTGAATCATCGAATCTTTGAACGCAACTTGCGCCCTTTGGTATTCCGAAGGGCATGCC  300
                |||||||||||||| |||||||||||||||||||||||||||||||||||||||||||||
Sbjct  1675236  CAGTGAATCATCGAGTCTTTGAACGCAACTTGCGCCCTTTGGTATTCCGAAGGGCATGCC  1675295

Query  301      TGTTTGAGAGTCATGAAAATCTCAATCCCTCGGGTTTTATTACCTGTTGGACTTGGATTT  360
                ||||||||||||||||||||||||||||||||||||||||||||||||||||||||||||
Sbjct  1675296  TGTTTGAGAGTCATGAAAATCTCAATCCCTCGGGTTTTATTACCTGTTGGACTTGGATTT  1675355

Query  361      GGGTGTTTGCCGCGACCTGCAAAGGACGTCGGCTCGCCTTAAATGTGTTAGTGGGAAGGT  420
                ||||||||||||||||||||||||||||||||||||||||||||||||||||||||||||
Sbjct  1675356  GGGTGTTTGCCGCGACCTGCAAAGGACGTCGGCTCGCCTTAAATGTGTTAGTGGGAAGGT  1675415

Query  421      GATTACCTGTCAGCCCGGCGTAATAAGTTTCGCTGGGCCTATGGGGTAGTCTTCGGCTTG  480
                ||||||||||||||||||||||||||||||||||||||||||||||||||||||||||||
Sbjct  1675416  GATTACCTGTCAGCCCGGCGTAATAAGTTTCGCTGGGCCTATGGGGTAGTCTTCGGCTTG  1675475

Query  481      CTGATAACAACCATCTC-TTTTTGTTTGACCTCAAATCAGGTAGGGCTACCCGCTGAACT  539
                ||||||||||||||||| ||||||||||||||||||||||||||||||||||||||||||
Sbjct  1675476  CTGATAACAACCATCTCTTTTTTGTTTGACCTCAAATCAGGTAGGGCTACCCGCTGAACT  1675535

Query  540      TAA  542
                |||
Sbjct  1675536  TAA  1675538


 Score = 974 bits (527),  Expect = 0.0
 Identities = 538/543 (99%), Gaps = 1/543 (0%)
 Strand=Plus/Plus

Query  1        CAAGGTTTCCGTAGGTGAACCTGCGGAAGGATCAGTAGAGAATATTGGACTTCGGTCCAT  60
                |||||||||||||||||||||||||||||||||||||||||||  ||| |||||||||||
Sbjct  1683124  CAAGGTTTCCGTAGGTGAACCTGCGGAAGGATCAGTAGAGAATGCTGGGCTTCGGTCCAT  1683183

Query  61       TTATCTACCCATCTACACCTGTGAACTGTTTATGTGCTTCGGCACGTTTTACACAAACTT  120
                ||||||||||||||||||||||||||||||||||||||||||||||||||||||||||||
Sbjct  1683184  TTATCTACCCATCTACACCTGTGAACTGTTTATGTGCTTCGGCACGTTTTACACAAACTT  1683243

Query  121      CTAAATGTAATGAATGTAATCTTATTATAACAATAATAAAACTTTCAACAACGGATCTCT  180
                ||||||||||||||||||||||||||||||||||||||||||||||||||||||||||||
Sbjct  1683244  CTAAATGTAATGAATGTAATCTTATTATAACAATAATAAAACTTTCAACAACGGATCTCT  1683303

Query  181      TGGCTTCCACATCGATGAAGAACGCAGCGAAATGCGATAAGTAATGTGAATTGCAGAATT  240
                ||||||||||||||||||||||||||||||||||||||||||||||||||||||||||||
Sbjct  1683304  TGGCTTCCACATCGATGAAGAACGCAGCGAAATGCGATAAGTAATGTGAATTGCAGAATT  1683363

Query  241      CAGTGAATCATCGAATCTTTGAACGCAACTTGCGCCCTTTGGTATTCCGAAGGGCATGCC  300
                |||||||||||||| |||||||||||||||||||||||||||||||||||||||||||||
Sbjct  1683364  CAGTGAATCATCGAGTCTTTGAACGCAACTTGCGCCCTTTGGTATTCCGAAGGGCATGCC  1683423

Query  301      TGTTTGAGAGTCATGAAAATCTCAATCCCTCGGGTTTTATTACCTGTTGGACTTGGATTT  360
                ||||||||||||||||||||||||||||||||||||||||||||||||||||||||||||
Sbjct  1683424  TGTTTGAGAGTCATGAAAATCTCAATCCCTCGGGTTTTATTACCTGTTGGACTTGGATTT  1683483

Query  361      GGGTGTTTGCCGCGACCTGCAAAGGACGTCGGCTCGCCTTAAATGTGTTAGTGGGAAGGT  420
                ||||||||||||||||||||||||||||||||||||||||||||||||||||||||||||
Sbjct  1683484  GGGTGTTTGCCGCGACCTGCAAAGGACGTCGGCTCGCCTTAAATGTGTTAGTGGGAAGGT  1683543

Query  421      GATTACCTGTCAGCCCGGCGTAATAAGTTTCGCTGGGCCTATGGGGTAGTCTTCGGCTTG  480
                ||||||||||||||||||||||||||||||||||||||||||||||||||||||||||||
Sbjct  1683544  GATTACCTGTCAGCCCGGCGTAATAAGTTTCGCTGGGCCTATGGGGTAGTCTTCGGCTTG  1683603

Query  481      CTGATAACAACCATCTC-TTTTTGTTTGACCTCAAATCAGGTAGGGCTACCCGCTGAACT  539
                ||||||||||||||||| ||||||||||||||||||||||||||||||||||||||||||
Sbjct  1683604  CTGATAACAACCATCTCTTTTTTGTTTGACCTCAAATCAGGTAGGGCTACCCGCTGAACT  1683663

Query  540      TAA  542
                |||
Sbjct  1683664  TAA  1683666


 Score = 974 bits (527),  Expect = 0.0
 Identities = 538/543 (99%), Gaps = 1/543 (0%)
 Strand=Plus/Plus

Query  1        CAAGGTTTCCGTAGGTGAACCTGCGGAAGGATCAGTAGAGAATATTGGACTTCGGTCCAT  60
                |||||||||||||||||||||||||||||||||||||||||||  ||| |||||||||||
Sbjct  1691251  CAAGGTTTCCGTAGGTGAACCTGCGGAAGGATCAGTAGAGAATGCTGGGCTTCGGTCCAT  1691310

Query  61       TTATCTACCCATCTACACCTGTGAACTGTTTATGTGCTTCGGCACGTTTTACACAAACTT  120
                ||||||||||||||||||||||||||||||||||||||||||||||||||||||||||||
Sbjct  1691311  TTATCTACCCATCTACACCTGTGAACTGTTTATGTGCTTCGGCACGTTTTACACAAACTT  1691370

Query  121      CTAAATGTAATGAATGTAATCTTATTATAACAATAATAAAACTTTCAACAACGGATCTCT  180
                ||||||||||||||||||||||||||||||||||||||||||||||||||||||||||||
Sbjct  1691371  CTAAATGTAATGAATGTAATCTTATTATAACAATAATAAAACTTTCAACAACGGATCTCT  1691430

Query  181      TGGCTTCCACATCGATGAAGAACGCAGCGAAATGCGATAAGTAATGTGAATTGCAGAATT  240
                ||||||||||||||||||||||||||||||||||||||||||||||||||||||||||||
Sbjct  1691431  TGGCTTCCACATCGATGAAGAACGCAGCGAAATGCGATAAGTAATGTGAATTGCAGAATT  1691490

Query  241      CAGTGAATCATCGAATCTTTGAACGCAACTTGCGCCCTTTGGTATTCCGAAGGGCATGCC  300
                |||||||||||||| |||||||||||||||||||||||||||||||||||||||||||||
Sbjct  1691491  CAGTGAATCATCGAGTCTTTGAACGCAACTTGCGCCCTTTGGTATTCCGAAGGGCATGCC  1691550

Query  301      TGTTTGAGAGTCATGAAAATCTCAATCCCTCGGGTTTTATTACCTGTTGGACTTGGATTT  360
                ||||||||||||||||||||||||||||||||||||||||||||||||||||||||||||
Sbjct  1691551  TGTTTGAGAGTCATGAAAATCTCAATCCCTCGGGTTTTATTACCTGTTGGACTTGGATTT  1691610

Query  361      GGGTGTTTGCCGCGACCTGCAAAGGACGTCGGCTCGCCTTAAATGTGTTAGTGGGAAGGT  420
                ||||||||||||||||||||||||||||||||||||||||||||||||||||||||||||
Sbjct  1691611  GGGTGTTTGCCGCGACCTGCAAAGGACGTCGGCTCGCCTTAAATGTGTTAGTGGGAAGGT  1691670

Query  421      GATTACCTGTCAGCCCGGCGTAATAAGTTTCGCTGGGCCTATGGGGTAGTCTTCGGCTTG  480
                ||||||||||||||||||||||||||||||||||||||||||||||||||||||||||||
Sbjct  1691671  GATTACCTGTCAGCCCGGCGTAATAAGTTTCGCTGGGCCTATGGGGTAGTCTTCGGCTTG  1691730

Query  481      CTGATAACAACCATCTC-TTTTTGTTTGACCTCAAATCAGGTAGGGCTACCCGCTGAACT  539
                ||||||||||||||||| ||||||||||||||||||||||||||||||||||||||||||
Sbjct  1691731  CTGATAACAACCATCTCTTTTTTGTTTGACCTCAAATCAGGTAGGGCTACCCGCTGAACT  1691790

Query  540      TAA  542
                |||
Sbjct  1691791  TAA  1691793


 Score = 974 bits (527),  Expect = 0.0
 Identities = 538/543 (99%), Gaps = 1/543 (0%)
 Strand=Plus/Plus

Query  1        CAAGGTTTCCGTAGGTGAACCTGCGGAAGGATCAGTAGAGAATATTGGACTTCGGTCCAT  60
                |||||||||||||||||||||||||||||||||||||||||||  ||| |||||||||||
Sbjct  1699378  CAAGGTTTCCGTAGGTGAACCTGCGGAAGGATCAGTAGAGAATGCTGGGCTTCGGTCCAT  1699437

Query  61       TTATCTACCCATCTACACCTGTGAACTGTTTATGTGCTTCGGCACGTTTTACACAAACTT  120
                ||||||||||||||||||||||||||||||||||||||||||||||||||||||||||||
Sbjct  1699438  TTATCTACCCATCTACACCTGTGAACTGTTTATGTGCTTCGGCACGTTTTACACAAACTT  1699497

Query  121      CTAAATGTAATGAATGTAATCTTATTATAACAATAATAAAACTTTCAACAACGGATCTCT  180
                ||||||||||||||||||||||||||||||||||||||||||||||||||||||||||||
Sbjct  1699498  CTAAATGTAATGAATGTAATCTTATTATAACAATAATAAAACTTTCAACAACGGATCTCT  1699557

Query  181      TGGCTTCCACATCGATGAAGAACGCAGCGAAATGCGATAAGTAATGTGAATTGCAGAATT  240
                ||||||||||||||||||||||||||||||||||||||||||||||||||||||||||||
Sbjct  1699558  TGGCTTCCACATCGATGAAGAACGCAGCGAAATGCGATAAGTAATGTGAATTGCAGAATT  1699617

Query  241      CAGTGAATCATCGAATCTTTGAACGCAACTTGCGCCCTTTGGTATTCCGAAGGGCATGCC  300
                |||||||||||||| |||||||||||||||||||||||||||||||||||||||||||||
Sbjct  1699618  CAGTGAATCATCGAGTCTTTGAACGCAACTTGCGCCCTTTGGTATTCCGAAGGGCATGCC  1699677

Query  301      TGTTTGAGAGTCATGAAAATCTCAATCCCTCGGGTTTTATTACCTGTTGGACTTGGATTT  360
                ||||||||||||||||||||||||||||||||||||||||||||||||||||||||||||
Sbjct  1699678  TGTTTGAGAGTCATGAAAATCTCAATCCCTCGGGTTTTATTACCTGTTGGACTTGGATTT  1699737

Query  361      GGGTGTTTGCCGCGACCTGCAAAGGACGTCGGCTCGCCTTAAATGTGTTAGTGGGAAGGT  420
                ||||||||||||||||||||||||||||||||||||||||||||||||||||||||||||
Sbjct  1699738  GGGTGTTTGCCGCGACCTGCAAAGGACGTCGGCTCGCCTTAAATGTGTTAGTGGGAAGGT  1699797

Query  421      GATTACCTGTCAGCCCGGCGTAATAAGTTTCGCTGGGCCTATGGGGTAGTCTTCGGCTTG  480
                ||||||||||||||||||||||||||||||||||||||||||||||||||||||||||||
Sbjct  1699798  GATTACCTGTCAGCCCGGCGTAATAAGTTTCGCTGGGCCTATGGGGTAGTCTTCGGCTTG  1699857

Query  481      CTGATAACAACCATCTC-TTTTTGTTTGACCTCAAATCAGGTAGGGCTACCCGCTGAACT  539
                ||||||||||||||||| ||||||||||||||||||||||||||||||||||||||||||
Sbjct  1699858  CTGATAACAACCATCTCTTTTTTGTTTGACCTCAAATCAGGTAGGGCTACCCGCTGAACT  1699917

Query  540      TAA  542
                |||
Sbjct  1699918  TAA  1699920


 Score = 974 bits (527),  Expect = 0.0
 Identities = 538/543 (99%), Gaps = 1/543 (0%)
 Strand=Plus/Plus

Query  1        CAAGGTTTCCGTAGGTGAACCTGCGGAAGGATCAGTAGAGAATATTGGACTTCGGTCCAT  60
                |||||||||||||||||||||||||||||||||||||||||||  ||| |||||||||||
Sbjct  1707505  CAAGGTTTCCGTAGGTGAACCTGCGGAAGGATCAGTAGAGAATGCTGGGCTTCGGTCCAT  1707564

Query  61       TTATCTACCCATCTACACCTGTGAACTGTTTATGTGCTTCGGCACGTTTTACACAAACTT  120
                ||||||||||||||||||||||||||||||||||||||||||||||||||||||||||||
Sbjct  1707565  TTATCTACCCATCTACACCTGTGAACTGTTTATGTGCTTCGGCACGTTTTACACAAACTT  1707624

Query  121      CTAAATGTAATGAATGTAATCTTATTATAACAATAATAAAACTTTCAACAACGGATCTCT  180
                ||||||||||||||||||||||||||||||||||||||||||||||||||||||||||||
Sbjct  1707625  CTAAATGTAATGAATGTAATCTTATTATAACAATAATAAAACTTTCAACAACGGATCTCT  1707684

Query  181      TGGCTTCCACATCGATGAAGAACGCAGCGAAATGCGATAAGTAATGTGAATTGCAGAATT  240
                ||||||||||||||||||||||||||||||||||||||||||||||||||||||||||||
Sbjct  1707685  TGGCTTCCACATCGATGAAGAACGCAGCGAAATGCGATAAGTAATGTGAATTGCAGAATT  1707744

Query  241      CAGTGAATCATCGAATCTTTGAACGCAACTTGCGCCCTTTGGTATTCCGAAGGGCATGCC  300
                |||||||||||||| |||||||||||||||||||||||||||||||||||||||||||||
Sbjct  1707745  CAGTGAATCATCGAGTCTTTGAACGCAACTTGCGCCCTTTGGTATTCCGAAGGGCATGCC  1707804

Query  301      TGTTTGAGAGTCATGAAAATCTCAATCCCTCGGGTTTTATTACCTGTTGGACTTGGATTT  360
                ||||||||||||||||||||||||||||||||||||||||||||||||||||||||||||
Sbjct  1707805  TGTTTGAGAGTCATGAAAATCTCAATCCCTCGGGTTTTATTACCTGTTGGACTTGGATTT  1707864

Query  361      GGGTGTTTGCCGCGACCTGCAAAGGACGTCGGCTCGCCTTAAATGTGTTAGTGGGAAGGT  420
                ||||||||||||||||||||||||||||||||||||||||||||||||||||||||||||
Sbjct  1707865  GGGTGTTTGCCGCGACCTGCAAAGGACGTCGGCTCGCCTTAAATGTGTTAGTGGGAAGGT  1707924

Query  421      GATTACCTGTCAGCCCGGCGTAATAAGTTTCGCTGGGCCTATGGGGTAGTCTTCGGCTTG  480
                ||||||||||||||||||||||||||||||||||||||||||||||||||||||||||||
Sbjct  1707925  GATTACCTGTCAGCCCGGCGTAATAAGTTTCGCTGGGCCTATGGGGTAGTCTTCGGCTTG  1707984

Query  481      CTGATAACAACCATCTC-TTTTTGTTTGACCTCAAATCAGGTAGGGCTACCCGCTGAACT  539
                ||||||||||||||||| ||||||||||||||||||||||||||||||||||||||||||
Sbjct  1707985  CTGATAACAACCATCTCTTTTTTGTTTGACCTCAAATCAGGTAGGGCTACCCGCTGAACT  1708044

Query  540      TAA  542
                |||
Sbjct  1708045  TAA  1708047


 Score = 974 bits (527),  Expect = 0.0
 Identities = 538/543 (99%), Gaps = 1/543 (0%)
 Strand=Plus/Plus

Query  1        CAAGGTTTCCGTAGGTGAACCTGCGGAAGGATCAGTAGAGAATATTGGACTTCGGTCCAT  60
                |||||||||||||||||||||||||||||||||||||||||||  ||| |||||||||||
Sbjct  1715632  CAAGGTTTCCGTAGGTGAACCTGCGGAAGGATCAGTAGAGAATGCTGGGCTTCGGTCCAT  1715691

Query  61       TTATCTACCCATCTACACCTGTGAACTGTTTATGTGCTTCGGCACGTTTTACACAAACTT  120
                ||||||||||||||||||||||||||||||||||||||||||||||||||||||||||||
Sbjct  1715692  TTATCTACCCATCTACACCTGTGAACTGTTTATGTGCTTCGGCACGTTTTACACAAACTT  1715751

Query  121      CTAAATGTAATGAATGTAATCTTATTATAACAATAATAAAACTTTCAACAACGGATCTCT  180
                ||||||||||||||||||||||||||||||||||||||||||||||||||||||||||||
Sbjct  1715752  CTAAATGTAATGAATGTAATCTTATTATAACAATAATAAAACTTTCAACAACGGATCTCT  1715811

Query  181      TGGCTTCCACATCGATGAAGAACGCAGCGAAATGCGATAAGTAATGTGAATTGCAGAATT  240
                ||||||||||||||||||||||||||||||||||||||||||||||||||||||||||||
Sbjct  1715812  TGGCTTCCACATCGATGAAGAACGCAGCGAAATGCGATAAGTAATGTGAATTGCAGAATT  1715871

Query  241      CAGTGAATCATCGAATCTTTGAACGCAACTTGCGCCCTTTGGTATTCCGAAGGGCATGCC  300
                |||||||||||||| |||||||||||||||||||||||||||||||||||||||||||||
Sbjct  1715872  CAGTGAATCATCGAGTCTTTGAACGCAACTTGCGCCCTTTGGTATTCCGAAGGGCATGCC  1715931

Query  301      TGTTTGAGAGTCATGAAAATCTCAATCCCTCGGGTTTTATTACCTGTTGGACTTGGATTT  360
                ||||||||||||||||||||||||||||||||||||||||||||||||||||||||||||
Sbjct  1715932  TGTTTGAGAGTCATGAAAATCTCAATCCCTCGGGTTTTATTACCTGTTGGACTTGGATTT  1715991

Query  361      GGGTGTTTGCCGCGACCTGCAAAGGACGTCGGCTCGCCTTAAATGTGTTAGTGGGAAGGT  420
                ||||||||||||||||||||||||||||||||||||||||||||||||||||||||||||
Sbjct  1715992  GGGTGTTTGCCGCGACCTGCAAAGGACGTCGGCTCGCCTTAAATGTGTTAGTGGGAAGGT  1716051

Query  421      GATTACCTGTCAGCCCGGCGTAATAAGTTTCGCTGGGCCTATGGGGTAGTCTTCGGCTTG  480
                ||||||||||||||||||||||||||||||||||||||||||||||||||||||||||||
Sbjct  1716052  GATTACCTGTCAGCCCGGCGTAATAAGTTTCGCTGGGCCTATGGGGTAGTCTTCGGCTTG  1716111

Query  481      CTGATAACAACCATCTC-TTTTTGTTTGACCTCAAATCAGGTAGGGCTACCCGCTGAACT  539
                ||||||||||||||||| ||||||||||||||||||||||||||||||||||||||||||
Sbjct  1716112  CTGATAACAACCATCTCTTTTTTGTTTGACCTCAAATCAGGTAGGGCTACCCGCTGAACT  1716171

Query  540      TAA  542
                |||
Sbjct  1716172  TAA  1716174


 Score = 974 bits (527),  Expect = 0.0
 Identities = 538/543 (99%), Gaps = 1/543 (0%)
 Strand=Plus/Plus

Query  1        CAAGGTTTCCGTAGGTGAACCTGCGGAAGGATCAGTAGAGAATATTGGACTTCGGTCCAT  60
                |||||||||||||||||||||||||||||||||||||||||||  ||| |||||||||||
Sbjct  1723759  CAAGGTTTCCGTAGGTGAACCTGCGGAAGGATCAGTAGAGAATGCTGGGCTTCGGTCCAT  1723818

Query  61       TTATCTACCCATCTACACCTGTGAACTGTTTATGTGCTTCGGCACGTTTTACACAAACTT  120
                ||||||||||||||||||||||||||||||||||||||||||||||||||||||||||||
Sbjct  1723819  TTATCTACCCATCTACACCTGTGAACTGTTTATGTGCTTCGGCACGTTTTACACAAACTT  1723878

Query  121      CTAAATGTAATGAATGTAATCTTATTATAACAATAATAAAACTTTCAACAACGGATCTCT  180
                ||||||||||||||||||||||||||||||||||||||||||||||||||||||||||||
Sbjct  1723879  CTAAATGTAATGAATGTAATCTTATTATAACAATAATAAAACTTTCAACAACGGATCTCT  1723938

Query  181      TGGCTTCCACATCGATGAAGAACGCAGCGAAATGCGATAAGTAATGTGAATTGCAGAATT  240
                ||||||||||||||||||||||||||||||||||||||||||||||||||||||||||||
Sbjct  1723939  TGGCTTCCACATCGATGAAGAACGCAGCGAAATGCGATAAGTAATGTGAATTGCAGAATT  1723998

Query  241      CAGTGAATCATCGAATCTTTGAACGCAACTTGCGCCCTTTGGTATTCCGAAGGGCATGCC  300
                |||||||||||||| |||||||||||||||||||||||||||||||||||||||||||||
Sbjct  1723999  CAGTGAATCATCGAGTCTTTGAACGCAACTTGCGCCCTTTGGTATTCCGAAGGGCATGCC  1724058

Query  301      TGTTTGAGAGTCATGAAAATCTCAATCCCTCGGGTTTTATTACCTGTTGGACTTGGATTT  360
                ||||||||||||||||||||||||||||||||||||||||||||||||||||||||||||
Sbjct  1724059  TGTTTGAGAGTCATGAAAATCTCAATCCCTCGGGTTTTATTACCTGTTGGACTTGGATTT  1724118

Query  361      GGGTGTTTGCCGCGACCTGCAAAGGACGTCGGCTCGCCTTAAATGTGTTAGTGGGAAGGT  420
                ||||||||||||||||||||||||||||||||||||||||||||||||||||||||||||
Sbjct  1724119  GGGTGTTTGCCGCGACCTGCAAAGGACGTCGGCTCGCCTTAAATGTGTTAGTGGGAAGGT  1724178

Query  421      GATTACCTGTCAGCCCGGCGTAATAAGTTTCGCTGGGCCTATGGGGTAGTCTTCGGCTTG  480
                ||||||||||||||||||||||||||||||||||||||||||||||||||||||||||||
Sbjct  1724179  GATTACCTGTCAGCCCGGCGTAATAAGTTTCGCTGGGCCTATGGGGTAGTCTTCGGCTTG  1724238

Query  481      CTGATAACAACCATCTC-TTTTTGTTTGACCTCAAATCAGGTAGGGCTACCCGCTGAACT  539
                ||||||||||||||||| ||||||||||||||||||||||||||||||||||||||||||
Sbjct  1724239  CTGATAACAACCATCTCTTTTTTGTTTGACCTCAAATCAGGTAGGGCTACCCGCTGAACT  1724298

Query  540      TAA  542
                |||
Sbjct  1724299  TAA  1724301


 Score = 974 bits (527),  Expect = 0.0
 Identities = 538/543 (99%), Gaps = 1/543 (0%)
 Strand=Plus/Plus

Query  1        CAAGGTTTCCGTAGGTGAACCTGCGGAAGGATCAGTAGAGAATATTGGACTTCGGTCCAT  60
                |||||||||||||||||||||||||||||||||||||||||||  ||| |||||||||||
Sbjct  1731886  CAAGGTTTCCGTAGGTGAACCTGCGGAAGGATCAGTAGAGAATGCTGGGCTTCGGTCCAT  1731945

Query  61       TTATCTACCCATCTACACCTGTGAACTGTTTATGTGCTTCGGCACGTTTTACACAAACTT  120
                ||||||||||||||||||||||||||||||||||||||||||||||||||||||||||||
Sbjct  1731946  TTATCTACCCATCTACACCTGTGAACTGTTTATGTGCTTCGGCACGTTTTACACAAACTT  1732005

Query  121      CTAAATGTAATGAATGTAATCTTATTATAACAATAATAAAACTTTCAACAACGGATCTCT  180
                ||||||||||||||||||||||||||||||||||||||||||||||||||||||||||||
Sbjct  1732006  CTAAATGTAATGAATGTAATCTTATTATAACAATAATAAAACTTTCAACAACGGATCTCT  1732065

Query  181      TGGCTTCCACATCGATGAAGAACGCAGCGAAATGCGATAAGTAATGTGAATTGCAGAATT  240
                ||||||||||||||||||||||||||||||||||||||||||||||||||||||||||||
Sbjct  1732066  TGGCTTCCACATCGATGAAGAACGCAGCGAAATGCGATAAGTAATGTGAATTGCAGAATT  1732125

Query  241      CAGTGAATCATCGAATCTTTGAACGCAACTTGCGCCCTTTGGTATTCCGAAGGGCATGCC  300
                |||||||||||||| |||||||||||||||||||||||||||||||||||||||||||||
Sbjct  1732126  CAGTGAATCATCGAGTCTTTGAACGCAACTTGCGCCCTTTGGTATTCCGAAGGGCATGCC  1732185

Query  301      TGTTTGAGAGTCATGAAAATCTCAATCCCTCGGGTTTTATTACCTGTTGGACTTGGATTT  360
                ||||||||||||||||||||||||||||||||||||||||||||||||||||||||||||
Sbjct  1732186  TGTTTGAGAGTCATGAAAATCTCAATCCCTCGGGTTTTATTACCTGTTGGACTTGGATTT  1732245

Query  361      GGGTGTTTGCCGCGACCTGCAAAGGACGTCGGCTCGCCTTAAATGTGTTAGTGGGAAGGT  420
                ||||||||||||||||||||||||||||||||||||||||||||||||||||||||||||
Sbjct  1732246  GGGTGTTTGCCGCGACCTGCAAAGGACGTCGGCTCGCCTTAAATGTGTTAGTGGGAAGGT  1732305

Query  421      GATTACCTGTCAGCCCGGCGTAATAAGTTTCGCTGGGCCTATGGGGTAGTCTTCGGCTTG  480
                ||||||||||||||||||||||||||||||||||||||||||||||||||||||||||||
Sbjct  1732306  GATTACCTGTCAGCCCGGCGTAATAAGTTTCGCTGGGCCTATGGGGTAGTCTTCGGCTTG  1732365

Query  481      CTGATAACAACCATCTC-TTTTTGTTTGACCTCAAATCAGGTAGGGCTACCCGCTGAACT  539
                ||||||||||||||||| ||||||||||||||||||||||||||||||||||||||||||
Sbjct  1732366  CTGATAACAACCATCTCTTTTTTGTTTGACCTCAAATCAGGTAGGGCTACCCGCTGAACT  1732425

Query  540      TAA  542
                |||
Sbjct  1732426  TAA  1732428


 Score = 974 bits (527),  Expect = 0.0
 Identities = 538/543 (99%), Gaps = 1/543 (0%)
 Strand=Plus/Plus

Query  1        CAAGGTTTCCGTAGGTGAACCTGCGGAAGGATCAGTAGAGAATATTGGACTTCGGTCCAT  60
                |||||||||||||||||||||||||||||||||||||||||||  ||| |||||||||||
Sbjct  1740013  CAAGGTTTCCGTAGGTGAACCTGCGGAAGGATCAGTAGAGAATGCTGGGCTTCGGTCCAT  1740072

Query  61       TTATCTACCCATCTACACCTGTGAACTGTTTATGTGCTTCGGCACGTTTTACACAAACTT  120
                ||||||||||||||||||||||||||||||||||||||||||||||||||||||||||||
Sbjct  1740073  TTATCTACCCATCTACACCTGTGAACTGTTTATGTGCTTCGGCACGTTTTACACAAACTT  1740132

Query  121      CTAAATGTAATGAATGTAATCTTATTATAACAATAATAAAACTTTCAACAACGGATCTCT  180
                ||||||||||||||||||||||||||||||||||||||||||||||||||||||||||||
Sbjct  1740133  CTAAATGTAATGAATGTAATCTTATTATAACAATAATAAAACTTTCAACAACGGATCTCT  1740192

Query  181      TGGCTTCCACATCGATGAAGAACGCAGCGAAATGCGATAAGTAATGTGAATTGCAGAATT  240
                ||||||||||||||||||||||||||||||||||||||||||||||||||||||||||||
Sbjct  1740193  TGGCTTCCACATCGATGAAGAACGCAGCGAAATGCGATAAGTAATGTGAATTGCAGAATT  1740252

Query  241      CAGTGAATCATCGAATCTTTGAACGCAACTTGCGCCCTTTGGTATTCCGAAGGGCATGCC  300
                |||||||||||||| |||||||||||||||||||||||||||||||||||||||||||||
Sbjct  1740253  CAGTGAATCATCGAGTCTTTGAACGCAACTTGCGCCCTTTGGTATTCCGAAGGGCATGCC  1740312

Query  301      TGTTTGAGAGTCATGAAAATCTCAATCCCTCGGGTTTTATTACCTGTTGGACTTGGATTT  360
                ||||||||||||||||||||||||||||||||||||||||||||||||||||||||||||
Sbjct  1740313  TGTTTGAGAGTCATGAAAATCTCAATCCCTCGGGTTTTATTACCTGTTGGACTTGGATTT  1740372

Query  361      GGGTGTTTGCCGCGACCTGCAAAGGACGTCGGCTCGCCTTAAATGTGTTAGTGGGAAGGT  420
                ||||||||||||||||||||||||||||||||||||||||||||||||||||||||||||
Sbjct  1740373  GGGTGTTTGCCGCGACCTGCAAAGGACGTCGGCTCGCCTTAAATGTGTTAGTGGGAAGGT  1740432

Query  421      GATTACCTGTCAGCCCGGCGTAATAAGTTTCGCTGGGCCTATGGGGTAGTCTTCGGCTTG  480
                ||||||||||||||||||||||||||||||||||||||||||||||||||||||||||||
Sbjct  1740433  GATTACCTGTCAGCCCGGCGTAATAAGTTTCGCTGGGCCTATGGGGTAGTCTTCGGCTTG  1740492

Query  481      CTGATAACAACCATCTC-TTTTTGTTTGACCTCAAATCAGGTAGGGCTACCCGCTGAACT  539
                ||||||||||||||||| ||||||||||||||||||||||||||||||||||||||||||
Sbjct  1740493  CTGATAACAACCATCTCTTTTTTGTTTGACCTCAAATCAGGTAGGGCTACCCGCTGAACT  1740552

Query  540      TAA  542
                |||
Sbjct  1740553  TAA  1740555


 Score = 974 bits (527),  Expect = 0.0
 Identities = 538/543 (99%), Gaps = 1/543 (0%)
 Strand=Plus/Plus

Query  1        CAAGGTTTCCGTAGGTGAACCTGCGGAAGGATCAGTAGAGAATATTGGACTTCGGTCCAT  60
                |||||||||||||||||||||||||||||||||||||||||||  ||| |||||||||||
Sbjct  1748140  CAAGGTTTCCGTAGGTGAACCTGCGGAAGGATCAGTAGAGAATGCTGGGCTTCGGTCCAT  1748199

Query  61       TTATCTACCCATCTACACCTGTGAACTGTTTATGTGCTTCGGCACGTTTTACACAAACTT  120
                ||||||||||||||||||||||||||||||||||||||||||||||||||||||||||||
Sbjct  1748200  TTATCTACCCATCTACACCTGTGAACTGTTTATGTGCTTCGGCACGTTTTACACAAACTT  1748259

Query  121      CTAAATGTAATGAATGTAATCTTATTATAACAATAATAAAACTTTCAACAACGGATCTCT  180
                ||||||||||||||||||||||||||||||||||||||||||||||||||||||||||||
Sbjct  1748260  CTAAATGTAATGAATGTAATCTTATTATAACAATAATAAAACTTTCAACAACGGATCTCT  1748319

Query  181      TGGCTTCCACATCGATGAAGAACGCAGCGAAATGCGATAAGTAATGTGAATTGCAGAATT  240
                ||||||||||||||||||||||||||||||||||||||||||||||||||||||||||||
Sbjct  1748320  TGGCTTCCACATCGATGAAGAACGCAGCGAAATGCGATAAGTAATGTGAATTGCAGAATT  1748379

Query  241      CAGTGAATCATCGAATCTTTGAACGCAACTTGCGCCCTTTGGTATTCCGAAGGGCATGCC  300
                |||||||||||||| |||||||||||||||||||||||||||||||||||||||||||||
Sbjct  1748380  CAGTGAATCATCGAGTCTTTGAACGCAACTTGCGCCCTTTGGTATTCCGAAGGGCATGCC  1748439

Query  301      TGTTTGAGAGTCATGAAAATCTCAATCCCTCGGGTTTTATTACCTGTTGGACTTGGATTT  360
                ||||||||||||||||||||||||||||||||||||||||||||||||||||||||||||
Sbjct  1748440  TGTTTGAGAGTCATGAAAATCTCAATCCCTCGGGTTTTATTACCTGTTGGACTTGGATTT  1748499

Query  361      GGGTGTTTGCCGCGACCTGCAAAGGACGTCGGCTCGCCTTAAATGTGTTAGTGGGAAGGT  420
                ||||||||||||||||||||||||||||||||||||||||||||||||||||||||||||
Sbjct  1748500  GGGTGTTTGCCGCGACCTGCAAAGGACGTCGGCTCGCCTTAAATGTGTTAGTGGGAAGGT  1748559

Query  421      GATTACCTGTCAGCCCGGCGTAATAAGTTTCGCTGGGCCTATGGGGTAGTCTTCGGCTTG  480
                ||||||||||||||||||||||||||||||||||||||||||||||||||||||||||||
Sbjct  1748560  GATTACCTGTCAGCCCGGCGTAATAAGTTTCGCTGGGCCTATGGGGTAGTCTTCGGCTTG  1748619

Query  481      CTGATAACAACCATCTC-TTTTTGTTTGACCTCAAATCAGGTAGGGCTACCCGCTGAACT  539
                ||||||||||||||||| ||||||||||||||||||||||||||||||||||||||||||
Sbjct  1748620  CTGATAACAACCATCTCTTTTTTGTTTGACCTCAAATCAGGTAGGGCTACCCGCTGAACT  1748679

Query  540      TAA  542
                |||
Sbjct  1748680  TAA  1748682


 Score = 974 bits (527),  Expect = 0.0
 Identities = 538/543 (99%), Gaps = 1/543 (0%)
 Strand=Plus/Plus

Query  1        CAAGGTTTCCGTAGGTGAACCTGCGGAAGGATCAGTAGAGAATATTGGACTTCGGTCCAT  60
                |||||||||||||||||||||||||||||||||||||||||||  ||| |||||||||||
Sbjct  1756267  CAAGGTTTCCGTAGGTGAACCTGCGGAAGGATCAGTAGAGAATGCTGGGCTTCGGTCCAT  1756326

Query  61       TTATCTACCCATCTACACCTGTGAACTGTTTATGTGCTTCGGCACGTTTTACACAAACTT  120
                ||||||||||||||||||||||||||||||||||||||||||||||||||||||||||||
Sbjct  1756327  TTATCTACCCATCTACACCTGTGAACTGTTTATGTGCTTCGGCACGTTTTACACAAACTT  1756386

Query  121      CTAAATGTAATGAATGTAATCTTATTATAACAATAATAAAACTTTCAACAACGGATCTCT  180
                ||||||||||||||||||||||||||||||||||||||||||||||||||||||||||||
Sbjct  1756387  CTAAATGTAATGAATGTAATCTTATTATAACAATAATAAAACTTTCAACAACGGATCTCT  1756446

Query  181      TGGCTTCCACATCGATGAAGAACGCAGCGAAATGCGATAAGTAATGTGAATTGCAGAATT  240
                ||||||||||||||||||||||||||||||||||||||||||||||||||||||||||||
Sbjct  1756447  TGGCTTCCACATCGATGAAGAACGCAGCGAAATGCGATAAGTAATGTGAATTGCAGAATT  1756506

Query  241      CAGTGAATCATCGAATCTTTGAACGCAACTTGCGCCCTTTGGTATTCCGAAGGGCATGCC  300
                |||||||||||||| |||||||||||||||||||||||||||||||||||||||||||||
Sbjct  1756507  CAGTGAATCATCGAGTCTTTGAACGCAACTTGCGCCCTTTGGTATTCCGAAGGGCATGCC  1756566

Query  301      TGTTTGAGAGTCATGAAAATCTCAATCCCTCGGGTTTTATTACCTGTTGGACTTGGATTT  360
                ||||||||||||||||||||||||||||||||||||||||||||||||||||||||||||
Sbjct  1756567  TGTTTGAGAGTCATGAAAATCTCAATCCCTCGGGTTTTATTACCTGTTGGACTTGGATTT  1756626

Query  361      GGGTGTTTGCCGCGACCTGCAAAGGACGTCGGCTCGCCTTAAATGTGTTAGTGGGAAGGT  420
                ||||||||||||||||||||||||||||||||||||||||||||||||||||||||||||
Sbjct  1756627  GGGTGTTTGCCGCGACCTGCAAAGGACGTCGGCTCGCCTTAAATGTGTTAGTGGGAAGGT  1756686

Query  421      GATTACCTGTCAGCCCGGCGTAATAAGTTTCGCTGGGCCTATGGGGTAGTCTTCGGCTTG  480
                ||||||||||||||||||||||||||||||||||||||||||||||||||||||||||||
Sbjct  1756687  GATTACCTGTCAGCCCGGCGTAATAAGTTTCGCTGGGCCTATGGGGTAGTCTTCGGCTTG  1756746

Query  481      CTGATAACAACCATCTC-TTTTTGTTTGACCTCAAATCAGGTAGGGCTACCCGCTGAACT  539
                ||||||||||||||||| ||||||||||||||||||||||||||||||||||||||||||
Sbjct  1756747  CTGATAACAACCATCTCTTTTTTGTTTGACCTCAAATCAGGTAGGGCTACCCGCTGAACT  1756806

Query  540      TAA  542
                |||
Sbjct  1756807  TAA  1756809


 Score = 974 bits (527),  Expect = 0.0
 Identities = 538/543 (99%), Gaps = 1/543 (0%)
 Strand=Plus/Plus

Query  1        CAAGGTTTCCGTAGGTGAACCTGCGGAAGGATCAGTAGAGAATATTGGACTTCGGTCCAT  60
                |||||||||||||||||||||||||||||||||||||||||||  ||| |||||||||||
Sbjct  1764394  CAAGGTTTCCGTAGGTGAACCTGCGGAAGGATCAGTAGAGAATGCTGGGCTTCGGTCCAT  1764453

Query  61       TTATCTACCCATCTACACCTGTGAACTGTTTATGTGCTTCGGCACGTTTTACACAAACTT  120
                ||||||||||||||||||||||||||||||||||||||||||||||||||||||||||||
Sbjct  1764454  TTATCTACCCATCTACACCTGTGAACTGTTTATGTGCTTCGGCACGTTTTACACAAACTT  1764513

Query  121      CTAAATGTAATGAATGTAATCTTATTATAACAATAATAAAACTTTCAACAACGGATCTCT  180
                ||||||||||||||||||||||||||||||||||||||||||||||||||||||||||||
Sbjct  1764514  CTAAATGTAATGAATGTAATCTTATTATAACAATAATAAAACTTTCAACAACGGATCTCT  1764573

Query  181      TGGCTTCCACATCGATGAAGAACGCAGCGAAATGCGATAAGTAATGTGAATTGCAGAATT  240
                ||||||||||||||||||||||||||||||||||||||||||||||||||||||||||||
Sbjct  1764574  TGGCTTCCACATCGATGAAGAACGCAGCGAAATGCGATAAGTAATGTGAATTGCAGAATT  1764633

Query  241      CAGTGAATCATCGAATCTTTGAACGCAACTTGCGCCCTTTGGTATTCCGAAGGGCATGCC  300
                |||||||||||||| |||||||||||||||||||||||||||||||||||||||||||||
Sbjct  1764634  CAGTGAATCATCGAGTCTTTGAACGCAACTTGCGCCCTTTGGTATTCCGAAGGGCATGCC  1764693

Query  301      TGTTTGAGAGTCATGAAAATCTCAATCCCTCGGGTTTTATTACCTGTTGGACTTGGATTT  360
                ||||||||||||||||||||||||||||||||||||||||||||||||||||||||||||
Sbjct  1764694  TGTTTGAGAGTCATGAAAATCTCAATCCCTCGGGTTTTATTACCTGTTGGACTTGGATTT  1764753

Query  361      GGGTGTTTGCCGCGACCTGCAAAGGACGTCGGCTCGCCTTAAATGTGTTAGTGGGAAGGT  420
                ||||||||||||||||||||||||||||||||||||||||||||||||||||||||||||
Sbjct  1764754  GGGTGTTTGCCGCGACCTGCAAAGGACGTCGGCTCGCCTTAAATGTGTTAGTGGGAAGGT  1764813

Query  421      GATTACCTGTCAGCCCGGCGTAATAAGTTTCGCTGGGCCTATGGGGTAGTCTTCGGCTTG  480
                ||||||||||||||||||||||||||||||||||||||||||||||||||||||||||||
Sbjct  1764814  GATTACCTGTCAGCCCGGCGTAATAAGTTTCGCTGGGCCTATGGGGTAGTCTTCGGCTTG  1764873

Query  481      CTGATAACAACCATCTC-TTTTTGTTTGACCTCAAATCAGGTAGGGCTACCCGCTGAACT  539
                ||||||||||||||||| ||||||||||||||||||||||||||||||||||||||||||
Sbjct  1764874  CTGATAACAACCATCTCTTTTTTGTTTGACCTCAAATCAGGTAGGGCTACCCGCTGAACT  1764933

Query  540      TAA  542
                |||
Sbjct  1764934  TAA  1764936


 Score = 974 bits (527),  Expect = 0.0
 Identities = 538/543 (99%), Gaps = 1/543 (0%)
 Strand=Plus/Plus

Query  1        CAAGGTTTCCGTAGGTGAACCTGCGGAAGGATCAGTAGAGAATATTGGACTTCGGTCCAT  60
                |||||||||||||||||||||||||||||||||||||||||||  ||| |||||||||||
Sbjct  1772521  CAAGGTTTCCGTAGGTGAACCTGCGGAAGGATCAGTAGAGAATGCTGGGCTTCGGTCCAT  1772580

Query  61       TTATCTACCCATCTACACCTGTGAACTGTTTATGTGCTTCGGCACGTTTTACACAAACTT  120
                ||||||||||||||||||||||||||||||||||||||||||||||||||||||||||||
Sbjct  1772581  TTATCTACCCATCTACACCTGTGAACTGTTTATGTGCTTCGGCACGTTTTACACAAACTT  1772640

Query  121      CTAAATGTAATGAATGTAATCTTATTATAACAATAATAAAACTTTCAACAACGGATCTCT  180
                ||||||||||||||||||||||||||||||||||||||||||||||||||||||||||||
Sbjct  1772641  CTAAATGTAATGAATGTAATCTTATTATAACAATAATAAAACTTTCAACAACGGATCTCT  1772700

Query  181      TGGCTTCCACATCGATGAAGAACGCAGCGAAATGCGATAAGTAATGTGAATTGCAGAATT  240
                ||||||||||||||||||||||||||||||||||||||||||||||||||||||||||||
Sbjct  1772701  TGGCTTCCACATCGATGAAGAACGCAGCGAAATGCGATAAGTAATGTGAATTGCAGAATT  1772760

Query  241      CAGTGAATCATCGAATCTTTGAACGCAACTTGCGCCCTTTGGTATTCCGAAGGGCATGCC  300
                |||||||||||||| |||||||||||||||||||||||||||||||||||||||||||||
Sbjct  1772761  CAGTGAATCATCGAGTCTTTGAACGCAACTTGCGCCCTTTGGTATTCCGAAGGGCATGCC  1772820

Query  301      TGTTTGAGAGTCATGAAAATCTCAATCCCTCGGGTTTTATTACCTGTTGGACTTGGATTT  360
                ||||||||||||||||||||||||||||||||||||||||||||||||||||||||||||
Sbjct  1772821  TGTTTGAGAGTCATGAAAATCTCAATCCCTCGGGTTTTATTACCTGTTGGACTTGGATTT  1772880

Query  361      GGGTGTTTGCCGCGACCTGCAAAGGACGTCGGCTCGCCTTAAATGTGTTAGTGGGAAGGT  420
                ||||||||||||||||||||||||||||||||||||||||||||||||||||||||||||
Sbjct  1772881  GGGTGTTTGCCGCGACCTGCAAAGGACGTCGGCTCGCCTTAAATGTGTTAGTGGGAAGGT  1772940

Query  421      GATTACCTGTCAGCCCGGCGTAATAAGTTTCGCTGGGCCTATGGGGTAGTCTTCGGCTTG  480
                ||||||||||||||||||||||||||||||||||||||||||||||||||||||||||||
Sbjct  1772941  GATTACCTGTCAGCCCGGCGTAATAAGTTTCGCTGGGCCTATGGGGTAGTCTTCGGCTTG  1773000

Query  481      CTGATAACAACCATCTC-TTTTTGTTTGACCTCAAATCAGGTAGGGCTACCCGCTGAACT  539
                ||||||||||||||||| ||||||||||||||||||||||||||||||||||||||||||
Sbjct  1773001  CTGATAACAACCATCTCTTTTTTGTTTGACCTCAAATCAGGTAGGGCTACCCGCTGAACT  1773060

Query  540      TAA  542
                |||
Sbjct  1773061  TAA  1773063


 Score = 974 bits (527),  Expect = 0.0
 Identities = 538/543 (99%), Gaps = 1/543 (0%)
 Strand=Plus/Plus

Query  1        CAAGGTTTCCGTAGGTGAACCTGCGGAAGGATCAGTAGAGAATATTGGACTTCGGTCCAT  60
                |||||||||||||||||||||||||||||||||||||||||||  ||| |||||||||||
Sbjct  1780648  CAAGGTTTCCGTAGGTGAACCTGCGGAAGGATCAGTAGAGAATGCTGGGCTTCGGTCCAT  1780707

Query  61       TTATCTACCCATCTACACCTGTGAACTGTTTATGTGCTTCGGCACGTTTTACACAAACTT  120
                ||||||||||||||||||||||||||||||||||||||||||||||||||||||||||||
Sbjct  1780708  TTATCTACCCATCTACACCTGTGAACTGTTTATGTGCTTCGGCACGTTTTACACAAACTT  1780767

Query  121      CTAAATGTAATGAATGTAATCTTATTATAACAATAATAAAACTTTCAACAACGGATCTCT  180
                ||||||||||||||||||||||||||||||||||||||||||||||||||||||||||||
Sbjct  1780768  CTAAATGTAATGAATGTAATCTTATTATAACAATAATAAAACTTTCAACAACGGATCTCT  1780827

Query  181      TGGCTTCCACATCGATGAAGAACGCAGCGAAATGCGATAAGTAATGTGAATTGCAGAATT  240
                ||||||||||||||||||||||||||||||||||||||||||||||||||||||||||||
Sbjct  1780828  TGGCTTCCACATCGATGAAGAACGCAGCGAAATGCGATAAGTAATGTGAATTGCAGAATT  1780887

Query  241      CAGTGAATCATCGAATCTTTGAACGCAACTTGCGCCCTTTGGTATTCCGAAGGGCATGCC  300
                |||||||||||||| |||||||||||||||||||||||||||||||||||||||||||||
Sbjct  1780888  CAGTGAATCATCGAGTCTTTGAACGCAACTTGCGCCCTTTGGTATTCCGAAGGGCATGCC  1780947

Query  301      TGTTTGAGAGTCATGAAAATCTCAATCCCTCGGGTTTTATTACCTGTTGGACTTGGATTT  360
                ||||||||||||||||||||||||||||||||||||||||||||||||||||||||||||
Sbjct  1780948  TGTTTGAGAGTCATGAAAATCTCAATCCCTCGGGTTTTATTACCTGTTGGACTTGGATTT  1781007

Query  361      GGGTGTTTGCCGCGACCTGCAAAGGACGTCGGCTCGCCTTAAATGTGTTAGTGGGAAGGT  420
                ||||||||||||||||||||||||||||||||||||||||||||||||||||||||||||
Sbjct  1781008  GGGTGTTTGCCGCGACCTGCAAAGGACGTCGGCTCGCCTTAAATGTGTTAGTGGGAAGGT  1781067

Query  421      GATTACCTGTCAGCCCGGCGTAATAAGTTTCGCTGGGCCTATGGGGTAGTCTTCGGCTTG  480
                ||||||||||||||||||||||||||||||||||||||||||||||||||||||||||||
Sbjct  1781068  GATTACCTGTCAGCCCGGCGTAATAAGTTTCGCTGGGCCTATGGGGTAGTCTTCGGCTTG  1781127

Query  481      CTGATAACAACCATCTC-TTTTTGTTTGACCTCAAATCAGGTAGGGCTACCCGCTGAACT  539
                ||||||||||||||||| ||||||||||||||||||||||||||||||||||||||||||
Sbjct  1781128  CTGATAACAACCATCTCTTTTTTGTTTGACCTCAAATCAGGTAGGGCTACCCGCTGAACT  1781187

Query  540      TAA  542
                |||
Sbjct  1781188  TAA  1781190


 Score = 974 bits (527),  Expect = 0.0
 Identities = 538/543 (99%), Gaps = 1/543 (0%)
 Strand=Plus/Plus

Query  1        CAAGGTTTCCGTAGGTGAACCTGCGGAAGGATCAGTAGAGAATATTGGACTTCGGTCCAT  60
                |||||||||||||||||||||||||||||||||||||||||||  ||| |||||||||||
Sbjct  1788775  CAAGGTTTCCGTAGGTGAACCTGCGGAAGGATCAGTAGAGAATGCTGGGCTTCGGTCCAT  1788834

Query  61       TTATCTACCCATCTACACCTGTGAACTGTTTATGTGCTTCGGCACGTTTTACACAAACTT  120
                ||||||||||||||||||||||||||||||||||||||||||||||||||||||||||||
Sbjct  1788835  TTATCTACCCATCTACACCTGTGAACTGTTTATGTGCTTCGGCACGTTTTACACAAACTT  1788894

Query  121      CTAAATGTAATGAATGTAATCTTATTATAACAATAATAAAACTTTCAACAACGGATCTCT  180
                ||||||||||||||||||||||||||||||||||||||||||||||||||||||||||||
Sbjct  1788895  CTAAATGTAATGAATGTAATCTTATTATAACAATAATAAAACTTTCAACAACGGATCTCT  1788954

Query  181      TGGCTTCCACATCGATGAAGAACGCAGCGAAATGCGATAAGTAATGTGAATTGCAGAATT  240
                ||||||||||||||||||||||||||||||||||||||||||||||||||||||||||||
Sbjct  1788955  TGGCTTCCACATCGATGAAGAACGCAGCGAAATGCGATAAGTAATGTGAATTGCAGAATT  1789014

Query  241      CAGTGAATCATCGAATCTTTGAACGCAACTTGCGCCCTTTGGTATTCCGAAGGGCATGCC  300
                |||||||||||||| |||||||||||||||||||||||||||||||||||||||||||||
Sbjct  1789015  CAGTGAATCATCGAGTCTTTGAACGCAACTTGCGCCCTTTGGTATTCCGAAGGGCATGCC  1789074

Query  301      TGTTTGAGAGTCATGAAAATCTCAATCCCTCGGGTTTTATTACCTGTTGGACTTGGATTT  360
                ||||||||||||||||||||||||||||||||||||||||||||||||||||||||||||
Sbjct  1789075  TGTTTGAGAGTCATGAAAATCTCAATCCCTCGGGTTTTATTACCTGTTGGACTTGGATTT  1789134

Query  361      GGGTGTTTGCCGCGACCTGCAAAGGACGTCGGCTCGCCTTAAATGTGTTAGTGGGAAGGT  420
                ||||||||||||||||||||||||||||||||||||||||||||||||||||||||||||
Sbjct  1789135  GGGTGTTTGCCGCGACCTGCAAAGGACGTCGGCTCGCCTTAAATGTGTTAGTGGGAAGGT  1789194

Query  421      GATTACCTGTCAGCCCGGCGTAATAAGTTTCGCTGGGCCTATGGGGTAGTCTTCGGCTTG  480
                ||||||||||||||||||||||||||||||||||||||||||||||||||||||||||||
Sbjct  1789195  GATTACCTGTCAGCCCGGCGTAATAAGTTTCGCTGGGCCTATGGGGTAGTCTTCGGCTTG  1789254

Query  481      CTGATAACAACCATCTC-TTTTTGTTTGACCTCAAATCAGGTAGGGCTACCCGCTGAACT  539
                ||||||||||||||||| ||||||||||||||||||||||||||||||||||||||||||
Sbjct  1789255  CTGATAACAACCATCTCTTTTTTGTTTGACCTCAAATCAGGTAGGGCTACCCGCTGAACT  1789314

Query  540      TAA  542
                |||
Sbjct  1789315  TAA  1789317


 Score = 974 bits (527),  Expect = 0.0
 Identities = 538/543 (99%), Gaps = 1/543 (0%)
 Strand=Plus/Plus

Query  1        CAAGGTTTCCGTAGGTGAACCTGCGGAAGGATCAGTAGAGAATATTGGACTTCGGTCCAT  60
                |||||||||||||||||||||||||||||||||||||||||||  ||| |||||||||||
Sbjct  1796902  CAAGGTTTCCGTAGGTGAACCTGCGGAAGGATCAGTAGAGAATGCTGGGCTTCGGTCCAT  1796961

Query  61       TTATCTACCCATCTACACCTGTGAACTGTTTATGTGCTTCGGCACGTTTTACACAAACTT  120
                ||||||||||||||||||||||||||||||||||||||||||||||||||||||||||||
Sbjct  1796962  TTATCTACCCATCTACACCTGTGAACTGTTTATGTGCTTCGGCACGTTTTACACAAACTT  1797021

Query  121      CTAAATGTAATGAATGTAATCTTATTATAACAATAATAAAACTTTCAACAACGGATCTCT  180
                ||||||||||||||||||||||||||||||||||||||||||||||||||||||||||||
Sbjct  1797022  CTAAATGTAATGAATGTAATCTTATTATAACAATAATAAAACTTTCAACAACGGATCTCT  1797081

Query  181      TGGCTTCCACATCGATGAAGAACGCAGCGAAATGCGATAAGTAATGTGAATTGCAGAATT  240
                ||||||||||||||||||||||||||||||||||||||||||||||||||||||||||||
Sbjct  1797082  TGGCTTCCACATCGATGAAGAACGCAGCGAAATGCGATAAGTAATGTGAATTGCAGAATT  1797141

Query  241      CAGTGAATCATCGAATCTTTGAACGCAACTTGCGCCCTTTGGTATTCCGAAGGGCATGCC  300
                |||||||||||||| |||||||||||||||||||||||||||||||||||||||||||||
Sbjct  1797142  CAGTGAATCATCGAGTCTTTGAACGCAACTTGCGCCCTTTGGTATTCCGAAGGGCATGCC  1797201

Query  301      TGTTTGAGAGTCATGAAAATCTCAATCCCTCGGGTTTTATTACCTGTTGGACTTGGATTT  360
                ||||||||||||||||||||||||||||||||||||||||||||||||||||||||||||
Sbjct  1797202  TGTTTGAGAGTCATGAAAATCTCAATCCCTCGGGTTTTATTACCTGTTGGACTTGGATTT  1797261

Query  361      GGGTGTTTGCCGCGACCTGCAAAGGACGTCGGCTCGCCTTAAATGTGTTAGTGGGAAGGT  420
                ||||||||||||||||||||||||||||||||||||||||||||||||||||||||||||
Sbjct  1797262  GGGTGTTTGCCGCGACCTGCAAAGGACGTCGGCTCGCCTTAAATGTGTTAGTGGGAAGGT  1797321

Query  421      GATTACCTGTCAGCCCGGCGTAATAAGTTTCGCTGGGCCTATGGGGTAGTCTTCGGCTTG  480
                ||||||||||||||||||||||||||||||||||||||||||||||||||||||||||||
Sbjct  1797322  GATTACCTGTCAGCCCGGCGTAATAAGTTTCGCTGGGCCTATGGGGTAGTCTTCGGCTTG  1797381

Query  481      CTGATAACAACCATCTC-TTTTTGTTTGACCTCAAATCAGGTAGGGCTACCCGCTGAACT  539
                ||||||||||||||||| ||||||||||||||||||||||||||||||||||||||||||
Sbjct  1797382  CTGATAACAACCATCTCTTTTTTGTTTGACCTCAAATCAGGTAGGGCTACCCGCTGAACT  1797441

Query  540      TAA  542
                |||
Sbjct  1797442  TAA  1797444


 Score = 974 bits (527),  Expect = 0.0
 Identities = 538/543 (99%), Gaps = 1/543 (0%)
 Strand=Plus/Plus

Query  1        CAAGGTTTCCGTAGGTGAACCTGCGGAAGGATCAGTAGAGAATATTGGACTTCGGTCCAT  60
                |||||||||||||||||||||||||||||||||||||||||||  ||| |||||||||||
Sbjct  1805029  CAAGGTTTCCGTAGGTGAACCTGCGGAAGGATCAGTAGAGAATGCTGGGCTTCGGTCCAT  1805088

Query  61       TTATCTACCCATCTACACCTGTGAACTGTTTATGTGCTTCGGCACGTTTTACACAAACTT  120
                ||||||||||||||||||||||||||||||||||||||||||||||||||||||||||||
Sbjct  1805089  TTATCTACCCATCTACACCTGTGAACTGTTTATGTGCTTCGGCACGTTTTACACAAACTT  1805148

Query  121      CTAAATGTAATGAATGTAATCTTATTATAACAATAATAAAACTTTCAACAACGGATCTCT  180
                ||||||||||||||||||||||||||||||||||||||||||||||||||||||||||||
Sbjct  1805149  CTAAATGTAATGAATGTAATCTTATTATAACAATAATAAAACTTTCAACAACGGATCTCT  1805208

Query  181      TGGCTTCCACATCGATGAAGAACGCAGCGAAATGCGATAAGTAATGTGAATTGCAGAATT  240
                ||||||||||||||||||||||||||||||||||||||||||||||||||||||||||||
Sbjct  1805209  TGGCTTCCACATCGATGAAGAACGCAGCGAAATGCGATAAGTAATGTGAATTGCAGAATT  1805268

Query  241      CAGTGAATCATCGAATCTTTGAACGCAACTTGCGCCCTTTGGTATTCCGAAGGGCATGCC  300
                |||||||||||||| |||||||||||||||||||||||||||||||||||||||||||||
Sbjct  1805269  CAGTGAATCATCGAGTCTTTGAACGCAACTTGCGCCCTTTGGTATTCCGAAGGGCATGCC  1805328

Query  301      TGTTTGAGAGTCATGAAAATCTCAATCCCTCGGGTTTTATTACCTGTTGGACTTGGATTT  360
                ||||||||||||||||||||||||||||||||||||||||||||||||||||||||||||
Sbjct  1805329  TGTTTGAGAGTCATGAAAATCTCAATCCCTCGGGTTTTATTACCTGTTGGACTTGGATTT  1805388

Query  361      GGGTGTTTGCCGCGACCTGCAAAGGACGTCGGCTCGCCTTAAATGTGTTAGTGGGAAGGT  420
                ||||||||||||||||||||||||||||||||||||||||||||||||||||||||||||
Sbjct  1805389  GGGTGTTTGCCGCGACCTGCAAAGGACGTCGGCTCGCCTTAAATGTGTTAGTGGGAAGGT  1805448

Query  421      GATTACCTGTCAGCCCGGCGTAATAAGTTTCGCTGGGCCTATGGGGTAGTCTTCGGCTTG  480
                ||||||||||||||||||||||||||||||||||||||||||||||||||||||||||||
Sbjct  1805449  GATTACCTGTCAGCCCGGCGTAATAAGTTTCGCTGGGCCTATGGGGTAGTCTTCGGCTTG  1805508

Query  481      CTGATAACAACCATCTC-TTTTTGTTTGACCTCAAATCAGGTAGGGCTACCCGCTGAACT  539
                ||||||||||||||||| ||||||||||||||||||||||||||||||||||||||||||
Sbjct  1805509  CTGATAACAACCATCTCTTTTTTGTTTGACCTCAAATCAGGTAGGGCTACCCGCTGAACT  1805568

Query  540      TAA  542
                |||
Sbjct  1805569  TAA  1805571


 Score = 974 bits (527),  Expect = 0.0
 Identities = 538/543 (99%), Gaps = 1/543 (0%)
 Strand=Plus/Plus

Query  1        CAAGGTTTCCGTAGGTGAACCTGCGGAAGGATCAGTAGAGAATATTGGACTTCGGTCCAT  60
                |||||||||||||||||||||||||||||||||||||||||||  ||| |||||||||||
Sbjct  1813156  CAAGGTTTCCGTAGGTGAACCTGCGGAAGGATCAGTAGAGAATGCTGGGCTTCGGTCCAT  1813215

Query  61       TTATCTACCCATCTACACCTGTGAACTGTTTATGTGCTTCGGCACGTTTTACACAAACTT  120
                ||||||||||||||||||||||||||||||||||||||||||||||||||||||||||||
Sbjct  1813216  TTATCTACCCATCTACACCTGTGAACTGTTTATGTGCTTCGGCACGTTTTACACAAACTT  1813275

Query  121      CTAAATGTAATGAATGTAATCTTATTATAACAATAATAAAACTTTCAACAACGGATCTCT  180
                ||||||||||||||||||||||||||||||||||||||||||||||||||||||||||||
Sbjct  1813276  CTAAATGTAATGAATGTAATCTTATTATAACAATAATAAAACTTTCAACAACGGATCTCT  1813335

Query  181      TGGCTTCCACATCGATGAAGAACGCAGCGAAATGCGATAAGTAATGTGAATTGCAGAATT  240
                ||||||||||||||||||||||||||||||||||||||||||||||||||||||||||||
Sbjct  1813336  TGGCTTCCACATCGATGAAGAACGCAGCGAAATGCGATAAGTAATGTGAATTGCAGAATT  1813395

Query  241      CAGTGAATCATCGAATCTTTGAACGCAACTTGCGCCCTTTGGTATTCCGAAGGGCATGCC  300
                |||||||||||||| |||||||||||||||||||||||||||||||||||||||||||||
Sbjct  1813396  CAGTGAATCATCGAGTCTTTGAACGCAACTTGCGCCCTTTGGTATTCCGAAGGGCATGCC  1813455

Query  301      TGTTTGAGAGTCATGAAAATCTCAATCCCTCGGGTTTTATTACCTGTTGGACTTGGATTT  360
                ||||||||||||||||||||||||||||||||||||||||||||||||||||||||||||
Sbjct  1813456  TGTTTGAGAGTCATGAAAATCTCAATCCCTCGGGTTTTATTACCTGTTGGACTTGGATTT  1813515

Query  361      GGGTGTTTGCCGCGACCTGCAAAGGACGTCGGCTCGCCTTAAATGTGTTAGTGGGAAGGT  420
                ||||||||||||||||||||||||||||||||||||||||||||||||||||||||||||
Sbjct  1813516  GGGTGTTTGCCGCGACCTGCAAAGGACGTCGGCTCGCCTTAAATGTGTTAGTGGGAAGGT  1813575

Query  421      GATTACCTGTCAGCCCGGCGTAATAAGTTTCGCTGGGCCTATGGGGTAGTCTTCGGCTTG  480
                ||||||||||||||||||||||||||||||||||||||||||||||||||||||||||||
Sbjct  1813576  GATTACCTGTCAGCCCGGCGTAATAAGTTTCGCTGGGCCTATGGGGTAGTCTTCGGCTTG  1813635

Query  481      CTGATAACAACCATCTC-TTTTTGTTTGACCTCAAATCAGGTAGGGCTACCCGCTGAACT  539
                ||||||||||||||||| ||||||||||||||||||||||||||||||||||||||||||
Sbjct  1813636  CTGATAACAACCATCTCTTTTTTGTTTGACCTCAAATCAGGTAGGGCTACCCGCTGAACT  1813695

Query  540      TAA  542
                |||
Sbjct  1813696  TAA  1813698


 Score = 974 bits (527),  Expect = 0.0
 Identities = 538/543 (99%), Gaps = 1/543 (0%)
 Strand=Plus/Plus

Query  1        CAAGGTTTCCGTAGGTGAACCTGCGGAAGGATCAGTAGAGAATATTGGACTTCGGTCCAT  60
                |||||||||||||||||||||||||||||||||||||||||||  ||| |||||||||||
Sbjct  1821283  CAAGGTTTCCGTAGGTGAACCTGCGGAAGGATCAGTAGAGAATGCTGGGCTTCGGTCCAT  1821342

Query  61       TTATCTACCCATCTACACCTGTGAACTGTTTATGTGCTTCGGCACGTTTTACACAAACTT  120
                ||||||||||||||||||||||||||||||||||||||||||||||||||||||||||||
Sbjct  1821343  TTATCTACCCATCTACACCTGTGAACTGTTTATGTGCTTCGGCACGTTTTACACAAACTT  1821402

Query  121      CTAAATGTAATGAATGTAATCTTATTATAACAATAATAAAACTTTCAACAACGGATCTCT  180
                ||||||||||||||||||||||||||||||||||||||||||||||||||||||||||||
Sbjct  1821403  CTAAATGTAATGAATGTAATCTTATTATAACAATAATAAAACTTTCAACAACGGATCTCT  1821462

Query  181      TGGCTTCCACATCGATGAAGAACGCAGCGAAATGCGATAAGTAATGTGAATTGCAGAATT  240
                ||||||||||||||||||||||||||||||||||||||||||||||||||||||||||||
Sbjct  1821463  TGGCTTCCACATCGATGAAGAACGCAGCGAAATGCGATAAGTAATGTGAATTGCAGAATT  1821522

Query  241      CAGTGAATCATCGAATCTTTGAACGCAACTTGCGCCCTTTGGTATTCCGAAGGGCATGCC  300
                |||||||||||||| |||||||||||||||||||||||||||||||||||||||||||||
Sbjct  1821523  CAGTGAATCATCGAGTCTTTGAACGCAACTTGCGCCCTTTGGTATTCCGAAGGGCATGCC  1821582

Query  301      TGTTTGAGAGTCATGAAAATCTCAATCCCTCGGGTTTTATTACCTGTTGGACTTGGATTT  360
                ||||||||||||||||||||||||||||||||||||||||||||||||||||||||||||
Sbjct  1821583  TGTTTGAGAGTCATGAAAATCTCAATCCCTCGGGTTTTATTACCTGTTGGACTTGGATTT  1821642

Query  361      GGGTGTTTGCCGCGACCTGCAAAGGACGTCGGCTCGCCTTAAATGTGTTAGTGGGAAGGT  420
                ||||||||||||||||||||||||||||||||||||||||||||||||||||||||||||
Sbjct  1821643  GGGTGTTTGCCGCGACCTGCAAAGGACGTCGGCTCGCCTTAAATGTGTTAGTGGGAAGGT  1821702

Query  421      GATTACCTGTCAGCCCGGCGTAATAAGTTTCGCTGGGCCTATGGGGTAGTCTTCGGCTTG  480
                ||||||||||||||||||||||||||||||||||||||||||||||||||||||||||||
Sbjct  1821703  GATTACCTGTCAGCCCGGCGTAATAAGTTTCGCTGGGCCTATGGGGTAGTCTTCGGCTTG  1821762

Query  481      CTGATAACAACCATCTC-TTTTTGTTTGACCTCAAATCAGGTAGGGCTACCCGCTGAACT  539
                ||||||||||||||||| ||||||||||||||||||||||||||||||||||||||||||
Sbjct  1821763  CTGATAACAACCATCTCTTTTTTGTTTGACCTCAAATCAGGTAGGGCTACCCGCTGAACT  1821822

Query  540      TAA  542
                |||
Sbjct  1821823  TAA  1821825


 Score = 974 bits (527),  Expect = 0.0
 Identities = 538/543 (99%), Gaps = 1/543 (0%)
 Strand=Plus/Plus

Query  1        CAAGGTTTCCGTAGGTGAACCTGCGGAAGGATCAGTAGAGAATATTGGACTTCGGTCCAT  60
                |||||||||||||||||||||||||||||||||||||||||||  ||| |||||||||||
Sbjct  1829410  CAAGGTTTCCGTAGGTGAACCTGCGGAAGGATCAGTAGAGAATGCTGGGCTTCGGTCCAT  1829469

Query  61       TTATCTACCCATCTACACCTGTGAACTGTTTATGTGCTTCGGCACGTTTTACACAAACTT  120
                ||||||||||||||||||||||||||||||||||||||||||||||||||||||||||||
Sbjct  1829470  TTATCTACCCATCTACACCTGTGAACTGTTTATGTGCTTCGGCACGTTTTACACAAACTT  1829529

Query  121      CTAAATGTAATGAATGTAATCTTATTATAACAATAATAAAACTTTCAACAACGGATCTCT  180
                ||||||||||||||||||||||||||||||||||||||||||||||||||||||||||||
Sbjct  1829530  CTAAATGTAATGAATGTAATCTTATTATAACAATAATAAAACTTTCAACAACGGATCTCT  1829589

Query  181      TGGCTTCCACATCGATGAAGAACGCAGCGAAATGCGATAAGTAATGTGAATTGCAGAATT  240
                ||||||||||||||||||||||||||||||||||||||||||||||||||||||||||||
Sbjct  1829590  TGGCTTCCACATCGATGAAGAACGCAGCGAAATGCGATAAGTAATGTGAATTGCAGAATT  1829649

Query  241      CAGTGAATCATCGAATCTTTGAACGCAACTTGCGCCCTTTGGTATTCCGAAGGGCATGCC  300
                |||||||||||||| |||||||||||||||||||||||||||||||||||||||||||||
Sbjct  1829650  CAGTGAATCATCGAGTCTTTGAACGCAACTTGCGCCCTTTGGTATTCCGAAGGGCATGCC  1829709

Query  301      TGTTTGAGAGTCATGAAAATCTCAATCCCTCGGGTTTTATTACCTGTTGGACTTGGATTT  360
                ||||||||||||||||||||||||||||||||||||||||||||||||||||||||||||
Sbjct  1829710  TGTTTGAGAGTCATGAAAATCTCAATCCCTCGGGTTTTATTACCTGTTGGACTTGGATTT  1829769

Query  361      GGGTGTTTGCCGCGACCTGCAAAGGACGTCGGCTCGCCTTAAATGTGTTAGTGGGAAGGT  420
                ||||||||||||||||||||||||||||||||||||||||||||||||||||||||||||
Sbjct  1829770  GGGTGTTTGCCGCGACCTGCAAAGGACGTCGGCTCGCCTTAAATGTGTTAGTGGGAAGGT  1829829

Query  421      GATTACCTGTCAGCCCGGCGTAATAAGTTTCGCTGGGCCTATGGGGTAGTCTTCGGCTTG  480
                ||||||||||||||||||||||||||||||||||||||||||||||||||||||||||||
Sbjct  1829830  GATTACCTGTCAGCCCGGCGTAATAAGTTTCGCTGGGCCTATGGGGTAGTCTTCGGCTTG  1829889

Query  481      CTGATAACAACCATCTC-TTTTTGTTTGACCTCAAATCAGGTAGGGCTACCCGCTGAACT  539
                ||||||||||||||||| ||||||||||||||||||||||||||||||||||||||||||
Sbjct  1829890  CTGATAACAACCATCTCTTTTTTGTTTGACCTCAAATCAGGTAGGGCTACCCGCTGAACT  1829949

Query  540      TAA  542
                |||
Sbjct  1829950  TAA  1829952


 Score = 974 bits (527),  Expect = 0.0
 Identities = 538/543 (99%), Gaps = 1/543 (0%)
 Strand=Plus/Plus

Query  1        CAAGGTTTCCGTAGGTGAACCTGCGGAAGGATCAGTAGAGAATATTGGACTTCGGTCCAT  60
                |||||||||||||||||||||||||||||||||||||||||||  ||| |||||||||||
Sbjct  1837537  CAAGGTTTCCGTAGGTGAACCTGCGGAAGGATCAGTAGAGAATGCTGGGCTTCGGTCCAT  1837596

Query  61       TTATCTACCCATCTACACCTGTGAACTGTTTATGTGCTTCGGCACGTTTTACACAAACTT  120
                ||||||||||||||||||||||||||||||||||||||||||||||||||||||||||||
Sbjct  1837597  TTATCTACCCATCTACACCTGTGAACTGTTTATGTGCTTCGGCACGTTTTACACAAACTT  1837656

Query  121      CTAAATGTAATGAATGTAATCTTATTATAACAATAATAAAACTTTCAACAACGGATCTCT  180
                ||||||||||||||||||||||||||||||||||||||||||||||||||||||||||||
Sbjct  1837657  CTAAATGTAATGAATGTAATCTTATTATAACAATAATAAAACTTTCAACAACGGATCTCT  1837716

Query  181      TGGCTTCCACATCGATGAAGAACGCAGCGAAATGCGATAAGTAATGTGAATTGCAGAATT  240
                ||||||||||||||||||||||||||||||||||||||||||||||||||||||||||||
Sbjct  1837717  TGGCTTCCACATCGATGAAGAACGCAGCGAAATGCGATAAGTAATGTGAATTGCAGAATT  1837776

Query  241      CAGTGAATCATCGAATCTTTGAACGCAACTTGCGCCCTTTGGTATTCCGAAGGGCATGCC  300
                |||||||||||||| |||||||||||||||||||||||||||||||||||||||||||||
Sbjct  1837777  CAGTGAATCATCGAGTCTTTGAACGCAACTTGCGCCCTTTGGTATTCCGAAGGGCATGCC  1837836

Query  301      TGTTTGAGAGTCATGAAAATCTCAATCCCTCGGGTTTTATTACCTGTTGGACTTGGATTT  360
                ||||||||||||||||||||||||||||||||||||||||||||||||||||||||||||
Sbjct  1837837  TGTTTGAGAGTCATGAAAATCTCAATCCCTCGGGTTTTATTACCTGTTGGACTTGGATTT  1837896

Query  361      GGGTGTTTGCCGCGACCTGCAAAGGACGTCGGCTCGCCTTAAATGTGTTAGTGGGAAGGT  420
                ||||||||||||||||||||||||||||||||||||||||||||||||||||||||||||
Sbjct  1837897  GGGTGTTTGCCGCGACCTGCAAAGGACGTCGGCTCGCCTTAAATGTGTTAGTGGGAAGGT  1837956

Query  421      GATTACCTGTCAGCCCGGCGTAATAAGTTTCGCTGGGCCTATGGGGTAGTCTTCGGCTTG  480
                ||||||||||||||||||||||||||||||||||||||||||||||||||||||||||||
Sbjct  1837957  GATTACCTGTCAGCCCGGCGTAATAAGTTTCGCTGGGCCTATGGGGTAGTCTTCGGCTTG  1838016

Query  481      CTGATAACAACCATCTC-TTTTTGTTTGACCTCAAATCAGGTAGGGCTACCCGCTGAACT  539
                ||||||||||||||||| ||||||||||||||||||||||||||||||||||||||||||
Sbjct  1838017  CTGATAACAACCATCTCTTTTTTGTTTGACCTCAAATCAGGTAGGGCTACCCGCTGAACT  1838076

Query  540      TAA  542
                |||
Sbjct  1838077  TAA  1838079


 Score = 974 bits (527),  Expect = 0.0
 Identities = 538/543 (99%), Gaps = 1/543 (0%)
 Strand=Plus/Plus

Query  1        CAAGGTTTCCGTAGGTGAACCTGCGGAAGGATCAGTAGAGAATATTGGACTTCGGTCCAT  60
                |||||||||||||||||||||||||||||||||||||||||||  ||| |||||||||||
Sbjct  1845664  CAAGGTTTCCGTAGGTGAACCTGCGGAAGGATCAGTAGAGAATGCTGGGCTTCGGTCCAT  1845723

Query  61       TTATCTACCCATCTACACCTGTGAACTGTTTATGTGCTTCGGCACGTTTTACACAAACTT  120
                ||||||||||||||||||||||||||||||||||||||||||||||||||||||||||||
Sbjct  1845724  TTATCTACCCATCTACACCTGTGAACTGTTTATGTGCTTCGGCACGTTTTACACAAACTT  1845783

Query  121      CTAAATGTAATGAATGTAATCTTATTATAACAATAATAAAACTTTCAACAACGGATCTCT  180
                ||||||||||||||||||||||||||||||||||||||||||||||||||||||||||||
Sbjct  1845784  CTAAATGTAATGAATGTAATCTTATTATAACAATAATAAAACTTTCAACAACGGATCTCT  1845843

Query  181      TGGCTTCCACATCGATGAAGAACGCAGCGAAATGCGATAAGTAATGTGAATTGCAGAATT  240
                ||||||||||||||||||||||||||||||||||||||||||||||||||||||||||||
Sbjct  1845844  TGGCTTCCACATCGATGAAGAACGCAGCGAAATGCGATAAGTAATGTGAATTGCAGAATT  1845903

Query  241      CAGTGAATCATCGAATCTTTGAACGCAACTTGCGCCCTTTGGTATTCCGAAGGGCATGCC  300
                |||||||||||||| |||||||||||||||||||||||||||||||||||||||||||||
Sbjct  1845904  CAGTGAATCATCGAGTCTTTGAACGCAACTTGCGCCCTTTGGTATTCCGAAGGGCATGCC  1845963

Query  301      TGTTTGAGAGTCATGAAAATCTCAATCCCTCGGGTTTTATTACCTGTTGGACTTGGATTT  360
                ||||||||||||||||||||||||||||||||||||||||||||||||||||||||||||
Sbjct  1845964  TGTTTGAGAGTCATGAAAATCTCAATCCCTCGGGTTTTATTACCTGTTGGACTTGGATTT  1846023

Query  361      GGGTGTTTGCCGCGACCTGCAAAGGACGTCGGCTCGCCTTAAATGTGTTAGTGGGAAGGT  420
                ||||||||||||||||||||||||||||||||||||||||||||||||||||||||||||
Sbjct  1846024  GGGTGTTTGCCGCGACCTGCAAAGGACGTCGGCTCGCCTTAAATGTGTTAGTGGGAAGGT  1846083

Query  421      GATTACCTGTCAGCCCGGCGTAATAAGTTTCGCTGGGCCTATGGGGTAGTCTTCGGCTTG  480
                ||||||||||||||||||||||||||||||||||||||||||||||||||||||||||||
Sbjct  1846084  GATTACCTGTCAGCCCGGCGTAATAAGTTTCGCTGGGCCTATGGGGTAGTCTTCGGCTTG  1846143

Query  481      CTGATAACAACCATCTC-TTTTTGTTTGACCTCAAATCAGGTAGGGCTACCCGCTGAACT  539
                ||||||||||||||||| ||||||||||||||||||||||||||||||||||||||||||
Sbjct  1846144  CTGATAACAACCATCTCTTTTTTGTTTGACCTCAAATCAGGTAGGGCTACCCGCTGAACT  1846203

Query  540      TAA  542
                |||
Sbjct  1846204  TAA  1846206


 Score = 974 bits (527),  Expect = 0.0
 Identities = 538/543 (99%), Gaps = 1/543 (0%)
 Strand=Plus/Plus

Query  1        CAAGGTTTCCGTAGGTGAACCTGCGGAAGGATCAGTAGAGAATATTGGACTTCGGTCCAT  60
                |||||||||||||||||||||||||||||||||||||||||||  ||| |||||||||||
Sbjct  1853791  CAAGGTTTCCGTAGGTGAACCTGCGGAAGGATCAGTAGAGAATGCTGGGCTTCGGTCCAT  1853850

Query  61       TTATCTACCCATCTACACCTGTGAACTGTTTATGTGCTTCGGCACGTTTTACACAAACTT  120
                ||||||||||||||||||||||||||||||||||||||||||||||||||||||||||||
Sbjct  1853851  TTATCTACCCATCTACACCTGTGAACTGTTTATGTGCTTCGGCACGTTTTACACAAACTT  1853910

Query  121      CTAAATGTAATGAATGTAATCTTATTATAACAATAATAAAACTTTCAACAACGGATCTCT  180
                ||||||||||||||||||||||||||||||||||||||||||||||||||||||||||||
Sbjct  1853911  CTAAATGTAATGAATGTAATCTTATTATAACAATAATAAAACTTTCAACAACGGATCTCT  1853970

Query  181      TGGCTTCCACATCGATGAAGAACGCAGCGAAATGCGATAAGTAATGTGAATTGCAGAATT  240
                ||||||||||||||||||||||||||||||||||||||||||||||||||||||||||||
Sbjct  1853971  TGGCTTCCACATCGATGAAGAACGCAGCGAAATGCGATAAGTAATGTGAATTGCAGAATT  1854030

Query  241      CAGTGAATCATCGAATCTTTGAACGCAACTTGCGCCCTTTGGTATTCCGAAGGGCATGCC  300
                |||||||||||||| |||||||||||||||||||||||||||||||||||||||||||||
Sbjct  1854031  CAGTGAATCATCGAGTCTTTGAACGCAACTTGCGCCCTTTGGTATTCCGAAGGGCATGCC  1854090

Query  301      TGTTTGAGAGTCATGAAAATCTCAATCCCTCGGGTTTTATTACCTGTTGGACTTGGATTT  360
                ||||||||||||||||||||||||||||||||||||||||||||||||||||||||||||
Sbjct  1854091  TGTTTGAGAGTCATGAAAATCTCAATCCCTCGGGTTTTATTACCTGTTGGACTTGGATTT  1854150

Query  361      GGGTGTTTGCCGCGACCTGCAAAGGACGTCGGCTCGCCTTAAATGTGTTAGTGGGAAGGT  420
                ||||||||||||||||||||||||||||||||||||||||||||||||||||||||||||
Sbjct  1854151  GGGTGTTTGCCGCGACCTGCAAAGGACGTCGGCTCGCCTTAAATGTGTTAGTGGGAAGGT  1854210

Query  421      GATTACCTGTCAGCCCGGCGTAATAAGTTTCGCTGGGCCTATGGGGTAGTCTTCGGCTTG  480
                ||||||||||||||||||||||||||||||||||||||||||||||||||||||||||||
Sbjct  1854211  GATTACCTGTCAGCCCGGCGTAATAAGTTTCGCTGGGCCTATGGGGTAGTCTTCGGCTTG  1854270

Query  481      CTGATAACAACCATCTC-TTTTTGTTTGACCTCAAATCAGGTAGGGCTACCCGCTGAACT  539
                ||||||||||||||||| ||||||||||||||||||||||||||||||||||||||||||
Sbjct  1854271  CTGATAACAACCATCTCTTTTTTGTTTGACCTCAAATCAGGTAGGGCTACCCGCTGAACT  1854330

Query  540      TAA  542
                |||
Sbjct  1854331  TAA  1854333


 Score = 974 bits (527),  Expect = 0.0
 Identities = 538/543 (99%), Gaps = 1/543 (0%)
 Strand=Plus/Plus

Query  1        CAAGGTTTCCGTAGGTGAACCTGCGGAAGGATCAGTAGAGAATATTGGACTTCGGTCCAT  60
                |||||||||||||||||||||||||||||||||||||||||||  ||| |||||||||||
Sbjct  1861918  CAAGGTTTCCGTAGGTGAACCTGCGGAAGGATCAGTAGAGAATGCTGGGCTTCGGTCCAT  1861977

Query  61       TTATCTACCCATCTACACCTGTGAACTGTTTATGTGCTTCGGCACGTTTTACACAAACTT  120
                ||||||||||||||||||||||||||||||||||||||||||||||||||||||||||||
Sbjct  1861978  TTATCTACCCATCTACACCTGTGAACTGTTTATGTGCTTCGGCACGTTTTACACAAACTT  1862037

Query  121      CTAAATGTAATGAATGTAATCTTATTATAACAATAATAAAACTTTCAACAACGGATCTCT  180
                ||||||||||||||||||||||||||||||||||||||||||||||||||||||||||||
Sbjct  1862038  CTAAATGTAATGAATGTAATCTTATTATAACAATAATAAAACTTTCAACAACGGATCTCT  1862097

Query  181      TGGCTTCCACATCGATGAAGAACGCAGCGAAATGCGATAAGTAATGTGAATTGCAGAATT  240
                ||||||||||||||||||||||||||||||||||||||||||||||||||||||||||||
Sbjct  1862098  TGGCTTCCACATCGATGAAGAACGCAGCGAAATGCGATAAGTAATGTGAATTGCAGAATT  1862157

Query  241      CAGTGAATCATCGAATCTTTGAACGCAACTTGCGCCCTTTGGTATTCCGAAGGGCATGCC  300
                |||||||||||||| |||||||||||||||||||||||||||||||||||||||||||||
Sbjct  1862158  CAGTGAATCATCGAGTCTTTGAACGCAACTTGCGCCCTTTGGTATTCCGAAGGGCATGCC  1862217

Query  301      TGTTTGAGAGTCATGAAAATCTCAATCCCTCGGGTTTTATTACCTGTTGGACTTGGATTT  360
                ||||||||||||||||||||||||||||||||||||||||||||||||||||||||||||
Sbjct  1862218  TGTTTGAGAGTCATGAAAATCTCAATCCCTCGGGTTTTATTACCTGTTGGACTTGGATTT  1862277

Query  361      GGGTGTTTGCCGCGACCTGCAAAGGACGTCGGCTCGCCTTAAATGTGTTAGTGGGAAGGT  420
                ||||||||||||||||||||||||||||||||||||||||||||||||||||||||||||
Sbjct  1862278  GGGTGTTTGCCGCGACCTGCAAAGGACGTCGGCTCGCCTTAAATGTGTTAGTGGGAAGGT  1862337

Query  421      GATTACCTGTCAGCCCGGCGTAATAAGTTTCGCTGGGCCTATGGGGTAGTCTTCGGCTTG  480
                ||||||||||||||||||||||||||||||||||||||||||||||||||||||||||||
Sbjct  1862338  GATTACCTGTCAGCCCGGCGTAATAAGTTTCGCTGGGCCTATGGGGTAGTCTTCGGCTTG  1862397

Query  481      CTGATAACAACCATCTC-TTTTTGTTTGACCTCAAATCAGGTAGGGCTACCCGCTGAACT  539
                ||||||||||||||||| ||||||||||||||||||||||||||||||||||||||||||
Sbjct  1862398  CTGATAACAACCATCTCTTTTTTGTTTGACCTCAAATCAGGTAGGGCTACCCGCTGAACT  1862457

Query  540      TAA  542
                |||
Sbjct  1862458  TAA  1862460


 Score = 974 bits (527),  Expect = 0.0
 Identities = 538/543 (99%), Gaps = 1/543 (0%)
 Strand=Plus/Plus

Query  1        CAAGGTTTCCGTAGGTGAACCTGCGGAAGGATCAGTAGAGAATATTGGACTTCGGTCCAT  60
                |||||||||||||||||||||||||||||||||||||||||||  ||| |||||||||||
Sbjct  1870045  CAAGGTTTCCGTAGGTGAACCTGCGGAAGGATCAGTAGAGAATGCTGGGCTTCGGTCCAT  1870104

Query  61       TTATCTACCCATCTACACCTGTGAACTGTTTATGTGCTTCGGCACGTTTTACACAAACTT  120
                ||||||||||||||||||||||||||||||||||||||||||||||||||||||||||||
Sbjct  1870105  TTATCTACCCATCTACACCTGTGAACTGTTTATGTGCTTCGGCACGTTTTACACAAACTT  1870164

Query  121      CTAAATGTAATGAATGTAATCTTATTATAACAATAATAAAACTTTCAACAACGGATCTCT  180
                ||||||||||||||||||||||||||||||||||||||||||||||||||||||||||||
Sbjct  1870165  CTAAATGTAATGAATGTAATCTTATTATAACAATAATAAAACTTTCAACAACGGATCTCT  1870224

Query  181      TGGCTTCCACATCGATGAAGAACGCAGCGAAATGCGATAAGTAATGTGAATTGCAGAATT  240
                ||||||||||||||||||||||||||||||||||||||||||||||||||||||||||||
Sbjct  1870225  TGGCTTCCACATCGATGAAGAACGCAGCGAAATGCGATAAGTAATGTGAATTGCAGAATT  1870284

Query  241      CAGTGAATCATCGAATCTTTGAACGCAACTTGCGCCCTTTGGTATTCCGAAGGGCATGCC  300
                |||||||||||||| |||||||||||||||||||||||||||||||||||||||||||||
Sbjct  1870285  CAGTGAATCATCGAGTCTTTGAACGCAACTTGCGCCCTTTGGTATTCCGAAGGGCATGCC  1870344

Query  301      TGTTTGAGAGTCATGAAAATCTCAATCCCTCGGGTTTTATTACCTGTTGGACTTGGATTT  360
                ||||||||||||||||||||||||||||||||||||||||||||||||||||||||||||
Sbjct  1870345  TGTTTGAGAGTCATGAAAATCTCAATCCCTCGGGTTTTATTACCTGTTGGACTTGGATTT  1870404

Query  361      GGGTGTTTGCCGCGACCTGCAAAGGACGTCGGCTCGCCTTAAATGTGTTAGTGGGAAGGT  420
                ||||||||||||||||||||||||||||||||||||||||||||||||||||||||||||
Sbjct  1870405  GGGTGTTTGCCGCGACCTGCAAAGGACGTCGGCTCGCCTTAAATGTGTTAGTGGGAAGGT  1870464

Query  421      GATTACCTGTCAGCCCGGCGTAATAAGTTTCGCTGGGCCTATGGGGTAGTCTTCGGCTTG  480
                ||||||||||||||||||||||||||||||||||||||||||||||||||||||||||||
Sbjct  1870465  GATTACCTGTCAGCCCGGCGTAATAAGTTTCGCTGGGCCTATGGGGTAGTCTTCGGCTTG  1870524

Query  481      CTGATAACAACCATCTC-TTTTTGTTTGACCTCAAATCAGGTAGGGCTACCCGCTGAACT  539
                ||||||||||||||||| ||||||||||||||||||||||||||||||||||||||||||
Sbjct  1870525  CTGATAACAACCATCTCTTTTTTGTTTGACCTCAAATCAGGTAGGGCTACCCGCTGAACT  1870584

Query  540      TAA  542
                |||
Sbjct  1870585  TAA  1870587


 Score = 974 bits (527),  Expect = 0.0
 Identities = 538/543 (99%), Gaps = 1/543 (0%)
 Strand=Plus/Plus

Query  1        CAAGGTTTCCGTAGGTGAACCTGCGGAAGGATCAGTAGAGAATATTGGACTTCGGTCCAT  60
                |||||||||||||||||||||||||||||||||||||||||||  ||| |||||||||||
Sbjct  1878172  CAAGGTTTCCGTAGGTGAACCTGCGGAAGGATCAGTAGAGAATGCTGGGCTTCGGTCCAT  1878231

Query  61       TTATCTACCCATCTACACCTGTGAACTGTTTATGTGCTTCGGCACGTTTTACACAAACTT  120
                ||||||||||||||||||||||||||||||||||||||||||||||||||||||||||||
Sbjct  1878232  TTATCTACCCATCTACACCTGTGAACTGTTTATGTGCTTCGGCACGTTTTACACAAACTT  1878291

Query  121      CTAAATGTAATGAATGTAATCTTATTATAACAATAATAAAACTTTCAACAACGGATCTCT  180
                ||||||||||||||||||||||||||||||||||||||||||||||||||||||||||||
Sbjct  1878292  CTAAATGTAATGAATGTAATCTTATTATAACAATAATAAAACTTTCAACAACGGATCTCT  1878351

Query  181      TGGCTTCCACATCGATGAAGAACGCAGCGAAATGCGATAAGTAATGTGAATTGCAGAATT  240
                ||||||||||||||||||||||||||||||||||||||||||||||||||||||||||||
Sbjct  1878352  TGGCTTCCACATCGATGAAGAACGCAGCGAAATGCGATAAGTAATGTGAATTGCAGAATT  1878411

Query  241      CAGTGAATCATCGAATCTTTGAACGCAACTTGCGCCCTTTGGTATTCCGAAGGGCATGCC  300
                |||||||||||||| |||||||||||||||||||||||||||||||||||||||||||||
Sbjct  1878412  CAGTGAATCATCGAGTCTTTGAACGCAACTTGCGCCCTTTGGTATTCCGAAGGGCATGCC  1878471

Query  301      TGTTTGAGAGTCATGAAAATCTCAATCCCTCGGGTTTTATTACCTGTTGGACTTGGATTT  360
                ||||||||||||||||||||||||||||||||||||||||||||||||||||||||||||
Sbjct  1878472  TGTTTGAGAGTCATGAAAATCTCAATCCCTCGGGTTTTATTACCTGTTGGACTTGGATTT  1878531

Query  361      GGGTGTTTGCCGCGACCTGCAAAGGACGTCGGCTCGCCTTAAATGTGTTAGTGGGAAGGT  420
                ||||||||||||||||||||||||||||||||||||||||||||||||||||||||||||
Sbjct  1878532  GGGTGTTTGCCGCGACCTGCAAAGGACGTCGGCTCGCCTTAAATGTGTTAGTGGGAAGGT  1878591

Query  421      GATTACCTGTCAGCCCGGCGTAATAAGTTTCGCTGGGCCTATGGGGTAGTCTTCGGCTTG  480
                ||||||||||||||||||||||||||||||||||||||||||||||||||||||||||||
Sbjct  1878592  GATTACCTGTCAGCCCGGCGTAATAAGTTTCGCTGGGCCTATGGGGTAGTCTTCGGCTTG  1878651

Query  481      CTGATAACAACCATCTC-TTTTTGTTTGACCTCAAATCAGGTAGGGCTACCCGCTGAACT  539
                ||||||||||||||||| ||||||||||||||||||||||||||||||||||||||||||
Sbjct  1878652  CTGATAACAACCATCTCTTTTTTGTTTGACCTCAAATCAGGTAGGGCTACCCGCTGAACT  1878711

Query  540      TAA  542
                |||
Sbjct  1878712  TAA  1878714


 Score = 974 bits (527),  Expect = 0.0
 Identities = 538/543 (99%), Gaps = 1/543 (0%)
 Strand=Plus/Plus

Query  1        CAAGGTTTCCGTAGGTGAACCTGCGGAAGGATCAGTAGAGAATATTGGACTTCGGTCCAT  60
                |||||||||||||||||||||||||||||||||||||||||||  ||| |||||||||||
Sbjct  1886299  CAAGGTTTCCGTAGGTGAACCTGCGGAAGGATCAGTAGAGAATGCTGGGCTTCGGTCCAT  1886358

Query  61       TTATCTACCCATCTACACCTGTGAACTGTTTATGTGCTTCGGCACGTTTTACACAAACTT  120
                ||||||||||||||||||||||||||||||||||||||||||||||||||||||||||||
Sbjct  1886359  TTATCTACCCATCTACACCTGTGAACTGTTTATGTGCTTCGGCACGTTTTACACAAACTT  1886418

Query  121      CTAAATGTAATGAATGTAATCTTATTATAACAATAATAAAACTTTCAACAACGGATCTCT  180
                ||||||||||||||||||||||||||||||||||||||||||||||||||||||||||||
Sbjct  1886419  CTAAATGTAATGAATGTAATCTTATTATAACAATAATAAAACTTTCAACAACGGATCTCT  1886478

Query  181      TGGCTTCCACATCGATGAAGAACGCAGCGAAATGCGATAAGTAATGTGAATTGCAGAATT  240
                ||||||||||||||||||||||||||||||||||||||||||||||||||||||||||||
Sbjct  1886479  TGGCTTCCACATCGATGAAGAACGCAGCGAAATGCGATAAGTAATGTGAATTGCAGAATT  1886538

Query  241      CAGTGAATCATCGAATCTTTGAACGCAACTTGCGCCCTTTGGTATTCCGAAGGGCATGCC  300
                |||||||||||||| |||||||||||||||||||||||||||||||||||||||||||||
Sbjct  1886539  CAGTGAATCATCGAGTCTTTGAACGCAACTTGCGCCCTTTGGTATTCCGAAGGGCATGCC  1886598

Query  301      TGTTTGAGAGTCATGAAAATCTCAATCCCTCGGGTTTTATTACCTGTTGGACTTGGATTT  360
                ||||||||||||||||||||||||||||||||||||||||||||||||||||||||||||
Sbjct  1886599  TGTTTGAGAGTCATGAAAATCTCAATCCCTCGGGTTTTATTACCTGTTGGACTTGGATTT  1886658

Query  361      GGGTGTTTGCCGCGACCTGCAAAGGACGTCGGCTCGCCTTAAATGTGTTAGTGGGAAGGT  420
                ||||||||||||||||||||||||||||||||||||||||||||||||||||||||||||
Sbjct  1886659  GGGTGTTTGCCGCGACCTGCAAAGGACGTCGGCTCGCCTTAAATGTGTTAGTGGGAAGGT  1886718

Query  421      GATTACCTGTCAGCCCGGCGTAATAAGTTTCGCTGGGCCTATGGGGTAGTCTTCGGCTTG  480
                ||||||||||||||||||||||||||||||||||||||||||||||||||||||||||||
Sbjct  1886719  GATTACCTGTCAGCCCGGCGTAATAAGTTTCGCTGGGCCTATGGGGTAGTCTTCGGCTTG  1886778

Query  481      CTGATAACAACCATCTC-TTTTTGTTTGACCTCAAATCAGGTAGGGCTACCCGCTGAACT  539
                ||||||||||||||||| ||||||||||||||||||||||||||||||||||||||||||
Sbjct  1886779  CTGATAACAACCATCTCTTTTTTGTTTGACCTCAAATCAGGTAGGGCTACCCGCTGAACT  1886838

Query  540      TAA  542
                |||
Sbjct  1886839  TAA  1886841


 Score = 974 bits (527),  Expect = 0.0
 Identities = 538/543 (99%), Gaps = 1/543 (0%)
 Strand=Plus/Plus

Query  1        CAAGGTTTCCGTAGGTGAACCTGCGGAAGGATCAGTAGAGAATATTGGACTTCGGTCCAT  60
                |||||||||||||||||||||||||||||||||||||||||||  ||| |||||||||||
Sbjct  1894426  CAAGGTTTCCGTAGGTGAACCTGCGGAAGGATCAGTAGAGAATGCTGGGCTTCGGTCCAT  1894485

Query  61       TTATCTACCCATCTACACCTGTGAACTGTTTATGTGCTTCGGCACGTTTTACACAAACTT  120
                ||||||||||||||||||||||||||||||||||||||||||||||||||||||||||||
Sbjct  1894486  TTATCTACCCATCTACACCTGTGAACTGTTTATGTGCTTCGGCACGTTTTACACAAACTT  1894545

Query  121      CTAAATGTAATGAATGTAATCTTATTATAACAATAATAAAACTTTCAACAACGGATCTCT  180
                ||||||||||||||||||||||||||||||||||||||||||||||||||||||||||||
Sbjct  1894546  CTAAATGTAATGAATGTAATCTTATTATAACAATAATAAAACTTTCAACAACGGATCTCT  1894605

Query  181      TGGCTTCCACATCGATGAAGAACGCAGCGAAATGCGATAAGTAATGTGAATTGCAGAATT  240
                ||||||||||||||||||||||||||||||||||||||||||||||||||||||||||||
Sbjct  1894606  TGGCTTCCACATCGATGAAGAACGCAGCGAAATGCGATAAGTAATGTGAATTGCAGAATT  1894665

Query  241      CAGTGAATCATCGAATCTTTGAACGCAACTTGCGCCCTTTGGTATTCCGAAGGGCATGCC  300
                |||||||||||||| |||||||||||||||||||||||||||||||||||||||||||||
Sbjct  1894666  CAGTGAATCATCGAGTCTTTGAACGCAACTTGCGCCCTTTGGTATTCCGAAGGGCATGCC  1894725

Query  301      TGTTTGAGAGTCATGAAAATCTCAATCCCTCGGGTTTTATTACCTGTTGGACTTGGATTT  360
                ||||||||||||||||||||||||||||||||||||||||||||||||||||||||||||
Sbjct  1894726  TGTTTGAGAGTCATGAAAATCTCAATCCCTCGGGTTTTATTACCTGTTGGACTTGGATTT  1894785

Query  361      GGGTGTTTGCCGCGACCTGCAAAGGACGTCGGCTCGCCTTAAATGTGTTAGTGGGAAGGT  420
                ||||||||||||||||||||||||||||||||||||||||||||||||||||||||||||
Sbjct  1894786  GGGTGTTTGCCGCGACCTGCAAAGGACGTCGGCTCGCCTTAAATGTGTTAGTGGGAAGGT  1894845

Query  421      GATTACCTGTCAGCCCGGCGTAATAAGTTTCGCTGGGCCTATGGGGTAGTCTTCGGCTTG  480
                ||||||||||||||||||||||||||||||||||||||||||||||||||||||||||||
Sbjct  1894846  GATTACCTGTCAGCCCGGCGTAATAAGTTTCGCTGGGCCTATGGGGTAGTCTTCGGCTTG  1894905

Query  481      CTGATAACAACCATCTC-TTTTTGTTTGACCTCAAATCAGGTAGGGCTACCCGCTGAACT  539
                ||||||||||||||||| ||||||||||||||||||||||||||||||||||||||||||
Sbjct  1894906  CTGATAACAACCATCTCTTTTTTGTTTGACCTCAAATCAGGTAGGGCTACCCGCTGAACT  1894965

Query  540      TAA  542
                |||
Sbjct  1894966  TAA  1894968


 Score = 974 bits (527),  Expect = 0.0
 Identities = 538/543 (99%), Gaps = 1/543 (0%)
 Strand=Plus/Plus

Query  1        CAAGGTTTCCGTAGGTGAACCTGCGGAAGGATCAGTAGAGAATATTGGACTTCGGTCCAT  60
                |||||||||||||||||||||||||||||||||||||||||||  ||| |||||||||||
Sbjct  1902553  CAAGGTTTCCGTAGGTGAACCTGCGGAAGGATCAGTAGAGAATGCTGGGCTTCGGTCCAT  1902612

Query  61       TTATCTACCCATCTACACCTGTGAACTGTTTATGTGCTTCGGCACGTTTTACACAAACTT  120
                ||||||||||||||||||||||||||||||||||||||||||||||||||||||||||||
Sbjct  1902613  TTATCTACCCATCTACACCTGTGAACTGTTTATGTGCTTCGGCACGTTTTACACAAACTT  1902672

Query  121      CTAAATGTAATGAATGTAATCTTATTATAACAATAATAAAACTTTCAACAACGGATCTCT  180
                ||||||||||||||||||||||||||||||||||||||||||||||||||||||||||||
Sbjct  1902673  CTAAATGTAATGAATGTAATCTTATTATAACAATAATAAAACTTTCAACAACGGATCTCT  1902732

Query  181      TGGCTTCCACATCGATGAAGAACGCAGCGAAATGCGATAAGTAATGTGAATTGCAGAATT  240
                ||||||||||||||||||||||||||||||||||||||||||||||||||||||||||||
Sbjct  1902733  TGGCTTCCACATCGATGAAGAACGCAGCGAAATGCGATAAGTAATGTGAATTGCAGAATT  1902792

Query  241      CAGTGAATCATCGAATCTTTGAACGCAACTTGCGCCCTTTGGTATTCCGAAGGGCATGCC  300
                |||||||||||||| |||||||||||||||||||||||||||||||||||||||||||||
Sbjct  1902793  CAGTGAATCATCGAGTCTTTGAACGCAACTTGCGCCCTTTGGTATTCCGAAGGGCATGCC  1902852

Query  301      TGTTTGAGAGTCATGAAAATCTCAATCCCTCGGGTTTTATTACCTGTTGGACTTGGATTT  360
                ||||||||||||||||||||||||||||||||||||||||||||||||||||||||||||
Sbjct  1902853  TGTTTGAGAGTCATGAAAATCTCAATCCCTCGGGTTTTATTACCTGTTGGACTTGGATTT  1902912

Query  361      GGGTGTTTGCCGCGACCTGCAAAGGACGTCGGCTCGCCTTAAATGTGTTAGTGGGAAGGT  420
                ||||||||||||||||||||||||||||||||||||||||||||||||||||||||||||
Sbjct  1902913  GGGTGTTTGCCGCGACCTGCAAAGGACGTCGGCTCGCCTTAAATGTGTTAGTGGGAAGGT  1902972

Query  421      GATTACCTGTCAGCCCGGCGTAATAAGTTTCGCTGGGCCTATGGGGTAGTCTTCGGCTTG  480
                ||||||||||||||||||||||||||||||||||||||||||||||||||||||||||||
Sbjct  1902973  GATTACCTGTCAGCCCGGCGTAATAAGTTTCGCTGGGCCTATGGGGTAGTCTTCGGCTTG  1903032

Query  481      CTGATAACAACCATCTC-TTTTTGTTTGACCTCAAATCAGGTAGGGCTACCCGCTGAACT  539
                ||||||||||||||||| ||||||||||||||||||||||||||||||||||||||||||
Sbjct  1903033  CTGATAACAACCATCTCTTTTTTGTTTGACCTCAAATCAGGTAGGGCTACCCGCTGAACT  1903092

Query  540      TAA  542
                |||
Sbjct  1903093  TAA  1903095


 Score = 974 bits (527),  Expect = 0.0
 Identities = 538/543 (99%), Gaps = 1/543 (0%)
 Strand=Plus/Plus

Query  1        CAAGGTTTCCGTAGGTGAACCTGCGGAAGGATCAGTAGAGAATATTGGACTTCGGTCCAT  60
                |||||||||||||||||||||||||||||||||||||||||||  ||| |||||||||||
Sbjct  1910680  CAAGGTTTCCGTAGGTGAACCTGCGGAAGGATCAGTAGAGAATGCTGGGCTTCGGTCCAT  1910739

Query  61       TTATCTACCCATCTACACCTGTGAACTGTTTATGTGCTTCGGCACGTTTTACACAAACTT  120
                ||||||||||||||||||||||||||||||||||||||||||||||||||||||||||||
Sbjct  1910740  TTATCTACCCATCTACACCTGTGAACTGTTTATGTGCTTCGGCACGTTTTACACAAACTT  1910799

Query  121      CTAAATGTAATGAATGTAATCTTATTATAACAATAATAAAACTTTCAACAACGGATCTCT  180
                ||||||||||||||||||||||||||||||||||||||||||||||||||||||||||||
Sbjct  1910800  CTAAATGTAATGAATGTAATCTTATTATAACAATAATAAAACTTTCAACAACGGATCTCT  1910859

Query  181      TGGCTTCCACATCGATGAAGAACGCAGCGAAATGCGATAAGTAATGTGAATTGCAGAATT  240
                ||||||||||||||||||||||||||||||||||||||||||||||||||||||||||||
Sbjct  1910860  TGGCTTCCACATCGATGAAGAACGCAGCGAAATGCGATAAGTAATGTGAATTGCAGAATT  1910919

Query  241      CAGTGAATCATCGAATCTTTGAACGCAACTTGCGCCCTTTGGTATTCCGAAGGGCATGCC  300
                |||||||||||||| |||||||||||||||||||||||||||||||||||||||||||||
Sbjct  1910920  CAGTGAATCATCGAGTCTTTGAACGCAACTTGCGCCCTTTGGTATTCCGAAGGGCATGCC  1910979

Query  301      TGTTTGAGAGTCATGAAAATCTCAATCCCTCGGGTTTTATTACCTGTTGGACTTGGATTT  360
                ||||||||||||||||||||||||||||||||||||||||||||||||||||||||||||
Sbjct  1910980  TGTTTGAGAGTCATGAAAATCTCAATCCCTCGGGTTTTATTACCTGTTGGACTTGGATTT  1911039

Query  361      GGGTGTTTGCCGCGACCTGCAAAGGACGTCGGCTCGCCTTAAATGTGTTAGTGGGAAGGT  420
                ||||||||||||||||||||||||||||||||||||||||||||||||||||||||||||
Sbjct  1911040  GGGTGTTTGCCGCGACCTGCAAAGGACGTCGGCTCGCCTTAAATGTGTTAGTGGGAAGGT  1911099

Query  421      GATTACCTGTCAGCCCGGCGTAATAAGTTTCGCTGGGCCTATGGGGTAGTCTTCGGCTTG  480
                ||||||||||||||||||||||||||||||||||||||||||||||||||||||||||||
Sbjct  1911100  GATTACCTGTCAGCCCGGCGTAATAAGTTTCGCTGGGCCTATGGGGTAGTCTTCGGCTTG  1911159

Query  481      CTGATAACAACCATCTC-TTTTTGTTTGACCTCAAATCAGGTAGGGCTACCCGCTGAACT  539
                ||||||||||||||||| ||||||||||||||||||||||||||||||||||||||||||
Sbjct  1911160  CTGATAACAACCATCTCTTTTTTGTTTGACCTCAAATCAGGTAGGGCTACCCGCTGAACT  1911219

Query  540      TAA  542
                |||
Sbjct  1911220  TAA  1911222


 Score = 974 bits (527),  Expect = 0.0
 Identities = 538/543 (99%), Gaps = 1/543 (0%)
 Strand=Plus/Plus

Query  1        CAAGGTTTCCGTAGGTGAACCTGCGGAAGGATCAGTAGAGAATATTGGACTTCGGTCCAT  60
                |||||||||||||||||||||||||||||||||||||||||||  ||| |||||||||||
Sbjct  1918807  CAAGGTTTCCGTAGGTGAACCTGCGGAAGGATCAGTAGAGAATGCTGGGCTTCGGTCCAT  1918866

Query  61       TTATCTACCCATCTACACCTGTGAACTGTTTATGTGCTTCGGCACGTTTTACACAAACTT  120
                ||||||||||||||||||||||||||||||||||||||||||||||||||||||||||||
Sbjct  1918867  TTATCTACCCATCTACACCTGTGAACTGTTTATGTGCTTCGGCACGTTTTACACAAACTT  1918926

Query  121      CTAAATGTAATGAATGTAATCTTATTATAACAATAATAAAACTTTCAACAACGGATCTCT  180
                ||||||||||||||||||||||||||||||||||||||||||||||||||||||||||||
Sbjct  1918927  CTAAATGTAATGAATGTAATCTTATTATAACAATAATAAAACTTTCAACAACGGATCTCT  1918986

Query  181      TGGCTTCCACATCGATGAAGAACGCAGCGAAATGCGATAAGTAATGTGAATTGCAGAATT  240
                ||||||||||||||||||||||||||||||||||||||||||||||||||||||||||||
Sbjct  1918987  TGGCTTCCACATCGATGAAGAACGCAGCGAAATGCGATAAGTAATGTGAATTGCAGAATT  1919046

Query  241      CAGTGAATCATCGAATCTTTGAACGCAACTTGCGCCCTTTGGTATTCCGAAGGGCATGCC  300
                |||||||||||||| |||||||||||||||||||||||||||||||||||||||||||||
Sbjct  1919047  CAGTGAATCATCGAGTCTTTGAACGCAACTTGCGCCCTTTGGTATTCCGAAGGGCATGCC  1919106

Query  301      TGTTTGAGAGTCATGAAAATCTCAATCCCTCGGGTTTTATTACCTGTTGGACTTGGATTT  360
                ||||||||||||||||||||||||||||||||||||||||||||||||||||||||||||
Sbjct  1919107  TGTTTGAGAGTCATGAAAATCTCAATCCCTCGGGTTTTATTACCTGTTGGACTTGGATTT  1919166

Query  361      GGGTGTTTGCCGCGACCTGCAAAGGACGTCGGCTCGCCTTAAATGTGTTAGTGGGAAGGT  420
                ||||||||||||||||||||||||||||||||||||||||||||||||||||||||||||
Sbjct  1919167  GGGTGTTTGCCGCGACCTGCAAAGGACGTCGGCTCGCCTTAAATGTGTTAGTGGGAAGGT  1919226

Query  421      GATTACCTGTCAGCCCGGCGTAATAAGTTTCGCTGGGCCTATGGGGTAGTCTTCGGCTTG  480
                ||||||||||||||||||||||||||||||||||||||||||||||||||||||||||||
Sbjct  1919227  GATTACCTGTCAGCCCGGCGTAATAAGTTTCGCTGGGCCTATGGGGTAGTCTTCGGCTTG  1919286

Query  481      CTGATAACAACCATCTC-TTTTTGTTTGACCTCAAATCAGGTAGGGCTACCCGCTGAACT  539
                ||||||||||||||||| ||||||||||||||||||||||||||||||||||||||||||
Sbjct  1919287  CTGATAACAACCATCTCTTTTTTGTTTGACCTCAAATCAGGTAGGGCTACCCGCTGAACT  1919346

Query  540      TAA  542
                |||
Sbjct  1919347  TAA  1919349


 Score = 961 bits (520),  Expect = 0.0
 Identities = 534/541 (99%), Gaps = 2/541 (0%)
 Strand=Plus/Plus

Query  3        AGGTTTCCGTAGGTGAACCTGCGGAAGGATCAGTAGAGAATATTGGACTTCGGTCCATTT  62
                ||||||||||| |||||||||||||||||||||||||||||  ||| ||||||||| |||
Sbjct  1553084  AGGTTTCCGTANGTGAACCTGCGGAAGGATCAGTAGAGAATGCTGGGCTTCGGTCC-TTT  1553142

Query  63       ATCTACCCATCTACACCTGTGAACTGTTTATGTGCTTCGGCACGTTTTACACAAACTTCT  122
                ||||||||||||||||||||||||||||||||||||||||||||||||||||||||||||
Sbjct  1553143  ATCTACCCATCTACACCTGTGAACTGTTTATGTGCTTCGGCACGTTTTACACAAACTTCT  1553202

Query  123      AAATGTAATGAATGTAATCTTATTATAACAATAATAAAACTTTCAACAACGGATCTCTTG  182
                ||||||||||||||||||||||||||||||||||||||||||||||||||||||||||||
Sbjct  1553203  AAATGTAATGAATGTAATCTTATTATAACAATAATAAAACTTTCAACAACGGATCTCTTG  1553262

Query  183      GCTTCCACATCGATGAAGAACGCAGCGAAATGCGATAAGTAATGTGAATTGCAGAATTCA  242
                ||||||||||||||||||||||||||||||||||||||||||||||||||||||||||||
Sbjct  1553263  GCTTCCACATCGATGAAGAACGCAGCGAAATGCGATAAGTAATGTGAATTGCAGAATTCA  1553322

Query  243      GTGAATCATCGAATCTTTGAACGCAACTTGCGCCCTTTGGTATTCCGAAGGGCATGCCTG  302
                |||||||||||| |||||||||||||||||||||||||||||||||||||||||||||||
Sbjct  1553323  GTGAATCATCGAGTCTTTGAACGCAACTTGCGCCCTTTGGTATTCCGAAGGGCATGCCTG  1553382

Query  303      TTTGAGAGTCATGAAAATCTCAATCCCTCGGGTTTTATTACCTGTTGGACTTGGATTTGG  362
                ||||||||||||||||||||||||||||||||||||||||||||||||||||||||||||
Sbjct  1553383  TTTGAGAGTCATGAAAATCTCAATCCCTCGGGTTTTATTACCTGTTGGACTTGGATTTGG  1553442

Query  363      GTGTTTGCCGCGACCTGCAAAGGACGTCGGCTCGCCTTAAATGTGTTAGTGGGAAGGTGA  422
                ||||||||||||||||||||||||||||||||||||||||||||||||||||||||||||
Sbjct  1553443  GTGTTTGCCGCGACCTGCAAAGGACGTCGGCTCGCCTTAAATGTGTTAGTGGGAAGGTGA  1553502

Query  423      TTACCTGTCAGCCCGGCGTAATAAGTTTCGCTGGGCCTATGGGGTAGTCTTCGGCTTGCT  482
                ||||||||||||||||||||||||||||||||||||||||||||||||||||||||||||
Sbjct  1553503  TTACCTGTCAGCCCGGCGTAATAAGTTTCGCTGGGCCTATGGGGTAGTCTTCGGCTTGCT  1553562

Query  483      GATAACAACCATCTC-TTTTTGTTTGACCTCAAATCAGGTAGGGCTACCCGCTGAACTTA  541
                ||||||||||||||| ||||||||||||||||||||||||||||||||||||||||||||
Sbjct  1553563  GATAACAACCATCTCTTTTTTGTTTGACCTCAAATCAGGTAGGGCTACCCGCTGAACTTA  1553622

Query  542      A  542
                |
Sbjct  1553623  A  1553623


 Score = 946 bits (512),  Expect = 0.0
 Identities = 537/548 (98%), Gaps = 6/548 (1%)
 Strand=Plus/Plus

Query  1        CAAGGTTTCCGTAGGTGAACCTGCGGAAGGATCAGTAGAGAATATTGGACTTCGGT-CCA  59
                |||||||||||||||||||||||||||||||||||||||||||  ||| ||||||| |||
Sbjct  1569335  CAAGGTTTCCGTAGGTGAACCTGCGGAAGGATCAGTAGAGAATGCTGGGCTTCGGTCCCA  1569394

Query  60       TTTATCTACCCATCTACACCTGTGAACTGTTTATGTGCTTCGGCACG-TTTTACACAAAC  118
                ||||||||||||||||||||||||||||||||||||||||| ||||| ||||||||||||
Sbjct  1569395  TTTATCTACCCATCTACACCTGTGAACTGTTTATGTGCTTCCGCACGTTTTTACACAAAC  1569454

Query  119      TTCTAAATGTAATGAATGTAATCTTATTATAACAATAAT-AAAACTTTCAACAACGGA-T  176
                ||||||||||||||||||||||||||||||||||||||| |||||||||||||||||| |
Sbjct  1569455  TTCTAAATGTAATGAATGTAATCTTATTATAACAATAATAAAAACTTTCAACAACGGATT  1569514

Query  177      CTCTTGGCTTCCACATC-GATGAAGAACGCAGCGAAATGCGATAAGTAATGTGAATTGCA  235
                ||||||||||||||||| ||||||||||||||||||||||||||||||||||||||||||
Sbjct  1569515  CTCTTGGCTTCCACATCGGATGAAGAACGCAGCGAAATGCGATAAGTAATGTGAATTGCA  1569574

Query  236      GAATTCAGTGAATCATCGAATCTTTGAACGCAACTTGCGCCCTTTGGTATTCCGAAGGGC  295
                ||||||||||||||||||| ||||||||||||||||||||||||||||||||||||||||
Sbjct  1569575  GAATTCAGTGAATCATCGAGTCTTTGAACGCAACTTGCGCCCTTTGGTATTCCGAAGGGC  1569634

Query  296      ATGCCTGTTTGAGAGTCATGAAAATCTCAATCCCTCGGGTTTTATTACCTGTTGGACTTG  355
                ||||||||||||||||||||||||||||||||||||||||||||||||||||||||||||
Sbjct  1569635  ATGCCTGTTTGAGAGTCATGAAAATCTCAATCCCTCGGGTTTTATTACCTGTTGGACTTG  1569694

Query  356      GATTTGGGTGTTTGCCGCGACCTGCAAAGGACGTCGGCTCGCCTTAAATGTGTTAGTGGG  415
                ||||||||||||||||||||||||||||||||||||||||||||||||||||||||||||
Sbjct  1569695  GATTTGGGTGTTTGCCGCGACCTGCAAAGGACGTCGGCTCGCCTTAAATGTGTTAGTGGG  1569754

Query  416      AAGGTGATTACCTGTCAGCCCGGCGTAATAAGTTTCGCTGGGCCTATGGGGTAGTCTTCG  475
                ||||||||||||||||||||||||||||||||||||||||||||||||||||||||||||
Sbjct  1569755  AAGGTGATTACCTGTCAGCCCGGCGTAATAAGTTTCGCTGGGCCTATGGGGTAGTCTTCG  1569814

Query  476      GCTTGCTGATAACAACCATCTC-TTTTTGTTTGACCTCAAATCAGGTAGGGCTACCCGCT  534
                |||||||||||||||||||||| |||||||||||||||||||||||||||||||||||||
Sbjct  1569815  GCTTGCTGATAACAACCATCTCTTTTTTGTTTGACCTCAAATCAGGTAGGGCTACCCGCT  1569874

Query  535      GAACTTAA  542
                ||||||||
Sbjct  1569875  GAACTTAA  1569882


>NC_014939.1 Cryptococcus gattii WM276 chromosome B, complete sequence
Length=2187695

 Score = 974 bits (527),  Expect = 0.0
 Identities = 538/543 (99%), Gaps = 1/543 (0%)
 Strand=Plus/Plus

Query  1        CAAGGTTTCCGTAGGTGAACCTGCGGAAGGATCAGTAGAGAATATTGGACTTCGGTCCAT  60
                |||||||||||||||||||||||||||||||||||||||||||  ||| |||||||||||
Sbjct  1520574  CAAGGTTTCCGTAGGTGAACCTGCGGAAGGATCAGTAGAGAATGCTGGGCTTCGGTCCAT  1520633

Query  61       TTATCTACCCATCTACACCTGTGAACTGTTTATGTGCTTCGGCACGTTTTACACAAACTT  120
                ||||||||||||||||||||||||||||||||||||||||||||||||||||||||||||
Sbjct  1520634  TTATCTACCCATCTACACCTGTGAACTGTTTATGTGCTTCGGCACGTTTTACACAAACTT  1520693

Query  121      CTAAATGTAATGAATGTAATCTTATTATAACAATAATAAAACTTTCAACAACGGATCTCT  180
                ||||||||||||||||||||||||||||||||||||||||||||||||||||||||||||
Sbjct  1520694  CTAAATGTAATGAATGTAATCTTATTATAACAATAATAAAACTTTCAACAACGGATCTCT  1520753

Query  181      TGGCTTCCACATCGATGAAGAACGCAGCGAAATGCGATAAGTAATGTGAATTGCAGAATT  240
                ||||||||||||||||||||||||||||||||||||||||||||||||||||||||||||
Sbjct  1520754  TGGCTTCCACATCGATGAAGAACGCAGCGAAATGCGATAAGTAATGTGAATTGCAGAATT  1520813

Query  241      CAGTGAATCATCGAATCTTTGAACGCAACTTGCGCCCTTTGGTATTCCGAAGGGCATGCC  300
                |||||||||||||| |||||||||||||||||||||||||||||||||||||||||||||
Sbjct  1520814  CAGTGAATCATCGAGTCTTTGAACGCAACTTGCGCCCTTTGGTATTCCGAAGGGCATGCC  1520873

Query  301      TGTTTGAGAGTCATGAAAATCTCAATCCCTCGGGTTTTATTACCTGTTGGACTTGGATTT  360
                ||||||||||||||||||||||||||||||||||||||||||||||||||||||||||||
Sbjct  1520874  TGTTTGAGAGTCATGAAAATCTCAATCCCTCGGGTTTTATTACCTGTTGGACTTGGATTT  1520933

Query  361      GGGTGTTTGCCGCGACCTGCAAAGGACGTCGGCTCGCCTTAAATGTGTTAGTGGGAAGGT  420
                ||||||||||||||||||||||||||||||||||||||||||||||||||||||||||||
Sbjct  1520934  GGGTGTTTGCCGCGACCTGCAAAGGACGTCGGCTCGCCTTAAATGTGTTAGTGGGAAGGT  1520993

Query  421      GATTACCTGTCAGCCCGGCGTAATAAGTTTCGCTGGGCCTATGGGGTAGTCTTCGGCTTG  480
                ||||||||||||||||||||||||||||||||||||||||||||||||||||||||||||
Sbjct  1520994  GATTACCTGTCAGCCCGGCGTAATAAGTTTCGCTGGGCCTATGGGGTAGTCTTCGGCTTG  1521053

Query  481      CTGATAACAACCATCTC-TTTTTGTTTGACCTCAAATCAGGTAGGGCTACCCGCTGAACT  539
                ||||||||||||||||| ||||||||||||||||||||||||||||||||||||||||||
Sbjct  1521054  CTGATAACAACCATCTCTTTTTTGTTTGACCTCAAATCAGGTAGGGCTACCCGCTGAACT  1521113

Query  540      TAA  542
                |||
Sbjct  1521114  TAA  1521116


 Score = 974 bits (527),  Expect = 0.0
 Identities = 538/543 (99%), Gaps = 1/543 (0%)
 Strand=Plus/Plus

Query  1        CAAGGTTTCCGTAGGTGAACCTGCGGAAGGATCAGTAGAGAATATTGGACTTCGGTCCAT  60
                |||||||||||||||||||||||||||||||||||||||||||  ||| |||||||||||
Sbjct  1528701  CAAGGTTTCCGTAGGTGAACCTGCGGAAGGATCAGTAGAGAATGCTGGGCTTCGGTCCAT  1528760

Query  61       TTATCTACCCATCTACACCTGTGAACTGTTTATGTGCTTCGGCACGTTTTACACAAACTT  120
                ||||||||||||||||||||||||||||||||||||||||||||||||||||||||||||
Sbjct  1528761  TTATCTACCCATCTACACCTGTGAACTGTTTATGTGCTTCGGCACGTTTTACACAAACTT  1528820

Query  121      CTAAATGTAATGAATGTAATCTTATTATAACAATAATAAAACTTTCAACAACGGATCTCT  180
                ||||||||||||||||||||||||||||||||||||||||||||||||||||||||||||
Sbjct  1528821  CTAAATGTAATGAATGTAATCTTATTATAACAATAATAAAACTTTCAACAACGGATCTCT  1528880

Query  181      TGGCTTCCACATCGATGAAGAACGCAGCGAAATGCGATAAGTAATGTGAATTGCAGAATT  240
                ||||||||||||||||||||||||||||||||||||||||||||||||||||||||||||
Sbjct  1528881  TGGCTTCCACATCGATGAAGAACGCAGCGAAATGCGATAAGTAATGTGAATTGCAGAATT  1528940

Query  241      CAGTGAATCATCGAATCTTTGAACGCAACTTGCGCCCTTTGGTATTCCGAAGGGCATGCC  300
                |||||||||||||| |||||||||||||||||||||||||||||||||||||||||||||
Sbjct  1528941  CAGTGAATCATCGAGTCTTTGAACGCAACTTGCGCCCTTTGGTATTCCGAAGGGCATGCC  1529000

Query  301      TGTTTGAGAGTCATGAAAATCTCAATCCCTCGGGTTTTATTACCTGTTGGACTTGGATTT  360
                ||||||||||||||||||||||||||||||||||||||||||||||||||||||||||||
Sbjct  1529001  TGTTTGAGAGTCATGAAAATCTCAATCCCTCGGGTTTTATTACCTGTTGGACTTGGATTT  1529060

Query  361      GGGTGTTTGCCGCGACCTGCAAAGGACGTCGGCTCGCCTTAAATGTGTTAGTGGGAAGGT  420
                ||||||||||||||||||||||||||||||||||||||||||||||||||||||||||||
Sbjct  1529061  GGGTGTTTGCCGCGACCTGCAAAGGACGTCGGCTCGCCTTAAATGTGTTAGTGGGAAGGT  1529120

Query  421      GATTACCTGTCAGCCCGGCGTAATAAGTTTCGCTGGGCCTATGGGGTAGTCTTCGGCTTG  480
                ||||||||||||||||||||||||||||||||||||||||||||||||||||||||||||
Sbjct  1529121  GATTACCTGTCAGCCCGGCGTAATAAGTTTCGCTGGGCCTATGGGGTAGTCTTCGGCTTG  1529180

Query  481      CTGATAACAACCATCTC-TTTTTGTTTGACCTCAAATCAGGTAGGGCTACCCGCTGAACT  539
                ||||||||||||||||| ||||||||||||||||||||||||||||||||||||||||||
Sbjct  1529181  CTGATAACAACCATCTCTTTTTTGTTTGACCTCAAATCAGGTAGGGCTACCCGCTGAACT  1529240

Query  540      TAA  542
                |||
Sbjct  1529241  TAA  1529243


 Score = 974 bits (527),  Expect = 0.0
 Identities = 538/543 (99%), Gaps = 1/543 (0%)
 Strand=Plus/Plus

Query  1        CAAGGTTTCCGTAGGTGAACCTGCGGAAGGATCAGTAGAGAATATTGGACTTCGGTCCAT  60
                |||||||||||||||||||||||||||||||||||||||||||  ||| |||||||||||
Sbjct  1536828  CAAGGTTTCCGTAGGTGAACCTGCGGAAGGATCAGTAGAGAATGCTGGGCTTCGGTCCAT  1536887

Query  61       TTATCTACCCATCTACACCTGTGAACTGTTTATGTGCTTCGGCACGTTTTACACAAACTT  120
                ||||||||||||||||||||||||||||||||||||||||||||||||||||||||||||
Sbjct  1536888  TTATCTACCCATCTACACCTGTGAACTGTTTATGTGCTTCGGCACGTTTTACACAAACTT  1536947

Query  121      CTAAATGTAATGAATGTAATCTTATTATAACAATAATAAAACTTTCAACAACGGATCTCT  180
                ||||||||||||||||||||||||||||||||||||||||||||||||||||||||||||
Sbjct  1536948  CTAAATGTAATGAATGTAATCTTATTATAACAATAATAAAACTTTCAACAACGGATCTCT  1537007

Query  181      TGGCTTCCACATCGATGAAGAACGCAGCGAAATGCGATAAGTAATGTGAATTGCAGAATT  240
                ||||||||||||||||||||||||||||||||||||||||||||||||||||||||||||
Sbjct  1537008  TGGCTTCCACATCGATGAAGAACGCAGCGAAATGCGATAAGTAATGTGAATTGCAGAATT  1537067

Query  241      CAGTGAATCATCGAATCTTTGAACGCAACTTGCGCCCTTTGGTATTCCGAAGGGCATGCC  300
                |||||||||||||| |||||||||||||||||||||||||||||||||||||||||||||
Sbjct  1537068  CAGTGAATCATCGAGTCTTTGAACGCAACTTGCGCCCTTTGGTATTCCGAAGGGCATGCC  1537127

Query  301      TGTTTGAGAGTCATGAAAATCTCAATCCCTCGGGTTTTATTACCTGTTGGACTTGGATTT  360
                ||||||||||||||||||||||||||||||||||||||||||||||||||||||||||||
Sbjct  1537128  TGTTTGAGAGTCATGAAAATCTCAATCCCTCGGGTTTTATTACCTGTTGGACTTGGATTT  1537187

Query  361      GGGTGTTTGCCGCGACCTGCAAAGGACGTCGGCTCGCCTTAAATGTGTTAGTGGGAAGGT  420
                ||||||||||||||||||||||||||||||||||||||||||||||||||||||||||||
Sbjct  1537188  GGGTGTTTGCCGCGACCTGCAAAGGACGTCGGCTCGCCTTAAATGTGTTAGTGGGAAGGT  1537247

Query  421      GATTACCTGTCAGCCCGGCGTAATAAGTTTCGCTGGGCCTATGGGGTAGTCTTCGGCTTG  480
                ||||||||||||||||||||||||||||||||||||||||||||||||||||||||||||
Sbjct  1537248  GATTACCTGTCAGCCCGGCGTAATAAGTTTCGCTGGGCCTATGGGGTAGTCTTCGGCTTG  1537307

Query  481      CTGATAACAACCATCTC-TTTTTGTTTGACCTCAAATCAGGTAGGGCTACCCGCTGAACT  539
                ||||||||||||||||| ||||||||||||||||||||||||||||||||||||||||||
Sbjct  1537308  CTGATAACAACCATCTCTTTTTTGTTTGACCTCAAATCAGGTAGGGCTACCCGCTGAACT  1537367

Query  540      TAA  542
                |||
Sbjct  1537368  TAA  1537370


 Score = 974 bits (527),  Expect = 0.0
 Identities = 538/543 (99%), Gaps = 1/543 (0%)
 Strand=Plus/Plus

Query  1        CAAGGTTTCCGTAGGTGAACCTGCGGAAGGATCAGTAGAGAATATTGGACTTCGGTCCAT  60
                |||||||||||||||||||||||||||||||||||||||||||  ||| |||||||||||
Sbjct  1544955  CAAGGTTTCCGTAGGTGAACCTGCGGAAGGATCAGTAGAGAATGCTGGGCTTCGGTCCAT  1545014

Query  61       TTATCTACCCATCTACACCTGTGAACTGTTTATGTGCTTCGGCACGTTTTACACAAACTT  120
                ||||||||||||||||||||||||||||||||||||||||||||||||||||||||||||
Sbjct  1545015  TTATCTACCCATCTACACCTGTGAACTGTTTATGTGCTTCGGCACGTTTTACACAAACTT  1545074

Query  121      CTAAATGTAATGAATGTAATCTTATTATAACAATAATAAAACTTTCAACAACGGATCTCT  180
                ||||||||||||||||||||||||||||||||||||||||||||||||||||||||||||
Sbjct  1545075  CTAAATGTAATGAATGTAATCTTATTATAACAATAATAAAACTTTCAACAACGGATCTCT  1545134

Query  181      TGGCTTCCACATCGATGAAGAACGCAGCGAAATGCGATAAGTAATGTGAATTGCAGAATT  240
                ||||||||||||||||||||||||||||||||||||||||||||||||||||||||||||
Sbjct  1545135  TGGCTTCCACATCGATGAAGAACGCAGCGAAATGCGATAAGTAATGTGAATTGCAGAATT  1545194

Query  241      CAGTGAATCATCGAATCTTTGAACGCAACTTGCGCCCTTTGGTATTCCGAAGGGCATGCC  300
                |||||||||||||| |||||||||||||||||||||||||||||||||||||||||||||
Sbjct  1545195  CAGTGAATCATCGAGTCTTTGAACGCAACTTGCGCCCTTTGGTATTCCGAAGGGCATGCC  1545254

Query  301      TGTTTGAGAGTCATGAAAATCTCAATCCCTCGGGTTTTATTACCTGTTGGACTTGGATTT  360
                ||||||||||||||||||||||||||||||||||||||||||||||||||||||||||||
Sbjct  1545255  TGTTTGAGAGTCATGAAAATCTCAATCCCTCGGGTTTTATTACCTGTTGGACTTGGATTT  1545314

Query  361      GGGTGTTTGCCGCGACCTGCAAAGGACGTCGGCTCGCCTTAAATGTGTTAGTGGGAAGGT  420
                ||||||||||||||||||||||||||||||||||||||||||||||||||||||||||||
Sbjct  1545315  GGGTGTTTGCCGCGACCTGCAAAGGACGTCGGCTCGCCTTAAATGTGTTAGTGGGAAGGT  1545374

Query  421      GATTACCTGTCAGCCCGGCGTAATAAGTTTCGCTGGGCCTATGGGGTAGTCTTCGGCTTG  480
                ||||||||||||||||||||||||||||||||||||||||||||||||||||||||||||
Sbjct  1545375  GATTACCTGTCAGCCCGGCGTAATAAGTTTCGCTGGGCCTATGGGGTAGTCTTCGGCTTG  1545434

Query  481      CTGATAACAACCATCTC-TTTTTGTTTGACCTCAAATCAGGTAGGGCTACCCGCTGAACT  539
                ||||||||||||||||| ||||||||||||||||||||||||||||||||||||||||||
Sbjct  1545435  CTGATAACAACCATCTCTTTTTTGTTTGACCTCAAATCAGGTAGGGCTACCCGCTGAACT  1545494

Query  540      TAA  542
                |||
Sbjct  1545495  TAA  1545497


 Score = 974 bits (527),  Expect = 0.0
 Identities = 538/543 (99%), Gaps = 1/543 (0%)
 Strand=Plus/Plus

Query  1        CAAGGTTTCCGTAGGTGAACCTGCGGAAGGATCAGTAGAGAATATTGGACTTCGGTCCAT  60
                |||||||||||||||||||||||||||||||||||||||||||  ||| |||||||||||
Sbjct  1561208  CAAGGTTTCCGTAGGTGAACCTGCGGAAGGATCAGTAGAGAATGCTGGGCTTCGGTCCAT  1561267

Query  61       TTATCTACCCATCTACACCTGTGAACTGTTTATGTGCTTCGGCACGTTTTACACAAACTT  120
                ||||||||||||||||||||||||||||||||||||||||||||||||||||||||||||
Sbjct  1561268  TTATCTACCCATCTACACCTGTGAACTGTTTATGTGCTTCGGCACGTTTTACACAAACTT  1561327

Query  121      CTAAATGTAATGAATGTAATCTTATTATAACAATAATAAAACTTTCAACAACGGATCTCT  180
                ||||||||||||||||||||||||||||||||||||||||||||||||||||||||||||
Sbjct  1561328  CTAAATGTAATGAATGTAATCTTATTATAACAATAATAAAACTTTCAACAACGGATCTCT  1561387

Query  181      TGGCTTCCACATCGATGAAGAACGCAGCGAAATGCGATAAGTAATGTGAATTGCAGAATT  240
                ||||||||||||||||||||||||||||||||||||||||||||||||||||||||||||
Sbjct  1561388  TGGCTTCCACATCGATGAAGAACGCAGCGAAATGCGATAAGTAATGTGAATTGCAGAATT  1561447

Query  241      CAGTGAATCATCGAATCTTTGAACGCAACTTGCGCCCTTTGGTATTCCGAAGGGCATGCC  300
                |||||||||||||| |||||||||||||||||||||||||||||||||||||||||||||
Sbjct  1561448  CAGTGAATCATCGAGTCTTTGAACGCAACTTGCGCCCTTTGGTATTCCGAAGGGCATGCC  1561507

Query  301      TGTTTGAGAGTCATGAAAATCTCAATCCCTCGGGTTTTATTACCTGTTGGACTTGGATTT  360
                ||||||||||||||||||||||||||||||||||||||||||||||||||||||||||||
Sbjct  1561508  TGTTTGAGAGTCATGAAAATCTCAATCCCTCGGGTTTTATTACCTGTTGGACTTGGATTT  1561567

Query  361      GGGTGTTTGCCGCGACCTGCAAAGGACGTCGGCTCGCCTTAAATGTGTTAGTGGGAAGGT  420
                ||||||||||||||||||||||||||||||||||||||||||||||||||||||||||||
Sbjct  1561568  GGGTGTTTGCCGCGACCTGCAAAGGACGTCGGCTCGCCTTAAATGTGTTAGTGGGAAGGT  1561627

Query  421      GATTACCTGTCAGCCCGGCGTAATAAGTTTCGCTGGGCCTATGGGGTAGTCTTCGGCTTG  480
                ||||||||||||||||||||||||||||||||||||||||||||||||||||||||||||
Sbjct  1561628  GATTACCTGTCAGCCCGGCGTAATAAGTTTCGCTGGGCCTATGGGGTAGTCTTCGGCTTG  1561687

Query  481      CTGATAACAACCATCTC-TTTTTGTTTGACCTCAAATCAGGTAGGGCTACCCGCTGAACT  539
                ||||||||||||||||| ||||||||||||||||||||||||||||||||||||||||||
Sbjct  1561688  CTGATAACAACCATCTCTTTTTTGTTTGACCTCAAATCAGGTAGGGCTACCCGCTGAACT  1561747

Query  540      TAA  542
                |||
Sbjct  1561748  TAA  1561750


 Score = 974 bits (527),  Expect = 0.0
 Identities = 538/543 (99%), Gaps = 1/543 (0%)
 Strand=Plus/Plus

Query  1        CAAGGTTTCCGTAGGTGAACCTGCGGAAGGATCAGTAGAGAATATTGGACTTCGGTCCAT  60
                |||||||||||||||||||||||||||||||||||||||||||  ||| |||||||||||
Sbjct  1577467  CAAGGTTTCCGTAGGTGAACCTGCGGAAGGATCAGTAGAGAATGCTGGGCTTCGGTCCAT  1577526

Query  61       TTATCTACCCATCTACACCTGTGAACTGTTTATGTGCTTCGGCACGTTTTACACAAACTT  120
                ||||||||||||||||||||||||||||||||||||||||||||||||||||||||||||
Sbjct  1577527  TTATCTACCCATCTACACCTGTGAACTGTTTATGTGCTTCGGCACGTTTTACACAAACTT  1577586

Query  121      CTAAATGTAATGAATGTAATCTTATTATAACAATAATAAAACTTTCAACAACGGATCTCT  180
                ||||||||||||||||||||||||||||||||||||||||||||||||||||||||||||
Sbjct  1577587  CTAAATGTAATGAATGTAATCTTATTATAACAATAATAAAACTTTCAACAACGGATCTCT  1577646

Query  181      TGGCTTCCACATCGATGAAGAACGCAGCGAAATGCGATAAGTAATGTGAATTGCAGAATT  240
                ||||||||||||||||||||||||||||||||||||||||||||||||||||||||||||
Sbjct  1577647  TGGCTTCCACATCGATGAAGAACGCAGCGAAATGCGATAAGTAATGTGAATTGCAGAATT  1577706

Query  241      CAGTGAATCATCGAATCTTTGAACGCAACTTGCGCCCTTTGGTATTCCGAAGGGCATGCC  300
                |||||||||||||| |||||||||||||||||||||||||||||||||||||||||||||
Sbjct  1577707  CAGTGAATCATCGAGTCTTTGAACGCAACTTGCGCCCTTTGGTATTCCGAAGGGCATGCC  1577766

Query  301      TGTTTGAGAGTCATGAAAATCTCAATCCCTCGGGTTTTATTACCTGTTGGACTTGGATTT  360
                ||||||||||||||||||||||||||||||||||||||||||||||||||||||||||||
Sbjct  1577767  TGTTTGAGAGTCATGAAAATCTCAATCCCTCGGGTTTTATTACCTGTTGGACTTGGATTT  1577826

Query  361      GGGTGTTTGCCGCGACCTGCAAAGGACGTCGGCTCGCCTTAAATGTGTTAGTGGGAAGGT  420
                ||||||||||||||||||||||||||||||||||||||||||||||||||||||||||||
Sbjct  1577827  GGGTGTTTGCCGCGACCTGCAAAGGACGTCGGCTCGCCTTAAATGTGTTAGTGGGAAGGT  1577886

Query  421      GATTACCTGTCAGCCCGGCGTAATAAGTTTCGCTGGGCCTATGGGGTAGTCTTCGGCTTG  480
                ||||||||||||||||||||||||||||||||||||||||||||||||||||||||||||
Sbjct  1577887  GATTACCTGTCAGCCCGGCGTAATAAGTTTCGCTGGGCCTATGGGGTAGTCTTCGGCTTG  1577946

Query  481      CTGATAACAACCATCTC-TTTTTGTTTGACCTCAAATCAGGTAGGGCTACCCGCTGAACT  539
                ||||||||||||||||| ||||||||||||||||||||||||||||||||||||||||||
Sbjct  1577947  CTGATAACAACCATCTCTTTTTTGTTTGACCTCAAATCAGGTAGGGCTACCCGCTGAACT  1578006

Query  540      TAA  542
                |||
Sbjct  1578007  TAA  1578009


 Score = 974 bits (527),  Expect = 0.0
 Identities = 538/543 (99%), Gaps = 1/543 (0%)
 Strand=Plus/Plus

Query  1        CAAGGTTTCCGTAGGTGAACCTGCGGAAGGATCAGTAGAGAATATTGGACTTCGGTCCAT  60
                |||||||||||||||||||||||||||||||||||||||||||  ||| |||||||||||
Sbjct  1585594  CAAGGTTTCCGTAGGTGAACCTGCGGAAGGATCAGTAGAGAATGCTGGGCTTCGGTCCAT  1585653

Query  61       TTATCTACCCATCTACACCTGTGAACTGTTTATGTGCTTCGGCACGTTTTACACAAACTT  120
                ||||||||||||||||||||||||||||||||||||||||||||||||||||||||||||
Sbjct  1585654  TTATCTACCCATCTACACCTGTGAACTGTTTATGTGCTTCGGCACGTTTTACACAAACTT  1585713

Query  121      CTAAATGTAATGAATGTAATCTTATTATAACAATAATAAAACTTTCAACAACGGATCTCT  180
                ||||||||||||||||||||||||||||||||||||||||||||||||||||||||||||
Sbjct  1585714  CTAAATGTAATGAATGTAATCTTATTATAACAATAATAAAACTTTCAACAACGGATCTCT  1585773

Query  181      TGGCTTCCACATCGATGAAGAACGCAGCGAAATGCGATAAGTAATGTGAATTGCAGAATT  240
                ||||||||||||||||||||||||||||||||||||||||||||||||||||||||||||
Sbjct  1585774  TGGCTTCCACATCGATGAAGAACGCAGCGAAATGCGATAAGTAATGTGAATTGCAGAATT  1585833

Query  241      CAGTGAATCATCGAATCTTTGAACGCAACTTGCGCCCTTTGGTATTCCGAAGGGCATGCC  300
                |||||||||||||| |||||||||||||||||||||||||||||||||||||||||||||
Sbjct  1585834  CAGTGAATCATCGAGTCTTTGAACGCAACTTGCGCCCTTTGGTATTCCGAAGGGCATGCC  1585893

Query  301      TGTTTGAGAGTCATGAAAATCTCAATCCCTCGGGTTTTATTACCTGTTGGACTTGGATTT  360
                ||||||||||||||||||||||||||||||||||||||||||||||||||||||||||||
Sbjct  1585894  TGTTTGAGAGTCATGAAAATCTCAATCCCTCGGGTTTTATTACCTGTTGGACTTGGATTT  1585953

Query  361      GGGTGTTTGCCGCGACCTGCAAAGGACGTCGGCTCGCCTTAAATGTGTTAGTGGGAAGGT  420
                ||||||||||||||||||||||||||||||||||||||||||||||||||||||||||||
Sbjct  1585954  GGGTGTTTGCCGCGACCTGCAAAGGACGTCGGCTCGCCTTAAATGTGTTAGTGGGAAGGT  1586013

Query  421      GATTACCTGTCAGCCCGGCGTAATAAGTTTCGCTGGGCCTATGGGGTAGTCTTCGGCTTG  480
                ||||||||||||||||||||||||||||||||||||||||||||||||||||||||||||
Sbjct  1586014  GATTACCTGTCAGCCCGGCGTAATAAGTTTCGCTGGGCCTATGGGGTAGTCTTCGGCTTG  1586073

Query  481      CTGATAACAACCATCTC-TTTTTGTTTGACCTCAAATCAGGTAGGGCTACCCGCTGAACT  539
                ||||||||||||||||| ||||||||||||||||||||||||||||||||||||||||||
Sbjct  1586074  CTGATAACAACCATCTCTTTTTTGTTTGACCTCAAATCAGGTAGGGCTACCCGCTGAACT  1586133

Query  540      TAA  542
                |||
Sbjct  1586134  TAA  1586136


 Score = 974 bits (527),  Expect = 0.0
 Identities = 538/543 (99%), Gaps = 1/543 (0%)
 Strand=Plus/Plus

Query  1        CAAGGTTTCCGTAGGTGAACCTGCGGAAGGATCAGTAGAGAATATTGGACTTCGGTCCAT  60
                |||||||||||||||||||||||||||||||||||||||||||  ||| |||||||||||
Sbjct  1593721  CAAGGTTTCCGTAGGTGAACCTGCGGAAGGATCAGTAGAGAATGCTGGGCTTCGGTCCAT  1593780

Query  61       TTATCTACCCATCTACACCTGTGAACTGTTTATGTGCTTCGGCACGTTTTACACAAACTT  120
                ||||||||||||||||||||||||||||||||||||||||||||||||||||||||||||
Sbjct  1593781  TTATCTACCCATCTACACCTGTGAACTGTTTATGTGCTTCGGCACGTTTTACACAAACTT  1593840

Query  121      CTAAATGTAATGAATGTAATCTTATTATAACAATAATAAAACTTTCAACAACGGATCTCT  180
                ||||||||||||||||||||||||||||||||||||||||||||||||||||||||||||
Sbjct  1593841  CTAAATGTAATGAATGTAATCTTATTATAACAATAATAAAACTTTCAACAACGGATCTCT  1593900

Query  181      TGGCTTCCACATCGATGAAGAACGCAGCGAAATGCGATAAGTAATGTGAATTGCAGAATT  240
                ||||||||||||||||||||||||||||||||||||||||||||||||||||||||||||
Sbjct  1593901  TGGCTTCCACATCGATGAAGAACGCAGCGAAATGCGATAAGTAATGTGAATTGCAGAATT  1593960

Query  241      CAGTGAATCATCGAATCTTTGAACGCAACTTGCGCCCTTTGGTATTCCGAAGGGCATGCC  300
                |||||||||||||| |||||||||||||||||||||||||||||||||||||||||||||
Sbjct  1593961  CAGTGAATCATCGAGTCTTTGAACGCAACTTGCGCCCTTTGGTATTCCGAAGGGCATGCC  1594020

Query  301      TGTTTGAGAGTCATGAAAATCTCAATCCCTCGGGTTTTATTACCTGTTGGACTTGGATTT  360
                ||||||||||||||||||||||||||||||||||||||||||||||||||||||||||||
Sbjct  1594021  TGTTTGAGAGTCATGAAAATCTCAATCCCTCGGGTTTTATTACCTGTTGGACTTGGATTT  1594080

Query  361      GGGTGTTTGCCGCGACCTGCAAAGGACGTCGGCTCGCCTTAAATGTGTTAGTGGGAAGGT  420
                ||||||||||||||||||||||||||||||||||||||||||||||||||||||||||||
Sbjct  1594081  GGGTGTTTGCCGCGACCTGCAAAGGACGTCGGCTCGCCTTAAATGTGTTAGTGGGAAGGT  1594140

Query  421      GATTACCTGTCAGCCCGGCGTAATAAGTTTCGCTGGGCCTATGGGGTAGTCTTCGGCTTG  480
                ||||||||||||||||||||||||||||||||||||||||||||||||||||||||||||
Sbjct  1594141  GATTACCTGTCAGCCCGGCGTAATAAGTTTCGCTGGGCCTATGGGGTAGTCTTCGGCTTG  1594200

Query  481      CTGATAACAACCATCTC-TTTTTGTTTGACCTCAAATCAGGTAGGGCTACCCGCTGAACT  539
                ||||||||||||||||| ||||||||||||||||||||||||||||||||||||||||||
Sbjct  1594201  CTGATAACAACCATCTCTTTTTTGTTTGACCTCAAATCAGGTAGGGCTACCCGCTGAACT  1594260

Query  540      TAA  542
                |||
Sbjct  1594261  TAA  1594263


 Score = 974 bits (527),  Expect = 0.0
 Identities = 538/543 (99%), Gaps = 1/543 (0%)
 Strand=Plus/Plus

Query  1        CAAGGTTTCCGTAGGTGAACCTGCGGAAGGATCAGTAGAGAATATTGGACTTCGGTCCAT  60
                |||||||||||||||||||||||||||||||||||||||||||  ||| |||||||||||
Sbjct  1601851  CAAGGTTTCCGTAGGTGAACCTGCGGAAGGATCAGTAGAGAATGCTGGGCTTCGGTCCAT  1601910

Query  61       TTATCTACCCATCTACACCTGTGAACTGTTTATGTGCTTCGGCACGTTTTACACAAACTT  120
                ||||||||||||||||||||||||||||||||||||||||||||||||||||||||||||
Sbjct  1601911  TTATCTACCCATCTACACCTGTGAACTGTTTATGTGCTTCGGCACGTTTTACACAAACTT  1601970

Query  121      CTAAATGTAATGAATGTAATCTTATTATAACAATAATAAAACTTTCAACAACGGATCTCT  180
                ||||||||||||||||||||||||||||||||||||||||||||||||||||||||||||
Sbjct  1601971  CTAAATGTAATGAATGTAATCTTATTATAACAATAATAAAACTTTCAACAACGGATCTCT  1602030

Query  181      TGGCTTCCACATCGATGAAGAACGCAGCGAAATGCGATAAGTAATGTGAATTGCAGAATT  240
                ||||||||||||||||||||||||||||||||||||||||||||||||||||||||||||
Sbjct  1602031  TGGCTTCCACATCGATGAAGAACGCAGCGAAATGCGATAAGTAATGTGAATTGCAGAATT  1602090

Query  241      CAGTGAATCATCGAATCTTTGAACGCAACTTGCGCCCTTTGGTATTCCGAAGGGCATGCC  300
                |||||||||||||| |||||||||||||||||||||||||||||||||||||||||||||
Sbjct  1602091  CAGTGAATCATCGAGTCTTTGAACGCAACTTGCGCCCTTTGGTATTCCGAAGGGCATGCC  1602150

Query  301      TGTTTGAGAGTCATGAAAATCTCAATCCCTCGGGTTTTATTACCTGTTGGACTTGGATTT  360
                ||||||||||||||||||||||||||||||||||||||||||||||||||||||||||||
Sbjct  1602151  TGTTTGAGAGTCATGAAAATCTCAATCCCTCGGGTTTTATTACCTGTTGGACTTGGATTT  1602210

Query  361      GGGTGTTTGCCGCGACCTGCAAAGGACGTCGGCTCGCCTTAAATGTGTTAGTGGGAAGGT  420
                ||||||||||||||||||||||||||||||||||||||||||||||||||||||||||||
Sbjct  1602211  GGGTGTTTGCCGCGACCTGCAAAGGACGTCGGCTCGCCTTAAATGTGTTAGTGGGAAGGT  1602270

Query  421      GATTACCTGTCAGCCCGGCGTAATAAGTTTCGCTGGGCCTATGGGGTAGTCTTCGGCTTG  480
                ||||||||||||||||||||||||||||||||||||||||||||||||||||||||||||
Sbjct  1602271  GATTACCTGTCAGCCCGGCGTAATAAGTTTCGCTGGGCCTATGGGGTAGTCTTCGGCTTG  1602330

Query  481      CTGATAACAACCATCTC-TTTTTGTTTGACCTCAAATCAGGTAGGGCTACCCGCTGAACT  539
                ||||||||||||||||| ||||||||||||||||||||||||||||||||||||||||||
Sbjct  1602331  CTGATAACAACCATCTCTTTTTTGTTTGACCTCAAATCAGGTAGGGCTACCCGCTGAACT  1602390

Query  540      TAA  542
                |||
Sbjct  1602391  TAA  1602393


 Score = 974 bits (527),  Expect = 0.0
 Identities = 538/543 (99%), Gaps = 1/543 (0%)
 Strand=Plus/Plus

Query  1        CAAGGTTTCCGTAGGTGAACCTGCGGAAGGATCAGTAGAGAATATTGGACTTCGGTCCAT  60
                |||||||||||||||||||||||||||||||||||||||||||  ||| |||||||||||
Sbjct  1609977  CAAGGTTTCCGTAGGTGAACCTGCGGAAGGATCAGTAGAGAATGCTGGGCTTCGGTCCAT  1610036

Query  61       TTATCTACCCATCTACACCTGTGAACTGTTTATGTGCTTCGGCACGTTTTACACAAACTT  120
                ||||||||||||||||||||||||||||||||||||||||||||||||||||||||||||
Sbjct  1610037  TTATCTACCCATCTACACCTGTGAACTGTTTATGTGCTTCGGCACGTTTTACACAAACTT  1610096

Query  121      CTAAATGTAATGAATGTAATCTTATTATAACAATAATAAAACTTTCAACAACGGATCTCT  180
                ||||||||||||||||||||||||||||||||||||||||||||||||||||||||||||
Sbjct  1610097  CTAAATGTAATGAATGTAATCTTATTATAACAATAATAAAACTTTCAACAACGGATCTCT  1610156

Query  181      TGGCTTCCACATCGATGAAGAACGCAGCGAAATGCGATAAGTAATGTGAATTGCAGAATT  240
                ||||||||||||||||||||||||||||||||||||||||||||||||||||||||||||
Sbjct  1610157  TGGCTTCCACATCGATGAAGAACGCAGCGAAATGCGATAAGTAATGTGAATTGCAGAATT  1610216

Query  241      CAGTGAATCATCGAATCTTTGAACGCAACTTGCGCCCTTTGGTATTCCGAAGGGCATGCC  300
                |||||||||||||| |||||||||||||||||||||||||||||||||||||||||||||
Sbjct  1610217  CAGTGAATCATCGAGTCTTTGAACGCAACTTGCGCCCTTTGGTATTCCGAAGGGCATGCC  1610276

Query  301      TGTTTGAGAGTCATGAAAATCTCAATCCCTCGGGTTTTATTACCTGTTGGACTTGGATTT  360
                ||||||||||||||||||||||||||||||||||||||||||||||||||||||||||||
Sbjct  1610277  TGTTTGAGAGTCATGAAAATCTCAATCCCTCGGGTTTTATTACCTGTTGGACTTGGATTT  1610336

Query  361      GGGTGTTTGCCGCGACCTGCAAAGGACGTCGGCTCGCCTTAAATGTGTTAGTGGGAAGGT  420
                ||||||||||||||||||||||||||||||||||||||||||||||||||||||||||||
Sbjct  1610337  GGGTGTTTGCCGCGACCTGCAAAGGACGTCGGCTCGCCTTAAATGTGTTAGTGGGAAGGT  1610396

Query  421      GATTACCTGTCAGCCCGGCGTAATAAGTTTCGCTGGGCCTATGGGGTAGTCTTCGGCTTG  480
                ||||||||||||||||||||||||||||||||||||||||||||||||||||||||||||
Sbjct  1610397  GATTACCTGTCAGCCCGGCGTAATAAGTTTCGCTGGGCCTATGGGGTAGTCTTCGGCTTG  1610456

Query  481      CTGATAACAACCATCTC-TTTTTGTTTGACCTCAAATCAGGTAGGGCTACCCGCTGAACT  539
                ||||||||||||||||| ||||||||||||||||||||||||||||||||||||||||||
Sbjct  1610457  CTGATAACAACCATCTCTTTTTTGTTTGACCTCAAATCAGGTAGGGCTACCCGCTGAACT  1610516

Query  540      TAA  542
                |||
Sbjct  1610517  TAA  1610519


 Score = 974 bits (527),  Expect = 0.0
 Identities = 538/543 (99%), Gaps = 1/543 (0%)
 Strand=Plus/Plus

Query  1        CAAGGTTTCCGTAGGTGAACCTGCGGAAGGATCAGTAGAGAATATTGGACTTCGGTCCAT  60
                |||||||||||||||||||||||||||||||||||||||||||  ||| |||||||||||
Sbjct  1618104  CAAGGTTTCCGTAGGTGAACCTGCGGAAGGATCAGTAGAGAATGCTGGGCTTCGGTCCAT  1618163

Query  61       TTATCTACCCATCTACACCTGTGAACTGTTTATGTGCTTCGGCACGTTTTACACAAACTT  120
                ||||||||||||||||||||||||||||||||||||||||||||||||||||||||||||
Sbjct  1618164  TTATCTACCCATCTACACCTGTGAACTGTTTATGTGCTTCGGCACGTTTTACACAAACTT  1618223

Query  121      CTAAATGTAATGAATGTAATCTTATTATAACAATAATAAAACTTTCAACAACGGATCTCT  180
                ||||||||||||||||||||||||||||||||||||||||||||||||||||||||||||
Sbjct  1618224  CTAAATGTAATGAATGTAATCTTATTATAACAATAATAAAACTTTCAACAACGGATCTCT  1618283

Query  181      TGGCTTCCACATCGATGAAGAACGCAGCGAAATGCGATAAGTAATGTGAATTGCAGAATT  240
                ||||||||||||||||||||||||||||||||||||||||||||||||||||||||||||
Sbjct  1618284  TGGCTTCCACATCGATGAAGAACGCAGCGAAATGCGATAAGTAATGTGAATTGCAGAATT  1618343

Query  241      CAGTGAATCATCGAATCTTTGAACGCAACTTGCGCCCTTTGGTATTCCGAAGGGCATGCC  300
                |||||||||||||| |||||||||||||||||||||||||||||||||||||||||||||
Sbjct  1618344  CAGTGAATCATCGAGTCTTTGAACGCAACTTGCGCCCTTTGGTATTCCGAAGGGCATGCC  1618403

Query  301      TGTTTGAGAGTCATGAAAATCTCAATCCCTCGGGTTTTATTACCTGTTGGACTTGGATTT  360
                ||||||||||||||||||||||||||||||||||||||||||||||||||||||||||||
Sbjct  1618404  TGTTTGAGAGTCATGAAAATCTCAATCCCTCGGGTTTTATTACCTGTTGGACTTGGATTT  1618463

Query  361      GGGTGTTTGCCGCGACCTGCAAAGGACGTCGGCTCGCCTTAAATGTGTTAGTGGGAAGGT  420
                ||||||||||||||||||||||||||||||||||||||||||||||||||||||||||||
Sbjct  1618464  GGGTGTTTGCCGCGACCTGCAAAGGACGTCGGCTCGCCTTAAATGTGTTAGTGGGAAGGT  1618523

Query  421      GATTACCTGTCAGCCCGGCGTAATAAGTTTCGCTGGGCCTATGGGGTAGTCTTCGGCTTG  480
                ||||||||||||||||||||||||||||||||||||||||||||||||||||||||||||
Sbjct  1618524  GATTACCTGTCAGCCCGGCGTAATAAGTTTCGCTGGGCCTATGGGGTAGTCTTCGGCTTG  1618583

Query  481      CTGATAACAACCATCTC-TTTTTGTTTGACCTCAAATCAGGTAGGGCTACCCGCTGAACT  539
                ||||||||||||||||| ||||||||||||||||||||||||||||||||||||||||||
Sbjct  1618584  CTGATAACAACCATCTCTTTTTTGTTTGACCTCAAATCAGGTAGGGCTACCCGCTGAACT  1618643

Query  540      TAA  542
                |||
Sbjct  1618644  TAA  1618646


 Score = 974 bits (527),  Expect = 0.0
 Identities = 538/543 (99%), Gaps = 1/543 (0%)
 Strand=Plus/Plus

Query  1        CAAGGTTTCCGTAGGTGAACCTGCGGAAGGATCAGTAGAGAATATTGGACTTCGGTCCAT  60
                |||||||||||||||||||||||||||||||||||||||||||  ||| |||||||||||
Sbjct  1626231  CAAGGTTTCCGTAGGTGAACCTGCGGAAGGATCAGTAGAGAATGCTGGGCTTCGGTCCAT  1626290

Query  61       TTATCTACCCATCTACACCTGTGAACTGTTTATGTGCTTCGGCACGTTTTACACAAACTT  120
                ||||||||||||||||||||||||||||||||||||||||||||||||||||||||||||
Sbjct  1626291  TTATCTACCCATCTACACCTGTGAACTGTTTATGTGCTTCGGCACGTTTTACACAAACTT  1626350

Query  121      CTAAATGTAATGAATGTAATCTTATTATAACAATAATAAAACTTTCAACAACGGATCTCT  180
                ||||||||||||||||||||||||||||||||||||||||||||||||||||||||||||
Sbjct  1626351  CTAAATGTAATGAATGTAATCTTATTATAACAATAATAAAACTTTCAACAACGGATCTCT  1626410

Query  181      TGGCTTCCACATCGATGAAGAACGCAGCGAAATGCGATAAGTAATGTGAATTGCAGAATT  240
                ||||||||||||||||||||||||||||||||||||||||||||||||||||||||||||
Sbjct  1626411  TGGCTTCCACATCGATGAAGAACGCAGCGAAATGCGATAAGTAATGTGAATTGCAGAATT  1626470

Query  241      CAGTGAATCATCGAATCTTTGAACGCAACTTGCGCCCTTTGGTATTCCGAAGGGCATGCC  300
                |||||||||||||| |||||||||||||||||||||||||||||||||||||||||||||
Sbjct  1626471  CAGTGAATCATCGAGTCTTTGAACGCAACTTGCGCCCTTTGGTATTCCGAAGGGCATGCC  1626530

Query  301      TGTTTGAGAGTCATGAAAATCTCAATCCCTCGGGTTTTATTACCTGTTGGACTTGGATTT  360
                ||||||||||||||||||||||||||||||||||||||||||||||||||||||||||||
Sbjct  1626531  TGTTTGAGAGTCATGAAAATCTCAATCCCTCGGGTTTTATTACCTGTTGGACTTGGATTT  1626590

Query  361      GGGTGTTTGCCGCGACCTGCAAAGGACGTCGGCTCGCCTTAAATGTGTTAGTGGGAAGGT  420
                ||||||||||||||||||||||||||||||||||||||||||||||||||||||||||||
Sbjct  1626591  GGGTGTTTGCCGCGACCTGCAAAGGACGTCGGCTCGCCTTAAATGTGTTAGTGGGAAGGT  1626650

Query  421      GATTACCTGTCAGCCCGGCGTAATAAGTTTCGCTGGGCCTATGGGGTAGTCTTCGGCTTG  480
                ||||||||||||||||||||||||||||||||||||||||||||||||||||||||||||
Sbjct  1626651  GATTACCTGTCAGCCCGGCGTAATAAGTTTCGCTGGGCCTATGGGGTAGTCTTCGGCTTG  1626710

Query  481      CTGATAACAACCATCTC-TTTTTGTTTGACCTCAAATCAGGTAGGGCTACCCGCTGAACT  539
                ||||||||||||||||| ||||||||||||||||||||||||||||||||||||||||||
Sbjct  1626711  CTGATAACAACCATCTCTTTTTTGTTTGACCTCAAATCAGGTAGGGCTACCCGCTGAACT  1626770

Query  540      TAA  542
                |||
Sbjct  1626771  TAA  1626773


 Score = 974 bits (527),  Expect = 0.0
 Identities = 538/543 (99%), Gaps = 1/543 (0%)
 Strand=Plus/Plus

Query  1        CAAGGTTTCCGTAGGTGAACCTGCGGAAGGATCAGTAGAGAATATTGGACTTCGGTCCAT  60
                |||||||||||||||||||||||||||||||||||||||||||  ||| |||||||||||
Sbjct  1634358  CAAGGTTTCCGTAGGTGAACCTGCGGAAGGATCAGTAGAGAATGCTGGGCTTCGGTCCAT  1634417

Query  61       TTATCTACCCATCTACACCTGTGAACTGTTTATGTGCTTCGGCACGTTTTACACAAACTT  120
                ||||||||||||||||||||||||||||||||||||||||||||||||||||||||||||
Sbjct  1634418  TTATCTACCCATCTACACCTGTGAACTGTTTATGTGCTTCGGCACGTTTTACACAAACTT  1634477

Query  121      CTAAATGTAATGAATGTAATCTTATTATAACAATAATAAAACTTTCAACAACGGATCTCT  180
                ||||||||||||||||||||||||||||||||||||||||||||||||||||||||||||
Sbjct  1634478  CTAAATGTAATGAATGTAATCTTATTATAACAATAATAAAACTTTCAACAACGGATCTCT  1634537

Query  181      TGGCTTCCACATCGATGAAGAACGCAGCGAAATGCGATAAGTAATGTGAATTGCAGAATT  240
                ||||||||||||||||||||||||||||||||||||||||||||||||||||||||||||
Sbjct  1634538  TGGCTTCCACATCGATGAAGAACGCAGCGAAATGCGATAAGTAATGTGAATTGCAGAATT  1634597

Query  241      CAGTGAATCATCGAATCTTTGAACGCAACTTGCGCCCTTTGGTATTCCGAAGGGCATGCC  300
                |||||||||||||| |||||||||||||||||||||||||||||||||||||||||||||
Sbjct  1634598  CAGTGAATCATCGAGTCTTTGAACGCAACTTGCGCCCTTTGGTATTCCGAAGGGCATGCC  1634657

Query  301      TGTTTGAGAGTCATGAAAATCTCAATCCCTCGGGTTTTATTACCTGTTGGACTTGGATTT  360
                ||||||||||||||||||||||||||||||||||||||||||||||||||||||||||||
Sbjct  1634658  TGTTTGAGAGTCATGAAAATCTCAATCCCTCGGGTTTTATTACCTGTTGGACTTGGATTT  1634717

Query  361      GGGTGTTTGCCGCGACCTGCAAAGGACGTCGGCTCGCCTTAAATGTGTTAGTGGGAAGGT  420
                ||||||||||||||||||||||||||||||||||||||||||||||||||||||||||||
Sbjct  1634718  GGGTGTTTGCCGCGACCTGCAAAGGACGTCGGCTCGCCTTAAATGTGTTAGTGGGAAGGT  1634777

Query  421      GATTACCTGTCAGCCCGGCGTAATAAGTTTCGCTGGGCCTATGGGGTAGTCTTCGGCTTG  480
                ||||||||||||||||||||||||||||||||||||||||||||||||||||||||||||
Sbjct  1634778  GATTACCTGTCAGCCCGGCGTAATAAGTTTCGCTGGGCCTATGGGGTAGTCTTCGGCTTG  1634837

Query  481      CTGATAACAACCATCTC-TTTTTGTTTGACCTCAAATCAGGTAGGGCTACCCGCTGAACT  539
                ||||||||||||||||| ||||||||||||||||||||||||||||||||||||||||||
Sbjct  1634838  CTGATAACAACCATCTCTTTTTTGTTTGACCTCAAATCAGGTAGGGCTACCCGCTGAACT  1634897

Query  540      TAA  542
                |||
Sbjct  1634898  TAA  1634900


 Score = 974 bits (527),  Expect = 0.0
 Identities = 538/543 (99%), Gaps = 1/543 (0%)
 Strand=Plus/Plus

Query  1        CAAGGTTTCCGTAGGTGAACCTGCGGAAGGATCAGTAGAGAATATTGGACTTCGGTCCAT  60
                |||||||||||||||||||||||||||||||||||||||||||  ||| |||||||||||
Sbjct  1642487  CAAGGTTTCCGTAGGTGAACCTGCGGAAGGATCAGTAGAGAATGCTGGGCTTCGGTCCAT  1642546

Query  61       TTATCTACCCATCTACACCTGTGAACTGTTTATGTGCTTCGGCACGTTTTACACAAACTT  120
                ||||||||||||||||||||||||||||||||||||||||||||||||||||||||||||
Sbjct  1642547  TTATCTACCCATCTACACCTGTGAACTGTTTATGTGCTTCGGCACGTTTTACACAAACTT  1642606

Query  121      CTAAATGTAATGAATGTAATCTTATTATAACAATAATAAAACTTTCAACAACGGATCTCT  180
                ||||||||||||||||||||||||||||||||||||||||||||||||||||||||||||
Sbjct  1642607  CTAAATGTAATGAATGTAATCTTATTATAACAATAATAAAACTTTCAACAACGGATCTCT  1642666

Query  181      TGGCTTCCACATCGATGAAGAACGCAGCGAAATGCGATAAGTAATGTGAATTGCAGAATT  240
                ||||||||||||||||||||||||||||||||||||||||||||||||||||||||||||
Sbjct  1642667  TGGCTTCCACATCGATGAAGAACGCAGCGAAATGCGATAAGTAATGTGAATTGCAGAATT  1642726

Query  241      CAGTGAATCATCGAATCTTTGAACGCAACTTGCGCCCTTTGGTATTCCGAAGGGCATGCC  300
                |||||||||||||| |||||||||||||||||||||||||||||||||||||||||||||
Sbjct  1642727  CAGTGAATCATCGAGTCTTTGAACGCAACTTGCGCCCTTTGGTATTCCGAAGGGCATGCC  1642786

Query  301      TGTTTGAGAGTCATGAAAATCTCAATCCCTCGGGTTTTATTACCTGTTGGACTTGGATTT  360
                ||||||||||||||||||||||||||||||||||||||||||||||||||||||||||||
Sbjct  1642787  TGTTTGAGAGTCATGAAAATCTCAATCCCTCGGGTTTTATTACCTGTTGGACTTGGATTT  1642846

Query  361      GGGTGTTTGCCGCGACCTGCAAAGGACGTCGGCTCGCCTTAAATGTGTTAGTGGGAAGGT  420
                ||||||||||||||||||||||||||||||||||||||||||||||||||||||||||||
Sbjct  1642847  GGGTGTTTGCCGCGACCTGCAAAGGACGTCGGCTCGCCTTAAATGTGTTAGTGGGAAGGT  1642906

Query  421      GATTACCTGTCAGCCCGGCGTAATAAGTTTCGCTGGGCCTATGGGGTAGTCTTCGGCTTG  480
                ||||||||||||||||||||||||||||||||||||||||||||||||||||||||||||
Sbjct  1642907  GATTACCTGTCAGCCCGGCGTAATAAGTTTCGCTGGGCCTATGGGGTAGTCTTCGGCTTG  1642966

Query  481      CTGATAACAACCATCTC-TTTTTGTTTGACCTCAAATCAGGTAGGGCTACCCGCTGAACT  539
                ||||||||||||||||| ||||||||||||||||||||||||||||||||||||||||||
Sbjct  1642967  CTGATAACAACCATCTCTTTTTTGTTTGACCTCAAATCAGGTAGGGCTACCCGCTGAACT  1643026

Query  540      TAA  542
                |||
Sbjct  1643027  TAA  1643029


 Score = 974 bits (527),  Expect = 0.0
 Identities = 538/543 (99%), Gaps = 1/543 (0%)
 Strand=Plus/Plus

Query  1        CAAGGTTTCCGTAGGTGAACCTGCGGAAGGATCAGTAGAGAATATTGGACTTCGGTCCAT  60
                |||||||||||||||||||||||||||||||||||||||||||  ||| |||||||||||
Sbjct  1650614  CAAGGTTTCCGTAGGTGAACCTGCGGAAGGATCAGTAGAGAATGCTGGGCTTCGGTCCAT  1650673

Query  61       TTATCTACCCATCTACACCTGTGAACTGTTTATGTGCTTCGGCACGTTTTACACAAACTT  120
                ||||||||||||||||||||||||||||||||||||||||||||||||||||||||||||
Sbjct  1650674  TTATCTACCCATCTACACCTGTGAACTGTTTATGTGCTTCGGCACGTTTTACACAAACTT  1650733

Query  121      CTAAATGTAATGAATGTAATCTTATTATAACAATAATAAAACTTTCAACAACGGATCTCT  180
                ||||||||||||||||||||||||||||||||||||||||||||||||||||||||||||
Sbjct  1650734  CTAAATGTAATGAATGTAATCTTATTATAACAATAATAAAACTTTCAACAACGGATCTCT  1650793

Query  181      TGGCTTCCACATCGATGAAGAACGCAGCGAAATGCGATAAGTAATGTGAATTGCAGAATT  240
                ||||||||||||||||||||||||||||||||||||||||||||||||||||||||||||
Sbjct  1650794  TGGCTTCCACATCGATGAAGAACGCAGCGAAATGCGATAAGTAATGTGAATTGCAGAATT  1650853

Query  241      CAGTGAATCATCGAATCTTTGAACGCAACTTGCGCCCTTTGGTATTCCGAAGGGCATGCC  300
                |||||||||||||| |||||||||||||||||||||||||||||||||||||||||||||
Sbjct  1650854  CAGTGAATCATCGAGTCTTTGAACGCAACTTGCGCCCTTTGGTATTCCGAAGGGCATGCC  1650913

Query  301      TGTTTGAGAGTCATGAAAATCTCAATCCCTCGGGTTTTATTACCTGTTGGACTTGGATTT  360
                ||||||||||||||||||||||||||||||||||||||||||||||||||||||||||||
Sbjct  1650914  TGTTTGAGAGTCATGAAAATCTCAATCCCTCGGGTTTTATTACCTGTTGGACTTGGATTT  1650973

Query  361      GGGTGTTTGCCGCGACCTGCAAAGGACGTCGGCTCGCCTTAAATGTGTTAGTGGGAAGGT  420
                ||||||||||||||||||||||||||||||||||||||||||||||||||||||||||||
Sbjct  1650974  GGGTGTTTGCCGCGACCTGCAAAGGACGTCGGCTCGCCTTAAATGTGTTAGTGGGAAGGT  1651033

Query  421      GATTACCTGTCAGCCCGGCGTAATAAGTTTCGCTGGGCCTATGGGGTAGTCTTCGGCTTG  480
                ||||||||||||||||||||||||||||||||||||||||||||||||||||||||||||
Sbjct  1651034  GATTACCTGTCAGCCCGGCGTAATAAGTTTCGCTGGGCCTATGGGGTAGTCTTCGGCTTG  1651093

Query  481      CTGATAACAACCATCTC-TTTTTGTTTGACCTCAAATCAGGTAGGGCTACCCGCTGAACT  539
                ||||||||||||||||| ||||||||||||||||||||||||||||||||||||||||||
Sbjct  1651094  CTGATAACAACCATCTCTTTTTTGTTTGACCTCAAATCAGGTAGGGCTACCCGCTGAACT  1651153

Query  540      TAA  542
                |||
Sbjct  1651154  TAA  1651156


 Score = 974 bits (527),  Expect = 0.0
 Identities = 538/543 (99%), Gaps = 1/543 (0%)
 Strand=Plus/Plus

Query  1        CAAGGTTTCCGTAGGTGAACCTGCGGAAGGATCAGTAGAGAATATTGGACTTCGGTCCAT  60
                |||||||||||||||||||||||||||||||||||||||||||  ||| |||||||||||
Sbjct  1658741  CAAGGTTTCCGTAGGTGAACCTGCGGAAGGATCAGTAGAGAATGCTGGGCTTCGGTCCAT  1658800

Query  61       TTATCTACCCATCTACACCTGTGAACTGTTTATGTGCTTCGGCACGTTTTACACAAACTT  120
                ||||||||||||||||||||||||||||||||||||||||||||||||||||||||||||
Sbjct  1658801  TTATCTACCCATCTACACCTGTGAACTGTTTATGTGCTTCGGCACGTTTTACACAAACTT  1658860

Query  121      CTAAATGTAATGAATGTAATCTTATTATAACAATAATAAAACTTTCAACAACGGATCTCT  180
                ||||||||||||||||||||||||||||||||||||||||||||||||||||||||||||
Sbjct  1658861  CTAAATGTAATGAATGTAATCTTATTATAACAATAATAAAACTTTCAACAACGGATCTCT  1658920

Query  181      TGGCTTCCACATCGATGAAGAACGCAGCGAAATGCGATAAGTAATGTGAATTGCAGAATT  240
                ||||||||||||||||||||||||||||||||||||||||||||||||||||||||||||
Sbjct  1658921  TGGCTTCCACATCGATGAAGAACGCAGCGAAATGCGATAAGTAATGTGAATTGCAGAATT  1658980

Query  241      CAGTGAATCATCGAATCTTTGAACGCAACTTGCGCCCTTTGGTATTCCGAAGGGCATGCC  300
                |||||||||||||| |||||||||||||||||||||||||||||||||||||||||||||
Sbjct  1658981  CAGTGAATCATCGAGTCTTTGAACGCAACTTGCGCCCTTTGGTATTCCGAAGGGCATGCC  1659040

Query  301      TGTTTGAGAGTCATGAAAATCTCAATCCCTCGGGTTTTATTACCTGTTGGACTTGGATTT  360
                ||||||||||||||||||||||||||||||||||||||||||||||||||||||||||||
Sbjct  1659041  TGTTTGAGAGTCATGAAAATCTCAATCCCTCGGGTTTTATTACCTGTTGGACTTGGATTT  1659100

Query  361      GGGTGTTTGCCGCGACCTGCAAAGGACGTCGGCTCGCCTTAAATGTGTTAGTGGGAAGGT  420
                ||||||||||||||||||||||||||||||||||||||||||||||||||||||||||||
Sbjct  1659101  GGGTGTTTGCCGCGACCTGCAAAGGACGTCGGCTCGCCTTAAATGTGTTAGTGGGAAGGT  1659160

Query  421      GATTACCTGTCAGCCCGGCGTAATAAGTTTCGCTGGGCCTATGGGGTAGTCTTCGGCTTG  480
                ||||||||||||||||||||||||||||||||||||||||||||||||||||||||||||
Sbjct  1659161  GATTACCTGTCAGCCCGGCGTAATAAGTTTCGCTGGGCCTATGGGGTAGTCTTCGGCTTG  1659220

Query  481      CTGATAACAACCATCTC-TTTTTGTTTGACCTCAAATCAGGTAGGGCTACCCGCTGAACT  539
                ||||||||||||||||| ||||||||||||||||||||||||||||||||||||||||||
Sbjct  1659221  CTGATAACAACCATCTCTTTTTTGTTTGACCTCAAATCAGGTAGGGCTACCCGCTGAACT  1659280

Query  540      TAA  542
                |||
Sbjct  1659281  TAA  1659283


 Score = 974 bits (527),  Expect = 0.0
 Identities = 538/543 (99%), Gaps = 1/543 (0%)
 Strand=Plus/Plus

Query  1        CAAGGTTTCCGTAGGTGAACCTGCGGAAGGATCAGTAGAGAATATTGGACTTCGGTCCAT  60
                |||||||||||||||||||||||||||||||||||||||||||  ||| |||||||||||
Sbjct  1666869  CAAGGTTTCCGTAGGTGAACCTGCGGAAGGATCAGTAGAGAATGCTGGGCTTCGGTCCAT  1666928

Query  61       TTATCTACCCATCTACACCTGTGAACTGTTTATGTGCTTCGGCACGTTTTACACAAACTT  120
                ||||||||||||||||||||||||||||||||||||||||||||||||||||||||||||
Sbjct  1666929  TTATCTACCCATCTACACCTGTGAACTGTTTATGTGCTTCGGCACGTTTTACACAAACTT  1666988

Query  121      CTAAATGTAATGAATGTAATCTTATTATAACAATAATAAAACTTTCAACAACGGATCTCT  180
                ||||||||||||||||||||||||||||||||||||||||||||||||||||||||||||
Sbjct  1666989  CTAAATGTAATGAATGTAATCTTATTATAACAATAATAAAACTTTCAACAACGGATCTCT  1667048

Query  181      TGGCTTCCACATCGATGAAGAACGCAGCGAAATGCGATAAGTAATGTGAATTGCAGAATT  240
                ||||||||||||||||||||||||||||||||||||||||||||||||||||||||||||
Sbjct  1667049  TGGCTTCCACATCGATGAAGAACGCAGCGAAATGCGATAAGTAATGTGAATTGCAGAATT  1667108

Query  241      CAGTGAATCATCGAATCTTTGAACGCAACTTGCGCCCTTTGGTATTCCGAAGGGCATGCC  300
                |||||||||||||| |||||||||||||||||||||||||||||||||||||||||||||
Sbjct  1667109  CAGTGAATCATCGAGTCTTTGAACGCAACTTGCGCCCTTTGGTATTCCGAAGGGCATGCC  1667168

Query  301      TGTTTGAGAGTCATGAAAATCTCAATCCCTCGGGTTTTATTACCTGTTGGACTTGGATTT  360
                ||||||||||||||||||||||||||||||||||||||||||||||||||||||||||||
Sbjct  1667169  TGTTTGAGAGTCATGAAAATCTCAATCCCTCGGGTTTTATTACCTGTTGGACTTGGATTT  1667228

Query  361      GGGTGTTTGCCGCGACCTGCAAAGGACGTCGGCTCGCCTTAAATGTGTTAGTGGGAAGGT  420
                ||||||||||||||||||||||||||||||||||||||||||||||||||||||||||||
Sbjct  1667229  GGGTGTTTGCCGCGACCTGCAAAGGACGTCGGCTCGCCTTAAATGTGTTAGTGGGAAGGT  1667288

Query  421      GATTACCTGTCAGCCCGGCGTAATAAGTTTCGCTGGGCCTATGGGGTAGTCTTCGGCTTG  480
                ||||||||||||||||||||||||||||||||||||||||||||||||||||||||||||
Sbjct  1667289  GATTACCTGTCAGCCCGGCGTAATAAGTTTCGCTGGGCCTATGGGGTAGTCTTCGGCTTG  1667348

Query  481      CTGATAACAACCATCTC-TTTTTGTTTGACCTCAAATCAGGTAGGGCTACCCGCTGAACT  539
                ||||||||||||||||| ||||||||||||||||||||||||||||||||||||||||||
Sbjct  1667349  CTGATAACAACCATCTCTTTTTTGTTTGACCTCAAATCAGGTAGGGCTACCCGCTGAACT  1667408

Query  540      TAA  542
                |||
Sbjct  1667409  TAA  1667411


 Score = 974 bits (527),  Expect = 0.0
 Identities = 538/543 (99%), Gaps = 1/543 (0%)
 Strand=Plus/Plus

Query  1        CAAGGTTTCCGTAGGTGAACCTGCGGAAGGATCAGTAGAGAATATTGGACTTCGGTCCAT  60
                |||||||||||||||||||||||||||||||||||||||||||  ||| |||||||||||
Sbjct  1674996  CAAGGTTTCCGTAGGTGAACCTGCGGAAGGATCAGTAGAGAATGCTGGGCTTCGGTCCAT  1675055

Query  61       TTATCTACCCATCTACACCTGTGAACTGTTTATGTGCTTCGGCACGTTTTACACAAACTT  120
                ||||||||||||||||||||||||||||||||||||||||||||||||||||||||||||
Sbjct  1675056  TTATCTACCCATCTACACCTGTGAACTGTTTATGTGCTTCGGCACGTTTTACACAAACTT  1675115

Query  121      CTAAATGTAATGAATGTAATCTTATTATAACAATAATAAAACTTTCAACAACGGATCTCT  180
                ||||||||||||||||||||||||||||||||||||||||||||||||||||||||||||
Sbjct  1675116  CTAAATGTAATGAATGTAATCTTATTATAACAATAATAAAACTTTCAACAACGGATCTCT  1675175

Query  181      TGGCTTCCACATCGATGAAGAACGCAGCGAAATGCGATAAGTAATGTGAATTGCAGAATT  240
                ||||||||||||||||||||||||||||||||||||||||||||||||||||||||||||
Sbjct  1675176  TGGCTTCCACATCGATGAAGAACGCAGCGAAATGCGATAAGTAATGTGAATTGCAGAATT  1675235

Query  241      CAGTGAATCATCGAATCTTTGAACGCAACTTGCGCCCTTTGGTATTCCGAAGGGCATGCC  300
                |||||||||||||| |||||||||||||||||||||||||||||||||||||||||||||
Sbjct  1675236  CAGTGAATCATCGAGTCTTTGAACGCAACTTGCGCCCTTTGGTATTCCGAAGGGCATGCC  1675295

Query  301      TGTTTGAGAGTCATGAAAATCTCAATCCCTCGGGTTTTATTACCTGTTGGACTTGGATTT  360
                ||||||||||||||||||||||||||||||||||||||||||||||||||||||||||||
Sbjct  1675296  TGTTTGAGAGTCATGAAAATCTCAATCCCTCGGGTTTTATTACCTGTTGGACTTGGATTT  1675355

Query  361      GGGTGTTTGCCGCGACCTGCAAAGGACGTCGGCTCGCCTTAAATGTGTTAGTGGGAAGGT  420
                ||||||||||||||||||||||||||||||||||||||||||||||||||||||||||||
Sbjct  1675356  GGGTGTTTGCCGCGACCTGCAAAGGACGTCGGCTCGCCTTAAATGTGTTAGTGGGAAGGT  1675415

Query  421      GATTACCTGTCAGCCCGGCGTAATAAGTTTCGCTGGGCCTATGGGGTAGTCTTCGGCTTG  480
                ||||||||||||||||||||||||||||||||||||||||||||||||||||||||||||
Sbjct  1675416  GATTACCTGTCAGCCCGGCGTAATAAGTTTCGCTGGGCCTATGGGGTAGTCTTCGGCTTG  1675475

Query  481      CTGATAACAACCATCTC-TTTTTGTTTGACCTCAAATCAGGTAGGGCTACCCGCTGAACT  539
                ||||||||||||||||| ||||||||||||||||||||||||||||||||||||||||||
Sbjct  1675476  CTGATAACAACCATCTCTTTTTTGTTTGACCTCAAATCAGGTAGGGCTACCCGCTGAACT  1675535

Query  540      TAA  542
                |||
Sbjct  1675536  TAA  1675538


 Score = 974 bits (527),  Expect = 0.0
 Identities = 538/543 (99%), Gaps = 1/543 (0%)
 Strand=Plus/Plus

Query  1        CAAGGTTTCCGTAGGTGAACCTGCGGAAGGATCAGTAGAGAATATTGGACTTCGGTCCAT  60
                |||||||||||||||||||||||||||||||||||||||||||  ||| |||||||||||
Sbjct  1683124  CAAGGTTTCCGTAGGTGAACCTGCGGAAGGATCAGTAGAGAATGCTGGGCTTCGGTCCAT  1683183

Query  61       TTATCTACCCATCTACACCTGTGAACTGTTTATGTGCTTCGGCACGTTTTACACAAACTT  120
                ||||||||||||||||||||||||||||||||||||||||||||||||||||||||||||
Sbjct  1683184  TTATCTACCCATCTACACCTGTGAACTGTTTATGTGCTTCGGCACGTTTTACACAAACTT  1683243

Query  121      CTAAATGTAATGAATGTAATCTTATTATAACAATAATAAAACTTTCAACAACGGATCTCT  180
                ||||||||||||||||||||||||||||||||||||||||||||||||||||||||||||
Sbjct  1683244  CTAAATGTAATGAATGTAATCTTATTATAACAATAATAAAACTTTCAACAACGGATCTCT  1683303

Query  181      TGGCTTCCACATCGATGAAGAACGCAGCGAAATGCGATAAGTAATGTGAATTGCAGAATT  240
                ||||||||||||||||||||||||||||||||||||||||||||||||||||||||||||
Sbjct  1683304  TGGCTTCCACATCGATGAAGAACGCAGCGAAATGCGATAAGTAATGTGAATTGCAGAATT  1683363

Query  241      CAGTGAATCATCGAATCTTTGAACGCAACTTGCGCCCTTTGGTATTCCGAAGGGCATGCC  300
                |||||||||||||| |||||||||||||||||||||||||||||||||||||||||||||
Sbjct  1683364  CAGTGAATCATCGAGTCTTTGAACGCAACTTGCGCCCTTTGGTATTCCGAAGGGCATGCC  1683423

Query  301      TGTTTGAGAGTCATGAAAATCTCAATCCCTCGGGTTTTATTACCTGTTGGACTTGGATTT  360
                ||||||||||||||||||||||||||||||||||||||||||||||||||||||||||||
Sbjct  1683424  TGTTTGAGAGTCATGAAAATCTCAATCCCTCGGGTTTTATTACCTGTTGGACTTGGATTT  1683483

Query  361      GGGTGTTTGCCGCGACCTGCAAAGGACGTCGGCTCGCCTTAAATGTGTTAGTGGGAAGGT  420
                ||||||||||||||||||||||||||||||||||||||||||||||||||||||||||||
Sbjct  1683484  GGGTGTTTGCCGCGACCTGCAAAGGACGTCGGCTCGCCTTAAATGTGTTAGTGGGAAGGT  1683543

Query  421      GATTACCTGTCAGCCCGGCGTAATAAGTTTCGCTGGGCCTATGGGGTAGTCTTCGGCTTG  480
                ||||||||||||||||||||||||||||||||||||||||||||||||||||||||||||
Sbjct  1683544  GATTACCTGTCAGCCCGGCGTAATAAGTTTCGCTGGGCCTATGGGGTAGTCTTCGGCTTG  1683603

Query  481      CTGATAACAACCATCTC-TTTTTGTTTGACCTCAAATCAGGTAGGGCTACCCGCTGAACT  539
                ||||||||||||||||| ||||||||||||||||||||||||||||||||||||||||||
Sbjct  1683604  CTGATAACAACCATCTCTTTTTTGTTTGACCTCAAATCAGGTAGGGCTACCCGCTGAACT  1683663

Query  540      TAA  542
                |||
Sbjct  1683664  TAA  1683666


 Score = 974 bits (527),  Expect = 0.0
 Identities = 538/543 (99%), Gaps = 1/543 (0%)
 Strand=Plus/Plus

Query  1        CAAGGTTTCCGTAGGTGAACCTGCGGAAGGATCAGTAGAGAATATTGGACTTCGGTCCAT  60
                |||||||||||||||||||||||||||||||||||||||||||  ||| |||||||||||
Sbjct  1691251  CAAGGTTTCCGTAGGTGAACCTGCGGAAGGATCAGTAGAGAATGCTGGGCTTCGGTCCAT  1691310

Query  61       TTATCTACCCATCTACACCTGTGAACTGTTTATGTGCTTCGGCACGTTTTACACAAACTT  120
                ||||||||||||||||||||||||||||||||||||||||||||||||||||||||||||
Sbjct  1691311  TTATCTACCCATCTACACCTGTGAACTGTTTATGTGCTTCGGCACGTTTTACACAAACTT  1691370

Query  121      CTAAATGTAATGAATGTAATCTTATTATAACAATAATAAAACTTTCAACAACGGATCTCT  180
                ||||||||||||||||||||||||||||||||||||||||||||||||||||||||||||
Sbjct  1691371  CTAAATGTAATGAATGTAATCTTATTATAACAATAATAAAACTTTCAACAACGGATCTCT  1691430

Query  181      TGGCTTCCACATCGATGAAGAACGCAGCGAAATGCGATAAGTAATGTGAATTGCAGAATT  240
                ||||||||||||||||||||||||||||||||||||||||||||||||||||||||||||
Sbjct  1691431  TGGCTTCCACATCGATGAAGAACGCAGCGAAATGCGATAAGTAATGTGAATTGCAGAATT  1691490

Query  241      CAGTGAATCATCGAATCTTTGAACGCAACTTGCGCCCTTTGGTATTCCGAAGGGCATGCC  300
                |||||||||||||| |||||||||||||||||||||||||||||||||||||||||||||
Sbjct  1691491  CAGTGAATCATCGAGTCTTTGAACGCAACTTGCGCCCTTTGGTATTCCGAAGGGCATGCC  1691550

Query  301      TGTTTGAGAGTCATGAAAATCTCAATCCCTCGGGTTTTATTACCTGTTGGACTTGGATTT  360
                ||||||||||||||||||||||||||||||||||||||||||||||||||||||||||||
Sbjct  1691551  TGTTTGAGAGTCATGAAAATCTCAATCCCTCGGGTTTTATTACCTGTTGGACTTGGATTT  1691610

Query  361      GGGTGTTTGCCGCGACCTGCAAAGGACGTCGGCTCGCCTTAAATGTGTTAGTGGGAAGGT  420
                ||||||||||||||||||||||||||||||||||||||||||||||||||||||||||||
Sbjct  1691611  GGGTGTTTGCCGCGACCTGCAAAGGACGTCGGCTCGCCTTAAATGTGTTAGTGGGAAGGT  1691670

Query  421      GATTACCTGTCAGCCCGGCGTAATAAGTTTCGCTGGGCCTATGGGGTAGTCTTCGGCTTG  480
                ||||||||||||||||||||||||||||||||||||||||||||||||||||||||||||
Sbjct  1691671  GATTACCTGTCAGCCCGGCGTAATAAGTTTCGCTGGGCCTATGGGGTAGTCTTCGGCTTG  1691730

Query  481      CTGATAACAACCATCTC-TTTTTGTTTGACCTCAAATCAGGTAGGGCTACCCGCTGAACT  539
                ||||||||||||||||| ||||||||||||||||||||||||||||||||||||||||||
Sbjct  1691731  CTGATAACAACCATCTCTTTTTTGTTTGACCTCAAATCAGGTAGGGCTACCCGCTGAACT  1691790

Query  540      TAA  542
                |||
Sbjct  1691791  TAA  1691793


 Score = 974 bits (527),  Expect = 0.0
 Identities = 538/543 (99%), Gaps = 1/543 (0%)
 Strand=Plus/Plus

Query  1        CAAGGTTTCCGTAGGTGAACCTGCGGAAGGATCAGTAGAGAATATTGGACTTCGGTCCAT  60
                |||||||||||||||||||||||||||||||||||||||||||  ||| |||||||||||
Sbjct  1699378  CAAGGTTTCCGTAGGTGAACCTGCGGAAGGATCAGTAGAGAATGCTGGGCTTCGGTCCAT  1699437

Query  61       TTATCTACCCATCTACACCTGTGAACTGTTTATGTGCTTCGGCACGTTTTACACAAACTT  120
                ||||||||||||||||||||||||||||||||||||||||||||||||||||||||||||
Sbjct  1699438  TTATCTACCCATCTACACCTGTGAACTGTTTATGTGCTTCGGCACGTTTTACACAAACTT  1699497

Query  121      CTAAATGTAATGAATGTAATCTTATTATAACAATAATAAAACTTTCAACAACGGATCTCT  180
                ||||||||||||||||||||||||||||||||||||||||||||||||||||||||||||
Sbjct  1699498  CTAAATGTAATGAATGTAATCTTATTATAACAATAATAAAACTTTCAACAACGGATCTCT  1699557

Query  181      TGGCTTCCACATCGATGAAGAACGCAGCGAAATGCGATAAGTAATGTGAATTGCAGAATT  240
                ||||||||||||||||||||||||||||||||||||||||||||||||||||||||||||
Sbjct  1699558  TGGCTTCCACATCGATGAAGAACGCAGCGAAATGCGATAAGTAATGTGAATTGCAGAATT  1699617

Query  241      CAGTGAATCATCGAATCTTTGAACGCAACTTGCGCCCTTTGGTATTCCGAAGGGCATGCC  300
                |||||||||||||| |||||||||||||||||||||||||||||||||||||||||||||
Sbjct  1699618  CAGTGAATCATCGAGTCTTTGAACGCAACTTGCGCCCTTTGGTATTCCGAAGGGCATGCC  1699677

Query  301      TGTTTGAGAGTCATGAAAATCTCAATCCCTCGGGTTTTATTACCTGTTGGACTTGGATTT  360
                ||||||||||||||||||||||||||||||||||||||||||||||||||||||||||||
Sbjct  1699678  TGTTTGAGAGTCATGAAAATCTCAATCCCTCGGGTTTTATTACCTGTTGGACTTGGATTT  1699737

Query  361      GGGTGTTTGCCGCGACCTGCAAAGGACGTCGGCTCGCCTTAAATGTGTTAGTGGGAAGGT  420
                ||||||||||||||||||||||||||||||||||||||||||||||||||||||||||||
Sbjct  1699738  GGGTGTTTGCCGCGACCTGCAAAGGACGTCGGCTCGCCTTAAATGTGTTAGTGGGAAGGT  1699797

Query  421      GATTACCTGTCAGCCCGGCGTAATAAGTTTCGCTGGGCCTATGGGGTAGTCTTCGGCTTG  480
                ||||||||||||||||||||||||||||||||||||||||||||||||||||||||||||
Sbjct  1699798  GATTACCTGTCAGCCCGGCGTAATAAGTTTCGCTGGGCCTATGGGGTAGTCTTCGGCTTG  1699857

Query  481      CTGATAACAACCATCTC-TTTTTGTTTGACCTCAAATCAGGTAGGGCTACCCGCTGAACT  539
                ||||||||||||||||| ||||||||||||||||||||||||||||||||||||||||||
Sbjct  1699858  CTGATAACAACCATCTCTTTTTTGTTTGACCTCAAATCAGGTAGGGCTACCCGCTGAACT  1699917

Query  540      TAA  542
                |||
Sbjct  1699918  TAA  1699920


 Score = 974 bits (527),  Expect = 0.0
 Identities = 538/543 (99%), Gaps = 1/543 (0%)
 Strand=Plus/Plus

Query  1        CAAGGTTTCCGTAGGTGAACCTGCGGAAGGATCAGTAGAGAATATTGGACTTCGGTCCAT  60
                |||||||||||||||||||||||||||||||||||||||||||  ||| |||||||||||
Sbjct  1707505  CAAGGTTTCCGTAGGTGAACCTGCGGAAGGATCAGTAGAGAATGCTGGGCTTCGGTCCAT  1707564

Query  61       TTATCTACCCATCTACACCTGTGAACTGTTTATGTGCTTCGGCACGTTTTACACAAACTT  120
                ||||||||||||||||||||||||||||||||||||||||||||||||||||||||||||
Sbjct  1707565  TTATCTACCCATCTACACCTGTGAACTGTTTATGTGCTTCGGCACGTTTTACACAAACTT  1707624

Query  121      CTAAATGTAATGAATGTAATCTTATTATAACAATAATAAAACTTTCAACAACGGATCTCT  180
                ||||||||||||||||||||||||||||||||||||||||||||||||||||||||||||
Sbjct  1707625  CTAAATGTAATGAATGTAATCTTATTATAACAATAATAAAACTTTCAACAACGGATCTCT  1707684

Query  181      TGGCTTCCACATCGATGAAGAACGCAGCGAAATGCGATAAGTAATGTGAATTGCAGAATT  240
                ||||||||||||||||||||||||||||||||||||||||||||||||||||||||||||
Sbjct  1707685  TGGCTTCCACATCGATGAAGAACGCAGCGAAATGCGATAAGTAATGTGAATTGCAGAATT  1707744

Query  241      CAGTGAATCATCGAATCTTTGAACGCAACTTGCGCCCTTTGGTATTCCGAAGGGCATGCC  300
                |||||||||||||| |||||||||||||||||||||||||||||||||||||||||||||
Sbjct  1707745  CAGTGAATCATCGAGTCTTTGAACGCAACTTGCGCCCTTTGGTATTCCGAAGGGCATGCC  1707804

Query  301      TGTTTGAGAGTCATGAAAATCTCAATCCCTCGGGTTTTATTACCTGTTGGACTTGGATTT  360
                ||||||||||||||||||||||||||||||||||||||||||||||||||||||||||||
Sbjct  1707805  TGTTTGAGAGTCATGAAAATCTCAATCCCTCGGGTTTTATTACCTGTTGGACTTGGATTT  1707864

Query  361      GGGTGTTTGCCGCGACCTGCAAAGGACGTCGGCTCGCCTTAAATGTGTTAGTGGGAAGGT  420
                ||||||||||||||||||||||||||||||||||||||||||||||||||||||||||||
Sbjct  1707865  GGGTGTTTGCCGCGACCTGCAAAGGACGTCGGCTCGCCTTAAATGTGTTAGTGGGAAGGT  1707924

Query  421      GATTACCTGTCAGCCCGGCGTAATAAGTTTCGCTGGGCCTATGGGGTAGTCTTCGGCTTG  480
                ||||||||||||||||||||||||||||||||||||||||||||||||||||||||||||
Sbjct  1707925  GATTACCTGTCAGCCCGGCGTAATAAGTTTCGCTGGGCCTATGGGGTAGTCTTCGGCTTG  1707984

Query  481      CTGATAACAACCATCTC-TTTTTGTTTGACCTCAAATCAGGTAGGGCTACCCGCTGAACT  539
                ||||||||||||||||| ||||||||||||||||||||||||||||||||||||||||||
Sbjct  1707985  CTGATAACAACCATCTCTTTTTTGTTTGACCTCAAATCAGGTAGGGCTACCCGCTGAACT  1708044

Query  540      TAA  542
                |||
Sbjct  1708045  TAA  1708047


 Score = 974 bits (527),  Expect = 0.0
 Identities = 538/543 (99%), Gaps = 1/543 (0%)
 Strand=Plus/Plus

Query  1        CAAGGTTTCCGTAGGTGAACCTGCGGAAGGATCAGTAGAGAATATTGGACTTCGGTCCAT  60
                |||||||||||||||||||||||||||||||||||||||||||  ||| |||||||||||
Sbjct  1715632  CAAGGTTTCCGTAGGTGAACCTGCGGAAGGATCAGTAGAGAATGCTGGGCTTCGGTCCAT  1715691

Query  61       TTATCTACCCATCTACACCTGTGAACTGTTTATGTGCTTCGGCACGTTTTACACAAACTT  120
                ||||||||||||||||||||||||||||||||||||||||||||||||||||||||||||
Sbjct  1715692  TTATCTACCCATCTACACCTGTGAACTGTTTATGTGCTTCGGCACGTTTTACACAAACTT  1715751

Query  121      CTAAATGTAATGAATGTAATCTTATTATAACAATAATAAAACTTTCAACAACGGATCTCT  180
                ||||||||||||||||||||||||||||||||||||||||||||||||||||||||||||
Sbjct  1715752  CTAAATGTAATGAATGTAATCTTATTATAACAATAATAAAACTTTCAACAACGGATCTCT  1715811

Query  181      TGGCTTCCACATCGATGAAGAACGCAGCGAAATGCGATAAGTAATGTGAATTGCAGAATT  240
                ||||||||||||||||||||||||||||||||||||||||||||||||||||||||||||
Sbjct  1715812  TGGCTTCCACATCGATGAAGAACGCAGCGAAATGCGATAAGTAATGTGAATTGCAGAATT  1715871

Query  241      CAGTGAATCATCGAATCTTTGAACGCAACTTGCGCCCTTTGGTATTCCGAAGGGCATGCC  300
                |||||||||||||| |||||||||||||||||||||||||||||||||||||||||||||
Sbjct  1715872  CAGTGAATCATCGAGTCTTTGAACGCAACTTGCGCCCTTTGGTATTCCGAAGGGCATGCC  1715931

Query  301      TGTTTGAGAGTCATGAAAATCTCAATCCCTCGGGTTTTATTACCTGTTGGACTTGGATTT  360
                ||||||||||||||||||||||||||||||||||||||||||||||||||||||||||||
Sbjct  1715932  TGTTTGAGAGTCATGAAAATCTCAATCCCTCGGGTTTTATTACCTGTTGGACTTGGATTT  1715991

Query  361      GGGTGTTTGCCGCGACCTGCAAAGGACGTCGGCTCGCCTTAAATGTGTTAGTGGGAAGGT  420
                ||||||||||||||||||||||||||||||||||||||||||||||||||||||||||||
Sbjct  1715992  GGGTGTTTGCCGCGACCTGCAAAGGACGTCGGCTCGCCTTAAATGTGTTAGTGGGAAGGT  1716051

Query  421      GATTACCTGTCAGCCCGGCGTAATAAGTTTCGCTGGGCCTATGGGGTAGTCTTCGGCTTG  480
                ||||||||||||||||||||||||||||||||||||||||||||||||||||||||||||
Sbjct  1716052  GATTACCTGTCAGCCCGGCGTAATAAGTTTCGCTGGGCCTATGGGGTAGTCTTCGGCTTG  1716111

Query  481      CTGATAACAACCATCTC-TTTTTGTTTGACCTCAAATCAGGTAGGGCTACCCGCTGAACT  539
                ||||||||||||||||| ||||||||||||||||||||||||||||||||||||||||||
Sbjct  1716112  CTGATAACAACCATCTCTTTTTTGTTTGACCTCAAATCAGGTAGGGCTACCCGCTGAACT  1716171

Query  540      TAA  542
                |||
Sbjct  1716172  TAA  1716174


 Score = 974 bits (527),  Expect = 0.0
 Identities = 538/543 (99%), Gaps = 1/543 (0%)
 Strand=Plus/Plus

Query  1        CAAGGTTTCCGTAGGTGAACCTGCGGAAGGATCAGTAGAGAATATTGGACTTCGGTCCAT  60
                |||||||||||||||||||||||||||||||||||||||||||  ||| |||||||||||
Sbjct  1723759  CAAGGTTTCCGTAGGTGAACCTGCGGAAGGATCAGTAGAGAATGCTGGGCTTCGGTCCAT  1723818

Query  61       TTATCTACCCATCTACACCTGTGAACTGTTTATGTGCTTCGGCACGTTTTACACAAACTT  120
                ||||||||||||||||||||||||||||||||||||||||||||||||||||||||||||
Sbjct  1723819  TTATCTACCCATCTACACCTGTGAACTGTTTATGTGCTTCGGCACGTTTTACACAAACTT  1723878

Query  121      CTAAATGTAATGAATGTAATCTTATTATAACAATAATAAAACTTTCAACAACGGATCTCT  180
                ||||||||||||||||||||||||||||||||||||||||||||||||||||||||||||
Sbjct  1723879  CTAAATGTAATGAATGTAATCTTATTATAACAATAATAAAACTTTCAACAACGGATCTCT  1723938

Query  181      TGGCTTCCACATCGATGAAGAACGCAGCGAAATGCGATAAGTAATGTGAATTGCAGAATT  240
                ||||||||||||||||||||||||||||||||||||||||||||||||||||||||||||
Sbjct  1723939  TGGCTTCCACATCGATGAAGAACGCAGCGAAATGCGATAAGTAATGTGAATTGCAGAATT  1723998

Query  241      CAGTGAATCATCGAATCTTTGAACGCAACTTGCGCCCTTTGGTATTCCGAAGGGCATGCC  300
                |||||||||||||| |||||||||||||||||||||||||||||||||||||||||||||
Sbjct  1723999  CAGTGAATCATCGAGTCTTTGAACGCAACTTGCGCCCTTTGGTATTCCGAAGGGCATGCC  1724058

Query  301      TGTTTGAGAGTCATGAAAATCTCAATCCCTCGGGTTTTATTACCTGTTGGACTTGGATTT  360
                ||||||||||||||||||||||||||||||||||||||||||||||||||||||||||||
Sbjct  1724059  TGTTTGAGAGTCATGAAAATCTCAATCCCTCGGGTTTTATTACCTGTTGGACTTGGATTT  1724118

Query  361      GGGTGTTTGCCGCGACCTGCAAAGGACGTCGGCTCGCCTTAAATGTGTTAGTGGGAAGGT  420
                ||||||||||||||||||||||||||||||||||||||||||||||||||||||||||||
Sbjct  1724119  GGGTGTTTGCCGCGACCTGCAAAGGACGTCGGCTCGCCTTAAATGTGTTAGTGGGAAGGT  1724178

Query  421      GATTACCTGTCAGCCCGGCGTAATAAGTTTCGCTGGGCCTATGGGGTAGTCTTCGGCTTG  480
                ||||||||||||||||||||||||||||||||||||||||||||||||||||||||||||
Sbjct  1724179  GATTACCTGTCAGCCCGGCGTAATAAGTTTCGCTGGGCCTATGGGGTAGTCTTCGGCTTG  1724238

Query  481      CTGATAACAACCATCTC-TTTTTGTTTGACCTCAAATCAGGTAGGGCTACCCGCTGAACT  539
                ||||||||||||||||| ||||||||||||||||||||||||||||||||||||||||||
Sbjct  1724239  CTGATAACAACCATCTCTTTTTTGTTTGACCTCAAATCAGGTAGGGCTACCCGCTGAACT  1724298

Query  540      TAA  542
                |||
Sbjct  1724299  TAA  1724301


 Score = 974 bits (527),  Expect = 0.0
 Identities = 538/543 (99%), Gaps = 1/543 (0%)
 Strand=Plus/Plus

Query  1        CAAGGTTTCCGTAGGTGAACCTGCGGAAGGATCAGTAGAGAATATTGGACTTCGGTCCAT  60
                |||||||||||||||||||||||||||||||||||||||||||  ||| |||||||||||
Sbjct  1731886  CAAGGTTTCCGTAGGTGAACCTGCGGAAGGATCAGTAGAGAATGCTGGGCTTCGGTCCAT  1731945

Query  61       TTATCTACCCATCTACACCTGTGAACTGTTTATGTGCTTCGGCACGTTTTACACAAACTT  120
                ||||||||||||||||||||||||||||||||||||||||||||||||||||||||||||
Sbjct  1731946  TTATCTACCCATCTACACCTGTGAACTGTTTATGTGCTTCGGCACGTTTTACACAAACTT  1732005

Query  121      CTAAATGTAATGAATGTAATCTTATTATAACAATAATAAAACTTTCAACAACGGATCTCT  180
                ||||||||||||||||||||||||||||||||||||||||||||||||||||||||||||
Sbjct  1732006  CTAAATGTAATGAATGTAATCTTATTATAACAATAATAAAACTTTCAACAACGGATCTCT  1732065

Query  181      TGGCTTCCACATCGATGAAGAACGCAGCGAAATGCGATAAGTAATGTGAATTGCAGAATT  240
                ||||||||||||||||||||||||||||||||||||||||||||||||||||||||||||
Sbjct  1732066  TGGCTTCCACATCGATGAAGAACGCAGCGAAATGCGATAAGTAATGTGAATTGCAGAATT  1732125

Query  241      CAGTGAATCATCGAATCTTTGAACGCAACTTGCGCCCTTTGGTATTCCGAAGGGCATGCC  300
                |||||||||||||| |||||||||||||||||||||||||||||||||||||||||||||
Sbjct  1732126  CAGTGAATCATCGAGTCTTTGAACGCAACTTGCGCCCTTTGGTATTCCGAAGGGCATGCC  1732185

Query  301      TGTTTGAGAGTCATGAAAATCTCAATCCCTCGGGTTTTATTACCTGTTGGACTTGGATTT  360
                ||||||||||||||||||||||||||||||||||||||||||||||||||||||||||||
Sbjct  1732186  TGTTTGAGAGTCATGAAAATCTCAATCCCTCGGGTTTTATTACCTGTTGGACTTGGATTT  1732245

Query  361      GGGTGTTTGCCGCGACCTGCAAAGGACGTCGGCTCGCCTTAAATGTGTTAGTGGGAAGGT  420
                ||||||||||||||||||||||||||||||||||||||||||||||||||||||||||||
Sbjct  1732246  GGGTGTTTGCCGCGACCTGCAAAGGACGTCGGCTCGCCTTAAATGTGTTAGTGGGAAGGT  1732305

Query  421      GATTACCTGTCAGCCCGGCGTAATAAGTTTCGCTGGGCCTATGGGGTAGTCTTCGGCTTG  480
                ||||||||||||||||||||||||||||||||||||||||||||||||||||||||||||
Sbjct  1732306  GATTACCTGTCAGCCCGGCGTAATAAGTTTCGCTGGGCCTATGGGGTAGTCTTCGGCTTG  1732365

Query  481      CTGATAACAACCATCTC-TTTTTGTTTGACCTCAAATCAGGTAGGGCTACCCGCTGAACT  539
                ||||||||||||||||| ||||||||||||||||||||||||||||||||||||||||||
Sbjct  1732366  CTGATAACAACCATCTCTTTTTTGTTTGACCTCAAATCAGGTAGGGCTACCCGCTGAACT  1732425

Query  540      TAA  542
                |||
Sbjct  1732426  TAA  1732428


 Score = 974 bits (527),  Expect = 0.0
 Identities = 538/543 (99%), Gaps = 1/543 (0%)
 Strand=Plus/Plus

Query  1        CAAGGTTTCCGTAGGTGAACCTGCGGAAGGATCAGTAGAGAATATTGGACTTCGGTCCAT  60
                |||||||||||||||||||||||||||||||||||||||||||  ||| |||||||||||
Sbjct  1740013  CAAGGTTTCCGTAGGTGAACCTGCGGAAGGATCAGTAGAGAATGCTGGGCTTCGGTCCAT  1740072

Query  61       TTATCTACCCATCTACACCTGTGAACTGTTTATGTGCTTCGGCACGTTTTACACAAACTT  120
                ||||||||||||||||||||||||||||||||||||||||||||||||||||||||||||
Sbjct  1740073  TTATCTACCCATCTACACCTGTGAACTGTTTATGTGCTTCGGCACGTTTTACACAAACTT  1740132

Query  121      CTAAATGTAATGAATGTAATCTTATTATAACAATAATAAAACTTTCAACAACGGATCTCT  180
                ||||||||||||||||||||||||||||||||||||||||||||||||||||||||||||
Sbjct  1740133  CTAAATGTAATGAATGTAATCTTATTATAACAATAATAAAACTTTCAACAACGGATCTCT  1740192

Query  181      TGGCTTCCACATCGATGAAGAACGCAGCGAAATGCGATAAGTAATGTGAATTGCAGAATT  240
                ||||||||||||||||||||||||||||||||||||||||||||||||||||||||||||
Sbjct  1740193  TGGCTTCCACATCGATGAAGAACGCAGCGAAATGCGATAAGTAATGTGAATTGCAGAATT  1740252

Query  241      CAGTGAATCATCGAATCTTTGAACGCAACTTGCGCCCTTTGGTATTCCGAAGGGCATGCC  300
                |||||||||||||| |||||||||||||||||||||||||||||||||||||||||||||
Sbjct  1740253  CAGTGAATCATCGAGTCTTTGAACGCAACTTGCGCCCTTTGGTATTCCGAAGGGCATGCC  1740312

Query  301      TGTTTGAGAGTCATGAAAATCTCAATCCCTCGGGTTTTATTACCTGTTGGACTTGGATTT  360
                ||||||||||||||||||||||||||||||||||||||||||||||||||||||||||||
Sbjct  1740313  TGTTTGAGAGTCATGAAAATCTCAATCCCTCGGGTTTTATTACCTGTTGGACTTGGATTT  1740372

Query  361      GGGTGTTTGCCGCGACCTGCAAAGGACGTCGGCTCGCCTTAAATGTGTTAGTGGGAAGGT  420
                ||||||||||||||||||||||||||||||||||||||||||||||||||||||||||||
Sbjct  1740373  GGGTGTTTGCCGCGACCTGCAAAGGACGTCGGCTCGCCTTAAATGTGTTAGTGGGAAGGT  1740432

Query  421      GATTACCTGTCAGCCCGGCGTAATAAGTTTCGCTGGGCCTATGGGGTAGTCTTCGGCTTG  480
                ||||||||||||||||||||||||||||||||||||||||||||||||||||||||||||
Sbjct  1740433  GATTACCTGTCAGCCCGGCGTAATAAGTTTCGCTGGGCCTATGGGGTAGTCTTCGGCTTG  1740492

Query  481      CTGATAACAACCATCTC-TTTTTGTTTGACCTCAAATCAGGTAGGGCTACCCGCTGAACT  539
                ||||||||||||||||| ||||||||||||||||||||||||||||||||||||||||||
Sbjct  1740493  CTGATAACAACCATCTCTTTTTTGTTTGACCTCAAATCAGGTAGGGCTACCCGCTGAACT  1740552

Query  540      TAA  542
                |||
Sbjct  1740553  TAA  1740555


 Score = 974 bits (527),  Expect = 0.0
 Identities = 538/543 (99%), Gaps = 1/543 (0%)
 Strand=Plus/Plus

Query  1        CAAGGTTTCCGTAGGTGAACCTGCGGAAGGATCAGTAGAGAATATTGGACTTCGGTCCAT  60
                |||||||||||||||||||||||||||||||||||||||||||  ||| |||||||||||
Sbjct  1748140  CAAGGTTTCCGTAGGTGAACCTGCGGAAGGATCAGTAGAGAATGCTGGGCTTCGGTCCAT  1748199

Query  61       TTATCTACCCATCTACACCTGTGAACTGTTTATGTGCTTCGGCACGTTTTACACAAACTT  120
                ||||||||||||||||||||||||||||||||||||||||||||||||||||||||||||
Sbjct  1748200  TTATCTACCCATCTACACCTGTGAACTGTTTATGTGCTTCGGCACGTTTTACACAAACTT  1748259

Query  121      CTAAATGTAATGAATGTAATCTTATTATAACAATAATAAAACTTTCAACAACGGATCTCT  180
                ||||||||||||||||||||||||||||||||||||||||||||||||||||||||||||
Sbjct  1748260  CTAAATGTAATGAATGTAATCTTATTATAACAATAATAAAACTTTCAACAACGGATCTCT  1748319

Query  181      TGGCTTCCACATCGATGAAGAACGCAGCGAAATGCGATAAGTAATGTGAATTGCAGAATT  240
                ||||||||||||||||||||||||||||||||||||||||||||||||||||||||||||
Sbjct  1748320  TGGCTTCCACATCGATGAAGAACGCAGCGAAATGCGATAAGTAATGTGAATTGCAGAATT  1748379

Query  241      CAGTGAATCATCGAATCTTTGAACGCAACTTGCGCCCTTTGGTATTCCGAAGGGCATGCC  300
                |||||||||||||| |||||||||||||||||||||||||||||||||||||||||||||
Sbjct  1748380  CAGTGAATCATCGAGTCTTTGAACGCAACTTGCGCCCTTTGGTATTCCGAAGGGCATGCC  1748439

Query  301      TGTTTGAGAGTCATGAAAATCTCAATCCCTCGGGTTTTATTACCTGTTGGACTTGGATTT  360
                ||||||||||||||||||||||||||||||||||||||||||||||||||||||||||||
Sbjct  1748440  TGTTTGAGAGTCATGAAAATCTCAATCCCTCGGGTTTTATTACCTGTTGGACTTGGATTT  1748499

Query  361      GGGTGTTTGCCGCGACCTGCAAAGGACGTCGGCTCGCCTTAAATGTGTTAGTGGGAAGGT  420
                ||||||||||||||||||||||||||||||||||||||||||||||||||||||||||||
Sbjct  1748500  GGGTGTTTGCCGCGACCTGCAAAGGACGTCGGCTCGCCTTAAATGTGTTAGTGGGAAGGT  1748559

Query  421      GATTACCTGTCAGCCCGGCGTAATAAGTTTCGCTGGGCCTATGGGGTAGTCTTCGGCTTG  480
                ||||||||||||||||||||||||||||||||||||||||||||||||||||||||||||
Sbjct  1748560  GATTACCTGTCAGCCCGGCGTAATAAGTTTCGCTGGGCCTATGGGGTAGTCTTCGGCTTG  1748619

Query  481      CTGATAACAACCATCTC-TTTTTGTTTGACCTCAAATCAGGTAGGGCTACCCGCTGAACT  539
                ||||||||||||||||| ||||||||||||||||||||||||||||||||||||||||||
Sbjct  1748620  CTGATAACAACCATCTCTTTTTTGTTTGACCTCAAATCAGGTAGGGCTACCCGCTGAACT  1748679

Query  540      TAA  542
                |||
Sbjct  1748680  TAA  1748682


 Score = 974 bits (527),  Expect = 0.0
 Identities = 538/543 (99%), Gaps = 1/543 (0%)
 Strand=Plus/Plus

Query  1        CAAGGTTTCCGTAGGTGAACCTGCGGAAGGATCAGTAGAGAATATTGGACTTCGGTCCAT  60
                |||||||||||||||||||||||||||||||||||||||||||  ||| |||||||||||
Sbjct  1756267  CAAGGTTTCCGTAGGTGAACCTGCGGAAGGATCAGTAGAGAATGCTGGGCTTCGGTCCAT  1756326

Query  61       TTATCTACCCATCTACACCTGTGAACTGTTTATGTGCTTCGGCACGTTTTACACAAACTT  120
                ||||||||||||||||||||||||||||||||||||||||||||||||||||||||||||
Sbjct  1756327  TTATCTACCCATCTACACCTGTGAACTGTTTATGTGCTTCGGCACGTTTTACACAAACTT  1756386

Query  121      CTAAATGTAATGAATGTAATCTTATTATAACAATAATAAAACTTTCAACAACGGATCTCT  180
                ||||||||||||||||||||||||||||||||||||||||||||||||||||||||||||
Sbjct  1756387  CTAAATGTAATGAATGTAATCTTATTATAACAATAATAAAACTTTCAACAACGGATCTCT  1756446

Query  181      TGGCTTCCACATCGATGAAGAACGCAGCGAAATGCGATAAGTAATGTGAATTGCAGAATT  240
                ||||||||||||||||||||||||||||||||||||||||||||||||||||||||||||
Sbjct  1756447  TGGCTTCCACATCGATGAAGAACGCAGCGAAATGCGATAAGTAATGTGAATTGCAGAATT  1756506

Query  241      CAGTGAATCATCGAATCTTTGAACGCAACTTGCGCCCTTTGGTATTCCGAAGGGCATGCC  300
                |||||||||||||| |||||||||||||||||||||||||||||||||||||||||||||
Sbjct  1756507  CAGTGAATCATCGAGTCTTTGAACGCAACTTGCGCCCTTTGGTATTCCGAAGGGCATGCC  1756566

Query  301      TGTTTGAGAGTCATGAAAATCTCAATCCCTCGGGTTTTATTACCTGTTGGACTTGGATTT  360
                ||||||||||||||||||||||||||||||||||||||||||||||||||||||||||||
Sbjct  1756567  TGTTTGAGAGTCATGAAAATCTCAATCCCTCGGGTTTTATTACCTGTTGGACTTGGATTT  1756626

Query  361      GGGTGTTTGCCGCGACCTGCAAAGGACGTCGGCTCGCCTTAAATGTGTTAGTGGGAAGGT  420
                ||||||||||||||||||||||||||||||||||||||||||||||||||||||||||||
Sbjct  1756627  GGGTGTTTGCCGCGACCTGCAAAGGACGTCGGCTCGCCTTAAATGTGTTAGTGGGAAGGT  1756686

Query  421      GATTACCTGTCAGCCCGGCGTAATAAGTTTCGCTGGGCCTATGGGGTAGTCTTCGGCTTG  480
                ||||||||||||||||||||||||||||||||||||||||||||||||||||||||||||
Sbjct  1756687  GATTACCTGTCAGCCCGGCGTAATAAGTTTCGCTGGGCCTATGGGGTAGTCTTCGGCTTG  1756746

Query  481      CTGATAACAACCATCTC-TTTTTGTTTGACCTCAAATCAGGTAGGGCTACCCGCTGAACT  539
                ||||||||||||||||| ||||||||||||||||||||||||||||||||||||||||||
Sbjct  1756747  CTGATAACAACCATCTCTTTTTTGTTTGACCTCAAATCAGGTAGGGCTACCCGCTGAACT  1756806

Query  540      TAA  542
                |||
Sbjct  1756807  TAA  1756809


 Score = 974 bits (527),  Expect = 0.0
 Identities = 538/543 (99%), Gaps = 1/543 (0%)
 Strand=Plus/Plus

Query  1        CAAGGTTTCCGTAGGTGAACCTGCGGAAGGATCAGTAGAGAATATTGGACTTCGGTCCAT  60
                |||||||||||||||||||||||||||||||||||||||||||  ||| |||||||||||
Sbjct  1764394  CAAGGTTTCCGTAGGTGAACCTGCGGAAGGATCAGTAGAGAATGCTGGGCTTCGGTCCAT  1764453

Query  61       TTATCTACCCATCTACACCTGTGAACTGTTTATGTGCTTCGGCACGTTTTACACAAACTT  120
                ||||||||||||||||||||||||||||||||||||||||||||||||||||||||||||
Sbjct  1764454  TTATCTACCCATCTACACCTGTGAACTGTTTATGTGCTTCGGCACGTTTTACACAAACTT  1764513

Query  121      CTAAATGTAATGAATGTAATCTTATTATAACAATAATAAAACTTTCAACAACGGATCTCT  180
                ||||||||||||||||||||||||||||||||||||||||||||||||||||||||||||
Sbjct  1764514  CTAAATGTAATGAATGTAATCTTATTATAACAATAATAAAACTTTCAACAACGGATCTCT  1764573

Query  181      TGGCTTCCACATCGATGAAGAACGCAGCGAAATGCGATAAGTAATGTGAATTGCAGAATT  240
                ||||||||||||||||||||||||||||||||||||||||||||||||||||||||||||
Sbjct  1764574  TGGCTTCCACATCGATGAAGAACGCAGCGAAATGCGATAAGTAATGTGAATTGCAGAATT  1764633

Query  241      CAGTGAATCATCGAATCTTTGAACGCAACTTGCGCCCTTTGGTATTCCGAAGGGCATGCC  300
                |||||||||||||| |||||||||||||||||||||||||||||||||||||||||||||
Sbjct  1764634  CAGTGAATCATCGAGTCTTTGAACGCAACTTGCGCCCTTTGGTATTCCGAAGGGCATGCC  1764693

Query  301      TGTTTGAGAGTCATGAAAATCTCAATCCCTCGGGTTTTATTACCTGTTGGACTTGGATTT  360
                ||||||||||||||||||||||||||||||||||||||||||||||||||||||||||||
Sbjct  1764694  TGTTTGAGAGTCATGAAAATCTCAATCCCTCGGGTTTTATTACCTGTTGGACTTGGATTT  1764753

Query  361      GGGTGTTTGCCGCGACCTGCAAAGGACGTCGGCTCGCCTTAAATGTGTTAGTGGGAAGGT  420
                ||||||||||||||||||||||||||||||||||||||||||||||||||||||||||||
Sbjct  1764754  GGGTGTTTGCCGCGACCTGCAAAGGACGTCGGCTCGCCTTAAATGTGTTAGTGGGAAGGT  1764813

Query  421      GATTACCTGTCAGCCCGGCGTAATAAGTTTCGCTGGGCCTATGGGGTAGTCTTCGGCTTG  480
                ||||||||||||||||||||||||||||||||||||||||||||||||||||||||||||
Sbjct  1764814  GATTACCTGTCAGCCCGGCGTAATAAGTTTCGCTGGGCCTATGGGGTAGTCTTCGGCTTG  1764873

Query  481      CTGATAACAACCATCTC-TTTTTGTTTGACCTCAAATCAGGTAGGGCTACCCGCTGAACT  539
                ||||||||||||||||| ||||||||||||||||||||||||||||||||||||||||||
Sbjct  1764874  CTGATAACAACCATCTCTTTTTTGTTTGACCTCAAATCAGGTAGGGCTACCCGCTGAACT  1764933

Query  540      TAA  542
                |||
Sbjct  1764934  TAA  1764936


 Score = 974 bits (527),  Expect = 0.0
 Identities = 538/543 (99%), Gaps = 1/543 (0%)
 Strand=Plus/Plus

Query  1        CAAGGTTTCCGTAGGTGAACCTGCGGAAGGATCAGTAGAGAATATTGGACTTCGGTCCAT  60
                |||||||||||||||||||||||||||||||||||||||||||  ||| |||||||||||
Sbjct  1772521  CAAGGTTTCCGTAGGTGAACCTGCGGAAGGATCAGTAGAGAATGCTGGGCTTCGGTCCAT  1772580

Query  61       TTATCTACCCATCTACACCTGTGAACTGTTTATGTGCTTCGGCACGTTTTACACAAACTT  120
                ||||||||||||||||||||||||||||||||||||||||||||||||||||||||||||
Sbjct  1772581  TTATCTACCCATCTACACCTGTGAACTGTTTATGTGCTTCGGCACGTTTTACACAAACTT  1772640

Query  121      CTAAATGTAATGAATGTAATCTTATTATAACAATAATAAAACTTTCAACAACGGATCTCT  180
                ||||||||||||||||||||||||||||||||||||||||||||||||||||||||||||
Sbjct  1772641  CTAAATGTAATGAATGTAATCTTATTATAACAATAATAAAACTTTCAACAACGGATCTCT  1772700

Query  181      TGGCTTCCACATCGATGAAGAACGCAGCGAAATGCGATAAGTAATGTGAATTGCAGAATT  240
                ||||||||||||||||||||||||||||||||||||||||||||||||||||||||||||
Sbjct  1772701  TGGCTTCCACATCGATGAAGAACGCAGCGAAATGCGATAAGTAATGTGAATTGCAGAATT  1772760

Query  241      CAGTGAATCATCGAATCTTTGAACGCAACTTGCGCCCTTTGGTATTCCGAAGGGCATGCC  300
                |||||||||||||| |||||||||||||||||||||||||||||||||||||||||||||
Sbjct  1772761  CAGTGAATCATCGAGTCTTTGAACGCAACTTGCGCCCTTTGGTATTCCGAAGGGCATGCC  1772820

Query  301      TGTTTGAGAGTCATGAAAATCTCAATCCCTCGGGTTTTATTACCTGTTGGACTTGGATTT  360
                ||||||||||||||||||||||||||||||||||||||||||||||||||||||||||||
Sbjct  1772821  TGTTTGAGAGTCATGAAAATCTCAATCCCTCGGGTTTTATTACCTGTTGGACTTGGATTT  1772880

Query  361      GGGTGTTTGCCGCGACCTGCAAAGGACGTCGGCTCGCCTTAAATGTGTTAGTGGGAAGGT  420
                ||||||||||||||||||||||||||||||||||||||||||||||||||||||||||||
Sbjct  1772881  GGGTGTTTGCCGCGACCTGCAAAGGACGTCGGCTCGCCTTAAATGTGTTAGTGGGAAGGT  1772940

Query  421      GATTACCTGTCAGCCCGGCGTAATAAGTTTCGCTGGGCCTATGGGGTAGTCTTCGGCTTG  480
                ||||||||||||||||||||||||||||||||||||||||||||||||||||||||||||
Sbjct  1772941  GATTACCTGTCAGCCCGGCGTAATAAGTTTCGCTGGGCCTATGGGGTAGTCTTCGGCTTG  1773000

Query  481      CTGATAACAACCATCTC-TTTTTGTTTGACCTCAAATCAGGTAGGGCTACCCGCTGAACT  539
                ||||||||||||||||| ||||||||||||||||||||||||||||||||||||||||||
Sbjct  1773001  CTGATAACAACCATCTCTTTTTTGTTTGACCTCAAATCAGGTAGGGCTACCCGCTGAACT  1773060

Query  540      TAA  542
                |||
Sbjct  1773061  TAA  1773063


 Score = 974 bits (527),  Expect = 0.0
 Identities = 538/543 (99%), Gaps = 1/543 (0%)
 Strand=Plus/Plus

Query  1        CAAGGTTTCCGTAGGTGAACCTGCGGAAGGATCAGTAGAGAATATTGGACTTCGGTCCAT  60
                |||||||||||||||||||||||||||||||||||||||||||  ||| |||||||||||
Sbjct  1780648  CAAGGTTTCCGTAGGTGAACCTGCGGAAGGATCAGTAGAGAATGCTGGGCTTCGGTCCAT  1780707

Query  61       TTATCTACCCATCTACACCTGTGAACTGTTTATGTGCTTCGGCACGTTTTACACAAACTT  120
                ||||||||||||||||||||||||||||||||||||||||||||||||||||||||||||
Sbjct  1780708  TTATCTACCCATCTACACCTGTGAACTGTTTATGTGCTTCGGCACGTTTTACACAAACTT  1780767

Query  121      CTAAATGTAATGAATGTAATCTTATTATAACAATAATAAAACTTTCAACAACGGATCTCT  180
                ||||||||||||||||||||||||||||||||||||||||||||||||||||||||||||
Sbjct  1780768  CTAAATGTAATGAATGTAATCTTATTATAACAATAATAAAACTTTCAACAACGGATCTCT  1780827

Query  181      TGGCTTCCACATCGATGAAGAACGCAGCGAAATGCGATAAGTAATGTGAATTGCAGAATT  240
                ||||||||||||||||||||||||||||||||||||||||||||||||||||||||||||
Sbjct  1780828  TGGCTTCCACATCGATGAAGAACGCAGCGAAATGCGATAAGTAATGTGAATTGCAGAATT  1780887

Query  241      CAGTGAATCATCGAATCTTTGAACGCAACTTGCGCCCTTTGGTATTCCGAAGGGCATGCC  300
                |||||||||||||| |||||||||||||||||||||||||||||||||||||||||||||
Sbjct  1780888  CAGTGAATCATCGAGTCTTTGAACGCAACTTGCGCCCTTTGGTATTCCGAAGGGCATGCC  1780947

Query  301      TGTTTGAGAGTCATGAAAATCTCAATCCCTCGGGTTTTATTACCTGTTGGACTTGGATTT  360
                ||||||||||||||||||||||||||||||||||||||||||||||||||||||||||||
Sbjct  1780948  TGTTTGAGAGTCATGAAAATCTCAATCCCTCGGGTTTTATTACCTGTTGGACTTGGATTT  1781007

Query  361      GGGTGTTTGCCGCGACCTGCAAAGGACGTCGGCTCGCCTTAAATGTGTTAGTGGGAAGGT  420
                ||||||||||||||||||||||||||||||||||||||||||||||||||||||||||||
Sbjct  1781008  GGGTGTTTGCCGCGACCTGCAAAGGACGTCGGCTCGCCTTAAATGTGTTAGTGGGAAGGT  1781067

Query  421      GATTACCTGTCAGCCCGGCGTAATAAGTTTCGCTGGGCCTATGGGGTAGTCTTCGGCTTG  480
                ||||||||||||||||||||||||||||||||||||||||||||||||||||||||||||
Sbjct  1781068  GATTACCTGTCAGCCCGGCGTAATAAGTTTCGCTGGGCCTATGGGGTAGTCTTCGGCTTG  1781127

Query  481      CTGATAACAACCATCTC-TTTTTGTTTGACCTCAAATCAGGTAGGGCTACCCGCTGAACT  539
                ||||||||||||||||| ||||||||||||||||||||||||||||||||||||||||||
Sbjct  1781128  CTGATAACAACCATCTCTTTTTTGTTTGACCTCAAATCAGGTAGGGCTACCCGCTGAACT  1781187

Query  540      TAA  542
                |||
Sbjct  1781188  TAA  1781190


 Score = 974 bits (527),  Expect = 0.0
 Identities = 538/543 (99%), Gaps = 1/543 (0%)
 Strand=Plus/Plus

Query  1        CAAGGTTTCCGTAGGTGAACCTGCGGAAGGATCAGTAGAGAATATTGGACTTCGGTCCAT  60
                |||||||||||||||||||||||||||||||||||||||||||  ||| |||||||||||
Sbjct  1788775  CAAGGTTTCCGTAGGTGAACCTGCGGAAGGATCAGTAGAGAATGCTGGGCTTCGGTCCAT  1788834

Query  61       TTATCTACCCATCTACACCTGTGAACTGTTTATGTGCTTCGGCACGTTTTACACAAACTT  120
                ||||||||||||||||||||||||||||||||||||||||||||||||||||||||||||
Sbjct  1788835  TTATCTACCCATCTACACCTGTGAACTGTTTATGTGCTTCGGCACGTTTTACACAAACTT  1788894

Query  121      CTAAATGTAATGAATGTAATCTTATTATAACAATAATAAAACTTTCAACAACGGATCTCT  180
                ||||||||||||||||||||||||||||||||||||||||||||||||||||||||||||
Sbjct  1788895  CTAAATGTAATGAATGTAATCTTATTATAACAATAATAAAACTTTCAACAACGGATCTCT  1788954

Query  181      TGGCTTCCACATCGATGAAGAACGCAGCGAAATGCGATAAGTAATGTGAATTGCAGAATT  240
                ||||||||||||||||||||||||||||||||||||||||||||||||||||||||||||
Sbjct  1788955  TGGCTTCCACATCGATGAAGAACGCAGCGAAATGCGATAAGTAATGTGAATTGCAGAATT  1789014

Query  241      CAGTGAATCATCGAATCTTTGAACGCAACTTGCGCCCTTTGGTATTCCGAAGGGCATGCC  300
                |||||||||||||| |||||||||||||||||||||||||||||||||||||||||||||
Sbjct  1789015  CAGTGAATCATCGAGTCTTTGAACGCAACTTGCGCCCTTTGGTATTCCGAAGGGCATGCC  1789074

Query  301      TGTTTGAGAGTCATGAAAATCTCAATCCCTCGGGTTTTATTACCTGTTGGACTTGGATTT  360
                ||||||||||||||||||||||||||||||||||||||||||||||||||||||||||||
Sbjct  1789075  TGTTTGAGAGTCATGAAAATCTCAATCCCTCGGGTTTTATTACCTGTTGGACTTGGATTT  1789134

Query  361      GGGTGTTTGCCGCGACCTGCAAAGGACGTCGGCTCGCCTTAAATGTGTTAGTGGGAAGGT  420
                ||||||||||||||||||||||||||||||||||||||||||||||||||||||||||||
Sbjct  1789135  GGGTGTTTGCCGCGACCTGCAAAGGACGTCGGCTCGCCTTAAATGTGTTAGTGGGAAGGT  1789194

Query  421      GATTACCTGTCAGCCCGGCGTAATAAGTTTCGCTGGGCCTATGGGGTAGTCTTCGGCTTG  480
                ||||||||||||||||||||||||||||||||||||||||||||||||||||||||||||
Sbjct  1789195  GATTACCTGTCAGCCCGGCGTAATAAGTTTCGCTGGGCCTATGGGGTAGTCTTCGGCTTG  1789254

Query  481      CTGATAACAACCATCTC-TTTTTGTTTGACCTCAAATCAGGTAGGGCTACCCGCTGAACT  539
                ||||||||||||||||| ||||||||||||||||||||||||||||||||||||||||||
Sbjct  1789255  CTGATAACAACCATCTCTTTTTTGTTTGACCTCAAATCAGGTAGGGCTACCCGCTGAACT  1789314

Query  540      TAA  542
                |||
Sbjct  1789315  TAA  1789317


 Score = 974 bits (527),  Expect = 0.0
 Identities = 538/543 (99%), Gaps = 1/543 (0%)
 Strand=Plus/Plus

Query  1        CAAGGTTTCCGTAGGTGAACCTGCGGAAGGATCAGTAGAGAATATTGGACTTCGGTCCAT  60
                |||||||||||||||||||||||||||||||||||||||||||  ||| |||||||||||
Sbjct  1796902  CAAGGTTTCCGTAGGTGAACCTGCGGAAGGATCAGTAGAGAATGCTGGGCTTCGGTCCAT  1796961

Query  61       TTATCTACCCATCTACACCTGTGAACTGTTTATGTGCTTCGGCACGTTTTACACAAACTT  120
                ||||||||||||||||||||||||||||||||||||||||||||||||||||||||||||
Sbjct  1796962  TTATCTACCCATCTACACCTGTGAACTGTTTATGTGCTTCGGCACGTTTTACACAAACTT  1797021

Query  121      CTAAATGTAATGAATGTAATCTTATTATAACAATAATAAAACTTTCAACAACGGATCTCT  180
                ||||||||||||||||||||||||||||||||||||||||||||||||||||||||||||
Sbjct  1797022  CTAAATGTAATGAATGTAATCTTATTATAACAATAATAAAACTTTCAACAACGGATCTCT  1797081

Query  181      TGGCTTCCACATCGATGAAGAACGCAGCGAAATGCGATAAGTAATGTGAATTGCAGAATT  240
                ||||||||||||||||||||||||||||||||||||||||||||||||||||||||||||
Sbjct  1797082  TGGCTTCCACATCGATGAAGAACGCAGCGAAATGCGATAAGTAATGTGAATTGCAGAATT  1797141

Query  241      CAGTGAATCATCGAATCTTTGAACGCAACTTGCGCCCTTTGGTATTCCGAAGGGCATGCC  300
                |||||||||||||| |||||||||||||||||||||||||||||||||||||||||||||
Sbjct  1797142  CAGTGAATCATCGAGTCTTTGAACGCAACTTGCGCCCTTTGGTATTCCGAAGGGCATGCC  1797201

Query  301      TGTTTGAGAGTCATGAAAATCTCAATCCCTCGGGTTTTATTACCTGTTGGACTTGGATTT  360
                ||||||||||||||||||||||||||||||||||||||||||||||||||||||||||||
Sbjct  1797202  TGTTTGAGAGTCATGAAAATCTCAATCCCTCGGGTTTTATTACCTGTTGGACTTGGATTT  1797261

Query  361      GGGTGTTTGCCGCGACCTGCAAAGGACGTCGGCTCGCCTTAAATGTGTTAGTGGGAAGGT  420
                ||||||||||||||||||||||||||||||||||||||||||||||||||||||||||||
Sbjct  1797262  GGGTGTTTGCCGCGACCTGCAAAGGACGTCGGCTCGCCTTAAATGTGTTAGTGGGAAGGT  1797321

Query  421      GATTACCTGTCAGCCCGGCGTAATAAGTTTCGCTGGGCCTATGGGGTAGTCTTCGGCTTG  480
                ||||||||||||||||||||||||||||||||||||||||||||||||||||||||||||
Sbjct  1797322  GATTACCTGTCAGCCCGGCGTAATAAGTTTCGCTGGGCCTATGGGGTAGTCTTCGGCTTG  1797381

Query  481      CTGATAACAACCATCTC-TTTTTGTTTGACCTCAAATCAGGTAGGGCTACCCGCTGAACT  539
                ||||||||||||||||| ||||||||||||||||||||||||||||||||||||||||||
Sbjct  1797382  CTGATAACAACCATCTCTTTTTTGTTTGACCTCAAATCAGGTAGGGCTACCCGCTGAACT  1797441

Query  540      TAA  542
                |||
Sbjct  1797442  TAA  1797444


 Score = 974 bits (527),  Expect = 0.0
 Identities = 538/543 (99%), Gaps = 1/543 (0%)
 Strand=Plus/Plus

Query  1        CAAGGTTTCCGTAGGTGAACCTGCGGAAGGATCAGTAGAGAATATTGGACTTCGGTCCAT  60
                |||||||||||||||||||||||||||||||||||||||||||  ||| |||||||||||
Sbjct  1805029  CAAGGTTTCCGTAGGTGAACCTGCGGAAGGATCAGTAGAGAATGCTGGGCTTCGGTCCAT  1805088

Query  61       TTATCTACCCATCTACACCTGTGAACTGTTTATGTGCTTCGGCACGTTTTACACAAACTT  120
                ||||||||||||||||||||||||||||||||||||||||||||||||||||||||||||
Sbjct  1805089  TTATCTACCCATCTACACCTGTGAACTGTTTATGTGCTTCGGCACGTTTTACACAAACTT  1805148

Query  121      CTAAATGTAATGAATGTAATCTTATTATAACAATAATAAAACTTTCAACAACGGATCTCT  180
                ||||||||||||||||||||||||||||||||||||||||||||||||||||||||||||
Sbjct  1805149  CTAAATGTAATGAATGTAATCTTATTATAACAATAATAAAACTTTCAACAACGGATCTCT  1805208

Query  181      TGGCTTCCACATCGATGAAGAACGCAGCGAAATGCGATAAGTAATGTGAATTGCAGAATT  240
                ||||||||||||||||||||||||||||||||||||||||||||||||||||||||||||
Sbjct  1805209  TGGCTTCCACATCGATGAAGAACGCAGCGAAATGCGATAAGTAATGTGAATTGCAGAATT  1805268

Query  241      CAGTGAATCATCGAATCTTTGAACGCAACTTGCGCCCTTTGGTATTCCGAAGGGCATGCC  300
                |||||||||||||| |||||||||||||||||||||||||||||||||||||||||||||
Sbjct  1805269  CAGTGAATCATCGAGTCTTTGAACGCAACTTGCGCCCTTTGGTATTCCGAAGGGCATGCC  1805328

Query  301      TGTTTGAGAGTCATGAAAATCTCAATCCCTCGGGTTTTATTACCTGTTGGACTTGGATTT  360
                ||||||||||||||||||||||||||||||||||||||||||||||||||||||||||||
Sbjct  1805329  TGTTTGAGAGTCATGAAAATCTCAATCCCTCGGGTTTTATTACCTGTTGGACTTGGATTT  1805388

Query  361      GGGTGTTTGCCGCGACCTGCAAAGGACGTCGGCTCGCCTTAAATGTGTTAGTGGGAAGGT  420
                ||||||||||||||||||||||||||||||||||||||||||||||||||||||||||||
Sbjct  1805389  GGGTGTTTGCCGCGACCTGCAAAGGACGTCGGCTCGCCTTAAATGTGTTAGTGGGAAGGT  1805448

Query  421      GATTACCTGTCAGCCCGGCGTAATAAGTTTCGCTGGGCCTATGGGGTAGTCTTCGGCTTG  480
                ||||||||||||||||||||||||||||||||||||||||||||||||||||||||||||
Sbjct  1805449  GATTACCTGTCAGCCCGGCGTAATAAGTTTCGCTGGGCCTATGGGGTAGTCTTCGGCTTG  1805508

Query  481      CTGATAACAACCATCTC-TTTTTGTTTGACCTCAAATCAGGTAGGGCTACCCGCTGAACT  539
                ||||||||||||||||| ||||||||||||||||||||||||||||||||||||||||||
Sbjct  1805509  CTGATAACAACCATCTCTTTTTTGTTTGACCTCAAATCAGGTAGGGCTACCCGCTGAACT  1805568

Query  540      TAA  542
                |||
Sbjct  1805569  TAA  1805571


 Score = 974 bits (527),  Expect = 0.0
 Identities = 538/543 (99%), Gaps = 1/543 (0%)
 Strand=Plus/Plus

Query  1        CAAGGTTTCCGTAGGTGAACCTGCGGAAGGATCAGTAGAGAATATTGGACTTCGGTCCAT  60
                |||||||||||||||||||||||||||||||||||||||||||  ||| |||||||||||
Sbjct  1813156  CAAGGTTTCCGTAGGTGAACCTGCGGAAGGATCAGTAGAGAATGCTGGGCTTCGGTCCAT  1813215

Query  61       TTATCTACCCATCTACACCTGTGAACTGTTTATGTGCTTCGGCACGTTTTACACAAACTT  120
                ||||||||||||||||||||||||||||||||||||||||||||||||||||||||||||
Sbjct  1813216  TTATCTACCCATCTACACCTGTGAACTGTTTATGTGCTTCGGCACGTTTTACACAAACTT  1813275

Query  121      CTAAATGTAATGAATGTAATCTTATTATAACAATAATAAAACTTTCAACAACGGATCTCT  180
                ||||||||||||||||||||||||||||||||||||||||||||||||||||||||||||
Sbjct  1813276  CTAAATGTAATGAATGTAATCTTATTATAACAATAATAAAACTTTCAACAACGGATCTCT  1813335

Query  181      TGGCTTCCACATCGATGAAGAACGCAGCGAAATGCGATAAGTAATGTGAATTGCAGAATT  240
                ||||||||||||||||||||||||||||||||||||||||||||||||||||||||||||
Sbjct  1813336  TGGCTTCCACATCGATGAAGAACGCAGCGAAATGCGATAAGTAATGTGAATTGCAGAATT  1813395

Query  241      CAGTGAATCATCGAATCTTTGAACGCAACTTGCGCCCTTTGGTATTCCGAAGGGCATGCC  300
                |||||||||||||| |||||||||||||||||||||||||||||||||||||||||||||
Sbjct  1813396  CAGTGAATCATCGAGTCTTTGAACGCAACTTGCGCCCTTTGGTATTCCGAAGGGCATGCC  1813455

Query  301      TGTTTGAGAGTCATGAAAATCTCAATCCCTCGGGTTTTATTACCTGTTGGACTTGGATTT  360
                ||||||||||||||||||||||||||||||||||||||||||||||||||||||||||||
Sbjct  1813456  TGTTTGAGAGTCATGAAAATCTCAATCCCTCGGGTTTTATTACCTGTTGGACTTGGATTT  1813515

Query  361      GGGTGTTTGCCGCGACCTGCAAAGGACGTCGGCTCGCCTTAAATGTGTTAGTGGGAAGGT  420
                ||||||||||||||||||||||||||||||||||||||||||||||||||||||||||||
Sbjct  1813516  GGGTGTTTGCCGCGACCTGCAAAGGACGTCGGCTCGCCTTAAATGTGTTAGTGGGAAGGT  1813575

Query  421      GATTACCTGTCAGCCCGGCGTAATAAGTTTCGCTGGGCCTATGGGGTAGTCTTCGGCTTG  480
                ||||||||||||||||||||||||||||||||||||||||||||||||||||||||||||
Sbjct  1813576  GATTACCTGTCAGCCCGGCGTAATAAGTTTCGCTGGGCCTATGGGGTAGTCTTCGGCTTG  1813635

Query  481      CTGATAACAACCATCTC-TTTTTGTTTGACCTCAAATCAGGTAGGGCTACCCGCTGAACT  539
                ||||||||||||||||| ||||||||||||||||||||||||||||||||||||||||||
Sbjct  1813636  CTGATAACAACCATCTCTTTTTTGTTTGACCTCAAATCAGGTAGGGCTACCCGCTGAACT  1813695

Query  540      TAA  542
                |||
Sbjct  1813696  TAA  1813698


 Score = 974 bits (527),  Expect = 0.0
 Identities = 538/543 (99%), Gaps = 1/543 (0%)
 Strand=Plus/Plus

Query  1        CAAGGTTTCCGTAGGTGAACCTGCGGAAGGATCAGTAGAGAATATTGGACTTCGGTCCAT  60
                |||||||||||||||||||||||||||||||||||||||||||  ||| |||||||||||
Sbjct  1821283  CAAGGTTTCCGTAGGTGAACCTGCGGAAGGATCAGTAGAGAATGCTGGGCTTCGGTCCAT  1821342

Query  61       TTATCTACCCATCTACACCTGTGAACTGTTTATGTGCTTCGGCACGTTTTACACAAACTT  120
                ||||||||||||||||||||||||||||||||||||||||||||||||||||||||||||
Sbjct  1821343  TTATCTACCCATCTACACCTGTGAACTGTTTATGTGCTTCGGCACGTTTTACACAAACTT  1821402

Query  121      CTAAATGTAATGAATGTAATCTTATTATAACAATAATAAAACTTTCAACAACGGATCTCT  180
                ||||||||||||||||||||||||||||||||||||||||||||||||||||||||||||
Sbjct  1821403  CTAAATGTAATGAATGTAATCTTATTATAACAATAATAAAACTTTCAACAACGGATCTCT  1821462

Query  181      TGGCTTCCACATCGATGAAGAACGCAGCGAAATGCGATAAGTAATGTGAATTGCAGAATT  240
                ||||||||||||||||||||||||||||||||||||||||||||||||||||||||||||
Sbjct  1821463  TGGCTTCCACATCGATGAAGAACGCAGCGAAATGCGATAAGTAATGTGAATTGCAGAATT  1821522

Query  241      CAGTGAATCATCGAATCTTTGAACGCAACTTGCGCCCTTTGGTATTCCGAAGGGCATGCC  300
                |||||||||||||| |||||||||||||||||||||||||||||||||||||||||||||
Sbjct  1821523  CAGTGAATCATCGAGTCTTTGAACGCAACTTGCGCCCTTTGGTATTCCGAAGGGCATGCC  1821582

Query  301      TGTTTGAGAGTCATGAAAATCTCAATCCCTCGGGTTTTATTACCTGTTGGACTTGGATTT  360
                ||||||||||||||||||||||||||||||||||||||||||||||||||||||||||||
Sbjct  1821583  TGTTTGAGAGTCATGAAAATCTCAATCCCTCGGGTTTTATTACCTGTTGGACTTGGATTT  1821642

Query  361      GGGTGTTTGCCGCGACCTGCAAAGGACGTCGGCTCGCCTTAAATGTGTTAGTGGGAAGGT  420
                ||||||||||||||||||||||||||||||||||||||||||||||||||||||||||||
Sbjct  1821643  GGGTGTTTGCCGCGACCTGCAAAGGACGTCGGCTCGCCTTAAATGTGTTAGTGGGAAGGT  1821702

Query  421      GATTACCTGTCAGCCCGGCGTAATAAGTTTCGCTGGGCCTATGGGGTAGTCTTCGGCTTG  480
                ||||||||||||||||||||||||||||||||||||||||||||||||||||||||||||
Sbjct  1821703  GATTACCTGTCAGCCCGGCGTAATAAGTTTCGCTGGGCCTATGGGGTAGTCTTCGGCTTG  1821762

Query  481      CTGATAACAACCATCTC-TTTTTGTTTGACCTCAAATCAGGTAGGGCTACCCGCTGAACT  539
                ||||||||||||||||| ||||||||||||||||||||||||||||||||||||||||||
Sbjct  1821763  CTGATAACAACCATCTCTTTTTTGTTTGACCTCAAATCAGGTAGGGCTACCCGCTGAACT  1821822

Query  540      TAA  542
                |||
Sbjct  1821823  TAA  1821825


 Score = 974 bits (527),  Expect = 0.0
 Identities = 538/543 (99%), Gaps = 1/543 (0%)
 Strand=Plus/Plus

Query  1        CAAGGTTTCCGTAGGTGAACCTGCGGAAGGATCAGTAGAGAATATTGGACTTCGGTCCAT  60
                |||||||||||||||||||||||||||||||||||||||||||  ||| |||||||||||
Sbjct  1829410  CAAGGTTTCCGTAGGTGAACCTGCGGAAGGATCAGTAGAGAATGCTGGGCTTCGGTCCAT  1829469

Query  61       TTATCTACCCATCTACACCTGTGAACTGTTTATGTGCTTCGGCACGTTTTACACAAACTT  120
                ||||||||||||||||||||||||||||||||||||||||||||||||||||||||||||
Sbjct  1829470  TTATCTACCCATCTACACCTGTGAACTGTTTATGTGCTTCGGCACGTTTTACACAAACTT  1829529

Query  121      CTAAATGTAATGAATGTAATCTTATTATAACAATAATAAAACTTTCAACAACGGATCTCT  180
                ||||||||||||||||||||||||||||||||||||||||||||||||||||||||||||
Sbjct  1829530  CTAAATGTAATGAATGTAATCTTATTATAACAATAATAAAACTTTCAACAACGGATCTCT  1829589

Query  181      TGGCTTCCACATCGATGAAGAACGCAGCGAAATGCGATAAGTAATGTGAATTGCAGAATT  240
                ||||||||||||||||||||||||||||||||||||||||||||||||||||||||||||
Sbjct  1829590  TGGCTTCCACATCGATGAAGAACGCAGCGAAATGCGATAAGTAATGTGAATTGCAGAATT  1829649

Query  241      CAGTGAATCATCGAATCTTTGAACGCAACTTGCGCCCTTTGGTATTCCGAAGGGCATGCC  300
                |||||||||||||| |||||||||||||||||||||||||||||||||||||||||||||
Sbjct  1829650  CAGTGAATCATCGAGTCTTTGAACGCAACTTGCGCCCTTTGGTATTCCGAAGGGCATGCC  1829709

Query  301      TGTTTGAGAGTCATGAAAATCTCAATCCCTCGGGTTTTATTACCTGTTGGACTTGGATTT  360
                ||||||||||||||||||||||||||||||||||||||||||||||||||||||||||||
Sbjct  1829710  TGTTTGAGAGTCATGAAAATCTCAATCCCTCGGGTTTTATTACCTGTTGGACTTGGATTT  1829769

Query  361      GGGTGTTTGCCGCGACCTGCAAAGGACGTCGGCTCGCCTTAAATGTGTTAGTGGGAAGGT  420
                ||||||||||||||||||||||||||||||||||||||||||||||||||||||||||||
Sbjct  1829770  GGGTGTTTGCCGCGACCTGCAAAGGACGTCGGCTCGCCTTAAATGTGTTAGTGGGAAGGT  1829829

Query  421      GATTACCTGTCAGCCCGGCGTAATAAGTTTCGCTGGGCCTATGGGGTAGTCTTCGGCTTG  480
                ||||||||||||||||||||||||||||||||||||||||||||||||||||||||||||
Sbjct  1829830  GATTACCTGTCAGCCCGGCGTAATAAGTTTCGCTGGGCCTATGGGGTAGTCTTCGGCTTG  1829889

Query  481      CTGATAACAACCATCTC-TTTTTGTTTGACCTCAAATCAGGTAGGGCTACCCGCTGAACT  539
                ||||||||||||||||| ||||||||||||||||||||||||||||||||||||||||||
Sbjct  1829890  CTGATAACAACCATCTCTTTTTTGTTTGACCTCAAATCAGGTAGGGCTACCCGCTGAACT  1829949

Query  540      TAA  542
                |||
Sbjct  1829950  TAA  1829952


 Score = 974 bits (527),  Expect = 0.0
 Identities = 538/543 (99%), Gaps = 1/543 (0%)
 Strand=Plus/Plus

Query  1        CAAGGTTTCCGTAGGTGAACCTGCGGAAGGATCAGTAGAGAATATTGGACTTCGGTCCAT  60
                |||||||||||||||||||||||||||||||||||||||||||  ||| |||||||||||
Sbjct  1837537  CAAGGTTTCCGTAGGTGAACCTGCGGAAGGATCAGTAGAGAATGCTGGGCTTCGGTCCAT  1837596

Query  61       TTATCTACCCATCTACACCTGTGAACTGTTTATGTGCTTCGGCACGTTTTACACAAACTT  120
                ||||||||||||||||||||||||||||||||||||||||||||||||||||||||||||
Sbjct  1837597  TTATCTACCCATCTACACCTGTGAACTGTTTATGTGCTTCGGCACGTTTTACACAAACTT  1837656

Query  121      CTAAATGTAATGAATGTAATCTTATTATAACAATAATAAAACTTTCAACAACGGATCTCT  180
                ||||||||||||||||||||||||||||||||||||||||||||||||||||||||||||
Sbjct  1837657  CTAAATGTAATGAATGTAATCTTATTATAACAATAATAAAACTTTCAACAACGGATCTCT  1837716

Query  181      TGGCTTCCACATCGATGAAGAACGCAGCGAAATGCGATAAGTAATGTGAATTGCAGAATT  240
                ||||||||||||||||||||||||||||||||||||||||||||||||||||||||||||
Sbjct  1837717  TGGCTTCCACATCGATGAAGAACGCAGCGAAATGCGATAAGTAATGTGAATTGCAGAATT  1837776

Query  241      CAGTGAATCATCGAATCTTTGAACGCAACTTGCGCCCTTTGGTATTCCGAAGGGCATGCC  300
                |||||||||||||| |||||||||||||||||||||||||||||||||||||||||||||
Sbjct  1837777  CAGTGAATCATCGAGTCTTTGAACGCAACTTGCGCCCTTTGGTATTCCGAAGGGCATGCC  1837836

Query  301      TGTTTGAGAGTCATGAAAATCTCAATCCCTCGGGTTTTATTACCTGTTGGACTTGGATTT  360
                ||||||||||||||||||||||||||||||||||||||||||||||||||||||||||||
Sbjct  1837837  TGTTTGAGAGTCATGAAAATCTCAATCCCTCGGGTTTTATTACCTGTTGGACTTGGATTT  1837896

Query  361      GGGTGTTTGCCGCGACCTGCAAAGGACGTCGGCTCGCCTTAAATGTGTTAGTGGGAAGGT  420
                ||||||||||||||||||||||||||||||||||||||||||||||||||||||||||||
Sbjct  1837897  GGGTGTTTGCCGCGACCTGCAAAGGACGTCGGCTCGCCTTAAATGTGTTAGTGGGAAGGT  1837956

Query  421      GATTACCTGTCAGCCCGGCGTAATAAGTTTCGCTGGGCCTATGGGGTAGTCTTCGGCTTG  480
                ||||||||||||||||||||||||||||||||||||||||||||||||||||||||||||
Sbjct  1837957  GATTACCTGTCAGCCCGGCGTAATAAGTTTCGCTGGGCCTATGGGGTAGTCTTCGGCTTG  1838016

Query  481      CTGATAACAACCATCTC-TTTTTGTTTGACCTCAAATCAGGTAGGGCTACCCGCTGAACT  539
                ||||||||||||||||| ||||||||||||||||||||||||||||||||||||||||||
Sbjct  1838017  CTGATAACAACCATCTCTTTTTTGTTTGACCTCAAATCAGGTAGGGCTACCCGCTGAACT  1838076

Query  540      TAA  542
                |||
Sbjct  1838077  TAA  1838079


 Score = 974 bits (527),  Expect = 0.0
 Identities = 538/543 (99%), Gaps = 1/543 (0%)
 Strand=Plus/Plus

Query  1        CAAGGTTTCCGTAGGTGAACCTGCGGAAGGATCAGTAGAGAATATTGGACTTCGGTCCAT  60
                |||||||||||||||||||||||||||||||||||||||||||  ||| |||||||||||
Sbjct  1845664  CAAGGTTTCCGTAGGTGAACCTGCGGAAGGATCAGTAGAGAATGCTGGGCTTCGGTCCAT  1845723

Query  61       TTATCTACCCATCTACACCTGTGAACTGTTTATGTGCTTCGGCACGTTTTACACAAACTT  120
                ||||||||||||||||||||||||||||||||||||||||||||||||||||||||||||
Sbjct  1845724  TTATCTACCCATCTACACCTGTGAACTGTTTATGTGCTTCGGCACGTTTTACACAAACTT  1845783

Query  121      CTAAATGTAATGAATGTAATCTTATTATAACAATAATAAAACTTTCAACAACGGATCTCT  180
                ||||||||||||||||||||||||||||||||||||||||||||||||||||||||||||
Sbjct  1845784  CTAAATGTAATGAATGTAATCTTATTATAACAATAATAAAACTTTCAACAACGGATCTCT  1845843

Query  181      TGGCTTCCACATCGATGAAGAACGCAGCGAAATGCGATAAGTAATGTGAATTGCAGAATT  240
                ||||||||||||||||||||||||||||||||||||||||||||||||||||||||||||
Sbjct  1845844  TGGCTTCCACATCGATGAAGAACGCAGCGAAATGCGATAAGTAATGTGAATTGCAGAATT  1845903

Query  241      CAGTGAATCATCGAATCTTTGAACGCAACTTGCGCCCTTTGGTATTCCGAAGGGCATGCC  300
                |||||||||||||| |||||||||||||||||||||||||||||||||||||||||||||
Sbjct  1845904  CAGTGAATCATCGAGTCTTTGAACGCAACTTGCGCCCTTTGGTATTCCGAAGGGCATGCC  1845963

Query  301      TGTTTGAGAGTCATGAAAATCTCAATCCCTCGGGTTTTATTACCTGTTGGACTTGGATTT  360
                ||||||||||||||||||||||||||||||||||||||||||||||||||||||||||||
Sbjct  1845964  TGTTTGAGAGTCATGAAAATCTCAATCCCTCGGGTTTTATTACCTGTTGGACTTGGATTT  1846023

Query  361      GGGTGTTTGCCGCGACCTGCAAAGGACGTCGGCTCGCCTTAAATGTGTTAGTGGGAAGGT  420
                ||||||||||||||||||||||||||||||||||||||||||||||||||||||||||||
Sbjct  1846024  GGGTGTTTGCCGCGACCTGCAAAGGACGTCGGCTCGCCTTAAATGTGTTAGTGGGAAGGT  1846083

Query  421      GATTACCTGTCAGCCCGGCGTAATAAGTTTCGCTGGGCCTATGGGGTAGTCTTCGGCTTG  480
                ||||||||||||||||||||||||||||||||||||||||||||||||||||||||||||
Sbjct  1846084  GATTACCTGTCAGCCCGGCGTAATAAGTTTCGCTGGGCCTATGGGGTAGTCTTCGGCTTG  1846143

Query  481      CTGATAACAACCATCTC-TTTTTGTTTGACCTCAAATCAGGTAGGGCTACCCGCTGAACT  539
                ||||||||||||||||| ||||||||||||||||||||||||||||||||||||||||||
Sbjct  1846144  CTGATAACAACCATCTCTTTTTTGTTTGACCTCAAATCAGGTAGGGCTACCCGCTGAACT  1846203

Query  540      TAA  542
                |||
Sbjct  1846204  TAA  1846206


 Score = 974 bits (527),  Expect = 0.0
 Identities = 538/543 (99%), Gaps = 1/543 (0%)
 Strand=Plus/Plus

Query  1        CAAGGTTTCCGTAGGTGAACCTGCGGAAGGATCAGTAGAGAATATTGGACTTCGGTCCAT  60
                |||||||||||||||||||||||||||||||||||||||||||  ||| |||||||||||
Sbjct  1853791  CAAGGTTTCCGTAGGTGAACCTGCGGAAGGATCAGTAGAGAATGCTGGGCTTCGGTCCAT  1853850

Query  61       TTATCTACCCATCTACACCTGTGAACTGTTTATGTGCTTCGGCACGTTTTACACAAACTT  120
                ||||||||||||||||||||||||||||||||||||||||||||||||||||||||||||
Sbjct  1853851  TTATCTACCCATCTACACCTGTGAACTGTTTATGTGCTTCGGCACGTTTTACACAAACTT  1853910

Query  121      CTAAATGTAATGAATGTAATCTTATTATAACAATAATAAAACTTTCAACAACGGATCTCT  180
                ||||||||||||||||||||||||||||||||||||||||||||||||||||||||||||
Sbjct  1853911  CTAAATGTAATGAATGTAATCTTATTATAACAATAATAAAACTTTCAACAACGGATCTCT  1853970

Query  181      TGGCTTCCACATCGATGAAGAACGCAGCGAAATGCGATAAGTAATGTGAATTGCAGAATT  240
                ||||||||||||||||||||||||||||||||||||||||||||||||||||||||||||
Sbjct  1853971  TGGCTTCCACATCGATGAAGAACGCAGCGAAATGCGATAAGTAATGTGAATTGCAGAATT  1854030

Query  241      CAGTGAATCATCGAATCTTTGAACGCAACTTGCGCCCTTTGGTATTCCGAAGGGCATGCC  300
                |||||||||||||| |||||||||||||||||||||||||||||||||||||||||||||
Sbjct  1854031  CAGTGAATCATCGAGTCTTTGAACGCAACTTGCGCCCTTTGGTATTCCGAAGGGCATGCC  1854090

Query  301      TGTTTGAGAGTCATGAAAATCTCAATCCCTCGGGTTTTATTACCTGTTGGACTTGGATTT  360
                ||||||||||||||||||||||||||||||||||||||||||||||||||||||||||||
Sbjct  1854091  TGTTTGAGAGTCATGAAAATCTCAATCCCTCGGGTTTTATTACCTGTTGGACTTGGATTT  1854150

Query  361      GGGTGTTTGCCGCGACCTGCAAAGGACGTCGGCTCGCCTTAAATGTGTTAGTGGGAAGGT  420
                ||||||||||||||||||||||||||||||||||||||||||||||||||||||||||||
Sbjct  1854151  GGGTGTTTGCCGCGACCTGCAAAGGACGTCGGCTCGCCTTAAATGTGTTAGTGGGAAGGT  1854210

Query  421      GATTACCTGTCAGCCCGGCGTAATAAGTTTCGCTGGGCCTATGGGGTAGTCTTCGGCTTG  480
                ||||||||||||||||||||||||||||||||||||||||||||||||||||||||||||
Sbjct  1854211  GATTACCTGTCAGCCCGGCGTAATAAGTTTCGCTGGGCCTATGGGGTAGTCTTCGGCTTG  1854270

Query  481      CTGATAACAACCATCTC-TTTTTGTTTGACCTCAAATCAGGTAGGGCTACCCGCTGAACT  539
                ||||||||||||||||| ||||||||||||||||||||||||||||||||||||||||||
Sbjct  1854271  CTGATAACAACCATCTCTTTTTTGTTTGACCTCAAATCAGGTAGGGCTACCCGCTGAACT  1854330

Query  540      TAA  542
                |||
Sbjct  1854331  TAA  1854333


 Score = 974 bits (527),  Expect = 0.0
 Identities = 538/543 (99%), Gaps = 1/543 (0%)
 Strand=Plus/Plus

Query  1        CAAGGTTTCCGTAGGTGAACCTGCGGAAGGATCAGTAGAGAATATTGGACTTCGGTCCAT  60
                |||||||||||||||||||||||||||||||||||||||||||  ||| |||||||||||
Sbjct  1861918  CAAGGTTTCCGTAGGTGAACCTGCGGAAGGATCAGTAGAGAATGCTGGGCTTCGGTCCAT  1861977

Query  61       TTATCTACCCATCTACACCTGTGAACTGTTTATGTGCTTCGGCACGTTTTACACAAACTT  120
                ||||||||||||||||||||||||||||||||||||||||||||||||||||||||||||
Sbjct  1861978  TTATCTACCCATCTACACCTGTGAACTGTTTATGTGCTTCGGCACGTTTTACACAAACTT  1862037

Query  121      CTAAATGTAATGAATGTAATCTTATTATAACAATAATAAAACTTTCAACAACGGATCTCT  180
                ||||||||||||||||||||||||||||||||||||||||||||||||||||||||||||
Sbjct  1862038  CTAAATGTAATGAATGTAATCTTATTATAACAATAATAAAACTTTCAACAACGGATCTCT  1862097

Query  181      TGGCTTCCACATCGATGAAGAACGCAGCGAAATGCGATAAGTAATGTGAATTGCAGAATT  240
                ||||||||||||||||||||||||||||||||||||||||||||||||||||||||||||
Sbjct  1862098  TGGCTTCCACATCGATGAAGAACGCAGCGAAATGCGATAAGTAATGTGAATTGCAGAATT  1862157

Query  241      CAGTGAATCATCGAATCTTTGAACGCAACTTGCGCCCTTTGGTATTCCGAAGGGCATGCC  300
                |||||||||||||| |||||||||||||||||||||||||||||||||||||||||||||
Sbjct  1862158  CAGTGAATCATCGAGTCTTTGAACGCAACTTGCGCCCTTTGGTATTCCGAAGGGCATGCC  1862217

Query  301      TGTTTGAGAGTCATGAAAATCTCAATCCCTCGGGTTTTATTACCTGTTGGACTTGGATTT  360
                ||||||||||||||||||||||||||||||||||||||||||||||||||||||||||||
Sbjct  1862218  TGTTTGAGAGTCATGAAAATCTCAATCCCTCGGGTTTTATTACCTGTTGGACTTGGATTT  1862277

Query  361      GGGTGTTTGCCGCGACCTGCAAAGGACGTCGGCTCGCCTTAAATGTGTTAGTGGGAAGGT  420
                ||||||||||||||||||||||||||||||||||||||||||||||||||||||||||||
Sbjct  1862278  GGGTGTTTGCCGCGACCTGCAAAGGACGTCGGCTCGCCTTAAATGTGTTAGTGGGAAGGT  1862337

Query  421      GATTACCTGTCAGCCCGGCGTAATAAGTTTCGCTGGGCCTATGGGGTAGTCTTCGGCTTG  480
                ||||||||||||||||||||||||||||||||||||||||||||||||||||||||||||
Sbjct  1862338  GATTACCTGTCAGCCCGGCGTAATAAGTTTCGCTGGGCCTATGGGGTAGTCTTCGGCTTG  1862397

Query  481      CTGATAACAACCATCTC-TTTTTGTTTGACCTCAAATCAGGTAGGGCTACCCGCTGAACT  539
                ||||||||||||||||| ||||||||||||||||||||||||||||||||||||||||||
Sbjct  1862398  CTGATAACAACCATCTCTTTTTTGTTTGACCTCAAATCAGGTAGGGCTACCCGCTGAACT  1862457

Query  540      TAA  542
                |||
Sbjct  1862458  TAA  1862460


 Score = 974 bits (527),  Expect = 0.0
 Identities = 538/543 (99%), Gaps = 1/543 (0%)
 Strand=Plus/Plus

Query  1        CAAGGTTTCCGTAGGTGAACCTGCGGAAGGATCAGTAGAGAATATTGGACTTCGGTCCAT  60
                |||||||||||||||||||||||||||||||||||||||||||  ||| |||||||||||
Sbjct  1870045  CAAGGTTTCCGTAGGTGAACCTGCGGAAGGATCAGTAGAGAATGCTGGGCTTCGGTCCAT  1870104

Query  61       TTATCTACCCATCTACACCTGTGAACTGTTTATGTGCTTCGGCACGTTTTACACAAACTT  120
                ||||||||||||||||||||||||||||||||||||||||||||||||||||||||||||
Sbjct  1870105  TTATCTACCCATCTACACCTGTGAACTGTTTATGTGCTTCGGCACGTTTTACACAAACTT  1870164

Query  121      CTAAATGTAATGAATGTAATCTTATTATAACAATAATAAAACTTTCAACAACGGATCTCT  180
                ||||||||||||||||||||||||||||||||||||||||||||||||||||||||||||
Sbjct  1870165  CTAAATGTAATGAATGTAATCTTATTATAACAATAATAAAACTTTCAACAACGGATCTCT  1870224

Query  181      TGGCTTCCACATCGATGAAGAACGCAGCGAAATGCGATAAGTAATGTGAATTGCAGAATT  240
                ||||||||||||||||||||||||||||||||||||||||||||||||||||||||||||
Sbjct  1870225  TGGCTTCCACATCGATGAAGAACGCAGCGAAATGCGATAAGTAATGTGAATTGCAGAATT  1870284

Query  241      CAGTGAATCATCGAATCTTTGAACGCAACTTGCGCCCTTTGGTATTCCGAAGGGCATGCC  300
                |||||||||||||| |||||||||||||||||||||||||||||||||||||||||||||
Sbjct  1870285  CAGTGAATCATCGAGTCTTTGAACGCAACTTGCGCCCTTTGGTATTCCGAAGGGCATGCC  1870344

Query  301      TGTTTGAGAGTCATGAAAATCTCAATCCCTCGGGTTTTATTACCTGTTGGACTTGGATTT  360
                ||||||||||||||||||||||||||||||||||||||||||||||||||||||||||||
Sbjct  1870345  TGTTTGAGAGTCATGAAAATCTCAATCCCTCGGGTTTTATTACCTGTTGGACTTGGATTT  1870404

Query  361      GGGTGTTTGCCGCGACCTGCAAAGGACGTCGGCTCGCCTTAAATGTGTTAGTGGGAAGGT  420
                ||||||||||||||||||||||||||||||||||||||||||||||||||||||||||||
Sbjct  1870405  GGGTGTTTGCCGCGACCTGCAAAGGACGTCGGCTCGCCTTAAATGTGTTAGTGGGAAGGT  1870464

Query  421      GATTACCTGTCAGCCCGGCGTAATAAGTTTCGCTGGGCCTATGGGGTAGTCTTCGGCTTG  480
                ||||||||||||||||||||||||||||||||||||||||||||||||||||||||||||
Sbjct  1870465  GATTACCTGTCAGCCCGGCGTAATAAGTTTCGCTGGGCCTATGGGGTAGTCTTCGGCTTG  1870524

Query  481      CTGATAACAACCATCTC-TTTTTGTTTGACCTCAAATCAGGTAGGGCTACCCGCTGAACT  539
                ||||||||||||||||| ||||||||||||||||||||||||||||||||||||||||||
Sbjct  1870525  CTGATAACAACCATCTCTTTTTTGTTTGACCTCAAATCAGGTAGGGCTACCCGCTGAACT  1870584

Query  540      TAA  542
                |||
Sbjct  1870585  TAA  1870587


 Score = 974 bits (527),  Expect = 0.0
 Identities = 538/543 (99%), Gaps = 1/543 (0%)
 Strand=Plus/Plus

Query  1        CAAGGTTTCCGTAGGTGAACCTGCGGAAGGATCAGTAGAGAATATTGGACTTCGGTCCAT  60
                |||||||||||||||||||||||||||||||||||||||||||  ||| |||||||||||
Sbjct  1878172  CAAGGTTTCCGTAGGTGAACCTGCGGAAGGATCAGTAGAGAATGCTGGGCTTCGGTCCAT  1878231

Query  61       TTATCTACCCATCTACACCTGTGAACTGTTTATGTGCTTCGGCACGTTTTACACAAACTT  120
                ||||||||||||||||||||||||||||||||||||||||||||||||||||||||||||
Sbjct  1878232  TTATCTACCCATCTACACCTGTGAACTGTTTATGTGCTTCGGCACGTTTTACACAAACTT  1878291

Query  121      CTAAATGTAATGAATGTAATCTTATTATAACAATAATAAAACTTTCAACAACGGATCTCT  180
                ||||||||||||||||||||||||||||||||||||||||||||||||||||||||||||
Sbjct  1878292  CTAAATGTAATGAATGTAATCTTATTATAACAATAATAAAACTTTCAACAACGGATCTCT  1878351

Query  181      TGGCTTCCACATCGATGAAGAACGCAGCGAAATGCGATAAGTAATGTGAATTGCAGAATT  240
                ||||||||||||||||||||||||||||||||||||||||||||||||||||||||||||
Sbjct  1878352  TGGCTTCCACATCGATGAAGAACGCAGCGAAATGCGATAAGTAATGTGAATTGCAGAATT  1878411

Query  241      CAGTGAATCATCGAATCTTTGAACGCAACTTGCGCCCTTTGGTATTCCGAAGGGCATGCC  300
                |||||||||||||| |||||||||||||||||||||||||||||||||||||||||||||
Sbjct  1878412  CAGTGAATCATCGAGTCTTTGAACGCAACTTGCGCCCTTTGGTATTCCGAAGGGCATGCC  1878471

Query  301      TGTTTGAGAGTCATGAAAATCTCAATCCCTCGGGTTTTATTACCTGTTGGACTTGGATTT  360
                ||||||||||||||||||||||||||||||||||||||||||||||||||||||||||||
Sbjct  1878472  TGTTTGAGAGTCATGAAAATCTCAATCCCTCGGGTTTTATTACCTGTTGGACTTGGATTT  1878531

Query  361      GGGTGTTTGCCGCGACCTGCAAAGGACGTCGGCTCGCCTTAAATGTGTTAGTGGGAAGGT  420
                ||||||||||||||||||||||||||||||||||||||||||||||||||||||||||||
Sbjct  1878532  GGGTGTTTGCCGCGACCTGCAAAGGACGTCGGCTCGCCTTAAATGTGTTAGTGGGAAGGT  1878591

Query  421      GATTACCTGTCAGCCCGGCGTAATAAGTTTCGCTGGGCCTATGGGGTAGTCTTCGGCTTG  480
                ||||||||||||||||||||||||||||||||||||||||||||||||||||||||||||
Sbjct  1878592  GATTACCTGTCAGCCCGGCGTAATAAGTTTCGCTGGGCCTATGGGGTAGTCTTCGGCTTG  1878651

Query  481      CTGATAACAACCATCTC-TTTTTGTTTGACCTCAAATCAGGTAGGGCTACCCGCTGAACT  539
                ||||||||||||||||| ||||||||||||||||||||||||||||||||||||||||||
Sbjct  1878652  CTGATAACAACCATCTCTTTTTTGTTTGACCTCAAATCAGGTAGGGCTACCCGCTGAACT  1878711

Query  540      TAA  542
                |||
Sbjct  1878712  TAA  1878714


 Score = 974 bits (527),  Expect = 0.0
 Identities = 538/543 (99%), Gaps = 1/543 (0%)
 Strand=Plus/Plus

Query  1        CAAGGTTTCCGTAGGTGAACCTGCGGAAGGATCAGTAGAGAATATTGGACTTCGGTCCAT  60
                |||||||||||||||||||||||||||||||||||||||||||  ||| |||||||||||
Sbjct  1886299  CAAGGTTTCCGTAGGTGAACCTGCGGAAGGATCAGTAGAGAATGCTGGGCTTCGGTCCAT  1886358

Query  61       TTATCTACCCATCTACACCTGTGAACTGTTTATGTGCTTCGGCACGTTTTACACAAACTT  120
                ||||||||||||||||||||||||||||||||||||||||||||||||||||||||||||
Sbjct  1886359  TTATCTACCCATCTACACCTGTGAACTGTTTATGTGCTTCGGCACGTTTTACACAAACTT  1886418

Query  121      CTAAATGTAATGAATGTAATCTTATTATAACAATAATAAAACTTTCAACAACGGATCTCT  180
                ||||||||||||||||||||||||||||||||||||||||||||||||||||||||||||
Sbjct  1886419  CTAAATGTAATGAATGTAATCTTATTATAACAATAATAAAACTTTCAACAACGGATCTCT  1886478

Query  181      TGGCTTCCACATCGATGAAGAACGCAGCGAAATGCGATAAGTAATGTGAATTGCAGAATT  240
                ||||||||||||||||||||||||||||||||||||||||||||||||||||||||||||
Sbjct  1886479  TGGCTTCCACATCGATGAAGAACGCAGCGAAATGCGATAAGTAATGTGAATTGCAGAATT  1886538

Query  241      CAGTGAATCATCGAATCTTTGAACGCAACTTGCGCCCTTTGGTATTCCGAAGGGCATGCC  300
                |||||||||||||| |||||||||||||||||||||||||||||||||||||||||||||
Sbjct  1886539  CAGTGAATCATCGAGTCTTTGAACGCAACTTGCGCCCTTTGGTATTCCGAAGGGCATGCC  1886598

Query  301      TGTTTGAGAGTCATGAAAATCTCAATCCCTCGGGTTTTATTACCTGTTGGACTTGGATTT  360
                ||||||||||||||||||||||||||||||||||||||||||||||||||||||||||||
Sbjct  1886599  TGTTTGAGAGTCATGAAAATCTCAATCCCTCGGGTTTTATTACCTGTTGGACTTGGATTT  1886658

Query  361      GGGTGTTTGCCGCGACCTGCAAAGGACGTCGGCTCGCCTTAAATGTGTTAGTGGGAAGGT  420
                ||||||||||||||||||||||||||||||||||||||||||||||||||||||||||||
Sbjct  1886659  GGGTGTTTGCCGCGACCTGCAAAGGACGTCGGCTCGCCTTAAATGTGTTAGTGGGAAGGT  1886718

Query  421      GATTACCTGTCAGCCCGGCGTAATAAGTTTCGCTGGGCCTATGGGGTAGTCTTCGGCTTG  480
                ||||||||||||||||||||||||||||||||||||||||||||||||||||||||||||
Sbjct  1886719  GATTACCTGTCAGCCCGGCGTAATAAGTTTCGCTGGGCCTATGGGGTAGTCTTCGGCTTG  1886778

Query  481      CTGATAACAACCATCTC-TTTTTGTTTGACCTCAAATCAGGTAGGGCTACCCGCTGAACT  539
                ||||||||||||||||| ||||||||||||||||||||||||||||||||||||||||||
Sbjct  1886779  CTGATAACAACCATCTCTTTTTTGTTTGACCTCAAATCAGGTAGGGCTACCCGCTGAACT  1886838

Query  540      TAA  542
                |||
Sbjct  1886839  TAA  1886841


 Score = 974 bits (527),  Expect = 0.0
 Identities = 538/543 (99%), Gaps = 1/543 (0%)
 Strand=Plus/Plus

Query  1        CAAGGTTTCCGTAGGTGAACCTGCGGAAGGATCAGTAGAGAATATTGGACTTCGGTCCAT  60
                |||||||||||||||||||||||||||||||||||||||||||  ||| |||||||||||
Sbjct  1894426  CAAGGTTTCCGTAGGTGAACCTGCGGAAGGATCAGTAGAGAATGCTGGGCTTCGGTCCAT  1894485

Query  61       TTATCTACCCATCTACACCTGTGAACTGTTTATGTGCTTCGGCACGTTTTACACAAACTT  120
                ||||||||||||||||||||||||||||||||||||||||||||||||||||||||||||
Sbjct  1894486  TTATCTACCCATCTACACCTGTGAACTGTTTATGTGCTTCGGCACGTTTTACACAAACTT  1894545

Query  121      CTAAATGTAATGAATGTAATCTTATTATAACAATAATAAAACTTTCAACAACGGATCTCT  180
                ||||||||||||||||||||||||||||||||||||||||||||||||||||||||||||
Sbjct  1894546  CTAAATGTAATGAATGTAATCTTATTATAACAATAATAAAACTTTCAACAACGGATCTCT  1894605

Query  181      TGGCTTCCACATCGATGAAGAACGCAGCGAAATGCGATAAGTAATGTGAATTGCAGAATT  240
                ||||||||||||||||||||||||||||||||||||||||||||||||||||||||||||
Sbjct  1894606  TGGCTTCCACATCGATGAAGAACGCAGCGAAATGCGATAAGTAATGTGAATTGCAGAATT  1894665

Query  241      CAGTGAATCATCGAATCTTTGAACGCAACTTGCGCCCTTTGGTATTCCGAAGGGCATGCC  300
                |||||||||||||| |||||||||||||||||||||||||||||||||||||||||||||
Sbjct  1894666  CAGTGAATCATCGAGTCTTTGAACGCAACTTGCGCCCTTTGGTATTCCGAAGGGCATGCC  1894725

Query  301      TGTTTGAGAGTCATGAAAATCTCAATCCCTCGGGTTTTATTACCTGTTGGACTTGGATTT  360
                ||||||||||||||||||||||||||||||||||||||||||||||||||||||||||||
Sbjct  1894726  TGTTTGAGAGTCATGAAAATCTCAATCCCTCGGGTTTTATTACCTGTTGGACTTGGATTT  1894785

Query  361      GGGTGTTTGCCGCGACCTGCAAAGGACGTCGGCTCGCCTTAAATGTGTTAGTGGGAAGGT  420
                ||||||||||||||||||||||||||||||||||||||||||||||||||||||||||||
Sbjct  1894786  GGGTGTTTGCCGCGACCTGCAAAGGACGTCGGCTCGCCTTAAATGTGTTAGTGGGAAGGT  1894845

Query  421      GATTACCTGTCAGCCCGGCGTAATAAGTTTCGCTGGGCCTATGGGGTAGTCTTCGGCTTG  480
                ||||||||||||||||||||||||||||||||||||||||||||||||||||||||||||
Sbjct  1894846  GATTACCTGTCAGCCCGGCGTAATAAGTTTCGCTGGGCCTATGGGGTAGTCTTCGGCTTG  1894905

Query  481      CTGATAACAACCATCTC-TTTTTGTTTGACCTCAAATCAGGTAGGGCTACCCGCTGAACT  539
                ||||||||||||||||| ||||||||||||||||||||||||||||||||||||||||||
Sbjct  1894906  CTGATAACAACCATCTCTTTTTTGTTTGACCTCAAATCAGGTAGGGCTACCCGCTGAACT  1894965

Query  540      TAA  542
                |||
Sbjct  1894966  TAA  1894968


 Score = 974 bits (527),  Expect = 0.0
 Identities = 538/543 (99%), Gaps = 1/543 (0%)
 Strand=Plus/Plus

Query  1        CAAGGTTTCCGTAGGTGAACCTGCGGAAGGATCAGTAGAGAATATTGGACTTCGGTCCAT  60
                |||||||||||||||||||||||||||||||||||||||||||  ||| |||||||||||
Sbjct  1902553  CAAGGTTTCCGTAGGTGAACCTGCGGAAGGATCAGTAGAGAATGCTGGGCTTCGGTCCAT  1902612

Query  61       TTATCTACCCATCTACACCTGTGAACTGTTTATGTGCTTCGGCACGTTTTACACAAACTT  120
                ||||||||||||||||||||||||||||||||||||||||||||||||||||||||||||
Sbjct  1902613  TTATCTACCCATCTACACCTGTGAACTGTTTATGTGCTTCGGCACGTTTTACACAAACTT  1902672

Query  121      CTAAATGTAATGAATGTAATCTTATTATAACAATAATAAAACTTTCAACAACGGATCTCT  180
                ||||||||||||||||||||||||||||||||||||||||||||||||||||||||||||
Sbjct  1902673  CTAAATGTAATGAATGTAATCTTATTATAACAATAATAAAACTTTCAACAACGGATCTCT  1902732

Query  181      TGGCTTCCACATCGATGAAGAACGCAGCGAAATGCGATAAGTAATGTGAATTGCAGAATT  240
                ||||||||||||||||||||||||||||||||||||||||||||||||||||||||||||
Sbjct  1902733  TGGCTTCCACATCGATGAAGAACGCAGCGAAATGCGATAAGTAATGTGAATTGCAGAATT  1902792

Query  241      CAGTGAATCATCGAATCTTTGAACGCAACTTGCGCCCTTTGGTATTCCGAAGGGCATGCC  300
                |||||||||||||| |||||||||||||||||||||||||||||||||||||||||||||
Sbjct  1902793  CAGTGAATCATCGAGTCTTTGAACGCAACTTGCGCCCTTTGGTATTCCGAAGGGCATGCC  1902852

Query  301      TGTTTGAGAGTCATGAAAATCTCAATCCCTCGGGTTTTATTACCTGTTGGACTTGGATTT  360
                ||||||||||||||||||||||||||||||||||||||||||||||||||||||||||||
Sbjct  1902853  TGTTTGAGAGTCATGAAAATCTCAATCCCTCGGGTTTTATTACCTGTTGGACTTGGATTT  1902912

Query  361      GGGTGTTTGCCGCGACCTGCAAAGGACGTCGGCTCGCCTTAAATGTGTTAGTGGGAAGGT  420
                ||||||||||||||||||||||||||||||||||||||||||||||||||||||||||||
Sbjct  1902913  GGGTGTTTGCCGCGACCTGCAAAGGACGTCGGCTCGCCTTAAATGTGTTAGTGGGAAGGT  1902972

Query  421      GATTACCTGTCAGCCCGGCGTAATAAGTTTCGCTGGGCCTATGGGGTAGTCTTCGGCTTG  480
                ||||||||||||||||||||||||||||||||||||||||||||||||||||||||||||
Sbjct  1902973  GATTACCTGTCAGCCCGGCGTAATAAGTTTCGCTGGGCCTATGGGGTAGTCTTCGGCTTG  1903032

Query  481      CTGATAACAACCATCTC-TTTTTGTTTGACCTCAAATCAGGTAGGGCTACCCGCTGAACT  539
                ||||||||||||||||| ||||||||||||||||||||||||||||||||||||||||||
Sbjct  1903033  CTGATAACAACCATCTCTTTTTTGTTTGACCTCAAATCAGGTAGGGCTACCCGCTGAACT  1903092

Query  540      TAA  542
                |||
Sbjct  1903093  TAA  1903095


 Score = 974 bits (527),  Expect = 0.0
 Identities = 538/543 (99%), Gaps = 1/543 (0%)
 Strand=Plus/Plus

Query  1        CAAGGTTTCCGTAGGTGAACCTGCGGAAGGATCAGTAGAGAATATTGGACTTCGGTCCAT  60
                |||||||||||||||||||||||||||||||||||||||||||  ||| |||||||||||
Sbjct  1910680  CAAGGTTTCCGTAGGTGAACCTGCGGAAGGATCAGTAGAGAATGCTGGGCTTCGGTCCAT  1910739

Query  61       TTATCTACCCATCTACACCTGTGAACTGTTTATGTGCTTCGGCACGTTTTACACAAACTT  120
                ||||||||||||||||||||||||||||||||||||||||||||||||||||||||||||
Sbjct  1910740  TTATCTACCCATCTACACCTGTGAACTGTTTATGTGCTTCGGCACGTTTTACACAAACTT  1910799

Query  121      CTAAATGTAATGAATGTAATCTTATTATAACAATAATAAAACTTTCAACAACGGATCTCT  180
                ||||||||||||||||||||||||||||||||||||||||||||||||||||||||||||
Sbjct  1910800  CTAAATGTAATGAATGTAATCTTATTATAACAATAATAAAACTTTCAACAACGGATCTCT  1910859

Query  181      TGGCTTCCACATCGATGAAGAACGCAGCGAAATGCGATAAGTAATGTGAATTGCAGAATT  240
                ||||||||||||||||||||||||||||||||||||||||||||||||||||||||||||
Sbjct  1910860  TGGCTTCCACATCGATGAAGAACGCAGCGAAATGCGATAAGTAATGTGAATTGCAGAATT  1910919

Query  241      CAGTGAATCATCGAATCTTTGAACGCAACTTGCGCCCTTTGGTATTCCGAAGGGCATGCC  300
                |||||||||||||| |||||||||||||||||||||||||||||||||||||||||||||
Sbjct  1910920  CAGTGAATCATCGAGTCTTTGAACGCAACTTGCGCCCTTTGGTATTCCGAAGGGCATGCC  1910979

Query  301      TGTTTGAGAGTCATGAAAATCTCAATCCCTCGGGTTTTATTACCTGTTGGACTTGGATTT  360
                ||||||||||||||||||||||||||||||||||||||||||||||||||||||||||||
Sbjct  1910980  TGTTTGAGAGTCATGAAAATCTCAATCCCTCGGGTTTTATTACCTGTTGGACTTGGATTT  1911039

Query  361      GGGTGTTTGCCGCGACCTGCAAAGGACGTCGGCTCGCCTTAAATGTGTTAGTGGGAAGGT  420
                ||||||||||||||||||||||||||||||||||||||||||||||||||||||||||||
Sbjct  1911040  GGGTGTTTGCCGCGACCTGCAAAGGACGTCGGCTCGCCTTAAATGTGTTAGTGGGAAGGT  1911099

Query  421      GATTACCTGTCAGCCCGGCGTAATAAGTTTCGCTGGGCCTATGGGGTAGTCTTCGGCTTG  480
                ||||||||||||||||||||||||||||||||||||||||||||||||||||||||||||
Sbjct  1911100  GATTACCTGTCAGCCCGGCGTAATAAGTTTCGCTGGGCCTATGGGGTAGTCTTCGGCTTG  1911159

Query  481      CTGATAACAACCATCTC-TTTTTGTTTGACCTCAAATCAGGTAGGGCTACCCGCTGAACT  539
                ||||||||||||||||| ||||||||||||||||||||||||||||||||||||||||||
Sbjct  1911160  CTGATAACAACCATCTCTTTTTTGTTTGACCTCAAATCAGGTAGGGCTACCCGCTGAACT  1911219

Query  540      TAA  542
                |||
Sbjct  1911220  TAA  1911222


 Score = 974 bits (527),  Expect = 0.0
 Identities = 538/543 (99%), Gaps = 1/543 (0%)
 Strand=Plus/Plus

Query  1        CAAGGTTTCCGTAGGTGAACCTGCGGAAGGATCAGTAGAGAATATTGGACTTCGGTCCAT  60
                |||||||||||||||||||||||||||||||||||||||||||  ||| |||||||||||
Sbjct  1918807  CAAGGTTTCCGTAGGTGAACCTGCGGAAGGATCAGTAGAGAATGCTGGGCTTCGGTCCAT  1918866

Query  61       TTATCTACCCATCTACACCTGTGAACTGTTTATGTGCTTCGGCACGTTTTACACAAACTT  120
                ||||||||||||||||||||||||||||||||||||||||||||||||||||||||||||
Sbjct  1918867  TTATCTACCCATCTACACCTGTGAACTGTTTATGTGCTTCGGCACGTTTTACACAAACTT  1918926

Query  121      CTAAATGTAATGAATGTAATCTTATTATAACAATAATAAAACTTTCAACAACGGATCTCT  180
                ||||||||||||||||||||||||||||||||||||||||||||||||||||||||||||
Sbjct  1918927  CTAAATGTAATGAATGTAATCTTATTATAACAATAATAAAACTTTCAACAACGGATCTCT  1918986

Query  181      TGGCTTCCACATCGATGAAGAACGCAGCGAAATGCGATAAGTAATGTGAATTGCAGAATT  240
                ||||||||||||||||||||||||||||||||||||||||||||||||||||||||||||
Sbjct  1918987  TGGCTTCCACATCGATGAAGAACGCAGCGAAATGCGATAAGTAATGTGAATTGCAGAATT  1919046

Query  241      CAGTGAATCATCGAATCTTTGAACGCAACTTGCGCCCTTTGGTATTCCGAAGGGCATGCC  300
                |||||||||||||| |||||||||||||||||||||||||||||||||||||||||||||
Sbjct  1919047  CAGTGAATCATCGAGTCTTTGAACGCAACTTGCGCCCTTTGGTATTCCGAAGGGCATGCC  1919106

Query  301      TGTTTGAGAGTCATGAAAATCTCAATCCCTCGGGTTTTATTACCTGTTGGACTTGGATTT  360
                ||||||||||||||||||||||||||||||||||||||||||||||||||||||||||||
Sbjct  1919107  TGTTTGAGAGTCATGAAAATCTCAATCCCTCGGGTTTTATTACCTGTTGGACTTGGATTT  1919166

Query  361      GGGTGTTTGCCGCGACCTGCAAAGGACGTCGGCTCGCCTTAAATGTGTTAGTGGGAAGGT  420
                ||||||||||||||||||||||||||||||||||||||||||||||||||||||||||||
Sbjct  1919167  GGGTGTTTGCCGCGACCTGCAAAGGACGTCGGCTCGCCTTAAATGTGTTAGTGGGAAGGT  1919226

Query  421      GATTACCTGTCAGCCCGGCGTAATAAGTTTCGCTGGGCCTATGGGGTAGTCTTCGGCTTG  480
                ||||||||||||||||||||||||||||||||||||||||||||||||||||||||||||
Sbjct  1919227  GATTACCTGTCAGCCCGGCGTAATAAGTTTCGCTGGGCCTATGGGGTAGTCTTCGGCTTG  1919286

Query  481      CTGATAACAACCATCTC-TTTTTGTTTGACCTCAAATCAGGTAGGGCTACCCGCTGAACT  539
                ||||||||||||||||| ||||||||||||||||||||||||||||||||||||||||||
Sbjct  1919287  CTGATAACAACCATCTCTTTTTTGTTTGACCTCAAATCAGGTAGGGCTACCCGCTGAACT  1919346

Query  540      TAA  542
                |||
Sbjct  1919347  TAA  1919349


 Score = 961 bits (520),  Expect = 0.0
 Identities = 534/541 (99%), Gaps = 2/541 (0%)
 Strand=Plus/Plus

Query  3        AGGTTTCCGTAGGTGAACCTGCGGAAGGATCAGTAGAGAATATTGGACTTCGGTCCATTT  62
                ||||||||||| |||||||||||||||||||||||||||||  ||| ||||||||| |||
Sbjct  1553084  AGGTTTCCGTANGTGAACCTGCGGAAGGATCAGTAGAGAATGCTGGGCTTCGGTCC-TTT  1553142

Query  63       ATCTACCCATCTACACCTGTGAACTGTTTATGTGCTTCGGCACGTTTTACACAAACTTCT  122
                ||||||||||||||||||||||||||||||||||||||||||||||||||||||||||||
Sbjct  1553143  ATCTACCCATCTACACCTGTGAACTGTTTATGTGCTTCGGCACGTTTTACACAAACTTCT  1553202

Query  123      AAATGTAATGAATGTAATCTTATTATAACAATAATAAAACTTTCAACAACGGATCTCTTG  182
                ||||||||||||||||||||||||||||||||||||||||||||||||||||||||||||
Sbjct  1553203  AAATGTAATGAATGTAATCTTATTATAACAATAATAAAACTTTCAACAACGGATCTCTTG  1553262

Query  183      GCTTCCACATCGATGAAGAACGCAGCGAAATGCGATAAGTAATGTGAATTGCAGAATTCA  242
                ||||||||||||||||||||||||||||||||||||||||||||||||||||||||||||
Sbjct  1553263  GCTTCCACATCGATGAAGAACGCAGCGAAATGCGATAAGTAATGTGAATTGCAGAATTCA  1553322

Query  243      GTGAATCATCGAATCTTTGAACGCAACTTGCGCCCTTTGGTATTCCGAAGGGCATGCCTG  302
                |||||||||||| |||||||||||||||||||||||||||||||||||||||||||||||
Sbjct  1553323  GTGAATCATCGAGTCTTTGAACGCAACTTGCGCCCTTTGGTATTCCGAAGGGCATGCCTG  1553382

Query  303      TTTGAGAGTCATGAAAATCTCAATCCCTCGGGTTTTATTACCTGTTGGACTTGGATTTGG  362
                ||||||||||||||||||||||||||||||||||||||||||||||||||||||||||||
Sbjct  1553383  TTTGAGAGTCATGAAAATCTCAATCCCTCGGGTTTTATTACCTGTTGGACTTGGATTTGG  1553442

Query  363      GTGTTTGCCGCGACCTGCAAAGGACGTCGGCTCGCCTTAAATGTGTTAGTGGGAAGGTGA  422
                ||||||||||||||||||||||||||||||||||||||||||||||||||||||||||||
Sbjct  1553443  GTGTTTGCCGCGACCTGCAAAGGACGTCGGCTCGCCTTAAATGTGTTAGTGGGAAGGTGA  1553502

Query  423      TTACCTGTCAGCCCGGCGTAATAAGTTTCGCTGGGCCTATGGGGTAGTCTTCGGCTTGCT  482
                ||||||||||||||||||||||||||||||||||||||||||||||||||||||||||||
Sbjct  1553503  TTACCTGTCAGCCCGGCGTAATAAGTTTCGCTGGGCCTATGGGGTAGTCTTCGGCTTGCT  1553562

Query  483      GATAACAACCATCTC-TTTTTGTTTGACCTCAAATCAGGTAGGGCTACCCGCTGAACTTA  541
                ||||||||||||||| ||||||||||||||||||||||||||||||||||||||||||||
Sbjct  1553563  GATAACAACCATCTCTTTTTTGTTTGACCTCAAATCAGGTAGGGCTACCCGCTGAACTTA  1553622

Query  542      A  542
                |
Sbjct  1553623  A  1553623


 Score = 946 bits (512),  Expect = 0.0
 Identities = 537/548 (98%), Gaps = 6/548 (1%)
 Strand=Plus/Plus

Query  1        CAAGGTTTCCGTAGGTGAACCTGCGGAAGGATCAGTAGAGAATATTGGACTTCGGT-CCA  59
                |||||||||||||||||||||||||||||||||||||||||||  ||| ||||||| |||
Sbjct  1569335  CAAGGTTTCCGTAGGTGAACCTGCGGAAGGATCAGTAGAGAATGCTGGGCTTCGGTCCCA  1569394

Query  60       TTTATCTACCCATCTACACCTGTGAACTGTTTATGTGCTTCGGCACG-TTTTACACAAAC  118
                ||||||||||||||||||||||||||||||||||||||||| ||||| ||||||||||||
Sbjct  1569395  TTTATCTACCCATCTACACCTGTGAACTGTTTATGTGCTTCCGCACGTTTTTACACAAAC  1569454

Query  119      TTCTAAATGTAATGAATGTAATCTTATTATAACAATAAT-AAAACTTTCAACAACGGA-T  176
                ||||||||||||||||||||||||||||||||||||||| |||||||||||||||||| |
Sbjct  1569455  TTCTAAATGTAATGAATGTAATCTTATTATAACAATAATAAAAACTTTCAACAACGGATT  1569514

Query  177      CTCTTGGCTTCCACATC-GATGAAGAACGCAGCGAAATGCGATAAGTAATGTGAATTGCA  235
                ||||||||||||||||| ||||||||||||||||||||||||||||||||||||||||||
Sbjct  1569515  CTCTTGGCTTCCACATCGGATGAAGAACGCAGCGAAATGCGATAAGTAATGTGAATTGCA  1569574

Query  236      GAATTCAGTGAATCATCGAATCTTTGAACGCAACTTGCGCCCTTTGGTATTCCGAAGGGC  295
                ||||||||||||||||||| ||||||||||||||||||||||||||||||||||||||||
Sbjct  1569575  GAATTCAGTGAATCATCGAGTCTTTGAACGCAACTTGCGCCCTTTGGTATTCCGAAGGGC  1569634

Query  296      ATGCCTGTTTGAGAGTCATGAAAATCTCAATCCCTCGGGTTTTATTACCTGTTGGACTTG  355
                ||||||||||||||||||||||||||||||||||||||||||||||||||||||||||||
Sbjct  1569635  ATGCCTGTTTGAGAGTCATGAAAATCTCAATCCCTCGGGTTTTATTACCTGTTGGACTTG  1569694

Query  356      GATTTGGGTGTTTGCCGCGACCTGCAAAGGACGTCGGCTCGCCTTAAATGTGTTAGTGGG  415
                ||||||||||||||||||||||||||||||||||||||||||||||||||||||||||||
Sbjct  1569695  GATTTGGGTGTTTGCCGCGACCTGCAAAGGACGTCGGCTCGCCTTAAATGTGTTAGTGGG  1569754

Query  416      AAGGTGATTACCTGTCAGCCCGGCGTAATAAGTTTCGCTGGGCCTATGGGGTAGTCTTCG  475
                ||||||||||||||||||||||||||||||||||||||||||||||||||||||||||||
Sbjct  1569755  AAGGTGATTACCTGTCAGCCCGGCGTAATAAGTTTCGCTGGGCCTATGGGGTAGTCTTCG  1569814

Query  476      GCTTGCTGATAACAACCATCTC-TTTTTGTTTGACCTCAAATCAGGTAGGGCTACCCGCT  534
                |||||||||||||||||||||| |||||||||||||||||||||||||||||||||||||
Sbjct  1569815  GCTTGCTGATAACAACCATCTCTTTTTTGTTTGACCTCAAATCAGGTAGGGCTACCCGCT  1569874

Query  535      GAACTTAA  542
                ||||||||
Sbjct  1569875  GAACTTAA  1569882


>SSXJ01000381.1 Cryptococcus neoformans AD hybrid strain CBS 132 tig00000869, 
whole genome shotgun sequence
Length=20888

 Score = 972 bits (526),  Expect = 0.0
 Identities = 537/542 (99%), Gaps = 2/542 (0%)
 Strand=Plus/Minus

Query  1     CAAGGTTTCCGTAGGTGAACCTGCGGAAGGATCAGTAGAGAATATTGGACTTCGGTCCAT  60
             |||||||||||||||||||||||||||||||||||||||||||||||||||| |||||||
Sbjct  6957  CAAGGTTTCCGTAGGTGAACCTGCGGAAGGATCAGTAGAGAATATTGGACTTTGGTCCAT  6898

Query  61    TTATCTACCCATCTACACCTGTGAACTGTTTATGTGCTTCGGCACGTTTTACACAAACTT  120
             ||||||||||||||||||||||||||||||||||||||||||||||||||||||||||||
Sbjct  6897  TTATCTACCCATCTACACCTGTGAACTGTTTATGTGCTTCGGCACGTTTTACACAAACTT  6838

Query  121   CTAAATGTAATGAATGTAATCTTATTATAACAATAATAAAACTTTCAACAACGGATCTCT  180
             ||||||||||||||||||||| ||||||||||||||||||||||||||||||||||||||
Sbjct  6837  CTAAATGTAATGAATGTAATCATATTATAACAATAATAAAACTTTCAACAACGGATCTCT  6778

Query  181   TGGCTTCCACATCGATGAAGAACGCAGCGAAATGCGATAAGTAATGTGAATTGCAGAATT  240
             ||||||||||||||||||||||||||||||||||||||||||||||||||||||||||||
Sbjct  6777  TGGCTTCCACATCGATGAAGAACGCAGCGAAATGCGATAAGTAATGTGAATTGCAGAATT  6718

Query  241   CAGTGAATCATCGAATCTTTGAACGCAACTTGCGCCCTTTGGTATTCCGAAGGGCATGCC  300
             |||||||||||||| |||||||||||||||||||||||||||||||||||||||||||||
Sbjct  6717  CAGTGAATCATCGAGTCTTTGAACGCAACTTGCGCCCTTTGGTATTCCGAAGGGCATGCC  6658

Query  301   TGTTTGAGAGTCATGAAAATCTCAATCCCTCGGGTTTTATTACCTGTTGGACTTGGATTT  360
             ||||||||||||||||||||||||||||||||||||||||||||||||||||||| ||||
Sbjct  6657  TGTTTGAGAGTCATGAAAATCTCAATCCCTCGGGTTTTATTACCTGTTGGACTTG-ATTT  6599

Query  361   GGGTGTTTGCCGCGACCTGCAAAGGACGTCGGCTCGCCTTAAATGTGTTAGTGGGAAGGT  420
             ||||||||||||||||||||||||||||||||||||||||||||||||||||||||||||
Sbjct  6598  GGGTGTTTGCCGCGACCTGCAAAGGACGTCGGCTCGCCTTAAATGTGTTAGTGGGAAGGT  6539

Query  421   GATTACCTGTCAGCCCGGCGTAATAAGTTTCGCTGGGCCTATGGGGTAGTCTTCGGCTTG  480
             ||||||||||||||||||||||||||||||||||||||||||||||||||||||||||||
Sbjct  6538  GATTACCTGTCAGCCCGGCGTAATAAGTTTCGCTGGGCCTATGGGGTAGTCTTCGGCTTG  6479

Query  481   CTGATAACAACCATCTCTTTTTGTTTGACCTCAAATCAGGTAGGGCTACCCGCTGAACTT  540
             ||||||||||||||||||||| ||||||||||||||||||||||||||||||||||||||
Sbjct  6478  CTGATAACAACCATCTCTTTT-GTTTGACCTCAAATCAGGTAGGGCTACCCGCTGAACTT  6420

Query  541   AA  542
             ||
Sbjct  6419  AA  6418


 Score = 972 bits (526),  Expect = 0.0
 Identities = 537/542 (99%), Gaps = 1/542 (0%)
 Strand=Plus/Minus

Query  1      CAAGGTTTCCGTAGGTGAACCTGCGGAAGGATCAGTAGAGAATATTGGACTTCGGTCCAT  60
              |||||||||||||||||||||||||||||||||||||||||||||||||||| |||||||
Sbjct  14993  CAAGGTTTCCGTAGGTGAACCTGCGGAAGGATCAGTAGAGAATATTGGACTTTGGTCCAT  14934

Query  61     TTATCTACCCATCTACACCTGTGAACTGTTTATGTGCTTCGGCACGTTTTACACAAACTT  120
              ||||||||||||||||||||||||||||||||||||||||||||||||||||||||||||
Sbjct  14933  TTATCTACCCATCTACACCTGTGAACTGTTTATGTGCTTCGGCACGTTTTACACAAACTT  14874

Query  121    CTAAATGTAATGAATGTAATCTTATTATAACAATAATAAAACTTTCAACAACGGATCTCT  180
              ||||||||||||||||||||| ||||||||||||||||||||||||||||||||||||||
Sbjct  14873  CTAAATGTAATGAATGTAATCATATTATAACAATAATAAAACTTTCAACAACGGATCTCT  14814

Query  181    TGGCTTCCACATCGATGAAGAACGCAGCGAAATGCGATAAGTAATGTGAATTGCAGAATT  240
              ||||||||||||||||||||||||||||||||||||||||||||||||||||||||||||
Sbjct  14813  TGGCTTCCACATCGATGAAGAACGCAGCGAAATGCGATAAGTAATGTGAATTGCAGAATT  14754

Query  241    CAGTGAATCATCGAATCTTTGAACGCAACTTGCGCCCTTTGGTATTCCGAAGGGCATGCC  300
              |||||||||||||| |||||||||||||||||||||||||||||||||||||||||||||
Sbjct  14753  CAGTGAATCATCGAGTCTTTGAACGCAACTTGCGCCCTTTGGTATTCCGAAGGGCATGCC  14694

Query  301    TGTTTGAGAGTCATGAAAATCTCAATCCCTCGGGTTTTATTACCTGTTGGACTTGGATTT  360
              |||||||||||||||||||||||||||||||||||||||||||||||||||||| |||||
Sbjct  14693  TGTTTGAGAGTCATGAAAATCTCAATCCCTCGGGTTTTATTACCTGTTGGACTTTGATTT  14634

Query  361    GGGTGTTTGCCGCGACCTGCAAAGGACGTCGGCTCGCCTTAAATGTGTTAGTGGGAAGGT  420
              ||||||||||||||||||||||||||||||||||||||||||||||||||||||||||||
Sbjct  14633  GGGTGTTTGCCGCGACCTGCAAAGGACGTCGGCTCGCCTTAAATGTGTTAGTGGGAAGGT  14574

Query  421    GATTACCTGTCAGCCCGGCGTAATAAGTTTCGCTGGGCCTATGGGGTAGTCTTCGGCTTG  480
              ||||||||||||||||||||||||||||||||||||||||||||||||||||||||||||
Sbjct  14573  GATTACCTGTCAGCCCGGCGTAATAAGTTTCGCTGGGCCTATGGGGTAGTCTTCGGCTTG  14514

Query  481    CTGATAACAACCATCTCTTTTTGTTTGACCTCAAATCAGGTAGGGCTACCCGCTGAACTT  540
              ||||||||||||||||||||| ||||||||||||||||||||||||||||||||||||||
Sbjct  14513  CTGATAACAACCATCTCTTTT-GTTTGACCTCAAATCAGGTAGGGCTACCCGCTGAACTT  14455

Query  541    AA  542
              ||
Sbjct  14454  AA  14453


>KI669491.1 Kwoniella mangroviensis CBS 8507 unplaced genomic scaffold supercont2.54, 
whole genome shotgun sequence
Length=5488

 Score = 913 bits (494),  Expect = 0.0
 Identities = 531/548 (97%), Gaps = 6/548 (1%)
 Strand=Plus/Minus

Query  1    CAAGGTTTCCGTAGGTGAACCTGCGGAAGGATCAGTAGAGAATATTGGACTTCGGTCCAT  60
            ||||||||||||||||||||||||||||||||||||||||||||||||||||||||||||
Sbjct  561  CAAGGTTTCCGTAGGTGAACCTGCGGAAGGATCAGTAGAGAATATTGGACTTCGGTCCAT  502

Query  61   TTATCTACCCATCTACACCTGTGAACTGTTTATGTGCTTCGGCACGTTTTACACAAACTT  120
            ||||||||||||||||||||||||||||||||||||||||||||||||||||||||||||
Sbjct  501  TTATCTACCCATCTACACCTGTGAACTGTTTATGTGCTTCGGCACGTTTTACACAAACTT  442

Query  121  CTAAATGTAATGAATGTAATCTTATTATAACAATAATAAAACTTTCAACAACGGATCTCT  180
            ||||||||||||||||||||||||||||||||||||||||||||||||||||||||||||
Sbjct  441  CTAAATGTAATGAATGTAATCTTATTATAACAATAATAAAACTTTCAACAACGGATCTCT  382

Query  181  TGGCTTCCACATCGATGAAGAACGCAGCGAAATGCGATAAGTAATGTGAATTGCAGAATT  240
            ||||| ||||||||||||||||||||||||||||||||||||||||||||||||||||||
Sbjct  381  TGGCTCCCACATCGATGAAGAACGCAGCGAAATGCGATAAGTAATGTGAATTGCAGAATT  322

Query  241  CAGTGAATCATCGAATCTTTGAACGCAACTTGCGCCCTTTGGTATTCCGAAGGGCATGCC  300
            ||||||||||||||||||||||||||||||||||||||||||||||||||||||||||||
Sbjct  321  CAGTGAATCATCGAATCTTTGAACGCAACTTGCGCCCTTTGGTATTCCGAAGGGCATGCC  262

Query  301  TGTTTGAGAGTCATGAAAATCTCAATCCCTCGGGTTTTATTACCTGTTGGACTTGGATTT  360
            ||||||||||||||||||||||||||||||||||||||||||||||||||||||||||||
Sbjct  261  TGTTTGAGAGTCATGAAAATCTCAATCCCTCGGGTTTTATTACCTGTTGGACTTGGATTT  202

Query  361  GGGTGTTTGCCGCGACCTGCAAAGGACGTCGGCTCGCCTTAAATGTGTTAGTGGGAAGGT  420
            ||||||||||||||||||||||||||||||||||||||||||||||||||||||||||||
Sbjct  201  GGGTGTTTGCCGCGACCTGCAAAGGACGTCGGCTCGCCTTAAATGTGTTAGTGGGAAGGT  142

Query  421  GATTACCTGTCAGCCCGGCGTAATAAGTTTCGCTGGGCCTATGGGGTAGT-CTTCGGCTT  479
            |||||||||||||||||||||||||||||||||||||||| |||||| || |  ||||||
Sbjct  141  GATTACCTGTCAGCCCGGCGTAATAAGTTTCGCTGGGCCTCTGGGGTCGTTCGACGGCTT  82

Query  480  GCTGATAACAA-CCATCTCTTT-T-TGT-T-TGACCTCAAATCAGGTAGGGCTACCCGCT  534
            ||| ||||||| || | | | | | ||  | |||||||||||||||||||||||||||||
Sbjct  81   GCTCATAACAAACCTTTTATCTCTATGACTCTGACCTCAAATCAGGTAGGGCTACCCGCT  22

Query  535  GAACTTAA  542
            ||||||||
Sbjct  21   GAACTTAA  14


>NW_017566921.1 Kwoniella mangroviensis CBS 8507 unplaced genomic scaffold supercont2.54, 
whole genome shotgun sequence
Length=5488

 Score = 913 bits (494),  Expect = 0.0
 Identities = 531/548 (97%), Gaps = 6/548 (1%)
 Strand=Plus/Minus

Query  1    CAAGGTTTCCGTAGGTGAACCTGCGGAAGGATCAGTAGAGAATATTGGACTTCGGTCCAT  60
            ||||||||||||||||||||||||||||||||||||||||||||||||||||||||||||
Sbjct  561  CAAGGTTTCCGTAGGTGAACCTGCGGAAGGATCAGTAGAGAATATTGGACTTCGGTCCAT  502

Query  61   TTATCTACCCATCTACACCTGTGAACTGTTTATGTGCTTCGGCACGTTTTACACAAACTT  120
            ||||||||||||||||||||||||||||||||||||||||||||||||||||||||||||
Sbjct  501  TTATCTACCCATCTACACCTGTGAACTGTTTATGTGCTTCGGCACGTTTTACACAAACTT  442

Query  121  CTAAATGTAATGAATGTAATCTTATTATAACAATAATAAAACTTTCAACAACGGATCTCT  180
            ||||||||||||||||||||||||||||||||||||||||||||||||||||||||||||
Sbjct  441  CTAAATGTAATGAATGTAATCTTATTATAACAATAATAAAACTTTCAACAACGGATCTCT  382

Query  181  TGGCTTCCACATCGATGAAGAACGCAGCGAAATGCGATAAGTAATGTGAATTGCAGAATT  240
            ||||| ||||||||||||||||||||||||||||||||||||||||||||||||||||||
Sbjct  381  TGGCTCCCACATCGATGAAGAACGCAGCGAAATGCGATAAGTAATGTGAATTGCAGAATT  322

Query  241  CAGTGAATCATCGAATCTTTGAACGCAACTTGCGCCCTTTGGTATTCCGAAGGGCATGCC  300
            ||||||||||||||||||||||||||||||||||||||||||||||||||||||||||||
Sbjct  321  CAGTGAATCATCGAATCTTTGAACGCAACTTGCGCCCTTTGGTATTCCGAAGGGCATGCC  262

Query  301  TGTTTGAGAGTCATGAAAATCTCAATCCCTCGGGTTTTATTACCTGTTGGACTTGGATTT  360
            ||||||||||||||||||||||||||||||||||||||||||||||||||||||||||||
Sbjct  261  TGTTTGAGAGTCATGAAAATCTCAATCCCTCGGGTTTTATTACCTGTTGGACTTGGATTT  202

Query  361  GGGTGTTTGCCGCGACCTGCAAAGGACGTCGGCTCGCCTTAAATGTGTTAGTGGGAAGGT  420
            ||||||||||||||||||||||||||||||||||||||||||||||||||||||||||||
Sbjct  201  GGGTGTTTGCCGCGACCTGCAAAGGACGTCGGCTCGCCTTAAATGTGTTAGTGGGAAGGT  142

Query  421  GATTACCTGTCAGCCCGGCGTAATAAGTTTCGCTGGGCCTATGGGGTAGT-CTTCGGCTT  479
            |||||||||||||||||||||||||||||||||||||||| |||||| || |  ||||||
Sbjct  141  GATTACCTGTCAGCCCGGCGTAATAAGTTTCGCTGGGCCTCTGGGGTCGTTCGACGGCTT  82

Query  480  GCTGATAACAA-CCATCTCTTT-T-TGT-T-TGACCTCAAATCAGGTAGGGCTACCCGCT  534
            ||| ||||||| || | | | | | ||  | |||||||||||||||||||||||||||||
Sbjct  81   GCTCATAACAAACCTTTTATCTCTATGACTCTGACCTCAAATCAGGTAGGGCTACCCGCT  22

Query  535  GAACTTAA  542
            ||||||||
Sbjct  21   GAACTTAA  14


>CM016937.1 Cryptococcus sp. DSM 27421 chromosome 9, whole genome shotgun 
sequence
Length=1393483

 Score = 876 bits (474),  Expect = 0.0
 Identities = 520/542 (96%), Gaps = 3/542 (1%)
 Strand=Plus/Plus

Query  1        CAAGGTTTCCGTAGGTGAACCTGCGGAAGGATCAGTAGAGAATATTGGACTTCGGTCCAT  60
                ||||||||||||||||||||||||||||||||||||||||||||  ||||||||||||||
Sbjct  1321907  CAAGGTTTCCGTAGGTGAACCTGCGGAAGGATCAGTAGAGAATAACGGACTTCGGTCCAT  1321966

Query  61       TTATCTACCCATCTACACCTGTGAACTGTTTATGTGCTTCGGCACGTTTTACACAAACTT  120
                 ||||||||||||||||||||||||| || | ||||||||||||||||||||||||||||
Sbjct  1321967  ATATCTACCCATCTACACCTGTGAACCGTATTTGTGCTTCGGCACGTTTTACACAAACTT  1322026

Query  121      CTAAATGTAATGAATGTAATCTTATTATAACAATAATAAAACTTTCAACAACGGATCTCT  180
                ||||||||||||||||||| | ||||||||||||||||||||||||||||||||||||||
Sbjct  1322027  CTAAATGTAATGAATGTAAAC-TATTATAACAATAATAAAACTTTCAACAACGGATCTCT  1322085

Query  181      TGGCTTCCACATCGATGAAGAACGCAGCGAAATGCGATAAGTAATGTGAATTGCAGAATT  240
                ||||||||||||||||||||||||||||||||||||||||||||||||||||||||||||
Sbjct  1322086  TGGCTTCCACATCGATGAAGAACGCAGCGAAATGCGATAAGTAATGTGAATTGCAGAATT  1322145

Query  241      CAGTGAATCATCGAATCTTTGAACGCAACTTGCGCCCTTTGGTATTCCGAAGGGCATGCC  300
                |||||||||||||| |||||||||||||||||||||||||||||||||||||||||||||
Sbjct  1322146  CAGTGAATCATCGAGTCTTTGAACGCAACTTGCGCCCTTTGGTATTCCGAAGGGCATGCC  1322205

Query  301      TGTTTGAGAGTCATGAAAATCTCAATCCCTCGGGTTTTATTACCTGTTGGACTTGGATTT  360
                ||||||||||||||||| |||||||||| ||||| ||||| |||||||||  ||||||||
Sbjct  1322206  TGTTTGAGAGTCATGAACATCTCAATCCTTCGGG-TTTATGACCTGTTGGCATTGGATTT  1322264

Query  361      GGGTGTTTGCCGCGACCTGCAAAGGACGTCGGCTCGCCTTAAATGTGTTAGTGGGAAGGT  420
                |||||||||||||||||||||||||||||||||||||||||||| |||||||||||||||
Sbjct  1322265  GGGTGTTTGCCGCGACCTGCAAAGGACGTCGGCTCGCCTTAAATATGTTAGTGGGAAGGT  1322324

Query  421      GATTACCTGTCAGCCCGGCGTAATAAGTTTCGCTGGGCCTATGGGGTAGTCTTCGGCTTG  480
                ||||||||||||||||| |||||||||||||| |||||||||||||||||  ||||||||
Sbjct  1322325  GATTACCTGTCAGCCCGACGTAATAAGTTTCGTTGGGCCTATGGGGTAGTTGTCGGCTTG  1322384

Query  481      CTGATAACAACCATCTCTTTTTGTTTGACCTCAAATCAGGTAGGGCTACCCGCTGAACTT  540
                || ||||||||||||| |||||||||||||||||||||||||||||||||||||||||||
Sbjct  1322385  CTTATAACAACCATCT-TTTTTGTTTGACCTCAAATCAGGTAGGGCTACCCGCTGAACTT  1322443

Query  541      AA  542
                ||
Sbjct  1322444  AA  1322445


 Score = 876 bits (474),  Expect = 0.0
 Identities = 520/542 (96%), Gaps = 3/542 (1%)
 Strand=Plus/Plus

Query  1        CAAGGTTTCCGTAGGTGAACCTGCGGAAGGATCAGTAGAGAATATTGGACTTCGGTCCAT  60
                ||||||||||||||||||||||||||||||||||||||||||||  ||||||||||||||
Sbjct  1329443  CAAGGTTTCCGTAGGTGAACCTGCGGAAGGATCAGTAGAGAATAACGGACTTCGGTCCAT  1329502

Query  61       TTATCTACCCATCTACACCTGTGAACTGTTTATGTGCTTCGGCACGTTTTACACAAACTT  120
                 ||||||||||||||||||||||||| || | ||||||||||||||||||||||||||||
Sbjct  1329503  ATATCTACCCATCTACACCTGTGAACCGTATTTGTGCTTCGGCACGTTTTACACAAACTT  1329562

Query  121      CTAAATGTAATGAATGTAATCTTATTATAACAATAATAAAACTTTCAACAACGGATCTCT  180
                ||||||||||||||||||| | ||||||||||||||||||||||||||||||||||||||
Sbjct  1329563  CTAAATGTAATGAATGTAAAC-TATTATAACAATAATAAAACTTTCAACAACGGATCTCT  1329621

Query  181      TGGCTTCCACATCGATGAAGAACGCAGCGAAATGCGATAAGTAATGTGAATTGCAGAATT  240
                ||||||||||||||||||||||||||||||||||||||||||||||||||||||||||||
Sbjct  1329622  TGGCTTCCACATCGATGAAGAACGCAGCGAAATGCGATAAGTAATGTGAATTGCAGAATT  1329681

Query  241      CAGTGAATCATCGAATCTTTGAACGCAACTTGCGCCCTTTGGTATTCCGAAGGGCATGCC  300
                |||||||||||||| |||||||||||||||||||||||||||||||||||||||||||||
Sbjct  1329682  CAGTGAATCATCGAGTCTTTGAACGCAACTTGCGCCCTTTGGTATTCCGAAGGGCATGCC  1329741

Query  301      TGTTTGAGAGTCATGAAAATCTCAATCCCTCGGGTTTTATTACCTGTTGGACTTGGATTT  360
                ||||||||||||||||| |||||||||| ||||| ||||| |||||||||  ||||||||
Sbjct  1329742  TGTTTGAGAGTCATGAACATCTCAATCCTTCGGG-TTTATGACCTGTTGGCATTGGATTT  1329800

Query  361      GGGTGTTTGCCGCGACCTGCAAAGGACGTCGGCTCGCCTTAAATGTGTTAGTGGGAAGGT  420
                |||||||||||||||||||||||||||||||||||||||||||| |||||||||||||||
Sbjct  1329801  GGGTGTTTGCCGCGACCTGCAAAGGACGTCGGCTCGCCTTAAATATGTTAGTGGGAAGGT  1329860

Query  421      GATTACCTGTCAGCCCGGCGTAATAAGTTTCGCTGGGCCTATGGGGTAGTCTTCGGCTTG  480
                ||||||||||||||||| |||||||||||||| |||||||||||||||||  ||||||||
Sbjct  1329861  GATTACCTGTCAGCCCGACGTAATAAGTTTCGTTGGGCCTATGGGGTAGTTGTCGGCTTG  1329920

Query  481      CTGATAACAACCATCTCTTTTTGTTTGACCTCAAATCAGGTAGGGCTACCCGCTGAACTT  540
                || ||||||||||||| |||||||||||||||||||||||||||||||||||||||||||
Sbjct  1329921  CTTATAACAACCATCT-TTTTTGTTTGACCTCAAATCAGGTAGGGCTACCCGCTGAACTT  1329979

Query  541      AA  542
                ||
Sbjct  1329980  AA  1329981


 Score = 876 bits (474),  Expect = 0.0
 Identities = 520/542 (96%), Gaps = 3/542 (1%)
 Strand=Plus/Plus

Query  1        CAAGGTTTCCGTAGGTGAACCTGCGGAAGGATCAGTAGAGAATATTGGACTTCGGTCCAT  60
                ||||||||||||||||||||||||||||||||||||||||||||  ||||||||||||||
Sbjct  1336979  CAAGGTTTCCGTAGGTGAACCTGCGGAAGGATCAGTAGAGAATAACGGACTTCGGTCCAT  1337038

Query  61       TTATCTACCCATCTACACCTGTGAACTGTTTATGTGCTTCGGCACGTTTTACACAAACTT  120
                 ||||||||||||||||||||||||| || | ||||||||||||||||||||||||||||
Sbjct  1337039  ATATCTACCCATCTACACCTGTGAACCGTATTTGTGCTTCGGCACGTTTTACACAAACTT  1337098

Query  121      CTAAATGTAATGAATGTAATCTTATTATAACAATAATAAAACTTTCAACAACGGATCTCT  180
                ||||||||||||||||||| | ||||||||||||||||||||||||||||||||||||||
Sbjct  1337099  CTAAATGTAATGAATGTAAAC-TATTATAACAATAATAAAACTTTCAACAACGGATCTCT  1337157

Query  181      TGGCTTCCACATCGATGAAGAACGCAGCGAAATGCGATAAGTAATGTGAATTGCAGAATT  240
                ||||||||||||||||||||||||||||||||||||||||||||||||||||||||||||
Sbjct  1337158  TGGCTTCCACATCGATGAAGAACGCAGCGAAATGCGATAAGTAATGTGAATTGCAGAATT  1337217

Query  241      CAGTGAATCATCGAATCTTTGAACGCAACTTGCGCCCTTTGGTATTCCGAAGGGCATGCC  300
                |||||||||||||| |||||||||||||||||||||||||||||||||||||||||||||
Sbjct  1337218  CAGTGAATCATCGAGTCTTTGAACGCAACTTGCGCCCTTTGGTATTCCGAAGGGCATGCC  1337277

Query  301      TGTTTGAGAGTCATGAAAATCTCAATCCCTCGGGTTTTATTACCTGTTGGACTTGGATTT  360
                ||||||||||||||||| |||||||||| ||||| ||||| |||||||||  ||||||||
Sbjct  1337278  TGTTTGAGAGTCATGAACATCTCAATCCTTCGGG-TTTATGACCTGTTGGCATTGGATTT  1337336

Query  361      GGGTGTTTGCCGCGACCTGCAAAGGACGTCGGCTCGCCTTAAATGTGTTAGTGGGAAGGT  420
                |||||||||||||||||||||||||||||||||||||||||||| |||||||||||||||
Sbjct  1337337  GGGTGTTTGCCGCGACCTGCAAAGGACGTCGGCTCGCCTTAAATATGTTAGTGGGAAGGT  1337396

Query  421      GATTACCTGTCAGCCCGGCGTAATAAGTTTCGCTGGGCCTATGGGGTAGTCTTCGGCTTG  480
                ||||||||||||||||| |||||||||||||| |||||||||||||||||  ||||||||
Sbjct  1337397  GATTACCTGTCAGCCCGACGTAATAAGTTTCGTTGGGCCTATGGGGTAGTTGTCGGCTTG  1337456

Query  481      CTGATAACAACCATCTCTTTTTGTTTGACCTCAAATCAGGTAGGGCTACCCGCTGAACTT  540
                || ||||||||||||| |||||||||||||||||||||||||||||||||||||||||||
Sbjct  1337457  CTTATAACAACCATCT-TTTTTGTTTGACCTCAAATCAGGTAGGGCTACCCGCTGAACTT  1337515

Query  541      AA  542
                ||
Sbjct  1337516  AA  1337517


 Score = 876 bits (474),  Expect = 0.0
 Identities = 520/542 (96%), Gaps = 3/542 (1%)
 Strand=Plus/Plus

Query  1        CAAGGTTTCCGTAGGTGAACCTGCGGAAGGATCAGTAGAGAATATTGGACTTCGGTCCAT  60
                ||||||||||||||||||||||||||||||||||||||||||||  ||||||||||||||
Sbjct  1344515  CAAGGTTTCCGTAGGTGAACCTGCGGAAGGATCAGTAGAGAATAACGGACTTCGGTCCAT  1344574

Query  61       TTATCTACCCATCTACACCTGTGAACTGTTTATGTGCTTCGGCACGTTTTACACAAACTT  120
                 ||||||||||||||||||||||||| || | ||||||||||||||||||||||||||||
Sbjct  1344575  ATATCTACCCATCTACACCTGTGAACCGTATTTGTGCTTCGGCACGTTTTACACAAACTT  1344634

Query  121      CTAAATGTAATGAATGTAATCTTATTATAACAATAATAAAACTTTCAACAACGGATCTCT  180
                ||||||||||||||||||| | ||||||||||||||||||||||||||||||||||||||
Sbjct  1344635  CTAAATGTAATGAATGTAAAC-TATTATAACAATAATAAAACTTTCAACAACGGATCTCT  1344693

Query  181      TGGCTTCCACATCGATGAAGAACGCAGCGAAATGCGATAAGTAATGTGAATTGCAGAATT  240
                ||||||||||||||||||||||||||||||||||||||||||||||||||||||||||||
Sbjct  1344694  TGGCTTCCACATCGATGAAGAACGCAGCGAAATGCGATAAGTAATGTGAATTGCAGAATT  1344753

Query  241      CAGTGAATCATCGAATCTTTGAACGCAACTTGCGCCCTTTGGTATTCCGAAGGGCATGCC  300
                |||||||||||||| |||||||||||||||||||||||||||||||||||||||||||||
Sbjct  1344754  CAGTGAATCATCGAGTCTTTGAACGCAACTTGCGCCCTTTGGTATTCCGAAGGGCATGCC  1344813

Query  301      TGTTTGAGAGTCATGAAAATCTCAATCCCTCGGGTTTTATTACCTGTTGGACTTGGATTT  360
                ||||||||||||||||| |||||||||| ||||| ||||| |||||||||  ||||||||
Sbjct  1344814  TGTTTGAGAGTCATGAACATCTCAATCCTTCGGG-TTTATGACCTGTTGGCATTGGATTT  1344872

Query  361      GGGTGTTTGCCGCGACCTGCAAAGGACGTCGGCTCGCCTTAAATGTGTTAGTGGGAAGGT  420
                |||||||||||||||||||||||||||||||||||||||||||| |||||||||||||||
Sbjct  1344873  GGGTGTTTGCCGCGACCTGCAAAGGACGTCGGCTCGCCTTAAATATGTTAGTGGGAAGGT  1344932

Query  421      GATTACCTGTCAGCCCGGCGTAATAAGTTTCGCTGGGCCTATGGGGTAGTCTTCGGCTTG  480
                ||||||||||||||||| |||||||||||||| |||||||||||||||||  ||||||||
Sbjct  1344933  GATTACCTGTCAGCCCGACGTAATAAGTTTCGTTGGGCCTATGGGGTAGTTGTCGGCTTG  1344992

Query  481      CTGATAACAACCATCTCTTTTTGTTTGACCTCAAATCAGGTAGGGCTACCCGCTGAACTT  540
                || ||||||||||||| |||||||||||||||||||||||||||||||||||||||||||
Sbjct  1344993  CTTATAACAACCATCT-TTTTTGTTTGACCTCAAATCAGGTAGGGCTACCCGCTGAACTT  1345051

Query  541      AA  542
                ||
Sbjct  1345052  AA  1345053


 Score = 876 bits (474),  Expect = 0.0
 Identities = 520/542 (96%), Gaps = 3/542 (1%)
 Strand=Plus/Plus

Query  1        CAAGGTTTCCGTAGGTGAACCTGCGGAAGGATCAGTAGAGAATATTGGACTTCGGTCCAT  60
                ||||||||||||||||||||||||||||||||||||||||||||  ||||||||||||||
Sbjct  1352051  CAAGGTTTCCGTAGGTGAACCTGCGGAAGGATCAGTAGAGAATAACGGACTTCGGTCCAT  1352110

Query  61       TTATCTACCCATCTACACCTGTGAACTGTTTATGTGCTTCGGCACGTTTTACACAAACTT  120
                 ||||||||||||||||||||||||| || | ||||||||||||||||||||||||||||
Sbjct  1352111  ATATCTACCCATCTACACCTGTGAACCGTATTTGTGCTTCGGCACGTTTTACACAAACTT  1352170

Query  121      CTAAATGTAATGAATGTAATCTTATTATAACAATAATAAAACTTTCAACAACGGATCTCT  180
                ||||||||||||||||||| | ||||||||||||||||||||||||||||||||||||||
Sbjct  1352171  CTAAATGTAATGAATGTAAAC-TATTATAACAATAATAAAACTTTCAACAACGGATCTCT  1352229

Query  181      TGGCTTCCACATCGATGAAGAACGCAGCGAAATGCGATAAGTAATGTGAATTGCAGAATT  240
                ||||||||||||||||||||||||||||||||||||||||||||||||||||||||||||
Sbjct  1352230  TGGCTTCCACATCGATGAAGAACGCAGCGAAATGCGATAAGTAATGTGAATTGCAGAATT  1352289

Query  241      CAGTGAATCATCGAATCTTTGAACGCAACTTGCGCCCTTTGGTATTCCGAAGGGCATGCC  300
                |||||||||||||| |||||||||||||||||||||||||||||||||||||||||||||
Sbjct  1352290  CAGTGAATCATCGAGTCTTTGAACGCAACTTGCGCCCTTTGGTATTCCGAAGGGCATGCC  1352349

Query  301      TGTTTGAGAGTCATGAAAATCTCAATCCCTCGGGTTTTATTACCTGTTGGACTTGGATTT  360
                ||||||||||||||||| |||||||||| ||||| ||||| |||||||||  ||||||||
Sbjct  1352350  TGTTTGAGAGTCATGAACATCTCAATCCTTCGGG-TTTATGACCTGTTGGCATTGGATTT  1352408

Query  361      GGGTGTTTGCCGCGACCTGCAAAGGACGTCGGCTCGCCTTAAATGTGTTAGTGGGAAGGT  420
                |||||||||||||||||||||||||||||||||||||||||||| |||||||||||||||
Sbjct  1352409  GGGTGTTTGCCGCGACCTGCAAAGGACGTCGGCTCGCCTTAAATATGTTAGTGGGAAGGT  1352468

Query  421      GATTACCTGTCAGCCCGGCGTAATAAGTTTCGCTGGGCCTATGGGGTAGTCTTCGGCTTG  480
                ||||||||||||||||| |||||||||||||| |||||||||||||||||  ||||||||
Sbjct  1352469  GATTACCTGTCAGCCCGACGTAATAAGTTTCGTTGGGCCTATGGGGTAGTTGTCGGCTTG  1352528

Query  481      CTGATAACAACCATCTCTTTTTGTTTGACCTCAAATCAGGTAGGGCTACCCGCTGAACTT  540
                || ||||||||||||| |||||||||||||||||||||||||||||||||||||||||||
Sbjct  1352529  CTTATAACAACCATCT-TTTTTGTTTGACCTCAAATCAGGTAGGGCTACCCGCTGAACTT  1352587

Query  541      AA  542
                ||
Sbjct  1352588  AA  1352589


 Score = 876 bits (474),  Expect = 0.0
 Identities = 520/542 (96%), Gaps = 3/542 (1%)
 Strand=Plus/Plus

Query  1        CAAGGTTTCCGTAGGTGAACCTGCGGAAGGATCAGTAGAGAATATTGGACTTCGGTCCAT  60
                ||||||||||||||||||||||||||||||||||||||||||||  ||||||||||||||
Sbjct  1359587  CAAGGTTTCCGTAGGTGAACCTGCGGAAGGATCAGTAGAGAATAACGGACTTCGGTCCAT  1359646

Query  61       TTATCTACCCATCTACACCTGTGAACTGTTTATGTGCTTCGGCACGTTTTACACAAACTT  120
                 ||||||||||||||||||||||||| || | ||||||||||||||||||||||||||||
Sbjct  1359647  ATATCTACCCATCTACACCTGTGAACCGTATTTGTGCTTCGGCACGTTTTACACAAACTT  1359706

Query  121      CTAAATGTAATGAATGTAATCTTATTATAACAATAATAAAACTTTCAACAACGGATCTCT  180
                ||||||||||||||||||| | ||||||||||||||||||||||||||||||||||||||
Sbjct  1359707  CTAAATGTAATGAATGTAAAC-TATTATAACAATAATAAAACTTTCAACAACGGATCTCT  1359765

Query  181      TGGCTTCCACATCGATGAAGAACGCAGCGAAATGCGATAAGTAATGTGAATTGCAGAATT  240
                ||||||||||||||||||||||||||||||||||||||||||||||||||||||||||||
Sbjct  1359766  TGGCTTCCACATCGATGAAGAACGCAGCGAAATGCGATAAGTAATGTGAATTGCAGAATT  1359825

Query  241      CAGTGAATCATCGAATCTTTGAACGCAACTTGCGCCCTTTGGTATTCCGAAGGGCATGCC  300
                |||||||||||||| |||||||||||||||||||||||||||||||||||||||||||||
Sbjct  1359826  CAGTGAATCATCGAGTCTTTGAACGCAACTTGCGCCCTTTGGTATTCCGAAGGGCATGCC  1359885

Query  301      TGTTTGAGAGTCATGAAAATCTCAATCCCTCGGGTTTTATTACCTGTTGGACTTGGATTT  360
                ||||||||||||||||| |||||||||| ||||| ||||| |||||||||  ||||||||
Sbjct  1359886  TGTTTGAGAGTCATGAACATCTCAATCCTTCGGG-TTTATGACCTGTTGGCATTGGATTT  1359944

Query  361      GGGTGTTTGCCGCGACCTGCAAAGGACGTCGGCTCGCCTTAAATGTGTTAGTGGGAAGGT  420
                |||||||||||||||||||||||||||||||||||||||||||| |||||||||||||||
Sbjct  1359945  GGGTGTTTGCCGCGACCTGCAAAGGACGTCGGCTCGCCTTAAATATGTTAGTGGGAAGGT  1360004

Query  421      GATTACCTGTCAGCCCGGCGTAATAAGTTTCGCTGGGCCTATGGGGTAGTCTTCGGCTTG  480
                ||||||||||||||||| |||||||||||||| |||||||||||||||||  ||||||||
Sbjct  1360005  GATTACCTGTCAGCCCGACGTAATAAGTTTCGTTGGGCCTATGGGGTAGTTGTCGGCTTG  1360064

Query  481      CTGATAACAACCATCTCTTTTTGTTTGACCTCAAATCAGGTAGGGCTACCCGCTGAACTT  540
                || ||||||||||||| |||||||||||||||||||||||||||||||||||||||||||
Sbjct  1360065  CTTATAACAACCATCT-TTTTTGTTTGACCTCAAATCAGGTAGGGCTACCCGCTGAACTT  1360123

Query  541      AA  542
                ||
Sbjct  1360124  AA  1360125


 Score = 876 bits (474),  Expect = 0.0
 Identities = 520/542 (96%), Gaps = 3/542 (1%)
 Strand=Plus/Plus

Query  1        CAAGGTTTCCGTAGGTGAACCTGCGGAAGGATCAGTAGAGAATATTGGACTTCGGTCCAT  60
                ||||||||||||||||||||||||||||||||||||||||||||  ||||||||||||||
Sbjct  1367123  CAAGGTTTCCGTAGGTGAACCTGCGGAAGGATCAGTAGAGAATAACGGACTTCGGTCCAT  1367182

Query  61       TTATCTACCCATCTACACCTGTGAACTGTTTATGTGCTTCGGCACGTTTTACACAAACTT  120
                 ||||||||||||||||||||||||| || | ||||||||||||||||||||||||||||
Sbjct  1367183  ATATCTACCCATCTACACCTGTGAACCGTATTTGTGCTTCGGCACGTTTTACACAAACTT  1367242

Query  121      CTAAATGTAATGAATGTAATCTTATTATAACAATAATAAAACTTTCAACAACGGATCTCT  180
                ||||||||||||||||||| | ||||||||||||||||||||||||||||||||||||||
Sbjct  1367243  CTAAATGTAATGAATGTAAAC-TATTATAACAATAATAAAACTTTCAACAACGGATCTCT  1367301

Query  181      TGGCTTCCACATCGATGAAGAACGCAGCGAAATGCGATAAGTAATGTGAATTGCAGAATT  240
                ||||||||||||||||||||||||||||||||||||||||||||||||||||||||||||
Sbjct  1367302  TGGCTTCCACATCGATGAAGAACGCAGCGAAATGCGATAAGTAATGTGAATTGCAGAATT  1367361

Query  241      CAGTGAATCATCGAATCTTTGAACGCAACTTGCGCCCTTTGGTATTCCGAAGGGCATGCC  300
                |||||||||||||| |||||||||||||||||||||||||||||||||||||||||||||
Sbjct  1367362  CAGTGAATCATCGAGTCTTTGAACGCAACTTGCGCCCTTTGGTATTCCGAAGGGCATGCC  1367421

Query  301      TGTTTGAGAGTCATGAAAATCTCAATCCCTCGGGTTTTATTACCTGTTGGACTTGGATTT  360
                ||||||||||||||||| |||||||||| ||||| ||||| |||||||||  ||||||||
Sbjct  1367422  TGTTTGAGAGTCATGAACATCTCAATCCTTCGGG-TTTATGACCTGTTGGCATTGGATTT  1367480

Query  361      GGGTGTTTGCCGCGACCTGCAAAGGACGTCGGCTCGCCTTAAATGTGTTAGTGGGAAGGT  420
                |||||||||||||||||||||||||||||||||||||||||||| |||||||||||||||
Sbjct  1367481  GGGTGTTTGCCGCGACCTGCAAAGGACGTCGGCTCGCCTTAAATATGTTAGTGGGAAGGT  1367540

Query  421      GATTACCTGTCAGCCCGGCGTAATAAGTTTCGCTGGGCCTATGGGGTAGTCTTCGGCTTG  480
                ||||||||||||||||| |||||||||||||| |||||||||||||||||  ||||||||
Sbjct  1367541  GATTACCTGTCAGCCCGACGTAATAAGTTTCGTTGGGCCTATGGGGTAGTTGTCGGCTTG  1367600

Query  481      CTGATAACAACCATCTCTTTTTGTTTGACCTCAAATCAGGTAGGGCTACCCGCTGAACTT  540
                || ||||||||||||| |||||||||||||||||||||||||||||||||||||||||||
Sbjct  1367601  CTTATAACAACCATCT-TTTTTGTTTGACCTCAAATCAGGTAGGGCTACCCGCTGAACTT  1367659

Query  541      AA  542
                ||
Sbjct  1367660  AA  1367661


 Score = 876 bits (474),  Expect = 0.0
 Identities = 520/542 (96%), Gaps = 3/542 (1%)
 Strand=Plus/Plus

Query  1        CAAGGTTTCCGTAGGTGAACCTGCGGAAGGATCAGTAGAGAATATTGGACTTCGGTCCAT  60
                ||||||||||||||||||||||||||||||||||||||||||||  ||||||||||||||
Sbjct  1374659  CAAGGTTTCCGTAGGTGAACCTGCGGAAGGATCAGTAGAGAATAACGGACTTCGGTCCAT  1374718

Query  61       TTATCTACCCATCTACACCTGTGAACTGTTTATGTGCTTCGGCACGTTTTACACAAACTT  120
                 ||||||||||||||||||||||||| || | ||||||||||||||||||||||||||||
Sbjct  1374719  ATATCTACCCATCTACACCTGTGAACCGTATTTGTGCTTCGGCACGTTTTACACAAACTT  1374778

Query  121      CTAAATGTAATGAATGTAATCTTATTATAACAATAATAAAACTTTCAACAACGGATCTCT  180
                ||||||||||||||||||| | ||||||||||||||||||||||||||||||||||||||
Sbjct  1374779  CTAAATGTAATGAATGTAAAC-TATTATAACAATAATAAAACTTTCAACAACGGATCTCT  1374837

Query  181      TGGCTTCCACATCGATGAAGAACGCAGCGAAATGCGATAAGTAATGTGAATTGCAGAATT  240
                ||||||||||||||||||||||||||||||||||||||||||||||||||||||||||||
Sbjct  1374838  TGGCTTCCACATCGATGAAGAACGCAGCGAAATGCGATAAGTAATGTGAATTGCAGAATT  1374897

Query  241      CAGTGAATCATCGAATCTTTGAACGCAACTTGCGCCCTTTGGTATTCCGAAGGGCATGCC  300
                |||||||||||||| |||||||||||||||||||||||||||||||||||||||||||||
Sbjct  1374898  CAGTGAATCATCGAGTCTTTGAACGCAACTTGCGCCCTTTGGTATTCCGAAGGGCATGCC  1374957

Query  301      TGTTTGAGAGTCATGAAAATCTCAATCCCTCGGGTTTTATTACCTGTTGGACTTGGATTT  360
                ||||||||||||||||| |||||||||| ||||| ||||| |||||||||  ||||||||
Sbjct  1374958  TGTTTGAGAGTCATGAACATCTCAATCCTTCGGG-TTTATGACCTGTTGGCATTGGATTT  1375016

Query  361      GGGTGTTTGCCGCGACCTGCAAAGGACGTCGGCTCGCCTTAAATGTGTTAGTGGGAAGGT  420
                |||||||||||||||||||||||||||||||||||||||||||| |||||||||||||||
Sbjct  1375017  GGGTGTTTGCCGCGACCTGCAAAGGACGTCGGCTCGCCTTAAATATGTTAGTGGGAAGGT  1375076

Query  421      GATTACCTGTCAGCCCGGCGTAATAAGTTTCGCTGGGCCTATGGGGTAGTCTTCGGCTTG  480
                ||||||||||||||||| |||||||||||||| |||||||||||||||||  ||||||||
Sbjct  1375077  GATTACCTGTCAGCCCGACGTAATAAGTTTCGTTGGGCCTATGGGGTAGTTGTCGGCTTG  1375136

Query  481      CTGATAACAACCATCTCTTTTTGTTTGACCTCAAATCAGGTAGGGCTACCCGCTGAACTT  540
                || ||||||||||||| |||||||||||||||||||||||||||||||||||||||||||
Sbjct  1375137  CTTATAACAACCATCT-TTTTTGTTTGACCTCAAATCAGGTAGGGCTACCCGCTGAACTT  1375195

Query  541      AA  542
                ||
Sbjct  1375196  AA  1375197


 Score = 876 bits (474),  Expect = 0.0
 Identities = 520/542 (96%), Gaps = 3/542 (1%)
 Strand=Plus/Plus

Query  1        CAAGGTTTCCGTAGGTGAACCTGCGGAAGGATCAGTAGAGAATATTGGACTTCGGTCCAT  60
                ||||||||||||||||||||||||||||||||||||||||||||  ||||||||||||||
Sbjct  1382195  CAAGGTTTCCGTAGGTGAACCTGCGGAAGGATCAGTAGAGAATAACGGACTTCGGTCCAT  1382254

Query  61       TTATCTACCCATCTACACCTGTGAACTGTTTATGTGCTTCGGCACGTTTTACACAAACTT  120
                 ||||||||||||||||||||||||| || | ||||||||||||||||||||||||||||
Sbjct  1382255  ATATCTACCCATCTACACCTGTGAACCGTATTTGTGCTTCGGCACGTTTTACACAAACTT  1382314

Query  121      CTAAATGTAATGAATGTAATCTTATTATAACAATAATAAAACTTTCAACAACGGATCTCT  180
                ||||||||||||||||||| | ||||||||||||||||||||||||||||||||||||||
Sbjct  1382315  CTAAATGTAATGAATGTAAAC-TATTATAACAATAATAAAACTTTCAACAACGGATCTCT  1382373

Query  181      TGGCTTCCACATCGATGAAGAACGCAGCGAAATGCGATAAGTAATGTGAATTGCAGAATT  240
                ||||||||||||||||||||||||||||||||||||||||||||||||||||||||||||
Sbjct  1382374  TGGCTTCCACATCGATGAAGAACGCAGCGAAATGCGATAAGTAATGTGAATTGCAGAATT  1382433

Query  241      CAGTGAATCATCGAATCTTTGAACGCAACTTGCGCCCTTTGGTATTCCGAAGGGCATGCC  300
                |||||||||||||| |||||||||||||||||||||||||||||||||||||||||||||
Sbjct  1382434  CAGTGAATCATCGAGTCTTTGAACGCAACTTGCGCCCTTTGGTATTCCGAAGGGCATGCC  1382493

Query  301      TGTTTGAGAGTCATGAAAATCTCAATCCCTCGGGTTTTATTACCTGTTGGACTTGGATTT  360
                ||||||||||||||||| |||||||||| ||||| ||||| |||||||||  ||||||||
Sbjct  1382494  TGTTTGAGAGTCATGAACATCTCAATCCTTCGGG-TTTATGACCTGTTGGCATTGGATTT  1382552

Query  361      GGGTGTTTGCCGCGACCTGCAAAGGACGTCGGCTCGCCTTAAATGTGTTAGTGGGAAGGT  420
                |||||||||||||||||||||||||||||||||||||||||||| |||||||||||||||
Sbjct  1382553  GGGTGTTTGCCGCGACCTGCAAAGGACGTCGGCTCGCCTTAAATATGTTAGTGGGAAGGT  1382612

Query  421      GATTACCTGTCAGCCCGGCGTAATAAGTTTCGCTGGGCCTATGGGGTAGTCTTCGGCTTG  480
                ||||||||||||||||| |||||||||||||| |||||||||||||||||  ||||||||
Sbjct  1382613  GATTACCTGTCAGCCCGACGTAATAAGTTTCGTTGGGCCTATGGGGTAGTTGTCGGCTTG  1382672

Query  481      CTGATAACAACCATCTCTTTTTGTTTGACCTCAAATCAGGTAGGGCTACCCGCTGAACTT  540
                || ||||||||||||| |||||||||||||||||||||||||||||||||||||||||||
Sbjct  1382673  CTTATAACAACCATCT-TTTTTGTTTGACCTCAAATCAGGTAGGGCTACCCGCTGAACTT  1382731

Query  541      AA  542
                ||
Sbjct  1382732  AA  1382733


 Score = 857 bits (464),  Expect = 0.0
 Identities = 517/542 (95%), Gaps = 6/542 (1%)
 Strand=Plus/Plus

Query  1        CAAGGTTTCCGTAGGTGAACCTGCGGAAGGATCAGTAGAGAATATTGGACTTCGGTCCAT  60
                ||||||||||||||||||||||||||||||||||||||||||||  ||||||||||||||
Sbjct  1389729  CAAGGTTTCCGTAGGTGAACCTGCGGAAGGATCAGTAGAGAATAACGGACTTCGGTCCAT  1389788

Query  61       TTATCTACCCATCTACACCTGTGAACTGTTTATGTGCTTCGGCACGTTTTACACAAACTT  120
                 ||||||||||||||||||||||||| || | ||||||||||||||||||||||||||||
Sbjct  1389789  ATATCTACCCATCTACACCTGTGAACCGTATTTGTGCTTCGGCACGTTTTACACAAACTT  1389848

Query  121      CTAAATGTAATGAATGTAATCTTATTATAACAATAATAAAACTTTCAACAACGGATCTCT  180
                ||||||||||||||||||| | ||||||||||||||||||||||||||||||||||||||
Sbjct  1389849  CTAAATGTAATGAATGTAAAC-TATTATAACAATAATAAAACTTTCAACAACGGATCTCT  1389907

Query  181      TGGCTTCCACATCGATGAAGAACGCAGCGAAATGCGATAAGTAATGTGAATTGCAGAATT  240
                ||||||||||||||||||||||||||||||||||||||||||||||||||||||||||||
Sbjct  1389908  TGGCTTCCACATCGATGAAGAACGCAGCGAAATGCGATAAGTAATGTGAATTGCAGAATT  1389967

Query  241      CAGTGAATCATCGAATCTTTGAACGCAACTTGCGCCCTTTGGTATTCCGAAGGGCATGCC  300
                |||||||||||||| |||||||||||||||||||||||||||||||||||||||||||||
Sbjct  1389968  CAGTGAATCATCGAGTCTTTGAACGCAACTTGCGCCCTTTGGTATTCCGAAGGGCATGCC  1390027

Query  301      TGTTTGAGAGTCATGAAAATCTCAATCCCTCGGGTTTTATTACCTGTTGGACTTGGATTT  360
                ||||||||||||||||| |||||||||| |||||||||   |||||||||  ||||||||
Sbjct  1390028  TGTTTGAGAGTCATGAACATCTCAATCCTTCGGGTTTTG--ACCTGTTGGCATTGGATTT  1390085

Query  361      GGGTGTTTGCCGCGACCTGCAAAGGACGTCGGCTCGCCTTAAATGTGTTAGTGGGAAGGT  420
                |||||||||||||||||||||||||||||||||||||||||||| |||||||||||||||
Sbjct  1390086  GGGTGTTTGCCGCGACCTGCAAAGGACGTCGGCTCGCCTTAAATATGTTAGTGGGAAGGT  1390145

Query  421      GATTACCTGTCAGCCCGGCGTAATAAGTTTCGCTGGGCCTATGGGGTAGTCTTCGGCTTG  480
                ||||||||||||||||| |||||||||||||| ||||| |||||||||||  ||||||||
Sbjct  1390146  GATTACCTGTCAGCCCGACGTAATAAGTTTCGTTGGGC-TATGGGGTAGTTGTCGGCTTG  1390204

Query  481      CTGATAACAACCATCTCTTTTTGTTTGACCTCAAATCAGGTAGGGCTACCCGCTGAACTT  540
                || ||||||||||  |||||||||||||||||||||||||||||||||||||||||||||
Sbjct  1390205  CTTATAACAACCA--TCTTTTTGTTTGACCTCAAATCAGGTAGGGCTACCCGCTGAACTT  1390262

Query  541      AA  542
                ||
Sbjct  1390263  AA  1390264


>JANBXI010000027.1 Cryptococcus sp. VH57_BW 27, whole genome shotgun sequence
Length=227288

 Score = 763 bits (413),  Expect = 0.0
 Identities = 501/543 (92%), Gaps = 8/543 (1%)
 Strand=Plus/Minus

Query  1       CAAGGTTTCCGTAGGTGAACCTGCGGAAGGATCAGTAGAGAATATTGGACTTCGGTCCAT  60
               ||||||||||||||||||||||||||||||||||||||||||| | ||||||||||||| 
Sbjct  211483  CAAGGTTTCCGTAGGTGAACCTGCGGAAGGATCAGTAGAGAAT-TCGGACTTCGGTCCA-  211426

Query  61      TTATCTACCCATCTA-CACCTGTGAACTGTTTATGTGCTTCGGCACGTTTTACACAAACT  119
                 |||||||| | || ||||||||||||||||  ||||||||||||  ||||||  ||| 
Sbjct  211425  --ATCTACCCCTTTAACACCTGTGAACTGTTTTCGTGCTTCGGCAC-ATTTACAATAACG  211369

Query  120     TCTAAATGTAATGAATGTAATCTTATTATAACAATAATAAAACTTTCAACAACGGATCTC  179
               |||||| ||||||||||||| || ||||||||||||||||||||||||||||||||||||
Sbjct  211368  TCTAAAAGTAATGAATGTAAACT-ATTATAACAATAATAAAACTTTCAACAACGGATCTC  211310

Query  180     TTGGCTTCCACATCGATGAAGAACGCAGCGAAATGCGATAAGTAATGTGAATTGCAGAAT  239
               ||||||||||||||||||||||||||||||||||||||||||||||||||||||||||||
Sbjct  211309  TTGGCTTCCACATCGATGAAGAACGCAGCGAAATGCGATAAGTAATGTGAATTGCAGAAT  211250

Query  240     TCAGTGAATCATCGAATCTTTGAACGCAACTTGCGCCCTTTGGTATTCCGAAGGGCATGC  299
               ||||||||||||||| |||||||||||| |||||||||||||||||||||||||||||||
Sbjct  211249  TCAGTGAATCATCGAGTCTTTGAACGCACCTTGCGCCCTTTGGTATTCCGAAGGGCATGC  211190

Query  300     CTGTTTGAGAGTCATGAAAATCTCAATCCCTCGGGTTTTATTACCTGTTGGACTTGGATT  359
               ||||||||| |||||||| | ||||| ||||| |||||||||| ||||||| ||||||||
Sbjct  211189  CTGTTTGAGTGTCATGAATACCTCAACCCCTCAGGTTTTATTATCTGTTGGGCTTGGATT  211130

Query  360     TGGGTGTTTGCCGCGACCTGCAAAGGACGTCGGCTCGCCTTAAATGTGTTAGTGGGAAGG  419
               ||||||| |||||||||||||||||||||||||||||||||||||||||||||| |||| 
Sbjct  211129  TGGGTGTCTGCCGCGACCTGCAAAGGACGTCGGCTCGCCTTAAATGTGTTAGTGAGAAGT  211070

Query  420     TGATTACCTGTCAGCCCGGCGTAATAAGTTTCGCTGGGCCTATGGGGTAGTCTTCGGCTT  479
               |||  ||||||||||| ||||||||||||||||||||| || ||||||||||||||||||
Sbjct  211069  TGACAACCTGTCAGCCTGGCGTAATAAGTTTCGCTGGGTCTTTGGGGTAGTCTTCGGCTT  211010

Query  480     GCTGATAACAACCATCTCTTTTTGTTTGACCTCAAATCAGGTAGGGCTACCCGCTGAACT  539
               ||| ||||||||||||| | |    |||||||||||||||||||||||||||||||||||
Sbjct  211009  GCTCATAACAACCATCT-TATAATCTTGACCTCAAATCAGGTAGGGCTACCCGCTGAACT  210951

Query  540     TAA  542
               |||
Sbjct  210950  TAA  210948


>NQVO01000100.1 Kwoniella shandongensis strain CBS 12478 scaffold00100, whole 
genome shotgun sequence
Length=5684

 Score = 508 bits (275),  Expect = 5e-140
 Identities = 472/563 (84%), Gaps = 29/563 (5%)
 Strand=Plus/Plus

Query  1     CAAGGTTTCCGTAGGTGAACCTGCGGAAGGATCAGTAGAGAATATTGGACTTCGGTCCAT  60
             |||||||||||||||||||||||||||||||||||| ||||| | ||| |||||| ||  
Sbjct  1780  CAAGGTTTCCGTAGGTGAACCTGCGGAAGGATCAGTTGAGAAAACTGGGCTTCGG-CC--  1836

Query  61    TTATCTA-CCCATCTACACCTGTGAACTGTT----TATG-T-G--CT---TCGG-CACGT  107
               ||| | |||||  ||||||||||||||||     | | | |  ||   |||| | || 
Sbjct  1837  CGATCAACCCCAT-AACACCTGTGAACTGTTAACGAAGGATCGACCTCGGTCGGTCCCGA  1895

Query  108   TTTACACAAA-CTTCTAAATGTAATGAATGTAATCTTATTATAACAATAATAAAACTTTC  166
             |||||| | | ||| | || || ||||| || |  ||||  |||||| ||||||||||||
Sbjct  1896  TTTACAAACATCTTATGAA-GTCATGAACGTCAAGTTATATTAACAA-AATAAAACTTTC  1953

Query  167   AACAACGGATCTCTTGGCTTCCACATCGATGAAGAACGCAGCGAAATGCGATAAGTAATG  226
             ||||||||||||||||||| ||||||||||||||||||||||||||||||||||||||||
Sbjct  1954  AACAACGGATCTCTTGGCTCCCACATCGATGAAGAACGCAGCGAAATGCGATAAGTAATG  2013

Query  227   TGAATTGCAGAATTCAGTGAATCATCGAATCTTTGAACGCAACTTGCGCCCTTTGGTATT  286
             |||||||||||||||||||||||||||| |||||||||||| |||||||||| |||||||
Sbjct  2014  TGAATTGCAGAATTCAGTGAATCATCGAGTCTTTGAACGCACCTTGCGCCCTCTGGTATT  2073

Query  287   CCGAAGGGCATGCCTGTTTGAGAGTCATGAAAATCTCAATCCCTCGGGTTTT-ATT-ACC  344
             ||| |||||||||||||||||| |||||||||| |||||||||||||||||| |   |||
Sbjct  2074  CCGGAGGGCATGCCTGTTTGAGTGTCATGAAAACCTCAATCCCTCGGGTTTTTACGAACC  2133

Query  345   TGTTGGACTTGGATTTGGGTGTTTGCCGCGACCTGCAAAGGACGTCGGCTCGCCTTAAAT  404
              ||||||||||||||||||  | |||||||||||     |||||||||||||||||||| 
Sbjct  2134  CGTTGGACTTGGATTTGGGC-TCTGCCGCGACCTTTCGGGGACGTCGGCTCGCCTTAAAG  2192

Query  405   GTGTTAGTGGGAAGG-TGATTACCTGTCAGCCCGGCGTAATAAGTTTCGCTGGGCCTATG  463
              |||||||| ||||| ||  | || ||||||| |||||||||||||||||||||||  ||
Sbjct  2193  ATGTTAGTGAGAAGGGTGGCTCCC-GTCAGCCTGGCGTAATAAGTTTCGCTGGGCCCCTG  2251

Query  464   GGGTAGTC-TTCGGCTTGCTGATAACAACCATCTCTTTTTGT--T-TGACCTCAAATCAG  519
             |||  | | ||||||| ||| ||||| |||| || | ||     | ||||||||||||||
Sbjct  2252  GGGATGCCGTTCGGCTCGCTCATAACGACCAACTTTCTTAACACTCTGACCTCAAATCAG  2311

Query  520   GTAGGGCTACCCGCTGAACTTAA  542
             ||||| |||||||||||||||||
Sbjct  2312  GTAGGACTACCCGCTGAACTTAA  2334


>NW_022474172.1 Kwoniella shandongensis strain CBS 12478 chromosome Unknown scaffold00100, 
whole genome shotgun sequence
Length=5684

 Score = 508 bits (275),  Expect = 5e-140
 Identities = 472/563 (84%), Gaps = 29/563 (5%)
 Strand=Plus/Plus

Query  1     CAAGGTTTCCGTAGGTGAACCTGCGGAAGGATCAGTAGAGAATATTGGACTTCGGTCCAT  60
             |||||||||||||||||||||||||||||||||||| ||||| | ||| |||||| ||  
Sbjct  1780  CAAGGTTTCCGTAGGTGAACCTGCGGAAGGATCAGTTGAGAAAACTGGGCTTCGG-CC--  1836

Query  61    TTATCTA-CCCATCTACACCTGTGAACTGTT----TATG-T-G--CT---TCGG-CACGT  107
               ||| | |||||  ||||||||||||||||     | | | |  ||   |||| | || 
Sbjct  1837  CGATCAACCCCAT-AACACCTGTGAACTGTTAACGAAGGATCGACCTCGGTCGGTCCCGA  1895

Query  108   TTTACACAAA-CTTCTAAATGTAATGAATGTAATCTTATTATAACAATAATAAAACTTTC  166
             |||||| | | ||| | || || ||||| || |  ||||  |||||| ||||||||||||
Sbjct  1896  TTTACAAACATCTTATGAA-GTCATGAACGTCAAGTTATATTAACAA-AATAAAACTTTC  1953

Query  167   AACAACGGATCTCTTGGCTTCCACATCGATGAAGAACGCAGCGAAATGCGATAAGTAATG  226
             ||||||||||||||||||| ||||||||||||||||||||||||||||||||||||||||
Sbjct  1954  AACAACGGATCTCTTGGCTCCCACATCGATGAAGAACGCAGCGAAATGCGATAAGTAATG  2013

Query  227   TGAATTGCAGAATTCAGTGAATCATCGAATCTTTGAACGCAACTTGCGCCCTTTGGTATT  286
             |||||||||||||||||||||||||||| |||||||||||| |||||||||| |||||||
Sbjct  2014  TGAATTGCAGAATTCAGTGAATCATCGAGTCTTTGAACGCACCTTGCGCCCTCTGGTATT  2073

Query  287   CCGAAGGGCATGCCTGTTTGAGAGTCATGAAAATCTCAATCCCTCGGGTTTT-ATT-ACC  344
             ||| |||||||||||||||||| |||||||||| |||||||||||||||||| |   |||
Sbjct  2074  CCGGAGGGCATGCCTGTTTGAGTGTCATGAAAACCTCAATCCCTCGGGTTTTTACGAACC  2133

Query  345   TGTTGGACTTGGATTTGGGTGTTTGCCGCGACCTGCAAAGGACGTCGGCTCGCCTTAAAT  404
              ||||||||||||||||||  | |||||||||||     |||||||||||||||||||| 
Sbjct  2134  CGTTGGACTTGGATTTGGGC-TCTGCCGCGACCTTTCGGGGACGTCGGCTCGCCTTAAAG  2192

Query  405   GTGTTAGTGGGAAGG-TGATTACCTGTCAGCCCGGCGTAATAAGTTTCGCTGGGCCTATG  463
              |||||||| ||||| ||  | || ||||||| |||||||||||||||||||||||  ||
Sbjct  2193  ATGTTAGTGAGAAGGGTGGCTCCC-GTCAGCCTGGCGTAATAAGTTTCGCTGGGCCCCTG  2251

Query  464   GGGTAGTC-TTCGGCTTGCTGATAACAACCATCTCTTTTTGT--T-TGACCTCAAATCAG  519
             |||  | | ||||||| ||| ||||| |||| || | ||     | ||||||||||||||
Sbjct  2252  GGGATGCCGTTCGGCTCGCTCATAACGACCAACTTTCTTAACACTCTGACCTCAAATCAG  2311

Query  520   GTAGGGCTACCCGCTGAACTTAA  542
             ||||| |||||||||||||||||
Sbjct  2312  GTAGGACTACCCGCTGAACTTAA  2334


>JAMYHQ010001361.1 Apiotrichum sp. M3315A-1 ctg_1361, whole genome shotgun sequence
Length=6119

 Score = 335 bits (181),  Expect = 1e-87
 Identities = 316/378 (84%), Gaps = 21/378 (6%)
 Strand=Plus/Plus

Query  1     CAAGGTTTCCGTAGGTGAACCTGCGGAAGGATCAGTAGAGAATATTGGACTTCGGTCCAT  60
             |||||||||||||||||||||||||||||||||| ||| ||   || | |||   |   |
Sbjct  924   CAAGGTTTCCGTAGGTGAACCTGCGGAAGGATCATTAGTGA---TT-GCCTTAATTGGCT  979

Query  61    T-TA-TCTACCCATCTACACCTGTGAACTGTTT-A-TG-TGCTTCGGCA-CG-TTTTACA  113
             |  | | || ||||||||||||||||||||||| | ||   ||||||   || ||||| |
Sbjct  980   TAAACTATATCCATCTACACCTGTGAACTGTTTGATTGAATCTTCGGATTCGATTTTATA  1039

Query  114   CAAACTTCTAAATGTAATGAATGTAATCTTATTATAACAATAATAAAACTTTCAACAACG  173
             ||||| | |   ||||||||| || ||  ||||||||||| || ||||||||||||||||
Sbjct  1040  CAAACAT-T--GTGTAATGAACGTCATTATATTATAACAAAAAAAAAACTTTCAACAACG  1096

Query  174   GATCTCTTGGCTTCCACATCGATGAAGAACGCAGCGAAATGCGATAAGTAATGTGAATTG  233
             ||||||||||||  | ||||||||||||||||||||||||||||||||||||||||||||
Sbjct  1097  GATCTCTTGGCTCTCGCATCGATGAAGAACGCAGCGAAATGCGATAAGTAATGTGAATTG  1156

Query  234   CAGAATTCAGTGAATCATCGAATCTTTGAACGCAACTTGCGCCCTTTGGTATTCCGAAGG  293
             |||||||||||||||||||||||||||||||||||||||||| || |||||||||| || 
Sbjct  1157  CAGAATTCAGTGAATCATCGAATCTTTGAACGCAACTTGCGCTCTCTGGTATTCCGGAGA  1216

Query  294   GCATGCCTGTTTGAGAGTCATGAAAATCTCAATCCCTCGGGTTTTATTACCTGTTGGACT  353
             ||||||||||||||| ||||||||| |||||| |  | ||||||  |||  ||  |  ||
Sbjct  1217  GCATGCCTGTTTGAGTGTCATGAAA-TCTCAACCATTAGGGTTTC-TTAA-TG--G--CT  1269

Query  354   TGGATTTGGGTGTTTGCC  371
             |||||||||  |||||||
Sbjct  1270  TGGATTTGGAGGTTTGCC  1287


>JAMYHN010000191.1 Apiotrichum sp. PDH3304B ctg_191, whole genome shotgun sequence
Length=19926

 Score = 335 bits (181),  Expect = 1e-87
 Identities = 316/378 (84%), Gaps = 21/378 (6%)
 Strand=Plus/Minus

Query  1     CAAGGTTTCCGTAGGTGAACCTGCGGAAGGATCAGTAGAGAATATTGGACTTCGGT-CCA  59
             |||||||||||||||||||||||||||||||||| ||| ||   || | |||   |  | 
Sbjct  5131  CAAGGTTTCCGTAGGTGAACCTGCGGAAGGATCATTAGTGA---TT-GCCTTAATTGGCT  5076

Query  60    TTTA-TCTACCCATCTACACCTGTGAACTGTTT-A-TG-TGCTTCGGCA-CG-TTTTACA  113
             |  | | || ||||||||||||||||||||||| | ||   ||||||   || ||||| |
Sbjct  5075  TAAACTATATCCATCTACACCTGTGAACTGTTTGATTGAATCTTCGGATTCGATTTTATA  5016

Query  114   CAAACTTCTAAATGTAATGAATGTAATCTTATTATAACAATAATAAAACTTTCAACAACG  173
             ||||| | |   ||||||||| || ||  ||||||||||| || ||||||||||||||||
Sbjct  5015  CAAACAT-T--GTGTAATGAACGTCATTATATTATAACAAAAAAAAAACTTTCAACAACG  4959

Query  174   GATCTCTTGGCTTCCACATCGATGAAGAACGCAGCGAAATGCGATAAGTAATGTGAATTG  233
             ||||||||||||  | ||||||||||||||||||||||||||||||||||||||||||||
Sbjct  4958  GATCTCTTGGCTCTCGCATCGATGAAGAACGCAGCGAAATGCGATAAGTAATGTGAATTG  4899

Query  234   CAGAATTCAGTGAATCATCGAATCTTTGAACGCAACTTGCGCCCTTTGGTATTCCGAAGG  293
             |||||||||||||||||||||||||||||||||||||||||| || |||||||||| || 
Sbjct  4898  CAGAATTCAGTGAATCATCGAATCTTTGAACGCAACTTGCGCTCTCTGGTATTCCGGAGA  4839

Query  294   GCATGCCTGTTTGAGAGTCATGAAAATCTCAATCCCTCGGGTTTTATTACCTGTTGGACT  353
             ||||||||||||||| ||||||||| |||||| || |  || ||| |||  ||  |  ||
Sbjct  4838  GCATGCCTGTTTGAGTGTCATGAAA-TCTCAA-CCATTAGGGTTTCTTAA-TG--G--CT  4786

Query  354   TGGATTTGGGTGTTTGCC  371
             |||||||||  |||||||
Sbjct  4785  TGGATTTGGAGGTTTGCC  4768


>JAMYHM010000230.1 Apiotrichum sp. PA4207 ctg_230, whole genome shotgun sequence
Length=9386

 Score = 335 bits (181),  Expect = 1e-87
 Identities = 316/378 (84%), Gaps = 22/378 (6%)
 Strand=Plus/Plus

Query  1     CAAGGTTTCCGTAGGTGAACCTGCGGAAGGATCAGTAGAGAATATTGGACTTCGGTCCAT  60
             |||||||||||||||||||||||||||||||||| ||| ||   || | |||   |   |
Sbjct  4224  CAAGGTTTCCGTAGGTGAACCTGCGGAAGGATCATTAGTGA---TT-GCCTTAATTGGCT  4279

Query  61    T-TA-TCTACCCATCTACACCTGTGAACTGTTT-A-TG-TGCTTCGGCA-CG-TTTTACA  113
             |  | | || ||||||||||||||||||||||| | ||   ||||||   || ||||| |
Sbjct  4280  TAAACTATATCCATCTACACCTGTGAACTGTTTGATTGAATCTTCGGATTCGATTTTATA  4339

Query  114   CAAACTTCTAAATGTAATGAATGTAATCTTATTATAACAATAATAAAACTTTCAACAACG  173
             ||||| | |   ||||||||| || ||  ||||||||||| || ||||||||||||||||
Sbjct  4340  CAAACAT-T--GTGTAATGAACGTCATTATATTATAACAA-AAAAAAACTTTCAACAACG  4395

Query  174   GATCTCTTGGCTTCCACATCGATGAAGAACGCAGCGAAATGCGATAAGTAATGTGAATTG  233
             ||||||||||||  | ||||||||||||||||||||||||||||||||||||||||||||
Sbjct  4396  GATCTCTTGGCTCTCGCATCGATGAAGAACGCAGCGAAATGCGATAAGTAATGTGAATTG  4455

Query  234   CAGAATTCAGTGAATCATCGAATCTTTGAACGCAACTTGCGCCCTTTGGTATTCCGAAGG  293
             |||||||||||||||||||||||||||||||||||||||||| || |||||||||| || 
Sbjct  4456  CAGAATTCAGTGAATCATCGAATCTTTGAACGCAACTTGCGCTCTCTGGTATTCCGGAGA  4515

Query  294   GCATGCCTGTTTGAGAGTCATGAAAATCTCAATCCCTCGGGTTTTATTACCTGTTGGACT  353
             ||||||||||||||| ||||||||| |||||| |  | ||||||  |||  ||  |  ||
Sbjct  4516  GCATGCCTGTTTGAGTGTCATGAAA-TCTCAACCATTAGGGTTTC-TTAA-TG--G--CT  4568

Query  354   TGGATTTGGGTGTTTGCC  371
             |||||||||  |||||||
Sbjct  4569  TGGATTTGGAGGTTTGCC  4586


>JAIGNX010000036.1 Cutaneotrichosporon dermatis strain NICC30027 Scaffold35_1, whole 
genome shotgun sequence
Length=15262

 Score = 335 bits (181),  Expect = 1e-87
 Identities = 290/341 (85%), Gaps = 13/341 (4%)
 Strand=Plus/Minus

Query  1     CAAGGTTTCCGTAGGTGAACCTGCGGAAGGATCAGTAGAGAATATTGGACTTCGGTCCAT  60
             |||||||||||||||||||||||||||||||||| ||| ||||  ||  ||| |  |  |
Sbjct  5429  CAAGGTTTCCGTAGGTGAACCTGCGGAAGGATCATTAGTGAAT--TGCTCTTTGAGCGTT  5372

Query  61    TTA-TCTACCCATCTACACCTGTGAACTGTTTATGTG-CTTCGG-CACGTT-TTACACAA  116
               | | || |||||||||||||||||||||| || || |||||| ||  |  ||  ||||
Sbjct  5371  AAACTATATCCATCTACACCTGTGAACTGTTGAT-TGACTTCGGTCAATTACTTTTACAA  5313

Query  117   ACTTCTAAATGTAATGAATGTAATCTTATTATAACAATAATAAAACTTTCAACAACGGAT  176
             || | |   ||||||||| || || |||||||||||| || | |||||||||||||||||
Sbjct  5312  ACAT-T--GTGTAATGAACGTCATGTTATTATAACAA-AA-ATAACTTTCAACAACGGAT  5258

Query  177   CTCTTGGCTTCCACATCGATGAAGAACGCAGCGAAATGCGATAAGTAATGTGAATTGCAG  236
             |||||||||  | |||||||||||||||||||||||||||||||||||||||||||||||
Sbjct  5257  CTCTTGGCTCTCGCATCGATGAAGAACGCAGCGAAATGCGATAAGTAATGTGAATTGCAG  5198

Query  237   AATTCAGTGAATCATCGAATCTTTGAACGCAACTTGCGCCCTTTGGTATTCCGAAGGGCA  296
             ||||||||||||||||||||||||||||||||||||||| || |||||||||| || |||
Sbjct  5197  AATTCAGTGAATCATCGAATCTTTGAACGCAACTTGCGCTCTCTGGTATTCCGGAGAGCA  5138

Query  297   TGCCTGTTTGAGAGTCATGAAAATCTCAATCCCTCGGGTTT  337
             ||||||||||||  |||||||| |||||| |  | ||||||
Sbjct  5137  TGCCTGTTTGAGTATCATGAAA-TCTCAACCATTAGGGTTT  5098


 Score = 335 bits (181),  Expect = 1e-87
 Identities = 290/341 (85%), Gaps = 13/341 (4%)
 Strand=Plus/Minus

Query  1      CAAGGTTTCCGTAGGTGAACCTGCGGAAGGATCAGTAGAGAATATTGGACTTCGGTCCAT  60
              |||||||||||||||||||||||||||||||||| ||| ||||  ||  ||| |  |  |
Sbjct  13120  CAAGGTTTCCGTAGGTGAACCTGCGGAAGGATCATTAGTGAAT--TGCTCTTTGAGCGTT  13063

Query  61     TTA-TCTACCCATCTACACCTGTGAACTGTTTATGTG-CTTCGG-CACGTT-TTACACAA  116
                | | || |||||||||||||||||||||| || || |||||| ||  |  ||  ||||
Sbjct  13062  AAACTATATCCATCTACACCTGTGAACTGTTGAT-TGACTTCGGTCAATTACTTTTACAA  13004

Query  117    ACTTCTAAATGTAATGAATGTAATCTTATTATAACAATAATAAAACTTTCAACAACGGAT  176
              || | |   ||||||||| || || |||||||||||| || | |||||||||||||||||
Sbjct  13003  ACAT-T--GTGTAATGAACGTCATGTTATTATAACAA-AA-ATAACTTTCAACAACGGAT  12949

Query  177    CTCTTGGCTTCCACATCGATGAAGAACGCAGCGAAATGCGATAAGTAATGTGAATTGCAG  236
              |||||||||  | |||||||||||||||||||||||||||||||||||||||||||||||
Sbjct  12948  CTCTTGGCTCTCGCATCGATGAAGAACGCAGCGAAATGCGATAAGTAATGTGAATTGCAG  12889

Query  237    AATTCAGTGAATCATCGAATCTTTGAACGCAACTTGCGCCCTTTGGTATTCCGAAGGGCA  296
              ||||||||||||||||||||||||||||||||||||||| || |||||||||| || |||
Sbjct  12888  AATTCAGTGAATCATCGAATCTTTGAACGCAACTTGCGCTCTCTGGTATTCCGGAGAGCA  12829

Query  297    TGCCTGTTTGAGAGTCATGAAAATCTCAATCCCTCGGGTTT  337
              ||||||||||||  |||||||| |||||| |  | ||||||
Sbjct  12828  TGCCTGTTTGAGTATCATGAAA-TCTCAACCATTAGGGTTT  12789


>JAIGNX010000006.1 Cutaneotrichosporon dermatis strain NICC30027 Scaffold6_1, whole 
genome shotgun sequence
Length=2849640

 Score = 335 bits (181),  Expect = 1e-87
 Identities = 282/329 (86%), Gaps = 13/329 (4%)
 Strand=Plus/Plus

Query  1        CAAGGTTTCCGTAGGTGAACCTGCGGAAGGATCAGTAGAGAATATTGGACTTCGGTCCAT  60
                |||||||||||||||||||||||||||||||||| ||| ||||  ||  ||| |  |  |
Sbjct  2646819  CAAGGTTTCCGTAGGTGAACCTGCGGAAGGATCATTAGTGAAT--TGCTCTTTGAGCGTT  2646876

Query  61       TTA-TCTACCCATCTACACCTGTGAACTGTTTATGTG-CTTCGG-CACGTT-TTACACAA  116
                  | | || |||||||||||||||||||||| || || |||||| ||  |  ||  ||||
Sbjct  2646877  AAACTATATCCATCTACACCTGTGAACTGTTGAT-TGACTTCGGTCAATTACTTTTACAA  2646935

Query  117      ACTTCTAAATGTAATGAATGTAATCTTATTATAACAATAATAAAACTTTCAACAACGGAT  176
                || | |   ||||||||| || || |||||||||||| || | |||||||||||||||||
Sbjct  2646936  ACAT-T--GTGTAATGAACGTCATGTTATTATAACAA-AA-ATAACTTTCAACAACGGAT  2646990

Query  177      CTCTTGGCTTCCACATCGATGAAGAACGCAGCGAAATGCGATAAGTAATGTGAATTGCAG  236
                |||||||||  | |||||||||||||||||||||||||||||||||||||||||||||||
Sbjct  2646991  CTCTTGGCTCTCGCATCGATGAAGAACGCAGCGAAATGCGATAAGTAATGTGAATTGCAG  2647050

Query  237      AATTCAGTGAATCATCGAATCTTTGAACGCAACTTGCGCCCTTTGGTATTCCGAAGGGCA  296
                ||||||||||||||||||||||||||||||||||||||| || |||||||||| || |||
Sbjct  2647051  AATTCAGTGAATCATCGAATCTTTGAACGCAACTTGCGCTCTCTGGTATTCCGGAGAGCA  2647110

Query  297      TGCCTGTTTGAGAGTCATGAAAATCTCAA  325
                ||||||||||||  |||||||| ||||||
Sbjct  2647111  TGCCTGTTTGAGTATCATGAAA-TCTCAA  2647138


>JAMYHP010000150.1 Apiotrichum sp. Y4201-1 ctg_150, whole genome shotgun sequence
Length=35057

 Score = 335 bits (181),  Expect = 1e-87
 Identities = 316/378 (84%), Gaps = 22/378 (6%)
 Strand=Plus/Plus

Query  1      CAAGGTTTCCGTAGGTGAACCTGCGGAAGGATCAGTAGAGAATATTGGACTTCGGTCCAT  60
              |||||||||||||||||||||||||||||||||| ||| ||   || | |||   |   |
Sbjct  30294  CAAGGTTTCCGTAGGTGAACCTGCGGAAGGATCATTAGTGA---TT-GCCTTAATTGGCT  30349

Query  61     T-TA-TCTACCCATCTACACCTGTGAACTGTTT-A-TG-TGCTTCGGCA-CG-TTTTACA  113
              |  | | || ||||||||||||||||||||||| | ||   ||||||   || ||||| |
Sbjct  30350  TAAACTATATCCATCTACACCTGTGAACTGTTTGATTGAATCTTCGGATTCGATTTTATA  30409

Query  114    CAAACTTCTAAATGTAATGAATGTAATCTTATTATAACAATAATAAAACTTTCAACAACG  173
              ||||| | |   ||||||||| || ||  ||||||||||| || ||||||||||||||||
Sbjct  30410  CAAACAT-T--GTGTAATGAACGTCATTATATTATAACAA-AAAAAAACTTTCAACAACG  30465

Query  174    GATCTCTTGGCTTCCACATCGATGAAGAACGCAGCGAAATGCGATAAGTAATGTGAATTG  233
              ||||||||||||  | ||||||||||||||||||||||||||||||||||||||||||||
Sbjct  30466  GATCTCTTGGCTCTCGCATCGATGAAGAACGCAGCGAAATGCGATAAGTAATGTGAATTG  30525

Query  234    CAGAATTCAGTGAATCATCGAATCTTTGAACGCAACTTGCGCCCTTTGGTATTCCGAAGG  293
              |||||||||||||||||||||||||||||||||||||||||| || |||||||||| || 
Sbjct  30526  CAGAATTCAGTGAATCATCGAATCTTTGAACGCAACTTGCGCTCTCTGGTATTCCGGAGA  30585

Query  294    GCATGCCTGTTTGAGAGTCATGAAAATCTCAATCCCTCGGGTTTTATTACCTGTTGGACT  353
              ||||||||||||||| ||||||||| |||||| |  | ||||||  |||  ||  |  ||
Sbjct  30586  GCATGCCTGTTTGAGTGTCATGAAA-TCTCAACCATTAGGGTTTC-TTAA-TG--G--CT  30638

Query  354    TGGATTTGGGTGTTTGCC  371
              |||||||||  |||||||
Sbjct  30639  TGGATTTGGAGGTTTGCC  30656


>JAMYHS010001152.1 Apiotrichum sp. Y3305A ctg_1152, whole genome shotgun sequence
Length=6659

 Score = 335 bits (181),  Expect = 1e-87
 Identities = 316/378 (84%), Gaps = 22/378 (6%)
 Strand=Plus/Minus

Query  1     CAAGGTTTCCGTAGGTGAACCTGCGGAAGGATCAGTAGAGAATATTGGACTTCGGT-CCA  59
             |||||||||||||||||||||||||||||||||| ||| ||   || | |||   |  | 
Sbjct  5641  CAAGGTTTCCGTAGGTGAACCTGCGGAAGGATCATTAGTGA---TT-GCCTTAATTGGCT  5586

Query  60    TTTA-TCTACCCATCTACACCTGTGAACTGTTT-A-TG-TGCTTCGGCA-CG-TTTTACA  113
             |  | | || ||||||||||||||||||||||| | ||   ||||||   || ||||| |
Sbjct  5585  TAAACTATATCCATCTACACCTGTGAACTGTTTGATTGAATCTTCGGATTCGATTTTATA  5526

Query  114   CAAACTTCTAAATGTAATGAATGTAATCTTATTATAACAATAATAAAACTTTCAACAACG  173
             ||||| | |   ||||||||| || ||  ||||||||||| || ||||||||||||||||
Sbjct  5525  CAAACAT-T--GTGTAATGAACGTCATTATATTATAACAA-AAAAAAACTTTCAACAACG  5470

Query  174   GATCTCTTGGCTTCCACATCGATGAAGAACGCAGCGAAATGCGATAAGTAATGTGAATTG  233
             ||||||||||||  | ||||||||||||||||||||||||||||||||||||||||||||
Sbjct  5469  GATCTCTTGGCTCTCGCATCGATGAAGAACGCAGCGAAATGCGATAAGTAATGTGAATTG  5410

Query  234   CAGAATTCAGTGAATCATCGAATCTTTGAACGCAACTTGCGCCCTTTGGTATTCCGAAGG  293
             |||||||||||||||||||||||||||||||||||||||||| || |||||||||| || 
Sbjct  5409  CAGAATTCAGTGAATCATCGAATCTTTGAACGCAACTTGCGCTCTCTGGTATTCCGGAGA  5350

Query  294   GCATGCCTGTTTGAGAGTCATGAAAATCTCAATCCCTCGGGTTTTATTACCTGTTGGACT  353
             ||||||||||||||| ||||||||| |||||| || |  || ||| |||  ||  |  ||
Sbjct  5349  GCATGCCTGTTTGAGTGTCATGAAA-TCTCAA-CCATTAGGGTTTCTTAA-TG--G--CT  5297

Query  354   TGGATTTGGGTGTTTGCC  371
             |||||||||  |||||||
Sbjct  5296  TGGATTTGGAGGTTTGCC  5279


>JAMYHR010000054.1 Apiotrichum sp. PL3309B ctg_54, whole genome shotgun sequence
Length=325286

 Score = 335 bits (181),  Expect = 1e-87
 Identities = 316/378 (84%), Gaps = 21/378 (6%)
 Strand=Plus/Minus

Query  1     CAAGGTTTCCGTAGGTGAACCTGCGGAAGGATCAGTAGAGAATATTGGACTTCGGT-CCA  59
             |||||||||||||||||||||||||||||||||| ||| ||   || | |||   |  | 
Sbjct  5397  CAAGGTTTCCGTAGGTGAACCTGCGGAAGGATCATTAGTGA---TT-GCCTTAATTGGCT  5342

Query  60    TTTA-TCTACCCATCTACACCTGTGAACTGTTT-A-TG-TGCTTCGGCA-CG-TTTTACA  113
             |  | | || ||||||||||||||||||||||| | ||   ||||||   || ||||| |
Sbjct  5341  TAAACTATATCCATCTACACCTGTGAACTGTTTGATTGAATCTTCGGATTCGATTTTATA  5282

Query  114   CAAACTTCTAAATGTAATGAATGTAATCTTATTATAACAATAATAAAACTTTCAACAACG  173
             ||||| | |   ||||||||| || ||  ||||||||||| || ||||||||||||||||
Sbjct  5281  CAAACAT-T--GTGTAATGAACGTCATTATATTATAACAAAAAAAAAACTTTCAACAACG  5225

Query  174   GATCTCTTGGCTTCCACATCGATGAAGAACGCAGCGAAATGCGATAAGTAATGTGAATTG  233
             ||||||||||||  | ||||||||||||||||||||||||||||||||||||||||||||
Sbjct  5224  GATCTCTTGGCTCTCGCATCGATGAAGAACGCAGCGAAATGCGATAAGTAATGTGAATTG  5165

Query  234   CAGAATTCAGTGAATCATCGAATCTTTGAACGCAACTTGCGCCCTTTGGTATTCCGAAGG  293
             |||||||||||||||||||||||||||||||||||||||||| || |||||||||| || 
Sbjct  5164  CAGAATTCAGTGAATCATCGAATCTTTGAACGCAACTTGCGCTCTCTGGTATTCCGGAGA  5105

Query  294   GCATGCCTGTTTGAGAGTCATGAAAATCTCAATCCCTCGGGTTTTATTACCTGTTGGACT  353
             ||||||||||||||| ||||||||| |||||| || |  || ||| |||  ||  |  ||
Sbjct  5104  GCATGCCTGTTTGAGTGTCATGAAA-TCTCAA-CCATTAGGGTTTCTTAA-TG--G--CT  5052

Query  354   TGGATTTGGGTGTTTGCC  371
             |||||||||  |||||||
Sbjct  5051  TGGATTTGGAGGTTTGCC  5034


>JAMYHO010000241.1 Apiotrichum sp. PL3306B ctg_241, whole genome shotgun sequence
Length=3330

 Score = 335 bits (181),  Expect = 1e-87
 Identities = 316/378 (84%), Gaps = 21/378 (6%)
 Strand=Plus/Plus

Query  1     CAAGGTTTCCGTAGGTGAACCTGCGGAAGGATCAGTAGAGAATATTGGACTTCGGTCCAT  60
             |||||||||||||||||||||||||||||||||| ||| ||   || | |||   |   |
Sbjct  924   CAAGGTTTCCGTAGGTGAACCTGCGGAAGGATCATTAGTGA---TT-GCCTTAATTGGCT  979

Query  61    T-TA-TCTACCCATCTACACCTGTGAACTGTTT-A-TG-TGCTTCGGCA-CG-TTTTACA  113
             |  | | || ||||||||||||||||||||||| | ||   ||||||   || ||||| |
Sbjct  980   TAAACTATATCCATCTACACCTGTGAACTGTTTGATTGAATCTTCGGATTCGATTTTATA  1039

Query  114   CAAACTTCTAAATGTAATGAATGTAATCTTATTATAACAATAATAAAACTTTCAACAACG  173
             ||||| | |   ||||||||| || ||  ||||||||||| || ||||||||||||||||
Sbjct  1040  CAAACAT-T--GTGTAATGAACGTCATTATATTATAACAAAAAAAAAACTTTCAACAACG  1096

Query  174   GATCTCTTGGCTTCCACATCGATGAAGAACGCAGCGAAATGCGATAAGTAATGTGAATTG  233
             ||||||||||||  | ||||||||||||||||||||||||||||||||||||||||||||
Sbjct  1097  GATCTCTTGGCTCTCGCATCGATGAAGAACGCAGCGAAATGCGATAAGTAATGTGAATTG  1156

Query  234   CAGAATTCAGTGAATCATCGAATCTTTGAACGCAACTTGCGCCCTTTGGTATTCCGAAGG  293
             |||||||||||||||||||||||||||||||||||||||||| || |||||||||| || 
Sbjct  1157  CAGAATTCAGTGAATCATCGAATCTTTGAACGCAACTTGCGCTCTCTGGTATTCCGGAGA  1216

Query  294   GCATGCCTGTTTGAGAGTCATGAAAATCTCAATCCCTCGGGTTTTATTACCTGTTGGACT  353
             ||||||||||||||| ||||||||| |||||| |  | ||||||  |||  ||  |  ||
Sbjct  1217  GCATGCCTGTTTGAGTGTCATGAAA-TCTCAACCATTAGGGTTTC-TTAA-TG--G--CT  1269

Query  354   TGGATTTGGGTGTTTGCC  371
             |||||||||  |||||||
Sbjct  1270  TGGATTTGGAGGTTTGCC  1287


>BEDZ01000082.1 Cutaneotrichosporon cyanovorans DNA, scaffold: scaffold_82, strain: 
JCM_31833, whole genome shotgun sequence
Length=4369

 Score = 333 bits (180),  Expect = 3e-87
 Identities = 438/554 (79%), Gaps = 51/554 (9%)
 Strand=Plus/Plus

Query  1     CAAGGTTTCCGTAGGTGAACCTGCGGAAGGATCAGTAGAGAATATTGGACTTCGGTCCAT  60
             |||||||||||||||||||||||||||||||||| ||| || | || | ||||||  | |
Sbjct  3201  CAAGGTTTCCGTAGGTGAACCTGCGGAAGGATCATTAGTGA-T-TT-GCCTTCGG-GC-T  3255

Query  61    TTA-TCTACCCATCTACACCTGTGAACTGTTTATGTG-CTTCGG-C---ACGTTTTACAC  114
               | | || ||||  |||||||||||||||| || || |||||| |   || ||||  ||
Sbjct  3256  AAACTATATCCAT-AACACCTGTGAACTGTTGAT-TGACTTCGGTCAATAC-TTTT--AC  3310

Query  115   AAACTTCTAAATGTAATGAATGTAATCTTATTATAACAATAATAAAACTTTCAACAACGG  174
             |||| | |   ||||||||| || || |||||||||||  |||| |||||||||||||||
Sbjct  3311  AAACAT-T--GTGTAATGAACGTCATGTTATTATAACA--AATATAACTTTCAACAACGG  3365

Query  175   ATCTCTTGGCTTCCACATCGATGAAGAACGCAGCGAAATGCGATAAGTAATGTGAATTGC  234
             |||||||||||  | |||||||||||||||||||||||||||||||||||||||||||||
Sbjct  3366  ATCTCTTGGCTCTCGCATCGATGAAGAACGCAGCGAAATGCGATAAGTAATGTGAATTGC  3425

Query  235   AGAATTCAGTGAATCATCGAATCTTTGAACGCAACTTGCGCCCTTTGGTATTCCGAAGGG  294
             ||||||||||||||||||||||||||||||||| ||||||| || |||||||||| || |
Sbjct  3426  AGAATTCAGTGAATCATCGAATCTTTGAACGCACCTTGCGCTCTCTGGTATTCCGGAGAG  3485

Query  295   CATGCCTGTTTGAGAGTCATGAAAATCTCAATCCCTCGGGTTTTATTACCTGTTGGACTT  354
             |||||||||||||| ||||||||| |||||| |  | ||||||  |||  ||  |  |||
Sbjct  3486  CATGCCTGTTTGAGTGTCATGAAA-TCTCAACCATTAGGGTTTC-TTAA-TG--G--CTT  3538

Query  355   GGATTTGGGTGTTTGCCGCGACCTGCAAAGGACGTCGGCTCGCCTTAAATGTGTTAGTGG  414
             ||||||||  |||||||  |   | ||||     | |||||| |||||| | ||||||| 
Sbjct  3539  GGATTTGGACGTTTGCCA-G---T-CAAA-----T-GGCTCGTCTTAAAAGAGTTAGTG-  3586

Query  415   GAAGGTGATTACCTGTCAGCCCGGCGTAATAAGTTTCGCTGGGCCTA-TGGG-GTAGT--  470
              ||  | |  |  ||||  |  ||||||||||||||||||||||  | || | | |||  
Sbjct  3587  -AATTTAAC-ATTTGTCTTCT-GGCGTAATAAGTTTCGCTGGGCTGACTGTGTGAAGTTT  3643

Query  471   -CTTCGG-CTTGCTGATAACAACCATCTCTTTTTGTTTGACCTCAAATCAGGTAGGGCTA  528
              |||||  |   | |  ||  || || ||||    | ||||||||||||||||||| |||
Sbjct  3644  GCTTCGAACCGTCCGC-AAGGACAAT-TCTTGAACTCTGACCTCAAATCAGGTAGGACTA  3701

Query  529   CCCGCTGAACTTAA  542
             ||||||||||||||
Sbjct  3702  CCCGCTGAACTTAA  3715


>JAMALN010001036.1 Cutaneotrichosporon sp. PK4640 ctg_1036, whole genome shotgun 
sequence
Length=20053

 Score = 333 bits (180),  Expect = 3e-87
 Identities = 282/329 (86%), Gaps = 15/329 (5%)
 Strand=Plus/Plus

Query  1      CAAGGTTTCCGTAGGTGAACCTGCGGAAGGATCAGTAGAGAATATTGGACTTCGGTCCAT  60
              |||||||||||||||||||||||||||||||||| ||| ||||  ||  |||  |  |  
Sbjct  15664  CAAGGTTTCCGTAGGTGAACCTGCGGAAGGATCATTAGTGAAT--TGCTCTT-TGAGC-G  15719

Query  61     TTATCTAC--CCATCTACACCTGTGAACTGTTTATGTG-CTTCGG-CACGTTTTACACAA  116
              ||| ||||  |||||||||||||||||||||| || || || ||| ||  |  |  ||||
Sbjct  15720  TTAACTACATCCATCTACACCTGTGAACTGTTGAT-TGACTCCGGTCAATTACTTTACAA  15778

Query  117    ACTTCTAAATGTAATGAATGTAATCTTATTATAACAATAATAAAACTTTCAACAACGGAT  176
              || | |   ||||||||| || || |||||||||||| || | |||||||||||||||||
Sbjct  15779  ACAT-T--GTGTAATGAACGTCATGTTATTATAACAA-AA-ATAACTTTCAACAACGGAT  15833

Query  177    CTCTTGGCTTCCACATCGATGAAGAACGCAGCGAAATGCGATAAGTAATGTGAATTGCAG  236
              |||||||||  | |||||||||||||||||||||||||||||||||||||||||||||||
Sbjct  15834  CTCTTGGCTCTCGCATCGATGAAGAACGCAGCGAAATGCGATAAGTAATGTGAATTGCAG  15893

Query  237    AATTCAGTGAATCATCGAATCTTTGAACGCAACTTGCGCCCTTTGGTATTCCGAAGGGCA  296
              ||||||||||||||||||||||||||||||||||||||| || |||||||||| || |||
Sbjct  15894  AATTCAGTGAATCATCGAATCTTTGAACGCAACTTGCGCTCTCTGGTATTCCGGAGAGCA  15953

Query  297    TGCCTGTTTGAGAGTCATGAAAATCTCAA  325
              ||||||||||||  |||||||| ||||||
Sbjct  15954  TGCCTGTTTGAGTATCATGAAA-TCTCAA  15981


 Score = 62.1 bits (33),  Expect = 2e-05
 Identities = 33/33 (100%), Gaps = 0/33 (0%)
 Strand=Plus/Plus

Query  510    CTCAAATCAGGTAGGGCTACCCGCTGAACTTAA  542
              |||||||||||||||||||||||||||||||||
Sbjct  16145  CTCAAATCAGGTAGGGCTACCCGCTGAACTTAA  16177


>JAMYHH010000682.1 Pichia sp. F1605B ctg_682, whole genome shotgun sequence
Length=2576

 Score = 333 bits (180),  Expect = 3e-87
 Identities = 282/329 (86%), Gaps = 15/329 (5%)
 Strand=Plus/Plus

Query  1     CAAGGTTTCCGTAGGTGAACCTGCGGAAGGATCAGTAGAGAATATTGGACTTCGGTCCAT  60
             |||||||||||||||||||||||||||||||||| ||| ||||  ||  |||  |  |  
Sbjct  1211  CAAGGTTTCCGTAGGTGAACCTGCGGAAGGATCATTAGTGAAT--TGCTCTT-TGAGC-G  1266

Query  61    TTATCTAC--CCATCTACACCTGTGAACTGTTTATGTG-CTTCGG-CACGTTTTACACAA  116
             ||| ||||  |||||||||||||||||||||| || || || ||| ||  |  |  ||||
Sbjct  1267  TTAACTACATCCATCTACACCTGTGAACTGTTGAT-TGACTCCGGTCAATTACTTTACAA  1325

Query  117   ACTTCTAAATGTAATGAATGTAATCTTATTATAACAATAATAAAACTTTCAACAACGGAT  176
             || | |   ||||||||| || || |||||||||||| || | |||||||||||||||||
Sbjct  1326  ACAT-T--GTGTAATGAACGTCATGTTATTATAACAA-AA-ATAACTTTCAACAACGGAT  1380

Query  177   CTCTTGGCTTCCACATCGATGAAGAACGCAGCGAAATGCGATAAGTAATGTGAATTGCAG  236
             |||||||||  | |||||||||||||||||||||||||||||||||||||||||||||||
Sbjct  1381  CTCTTGGCTCTCGCATCGATGAAGAACGCAGCGAAATGCGATAAGTAATGTGAATTGCAG  1440

Query  237   AATTCAGTGAATCATCGAATCTTTGAACGCAACTTGCGCCCTTTGGTATTCCGAAGGGCA  296
             ||||||||||||||||||||||||||||||||||||||| || |||||||||| || |||
Sbjct  1441  AATTCAGTGAATCATCGAATCTTTGAACGCAACTTGCGCTCTCTGGTATTCCGGAGAGCA  1500

Query  297   TGCCTGTTTGAGAGTCATGAAAATCTCAA  325
             ||||||||||||  |||||||| ||||||
Sbjct  1501  TGCCTGTTTGAGTATCATGAAA-TCTCAA  1528


 Score = 62.1 bits (33),  Expect = 2e-05
 Identities = 33/33 (100%), Gaps = 0/33 (0%)
 Strand=Plus/Plus

Query  510   CTCAAATCAGGTAGGGCTACCCGCTGAACTTAA  542
             |||||||||||||||||||||||||||||||||
Sbjct  1692  CTCAAATCAGGTAGGGCTACCCGCTGAACTTAA  1724


>JAMALM010001433.1 Cutaneotrichosporon sp. P10-008 ctg_1433, whole genome shotgun 
sequence
Length=7822

 Score = 333 bits (180),  Expect = 3e-87
 Identities = 282/329 (86%), Gaps = 15/329 (5%)
 Strand=Plus/Plus

Query  1     CAAGGTTTCCGTAGGTGAACCTGCGGAAGGATCAGTAGAGAATATTGGACTTCGGTCCAT  60
             |||||||||||||||||||||||||||||||||| ||| ||||  ||  |||  |  |  
Sbjct  2962  CAAGGTTTCCGTAGGTGAACCTGCGGAAGGATCATTAGTGAAT--TGCTCTT-TGAGC-G  3017

Query  61    TTATCTAC--CCATCTACACCTGTGAACTGTTTATGTG-CTTCGG-CACGTTTTACACAA  116
             ||| ||||  |||||||||||||||||||||| || || || ||| ||  |  |  ||||
Sbjct  3018  TTAACTACATCCATCTACACCTGTGAACTGTTGAT-TGACTCCGGTCAATTACTTTACAA  3076

Query  117   ACTTCTAAATGTAATGAATGTAATCTTATTATAACAATAATAAAACTTTCAACAACGGAT  176
             || | |   ||||||||| || || |||||||||||| || | |||||||||||||||||
Sbjct  3077  ACAT-T--GTGTAATGAACGTCATGTTATTATAACAA-AA-ATAACTTTCAACAACGGAT  3131

Query  177   CTCTTGGCTTCCACATCGATGAAGAACGCAGCGAAATGCGATAAGTAATGTGAATTGCAG  236
             |||||||||  | |||||||||||||||||||||||||||||||||||||||||||||||
Sbjct  3132  CTCTTGGCTCTCGCATCGATGAAGAACGCAGCGAAATGCGATAAGTAATGTGAATTGCAG  3191

Query  237   AATTCAGTGAATCATCGAATCTTTGAACGCAACTTGCGCCCTTTGGTATTCCGAAGGGCA  296
             ||||||||||||||||||||||||||||||||||||||| || |||||||||| || |||
Sbjct  3192  AATTCAGTGAATCATCGAATCTTTGAACGCAACTTGCGCTCTCTGGTATTCCGGAGAGCA  3251

Query  297   TGCCTGTTTGAGAGTCATGAAAATCTCAA  325
             ||||||||||||  |||||||| ||||||
Sbjct  3252  TGCCTGTTTGAGTATCATGAAA-TCTCAA  3279


 Score = 62.1 bits (33),  Expect = 2e-05
 Identities = 33/33 (100%), Gaps = 0/33 (0%)
 Strand=Plus/Plus

Query  510   CTCAAATCAGGTAGGGCTACCCGCTGAACTTAA  542
             |||||||||||||||||||||||||||||||||
Sbjct  3443  CTCAAATCAGGTAGGGCTACCCGCTGAACTTAA  3475


>JALAIP010002631.1 MAG: Caloplaca aegaea isolate LIQ143CAAG scaffold_2631, whole 
genome shotgun sequence
Length=3217

 Score = 331 bits (179),  Expect = 1e-86
 Identities = 321/386 (83%), Gaps = 23/386 (6%)
 Strand=Plus/Minus

Query  1     CAAGGTTTCCGTAGGTGAACCTGCGGAAGGATCAGTAGAGAATATTGGACT-TCGGTCCA  59
             |||||||||||||||||||||||||||||||||| ||| || | |||  || | |||| |
Sbjct  2902  CAAGGTTTCCGTAGGTGAACCTGCGGAAGGATCATTAGTGA-TTTTGACCTCTGGGTCTA  2844

Query  60    T-TTA-TCT-ACCCATCTACACCTGTGAACTGTTTATGTGCTTC-GG-C-ACGTTTTACA  113
             |  || ||| | |||  |||  |||||||| | || ||  | || || | ||  | || |
Sbjct  2843  TAATACTCTAATCCACATACCTCTGTGAACCG-TT-TGACCCTCGGGTCTACCCTATA-A  2787

Query  114   CAAACTTCTAAATGTAATGAATGT--AATCTTATTATAACAATAATAAAACTTTCAACAA  171
             ||||| ||  | ||||||||| ||  |||||| | |||||| ||| | ||||||||||||
Sbjct  2786  CAAACATC--AGTGTAATGAACGTCAAATCTT-TAATAACATTAACAGAACTTTCAACAA  2730

Query  172   CGGATCTCTTGGCTTCCACATCGATGAAGAACGCAGCGAAATGCGATAAGTAATGTGAAT  231
             ||||||||||||||  | ||||||||||||||||||||||||||||||||||||||||||
Sbjct  2729  CGGATCTCTTGGCTCTCGCATCGATGAAGAACGCAGCGAAATGCGATAAGTAATGTGAAT  2670

Query  232   TGCAGAATTCAGTGAATCATCGAATCTTTGAACGCAACTTGCGCCCTTTGGTATTCCGAA  291
             |||||||| ||||||||||||||||||||||||||| || ||||| ||||||||||||||
Sbjct  2669  TGCAGAATCCAGTGAATCATCGAATCTTTGAACGCACCTGGCGCCTTTTGGTATTCCGAA  2610

Query  292   GGGCATGCCTGTTTGAGAGTCATGAAAATCTCAAT-CCCTCGGGTTTTATTA---CCTGT  347
              || ||||||||||||| ||||||||| ||||||| |||||||||||| |||   |||| 
Sbjct  2609  AGGTATGCCTGTTTGAGTGTCATGAAA-TCTCAATCCCCTCGGGTTTTTTTATGACCTGG  2551

Query  348   --TGGACTTGGATTTGGGTGTTTGCC  371
               |||||||||| ||||| || ||||
Sbjct  2550  GGTGGACTTGGACTTGGGCGTCTGCC  2525


 Score = 69.4 bits (37),  Expect = 1e-07
 Identities = 37/37 (100%), Gaps = 0/37 (0%)
 Strand=Plus/Minus

Query  506   TGACCTCAAATCAGGTAGGGCTACCCGCTGAACTTAA  542
             |||||||||||||||||||||||||||||||||||||
Sbjct  2408  TGACCTCAAATCAGGTAGGGCTACCCGCTGAACTTAA  2372


>NBSH01000033.1 Kockovaella imperatae strain NRRL Y-17943 BD324scaffold_33, whole 
genome shotgun sequence
Length=18150

 Score = 331 bits (179),  Expect = 1e-86
 Identities = 318/382 (83%), Gaps = 21/382 (5%)
 Strand=Plus/Plus

Query  1     CAAGGTTTCCGTAGGTGAACCTGCGGAAGGATCAGTAGAGAATATTGGACT-TCGGTCCA  59
             |||||||||||||||||||||||||||||||||| ||| || | |||| ||  ||| || 
Sbjct  6600  CAAGGTTTCCGTAGGTGAACCTGCGGAAGGATCATTAGTGA-T-TTGGCCTAACGG-CC-  6655

Query  60    TTTATCTACCCATCTACACCTGTGAAC-TGTTTATGTGCTTCGG--C-AC-GTTTTACAC  114
             |||||| |  | || |||||||||||| |||   ||  | ||||  |  | || ||  ||
Sbjct  6656  TTTATCCAATCCTCAACACCTGTGAACCTGTCGGTGGACCTCGGTCCGCCGGTCTTT-AC  6714

Query  115   AAACTTCTAAATGTAATGAATGT-AATCTTATTATAACAATAATAAAACTTTCAACAACG  173
              || | |||  ||| ||||| || ||| |  ||||||||| || ||||||||||||||||
Sbjct  6715  -AA-TACTATGTGTCATGAACGTGAATGTATTTATAACAA-AA-AAAACTTTCAACAACG  6770

Query  174   GATCTCTTGGCTTCCACATCGATGAAGAACGCAGCGAAATGCGATAAGTAATGTGAATTG  233
             ||||||||||||  | ||||||||||||||||||||||||||||||||||||||||||||
Sbjct  6771  GATCTCTTGGCTCTCGCATCGATGAAGAACGCAGCGAAATGCGATAAGTAATGTGAATTG  6830

Query  234   CAGAATTCAGTGAATCATCGAATCTTTGAACGCAACTTGCGCCCTTTGGTATTCCGAAGG  293
             |||||||||||||||||||||||||||||||||| ||||||||  ||||||||||||  |
Sbjct  6831  CAGAATTCAGTGAATCATCGAATCTTTGAACGCACCTTGCGCCTCTTGGTATTCCGAGAG  6890

Query  294   GCATGCCTGTTTGAGAGTCATGAAAATCTCAATCCC-TCGGGTTTTATTA-CCTGT--TG  349
             ||||||||||||||| ||||||||| | ||||||||   ||||||| | | || ||  ||
Sbjct  6891  GCATGCCTGTTTGAGTGTCATGAAA-TATCAATCCCCATGGGTTTTCTGAACCAGTGGTG  6949

Query  350   GACTTGGATTTGGGTGTTTGCC  371
             |||||||| |||||||| ||||
Sbjct  6950  GACTTGGACTTGGGTGTATGCC  6971


 Score = 331 bits (179),  Expect = 1e-86
 Identities = 318/382 (83%), Gaps = 21/382 (5%)
 Strand=Plus/Plus

Query  1      CAAGGTTTCCGTAGGTGAACCTGCGGAAGGATCAGTAGAGAATATTGGACT-TCGGTCCA  59
              |||||||||||||||||||||||||||||||||| ||| || | |||| ||  ||| || 
Sbjct  14314  CAAGGTTTCCGTAGGTGAACCTGCGGAAGGATCATTAGTGA-T-TTGGCCTAACGG-CC-  14369

Query  60     TTTATCTACCCATCTACACCTGTGAAC-TGTTTATGTGCTTCGG--C-AC-GTTTTACAC  114
              |||||| |  | || |||||||||||| |||   ||  | ||||  |  | || ||  ||
Sbjct  14370  TTTATCCAATCCTCAACACCTGTGAACCTGTCGGTGGACCTCGGTCCGCCGGTCTTT-AC  14428

Query  115    AAACTTCTAAATGTAATGAATGT-AATCTTATTATAACAATAATAAAACTTTCAACAACG  173
               || | |||  ||| ||||| || ||| |  ||||||||| || ||||||||||||||||
Sbjct  14429  -AA-TACTATGTGTCATGAACGTGAATGTATTTATAACAA-AA-AAAACTTTCAACAACG  14484

Query  174    GATCTCTTGGCTTCCACATCGATGAAGAACGCAGCGAAATGCGATAAGTAATGTGAATTG  233
              ||||||||||||  | ||||||||||||||||||||||||||||||||||||||||||||
Sbjct  14485  GATCTCTTGGCTCTCGCATCGATGAAGAACGCAGCGAAATGCGATAAGTAATGTGAATTG  14544

Query  234    CAGAATTCAGTGAATCATCGAATCTTTGAACGCAACTTGCGCCCTTTGGTATTCCGAAGG  293
              |||||||||||||||||||||||||||||||||| ||||||||  ||||||||||||  |
Sbjct  14545  CAGAATTCAGTGAATCATCGAATCTTTGAACGCACCTTGCGCCTCTTGGTATTCCGAGAG  14604

Query  294    GCATGCCTGTTTGAGAGTCATGAAAATCTCAATCCC-TCGGGTTTTATTA-CCTGT--TG  349
              ||||||||||||||| ||||||||| | ||||||||   ||||||| | | || ||  ||
Sbjct  14605  GCATGCCTGTTTGAGTGTCATGAAA-TATCAATCCCCATGGGTTTTCTGAACCAGTGGTG  14663

Query  350    GACTTGGATTTGGGTGTTTGCC  371
              |||||||| |||||||| ||||
Sbjct  14664  GACTTGGACTTGGGTGTATGCC  14685


 Score = 71.3 bits (38),  Expect = 3e-08
 Identities = 38/38 (100%), Gaps = 0/38 (0%)
 Strand=Plus/Plus

Query  505   TTGACCTCAAATCAGGTAGGGCTACCCGCTGAACTTAA  542
             ||||||||||||||||||||||||||||||||||||||
Sbjct  7085  TTGACCTCAAATCAGGTAGGGCTACCCGCTGAACTTAA  7122


 Score = 71.3 bits (38),  Expect = 3e-08
 Identities = 38/38 (100%), Gaps = 0/38 (0%)
 Strand=Plus/Plus

Query  505    TTGACCTCAAATCAGGTAGGGCTACCCGCTGAACTTAA  542
              ||||||||||||||||||||||||||||||||||||||
Sbjct  14799  TTGACCTCAAATCAGGTAGGGCTACCCGCTGAACTTAA  14836


>NBSH01000032.1 Kockovaella imperatae strain NRRL Y-17943 BD324scaffold_32, whole 
genome shotgun sequence
Length=18679

 Score = 331 bits (179),  Expect = 1e-86
 Identities = 318/382 (83%), Gaps = 21/382 (5%)
 Strand=Plus/Minus

Query  1    CAAGGTTTCCGTAGGTGAACCTGCGGAAGGATCAGTAGAGAATATTGGACT-TCGGTCCA  59
            |||||||||||||||||||||||||||||||||| ||| || | |||| ||  ||| || 
Sbjct  654  CAAGGTTTCCGTAGGTGAACCTGCGGAAGGATCATTAGTGA-T-TTGGCCTAACGG-CC-  599

Query  60   TTTATCTACCCATCTACACCTGTGAAC-TGTTTATGTGCTTCGG--C-AC-GTTTTACAC  114
            |||||| |  | || |||||||||||| |||   ||  | ||||  |  | || ||  ||
Sbjct  598  TTTATCCAATCCTCAACACCTGTGAACCTGTCGGTGGACCTCGGTCCGCCGGTCTTT-AC  540

Query  115  AAACTTCTAAATGTAATGAATGT-AATCTTATTATAACAATAATAAAACTTTCAACAACG  173
             || | |||  ||| ||||| || ||| |  ||||||||| || ||||||||||||||||
Sbjct  539  -AA-TACTATGTGTCATGAACGTGAATGTATTTATAACAA-AA-AAAACTTTCAACAACG  484

Query  174  GATCTCTTGGCTTCCACATCGATGAAGAACGCAGCGAAATGCGATAAGTAATGTGAATTG  233
            ||||||||||||  | ||||||||||||||||||||||||||||||||||||||||||||
Sbjct  483  GATCTCTTGGCTCTCGCATCGATGAAGAACGCAGCGAAATGCGATAAGTAATGTGAATTG  424

Query  234  CAGAATTCAGTGAATCATCGAATCTTTGAACGCAACTTGCGCCCTTTGGTATTCCGAAGG  293
            |||||||||||||||||||||||||||||||||| ||||||||  ||||||||||||  |
Sbjct  423  CAGAATTCAGTGAATCATCGAATCTTTGAACGCACCTTGCGCCTCTTGGTATTCCGAGAG  364

Query  294  GCATGCCTGTTTGAGAGTCATGAAAATCTCAATCCC-TCGGGTTTTATTA-CCTGT--TG  349
            ||||||||||||||| ||||||||| | ||||||||   ||||||| | | || ||  ||
Sbjct  363  GCATGCCTGTTTGAGTGTCATGAAA-TATCAATCCCCATGGGTTTTCTGAACCAGTGGTG  305

Query  350  GACTTGGATTTGGGTGTTTGCC  371
            |||||||| |||||||| ||||
Sbjct  304  GACTTGGACTTGGGTGTATGCC  283


 Score = 331 bits (179),  Expect = 1e-86
 Identities = 318/382 (83%), Gaps = 21/382 (5%)
 Strand=Plus/Minus

Query  1     CAAGGTTTCCGTAGGTGAACCTGCGGAAGGATCAGTAGAGAATATTGGACT-TCGGTCCA  59
             |||||||||||||||||||||||||||||||||| ||| || | |||| ||  ||| || 
Sbjct  8367  CAAGGTTTCCGTAGGTGAACCTGCGGAAGGATCATTAGTGA-T-TTGGCCTAACGG-CC-  8312

Query  60    TTTATCTACCCATCTACACCTGTGAAC-TGTTTATGTGCTTCGG--C-AC-GTTTTACAC  114
             |||||| |  | || |||||||||||| |||   ||  | ||||  |  | || ||  ||
Sbjct  8311  TTTATCCAATCCTCAACACCTGTGAACCTGTCGGTGGACCTCGGTCCGCCGGTCTTT-AC  8253

Query  115   AAACTTCTAAATGTAATGAATGT-AATCTTATTATAACAATAATAAAACTTTCAACAACG  173
              || | |||  ||| ||||| || ||| |  ||||||||| || ||||||||||||||||
Sbjct  8252  -AA-TACTATGTGTCATGAACGTGAATGTATTTATAACAA-AA-AAAACTTTCAACAACG  8197

Query  174   GATCTCTTGGCTTCCACATCGATGAAGAACGCAGCGAAATGCGATAAGTAATGTGAATTG  233
             ||||||||||||  | ||||||||||||||||||||||||||||||||||||||||||||
Sbjct  8196  GATCTCTTGGCTCTCGCATCGATGAAGAACGCAGCGAAATGCGATAAGTAATGTGAATTG  8137

Query  234   CAGAATTCAGTGAATCATCGAATCTTTGAACGCAACTTGCGCCCTTTGGTATTCCGAAGG  293
             |||||||||||||||||||||||||||||||||| ||||||||  ||||||||||||  |
Sbjct  8136  CAGAATTCAGTGAATCATCGAATCTTTGAACGCACCTTGCGCCTCTTGGTATTCCGAGAG  8077

Query  294   GCATGCCTGTTTGAGAGTCATGAAAATCTCAATCCC-TCGGGTTTTATTA-CCTGT--TG  349
             ||||||||||||||| ||||||||| | ||||||||   ||||||| | | || ||  ||
Sbjct  8076  GCATGCCTGTTTGAGTGTCATGAAA-TATCAATCCCCATGGGTTTTCTGAACCAGTGGTG  8018

Query  350   GACTTGGATTTGGGTGTTTGCC  371
             |||||||| |||||||| ||||
Sbjct  8017  GACTTGGACTTGGGTGTATGCC  7996


 Score = 331 bits (179),  Expect = 1e-86
 Identities = 318/382 (83%), Gaps = 21/382 (5%)
 Strand=Plus/Minus

Query  1      CAAGGTTTCCGTAGGTGAACCTGCGGAAGGATCAGTAGAGAATATTGGACT-TCGGTCCA  59
              |||||||||||||||||||||||||||||||||| ||| || | |||| ||  ||| || 
Sbjct  16081  CAAGGTTTCCGTAGGTGAACCTGCGGAAGGATCATTAGTGA-T-TTGGCCTAACGG-CC-  16026

Query  60     TTTATCTACCCATCTACACCTGTGAAC-TGTTTATGTGCTTCGG--C-AC-GTTTTACAC  114
              |||||| |  | || |||||||||||| |||   ||  | ||||  |  | || ||  ||
Sbjct  16025  TTTATCCAATCCTCAACACCTGTGAACCTGTCGGTGGACCTCGGTCCGCCGGTCTTT-AC  15967

Query  115    AAACTTCTAAATGTAATGAATGT-AATCTTATTATAACAATAATAAAACTTTCAACAACG  173
               || | |||  ||| ||||| || ||| |  ||||||||| || ||||||||||||||||
Sbjct  15966  -AA-TACTATGTGTCATGAACGTGAATGTATTTATAACAA-AA-AAAACTTTCAACAACG  15911

Query  174    GATCTCTTGGCTTCCACATCGATGAAGAACGCAGCGAAATGCGATAAGTAATGTGAATTG  233
              ||||||||||||  | ||||||||||||||||||||||||||||||||||||||||||||
Sbjct  15910  GATCTCTTGGCTCTCGCATCGATGAAGAACGCAGCGAAATGCGATAAGTAATGTGAATTG  15851

Query  234    CAGAATTCAGTGAATCATCGAATCTTTGAACGCAACTTGCGCCCTTTGGTATTCCGAAGG  293
              |||||||||||||||||||||||||||||||||| ||||||||  ||||||||||||  |
Sbjct  15850  CAGAATTCAGTGAATCATCGAATCTTTGAACGCACCTTGCGCCTCTTGGTATTCCGAGAG  15791

Query  294    GCATGCCTGTTTGAGAGTCATGAAAATCTCAATCCC-TCGGGTTTTATTA-CCTGT--TG  349
              ||||||||||||||| ||||||||| | ||||||||   ||||||| | | || ||  ||
Sbjct  15790  GCATGCCTGTTTGAGTGTCATGAAA-TATCAATCCCCATGGGTTTTCTGAACCAGTGGTG  15732

Query  350    GACTTGGATTTGGGTGTTTGCC  371
              |||||||| |||||||| ||||
Sbjct  15731  GACTTGGACTTGGGTGTATGCC  15710


 Score = 71.3 bits (38),  Expect = 3e-08
 Identities = 38/38 (100%), Gaps = 0/38 (0%)
 Strand=Plus/Minus

Query  505  TTGACCTCAAATCAGGTAGGGCTACCCGCTGAACTTAA  542
            ||||||||||||||||||||||||||||||||||||||
Sbjct  169  TTGACCTCAAATCAGGTAGGGCTACCCGCTGAACTTAA  132


 Score = 71.3 bits (38),  Expect = 3e-08
 Identities = 38/38 (100%), Gaps = 0/38 (0%)
 Strand=Plus/Minus

Query  505   TTGACCTCAAATCAGGTAGGGCTACCCGCTGAACTTAA  542
             ||||||||||||||||||||||||||||||||||||||
Sbjct  7882  TTGACCTCAAATCAGGTAGGGCTACCCGCTGAACTTAA  7845


 Score = 71.3 bits (38),  Expect = 3e-08
 Identities = 38/38 (100%), Gaps = 0/38 (0%)
 Strand=Plus/Minus

Query  505    TTGACCTCAAATCAGGTAGGGCTACCCGCTGAACTTAA  542
              ||||||||||||||||||||||||||||||||||||||
Sbjct  15596  TTGACCTCAAATCAGGTAGGGCTACCCGCTGAACTTAA  15559


>NW_019028973.1 Kockovaella imperatae strain NRRL Y-17943 chromosome Unknown 
BD324scaffold_33, whole genome shotgun sequence
Length=18150

 Score = 331 bits (179),  Expect = 1e-86
 Identities = 318/382 (83%), Gaps = 21/382 (5%)
 Strand=Plus/Plus

Query  1     CAAGGTTTCCGTAGGTGAACCTGCGGAAGGATCAGTAGAGAATATTGGACT-TCGGTCCA  59
             |||||||||||||||||||||||||||||||||| ||| || | |||| ||  ||| || 
Sbjct  6600  CAAGGTTTCCGTAGGTGAACCTGCGGAAGGATCATTAGTGA-T-TTGGCCTAACGG-CC-  6655

Query  60    TTTATCTACCCATCTACACCTGTGAAC-TGTTTATGTGCTTCGG--C-AC-GTTTTACAC  114
             |||||| |  | || |||||||||||| |||   ||  | ||||  |  | || ||  ||
Sbjct  6656  TTTATCCAATCCTCAACACCTGTGAACCTGTCGGTGGACCTCGGTCCGCCGGTCTTT-AC  6714

Query  115   AAACTTCTAAATGTAATGAATGT-AATCTTATTATAACAATAATAAAACTTTCAACAACG  173
              || | |||  ||| ||||| || ||| |  ||||||||| || ||||||||||||||||
Sbjct  6715  -AA-TACTATGTGTCATGAACGTGAATGTATTTATAACAA-AA-AAAACTTTCAACAACG  6770

Query  174   GATCTCTTGGCTTCCACATCGATGAAGAACGCAGCGAAATGCGATAAGTAATGTGAATTG  233
             ||||||||||||  | ||||||||||||||||||||||||||||||||||||||||||||
Sbjct  6771  GATCTCTTGGCTCTCGCATCGATGAAGAACGCAGCGAAATGCGATAAGTAATGTGAATTG  6830

Query  234   CAGAATTCAGTGAATCATCGAATCTTTGAACGCAACTTGCGCCCTTTGGTATTCCGAAGG  293
             |||||||||||||||||||||||||||||||||| ||||||||  ||||||||||||  |
Sbjct  6831  CAGAATTCAGTGAATCATCGAATCTTTGAACGCACCTTGCGCCTCTTGGTATTCCGAGAG  6890

Query  294   GCATGCCTGTTTGAGAGTCATGAAAATCTCAATCCC-TCGGGTTTTATTA-CCTGT--TG  349
             ||||||||||||||| ||||||||| | ||||||||   ||||||| | | || ||  ||
Sbjct  6891  GCATGCCTGTTTGAGTGTCATGAAA-TATCAATCCCCATGGGTTTTCTGAACCAGTGGTG  6949

Query  350   GACTTGGATTTGGGTGTTTGCC  371
             |||||||| |||||||| ||||
Sbjct  6950  GACTTGGACTTGGGTGTATGCC  6971


 Score = 331 bits (179),  Expect = 1e-86
 Identities = 318/382 (83%), Gaps = 21/382 (5%)
 Strand=Plus/Plus

Query  1      CAAGGTTTCCGTAGGTGAACCTGCGGAAGGATCAGTAGAGAATATTGGACT-TCGGTCCA  59
              |||||||||||||||||||||||||||||||||| ||| || | |||| ||  ||| || 
Sbjct  14314  CAAGGTTTCCGTAGGTGAACCTGCGGAAGGATCATTAGTGA-T-TTGGCCTAACGG-CC-  14369

Query  60     TTTATCTACCCATCTACACCTGTGAAC-TGTTTATGTGCTTCGG--C-AC-GTTTTACAC  114
              |||||| |  | || |||||||||||| |||   ||  | ||||  |  | || ||  ||
Sbjct  14370  TTTATCCAATCCTCAACACCTGTGAACCTGTCGGTGGACCTCGGTCCGCCGGTCTTT-AC  14428

Query  115    AAACTTCTAAATGTAATGAATGT-AATCTTATTATAACAATAATAAAACTTTCAACAACG  173
               || | |||  ||| ||||| || ||| |  ||||||||| || ||||||||||||||||
Sbjct  14429  -AA-TACTATGTGTCATGAACGTGAATGTATTTATAACAA-AA-AAAACTTTCAACAACG  14484

Query  174    GATCTCTTGGCTTCCACATCGATGAAGAACGCAGCGAAATGCGATAAGTAATGTGAATTG  233
              ||||||||||||  | ||||||||||||||||||||||||||||||||||||||||||||
Sbjct  14485  GATCTCTTGGCTCTCGCATCGATGAAGAACGCAGCGAAATGCGATAAGTAATGTGAATTG  14544

Query  234    CAGAATTCAGTGAATCATCGAATCTTTGAACGCAACTTGCGCCCTTTGGTATTCCGAAGG  293
[truncated: 859,169 more chars]
